# Supplementary material for: Assessing kinesthetic proprioceptive function of the upper limb: a novel dynamic movement reproduction task using a robotic arm
Source: PeerJ. 2021 May 3;9:e11301. doi: 10.7717/peerj.11301 (PMC8101453; doi:10.7717/peerj.11301)
Supplement: Supplemental Information 1 [file peerj-09-11301-s001.zip › DMR raw data_Study 1/Session 2/HMData_PP11-2_2019-06-19-14-34-34.txt]

Trial1	3	1	noBlindfold	counterclockwise	practice	Guided	1	0.5	0	0	0.44998	-1.45	-0.8	0.80156217603685	0.00028734	-0.0031395	0.0026964
Trial1	3	1	noBlindfold	counterclockwise	practice	Guided	1	0.5	0	0.01906586	0.44998	-1.45	-0.8	0.80156217603685	0.0011275	-0.0031393	-0.0099696
Trial1	3	1	noBlindfold	counterclockwise	practice	Guided	1	0.5	0	0.03907013	0.44998	-1.45	-0.8	0.80156217603685	-0.018558	0.0010939	0.031138
Trial1	3	1	noBlindfold	counterclockwise	practice	Guided	1	0.5	0	0.05906677	0.44997	-1.45	-0.8	0.801562800977793	-0.0047706	-0.003135	0.015094
Trial1	3	1	noBlindfold	counterclockwise	practice	Guided	1	0.5	0	0.07907104	0.44997	-1.45	-0.8	0.801562800977793	-0.015198	-0.024293	-0.019526
Trial1	3	1	noBlindfold	counterclockwise	practice	Guided	1	0.5	0	0.09906769	0.44997	-1.45	-0.8	0.801562800977793	0.0045179	0.0053288	0.0058091
Trial1	3	1	noBlindfold	counterclockwise	practice	Guided	1	0.5	0	0.1190643	0.44997	-1.45	-0.8	0.801562800977793	-0.022216	-0.0073651	0.02242
Trial1	3	1	noBlindfold	counterclockwise	practice	Guided	1	0.5	0	0.1390686	0.44997	-1.45	-0.8	0.801562800977793	-0.0030858	-0.015827	-0.010241
Trial1	3	1	noBlindfold	counterclockwise	practice	Guided	1	0.5	0	0.1590652	0.44997	-1.45	-0.8	0.801562800977793	0.0087436	0.0053349	0.0032668
Trial1	3	1	noBlindfold	counterclockwise	practice	Guided	1	0.5	0	0.1790695	0.44997	-1.45	-0.8	0.801562800977793	-0.014911	0.026494	0.0027093
Trial1	3	1	noBlindfold	counterclockwise	practice	Guided	1	0.5	0	0.1990662	0.44997	-1.45	-0.8	0.801562800977793	0.021414	0.026495	0.0041115
Trial1	3	1	noBlindfold	counterclockwise	practice	Guided	1	0.5	0	0.2190704	0.44997	-1.45	-0.8	0.801562800977793	-0.012645	0.02226	0.0060967
Trial1	3	1	noBlindfold	counterclockwise	practice	Guided	1	0.5	0	0.2390671	0.44997	-1.45	-0.8	0.801562800977793	-0.001098	0.026492	0.023828
Trial1	3	1	noBlindfold	counterclockwise	practice	Guided	1	0.5	0	0.2590714	0.44997	-1.45	-0.8	0.801562800977793	0.037464	0.030722	0.017903
Trial1	3	1	noBlindfold	counterclockwise	practice	Guided	1	0.5	0	0.279068	0.44997	-1.45	-0.8	0.801562800977793	-0.010967	0.030723	-0.019234
Trial1	3	1	noBlindfold	counterclockwise	practice	Guided	1	0.5	0	0.2990646	0.44997	-1.45	-0.8	0.801562800977793	-0.012924	-0.015827	0.010326
Trial1	3	1	noBlindfold	counterclockwise	practice	Guided	1	0.5	0	0.3190689	0.44997	-1.45	-0.8	0.801562800977793	2.484E-05	-0.0073638	0.0069451
Trial1	3	1	noBlindfold	counterclockwise	practice	Guided	1	0.5	0	0.3390656	0.44997	-1.45	-0.8	0.801562800977793	0.016918	-0.0073634	0.0080661
Trial1	3	1	noBlindfold	counterclockwise	practice	Guided	1	0.5	0	0.3590698	0.44997	-1.45	-0.8	0.801562800977793	-0.010959	-0.0031296	-0.019225
Trial1	3	1	noBlindfold	counterclockwise	practice	Guided	1	0.5	0	0.3790665	0.44997	-1.45	-0.8	0.801562800977793	-0.024467	0.0011013	-0.0073977
Trial1	3	1	noBlindfold	counterclockwise	practice	Guided	1	0.5	0	0.3990707	0.44997	-1.45	-0.8	0.801562800977793	0.00030872	-0.032754	0.0027299
Trial1	3	1	noBlindfold	counterclockwise	practice	Guided	1	0.5	0	0.4190674	0.44997	-1.45	-0.8	0.801562800977793	0.0039703	-0.041215	0.011458
Trial1	3	1	noBlindfold	counterclockwise	practice	Guided	1	0.5	0	0.4390717	0.44997	-1.45	-0.8	0.801562800977793	0.012136	0.018033	0.016241
Trial1	3	1	noBlindfold	counterclockwise	practice	Guided	1	0.5	0	0.4590683	0.44996	-1.45	-0.8	0.801563426043345	-0.008693	-0.028517	0.010621
Trial1	3	1	noBlindfold	counterclockwise	practice	Guided	1	0.5	0	0.4790649	0.44996	-1.45	-0.8	0.801563426043345	0.02593	-0.0031237	0.00019254
Trial1	3	1	noBlindfold	counterclockwise	practice	Guided	1	0.5	0	0.4990692	0.44996	-1.45	-0.8	0.801563426043345	-0.028123	0.0095717	-0.036387
Trial1	3	1	noBlindfold	counterclockwise	practice	Guided	1	0.5	0	0.5190659	0.44996	-1.45	-0.8	0.801563426043345	-0.0019229	-0.0031245	0.036519
Trial1	3	1	noBlindfold	counterclockwise	practice	Guided	1	0.5	0	0.5390701	0.44996	-1.45	-0.8	0.801563426043345	-0.01573	-0.02005	-0.011048
Trial1	3	1	noBlindfold	counterclockwise	practice	Guided	1	0.5	0	0.5590668	0.44996	-1.45	-0.8	0.801563426043345	-0.0072869	-0.0031234	-0.010488
Trial1	3	1	noBlindfold	counterclockwise	practice	Guided	1	0.5	0	0.579071	0.44996	-1.45	-0.8	0.801563426043345	-0.0070063	0.022269	-0.0026027
Trial1	3	1	noBlindfold	counterclockwise	practice	Guided	1	0.5	0	0.5990677	0.44996	-1.45	-0.8	0.801563426043345	-0.03036	0.0095716	0.01767
Trial1	3	1	noBlindfold	counterclockwise	practice	Guided	1	0.5	0	0.6190643	0.44996	-1.45	-0.8	0.801563426043345	-0.025855	0.0095718	0.013728
Trial1	3	1	noBlindfold	counterclockwise	practice	Guided	1	0.5	0	0.6390686	0.44996	-1.45	-0.8	0.801563426043345	-0.020511	0.018034	-0.0028818
Trial1	3	1	noBlindfold	counterclockwise	practice	Guided	1	0.5	0	0.6590652	0.44996	-1.45	-0.8	0.801563426043345	0.0087692	-0.036982	0.0033034
Trial1	3	1	noBlindfold	counterclockwise	practice	Guided	1	0.5	0	0.6790695	0.44996	-1.45	-0.8	0.801563426043345	-0.0033387	0.030728	-0.0059777
Trial1	3	1	noBlindfold	counterclockwise	practice	Guided	1	0.5	0	0.6990662	0.44996	-1.45	-0.8	0.801563426043345	0.0067859	0.018032	-0.030751
Trial1	3	1	noBlindfold	counterclockwise	practice	Guided	1	0.5	0	0.7190704	0.44996	-1.45	-0.8	0.801563426043345	-0.0036161	-0.0073579	-0.0017525
Trial1	3	1	noBlindfold	counterclockwise	practice	Guided	1	0.5	0	0.7390671	0.44996	-1.45	-0.8	0.801563426043345	-0.0047338	-0.028514	0.015138
Trial1	3	1	noBlindfold	counterclockwise	practice	Guided	1	0.5	0	0.7590714	0.44995	-1.45	-0.8	0.801564051233505	-0.0002306	-0.0031212	0.011195
Trial1	3	1	noBlindfold	counterclockwise	practice	Guided	1	0.5	0	0.779068	0.44995	-1.45	-0.8	0.801564051233505	0.0045532	0.02227	-0.011037
Trial1	3	1	noBlindfold	counterclockwise	practice	Guided	1	0.5	0	0.7990646	0.44995	-1.45	-0.8	0.801564051233505	-0.0033312	0.0053416	-0.028482
Trial1	3	1	noBlindfold	counterclockwise	practice	Guided	1	0.5	0	0.8190689	0.44995	-1.45	-0.8	0.801564051233505	-0.011495	0.0011097	-0.010751
Trial1	3	1	noBlindfold	counterclockwise	practice	Guided	1	0.5	0	0.8390656	0.44995	-1.45	-0.8	0.801564051233505	0.034672	0.0011089	-0.018355
Trial1	3	1	noBlindfold	counterclockwise	practice	Guided	1	0.5	0	0.8590698	0.44995	-1.45	-0.8	0.801564051233505	0.025665	0.0053394	0.0044439
Trial1	3	1	noBlindfold	counterclockwise	practice	Guided	1	0.5	0	0.8790665	0.44995	-1.45	-0.8	0.801564051233505	5.0766E-05	0.0053405	0.0069878
Trial1	3	1	noBlindfold	counterclockwise	practice	Guided	1	0.5	0	0.8990707	0.44995	-1.45	-0.8	0.801564051233505	-0.035711	0.001109	-0.02875
Trial1	3	1	noBlindfold	counterclockwise	practice	Guided	1	0.5	0	0.9190674	0.44995	-1.45	-0.8	0.801564051233505	-0.026401	0.005338	0.010374
Trial1	3	1	noBlindfold	counterclockwise	practice	Guided	1	0.5	0	0.9390717	0.44995	-1.45	-0.8	0.801564051233505	-0.011772	0.013801	-0.0065171
Trial1	3	1	noBlindfold	counterclockwise	practice	Guided	1	0.5	0	0.9590683	0.44995	-1.45	-0.8	0.801564051233505	0.009623	-0.011587	-0.009338
Trial1	3	1	noBlindfold	counterclockwise	practice	Guided	1	0.5	0	0.9790649	0.44995	-1.45	-0.8	0.801564051233505	0.0022996	-0.01582	-0.026785
Trial1	3	1	noBlindfold	counterclockwise	practice	Guided	1	0.5	0	0.9990692	0.44995	-1.45	-0.8	0.801564051233505	-0.0052817	0.001107	0.023608
Trial1	3	1	noBlindfold	counterclockwise	practice	Guided	1	0.5	0	1.019066	0.44995	-1.45	-0.8	0.801564051233505	-0.032039	0.013802	0.0089828
Trial1	3	1	noBlindfold	counterclockwise	practice	Guided	1	0.5	0	1.03907	0.44995	-1.45	-0.8	0.801564051233505	-0.0086635	-0.020051	0.010664
Trial1	3	1	noBlindfold	counterclockwise	practice	Guided	1	0.5	0	1.059067	0.44995	-1.45	-0.8	0.801564051233505	-0.00021576	-0.015819	0.011228
Trial1	3	1	noBlindfold	counterclockwise	practice	Guided	1	0.5	0	1.079071	0.44995	-1.45	-0.8	0.801564051233505	0.026241	-0.003123	-0.0039809
Trial1	3	1	noBlindfold	counterclockwise	practice	Guided	1	0.5	0	1.099068	0.44994	-1.45	-0.8	0.801564674687031	-0.0080967	-0.011585	-0.029571
Trial1	3	1	noBlindfold	counterclockwise	practice	Guided	1	0.5	0	1.119064	0.44994	-1.45	-0.8	0.801564674687031	0.020343	-0.0031203	0.021079
Trial1	3	1	noBlindfold	counterclockwise	practice	Guided	1	0.5	0	1.139069	0.44994	-1.45	-0.8	0.801564674687031	0.021742	0.013808	-3.3183E-05
Trial1	3	1	noBlindfold	counterclockwise	practice	Guided	1	0.5	0	1.159065	0.44994	-1.45	-0.8	0.801564674687031	-0.0033106	-0.028509	-0.0059342
Trial1	3	1	noBlindfold	counterclockwise	practice	Guided	1	0.5	0	1.17907	0.44994	-1.45	-0.8	0.801564674687031	-0.006413	-0.036973	-0.023102
Trial1	3	1	noBlindfold	counterclockwise	practice	Guided	1	0.5	0	1.199066	0.44994	-1.45	-0.8	0.801564674687031	-0.111665	-0.045433	0.033798
Trial1	3	1	noBlindfold	counterclockwise	practice	Guided	1	0.5	0	1.21907	0.44985	-1.45001	-0.8	0.801570300665581	-0.377925	-0.024265	-0.047731
Trial1	3	1	noBlindfold	counterclockwise	practice	Guided	1	0.5	0	1.239067	0.44951	-1.45003	-0.8	0.801591645414229	-0.441407	-0.117332	0.015954
Trial1	3	1	noBlindfold	counterclockwise	practice	Guided	1	0.5	0	1.259071	0.44789	-1.45009	-0.79994	0.801635477239249	-0.257011	-0.163791	0.117285
Trial1	3	1	noBlindfold	counterclockwise	practice	Guided	1	0.5	0	1.279068	0.44678	-1.45009	-0.79987	0.80163851769893	-0.023963	-0.112966	0.314939
Trial1	3	1	noBlindfold	counterclockwise	practice	Guided	1	0.5	0	1.299065	0.44576	-1.45006	-0.79986	0.801696948297864	0.067244	0.060554	0.282115
Trial1	3	1	noBlindfold	counterclockwise	practice	Guided	1	0.5	0	1.319069	0.44482	-1.44996	-0.79988	0.80178107528268	-0.177986	0.272098	0.207169
Trial1	3	1	noBlindfold	counterclockwise	practice	Guided	1	0.5	0	1.339066	0.44386	-1.44985	-0.7999099	0.801877563734568	-0.488518	0.483579	0.277062
Trial1	3	1	noBlindfold	counterclockwise	practice	Guided	1	0.5	0	1.35907	0.44127	-1.44977	-0.79996	0.80211292683336	-0.488165	0.305676	0.08944
Trial1	3	1	noBlindfold	counterclockwise	practice	Guided	1	0.5	0	1.379066	0.43915	-1.44986	-0.80001	0.802320800774183	-0.266933	0.022102	0.014803
Trial1	3	1	noBlindfold	counterclockwise	practice	Guided	1	0.5	0	1.399071	0.43707	-1.45	-0.80002	0.802491277249186	-0.085981	-0.02444	-0.028624
Trial1	3	1	noBlindfold	counterclockwise	practice	Guided	1	0.5	0	1.419067	0.43507	-1.45005	-0.80001	0.802640550470765	0.128579	0.030573	-0.025172
Trial1	3	1	noBlindfold	counterclockwise	practice	Guided	1	0.5	0	1.439072	0.43324	-1.45	-0.79999	0.802770761501212	0.171838	0.0094051	-0.016406
Trial1	3	1	noBlindfold	counterclockwise	practice	Guided	1	0.5	0	1.459068	0.43022	-1.45002	-0.79998	0.803017632857517	-0.031271	-0.10483	0.050682
Trial1	3	1	noBlindfold	counterclockwise	practice	Guided	1	0.5	0	1.479065	0.4288	-1.45006	-0.79997	0.803132300450934	-0.197006	-0.265584	0.053226
Trial1	3	1	noBlindfold	counterclockwise	practice	Guided	1	0.5	0	1.499069	0.42737	-1.45013	-0.79998	0.80327030728585	-0.235213	-0.434757	0.050867
Trial1	3	1	noBlindfold	counterclockwise	practice	Guided	1	0.5	0	1.519066	0.42586	-1.45019	-0.8	0.803428070909027	-0.108175	-0.379629	-0.012959
Trial1	3	1	noBlindfold	counterclockwise	practice	Guided	1	0.5	0	1.53907	0.4244	-1.45019	-0.80009	0.803653716692103	0.13889	-0.248351	-0.09928
Trial1	3	1	noBlindfold	counterclockwise	practice	Guided	1	0.5	0	1.559067	0.4244	-1.45019	-0.80009	0.803653716692103	0.13889	-0.248351	-0.09928
Trial1	3	1	noBlindfold	counterclockwise	practice	Guided	1	0.5	0	1.579071	0.42259	-1.45002	-0.80013	0.803865870505223	0.551829	0.157924	-0.196466
Trial1	3	1	noBlindfold	counterclockwise	practice	Guided	1	0.5	0	1.599068	0.42276	-1.44996	-0.80022	0.803939107995446	0.566033	-0.218719	-0.424338
Trial1	3	1	noBlindfold	counterclockwise	practice	Guided	1	0.5	0	1.619064	0.42359	-1.45012	-0.8003401	0.803979289462487	0.593029	-0.489443	-0.719321
Trial1	3	1	noBlindfold	counterclockwise	practice	Guided	1	0.5	0	1.639069	0.42473	-1.45024	-0.80049	0.804021049050773	0.698556	-0.641764	-0.911865
Trial1	3	1	noBlindfold	counterclockwise	practice	Guided	1	0.5	0	1.659065	0.42818	-1.45037	-0.80049	0.803705412586059	1.092205	-0.705241	-0.958637
Trial1	3	1	noBlindfold	counterclockwise	practice	Guided	1	0.5	0	1.67907	0.43091	-1.45036	-0.80047	0.803446103652223	1.243641	-0.637532	-0.931519
Trial1	3	1	noBlindfold	counterclockwise	practice	Guided	1	0.5	0	1.699066	0.43438	-1.45032	-0.80046	0.803145171310459	1.287792	-0.502106	-0.933373
Trial1	3	1	noBlindfold	counterclockwise	practice	Guided	1	0.5	0	1.71907	0.43886	-1.45027	-0.80048	0.802811524025769	1.200653	-0.447018	-0.966622
Trial1	3	1	noBlindfold	counterclockwise	practice	Guided	1	0.5	0	1.739067	0.44421	-1.45022	-0.80049	0.802431803796498	1.193345	-0.315721	-0.970335
Trial1	3	1	noBlindfold	counterclockwise	practice	Guided	1	0.5	0	1.759071	0.45699	-1.45015	-0.80048	0.801634644460827	1.246299	-0.324019	-0.968637
Trial1	3	1	noBlindfold	counterclockwise	practice	Guided	1	0.5	0	1.779068	0.46459	-1.45015	-0.80048	0.801262822415781	1.288216	-0.370481	-0.943102
Trial1	3	1	noBlindfold	counterclockwise	practice	Guided	1	0.5	0	1.799065	0.47303	-1.45016	-0.80046	0.800914204883135	1.260218	-0.34923	-0.947699
Trial1	3	1	noBlindfold	counterclockwise	practice	Guided	1	0.5	0	1.819069	0.48255	-1.45017	-0.80042	0.800610177960133	1.262156	-0.399908	-0.826461
Trial1	3	1	noBlindfold	counterclockwise	practice	Guided	1	0.5	0	1.839066	0.49289	-1.4502	-0.80032	0.800351551458627	1.25055	-0.450572	-0.708126
Trial1	3	1	noBlindfold	counterclockwise	practice	Guided	1	0.5	0	1.85907	0.51531	-1.45019	-0.8003	0.800446431146535	1.323735	-0.281094	-0.582682
Trial1	3	1	noBlindfold	counterclockwise	practice	Guided	1	0.5	0	1.879066	0.52773	-1.45015	-0.80029	0.800770324976948	1.207725	-0.209087	-0.60217
Trial1	3	1	noBlindfold	counterclockwise	practice	Guided	1	0.5	0	1.899071	0.54137	-1.45011	-0.80026	0.80132861811721	1.18354	-0.187876	-0.495558
Trial1	3	1	noBlindfold	counterclockwise	practice	Guided	1	0.5	0	1.919067	0.56993	-1.4501	-0.80022	0.803269740464616	1.14449	-0.208986	-0.407443
Trial1	3	1	noBlindfold	counterclockwise	practice	Guided	1	0.5	0	1.939072	0.56993	-1.4501	-0.80022	0.803269740464616	1.012918	-0.208986	-0.407443
Trial1	3	1	noBlindfold	counterclockwise	practice	Guided	1	0.5	0	1.959068	0.56993	-1.4501	-0.80024	0.803289632212831	1.012918	-0.230084	-0.407443
Trial1	3	1	noBlindfold	counterclockwise	practice	Guided	1	0.5	0	1.979065	0.61462	-1.45016	-0.80026	0.808426754264527	0.658681	-0.428741	-0.539883
Trial1	3	1	noBlindfold	counterclockwise	practice	Guided	1	0.5	0	1.999069	0.63287	-1.45021	-0.80026	0.811215449425285	0.755421	-0.517483	-0.512056
Trial1	3	1	noBlindfold	counterclockwise	practice	Guided	1	0.5	0	2.019066	0.64892	-1.45025	-0.80026	0.813998308164608	0.725842	-0.411625	-0.543035
Trial1	3	1	noBlindfold	counterclockwise	practice	Guided	1	0.5	0	2.03907	0.66514	-1.45023	-0.80022	0.817082186252976	0.685454	-0.369194	-0.507138
Trial1	3	1	noBlindfold	counterclockwise	practice	Guided	1	0.5	0	2.059067	0.69844	-1.45015	-0.80017	0.82440916756707	0.51088	-0.288621	-0.317971
Trial1	3	1	noBlindfold	counterclockwise	practice	Guided	1	0.5	0	2.079071	0.71499	-1.45013	-0.80013	0.828509936771107	0.555331	-0.246235	-0.248111
Trial1	3	1	noBlindfold	counterclockwise	practice	Guided	1	0.5	0	2.099068	0.73169	-1.45012	-0.80011	0.832980390361636	0.656475	-0.246168	-0.193073
Trial1	3	1	noBlindfold	counterclockwise	practice	Guided	1	0.5	0	2.119064	0.74962	-1.45011	-0.80011	0.838144500837307	0.611212	-0.195325	-0.239033
Trial1	3	1	noBlindfold	counterclockwise	practice	Guided	1	0.5	0	2.139069	0.7667201	-1.4501	-0.8001	0.843385765120287	0.637867	-0.18258	-0.208467
Trial1	3	1	noBlindfold	counterclockwise	practice	Guided	1	0.5	0	2.159065	0.80095	-1.4501	-0.80009	0.854818596868267	0.494987	-0.15708	-0.209957
Trial1	3	1	noBlindfold	counterclockwise	practice	Guided	1	0.5	0	2.17907	0.8185	-1.45009	-0.80007	0.861135482647025	0.394759	-0.102027	-0.152764
Trial1	3	1	noBlindfold	counterclockwise	practice	Guided	1	0.5	0	2.199066	0.8366	-1.45006	-0.80003	0.867955962926153	0.427556	-0.080839	-0.0058101
Trial1	3	1	noBlindfold	counterclockwise	practice	Guided	1	0.5	0	2.21907	0.85419	-1.45005	-0.79999	0.874891163427341	0.436824	-0.06389	0.025265
Trial1	3	1	noBlindfold	counterclockwise	practice	Guided	1	0.5	0	2.239067	0.87237	-1.45004	-0.80001	0.882425841586622	0.442655	-0.076566	-0.019746
Trial1	3	1	noBlindfold	counterclockwise	practice	Guided	1	0.5	0	2.259071	0.90847	-1.45005	-0.80003	0.898273766151913	0.433387	-0.127292	-0.044306
Trial1	3	1	noBlindfold	counterclockwise	practice	Guided	1	0.5	0	2.279068	0.92634	-1.45006	-0.80005	0.906557070119322	0.333236	-0.152646	-0.091206
Trial1	3	1	noBlindfold	counterclockwise	practice	Guided	1	0.5	0	2.299065	0.94415	-1.45007	-0.80009	0.915102828273016	0.281724	-0.122985	-0.18959
Trial1	3	1	noBlindfold	counterclockwise	practice	Guided	1	0.5	0	2.319069	0.96234	-1.45008	-0.80011	0.924085684640295	0.21934	-0.241428	-0.187007
Trial1	3	1	noBlindfold	counterclockwise	practice	Guided	1	0.5	0	2.339066	0.97984	-1.4501	-0.8001	0.932955746236604	0.25282	-0.207516	-0.237158
Trial1	3	1	noBlindfold	counterclockwise	practice	Guided	1	0.5	0	2.35907	1.01447	-1.45012	-0.80009	0.95122200256779	0.316341	-0.258163	-0.196371
Trial1	3	1	noBlindfold	counterclockwise	practice	Guided	1	0.5	0	2.379066	1.03216	-1.45014	-0.80008	0.960896623313475	0.326396	-0.2877	-0.202602
Trial1	3	1	noBlindfold	counterclockwise	practice	Guided	1	0.5	0	2.399071	1.04921	-1.45015	-0.80006	0.970426519344129	0.317246	-0.313007	-0.113316
Trial1	3	1	noBlindfold	counterclockwise	practice	Guided	1	0.5	0	2.419067	1.06669	-1.45015	-0.80005	0.980416982427779	0.350197	-0.253685	-0.102995
Trial1	3	1	noBlindfold	counterclockwise	practice	Guided	1	0.5	0	2.439072	1.08311	-1.45013	-0.80007	0.990014809735119	0.352494	-0.240921	-0.088943
Trial1	3	1	noBlindfold	counterclockwise	practice	Guided	1	0.5	0	2.459068	1.11776	-1.45011	-0.80009	1.01082710247155	0.288733	-0.18155	-0.192156
Trial1	3	1	noBlindfold	counterclockwise	practice	Guided	1	0.5	0	2.479065	1.13443	-1.45011	-0.8001	1.02110795201661	0.373321	-0.240735	-0.185039
Trial1	3	1	noBlindfold	counterclockwise	practice	Guided	1	0.5	0	2.499069	1.151	-1.45012	-0.8001	1.03148484722295	0.39589	-0.219506	-0.185325
Trial1	3	1	noBlindfold	counterclockwise	practice	Guided	1	0.5	0	2.519066	1.16749	-1.45012	-0.80009	1.04196297633508	0.303606	-0.257524	-0.17038
Trial1	3	1	noBlindfold	counterclockwise	practice	Guided	1	0.5	0	2.53907	1.18389	-1.45013	-0.8001	1.05255188563275	0.268615	-0.257454	-0.188733
Trial1	3	1	noBlindfold	counterclockwise	practice	Guided	1	0.5	0	2.559067	1.2173	-1.45013	-0.8001	1.07455998510767	0.253446	-0.274234	-0.19454
Trial1	3	1	noBlindfold	counterclockwise	practice	Guided	1	0.5	0	2.579071	1.23329	-1.45014	-0.80009	1.08529171088932	0.100507	-0.278387	-0.170603
Trial1	3	1	noBlindfold	counterclockwise	practice	Guided	1	0.5	0	2.599068	1.24915	-1.45014	-0.80008	1.09606277604877	0.146605	-0.303703	-0.170216
Trial1	3	1	noBlindfold	counterclockwise	practice	Guided	1	0.5	0	2.619064	1.26487	-1.45014	-0.80008	1.10686683852918	0.272468	-0.320554	-0.150556
Trial1	3	1	noBlindfold	counterclockwise	practice	Guided	1	0.5	0	2.639069	1.28044	-1.45013	-0.8001	1.11769696765947	0.263839	-0.273937	-0.125762
Trial1	3	1	noBlindfold	counterclockwise	practice	Guided	1	0.5	0	2.659065	1.30497	-1.45013	-0.80011	1.13496811863873	1.150286	-0.189152	-0.518476
Trial1	3	1	noBlindfold	counterclockwise	practice	Guided	1	0.5	0	2.67907	1.30315	-1.45013	-0.80004	1.13362869915727	2.421691	-0.633431	-0.045709
Trial1	3	1	noBlindfold	counterclockwise	practice	Guided	1	0.5	0	2.699066	1.30161	-1.45022	-0.80003	1.1325310462138	2.660257	-0.557259	-0.068595
Trial1	3	1	noBlindfold	counterclockwise	practice	Guided	1	0.5	0	2.71907	1.30089	-1.45027	-0.80006	1.13204275534147	0.709368	-0.65459	-0.527773
Trial1	3	1	noBlindfold	counterclockwise	practice	Guided	1	0.5	0	2.739067	1.30089	-1.45027	-0.80006	1.13204275534147	0.709368	-0.734994	-0.527773
Trial1	3	1	noBlindfold	counterclockwise	practice	Guided	1	0.5	0	2.759071	1.29978	-1.45027	-0.8003401	1.13145581981258	0.709368	-0.734994	-0.527773
Trial1	3	1	noBlindfold	counterclockwise	practice	Guided	1	0.5	0	2.779068	1.29977	-1.45035	-0.80024	1.13137795408947	0.202194	-0.616504	-0.45579
Trial1	3	1	noBlindfold	counterclockwise	practice	Guided	1	0.5	0	2.799065	1.29988	-1.45032	-0.80003	1.13130722998579	1.307684	-0.493782	0.139199
Trial1	3	1	noBlindfold	counterclockwise	practice	Guided	1	0.5	0	2.819069	1.30055	-1.45026	-0.79968	1.1315336365235	2.239569	-0.290551	0.425528
Trial1	3	1	noBlindfold	counterclockwise	practice	Guided	1	0.5	0	2.839066	1.30103	-1.45019	-0.7988	1.131251762975	2.602898	-0.303175	0.508229
Trial1	3	1	noBlindfold	counterclockwise	practice	Guided	1	0.5	0	2.85907	1.30122	-1.45022	-0.79851	1.1311816068383	2.052492	-0.58661	0.216576
Trial1	3	1	noBlindfold	counterclockwise	practice	Guided	1	0.5	0	2.879066	1.30106	-1.45027	-0.79844	1.13101877198272	1.511197	-0.717796	0.066623
Trial1	3	1	noBlindfold	counterclockwise	practice	Guided	1	0.5	0	2.899071	1.30086	-1.45033	-0.79844	1.13087718890028	1.206627	-0.882836	-0.030456
Trial1	3	1	noBlindfold	counterclockwise	practice	Guided	1	0.5	0	2.919067	1.30073	-1.45037	-0.79844	1.13078508914963	1.211125	-0.91669	0.019472
Trial1	3	1	noBlindfold	counterclockwise	practice	Guided	1	0.5	0	2.939072	1.3007	-1.45039	-0.79821	1.13060141400192	1.431846	-0.819359	0.210952
Trial1	3	1	noBlindfold	counterclockwise	practice	Guided	1	0.5	0	2.959068	1.30082	-1.45038	-0.79757	1.13023473244273	1.989873	-0.696637	0.859678
Trial1	3	1	noBlindfold	counterclockwise	practice	Guided	1	0.5	0	2.979065	1.30094	-1.45034	-0.7963901	1.12948752307163	1.9804	-0.527365	1.013905
Trial1	3	1	noBlindfold	counterclockwise	practice	Guided	1	0.5	0	2.999069	1.30098	-1.45027	-0.79448	1.1281699038697	1.805795	-0.44684	1.183045
Trial1	3	1	noBlindfold	counterclockwise	practice	Guided	1	0.5	0	3.019066	1.30092	-1.45022	-0.79158	1.12608693805083	1.557575	-0.34094	1.286415
Trial1	3	1	noBlindfold	counterclockwise	practice	Guided	1	0.5	0	3.03907	1.3008	-1.45018	-0.78265	1.11974175516727	1.378981	-0.315455	1.385287
Trial1	3	1	noBlindfold	counterclockwise	practice	Guided	1	0.5	0	3.059067	1.30069	-1.45018	-0.77649	1.11536596786923	1.554314	-0.3745	1.682928
Trial1	3	1	noBlindfold	counterclockwise	practice	Guided	1	0.5	0	3.079071	1.30077	-1.4502	-0.76912	1.11030545543762	1.872483	-0.429398	1.774686
Trial1	3	1	noBlindfold	counterclockwise	practice	Guided	1	0.5	0	3.099068	1.30088	-1.45021	-0.7605	1.10443147508673	2.001164	-0.458902	1.846297
Trial1	3	1	noBlindfold	counterclockwise	practice	Guided	1	0.5	0	3.119064	1.30098	-1.45023	-0.75037	1.09755368467019	2.028268	-0.530755	1.856791
Trial1	3	1	noBlindfold	counterclockwise	practice	Guided	1	0.5	0	3.139069	1.30103	-1.45025	-0.72738	1.08200312227137	2.002193	-0.58998	1.806372
Trial1	3	1	noBlindfold	counterclockwise	practice	Guided	1	0.5	0	3.159065	1.30091	-1.45033	-0.71416	1.07307095668912	1.579481	-0.68308	1.432015
Trial1	3	1	noBlindfold	counterclockwise	practice	Guided	1	0.5	0	3.17907	1.30081	-1.45036	-0.70066	1.06405876021528	1.441806	-0.877743	1.337347
Trial1	3	1	noBlindfold	counterclockwise	practice	Guided	1	0.5	0	3.199066	1.30073	-1.45043	-0.68669	1.0548514756802	1.350692	-0.928524	1.144286
Trial1	3	1	noBlindfold	counterclockwise	practice	Guided	1	0.5	0	3.21907	1.3007	-1.45047	-0.67179	1.04519003914423	1.52003	-0.996233	1.263442
Trial1	3	1	noBlindfold	counterclockwise	practice	Guided	1	0.5	0	3.239067	1.30072	-1.45051	-0.64065	1.02546815974339	1.488788	-1.034319	1.298839
Trial1	3	1	noBlindfold	counterclockwise	practice	Guided	1	0.5	0	3.259071	1.3008	-1.45054	-0.62448	1.01550768931515	1.654585	-1.131651	1.31817
Trial1	3	1	noBlindfold	counterclockwise	practice	Guided	1	0.5	0	3.279068	1.30081	-1.45057	-0.60731	1.00504828527001	1.571017	-1.237446	1.324141
Trial1	3	1	noBlindfold	counterclockwise	practice	Guided	1	0.5	0	3.299065	1.30079	-1.45059	-0.5907	0.995083511070324	1.45594	-1.216287	1.38
Trial1	3	1	noBlindfold	counterclockwise	practice	Guided	1	0.5	0	3.319069	1.30073	-1.45059	-0.5726	0.984397930196976	1.262455	-1.15281	1.243334
Trial1	3	1	noBlindfold	counterclockwise	practice	Guided	1	0.5	0	3.339066	1.30065	-1.45059	-0.53627	0.963652307340702	1.157314	-1.296691	1.262378
Trial1	3	1	noBlindfold	counterclockwise	practice	Guided	1	0.5	0	3.35907	1.30056	-1.45059	-0.51775	0.953394670567646	1.212224	-1.283995	0.968167
Trial1	3	1	noBlindfold	counterclockwise	practice	Guided	1	0.5	0	3.379066	1.30057	-1.45063	-0.49808	0.942865851842815	1.27809	-1.423645	0.874243
Trial1	3	1	noBlindfold	counterclockwise	practice	Guided	1	0.5	0	3.399071	1.30062	-1.4507	-0.47963	0.933293764409792	1.326594	-1.60138	0.781273
Trial1	3	1	noBlindfold	counterclockwise	practice	Guided	1	0.5	0	3.419075	1.30066	-1.45075	-0.46077	0.923777923607264	1.505554	-1.719871	0.782061
Trial1	3	1	noBlindfold	counterclockwise	practice	Guided	1	0.5	0	3.439064	1.30069	-1.45081	-0.42458	0.906296169594461	1.35488	-1.618308	0.745289
Trial1	3	1	noBlindfold	counterclockwise	practice	Guided	1	0.5	0	3.459068	1.30066	-1.45081	-0.40728	0.898294854698616	1.169898	-1.81297	0.73938
Trial1	3	1	noBlindfold	counterclockwise	practice	Guided	1	0.5	0	3.479073	1.30062	-1.45085	-0.38914	0.890181017644771	1.2248	-1.639467	0.595688
Trial1	3	1	noBlindfold	counterclockwise	practice	Guided	1	0.5	0	3.499062	1.3006	-1.45087	-0.37117	0.882455450699342	1.183447	-1.656394	0.708858
Trial1	3	1	noBlindfold	counterclockwise	practice	Guided	1	0.5	0	3.519066	1.30059	-1.45085	-0.3538	0.875282153678016	1.156767	-1.681785	0.824009
Trial1	3	1	noBlindfold	counterclockwise	practice	Guided	1	0.5	0	3.53907	1.30057	-1.45085	-0.31936	0.861918304533071	1.151772	-1.635235	0.744694
Trial1	3	1	noBlindfold	counterclockwise	practice	Guided	1	0.5	0	3.559074	1.30056	-1.45087	-0.3025	0.855805214672559	1.178841	-1.965315	0.671163
Trial1	3	1	noBlindfold	counterclockwise	practice	Guided	1	0.5	0	3.579063	1.30054	-1.45095	-0.28505	0.849775116955076	1.058777	-2.066878	0.452896
Trial1	3	1	noBlindfold	counterclockwise	practice	Guided	1	0.5	0	3.599068	1.30053	-1.45099	-0.26846	0.844345300411616	1.034473	-1.939924	0.569404
Trial1	3	1	noBlindfold	counterclockwise	practice	Guided	1	0.5	0	3.619072	1.30051	-1.45097	-0.25248	0.839382206665059	0.990071	-1.927229	0.802727
Trial1	3	1	noBlindfold	counterclockwise	practice	Guided	1	0.5	0	3.639061	1.3005	-1.45093	-0.22093	0.8304278230302	1.036633	-1.724103	0.847569
Trial1	3	1	noBlindfold	counterclockwise	practice	Guided	1	0.5	0	3.659065	1.30051	-1.45082	-0.20417	0.826136624653546	1.030014	-1.766421	1.020396
Trial1	3	1	noBlindfold	counterclockwise	practice	Guided	1	0.5	0	3.67907	1.30052	-1.45085	-0.18766	0.822221660122299	1.146945	-1.736798	1.094373
Trial1	3	1	noBlindfold	counterclockwise	practice	Guided	1	0.5	0	3.699074	1.30056	-1.4509	-0.17091	0.818600353081309	1.120791	-1.973779	1.200952
Trial1	3	1	noBlindfold	counterclockwise	practice	Guided	1	0.5	0	3.719063	1.30058	-1.45096	-0.15352	0.815166708540896	1.170832	-1.99917	1.040771
Trial1	3	1	noBlindfold	counterclockwise	practice	Guided	1	0.5	0	3.739067	1.30058	-1.45101	-0.11972	0.809482089778841	1.094454	-1.986474	1.00912
Trial1	3	1	noBlindfold	counterclockwise	practice	Guided	1	0.5	0	3.759071	1.30056	-1.45104	-0.10186	0.80701410745657	1.085294	-2.147283	0.910856
Trial1	3	1	noBlindfold	counterclockwise	practice	Guided	1	0.5	0	3.77906	1.30056	-1.45107	-0.085025	0.805062457146357	1.100984	-2.134587	0.93666
Trial1	3	1	noBlindfold	counterclockwise	practice	Guided	1	0.5	0	3.799065	1.30057	-1.45108	-0.068564	0.803500693541587	1.158393	-2.231919	1.192034
Trial1	3	1	noBlindfold	counterclockwise	practice	Guided	1	0.5	0	3.819069	1.30058	-1.45111	-0.050873	0.802194763449171	1.244899	-2.227687	1.189799
Trial1	3	1	noBlindfold	counterclockwise	practice	Guided	1	0.5	0	3.839073	1.30059	-1.45114	-0.015898	0.800747872830622	1.214507	-2.278468	1.288047
Trial1	3	1	noBlindfold	counterclockwise	practice	Guided	1	0.5	0	3.859062	1.30059	-1.45114	-0.015898	0.800747872830622	1.214507	-2.278468	1.288047
Trial1	3	1	noBlindfold	counterclockwise	practice	Guided	1	0.5	0	3.879066	1.30057	-1.45114	0.016835	0.800747001225909	1.151007	-2.185369	1.11587
Trial1	3	1	noBlindfold	counterclockwise	practice	Guided	1	0.5	0	3.899071	1.30057	-1.45114	0.037987	0.801470744942191	1.1577	-2.388495	1.279202
Trial1	3	1	noBlindfold	counterclockwise	practice	Guided	1	0.5	0	3.919075	1.30056	-1.45116	0.057178	0.802599298006584	1.171358	-2.413886	1.252925
Trial1	3	1	noBlindfold	counterclockwise	practice	Guided	1	0.5	0	3.939064	1.30056	-1.45118	0.093336	0.805982579700631	1.121948	-2.363104	1.277683
Trial1	3	1	noBlindfold	counterclockwise	practice	Guided	1	0.5	0	3.959068	1.30056	-1.45115	0.11285	0.808474756052399	1.015804	-2.42235	1.065392
Trial1	3	1	noBlindfold	counterclockwise	practice	Guided	1	0.5	0	3.979073	1.30055	-1.45117	0.13066	0.811142596455581	1.078371	-2.32925	0.976077
Trial1	3	1	noBlindfold	counterclockwise	practice	Guided	1	0.5	0	3.999062	1.30055	-1.45117	0.14963	0.814413538885007	1.117652	-2.23615	1.089706
Trial1	3	1	noBlindfold	counterclockwise	practice	Guided	1	0.5	0	4.019066	1.30056	-1.45116	0.16814	0.818026510776314	1.092015	-2.274237	1.20201
Trial1	3	1	noBlindfold	counterclockwise	practice	Guided	1	0.5	0	4.03907	1.30058	-1.45116	0.20559	0.826556484419822	1.194659	-2.219223	1.141876
Trial1	3	1	noBlindfold	counterclockwise	practice	Guided	1	0.5	0	4.059074	1.30062	-1.45118	0.22359	0.831254960186582	1.309901	-2.502754	0.707238
Trial1	3	1	noBlindfold	counterclockwise	practice	Guided	1	0.5	0	4.079063	1.30064	-1.45123	0.24167	0.83631858552662	1.211073	-2.473131	0.625019
Trial1	3	1	noBlindfold	counterclockwise	practice	Guided	1	0.5	0	4.099068	1.30064	-1.45125	0.25826	0.841262516934926	1.274624	-2.435045	0.592476
Trial1	3	1	noBlindfold	counterclockwise	practice	Guided	1	0.5	0	4.119072	1.30063	-1.45127	0.27551	0.846707803922701	1.25965	-2.549304	0.772127
Trial1	3	1	noBlindfold	counterclockwise	practice	Guided	1	0.5	0	4.139061	1.30062	-1.45126	0.3083	0.857928436988974	1.326716	-2.439277	0.762168
Trial1	3	1	noBlindfold	counterclockwise	practice	Guided	1	0.5	0	4.159065	1.30067	-1.45129	0.32372	0.863635997962419	1.492695	-2.672026	0.584822
Trial1	3	1	noBlindfold	counterclockwise	practice	Guided	1	0.5	0	4.17907	1.3007	-1.45132	0.33866	0.86937391583872	1.443258	-2.815907	0.648174
Trial1	3	1	noBlindfold	counterclockwise	practice	Guided	1	0.5	0	4.199074	1.30071	-1.45137	0.35358	0.875302953037545	1.392163	-2.790516	0.624157
Trial1	3	1	noBlindfold	counterclockwise	practice	Guided	1	0.5	0	4.219063	1.3007	-1.45137	0.36775	0.881113195444149	1.274779	-2.782053	0.793218
Trial1	3	1	noBlindfold	counterclockwise	practice	Guided	1	0.5	0	4.239067	1.30066	-1.45136	0.39613	0.893294826005343	1.288915	-2.570463	0.805985
Trial1	3	1	noBlindfold	counterclockwise	practice	Guided	1	0.5	0	4.259071	1.30062	-1.45129	0.40995	0.899472810750955	1.235025	-2.612781	0.829807
Trial1	3	1	noBlindfold	counterclockwise	practice	Guided	1	0.5	0	4.27906	1.30063	-1.45132	0.42369	0.905826466963857	1.302284	-2.731271	0.97156
Trial1	3	1	noBlindfold	counterclockwise	practice	Guided	1	0.5	0	4.299065	1.30065	-1.45136	0.4374	0.91233711098538	1.384948	-2.756662	1.030824
Trial1	3	1	noBlindfold	counterclockwise	practice	Guided	1	0.5	0	4.319069	1.30067	-1.45139	0.4516	0.919246996235433	1.304714	-2.828602	1.196214
Trial1	3	1	noBlindfold	counterclockwise	practice	Guided	1	0.5	0	4.339073	1.30066	-1.45139	0.47995	0.933492721985203	1.281511	-2.769357	1.200341
Trial1	3	1	noBlindfold	counterclockwise	practice	Guided	1	0.5	0	4.359062	1.30063	-1.45135	0.49417	0.940857243792714	1.210729	-2.807443	1.311521
Trial1	3	1	noBlindfold	counterclockwise	practice	Guided	1	0.5	0	4.379066	1.30061	-1.45137	0.50844	0.94841326884179	1.217451	-2.667794	1.170476
Trial1	3	1	noBlindfold	counterclockwise	practice	Guided	1	0.5	0	4.399071	1.30061	-1.45136	0.52273	0.956150156805102	1.298877	-2.934397	1.173328
Trial1	3	1	noBlindfold	counterclockwise	practice	Guided	1	0.5	0	4.419075	1.30062	-1.45141	0.53737	0.96424001212554	1.356798	-2.879384	1.001
Trial1	3	1	noBlindfold	counterclockwise	practice	Guided	1	0.5	0	4.439064	1.30065	-1.45144	0.56556	0.980254215591101	1.341456	-2.925934	1.063557
Trial1	3	1	noBlindfold	counterclockwise	practice	Guided	1	0.5	0	4.459068	1.30064	-1.45145	0.58017	0.988747520200475	1.127565	-2.87092	1.295042
Trial1	3	1	noBlindfold	counterclockwise	practice	Guided	1	0.5	0	4.479073	1.30061	-1.45142	0.59413	0.996978926765213	1.210249	-2.667794	1.295941
Trial1	3	1	noBlindfold	counterclockwise	practice	Guided	1	0.5	0	4.499062	1.30059	-1.45137	0.60922	1.00602855419104	1.165348	-2.803212	1.353124
Trial1	3	1	noBlindfold	counterclockwise	practice	Guided	1	0.5	0	4.519066	1.30058	-1.45135	0.6245	1.01534654024946	1.205761	-2.70588	1.327254
Trial1	3	1	noBlindfold	counterclockwise	practice	Guided	1	0.5	0	4.53907	1.3006	-1.45135	0.65475	1.03424271417925	1.292757	-2.748198	1.302747
Trial1	3	1	noBlindfold	counterclockwise	practice	Guided	1	0.5	0	4.559074	1.30064	-1.45142	0.6706	1.04437959804146	1.324064	-2.777821	1.280687
Trial1	3	1	noBlindfold	counterclockwise	practice	Guided	1	0.5	0	4.579063	1.30065	-1.45143	0.68605	1.05437414233128	1.23801	-3.090974	1.287262
Trial1	3	1	noBlindfold	counterclockwise	practice	Guided	1	0.5	0	4.599068	1.30063	-1.45147	0.70148	1.06446348204753	1.217871	-2.883616	1.121828
Trial1	3	1	noBlindfold	counterclockwise	practice	Guided	1	0.5	0	4.619072	1.30062	-1.45146	0.71729	1.07494057582335	1.188098	-2.84553	1.045779
Trial1	3	1	noBlindfold	counterclockwise	practice	Guided	1	0.5	0	4.639061	1.30061	-1.45147	0.74777	1.0955074015737	1.209158	-3.040192	1.11733
Trial1	3	1	noBlindfold	counterclockwise	practice	Guided	1	0.5	0	4.659065	1.30061	-1.45149	0.76345	1.10626955525643	1.250896	-2.985179	1.225662
Trial1	3	1	noBlindfold	counterclockwise	practice	Guided	1	0.5	0	4.67907	1.30061	-1.4515	0.7786601	1.11682047096187	1.125773	-2.942861	1.171177
Trial1	3	1	noBlindfold	counterclockwise	practice	Guided	1	0.5	0	4.699074	1.30057	-1.4515	0.79392	1.12748453331119	1.013137	-2.942861	1.21203
Trial1	3	1	noBlindfold	counterclockwise	practice	Guided	1	0.5	0	4.719063	1.30053	-1.45146	0.80506	1.13532804340126	1.045157	-2.947093	1.238383
Trial1	3	1	noBlindfold	counterclockwise	practice	Guided	1	0.5	0	4.739067	1.30051	-1.45146	0.80293	1.13380462123399	0.801292	-3.450677	2.556414
Trial1	3	1	noBlindfold	counterclockwise	practice	Guided	1	0.5	0	4.759071	1.30067	-1.45102	0.80248	1.13359896587112	1.41438	-2.024549	4.694167
Trial1	3	1	noBlindfold	counterclockwise	practice	Guided	1	0.5	0	4.77906	1.30069	-1.45099	0.80239	1.1335494003292	1.067857	-1.635223	4.214691
Trial1	3	1	noBlindfold	counterclockwise	practice	Guided	1	0.5	0	4.799065	1.30064	-1.45099	0.80239	1.13351403509251	1.067857	-1.635223	4.214691
Trial1	3	1	noBlindfold	counterclockwise	practice	Guided	1	0.5	0	4.819069	1.3005	-1.45094	0.80221	1.13328776037306	0.526357	-2.079562	3.660227
Trial1	3	1	noBlindfold	counterclockwise	practice	Guided	1	0.5	0	4.839073	1.3005	-1.45094	0.80211	1.13321696474964	0.621829	-1.893363	3.592516
Trial1	3	1	noBlindfold	counterclockwise	practice	Guided	1	0.5	0	4.859062	1.3005	-1.45099	0.80208	1.13319578598525	1.293016	-2.75665	3.769255
Trial1	3	1	noBlindfold	counterclockwise	practice	Guided	1	0.5	0	4.879066	1.30051	-1.45104	0.80206	1.1331886845744	1.263332	-2.312311	3.504445
Trial1	3	1	noBlindfold	counterclockwise	practice	Guided	1	0.5	0	4.899071	1.30051	-1.45105	0.80202	1.13316033486586	1.043689	-2.676246	3.510536
Trial1	3	1	noBlindfold	counterclockwise	practice	Guided	1	0.5	0	4.919075	1.30051	-1.45111	0.80193	1.13309663497348	0.988373	-2.727027	3.156424
Trial1	3	1	noBlindfold	counterclockwise	practice	Guided	1	0.5	0	4.939064	1.30051	-1.45113	0.80176	1.13297637424342	1.016156	-2.557755	2.94399
Trial1	3	1	noBlindfold	counterclockwise	practice	Guided	1	0.5	0	4.959068	1.30052	-1.45121	0.80162	1.13288428996079	1.027582	-2.731259	2.481089
Trial1	3	1	noBlindfold	counterclockwise	practice	Guided	1	0.5	0	4.979073	1.30051	-1.45123	0.80144	1.1327499339183	0.64898	-2.765114	2.124821
Trial1	3	1	noBlindfold	counterclockwise	practice	Guided	1	0.5	0	4.999062	1.30045	-1.45128	0.80117	1.13251644824914	0.159632	-2.934386	1.617647
Trial1	3	1	noBlindfold	counterclockwise	practice	Guided	1	0.5	0	5.019066	1.30031	-1.45134	0.80084	1.13218411007957	-0.369799	-2.697405	0.985286
Trial1	3	1	noBlindfold	counterclockwise	practice	Guided	1	0.5	0	5.03907	1.30009	-1.45136	0.80027	1.13162535658685	-0.845865	-2.828591	0.53366
Trial1	3	1	noBlindfold	counterclockwise	practice	Guided	1	0.5	0	5.059074	1.29874	-1.4514	0.8	1.13048023342656	-1.349739	-2.841286	-0.102363
Trial1	3	1	noBlindfold	counterclockwise	practice	Guided	1	0.5	0	5.079063	1.29725	-1.45145	0.79983	1.12930752418204	-1.483308	-3.090962	-0.300971
Trial1	3	1	noBlindfold	counterclockwise	practice	Guided	1	0.5	0	5.099068	1.29527	-1.45154	0.79974	1.12784680384764	-1.697167	-3.268698	-0.527916
Trial1	3	1	noBlindfold	counterclockwise	practice	Guided	1	0.5	0	5.119072	1.29237	-1.45162	0.7997	1.12577541323419	-2.028164	-3.370261	-0.617553
Trial1	3	1	noBlindfold	counterclockwise	practice	Guided	1	0.5	0	5.139061	1.28866	-1.45168	0.79971	1.12317443622011	-2.376473	-3.277161	-0.566826
Trial1	3	1	noBlindfold	counterclockwise	practice	Guided	1	0.5	0	5.159065	1.27742	-1.45153	0.7996899	1.11529634562027	-2.465422	-2.934386	-0.63043
Trial1	3	1	noBlindfold	counterclockwise	practice	Guided	1	0.5	0	5.17907	1.26971	-1.45147	0.79966	1.10991429459522	-2.360086	-2.828591	-0.687721
Trial1	3	1	noBlindfold	counterclockwise	practice	Guided	1	0.5	0	5.199074	1.26043	-1.45144	0.79962	1.10347004009066	-2.331889	-2.989399	-0.715305
Trial1	3	1	noBlindfold	counterclockwise	practice	Guided	1	0.5	0	5.219063	1.24984	-1.45146	0.79954	1.09614061239644	-2.454613	-3.031717	-0.913282
Trial1	3	1	noBlindfold	counterclockwise	practice	Guided	1	0.5	0	5.239067	1.23866	-1.4515	0.7993	1.08834694693633	-2.595884	-3.040181	-1.201601
Trial1	3	1	noBlindfold	counterclockwise	practice	Guided	1	0.5	0	5.259071	1.2113	-1.45156	0.79928	1.06995154384529	-2.706655	-3.222148	-1.441244
Trial1	3	1	noBlindfold	counterclockwise	practice	Guided	1	0.5	0	5.27906	1.19592	-1.45159	0.79933	1.0598269084677	-2.572033	-3.158671	-1.328365
Trial1	3	1	noBlindfold	counterclockwise	practice	Guided	1	0.5	0	5.299065	1.17882	-1.45158	0.79942	1.04874636895871	-2.517124	-3.222148	-1.12032
Trial1	3	1	noBlindfold	counterclockwise	practice	Guided	1	0.5	0	5.319069	1.16105	-1.45159	0.79954	1.03742529233171	-2.493495	-3.129048	-0.86264
Trial1	3	1	noBlindfold	counterclockwise	practice	Guided	1	0.5	0	5.339073	1.14216	-1.45155	0.79986	1.0257413941105	-2.425849	-2.947081	-0.660677
Trial1	3	1	noBlindfold	counterclockwise	practice	Guided	1	0.5	0	5.359062	1.09907	-1.45143	0.80005	0.999482311425226	-2.178567	-2.553524	0.055888
Trial1	3	1	noBlindfold	counterclockwise	practice	Guided	1	0.5	0	5.379066	1.07823	-1.45133	0.80019	0.987245638688886	-2.102163	-2.63816	0.32627
Trial1	3	1	noBlindfold	counterclockwise	practice	Guided	1	0.5	0	5.399071	1.05372	-1.45128	0.80022	0.973117620946487	-2.030838	-2.401179	0.41879
Trial1	3	1	noBlindfold	counterclockwise	practice	Guided	1	0.5	0	5.419075	1.03049	-1.45122	0.8002501	0.960114488663592	-2.087369	-2.413874	0.51841
Trial1	3	1	noBlindfold	counterclockwise	practice	Guided	1	0.5	0	5.439064	1.0057	-1.4512	0.80029	0.946676630753334	-1.930079	-2.388483	0.49472
Trial1	3	1	noBlindfold	counterclockwise	practice	Guided	1	0.5	0	5.459068	0.95239	-1.45118	0.80033	0.919339302934418	-1.763658	-2.295384	0.693625
Trial1	3	1	noBlindfold	counterclockwise	practice	Guided	1	0.5	0	5.479073	0.9264899	-1.45116	0.80033	0.906874720595465	-1.508078	-2.325006	0.660274
Trial1	3	1	noBlindfold	counterclockwise	practice	Guided	1	0.5	0	5.499062	0.89864	-1.45117	0.80033	0.894115183201156	-1.473211	-2.38002	0.634865
Trial1	3	1	noBlindfold	counterclockwise	practice	Guided	1	0.5	0	5.519066	0.86966	-1.45118	0.80037	0.881612518002684	-1.480361	-2.388483	0.787514
Trial1	3	1	noBlindfold	counterclockwise	practice	Guided	1	0.5	0	5.53907	0.8429101	-1.45119	0.80053	0.870882087602586	-1.504745	-2.42657	0.842371
Trial1	3	1	noBlindfold	counterclockwise	practice	Guided	1	0.5	0	5.559074	0.78711	-1.45117	0.8006	0.850524848156468	-1.270446	-2.210748	1.204804
Trial1	3	1	noBlindfold	counterclockwise	practice	Guided	1	0.5	0	5.579063	0.7591	-1.45114	0.80066	0.841539825909256	-1.223654	-2.248834	1.385956
Trial1	3	1	noBlindfold	counterclockwise	practice	Guided	1	0.5	0	5.599068	0.72935	-1.45109	0.80068	0.832880448937772	-1.301827	-2.071098	1.334124
Trial1	3	1	noBlindfold	counterclockwise	practice	Guided	1	0.5	0	5.619072	0.67203	-1.45103	0.80073	0.819001116108403	-1.363156	-2.079562	1.438629
Trial1	3	1	noBlindfold	counterclockwise	practice	Guided	1	0.5	0	5.639061	0.67203	-1.45103	0.80073	0.819001116108403	-1.363156	-2.079562	1.438629
Trial1	3	1	noBlindfold	counterclockwise	practice	Guided	1	0.5	0	5.659065	0.59206	-1.45103	0.80083	0.806104055629798	-1.299004	-1.961072	1.508638
Trial1	3	1	noBlindfold	counterclockwise	practice	Guided	1	0.5	0	5.67907	0.5912	-1.45098	0.80079	0.805966492226029	-1.175166	-1.948376	1.581972
Trial1	3	1	noBlindfold	counterclockwise	practice	Guided	1	0.5	0	5.699074	0.55776	-1.451	0.80074	0.80282050980842	-1.11156	-2.00339	1.441782
Trial1	3	1	noBlindfold	counterclockwise	practice	Guided	1	0.5	0	5.719063	0.52955	-1.45104	0.80074	0.801285065868483	-1.054999	-2.079562	1.516418
Trial1	3	1	noBlindfold	counterclockwise	practice	Guided	1	0.5	0	5.739067	0.50148	-1.45104	0.80081	0.80081134702213	-1.021324	-2.007621	1.566857
Trial1	3	1	noBlindfold	counterclockwise	practice	Guided	1	0.5	0	5.759071	0.4459	-1.451	0.80083	0.802655287285786	-1.022786	-2.045708	1.694971
Trial1	3	1	noBlindfold	counterclockwise	practice	Guided	1	0.5	0	5.77906	0.4184	-1.45098	0.80082	0.804966597391215	-1.014565	-1.994926	1.653571
Trial1	3	1	noBlindfold	counterclockwise	practice	Guided	1	0.5	0	5.799065	0.39021	-1.45098	0.80081	0.80830097530839	-0.937564	-1.95684	1.595946
Trial1	3	1	noBlindfold	counterclockwise	practice	Guided	1	0.5	0	5.819069	0.36222	-1.45096	0.80083	0.812595859464341	-0.914391	-1.91029	1.635397
Trial1	3	1	noBlindfold	counterclockwise	practice	Guided	1	0.5	0	5.839073	0.33608	-1.45095	0.80086	0.81746344354656	-0.804219	-1.889131	1.705867
Trial1	3	1	noBlindfold	counterclockwise	practice	Guided	1	0.5	0	5.859062	0.28226	-1.45092	0.80086	0.829932182318999	-0.780032	-1.851045	1.743895
Trial1	3	1	noBlindfold	counterclockwise	practice	Guided	1	0.5	0	5.879066	0.25626	-1.45092	0.80087	0.837139141895464	-0.701988	-1.825654	1.717087
Trial1	3	1	noBlindfold	counterclockwise	practice	Guided	1	0.5	0	5.899071	0.22988	-1.45091	0.80089	0.845215741303213	-0.696834	-1.715627	1.805133
Trial1	3	1	noBlindfold	counterclockwise	practice	Guided	1	0.5	0	5.919075	0.20466	-1.45088	0.80094	0.853657225730639	-0.712468	-1.796031	1.896516
Trial1	3	1	noBlindfold	counterclockwise	practice	Guided	1	0.5	0	5.939064	0.15827	-1.45087	0.80095	0.870804386539674	-0.754865	-1.715627	1.888343
Trial1	3	1	noBlindfold	counterclockwise	practice	Guided	1	0.5	0	5.959068	0.13039	-1.45086	0.80096	0.882127246024611	-0.800103	-1.736786	1.916635
Trial1	3	1	noBlindfold	counterclockwise	practice	Guided	1	0.5	0	5.979073	0.10581	-1.45086	0.80098	0.892723230217286	-0.715844	-1.686005	1.976392
Trial1	3	1	noBlindfold	counterclockwise	practice	Guided	1	0.5	0	5.999062	0.082304	-1.45085	0.80098	0.903348746912513	-0.698556	-1.690236	1.962639
Trial1	3	1	noBlindfold	counterclockwise	practice	Guided	1	0.5	0	6.019066	0.059096	-1.45085	0.80099	0.914320127940901	-0.820949	-1.715627	1.973492
Trial1	3	1	noBlindfold	counterclockwise	practice	Guided	1	0.5	0	6.03907	0.035432	-1.45085	0.80101	0.925980813634189	-0.841901	-1.711395	2.049017
Trial1	3	1	noBlindfold	counterclockwise	practice	Guided	1	0.5	0	6.059074	-0.009911301	-1.45085	0.80099	0.949523296876477	-0.845717	-1.715627	1.992824
Trial1	3	1	noBlindfold	counterclockwise	practice	Guided	1	0.5	0	6.079063	-0.032949	-1.45085	0.80095	0.962057963388246	-0.782895	-1.707164	1.869253
Trial1	3	1	noBlindfold	counterclockwise	practice	Guided	1	0.5	0	6.099068	-0.055734	-1.45087	0.8009	0.974823603392115	-0.835532	-1.787568	1.780186
Trial1	3	1	noBlindfold	counterclockwise	practice	Guided	1	0.5	0	6.119072	-0.07697	-1.45089	0.80087	0.987059848235682	-0.867226	-1.812959	1.737705
Trial1	3	1	noBlindfold	counterclockwise	practice	Guided	1	0.5	0	6.139061	-0.09868	-1.4509	0.80091	0.999937278325634	-0.821245	-1.81719	1.770072
Trial1	3	1	noBlindfold	counterclockwise	practice	Guided	1	0.5	0	6.159065	-0.1421	-1.4509	0.80095	1.02655408366517	-0.780927	-1.757945	1.894489
Trial1	3	1	noBlindfold	counterclockwise	practice	Guided	1	0.5	0	6.17907	-0.16376	-1.45087	0.80097	1.04025488234407	-0.789269	-1.664846	1.936225
Trial1	3	1	noBlindfold	counterclockwise	practice	Guided	1	0.5	0	6.199074	-0.18519	-1.45083	0.801	1.05408079570246	-0.892929	-1.592905	1.981695
Trial1	3	1	noBlindfold	counterclockwise	practice	Guided	1	0.5	0	6.219063	-0.20586	-1.45079	0.80101	1.06764010103294	-0.906657	-1.508269	2.016046
Trial1	3	1	noBlindfold	counterclockwise	practice	Guided	1	0.5	0	6.239067	-0.22645	-1.45076	0.801	1.08135590602684	-0.87517	-1.504037	2.06522
Trial1	3	1	noBlindfold	counterclockwise	practice	Guided	1	0.5	0	6.259071	-0.26772	-1.45075	0.80096	1.10947325450078	-0.647708	-1.563282	1.903715
Trial1	3	1	noBlindfold	counterclockwise	practice	Guided	1	0.5	0	6.27906	-0.28765	-1.45078	0.80093	1.12333490640491	-0.625284	-1.673309	1.80767
Trial1	3	1	noBlindfold	counterclockwise	practice	Guided	1	0.5	0	6.299065	-0.3049	-1.45081	0.80092	1.13548969902849	-0.752327	-1.711395	1.659872
Trial1	3	1	noBlindfold	counterclockwise	practice	Guided	1	0.5	0	6.319069	-0.30564	-1.45081	0.80096	1.13604258613522	-5.420556	-1.618296	1.992217
Trial1	3	1	noBlindfold	counterclockwise	practice	Guided	1	0.5	0	6.339073	-0.30384	-1.4508	0.8014799	1.13513384721964	-5.279132	-0.958135	2.764919
Trial1	3	1	noBlindfold	counterclockwise	practice	Guided	1	0.5	0	6.359062	-0.30163	-1.45043	0.80178	1.13378207184805	-0.15898	-1.106139	3.853621
Trial1	3	1	noBlindfold	counterclockwise	practice	Guided	1	0.5	0	6.379066	-0.3006	-1.45053	0.8017	1.13299745419343	0.040052	-1.829777	3.51956
Trial1	3	1	noBlindfold	counterclockwise	practice	Guided	1	0.5	0	6.399071	-0.30023	-1.4508	0.80136	1.13249543689953	-0.750052	-2.75231	2.161971
Trial1	3	1	noBlindfold	counterclockwise	practice	Guided	1	0.5	0	6.419075	-0.30038	-1.4512	0.801	1.132346735464	-2.341202	-3.154331	1.100792
Trial1	3	1	noBlindfold	counterclockwise	practice	Guided	1	0.5	0	6.439064	-0.30099	-1.45124	0.80124	1.1329476995133	-2.646771	-1.148457	2.60278
Trial1	3	1	noBlindfold	counterclockwise	practice	Guided	1	0.5	0	6.459068	-0.30108	-1.45078	0.80147	1.13317398463838	-1.93246	-0.4375	3.476753
Trial1	3	1	noBlindfold	counterclockwise	practice	Guided	1	0.5	0	6.479073	-0.301	-1.45054	0.80149	1.13313160432854	-1.578362	-0.856394	3.223139
Trial1	3	1	noBlindfold	counterclockwise	practice	Guided	1	0.5	0	6.499062	-0.30098	-1.45053	0.80135	1.13301843834517	-1.823154	-1.639277	2.266655
Trial1	3	1	noBlindfold	counterclockwise	practice	Guided	1	0.5	0	6.519066	-0.30099	-1.45064	0.80118	1.13290529396292	-2.255356	-2.125934	1.630294
Trial1	3	1	noBlindfold	counterclockwise	practice	Guided	1	0.5	0	6.53907	-0.30104	-1.45081	0.80115	1.13291938678702	-2.280351	-2.041298	1.784357
Trial1	3	1	noBlindfold	counterclockwise	practice	Guided	1	0.5	0	6.559074	-0.30104	-1.45083	0.80115	1.13291938678702	-1.607767	-1.423455	2.357552
Trial1	3	1	noBlindfold	counterclockwise	practice	Guided	1	0.5	0	6.579063	-0.30103	-1.45083	0.80109	1.13286992558586	-1.574589	-1.685827	1.747798
Trial1	3	1	noBlindfold	counterclockwise	practice	Guided	1	0.5	0	6.599068	-0.30101	-1.45084	0.80088	1.13270724168796	-1.839021	-2.032835	1.059426
Trial1	3	1	noBlindfold	counterclockwise	practice	Guided	1	0.5	0	6.619072	-0.30101	-1.45089	0.80065	1.13254466402014	-2.092958	-2.09208	0.552696
Trial1	3	1	noBlindfold	counterclockwise	practice	Guided	1	0.5	0	6.639061	-0.30103	-1.45094	0.80023	1.13226192923984	-2.139547	-1.935503	0.186541
Trial1	3	1	noBlindfold	counterclockwise	practice	Guided	1	0.5	0	6.659065	-0.30097	-1.4509	0.79976	1.13188736260491	-1.583084	-1.732377	-0.820513
Trial1	3	1	noBlindfold	counterclockwise	practice	Guided	1	0.5	0	6.67907	-0.30088	-1.45089	0.7985901	1.13099729825401	-1.44546	-1.99898	-1.447369
Trial1	3	1	noBlindfold	counterclockwise	practice	Guided	1	0.5	0	6.699074	-0.30078	-1.45098	0.79642	1.12939514221757	-1.373106	-2.223266	-1.84471
Trial1	3	1	noBlindfold	counterclockwise	practice	Guided	1	0.5	0	6.719063	-0.30071	-1.4511	0.79301	1.12694336447661	-1.321901	-2.447551	-2.026849
Trial1	3	1	noBlindfold	counterclockwise	practice	Guided	1	0.5	0	6.739067	-0.30067	-1.4512	0.78293	1.11984456794253	-1.260024	-2.481405	-2.132216
Trial1	3	1	noBlindfold	counterclockwise	practice	Guided	1	0.5	0	6.759071	-0.3006	-1.45118	0.77616	1.11507161023634	-1.109403	-2.176716	-2.098653
Trial1	3	1	noBlindfold	counterclockwise	practice	Guided	1	0.5	0	6.77906	-0.30057	-1.4511	0.76797	1.10936481955304	-1.155438	-2.09208	-2.091866
Trial1	3	1	noBlindfold	counterclockwise	practice	Guided	1	0.5	0	6.799065	-0.30057	-1.45104	0.75888	1.10309166720524	-1.156324	-1.922808	-2.036809
Trial1	3	1	noBlindfold	counterclockwise	practice	Guided	1	0.5	0	6.819069	-0.30059	-1.45099	0.74836	1.09589557344078	-1.270914	-2.011676	-2.071438
Trial1	3	1	noBlindfold	counterclockwise	practice	Guided	1	0.5	0	6.839073	-0.30062	-1.451	0.72446	1.07973824038371	-1.180889	-2.037066	-1.955093
Trial1	3	1	noBlindfold	counterclockwise	practice	Guided	1	0.5	0	6.859062	-0.30056	-1.45099	0.71165	1.0711405379354	-1.011443	-2.087848	-1.892976
Trial1	3	1	noBlindfold	counterclockwise	practice	Guided	1	0.5	0	6.879066	-0.30052	-1.451	0.69712	1.06151236515564	-0.895789	-1.931271	-1.802177
Trial1	3	1	noBlindfold	counterclockwise	practice	Guided	1	0.5	0	6.899071	-0.3005	-1.45096	0.68206	1.05166824942777	-0.995602	-1.986285	-1.92383
Trial1	3	1	noBlindfold	counterclockwise	practice	Guided	1	0.5	0	6.919075	-0.3005	-1.45097	0.66607	1.04136904262894	-0.979563	-1.943967	-1.946075
Trial1	3	1	noBlindfold	counterclockwise	practice	Guided	1	0.5	0	6.939064	-0.30049	-1.45096	0.63075	1.01913188069007	-0.96033	-1.795854	-1.760823
Trial1	3	1	noBlindfold	counterclockwise	practice	Guided	1	0.5	0	6.959068	-0.30046	-1.45088	0.61274	1.00806074444298	-0.855406	-1.588496	-1.410965
Trial1	3	1	noBlindfold	counterclockwise	practice	Guided	1	0.5	0	6.979073	-0.30043	-1.45084	0.59382	0.996649561454382	-0.761737	-1.630814	-1.102673
Trial1	3	1	noBlindfold	counterclockwise	practice	Guided	1	0.5	0	6.999062	-0.30042	-1.4508	0.57563	0.985911792123075	-0.966392	-1.533482	-1.282222
Trial1	3	1	noBlindfold	counterclockwise	practice	Guided	1	0.5	0	7.019066	-0.30046	-1.45078	0.55595	0.974585331327229	-1.048309	-1.639277	-1.311772
Trial1	3	1	noBlindfold	counterclockwise	practice	Guided	1	0.5	0	7.03907	-0.3005	-1.45079	0.5171	0.952991418910241	-1.056611	-1.470005	-1.158923
Trial1	3	1	noBlindfold	counterclockwise	practice	Guided	1	0.5	0	7.059074	-0.3005	-1.45071	0.49762	0.942563477850433	-0.98861	-1.461542	-0.853662
Trial1	3	1	noBlindfold	counterclockwise	practice	Guided	1	0.5	0	7.079063	-0.30047	-1.45068	0.47745	0.932046526324734	-0.829384	-0.957957	-0.968444
Trial1	3	1	noBlindfold	counterclockwise	practice	Guided	1	0.5	0	7.099068	-0.30046	-1.45061	0.45771	0.922081679297765	-0.964179	-1.461542	-0.957071
Trial1	3	1	noBlindfold	counterclockwise	practice	Guided	1	0.5	0	7.119072	-0.30048	-1.45068	0.43721	0.912096950972037	-0.926775	-1.309197	-1.052478
Trial1	3	1	noBlindfold	counterclockwise	practice	Guided	1	0.5	0	7.139061	-0.30048	-1.45067	0.39734	0.893670699279446	-0.835139	-1.207634	-0.849928
Trial1	3	1	noBlindfold	counterclockwise	practice	Guided	1	0.5	0	7.159065	-0.30044	-1.45057	0.37744	0.884966198703845	-0.901462	-0.784454	-0.749228
Trial1	3	1	noBlindfold	counterclockwise	practice	Guided	1	0.5	0	7.17907	-0.30043	-1.45044	0.35668	0.876304063185088	-0.931253	-0.907176	-0.906194
Trial1	3	1	noBlindfold	counterclockwise	practice	Guided	1	0.5	0	7.199074	-0.30045	-1.45044	0.35668	0.876322329126461	-0.931253	-0.907176	-0.906194
Trial1	3	1	noBlindfold	counterclockwise	practice	Guided	1	0.5	0	7.219063	-0.30047	-1.45042	0.31608	0.860615350247039	-0.951635	-0.949494	-0.425139
Trial1	3	1	noBlindfold	counterclockwise	practice	Guided	1	0.5	0	7.239067	-0.30047	-1.45041	0.27492	0.846364703462779	-0.867997	-0.919871	-0.365981
Trial1	3	1	noBlindfold	counterclockwise	practice	Guided	1	0.5	0	7.259071	-0.30046	-1.45038	0.25486	0.840053446234335	-0.963051	-0.797149	-0.890933
Trial1	3	1	noBlindfold	counterclockwise	practice	Guided	1	0.5	0	7.27906	-0.30046	-1.45041	0.23477	0.834178118879289	-0.982965	-0.877553	-0.750283
Trial1	3	1	noBlindfold	counterclockwise	practice	Guided	1	0.5	0	7.299065	-0.30045	-1.45042	0.21477	0.828761939690834	-0.849157	-0.754831	-0.498848
Trial1	3	1	noBlindfold	counterclockwise	practice	Guided	1	0.5	0	7.319069	-0.30042	-1.45038	0.1944	0.823688969965366	-0.653423	-0.818308	-0.403126
Trial1	3	1	noBlindfold	counterclockwise	practice	Guided	1	0.5	0	7.339073	-0.30037	-1.4504	0.15453	0.815151315240959	-0.692992	-0.636341	-0.350263
Trial1	3	1	noBlindfold	counterclockwise	practice	Guided	1	0.5	0	7.359062	-0.30035	-1.45033	0.13483	0.811627542352062	-0.747755	-0.759005	-0.678197
Trial1	3	1	noBlindfold	counterclockwise	practice	Guided	1	0.5	0	7.379066	-0.30038	-1.45035	0.11458	0.808539862024689	-0.939257	-0.598197	-0.61347
Trial1	3	1	noBlindfold	counterclockwise	practice	Guided	1	0.5	0	7.399071	-0.30042	-1.45032	0.095663	0.806116345958852	-1.008723	-0.856337	-0.398233
Trial1	3	1	noBlindfold	counterclockwise	practice	Guided	1	0.5	0	7.419075	-0.30045	-1.45035	0.075607	0.804012821237639	-0.914928	-0.526256	-0.635908
Trial1	3	1	noBlindfold	counterclockwise	practice	Guided	1	0.5	0	7.439064	-0.30046	-1.45028	0.036084	0.801272884967085	-0.973306	-0.445764	-0.874837
Trial1	3	1	noBlindfold	counterclockwise	practice	Guided	1	0.5	0	7.459068	-0.30048	-1.45024	0.015104	0.800622491696273	-0.960078	-0.17906	-0.531749
Trial1	3	1	noBlindfold	counterclockwise	practice	Guided	1	0.5	0	7.479073	-0.30047	-1.45015	-0.003999	0.800479983614482	-0.921734	-0.479446	-0.515218
Trial1	3	1	noBlindfold	counterclockwise	practice	Guided	1	0.5	0	7.499062	-0.30046	-1.45019	-0.023438	0.800803047529119	-0.768511	-0.580979	-0.177996
Trial1	3	1	noBlindfold	counterclockwise	practice	Guided	1	0.5	0	7.519066	-0.30042	-1.45022	-0.043512	0.801601801813994	-0.856823	-0.373558	-0.677905
Trial1	3	1	noBlindfold	counterclockwise	practice	Guided	1	0.5	0	7.53907	-0.3004	-1.45022	-0.082676	0.804658600487375	-0.806413	-0.77553	-0.689003
Trial1	3	1	noBlindfold	counterclockwise	practice	Guided	1	0.5	0	7.559074	-0.30038	-1.45022	-0.10216	0.806873468878903	-0.693537	-0.297213	-0.46596
Trial1	3	1	noBlindfold	counterclockwise	practice	Guided	1	0.5	0	7.579063	-0.30036	-1.45019	-0.12201	0.809606423137133	-0.808881	-0.551008	-0.22729
Trial1	3	1	noBlindfold	counterclockwise	practice	Guided	1	0.5	0	7.599068	-0.30036	-1.45017	-0.14194	0.812848745592995	-0.82401	-0.043136	-0.570955
Trial1	3	1	noBlindfold	counterclockwise	practice	Guided	1	0.5	0	7.619072	-0.30038	-1.4501	-0.16072	0.816357180567491	-0.949187	-0.398553	-0.500271
Trial1	3	1	noBlindfold	counterclockwise	practice	Guided	1	0.5	0	7.639061	-0.30042	-1.45013	-0.19989	0.825001919711718	-0.933606	-0.208039	-0.268062
Trial1	3	1	noBlindfold	counterclockwise	practice	Guided	1	0.5	0	7.659065	-0.30043	-1.45006	-0.2182	0.829638128230397	-0.878919	-0.229129	0.16125
Trial1	3	1	noBlindfold	counterclockwise	practice	Guided	1	0.5	0	7.67907	-0.30043	-1.45007	-0.23621	0.834555780266606	-0.80265	0.164448	-0.278924
Trial1	3	1	noBlindfold	counterclockwise	practice	Guided	1	0.5	0	7.699074	-0.30043	-1.44996	-0.25403	0.839773433766374	-0.832602	-0.11911	-0.31236
Trial1	3	1	noBlindfold	counterclockwise	practice	Guided	1	0.5	0	7.719063	-0.30043	-1.45002	-0.27159	0.845251033539727	-0.835964	-0.195225	-0.179936
Trial1	3	1	noBlindfold	counterclockwise	practice	Guided	1	0.5	0	7.739067	-0.30043	-1.45007	-0.30619	0.856995035562079	-0.81037	-0.017477	-0.088008
Trial1	3	1	noBlindfold	counterclockwise	practice	Guided	1	0.5	0	7.759071	-0.30038	-1.45007	-0.3231	0.863134844912771	-0.676521	-0.140129	0.054133
Trial1	3	1	noBlindfold	counterclockwise	practice	Guided	1	0.5	0	7.77906	-0.30035	-1.45003	-0.3389	0.869145194569015	-0.735181	0.058739	-0.241409
Trial1	3	1	noBlindfold	counterclockwise	practice	Guided	1	0.5	0	7.799065	-0.30034	-1.44998	-0.35554	0.875758406261689	-0.820683	-0.245914	-0.308268
Trial1	3	1	noBlindfold	counterclockwise	practice	Guided	1	0.5	0	7.819069	-0.30034	-1.45013	-0.37192	0.882535318927779	-0.591235	-0.258503	-0.2045
Trial1	3	1	noBlindfold	counterclockwise	practice	Guided	1	0.5	0	7.839073	-0.30033	-1.45013	-0.4033	0.896202522777734	-0.64761	-0.173832	-0.14255
Trial1	3	1	noBlindfold	counterclockwise	practice	Guided	1	0.5	0	7.859062	-0.30032	-1.45014	-0.41775	0.902788549344029	-0.584335	-0.127125	0.032323
Trial1	3	1	noBlindfold	counterclockwise	practice	Guided	1	0.5	0	7.879066	-0.30032	-1.45008	-0.43338	0.910126547597612	-0.697313	0.088697	-0.259678
Trial1	3	1	noBlindfold	counterclockwise	practice	Guided	1	0.5	0	7.899071	-0.30034	-1.44999	-0.44759	0.916995604918837	-0.751839	-0.287901	-0.290332
Trial1	3	1	noBlindfold	counterclockwise	practice	Guided	1	0.5	0	7.919075	-0.30037	-1.4501	-0.46293	0.924606054558601	-0.743464	-0.245482	-0.201734
Trial1	3	1	noBlindfold	counterclockwise	practice	Guided	1	0.5	0	7.939064	-0.30037	-1.45013	-0.49073	0.938833355852859	-0.635996	-0.19888	-0.23199
Trial1	3	1	noBlindfold	counterclockwise	practice	Guided	1	0.5	0	7.959068	-0.30031	-1.45017	-0.50448	0.946042360701786	-0.588677	-0.283335	-0.164984
Trial1	3	1	noBlindfold	counterclockwise	practice	Guided	1	0.5	0	7.979073	-0.30029	-1.45015	-0.51844	0.953542948947388	-0.522555	-0.135161	-0.190792
Trial1	3	1	noBlindfold	counterclockwise	practice	Guided	1	0.5	0	7.999062	-0.30028	-1.45011	-0.53233	0.961157298982807	-0.571786	-0.376314	-0.341021
Trial1	3	1	noBlindfold	counterclockwise	practice	Guided	1	0.5	0	8.019066	-0.30029	-1.45015	-0.54544	0.968487959063881	-0.66307	-0.477782	-0.485053
Trial1	3	1	noBlindfold	counterclockwise	practice	Guided	1	0.5	0	8.03907	-0.30029	-1.4502	-0.573	0.984272893698676	-0.519474	-0.388796	-0.495136
Trial1	3	1	noBlindfold	counterclockwise	practice	Guided	1	0.5	0	8.059074	-0.30027	-1.4502	-0.587	0.992472202787215	-0.511002	-0.473216	-0.40726
Trial1	3	1	noBlindfold	counterclockwise	practice	Guided	1	0.5	0	8.079063	-0.30025	-1.45021	-0.60094	1.00076416955551	-0.473204	-0.333451	-0.324198
Trial1	3	1	noBlindfold	counterclockwise	practice	Guided	1	0.5	0	8.099068	-0.30024	-1.4502	-0.61391	1.00859780778103	-0.534758	-0.37143	-0.174276
Trial1	3	1	noBlindfold	counterclockwise	practice	Guided	1	0.5	0	8.119072	-0.30024	-1.4502	-0.62712	1.01669245247854	-0.554649	-0.345933	-0.229628
Trial1	3	1	noBlindfold	counterclockwise	practice	Guided	1	0.5	0	8.139061	-0.30028	-1.45019	-0.65379	1.03338736507438	-0.712727	-0.40084	-0.381037
Trial1	3	1	noBlindfold	counterclockwise	practice	Guided	1	0.5	0	8.159065	-0.30037	-1.45023	-0.66716	1.04196672716444	-0.729422	-0.332913	-0.28274
Trial1	3	1	noBlindfold	counterclockwise	practice	Guided	1	0.5	0	8.17907	-0.30037	-1.45019	-0.68005	1.05026671508909	-0.752995	-0.252428	-0.336726
Trial1	3	1	noBlindfold	counterclockwise	practice	Guided	1	0.5	0	8.199074	-0.30035	-1.45015	-0.69283	1.05857148283619	-0.660585	-0.307363	-0.299036
Trial1	3	1	noBlindfold	counterclockwise	practice	Guided	1	0.5	0	8.219063	-0.30033	-1.45014	-0.70549	1.06688528550249	-0.684719	-0.21842	-0.327024
Trial1	3	1	noBlindfold	counterclockwise	practice	Guided	1	0.5	0	8.239067	-0.30032	-1.45012	-0.73064	1.08367287618233	-0.64295	-0.281832	-0.15097
Trial1	3	1	noBlindfold	counterclockwise	practice	Guided	1	0.5	0	8.259071	-0.30037	-1.45014	-0.74374	1.0925846792109	-0.839175	-0.408616	-0.468353
Trial1	3	1	noBlindfold	counterclockwise	practice	Guided	1	0.5	0	8.27906	-0.3004	-1.45019	-0.75543	1.10059738398747	-0.809257	-0.395803	-0.558698
Trial1	3	1	noBlindfold	counterclockwise	practice	Guided	1	0.5	0	8.299065	-0.30039	-1.4502	-0.76906	1.10998985040313	-0.69281	-0.26029	-0.423725
Trial1	3	1	noBlindfold	counterclockwise	practice	Guided	1	0.5	0	8.319069	-0.30036	-1.45016	-0.7813	1.11848371612533	-0.673113	-0.268678	-0.547866
Trial1	3	1	noBlindfold	counterclockwise	practice	Guided	1	0.5	0	8.339073	-0.30032	-1.45015	-0.80375	1.13425139424696	-0.5772	-0.323603	-0.391128
Trial1	3	1	noBlindfold	counterclockwise	practice	Guided	1	0.5	0	8.359062	-0.30026	-1.45017	-0.80342	1.13397521464525	-0.489681	-0.424964	-0.81422
Trial1	3	1	noBlindfold	counterclockwise	practice	Guided	1	0.5	0	8.379066	-0.30027	-1.45015	-0.80172	1.13277846654954	-0.402345	-1.013145	-1.237401
Trial1	3	1	noBlindfold	counterclockwise	practice	Guided	1	0.5	0	8.399071	-0.30025	-1.45047	-0.80102	1.13226897841205	-0.501874	-1.889127	-1.864165
Trial1	3	1	noBlindfold	counterclockwise	practice	Guided	1	0.5	0	8.419075	-0.30021	-1.45065	-0.80087	1.13213462169601	-0.219906	-0.81425	-1.618178
Trial1	3	1	noBlindfold	counterclockwise	practice	Guided	1	0.5	0	8.439064	-0.30014	-1.4505	-0.80086	1.13207807890314	0.091119	-0.860772	-1.576792
Trial1	3	1	noBlindfold	counterclockwise	practice	Guided	1	0.5	0	8.459068	-0.30008	-1.45053	-0.80086	1.13203565691327	0.273342	-0.759209	-1.860143
Trial1	3	1	noBlindfold	counterclockwise	practice	Guided	1	0.5	0	8.479073	-0.30005	-1.45046	-0.80085	1.13200742551635	0.191777	-0.721119	-1.593929
Trial1	3	1	noBlindfold	counterclockwise	practice	Guided	1	0.5	0	8.499062	-0.30004	-1.45047	-0.80084	1.13199326417702	-0.022462	-1.491306	-1.360002
Trial1	3	1	noBlindfold	counterclockwise	practice	Guided	1	0.5	0	8.519066	-0.30004	-1.45057	-0.80084	1.13199326417702	-0.184867	-1.190849	-1.586203
Trial1	3	1	noBlindfold	counterclockwise	practice	Guided	1	0.5	0	8.53907	-0.30005	-1.45056	-0.80083	1.1319932571887	-0.336694	-0.852305	-1.668106
Trial1	3	1	noBlindfold	counterclockwise	practice	Guided	1	0.5	0	8.559074	-0.30006	-1.45055	-0.80083	1.13200031336743	-0.414234	-0.953868	-1.605392
Trial1	3	1	noBlindfold	counterclockwise	practice	Guided	1	0.5	0	8.579063	-0.30007	-1.45052	-0.80082	1.13200028558108	-0.197574	-0.674569	-1.496318
Trial1	3	1	noBlindfold	counterclockwise	practice	Guided	1	0.5	0	8.599068	-0.30007	-1.45047	-0.80081	1.13199320161619	-0.238634	-0.890391	-1.371671
Trial1	3	1	noBlindfold	counterclockwise	practice	Guided	1	0.5	0	8.619072	-0.30007	-1.45047	-0.8008	1.13198615986161	-0.214715	-1.068126	-1.420224
Trial1	3	1	noBlindfold	counterclockwise	practice	Guided	1	0.5	0	8.639061	-0.30007	-1.45047	-0.80078	1.13197199215255	-0.078663	-0.809987	-1.395652
Trial1	3	1	noBlindfold	counterclockwise	practice	Guided	1	0.5	0	8.659065	-0.30007	-1.45047	-0.80078	1.13197199215255	0.217037	-0.928477	-1.412897
Trial1	3	1	noBlindfold	counterclockwise	practice	Guided	1	0.5	0	8.67907	-0.30005	-1.45045	-0.80076	1.13194375376682	0.392081	-0.636483	-1.475664
Trial1	3	1	noBlindfold	counterclockwise	practice	Guided	1	0.5	0	8.699074	-0.29995	-1.4504	-0.80074	1.13185889652403	0.533249	-0.674569	-1.465448
Trial1	3	1	noBlindfold	counterclockwise	practice	Guided	1	0.5	0	8.719063	-0.29964	-1.45037	-0.80075	1.13164690578733	0.709772	-0.809987	-1.484605
Trial1	3	1	noBlindfold	counterclockwise	practice	Guided	1	0.5	0	8.739067	-0.29901	-1.45038	-0.80082	1.13125136685875	0.865613	-0.670337	-1.597991
Trial1	3	1	noBlindfold	counterclockwise	practice	Guided	1	0.5	0	8.759071	-0.29901	-1.45038	-0.80082	1.13125136685875	0.865613	-0.670337	-1.597991
Trial1	3	1	noBlindfold	counterclockwise	practice	Guided	1	0.5	0	8.77906	-0.29642	-1.45033	-0.80085	1.12944482186037	0.967769	-0.704192	-1.699718
Trial1	3	1	noBlindfold	counterclockwise	practice	Guided	1	0.5	0	8.799065	-0.29207	-1.45031	-0.80085	1.12638166872241	1.121347	-0.513761	-1.607663
Trial1	3	1	noBlindfold	counterclockwise	practice	Guided	1	0.5	0	8.819069	-0.2883	-1.45027	-0.80076	1.12366964976725	1.122606	-0.56877	-1.501043
Trial1	3	1	noBlindfold	counterclockwise	practice	Guided	1	0.5	0	8.839073	-0.28429	-1.45026	-0.80072	1.12083150500945	1.150882	-0.429042	-1.454836
Trial1	3	1	noBlindfold	counterclockwise	practice	Guided	1	0.5	0	8.859062	-0.27383	-1.45017	-0.80072	1.11353731157172	1.1153	-0.310357	-1.451373
Trial1	3	1	noBlindfold	counterclockwise	practice	Guided	1	0.5	0	8.879066	-0.2679	-1.45015	-0.80072	1.10942456950166	1.113123	-0.229876	-1.433218
Trial1	3	1	noBlindfold	counterclockwise	practice	Guided	1	0.5	0	8.899071	-0.26111	-1.45012	-0.80067	1.10469947824129	1.071631	-0.132495	-1.337243
Trial1	3	1	noBlindfold	counterclockwise	practice	Guided	1	0.5	0	8.919075	-0.2534	-1.45007	-0.8006	1.09935067405336	1.049011	-0.098612	-1.186856
Trial1	3	1	noBlindfold	counterclockwise	practice	Guided	1	0.5	0	8.939064	-0.24521	-1.45005	-0.80048	1.09366640146456	1.066911	-0.094354	-1.080227
Trial1	3	1	noBlindfold	counterclockwise	practice	Guided	1	0.5	0	8.959068	-0.2264	-1.45001	-0.80046	1.0809223485521	1.049713	0.024146	-0.932657
Trial1	3	1	noBlindfold	counterclockwise	practice	Guided	1	0.5	0	8.979073	-0.21577	-1.44998	-0.80045	1.07380019185705	1.008418	0.074916	-0.93368
Trial1	3	1	noBlindfold	counterclockwise	practice	Guided	1	0.5	0	8.999062	-0.20481	-1.44996	-0.80044	1.06651832708625	0.977363	0.09182	-0.88875
Trial1	3	1	noBlindfold	counterclockwise	practice	Guided	1	0.5	0	9.019066	-0.19326	-1.44996	-0.8004301	1.05891345561083	1.02637	0.057945	-0.854396
Trial1	3	1	noBlindfold	counterclockwise	practice	Guided	1	0.5	0	9.03907	-0.18073	-1.44996	-0.80039	1.05072236740776	1.075491	0.011378	-0.81552
Trial1	3	1	noBlindfold	counterclockwise	practice	Guided	1	0.5	0	9.059074	-0.15408	-1.44999	-0.80037	1.03364053354341	0.890184	0.03253	-0.722531
Trial1	3	1	noBlindfold	counterclockwise	practice	Guided	1	0.5	0	9.079063	-0.14051	-1.45001	-0.80036	1.02509956759952	0.79371	-0.014015	-0.752717
Trial1	3	1	noBlindfold	counterclockwise	practice	Guided	1	0.5	0	9.099068	-0.1256	-1.45002	-0.80037	1.01585798991247	0.765433	-0.018238	-0.771591
Trial1	3	1	noBlindfold	counterclockwise	practice	Guided	1	0.5	0	9.119072	-0.11118	-1.45002	-0.80037	1.00704175838016	0.725524	-0.013998	-0.718542
Trial1	3	1	noBlindfold	counterclockwise	practice	Guided	1	0.5	0	9.139061	-0.09502201	-1.45001	-0.80035	0.997302024931795	0.722726	-0.013991	-0.737938
Trial1	3	1	noBlindfold	counterclockwise	practice	Guided	1	0.5	0	9.159065	-0.063163	-1.45002	-0.80035	0.978627968505134	0.650239	-0.081672	-0.708547
Trial1	3	1	noBlindfold	counterclockwise	practice	Guided	1	0.5	0	9.17907	-0.047637	-1.45004	-0.80036	0.969784696250289	0.584215	-0.136661	-0.711018
Trial1	3	1	noBlindfold	counterclockwise	practice	Guided	1	0.5	0	9.199074	-0.030977	-1.45005	-0.80039	0.960500252126433	0.58997	-0.174713	-0.794093
Trial1	3	1	noBlindfold	counterclockwise	practice	Guided	1	0.5	0	9.219063	-0.014191	-1.45007	-0.8004	0.951331999981224	0.613089	-0.157744	-0.839182
Trial1	3	1	noBlindfold	counterclockwise	practice	Guided	1	0.5	0	9.239067	0.0017077	-1.45007	-0.80035	0.942791257603597	0.610475	-0.145017	-0.689644
Trial1	3	1	noBlindfold	counterclockwise	practice	Guided	1	0.5	0	9.259071	0.035344	-1.45006	-0.80035	0.925454126413399	0.448783	-0.073007	-0.683564
Trial1	3	1	noBlindfold	counterclockwise	practice	Guided	1	0.5	0	9.27906	0.052005	-1.45006	-0.80037	0.917219505495168	0.408974	-0.111061	-0.763257
Trial1	3	1	noBlindfold	counterclockwise	practice	Guided	1	0.5	0	9.299065	0.06862999	-1.45006	-0.80039	0.90923277630449	0.284041	-0.094105	-0.797675
Trial1	3	1	noBlindfold	counterclockwise	practice	Guided	1	0.5	0	9.319069	0.085643	-1.45006	-0.80039	0.901285683335333	0.294467	-0.157545	-0.801076
Trial1	3	1	noBlindfold	counterclockwise	practice	Guided	1	0.5	0	9.339073	0.102	-1.45007	-0.80041	0.893901627660162	0.231904	-0.170197	-0.746449
Trial1	3	1	noBlindfold	counterclockwise	practice	Guided	1	0.5	0	9.359062	0.13469	-1.45009	-0.8004301	0.879852075618297	0.318482	-0.191255	-0.862525
Trial1	3	1	noBlindfold	counterclockwise	practice	Guided	1	0.5	0	9.379066	0.15054	-1.4501	-0.80045	0.873408521776323	0.321228	-0.208129	-0.907565
Trial1	3	1	noBlindfold	counterclockwise	practice	Guided	1	0.5	0	9.399071	0.16669	-1.45009	-0.80046	0.867082315925989	0.310706	-0.212311	-0.907428
Trial1	3	1	noBlindfold	counterclockwise	practice	Guided	1	0.5	0	9.419075	0.1822	-1.45009	-0.80046	0.861239235824138	0.406106	-0.182641	-0.916743
Trial1	3	1	noBlindfold	counterclockwise	practice	Guided	1	0.5	0	9.439064	0.19755	-1.45008	-0.80049	0.855722079941973	0.243272	-0.119124	-0.925171
Trial1	3	1	noBlindfold	counterclockwise	practice	Guided	1	0.5	0	9.459068	0.22904	-1.45008	-0.80048	0.845096187844088	0.062387	-0.216368	-0.960275
Trial1	3	1	noBlindfold	counterclockwise	practice	Guided	1	0.5	0	9.479073	0.24279	-1.45008	-0.80047	0.840778922762119	-0.0079177	-0.157084	-0.954392
Trial1	3	1	noBlindfold	counterclockwise	practice	Guided	1	0.5	0	9.499062	0.25752	-1.45008	-0.80047	0.836390311316268	0.052638	-0.161272	-0.937157
Trial1	3	1	noBlindfold	counterclockwise	practice	Guided	1	0.5	0	9.519066	0.27187	-1.45008	-0.80048	0.832353017730992	0.068837	-0.178151	-0.97714
Trial1	3	1	noBlindfold	counterclockwise	practice	Guided	1	0.5	0	9.53907	0.28505	-1.45009	-0.80054	0.828895496836197	0.088882	-0.173873	-1.024267
Trial1	3	1	noBlindfold	counterclockwise	practice	Guided	1	0.5	0	9.559074	0.31165	-1.4501	-0.80057	0.822428150196255	0.098726	-0.20338	-1.127744
Trial1	3	1	noBlindfold	counterclockwise	practice	Guided	1	0.5	0	9.579063	0.32424	-1.45012	-0.80059	0.819655959484593	0.132208	-0.245632	-1.179604
Trial1	3	1	noBlindfold	counterclockwise	practice	Guided	1	0.5	0	9.599068	0.3365	-1.45013	-0.8006101	0.817134462926688	0.131763	-0.279415	-1.197938
Trial1	3	1	noBlindfold	counterclockwise	practice	Guided	1	0.5	0	9.619072	0.34882	-1.45013	-0.80064	0.81478817608699	0.109631	-0.275106	-1.300689
Trial1	3	1	noBlindfold	counterclockwise	practice	Guided	1	0.5	0	9.639061	0.36086	-1.45014	-0.80064	0.812640345491033	0.208132	-0.279262	-1.286293
Trial1	3	1	noBlindfold	counterclockwise	practice	Guided	1	0.5	0	9.659065	0.38363	-1.45013	-0.80063	0.809042852026008	0.286811	-0.266427	-1.247858
Trial1	3	1	noBlindfold	counterclockwise	practice	Guided	1	0.5	0	9.67907	0.39548	-1.45011	-0.80064	0.807433479582635	0.25044	-0.215585	-1.309538
Trial1	3	1	noBlindfold	counterclockwise	practice	Free	1	0.5	0	0	0.45008	-1.45008	-0.80002	0.801575990534762	-0.072193	-0.180745	-0.068161
Trial1	3	1	noBlindfold	counterclockwise	practice	Free	1	0.5	0	0.001296997	0.45005	-1.45008	-0.80002	0.801577860094774	-0.073012	-0.239935	-0.055479
Trial1	3	1	noBlindfold	counterclockwise	practice	Free	1	0.5	0	0.02130127	0.45005	-1.45008	-0.80004	0.801597788845929	-0.073012	-0.239935	-0.055479
Trial1	3	1	noBlindfold	counterclockwise	practice	Free	1	0.5	0	0.04130554	0.45	-1.4501	-0.80011	0.80167080380504	-0.090159	-0.163635	-0.115955
Trial1	3	1	noBlindfold	counterclockwise	practice	Free	1	0.5	0	0.06129456	0.44995	-1.45009	-0.80026	0.801823599015365	-0.095503	-0.172059	-0.162925
Trial1	3	1	noBlindfold	counterclockwise	practice	Free	1	0.5	0	0.08129883	0.44985	-1.45009	-0.80051	0.80207933903742	-0.091534	-0.239712	-0.158373
Trial1	3	1	noBlindfold	counterclockwise	practice	Free	1	0.5	0	0.1013031	0.44969	-1.45012	-0.80082	0.802398753050302	-0.117992	-0.294648	-0.206726
Trial1	3	1	noBlindfold	counterclockwise	practice	Free	1	0.5	0	0.1212921	0.4495	-1.45014	-0.8018	0.803388705514788	-0.104743	-0.252254	-0.214277
Trial1	3	1	noBlindfold	counterclockwise	practice	Free	1	0.5	0	0.1412964	0.44895	-1.45015	-0.80242	0.804042282415905	-0.122711	-0.319799	-0.198375
Trial1	3	1	noBlindfold	counterclockwise	practice	Free	1	0.5	0	0.1613007	0.4486	-1.45015	-0.80308	0.804723172322896	-0.133645	-0.24355	-0.160872
Trial1	3	1	noBlindfold	counterclockwise	practice	Free	1	0.5	0	0.1813049	0.44819	-1.45013	-0.8037699	0.80543801870436	-0.118361	-0.213861	-0.069926
Trial1	3	1	noBlindfold	counterclockwise	practice	Free	1	0.5	0	0.2012939	0.44772	-1.45011	-0.80443	0.806127060074897	-0.115781	-0.11648	-0.045121
Trial1	3	1	noBlindfold	counterclockwise	practice	Free	1	0.5	0	0.2212982	0.44719	-1.45007	-0.8056099	0.807339008917347	-0.126143	-0.120683	-0.016098
Trial1	3	1	noBlindfold	counterclockwise	practice	Free	1	0.5	0	0.2413025	0.44595	-1.45005	-0.80607	0.807880064791223	-0.061576	-0.116389	0.034796
Trial1	3	1	noBlindfold	counterclockwise	practice	Free	1	0.5	0	0.2612915	0.44532	-1.45005	-0.8065	0.808351519912136	-0.045496	-0.124825	0.048569
Trial1	3	1	noBlindfold	counterclockwise	practice	Free	1	0.5	0	0.2812958	0.44471	-1.45005	-0.80688	0.808772103602878	0.003722	-0.107866	0.0093804
Trial1	3	1	noBlindfold	counterclockwise	practice	Free	1	0.5	0	0.3013	0.44413	-1.45006	-0.80723	0.80916112271693	0.0056578	-0.150144	-0.02018
Trial1	3	1	noBlindfold	counterclockwise	practice	Free	1	0.5	0	0.3213043	0.44362	-1.45007	-0.80789	0.809854894569435	0.041364	-0.19665	-0.047529
Trial1	3	1	noBlindfold	counterclockwise	practice	Free	1	0.5	0	0.3412933	0.44284	-1.45009	-0.80817	0.810188836190945	0.026751	-0.158461	-0.010335
Trial1	3	1	noBlindfold	counterclockwise	practice	Free	1	0.5	0	0.3612976	0.44258	-1.45008	-0.80844	0.81047655319653	0.028118	-0.137261	-0.039889
Trial1	3	1	noBlindfold	counterclockwise	practice	Free	1	0.5	0	0.3813019	0.44237	-1.45007	-0.80868	0.810730877804395	0.023889	-0.141453	-0.040154
Trial1	3	1	noBlindfold	counterclockwise	practice	Free	1	0.5	0	0.4013062	0.44222	-1.45007	-0.80886	0.810921102270917	0.030408	-0.14141	-0.010042
Trial1	3	1	noBlindfold	counterclockwise	practice	Free	1	0.5	0	0.4212952	0.44211	-1.45008	-0.80902	0.811088577715191	0.023984	-0.162527	0.023465
Trial1	3	1	noBlindfold	counterclockwise	practice	Free	1	0.5	0	0.4412994	0.44202	-1.45009	-0.80902	0.811095006487614	-0.011446	-0.158196	0.046593
Trial1	3	1	noBlindfold	counterclockwise	practice	Free	1	0.5	0	0.4613037	0.44202	-1.45009	-0.80901	0.811084959072447	0.00067008	-0.179308	0.05585
Trial1	3	1	noBlindfold	counterclockwise	practice	Free	1	0.5	0	0.4812927	0.44202	-1.45009	-0.80901	0.811084959072447	0.017453	-0.162335	0.014161
Trial1	3	1	noBlindfold	counterclockwise	practice	Free	1	0.5	0	0.501297	0.44202	-1.45009	-0.80901	0.811084959072447	0.0020302	-0.170752	0.034719
Trial1	3	1	noBlindfold	counterclockwise	practice	Free	1	0.5	0	0.5213013	0.44202	-1.45009	-0.80901	0.811084959072447	0.025339	-0.158008	0.0023048
Trial1	3	1	noBlindfold	counterclockwise	practice	Free	1	0.5	0	0.5413055	0.44202	-1.45009	-0.80901	0.811084959072447	-0.0053135	-0.212912	0.01727
Trial1	3	1	noBlindfold	counterclockwise	practice	Free	1	0.5	0	0.5612946	0.44202	-1.4501	-0.80901	0.811084959072447	-0.0073395	-0.238241	-0.016789
Trial1	3	1	noBlindfold	counterclockwise	practice	Free	1	0.5	0	0.5812988	0.44202	-1.45011	-0.80901	0.811084959072447	0.032688	-0.259331	0.019739
Trial1	3	1	noBlindfold	counterclockwise	practice	Free	1	0.5	0	0.6013031	0.44202	-1.45011	-0.80901	0.811084959072447	0.062785	-0.267724	-4.9218E-06
Trial1	3	1	noBlindfold	counterclockwise	practice	Free	1	0.5	0	0.6212921	0.44202	-1.45012	-0.80901	0.811084959072447	0.077908	-0.267652	-0.02397
Trial1	3	1	noBlindfold	counterclockwise	practice	Free	1	0.5	0	0.6412964	0.44202	-1.45012	-0.80901	0.811084959072447	0.077908	-0.267652	-0.02397
Trial1	3	1	noBlindfold	counterclockwise	practice	Free	1	0.5	0	0.6613007	0.44203	-1.45012	-0.80901	0.811084245448222	0.042441	-0.301357	0.012666
Trial1	3	1	noBlindfold	counterclockwise	practice	Free	1	0.5	0	0.6813049	0.44203	-1.45014	-0.80901	0.811084245448222	0.018465	-0.330817	-0.023593
Trial1	3	1	noBlindfold	counterclockwise	practice	Free	1	0.5	0	0.7012939	0.44203	-1.45014	-0.80902	0.811094292872229	-0.039277	-0.309566	-0.048549
Trial1	3	1	noBlindfold	counterclockwise	practice	Free	1	0.5	0	0.7212982	0.44203	-1.45014	-0.80903	0.811104221392438	0.012111	-0.220623	-0.121518
Trial1	3	1	noBlindfold	counterclockwise	practice	Free	1	0.5	0	0.7413025	0.44204	-1.45014	-0.80903	0.811103505778429	0.032609	-0.377038	0.024006
Trial1	3	1	noBlindfold	counterclockwise	practice	Free	1	0.5	0	0.7612915	0.44204	-1.45016	-0.80903	0.811103505778429	-0.0021053	-0.38963	-0.033357
Trial1	3	1	noBlindfold	counterclockwise	practice	Free	1	0.5	0	0.7812958	0.44204	-1.45016	-0.80904	0.811113493760296	-0.0046809	-0.321827	-0.058954
Trial1	3	1	noBlindfold	counterclockwise	practice	Free	1	0.5	0	0.8013	0.44204	-1.45017	-0.80905	0.811123422290515	0.0033911	-0.355581	-0.117776
Trial1	3	1	noBlindfold	counterclockwise	practice	Free	1	0.5	0	0.8213043	0.44203	-1.45018	-0.80906	0.811134185313497	-0.050124	-0.380862	-0.142428
Trial1	3	1	noBlindfold	counterclockwise	practice	Free	1	0.5	0	0.8412933	0.44203	-1.45019	-0.80906	0.811134185313497	-0.028781	-0.39757	0.0070618
Trial1	3	1	noBlindfold	counterclockwise	practice	Free	1	0.5	0	0.8612976	0.44203	-1.45019	-0.80906	0.811134185313497	-0.046763	-0.418619	0.0020128
Trial1	3	1	noBlindfold	counterclockwise	practice	Free	1	0.5	0	0.8813019	0.44202	-1.45019	-0.80906	0.811134898893785	-0.034356	-0.388886	0.0070585
Trial1	3	1	noBlindfold	counterclockwise	practice	Free	1	0.5	0	0.9013062	0.44202	-1.45019	-0.80906	0.811134898893785	-0.037182	-0.363395	-0.014325
Trial1	3	1	noBlindfold	counterclockwise	practice	Free	1	0.5	0	0.9212952	0.44202	-1.45019	-0.80906	0.811134898893785	-0.037182	-0.363395	-0.014325
Trial1	3	1	noBlindfold	counterclockwise	practice	Free	1	0.5	0	0.9412994	0.44202	-1.45019	-0.80907	0.811144827407767	-0.037182	-0.380218	-0.014325
Trial1	3	1	noBlindfold	counterclockwise	practice	Free	1	0.5	0	0.9613037	0.44202	-1.4502	-0.80907	0.811144827407767	0.023223	-0.409522	-0.095185
Trial1	3	1	noBlindfold	counterclockwise	practice	Free	1	0.5	0	0.9812927	0.44202	-1.4502	-0.80907	0.811144827407767	0.056179	-0.426312	-0.080292
Trial1	3	1	noBlindfold	counterclockwise	practice	Free	1	0.5	0	1.001297	0.44202	-1.45021	-0.80908	0.811154815374557	0.055621	-0.443116	-0.071819
Trial1	3	1	noBlindfold	counterclockwise	practice	Free	1	0.5	0	1.021301	0.44202	-1.45022	-0.80908	0.811154815374557	0.062679	-0.45568	-0.041414
Trial1	3	1	noBlindfold	counterclockwise	practice	Free	1	0.5	0	1.041306	0.44203	-1.45023	-0.80909	0.811164089787998	0.152948	-0.41734	-0.070764
Trial1	3	1	noBlindfold	counterclockwise	practice	Free	1	0.5	0	1.061295	0.44206	-1.45022	-0.80911	0.811181921609216	0.227262	-0.4553	-0.039368
Trial1	3	1	noBlindfold	counterclockwise	practice	Free	1	0.5	0	1.081299	0.44215	-1.45022	-0.80914	0.811205343310082	0.264381	-0.450948	-0.036887
Trial1	3	1	noBlindfold	counterclockwise	practice	Free	1	0.5	0	1.101303	0.44234	-1.45022	-0.80918	0.811231767475369	0.277251	-0.480448	-0.027594
Trial1	3	1	noBlindfold	counterclockwise	practice	Free	1	0.5	0	1.121292	0.44265	-1.45023	-0.8093	0.811329478331024	0.278002	-0.514194	-0.040241
Trial1	3	1	noBlindfold	counterclockwise	practice	Free	1	0.5	0	1.141296	0.44359	-1.45024	-0.80936	0.811323451875367	0.309158	-0.44205	3.7505E-05
Trial1	3	1	noBlindfold	counterclockwise	practice	Free	1	0.5	0	1.161301	0.44426	-1.45023	-0.8094	0.811317042302289	0.375527	-0.365759	0.021388
Trial1	3	1	noBlindfold	counterclockwise	practice	Free	1	0.5	0	1.181305	0.44509	-1.4502	-0.80939	0.811250451052268	0.398262	-0.369884	0.05376
Trial1	3	1	noBlindfold	counterclockwise	practice	Free	1	0.5	0	1.201294	0.4462	-1.45019	-0.80932	0.811106193582313	0.459192	-0.369779	0.03549
Trial1	3	1	noBlindfold	counterclockwise	practice	Free	1	0.5	0	1.221298	0.44757	-1.45018	-0.80902	0.810717170916147	0.507782	-0.369685	0.068488
Trial1	3	1	noBlindfold	counterclockwise	practice	Free	1	0.5	0	1.241302	0.45132	-1.45018	-0.80878	0.810243641499738	0.559463	-0.35256	0.055255
Trial1	3	1	noBlindfold	counterclockwise	practice	Free	1	0.5	0	1.261292	0.45369	-1.45018	-0.80848	0.809805264588057	0.579987	-0.390544	0.078835
Trial1	3	1	noBlindfold	counterclockwise	practice	Free	1	0.5	0	1.281296	0.45643	-1.45019	-0.80812	0.809293702921752	0.640494	-0.39467	0.048456
Trial1	3	1	noBlindfold	counterclockwise	practice	Free	1	0.5	0	1.3013	0.45957	-1.45019	-0.80769	0.80870128053171	0.64633	-0.335321	0.087343
Trial1	3	1	noBlindfold	counterclockwise	practice	Free	1	0.5	0	1.321304	0.46324	-1.45018	-0.80675	0.807587060015951	0.696485	-0.347916	0.036013
Trial1	3	1	noBlindfold	counterclockwise	practice	Free	1	0.5	0	1.341293	0.47183	-1.45018	-0.80624	0.806731941583295	0.725985	-0.381573	0.016439
Trial1	3	1	noBlindfold	counterclockwise	practice	Free	1	0.5	0	1.361298	0.4769	-1.45018	-0.80575	0.80608101075761	0.729875	-0.373009	0.01732
Trial1	3	1	noBlindfold	counterclockwise	practice	Free	1	0.5	0	1.381302	0.4823	-1.45018	-0.80519	0.805384488174347	0.712944	-0.360221	0.102939
Trial1	3	1	noBlindfold	counterclockwise	practice	Free	1	0.5	0	1.401306	0.48816	-1.45017	-0.8045601	0.804647180195769	0.724284	-0.334733	0.109027
Trial1	3	1	noBlindfold	counterclockwise	practice	Free	1	0.5	0	1.421295	0.49446	-1.45016	-0.80306	0.803079103990897	0.705858	-0.338878	0.082558
Trial1	3	1	noBlindfold	counterclockwise	practice	Free	1	0.5	0	1.441299	0.50875	-1.45016	-0.80231	0.802357762135139	0.582601	-0.355618	0.028093
Trial1	3	1	noBlindfold	counterclockwise	practice	Free	1	0.5	0	1.461304	0.51598	-1.45017	-0.80152	0.801679271832259	0.540051	-0.338596	0.029716
Trial1	3	1	noBlindfold	counterclockwise	practice	Free	1	0.5	0	1.481293	0.5237	-1.45017	-0.80074	0.801090658595122	0.513702	-0.351198	0.041031
Trial1	3	1	noBlindfold	counterclockwise	practice	Free	1	0.5	0	1.501297	0.53193	-1.45017	-0.7999	0.800537023188038	0.475864	-0.317253	0.089611
Trial1	3	1	noBlindfold	counterclockwise	practice	Free	1	0.5	0	1.521301	0.54041	-1.45016	-0.79808	0.799102372155543	0.521093	-0.325625	0.101348
Trial1	3	1	noBlindfold	counterclockwise	practice	Free	1	0.5	0	1.541306	0.55755	-1.45016	-0.79709	0.799164853121643	0.495398	-0.376225	0.05484
Trial1	3	1	noBlindfold	counterclockwise	practice	Free	1	0.5	0	1.561295	0.56641	-1.45017	-0.79606	0.798825236446233	0.487158	-0.393057	0.050532
Trial1	3	1	noBlindfold	counterclockwise	practice	Free	1	0.5	0	1.581299	0.57547	-1.45018	-0.79606	0.799629405465375	0.540399	-0.367562	0.072774
Trial1	3	1	noBlindfold	counterclockwise	practice	Free	1	0.5	0	1.601303	0.58501	-1.45019	-0.7939	0.798438372521111	0.494831	-0.418235	0.010104
Trial1	3	1	noBlindfold	counterclockwise	practice	Free	1	0.5	0	1.621292	0.59448	-1.4502	-0.79171	0.797327549141883	0.537429	-0.405428	0.057081
Trial1	3	1	noBlindfold	counterclockwise	practice	Free	1	0.5	0	1.641296	0.61408	-1.45021	-0.79059	0.798778295270479	0.612727	-0.422126	0.069833
Trial1	3	1	noBlindfold	counterclockwise	practice	Free	1	0.5	0	1.661301	0.62457	-1.45021	-0.78943	0.799198002954273	0.64329	-0.405082	0.078417
Trial1	3	1	noBlindfold	counterclockwise	practice	Free	1	0.5	0	1.681305	0.63502	-1.45021	-0.78829	0.799769637343231	0.652204	-0.447286	0.015953
Trial1	3	1	noBlindfold	counterclockwise	practice	Free	1	0.5	0	1.701294	0.64606	-1.45021	-0.78716	0.800596318369338	0.626096	-0.38792	0.034853
Trial1	3	1	noBlindfold	counterclockwise	practice	Free	1	0.5	0	1.721298	0.65704	-1.45021	-0.78473	0.800289173648826	0.584923	-0.468204	0.092378
Trial1	3	1	noBlindfold	counterclockwise	practice	Free	1	0.5	0	1.741302	0.6796	-1.45024	-0.78338	0.803704137502136	0.54023	-0.476425	0.196147
Trial1	3	1	noBlindfold	counterclockwise	practice	Free	1	0.5	0	1.761292	0.69151	-1.45023	-0.7819099	0.805021256834563	0.547586	-0.480524	0.163808
Trial1	3	1	noBlindfold	counterclockwise	practice	Free	1	0.5	0	1.781296	0.70327	-1.45024	-0.78032	0.80636099475123	0.587382	-0.497337	0.147717
Trial1	3	1	noBlindfold	counterclockwise	practice	Free	1	0.5	0	1.8013	0.71558	-1.45024	-0.77871	0.808000004116387	0.548798	-0.471822	0.148907
Trial1	3	1	noBlindfold	counterclockwise	practice	Free	1	0.5	0	1.821304	0.7277	-1.45023	-0.77524	0.807987841270328	0.555936	-0.442071	0.120927
Trial1	3	1	noBlindfold	counterclockwise	practice	Free	1	0.5	0	1.841293	0.7524199	-1.45023	-0.77339	0.813540358530492	0.461894	-0.446054	0.19756
Trial1	3	1	noBlindfold	counterclockwise	practice	Free	1	0.5	0	1.861298	0.76535	-1.45023	-0.77142	0.815781486403642	0.396132	-0.45439	0.173884
Trial1	3	1	noBlindfold	counterclockwise	practice	Free	1	0.5	0	1.881302	0.77802	-1.45022	-0.77142	0.819990215412358	0.396132	-0.45439	0.173884
Trial1	3	1	noBlindfold	counterclockwise	practice	Free	1	0.5	0	1.901306	0.8017099	-1.45024	-0.7672	0.82439354884373	0.443445	-0.479442	0.09224
Trial1	3	1	noBlindfold	counterclockwise	practice	Free	1	0.5	0	1.921295	0.80406	-1.45024	-0.7628	0.821167653960282	0.55046	-0.513284	0.088241
Trial1	3	1	noBlindfold	counterclockwise	practice	Free	1	0.5	0	1.941299	0.83054	-1.45026	-0.76044	0.8291716793758	0.549532	-0.547085	0.162846
Trial1	3	1	noBlindfold	counterclockwise	practice	Free	1	0.5	0	1.961304	0.84416	-1.45026	-0.75796	0.832435891702313	0.502448	-0.572472	0.19637
Trial1	3	1	noBlindfold	counterclockwise	practice	Free	1	0.5	0	1.981293	0.8575	-1.45027	-0.75543	0.835751565204025	0.513558	-0.53015	0.207383
Trial1	3	1	noBlindfold	counterclockwise	practice	Free	1	0.5	0	2.001297	0.87139	-1.45026	-0.75292	0.839535019784601	0.605475	-0.462381	0.122307
Trial1	3	1	noBlindfold	counterclockwise	practice	Free	1	0.5	0	2.021301	0.88463	-1.45026	-0.7476	0.840741312741711	0.601297	-0.525846	0.088862
Trial1	3	1	noBlindfold	counterclockwise	practice	Free	1	0.5	0	2.041306	0.91279	-1.45027	-0.74494	0.851663761452805	0.573385	-0.530066	0.110423
Trial1	3	1	noBlindfold	counterclockwise	practice	Free	1	0.5	0	2.061295	0.92684	-1.45028	-0.74227	0.856245954203396	0.558807	-0.614694	0.116696
Trial1	3	1	noBlindfold	counterclockwise	practice	Free	1	0.5	0	2.081299	0.94099	-1.4503	-0.73952	0.861023760778954	0.547681	-0.644317	0.07364
Trial1	3	1	noBlindfold	counterclockwise	practice	Free	1	0.5	0	2.101303	0.95569	-1.45032	-0.73676	0.866295930772557	0.459538	-0.610462	0.062196
Trial1	3	1	noBlindfold	counterclockwise	practice	Free	1	0.5	0	2.121292	0.97006	-1.4503	-0.73138	0.869409615009667	0.533526	-0.58084	0.082563
Trial1	3	1	noBlindfold	counterclockwise	practice	Free	1	0.5	0	2.141296	0.99955	-1.4503	-0.72864	0.88344013155172	0.493353	-0.568144	0.129211
Trial1	3	1	noBlindfold	counterclockwise	practice	Free	1	0.5	0	2.161301	1.0142	-1.45028	-0.72577	0.889462590213396	0.468298	-0.538505	0.14469
Trial1	3	1	noBlindfold	counterclockwise	practice	Free	1	0.5	0	2.181305	1.0294	-1.45027	-0.72289	0.89601018102786	0.528112	-0.572355	0.172155
Trial1	3	1	noBlindfold	counterclockwise	practice	Free	1	0.5	0	2.201294	1.04424	-1.45028	-0.71982	0.902406756610858	0.588031	-0.555428	0.22055
Trial1	3	1	noBlindfold	counterclockwise	practice	Free	1	0.5	0	2.221298	1.05965	-1.45027	-0.71349	0.906794456850145	0.556924	-0.508834	0.23068
Trial1	3	1	noBlindfold	counterclockwise	practice	Free	1	0.5	0	2.241302	1.08992	-1.45025	-0.71008	0.923157201763975	0.517488	-0.525641	0.179637
Trial1	3	1	noBlindfold	counterclockwise	practice	Free	1	0.5	0	2.261292	1.10566	-1.45025	-0.70671	0.930732499917161	0.489879	-0.466319	0.214956
Trial1	3	1	noBlindfold	counterclockwise	practice	Free	1	0.5	0	2.281296	1.12101	-1.45026	-0.70332	0.938249687779797	0.41791	-0.576338	0.131019
Trial1	3	1	noBlindfold	counterclockwise	practice	Free	1	0.5	0	2.3013	1.13645	-1.45028	-0.69997	0.94605849694557	0.440217	-0.614424	0.050004
Trial1	3	1	noBlindfold	counterclockwise	practice	Free	1	0.5	0	2.321304	1.15195	-1.45031	-0.69333	0.951706552619266	0.468677	-0.644047	0.03454
Trial1	3	1	noBlindfold	counterclockwise	practice	Free	1	0.5	0	2.341293	1.18357	-1.45032	-0.69017	0.971392092553945	0.502006	-0.682133	0.017008
Trial1	3	1	noBlindfold	counterclockwise	practice	Free	1	0.5	0	2.361298	1.19914	-1.45033	-0.68687	0.980095509638434	0.428817	-0.65251	0.06514
Trial1	3	1	noBlindfold	counterclockwise	practice	Free	1	0.5	0	2.381302	1.21562	-1.45033	-0.68385	0.989829622529835	0.445903	-0.677901	0.112365
Trial1	3	1	noBlindfold	counterclockwise	practice	Free	1	0.5	0	2.401306	1.23018	-1.45032	-0.6806	0.998188004929062	0.475734	-0.639815	0.136175
Trial1	3	1	noBlindfold	counterclockwise	practice	Free	1	0.5	0	2.421295	1.24609	-1.45032	-0.67415	1.00554889417125	0.471144	-0.639815	0.136487
Trial1	3	1	noBlindfold	counterclockwise	practice	Free	1	0.5	0	2.441299	1.27757	-1.45033	-0.67101	1.02706843136222	0.155494	-0.635583	0.094971
Trial1	3	1	noBlindfold	counterclockwise	practice	Free	1	0.5	0	2.461304	1.29215	-1.45033	-0.66761	1.03595599954445	0.329816	-0.669437	0.172561
Trial1	3	1	noBlindfold	counterclockwise	practice	Free	1	0.5	0	2.481293	1.3075	-1.45034	-0.66405	1.04547531661723	0.394055	-0.74561	0.173147
Trial1	3	1	noBlindfold	counterclockwise	practice	Free	1	0.5	0	2.501297	1.32318	-1.45037	-0.66088	1.05564566850547	0.340456	-0.79216	0.09514
Trial1	3	1	noBlindfold	counterclockwise	practice	Free	1	0.5	0	2.521301	1.33696	-1.4504	-0.6542801	1.06234861339232	0.387588	-0.872564	0.05281
Trial1	3	1	noBlindfold	counterclockwise	practice	Free	1	0.5	0	2.541306	1.36645	-1.45044	-0.65126	1.08391666543867	0.358177	-0.902186	-0.077681
Trial1	3	1	noBlindfold	counterclockwise	practice	Free	1	0.5	0	2.561295	1.38082	-1.45045	-0.64829	1.09367446341794	0.44193	-0.902186	-0.062829
Trial1	3	1	noBlindfold	counterclockwise	practice	Free	1	0.5	0	2.581299	1.39555	-1.45046	-0.64547	1.1039209101377	0.440821	-0.936041	-0.0361
Trial1	3	1	noBlindfold	counterclockwise	practice	Free	1	0.5	0	2.601303	1.40975	-1.45047	-0.64295	1.11401514134767	0.402653	-0.969895	-0.037533
Trial1	3	1	noBlindfold	counterclockwise	practice	Free	1	0.5	0	2.621292	1.42386	-1.45048	-0.63813	1.12282115372751	0.364837	-0.9572	-0.063618
Trial1	3	1	noBlindfold	counterclockwise	practice	Free	1	0.5	0	2.641296	1.45175	-1.45048	-0.63588	1.14462713487151	0.35752	-0.991054	-0.052493
Trial1	3	1	noBlindfold	counterclockwise	practice	Free	1	0.5	0	2.661301	1.46637	-1.45048	-0.63385	1.15569744795575	0.294198	-0.931809	-0.055347
Trial1	3	1	noBlindfold	counterclockwise	practice	Free	1	0.5	0	2.681305	1.47964	-1.45047	-0.6318	1.16570398393868	0.218668	-0.893723	0.049685
Trial1	3	1	noBlindfold	counterclockwise	practice	Free	1	0.5	0	2.701294	1.49316	-1.45046	-0.62973	1.1759790218145	0.203468	-0.881027	0.020664
Trial1	3	1	noBlindfold	counterclockwise	practice	Free	1	0.5	0	2.721298	1.50689	-1.45046	-0.62572	1.18547591224458	0.187796	-0.893723	0.013158
Trial1	3	1	noBlindfold	counterclockwise	practice	Free	1	0.5	0	2.741302	1.53367	-1.45047	-0.62391	1.20736790705971	0.302565	-0.936041	-0.050565
Trial1	3	1	noBlindfold	counterclockwise	practice	Free	1	0.5	0	2.761292	1.54635	-1.45048	-0.62223	1.21738181845544	0.303798	-1.07569	-0.039079
Trial1	3	1	noBlindfold	counterclockwise	practice	Free	1	0.5	0	2.781296	1.55843	-1.4505	-0.62051	1.22690947625643	0.222296	-0.991054	0.014151
Trial1	3	1	noBlindfold	counterclockwise	practice	Free	1	0.5	0	2.8013	1.57102	-1.4505	-0.61888	1.23697063487237	0.214154	-1.041836	0.031008
Trial1	3	1	noBlindfold	counterclockwise	practice	Free	1	0.5	0	2.821304	1.58298	-1.45051	-0.61568	1.24575583358398	0.245662	-1.050299	0.0075296
Trial1	3	1	noBlindfold	counterclockwise	practice	Free	1	0.5	0	2.841293	1.60618	-1.45052	-0.61417	1.26524269816178	0.220019	-1.067227	0.055568
Trial1	3	1	noBlindfold	counterclockwise	practice	Free	1	0.5	0	2.861298	1.61776	-1.45054	-0.61271	1.27467686088163	0.234168	-1.118008	0.019066
Trial1	3	1	noBlindfold	counterclockwise	practice	Free	1	0.5	0	2.881302	1.62875	-1.45055	-0.6113	1.28365266598381	0.168213	-1.164558	-0.066639
Trial1	3	1	noBlindfold	counterclockwise	practice	Free	1	0.5	0	2.901306	1.63945	-1.45057	-0.60995	1.29243393612245	0.162145	-1.130704	-0.0068418
Trial1	3	1	noBlindfold	counterclockwise	practice	Free	1	0.5	0	2.921295	1.65011	-1.45057	-0.60744	1.3006676646873	0.153875	-1.118008	0.026232
Trial1	3	1	noBlindfold	counterclockwise	practice	Free	1	0.5	0	2.941299	1.66982	-1.45058	-0.60613	1.31752506600639	0.123772	-1.202644	0.075794
Trial1	3	1	noBlindfold	counterclockwise	practice	Free	1	0.5	0	2.961304	1.67946	-1.4506	-0.60486	1.3255117329573	0.085869	-1.244962	0.046969
Trial1	3	1	noBlindfold	counterclockwise	practice	Free	1	0.5	0	2.981293	1.68844	-1.45062	-0.60355	1.33291491621739	0.100801	-1.308439	0.096466
Trial1	3	1	noBlindfold	counterclockwise	practice	Free	1	0.5	0	3.001297	1.69702	-1.45065	-0.60226	1.33999023272346	0.062732	-1.321135	0.111622
Trial1	3	1	noBlindfold	counterclockwise	practice	Free	1	0.5	0	3.021301	1.70519	-1.45066	-0.59974	1.34616897197458	-0.011873	-1.321135	0.054763
Trial1	3	1	noBlindfold	counterclockwise	practice	Free	1	0.5	0	3.041306	1.72043	-1.45066	-0.59847	1.35927021364541	-0.036903	-1.295744	0.069666
Trial1	3	1	noBlindfold	counterclockwise	practice	Free	1	0.5	0	3.061295	1.72743	-1.45065	-0.59722	1.36501128588588	-0.047507	-1.338062	0.093087
Trial1	3	1	noBlindfold	counterclockwise	practice	Free	1	0.5	0	3.081299	1.73375	-1.45066	-0.5959	1.37012256246629	-0.087235	-1.393075	0.143823
Trial1	3	1	noBlindfold	counterclockwise	practice	Free	1	0.5	0	3.101303	1.73977	-1.45068	-0.5946	1.37498323768354	-0.026584	-1.42693	0.129148
Trial1	3	1	noBlindfold	counterclockwise	practice	Free	1	0.5	0	3.121292	1.74514	-1.45071	-0.59196	1.37869146950886	-0.029672	-1.456552	0.123918
Trial1	3	1	noBlindfold	counterclockwise	practice	Free	1	0.5	0	3.141296	1.75457	-1.45076	-0.59072	1.38668526320005	-0.13855	-1.520029	0.054565
Trial1	3	1	noBlindfold	counterclockwise	practice	Free	1	0.5	0	3.161301	1.75852	-1.45076	-0.58961	1.38978866650962	-0.175097	-1.507334	0.093696
Trial1	3	1	noBlindfold	counterclockwise	practice	Free	1	0.5	0	3.181305	1.7617	-1.45076	-0.58848	1.39219096446007	-0.113781	-1.515797	0.1182
Trial1	3	1	noBlindfold	counterclockwise	practice	Free	1	0.5	0	3.201294	1.76448	-1.45075	-0.58741	1.39425970813653	-0.068633	-1.490407	0.152513
Trial1	3	1	noBlindfold	counterclockwise	practice	Free	1	0.5	0	3.221298	1.76686	-1.45074	-0.58534	1.39554907583022	-0.07873	-1.473479	0.15872
Trial1	3	1	noBlindfold	counterclockwise	practice	Free	1	0.5	0	3.241302	1.77026	-1.45075	-0.5845	1.3982849881432	-0.050018	-1.562347	0.100601
Trial1	3	1	noBlindfold	counterclockwise	practice	Free	1	0.5	0	3.261292	1.77141	-1.45079	-0.58383	1.39904997277048	-0.04782	-1.676606	0.083129
Trial1	3	1	noBlindfold	counterclockwise	practice	Free	1	0.5	0	3.281296	1.77216	-1.45082	-0.58341	1.39955641352552	-0.100466	-1.668142	0.093942
Trial1	3	1	noBlindfold	counterclockwise	practice	Free	1	0.5	0	3.3013	1.77255	-1.45084	-0.58323	1.39983607148079	-0.065245	-1.621592	0.060127
Trial1	3	1	noBlindfold	counterclockwise	practice	Free	1	0.5	0	3.321304	1.77265	-1.45082	-0.58321	1.39991854240582	-0.10405	-1.604665	0.138521
Trial1	3	1	noBlindfold	counterclockwise	practice	Free	1	0.5	0	3.341293	1.77263	-1.4508	-0.58319	1.39989210097777	-0.153197	-1.536956	0.317395
Trial1	3	1	noBlindfold	counterclockwise	practice	Free	1	0.5	0	3.361298	1.77263	-1.45078	-0.58316	1.39987961121061	-0.085282	-1.520029	0.39667
Trial1	3	1	noBlindfold	counterclockwise	practice	Free	1	0.5	0	3.381302	1.77262	-1.45078	-0.58308	1.39983707927922	-0.060598	-1.549652	0.465394
Trial1	3	1	noBlindfold	counterclockwise	practice	Free	1	0.5	0	3.401306	1.77262	-1.45077	-0.58292	1.39977045016859	0.010113	-1.558115	0.528163
Trial1	3	1	noBlindfold	counterclockwise	practice	Free	1	0.5	0	3.421295	1.77263	-1.45078	-0.58228	1.3995132741996	0.060862	-1.553884	0.502295
Trial1	3	1	noBlindfold	counterclockwise	practice	Free	1	0.5	0	3.441299	1.77268	-1.45077	-0.58173	1.39932994579288	0.025545	-1.486175	0.632944
Trial1	3	1	noBlindfold	counterclockwise	practice	Free	1	0.5	0	3.461304	1.77272	-1.45076	-0.58089	1.39901738411617	-0.008155	-1.469248	0.67646
Trial1	3	1	noBlindfold	counterclockwise	practice	Free	1	0.5	0	3.481293	1.77273	-1.45074	-0.5798	1.39857427027115	-0.059647	-1.448089	0.744953
Trial1	3	1	noBlindfold	counterclockwise	practice	Free	1	0.5	0	3.501297	1.77269	-1.45074	-0.57839	1.39795374543573	-0.056879	-1.473479	0.694025
Trial1	3	1	noBlindfold	counterclockwise	practice	Free	1	0.5	0	3.521301	1.77264	-1.45075	-0.57484	1.39644318894978	-0.03263	-1.553884	0.766315
Trial1	3	1	noBlindfold	counterclockwise	practice	Free	1	0.5	0	3.541306	1.77255	-1.45078	-0.57251	1.39540369683266	0.018705	-1.596202	0.773219
Trial1	3	1	noBlindfold	counterclockwise	practice	Free	1	0.5	0	3.561295	1.77252	-1.4508	-0.57003	1.39436049300675	-0.030059	-1.625824	0.864644
Trial1	3	1	noBlindfold	counterclockwise	practice	Free	1	0.5	0	3.581299	1.77245	-1.4508	-0.56701	1.39306480601215	-0.100422	-1.541188	0.85327
Trial1	3	1	noBlindfold	counterclockwise	practice	Free	1	0.5	0	3.601303	1.7723	-1.45079	-0.56368	1.39157552339048	-0.168191	-1.668142	0.957714
Trial1	3	1	noBlindfold	counterclockwise	practice	Free	1	0.5	0	3.621292	1.77202	-1.45082	-0.55547	1.38801359683883	-0.248329	-1.655447	1.01059
Trial1	3	1	noBlindfold	counterclockwise	practice	Free	1	0.5	0	3.641296	1.77099	-1.45079	-0.55059	1.38512274046606	-0.196	-1.566579	1.108034
Trial1	3	1	noBlindfold	counterclockwise	practice	Free	1	0.5	0	3.661301	1.77028	-1.45076	-0.54511	1.38230104739253	-0.205193	-1.528493	1.206386
Trial1	3	1	noBlindfold	counterclockwise	practice	Free	1	0.5	0	3.681305	1.76946	-1.45074	-0.53887	1.37909733136396	-0.134546	-1.503102	1.155368
Trial1	3	1	noBlindfold	counterclockwise	practice	Free	1	0.5	0	3.701294	1.7685	-1.45073	-0.53226	1.37564282638394	-0.212406	-1.503102	1.064649
Trial1	3	1	noBlindfold	counterclockwise	practice	Free	1	0.5	0	3.721298	1.76747	-1.45075	-0.51719	1.36892855152261	-0.205754	-1.596202	1.158046
Trial1	3	1	noBlindfold	counterclockwise	practice	Free	1	0.5	0	3.741302	1.76511	-1.45078	-0.50876	1.36357620427146	-0.135351	-1.617361	1.058774
Trial1	3	1	noBlindfold	counterclockwise	practice	Free	1	0.5	0	3.761292	1.76373	-1.4508	-0.50046	1.35921811250336	-0.174238	-1.718924	0.991248
Trial1	3	1	noBlindfold	counterclockwise	practice	Free	1	0.5	0	3.781296	1.76239	-1.45083	-0.49127	1.35461240759523	-0.234557	-1.651215	0.970507
Trial1	3	1	noBlindfold	counterclockwise	practice	Free	1	0.5	0	3.8013	1.7609	-1.45083	-0.482	1.349886237989	-0.130812	-1.600433	0.959217
Trial1	3	1	noBlindfold	counterclockwise	practice	Free	1	0.5	0	3.821304	1.75938	-1.45082	-0.46201	1.34145115660435	-0.212953	-1.71046	1.002697
Trial1	3	1	noBlindfold	counterclockwise	practice	Free	1	0.5	0	3.841293	1.75604	-1.45084	-0.45155	1.33474111074332	-0.149816	-1.562347	1.011117
Trial1	3	1	noBlindfold	counterclockwise	practice	Free	1	0.5	0	3.861298	1.75425	-1.45083	-0.44068	1.32941407171224	-0.211515	-1.938977	1.222305
Trial1	3	1	noBlindfold	counterclockwise	practice	Free	1	0.5	0	3.881302	1.75228	-1.4509	-0.4292	1.32378919208489	-0.15021	-1.672374	0.914559
Trial1	3	1	noBlindfold	counterclockwise	practice	Free	1	0.5	0	3.901306	1.75027	-1.45089	-0.41779	1.31822743712501	-0.235746	-1.837414	0.921967
Trial1	3	1	noBlindfold	counterclockwise	practice	Free	1	0.5	0	3.921295	1.74828	-1.4509	-0.39445	1.30911939525899	-0.083381	-1.841646	0.845088
Trial1	3	1	noBlindfold	counterclockwise	practice	Free	1	0.5	0	3.941299	1.74422	-1.45094	-0.38219	1.30159619878649	-0.224012	-1.833182	0.876925
Trial1	3	1	noBlindfold	counterclockwise	practice	Free	1	0.5	0	3.961304	1.742	-1.45092	-0.36978	1.29587854797608	-0.344	-1.858573	0.817821
Trial1	3	1	noBlindfold	counterclockwise	practice	Free	1	0.5	0	3.981293	1.73966	-1.45092	-0.35757	1.29019893720978	-0.356057	-1.888196	0.941734
Trial1	3	1	noBlindfold	counterclockwise	practice	Free	1	0.5	0	4.001297	1.73722	-1.45091	-0.34522	1.28448055551712	-0.237288	-1.701997	0.811879
Trial1	3	1	noBlindfold	counterclockwise	practice	Free	1	0.5	0	4.021301	1.73473	-1.45089	-0.31968	1.27544246898721	-0.332096	-1.807792	0.917556
Trial1	3	1	noBlindfold	counterclockwise	practice	Free	1	0.5	0	4.041306	1.72914	-1.4509	-0.30693	1.26688250214812	-0.161446	-1.723156	0.806318
Trial1	3	1	noBlindfold	counterclockwise	practice	Free	1	0.5	0	4.061295	1.72637	-1.45089	-0.29398	1.26111361989853	-0.225837	-1.735851	0.880826
Trial1	3	1	noBlindfold	counterclockwise	practice	Free	1	0.5	0	4.081299	1.72346	-1.45088	-0.28037	1.25517393479215	-0.244627	-1.731619	0.980987
Trial1	3	1	noBlindfold	counterclockwise	practice	Free	1	0.5	0	4.101303	1.72054	-1.45085	-0.26732	1.24947096835725	-0.32589	-1.668142	0.892887
Trial1	3	1	noBlindfold	counterclockwise	practice	Free	1	0.5	0	4.121292	1.7176	-1.45083	-0.23877	1.24079029541716	-0.286006	-1.651215	1.013452
Trial1	3	1	noBlindfold	counterclockwise	practice	Free	1	0.5	0	4.141296	1.71099	-1.45079	-0.22464	1.2316493336093	-0.156326	-1.570811	0.785817
Trial1	3	1	noBlindfold	counterclockwise	practice	Free	1	0.5	0	4.161301	1.70772	-1.4508	-0.21045	1.22591879743642	-0.152828	-1.820487	0.861575
Trial1	3	1	noBlindfold	counterclockwise	practice	Free	1	0.5	0	4.181305	1.70448	-1.45086	-0.19587	1.22030211721144	-0.059357	-1.718924	0.623758
Trial1	3	1	noBlindfold	counterclockwise	practice	Free	1	0.5	0	4.201294	1.7012	-1.45089	-0.18181	1.21488120127305	-0.093715	-1.773937	0.672306
Trial1	3	1	noBlindfold	counterclockwise	practice	Free	1	0.5	0	4.221298	1.69808	-1.45091	-0.15418	1.2079599771697	-0.080751	-1.824719	0.477437
Trial1	3	1	noBlindfold	counterclockwise	practice	Free	1	0.5	0	4.241302	1.69183	-1.45088	-0.13968	1.1999872265181	-0.179179	-1.744315	0.64348
Trial1	3	1	noBlindfold	counterclockwise	practice	Free	1	0.5	0	4.261292	1.68843	-1.45085	-0.12605	1.19509607760668	-0.150954	-1.676606	0.620524
Trial1	3	1	noBlindfold	counterclockwise	practice	Free	1	0.5	0	4.281296	1.68521	-1.45082	-0.11243	1.19053064805459	-0.132675	-1.718924	0.713342
Trial1	3	1	noBlindfold	counterclockwise	practice	Free	1	0.5	0	4.3013	1.68201	-1.45083	-0.098846	1.18613575034756	-0.10721	-1.642751	0.588681
Trial1	3	1	noBlindfold	counterclockwise	practice	Free	1	0.5	0	4.321304	1.67887	-1.45084	-0.07116	1.18101572175915	-0.132144	-1.659679	0.72667
Trial1	3	1	noBlindfold	counterclockwise	practice	Free	1	0.5	0	4.341293	1.67249	-1.45078	-0.057366	1.17389240583708	-0.282507	-1.549652	0.825695
Trial1	3	1	noBlindfold	counterclockwise	practice	Free	1	0.5	0	4.361298	1.66924	-1.45075	-0.043426	1.17004614868139	-0.268638	-1.42693	0.812313
Trial1	3	1	noBlindfold	counterclockwise	practice	Free	1	0.5	0	4.381302	1.66591	-1.45073	-0.028531	1.16625904457329	-0.205954	-1.418466	0.754618
Trial1	3	1	noBlindfold	counterclockwise	practice	Free	1	0.5	0	4.401306	1.66234	-1.45073	-0.014417	1.16242945164231	-0.12993	-1.672374	0.749259
Trial1	3	1	noBlindfold	counterclockwise	practice	Free	1	0.5	0	4.421295	1.65902	-1.45079	0.013902	1.15910343783656	-0.064461	-1.613129	0.678918
Trial1	3	1	noBlindfold	counterclockwise	practice	Free	1	0.5	0	4.441299	1.65264	-1.45083	0.028562	1.15299380881568	-0.203497	-1.613129	0.680662
Trial1	3	1	noBlindfold	counterclockwise	practice	Free	1	0.5	0	4.461304	1.6493	-1.45083	0.042418	1.1500824878596	-0.261698	-1.596202	0.773163
Trial1	3	1	noBlindfold	counterclockwise	practice	Free	1	0.5	0	4.481293	1.64596	-1.4508	0.056826	1.14736817469801	-0.273884	-1.570811	0.823649
Trial1	3	1	noBlindfold	counterclockwise	practice	Free	1	0.5	0	4.501297	1.64253	-1.45077	0.071795	1.14478349128461	-0.239579	-1.481943	0.762882
Trial1	3	1	noBlindfold	counterclockwise	practice	Free	1	0.5	0	4.521301	1.63892	-1.45075	0.10174	1.14345526786149	-0.136983	-1.625824	0.804439
Trial1	3	1	noBlindfold	counterclockwise	practice	Free	1	0.5	0	4.541306	1.63185	-1.4508	0.11681	1.13786159382106	-0.129123	-1.66391	1.013013
Trial1	3	1	noBlindfold	counterclockwise	practice	Free	1	0.5	0	4.561295	1.62853	-1.4508	0.13202	1.13622590092307	-0.117409	-1.536956	0.771741
Trial1	3	1	noBlindfold	counterclockwise	practice	Free	1	0.5	0	4.581299	1.62499	-1.45079	0.14776	1.13465214416977	-0.223105	-1.532725	0.780607
Trial1	3	1	noBlindfold	counterclockwise	practice	Free	1	0.5	0	4.601303	1.62139	-1.45076	0.16304	1.13318027662919	-0.251966	-1.503102	0.741862
Trial1	3	1	noBlindfold	counterclockwise	practice	Free	1	0.5	0	4.621292	1.61782	-1.45072	0.19342	1.13443065050899	-0.124794	-1.418466	0.504853
Trial1	3	1	noBlindfold	counterclockwise	practice	Free	1	0.5	0	4.641296	1.61057	-1.45073	0.20945	1.13014818564687	-0.174229	-1.520029	0.659332
Trial1	3	1	noBlindfold	counterclockwise	practice	Free	1	0.5	0	4.661301	1.60679	-1.45075	0.22452	1.12933308426944	-0.153213	-1.503102	0.606764
Trial1	3	1	noBlindfold	counterclockwise	practice	Free	1	0.5	0	4.681305	1.60309	-1.45077	0.23911	1.12870777545778	-0.247259	-1.655447	0.73927
Trial1	3	1	noBlindfold	counterclockwise	practice	Free	1	0.5	0	4.701294	1.59934	-1.45078	0.25456	1.12842773028555	-0.254073	-1.448089	0.592701
Trial1	3	1	noBlindfold	counterclockwise	practice	Free	1	0.5	0	4.721298	1.59541	-1.45076	0.28473	1.13181014772715	-0.210812	-1.431161	0.52927
Trial1	3	1	noBlindfold	counterclockwise	practice	Free	1	0.5	0	4.741302	1.58748	-1.45076	0.29901	1.12783858950392	-0.249305	-1.469248	0.512502
Trial1	3	1	noBlindfold	counterclockwise	practice	Free	1	0.5	0	4.761292	1.58362	-1.45078	0.31425	1.12826659831353	-0.273803	-1.536956	0.81921
Trial1	3	1	noBlindfold	counterclockwise	practice	Free	1	0.5	0	4.781296	1.57929	-1.45076	0.32919	1.12837628498084	-0.358047	-1.481943	0.822147
Trial1	3	1	noBlindfold	counterclockwise	practice	Free	1	0.5	0	4.8013	1.57521	-1.45075	0.3448	1.12914283784478	-0.360067	-1.443857	0.861116
Trial1	3	1	noBlindfold	counterclockwise	practice	Free	1	0.5	0	4.821304	1.57086	-1.45074	0.37524	1.13470095457593	-0.251987	-1.431161	0.851627
Trial1	3	1	noBlindfold	counterclockwise	practice	Free	1	0.5	0	4.841293	1.56192	-1.4508	0.39113	1.1316611078345	-0.08336	-1.672374	0.450487
Trial1	3	1	noBlindfold	counterclockwise	practice	Free	1	0.5	0	4.861298	1.55733	-1.45085	0.40551	1.13242444419735	-0.220144	-1.769705	0.579311
Trial1	3	1	noBlindfold	counterclockwise	practice	Free	1	0.5	0	4.881302	1.55317	-1.45087	0.42022	1.1339099787006	-0.18636	-1.714692	0.584306
Trial1	3	1	noBlindfold	counterclockwise	practice	Free	1	0.5	0	4.901306	1.54888	-1.45087	0.43579	1.1358091348663	-0.301606	-1.723156	0.714803
Trial1	3	1	noBlindfold	counterclockwise	practice	Free	1	0.5	0	4.921295	1.54428	-1.45083	0.46449	1.14292247513915	-0.251731	-1.566579	0.614468
Trial1	3	1	noBlindfold	counterclockwise	practice	Free	1	0.5	0	4.941299	1.53577	-1.45081	0.47925	1.14127118363708	-0.134331	-1.769705	0.495012
Trial1	3	1	noBlindfold	counterclockwise	practice	Free	1	0.5	0	4.961304	1.53144	-1.45085	0.49336	1.1433602303072	-0.127524	-1.689301	0.420412
Trial1	3	1	noBlindfold	counterclockwise	practice	Free	1	0.5	0	4.981293	1.52743	-1.45088	0.50811	1.1462059312429	-0.205611	-1.75701	0.543631
Trial1	3	1	noBlindfold	counterclockwise	practice	Free	1	0.5	0	5.001297	1.52295	-1.45088	0.52136	1.1481475498989	-0.171156	-1.748546	0.403779
Trial1	3	1	noBlindfold	counterclockwise	practice	Free	1	0.5	0	5.021301	1.5191	-1.45089	0.54793	1.15706189981262	-0.235632	-1.790864	0.478077
Trial1	3	1	noBlindfold	counterclockwise	practice	Free	1	0.5	0	5.041306	1.51093	-1.45088	0.56153	1.15641494416817	-0.074728	-1.740083	0.301347
Trial1	3	1	noBlindfold	counterclockwise	practice	Free	1	0.5	0	5.061295	1.50681	-1.45089	0.57403	1.15895510506124	-0.083481	-1.972832	0.436516
Trial1	3	1	noBlindfold	counterclockwise	practice	Free	1	0.5	0	5.081299	1.50681	-1.45089	0.57403	1.15895510506124	-0.083481	-1.972832	0.436516
Trial1	3	1	noBlindfold	counterclockwise	practice	Free	1	0.5	0	5.101303	1.50316	-1.45093	0.59662	1.16716981040238	-0.047714	-1.816255	0.323373
Trial1	3	1	noBlindfold	counterclockwise	practice	Free	1	0.5	0	5.121292	1.49615	-1.45096	0.59733	1.16151536967334	-0.113317	-1.841646	0.322545
Trial1	3	1	noBlindfold	counterclockwise	practice	Free	1	0.5	0	5.141296	1.48887	-1.45095	0.63256	1.17388068481271	-0.046765	-1.820487	0.494532
Trial1	3	1	noBlindfold	counterclockwise	practice	Free	1	0.5	0	5.161301	1.4856	-1.45092	0.6440001	1.1773459212395	-0.111258	-1.951673	0.568826
Trial1	3	1	noBlindfold	counterclockwise	practice	Free	1	0.5	0	5.181305	1.48243	-1.45094	0.65456	1.18051577721379	-0.100962	-1.80356	0.357665
Trial1	3	1	noBlindfold	counterclockwise	practice	Free	1	0.5	0	5.201294	1.47616	-1.45098	0.66556	1.18146458481178	-0.206243	-1.985527	0.388655
Trial1	3	1	noBlindfold	counterclockwise	practice	Free	1	0.5	0	5.221298	1.47616	-1.45098	0.66556	1.18146458481178	-0.206243	-1.985527	0.388655
Trial1	3	1	noBlindfold	counterclockwise	practice	Free	1	0.5	0	5.241302	1.46732	-1.45098	0.6953	1.19128085045854	-0.206243	-1.985527	0.388655
Trial1	3	1	noBlindfold	counterclockwise	practice	Free	1	0.5	0	5.261292	1.46723	-1.45102	0.70725	1.19822226311405	-0.333682	-2.006686	0.564082
Trial1	3	1	noBlindfold	counterclockwise	practice	Free	1	0.5	0	5.281296	1.46353	-1.45102	0.71707	1.20107436497912	-0.357358	-2.074395	0.777086
Trial1	3	1	noBlindfold	counterclockwise	practice	Free	1	0.5	0	5.3013	1.4603	-1.45102	0.72768	1.20486275248389	-0.324959	-1.883964	0.882652
Trial1	3	1	noBlindfold	counterclockwise	practice	Free	1	0.5	0	5.321304	1.4568	-1.45098	0.74981	1.21559911814585	-0.266423	-2.095554	1.062322
Trial1	3	1	noBlindfold	counterclockwise	practice	Free	1	0.5	0	5.341293	1.44981	-1.45097	0.76065	1.21685146183131	-0.206784	-2.044772	1.046786
Trial1	3	1	noBlindfold	counterclockwise	practice	Free	1	0.5	0	5.361298	1.44651	-1.45101	0.77213	1.22150143817791	-0.235895	-2.137872	1.117104
Trial1	3	1	noBlindfold	counterclockwise	practice	Free	1	0.5	0	5.381302	1.443	-1.45103	0.78426	1.2265042700573	-0.228687	-2.044772	1.027797
Trial1	3	1	noBlindfold	counterclockwise	practice	Free	1	0.5	0	5.401306	1.43955	-1.45104	0.79668	1.23184952897971	-0.266389	-2.099786	1.100799
Trial1	3	1	noBlindfold	counterclockwise	practice	Free	1	0.5	0	5.421295	1.43599	-1.45104	0.8211	1.24510347463953	-0.181675	-2.036309	0.952972
Trial1	3	1	noBlindfold	counterclockwise	practice	Free	1	0.5	0	5.441299	1.4292	-1.45104	0.83418	1.24870693400443	-0.131251	-1.972832	0.944944
Trial1	3	1	noBlindfold	counterclockwise	practice	Free	1	0.5	0	5.461304	1.4258	-1.45104	0.84733	1.25501951524891	-0.17152	-2.116713	0.867976
Trial1	3	1	noBlindfold	counterclockwise	practice	Free	1	0.5	0	5.481293	1.42251	-1.45103	0.85998	1.26118608057582	-0.231536	-2.074395	0.591681
Trial1	3	1	noBlindfold	counterclockwise	practice	Free	1	0.5	0	5.501297	1.41907	-1.45106	0.87455	1.26867149057643	-0.273835	-2.184422	0.475327
Trial1	3	1	noBlindfold	counterclockwise	practice	Free	1	0.5	0	5.521301	1.41507	-1.45109	0.89592	1.2806349690497	-0.234918	-2.269058	0.398139
Trial1	3	1	noBlindfold	counterclockwise	practice	Free	1	0.5	0	5.541306	1.40899	-1.45112	0.90773	1.28461534676	-0.143486	-2.311376	0.273936
Trial1	3	1	noBlindfold	counterclockwise	practice	Free	1	0.5	0	5.561295	1.4055	-1.45114	0.91847	1.28977421876209	-0.158216	-2.256362	0.375121
Trial1	3	1	noBlindfold	counterclockwise	practice	Free	1	0.5	0	5.581299	1.40234	-1.45112	0.92916	1.29520487274653	-0.168827	-2.120945	0.293034
Trial1	3	1	noBlindfold	counterclockwise	practice	Free	1	0.5	0	5.601303	1.39895	-1.45111	0.93885	1.2998271337572	-0.085622	-2.277521	0.351043
Trial1	3	1	noBlindfold	counterclockwise	practice	Free	1	0.5	0	5.621292	1.39599	-1.45111	0.9574	1.31126373525988	-0.015946	-2.239435	0.146323
Trial1	3	1	noBlindfold	counterclockwise	practice	Free	1	0.5	0	5.641296	1.39046	-1.4512	0.96546	1.31340475612872	-0.0041337	-2.421403	-0.087507
Trial1	3	1	noBlindfold	counterclockwise	practice	Free	1	0.5	0	5.661301	1.38809	-1.45123	0.97269	1.31712925385188	0.048044	-2.607602	-0.165264
Trial1	3	1	noBlindfold	counterclockwise	practice	Free	1	0.5	0	5.681305	1.38594	-1.4513	0.97927	1.32055273003041	0.040161	-2.654152	-0.136676
Trial1	3	1	noBlindfold	counterclockwise	practice	Free	1	0.5	0	5.701294	1.38395	-1.45131	0.9849	1.32340303733378	-0.015819	-2.582211	-0.02917
Trial1	3	1	noBlindfold	counterclockwise	practice	Free	1	0.5	0	5.721298	1.38223	-1.45129	0.99432	1.32928629833058	-0.0094877	-2.577979	-0.036196
Trial1	3	1	noBlindfold	counterclockwise	practice	Free	1	0.5	0	5.741302	1.3793	-1.45124	0.99816	1.33022257214243	-0.047423	-2.43833	0.133294
Trial1	3	1	noBlindfold	counterclockwise	practice	Free	1	0.5	0	5.761292	1.37813	-1.45123	1.00164	1.33206421682987	-0.059353	-2.408707	0.205553
Trial1	3	1	noBlindfold	counterclockwise	practice	Free	1	0.5	0	5.781296	1.37702	-1.45122	1.00453	1.33350834618902	-0.087884	-2.429866	0.15276
Trial1	3	1	noBlindfold	counterclockwise	practice	Free	1	0.5	0	5.8013	1.37607	-1.45122	1.00684	1.33462550638767	-0.073823	-2.544125	0.038092
Trial1	3	1	noBlindfold	counterclockwise	practice	Free	1	0.5	0	5.821304	1.37523	-1.45125	1.00972	1.3362491860044	-0.077629	-2.48488	-0.059528
Trial1	3	1	noBlindfold	counterclockwise	practice	Free	1	0.5	0	5.841293	1.37397	-1.45127	1.01048	1.33599907944992	-0.262984	-2.425634	0.183463
Trial1	3	1	noBlindfold	counterclockwise	practice	Free	1	0.5	0	5.861298	1.37346	-1.45124	1.01095	1.33602107282748	-0.411292	-2.412939	0.164512
Trial1	3	1	noBlindfold	counterclockwise	practice	Free	1	0.5	0	5.881302	1.37294	-1.4512	1.01128	1.33593086069891	-0.518048	-2.353694	0.176809
Trial1	3	1	noBlindfold	counterclockwise	practice	Free	1	0.5	0	5.901306	1.37236	-1.45117	1.0116	1.33579435151084	-0.711208	-2.294449	0.2662
Trial1	3	1	noBlindfold	counterclockwise	practice	Free	1	0.5	0	5.921295	1.37165	-1.45115	1.01226	1.33583079600553	-0.827039	-2.294449	0.304597
Trial1	3	1	noBlindfold	counterclockwise	practice	Free	1	0.5	0	5.941299	1.36946	-1.45117	1.01238	1.33449381171642	-0.980958	-2.434098	-0.092985
Trial1	3	1	noBlindfold	counterclockwise	practice	Free	1	0.5	0	5.961304	1.36946	-1.45117	1.01238	1.33449381171642	-0.980958	-2.434098	-0.092985
Trial1	3	1	noBlindfold	counterclockwise	practice	Free	1	0.5	0	5.981293	1.36795	-1.45121	1.01185	1.33310823227039	-1.071236	-2.489111	-0.323648
Trial1	3	1	noBlindfold	counterclockwise	practice	Free	1	0.5	0	6.001297	1.36395	-1.45129	1.01113	1.32995994446324	-1.28417	-2.577979	-0.411445
Trial1	3	1	noBlindfold	counterclockwise	practice	Free	1	0.5	0	6.021301	1.36087	-1.4513	1.00924	1.32652274912004	-1.338273	-2.577979	-0.390105
Trial1	3	1	noBlindfold	counterclockwise	practice	Free	1	0.5	0	6.041306	1.35349	-1.45128	1.00812	1.32089039301739	-1.345557	-2.506039	-0.363354
Trial1	3	1	noBlindfold	counterclockwise	practice	Free	1	0.5	0	6.061295	1.34897	-1.45126	1.00674	1.31691896796298	-1.352193	-2.476416	-0.355
Trial1	3	1	noBlindfold	counterclockwise	practice	Free	1	0.5	0	6.081299	1.34368	-1.45125	1.00513	1.31228128313844	-1.447316	-2.472184	-0.457664
Trial1	3	1	noBlindfold	counterclockwise	practice	Free	1	0.5	0	6.101303	1.33132	-1.45123	1.00336	1.30300582457021	-1.40866	-2.455257	-0.373094
Trial1	3	1	noBlindfold	counterclockwise	practice	Free	1	0.5	0	6.121292	1.33132	-1.45123	1.00336	1.30300582457021	-1.40866	-2.455257	-0.373094
Trial1	3	1	noBlindfold	counterclockwise	practice	Free	1	0.5	0	6.141296	1.31002	-1.45123	0.99761	1.28505180003109	-1.40866	-2.434098	-0.373094
Trial1	3	1	noBlindfold	counterclockwise	practice	Free	1	0.5	0	6.161301	1.30977	-1.45122	0.99477	1.28269051626463	-1.362826	-2.412939	-0.397997
Trial1	3	1	noBlindfold	counterclockwise	practice	Free	1	0.5	0	6.181305	1.29951	-1.4512	0.99226	1.2742825863729	-1.432016	-2.349462	-0.316627
Trial1	3	1	noBlindfold	counterclockwise	practice	Free	1	0.5	0	6.201294	1.28991	-1.45118	0.98972	1.26629514552251	-1.406553	-2.307144	-0.210979
Trial1	3	1	noBlindfold	counterclockwise	practice	Free	1	0.5	0	6.221298	1.27965	-1.45115	0.98493	1.2561613196213	-1.470858	-2.256362	-0.14558
Trial1	3	1	noBlindfold	counterclockwise	practice	Free	1	0.5	0	6.241302	1.25801	-1.45112	0.98271	1.2410874168306	-1.288701	-2.214044	-0.067562
Trial1	3	1	noBlindfold	counterclockwise	practice	Free	1	0.5	0	6.261292	1.2468	-1.45111	0.98036	1.23240246383183	-1.24184	-2.290217	-0.131443
Trial1	3	1	noBlindfold	counterclockwise	practice	Free	1	0.5	0	6.281296	1.23445	-1.45113	0.97791	1.22299829389723	-1.31043	-2.349462	-0.223453
Trial1	3	1	noBlindfold	counterclockwise	practice	Free	1	0.5	0	6.3013	1.22167	-1.45116	0.97528	1.21325133565256	-1.232143	-2.353694	-0.366464
Trial1	3	1	noBlindfold	counterclockwise	practice	Free	1	0.5	0	6.321304	1.20885	-1.45119	0.96957	1.20105549738227	-1.274452	-2.434098	-0.403745
Trial1	3	1	noBlindfold	counterclockwise	practice	Free	1	0.5	0	6.341293	1.18166	-1.45122	0.96657	1.18275858593652	-1.343683	-2.472184	-0.281859
Trial1	3	1	noBlindfold	counterclockwise	practice	Free	1	0.5	0	6.361298	1.16773	-1.45122	0.96365	1.17238415956982	-1.28692	-2.400244	-0.112895
Trial1	3	1	noBlindfold	counterclockwise	practice	Free	1	0.5	0	6.381302	1.15344	-1.45121	0.9608101	1.16195516838146	-1.238205	-2.362157	0.02633
Trial1	3	1	noBlindfold	counterclockwise	practice	Free	1	0.5	0	6.401306	1.13833	-1.45119	0.95815	1.15131083783207	-1.308379	-2.366389	0.021198
Trial1	3	1	noBlindfold	counterclockwise	practice	Free	1	0.5	0	6.421295	1.12324	-1.45117	0.95335	1.1389926808577	-1.408798	-2.366389	0.0050696
Trial1	3	1	noBlindfold	counterclockwise	practice	Free	1	0.5	0	6.441299	1.0912	-1.45117	0.95102	1.1198019815607	-1.394231	-2.366389	-0.124877
Trial1	3	1	noBlindfold	counterclockwise	practice	Free	1	0.5	0	6.461304	1.07479	-1.45119	0.94868	1.10922371795138	-1.357808	-2.39178	-0.151398
Trial1	3	1	noBlindfold	counterclockwise	practice	Free	1	0.5	0	6.481293	1.05802	-1.4512	0.94619	1.09848160243816	-1.244412	-2.455257	-0.175199
Trial1	3	1	noBlindfold	counterclockwise	practice	Free	1	0.5	0	6.501297	1.04041	-1.45122	0.94363	1.08741921658927	-1.189864	-2.43833	-0.293517
Trial1	3	1	noBlindfold	counterclockwise	practice	Free	1	0.5	0	6.521301	1.023	-1.45121	0.93815	1.07408305228296	-1.268019	-2.463721	-0.270412
Trial1	3	1	noBlindfold	counterclockwise	practice	Free	1	0.5	0	6.541306	0.9873101	-1.45121	0.93525	1.0545916839075	-1.249128	-2.480648	-0.257408
Trial1	3	1	noBlindfold	counterclockwise	practice	Free	1	0.5	0	6.561295	0.96911	-1.4512	0.93212	1.04350943680934	-1.113869	-2.332535	-0.243168
Trial1	3	1	noBlindfold	counterclockwise	practice	Free	1	0.5	0	6.581299	0.95016	-1.45117	0.92908	1.03239222850755	-1.042178	-2.260594	-0.2138
Trial1	3	1	noBlindfold	counterclockwise	practice	Free	1	0.5	0	6.601303	0.9310501	-1.45115	0.92593	1.02134742568622	-1.088814	-2.307144	-0.265544
Trial1	3	1	noBlindfold	counterclockwise	practice	Free	1	0.5	0	6.621292	0.91237	-1.45113	0.91932	1.0075704826359	-1.048855	-2.22674	-0.249971
Trial1	3	1	noBlindfold	counterclockwise	practice	Free	1	0.5	0	6.641296	0.87413	-1.45109	0.91616	0.989607188453543	-1.022486	-2.159031	-0.129821
Trial1	3	1	noBlindfold	counterclockwise	practice	Free	1	0.5	0	6.661301	0.85571	-1.45107	0.91286	0.97971578934513	-1.086913	-2.091322	-0.102497
Trial1	3	1	noBlindfold	counterclockwise	practice	Free	1	0.5	0	6.681305	0.83597	-1.45104	0.90976	0.969813943523203	-1.065347	-2.074395	-0.021752
Trial1	3	1	noBlindfold	counterclockwise	practice	Free	1	0.5	0	6.701294	0.81664	-1.45102	0.90671	0.960408235047897	-0.985989	-1.985527	-0.0052222
Trial1	3	1	noBlindfold	counterclockwise	practice	Free	1	0.5	0	6.721298	0.79659	-1.451	0.901	0.948560248213436	-1.009477	-2.010918	0.012034
Trial1	3	1	noBlindfold	counterclockwise	practice	Free	1	0.5	0	6.741302	0.75731	-1.451	0.8983001	0.934425725174123	-1.120278	-2.027845	-0.128802
Trial1	3	1	noBlindfold	counterclockwise	practice	Free	1	0.5	0	6.761292	0.73743	-1.45101	0.89536	0.926305840829168	-1.123836	-2.074395	-0.193368
Trial1	3	1	noBlindfold	counterclockwise	practice	Free	1	0.5	0	6.781296	0.71675	-1.45103	0.8923	0.918248267638953	-1.117319	-2.082859	-0.273049
Trial1	3	1	noBlindfold	counterclockwise	practice	Free	1	0.5	0	6.8013	0.69585	-1.45106	0.8892601	0.910571617854974	-1.095496	-2.188654	-0.184215
Trial1	3	1	noBlindfold	counterclockwise	practice	Free	1	0.5	0	6.821304	0.67543	-1.45109	0.88318	0.900434634629189	-1.098513	-2.243667	-0.12903
Trial1	3	1	noBlindfold	counterclockwise	practice	Free	1	0.5	0	6.841293	0.63431	-1.45111	0.88018	0.890368470141423	-1.088949	-2.209813	-0.101812
Trial1	3	1	noBlindfold	counterclockwise	practice	Free	1	0.5	0	6.861298	0.61365	-1.4511	0.87707	0.884402637555963	-1.113323	-2.150567	-0.074499
Trial1	3	1	noBlindfold	counterclockwise	practice	Free	1	0.5	0	6.881302	0.59158	-1.45108	0.87426	0.879043494187725	-1.17028	-2.104018	0.025029
Trial1	3	1	noBlindfold	counterclockwise	practice	Free	1	0.5	0	6.901306	0.57055	-1.45105	0.87164	0.874490444755426	-1.190429	-2.040541	0.130911
Trial1	3	1	noBlindfold	counterclockwise	practice	Free	1	0.5	0	6.921295	0.54931	-1.45102	0.86683	0.86823136716275	-1.062567	-1.989759	0.097853
Trial1	3	1	noBlindfold	counterclockwise	practice	Free	1	0.5	0	6.941299	0.50574	-1.45101	0.86462	0.864639023251086	-0.991458	-2.078627	-0.0055163
Trial1	3	1	noBlindfold	counterclockwise	practice	Free	1	0.5	0	6.961304	0.48484	-1.45104	0.86247	0.862603197661749	-0.984567	-2.116713	-0.030479
Trial1	3	1	noBlindfold	counterclockwise	practice	Free	1	0.5	0	6.981293	0.4626	-1.45107	0.8604	0.861212432703106	-0.926397	-2.146336	-0.012675
Trial1	3	1	noBlindfold	counterclockwise	practice	Free	1	0.5	0	7.001297	0.44101	-1.45108	0.85833	0.860354710984179	-0.934834	-2.137872	0.04147
Trial1	3	1	noBlindfold	counterclockwise	practice	Free	1	0.5	0	7.021301	0.41813	-1.45107	0.85482	0.858731593635063	-0.855198	-2.104018	0.115456
Trial1	3	1	noBlindfold	counterclockwise	practice	Free	1	0.5	0	7.041306	0.37459	-1.45103	0.85337	0.862535761242874	-0.777039	-2.049004	0.110882
Trial1	3	1	noBlindfold	counterclockwise	practice	Free	1	0.5	0	7.061295	0.33284	-1.45105	0.85204	0.868282561408666	-0.819909	-2.099786	0.128148
Trial1	3	1	noBlindfold	counterclockwise	practice	Free	1	0.5	0	7.081299	0.33284	-1.45105	0.85086	0.867124671610542	-0.808591	-2.099786	0.093958
Trial1	3	1	noBlindfold	counterclockwise	practice	Free	1	0.5	0	7.101303	0.3118	-1.45105	0.84982	0.870409846870879	-0.864576	-2.0617	0.119401
Trial1	3	1	noBlindfold	counterclockwise	practice	Free	1	0.5	0	7.121292	0.29019	-1.45104	0.84849	0.874045485707384	-0.805401	-2.078627	0.214985
Trial1	3	1	noBlindfold	counterclockwise	practice	Free	1	0.5	0	7.141296	0.24797	-1.45103	0.84824	0.884889964287805	-0.785751	-2.053236	0.294176
Trial1	3	1	noBlindfold	counterclockwise	practice	Free	1	0.5	0	7.161301	0.22739	-1.45103	0.84818	0.890912742284981	-0.832501	-2.137872	0.22756
Trial1	3	1	noBlindfold	counterclockwise	practice	Free	1	0.5	0	7.181305	0.20632	-1.45105	0.8482	0.897603041517595	-0.83862	-2.209813	0.07819
Trial1	3	1	noBlindfold	counterclockwise	practice	Free	1	0.5	0	7.201294	0.18658	-1.45109	0.84816	0.904216532788044	-0.803097	-2.294449	-0.086818
Trial1	3	1	noBlindfold	counterclockwise	practice	Free	1	0.5	0	7.221298	0.16575	-1.45113	0.8480101	0.911506517701281	-0.788616	-2.294449	-0.028175
Trial1	3	1	noBlindfold	counterclockwise	practice	Free	1	0.5	0	7.241302	0.12524	-1.45114	0.84797	0.927091254910585	-0.718026	-2.214044	0.055657
Trial1	3	1	noBlindfold	counterclockwise	practice	Free	1	0.5	0	7.261292	0.10617	-1.45113	0.84795	0.934944512478579	-0.729306	-2.239435	-0.0095619
Trial1	3	1	noBlindfold	counterclockwise	practice	Free	1	0.5	0	7.281296	0.086062	-1.45112	0.8479	0.943545989013684	-0.88161	-2.294449	-0.013065
Trial1	3	1	noBlindfold	counterclockwise	practice	Free	1	0.5	0	7.3013	0.066611	-1.45114	0.84775	0.952106140133817	-0.939921	-2.277521	-0.107636
Trial1	3	1	noBlindfold	counterclockwise	practice	Free	1	0.5	0	7.321304	0.046603	-1.45114	0.84712	0.960823142155969	-0.897871	-2.222508	-0.124956
Trial1	3	1	noBlindfold	counterclockwise	practice	Free	1	0.5	0	7.341293	0.00729	-1.45112	0.84668	0.979607188021385	-0.814159	-2.163263	-0.088577
Trial1	3	1	noBlindfold	counterclockwise	practice	Free	1	0.5	0	7.361298	-0.01194	-1.4511	0.8461699	0.988982379048725	-0.827188	-2.197117	-0.093826
Trial1	3	1	noBlindfold	counterclockwise	practice	Free	1	0.5	0	7.381302	-0.031645	-1.4511	0.84564	0.998876079316464	-0.844581	-2.171726	-0.103183
Trial1	3	1	noBlindfold	counterclockwise	practice	Free	1	0.5	0	7.401306	-0.050105	-1.45109	0.84509	1.00836138091981	-0.911266	-2.142104	0.010712
Trial1	3	1	noBlindfold	counterclockwise	practice	Free	1	0.5	0	7.421295	-0.069693	-1.45107	0.84421	1.01845013904559	-0.96602	-2.040541	0.027671
Trial1	3	1	noBlindfold	counterclockwise	practice	Free	1	0.5	0	7.441299	-0.10783	-1.45098	0.8439	1.0400117613952	-0.86657	-1.867037	0.112483
Trial1	3	1	noBlindfold	counterclockwise	practice	Free	1	0.5	0	7.461304	-0.12812	-1.45095	0.84366	1.05180650851787	-0.855891	-1.951673	0.027177
Trial1	3	1	noBlindfold	counterclockwise	practice	Free	1	0.5	0	7.481293	-0.14668	-1.45095	0.84343	1.06281195669442	-0.821689	-1.951673	0.037564
Trial1	3	1	noBlindfold	counterclockwise	practice	Free	1	0.5	0	7.501297	-0.16575	-1.45096	0.84316	1.07430996458321	-0.833995	-1.943209	-0.073185
Trial1	3	1	noBlindfold	counterclockwise	practice	Free	1	0.5	0	7.521301	-0.18476	-1.45098	0.8425	1.08568069232619	-0.868738	-2.006686	-0.085731
Trial1	3	1	noBlindfold	counterclockwise	practice	Free	1	0.5	0	7.541306	-0.22372	-1.451	0.84209	1.11035409814091	-0.792672	-2.08709	-0.070053
Trial1	3	1	noBlindfold	counterclockwise	practice	Free	1	0.5	0	7.561295	-0.24249	-1.45102	0.8417	1.12238595488516	-0.77793	-2.044772	-0.021226
Trial1	3	1	noBlindfold	counterclockwise	practice	Free	1	0.5	0	7.581299	-0.26168	-1.45103	0.8415	1.13502368119171	-0.778475	-2.065931	0.21049
Trial1	3	1	noBlindfold	counterclockwise	practice	Free	1	0.5	0	7.601303	-0.28019	-1.45104	0.84155	1.14756385967509	-0.75772	-2.095554	0.267083
Trial1	3	1	noBlindfold	counterclockwise	practice	Free	1	0.5	0	7.621292	-0.29862	-1.45104	0.84242	1.16080373335378	-0.785921	-2.057468	0.347873
Trial1	3	1	noBlindfold	counterclockwise	practice	Free	1	0.5	0	7.641296	-0.33538	-1.45104	0.84314	1.18690555399482	-0.832309	-2.146336	0.200459
Trial1	3	1	noBlindfold	counterclockwise	practice	Free	1	0.5	0	7.661301	-0.35424	-1.45105	0.84395	1.20082369061188	-0.720053	-2.078627	0.156485
Trial1	3	1	noBlindfold	counterclockwise	practice	Free	1	0.5	0	7.681305	-0.37184	-1.45105	0.84486	1.21404012894864	-0.651359	-2.142104	0.183369
Trial1	3	1	noBlindfold	counterclockwise	practice	Free	1	0.5	0	7.701294	-0.39032	-1.45108	0.84593	1.22811532004665	-0.57161	-2.214044	0.145692
Trial1	3	1	noBlindfold	counterclockwise	practice	Free	1	0.5	0	7.721298	-0.40848	-1.4511	0.8480101	1.24276184807499	-0.566098	-2.218276	0.119175
Trial1	3	1	noBlindfold	counterclockwise	practice	Free	1	0.5	0	7.741302	-0.44275	-1.45113	0.84892	1.26863813635596	-0.505889	-2.264826	-0.083699
Trial1	3	1	noBlindfold	counterclockwise	practice	Free	1	0.5	0	7.761292	-0.45982	-1.45115	0.84963	1.28184459693912	-0.324138	-2.336767	-0.183707
Trial1	3	1	noBlindfold	counterclockwise	practice	Free	1	0.5	0	7.781296	-0.47587	-1.45117	0.8501	1.2942149203839	-0.256966	-2.429866	-0.231609
Trial1	3	1	noBlindfold	counterclockwise	practice	Free	1	0.5	0	7.8013	-0.49177	-1.45119	0.85029	1.30636930351848	-0.210776	-2.379085	-0.273598
Trial1	3	1	noBlindfold	counterclockwise	practice	Free	1	0.5	0	7.821304	-0.50609	-1.4512	0.85001	1.31709301913436	-0.160511	-2.535661	-0.273831
Trial1	3	1	noBlindfold	counterclockwise	practice	Free	1	0.5	0	7.841293	-0.53393	-1.45126	0.8496701	1.33826396895264	-0.177063	-2.463721	-0.135108
Trial1	3	1	noBlindfold	counterclockwise	practice	Free	1	0.5	0	7.861298	-0.54705	-1.45124	0.84927	1.34817402818852	-0.261574	-2.429866	-0.087243
Trial1	3	1	noBlindfold	counterclockwise	practice	Free	1	0.5	0	7.881302	-0.55925	-1.45122	0.84887	1.35742064163404	-0.330901	-2.340998	-0.019417
Trial1	3	1	noBlindfold	counterclockwise	practice	Free	1	0.5	0	7.901306	-0.57097	-1.45118	0.84844	1.36631883451138	-0.287385	-2.260594	-0.010782
Trial1	3	1	noBlindfold	counterclockwise	practice	Free	1	0.5	0	7.921295	-0.58254	-1.45115	0.84734	1.37472828359419	-0.204973	-2.302912	-0.109045
Trial1	3	1	noBlindfold	counterclockwise	practice	Free	1	0.5	0	7.941299	-0.6033	-1.45117	0.8466	1.39068414425654	-0.085695	-2.459489	-0.17776
Trial1	3	1	noBlindfold	counterclockwise	practice	Free	1	0.5	0	7.961304	-0.61274	-1.45121	0.84576	1.39767675856055	-0.049013	-2.522966	-0.224623
Trial1	3	1	noBlindfold	counterclockwise	practice	Free	1	0.5	0	7.981293	-0.62175	-1.45126	0.84478	1.4042707185075	0.0093446	-2.628761	-0.197534
Trial1	3	1	noBlindfold	counterclockwise	practice	Free	1	0.5	0	8.001297	-0.62974	-1.45131	0.84375	1.41004486793252	-0.013421	-2.658383	-0.241621
Trial1	3	1	noBlindfold	counterclockwise	practice	Free	1	0.5	0	8.021301	-0.63699	-1.45135	0.84167	1.41462176377676	0.010905	-2.713397	-0.146537
Trial1	3	1	noBlindfold	counterclockwise	practice	Free	1	0.5	0	8.041306	-0.64946	-1.45135	0.84063	1.42404954988277	-0.021794	-2.717629	-0.108655
Trial1	3	1	noBlindfold	counterclockwise	practice	Free	1	0.5	0	8.061295	-0.64946	-1.45135	0.84063	1.42404954988277	-0.021794	-2.717629	-0.108655
Trial1	3	1	noBlindfold	counterclockwise	practice	Free	1	0.5	0	8.081299	-0.65456	-1.45135	0.8387	1.42703417822266	-0.052542	-2.679542	-0.172555
Trial1	3	1	noBlindfold	counterclockwise	practice	Free	1	0.5	0	8.101303	-0.66263	-1.45133	0.8373899	1.43280506353774	-0.035255	-2.713397	-0.268487
Trial1	3	1	noBlindfold	counterclockwise	practice	Free	1	0.5	0	8.121292	-0.6662	-1.45134	0.8344	1.43396155993835	-0.0035433	-2.654152	-0.54983
Trial1	3	1	noBlindfold	counterclockwise	practice	Free	1	0.5	0	8.141296	-0.67066	-1.45133	0.8324	1.43643123042858	0.100567	-2.713397	-0.874706
Trial1	3	1	noBlindfold	counterclockwise	practice	Free	1	0.5	0	8.161301	-0.67208	-1.45134	0.83018	1.4363043880352	0.116123	-2.675311	-0.970855
Trial1	3	1	noBlindfold	counterclockwise	practice	Free	1	0.5	0	8.181305	-0.67301	-1.45134	0.82765	1.4356033163308	0.14977	-2.709165	-1.039258
Trial1	3	1	noBlindfold	counterclockwise	practice	Free	1	0.5	0	8.201294	-0.67383	-1.45133	0.82466	1.4345525176046	0.273369	-2.671079	-1.274913
Trial1	3	1	noBlindfold	counterclockwise	practice	Free	1	0.5	0	8.221298	-0.67383	-1.45133	0.82466	1.4345525176046	0.273369	-2.671079	-1.274913
Trial1	3	1	noBlindfold	counterclockwise	practice	Free	1	0.5	0	8.241302	-0.67328	-1.45133	0.81345	1.42768582960931	0.273369	-2.671079	-1.274913
Trial1	3	1	noBlindfold	counterclockwise	practice	Free	1	0.5	0	8.261292	-0.67326	-1.45134	0.80719	1.42411193488212	0.258827	-2.645688	-1.548212
Trial1	3	1	noBlindfold	counterclockwise	practice	Free	1	0.5	0	8.281296	-0.67265	-1.45133	0.80089	1.42004676414162	0.244684	-2.671079	-1.627309
Trial1	3	1	noBlindfold	counterclockwise	practice	Free	1	0.5	0	8.3013	-0.67197	-1.45133	0.79398	1.41559808847559	0.159409	-2.60337	-1.663103
Trial1	3	1	noBlindfold	counterclockwise	practice	Free	1	0.5	0	8.321304	-0.67118	-1.45133	0.77781	1.40593415101321	0.167486	-2.713397	-1.736547
Trial1	3	1	noBlindfold	counterclockwise	practice	Free	1	0.5	0	8.341293	-0.66948	-1.45136	0.76863	1.39945540094049	0.128341	-2.709165	-1.68432
Trial1	3	1	noBlindfold	counterclockwise	practice	Free	1	0.5	0	8.361298	-0.66858	-1.45137	0.75846	1.39314064108474	0.129044	-2.764178	-1.650137
Trial1	3	1	noBlindfold	counterclockwise	practice	Free	1	0.5	0	8.381302	-0.66762	-1.45138	0.74801	1.3866706175929	0.126729	-2.755715	-1.538787
Trial1	3	1	noBlindfold	counterclockwise	practice	Free	1	0.5	0	8.401306	-0.66668	-1.45137	0.73676	1.37983963254794	0.098719	-2.806496	-1.347625
Trial1	3	1	noBlindfold	counterclockwise	practice	Free	1	0.5	0	8.421295	-0.66578	-1.45135	0.71336	1.36672072231147	-0.074071	-2.713397	-1.483346
Trial1	3	1	noBlindfold	counterclockwise	practice	Free	1	0.5	0	8.441299	-0.6643	-1.45133	0.70057	1.35882039069704	-0.0010182	-2.582211	-1.450869
Trial1	3	1	noBlindfold	counterclockwise	practice	Free	1	0.5	0	8.461304	-0.66365	-1.4513	0.68776	1.35170086088177	0.054064	-2.569516	-1.256113
Trial1	3	1	noBlindfold	counterclockwise	practice	Free	1	0.5	0	8.481293	-0.663	-1.45128	0.67373	1.34405398153929	-0.015727	-2.535661	-1.341162
Trial1	3	1	noBlindfold	counterclockwise	practice	Free	1	0.5	0	8.501297	-0.66232	-1.45126	0.66053	1.33689481460036	-0.059324	-2.476416	-1.284524
Trial1	3	1	noBlindfold	counterclockwise	practice	Free	1	0.5	0	8.521301	-0.66177	-1.45123	0.63207	1.3225816157666	0.035628	-2.400244	-1.279151
Trial1	3	1	noBlindfold	counterclockwise	practice	Free	1	0.5	0	8.541306	-0.66068	-1.45118	0.61765	1.31478881012485	-0.103166	-2.277521	-1.211197
Trial1	3	1	noBlindfold	counterclockwise	practice	Free	1	0.5	0	8.561295	-0.66026	-1.45115	0.6029	1.30755181999121	-0.114612	-2.467952	-1.264815
Trial1	3	1	noBlindfold	counterclockwise	practice	Free	1	0.5	0	8.581299	-0.6599301	-1.45118	0.58739	1.30017873402997	-0.079739	-2.319839	-1.192313
Trial1	3	1	noBlindfold	counterclockwise	practice	Free	1	0.5	0	8.601303	-0.65965	-1.45116	0.57208	1.29308298012399	-0.013876	-2.205581	-1.14487
Trial1	3	1	noBlindfold	counterclockwise	practice	Free	1	0.5	0	8.621292	-0.65944	-1.45113	0.5408	1.27936148961388	-0.047333	-2.315608	-1.075885
Trial1	3	1	noBlindfold	counterclockwise	practice	Free	1	0.5	0	8.641296	-0.65922	-1.45109	0.5248	1.27248025732817	-0.107605	-2.095554	-1.048208
Trial1	3	1	noBlindfold	counterclockwise	practice	Free	1	0.5	0	8.661301	-0.6591899	-1.45105	0.50787	1.26556440828137	-0.111278	-2.150567	-1.294965
Trial1	3	1	noBlindfold	counterclockwise	practice	Free	1	0.5	0	8.681305	-0.65922	-1.45106	0.49048	1.25871426408821	-0.068472	-2.192885	-1.347251
Trial1	3	1	noBlindfold	counterclockwise	practice	Free	1	0.5	0	8.701294	-0.65931	-1.45109	0.4727	1.25197640836034	-0.02337	-2.099786	-1.279846
Trial1	3	1	noBlindfold	counterclockwise	practice	Free	1	0.5	0	8.721298	-0.65942	-1.45106	0.43776	1.23930967439186	0.011553	-2.192885	-1.168889
Trial1	3	1	noBlindfold	counterclockwise	practice	Free	1	0.5	0	8.741302	-0.65967	-1.451	0.41966	1.2332676069194	-0.095398	-1.943209	-0.971047
Trial1	3	1	noBlindfold	counterclockwise	practice	Free	1	0.5	0	8.761292	-0.65983	-1.45094	0.40063	1.22707374012033	-0.274831	-1.854341	-1.258561
Trial1	3	1	noBlindfold	counterclockwise	practice	Free	1	0.5	0	8.781296	-0.66017	-1.45094	0.38182	1.22138487064356	-0.25216	-1.998223	-1.28683
Trial1	3	1	noBlindfold	counterclockwise	practice	Free	1	0.5	0	8.8013	-0.66068	-1.45097	0.36218	1.21587515873237	-0.212551	-1.748546	-1.133852
Trial1	3	1	noBlindfold	counterclockwise	practice	Free	1	0.5	0	8.821304	-0.6612999	-1.45093	0.32383	1.20560499951912	-0.090726	-1.960136	-0.969174
Trial1	3	1	noBlindfold	counterclockwise	practice	Free	1	0.5	0	8.841293	-0.66261	-1.45094	0.30439	1.20179668798522	-0.083867	-1.608897	-1.140981
Trial1	3	1	noBlindfold	counterclockwise	practice	Free	1	0.5	0	8.861298	-0.66328	-1.45088	0.28333	1.19728699383579	-0.214337	-1.989759	-1.270062
Trial1	3	1	noBlindfold	counterclockwise	practice	Free	1	0.5	0	8.881302	-0.66412	-1.45095	0.26371	1.19361567407667	-0.046339	-1.816255	-1.293797
Trial1	3	1	noBlindfold	counterclockwise	practice	Free	1	0.5	0	8.901306	-0.66496	-1.45094	0.24263	1.18995847960082	0.023025	-1.761242	-1.101571
Trial1	3	1	noBlindfold	counterclockwise	practice	Free	1	0.5	0	8.921295	-0.6658601	-1.45092	0.20165	1.18317048313582	0.024078	-1.955905	-0.799204
Trial1	3	1	noBlindfold	counterclockwise	practice	Free	1	0.5	0	8.941299	-0.6675	-1.45082	0.18016	1.18131865977058	-0.120958	-1.778169	-1.216572
Trial1	3	1	noBlindfold	counterclockwise	practice	Free	1	0.5	0	8.961304	-0.66839	-1.45088	0.15905	1.17916588261142	-0.140234	-1.841646	-1.197723
Trial1	3	1	noBlindfold	counterclockwise	practice	Free	1	0.5	0	8.981293	-0.66928	-1.45091	0.13781	1.17737304831512	-0.0043405	-1.553884	-0.958459
Trial1	3	1	noBlindfold	counterclockwise	practice	Free	1	0.5	0	9.001297	-0.67022	-1.45086	0.11671	1.17602555807288	0.06431	-1.837414	-0.79086
Trial1	3	1	noBlindfold	counterclockwise	practice	Free	1	0.5	0	9.021301	-0.67111	-1.45088	0.073007	1.17338345570392	0.016991	-1.63852	-0.908953
Trial1	3	1	noBlindfold	counterclockwise	practice	Free	1	0.5	0	9.041306	-0.67308	-1.45088	0.051657	1.17421684347613	-0.12386	-1.837414	-0.990899
Trial1	3	1	noBlindfold	counterclockwise	practice	Free	1	0.5	0	9.061295	-0.67416	-1.45089	0.030306	1.1745510494873	-0.109066	-1.596202	-0.93721
Trial1	3	1	noBlindfold	counterclockwise	practice	Free	1	0.5	0	9.081299	-0.67416	-1.45089	0.030306	1.1745510494873	-0.109066	-1.596202	-0.93721
Trial1	3	1	noBlindfold	counterclockwise	practice	Free	1	0.5	0	9.101303	-0.67521	-1.45084	-0.0096085	1.17524927790436	0.075351	-1.761242	-0.611311
Trial1	3	1	noBlindfold	counterclockwise	practice	Free	1	0.5	0	9.121292	-0.67717	-1.45076	-0.055999	1.17850124618807	-0.061876	-1.659679	-0.96588
Trial1	3	1	noBlindfold	counterclockwise	practice	Free	1	0.5	0	9.141296	-0.67945	-1.45078	-0.078075	1.18203134086154	-0.010618	-1.354989	-0.599028
Trial1	3	1	noBlindfold	counterclockwise	practice	Free	1	0.5	0	9.161301	-0.68054	-1.45073	-0.09856799	1.18464773649557	0.05926	-1.532725	-0.355518
Trial1	3	1	noBlindfold	counterclockwise	practice	Free	1	0.5	0	9.181305	-0.68159	-1.45071	-0.12161	1.18783156564227	0.049817	-1.308439	-0.861114
Trial1	3	1	noBlindfold	counterclockwise	practice	Free	1	0.5	0	9.201294	-0.68276	-1.45071	-0.14209	1.19126436546177	-0.016354	-1.613129	-0.730244
Trial1	3	1	noBlindfold	counterclockwise	practice	Free	1	0.5	0	9.221298	-0.68382	-1.45075	-0.18376	1.19799730913135	-0.012483	-1.418466	-0.658279
Trial1	3	1	noBlindfold	counterclockwise	practice	Free	1	0.5	0	9.241302	-0.68604	-1.45074	-0.20401	1.20345790212535	-0.124563	-1.299976	-0.29326
Trial1	3	1	noBlindfold	counterclockwise	practice	Free	1	0.5	0	9.261292	-0.68719	-1.45068	-0.22468	1.20826370983365	-0.183658	-1.325366	-0.554021
Trial1	3	1	noBlindfold	counterclockwise	practice	Free	1	0.5	0	9.281296	-0.68846	-1.4507	-0.24503	1.21345657312123	-0.112586	-1.613129	-0.451105
Trial1	3	1	noBlindfold	counterclockwise	practice	Free	1	0.5	0	9.3013	-0.68981	-1.45074	-0.28055	1.22243858249827	-0.058355	-1.24073	-0.384603
Trial1	3	1	noBlindfold	counterclockwise	practice	Free	1	0.5	0	9.321304	-0.69233	-1.4507	-0.3018	1.2299325522723	-0.075516	-1.414234	0.038856
Trial1	3	1	noBlindfold	counterclockwise	practice	Free	1	0.5	0	9.341293	-0.69399	-1.45064	-0.32057	1.23627554418399	-0.068324	-1.367684	-0.454163
Trial1	3	1	noBlindfold	counterclockwise	practice	Free	1	0.5	0	9.361298	-0.69561	-1.45065	-0.33855	1.2426179315261	-0.127698	-1.532725	-0.397988
Trial1	3	1	noBlindfold	counterclockwise	practice	Free	1	0.5	0	9.381302	-0.69721	-1.4507	-0.35624	1.24908711275392	-0.017001	-1.338062	-0.320661
Trial1	3	1	noBlindfold	counterclockwise	practice	Free	1	0.5	0	9.401306	-0.69889	-1.45066	-0.37405	1.25588642042091	-0.039038	-1.308439	-0.250037
Trial1	3	1	noBlindfold	counterclockwise	practice	Free	1	0.5	0	9.421295	-0.70052	-1.45066	-0.40742	1.26776940321695	0.016831	-1.376148	-0.090104
Trial1	3	1	noBlindfold	counterclockwise	practice	Free	1	0.5	0	9.441299	-0.7034701	-1.45061	-0.42395	1.27595993493853	-0.029054	-1.524261	-0.663963
Trial1	3	1	noBlindfold	counterclockwise	practice	Free	1	0.5	0	9.461304	-0.7049	-1.4507	-0.44131	1.28317519434333	0.010558	-1.520029	-0.574631
Trial1	3	1	noBlindfold	counterclockwise	practice	Free	1	0.5	0	9.481293	-0.70632	-1.45072	-0.45741	1.29012865428284	0.071008	-1.160326	-0.37257
Trial1	3	1	noBlindfold	counterclockwise	practice	Free	1	0.5	0	9.501297	-0.7075601	-1.45065	-0.47312	1.29693631850245	-0.0086365	-1.308439	-0.244582
Trial1	3	1	noBlindfold	counterclockwise	practice	Free	1	0.5	0	9.521301	-0.7086999	-1.45065	-0.50389	1.30952688356103	0.041122	-1.363453	-0.100991
Trial1	3	1	noBlindfold	counterclockwise	practice	Free	1	0.5	0	9.541306	-0.71089	-1.45059	-0.51847	1.31721893018329	0.0059379	-1.401539	-0.501473
Trial1	3	1	noBlindfold	counterclockwise	practice	Free	1	0.5	0	9.561295	-0.71197	-1.45066	-0.53336	1.32413906029395	-0.084271	-1.359221	-0.470316
Trial1	3	1	noBlindfold	counterclockwise	practice	Free	1	0.5	0	9.581299	-0.71306	-1.45065	-0.54861	1.33134797768631	-0.009328	-1.024909	-0.525224
Trial1	3	1	noBlindfold	counterclockwise	practice	Free	1	0.5	0	9.601303	-0.7142	-1.45057	-0.56366	1.33865391816793	-0.063395	-1.363453	-0.35747
Trial1	3	1	noBlindfold	counterclockwise	practice	Free	1	0.5	0	9.621292	-0.7153201	-1.45062	-0.59222	1.35193467445396	0.113405	-1.308439	-0.414911
Trial1	3	1	noBlindfold	counterclockwise	practice	Free	1	0.5	0	9.641296	-0.71715	-1.4506	-0.60679	1.36001770876159	-0.017963	-1.16879	-0.566445
Trial1	3	1	noBlindfold	counterclockwise	practice	Free	1	0.5	0	9.661301	-0.71799	-1.45063	-0.62054	1.36695634875289	-0.068443	-1.439625	-0.71846
Trial1	3	1	noBlindfold	counterclockwise	practice	Free	1	0.5	0	9.681305	-0.71881	-1.45068	-0.63511	1.37435898066797	-0.037416	-1.33383	-0.589867
Trial1	3	1	noBlindfold	counterclockwise	practice	Free	1	0.5	0	9.701294	-0.71963	-1.45064	-0.64926	1.38167864267423	0.029937	-1.147631	-0.597154
Trial1	3	1	noBlindfold	counterclockwise	practice	Free	1	0.5	0	9.721298	-0.7203699	-1.45061	-0.67806	1.39609030345281	0.072063	-1.388843	-0.444173
Trial1	3	1	noBlindfold	counterclockwise	practice	Free	1	0.5	0	9.741302	-0.72166	-1.45061	-0.69134	1.40371085096419	-0.015207	-1.134935	-0.306824
Trial1	3	1	noBlindfold	counterclockwise	practice	Free	1	0.5	0	9.761292	-0.72221	-1.45057	-0.70502	1.41097503044339	-0.102479	-1.160326	-0.603793
Trial1	3	1	noBlindfold	counterclockwise	practice	Free	1	0.5	0	9.781296	-0.72281	-1.4506	-0.7196	1.41883352119239	-0.028203	-1.384612	-0.705423
Trial1	3	1	noBlindfold	counterclockwise	practice	Free	1	0.5	0	9.8013	-0.72352	-1.45066	-0.73334	1.42646021180776	-0.035773	-1.291512	-0.657786
Trial1	3	1	noBlindfold	counterclockwise	practice	Free	1	0.5	0	9.821304	-0.72416	-1.45066	-0.76077	1.44129756842842	-0.022919	-1.185717	-0.580553
Trial1	3	1	noBlindfold	counterclockwise	practice	Free	1	0.5	0	9.841293	-0.72535	-1.45065	-0.77483	1.44977383782704	0.22107	-1.189949	-0.600931
Trial1	3	1	noBlindfold	counterclockwise	practice	Free	1	0.5	0	9.861298	-0.72577	-1.4506	-0.7888	1.45764108287183	0.078472	-1.164558	-0.427292
Trial1	3	1	noBlindfold	counterclockwise	practice	Free	1	0.5	0	9.881302	-0.72609	-1.45058	-0.80186	1.46501748701409	-0.094266	-1.177253	-0.451279
Trial1	3	1	noBlindfold	counterclockwise	practice	Free	1	0.5	0	9.901306	-0.72642	-1.45058	-0.81601	1.47308462000324	-0.080491	-1.198412	-0.482437
Trial1	3	1	noBlindfold	counterclockwise	practice	Free	1	0.5	0	9.921295	-0.72682	-1.4506	-0.84124	1.4875389109849	-0.015484	-1.261889	-0.297456
Trial1	3	1	noBlindfold	counterclockwise	practice	Free	1	0.5	0	9.941299	-0.72765	-1.45064	-0.85408	1.49551903126479	-0.104268	-1.270353	-0.06697
Trial1	3	1	noBlindfold	counterclockwise	practice	Free	1	0.5	0	9.961304	-0.72813	-1.45064	-0.8654701	1.50244522879188	-0.11252	-1.219571	-0.111269
Trial1	3	1	noBlindfold	counterclockwise	practice	Free	1	0.5	0	9.981293	-0.72862	-1.45062	-0.87734	1.50971271785564	-0.035696	-1.088386	-0.303951
Trial1	3	1	noBlindfold	counterclockwise	practice	Free	1	0.5	0	10.0013	-0.72917	-1.45057	-0.88826	1.51653046201152	-0.025659	-1.033372	-0.249618
Trial1	3	1	noBlindfold	counterclockwise	practice	Free	1	0.5	0	10.0213	-0.72971	-1.45054	-0.91037	1.53001966156503	-0.067909	-1.071458	-0.206793
Trial1	3	1	noBlindfold	counterclockwise	practice	Free	1	0.5	0	10.04131	-0.73106	-1.4506	-0.92098	1.53743707623135	-0.078406	-1.346525	-0.065156
Trial1	3	1	noBlindfold	counterclockwise	practice	Free	1	0.5	0	10.06129	-0.73178	-1.45065	-0.93109	1.54408890067179	0.102141	-1.363453	-0.0080552
Trial1	3	1	noBlindfold	counterclockwise	practice	Free	1	0.5	0	10.0813	-0.73246	-1.45068	-0.94058	1.55037042726939	0.053334	-1.350757	-0.227963
Trial1	3	1	noBlindfold	counterclockwise	practice	Free	1	0.5	0	10.1013	-0.73293	-1.45069	-0.94963	1.55624984337719	0.238462	-1.422698	-0.40909
Trial1	3	1	noBlindfold	counterclockwise	practice	Free	1	0.5	0	10.12129	-0.73325	-1.45071	-0.96785	1.56768596859949	0.195043	-1.443857	-0.336306
Trial1	3	1	noBlindfold	counterclockwise	practice	Free	1	0.5	0	10.1413	-0.73323	-1.45068	-0.97649	1.57301906556726	0.3398	-1.393075	-0.091772
Trial1	3	1	noBlindfold	counterclockwise	practice	Free	1	0.5	0	10.1613	-0.73282	-1.4507	-0.98438	1.57760870752756	0.308663	-1.486175	0.017931
Trial1	3	1	noBlindfold	counterclockwise	practice	Free	1	0.5	0	10.1813	-0.73214	-1.45073	-0.99206	1.58188243743373	0.402534	-1.443857	-0.097769
Trial1	3	1	noBlindfold	counterclockwise	practice	Free	1	0.5	0	10.20129	-0.73114	-1.45073	-0.99917	1.58557448334897	0.44391	-1.414234	-0.11087
Trial1	3	1	noBlindfold	counterclockwise	practice	Free	1	0.5	0	10.2213	-0.72982	-1.45072	-1.01254	1.593014275281	0.490433	-1.401539	-0.153822
Trial1	3	1	noBlindfold	counterclockwise	practice	Free	1	0.5	0	10.2413	-0.72607	-1.45067	-1.01932	1.59444693980343	0.593067	-1.325366	-0.231978
Trial1	3	1	noBlindfold	counterclockwise	practice	Free	1	0.5	0	10.26129	-0.72338	-1.45067	-1.02534	1.59623959047535	0.676094	-1.443857	-0.252875
Trial1	3	1	noBlindfold	counterclockwise	practice	Free	1	0.5	0	10.2813	-0.72048	-1.45071	-1.03123	1.59781311418254	0.782267	-1.481943	-0.293081
Trial1	3	1	noBlindfold	counterclockwise	practice	Free	1	0.5	0	10.3013	-0.7171201	-1.45073	-1.03731	1.59918518763948	0.827968	-1.477711	-0.267339
Trial1	3	1	noBlindfold	counterclockwise	practice	Free	1	0.5	0	10.3213	-0.71307	-1.45075	-1.04886	1.60363535839348	0.820643	-1.481943	-0.17239
Trial1	3	1	noBlindfold	counterclockwise	practice	Free	1	0.5	0	10.34129	-0.70345	-1.45067	-1.05403	1.59977215090578	0.882841	-1.211108	-0.189904
Trial1	3	1	noBlindfold	counterclockwise	practice	Free	1	0.5	0	10.3613	-0.69819	-1.45061	-1.05933	1.59932466268614	0.960318	-0.999518	-0.094645
Trial1	3	1	noBlindfold	counterclockwise	practice	Free	1	0.5	0	10.3813	-0.69201	-1.45052	-1.06446	1.59811231780765	1.022245	-0.842941	-0.054332
Trial1	3	1	noBlindfold	counterclockwise	practice	Free	1	0.5	0	10.40131	-0.68519	-1.45044	-1.06928	1.5962566107122	0.966581	-0.779464	-0.029498
Trial1	3	1	noBlindfold	counterclockwise	practice	Free	1	0.5	0	10.4213	-0.67799	-1.45039	-1.07851	1.59713631383022	0.886968	-0.758305	-0.016602
Trial1	3	1	noBlindfold	counterclockwise	practice	Free	1	0.5	0	10.4413	-0.6620001	-1.45034	-1.08311	1.58851230944966	0.872418	-0.639815	-0.034285
Trial1	3	1	noBlindfold	counterclockwise	practice	Free	1	0.5	0	10.4613	-0.65298	-1.4503	-1.08758	1.58498990303632	0.887024	-0.504381	-0.012441
Trial1	3	1	noBlindfold	counterclockwise	practice	Free	1	0.5	0	10.48129	-0.64343	-1.45024	-1.09169	1.58089186440017	0.842186	-0.301153	0.0091055
Trial1	3	1	noBlindfold	counterclockwise	practice	Free	1	0.5	0	10.5013	-0.63395	-1.45017	-1.09583	1.57692292156627	0.841056	-0.212213	0.0093848
Trial1	3	1	noBlindfold	counterclockwise	practice	Free	1	0.5	0	10.5213	-0.62366	-1.45012	-1.10381	1.57512166839284	0.829869	-0.237543	0.020332
Trial1	3	1	noBlindfold	counterclockwise	practice	Free	1	0.5	0	10.54131	-0.60117	-1.45012	-1.10745	1.56173650066434	0.905316	-0.27126	0.260613
Trial1	3	1	noBlindfold	counterclockwise	practice	Free	1	0.5	0	10.56129	-0.58928	-1.45012	-1.11059	1.55561596953358	0.905186	-0.250034	0.212942
Trial1	3	1	noBlindfold	counterclockwise	practice	Free	1	0.5	0	10.5813	-0.57685	-1.45011	-1.11383	1.54926534815846	0.882297	-0.190733	0.117361
Trial1	3	1	noBlindfold	counterclockwise	practice	Free	1	0.5	0	10.6013	-0.56349	-1.45011	-1.11661	1.5420210941552	0.781685	-0.224525	0.133648
Trial1	3	1	noBlindfold	counterclockwise	practice	Free	1	0.5	0	10.62129	-0.55002	-1.45011	-1.12192	1.53663477128858	0.917447	-0.216003	0.120697
Trial1	3	1	noBlindfold	counterclockwise	practice	Free	1	0.5	0	10.6413	-0.52132	-1.45011	-1.12412	1.51879566771402	0.932599	-0.224341	0.165746
Trial1	3	1	noBlindfold	counterclockwise	practice	Free	1	0.5	0	10.6613	-0.50655	-1.4501	-1.12632	1.51054284387291	0.85785	-0.228518	0.134583
Trial1	3	1	noBlindfold	counterclockwise	practice	Free	1	0.5	0	10.6813	-0.49093	-1.45011	-1.12814	1.5015465707445	0.815591	-0.287697	0.14351
Trial1	3	1	noBlindfold	counterclockwise	practice	Free	1	0.5	0	10.70129	-0.47547	-1.45012	-1.12988	1.492705834265	0.67426	-0.262232	0.129001
Trial1	3	1	noBlindfold	counterclockwise	practice	Free	1	0.5	0	10.7213	-0.45931	-1.45013	-1.13282	1.48443822448683	0.413911	-0.224073	0.100915
Trial1	3	1	noBlindfold	counterclockwise	practice	Free	1	0.5	0	10.7413	-0.42757	-1.45012	-1.13406	1.46508643904526	0.495305	-0.240872	0.135255
Trial1	3	1	noBlindfold	counterclockwise	practice	Free	1	0.5	0	10.76129	-0.4115	-1.45011	-1.13502	1.45571381219367	0.56143	-0.240814	0.264028
Trial1	3	1	noBlindfold	counterclockwise	practice	Free	1	0.5	0	10.7813	-0.39478	-1.4501	-1.13576	1.44588457366469	0.505813	-0.202674	0.268207
Trial1	3	1	noBlindfold	counterclockwise	practice	Free	1	0.5	0	10.8013	-0.37792	-1.45009	-1.13629	1.43593119244871	0.441824	-0.164538	0.192028
Trial1	3	1	noBlindfold	counterclockwise	practice	Free	1	0.5	0	10.8213	-0.36148	-1.45009	-1.13703	1.42652901114209	0.424461	-0.194112	0.109094
Trial1	3	1	noBlindfold	counterclockwise	practice	Free	1	0.5	0	10.84129	-0.32837	-1.45009	-1.13726	1.40696733509403	0.491012	-0.206705	0.099599
Trial1	3	1	noBlindfold	counterclockwise	practice	Free	1	0.5	0	10.8613	-0.31166	-1.45009	-1.13741	1.39731655393821	0.560993	-0.189729	0.059678
Trial1	3	1	noBlindfold	counterclockwise	practice	Free	1	0.5	0	10.8813	-0.29384	-1.45008	-1.13751	1.38712330776141	0.449319	-0.176988	0.027274
Trial1	3	1	noBlindfold	counterclockwise	practice	Free	1	0.5	0	10.90131	-0.27799	-1.45009	-1.1376	1.37818805711053	0.423457	-0.215022	0.020779
Trial1	3	1	noBlindfold	counterclockwise	practice	Free	1	0.5	0	10.9213	-0.26058	-1.45011	-1.13796	1.36873484528126	0.501188	-0.219188	-0.067188
Trial1	3	1	noBlindfold	counterclockwise	practice	Free	1	0.5	0	10.9413	-0.22603	-1.45011	-1.13824	1.35007770180884	0.44959	-0.168291	-0.082711
Trial1	3	1	noBlindfold	counterclockwise	practice	Free	1	0.5	0	10.9613	-0.22603	-1.45011	-1.13824	1.35007770180884	0.44959	-0.168291	-0.082711
Trial1	3	1	noBlindfold	counterclockwise	practice	Free	1	0.5	0	10.98129	-0.20884	-1.45009	-1.13872	1.34131929891323	0.42698	-0.130164	0.016377
Trial1	3	1	noBlindfold	counterclockwise	practice	Free	1	0.5	0	11.0013	-0.17586	-1.45008	-1.13898	1.32441015331802	0.33727	-0.130081	-0.0050753
Trial1	3	1	noBlindfold	counterclockwise	practice	Free	1	0.5	0	11.0213	-0.15646	-1.45009	-1.13941	1.31498855735101	0.354268	-0.22735	0.0039715
Trial1	3	1	noBlindfold	counterclockwise	practice	Free	1	0.5	0	11.04131	-0.12152	-1.4501	-1.13951	1.29798688983397	0.195266	-0.189153	0.13927
Trial1	3	1	noBlindfold	counterclockwise	practice	Free	1	0.5	0	11.06129	-0.10401	-1.45009	-1.13949	1.28967653318014	0.21206	-0.125635	0.160654
Trial1	3	1	noBlindfold	counterclockwise	practice	Free	1	0.5	0	11.0813	-0.087166	-1.45007	-1.13933	1.28173185644313	0.203038	-0.100214	0.148504
Trial1	3	1	noBlindfold	counterclockwise	practice	Free	1	0.5	0	11.1013	-0.069977	-1.45005	-1.13912	1.27376140464578	0.172599	-0.070565	0.098417
Trial1	3	1	noBlindfold	counterclockwise	practice	Free	1	0.5	0	11.12129	-0.053948	-1.45005	-1.13861	1.26621132957097	0.197232	-0.138245	0.0097662
Trial1	3	1	noBlindfold	counterclockwise	practice	Free	1	0.5	0	11.1413	-0.020483	-1.45009	-1.13839	1.25173259676318	0.08281	-0.188923	-0.031518
Trial1	3	1	noBlindfold	counterclockwise	practice	Free	1	0.5	0	11.1613	-0.0050838	-1.45011	-1.13816	1.24519789947739	0.074332	-0.239638	0.01097
Trial1	3	1	noBlindfold	counterclockwise	practice	Free	1	0.5	0	11.1813	0.011047	-1.45013	-1.13791	1.23851290806001	0.107964	-0.226872	0.057788
Trial1	3	1	noBlindfold	counterclockwise	practice	Free	1	0.5	0	11.20129	0.026486	-1.45012	-1.13762	1.23223159800851	0.120521	-0.235271	0.053852
Trial1	3	1	noBlindfold	counterclockwise	practice	Free	1	0.5	0	11.2213	0.041683	-1.45012	-1.1371	1.22598973909393	0.082755	-0.285982	-0.0054432
Trial1	3	1	noBlindfold	counterclockwise	practice	Free	1	0.5	0	11.2413	0.07171	-1.45018	-1.13689	1.21488725777835	0.201694	-0.471984	-0.046006
Trial1	3	1	noBlindfold	counterclockwise	practice	Free	1	0.5	0	11.26129	0.086225	-1.45022	-1.13671	1.20967731636087	0.222628	-0.518426	-0.028358
Trial1	3	1	noBlindfold	counterclockwise	practice	Free	1	0.5	0	11.2813	0.10065	-1.45025	-1.13659	1.20470629679671	0.273297	-0.437962	-0.034376
Trial1	3	1	noBlindfold	counterclockwise	practice	Free	1	0.5	0	11.3013	0.11542	-1.45024	-1.13652	1.1998248004	0.219462	-0.446297	-0.090968
Trial1	3	1	noBlindfold	counterclockwise	practice	Free	1	0.5	0	11.3213	0.12968	-1.45023	-1.13658	1.19538737288293	0.27812	-0.471563	-0.055503
Trial1	3	1	noBlindfold	counterclockwise	practice	Free	1	0.5	0	11.34129	0.15827	-1.45025	-1.13665	1.18690881608006	0.323507	-0.568782	-0.0024719
Trial1	3	1	noBlindfold	counterclockwise	practice	Free	1	0.5	0	11.3613	0.17219	-1.45026	-1.13669	1.18301462450712	0.317229	-0.547611	0.074189
Trial1	3	1	noBlindfold	counterclockwise	practice	Free	1	0.5	0	11.3813	0.18685	-1.45027	-1.13674	1.17908467992059	0.332045	-0.522216	-0.0094403
Trial1	3	1	noBlindfold	counterclockwise	practice	Free	1	0.5	0	11.40131	0.20011	-1.45026	-1.1368	1.1756904755961	0.204845	-0.513687	-0.0041069
Trial1	3	1	noBlindfold	counterclockwise	practice	Free	1	0.5	0	11.4213	0.21404	-1.45025	-1.13693	1.17234078804203	0.141751	-0.458618	-0.018416
Trial1	3	1	noBlindfold	counterclockwise	practice	Free	1	0.5	0	11.4413	0.24046	-1.45025	-1.13696	1.16620714976429	0.173624	-0.521989	0.03827
Trial1	3	1	noBlindfold	counterclockwise	practice	Free	1	0.5	0	11.4613	0.25373	-1.45026	-1.13695	1.16331605864105	0.160355	-0.509294	0.0508
Trial1	3	1	noBlindfold	counterclockwise	practice	Free	1	0.5	0	11.48129	0.26597	-1.45026	-1.13691	1.16074730488858	0.079569	-0.543132	0.056398
Trial1	3	1	noBlindfold	counterclockwise	practice	Free	1	0.5	0	11.5013	0.27906	-1.45026	-1.13688	1.1581496909382	0.061055	-0.530412	-0.01198
Trial1	3	1	noBlindfold	counterclockwise	practice	Free	1	0.5	0	11.5213	0.29074	-1.45026	-1.13688	1.15597835959073	0.057902	-0.513448	-0.037419
Trial1	3	1	noBlindfold	counterclockwise	practice	Free	1	0.5	0	11.54131	0.31466	-1.45026	-1.13689	1.15189827421613	0.093538	-0.564209	0.019464
Trial1	3	1	noBlindfold	counterclockwise	practice	Free	1	0.5	0	11.56129	0.32683	-1.45029	-1.13694	1.1500523545302	0.015768	-0.661541	-0.039115
Trial1	3	1	noBlindfold	counterclockwise	practice	Free	1	0.5	0	11.5813	0.33732	-1.45032	-1.13708	1.14865817567518	0.016111	-0.703859	-0.110515
Trial1	3	1	noBlindfold	counterclockwise	practice	Free	1	0.5	0	11.6013	0.34717	-1.45035	-1.13737	1.14759204653929	0.005718	-0.737713	-0.175103
Trial1	3	1	noBlindfold	counterclockwise	practice	Free	1	0.5	0	11.62129	0.3576	-1.45037	-1.13822	1.14709302999687	0.030878	-0.716554	-0.165297
Trial1	3	1	noBlindfold	counterclockwise	practice	Free	1	0.5	0	11.6413	0.37714	-1.45036	-1.13863	1.14523924436138	0.117068	-0.699627	0.051359
Trial1	3	1	noBlindfold	counterclockwise	practice	Free	1	0.5	0	11.6613	0.38608	-1.45036	-1.13902	1.14470269081368	0.14748	-0.699627	0.036227
Trial1	3	1	noBlindfold	counterclockwise	practice	Free	1	0.5	0	11.6813	0.39538	-1.45035	-1.13937	1.14416312764095	0.147155	-0.750409	0.040621
Trial1	3	1	noBlindfold	counterclockwise	practice	Free	1	0.5	0	11.70129	0.40417	-1.45037	-1.13974	1.14376161545624	0.088094	-0.784263	-0.042642
Trial1	3	1	noBlindfold	counterclockwise	practice	Free	1	0.5	0	11.7213	0.41296	-1.45039	-1.14064	1.14395612403679	0.036928	-0.830813	-0.105378
Trial1	3	1	noBlindfold	counterclockwise	practice	Free	1	0.5	0	11.7413	0.42942	-1.45042	-1.14106	1.14324076584776	0.109366	-0.822349	0.0052346
Trial1	3	1	noBlindfold	counterclockwise	practice	Free	1	0.5	0	11.76129	0.43714	-1.45041	-1.14144	1.14316947835689	0.15206	-0.830813	0.024865
Trial1	3	1	noBlindfold	counterclockwise	practice	Free	1	0.5	0	11.7813	0.44444	-1.45043	-1.14177	1.14312101762874	0.202399	-0.928144	0.032432
Trial1	3	1	noBlindfold	counterclockwise	practice	Free	1	0.5	0	11.8013	0.45201	-1.45045	-1.1421	1.14310777967937	0.203785	-0.906985	-0.056312
Trial2	2	1	noBlindfold	counterclockwise	practice	Guided	1	0.5	-0.25	0	0.44975	-1.44995	-1.05002	0.801596550291528	-0.135097	0.051135	-0.018853
Trial2	2	1	noBlindfold	counterclockwise	practice	Guided	1	0.5	-0.25	0.0193634	0.44968	-1.44997	-1.05	0.801580952276216	-0.103715	-0.020812	-0.0056395
Trial2	2	1	noBlindfold	counterclockwise	practice	Guided	1	0.5	-0.25	0.03936768	0.44962	-1.45	-1.05001	0.801594716225469	-0.03559	-0.058886	-0.0097751
Trial2	2	1	noBlindfold	counterclockwise	practice	Guided	1	0.5	-0.25	0.05937195	0.44961	-1.45001	-1.05003	0.80161533131725	0.0072738	0.0088284	-0.099965
Trial2	2	1	noBlindfold	counterclockwise	practice	Guided	1	0.5	-0.25	0.07936096	0.44962	-1.45	-1.05005	0.801634691363439	0.051927	0.042674	-0.118624
Trial2	2	1	noBlindfold	counterclockwise	practice	Guided	1	0.5	-0.25	0.09936523	0.44964	-1.44999	-1.05006	0.801643428647871	0.01975	0.084976	-0.138718
Trial2	2	1	noBlindfold	counterclockwise	practice	Guided	1	0.5	-0.25	0.1193695	0.44964	-1.44997	-1.05006	0.801643428647871	-0.009809	0.173809	-0.147931
Trial2	2	1	noBlindfold	counterclockwise	practice	Guided	1	0.5	-0.25	0.1393738	0.44964	-1.44994	-1.05008	0.801663297278296	-0.064431	0.173758	-0.155617
Trial2	2	1	noBlindfold	counterclockwise	practice	Guided	1	0.5	-0.25	0.1593628	0.44958	-1.44992	-1.05009	0.801677063809555	-0.103641	0.173654	-0.192
Trial2	2	1	noBlindfold	counterclockwise	practice	Guided	1	0.5	-0.25	0.1793671	0.44952	-1.44991	-1.05008	0.801670843552071	-0.126343	0.156678	-0.180629
Trial2	2	1	noBlindfold	counterclockwise	practice	Guided	1	0.5	-0.25	0.1993713	0.44943	-1.44992	-1.05007	0.801666641269726	-0.106816	0.093167	-0.153898
Trial2	2	1	noBlindfold	counterclockwise	practice	Guided	1	0.5	-0.25	0.2193604	0.44929	-1.44995	-1.05006	0.801665491982461	-0.118467	0.076217	-0.10372
Trial2	2	1	noBlindfold	counterclockwise	practice	Guided	1	0.5	-0.25	0.2393646	0.4491	-1.44996	-1.05007	0.801687527631452	-0.083038	0.055039	-0.138729
Trial2	2	1	noBlindfold	counterclockwise	practice	Guided	1	0.5	-0.25	0.2593689	0.4487	-1.44997	-1.05006	0.801703028917525	-0.049235	0.059232	-0.124363
Trial2	2	1	noBlindfold	counterclockwise	practice	Guided	1	0.5	-0.25	0.2793732	0.44855	-1.44997	-1.05004	0.801692656928463	-0.049767	0.0169	-0.116158
Trial2	2	1	noBlindfold	counterclockwise	practice	Guided	1	0.5	-0.25	0.2993622	0.44841	-1.44997	-1.05002	0.801681668922031	-0.029533	0.038045	-0.034284
Trial2	2	1	noBlindfold	counterclockwise	practice	Guided	1	0.5	-0.25	0.3193665	0.44829	-1.44997	-1.05001	0.801679406386446	-0.020354	0.084581	0.021427
Trial2	2	1	noBlindfold	counterclockwise	practice	Guided	1	0.5	-0.25	0.3393707	0.44818	-1.44997	-1.05001	0.801686509157275	-0.026909	0.071866	-0.00076073
Trial2	2	1	noBlindfold	counterclockwise	practice	Guided	1	0.5	-0.25	0.3593597	0.44804	-1.44995	-1.05001	0.801695569556114	-0.046929	0.067579	-0.026892
Trial2	2	1	noBlindfold	counterclockwise	practice	Guided	1	0.5	-0.25	0.379364	0.44797	-1.44995	-1.05001	0.801700109849808	-0.07252	0.07602	-0.024275
Trial2	2	1	noBlindfold	counterclockwise	practice	Guided	1	0.5	-0.25	0.3993683	0.4479	-1.44996	-1.05001	0.801704656230754	-0.055609	0.033686	-0.023194
Trial2	2	1	noBlindfold	counterclockwise	practice	Guided	1	0.5	-0.25	0.4193726	0.44781	-1.44997	-1.05002	0.801720502585225	-0.047418	0.029442	-0.018425
Trial2	2	1	noBlindfold	counterclockwise	practice	Guided	1	0.5	-0.25	0.4393616	0.44774	-1.44998	-1.05003	0.801735055106314	-0.037621	0.0040444	-0.038992
Trial2	2	1	noBlindfold	counterclockwise	practice	Guided	1	0.5	-0.25	0.4593658	0.44762	-1.44999	-1.05003	0.801742885050199	-0.048661	-0.0086597	-0.046601
Trial2	2	1	noBlindfold	counterclockwise	practice	Guided	1	0.5	-0.25	0.4793701	0.44756	-1.45	-1.05003	0.801746808676266	-0.077673	-0.021354	-0.075418
Trial2	2	1	noBlindfold	counterclockwise	practice	Guided	1	0.5	-0.25	0.4993591	0.44748	-1.45	-1.05003	0.801752042582373	-0.05339	0.012502	-0.036049
Trial2	2	1	noBlindfold	counterclockwise	practice	Guided	1	0.5	-0.25	0.5193634	0.44736	-1.45	-1.05005	0.801779897171208	-0.046194	0.042118	-0.103059
Trial2	2	1	noBlindfold	counterclockwise	practice	Guided	1	0.5	-0.25	0.5393677	0.44723	-1.44998	-1.05006	0.801798434393923	-0.054627	0.06749	-0.103557
Trial2	2	1	noBlindfold	counterclockwise	practice	Guided	1	0.5	-0.25	0.5593719	0.44699	-1.44996	-1.05006	0.801814267489419	-0.073634	0.080145	-0.070776
Trial2	2	1	noBlindfold	counterclockwise	practice	Guided	1	0.5	-0.25	0.579361	0.44686	-1.44996	-1.05006	0.801822870492799	-0.082798	0.152063	-0.125912
Trial2	2	1	noBlindfold	counterclockwise	practice	Guided	1	0.5	-0.25	0.5993652	0.44673	-1.44995	-1.05007	0.801841489887948	-0.081171	0.12664	-0.151749
Trial2	2	1	noBlindfold	counterclockwise	practice	Guided	1	0.5	-0.25	0.6193695	0.44658	-1.44994	-1.05006	0.801841475398633	-0.08591	0.147761	-0.14353
Trial2	2	1	noBlindfold	counterclockwise	practice	Guided	1	0.5	-0.25	0.6393738	0.44643	-1.44993	-1.05002	0.801811519442415	-0.091781	0.160419	-0.050583
Trial2	2	1	noBlindfold	counterclockwise	practice	Guided	1	0.5	-0.25	0.6593628	0.44606	-1.44994	-1.05003	0.801846315194871	-0.115457	0.118036	-0.077503
Trial2	2	1	noBlindfold	counterclockwise	practice	Guided	1	0.5	-0.25	0.6793671	0.4458	-1.44994	-1.05002	0.801853856304022	-0.12286	0.088382	-0.042623
Trial2	2	1	noBlindfold	counterclockwise	practice	Guided	1	0.5	-0.25	0.6993713	0.4455	-1.44995	-1.05001	0.801864199080325	-0.078778	0.088358	0.01256
Trial2	2	1	noBlindfold	counterclockwise	practice	Guided	1	0.5	-0.25	0.7193604	0.44515	-1.44996	-1.05	0.801878075226824	-0.069504	0.054488	0.0017665
Trial2	2	1	noBlindfold	counterclockwise	practice	Guided	1	0.5	-0.25	0.7393646	0.44477	-1.44997	-1.05001	0.801914145974646	-0.039923	0.113709	0.0025692
Trial2	2	1	noBlindfold	counterclockwise	practice	Guided	1	0.5	-0.25	0.7593689	0.44405	-1.44994	-1.05001	0.801964057673436	-0.067595	0.117872	-0.027777
Trial2	2	1	noBlindfold	counterclockwise	practice	Guided	1	0.5	-0.25	0.7793732	0.44375	-1.44994	-1.05001	0.801985042693716	-0.063096	0.100911	-0.030392
Trial2	2	1	noBlindfold	counterclockwise	practice	Guided	1	0.5	-0.25	0.7993622	0.44345	-1.44994	-1.05	0.801996152821112	-0.057027	0.143195	0.0068262
Trial2	2	1	noBlindfold	counterclockwise	practice	Guided	1	0.5	-0.25	0.8193665	0.44316	-1.44993	-1.04999	0.802006663293484	-0.036956	0.160081	-0.0090048
Trial2	2	1	noBlindfold	counterclockwise	practice	Guided	1	0.5	-0.25	0.8393707	0.44288	-1.44992	-1.04999	0.802026557760284	-0.048817	0.172727	-0.0010932
Trial2	2	1	noBlindfold	counterclockwise	practice	Guided	1	0.5	-0.25	0.8593597	0.44243	-1.44993	-1.04999	0.802058728989037	-0.066744	0.088013	0.027397
Trial2	2	1	noBlindfold	counterclockwise	practice	Guided	1	0.5	-0.25	0.879364	0.44223	-1.44994	-1.04999	0.802073111738752	-0.058546	0.083755	0.032145
Trial2	2	1	noBlindfold	counterclockwise	practice	Guided	1	0.5	-0.25	0.8993683	0.44203	-1.44994	-1.04999	0.80208754196305	-0.058546	0.083755	0.032145
Trial2	2	1	noBlindfold	counterclockwise	practice	Guided	1	0.5	-0.25	0.9193726	0.44158	-1.44998	-1.05001	0.802140163700442	-0.057675	0.028703	-0.048355
Trial2	2	1	noBlindfold	counterclockwise	practice	Guided	1	0.5	-0.25	0.9393616	0.44154	-1.44998	-1.05002	0.802153064466013	-0.040779	0.020238	-0.047293
Trial2	2	1	noBlindfold	counterclockwise	practice	Guided	1	0.5	-0.25	0.9593658	0.44091	-1.45001	-1.05002	0.802199223572087	-0.116756	-0.043235	-0.052024
Trial2	2	1	noBlindfold	counterclockwise	practice	Guided	1	0.5	-0.25	0.9793701	0.44052	-1.45002	-1.05	0.802208072712081	-0.111981	-0.06861	0.0076467
Trial2	2	1	noBlindfold	counterclockwise	practice	Guided	1	0.5	-0.25	0.9993591	0.44009	-1.45003	-1.04999	0.80223008551372	-0.10456	-0.072822	0.025074
Trial2	2	1	noBlindfold	counterclockwise	practice	Guided	1	0.5	-0.25	1.019363	0.43961	-1.45004	-1.05	0.802276059266135	-0.085792	-0.072799	-0.0034305
Trial2	2	1	noBlindfold	counterclockwise	practice	Guided	1	0.5	-0.25	1.039368	0.43913	-1.45004	-1.05001	0.802322317671087	-0.027437	-0.093931	0.012935
Trial2	2	1	noBlindfold	counterclockwise	practice	Guided	1	0.5	-0.25	1.059372	0.43831	-1.45005	-1.05001	0.802384948538753	0.087646	-0.089641	0.0031525
Trial2	2	1	noBlindfold	counterclockwise	practice	Guided	1	0.5	-0.25	1.079361	0.43806	-1.45005	-1.05	0.802394220687906	0.146223	-0.093846	0.015277
Trial2	2	1	noBlindfold	counterclockwise	practice	Guided	1	0.5	-0.25	1.099365	0.43799	-1.45005	-1.05	0.802399627737051	0.274452	-0.085353	0.0097012
Trial2	2	1	noBlindfold	counterclockwise	practice	Guided	1	0.5	-0.25	1.11937	0.43814	-1.45005	-1.05	0.802388049950356	0.348554	-0.106487	0.032115
Trial2	2	1	noBlindfold	counterclockwise	practice	Guided	1	0.5	-0.25	1.139374	0.43855	-1.45005	-1.05001	0.802366530082406	0.417866	-0.153006	0.004402
Trial2	2	1	noBlindfold	counterclockwise	practice	Guided	1	0.5	-0.25	1.159363	0.44032	-1.45008	-1.05003	0.80225288432409	0.504482	-0.161381	-0.093602
Trial2	2	1	noBlindfold	counterclockwise	practice	Guided	1	0.5	-0.25	1.179367	0.44178	-1.45009	-1.05005	0.802165568740493	0.573114	-0.178259	-0.106085
Trial2	2	1	noBlindfold	counterclockwise	practice	Guided	1	0.5	-0.25	1.199371	0.44363	-1.45009	-1.05006	0.802043413305144	0.726253	-0.220529	-0.112618
Trial2	2	1	noBlindfold	counterclockwise	practice	Guided	1	0.5	-0.25	1.21936	0.44601	-1.45009	-1.05007	0.801889644220718	0.841667	-0.182388	-0.126654
Trial2	2	1	noBlindfold	counterclockwise	practice	Guided	1	0.5	-0.25	1.239365	0.44913	-1.45009	-1.05004	0.801655642563904	0.908215	-0.169644	-0.130292
Trial2	2	1	noBlindfold	counterclockwise	practice	Guided	1	0.5	-0.25	1.259369	0.4573	-1.45006	-1.05003	0.80116869740972	0.883085	-0.110334	-0.041713
Trial2	2	1	noBlindfold	counterclockwise	practice	Guided	1	0.5	-0.25	1.279373	0.46258	-1.45004	-1.05002	0.800894639953969	0.88874	0.012399	-0.061782
Trial2	2	1	noBlindfold	counterclockwise	practice	Guided	1	0.5	-0.25	1.299362	0.46841	-1.44999	-1.05	0.800623415055142	0.876091	0.016623	0.001784
Trial2	2	1	noBlindfold	counterclockwise	practice	Guided	1	0.5	-0.25	1.319366	0.47488	-1.44997	-1.04997	0.800364332074257	0.784834	0.058922	0.039411
Trial2	2	1	noBlindfold	counterclockwise	practice	Guided	1	0.5	-0.25	1.339371	0.48214	-1.44995	-1.04993	0.800129331220302	0.749099	0.126595	0.097325
Trial2	2	1	noBlindfold	counterclockwise	practice	Guided	1	0.5	-0.25	1.35936	0.49798	-1.44992	-1.04994	0.799942540484453	0.699069	0.143436	0.107514
Trial2	2	1	noBlindfold	counterclockwise	practice	Guided	1	0.5	-0.25	1.379364	0.50644	-1.44992	-1.04997	0.799995952205663	0.698717	0.143397	0.053199
Trial2	2	1	noBlindfold	counterclockwise	practice	Guided	1	0.5	-0.25	1.399368	0.51533	-1.44994	-1.04999	0.800136806840334	0.655358	0.0079556	0.038605
Trial2	2	1	noBlindfold	counterclockwise	practice	Guided	1	0.5	-0.25	1.419373	0.52492	-1.44997	-1.04999	0.80037797809356	0.667046	-0.021672	0.023006
Trial2	2	1	noBlindfold	counterclockwise	practice	Guided	1	0.5	-0.25	1.439362	0.53469	-1.45001	-1.05001	0.800761724270953	0.741992	-0.05552	0.020707
Trial2	2	1	noBlindfold	counterclockwise	practice	Guided	1	0.5	-0.25	1.459366	0.55602	-1.45003	-1.05	0.801958955625559	0.798711	-0.076643	0.023938
Trial2	2	1	noBlindfold	counterclockwise	practice	Guided	1	0.5	-0.25	1.47937	0.56729	-1.45004	-1.04997	0.802795114172556	0.803997	-0.080857	0.063908
Trial2	2	1	noBlindfold	counterclockwise	practice	Guided	1	0.5	-0.25	1.499359	0.57905	-1.45003	-1.04997	0.803866253404241	0.742365	-0.063914	0.114059
Trial2	2	1	noBlindfold	counterclockwise	practice	Guided	1	0.5	-0.25	1.519363	0.59124	-1.45002	-1.04991	0.805096679008388	0.6872	-0.025819	0.188373
Trial2	2	1	noBlindfold	counterclockwise	practice	Guided	1	0.5	-0.25	1.539368	0.6042	-1.44999	-1.04988	0.806638518780039	0.696027	0.084194	0.181885
Trial2	2	1	noBlindfold	counterclockwise	practice	Guided	1	0.5	-0.25	1.559372	0.63066	-1.44994	-1.04985	0.81045174852611	0.5616	0.117981	0.299721
Trial2	2	1	noBlindfold	counterclockwise	practice	Guided	1	0.5	-0.25	1.579361	0.6444499	-1.44994	-1.04983	0.812769187744704	0.539083	0.084099	0.353954
Trial2	2	1	noBlindfold	counterclockwise	practice	Guided	1	0.5	-0.25	1.599365	0.65762	-1.44995	-1.04981	0.815193215190305	0.579356	0.096771	0.371517
Trial2	2	1	noBlindfold	counterclockwise	practice	Guided	1	0.5	-0.25	1.61937	0.67141	-1.44995	-1.04981	0.817971456965658	0.596817	0.126366	0.404117
Trial2	2	1	noBlindfold	counterclockwise	practice	Guided	1	0.5	-0.25	1.639374	0.68583	-1.44995	-1.0498	0.821104676112197	0.542942	0.143262	0.382951
Trial2	2	1	noBlindfold	counterclockwise	practice	Guided	1	0.5	-0.25	1.659363	0.71515	-1.44991	-1.04979	0.828223161730524	0.525681	0.189709	0.413167
Trial2	2	1	noBlindfold	counterclockwise	practice	Guided	1	0.5	-0.25	1.679367	0.72956	-1.44989	-1.04979	0.832082859681288	0.520852	0.21504	0.371163
Trial2	2	1	noBlindfold	counterclockwise	practice	Guided	1	0.5	-0.25	1.699371	0.74362	-1.4499	-1.04979	0.836071053578816	0.480074	0.193834	0.421382
Trial2	2	1	noBlindfold	counterclockwise	practice	Guided	1	0.5	-0.25	1.71936	0.75819	-1.44991	-1.04978	0.84042260849832	0.424938	0.117617	0.418082
Trial2	2	1	noBlindfold	counterclockwise	practice	Guided	1	0.5	-0.25	1.739365	0.77327	-1.44993	-1.04976	0.845158287492681	0.441206	0.054111	0.454872
Trial2	2	1	noBlindfold	counterclockwise	practice	Guided	1	0.5	-0.25	1.759369	0.80356	-1.44996	-1.04976	0.855432473600108	0.291313	0.126009	0.481969
Trial2	2	1	noBlindfold	counterclockwise	practice	Guided	1	0.5	-0.25	1.779373	0.81831	-1.44995	-1.04975	0.860767846485695	0.436905	0.08366	0.503963
Trial2	2	1	noBlindfold	counterclockwise	practice	Guided	1	0.5	-0.25	1.799362	0.83263	-1.44995	-1.04973	0.866147167169435	0.461694	0.083639	0.563703
Trial2	2	1	noBlindfold	counterclockwise	practice	Guided	1	0.5	-0.25	1.819366	0.84829	-1.44996	-1.0497	0.872253442021847	0.372622	0.070924	0.642201
Trial2	2	1	noBlindfold	counterclockwise	practice	Guided	1	0.5	-0.25	1.839371	0.86306	-1.44997	-1.04964	0.878200880515522	0.346003	0.049747	0.695504
Trial2	2	1	noBlindfold	counterclockwise	practice	Guided	1	0.5	-0.25	1.85936	0.89221	-1.44996	-1.04964	0.89064746902323	0.456367	0.079324	0.712041
Trial2	2	1	noBlindfold	counterclockwise	practice	Guided	1	0.5	-0.25	1.879364	0.90749	-1.44996	-1.04965	0.897489922522168	0.466265	0.087762	0.711877
Trial2	2	1	noBlindfold	counterclockwise	practice	Guided	1	0.5	-0.25	1.899368	0.92233	-1.44995	-1.04965	0.904324441803125	0.457773	0.087737	0.744384
Trial2	2	1	noBlindfold	counterclockwise	practice	Guided	1	0.5	-0.25	1.919373	0.93761	-1.44995	-1.04966	0.911569278683779	0.522485	0.130026	0.664654
Trial2	2	1	noBlindfold	counterclockwise	practice	Guided	1	0.5	-0.25	1.939362	0.95242	-1.44995	-1.04971	0.918814450047131	0.43719	0.108838	0.665469
Trial2	2	1	noBlindfold	counterclockwise	practice	Guided	1	0.5	-0.25	1.959366	0.98183	-1.44995	-1.04974	0.933672500939194	0.307881	0.049534	0.552601
Trial2	2	1	noBlindfold	counterclockwise	practice	Guided	1	0.5	-0.25	1.97937	0.99725	-1.44996	-1.04975	0.941731170825179	0.254017	0.057975	0.50282
Trial2	2	1	noBlindfold	counterclockwise	practice	Guided	1	0.5	-0.25	1.999359	1.01124	-1.44997	-1.04974	0.949184140449683	0.240991	0.011415	0.470889
Trial2	2	1	noBlindfold	counterclockwise	practice	Guided	1	0.5	-0.25	2.019363	1.02562	-1.45	-1.04974	0.957006037860294	0.30456	-0.0097346	0.49839
Trial2	2	1	noBlindfold	counterclockwise	practice	Guided	1	0.5	-0.25	2.039368	1.04044	-1.45003	-1.04976	0.965241620533275	0.370636	-0.052033	0.477705
Trial2	2	1	noBlindfold	counterclockwise	practice	Guided	1	0.5	-0.25	2.059372	1.06973	-1.45003	-1.04976	0.981941115545801	0.309383	-0.005452	0.47121
Trial2	2	1	noBlindfold	counterclockwise	practice	Guided	1	0.5	-0.25	2.079361	1.08374	-1.45001	-1.04975	0.990127465577912	0.312817	-0.0096812	0.498084
Trial2	2	1	noBlindfold	counterclockwise	practice	Guided	1	0.5	-0.25	2.099365	1.09906	-1.45	-1.0497	0.999196216255516	0.379011	-0.047763	0.608606
Trial2	2	1	noBlindfold	counterclockwise	practice	Guided	1	0.5	-0.25	2.11937	1.11355	-1.45002	-1.04965	1.00791050547649	0.420042	-0.056208	0.726695
Trial2	2	1	noBlindfold	counterclockwise	practice	Guided	1	0.5	-0.25	2.139374	1.12808	-1.45003	-1.04969	1.01685230424003	0.436336	-0.09851	0.700321
Trial2	2	1	noBlindfold	counterclockwise	practice	Guided	1	0.5	-0.25	2.159363	1.15811	-1.45006	-1.04971	1.03568573533291	0.418788	-0.178851	0.579597
Trial2	2	1	noBlindfold	counterclockwise	practice	Guided	1	0.5	-0.25	2.179367	1.17178	-1.45008	-1.04972	1.04443301421375	0.34524	-0.212657	0.576725
Trial2	2	1	noBlindfold	counterclockwise	practice	Guided	1	0.5	-0.25	2.199371	1.18717	-1.45009	-1.04972	1.05439774955973	0.36839	-0.199909	0.56005
Trial2	2	1	noBlindfold	counterclockwise	practice	Guided	1	0.5	-0.25	2.21936	1.20166	-1.45009	-1.04972	1.0638979149954	0.357551	-0.20409	0.54183
Trial2	2	1	noBlindfold	counterclockwise	practice	Guided	1	0.5	-0.25	2.239365	1.21612	-1.45009	-1.04971	1.07348218507044	0.345129	-0.178657	0.55762
Trial2	2	1	noBlindfold	counterclockwise	practice	Guided	1	0.5	-0.25	2.259369	1.24492	-1.45006	-1.04969	1.09289063423715	0.33843	-0.1405	0.631169
Trial2	2	1	noBlindfold	counterclockwise	practice	Guided	1	0.5	-0.25	2.279373	1.25972	-1.45007	-1.04967	1.103017084721	0.437464	-0.178539	0.671431
Trial2	2	1	noBlindfold	counterclockwise	practice	Guided	1	0.5	-0.25	2.299362	1.2741	-1.45009	-1.04966	1.11296306763946	0.483412	-0.199643	0.67235
Trial2	2	1	noBlindfold	counterclockwise	practice	Guided	1	0.5	-0.25	2.319366	1.28853	-1.4501	-1.04966	1.12304738276923	0.478548	-0.178433	0.715697
Trial2	2	1	noBlindfold	counterclockwise	practice	Guided	1	0.5	-0.25	2.339371	1.30274	-1.4501	-1.04944	1.13291474862008	0.480141	-0.23339	0.625139
Trial2	2	1	noBlindfold	counterclockwise	practice	Guided	1	0.5	-0.25	2.35936	1.30219	-1.45015	-1.04876	1.13204511710328	2.480534	-0.537992	0.804398
Trial2	2	1	noBlindfold	counterclockwise	practice	Guided	1	0.5	-0.25	2.379364	1.30125	-1.45023	-1.04786	1.13074407077694	2.191316	-0.533701	0.525776
Trial2	2	1	noBlindfold	counterclockwise	practice	Guided	1	0.5	-0.25	2.399368	1.30099	-1.45029	-1.04708	1.13000953400766	1.438177	-0.834159	0.225751
Trial2	2	1	noBlindfold	counterclockwise	practice	Guided	1	0.5	-0.25	2.419373	1.30072	-1.4504	-1.04672	1.12956420071676	0.508516	-1.062676	-0.169674
Trial2	2	1	noBlindfold	counterclockwise	practice	Guided	1	0.5	-0.25	2.439362	1.3004	-1.4505	-1.0467	1.12932328459917	0.079022	-1.020358	-0.235832
Trial2	2	1	noBlindfold	counterclockwise	practice	Guided	1	0.5	-0.25	2.459366	1.30019	-1.45046	-1.04648	1.12901925428473	0.699776	-0.719901	0.425142
Trial2	2	1	noBlindfold	counterclockwise	practice	Guided	1	0.5	-0.25	2.47937	1.30032	-1.45037	-1.04569	1.12855430541795	1.40618	-0.423648	0.934241
Trial2	2	1	noBlindfold	counterclockwise	practice	Guided	1	0.5	-0.25	2.499359	1.30064	-1.45025	-1.04415	1.12769614838877	2.073	-0.228903	1.097775
Trial2	2	1	noBlindfold	counterclockwise	practice	Guided	1	0.5	-0.25	2.519363	1.30096	-1.45016	-1.04217	1.12653025196209	2.176702	-0.486949	0.909166
Trial2	2	1	noBlindfold	counterclockwise	practice	Guided	1	0.5	-0.25	2.539368	1.30108	-1.45023	-1.03803	1.12370835785496	2.005376	-0.783171	0.631969
Trial2	2	1	noBlindfold	counterclockwise	practice	Guided	1	0.5	-0.25	2.559372	1.30088	-1.45047	-1.03634	1.12238108306779	1.490966	-1.240206	0.106641
Trial2	2	1	noBlindfold	counterclockwise	practice	Guided	1	0.5	-0.25	2.579361	1.30076	-1.45061	-1.03514	1.12145508397977	1.37367	-1.5322	0.065921
Trial2	2	1	noBlindfold	counterclockwise	practice	Guided	1	0.5	-0.25	2.599365	1.30071	-1.45072	-1.0343	1.12083142087471	1.555832	-1.4391	0.170636
Trial2	2	1	noBlindfold	counterclockwise	practice	Guided	1	0.5	-0.25	2.61937	1.30077	-1.45071	-1.03367	1.12043351083193	1.831701	-1.168265	0.307836
Trial2	2	1	noBlindfold	counterclockwise	practice	Guided	1	0.5	-0.25	2.639374	1.30088	-1.45062	-1.03256	1.11973605913122	2.018491	-1.10902	0.484482
Trial2	2	1	noBlindfold	counterclockwise	practice	Guided	1	0.5	-0.25	2.659363	1.30098	-1.45053	-1.03218	1.11954204572808	1.823365	-1.01592	0.306378
Trial2	2	1	noBlindfold	counterclockwise	practice	Guided	1	0.5	-0.25	2.679367	1.30092	-1.4505	-1.03189	1.11929660417762	1.490487	-0.977834	0.360934
Trial2	2	1	noBlindfold	counterclockwise	practice	Guided	1	0.5	-0.25	2.699371	1.3008	-1.4505	-1.03153	1.1189592314187	1.228198	-1.01592	0.474341
Trial2	2	1	noBlindfold	counterclockwise	practice	Guided	1	0.5	-0.25	2.71936	1.30068	-1.45049	-1.03086	1.11840554892988	1.083979	-0.829721	0.720213
Trial2	2	1	noBlindfold	counterclockwise	practice	Guided	1	0.5	-0.25	2.739365	1.30058	-1.45043	-1.02757	1.11603919968603	1.030205	-0.630827	0.964177
Trial2	2	1	noBlindfold	counterclockwise	practice	Guided	1	0.5	-0.25	2.759369	1.30055	-1.4503	-1.0245	1.11388084912694	1.183795	-0.529263	1.320076
Trial2	2	1	noBlindfold	counterclockwise	practice	Guided	1	0.5	-0.25	2.779373	1.30057	-1.45029	-1.02054	1.11114545978755	1.099316	-0.596972	1.403292
Trial2	2	1	noBlindfold	counterclockwise	practice	Guided	1	0.5	-0.25	2.799362	1.30055	-1.45029	-1.01552	1.10765568271265	0.977973	-0.643522	1.511575
Trial2	2	1	noBlindfold	counterclockwise	practice	Guided	1	0.5	-0.25	2.819366	1.30049	-1.45032	-1.00918	1.10324006996263	0.855814	-0.673145	1.634338
Trial2	2	1	noBlindfold	counterclockwise	practice	Guided	1	0.5	-0.25	2.839371	1.30041	-1.45034	-0.99305	1.09214444620024	0.672402	-0.770476	1.729165
Trial2	2	1	noBlindfold	counterclockwise	practice	Guided	1	0.5	-0.25	2.85936	1.3003	-1.45039	-0.98256	1.08495364276144	0.550571	-0.80433	2.04003
Trial2	2	1	noBlindfold	counterclockwise	practice	Guided	1	0.5	-0.25	2.879364	1.30028	-1.45039	-0.97101	1.07717384885637	0.629918	-0.774708	1.929922
Trial2	2	1	noBlindfold	counterclockwise	practice	Guided	1	0.5	-0.25	2.899368	1.30029	-1.45039	-0.95743	1.06813907661696	0.585337	-0.808562	1.886182
Trial2	2	1	noBlindfold	counterclockwise	practice	Guided	1	0.5	-0.25	2.919373	1.3003	-1.4504	-0.9441299	1.0593850400636	0.634439	-0.757781	1.482426
Trial2	2	1	noBlindfold	counterclockwise	practice	Guided	1	0.5	-0.25	2.939362	1.30031	-1.45042	-0.9145499	1.04025129318212	0.617799	-1.037079	1.38491
Trial2	2	1	noBlindfold	counterclockwise	practice	Guided	1	0.5	-0.25	2.959366	1.3003	-1.45051	-0.8983899	1.02999504494625	0.564805	-1.01592	1.296198
Trial2	2	1	noBlindfold	counterclockwise	practice	Guided	1	0.5	-0.25	2.97937	1.30028	-1.45053	-0.88225	1.01989612934551	0.500056	-1.024384	1.088113
Trial2	2	1	noBlindfold	counterclockwise	practice	Guided	1	0.5	-0.25	2.999359	1.30026	-1.45055	-0.86575	1.00973465064822	0.429113	-1.134411	1.112362
Trial2	2	1	noBlindfold	counterclockwise	practice	Guided	1	0.5	-0.25	3.019363	1.30023	-1.45056	-0.84842	0.999236983199301	0.374722	-1.003225	1.017567
Trial2	2	1	noBlindfold	counterclockwise	practice	Guided	1	0.5	-0.25	3.039368	1.30021	-1.45053	-0.8137	0.978822637425159	0.363534	-1.070934	0.839775
Trial2	2	1	noBlindfold	counterclockwise	practice	Guided	1	0.5	-0.25	3.059372	1.30022	-1.45055	-0.7964301	0.968988064767674	0.465911	-1.113252	0.781624
Trial2	2	1	noBlindfold	counterclockwise	practice	Guided	1	0.5	-0.25	3.079361	1.30022	-1.45056	-0.77906	0.959300035842729	0.475111	-1.070934	0.737426
Trial2	2	1	noBlindfold	counterclockwise	practice	Guided	1	0.5	-0.25	3.099365	1.30022	-1.45058	-0.76052	0.949201127749317	0.337942	-1.269828	0.861014
Trial2	2	1	noBlindfold	counterclockwise	practice	Guided	1	0.5	-0.25	3.11937	1.30022	-1.45059	-0.74359	0.940203783280801	0.439393	-1.22751	0.71275
Trial2	2	1	noBlindfold	counterclockwise	practice	Guided	1	0.5	-0.25	3.139374	1.30022	-1.45058	-0.70915	0.922589156347386	0.443825	-1.214815	0.420704
Trial2	2	1	noBlindfold	counterclockwise	practice	Guided	1	0.5	-0.25	3.159363	1.30026	-1.45066	-0.69161	0.914021529988105	0.591388	-1.392551	0.61349
Trial2	2	1	noBlindfold	counterclockwise	practice	Guided	1	0.5	-0.25	3.179367	1.30028	-1.45068	-0.67462	0.905952625420655	0.637914	-1.248669	0.683254
Trial2	2	1	noBlindfold	counterclockwise	practice	Guided	1	0.5	-0.25	3.199371	1.30029	-1.45067	-0.6576	0.898110055487748	0.552464	-1.303683	0.766111
Trial2	2	1	noBlindfold	counterclockwise	practice	Guided	1	0.5	-0.25	3.21936	1.30029	-1.45068	-0.63952	0.890050390219822	0.481018	-1.430637	0.843018
Trial2	2	1	noBlindfold	counterclockwise	practice	Guided	1	0.5	-0.25	3.239365	1.30027	-1.45067	-0.60575	0.875779704522361	0.546367	-1.286756	0.662054
Trial2	2	1	noBlindfold	counterclockwise	practice	Guided	1	0.5	-0.25	3.259369	1.30027	-1.45072	-0.5892	0.86918850918978	0.554449	-1.489882	0.466536
Trial2	2	1	noBlindfold	counterclockwise	practice	Guided	1	0.5	-0.25	3.279373	1.30028	-1.45073	-0.5724	0.862780284817568	0.660358	-1.405246	0.430811
Trial2	2	1	noBlindfold	counterclockwise	practice	Guided	1	0.5	-0.25	3.299362	1.30029	-1.45074	-0.55672	0.857053699949422	0.574126	-1.523736	0.603831
Trial2	2	1	noBlindfold	counterclockwise	practice	Guided	1	0.5	-0.25	3.319366	1.30029	-1.45074	-0.54018	0.851274508414738	0.524075	-1.392551	0.615686
Trial2	2	1	noBlindfold	counterclockwise	practice	Guided	1	0.5	-0.25	3.339371	1.30028	-1.45072	-0.50786	0.840797133923438	0.612493	-1.464491	0.412483
Trial2	2	1	noBlindfold	counterclockwise	practice	Guided	1	0.5	-0.25	3.35936	1.3003	-1.45081	-0.49304	0.836390302448831	0.610421	-1.621068	0.547284
Trial2	2	1	noBlindfold	counterclockwise	practice	Guided	1	0.5	-0.25	3.379364	1.30031	-1.45084	-0.47796	0.832142943528677	0.640874	-1.718399	0.588134
Trial2	2	1	noBlindfold	counterclockwise	practice	Guided	1	0.5	-0.25	3.399368	1.30033	-1.45085	-0.46253	0.828068338294682	0.671197	-1.769181	0.715318
Trial2	2	1	noBlindfold	counterclockwise	practice	Guided	1	0.5	-0.25	3.419373	1.30033	-1.45086	-0.44764	0.824372335642043	0.652785	-1.561823	0.612669
Trial2	2	1	noBlindfold	counterclockwise	practice	Guided	1	0.5	-0.25	3.439362	1.30032	-1.45083	-0.4182	0.817804007462913	0.558563	-1.612604	0.700749
Trial2	2	1	noBlindfold	counterclockwise	practice	Guided	1	0.5	-0.25	3.459366	1.30029	-1.45083	-0.4033	0.81484032854842	0.620706	-1.684545	0.533592
Trial2	2	1	noBlindfold	counterclockwise	practice	Guided	1	0.5	-0.25	3.47937	1.30031	-1.45083	-0.38894	0.812281014550918	0.597323	-1.764949	0.753634
Trial2	2	1	noBlindfold	counterclockwise	practice	Guided	1	0.5	-0.25	3.499359	1.30032	-1.45084	-0.37421	0.809901397296095	0.678477	-1.69724	0.714376
Trial2	2	1	noBlindfold	counterclockwise	practice	Guided	1	0.5	-0.25	3.519363	1.30033	-1.45084	-0.36035	0.807901790313113	0.650451	-1.663386	0.78677
Trial2	2	1	noBlindfold	counterclockwise	practice	Guided	1	0.5	-0.25	3.539368	1.30033	-1.45084	-0.33121	0.804439708346795	0.729823	-1.557591	0.777478
Trial2	2	1	noBlindfold	counterclockwise	practice	Guided	1	0.5	-0.25	3.559372	1.30033	-1.45083	-0.31639	0.803078954176091	0.709248	-1.629531	0.763741
Trial2	2	1	noBlindfold	counterclockwise	practice	Guided	1	0.5	-0.25	3.579361	1.30034	-1.45087	-0.30203	0.802029385803752	0.698041	-1.786108	0.780773
Trial2	2	1	noBlindfold	counterclockwise	practice	Guided	1	0.5	-0.25	3.599365	1.30036	-1.4509	-0.28771	0.80124785022959	0.765426	-1.95538	0.829669
Trial2	2	1	noBlindfold	counterclockwise	practice	Guided	1	0.5	-0.25	3.61937	1.30037	-1.45094	-0.27348	0.800714313545531	0.760949	-1.925757	0.703844
Trial2	2	1	noBlindfold	counterclockwise	practice	Guided	1	0.5	-0.25	3.639374	1.30038	-1.45095	-0.24717	0.80038499469729	0.790994	-1.997698	0.641279
Trial2	2	1	noBlindfold	counterclockwise	practice	Guided	1	0.5	-0.25	3.659363	1.30035	-1.45097	-0.23092	0.800577347955247	0.561929	-1.917294	0.680594
Trial2	2	1	noBlindfold	counterclockwise	practice	Guided	1	0.5	-0.25	3.679367	1.3003	-1.45098	-0.21735	0.800965858972205	0.546265	-2.006162	0.630084
Trial2	2	1	noBlindfold	counterclockwise	practice	Guided	1	0.5	-0.25	3.699371	1.30027	-1.45101	-0.20343	0.801623837116253	0.554287	-2.128884	0.900113
Trial2	2	1	noBlindfold	counterclockwise	practice	Guided	1	0.5	-0.25	3.71936	1.30028	-1.45104	-0.18993	0.802531273005439	0.679591	-2.099261	0.775428
Trial2	2	1	noBlindfold	counterclockwise	practice	Guided	1	0.5	-0.25	3.739365	1.30031	-1.45106	-0.16286	0.805040060949212	0.659623	-2.188129	0.992149
Trial2	2	1	noBlindfold	counterclockwise	practice	Guided	1	0.5	-0.25	3.759369	1.30035	-1.45109	-0.14888	0.80671264843357	0.713677	-2.175434	0.978402
Trial2	2	1	noBlindfold	counterclockwise	practice	Guided	1	0.5	-0.25	3.779373	1.30035	-1.45107	-0.1353	0.808527139156731	0.649352	-2.078102	0.890413
Trial2	2	1	noBlindfold	counterclockwise	practice	Guided	1	0.5	-0.25	3.799362	1.30032	-1.45106	-0.12133	0.810597382241606	0.542703	-2.162738	0.903982
Trial2	2	1	noBlindfold	counterclockwise	practice	Guided	1	0.5	-0.25	3.819366	1.30029	-1.45106	-0.10782	0.812821646017784	0.52689	-2.217752	0.874985
Trial2	2	1	noBlindfold	counterclockwise	practice	Guided	1	0.5	-0.25	3.839371	1.30028	-1.45107	-0.08063	0.818006256832549	0.603256	-2.188129	0.779104
Trial2	2	1	noBlindfold	counterclockwise	practice	Guided	1	0.5	-0.25	3.85936	1.3003	-1.45109	-0.066534	0.821060325543186	0.652504	-2.111957	0.829302
Trial2	2	1	noBlindfold	counterclockwise	practice	Guided	1	0.5	-0.25	3.879364	1.30032	-1.45106	-0.054034	0.823962877207337	0.693145	-2.124652	0.920667
Trial2	2	1	noBlindfold	counterclockwise	practice	Guided	1	0.5	-0.25	3.899368	1.30034	-1.45106	-0.04032	0.827351023959328	0.693682	-2.078102	0.856251
Trial2	2	1	noBlindfold	counterclockwise	practice	Guided	1	0.5	-0.25	3.919373	1.30034	-1.45105	-0.027041	0.830815702216616	0.630363	-2.128884	0.847304
Trial2	2	1	noBlindfold	counterclockwise	practice	Guided	1	0.5	-0.25	3.939362	1.30034	-1.45106	-0.00093353	0.838199332826509	0.747909	-2.16697	0.68259
Trial2	2	1	noBlindfold	counterclockwise	practice	Guided	1	0.5	-0.25	3.959366	1.30037	-1.4511	0.012242	0.84223688381467	0.812578	-2.150043	0.701697
Trial2	2	1	noBlindfold	counterclockwise	practice	Guided	1	0.5	-0.25	3.97937	1.3004	-1.4511	0.024936	0.846303723807735	0.769422	-2.306619	0.878937
Trial2	2	1	noBlindfold	counterclockwise	practice	Guided	1	0.5	-0.25	3.999359	1.30041	-1.45113	0.037934	0.850624599339959	0.840298	-2.221983	0.79087
Trial2	2	1	noBlindfold	counterclockwise	practice	Guided	1	0.5	-0.25	4.019363	1.30041	-1.45113	0.050538	0.85497327972138	0.806877	-2.302388	0.877153
Trial2	2	1	noBlindfold	counterclockwise	practice	Guided	1	0.5	-0.25	4.039368	1.30039	-1.45115	0.076066	0.864258756453072	0.776645	-2.247374	0.858365
Trial2	2	1	noBlindfold	counterclockwise	practice	Guided	1	0.5	-0.25	4.059372	1.30039	-1.45114	0.088927	0.869192540308283	0.812762	-2.192361	0.763018
Trial2	2	1	noBlindfold	counterclockwise	practice	Guided	1	0.5	-0.25	4.079361	1.30039	-1.45113	0.1009	0.873930759020823	0.859546	-2.370096	0.736713
Trial2	2	1	noBlindfold	counterclockwise	practice	Guided	1	0.5	-0.25	4.099365	1.3004	-1.45114	0.11304	0.878884652083306	0.818257	-2.255838	0.628314
Trial2	2	1	noBlindfold	counterclockwise	practice	Guided	1	0.5	-0.25	4.11937	1.30041	-1.45115	0.12535	0.884049682493427	0.840147	-2.340474	0.763485
Trial2	2	1	noBlindfold	counterclockwise	practice	Guided	1	0.5	-0.25	4.139374	1.30041	-1.45118	0.14919	0.894432149949705	0.803094	-2.357401	0.773047
Trial2	2	1	noBlindfold	counterclockwise	practice	Guided	1	0.5	-0.25	4.159363	1.30038	-1.45118	0.16089	0.89968812449903	0.750519	-2.399719	0.909548
Trial2	2	1	noBlindfold	counterclockwise	practice	Guided	1	0.5	-0.25	4.179367	1.30037	-1.45117	0.17265	0.905110556479097	0.763357	-2.264301	0.920449
Trial2	2	1	noBlindfold	counterclockwise	practice	Guided	1	0.5	-0.25	4.199371	1.30035	-1.45116	0.18454	0.91070580233417	0.627901	-2.412414	1.047737
Trial2	2	1	noBlindfold	counterclockwise	practice	Guided	1	0.5	-0.25	4.21936	1.30035	-1.45116	0.19677	0.916604317236329	0.8003	-2.33201	0.895937
Trial2	2	1	noBlindfold	counterclockwise	practice	Guided	1	0.5	-0.25	4.239365	1.30038	-1.45118	0.22051	0.928432971474737	0.837235	-2.480123	0.896282
Trial2	2	1	noBlindfold	counterclockwise	practice	Guided	1	0.5	-0.25	4.259369	1.30042	-1.45123	0.232	0.934342679838282	0.777272	-2.560527	0.839989
Trial2	2	1	noBlindfold	counterclockwise	practice	Guided	1	0.5	-0.25	4.279373	1.30041	-1.45124	0.24343	0.940281547271736	0.778636	-2.395487	0.871084
Trial2	2	1	noBlindfold	counterclockwise	practice	Guided	1	0.5	-0.25	4.299362	1.30039	-1.45124	0.25488	0.946323404483135	0.781929	-2.560527	0.989393
Trial2	2	1	noBlindfold	counterclockwise	practice	Guided	1	0.5	-0.25	4.319366	1.30036	-1.45127	0.26672	0.952667637633394	0.652841	-2.488587	1.021294
Trial2	2	1	noBlindfold	counterclockwise	practice	Guided	1	0.5	-0.25	4.339371	1.30035	-1.45126	0.29013	0.965557083428088	0.689521	-2.670554	1.03003
Trial2	2	1	noBlindfold	counterclockwise	practice	Guided	1	0.5	-0.25	4.35936	1.30038	-1.4513	0.30163	0.972061611774414	0.825283	-2.581686	0.888223
Trial2	2	1	noBlindfold	counterclockwise	practice	Guided	1	0.5	-0.25	4.379364	1.30041	-1.45131	0.31322	0.978709855753427	0.849037	-2.598614	1.067743
Trial2	2	1	noBlindfold	counterclockwise	practice	Guided	1	0.5	-0.25	4.399368	1.30044	-1.45132	0.32492	0.98551363485679	0.92669	-2.577455	1.125085
Trial2	2	1	noBlindfold	counterclockwise	practice	Guided	1	0.5	-0.25	4.419373	1.30047	-1.45131	0.33677	0.992497381336196	0.950004	-2.670554	1.1918
Trial2	2	1	noBlindfold	counterclockwise	practice	Guided	1	0.5	-0.25	4.439362	1.30048	-1.45131	0.36135	1.00723247398056	1.009274	-2.539368	0.9889
Trial2	2	1	noBlindfold	counterclockwise	practice	Guided	1	0.5	-0.25	4.459366	1.30048	-1.45134	0.37328	1.01451782429082	0.957574	-2.615541	1.021555
Trial2	2	1	noBlindfold	counterclockwise	practice	Guided	1	0.5	-0.25	4.47937	1.30048	-1.45132	0.38518	1.02187184235561	0.939995	-2.679018	0.983298
Trial2	2	1	noBlindfold	counterclockwise	practice	Guided	1	0.5	-0.25	4.499359	1.30047	-1.45134	0.39694	1.0292149317511	0.935579	-2.632468	0.829563
Trial2	2	1	noBlindfold	counterclockwise	practice	Guided	1	0.5	-0.25	4.519363	1.30048	-1.45135	0.4092	1.03697304255223	0.953702	-2.759422	0.809358
Trial2	2	1	noBlindfold	counterclockwise	practice	Guided	1	0.5	-0.25	4.539368	1.30048	-1.45138	0.42967	1.05010461900333	0.921851	-2.776349	0.837024
Trial2	2	1	noBlindfold	counterclockwise	practice	Guided	1	0.5	-0.25	4.559372	1.30049	-1.45139	0.44268	1.0585791699227	1.042448	-2.84829	0.90978
Trial2	2	1	noBlindfold	counterclockwise	practice	Guided	1	0.5	-0.25	4.579361	1.30051	-1.45137	0.45383	1.06592354908703	1.017192	-2.68325	0.830625
Trial2	2	1	noBlindfold	counterclockwise	practice	Guided	1	0.5	-0.25	4.599365	1.30051	-1.45137	0.46418	1.07278581286027	1.020479	-2.822899	0.871045
Trial2	2	1	noBlindfold	counterclockwise	practice	Guided	1	0.5	-0.25	4.61937	1.30049	-1.45137	0.47492	1.07995059513322	0.905745	-2.915999	0.710084
Trial2	2	1	noBlindfold	counterclockwise	practice	Guided	1	0.5	-0.25	4.639374	1.30049	-1.45137	0.47492	1.07995059513322	0.905745	-2.915999	0.710084
Trial2	2	1	noBlindfold	counterclockwise	practice	Guided	1	0.5	-0.25	4.659363	1.30049	-1.45137	0.50335	1.09923633794697	0.905745	-2.915999	0.710084
Trial2	2	1	noBlindfold	counterclockwise	practice	Guided	1	0.5	-0.25	4.679367	1.30049	-1.45138	0.51369	1.10634835518757	1.062116	-2.839826	0.800265
Trial2	2	1	noBlindfold	counterclockwise	practice	Guided	1	0.5	-0.25	4.699371	1.3005	-1.45139	0.52273	1.11261491467996	0.984335	-2.649395	0.760553
Trial2	2	1	noBlindfold	counterclockwise	practice	Guided	1	0.5	-0.25	4.71936	1.30051	-1.45137	0.53222	1.11923387909115	0.970746	-2.805972	0.868719
Trial2	2	1	noBlindfold	counterclockwise	practice	Guided	1	0.5	-0.25	4.739365	1.30049	-1.4514	0.54977	1.13155482585077	0.931989	-2.772117	0.905554
Trial2	2	1	noBlindfold	counterclockwise	practice	Guided	1	0.5	-0.25	4.759369	1.30046	-1.45135	0.55298	1.13380468809489	0.934557	-2.822899	1.057166
Trial2	2	1	noBlindfold	counterclockwise	practice	Guided	1	0.5	-0.25	4.779373	1.30045	-1.45137	0.55231	1.13332319760331	0.758304	-2.937158	2.540021
Trial2	2	1	noBlindfold	counterclockwise	practice	Guided	1	0.5	-0.25	4.799362	1.30047	-1.45128	0.55176	1.1329479897938	1.132836	-1.303683	2.684088
Trial2	2	1	noBlindfold	counterclockwise	practice	Guided	1	0.5	-0.25	4.819366	1.3005	-1.45109	0.55169	1.13291973872652	0.793156	-2.611309	2.96986
Trial2	2	1	noBlindfold	counterclockwise	practice	Guided	1	0.5	-0.25	4.839371	1.30049	-1.45111	0.55158	1.13283484685064	0.608429	-1.811499	2.586612
Trial2	2	1	noBlindfold	counterclockwise	practice	Guided	1	0.5	-0.25	4.85936	1.30044	-1.45106	0.55153	1.13276408233705	0.413342	-2.556296	2.474719
Trial2	2	1	noBlindfold	counterclockwise	practice	Guided	1	0.5	-0.25	4.879364	1.30043	-1.45107	0.5515	1.13273583435108	0.754566	-1.976539	2.321253
Trial2	2	1	noBlindfold	counterclockwise	practice	Guided	1	0.5	-0.25	4.899368	1.30043	-1.45107	0.55148	1.13272170581787	1.025735	-2.37856	2.533936
Trial2	2	1	noBlindfold	counterclockwise	practice	Guided	1	0.5	-0.25	4.919373	1.30044	-1.4511	0.55146	1.13271456935901	1.173176	-2.628236	2.499533
Trial2	2	1	noBlindfold	counterclockwise	practice	Guided	1	0.5	-0.25	4.939362	1.30044	-1.45111	0.55142	1.13268622900061	1.113257	-2.315083	2.367767
Trial2	2	1	noBlindfold	counterclockwise	practice	Guided	1	0.5	-0.25	4.959366	1.30045	-1.45115	0.5514	1.13267917770644	0.945114	-2.505514	2.288455
Trial2	2	1	noBlindfold	counterclockwise	practice	Guided	1	0.5	-0.25	4.97937	1.30045	-1.45115	0.55139	1.13267209285978	0.98525	-2.264301	2.402161
Trial2	2	1	noBlindfold	counterclockwise	practice	Guided	1	0.5	-0.25	4.999359	1.30045	-1.45115	0.55138	1.13266500805733	0.982587	-2.391255	2.556245
Trial2	2	1	noBlindfold	counterclockwise	practice	Guided	1	0.5	-0.25	5.019363	1.30045	-1.45115	0.55138	1.13266500805733	0.983754	-2.175434	2.545678
Trial2	2	1	noBlindfold	counterclockwise	practice	Guided	1	0.5	-0.25	5.039368	1.30046	-1.45115	0.55135	1.13265087279884	0.927687	-2.230447	2.580135
Trial2	2	1	noBlindfold	counterclockwise	practice	Guided	1	0.5	-0.25	5.059372	1.30045	-1.45115	0.55131	1.13261550001711	0.721251	-2.293924	1.986998
Trial2	2	1	noBlindfold	counterclockwise	practice	Guided	1	0.5	-0.25	5.079361	1.30044	-1.45115	0.55118	1.13251645470405	0.506248	-2.458964	1.648493
Trial2	2	1	noBlindfold	counterclockwise	practice	Guided	1	0.5	-0.25	5.099365	1.30041	-1.45117	0.55097	1.1323467198124	0.246382	-2.454732	1.237441
Trial2	2	1	noBlindfold	counterclockwise	practice	Guided	1	0.5	-0.25	5.11937	1.30032	-1.45119	0.55079	1.13215577413283	0.036782	-2.446269	0.935964
Trial2	2	1	noBlindfold	counterclockwise	practice	Guided	1	0.5	-0.25	5.139374	1.30022	-1.4512	0.55057	1.13192950814272	-0.251225	-2.560527	0.684472
Trial2	2	1	noBlindfold	counterclockwise	practice	Guided	1	0.5	-0.25	5.159363	1.30004	-1.45128	0.55054	1.13178105296793	-0.750615	-2.738263	0.808919
Trial2	2	1	noBlindfold	counterclockwise	practice	Guided	1	0.5	-0.25	5.179367	1.29993	-1.45133	0.55051	1.13168211122666	-0.980418	-2.911767	0.915052
Trial2	2	1	noBlindfold	counterclockwise	practice	Guided	1	0.5	-0.25	5.199371	1.29969	-1.45139	0.55049	1.13149824948203	-1.186392	-2.687481	0.939927
Trial2	2	1	noBlindfold	counterclockwise	practice	Guided	1	0.5	-0.25	5.21936	1.29907	-1.45135	0.55049	1.13106014223861	-1.414035	-2.484355	0.931026
Trial2	2	1	noBlindfold	counterclockwise	practice	Guided	1	0.5	-0.25	5.239365	1.29795	-1.45126	0.55053	1.13029755222671	-1.565521	-2.361633	1.054505
Trial2	2	1	noBlindfold	counterclockwise	practice	Guided	1	0.5	-0.25	5.259369	1.29311	-1.4511	0.55049	1.12685734814395	-1.821074	-2.192361	0.964935
Trial2	2	1	noBlindfold	counterclockwise	practice	Guided	1	0.5	-0.25	5.279373	1.28899	-1.45111	0.55038	1.12388308803899	-1.885025	-2.28546	0.725053
Trial2	2	1	noBlindfold	counterclockwise	practice	Guided	1	0.5	-0.25	5.299362	1.28437	-1.45114	0.55024	1.12054465898708	-1.927752	-2.391255	0.434138
Trial2	2	1	noBlindfold	counterclockwise	practice	Guided	1	0.5	-0.25	5.319366	1.27824	-1.45119	0.55013	1.11618344198015	-1.958228	-2.530905	0.268446
Trial2	2	1	noBlindfold	counterclockwise	practice	Guided	1	0.5	-0.25	5.339371	1.271	-1.45124	0.54995	1.11101802458123	-1.94707	-2.522441	0.056478
Trial2	2	1	noBlindfold	counterclockwise	practice	Guided	1	0.5	-0.25	5.35936	1.25333	-1.45128	0.5499	1.09879301045023	-1.838217	-2.5436	-0.203241
Trial2	2	1	noBlindfold	counterclockwise	practice	Guided	1	0.5	-0.25	5.379364	1.244	-1.45128	0.54988	1.09240285443968	-1.827331	-2.581686	-0.249511
Trial2	2	1	noBlindfold	counterclockwise	practice	Guided	1	0.5	-0.25	5.399368	1.244	-1.45128	0.54988	1.09240285443968	-1.827331	-2.581686	-0.249511
Trial2	2	1	noBlindfold	counterclockwise	practice	Guided	1	0.5	-0.25	5.419373	1.20982	-1.45129	0.54994	1.06946176447291	-1.895354	-2.611309	0.024421
Trial2	2	1	noBlindfold	counterclockwise	practice	Guided	1	0.5	-0.25	5.439362	1.20864	-1.45129	0.55011	1.06880615849268	-1.941716	-2.581686	0.010689
Trial2	2	1	noBlindfold	counterclockwise	practice	Guided	1	0.5	-0.25	5.459366	1.18042	-1.45125	0.5502	1.05037681291525	-1.725065	-2.323547	0.452068
Trial2	2	1	noBlindfold	counterclockwise	practice	Guided	1	0.5	-0.25	5.47937	1.16535	-1.4512	0.55027	1.04073179837914	-1.814842	-2.361633	0.580285
Trial2	2	1	noBlindfold	counterclockwise	practice	Guided	1	0.5	-0.25	5.499359	1.14908	-1.45116	0.55031	1.03043729407325	-1.756723	-2.196593	0.584305
Trial2	2	1	noBlindfold	counterclockwise	practice	Guided	1	0.5	-0.25	5.519363	1.13254	-1.45111	0.55033	1.02011514934911	-1.79755	-2.179665	0.650106
Trial2	2	1	noBlindfold	counterclockwise	practice	Guided	1	0.5	-0.25	5.539368	1.11472	-1.45109	0.55035	1.00917828031169	-1.638551	-2.205056	0.648811
Trial2	2	1	noBlindfold	counterclockwise	practice	Guided	1	0.5	-0.25	5.559372	1.07824	-1.4511	0.55036	0.987389269975785	-1.493015	-2.221983	0.68719
Trial2	2	1	noBlindfold	counterclockwise	practice	Guided	1	0.5	-0.25	5.579361	1.0587	-1.45111	0.55037	0.976082861763976	-1.379868	-2.243142	0.743683
Trial2	2	1	noBlindfold	counterclockwise	practice	Guided	1	0.5	-0.25	5.599365	1.03999	-1.45112	0.55038	0.965503638045615	-1.293572	-2.188129	0.746555
Trial2	2	1	noBlindfold	counterclockwise	practice	Guided	1	0.5	-0.25	5.61937	1.01926	-1.45111	0.55043	0.954106419207296	-1.191257	-2.272765	0.856072
Trial2	2	1	noBlindfold	counterclockwise	practice	Guided	1	0.5	-0.25	5.639374	0.99957	-1.45112	0.55056	0.943645297301811	-1.118857	-2.12042	0.976003
Trial2	2	1	noBlindfold	counterclockwise	practice	Guided	1	0.5	-0.25	5.659363	0.9601099	-1.45106	0.55063	0.92342277156204	-0.951112	-2.103493	1.295298
Trial2	2	1	noBlindfold	counterclockwise	practice	Guided	1	0.5	-0.25	5.679367	0.94043	-1.45105	0.55068	0.913820087987016	-1.017738	-2.010393	1.367864
Trial2	2	1	noBlindfold	counterclockwise	practice	Guided	1	0.5	-0.25	5.699371	0.92019	-1.45101	0.55073	0.904283215263221	-1.05532	-2.006162	1.493305
Trial2	2	1	noBlindfold	counterclockwise	practice	Guided	1	0.5	-0.25	5.71936	0.90051	-1.451	0.55077	0.895344031357372	-1.02318	-1.951148	1.570051
Trial2	2	1	noBlindfold	counterclockwise	practice	Guided	1	0.5	-0.25	5.739365	0.88082	-1.45097	0.5508	0.886738169106768	-0.966163	-1.841121	1.573254
Trial2	2	1	noBlindfold	counterclockwise	practice	Guided	1	0.5	-0.25	5.759369	0.83983	-1.45097	0.5508	0.869922466079855	-0.895817	-1.90883	1.614801
Trial2	2	1	noBlindfold	counterclockwise	practice	Guided	1	0.5	-0.25	5.779373	0.82157	-1.45097	0.55079	0.862943704722702	-0.922331	-2.010393	1.543293
Trial2	2	1	noBlindfold	counterclockwise	practice	Guided	1	0.5	-0.25	5.799362	0.80165	-1.451	0.55079	0.855720318064018	-0.940957	-2.107725	1.565719
Trial2	2	1	noBlindfold	counterclockwise	practice	Guided	1	0.5	-0.25	5.819366	0.78184	-1.45103	0.55082	0.848967880245316	-0.940653	-2.00193	1.636685
Trial2	2	1	noBlindfold	counterclockwise	practice	Guided	1	0.5	-0.25	5.839371	0.76271	-1.45101	0.55083	0.842819809070724	-0.971122	-1.980771	1.686276
Trial2	2	1	noBlindfold	counterclockwise	practice	Guided	1	0.5	-0.25	5.85936	0.76271	-1.45101	0.55083	0.842819809070724	-0.971122	-1.980771	1.686276
Trial2	2	1	noBlindfold	counterclockwise	practice	Guided	1	0.5	-0.25	5.879364	0.72484	-1.45099	0.55077	0.831736562690136	-0.832126	-1.942685	1.5985
Trial2	2	1	noBlindfold	counterclockwise	practice	Guided	1	0.5	-0.25	5.899368	0.68977	-1.45098	0.55074	0.822919923140226	-0.847351	-1.985003	1.465606
Trial2	2	1	noBlindfold	counterclockwise	practice	Guided	1	0.5	-0.25	5.919373	0.66791	-1.45098	0.55073	0.8181456338681	-0.914012	-2.00193	1.501305
Trial2	2	1	noBlindfold	counterclockwise	practice	Guided	1	0.5	-0.25	5.939362	0.65011	-1.45099	0.55077	0.814718158562965	-0.824972	-2.031552	1.514134
Trial2	2	1	noBlindfold	counterclockwise	practice	Guided	1	0.5	-0.25	5.959366	0.61285	-1.45099	0.55078	0.808692605708405	-0.767703	-1.938453	1.592856
Trial2	2	1	noBlindfold	counterclockwise	practice	Guided	1	0.5	-0.25	5.97937	0.59563	-1.45098	0.5508	0.80648978653694	-0.734795	-1.959612	1.653596
Trial2	2	1	noBlindfold	counterclockwise	practice	Guided	1	0.5	-0.25	5.999359	0.57757	-1.45096	0.55082	0.804568063870743	-0.762955	-1.819962	1.595954
Trial2	2	1	noBlindfold	counterclockwise	practice	Guided	1	0.5	-0.25	6.019363	0.55971	-1.45092	0.55083	0.803052916469123	-0.802594	-1.798803	1.67589
Trial2	2	1	noBlindfold	counterclockwise	practice	Guided	1	0.5	-0.25	6.039368	0.54253	-1.4509	0.55087	0.801998478755321	-0.766145	-1.726863	1.706924
Trial2	2	1	noBlindfold	counterclockwise	practice	Guided	1	0.5	-0.25	6.059372	0.50806	-1.45086	0.55088	0.800920511687204	-0.770451	-1.748022	1.735795
Trial2	2	1	noBlindfold	counterclockwise	practice	Guided	1	0.5	-0.25	6.079361	0.4918	-1.45086	0.55087	0.800911979458824	-0.76792	-1.671849	1.72089
Trial2	2	1	noBlindfold	counterclockwise	practice	Guided	1	0.5	-0.25	6.099365	0.47465	-1.45085	0.55086	0.801261154774703	-0.839899	-1.764949	1.733635
Trial2	2	1	noBlindfold	counterclockwise	practice	Guided	1	0.5	-0.25	6.11937	0.4581	-1.45086	0.55086	0.8019553766721	-0.845678	-1.69724	1.663142
Trial2	2	1	noBlindfold	counterclockwise	practice	Guided	1	0.5	-0.25	6.139374	0.44113	-1.45085	0.55091	0.803070669809907	-0.850835	-1.608372	1.796522
Trial2	2	1	noBlindfold	counterclockwise	practice	Guided	1	0.5	-0.25	6.159363	0.40844	-1.4508	0.55094	0.806156363091056	-0.774145	-1.544895	1.833556
Trial2	2	1	noBlindfold	counterclockwise	practice	Guided	1	0.5	-0.25	6.179367	0.39226	-1.45077	0.55097	0.808183633152119	-0.71184	-1.523736	1.986504
Trial2	2	1	noBlindfold	counterclockwise	practice	Guided	1	0.5	-0.25	6.199371	0.37574	-1.45074	0.55098	0.810561262655505	-0.747437	-1.4391	1.909457
Trial2	2	1	noBlindfold	counterclockwise	practice	Guided	1	0.5	-0.25	6.21936	0.35935	-1.45072	0.55099	0.813244969541034	-0.730323	-1.409478	2.014117
Trial2	2	1	noBlindfold	counterclockwise	practice	Guided	1	0.5	-0.25	6.239365	0.34403	-1.4507	0.55104	0.816083154309579	-0.709153	-1.337537	2.021138
Trial2	2	1	noBlindfold	counterclockwise	practice	Guided	1	0.5	-0.25	6.259369	0.31176	-1.45067	0.55106	0.822879915960006	-0.719436	-1.257133	2.121779
Trial2	2	1	noBlindfold	counterclockwise	practice	Guided	1	0.5	-0.25	6.279373	0.29675	-1.45065	0.55108	0.826462162932851	-0.732359	-1.316378	2.160943
Trial2	2	1	noBlindfold	counterclockwise	practice	Guided	1	0.5	-0.25	6.299362	0.28094	-1.45065	0.55106	0.830472363703077	-0.710322	-1.303683	2.069577
Trial2	2	1	noBlindfold	counterclockwise	practice	Guided	1	0.5	-0.25	6.319366	0.26528	-1.45065	0.55105	0.834730249098957	-0.665136	-1.269828	2.08148
Trial2	2	1	noBlindfold	counterclockwise	practice	Guided	1	0.5	-0.25	6.339371	0.2507	-1.45065	0.55103	0.838927601568228	-0.610373	-1.350233	2.10743
Trial2	2	1	noBlindfold	counterclockwise	practice	Guided	1	0.5	-0.25	6.35936	0.22071	-1.45063	0.55103	0.848323009257822	-0.647463	-1.286756	2.062857
Trial2	2	1	noBlindfold	counterclockwise	practice	Guided	1	0.5	-0.25	6.379364	0.20619	-1.45062	0.55103	0.853213543670029	-0.619655	-1.219047	2.03148
Trial2	2	1	noBlindfold	counterclockwise	practice	Guided	1	0.5	-0.25	6.399368	0.19142	-1.45061	0.55104	0.858421042193157	-0.603774	-1.168265	2.096953
Trial2	2	1	noBlindfold	counterclockwise	practice	Guided	1	0.5	-0.25	6.419373	0.17726	-1.45061	0.55104	0.863612280961198	-0.547678	-1.223279	2.108562
Trial2	2	1	noBlindfold	counterclockwise	practice	Guided	1	0.5	-0.25	6.439362	0.16331	-1.45061	0.55099	0.868875772881764	-0.599713	-1.197888	2.044827
Trial2	2	1	noBlindfold	counterclockwise	practice	Guided	1	0.5	-0.25	6.459366	0.13531	-1.45064	0.55096	0.880077109111739	-0.451035	-1.312146	1.923996
Trial2	2	1	noBlindfold	counterclockwise	practice	Guided	1	0.5	-0.25	6.47937	0.12216	-1.45066	0.55094	0.885589019055064	-0.449433	-1.295219	1.865301
Trial2	2	1	noBlindfold	counterclockwise	practice	Guided	1	0.5	-0.25	6.499359	0.10897	-1.45067	0.55094	0.891296419200507	-0.407422	-1.337537	1.909836
Trial2	2	1	noBlindfold	counterclockwise	practice	Guided	1	0.5	-0.25	6.519363	0.096504	-1.45068	0.55097	0.896862249097611	-0.471828	-1.346001	1.968866
Trial2	2	1	noBlindfold	counterclockwise	practice	Guided	1	0.5	-0.25	6.539368	0.08467899	-1.45067	0.55104	0.902306273263906	-0.570231	-1.307915	2.044328
Trial2	2	1	noBlindfold	counterclockwise	practice	Guided	1	0.5	-0.25	6.559372	0.060245	-1.45065	0.55105	0.913819224159113	-0.493867	-1.252901	2.10701
Trial2	2	1	noBlindfold	counterclockwise	practice	Guided	1	0.5	-0.25	6.579361	0.048714	-1.45063	0.55105	0.919423823598383	-0.552594	-1.193656	2.09512
Trial2	2	1	noBlindfold	counterclockwise	practice	Guided	1	0.5	-0.25	6.599365	0.037719	-1.45061	0.55104	0.924861500143541	-0.55272	-1.214815	2.096125
Trial2	2	1	noBlindfold	counterclockwise	practice	Guided	1	0.5	-0.25	6.61937	0.02588	-1.4506	0.55104	0.930835563547906	-0.582015	-1.193656	2.075889
Trial2	2	1	noBlindfold	counterclockwise	practice	Guided	1	0.5	-0.25	6.639374	0.015201	-1.4506	0.55104	0.936319999533886	-0.590728	-1.176729	2.089669
Trial2	2	1	noBlindfold	counterclockwise	practice	Guided	1	0.5	-0.25	6.659363	-0.0067076	-1.45061	0.55103	0.947840503934826	-0.61219	-1.206351	2.028625
Trial2	2	1	noBlindfold	counterclockwise	practice	Guided	1	0.5	-0.25	6.679367	-0.017267	-1.45061	0.55102	0.953518817912012	-0.599786	-1.185192	2.042449
Trial2	2	1	noBlindfold	counterclockwise	practice	Guided	1	0.5	-0.25	6.699371	-0.027694	-1.4506	0.55103	0.959223636462846	-0.595966	-1.176729	2.051983
Trial2	2	1	noBlindfold	counterclockwise	practice	Guided	1	0.5	-0.25	6.71936	-0.038318	-1.4506	0.55103	0.965108957095262	-0.62139	-1.185192	2.070363
Trial2	2	1	noBlindfold	counterclockwise	practice	Guided	1	0.5	-0.25	6.739365	-0.048528	-1.4506	0.55099	0.970807872023278	-0.571377	-1.235974	2.037244
Trial2	2	1	noBlindfold	counterclockwise	practice	Guided	1	0.5	-0.25	6.759369	-0.068951	-1.45061	0.551	0.982499996221543	-0.581199	-1.219047	2.001455
Trial2	2	1	noBlindfold	counterclockwise	practice	Guided	1	0.5	-0.25	6.779373	-0.079161	-1.45061	0.55102	0.988463683986564	-0.602491	-1.197888	2.032525
Trial2	2	1	noBlindfold	counterclockwise	practice	Guided	1	0.5	-0.25	6.799362	-0.08898699	-1.45061	0.55104	0.994268952214526	-0.653686	-1.231742	2.076878
Trial2	2	1	noBlindfold	counterclockwise	practice	Guided	1	0.5	-0.25	6.819366	-0.099052	-1.45061	0.55105	1.0002721721509	-0.712667	-1.265597	2.083545
Trial2	2	1	noBlindfold	counterclockwise	practice	Guided	1	0.5	-0.25	6.839371	-0.10849	-1.45062	0.55105	1.005952877399	-0.724987	-1.235974	2.127476
Trial2	2	1	noBlindfold	counterclockwise	practice	Guided	1	0.5	-0.25	6.85936	-0.12855	-1.4506	0.55107	1.01822801666838	-0.754501	-1.172497	2.160688
Trial2	2	1	noBlindfold	counterclockwise	practice	Guided	1	0.5	-0.25	6.879364	-0.138	-1.45057	0.55109	1.02410408991917	-0.70732	-1.134411	2.20317
Trial2	2	1	noBlindfold	counterclockwise	practice	Guided	1	0.5	-0.25	6.899368	-0.14805	-1.45056	0.5511	1.03040285849013	-0.673661	-1.121715	2.194532
Trial2	2	1	noBlindfold	counterclockwise	practice	Guided	1	0.5	-0.25	6.919373	-0.15808	-1.45055	0.5511	1.03674033254338	-0.674227	-1.058238	2.196485
Trial2	2	1	noBlindfold	counterclockwise	practice	Guided	1	0.5	-0.25	6.939362	-0.16782	-1.45055	0.55106	1.04291927916572	-0.7303	-1.138643	2.157584
Trial2	2	1	noBlindfold	counterclockwise	practice	Guided	1	0.5	-0.25	6.959366	-0.18739	-1.45054	0.55104	1.05554255394866	-0.704381	-1.070934	2.087302
Trial2	2	1	noBlindfold	counterclockwise	practice	Guided	1	0.5	-0.25	6.97937	-0.19722	-1.45054	0.55101	1.06194762839014	-0.661359	-1.134411	2.006629
Trial2	2	1	noBlindfold	counterclockwise	practice	Guided	1	0.5	-0.25	6.999359	-0.20731	-1.45055	0.55099	1.06858429776799	-0.58745	-1.130179	1.962727
Trial2	2	1	noBlindfold	counterclockwise	practice	Guided	1	0.5	-0.25	7.019363	-0.21704	-1.45056	0.55099	1.07504945085388	-0.674877	-1.185192	2.018339
Trial2	2	1	noBlindfold	counterclockwise	practice	Guided	1	0.5	-0.25	7.039368	-0.22675	-1.45058	0.551	1.08155747090859	-0.763955	-1.197888	2.028254
Trial2	2	1	noBlindfold	counterclockwise	practice	Guided	1	0.5	-0.25	7.059372	-0.24658	-1.45059	0.551	1.09498068561881	-0.728323	-1.147106	2.003783
Trial2	2	1	noBlindfold	counterclockwise	practice	Guided	1	0.5	-0.25	7.079361	-0.25668	-1.45059	0.551	1.10189184526118	-0.687809	-1.168265	2.012519
Trial2	2	1	noBlindfold	counterclockwise	practice	Guided	1	0.5	-0.25	7.099365	-0.26648	-1.45058	0.55099	1.10863724699229	-0.668105	-1.117484	1.965584
Trial2	2	1	noBlindfold	counterclockwise	practice	Guided	1	0.5	-0.25	7.11937	-0.27656	-1.45057	0.55098	1.11562290120269	-0.67783	-1.15557	1.954789
Trial2	2	1	noBlindfold	counterclockwise	practice	Guided	1	0.5	-0.25	7.139374	-0.28603	-1.45057	0.55097	1.122228152535	-0.637637	-1.138643	1.928608
Trial2	2	1	noBlindfold	counterclockwise	practice	Guided	1	0.5	-0.25	7.159363	-0.30317	-1.45057	0.55098	1.13430641917965	-1.168444	-1.054007	1.892911
Trial2	2	1	noBlindfold	counterclockwise	practice	Guided	1	0.5	-0.25	7.179367	-0.30272	-1.45057	0.55106	1.13404430095709	-3.29417	-1.096325	2.308916
Trial2	2	1	noBlindfold	counterclockwise	practice	Guided	1	0.5	-0.25	7.199371	-0.30201	-1.45054	0.55125	1.13367617384924	-2.921935	-0.588509	2.958664
Trial2	2	1	noBlindfold	counterclockwise	practice	Guided	1	0.5	-0.25	7.21936	-0.30121	-1.45033	0.55148	1.1332729911832	-1.065089	-0.706865	3.484102
Trial2	2	1	noBlindfold	counterclockwise	practice	Guided	1	0.5	-0.25	7.239365	-0.30121	-1.45033	0.55148	1.1332729911832	-1.065089	-0.706865	3.484102
Trial2	2	1	noBlindfold	counterclockwise	practice	Guided	1	0.5	-0.25	7.259369	-0.30072	-1.45033	0.55143	1.13289123589232	-1.065089	-0.706865	3.484102
Trial2	2	1	noBlindfold	counterclockwise	practice	Guided	1	0.5	-0.25	7.279373	-0.30072	-1.45047	0.5513	1.13279927661634	-1.659988	-1.570152	2.100225
Trial2	2	1	noBlindfold	counterclockwise	practice	Guided	1	0.5	-0.25	7.299362	-0.30076	-1.45056	0.55129	1.13282046423	-1.826484	-1.312012	2.308618
Trial2	2	1	noBlindfold	counterclockwise	practice	Guided	1	0.5	-0.25	7.319366	-0.30077	-1.45056	0.55129	1.13282752151336	-1.478756	-0.863441	2.620053
Trial2	2	1	noBlindfold	counterclockwise	practice	Guided	1	0.5	-0.25	7.339371	-0.30077	-1.45056	0.55128	1.13282048072734	-1.175496	-0.791501	2.701649
Trial2	2	1	noBlindfold	counterclockwise	practice	Guided	1	0.5	-0.25	7.35936	-0.30075	-1.45055	0.55127	1.13279928312635	-1.3508	-1.104654	2.095946
Trial2	2	1	noBlindfold	counterclockwise	practice	Guided	1	0.5	-0.25	7.379364	-0.30074	-1.45055	0.55126	1.13278512178599	-1.516056	-1.18929	2.096568
Trial2	2	1	noBlindfold	counterclockwise	practice	Guided	1	0.5	-0.25	7.399368	-0.30075	-1.45055	0.55125	1.1327851594379	-1.560052	-1.083495	2.298187
Trial2	2	1	noBlindfold	counterclockwise	practice	Guided	1	0.5	-0.25	7.419373	-0.30075	-1.45055	0.55125	1.1327851594379	-1.489205	-0.905759	2.429922
Trial2	2	1	noBlindfold	counterclockwise	practice	Guided	1	0.5	-0.25	7.439362	-0.30075	-1.45054	0.55123	1.13277099376586	-1.413111	-0.880368	2.374331
Trial2	2	1	noBlindfold	counterclockwise	practice	Guided	1	0.5	-0.25	7.459366	-0.30074	-1.45053	0.55118	1.13272854377042	-1.455878	-0.880368	1.957645
Trial2	2	1	noBlindfold	counterclockwise	practice	Guided	1	0.5	-0.25	7.47937	-0.30074	-1.45052	0.55104	1.13262951795827	-1.452203	-0.808428	1.639577
Trial2	2	1	noBlindfold	counterclockwise	practice	Guided	1	0.5	-0.25	7.499359	-0.30074	-1.4505	0.55082	1.13247393548891	-1.359487	-0.749183	1.168268
Trial2	2	1	noBlindfold	counterclockwise	practice	Guided	1	0.5	-0.25	7.519363	-0.30072	-1.45048	0.55055	1.13226887496768	-1.270262	-0.854978	0.633578
Trial2	2	1	noBlindfold	counterclockwise	practice	Guided	1	0.5	-0.25	7.539368	-0.30069	-1.45047	0.55013	1.13195075020959	-1.133436	-0.956541	0.193665
Trial2	2	1	noBlindfold	counterclockwise	practice	Guided	1	0.5	-0.25	7.559372	-0.30055	-1.45052	0.54992	1.13170328232458	-0.928672	-1.18929	-0.398174
Trial2	2	1	noBlindfold	counterclockwise	practice	Guided	1	0.5	-0.25	7.579361	-0.30051	-1.45057	0.54947	1.13135694441282	-0.887648	-1.244303	-0.730996
Trial2	2	1	noBlindfold	counterclockwise	practice	Guided	1	0.5	-0.25	7.599365	-0.30046	-1.45062	0.5486	1.13070693369882	-0.79598	-1.345866	-0.909134
Trial2	2	1	noBlindfold	counterclockwise	practice	Guided	1	0.5	-0.25	7.61937	-0.30041	-1.45066	0.54725	1.12971841235593	-0.684426	-1.362794	-0.966835
Trial2	2	1	noBlindfold	counterclockwise	practice	Guided	1	0.5	-0.25	7.639374	-0.30036	-1.45069	0.5427	1.12647654153588	-0.654025	-1.47282	-1.129514
Trial2	2	1	noBlindfold	counterclockwise	practice	Guided	1	0.5	-0.25	7.659363	-0.30032	-1.45073	0.53918	1.12397381800206	-0.634766	-1.47282	-1.376483
Trial2	2	1	noBlindfold	counterclockwise	practice	Guided	1	0.5	-0.25	7.679367	-0.30034	-1.45074	0.53471	1.12085408459164	-0.790721	-1.434734	-1.521205
Trial2	2	1	noBlindfold	counterclockwise	practice	Guided	1	0.5	-0.25	7.699371	-0.30039	-1.45073	0.52933	1.117129998186	-0.917496	-1.417807	-1.742457
Trial2	2	1	noBlindfold	counterclockwise	practice	Guided	1	0.5	-0.25	7.71936	-0.30045	-1.45073	0.52269	1.11255113645934	-0.932629	-1.477052	-1.78829
Trial2	2	1	noBlindfold	counterclockwise	practice	Guided	1	0.5	-0.25	7.739365	-0.30045	-1.45075	0.50627	1.10121046938587	-0.74169	-1.493979	-1.709806
Trial2	2	1	noBlindfold	counterclockwise	practice	Guided	1	0.5	-0.25	7.759369	-0.30037	-1.45068	0.49744	1.09510669515408	-0.775704	-1.345866	-1.64027
Trial2	2	1	noBlindfold	counterclockwise	practice	Guided	1	0.5	-0.25	7.779373	-0.30036	-1.45066	0.48683	1.087885363188	-0.735913	-1.265462	-1.612831
Trial2	2	1	noBlindfold	counterclockwise	practice	Guided	1	0.5	-0.25	7.799362	-0.30037	-1.45063	0.47455	1.07961329397394	-0.850284	-1.26123	-1.615172
Trial2	2	1	noBlindfold	counterclockwise	practice	Guided	1	0.5	-0.25	7.819366	-0.30042	-1.45062	0.46277	1.071780410658	-1.007598	-1.265462	-1.627926
Trial2	2	1	noBlindfold	counterclockwise	practice	Guided	1	0.5	-0.25	7.839371	-0.30046	-1.45063	0.43624	1.05435359425733	-0.933413	-1.163899	-1.670178
Trial2	2	1	noBlindfold	counterclockwise	practice	Guided	1	0.5	-0.25	7.85936	-0.30042	-1.45058	0.42155	1.04482130745238	-0.697222	-1.193522	-1.552997
Trial2	2	1	noBlindfold	counterclockwise	practice	Guided	1	0.5	-0.25	7.879364	-0.30042	-1.45058	0.42155	1.04482130745238	-0.697222	-1.193522	-1.552997
Trial2	2	1	noBlindfold	counterclockwise	practice	Guided	1	0.5	-0.25	7.899368	-0.30037	-1.45057	0.39225	1.02619550459385	-0.73909	-1.032713	-1.380089
Trial2	2	1	noBlindfold	counterclockwise	practice	Guided	1	0.5	-0.25	7.919373	-0.30037	-1.45055	0.3732	1.014381776492	-1.000083	-1.121581	-1.434166
Trial2	2	1	noBlindfold	counterclockwise	practice	Guided	1	0.5	-0.25	7.939362	-0.30044	-1.45057	0.33776	0.993058927927261	-0.97562	-1.218912	-1.422764
Trial2	2	1	noBlindfold	counterclockwise	practice	Guided	1	0.5	-0.25	7.959366	-0.30047	-1.45052	0.31976	0.982536851104811	-0.922313	-0.901527	-0.938694
Trial2	2	1	noBlindfold	counterclockwise	practice	Guided	1	0.5	-0.25	7.97937	-0.30044	-1.45047	0.30164	0.97211671572403	-0.843182	-0.952309	-0.807415
Trial2	2	1	noBlindfold	counterclockwise	practice	Guided	1	0.5	-0.25	7.999359	-0.30041	-1.45047	0.30164	0.972092004893811	-0.843182	-0.952309	-0.807415
Trial2	2	1	noBlindfold	counterclockwise	practice	Guided	1	0.5	-0.25	8.019363	-0.3004	-1.45035	0.26404	0.951250364999788	-0.772811	-0.926918	-1.088284
Trial2	2	1	noBlindfold	counterclockwise	practice	Guided	1	0.5	-0.25	8.039368	-0.3004	-1.45036	0.22497	0.930718346878739	-0.795497	-0.935382	-1.018437
Trial2	2	1	noBlindfold	counterclockwise	practice	Guided	1	0.5	-0.25	8.059372	-0.30037	-1.45038	0.20558	0.920948034454614	-0.624386	-0.83805	-0.688078
Trial2	2	1	noBlindfold	counterclockwise	practice	Guided	1	0.5	-0.25	8.079361	-0.30033	-1.4504	0.18569	0.91123754242965	-0.48038	-0.715328	-0.445591
Trial2	2	1	noBlindfold	counterclockwise	practice	Guided	1	0.5	-0.25	8.099365	-0.3003	-1.45034	0.16631	0.902105374846072	-0.569488	-0.410582	-0.763369
Trial2	2	1	noBlindfold	counterclockwise	practice	Guided	1	0.5	-0.25	8.11937	-0.30032	-1.4503	0.14681	0.893291818948441	-0.746865	-0.816819	-0.771058
Trial2	2	1	noBlindfold	counterclockwise	practice	Guided	1	0.5	-0.25	8.139374	-0.30036	-1.45034	0.10663	0.876219764319267	-0.712373	-0.351302	-0.967529
Trial2	2	1	noBlindfold	counterclockwise	practice	Guided	1	0.5	-0.25	8.159363	-0.30035	-1.45027	0.086267	0.868121901419531	-0.630031	-0.761674	-0.520051
Trial2	2	1	noBlindfold	counterclockwise	practice	Guided	1	0.5	-0.25	8.179367	-0.30031	-1.45031	0.066957	0.860789063236795	-0.606196	-0.266509	-0.765889
Trial2	2	1	noBlindfold	counterclockwise	practice	Guided	1	0.5	-0.25	8.199371	-0.30029	-1.45022	0.045462	0.853089623266117	-0.584566	-0.617672	-1.029735
Trial2	2	1	noBlindfold	counterclockwise	practice	Guided	1	0.5	-0.25	8.21936	-0.30029	-1.45029	0.025578	0.846408499079874	-0.630612	-0.566891	-0.836892
Trial2	2	1	noBlindfold	counterclockwise	practice	Guided	1	0.5	-0.25	8.239365	-0.30029	-1.45029	-0.016211	0.833739413877289	-0.527947	-0.401763	-0.761768
Trial2	2	1	noBlindfold	counterclockwise	practice	Guided	1	0.5	-0.25	8.259369	-0.3003	-1.45031	-0.036806	0.828209981846919	-0.594835	-0.283197	-0.809231
Trial2	2	1	noBlindfold	counterclockwise	practice	Guided	1	0.5	-0.25	8.279373	-0.30031	-1.45022	-0.058337	0.822940325505334	-0.645933	-0.524327	-0.988987
Trial2	2	1	noBlindfold	counterclockwise	practice	Guided	1	0.5	-0.25	8.299362	-0.30031	-1.45026	-0.079437	0.81828345308679	-0.455818	-0.642817	-0.91796
Trial2	2	1	noBlindfold	counterclockwise	practice	Guided	1	0.5	-0.25	8.319366	-0.3003	-1.45029	-0.10063	0.814120071112604	-0.617922	-0.40155	-0.685508
Trial2	2	1	noBlindfold	counterclockwise	practice	Guided	1	0.5	-0.25	8.339371	-0.3003	-1.45024	-0.14326	0.807386846872148	-0.632371	-0.617277	-0.308261
Trial2	2	1	noBlindfold	counterclockwise	practice	Guided	1	0.5	-0.25	8.35936	-0.30036	-1.45025	-0.1643	0.80493515961218	-0.740366	-0.545236	-0.683988
Trial2	2	1	noBlindfold	counterclockwise	practice	Guided	1	0.5	-0.25	8.379364	-0.30037	-1.45028	-0.18594	0.802929531926563	-0.748213	-0.51137	-0.586287
Trial2	2	1	noBlindfold	counterclockwise	practice	Guided	1	0.5	-0.25	8.399368	-0.30037	-1.45027	-0.20673	0.801538796813676	-0.6998	-0.477444	-0.28789
Trial2	2	1	noBlindfold	counterclockwise	practice	Guided	1	0.5	-0.25	8.419373	-0.30036	-1.45025	-0.22712	0.800686964302146	-0.745139	-0.50278	-0.086622
Trial2	2	1	noBlindfold	counterclockwise	practice	Guided	1	0.5	-0.25	8.439362	-0.30036	-1.45023	-0.26802	0.800562827527029	-0.814673	-0.363055	-0.422995
Trial2	2	1	noBlindfold	counterclockwise	practice	Guided	1	0.5	-0.25	8.459366	-0.30036	-1.45024	-0.28849	0.801284968142752	-0.720543	-0.384092	-0.371711
Trial2	2	1	noBlindfold	counterclockwise	practice	Guided	1	0.5	-0.25	8.47937	-0.30035	-1.45021	-0.30807	0.802453901792703	-0.639776	-0.282437	-0.259398
Trial2	2	1	noBlindfold	counterclockwise	practice	Guided	1	0.5	-0.25	8.499359	-0.30035	-1.45019	-0.32777	0.80411958763641	-0.663183	-0.430469	0.121173
Trial2	2	1	noBlindfold	counterclockwise	practice	Guided	1	0.5	-0.25	8.519363	-0.30036	-1.45019	-0.34674	0.806185307050765	-0.868683	-0.328812	-0.364615
Trial2	2	1	noBlindfold	counterclockwise	practice	Guided	1	0.5	-0.25	8.539368	-0.30036	-1.45018	-0.3843	0.811549515763346	-0.660295	-0.612261	-0.372881
Trial2	2	1	noBlindfold	counterclockwise	practice	Guided	1	0.5	-0.25	8.559372	-0.30036	-1.4502	-0.40372	0.81498831650687	-0.703781	-0.332828	-0.138613
Trial2	2	1	noBlindfold	counterclockwise	practice	Guided	1	0.5	-0.25	8.579361	-0.30036	-1.45018	-0.42045	0.818308819113637	-0.720687	-0.455453	0.131853
Trial2	2	1	noBlindfold	counterclockwise	practice	Guided	1	0.5	-0.25	8.599365	-0.30037	-1.4502	-0.43901	0.822384902125811	-0.76719	-0.209918	-0.200413
Trial2	2	1	noBlindfold	counterclockwise	practice	Guided	1	0.5	-0.25	8.61937	-0.30039	-1.45013	-0.45637	0.826566836717386	-0.763504	-0.307203	-0.396332
Trial2	2	1	noBlindfold	counterclockwise	practice	Guided	1	0.5	-0.25	8.639374	-0.30041	-1.45015	-0.49019	0.835671838794622	-0.883031	-0.476382	-0.233557
Trial2	2	1	noBlindfold	counterclockwise	practice	Guided	1	0.5	-0.25	8.659363	-0.30042	-1.45015	-0.50705	0.8406823871739	-0.863277	-0.378888	-0.087658
Trial2	2	1	noBlindfold	counterclockwise	practice	Guided	1	0.5	-0.25	8.679367	-0.30041	-1.45017	-0.52298	0.845679749471845	-0.791551	-0.395709	-0.0041669
Trial2	2	1	noBlindfold	counterclockwise	practice	Guided	1	0.5	-0.25	8.699371	-0.30039	-1.45018	-0.53924	0.851048729160287	-0.72828	-0.069789	-0.371825
Trial2	2	1	noBlindfold	counterclockwise	practice	Guided	1	0.5	-0.25	8.71936	-0.30038	-1.45013	-0.56761	0.861094802610076	-0.742458	-0.454819	-0.405035
Trial2	2	1	noBlindfold	counterclockwise	practice	Guided	1	0.5	-0.25	8.739365	-0.30037	-1.45022	-0.58573	0.867932481884369	-0.656476	-0.27696	-0.379266
Trial2	2	1	noBlindfold	counterclockwise	practice	Guided	1	0.5	-0.25	8.759369	-0.30035	-1.45019	-0.60127	0.874042771319481	-0.655666	-0.611181	-0.17596
Trial2	2	1	noBlindfold	counterclockwise	practice	Guided	1	0.5	-0.25	8.779373	-0.30033	-1.45025	-0.61607	0.880076875529175	-0.608185	-0.577326	-0.156929
Trial2	2	1	noBlindfold	counterclockwise	practice	Guided	1	0.5	-0.25	8.799362	-0.3003	-1.45027	-0.6307	0.88623505764777	-0.573532	-0.344518	-0.327934
Trial2	2	1	noBlindfold	counterclockwise	practice	Guided	1	0.5	-0.25	8.819366	-0.30029	-1.45022	-0.6458	0.892816749979621	-0.589946	-0.543316	-0.505084
Trial2	2	1	noBlindfold	counterclockwise	practice	Guided	1	0.5	-0.25	8.839371	-0.30029	-1.45026	-0.67509	0.906181899079764	-0.543946	-0.678734	-0.519906
Trial2	2	1	noBlindfold	counterclockwise	practice	Guided	1	0.5	-0.25	8.85936	-0.30024	-1.45024	-0.69022	0.913333275918257	-0.426282	-0.479701	-0.485313
Trial2	2	1	noBlindfold	counterclockwise	practice	Guided	1	0.5	-0.25	8.879364	-0.30022	-1.45025	-0.70487	0.920466605831628	-0.452431	-0.648965	-0.473146
Trial2	2	1	noBlindfold	counterclockwise	practice	Guided	1	0.5	-0.25	8.899368	-0.30022	-1.4503	-0.71984	0.927955648187491	-0.394558	-0.500837	-0.356791
Trial2	2	1	noBlindfold	counterclockwise	practice	Guided	1	0.5	-0.25	8.919373	-0.30022	-1.45026	-0.7339	0.935153083144234	-0.519741	-0.39494	-0.377021
Trial2	2	1	noBlindfold	counterclockwise	practice	Guided	1	0.5	-0.25	8.939362	-0.30026	-1.45024	-0.76338	0.950776048619913	-0.69491	-0.686886	-0.546219
Trial2	2	1	noBlindfold	counterclockwise	practice	Guided	1	0.5	-0.25	8.959366	-0.30032	-1.4503	-0.7778699	0.958727685465827	-0.613922	-0.386373	-0.495539
Trial2	2	1	noBlindfold	counterclockwise	practice	Guided	1	0.5	-0.25	8.97937	-0.30032	-1.45023	-0.79268	0.966961070143574	-0.61045	-0.602105	-0.321984
Trial2	2	1	noBlindfold	counterclockwise	practice	Guided	1	0.5	-0.25	8.999359	-0.30033	-1.45025	-0.8073	0.975249373436157	-0.666121	-0.492062	-0.336447
Trial2	2	1	noBlindfold	counterclockwise	practice	Guided	1	0.5	-0.25	9.019363	-0.30032	-1.45023	-0.82091	0.983082077641162	-0.551521	-0.343855	-0.235562
Trial2	2	1	noBlindfold	counterclockwise	practice	Guided	1	0.5	-0.25	9.039368	-0.30031	-1.45018	-0.84937	0.999870228422376	-0.646762	-0.386086	-0.360318
Trial2	2	1	noBlindfold	counterclockwise	practice	Guided	1	0.5	-0.25	9.059372	-0.30033	-1.45024	-0.86338	1.00834669217372	-0.67245	-0.453685	-0.484417
Trial2	2	1	noBlindfold	counterclockwise	practice	Guided	1	0.5	-0.25	9.079361	-0.30033	-1.45025	-0.87776	1.01715814452383	-0.659709	-0.284318	-0.387502
Trial2	2	1	noBlindfold	counterclockwise	practice	Guided	1	0.5	-0.25	9.099365	-0.30034	-1.4502	-0.89163	1.02578416813357	-0.695146	-0.390021	-0.326604
Trial2	2	1	noBlindfold	counterclockwise	practice	Guided	1	0.5	-0.25	9.11937	-0.30034	-1.4502	-0.90539	1.03444680593197	-0.653569	-0.381439	-0.345313
Trial2	2	1	noBlindfold	counterclockwise	practice	Guided	1	0.5	-0.25	9.139374	-0.30033	-1.45018	-0.93286	1.0520579283667	-0.648411	-0.169767	-0.227447
Trial2	2	1	noBlindfold	counterclockwise	practice	Guided	1	0.5	-0.25	9.159363	-0.30037	-1.45013	-0.94622	1.06080841524575	-0.856779	-0.381209	-0.344916
Trial2	2	1	noBlindfold	counterclockwise	practice	Guided	1	0.5	-0.25	9.179367	-0.30042	-1.45017	-0.9598899	1.06986723156628	-0.87548	-0.283771	-0.392516
Trial2	2	1	noBlindfold	counterclockwise	practice	Guided	1	0.5	-0.25	9.199371	-0.30045	-1.45017	-0.97303	1.07865315246829	-0.886903	-0.203285	-0.258838
Trial2	2	1	noBlindfold	counterclockwise	practice	Guided	1	0.5	-0.25	9.21936	-0.30046	-1.45012	-0.9860801	1.08745115836233	-0.901556	-0.203234	-0.304777
Trial2	2	1	noBlindfold	counterclockwise	practice	Guided	1	0.5	-0.25	9.239365	-0.30045	-1.45012	-1.01235	1.10539488244136	-0.906183	-0.342805	-0.215613
Trial2	2	1	noBlindfold	counterclockwise	practice	Guided	1	0.5	-0.25	9.259369	-0.30044	-1.4501	-1.02438	1.11371834451152	-0.882377	-0.181885	-0.055716
Trial2	2	1	noBlindfold	counterclockwise	practice	Guided	1	0.5	-0.25	9.279373	-0.30046	-1.45009	-1.03665	1.12229875726244	-1.055904	-0.249536	-0.251639
Trial2	2	1	noBlindfold	counterclockwise	practice	Guided	1	0.5	-0.25	9.299362	-0.3005	-1.45012	-1.04925	1.13119442712136	-1.10005	-0.270618	-0.393724
Trial2	2	1	noBlindfold	counterclockwise	practice	Guided	1	0.5	-0.25	9.319366	-0.30053	-1.45013	-1.05425	1.13475388202068	-1.089126	-0.232466	-0.422404
Trial2	2	1	noBlindfold	counterclockwise	practice	Guided	1	0.5	-0.25	9.339371	-0.30054	-1.45011	-1.05117	1.132580084228	-1.141299	0.148378	-1.865943
Trial2	2	1	noBlindfold	counterclockwise	practice	Guided	1	0.5	-0.25	9.35936	-0.30047	-1.45032	-1.05075	1.13223354576625	-0.67838	-0.516031	-1.436596
Trial2	2	1	noBlindfold	counterclockwise	practice	Guided	1	0.5	-0.25	9.379364	-0.30047	-1.45032	-1.05075	1.13223354576625	-0.67838	-0.516031	-1.436596
Trial2	2	1	noBlindfold	counterclockwise	practice	Guided	1	0.5	-0.25	9.399368	-0.30037	-1.45027	-1.05064	1.13208504012795	-0.376866	-0.092817	-1.220674
Trial2	2	1	noBlindfold	counterclockwise	practice	Guided	1	0.5	-0.25	9.419373	-0.30026	-1.45027	-1.05064	1.13200727390971	-0.430047	-0.989902	-1.159873
Trial2	2	1	noBlindfold	counterclockwise	practice	Guided	1	0.5	-0.25	9.439362	-0.30025	-1.45033	-1.05066	1.1320143598212	-0.407337	-0.350876	-1.346449
Trial2	2	1	noBlindfold	counterclockwise	practice	Guided	1	0.5	-0.25	9.459366	-0.30027	-1.45031	-1.05071	1.13206382476843	-0.921252	-0.879754	-1.680421
Trial2	2	1	noBlindfold	counterclockwise	practice	Guided	1	0.5	-0.25	9.47937	-0.30032	-1.45033	-1.05076	1.13213458933599	-0.98369	-0.439642	-1.745727
Trial2	2	1	noBlindfold	counterclockwise	practice	Guided	1	0.5	-0.25	9.499359	-0.30037	-1.45028	-1.05078	1.13218402193813	-1.022559	-0.172968	-1.671876
Trial2	2	1	noBlindfold	counterclockwise	practice	Guided	1	0.5	-0.25	9.519363	-0.30041	-1.45024	-1.05078	1.13221229558547	-1.102823	-0.528367	-1.566804
Trial2	2	1	noBlindfold	counterclockwise	practice	Guided	1	0.5	-0.25	9.539368	-0.30042	-1.45024	-1.05078	1.13221935357339	-1.075561	-0.536831	-1.623025
Trial2	2	1	noBlindfold	counterclockwise	practice	Guided	1	0.5	-0.25	9.559372	-0.30043	-1.45023	-1.05079	1.13223359922678	-1.062959	-0.532421	-1.75184
Trial2	2	1	noBlindfold	counterclockwise	practice	Guided	1	0.5	-0.25	9.579361	-0.30044	-1.45024	-1.0508	1.13224767625488	-1.044169	-0.782098	-1.781068
Trial2	2	1	noBlindfold	counterclockwise	practice	Guided	1	0.5	-0.25	9.599365	-0.30044	-1.45026	-1.05081	1.13225475853908	-0.979312	-0.511262	-1.749938
Trial2	2	1	noBlindfold	counterclockwise	practice	Guided	1	0.5	-0.25	9.61937	-0.30044	-1.45025	-1.0508	1.13224767625488	-0.812183	-0.443448	-1.604556
Trial2	2	1	noBlindfold	counterclockwise	practice	Guided	1	0.5	-0.25	9.639374	-0.30044	-1.45025	-1.05076	1.13221943187119	-0.628321	-0.502626	-1.46412
Trial2	2	1	noBlindfold	counterclockwise	practice	Guided	1	0.5	-0.25	9.659363	-0.30032	-1.45022	-1.05072	1.13210625922491	-0.118605	-0.202038	-1.333292
Trial2	2	1	noBlindfold	counterclockwise	practice	Guided	1	0.5	-0.25	9.679367	-0.30017	-1.45017	-1.05072	1.13200022815207	0.207939	-0.383935	-1.423401
Trial2	2	1	noBlindfold	counterclockwise	practice	Guided	1	0.5	-0.25	9.699371	-0.3	-1.45018	-1.0508	1.13193663988259	0.545637	-0.472684	-1.649502
Trial2	2	1	noBlindfold	counterclockwise	practice	Guided	1	0.5	-0.25	9.71936	-0.29958	-1.4502	-1.0509	1.13171063914418	0.814441	-0.332927	-1.906497
Trial2	2	1	noBlindfold	counterclockwise	practice	Guided	1	0.5	-0.25	9.739365	-0.29872	-1.45017	-1.05096	1.13114564708855	0.973048	-0.298987	-1.874167
Trial2	2	1	noBlindfold	counterclockwise	practice	Guided	1	0.5	-0.25	9.759369	-0.29517	-1.45017	-1.05097	1.12864893058182	1.08629	-0.303023	-1.925502
Trial2	2	1	noBlindfold	counterclockwise	practice	Guided	1	0.5	-0.25	9.779373	-0.29244	-1.45016	-1.05097	1.12672721376122	1.103405	-0.252166	-1.942603
Trial2	2	1	noBlindfold	counterclockwise	practice	Guided	1	0.5	-0.25	9.799362	-0.28903	-1.45014	-1.05094	1.12431014752043	1.077647	-0.349416	-1.873125
Trial2	2	1	noBlindfold	counterclockwise	practice	Guided	1	0.5	-0.25	9.819366	-0.28484	-1.45015	-1.0509	1.12134499074604	1.028122	-0.281616	-1.764514
Trial2	2	1	noBlindfold	counterclockwise	practice	Guided	1	0.5	-0.25	9.839371	-0.28016	-1.45014	-1.05089	1.11806723264974	1.014339	-0.133446	-1.7423
Trial2	2	1	noBlindfold	counterclockwise	practice	Guided	1	0.5	-0.25	9.85936	-0.26874	-1.45006	-1.0509	1.11013601281147	1.090325	-0.15031	-1.832461
Trial2	2	1	noBlindfold	counterclockwise	practice	Guided	1	0.5	-0.25	9.879364	-0.2619	-1.45005	-1.05088	1.10539608987176	1.152328	-0.082572	-1.777836
Trial2	2	1	noBlindfold	counterclockwise	practice	Guided	1	0.5	-0.25	9.899368	-0.25453	-1.45004	-1.05085	1.10030735320891	1.17542	-0.086784	-1.658704
Trial2	2	1	noBlindfold	counterclockwise	practice	Guided	1	0.5	-0.25	9.919373	-0.24617	-1.45005	-1.05084	1.09458412453774	1.168137	-0.141766	-1.682349
Trial2	2	1	noBlindfold	counterclockwise	practice	Guided	1	0.5	-0.25	9.939362	-0.23731	-1.45006	-1.05086	1.08857827978739	1.23593	-0.141728	-1.750609
Trial2	2	1	noBlindfold	counterclockwise	practice	Guided	1	0.5	-0.25	9.959366	-0.21747	-1.45008	-1.05084	1.07522460268451	1.171717	-0.188194	-1.668089
Trial2	2	1	noBlindfold	counterclockwise	practice	Guided	1	0.5	-0.25	9.97937	-0.20625	-1.4501	-1.05081	1.06774795832493	1.132876	-0.205059	-1.631698
Trial2	2	1	noBlindfold	counterclockwise	practice	Guided	1	0.5	-0.25	9.999359	-0.1951	-1.45011	-1.05079	1.06039084351132	1.17496	-0.217701	-1.58007
Trial2	2	1	noBlindfold	counterclockwise	practice	Guided	1	0.5	-0.25	10.01936	-0.18225	-1.4501	-1.05077	1.05199701375849	1.145164	-0.204947	-1.530537
Trial2	2	1	noBlindfold	counterclockwise	practice	Guided	1	0.5	-0.25	10.03937	-0.16987	-1.45011	-1.05071	1.04396467707094	1.069262	-0.251437	-1.451638
Trial2	2	1	noBlindfold	counterclockwise	practice	Guided	1	0.5	-0.25	10.05937	-0.14183	-1.4501	-1.0507	1.02619020902048	1.109758	-0.175153	-1.408644
Trial2	2	1	noBlindfold	counterclockwise	practice	Guided	1	0.5	-0.25	10.07936	-0.12751	-1.45009	-1.0507	1.01729513667573	0.947545	-0.242808	-1.412079
Trial2	2	1	noBlindfold	counterclockwise	practice	Guided	1	0.5	-0.25	10.09937	-0.11326	-1.4501	-1.0507	1.00856751306592	0.853693	-0.234283	-1.374831
Trial2	2	1	noBlindfold	counterclockwise	practice	Guided	1	0.5	-0.25	10.11937	-0.09781501	-1.45012	-1.05071	0.999259339290439	0.767444	-0.284996	-1.409934
Trial2	2	1	noBlindfold	counterclockwise	practice	Guided	1	0.5	-0.25	10.13937	-0.082556	-1.45013	-1.05075	0.990238398202035	0.816693	-0.284918	-1.438382
Trial2	2	1	noBlindfold	counterclockwise	practice	Guided	1	0.5	-0.25	10.15936	-0.051299	-1.45013	-1.05077	0.972195067573158	0.733985	-0.187449	-1.506112
Trial2	2	1	noBlindfold	counterclockwise	practice	Guided	1	0.5	-0.25	10.17937	-0.034868	-1.45011	-1.05076	0.962964384771356	0.644341	-0.153539	-1.53795
Trial2	2	1	noBlindfold	counterclockwise	practice	Guided	1	0.5	-0.25	10.19937	-0.018803	-1.4501	-1.05076	0.954134780896878	0.474388	-0.229649	-1.502552
Trial2	2	1	noBlindfold	counterclockwise	practice	Guided	1	0.5	-0.25	10.21936	-0.0022162	-1.45012	-1.05076	0.945218354805691	0.499051	-0.271889	-1.526736
Trial2	2	1	noBlindfold	counterclockwise	practice	Guided	1	0.5	-0.25	10.23936	0.013859	-1.45013	-1.05075	0.93676766693624	0.498186	-0.267588	-1.512917
Trial2	2	1	noBlindfold	counterclockwise	practice	Guided	1	0.5	-0.25	10.25937	0.046343	-1.45011	-1.05073	0.920311464496471	0.44935	-0.14898	-1.447607
Trial2	2	1	noBlindfold	counterclockwise	practice	Guided	1	0.5	-0.25	10.27937	0.062264	-1.45008	-1.05074	0.912577317160856	0.427647	-0.106629	-1.497645
Trial2	2	1	noBlindfold	counterclockwise	practice	Guided	1	0.5	-0.25	10.29936	0.078632	-1.45006	-1.05077	0.904866648447742	0.376596	-0.148913	-1.543916
Trial2	2	1	noBlindfold	counterclockwise	practice	Guided	1	0.5	-0.25	10.31937	0.09447899	-1.45007	-1.05079	0.897614630232282	0.393155	-0.19541	-1.598105
Trial2	2	1	noBlindfold	counterclockwise	practice	Guided	1	0.5	-0.25	10.33937	0.11076	-1.45011	-1.05078	0.890368626485666	0.459971	-0.237659	-1.562035
Trial2	2	1	noBlindfold	counterclockwise	practice	Guided	1	0.5	-0.25	10.35936	0.11076	-1.45011	-1.05078	0.890368626485666	0.459971	-0.237659	-1.562035
Trial2	2	1	noBlindfold	counterclockwise	practice	Guided	1	0.5	-0.25	10.37936	0.14177	-1.45014	-1.05078	0.877255515443796	0.559226	-0.317909	-1.532539
Trial2	2	1	noBlindfold	counterclockwise	practice	Guided	1	0.5	-0.25	10.39937	0.17175	-1.45014	-1.05078	0.865445877437202	0.582403	-0.245824	-1.542996
Trial2	2	1	noBlindfold	counterclockwise	practice	Guided	1	0.5	-0.25	10.41937	0.18933	-1.45012	-1.05077	0.858922880611756	0.430582	-0.216133	-1.562375
Trial2	2	1	noBlindfold	counterclockwise	practice	Guided	1	0.5	-0.25	10.43936	0.20545	-1.45011	-1.05074	0.853196493662326	0.330996	-0.224536	-1.52928
Trial2	2	1	noBlindfold	counterclockwise	practice	Guided	1	0.5	-0.25	10.45937	0.23648	-1.45009	-1.05072	0.842968132430186	0.137026	-0.160959	-1.472846
Trial2	2	1	noBlindfold	counterclockwise	practice	Guided	1	0.5	-0.25	10.47937	0.25218	-1.45008	-1.0507	0.838173816733591	0.221287	-0.114361	-1.376327
Trial2	2	1	noBlindfold	counterclockwise	practice	Guided	1	0.5	-0.25	10.49936	0.26721	-1.45007	-1.05069	0.833843842742832	0.28706	-0.127022	-1.360653
Trial2	2	1	noBlindfold	counterclockwise	practice	Guided	1	0.5	-0.25	10.51936	0.28248	-1.45005	-1.05068	0.82970072160367	0.37393	-0.067753	-1.343815
Trial2	2	1	noBlindfold	counterclockwise	practice	Guided	1	0.5	-0.25	10.53937	0.29716	-1.45004	-1.05071	0.826002730236179	0.445402	-0.118512	-1.336236
Trial2	2	1	noBlindfold	counterclockwise	practice	Guided	1	0.5	-0.25	10.55937	0.32666	-1.45005	-1.05074	0.819287072053018	0.338451	-0.169229	-1.495289
Trial2	2	1	noBlindfold	counterclockwise	practice	Guided	1	0.5	-0.25	10.57936	0.341	-1.45008	-1.05076	0.816393060846268	0.310743	-0.160717	-1.514022
Trial2	2	1	noBlindfold	counterclockwise	practice	Guided	1	0.5	-0.25	10.59937	0.3556	-1.4501	-1.05075	0.813665748423038	0.239153	-0.202975	-1.478438
Trial2	2	1	noBlindfold	counterclockwise	practice	Guided	1	0.5	-0.25	10.61937	0.36957	-1.4501	-1.05073	0.811283245956725	0.277922	-0.139447	-1.463903
Trial2	2	1	noBlindfold	counterclockwise	practice	Guided	1	0.5	-0.25	10.63937	0.38339	-1.45008	-1.05069	0.809136739379046	0.3418	-0.122486	-1.41754
Trial2	2	1	noBlindfold	counterclockwise	practice	Guided	1	0.5	-0.25	10.65936	0.41148	-1.45003	-1.05067	0.805548435550563	0.291162	0.012964	-1.330543
Trial2	2	1	noBlindfold	counterclockwise	practice	Free	1	0.5	-0.25	0	0.44959	-1.45039	-1.05015	0.801736394804632	0.414104	-0.839716	-0.290978
Trial2	2	1	noBlindfold	counterclockwise	practice	Free	1	0.5	-0.25	0.01811218	0.44988	-1.45039	-1.05015	0.801718214471964	0.468188	-0.856643	-0.34253
Trial2	2	1	noBlindfold	counterclockwise	practice	Free	1	0.5	-0.25	0.03811646	0.45026	-1.4504	-1.05015	0.801694547619427	0.518743	-0.890497	-0.348145
Trial2	2	1	noBlindfold	counterclockwise	practice	Free	1	0.5	-0.25	0.05812073	0.4515	-1.45045	-1.05123	0.802696511111402	0.640015	-0.911656	-0.377678
Trial2	2	1	noBlindfold	counterclockwise	practice	Free	1	0.5	-0.25	0.07810974	0.45264	-1.45045	-1.05191	0.803307342532986	0.586146	-0.865106	-0.198603
Trial2	2	1	noBlindfold	counterclockwise	practice	Free	1	0.5	-0.25	0.09811401	0.45409	-1.45043	-1.05263	0.803942008119948	0.536724	-0.738152	-0.154958
Trial2	2	1	noBlindfold	counterclockwise	practice	Free	1	0.5	-0.25	0.1181183	0.45581	-1.45039	-1.05333	0.804544439472412	0.481099	-0.738152	-0.08205
Trial2	2	1	noBlindfold	counterclockwise	practice	Free	1	0.5	-0.25	0.1381226	0.45767	-1.45036	-1.05469	0.805802598452036	0.474023	-0.653516	-0.03994
Trial2	2	1	noBlindfold	counterclockwise	practice	Free	1	0.5	-0.25	0.1581116	0.4623	-1.4503	-1.05518	0.806062061782532	0.440673	-0.581576	0.07694
Trial2	2	1	noBlindfold	counterclockwise	practice	Free	1	0.5	-0.25	0.1781158	0.46478	-1.45029	-1.0556	0.806369451328949	0.397464	-0.577344	0.08695
Trial2	2	1	noBlindfold	counterclockwise	practice	Free	1	0.5	-0.25	0.1981201	0.46752	-1.45029	-1.05596	0.806614142765372	0.422644	-0.556181	0.025449
Trial2	2	1	noBlindfold	counterclockwise	practice	Free	1	0.5	-0.25	0.2181091	0.47055	-1.45028	-1.05628	0.806817679597756	0.457989	-0.535022	0.0022852
Trial2	2	1	noBlindfold	counterclockwise	practice	Free	1	0.5	-0.25	0.2381134	0.47371	-1.45028	-1.05683	0.807258136515677	0.427447	-0.568876	0.01317
Trial2	2	1	noBlindfold	counterclockwise	practice	Free	1	0.5	-0.25	0.2581177	0.48073	-1.45028	-1.05705	0.80728001268755	0.434468	-0.547717	0.031066
Trial2	2	1	noBlindfold	counterclockwise	practice	Free	1	0.5	-0.25	0.2781219	0.48448	-1.45027	-1.0572	0.807349142521094	0.446121	-0.513855	0.044829
Trial2	2	1	noBlindfold	counterclockwise	practice	Free	1	0.5	-0.25	0.298111	0.48843	-1.45025	-1.05731	0.807392888991046	0.476109	-0.446052	0.038691
Trial2	2	1	noBlindfold	counterclockwise	practice	Free	1	0.5	-0.25	0.3181152	0.49262	-1.45023	-1.05738	0.807413689489478	0.498248	-0.450164	0.023578
Trial2	2	1	noBlindfold	counterclockwise	practice	Free	1	0.5	-0.25	0.3381195	0.49718	-1.45021	-1.05737	0.807374872350549	0.489093	-0.411964	0.031758
Trial2	2	1	noBlindfold	counterclockwise	practice	Free	1	0.5	-0.25	0.3581085	0.50697	-1.45019	-1.05721	0.807240059766184	0.464315	-0.365199	0.136713
Trial2	2	1	noBlindfold	counterclockwise	practice	Free	1	0.5	-0.25	0.3781128	0.51216	-1.45018	-1.05695	0.807041588007619	0.454731	-0.377795	0.113746
Trial2	2	1	noBlindfold	counterclockwise	practice	Free	1	0.5	-0.25	0.3981171	0.51758	-1.45018	-1.05663	0.806821564624234	0.380884	-0.377693	0.05483
Trial2	2	1	noBlindfold	counterclockwise	practice	Free	1	0.5	-0.25	0.4181213	0.52334	-1.45019	-1.05631	0.806647794291548	0.385778	-0.373352	0.012935
Trial2	2	1	noBlindfold	counterclockwise	practice	Free	1	0.5	-0.25	0.4381104	0.52926	-1.45019	-1.05564	0.806171152653454	0.380504	-0.398634	0.00029738
Trial2	2	1	noBlindfold	counterclockwise	practice	Free	1	0.5	-0.25	0.4581146	0.54094	-1.45018	-1.05523	0.806270100449806	0.345545	-0.351889	0.066121
Trial2	2	1	noBlindfold	counterclockwise	practice	Free	1	0.5	-0.25	0.4781189	0.54702	-1.45017	-1.05476	0.806132433720596	0.350528	-0.313715	0.109252
Trial2	2	1	noBlindfold	counterclockwise	practice	Free	1	0.5	-0.25	0.4981079	0.55339	-1.45015	-1.05421	0.805980232190923	0.267309	-0.296702	0.085984
Trial2	2	1	noBlindfold	counterclockwise	practice	Free	1	0.5	-0.25	0.5181122	0.55981	-1.45015	-1.05421	0.80643094796524	0.226824	-0.322008	0.083498
Trial2	2	1	noBlindfold	counterclockwise	practice	Free	1	0.5	-0.25	0.5381165	0.56626	-1.45015	-1.05228	0.805011491747668	0.277849	-0.292305	0.057578
Trial2	2	1	noBlindfold	counterclockwise	practice	Free	1	0.5	-0.25	0.5581207	0.57893	-1.45013	-1.05162	0.805496482319426	0.370683	-0.262533	0.010582
Trial2	2	1	noBlindfold	counterclockwise	practice	Free	1	0.5	-0.25	0.5781097	0.58543	-1.45013	-1.05099	0.805532895770546	0.396965	-0.283624	-0.050561
Trial2	2	1	noBlindfold	counterclockwise	practice	Free	1	0.5	-0.25	0.598114	0.59208	-1.45013	-1.05042	0.805699060233931	0.369108	-0.266621	-0.022787
Trial2	2	1	noBlindfold	counterclockwise	practice	Free	1	0.5	-0.25	0.6181183	0.59885	-1.45014	-1.04986	0.8059450014823	0.280731	-0.283471	0.016715
Trial2	2	1	noBlindfold	counterclockwise	practice	Free	1	0.5	-0.25	0.6381226	0.60591	-1.45014	-1.04882	0.805810369230695	0.277874	-0.258	-0.00022625
Trial2	2	1	noBlindfold	counterclockwise	practice	Free	1	0.5	-0.25	0.6581116	0.61998	-1.45011	-1.04832	0.807285640436285	0.121033	-0.211325	-0.023935
Trial2	2	1	noBlindfold	counterclockwise	practice	Free	1	0.5	-0.25	0.6781158	0.62687	-1.45011	-1.04785	0.807874154159069	0.13365	-0.202804	-0.0038532
Trial2	2	1	noBlindfold	counterclockwise	practice	Free	1	0.5	-0.25	0.6981201	0.63367	-1.45011	-1.04741	0.808535963064919	0.130555	-0.219671	-0.016741
Trial2	2	1	noBlindfold	counterclockwise	practice	Free	1	0.5	-0.25	0.7181091	0.6406	-1.4501	-1.04671	0.809021145686997	0.165408	-0.219614	-0.02616
Trial2	2	1	noBlindfold	counterclockwise	practice	Free	1	0.5	-0.25	0.7381134	0.65287	-1.45011	-1.04638	0.810919484076776	0.127466	-0.215273	-0.055469
Trial2	2	1	noBlindfold	counterclockwise	practice	Free	1	0.5	-0.25	0.7581177	0.66038	-1.45011	-1.04613	0.812123531690832	0.078104	-0.198277	-0.046667
Trial2	2	1	noBlindfold	counterclockwise	practice	Free	1	0.5	-0.25	0.7781219	0.66698	-1.4501	-1.04593	0.813256994567498	0.134091	-0.172832	-0.053993
Trial2	2	1	noBlindfold	counterclockwise	practice	Free	1	0.5	-0.25	0.798111	0.67332	-1.45009	-1.04572	0.81437712963789	0.130196	-0.130467	0.012306
Trial2	2	1	noBlindfold	counterclockwise	practice	Free	1	0.5	-0.25	0.8181152	0.67981	-1.45006	-1.04553	0.815597665152346	0.180442	-0.0034915	-0.049241
Trial2	2	1	noBlindfold	counterclockwise	practice	Free	1	0.5	-0.25	0.8381195	0.68593	-1.45003	-1.04516	0.816608525121575	0.258795	-0.033106	-0.024373
Trial2	2	1	noBlindfold	counterclockwise	practice	Free	1	0.5	-0.25	0.8581085	0.69921	-1.45004	-1.04498	0.819559590044148	0.298267	-0.113466	0.0055916
Trial2	2	1	noBlindfold	counterclockwise	practice	Free	1	0.5	-0.25	0.8781128	0.706	-1.45006	-1.04485	0.821110541790022	0.328972	-0.168439	-0.046291
Trial2	2	1	noBlindfold	counterclockwise	practice	Free	1	0.5	-0.25	0.8981171	0.71251	-1.45009	-1.04481	0.822729197519459	0.334084	-0.227626	-0.096493
Trial2	2	1	noBlindfold	counterclockwise	practice	Free	1	0.5	-0.25	0.9181213	0.71953	-1.45011	-1.04486	0.824618604611452	0.392271	-0.236024	-0.124173
Trial2	2	1	noBlindfold	counterclockwise	practice	Free	1	0.5	-0.25	0.9381104	0.72672	-1.45012	-1.04505	0.82674452918395	0.416054	-0.244415	-0.065951
Trial2	2	1	noBlindfold	counterclockwise	practice	Free	1	0.5	-0.25	0.9581146	0.74116	-1.45013	-1.04512	0.83088744696956	0.393769	-0.189259	0.0040137
Trial2	2	1	noBlindfold	counterclockwise	practice	Free	1	0.5	-0.25	0.9781189	0.74886	-1.45011	-1.04518	0.833212142322142	0.406893	-0.201897	0.019505
Trial2	2	1	noBlindfold	counterclockwise	practice	Free	1	0.5	-0.25	0.9981079	0.75627	-1.4501	-1.04524	0.835512439773714	0.414723	-0.206075	0.025064
Trial2	2	1	noBlindfold	counterclockwise	practice	Free	1	0.5	-0.25	1.018112	0.76433	-1.4501	-1.04532	0.838095651470515	0.420565	-0.197557	-0.02916
Trial2	2	1	noBlindfold	counterclockwise	practice	Free	1	0.5	-0.25	1.038116	0.77259	-1.45009	-1.04538	0.84079405121495	0.460693	-0.193272	0.031142
Trial2	2	1	noBlindfold	counterclockwise	practice	Free	1	0.5	-0.25	1.058121	0.78908	-1.4501	-1.04527	0.846180562705451	0.567407	-0.210092	0.116936
Trial2	2	1	noBlindfold	counterclockwise	practice	Free	1	0.5	-0.25	1.07811	0.79814	-1.45009	-1.04499	0.849056240233381	0.558139	-0.210039	0.184525
Trial2	2	1	noBlindfold	counterclockwise	practice	Free	1	0.5	-0.25	1.098114	0.80723	-1.4501	-1.04454	0.851870974729957	0.606703	-0.201518	0.242009
Trial2	2	1	noBlindfold	counterclockwise	practice	Free	1	0.5	-0.25	1.118118	0.81664	-1.4501	-1.04392	0.854733836944154	0.650606	-0.209928	0.194538
Trial2	2	1	noBlindfold	counterclockwise	practice	Free	1	0.5	-0.25	1.138107	0.82667	-1.4501	-1.04237	0.857066764783384	0.566072	-0.180245	0.149404
Trial2	2	1	noBlindfold	counterclockwise	practice	Free	1	0.5	-0.25	1.158112	0.84696	-1.45011	-1.04144	0.864151917658242	0.512947	-0.243602	0.093486
Trial2	2	1	noBlindfold	counterclockwise	practice	Free	1	0.5	-0.25	1.178116	0.85778	-1.45012	-1.04045	0.867650775572063	0.490225	-0.209681	0.115831
Trial2	2	1	noBlindfold	counterclockwise	practice	Free	1	0.5	-0.25	1.19812	0.86851	-1.45011	-1.03932	0.871106007191936	0.516834	-0.18423	0.163788
Trial2	2	1	noBlindfold	counterclockwise	practice	Free	1	0.5	-0.25	1.218109	0.87982	-1.45011	-1.03809	0.874842304365831	0.560594	-0.201099	0.221341
Trial2	2	1	noBlindfold	counterclockwise	practice	Free	1	0.5	-0.25	1.238113	0.89072	-1.4501	-1.03488	0.87675456816776	0.577476	-0.201046	0.254255
Trial2	2	1	noBlindfold	counterclockwise	practice	Free	1	0.5	-0.25	1.258118	0.91471	-1.4501	-1.033	0.886043683663987	0.522828	-0.209397	0.210674
Trial2	2	1	noBlindfold	counterclockwise	practice	Free	1	0.5	-0.25	1.278122	0.92705	-1.4501	-1.03114	0.890253531436451	0.55347	-0.238958	0.138864
Trial2	2	1	noBlindfold	counterclockwise	practice	Free	1	0.5	-0.25	1.298111	0.93885	-1.45011	-1.02908	0.894178398392078	0.465094	-0.243124	0.127904
Trial2	2	1	noBlindfold	counterclockwise	practice	Free	1	0.5	-0.25	1.318115	0.95152	-1.45013	-1.02685	0.898535574807737	0.469711	-0.26844	0.155004
Trial2	2	1	noBlindfold	counterclockwise	practice	Free	1	0.5	-0.25	1.33812	0.96434	-1.45013	-1.02244	0.901263055841437	0.515574	-0.230281	0.204603
Trial2	2	1	noBlindfold	counterclockwise	practice	Free	1	0.5	-0.25	1.358109	0.98929	-1.45011	-1.01991	0.912231372634854	0.490259	-0.230159	0.186189
Trial2	2	1	noBlindfold	counterclockwise	practice	Free	1	0.5	-0.25	1.378113	1.00259	-1.45011	-1.01734	0.91728252995767	0.465966	-0.251252	0.175066
Trial2	2	1	noBlindfold	counterclockwise	practice	Free	1	0.5	-0.25	1.398117	1.01565	-1.45013	-1.01461	0.922238303964455	0.470978	-0.285029	0.163964
Trial2	2	1	noBlindfold	counterclockwise	practice	Free	1	0.5	-0.25	1.418121	1.02924	-1.45014	-1.01186	0.927645228468971	0.499152	-0.255327	0.092002
Trial2	2	1	noBlindfold	counterclockwise	practice	Free	1	0.5	-0.25	1.43811	1.04299	-1.45014	-1.00662	0.931295874564023	0.496383	-0.331422	0.109729
Trial2	2	1	noBlindfold	counterclockwise	practice	Free	1	0.5	-0.25	1.458115	1.06954	-1.45016	-1.00393	0.94487366476809	0.388621	-0.373557	0.056564
Trial2	2	1	noBlindfold	counterclockwise	practice	Free	1	0.5	-0.25	1.478119	1.08351	-1.45019	-1.00128	0.951265320942901	0.372845	-0.403069	0.101982
Trial2	2	1	noBlindfold	counterclockwise	practice	Free	1	0.5	-0.25	1.498108	1.0971	-1.4502	-0.99845	0.957447548229288	0.448385	-0.377569	0.191835
Trial2	2	1	noBlindfold	counterclockwise	practice	Free	1	0.5	-0.25	1.518112	1.11117	-1.45019	-0.99561	0.964086592959818	0.482026	-0.34361	0.193864
Trial2	2	1	noBlindfold	counterclockwise	practice	Free	1	0.5	-0.25	1.538116	1.12493	-1.45018	-0.98974	0.968376339716145	0.525858	-0.368903	0.133389
Trial2	2	1	noBlindfold	counterclockwise	practice	Free	1	0.5	-0.25	1.558121	1.15278	-1.45018	-0.98683	0.984398338601893	0.354026	-0.377164	0.106982
Trial2	2	1	noBlindfold	counterclockwise	practice	Free	1	0.5	-0.25	1.57811	1.16723	-1.4502	-0.98391	0.99187686855314	0.270329	-0.43629	0.067845
Trial2	2	1	noBlindfold	counterclockwise	practice	Free	1	0.5	-0.25	1.598114	1.18124	-1.45022	-0.98091	0.999158305459813	0.234002	-0.461575	0.053723
Trial2	2	1	noBlindfold	counterclockwise	practice	Free	1	0.5	-0.25	1.618118	1.19566	-1.45024	-0.97805	1.00697548222913	0.288879	-0.457243	0.033551
Trial2	2	1	noBlindfold	counterclockwise	practice	Free	1	0.5	-0.25	1.638107	1.20962	-1.45024	-0.9726	1.0127740511224	0.289133	-0.444422	-0.017346
Trial2	2	1	noBlindfold	counterclockwise	practice	Free	1	0.5	-0.25	1.658112	1.23736	-1.45024	-0.96991	1.03051939111044	0.306869	-0.503423	-0.020667
Trial2	2	1	noBlindfold	counterclockwise	practice	Free	1	0.5	-0.25	1.678116	1.25152	-1.45023	-0.96738	1.03894970937079	0.356353	-0.499069	-0.0046446
Trial2	2	1	noBlindfold	counterclockwise	practice	Free	1	0.5	-0.25	1.69812	1.26518	-1.45024	-0.96488	1.04716465720377	0.326037	-0.511665	-0.029738
Trial2	2	1	noBlindfold	counterclockwise	practice	Free	1	0.5	-0.25	1.718109	1.27917	-1.45025	-0.96261	1.05589723298132	0.304593	-0.545454	-0.076077
Trial2	2	1	noBlindfold	counterclockwise	practice	Free	1	0.5	-0.25	1.738113	1.29266	-1.45026	-0.9585	1.0631472508848	0.274238	-0.558142	-0.094958
Trial2	2	1	noBlindfold	counterclockwise	practice	Free	1	0.5	-0.25	1.758118	1.31928	-1.45028	-0.95657	1.0818783164143	0.252535	-0.596228	-0.071325
Trial2	2	1	noBlindfold	counterclockwise	practice	Free	1	0.5	-0.25	1.778122	1.33275	-1.4503	-0.95474	1.09093132211552	0.276727	-0.62585	-0.024475
Trial2	2	1	noBlindfold	counterclockwise	practice	Free	1	0.5	-0.25	1.798111	1.34606	-1.45032	-0.95301	1.10001849038013	0.313735	-0.659705	0.010783
Trial2	2	1	noBlindfold	counterclockwise	practice	Free	1	0.5	-0.25	1.818115	1.35885	-1.45032	-0.95121	1.10874650905714	0.30377	-0.617387	0.08679
Trial2	2	1	noBlindfold	counterclockwise	practice	Free	1	0.5	-0.25	1.83812	1.37154	-1.45031	-0.94766	1.11638314117404	0.265366	-0.604691	0.105622
Trial2	2	1	noBlindfold	counterclockwise	practice	Free	1	0.5	-0.25	1.858109	1.39652	-1.45028	-0.9458799	1.13489956795369	0.142189	-0.562373	0.051437
Trial2	2	1	noBlindfold	counterclockwise	practice	Free	1	0.5	-0.25	1.878113	1.40908	-1.45028	-0.94411	1.14377237255112	0.143753	-0.570837	0.043374
Trial2	2	1	noBlindfold	counterclockwise	practice	Free	1	0.5	-0.25	1.898117	1.42106	-1.4503	-0.94227	1.15221060146113	0.231775	-0.60046	0.014258
Trial2	2	1	noBlindfold	counterclockwise	practice	Free	1	0.5	-0.25	1.918121	1.43357	-1.45032	-0.94065	1.16127096719545	0.226845	-0.634314	-0.0036319
Trial2	2	1	noBlindfold	counterclockwise	practice	Free	1	0.5	-0.25	1.93811	1.44487	-1.45033	-0.93749	1.16851263968349	0.250294	-0.647009	-0.032926
Trial2	2	1	noBlindfold	counterclockwise	practice	Free	1	0.5	-0.25	1.958115	1.46772	-1.45034	-0.9360499	1.18623209260852	0.184056	-0.6724	-0.046213
Trial2	2	1	noBlindfold	counterclockwise	practice	Free	1	0.5	-0.25	1.978119	1.47918	-1.45033	-0.93465	1.19479665964382	0.088627	-0.638546	-0.044764
Trial2	2	1	noBlindfold	counterclockwise	practice	Free	1	0.5	-0.25	1.998108	1.49033	-1.45032	-0.93333	1.20320129617403	0.011437	-0.638546	0.0068985
Trial2	2	1	noBlindfold	counterclockwise	practice	Free	1	0.5	-0.25	2.018112	1.50079	-1.45031	-0.93199	1.21107019678235	-0.072902	-0.596228	0.041548
Trial2	2	1	noBlindfold	counterclockwise	practice	Free	1	0.5	-0.25	2.038116	1.51085	-1.4503	-0.92932	1.2179053740167	-0.077978	-0.570837	0.044655
Trial2	2	1	noBlindfold	counterclockwise	practice	Free	1	0.5	-0.25	2.058121	1.53008	-1.45031	-0.92808	1.23323040928252	-0.101935	-0.676632	-0.043222
Trial2	2	1	noBlindfold	counterclockwise	practice	Free	1	0.5	-0.25	2.07811	1.53896	-1.45034	-0.92686	1.23999083288283	-0.089468	-0.748573	-0.040577
Trial2	2	1	noBlindfold	counterclockwise	practice	Free	1	0.5	-0.25	2.098114	1.54766	-1.45038	-0.92574	1.24668190167222	-0.110632	-0.790891	0.015267
Trial2	2	1	noBlindfold	counterclockwise	practice	Free	1	0.5	-0.25	2.118118	1.55542	-1.45041	-0.92453	1.25255827151698	-0.126049	-0.88399	0.104497
Trial2	2	1	noBlindfold	counterclockwise	practice	Free	1	0.5	-0.25	2.138107	1.56316	-1.45044	-0.92205	1.25776001887525	-0.17206	-0.951699	0.113878
Trial2	2	1	noBlindfold	counterclockwise	practice	Free	1	0.5	-0.25	2.158112	1.58273	-1.45047	-0.92074	1.27365469117461	-0.108663	-0.93054	0.158401
Trial2	2	1	noBlindfold	counterclockwise	practice	Free	1	0.5	-0.25	2.178116	1.58273	-1.45047	-0.91921	1.27284962192416	-0.113425	-0.985553	0.235339
Trial2	2	1	noBlindfold	counterclockwise	practice	Free	1	0.5	-0.25	2.19812	1.58851	-1.45049	-0.9176	1.27692752617986	-0.066955	-1.027871	0.258949
Trial2	2	1	noBlindfold	counterclockwise	practice	Free	1	0.5	-0.25	2.218109	1.59371	-1.45051	-0.91585	1.28045225846014	-0.073438	-0.964394	0.192225
Trial2	2	1	noBlindfold	counterclockwise	practice	Free	1	0.5	-0.25	2.238113	1.59865	-1.45051	-0.91237	1.28287415165724	-0.15916	-1.070189	0.167924
Trial2	2	1	noBlindfold	counterclockwise	practice	Free	1	0.5	-0.25	2.258118	1.60694	-1.45054	-0.91078	1.28916499278996	-0.271355	-1.14213	0.093246
Trial2	2	1	noBlindfold	counterclockwise	practice	Free	1	0.5	-0.25	2.278122	1.61014	-1.45056	-0.9092	1.29110637266471	-0.264585	-1.18868	0.060422
Trial2	2	1	noBlindfold	counterclockwise	practice	Free	1	0.5	-0.25	2.298111	1.61298	-1.45059	-0.90776	1.2928158935812	-0.217976	-1.205607	0.084227
Trial2	2	1	noBlindfold	counterclockwise	practice	Free	1	0.5	-0.25	2.318115	1.61518	-1.4506	-0.9063799	1.29400959208477	-0.232669	-1.222534	0.132613
Trial2	2	1	noBlindfold	counterclockwise	practice	Free	1	0.5	-0.25	2.33812	1.61695	-1.4506	-0.90411	1.29438684012474	-0.22903	-1.239461	0.094483
Trial2	2	1	noBlindfold	counterclockwise	practice	Free	1	0.5	-0.25	2.358109	1.61902	-1.45061	-0.90335	1.29579008486805	-0.23888	-1.264852	0.055881
Trial2	2	1	noBlindfold	counterclockwise	practice	Free	1	0.5	-0.25	2.378113	1.61938	-1.45063	-0.90279	1.29581877496668	-0.338859	-1.341025	0.081575
Trial2	2	1	noBlindfold	counterclockwise	practice	Free	1	0.5	-0.25	2.398117	1.61939	-1.45065	-0.90235	1.29560585438947	-0.408004	-1.336793	0.191339
Trial2	2	1	noBlindfold	counterclockwise	practice	Free	1	0.5	-0.25	2.418121	1.61912	-1.45066	-0.90186	1.29512577362318	-0.456743	-1.294475	0.362366
Trial2	2	1	noBlindfold	counterclockwise	practice	Free	1	0.5	-0.25	2.43811	1.61866	-1.45066	-0.90025	1.29391855267649	-0.418284	-1.264852	0.476715
Trial2	2	1	noBlindfold	counterclockwise	practice	Free	1	0.5	-0.25	2.458115	1.61735	-1.45064	-0.89904	1.29217799112086	-0.290253	-1.256389	0.636166
Trial2	2	1	noBlindfold	counterclockwise	practice	Free	1	0.5	-0.25	2.478119	1.61656	-1.45063	-0.89749	1.29071677458508	-0.308059	-1.247925	0.675469
Trial2	2	1	noBlindfold	counterclockwise	practice	Free	1	0.5	-0.25	2.498108	1.61566	-1.45062	-0.89548	1.28893048522132	-0.285876	-1.226766	0.711106
Trial2	2	1	noBlindfold	counterclockwise	practice	Free	1	0.5	-0.25	2.518112	1.61463	-1.45061	-0.89307	1.28683306837025	-0.31764	-1.214071	0.847104
Trial2	2	1	noBlindfold	counterclockwise	practice	Free	1	0.5	-0.25	2.538116	1.61349	-1.4506	-0.88668	1.28266183346285	-0.316502	-1.197143	0.916919
Trial2	2	1	noBlindfold	counterclockwise	practice	Free	1	0.5	-0.25	2.558121	1.61075	-1.45059	-0.88254	1.27823014726883	-0.297606	-1.112507	0.930051
Trial2	2	1	noBlindfold	counterclockwise	practice	Free	1	0.5	-0.25	2.57811	1.60912	-1.45058	-0.87796	1.27455139502197	-0.293282	-1.180216	1.004952
Trial2	2	1	noBlindfold	counterclockwise	practice	Free	1	0.5	-0.25	2.598114	1.60742	-1.45059	-0.87281	1.27053976266118	-0.286882	-1.163289	1.015144
Trial2	2	1	noBlindfold	counterclockwise	practice	Free	1	0.5	-0.25	2.618118	1.6056	-1.45058	-0.8669299	1.26607816499658	-0.273722	-1.184448	1.007623
Trial2	2	1	noBlindfold	counterclockwise	practice	Free	1	0.5	-0.25	2.638107	1.6036	-1.45058	-0.85386	1.25800623089724	-0.278288	-1.133666	0.960666
Trial2	2	1	noBlindfold	counterclockwise	practice	Free	1	0.5	-0.25	2.658112	1.59933	-1.45061	-0.84678	1.25086878066075	-0.331796	-1.315634	1.014844
Trial2	2	1	noBlindfold	counterclockwise	practice	Free	1	0.5	-0.25	2.678116	1.59694	-1.45063	-0.83927	1.24519740622353	-0.233072	-1.091348	0.879975
Trial2	2	1	noBlindfold	counterclockwise	practice	Free	1	0.5	-0.25	2.69812	1.59456	-1.45058	-0.83126	1.23932436037549	-0.199047	-1.087117	1.013928
Trial2	2	1	noBlindfold	counterclockwise	practice	Free	1	0.5	-0.25	2.718109	1.5921	-1.45055	-0.82242	1.23302346291983	-0.271081	-1.112507	1.103524
Trial2	2	1	noBlindfold	counterclockwise	practice	Free	1	0.5	-0.25	2.738113	1.58943	-1.45051	-0.80384	1.22212784137085	-0.278176	-0.854368	0.869471
Trial2	2	1	noBlindfold	counterclockwise	practice	Free	1	0.5	-0.25	2.758118	1.58375	-1.45045	-0.7936	1.21244177920065	-0.403384	-0.782427	0.792539
Trial2	2	1	noBlindfold	counterclockwise	practice	Free	1	0.5	-0.25	2.778122	1.5805	-1.45043	-0.78336	1.20497018998252	-0.249282	-0.892454	0.728496
Trial2	2	1	noBlindfold	counterclockwise	practice	Free	1	0.5	-0.25	2.798111	1.57721	-1.45044	-0.77247	1.19722853853265	-0.232769	-0.994017	0.788827
Trial2	2	1	noBlindfold	counterclockwise	practice	Free	1	0.5	-0.25	2.818115	1.57372	-1.45048	-0.76168	1.18940784485994	-0.202007	-0.951699	0.656956
Trial2	2	1	noBlindfold	counterclockwise	practice	Free	1	0.5	-0.25	2.83812	1.57033	-1.4505	-0.7396	1.17699374140034	-0.14997	-1.112507	0.695116
Trial2	2	1	noBlindfold	counterclockwise	practice	Free	1	0.5	-0.25	2.858109	1.5636	-1.45054	-0.72736	1.16581202343705	-0.137925	-1.044799	0.601585
Trial2	2	1	noBlindfold	counterclockwise	practice	Free	1	0.5	-0.25	2.878113	1.55986	-1.45053	-0.71592	1.15774983309499	-0.109198	-0.939004	0.72629
Trial2	2	1	noBlindfold	counterclockwise	practice	Free	1	0.5	-0.25	2.898117	1.55662	-1.45048	-0.7042	1.15010583892378	-0.228088	-0.939004	0.733473
Trial2	2	1	noBlindfold	counterclockwise	practice	Free	1	0.5	-0.25	2.918121	1.55324	-1.45045	-0.69213	1.14227550849038	-0.20269	-0.900917	0.774115
Trial2	2	1	noBlindfold	counterclockwise	practice	Free	1	0.5	-0.25	2.93811	1.54982	-1.45043	-0.66697	1.12959546417231	-0.208361	-0.892454	0.798867
Trial2	2	1	noBlindfold	counterclockwise	practice	Free	1	0.5	-0.25	2.958115	1.54293	-1.45049	-0.6538301	1.11838352540296	-0.134508	-1.057494	0.967999
Trial2	2	1	noBlindfold	counterclockwise	practice	Free	1	0.5	-0.25	2.978119	1.53952	-1.45055	-0.64033	1.11038705178497	-0.108157	-1.192912	0.948033
Trial2	2	1	noBlindfold	counterclockwise	practice	Free	1	0.5	-0.25	2.998108	1.53614	-1.4506	-0.6262	1.10232138581553	-0.076672	-1.302938	0.811976
Trial2	2	1	noBlindfold	counterclockwise	practice	Free	1	0.5	-0.25	3.018112	1.5328	-1.45065	-0.61196	1.09439071590849	-0.142647	-1.438356	0.796706
Trial2	2	1	noBlindfold	counterclockwise	practice	Free	1	0.5	-0.25	3.038116	1.52927	-1.4507	-0.58447	1.08225078422468	-0.175818	-1.391806	0.602252
Trial2	2	1	noBlindfold	counterclockwise	practice	Free	1	0.5	-0.25	3.058121	1.52262	-1.45072	-0.57091	1.07179048310019	-0.097692	-1.47221	0.546392
Trial2	2	1	noBlindfold	counterclockwise	practice	Free	1	0.5	-0.25	3.07811	1.51931	-1.45073	-0.55741	1.06465664901966	-0.119852	-1.408733	0.4975
Trial2	2	1	noBlindfold	counterclockwise	practice	Free	1	0.5	-0.25	3.098114	1.51602	-1.45072	-0.5434	1.0575350185126	-0.196082	-1.35372	0.72774
Trial2	2	1	noBlindfold	counterclockwise	practice	Free	1	0.5	-0.25	3.118118	1.51261	-1.45069	-0.52966	1.05051827037963	-0.159264	-1.379111	0.718883
Trial2	2	1	noBlindfold	counterclockwise	practice	Free	1	0.5	-0.25	3.138107	1.50927	-1.45069	-0.50143	1.04011687350329	-0.219563	-1.408733	0.848273
Trial2	2	1	noBlindfold	counterclockwise	practice	Free	1	0.5	-0.25	3.158112	1.50247	-1.45068	-0.48747	1.03021254908852	-0.225743	-1.315634	0.610084
Trial2	2	1	noBlindfold	counterclockwise	practice	Free	1	0.5	-0.25	3.178116	1.49891	-1.45068	-0.47351	1.02361029972185	-0.132168	-1.535687	0.677369
Trial2	2	1	noBlindfold	counterclockwise	practice	Free	1	0.5	-0.25	3.19812	1.49546	-1.45071	-0.45919	1.01720260461842	-0.101324	-1.366415	0.506419
Trial2	2	1	noBlindfold	counterclockwise	practice	Free	1	0.5	-0.25	3.218109	1.49206	-1.45072	-0.44541	1.01112215376546	-0.0064948	-1.510297	0.52833
Trial2	2	1	noBlindfold	counterclockwise	practice	Free	1	0.5	-0.25	3.238113	1.48865	-1.45076	-0.41841	1.00289116116739	-0.044154	-1.599164	0.315402
Trial2	2	1	noBlindfold	counterclockwise	practice	Free	1	0.5	-0.25	3.258118	1.48207	-1.45086	-0.40567	0.994331217087733	-0.208032	-1.785364	0.27714
Trial2	2	1	noBlindfold	counterclockwise	practice	Free	1	0.5	-0.25	3.278122	1.47882	-1.45089	-0.39328	0.989251076953978	-0.246662	-1.734582	0.346518
Trial2	2	1	noBlindfold	counterclockwise	practice	Free	1	0.5	-0.25	3.298111	1.47552	-1.45089	-0.38111	0.984291183841915	-0.209154	-1.793827	0.448281
Trial2	2	1	noBlindfold	counterclockwise	practice	Free	1	0.5	-0.25	3.318115	1.47219	-1.45091	-0.3687	0.979409581958818	-0.161521	-1.806523	0.561533
Trial2	2	1	noBlindfold	counterclockwise	practice	Free	1	0.5	-0.25	3.33812	1.46878	-1.45092	-0.34445	0.973373293891707	-0.131326	-1.975795	0.694447
Trial2	2	1	noBlindfold	counterclockwise	practice	Free	1	0.5	-0.25	3.358109	1.46227	-1.45095	-0.3327	0.965817211740379	-0.158543	-1.891159	0.492742
Trial2	2	1	noBlindfold	counterclockwise	practice	Free	1	0.5	-0.25	3.378113	1.45896	-1.45096	-0.32106	0.961589264421821	-0.205413	-1.827682	0.564455
Trial2	2	1	noBlindfold	counterclockwise	practice	Free	1	0.5	-0.25	3.398117	1.45573	-1.45091	-0.30945	0.957577302119652	-0.24243	-1.764205	0.612388
Trial2	2	1	noBlindfold	counterclockwise	practice	Free	1	0.5	-0.25	3.418121	1.45243	-1.45088	-0.29742	0.953609762733095	-0.342522	-1.599164	0.747586
Trial2	2	1	noBlindfold	counterclockwise	practice	Free	1	0.5	-0.25	3.43811	1.44892	-1.45083	-0.27341	0.949208732263881	-0.257567	-1.645714	0.943294
Trial2	2	1	noBlindfold	counterclockwise	practice	Free	1	0.5	-0.25	3.458115	1.44189	-1.45081	-0.26063	0.941949983645093	-0.134898	-1.700728	0.902967
Trial2	2	1	noBlindfold	counterclockwise	practice	Free	1	0.5	-0.25	3.478119	1.43838	-1.45085	-0.24805	0.93838202906262	-0.080651	-1.743046	0.892778
Trial2	2	1	noBlindfold	counterclockwise	practice	Free	1	0.5	-0.25	3.498108	1.43484	-1.45087	-0.23507	0.934959177118297	-0.145599	-1.73035	0.608643
Trial2	2	1	noBlindfold	counterclockwise	practice	Free	1	0.5	-0.25	3.518112	1.43137	-1.45088	-0.22246	0.931776981601441	-0.130508	-1.802291	0.763426
Trial2	2	1	noBlindfold	counterclockwise	practice	Free	1	0.5	-0.25	3.538116	1.42804	-1.45087	-0.19666	0.929571648002859	-0.134643	-1.671105	0.693656
Trial2	2	1	noBlindfold	counterclockwise	practice	Free	1	0.5	-0.25	3.558121	1.42122	-1.45078	-0.18332	0.923630135350328	-0.191465	-1.489138	0.828235
Trial2	2	1	noBlindfold	counterclockwise	practice	Free	1	0.5	-0.25	3.57811	1.41787	-1.45077	-0.17016	0.921335783764588	-0.029032	-1.535687	0.839445
Trial2	2	1	noBlindfold	counterclockwise	practice	Free	1	0.5	-0.25	3.598114	1.41461	-1.45078	-0.15678	0.919348394988082	-0.025737	-1.696496	0.957424
Trial2	2	1	noBlindfold	counterclockwise	practice	Free	1	0.5	-0.25	3.618118	1.4114	-1.45081	-0.14323	0.917632673138695	-0.0094415	-1.61186	0.848277
Trial2	2	1	noBlindfold	counterclockwise	practice	Free	1	0.5	-0.25	3.638107	1.40842	-1.45081	-0.11521	0.91836561099611	-0.090971	-1.61186	0.881678
Trial2	2	1	noBlindfold	counterclockwise	practice	Free	1	0.5	-0.25	3.658112	1.40269	-1.45077	-0.10119	0.914873506235785	-0.213919	-1.514528	0.849132
Trial2	2	1	noBlindfold	counterclockwise	practice	Free	1	0.5	-0.25	3.678116	1.39983	-1.45076	-0.08666199	0.914534473729919	-0.19701	-1.522992	0.718414
Trial2	2	1	noBlindfold	counterclockwise	practice	Free	1	0.5	-0.25	3.69812	1.39677	-1.45078	-0.07295	0.914080487102001	-0.083191	-1.624555	0.742417
Trial2	2	1	noBlindfold	counterclockwise	practice	Free	1	0.5	-0.25	3.718109	1.39399	-1.4508	-0.058324	0.914307322304753	-0.06002	-1.675337	0.774062
Trial2	2	1	noBlindfold	counterclockwise	practice	Free	1	0.5	-0.25	3.738113	1.39112	-1.45082	-0.029155	0.918078042487165	0.024853	-1.662641	0.791109
Trial2	2	1	noBlindfold	counterclockwise	practice	Free	1	0.5	-0.25	3.758118	1.38572	-1.45082	-0.014589	0.916470557575325	-0.09057	-1.531456	0.725519
Trial2	2	1	noBlindfold	counterclockwise	practice	Free	1	0.5	-0.25	3.778122	1.38311	-1.4508	1.4859E-05	0.917818491723865	-0.225753	-1.654178	0.802971
Trial2	2	1	noBlindfold	counterclockwise	practice	Free	1	0.5	-0.25	3.798111	1.38051	-1.45081	0.014965	0.919513171606993	0.018287	-1.637251	0.629017
Trial2	2	1	noBlindfold	counterclockwise	practice	Free	1	0.5	-0.25	3.818115	1.37791	-1.45082	0.029379	0.921291710281369	-0.0053196	-1.671105	0.557331
Trial2	2	1	noBlindfold	counterclockwise	practice	Free	1	0.5	-0.25	3.83812	1.37549	-1.45083	0.05882	0.928360084431834	-0.074888	-1.764205	0.767624
Trial2	2	1	noBlindfold	counterclockwise	practice	Free	1	0.5	-0.25	3.858109	1.37085	-1.45081	0.072923	0.928794452374298	-0.063141	-1.641482	0.697177
Trial2	2	1	noBlindfold	counterclockwise	practice	Free	1	0.5	-0.25	3.878113	1.36855	-1.45082	0.08781701	0.931933227183509	-0.140633	-1.696496	0.618471
Trial2	2	1	noBlindfold	counterclockwise	practice	Free	1	0.5	-0.25	3.898117	1.36615	-1.45084	0.10209	0.934977551713995	-0.079138	-1.556846	0.502392
Trial2	2	1	noBlindfold	counterclockwise	practice	Free	1	0.5	-0.25	3.918121	1.36383	-1.45081	0.117	0.938558051869633	-0.061102	-1.743046	0.480399
Trial2	2	1	noBlindfold	counterclockwise	practice	Free	1	0.5	-0.25	3.93811	1.36143	-1.45084	0.14451	0.947470139205042	-0.019251	-1.649946	0.411811
Trial2	2	1	noBlindfold	counterclockwise	practice	Free	1	0.5	-0.25	3.958115	1.35722	-1.45084	0.15809	0.949401632805789	-0.028168	-1.649946	0.56174
Trial2	2	1	noBlindfold	counterclockwise	practice	Free	1	0.5	-0.25	3.978119	1.35509	-1.45085	0.17158	0.953367003685502	-0.079444	-1.734582	0.632393
Trial2	2	1	noBlindfold	counterclockwise	practice	Free	1	0.5	-0.25	3.998108	1.35303	-1.45084	0.18529	0.957673068249647	-0.064634	-1.561078	0.418572
Trial2	2	1	noBlindfold	counterclockwise	practice	Free	1	0.5	-0.25	4.018112	1.35093	-1.45082	0.19834	0.961816291021812	-0.134187	-1.6838	0.437064
Trial2	2	1	noBlindfold	counterclockwise	practice	Free	1	0.5	-0.25	4.038116	1.34893	-1.45083	0.2216	0.971127542266915	-0.06979	-1.628787	0.234716
Trial2	2	1	noBlindfold	counterclockwise	practice	Free	1	0.5	-0.25	4.058121	1.34538	-1.45085	0.23603	0.975137126747196	-0.095222	-1.726118	0.380689
Trial2	2	1	noBlindfold	counterclockwise	practice	Free	1	0.5	-0.25	4.07811	1.34321	-1.45088	0.24851	0.979548516811401	-0.101206	-1.713423	0.592168
Trial2	2	1	noBlindfold	counterclockwise	practice	Free	1	0.5	-0.25	4.098114	1.34141	-1.45088	0.26057	0.984201387220945	-0.069738	-1.768436	0.602314
Trial2	2	1	noBlindfold	counterclockwise	practice	Free	1	0.5	-0.25	4.118118	1.33957	-1.45088	0.27255	0.988906659470272	-0.09871	-1.844609	0.636222
Trial2	2	1	noBlindfold	counterclockwise	practice	Free	1	0.5	-0.25	4.138107	1.33777	-1.45089	0.29657	1.00029861357269	-0.131717	-1.628787	0.516801
Trial2	2	1	noBlindfold	counterclockwise	practice	Free	1	0.5	-0.25	4.158112	1.33394	-1.45085	0.3083	1.00357104849505	-0.215863	-1.607628	0.509844
Trial2	2	1	noBlindfold	counterclockwise	practice	Free	1	0.5	-0.25	4.178116	1.33176	-1.45082	0.32038	1.00854247682551	-0.284022	-1.628787	0.684109
Trial2	2	1	noBlindfold	counterclockwise	practice	Free	1	0.5	-0.25	4.19812	1.32943	-1.4508	0.33217	1.01334901014232	-0.3	-1.594933	0.753623
Trial2	2	1	noBlindfold	counterclockwise	practice	Free	1	0.5	-0.25	4.218109	1.32705	-1.4508	0.34401	1.01826299580258	-0.15415	-1.65841	0.723222
Trial2	2	1	noBlindfold	counterclockwise	practice	Free	1	0.5	-0.25	4.238113	1.32465	-1.45079	0.36785	1.0304301689655	-0.090334	-1.497601	0.599093
Trial2	2	1	noBlindfold	counterclockwise	practice	Free	1	0.5	-0.25	4.258118	1.31987	-1.4508	0.38021	1.03409449800489	-0.071777	-1.47221	0.612146
Trial2	2	1	noBlindfold	counterclockwise	practice	Free	1	0.5	-0.25	4.278122	1.31749	-1.45078	0.39224	1.03959716573242	-0.216941	-1.616092	0.709385
Trial2	2	1	noBlindfold	counterclockwise	practice	Free	1	0.5	-0.25	4.298111	1.315	-1.4508	0.40452	1.04528538217966	-0.120883	-1.497601	0.48761
Trial2	2	1	noBlindfold	counterclockwise	practice	Free	1	0.5	-0.25	4.318115	1.31259	-1.45078	0.41669	1.05108413774956	-0.10438	-1.633019	0.565302
Trial2	2	1	noBlindfold	counterclockwise	practice	Free	1	0.5	-0.25	4.33812	1.31015	-1.45079	0.4403	1.0643576183975	-0.026404	-1.527224	0.566212
Trial2	2	1	noBlindfold	counterclockwise	practice	Free	1	0.5	-0.25	4.358109	1.30561	-1.45077	0.45234	1.06877912645428	-0.033059	-1.455283	0.821109
Trial2	2	1	noBlindfold	counterclockwise	practice	Free	1	0.5	-0.25	4.378113	1.30341	-1.45076	0.46457	1.07521057789705	0.0057837	-1.620323	0.834653
Trial2	2	1	noBlindfold	counterclockwise	practice	Free	1	0.5	-0.25	4.398117	1.30137	-1.45079	0.47696	1.08197253750006	-0.036329	-1.552615	0.846513
Trial2	2	1	noBlindfold	counterclockwise	practice	Free	1	0.5	-0.25	4.418121	1.29943	-1.45079	0.48993	1.08930469187963	-0.02686	-1.628787	0.913863
Trial2	2	1	noBlindfold	counterclockwise	practice	Free	1	0.5	-0.25	4.43811	1.29754	-1.45079	0.51582	1.10569004422414	0.010761	-1.522992	0.718553
Trial2	2	1	noBlindfold	counterclockwise	practice	Free	1	0.5	-0.25	4.458115	1.29419	-1.4508	0.52868	1.11224108383568	0.07961	-1.624555	0.682736
Trial2	2	1	noBlindfold	counterclockwise	practice	Free	1	0.5	-0.25	4.478119	1.29279	-1.45082	0.54156	1.12030500141417	0.108612	-1.768436	0.724458
Trial2	2	1	noBlindfold	counterclockwise	practice	Free	1	0.5	-0.25	4.498108	1.29146	-1.45086	0.55477	1.12874423285021	0.079592	-1.721887	0.618059
Trial2	2	1	noBlindfold	counterclockwise	practice	Free	1	0.5	-0.25	4.518112	1.29029	-1.45085	0.56754	1.13707084414712	0.066384	-1.844609	0.679818
Trial2	2	1	noBlindfold	counterclockwise	practice	Free	1	0.5	-0.25	4.538116	1.28926	-1.45088	0.59364	1.15527468817673	-0.023301	-1.624555	0.654754
Trial2	2	1	noBlindfold	counterclockwise	practice	Free	1	0.5	-0.25	4.558121	1.28728	-1.45082	0.60677	1.16355692836066	-0.035539	-1.539919	0.921137
Trial2	2	1	noBlindfold	counterclockwise	practice	Free	1	0.5	-0.25	4.57811	1.28626	-1.4508	0.62004	1.17267830292918	0.018445	-1.649946	0.820983
Trial2	2	1	noBlindfold	counterclockwise	practice	Free	1	0.5	-0.25	4.598114	1.28533	-1.45081	0.63332	1.18194647722532	0.058947	-1.616092	0.70458
Trial2	2	1	noBlindfold	counterclockwise	practice	Free	1	0.5	-0.25	4.618118	1.28454	-1.45082	0.64699	1.19167695980514	0.112054	-1.747277	0.704088
Trial2	2	1	noBlindfold	counterclockwise	practice	Free	1	0.5	-0.25	4.638107	1.28389	-1.45084	0.67371	1.21149651226814	0.105275	-1.539919	0.581002
Trial2	2	1	noBlindfold	counterclockwise	practice	Free	1	0.5	-0.25	4.658112	1.283	-1.45085	0.68671	1.22086633675593	0.149097	-1.607628	0.504713
Trial2	2	1	noBlindfold	counterclockwise	practice	Free	1	0.5	-0.25	4.678116	1.28278	-1.45083	0.69998	1.23093730465805	0.12215	-1.743046	0.650636
Trial2	2	1	noBlindfold	counterclockwise	practice	Free	1	0.5	-0.25	4.69812	1.28272	-1.45085	0.7126499	1.24070361521496	0.223706	-1.713423	0.447744
Trial2	2	1	noBlindfold	counterclockwise	practice	Free	1	0.5	-0.25	4.718109	1.28287	-1.45087	0.72508	1.25046653458708	0.178825	-1.844609	0.503436
Trial2	2	1	noBlindfold	counterclockwise	practice	Free	1	0.5	-0.25	4.738113	1.28321	-1.4509	0.7492599	1.26962136503156	0.199697	-1.802291	0.451983
Trial2	2	1	noBlindfold	counterclockwise	practice	Free	1	0.5	-0.25	4.758118	1.28321	-1.4509	0.7492599	1.26962136503156	0.199697	-1.802291	0.451983
Trial2	2	1	noBlindfold	counterclockwise	practice	Free	1	0.5	-0.25	4.778122	1.28443	-1.45097	0.7704901	1.28714040029265	0.211789	-1.916549	0.328766
Trial2	2	1	noBlindfold	counterclockwise	practice	Free	1	0.5	-0.25	4.798111	1.28609	-1.45099	0.77117	1.28869147734704	0.177226	-1.925013	0.29003
Trial2	2	1	noBlindfold	counterclockwise	practice	Free	1	0.5	-0.25	4.818115	1.28733	-1.45097	0.79429	1.30783409023832	0.209445	-1.958867	0.123706
Trial2	2	1	noBlindfold	counterclockwise	practice	Free	1	0.5	-0.25	4.83812	1.2885	-1.45099	0.81368	1.32406468917949	0.024715	-2.064662	0.200058
Trial2	2	1	noBlindfold	counterclockwise	practice	Free	1	0.5	-0.25	4.858109	1.29076	-1.451	0.8223	1.33233958415624	0.070654	-2.204312	0.272848
Trial2	2	1	noBlindfold	counterclockwise	practice	Free	1	0.5	-0.25	4.878113	1.29191	-1.45104	0.8308	1.33986938741211	0.154608	-2.001185	0.271805
Trial2	2	1	noBlindfold	counterclockwise	practice	Free	1	0.5	-0.25	4.898117	1.29309	-1.45102	0.83887	1.34708192335207	0.136978	-2.073126	0.236921
Trial2	2	1	noBlindfold	counterclockwise	practice	Free	1	0.5	-0.25	4.918121	1.29432	-1.45104	0.84667	1.35411560813699	0.103104	-2.08159	0.110662
Trial2	2	1	noBlindfold	counterclockwise	practice	Free	1	0.5	-0.25	4.93811	1.29557	-1.45104	0.86045	1.36602737365312	0.0323	-1.908086	0.062313
Trial2	2	1	noBlindfold	counterclockwise	practice	Free	1	0.5	-0.25	4.958115	1.29772	-1.45101	0.86641	1.37212552392349	-0.076326	-2.018113	-0.0088187
Trial2	2	1	noBlindfold	counterclockwise	practice	Free	1	0.5	-0.25	4.978119	1.29855	-1.45101	0.87183	1.37702027116439	-0.029156	-1.975795	0.011821
Trial2	2	1	noBlindfold	counterclockwise	practice	Free	1	0.5	-0.25	4.998108	1.29922	-1.45101	0.87688	1.38152497501398	-0.070596	-2.090053	0.12352
Trial2	2	1	noBlindfold	counterclockwise	practice	Free	1	0.5	-0.25	5.018112	1.29983	-1.45102	0.88118	1.38538668452992	-0.043248	-2.043503	-0.052938
Trial2	2	1	noBlindfold	counterclockwise	practice	Free	1	0.5	-0.25	5.038116	1.30028	-1.45102	0.8881	1.39130139669086	-0.085343	-2.030808	-0.039735
Trial2	2	1	noBlindfold	counterclockwise	practice	Free	1	0.5	-0.25	5.058121	1.3008	-1.451	0.8907	1.39372774806306	-0.140985	-1.992722	0.0040167
Trial2	2	1	noBlindfold	counterclockwise	practice	Free	1	0.5	-0.25	5.07811	1.30084	-1.45099	0.89296	1.39560094571207	-0.176157	-1.946172	0.092188
Trial2	2	1	noBlindfold	counterclockwise	practice	Free	1	0.5	-0.25	5.098114	1.30074	-1.45098	0.89469	1.39696092773976	-0.154569	-2.001185	0.093271
Trial2	2	1	noBlindfold	counterclockwise	practice	Free	1	0.5	-0.25	5.118118	1.30055	-1.451	0.89612	1.39802409074769	-0.097125	-1.984258	0.122179
Trial2	2	1	noBlindfold	counterclockwise	practice	Free	1	0.5	-0.25	5.138107	1.30031	-1.451	0.89771	1.39919063154148	-0.144372	-2.08159	0.114835
Trial2	2	1	noBlindfold	counterclockwise	practice	Free	1	0.5	-0.25	5.158112	1.29981	-1.45104	0.89801	1.39915078677016	-0.281922	-2.068894	0.147974
Trial2	2	1	noBlindfold	counterclockwise	practice	Free	1	0.5	-0.25	5.178116	1.29957	-1.45105	0.89813	1.3991121522898	-0.31488	-2.111212	0.191918
Trial2	2	1	noBlindfold	counterclockwise	practice	Free	1	0.5	-0.25	5.19812	1.29942	-1.45105	0.89814	1.39903460462895	-0.257138	-2.056199	0.154158
Trial2	2	1	noBlindfold	counterclockwise	practice	Free	1	0.5	-0.25	5.218109	1.2994	-1.45104	0.89815	1.39903139812204	-0.333845	-2.10698	0.112721
Trial2	2	1	noBlindfold	counterclockwise	practice	Free	1	0.5	-0.25	5.238113	1.29938	-1.45104	0.89819	1.39905282682392	-0.391391	-2.094285	0.150399
Trial2	2	1	noBlindfold	counterclockwise	practice	Free	1	0.5	-0.25	5.258118	1.29928	-1.45104	0.89828	1.39906948303735	-0.699783	-2.03504	0.298706
Trial2	2	1	noBlindfold	counterclockwise	practice	Free	1	0.5	-0.25	5.278122	1.29903	-1.45102	0.89838	1.39900880182437	-0.831385	-1.996954	0.12974
Trial2	2	1	noBlindfold	counterclockwise	practice	Free	1	0.5	-0.25	5.298111	1.29849	-1.451	0.8984799	1.3987825152745	-0.913216	-1.984258	0.076068
Trial2	2	1	noBlindfold	counterclockwise	practice	Free	1	0.5	-0.25	5.318115	1.29757	-1.45099	0.89854	1.39830685713728	-0.941747	-1.980026	-0.0049398
Trial2	2	1	noBlindfold	counterclockwise	practice	Free	1	0.5	-0.25	5.33812	1.29632	-1.45099	0.89825	1.39735589826917	-0.999722	-2.009649	-0.100505
Trial2	2	1	noBlindfold	counterclockwise	practice	Free	1	0.5	-0.25	5.358109	1.29255	-1.45104	0.89778	1.39482414034043	-1.185917	-2.115444	-0.330134
Trial2	2	1	noBlindfold	counterclockwise	practice	Free	1	0.5	-0.25	5.378113	1.28993	-1.45106	0.8971	1.39277705191952	-1.303109	-2.123908	-0.332789
Trial2	2	1	noBlindfold	counterclockwise	practice	Free	1	0.5	-0.25	5.398117	1.28659	-1.45106	0.89633	1.39025043189073	-1.315843	-2.060431	-0.230239
Trial2	2	1	noBlindfold	counterclockwise	practice	Free	1	0.5	-0.25	5.418121	1.28258	-1.45104	0.8955901	1.38737452983806	-1.240167	-1.98849	-0.114104
Trial2	2	1	noBlindfold	counterclockwise	practice	Free	1	0.5	-0.25	5.43811	1.27821	-1.45101	0.89414	1.38371494108984	-1.258723	-2.001185	-0.056564
Trial2	2	1	noBlindfold	counterclockwise	practice	Free	1	0.5	-0.25	5.458115	1.26743	-1.45097	0.89333	1.37700847724338	-1.351348	-1.950404	-0.120348
Trial2	2	1	noBlindfold	counterclockwise	practice	Free	1	0.5	-0.25	5.478119	1.26069	-1.45097	0.8925	1.37257256571455	-1.406125	-1.984258	-0.179954
Trial2	2	1	noBlindfold	counterclockwise	practice	Free	1	0.5	-0.25	5.498108	1.25407	-1.45099	0.89144	1.36803021376151	-1.447747	-2.022344	-0.240403
Trial2	2	1	noBlindfold	counterclockwise	practice	Free	1	0.5	-0.25	5.518112	1.24562	-1.45101	0.89033	1.36246165065517	-1.384468	-2.102749	-0.231202
Trial2	2	1	noBlindfold	counterclockwise	practice	Free	1	0.5	-0.25	5.538116	1.23719	-1.45104	0.88787	1.35580129097168	-1.319715	-2.026576	-0.174019
Trial2	2	1	noBlindfold	counterclockwise	practice	Free	1	0.5	-0.25	5.558121	1.2186	-1.45104	0.88657	1.34468484116868	-1.339939	-2.094285	-0.17825
Trial2	2	1	noBlindfold	counterclockwise	practice	Free	1	0.5	-0.25	5.57811	1.20852	-1.45104	0.88524	1.33819670902699	-1.310949	-2.056199	-0.133932
Trial2	2	1	noBlindfold	counterclockwise	practice	Free	1	0.5	-0.25	5.598114	1.19792	-1.45103	0.8839	1.33147341587838	-1.280837	-2.170457	-0.09376
Trial2	2	1	noBlindfold	counterclockwise	practice	Free	1	0.5	-0.25	5.618118	1.18682	-1.45104	0.88245	1.32444883684095	-1.23156	-2.043503	-0.13606
Trial2	2	1	noBlindfold	counterclockwise	practice	Free	1	0.5	-0.25	5.638107	1.17491	-1.45102	0.87946	1.31574438233698	-1.141102	-2.064662	-0.11245
Trial2	2	1	noBlindfold	counterclockwise	practice	Free	1	0.5	-0.25	5.658112	1.15021	-1.45103	0.87801	1.30199067277171	-1.235242	-2.060431	-0.114931
Trial2	2	1	noBlindfold	counterclockwise	practice	Free	1	0.5	-0.25	5.678116	1.13784	-1.45104	0.87649	1.29453451877383	-1.228571	-2.090053	-0.084455
Trial2	2	1	noBlindfold	counterclockwise	practice	Free	1	0.5	-0.25	5.69812	1.12433	-1.45105	0.87504	1.28666351207076	-1.22393	-2.119676	0.015613
Trial2	2	1	noBlindfold	counterclockwise	practice	Free	1	0.5	-0.25	5.718109	1.1109	-1.45105	0.87372	1.27904078713057	-0.946765	-2.085821	0.038794
Trial2	2	1	noBlindfold	counterclockwise	practice	Free	1	0.5	-0.25	5.738113	1.09683	-1.45105	0.87127	1.27021749174179	-1.032702	-2.123908	-0.0017785
Trial2	2	1	noBlindfold	counterclockwise	practice	Free	1	0.5	-0.25	5.758118	1.06858	-1.45104	0.87018	1.25621913243156	-1.009408	-2.115444	0.037567
Trial2	2	1	noBlindfold	counterclockwise	practice	Free	1	0.5	-0.25	5.778122	1.05481	-1.45104	0.86904	1.24902546182216	-0.993404	-2.123908	0.0045513
Trial2	2	1	noBlindfold	counterclockwise	practice	Free	1	0.5	-0.25	5.798111	1.03955	-1.45106	0.86806	1.24143965668593	-0.922004	-2.115444	-0.0033568
Trial2	2	1	noBlindfold	counterclockwise	practice	Free	1	0.5	-0.25	5.818115	1.02501	-1.45107	0.86719	1.23440228167769	-1.045513	-2.20008	0.055931
Trial2	2	1	noBlindfold	counterclockwise	practice	Free	1	0.5	-0.25	5.83812	1.00989	-1.45109	0.86609	1.22704712989344	-1.053879	-2.178921	0.139331
Trial2	2	1	noBlindfold	counterclockwise	practice	Free	1	0.5	-0.25	5.858109	0.97994	-1.45108	0.86584	1.21467746592365	-1.102067	-2.077358	0.230327
Trial2	2	1	noBlindfold	counterclockwise	practice	Free	1	0.5	-0.25	5.878113	0.96503	-1.45106	0.86571	1.20874385534653	-1.221567	-2.119676	0.185217
Trial2	2	1	noBlindfold	counterclockwise	practice	Free	1	0.5	-0.25	5.898117	0.94789	-1.45105	0.8656501	1.20219819036229	-1.197374	-2.047735	0.012757
Trial2	2	1	noBlindfold	counterclockwise	practice	Free	1	0.5	-0.25	5.918121	0.93232	-1.45105	0.8656	1.19643806849596	-1.191973	-2.157762	0.015085
Trial2	2	1	noBlindfold	counterclockwise	practice	Free	1	0.5	-0.25	5.93811	0.91448	-1.45107	0.86537	1.18989243676568	-1.094564	-2.242398	-0.0261
Trial2	2	1	noBlindfold	counterclockwise	practice	Free	1	0.5	-0.25	5.958115	0.8823	-1.45113	0.86512	1.17883243298155	-0.960197	-2.288948	-0.103928
Trial2	2	1	noBlindfold	counterclockwise	practice	Free	1	0.5	-0.25	5.978119	0.8661	-1.45115	0.86476	1.17333669196539	-0.934805	-2.288948	-0.15238
Trial2	2	1	noBlindfold	counterclockwise	practice	Free	1	0.5	-0.25	5.998108	0.84832	-1.45116	0.8643	1.1674722033338	-0.954728	-2.31857	-0.135313
Trial2	2	1	noBlindfold	counterclockwise	practice	Free	1	0.5	-0.25	6.018112	0.832	-1.45115	0.8638101	1.16223787002516	-0.948924	-2.255093	-0.036407
Trial2	2	1	noBlindfold	counterclockwise	practice	Free	1	0.5	-0.25	6.038116	0.81461	-1.45113	0.86315	1.15675510747013	-0.998411	-2.212775	0.035512
Trial2	2	1	noBlindfold	counterclockwise	practice	Free	1	0.5	-0.25	6.058121	0.7807	-1.45108	0.863	1.14785083994894	-0.807265	-2.115444	0.138756
Trial2	2	1	noBlindfold	counterclockwise	practice	Free	1	0.5	-0.25	6.07811	0.76374	-1.45107	0.86296	1.143782631652	-0.786281	-2.15353	0.088695
Trial2	2	1	noBlindfold	counterclockwise	practice	Free	1	0.5	-0.25	6.098114	0.74683	-1.45108	0.863	1.14004129321802	-0.825474	-2.187385	0.098411
Trial2	2	1	noBlindfold	counterclockwise	practice	Free	1	0.5	-0.25	6.118118	0.72948	-1.4511	0.86306	1.13646981547509	-0.831574	-2.187385	-0.031944
Trial2	2	1	noBlindfold	counterclockwise	practice	Free	1	0.5	-0.25	6.138107	0.71269	-1.45111	0.86291	1.1330515320281	-0.893632	-2.263557	-0.080778
Trial2	2	1	noBlindfold	counterclockwise	practice	Free	1	0.5	-0.25	6.158112	0.67875	-1.45112	0.86272	1.12698597214589	-0.881935	-2.183153	-0.103272
Trial2	2	1	noBlindfold	counterclockwise	practice	Free	1	0.5	-0.25	6.178116	0.66208	-1.45111	0.86241	1.12415566139501	-0.810828	-2.263557	-0.125633
Trial2	2	1	noBlindfold	counterclockwise	practice	Free	1	0.5	-0.25	6.19812	0.64451	-1.45113	0.86202	1.12137044028304	-0.737197	-2.327034	-0.100987
Trial2	2	1	noBlindfold	counterclockwise	practice	Free	1	0.5	-0.25	6.218109	0.62761	-1.45116	0.86158	1.11888089054444	-0.688105	-2.327034	-0.084157
Trial2	2	1	noBlindfold	counterclockwise	practice	Free	1	0.5	-0.25	6.238113	0.61189	-1.45118	0.86059	1.11621211344361	-0.731375	-2.41167	-0.049877
Trial2	2	1	noBlindfold	counterclockwise	practice	Free	1	0.5	-0.25	6.258118	0.57979	-1.45119	0.8599501	1.11281426646094	-0.85429	-2.420134	-0.083291
Trial2	2	1	noBlindfold	counterclockwise	practice	Free	1	0.5	-0.25	6.278122	0.56388	-1.45118	0.85928	1.11111779159543	-0.830486	-2.280484	-0.114859
Trial2	2	1	noBlindfold	counterclockwise	practice	Free	1	0.5	-0.25	6.298111	0.54804	-1.45116	0.8587101	1.10975034173242	-0.811213	-2.267789	0.075376
Trial2	2	1	noBlindfold	counterclockwise	practice	Free	1	0.5	-0.25	6.318115	0.53177	-1.45114	0.85827	1.10872525989463	-0.934827	-2.225471	0.124807
Trial2	2	1	noBlindfold	counterclockwise	practice	Free	1	0.5	-0.25	6.33812	0.51548	-1.45114	0.85777	1.10787811951011	-0.989915	-2.335498	0.173266
Trial2	2	1	noBlindfold	counterclockwise	practice	Free	1	0.5	-0.25	6.358109	0.48326	-1.45112	0.85758	1.10770650326305	-0.908592	-2.259325	-0.00020949
Trial2	2	1	noBlindfold	counterclockwise	practice	Free	1	0.5	-0.25	6.378113	0.46686	-1.45112	0.85737	1.10786573497178	-0.879682	-2.178921	-0.084071
Trial2	2	1	noBlindfold	counterclockwise	practice	Free	1	0.5	-0.25	6.398117	0.45191	-1.4511	0.85712	1.10816398731491	-0.793289	-2.24663	-0.0019235
Trial2	2	1	noBlindfold	counterclockwise	practice	Free	1	0.5	-0.25	6.418121	0.43503	-1.45109	0.85685	1.10875519558494	-0.847481	-2.149298	-0.063166
Trial2	2	1	noBlindfold	counterclockwise	practice	Free	1	0.5	-0.25	6.43811	0.41865	-1.45109	0.85622	1.10920716320252	-0.81226	-2.090053	-0.078916
Trial2	2	1	noBlindfold	counterclockwise	practice	Free	1	0.5	-0.25	6.458115	0.38696	-1.45108	0.8559101	1.11167221579159	-0.746205	-2.077358	0.0029581
Trial2	2	1	noBlindfold	counterclockwise	practice	Free	1	0.5	-0.25	6.478119	0.37122	-1.45106	0.85557	1.1130450232794	-0.77309	-2.102749	-0.047814
Trial2	2	1	noBlindfold	counterclockwise	practice	Free	1	0.5	-0.25	6.498108	0.35506	-1.45105	0.85517	1.11463367597827	-0.840178	-2.10698	-0.10901
Trial2	2	1	noBlindfold	counterclockwise	practice	Free	1	0.5	-0.25	6.518112	0.33988	-1.45105	0.85467	1.11621428594195	-0.866115	-1.98849	-0.124489
Trial2	2	1	noBlindfold	counterclockwise	practice	Free	1	0.5	-0.25	6.538116	0.32373	-1.45103	0.85347	1.11746010473775	-0.860934	-2.102749	-0.121958
Trial2	2	1	noBlindfold	counterclockwise	practice	Free	1	0.5	-0.25	6.558121	0.29234	-1.45102	0.85288	1.12225976512226	-0.805415	-1.98849	0.017747
Trial2	2	1	noBlindfold	counterclockwise	practice	Free	1	0.5	-0.25	6.57811	0.2762	-1.45102	0.85244	1.12492683951188	-0.780119	-2.094285	0.106211
Trial2	2	1	noBlindfold	counterclockwise	practice	Free	1	0.5	-0.25	6.598114	0.26106	-1.45103	0.8521	1.12770420156501	-0.751034	-2.073126	0.126794
Trial2	2	1	noBlindfold	counterclockwise	practice	Free	1	0.5	-0.25	6.618118	0.24501	-1.45104	0.85186	1.13097981255746	-0.748334	-2.068894	0.078346
Trial2	2	1	noBlindfold	counterclockwise	practice	Free	1	0.5	-0.25	6.638107	0.22948	-1.45105	0.85144	1.13417416697243	-0.770237	-2.10698	0.0034632
Trial2	2	1	noBlindfold	counterclockwise	practice	Free	1	0.5	-0.25	6.658112	0.19811	-1.45106	0.8513	1.1419278681453	-0.754356	-2.149298	0.038334
Trial2	2	1	noBlindfold	counterclockwise	practice	Free	1	0.5	-0.25	6.678116	0.18274	-1.45107	0.85128	1.14606789421878	-0.791318	-2.111212	0.136627
Trial2	2	1	noBlindfold	counterclockwise	practice	Free	1	0.5	-0.25	6.69812	0.16738	-1.45107	0.85145	1.15057728964903	-0.856002	-2.229703	0.175356
Trial2	2	1	noBlindfold	counterclockwise	practice	Free	1	0.5	-0.25	6.718109	0.15059	-1.4511	0.85173	1.15580986604191	-0.922499	-2.24663	0.171749
Trial2	2	1	noBlindfold	counterclockwise	practice	Free	1	0.5	-0.25	6.738113	0.13609	-1.45112	0.85271	1.16120620670323	-0.950382	-2.276252	0.147996
Trial2	2	1	noBlindfold	counterclockwise	practice	Free	1	0.5	-0.25	6.758118	0.10422	-1.45114	0.85324	1.1720837030897	-0.88016	-2.29318	0.032508
Trial2	2	1	noBlindfold	counterclockwise	practice	Free	1	0.5	-0.25	6.778122	0.08881401	-1.45115	0.85372	1.17782502149619	-0.832244	-2.343961	-0.036269
Trial2	2	1	noBlindfold	counterclockwise	practice	Free	1	0.5	-0.25	6.798111	0.073451	-1.45115	0.85413	1.18365838568199	-0.891981	-2.263557	-0.017315
Trial2	2	1	noBlindfold	counterclockwise	practice	Free	1	0.5	-0.25	6.818115	0.058103	-1.45115	0.85451	1.18962822773156	-0.887721	-2.331266	-0.039919
Trial2	2	1	noBlindfold	counterclockwise	practice	Free	1	0.5	-0.25	6.83812	0.04229	-1.45117	0.85529	1.19631284374521	-0.862574	-2.377816	0.0094106
Trial2	2	1	noBlindfold	counterclockwise	practice	Free	1	0.5	-0.25	6.858109	0.011292	-1.45119	0.85567	1.2088596296168	-0.794795	-2.348193	0.039891
Trial2	2	1	noBlindfold	counterclockwise	practice	Free	1	0.5	-0.25	6.878113	-0.0033716	-1.45118	0.85601	1.21517123540933	-0.773792	-2.343961	-0.055243
Trial2	2	1	noBlindfold	counterclockwise	practice	Free	1	0.5	-0.25	6.898117	-0.018812	-1.45118	0.85621	1.22182913762059	-0.727904	-2.394743	-0.125536
Trial2	2	1	noBlindfold	counterclockwise	practice	Free	1	0.5	-0.25	6.918121	-0.033638	-1.45117	0.85623	1.2282159312888	-0.656873	-2.356657	-0.203832
Trial2	2	1	noBlindfold	counterclockwise	practice	Free	1	0.5	-0.25	6.93811	-0.048738	-1.45118	0.85604	1.23468128653391	-0.761554	-2.386279	-0.048436
Trial2	2	1	noBlindfold	counterclockwise	practice	Free	1	0.5	-0.25	6.958115	-0.077571	-1.45124	0.8559101	1.24764791658618	-0.681127	-2.509001	-0.032914
Trial2	2	1	noBlindfold	counterclockwise	practice	Free	1	0.5	-0.25	6.978119	-0.091709	-1.45125	0.85576	1.25412306958057	-0.736119	-2.466683	-0.021489
Trial2	2	1	noBlindfold	counterclockwise	practice	Free	1	0.5	-0.25	6.998108	-0.10604	-1.45125	0.85565	1.26085146718059	-0.570126	-2.470915	0.023355
Trial2	2	1	noBlindfold	counterclockwise	practice	Free	1	0.5	-0.25	7.018112	-0.11971	-1.45124	0.85566	1.2674874488476	-0.699502	-2.437061	0.09582
Trial2	2	1	noBlindfold	counterclockwise	practice	Free	1	0.5	-0.25	7.038116	-0.13356	-1.45122	0.85651	1.27505401906091	-0.618254	-2.462452	0.268977
Trial2	2	1	noBlindfold	counterclockwise	practice	Free	1	0.5	-0.25	7.058121	-0.13356	-1.45122	0.85651	1.27505401906091	-0.618254	-2.462452	0.268977
Trial2	2	1	noBlindfold	counterclockwise	practice	Free	1	0.5	-0.25	7.07811	-0.16025	-1.45128	0.85812	1.2899069895034	-0.713605	-2.483611	0.292075
Trial2	2	1	noBlindfold	counterclockwise	practice	Free	1	0.5	-0.25	7.098114	-0.18445	-1.45126	0.85938	1.30353204896687	-0.833354	-2.445524	0.227851
Trial2	2	1	noBlindfold	counterclockwise	practice	Free	1	0.5	-0.25	7.118118	-0.19877	-1.45122	0.86059	1.31213170875199	-0.66735	-2.369352	0.130253
Trial2	2	1	noBlindfold	counterclockwise	practice	Free	1	0.5	-0.25	7.138107	-0.21184	-1.45119	0.86294	1.32111757354911	-0.910002	-2.369352	0.095843
Trial2	2	1	noBlindfold	counterclockwise	practice	Free	1	0.5	-0.25	7.158112	-0.23682	-1.45118	0.86395	1.33558539321076	-0.64265	-2.441293	0.011191
Trial2	2	1	noBlindfold	counterclockwise	practice	Free	1	0.5	-0.25	7.178116	-0.24906	-1.45122	0.86491	1.34317356051274	-0.661664	-2.50477	-0.113482
Trial2	2	1	noBlindfold	counterclockwise	practice	Free	1	0.5	-0.25	7.19812	-0.26143	-1.45126	0.86578	1.35082961065838	-0.617451	-2.593637	0.0086611
Trial2	2	1	noBlindfold	counterclockwise	practice	Free	1	0.5	-0.25	7.218109	-0.27314	-1.4513	0.8666101	1.35814707754699	-0.488094	-2.648651	0.049569
Trial2	2	1	noBlindfold	counterclockwise	practice	Free	1	0.5	-0.25	7.238113	-0.28451	-1.4513	0.86789	1.36569907812957	-0.515073	-2.602101	-0.053755
Trial2	2	1	noBlindfold	counterclockwise	practice	Free	1	0.5	-0.25	7.258118	-0.30683	-1.4513	0.86818	1.37887679841485	-0.414313	-2.564015	-0.206074
Trial2	2	1	noBlindfold	counterclockwise	practice	Free	1	0.5	-0.25	7.278122	-0.31704	-1.45129	0.86816	1.38485963584007	-0.34948	-2.640187	-0.315324
Trial2	2	1	noBlindfold	counterclockwise	practice	Free	1	0.5	-0.25	7.298111	-0.32675	-1.45132	0.86778	1.39030487345864	-0.228247	-2.71636	-0.39883
Trial2	2	1	noBlindfold	counterclockwise	practice	Free	1	0.5	-0.25	7.318115	-0.33614	-1.45134	0.86708	1.39534865207181	-0.130363	-2.745982	-0.447309
Trial2	2	1	noBlindfold	counterclockwise	practice	Free	1	0.5	-0.25	7.33812	-0.34457	-1.45137	0.86535	1.39903686287471	-0.111893	-2.809459	-0.291376
Trial2	2	1	noBlindfold	counterclockwise	practice	Free	1	0.5	-0.25	7.358109	-0.35938	-1.4514	0.86462	1.40744862182869	-0.144688	-2.813691	-0.02573
Trial2	2	1	noBlindfold	counterclockwise	practice	Free	1	0.5	-0.25	7.378113	-0.36578	-1.45141	0.86382	1.41073386229656	-0.139925	-2.826386	-0.136213
Trial2	2	1	noBlindfold	counterclockwise	practice	Free	1	0.5	-0.25	7.398117	-0.37153	-1.45143	0.86299	1.41361639882705	-0.099151	-2.8814	-0.21538
Trial2	2	1	noBlindfold	counterclockwise	practice	Free	1	0.5	-0.25	7.418121	-0.37678	-1.45144	0.86214	1.41619156666956	-0.16246	-2.868704	-0.151164
Trial2	2	1	noBlindfold	counterclockwise	practice	Free	1	0.5	-0.25	7.43811	-0.38123	-1.45145	0.86086	1.41794789209619	-0.130714	-2.911022	-0.0091127
Trial2	2	1	noBlindfold	counterclockwise	practice	Free	1	0.5	-0.25	7.458115	-0.3883	-1.45146	0.86041	1.42200117367962	-0.090078	-2.911022	-0.033267
Trial2	2	1	noBlindfold	counterclockwise	practice	Free	1	0.5	-0.25	7.478119	-0.3908	-1.45147	0.86	1.42324441695659	-0.078694	-3.008354	-0.051062
Trial2	2	1	noBlindfold	counterclockwise	practice	Free	1	0.5	-0.25	7.498108	-0.39264	-1.45149	0.85965	1.42412405275355	-0.035485	-2.966036	-0.151928
Trial2	2	1	noBlindfold	counterclockwise	practice	Free	1	0.5	-0.25	7.518112	-0.39384	-1.45149	0.85941	1.42468965949122	-0.081256	-3.059135	-0.139885
Trial2	2	1	noBlindfold	counterclockwise	practice	Free	1	0.5	-0.25	7.538116	-0.39439	-1.45152	0.85936	1.42499584051356	-0.042939	-3.063367	-0.138532
Trial2	2	1	noBlindfold	counterclockwise	practice	Free	1	0.5	-0.25	7.558121	-0.39443	-1.45157	0.85934	1.42500532477424	0.095692	-3.203017	-0.267891
Trial2	2	1	noBlindfold	counterclockwise	practice	Free	1	0.5	-0.25	7.57811	-0.39443	-1.45159	0.85931	1.42498203154607	0.153807	-3.219944	-0.450504
Trial2	2	1	noBlindfold	counterclockwise	practice	Free	1	0.5	-0.25	7.598114	-0.39442	-1.45161	0.85928	1.42495236037833	0.202486	-3.342666	-0.589967
Trial2	2	1	noBlindfold	counterclockwise	practice	Free	1	0.5	-0.25	7.618118	-0.39441	-1.45165	0.8592499	1.42492270800308	0.128442	-3.473852	-0.621467
Trial2	2	1	noBlindfold	counterclockwise	practice	Free	1	0.5	-0.25	7.638107	-0.3944	-1.45171	0.85912	1.4248152260339	0.045367	-3.537329	-0.756179
Trial2	2	1	noBlindfold	counterclockwise	practice	Free	1	0.5	-0.25	7.658112	-0.3944	-1.45176	0.85885	1.42460509917643	0.060687	-3.46962	-1.10962
Trial2	2	1	noBlindfold	counterclockwise	practice	Free	1	0.5	-0.25	7.678116	-0.39438	-1.45175	0.85827	1.42414114927677	0.038318	-3.435766	-1.325777
Trial2	2	1	noBlindfold	counterclockwise	practice	Free	1	0.5	-0.25	7.69812	-0.39435	-1.45173	0.85722	1.4233053164894	0.050653	-3.389216	-1.350767
Trial2	2	1	noBlindfold	counterclockwise	practice	Free	1	0.5	-0.25	7.718109	-0.39432	-1.4517	0.85556	1.42199550151906	-0.080072	-3.342666	-1.506279
Trial2	2	1	noBlindfold	counterclockwise	practice	Free	1	0.5	-0.25	7.738113	-0.39435	-1.45168	0.85014	1.41780459672023	-0.135809	-3.368057	-1.680269
Trial2	2	1	noBlindfold	counterclockwise	practice	Free	1	0.5	-0.25	7.758118	-0.39435	-1.45168	0.85014	1.41780459672023	-0.135809	-3.368057	-1.680269
[truncated: 13,218 more rows]
