# Supplementary material for: Assessing kinesthetic proprioceptive function of the upper limb: a novel dynamic movement reproduction task using a robotic arm
Source: PeerJ. 2021 May 3;9:e11301. doi: 10.7717/peerj.11301 (PMC8101453; doi:10.7717/peerj.11301)
Supplement: Supplemental Information 1 [file peerj-09-11301-s001.zip › DMR raw data_Study 1/Session 2/HMData_PP12-2_2019-06-20-12-11-36.txt]

Trial1	1	1	blindfold	clockwise	practice	Guided	1	-0.5	-0.5	0	-0.55254	-1.45089	-1.3001	0.80182318019441	-0.087957	-1.893962	-0.271916
Trial1	1	1	blindfold	clockwise	practice	Guided	1	-0.5	-0.5	0.01882935	-0.55253	-1.45089	-1.3001	0.801822524110069	-0.075599	-1.906658	-0.277019
Trial1	1	1	blindfold	clockwise	practice	Guided	1	-0.5	-0.5	0.03882599	-0.55253	-1.4509	-1.30011	0.801832635131686	-0.056078	-1.906658	-0.299632
Trial1	1	1	blindfold	clockwise	practice	Guided	1	-0.5	-0.5	0.05883026	-0.55254	-1.45094	-1.30011	0.801833291207753	-0.140986	-1.927817	-0.341413
Trial1	1	1	blindfold	clockwise	practice	Guided	1	-0.5	-0.5	0.0788269	-0.55254	-1.45095	-1.30012	0.801843283268538	-0.146119	-1.944744	-0.367346
Trial1	1	1	blindfold	clockwise	practice	Guided	1	-0.5	-0.5	0.09883118	-0.55255	-1.45095	-1.30013	0.801853812561072	-0.214858	-1.927817	-0.394544
Trial1	1	1	blindfold	clockwise	practice	Guided	1	-0.5	-0.5	0.1188278	-0.55256	-1.45096	-1.30013	0.801854468869912	-0.212498	-1.898194	-0.406133
Trial1	1	1	blindfold	clockwise	practice	Guided	1	-0.5	-0.5	0.1388321	-0.55257	-1.45095	-1.30014	0.80186511343292	-0.254635	-1.910889	-0.402833
Trial1	1	1	blindfold	clockwise	practice	Guided	1	-0.5	-0.5	0.1588287	-0.55259	-1.45095	-1.30014	0.801866426655314	-0.214368	-1.906658	-0.320792
Trial1	1	1	blindfold	clockwise	practice	Guided	1	-0.5	-0.5	0.1788254	-0.5526	-1.45095	-1.30015	0.801877071556801	-0.224664	-1.872803	-0.345381
Trial1	1	1	blindfold	clockwise	practice	Guided	1	-0.5	-0.5	0.1988297	-0.5526	-1.45095	-1.30015	0.801877071556801	-0.139506	-1.872803	-0.398396
Trial1	1	1	blindfold	clockwise	practice	Guided	1	-0.5	-0.5	0.2188263	-0.55261	-1.45095	-1.30015	0.801877732380918	-0.155703	-1.86434	-0.38857
Trial1	1	1	blindfold	clockwise	practice	Guided	1	-0.5	-0.5	0.2388306	-0.55262	-1.45094	-1.30016	0.801888258553614	-0.161159	-1.868571	-0.405019
Trial1	1	1	blindfold	clockwise	practice	Guided	1	-0.5	-0.5	0.2588272	-0.55263	-1.45095	-1.30017	0.801898907697997	-0.220374	-1.932048	-0.459709
Trial1	1	1	blindfold	clockwise	practice	Guided	1	-0.5	-0.5	0.2788315	-0.55264	-1.45096	-1.30018	0.801909556951045	-0.242366	-2.020916	-0.47065
Trial1	1	1	blindfold	clockwise	practice	Guided	1	-0.5	-0.5	0.2988281	-0.55265	-1.45097	-1.30018	0.801910210424756	-0.215641	-2.003989	-0.510796
Trial1	1	1	blindfold	clockwise	practice	Guided	1	-0.5	-0.5	0.3188248	-0.55266	-1.45098	-1.30019	0.801920859902082	-0.190837	-1.944744	-0.558492
Trial1	1	1	blindfold	clockwise	practice	Guided	1	-0.5	-0.5	0.338829	-0.55267	-1.45097	-1.30021	0.801941501447412	-0.198276	-1.923585	-0.563033
Trial1	1	1	blindfold	clockwise	practice	Guided	1	-0.5	-0.5	0.3588257	-0.55268	-1.45097	-1.30023	0.801962143086618	-0.15418	-1.987062	-0.678813
Trial1	1	1	blindfold	clockwise	practice	Guided	1	-0.5	-0.5	0.37883	-0.55269	-1.45098	-1.30025	0.801982780903688	-0.107282	-2.063234	-0.820298
Trial1	1	1	blindfold	clockwise	practice	Guided	1	-0.5	-0.5	0.3988266	-0.55269	-1.451	-1.3003	0.802032740637615	-0.183171	-2.10132	-1.094658
Trial1	1	1	blindfold	clockwise	practice	Guided	1	-0.5	-0.5	0.4188309	-0.55271	-1.45102	-1.30038	0.802113754149562	-0.211685	-2.122479	-1.359866
Trial1	1	1	blindfold	clockwise	practice	Guided	1	-0.5	-0.5	0.4388275	-0.55272	-1.45103	-1.30048	0.802214331548369	-0.10412	-2.118248	-1.452874
Trial1	1	1	blindfold	clockwise	practice	Guided	1	-0.5	-0.5	0.4588318	-0.55273	-1.45105	-1.30051	0.802244846510251	-0.050487	-2.308679	-1.528436
Trial1	1	1	blindfold	clockwise	practice	Guided	1	-0.5	-0.5	0.4788284	-0.55273	-1.45109	-1.30056	0.802294687198781	0.017855	-2.414474	-1.669526
Trial1	1	1	blindfold	clockwise	practice	Guided	1	-0.5	-0.5	0.4988251	-0.55273	-1.45115	-1.30067	0.80240447950276	0.054549	-2.579514	-1.991107
Trial1	1	1	blindfold	clockwise	practice	Guided	1	-0.5	-0.5	0.5188293	-0.55272	-1.4512	-1.30084	0.802573327784049	0.016388	-2.634527	-2.382903
Trial1	1	1	blindfold	clockwise	practice	Guided	1	-0.5	-0.5	0.538826	-0.55272	-1.45123	-1.30107	0.802802904933172	0.087487	-2.6176	-2.676858
Trial1	1	1	blindfold	clockwise	practice	Guided	1	-0.5	-0.5	0.5588303	-0.5527	-1.45125	-1.30112	0.802851553825797	0.246907	-2.638759	-2.867149
Trial1	1	1	blindfold	clockwise	practice	Guided	1	-0.5	-0.5	0.5788269	-0.55269	-1.45126	-1.30118	0.802910725684828	0.300232	-2.884203	-3.002739
Trial1	1	1	blindfold	clockwise	practice	Guided	1	-0.5	-0.5	0.5988312	-0.55267	-1.45133	-1.30129	0.803019089844049	0.430383	-3.100025	-3.245989
Trial1	1	1	blindfold	clockwise	practice	Guided	1	-0.5	-0.5	0.6188278	-0.55263	-1.45141	-1.30142	0.803146245329433	0.435757	-3.188893	-3.624099
Trial1	1	1	blindfold	clockwise	practice	Guided	1	-0.5	-0.5	0.6388321	-0.55258	-1.45146	-1.30177	0.803492336743143	0.487827	-3.222747	-3.946956
Trial1	1	1	blindfold	clockwise	practice	Guided	1	-0.5	-0.5	0.6588287	-0.55246	-1.45153	-1.30196	0.80367398928269	0.69536	-3.362397	-4.666234
Trial1	1	1	blindfold	clockwise	practice	Guided	1	-0.5	-0.5	0.6788254	-0.55237	-1.45159	-1.30216	0.803867727472487	0.717195	-3.569755	-5.08581
Trial1	1	1	blindfold	clockwise	practice	Guided	1	-0.5	-0.5	0.6988297	-0.55228	-1.45165	-1.30238	0.804081344646157	0.781328	-3.781345	-5.60571
Trial1	1	1	blindfold	clockwise	practice	Guided	1	-0.5	-0.5	0.7188263	-0.55218	-1.45172	-1.30259	0.804284571021876	0.821947	-3.827895	-6.046699
Trial1	1	1	blindfold	clockwise	practice	Guided	1	-0.5	-0.5	0.7388306	-0.55209	-1.45177	-1.30304	0.804727569722234	0.904405	-3.806736	-6.432843
Trial1	1	1	blindfold	clockwise	practice	Guided	1	-0.5	-0.5	0.7588272	-0.55189	-1.45183	-1.30332	0.804994090232761	0.994156	-3.976008	-7.513795
Trial1	1	1	blindfold	clockwise	practice	Guided	1	-0.5	-0.5	0.7788315	-0.55178	-1.45188	-1.30359	0.805256455220567	0.954669	-4.174902	-8.174298
Trial1	1	1	blindfold	clockwise	practice	Guided	1	-0.5	-0.5	0.7988281	-0.55169	-1.45192	-1.30382	0.805480272377199	0.937642	-4.318784	-8.627075
Trial1	1	1	blindfold	clockwise	practice	Guided	1	-0.5	-0.5	0.8188248	-0.55162	-1.45197	-1.30408	0.80573524602769	0.87916	-4.52191	-9.178592
Trial1	1	1	blindfold	clockwise	practice	Guided	1	-0.5	-0.5	0.838829	-0.55156	-1.45202	-1.30476	0.806409980233337	0.858367	-4.8266	-9.962115
Trial1	1	1	blindfold	clockwise	practice	Guided	1	-0.5	-0.5	0.8588257	-0.55144	-1.45217	-1.30505	0.806691644366889	0.707092	-5.198998	-11.24079
Trial1	1	1	blindfold	clockwise	practice	Guided	1	-0.5	-0.5	0.87883	-0.55141	-1.45221	-1.30537	0.807009274844703	0.513475	-5.304793	-11.89671
Trial1	1	1	blindfold	clockwise	practice	Guided	1	-0.5	-0.5	0.8988266	-0.55139	-1.45225	-1.30564	0.807277345315244	0.350661	-5.478297	-12.59315
Trial1	1	1	blindfold	clockwise	practice	Guided	1	-0.5	-0.5	0.9188309	-0.55138	-1.4523	-1.30586	0.807496322233699	0.154523	-5.617946	-12.94334
Trial1	1	1	blindfold	clockwise	practice	Guided	1	-0.5	-0.5	0.9388275	-0.55138	-1.45235	-1.30601	0.807645983692403	-0.077834	-5.711046	-13.09982
Trial1	1	1	blindfold	clockwise	practice	Guided	1	-0.5	-0.5	0.9588318	-0.5514	-1.45245	-1.30613	0.807766939478836	-0.845649	-5.871854	-13.48757
Trial1	1	1	blindfold	clockwise	practice	Guided	1	-0.5	-0.5	0.9788284	-0.55144	-1.4525	-1.30627	0.807909391043564	-1.281989	-6.070749	-13.81542
Trial1	1	1	blindfold	clockwise	practice	Guided	1	-0.5	-0.5	0.9988251	-0.55151	-1.45257	-1.30636	0.808003550412853	-1.721322	-6.193471	-13.84597
Trial1	1	1	blindfold	clockwise	practice	Guided	1	-0.5	-0.5	1.018829	-0.5516	-1.45265	-1.30642	0.808069132957758	-2.21212	-6.235789	-13.54161
Trial1	1	1	blindfold	clockwise	practice	Guided	1	-0.5	-0.5	1.038826	-0.55174	-1.45273	-1.30656	0.808217869135375	-2.851621	-6.252716	-13.40851
Trial1	1	1	blindfold	clockwise	practice	Guided	1	-0.5	-0.5	1.05883	-0.55313	-1.45299	-1.30656	0.808308042253879	-3.891395	-6.311961	-13.17371
Trial1	1	1	blindfold	clockwise	practice	Guided	1	-0.5	-0.5	1.078827	-0.55488	-1.45308	-1.30647	0.808335163597261	-4.2968	-6.231557	-12.90314
Trial1	1	1	blindfold	clockwise	practice	Guided	1	-0.5	-0.5	1.098831	-0.55813	-1.45311	-1.3064	0.808492521752167	-4.669192	-6.240021	-12.71114
Trial1	1	1	blindfold	clockwise	practice	Guided	1	-0.5	-0.5	1.118828	-0.5626	-1.45313	-1.30639	0.808816215277948	-4.742427	-6.443147	-12.80861
Trial1	1	1	blindfold	clockwise	practice	Guided	1	-0.5	-0.5	1.138832	-0.56877	-1.45321	-1.30637	0.809297177018987	-4.673377	-6.68436	-12.83994
Trial1	1	1	blindfold	clockwise	practice	Guided	1	-0.5	-0.5	1.158829	-0.58581	-1.45342	-1.30632	0.810873123295743	-4.618657	-7.010208	-12.58451
Trial1	1	1	blindfold	clockwise	practice	Guided	1	-0.5	-0.5	1.178825	-0.59572	-1.4535	-1.30629	0.811951926121465	-4.658328	-7.17948	-12.56724
Trial1	1	1	blindfold	clockwise	practice	Guided	1	-0.5	-0.5	1.19883	-0.60719	-1.45358	-1.30627	0.813364130850238	-4.622757	-7.395302	-12.53861
Trial1	1	1	blindfold	clockwise	practice	Guided	1	-0.5	-0.5	1.218826	-0.62019	-1.45367	-1.30623	0.815139480469441	-4.451209	-7.467243	-12.48777
Trial1	1	1	blindfold	clockwise	practice	Guided	1	-0.5	-0.5	1.238831	-0.63386	-1.45373	-1.3062	0.817237408438597	-4.543915	-7.475706	-12.42565
Trial1	1	1	blindfold	clockwise	practice	Guided	1	-0.5	-0.5	1.258827	-0.66501	-1.45378	-1.30619	0.822903779600759	-4.532021	-7.653442	-12.36468
Trial1	1	1	blindfold	clockwise	practice	Guided	1	-0.5	-0.5	1.278831	-0.68196	-1.45383	-1.30616	0.826440160601733	-4.484708	-7.826946	-12.34832
Trial1	1	1	blindfold	clockwise	practice	Guided	1	-0.5	-0.5	1.298828	-0.70046	-1.4539	-1.30616	0.830709408040357	-4.543686	-7.848105	-12.21916
Trial1	1	1	blindfold	clockwise	practice	Guided	1	-0.5	-0.5	1.318825	-0.71933	-1.45392	-1.30604	0.835347960110023	-4.435445	-7.881959	-12.03403
Trial1	1	1	blindfold	clockwise	practice	Guided	1	-0.5	-0.5	1.338829	-0.7389801	-1.45395	-1.30596	0.840644331113709	-4.360999	-8.042768	-11.96906
Trial1	1	1	blindfold	clockwise	practice	Guided	1	-0.5	-0.5	1.358826	-0.7808601	-1.45409	-1.30594	0.853476251629024	-4.060709	-8.381312	-11.83494
Trial1	1	1	blindfold	clockwise	practice	Guided	1	-0.5	-0.5	1.37883	-0.80214	-1.45416	-1.30593	0.860704230660629	-4.109324	-8.415166	-11.87255
Trial1	1	1	blindfold	clockwise	practice	Guided	1	-0.5	-0.5	1.398827	-0.82443	-1.4542	-1.30591	0.868761143143514	-4.101183	-8.504034	-11.80536
Trial1	1	1	blindfold	clockwise	practice	Guided	1	-0.5	-0.5	1.418831	-0.8464	-1.45424	-1.30587	0.877165485850394	-4.079166	-8.597133	-11.74014
Trial1	1	1	blindfold	clockwise	practice	Guided	1	-0.5	-0.5	1.438828	-0.86865	-1.45429	-1.30566	0.885997114754937	-3.943986	-8.673306	-11.51394
Trial1	1	1	blindfold	clockwise	practice	Guided	1	-0.5	-0.5	1.458832	-0.9152501	-1.45436	-1.30568	0.906395573720759	-4.006643	-8.791796	-11.41084
Trial1	1	1	blindfold	clockwise	practice	Guided	1	-0.5	-0.5	1.478828	-0.93819	-1.45439	-1.30577	0.917210786059239	-3.845854	-8.825651	-11.60161
Trial1	1	1	blindfold	clockwise	practice	Guided	1	-0.5	-0.5	1.498825	-0.96048	-1.4544	-1.30583	0.928118418626504	-3.710248	-8.817187	-11.71078
Trial1	1	1	blindfold	clockwise	practice	Guided	1	-0.5	-0.5	1.518829	-0.98406	-1.45441	-1.30584	0.940049074001608	-3.511179	-8.889128	-11.63759
Trial1	1	1	blindfold	clockwise	practice	Guided	1	-0.5	-0.5	1.538826	-1.0074	-1.45445	-1.30574	0.952193122262071	-3.478338	-9.062631	-11.65882
Trial1	1	1	blindfold	clockwise	practice	Guided	1	-0.5	-0.5	1.55883	-1.05125	-1.45456	-1.30569	0.976223748046851	-3.602145	-9.134572	-11.33811
Trial1	1	1	blindfold	clockwise	practice	Guided	1	-0.5	-0.5	1.578827	-1.0738	-1.45458	-1.3057	0.989140505880604	-3.640368	-9.227672	-11.43874
Trial1	1	1	blindfold	clockwise	practice	Guided	1	-0.5	-0.5	1.598831	-1.09547	-1.45462	-1.3057	1.00186668966231	-3.705561	-9.401175	-11.44377
Trial1	1	1	blindfold	clockwise	practice	Guided	1	-0.5	-0.5	1.618828	-1.11761	-1.45468	-1.30558	1.01508682048681	-3.75084	-9.439262	-11.25972
Trial1	1	1	blindfold	clockwise	practice	Guided	1	-0.5	-0.5	1.638832	-1.15687	-1.45476	-1.30554	1.03940994562055	-3.613171	-9.64662	-11.03179
Trial1	1	1	blindfold	clockwise	practice	Guided	1	-0.5	-0.5	1.658829	-1.18149	-1.45483	-1.30552	1.05512601885669	-3.577177	-9.807428	-11.09912
Trial1	1	1	blindfold	clockwise	practice	Guided	1	-0.5	-0.5	1.678825	-1.20198	-1.45489	-1.30542	1.06839934650665	-3.430309	-9.875137	-10.83244
Trial1	1	1	blindfold	clockwise	practice	Guided	1	-0.5	-0.5	1.69883	-1.22202	-1.45492	-1.30526	1.0815529074231	-3.356101	-9.803196	-10.42015
Trial1	1	1	blindfold	clockwise	practice	Guided	1	-0.5	-0.5	1.718826	-1.2422	-1.45492	-1.30515	1.0950466872856	-3.553756	-9.782037	-10.25431
Trial1	1	1	blindfold	clockwise	practice	Guided	1	-0.5	-0.5	1.738831	-1.26149	-1.45491	-1.30504	1.108131944075	-3.619389	-9.892064	-10.14462
Trial1	1	1	blindfold	clockwise	practice	Guided	1	-0.5	-0.5	1.758827	-1.30043	-1.45498	-1.30504	1.13524344730699	-3.631057	-10.01479	-10.03368
Trial1	1	1	blindfold	clockwise	practice	Guided	1	-0.5	-0.5	1.778831	-1.30624	-1.45498	-1.30502	1.13933315449751	-5.548918	-9.790501	-10.23109
Trial1	1	1	blindfold	clockwise	practice	Guided	1	-0.5	-0.5	1.798828	-1.30554	-1.45498	-1.30496	1.13879561375298	-8.577869	-9.786269	-8.463403
Trial1	1	1	blindfold	clockwise	practice	Guided	1	-0.5	-0.5	1.818825	-1.30548	-1.45497	-1.30487	1.13868941155145	-10.14747	-9.291149	-7.168642
Trial1	1	1	blindfold	clockwise	practice	Guided	1	-0.5	-0.5	1.838829	-1.30547	-1.45494	-1.30467	1.13854102916138	-10.15251	-8.673306	-6.617401
Trial1	1	1	blindfold	clockwise	practice	Guided	1	-0.5	-0.5	1.858826	-1.30538	-1.45486	-1.30459	1.13842082286782	-8.347314	-9.240367	-6.59611
Trial1	1	1	blindfold	clockwise	practice	Guided	1	-0.5	-0.5	1.87883	-1.30528	-1.45485	-1.30452	1.13830069409804	-7.356644	-9.743951	-6.803328
Trial1	1	1	blindfold	clockwise	practice	Guided	1	-0.5	-0.5	1.898827	-1.30514	-1.45486	-1.30441	1.1381238361881	-6.674693	-10.16713	-6.813508
Trial1	1	1	blindfold	clockwise	practice	Guided	1	-0.5	-0.5	1.918831	-1.30492	-1.4549	-1.30432	1.13790455030095	-6.347251	-10.4295	-6.618557
Trial1	1	1	blindfold	clockwise	practice	Guided	1	-0.5	-0.5	1.938828	-1.30473	-1.45494	-1.30424	1.13771368305758	-6.152811	-10.37026	-6.782303
Trial1	1	1	blindfold	clockwise	practice	Guided	1	-0.5	-0.5	1.958832	-1.3045	-1.45495	-1.3042	1.13752264055226	-6.146977	-9.663547	-7.076741
Trial1	1	1	blindfold	clockwise	practice	Guided	1	-0.5	-0.5	1.978828	-1.30442	-1.45494	-1.30416	1.13743792044417	-6.675173	-9.638156	-6.881598
Trial1	1	1	blindfold	clockwise	practice	Guided	1	-0.5	-0.5	1.998825	-1.30437	-1.45493	-1.3041	1.13736011854303	-7.385213	-9.549288	-6.437715
Trial1	1	1	blindfold	clockwise	practice	Guided	1	-0.5	-0.5	2.018829	-1.30435	-1.45492	-1.304	1.13727524569327	-8.096037	-9.358857	-5.627379
Trial1	1	1	blindfold	clockwise	practice	Guided	1	-0.5	-0.5	2.038826	-1.30434	-1.4549	-1.30329	1.13676641164582	-8.69992	-9.100718	-4.530923
Trial1	1	1	blindfold	clockwise	practice	Guided	1	-0.5	-0.5	2.05883	-1.30441	-1.45473	-1.30259	1.13632140557444	-9.687113	-8.279748	-1.84856
Trial1	1	1	blindfold	clockwise	practice	Guided	1	-0.5	-0.5	2.078827	-1.30454	-1.45452	-1.30193	1.13594732218201	-10.06874	-8.038536	-0.662465
Trial1	1	1	blindfold	clockwise	practice	Guided	1	-0.5	-0.5	2.098831	-1.30469	-1.45433	-1.3014	1.13567947703981	-10.25462	-7.928509	0.175004
Trial1	1	1	blindfold	clockwise	practice	Guided	1	-0.5	-0.5	2.118828	-1.30482	-1.45418	-1.30099	1.13548240275675	-10.50456	-7.589965	0.938099
Trial1	1	1	blindfold	clockwise	practice	Guided	1	-0.5	-0.5	2.138832	-1.30493	-1.45403	-1.30018	1.13498908588032	-10.66234	-7.213335	1.649976
Trial1	1	1	blindfold	clockwise	practice	Guided	1	-0.5	-0.5	2.158829	-1.30511	-1.45365	-1.29932	1.13451069219177	-10.55873	-6.413525	3.150706
Trial1	1	1	blindfold	clockwise	practice	Guided	1	-0.5	-0.5	2.178825	-1.30518	-1.45342	-1.29749	1.1332719227375	-10.51675	-6.273875	3.717027
Trial1	1	1	blindfold	clockwise	practice	Guided	1	-0.5	-0.5	2.19883	-1.30522	-1.45324	-1.2945	1.13119817498326	-10.43046	-6.303498	3.978833
Trial1	1	1	blindfold	clockwise	practice	Guided	1	-0.5	-0.5	2.218826	-1.3052	-1.45316	-1.2901	1.12809803354731	-10.19081	-6.189239	4.212048
Trial1	1	1	blindfold	clockwise	practice	Guided	1	-0.5	-0.5	2.238831	-1.30512	-1.45308	-1.27445	1.11713513816593	-10.0021	-5.880318	4.712559
Trial1	1	1	blindfold	clockwise	practice	Guided	1	-0.5	-0.5	2.258827	-1.305	-1.45271	-1.26333	1.10936818507463	-9.936472	-5.135521	5.338975
Trial1	1	1	blindfold	clockwise	practice	Guided	1	-0.5	-0.5	2.278831	-1.30497	-1.45258	-1.24937	1.09978721403208	-9.879833	-5.279402	5.189005
Trial1	1	1	blindfold	clockwise	practice	Guided	1	-0.5	-0.5	2.298828	-1.30493	-1.45262	-1.23235	1.08823194670068	-9.80108	-5.376734	5.523114
Trial1	1	1	blindfold	clockwise	practice	Guided	1	-0.5	-0.5	2.318825	-1.30491	-1.45264	-1.21198	1.07461421454118	-9.78986	-5.076276	5.457037
Trial1	1	1	blindfold	clockwise	practice	Guided	1	-0.5	-0.5	2.338829	-1.30489	-1.45257	-1.16581	1.04458169254974	-9.72326	-5.050885	5.528405
Trial1	1	1	blindfold	clockwise	practice	Guided	1	-0.5	-0.5	2.358826	-1.30479	-1.45258	-1.14026	1.02840635347422	-9.462829	-5.224389	5.088679
Trial1	1	1	blindfold	clockwise	practice	Guided	1	-0.5	-0.5	2.37883	-1.30472	-1.45261	-1.11218	1.01110765757269	-9.325549	-5.262475	4.701433
Trial1	1	1	blindfold	clockwise	practice	Guided	1	-0.5	-0.5	2.398827	-1.30465	-1.45262	-1.08173	0.99291063784282	-9.214685	-5.575628	4.429931
Trial1	1	1	blindfold	clockwise	practice	Guided	1	-0.5	-0.5	2.418831	-1.30455	-1.45271	-1.05095	0.975113708065931	-8.829568	-5.62641	4.147344
Trial1	1	1	blindfold	clockwise	practice	Guided	1	-0.5	-0.5	2.438828	-1.30445	-1.45281	-0.9852	0.939446084164431	-8.727272	-5.482529	4.316773
Trial1	1	1	blindfold	clockwise	practice	Guided	1	-0.5	-0.5	2.458832	-1.30424	-1.45282	-0.95209	0.922598151679184	-8.20291	-6.024199	3.253099
Trial1	1	1	blindfold	clockwise	practice	Guided	1	-0.5	-0.5	2.478828	-1.3041	-1.45299	-0.91794	0.906228850611564	-8.050178	-6.396597	3.141546
Trial1	1	1	blindfold	clockwise	practice	Guided	1	-0.5	-0.5	2.498825	-1.304	-1.45307	-0.88513	0.891482577463343	-7.804529	-5.829536	2.473935
Trial1	1	1	blindfold	clockwise	practice	Guided	1	-0.5	-0.5	2.518829	-1.30391	-1.45301	-0.8537501	0.878299728667708	-7.591749	-6.159617	2.320038
Trial1	1	1	blindfold	clockwise	practice	Guided	1	-0.5	-0.5	2.538826	-1.30381	-1.45308	-0.78986	0.854476042790584	-7.450947	-6.451611	2.500956
Trial1	1	1	blindfold	clockwise	practice	Guided	1	-0.5	-0.5	2.55883	-1.30367	-1.4531	-0.75885	0.844327345839036	-7.395048	-6.375438	1.875535
Trial1	1	1	blindfold	clockwise	practice	Guided	1	-0.5	-0.5	2.578827	-1.30365	-1.45321	-0.7288	0.835585301794424	-7.338233	-6.671664	1.94429
Trial1	1	1	blindfold	clockwise	practice	Guided	1	-0.5	-0.5	2.598831	-1.30366	-1.45325	-0.70066	0.828331873209383	-7.315379	-6.019967	1.652634
Trial1	1	1	blindfold	clockwise	practice	Guided	1	-0.5	-0.5	2.618828	-1.30366	-1.45308	-0.67349	0.822172765925123	-7.320404	-6.286571	1.810625
Trial1	1	1	blindfold	clockwise	practice	Guided	1	-0.5	-0.5	2.638832	-1.30365	-1.4531	-0.62103	0.812712502373296	-7.29853	-6.629346	1.87679
Trial1	1	1	blindfold	clockwise	practice	Guided	1	-0.5	-0.5	2.658829	-1.30369	-1.45313	-0.59659	0.809473391264629	-7.324303	-5.990345	1.655569
Trial1	1	1	blindfold	clockwise	practice	Guided	1	-0.5	-0.5	2.678825	-1.30369	-1.45307	-0.57314	0.807011158362488	-7.298308	-6.468538	1.698939
Trial1	1	1	blindfold	clockwise	practice	Guided	1	-0.5	-0.5	2.69883	-1.30367	-1.45316	-0.54994	0.805220068177115	-7.312277	-6.396597	1.63455
Trial1	1	1	blindfold	clockwise	practice	Guided	1	-0.5	-0.5	2.718826	-1.30365	-1.45318	-0.52802	0.804138345624652	-7.370266	-6.210398	2.245208
Trial1	1	1	blindfold	clockwise	practice	Guided	1	-0.5	-0.5	2.738831	-1.30367	-1.45308	-0.48535	0.803803444702228	-7.35396	-5.977649	1.957639
Trial1	1	1	blindfold	clockwise	practice	Guided	1	-0.5	-0.5	2.758827	-1.3036	-1.45308	-0.46519	0.804353662055772	-7.19379	-6.316193	2.035127
Trial1	1	1	blindfold	clockwise	practice	Guided	1	-0.5	-0.5	2.778831	-1.30358	-1.45313	-0.44455	0.805490784070929	-7.200557	-6.26118	2.627193
Trial1	1	1	blindfold	clockwise	practice	Guided	1	-0.5	-0.5	2.798828	-1.30359	-1.45313	-0.42465	0.807114869307368	-7.19891	-6.256948	2.631704
Trial1	1	1	blindfold	clockwise	practice	Guided	1	-0.5	-0.5	2.818825	-1.3036	-1.45315	-0.40517	0.809176005086767	-7.021058	-6.561638	2.220524
Trial1	1	1	blindfold	clockwise	practice	Guided	1	-0.5	-0.5	2.838829	-1.30356	-1.45325	-0.36723	0.81445477271393	-7.033513	-6.697055	2.313465
Trial1	1	1	blindfold	clockwise	practice	Guided	1	-0.5	-0.5	2.858826	-1.30349	-1.45325	-0.34771	0.817794782465836	-6.848633	-6.286571	2.767831
Trial1	1	1	blindfold	clockwise	practice	Guided	1	-0.5	-0.5	2.87883	-1.30346	-1.45316	-0.32826	0.821609761853876	-6.890505	-6.176544	2.539149
Trial1	1	1	blindfold	clockwise	practice	Guided	1	-0.5	-0.5	2.898827	-1.30344	-1.45311	-0.30968	0.825674083842564	-6.865689	-6.286571	2.279228
Trial1	1	1	blindfold	clockwise	practice	Guided	1	-0.5	-0.5	2.918831	-1.30343	-1.45316	-0.29137	0.830076122516085	-6.892526	-6.371207	2.294068
Trial1	1	1	blindfold	clockwise	practice	Guided	1	-0.5	-0.5	2.938828	-1.30344	-1.45321	-0.25449	0.840113763696625	-6.912603	-6.388134	2.525051
Trial1	1	1	blindfold	clockwise	practice	Guided	1	-0.5	-0.5	2.958832	-1.30346	-1.45316	-0.23621	0.845655448147914	-6.930952	-6.155385	2.785416
Trial1	1	1	blindfold	clockwise	practice	Guided	1	-0.5	-0.5	2.978828	-1.30348	-1.45312	-0.21791	0.851560178946451	-7.05403	-6.185007	2.673593
Trial1	1	1	blindfold	clockwise	practice	Guided	1	-0.5	-0.5	2.998825	-1.30352	-1.45311	-0.19924	0.85796334574336	-7.109377	-6.252716	2.360595
Trial1	1	1	blindfold	clockwise	practice	Guided	1	-0.5	-0.5	3.018829	-1.30353	-1.45314	-0.18183	0.864229467020214	-6.991831	-6.328889	2.361902
Trial1	1	1	blindfold	clockwise	practice	Guided	1	-0.5	-0.5	3.038826	-1.3035	-1.45317	-0.14502	0.87842070985937	-6.913681	-6.21463	2.565777
Trial1	1	1	blindfold	clockwise	practice	Guided	1	-0.5	-0.5	3.05883	-1.30346	-1.45315	-0.12732	0.885685244479693	-6.885915	-6.087676	2.344003
Trial1	1	1	blindfold	clockwise	practice	Guided	1	-0.5	-0.5	3.078827	-1.30345	-1.45313	-0.10997	0.893115492015421	-6.872821	-6.273875	2.159413
Trial1	1	1	blindfold	clockwise	practice	Guided	1	-0.5	-0.5	3.098831	-1.30344	-1.45316	-0.093079	0.900611283684206	-6.830156	-6.536247	2.154642
Trial1	1	1	blindfold	clockwise	practice	Guided	1	-0.5	-0.5	3.118828	-1.3034	-1.45323	-0.076611	0.908135276152117	-6.639533	-6.485465	2.17401
Trial1	1	1	blindfold	clockwise	practice	Guided	1	-0.5	-0.5	3.138832	-1.30335	-1.45325	-0.043451	0.924017405973113	-6.578321	-6.460074	2.266016
Trial1	1	1	blindfold	clockwise	practice	Guided	1	-0.5	-0.5	3.158829	-1.30326	-1.45322	-0.02763	0.931858457377668	-6.480378	-6.201935	2.263815
Trial1	1	1	blindfold	clockwise	practice	Guided	1	-0.5	-0.5	3.178825	-1.30324	-1.45315	-0.012172	0.939771649554183	-6.465915	-6.218862	2.108525
Trial1	1	1	blindfold	clockwise	practice	Guided	1	-0.5	-0.5	3.19883	-1.30323	-1.45312	0.0027912	0.947616646060693	-6.382057	-6.417756	1.994394
Trial1	1	1	blindfold	clockwise	practice	Guided	1	-0.5	-0.5	3.218826	-1.30321	-1.45315	0.018219	0.955875132019335	-6.375142	-6.193471	2.004898
Trial1	1	1	blindfold	clockwise	practice	Guided	1	-0.5	-0.5	3.238831	-1.3032	-1.45311	0.046483	0.971480271791411	-6.413884	-6.151153	2.441338
Trial1	1	1	blindfold	clockwise	practice	Guided	1	-0.5	-0.5	3.258827	-1.30321	-1.45304	0.060967	0.979709300628494	-6.403953	-6.09614	2.214853
Trial1	1	1	blindfold	clockwise	practice	Guided	1	-0.5	-0.5	3.278831	-1.30322	-1.45302	0.075302	0.987995252578489	-6.514124	-6.011504	2.313347
Trial1	1	1	blindfold	clockwise	practice	Guided	1	-0.5	-0.5	3.298828	-1.30325	-1.45302	0.089151	0.996147371481532	-6.646917	-5.990345	2.417536
Trial1	1	1	blindfold	clockwise	practice	Guided	1	-0.5	-0.5	3.318825	-1.30329	-1.45299	0.10287	1.00435406064829	-6.591533	-6.066517	2.272688
Trial1	1	1	blindfold	clockwise	practice	Guided	1	-0.5	-0.5	3.338829	-1.30329	-1.453	0.13009	1.02092519081906	-6.566524	-5.90994	2.227236
Trial1	1	1	blindfold	clockwise	practice	Guided	1	-0.5	-0.5	3.358826	-1.30325	-1.45289	0.14441	1.02979363424776	-6.547314	-5.529078	2.55212
Trial1	1	1	blindfold	clockwise	practice	Guided	1	-0.5	-0.5	3.37883	-1.30327	-1.45279	0.15869	1.03880469190537	-6.507283	-5.520615	2.740676
Trial1	1	1	blindfold	clockwise	practice	Guided	1	-0.5	-0.5	3.398827	-1.30327	-1.45274	0.17407	1.04862435137635	-6.636059	-5.325952	2.492153
Trial1	1	1	blindfold	clockwise	practice	Guided	1	-0.5	-0.5	3.418831	-1.30329	-1.4527	0.18825	1.05781043154257	-6.603818	-5.520615	2.535838
Trial1	1	1	blindfold	clockwise	practice	Guided	1	-0.5	-0.5	3.438828	-1.3033	-1.45271	0.21818	1.0775310896119	-6.631962	-5.342879	2.285583
Trial1	1	1	blindfold	clockwise	practice	Guided	1	-0.5	-0.5	3.458832	-1.30327	-1.45266	0.2331	1.08751012417842	-6.384453	-5.342879	2.385307
Trial1	1	1	blindfold	clockwise	practice	Guided	1	-0.5	-0.5	3.478828	-1.30322	-1.45267	0.24816	1.09768193182443	-6.358786	-5.334416	2.400605
Trial1	1	1	blindfold	clockwise	practice	Guided	1	-0.5	-0.5	3.498825	-1.30319	-1.45269	0.26428	1.10871009282802	-6.326446	-5.457138	2.445032
Trial1	1	1	blindfold	clockwise	practice	Guided	1	-0.5	-0.5	3.518829	-1.30316	-1.45272	0.27913	1.11897706657937	-6.367046	-5.46137	2.397532
Trial1	1	1	blindfold	clockwise	practice	Guided	1	-0.5	-0.5	3.538826	-1.30317	-1.45274	0.30489	1.1370707616013	-6.415052	-5.520615	2.496531
Trial1	1	1	blindfold	clockwise	practice	Guided	1	-0.5	-0.5	3.55883	-1.30322	-1.45275	0.30476	1.13701402942702	-6.220709	-6.125762	3.669619
Trial1	1	1	blindfold	clockwise	practice	Guided	1	-0.5	-0.5	3.578827	-1.30325	-1.45277	0.30432	1.13672395794565	-7.824705	-4.513446	6.646503
Trial1	1	1	blindfold	clockwise	practice	Guided	1	-0.5	-0.5	3.598831	-1.3035	-1.45253	0.30405	1.13670952708874	-9.275709	-4.272234	6.181058
Trial1	1	1	blindfold	clockwise	practice	Guided	1	-0.5	-0.5	3.618828	-1.30382	-1.45252	0.30394	1.13685801027748	-10.03542	-5.825304	6.77468
Trial1	1	1	blindfold	clockwise	practice	Guided	1	-0.5	-0.5	3.638832	-1.30401	-1.45253	0.30385	1.13692873515541	-10.21022	-4.411883	6.250432
Trial1	1	1	blindfold	clockwise	practice	Guided	1	-0.5	-0.5	3.658829	-1.30421	-1.4525	0.30382	1.13704892361905	-10.09636	-5.372502	6.792964
Trial1	1	1	blindfold	clockwise	practice	Guided	1	-0.5	-0.5	3.678825	-1.30424	-1.45249	0.30379	1.13704895578226	-9.509757	-4.42881	6.43317
Trial1	1	1	blindfold	clockwise	practice	Guided	1	-0.5	-0.5	3.69883	-1.30426	-1.45248	0.30375	1.1370348492576	-9.075774	-4.907004	6.350554
Trial1	1	1	blindfold	clockwise	practice	Guided	1	-0.5	-0.5	3.718826	-1.30427	-1.45249	0.30372	1.1370207183193	-8.707132	-5.266707	6.166943
Trial1	1	1	blindfold	clockwise	practice	Guided	1	-0.5	-0.5	3.738831	-1.30427	-1.45249	0.30365	1.13697123485951	-8.249587	-4.856222	6.079607
Trial1	1	1	blindfold	clockwise	practice	Guided	1	-0.5	-0.5	3.758827	-1.30424	-1.4525	0.30362	1.13692879296996	-7.752433	-5.279402	6.013597
Trial1	1	1	blindfold	clockwise	practice	Guided	1	-0.5	-0.5	3.778831	-1.30422	-1.4525	0.30359	1.13689341343739	-7.565157	-4.877381	5.940354
Trial1	1	1	blindfold	clockwise	practice	Guided	1	-0.5	-0.5	3.798828	-1.3042	-1.4525	0.30356	1.13685803394884	-7.406282	-4.868918	6.103618
Trial1	1	1	blindfold	clockwise	practice	Guided	1	-0.5	-0.5	3.818825	-1.30417	-1.45249	0.30354	1.13682273319438	-7.143074	-4.78005	6.134555
Trial1	1	1	blindfold	clockwise	practice	Guided	1	-0.5	-0.5	3.838829	-1.30413	-1.45248	0.30346	1.13673786086548	-6.626377	-4.40342	6.001951
Trial1	1	1	blindfold	clockwise	practice	Guided	1	-0.5	-0.5	3.858826	-1.30392	-1.45243	0.30338	1.13653282402849	-5.260315	-3.976008	5.864084
Trial1	1	1	blindfold	clockwise	practice	Guided	1	-0.5	-0.5	3.87883	-1.30358	-1.45232	0.3033	1.13623570506172	-4.551781	-3.561291	6.022529
Trial1	1	1	blindfold	clockwise	practice	Guided	1	-0.5	-0.5	3.898827	-1.30316	-1.45218	0.30324	1.13589638602218	-3.822029	-3.41741	6.102622
Trial1	1	1	blindfold	clockwise	practice	Guided	1	-0.5	-0.5	3.918831	-1.30275	-1.45207	0.30316	1.13554989023979	-3.089686	-3.366629	5.908858
Trial1	1	1	blindfold	clockwise	practice	Guided	1	-0.5	-0.5	3.938828	-1.30234	-1.45196	0.30298	1.13513277392374	-2.239381	-3.269297	5.62319
Trial1	1	1	blindfold	clockwise	practice	Guided	1	-0.5	-0.5	3.958832	-1.30149	-1.45178	0.30291	1.13448261248855	-0.723241	-3.112721	5.538209
Trial1	1	1	blindfold	clockwise	practice	Guided	1	-0.5	-0.5	3.978828	-1.3011	-1.45169	0.30282	1.13414336957805	-0.042504	-2.99423	5.364222
Trial1	1	1	blindfold	clockwise	practice	Guided	1	-0.5	-0.5	3.998825	-1.30074	-1.45162	0.3027	1.133804155967	0.477721	-2.934985	5.119035
Trial1	1	1	blindfold	clockwise	practice	Guided	1	-0.5	-0.5	4.018829	-1.30041	-1.45155	0.30256	1.13347200051399	1.018334	-2.888435	4.73918
Trial1	1	1	blindfold	clockwise	practice	Guided	1	-0.5	-0.5	4.038826	-1.30009	-1.45149	0.30231	1.1330689760034	1.451569	-2.753018	4.515541
Trial1	1	1	blindfold	clockwise	practice	Guided	1	-0.5	-0.5	4.05883	-1.29847	-1.45136	0.30228	1.13190440666043	1.795514	-2.600673	4.520662
Trial1	1	1	blindfold	clockwise	practice	Guided	1	-0.5	-0.5	4.078827	-1.29675	-1.45132	0.30233	1.13072723519767	1.804174	-2.655686	4.67008
Trial1	1	1	blindfold	clockwise	practice	Guided	1	-0.5	-0.5	4.098831	-1.29441	-1.45132	0.30242	1.12914351326139	1.767053	-2.634527	4.861084
Trial1	1	1	blindfold	clockwise	practice	Guided	1	-0.5	-0.5	4.118828	-1.29162	-1.45132	0.30253	1.12726067784552	1.776397	-2.600673	5.106632
Trial1	1	1	blindfold	clockwise	practice	Guided	1	-0.5	-0.5	4.138832	-1.28835	-1.45131	0.30258	1.12500229659146	1.774057	-2.672613	5.227522
Trial1	1	1	blindfold	clockwise	practice	Guided	1	-0.5	-0.5	4.158829	-1.28032	-1.45135	0.3026	1.11940428170196	1.970083	-2.596441	5.151287
Trial1	1	1	blindfold	clockwise	practice	Guided	1	-0.5	-0.5	4.178825	-1.2755	-1.45131	0.30268	1.11610731970228	2.10618	-2.537196	5.38927
Trial1	1	1	blindfold	clockwise	practice	Guided	1	-0.5	-0.5	4.19883	-1.26995	-1.45125	0.30277	1.11232305167793	2.168047	-2.397546	5.603083
Trial1	1	1	blindfold	clockwise	practice	Guided	1	-0.5	-0.5	4.218826	-1.26338	-1.45121	0.30284	1.10783625071652	2.271518	-2.346765	5.672341
Trial1	1	1	blindfold	clockwise	practice	Guided	1	-0.5	-0.5	4.238831	-1.25635	-1.45118	0.30296	1.10309118332499	2.320912	-2.257897	5.836163
Trial1	1	1	blindfold	clockwise	practice	Guided	1	-0.5	-0.5	4.258827	-1.23899	-1.45109	0.30302	1.09130530384159	2.190736	-2.126711	6.053873
Trial1	1	1	blindfold	clockwise	practice	Guided	1	-0.5	-0.5	4.278831	-1.22893	-1.45105	0.30305	1.08454057581419	2.148214	-2.016684	6.12503
Trial1	1	1	blindfold	clockwise	practice	Guided	1	-0.5	-0.5	4.298828	-1.2181	-1.45102	0.30305	1.0772914468697	2.058572	-1.987062	6.106684
Trial1	1	1	blindfold	clockwise	practice	Guided	1	-0.5	-0.5	4.318825	-1.20729	-1.45101	0.30305	1.0701160552788	2.047629	-2.012453	6.054285
Trial1	1	1	blindfold	clockwise	practice	Guided	1	-0.5	-0.5	4.338829	-1.19517	-1.45101	0.30309	1.06217453162566	2.060278	-1.940512	6.143949
Trial1	1	1	blindfold	clockwise	practice	Guided	1	-0.5	-0.5	4.358826	-1.16974	-1.45094	0.30306	1.04568500597661	1.980535	-1.872803	6.117446
Trial1	1	1	blindfold	clockwise	practice	Guided	1	-0.5	-0.5	4.37883	-1.15526	-1.45094	0.30306	1.03647044338281	1.993236	-1.970135	6.098414
Trial1	1	1	blindfold	clockwise	practice	Guided	1	-0.5	-0.5	4.398827	-1.14102	-1.45097	0.30313	1.02758180316349	2.032553	-1.961671	6.312562
Trial1	1	1	blindfold	clockwise	practice	Guided	1	-0.5	-0.5	4.418831	-1.12623	-1.45098	0.30321	1.0184843166067	1.894344	-1.898194	6.419176
Trial1	1	1	blindfold	clockwise	practice	Guided	1	-0.5	-0.5	4.438828	-1.11096	-1.45098	0.30329	1.00923088000916	1.906175	-1.987062	6.50916
Trial1	1	1	blindfold	clockwise	practice	Guided	1	-0.5	-0.5	4.458832	-1.07922	-1.45097	0.30332	0.990363028957727	1.832992	-1.902426	6.647499
Trial1	1	1	blindfold	clockwise	practice	Guided	1	-0.5	-0.5	4.478828	-1.06233	-1.45096	0.30333	0.980588666601409	1.787504	-2.07593	6.691604
Trial1	1	1	blindfold	clockwise	practice	Guided	1	-0.5	-0.5	4.498825	-1.04513	-1.451	0.30333	0.97082739366662	1.786266	-2.033612	6.633298
Trial1	1	1	blindfold	clockwise	practice	Guided	1	-0.5	-0.5	4.518829	-1.0287	-1.45101	0.30336	0.96172290698095	1.822516	-1.919353	6.705897
Trial1	1	1	blindfold	clockwise	practice	Guided	1	-0.5	-0.5	4.538826	-1.01094	-1.45097	0.3034	0.952108799621097	1.87396	-1.885499	6.754707
Trial1	1	1	blindfold	clockwise	practice	Guided	1	-0.5	-0.5	4.55883	-0.97545	-1.45091	0.30341	0.933552516313736	1.758804	-1.813558	6.80568
Trial1	1	1	blindfold	clockwise	practice	Guided	1	-0.5	-0.5	4.578827	-0.9567701	-1.45091	0.30345	0.924213597471636	1.60574	-1.877035	6.930165
Trial1	1	1	blindfold	clockwise	practice	Guided	1	-0.5	-0.5	4.598831	-0.93853	-1.45092	0.3035	0.915380127433233	1.533689	-1.775472	6.999084
Trial1	1	1	blindfold	clockwise	practice	Guided	1	-0.5	-0.5	4.618828	-0.9197	-1.45089	0.30356	0.906563134989139	1.481412	-1.711995	7.141398
Trial1	1	1	blindfold	clockwise	practice	Guided	1	-0.5	-0.5	4.638832	-0.902	-1.45087	0.30365	0.89858628817262	1.530574	-1.737386	7.221137
Trial1	1	1	blindfold	clockwise	practice	Guided	1	-0.5	-0.5	4.658829	-0.86497	-1.45087	0.30368	0.882669059361082	1.59735	-1.695068	7.380116
Trial1	1	1	blindfold	clockwise	practice	Guided	1	-0.5	-0.5	4.678825	-0.84611	-1.45085	0.3037	0.875057605359132	1.616498	-1.695068	7.417617
Trial1	1	1	blindfold	clockwise	practice	Guided	1	-0.5	-0.5	4.69883	-0.82769	-1.45085	0.30371	0.867946126021763	1.687496	-1.648518	7.426329
Trial1	1	1	blindfold	clockwise	practice	Guided	1	-0.5	-0.5	4.718826	-0.80911	-1.45082	0.30373	0.861121913986459	1.621639	-1.644286	7.471507
Trial1	1	1	blindfold	clockwise	practice	Guided	1	-0.5	-0.5	4.738831	-0.78988	-1.45082	0.3038	0.854473437195321	1.450686	-1.686604	7.467057
Trial1	1	1	blindfold	clockwise	practice	Guided	1	-0.5	-0.5	4.758827	-0.75279	-1.45088	0.30386	0.842670567111642	1.36043	-1.779704	7.742379
Trial1	1	1	blindfold	clockwise	practice	Guided	1	-0.5	-0.5	4.778831	-0.73395	-1.4509	0.30388	0.837230957085457	1.456133	-1.758545	7.731349
Trial1	1	1	blindfold	clockwise	practice	Guided	1	-0.5	-0.5	4.798828	-0.71577	-1.4509	0.30387	0.832324251959581	1.579926	-1.783935	7.715722
Trial1	1	1	blindfold	clockwise	practice	Guided	1	-0.5	-0.5	4.818825	-0.69754	-1.45091	0.30385	0.827766187051297	1.649958	-1.792399	7.621554
Trial1	1	1	blindfold	clockwise	practice	Guided	1	-0.5	-0.5	4.838829	-0.67923	-1.45091	0.30395	0.823686213709694	1.639387	-1.851644	7.816747
Trial1	1	1	blindfold	clockwise	practice	Guided	1	-0.5	-0.5	4.858826	-0.64149	-1.45094	0.30398	0.816335252275192	1.427814	-1.906658	7.955649
Trial1	1	1	blindfold	clockwise	practice	Guided	1	-0.5	-0.5	4.87883	-0.62336	-1.45096	0.30399	0.813398813248031	1.389714	-1.893962	7.99564
Trial1	1	1	blindfold	clockwise	practice	Guided	1	-0.5	-0.5	4.898827	-0.60545	-1.45095	0.304	0.810885776114076	1.31852	-1.86434	8.042994
Trial1	1	1	blindfold	clockwise	practice	Guided	1	-0.5	-0.5	4.918831	-0.58727	-1.45093	0.30402	0.808742355188053	1.322696	-1.843181	8.078106
Trial1	1	1	blindfold	clockwise	practice	Guided	1	-0.5	-0.5	4.938828	-0.56989	-1.45091	0.30406	0.807091765709246	1.359191	-1.779704	8.101671
Trial1	1	1	blindfold	clockwise	practice	Guided	1	-0.5	-0.5	4.958832	-0.53576	-1.45089	0.30407	0.804864792889981	1.438017	-1.767008	8.136909
Trial1	1	1	blindfold	clockwise	practice	Guided	1	-0.5	-0.5	4.978828	-0.51846	-1.45089	0.30408	0.804291883906634	1.381066	-1.813558	8.16458
Trial1	1	1	blindfold	clockwise	practice	Guided	1	-0.5	-0.5	4.998825	-0.50188	-1.45091	0.3041	0.804102174726964	1.368656	-1.898194	8.197291
Trial1	1	1	blindfold	clockwise	practice	Guided	1	-0.5	-0.5	5.018829	-0.48554	-1.45093	0.30412	0.804250006305891	1.396889	-1.906658	8.256307
Trial1	1	1	blindfold	clockwise	practice	Guided	1	-0.5	-0.5	5.038826	-0.46943	-1.45094	0.30416	0.804740844572795	1.346849	-1.851644	8.338693
Trial1	1	1	blindfold	clockwise	practice	Guided	1	-0.5	-0.5	5.05883	-0.43748	-1.45095	0.30416	0.806586670864913	1.430573	-1.944744	8.319334
Trial1	1	1	blindfold	clockwise	practice	Guided	1	-0.5	-0.5	5.078827	-0.42165	-1.45096	0.30417	0.807977804548561	1.434021	-1.847412	8.34261
Trial1	1	1	blindfold	clockwise	practice	Guided	1	-0.5	-0.5	5.098831	-0.40645	-1.45095	0.3042	0.809622894679679	1.472616	-1.851644	8.422754
Trial1	1	1	blindfold	clockwise	practice	Guided	1	-0.5	-0.5	5.118828	-0.39138	-1.45092	0.30421	0.81151219180682	1.399834	-1.783935	8.429958
Trial1	1	1	blindfold	clockwise	practice	Guided	1	-0.5	-0.5	5.138832	-0.37644	-1.4509	0.30426	0.813696012641405	1.436503	-1.762776	8.4391
Trial1	1	1	blindfold	clockwise	practice	Guided	1	-0.5	-0.5	5.158829	-0.34642	-1.45086	0.30428	0.818812011744493	1.566337	-1.648518	8.587707
Trial1	1	1	blindfold	clockwise	practice	Guided	1	-0.5	-0.5	5.178825	-0.3312	-1.45084	0.30428	0.821802731743621	1.774192	-1.623127	8.536975
Trial1	1	1	blindfold	clockwise	practice	Guided	1	-0.5	-0.5	5.19883	-0.31579	-1.45082	0.30428	0.825105821163057	1.845004	-1.572345	8.557964
Trial1	1	1	blindfold	clockwise	practice	Guided	1	-0.5	-0.5	5.218826	-0.3005	-1.45079	0.3043	0.828672887348617	2.146374	-1.5131	8.601516
Trial1	1	1	blindfold	clockwise	practice	Guided	1	-0.5	-0.5	5.238831	-0.28519	-1.45077	0.30441	0.832597589704267	2.233367	-1.517332	8.703749
Trial1	1	1	blindfold	clockwise	practice	Guided	1	-0.5	-0.5	5.258827	-0.25137	-1.45082	0.30447	0.842014759799688	2.338246	-1.805094	8.948669
Trial1	1	1	blindfold	clockwise	practice	Guided	1	-0.5	-0.5	5.278831	-0.23331	-1.45088	0.30453	0.847580125409814	2.266288	-1.754313	9.075745
Trial1	1	1	blindfold	clockwise	practice	Guided	1	-0.5	-0.5	5.298828	-0.21525	-1.45088	0.30461	0.853510307699993	2.199828	-1.673909	9.232534
Trial1	1	1	blindfold	clockwise	practice	Guided	1	-0.5	-0.5	5.318825	-0.19678	-1.45084	0.30467	0.859904755973551	2.101273	-1.610432	9.360447
Trial1	1	1	blindfold	clockwise	practice	Guided	1	-0.5	-0.5	5.338829	-0.17682	-1.45081	0.30462	0.867097835520922	2.041677	-1.585041	9.364517
Trial1	1	1	blindfold	clockwise	practice	Guided	1	-0.5	-0.5	5.358826	-0.13759	-1.45079	0.30456	0.882415892009503	2.220785	-1.572345	9.076311
Trial1	1	1	blindfold	clockwise	practice	Guided	1	-0.5	-0.5	5.37883	-0.117	-1.4508	0.30457	0.891079047512893	2.289478	-1.580809	9.142484
Trial1	1	1	blindfold	clockwise	practice	Guided	1	-0.5	-0.5	5.398827	-0.097727	-1.4508	0.30464	0.899593845947476	2.264326	-1.601968	9.306839
Trial1	1	1	blindfold	clockwise	practice	Guided	1	-0.5	-0.5	5.418831	-0.076727	-1.45078	0.30475	0.909275857656887	2.226899	-1.525796	9.497306
Trial1	1	1	blindfold	clockwise	practice	Guided	1	-0.5	-0.5	5.438828	-0.054656	-1.45076	0.30496	0.91994122073036	2.136219	-1.46655	9.755752
Trial1	1	1	blindfold	clockwise	practice	Guided	1	-0.5	-0.5	5.458832	-0.010281	-1.45073	0.30505	0.942300471225132	1.90235	-1.521564	10.1362
Trial1	1	1	blindfold	clockwise	practice	Guided	1	-0.5	-0.5	5.478828	0.011762	-1.45075	0.30512	0.9540013337101	1.862379	-1.525796	10.25746
Trial1	1	1	blindfold	clockwise	practice	Guided	1	-0.5	-0.5	5.498825	0.034495	-1.45076	0.30513	0.966394965616898	1.758878	-1.572345	10.28549
Trial1	1	1	blindfold	clockwise	practice	Guided	1	-0.5	-0.5	5.518829	0.056488	-1.45079	0.30513	0.978730411679771	1.65494	-1.716227	10.22789
Trial1	1	1	blindfold	clockwise	practice	Guided	1	-0.5	-0.5	5.538826	0.077642	-1.45083	0.30514	0.99091911017223	1.660103	-1.661213	10.23481
Trial1	1	1	blindfold	clockwise	practice	Guided	1	-0.5	-0.5	5.55883	0.12119	-1.45081	0.30515	1.01692848223707	1.530907	-1.597736	10.30533
Trial1	1	1	blindfold	clockwise	practice	Guided	1	-0.5	-0.5	5.578827	0.14288	-1.45079	0.30514	1.03031310114201	1.640783	-1.589273	10.25956
Trial1	1	1	blindfold	clockwise	practice	Guided	1	-0.5	-0.5	5.598831	0.16439	-1.45078	0.30513	1.04386224849543	1.710239	-1.55965	10.24386
Trial1	1	1	blindfold	clockwise	practice	Guided	1	-0.5	-0.5	5.618828	0.1845	-1.45078	0.30513	1.05677555159056	1.615966	-1.504637	10.31146
Trial1	1	1	blindfold	clockwise	practice	Guided	1	-0.5	-0.5	5.638832	0.2063	-1.45075	0.30503	1.07094956909969	1.487379	-1.420001	10.22085
Trial1	1	1	blindfold	clockwise	practice	Guided	1	-0.5	-0.5	5.658829	0.24647	-1.4507	0.30493	1.09778401901903	1.363777	-1.369219	9.8255
Trial1	1	1	blindfold	clockwise	practice	Guided	1	-0.5	-0.5	5.678825	0.26608	-1.45069	0.30483	1.11113901326498	1.516664	-1.373451	9.649199
Trial1	1	1	blindfold	clockwise	practice	Guided	1	-0.5	-0.5	5.69883	0.2855	-1.4507	0.30477	1.12457326237337	1.657316	-1.593504	9.506618
Trial1	1	1	blindfold	clockwise	practice	Guided	1	-0.5	-0.5	5.718826	0.30373	-1.45075	0.30475	1.13736734864736	1.692889	-1.673909	9.320575
Trial1	1	1	blindfold	clockwise	practice	Guided	1	-0.5	-0.5	5.738831	0.30593	-1.45076	0.3043	1.13860515588731	5.473125	-1.792399	8.740513
Trial1	1	1	blindfold	clockwise	practice	Guided	1	-0.5	-0.5	5.758827	0.30421	-1.45086	0.30371	1.13697118422885	6.870352	-2.190188	5.722381
Trial1	1	1	blindfold	clockwise	practice	Guided	1	-0.5	-0.5	5.778831	0.30385	-1.45099	0.30325	1.13639137318546	4.89963	-2.579514	5.366588
Trial1	1	1	blindfold	clockwise	practice	Guided	1	-0.5	-0.5	5.798828	0.30295	-1.45106	0.30323	1.13574079571162	2.574759	-1.741617	6.169745
Trial1	1	1	blindfold	clockwise	practice	Guided	1	-0.5	-0.5	5.818825	0.30204	-1.45099	0.30348	1.13527454302031	1.639419	-1.479246	7.285095
Trial1	1	1	blindfold	clockwise	practice	Guided	1	-0.5	-0.5	5.838829	0.30142	-1.4509	0.30436	1.13545983405708	1.06694	-1.377683	8.386041
Trial1	1	1	blindfold	clockwise	practice	Guided	1	-0.5	-0.5	5.858826	0.30098	-1.45073	0.30464	1.13534773739837	1.525332	-1.034907	9.927531
Trial1	1	1	blindfold	clockwise	practice	Guided	1	-0.5	-0.5	5.87883	0.30097	-1.45072	0.30472	1.13539738554172	2.337065	-1.432696	9.96205
Trial1	1	1	blindfold	clockwise	practice	Guided	1	-0.5	-0.5	5.898827	0.30101	-1.45073	0.30474	1.13543977339282	3.277556	-1.720458	9.804259
Trial1	1	1	blindfold	clockwise	practice	Guided	1	-0.5	-0.5	5.918831	0.3011	-1.45074	0.30476	1.1355174412911	4.114364	-1.86434	9.763901
Trial1	1	1	blindfold	clockwise	practice	Guided	1	-0.5	-0.5	5.938828	0.30135	-1.45077	0.30472	1.13566547540649	4.750753	-2.046307	9.658127
Trial1	1	1	blindfold	clockwise	practice	Guided	1	-0.5	-0.5	5.958832	0.30191	-1.45084	0.3046	1.13597571695	5.442934	-2.253665	8.760054
Trial1	1	1	blindfold	clockwise	practice	Guided	1	-0.5	-0.5	5.978828	0.30207	-1.45089	0.30438	1.13593287804054	5.473977	-2.427169	7.883377
Trial1	1	1	blindfold	clockwise	practice	Guided	1	-0.5	-0.5	5.998825	0.30218	-1.45095	0.30417	1.13586185288829	5.407466	-2.490646	7.324895
Trial1	1	1	blindfold	clockwise	practice	Guided	1	-0.5	-0.5	6.018829	0.30224	-1.45099	0.30401	1.13579094845248	5.312204	-2.461023	7.047474
Trial1	1	1	blindfold	clockwise	practice	Guided	1	-0.5	-0.5	6.038826	0.30228	-1.45101	0.30365	1.13556440669371	5.413072	-2.389083	6.740428
Trial1	1	1	blindfold	clockwise	practice	Guided	1	-0.5	-0.5	6.05883	0.30238	-1.45104	0.30344	1.13548645887355	5.8134	-2.427169	5.825279
Trial1	1	1	blindfold	clockwise	practice	Guided	1	-0.5	-0.5	6.078827	0.30247	-1.45107	0.30319	1.13537318241723	5.971521	-2.528732	5.321027
Trial1	1	1	blindfold	clockwise	practice	Guided	1	-0.5	-0.5	6.098831	0.30257	-1.45111	0.30291	1.13524581024828	6.095677	-2.600673	4.738691
Trial1	1	1	blindfold	clockwise	practice	Guided	1	-0.5	-0.5	6.118828	0.30268	-1.45115	0.30255	1.1350690246302	6.249361	-2.698004	3.920614
Trial1	1	1	blindfold	clockwise	practice	Guided	1	-0.5	-0.5	6.138832	0.30279	-1.4512	0.30177	1.13459547742002	6.40865	-2.765713	3.077412
Trial1	1	1	blindfold	clockwise	practice	Guided	1	-0.5	-0.5	6.158829	0.30305	-1.45135	0.30138	1.13450396154516	6.866979	-3.218516	1.394293
Trial1	1	1	blindfold	clockwise	practice	Guided	1	-0.5	-0.5	6.178825	0.30319	-1.45145	0.30103	1.13435587079131	7.096167	-3.396251	0.593001
Trial1	1	1	blindfold	clockwise	practice	Guided	1	-0.5	-0.5	6.19883	0.30332	-1.45155	0.30067	1.13419376687644	7.245267	-3.599378	-0.136272
Trial1	1	1	blindfold	clockwise	practice	Guided	1	-0.5	-0.5	6.218826	0.30343	-1.45164	0.30026	1.13398228816124	7.366279	-3.692477	-1.053598
Trial1	1	1	blindfold	clockwise	practice	Guided	1	-0.5	-0.5	6.238831	0.30353	-1.45174	0.29796	1.13243130286262	7.387483	-3.747491	-2.005853
Trial1	1	1	blindfold	clockwise	practice	Guided	1	-0.5	-0.5	6.258827	0.30366	-1.45189	0.29536	1.13069312020759	7.386864	-3.874445	-2.956489
Trial1	1	1	blindfold	clockwise	practice	Guided	1	-0.5	-0.5	6.278831	0.30368	-1.45192	0.29163	1.12808670031451	7.336642	-3.84059	-3.038421
Trial1	1	1	blindfold	clockwise	practice	Guided	1	-0.5	-0.5	6.298828	0.30367	-1.45192	0.28672	1.12463941858888	7.25963	-3.789809	-3.106339
Trial1	1	1	blindfold	clockwise	practice	Guided	1	-0.5	-0.5	6.318825	0.30365	-1.4519	0.28026	1.12011560636269	7.248649	-3.760186	-3.302344
Trial1	1	1	blindfold	clockwise	practice	Guided	1	-0.5	-0.5	6.338829	0.30363	-1.45189	0.2634	1.10842264308253	7.198097	-3.832127	-3.394744
Trial1	1	1	blindfold	clockwise	practice	Guided	1	-0.5	-0.5	6.358826	0.30353	-1.45194	0.25302	1.10122639645576	6.898487	-3.777113	-3.513806
Trial1	1	1	blindfold	clockwise	practice	Guided	1	-0.5	-0.5	6.37883	0.30344	-1.45197	0.24099	1.09296935825386	6.775509	-4.212989	-3.762761
Trial1	1	1	blindfold	clockwise	practice	Guided	1	-0.5	-0.5	6.398827	0.30339	-1.45206	0.22731	1.08370444537725	6.637134	-4.102962	-3.800554
Trial1	1	1	blindfold	clockwise	practice	Guided	1	-0.5	-0.5	6.418831	0.30333	-1.45205	0.21161	1.07318585188819	6.487382	-3.878676	-3.703357
Trial1	1	1	blindfold	clockwise	practice	Guided	1	-0.5	-0.5	6.438828	0.30325	-1.452	0.17667	1.05028225113317	6.473237	-4.018326	-3.366209
Trial1	1	1	blindfold	clockwise	practice	Guided	1	-0.5	-0.5	6.458832	0.30317	-1.45192	0.15752	1.03798584128107	6.288175	-3.946385	-3.335599
Trial1	1	1	blindfold	clockwise	practice	Guided	1	-0.5	-0.5	6.478828	0.30316	-1.45198	0.13667	1.02489741143914	6.277218	-4.107194	-3.218605
Trial1	1	1	blindfold	clockwise	practice	Guided	1	-0.5	-0.5	6.498825	0.30317	-1.45201	0.11571	1.01201820744745	6.33718	-3.806736	-2.915785
Trial1	1	1	blindfold	clockwise	practice	Guided	1	-0.5	-0.5	6.518829	0.30317	-1.45197	0.09459	0.999309416951052	6.335404	-3.870213	-2.234806
Trial1	1	1	blindfold	clockwise	practice	Guided	1	-0.5	-0.5	6.538826	0.30316	-1.45194	0.051742	0.974415333254122	6.192239	-3.827895	-1.684031
Trial1	1	1	blindfold	clockwise	practice	Guided	1	-0.5	-0.5	6.55883	0.30307	-1.4519	0.03028	0.962350412758206	6.14986	-4.115657	-2.340902
Trial1	1	1	blindfold	clockwise	practice	Guided	1	-0.5	-0.5	6.578827	0.30305	-1.45199	0.0081378	0.950312235209454	5.954703	-3.88714	-2.119033
Trial1	1	1	blindfold	clockwise	practice	Guided	1	-0.5	-0.5	6.598831	0.30299	-1.45193	-0.012882	0.939189500161834	5.89263	-3.658623	-1.402936
Trial1	1	1	blindfold	clockwise	practice	Guided	1	-0.5	-0.5	6.618828	0.30293	-1.45188	-0.033941	0.928389773545674	5.857634	-3.620537	-1.219397
Trial1	1	1	blindfold	clockwise	practice	Guided	1	-0.5	-0.5	6.638832	0.30292	-1.45182	-0.074171	0.908851410431498	5.86341	-3.997167	-1.508164
Trial1	1	1	blindfold	clockwise	practice	Guided	1	-0.5	-0.5	6.658829	0.30296	-1.452	-0.093919	0.89980361879072	5.908116	-3.942153	-1.651906
Trial1	1	1	blindfold	clockwise	practice	Guided	1	-0.5	-0.5	6.678825	0.30295	-1.45198	-0.11368	0.891050974069321	5.777359	-3.946385	-1.328805
Trial1	1	1	blindfold	clockwise	practice	Guided	1	-0.5	-0.5	6.69883	0.30292	-1.45195	-0.13184	0.883301953385928	5.720264	-3.679782	-1.379208
Trial1	1	1	blindfold	clockwise	practice	Guided	1	-0.5	-0.5	6.718826	0.30288	-1.45189	-0.1512	0.875372903073047	5.678677	-3.849054	-2.000719
Trial1	1	1	blindfold	clockwise	practice	Guided	1	-0.5	-0.5	6.738831	0.30288	-1.45192	-0.18934	0.86088670302245	5.706725	-4.141048	-2.191369
Trial1	1	1	blindfold	clockwise	practice	Guided	1	-0.5	-0.5	6.758827	0.30281	-1.45197	-0.20896	0.853936878400561	5.466782	-3.777113	-1.848492
Trial1	1	1	blindfold	clockwise	practice	Guided	1	-0.5	-0.5	6.778831	0.30277	-1.45193	-0.22791	0.847627673216322	5.524662	-3.895604	-1.651549
Trial1	1	1	blindfold	clockwise	practice	Guided	1	-0.5	-0.5	6.798828	0.30275	-1.45189	-0.24726	0.841596728935788	5.503229	-3.616305	-2.437273
Trial1	1	1	blindfold	clockwise	practice	Guided	1	-0.5	-0.5	6.818825	0.30273	-1.45188	-0.26769	0.835669419151772	5.416326	-4.039485	-2.488954
Trial1	1	1	blindfold	clockwise	practice	Guided	1	-0.5	-0.5	6.838829	0.3027	-1.45195	-0.30875	0.825168995950231	5.333456	-3.827895	-2.338897
Trial1	1	1	blindfold	clockwise	practice	Guided	1	-0.5	-0.5	6.858826	0.30262	-1.45184	-0.329	0.820633807113644	5.237099	-3.713636	-1.606126
Trial1	1	1	blindfold	clockwise	practice	Guided	1	-0.5	-0.5	6.87883	0.3026	-1.45178	-0.34963	0.816564689137041	5.179398	-3.34547	-2.257333
Trial1	1	1	blindfold	clockwise	practice	Guided	1	-0.5	-0.5	6.898827	0.3026	-1.45172	-0.37081	0.812930999326902	5.144819	-3.688245	-2.473345
Trial1	1	1	blindfold	clockwise	practice	Guided	1	-0.5	-0.5	6.918831	0.3026	-1.4518	-0.39309	0.809689141897577	5.191759	-3.629	-2.41053
Trial1	1	1	blindfold	clockwise	practice	Guided	1	-0.5	-0.5	6.938828	0.30259	-1.45182	-0.43709	0.805051798896315	5.132901	-3.565523	-2.025279
Trial1	1	1	blindfold	clockwise	practice	Guided	1	-0.5	-0.5	6.958832	0.30255	-1.45176	-0.459	0.803596592820671	5.175691	-3.226979	-2.32157
Trial1	1	1	blindfold	clockwise	practice	Guided	1	-0.5	-0.5	6.978828	0.30256	-1.45175	-0.48115	0.802781339244037	5.127324	-3.726332	-2.201751
Trial1	1	1	blindfold	clockwise	practice	Guided	1	-0.5	-0.5	6.998825	0.30256	-1.45183	-0.50331	0.802566827404893	5.023205	-3.650159	-1.885452
Trial1	1	1	blindfold	clockwise	practice	Guided	1	-0.5	-0.5	7.018829	0.30253	-1.45182	-0.52634	0.802962129829088	4.933344	-3.480887	-1.326987
Trial1	1	1	blindfold	clockwise	practice	Guided	1	-0.5	-0.5	7.038826	0.30247	-1.45175	-0.5685	0.805388325218825	4.825087	-3.277761	-1.281993
Trial1	1	1	blindfold	clockwise	practice	Guided	1	-0.5	-0.5	7.05883	0.30243	-1.45177	-0.59063	0.807531861352348	4.971756	-3.590914	-1.975049
Trial1	1	1	blindfold	clockwise	practice	Guided	1	-0.5	-0.5	7.078827	0.30244	-1.4518	-0.61238	0.810271060226129	4.756138	-3.349701	-1.363548
Trial1	1	1	blindfold	clockwise	practice	Guided	1	-0.5	-0.5	7.098831	0.30238	-1.45173	-0.63221	0.813199327170866	4.610899	-3.34547	-0.879543
Trial1	1	1	blindfold	clockwise	practice	Guided	1	-0.5	-0.5	7.118835	0.30231	-1.45166	-0.65302	0.816771997315194	4.674835	-3.061939	-1.449173
Trial1	1	1	blindfold	clockwise	practice	Guided	1	-0.5	-0.5	7.138824	0.30232	-1.45163	-0.69431	0.825514244465503	4.791648	-3.679782	-1.632203
Trial1	1	1	blindfold	clockwise	practice	Guided	1	-0.5	-0.5	7.158829	0.30238	-1.45173	-0.71308	0.830190800002603	4.756042	-3.197357	-1.011017
Trial1	1	1	blindfold	clockwise	practice	Guided	1	-0.5	-0.5	7.178833	0.30237	-1.45165	-0.73173	0.835162512007304	4.762728	-3.150807	-0.786801
Trial1	1	1	blindfold	clockwise	practice	Guided	1	-0.5	-0.5	7.198822	0.30238	-1.4516	-0.75068	0.840627209033156	4.944844	-3.061939	-1.448476
Trial1	1	1	blindfold	clockwise	practice	Guided	1	-0.5	-0.5	7.218826	0.30244	-1.45163	-0.76904	0.846340622454424	5.044455	-3.692477	-1.690239
Trial1	1	1	blindfold	clockwise	practice	Guided	1	-0.5	-0.5	7.238831	0.3025	-1.45177	-0.80575	0.858771971444963	5.055546	-3.497814	-1.753872
Trial1	1	1	blindfold	clockwise	practice	Guided	1	-0.5	-0.5	7.258835	0.30251	-1.45172	-0.82279	0.864994596633229	5.042548	-3.303152	-1.281116
Trial1	1	1	blindfold	clockwise	practice	Guided	1	-0.5	-0.5	7.278824	0.30252	-1.45165	-0.84033	0.871701137753396	5.118192	-3.167734	-1.557924
Trial1	1	1	blindfold	clockwise	practice	Guided	1	-0.5	-0.5	7.298828	0.30256	-1.4516	-0.85921	0.879280585348219	5.196686	-3.269297	-2.010352
Trial1	1	1	blindfold	clockwise	practice	Guided	1	-0.5	-0.5	7.318832	0.30259	-1.45165	-0.87712	0.886775163877374	5.16119	-3.603609	-1.773169
Trial1	1	1	blindfold	clockwise	practice	Guided	1	-0.5	-0.5	7.338821	0.30257	-1.45175	-0.91321	0.902696551834764	5.017983	-3.493583	-1.797021
Trial1	1	1	blindfold	clockwise	practice	Guided	1	-0.5	-0.5	7.358826	0.30253	-1.45168	-0.93053	0.910719729412537	5.058343	-3.222747	-1.182268
Trial1	1	1	blindfold	clockwise	practice	Guided	1	-0.5	-0.5	7.37883	0.30252	-1.45161	-0.94776	0.918981700830494	4.96365	-3.129648	-1.635912
Trial1	1	1	blindfold	clockwise	practice	Guided	1	-0.5	-0.5	7.398834	0.30251	-1.4516	-0.96495	0.9274701155258	5.102061	-3.430106	-1.706706
Trial1	1	1	blindfold	clockwise	practice	Guided	1	-0.5	-0.5	7.418823	0.30255	-1.45169	-0.9824901	0.936420388450922	5.190502	-3.544364	-1.60167
Trial1	1	1	blindfold	clockwise	practice	Guided	1	-0.5	-0.5	7.438828	0.30259	-1.45172	-1.01518	0.953709154887572	5.247748	-3.307383	-1.264993
Trial1	1	1	blindfold	clockwise	practice	Guided	1	-0.5	-0.5	7.458832	0.30265	-1.45171	-1.03159	0.96272267136721	5.371626	-3.667086	-1.099695
Trial1	1	1	blindfold	clockwise	practice	Guided	1	-0.5	-0.5	7.478821	0.30269	-1.4518	-1.04623	0.970916269636018	5.448062	-3.662855	-1.401869
Trial1	1	1	blindfold	clockwise	practice	Guided	1	-0.5	-0.5	7.498825	0.30272	-1.45184	-1.0611	0.979383802068559	5.575963	-3.802504	-1.621317
Trial1	1	1	blindfold	clockwise	practice	Guided	1	-0.5	-0.5	7.518829	0.30276	-1.45188	-1.07613	0.988103892643336	5.516572	-3.836358	-1.425209
Trial1	1	1	blindfold	clockwise	practice	Guided	1	-0.5	-0.5	7.538834	0.30276	-1.45187	-1.10488	1.00513850297608	5.45936	-3.578219	-1.576417
Trial1	1	1	blindfold	clockwise	practice	Guided	1	-0.5	-0.5	7.558823	0.30275	-1.45182	-1.11843	1.01334260564185	5.54153	-3.612073	-1.226546
Trial1	1	1	blindfold	clockwise	practice	Guided	1	-0.5	-0.5	7.578827	0.30275	-1.45183	-1.13165	1.02146426006722	5.44204	-3.629	-1.379449
Trial1	1	1	blindfold	clockwise	practice	Guided	1	-0.5	-0.5	7.598831	0.30274	-1.45184	-1.14483	1.02965879489604	5.520799	-3.785577	-1.702542
Trial1	1	1	blindfold	clockwise	practice	Guided	1	-0.5	-0.5	7.618835	0.30275	-1.4519	-1.15863	1.03836460039716	5.555978	-3.971776	-2.074356
Trial1	1	1	blindfold	clockwise	practice	Guided	1	-0.5	-0.5	7.638824	0.30278	-1.45199	-1.18613	1.05604451126773	5.605731	-4.060644	-2.153142
Trial1	1	1	blindfold	clockwise	practice	Guided	1	-0.5	-0.5	7.658829	0.30286	-1.452	-1.20048	1.06548410349332	5.845238	-3.971776	-1.868905
Trial1	1	1	blindfold	clockwise	practice	Guided	1	-0.5	-0.5	7.678833	0.30291	-1.45199	-1.21489	1.07504985229492	5.871707	-3.976008	-1.944563
Trial1	1	1	blindfold	clockwise	practice	Guided	1	-0.5	-0.5	7.698822	0.30295	-1.452	-1.22855	1.08421111154575	5.94962	-4.14528	-1.987834
Trial1	1	1	blindfold	clockwise	practice	Guided	1	-0.5	-0.5	7.718826	0.30299	-1.45204	-1.24331	1.09421327426347	6.041289	-4.119889	-2.158139
Trial1	1	1	blindfold	clockwise	practice	Guided	1	-0.5	-0.5	7.738831	0.30302	-1.45207	-1.27347	1.11494261301244	6.111478	-4.21722	-2.422489
Trial1	1	1	blindfold	clockwise	practice	Guided	1	-0.5	-0.5	7.758835	0.30303	-1.4521	-1.28811	1.1251553473638	6.029286	-4.022558	-2.032654
Trial1	1	1	blindfold	clockwise	practice	Guided	1	-0.5	-0.5	7.778824	0.30303	-1.45204	-1.30283	1.13551447975517	6.111394	-4.031021	-1.724691
Trial1	1	1	blindfold	clockwise	practice	Guided	1	-0.5	-0.5	7.798828	0.30304	-1.45201	-1.30489	1.13697898357136	6.118302	-3.946385	-1.793159
Trial1	1	1	blindfold	clockwise	practice	Guided	1	-0.5	-0.5	7.818832	0.30305	-1.45196	-1.30383	1.13623590598232	6.680714	-3.337006	-5.950179
Trial1	1	1	blindfold	clockwise	practice	Guided	1	-0.5	-0.5	7.838821	0.30317	-1.4521	-1.30293	1.13568420898663	7.24703	-6.011504	-4.460707
Trial1	1	1	blindfold	clockwise	practice	Guided	1	-0.5	-0.5	7.858826	0.30334	-1.45238	-1.3026	1.13557119470949	7.211362	-3.984471	-3.221134
Trial1	1	1	blindfold	clockwise	practice	Guided	1	-0.5	-0.5	7.87883	0.3034	-1.45229	-1.30243	1.13549349929066	7.413893	-3.929458	-2.996446
Trial1	1	1	blindfold	clockwise	practice	Guided	1	-0.5	-0.5	7.898834	0.30344	-1.45227	-1.30239	1.13549351383104	7.598197	-4.725036	-3.336042
Trial1	1	1	blindfold	clockwise	practice	Guided	1	-0.5	-0.5	7.918823	0.30345	-1.45228	-1.30236	1.13547943451489	7.401063	-4.864686	-3.590083
Trial1	1	1	blindfold	clockwise	practice	Guided	1	-0.5	-0.5	7.938828	0.30346	-1.45229	-1.3023	1.13544406589478	6.854958	-4.678487	-3.506701
Trial1	1	1	blindfold	clockwise	practice	Guided	1	-0.5	-0.5	7.958832	0.30343	-1.45229	-1.30228	1.13540867854651	5.928825	-4.437274	-3.739616
Trial1	1	1	blindfold	clockwise	practice	Guided	1	-0.5	-0.5	7.978821	0.3034	-1.45228	-1.30226	1.13537337547566	5.633353	-4.361102	-3.769442
Trial1	1	1	blindfold	clockwise	practice	Guided	1	-0.5	-0.5	7.998825	0.30336	-1.45228	-1.30225	1.13533799942528	5.387945	-4.513446	-3.775434
Trial1	1	1	blindfold	clockwise	practice	Guided	1	-0.5	-0.5	8.018829	0.30332	-1.45228	-1.30224	1.13530264485745	5.252118	-4.729268	-3.97169
Trial1	1	1	blindfold	clockwise	practice	Guided	1	-0.5	-0.5	8.038834	0.30327	-1.45229	-1.30225	1.1352743154851	5.107132	-4.830831	-4.35469
Trial1	1	1	blindfold	clockwise	practice	Guided	1	-0.5	-0.5	8.058823	0.30317	-1.4523	-1.30227	1.1352176405105	4.611086	-4.847759	-4.926137
Trial1	1	1	blindfold	clockwise	practice	Guided	1	-0.5	-0.5	8.078827	0.30307	-1.45231	-1.30229	1.13516105611516	4.070501	-4.695414	-5.096908
Trial1	1	1	blindfold	clockwise	practice	Guided	1	-0.5	-0.5	8.098831	0.30286	-1.45231	-1.3023	1.13501956743689	3.42497	-4.750427	-5.060387
Trial1	1	1	blindfold	clockwise	practice	Guided	1	-0.5	-0.5	8.118835	0.30257	-1.45232	-1.30232	1.13482860797565	2.804564	-4.754659	-4.916926
Trial1	1	1	blindfold	clockwise	practice	Guided	1	-0.5	-0.5	8.138824	0.30222	-1.45232	-1.30231	1.13457405010122	1.939952	-4.771586	-4.808947
Trial1	1	1	blindfold	clockwise	practice	Guided	1	-0.5	-0.5	8.158829	0.30139	-1.45234	-1.30225	1.13394489572144	0.233272	-4.873149	-4.214755
Trial1	1	1	blindfold	clockwise	practice	Guided	1	-0.5	-0.5	8.178833	0.30096	-1.45237	-1.30212	1.13354901761001	-0.679375	-4.923931	-3.862772
Trial1	1	1	blindfold	clockwise	practice	Guided	1	-0.5	-0.5	8.198822	0.30049	-1.45241	-1.30197	1.13311081369557	-1.511537	-4.932395	-3.511587
Trial1	1	1	blindfold	clockwise	practice	Guided	1	-0.5	-0.5	8.218826	0.29998	-1.45244	-1.30182	1.13264442780729	-2.056065	-4.953554	-3.355991
Trial1	1	1	blindfold	clockwise	practice	Guided	1	-0.5	-0.5	8.238831	0.29904	-1.45247	-1.30149	1.13174700467155	-2.425589	-5.000103	-3.137794
Trial1	1	1	blindfold	clockwise	practice	Guided	1	-0.5	-0.5	8.258835	0.29467	-1.45251	-1.30138	1.12858768420781	-2.658312	-5.076276	-2.675048
Trial1	1	1	blindfold	clockwise	practice	Guided	1	-0.5	-0.5	8.278824	0.29086	-1.45254	-1.30135	1.12588691874978	-2.514979	-5.165144	-2.697358
Trial1	1	1	blindfold	clockwise	practice	Guided	1	-0.5	-0.5	8.298828	0.28661	-1.45258	-1.30139	1.12293415999658	-2.375921	-5.258243	-2.834142
Trial1	1	1	blindfold	clockwise	practice	Guided	1	-0.5	-0.5	8.318832	0.28163	-1.45264	-1.30146	1.11950149665743	-2.356898	-5.355575	-2.941693
Trial1	1	1	blindfold	clockwise	practice	Guided	1	-0.5	-0.5	8.338821	0.27591	-1.45268	-1.30164	1.11564468194834	-2.482252	-5.423283	-3.164509
Trial1	1	1	blindfold	clockwise	practice	Guided	1	-0.5	-0.5	8.358826	0.26243	-1.45273	-1.30169	1.1063482711786	-3.009295	-5.516383	-3.40646
Trial1	1	1	blindfold	clockwise	practice	Guided	1	-0.5	-0.5	8.37883	0.25435	-1.45274	-1.30168	1.10078830662065	-3.269943	-5.474065	-3.331072
Trial1	1	1	blindfold	clockwise	practice	Guided	1	-0.5	-0.5	8.398834	0.24412	-1.45274	-1.30165	1.0937811409417	-3.505696	-5.444442	-3.25692
Trial1	1	1	blindfold	clockwise	practice	Guided	1	-0.5	-0.5	8.418823	0.23326	-1.45274	-1.30166	1.086429426176	-3.542926	-5.546006	-3.3204
Trial1	1	1	blindfold	clockwise	practice	Guided	1	-0.5	-0.5	8.438828	0.22177	-1.45277	-1.30177	1.07878969000715	-3.489834	-5.7449	-3.447913
Trial1	1	1	blindfold	clockwise	practice	Guided	1	-0.5	-0.5	8.458832	0.19374	-1.45295	-1.3018	1.06026338300893	-3.076801	-6.062285	-3.618891
Trial1	1	1	blindfold	clockwise	practice	Guided	1	-0.5	-0.5	8.478821	0.17784	-1.45303	-1.30182	1.0499440147898	-3.100625	-6.151153	-3.632573
Trial1	1	1	blindfold	clockwise	practice	Guided	1	-0.5	-0.5	8.498825	0.16104	-1.45308	-1.30183	1.03918483236491	-3.146246	-6.299266	-3.680535
Trial1	1	1	blindfold	clockwise	practice	Guided	1	-0.5	-0.5	8.518829	0.14449	-1.45313	-1.30185	1.02875202314654	-3.082513	-6.341584	-3.71098
Trial1	1	1	blindfold	clockwise	practice	Guided	1	-0.5	-0.5	8.538834	0.12622	-1.45318	-1.30185	1.01740594271699	-3.095607	-6.392366	-3.714925
Trial1	1	1	blindfold	clockwise	practice	Guided	1	-0.5	-0.5	8.558823	0.088876	-1.45325	-1.30182	0.994831805547724	-3.044242	-6.582797	-3.613047
Trial1	1	1	blindfold	clockwise	practice	Guided	1	-0.5	-0.5	8.578827	0.069278	-1.45328	-1.3018	0.983341600616774	-3.079563	-6.658969	-3.604846
Trial1	1	1	blindfold	clockwise	practice	Guided	1	-0.5	-0.5	8.598831	0.048474	-1.45333	-1.30183	0.971470519740648	-2.983844	-6.773228	-3.688955
Trial1	1	1	blindfold	clockwise	practice	Guided	1	-0.5	-0.5	8.618835	0.027773	-1.45339	-1.30186	0.959960389968376	-2.871646	-6.955195	-3.76868
Trial1	1	1	blindfold	clockwise	practice	Guided	1	-0.5	-0.5	8.638824	0.0060801	-1.45346	-1.3019	0.94824085772767	-2.810982	-7.082149	-3.743012
Trial1	1	1	blindfold	clockwise	practice	Guided	1	-0.5	-0.5	8.658829	-0.03674	-1.4536	-1.30196	0.926147749713002	-2.829932	-7.285275	-3.92975
Trial1	1	1	blindfold	clockwise	practice	Guided	1	-0.5	-0.5	8.678833	-0.058478	-1.45364	-1.302	0.915503003042695	-2.864568	-7.369911	-4.051948
Trial1	1	1	blindfold	clockwise	practice	Guided	1	-0.5	-0.5	8.698822	-0.081055	-1.45368	-1.30201	0.904839685670698	-2.906572	-7.475706	-4.025681
Trial1	1	1	blindfold	clockwise	practice	Guided	1	-0.5	-0.5	8.718826	-0.10314	-1.45373	-1.30199	0.894810524131848	-2.935128	-7.547647	-3.978444
Trial1	1	1	blindfold	clockwise	practice	Guided	1	-0.5	-0.5	8.738831	-0.12607	-1.45377	-1.302	0.884888537457872	-2.912901	-7.594197	-3.918996
Trial1	1	1	blindfold	clockwise	practice	Guided	1	-0.5	-0.5	8.758835	-0.17182	-1.45384	-1.30202	0.866566857605043	-2.937345	-7.801555	-4.074448
Trial1	1	1	blindfold	clockwise	practice	Guided	1	-0.5	-0.5	8.778824	-0.19457	-1.45389	-1.302	0.858190867121149	-2.880946	-7.873496	-4.016425
Trial1	1	1	blindfold	clockwise	practice	Guided	1	-0.5	-0.5	8.798828	-0.21738	-1.45392	-1.30196	0.850302235140218	-2.797673	-7.835409	-3.912846
Trial1	1	1	blindfold	clockwise	practice	Guided	1	-0.5	-0.5	8.818832	-0.24019	-1.45392	-1.30193	0.842966714819906	-2.730742	-7.869264	-3.822212
Trial1	1	1	blindfold	clockwise	practice	Guided	1	-0.5	-0.5	8.838821	-0.26295	-1.45394	-1.30198	0.836280246847205	-2.762475	-7.987754	-3.889152
Trial1	1	1	blindfold	clockwise	practice	Guided	1	-0.5	-0.5	8.858826	-0.30902	-1.45406	-1.30203	0.824454622184212	-2.843181	-8.228967	-4.089477
Trial1	1	1	blindfold	clockwise	practice	Guided	1	-0.5	-0.5	8.87883	-0.33236	-1.4541	-1.30203	0.819362702504324	-2.925817	-8.271285	-4.030468
Trial1	1	1	blindfold	clockwise	practice	Guided	1	-0.5	-0.5	8.898834	-0.35501	-1.45413	-1.302	0.815000719446567	-2.964827	-8.254358	-3.96073
Trial1	1	1	blindfold	clockwise	practice	Guided	1	-0.5	-0.5	8.918823	-0.37834	-1.45414	-1.30198	0.811155413240557	-2.896571	-8.275517	-3.95164
Trial1	1	1	blindfold	clockwise	practice	Guided	1	-0.5	-0.5	8.938828	-0.40161	-1.45415	-1.30204	0.808052545827786	-2.806965	-8.364384	-3.973846
Trial1	1	1	blindfold	clockwise	practice	Guided	1	-0.5	-0.5	8.958832	-0.4456	-1.45422	-1.30206	0.803902740500825	-2.642922	-8.482875	-4.100021
Trial1	1	1	blindfold	clockwise	practice	Guided	1	-0.5	-0.5	8.978821	-0.46748	-1.45425	-1.30207	0.802729013893936	-2.504135	-8.533656	-4.136265
Trial1	1	1	blindfold	clockwise	practice	Guided	1	-0.5	-0.5	8.998825	-0.48958	-1.45426	-1.30205	0.80211779754483	-2.338727	-8.537888	-4.126383
Trial1	1	1	blindfold	clockwise	practice	Guided	1	-0.5	-0.5	9.018829	-0.51052	-1.45427	-1.30198	0.802049013631462	-2.408595	-8.58867	-3.922346
Trial1	1	1	blindfold	clockwise	practice	Free	1	-0.5	-0.5	0	-0.57327	-1.45392	-1.3004	0.803746650032805	-3.175695	-8.250126	-0.762986
Trial1	1	1	blindfold	clockwise	practice	Free	1	-0.5	-0.5	0.01083374	-0.57335	-1.45394	-1.3004	0.803753951297872	-3.228306	-8.309371	-0.790783
Trial1	1	1	blindfold	clockwise	practice	Free	1	-0.5	-0.5	0.03083801	-0.57335	-1.45394	-1.30053	0.803883347300585	-3.300445	-8.355921	-0.838074
Trial1	1	1	blindfold	clockwise	practice	Free	1	-0.5	-0.5	0.05082703	-0.57394	-1.45405	-1.30099	0.804395478690041	-3.380032	-8.372848	-0.802245
Trial1	1	1	blindfold	clockwise	practice	Free	1	-0.5	-0.5	0.0708313	-0.57579	-1.45417	-1.3029	0.806469251854962	-3.114111	-8.394007	-0.944602
Trial1	1	1	blindfold	clockwise	practice	Free	1	-0.5	-0.5	0.09083557	-0.58164	-1.45423	-1.30434	0.808472711797066	-2.617928	-8.512497	-0.989786
Trial1	1	1	blindfold	clockwise	practice	Free	1	-0.5	-0.5	0.1108246	-0.58563	-1.45425	-1.30576	0.810297301181576	-2.690292	-8.457484	-0.825465
Trial1	1	1	blindfold	clockwise	practice	Free	1	-0.5	-0.5	0.1308289	-0.5898	-1.45423	-1.30745	0.81242811410019	-2.834673	-8.364384	-0.922506
Trial1	1	1	blindfold	clockwise	practice	Free	1	-0.5	-0.5	0.1508331	-0.59493	-1.45419	-1.30932	0.814868407955319	-2.983515	-8.364384	-1.018668
Trial1	1	1	blindfold	clockwise	practice	Free	1	-0.5	-0.5	0.1708374	-0.60052	-1.45418	-1.31384	0.820024310884392	-3.061658	-8.300907	-1.026814
Trial1	1	1	blindfold	clockwise	practice	Free	1	-0.5	-0.5	0.1908264	-0.61492	-1.45408	-1.31618	0.824230785855113	-3.106755	-8.034304	-0.575085
Trial1	1	1	blindfold	clockwise	practice	Free	1	-0.5	-0.5	0.2108307	-0.62362	-1.45402	-1.31844	0.827723312184878	-2.950608	-8.046999	-0.525243
Trial1	1	1	blindfold	clockwise	practice	Free	1	-0.5	-0.5	0.230835	-0.63281	-1.45402	-1.32078	0.83145557148047	-2.729327	-8.173953	-0.557765
Trial1	1	1	blindfold	clockwise	practice	Free	1	-0.5	-0.5	0.2508392	-0.6425	-1.45407	-1.32303	0.835275174930381	-2.570008	-8.245894	-0.508201
Trial1	1	1	blindfold	clockwise	practice	Free	1	-0.5	-0.5	0.2708282	-0.65281	-1.45412	-1.32303	0.837095741275129	-2.48047	-8.182417	-0.317912
Trial1	1	1	blindfold	clockwise	practice	Free	1	-0.5	-0.5	0.2908325	-0.6735801	-1.45401	-1.32856	0.846546926480669	-2.391332	-7.835409	0.063444
Trial1	1	1	blindfold	clockwise	practice	Free	1	-0.5	-0.5	0.3108368	-0.68464	-1.45394	-1.32956	0.849859876905102	-2.413465	-7.750773	0.281687
Trial1	1	1	blindfold	clockwise	practice	Free	1	-0.5	-0.5	0.3308258	-0.69529	-1.45389	-1.33005	0.852713997031497	-2.411141	-7.746542	0.438051
Trial1	1	1	blindfold	clockwise	practice	Free	1	-0.5	-0.5	0.3508301	-0.7068599	-1.45388	-1.33011	0.855496097532947	-2.447038	-7.835409	0.415511
Trial1	1	1	blindfold	clockwise	practice	Free	1	-0.5	-0.5	0.3708344	-0.7183	-1.45391	-1.32921	0.857463690809793	-2.37565	-7.975059	0.446427
Trial1	1	1	blindfold	clockwise	practice	Free	1	-0.5	-0.5	0.3908386	-0.74195	-1.45397	-1.32835	0.862962122209619	-2.423528	-7.873496	0.429292
Trial1	1	1	blindfold	clockwise	practice	Free	1	-0.5	-0.5	0.4108276	-0.7542199	-1.45394	-1.32737	0.865545366199119	-2.469444	-7.797323	0.351969
Trial1	1	1	blindfold	clockwise	practice	Free	1	-0.5	-0.5	0.4308319	-0.76599	-1.45391	-1.32615	0.867913828843496	-2.469762	-7.835409	0.35567
Trial1	1	1	blindfold	clockwise	practice	Free	1	-0.5	-0.5	0.4508362	-0.77873	-1.45391	-1.32493	0.870746818827839	-2.4325	-7.869264	0.298011
Trial1	1	1	blindfold	clockwise	practice	Free	1	-0.5	-0.5	0.4708252	-0.79167	-1.45392	-1.3224	0.872589892303846	-2.383713	-7.877727	0.237501
Trial1	1	1	blindfold	clockwise	practice	Free	1	-0.5	-0.5	0.4908295	-0.81726	-1.45394	-1.32108	0.880242148984421	-2.395949	-7.848105	0.243139
Trial1	1	1	blindfold	clockwise	practice	Free	1	-0.5	-0.5	0.5108337	-0.83021	-1.45394	-1.31969	0.88370260994008	-2.264084	-7.835409	0.279155
Trial1	1	1	blindfold	clockwise	practice	Free	1	-0.5	-0.5	0.530838	-0.8432	-1.45392	-1.3183	0.887356277680531	-2.167113	-7.831178	0.241098
Trial1	1	1	blindfold	clockwise	practice	Free	1	-0.5	-0.5	0.550827	-0.8569599	-1.4539	-1.31702	0.891595297351824	-2.099705	-7.746542	0.191386
Trial1	1	1	blindfold	clockwise	practice	Free	1	-0.5	-0.5	0.5708313	-0.86948	-1.45389	-1.31464	0.894513210534493	-2.091817	-7.810019	0.151449
Trial1	1	1	blindfold	clockwise	practice	Free	1	-0.5	-0.5	0.5908356	-0.8954	-1.45394	-1.31368	0.904663575330575	-2.063244	-7.949668	0.0061804
Trial1	1	1	blindfold	clockwise	practice	Free	1	-0.5	-0.5	0.6108246	-0.90828	-1.45397	-1.31286	0.909633975750039	-1.943019	-7.920045	0.01606
Trial1	1	1	blindfold	clockwise	practice	Free	1	-0.5	-0.5	0.6308289	-0.92018	-1.45396	-1.31205	0.914317572359762	-2.033069	-7.894655	0.133718
Trial1	1	1	blindfold	clockwise	practice	Free	1	-0.5	-0.5	0.6508331	-0.9329801	-1.45396	-1.31125	0.919564162490854	-2.015948	-7.970827	0.151427
Trial1	1	1	blindfold	clockwise	practice	Free	1	-0.5	-0.5	0.6708374	-0.94481	-1.45398	-1.30966	0.923799307045216	-1.936886	-8.021609	0.169973
Trial1	1	1	blindfold	clockwise	practice	Free	1	-0.5	-0.5	0.6908264	-0.9678	-1.45402	-1.30884	0.934376296937736	-2.027515	-8.097781	0.196606
Trial1	1	1	blindfold	clockwise	practice	Free	1	-0.5	-0.5	0.7108307	-0.97902	-1.45404	-1.30797	0.939295351191171	-2.064045	-8.123172	0.243175
Trial1	1	1	blindfold	clockwise	practice	Free	1	-0.5	-0.5	0.730835	-0.99008	-1.45405	-1.30701	0.944162927463849	-2.064825	-8.127404	0.237862
Trial1	1	1	blindfold	clockwise	practice	Free	1	-0.5	-0.5	0.7508392	-1.00132	-1.45405	-1.30592	0.949120014057129	-2.065457	-8.102013	0.326575
Trial1	1	1	blindfold	clockwise	practice	Free	1	-0.5	-0.5	0.7708282	-1.01276	-1.45403	-1.30337	0.953061496981745	-2.061738	-7.966595	0.444564
Trial1	1	1	blindfold	clockwise	practice	Free	1	-0.5	-0.5	0.7908325	-1.03351	-1.45401	-1.3019	0.963159667232876	-1.792936	-8.089317	0.348068
Trial1	1	1	blindfold	clockwise	practice	Free	1	-0.5	-0.5	0.8108368	-1.04389	-1.45405	-1.30048	0.967773096181993	-1.699133	-8.258589	0.315708
Trial1	1	1	blindfold	clockwise	practice	Free	1	-0.5	-0.5	0.8308258	-1.05317	-1.45412	-1.29907	0.971858979964496	-1.714896	-8.309371	0.32186
Trial1	1	1	blindfold	clockwise	practice	Free	1	-0.5	-0.5	0.8508301	-1.0625	-1.45415	-1.29766	0.976046983862285	-1.694178	-8.351689	0.319194
Trial1	1	1	blindfold	clockwise	practice	Free	1	-0.5	-0.5	0.8708344	-1.07104	-1.45417	-1.29503	0.978856178511046	-1.680163	-8.432093	0.297683
Trial1	1	1	blindfold	clockwise	practice	Free	1	-0.5	-0.5	0.8908386	-1.08685	-1.45424	-1.29368	0.987077015341785	-1.84636	-8.444789	0.415912
Trial1	1	1	blindfold	clockwise	practice	Free	1	-0.5	-0.5	0.9108276	-1.09405	-1.45423	-1.29242	0.99036607626712	-1.893713	-8.42363	0.357179
Trial1	1	1	blindfold	clockwise	practice	Free	1	-0.5	-0.5	0.9308319	-1.10115	-1.45423	-1.29129	0.993740968225199	-1.838368	-8.520961	0.212867
Trial1	1	1	blindfold	clockwise	practice	Free	1	-0.5	-0.5	0.9508362	-1.10768	-1.45427	-1.2903	0.996919779098429	-1.802171	-8.774869	0.226023
Trial1	1	1	blindfold	clockwise	practice	Free	1	-0.5	-0.5	0.9708252	-1.11377	-1.45436	-1.28851	0.999230497753954	-1.856727	-8.863737	0.317227
Trial1	1	1	blindfold	clockwise	practice	Free	1	-0.5	-0.5	0.9908295	-1.12485	-1.45446	-1.28773	1.00546311966482	-1.88878	-8.939909	0.30352
Trial1	1	1	blindfold	clockwise	practice	Free	1	-0.5	-0.5	1.010834	-1.12986	-1.45446	-1.28705	1.008053193324	-1.883841	-8.910287	0.2526
Trial1	1	1	blindfold	clockwise	practice	Free	1	-0.5	-0.5	1.030838	-1.13435	-1.45445	-1.28643	1.01038227161744	-1.993858	-8.893359	0.331764
Trial1	1	1	blindfold	clockwise	practice	Free	1	-0.5	-0.5	1.050827	-1.13843	-1.45446	-1.28576	1.01242852840664	-2.043197	-8.948373	0.356751
Trial1	1	1	blindfold	clockwise	practice	Free	1	-0.5	-0.5	1.070831	-1.14251	-1.45448	-1.2846	1.01410865454683	-2.008664	-9.037241	0.331037
Trial1	1	1	blindfold	clockwise	practice	Free	1	-0.5	-0.5	1.090836	-1.14947	-1.45453	-1.28408	1.01813198320732	-1.732491	-9.079559	0.370575
Trial1	1	1	blindfold	clockwise	practice	Free	1	-0.5	-0.5	1.110825	-1.15213	-1.45454	-1.28367	1.01951572922909	-1.562999	-9.138804	0.331183
Trial1	1	1	blindfold	clockwise	practice	Free	1	-0.5	-0.5	1.130829	-1.15418	-1.45457	-1.28339	1.0206132047807	-1.492955	-9.248831	0.36772
Trial1	1	1	blindfold	clockwise	practice	Free	1	-0.5	-0.5	1.150833	-1.15542	-1.45461	-1.28322	1.02127817586059	-1.54521	-9.308076	0.470386
Trial1	1	1	blindfold	clockwise	practice	Free	1	-0.5	-0.5	1.170837	-1.15599	-1.45464	-1.28315	1.02159030057732	-1.586952	-9.286917	0.557699
Trial1	1	1	blindfold	clockwise	practice	Free	1	-0.5	-0.5	1.190826	-1.15619	-1.45465	-1.28312	1.02169574734627	-1.529589	-9.299612	0.51482
Trial1	1	1	blindfold	clockwise	practice	Free	1	-0.5	-0.5	1.210831	-1.15627	-1.45465	-1.28309	1.02172417482425	-1.477197	-9.282685	0.574979
Trial1	1	1	blindfold	clockwise	practice	Free	1	-0.5	-0.5	1.230835	-1.15635	-1.45464	-1.28304	1.0217372749421	-1.450026	-9.210744	0.746239
Trial1	1	1	blindfold	clockwise	practice	Free	1	-0.5	-0.5	1.250839	-1.15643	-1.45462	-1.28298	1.02174261863401	-1.357635	-9.257294	1.031512
Trial1	1	1	blindfold	clockwise	practice	Free	1	-0.5	-0.5	1.270828	-1.1565	-1.45463	-1.28282	1.02166499266019	-1.237313	-9.363089	1.303784
Trial1	1	1	blindfold	clockwise	practice	Free	1	-0.5	-0.5	1.290833	-1.15663	-1.45469	-1.28272	1.02167194316189	-1.195622	-9.325003	1.674275
Trial1	1	1	blindfold	clockwise	practice	Free	1	-0.5	-0.5	1.310837	-1.15669	-1.45466	-1.28258	1.02160327069511	-1.261145	-9.227672	1.963209
Trial1	1	1	blindfold	clockwise	practice	Free	1	-0.5	-0.5	1.330826	-1.15678	-1.45462	-1.28227	1.02142364193806	-1.276505	-9.159963	2.244183
Trial1	1	1	blindfold	clockwise	practice	Free	1	-0.5	-0.5	1.35083	-1.15696	-1.45459	-1.28164	1.0210570215273	-1.30843	-9.155731	2.339316
Trial1	1	1	blindfold	clockwise	practice	Free	1	-0.5	-0.5	1.370834	-1.1573	-1.45458	-1.27914	1.01936373129849	-1.255487	-9.181122	2.536707
Trial1	1	1	blindfold	clockwise	practice	Free	1	-0.5	-0.5	1.390839	-1.15849	-1.45459	-1.27718	1.01863528611703	-1.085719	-9.138804	2.818665
Trial1	1	1	blindfold	clockwise	practice	Free	1	-0.5	-0.5	1.410828	-1.15929	-1.45457	-1.2744	1.01703421756884	-1.03932	-9.003386	2.918675
Trial1	1	1	blindfold	clockwise	practice	Free	1	-0.5	-0.5	1.430832	-1.16032	-1.45453	-1.27107	1.01517060281106	-0.881007	-8.986459	2.859478
Trial1	1	1	blindfold	clockwise	practice	Free	1	-0.5	-0.5	1.450836	-1.1614	-1.4545	-1.26705	1.01282557876151	-0.694311	-8.977995	2.817097
Trial1	1	1	blindfold	clockwise	practice	Free	1	-0.5	-0.5	1.470825	-1.16251	-1.4545	-1.25771	1.00650085121344	-0.617926	-8.982227	2.835144
Trial1	1	1	blindfold	clockwise	practice	Free	1	-0.5	-0.5	1.490829	-1.16467	-1.45448	-1.25224	1.00381827413754	-0.422521	-8.948373	2.976578
Trial1	1	1	blindfold	clockwise	practice	Free	1	-0.5	-0.5	1.510834	-1.16571	-1.45445	-1.24605	0.999880177877777	-0.359129	-8.84681	2.858651
Trial1	1	1	blindfold	clockwise	practice	Free	1	-0.5	-0.5	1.530838	-1.16676	-1.45442	-1.23951	0.995712801241234	-0.396859	-8.779101	2.918987
Trial1	1	1	blindfold	clockwise	practice	Free	1	-0.5	-0.5	1.550827	-1.1678	-1.45439	-1.23244	0.991173606764937	-0.361793	-8.791796	2.885273
Trial1	1	1	blindfold	clockwise	practice	Free	1	-0.5	-0.5	1.570831	-1.16889	-1.45439	-1.2163	0.980050782656339	-0.437131	-8.664842	2.970593
Trial1	1	1	blindfold	clockwise	practice	Free	1	-0.5	-0.5	1.590836	-1.17131	-1.45432	-1.20734	0.975185666838421	-0.404421	-8.63522	2.815891
Trial1	1	1	blindfold	clockwise	practice	Free	1	-0.5	-0.5	1.610825	-1.1726	-1.45432	-1.19828	0.969528611041344	-0.321473	-8.749478	2.686946
Trial1	1	1	blindfold	clockwise	practice	Free	1	-0.5	-0.5	1.630829	-1.1738	-1.45436	-1.18839	0.963269040083904	-0.227109	-8.884896	3.049139
Trial1	1	1	blindfold	clockwise	practice	Free	1	-0.5	-0.5	1.650833	-1.17504	-1.4544	-1.17828	0.956944493387233	-0.227669	-8.592902	2.933735
Trial1	1	1	blindfold	clockwise	practice	Free	1	-0.5	-0.5	1.670837	-1.17609	-1.45434	-1.15679	0.942587300326669	0.01436	-8.647915	2.86342
Trial1	1	1	blindfold	clockwise	practice	Free	1	-0.5	-0.5	1.690826	-1.17773	-1.45432	-1.14517	0.935714806441299	0.167608	-8.673306	2.787883
Trial1	1	1	blindfold	clockwise	practice	Free	1	-0.5	-0.5	1.710831	-1.17819	-1.45432	-1.13387	0.92829566975453	0.119034	-8.580206	2.826006
Trial1	1	1	blindfold	clockwise	practice	Free	1	-0.5	-0.5	1.730835	-1.17847	-1.45429	-1.12081	0.919633980268207	0.175129	-8.470179	2.666712
Trial1	1	1	blindfold	clockwise	practice	Free	1	-0.5	-0.5	1.750839	-1.17855	-1.45427	-1.10874	0.911588976940837	0.234815	-8.70716	2.958948
Trial1	1	1	blindfold	clockwise	practice	Free	1	-0.5	-0.5	1.770828	-1.17845	-1.45431	-1.08299	0.894523216847941	0.077825	-8.554815	2.820265
Trial1	1	1	blindfold	clockwise	practice	Free	1	-0.5	-0.5	1.790833	-1.17806	-1.45428	-1.06891	0.885112438658888	-0.014412	-8.474411	2.822949
Trial1	1	1	blindfold	clockwise	practice	Free	1	-0.5	-0.5	1.810837	-1.17785	-1.45426	-1.05493	0.876029626694031	0.057521	-8.567511	2.73388
Trial1	1	1	blindfold	clockwise	practice	Free	1	-0.5	-0.5	1.830826	-1.17763	-1.45425	-1.04016	0.866576659925186	0.060584	-8.427861	2.746365
Trial1	1	1	blindfold	clockwise	practice	Free	1	-0.5	-0.5	1.85083	-1.17739	-1.45424	-1.02495	0.856988748745908	0.085309	-8.508266	2.939718
Trial1	1	1	blindfold	clockwise	practice	Free	1	-0.5	-0.5	1.870834	-1.17708	-1.45424	-0.99427	0.838295898240889	0.157131	-8.457484	2.776857
Trial1	1	1	blindfold	clockwise	practice	Free	1	-0.5	-0.5	1.890839	-1.17627	-1.45426	-0.97841	0.828382313468349	0.10612	-8.436325	2.764939
Trial1	1	1	blindfold	clockwise	practice	Free	1	-0.5	-0.5	1.910828	-1.17579	-1.45426	-0.96184	0.818528115688262	0.064543	-8.49557	2.716273
Trial1	1	1	blindfold	clockwise	practice	Free	1	-0.5	-0.5	1.930832	-1.17526	-1.45426	-0.94562	0.80904471000621	0.183612	-8.609829	2.653363
Trial1	1	1	blindfold	clockwise	practice	Free	1	-0.5	-0.5	1.950836	-1.17469	-1.45427	-0.92922	0.799647693266403	0.146799	-8.525193	2.608167
Trial1	1	1	blindfold	clockwise	practice	Free	1	-0.5	-0.5	1.970825	-1.1741	-1.45425	-0.89505	0.78132915353417	0.0077452	-8.385543	2.567454
Trial1	1	1	blindfold	clockwise	practice	Free	1	-0.5	-0.5	1.990829	-1.17294	-1.45424	-0.8771	0.771396569833163	-0.011567	-8.385543	2.84577
Trial1	1	1	blindfold	clockwise	practice	Free	1	-0.5	-0.5	2.010834	-1.17241	-1.45425	-0.85945	0.762456265078179	-0.031786	-8.520961	2.720607
Trial1	1	1	blindfold	clockwise	practice	Free	1	-0.5	-0.5	2.030838	-1.17193	-1.45425	-0.84115	0.753573604818654	0.075411	-8.630988	2.638057
Trial1	1	1	blindfold	clockwise	practice	Free	1	-0.5	-0.5	2.050827	-1.17147	-1.45426	-0.82261	0.744949050645973	0.07858	-8.664842	2.775053
Trial1	1	1	blindfold	clockwise	practice	Free	1	-0.5	-0.5	2.070831	-1.17101	-1.45429	-0.78507	0.729053735694284	0.182883	-8.647915	2.84337
Trial1	1	1	blindfold	clockwise	practice	Free	1	-0.5	-0.5	2.090836	-1.16979	-1.45433	-0.76667	0.720924127962684	0.154789	-8.597133	2.836307
Trial1	1	1	blindfold	clockwise	practice	Free	1	-0.5	-0.5	2.110825	-1.16908	-1.45433	-0.74803	0.713573371235866	0.064017	-8.609829	2.739508
Trial1	1	1	blindfold	clockwise	practice	Free	1	-0.5	-0.5	2.130829	-1.16832	-1.45436	-0.72798	0.706134966385742	0.112582	-8.812955	2.833758
Trial1	1	1	blindfold	clockwise	practice	Free	1	-0.5	-0.5	2.150833	-1.16754	-1.4544	-0.70763	0.699085086112493	0.079383	-8.779101	2.913261
Trial1	1	1	blindfold	clockwise	practice	Free	1	-0.5	-0.5	2.170837	-1.1668	-1.45437	-0.66656	0.687287786288274	0.161524	-8.736783	3.13108
Trial1	1	1	blindfold	clockwise	practice	Free	1	-0.5	-0.5	2.190826	-1.16533	-1.45434	-0.64535	0.681021685762729	0.047253	-8.609829	2.928023
Trial1	1	1	blindfold	clockwise	practice	Free	1	-0.5	-0.5	2.210831	-1.16466	-1.45434	-0.62335	0.676008959591023	0.215334	-8.901823	2.709766
Trial1	1	1	blindfold	clockwise	practice	Free	1	-0.5	-0.5	2.230835	-1.16392	-1.45442	-0.60187	0.671689900915971	0.120442	-9.062631	2.790951
Trial1	1	1	blindfold	clockwise	practice	Free	1	-0.5	-0.5	2.250839	-1.16309	-1.45449	-0.58026	0.667929644060671	0.155781	-8.973764	2.862223
Trial1	1	1	blindfold	clockwise	practice	Free	1	-0.5	-0.5	2.270828	-1.16221	-1.45449	-0.53594	0.663184552532578	0.182717	-8.791796	2.909191
Trial1	1	1	blindfold	clockwise	practice	Free	1	-0.5	-0.5	2.290833	-1.16039	-1.45436	-0.51427	0.660544177828048	0.060018	-8.939909	2.372538
Trial1	1	1	blindfold	clockwise	practice	Free	1	-0.5	-0.5	2.310837	-1.15956	-1.45445	-0.49215	0.659606678233986	-0.0025808	-8.990691	2.327986
Trial1	1	1	blindfold	clockwise	practice	Free	1	-0.5	-0.5	2.330826	-1.15879	-1.45448	-0.47056	0.659447470810591	-0.058881	-8.851041	2.824017
Trial1	1	1	blindfold	clockwise	practice	Free	1	-0.5	-0.5	2.35083	-1.15817	-1.45442	-0.44882	0.660156891832542	-0.232873	-8.639451	2.87698
Trial1	1	1	blindfold	clockwise	practice	Free	1	-0.5	-0.5	2.370834	-1.15777	-1.45436	-0.40524	0.664560667031406	-0.037668	-8.884896	2.23175
Trial1	1	1	blindfold	clockwise	practice	Free	1	-0.5	-0.5	2.390839	-1.15729	-1.45447	-0.38469	0.667327889813405	-0.124328	-8.766405	2.251393
Trial1	1	1	blindfold	clockwise	practice	Free	1	-0.5	-0.5	2.410828	-1.15724	-1.45443	-0.36368	0.671228311003917	-0.162078	-8.728319	2.495948
Trial1	1	1	blindfold	clockwise	practice	Free	1	-0.5	-0.5	2.430832	-1.15739	-1.45434	-0.34364	0.675729279933881	-0.338642	-8.440557	1.989296
Trial1	1	1	blindfold	clockwise	practice	Free	1	-0.5	-0.5	2.450836	-1.15778	-1.45428	-0.32397	0.680926577089116	-0.239895	-8.880664	2.171101
Trial1	1	1	blindfold	clockwise	practice	Free	1	-0.5	-0.5	2.470825	-1.1583	-1.45436	-0.28537	0.6924051045241	-0.154501	-9.062631	2.370951
Trial1	1	1	blindfold	clockwise	practice	Free	1	-0.5	-0.5	2.490829	-1.15951	-1.45449	-0.2662	0.699725588339496	-0.163699	-8.906055	2.58428
Trial1	1	1	blindfold	clockwise	practice	Free	1	-0.5	-0.5	2.510834	-1.16018	-1.45446	-0.24672	0.707098546263787	-0.060343	-8.893359	2.320199
Trial1	1	1	blindfold	clockwise	practice	Free	1	-0.5	-0.5	2.530838	-1.1609	-1.45444	-0.22829	0.714573393270036	-0.066403	-8.977995	2.024644
Trial1	1	1	blindfold	clockwise	practice	Free	1	-0.5	-0.5	2.550827	-1.16157	-1.45447	-0.21024	0.722243597590408	-0.088751	-8.901823	2.128113
Trial1	1	1	blindfold	clockwise	practice	Free	1	-0.5	-0.5	2.570831	-1.16224	-1.45448	-0.17404	0.738113665703921	-0.082973	-8.914518	2.450244
Trial1	1	1	blindfold	clockwise	practice	Free	1	-0.5	-0.5	2.590836	-1.1635	-1.45451	-0.15582	0.747457167991734	-0.099253	-9.054168	2.484137
Trial1	1	1	blindfold	clockwise	practice	Free	1	-0.5	-0.5	2.610825	-1.16406	-1.45454	-0.13834	0.756157151219112	-0.021572	-9.138804	2.431011
Trial1	1	1	blindfold	clockwise	practice	Free	1	-0.5	-0.5	2.630829	-1.16456	-1.45457	-0.12106	0.765006939951538	-0.0045685	-9.34193	2.466842
Trial1	1	1	blindfold	clockwise	practice	Free	1	-0.5	-0.5	2.650833	-1.16499	-1.4546	-0.10348	0.774234941486936	0.12639	-9.227672	2.377517
Trial1	1	1	blindfold	clockwise	practice	Free	1	-0.5	-0.5	2.670837	-1.16532	-1.4546	-0.069844	0.79226559921435	0.053301	-9.138804	2.427373
Trial1	1	1	blindfold	clockwise	practice	Free	1	-0.5	-0.5	2.690826	-1.16573	-1.45455	-0.053366	0.801672229816991	-0.046359	-8.990691	2.286313
Trial1	1	1	blindfold	clockwise	practice	Free	1	-0.5	-0.5	2.710831	-1.1659	-1.45451	-0.036876	0.811114442158064	0.038762	-8.994923	2.050351
Trial1	1	1	blindfold	clockwise	practice	Free	1	-0.5	-0.5	2.730835	-1.166	-1.45452	-0.020952	0.82039197848229	0.221951	-9.451957	2.083847
Trial1	1	1	blindfold	clockwise	practice	Free	1	-0.5	-0.5	2.750839	-1.16591	-1.45467	-0.0060461	0.829111928987541	0.342024	-9.604302	2.047917
Trial1	1	1	blindfold	clockwise	practice	Free	1	-0.5	-0.5	2.770828	-1.16552	-1.4548	0.019784	0.844447969167148	0.443941	-9.794733	2.213507
Trial1	1	1	blindfold	clockwise	practice	Free	1	-0.5	-0.5	2.790833	-1.16403	-1.45499	0.035636	0.853136394218293	0.427339	-9.955541	2.255536
Trial1	1	1	blindfold	clockwise	practice	Free	1	-0.5	-0.5	2.810837	-1.16265	-1.455	0.048843	0.860426430756094	0.351685	-10.1629	2.218554
Trial1	1	1	blindfold	clockwise	practice	Free	1	-0.5	-0.5	2.830826	-1.16139	-1.45502	0.061051	0.867303314831199	0.189317	-9.964005	2.069171
Trial1	1	1	blindfold	clockwise	practice	Free	1	-0.5	-0.5	2.85083	-1.16018	-1.45501	0.073046	0.874196381278519	0.3244	-10.19252	2.1859
Trial1	1	1	blindfold	clockwise	practice	Free	1	-0.5	-0.5	2.870834	-1.15892	-1.45506	0.094503	0.887473633023991	0.321397	-10.1502	2.034793
Trial1	1	1	blindfold	clockwise	practice	Free	1	-0.5	-0.5	2.890839	-1.15639	-1.45511	0.10436	0.892243676051147	0.430072	-10.19252	2.168771
Trial1	1	1	blindfold	clockwise	practice	Free	1	-0.5	-0.5	2.910828	-1.15505	-1.4551	0.11364	0.897577070784768	0.473382	-10.24753	1.750626
Trial1	1	1	blindfold	clockwise	practice	Free	1	-0.5	-0.5	2.930832	-1.15359	-1.45512	0.12191	0.902192826535272	0.543378	-10.23907	1.887839
Trial1	1	1	blindfold	clockwise	practice	Free	1	-0.5	-0.5	2.950836	-1.15211	-1.45509	0.12991	0.90666092067118	0.388854	-10.03171	2.133723
Trial1	1	1	blindfold	clockwise	practice	Free	1	-0.5	-0.5	2.970825	-1.15065	-1.45506	0.14344	0.915074039832517	0.505738	-10.48875	1.976507
Trial1	1	1	blindfold	clockwise	practice	Free	1	-0.5	-0.5	2.990829	-1.14776	-1.45517	0.14883	0.916827914937561	0.535747	-10.0571	1.673725
Trial1	1	1	blindfold	clockwise	practice	Free	1	-0.5	-0.5	3.010834	-1.14641	-1.45509	0.15333	0.919067984279273	0.489015	-10.1629	1.700138
Trial1	1	1	blindfold	clockwise	practice	Free	1	-0.5	-0.5	3.030838	-1.14521	-1.45506	0.15748	0.921181812751394	0.576769	-10.08673	1.708845
Trial1	1	1	blindfold	clockwise	practice	Free	1	-0.5	-0.5	3.050827	-1.14405	-1.45504	0.1606	0.922601091423863	0.53	-10.02748	1.735263
Trial1	1	1	blindfold	clockwise	practice	Free	1	-0.5	-0.5	3.070831	-1.14314	-1.45504	0.16438	0.924678208456117	0.64423	-10.21791	1.570634
Trial1	1	1	blindfold	clockwise	practice	Free	1	-0.5	-0.5	3.090836	-1.14177	-1.45513	0.16478	0.924013633955806	0.730899	-10.38295	1.3985
Trial1	1	1	blindfold	clockwise	practice	Free	1	-0.5	-0.5	3.110825	-1.14158	-1.45518	0.16485	0.923932029903277	0.886305	-10.49721	1.33363
Trial1	1	1	blindfold	clockwise	practice	Free	1	-0.5	-0.5	3.130829	-1.14152	-1.45524	0.16489	0.923919174420927	1.018179	-10.68341	0.971523
Trial1	1	1	blindfold	clockwise	practice	Free	1	-0.5	-0.5	3.150833	-1.14147	-1.45532	0.16493	0.923913204709326	1.040696	-10.78921	0.755839
Trial1	1	1	blindfold	clockwise	practice	Free	1	-0.5	-0.5	3.170837	-1.14141	-1.45537	0.16502	0.923936353298968	1.065521	-10.72573	0.754403
Trial1	1	1	blindfold	clockwise	practice	Free	1	-0.5	-0.5	3.190826	-1.14128	-1.45533	0.16507	0.923882140926362	1.357291	-10.57762	0.853511
Trial1	1	1	blindfold	clockwise	practice	Free	1	-0.5	-0.5	3.210831	-1.1412	-1.45529	0.16513	0.923869727855584	1.52718	-10.50991	0.906565
Trial1	1	1	blindfold	clockwise	practice	Free	1	-0.5	-0.5	3.230835	-1.14111	-1.45526	0.16518	0.923843270706875	1.749868	-10.41258	1.03123
Trial1	1	1	blindfold	clockwise	practice	Free	1	-0.5	-0.5	3.250839	-1.14101	-1.4552	0.16523	0.923809958776797	2.003484	-10.20099	0.91702
Trial1	1	1	blindfold	clockwise	practice	Free	1	-0.5	-0.5	3.270828	-1.14089	-1.45512	0.16532	0.92379148586221	2.215764	-10.01056	0.767777
Trial1	1	1	blindfold	clockwise	practice	Free	1	-0.5	-0.5	3.290833	-1.14055	-1.45493	0.16543	0.923634885800738	2.672576	-9.697401	0.678692
Trial1	1	1	blindfold	clockwise	practice	Free	1	-0.5	-0.5	3.310837	-1.14009	-1.45486	0.16561	0.923445648860105	2.803988	-9.583143	0.601579
Trial1	1	1	blindfold	clockwise	practice	Free	1	-0.5	-0.5	3.330826	-1.13922	-1.45479	0.16588	0.923037591117755	2.862129	-9.422334	0.569183
Trial1	1	1	blindfold	clockwise	practice	Free	1	-0.5	-0.5	3.35083	-1.1379	-1.45471	0.16626	0.922398393546944	2.924877	-9.286917	0.60511
Trial1	1	1	blindfold	clockwise	practice	Free	1	-0.5	-0.5	3.370834	-1.13607	-1.45465	0.16738	0.921944202673251	2.879657	-9.185354	0.625738
Trial1	1	1	blindfold	clockwise	practice	Free	1	-0.5	-0.5	3.390839	-1.13084	-1.45458	0.16823	0.918961650074511	2.927925	-9.202281	0.784969
Trial1	1	1	blindfold	clockwise	practice	Free	1	-0.5	-0.5	3.410828	-1.1272	-1.45458	0.1693	0.917247156337779	2.873255	-9.13034	0.818816
Trial1	1	1	blindfold	clockwise	practice	Free	1	-0.5	-0.5	3.430832	-1.12307	-1.45458	0.17047	0.915284790038478	2.945258	-9.155731	0.772429
Trial1	1	1	blindfold	clockwise	practice	Free	1	-0.5	-0.5	3.450836	-1.11862	-1.45459	0.17187	0.91329069399653	3.015377	-9.253062	0.85168
Trial1	1	1	blindfold	clockwise	practice	Free	1	-0.5	-0.5	3.470825	-1.11345	-1.4546	0.17559	0.912547425467015	3.085852	-9.219208	0.957141
Trial1	1	1	blindfold	clockwise	practice	Free	1	-0.5	-0.5	3.490829	-1.10073	-1.45456	0.17767	0.905600946882398	3.067921	-8.982227	0.902095
Trial1	1	1	blindfold	clockwise	practice	Free	1	-0.5	-0.5	3.510834	-1.09376	-1.45453	0.17998	0.902731281969708	3.080688	-9.054168	0.79557
Trial1	1	1	blindfold	clockwise	practice	Free	1	-0.5	-0.5	3.530838	-1.08566	-1.45452	0.18234	0.899213814038209	3.097928	-9.062631	0.729701
Trial1	1	1	blindfold	clockwise	practice	Free	1	-0.5	-0.5	3.550827	-1.07713	-1.45453	0.18485	0.895599532878278	3.045178	-8.931446	0.810221
Trial1	1	1	blindfold	clockwise	practice	Free	1	-0.5	-0.5	3.570831	-1.06794	-1.45448	0.19054	0.894092451591932	3.193043	-8.914518	0.814446
Trial1	1	1	blindfold	clockwise	practice	Free	1	-0.5	-0.5	3.590836	-1.04663	-1.45443	0.19348	0.883016915878104	3.209423	-8.8722	0.830058
Trial1	1	1	blindfold	clockwise	practice	Free	1	-0.5	-0.5	3.610825	-1.03548	-1.45444	0.19656	0.878598146134344	3.209763	-8.91875	0.676692
Trial1	1	1	blindfold	clockwise	practice	Free	1	-0.5	-0.5	3.630829	-1.02327	-1.45445	0.19957	0.873618732341453	3.236191	-8.931446	0.497962
Trial1	1	1	blindfold	clockwise	practice	Free	1	-0.5	-0.5	3.650833	-1.01036	-1.45445	0.20262	0.868413608871956	3.215408	-8.884896	0.465402
Trial1	1	1	blindfold	clockwise	practice	Free	1	-0.5	-0.5	3.670837	-0.99635	-1.45443	0.20908	0.86553899583611	3.182168	-8.876432	0.663243
Trial1	1	1	blindfold	clockwise	practice	Free	1	-0.5	-0.5	3.690826	-0.96676	-1.45435	0.21259	0.851850573494229	3.03114	-8.622524	0.807996
Trial1	1	1	blindfold	clockwise	practice	Free	1	-0.5	-0.5	3.710831	-0.9513	-1.45431	0.21625	0.846572916719456	2.951446	-8.597133	0.590651
Trial1	1	1	blindfold	clockwise	practice	Free	1	-0.5	-0.5	3.730835	-0.93479	-1.4543	0.21981	0.840933294855194	3.079238	-8.529425	0.496716
Trial1	1	1	blindfold	clockwise	practice	Free	1	-0.5	-0.5	3.750839	-0.91824	-1.45428	0.22352	0.835706834051205	2.966465	-8.42363	0.724024
Trial1	1	1	blindfold	clockwise	practice	Free	1	-0.5	-0.5	3.770828	-0.90116	-1.4542	0.23175	0.834498295054255	2.99648	-8.157026	0.830528
Trial1	1	1	blindfold	clockwise	practice	Free	1	-0.5	-0.5	3.790833	-0.86523	-1.45409	0.23603	0.821664824586878	3.023476	-8.207808	0.659991
Trial1	1	1	blindfold	clockwise	practice	Free	1	-0.5	-0.5	3.810837	-0.84577	-1.45409	0.24064	0.817376611374059	2.929898	-8.199344	0.807024
Trial1	1	1	blindfold	clockwise	practice	Free	1	-0.5	-0.5	3.830826	-0.82576	-1.45407	0.2452	0.81329123581352	2.768671	-8.051231	0.813223
Trial1	1	1	blindfold	clockwise	practice	Free	1	-0.5	-0.5	3.85083	-0.80654	-1.45403	0.25027	0.810476320223834	2.694511	-8.042768	0.767885
Trial1	1	1	blindfold	clockwise	practice	Free	1	-0.5	-0.5	3.870834	-0.7858	-1.45402	0.26119	0.81307554414891	2.514493	-8.004681	0.856731
Trial1	1	1	blindfold	clockwise	practice	Free	1	-0.5	-0.5	3.890839	-0.74458	-1.45398	0.26705	0.805099429133722	2.375438	-7.898886	0.967547
Trial1	1	1	blindfold	clockwise	practice	Free	1	-0.5	-0.5	3.910828	-0.72422	-1.45397	0.27316	0.805016149169609	2.497437	-8.199344	0.746884
Trial1	1	1	blindfold	clockwise	practice	Free	1	-0.5	-0.5	3.930832	-0.70311	-1.45403	0.27926	0.80529488417973	2.511507	-8.055463	0.680969
Trial1	1	1	blindfold	clockwise	practice	Free	1	-0.5	-0.5	3.950836	-0.68251	-1.45403	0.28492	0.805859369971896	2.417071	-8.030072	0.560885
Trial1	1	1	blindfold	clockwise	practice	Free	1	-0.5	-0.5	3.970825	-0.66183	-1.45402	0.29641	0.812685566883954	2.401548	-8.127404	0.446408
Trial1	1	1	blindfold	clockwise	practice	Free	1	-0.5	-0.5	3.990829	-0.61961	-1.45399	0.30207	0.810939501113415	2.328663	-7.920045	0.649389
Trial1	1	1	blindfold	clockwise	practice	Free	1	-0.5	-0.5	4.010834	-0.59871	-1.45398	0.30795	0.813957553411324	2.389873	-7.987754	0.655586
Trial1	1	1	blindfold	clockwise	practice	Free	1	-0.5	-0.5	4.030838	-0.57773	-1.45399	0.31367	0.817374355518117	2.460366	-7.886191	0.638252
Trial1	1	1	blindfold	clockwise	practice	Free	1	-0.5	-0.5	4.050827	-0.55597	-1.45397	0.31953	0.821439030012467	2.515533	-7.928509	0.613559
Trial1	1	1	blindfold	clockwise	practice	Free	1	-0.5	-0.5	4.070831	-0.53469	-1.45397	0.3306	0.831324090034344	2.577559	-7.987754	0.48965
Trial1	1	1	blindfold	clockwise	practice	Free	1	-0.5	-0.5	4.090836	-0.49087	-1.45393	0.33646	0.836509820032494	2.559143	-7.725383	0.790341
Trial1	1	1	blindfold	clockwise	practice	Free	1	-0.5	-0.5	4.110825	-0.46899	-1.45388	0.34236	0.842930587070626	2.447031	-7.666137	0.843861
Trial1	1	1	blindfold	clockwise	practice	Free	1	-0.5	-0.5	4.130829	-0.44631	-1.45386	0.34843	0.850127103794578	2.352732	-7.793091	0.799752
Trial1	1	1	blindfold	clockwise	practice	Free	1	-0.5	-0.5	4.150833	-0.42421	-1.45387	0.35465	0.858003923985237	2.375898	-7.780396	0.81957
Trial1	1	1	blindfold	clockwise	practice	Free	1	-0.5	-0.5	4.170837	-0.40205	-1.45386	0.36746	0.872972519833032	2.330922	-7.74231	0.776615
Trial1	1	1	blindfold	clockwise	practice	Free	1	-0.5	-0.5	4.190826	-0.35705	-1.4539	0.37387	0.885484869050939	2.108552	-7.678833	0.722852
Trial1	1	1	blindfold	clockwise	practice	Free	1	-0.5	-0.5	4.210831	-0.33507	-1.45387	0.38057	0.895882478569023	2.024803	-7.721151	0.722701
Trial1	1	1	blindfold	clockwise	practice	Free	1	-0.5	-0.5	4.230835	-0.31329	-1.45387	0.38704	0.906477037483278	2.152108	-7.805787	0.605766
Trial1	1	1	blindfold	clockwise	practice	Free	1	-0.5	-0.5	4.250839	-0.29099	-1.4539	0.39343	0.917552362216873	2.181279	-7.729614	0.586203
Trial1	1	1	blindfold	clockwise	practice	Free	1	-0.5	-0.5	4.270828	-0.26946	-1.45388	0.40588	0.934755160031195	2.105603	-7.839641	0.580361
Trial1	1	1	blindfold	clockwise	practice	Free	1	-0.5	-0.5	4.290833	-0.22615	-1.45395	0.41172	0.951959658571272	2.174705	-7.848105	0.390625
Trial1	1	1	blindfold	clockwise	practice	Free	1	-0.5	-0.5	4.310837	-0.20506	-1.45395	0.41776	0.963988093711303	2.018902	-7.793091	0.721647
Trial1	1	1	blindfold	clockwise	practice	Free	1	-0.5	-0.5	4.330826	-0.18361	-1.4539	0.42335	0.97605218189224	1.87021	-7.678833	0.517477
Trial1	1	1	blindfold	clockwise	practice	Free	1	-0.5	-0.5	4.35083	-0.16372	-1.45386	0.42928	0.988253771765741	1.889859	-7.755005	0.375226
Trial1	1	1	blindfold	clockwise	practice	Free	1	-0.5	-0.5	4.370834	-0.14229	-1.45387	0.43997	1.00573360227093	1.997683	-7.725383	0.536644
Trial1	1	1	blindfold	clockwise	practice	Free	1	-0.5	-0.5	4.390839	-0.10321	-1.45384	0.4453	1.02519969885388	1.956701	-7.755005	0.335135
Trial1	1	1	blindfold	clockwise	practice	Free	1	-0.5	-0.5	4.410828	-0.083162	-1.45388	0.45027	1.03767383304274	1.959194	-7.767701	0.295211
Trial1	1	1	blindfold	clockwise	practice	Free	1	-0.5	-0.5	4.430832	-0.064017	-1.4539	0.45542	1.05019454747322	1.893441	-7.78886	0.641215
Trial1	1	1	blindfold	clockwise	practice	Free	1	-0.5	-0.5	4.450836	-0.044656	-1.45388	0.46068	1.0631294535671	1.904363	-7.666137	0.731991
Trial1	1	1	blindfold	clockwise	practice	Free	1	-0.5	-0.5	4.470825	-0.02564	-1.45386	0.47099	1.08066599567588	1.905951	-7.704224	0.658024
Trial1	1	1	blindfold	clockwise	practice	Free	1	-0.5	-0.5	4.490829	0.010944	-1.45388	0.47565	1.10134311609231	1.923427	-7.780396	0.556416
Trial1	1	1	blindfold	clockwise	practice	Free	1	-0.5	-0.5	4.510834	0.027481	-1.4539	0.4807	1.11355676516739	1.891937	-7.801555	0.566119
Trial1	1	1	blindfold	clockwise	practice	Free	1	-0.5	-0.5	4.530838	0.045316	-1.45393	0.48558	1.12638247075842	1.810958	-7.818482	0.457015
Trial1	1	1	blindfold	clockwise	practice	Free	1	-0.5	-0.5	4.550827	0.062794	-1.45391	0.49003	1.13881364927612	1.858755	-7.771932	0.272664
Trial1	1	1	blindfold	clockwise	practice	Free	1	-0.5	-0.5	4.570831	0.078923	-1.4539	0.49798	1.15373997057173	1.902463	-7.81425	0.15626
Trial1	1	1	blindfold	clockwise	practice	Free	1	-0.5	-0.5	4.590836	0.11236	-1.45395	0.50152	1.17389396317283	2.076054	-7.890423	0.302582
Trial1	1	1	blindfold	clockwise	practice	Free	1	-0.5	-0.5	4.610825	0.12829	-1.45394	0.50494	1.18518048874412	2.13263	-7.818482	0.37787
Trial1	1	1	blindfold	clockwise	practice	Free	1	-0.5	-0.5	4.630829	0.14415	-1.45392	0.50828	1.19647721445106	2.199092	-7.8608	0.390112
Trial1	1	1	blindfold	clockwise	practice	Free	1	-0.5	-0.5	4.650833	0.15994	-1.45391	0.51164	1.20786435665852	2.049021	-7.767701	0.421133
Trial1	1	1	blindfold	clockwise	practice	Free	1	-0.5	-0.5	4.670837	0.17605	-1.45388	0.51822	1.22221748301624	1.890244	-7.69576	0.473276
Trial1	1	1	blindfold	clockwise	practice	Free	1	-0.5	-0.5	4.690826	0.20656	-1.45382	0.52143	1.24199288743957	1.862353	-7.598429	0.474512
Trial1	1	1	blindfold	clockwise	practice	Free	1	-0.5	-0.5	4.710831	0.22189	-1.45379	0.52475	1.25349021793804	1.958974	-7.619588	0.355537
Trial1	1	1	blindfold	clockwise	practice	Free	1	-0.5	-0.5	4.730835	0.23743	-1.45381	0.52771	1.2649074187272	1.946659	-7.716919	0.330676
Trial1	1	1	blindfold	clockwise	practice	Free	1	-0.5	-0.5	4.750839	0.25145	-1.45384	0.53074	1.27557907525737	1.931866	-7.657674	0.449277
Trial1	1	1	blindfold	clockwise	practice	Free	1	-0.5	-0.5	4.770828	0.26567	-1.45386	0.53685	1.28891753928635	1.881814	-7.78886	0.489853
Trial1	1	1	blindfold	clockwise	practice	Free	1	-0.5	-0.5	4.790833	0.29366	-1.45392	0.53979	1.30807467805124	1.907214	-7.869264	0.462767
Trial1	1	1	blindfold	clockwise	practice	Free	1	-0.5	-0.5	4.810837	0.307	-1.45395	0.54278	1.31857469771061	1.847476	-7.915814	0.455252
Trial1	1	1	blindfold	clockwise	practice	Free	1	-0.5	-0.5	4.830826	0.32044	-1.45395	0.54549	1.32897373178002	1.832291	-7.894655	0.41218
Trial1	1	1	blindfold	clockwise	practice	Free	1	-0.5	-0.5	4.85083	0.3328	-1.45396	0.54815	1.33872113235225	1.887658	-8.042768	0.262929
Trial1	1	1	blindfold	clockwise	practice	Free	1	-0.5	-0.5	4.870834	0.34565	-1.45401	0.55272	1.35031232377535	1.936788	-8.23743	0.219795
Trial1	1	1	blindfold	clockwise	practice	Free	1	-0.5	-0.5	4.890839	0.37012	-1.45409	0.55472	1.3673123880875	2.063048	-8.131635	0.228603
Trial1	1	1	blindfold	clockwise	practice	Free	1	-0.5	-0.5	4.910828	0.3818	-1.4541	0.55664	1.37624825434712	1.904852	-8.309371	0.242965
Trial1	1	1	blindfold	clockwise	practice	Free	1	-0.5	-0.5	4.930832	0.39353	-1.45414	0.55837	1.38511475053918	1.856519	-8.33053	0.205131
Trial1	1	1	blindfold	clockwise	practice	Free	1	-0.5	-0.5	4.950836	0.40453	-1.4542	0.56007	1.39352898772168	1.778651	-8.525193	0.334441
Trial1	1	1	blindfold	clockwise	practice	Free	1	-0.5	-0.5	4.970825	0.4151	-1.45425	0.56345	1.40297322945523	1.837722	-8.563279	0.334037
Trial1	1	1	blindfold	clockwise	practice	Free	1	-0.5	-0.5	4.990829	0.43573	-1.45429	0.56504	1.41770969581772	2.061495	-8.453252	0.393012
Trial1	1	1	blindfold	clockwise	practice	Free	1	-0.5	-0.5	5.010834	0.44506	-1.45424	0.56668	1.42511210102754	2.023213	-8.364384	0.389141
Trial1	1	1	blindfold	clockwise	practice	Free	1	-0.5	-0.5	5.030838	0.45447	-1.45419	0.56828	1.43256241035556	2.044799	-8.444789	0.330753
Trial1	1	1	blindfold	clockwise	practice	Free	1	-0.5	-0.5	5.050827	0.46368	-1.4542	0.56988	1.43990359875277	2.038217	-8.440557	0.354747
Trial1	1	1	blindfold	clockwise	practice	Free	1	-0.5	-0.5	5.070831	0.47291	-1.45423	0.57298	1.44839217566953	1.948331	-8.563279	0.358838
Trial1	1	1	blindfold	clockwise	practice	Free	1	-0.5	-0.5	5.090836	0.49048	-1.45428	0.57441	1.46130336879572	1.979418	-8.457484	0.338008
Trial1	1	1	blindfold	clockwise	practice	Free	1	-0.5	-0.5	5.110825	0.49861	-1.45425	0.57571	1.46777856401965	1.930132	-8.49557	0.218217
Trial1	1	1	blindfold	clockwise	practice	Free	1	-0.5	-0.5	5.130829	0.50644	-1.45427	0.57684	1.47394226178187	1.889061	-8.690233	0.165185
Trial1	1	1	blindfold	clockwise	practice	Free	1	-0.5	-0.5	5.150833	0.51366	-1.45433	0.57783	1.47960270614682	1.75485	-8.783333	0.146334
Trial1	1	1	blindfold	clockwise	practice	Free	1	-0.5	-0.5	5.170837	0.52099	-1.45439	0.57911	1.48556354890429	1.690549	-8.935677	0.108293
Trial1	1	1	blindfold	clockwise	practice	Free	1	-0.5	-0.5	5.190826	0.53279	-1.45447	0.5793	1.49383521695587	1.663544	-8.884896	-0.190154
Trial1	1	1	blindfold	clockwise	practice	Free	1	-0.5	-0.5	5.210831	0.53799	-1.45445	0.57899	1.49721159784845	1.613219	-8.884896	-0.519653
Trial1	1	1	blindfold	clockwise	practice	Free	1	-0.5	-0.5	5.230835	0.54239	-1.45445	0.57815	1.49966142334377	1.647239	-8.910287	-0.978691
Trial1	1	1	blindfold	clockwise	practice	Free	1	-0.5	-0.5	5.250839	0.54619	-1.45445	0.57678	1.50132230076735	1.641851	-8.944141	-1.254849
Trial1	1	1	blindfold	clockwise	practice	Free	1	-0.5	-0.5	5.270828	0.54949	-1.45446	0.57312	1.50100490926413	1.52804	-8.867969	-1.276097
Trial1	1	1	blindfold	clockwise	practice	Free	1	-0.5	-0.5	5.290833	0.55489	-1.45436	0.57101	1.50328150052478	1.409725	-8.851041	-1.87657
Trial1	1	1	blindfold	clockwise	practice	Free	1	-0.5	-0.5	5.310837	0.55707	-1.45441	0.56847	1.50300537725419	1.482686	-9.037241	-2.123893
Trial1	1	1	blindfold	clockwise	practice	Free	1	-0.5	-0.5	5.330826	0.55917	-1.45447	0.56555	1.50241067724299	1.509637	-9.037241	-2.171754
Trial1	1	1	blindfold	clockwise	practice	Free	1	-0.5	-0.5	5.35083	0.56133	-1.45451	0.56245	1.50173941501529	1.65015	-9.024545	-2.173253
Trial1	1	1	blindfold	clockwise	practice	Free	1	-0.5	-0.5	5.370834	0.56379	-1.45454	0.55506	1.49826591525446	1.862285	-9.172658	-2.272017
Trial1	1	1	blindfold	clockwise	practice	Free	1	-0.5	-0.5	5.390839	0.56962	-1.45457	0.55055	1.4992472249612	1.764184	-9.181122	-2.4635
Trial1	1	1	blindfold	clockwise	practice	Free	1	-0.5	-0.5	5.410828	0.57292	-1.45458	0.54585	1.49831886768492	1.607981	-9.109181	-2.447783
Trial1	1	1	blindfold	clockwise	practice	Free	1	-0.5	-0.5	5.430832	0.57638	-1.45455	0.54033	1.49695705659884	1.460559	-9.0584	-2.488214
Trial1	1	1	blindfold	clockwise	practice	Free	1	-0.5	-0.5	5.450836	0.57994	-1.45453	0.53424	1.49530025143698	1.298328	-8.977995	-2.590025
Trial1	1	1	blindfold	clockwise	practice	Free	1	-0.5	-0.5	5.470825	0.58375	-1.45449	0.52032	1.48847807576362	1.29093	-8.914518	-2.824343
Trial1	1	1	blindfold	clockwise	practice	Free	1	-0.5	-0.5	5.490829	0.59135	-1.45452	0.51237	1.48860265392831	1.502365	-9.037241	-2.898191
Trial1	1	1	blindfold	clockwise	practice	Free	1	-0.5	-0.5	5.510834	0.59557	-1.45452	0.50405	1.48606527135004	1.481085	-8.948373	-2.567714
Trial1	1	1	blindfold	clockwise	practice	Free	1	-0.5	-0.5	5.530838	0.60008	-1.4545	0.49546	1.48361607378846	1.464778	-8.999154	-2.440939
Trial1	1	1	blindfold	clockwise	practice	Free	1	-0.5	-0.5	5.550827	0.60483	-1.4545	0.4863	1.48102567877164	1.396785	-9.020313	-2.464675
Trial1	1	1	blindfold	clockwise	practice	Free	1	-0.5	-0.5	5.570831	0.60975	-1.4545	0.4672	1.47208049908095	1.185546	-8.863737	-2.621174
Trial1	1	1	blindfold	clockwise	practice	Free	1	-0.5	-0.5	5.590836	0.61978	-1.45447	0.45628	1.47254157243003	1.147763	-8.834114	-2.726559
Trial1	1	1	blindfold	clockwise	practice	Free	1	-0.5	-0.5	5.610825	0.62504	-1.45443	0.44584	1.46980553047154	1.073042	-8.791796	-2.698357
Trial1	1	1	blindfold	clockwise	practice	Free	1	-0.5	-0.5	5.630829	0.6299	-1.45442	0.4347	1.46640313472367	1.127998	-8.842578	-2.678817
Trial1	1	1	blindfold	clockwise	practice	Free	1	-0.5	-0.5	5.650833	0.635	-1.45443	0.42248	1.46259847703792	1.039433	-8.664842	-2.633056
Trial1	1	1	blindfold	clockwise	practice	Free	1	-0.5	-0.5	5.670837	0.64046	-1.45437	0.39716	1.4510496724765	1.138534	-8.897591	-2.957615
Trial1	1	1	blindfold	clockwise	practice	Free	1	-0.5	-0.5	5.690826	0.65135	-1.45447	0.38316	1.45106114571337	1.152988	-8.884896	-3.288745
Trial1	1	1	blindfold	clockwise	practice	Free	1	-0.5	-0.5	5.710831	0.65709	-1.45445	0.36779	1.44634601490531	0.987777	-8.851041	-3.357133
Trial1	1	1	blindfold	clockwise	practice	Free	1	-0.5	-0.5	5.730835	0.66308	-1.45444	0.35238	1.44198013515301	1.082669	-8.893359	-3.490356
Trial1	1	1	blindfold	clockwise	practice	Free	1	-0.5	-0.5	5.750839	0.66883	-1.45445	0.33522	1.43657785383542	0.973996	-8.834114	-3.272708
Trial1	1	1	blindfold	clockwise	practice	Free	1	-0.5	-0.5	5.770828	0.67502	-1.45442	0.29987	1.42143026271828	0.780845	-8.829882	-2.707259
Trial1	1	1	blindfold	clockwise	practice	Free	1	-0.5	-0.5	5.790833	0.68717	-1.45434	0.28146	1.42128548684909	1.058883	-8.9653	-3.248432
Trial1	1	1	blindfold	clockwise	practice	Free	1	-0.5	-0.5	5.810837	0.69331	-1.45442	0.26238	1.41605506163714	1.010273	-8.817187	-3.249623
Trial1	1	1	blindfold	clockwise	practice	Free	1	-0.5	-0.5	5.830826	0.69958	-1.45443	0.24293	1.41100573597453	0.833802	-8.669074	-2.87008
Trial1	1	1	blindfold	clockwise	practice	Free	1	-0.5	-0.5	5.85083	0.70587	-1.45439	0.22285	1.40592839431754	0.718083	-8.770637	-2.504549
Trial1	1	1	blindfold	clockwise	practice	Free	1	-0.5	-0.5	5.870834	0.71229	-1.45435	0.1826	1.39125480439548	0.76414	-8.372848	-2.656395
Trial1	1	1	blindfold	clockwise	practice	Free	1	-0.5	-0.5	5.890839	0.72487	-1.45444	0.16241	1.392513350407	0.92491	-8.922982	-2.857422
Trial1	1	1	blindfold	clockwise	practice	Free	1	-0.5	-0.5	5.910828	0.73121	-1.45445	0.14236	1.38870602348774	0.87323	-8.63522	-2.262166
Trial1	1	1	blindfold	clockwise	practice	Free	1	-0.5	-0.5	5.930832	0.73764	-1.45436	0.12261	1.38542264132584	0.764072	-8.821419	-1.959929
Trial1	1	1	blindfold	clockwise	practice	Free	1	-0.5	-0.5	5.950836	0.74406	-1.45435	0.10279	1.38240407095111	0.737245	-8.482875	-2.611439
Trial1	1	1	blindfold	clockwise	practice	Free	1	-0.5	-0.5	5.970825	0.75045	-1.45433	0.060969	1.37051497939829	0.852266	-8.897591	-3.0185
Trial1	1	1	blindfold	clockwise	practice	Free	1	-0.5	-0.5	5.990829	0.76351	-1.45446	0.040285	1.37417807128309	0.743536	-8.58867	-2.189694
Trial1	1	1	blindfold	clockwise	practice	Free	1	-0.5	-0.5	6.010834	0.77029	-1.45438	0.021438	1.3731475393356	0.762157	-8.812955	-1.536057
Trial1	1	1	blindfold	clockwise	practice	Free	1	-0.5	-0.5	6.030838	0.77649	-1.45434	0.0015677	1.37149437074067	0.810269	-8.533656	-2.28907
Trial1	1	1	blindfold	clockwise	practice	Free	1	-0.5	-0.5	6.050827	0.78319	-1.45434	-0.018662	1.37049731010765	1.02282	-9.113413	-2.888241
Trial1	1	1	blindfold	clockwise	practice	Free	1	-0.5	-0.5	6.070831	0.79008	-1.45448	-0.058931	1.36339581303587	1.104039	-8.927214	-3.035014
Trial1	1	1	blindfold	clockwise	practice	Free	1	-0.5	-0.5	6.090836	0.80371	-1.45435	-0.07974	1.36977304451378	0.669537	-8.804492	-2.242407
Trial1	1	1	blindfold	clockwise	practice	Free	1	-0.5	-0.5	6.110825	0.8104401	-1.45432	-0.10037	1.3700209097125	0.726481	-8.647915	-3.021357
Trial1	1	1	blindfold	clockwise	practice	Free	1	-0.5	-0.5	6.130829	0.81734	-1.45437	-0.12168	1.37058773388851	0.842233	-9.143036	-3.345957
Trial1	1	1	blindfold	clockwise	practice	Free	1	-0.5	-0.5	6.150833	0.82407	-1.45453	-0.14272	1.37142637521193	0.722474	-9.104949	-3.139851
Trial1	1	1	blindfold	clockwise	practice	Free	1	-0.5	-0.5	6.170837	0.83052	-1.45456	-0.18597	1.36707659091941	0.649256	-8.889128	-2.368106
Trial1	1	1	blindfold	clockwise	practice	Free	1	-0.5	-0.5	6.190826	0.84347	-1.45434	-0.20714	1.37501953464264	0.595824	-8.779101	-2.708226
Trial1	1	1	blindfold	clockwise	practice	Free	1	-0.5	-0.5	6.210831	0.8496701	-1.45441	-0.22969	1.37647257385234	0.697426	-9.151499	-2.783302
Trial1	1	1	blindfold	clockwise	practice	Free	1	-0.5	-0.5	6.230835	0.85618	-1.45452	-0.25007	1.37901742772363	0.500319	-8.736783	-2.336699
Trial1	1	1	blindfold	clockwise	practice	Free	1	-0.5	-0.5	6.250839	0.86192	-1.45441	-0.27155	1.38094731494032	0.29841	-8.563279	-1.518682
Trial1	1	1	blindfold	clockwise	practice	Free	1	-0.5	-0.5	6.270828	0.86786	-1.45429	-0.31089	1.38087060113593	0.397627	-8.228967	-2.16709
Trial1	1	1	blindfold	clockwise	practice	Free	1	-0.5	-0.5	6.290833	0.87843	-1.4544	-0.33225	1.38859978115496	0.61406	-8.715624	-2.726448
Trial1	1	1	blindfold	clockwise	practice	Free	1	-0.5	-0.5	6.310837	0.88403	-1.45438	-0.35143	1.39198133721612	0.418834	-8.360153	-2.057181
Trial1	1	1	blindfold	clockwise	practice	Free	1	-0.5	-0.5	6.330826	0.88894	-1.45425	-0.3717	1.39485315259042	0.300076	-8.381312	-1.449908
Trial1	1	1	blindfold	clockwise	practice	Free	1	-0.5	-0.5	6.35083	0.89405	-1.45415	-0.39007	1.39837763447471	0.480128	-8.110476	-2.201289
Trial1	1	1	blindfold	clockwise	practice	Free	1	-0.5	-0.5	6.370834	0.89863	-1.45413	-0.42899	1.40043149080158	0.684612	-8.664842	-2.686277
Trial1	1	1	blindfold	clockwise	practice	Free	1	-0.5	-0.5	6.390839	0.9083099	-1.45432	-0.44854	1.40924980351027	0.408508	-8.250126	-2.17384
Trial1	1	1	blindfold	clockwise	practice	Free	1	-0.5	-0.5	6.410828	0.9131	-1.45419	-0.46642	1.41349893406569	0.355116	-8.288212	-1.672756
Trial1	1	1	blindfold	clockwise	practice	Free	1	-0.5	-0.5	6.430832	0.91742	-1.45413	-0.48522	1.4174970861562	0.375581	-8.089317	-2.174191
Trial1	1	1	blindfold	clockwise	practice	Free	1	-0.5	-0.5	6.450836	0.92175	-1.45411	-0.50367	1.42175474587986	0.588297	-8.715624	-2.733755
Trial1	1	1	blindfold	clockwise	practice	Free	1	-0.5	-0.5	6.470825	0.9262	-1.45427	-0.54089	1.4267860814709	0.461474	-8.66061	-2.679136
Trial1	1	1	blindfold	clockwise	practice	Free	1	-0.5	-0.5	6.490829	0.93469	-1.45419	-0.55839	1.43587770363256	0.38688	-8.351689	-1.61249
Trial1	1	1	blindfold	clockwise	practice	Free	1	-0.5	-0.5	6.510834	0.93865	-1.45416	-0.57531	1.44061981519932	0.344707	-8.288212	-1.644156
Trial1	1	1	blindfold	clockwise	practice	Free	1	-0.5	-0.5	6.530838	0.94249	-1.45415	-0.59253	1.44545471124747	0.539922	-8.512497	-2.167597
Trial1	1	1	blindfold	clockwise	practice	Free	1	-0.5	-0.5	6.550827	0.94643	-1.45424	-0.60893	1.45052590293267	0.52766	-8.838346	-2.103457
Trial1	1	1	blindfold	clockwise	practice	Free	1	-0.5	-0.5	6.570831	0.95009	-1.45433	-0.6399601	1.45682867833741	0.311023	-8.406702	-1.760102
Trial1	1	1	blindfold	clockwise	practice	Free	1	-0.5	-0.5	6.590836	0.95711	-1.45411	-0.65357	1.46518028247051	0.149369	-8.182417	-0.952902
Trial1	1	1	blindfold	clockwise	practice	Free	1	-0.5	-0.5	6.610825	0.9600199	-1.45407	-0.66602	1.46942875821939	-0.037874	-7.975059	-0.908311
Trial1	1	1	blindfold	clockwise	practice	Free	1	-0.5	-0.5	6.630829	0.96248	-1.454	-0.67794	1.47326522496267	0.026234	-8.046999	-1.231355
Trial1	1	1	blindfold	clockwise	practice	Free	1	-0.5	-0.5	6.650833	0.96459	-1.45404	-0.68872	1.47669873030363	-0.067932	-8.313603	-1.437328
Trial1	1	1	blindfold	clockwise	practice	Free	1	-0.5	-0.5	6.670837	0.96628	-1.4541	-0.7076501	1.48091043433993	-0.025144	-7.996218	-1.201517
Trial1	1	1	blindfold	clockwise	practice	Free	1	-0.5	-0.5	6.690826	0.96867	-1.45386	-0.71539	1.48438015272608	-0.059109	-7.74231	-0.877186
Trial1	1	1	blindfold	clockwise	practice	Free	1	-0.5	-0.5	6.710831	0.96945	-1.45384	-0.72207	1.48613538043384	-0.131062	-7.767701	-0.793506
Trial1	1	1	blindfold	clockwise	practice	Free	1	-0.5	-0.5	6.730835	0.9699399	-1.45385	-0.7271701	1.48739022446904	-0.286495	-7.568806	-0.516608
Trial1	1	1	blindfold	clockwise	practice	Free	1	-0.5	-0.5	6.750839	0.97006	-1.4538	-0.73093	1.48808770849743	-0.379298	-7.496865	-0.474072
Trial1	1	1	blindfold	clockwise	practice	Free	1	-0.5	-0.5	6.770828	0.96987	-1.45377	-0.73486	1.48851507506162	-0.49704	-7.585733	-0.597923
Trial1	1	1	blindfold	clockwise	practice	Free	1	-0.5	-0.5	6.790833	0.9689	-1.45375	-0.73523	1.4876156833846	-0.787469	-7.446084	-0.571127
Trial1	1	1	blindfold	clockwise	practice	Free	1	-0.5	-0.5	6.810837	0.96857	-1.45372	-0.73525	1.48729297312345	-1.015101	-7.340289	-0.385713
Trial1	1	1	blindfold	clockwise	practice	Free	1	-0.5	-0.5	6.830826	0.96851	-1.45368	-0.73524	1.48723212295858	-1.358995	-7.259885	-0.0162
Trial1	1	1	blindfold	clockwise	practice	Free	1	-0.5	-0.5	6.85083	0.96843	-1.45363	-0.73523	1.48715155660365	-1.659029	-7.124467	0.197065
Trial1	1	1	blindfold	clockwise	practice	Free	1	-0.5	-0.5	6.870834	0.96833	-1.45358	-0.73515	1.48704014813181	-1.858452	-7.056758	0.335071
Trial1	1	1	blindfold	clockwise	practice	Free	1	-0.5	-0.5	6.890839	0.9677399	-1.45351	-0.7351201	1.48645281535006	-2.055719	-6.959427	0.150716
Trial1	1	1	blindfold	clockwise	practice	Free	1	-0.5	-0.5	6.910828	0.96707	-1.45349	-0.73514	1.48579444744238	-1.99332	-6.929804	-0.034593
Trial1	1	1	blindfold	clockwise	practice	Free	1	-0.5	-0.5	6.930832	0.96618	-1.45347	-0.7352	1.48492515963583	-1.977691	-6.989049	-0.143238
Trial1	1	1	blindfold	clockwise	practice	Free	1	-0.5	-0.5	6.950836	0.96515	-1.45348	-0.73527	1.4839193045691	-2.045337	-6.997513	-0.148322
Trial1	1	1	blindfold	clockwise	practice	Free	1	-0.5	-0.5	6.970825	0.96387	-1.45351	-0.73533	1.4826650149602	-2.129761	-7.082149	-0.065989
Trial1	1	1	blindfold	clockwise	practice	Free	1	-0.5	-0.5	6.990829	0.9603	-1.4536	-0.7353001	1.4791355985174	-2.497784	-7.276812	0.077642
Trial1	1	1	blindfold	clockwise	practice	Free	1	-0.5	-0.5	7.010834	0.95771	-1.45365	-0.73537	1.47658983894807	-2.633153	-7.281044	-0.123579
Trial1	1	1	blindfold	clockwise	practice	Free	1	-0.5	-0.5	7.030838	0.95453	-1.45364	-0.73566	1.47349690810626	-2.684974	-7.145626	-0.338059
Trial1	1	1	blindfold	clockwise	practice	Free	1	-0.5	-0.5	7.050827	0.95052	-1.45358	-0.73614	1.46961570320128	-2.753552	-6.946731	-0.39486
Trial1	1	1	blindfold	clockwise	practice	Free	1	-0.5	-0.5	7.070831	0.94578	-1.45348	-0.73752	1.46516056764781	-2.815965	-6.773228	-0.348175
Trial1	1	1	blindfold	clockwise	practice	Free	1	-0.5	-0.5	7.090836	0.93341	-1.45336	-0.7384	1.45309970334272	-2.705369	-6.718214	-0.317869
Trial1	1	1	blindfold	clockwise	practice	Free	1	-0.5	-0.5	7.110825	0.92581	-1.45335	-0.73942	1.44577177739277	-2.743319	-6.718214	-0.382604
Trial1	1	1	blindfold	clockwise	practice	Free	1	-0.5	-0.5	7.130829	0.91758	-1.45336	-0.74058	1.43784972360285	-2.778751	-6.764764	-0.432516
Trial1	1	1	blindfold	clockwise	practice	Free	1	-0.5	-0.5	7.150833	0.90878	-1.45338	-0.74204	1.42942105331733	-2.813735	-6.777459	-0.458836
Trial1	1	1	blindfold	clockwise	practice	Free	1	-0.5	-0.5	7.170837	0.89822	-1.45338	-0.74533	1.41957950569113	-2.912654	-6.701287	-0.454292
Trial1	1	1	blindfold	clockwise	practice	Free	1	-0.5	-0.5	7.190826	0.8758	-1.45334	-0.74748	1.39788126995865	-2.873227	-6.642042	-0.630397
Trial1	1	1	blindfold	clockwise	practice	Free	1	-0.5	-0.5	7.210831	0.86267	-1.45333	-0.74993	1.38540050446575	-2.740574	-6.646274	-0.705545
Trial1	1	1	blindfold	clockwise	practice	Free	1	-0.5	-0.5	7.230835	0.84912	-1.45332	-0.75286	1.37261174961931	-2.693844	-6.603956	-0.77892
Trial1	1	1	blindfold	clockwise	practice	Free	1	-0.5	-0.5	7.250839	0.83485	-1.45331	-0.7560099	1.35917829786633	-2.572642	-6.608187	-0.732217
Trial1	1	1	blindfold	clockwise	practice	Free	1	-0.5	-0.5	7.270828	0.81944	-1.45329	-0.7627701	1.34535126838189	-2.68812	-6.430452	-0.594673
Trial1	1	1	blindfold	clockwise	practice	Free	1	-0.5	-0.5	7.290833	0.78721	-1.45316	-0.76645	1.31449807154296	-2.832353	-6.269643	-0.535483
Trial1	1	1	blindfold	clockwise	practice	Free	1	-0.5	-0.5	7.310837	0.76927	-1.45315	-0.77037	1.29774661647116	-2.844019	-6.405061	-0.629011
Trial1	1	1	blindfold	clockwise	practice	Free	1	-0.5	-0.5	7.330826	0.75102	-1.4532	-0.77443	1.2807665365328	-2.731972	-6.553174	-0.689127
Trial1	1	1	blindfold	clockwise	practice	Free	1	-0.5	-0.5	7.35083	0.73203	-1.45327	-0.77868	1.26315493188112	-2.726261	-6.603956	-0.633412
Trial1	1	1	blindfold	clockwise	practice	Free	1	-0.5	-0.5	7.370834	0.71178	-1.4533	-0.78735	1.24538374571279	-2.741199	-6.582797	-0.508829
Trial1	1	1	blindfold	clockwise	practice	Free	1	-0.5	-0.5	7.390839	0.67048	-1.45327	-0.7918299	1.20631180736922	-2.665728	-6.582797	-0.414124
Trial1	1	1	blindfold	clockwise	practice	Free	1	-0.5	-0.5	7.410828	0.64826	-1.45329	-0.79632	1.18587796217273	-2.600053	-6.63781	-0.394831
Trial1	1	1	blindfold	clockwise	practice	Free	1	-0.5	-0.5	7.430832	0.62549	-1.45332	-0.80056	1.16493093111033	-2.627548	-6.68436	-0.426147
Trial1	1	1	blindfold	clockwise	practice	Free	1	-0.5	-0.5	7.450836	0.60354	-1.45333	-0.80506	1.14492887282505	-2.689574	-6.63781	-0.354644
Trial1	1	1	blindfold	clockwise	practice	Free	1	-0.5	-0.5	7.470825	0.57969	-1.45332	-0.8141201	1.12445625100602	-2.652617	-6.582797	-0.447887
Trial1	1	1	blindfold	clockwise	practice	Free	1	-0.5	-0.5	7.490829	0.53124	-1.4533	-0.81881	1.07939599630404	-2.460404	-6.59126	-0.600427
Trial1	1	1	blindfold	clockwise	practice	Free	1	-0.5	-0.5	7.510834	0.50757	-1.4533	-0.82374	1.05830280779352	-2.36813	-6.565869	-0.675697
Trial1	1	1	blindfold	clockwise	practice	Free	1	-0.5	-0.5	7.530838	0.48214	-1.4533	-0.82907	1.03580212164362	-2.371703	-6.625115	-0.703238
Trial1	1	1	blindfold	clockwise	practice	Free	1	-0.5	-0.5	7.550827	0.45722	-1.45333	-0.83439	1.01394616449472	-2.355198	-6.73091	-0.595572
Trial1	1	1	blindfold	clockwise	practice	Free	1	-0.5	-0.5	7.570831	0.4313	-1.45336	-0.8451999	0.99321833521608	-2.400486	-6.718214	-0.572274
Trial1	1	1	blindfold	clockwise	practice	Free	1	-0.5	-0.5	7.590836	0.38028	-1.45341	-0.85078	0.947596710316798	-2.478637	-6.807082	-0.443085
Trial1	1	1	blindfold	clockwise	practice	Free	1	-0.5	-0.5	7.610825	0.35437	-1.4534	-0.85621	0.925653095288158	-2.395791	-6.709751	-0.429337
Trial1	1	1	blindfold	clockwise	practice	Free	1	-0.5	-0.5	7.630829	0.32743	-1.45337	-0.86187	0.903100388355113	-2.399954	-6.777459	-0.458224
Trial1	1	1	blindfold	clockwise	practice	Free	1	-0.5	-0.5	7.650833	0.30024	-1.45337	-0.8677	0.880674344906714	-2.334628	-6.853632	-0.640606
Trial1	1	1	blindfold	clockwise	practice	Free	1	-0.5	-0.5	7.670837	0.27293	-1.45342	-0.87925	0.860959568865481	-2.263579	-6.946731	-0.67508
Trial1	1	1	blindfold	clockwise	practice	Free	1	-0.5	-0.5	7.690826	0.22069	-1.45348	-0.8853101	0.817225739600599	-2.181235	-6.921341	-0.464306
Trial1	1	1	blindfold	clockwise	practice	Free	1	-0.5	-0.5	7.710831	0.19341	-1.45348	-0.89112	0.7961106963599	-2.137379	-6.9425	-0.420526
Trial1	1	1	blindfold	clockwise	practice	Free	1	-0.5	-0.5	7.730835	0.16699	-1.45348	-0.89706	0.776229559375955	-2.025915	-6.993281	-0.354795
Trial1	1	1	blindfold	clockwise	practice	Free	1	-0.5	-0.5	7.750839	0.1399	-1.45347	-0.90276	0.756100290587758	-2.017174	-6.891718	-0.439869
Trial1	1	1	blindfold	clockwise	practice	Free	1	-0.5	-0.5	7.770828	0.11379	-1.45346	-0.9142	0.74047269240383	-2.032037	-6.828241	-0.394237
Trial1	1	1	blindfold	clockwise	practice	Free	1	-0.5	-0.5	7.790833	0.060473	-1.45347	-0.91947	0.700060731397064	-2.05175	-6.993281	-0.416661
Trial1	1	1	blindfold	clockwise	practice	Free	1	-0.5	-0.5	7.810837	0.035615	-1.4535	-0.92493	0.68370235779772	-1.989524	-7.031367	-0.48519
Trial1	1	1	blindfold	clockwise	practice	Free	1	-0.5	-0.5	7.830826	0.010182	-1.45351	-0.93056	0.667583388256534	-1.944754	-7.099076	-0.499119
Trial1	1	1	blindfold	clockwise	practice	Free	1	-0.5	-0.5	7.85083	-0.015752	-1.45354	-0.93591	0.651547113507411	-1.907911	-7.069454	-0.364863
Trial1	1	1	blindfold	clockwise	practice	Free	1	-0.5	-0.5	7.870834	-0.040634	-1.45354	-0.9461	0.640329860294694	-1.878046	-7.031367	-0.176511
Trial1	1	1	blindfold	clockwise	practice	Free	1	-0.5	-0.5	7.890839	-0.090076	-1.45353	-0.95092	0.609398490115575	-1.65339	-7.221798	-0.340155
Trial1	1	1	blindfold	clockwise	practice	Free	1	-0.5	-0.5	7.910828	-0.11369	-1.45359	-0.95579	0.597477967838293	-1.719771	-7.289507	-0.426412
Trial1	1	1	blindfold	clockwise	practice	Free	1	-0.5	-0.5	7.930832	-0.13747	-1.45365	-0.96035	0.585960879311181	-1.735156	-7.297971	-0.289043
Trial1	1	1	blindfold	clockwise	practice	Free	1	-0.5	-0.5	7.950836	-0.16003	-1.45366	-0.96469	0.575774586326841	-1.754634	-7.302203	-0.181433
Trial1	1	1	blindfold	clockwise	practice	Free	1	-0.5	-0.5	7.970825	-0.18215	-1.45364	-0.97288	0.569775498261079	-1.734536	-7.22603	-0.194043
Trial1	1	1	blindfold	clockwise	practice	Free	1	-0.5	-0.5	7.990829	-0.22577	-1.45359	-0.97664	0.549897956769214	-1.720211	-7.149858	-0.225555
Trial1	1	1	blindfold	clockwise	practice	Free	1	-0.5	-0.5	8.010834	-0.24597	-1.4536	-0.98023	0.543278992014072	-1.583792	-7.285275	-0.178373
Trial1	1	1	blindfold	clockwise	practice	Free	1	-0.5	-0.5	8.030838	-0.26691	-1.45363	-0.98368	0.536914550606004	-1.581047	-7.297971	-0.094145
Trial1	1	1	blindfold	clockwise	practice	Free	1	-0.5	-0.5	8.050827	-0.2867	-1.45365	-0.98688	0.531553406814892	-1.650046	-7.27258	-0.112072
Trial1	1	1	blindfold	clockwise	practice	Free	1	-0.5	-0.5	8.070831	-0.30715	-1.45364	-0.99243	0.528846288722719	-1.608611	-7.374143	-0.028874
Trial1	1	1	blindfold	clockwise	practice	Free	1	-0.5	-0.5	8.090836	-0.3441	-1.45369	-0.99496	0.518931808647509	-1.533309	-7.475706	-0.037019
Trial1	1	1	blindfold	clockwise	practice	Free	1	-0.5	-0.5	8.110825	-0.36222	-1.45371	-0.99726	0.515994974363202	-1.477781	-7.399534	-0.023421
Trial1	1	1	blindfold	clockwise	practice	Free	1	-0.5	-0.5	8.130829	-0.38013	-1.45372	-0.9991	0.513292897384579	-1.348707	-7.479938	0.015341
Trial1	1	1	blindfold	clockwise	practice	Free	1	-0.5	-0.5	8.150833	-0.39579	-1.45375	-1.00077	0.511498198358557	-1.39063	-7.581501	-0.047129
Trial1	1	1	blindfold	clockwise	practice	Free	1	-0.5	-0.5	8.170837	-0.41073	-1.45378	-1.00417	0.512012291855173	-1.273163	-7.589965	-0.204043
Trial1	1	1	blindfold	clockwise	practice	Free	1	-0.5	-0.5	8.190826	-0.43933	-1.45386	-1.00581	0.50943559573864	-1.111657	-7.771932	-0.247483
Trial1	1	1	blindfold	clockwise	practice	Free	1	-0.5	-0.5	8.210831	-0.45193	-1.4539	-1.00735	0.509622127973679	-1.087117	-7.784628	-0.124206
Trial1	1	1	blindfold	clockwise	practice	Free	1	-0.5	-0.5	8.230835	-0.46385	-1.4539	-1.00871	0.509992736199699	-0.965708	-7.805787	-0.143419
Trial1	1	1	blindfold	clockwise	practice	Free	1	-0.5	-0.5	8.250839	-0.47433	-1.45391	-1.00998	0.510625607914328	-0.958329	-7.911582	-0.155266
Trial1	1	1	blindfold	clockwise	practice	Free	1	-0.5	-0.5	8.270828	-0.484	-1.45395	-1.01211	0.512359880307215	-1.018798	-7.991986	-0.154723
Trial1	1	1	blindfold	clockwise	practice	Free	1	-0.5	-0.5	8.290833	-0.49984	-1.45399	-1.01297	0.512969995649261	-1.164419	-7.949668	-0.140139
Trial1	1	1	blindfold	clockwise	practice	Free	1	-0.5	-0.5	8.310837	-0.50622	-1.45397	-1.01375	0.513787608447558	-1.156227	-7.90735	-0.23863
Trial1	1	1	blindfold	clockwise	practice	Free	1	-0.5	-0.5	8.330826	-0.51174	-1.45395	-1.01442	0.514553978428533	-1.147822	-7.869264	-0.178985
Trial1	1	1	blindfold	clockwise	practice	Free	1	-0.5	-0.5	8.35083	-0.51632	-1.45394	-1.01499	0.51524849680258	-1.199345	-7.822714	-0.127796
Trial1	1	1	blindfold	clockwise	practice	Free	1	-0.5	-0.5	8.370834	-0.52037	-1.45391	-1.01578	0.516182057768822	-1.191273	-7.848105	-0.132036
Trial1	1	1	blindfold	clockwise	practice	Free	1	-0.5	-0.5	8.390839	-0.52592	-1.45394	-1.01606	0.51671052462821	-1.054738	-7.8608	-0.289921
Trial1	1	1	blindfold	clockwise	practice	Free	1	-0.5	-0.5	8.410828	-0.52741	-1.45393	-1.01617	0.516897282903736	-1.020779	-7.784628	-0.232867
Trial1	1	1	blindfold	clockwise	practice	Free	1	-0.5	-0.5	8.430832	-0.52797	-1.4539	-1.01618	0.516937282357976	-0.944687	-7.776164	-0.123939
Trial1	1	1	blindfold	clockwise	practice	Free	1	-0.5	-0.5	8.450836	-0.52803	-1.45389	-1.01618	0.516940530214623	-0.94868	-7.801555	-0.064198
Trial1	1	1	blindfold	clockwise	practice	Free	1	-0.5	-0.5	8.470825	-0.52807	-1.4539	-1.0162	0.516962697999014	-0.763001	-7.771932	-0.098913
Trial1	1	1	blindfold	clockwise	practice	Free	1	-0.5	-0.5	8.490829	-0.52813	-1.45388	-1.01621	0.516975959278481	-0.463313	-7.797323	-0.270293
Trial1	1	1	blindfold	clockwise	practice	Free	1	-0.5	-0.5	8.510834	-0.52816	-1.45389	-1.01623	0.516997469893048	-0.396626	-7.810019	-0.287953
Trial1	1	1	blindfold	clockwise	practice	Free	1	-0.5	-0.5	8.530838	-0.52818	-1.45389	-1.01624	0.517008559819642	-0.426377	-7.776164	-0.310979
Trial2	3	1	blindfold	clockwise	practice	Guided	1	0.5	0	0	0.44973	-1.45321	-0.80029	0.801867341356993	-0.155623	-6.658969	-0.684639
Trial2	3	1	blindfold	clockwise	practice	Guided	1	0.5	0	0.01307678	0.44973	-1.4532	-0.8003	0.801877275753193	-0.158674	-6.633578	-0.680693
Trial2	3	1	blindfold	clockwise	practice	Guided	1	0.5	0	0.03308105	0.44972	-1.4532	-0.8003	0.801877903570626	-0.208447	-6.654737	-0.717827
Trial2	3	1	blindfold	clockwise	practice	Guided	1	0.5	0	0.05307007	0.44972	-1.45324	-0.80032	0.80189783183629	-0.192634	-6.663201	-0.763431
Trial2	3	1	blindfold	clockwise	practice	Guided	1	0.5	0	0.07307434	0.4497	-1.4533	-0.80032	0.801899085944223	-0.18773	-6.633578	-0.771588
Trial2	3	1	blindfold	clockwise	practice	Guided	1	0.5	0	0.09307861	0.44969	-1.4533	-0.80033	0.801909707973127	-0.159254	-6.63781	-0.816353
Trial2	3	1	blindfold	clockwise	practice	Guided	1	0.5	0	0.1130829	0.44969	-1.4533	-0.8003401	0.801919761314638	-0.221682	-6.663201	-0.833213
Trial2	3	1	blindfold	clockwise	practice	Guided	1	0.5	0	0.1330719	0.44968	-1.45331	-0.8003401	0.801920385858442	-0.31815	-6.667433	-0.848087
Trial2	3	1	blindfold	clockwise	practice	Guided	1	0.5	0	0.1530762	0.44966	-1.45331	-0.80035	0.801931577142753	-0.450037	-6.701287	-0.776241
Trial2	3	1	blindfold	clockwise	practice	Guided	1	0.5	0	0.1730804	0.4496	-1.45332	-0.80036	0.801945281457325	-0.867237	-6.650505	-0.816596
Trial2	3	1	blindfold	clockwise	practice	Guided	1	0.5	0	0.1930695	0.44955	-1.45331	-0.80037	0.801958417763351	-1.109382	-6.574333	-0.929648
Trial2	3	1	blindfold	clockwise	practice	Guided	1	0.5	0	0.2130737	0.44949	-1.45331	-0.80039	0.801982183286224	-1.331815	-6.574333	-1.038195
Trial2	3	1	blindfold	clockwise	practice	Guided	1	0.5	0	0.233078	0.44941	-1.4533	-0.80041	0.802007151021891	-1.528355	-6.616651	-1.1445
Trial2	3	1	blindfold	clockwise	practice	Guided	1	0.5	0	0.2530823	0.44933	-1.4533	-0.80044	0.802042185159923	-1.742357	-6.697055	-1.248243
Trial2	3	1	blindfold	clockwise	practice	Guided	1	0.5	0	0.2730713	0.4492	-1.45333	-0.8006	0.8022100642539	-1.939545	-6.773228	-1.468516
Trial2	3	1	blindfold	clockwise	practice	Guided	1	0.5	0	0.2930756	0.44844	-1.45345	-0.80072	0.802378285266332	-2.188245	-7.035599	-1.770074
Trial2	3	1	blindfold	clockwise	practice	Guided	1	0.5	0	0.3130798	0.44765	-1.45351	-0.80084	0.802549227109604	-2.319273	-7.099076	-1.955173
Trial2	3	1	blindfold	clockwise	practice	Guided	1	0.5	0	0.3330841	0.44656	-1.45353	-0.80097	0.80275071162391	-2.439206	-7.010208	-2.136429
Trial2	3	1	blindfold	clockwise	practice	Guided	1	0.5	0	0.3530731	0.44504	-1.45351	-0.80109	0.802973094873965	-2.505955	-6.946731	-2.356355
Trial2	3	1	blindfold	clockwise	practice	Guided	1	0.5	0	0.3730774	0.44311	-1.45349	-0.80129	0.803306976441059	-2.58527	-7.010208	-2.517542
Trial2	3	1	blindfold	clockwise	practice	Guided	1	0.5	0	0.3930817	0.43763	-1.45352	-0.80136	0.803783481153073	-2.791738	-7.17948	-2.769955
Trial2	3	1	blindfold	clockwise	practice	Guided	1	0.5	0	0.4130707	0.43407	-1.45357	-0.80144	0.804147275396761	-2.900655	-7.242957	-2.952679
Trial2	3	1	blindfold	clockwise	practice	Guided	1	0.5	0	0.433075	0.42989	-1.45362	-0.80153	0.804590428563717	-3.054412	-7.306434	-3.096412
Trial2	3	1	blindfold	clockwise	practice	Guided	1	0.5	0	0.4530792	0.42483	-1.45365	-0.80158	0.805096917048874	-3.16683	-7.27258	-3.168526
Trial2	3	1	blindfold	clockwise	practice	Guided	1	0.5	0	0.4730835	0.41908	-1.45364	-0.80156	0.805634195646698	-3.360915	-7.209103	-3.160258
Trial2	3	1	blindfold	clockwise	practice	Guided	1	0.5	0	0.4930725	0.40419	-1.4536	-0.8016	0.807305445499509	-3.565942	-7.268348	-3.228913
Trial2	3	1	blindfold	clockwise	practice	Guided	1	0.5	0	0.5130768	0.39511	-1.45363	-0.8017	0.808532497553996	-3.577498	-7.454547	-3.430033
Trial2	3	1	blindfold	clockwise	practice	Guided	1	0.5	0	0.5330811	0.38495	-1.45371	-0.80178	0.80999237328429	-3.55585	-7.543415	-3.609188
Trial2	3	1	blindfold	clockwise	practice	Guided	1	0.5	0	0.5530701	0.37343	-1.45377	-0.8018	0.811728485142685	-3.629511	-7.598429	-3.614851
Trial2	3	1	blindfold	clockwise	practice	Guided	1	0.5	0	0.5730743	0.36122	-1.45379	-0.8017499	0.81367245351057	-3.680801	-7.598429	-3.488592
Trial2	3	1	blindfold	clockwise	practice	Guided	1	0.5	0	0.5930786	0.33309	-1.45381	-0.8017499	0.818939509040092	-3.682378	-7.74231	-3.491668
Trial2	3	1	blindfold	clockwise	practice	Guided	1	0.5	0	0.6130829	0.31763	-1.45386	-0.80176	0.822239591436074	-3.688773	-7.911582	-3.504316
Trial2	3	1	blindfold	clockwise	practice	Guided	1	0.5	0	0.6330719	0.30118	-1.45393	-0.80176	0.826043895105118	-3.763538	-7.979291	-3.560975
Trial2	3	1	blindfold	clockwise	practice	Guided	1	0.5	0	0.6530762	0.28323	-1.45401	-0.80178	0.830566297793399	-3.696203	-8.131635	-3.572955
Trial2	3	1	blindfold	clockwise	practice	Guided	1	0.5	0	0.6730804	0.2649	-1.45408	-0.80178	0.835537644602787	-3.74548	-8.296676	-3.517191
Trial2	3	1	blindfold	clockwise	practice	Guided	1	0.5	0	0.6930695	0.22589	-1.45413	-0.80176	0.847322501010346	-3.536851	-8.228967	-3.534721
Trial2	3	1	blindfold	clockwise	practice	Guided	1	0.5	0	0.7130737	0.20465	-1.45412	-0.80173	0.854401939638996	-3.537598	-8.216271	-3.446859
Trial2	3	1	blindfold	clockwise	practice	Guided	1	0.5	0	0.733078	0.18273	-1.45411	-0.8017099	0.862205951949455	-3.480612	-8.250126	-3.446548
Trial2	3	1	blindfold	clockwise	practice	Guided	1	0.5	0	0.7530823	0.16153	-1.45413	-0.8017099	0.870230304450047	-3.390166	-8.406702	-3.428444
Trial2	3	1	blindfold	clockwise	practice	Guided	1	0.5	0	0.7730713	0.13922	-1.45419	-0.80176	0.879193570923569	-3.34183	-8.512497	-3.437635
Trial2	3	1	blindfold	clockwise	practice	Guided	1	0.5	0	0.7930756	0.092891	-1.45426	-0.80178	0.899215704234362	-3.224091	-8.546352	-3.59908
Trial2	3	1	blindfold	clockwise	practice	Guided	1	0.5	0	0.8130798	0.068918	-1.45427	-0.80178	0.910320180905133	-3.262323	-8.571743	-3.579467
Trial2	3	1	blindfold	clockwise	practice	Guided	1	0.5	0	0.8330841	0.021487	-1.45428	-0.80178	0.933716143542444	-3.296152	-8.66061	-3.56415
Trial2	3	1	blindfold	clockwise	practice	Guided	1	0.5	0	0.8530731	0.021487	-1.45433	-0.80181	0.933741939587127	-3.194378	-8.783333	-3.640788
Trial2	3	1	blindfold	clockwise	practice	Guided	1	0.5	0	0.8730774	-0.0040362	-1.45439	-0.80189	0.947143068746608	-3.165649	-8.859505	-3.730805
Trial2	3	1	blindfold	clockwise	practice	Guided	1	0.5	0	0.8930817	-0.051682	-1.45448	-0.80191	0.973351295696289	-3.06154	-9.079559	-3.807187
Trial2	3	1	blindfold	clockwise	practice	Guided	1	0.5	0	0.9130707	-0.077296	-1.45453	-0.80195	0.988126782604539	-3.022603	-9.151499	-3.919078
Trial2	3	1	blindfold	clockwise	practice	Guided	1	0.5	0	0.933075	-0.099877	-1.45457	-0.802	1.00152707820627	-2.974585	-9.172658	-4.028294
Trial2	3	1	blindfold	clockwise	practice	Guided	1	0.5	0	0.9530792	-0.12449	-1.45459	-0.80203	1.01648405247907	-2.952227	-9.181122	-4.077542
Trial2	3	1	blindfold	clockwise	practice	Guided	1	0.5	0	0.9730835	-0.14889	-1.45461	-0.802	1.03163089821309	-2.957317	-9.265758	-4.046428
Trial2	3	1	blindfold	clockwise	practice	Guided	1	0.5	0	0.9930725	-0.19562	-1.45466	-0.80197	1.06162284917039	-2.847993	-9.329235	-3.949806
Trial2	3	1	blindfold	clockwise	practice	Guided	1	0.5	0	1.013077	-0.21926	-1.45468	-0.80197	1.07726080725693	-2.818303	-9.460421	-3.932985
Trial2	3	1	blindfold	clockwise	practice	Guided	1	0.5	0	1.033081	-0.24255	-1.45471	-0.80198	1.09295578957695	-2.781475	-9.485811	-3.946437
Trial2	3	1	blindfold	clockwise	practice	Guided	1	0.5	0	1.05307	-0.26477	-1.45474	-0.80201	1.10819366285702	-2.730522	-9.494275	-4.033376
Trial2	3	1	blindfold	clockwise	practice	Guided	1	0.5	0	1.073074	-0.2866	-1.45475	-0.80203	1.123384003161	-2.755059	-9.494275	-4.100476
Trial2	3	1	blindfold	clockwise	practice	Guided	1	0.5	0	1.093079	-0.30649	-1.45475	-0.80185	1.13727287079531	-6.70407	-9.329235	-3.13736
Trial2	3	1	blindfold	clockwise	practice	Guided	1	0.5	0	1.113083	-0.30547	-1.4547	-0.80161	1.13638043157988	-9.548979	-8.719856	-0.661363
Trial2	3	1	blindfold	clockwise	practice	Guided	1	0.5	0	1.133072	-0.30537	-1.4546	-0.80128	1.13607680850878	-9.667515	-7.958132	0.665594
Trial2	3	1	blindfold	clockwise	practice	Guided	1	0.5	0	1.153076	-0.30522	-1.45438	-0.80101	1.13578004096077	-8.34588	-7.60266	0.66863
Trial2	3	1	blindfold	clockwise	practice	Guided	1	0.5	0	1.17308	-0.30487	-1.4542	-0.801	1.13552484894241	-6.450815	-7.936973	-0.62699
Trial2	3	1	blindfold	clockwise	practice	Guided	1	0.5	0	1.193069	-0.30382	-1.45427	-0.80109	1.13484439739871	-4.4718	-9.980932	-2.897646
Trial2	3	1	blindfold	clockwise	practice	Guided	1	0.5	0	1.213074	-0.30345	-1.45461	-0.80115	1.13462467325283	-3.903322	-10.8146	-3.071321
Trial2	3	1	blindfold	clockwise	practice	Guided	1	0.5	0	1.233078	-0.30324	-1.4549	-0.80118	1.13449720143332	-3.442594	-10.49298	-3.096149
Trial2	3	1	blindfold	clockwise	practice	Guided	1	0.5	0	1.253082	-0.30305	-1.45493	-0.8012	1.1343767967238	-3.062404	-9.616997	-3.121582
Trial2	3	1	blindfold	clockwise	practice	Guided	1	0.5	0	1.273071	-0.3029	-1.4549	-0.80125	1.13430594114721	-3.007881	-9.185354	-3.229926
Trial2	3	1	blindfold	clockwise	practice	Guided	1	0.5	0	1.293076	-0.3027	-1.45485	-0.80127	1.13417852942358	-3.95437	-9.426566	-3.272669
Trial2	3	1	blindfold	clockwise	practice	Guided	1	0.5	0	1.31308	-0.30266	-1.45484	-0.80126	1.13414312843693	-4.589018	-9.299612	-2.778551
Trial2	3	1	blindfold	clockwise	practice	Guided	1	0.5	0	1.333069	-0.30265	-1.45482	-0.80124	1.13412191372795	-5.228946	-8.901823	-2.021569
Trial2	3	1	blindfold	clockwise	practice	Guided	1	0.5	0	1.353073	-0.30266	-1.45477	-0.80119	1.13409369232626	-5.590124	-8.474411	-1.39553
Trial2	3	1	blindfold	clockwise	practice	Guided	1	0.5	0	1.373077	-0.30267	-1.45464	-0.80107	1.13401601940385	-5.757851	-8.267053	-1.053431
Trial2	3	1	blindfold	clockwise	practice	Guided	1	0.5	0	1.393082	-0.30271	-1.45446	-0.80102	1.13400896191263	-5.636874	-8.292444	-0.61826
Trial2	3	1	blindfold	clockwise	practice	Guided	1	0.5	0	1.413071	-0.30271	-1.45443	-0.80096	1.13396660768224	-5.385391	-8.305139	-0.392207
Trial2	3	1	blindfold	clockwise	practice	Guided	1	0.5	0	1.433075	-0.3027	-1.45439	-0.80089	1.13391011480579	-5.179472	-8.224735	-0.142912
Trial2	3	1	blindfold	clockwise	practice	Guided	1	0.5	0	1.453079	-0.30269	-1.45434	-0.80081	1.13384648793933	-5.005872	-7.979291	0.12172
Trial2	3	1	blindfold	clockwise	practice	Guided	1	0.5	0	1.473083	-0.30267	-1.45424	-0.80059	1.13367695842826	-4.999793	-7.670369	0.56502
Trial2	3	1	blindfold	clockwise	practice	Guided	1	0.5	0	1.493073	-0.30265	-1.45398	-0.80035	1.13349334760482	-5.209834	-7.128699	1.624129
Trial2	3	1	blindfold	clockwise	practice	Guided	1	0.5	0	1.513077	-0.30265	-1.45381	-0.7999099	1.13318266705701	-5.397486	-6.870559	2.293961
Trial2	3	1	blindfold	clockwise	practice	Guided	1	0.5	0	1.533081	-0.30267	-1.4536	-0.79882	1.13242772593637	-5.582511	-6.650505	2.992635
Trial2	3	1	blindfold	clockwise	practice	Guided	1	0.5	0	1.55307	-0.30274	-1.4534	-0.79667	1.13096182076851	-5.73799	-6.345816	3.402002
Trial2	3	1	blindfold	clockwise	practice	Guided	1	0.5	0	1.573074	-0.30282	-1.45324	-0.78807	1.12497742866216	-5.812286	-6.201935	3.634245
Trial2	3	1	blindfold	clockwise	practice	Guided	1	0.5	0	1.593079	-0.30291	-1.45301	-0.78154	1.12047722121282	-5.80612	-5.854927	4.147031
Trial2	3	1	blindfold	clockwise	practice	Guided	1	0.5	0	1.613083	-0.30292	-1.45294	-0.77237	1.11410772714266	-5.758924	-5.871854	4.251132
Trial2	3	1	blindfold	clockwise	practice	Guided	1	0.5	0	1.633072	-0.3029	-1.45292	-0.76214	1.1070256862856	-5.752521	-5.829536	4.29361
Trial2	3	1	blindfold	clockwise	practice	Guided	1	0.5	0	1.653076	-0.30288	-1.45291	-0.74896	1.0979787729151	-5.614952	-5.842232	4.23708
Trial2	3	1	blindfold	clockwise	practice	Guided	1	0.5	0	1.67308	-0.30282	-1.45291	-0.7184399	1.07734668990779	-5.470881	-5.7449	4.324359
Trial2	3	1	blindfold	clockwise	practice	Guided	1	0.5	0	1.693069	-0.30269	-1.45285	-0.7006199	1.06544804178776	-5.237024	-5.719509	4.137071
Trial2	3	1	blindfold	clockwise	practice	Guided	1	0.5	0	1.713074	-0.30262	-1.45287	-0.68145	1.05288791877544	-5.071377	-5.905709	3.854893
Trial2	3	1	blindfold	clockwise	practice	Guided	1	0.5	0	1.733078	-0.30252	-1.45294	-0.66102	1.03970465836493	-4.908312	-6.036894	3.797347
Trial2	3	1	blindfold	clockwise	practice	Guided	1	0.5	0	1.753082	-0.30245	-1.45298	-0.63885	1.0256975039044	-4.9343	-5.939563	3.587407
Trial2	3	1	blindfold	clockwise	practice	Guided	1	0.5	0	1.773071	-0.3024	-1.45298	-0.59303	0.997762647617176	-4.647832	-6.129994	3.168506
Trial2	3	1	blindfold	clockwise	practice	Guided	1	0.5	0	1.793076	-0.30225	-1.45314	-0.56983	0.984028093305064	-4.432241	-6.383902	2.77027
Trial2	3	1	blindfold	clockwise	practice	Guided	1	0.5	0	1.81308	-0.30221	-1.45316	-0.54612	0.970457588145148	-4.535578	-6.30773	3.093477
Trial2	3	1	blindfold	clockwise	practice	Guided	1	0.5	0	1.833069	-0.30225	-1.45313	-0.5222	0.9572344994335	-4.505621	-5.95649	2.538008
Trial2	3	1	blindfold	clockwise	practice	Guided	1	0.5	0	1.853073	-0.30227	-1.45308	-0.49764	0.944077713140437	-4.507493	-6.405061	2.305918
Trial2	3	1	blindfold	clockwise	practice	Guided	1	0.5	0	1.873077	-0.30227	-1.45316	-0.45013	0.919920729923539	-4.592159	-6.481233	2.208926
Trial2	3	1	blindfold	clockwise	practice	Guided	1	0.5	0	1.893082	-0.30234	-1.45319	-0.426	0.908419218301815	-4.87679	-6.041126	2.808653
Trial2	3	1	blindfold	clockwise	practice	Guided	1	0.5	0	1.913071	-0.30238	-1.45309	-0.4012	0.897092578546283	-4.701549	-6.30773	2.47093
Trial2	3	1	blindfold	clockwise	practice	Guided	1	0.5	0	1.933075	-0.30235	-1.45317	-0.37741	0.886681354479844	-4.576637	-6.515088	2.143798
Trial2	3	1	blindfold	clockwise	practice	Guided	1	0.5	0	1.953079	-0.3023	-1.45328	-0.35284	0.876459565497645	-4.680038	-6.489697	2.551955
Trial2	3	1	blindfold	clockwise	practice	Guided	1	0.5	0	1.973083	-0.30231	-1.45328	-0.304	0.857972831701627	-4.606278	-6.240021	3.023877
Trial2	3	1	blindfold	clockwise	practice	Guided	1	0.5	0	1.993073	-0.30224	-1.45322	-0.27975	0.849617001359092	-4.333034	-6.680128	1.98715
Trial2	3	1	blindfold	clockwise	practice	Guided	1	0.5	0	2.013077	-0.30216	-1.45332	-0.25712	0.842360586999238	-4.300896	-6.824009	2.384603
Trial2	3	1	blindfold	clockwise	practice	Guided	1	0.5	0	2.033081	-0.30215	-1.45336	-0.23372	0.835505643774247	-4.40696	-6.438915	2.63628
Trial2	3	1	blindfold	clockwise	practice	Guided	1	0.5	0	2.05307	-0.30218	-1.45325	-0.20981	0.829164023285494	-4.319307	-6.460074	2.079528
Trial2	3	1	blindfold	clockwise	practice	Guided	1	0.5	0	2.073074	-0.30215	-1.45325	-0.1645	0.818843632522553	-4.151703	-6.870559	2.117125
Trial2	3	1	blindfold	clockwise	practice	Guided	1	0.5	0	2.093079	-0.30211	-1.45333	-0.14182	0.81455100670381	-4.391798	-6.570101	2.909961
Trial2	3	1	blindfold	clockwise	practice	Guided	1	0.5	0	2.113083	-0.30218	-1.45326	-0.11787	0.81079348633791	-4.405392	-6.371207	2.366851
Trial2	3	1	blindfold	clockwise	practice	Guided	1	0.5	0	2.133072	-0.30219	-1.45321	-0.096474	0.807970319948212	-4.186204	-6.688592	1.868011
Trial2	3	1	blindfold	clockwise	practice	Guided	1	0.5	0	2.153076	-0.30213	-1.45327	-0.074919	0.805621136444678	-4.206595	-6.578565	1.915981
Trial2	3	1	blindfold	clockwise	practice	Guided	1	0.5	0	2.17308	-0.3021	-1.45332	-0.031651	0.802724236788563	-4.126478	-6.540479	2.327989
Trial2	3	1	blindfold	clockwise	practice	Guided	1	0.5	0	2.193069	-0.30211	-1.45324	-0.010303	0.802176154171775	-4.151892	-6.68436	1.805406
Trial2	3	1	blindfold	clockwise	practice	Guided	1	0.5	0	2.213074	-0.30205	-1.45333	0.0097726	0.802109529510545	-3.984236	-7.035599	1.848471
Trial2	3	1	blindfold	clockwise	practice	Guided	1	0.5	0	2.233078	-0.302	-1.45345	0.029424	0.802539592437434	-3.983617	-6.908645	2.107564
Trial2	3	1	blindfold	clockwise	practice	Guided	1	0.5	0	2.253082	-0.30198	-1.45345	0.049519	0.803507362438169	-4.138651	-6.879023	2.444029
Trial2	3	1	blindfold	clockwise	practice	Guided	1	0.5	0	2.273071	-0.302	-1.45339	0.087355	0.806743405383473	-4.060244	-6.642042	1.888099
Trial2	3	1	blindfold	clockwise	practice	Guided	1	0.5	0	2.293076	-0.30201	-1.4534	0.10493	0.808845068162661	-4.080891	-6.904413	1.776158
Trial2	3	1	blindfold	clockwise	practice	Guided	1	0.5	0	2.31308	-0.30205	-1.45342	0.12219	0.81130425204828	-4.170551	-6.692823	2.150165
Trial2	3	1	blindfold	clockwise	practice	Guided	1	0.5	0	2.333069	-0.30209	-1.45339	0.13931	0.814098045384994	-4.293218	-6.629346	2.313868
Trial2	3	1	blindfold	clockwise	practice	Guided	1	0.5	0	2.353073	-0.30214	-1.45333	0.15622	0.817210661456979	-4.338811	-6.705519	2.244892
Trial2	3	1	blindfold	clockwise	practice	Guided	1	0.5	0	2.373077	-0.30218	-1.45332	0.18927	0.82420620874692	-4.351911	-6.752069	1.90309
Trial2	3	1	blindfold	clockwise	practice	Guided	1	0.5	0	2.393082	-0.30222	-1.45346	0.20506	0.82801362365035	-4.499035	-6.972122	2.24255
Trial2	3	1	blindfold	clockwise	practice	Guided	1	0.5	0	2.413071	-0.30223	-1.45345	0.22076	0.83205044674158	-4.517878	-6.650505	2.282296
Trial2	3	1	blindfold	clockwise	practice	Guided	1	0.5	0	2.433075	-0.30225	-1.45339	0.23696	0.836513656635336	-4.516084	-6.73091	2.554075
Trial2	3	1	blindfold	clockwise	practice	Guided	1	0.5	0	2.453079	-0.30227	-1.45333	0.25267	0.84111786872985	-4.625999	-6.68436	2.43153
Trial2	3	1	blindfold	clockwise	practice	Guided	1	0.5	0	2.473083	-0.30229	-1.45331	0.284	0.851072991852536	-4.631396	-6.582797	2.201357
Trial2	3	1	blindfold	clockwise	practice	Guided	1	0.5	0	2.493073	-0.30229	-1.45332	0.29956	0.85639093411252	-4.443296	-6.595492	2.222363
Trial2	3	1	blindfold	clockwise	practice	Guided	1	0.5	0	2.513077	-0.30226	-1.45332	0.31461	0.861742730176982	-4.459645	-6.540479	2.308602
Trial2	3	1	blindfold	clockwise	practice	Guided	1	0.5	0	2.533081	-0.30223	-1.45331	0.3297	0.867337915214093	-4.405845	-6.718214	2.518252
Trial2	3	1	blindfold	clockwise	practice	Guided	1	0.5	0	2.55307	-0.30221	-1.45333	0.3448	0.873171201156425	-4.42157	-6.582797	2.354756
Trial2	3	1	blindfold	clockwise	practice	Guided	1	0.5	0	2.573074	-0.30221	-1.45333	0.37545	0.885722067338309	-4.475732	-6.73091	2.387683
Trial2	3	1	blindfold	clockwise	practice	Guided	1	0.5	0	2.593079	-0.30221	-1.45335	0.38944	0.891742341026026	-4.390075	-6.675896	1.998719
Trial2	3	1	blindfold	clockwise	practice	Guided	1	0.5	0	2.613083	-0.30219	-1.45336	0.40365	0.898021222689425	-4.364632	-6.853632	2.231007
Trial2	3	1	blindfold	clockwise	practice	Guided	1	0.5	0	2.633072	-0.30218	-1.45337	0.41804	0.904571825579291	-4.391142	-6.642042	2.160711
Trial2	3	1	blindfold	clockwise	practice	Guided	1	0.5	0	2.653076	-0.30219	-1.45336	0.43227	0.911244286682091	-4.402815	-6.857864	2.338095
Trial2	3	1	blindfold	clockwise	practice	Guided	1	0.5	0	2.67308	-0.30221	-1.45338	0.45937	0.924425065486698	-4.507011	-6.752069	2.168624
Trial2	3	1	blindfold	clockwise	practice	Guided	1	0.5	0	2.693069	-0.30228	-1.4534	0.47252	0.931089875915575	-4.571495	-6.743605	2.007355
Trial2	3	1	blindfold	clockwise	practice	Guided	1	0.5	0	2.713074	-0.30228	-1.45339	0.48568	0.937837011136262	-4.503173	-6.777459	1.992254
Trial2	3	1	blindfold	clockwise	practice	Guided	1	0.5	0	2.733078	-0.30227	-1.4534	0.49849	0.944526035126945	-4.454356	-6.866327	2.028308
Trial2	3	1	blindfold	clockwise	practice	Guided	1	0.5	0	2.753082	-0.30225	-1.45343	0.51065	0.950982923664255	-4.510768	-6.845168	2.154854
Trial2	3	1	blindfold	clockwise	practice	Guided	1	0.5	0	2.773071	-0.30225	-1.45342	0.5342	0.963833342756185	-4.483221	-6.904413	2.035217
Trial2	3	1	blindfold	clockwise	practice	Guided	1	0.5	0	2.793076	-0.30226	-1.45341	0.54637	0.970639627879038	-4.525268	-6.68436	2.122889
Trial2	3	1	blindfold	clockwise	practice	Guided	1	0.5	0	2.81308	-0.30227	-1.45341	0.55688	0.976602517178468	-4.543302	-6.845168	2.0868
Trial2	3	1	blindfold	clockwise	practice	Guided	1	0.5	0	2.833069	-0.30226	-1.45341	0.56794	0.982942988174867	-4.48016	-6.777459	1.770135
Trial2	3	1	blindfold	clockwise	practice	Guided	1	0.5	0	2.853073	-0.30224	-1.4534	0.57864	0.989147725874536	-4.448968	-6.840936	2.021523
Trial2	3	1	blindfold	clockwise	practice	Guided	1	0.5	0	2.873077	-0.30223	-1.4534	0.59901	1.00119226057969	-4.485601	-6.671664	2.123191
Trial2	3	1	blindfold	clockwise	practice	Guided	1	0.5	0	2.893082	-0.30224	-1.45338	0.60949	1.00750538337355	-4.526356	-6.654737	2.372312
Trial2	3	1	blindfold	clockwise	practice	Guided	1	0.5	0	2.913071	-0.30227	-1.45335	0.61963	1.01369544551579	-4.672829	-6.811314	2.267017
Trial2	3	1	blindfold	clockwise	practice	Guided	1	0.5	0	2.933075	-0.30231	-1.45338	0.62987	1.02001842214441	-4.657176	-6.807082	2.524831
Trial2	3	1	blindfold	clockwise	practice	Guided	1	0.5	0	2.953079	-0.30233	-1.45337	0.64066	1.02673201402837	-4.662895	-6.608187	2.625414
Trial2	3	1	blindfold	clockwise	practice	Guided	1	0.5	0	2.973083	-0.30235	-1.45332	0.66212	1.04027321983378	-4.645745	-6.667433	2.567709
Trial2	3	1	blindfold	clockwise	practice	Guided	1	0.5	0	2.993073	-0.30235	-1.45331	0.67296	1.04720611010921	-4.664074	-6.718214	2.459599
Trial2	3	1	blindfold	clockwise	practice	Guided	1	0.5	0	3.013077	-0.30232	-1.45337	0.68389	1.05424043734361	-4.591759	-6.760532	2.460224
Trial2	3	1	blindfold	clockwise	practice	Guided	1	0.5	0	3.033081	-0.30228	-1.45338	0.69558	1.06183085129546	-4.433024	-6.739373	2.489833
Trial2	3	1	blindfold	clockwise	practice	Guided	1	0.5	0	3.05307	-0.30223	-1.45338	0.7063	1.06884643062297	-4.308145	-6.845168	2.445117
Trial2	3	1	blindfold	clockwise	practice	Guided	1	0.5	0	3.073074	-0.30218	-1.45339	0.7282699	1.08345273898107	-4.268973	-6.650505	2.087323
Trial2	3	1	blindfold	clockwise	practice	Guided	1	0.5	0	3.093079	-0.3021	-1.45344	0.73926	1.0908115274696	-4.231066	-6.862095	2.298055
Trial2	3	1	blindfold	clockwise	practice	Guided	1	0.5	0	3.113083	-0.30213	-1.45344	0.74982	1.09801756918849	-4.418103	-7.044063	2.28395
Trial2	3	1	blindfold	clockwise	practice	Guided	1	0.5	0	3.133072	-0.30219	-1.4535	0.76027	1.10522363235595	-4.59632	-7.069454	2.349885
Trial2	3	1	blindfold	clockwise	practice	Guided	1	0.5	0	3.153076	-0.30229	-1.45354	0.77122	1.11285648867467	-4.723944	-7.166785	2.271289
Trial2	3	1	blindfold	clockwise	practice	Guided	1	0.5	0	3.17308	-0.30236	-1.45358	0.79181	1.12727312546585	-4.823041	-7.183712	2.597452
Trial2	3	1	blindfold	clockwise	practice	Guided	1	0.5	0	3.193069	-0.3024	-1.45356	0.80223	1.13464475602291	-4.754964	-7.175249	2.738761
Trial2	3	1	blindfold	clockwise	practice	Guided	1	0.5	0	3.213074	-0.30238	-1.45358	0.80378	1.13572706964007	-4.633397	-7.323362	3.075547
Trial2	3	1	blindfold	clockwise	practice	Guided	1	0.5	0	3.233078	-0.30238	-1.45361	0.80372	1.13568459157658	-5.151498	-7.331825	5.90333
Trial2	3	1	blindfold	clockwise	practice	Guided	1	0.5	0	3.253082	-0.3024	-1.45355	0.8036799	1.13567037453271	-6.109069	-5.90994	5.619828
Trial2	3	1	blindfold	clockwise	practice	Guided	1	0.5	0	3.273071	-0.30245	-1.45354	0.80361	1.13565623307483	-6.635248	-7.556111	6.485485
Trial2	3	1	blindfold	clockwise	practice	Guided	1	0.5	0	3.293076	-0.30258	-1.45349	0.8035899	1.13573388015425	-7.135037	-6.836705	6.540055
Trial2	3	1	blindfold	clockwise	practice	Guided	1	0.5	0	3.31308	-0.30263	-1.45349	0.80357	1.13575513429892	-6.555766	-6.701287	6.54021
Trial2	3	1	blindfold	clockwise	practice	Guided	1	0.5	0	3.333069	-0.30266	-1.45347	0.80353	1.13574798357929	-5.997268	-6.058053	6.01179
Trial2	3	1	blindfold	clockwise	practice	Guided	1	0.5	0	3.353073	-0.30267	-1.45345	0.80348	1.13571972302009	-5.556768	-6.663201	5.710128
Trial2	3	1	blindfold	clockwise	practice	Guided	1	0.5	0	3.373077	-0.30267	-1.45345	0.80335	1.135627715948	-5.196039	-6.595492	5.138577
Trial2	3	1	blindfold	clockwise	practice	Guided	1	0.5	0	3.393082	-0.30265	-1.45343	0.80329	1.1355711643421	-4.804312	-6.853632	4.976083
Trial2	3	1	blindfold	clockwise	practice	Guided	1	0.5	0	3.413071	-0.30263	-1.45343	0.80324	1.13552165461334	-4.610663	-6.557406	4.854417
Trial2	3	1	blindfold	clockwise	practice	Guided	1	0.5	0	3.433075	-0.30262	-1.45342	0.80321	1.13549336880446	-4.548234	-6.629346	5.126321
Trial2	3	1	blindfold	clockwise	practice	Guided	1	0.5	0	3.453079	-0.3026	-1.45341	0.80318	1.13545798394028	-4.418941	-6.663201	5.326173
Trial2	3	1	blindfold	clockwise	practice	Guided	1	0.5	0	3.473083	-0.30257	-1.45341	0.80312	1.13539435582425	-4.086471	-6.438915	5.34107
Trial2	3	1	blindfold	clockwise	practice	Guided	1	0.5	0	3.493073	-0.3025	-1.45339	0.80308	1.13531656019171	-3.149793	-6.350048	5.04918
Trial2	3	1	blindfold	clockwise	practice	Guided	1	0.5	0	3.513077	-0.30242	-1.45336	0.80299	1.13519633378586	-2.415149	-6.176544	4.781783
Trial2	3	1	blindfold	clockwise	practice	Guided	1	0.5	0	3.533081	-0.30223	-1.45331	0.80283	1.13494887631454	-1.619844	-6.074981	4.612575
Trial2	3	1	blindfold	clockwise	practice	Guided	1	0.5	0	3.55307	-0.30187	-1.45323	0.80268	1.13458833316269	-0.831444	-5.977649	4.473488
Trial2	3	1	blindfold	clockwise	practice	Guided	1	0.5	0	3.573074	-0.30144	-1.45314	0.80248	1.134142934806	-0.076409	-6.066517	4.489093
Trial2	3	1	blindfold	clockwise	practice	Guided	1	0.5	0	3.593079	-0.30069	-1.45309	0.80237	1.13353522415583	1.317148	-6.16808	4.198188
Trial2	3	1	blindfold	clockwise	practice	Guided	1	0.5	0	3.613083	-0.30034	-1.45309	0.80228	1.13322430392668	1.887335	-6.218862	4.083438
Trial2	3	1	blindfold	clockwise	practice	Guided	1	0.5	0	3.633072	-0.3	-1.45308	0.8021801	1.1329134154477	2.233979	-6.007272	4.072085
Trial2	3	1	blindfold	clockwise	practice	Guided	1	0.5	0	3.653076	-0.29937	-1.45301	0.80209	1.13240488722034	2.406752	-5.651801	3.945264
Trial2	3	1	blindfold	clockwise	practice	Guided	1	0.5	0	3.67308	-0.29835	-1.45289	0.80204	1.13164966274028	2.446402	-5.503688	3.963311
Trial2	3	1	blindfold	clockwise	practice	Guided	1	0.5	0	3.693069	-0.29445	-1.45266	0.80212	1.12895846934186	2.364317	-5.097435	4.304812
Trial2	3	1	blindfold	clockwise	practice	Guided	1	0.5	0	3.713074	-0.2917	-1.45257	0.80221	1.12708905596534	2.521044	-5.017031	4.505052
Trial2	3	1	blindfold	clockwise	practice	Guided	1	0.5	0	3.733078	-0.28825	-1.45252	0.80226	1.12470402306605	2.816828	-5.017031	4.548757
Trial2	3	1	blindfold	clockwise	practice	Guided	1	0.5	0	3.753082	-0.28373	-1.45252	0.80231	1.12157662639991	3.085526	-5.127057	4.593134
Trial2	3	1	blindfold	clockwise	practice	Guided	1	0.5	0	3.773071	-0.27821	-1.45256	0.80241	1.11779812337538	3.255199	-5.258243	4.791211
Trial2	3	1	blindfold	clockwise	practice	Guided	1	0.5	0	3.793076	-0.26302	-1.45265	0.80235	1.10723305211415	3.304309	-5.228621	4.658123
Trial2	3	1	blindfold	clockwise	practice	Guided	1	0.5	0	3.81308	-0.25411	-1.45264	0.80221	1.1010098756167	3.301274	-5.27517	4.423235
Trial2	3	1	blindfold	clockwise	practice	Guided	1	0.5	0	3.833069	-0.23173	-1.45261	0.80206	1.08569289857931	3.246207	-5.20323	3.853839
Trial2	3	1	blindfold	clockwise	practice	Guided	1	0.5	0	3.853073	-0.23173	-1.45261	0.80194	1.08560421878626	3.280904	-5.215925	3.853839
Trial2	3	1	blindfold	clockwise	practice	Guided	1	0.5	0	3.873077	-0.21889	-1.45262	0.80197	1.0770137956006	3.2455	-5.292098	3.76657
Trial2	3	1	blindfold	clockwise	practice	Guided	1	0.5	0	3.893082	-0.18922	-1.45266	0.80206	1.05750860982642	3.332503	-5.389429	4.155061
Trial2	3	1	blindfold	clockwise	practice	Guided	1	0.5	0	3.913071	-0.17236	-1.45269	0.80214	1.04665971031072	3.313293	-5.389429	4.280899
Trial2	3	1	blindfold	clockwise	practice	Guided	1	0.5	0	3.933075	-0.15491	-1.45269	0.80222	1.03559843025811	3.24418	-5.364038	4.488759
Trial2	3	1	blindfold	clockwise	practice	Guided	1	0.5	0	3.953079	-0.13585	-1.45266	0.80231	1.02372195188838	3.247031	-5.198998	4.636132
Trial2	3	1	blindfold	clockwise	practice	Guided	1	0.5	0	3.973083	-0.11633	-1.45261	0.80251	1.01187203368229	3.220202	-5.143985	4.856197
Trial2	3	1	blindfold	clockwise	practice	Guided	1	0.5	0	3.993073	-0.07387801	-1.45256	0.80261	0.986670535162472	3.031165	-5.11013	5.240102
Trial2	3	1	blindfold	clockwise	practice	Guided	1	0.5	0	4.013077	-0.052497	-1.45254	0.80271	0.974472305025386	2.972331	-5.017031	5.451955
Trial2	3	1	blindfold	clockwise	practice	Guided	1	0.5	0	4.033081	-0.029804	-1.45252	0.8028	0.961862837739987	2.9313	-5.076276	5.600642
Trial2	3	1	blindfold	clockwise	practice	Guided	1	0.5	0	4.05307	-0.0057632	-1.45252	0.80284	0.948866940747989	3.081676	-5.050885	5.716387
Trial2	3	1	blindfold	clockwise	practice	Guided	1	0.5	0	4.073074	0.018288	-1.45252	0.80282	0.936251273389314	3.156232	-5.046653	5.698273
Trial2	3	1	blindfold	clockwise	practice	Guided	1	0.5	0	4.093079	0.069463	-1.45254	0.80281	0.91096977467372	3.071581	-5.097435	5.576649
Trial2	3	1	blindfold	clockwise	practice	Guided	1	0.5	0	4.113083	0.096508	-1.45254	0.80284	0.898530938631414	3.019117	-5.11013	5.668869
Trial2	3	1	blindfold	clockwise	practice	Guided	1	0.5	0	4.133072	0.12251	-1.45255	0.80295	0.887258330809545	2.95882	-5.135521	5.932529
Trial2	3	1	blindfold	clockwise	practice	Guided	1	0.5	0	4.153076	0.15067	-1.45257	0.8031	0.875785960308342	2.962791	-5.224389	6.198097
Trial2	3	1	blindfold	clockwise	practice	Guided	1	0.5	0	4.17308	0.17933	-1.45261	0.8034	0.865032243576614	2.806394	-5.325952	6.533788
Trial2	3	1	blindfold	clockwise	practice	Guided	1	0.5	0	4.193069	0.23561	-1.45264	0.80352	0.84589981465133	2.329318	-5.228621	7.056362
Trial2	3	1	blindfold	clockwise	practice	Guided	1	0.5	0	4.213074	0.26444	-1.45262	0.80358	0.837394356098828	2.314461	-5.245548	7.192854
Trial2	3	1	blindfold	clockwise	practice	Guided	1	0.5	0	4.233078	0.29298	-1.45261	0.8036	0.829837487330812	2.30271	-5.211693	7.219026
Trial2	3	1	blindfold	clockwise	practice	Guided	1	0.5	0	4.253082	0.3196	-1.45261	0.8035899	0.823590284551205	2.221275	-5.258243	7.14394
Trial2	3	1	blindfold	clockwise	practice	Guided	1	0.5	0	4.273071	0.34677	-1.45262	0.80357	0.818049040665619	2.110611	-5.211693	7.179729
Trial2	3	1	blindfold	clockwise	practice	Guided	1	0.5	0	4.293076	0.40227	-1.45258	0.80355	0.809471287613444	2.126663	-5.050885	7.081175
Trial2	3	1	blindfold	clockwise	practice	Guided	1	0.5	0	4.31308	0.42749	-1.45255	0.80351	0.806775084671212	2.258634	-5.114362	7.029489
Trial2	3	1	blindfold	clockwise	practice	Guided	1	0.5	0	4.333069	0.45408	-1.45254	0.80348	0.804791156072923	2.24987	-5.046653	6.987635
Trial2	3	1	blindfold	clockwise	practice	Guided	1	0.5	0	4.353073	0.48044	-1.45253	0.80348	0.803718079387241	2.066329	-5.021262	6.989103
Trial2	3	1	blindfold	clockwise	practice	Guided	1	0.5	0	4.373077	0.50417	-1.45252	0.80357	0.803580851828583	1.993356	-5.118594	7.074846
Trial2	3	1	blindfold	clockwise	practice	Guided	1	0.5	0	4.393082	0.55415	-1.45258	0.80365	0.805472270194104	1.839689	-5.198998	7.293521
Trial2	3	1	blindfold	clockwise	practice	Guided	1	0.5	0	4.413071	0.57794	-1.45259	0.80372	0.807490232654449	1.714241	-5.11013	7.452211
Trial2	3	1	blindfold	clockwise	practice	Guided	1	0.5	0	4.433075	0.60102	-1.45256	0.80375	0.810073552143322	1.548639	-4.99164	7.476795
Trial2	3	1	blindfold	clockwise	practice	Guided	1	0.5	0	4.453079	0.62396	-1.45252	0.80376	0.813262694975445	1.475603	-4.94509	7.501028
Trial2	3	1	blindfold	clockwise	practice	Guided	1	0.5	0	4.473083	0.64535	-1.45249	0.80369	0.816727775187871	1.448215	-4.978944	7.53105
Trial2	3	1	blindfold	clockwise	practice	Guided	1	0.5	0	4.493073	0.68627	-1.45256	0.80361	0.824915503304407	1.671453	-5.266707	7.200077
Trial2	3	1	blindfold	clockwise	practice	Guided	1	0.5	0	4.513077	0.70537	-1.4526	0.80357	0.829398358507658	1.631961	-5.241316	7.208211
Trial2	3	1	blindfold	clockwise	practice	Guided	1	0.5	0	4.533081	0.72489	-1.45259	0.80355	0.834426821070365	1.529617	-5.220157	7.116065
Trial2	3	1	blindfold	clockwise	practice	Guided	1	0.5	0	4.55307	0.74249	-1.45259	0.80349	0.83928395069576	1.50259	-5.143985	6.964653
Trial2	3	1	blindfold	clockwise	practice	Guided	1	0.5	0	4.573074	0.75935	-1.45259	0.8033201	0.844147810846399	1.580093	-5.165144	6.738381
Trial2	3	1	blindfold	clockwise	practice	Guided	1	0.5	0	4.593079	0.79131	-1.45262	0.80324	0.854433158778522	1.9065	-5.220157	6.431582
Trial2	3	1	blindfold	clockwise	practice	Guided	1	0.5	0	4.613083	0.80714	-1.45264	0.80314	0.859865632376195	1.975613	-5.359806	6.236513
Trial2	3	1	blindfold	clockwise	practice	Guided	1	0.5	0	4.633072	0.82271	-1.45269	0.80304	0.865456502868554	2.022791	-5.567165	6.055065
Trial2	3	1	blindfold	clockwise	practice	Guided	1	0.5	0	4.653076	0.83719	-1.45275	0.80299	0.870913309744274	2.053623	-5.567165	5.943652
Trial2	3	1	blindfold	clockwise	practice	Guided	1	0.5	0	4.67308	0.85197	-1.45278	0.80309	0.876833221669205	2.149908	-5.48676	6.076108
Trial2	3	1	blindfold	clockwise	practice	Guided	1	0.5	0	4.693069	0.88197	-1.45272	0.80318	0.889381330580178	2.235533	-5.469833	6.391931
Trial2	3	1	blindfold	clockwise	practice	Guided	1	0.5	0	4.713074	0.89593	-1.45273	0.80324	0.895519434882934	2.210707	-5.541774	6.542405
Trial2	3	1	blindfold	clockwise	practice	Guided	1	0.5	0	4.733078	0.91063	-1.45276	0.80328	0.902150618607923	2.046324	-5.668728	6.599696
Trial2	3	1	blindfold	clockwise	practice	Guided	1	0.5	0	4.753082	0.9251	-1.45279	0.80327	0.908819370443149	2.118745	-5.550237	6.560967
Trial2	3	1	blindfold	clockwise	practice	Guided	1	0.5	0	4.773071	0.9389501	-1.45278	0.8032	0.91531819995564	2.178536	-5.554469	6.451507
Trial2	3	1	blindfold	clockwise	practice	Guided	1	0.5	0	4.793076	0.96619	-1.45273	0.80316	0.928654487957132	2.032157	-5.397893	6.297085
Trial2	3	1	blindfold	clockwise	practice	Guided	1	0.5	0	4.81308	0.97954	-1.45271	0.80313	0.935401706636964	1.902744	-5.41482	6.260473
Trial2	3	1	blindfold	clockwise	practice	Guided	1	0.5	0	4.833069	0.99304	-1.45269	0.8031	0.942368293965275	2.040658	-5.241316	6.186856
Trial2	3	1	blindfold	clockwise	practice	Guided	1	0.5	0	4.853073	1.00633	-1.45266	0.80304	0.949338334088936	2.14147	-5.254011	6.08505
Trial2	3	1	blindfold	clockwise	practice	Guided	1	0.5	0	4.873077	1.01876	-1.45263	0.80289	0.955899711631313	2.149837	-5.15668	5.863318
Trial2	3	1	blindfold	clockwise	practice	Guided	1	0.5	0	4.893082	1.04481	-1.45253	0.80289	0.970283579400163	2.094476	-5.004335	5.754232
Trial2	3	1	blindfold	clockwise	practice	Guided	1	0.5	0	4.913071	1.05766	-1.45251	0.80293	0.977589503904066	2.103577	-4.99164	5.923487
Trial2	3	1	blindfold	clockwise	practice	Guided	1	0.5	0	4.933075	1.0709	-1.4525	0.80296	0.985226669913216	2.122782	-5.055117	5.931479
Trial2	3	1	blindfold	clockwise	practice	Guided	1	0.5	0	4.953079	1.08379	-1.45251	0.803	0.992783839671666	2.173231	-5.067812	6.034069
Trial2	3	1	blindfold	clockwise	practice	Guided	1	0.5	0	4.973083	1.09708	-1.45253	0.80305	1.00069670023812	2.142987	-5.076276	6.077454
Trial2	3	1	blindfold	clockwise	practice	Guided	1	0.5	0	4.993073	1.12276	-1.45255	0.80303	1.01621222812969	2.090348	-5.101667	6.039023
Trial2	3	1	blindfold	clockwise	practice	Guided	1	0.5	0	5.013077	1.13548	-1.45254	0.803	1.02403317429195	1.970123	-5.025494	5.994484
Trial2	3	1	blindfold	clockwise	practice	Guided	1	0.5	0	5.033081	1.14848	-1.45253	0.80298	1.03213529872582	2.04223	-5.080508	5.962029
Trial2	3	1	blindfold	clockwise	practice	Guided	1	0.5	0	5.05307	1.16099	-1.45253	0.80297	1.04003297452924	2.060789	-5.11013	5.960638
Trial2	3	1	blindfold	clockwise	practice	Guided	1	0.5	0	5.073074	1.17346	-1.45253	0.80307	1.04807910942083	2.070777	-5.050885	6.031681
Trial2	3	1	blindfold	clockwise	practice	Guided	1	0.5	0	5.093079	1.19871	-1.4525	0.8031	1.06450232907543	2.187257	-4.99164	6.205108
Trial2	3	1	blindfold	clockwise	practice	Guided	1	0.5	0	5.113083	1.21118	-1.45252	0.8031	1.07272855182615	2.275563	-5.088971	6.199414
Trial2	3	1	blindfold	clockwise	practice	Guided	1	0.5	0	5.133072	1.22375	-1.45254	0.80308	1.08108810100604	2.222785	-5.097435	6.165077
Trial2	3	1	blindfold	clockwise	practice	Guided	1	0.5	0	5.153076	1.23678	-1.45254	0.80306	1.08983944618408	2.261746	-5.067812	6.148124
Trial2	3	1	blindfold	clockwise	practice	Guided	1	0.5	0	5.17308	1.24955	-1.45254	0.80305	1.09850559788322	2.175729	-5.076276	6.088338
Trial2	3	1	blindfold	clockwise	practice	Guided	1	0.5	0	5.193069	1.27616	-1.4525	0.80301	1.11680319991879	2.254645	-4.940858	5.977493
Trial2	3	1	blindfold	clockwise	practice	Guided	1	0.5	0	5.213074	1.28887	-1.45247	0.80297	1.12564499240149	2.240685	-4.928163	5.895504
Trial2	3	1	blindfold	clockwise	practice	Guided	1	0.5	0	5.233078	1.30209	-1.45246	0.80295	1.13493475646334	2.278837	-4.877381	5.866152
Trial2	3	1	blindfold	clockwise	practice	Guided	1	0.5	0	5.253082	1.30434	-1.45245	0.80288	1.13647670995003	5.039335	-5.122826	5.165431
Trial2	3	1	blindfold	clockwise	practice	Guided	1	0.5	0	5.273071	1.30393	-1.45251	0.80259	1.13598162140569	6.73696	-5.854927	4.252513
Trial2	3	1	blindfold	clockwise	practice	Guided	1	0.5	0	5.293076	1.30352	-1.45262	0.8025401	1.13565623256709	3.811703	-5.562933	4.179153
Trial2	3	1	blindfold	clockwise	practice	Guided	1	0.5	0	5.31308	1.30283	-1.45262	0.80267	1.1352599306927	1.992931	-4.653096	5.371942
Trial2	3	1	blindfold	clockwise	practice	Guided	1	0.5	0	5.333069	1.30205	-1.4525	0.803	1.13494204155591	1.23149	-4.314552	6.799964
Trial2	3	1	blindfold	clockwise	practice	Guided	1	0.5	0	5.353073	1.30153	-1.45235	0.80322	1.13473022048658	1.50122	-4.26377	7.604708
Trial2	3	1	blindfold	clockwise	practice	Guided	1	0.5	0	5.373077	1.30141	-1.45229	0.80326	1.13467382631975	2.393004	-4.21722	7.61441
Trial2	3	1	blindfold	clockwise	practice	Guided	1	0.5	0	5.393082	1.30143	-1.45229	0.80325	1.13468084069304	4.081671	-5.004335	6.515088
Trial2	3	1	blindfold	clockwise	practice	Guided	1	0.5	0	5.413071	1.30147	-1.4523	0.80324	1.13470195888896	4.408231	-5.097435	6.0719
Trial2	3	1	blindfold	clockwise	practice	Guided	1	0.5	0	5.433075	1.30151	-1.45232	0.80322	1.13471615835909	4.165023	-5.148216	5.798836
Trial2	3	1	blindfold	clockwise	practice	Guided	1	0.5	0	5.453079	1.30153	-1.45233	0.8032	1.13471608651883	3.921756	-5.101667	5.731012
Trial2	3	1	blindfold	clockwise	practice	Guided	1	0.5	0	5.473083	1.30155	-1.45234	0.80317	1.13470888535225	3.735904	-5.160912	5.896152
Trial2	3	1	blindfold	clockwise	practice	Guided	1	0.5	0	5.493073	1.30158	-1.45238	0.80313	1.13470188212899	3.894127	-5.478297	5.504191
Trial2	3	1	blindfold	clockwise	practice	Guided	1	0.5	0	5.513077	1.30161	-1.45241	0.80305	1.13466644857254	4.212594	-5.634873	4.894743
Trial2	3	1	blindfold	clockwise	practice	Guided	1	0.5	0	5.533081	1.30165	-1.45247	0.80286	1.13456018856685	4.412094	-5.838	4.203086
Trial2	3	1	blindfold	clockwise	practice	Guided	1	0.5	0	5.55307	1.30173	-1.45257	0.80262	1.13444687620101	4.529409	-5.838	3.595583
Trial2	3	1	blindfold	clockwise	practice	Guided	1	0.5	0	5.573074	1.30182	-1.45266	0.80213	1.1341640017384	4.556397	-5.821073	3.017795
Trial2	3	1	blindfold	clockwise	practice	Guided	1	0.5	0	5.593079	1.30194	-1.45274	0.80185	1.13405077590317	4.502648	-5.740668	1.891845
Trial2	3	1	blindfold	clockwise	practice	Guided	1	0.5	0	5.613083	1.30197	-1.45276	0.80153	1.13384577238865	4.44759	-5.67296	1.275952
Trial2	3	1	blindfold	clockwise	practice	Guided	1	0.5	0	5.633072	1.302	-1.45277	0.80116	1.13360547971272	4.448016	-5.639105	0.525687
Trial2	3	1	blindfold	clockwise	practice	Guided	1	0.5	0	5.653076	1.30204	-1.45278	0.80082	1.13339356949992	4.54493	-5.651801	-0.24403
Trial2	3	1	blindfold	clockwise	practice	Guided	1	0.5	0	5.67308	1.30209	-1.45279	0.80013	1.13294143161911	4.707466	-5.677191	-0.910087
Trial2	3	1	blindfold	clockwise	practice	Guided	1	0.5	0	5.693069	1.30226	-1.45285	0.79953	1.13263826595823	5.051999	-5.838	-2.198022
Trial2	3	1	blindfold	clockwise	practice	Guided	1	0.5	0	5.713074	1.30236	-1.45289	0.79839	1.13190468176646	5.071693	-5.816841	-2.590125
Trial2	3	1	blindfold	clockwise	practice	Guided	1	0.5	0	5.733078	1.30244	-1.4529	0.7964301	1.13057987604129	4.931102	-5.757596	-2.900413
Trial2	3	1	blindfold	clockwise	practice	Guided	1	0.5	0	5.753082	1.30245	-1.45288	0.79345	1.12848961359898	4.811698	-5.67296	-3.10541
Trial2	3	1	blindfold	clockwise	practice	Guided	1	0.5	0	5.773071	1.30241	-1.45284	0.78387	1.12174603105665	4.648916	-5.507919	-3.208021
Trial2	3	1	blindfold	clockwise	practice	Guided	1	0.5	0	5.793076	1.30229	-1.45271	0.77712	1.11695329789919	4.491155	-5.317488	-3.249479
Trial2	3	1	blindfold	clockwise	practice	Guided	1	0.5	0	5.81308	1.30223	-1.45266	0.76918	1.11140048456807	4.318692	-5.254011	-3.123678
Trial2	3	1	blindfold	clockwise	practice	Guided	1	0.5	0	5.833069	1.30217	-1.45264	0.76017	1.10514034092542	4.226866	-5.224389	-3.304977
Trial2	3	1	blindfold	clockwise	practice	Guided	1	0.5	0	5.853073	1.30214	-1.45261	0.74977	1.09799075422371	4.419407	-5.241316	-3.895331
Trial2	3	1	blindfold	clockwise	practice	Guided	1	0.5	0	5.873077	1.30219	-1.45266	0.7222	1.07938941801359	4.596548	-5.558701	-4.145273
Trial2	3	1	blindfold	clockwise	practice	Guided	1	0.5	0	5.893082	1.3023	-1.45276	0.70679	1.06922280117872	4.641861	-5.524847	-3.402306
Trial2	3	1	blindfold	clockwise	practice	Guided	1	0.5	0	5.913071	1.30232	-1.45277	0.69035	1.05844249023407	4.605025	-5.482529	-3.283247
Trial2	3	1	blindfold	clockwise	practice	Guided	1	0.5	0	5.933075	1.30231	-1.45273	0.67244	1.04684137449593	4.51384	-5.406356	-3.173456
Trial2	3	1	blindfold	clockwise	practice	Guided	1	0.5	0	5.953079	1.30226	-1.45269	0.65494	1.03564839077157	4.365056	-5.402124	-2.918891
Trial2	3	1	blindfold	clockwise	practice	Guided	1	0.5	0	5.973083	1.3022	-1.45267	0.61733	1.01223570500517	4.284223	-5.160912	-2.345815
Trial2	3	1	blindfold	clockwise	practice	Guided	1	0.5	0	5.993073	1.30217	-1.45259	0.59838	1.00076742031818	4.517533	-5.36827	-2.361788
Trial2	3	1	blindfold	clockwise	practice	Guided	1	0.5	0	6.013077	1.30223	-1.4526	0.57841	0.989005186100646	4.607437	-4.877381	-2.655335
Trial2	3	1	blindfold	clockwise	practice	Guided	1	0.5	0	6.033081	1.30227	-1.45251	0.5585	0.977527130327164	4.486251	-4.919699	-2.654242
Trial2	3	1	blindfold	clockwise	practice	Guided	1	0.5	0	6.05307	1.30226	-1.45248	0.53812	0.966019845506733	4.459356	-5.029726	-2.630285
Trial2	3	1	blindfold	clockwise	practice	Guided	1	0.5	0	6.073074	1.3022	-1.4525	0.49546	0.94287082392682	4.298665	-4.805441	-2.679533
Trial2	3	1	blindfold	clockwise	practice	Guided	1	0.5	0	6.093079	1.30214	-1.4526	0.47433	0.931889227364811	4.387227	-5.165144	-2.160592
Trial2	3	1	blindfold	clockwise	practice	Guided	1	0.5	0	6.113083	1.30216	-1.45256	0.45346	0.921458982742542	4.355854	-4.877381	-1.78014
Trial2	3	1	blindfold	clockwise	practice	Guided	1	0.5	0	6.133072	1.30217	-1.45247	0.43246	0.911316866143197	4.347988	-4.885845	-1.459143
Trial2	3	1	blindfold	clockwise	practice	Guided	1	0.5	0	6.153076	1.30216	-1.45242	0.41222	0.901879168481879	4.377081	-4.424579	-1.909065
Trial2	3	1	blindfold	clockwise	practice	Guided	1	0.5	0	6.17308	1.30215	-1.4523	0.37101	0.883794695848334	4.295876	-4.813904	-1.925369
Trial2	3	1	blindfold	clockwise	practice	Guided	1	0.5	0	6.193069	1.3021	-1.45232	0.35034	0.875272780646009	4.085307	-4.564228	-1.65449
Trial2	3	1	blindfold	clockwise	practice	Guided	1	0.5	0	6.213074	1.30207	-1.45228	0.33072	0.867578251912554	4.146678	-4.581155	-1.43918
Trial2	3	1	blindfold	clockwise	practice	Guided	1	0.5	0	6.233078	1.30205	-1.45228	0.31124	0.860322448120141	3.925633	-4.323015	-1.770468
Trial2	3	1	blindfold	clockwise	practice	Guided	1	0.5	0	6.253082	1.30205	-1.45221	0.29139	0.853341970129568	4.204083	-4.559996	-2.44749
Trial2	3	1	blindfold	clockwise	practice	Guided	1	0.5	0	6.273071	1.30209	-1.45229	0.24987	0.840109079657118	4.206906	-4.792745	-2.375815
Trial2	3	1	blindfold	clockwise	practice	Guided	1	0.5	0	6.293076	1.30201	-1.4523	0.23076	0.8345478527651	3.937661	-4.695414	-1.434253
Trial2	3	1	blindfold	clockwise	practice	Guided	1	0.5	0	6.31308	1.30196	-1.45233	0.21089	0.829225195114164	3.909104	-4.56846	-1.414563
Trial2	3	1	blindfold	clockwise	practice	Guided	1	0.5	0	6.333069	1.30196	-1.45229	0.19174	0.824562949613572	3.963155	-4.559996	-1.839453
Trial2	3	1	blindfold	clockwise	practice	Guided	1	0.5	0	6.353073	1.30198	-1.45231	0.1729	0.820406214774963	3.863775	-4.661559	-1.594472
Trial2	3	1	blindfold	clockwise	practice	Guided	1	0.5	0	6.373077	1.30197	-1.45232	0.13639	0.813485169646729	3.853292	-4.378029	-1.274417
Trial2	3	1	blindfold	clockwise	practice	Guided	1	0.5	0	6.393082	1.30193	-1.45224	0.11947	0.810780319702039	3.849022	-4.61501	-1.0022
Trial2	3	1	blindfold	clockwise	practice	Guided	1	0.5	0	6.413071	1.30193	-1.45226	0.10237	0.80843754430011	3.710934	-4.361102	-1.598301
Trial2	3	1	blindfold	clockwise	practice	Guided	1	0.5	0	6.433075	1.30195	-1.45224	0.085436	0.806488232122299	3.961708	-4.792745	-1.77894
Trial2	3	1	blindfold	clockwise	practice	Guided	1	0.5	0	6.453079	1.30198	-1.45238	0.069841	0.805015351546445	3.928136	-4.767354	-1.554463
Trial2	3	1	blindfold	clockwise	practice	Guided	1	0.5	0	6.473083	1.30196	-1.45238	0.038415	0.802879530258145	3.836459	-4.551533	-1.221256
Trial2	3	1	blindfold	clockwise	practice	Guided	1	0.5	0	6.493073	1.30191	-1.45235	0.024019	0.80226955433668	3.818615	-4.631937	-1.228954
Trial2	3	1	blindfold	clockwise	practice	Guided	1	0.5	0	6.513077	1.30188	-1.45232	0.010364	0.801946974639452	3.708161	-4.284929	-1.521673
Trial2	3	1	blindfold	clockwise	practice	Guided	1	0.5	0	6.533081	1.30186	-1.45225	-0.0039621	0.801869882648798	3.829524	-4.796977	-1.56784
Trial2	3	1	blindfold	clockwise	practice	Guided	1	0.5	0	6.55307	1.30188	-1.45233	-0.017621	0.802073585939048	3.85656	-4.788513	-1.679259
Trial2	3	1	blindfold	clockwise	practice	Guided	1	0.5	0	6.573074	1.30191	-1.45237	-0.043833	0.803107002379234	3.808545	-4.517678	-1.220607
Trial2	3	1	blindfold	clockwise	practice	Guided	1	0.5	0	6.593079	1.30192	-1.45231	-0.056637	0.803917492890158	3.891156	-4.648864	-1.552095
Trial2	3	1	blindfold	clockwise	practice	Guided	1	0.5	0	6.613083	1.30193	-1.45232	-0.069045	0.804896799500854	3.812214	-4.589619	-1.7741
Trial2	3	1	blindfold	clockwise	practice	Guided	1	0.5	0	6.633072	1.30189	-1.45232	-0.081412	0.806012103671118	3.53866	-4.682718	-1.674039
Trial2	3	1	blindfold	clockwise	practice	Guided	1	0.5	0	6.653076	1.30178	-1.4523	-0.09402999	0.807274912642653	3.505807	-4.466897	-2.043193
Trial2	3	1	blindfold	clockwise	practice	Guided	1	0.5	0	6.67308	1.30174	-1.45227	-0.12157	0.81090454535735	3.660496	-4.712341	-2.295548
Trial2	3	1	blindfold	clockwise	practice	Guided	1	0.5	0	6.693069	1.30181	-1.45232	-0.13493	0.813083896585312	3.576532	-4.530374	-1.974485
Trial2	3	1	blindfold	clockwise	practice	Guided	1	0.5	0	6.713074	1.3018	-1.45227	-0.14925	0.815572696269575	3.672105	-4.551533	-1.921067
Trial2	3	1	blindfold	clockwise	practice	Guided	1	0.5	0	6.733078	1.30184	-1.45227	-0.16336	0.818311548993518	3.873353	-4.623473	-2.040071
Trial2	3	1	blindfold	clockwise	practice	Guided	1	0.5	0	6.753082	1.30189	-1.45229	-0.17803	0.821414802468916	3.759453	-4.526142	-2.027935
Trial2	3	1	blindfold	clockwise	practice	Guided	1	0.5	0	6.773071	1.30187	-1.45228	-0.20652	0.828037545219014	3.517697	-4.466897	-1.616572
Trial2	3	1	blindfold	clockwise	practice	Guided	1	0.5	0	6.793076	1.30183	-1.4522	-0.22101	0.831731124304112	3.78384	-4.708109	-2.030763
Trial2	3	1	blindfold	clockwise	practice	Guided	1	0.5	0	6.81308	1.30189	-1.45228	-0.23587	0.835860189127293	3.833143	-4.602314	-1.69334
Trial2	3	1	blindfold	clockwise	practice	Guided	1	0.5	0	6.833069	1.30191	-1.45228	-0.25012	0.840011626089002	3.800015	-4.352638	-1.602499
Trial2	3	1	blindfold	clockwise	practice	Guided	1	0.5	0	6.853073	1.30191	-1.45225	-0.26415	0.844295413136352	3.826227	-4.648864	-1.546794
Trial2	3	1	blindfold	clockwise	practice	Guided	1	0.5	0	6.873077	1.30192	-1.45229	-0.29195	0.853411026834218	3.790228	-4.627705	-1.702865
Trial2	3	1	blindfold	clockwise	practice	Guided	1	0.5	0	6.893082	1.30184	-1.45223	-0.30526	0.857980752070623	3.598972	-4.306088	-1.50767
Trial2	3	1	blindfold	clockwise	practice	Guided	1	0.5	0	6.913071	1.3018	-1.45222	-0.31842	0.862713482032403	3.589588	-4.547301	-1.571461
Trial2	3	1	blindfold	clockwise	practice	Guided	1	0.5	0	6.933075	1.30181	-1.45228	-0.3321	0.867865030346818	3.654321	-4.657328	-1.533487
Trial2	3	1	blindfold	clockwise	practice	Guided	1	0.5	0	6.953079	1.30182	-1.45229	-0.34421	0.872580024667607	3.623341	-4.424579	-1.281999
Trial2	3	1	blindfold	clockwise	practice	Guided	1	0.5	0	6.973083	1.30182	-1.45225	-0.36887	0.882598701411764	3.708521	-4.492287	-1.321976
Trial2	3	1	blindfold	clockwise	practice	Guided	1	0.5	0	6.993073	1.30189	-1.45224	-0.38009	0.887409715908284	3.714883	-4.348406	-1.487249
Trial2	3	1	blindfold	clockwise	practice	Guided	1	0.5	0	7.013077	1.30186	-1.45221	-0.39129	0.892237346014442	3.56655	-4.416115	-1.220215
Trial2	3	1	blindfold	clockwise	practice	Guided	1	0.5	0	7.033081	1.30178	-1.45218	-0.4027	0.897228198754222	3.460771	-4.238379	-1.51985
Trial2	3	1	blindfold	clockwise	practice	Guided	1	0.5	0	7.05307	1.30175	-1.45217	-0.41383	0.902251754245954	3.625171	-4.631937	-1.716388
Trial2	3	1	blindfold	clockwise	practice	Guided	1	0.5	0	7.073074	1.30178	-1.45225	-0.43679	0.913037041929379	3.627606	-4.585387	-1.90262
Trial2	3	1	blindfold	clockwise	practice	Guided	1	0.5	0	7.093079	1.30181	-1.45227	-0.44748	0.918225293142118	3.698044	-4.454201	-1.661732
Trial2	3	1	blindfold	clockwise	practice	Guided	1	0.5	0	7.113083	1.30184	-1.45224	-0.45929	0.92406417732874	3.825801	-4.593851	-1.95653
Trial2	3	1	blindfold	clockwise	practice	Guided	1	0.5	0	7.133072	1.30188	-1.45229	-0.47016	0.929549322117625	3.747812	-4.6404	-1.852529
Trial2	3	1	blindfold	clockwise	practice	Guided	1	0.5	0	7.153076	1.30187	-1.45229	-0.48127	0.935209317974722	3.626585	-4.483824	-1.597474
Trial2	3	1	blindfold	clockwise	practice	Guided	1	0.5	0	7.17308	1.30182	-1.45225	-0.50338	0.946734810355358	3.478171	-4.42881	-1.39965
Trial2	3	1	blindfold	clockwise	practice	Guided	1	0.5	0	7.193069	1.30175	-1.45217	-0.51459	0.95268350861214	3.59925	-4.492287	-2.033518
Trial2	3	1	blindfold	clockwise	practice	Guided	1	0.5	0	7.213074	1.3018	-1.45222	-0.52651	0.95921636794205	3.718059	-4.551533	-2.188211
Trial2	3	1	blindfold	clockwise	practice	Guided	1	0.5	0	7.233078	1.30183	-1.45226	-0.5386	0.965930242274297	3.661056	-4.500751	-1.919747
Trial2	3	1	blindfold	clockwise	practice	Guided	1	0.5	0	7.253082	1.30184	-1.45224	-0.55009	0.972392064066251	3.751799	-4.339943	-1.773446
Trial2	3	1	blindfold	clockwise	practice	Guided	1	0.5	0	7.273071	1.30187	-1.45221	-0.57538	0.986943654299587	3.904366	-4.504983	-2.046309
Trial2	3	1	blindfold	clockwise	practice	Guided	1	0.5	0	7.293076	1.30194	-1.45225	-0.58813	0.994487103989721	3.822222	-4.509215	-2.121187
Trial2	3	1	blindfold	clockwise	practice	Guided	1	0.5	0	7.31308	1.30191	-1.45225	-0.601	1.00212800513516	3.707466	-4.538837	-1.873447
Trial2	3	1	blindfold	clockwise	practice	Guided	1	0.5	0	7.333069	1.30185	-1.45224	-0.61414	1.01001547919566	3.672083	-4.318784	-2.093063
Trial2	3	1	blindfold	clockwise	practice	Guided	1	0.5	0	7.353073	1.30185	-1.45221	-0.62793	1.01845937669617	3.786944	-4.602314	-2.002715
Trial2	3	1	blindfold	clockwise	practice	Guided	1	0.5	0	7.373077	1.30188	-1.45226	-0.65483	1.03528442418728	3.806097	-4.593851	-1.778412
Trial2	3	1	blindfold	clockwise	practice	Guided	1	0.5	0	7.393082	1.30191	-1.45223	-0.66768	1.0434826600468	3.872641	-4.454201	-1.44218
Trial2	3	1	blindfold	clockwise	practice	Guided	1	0.5	0	7.413071	1.30193	-1.45224	-0.67988	1.05134603795819	3.88783	-4.56846	-1.45774
Trial2	3	1	blindfold	clockwise	practice	Guided	1	0.5	0	7.433075	1.30195	-1.45226	-0.69257	1.05961177940849	3.920019	-4.454201	-1.560474
Trial2	3	1	blindfold	clockwise	practice	Guided	1	0.5	0	7.453079	1.30194	-1.45224	-0.7045699	1.06748606584061	3.766256	-4.382261	-1.350201
Trial2	3	1	blindfold	clockwise	practice	Guided	1	0.5	0	7.473083	1.30191	-1.45221	-0.72852	1.08342095603396	3.783453	-4.424579	-1.598102
Trial2	3	1	blindfold	clockwise	practice	Guided	1	0.5	0	7.493073	1.30192	-1.45227	-0.74005	1.09121474260034	3.861505	-4.547301	-1.556399
Trial2	3	1	blindfold	clockwise	practice	Guided	1	0.5	0	7.513077	1.30192	-1.45228	-0.75118	1.09879341447127	3.786805	-4.483824	-1.286159
Trial2	3	1	blindfold	clockwise	practice	Guided	1	0.5	0	7.533081	1.30191	-1.45224	-0.76219	1.1063422154531	3.847954	-4.42881	-1.232323
Trial2	3	1	blindfold	clockwise	practice	Guided	1	0.5	0	7.55307	1.30192	-1.45223	-0.77243	1.11342880087922	3.893784	-4.526142	-1.226392
Trial2	3	1	blindfold	clockwise	practice	Guided	1	0.5	0	7.573074	1.30194	-1.45225	-0.79206	1.12714980520319	3.868505	-4.433042	-1.277824
Trial2	3	1	blindfold	clockwise	practice	Guided	1	0.5	0	7.593079	1.30189	-1.45221	-0.80106	1.13345695055026	3.71555	-4.471128	-1.239631
Trial2	3	1	blindfold	clockwise	practice	Guided	1	0.5	0	7.613083	1.30186	-1.45221	-0.8031	1.13487849756071	3.818462	-4.407651	-1.789953
Trial2	3	1	blindfold	clockwise	practice	Guided	1	0.5	0	7.633072	1.30187	-1.4522	-0.80292	1.13475819892686	4.569457	-4.00563	-4.620739
Trial2	3	1	blindfold	clockwise	practice	Guided	1	0.5	0	7.653076	1.30193	-1.45227	-0.80276	1.13468730118722	4.693308	-5.79145	-3.811066
Trial2	3	1	blindfold	clockwise	practice	Guided	1	0.5	0	7.67308	1.30199	-1.45238	-0.80265	1.13465192628628	4.707033	-4.847759	-4.290657
Trial2	3	1	blindfold	clockwise	practice	Guided	1	0.5	0	7.693069	1.30203	-1.4524	-0.80259	1.13463773809341	4.8918	-5.330184	-3.634683
Trial2	3	1	blindfold	clockwise	practice	Guided	1	0.5	0	7.713074	1.30205	-1.45241	-0.8025401	1.13461664845361	4.979556	-5.135521	-3.685044
Trial2	3	1	blindfold	clockwise	practice	Guided	1	0.5	0	7.733078	1.30207	-1.45242	-0.8024501	1.13456706269206	4.579743	-4.691182	-3.332484
Trial2	3	1	blindfold	clockwise	practice	Guided	1	0.5	0	7.753082	1.30207	-1.45241	-0.80233	1.13448216201043	3.992034	-4.805441	-2.937717
Trial2	3	1	blindfold	clockwise	practice	Guided	1	0.5	0	7.773071	1.30206	-1.45241	-0.80221	1.13439018764716	3.610187	-4.890077	-2.928805
Trial2	3	1	blindfold	clockwise	practice	Guided	1	0.5	0	7.793076	1.30202	-1.45242	-0.80216	1.13432650312318	3.223036	-4.923931	-2.997714
Trial2	3	1	blindfold	clockwise	practice	Guided	1	0.5	0	7.81308	1.302	-1.45242	-0.80213	1.13429126776205	3.230294	-5.084739	-3.125586
Trial2	3	1	blindfold	clockwise	practice	Guided	1	0.5	0	7.833069	1.30198	-1.45243	-0.80211	1.13426290292968	3.31131	-5.135521	-3.368591
Trial2	3	1	blindfold	clockwise	practice	Guided	1	0.5	0	7.853073	1.30197	-1.45244	-0.8021	1.13424878373889	3.290891	-5.194766	-3.531926
Trial2	3	1	blindfold	clockwise	practice	Guided	1	0.5	0	7.873077	1.30195	-1.45245	-0.80206	1.13420642509408	3.070259	-5.393661	-3.614089
Trial2	3	1	blindfold	clockwise	practice	Guided	1	0.5	0	7.893082	1.30187	-1.45248	-0.80204	1.13413574853184	1.972081	-5.431747	-3.529535
Trial2	3	1	blindfold	clockwise	practice	Guided	1	0.5	0	7.913071	1.30176	-1.45251	-0.80199	1.13402250525395	1.314148	-5.351343	-3.492632
Trial2	3	1	blindfold	clockwise	practice	Guided	1	0.5	0	7.933075	1.3015	-1.45254	-0.80192	1.13378924965825	0.591586	-5.258243	-3.432806
Trial2	3	1	blindfold	clockwise	practice	Guided	1	0.5	0	7.953079	1.30114	-1.45255	-0.80179	1.1334428147055	-0.355352	-5.105898	-3.101315
Trial2	3	1	blindfold	clockwise	practice	Guided	1	0.5	0	7.973083	1.30067	-1.45255	-0.80142	1.13284882796936	-1.250295	-5.025494	-2.703715
Trial2	3	1	blindfold	clockwise	practice	Guided	1	0.5	0	7.993073	1.29911	-1.45252	-0.80132	1.13167603518484	-2.637058	-5.194766	-2.500771
Trial2	3	1	blindfold	clockwise	practice	Guided	1	0.5	0	8.013077	1.29717	-1.45259	-0.80132	1.13030696985427	-2.912188	-5.474065	-2.627256
Trial2	3	1	blindfold	clockwise	practice	Guided	1	0.5	0	8.033081	1.29402	-1.45272	-0.80136	1.12811591982525	-3.001161	-5.723741	-2.754312
Trial2	3	1	blindfold	clockwise	practice	Guided	1	0.5	0	8.05307	1.28987	-1.45285	-0.8014	1.1252273653388	-3.005655	-5.812609	-2.830092
Trial2	3	1	blindfold	clockwise	practice	Guided	1	0.5	0	8.073074	1.28468	-1.45291	-0.80146	1.1216332196505	-3.049118	-5.880318	-2.861091
Trial2	3	1	blindfold	clockwise	practice	Guided	1	0.5	0	8.093079	1.27095	-1.45295	-0.80149	1.11209265562817	-3.240775	-5.838	-3.06105
Trial2	3	1	blindfold	clockwise	practice	Guided	1	0.5	0	8.113083	1.26219	-1.45291	-0.80146	1.10601624306012	-3.50093	-5.736437	-2.905853
Trial2	3	1	blindfold	clockwise	practice	Guided	1	0.5	0	8.133072	1.25257	-1.45286	-0.80138	1.09935050137436	-3.635605	-5.617946	-2.752488
Trial2	3	1	blindfold	clockwise	practice	Guided	1	0.5	0	8.153076	1.24073	-1.45282	-0.8013	1.09122077102451	-3.767199	-5.613714	-2.570547
Trial2	3	1	blindfold	clockwise	practice	Guided	1	0.5	0	8.17308	1.22755	-1.45281	-0.80122	1.08225807174618	-3.77801	-5.588324	-2.508863
Trial2	3	1	blindfold	clockwise	practice	Guided	1	0.5	0	8.193069	1.1958	-1.45286	-0.80122	1.06117445309497	-3.594121	-5.863391	-2.455523
Trial2	3	1	blindfold	clockwise	practice	Guided	1	0.5	0	8.213074	1.17799	-1.45293	-0.80125	1.04960560088612	-3.457148	-6.074981	-2.507079
Trial2	3	1	blindfold	clockwise	practice	Guided	1	0.5	0	8.233078	1.15836	-1.45303	-0.80124	1.03702621987078	-3.48076	-6.197703	-2.487201
Trial2	3	1	blindfold	clockwise	practice	Guided	1	0.5	0	8.253082	1.13812	-1.45309	-0.80125	1.0243039512966	-3.562051	-6.159617	-2.513793
Trial2	3	1	blindfold	clockwise	practice	Guided	1	0.5	0	8.273071	1.11666	-1.45309	-0.80127	1.01109009494487	-3.564692	-6.142689	-2.536102
Trial2	3	1	blindfold	clockwise	practice	Guided	1	0.5	0	8.293076	1.06939	-1.45312	-0.80128	0.982982559286761	-3.462159	-6.290802	-2.595132
Trial2	3	1	blindfold	clockwise	practice	Guided	1	0.5	0	8.31308	1.04449	-1.45315	-0.80125	0.968747061918803	-3.278334	-6.405061	-2.508472
Trial2	3	1	blindfold	clockwise	practice	Guided	1	0.5	0	8.333069	1.01871	-1.4532	-0.8012	0.954453497080741	-3.231799	-6.47277	-2.378009
Trial2	3	1	blindfold	clockwise	practice	Guided	1	0.5	0	8.353073	0.99137	-1.45325	-0.80116	0.939841374393288	-3.08274	-6.625115	-2.338078
Trial2	3	1	blindfold	clockwise	practice	Guided	1	0.5	0	8.373077	0.96419	-1.45331	-0.80119	0.925946978988878	-3.032633	-6.680128	-2.291922
Trial2	3	1	blindfold	clockwise	practice	Guided	1	0.5	0	8.393082	0.90748	-1.45337	-0.80123	0.898893478620836	-2.844618	-6.853632	-2.444892
Trial2	3	1	blindfold	clockwise	practice	Guided	1	0.5	0	8.413071	0.87902	-1.45341	-0.80128	0.886400507816383	-2.750075	-6.976354	-2.620338
Trial2	3	1	blindfold	clockwise	practice	Guided	1	0.5	0	8.433075	0.85039	-1.45348	-0.80131	0.874568946887443	-2.592374	-7.128699	-2.630545
Trial2	3	1	blindfold	clockwise	practice	Guided	1	0.5	0	8.453079	0.82175	-1.45355	-0.80131	0.863493376892281	-2.564946	-7.17948	-2.608411
Trial2	3	1	blindfold	clockwise	practice	Guided	1	0.5	0	8.473083	0.79229	-1.45359	-0.8012	0.852850997567464	-2.508902	-7.238726	-2.576025
Trial2	3	1	blindfold	clockwise	practice	Guided	1	0.5	0	8.493073	0.73457	-1.45362	-0.80116	0.834793631680084	-2.359097	-7.234494	-2.306908
Trial2	3	1	blindfold	clockwise	practice	Guided	1	0.5	0	8.513077	0.70639	-1.45362	-0.80117	0.827327140228553	-2.292768	-7.293739	-2.370511
Trial2	3	1	blindfold	clockwise	practice	Guided	1	0.5	0	8.533081	0.67851	-1.45365	-0.80118	0.820825940310376	-2.151087	-7.36568	-2.388859
Trial2	3	1	blindfold	clockwise	practice	Guided	1	0.5	0	8.55307	0.65019	-1.45367	-0.80118	0.815135838592407	-2.152054	-7.352984	-2.336771
Trial2	3	1	blindfold	clockwise	practice	Guided	1	0.5	0	8.573074	0.62312	-1.45368	-0.80118	0.810584935319682	-2.11255	-7.352984	-2.342854
Trial2	3	1	blindfold	clockwise	practice	Guided	1	0.5	0	8.593079	0.56947	-1.45371	-0.80119	0.804196198244803	-2.055214	-7.454547	-2.383073
Trial2	3	1	blindfold	clockwise	practice	Guided	1	0.5	0	8.613083	0.54375	-1.45373	-0.80121	0.80240363843331	-2.04846	-7.534952	-2.399113
Trial2	3	1	blindfold	clockwise	practice	Guided	1	0.5	0	8.633072	0.51857	-1.45376	-0.80122	0.801435170916954	-1.908449	-7.661906	-2.397487
Trial2	3	1	blindfold	clockwise	practice	Guided	1	0.5	0	8.653076	0.49331	-1.45381	-0.80123	0.801257942715468	-1.845533	-7.666137	-2.500355
Trial2	3	1	blindfold	clockwise	practice	Free	1	0.5	0	0	0.42955	-1.45438	-0.80039	0.803484513788531	-1.949769	-9.075327	-0.563892
Trial2	3	1	blindfold	clockwise	practice	Free	1	0.5	0	0.01217651	0.42955	-1.45437	-0.8003801	0.803474598149678	-1.946356	-9.0584	-0.550833
Trial2	3	1	blindfold	clockwise	practice	Free	1	0.5	0	0.03218079	0.42956	-1.45437	-0.8003801	0.803473722816735	-2.005223	-9.138804	-0.547295
Trial2	3	1	blindfold	clockwise	practice	Free	1	0.5	0	0.0521698	0.42946	-1.45445	-0.80044	0.80354222552865	-2.03111	-9.189585	-0.551701
Trial2	3	1	blindfold	clockwise	practice	Free	1	0.5	0	0.07217407	0.42935	-1.45455	-0.8005	0.803611619604027	-2.10928	-9.17689	-0.522581
Trial2	3	1	blindfold	clockwise	practice	Free	1	0.5	0	0.09217834	0.42911	-1.45458	-0.80053	0.803662678383308	-2.288029	-9.113413	-0.50843
Trial2	3	1	blindfold	clockwise	practice	Free	1	0.5	0	0.1121826	0.42896	-1.45455	-0.80057	0.803715761306919	-2.36834	-9.01185	-0.449465
Trial2	3	1	blindfold	clockwise	practice	Free	1	0.5	0	0.1321716	0.42872	-1.45451	-0.80064	0.803806710310483	-2.422786	-8.969532	-0.42658
Trial2	3	1	blindfold	clockwise	practice	Free	1	0.5	0	0.1521759	0.42831	-1.45448	-0.80073	0.80393281560778	-2.43207	-8.91875	-0.380918
Trial2	3	1	blindfold	clockwise	practice	Free	1	0.5	0	0.1721802	0.42772	-1.45447	-0.80101	0.804264534559496	-2.391712	-8.973764	-0.416199
Trial2	3	1	blindfold	clockwise	practice	Free	1	0.5	0	0.1921692	0.42616	-1.4545	-0.80118	0.804575508819074	-2.420866	-8.986459	-0.425719
Trial2	3	1	blindfold	clockwise	practice	Free	1	0.5	0	0.2121735	0.42521	-1.45449	-0.80137	0.804852446535586	-2.410113	-8.944141	-0.394918
Trial2	3	1	blindfold	clockwise	practice	Free	1	0.5	0	0.2321777	0.42413	-1.45447	-0.8015699	0.805152547389006	-2.419432	-8.901823	-0.382235
Trial2	3	1	blindfold	clockwise	practice	Free	1	0.5	0	0.252182	0.42284	-1.45446	-0.8018	0.805504084613193	-2.42639	-8.91875	-0.407521
Trial2	3	1	blindfold	clockwise	practice	Free	1	0.5	0	0.272171	0.42143	-1.45446	-0.8022701	0.806108235324005	-2.4365	-8.977995	-0.382102
Trial2	3	1	blindfold	clockwise	practice	Free	1	0.5	0	0.2921753	0.4181	-1.45447	-0.8025	0.806668380067175	-2.501023	-8.876432	-0.299906
Trial2	3	1	blindfold	clockwise	practice	Free	1	0.5	0	0.3121796	0.4162	-1.45445	-0.80278	0.807142006108898	-2.453363	-8.910287	-0.317381
Trial2	3	1	blindfold	clockwise	practice	Free	1	0.5	0	0.3321686	0.41413	-1.45446	-0.80309	0.807667788871229	-2.423251	-8.977995	-0.395232
Trial2	3	1	blindfold	clockwise	practice	Free	1	0.5	0	0.3521729	0.41193	-1.45448	-0.80342	0.808232657455982	-2.486612	-8.990691	-0.330315
Trial2	3	1	blindfold	clockwise	practice	Free	1	0.5	0	0.3721771	0.40949	-1.45449	-0.80394	0.809018901303068	-2.56641	-8.944141	-0.202718
Trial2	3	1	blindfold	clockwise	practice	Free	1	0.5	0	0.3921814	0.40384	-1.45444	-0.80413	0.809859086441744	-2.873022	-8.791796	-0.108262
Trial2	3	1	blindfold	clockwise	practice	Free	1	0.5	0	0.4121704	0.40018	-1.45439	-0.80427	0.810440756463475	-3.018182	-8.698697	-0.017559
Trial2	3	1	blindfold	clockwise	practice	Free	1	0.5	0	0.4321747	0.39566	-1.45434	-0.80431	0.811049540776509	-3.124954	-8.575974	0.071724
Trial2	3	1	blindfold	clockwise	practice	Free	1	0.5	0	0.452179	0.39092	-1.45429	-0.80425	0.811613521998364	-3.216745	-8.465948	0.124009
Trial2	3	1	blindfold	clockwise	practice	Free	1	0.5	0	0.4721832	0.38484	-1.45424	-0.80398	0.812185724978404	-3.269415	-8.37708	0.086013
Trial2	3	1	blindfold	clockwise	practice	Free	1	0.5	0	0.4921722	0.37002	-1.45417	-0.80387	0.814310636424929	-3.16634	-8.317835	-0.0067564
Trial2	3	1	blindfold	clockwise	practice	Free	1	0.5	0	0.5121765	0.3617	-1.45417	-0.80389	0.815699703465767	-3.095446	-8.364384	-0.12576
Trial2	3	1	blindfold	clockwise	practice	Free	1	0.5	0	0.5321808	0.3521	-1.45418	-0.80403	0.817519820702951	-3.000523	-8.474411	-0.176024
Trial2	3	1	blindfold	clockwise	practice	Free	1	0.5	0	0.5521698	0.3418	-1.45422	-0.80416	0.819573390538042	-3.063649	-8.398239	-0.01338
Trial2	3	1	blindfold	clockwise	practice	Free	1	0.5	0	0.5721741	0.33113	-1.4542	-0.80416	0.821699690523756	-3.099682	-8.322066	0.125608
Trial2	3	1	blindfold	clockwise	practice	Free	1	0.5	0	0.5921783	0.30721	-1.45414	-0.80374	0.826538572493261	-3.164431	-8.300907	0.078704
Trial2	3	1	blindfold	clockwise	practice	Free	1	0.5	0	0.6121826	0.2947	-1.45416	-0.80351	0.829322873138555	-3.102238	-8.432093	0.019753
Trial2	3	1	blindfold	clockwise	practice	Free	1	0.5	0	0.6321716	0.2807	-1.4542	-0.80324	0.832638571257687	-3.08914	-8.470179	0.111383
Trial2	3	1	blindfold	clockwise	practice	Free	1	0.5	0	0.6521759	0.26644	-1.45422	-0.80295	0.836228986566315	-3.103074	-8.37708	0.058359
Trial2	3	1	blindfold	clockwise	practice	Free	1	0.5	0	0.6721802	0.25154	-1.45421	-0.8025401	0.840120778882276	-3.045861	-8.470179	0.012692
Trial2	3	1	blindfold	clockwise	practice	Free	1	0.5	0	0.6921692	0.2192	-1.45424	-0.8025	0.850208747062295	-2.918483	-8.559047	-0.12561
Trial2	3	1	blindfold	clockwise	practice	Free	1	0.5	0	0.7121735	0.20286	-1.45427	-0.80258	0.855819394314166	-2.883625	-8.639451	-0.164258
Trial2	3	1	blindfold	clockwise	practice	Free	1	0.5	0	0.7321777	0.18618	-1.45432	-0.80274	0.86190165208441	-2.842919	-8.724087	-0.109261
Trial2	3	1	blindfold	clockwise	practice	Free	1	0.5	0	0.752182	0.16868	-1.45434	-0.80298	0.868648273997308	-2.779444	-8.66061	-0.126536
Trial2	3	1	blindfold	clockwise	practice	Free	1	0.5	0	0.772171	0.15141	-1.45434	-0.8037	0.876041509919191	-2.834124	-8.652147	-0.127961
Trial2	3	1	blindfold	clockwise	practice	Free	1	0.5	0	0.7921753	0.11609	-1.45435	-0.80418	0.891118570555045	-2.805121	-8.770637	-0.125494
Trial2	3	1	blindfold	clockwise	practice	Free	1	0.5	0	0.8121796	0.09751301	-1.45437	-0.80478	0.899814780801396	-2.813451	-8.741015	-0.155907
Trial2	3	1	blindfold	clockwise	practice	Free	1	0.5	0	0.8321686	0.07871599	-1.45438	-0.8054	0.908927607312988	-2.73702	-8.770637	-0.219236
Trial2	3	1	blindfold	clockwise	practice	Free	1	0.5	0	0.8521729	0.060844	-1.45438	-0.8061301	0.917988915401844	-2.737911	-8.728319	-0.165414
Trial2	3	1	blindfold	clockwise	practice	Free	1	0.5	0	0.8721771	0.042271	-1.45438	-0.80761	0.928304802599152	-2.581957	-8.783333	-0.119363
Trial2	3	1	blindfold	clockwise	practice	Free	1	0.5	0	0.8921814	0.0044059	-1.4544	-0.80823	0.948076588273204	-2.548562	-8.766405	-0.007639
Trial2	3	1	blindfold	clockwise	practice	Free	1	0.5	0	0.9121704	-0.014823	-1.45439	-0.80875	0.958707117822791	-2.59486	-8.698697	0.063425
Trial2	3	1	blindfold	clockwise	practice	Free	1	0.5	0	0.9321747	-0.03349	-1.45437	-0.80919	0.969226492874017	-2.467817	-8.808723	0.056788
Trial2	3	1	blindfold	clockwise	practice	Free	1	0.5	0	0.952179	-0.052098	-1.45438	-0.80968	0.979996876626704	-2.452366	-8.821419	-0.105729
Trial2	3	1	blindfold	clockwise	practice	Free	1	0.5	0	0.9721832	-0.071153	-1.4544	-0.81087	0.991829568511616	-2.424022	-8.812955	-0.179782
Trial2	3	1	blindfold	clockwise	practice	Free	1	0.5	0	0.9921722	-0.10824	-1.45442	-0.8115399	1.01417601773104	-2.394744	-8.817187	-0.150169
Trial2	3	1	blindfold	clockwise	practice	Free	1	0.5	0	1.012177	-0.12681	-1.45441	-0.81221	1.02595116870865	-2.319453	-8.817187	-0.153658
Trial2	3	1	blindfold	clockwise	practice	Free	1	0.5	0	1.032181	-0.14413	-1.45441	-0.813	1.0372426940023	-2.405925	-8.851041	-0.208648
Trial2	3	1	blindfold	clockwise	practice	Free	1	0.5	0	1.05217	-0.16235	-1.45442	-0.81383	1.04929820468871	-2.373588	-8.889128	-0.241769
Trial2	3	1	blindfold	clockwise	practice	Free	1	0.5	0	1.072174	-0.17983	-1.45445	-0.8156	1.06177788175619	-2.232565	-9.020313	-0.167726
Trial2	3	1	blindfold	clockwise	practice	Free	1	0.5	0	1.092178	-0.21459	-1.45451	-0.81653	1.08506225109632	-2.296397	-9.033009	-0.141553
Trial2	3	1	blindfold	clockwise	practice	Free	1	0.5	0	1.112183	-0.23177	-1.45452	-0.8173699	1.09707836518252	-2.291751	-9.033009	-0.114838
Trial2	3	1	blindfold	clockwise	practice	Free	1	0.5	0	1.132172	-0.24766	-1.45451	-0.81819	1.10834575423314	-2.324554	-8.948373	-0.082591
Trial2	3	1	blindfold	clockwise	practice	Free	1	0.5	0	1.152176	-0.26382	-1.45449	-0.819	1.11990267004771	-2.388994	-8.952605	-0.087518
Trial2	3	1	blindfold	clockwise	practice	Free	1	0.5	0	1.17218	-0.28024	-1.45448	-0.82056	1.13229551566286	-2.382736	-8.982227	-0.113951
Trial2	3	1	blindfold	clockwise	practice	Free	1	0.5	0	1.192169	-0.31198	-1.4545	-0.8213199	1.15493635115416	-2.222464	-9.071095	-0.120857
Trial2	3	1	blindfold	clockwise	practice	Free	1	0.5	0	1.212173	-0.3268	-1.45452	-0.8221	1.16595310963144	-2.21234	-9.121877	-0.136475
Trial2	3	1	blindfold	clockwise	practice	Free	1	0.5	0	1.232178	-0.34222	-1.45455	-0.82293	1.17751785201134	-2.140406	-9.138804	-0.153602
Trial2	3	1	blindfold	clockwise	practice	Free	1	0.5	0	1.252182	-0.35679	-1.45456	-0.82381	1.18859248619038	-2.138997	-9.109181	-0.195643
Trial2	3	1	blindfold	clockwise	practice	Free	1	0.5	0	1.272171	-0.37179	-1.45456	-0.82571	1.20075592511561	-2.142228	-9.096486	-0.241832
Trial2	3	1	blindfold	clockwise	practice	Free	1	0.5	0	1.292175	-0.39877	-1.45456	-0.82674	1.22118241627843	-2.191617	-9.113413	-0.264412
Trial2	3	1	blindfold	clockwise	practice	Free	1	0.5	0	1.31218	-0.4117	-1.45456	-0.82779	1.23143539434733	-2.185538	-9.121877	-0.222392
Trial2	3	1	blindfold	clockwise	practice	Free	1	0.5	0	1.332169	-0.42431	-1.45455	-0.82884	1.2415010060807	-2.229969	-9.088022	-0.177798
Trial2	3	1	blindfold	clockwise	practice	Free	1	0.5	0	1.352173	-0.43702	-1.45455	-0.82982	1.25164203394347	-2.202738	-9.134572	-0.141184
Trial2	3	1	blindfold	clockwise	practice	Free	1	0.5	0	1.372177	-0.44943	-1.45456	-0.83174	1.26222372220417	-2.162163	-9.168426	-0.161284
Trial2	3	1	blindfold	clockwise	practice	Free	1	0.5	0	1.392181	-0.47325	-1.45459	-0.83263	1.28081550051667	-2.079979	-9.206513	-0.244441
Trial2	3	1	blindfold	clockwise	practice	Free	1	0.5	0	1.41217	-0.48358	-1.4546	-0.8335299	1.28926404561341	-2.062813	-9.159963	-0.174644
Trial2	3	1	blindfold	clockwise	practice	Free	1	0.5	0	1.432175	-0.4942	-1.45459	-0.83442	1.29795624011637	-2.061708	-9.126108	-0.124539
Trial2	3	1	blindfold	clockwise	practice	Free	1	0.5	0	1.452179	-0.50502	-1.45457	-0.83524	1.30678651430559	-2.063205	-9.143036	-0.223466
Trial2	3	1	blindfold	clockwise	practice	Free	1	0.5	0	1.472183	-0.51449	-1.45458	-0.83705	1.31523485134615	-1.897602	-9.198049	-0.271503
Trial2	3	1	blindfold	clockwise	practice	Free	1	0.5	0	1.492172	-0.53246	-1.45462	-0.83793	1.32969929803231	-1.84354	-9.282685	-0.164749
Trial2	3	1	blindfold	clockwise	practice	Free	1	0.5	0	1.512177	-0.54061	-1.45462	-0.83876	1.33655810667366	-1.838987	-9.257294	-0.209657
Trial2	3	1	blindfold	clockwise	practice	Free	1	0.5	0	1.532181	-0.54863	-1.45462	-0.83954	1.34329903397655	-1.811379	-9.278453	-0.231102
Trial2	3	1	blindfold	clockwise	practice	Free	1	0.5	0	1.55217	-0.55557	-1.45465	-0.84027	1.34917815071572	-1.784208	-9.418103	-0.206059
Trial2	3	1	blindfold	clockwise	practice	Free	1	0.5	0	1.572174	-0.56189	-1.45469	-0.8414299	1.354848605465	-1.736585	-9.418103	-0.191429
Trial2	3	1	blindfold	clockwise	practice	Free	1	0.5	0	1.592178	-0.57273	-1.45471	-0.84176	1.36356500638499	-1.89696	-9.384248	-0.022493
Trial2	3	1	blindfold	clockwise	practice	Free	1	0.5	0	1.612183	-0.57718	-1.45471	-0.84197	1.36719795120595	-1.868167	-9.396944	-0.032224
Trial2	3	1	blindfold	clockwise	practice	Free	1	0.5	0	1.632172	-0.5812	-1.45471	-0.84212	1.37045960480084	-1.827452	-9.405407	-0.051681
Trial2	3	1	blindfold	clockwise	practice	Free	1	0.5	0	1.652176	-0.58444	-1.45471	-0.84227	1.37310920148134	-1.737598	-9.443493	-0.092556
Trial2	3	1	blindfold	clockwise	practice	Free	1	0.5	0	1.67218	-0.58715	-1.45472	-0.84239	1.37532395727703	-1.687751	-9.447725	-0.104703
Trial2	3	1	blindfold	clockwise	practice	Free	1	0.5	0	1.692169	-0.59065	-1.45473	-0.84233	1.37805556272745	-1.729025	-9.490043	0.205346
Trial2	3	1	blindfold	clockwise	practice	Free	1	0.5	0	1.712173	-0.59139	-1.45475	-0.8423	1.37862302617415	-1.647303	-9.540825	0.266281
Trial2	3	1	blindfold	clockwise	practice	Free	1	0.5	0	1.732178	-0.59155	-1.45477	-0.84227	1.37873136152128	-1.694163	-9.468884	0.461394
Trial2	3	1	blindfold	clockwise	practice	Free	1	0.5	0	1.752182	-0.59165	-1.45475	-0.84223	1.37878611552649	-1.661855	-9.456189	0.687885
Trial2	3	1	blindfold	clockwise	practice	Free	1	0.5	0	1.772171	-0.59173	-1.45473	-0.84212	1.37878224182523	-1.603459	-9.405407	0.826652
Trial2	3	1	blindfold	clockwise	practice	Free	1	0.5	0	1.792175	-0.59191	-1.45467	-0.84205	1.37888204263513	-1.662132	-9.240367	1.176378
Trial2	3	1	blindfold	clockwise	practice	Free	1	0.5	0	1.81218	-0.592	-1.45463	-0.8419501	1.37889227947898	-1.782158	-9.189585	1.458606
Trial2	3	1	blindfold	clockwise	practice	Free	1	0.5	0	1.832169	-0.59212	-1.45459	-0.84168	1.37882246240675	-1.902698	-9.0584	1.665312
Trial2	3	1	blindfold	clockwise	practice	Free	1	0.5	0	1.852173	-0.59242	-1.45453	-0.84108	1.3786939472174	-1.983162	-8.935677	1.981633
Trial2	3	1	blindfold	clockwise	practice	Free	1	0.5	0	1.872177	-0.59302	-1.45448	-0.83857	1.37764011294627	-1.928515	-8.834114	2.168335
Trial2	3	1	blindfold	clockwise	practice	Free	1	0.5	0	1.892181	-0.59515	-1.4544	-0.83683	1.37827355464089	-1.61745	-8.851041	2.023216
Trial2	3	1	blindfold	clockwise	practice	Free	1	0.5	0	1.91217	-0.59659	-1.45442	-0.83498	1.37829648787449	-1.464748	-8.939909	2.095072
Trial2	3	1	blindfold	clockwise	practice	Free	1	0.5	0	1.932175	-0.59797	-1.45444	-0.83268	1.37800366509221	-1.444392	-8.825651	2.23837
Trial2	3	1	blindfold	clockwise	practice	Free	1	0.5	0	1.952179	-0.5995	-1.45441	-0.83006	1.37764286491864	-1.392783	-8.694465	2.340437
Trial2	3	1	blindfold	clockwise	practice	Free	1	0.5	0	1.972183	-0.60123	-1.45436	-0.8236	1.37514527196982	-1.370491	-8.698697	2.296478
Trial2	3	1	blindfold	clockwise	practice	Free	1	0.5	0	1.992172	-0.60515	-1.45432	-0.81973	1.37597740969878	-1.381888	-8.571743	2.485542
Trial2	3	1	blindfold	clockwise	practice	Free	1	0.5	0	2.012177	-0.60736	-1.4543	-0.81534	1.37514561723155	-1.3373	-8.664842	2.545944
Trial2	3	1	blindfold	clockwise	practice	Free	1	0.5	0	2.032181	-0.60976	-1.45431	-0.81028	1.37408909818309	-1.277306	-8.677538	2.633568
Trial2	3	1	blindfold	clockwise	practice	Free	1	0.5	0	2.05217	-0.61241	-1.45433	-0.80508	1.37317509037262	-1.216967	-8.622524	2.489763
Trial2	3	1	blindfold	clockwise	practice	Free	1	0.5	0	2.072174	-0.61505	-1.45433	-0.79311	1.36834207528845	-1.162093	-8.749478	2.519502
Trial2	3	1	blindfold	clockwise	practice	Free	1	0.5	0	2.092178	-0.62082	-1.45435	-0.78639	1.36917737459664	-0.943404	-8.63522	2.607096
Trial2	3	1	blindfold	clockwise	practice	Free	1	0.5	0	2.112183	-0.62376	-1.45432	-0.77927	1.36751534773321	-0.85255	-8.516729	2.79482
Trial2	3	1	blindfold	clockwise	practice	Free	1	0.5	0	2.132172	-0.62659	-1.45427	-0.7717201	1.36556101907746	-0.788603	-8.487107	2.590957
Trial2	3	1	blindfold	clockwise	practice	Free	1	0.5	0	2.152176	-0.62939	-1.45427	-0.76344	1.36321767461216	-0.681089	-8.698697	2.461222
Trial2	3	1	blindfold	clockwise	practice	Free	1	0.5	0	2.17218	-0.6322	-1.45434	-0.74667	1.35624221526017	-0.66268	-8.787564	2.553482
Trial2	3	1	blindfold	clockwise	practice	Free	1	0.5	0	2.192169	-0.6374199	-1.45433	-0.73727	1.3554671398026	-0.704782	-8.381312	2.711385
Trial2	3	1	blindfold	clockwise	practice	Free	1	0.5	0	2.212173	-0.6401801	-1.45425	-0.72812	1.35283747702224	-0.617618	-8.630988	2.584588
Trial2	3	1	blindfold	clockwise	practice	Free	1	0.5	0	2.232178	-0.64271	-1.45429	-0.71839	1.34976679008757	-0.608863	-8.639451	2.618198
Trial2	3	1	blindfold	clockwise	practice	Free	1	0.5	0	2.252182	-0.6453199	-1.4543	-0.70829	1.34663746380317	-0.593404	-8.554815	2.653572
Trial2	3	1	blindfold	clockwise	practice	Free	1	0.5	0	2.272171	-0.6479501	-1.45428	-0.68609	1.33735141324816	-0.594624	-8.673306	2.868582
Trial2	3	1	blindfold	clockwise	practice	Free	1	0.5	0	2.292175	-0.65346	-1.45431	-0.67518	1.3365395945223	-0.514632	-8.715624	2.610864
Trial2	3	1	blindfold	clockwise	practice	Free	1	0.5	0	2.31218	-0.6560301	-1.45435	-0.66279	1.33255246863723	-0.425996	-8.842578	2.891699
Trial2	3	1	blindfold	clockwise	practice	Free	1	0.5	0	2.332169	-0.65871	-1.45439	-0.65104	1.32908313334475	-0.518986	-8.580206	2.752494
Trial2	3	1	blindfold	clockwise	practice	Free	1	0.5	0	2.352173	-0.66133	-1.45435	-0.63858	1.3253195013442	-0.486268	-8.694465	2.766691
Trial2	3	1	blindfold	clockwise	practice	Free	1	0.5	0	2.372177	-0.66396	-1.45434	-0.61257	1.31531168359005	-0.575249	-8.605597	2.457101
Trial2	3	1	blindfold	clockwise	practice	Free	1	0.5	0	2.392181	-0.66946	-1.45434	-0.59927	1.31406286175615	-0.59776	-8.673306	2.789189
Trial2	3	1	blindfold	clockwise	practice	Free	1	0.5	0	2.41217	-0.67223	-1.45435	-0.58525	1.31020638495761	-0.45419	-8.851041	2.766487
Trial2	3	1	blindfold	clockwise	practice	Free	1	0.5	0	2.432175	-0.67505	-1.4544	-0.57144	1.306631624608	-0.472503	-8.821419	2.652801
Trial2	3	1	blindfold	clockwise	practice	Free	1	0.5	0	2.452179	-0.67778	-1.45441	-0.55695	1.30282731115231	-0.474454	-8.855273	2.823648
Trial2	3	1	blindfold	clockwise	practice	Free	1	0.5	0	2.472183	-0.68061	-1.4544	-0.52804	1.29331597363752	-0.597574	-8.664842	2.645515
Trial2	3	1	blindfold	clockwise	practice	Free	1	0.5	0	2.492172	-0.68643	-1.45435	-0.51283	1.29252110234136	-0.683325	-8.601365	2.485533
Trial2	3	1	blindfold	clockwise	practice	Free	1	0.5	0	2.512177	-0.68962	-1.45437	-0.49784	1.28958926400836	-0.584813	-8.884896	2.714103
Trial2	3	1	blindfold	clockwise	practice	Free	1	0.5	0	2.532181	-0.69275	-1.45442	-0.48213	1.2865076233399	-0.520501	-8.927214	2.765606
Trial2	3	1	blindfold	clockwise	practice	Free	1	0.5	0	2.55217	-0.69598	-1.45445	-0.46707	1.28394799148502	-0.476308	-8.834114	2.80084
Trial2	3	1	blindfold	clockwise	practice	Free	1	0.5	0	2.572174	-0.69897	-1.45445	-0.43423	1.27518030142029	-0.318792	-9.062631	2.797807
Trial2	3	1	blindfold	clockwise	practice	Free	1	0.5	0	2.592178	-0.70489	-1.4545	-0.41787	1.27529413219838	-0.405058	-8.91875	2.869178
Trial2	3	1	blindfold	clockwise	practice	Free	1	0.5	0	2.612183	-0.70773	-1.45445	-0.40143	1.27269705546749	-0.415496	-8.9653	2.562923
Trial2	3	1	blindfold	clockwise	practice	Free	1	0.5	0	2.632172	-0.7106	-1.45446	-0.38443	1.27017275319704	-0.346798	-8.851041	2.529537
Trial2	3	1	blindfold	clockwise	practice	Free	1	0.5	0	2.652176	-0.7133	-1.45445	-0.36776	1.26781088067795	-0.306451	-8.948373	2.782109
Trial2	3	1	blindfold	clockwise	practice	Free	1	0.5	0	2.67218	-0.71601	-1.45444	-0.33387	1.26101133840196	-0.322942	-8.863737	2.656182
Trial2	3	1	blindfold	clockwise	practice	Free	1	0.5	0	2.692169	-0.72099	-1.45445	-0.31621	1.26127133059877	-0.31125	-8.961068	2.689777
Trial2	3	1	blindfold	clockwise	practice	Free	1	0.5	0	2.712173	-0.72349	-1.45446	-0.29916	1.25953344033854	-0.333064	-8.956836	2.373229
Trial2	3	1	blindfold	clockwise	practice	Free	1	0.5	0	2.732178	-0.72586	-1.45449	-0.28179	1.25783080589272	-0.184125	-9.007618	2.394756
Trial2	3	1	blindfold	clockwise	practice	Free	1	0.5	0	2.752182	-0.7281	-1.45451	-0.26455	1.2562707977095	-0.142277	-9.028777	2.430736
Trial2	3	1	blindfold	clockwise	practice	Free	1	0.5	0	2.772171	-0.7302899	-1.4545	-0.23161	1.25190116181204	-0.120971	-9.0584	2.468927
Trial2	3	1	blindfold	clockwise	practice	Free	1	0.5	0	2.792175	-0.73395	-1.4545	-0.21441	1.25243933737828	-0.224977	-8.9653	2.537085
Trial2	3	1	blindfold	clockwise	practice	Free	1	0.5	0	2.81218	-0.73571	-1.45446	-0.19799	1.25147079804705	-0.200378	-8.762174	2.122102
Trial2	3	1	blindfold	clockwise	practice	Free	1	0.5	0	2.832169	-0.73747	-1.45446	-0.18139	1.25069356944215	-0.166829	-8.931446	2.177027
Trial2	3	1	blindfold	clockwise	practice	Free	1	0.5	0	2.852173	-0.7391	-1.45448	-0.16549	1.25010227562679	-0.165828	-9.079559	2.351895
Trial2	3	1	blindfold	clockwise	practice	Free	1	0.5	0	2.872177	-0.74068	-1.45452	-0.13431	1.24792873714809	-0.114311	-9.092254	2.307582
Trial2	3	1	blindfold	clockwise	practice	Free	1	0.5	0	2.892181	-0.74348	-1.45465	-0.11807	1.24907289749669	-0.233323	-9.358857	2.394916
Trial2	3	1	blindfold	clockwise	practice	Free	1	0.5	0	2.91217	-0.74491	-1.4547	-0.10339	1.2491959032619	-0.355579	-9.358857	2.465545
Trial2	3	1	blindfold	clockwise	practice	Free	1	0.5	0	2.932175	-0.74633	-1.45471	-0.088075	1.24943816608535	-0.370329	-9.464652	2.369638
Trial2	3	1	blindfold	clockwise	practice	Free	1	0.5	0	2.952179	-0.74792	-1.45472	-0.07341	1.25007731597844	-0.312709	-9.34193	2.325255
Trial2	3	1	blindfold	clockwise	practice	Free	1	0.5	0	2.972183	-0.74952	-1.45469	-0.043792	1.2502871586119	-0.396013	-9.244599	2.76158
Trial2	3	1	blindfold	clockwise	practice	Free	1	0.5	0	2.992172	-0.75301	-1.45465	-0.028825	1.25334148497582	-0.34753	-9.354626	2.782006
Trial2	3	1	blindfold	clockwise	practice	Free	1	0.5	0	3.012177	-0.7547801	-1.45466	-0.013465	1.25485229823341	-0.252036	-9.413871	2.578503
Trial2	3	1	blindfold	clockwise	practice	Free	1	0.5	0	3.032181	-0.75658	-1.45467	0.0012796	1.25658064667599	-0.318917	-9.159963	2.408143
Trial2	3	1	blindfold	clockwise	practice	Free	1	0.5	0	3.05217	-0.75829	-1.45461	0.016324	1.25839587530878	-0.037008	-9.117645	2.434161
Trial2	3	1	blindfold	clockwise	practice	Free	1	0.5	0	3.072174	-0.75985	-1.45456	0.04564	1.26067644360734	0.013462	-9.0584	2.349468
Trial2	3	1	blindfold	clockwise	practice	Free	1	0.5	0	3.092178	-0.76248	-1.45462	0.059991	1.26390449465319	-0.083696	-9.447725	2.503023
Trial2	3	1	blindfold	clockwise	practice	Free	1	0.5	0	3.112183	-0.76357	-1.4547	0.07443	1.26576024479544	-0.27148	-9.282685	2.757811
Trial2	3	1	blindfold	clockwise	practice	Free	1	0.5	0	3.132172	-0.76468	-1.45467	0.088966	1.26780533692257	-0.261288	-9.316539	2.708273
Trial2	3	1	blindfold	clockwise	practice	Free	1	0.5	0	3.152176	-0.76587	-1.45466	0.10383	1.27012104212713	-0.351234	-9.261526	2.384763
Trial2	3	1	blindfold	clockwise	practice	Free	1	0.5	0	3.17218	-0.76719	-1.45465	0.13223	1.2740703343373	-0.335165	-9.337698	2.504818
Trial2	3	1	blindfold	clockwise	practice	Free	1	0.5	0	3.192169	-0.7699	-1.45466	0.14674	1.27834999107953	-0.257403	-9.329235	2.582638
Trial2	3	1	blindfold	clockwise	practice	Free	1	0.5	0	3.212173	-0.77125	-1.45465	0.16075	1.28137315009475	-0.191885	-9.193817	2.518818
Trial2	3	1	blindfold	clockwise	practice	Free	1	0.5	0	3.232178	-0.77264	-1.45464	0.1751	1.28462940377077	-0.192465	-9.346162	2.536259
Trial2	3	1	blindfold	clockwise	practice	Free	1	0.5	0	3.252182	-0.77398	-1.45466	0.1889	1.2879085015814	-0.203325	-9.303844	2.444075
Trial2	3	1	blindfold	clockwise	practice	Free	1	0.5	0	3.272171	-0.77526	-1.45466	0.21609	1.29343845584531	-0.345211	-9.22344	2.523095
Trial2	3	1	blindfold	clockwise	practice	Free	1	0.5	0	3.292175	-0.77782	-1.45468	0.22939	1.29824639404288	-0.151456	-9.329235	2.356772
Trial2	3	1	blindfold	clockwise	practice	Free	1	0.5	0	3.31218	-0.77897	-1.45468	0.24302	1.30185367394537	-0.1106	-9.38848	2.586345
Trial2	3	1	blindfold	clockwise	practice	Free	1	0.5	0	3.332169	-0.7800699	-1.45469	0.2561	1.3054371985265	-0.185138	-9.346162	2.411924
Trial2	3	1	blindfold	clockwise	practice	Free	1	0.5	0	3.352173	-0.78111	-1.45469	0.26902	1.3090510145763	-0.142381	-9.43503	2.476644
Trial2	3	1	blindfold	clockwise	practice	Free	1	0.5	0	3.372177	-0.78211	-1.45469	0.29479	1.31556348644231	-0.280744	-9.134572	2.375365
Trial2	3	1	blindfold	clockwise	practice	Free	1	0.5	0	3.392181	-0.7843	-1.45465	0.30737	1.32056909449263	-0.288879	-9.248831	2.082335
Trial2	3	1	blindfold	clockwise	practice	Free	1	0.5	0	3.41217	-0.78542	-1.45465	0.31945	1.32451987286141	-0.061009	-9.375785	2.085283
Trial2	3	1	blindfold	clockwise	practice	Free	1	0.5	0	3.432175	-0.7864	-1.45466	0.3303	1.32812761080926	-0.046349	-9.337698	1.968052
Trial2	3	1	blindfold	clockwise	practice	Free	1	0.5	0	3.452179	-0.7872	-1.45468	0.3417	1.331781824697	0.077907	-9.549288	2.087616
Trial2	3	1	blindfold	clockwise	practice	Free	1	0.5	0	3.472183	-0.78785	-1.45472	0.36189	1.33773019144273	-0.089637	-9.405407	2.136681
Trial2	3	1	blindfold	clockwise	practice	Free	1	0.5	0	3.492172	-0.78897	-1.45478	0.37145	1.34142415068863	-0.212431	-9.794733	2.316512
Trial2	3	1	blindfold	clockwise	practice	Free	1	0.5	0	3.512177	-0.7896	-1.45484	0.38081	1.34465031551143	-0.342321	-9.621229	2.42041
Trial2	3	1	blindfold	clockwise	practice	Free	1	0.5	0	3.532181	-0.79037	-1.45484	0.38991	1.34799283242468	-0.293984	-9.773574	2.362586
Trial2	3	1	blindfold	clockwise	practice	Free	1	0.5	0	3.55217	-0.79119	-1.45485	0.39896	1.3514217003	-0.301882	-9.578911	2.239995
Trial2	3	1	blindfold	clockwise	practice	Free	1	0.5	0	3.572174	-0.79207	-1.45481	0.41544	1.35721603958338	-0.292555	-9.557752	2.119223
Trial2	3	1	blindfold	clockwise	practice	Free	1	0.5	0	3.592178	-0.79378	-1.45481	0.4235	1.36132986971756	-0.193002	-9.536593	2.357674
Trial2	3	1	blindfold	clockwise	practice	Free	1	0.5	0	3.612183	-0.79459	-1.45479	0.43097	1.36444069524675	-0.204772	-9.676242	2.16621
Trial2	3	1	blindfold	clockwise	practice	Free	1	0.5	0	3.632172	-0.79539	-1.45482	0.43802	1.36744169533605	-0.189092	-9.705865	2.045389
Trial2	3	1	blindfold	clockwise	practice	Free	1	0.5	0	3.652176	-0.79612	-1.45484	0.44508	1.37040992711597	-0.251208	-9.549288	2.353676
Trial2	3	1	blindfold	clockwise	practice	Free	1	0.5	0	3.67218	-0.79688	-1.45481	0.45791	1.37534698214029	-0.239107	-9.722792	2.343573
Trial2	3	1	blindfold	clockwise	practice	Free	1	0.5	0	3.692169	-0.79813	-1.45487	0.46378	1.37848956897679	-0.123561	-9.739719	2.216058
Trial2	3	1	blindfold	clockwise	practice	Free	1	0.5	0	3.712173	-0.79863	-1.45487	0.46968	1.38095588623028	-0.236976	-9.743951	2.463408
Trial2	3	1	blindfold	clockwise	practice	Free	1	0.5	0	3.732178	-0.79914	-1.45486	0.47518	1.38331517228621	-0.155593	-9.69317	2.105441
Trial2	3	1	blindfold	clockwise	practice	Free	1	0.5	0	3.752182	-0.79958	-1.45486	0.47998	1.38538403045042	-0.060882	-9.777806	1.899408
Trial2	3	1	blindfold	clockwise	practice	Free	1	0.5	0	3.772171	-0.79992	-1.45489	0.48923	1.38893409115969	-0.124181	-9.798965	2.344792
Trial2	3	1	blindfold	clockwise	practice	Free	1	0.5	0	3.792175	-0.80057	-1.45488	0.49371	1.3911261370114	-0.152886	-9.879369	2.49452
Trial2	3	1	blindfold	clockwise	practice	Free	1	0.5	0	3.81218	-0.80088	-1.45493	0.49768	1.39282951176813	-0.163575	-9.900528	2.094182
Trial2	3	1	blindfold	clockwise	practice	Free	1	0.5	0	3.832169	-0.80116	-1.45497	0.50146	1.39444590277409	-0.178174	-10.01479	2.100814
Trial2	3	1	blindfold	clockwise	practice	Free	1	0.5	0	3.852173	-0.80143	-1.455	0.5048	1.39590224328161	-0.154331	-10.00209	2.122898
Trial2	3	1	blindfold	clockwise	practice	Free	1	0.5	0	3.872177	-0.80168	-1.45501	0.51001	1.39802757507152	-0.124306	-10.00632	2.033042
Trial2	3	1	blindfold	clockwise	practice	Free	1	0.5	0	3.892181	-0.80204	-1.45499	0.51208	1.39911908268427	-0.266625	-9.985164	2.284842
Trial2	3	1	blindfold	clockwise	practice	Free	1	0.5	0	3.91217	-0.80225	-1.45499	0.51394	1.39999617104247	-0.309929	-10.05287	2.33827
Trial2	3	1	blindfold	clockwise	practice	Free	1	0.5	0	3.932175	-0.80249	-1.45498	0.51576	1.40088849371728	-0.365371	-9.879369	2.337885
Trial2	3	1	blindfold	clockwise	practice	Free	1	0.5	0	3.952179	-0.80276	-1.45494	0.5174	1.40174404089297	-0.415707	-9.756647	2.430853
Trial2	3	1	blindfold	clockwise	practice	Free	1	0.5	0	3.972183	-0.80302	-1.45489	0.52073	1.40321804217323	-0.426586	-9.773574	2.500956
Trial2	3	1	blindfold	clockwise	practice	Free	1	0.5	0	3.992172	-0.80351	-1.45489	0.52193	1.40411867380212	-0.188332	-9.828587	2.081224
Trial2	3	1	blindfold	clockwise	practice	Free	1	0.5	0	4.012177	-0.80362	-1.45491	0.5228	1.40454438306099	-0.14518	-9.773574	2.053525
Trial2	3	1	blindfold	clockwise	practice	Free	1	0.5	0	4.032181	-0.8036799	-1.45488	0.52332	1.40479364113008	-0.06098	-9.756647	2.131
Trial2	3	1	blindfold	clockwise	practice	Free	1	0.5	0	4.05217	-0.8036799	-1.45488	0.52351	1.40486446135594	0.081371	-9.790501	2.08019
Trial2	3	1	blindfold	clockwise	practice	Free	1	0.5	0	4.072174	-0.8036799	-1.4549	0.52369	1.40493152668697	0.141723	-9.908991	1.878873
Trial2	3	1	blindfold	clockwise	practice	Free	1	0.5	0	4.092178	-0.80365	-1.45498	0.52378	1.40493731348667	0.324451	-9.972468	1.608286
Trial2	3	1	blindfold	clockwise	practice	Free	1	0.5	0	4.112183	-0.80363	-1.45498	0.52388	1.40495602130299	0.485063	-9.824355	1.683109
Trial2	3	1	blindfold	clockwise	practice	Free	1	0.5	0	4.132172	-0.8036	-1.45492	0.52397	1.40496176593394	0.572521	-9.655083	1.725887
Trial2	3	1	blindfold	clockwise	practice	Free	1	0.5	0	4.152176	-0.80356	-1.45485	0.52407	1.40496196123021	0.706224	-9.604302	1.821763
Trial2	3	1	blindfold	clockwise	practice	Free	1	0.5	0	4.17218	-0.80352	-1.45481	0.52428	1.40500319683863	0.841171	-9.532361	1.926015
Trial2	3	1	blindfold	clockwise	practice	Free	1	0.5	0	4.192169	-0.80342	-1.45473	0.52438	1.40494770961723	1.068751	-9.451957	1.815674
Trial2	3	1	blindfold	clockwise	practice	Free	1	0.5	0	4.212173	-0.80335	-1.45472	0.52447	1.40491633205888	1.201275	-9.430798	1.727822
Trial2	3	1	blindfold	clockwise	practice	Free	1	0.5	0	4.232178	-0.80328	-1.4547	0.52456	1.40488501835095	1.347698	-9.380016	1.676427
Trial2	3	1	blindfold	clockwise	practice	Free	1	0.5	0	4.252182	-0.80321	-1.45469	0.52465	1.40485371319667	1.461853	-9.350394	1.627599
Trial2	3	1	blindfold	clockwise	practice	Free	1	0.5	0	4.272171	-0.80313	-1.45468	0.52482	1.40484297521162	1.534737	-9.312308	1.61055
Trial2	3	1	blindfold	clockwise	practice	Free	1	0.5	0	4.292175	-0.80295	-1.45468	0.52491	1.40470963326043	1.654053	-9.409639	1.520403
Trial2	3	1	blindfold	clockwise	practice	Free	1	0.5	0	4.31218	-0.80285	-1.45469	0.525	1.40465053245993	1.793136	-9.363089	1.594144
Trial2	3	1	blindfold	clockwise	practice	Free	1	0.5	0	4.332169	-0.80274	-1.45468	0.52512	1.40459335224358	1.936366	-9.282685	1.485407
Trial2	3	1	blindfold	clockwise	practice	Free	1	0.5	0	4.352173	-0.80258	-1.45465	0.52526	1.40449733147396	2.041081	-9.240367	1.331248
Trial2	3	1	blindfold	clockwise	practice	Free	1	0.5	0	4.372177	-0.80234	-1.45462	0.52566	1.40442437073544	2.187961	-9.172658	1.078887
Trial2	3	1	blindfold	clockwise	practice	Free	1	0.5	0	4.392181	-0.80129	-1.45454	0.52598	1.40357064539513	2.593817	-9.045704	0.814746
Trial2	3	1	blindfold	clockwise	practice	Free	1	0.5	0	4.41217	-0.80027	-1.45453	0.52638	1.40277506373548	2.848454	-9.104949	0.784151
Trial2	3	1	blindfold	clockwise	practice	Free	1	0.5	0	4.432175	-0.79878	-1.45455	0.5269	1.40158950978568	2.944372	-9.185354	0.700873
Trial2	3	1	blindfold	clockwise	practice	Free	1	0.5	0	4.452179	-0.7965701	-1.45458	0.52748	1.39976036673677	3.070147	-9.219208	0.628402
Trial2	3	1	blindfold	clockwise	practice	Free	1	0.5	0	4.472183	-0.7938499	-1.45461	0.52906	1.39783839210833	3.14446	-9.219208	0.555292
Trial2	3	1	blindfold	clockwise	practice	Free	1	0.5	0	4.492172	-0.78584	-1.45463	0.52999	1.39078179914846	3.125023	-9.189585	0.639893
Trial2	3	1	blindfold	clockwise	practice	Free	1	0.5	0	4.512177	-0.78087	-1.4546	0.5311	1.38661284888524	3.120836	-9.104949	0.647561
Trial2	3	1	blindfold	clockwise	practice	Free	1	0.5	0	4.532181	-0.77524	-1.45455	0.53239	1.38191033659799	3.044747	-8.969532	0.636989
Trial2	3	1	blindfold	clockwise	practice	Free	1	0.5	0	4.55217	-0.76895	-1.4545	0.53395	1.37671225659338	3.002994	-8.901823	0.739231
Trial2	3	1	blindfold	clockwise	practice	Free	1	0.5	0	4.572174	-0.76179	-1.45446	0.53778	1.37161265002635	3.028018	-8.952605	0.810898
Trial2	3	1	blindfold	clockwise	practice	Free	1	0.5	0	4.592178	-0.74574	-1.45449	0.53984	1.35768013388439	3.050678	-8.944141	0.749527
Trial2	3	1	blindfold	clockwise	practice	Free	1	0.5	0	4.612183	-0.73718	-1.45447	0.54211	1.35073965632141	3.018383	-8.842578	0.621763
Trial2	3	1	blindfold	clockwise	practice	Free	1	0.5	0	4.632172	-0.72745	-1.45443	0.54448	1.3427926248192	3.009145	-8.808723	0.658183
Trial2	3	1	blindfold	clockwise	practice	Free	1	0.5	0	4.652176	-0.71708	-1.45439	0.54696	1.3343346494485	2.923865	-8.681769	0.773122
Trial2	3	1	blindfold	clockwise	practice	Free	1	0.5	0	4.67218	-0.70644	-1.45435	0.55235	1.32687147508484	2.925332	-8.711392	0.701449
Trial2	3	1	blindfold	clockwise	practice	Free	1	0.5	0	4.692169	-0.6835901	-1.45434	0.55503	1.30726573619893	2.902528	-8.686001	0.631118
Trial2	3	1	blindfold	clockwise	practice	Free	1	0.5	0	4.712173	-0.67143	-1.45435	0.55799	1.29753654354973	2.908917	-8.842578	0.657705
Trial2	3	1	blindfold	clockwise	practice	Free	1	0.5	0	4.732178	-0.6588	-1.4544	0.56093	1.2874237584899	3.02996	-8.774869	0.619948
Trial2	3	1	blindfold	clockwise	practice	Free	1	0.5	0	4.752182	-0.6452299	-1.4544	0.56398	1.27656767431129	3.143245	-8.757942	0.516057
Trial2	3	1	blindfold	clockwise	practice	Free	1	0.5	0	4.772171	-0.63101	-1.45439	0.56989	1.26647473263466	3.059051	-8.724087	0.469601
Trial2	3	1	blindfold	clockwise	practice	Free	1	0.5	0	4.792175	-0.60158	-1.45438	0.57283	1.24161697550753	3.101478	-8.812955	0.430126
Trial2	3	1	blindfold	clockwise	practice	Free	1	0.5	0	4.81218	-0.58601	-1.45441	0.57578	1.22920312505888	3.154705	-8.910287	0.390691
Trial2	3	1	blindfold	clockwise	practice	Free	1	0.5	0	4.832169	-0.56937	-1.45446	0.57853	1.21583270707326	3.212103	-8.927214	0.266726
Trial2	3	1	blindfold	clockwise	practice	Free	1	0.5	0	4.852173	-0.55263	-1.4545	0.58129	1.20246746484702	3.261662	-9.164195	0.442046
Trial2	3	1	blindfold	clockwise	practice	Free	1	0.5	0	4.872177	-0.53531	-1.45457	0.58706	1.19017063844893	3.292953	-9.286917	0.439323
Trial2	3	1	blindfold	clockwise	practice	Free	1	0.5	0	4.892181	-0.49835	-1.45472	0.58996	1.15963592918197	3.226546	-9.439262	0.417693
Trial2	3	1	blindfold	clockwise	practice	Free	1	0.5	0	4.91217	-0.47939	-1.45474	0.5929	1.14487341967068	3.144715	-9.528129	0.482614
Trial2	3	1	blindfold	clockwise	practice	Free	1	0.5	0	4.932175	-0.46008	-1.45475	0.59593	1.12999384347978	3.006361	-9.418103	0.335442
Trial2	3	1	blindfold	clockwise	practice	Free	1	0.5	0	4.952179	-0.43992	-1.45473	0.59889	1.11450386348274	3.030897	-9.443493	0.399766
Trial2	3	1	blindfold	clockwise	practice	Free	1	0.5	0	4.972183	-0.42009	-1.45471	0.60514	1.10125381894919	3.025645	-9.29538	0.529598
Trial2	3	1	blindfold	clockwise	practice	Free	1	0.5	0	4.992172	-0.37887	-1.45468	0.60817	1.06877650192699	3.112304	-9.447725	0.262314
Trial2	3	1	blindfold	clockwise	practice	Free	1	0.5	0	5.012177	-0.35803	-1.45471	0.61124	1.05348464190319	2.971677	-9.50697	0.346643
Trial2	3	1	blindfold	clockwise	practice	Free	1	0.5	0	5.032181	-0.33637	-1.45473	0.61431	1.03773382780529	2.828923	-9.240367	0.477141
Trial2	3	1	blindfold	clockwise	practice	Free	1	0.5	0	5.05217	-0.31525	-1.45466	0.61761	1.02277791442859	2.818751	-9.185354	0.569448
Trial2	3	1	blindfold	clockwise	practice	Free	1	0.5	0	5.072174	-0.29402	-1.45461	0.62374	1.00971251609061	2.745075	-9.121877	0.427378
Trial2	3	1	blindfold	clockwise	practice	Free	1	0.5	0	5.092178	-0.25057	-1.4545	0.62643	0.977634817989668	2.750649	-8.969532	-0.12325
Trial2	3	1	blindfold	clockwise	practice	Free	1	0.5	0	5.112183	-0.22832	-1.45447	0.62852	0.962022573271572	2.876846	-8.973764	-0.146113
Trial2	3	1	blindfold	clockwise	practice	Free	1	0.5	0	5.132172	-0.2065	-1.45446	0.63048	0.946914600606688	2.845142	-8.914518	0.031555
Trial2	3	1	blindfold	clockwise	practice	Free	1	0.5	0	5.152176	-0.18449	-1.45445	0.63239	0.931903264218882	2.765492	-8.867969	0.211096
Trial2	3	1	blindfold	clockwise	practice	Free	1	0.5	0	5.17218	-0.16237	-1.45446	0.63624	0.918441809044371	2.693471	-9.08379	0.254
Trial2	3	1	blindfold	clockwise	practice	Free	1	0.5	0	5.192169	-0.11732	-1.45456	0.63815	0.88787351384661	2.759367	-9.248831	0.295992
Trial2	3	1	blindfold	clockwise	practice	Free	1	0.5	0	5.212173	-0.095132	-1.4546	0.64015	0.874056139136923	2.689718	-9.240367	0.26203
Trial2	3	1	blindfold	clockwise	practice	Free	1	0.5	0	5.232178	-0.072326	-1.45463	0.64217	0.860197286215801	2.587571	-9.325003	0.333112
Trial2	3	1	blindfold	clockwise	practice	Free	1	0.5	0	5.252182	-0.050304	-1.45464	0.64444	0.84742988105896	2.544413	-9.227672	0.429003
Trial2	3	1	blindfold	clockwise	practice	Free	1	0.5	0	5.272171	-0.028423	-1.45462	0.64937	0.83720504239558	2.530064	-9.17689	0.498201
Trial2	3	1	blindfold	clockwise	practice	Free	1	0.5	0	5.292175	0.015593	-1.4546	0.65198	0.812236443362387	2.560503	-9.168426	0.400311
Trial2	3	1	blindfold	clockwise	practice	Free	1	0.5	0	5.31218	0.037727	-1.45459	0.65477	0.801511137043083	2.511049	-9.088022	0.519843
Trial2	3	1	blindfold	clockwise	practice	Free	1	0.5	0	5.332169	0.059027	-1.45456	0.65788	0.791999552293226	2.423403	-9.092254	0.605289
Trial2	3	1	blindfold	clockwise	practice	Free	1	0.5	0	5.352173	0.080116	-1.45454	0.6611199	0.78318716957696	2.471015	-9.075327	0.65408
Trial2	3	1	blindfold	clockwise	practice	Free	1	0.5	0	5.372177	0.10165	-1.45452	0.66801	0.777766081873719	2.499463	-8.982227	0.600933
Trial2	3	1	blindfold	clockwise	practice	Free	1	0.5	0	5.392181	0.14306	-1.45446	0.67144	0.760419519221059	2.566421	-8.939909	0.347132
Trial2	3	1	blindfold	clockwise	practice	Free	1	0.5	0	5.41217	0.1637	-1.45448	0.67482	0.753975948371838	2.527633	-9.028777	0.211791
Trial2	3	1	blindfold	clockwise	practice	Free	1	0.5	0	5.432175	0.18482	-1.45451	0.67811	0.747777782168186	2.353146	-9.045704	0.333759
Trial2	3	1	blindfold	clockwise	practice	Free	1	0.5	0	5.452179	0.20508	-1.45451	0.68137	0.742457290157698	2.255807	-9.020313	0.406754
Trial2	3	1	blindfold	clockwise	practice	Free	1	0.5	0	5.472183	0.22623	-1.45451	0.68725	0.739771932888782	2.277872	-8.982227	0.27226
Trial2	3	1	blindfold	clockwise	practice	Free	1	0.5	0	5.492172	0.26458	-1.45452	0.68991	0.72897076189625	2.289022	-9.113413	0.039212
Trial2	3	1	blindfold	clockwise	practice	Free	1	0.5	0	5.512177	0.28418	-1.45456	0.69213	0.724998098692239	2.366887	-9.325003	-0.058159
Trial2	3	1	blindfold	clockwise	practice	Free	1	0.5	0	5.532181	0.30298	-1.45465	0.69412	0.721539630566226	2.475554	-9.464652	0.049993
Trial2	3	1	blindfold	clockwise	practice	Free	1	0.5	0	5.55217	0.32154	-1.45472	0.69609	0.718602279921559	2.411526	-9.422334	0.262563
Trial2	3	1	blindfold	clockwise	practice	Free	1	0.5	0	5.572174	0.34039	-1.4547	0.69965	0.717624881536119	2.358248	-9.240367	0.22935
Trial2	3	1	blindfold	clockwise	practice	Free	1	0.5	0	5.592178	0.37616	-1.45461	0.70133	0.712179839738236	2.293342	-9.155731	0.125618
Trial2	3	1	blindfold	clockwise	practice	Free	1	0.5	0	5.612183	0.39409	-1.45458	0.7029999	0.71093308947383	2.226317	-9.143036	0.3363
Trial2	3	1	blindfold	clockwise	practice	Free	1	0.5	0	5.632172	0.41115	-1.45456	0.70473	0.710308905790276	2.330232	-9.168426	0.304866
Trial2	3	1	blindfold	clockwise	practice	Free	1	0.5	0	5.652176	0.42847	-1.45456	0.70635	0.70996254637716	2.402348	-9.151499	0.148865
Trial2	3	1	blindfold	clockwise	practice	Free	1	0.5	0	5.67218	0.44456	-1.45458	0.70974	0.711901984010814	2.348206	-9.189585	0.248839
Trial2	3	1	blindfold	clockwise	practice	Free	1	0.5	0	5.692169	0.47731	-1.4546	0.71165	0.712011641992998	2.164357	-9.117645	0.47578
Trial2	3	1	blindfold	clockwise	practice	Free	1	0.5	0	5.712173	0.49281	-1.45458	0.71372	0.713756238555186	2.167635	-9.193817	0.388863
Trial2	3	1	blindfold	clockwise	practice	Free	1	0.5	0	5.732178	0.50841	-1.45458	0.71582	0.715869356451018	2.245753	-9.168426	0.453912
Trial2	3	1	blindfold	clockwise	practice	Free	1	0.5	0	5.752182	0.52323	-1.45459	0.71806	0.718435674483492	2.221696	-9.206513	0.474956
Trial2	3	1	blindfold	clockwise	practice	Free	1	0.5	0	5.772171	0.53773	-1.45461	0.72249	0.723474512097737	2.265567	-9.265758	0.455834
Trial2	3	1	blindfold	clockwise	practice	Free	1	0.5	0	5.792175	0.56626	-1.45464	0.72465	0.727673033883896	2.245213	-9.257294	0.359285
Trial2	3	1	blindfold	clockwise	practice	Free	1	0.5	0	5.81218	0.57983	-1.45465	0.7269	0.731270467882702	2.121396	-9.325003	0.359699
Trial2	3	1	blindfold	clockwise	practice	Free	1	0.5	0	5.832169	0.59378	-1.45465	0.72892	0.734927972267457	2.043203	-9.26999	0.407402
Trial2	3	1	blindfold	clockwise	practice	Free	1	0.5	0	5.852173	0.6061	-1.45463	0.73097	0.738630019182935	2.087185	-9.261526	0.319449
Trial2	3	1	blindfold	clockwise	practice	Free	1	0.5	0	5.872177	0.61838	-1.45464	0.73443	0.743909452728482	2.144022	-9.274221	0.19897
Trial2	3	1	blindfold	clockwise	practice	Free	1	0.5	0	5.892181	0.64206	-1.45465	0.73598	0.749564914441582	1.940552	-9.38848	0.225824
Trial2	3	1	blindfold	clockwise	practice	Free	1	0.5	0	5.91217	0.65335	-1.45466	0.73739	0.753166785204245	2.073926	-9.278453	0.213152
Trial2	3	1	blindfold	clockwise	practice	Free	1	0.5	0	5.932175	0.66381	-1.45465	0.7387	0.756644869504124	1.979023	-9.29538	0.225809
Trial2	3	1	blindfold	clockwise	practice	Free	1	0.5	0	5.952179	0.67374	-1.45466	0.73992	0.76004421794512	1.924201	-9.363089	0.188306
Trial2	3	1	blindfold	clockwise	practice	Free	1	0.5	0	5.972183	0.6834	-1.45468	0.74167	0.764009149294848	1.896252	-9.418103	0.077103
Trial2	3	1	blindfold	clockwise	practice	Free	1	0.5	0	5.992172	0.70057	-1.45473	0.74216	0.768784637231691	1.831623	-9.456189	-0.105065
Trial2	3	1	blindfold	clockwise	practice	Free	1	0.5	0	6.012177	0.70785	-1.45474	0.7423699	0.770918125567894	1.796449	-9.502739	-0.188481
Trial2	3	1	blindfold	clockwise	practice	Free	1	0.5	0	6.032181	0.71492	-1.45477	0.7423699	0.772854299128708	1.792867	-9.621229	-0.220917
Trial2	3	1	blindfold	clockwise	practice	Free	1	0.5	0	6.05217	0.72108	-1.45481	0.74236	0.774580358718185	1.659901	-9.731256	-0.027964
Trial2	3	1	blindfold	clockwise	practice	Free	1	0.5	0	6.072174	0.72648	-1.45487	0.74269	0.776454493812635	1.609808	-9.803196	0.180205
Trial2	3	1	blindfold	clockwise	practice	Free	1	0.5	0	6.092178	0.73481	-1.45489	0.7428	0.779029890083104	1.80368	-9.748183	0.017282
Trial2	3	1	blindfold	clockwise	practice	Free	1	0.5	0	6.112183	0.73784	-1.45488	0.7428	0.779948524017996	1.877089	-9.705865	-0.078258
Trial2	3	1	blindfold	clockwise	practice	Free	1	0.5	0	6.132172	0.7403499	-1.45487	0.7427	0.780622474452625	1.896096	-9.820124	-0.181612
Trial2	3	1	blindfold	clockwise	practice	Free	1	0.5	0	6.152176	0.74224	-1.4549	0.74253	0.781044817390684	1.897805	-9.925919	-0.283378
Trial2	3	1	blindfold	clockwise	practice	Free	1	0.5	0	6.17218	0.7436	-1.45495	0.7423699	0.781315626164647	1.837312	-9.959773	-0.339291
Trial2	3	1	blindfold	clockwise	practice	Free	1	0.5	0	6.192169	0.74446	-1.45499	0.74234	0.78155575788711	1.581119	-9.908991	-0.430484
Trial2	3	1	blindfold	clockwise	practice	Free	1	0.5	0	6.212173	0.74454	-1.45496	0.7423199	0.781561721587931	1.360959	-9.790501	-0.368617
Trial2	3	1	blindfold	clockwise	practice	Free	1	0.5	0	6.232178	0.74461	-1.45491	0.74231	0.781574146331167	1.19942	-9.69317	-0.300761
Trial2	3	1	blindfold	clockwise	practice	Free	1	0.5	0	6.252182	0.74468	-1.45487	0.74229	0.781577122997114	1.146059	-9.684706	-0.376581
Trial2	3	1	blindfold	clockwise	practice	Free	1	0.5	0	6.272171	0.74474	-1.45485	0.7422	0.781510420502696	1.184233	-9.748183	-0.497506
Trial2	3	1	blindfold	clockwise	practice	Free	1	0.5	0	6.292175	0.74488	-1.45492	0.74213	0.78148775087887	1.354702	-9.913223	-1.154788
Trial2	3	1	blindfold	clockwise	practice	Free	1	0.5	0	6.31218	0.7449501	-1.45495	0.74204	0.781424250756364	1.408775	-9.938614	-1.536056
Trial2	3	1	blindfold	clockwise	practice	Free	1	0.5	0	6.332169	0.74503	-1.45497	0.74194	0.781354394316672	1.43662	-9.947078	-1.822739
Trial2	3	1	blindfold	clockwise	practice	Free	1	0.5	0	6.352173	0.74511	-1.45496	0.7418	0.781246539287892	1.496892	-9.913223	-2.006518
Trial2	3	1	blindfold	clockwise	practice	Free	1	0.5	0	6.372177	0.74521	-1.45496	0.74095	0.780470956365274	1.52727	-9.955541	-2.22015
Trial2	3	1	blindfold	clockwise	practice	Free	1	0.5	0	6.392181	0.74573	-1.45499	0.73994	0.779675911716786	1.503144	-9.947078	-2.710704
Trial2	3	1	blindfold	clockwise	practice	Free	1	0.5	0	6.41217	0.7462699	-1.45499	0.73831	0.778299755712126	1.426078	-9.925919	-2.858324
Trial2	3	1	blindfold	clockwise	practice	Free	1	0.5	0	6.432175	0.74708	-1.45498	0.7361	0.776461040456025	1.407226	-9.951309	-2.993372
Trial2	3	1	blindfold	clockwise	practice	Free	1	0.5	0	6.452179	0.7494	-1.45498	0.73322	0.774475248552676	1.297556	-9.883601	-2.96174
Trial2	3	1	blindfold	clockwise	practice	Free	1	0.5	0	6.472183	0.7494	-1.45498	0.73322	0.774475248552676	1.297556	-9.883601	-2.96174
Trial2	3	1	blindfold	clockwise	practice	Free	1	0.5	0	6.492172	0.75451	-1.45498	0.7215	0.765073580412294	1.297556	-9.883601	-2.96174
Trial2	3	1	blindfold	clockwise	practice	Free	1	0.5	0	6.512177	0.75458	-1.45493	0.71487	0.758847892903001	1.163886	-9.76511	-3.21103
Trial2	3	1	blindfold	clockwise	practice	Free	1	0.5	0	6.532181	0.75711	-1.45487	0.70837	0.753587132836648	1.032724	-9.680474	-3.302316
Trial2	3	1	blindfold	clockwise	practice	Free	1	0.5	0	6.55217	0.75938	-1.45483	0.70091	0.747363932917446	1.069649	-9.570447	-3.489349
Trial2	3	1	blindfold	clockwise	practice	Free	1	0.5	0	6.572174	0.76199	-1.45482	0.68338	0.731879088860078	1.163447	-9.748183	-3.543984
Trial2	3	1	blindfold	clockwise	practice	Free	1	0.5	0	6.592178	0.7678	-1.45482	0.6735	0.724788988414555	0.986297	-9.511202	-2.983417
Trial2	3	1	blindfold	clockwise	practice	Free	1	0.5	0	6.612183	0.77109	-1.45478	0.66361	0.716845932842329	1.048132	-9.60007	-2.841674
Trial2	3	1	blindfold	clockwise	practice	Free	1	0.5	0	6.632172	0.77445	-1.45479	0.6532	0.708514703001933	0.893063	-9.477348	-2.650191
Trial2	3	1	blindfold	clockwise	practice	Free	1	0.5	0	6.652176	0.77798	-1.45474	0.6427	0.700240052723636	0.888014	-9.392712	-2.873127
Trial2	3	1	blindfold	clockwise	practice	Free	1	0.5	0	6.67218	0.7815	-1.45473	0.61972	0.680657840674074	1.032922	-9.604302	-3.125477
Trial2	3	1	blindfold	clockwise	practice	Free	1	0.5	0	6.692169	0.78918	-1.45472	0.60844	0.673664833104946	0.921653	-9.367321	-2.453033
Trial2	3	1	blindfold	clockwise	practice	Free	1	0.5	0	6.712173	0.79298	-1.45469	0.59655	0.664612023937328	0.888764	-9.240367	-2.324745
Trial2	3	1	blindfold	clockwise	practice	Free	1	0.5	0	6.732178	0.79705	-1.45465	0.58519	0.656266741486558	0.774874	-9.456189	-2.213025
Trial2	3	1	blindfold	clockwise	practice	Free	1	0.5	0	6.752182	0.801	-1.45468	0.57395	0.648089186375242	0.850615	-9.371553	-2.342775
Trial2	3	1	blindfold	clockwise	practice	Free	1	0.5	0	6.772171	0.80502	-1.45468	0.55158	0.630299715055429	0.779909	-9.325003	-2.293206
Trial2	3	1	blindfold	clockwise	practice	Free	1	0.5	0	6.792175	0.81267	-1.45459	0.54033	0.624274799479215	0.915437	-9.219208	-2.730428
Trial2	3	1	blindfold	clockwise	practice	Free	1	0.5	0	6.81218	0.81655	-1.45461	0.52793	0.615559924182782	1.091665	-9.299612	-2.956262
Trial2	3	1	blindfold	clockwise	practice	Free	1	0.5	0	6.832169	0.82084	-1.45464	0.51602	0.607630600521552	0.924413	-9.202281	-2.660179
Trial2	3	1	blindfold	clockwise	practice	Free	1	0.5	0	6.852173	0.82487	-1.45462	0.50403	0.5996555183479	0.879011	-9.143036	-2.414186
Trial2	3	1	blindfold	clockwise	practice	Free	1	0.5	0	6.872177	0.82905	-1.45457	0.47901	0.581140689175771	0.945276	-9.01185	-2.755023
Trial2	3	1	blindfold	clockwise	practice	Free	1	0.5	0	6.892181	0.83761	-1.45454	0.46601	0.575452726526401	0.601481	-9.066863	-2.759815
Trial2	3	1	blindfold	clockwise	practice	Free	1	0.5	0	6.91217	0.84166	-1.45453	0.45256	0.567046815404486	0.478094	-9.024545	-2.337655
Trial2	3	1	blindfold	clockwise	practice	Free	1	0.5	0	6.932175	0.84561	-1.45445	0.43915	0.558837162224891	0.577397	-8.664842	-2.759101
Trial2	3	1	blindfold	clockwise	practice	Free	1	0.5	0	6.952179	0.84941	-1.4544	0.42462	0.549899506771884	0.939141	-8.977995	-3.243083
Trial2	3	1	blindfold	clockwise	practice	Free	1	0.5	0	6.972183	0.85341	-1.45445	0.3945	0.52964978578367	0.940496	-8.91875	-3.165571
Trial2	3	1	blindfold	clockwise	practice	Free	1	0.5	0	6.992172	0.86224	-1.45439	0.3793	0.524486677657927	0.782203	-8.779101	-2.67592
Trial2	3	1	blindfold	clockwise	practice	Free	1	0.5	0	7.012177	0.86651	-1.45438	0.36386	0.516452968547779	0.687832	-8.863737	-2.668967
Trial2	3	1	blindfold	clockwise	practice	Free	1	0.5	0	7.032181	0.8710099	-1.4544	0.34791	0.508615511923761	0.435464	-8.804492	-2.361108
Trial2	3	1	blindfold	clockwise	practice	Free	1	0.5	0	7.05217	0.87528	-1.45436	0.33259	0.50144906808456	0.432775	-8.647915	-2.725516
Trial2	3	1	blindfold	clockwise	practice	Free	1	0.5	0	7.072174	0.87917	-1.45435	0.29903	0.482896297114677	0.838671	-8.999154	-3.073546
Trial2	3	1	blindfold	clockwise	practice	Free	1	0.5	0	7.092178	0.88783	-1.45441	0.28182	0.479410717020999	0.770576	-8.690233	-2.351549
Trial2	3	1	blindfold	clockwise	practice	Free	1	0.5	0	7.112183	0.89248	-1.45436	0.26535	0.473762802129287	0.804432	-8.66061	-2.097678
Trial2	3	1	blindfold	clockwise	practice	Free	1	0.5	0	7.132172	0.89694	-1.45433	0.24917	0.46866517847934	0.582582	-8.563279	-1.935261
Trial2	3	1	blindfold	clockwise	practice	Free	1	0.5	0	7.152176	0.90163	-1.45427	0.23237	0.46400695707373	0.534898	-8.478643	-2.418156
Trial2	3	1	blindfold	clockwise	practice	Free	1	0.5	0	7.17218	0.90627	-1.45429	0.1983	0.452082101567476	0.867078	-8.931446	-3.162604
Trial2	3	1	blindfold	clockwise	practice	Free	1	0.5	0	7.192169	0.91571	-1.45434	0.18096	0.453388742841314	0.685212	-8.402471	-2.440262
Trial2	3	1	blindfold	clockwise	practice	Free	1	0.5	0	7.212173	0.92053	-1.45423	0.16316	0.451072813529921	0.722845	-8.398239	-2.341006
Trial2	3	1	blindfold	clockwise	practice	Free	1	0.5	0	7.232178	0.92556	-1.45419	0.14588	0.449869187178755	0.668707	-8.207808	-2.238076
Trial2	3	1	blindfold	clockwise	practice	Free	1	0.5	0	7.252182	0.93048	-1.45409	0.12812	0.449141145971835	0.781612	-8.085086	-2.807037
Trial2	3	1	blindfold	clockwise	practice	Free	1	0.5	0	7.272171	0.93551	-1.45406	0.09039	0.444791350941488	0.977374	-8.415166	-3.114193
Trial2	3	1	blindfold	clockwise	practice	Free	1	0.5	0	7.292175	0.9464	-1.45403	0.071736	0.452127255476404	0.826404	-7.894655	-2.105105
Trial2	3	1	blindfold	clockwise	practice	Free	1	0.5	0	7.31218	0.9520299	-1.454	0.052846	0.455108524929614	0.777413	-8.228967	-1.821297
Trial2	3	1	blindfold	clockwise	practice	Free	1	0.5	0	7.332169	0.9579099	-1.45405	0.03457	0.459213022089869	0.688362	-7.936973	-2.246981
Trial2	3	1	blindfold	clockwise	practice	Free	1	0.5	0	7.352173	0.96358	-1.45405	0.015429	0.463836697392155	0.806837	-8.559047	-2.707786
Trial2	3	1	blindfold	clockwise	practice	Free	1	0.5	0	7.372177	0.96946	-1.45419	-0.025848	0.470171054572034	0.805499	-8.372848	-2.797871
Trial2	3	1	blindfold	clockwise	practice	Free	1	0.5	0	7.392181	0.98168	-1.45404	-0.041738	0.483484971133151	0.547482	-8.140099	-1.990706
Trial2	3	1	blindfold	clockwise	practice	Free	1	0.5	0	7.41217	0.9865301	-1.45403	-0.061191	0.490362970826078	0.600775	-7.936973	-2.547941
Trial2	3	1	blindfold	clockwise	practice	Free	1	0.5	0	7.432175	0.99199	-1.45401	-0.08126	0.498655510032212	0.736691	-8.368616	-3.08306
Trial2	3	1	blindfold	clockwise	practice	Free	1	0.5	0	7.452179	0.99786	-1.45417	-0.10049	0.507900359810752	0.686708	-8.597133	-2.876123
Trial2	3	1	blindfold	clockwise	practice	Free	1	0.5	0	7.472183	1.00327	-1.45423	-0.13972	0.522304895335354	0.603734	-8.097781	-2.367114
Trial2	3	1	blindfold	clockwise	practice	Free	1	0.5	0	7.492172	1.01436	-1.45404	-0.15959	0.538549096357639	0.488723	-7.928509	-2.102902
Trial2	3	1	blindfold	clockwise	practice	Free	1	0.5	0	7.512177	1.02003	-1.454	-0.17924	0.550052903683775	0.77275	-8.16549	-2.879327
Trial2	3	1	blindfold	clockwise	practice	Free	1	0.5	0	7.532181	1.02559	-1.45415	-0.19916	0.562058263535758	0.720132	-8.58867	-2.789309
Trial2	3	1	blindfold	clockwise	practice	Free	1	0.5	0	7.55217	1.03113	-1.45423	-0.21952	0.574707045889975	0.419132	-8.051231	-2.213035
Trial2	3	1	blindfold	clockwise	practice	Free	1	0.5	0	7.572174	1.03651	-1.4541	-0.25741	0.595065435879729	0.340955	-8.030072	-1.67934
Trial2	3	1	blindfold	clockwise	practice	Free	1	0.5	0	7.592178	1.04681	-1.45397	-0.27682	0.612887040604175	0.556234	-7.970827	-2.533273
Trial2	3	1	blindfold	clockwise	practice	Free	1	0.5	0	7.612183	1.05197	-1.45406	-0.29564	0.626158040103921	0.65419	-8.271285	-2.398751
Trial2	3	1	blindfold	clockwise	practice	Free	1	0.5	0	7.632172	1.05696	-1.45409	-0.31407	0.639409401785577	0.427832	-7.865032	-1.83816
Trial2	3	1	blindfold	clockwise	practice	Free	1	0.5	0	7.652176	1.06181	-1.45399	-0.33217	0.652661788428328	0.480061	-7.818482	-1.228521
Trial2	3	1	blindfold	clockwise	practice	Free	1	0.5	0	7.67218	1.06647	-1.45393	-0.36529	0.674036413851462	0.252851	-7.683065	-1.124453
Trial2	3	1	blindfold	clockwise	practice	Free	1	0.5	0	7.692169	1.07527	-1.45391	-0.38192	0.690505997141807	0.493849	-8.267053	-1.989966
Trial2	3	1	blindfold	clockwise	practice	Free	1	0.5	0	7.712173	1.07946	-1.45402	-0.3975	0.702694921940809	0.317403	-7.784628	-1.680755
Trial2	3	1	blindfold	clockwise	practice	Free	1	0.5	0	7.732178	1.08354	-1.45391	-0.41215	0.714413400624944	0.186521	-7.505329	-1.059111
Trial2	3	1	blindfold	clockwise	practice	Free	1	0.5	0	7.752182	1.08721	-1.4538	-0.42581	0.7253480489912	0.239414	-7.666137	-1.015788
Trial2	3	1	blindfold	clockwise	practice	Free	1	0.5	0	7.772171	1.09065	-1.45381	-0.45155	0.743481625620945	0.257037	-7.661906	-1.047795
Trial2	3	1	blindfold	clockwise	practice	Free	1	0.5	0	7.792175	1.097	-1.45383	-0.463	0.755498512887028	0.405737	-7.877727	-1.712906
Trial2	3	1	blindfold	clockwise	practice	Free	1	0.5	0	7.81218	1.09978	-1.45389	-0.47458	0.764828197330077	0.393893	-7.729614	-1.502054
Trial2	3	1	blindfold	clockwise	practice	Free	1	0.5	0	7.832169	1.10259	-1.45385	-0.48521	0.773655873940857	0.356099	-7.416461	-1.369327
Trial2	3	1	blindfold	clockwise	practice	Free	1	0.5	0	7.852173	1.10522	-1.45374	-0.49573	0.782329591657347	0.600468	-7.534952	-1.568021
Trial2	3	1	blindfold	clockwise	practice	Free	1	0.5	0	7.872177	1.1079	-1.45375	-0.51485	0.796625960324547	0.591775	-7.619588	-1.61871
Trial2	3	1	blindfold	clockwise	practice	Free	1	0.5	0	7.892181	1.11332	-1.45382	-0.52331	0.806234938380788	0.229575	-7.704224	-1.103254
Trial2	3	1	blindfold	clockwise	practice	Free	1	0.5	0	7.91217	1.11568	-1.45384	-0.53131	0.813235582688669	0.339546	-7.568806	-1.243271
Trial2	3	1	blindfold	clockwise	practice	Free	1	0.5	0	7.932175	1.11789	-1.45382	-0.53881	0.819819665836296	0.3967	-7.755005	-1.551182
Trial2	3	1	blindfold	clockwise	practice	Free	1	0.5	0	7.952179	1.11989	-1.45385	-0.54531	0.825606806538051	0.352264	-7.657674	-1.382283
Trial2	3	1	blindfold	clockwise	practice	Free	1	0.5	0	7.972183	1.12171	-1.45383	-0.5566	0.834462062041303	0.298349	-7.441852	-1.151549
Trial2	3	1	blindfold	clockwise	practice	Free	1	0.5	0	7.992172	1.12478	-1.45369	-0.56104	0.83971184691574	0.392052	-7.382607	-0.946513
Trial2	3	1	blindfold	clockwise	practice	Free	1	0.5	0	8.012177	1.12603	-1.45369	-0.56451	0.842962067665476	0.262073	-7.327593	-0.936518
Trial2	3	1	blindfold	clockwise	practice	Free	1	0.5	0	8.032181	1.12706	-1.45368	-0.56721	0.845536103082396	0.14148	-7.348752	-0.933831
Trial2	3	1	blindfold	clockwise	practice	Free	1	0.5	0	8.05217	1.12774	-1.45368	-0.56898	0.847228318383949	0.072755	-7.416461	-0.936955
Trial2	3	1	blindfold	clockwise	practice	Free	1	0.5	0	8.072174	1.1281	-1.45369	-0.57001	0.848186927881588	0.033676	-7.281044	-0.926591
Trial2	3	1	blindfold	clockwise	practice	Free	1	0.5	0	8.092178	1.12819	-1.45361	-0.57004	0.848273726173629	-0.377043	-7.213335	-0.692224
Trial2	3	1	blindfold	clockwise	practice	Free	1	0.5	0	8.112183	1.12816	-1.4536	-0.57006	0.848264938445685	-0.685814	-7.10754	-0.44464
Trial2	3	1	blindfold	clockwise	practice	Free	1	0.5	0	8.132172	1.12811	-1.45357	-0.57007	0.848234592421627	-0.964998	-7.005977	-0.269268
Trial2	3	1	blindfold	clockwise	practice	Free	1	0.5	0	8.152176	1.12806	-1.45352	-0.57008	0.848204296594611	-1.169295	-6.921341	-0.167912
Trial2	3	1	blindfold	clockwise	practice	Free	1	0.5	0	8.17218	1.12799	-1.45347	-0.5701	0.848165944942352	-1.438038	-6.870559	-0.140145
Trial2	3	1	blindfold	clockwise	practice	Free	1	0.5	0	8.192169	1.1278	-1.45341	-0.57014	0.84805214993782	-1.770338	-6.785923	-0.330311
Trial2	3	1	blindfold	clockwise	practice	Free	1	0.5	0	8.212173	1.12766	-1.45341	-0.57022	0.848002336077001	-1.85587	-6.832473	-0.482312
Trial2	3	1	blindfold	clockwise	practice	Free	1	0.5	0	8.232178	1.12736	-1.45342	-0.57037	0.847881188846823	-1.903438	-6.828241	-0.580455
Trial2	3	1	blindfold	clockwise	practice	Free	1	0.5	0	8.252182	1.12683	-1.45341	-0.57058	0.84763044360793	-1.963581	-6.785923	-0.530376
Trial2	3	1	blindfold	clockwise	practice	Free	1	0.5	0	8.272171	1.12601	-1.45339	-0.57116	0.847415018173735	-2.036247	-6.768996	-0.462091
Trial2	3	1	blindfold	clockwise	practice	Free	1	0.5	0	8.292175	1.12339	-1.45336	-0.57157	0.845758406705072	-2.248728	-6.701287	-0.470349
Trial2	3	1	blindfold	clockwise	practice	Free	1	0.5	0	8.31218	1.12133	-1.45335	-0.57211	0.84460691817351	-2.319107	-6.692823	-0.485779
Trial2	3	1	blindfold	clockwise	practice	Free	1	0.5	0	8.332169	1.11882	-1.45335	-0.57286	0.843271436425787	-2.500611	-6.718214	-0.579856
Trial2	3	1	blindfold	clockwise	practice	Free	1	0.5	0	8.352173	1.11531	-1.45336	-0.57377	0.841319402288018	-2.598161	-6.752069	-0.663349
Trial2	3	1	blindfold	clockwise	practice	Free	1	0.5	0	8.372177	1.11135	-1.45337	-0.57604	0.839982657630997	-2.688611	-6.752069	-0.535106
Trial2	3	1	blindfold	clockwise	practice	Free	1	0.5	0	8.392181	1.1004	-1.45335	-0.57729	0.832912881153296	-2.830857	-6.650505	-0.454857
Trial2	3	1	blindfold	clockwise	practice	Free	1	0.5	0	8.41217	1.09359	-1.45334	-0.57874	0.829029011330792	-2.727785	-6.773228	-0.507341
Trial2	3	1	blindfold	clockwise	practice	Free	1	0.5	0	8.432175	1.08593	-1.45337	-0.58033	0.824679864177091	-2.66941	-6.836705	-0.549887
Trial2	3	1	blindfold	clockwise	practice	Free	1	0.5	0	8.452179	1.07725	-1.45341	-0.58205	0.819755938707167	-2.720795	-6.819777	-0.498588
Trial2	3	1	blindfold	clockwise	practice	Free	1	0.5	0	8.472183	1.06804	-1.45342	-0.58598	0.816113971766189	-2.756985	-6.768996	-0.487351
Trial2	3	1	blindfold	clockwise	practice	Free	1	0.5	0	8.492172	1.04676	-1.45341	-0.58823	0.803094643469577	-2.892647	-6.883254	-0.524624
Trial2	3	1	blindfold	clockwise	practice	Free	1	0.5	0	8.512177	1.03494	-1.45343	-0.59058	0.796834693517008	-2.872645	-6.9425	-0.565858
Trial2	3	1	blindfold	clockwise	practice	Free	1	0.5	0	8.532181	1.02189	-1.45346	-0.59312	0.790038228945683	-2.849369	-6.946731	-0.501713
Trial2	3	1	blindfold	clockwise	practice	Free	1	0.5	0	8.55217	1.00801	-1.45346	-0.59554	0.78277842751953	-2.838661	-6.870559	-0.40375
Trial2	3	1	blindfold	clockwise	practice	Free	1	0.5	0	8.572174	0.99421	-1.45343	-0.60083	0.777971876102234	-2.732583	-6.709751	-0.385241
Trial2	3	1	blindfold	clockwise	practice	Free	1	0.5	0	8.592178	0.96313	-1.45334	-0.60375	0.760922759115755	-2.715012	-6.768996	-0.519324
Trial2	3	1	blindfold	clockwise	practice	Free	1	0.5	0	8.612183	0.9463	-1.45338	-0.60679	0.753244865986843	-2.721249	-6.832473	-0.568353
Trial2	3	1	blindfold	clockwise	practice	Free	1	0.5	0	8.632172	0.92936	-1.45342	-0.60997	0.745931282701734	-2.653775	-6.904413	-0.534662
Trial2	3	1	blindfold	clockwise	practice	Free	1	0.5	0	8.652176	0.91188	-1.45346	-0.61329	0.738762334262267	-2.626988	-6.976354	-0.421012
Trial2	3	1	blindfold	clockwise	practice	Free	1	0.5	0	8.67218	0.8933001	-1.45348	-0.61971	0.733979191412031	-2.693916	-6.9425	-0.345125
Trial2	3	1	blindfold	clockwise	practice	Free	1	0.5	0	8.692169	0.8557	-1.45349	-0.62318	0.717548502474033	-2.611137	-7.001745	-0.416702
Trial2	3	1	blindfold	clockwise	practice	Free	1	0.5	0	8.712173	0.83505	-1.4535	-0.62642	0.710394634314073	-2.521104	-7.048295	-0.422853
Trial2	3	1	blindfold	clockwise	practice	Free	1	0.5	0	8.732178	0.81582	-1.45352	-0.62993	0.704665914334217	-2.485694	-7.10754	-0.436488
Trial2	3	1	blindfold	clockwise	practice	Free	1	0.5	0	8.752182	0.79508	-1.45355	-0.6333799	0.698743410428432	-2.483897	-7.158321	-0.419617
Trial2	3	1	blindfold	clockwise	practice	Free	1	0.5	0	8.772171	0.77467	-1.45358	-0.6402301	0.696662142510384	-2.500824	-7.217567	-0.329079
Trial2	3	1	blindfold	clockwise	practice	Free	1	0.5	0	8.792175	0.7331001	-1.45362	-0.64368	0.6845871933084	-2.407951	-7.234494	-0.425469
Trial2	3	1	blindfold	clockwise	practice	Free	1	0.5	0	8.81218	0.71205	-1.45362	-0.64727	0.681119423991018	-2.374026	-7.209103	-0.307647
Trial2	3	1	blindfold	clockwise	practice	Free	1	0.5	0	8.832169	0.68953	-1.4536	-0.65046	0.67751003271957	-2.406721	-7.145626	-0.239149
Trial2	3	1	blindfold	clockwise	practice	Free	1	0.5	0	8.852173	0.66876	-1.45358	-0.65359	0.675025761795672	-2.430504	-7.166785	-0.169795
Trial2	3	1	blindfold	clockwise	practice	Free	1	0.5	0	8.872177	0.64646	-1.45358	-0.65956	0.675625545876244	-2.46936	-7.221798	-0.161241
Trial2	3	1	blindfold	clockwise	practice	Free	1	0.5	0	8.892181	0.60175	-1.45364	-0.6621801	0.66995186823455	-2.524844	-7.293739	-0.15325
Trial2	3	1	blindfold	clockwise	practice	Free	1	0.5	0	8.91217	0.58001	-1.45366	-0.66485	0.6696470096531	-2.579067	-7.331825	-0.162492
Trial2	3	1	blindfold	clockwise	practice	Free	1	0.5	0	8.932175	0.55664	-1.45367	-0.66731	0.669709430660104	-2.561622	-7.374143	-0.113415
Trial2	3	1	blindfold	clockwise	practice	Free	1	0.5	0	8.952179	0.53372	-1.45368	-0.66962	0.67046851795507	-2.577267	-7.374143	-0.071778
Trial2	3	1	blindfold	clockwise	practice	Free	1	0.5	0	8.972183	0.51058	-1.45369	-0.67382	0.673903074753292	-2.525441	-7.424925	-0.020773
Trial2	3	1	blindfold	clockwise	practice	Free	1	0.5	0	8.992172	0.46308	-1.45376	-0.67576	0.676767778350183	-2.468095	-7.712687	-0.100721
Trial2	3	1	blindfold	clockwise	practice	Free	1	0.5	0	9.012177	0.43951	-1.45383	-0.67772	0.680414175558869	-2.519878	-7.755005	-0.150297
Trial2	3	1	blindfold	clockwise	practice	Free	1	0.5	0	9.032181	0.41511	-1.45387	-0.67958	0.684861484868601	-2.540511	-7.678833	-0.159511
Trial2	3	1	blindfold	clockwise	practice	Free	1	0.5	0	9.05217	0.39126	-1.45386	-0.67958	0.688224760916296	-2.671851	-7.69576	-0.085342
Trial2	3	1	blindfold	clockwise	practice	Free	1	0.5	0	9.072174	0.36639	-1.45383	-0.68145	0.694424756244624	-2.727263	-7.598429	0.0031286
Trial2	3	1	blindfold	clockwise	practice	Free	1	0.5	0	9.092178	0.31646	-1.4538	-0.68608	0.710206079339678	-2.607335	-7.674601	-0.09498
Trial2	3	1	blindfold	clockwise	practice	Free	1	0.5	0	9.112183	0.29153	-1.45383	-0.6875401	0.718450458793581	-2.571085	-7.81425	-0.151451
Trial2	3	1	blindfold	clockwise	practice	Free	1	0.5	0	9.132172	0.26648	-1.45389	-0.68901	0.727506978810381	-2.486605	-7.797323	-0.151283
Trial2	3	1	blindfold	clockwise	practice	Free	1	0.5	0	9.152176	0.24139	-1.4539	-0.69056	0.737395565563115	-2.353936	-7.767701	-0.200768
Trial2	3	1	blindfold	clockwise	practice	Free	1	0.5	0	9.17218	0.21632	-1.45388	-0.69373	0.749490257531104	-2.418498	-7.801555	-0.146766
Trial2	3	1	blindfold	clockwise	practice	Free	1	0.5	0	9.192169	0.16564	-1.45392	-0.6955701	0.771760525488113	-2.173787	-7.932741	-0.377669
Trial2	3	1	blindfold	clockwise	practice	Free	1	0.5	0	9.212173	0.14103	-1.45396	-0.69784	0.784754798053706	-1.986402	-8.017377	-0.509841
Trial2	3	1	blindfold	clockwise	practice	Free	1	0.5	0	9.232178	0.11539	-1.45401	-0.70021	0.798886063780528	-1.99623	-8.059695	-0.566415
Trial2	3	1	blindfold	clockwise	practice	Free	1	0.5	0	9.252182	0.092348	-1.45404	-0.70293	0.812582785407988	-2.056916	-8.178185	-0.568216
Trial2	3	1	blindfold	clockwise	practice	Free	1	0.5	0	9.272171	0.06896	-1.45409	-0.70909	0.829821730951873	-2.169079	-8.347457	-0.528317
Trial2	3	1	blindfold	clockwise	practice	Free	1	0.5	0	9.292175	0.022383	-1.45417	-0.7125	0.857772822968506	-2.244563	-8.241662	-0.576894
Trial2	3	1	blindfold	clockwise	practice	Free	1	0.5	0	9.31218	-0.00086229	-1.45415	-0.71589	0.873705620809106	-2.191196	-8.262821	-0.446543
Trial2	3	1	blindfold	clockwise	practice	Free	1	0.5	0	9.332169	-0.023151	-1.45414	-0.7193201	0.88944270013969	-2.065638	-8.28398	-0.422847
Trial2	3	1	blindfold	clockwise	practice	Free	1	0.5	0	9.352173	-0.045068	-1.45414	-0.72285	0.905323807336669	-1.788591	-8.347457	-0.51602
Trial2	3	1	blindfold	clockwise	practice	Free	1	0.5	0	9.372177	-0.066389	-1.45418	-0.73044	0.92430467115419	-1.540835	-8.559047	-0.538931
Trial2	3	1	blindfold	clockwise	practice	Free	1	0.5	0	9.392181	-0.10742	-1.45435	-0.73412	0.952833276807937	-1.307629	-8.762174	-0.555229
Trial2	3	1	blindfold	clockwise	practice	Free	1	0.5	0	9.41217	-0.12512	-1.45438	-0.73806	0.967216404539249	-1.275551	-8.736783	-0.582407
Trial2	3	1	blindfold	clockwise	practice	Free	1	0.5	0	9.432175	-0.1428	-1.45437	-0.74189	0.98162754440895	-1.255882	-8.724087	-0.584077
Trial2	3	1	blindfold	clockwise	practice	Free	1	0.5	0	9.452179	-0.15887	-1.45436	-0.74576	0.995121900270068	-1.213205	-8.715624	-0.514568
Trial2	3	1	blindfold	clockwise	practice	Free	1	0.5	0	9.472183	-0.17426	-1.45436	-0.75272	1.01055131030134	-1.204678	-8.719856	-0.469896
Trial2	3	1	blindfold	clockwise	practice	Free	1	0.5	0	9.492172	-0.20056	-1.45438	-0.75582	1.03055720615103	-0.988807	-8.75371	-0.277436
Trial2	3	1	blindfold	clockwise	practice	Free	1	0.5	0	9.512177	-0.21213	-1.45439	-0.75858	1.04046754937823	-0.815405	-8.851041	-0.268783
Trial2	3	1	blindfold	clockwise	practice	Free	1	0.5	0	9.532181	-0.22226	-1.45442	-0.76088	1.04909383259589	-0.783508	-8.884896	-0.315254
Trial2	3	1	blindfold	clockwise	practice	Free	1	0.5	0	9.55217	-0.23044	-1.45443	-0.76298	1.05625803500708	-0.864768	-8.812955	-0.328486
Trial2	3	1	blindfold	clockwise	practice	Free	1	0.5	0	9.572174	-0.23755	-1.45442	-0.76577	1.06319505781617	-0.811121	-8.75371	-0.152145
Trial2	3	1	blindfold	clockwise	practice	Free	1	0.5	0	9.592178	-0.24778	-1.45437	-0.76659	1.07090389302571	-0.656821	-8.779101	-0.181795
Trial2	3	1	blindfold	clockwise	practice	Free	1	0.5	0	9.612183	-0.25081	-1.45438	-0.767	1.07331481032646	-0.73517	-8.732551	-0.123584
Trial2	3	1	blindfold	clockwise	practice	Free	1	0.5	0	9.632172	-0.25238	-1.45438	-0.7670799	1.07447072244997	-0.849517	-8.702928	-0.123442
Trial2	3	1	blindfold	clockwise	practice	Free	1	0.5	0	9.652176	-0.25282	-1.45436	-0.7670799	1.07477885110493	-0.799364	-8.673306	-0.027907
Trial2	3	1	blindfold	clockwise	practice	Free	1	0.5	0	9.67218	-0.25286	-1.45434	-0.76706	1.07479263575582	-0.670259	-8.652147	0.140878
Trial2	3	1	blindfold	clockwise	practice	Free	1	0.5	0	9.692169	-0.25291	-1.45433	-0.76706	1.07482764478437	-0.258412	-8.70716	0.053449
Trial2	3	1	blindfold	clockwise	practice	Free	1	0.5	0	9.712173	-0.25292	-1.45434	-0.76707	1.07484180551188	-0.063556	-8.817187	-0.059678
Trial2	3	1	blindfold	clockwise	practice	Free	1	0.5	0	9.732178	-0.25292	-1.45438	-0.7670799	1.07484890927389	0.078646	-8.910287	-0.107295
Trial2	3	1	blindfold	clockwise	practice	Free	1	0.5	0	9.752182	-0.25292	-1.45442	-0.7670799	1.07484890927389	0.065787	-8.876432	-0.111016
Trial2	3	1	blindfold	clockwise	practice	Free	1	0.5	0	9.772171	-0.25291	-1.45442	-0.7670799	1.07484189489325	0.035726	-8.80026	-0.0082487
Trial3	2	1	blindfold	clockwise	practice	Guided	1	0.5	-0.25	0	0.44665	-1.45377	-1.0503	0.802076251266789	-0.590696	-7.869264	-0.57548
Trial3	2	1	blindfold	clockwise	practice	Guided	1	0.5	-0.25	0.0007629395	0.44665	-1.45377	-1.0503	0.802076251266789	-0.546121	-7.890423	-0.549868
Trial3	2	1	blindfold	clockwise	practice	Guided	1	0.5	-0.25	0.02075195	0.44665	-1.45377	-1.0503	0.802076251266789	-0.546121	-7.890423	-0.549868
Trial3	2	1	blindfold	clockwise	practice	Guided	1	0.5	-0.25	0.04075623	0.44661	-1.45383	-1.0503	0.802078914485389	-0.585942	-7.881959	-0.590558
Trial3	2	1	blindfold	clockwise	practice	Guided	1	0.5	-0.25	0.0607605	0.44658	-1.45389	-1.0503	0.802080910723129	-0.600493	-7.890423	-0.574192
Trial3	2	1	blindfold	clockwise	practice	Guided	1	0.5	-0.25	0.08076477	0.44655	-1.45391	-1.0503	0.80208291204856	-0.585679	-7.873496	-0.539601
Trial3	2	1	blindfold	clockwise	practice	Guided	1	0.5	-0.25	0.1007538	0.44653	-1.45392	-1.0503	0.802084244901073	-0.546603	-7.881959	-0.609249
Trial3	2	1	blindfold	clockwise	practice	Guided	1	0.5	-0.25	0.1207581	0.4465	-1.45393	-1.0503	0.80208624411658	-0.569327	-7.894655	-0.585249
Trial3	2	1	blindfold	clockwise	practice	Guided	1	0.5	-0.25	0.1407623	0.44644	-1.45395	-1.0503	0.802090249874748	-0.65769	-7.962363	-0.662935
Trial3	2	1	blindfold	clockwise	practice	Guided	1	0.5	-0.25	0.1607666	0.44641	-1.45396	-1.05031	0.802102243645046	-0.686124	-7.966595	-0.749539
Trial3	2	1	blindfold	clockwise	practice	Guided	1	0.5	-0.25	0.1807556	0.44637	-1.45397	-1.05032	0.802114790984849	-0.8009	-7.966595	-0.811937
Trial3	2	1	blindfold	clockwise	practice	Guided	1	0.5	-0.25	0.2007599	0.44633	-1.45398	-1.05034	0.802137565284365	-0.824302	-7.924277	-0.894055
Trial3	2	1	blindfold	clockwise	practice	Guided	1	0.5	-0.25	0.2207642	0.44629	-1.45397	-1.05036	0.80216010554631	-0.886588	-7.826946	-0.931852
Trial3	2	1	blindfold	clockwise	practice	Guided	1	0.5	-0.25	0.2407532	0.4462	-1.45392	-1.05038	0.802186118944767	-1.025913	-7.801555	-1.011934
Trial3	2	1	blindfold	clockwise	practice	Guided	1	0.5	-0.25	0.2607574	0.44614	-1.45391	-1.0504	0.802210128620383	-1.045639	-7.839641	-1.098801
Trial3	2	1	blindfold	clockwise	practice	Guided	1	0.5	-0.25	0.2807617	0.44609	-1.45392	-1.05042	0.802233469594218	-1.064286	-7.928509	-1.205991
Trial3	2	1	blindfold	clockwise	practice	Guided	1	0.5	-0.25	0.300766	0.44604	-1.45395	-1.05044	0.802256692562312	-1.089308	-7.924277	-1.279652
Trial3	2	1	blindfold	clockwise	practice	Guided	1	0.5	-0.25	0.320755	0.44598	-1.45395	-1.05047	0.802290704448938	-1.157963	-7.911582	-1.262274
Trial3	2	1	blindfold	clockwise	practice	Guided	1	0.5	-0.25	0.3407593	0.44586	-1.45393	-1.05047	0.802298792179759	-1.445087	-7.805787	-1.092471
Trial3	2	1	blindfold	clockwise	practice	Guided	1	0.5	-0.25	0.3607635	0.44578	-1.45392	-1.05048	0.802314184611574	-1.54357	-7.839641	-1.070921
Trial3	2	1	blindfold	clockwise	practice	Guided	1	0.5	-0.25	0.3807526	0.4457	-1.45391	-1.05049	0.80232958686469	-1.747802	-7.826946	-1.194074
Trial3	2	1	blindfold	clockwise	practice	Guided	1	0.5	-0.25	0.4007568	0.4456	-1.45391	-1.05051	0.80235634104121	-1.902962	-7.776164	-1.288671
Trial3	2	1	blindfold	clockwise	practice	Guided	1	0.5	-0.25	0.4207611	0.4455	-1.4539	-1.05057	0.802422950175159	-2.086138	-7.810019	-1.342634
Trial3	2	1	blindfold	clockwise	practice	Guided	1	0.5	-0.25	0.4407654	0.44502	-1.45391	-1.05063	0.802515515441855	-2.387083	-7.886191	-1.480199
Trial3	2	1	blindfold	clockwise	practice	Guided	1	0.5	-0.25	0.4607544	0.44447	-1.45394	-1.0507	0.802623310487809	-2.425962	-8.042768	-1.605367
Trial3	2	1	blindfold	clockwise	practice	Guided	1	0.5	-0.25	0.4807587	0.44366	-1.45401	-1.0508	0.802779410504597	-2.462781	-8.195112	-1.83205
Trial3	2	1	blindfold	clockwise	practice	Guided	1	0.5	-0.25	0.5007629	0.44267	-1.45408	-1.05091	0.802959246822592	-2.523453	-8.267053	-2.017794
Trial3	2	1	blindfold	clockwise	practice	Guided	1	0.5	-0.25	0.520752	0.44148	-1.45414	-1.05109	0.803224614004361	-2.574789	-8.360153	-2.235347
Trial3	2	1	blindfold	clockwise	practice	Guided	1	0.5	-0.25	0.5407562	0.43827	-1.45418	-1.05115	0.803524646746236	-2.825712	-8.368616	-2.361129
Trial3	2	1	blindfold	clockwise	practice	Guided	1	0.5	-0.25	0.5607605	0.43624	-1.4542	-1.0512	0.803733059436911	-2.930832	-8.470179	-2.455676
Trial3	2	1	blindfold	clockwise	practice	Guided	1	0.5	-0.25	0.5807648	0.4337	-1.45423	-1.05127	0.804008278896536	-3.037582	-8.575974	-2.596645
Trial3	2	1	blindfold	clockwise	practice	Guided	1	0.5	-0.25	0.6007538	0.43053	-1.45428	-1.05134	0.804345603047575	-3.173266	-8.70716	-2.755902
Trial3	2	1	blindfold	clockwise	practice	Guided	1	0.5	-0.25	0.6207581	0.42689	-1.45434	-1.05145	0.804777732855659	-3.221262	-8.783333	-2.828939
Trial3	2	1	blindfold	clockwise	practice	Guided	1	0.5	-0.25	0.6407623	0.41787	-1.45442	-1.05146	0.805657194679768	-3.353957	-8.834114	-2.942144
Trial3	2	1	blindfold	clockwise	practice	Guided	1	0.5	-0.25	0.6607666	0.41227	-1.45443	-1.05147	0.806257147072871	-3.438382	-8.842578	-2.914443
Trial3	2	1	blindfold	clockwise	practice	Guided	1	0.5	-0.25	0.6807556	0.40595	-1.45443	-1.05148	0.806979358217464	-3.447624	-8.931446	-2.949454
Trial3	2	1	blindfold	clockwise	practice	Guided	1	0.5	-0.25	0.7007599	0.39911	-1.45445	-1.05149	0.807815030832515	-3.456283	-8.944141	-2.997863
Trial3	2	1	blindfold	clockwise	practice	Guided	1	0.5	-0.25	0.7207642	0.39157	-1.45447	-1.05153	0.808830891526761	-3.531308	-8.922982	-3.001275
Trial3	2	1	blindfold	clockwise	practice	Guided	1	0.5	-0.25	0.7407532	0.3743	-1.45448	-1.05151	0.811306804779003	-3.443308	-8.994923	-3.042114
Trial3	2	1	blindfold	clockwise	practice	Guided	1	0.5	-0.25	0.7607574	0.36437	-1.4545	-1.05142	0.812815763671591	-3.519192	-9.020313	-2.773925
Trial3	2	1	blindfold	clockwise	practice	Guided	1	0.5	-0.25	0.7807617	0.35372	-1.4545	-1.05136	0.814601560925792	-3.513976	-8.977995	-2.644765
Trial3	2	1	blindfold	clockwise	practice	Guided	1	0.5	-0.25	0.800766	0.34299	-1.4545	-1.05133	0.816567117908816	-3.555042	-9.066863	-2.666307
Trial3	2	1	blindfold	clockwise	practice	Guided	1	0.5	-0.25	0.820755	0.33123	-1.45454	-1.05133	0.818909658864383	-3.49874	-9.227672	-2.695471
Trial3	2	1	blindfold	clockwise	practice	Guided	1	0.5	-0.25	0.8407593	0.30492	-1.45462	-1.05135	0.824753307366918	-3.587568	-9.244599	-2.727741
Trial3	2	1	blindfold	clockwise	practice	Guided	1	0.5	-0.25	0.8607635	0.29118	-1.45462	-1.05134	0.828101182589398	-3.571072	-9.253062	-2.64217
Trial3	2	1	blindfold	clockwise	practice	Guided	1	0.5	-0.25	0.8807526	0.27682	-1.45461	-1.05132	0.831819081143079	-3.520993	-9.189585	-2.646248
Trial3	2	1	blindfold	clockwise	practice	Guided	1	0.5	-0.25	0.9007568	0.26186	-1.45459	-1.05132	0.835957131997545	-3.501412	-9.143036	-2.663983
Trial3	2	1	blindfold	clockwise	practice	Guided	1	0.5	-0.25	0.9207611	0.24583	-1.4546	-1.05134	0.840683150207222	-3.451179	-9.312308	-2.669898
Trial3	2	1	blindfold	clockwise	practice	Guided	1	0.5	-0.25	0.9407654	0.21276	-1.4547	-1.05133	0.851255859410389	-3.429733	-9.451957	-2.665058
Trial3	2	1	blindfold	clockwise	practice	Guided	1	0.5	-0.25	0.9607544	0.19637	-1.45473	-1.05132	0.856915892388392	-3.436151	-9.439262	-2.652689
Trial3	2	1	blindfold	clockwise	practice	Guided	1	0.5	-0.25	0.9807587	0.17855	-1.45474	-1.05132	0.863390857285887	-3.418035	-9.511202	-2.622145
Trial3	2	1	blindfold	clockwise	practice	Guided	1	0.5	-0.25	1.000763	0.16085	-1.45474	-1.05132	0.870135847642668	-3.334549	-9.473116	-2.666766
Trial3	2	1	blindfold	clockwise	practice	Guided	1	0.5	-0.25	1.020752	0.1428	-1.45474	-1.0513	0.877310438728192	-3.334195	-9.50697	-2.577621
Trial3	2	1	blindfold	clockwise	practice	Guided	1	0.5	-0.25	1.040756	0.10518	-1.45477	-1.05131	0.893297624728923	-3.305695	-9.591606	-2.601007
Trial3	2	1	blindfold	clockwise	practice	Guided	1	0.5	-0.25	1.06076	0.086226	-1.4548	-1.05133	0.901852894506235	-3.252733	-9.64662	-2.667578
Trial3	2	1	blindfold	clockwise	practice	Guided	1	0.5	-0.25	1.080765	0.066492	-1.45482	-1.05135	0.911093302406136	-3.205042	-9.663547	-2.683381
Trial3	2	1	blindfold	clockwise	practice	Guided	1	0.5	-0.25	1.100754	0.047227	-1.45483	-1.05134	0.920407062302569	-3.106757	-9.676242	-2.644441
Trial3	2	1	blindfold	clockwise	practice	Guided	1	0.5	-0.25	1.120758	0.026759	-1.45484	-1.05135	0.930655071515994	-3.00412	-9.676242	-2.665096
Trial3	2	1	blindfold	clockwise	practice	Guided	1	0.5	-0.25	1.140762	-0.010968	-1.45488	-1.05138	0.950419944747619	-2.777726	-9.807428	-2.785139
Trial3	2	1	blindfold	clockwise	practice	Guided	1	0.5	-0.25	1.160767	-0.029778	-1.45491	-1.0514	0.960680281383572	-2.742838	-9.853978	-2.795005
Trial3	2	1	blindfold	clockwise	practice	Guided	1	0.5	-0.25	1.180756	-0.048813	-1.45492	-1.05139	0.971298988217667	-2.724945	-9.782037	-2.796392
Trial3	2	1	blindfold	clockwise	practice	Guided	1	0.5	-0.25	1.20076	-0.066953	-1.4549	-1.05136	0.981638205763633	-2.739341	-9.798965	-2.687809
Trial3	2	1	blindfold	clockwise	practice	Guided	1	0.5	-0.25	1.220764	-0.08534	-1.45489	-1.05136	0.992371293316195	-2.750267	-9.777806	-2.663741
Trial3	2	1	blindfold	clockwise	practice	Guided	1	0.5	-0.25	1.240753	-0.12014	-1.45491	-1.05137	1.01329538512625	-2.736301	-9.845514	-2.794735
Trial3	2	1	blindfold	clockwise	practice	Guided	1	0.5	-0.25	1.260757	-0.13705	-1.45492	-1.05137	1.02373171414285	-2.771702	-9.782037	-2.749557
Trial3	2	1	blindfold	clockwise	practice	Guided	1	0.5	-0.25	1.280762	-0.15413	-1.45491	-1.05134	1.03442342524715	-2.810282	-9.684706	-2.682419
Trial3	2	1	blindfold	clockwise	practice	Guided	1	0.5	-0.25	1.300766	-0.1709	-1.45486	-1.05132	1.04509352977629	-2.586197	-9.667779	-2.621676
Trial3	2	1	blindfold	clockwise	practice	Guided	1	0.5	-0.25	1.320755	-0.18692	-1.45481	-1.0514	1.0555098119292	-2.462688	-9.55352	-2.654765
Trial3	2	1	blindfold	clockwise	practice	Guided	1	0.5	-0.25	1.340759	-0.2181	-1.45475	-1.05147	1.07611414927743	-2.713747	-9.549288	-2.9792
Trial3	2	1	blindfold	clockwise	practice	Guided	1	0.5	-0.25	1.360764	-0.2332	-1.45479	-1.0515	1.08627089180243	-2.814774	-9.688938	-3.021045
Trial3	2	1	blindfold	clockwise	practice	Guided	1	0.5	-0.25	1.380753	-0.24843	-1.45484	-1.05149	1.09660101807271	-2.878552	-9.752415	-2.962107
Trial3	2	1	blindfold	clockwise	practice	Guided	1	0.5	-0.25	1.400757	-0.26297	-1.45486	-1.05146	1.10655383857437	-3.019199	-9.714329	-2.934109
Trial3	2	1	blindfold	clockwise	practice	Guided	1	0.5	-0.25	1.420761	-0.27778	-1.45487	-1.05143	1.11679530209481	-3.026764	-9.659315	-2.852377
Trial3	2	1	blindfold	clockwise	practice	Guided	1	0.5	-0.25	1.440765	-0.30389	-1.45483	-1.05142	1.13512690458272	-3.023548	-9.608534	-2.837729
Trial3	2	1	blindfold	clockwise	practice	Guided	1	0.5	-0.25	1.460754	-0.30444	-1.45482	-1.05138	1.13548820994606	-5.488092	-9.515434	-2.089879
Trial3	2	1	blindfold	clockwise	practice	Guided	1	0.5	-0.25	1.480759	-0.30425	-1.45481	-1.05129	1.13529017707166	-7.396574	-9.092254	-0.63239
Trial3	2	1	blindfold	clockwise	practice	Guided	1	0.5	-0.25	1.500763	-0.30421	-1.45476	-1.0512	1.13519832069896	-7.481373	-8.54212	-0.023011
Trial3	2	1	blindfold	clockwise	practice	Guided	1	0.5	-0.25	1.520752	-0.30415	-1.45466	-1.0511	1.13508523110358	-6.767219	-8.347457	-0.062504
Trial3	2	1	blindfold	clockwise	practice	Guided	1	0.5	-0.25	1.540756	-0.30392	-1.45458	-1.05108	1.13490815294242	-4.755516	-9.071095	-1.449639
Trial3	2	1	blindfold	clockwise	practice	Guided	1	0.5	-0.25	1.56076	-0.30368	-1.45459	-1.05106	1.13472410714619	-4.321683	-9.650852	-1.70565
Trial3	2	1	blindfold	clockwise	practice	Guided	1	0.5	-0.25	1.580765	-0.30344	-1.45462	-1.05105	1.13454698437003	-3.989976	-10.08249	-1.775079
Trial3	2	1	blindfold	clockwise	practice	Guided	1	0.5	-0.25	1.600754	-0.30328	-1.45468	-1.05104	1.13442660756826	-3.741239	-9.997859	-1.802717
Trial3	2	1	blindfold	clockwise	practice	Guided	1	0.5	-0.25	1.620758	-0.30315	-1.4547	-1.05103	1.13432757360079	-3.663233	-9.528129	-1.861186
Trial3	2	1	blindfold	clockwise	practice	Guided	1	0.5	-0.25	1.640762	-0.30295	-1.45467	-1.05103	1.13418597187363	-3.938198	-8.910287	-1.853705
Trial3	2	1	blindfold	clockwise	practice	Guided	1	0.5	-0.25	1.660767	-0.30287	-1.45465	-1.05101	1.1341151995497	-4.236437	-8.931446	-1.696954
Trial3	2	1	blindfold	clockwise	practice	Guided	1	0.5	-0.25	1.680756	-0.30282	-1.45464	-1.05099	1.13406565264797	-4.601742	-8.880664	-1.325513
Trial3	2	1	blindfold	clockwise	practice	Guided	1	0.5	-0.25	1.70076	-0.30279	-1.45462	-1.05095	1.13401620138269	-4.919699	-8.779101	-0.837502
Trial3	2	1	blindfold	clockwise	practice	Guided	1	0.5	-0.25	1.720764	-0.30277	-1.45459	-1.0508	1.13389606580407	-5.131595	-8.537888	-0.345561
Trial3	2	1	blindfold	clockwise	practice	Guided	1	0.5	-0.25	1.740753	-0.30274	-1.45443	-1.0507	1.13380426860994	-5.205018	-8.097781	0.610583
Trial3	2	1	blindfold	clockwise	practice	Guided	1	0.5	-0.25	1.760757	-0.30272	-1.45434	-1.0506	1.13371947940175	-5.1781	-8.038536	1.041433
Trial3	2	1	blindfold	clockwise	practice	Guided	1	0.5	-0.25	1.780762	-0.30271	-1.45427	-1.05048	1.13362762061043	-5.17214	-7.9539	1.477452
Trial3	2	1	blindfold	clockwise	practice	Guided	1	0.5	-0.25	1.800766	-0.3027	-1.45418	-1.05029	1.1334863812447	-5.223396	-7.784628	1.962469
Trial3	2	1	blindfold	clockwise	practice	Guided	1	0.5	-0.25	1.820755	-0.30269	-1.45409	-1.04937	1.13282995748194	-5.285694	-7.683065	2.486123
Trial3	2	1	blindfold	clockwise	practice	Guided	1	0.5	-0.25	1.840759	-0.3027	-1.45384	-1.04807	1.1319200334356	-5.528022	-7.306434	3.15731
Trial3	2	1	blindfold	clockwise	practice	Guided	1	0.5	-0.25	1.860764	-0.30274	-1.45371	-1.04573	1.130299847141	-5.66713	-7.171017	3.370813
Trial3	2	1	blindfold	clockwise	practice	Guided	1	0.5	-0.25	1.880753	-0.3028	-1.45362	-1.04237	1.12797960788582	-5.800863	-7.124467	3.609602
Trial3	2	1	blindfold	clockwise	practice	Guided	1	0.5	-0.25	1.900757	-0.30286	-1.45357	-1.0377	1.1247468809736	-5.856789	-7.082149	3.883285
Trial3	2	1	blindfold	clockwise	practice	Guided	1	0.5	-0.25	1.920761	-0.3029	-1.45354	-1.02371	1.11502269911007	-5.832149	-6.950963	4.157803
Trial3	2	1	blindfold	clockwise	practice	Guided	1	0.5	-0.25	1.940765	-0.30291	-1.45345	-1.01384	1.10820393108884	-5.775145	-6.824009	4.384435
Trial3	2	1	blindfold	clockwise	practice	Guided	1	0.5	-0.25	1.960754	-0.30288	-1.45341	-1.00231	1.10026663571433	-5.658728	-6.718214	4.550115
Trial3	2	1	blindfold	clockwise	practice	Guided	1	0.5	-0.25	1.980759	-0.30284	-1.45337	-0.98875	1.0910103532855	-5.641897	-6.489697	4.714521
Trial3	2	1	blindfold	clockwise	practice	Guided	1	0.5	-0.25	2.000763	-0.30281	-1.45328	-0.97271	1.0801915019565	-5.547692	-6.430452	4.63051
Trial3	2	1	blindfold	clockwise	practice	Guided	1	0.5	-0.25	2.020752	-0.30278	-1.45323	-0.93582	1.05584316161339	-5.506545	-6.510856	4.472811
Trial3	2	1	blindfold	clockwise	practice	Guided	1	0.5	-0.25	2.040756	-0.30271	-1.45328	-0.9156	1.04276876689642	-5.287208	-6.654737	3.964547
Trial3	2	1	blindfold	clockwise	practice	Guided	1	0.5	-0.25	2.06076	-0.30265	-1.45334	-0.89424	1.02921923587363	-5.169058	-6.726678	3.845708
Trial3	2	1	blindfold	clockwise	practice	Guided	1	0.5	-0.25	2.080765	-0.30259	-1.45336	-0.87111	1.01485387507706	-5.002798	-6.80285	3.762891
Trial3	2	1	blindfold	clockwise	practice	Guided	1	0.5	-0.25	2.100754	-0.30252	-1.4534	-0.8476501	1.00061178539279	-4.949631	-6.811314	3.803697
Trial3	2	1	blindfold	clockwise	practice	Guided	1	0.5	-0.25	2.120758	-0.30248	-1.4534	-0.7991	0.972360518310085	-4.822304	-6.760532	3.413384
Trial3	2	1	blindfold	clockwise	practice	Guided	1	0.5	-0.25	2.140762	-0.30239	-1.45357	-0.77451	0.958613807345051	-4.753075	-7.327593	2.852671
Trial3	2	1	blindfold	clockwise	practice	Guided	1	0.5	-0.25	2.160767	-0.30237	-1.45366	-0.74883	0.94479043478492	-4.824412	-7.221798	3.199415
Trial3	2	1	blindfold	clockwise	practice	Guided	1	0.5	-0.25	2.180756	-0.3024	-1.45359	-0.72375	0.931818011554075	-4.982671	-6.857864	2.81378
Trial3	2	1	blindfold	clockwise	practice	Guided	1	0.5	-0.25	2.20076	-0.30242	-1.4535	-0.69811	0.919064959049111	-4.682289	-7.183712	2.509232
Trial3	2	1	blindfold	clockwise	practice	Guided	1	0.5	-0.25	2.220764	-0.30239	-1.45354	-0.64876	0.896012964976789	-4.721812	-7.200639	2.38008
Trial3	2	1	blindfold	clockwise	practice	Guided	1	0.5	-0.25	2.240753	-0.30245	-1.45354	-0.62326	0.885013586292999	-5.01548	-6.777459	2.704488
Trial3	2	1	blindfold	clockwise	practice	Guided	1	0.5	-0.25	2.260757	-0.30248	-1.45347	-0.5989	0.875045887118912	-4.906356	-7.27258	2.302168
Trial3	2	1	blindfold	clockwise	practice	Guided	1	0.5	-0.25	2.280762	-0.30243	-1.45357	-0.57506	0.865770131849107	-4.795161	-7.518024	2.103184
Trial3	2	1	blindfold	clockwise	practice	Guided	1	0.5	-0.25	2.300766	-0.30239	-1.45371	-0.55061	0.85685243912122	-4.829894	-7.302203	2.75346
Trial3	2	1	blindfold	clockwise	practice	Guided	1	0.5	-0.25	2.320755	-0.30239	-1.45366	-0.50411	0.841665971790556	-4.845343	-6.96789	2.500835
Trial3	2	1	blindfold	clockwise	practice	Guided	1	0.5	-0.25	2.340759	-0.30228	-1.45366	-0.48207	0.835170459807503	-4.369054	-7.429157	1.6443
Trial3	2	1	blindfold	clockwise	practice	Guided	1	0.5	-0.25	2.360764	-0.30222	-1.45374	-0.45993	0.829233116350306	-4.486219	-7.513793	2.185575
Trial3	2	1	blindfold	clockwise	practice	Guided	1	0.5	-0.25	2.380753	-0.30225	-1.45373	-0.43882	0.824171130981059	-4.701508	-7.128699	2.285391
Trial3	2	1	blindfold	clockwise	practice	Guided	1	0.5	-0.25	2.400757	-0.30229	-1.45364	-0.41778	0.819645871440525	-4.517614	-7.255653	1.988976
Trial3	2	1	blindfold	clockwise	practice	Guided	1	0.5	-0.25	2.420761	-0.30227	-1.45364	-0.37925	0.812614738257769	-4.460032	-7.556111	1.822179
Trial3	2	1	blindfold	clockwise	practice	Guided	1	0.5	-0.25	2.440765	-0.30229	-1.45375	-0.36052	0.809866596258027	-4.691719	-7.230262	2.376745
Trial3	2	1	blindfold	clockwise	practice	Guided	1	0.5	-0.25	2.460754	-0.30232	-1.45365	-0.3421	0.807588878702442	-4.748349	-7.141394	2.248753
Trial3	2	1	blindfold	clockwise	practice	Guided	1	0.5	-0.25	2.480759	-0.30233	-1.45358	-0.32381	0.805717894952401	-4.519598	-7.420693	1.886871
Trial3	2	1	blindfold	clockwise	practice	Guided	1	0.5	-0.25	2.500763	-0.30229	-1.45364	-0.30675	0.804294594427475	-4.619003	-7.463011	1.841367
Trial3	2	1	blindfold	clockwise	practice	Guided	1	0.5	-0.25	2.520752	-0.30228	-1.45369	-0.27167	0.80257261397917	-4.606389	-7.306434	2.191942
Trial3	2	1	blindfold	clockwise	practice	Guided	1	0.5	-0.25	2.540756	-0.3023	-1.45361	-0.25543	0.802318381261926	-4.625251	-7.073685	2.313816
Trial3	2	1	blindfold	clockwise	practice	Guided	1	0.5	-0.25	2.56076	-0.30233	-1.45355	-0.24046	0.802386702245775	-4.759114	-7.044063	2.168362
Trial3	2	1	blindfold	clockwise	practice	Guided	1	0.5	-0.25	2.580765	-0.30235	-1.45355	-0.22478	0.802746252933859	-4.783645	-7.238726	2.356586
Trial3	2	1	blindfold	clockwise	practice	Guided	1	0.5	-0.25	2.600754	-0.30236	-1.45357	-0.20877	0.803418620076063	-4.704409	-7.027136	2.407586
Trial3	2	1	blindfold	clockwise	practice	Guided	1	0.5	-0.25	2.620758	-0.30235	-1.45355	-0.1776	0.80560986736313	-4.652691	-6.917109	2.512371
Trial3	2	1	blindfold	clockwise	practice	Guided	1	0.5	-0.25	2.640762	-0.30229	-1.45346	-0.16154	0.807152032451669	-4.505121	-6.862095	2.400325
Trial3	2	1	blindfold	clockwise	practice	Guided	1	0.5	-0.25	2.660767	-0.30226	-1.45348	-0.14607	0.808963857226676	-4.50235	-7.103308	2.451579
Trial3	2	1	blindfold	clockwise	practice	Guided	1	0.5	-0.25	2.680756	-0.30225	-1.45352	-0.13093	0.811038052379936	-4.406759	-7.158321	2.235622
Trial3	2	1	blindfold	clockwise	practice	Guided	1	0.5	-0.25	2.70076	-0.30222	-1.45358	-0.11569	0.813385598119034	-4.356771	-7.175249	2.127734
Trial3	2	1	blindfold	clockwise	practice	Guided	1	0.5	-0.25	2.720764	-0.30219	-1.4536	-0.086567	0.818669134025898	-4.326255	-7.22603	2.397921
Trial3	2	1	blindfold	clockwise	practice	Guided	1	0.5	-0.25	2.740753	-0.30217	-1.45358	-0.07175	0.821735807333782	-4.344302	-7.251421	2.450714
Trial3	2	1	blindfold	clockwise	practice	Guided	1	0.5	-0.25	2.760757	-0.30218	-1.45357	-0.057565	0.824938766037136	-4.474972	-7.094844	2.2883
Trial3	2	1	blindfold	clockwise	practice	Guided	1	0.5	-0.25	2.780762	-0.30222	-1.45356	-0.043606	0.828345000117133	-4.594078	-7.031367	2.273638
Trial3	2	1	blindfold	clockwise	practice	Guided	1	0.5	-0.25	2.800766	-0.30228	-1.45353	-0.029064	0.832145377177624	-4.595903	-7.124467	2.231956
Trial3	2	1	blindfold	clockwise	practice	Guided	1	0.5	-0.25	2.820755	-0.3023	-1.45353	-0.0023666	0.839647307347124	-4.600933	-6.980586	2.296283
Trial3	2	1	blindfold	clockwise	practice	Guided	1	0.5	-0.25	2.840759	-0.3023	-1.45353	0.011171	0.843739053945072	-4.54479	-7.022904	2.476693
Trial3	2	1	blindfold	clockwise	practice	Guided	1	0.5	-0.25	2.860764	-0.30229	-1.45353	0.025146	0.848159509492995	-4.532014	-7.187944	2.578201
Trial3	2	1	blindfold	clockwise	practice	Guided	1	0.5	-0.25	2.880753	-0.30228	-1.45355	0.038683	0.852637723507091	-4.562245	-6.887486	2.429366
Trial3	2	1	blindfold	clockwise	practice	Guided	1	0.5	-0.25	2.900757	-0.30227	-1.45352	0.052105	0.857265756644553	-4.546521	-7.077917	2.427516
Trial3	2	1	blindfold	clockwise	practice	Guided	1	0.5	-0.25	2.920761	-0.30227	-1.45352	0.052105	0.857265756644553	-4.546521	-7.077917	2.100589
Trial3	2	1	blindfold	clockwise	practice	Guided	1	0.5	-0.25	2.940765	-0.30217	-1.45352	0.08940899	0.87101959772195	-4.44	-7.069454	2.100589
Trial3	2	1	blindfold	clockwise	practice	Guided	1	0.5	-0.25	2.960754	-0.30217	-1.45358	0.10457	0.87703851709266	-4.279937	-7.128699	2.568378
Trial3	2	1	blindfold	clockwise	practice	Guided	1	0.5	-0.25	2.980759	-0.30215	-1.45357	0.11736	0.882268670413262	-4.255324	-7.17948	2.381234
Trial3	2	1	blindfold	clockwise	practice	Guided	1	0.5	-0.25	3.000763	-0.30213	-1.45358	0.13013	0.887643718185659	-4.262101	-7.128699	2.484651
Trial3	2	1	blindfold	clockwise	practice	Guided	1	0.5	-0.25	3.020752	-0.30214	-1.45357	0.15594	0.899008262537272	-4.338985	-7.187944	2.475486
Trial3	2	1	blindfold	clockwise	practice	Guided	1	0.5	-0.25	3.040756	-0.30218	-1.45355	0.16881	0.904927933221173	-4.321539	-7.17948	2.310421
Trial3	2	1	blindfold	clockwise	practice	Guided	1	0.5	-0.25	3.06076	-0.30217	-1.45357	0.18156	0.910890061271534	-4.306218	-7.128699	2.356691
Trial3	2	1	blindfold	clockwise	practice	Guided	1	0.5	-0.25	3.080765	-0.30216	-1.45358	0.1936	0.916646942062208	-4.270952	-7.175249	2.541798
Trial3	2	1	blindfold	clockwise	practice	Guided	1	0.5	-0.25	3.100754	-0.30214	-1.45361	0.20642	0.922901827035604	-4.257994	-7.259885	2.565647
Trial3	2	1	blindfold	clockwise	practice	Guided	1	0.5	-0.25	3.120758	-0.30212	-1.45362	0.23097	0.935269282580971	-4.213347	-7.369911	2.336363
Trial3	2	1	blindfold	clockwise	practice	Guided	1	0.5	-0.25	3.140762	-0.30211	-1.45365	0.24347	0.941750003810201	-4.262439	-7.268348	2.361075
Trial3	2	1	blindfold	clockwise	practice	Guided	1	0.5	-0.25	3.160767	-0.30213	-1.45364	0.25552	0.948136617485252	-4.321559	-7.306434	2.440973
Trial3	2	1	blindfold	clockwise	practice	Guided	1	0.5	-0.25	3.180756	-0.30215	-1.45363	0.26742	0.95455125075182	-4.312611	-7.204871	2.304663
Trial3	2	1	blindfold	clockwise	practice	Guided	1	0.5	-0.25	3.20076	-0.30215	-1.45363	0.27931	0.961048231707159	-4.321909	-7.297971	2.505536
Trial3	2	1	blindfold	clockwise	practice	Guided	1	0.5	-0.25	3.220764	-0.30216	-1.45363	0.30373	0.974719232594508	-4.286933	-7.293739	2.521131
Trial3	2	1	blindfold	clockwise	practice	Guided	1	0.5	-0.25	3.240753	-0.30214	-1.45358	0.31596	0.981702256085498	-4.282772	-7.145626	2.585686
Trial3	2	1	blindfold	clockwise	practice	Guided	1	0.5	-0.25	3.260757	-0.30214	-1.45359	0.32898	0.989265611002673	-4.287814	-7.357216	2.569328
Trial3	2	1	blindfold	clockwise	practice	Guided	1	0.5	-0.25	3.280762	-0.30216	-1.45363	0.34082	0.996257452475729	-4.389683	-7.217567	2.401565
Trial3	2	1	blindfold	clockwise	practice	Guided	1	0.5	-0.25	3.300766	-0.3022	-1.45365	0.35331	1.00374686352851	-4.531436	-7.424925	2.501556
Trial3	2	1	blindfold	clockwise	practice	Guided	1	0.5	-0.25	3.320755	-0.30225	-1.45367	0.37679	1.01807209191174	-4.563464	-7.230262	2.153464
Trial3	2	1	blindfold	clockwise	practice	Guided	1	0.5	-0.25	3.340759	-0.30226	-1.45363	0.38872	1.02546785609041	-4.4987	-7.120235	2.392533
Trial3	2	1	blindfold	clockwise	practice	Guided	1	0.5	-0.25	3.360764	-0.30224	-1.45359	0.40037	1.03274882309297	-4.40528	-7.242957	2.561733
Trial3	2	1	blindfold	clockwise	practice	Guided	1	0.5	-0.25	3.380753	-0.30221	-1.45359	0.412	1.04008888551188	-4.40852	-7.141394	2.418317
Trial3	2	1	blindfold	clockwise	practice	Guided	1	0.5	-0.25	3.400757	-0.30219	-1.4536	0.42389	1.04768152145095	-4.360495	-7.31913	2.361166
Trial3	2	1	blindfold	clockwise	practice	Guided	1	0.5	-0.25	3.420761	-0.30218	-1.45366	0.44675	1.0625221323745	-4.399872	-7.302203	2.490894
Trial3	2	1	blindfold	clockwise	practice	Guided	1	0.5	-0.25	3.440765	-0.30219	-1.45366	0.45812	1.07001996402052	-4.353741	-7.204871	2.47247
Trial3	2	1	blindfold	clockwise	practice	Guided	1	0.5	-0.25	3.460754	-0.30218	-1.45362	0.46971	1.077717594297	-4.349081	-7.166785	2.320139
Trial3	2	1	blindfold	clockwise	practice	Guided	1	0.5	-0.25	3.480759	-0.30217	-1.4536	0.48087	1.08519474928509	-4.284059	-7.234494	2.34251
Trial3	2	1	blindfold	clockwise	practice	Guided	1	0.5	-0.25	3.500763	-0.30215	-1.45361	0.492	1.09270701296755	-4.249304	-7.192176	2.353809
Trial3	2	1	blindfold	clockwise	practice	Guided	1	0.5	-0.25	3.520752	-0.30214	-1.45361	0.5153	1.10865352055124	-4.252566	-7.268348	2.676569
Trial3	2	1	blindfold	clockwise	practice	Guided	1	0.5	-0.25	3.540756	-0.30216	-1.45358	0.52678	1.11662341016287	-4.319711	-7.264116	2.562989
Trial3	2	1	blindfold	clockwise	practice	Guided	1	0.5	-0.25	3.56076	-0.30217	-1.45359	0.53842	1.12475899860931	-4.376015	-6.997513	2.65104
Trial3	2	1	blindfold	clockwise	practice	Guided	1	0.5	-0.25	3.580765	-0.30218	-1.45354	0.55056	1.13330889415698	-4.365147	-7.196408	2.702029
Trial3	2	1	blindfold	clockwise	practice	Guided	1	0.5	-0.25	3.600754	-0.30218	-1.45356	0.55405	1.1357768672068	-4.371578	-7.010208	2.41456
Trial3	2	1	blindfold	clockwise	practice	Guided	1	0.5	-0.25	3.620758	-0.30218	-1.45357	0.55383	1.13562117500687	-4.59585	-7.721151	5.326026
Trial3	2	1	blindfold	clockwise	practice	Guided	1	0.5	-0.25	3.640762	-0.30226	-1.45344	0.55377	1.13563519679354	-5.993668	-7.132931	6.030673
Trial3	2	1	blindfold	clockwise	practice	Guided	1	0.5	-0.25	3.660767	-0.30231	-1.45344	0.55366	1.13559267522665	-6.454622	-6.354279	5.513716
Trial3	2	1	blindfold	clockwise	practice	Guided	1	0.5	-0.25	3.680756	-0.30239	-1.45339	0.55361	1.13561380153718	-6.584681	-6.244253	5.614166
Trial3	2	1	blindfold	clockwise	practice	Guided	1	0.5	-0.25	3.70076	-0.30244	-1.45339	0.55355	1.13560668554948	-6.299743	-7.010208	5.86115
Trial3	2	1	blindfold	clockwise	practice	Guided	1	0.5	-0.25	3.720764	-0.30246	-1.45338	0.5534	1.13551468654468	-5.54636	-6.328889	5.077698
Trial3	2	1	blindfold	clockwise	practice	Guided	1	0.5	-0.25	3.740753	-0.30247	-1.45339	0.55331	1.13545806522543	-4.580388	-7.323362	4.613012
Trial3	2	1	blindfold	clockwise	practice	Guided	1	0.5	-0.25	3.760757	-0.30245	-1.4534	0.5532	1.13536613253487	-4.296792	-7.073685	4.148001
Trial3	2	1	blindfold	clockwise	practice	Guided	1	0.5	-0.25	3.780762	-0.30243	-1.45341	0.55311	1.13528832848972	-4.178003	-7.281044	4.073607
Trial3	2	1	blindfold	clockwise	practice	Guided	1	0.5	-0.25	3.800766	-0.30242	-1.45343	0.55303	1.13522466687475	-4.177534	-7.200639	4.063284
Trial3	2	1	blindfold	clockwise	practice	Guided	1	0.5	-0.25	3.820755	-0.3024	-1.45344	0.55293	1.13513978411044	-4.235812	-6.908645	4.25478
Trial3	2	1	blindfold	clockwise	practice	Guided	1	0.5	-0.25	3.840759	-0.30238	-1.45344	0.5529	1.13510439951052	-4.487041	-6.955195	4.616236
Trial3	2	1	blindfold	clockwise	practice	Guided	1	0.5	-0.25	3.860764	-0.30237	-1.45345	0.55288	1.13508321845551	-4.547625	-7.005977	4.725848
Trial3	2	1	blindfold	clockwise	practice	Guided	1	0.5	-0.25	3.880753	-0.30237	-1.45345	0.55285	1.13506201205458	-4.458671	-7.10754	4.832676
[truncated: 10,241 more rows]
