# Supplementary material for: Assessing kinesthetic proprioceptive function of the upper limb: a novel dynamic movement reproduction task using a robotic arm
Source: PeerJ. 2021 May 3;9:e11301. doi: 10.7717/peerj.11301 (PMC8101453; doi:10.7717/peerj.11301)
Supplement: Supplemental Information 1 [file peerj-09-11301-s001.zip › DMR raw data_Study 1/Session 2/HMData_PP13-2_2019-06-20-17-22-52.txt]

Trial1	3	1	blindfold	counterclockwise	practice	Guided	1	0.5	0	0	0.44836	-1.4533	-0.7999	0.801565151768055	0.040399	-6.94003	0.181708
Trial1	3	1	blindfold	counterclockwise	practice	Guided	1	0.5	0	0.01846313	0.44837	-1.4533	-0.7999099	0.801574440021536	0.081453	-6.923103	0.137722
Trial1	3	1	blindfold	counterclockwise	practice	Guided	1	0.5	0	0.03845215	0.44838	-1.4533	-0.7999099	0.80157379702108	0.097481	-6.935799	0.150069
Trial1	3	1	blindfold	counterclockwise	practice	Guided	1	0.5	0	0.05845642	0.44839	-1.45342	-0.7999099	0.801573154144459	0.121049	-6.918871	0.110554
Trial1	3	1	blindfold	counterclockwise	practice	Guided	1	0.5	0	0.07846069	0.4484	-1.45344	-0.7999099	0.801572507554714	0.091465	-6.931567	0.112788
Trial1	3	1	blindfold	counterclockwise	practice	Guided	1	0.5	0	0.09846497	0.4484	-1.45344	-0.79992	0.801582500365919	0.1061	-6.910408	0.121755
Trial1	3	1	blindfold	counterclockwise	practice	Guided	1	0.5	0	0.118454	0.4484	-1.45344	-0.79992	0.801582500365919	0.099305	-6.893481	0.121718
Trial1	3	1	blindfold	counterclockwise	practice	Guided	1	0.5	0	0.1384583	0.4484	-1.45344	-0.79992	0.801582500365919	0.099839	-6.893481	0.113238
Trial1	3	1	blindfold	counterclockwise	practice	Guided	1	0.5	0	0.1584625	0.44841	-1.45345	-0.79993	0.801591911964585	0.10229	-6.973885	0.08107
Trial1	3	1	blindfold	counterclockwise	practice	Guided	1	0.5	0	0.1784668	0.44842	-1.45346	-0.79993	0.801591265640524	0.130104	-7.007739	0.056276
Trial1	3	1	blindfold	counterclockwise	practice	Guided	1	0.5	0	0.1984558	0.44842	-1.45348	-0.79993	0.801591265640524	0.10111	-6.995044	0.092028
Trial1	3	1	blindfold	counterclockwise	practice	Guided	1	0.5	0	0.2184601	0.44843	-1.45348	-0.79993	0.801590623276416	0.05412	-6.923103	0.174494
Trial1	3	1	blindfold	counterclockwise	practice	Guided	1	0.5	0	0.2384644	0.44843	-1.45348	-0.79992	0.801580570959473	0.013316	-6.838467	0.200649
Trial1	3	1	blindfold	counterclockwise	practice	Guided	1	0.5	0	0.2584534	0.44843	-1.45343	-0.79992	0.801580570959473	-0.010067	-6.796149	0.169311
Trial1	3	1	blindfold	counterclockwise	practice	Guided	1	0.5	0	0.2784576	0.44843	-1.45343	-0.79992	0.801580570959473	0.02933	-6.859626	0.150663
Trial1	3	1	blindfold	counterclockwise	practice	Guided	1	0.5	0	0.2984619	0.44843	-1.45343	-0.79992	0.801580570959473	0.064215	-6.872322	0.120192
Trial1	3	1	blindfold	counterclockwise	practice	Guided	1	0.5	0	0.3184662	0.44843	-1.45343	-0.79993	0.801590623276416	0.081083	-6.91464	0.137043
Trial1	3	1	blindfold	counterclockwise	practice	Guided	1	0.5	0	0.3384552	0.44844	-1.45344	-0.79993	0.801589979119191	0.105836	-6.897712	0.147127
Trial1	3	1	blindfold	counterclockwise	practice	Guided	1	0.5	0	0.3584595	0.44844	-1.45343	-0.79993	0.801589979119191	0.059344	-6.830004	0.143983
Trial1	3	1	blindfold	counterclockwise	practice	Guided	1	0.5	0	0.3784637	0.44844	-1.45343	-0.79993	0.801589979119191	-0.0082236	-6.779222	0.139478
Trial1	3	1	blindfold	counterclockwise	practice	Guided	1	0.5	0	0.3984528	0.44844	-1.45342	-0.79992	0.80157992679417	-0.00089472	-6.838467	0.168433
Trial1	3	1	blindfold	counterclockwise	practice	Guided	1	0.5	0	0.418457	0.44844	-1.45342	-0.79992	0.80157992679417	0.015157	-6.796149	0.170616
Trial1	3	1	blindfold	counterclockwise	practice	Guided	1	0.5	0	0.4384613	0.44844	-1.45342	-0.79992	0.80157992679417	0.020245	-6.813076	0.207142
Trial1	3	1	blindfold	counterclockwise	practice	Guided	1	0.5	0	0.4584656	0.44845	-1.45342	-0.79992	0.801579284670045	0.063511	-6.897712	0.119773
Trial1	3	1	blindfold	counterclockwise	practice	Guided	1	0.5	0	0.4784546	0.44845	-1.45342	-0.79993	0.801589337003119	0.089943	-6.838467	0.098905
Trial1	3	1	blindfold	counterclockwise	practice	Guided	1	0.5	0	0.4984589	0.44845	-1.45342	-0.79993	0.801589337003119	0.061206	-6.859626	0.114087
Trial1	3	1	blindfold	counterclockwise	practice	Guided	1	0.5	0	0.5184631	0.44845	-1.45342	-0.79993	0.801589337003119	0.03841	-6.800381	0.137991
Trial1	3	1	blindfold	counterclockwise	practice	Guided	1	0.5	0	0.5384521	0.44845	-1.45342	-0.79993	0.801589337003119	0.0018351	-6.808845	0.177946
Trial1	3	1	blindfold	counterclockwise	practice	Guided	1	0.5	0	0.5584564	0.44846	-1.45342	-0.79993	0.80158869501088	0.039229	-6.830004	0.125193
Trial1	3	1	blindfold	counterclockwise	practice	Guided	1	0.5	0	0.5784607	0.44846	-1.45342	-0.79993	0.80158869501088	0.047942	-6.82154	0.135552
Trial1	3	1	blindfold	counterclockwise	practice	Guided	1	0.5	0	0.598465	0.44846	-1.45342	-0.79993	0.80158869501088	0.069318	-6.825772	0.118628
Trial1	3	1	blindfold	counterclockwise	practice	Guided	1	0.5	0	0.618454	0.44846	-1.45342	-0.79993	0.80158869501088	0.047353	-6.804613	0.129866
Trial1	3	1	blindfold	counterclockwise	practice	Guided	1	0.5	0	0.6384583	0.44846	-1.45341	-0.79993	0.80158869501088	0.041165	-6.82154	0.159105
Trial1	3	1	blindfold	counterclockwise	practice	Guided	1	0.5	0	0.6584625	0.44846	-1.45341	-0.79993	0.80158869501088	-0.029505	-6.825772	0.137382
Trial1	3	1	blindfold	counterclockwise	practice	Guided	1	0.5	0	0.6784668	0.44846	-1.45341	-0.79993	0.80158869501088	-0.021893	-6.808845	0.150569
Trial1	3	1	blindfold	counterclockwise	practice	Guided	1	0.5	0	0.6984558	0.44846	-1.45341	-0.79993	0.80158869501088	0.013283	-6.800381	0.131646
Trial1	3	1	blindfold	counterclockwise	practice	Guided	1	0.5	0	0.7184601	0.44846	-1.45341	-0.79993	0.80158869501088	0.0090577	-6.842699	0.131332
Trial1	3	1	blindfold	counterclockwise	practice	Guided	1	0.5	0	0.7384644	0.44846	-1.45341	-0.79993	0.80158869501088	0.034668	-6.842699	0.137194
Trial1	3	1	blindfold	counterclockwise	practice	Guided	1	0.5	0	0.7584534	0.44846	-1.45341	-0.79993	0.80158869501088	-0.038242	-6.82154	0.140814
Trial1	3	1	blindfold	counterclockwise	practice	Guided	1	0.5	0	0.7784576	0.44846	-1.45341	-0.79993	0.80158869501088	-0.034018	-6.82154	0.141043
Trial1	3	1	blindfold	counterclockwise	practice	Guided	1	0.5	0	0.7984619	0.44846	-1.45341	-0.79993	0.80158869501088	-0.026402	-6.82154	0.154226
Trial1	3	1	blindfold	counterclockwise	practice	Guided	1	0.5	0	0.8184662	0.44846	-1.45341	-0.79992	0.801578642669755	-0.028902	-6.804613	0.192181
Trial1	3	1	blindfold	counterclockwise	practice	Guided	1	0.5	0	0.8384552	0.44846	-1.45341	-0.79992	0.801578642669755	-0.060403	-6.779222	0.219731
Trial1	3	1	blindfold	counterclockwise	practice	Guided	1	0.5	0	0.8584595	0.44846	-1.45341	-0.79992	0.801578642669755	-0.014809	-6.834235	0.173136
Trial1	3	1	blindfold	counterclockwise	practice	Guided	1	0.5	0	0.8784637	0.44846	-1.45341	-0.79992	0.801578642669755	0.0043163	-6.817308	0.139032
Trial1	3	1	blindfold	counterclockwise	practice	Guided	1	0.5	0	0.8984528	0.44846	-1.45341	-0.79992	0.801578642669755	0.014439	-6.813076	0.114221
Trial1	3	1	blindfold	counterclockwise	practice	Guided	1	0.5	0	0.918457	0.44846	-1.45341	-0.79992	0.801578642669755	0.00432	-6.791917	0.138967
Trial1	3	1	blindfold	counterclockwise	practice	Guided	1	0.5	0	0.9384613	0.44846	-1.45341	-0.79993	0.80158869501088	0.005999	-6.813076	0.126826
Trial1	3	1	blindfold	counterclockwise	practice	Guided	1	0.5	0	0.9584656	0.44846	-1.45341	-0.79993	0.80158869501088	-0.011755	-6.834235	0.061473
Trial1	3	1	blindfold	counterclockwise	practice	Guided	1	0.5	0	0.9784546	0.44845	-1.45341	-0.79993	0.801589337003119	-0.067762	-6.855394	0.087385
Trial1	3	1	blindfold	counterclockwise	practice	Guided	1	0.5	0	0.9984589	0.44845	-1.45341	-0.79993	0.801589337003119	-0.034814	-6.830004	0.089596
Trial1	3	1	blindfold	counterclockwise	practice	Guided	1	0.5	0	1.018463	0.44845	-1.45341	-0.79993	0.801589337003119	-0.026921	-6.842699	0.098573
Trial1	3	1	blindfold	counterclockwise	practice	Guided	1	0.5	0	1.038452	0.44845	-1.45341	-0.79994	0.801599270374186	-0.0074749	-6.804613	0.125271
Trial1	3	1	blindfold	counterclockwise	practice	Guided	1	0.5	0	1.058456	0.44845	-1.45341	-0.79994	0.801599270374186	-0.025791	-6.817308	0.081594
Trial1	3	1	blindfold	counterclockwise	practice	Guided	1	0.5	0	1.078461	0.44845	-1.45341	-0.79994	0.801599270374186	0.013887	-6.880785	0.058747
Trial1	3	1	blindfold	counterclockwise	practice	Guided	1	0.5	0	1.098465	0.44845	-1.45343	-0.79995	0.801609263227032	-0.00049208	-6.91464	0.022128
Trial1	3	1	blindfold	counterclockwise	practice	Guided	1	0.5	0	1.118454	0.44845	-1.45344	-0.79995	0.801609263227032	0.023128	-6.91464	-0.016997
Trial1	3	1	blindfold	counterclockwise	practice	Guided	1	0.5	0	1.138458	0.44845	-1.45344	-0.79995	0.801609263227032	-0.043519	-6.897712	0.093093
Trial1	3	1	blindfold	counterclockwise	practice	Guided	1	0.5	0	1.158463	0.44845	-1.45343	-0.79995	0.801609263227032	-0.010828	-6.804613	0.112152
Trial1	3	1	blindfold	counterclockwise	practice	Guided	1	0.5	0	1.178467	0.44845	-1.45342	-0.79995	0.801609263227032	-0.029138	-6.838467	0.068502
Trial1	3	1	blindfold	counterclockwise	practice	Guided	1	0.5	0	1.198456	0.44845	-1.45342	-0.79995	0.801609263227032	0.014765	-6.846931	0.041718
Trial1	3	1	blindfold	counterclockwise	practice	Guided	1	0.5	0	1.21846	0.44845	-1.45342	-0.79996	0.801619196599124	0.055546	-6.876553	0.019166
Trial1	3	1	blindfold	counterclockwise	practice	Guided	1	0.5	0	1.238464	0.44845	-1.45343	-0.79996	0.801619196599124	0.136863	-6.897712	-0.0053691
Trial1	3	1	blindfold	counterclockwise	practice	Guided	1	0.5	0	1.258453	0.44847	-1.45344	-0.79997	0.80162796322181	0.185179	-6.872322	-0.031856
Trial1	3	1	blindfold	counterclockwise	practice	Guided	1	0.5	0	1.278458	0.44847	-1.45344	-0.79997	0.80162796322181	0.174173	-6.851163	0.0044778
Trial1	3	1	blindfold	counterclockwise	practice	Guided	1	0.5	0	1.298462	0.44848	-1.45343	-0.79997	0.80162732150956	0.157517	-6.813076	0.00025603
Trial1	3	1	blindfold	counterclockwise	practice	Guided	1	0.5	0	1.318466	0.44849	-1.45343	-0.79998	0.801636668977602	0.165921	-6.825772	-0.0034105
Trial1	3	1	blindfold	counterclockwise	practice	Guided	1	0.5	0	1.338455	0.4485	-1.45342	-0.79999	0.801645962849794	0.180772	-6.825772	-0.034638
Trial1	3	1	blindfold	counterclockwise	practice	Guided	1	0.5	0	1.358459	0.44852	-1.45343	-0.8	0.801654609926912	0.248415	-6.889249	-0.159065
Trial1	3	1	blindfold	counterclockwise	practice	Guided	1	0.5	0	1.378464	0.44853	-1.45344	-0.8	0.801653966945344	0.296185	-6.927335	-0.177063
Trial1	3	1	blindfold	counterclockwise	practice	Guided	1	0.5	0	1.398453	0.44855	-1.45345	-0.80001	0.801662678117336	0.245998	-6.872322	-0.188808
Trial1	3	1	blindfold	counterclockwise	practice	Guided	1	0.5	0	1.418457	0.44856	-1.45344	-0.80002	0.801672087943086	0.213307	-6.86809	-0.144266
Trial1	3	1	blindfold	counterclockwise	practice	Guided	1	0.5	0	1.438461	0.44857	-1.45343	-0.80002	0.801671447387027	0.136167	-6.783454	-0.068743
Trial1	3	1	blindfold	counterclockwise	practice	Guided	1	0.5	0	1.458466	0.44858	-1.45338	-0.80002	0.801670803131687	0.169065	-6.639573	-0.0025908
Trial1	3	1	blindfold	counterclockwise	practice	Guided	1	0.5	0	1.478455	0.44859	-1.45335	-0.80002	0.801670164735197	0.246417	-6.614182	-0.006288
Trial1	3	1	blindfold	counterclockwise	practice	Guided	1	0.5	0	1.498459	0.44861	-1.45333	-0.80002	0.801668880669701	0.295861	-6.60995	-0.049657
Trial1	3	1	blindfold	counterclockwise	practice	Guided	1	0.5	0	1.518463	0.44862	-1.45332	-0.80002	0.80166824073387	0.372612	-6.635341	-0.057287
Trial1	3	1	blindfold	counterclockwise	practice	Guided	1	0.5	0	1.538452	0.44864	-1.45332	-0.80002	0.801666959324353	0.45667	-6.605718	-0.04746
Trial1	3	1	blindfold	counterclockwise	practice	Guided	1	0.5	0	1.558456	0.4487	-1.45328	-0.80002	0.801663116169387	0.67169	-6.453373	-0.028955
Trial1	3	1	blindfold	counterclockwise	practice	Guided	1	0.5	0	1.578461	0.44874	-1.45323	-0.80001	0.801650505251965	0.746613	-6.377201	0.056598
Trial1	3	1	blindfold	counterclockwise	practice	Guided	1	0.5	0	1.598465	0.44878	-1.45319	-0.80001	0.801647948860593	0.831344	-6.262942	0.057967
Trial1	3	1	blindfold	counterclockwise	practice	Guided	1	0.5	0	1.618454	0.44883	-1.45315	-0.80001	0.801644755214744	0.912131	-6.254479	0.054836
Trial1	3	1	blindfold	counterclockwise	practice	Guided	1	0.5	0	1.638458	0.44888	-1.45313	-0.80001	0.801641564675807	1.032317	-6.237552	0.033103
Trial1	3	1	blindfold	counterclockwise	practice	Guided	1	0.5	0	1.658463	0.449	-1.45309	-0.80001	0.801633922334013	1.202581	-6.127525	-0.040373
Trial1	3	1	blindfold	counterclockwise	practice	Guided	1	0.5	0	1.678467	0.44907	-1.45306	-0.80001	0.801629471614349	1.276597	-6.064048	-0.069351
Trial1	3	1	blindfold	counterclockwise	practice	Guided	1	0.5	0	1.698456	0.44914	-1.45303	-0.80002	0.80163507987398	1.338505	-5.924398	-0.105619
Trial1	3	1	blindfold	counterclockwise	practice	Guided	1	0.5	0	1.71846	0.44922	-1.45298	-0.80003	0.801639942878836	1.389981	-5.818603	-0.186086
Trial1	3	1	blindfold	counterclockwise	practice	Guided	1	0.5	0	1.738464	0.4493	-1.45292	-0.80011	0.801714768705736	1.510417	-5.67049	-0.269364
Trial1	3	1	blindfold	counterclockwise	practice	Guided	1	0.5	0	1.758453	0.44984	-1.45279	-0.80018	0.801750578677944	1.854601	-5.526609	-0.598841
Trial1	3	1	blindfold	counterclockwise	practice	Guided	1	0.5	0	1.778458	0.45061	-1.45276	-0.80023	0.801752688418379	2.052592	-5.446205	-0.576903
Trial1	3	1	blindfold	counterclockwise	practice	Guided	1	0.5	0	1.798462	0.45196	-1.45272	-0.8002501	0.801690707083623	2.247246	-5.315019	-0.500101
Trial1	3	1	blindfold	counterclockwise	practice	Guided	1	0.5	0	1.818466	0.45405	-1.45268	-0.8002501	0.801568181793666	2.481374	-5.29386	-0.51287
Trial1	3	1	blindfold	counterclockwise	practice	Guided	1	0.5	0	1.838455	0.45702	-1.45264	-0.80024	0.801393353888752	2.545832	-5.162674	-0.519948
Trial1	3	1	blindfold	counterclockwise	practice	Guided	1	0.5	0	1.858459	0.46611	-1.45247	-0.80021	0.800927322133415	2.59816	-4.781812	-0.402015
Trial1	3	1	blindfold	counterclockwise	practice	Guided	1	0.5	0	1.878464	0.47251	-1.45239	-0.80018	0.80065202509242	2.563628	-4.650627	-0.370672
Trial1	3	1	blindfold	counterclockwise	practice	Guided	1	0.5	0	1.898453	0.47983	-1.45234	-0.80014	0.800394147669216	2.540252	-4.671786	-0.285697
Trial1	3	1	blindfold	counterclockwise	practice	Guided	1	0.5	0	1.918457	0.48846	-1.45233	-0.80012	0.800203211448509	2.503171	-4.616772	-0.233956
Trial1	3	1	blindfold	counterclockwise	practice	Guided	1	0.5	0	1.938461	0.49758	-1.45232	-0.80015	0.800153696391871	2.529947	-4.604077	-0.300277
Trial1	3	1	blindfold	counterclockwise	practice	Guided	1	0.5	0	1.958466	0.5202	-1.45233	-0.80017	0.800424934931585	2.614441	-4.70564	-0.327042
Trial1	3	1	blindfold	counterclockwise	practice	Guided	1	0.5	0	1.978455	0.53236	-1.45235	-0.80022	0.800874047144043	2.628714	-4.75219	-0.441385
Trial1	3	1	blindfold	counterclockwise	practice	Guided	1	0.5	0	1.998459	0.54628	-1.45237	-0.80027	0.801607043318248	2.556033	-4.811435	-0.571875
Trial1	3	1	blindfold	counterclockwise	practice	Guided	1	0.5	0	2.018463	0.5607	-1.45241	-0.80032	0.802618554324574	2.450184	-4.866448	-0.654709
Trial1	3	1	blindfold	counterclockwise	practice	Guided	1	0.5	0	2.038452	0.57592	-1.45243	-0.80032	0.803912867210501	2.386064	-4.904535	-0.677222
Trial1	3	1	blindfold	counterclockwise	practice	Guided	1	0.5	0	2.058456	0.60897	-1.45246	-0.80031	0.807694607595985	2.369084	-4.929925	-0.628912
Trial1	3	1	blindfold	counterclockwise	practice	Guided	1	0.5	0	2.078461	0.62679	-1.45246	-0.80027	0.810251634911097	2.29278	-4.879144	-0.561901
Trial1	3	1	blindfold	counterclockwise	practice	Guided	1	0.5	0	2.098465	0.6447	-1.45244	-0.80024	0.813217137833828	2.315582	-4.819899	-0.468662
Trial1	3	1	blindfold	counterclockwise	practice	Guided	1	0.5	0	2.118454	0.66551	-1.45241	-0.80021	0.817147234185498	2.231961	-4.790276	-0.408177
Trial1	3	1	blindfold	counterclockwise	practice	Guided	1	0.5	0	2.138458	0.68235	-1.4524	-0.80019	0.820704287832461	2.2181	-4.697176	-0.351059
Trial1	3	1	blindfold	counterclockwise	practice	Guided	1	0.5	0	2.158463	0.72289	-1.45236	-0.80022	0.830681649523036	2.269028	-4.756422	-0.435635
Trial1	3	1	blindfold	counterclockwise	practice	Guided	1	0.5	0	2.178467	0.74372	-1.45238	-0.80026	0.836549768625619	2.339629	-4.857985	-0.551764
Trial1	3	1	blindfold	counterclockwise	practice	Guided	1	0.5	0	2.198456	0.76648	-1.45243	-0.80026	0.843461708262754	2.351291	-4.951084	-0.555717
Trial1	3	1	blindfold	counterclockwise	practice	Guided	1	0.5	0	2.21846	0.78786	-1.45247	-0.80022	0.85042075993914	2.357156	-4.938389	-0.439007
Trial1	3	1	blindfold	counterclockwise	practice	Guided	1	0.5	0	2.238464	0.81045	-1.45246	-0.80013	0.85824661122576	2.345542	-4.853753	-0.324152
Trial1	3	1	blindfold	counterclockwise	practice	Guided	1	0.5	0	2.258453	0.85884	-1.4524	-0.80009	0.876875175903678	2.313139	-4.75219	-0.170725
Trial1	3	1	blindfold	counterclockwise	practice	Guided	1	0.5	0	2.278458	0.88325	-1.45238	-0.80005	0.887107941862365	2.321572	-4.70564	-0.093171
Trial1	3	1	blindfold	counterclockwise	practice	Guided	1	0.5	0	2.298462	0.90827	-1.45236	-0.80003	0.898182823173367	2.345905	-4.747958	-0.072435
Trial1	3	1	blindfold	counterclockwise	practice	Guided	1	0.5	0	2.318466	0.93387	-1.45237	-0.80001	0.910087434065596	2.224168	-4.786044	-4.4448E-05
Trial1	3	1	blindfold	counterclockwise	practice	Guided	1	0.5	0	2.338455	0.95996	-1.4524	-0.79999	0.922793142673875	2.18413	-4.794508	-0.026855
Trial1	3	1	blindfold	counterclockwise	practice	Guided	1	0.5	0	2.358459	1.0141	-1.45244	-0.79998	0.950929523286897	2.009971	-4.883376	0.066956
Trial1	3	1	blindfold	counterclockwise	practice	Guided	1	0.5	0	2.378464	1.04119	-1.45244	-0.79998	0.965844044344153	1.93835	-4.849521	0.038031
Trial1	3	1	blindfold	counterclockwise	practice	Guided	1	0.5	0	2.398453	1.06929	-1.45243	-0.79996	0.981848740828645	1.955856	-4.849521	0.095946
Trial1	3	1	blindfold	counterclockwise	practice	Guided	1	0.5	0	2.418457	1.09675	-1.45242	-0.79994	0.998005298188164	1.837899	-4.828362	0.114396
Trial1	3	1	blindfold	counterclockwise	practice	Guided	1	0.5	0	2.438461	1.1243	-1.45242	-0.79993	1.01471107041074	1.640466	-4.849521	0.16979
Trial1	3	1	blindfold	counterclockwise	practice	Guided	1	0.5	0	2.458466	1.17968	-1.45247	-0.79992	1.04968415991351	1.318153	-4.929925	0.199239
Trial1	3	1	blindfold	counterclockwise	practice	Guided	1	0.5	0	2.478455	1.20639	-1.45248	-0.79988	1.06714326841875	1.288994	-4.832594	0.207121
Trial1	3	1	blindfold	counterclockwise	practice	Guided	1	0.5	0	2.498459	1.23347	-1.45245	-0.79981	1.08520698971934	1.250643	-4.819899	0.403431
Trial1	3	1	blindfold	counterclockwise	practice	Guided	1	0.5	0	2.518463	1.25932	-1.45241	-0.79978	1.10282123832472	1.316157	-4.731031	0.463737
Trial1	3	1	blindfold	counterclockwise	practice	Guided	1	0.5	0	2.538452	1.28477	-1.45238	-0.79979	1.12050348294053	1.285131	-4.832594	0.419492
Trial1	3	1	blindfold	counterclockwise	practice	Guided	1	0.5	0	2.558456	1.30687	-1.45238	-0.79983	1.13611937339544	4.867495	-5.310787	-0.528664
Trial1	3	1	blindfold	counterclockwise	practice	Guided	1	0.5	0	2.578461	1.30429	-1.45255	-0.8	1.13440840011626	6.487842	-6.385665	-0.3832
Trial1	3	1	blindfold	counterclockwise	practice	Guided	1	0.5	0	2.598465	1.30354	-1.45277	-0.80005	1.13391201476229	5.215782	-5.966716	-0.84373
Trial1	3	1	blindfold	counterclockwise	practice	Guided	1	0.5	0	2.618454	1.30311	-1.45281	-0.80006	1.13361445622266	3.011967	-5.374264	-0.611909
Trial1	3	1	blindfold	counterclockwise	practice	Guided	1	0.5	0	2.638458	1.30224	-1.45274	-0.7996899	1.13273697476997	0.487579	-4.756422	-7.3188E-05
Trial1	3	1	blindfold	counterclockwise	practice	Guided	1	0.5	0	2.658463	1.30003	-1.45214	-0.79912	1.13076999362743	-0.983571	-3.728094	0.810492
Trial1	3	1	blindfold	counterclockwise	practice	Guided	1	0.5	0	2.678467	1.29961	-1.45192	-0.79836	1.12993581722587	-0.054385	-3.770412	1.161904
Trial1	3	1	blindfold	counterclockwise	practice	Guided	1	0.5	0	2.698456	1.29994	-1.45189	-0.79755	1.12959736939503	1.564832	-4.172433	1.017508
Trial1	3	1	blindfold	counterclockwise	practice	Guided	1	0.5	0	2.71846	1.30059	-1.45209	-0.79709	1.12973309586185	3.158461	-5.065343	0.717387
Trial1	3	1	blindfold	counterclockwise	practice	Guided	1	0.5	0	2.738464	1.30113	-1.45244	-0.79694	1.13001007806562	4.325639	-5.97518	0.429365
Trial1	3	1	blindfold	counterclockwise	practice	Guided	1	0.5	0	2.758453	1.30155	-1.45299	-0.79691	1.13028659616979	3.799852	-6.089439	0.594557
Trial1	3	1	blindfold	counterclockwise	practice	Guided	1	0.5	0	2.778458	1.30156	-1.45297	-0.79684	1.13024432019975	2.712339	-5.425046	1.084433
Trial1	3	1	blindfold	counterclockwise	practice	Guided	1	0.5	0	2.798462	1.3015	-1.45283	-0.7964301	1.1299129205952	1.555969	-4.896071	1.569774
Trial1	3	1	blindfold	counterclockwise	practice	Guided	1	0.5	0	2.818466	1.30119	-1.45258	-0.7954201	1.12898109457244	0.732812	-4.680249	1.885944
Trial1	3	1	blindfold	counterclockwise	practice	Guided	1	0.5	0	2.838455	1.30076	-1.45241	-0.79159	1.1259801578744	0.503586	-4.857985	1.958328
Trial1	3	1	blindfold	counterclockwise	practice	Guided	1	0.5	0	2.858459	1.3005	-1.45259	-0.78922	1.12413013937817	1.579042	-5.632404	1.885878
Trial1	3	1	blindfold	counterclockwise	practice	Guided	1	0.5	0	2.878464	1.30071	-1.45279	-0.78662	1.12245601331493	2.050194	-6.038657	1.911426
Trial1	3	1	blindfold	counterclockwise	practice	Guided	1	0.5	0	2.898453	1.30094	-1.45299	-0.78396	1.12075786869523	2.332871	-6.18677	2.055431
Trial1	3	1	blindfold	counterclockwise	practice	Guided	1	0.5	0	2.918457	1.30109	-1.45307	-0.78109	1.11885960357616	2.262196	-6.114829	2.054552
Trial1	3	1	blindfold	counterclockwise	practice	Guided	1	0.5	0	2.938461	1.30109	-1.45307	-0.77318	1.11335192821951	1.746508	-6.042889	2.366155
Trial1	3	1	blindfold	counterclockwise	practice	Guided	1	0.5	0	2.958466	1.30064	-1.45295	-0.76729	1.1089446906667	0.587756	-5.71704	3.240025
Trial1	3	1	blindfold	counterclockwise	practice	Guided	1	0.5	0	2.978455	1.30037	-1.45288	-0.75926	1.10320798011103	0.230002	-5.784749	3.68619
Trial1	3	1	blindfold	counterclockwise	practice	Guided	1	0.5	0	2.998459	1.30016	-1.4529	-0.74942	1.09630572044843	0.173034	-5.903239	3.865087
Trial1	3	1	blindfold	counterclockwise	practice	Guided	1	0.5	0	3.018463	1.30008	-1.45297	-0.73711	1.0878690605502	0.219286	-6.097902	4.020853
Trial1	3	1	blindfold	counterclockwise	practice	Guided	1	0.5	0	3.038452	1.3001	-1.45307	-0.70682	1.06759280820781	0.343106	-6.284101	4.286549
Trial1	3	1	blindfold	counterclockwise	practice	Guided	1	0.5	0	3.058456	1.30023	-1.45323	-0.68862	1.05572987063145	0.519826	-6.60995	4.287561
Trial1	3	1	blindfold	counterclockwise	practice	Guided	1	0.5	0	3.078461	1.30024	-1.45329	-0.66721	1.04189888308986	0.259065	-6.669195	4.220708
Trial1	3	1	blindfold	counterclockwise	practice	Guided	1	0.5	0	3.098465	1.30015	-1.45331	-0.64567	1.02816818959652	-0.11986	-6.504155	4.314921
Trial1	3	1	blindfold	counterclockwise	practice	Guided	1	0.5	0	3.118454	1.29994	-1.45325	-0.62175	1.01315212941291	-0.339849	-6.258711	3.927211
Trial1	3	1	blindfold	counterclockwise	practice	Guided	1	0.5	0	3.138458	1.29981	-1.45319	-0.56901	0.981564226388697	-0.418792	-6.580327	3.665632
Trial1	3	1	blindfold	counterclockwise	practice	Guided	1	0.5	0	3.158463	1.29977	-1.45334	-0.54112	0.965630827796656	-0.400078	-6.872322	3.741384
Trial1	3	1	blindfold	counterclockwise	practice	Guided	1	0.5	0	3.178467	1.29978	-1.45339	-0.5112	0.949196248041624	-0.445817	-6.440678	3.398254
Trial1	3	1	blindfold	counterclockwise	practice	Guided	1	0.5	0	3.198456	1.29983	-1.45333	-0.48136	0.93350704506512	-0.07541	-6.779222	3.140708
Trial1	3	1	blindfold	counterclockwise	practice	Guided	1	0.5	0	3.21846	1.2999	-1.45344	-0.45034	0.917957514499351	-0.096666	-7.253184	2.532282
Trial1	3	1	blindfold	counterclockwise	practice	Guided	1	0.5	0	3.238464	1.29992	-1.45362	-0.38897	0.889477161865717	-0.352295	-7.19817	2.951532
Trial1	3	1	blindfold	counterclockwise	practice	Guided	1	0.5	0	3.258453	1.29976	-1.4534	-0.35803	0.8762429564826	-0.511228	-7.020435	2.327778
Trial1	3	1	blindfold	counterclockwise	practice	Guided	1	0.5	0	3.278458	1.29973	-1.45351	-0.32725	0.864095218808712	-0.756707	-7.553641	2.333489
Trial1	3	1	blindfold	counterclockwise	practice	Guided	1	0.5	0	3.298462	1.29966	-1.45362	-0.2956	0.852546545593916	-0.581621	-6.758063	2.395285
Trial1	3	1	blindfold	counterclockwise	practice	Guided	1	0.5	0	3.318466	1.29965	-1.4535	-0.26495	0.842400585022708	-0.5728	-7.109302	2.340864
Trial1	3	1	blindfold	counterclockwise	practice	Guided	1	0.5	0	3.338455	1.2997	-1.45357	-0.20382	0.825265241749186	-0.405318	-7.608655	1.982298
Trial1	3	1	blindfold	counterclockwise	practice	Guided	1	0.5	0	3.358459	1.29973	-1.45363	-0.174	0.818439967516857	-0.544304	-7.219329	2.260931
Trial1	3	1	blindfold	counterclockwise	practice	Guided	1	0.5	0	3.378464	1.29971	-1.4536	-0.14371	0.812519972283778	-0.566421	-7.71445	1.917981
Trial1	3	1	blindfold	counterclockwise	practice	Guided	1	0.5	0	3.398453	1.29967	-1.45375	-0.11464	0.80784553445555	-0.978804	-7.587496	2.241184
Trial1	3	1	blindfold	counterclockwise	practice	Guided	1	0.5	0	3.418457	1.29957	-1.45372	-0.085696	0.804149316046781	-1.108352	-6.901944	2.41212
Trial1	3	1	blindfold	counterclockwise	practice	Guided	1	0.5	0	3.438461	1.2995	-1.45359	-0.028236	0.799998439682598	-1.02836	-7.346283	2.047847
Trial1	3	1	blindfold	counterclockwise	practice	Guided	1	0.5	0	3.458466	1.29951	-1.45382	-0.00047468	0.799510143048205	-1.098641	-7.15162	2.244524
Trial1	3	1	blindfold	counterclockwise	practice	Guided	1	0.5	0	3.478455	1.2995	-1.45366	0.027853	0.799985013145108	-0.873282	-7.282806	2.20115
Trial1	3	1	blindfold	counterclockwise	practice	Guided	1	0.5	0	3.498459	1.29954	-1.45367	0.054599	0.80140198437406	-0.834012	-7.854099	1.555232
Trial1	3	1	blindfold	counterclockwise	practice	Guided	1	0.5	0	3.518463	1.29957	-1.45385	0.080672	0.803629447902535	-0.964109	-7.794854	1.819136
Trial1	3	1	blindfold	counterclockwise	practice	Guided	1	0.5	0	3.538452	1.29951	-1.45386	0.13239	0.810397034559938	-1.224581	-7.143157	2.077245
Trial1	3	1	blindfold	counterclockwise	practice	Guided	1	0.5	0	3.558456	1.29941	-1.45381	0.15764	0.814804696278104	-1.181567	-8.036067	1.708709
Trial1	3	1	blindfold	counterclockwise	practice	Guided	1	0.5	0	3.578461	1.29939	-1.45395	0.18199	0.819844409254907	-1.29438	-7.693291	2.417163
Trial1	3	1	blindfold	counterclockwise	practice	Guided	1	0.5	0	3.598465	1.29933	-1.45385	0.20656	0.825587961853061	-1.538465	-7.248952	2.895185
Trial1	3	1	blindfold	counterclockwise	practice	Guided	1	0.5	0	3.618454	1.29928	-1.45369	0.23156	0.832146886286063	-1.263099	-7.705986	2.081263
Trial1	3	1	blindfold	counterclockwise	practice	Guided	1	0.5	0	3.638458	1.29933	-1.4538	0.27933	0.846731175410541	-1.254208	-8.116471	1.720296
Trial1	3	1	blindfold	counterclockwise	practice	Guided	1	0.5	0	3.658463	1.29933	-1.45386	0.30257	0.854679494745461	-1.513407	-7.121998	3.21024
Trial1	3	1	blindfold	counterclockwise	practice	Guided	1	0.5	0	3.678452	1.29927	-1.45363	0.32737	0.863714955851007	-1.360892	-7.392833	2.452451
Trial1	3	1	blindfold	counterclockwise	practice	Guided	1	0.5	0	3.698456	1.29931	-1.45368	0.35094	0.872957789588191	-1.19117	-7.875258	1.893365
Trial1	3	1	blindfold	counterclockwise	practice	Guided	1	0.5	0	3.71846	1.29937	-1.45385	0.3743	0.882662324575387	-1.246298	-7.604423	2.348995
Trial1	3	1	blindfold	counterclockwise	practice	Guided	1	0.5	0	3.738464	1.29935	-1.45382	0.42319	0.904461294822337	-1.471528	-6.98658	3.057252
Trial1	3	1	blindfold	counterclockwise	practice	Guided	1	0.5	0	3.758453	1.29933	-1.45353	0.44787	0.916251054023552	-1.156002	-7.50286	1.892455
Trial1	3	1	blindfold	counterclockwise	practice	Guided	1	0.5	0	3.778458	1.29938	-1.45371	0.47068	0.927657343866474	-1.230018	-7.515555	1.884988
Trial1	3	1	blindfold	counterclockwise	practice	Guided	1	0.5	0	3.798462	1.29936	-1.45375	0.49521	0.94032399418484	-1.486285	-7.050057	2.78565
Trial1	3	1	blindfold	counterclockwise	practice	Guided	1	0.5	0	3.818466	1.29925	-1.4536	0.51952	0.953258405521204	-1.651809	-6.889249	3.097985
Trial1	3	1	blindfold	counterclockwise	practice	Guided	1	0.5	0	3.838455	1.2992	-1.45351	0.56892	0.981015146475663	-1.524713	-7.447846	2.256308
Trial1	3	1	blindfold	counterclockwise	practice	Guided	1	0.5	0	3.858459	1.29924	-1.45378	0.59212	0.994681180694539	-1.693954	-7.325124	2.805694
Trial1	3	1	blindfold	counterclockwise	practice	Guided	1	0.5	0	3.878464	1.29919	-1.45366	0.61747	1.00993760208316	-1.806345	-6.863858	3.288368
Trial1	3	1	blindfold	counterclockwise	practice	Guided	1	0.5	0	3.898453	1.29913	-1.45348	0.64233	1.02527874980487	-1.70692	-7.193938	2.748044
Trial1	3	1	blindfold	counterclockwise	practice	Guided	1	0.5	0	3.918457	1.29915	-1.45355	0.66682	1.0408120314338	-1.635794	-7.684827	2.079305
Trial1	3	1	blindfold	counterclockwise	practice	Guided	1	0.5	0	3.938461	1.29917	-1.45373	0.71629	1.07319340121246	-1.64873	-7.498628	2.245268
Trial1	3	1	blindfold	counterclockwise	practice	Guided	1	0.5	0	3.958466	1.29909	-1.45356	0.7411	1.08985040793417	-1.741064	-7.299733	2.70676
Trial1	3	1	blindfold	counterclockwise	practice	Guided	1	0.5	0	3.978455	1.29912	-1.45365	0.76643	1.10725235093929	-1.590371	-7.959894	2.226312
Trial1	3	1	blindfold	counterclockwise	practice	Guided	1	0.5	0	3.998459	1.29915	-1.4539	0.79075	1.12424477378297	-1.727189	-7.909113	2.326271
Trial1	3	1	blindfold	counterclockwise	practice	Guided	1	0.5	0	4.018463	1.29913	-1.45401	0.80803	1.13645113996105	-1.895111	-7.904881	2.688685
Trial1	3	1	blindfold	counterclockwise	practice	Guided	1	0.5	0	4.038452	1.29903	-1.45402	0.80619	1.13507329460258	-2.45064	-9.339461	5.886373
Trial1	3	1	blindfold	counterclockwise	practice	Guided	1	0.5	0	4.058456	1.29769	-1.453	0.80586	1.13389576603568	-2.32439	-5.602782	11.69409
Trial1	3	1	blindfold	counterclockwise	practice	Guided	1	0.5	0	4.078461	1.29633	-1.45312	0.8055	1.13268341934163	-2.326334	-8.082616	10.59869
Trial1	3	1	blindfold	counterclockwise	practice	Guided	1	0.5	0	4.098465	1.29531	-1.45352	0.80516	1.13172466956055	-2.67833	-7.143157	9.411811
Trial1	3	1	blindfold	counterclockwise	practice	Guided	1	0.5	0	4.118454	1.29432	-1.45362	0.80496	1.13088667622348	-2.869208	-8.141862	9.72443
Trial1	3	1	blindfold	counterclockwise	practice	Guided	1	0.5	0	4.138458	1.29357	-1.45386	0.80467	1.13015352606006	-1.681928	-8.023371	8.321724
Trial1	3	1	blindfold	counterclockwise	practice	Guided	1	0.5	0	4.158463	1.29341	-1.45392	0.80445	1.1298846360594	-0.603675	-8.967063	6.923803
Trial1	3	1	blindfold	counterclockwise	practice	Guided	1	0.5	0	4.178452	1.29338	-1.45402	0.80415	1.12965001399908	-0.739976	-8.72585	6.010458
Trial1	3	1	blindfold	counterclockwise	practice	Guided	1	0.5	0	4.198456	1.29332	-1.45405	0.80401	1.12950823431482	-1.346537	-8.378842	6.089005
Trial1	3	1	blindfold	counterclockwise	practice	Guided	1	0.5	0	4.21846	1.29326	-1.45408	0.8039	1.12938771406614	-1.736528	-8.658141	6.044218
Trial1	3	1	blindfold	counterclockwise	practice	Guided	1	0.5	0	4.238464	1.29319	-1.45412	0.8037	1.12919622650534	-1.874098	-8.675068	5.841174
Trial1	3	1	blindfold	counterclockwise	practice	Guided	1	0.5	0	4.258453	1.29301	-1.45422	0.80356	1.12897013149503	-2.271157	-8.928976	5.624066
Trial1	3	1	blindfold	counterclockwise	practice	Guided	1	0.5	0	4.278458	1.29285	-1.45429	0.80336	1.12871529951496	-2.565649	-8.971294	5.384339
Trial1	3	1	blindfold	counterclockwise	practice	Guided	1	0.5	0	4.298462	1.29253	-1.45438	0.80308	1.1282913286242	-3.021236	-9.297143	5.044339
Trial1	3	1	blindfold	counterclockwise	practice	Guided	1	0.5	0	4.318466	1.29184	-1.45454	0.80274	1.12756462781279	-3.526701	-9.529892	4.644348
Trial1	3	1	blindfold	counterclockwise	practice	Guided	1	0.5	0	4.338455	1.29051	-1.45468	0.80205	1.12613949295427	-3.829592	-9.559515	4.27345
Trial1	3	1	blindfold	counterclockwise	practice	Guided	1	0.5	0	4.358459	1.28509	-1.45476	0.80172	1.12210572405166	-4.141269	-9.419865	3.197627
Trial1	3	1	blindfold	counterclockwise	practice	Guided	1	0.5	0	4.378464	1.2805	-1.45472	0.80146	1.11871279815768	-4.29677	-9.352156	2.766296
Trial1	3	1	blindfold	counterclockwise	practice	Guided	1	0.5	0	4.398453	1.27443	-1.45468	0.8012	1.11429945600111	-4.31305	-9.233666	2.301005
Trial1	3	1	blindfold	counterclockwise	practice	Guided	1	0.5	0	4.418457	1.26704	-1.45464	0.80086	1.10893061254651	-4.314497	-9.212507	1.59621
Trial1	3	1	blindfold	counterclockwise	practice	Guided	1	0.5	0	4.438461	1.25817	-1.45463	0.80028	1.10239276136793	-4.317052	-9.40717	0.845748
Trial1	3	1	blindfold	counterclockwise	practice	Guided	1	0.5	0	4.458466	1.23524	-1.45464	0.8002	1.08669128284582	-4.689617	-9.157494	0.416148
Trial1	3	1	blindfold	counterclockwise	practice	Guided	1	0.5	0	4.478455	1.22118	-1.45461	0.80018	1.07721338438391	-4.928675	-9.246361	0.349614
Trial1	3	1	blindfold	counterclockwise	practice	Guided	1	0.5	0	4.498459	1.20454	-1.45461	0.80017	1.0661372648929	-4.93955	-9.191348	0.335585
Trial1	3	1	blindfold	counterclockwise	practice	Guided	1	0.5	0	4.518463	1.18624	-1.4546	0.8001601	1.05412588713962	-5.043239	-9.119407	0.29086
Trial1	3	1	blindfold	counterclockwise	practice	Guided	1	0.5	0	4.538452	1.1658	-1.45458	0.8002	1.0409657628512	-5.099863	-9.19558	0.306725
Trial1	3	1	blindfold	counterclockwise	practice	Guided	1	0.5	0	4.558456	1.1176	-1.45458	0.80022	1.01083222365398	-5.173786	-9.182884	0.494324
Trial1	3	1	blindfold	counterclockwise	practice	Guided	1	0.5	0	4.578461	1.09061	-1.4546	0.8002	0.994555336095008	-5.113747	-9.259057	0.370131
Trial1	3	1	blindfold	counterclockwise	practice	Guided	1	0.5	0	4.598465	1.06068	-1.45462	0.8001601	0.977045651070812	-5.067555	-9.178653	0.287084
Trial1	3	1	blindfold	counterclockwise	practice	Guided	1	0.5	0	4.618454	1.02968	-1.45461	0.80015	0.95958376303335	-5.02163	-9.271752	0.335631
Trial1	3	1	blindfold	counterclockwise	practice	Guided	1	0.5	0	4.638458	0.99679	-1.45461	0.8002	0.941870696114932	-5.094488	-9.178653	0.404686
Trial1	3	1	blindfold	counterclockwise	practice	Guided	1	0.5	0	4.658463	0.92531	-1.45453	0.80008	0.906099673327019	-4.796375	-9.119407	0.122695
Trial1	3	1	blindfold	counterclockwise	practice	Guided	1	0.5	0	4.678452	0.88578	-1.45455	0.79987	0.8880417415774	-4.57559	-9.301375	-0.237571
Trial1	3	1	blindfold	counterclockwise	practice	Guided	1	0.5	0	4.698456	0.84477	-1.45459	0.79979	0.870936534112685	-4.467392	-8.93744	-0.411363
Trial1	3	1	blindfold	counterclockwise	practice	Guided	1	0.5	0	4.71846	0.80365	-1.45453	0.7997299	0.855436331798293	-4.412806	-9.064394	-0.534272
Trial1	3	1	blindfold	counterclockwise	practice	Guided	1	0.5	0	4.738464	0.76132	-1.45453	0.79957	0.841189849587678	-4.148939	-9.191348	-0.795119
Trial1	3	1	blindfold	counterclockwise	practice	Guided	1	0.5	0	4.758453	0.67269	-1.45458	0.79959	0.818025660871739	-3.828737	-9.127871	-0.798387
Trial1	3	1	blindfold	counterclockwise	practice	Guided	1	0.5	0	4.778458	0.62804	-1.45457	0.79961	0.809796525313555	-3.803551	-9.115176	-0.697239
Trial1	3	1	blindfold	counterclockwise	practice	Guided	1	0.5	0	4.798462	0.58145	-1.45454	0.79957	0.803707859510908	-3.77836	-8.988222	-0.856041
Trial1	3	1	blindfold	counterclockwise	practice	Guided	1	0.5	0	4.818466	0.53568	-1.45451	0.79953	0.800325764837666	-3.743474	-9.110944	-0.949776
Trial1	3	1	blindfold	counterclockwise	practice	Guided	1	0.5	0	4.838455	0.48947	-1.45453	0.7995499	0.799619273746952	-3.601908	-9.098248	-0.976682
Trial1	3	1	blindfold	counterclockwise	practice	Guided	1	0.5	0	4.858459	0.39505	-1.45453	0.79953	0.806388719076567	-2.913474	-9.064394	-0.932151
Trial1	3	1	blindfold	counterclockwise	practice	Guided	1	0.5	0	4.878464	0.34883	-1.45453	0.7994599	0.813626794041857	-2.706391	-9.144798	-1.102973
Trial1	3	1	blindfold	counterclockwise	practice	Guided	1	0.5	0	4.898453	0.3017	-1.45455	0.79936	0.823589257342645	-2.691701	-9.077089	-1.302738
Trial1	3	1	blindfold	counterclockwise	practice	Guided	1	0.5	0	4.918457	0.25511	-1.45455	0.79929	0.835963887126169	-2.682259	-9.212507	-1.37117
Trial1	3	1	blindfold	counterclockwise	practice	Guided	1	0.5	0	4.938461	0.21182	-1.45459	0.7992	0.849569506360058	-2.471644	-9.271752	-1.548903
Trial1	3	1	blindfold	counterclockwise	practice	Guided	1	0.5	0	4.958466	0.12399	-1.45468	0.79914	0.883180795725535	-1.713602	-9.538356	-1.714004
Trial1	3	1	blindfold	counterclockwise	practice	Guided	1	0.5	0	4.978455	0.082799	-1.45475	0.79903	0.901390937757271	-1.741118	-9.673773	-2.005196
Trial1	3	1	blindfold	counterclockwise	practice	Guided	1	0.5	0	4.998459	0.043218	-1.45484	0.79894	0.920301538742964	-1.637033	-9.817654	-2.135907
Trial1	3	1	blindfold	counterclockwise	practice	Guided	1	0.5	0	5.018463	0.00412	-1.45489	0.79892	0.940303247678134	-1.631449	-9.686469	-2.170709
Trial1	3	1	blindfold	counterclockwise	practice	Guided	1	0.5	0	5.038452	-0.033381	-1.45485	0.79898	0.96065827844951	-1.721199	-9.597601	-2.027165
Trial1	3	1	blindfold	counterclockwise	practice	Guided	1	0.5	0	5.058456	-0.10174	-1.45483	0.79892	1.0001821057709	-1.466323	-9.7838	-2.147735
Trial1	3	1	blindfold	counterclockwise	practice	Guided	1	0.5	0	5.078461	-0.1335	-1.4549	0.79889	1.01958200602568	-1.475252	-9.986926	-2.270349
Trial1	3	1	blindfold	counterclockwise	practice	Guided	1	0.5	0	5.098465	-0.16363	-1.45498	0.79896	1.03862501323024	-1.586945	-9.982695	-2.089085
Trial1	3	1	blindfold	counterclockwise	practice	Guided	1	0.5	0	5.118454	-0.19397	-1.455	0.79913	1.05839645279924	-1.767568	-9.910754	-1.663844
Trial1	3	1	blindfold	counterclockwise	practice	Guided	1	0.5	0	5.138458	-0.22122	-1.45496	0.79938	1.07664602382896	-1.936809	-9.826118	-1.379032
Trial1	3	1	blindfold	counterclockwise	practice	Guided	1	0.5	0	5.158463	-0.27248	-1.45493	0.79947	1.11170034637798	-2.035573	-9.847277	-1.076019
Trial1	3	1	blindfold	counterclockwise	practice	Guided	1	0.5	0	5.178452	-0.29674	-1.45494	0.7994599	1.12868543307833	-2.328403	-9.974231	-0.824777
Trial1	3	1	blindfold	counterclockwise	practice	Guided	1	0.5	0	5.198456	-0.30792	-1.45495	0.79947	1.13661208577987	-5.737967	-9.733018	-0.588111
Trial1	3	1	blindfold	counterclockwise	practice	Guided	1	0.5	0	5.21846	-0.30667	-1.45494	0.79979	1.13594920171626	-11.23567	-9.961536	1.645287
Trial1	3	1	blindfold	counterclockwise	practice	Guided	1	0.5	0	5.238464	-0.30624	-1.45491	0.80185	1.13709559022413	-8.697706	-9.182884	5.015011
Trial1	3	1	blindfold	counterclockwise	practice	Guided	1	0.5	0	5.258453	-0.30413	-1.45446	0.80192	1.1356499102706	-4.090952	-9.017844	5.096503
Trial1	3	1	blindfold	counterclockwise	practice	Guided	1	0.5	0	5.278458	-0.30339	-1.45449	0.80163	1.1349212198789	-4.023467	-9.686469	1.739358
Trial1	3	1	blindfold	counterclockwise	practice	Guided	1	0.5	0	5.298462	-0.30315	-1.45464	0.80112	1.13439113297255	-4.993807	-10.40588	-0.806837
Trial1	3	1	blindfold	counterclockwise	practice	Guided	1	0.5	0	5.318466	-0.30302	-1.45497	0.80077	1.1340518901563	-5.470046	-10.95178	-1.707525
Trial1	3	1	blindfold	counterclockwise	practice	Guided	1	0.5	0	5.338455	-0.30294	-1.45514	0.80051	1.13381164941655	-4.704403	-9.940377	-1.395186
Trial1	3	1	blindfold	counterclockwise	practice	Guided	1	0.5	0	5.358459	-0.30269	-1.45501	0.80024	1.1334439822891	-2.819175	-10.21544	-1.713284
Trial1	3	1	blindfold	counterclockwise	practice	Guided	1	0.5	0	5.378464	-0.30244	-1.45509	0.79987	1.13300568314742	-2.87101	-10.74865	-2.629009
Trial1	3	1	blindfold	counterclockwise	practice	Guided	1	0.5	0	5.398453	-0.30224	-1.45524	0.79959	1.13266638821232	-3.306641	-10.87137	-2.881397
Trial1	3	1	blindfold	counterclockwise	practice	Guided	1	0.5	0	5.418457	-0.30215	-1.45533	0.79951	1.13254619497998	-3.434765	-10.64709	-2.389767
Trial1	3	1	blindfold	counterclockwise	practice	Guided	1	0.5	0	5.438461	-0.3021	-1.45533	0.7993701	1.13241197978545	-3.270046	-10.52437	-1.712985
Trial1	3	1	blindfold	counterclockwise	practice	Guided	1	0.5	0	5.458466	-0.302	-1.45537	0.79926	1.13226348771037	-2.978535	-11.35803	-1.950402
Trial1	3	1	blindfold	counterclockwise	practice	Guided	1	0.5	0	5.478455	-0.30196	-1.45552	0.79911	1.1321292384649	-3.011245	-11.76851	-2.588605
Trial1	3	1	blindfold	counterclockwise	practice	Guided	1	0.5	0	5.498459	-0.30191	-1.4557	0.79876	1.13184681009382	-2.946917	-11.96741	-3.380765
Trial1	3	1	blindfold	counterclockwise	practice	Guided	1	0.5	0	5.518463	-0.30183	-1.45586	0.79778	1.13109872520255	-2.621451	-12.10283	-3.984665
Trial1	3	1	blindfold	counterclockwise	practice	Guided	1	0.5	0	5.538452	-0.30165	-1.456	0.79193	1.12685219045086	-2.245785	-12.19169	-4.604245
Trial1	3	1	blindfold	counterclockwise	practice	Guided	1	0.5	0	5.558456	-0.30113	-1.45618	0.78603	1.12234238268439	-1.726168	-12.61487	-5.67385
Trial1	3	1	blindfold	counterclockwise	practice	Guided	1	0.5	0	5.578461	-0.30094	-1.45631	0.7782	1.11673639770896	-1.645577	-12.91956	-6.186834
Trial1	3	1	blindfold	counterclockwise	practice	Guided	1	0.5	0	5.598465	-0.30086	-1.45643	0.76738	1.10916580503912	-1.709239	-12.85186	-6.293208
Trial1	3	1	blindfold	counterclockwise	practice	Guided	1	0.5	0	5.618454	-0.30086	-1.45644	0.75456	1.10033517807752	-1.872465	-12.70374	-6.122959
Trial1	3	1	blindfold	counterclockwise	practice	Guided	1	0.5	0	5.638458	-0.30094	-1.45638	0.72159	1.07805240949849	-2.183433	-12.75875	-6.164737
Trial1	3	1	blindfold	counterclockwise	practice	Guided	1	0.5	0	5.658463	-0.30113	-1.45644	0.70212	1.06526136449195	-2.409057	-13.03805	-6.220378
Trial1	3	1	blindfold	counterclockwise	practice	Guided	1	0.5	0	5.678452	-0.30121	-1.45651	0.68081	1.05139893064858	-2.564183	-12.94072	-5.915355
Trial1	3	1	blindfold	counterclockwise	practice	Guided	1	0.5	0	5.698456	-0.30128	-1.4565	0.65669	1.03599777191719	-2.588665	-13.17347	-6.300209
Trial1	3	1	blindfold	counterclockwise	practice	Guided	1	0.5	0	5.71846	-0.30128	-1.4566	0.63111	1.0199752316996	-2.302838	-13.58819	-6.452518
Trial1	3	1	blindfold	counterclockwise	practice	Guided	1	0.5	0	5.738464	-0.3012	-1.45672	0.57431	0.98577554514613	-2.026581	-13.2708	-5.830954
Trial1	3	1	blindfold	counterclockwise	practice	Guided	1	0.5	0	5.758453	-0.30098	-1.45648	0.546	0.969373492143128	-1.908356	-12.8053	-5.17496
Trial1	3	1	blindfold	counterclockwise	practice	Guided	1	0.5	0	5.778458	-0.3009	-1.45646	0.51415	0.951730569149652	-1.707765	-13.31312	-6.029834
Trial1	3	1	blindfold	counterclockwise	practice	Guided	1	0.5	0	5.798462	-0.30083	-1.45656	0.48202	0.934704231090415	-1.589466	-12.88994	-5.451888
Trial1	3	1	blindfold	counterclockwise	practice	Guided	1	0.5	0	5.818466	-0.30078	-1.45644	0.44944	0.918283682461917	-1.796446	-11.86161	-4.290011
Trial1	3	1	blindfold	counterclockwise	practice	Guided	1	0.5	0	5.838455	-0.30083	-1.45612	0.38059	0.886666476942939	-1.737189	-12.51754	-4.796347
Trial1	3	1	blindfold	counterclockwise	practice	Guided	1	0.5	0	5.858459	-0.30077	-1.45633	0.34564	0.872180933394339	-1.72529	-12.19593	-4.556455
Trial1	3	1	blindfold	counterclockwise	practice	Guided	1	0.5	0	5.878464	-0.3008	-1.45621	0.31016	0.858766468267003	-1.77767	-12.36943	-4.452449
Trial1	3	1	blindfold	counterclockwise	practice	Guided	1	0.5	0	5.898453	-0.30082	-1.45626	0.27316	0.846125908241282	-1.487465	-12.9238	-4.442771
Trial1	3	1	blindfold	counterclockwise	practice	Guided	1	0.5	0	5.918457	-0.30076	-1.45632	0.23688	0.835062102839921	-1.580705	-11.77698	-4.311233
Trial1	3	1	blindfold	counterclockwise	practice	Guided	1	0.5	0	5.938461	-0.30077	-1.45612	0.16194	0.816980498392153	-1.489489	-12.41175	-4.540966
Trial1	3	1	blindfold	counterclockwise	practice	Guided	1	0.5	0	5.958466	-0.30071	-1.45616	0.12507	0.810419026578008	-1.546807	-11.66272	-3.733809
Trial1	3	1	blindfold	counterclockwise	practice	Guided	1	0.5	0	5.978455	-0.30073	-1.45603	0.087463	0.805492577914557	-1.431423	-12.82646	-3.570593
Trial1	3	1	blindfold	counterclockwise	practice	Guided	1	0.5	0	5.998459	-0.30069	-1.45627	0.051653	0.802354348608129	-1.285748	-12.5514	-3.129666
Trial1	3	1	blindfold	counterclockwise	practice	Guided	1	0.5	0	6.018463	-0.30065	-1.45619	0.016273	0.800815355737274	-1.295987	-11.8066	-3.366325
Trial1	3	1	blindfold	counterclockwise	practice	Guided	1	0.5	0	6.038452	-0.30064	-1.45601	-0.053593	0.802431678251971	-0.972541	-12.17054	-3.103142
Trial1	3	1	blindfold	counterclockwise	practice	Guided	1	0.5	0	6.058456	-0.30056	-1.45584	-0.087041	0.805277868211401	-1.162265	-11.73466	-2.869679
Trial1	3	1	blindfold	counterclockwise	practice	Guided	1	0.5	0	6.078461	-0.30055	-1.45588	-0.12093	0.809632226398656	-0.968504	-12.5514	-3.248088
Trial1	3	1	blindfold	counterclockwise	practice	Guided	1	0.5	0	6.098465	-0.30047	-1.4561	-0.15324	0.815005955995634	-0.794332	-11.77698	-3.083087
Trial1	3	1	blindfold	counterclockwise	practice	Guided	1	0.5	0	6.118454	-0.30043	-1.45592	-0.18543	0.821627936431531	-0.901297	-11.51461	-3.383112
Trial1	3	1	blindfold	counterclockwise	practice	Guided	1	0.5	0	6.138458	-0.30042	-1.45587	-0.2495	0.83840467565598	-0.767444	-12.18746	-3.525335
Trial1	3	1	blindfold	counterclockwise	practice	Guided	1	0.5	0	6.158463	-0.30044	-1.45584	-0.27985	0.847950612348263	-1.140676	-11.52307	-2.681647
Trial1	3	1	blindfold	counterclockwise	practice	Guided	1	0.5	0	6.178452	-0.30054	-1.45586	-0.31054	0.858661387114825	-1.138289	-12.43714	-3.177647
Trial1	3	1	blindfold	counterclockwise	practice	Guided	1	0.5	0	6.198456	-0.30057	-1.45607	-0.33965	0.86964041330664	-1.186563	-12.09859	-2.959515
Trial1	3	1	blindfold	counterclockwise	practice	Guided	1	0.5	0	6.21846	-0.3006	-1.456	-0.36834	0.881268809492521	-1.606696	-11.25647	-3.168722
Trial1	3	1	blindfold	counterclockwise	practice	Guided	1	0.5	0	6.238464	-0.30067	-1.4558	-0.42628	0.90707612825986	-1.395601	-11.86585	-3.649157
Trial1	3	1	blindfold	counterclockwise	practice	Guided	1	0.5	0	6.258453	-0.30066	-1.45595	-0.45471	0.920770138779733	-1.444656	-11.43843	-2.598261
Trial1	3	1	blindfold	counterclockwise	practice	Guided	1	0.5	0	6.278458	-0.3007	-1.45579	-0.48163	0.934391758678916	-1.601676	-11.67965	-2.750731
Trial1	3	1	blindfold	counterclockwise	practice	Guided	1	0.5	0	6.298462	-0.30073	-1.45588	-0.50883	0.948723614588302	-1.403376	-12.33981	-3.238853
Trial1	3	1	blindfold	counterclockwise	practice	Guided	1	0.5	0	6.318466	-0.30071	-1.45606	-0.53429	0.962601845624163	-1.380956	-11.91663	-2.672468
Trial1	3	1	blindfold	counterclockwise	practice	Guided	1	0.5	0	6.338455	-0.30071	-1.45598	-0.58347	0.990744022417652	-1.519156	-11.15913	-2.511079
Trial1	3	1	blindfold	counterclockwise	practice	Guided	1	0.5	0	6.358459	-0.30075	-1.45587	-0.6062	1.00433012773659	-1.317905	-12.25517	-3.088407
Trial1	3	1	blindfold	counterclockwise	practice	Guided	1	0.5	0	6.378464	-0.30071	-1.456	-0.62999	1.01883460110398	-1.335379	-11.9801	-2.572708
Trial1	3	1	blindfold	counterclockwise	practice	Guided	1	0.5	0	6.398453	-0.30069	-1.45596	-0.65153	1.03227701957655	-1.427438	-11.32841	-2.438431
Trial1	3	1	blindfold	counterclockwise	practice	Guided	1	0.5	0	6.418457	-0.3007	-1.45578	-0.6731499	1.04606469706111	-1.187677	-11.94202	-3.61431
Trial1	3	1	blindfold	counterclockwise	practice	Guided	1	0.5	0	6.438461	-0.30064	-1.45594	-0.71709	1.07482206533656	-1.061633	-12.39905	-4.124218
Trial1	3	1	blindfold	counterclockwise	practice	Guided	1	0.5	0	6.458466	-0.30053	-1.45591	-0.7383	1.0890065356975	-1.017933	-11.37072	-2.393744
Trial1	3	1	blindfold	counterclockwise	practice	Guided	1	0.5	0	6.478455	-0.30052	-1.45572	-0.7598	1.10368851611357	-1.063642	-11.59924	-2.968083
Trial1	3	1	blindfold	counterclockwise	practice	Guided	1	0.5	0	6.498459	-0.30052	-1.45584	-0.78085	1.11828394733881	-0.962142	-12.69951	-3.747882
Trial1	3	1	blindfold	counterclockwise	practice	Guided	1	0.5	0	6.518463	-0.30049	-1.45621	-0.80176	1.13296220298615	-0.982671	-12.87301	-3.937707
Trial1	3	1	blindfold	counterclockwise	practice	Guided	1	0.5	0	6.538452	-0.3005	-1.4564	-0.80647	1.13630721304743	-1.072181	-12.52601	-3.480644
Trial1	3	1	blindfold	counterclockwise	practice	Guided	1	0.5	0	6.558456	-0.30046	-1.4565	-0.8063	1.13615837190871	0.357059	-15.79719	-9.745512
Trial1	3	1	blindfold	counterclockwise	practice	Guided	1	0.5	0	6.578461	-0.30042	-1.45711	-0.80609	1.13598117859355	0.13476	-14.2018	-9.455463
Trial1	3	1	blindfold	counterclockwise	practice	Guided	1	0.5	0	6.598465	-0.30038	-1.45705	-0.80555	1.13556985687752	0.23776	-12.32288	-7.40135
Trial1	3	1	blindfold	counterclockwise	practice	Guided	1	0.5	0	6.618454	-0.30032	-1.45682	-0.80528	1.13533604359476	-0.00271	-12.99997	-6.992602
Trial1	3	1	blindfold	counterclockwise	practice	Guided	1	0.5	0	6.638458	-0.30029	-1.45681	-0.80501	1.1351234078013	0.043866	-14.0156	-8.04939
Trial1	3	1	blindfold	counterclockwise	practice	Guided	1	0.5	0	6.658463	-0.30028	-1.45677	-0.80484	1.13499584013231	-0.869146	-12.36097	-6.578189
Trial1	3	1	blindfold	counterclockwise	practice	Guided	1	0.5	0	6.678452	-0.30029	-1.45669	-0.80468	1.13488942167554	-1.190804	-12.24671	-6.165156
Trial1	3	1	blindfold	counterclockwise	practice	Guided	1	0.5	0	6.698456	-0.30032	-1.4566	-0.80452	1.13479714026163	-1.304446	-12.09436	-6.168762
Trial1	3	1	blindfold	counterclockwise	practice	Guided	1	0.5	0	6.71846	-0.30034	-1.45651	-0.80437	1.13470488893421	-1.216012	-12.12399	-5.774336
Trial1	3	1	blindfold	counterclockwise	practice	Guided	1	0.5	0	6.738464	-0.30035	-1.45647	-0.80414	1.13454891180515	-0.941956	-12.27633	-5.777976
Trial1	3	1	blindfold	counterclockwise	practice	Guided	1	0.5	0	6.758453	-0.30034	-1.45644	-0.80405	1.13447805738992	-0.14678	-12.87301	-6.312765
Trial1	3	1	blindfold	counterclockwise	practice	Guided	1	0.5	0	6.778458	-0.30032	-1.45644	-0.80396	1.13440016219484	0.362532	-12.98304	-6.288589
Trial1	3	1	blindfold	counterclockwise	practice	Guided	1	0.5	0	6.798462	-0.30029	-1.45645	-0.80387	1.13431526753826	0.907877	-12.87725	-6.024553
Trial1	3	1	blindfold	counterclockwise	practice	Guided	1	0.5	0	6.818466	-0.30024	-1.45644	-0.80379	1.13422327734652	1.30924	-12.67835	-5.953253
Trial1	3	1	blindfold	counterclockwise	practice	Guided	1	0.5	0	6.838455	-0.30018	-1.45643	-0.80372	1.13413131852505	1.809259	-12.69105	-6.335292
Trial1	3	1	blindfold	counterclockwise	practice	Guided	1	0.5	0	6.858459	-0.30001	-1.45642	-0.8037	1.13399723597507	2.757391	-12.84339	-7.029261
Trial1	3	1	blindfold	counterclockwise	practice	Guided	1	0.5	0	6.878464	-0.29989	-1.45642	-0.80369	1.13390549554512	3.128866	-12.94919	-7.062453
Trial1	3	1	blindfold	counterclockwise	practice	Guided	1	0.5	0	6.898453	-0.29974	-1.45644	-0.8036799	1.13379254929849	3.542493	-12.98304	-7.105723
Trial1	3	1	blindfold	counterclockwise	practice	Guided	1	0.5	0	6.918457	-0.29958	-1.45646	-0.80367	1.13367263363566	3.958311	-13.11423	-7.187571
Trial1	3	1	blindfold	counterclockwise	practice	Guided	1	0.5	0	6.938461	-0.29936	-1.4565	-0.8037	1.13353877694948	4.310868	-13.18194	-7.363849
Trial1	3	1	blindfold	counterclockwise	practice	Guided	1	0.5	0	6.958466	-0.29792	-1.45653	-0.8037	1.13252375085016	4.652371	-13.00843	-7.449358
Trial1	3	1	blindfold	counterclockwise	practice	Guided	1	0.5	0	6.978455	-0.29642	-1.45651	-0.8036799	1.13145317179738	4.668154	-12.9238	-7.333866
Trial1	3	1	blindfold	counterclockwise	practice	Guided	1	0.5	0	6.998459	-0.29437	-1.45648	-0.8036399	1.12998267974031	4.561261	-12.85186	-7.21352
Trial1	3	1	blindfold	counterclockwise	practice	Guided	1	0.5	0	7.018463	-0.29173	-1.45644	-0.80358	1.1280856199074	4.517891	-12.75029	-7.112075
Trial1	3	1	blindfold	counterclockwise	practice	Guided	1	0.5	0	7.038452	-0.28866	-1.45638	-0.80345	1.12584033653476	4.53312	-12.59795	-6.937137
Trial1	3	1	blindfold	counterclockwise	practice	Guided	1	0.5	0	7.058456	-0.28062	-1.45619	-0.80342	1.12020145777864	4.7365	-12.28479	-6.836902
Trial1	3	1	blindfold	counterclockwise	practice	Guided	1	0.5	0	7.078461	-0.27552	-1.45615	-0.80343	1.11666067536226	4.822407	-12.38212	-6.853545
Trial1	3	1	blindfold	counterclockwise	practice	Guided	1	0.5	0	7.098465	-0.26957	-1.45618	-0.80343	1.11253663871931	4.92068	-12.50908	-6.881387
Trial1	3	1	blindfold	counterclockwise	practice	Guided	1	0.5	0	7.118454	-0.26256	-1.45624	-0.8034099	1.10768465318657	4.890119	-12.51331	-6.768529
Trial1	3	1	blindfold	counterclockwise	practice	Guided	1	0.5	0	7.138458	-0.25468	-1.45626	-0.8033	1.10219453641924	4.920973	-12.50062	-6.729334
Trial1	3	1	blindfold	counterclockwise	practice	Guided	1	0.5	0	7.158463	-0.23695	-1.45623	-0.80326	1.09010177175114	4.663973	-12.38212	-6.481837
Trial1	3	1	blindfold	counterclockwise	practice	Guided	1	0.5	0	7.178452	-0.22673	-1.45621	-0.80325	1.08321145822709	4.406354	-12.42021	-6.505968
Trial1	3	1	blindfold	counterclockwise	practice	Guided	1	0.5	0	7.198456	-0.21665	-1.45621	-0.80325	1.07647470964794	4.306217	-12.51331	-6.502365
Trial1	3	1	blindfold	counterclockwise	practice	Guided	1	0.5	0	7.21846	-0.20568	-1.45625	-0.80322	1.06918033371173	4.039716	-12.54293	-6.419516
Trial1	3	1	blindfold	counterclockwise	practice	Guided	1	0.5	0	7.238464	-0.19499	-1.45626	-0.80324	1.06217023693791	3.835408	-12.50062	-6.356536
Trial1	3	1	blindfold	counterclockwise	practice	Guided	1	0.5	0	7.258453	-0.17329	-1.45628	-0.80331	1.04815377806955	3.897483	-12.6445	-6.696918
Trial1	3	1	blindfold	counterclockwise	practice	Guided	1	0.5	0	7.278458	-0.16291	-1.45632	-0.80336	1.04155505542799	4.00344	-12.69528	-6.769223
Trial1	3	1	blindfold	counterclockwise	practice	Guided	1	0.5	0	7.298462	-0.15289	-1.45633	-0.80335	1.03519878526944	4.057593	-12.59795	-6.675363
Trial1	3	1	blindfold	counterclockwise	practice	Guided	1	0.5	0	7.318466	-0.14253	-1.45631	-0.80333	1.02868065461664	4.221155	-12.52601	-6.634376
Trial1	3	1	blindfold	counterclockwise	practice	Guided	1	0.5	0	7.338455	-0.13133	-1.45628	-0.80334	1.02173027313409	4.395683	-12.58102	-6.697686
Trial1	3	1	blindfold	counterclockwise	practice	Guided	1	0.5	0	7.358459	-0.10903	-1.45624	-0.80329	1.00806367919613	4.758393	-12.30172	-6.577709
Trial1	3	1	blindfold	counterclockwise	practice	Guided	1	0.5	0	7.378464	-0.096956	-1.45616	-0.80323	1.00076719289886	4.882695	-12.17477	-6.409435
Trial1	3	1	blindfold	counterclockwise	practice	Guided	1	0.5	0	7.398453	-0.08363099	-1.45609	-0.80321	0.99286024869904	4.985103	-12.19593	-6.370657
Trial1	3	1	blindfold	counterclockwise	practice	Guided	1	0.5	0	7.418457	-0.069727	-1.45609	-0.80325	0.98478395415413	5.086171	-12.32288	-6.542592
Trial1	3	1	blindfold	counterclockwise	practice	Guided	1	0.5	0	7.438461	-0.054364	-1.45615	-0.80336	0.976066959805107	5.184847	-12.42444	-6.70484
Trial1	3	1	blindfold	counterclockwise	practice	Guided	1	0.5	0	7.458466	-0.021466	-1.45622	-0.80337	0.957773534999616	5.367298	-12.38636	-6.729491
Trial1	3	1	blindfold	counterclockwise	practice	Guided	1	0.5	0	7.478455	-0.0028175	-1.45619	-0.80338	0.947757818604994	5.454353	-12.31865	-6.7431
Trial1	3	1	blindfold	counterclockwise	practice	Guided	1	0.5	0	7.498459	0.015896	-1.45617	-0.80345	0.938023755909694	5.559417	-12.43714	-6.934279
Trial1	3	1	blindfold	counterclockwise	practice	Guided	1	0.5	0	7.518463	0.037689	-1.45621	-0.80351	0.927016610930177	5.553445	-12.56832	-7.04326
Trial1	3	1	blindfold	counterclockwise	practice	Guided	1	0.5	0	7.538452	0.058776	-1.45627	-0.80352	0.916691359209698	5.589367	-12.55986	-7.067435
Trial1	3	1	blindfold	counterclockwise	practice	Guided	1	0.5	0	7.558456	0.10647	-1.45624	-0.80351	0.894703414765366	5.429603	-12.32711	-7.000114
Trial1	3	1	blindfold	counterclockwise	practice	Guided	1	0.5	0	7.578461	0.13162	-1.45619	-0.80351	0.883929950529556	5.355795	-12.28056	-7.036706
Trial1	3	1	blindfold	counterclockwise	practice	Guided	1	0.5	0	7.598465	0.15854	-1.45615	-0.8034999	0.873044720211763	5.291109	-12.20016	-7.013166
Trial1	3	1	blindfold	counterclockwise	practice	Guided	1	0.5	0	7.618454	0.18562	-1.4561	-0.80345	0.862766864210613	5.311759	-12.14938	-6.868935
Trial1	3	1	blindfold	counterclockwise	practice	Guided	1	0.5	0	7.638458	0.21371	-1.45606	-0.80334	0.852828910783672	5.361314	-12.06897	-6.824413
Trial1	3	1	blindfold	counterclockwise	practice	Guided	1	0.5	0	7.658463	0.27271	-1.45604	-0.80327	0.834807409326905	4.91168	-12.07744	-6.54474
Trial1	3	1	blindfold	counterclockwise	practice	Guided	1	0.5	0	7.678452	0.30417	-1.45603	-0.80316	0.826689414785342	4.622704	-11.98434	-6.308334
Trial1	3	1	blindfold	counterclockwise	practice	Guided	1	0.5	0	7.698456	0.33695	-1.45599	-0.80307	0.819455148329701	4.346151	-11.86161	-6.107883
Trial1	3	1	blindfold	counterclockwise	practice	Guided	1	0.5	0	7.71846	0.36709	-1.45593	-0.80297	0.813895496927726	4.153377	-11.8066	-5.935314
Trial1	3	1	blindfold	counterclockwise	practice	Guided	1	0.5	0	7.738464	0.39911	-1.4559	-0.8026301	0.808946115933751	3.786969	-11.76005	-5.654682
Trial1	3	1	blindfold	counterclockwise	practice	Guided	1	0.5	0	7.758453	0.46005	-1.45582	-0.8024	0.803393896059811	2.884245	-11.54	-4.7531
Trial1	3	1	blindfold	counterclockwise	practice	Free	1	0.5	0	0	0.46094	-1.45485	-0.80114	0.802091640356284	1.351739	-10.26199	-1.55736
Trial1	3	1	blindfold	counterclockwise	practice	Free	1	0.5	0	0.01387024	0.46095	-1.45485	-0.80108	0.8020312035353	1.345198	-10.40164	-1.295304
Trial1	3	1	blindfold	counterclockwise	practice	Free	1	0.5	0	0.03385925	0.46095	-1.45487	-0.80111	0.802061149115096	1.23618	-10.44819	-0.979873
Trial1	3	1	blindfold	counterclockwise	practice	Free	1	0.5	0	0.05386353	0.46102	-1.45503	-0.80114	0.802087749036076	1.174111	-10.49474	-0.637657
Trial1	3	1	blindfold	counterclockwise	practice	Free	1	0.5	0	0.0738678	0.46114	-1.45524	-0.80113	0.802071923712739	0.988321	-10.48204	0.033619
Trial1	3	1	blindfold	counterclockwise	practice	Free	1	0.5	0	0.09385681	0.46119	-1.45524	-0.80111	0.802049498689279	0.897615	-10.5032	0.312744
Trial1	3	1	blindfold	counterclockwise	practice	Free	1	0.5	0	0.1138611	0.46123	-1.45524	-0.80108	0.802017618312125	0.846422	-10.51167	0.512162
Trial1	3	1	blindfold	counterclockwise	practice	Free	1	0.5	0	0.1338654	0.46128	-1.45525	-0.80103	0.801965311993386	0.801951	-10.60476	0.729673
Trial1	3	1	blindfold	counterclockwise	practice	Free	1	0.5	0	0.1538696	0.46132	-1.45529	-0.80085	0.801783586941139	0.790714	-10.69786	1.14459
Trial1	3	1	blindfold	counterclockwise	practice	Free	1	0.5	0	0.1738586	0.46141	-1.45539	-0.80071	0.801639400996553	0.739277	-10.79943	2.140148
Trial1	3	1	blindfold	counterclockwise	practice	Free	1	0.5	0	0.1938629	0.46144	-1.45539	-0.80036	0.801288302737394	0.657547	-10.68517	2.828636
Trial1	3	1	blindfold	counterclockwise	practice	Free	1	0.5	0	0.2138672	0.46151	-1.45535	-0.79938	0.800306111024365	0.504828	-10.53706	3.322745
Trial1	3	1	blindfold	counterclockwise	practice	Free	1	0.5	0	0.2338715	0.46165	-1.45528	-0.79739	0.798311661084986	0.434024	-10.53706	3.767142
Trial1	3	1	blindfold	counterclockwise	practice	Free	1	0.5	0	0.2538605	0.46187	-1.45528	-0.78937	0.790290386836579	0.333617	-10.70633	4.116645
Trial1	3	1	blindfold	counterclockwise	practice	Free	1	0.5	0	0.2738647	0.46254	-1.4554	-0.78337	0.784265155687933	0.327595	-10.82059	4.315727
Trial1	3	1	blindfold	counterclockwise	practice	Free	1	0.5	0	0.293869	0.463	-1.45542	-0.77626	0.777141250728977	0.347755	-10.8883	4.011799
Trial1	3	1	blindfold	counterclockwise	practice	Free	1	0.5	0	0.313858	0.4636	-1.45546	-0.76775	0.768612425002908	0.462936	-11.05757	4.17677
Trial1	3	1	blindfold	counterclockwise	practice	Free	1	0.5	0	0.3338623	0.4644	-1.45549	-0.75838	0.759215105494449	0.360184	-10.73595	4.114723
Trial1	3	1	blindfold	counterclockwise	practice	Free	1	0.5	0	0.3538666	0.46524	-1.45542	-0.73724	0.738059008043308	0.372817	-10.87983	3.733978
Trial1	3	1	blindfold	counterclockwise	practice	Free	1	0.5	0	0.3738708	0.46715	-1.45556	-0.72506	0.725803826235226	0.130305	-11.12528	3.953808
Trial1	3	1	blindfold	counterclockwise	practice	Free	1	0.5	0	0.3938599	0.46801	-1.45557	-0.71173	0.712448564631286	0.05563	-11.05757	4.284965
Trial1	3	1	blindfold	counterclockwise	practice	Free	1	0.5	0	0.4138641	0.46872	-1.45552	-0.69769	0.698390855733724	-0.051414	-10.90099	4.222395
Trial1	3	1	blindfold	counterclockwise	practice	Free	1	0.5	0	0.4338684	0.46924	-1.45549	-0.68278	0.683472563190013	-0.063236	-11.12105	3.954355
Trial1	3	1	blindfold	counterclockwise	practice	Free	1	0.5	0	0.4538574	0.46958	-1.45554	-0.68278	0.683457345066832	-0.199276	-11.2353	4.127217
Trial1	3	1	blindfold	counterclockwise	practice	Free	1	0.5	0	0.4738617	0.46961	-1.45553	-0.64973	0.650440299904792	-0.2035	-11.08719	3.689977
Trial1	3	1	blindfold	counterclockwise	practice	Free	1	0.5	0	0.493866	0.46926	-1.45556	-0.63191	0.63265721739004	-0.21034	-11.35379	3.541013
Trial1	3	1	blindfold	counterclockwise	practice	Free	1	0.5	0	0.5138702	0.46876	-1.45567	-0.61368	0.614474643285319	-0.293261	-11.50191	3.806641
Trial1	3	1	blindfold	counterclockwise	practice	Free	1	0.5	0	0.5338593	0.46814	-1.4557	-0.59549	0.596341660419739	-0.302318	-11.20991	3.810239
Trial1	3	1	blindfold	counterclockwise	practice	Free	1	0.5	0	0.5538635	0.46734	-1.45564	-0.57673	0.577654033063077	-0.296198	-11.12528	3.840369
Trial1	3	1	blindfold	counterclockwise	practice	Free	1	0.5	0	0.5738678	0.46532	-1.45561	-0.53763	0.538747321992918	-0.145863	-11.73042	3.392896
Trial1	3	1	blindfold	counterclockwise	practice	Free	1	0.5	0	0.5938568	0.46423	-1.45577	-0.51728	0.518515258401094	-0.125561	-11.81506	3.325348
Trial1	3	1	blindfold	counterclockwise	practice	Free	1	0.5	0	0.6138611	0.4632	-1.45587	-0.49761	0.498968893641994	-0.097814	-11.67541	3.366644
Trial1	3	1	blindfold	counterclockwise	practice	Free	1	0.5	0	0.6338654	0.46226	-1.45587	-0.47732	0.478809646870626	-0.157806	-11.59501	3.39527
Trial1	3	1	blindfold	counterclockwise	practice	Free	1	0.5	0	0.6538696	0.4613	-1.45582	-0.41899	0.420773451306494	-0.164272	-11.42997	2.891436
Trial1	3	1	blindfold	counterclockwise	practice	Free	1	0.5	0	0.6738586	0.45908	-1.45579	-0.40157	0.403649511559901	-0.249342	-11.83622	2.570921
Trial1	3	1	blindfold	counterclockwise	practice	Free	1	0.5	0	0.6938629	0.45793	-1.45587	-0.38336	0.385661504803824	-0.391146	-11.63732	3.010477
Trial1	3	1	blindfold	counterclockwise	practice	Free	1	0.5	0	0.7138672	0.4566	-1.45584	-0.36579	0.368355657139527	-0.335641	-11.62463	3.184163
Trial1	3	1	blindfold	counterclockwise	practice	Free	1	0.5	0	0.7338715	0.45516	-1.45579	-0.3485	0.351372858407168	-0.376464	-11.45959	2.856437
Trial1	3	1	blindfold	counterclockwise	practice	Free	1	0.5	0	0.7538605	0.45363	-1.45578	-0.31551	0.31889925871085	-0.319505	-11.65848	2.431649
Trial1	3	1	blindfold	counterclockwise	practice	Free	1	0.5	0	0.7738647	0.45056	-1.45592	-0.29848	0.302546898980918	-0.323062	-11.69657	3.078417
Trial1	3	1	blindfold	counterclockwise	practice	Free	1	0.5	0	0.793869	0.44907	-1.45589	-0.28267	0.287221496728228	-0.27493	-11.79813	2.942458
Trial1	3	1	blindfold	counterclockwise	practice	Free	1	0.5	0	0.813858	0.44758	-1.45591	-0.26721	0.272303224725069	-0.396835	-11.81929	2.929523
Trial1	3	1	blindfold	counterclockwise	practice	Free	1	0.5	0	0.8338623	0.44606	-1.4559	-0.25223	0.257933112525212	-0.447553	-11.72619	2.633189
Trial1	3	1	blindfold	counterclockwise	practice	Free	1	0.5	0	0.8538666	0.44444	-1.45588	-0.22307	0.229885056204347	-0.45109	-11.66271	2.688118
Trial1	3	1	blindfold	counterclockwise	practice	Free	1	0.5	0	0.8738708	0.4409	-1.45592	-0.20933	0.21751290135215	-0.352834	-12.05627	2.750303
Trial1	3	1	blindfold	counterclockwise	practice	Free	1	0.5	0	0.8938599	0.43919	-1.45603	-0.19568	0.204910994103124	-0.224337	-12.18323	2.797596
Trial1	3	1	blindfold	counterclockwise	practice	Free	1	0.5	0	0.9138641	0.43756	-1.45607	-0.18297	0.193330733736982	-0.2784	-12.18323	2.655037
Trial1	3	1	blindfold	counterclockwise	practice	Free	1	0.5	0	0.9338684	0.43606	-1.45609	-0.17072	0.182300968240829	-0.445868	-12.13668	2.879539
Trial1	3	1	blindfold	counterclockwise	practice	Free	1	0.5	0	0.9538574	0.43458	-1.45607	-0.14836	0.162143350001212	-0.548073	-12.09436	2.469346
Trial1	3	1	blindfold	counterclockwise	practice	Free	1	0.5	0	0.9738617	0.43124	-1.45626	-0.13971	0.155713894781306	-0.447788	-12.86032	1.35656
Trial1	3	1	blindfold	counterclockwise	practice	Free	1	0.5	0	0.993866	0.42972	-1.45642	-0.1328	0.150250191425328	-0.316512	-12.90686	1.24278
Trial1	3	1	blindfold	counterclockwise	practice	Free	1	0.5	0	1.01387	0.42845	-1.45645	-0.12799	0.14663166833712	-0.201766	-12.52177	1.242339
Trial1	3	1	blindfold	counterclockwise	practice	Free	1	0.5	0	1.033859	0.42755	-1.45634	-0.12523	0.144677408987676	-0.206933	-12.57678	0.953522
Trial1	3	1	blindfold	counterclockwise	practice	Free	1	0.5	0	1.053864	0.42701	-1.45629	-0.12476	0.144542721054153	-0.192606	-12.72913	0.445452
Trial1	3	1	blindfold	counterclockwise	practice	Free	1	0.5	0	1.073868	0.42689	-1.45655	-0.12484	0.144672386695475	-0.101516	-13.90557	-1.280021
Trial1	3	1	blindfold	counterclockwise	practice	Free	1	0.5	0	1.093857	0.42689	-1.45686	-0.12491	0.144732793531717	0.112438	-14.26527	-1.370137
Trial1	3	1	blindfold	counterclockwise	practice	Free	1	0.5	0	1.113861	0.4269	-1.45706	-0.12497	0.144779513826786	0.448728	-14.13832	-1.083652
Trial1	3	1	blindfold	counterclockwise	practice	Free	1	0.5	0	1.133865	0.42694	-1.45707	-0.12502	0.144802500676117	0.718369	-14.0156	-0.996951
Trial1	3	1	blindfold	counterclockwise	practice	Free	1	0.5	0	1.15387	0.42698	-1.45704	-0.12511	0.144860050485827	0.807427	-14.08754	-0.935573
Trial1	3	1	blindfold	counterclockwise	practice	Free	1	0.5	0	1.173859	0.42706	-1.45704	-0.12513	0.144837007556025	0.476537	-14.03675	-0.456293
Trial1	3	1	blindfold	counterclockwise	practice	Free	1	0.5	0	1.193863	0.42708	-1.45702	-0.12514	0.144835591824366	0.233434	-13.93519	-0.250149
Trial1	3	1	blindfold	counterclockwise	practice	Free	1	0.5	0	1.213867	0.42708	-1.45698	-0.12514	0.144835591824366	0.040761	-13.82093	-0.042974
Trial1	3	1	blindfold	counterclockwise	practice	Free	1	0.5	0	1.233871	0.42709	-1.45694	-0.12513	0.144821911356564	-0.0047004	-13.87595	0.00052191
Trial1	3	1	blindfold	counterclockwise	practice	Free	1	0.5	0	1.25386	0.42709	-1.45695	-0.12511	0.144804633455079	0.068017	-14.06638	0.234642
Trial1	3	1	blindfold	counterclockwise	practice	Free	1	0.5	0	1.273865	0.4271	-1.45707	-0.12511	0.144799591815145	0.287662	-14.2822	0.019258
Trial1	3	1	blindfold	counterclockwise	practice	Free	1	0.5	0	1.293869	0.42712	-1.45712	-0.12511	0.144789525087259	0.287284	-14.28643	0.0080743
Trial1	3	1	blindfold	counterclockwise	practice	Free	1	0.5	0	1.313858	0.42714	-1.45713	-0.1251	0.144770820231188	0.30221	-14.27374	0.156689
Trial1	3	1	blindfold	counterclockwise	practice	Free	1	0.5	0	1.333862	0.42715	-1.45713	-0.12507	0.144739860448979	0.265098	-14.20603	0.383996
Trial1	3	1	blindfold	counterclockwise	practice	Free	1	0.5	0	1.353867	0.42716	-1.45712	-0.12499	0.144665706999971	0.190297	-14.15101	0.60355
Trial1	3	1	blindfold	counterclockwise	practice	Free	1	0.5	0	1.373871	0.42717	-1.45706	-0.12492	0.144600204678092	-0.0086529	-14.07484	1.053366
Trial1	3	1	blindfold	counterclockwise	practice	Free	1	0.5	0	1.39386	0.42717	-1.45705	-0.12484	0.144531094613658	-0.059158	-14.11293	1.379398
Trial1	3	1	blindfold	counterclockwise	practice	Free	1	0.5	0	1.413864	0.42717	-1.45705	-0.12474	0.144444732499749	-0.090996	-14.10023	1.659584
Trial1	3	1	blindfold	counterclockwise	practice	Free	1	0.5	0	1.433868	0.42716	-1.45705	-0.12462	0.144346153809327	-0.138945	-14.07907	2.035593
Trial1	3	1	blindfold	counterclockwise	practice	Free	1	0.5	0	1.453857	0.42715	-1.45703	-0.12432	0.144092273873856	-0.224792	-13.95635	2.449688
Trial1	3	1	blindfold	counterclockwise	practice	Free	1	0.5	0	1.473862	0.42711	-1.45693	-0.12415	0.14396587215157	-0.405986	-13.77015	3.00535
Trial1	3	1	blindfold	counterclockwise	practice	Free	1	0.5	0	1.493866	0.42709	-1.45689	-0.12394	0.143794968243882	-0.505002	-13.68975	3.269927
Trial1	3	1	blindfold	counterclockwise	practice	Free	1	0.5	0	1.51387	0.42706	-1.45685	-0.12349	0.143422536379038	-0.56072	-13.60511	3.640541
Trial1	3	1	blindfold	counterclockwise	practice	Free	1	0.5	0	1.533859	0.42699	-1.45682	-0.12251	0.142615412067826	-0.562736	-13.62204	4.037958
Trial1	3	1	blindfold	counterclockwise	practice	Free	1	0.5	0	1.553864	0.42685	-1.45682	-0.11891	0.139608423241211	-0.486443	-13.8167	3.979659
Trial1	3	1	blindfold	counterclockwise	practice	Free	1	0.5	0	1.573868	0.42651	-1.45697	-0.11645	0.137700336553735	-0.238755	-13.93519	4.158367
Trial1	3	1	blindfold	counterclockwise	practice	Free	1	0.5	0	1.593857	0.42636	-1.45696	-0.11338	0.135195681750556	-0.172211	-13.82516	4.158566
Trial1	3	1	blindfold	counterclockwise	practice	Free	1	0.5	0	1.613861	0.42619	-1.45692	-0.10954	0.132086808836237	-0.246003	-13.87595	4.242497
Trial1	3	1	blindfold	counterclockwise	practice	Free	1	0.5	0	1.633865	0.42597	-1.45692	-0.10493	0.128416304453765	-0.361195	-13.93519	4.616241
Trial1	3	1	blindfold	counterclockwise	practice	Free	1	0.5	0	1.65387	0.42563	-1.45694	-0.09323	0.11925910471908	-0.480593	-13.96905	4.383071
Trial1	3	1	blindfold	counterclockwise	practice	Free	1	0.5	0	1.673859	0.42451	-1.45699	-0.086164	0.114555551015769	-0.513488	-13.66012	4.554708
Trial1	3	1	blindfold	counterclockwise	practice	Free	1	0.5	0	1.693863	0.42373	-1.45688	-0.078123	0.109180191118641	-0.45721	-13.51624	4.664697
Trial1	3	1	blindfold	counterclockwise	practice	Free	1	0.5	0	1.713867	0.4229	-1.45677	-0.069106	0.103537675563727	-0.39276	-13.57549	4.291651
Trial1	3	1	blindfold	counterclockwise	practice	Free	1	0.5	0	1.733871	0.42201	-1.45678	-0.059454	0.0980674117363756	-0.399592	-13.7363	4.210581
Trial1	3	1	blindfold	counterclockwise	practice	Free	1	0.5	0	1.75386	0.42104	-1.45681	-0.038194	0.0877123909319806	-0.476395	-13.37659	4.569553
Trial1	3	1	blindfold	counterclockwise	practice	Free	1	0.5	0	1.773865	0.41882	-1.45662	-0.026261	0.0853219127507991	-0.358526	-13.30888	4.548571
Trial1	3	1	blindfold	counterclockwise	practice	Free	1	0.5	0	1.793869	0.41767	-1.45661	-0.013046	0.0833572139831998	-0.322292	-12.95341	4.457764
Trial1	3	1	blindfold	counterclockwise	practice	Free	1	0.5	0	1.813858	0.41649	-1.45654	0.00073666	0.0835132604902837	-0.29088	-13.08883	4.557508
Trial1	3	1	blindfold	counterclockwise	practice	Free	1	0.5	0	1.833862	0.41534	-1.45653	0.015458	0.0860596553865197	-0.352503	-13.07191	4.591412
Trial1	3	1	blindfold	counterclockwise	practice	Free	1	0.5	0	1.853867	0.41413	-1.45654	0.048331	0.0985369826306998	-0.396177	-13.24118	4.638282
Trial1	3	1	blindfold	counterclockwise	practice	Free	1	0.5	0	1.873871	0.41132	-1.4565	0.065943	0.11051072737643	-0.493735	-12.90263	4.619821
Trial1	3	1	blindfold	counterclockwise	practice	Free	1	0.5	0	1.89386	0.40972	-1.45645	0.084117	0.123394273178404	-0.338815	-13.04651	4.163934
Trial1	3	1	blindfold	counterclockwise	practice	Free	1	0.5	0	1.913864	0.40811	-1.45648	0.1029	0.137957178537172	-0.274808	-12.91956	4.223502
Trial1	3	1	blindfold	counterclockwise	practice	Free	1	0.5	0	1.933868	0.40649	-1.45648	0.12383	0.155170837719017	-0.36316	-12.69951	4.645832
Trial1	3	1	blindfold	counterclockwise	practice	Free	1	0.5	0	1.953857	0.40472	-1.4564	0.16585	0.191270747470174	-0.512366	-12.72913	4.78401
Trial1	3	1	blindfold	counterclockwise	practice	Free	1	0.5	0	1.973862	0.40078	-1.45631	0.18882	0.213301673704488	-0.617375	-12.86878	4.170259
Trial1	3	1	blindfold	counterclockwise	practice	Free	1	0.5	0	1.993866	0.39846	-1.45639	0.21227	0.235306028657157	-0.420491	-12.94072	4.128502
Trial1	3	1	blindfold	counterclockwise	practice	Free	1	0.5	0	2.01387	0.39591	-1.45645	0.23595	0.257889760234483	-0.490988	-12.62333	4.637111
Trial1	3	1	blindfold	counterclockwise	practice	Free	1	0.5	0	2.033859	0.39342	-1.45635	0.26097	0.281894719966708	-0.55936	-12.2467	5.090568
Trial1	3	1	blindfold	counterclockwise	practice	Free	1	0.5	0	2.053864	0.39075	-1.4562	0.31361	0.332094547889099	-0.533002	-12.21285	4.040358
Trial1	3	1	blindfold	counterclockwise	practice	Free	1	0.5	0	2.073868	0.38515	-1.45643	0.33876	0.357699411524198	-0.423241	-12.71643	4.155354
Trial1	3	1	blindfold	counterclockwise	practice	Free	1	0.5	0	2.093857	0.38243	-1.45637	0.36595	0.384372376359732	-0.691581	-12.13245	5.158133
Trial1	3	1	blindfold	counterclockwise	practice	Free	1	0.5	0	2.113861	0.3795	-1.45613	0.39389	0.411909661623847	-0.513277	-12.09013	4.292249
Trial1	3	1	blindfold	counterclockwise	practice	Free	1	0.5	0	2.133865	0.37642	-1.4561	0.42227	0.439981785356342	-0.147189	-12.94495	3.086886
Trial1	3	1	blindfold	counterclockwise	practice	Free	1	0.5	0	2.15387	0.37339	-1.45636	0.47802	0.494503010188098	-0.293099	-12.92802	3.533619
Trial1	3	1	blindfold	counterclockwise	practice	Free	1	0.5	0	2.173859	0.36743	-1.45608	0.50845	0.525448607203572	-0.498614	-12.10705	3.873538
Trial1	3	1	blindfold	counterclockwise	practice	Free	1	0.5	0	2.193863	0.36404	-1.45608	0.5353	0.552296326809865	-0.058514	-13.05075	2.367486
Trial1	3	1	blindfold	counterclockwise	practice	Free	1	0.5	0	2.213867	0.36118	-1.45633	0.56254	0.579415426084979	-0.147713	-12.6318	3.209781
Trial1	3	1	blindfold	counterclockwise	practice	Free	1	0.5	0	2.233871	0.35837	-1.45627	0.59103	0.607762722168186	-0.632241	-11.56115	4.136303
Trial1	3	1	blindfold	counterclockwise	practice	Free	1	0.5	0	2.25386	0.35528	-1.45603	0.64337	0.65944588362737	-0.451677	-12.49638	2.63
Trial1	3	1	blindfold	counterclockwise	practice	Free	1	0.5	0	2.273865	0.34938	-1.45641	0.66933	0.686067802448269	-0.570532	-12.37789	3.627445
Trial1	3	1	blindfold	counterclockwise	practice	Free	1	0.5	0	2.293869	0.34638	-1.45621	0.69555	0.712312332835057	-0.861072	-11.8066	4.001308
Trial1	3	1	blindfold	counterclockwise	practice	Free	1	0.5	0	2.313858	0.34278	-1.45607	0.71916	0.73614480236802	-0.483668	-12.90263	2.123626
Trial1	3	1	blindfold	counterclockwise	practice	Free	1	0.5	0	2.333862	0.33943	-1.45632	0.7429	0.760054704733896	-0.29382	-12.76298	1.953586
Trial1	3	1	blindfold	counterclockwise	practice	Free	1	0.5	0	2.353867	0.33602	-1.45637	0.78978	0.80662378087353	-0.683841	-12.01819	3.892073
Trial1	3	1	blindfold	counterclockwise	practice	Free	1	0.5	0	2.373871	0.32881	-1.45602	0.81292	0.830749664873165	-0.419882	-12.68681	2.043387
Trial1	3	1	blindfold	counterclockwise	practice	Free	1	0.5	0	2.39386	0.32517	-1.45625	0.83401	0.85213743828336	-0.236271	-12.63603	1.800182
Trial1	3	1	blindfold	counterclockwise	practice	Free	1	0.5	0	2.413864	0.32169	-1.45629	0.85598	0.874354723816151	-0.564417	-12.02242	3.785752
Trial1	3	1	blindfold	counterclockwise	practice	Free	1	0.5	0	2.433868	0.31835	-1.45608	0.87809	0.89668205171079	-0.81842	-11.81929	4.59657
Trial1	3	1	blindfold	counterclockwise	practice	Free	1	0.5	0	2.453857	0.31477	-1.45597	0.91943	0.93790282283215	-0.349327	-12.58948	2.612072
Trial1	3	1	blindfold	counterclockwise	practice	Free	1	0.5	0	2.473862	0.30871	-1.45627	0.93976	0.959031105534264	-0.088712	-11.9928	3.234257
Trial1	3	1	blindfold	counterclockwise	practice	Free	1	0.5	0	2.493866	0.30613	-1.45609	0.96101	0.98037021589452	-0.414711	-11.77697	4.431274
Trial1	3	1	blindfold	counterclockwise	practice	Free	1	0.5	0	2.51387	0.30368	-1.45594	0.98181	1.0012454658447	-0.46607	-12.00972	3.54217
Trial1	3	1	blindfold	counterclockwise	practice	Free	1	0.5	0	2.533859	0.30126	-1.45601	1.00147	1.02099935851762	-0.058431	-12.6191	2.201587
Trial1	3	1	blindfold	counterclockwise	practice	Free	1	0.5	0	2.553864	0.29904	-1.45621	1.03926	1.05851137135251	-0.06377	-12.43713	2.154623
Trial1	3	1	blindfold	counterclockwise	practice	Free	1	0.5	0	2.573868	0.29537	-1.45602	1.05871	1.07830434652179	-0.439313	-11.71773	4.196773
Trial1	3	1	blindfold	counterclockwise	practice	Free	1	0.5	0	2.593857	0.29353	-1.45592	1.07826	1.09785000433428	-0.426183	-11.91239	3.417558
Trial1	3	1	blindfold	counterclockwise	practice	Free	1	0.5	0	2.613861	0.29157	-1.45593	1.09778	1.11739159045942	-0.343365	-12.0732	2.604338
Trial1	3	1	blindfold	counterclockwise	practice	Free	1	0.5	0	2.633865	0.28954	-1.45597	1.11633	1.13599566244949	-0.19283	-11.82352	2.863373
Trial1	3	1	blindfold	counterclockwise	practice	Free	1	0.5	0	2.65387	0.28766	-1.45589	1.15498	1.17433681114972	-0.276208	-11.29878	3.710531
Trial1	3	1	blindfold	counterclockwise	practice	Free	1	0.5	0	2.673859	0.284	-1.45574	1.17331	1.19302659203305	-0.212003	-11.64579	3.065733
Trial1	3	1	blindfold	counterclockwise	practice	Free	1	0.5	0	2.693863	0.28236	-1.45575	1.19195	1.21165667195614	-0.116395	-11.68387	2.380369
Trial1	3	1	blindfold	counterclockwise	practice	Free	1	0.5	0	2.713867	0.28075	-1.45581	1.20941	1.22912285475043	-0.077837	-11.7939	1.941762
Trial1	3	1	blindfold	counterclockwise	practice	Free	1	0.5	0	2.733871	0.2794	-1.45585	1.22581	1.24550164702601	-0.026113	-11.43843	2.580634
Trial1	3	1	blindfold	counterclockwise	practice	Free	1	0.5	0	2.75386	0.2783	-1.45576	1.25926	1.27862691599747	-0.037699	-11.31571	3.377571
Trial1	3	1	blindfold	counterclockwise	practice	Free	1	0.5	0	2.773865	0.27638	-1.45562	1.2764	1.2958405715357	-0.053119	-11.22261	2.969045
Trial1	3	1	blindfold	counterclockwise	practice	Free	1	0.5	0	2.793869	0.27551	-1.45563	1.29173	1.31109190069484	0.068034	-11.66695	1.691705
Trial1	3	1	blindfold	counterclockwise	practice	Free	1	0.5	0	2.813858	0.27491	-1.45579	1.30547	1.3247329545915	0.355929	-11.62463	1.331295
Trial1	3	1	blindfold	counterclockwise	practice	Free	1	0.5	0	2.833862	0.27465	-1.45583	1.31891	1.33802324881531	0.133089	-11.41727	2.450126
Trial1	3	1	blindfold	counterclockwise	practice	Free	1	0.5	0	2.853867	0.27451	-1.45573	1.34584	1.36459920351278	-0.213507	-11.34533	3.218247
Trial1	3	1	blindfold	counterclockwise	practice	Free	1	0.5	0	2.873871	0.27385	-1.45573	1.35889	1.37757964822665	-0.219255	-11.5146	3.23486
Trial1	3	1	blindfold	counterclockwise	practice	Free	1	0.5	0	2.89386	0.27338	-1.45575	1.37262	1.39120172753709	-0.060608	-11.40458	2.985642
Trial1	3	1	blindfold	counterclockwise	practice	Free	1	0.5	0	2.913864	0.27293	-1.45571	1.38545	1.40393476869327	0.177061	-11.39611	2.54612
Trial1	3	1	blindfold	counterclockwise	practice	Free	1	0.5	0	2.933868	0.27268	-1.45571	1.39796	1.41632155168583	0.277329	-11.38342	2.348631
Trial1	3	1	blindfold	counterclockwise	practice	Free	1	0.5	0	2.953857	0.2727	-1.45568	1.4219	1.43995300347247	0.244791	-11.09989	2.529072
Trial1	3	1	blindfold	counterclockwise	practice	Free	1	0.5	0	2.973862	0.27306	-1.45545	1.43324	1.45109573239082	-0.01485	-11.05334	2.810428
Trial1	3	1	blindfold	counterclockwise	practice	Free	1	0.5	0	2.993866	0.27321	-1.45551	1.44472	1.46241227895964	0.071337	-11.30724	2.424336
Trial1	3	1	blindfold	counterclockwise	practice	Free	1	0.5	0	3.01387	0.27336	-1.45559	1.4553	1.47284205182156	-0.079677	-11.20145	2.391105
Trial1	3	1	blindfold	counterclockwise	practice	Free	1	0.5	0	3.033859	0.27344	-1.45565	1.46558	1.48298824307639	-0.039194	-11.46382	2.486829
Trial1	3	1	blindfold	counterclockwise	practice	Free	1	0.5	0	3.053864	0.27341	-1.45572	1.48269	1.49990419193904	-0.273183	-11.70503	2.286139
Trial1	3	1	blindfold	counterclockwise	practice	Free	1	0.5	0	3.073868	0.27283	-1.45599	1.48943	1.50665461795123	-0.459155	-11.95894	2.067135
Trial1	3	1	blindfold	counterclockwise	practice	Free	1	0.5	0	3.093857	0.27223	-1.45596	1.49613	1.5133684677135	-0.664095	-11.7008	2.697722
Trial1	3	1	blindfold	counterclockwise	practice	Free	1	0.5	0	3.113861	0.27129	-1.45588	1.50182	1.51913510890555	-0.743027	-11.77697	2.495234
Trial1	3	1	blindfold	counterclockwise	practice	Free	1	0.5	0	3.133865	0.27019	-1.45588	1.50683	1.52425365853175	-0.664301	-11.77274	2.039793
Trial1	3	1	blindfold	counterclockwise	practice	Free	1	0.5	0	3.15387	0.2691	-1.45587	1.51321	1.53072503236114	-0.593523	-11.56962	1.601107
Trial1	3	1	blindfold	counterclockwise	practice	Free	1	0.5	0	3.173859	0.26709	-1.45573	1.51433	1.53213658323262	-1.022752	-11.43843	1.105525
Trial1	3	1	blindfold	counterclockwise	practice	Free	1	0.5	0	3.193863	0.26643	-1.45573	1.51454	1.53244452326745	-1.353678	-11.48498	1.183471
Trial1	3	1	blindfold	counterclockwise	practice	Free	1	0.5	0	3.213867	0.26621	-1.45574	1.51456	1.53249786319668	-1.847169	-11.44689	0.713266
Trial1	3	1	blindfold	counterclockwise	practice	Free	1	0.5	0	3.233871	0.2661	-1.45578	1.51453	1.53248508172178	-2.115259	-11.84045	-0.197173
Trial1	3	1	blindfold	counterclockwise	practice	Free	1	0.5	0	3.25386	0.26598	-1.4559	1.51445	1.53242434797917	-2.057083	-12.21708	-0.676921
Trial1	3	1	blindfold	counterclockwise	practice	Free	1	0.5	0	3.273865	0.26577	-1.4562	1.51442	1.53242674644589	-1.957985	-12.42021	-0.632792
Trial1	3	1	blindfold	counterclockwise	practice	Free	1	0.5	0	3.293869	0.26565	-1.45619	1.51439	1.53241540311341	-2.282861	-12.14937	-0.516224
Trial1	3	1	blindfold	counterclockwise	practice	Free	1	0.5	0	3.313858	0.26551	-1.4561	1.51434	1.53238745607016	-2.800452	-11.88277	-0.62583
Trial1	3	1	blindfold	counterclockwise	practice	Free	1	0.5	0	3.333862	0.26532	-1.45597	1.51417	1.53224855789597	-3.301857	-11.61617	-0.868912
Trial1	3	1	blindfold	counterclockwise	practice	Free	1	0.5	0	3.353867	0.26472	-1.45584	1.51303	1.53121398237898	-3.650635	-11.44266	-1.189592
Trial1	3	1	blindfold	counterclockwise	practice	Free	1	0.5	0	3.373871	0.26092	-1.45554	1.51229	1.53107161783266	-3.959527	-10.72749	-0.756705
Trial1	3	1	blindfold	counterclockwise	practice	Free	1	0.5	0	3.39386	0.25735	-1.4554	1.51164	1.53099130306621	-4.311194	-10.74018	-0.269386
Trial1	3	1	blindfold	counterclockwise	practice	Free	1	0.5	0	3.413864	0.25198	-1.45536	1.51117	1.53138774164836	-4.641824	-10.82905	-0.116228
Trial1	3	1	blindfold	counterclockwise	practice	Free	1	0.5	0	3.433868	0.24543	-1.45539	1.51068	1.53197905447359	-4.875497	-10.98986	-0.188471
Trial1	3	1	blindfold	counterclockwise	practice	Free	1	0.5	0	3.453857	0.23692	-1.45547	1.50903	1.53179064525926	-4.923986	-11.01525	-0.387482
Trial1	3	1	blindfold	counterclockwise	practice	Free	1	0.5	0	3.473862	0.21417	-1.45549	1.50779	1.5346430804225	-4.808304	-10.99832	-0.527547
Trial1	3	1	blindfold	counterclockwise	practice	Free	1	0.5	0	3.493866	0.20045	-1.4555	1.50618	1.53567852967399	-4.768715	-11.05757	-0.675891
Trial1	3	1	blindfold	counterclockwise	practice	Free	1	0.5	0	3.51387	0.18422	-1.45554	1.50428	1.53706709002092	-4.863607	-11.0491	-0.80362
Trial1	3	1	blindfold	counterclockwise	practice	Free	1	0.5	0	3.533859	0.1678	-1.45553	1.50206	1.53835655384656	-4.980398	-10.92215	-0.678877
Trial1	3	1	blindfold	counterclockwise	practice	Free	1	0.5	0	3.553864	0.14916	-1.45548	1.49703	1.53759148907495	-4.99907	-10.84598	-0.558954
Trial1	3	1	blindfold	counterclockwise	practice	Free	1	0.5	0	3.573868	0.10611	-1.45541	1.49414	1.54518729116693	-4.790126	-10.72326	-0.647465
Trial1	3	1	blindfold	counterclockwise	practice	Free	1	0.5	0	3.593857	0.081829	-1.45538	1.49105	1.54857906011415	-4.707906	-10.63016	-0.703717
Trial1	3	1	blindfold	counterclockwise	practice	Free	1	0.5	0	3.613861	0.056783	-1.45533	1.48756	1.55218432052621	-4.750109	-10.63439	-0.652009
Trial1	3	1	blindfold	counterclockwise	practice	Free	1	0.5	0	3.633865	0.029445	-1.45531	1.48387	1.5566927353624	-4.715907	-10.57937	-0.756454
Trial1	3	1	blindfold	counterclockwise	practice	Free	1	0.5	0	3.65387	0.0023147	-1.45528	1.47585	1.55750575955962	-4.623327	-10.47358	-0.757098
Trial1	3	1	blindfold	counterclockwise	practice	Free	1	0.5	0	3.673859	-0.090321	-1.45518	1.4718	1.58577248994275	-4.456895	-10.29584	-0.298092
Trial1	3	1	blindfold	counterclockwise	practice	Free	1	0.5	0	3.693863	-0.090321	-1.45515	1.46799	1.58223680214292	-4.369884	-10.26622	-0.259463
Trial1	3	1	blindfold	counterclockwise	practice	Free	1	0.5	0	3.713867	-0.1242	-1.45514	1.46417	1.59167198541816	-4.22605	-10.24083	-0.400278
Trial1	3	1	blindfold	counterclockwise	practice	Free	1	0.5	0	3.733871	-0.158	-1.45513	1.46013	1.6015442190872	-4.020083	-10.26199	-0.567345
Trial1	3	1	blindfold	counterclockwise	practice	Free	1	0.5	0	3.75386	-0.19362	-1.45513	1.45303	1.61009467807369	-3.805478	-10.17312	-0.216474
Trial1	3	1	blindfold	counterclockwise	practice	Free	1	0.5	0	3.773865	-0.26448	-1.45505	1.45001	1.63919446511604	-3.375283	-10.18159	0.116698
Trial1	3	1	blindfold	counterclockwise	practice	Free	1	0.5	0	3.793869	-0.30024	-1.45508	1.44675	1.65332081524979	-3.032496	-10.38471	-0.399224
Trial1	3	1	blindfold	counterclockwise	practice	Free	1	0.5	0	3.813858	-0.33688	-1.45518	1.44316	1.66825631483781	-2.818315	-10.55822	-0.741014
Trial1	3	1	blindfold	counterclockwise	practice	Free	1	0.5	0	3.833862	-0.372	-1.45527	1.43966	1.68315333206345	-2.679514	-10.5032	-0.340981
Trial1	3	1	blindfold	counterclockwise	practice	Free	1	0.5	0	3.853867	-0.40757	-1.45527	1.43321	1.69640028272955	-2.7175	-10.46512	-0.024478
Trial1	3	1	blindfold	counterclockwise	practice	Free	1	0.5	0	3.873871	-0.47604	-1.45532	1.43014	1.73146022389446	-2.582827	-10.78673	-0.425486
Trial1	3	1	blindfold	counterclockwise	practice	Free	1	0.5	0	3.89386	-0.50783	-1.45536	1.42694	1.74696279825985	-2.447683	-10.58361	-0.210772
Trial1	3	1	blindfold	counterclockwise	practice	Free	1	0.5	0	3.913864	-0.54178	-1.4553	1.42447	1.76477199381006	-2.443386	-10.46935	0.334747
Trial1	3	1	blindfold	counterclockwise	practice	Free	1	0.5	0	3.933868	-0.57212	-1.45526	1.42215	1.78099746917258	-2.316579	-10.53706	0.095014
Trial1	3	1	blindfold	counterclockwise	practice	Free	1	0.5	0	3.953857	-0.60263	-1.45525	1.41746	1.79582452118509	-2.169388	-10.5032	-0.376467
Trial1	3	1	blindfold	counterclockwise	practice	Free	1	0.5	0	3.973862	-0.66199	-1.45519	1.41532	1.83121586435455	-2.387177	-10.21544	0.055019
Trial1	3	1	blindfold	counterclockwise	practice	Free	1	0.5	0	3.993866	-0.69018	-1.45513	1.41365	1.84795423778661	-2.411226	-10.19851	0.227472
Trial1	3	1	blindfold	counterclockwise	practice	Free	1	0.5	0	4.01387	-0.7186199	-1.45513	1.41229	1.86536802822393	-2.331065	-10.29161	0.104114
Trial1	3	1	blindfold	counterclockwise	practice	Free	1	0.5	0	4.033859	-0.74552	-1.45514	1.41132	1.88232412736073	-2.370043	-10.16043	0.265331
Trial1	3	1	blindfold	counterclockwise	practice	Free	1	0.5	0	4.053864	-0.77176	-1.4551	1.41101	1.89955856985892	-2.596392	-10.10964	0.600462
Trial1	3	1	blindfold	counterclockwise	practice	Free	1	0.5	0	4.073868	-0.82362	-1.45498	1.41119	1.93479385724253	-2.242452	-9.843041	0.096226
Trial1	3	1	blindfold	counterclockwise	practice	Free	1	0.5	0	4.093857	-0.84908	-1.45493	1.41122	1.95232135595266	-2.13744	-9.749942	-0.217853
Trial1	3	1	blindfold	counterclockwise	practice	Free	1	0.5	0	4.113861	-0.87304	-1.4549	1.41125	1.96897565002057	-2.053136	-9.741478	-0.033919
Trial1	3	1	blindfold	counterclockwise	practice	Free	1	0.5	0	4.133865	-0.89688	-1.45489	1.41139	1.98577333520131	-1.853361	-9.847273	0.156353
Trial1	3	1	blindfold	counterclockwise	practice	Free	1	0.5	0	4.15387	-0.91844	-1.45492	1.41127	2.00091355765943	-1.796091	-9.936141	-0.024099
Trial1	3	1	blindfold	counterclockwise	practice	Free	1	0.5	0	4.173859	-0.96038	-1.45501	1.41047	2.03030423041471	-1.444481	-10.0377	-0.71562
Trial1	3	1	blindfold	counterclockwise	practice	Free	1	0.5	0	4.193863	-0.9796799	-1.45504	1.40933	2.04344418700616	-1.341429	-10.10118	-0.581425
Trial1	3	1	blindfold	counterclockwise	practice	Free	1	0.5	0	4.213867	-0.99701	-1.45506	1.40806	2.05515743667495	-1.386537	-10.16889	-0.320665
Trial1	3	1	blindfold	counterclockwise	practice	Free	1	0.5	0	4.233871	-1.01296	-1.4551	1.40676	2.06591911775422	-1.303062	-10.38894	-0.287433
Trial1	3	1	blindfold	counterclockwise	practice	Free	1	0.5	0	4.25386	-1.02751	-1.45518	1.40434	2.07495972489733	-1.343228	-10.55822	-0.266384
Trial1	3	1	blindfold	counterclockwise	practice	Free	1	0.5	0	4.273865	-1.05252	-1.4554	1.4034	2.09280908542163	-1.176602	-10.85444	-0.0034037
Trial1	3	1	blindfold	counterclockwise	practice	Free	1	0.5	0	4.293869	-1.06271	-1.45543	1.40264	2.09987188953127	-0.939268	-10.8629	-0.124781
Trial1	3	1	blindfold	counterclockwise	practice	Free	1	0.5	0	4.313858	-1.07086	-1.45544	1.40179	2.10537791437923	-0.866254	-10.92215	-0.363458
Trial1	3	1	blindfold	counterclockwise	practice	Free	1	0.5	0	4.333862	-1.07735	-1.45545	1.40093	2.10965346670051	-0.752728	-10.97716	-0.498755
Trial1	3	1	blindfold	counterclockwise	practice	Free	1	0.5	0	4.353867	-1.08162	-1.45551	1.39961	2.11197301732819	-0.741668	-11.22261	-0.661191
Trial1	3	1	blindfold	counterclockwise	practice	Free	1	0.5	0	4.373871	-1.0849	-1.45573	1.39952	2.11437092759156	-0.31558	-11.56962	-1.420286
Trial1	3	1	blindfold	counterclockwise	practice	Free	1	0.5	0	4.39386	-1.08491	-1.45582	1.39939	2.11429235012899	0.220315	-11.93778	-1.966229
Trial1	3	1	blindfold	counterclockwise	practice	Free	1	0.5	0	4.413864	-1.08487	-1.45592	1.39904	2.11403076272932	1.01631	-11.89546	-2.832059
Trial1	3	1	blindfold	counterclockwise	practice	Free	1	0.5	0	4.433868	-1.08472	-1.45596	1.39764	2.11299197084234	1.727168	-12.03088	-4.060204
Trial1	3	1	blindfold	counterclockwise	practice	Free	1	0.5	0	4.453857	-1.08411	-1.45602	1.38976	2.10732938457917	1.985068	-12.14514	-4.724317
Trial1	3	1	blindfold	counterclockwise	practice	Free	1	0.5	0	4.473862	-1.08096	-1.45602	1.38371	2.10097312486277	1.25978	-12.09013	-4.18976
Trial1	3	1	blindfold	counterclockwise	practice	Free	1	0.5	0	4.493866	-1.07888	-1.45606	1.37678	2.09484728888823	1.044138	-12.36519	-4.176916
Trial1	3	1	blindfold	counterclockwise	practice	Free	1	0.5	0	4.51387	-1.07682	-1.45619	1.36856	2.08789799643799	0.841762	-12.81376	-4.688667
Trial1	3	1	blindfold	counterclockwise	practice	Free	1	0.5	0	4.533859	-1.07478	-1.45639	1.35842	2.07972032257006	0.699898	-13.07614	-5.149402
Trial1	3	1	blindfold	counterclockwise	practice	Free	1	0.5	0	4.553864	-1.07281	-1.45654	1.33331	2.06190365148101	0.373075	-13.3639	-5.471481
Trial1	3	1	blindfold	counterclockwise	practice	Free	1	0.5	0	4.573868	-1.06929	-1.45682	1.31788	2.04926295206977	0.226777	-13.53317	-5.765156
Trial1	3	1	blindfold	counterclockwise	practice	Free	1	0.5	0	4.593857	-1.06779	-1.45676	1.29846	2.03567285478202	0.19859	-13.39352	-6.698842
Trial1	3	1	blindfold	counterclockwise	practice	Free	1	0.5	0	4.613861	-1.0663	-1.45673	1.27725	2.02105495194081	0.52608	-13.457	-7.730666
Trial1	3	1	blindfold	counterclockwise	practice	Free	1	0.5	0	4.633865	-1.06465	-1.45672	1.25139	2.00352347531267	0.514442	-13.24118	-7.480503
Trial1	3	1	blindfold	counterclockwise	practice	Free	1	0.5	0	4.65387	-1.06273	-1.45664	1.19333	1.96625580508655	0.220529	-13.31312	-6.442239
Trial1	3	1	blindfold	counterclockwise	practice	Free	1	0.5	0	4.673859	-1.05903	-1.4567	1.16277	1.9448930214489	-0.102257	-13.55856	-6.117131
Trial1	3	1	blindfold	counterclockwise	practice	Free	1	0.5	0	4.693863	-1.0576	-1.45674	1.12852	1.92345398796301	-0.036268	-13.4443	-6.058134
Trial1	3	1	blindfold	counterclockwise	practice	Free	1	0.5	0	4.713867	-1.05627	-1.45662	1.09421	1.90243841162455	0.244312	-12.47522	-4.802495
Trial1	3	1	blindfold	counterclockwise	practice	Free	1	0.5	0	4.733871	-1.05494	-1.45631	1.0589	1.88125159534292	0.199038	-12.25093	-4.708415
Trial1	3	1	blindfold	counterclockwise	practice	Free	1	0.5	0	4.75386	-1.05361	-1.45623	0.9815	1.83767413822902	0.062747	-13.43584	-5.676688
Trial1	3	1	blindfold	counterclockwise	practice	Free	1	0.5	0	4.773865	-1.05064	-1.45644	0.94264	1.81467753366599	0.270735	-12.3398	-4.634524
Trial1	3	1	blindfold	counterclockwise	practice	Free	1	0.5	0	4.793869	-1.04901	-1.45634	0.90197	1.79247926751157	0.266679	-13.28349	-4.741313
Trial1	3	1	blindfold	counterclockwise	practice	Free	1	0.5	0	4.813858	-1.04706	-1.45653	0.86369	1.7718225451723	0.639915	-13.26234	-4.009769
Trial1	3	1	blindfold	counterclockwise	practice	Free	1	0.5	0	4.833862	-1.04505	-1.45657	0.82172	1.74997238401586	0.279723	-12.97034	-3.99053
Trial1	3	1	blindfold	counterclockwise	practice	Free	1	0.5	0	4.853867	-1.04299	-1.45655	0.74321	1.71265267220141	0.232	-13.30888	-4.548534
Trial1	3	1	blindfold	counterclockwise	practice	Free	1	0.5	0	4.873871	-1.0394	-1.45634	0.70218	1.69198375021754	-0.352022	-12.68681	-3.912557
Trial1	3	1	blindfold	counterclockwise	practice	Free	1	0.5	0	4.89386	-1.03814	-1.45639	0.66262	1.6747954346385	-0.220073	-13.47393	-3.687511
Trial1	3	1	blindfold	counterclockwise	practice	Free	1	0.5	0	4.913864	-1.03728	-1.45658	0.62346	1.65889482827132	-0.476595	-12.9788	-3.615751
Trial1	3	1	blindfold	counterclockwise	practice	Free	1	0.5	0	4.933868	-1.03687	-1.4566	0.58457	1.64429057021355	-0.4534	-13.65166	-3.85689
Trial1	3	1	blindfold	counterclockwise	practice	Free	1	0.5	0	4.953857	-1.03686	-1.45671	0.50733	1.6184320670348	-0.091104	-13.38929	-3.223302
Trial1	3	1	blindfold	counterclockwise	practice	Free	1	0.5	0	4.973862	-1.03753	-1.45641	0.4686	1.60735318757036	-0.333401	-13.1777	-3.865501
Trial1	3	1	blindfold	counterclockwise	practice	Free	1	0.5	0	4.993866	-1.03823	-1.45646	0.43167	1.59765150371935	-0.240438	-12.30172	-3.090322
Trial1	3	1	blindfold	counterclockwise	practice	Free	1	0.5	0	5.01387	-1.03912	-1.45626	0.39507	1.58901571188451	-0.572101	-12.54293	-3.549222
Trial1	3	1	blindfold	counterclockwise	practice	Free	1	0.5	0	5.033859	-1.04032	-1.45629	0.35913	1.58163213065071	-0.228273	-13.02959	-3.242551
Trial1	3	1	blindfold	counterclockwise	practice	Free	1	0.5	0	5.053864	-1.04158	-1.45636	0.288	1.56825150132574	-0.258311	-11.97587	-2.789227
Trial1	3	1	blindfold	counterclockwise	practice	Free	1	0.5	0	5.073868	-1.04451	-1.45633	0.25366	1.56520112726914	0.02928	-12.8984	-3.266978
Trial1	3	1	blindfold	counterclockwise	practice	Free	1	0.5	0	5.093857	-1.04591	-1.45634	0.21875	1.56131012072452	-0.176434	-11.65002	-3.087288
Trial1	3	1	blindfold	counterclockwise	practice	Free	1	0.5	0	5.113861	-1.04727	-1.45608	0.1837	1.55813681396412	-0.136228	-12.55139	-3.975722
Trial1	3	1	blindfold	counterclockwise	practice	Free	1	0.5	0	5.133865	-1.04853	-1.4562	0.15009	1.55578665414936	0.208674	-12.78414	-3.246052
Trial1	3	1	blindfold	counterclockwise	practice	Free	1	0.5	0	5.15387	-1.04943	-1.45626	0.083681	1.55168807252094	0.023885	-12.00126	-3.08593
Trial1	3	1	blindfold	counterclockwise	practice	Free	1	0.5	0	5.173859	-1.05108	-1.45641	0.04863	1.55184213355621	0.298204	-13.12269	-3.836551
Trial1	3	1	blindfold	counterclockwise	practice	Free	1	0.5	0	5.193863	-1.05162	-1.45645	0.016599	1.55170879083211	-0.077341	-12.00549	-3.665647
Trial1	3	1	blindfold	counterclockwise	practice	Free	1	0.5	0	5.213867	-1.05212	-1.45624	-0.017997	1.55222430540611	-0.16228	-13.06767	-4.389243
Trial1	3	1	blindfold	counterclockwise	practice	Free	1	0.5	0	5.233871	-1.05276	-1.45639	-0.050641	1.55358557666693	-0.03176	-12.96188	-4.080695
Trial1	3	1	blindfold	counterclockwise	practice	Free	1	0.5	0	5.25386	-1.05342	-1.45644	-0.11907	1.55797675501478	-0.052828	-12.11129	-3.526764
Trial1	3	1	blindfold	counterclockwise	practice	Free	1	0.5	0	5.273865	-1.05519	-1.45637	-0.15374	1.56277055983283	-0.02524	-13.10153	-3.822601
Trial1	3	1	blindfold	counterclockwise	practice	Free	1	0.5	0	5.293869	-1.0562	-1.45645	-0.18698	1.56739275349459	-0.224144	-12.03934	-3.320175
Trial1	3	1	blindfold	counterclockwise	practice	Free	1	0.5	0	5.313858	-1.05736	-1.45625	-0.22031	1.57286580231913	-0.435104	-12.64449	-3.790579
Trial1	3	1	blindfold	counterclockwise	practice	Free	1	0.5	0	5.333862	-1.05877	-1.45632	-0.25338	1.57922929136127	-0.233533	-12.94918	-3.704434
Trial1	3	1	blindfold	counterclockwise	practice	Free	1	0.5	0	5.353867	-1.06025	-1.45639	-0.31893	1.59251265123259	-0.194505	-11.95894	-3.032535
Trial1	3	1	blindfold	counterclockwise	practice	Free	1	0.5	0	5.373871	-1.06383	-1.45623	-0.35112	1.60276310673321	-0.293331	-13.04228	-2.972856
Trial1	3	1	blindfold	counterclockwise	practice	Free	1	0.5	0	5.39386	-1.06588	-1.45639	-0.38121	1.61161442447257	-0.549112	-12.25517	-2.509483
Trial1	3	1	blindfold	counterclockwise	practice	Free	1	0.5	0	5.413864	-1.06819	-1.45628	-0.41073	1.6210857228844	-0.3778	-12.8053	-3.134489
Trial1	3	1	blindfold	counterclockwise	practice	Free	1	0.5	0	5.433868	-1.07069	-1.45635	-0.44049	1.6312874084565	-0.379543	-13.08037	-3.277928
Trial1	3	1	blindfold	counterclockwise	practice	Free	1	0.5	0	5.453857	-1.07328	-1.45647	-0.49583	1.64956275233536	-0.37623	-12.66988	-2.182307
Trial1	3	1	blindfold	counterclockwise	practice	Free	1	0.5	0	5.473862	-1.07893	-1.45622	-0.52132	1.66276713230488	-0.546184	-12.83069	-3.084973
Trial1	3	1	blindfold	counterclockwise	practice	Free	1	0.5	0	5.493866	-1.08187	-1.45634	-0.54726	1.67385963047433	-0.304781	-12.85608	-2.563034
Trial1	3	1	blindfold	counterclockwise	practice	Free	1	0.5	0	5.51387	-1.08468	-1.45638	-0.57095	1.68439746717247	-0.263379	-12.19169	-1.926467
Trial1	3	1	blindfold	counterclockwise	practice	Free	1	0.5	0	5.533859	-1.08739	-1.45619	-0.59432	1.69499955178297	-0.477216	-12.35673	-2.495904
Trial1	3	1	blindfold	counterclockwise	practice	Free	1	0.5	0	5.553864	-1.09008	-1.45625	-0.63515	1.71224122744135	-0.104214	-13.15654	-2.343021
Trial1	3	1	blindfold	counterclockwise	practice	Free	1	0.5	0	5.573868	-1.09453	-1.45649	-0.65255	1.72288924675112	0.160969	-12.8053	-0.723547
Trial1	3	1	blindfold	counterclockwise	practice	Free	1	0.5	0	5.593857	-1.09602	-1.45644	-0.66732	1.72991205190539	0.295949	-13.15654	-1.322292
Trial1	3	1	blindfold	counterclockwise	practice	Free	1	0.5	0	5.613861	-1.09697	-1.45658	-0.6801	1.73575606068759	0.582795	-13.79554	-1.537884
Trial1	3	1	blindfold	counterclockwise	practice	Free	1	0.5	0	5.633865	-1.09731	-1.4568	-0.6906999	1.74024878905596	0.631773	-13.49932	-1.215474
Trial1	3	1	blindfold	counterclockwise	practice	Free	1	0.5	0	5.65387	-1.09707	-1.45677	-0.7066799	1.74643323800942	0.702279	-13.20309	-1.389684
Trial1	3	1	blindfold	counterclockwise	practice	Free	1	0.5	0	5.673859	-1.09498	-1.45666	-0.71293	1.7470633470732	1.453313	-13.53317	-2.338797
Trial1	3	1	blindfold	counterclockwise	practice	Free	1	0.5	0	5.693863	-1.09312	-1.45674	-0.71825	1.74754522005055	1.802373	-13.6305	-2.745101
Trial1	3	1	blindfold	counterclockwise	practice	Free	1	0.5	0	5.713867	-1.09075	-1.4568	-0.72353	1.74756434750568	2.143929	-13.50355	-2.825959
Trial1	3	1	blindfold	counterclockwise	practice	Free	1	0.5	0	5.733871	-1.08775	-1.45677	-0.72857	1.74692992174038	2.653238	-13.45277	-2.653648
Trial1	3	1	blindfold	counterclockwise	practice	Free	1	0.5	0	5.75386	-1.08406	-1.45673	-0.73817	1.74761006140561	2.973509	-13.56703	-2.591279
Trial1	3	1	blindfold	counterclockwise	practice	Free	1	0.5	0	5.773865	-1.07453	-1.45687	-0.74312	1.74108359772804	3.764666	-13.86748	-2.567256
Trial1	3	1	blindfold	counterclockwise	practice	Free	1	0.5	0	5.793869	-1.06833	-1.45693	-0.74843	1.7377590570425	4.172078	-13.85056	-2.434367
Trial1	3	1	blindfold	counterclockwise	practice	Free	1	0.5	0	5.813858	-1.06073	-1.45695	-0.75368	1.73317962151033	4.545516	-13.83363	-2.154156
Trial1	3	1	blindfold	counterclockwise	practice	Free	1	0.5	0	5.833862	-1.05199	-1.45691	-0.7588601	1.72758259947208	4.811973	-13.71937	-1.691138
Trial1	3	1	blindfold	counterclockwise	practice	Free	1	0.5	0	5.853867	-1.04178	-1.45687	-0.76914	1.72298052813613	5.013594	-13.7236	-1.405494
Trial1	3	1	blindfold	counterclockwise	practice	Free	1	0.5	0	5.873871	-1.01641	-1.45689	-0.77413	1.70257936784065	5.166866	-13.78285	-1.212532
Trial1	3	1	blindfold	counterclockwise	practice	Free	1	0.5	0	5.89386	-1.00167	-1.45688	-0.77916	1.6917751168131	5.18052	-13.6305	-1.009125
Trial1	3	1	blindfold	counterclockwise	practice	Free	1	0.5	0	5.913864	-0.98495	-1.45682	-0.78386	1.67914057288562	5.088068	-13.48662	-0.793764
Trial1	3	1	blindfold	counterclockwise	practice	Free	1	0.5	0	5.933868	-0.96728	-1.45677	-0.78832	1.66564070028542	5.088122	-13.59242	-0.642589
Trial1	3	1	blindfold	counterclockwise	practice	Free	1	0.5	0	5.953857	-0.94829	-1.45678	-0.79714	1.65317152151668	5.122562	-13.63897	-0.670357
Trial1	3	1	blindfold	counterclockwise	practice	Free	1	0.5	0	5.973862	-0.90575	-1.45685	-0.80159	1.61823352247087	5.225662	-13.71514	-0.827917
Trial1	3	1	blindfold	counterclockwise	practice	Free	1	0.5	0	5.993866	-0.88281	-1.45686	-0.80634	1.60073347210621	5.323947	-13.72783	-0.871898
Trial1	3	1	blindfold	counterclockwise	practice	Free	1	0.5	0	6.01387	-0.85852	-1.45687	-0.81125	1.58230939727126	5.405359	-13.85479	-1.075275
Trial1	3	1	blindfold	counterclockwise	practice	Free	1	0.5	0	6.033859	-0.83205	-1.45691	-0.81671	1.56248914489576	5.477925	-13.9225	-1.338952
Trial1	3	1	blindfold	counterclockwise	practice	Free	1	0.5	0	6.053864	-0.80493	-1.45695	-0.82981	1.54642392714565	5.438856	-13.90557	-1.557297
Trial1	3	1	blindfold	counterclockwise	practice	Free	1	0.5	0	6.073868	-0.74578	-1.45688	-0.83649	1.50056101678646	5.146137	-13.68552	-0.905159
Trial1	3	1	blindfold	counterclockwise	practice	Free	1	0.5	0	6.093857	-0.71392	-1.45684	-0.8433	1.47809222453315	4.958442	-13.7363	-0.716962
Trial1	3	1	blindfold	counterclockwise	practice	Free	1	0.5	0	6.113861	-0.68107	-1.45687	-0.85021	1.45526058718033	4.969996	-13.91827	-0.921718
Trial1	3	1	blindfold	counterclockwise	practice	Free	1	0.5	0	6.133865	-0.64727	-1.45695	-0.85734	1.43222220622926	5.027373	-14.00713	-1.062821
Trial1	3	1	blindfold	counterclockwise	practice	Free	1	0.5	0	6.15387	-0.61356	-1.45699	-0.87141	1.41399127636649	5.154327	-13.81247	-1.204787
Trial1	3	1	blindfold	counterclockwise	practice	Free	1	0.5	0	6.173859	-0.5445	-1.45684	-0.87932	1.36535117767489	4.732811	-13.71091	-0.953641
Trial1	3	1	blindfold	counterclockwise	practice	Free	1	0.5	0	6.193863	-0.50614	-1.45683	-0.88677	1.34114825122798	4.592324	-13.77015	-1.052598
Trial1	3	1	blindfold	counterclockwise	practice	Free	1	0.5	0	6.213867	-0.47052	-1.45687	-0.89468	1.3199853765723	4.63274	-13.70244	-1.145127
Trial1	3	1	blindfold	counterclockwise	practice	Free	1	0.5	0	6.233871	-0.43331	-1.45686	-0.90268	1.29842166245801	4.507463	-13.47816	-0.976277
Trial1	3	1	blindfold	counterclockwise	practice	Free	1	0.5	0	6.25386	-0.3957	-1.45676	-0.91886	1.28319216306856	4.192145	-13.26657	-0.684302
Trial1	3	1	blindfold	counterclockwise	practice	Free	1	0.5	0	6.273865	-0.31762	-1.4566	-0.9265	1.23567983737644	4.024398	-13.29196	-0.675558
Trial1	3	1	blindfold	counterclockwise	practice	Free	1	0.5	0	6.293869	-0.28072	-1.45665	-0.93397	1.21730178044405	4.054063	-13.60088	-0.642994
Trial1	3	1	blindfold	counterclockwise	practice	Free	1	0.5	0	6.313858	-0.24153	-1.45675	-0.94138	1.19835845217874	3.85308	-13.54587	-0.515362
Trial1	3	1	blindfold	counterclockwise	practice	Free	1	0.5	0	6.333862	-0.2026	-1.45676	-0.94822	1.18015585674724	3.533373	-13.24964	-0.349886
Trial1	3	1	blindfold	counterclockwise	practice	Free	1	0.5	0	6.353867	-0.16638	-1.45667	-0.9605	1.16902632234215	3.351157	-13.11845	-0.221827
Trial1	3	1	blindfold	counterclockwise	practice	Free	1	0.5	0	6.373871	-0.092342	-1.45654	-0.96583	1.13300339496963	2.927281	-13.02112	-0.038864
Trial1	3	1	blindfold	counterclockwise	practice	Free	1	0.5	0	6.39386	-0.057092	-1.45653	-0.97093	1.11940007459058	2.732844	-13.04651	-0.0066397
Trial1	3	1	blindfold	counterclockwise	practice	Free	1	0.5	0	6.413864	-0.020833	-1.45653	-0.97516	1.1055333750703	2.707469	-13.05075	-0.010119
Trial1	3	1	blindfold	counterclockwise	practice	Free	1	0.5	0	6.433868	0.011298	-1.45654	-0.97912	1.0943060133454	2.881103	-13.02959	-0.018196
Trial1	3	1	blindfold	counterclockwise	practice	Free	1	0.5	0	6.453857	0.043544	-1.45652	-0.98625	1.08675715217455	3.110899	-12.93225	-0.125171
Trial1	3	1	blindfold	counterclockwise	practice	Free	1	0.5	0	6.473862	0.10709	-1.45647	-0.9894	1.06456126583864	3.142314	-12.95341	-0.138993
Trial1	3	1	blindfold	counterclockwise	practice	Free	1	0.5	0	6.493866	0.13748	-1.45646	-0.99243	1.05656897315903	3.016844	-12.86032	-0.166552
Trial1	3	1	blindfold	counterclockwise	practice	Free	1	0.5	0	6.51387	0.16808	-1.45643	-0.99514	1.04903505023799	2.977706	-12.64872	-0.091187
Trial1	3	1	blindfold	counterclockwise	practice	Free	1	0.5	0	6.533859	0.19714	-1.45635	-0.99769	1.04264546401648	3.101504	-12.47099	-0.100852
Trial1	3	1	blindfold	counterclockwise	practice	Free	1	0.5	0	6.553864	0.2257	-1.45625	-1.00184	1.03871260283851	3.21246	-12.34404	0.017115
Trial1	3	1	blindfold	counterclockwise	practice	Free	1	0.5	0	6.573868	0.28235	-1.45615	-1.00361	1.0269394251462	2.915915	-12.33134	-0.058751
Trial1	3	1	blindfold	counterclockwise	practice	Free	1	0.5	0	6.593857	0.3094	-1.45617	-1.00535	1.02325801868688	2.829549	-12.44137	-0.098357
Trial1	3	1	blindfold	counterclockwise	practice	Free	1	0.5	0	6.613861	0.33732	-1.45621	-1.00677	1.01982873319365	2.673857	-12.41174	-0.019376
Trial1	3	1	blindfold	counterclockwise	practice	Free	1	0.5	0	6.633865	0.362	-1.4562	-1.00814	1.01754124724634	2.550601	-12.24247	-0.080511
Trial1	3	1	blindfold	counterclockwise	practice	Free	1	0.5	0	6.65387	0.38661	-1.45613	-1.01086	1.01719966733336	2.592551	-12.09013	-0.132988
Trial1	3	1	blindfold	counterclockwise	practice	Free	1	0.5	0	6.673859	0.43401	-1.45605	-1.01229	1.01443862612811	2.372023	-12.26786	-0.299483
Trial1	3	1	blindfold	counterclockwise	practice	Free	1	0.5	0	6.693863	0.45596	-1.45612	-1.01399	1.01494585564696	2.400075	-12.50908	-0.44324
Trial1	3	1	blindfold	counterclockwise	practice	Free	1	0.5	0	6.713867	0.47746	-1.45624	-1.01565	1.01590011477619	2.250326	-12.6318	-0.400279
Trial1	3	1	blindfold	counterclockwise	practice	Free	1	0.5	0	6.733871	0.49713	-1.4563	-1.01737	1.01737403368788	2.145112	-12.51754	-0.334361
Trial1	3	1	blindfold	counterclockwise	practice	Free	1	0.5	0	6.75386	0.5155	-1.45627	-1.02029	1.0204077466052	1.864447	-12.39905	-0.150134
Trial1	3	1	blindfold	counterclockwise	practice	Free	1	0.5	0	6.773865	0.54794	-1.45623	-1.0215	1.02262430910819	1.012909	-12.57255	-0.20237
Trial1	3	1	blindfold	counterclockwise	practice	Free	1	0.5	0	6.793869	0.56089	-1.45627	-1.0227	1.0245109951706	0.801451	-12.58525	-0.311338
Trial1	3	1	blindfold	counterclockwise	practice	Free	1	0.5	0	6.813858	0.57182	-1.45628	-1.02378	1.02629604880396	0.628559	-12.47099	-0.320342
Trial1	3	1	blindfold	counterclockwise	practice	Free	1	0.5	0	6.833862	0.57998	-1.45623	-1.02469	1.02780650917672	0.568695	-12.29749	-0.261029
Trial1	3	1	blindfold	counterclockwise	practice	Free	1	0.5	0	6.853867	0.58572	-1.45615	-1.026	1.02957465286451	0.615961	-12.2467	-0.367067
Trial1	3	1	blindfold	counterclockwise	practice	Free	1	0.5	0	6.873871	0.59062	-1.45618	-1.02611	1.03010367311301	0.943149	-12.64026	-0.97278
Trial1	3	1	blindfold	counterclockwise	practice	Free	1	0.5	0	6.89386	0.59073	-1.4563	-1.02616	1.03016323181399	0.847251	-12.82646	-1.094882
Trial1	3	1	blindfold	counterclockwise	practice	Free	1	0.5	0	6.913864	0.59077	-1.45639	-1.02621	1.03021650948647	0.511037	-12.818	-0.897
Trial1	3	1	blindfold	counterclockwise	practice	Free	1	0.5	0	6.933868	0.59079	-1.4564	-1.02623	1.03023821821543	0.060888	-12.67835	-0.651431
Trial1	3	1	blindfold	counterclockwise	practice	Free	1	0.5	0	6.953857	0.59078	-1.45636	-1.02625	1.03025729032836	-0.305816	-12.58948	-0.414842
Trial1	3	1	blindfold	counterclockwise	practice	Free	1	0.5	0	6.973862	0.59073	-1.45632	-1.02624	1.0302429104312	-0.640746	-12.64449	0.083621
Trial2	2	1	blindfold	counterclockwise	practice	Guided	1	0.5	-0.25	0	0.44369	-1.45377	-1.04989	0.801869624148318	0.253522	-7.866791	0.246429
Trial2	2	1	blindfold	counterclockwise	practice	Guided	1	0.5	-0.25	0.01637268	0.44374	-1.45376	-1.04989	0.801866113948199	0.173483	-7.883718	0.237079
Trial2	2	1	blindfold	counterclockwise	practice	Guided	1	0.5	-0.25	0.03637695	0.44378	-1.45376	-1.04989	0.801863308858354	0.132265	-7.88795	0.21746
Trial2	2	1	blindfold	counterclockwise	practice	Guided	1	0.5	-0.25	0.05638123	0.44379	-1.45384	-1.04989	0.801862608940612	0.230955	-7.896413	0.196327
Trial2	2	1	blindfold	counterclockwise	practice	Guided	1	0.5	-0.25	0.07637024	0.44381	-1.45397	-1.04989	0.801861207387829	0.33454	-8.091076	0.255141
Trial2	2	1	blindfold	counterclockwise	practice	Guided	1	0.5	-0.25	0.09637451	0.44384	-1.45402	-1.04989	0.801859104945504	0.497859	-8.154553	0.197892
Trial2	2	1	blindfold	counterclockwise	practice	Guided	1	0.5	-0.25	0.1163788	0.44386	-1.45406	-1.04989	0.801857704633742	0.584689	-8.179944	0.232998
Trial2	2	1	blindfold	counterclockwise	practice	Guided	1	0.5	-0.25	0.1363831	0.4439	-1.45408	-1.04989	0.801854905499018	0.656261	-8.184176	0.173873
Trial2	2	1	blindfold	counterclockwise	practice	Guided	1	0.5	-0.25	0.1563721	0.44393	-1.45409	-1.04989	0.801852806408712	0.790078	-8.213798	0.203484
Trial2	2	1	blindfold	counterclockwise	practice	Guided	1	0.5	-0.25	0.1763763	0.44403	-1.45413	-1.04988	0.801835829744426	0.962135	-8.370375	0.307495
Trial2	2	1	blindfold	counterclockwise	practice	Guided	1	0.5	-0.25	0.1963806	0.44408	-1.45416	-1.04988	0.801832342680661	1.043139	-8.433852	0.359223
Trial2	2	1	blindfold	counterclockwise	practice	Guided	1	0.5	-0.25	0.2163849	0.44414	-1.45419	-1.04988	0.801828161050459	1.151925	-8.535415	0.327285
Trial2	2	1	blindfold	counterclockwise	practice	Guided	1	0.5	-0.25	0.2363739	0.4442	-1.45424	-1.04987	0.801813992510097	1.163797	-8.624283	0.326959
Trial2	2	1	blindfold	counterclockwise	practice	Guided	1	0.5	-0.25	0.2563782	0.44426	-1.4543	-1.04986	0.801799830409411	1.188339	-8.730078	0.342768
Trial2	2	1	blindfold	counterclockwise	practice	Guided	1	0.5	-0.25	0.2763824	0.44438	-1.45433	-1.04986	0.80179149614647	0.990377	-8.581965	0.317694
Trial2	2	1	blindfold	counterclockwise	practice	Guided	1	0.5	-0.25	0.2963715	0.44443	-1.45429	-1.04986	0.801788030706629	0.862922	-8.433852	0.258419
Trial2	2	1	blindfold	counterclockwise	practice	Guided	1	0.5	-0.25	0.3163757	0.44448	-1.45425	-1.04986	0.801784566303494	0.757341	-8.416925	0.251688
Trial2	2	1	blindfold	counterclockwise	practice	Guided	1	0.5	-0.25	0.33638	0.44451	-1.45423	-1.04986	0.801782490801644	0.689769	-8.455011	0.247366
Trial2	2	1	blindfold	counterclockwise	practice	Guided	1	0.5	-0.25	0.3563843	0.44455	-1.45422	-1.04987	0.801789713432179	0.688438	-8.518488	0.25602
Trial2	2	1	blindfold	counterclockwise	practice	Guided	1	0.5	-0.25	0.3763733	0.44463	-1.45426	-1.04988	0.801794171067101	0.825817	-8.64121	0.107421
Trial2	2	1	blindfold	counterclockwise	practice	Guided	1	0.5	-0.25	0.3963776	0.44467	-1.4543	-1.04989	0.80180140188702	0.879166	-8.683528	0.068393
Trial2	2	1	blindfold	counterclockwise	practice	Guided	1	0.5	-0.25	0.4163818	0.44472	-1.45432	-1.0499	0.801807821282952	0.896059	-8.666601	0.068935
Trial2	2	1	blindfold	counterclockwise	practice	Guided	1	0.5	-0.25	0.4363708	0.44476	-1.45432	-1.0499	0.801805066926598	0.841422	-8.615819	0.061776
Trial2	2	1	blindfold	counterclockwise	practice	Guided	1	0.5	-0.25	0.4563751	0.44481	-1.45431	-1.04992	0.801821719716514	0.850135	-8.598892	0.052535
Trial2	2	1	blindfold	counterclockwise	practice	Guided	1	0.5	-0.25	0.4763794	0.44489	-1.4543	-1.04993	0.801826090978557	0.726905	-8.611587	-0.0048063
Trial2	2	1	blindfold	counterclockwise	practice	Guided	1	0.5	-0.25	0.4963837	0.44493	-1.4543	-1.04994	0.801833330997937	0.71006	-8.586197	-0.100577
Trial2	2	1	blindfold	counterclockwise	practice	Guided	1	0.5	-0.25	0.5163727	0.44497	-1.4543	-1.04995	0.801840577165496	0.751541	-8.577733	-0.126137
Trial2	2	1	blindfold	counterclockwise	practice	Guided	1	0.5	-0.25	0.536377	0.44501	-1.4543	-1.04996	0.80184782129688	0.780083	-8.653905	-0.175159
Trial2	2	1	blindfold	counterclockwise	practice	Guided	1	0.5	-0.25	0.5563812	0.44505	-1.45431	-1.04998	0.801865059568219	0.809377	-8.691992	-0.169002
Trial2	2	1	blindfold	counterclockwise	practice	Guided	1	0.5	-0.25	0.5763702	0.44513	-1.45434	-1.04999	0.801869453223386	0.761846	-8.653905	-0.154937
Trial2	2	1	blindfold	counterclockwise	practice	Guided	1	0.5	-0.25	0.5963745	0.44517	-1.45433	-1.04999	0.801866717473291	0.63429	-8.598892	-0.102176
Trial2	2	1	blindfold	counterclockwise	practice	Guided	1	0.5	-0.25	0.6163788	0.4452	-1.45432	-1.04999	0.801864663908629	0.581204	-8.598892	-0.047569
Trial2	2	1	blindfold	counterclockwise	practice	Guided	1	0.5	-0.25	0.6363831	0.44523	-1.45431	-1.04999	0.801862615535347	0.533673	-8.590428	-0.033593
Trial2	2	1	blindfold	counterclockwise	practice	Guided	1	0.5	-0.25	0.6563721	0.44526	-1.4543	-1.04999	0.801860568277811	0.503522	-8.607356	-0.022519
Trial2	2	1	blindfold	counterclockwise	practice	Guided	1	0.5	-0.25	0.6763763	0.44531	-1.45429	-1.04999	0.801857155951184	0.522127	-8.628515	0.012342
Trial2	2	1	blindfold	counterclockwise	practice	Guided	1	0.5	-0.25	0.6963806	0.44534	-1.45431	-1.05	0.801865099927285	0.559388	-8.700455	-0.040404
Trial2	2	1	blindfold	counterclockwise	practice	Guided	1	0.5	-0.25	0.7163849	0.44537	-1.45434	-1.05	0.801863054758536	0.662083	-8.742773	-0.055081
Trial2	2	1	blindfold	counterclockwise	practice	Guided	1	0.5	-0.25	0.7363739	0.44541	-1.45437	-1.05	0.801860330958582	0.665023	-8.793555	-0.101502
Trial2	2	1	blindfold	counterclockwise	practice	Guided	1	0.5	-0.25	0.7563782	0.44545	-1.45439	-1.05001	0.801867601553862	0.710889	-8.831641	-0.022235
Trial2	2	1	blindfold	counterclockwise	practice	Guided	1	0.5	-0.25	0.7763824	0.44552	-1.4544	-1.05	0.801852851759377	0.766057	-8.840105	-0.022934
Trial2	2	1	blindfold	counterclockwise	practice	Guided	1	0.5	-0.25	0.7963715	0.44556	-1.45441	-1.05	0.801850135404739	0.773912	-8.823177	0.053905
Trial2	2	1	blindfold	counterclockwise	practice	Guided	1	0.5	-0.25	0.8163757	0.44561	-1.45442	-1.05	0.801846741743024	0.82935	-8.878191	0.048939
Trial2	2	1	blindfold	counterclockwise	practice	Guided	1	0.5	-0.25	0.83638	0.44565	-1.45443	-1.05	0.801844029856896	0.901414	-8.916277	0.04927
Trial2	2	1	blindfold	counterclockwise	practice	Guided	1	0.5	-0.25	0.8563843	0.4457	-1.45445	-1.05	0.801840641782546	0.976363	-8.928972	0.068371
Trial2	2	1	blindfold	counterclockwise	practice	Guided	1	0.5	-0.25	0.8763733	0.44582	-1.4545	-1.05	0.801832525487281	1.147761	-9.051695	-0.024111
Trial2	2	1	blindfold	counterclockwise	practice	Guided	1	0.5	-0.25	0.8963776	0.44589	-1.45453	-1.05	0.80182779621839	1.260986	-9.085549	-0.0041655
Trial2	2	1	blindfold	counterclockwise	practice	Guided	1	0.5	-0.25	0.9163818	0.44596	-1.45454	-1.05	0.80182307504744	1.298459	-9.102476	0.014899
Trial2	2	1	blindfold	counterclockwise	practice	Guided	1	0.5	-0.25	0.9363708	0.44603	-1.45454	-1.04999	0.801808369090096	1.311335	-9.06439	0.037381
Trial2	2	1	blindfold	counterclockwise	practice	Guided	1	0.5	-0.25	0.9563751	0.4461	-1.45454	-1.04999	0.801803662032589	1.244029	-9.068622	0.062677
Trial2	2	1	blindfold	counterclockwise	practice	Guided	1	0.5	-0.25	0.9763794	0.44623	-1.45453	-1.04998	0.801785061531712	1.110426	-9.030536	0.096626
Trial2	2	1	blindfold	counterclockwise	practice	Guided	1	0.5	-0.25	0.9963837	0.44629	-1.45453	-1.04998	0.801781038529017	1.001628	-9.06439	0.142749
Trial2	2	1	blindfold	counterclockwise	practice	Guided	1	0.5	-0.25	1.016373	0.44634	-1.45452	-1.04998	0.801777692103142	0.982655	-9.009377	0.105471
Trial2	2	1	blindfold	counterclockwise	practice	Guided	1	0.5	-0.25	1.036377	0.44639	-1.45451	-1.04998	0.801774348778703	0.903485	-8.967059	0.083477
Trial2	2	1	blindfold	counterclockwise	practice	Guided	1	0.5	-0.25	1.056381	0.44644	-1.45451	-1.04998	0.801771006564878	0.944174	-9.043231	0.043661
Trial2	2	1	blindfold	counterclockwise	practice	Guided	1	0.5	-0.25	1.07637	0.44654	-1.45455	-1.04998	0.801764331452907	1.056455	-9.237894	-0.055167
Trial2	2	1	blindfold	counterclockwise	practice	Guided	1	0.5	-0.25	1.096375	0.4466	-1.45459	-1.04998	0.801760333538824	1.0527	-9.292907	0.0039903
Trial2	2	1	blindfold	counterclockwise	practice	Guided	1	0.5	-0.25	1.116379	0.44666	-1.45463	-1.04998	0.801756340093763	1.038689	-9.27598	0.011123
Trial2	2	1	blindfold	counterclockwise	practice	Guided	1	0.5	-0.25	1.136383	0.44671	-1.45463	-1.04998	0.801753014646328	0.976612	-9.242126	0.067044
Trial2	2	1	blindfold	counterclockwise	practice	Guided	1	0.5	-0.25	1.156372	0.44677	-1.45462	-1.04998	0.801749027417108	0.938871	-9.170185	0.061485
Trial2	2	1	blindfold	counterclockwise	practice	Guided	1	0.5	-0.25	1.176376	0.44686	-1.45458	-1.04998	0.80174305693671	0.882358	-9.123635	0.082271
Trial2	2	1	blindfold	counterclockwise	practice	Guided	1	0.5	-0.25	1.196381	0.44691	-1.45458	-1.04998	0.801739745884659	0.920099	-9.208271	0.088911
Trial2	2	1	blindfold	counterclockwise	practice	Guided	1	0.5	-0.25	1.216385	0.44696	-1.4546	-1.04998	0.80173643596287	1.012007	-9.297139	0.043869
Trial2	2	1	blindfold	counterclockwise	practice	Guided	1	0.5	-0.25	1.236374	0.44702	-1.45463	-1.04998	0.801732469337773	1.084339	-9.314066	0.039994
Trial2	2	1	blindfold	counterclockwise	practice	Guided	1	0.5	-0.25	1.256378	0.44708	-1.45465	-1.04998	0.801728507182163	1.206545	-9.356384	0.025607
Trial2	2	1	blindfold	counterclockwise	practice	Guided	1	0.5	-0.25	1.276382	0.44722	-1.4547	-1.04998	0.801719279534116	1.487766	-9.453716	-0.036035
Trial2	2	1	blindfold	counterclockwise	practice	Guided	1	0.5	-0.25	1.296371	0.44731	-1.45472	-1.04999	0.801723232325217	1.539517	-9.436788	-0.053063
Trial2	2	1	blindfold	counterclockwise	practice	Guided	1	0.5	-0.25	1.316376	0.44739	-1.45473	-1.04999	0.801717975403794	1.648515	-9.445252	-0.029939
Trial2	2	1	blindfold	counterclockwise	practice	Guided	1	0.5	-0.25	1.33638	0.44748	-1.45473	-1.05	0.801722066367067	1.715085	-9.48757	-0.076514
Trial2	2	1	blindfold	counterclockwise	practice	Guided	1	0.5	-0.25	1.356384	0.44758	-1.45473	-1.05	0.801715524493385	1.792981	-9.500265	-0.101168
Trial2	2	1	blindfold	counterclockwise	practice	Guided	1	0.5	-0.25	1.376373	0.44778	-1.45474	-1.05	0.801702470209193	1.885543	-9.432557	-0.02303
Trial2	2	1	blindfold	counterclockwise	practice	Guided	1	0.5	-0.25	1.396378	0.44789	-1.45471	-1.05	0.801695312699056	2.047637	-9.318298	-0.038091
Trial2	2	1	blindfold	counterclockwise	practice	Guided	1	0.5	-0.25	1.416382	0.448	-1.45466	-1.05001	0.801698164645018	2.218368	-9.191344	0.01104
Trial2	2	1	blindfold	counterclockwise	practice	Guided	1	0.5	-0.25	1.436371	0.44814	-1.45461	-1.05001	0.801689093431168	2.421162	-9.161721	-0.043802
Trial2	2	1	blindfold	counterclockwise	practice	Guided	1	0.5	-0.25	1.456375	0.44841	-1.45459	-1.05008	0.801741506916879	2.72118	-9.242126	-0.165203
Trial2	2	1	blindfold	counterclockwise	practice	Guided	1	0.5	-0.25	1.476379	0.45013	-1.45464	-1.05015	0.801702625494858	3.095893	-9.373311	-0.386341
Trial2	2	1	blindfold	counterclockwise	practice	Guided	1	0.5	-0.25	1.496384	0.45185	-1.45467	-1.05021	0.801657324185011	3.239307	-9.339457	-0.498052
Trial2	2	1	blindfold	counterclockwise	practice	Guided	1	0.5	-0.25	1.516373	0.45436	-1.45467	-1.05024	0.801540474903204	3.324961	-9.292907	-0.571714
Trial2	2	1	blindfold	counterclockwise	practice	Guided	1	0.5	-0.25	1.536377	0.4576	-1.45465	-1.05025	0.801372515242562	3.402194	-9.195576	-0.518492
Trial2	2	1	blindfold	counterclockwise	practice	Guided	1	0.5	-0.25	1.556381	0.4617	-1.4546	-1.05022	0.801136042910318	3.456881	-9.077085	-0.479062
Trial2	2	1	blindfold	counterclockwise	practice	Guided	1	0.5	-0.25	1.57637	0.47292	-1.4545	-1.0502	0.800658068822693	3.525176	-8.950131	-0.372011
Trial2	2	1	blindfold	counterclockwise	practice	Guided	1	0.5	-0.25	1.596375	0.47992	-1.45447	-1.05021	0.800461898055207	3.597196	-8.882423	-0.412035
Trial2	2	1	blindfold	counterclockwise	practice	Guided	1	0.5	-0.25	1.616379	0.48827	-1.45445	-1.05023	0.800315992694561	3.681795	-8.878191	-0.473624
Trial2	2	1	blindfold	counterclockwise	practice	Guided	1	0.5	-0.25	1.636383	0.49783	-1.45444	-1.05025	0.80025299561456	3.800351	-8.814714	-0.497976
Trial2	2	1	blindfold	counterclockwise	practice	Guided	1	0.5	-0.25	1.656372	0.51002	-1.45442	-1.0503	0.800362726587999	3.867229	-8.818946	-0.579165
Trial2	2	1	blindfold	counterclockwise	practice	Guided	1	0.5	-0.25	1.676376	0.53514	-1.45438	-1.05031	0.801081106533059	3.892515	-8.742773	-0.643183
Trial2	2	1	blindfold	counterclockwise	practice	Guided	1	0.5	-0.25	1.696381	0.54822	-1.45437	-1.05032	0.801771245759156	3.89833	-8.785091	-0.639386
Trial2	2	1	blindfold	counterclockwise	practice	Guided	1	0.5	-0.25	1.716385	0.56279	-1.45438	-1.05031	0.802769395502968	3.905051	-8.751237	-0.607633
Trial2	2	1	blindfold	counterclockwise	practice	Guided	1	0.5	-0.25	1.736374	0.58046	-1.45438	-1.05031	0.804344407034728	3.774144	-8.683528	-0.643871
Trial2	2	1	blindfold	counterclockwise	practice	Guided	1	0.5	-0.25	1.756378	0.59828	-1.45436	-1.05028	0.806292241218874	3.685398	-8.653905	-0.599589
Trial2	2	1	blindfold	counterclockwise	practice	Guided	1	0.5	-0.25	1.776382	0.6362801	-1.45433	-1.05026	0.811780905613546	3.524575	-8.632746	-0.505002
Trial2	2	1	blindfold	counterclockwise	practice	Guided	1	0.5	-0.25	1.796371	0.6575	-1.45431	-1.05025	0.81560186794057	3.484209	-8.645442	-0.534394
Trial2	2	1	blindfold	counterclockwise	practice	Guided	1	0.5	-0.25	1.816376	0.67888	-1.45431	-1.05022	0.819969581497097	3.374825	-8.653905	-0.443007
Trial2	2	1	blindfold	counterclockwise	practice	Guided	1	0.5	-0.25	1.83638	0.70163	-1.45432	-1.05016	0.825173170705037	3.264799	-8.590428	-0.298761
Trial2	2	1	blindfold	counterclockwise	practice	Guided	1	0.5	-0.25	1.856384	0.72436	-1.45431	-1.05008	0.830942427565643	3.268616	-8.565038	-0.198741
Trial2	2	1	blindfold	counterclockwise	practice	Guided	1	0.5	-0.25	1.876373	0.7717	-1.45426	-1.05009	0.844964401611122	3.224579	-8.539647	-0.226594
Trial2	2	1	blindfold	counterclockwise	practice	Guided	1	0.5	-0.25	1.896378	0.79697	-1.45428	-1.05009	0.853425523020402	3.097612	-8.586197	-0.17776
Trial2	2	1	blindfold	counterclockwise	practice	Guided	1	0.5	-0.25	1.916382	0.8219	-1.45429	-1.05007	0.862398804046272	2.936211	-8.603124	-0.128987
Trial2	2	1	blindfold	counterclockwise	practice	Guided	1	0.5	-0.25	1.936371	0.84711	-1.45428	-1.05004	0.872094826985231	2.809723	-8.497329	-0.057309
Trial2	2	1	blindfold	counterclockwise	practice	Guided	1	0.5	-0.25	1.956375	0.87326	-1.45426	-1.04994	0.882738345495673	2.676969	-8.446547	0.016049
Trial2	2	1	blindfold	counterclockwise	practice	Guided	1	0.5	-0.25	1.976379	0.92511	-1.45421	-1.04993	0.905873315898924	2.782317	-8.467706	0.148951
Trial2	2	1	blindfold	counterclockwise	practice	Guided	1	0.5	-0.25	1.996384	0.95164	-1.45421	-1.04994	0.918630875921055	2.723628	-8.484633	0.146997
Trial2	2	1	blindfold	counterclockwise	practice	Guided	1	0.5	-0.25	2.016373	0.97673	-1.45423	-1.04995	0.931231169344822	2.683468	-8.514256	0.074426
Trial2	2	1	blindfold	counterclockwise	practice	Guided	1	0.5	-0.25	2.036377	1.00263	-1.45426	-1.04993	0.944735348902641	2.559078	-8.493097	0.172985
Trial2	2	1	blindfold	counterclockwise	practice	Guided	1	0.5	-0.25	2.056381	1.02926	-1.45425	-1.04993	0.959168471372834	2.473451	-8.450779	0.163739
Trial2	2	1	blindfold	counterclockwise	practice	Guided	1	0.5	-0.25	2.07637	1.08144	-1.45423	-1.04993	0.988918807686145	2.587348	-8.47617	0.171256
Trial2	2	1	blindfold	counterclockwise	practice	Guided	1	0.5	-0.25	2.096375	1.10783	-1.45423	-1.04993	1.0046618008161	2.648356	-8.433852	0.143821
Trial2	2	1	blindfold	counterclockwise	practice	Guided	1	0.5	-0.25	2.116379	1.13342	-1.45423	-1.04989	1.0203161091878	2.536106	-8.421156	0.259291
Trial2	2	1	blindfold	counterclockwise	practice	Guided	1	0.5	-0.25	2.136383	1.15972	-1.45421	-1.04986	1.03682516611436	2.40434	-8.353448	0.305739
Trial2	2	1	blindfold	counterclockwise	practice	Guided	1	0.5	-0.25	2.156372	1.18506	-1.45419	-1.04986	1.05313021864227	2.376289	-8.412693	0.271791
Trial2	2	1	blindfold	counterclockwise	practice	Guided	1	0.5	-0.25	2.176376	1.23497	-1.4542	-1.04984	1.08624345575424	2.175765	-8.370375	0.3171
Trial2	2	1	blindfold	counterclockwise	practice	Guided	1	0.5	-0.25	2.196381	1.25936	-1.4542	-1.04981	1.1028706415346	2.173953	-8.319593	0.37582
Trial2	2	1	blindfold	counterclockwise	practice	Guided	1	0.5	-0.25	2.216385	1.28335	-1.45418	-1.04978	1.11950224405082	2.160408	-8.315361	0.449463
Trial2	2	1	blindfold	counterclockwise	practice	Guided	1	0.5	-0.25	2.236374	1.30527	-1.45416	-1.04979	1.13495549634212	2.159929	-8.281507	0.313819
Trial2	2	1	blindfold	counterclockwise	practice	Guided	1	0.5	-0.25	2.256378	1.30723	-1.45416	-1.04985	1.13638913570758	5.675167	-8.620051	-0.63079
Trial2	2	1	blindfold	counterclockwise	practice	Guided	1	0.5	-0.25	2.276382	1.30445	-1.45433	-1.04988	1.13443726921837	6.456299	-9.225198	-0.83349
Trial2	2	1	blindfold	counterclockwise	practice	Guided	1	0.5	-0.25	2.296371	1.30419	-1.45435	-1.0499	1.13426695579845	4.782288	-8.543879	-0.784329
Trial2	2	1	blindfold	counterclockwise	practice	Guided	1	0.5	-0.25	2.316376	1.3035	-1.45434	-1.0499	1.13377778070485	2.386814	-8.425388	-0.083442
Trial2	2	1	blindfold	counterclockwise	practice	Guided	1	0.5	-0.25	2.33638	1.3025	-1.45431	-1.04987	1.13304823591402	1.020974	-8.019135	0.118129
Trial2	2	1	blindfold	counterclockwise	practice	Guided	1	0.5	-0.25	2.356384	1.30163	-1.45415	-1.04978	1.13236864821957	0.374181	-7.625578	0.218084
Trial2	2	1	blindfold	counterclockwise	practice	Guided	1	0.5	-0.25	2.376373	1.30116	-1.45391	-1.04976	1.1320217940673	2.293792	-8.048758	0.540147
Trial2	2	1	blindfold	counterclockwise	practice	Guided	1	0.5	-0.25	2.396378	1.30119	-1.45397	-1.04976	1.13204297047681	3.622704	-8.700455	0.288856
Trial2	2	1	blindfold	counterclockwise	practice	Guided	1	0.5	-0.25	2.416382	1.30128	-1.4542	-1.04977	1.13211382916177	4.895817	-9.347921	-0.078519
Trial2	2	1	blindfold	counterclockwise	practice	Guided	1	0.5	-0.25	2.436371	1.3014	-1.4545	-1.04979	1.13221294311622	5.403363	-9.868432	-0.333158
Trial2	2	1	blindfold	counterclockwise	practice	Guided	1	0.5	-0.25	2.456375	1.30152	-1.45471	-1.04977	1.13228368502471	5.169109	-9.758405	-0.346271
Trial2	2	1	blindfold	counterclockwise	practice	Guided	1	0.5	-0.25	2.476379	1.30162	-1.45468	-1.04971	1.13231213696462	3.065199	-8.666601	0.908925
Trial2	2	1	blindfold	counterclockwise	practice	Guided	1	0.5	-0.25	2.496384	1.30159	-1.45452	-1.04962	1.13222738903896	2.210598	-8.277275	1.55144
Trial2	2	1	blindfold	counterclockwise	practice	Guided	1	0.5	-0.25	2.516373	1.30153	-1.45434	-1.04941	1.13203651512302	1.645856	-8.21803	2.092591
Trial2	2	1	blindfold	counterclockwise	practice	Guided	1	0.5	-0.25	2.536377	1.30141	-1.45423	-1.04898	1.13164798031333	1.619966	-8.404229	2.413455
Trial2	2	1	blindfold	counterclockwise	practice	Guided	1	0.5	-0.25	2.556381	1.30128	-1.45424	-1.04769	1.13064541892099	2.04911	-8.780859	2.559976
Trial2	2	1	blindfold	counterclockwise	practice	Guided	1	0.5	-0.25	2.57637	1.30127	-1.45458	-1.04689	1.13007403758606	2.953598	-9.584901	2.747365
Trial2	2	1	blindfold	counterclockwise	practice	Guided	1	0.5	-0.25	2.596375	1.30134	-1.45475	-1.04578	1.12934125843916	2.986661	-9.678001	3.080594
Trial2	2	1	blindfold	counterclockwise	practice	Guided	1	0.5	-0.25	2.616379	1.30138	-1.45481	-1.04383	1.12799641067211	2.595852	-9.576438	3.611027
Trial2	2	1	blindfold	counterclockwise	practice	Guided	1	0.5	-0.25	2.636383	1.30131	-1.45478	-1.0408	1.12581633368951	2.021861	-9.386007	3.991366
Trial2	2	1	blindfold	counterclockwise	practice	Guided	1	0.5	-0.25	2.656372	1.3011	-1.45472	-1.02879	1.1172623213208	1.421796	-9.44102	4.553983
Trial2	2	1	blindfold	counterclockwise	practice	Guided	1	0.5	-0.25	2.676376	1.30053	-1.45476	-1.01968	1.11052039597	0.568883	-9.821882	5.113315
Trial2	2	1	blindfold	counterclockwise	practice	Guided	1	0.5	-0.25	2.696381	1.30034	-1.45485	-1.00849	1.10265644017059	0.413719	-9.881127	5.037591
Trial2	2	1	blindfold	counterclockwise	practice	Guided	1	0.5	-0.25	2.716385	1.30024	-1.45493	-0.9953899	1.09361340588891	0.387651	-10.14773	4.865113
Trial2	2	1	blindfold	counterclockwise	practice	Guided	1	0.5	-0.25	2.736374	1.30021	-1.45507	-0.97979	1.08301871327779	0.395003	-10.49474	5.211554
Trial2	2	1	blindfold	counterclockwise	practice	Guided	1	0.5	-0.25	2.756378	1.30021	-1.45521	-0.94232	1.0581318491033	0.380598	-10.54552	5.18367
Trial2	2	1	blindfold	counterclockwise	practice	Guided	1	0.5	-0.25	2.776382	1.30014	-1.45535	-0.92135	1.0444782823736	0.058374	-11.03218	5.141852
Trial2	2	1	blindfold	counterclockwise	practice	Guided	1	0.5	-0.25	2.796371	1.30004	-1.45544	-0.89867	1.02996932192593	-0.15512	-11.09565	5.14949
Trial2	2	1	blindfold	counterclockwise	practice	Guided	1	0.5	-0.25	2.816376	1.29988	-1.4555	-0.87422	1.01462243432164	-0.556433	-10.92215	5.160243
Trial2	2	1	blindfold	counterclockwise	practice	Guided	1	0.5	-0.25	2.83638	1.29973	-1.45549	-0.8477401	0.998429343761167	-1.002162	-10.83751	5.605759
Trial2	2	1	blindfold	counterclockwise	practice	Guided	1	0.5	-0.25	2.856384	1.29954	-1.45543	-0.78898	0.964242468298101	-1.151364	-10.67247	5.258627
Trial2	2	1	blindfold	counterclockwise	practice	Guided	1	0.5	-0.25	2.876373	1.29941	-1.45561	-0.75823	0.947287754024099	-1.233441	-11.83622	4.876288
Trial2	2	1	blindfold	counterclockwise	practice	Guided	1	0.5	-0.25	2.896378	1.29937	-1.45584	-0.72626	0.930492278669122	-1.485894	-11.79813	5.255699
Trial2	2	1	blindfold	counterclockwise	practice	Guided	1	0.5	-0.25	2.916382	1.29934	-1.4558	-0.69131	0.913071196373594	-1.213471	-11.23954	4.655445
Trial2	2	1	blindfold	counterclockwise	practice	Guided	1	0.5	-0.25	2.936371	1.29939	-1.45571	-0.6576	0.897308360042014	-1.122816	-11.93778	4.371061
Trial2	2	1	blindfold	counterclockwise	practice	Guided	1	0.5	-0.25	2.956375	1.29942	-1.45591	-0.58771	0.867825094464381	-1.389685	-12.28902	4.961
Trial2	2	1	blindfold	counterclockwise	practice	Guided	1	0.5	-0.25	2.976379	1.29933	-1.45585	-0.55179	0.854403678702863	-1.428859	-11.86584	4.214702
Trial2	2	1	blindfold	counterclockwise	practice	Guided	1	0.5	-0.25	2.996384	1.2993	-1.45594	-0.51405	0.841785611272551	-1.799028	-12.46676	4.834991
Trial2	2	1	blindfold	counterclockwise	practice	Guided	1	0.5	-0.25	3.016373	1.29921	-1.45601	-0.47699	0.830819598401153	-1.539292	-11.48075	4.243069
Trial2	2	1	blindfold	counterclockwise	practice	Guided	1	0.5	-0.25	3.036377	1.29921	-1.4559	-0.43846	0.821129653116726	-1.539681	-11.92932	4.069532
Trial2	2	1	blindfold	counterclockwise	practice	Guided	1	0.5	-0.25	3.056381	1.29921	-1.45603	-0.36279	0.807129679790506	-1.72137	-12.36943	4.38589
Trial2	2	1	blindfold	counterclockwise	practice	Guided	1	0.5	-0.25	3.07637	1.29919	-1.456	-0.32473	0.802676336573031	-1.751457	-12.51331	4.036487
Trial2	2	1	blindfold	counterclockwise	practice	Guided	1	0.5	-0.25	3.096375	1.29917	-1.45614	-0.28532	0.799950135840593	-1.90159	-11.94625	4.19453
Trial2	2	1	blindfold	counterclockwise	practice	Guided	1	0.5	-0.25	3.116379	1.29913	-1.45605	-0.24706	0.799135371031139	-1.617963	-12.06897	3.835492
Trial2	2	1	blindfold	counterclockwise	practice	Guided	1	0.5	-0.25	3.136383	1.29915	-1.45606	-0.20875	0.800213889900872	-1.812946	-12.68681	4.166617
Trial2	2	1	blindfold	counterclockwise	practice	Guided	1	0.5	-0.25	3.156372	1.29911	-1.45618	-0.13112	0.807904285934493	-1.921579	-11.98433	3.961622
Trial2	2	1	blindfold	counterclockwise	practice	Guided	1	0.5	-0.25	3.176376	1.2991	-1.45618	-0.092969	0.81438296335509	-1.967764	-12.62757	4.186995
Trial2	2	1	blindfold	counterclockwise	practice	Guided	1	0.5	-0.25	3.196381	1.29904	-1.45619	-0.053866	0.822759742810623	-1.803073	-11.95471	3.810102
Trial2	2	1	blindfold	counterclockwise	practice	Guided	1	0.5	-0.25	3.216385	1.29905	-1.45612	-0.016243	0.832540206461326	-1.949119	-12.76298	3.504269
Trial2	2	1	blindfold	counterclockwise	practice	Guided	1	0.5	-0.25	3.236374	1.29899	-1.45629	0.021197	0.843761133320084	-2.423214	-12.06474	3.889105
Trial2	2	1	blindfold	counterclockwise	practice	Guided	1	0.5	-0.25	3.256378	1.2989	-1.45621	0.096752	0.87090641523771	-2.234354	-12.15784	3.859936
Trial2	2	1	blindfold	counterclockwise	practice	Guided	1	0.5	-0.25	3.276382	1.2988	-1.45635	0.13361	0.886136595834672	-2.527611	-12.03934	3.757613
Trial2	2	1	blindfold	counterclockwise	practice	Guided	1	0.5	-0.25	3.296371	1.29881	-1.45625	0.16988	0.902439272797286	-2.133177	-12.69951	3.22137
Trial2	2	1	blindfold	counterclockwise	practice	Guided	1	0.5	-0.25	3.316376	1.29887	-1.45636	0.20672	0.920209964262353	-2.54685	-13.16924	3.670669
Trial2	2	1	blindfold	counterclockwise	practice	Guided	1	0.5	-0.25	3.33638	1.29883	-1.45644	0.24223	0.938306874973847	-2.230217	-12.12821	4.089396
Trial2	2	1	blindfold	counterclockwise	practice	Guided	1	0.5	-0.25	3.356384	1.29884	-1.45627	0.3128	0.97718434694953	-2.118763	-12.94495	3.188667
Trial2	2	1	blindfold	counterclockwise	practice	Guided	1	0.5	-0.25	3.376373	1.29877	-1.45636	0.34701	0.997223342155048	-2.455852	-12.12398	3.745969
Trial2	2	1	blindfold	counterclockwise	practice	Guided	1	0.5	-0.25	3.396378	1.29877	-1.45622	0.38163	1.01832700821924	-2.200523	-12.76721	3.19425
Trial2	2	1	blindfold	counterclockwise	practice	Guided	1	0.5	-0.25	3.416382	1.29881	-1.45636	0.4138	1.03861824839917	-2.59008	-12.93649	3.879829
Trial2	2	1	blindfold	counterclockwise	practice	Guided	1	0.5	-0.25	3.436371	1.29879	-1.45634	0.4478	1.06065559140128	-2.412011	-12.07743	3.819416
Trial2	2	1	blindfold	counterclockwise	practice	Guided	1	0.5	-0.25	3.456375	1.29882	-1.45616	0.51384	1.10524418866349	-2.21206	-12.69527	3.487324
Trial2	2	1	blindfold	counterclockwise	practice	Guided	1	0.5	-0.25	3.476379	1.29877	-1.45626	0.54627	1.12786495990457	-2.731157	-11.69234	3.989691
Trial2	2	1	blindfold	counterclockwise	practice	Guided	1	0.5	-0.25	3.496384	1.29871	-1.45605	0.56075	1.13809192104635	-2.559565	-12.49215	3.410481
Trial2	2	1	blindfold	counterclockwise	practice	Guided	1	0.5	-0.25	3.516373	1.29855	-1.45613	0.56011	1.13752383566417	-4.305174	-15.23859	12.23064
Trial2	2	1	blindfold	counterclockwise	practice	Guided	1	0.5	-0.25	3.536377	1.29788	-1.4561	0.56038	1.13724584184494	-4.485802	-6.047117	19.93262
Trial2	2	1	blindfold	counterclockwise	practice	Guided	1	0.5	-0.25	3.556381	1.29641	-1.45462	0.55911	1.13530956167031	-4.091301	-8.797787	22.69219
Trial2	2	1	blindfold	counterclockwise	practice	Guided	1	0.5	-0.25	3.57637	1.29371	-1.456	0.55784	1.13251092818602	-3.074322	-14.20603	11.87521
Trial2	2	1	blindfold	counterclockwise	practice	Guided	1	0.5	-0.25	3.596375	1.29284	-1.45663	0.55723	1.13146610107998	-2.570753	-14.0029	11.89752
Trial2	2	1	blindfold	counterclockwise	practice	Guided	1	0.5	-0.25	3.616379	1.29253	-1.45676	0.55678	1.13092786370414	-1.649937	-13.27926	10.19054
Trial2	2	1	blindfold	counterclockwise	practice	Guided	1	0.5	-0.25	3.636383	1.29248	-1.45673	0.5566	1.13076436831859	-0.781121	-12.87724	9.925387
Trial2	2	1	blindfold	counterclockwise	practice	Guided	1	0.5	-0.25	3.656372	1.29247	-1.45669	0.55636	1.13058618705994	-0.282487	-12.46253	10.09605
Trial2	2	1	blindfold	counterclockwise	practice	Guided	1	0.5	-0.25	3.676376	1.29244	-1.45652	0.5563	1.13052232159406	-1.024501	-11.41727	11.33341
Trial2	2	1	blindfold	counterclockwise	practice	Guided	1	0.5	-0.25	3.696381	1.29238	-1.45635	0.55626	1.13045176648076	-1.560686	-11.31148	11.6497
Trial2	2	1	blindfold	counterclockwise	practice	Guided	1	0.5	-0.25	3.716385	1.29233	-1.45624	0.55622	1.13038823041779	-1.780503	-11.40034	11.70256
Trial2	2	1	blindfold	counterclockwise	practice	Guided	1	0.5	-0.25	3.736374	1.29227	-1.45618	0.55619	1.13032473407787	-1.735575	-11.30724	11.78213
Trial2	2	1	blindfold	counterclockwise	practice	Guided	1	0.5	-0.25	3.756378	1.29223	-1.45613	0.55612	1.13024683344565	-1.498524	-11.39188	11.65714
Trial2	2	1	blindfold	counterclockwise	practice	Guided	1	0.5	-0.25	3.776382	1.29215	-1.45607	0.55608	1.130162198658	-1.446087	-11.78544	11.51502
Trial2	2	1	blindfold	counterclockwise	practice	Guided	1	0.5	-0.25	3.796371	1.29211	-1.45606	0.55603	1.1300984983751	-1.729826	-12.04358	11.19193
Trial2	2	1	blindfold	counterclockwise	practice	Guided	1	0.5	-0.25	3.816376	1.29206	-1.45606	0.55596	1.13001353635734	-1.93628	-11.97164	10.81667
Trial2	2	1	blindfold	counterclockwise	practice	Guided	1	0.5	-0.25	3.83638	1.292	-1.45605	0.55589	1.12992151457572	-1.957589	-11.93355	10.47936
Trial2	2	1	blindfold	counterclockwise	practice	Guided	1	0.5	-0.25	3.856384	1.29195	-1.45604	0.55569	1.1297438397203	-1.829861	-11.76428	10.09607
Trial2	2	1	blindfold	counterclockwise	practice	Guided	1	0.5	-0.25	3.876373	1.29186	-1.456	0.55557	1.12959526329062	-1.398696	-11.65848	9.013118
Trial2	2	1	blindfold	counterclockwise	practice	Guided	1	0.5	-0.25	3.896378	1.29182	-1.45599	0.55544	1.12947439509932	-1.519996	-11.55692	8.553717
Trial2	2	1	blindfold	counterclockwise	practice	Guided	1	0.5	-0.25	3.916382	1.29178	-1.45596	0.5553	1.12934655714062	-1.852858	-11.42997	8.174402
Trial2	2	1	blindfold	counterclockwise	practice	Guided	1	0.5	-0.25	3.936371	1.29172	-1.45594	0.55515	1.12919745816364	-2.252402	-11.41304	7.792692
Trial2	2	1	blindfold	counterclockwise	practice	Guided	1	0.5	-0.25	3.956375	1.29163	-1.45591	0.55459	1.12873519957039	-2.640874	-11.57385	7.304717
Trial2	2	1	blindfold	counterclockwise	practice	Guided	1	0.5	-0.25	3.976379	1.29117	-1.45587	0.55424	1.12816307746443	-3.009723	-11.58231	6.260531
Trial2	2	1	blindfold	counterclockwise	practice	Guided	1	0.5	-0.25	3.996384	1.29079	-1.45584	0.55394	1.12768270552155	-3.072994	-11.69234	5.906442
Trial2	2	1	blindfold	counterclockwise	practice	Guided	1	0.5	-0.25	4.016373	1.2904	-1.45587	0.55373	1.12725956868155	-3.070995	-12.02242	5.69829
Trial2	2	1	blindfold	counterclockwise	practice	Guided	1	0.5	-0.25	4.036377	1.2901	-1.45595	0.55366	1.12699934364809	-3.131778	-12.33557	5.827476
Trial2	2	1	blindfold	counterclockwise	practice	Guided	1	0.5	-0.25	4.056381	1.28995	-1.45602	0.55357	1.12682998709368	-3.359332	-12.46676	6.153551
Trial2	2	1	blindfold	counterclockwise	practice	Guided	1	0.5	-0.25	4.07637	1.28963	-1.45608	0.55354	1.12658419743802	-3.723844	-12.14091	6.474495
Trial2	2	1	blindfold	counterclockwise	practice	Guided	1	0.5	-0.25	4.096375	1.28944	-1.45608	0.55348	1.12640824708928	-3.954009	-12.2594	6.437449
Trial2	2	1	blindfold	counterclockwise	practice	Guided	1	0.5	-0.25	4.116379	1.28904	-1.45611	0.55337	1.12604947873725	-4.137049	-12.34827	6.276945
Trial2	2	1	blindfold	counterclockwise	practice	Guided	1	0.5	-0.25	4.136383	1.28828	-1.45616	0.55326	1.12543855981848	-4.179277	-12.50908	6.093507
Trial2	2	1	blindfold	counterclockwise	practice	Guided	1	0.5	-0.25	4.156372	1.28718	-1.45622	0.55311	1.12456130742379	-4.152601	-12.53023	6.061325
Trial2	2	1	blindfold	counterclockwise	practice	Guided	1	0.5	-0.25	4.176376	1.28398	-1.45624	0.5531	1.12231646734976	-4.16239	-12.4456	6.159502
Trial2	2	1	blindfold	counterclockwise	practice	Guided	1	0.5	-0.25	4.196381	1.28189	-1.45623	0.55307	1.12083597322232	-4.318354	-12.49215	6.151344
Trial2	2	1	blindfold	counterclockwise	practice	Guided	1	0.5	-0.25	4.216385	1.27931	-1.45626	0.553	1.11898753803197	-4.519334	-12.66142	5.949193
Trial2	2	1	blindfold	counterclockwise	practice	Guided	1	0.5	-0.25	4.236374	1.276	-1.45631	0.55286	1.11658418840312	-4.687529	-12.72913	5.630097
Trial2	2	1	blindfold	counterclockwise	practice	Guided	1	0.5	-0.25	4.256378	1.27205	-1.45634	0.55257	1.11363361101603	-4.674223	-12.70797	5.205181
Trial2	2	1	blindfold	counterclockwise	practice	Guided	1	0.5	-0.25	4.276382	1.26182	-1.45636	0.55251	1.10652251338251	-4.609445	-12.8053	4.936385
Trial2	2	1	blindfold	counterclockwise	practice	Guided	1	0.5	-0.25	4.296371	1.2554	-1.4564	0.55256	1.10214874545122	-4.649686	-13.02112	5.108931
Trial2	2	1	blindfold	counterclockwise	practice	Guided	1	0.5	-0.25	4.316376	1.24823	-1.4565	0.5527	1.09734928908819	-4.872585	-13.23271	5.485556
Trial2	2	1	blindfold	counterclockwise	practice	Guided	1	0.5	-0.25	4.33638	1.24046	-1.45659	0.55281	1.09214683690095	-5.119124	-13.30042	5.701023
Trial2	2	1	blindfold	counterclockwise	practice	Guided	1	0.5	-0.25	4.356384	1.23174	-1.45666	0.55281	1.08625376695169	-5.292385	-13.48239	5.717407
Trial2	2	1	blindfold	counterclockwise	practice	Guided	1	0.5	-0.25	4.376373	1.21055	-1.45669	0.55272	1.07202642094404	-5.660567	-13.34697	5.470125
Trial2	2	1	blindfold	counterclockwise	practice	Guided	1	0.5	-0.25	4.396378	1.19808	-1.45668	0.55254	1.063666410393	-5.64415	-13.4443	5.029511
Trial2	2	1	blindfold	counterclockwise	practice	Guided	1	0.5	-0.25	4.416382	1.18379	-1.4567	0.55235	1.0541983773795	-5.666276	-13.49508	4.569912
Trial2	2	1	blindfold	counterclockwise	practice	Guided	1	0.5	-0.25	4.436371	1.16854	-1.45672	0.55222	1.04427134415868	-5.549252	-13.43161	4.361528
Trial2	2	1	blindfold	counterclockwise	practice	Guided	1	0.5	-0.25	4.456375	1.15194	-1.45672	0.5521	1.03362960608131	-5.630717	-13.49932	4.357733
Trial2	2	1	blindfold	counterclockwise	practice	Guided	1	0.5	-0.25	4.476379	1.11464	-1.45675	0.55204	1.01047041394019	-5.727646	-13.42314	4.065818
Trial2	2	1	blindfold	counterclockwise	practice	Guided	1	0.5	-0.25	4.496384	1.09323	-1.4567	0.55196	0.997527779846995	-5.84202	-13.27503	3.918928
Trial2	2	1	blindfold	counterclockwise	practice	Guided	1	0.5	-0.25	4.516373	1.07088	-1.45667	0.55191	0.98435944789757	-5.911134	-13.52471	3.807613
Trial2	2	1	blindfold	counterclockwise	practice	Guided	1	0.5	-0.25	4.536377	1.04619	-1.45671	0.55183	0.970182910858946	-5.943237	-13.49508	3.661069
Trial2	2	1	blindfold	counterclockwise	practice	Guided	1	0.5	-0.25	4.556381	1.01984	-1.45674	0.55161	0.955412062195472	-5.89284	-13.52048	3.447358
Trial2	2	1	blindfold	counterclockwise	practice	Guided	1	0.5	-0.25	4.57637	0.96513	-1.45672	0.5515	0.926686644027241	-5.648478	-13.46546	2.993371
Trial2	2	1	blindfold	counterclockwise	practice	Guided	1	0.5	-0.25	4.596375	0.93445	-1.4567	0.55143	0.911612227232423	-5.596485	-13.37236	2.815688
Trial2	2	1	blindfold	counterclockwise	practice	Guided	1	0.5	-0.25	4.616379	0.90339	-1.4567	0.55139	0.897189725730291	-5.640266	-13.44007	2.821835
Trial2	2	1	blindfold	counterclockwise	practice	Guided	1	0.5	-0.25	4.636383	0.87007	-1.4567	0.55132	0.882646905174958	-5.630088	-13.42738	2.623148
Trial2	2	1	blindfold	counterclockwise	practice	Guided	1	0.5	-0.25	4.656372	0.83437	-1.45672	0.55108	0.868062472547714	-5.458605	-13.42314	2.400781
Trial2	2	1	blindfold	counterclockwise	practice	Guided	1	0.5	-0.25	4.676376	0.7606	-1.45674	0.55102	0.842345138102967	-5.220968	-13.42738	2.037758
Trial2	2	1	blindfold	counterclockwise	practice	Guided	1	0.5	-0.25	4.696381	0.72729	-1.45672	0.55103	0.832652245385647	-5.13704	-13.48662	2.078826
Trial2	2	1	blindfold	counterclockwise	practice	Guided	1	0.5	-0.25	4.716385	0.68989	-1.45672	0.55104	0.823239511915814	-5.021292	-13.33428	2.122114
Trial2	2	1	blindfold	counterclockwise	practice	Guided	1	0.5	-0.25	4.736374	0.65065	-1.4567	0.55096	0.815004503320615	-4.982283	-13.457	1.913933
Trial2	2	1	blindfold	counterclockwise	practice	Guided	1	0.5	-0.25	4.756378	0.61311	-1.45672	0.55069	0.808639809791913	-5.022894	-13.46546	1.457244
Trial2	2	1	blindfold	counterclockwise	practice	Guided	1	0.5	-0.25	4.776382	0.53254	-1.4567	0.55068	0.801340989638852	-4.723582	-13.18616	1.398653
Trial2	2	1	blindfold	counterclockwise	practice	Guided	1	0.5	-0.25	4.796371	0.49204	-1.45663	0.55069	0.800729561398773	-4.5206	-13.22848	1.450204
Trial2	2	1	blindfold	counterclockwise	practice	Guided	1	0.5	-0.25	4.816376	0.45116	-1.45662	0.55066	0.802148242238854	-4.48555	-13.22848	1.331896
Trial2	2	1	blindfold	counterclockwise	practice	Guided	1	0.5	-0.25	4.83638	0.40754	-1.45662	0.55058	0.805901438036488	-4.305704	-13.24964	1.194075
Trial2	2	1	blindfold	counterclockwise	practice	Guided	1	0.5	-0.25	4.856384	0.36756	-1.45662	0.5504	0.811283206049307	-4.287663	-13.28349	0.888196
Trial2	2	1	blindfold	counterclockwise	practice	Guided	1	0.5	-0.25	4.876373	0.28485	-1.45665	0.55038	0.82879288894708	-4.183996	-13.18616	0.736696
Trial2	2	1	blindfold	counterclockwise	practice	Guided	1	0.5	-0.25	4.896378	0.24213	-1.45663	0.55037	0.840885866424364	-4.098575	-13.13115	0.707602
Trial2	2	1	blindfold	counterclockwise	practice	Guided	1	0.5	-0.25	4.916382	0.19823	-1.45659	0.55038	0.855379018178207	-3.977004	-13.09306	0.795299
Trial2	2	1	blindfold	counterclockwise	practice	Guided	1	0.5	-0.25	4.936371	0.15949	-1.45656	0.55038	0.869801815498115	-3.952686	-13.12692	0.761271
Trial2	2	1	blindfold	counterclockwise	practice	Guided	1	0.5	-0.25	4.956375	0.11718	-1.45655	0.55028	0.887129746471829	-3.936324	-13.14384	0.659898
Trial2	2	1	blindfold	counterclockwise	practice	Guided	1	0.5	-0.25	4.976379	0.034434	-1.45659	0.55025	0.925824904958261	-3.900334	-13.10153	0.461193
Trial2	2	1	blindfold	counterclockwise	practice	Guided	1	0.5	-0.25	4.996384	-0.0059859	-1.45657	0.55025	0.946795534106397	-3.765307	-13.03382	0.527064
Trial2	2	1	blindfold	counterclockwise	practice	Guided	1	0.5	-0.25	5.016373	-0.046086	-1.45653	0.55021	0.968785817557582	-3.543037	-13.05075	0.411406
Trial2	2	1	blindfold	counterclockwise	practice	Guided	1	0.5	-0.25	5.036377	-0.085691	-1.45652	0.55012	0.991577507163686	-3.285944	-13.07614	0.254666
Trial2	2	1	blindfold	counterclockwise	practice	Guided	1	0.5	-0.25	5.056381	-0.1258	-1.45654	0.54998	1.01567397048273	-3.157623	-13.20309	-0.039081
Trial2	2	1	blindfold	counterclockwise	practice	Guided	1	0.5	-0.25	5.07637	-0.20355	-1.45665	0.55011	1.06543821077457	-3.094363	-13.15654	0.30321
Trial2	2	1	blindfold	counterclockwise	practice	Guided	1	0.5	-0.25	5.096375	-0.23787	-1.45659	0.55022	1.08848711293288	-3.223586	-13.00843	0.498758
Trial2	2	1	blindfold	counterclockwise	practice	Guided	1	0.5	-0.25	5.116379	-0.27479	-1.45652	0.55027	1.11388133726012	-3.213163	-13.07191	0.552836
Trial2	2	1	blindfold	counterclockwise	practice	Guided	1	0.5	-0.25	5.136383	-0.30788	-1.45653	0.55027	1.13714652695396	-3.127057	-13.11422	0.486541
Trial2	2	1	blindfold	counterclockwise	practice	Guided	1	0.5	-0.25	5.156372	-0.31054	-1.45651	0.55102	1.13956485702237	-10.85723	-12.52177	0.971957
Trial2	2	1	blindfold	counterclockwise	practice	Guided	1	0.5	-0.25	5.176376	-0.30807	-1.45656	0.55265	1.13895746778616	-9.773787	-13.46546	9.842559
Trial2	2	1	blindfold	counterclockwise	practice	Guided	1	0.5	-0.25	5.196381	-0.3064	-1.45655	0.55382	1.13859895336275	-5.277023	-12.23824	11.34258
Trial2	2	1	blindfold	counterclockwise	practice	Guided	1	0.5	-0.25	5.216385	-0.30467	-1.45639	0.55376	1.13733194079486	-3.619961	-12.72066	8.51418
Trial2	2	1	blindfold	counterclockwise	practice	Guided	1	0.5	-0.25	5.236374	-0.30376	-1.45636	0.55302	1.13616514911882	-3.64814	-12.82223	3.730656
Trial2	2	1	blindfold	counterclockwise	practice	Guided	1	0.5	-0.25	5.256378	-0.30331	-1.45643	0.551	1.13441966026188	-4.542453	-13.67705	-0.699608
Trial2	2	1	blindfold	counterclockwise	practice	Guided	1	0.5	-0.25	5.276382	-0.30283	-1.45663	0.55089	1.13400214449435	-3.930893	-12.12398	-0.983803
Trial2	2	1	blindfold	counterclockwise	practice	Guided	1	0.5	-0.25	5.296371	-0.3027	-1.45639	0.55087	1.13389596954634	-2.14246	-11.9801	0.852345
Trial2	2	1	blindfold	counterclockwise	practice	Guided	1	0.5	-0.25	5.316376	-0.30252	-1.45632	0.55083	1.1337402969538	-1.243479	-12.69104	1.011635
Trial2	2	1	blindfold	counterclockwise	practice	Guided	1	0.5	-0.25	5.33638	-0.30234	-1.45635	0.55075	1.13355638015239	-1.674442	-13.1904	-0.061979
Trial2	2	1	blindfold	counterclockwise	practice	Guided	1	0.5	-0.25	5.356384	-0.30223	-1.45641	0.55067	1.13342197418176	-2.944989	-13.23271	-0.479371
Trial2	2	1	blindfold	counterclockwise	practice	Guided	1	0.5	-0.25	5.376373	-0.3022	-1.45644	0.55069	1.13341488070403	-4.824994	-12.68258	1.544668
Trial2	2	1	blindfold	counterclockwise	practice	Guided	1	0.5	-0.25	5.396378	-0.30221	-1.45643	0.55075	1.13346437047028	-4.700643	-12.82223	2.827533
Trial2	2	1	blindfold	counterclockwise	practice	Guided	1	0.5	-0.25	5.416382	-0.30222	-1.45644	0.55081	1.13351381923276	-4.562245	-13.30042	3.305966
Trial2	2	1	blindfold	counterclockwise	practice	Guided	1	0.5	-0.25	5.436371	-0.30223	-1.45649	0.55084	1.13354210844466	-4.64052	-13.82093	2.77708
Trial2	2	1	blindfold	counterclockwise	practice	Guided	1	0.5	-0.25	5.456375	-0.30224	-1.45661	0.55076	1.13349262183344	-4.923596	-14.16794	1.600983
Trial2	2	1	blindfold	counterclockwise	practice	Guided	1	0.5	-0.25	5.476379	-0.30227	-1.45681	0.55067	1.13345028258004	-4.391265	-14.2695	-0.235452
Trial2	2	1	blindfold	counterclockwise	practice	Guided	1	0.5	-0.25	5.496384	-0.30224	-1.45691	0.55054	1.13333725430887	-3.373013	-14.65883	-1.131458
Trial2	2	1	blindfold	counterclockwise	practice	Guided	1	0.5	-0.25	5.516373	-0.30217	-1.45708	0.55034	1.13314640938336	-2.43447	-14.99314	-2.314615
Trial2	2	1	blindfold	counterclockwise	practice	Guided	1	0.5	-0.25	5.536377	-0.30205	-1.4573	0.54989	1.13274364996054	-1.8296	-15.40363	-3.76214
Trial2	2	1	blindfold	counterclockwise	practice	Guided	1	0.5	-0.25	5.556381	-0.30184	-1.45755	0.54677	1.13039364513059	-1.652492	-15.68293	-4.780735
Trial2	2	1	blindfold	counterclockwise	practice	Guided	1	0.5	-0.25	5.57637	-0.30126	-1.45783	0.54371	1.12782672975971	-1.816524	-15.52635	-5.23389
Trial2	2	1	blindfold	counterclockwise	practice	Guided	1	0.5	-0.25	5.596375	-0.30109	-1.45783	0.53955	1.12478193619485	-1.895168	-15.84797	-5.513614
Trial2	2	1	blindfold	counterclockwise	practice	Guided	1	0.5	-0.25	5.616379	-0.301	-1.45795	0.53371	1.12062588186978	-1.901112	-16.45734	-6.013488
Trial2	2	1	blindfold	counterclockwise	practice	Guided	1	0.5	-0.25	5.636383	-0.30097	-1.45818	0.52624	1.11539297716562	-1.975476	-16.69432	-6.526569
Trial2	2	1	blindfold	counterclockwise	practice	Guided	1	0.5	-0.25	5.656372	-0.30099	-1.45835	0.50569	1.10120499381387	-2.062905	-16.96093	-6.66176
Trial2	2	1	blindfold	counterclockwise	practice	Guided	1	0.5	-0.25	5.676376	-0.30107	-1.45849	0.49324	1.09275745171323	-2.320486	-16.79166	-6.21858
Trial2	2	1	blindfold	counterclockwise	practice	Guided	1	0.5	-0.25	5.696381	-0.30112	-1.45849	0.47823	1.0826413106196	-2.157109	-17.61686	-7.110678
Trial2	2	1	blindfold	counterclockwise	practice	Guided	1	0.5	-0.25	5.716385	-0.30107	-1.45876	0.46124	1.07124949516407	-1.741228	-17.80306	-7.752356
Trial2	2	1	blindfold	counterclockwise	practice	Guided	1	0.5	-0.25	5.736374	-0.30093	-1.45888	0.44207	1.05851298969409	-1.517396	-17.39257	-7.328232
Trial2	2	1	blindfold	counterclockwise	practice	Guided	1	0.5	-0.25	5.756378	-0.30078	-1.45874	0.397	1.02949386827175	-1.264014	-17.21061	-7.138025
Trial2	2	1	blindfold	counterclockwise	practice	Guided	1	0.5	-0.25	5.776382	-0.30051	-1.45867	0.37199	1.01374939416073	-0.756046	-17.25292	-6.822965
Trial2	2	1	blindfold	counterclockwise	practice	Guided	1	0.5	-0.25	5.796371	-0.30044	-1.45862	0.3447	0.997182169858744	-0.829678	-17.25292	-7.409427
Trial2	2	1	blindfold	counterclockwise	practice	Guided	1	0.5	-0.25	5.816376	-0.30042	-1.45866	0.31498	0.979731879177273	-0.780259	-17.6888	-7.792213
Trial2	2	1	blindfold	counterclockwise	practice	Guided	1	0.5	-0.25	5.83638	-0.3004	-1.45874	0.28264	0.961428879764814	-0.721427	-17.26562	-6.842059
Trial2	2	1	blindfold	counterclockwise	practice	Guided	1	0.5	-0.25	5.856384	-0.30037	-1.45858	0.2153	0.925794927273367	-0.994287	-16.52929	-5.615996
Trial2	2	1	blindfold	counterclockwise	practice	Guided	1	0.5	-0.25	5.876373	-0.30045	-1.4586	0.17875	0.908045575756891	-0.700381	-17.75228	-7.051109
Trial2	2	1	blindfold	counterclockwise	practice	Guided	1	0.5	-0.25	5.896378	-0.30039	-1.45876	0.1436	0.891933361750154	-0.7862	-16.52082	-5.716309
Trial2	2	1	blindfold	counterclockwise	practice	Guided	1	0.5	-0.25	5.916382	-0.3004	-1.45841	0.10618	0.87607324923006	-0.97157	-16.48697	-6.159293
Trial2	2	1	blindfold	counterclockwise	practice	Guided	1	0.5	-0.25	5.936371	-0.30041	-1.45833	0.06654	0.860728613118652	-0.576755	-17.61263	-6.256866
Trial2	2	1	blindfold	counterclockwise	practice	Guided	1	0.5	-0.25	5.956375	-0.30031	-1.45857	-0.014062	0.834363717529727	-0.480983	-16.51659	-5.82958
Trial2	2	1	blindfold	counterclockwise	practice	Guided	1	0.5	-0.25	5.976379	-0.30021	-1.45848	-0.054754	0.8236850387675	-0.413369	-17.29947	-5.398931
Trial2	2	1	blindfold	counterclockwise	practice	Guided	1	0.5	-0.25	5.996384	-0.30016	-1.45842	-0.096207	0.814805680889078	-0.400221	-16.3177	-5.626507
Trial2	2	1	blindfold	counterclockwise	practice	Guided	1	0.5	-0.25	6.016373	-0.30018	-1.45825	-0.13832	0.807935910859878	-0.167765	-16.91438	-5.654484
Trial2	2	1	blindfold	counterclockwise	practice	Guided	1	0.5	-0.25	6.036377	-0.30013	-1.4583	-0.18201	0.803013494984066	-0.156732	-16.10187	-5.205883
Trial2	2	1	blindfold	counterclockwise	practice	Guided	1	0.5	-0.25	6.056381	-0.30014	-1.45817	-0.26775	0.800336878507529	-0.337575	-16.3177	-4.951414
Trial2	2	1	blindfold	counterclockwise	practice	Guided	1	0.5	-0.25	6.07637	-0.30016	-1.45811	-0.3109	0.802474187241005	-0.581668	-16.05109	-4.897521
Trial2	2	1	blindfold	counterclockwise	practice	Guided	1	0.5	-0.25	6.096375	-0.30022	-1.45806	-0.35125	0.806600043218975	-0.258887	-16.305	-4.463789
Trial2	2	1	blindfold	counterclockwise	practice	Guided	1	0.5	-0.25	6.116379	-0.3002	-1.45807	-0.39376	0.813011075833903	-0.597361	-15.58136	-4.486066
Trial2	2	1	blindfold	counterclockwise	practice	Guided	1	0.5	-0.25	6.136383	-0.30024	-1.45792	-0.4357	0.82150381356135	-0.403765	-15.95376	-4.270669
Trial2	2	1	blindfold	counterclockwise	practice	Guided	1	0.5	-0.25	6.156372	-0.30023	-1.45796	-0.51314	0.842383949741543	-0.432985	-15.74217	-3.650877
Trial2	2	1	blindfold	counterclockwise	practice	Guided	1	0.5	-0.25	6.176376	-0.30024	-1.45792	-0.55234	0.855449308895281	-0.367669	-15.99608	-3.565044
Trial2	2	1	blindfold	counterclockwise	practice	Guided	1	0.5	-0.25	6.196381	-0.30019	-1.45792	-0.58945	0.869212484107255	-0.545522	-15.42478	-3.684278
Trial2	2	1	blindfold	counterclockwise	practice	Guided	1	0.5	-0.25	6.21637	-0.3002	-1.45778	-0.62564	0.883982748783914	-0.429961	-15.41209	-3.769907
Trial2	2	1	blindfold	counterclockwise	practice	Guided	1	0.5	-0.25	6.236374	-0.30018	-1.45776	-0.6623	0.900155150916963	-0.265595	-15.64484	-2.680219
Trial2	2	1	blindfold	counterclockwise	practice	Guided	1	0.5	-0.25	6.256378	-0.30015	-1.45774	-0.72662	0.931346674468019	-0.197714	-15.31053	-3.166196
Trial2	2	1	blindfold	counterclockwise	practice	Guided	1	0.5	-0.25	6.276382	-0.30008	-1.45785	-0.75826	0.947869288163439	-0.120854	-15.67869	-2.867802
Trial2	2	1	blindfold	counterclockwise	practice	Guided	1	0.5	-0.25	6.296371	-0.30004	-1.45779	-0.78838	0.964322042326406	0.041335	-15.11163	-3.841813
Trial2	2	1	blindfold	counterclockwise	practice	Guided	1	0.5	-0.25	6.316376	-0.30003	-1.45767	-0.81811	0.981222205876765	0.051713	-15.45864	-4.007427
Trial2	2	1	blindfold	counterclockwise	practice	Guided	1	0.5	-0.25	6.33638	-0.29996	-1.45771	-0.84779	0.998643538306063	0.059262	-15.49249	-3.368096
Trial2	2	1	blindfold	counterclockwise	practice	Guided	1	0.5	-0.25	6.356384	-0.29993	-1.45766	-0.90525	1.03404090552372	0.265654	-14.60382	-3.69896
Trial2	2	1	blindfold	counterclockwise	practice	Guided	1	0.5	-0.25	6.376373	-0.29991	-1.45754	-0.93347	1.05213462919671	0.226711	-15.30206	-4.332492
Trial2	2	1	blindfold	counterclockwise	practice	Guided	1	0.5	-0.25	6.396378	-0.29986	-1.4576	-0.96137	1.07043135468936	0.367621	-14.5615	-3.830191
Trial2	2	1	blindfold	counterclockwise	practice	Guided	1	0.5	-0.25	6.416382	-0.29984	-1.45734	-0.9896899	1.08944263147447	0.364618	-14.22295	-4.609513
Trial2	2	1	blindfold	counterclockwise	practice	Guided	1	0.5	-0.25	6.436371	-0.2998	-1.45718	-1.01942	1.10981405322226	0.528299	-14.58266	-4.86187
Trial2	2	1	blindfold	counterclockwise	practice	Guided	1	0.5	-0.25	6.456375	-0.29973	-1.45724	-1.06008	1.13833113249997	0.680847	-14.47686	-4.084604
Trial2	2	1	blindfold	counterclockwise	practice	Guided	1	0.5	-0.25	6.476379	-0.29967	-1.45706	-1.05864	1.13726460463843	0.726459	-12.84762	-9.041981
Trial2	2	1	blindfold	counterclockwise	practice	Guided	1	0.5	-0.25	6.496384	-0.29952	-1.45732	-1.0574	1.1362776933635	2.549599	-18.57748	-11.1987
Trial2	2	1	blindfold	counterclockwise	practice	Guided	1	0.5	-0.25	6.516373	-0.29903	-1.45839	-1.05634	1.13517977095708	2.114801	-18.84831	-8.664311
Trial2	2	1	blindfold	counterclockwise	practice	Guided	1	0.5	-0.25	6.536377	-0.29864	-1.45867	-1.055	1.13395360817947	2.342847	-14.34144	-5.975793
Trial2	2	1	blindfold	counterclockwise	practice	Guided	1	0.5	-0.25	6.556381	-0.29816	-1.45776	-1.05389	1.13282764806017	1.505872	-13.28773	-4.136014
Trial2	2	1	blindfold	counterclockwise	practice	Guided	1	0.5	-0.25	6.57637	-0.29768	-1.45731	-1.05385	1.13246107489227	0.95821	-15.71255	-6.993055
Trial2	2	1	blindfold	counterclockwise	practice	Guided	1	0.5	-0.25	6.596375	-0.29765	-1.45743	-1.05379	1.13239739429116	0.46985	-15.45018	-6.718404
Trial2	2	1	blindfold	counterclockwise	practice	Guided	1	0.5	-0.25	6.616379	-0.29765	-1.45744	-1.05373	1.1323548331004	-0.237383	-14.71384	-6.23964
Trial2	2	1	blindfold	counterclockwise	practice	Guided	1	0.5	-0.25	6.636383	-0.29766	-1.45743	-1.05367	1.13231922190532	-0.553252	-14.50225	-6.167104
Trial2	2	1	blindfold	counterclockwise	practice	Guided	1	0.5	-0.25	6.656372	-0.29767	-1.45742	-1.05358	1.13226239800264	-0.346954	-14.77309	-6.298615
Trial2	2	1	blindfold	counterclockwise	practice	Guided	1	0.5	-0.25	6.676376	-0.29766	-1.45743	-1.05355	1.13223410793724	0.702982	-15.15818	-6.417763
Trial2	2	1	blindfold	counterclockwise	practice	Guided	1	0.5	-0.25	6.696381	-0.29764	-1.45745	-1.05353	1.13220580644243	1.070782	-15.20473	-6.527678
Trial2	2	1	blindfold	counterclockwise	practice	Guided	1	0.5	-0.25	6.71637	-0.2976	-1.45746	-1.05351	1.13216341688092	1.390651	-15.19204	-6.676671
Trial2	2	1	blindfold	counterclockwise	practice	Guided	1	0.5	-0.25	6.736374	-0.29756	-1.45748	-1.05349	1.13212102749942	1.499869	-15.14972	-6.698208
Trial2	2	1	blindfold	counterclockwise	practice	Guided	1	0.5	-0.25	6.756378	-0.29751	-1.45749	-1.05344	1.1320503478754	1.528851	-14.94236	-6.614701
Trial2	2	1	blindfold	counterclockwise	practice	Guided	1	0.5	-0.25	6.776382	-0.29744	-1.45746	-1.05341	1.13197979451559	1.342139	-14.65037	-6.2214
Trial2	2	1	blindfold	counterclockwise	practice	Guided	1	0.5	-0.25	6.796371	-0.2974	-1.45745	-1.05336	1.13191608452829	1.244883	-14.62498	-5.916574
Trial2	2	1	blindfold	counterclockwise	practice	Guided	1	0.5	-0.25	6.816376	-0.29736	-1.45743	-1.05331	1.13185245918932	1.428721	-14.58689	-5.665772
Trial2	2	1	blindfold	counterclockwise	practice	Guided	1	0.5	-0.25	6.83638	-0.29731	-1.45741	-1.05325	1.13177458804171	1.662986	-14.4684	-5.442814
Trial2	2	1	blindfold	counterclockwise	practice	Guided	1	0.5	-0.25	6.856384	-0.29725	-1.45738	-1.05316	1.13166844766536	1.956769	-14.43031	-5.378405
Trial2	2	1	blindfold	counterclockwise	practice	Guided	1	0.5	-0.25	6.876373	-0.29706	-1.45734	-1.05312	1.13150624316134	2.73035	-14.64613	-5.551036
Trial2	2	1	blindfold	counterclockwise	practice	Guided	1	0.5	-0.25	6.896378	-0.29693	-1.45734	-1.05309	1.13139337058228	3.276576	-14.75616	-5.560302
Trial2	2	1	blindfold	counterclockwise	practice	Guided	1	0.5	-0.25	6.916382	-0.29677	-1.45735	-1.05305	1.13125232012889	3.771989	-14.78155	-5.361634
Trial2	2	1	blindfold	counterclockwise	practice	Guided	1	0.5	-0.25	6.936371	-0.29658	-1.45736	-1.05301	1.13109007682505	4.28906	-14.8281	-5.363041
Trial2	2	1	blindfold	counterclockwise	practice	Guided	1	0.5	-0.25	6.956375	-0.29626	-1.45739	-1.05298	1.13084339337642	4.891308	-14.95929	-5.649516
Trial2	2	1	blindfold	counterclockwise	practice	Guided	1	0.5	-0.25	6.976379	-0.29376	-1.45753	-1.05297	1.12907734581097	5.740268	-15.18781	-5.978477
Trial2	2	1	blindfold	counterclockwise	practice	Guided	1	0.5	-0.25	6.996384	-0.29096	-1.45758	-1.0529	1.12706090138725	5.904595	-15.09894	-5.761804
Trial2	2	1	blindfold	counterclockwise	practice	Guided	1	0.5	-0.25	7.016373	-0.28671	-1.45755	-1.05281	1.12401807277712	6.082526	-14.85772	-5.548257
Trial2	2	1	blindfold	counterclockwise	practice	Guided	1	0.5	-0.25	7.036377	-0.28105	-1.45746	-1.05269	1.11997784803946	6.223823	-14.66729	-5.314768
Trial2	2	1	blindfold	counterclockwise	practice	Guided	1	0.5	-0.25	7.056381	-0.27371	-1.45736	-1.05247	1.1147130725719	6.376312	-14.54457	-5.033038
Trial2	2	1	blindfold	counterclockwise	practice	Guided	1	0.5	-0.25	7.07637	-0.25321	-1.45723	-1.05237	1.10051027099489	6.780491	-14.44724	-4.716269
Trial2	2	1	blindfold	counterclockwise	practice	Guided	1	0.5	-0.25	7.096375	-0.2393	-1.45722	-1.05225	1.09094885406427	6.850276	-14.47263	-4.419475
Trial2	2	1	blindfold	counterclockwise	practice	Guided	1	0.5	-0.25	7.116379	-0.22349	-1.45721	-1.05213	1.08020844786708	6.965205	-14.40492	-4.193225
Trial2	2	1	blindfold	counterclockwise	practice	Guided	1	0.5	-0.25	7.136383	-0.20472	-1.45721	-1.05207	1.06768281085505	7.068292	-14.48533	-4.121009
Trial2	2	1	blindfold	counterclockwise	practice	Guided	1	0.5	-0.25	7.156372	-0.18404	-1.45725	-1.0522	1.05424640871669	7.134191	-14.67999	-4.174877
Trial2	2	1	blindfold	counterclockwise	practice	Guided	1	0.5	-0.25	7.176376	-0.13563	-1.45744	-1.05232	1.02359312262352	7.104764	-15.05662	-4.696659
Trial2	2	1	blindfold	counterclockwise	practice	Guided	1	0.5	-0.25	7.196381	-0.10727	-1.45753	-1.05238	1.0062755414205	6.983982	-15.16665	-4.7619
Trial2	2	1	blindfold	counterclockwise	practice	Guided	1	0.5	-0.25	7.21637	-0.077775	-1.45758	-1.05237	0.98874743619623	6.843475	-15.13279	-4.730767
Trial2	2	1	blindfold	counterclockwise	practice	Guided	1	0.5	-0.25	7.236374	-0.046502	-1.45758	-1.05235	0.970788353438513	6.620532	-15.12856	-4.701565
Trial2	2	1	blindfold	counterclockwise	practice	Guided	1	0.5	-0.25	7.256378	-0.012589	-1.45757	-1.05248	0.952219305204936	6.500182	-15.17511	-4.766183
Trial2	2	1	blindfold	counterclockwise	practice	Guided	1	0.5	-0.25	7.276382	0.058556	-1.45764	-1.05257	0.915964730997509	5.929112	-15.45018	-5.184339
Trial2	2	1	blindfold	counterclockwise	practice	Guided	1	0.5	-0.25	7.296371	0.09503499	-1.45772	-1.05264	0.899014773693075	5.561646	-15.58136	-5.33364
Trial2	2	1	blindfold	counterclockwise	practice	Guided	1	0.5	-0.25	7.316376	0.13188	-1.45778	-1.05264	0.883030713855198	5.103032	-15.55174	-5.311258
Trial2	2	1	blindfold	counterclockwise	practice	Guided	1	0.5	-0.25	7.33638	0.16864	-1.45778	-1.05258	0.868293788195081	4.682186	-15.36554	-5.14919
Trial2	2	1	blindfold	counterclockwise	practice	Guided	1	0.5	-0.25	7.356384	0.20612	-1.45771	-1.05256	0.854674185387789	4.395334	-15.21743	-5.004365
Trial2	2	1	blindfold	counterclockwise	practice	Guided	1	0.5	-0.25	7.376373	0.27714	-1.45758	-1.05264	0.833005096480527	3.996407	-15.30206	-5.301223
Trial2	2	1	blindfold	counterclockwise	practice	Guided	1	0.5	-0.25	7.396378	0.31246	-1.45765	-1.05274	0.824355943531335	3.897598	-15.53481	-5.56355
Trial2	2	1	blindfold	counterclockwise	practice	Guided	1	0.5	-0.25	7.416382	0.34567	-1.45776	-1.0528	0.817499539709748	3.940802	-15.72524	-5.629054
Trial2	2	1	blindfold	counterclockwise	practice	Guided	1	0.5	-0.25	7.436371	0.37784	-1.45786	-1.05282	0.81206093965939	4.154539	-15.78026	-5.651548
Trial2	2	1	blindfold	counterclockwise	practice	Guided	1	0.5	-0.25	7.456375	0.41008	-1.45788	-1.05269	0.807710896194382	4.442366	-15.60675	-5.567197
Trial2	2	1	blindfold	counterclockwise	practice	Guided	1	0.5	-0.25	7.476379	0.47194	-1.45765	-1.0526	0.803090384041329	4.549864	-14.9212	-5.16681
Trial2	2	1	blindfold	counterclockwise	practice	Free	1	0.5	-0.25	0	0.50008	-1.45577	-1.05245	0.802450064831155	2.730902	-12.2594	-5.141072
Trial2	2	1	blindfold	counterclockwise	practice	Free	1	0.5	-0.25	0.01899719	0.49999	-1.45578	-1.05245	0.8024500609069	2.707654	-12.19592	-5.113046
Trial2	2	1	blindfold	counterclockwise	practice	Free	1	0.5	-0.25	0.03900146	0.49989	-1.45579	-1.05633	0.806329973094613	2.699776	-12.14937	-5.003341
Trial2	2	1	blindfold	counterclockwise	practice	Free	1	0.5	-0.25	0.05899048	0.50201	-1.45606	-1.06056	0.81056248015379	2.338901	-12.22554	-4.262487
Trial2	2	1	blindfold	counterclockwise	practice	Free	1	0.5	-0.25	0.07899475	0.50435	-1.45607	-1.06555	0.81556157069294	1.937122	-11.62463	-3.308344
Trial2	2	1	blindfold	counterclockwise	practice	Free	1	0.5	-0.25	0.09899902	0.50717	-1.45585	-1.07085	0.820881328706996	1.624764	-11.18029	-3.064136
Trial2	2	1	blindfold	counterclockwise	practice	Free	1	0.5	-0.25	0.118988	0.5101	-1.45566	-1.07691	0.826971698145901	1.594444	-11.56115	-3.21374
Trial2	2	1	blindfold	counterclockwise	practice	Free	1	0.5	-0.25	0.1389923	0.51334	-1.45576	-1.09058	0.840685832715245	1.876331	-12.23401	-3.522892
Trial2	2	1	blindfold	counterclockwise	practice	Free	1	0.5	-0.25	0.1589966	0.5208	-1.45624	-1.09845	0.848704866077552	2.158597	-12.39058	-3.559759
Trial2	2	1	blindfold	counterclockwise	practice	Free	1	0.5	-0.25	0.1790009	0.52524	-1.45627	-1.1062	0.856571925283545	2.207108	-12.73759	-3.010516
Trial2	2	1	blindfold	counterclockwise	practice	Free	1	0.5	-0.25	0.1989899	0.53025	-1.45632	-1.11354	0.864069723488248	2.031511	-12.45406	-2.25987
Trial2	2	1	blindfold	counterclockwise	practice	Free	1	0.5	-0.25	0.2189941	0.53528	-1.45625	-1.1208	0.871514400070706	1.822808	-12.31018	-2.397629
Trial2	2	1	blindfold	counterclockwise	practice	Free	1	0.5	-0.25	0.2389984	0.54027	-1.45618	-1.1208	0.871730659346935	1.717212	-12.54293	-2.328267
Trial2	2	1	blindfold	counterclockwise	practice	Free	1	0.5	-0.25	0.2589874	0.54976	-1.45636	-1.13925	0.890641167780788	1.503055	-12.77991	-1.88474
Trial2	2	1	blindfold	counterclockwise	practice	Free	1	0.5	-0.25	0.2789917	0.55385	-1.45638	-1.14382	0.895440728955273	1.474552	-12.69104	-1.453365
Trial2	2	1	blindfold	counterclockwise	practice	Free	1	0.5	-0.25	0.298996	0.55755	-1.45634	-1.14728	0.899123663664698	1.548609	-12.57678	-1.306893
Trial2	2	1	blindfold	counterclockwise	practice	Free	1	0.5	-0.25	0.3190002	0.56069	-1.45631	-1.14978	0.901824480164547	1.687817	-12.64449	-1.397301
Trial2	2	1	blindfold	counterclockwise	practice	Free	1	0.5	-0.25	0.3389893	0.5632	-1.45632	-1.15314	0.905348555427049	1.754636	-12.71643	-1.646287
Trial2	2	1	blindfold	counterclockwise	practice	Free	1	0.5	-0.25	0.3589935	0.56664	-1.45637	-1.15404	0.906492788600037	1.713008	-12.65296	-1.649046
Trial2	2	1	blindfold	counterclockwise	practice	Free	1	0.5	-0.25	0.3789978	0.56755	-1.45634	-1.15436	0.906879326992627	1.678878	-12.57255	-1.592235
Trial2	2	1	blindfold	counterclockwise	practice	Free	1	0.5	-0.25	0.3989868	0.56787	-1.45629	-1.15445	0.906992970669387	1.618766	-12.56409	-1.690411
Trial2	2	1	blindfold	counterclockwise	practice	Free	1	0.5	-0.25	0.4189911	0.56796	-1.45627	-1.15454	0.907089460042127	1.535114	-12.55986	-1.599427
Trial2	2	1	blindfold	counterclockwise	practice	Free	1	0.5	-0.25	0.4389954	0.56804	-1.45627	-1.15468	0.907235013941486	1.421454	-12.4329	-1.443632
Trial2	2	1	blindfold	counterclockwise	practice	Free	1	0.5	-0.25	0.4589996	0.56819	-1.45619	-1.15475	0.907316051163538	1.311532	-12.37789	-1.243639
Trial2	2	1	blindfold	counterclockwise	practice	Free	1	0.5	-0.25	0.4789886	0.56826	-1.45619	-1.15482	0.907391094973809	1.295474	-12.47522	-1.308594
Trial2	2	1	blindfold	counterclockwise	practice	Free	1	0.5	-0.25	0.4989929	0.56833	-1.45622	-1.1549	0.907476124044388	1.324141	-12.526	-1.348765
Trial2	2	1	blindfold	counterclockwise	practice	Free	1	0.5	-0.25	0.5189972	0.56841	-1.45625	-1.15497	0.907552050611443	1.375098	-12.55139	-1.348956
Trial2	2	1	blindfold	counterclockwise	practice	Free	1	0.5	-0.25	0.5390015	0.56848	-1.45627	-1.15512	0.907706865811895	1.406988	-12.56409	-1.376124
Trial2	2	1	blindfold	counterclockwise	practice	Free	1	0.5	-0.25	0.5589905	0.56863	-1.45629	-1.15519	0.907787967516919	1.384117	-12.55139	-1.301487
Trial2	2	1	blindfold	counterclockwise	practice	Free	1	0.5	-0.25	0.5789948	0.56871	-1.45628	-1.15526	0.90786379798082	1.336245	-12.47099	-1.233109
Trial2	2	1	blindfold	counterclockwise	practice	Free	1	0.5	-0.25	0.598999	0.56879	-1.45626	-1.15532	0.90792975959879	1.34977	-12.46253	-1.189569
Trial2	2	1	blindfold	counterclockwise	practice	Free	1	0.5	-0.25	0.618988	0.56886	-1.45624	-1.15538	0.907994858153504	1.331563	-12.44983	-1.174028
Trial2	2	1	blindfold	counterclockwise	practice	Free	1	0.5	-0.25	0.6389923	0.56893	-1.45623	-1.1555	0.908119746155525	1.317434	-12.47099	-1.098757
Trial2	2	1	blindfold	counterclockwise	practice	Free	1	0.5	-0.25	0.6589966	0.56907	-1.45623	-1.15555	0.908180307197756	1.281724	-12.44137	-0.986506
Trial2	2	1	blindfold	counterclockwise	practice	Free	1	0.5	-0.25	0.6790009	0.56914	-1.45623	-1.1556	0.908235558908601	1.299464	-12.42867	-0.930311
Trial2	2	1	blindfold	counterclockwise	practice	Free	1	0.5	-0.25	0.6989899	0.56921	-1.45622	-1.15565	0.908290692014106	1.281589	-12.47945	-0.918989
Trial2	2	1	blindfold	counterclockwise	practice	Free	1	0.5	-0.25	0.7189941	0.56928	-1.45623	-1.1557	0.90834583445663	1.266925	-12.46676	-0.895012
Trial2	2	1	blindfold	counterclockwise	practice	Free	1	0.5	-0.25	0.7389984	0.56935	-1.45624	-1.15578	0.908431049082413	1.220225	-12.46676	-0.788012
Trial2	2	1	blindfold	counterclockwise	practice	Free	1	0.5	-0.25	0.7589874	0.56948	-1.45621	-1.15582	0.908480800553934	1.175884	-12.38635	-0.710868
Trial2	2	1	blindfold	counterclockwise	practice	Free	1	0.5	-0.25	0.7789917	0.56955	-1.4562	-1.15586	0.908525972858573	1.148898	-12.4456	-0.691784
Trial2	2	1	blindfold	counterclockwise	practice	Free	1	0.5	-0.25	0.798996	0.56961	-1.45622	-1.15589	0.908560522096466	1.132366	-12.49638	-0.696329
Trial2	2	1	blindfold	counterclockwise	practice	Free	1	0.5	-0.25	0.8190002	0.56967	-1.45624	-1.15593	0.908605059078009	1.120053	-12.51754	-0.688892
Trial2	2	1	blindfold	counterclockwise	practice	Free	1	0.5	-0.25	0.8389893	0.56973	-1.45625	-1.156	0.90867942833255	1.169334	-12.51754	-0.660544
Trial2	2	1	blindfold	counterclockwise	practice	Free	1	0.5	-0.25	0.8589935	0.56986	-1.45626	-1.15603	0.908719246283038	1.176954	-12.50908	-0.617331
Trial2	2	1	blindfold	counterclockwise	practice	Free	1	0.5	-0.25	0.8789978	0.56992	-1.45625	-1.15606	0.908753814267766	1.190804	-12.47099	-0.578009
Trial2	2	1	blindfold	counterclockwise	practice	Free	1	0.5	-0.25	0.8989868	0.56998	-1.45624	-1.15609	0.908788385894845	1.178333	-12.44983	-0.528051
Trial2	2	1	blindfold	counterclockwise	practice	Free	1	0.5	-0.25	0.9189911	0.57005	-1.45623	-1.15611	0.908813744548248	1.178517	-12.4456	-0.477084
Trial2	2	1	blindfold	counterclockwise	practice	Free	1	0.5	-0.25	0.9389954	0.57011	-1.45623	-1.15616	0.908868172765707	1.165035	-12.45829	-0.414471
Trial2	2	1	blindfold	counterclockwise	practice	Free	1	0.5	-0.25	0.9589996	0.57024	-1.45623	-1.15618	0.908898172682228	1.195408	-12.47945	-0.369396
Trial2	2	1	blindfold	counterclockwise	practice	Free	1	0.5	-0.25	0.9789886	0.5703	-1.45624	-1.15619	0.908912677894328	1.239109	-12.47099	-0.331811
Trial2	2	1	blindfold	counterclockwise	practice	Free	1	0.5	-0.25	0.9989929	0.57037	-1.45624	-1.15621	0.908938064528161	1.211435	-12.54716	-0.304179
Trial2	2	1	blindfold	counterclockwise	practice	Free	1	0.5	-0.25	1.018997	0.57043	-1.45626	-1.15622	0.908952696868481	1.208239	-12.56832	-0.240801
Trial2	2	1	blindfold	counterclockwise	practice	Free	1	0.5	-0.25	1.039001	0.5705	-1.45629	-1.15622	0.908958121612542	1.142777	-12.64872	-0.135411
Trial2	2	1	blindfold	counterclockwise	practice	Free	1	0.5	-0.25	1.05899	0.57061	-1.45635	-1.15622	0.90896666232056	0.950615	-12.76721	0.091321
Trial2	2	1	blindfold	counterclockwise	practice	Free	1	0.5	-0.25	1.078995	0.57066	-1.45639	-1.1562	0.90895069607466	0.897488	-12.87724	0.278096
Trial2	2	1	blindfold	counterclockwise	practice	Free	1	0.5	-0.25	1.098999	0.57071	-1.45643	-1.15617	0.908924635284966	0.903747	-12.94918	0.359186
Trial2	2	1	blindfold	counterclockwise	practice	Free	1	0.5	-0.25	1.118988	0.57076	-1.45647	-1.15615	0.908908560680762	0.905286	-13.01689	0.499309
Trial2	2	1	blindfold	counterclockwise	practice	Free	1	0.5	-0.25	1.138992	0.57081	-1.4565	-1.15608	0.908842687473669	0.876275	-13.08037	0.543568
Trial2	2	1	blindfold	counterclockwise	practice	Free	1	0.5	-0.25	1.158997	0.57091	-1.45658	-1.15605	0.908820540946208	1.017675	-13.22002	0.580262
Trial2	2	1	blindfold	counterclockwise	practice	Free	1	0.5	-0.25	1.179001	0.57096	-1.45661	-1.15603	0.908804473499355	1.027628	-13.26657	0.508782
Trial2	2	1	blindfold	counterclockwise	practice	Free	1	0.5	-0.25	1.19899	0.57102	-1.45664	-1.15601	0.908789314942973	1.042977	-13.35967	0.369821
Trial2	2	1	blindfold	counterclockwise	practice	Free	1	0.5	-0.25	1.218994	0.57108	-1.45665	-1.156	0.90878401993206	1.037405	-13.32158	0.28017
Trial2	2	1	blindfold	counterclockwise	practice	Free	1	0.5	-0.25	1.238998	0.57113	-1.45666	-1.15598	0.908767966945587	1.076549	-13.35544	0.215337
Trial2	2	1	blindfold	counterclockwise	practice	Free	1	0.5	-0.25	1.258987	0.57124	-1.45666	-1.15597	0.908766602948298	1.014624	-13.35967	0.193372
Trial2	2	1	blindfold	counterclockwise	practice	Free	1	0.5	-0.25	1.278992	0.5713	-1.45667	-1.15596	0.908761327439077	1.00855	-13.38083	0.163144
Trial2	2	1	blindfold	counterclockwise	practice	Free	1	0.5	-0.25	1.298996	0.57135	-1.45668	-1.15596	0.908765247701629	1.00315	-13.3639	0.124497
Trial2	2	1	blindfold	counterclockwise	practice	Free	1	0.5	-0.25	1.319	0.57141	-1.45668	-1.15596	0.908769962175319	0.991674	-13.33851	0.055661
Trial2	2	1	blindfold	counterclockwise	practice	Free	1	0.5	-0.25	1.338989	0.57146	-1.45668	-1.15596	0.90877389313182	0.998757	-13.34274	-0.032893
Trial2	2	1	blindfold	counterclockwise	practice	Free	1	0.5	-0.25	1.358994	0.57157	-1.45669	-1.15597	0.908792529587034	1.019845	-13.39775	-0.031131
Trial2	2	1	blindfold	counterclockwise	practice	Free	1	0.5	-0.25	1.378998	0.57162	-1.4567	-1.15597	0.908796469249071	0.978165	-13.41045	-0.122704
Trial2	2	1	blindfold	counterclockwise	practice	Free	1	0.5	-0.25	1.398987	0.57167	-1.4567	-1.15598	0.908810394039461	0.992335	-13.38506	-0.164822
Trial2	2	1	blindfold	counterclockwise	practice	Free	1	0.5	-0.25	1.418991	0.57173	-1.45669	-1.15599	0.908825111756526	1.014435	-13.39352	-0.175711
Trial2	2	1	blindfold	counterclockwise	practice	Free	1	0.5	-0.25	1.438995	0.57178	-1.45669	-1.15601	0.908849024683393	0.972922	-13.41891	-0.176305
Trial2	2	1	blindfold	counterclockwise	practice	Free	1	0.5	-0.25	1.459	0.57189	-1.45671	-1.156	0.908847734460501	0.99805	-13.44007	-0.023982
Trial2	2	1	blindfold	counterclockwise	practice	Free	1	0.5	-0.25	1.478989	0.57194	-1.45671	-1.15599	0.908841709331042	1.008501	-13.44007	0.163661
Trial2	2	1	blindfold	counterclockwise	practice	Free	1	0.5	-0.25	1.498993	0.572	-1.45672	-1.15597	0.9088264981596	0.991623	-13.48662	0.268409
Trial2	2	1	blindfold	counterclockwise	practice	Free	1	0.5	-0.25	1.518997	0.57205	-1.45674	-1.15595	0.90881049248719	0.971713	-13.5374	0.304969
Trial2	2	1	blindfold	counterclockwise	practice	Free	1	0.5	-0.25	1.539001	0.5721	-1.45676	-1.15591	0.908774649249267	0.983522	-13.57972	0.369528
Trial2	2	1	blindfold	counterclockwise	practice	Free	1	0.5	-0.25	1.55899	0.5722	-1.45681	-1.15587	0.908742780917689	0.915522	-13.66859	0.529452
Trial2	2	1	blindfold	counterclockwise	practice	Free	1	0.5	-0.25	1.578995	0.57225	-1.45683	-1.15583	0.908706827943338	0.900314	-13.70667	0.719267
Trial2	2	1	blindfold	counterclockwise	practice	Free	1	0.5	-0.25	1.598999	0.5723	-1.45685	-1.15577	0.908650914400345	0.909397	-13.73207	0.935759
Trial2	2	1	blindfold	counterclockwise	practice	Free	1	0.5	-0.25	1.618988	0.57235	-1.45686	-1.1557	0.90858513644336	0.92252	-13.85056	1.183807
Trial2	2	1	blindfold	counterclockwise	practice	Free	1	0.5	-0.25	1.638992	0.5724	-1.45691	-1.15548	0.908369883088908	0.943386	-13.98174	1.559079
Trial2	2	1	blindfold	counterclockwise	practice	Free	1	0.5	-0.25	1.658997	0.5725	-1.45708	-1.15531	0.908208286571383	0.745789	-14.32875	2.647057
Trial2	2	1	blindfold	counterclockwise	practice	Free	1	0.5	-0.25	1.679001	0.57254	-1.45715	-1.15513	0.908032054057931	0.692363	-14.42185	3.207417
Trial2	2	1	blindfold	counterclockwise	practice	Free	1	0.5	-0.25	1.69899	0.57257	-1.45721	-1.15483	0.907735478790992	0.604553	-14.51495	3.66737
Trial2	2	1	blindfold	counterclockwise	practice	Free	1	0.5	-0.25	1.718994	0.57262	-1.45725	-1.15413	0.907041721782647	0.533208	-14.56573	4.132903
Trial2	2	1	blindfold	counterclockwise	practice	Free	1	0.5	-0.25	1.738998	0.5727	-1.45729	-1.15067	0.903599258801157	0.503693	-14.69268	4.380779
Trial2	2	1	blindfold	counterclockwise	practice	Free	1	0.5	-0.25	1.758987	0.57307	-1.45747	-1.14784	0.900808487063632	0.456181	-15.17088	4.661765
Trial2	2	1	blindfold	counterclockwise	practice	Free	1	0.5	-0.25	1.778992	0.57334	-1.45758	-1.144	0.897003261366456	0.404067	-15.36554	4.882654
Trial2	2	1	blindfold	counterclockwise	practice	Free	1	0.5	-0.25	1.798996	0.57368	-1.45768	-1.13905	0.892097895241817	0.39479	-15.50519	5.129386
Trial2	2	1	blindfold	counterclockwise	practice	Free	1	0.5	-0.25	1.819	0.57408	-1.45774	-1.13338	0.88648077661217	0.421869	-15.61945	5.120321
Trial2	2	1	blindfold	counterclockwise	practice	Free	1	0.5	-0.25	1.838989	0.57456	-1.45781	-1.11761	0.870807828359282	0.359826	-15.82257	5.35489
Trial2	2	1	blindfold	counterclockwise	practice	Free	1	0.5	-0.25	1.858994	0.5756	-1.45792	-1.10782	0.861144921031068	0.148415	-15.80565	5.792304
Trial2	2	1	blindfold	counterclockwise	practice	Free	1	0.5	-0.25	1.878998	0.57609	-1.45793	-1.09661	0.850022406960738	0.027612	-15.9453	5.697684
Trial2	2	1	blindfold	counterclockwise	practice	Free	1	0.5	-0.25	1.898987	0.57646	-1.45798	-1.08393	0.837427849457905	0.010347	-16.18228	5.87483
Trial2	2	1	blindfold	counterclockwise	practice	Free	1	0.5	-0.25	1.918991	0.57672	-1.45806	-1.06892	0.822505897470054	-0.078358	-15.9453	5.876022
Trial2	2	1	blindfold	counterclockwise	practice	Free	1	0.5	-0.25	1.938995	0.57685	-1.45801	-1.03585	0.789598652942379	-0.111361	-16.02993	6.00502
Trial2	2	1	blindfold	counterclockwise	practice	Free	1	0.5	-0.25	1.959	0.57672	-1.45797	-1.01694	0.770767746033366	-0.104443	-16.15689	6.188054
Trial2	2	1	blindfold	counterclockwise	practice	Free	1	0.5	-0.25	1.978989	0.57652	-1.45804	-0.9965	0.750411611796561	-0.089626	-16.29654	6.15989
Trial2	2	1	blindfold	counterclockwise	practice	Free	1	0.5	-0.25	1.998993	0.57625	-1.45811	-0.97383	0.727835085541452	-0.187369	-16.02993	6.092453
Trial2	2	1	blindfold	counterclockwise	practice	Free	1	0.5	-0.25	2.018997	0.57588	-1.45809	-0.9508901	0.704985570910561	-0.146572	-16.00031	6.321887
Trial2	2	1	blindfold	counterclockwise	practice	Free	1	0.5	-0.25	2.039001	0.57544	-1.45804	-0.89931	0.653677794301656	-0.221162	-15.99608	5.839683
Trial2	2	1	blindfold	counterclockwise	practice	Free	1	0.5	-0.25	2.05899	0.57421	-1.45814	-0.87261	0.627016986020223	-0.204133	-16.52505	5.513801
Trial2	2	1	blindfold	counterclockwise	practice	Free	1	0.5	-0.25	2.078995	0.57344	-1.45824	-0.84404	0.598562385758394	-0.450357	-16.27538	5.803237
Trial2	2	1	blindfold	counterclockwise	practice	Free	1	0.5	-0.25	2.098999	0.57239	-1.45815	-0.81533	0.569945923875575	-0.561252	-15.55174	5.492423
Trial2	2	1	blindfold	counterclockwise	practice	Free	1	0.5	-0.25	2.118988	0.57108	-1.45795	-0.78424	0.538947815245665	-0.358889	-16.03416	5.097488
Trial2	2	1	blindfold	counterclockwise	practice	Free	1	0.5	-0.25	2.138992	0.56958	-1.45806	-0.72532	0.480385744856946	-0.448106	-16.92707	4.988063
Trial2	2	1	blindfold	counterclockwise	practice	Free	1	0.5	-0.25	2.158997	0.56605	-1.45822	-0.69502	0.449894898602264	-0.444804	-15.99608	4.737773
Trial2	2	1	blindfold	counterclockwise	practice	Free	1	0.5	-0.25	2.179001	0.56398	-1.45809	-0.66396	0.418875044992626	-0.280857	-16.46158	4.352408
Trial2	2	1	blindfold	counterclockwise	practice	Free	1	0.5	-0.25	2.19899	0.56181	-1.45826	-0.63371	0.388656484286134	-0.523765	-16.944	5.062353
Trial2	2	1	blindfold	counterclockwise	practice	Free	1	0.5	-0.25	2.218994	0.55962	-1.45834	-0.60256	0.357565503430438	-0.340372	-16.00877	4.648916
Trial2	2	1	blindfold	counterclockwise	practice	Free	1	0.5	-0.25	2.238998	0.5574	-1.45817	-0.54196	0.297548988943955	-0.186248	-16.4108	4.32742
Trial2	2	1	blindfold	counterclockwise	practice	Free	1	0.5	-0.25	2.258987	0.55305	-1.45836	-0.51332	0.268610755750451	-0.280213	-16.02993	4.428934
Trial2	2	1	blindfold	counterclockwise	practice	Free	1	0.5	-0.25	2.278992	0.55103	-1.45818	-0.48327	0.238786404291249	-0.139798	-16.05956	4.12232
Trial2	2	1	blindfold	counterclockwise	practice	Free	1	0.5	-0.25	2.298996	0.54896	-1.45812	-0.45355	0.209355390086231	-0.265564	-16.76627	4.298533
Trial2	2	1	blindfold	counterclockwise	practice	Free	1	0.5	-0.25	2.319	0.54693	-1.45831	-0.42481	0.180999902081968	-0.520258	-16.51659	4.693116
Trial2	2	1	blindfold	counterclockwise	practice	Free	1	0.5	-0.25	2.338989	0.54483	-1.45822	-0.36759	0.125845705387406	-0.433953	-16.04686	4.275741
Trial2	2	1	blindfold	counterclockwise	practice	Free	1	0.5	-0.25	2.358994	0.54039	-1.4582	-0.34086	0.0994328645565913	-0.401124	-16.75357	4.337988
Trial2	2	1	blindfold	counterclockwise	practice	Free	1	0.5	-0.25	2.378998	0.53803	-1.45826	-0.3115	0.0723086069521535	-0.653983	-15.63638	4.715719
Trial2	2	1	blindfold	counterclockwise	practice	Free	1	0.5	-0.25	2.398987	0.53522	-1.458	-0.28482	0.049526536648777	-0.815818	-15.96222	4.124378
Trial2	2	1	blindfold	counterclockwise	practice	Free	1	0.5	-0.25	2.418991	0.53232	-1.45803	-0.25666	0.0329990856154187	-0.884505	-16.6774	4.190818
Trial2	2	1	blindfold	counterclockwise	practice	Free	1	0.5	-0.25	2.438995	0.52887	-1.45826	-0.20056	0.0572519814025308	-1.223223	-16.2119	5.296232
Trial2	2	1	blindfold	counterclockwise	practice	Free	1	0.5	-0.25	2.459	0.52066	-1.45784	-0.17089	0.0817632341543514	-1.164072	-16.05532	4.889819
Trial2	2	1	blindfold	counterclockwise	practice	Free	1	0.5	-0.25	2.478989	0.5158	-1.45802	-0.14091	0.110228254822441	-0.947983	-16.91438	4.842523
Trial2	2	1	blindfold	counterclockwise	practice	Free	1	0.5	-0.25	2.498993	0.51069	-1.45824	-0.11203	0.138383512673961	-1.071417	-15.71678	5.513881
Trial2	2	1	blindfold	counterclockwise	practice	Free	1	0.5	-0.25	2.518997	0.50563	-1.458	-0.080778	0.169315626688322	-0.835627	-15.58559	4.951892
Trial2	2	1	blindfold	counterclockwise	practice	Free	1	0.5	-0.25	2.539001	0.5002	-1.45789	-0.018281	0.231719086605071	-0.628048	-16.46158	4.574248
Trial2	2	1	blindfold	counterclockwise	practice	Free	1	0.5	-0.25	2.55899	0.48976	-1.45802	0.012323	0.262522786538435	-0.768081	-15.24705	5.093808
Trial2	2	1	blindfold	counterclockwise	practice	Free	1	0.5	-0.25	2.578995	0.48481	-1.45778	0.045874	0.29626366617898	-0.44426	-15.91991	4.317696
Trial2	2	1	blindfold	counterclockwise	practice	Free	1	0.5	-0.25	2.598999	0.47962	-1.45791	0.076881	0.327515698355098	-0.576129	-15.96222	5.028859
Trial2	2	1	blindfold	counterclockwise	practice	Free	1	0.5	-0.25	2.618988	0.47502	-1.4579	0.11045	0.361314548586666	-0.537827	-14.85349	5.261231
Trial2	2	1	blindfold	counterclockwise	practice	Free	1	0.5	-0.25	2.638992	0.47031	-1.45763	0.17655	0.427582038000391	-0.171684	-15.48826	4.118127
Trial2	2	1	blindfold	counterclockwise	practice	Free	1	0.5	-0.25	2.658997	0.46212	-1.45778	0.20604	0.457610502130535	-0.337233	-14.61651	4.012192
Trial2	2	1	blindfold	counterclockwise	practice	Free	1	0.5	-0.25	2.679001	0.45866	-1.45751	0.23779	0.489538627647324	-0.176714	-15.14549	3.600396
Trial2	2	1	blindfold	counterclockwise	practice	Free	1	0.5	-0.25	2.69899	0.45527	-1.45752	0.26873	0.520654943963502	-0.19839	-15.57713	3.450095
Trial2	2	1	blindfold	counterclockwise	practice	Free	1	0.5	-0.25	2.718994	0.45211	-1.45764	0.29827	0.550357578542316	-0.256773	-14.41762	3.763852
Trial2	2	1	blindfold	counterclockwise	practice	Free	1	0.5	-0.25	2.738998	0.44931	-1.45743	0.35482	0.606940463987224	-0.0088796	-14.79848	3.422575
Trial2	2	1	blindfold	counterclockwise	practice	Free	1	0.5	-0.25	2.758987	0.44449	-1.45767	0.38268	0.635110493815436	-0.091683	-14.98891	3.717435
Trial2	2	1	blindfold	counterclockwise	practice	Free	1	0.5	-0.25	2.778992	0.4425	-1.45751	0.40889	0.66139417531339	-0.015202	-14.83233	3.337186
Trial2	2	1	blindfold	counterclockwise	practice	Free	1	0.5	-0.25	2.798996	0.44076	-1.45746	0.43358	0.686142121428681	-0.056703	-15.78872	2.619451
Trial2	2	1	blindfold	counterclockwise	practice	Free	1	0.5	-0.25	2.819	0.4392	-1.45773	0.45707	0.709679235263849	-0.094888	-15.75487	3.05918
Trial2	2	1	blindfold	counterclockwise	practice	Free	1	0.5	-0.25	2.838989	0.4377	-1.45778	0.50391	0.756479732284294	-0.437544	-14.68845	3.995767
Trial2	2	1	blindfold	counterclockwise	practice	Free	1	0.5	-0.25	2.858994	0.43442	-1.4575	0.52453	0.777301388555193	0.049231	-15.81834	2.349023
Trial2	2	1	blindfold	counterclockwise	practice	Free	1	0.5	-0.25	2.878998	0.43309	-1.45776	0.54386	0.796674762058663	-0.034582	-15.44171	2.813604
Trial2	2	1	blindfold	counterclockwise	practice	Free	1	0.5	-0.25	2.898987	0.432	-1.4577	0.56317	0.816008255529065	-0.404198	-14.48533	4.098247
Trial2	2	1	blindfold	counterclockwise	practice	Free	1	0.5	-0.25	2.918991	0.43072	-1.45741	0.58356	0.836434082883159	-0.540421	-14.48956	3.94087
Trial2	2	1	blindfold	counterclockwise	practice	Free	1	0.5	-0.25	2.938995	0.42918	-1.45735	0.61888	0.871761426959078	-0.358575	-15.22589	2.346409
Trial2	2	1	blindfold	counterclockwise	practice	Free	1	0.5	-0.25	2.959	0.42614	-1.45748	0.6342601	0.887339365156862	-0.50988	-14.2695	3.934815
Trial2	2	1	blindfold	counterclockwise	practice	Free	1	0.5	-0.25	2.978989	0.42462	-1.45728	0.65191	0.905054589094798	-0.719378	-14.48533	4.869122
Trial2	2	1	blindfold	counterclockwise	practice	Free	1	0.5	-0.25	2.998993	0.42271	-1.4572	0.66908	0.922324143234283	-0.790823	-14.57419	4.655511
Trial2	2	1	blindfold	counterclockwise	practice	Free	1	0.5	-0.25	3.018997	0.42067	-1.45723	0.6871	0.940451833168428	-0.63107	-14.59535	3.611198
Trial2	2	1	blindfold	counterclockwise	practice	Free	1	0.5	-0.25	3.039001	0.41835	-1.45731	0.7210701	0.974496675149199	-0.506859	-14.89158	3.391823
Trial2	2	1	blindfold	counterclockwise	practice	Free	1	0.5	-0.25	3.05899	0.41362	-1.45734	0.73903	0.992794970354431	-0.727059	-14.32029	4.435867
Trial2	2	1	blindfold	counterclockwise	practice	Free	1	0.5	-0.25	3.078995	0.41095	-1.45723	0.75725	1.01117870137764	-0.669973	-14.2695	4.156025
Trial2	2	1	blindfold	counterclockwise	practice	Free	1	0.5	-0.25	3.098999	0.40822	-1.45715	0.77464	1.02874225426116	-0.84447	-14.34144	3.578025
Trial2	2	1	blindfold	counterclockwise	practice	Free	1	0.5	-0.25	3.118988	0.40536	-1.45712	0.79073	1.04502423849396	-0.732902	-14.36683	2.97564
Trial2	2	1	blindfold	counterclockwise	practice	Free	1	0.5	-0.25	3.138992	0.40246	-1.45719	0.82235	1.07677696492013	-0.68832	-14.50648	2.796733
Trial2	2	1	blindfold	counterclockwise	practice	Free	1	0.5	-0.25	3.158997	0.39645	-1.45723	0.8382699	1.09318529153652	-1.066422	-14.39223	3.884388
Trial2	2	1	blindfold	counterclockwise	practice	Free	1	0.5	-0.25	3.179001	0.39321	-1.45722	0.85335	1.10850593913326	-0.935303	-14.43031	3.445313
Trial2	2	1	blindfold	counterclockwise	practice	Free	1	0.5	-0.25	3.19899	0.38969	-1.45722	0.86782	1.12324970831805	-1.065054	-14.4557	3.24014
Trial2	2	1	blindfold	counterclockwise	practice	Free	1	0.5	-0.25	3.218994	0.38613	-1.45717	0.88198	1.13769288794569	-1.022846	-14.21449	2.925432
Trial2	2	1	blindfold	counterclockwise	practice	Free	1	0.5	-0.25	3.238998	0.38243	-1.45714	0.90722	1.16317705022623	-0.705744	-14.42608	2.792471
Trial2	2	1	blindfold	counterclockwise	practice	Free	1	0.5	-0.25	3.258987	0.37594	-1.45715	0.91924	1.17580315105803	-0.78691	-14.01983	3.410659
Trial2	2	1	blindfold	counterclockwise	practice	Free	1	0.5	-0.25	3.278992	0.37294	-1.45706	0.93112	1.18793461354469	-0.727348	-14.19756	3.080031
Trial2	2	1	blindfold	counterclockwise	practice	Free	1	0.5	-0.25	3.298996	0.36998	-1.45711	0.94227	1.19933858771232	-0.81425	-14.60805	2.950861
Trial2	2	1	blindfold	counterclockwise	practice	Free	1	0.5	-0.25	3.319	0.36716	-1.45723	0.95248	1.20979523816251	-0.855178	-14.62498	3.100366
Trial2	2	1	blindfold	counterclockwise	practice	Free	1	0.5	-0.25	3.338989	0.36454	-1.4573	0.97235	1.22983289212061	-0.7804	-14.42608	3.394991
Trial2	2	1	blindfold	counterclockwise	practice	Free	1	0.5	-0.25	3.358994	0.35965	-1.45711	0.98177	1.23974011567992	-0.650194	-14.27797	3.328284
Trial2	2	1	blindfold	counterclockwise	practice	Free	1	0.5	-0.25	3.378998	0.35738	-1.45708	0.99075	1.24891990271298	-0.642764	-14.0029	3.477415
Trial2	2	1	blindfold	counterclockwise	practice	Free	1	0.5	-0.25	3.398987	0.35538	-1.45701	1.00032	1.25865600601852	-0.559078	-14.05368	3.619239
Trial2	2	1	blindfold	counterclockwise	practice	Free	1	0.5	-0.25	3.418991	0.35342	-1.45701	1.00979	1.26828876562921	-0.539933	-14.1764	3.849707
Trial2	2	1	blindfold	counterclockwise	practice	Free	1	0.5	-0.25	3.438995	0.35169	-1.45703	1.03138	1.28993425986409	-0.563025	-13.95635	4.369934
Trial2	2	1	blindfold	counterclockwise	practice	Free	1	0.5	-0.25	3.459	0.34831	-1.45694	1.04271	1.301579491359	-0.422651	-13.87171	4.205931
Trial2	2	1	blindfold	counterclockwise	practice	Free	1	0.5	-0.25	3.478989	0.34678	-1.45692	1.05362	1.31259339558132	-0.326893	-14.02829	3.512693
Trial2	2	1	blindfold	counterclockwise	practice	Free	1	0.5	-0.25	3.498993	0.34546	-1.457	1.06472	1.32377165013529	-0.304373	-14.14255	3.255505
Trial2	2	1	blindfold	counterclockwise	practice	Free	1	0.5	-0.25	3.518997	0.34418	-1.45703	1.07476	1.33389247498067	-0.305361	-13.98174	2.8482
Trial2	2	1	blindfold	counterclockwise	practice	Free	1	0.5	-0.25	3.539001	0.34305	-1.45703	1.0946	1.35372917548551	-0.375194	-14.28643	3.123317
Trial2	2	1	blindfold	counterclockwise	practice	Free	1	0.5	-0.25	3.55899	0.34051	-1.45696	1.10471	1.3640660520568	-0.882416	-13.61357	4.394672
Trial2	2	1	blindfold	counterclockwise	practice	Free	1	0.5	-0.25	3.578995	0.3389	-1.45686	1.11584	1.37530796254321	-0.84784	-13.66012	4.032392
Trial2	2	1	blindfold	counterclockwise	practice	Free	1	0.5	-0.25	3.598999	0.33704	-1.45683	1.12624	1.3858544433853	-0.60972	-13.62627	3.103383
Trial2	2	1	blindfold	counterclockwise	practice	Free	1	0.5	-0.25	3.618988	0.33515	-1.45686	1.13607	1.39583867349853	-0.44264	-13.73207	2.673454
Trial2	2	1	blindfold	counterclockwise	practice	Free	1	0.5	-0.25	3.638992	0.33351	-1.45683	1.15247	1.41231759761802	-0.448496	-13.27503	2.643409
Trial2	2	1	blindfold	counterclockwise	practice	Free	1	0.5	-0.25	3.658997	0.33062	-1.45679	1.15925	1.41939254934721	-0.598353	-13.68975	2.30667
Trial2	2	1	blindfold	counterclockwise	practice	Free	1	0.5	-0.25	3.679001	0.32928	-1.45684	1.16478	1.42504309373074	-0.518269	-13.7363	2.354461
Trial2	2	1	blindfold	counterclockwise	practice	Free	1	0.5	-0.25	3.69899	0.32813	-1.45689	1.16964	1.43000589792187	-0.518255	-13.98597	2.7661
Trial2	2	1	blindfold	counterclockwise	practice	Free	1	0.5	-0.25	3.718994	0.32715	-1.45698	1.17457	1.43501813579399	-0.57246	-13.91403	3.471825
Trial2	2	1	blindfold	counterclockwise	practice	Free	1	0.5	-0.25	3.738998	0.32631	-1.45698	1.18468	1.4451556604397	-0.490535	-13.74053	3.852791
Trial2	2	1	blindfold	counterclockwise	practice	Free	1	0.5	-0.25	3.758987	0.32475	-1.45697	1.18881	1.44944360381402	-0.408905	-14.1087	2.799048
Trial2	2	1	blindfold	counterclockwise	practice	Free	1	0.5	-0.25	3.778992	0.32415	-1.45703	1.19268	1.45335777079292	-0.347289	-14.08754	3.083148
Trial2	2	1	blindfold	counterclockwise	practice	Free	1	0.5	-0.25	3.798996	0.32366	-1.45703	1.1971	1.45780450686302	-0.338899	-13.87595	4.04393
Trial2	2	1	blindfold	counterclockwise	practice	Free	1	0.5	-0.25	3.819	0.32323	-1.45695	1.20231	1.46302844037209	-0.170123	-13.86748	4.672899
Trial2	2	1	blindfold	counterclockwise	practice	Free	1	0.5	-0.25	3.838989	0.32292	-1.45692	1.21413	1.47479968248413	0.051844	-13.98174	4.335827
Trial2	2	1	blindfold	counterclockwise	practice	Free	1	0.5	-0.25	3.858994	0.32288	-1.45708	1.21957	1.48020513733821	0.356619	-14.34144	3.075584
Trial2	2	1	blindfold	counterclockwise	practice	Free	1	0.5	-0.25	3.878998	0.32319	-1.45714	1.22432	1.48488430056452	0.441035	-14.14255	3.085598
Trial2	2	1	blindfold	counterclockwise	practice	Free	1	0.5	-0.25	3.898987	0.32361	-1.4571	1.22877	1.48925289806157	0.448855	-14.06215	3.303504
Trial2	2	1	blindfold	counterclockwise	practice	Free	1	0.5	-0.25	3.918991	0.3241	-1.45703	1.23282	1.49321668475253	0.357038	-13.98597	3.169239
Trial2	2	1	blindfold	counterclockwise	practice	Free	1	0.5	-0.25	3.938995	0.32454	-1.457	1.23765	1.49796156406117	0.252283	-14.14255	2.521674
Trial2	2	1	blindfold	counterclockwise	practice	Free	1	0.5	-0.25	3.959	0.32493	-1.45708	1.23794	1.4982038636916	-0.010607	-14.21872	1.83354
Trial2	2	1	blindfold	counterclockwise	practice	Free	1	0.5	-0.25	3.978989	0.32493	-1.45707	1.23802	1.49828330516164	-0.106052	-13.89287	1.717705
Trial2	2	1	blindfold	counterclockwise	practice	Free	1	0.5	-0.25	3.998993	0.32492	-1.457	1.23807	1.49833419667482	-0.0077176	-13.99867	1.295043
Trial2	2	1	blindfold	counterclockwise	practice	Free	1	0.5	-0.25	4.018997	0.32492	-1.457	1.23811	1.49837385822267	0.0605	-14.04522	0.731322
Trial2	2	1	blindfold	counterclockwise	practice	Free	1	0.5	-0.25	4.039001	0.32493	-1.457	1.23814	1.49840252667243	0.164827	-13.9098	0.445739
Trial2	2	1	blindfold	counterclockwise	practice	Free	1	0.5	-0.25	4.05899	0.32494	-1.45692	1.23814	1.49840135325915	0.08468	-13.69821	0.189831
Trial2	2	1	blindfold	counterclockwise	practice	Free	1	0.5	-0.25	4.078995	0.32495	-1.45688	1.23813	1.49839036373771	0.181601	-13.75322	-0.049568
Trial2	2	1	blindfold	counterclockwise	practice	Free	1	0.5	-0.25	4.098999	0.32496	-1.4569	1.23812	1.49837912703648	0.287121	-13.88018	-0.228935
Trial2	2	1	blindfold	counterclockwise	practice	Free	1	0.5	-0.25	4.118988	0.32498	-1.45693	1.23812	1.49837679456679	0.413569	-13.88864	-0.156597
Trial2	2	1	blindfold	counterclockwise	practice	Free	1	0.5	-0.25	4.138992	0.325	-1.45694	1.23816	1.4984142390857	0.46108	-13.83363	0.139344
Trial2	2	1	blindfold	counterclockwise	practice	Free	1	0.5	-0.25	4.158997	0.32503	-1.45688	1.2382	1.4984503928411	-0.030649	-13.63473	0.690957
Trial2	2	1	blindfold	counterclockwise	practice	Free	1	0.5	-0.25	4.179001	0.32502	-1.45685	1.23824	1.49849134591076	-0.307453	-13.77438	0.769588
Trial2	2	1	blindfold	counterclockwise	practice	Free	1	0.5	-0.25	4.19899	0.325	-1.45688	1.23829	1.49854328807158	-0.52978	-13.93519	0.796803
Trial2	2	1	blindfold	counterclockwise	practice	Free	1	0.5	-0.25	4.218994	0.32496	-1.45694	1.23835	1.49860750753284	-0.860667	-13.86325	1.045646
Trial2	2	1	blindfold	counterclockwise	practice	Free	1	0.5	-0.25	4.238998	0.3249	-1.45692	1.23847	1.49873374097159	-1.408958	-13.60088	1.186329
Trial2	2	1	blindfold	counterclockwise	practice	Free	1	0.5	-0.25	4.258987	0.32467	-1.45679	1.23849	1.49878051757206	-2.905334	-13.50355	0.677006
Trial2	2	1	blindfold	counterclockwise	practice	Free	1	0.5	-0.25	4.278992	0.32449	-1.45677	1.23847	1.49878169628141	-3.401335	-13.59242	-0.0099611
Trial2	2	1	blindfold	counterclockwise	practice	Free	1	0.5	-0.25	4.298996	0.32424	-1.45679	1.2384	1.49874150062516	-3.799927	-13.6432	-0.384765
Trial2	2	1	blindfold	counterclockwise	practice	Free	1	0.5	-0.25	4.319	0.32362	-1.45681	1.23826	1.49867535727438	-4.114853	-13.53317	-0.494454
Trial2	2	1	blindfold	counterclockwise	practice	Free	1	0.5	-0.25	4.338989	0.32233	-1.45677	1.23723	1.49780502348044	-4.400149	-13.43584	-0.541836
Trial2	2	1	blindfold	counterclockwise	practice	Free	1	0.5	-0.25	4.358994	0.3165	-1.45657	1.2355	1.49679071077342	-5.336235	-12.75029	-1.787817
Trial2	2	1	blindfold	counterclockwise	practice	Free	1	0.5	-0.25	4.378998	0.31082	-1.45642	1.2326	1.49462093834034	-5.230953	-12.90263	-2.519175
Trial2	2	1	blindfold	counterclockwise	practice	Free	1	0.5	-0.25	4.398987	0.30362	-1.45642	1.22911	1.49208964200513	-4.94504	-12.81376	-1.892325
Trial2	2	1	blindfold	counterclockwise	practice	Free	1	0.5	-0.25	4.418991	0.29427	-1.45637	1.22635	1.49061531453408	-4.860383	-12.3525	-0.252726
Trial2	2	1	blindfold	counterclockwise	practice	Free	1	0.5	-0.25	4.438995	0.28328	-1.45623	1.22274	1.48860017490641	-5.001121	-12.53023	0.4257
Trial2	2	1	blindfold	counterclockwise	practice	Free	1	0.5	-0.25	4.459	0.25715	-1.45637	1.22057	1.49048722123806	-5.641496	-12.55562	-1.043473
Trial2	2	1	blindfold	counterclockwise	practice	Free	1	0.5	-0.25	4.478989	0.24076	-1.4563	1.21799	1.49070457776627	-5.794195	-12.25093	-0.92316
Trial2	2	1	blindfold	counterclockwise	practice	Free	1	0.5	-0.25	4.498993	0.22204	-1.45614	1.21521	1.49134246298776	-5.6677	-11.97587	-0.584051
Trial2	2	1	blindfold	counterclockwise	practice	Free	1	0.5	-0.25	4.518997	0.20173	-1.45601	1.21255	1.49265455664622	-5.373504	-11.96317	-0.350721
Trial2	2	1	blindfold	counterclockwise	practice	Free	1	0.5	-0.25	4.539001	0.1796	-1.45598	1.20731	1.49211555536588	-5.134097	-12.14937	-0.316638
Trial2	2	1	blindfold	counterclockwise	practice	Free	1	0.5	-0.25	4.55899	0.12989	-1.456	1.20499	1.50132521138464	-5.223897	-11.75158	-0.172907
Trial2	2	1	blindfold	counterclockwise	practice	Free	1	0.5	-0.25	4.578995	0.10385	-1.45589	1.20286	1.50590072576909	-5.037971	-11.66271	0.067453
Trial2	2	1	blindfold	counterclockwise	practice	Free	1	0.5	-0.25	4.598999	0.075573	-1.45583	1.20115	1.51194392435047	-4.695647	-11.63732	0.160494
Trial2	2	1	blindfold	counterclockwise	practice	Free	1	0.5	-0.25	4.618988	0.045255	-1.45581	1.19962	1.51927324266547	-4.481873	-11.6077	0.026991
Trial2	2	1	blindfold	counterclockwise	practice	Free	1	0.5	-0.25	4.638992	0.014902	-1.45581	1.19657	1.52574078612281	-4.257736	-11.53999	-0.172101
Trial2	2	1	blindfold	counterclockwise	practice	Free	1	0.5	-0.25	4.658997	-0.049677	-1.4557	1.19522	1.54622302327172	-3.776128	-11.28609	-0.045977
Trial2	2	1	blindfold	counterclockwise	practice	Free	1	0.5	-0.25	4.679001	-0.081623	-1.45565	1.19391	1.55665070372531	-3.607876	-11.248	-0.070838
Trial2	2	1	blindfold	counterclockwise	practice	Free	1	0.5	-0.25	4.69899	-0.11472	-1.45563	1.19254	1.56805691070118	-3.415117	-11.248	-0.237844
Trial2	2	1	blindfold	counterclockwise	practice	Free	1	0.5	-0.25	4.718994	-0.14685	-1.45563	1.19094	1.57946923903297	-3.352795	-11.37072	-0.441034
Trial2	2	1	blindfold	counterclockwise	practice	Free	1	0.5	-0.25	4.738998	-0.17889	-1.45568	1.18767	1.58990145787003	-3.24057	-11.41727	-0.204094
Trial2	2	1	blindfold	counterclockwise	practice	Free	1	0.5	-0.25	4.758987	-0.24237	-1.45576	1.18613	1.61665778005575	-3.04391	-11.64579	-0.087887
Trial2	2	1	blindfold	counterclockwise	practice	Free	1	0.5	-0.25	4.778992	-0.27348	-1.45582	1.18461	1.62983961970399	-2.687489	-11.65425	-0.124355
Trial2	2	1	blindfold	counterclockwise	practice	Free	1	0.5	-0.25	4.798996	-0.30473	-1.45582	1.18326	1.6437227546747	-2.439209	-11.40034	-0.0021306
Trial2	2	1	blindfold	counterclockwise	practice	Free	1	0.5	-0.25	4.819	-0.33503	-1.45573	1.18201	1.65768750968771	-2.379931	-11.41304	-0.045938
Trial2	2	1	blindfold	counterclockwise	practice	Free	1	0.5	-0.25	4.838989	-0.36267	-1.4557	1.17974	1.66983707799021	-2.296786	-11.38765	-0.052025
Trial2	2	1	blindfold	counterclockwise	practice	Free	1	0.5	-0.25	4.858994	-0.41769	-1.45564	1.17881	1.69813220029976	-2.451995	-11.18875	-0.046189
Trial2	2	1	blindfold	counterclockwise	practice	Free	1	0.5	-0.25	4.878998	-0.44355	-1.45561	1.1782	1.71173651583029	-2.626277	-11.12105	0.234122
Trial2	2	1	blindfold	counterclockwise	practice	Free	1	0.5	-0.25	4.898987	-0.46958	-1.45556	1.17819	1.72621320291376	-2.75713	-10.97716	0.622713
Trial2	2	1	blindfold	counterclockwise	practice	Free	1	0.5	-0.25	4.918991	-0.49511	-1.45553	1.17884	1.74121445708279	-2.644074	-11.23107	0.8291
Trial2	2	1	blindfold	counterclockwise	practice	Free	1	0.5	-0.25	4.938995	-0.51934	-1.45556	1.18087	1.75682756972879	-2.638621	-11.20145	0.586617
Trial2	2	1	blindfold	counterclockwise	practice	Free	1	0.5	-0.25	4.959	-0.56589	-1.45547	1.18172	1.78492121208762	-2.300666	-10.76134	-0.093781
Trial2	2	1	blindfold	counterclockwise	practice	Free	1	0.5	-0.25	4.978989	-0.58811	-1.45538	1.1826	1.79897922665477	-2.274104	-10.67671	0.198878
Trial2	2	1	blindfold	counterclockwise	practice	Free	1	0.5	-0.25	4.998993	-0.60957	-1.45536	1.18354	1.81278309146218	-2.18074	-10.87983	0.230728
Trial2	2	1	blindfold	counterclockwise	practice	Free	1	0.5	-0.25	5.018997	-0.6308	-1.45541	1.18447	1.82658497302115	-2.16591	-10.93061	0.088459
Trial2	2	1	blindfold	counterclockwise	practice	Free	1	0.5	-0.25	5.039001	-0.65109	-1.45546	1.18665	1.84091596189023	-2.263487	-10.90522	0.192149
Trial2	2	1	blindfold	counterclockwise	practice	Free	1	0.5	-0.25	5.05899	-0.68814	-1.45546	1.18828	1.86556320215226	-2.340179	-10.9687	0.69905
Trial2	2	1	blindfold	counterclockwise	practice	Free	1	0.5	-0.25	5.078995	-0.70568	-1.45548	1.19017	1.87823154100525	-2.303702	-11.10412	0.505342
Trial2	2	1	blindfold	counterclockwise	practice	Free	1	0.5	-0.25	5.098999	-0.72299	-1.45554	1.19203	1.89080803191101	-2.233301	-11.11681	0.377683
Trial2	2	1	blindfold	counterclockwise	practice	Free	1	0.5	-0.25	5.118988	-0.7389801	-1.45554	1.19375	1.90249460122039	-2.286216	-10.81635	0.226934
Trial2	2	1	blindfold	counterclockwise	practice	Free	1	0.5	-0.25	5.138992	-0.7543	-1.45544	1.19553	1.91385090501018	-2.325509	-10.58784	-0.205083
Trial2	2	1	blindfold	counterclockwise	practice	Free	1	0.5	-0.25	5.158997	-0.78361	-1.45525	1.19535	1.93305225538697	-2.042842	-10.3297	-0.706088
Trial2	2	1	blindfold	counterclockwise	practice	Free	1	0.5	-0.25	5.179001	-0.79695	-1.45516	1.19479	1.94151935813221	-1.857903	-10.04617	-0.483391
Trial2	2	1	blindfold	counterclockwise	practice	Free	1	0.5	-0.25	5.19899	-0.80944	-1.45504	1.19396	1.94926999122913	-1.667479	-9.961532	-0.412918
Trial2	2	1	blindfold	counterclockwise	practice	Free	1	0.5	-0.25	5.218994	-0.82128	-1.455	1.19294	1.95649090961018	-1.426634	-10.26199	-0.476837
Trial2	2	1	blindfold	counterclockwise	practice	Free	1	0.5	-0.25	5.238998	-0.83184	-1.45513	1.1918	1.96280028630017	-1.364104	-10.63862	-0.184445
Trial2	2	1	blindfold	counterclockwise	practice	Free	1	0.5	-0.25	5.258987	-0.8483	-1.4555	1.19229	1.97436398162744	-1.362486	-11.35379	0.945188
Trial2	2	1	blindfold	counterclockwise	practice	Free	1	0.5	-0.25	5.278992	-0.85433	-1.45564	1.1935	1.97936912395789	-1.136284	-11.37495	1.172846
Trial2	2	1	blindfold	counterclockwise	practice	Free	1	0.5	-0.25	5.298996	-0.85885	-1.45568	1.19515	1.9836662780038	-1.029936	-11.15913	1.659472
Trial2	2	1	blindfold	counterclockwise	practice	Free	1	0.5	-0.25	5.319	-0.86172	-1.4556	1.1968	1.98683453937674	-0.979048	-11.00255	1.730815
Trial2	2	1	blindfold	counterclockwise	practice	Free	1	0.5	-0.25	5.338989	-0.86343	-1.45554	1.1978	1.98873474273536	-0.80286	-11.1422	1.226439
Trial2	2	1	blindfold	counterclockwise	practice	Free	1	0.5	-0.25	5.358994	-0.86422	-1.45562	1.19785	1.98931287117333	-0.620291	-11.15067	0.926972
Trial2	2	1	blindfold	counterclockwise	practice	Free	1	0.5	-0.25	5.378998	-0.86425	-1.45562	1.19787	1.98934804841313	-0.456362	-11.40034	0.691075
Trial2	2	1	blindfold	counterclockwise	practice	Free	1	0.5	-0.25	5.398987	-0.86427	-1.45567	1.19784	1.98933991890789	-0.316595	-11.44689	-0.113042
Trial2	2	1	blindfold	counterclockwise	practice	Free	1	0.5	-0.25	5.418991	-0.86428	-1.45571	1.19778	1.9893031053426	-0.147022	-11.48921	-0.912479
Trial2	2	1	blindfold	counterclockwise	practice	Free	1	0.5	-0.25	5.438995	-0.86429	-1.45575	1.19751	1.98911347418894	-0.036572	-11.68387	-1.68479
Trial2	2	1	blindfold	counterclockwise	practice	Free	1	0.5	-0.25	5.459	-0.86426	-1.45602	1.19725	1.98890367315135	0.419613	-12.45406	-3.116916
Trial2	2	1	blindfold	counterclockwise	practice	Free	1	0.5	-0.25	5.478989	-0.86423	-1.4562	1.19614	1.98807552550886	0.514484	-12.70797	-3.976683
Trial2	2	1	blindfold	counterclockwise	practice	Free	1	0.5	-0.25	5.498993	-0.86409	-1.45633	1.19353	1.986081658182	0.519609	-12.8053	-5.146952
Trial2	2	1	blindfold	counterclockwise	practice	Free	1	0.5	-0.25	5.518997	-0.86383	-1.45639	1.1888	1.982467630448	0.399264	-12.77145	-5.634601
Trial2	2	1	blindfold	counterclockwise	practice	Free	1	0.5	-0.25	5.539001	-0.86347	-1.45637	1.17384	1.97138803983188	0.245665	-12.6318	-5.419536
Trial2	2	1	blindfold	counterclockwise	practice	Free	1	0.5	-0.25	5.55899	-0.86269	-1.45654	1.16382	1.96362191676969	0.073441	-13.62627	-5.276108
Trial2	2	1	blindfold	counterclockwise	practice	Free	1	0.5	-0.25	5.578995	-0.86238	-1.45673	1.15219	1.95504882027937	0.012956	-13.52894	-5.750585
Trial2	2	1	blindfold	counterclockwise	practice	Free	1	0.5	-0.25	5.598999	-0.86211	-1.45676	1.13804	1.94473612512354	0.07171	-13.13115	-5.928865
Trial2	2	1	blindfold	counterclockwise	practice	Free	1	0.5	-0.25	5.618988	-0.86183	-1.45661	1.12267	1.93359872172249	0.170773	-12.79684	-5.793741
Trial2	2	1	blindfold	counterclockwise	practice	Free	1	0.5	-0.25	5.638992	-0.86151	-1.45641	1.08324	1.90558085783409	0.0080726	-12.60217	-5.838074
Trial2	2	1	blindfold	counterclockwise	practice	Free	1	0.5	-0.25	5.658997	-0.86096	-1.45649	1.06207	1.89043377469491	0.054898	-13.69398	-5.350635
Trial2	2	1	blindfold	counterclockwise	practice	Free	1	0.5	-0.25	5.679001	-0.8607301	-1.45675	1.03906	1.87436974720772	-0.268818	-14.09177	-5.212048
Trial2	2	1	blindfold	counterclockwise	practice	Free	1	0.5	-0.25	5.69899	-0.86061	-1.45704	1.01327	1.85663963632638	0.074877	-14.73923	-5.45983
Trial2	2	1	blindfold	counterclockwise	practice	Free	1	0.5	-0.25	5.718994	-0.8605	-1.45723	0.98841	1.83973354282351	0.190874	-13.88441	-5.51318
Trial2	2	1	blindfold	counterclockwise	practice	Free	1	0.5	-0.25	5.738998	-0.86024	-1.457	0.93295	1.80267122895668	0.341688	-13.23695	-4.962567
Trial2	2	1	blindfold	counterclockwise	practice	Free	1	0.5	-0.25	5.758987	-0.85913	-1.45679	0.9034001	1.78257289644141	0.168804	-14.50225	-5.920204
Trial2	2	1	blindfold	counterclockwise	practice	Free	1	0.5	-0.25	5.778992	-0.85847	-1.45708	0.87047	1.76093548058728	0.270897	-14.23142	-5.96805
Trial2	2	1	blindfold	counterclockwise	practice	Free	1	0.5	-0.25	5.798996	-0.85764	-1.45709	0.83963	1.74082734283445	0.449453	-13.86325	-4.67917
Trial2	2	1	blindfold	counterclockwise	practice	Free	1	0.5	-0.25	5.819	-0.85664	-1.45695	0.80578	1.71905306303402	0.123639	-14.00713	-5.175913
Trial2	2	1	blindfold	counterclockwise	practice	Free	1	0.5	-0.25	5.838989	-0.85567	-1.45705	0.73692	1.67685782538232	0.070546	-14.96352	-5.883497
Trial2	2	1	blindfold	counterclockwise	practice	Free	1	0.5	-0.25	5.858994	-0.8538001	-1.45727	0.70211	1.65507946511789	-0.174727	-13.68975	-4.169779
Trial2	2	1	blindfold	counterclockwise	practice	Free	1	0.5	-0.25	5.878998	-0.8530999	-1.45706	0.66523	1.63356220328421	-0.032895	-14.54034	-5.537551
Trial2	2	1	blindfold	counterclockwise	practice	Free	1	0.5	-0.25	5.898987	-0.85247	-1.45714	0.62853	1.61275857326525	0.367432	-14.31182	-5.219883
Trial2	2	1	blindfold	counterclockwise	practice	Free	1	0.5	-0.25	5.918991	-0.85164	-1.45702	0.59086	1.59184684189346	0.274966	-13.15654	-5.164134
Trial2	2	1	blindfold	counterclockwise	practice	Free	1	0.5	-0.25	5.938995	-0.85075	-1.45674	0.50965	1.54970758221861	0.441212	-13.85902	-5.530124
Trial2	2	1	blindfold	counterclockwise	practice	Free	1	0.5	-0.25	5.959	-0.84785	-1.45681	0.46792	1.52712431139342	0.12985	-13.54587	-4.910488
Trial2	2	1	blindfold	counterclockwise	practice	Free	1	0.5	-0.25	5.978989	-0.84605	-1.45686	0.42696	1.50669356447454	0.382102	-14.40915	-4.733446
Trial2	2	1	blindfold	counterclockwise	practice	Free	1	0.5	-0.25	5.998993	-0.8442	-1.45699	0.38571	1.48694347097325	0.178448	-13.05921	-4.431766
Trial2	2	1	blindfold	counterclockwise	practice	Free	1	0.5	-0.25	6.018997	-0.84238	-1.45667	0.34527	1.46844489593116	-0.035652	-13.09306	-4.668228
Trial2	2	1	blindfold	counterclockwise	practice	Free	1	0.5	-0.25	6.039001	-0.84072	-1.45658	0.26309	1.43554570657265	0.307005	-13.48662	-3.139466
Trial2	2	1	blindfold	counterclockwise	practice	Free	1	0.5	-0.25	6.05899	-0.8371199	-1.45657	0.22463	1.41885988066781	0.457388	-14.13409	-2.539244
Trial2	2	1	blindfold	counterclockwise	practice	Free	1	0.5	-0.25	6.078995	-0.83521	-1.45684	0.18634	1.40469869045285	0.433019	-13.18616	-2.731344
Trial2	2	1	blindfold	counterclockwise	practice	Free	1	0.5	-0.25	6.098999	-0.83314	-1.45674	0.14976	1.39178675273278	0.217304	-13.30465	-3.460483
Trial2	2	1	blindfold	counterclockwise	practice	Free	1	0.5	-0.25	6.118988	-0.83113	-1.45671	0.11311	1.37976665678876	0.362297	-13.59242	-2.938792
Trial2	2	1	blindfold	counterclockwise	practice	Free	1	0.5	-0.25	6.138992	-0.82915	-1.45671	0.044188	1.36131787545191	-0.392641	-12.67412	-2.560955
Trial2	2	1	blindfold	counterclockwise	practice	Free	1	0.5	-0.25	6.158997	-0.82627	-1.45673	0.011956	1.35189238381355	-0.095197	-13.78708	-2.54726
Trial2	2	1	blindfold	counterclockwise	practice	Free	1	0.5	-0.25	6.179001	-0.82535	-1.45674	-0.019465	1.34525052437863	-0.29524	-12.42867	-2.820476
Trial2	2	1	blindfold	counterclockwise	practice	Free	1	0.5	-0.25	6.19899	-0.82468	-1.45643	-0.050787	1.33957568017419	-0.014921	-13.03805	-3.804895
Trial2	2	1	blindfold	counterclockwise	practice	Free	1	0.5	-0.25	6.218994	-0.8241	-1.45647	-0.081794	1.33474121630923	0.458986	-13.09729	-3.544112
Trial2	2	1	blindfold	counterclockwise	practice	Free	1	0.5	-0.25	6.238998	-0.82329	-1.4565	-0.14509	1.32744209180755	0.346918	-12.29749	-3.605114
Trial2	2	1	blindfold	counterclockwise	practice	Free	1	0.5	-0.25	6.258987	-0.82112	-1.45656	-0.17683	1.32314472636664	0.490052	-13.50355	-4.374017
Trial2	2	1	blindfold	counterclockwise	practice	Free	1	0.5	-0.25	6.278992	-0.81969	-1.45666	-0.20936	1.32031559781489	0.396433	-12.62333	-3.464282
Trial2	2	1	blindfold	counterclockwise	practice	Free	1	0.5	-0.25	6.298996	-0.81804	-1.45641	-0.24245	1.31806163710662	0.024667	-12.88994	-4.404992
Trial2	2	1	blindfold	counterclockwise	practice	Free	1	0.5	-0.25	6.319	-0.81645	-1.45654	-0.2741	1.31667057849297	0.077641	-14.09177	-4.718567
Trial2	2	1	blindfold	counterclockwise	practice	Free	1	0.5	-0.25	6.338989	-0.81504	-1.45687	-0.34074	1.318166883812	-0.087724	-13.6305	-3.881664
Trial2	2	1	blindfold	counterclockwise	practice	Free	1	0.5	-0.25	6.358994	-0.81297	-1.45661	-0.37532	1.31893723828527	-0.356004	-13.69821	-4.661634
Trial2	2	1	blindfold	counterclockwise	practice	Free	1	0.5	-0.25	6.378998	-0.81254	-1.45677	-0.40743	1.32194759369455	-0.310529	-13.67705	-3.28516
Trial2	2	1	blindfold	counterclockwise	practice	Free	1	0.5	-0.25	6.398987	-0.81239	-1.45672	-0.44127	1.32625474303416	-0.339297	-12.70797	-3.5971
Trial2	2	1	blindfold	counterclockwise	practice	Free	1	0.5	-0.25	6.418991	-0.81261	-1.45658	-0.47403	1.33159098082451	-0.302341	-13.75322	-3.964202
Trial2	2	1	blindfold	counterclockwise	practice	Free	1	0.5	-0.25	6.438995	-0.81299	-1.45677	-0.53944	1.3445141373842	-0.040981	-13.88018	-3.357051
Trial2	2	1	blindfold	counterclockwise	practice	Free	1	0.5	-0.25	6.459	-0.8139	-1.45665	-0.57181	1.35273606983324	-0.115443	-13.56279	-4.157613
Trial2	2	1	blindfold	counterclockwise	practice	Free	1	0.5	-0.25	6.478989	-0.81446	-1.45673	-0.60464	1.36146045567816	-0.085399	-13.95212	-3.274224
Trial2	2	1	blindfold	counterclockwise	practice	Free	1	0.5	-0.25	6.498993	-0.81502	-1.45678	-0.63609	1.37052653455595	-0.269503	-12.84339	-3.605329
Trial2	2	1	blindfold	counterclockwise	practice	Free	1	0.5	-0.25	6.518997	-0.81578	-1.45661	-0.66735	1.38038333110244	-0.352516	-13.32581	-3.774153
Trial2	2	1	blindfold	counterclockwise	practice	Free	1	0.5	-0.25	6.539001	-0.8167	-1.45664	-0.72864	1.40099789808008	-0.156263	-13.57549	-3.086102
Trial2	2	1	blindfold	counterclockwise	practice	Free	1	0.5	-0.25	6.55899	-0.81887	-1.45657	-0.75851	1.41350645966819	-0.182129	-13.29619	-4.020622
Trial2	2	1	blindfold	counterclockwise	practice	Free	1	0.5	-0.25	6.578995	-0.82015	-1.45661	-0.78824	1.42565715354851	-0.151915	-13.74053	-3.781205
Trial2	2	1	blindfold	counterclockwise	practice	Free	1	0.5	-0.25	6.598999	-0.8214099	-1.45677	-0.81836	1.43845656455818	-0.162355	-13.16924	-3.276873
Trial2	2	1	blindfold	counterclockwise	practice	Free	1	0.5	-0.25	6.618988	-0.82271	-1.45663	-0.84769	1.45148035931644	-0.126903	-12.78414	-3.911881
Trial2	2	1	blindfold	counterclockwise	practice	Free	1	0.5	-0.25	6.638992	-0.82402	-1.45652	-0.90686	1.47800335880679	-0.235131	-13.39775	-3.971247
Trial2	2	1	blindfold	counterclockwise	practice	Free	1	0.5	-0.25	6.658997	-0.82661	-1.45661	-0.93517	1.49310150029404	-0.164584	-12.6318	-3.114362
Trial2	2	1	blindfold	counterclockwise	practice	Free	1	0.5	-0.25	6.679001	-0.82792	-1.45647	-0.96399	1.50769797604858	-0.19116	-13.1904	-3.452075
Trial2	2	1	blindfold	counterclockwise	practice	Free	1	0.5	-0.25	6.69899	-0.82925	-1.45656	-0.99113	1.52189985635559	-0.120297	-13.54163	-3.00775
Trial2	2	1	blindfold	counterclockwise	practice	Free	1	0.5	-0.25	6.718994	-0.83046	-1.45672	-1.01721	1.5358173326346	-0.166222	-13.13961	-2.645244
Trial2	2	1	blindfold	counterclockwise	practice	Free	1	0.5	-0.25	6.738998	-0.83169	-1.45659	-1.06746	1.56257450476876	-0.144045	-12.83492	-3.039863
Trial2	2	1	blindfold	counterclockwise	practice	Free	1	0.5	-0.25	6.758987	-0.83421	-1.45665	-1.0895	1.57634908369952	-0.172556	-13.58395	-1.44705
Trial2	2	1	blindfold	counterclockwise	practice	Free	1	0.5	-0.25	6.778992	-0.83535	-1.45673	-1.10983	1.58822775029045	-0.118434	-13.27926	-1.206278
Trial2	2	1	blindfold	counterclockwise	practice	Free	1	0.5	-0.25	6.798996	-0.83646	-1.45666	-1.12812	1.59913099999287	-0.20305	-13.30888	-2.218948
Trial2	2	1	blindfold	counterclockwise	practice	Free	1	0.5	-0.25	6.819	-0.83755	-1.45673	-1.14559	1.60969614782161	0.067957	-14.15524	-2.962265
Trial2	2	1	blindfold	counterclockwise	practice	Free	1	0.5	-0.25	6.838989	-0.8384	-1.45697	-1.17883	1.62912233289366	-0.0050016	-14.1087	-3.043124
Trial2	2	1	blindfold	counterclockwise	practice	Free	1	0.5	-0.25	6.858994	-0.83957	-1.45671	-1.19461	1.63912658393886	0.182855	-12.8984	-3.23106
Trial2	2	1	blindfold	counterclockwise	practice	Free	1	0.5	-0.25	6.878998	-0.83982	-1.4565	-1.21121	1.6489518592063	0.178572	-12.99996	-3.933386
Trial2	2	1	blindfold	counterclockwise	practice	Free	1	0.5	-0.25	6.898987	-0.83989	-1.45652	-1.22832	1.65904046005148	0.167603	-13.50355	-4.294055
Trial2	2	1	blindfold	counterclockwise	practice	Free	1	0.5	-0.25	6.918991	-0.8398	-1.4567	-1.24436	1.66847708723674	0.063127	-13.41468	-3.60791
Trial2	2	1	blindfold	counterclockwise	practice	Free	1	0.5	-0.25	6.938995	-0.83969	-1.4567	-1.27635	1.68765031393152	-0.087899	-12.96188	-3.048905
Trial2	2	1	blindfold	counterclockwise	practice	Free	1	0.5	-0.25	6.959	-0.83968	-1.45655	-1.29168	1.69700907816398	0.0010246	-13.67705	-3.52022
Trial2	2	1	blindfold	counterclockwise	practice	Free	1	0.5	-0.25	6.978989	-0.8397	-1.45674	-1.30758	1.70683087911179	-0.059624	-13.68975	-3.94338
Trial2	2	1	blindfold	counterclockwise	practice	Free	1	0.5	-0.25	6.998993	-0.83978	-1.45683	-1.32297	1.71647161682665	-0.178628	-13.3512	-3.725197
Trial2	2	1	blindfold	counterclockwise	practice	Free	1	0.5	-0.25	7.018997	-0.83999	-1.4567	-1.338	1.72606992379252	-0.194303	-12.9915	-2.643845
Trial2	2	1	blindfold	counterclockwise	practice	Free	1	0.5	-0.25	7.039001	-0.84035	-1.45653	-1.36214	1.74166406627916	-0.224447	-12.92802	-1.818363
Trial2	2	1	blindfold	counterclockwise	practice	Free	1	0.5	-0.25	7.05899	-0.84123	-1.45672	-1.37095	1.74797793809043	-0.058608	-14.1087	-1.195991
Trial2	2	1	blindfold	counterclockwise	practice	Free	1	0.5	-0.25	7.078995	-0.84158	-1.45698	-1.3776	1.75251780115948	0.013031	-14.11293	-1.150437
Trial2	2	1	blindfold	counterclockwise	practice	Free	1	0.5	-0.25	7.098999	-0.84178	-1.45704	-1.38201	1.7555113752498	0.0017213	-13.71091	-1.377479
Trial2	2	1	blindfold	counterclockwise	practice	Free	1	0.5	-0.25	7.118988	-0.84189	-1.45688	-1.38471	1.75733766318009	0.096098	-13.43161	-1.558585
Trial2	2	1	blindfold	counterclockwise	practice	Free	1	0.5	-0.25	7.138992	-0.8418601	-1.45674	-1.38577	1.7579993797316	0.277328	-13.5501	-1.574947
Trial2	2	1	blindfold	counterclockwise	practice	Free	1	0.5	-0.25	7.158997	-0.84173	-1.45683	-1.38578	1.7579065802579	0.600176	-13.82093	-0.385024
Trial2	2	1	blindfold	counterclockwise	practice	Free	1	0.5	-0.25	7.179001	-0.8417	-1.45687	-1.38577	1.75787718181391	0.636277	-13.69398	0.0069924
Trial2	2	1	blindfold	counterclockwise	practice	Free	1	0.5	-0.25	7.19899	-0.84166	-1.45686	-1.38573	1.75782085364685	0.70802	-13.6305	0.450216
Trial2	2	1	blindfold	counterclockwise	practice	Free	1	0.5	-0.25	7.218994	-0.84162	-1.45684	-1.38566	1.75774511634563	0.710036	-13.69821	1.029228
Trial2	2	1	blindfold	counterclockwise	practice	Free	1	0.5	-0.25	7.238998	-0.84159	-1.45683	-1.38545	1.75758665210794	0.728495	-13.64743	1.64044
Trial2	2	1	blindfold	counterclockwise	practice	Free	1	0.5	-0.25	7.258987	-0.8415	-1.45684	-1.38535	1.75745326113689	1.012189	-13.89287	1.99999
Trial2	2	1	blindfold	counterclockwise	practice	Free	1	0.5	-0.25	7.278992	-0.84144	-1.45692	-1.38527	1.75735584758599	1.249482	-14.1764	1.615224
Trial2	2	1	blindfold	counterclockwise	practice	Free	1	0.5	-0.25	7.298996	-0.84136	-1.45707	-1.38521	1.75725597611054	1.694612	-14.43454	1.185528
Trial2	2	1	blindfold	counterclockwise	practice	Free	1	0.5	-0.25	7.319	-0.8412499	-1.4572	-1.38518	1.7571525356207	2.125047	-14.59535	0.851238
Trial2	2	1	blindfold	counterclockwise	practice	Free	1	0.5	-0.25	7.338989	-0.84113	-1.45729	-1.38515	1.75704158967485	2.629847	-14.74347	0.534068
Trial2	2	1	blindfold	counterclockwise	practice	Free	1	0.5	-0.25	7.358994	-0.84078	-1.45746	-1.38517	1.75678747210181	3.575071	-15.15818	-0.254791
Trial2	2	1	blindfold	counterclockwise	practice	Free	1	0.5	-0.25	7.378998	-0.84058	-1.45757	-1.38524	1.75667995502043	3.932947	-15.37824	-0.665906
Trial2	2	1	blindfold	counterclockwise	practice	Free	1	0.5	-0.25	7.398987	-0.84026	-1.45766	-1.38543	1.75655861863094	4.187681	-15.50942	-1.048023
Trial2	2	1	blindfold	counterclockwise	practice	Free	1	0.5	-0.25	7.418991	-0.8396	-1.45774	-1.3858	1.7562942378477	4.313332	-15.54328	-1.324025
Trial2	2	1	blindfold	counterclockwise	practice	Free	1	0.5	-0.25	7.438995	-0.83837	-1.45777	-1.38716	1.75623661888868	4.312441	-15.50942	-1.452434
Trial2	2	1	blindfold	counterclockwise	practice	Free	1	0.5	-0.25	7.459	-0.83451	-1.45775	-1.38824	1.75399751062737	4.236255	-15.52212	-1.756183
Trial2	2	1	blindfold	counterclockwise	practice	Free	1	0.5	-0.25	7.478989	-0.83183	-1.45778	-1.38969	1.75290172193631	4.286845	-15.72524	-1.917502
Trial2	2	1	blindfold	counterclockwise	practice	Free	1	0.5	-0.25	7.498993	-0.82848	-1.45786	-1.3914	1.75147167770369	4.38647	-15.9453	-1.985758
Trial2	2	1	blindfold	counterclockwise	practice	Free	1	0.5	-0.25	7.518997	-0.82463	-1.45796	-1.39342	1.74987255200768	4.515743	-16.0384	-1.980227
Trial2	2	1	blindfold	counterclockwise	practice	Free	1	0.5	-0.25	7.539001	-0.8201	-1.45802	-1.39938	1.75035377773904	4.647832	-16.06379	-2.336279
Trial2	2	1	blindfold	counterclockwise	practice	Free	1	0.5	-0.25	7.55899	-0.80832	-1.45806	-1.4033	1.74407631244889	4.816101	-16.20767	-2.660501
Trial2	2	1	blindfold	counterclockwise	practice	Free	1	0.5	-0.25	7.578995	-0.80104	-1.4581	-1.40778	1.7415968857345	4.820193	-16.29654	-2.446603
Trial2	2	1	blindfold	counterclockwise	practice	Free	1	0.5	-0.25	7.598999	-0.79256	-1.45813	-1.41244	1.73838371051136	4.547243	-16.34309	-2.355699
Trial2	2	1	blindfold	counterclockwise	practice	Free	1	0.5	-0.25	7.618988	-0.78362	-1.45816	-1.41736	1.73505326459754	4.32914	-16.38117	-2.309339
Trial2	2	1	blindfold	counterclockwise	practice	Free	1	0.5	-0.25	7.638992	-0.77421	-1.45818	-1.42816	1.73541705912827	4.265988	-16.33462	-2.383825
Trial2	2	1	blindfold	counterclockwise	practice	Free	1	0.5	-0.25	7.658997	-0.75385	-1.45809	-1.43353	1.72420502767788	4.163472	-16.0384	-1.920217
Trial2	2	1	blindfold	counterclockwise	practice	Free	1	0.5	-0.25	7.679001	-0.74324	-1.45804	-1.43898	1.72026715815261	4.244181	-16.15689	-1.8152
Trial2	2	1	blindfold	counterclockwise	practice	Free	1	0.5	-0.25	7.69899	-0.73192	-1.45809	-1.4442	1.71573326275363	4.330092	-16.43619	-1.759638
Trial2	2	1	blindfold	counterclockwise	practice	Free	1	0.5	-0.25	7.718994	-0.72054	-1.45818	-1.44952	1.71130537046607	4.495444	-16.52082	-1.930862
Trial2	2	1	blindfold	counterclockwise	practice	Free	1	0.5	-0.25	7.738998	-0.70872	-1.45825	-1.46071	1.7107959928116	4.650538	-16.50813	-2.043826
Trial2	2	1	blindfold	counterclockwise	practice	Free	1	0.5	-0.25	7.758987	-0.6827999	-1.45818	-1.4661	1.69644190358598	4.907303	-16.25845	-1.475551
Trial2	2	1	blindfold	counterclockwise	practice	Free	1	0.5	-0.25	7.778992	-0.66888	-1.45812	-1.47121	1.69045387171807	4.860687	-16.17805	-1.159766
Trial2	2	1	blindfold	counterclockwise	practice	Free	1	0.5	-0.25	7.798996	-0.6542	-1.45808	-1.47629	1.68403230785121	4.822681	-16.08071	-1.17561
Trial2	2	1	blindfold	counterclockwise	practice	Free	1	0.5	-0.25	7.819	-0.63834	-1.45806	-1.48118	1.67678928805492	4.866753	-16.1188	-1.282514
Trial2	2	1	blindfold	counterclockwise	practice	Free	1	0.5	-0.25	7.838989	-0.62224	-1.45804	-1.49082	1.67303826322549	4.797031	-16.0384	-1.168348
Trial2	2	1	blindfold	counterclockwise	practice	Free	1	0.5	-0.25	7.858994	-0.58743	-1.45795	-1.49514	1.65314180082565	5.011999	-15.76333	-0.626531
Trial2	2	1	blindfold	counterclockwise	practice	Free	1	0.5	-0.25	7.878998	-0.56968	-1.45788	-1.49912	1.64454127858588	5.161251	-15.70832	-0.406353
Trial2	2	1	blindfold	counterclockwise	practice	Free	1	0.5	-0.25	7.898987	-0.54937	-1.45785	-1.50264	1.63410047720712	5.103539	-15.75487	-0.432247
Trial2	2	1	blindfold	counterclockwise	practice	Free	1	0.5	-0.25	7.918991	-0.52941	-1.45787	-1.50597	1.62392906297332	5.076716	-15.80988	-0.534369
Trial2	2	1	blindfold	counterclockwise	practice	Free	1	0.5	-0.25	7.938995	-0.50873	-1.4579	-1.51302	1.61640202863773	5.081886	-15.82681	-0.770567
Trial2	2	1	blindfold	counterclockwise	practice	Free	1	0.5	-0.25	7.959	-0.46425	-1.4579	-1.51654	1.5918234069201	4.797836	-15.67446	-0.888116
Trial2	2	1	blindfold	counterclockwise	practice	Free	1	0.5	-0.25	7.978989	-0.44262	-1.45784	-1.52028	1.58181649064739	4.619065	-15.4798	-0.78317
Trial2	2	1	blindfold	counterclockwise	practice	Free	1	0.5	-0.25	7.998993	-0.41995	-1.45775	-1.52428	1.57165445246331	4.64682	-15.32322	-0.850441
Trial2	2	1	blindfold	counterclockwise	practice	Free	1	0.5	-0.25	8.018997	-0.39621	-1.45767	-1.52833	1.56119180291507	4.608019	-15.30206	-0.901675
Trial2	2	1	blindfold	counterclockwise	practice	Free	1	0.5	-0.25	8.039001	-0.37281	-1.45765	-1.53724	1.55524409578954	4.591442	-15.36554	-0.940849
Trial2	2	1	blindfold	counterclockwise	practice	Free	1	0.5	-0.25	8.05899	-0.32429	-1.45769	-1.54205	1.53259481660742	4.582083	-15.36977	-1.18588
Trial2	2	1	blindfold	counterclockwise	practice	Free	1	0.5	-0.25	8.078995	-0.29992	-1.45769	-1.54717	1.52398221966767	4.473142	-15.33592	-1.017961
Trial2	2	1	blindfold	counterclockwise	practice	Free	1	0.5	-0.25	8.098999	-0.27536	-1.45767	-1.55208	1.51545225243575	4.287708	-15.2809	-0.950319
Trial2	2	1	blindfold	counterclockwise	practice	Free	1	0.5	-0.25	8.118988	-0.25075	-1.45765	-1.55744	1.50765547626005	4.093421	-15.29783	-0.884969
Trial2	2	1	blindfold	counterclockwise	practice	Free	1	0.5	-0.25	8.138992	-0.22472	-1.45764	-1.56698	1.5032150251788	3.956439	-15.20896	-0.72213
Trial2	2	1	blindfold	counterclockwise	practice	Free	1	0.5	-0.25	8.158997	-0.17695	-1.45756	-1.57181	1.48507340146922	3.900957	-15.05239	-0.526581
Trial2	2	1	blindfold	counterclockwise	practice	Free	1	0.5	-0.25	8.179001	-0.15155	-1.45752	-1.5763	1.47769713946314	4.017255	-15.06508	-0.739862
Trial2	2	1	blindfold	counterclockwise	practice	Free	1	0.5	-0.25	8.19899	-0.12846	-1.45753	-1.58071	1.47164903700997	3.952281	-15.12433	-0.696653
Trial2	2	1	blindfold	counterclockwise	practice	Free	1	0.5	-0.25	8.218994	-0.10491	-1.45756	-1.58497	1.46562648531683	3.688444	-15.1074	-0.62644
Trial2	2	1	blindfold	counterclockwise	practice	Free	1	0.5	-0.25	8.238998	-0.08106299	-1.45755	-1.5928	1.46312887364629	3.611578	-14.92543	-0.41538
Trial2	2	1	blindfold	counterclockwise	practice	Free	1	0.5	-0.25	8.258987	-0.035548	-1.45742	-1.59625	1.44886181450664	3.372779	-14.82387	-0.368214
Trial2	2	1	blindfold	counterclockwise	practice	Free	1	0.5	-0.25	8.278992	-0.014021	-1.45741	-1.59963	1.44420175889383	3.327281	-14.83657	-0.460378
Trial2	2	1	blindfold	counterclockwise	practice	Free	1	0.5	-0.25	8.298996	0.0068078	-1.45741	-1.60271	1.43981349960577	3.286128	-14.76039	-0.425919
Trial2	2	1	blindfold	counterclockwise	practice	Free	1	0.5	-0.25	8.319	0.027534	-1.4574	-1.60552	1.43549943159434	3.307711	-14.77309	-0.298464
Trial2	2	1	blindfold	counterclockwise	practice	Free	1	0.5	-0.25	8.338989	0.046987	-1.45739	-1.6104	1.43384407657993	3.333303	-14.84926	-0.222187
Trial2	2	1	blindfold	counterclockwise	practice	Free	1	0.5	-0.25	8.358994	0.084063	-1.4574	-1.61248	1.42455436316356	3.398973	-14.73077	-0.268751
Trial2	2	1	blindfold	counterclockwise	practice	Free	1	0.5	-0.25	8.378998	0.10177	-1.45737	-1.6144	1.4213284517164	3.275825	-14.57843	-0.233367
Trial2	2	1	blindfold	counterclockwise	practice	Free	1	0.5	-0.25	8.398987	0.11995	-1.45731	-1.616	1.41788357534149	3.181289	-14.49379	-0.104902
Trial2	2	1	blindfold	counterclockwise	practice	Free	1	0.5	-0.25	8.418991	0.13596	-1.45726	-1.6173	1.41493268568509	3.179917	-14.51495	-0.017788
Trial2	2	1	blindfold	counterclockwise	practice	Free	1	0.5	-0.25	8.438995	0.15229	-1.45724	-1.61898	1.41244774083325	3.228872	-14.45147	0.074537
Trial2	2	1	blindfold	counterclockwise	practice	Free	1	0.5	-0.25	8.459	0.18227	-1.45717	-1.61938	1.40575742425573	3.082258	-14.22719	0.180118
Trial2	2	1	blindfold	counterclockwise	practice	Free	1	0.5	-0.25	8.478989	0.19556	-1.45712	-1.61964	1.40306714671656	3.161197	-14.12986	0.073012
Trial2	2	1	blindfold	counterclockwise	practice	Free	1	0.5	-0.25	8.498993	0.20941	-1.45707	-1.61971	1.40019567891491	3.14206	-14.02406	0.15025
Trial2	2	1	blindfold	counterclockwise	practice	Free	1	0.5	-0.25	8.518997	0.22148	-1.45702	-1.61963	1.39766221662854	3.098499	-13.86748	0.187537
Trial2	2	1	blindfold	counterclockwise	practice	Free	1	0.5	-0.25	8.539001	0.23375	-1.45695	-1.61953	1.3951707323986	3.212513	-13.82093	0.060506
Trial2	2	1	blindfold	counterclockwise	practice	Free	1	0.5	-0.25	8.55899	0.25681	-1.45695	-1.61971	1.3911314709548	3.388498	-14.02406	-0.245672
Trial2	2	1	blindfold	counterclockwise	practice	Free	1	0.5	-0.25	8.578995	0.26768	-1.45699	-1.61991	1.38946967811982	3.225594	-13.91403	-0.060497
Trial2	2	1	blindfold	counterclockwise	practice	Free	1	0.5	-0.25	8.598999	0.27811	-1.45694	-1.62002	1.38787237686077	3.093863	-13.56703	0.070246
Trial2	2	1	blindfold	counterclockwise	practice	Free	1	0.5	-0.25	8.618988	0.28805	-1.45682	-1.61996	1.38625877695733	2.932535	-13.35967	0.190651
Trial2	2	1	blindfold	counterclockwise	practice	Free	1	0.5	-0.25	8.638992	0.29772	-1.4567	-1.61965	1.38450653015926	2.951767	-13.42738	0.131411
Trial2	2	1	blindfold	counterclockwise	practice	Free	1	0.5	-0.25	8.658997	0.31485	-1.45676	-1.6195	1.38195907859852	2.687444	-13.65589	0.071326
Trial2	2	1	blindfold	counterclockwise	practice	Free	1	0.5	-0.25	8.679001	0.32212	-1.45682	-1.61945	1.3809542061126	2.783096	-13.66859	-0.083104
Trial2	2	1	blindfold	counterclockwise	practice	Free	1	0.5	-0.25	8.69899	0.32867	-1.45683	-1.61952	1.38019534403871	2.89935	-13.57972	-0.122317
Trial2	2	1	blindfold	counterclockwise	practice	Free	1	0.5	-0.25	8.718994	0.3348	-1.45681	-1.61968	1.37960651747183	2.979311	-13.6432	-0.175344
Trial2	2	1	blindfold	counterclockwise	practice	Free	1	0.5	-0.25	8.738998	0.34026	-1.45681	-1.61995	1.37923156048177	3.08206	-13.63473	-0.126712
Trial2	2	1	blindfold	counterclockwise	practice	Free	1	0.5	-0.25	8.758987	0.35014	-1.45681	-1.61999	1.37816203472302	3.153863	-13.51624	0.066798
Trial2	2	1	blindfold	counterclockwise	practice	Free	1	0.5	-0.25	8.778992	0.35452	-1.45677	-1.62009	1.37779209359396	3.212513	-13.54163	-0.098144
Trial2	2	1	blindfold	counterclockwise	practice	Free	1	0.5	-0.25	8.798996	0.35863	-1.45678	-1.62034	1.37761296830606	3.214774	-13.69821	-0.320787
Trial2	2	1	blindfold	counterclockwise	practice	Free	1	0.5	-0.25	8.819	0.36259	-1.45683	-1.62067	1.37754043646891	3.240128	-13.77861	-0.415437
Trial2	2	1	blindfold	counterclockwise	practice	Free	1	0.5	-0.25	8.838989	0.36618	-1.45686	-1.62066	1.37717699772904	3.306247	-13.59665	-0.101457
Trial2	2	1	blindfold	counterclockwise	practice	Free	1	0.5	-0.25	8.858994	0.37306	-1.45661	-1.62019	1.3760575822037	3.54556	-12.8984	0.63344
Trial2	2	1	blindfold	counterclockwise	practice	Free	1	0.5	-0.25	8.878998	0.37668	-1.45645	-1.61947	1.37501123630226	3.557494	-12.63603	0.813855
Trial2	2	1	blindfold	counterclockwise	practice	Free	1	0.5	-0.25	8.898987	0.38063	-1.45633	-1.61857	1.37376597575652	3.461753	-12.48368	0.772896
Trial2	2	1	blindfold	counterclockwise	practice	Free	1	0.5	-0.25	8.918991	0.38485	-1.45625	-1.61767	1.37250898268284	3.367983	-12.41174	0.69387
Trial2	2	1	blindfold	counterclockwise	practice	Free	1	0.5	-0.25	8.938995	0.38942	-1.45621	-1.61622	1.37068778739876	3.271229	-12.37366	0.428149
Trial2	2	1	blindfold	counterclockwise	practice	Free	1	0.5	-0.25	8.959	0.39842	-1.45621	-1.61572	1.36949238256962	3.013209	-12.57678	0.223433
Trial2	2	1	blindfold	counterclockwise	practice	Free	1	0.5	-0.25	8.978989	0.40297	-1.45627	-1.61531	1.36875347942511	3.016838	-12.66142	0.263451
Trial2	2	1	blindfold	counterclockwise	practice	Free	1	0.5	-0.25	8.998993	0.40718	-1.45632	-1.61498	1.36813226794592	3.060094	-12.66988	0.246218
Trial3	1	1	blindfold	counterclockwise	practice	Guided	1	-0.5	-0.5	0	-0.53358	-1.45407	-1.30108	0.801783489908369	2.521141	-8.59466	-2.379664
Trial3	1	1	blindfold	counterclockwise	practice	Guided	1	-0.5	-0.5	0.0008392334	-0.53355	-1.45407	-1.30108	0.801782234808858	2.551321	-8.590428	-2.373357
Trial3	1	1	blindfold	counterclockwise	practice	Guided	1	-0.5	-0.5	0.02084351	-0.53355	-1.45407	-1.3011	0.801802244429018	2.551321	-8.590428	-2.373357
Trial3	1	1	blindfold	counterclockwise	practice	Guided	1	-0.5	-0.5	0.04083252	-0.53332	-1.45416	-1.30111	0.80180253863733	2.527964	-8.603124	-2.361401
Trial3	1	1	blindfold	counterclockwise	practice	Guided	1	-0.5	-0.5	0.06083679	-0.53298	-1.45425	-1.30113	0.801808611374409	2.501243	-8.611587	-2.363936
Trial3	1	1	blindfold	counterclockwise	practice	Guided	1	-0.5	-0.5	0.08084106	-0.53254	-1.45429	-1.30114	0.8018006390719	2.505623	-8.598892	-2.374052
Trial3	1	1	blindfold	counterclockwise	practice	Guided	1	-0.5	-0.5	0.1008301	-0.53205	-1.4543	-1.30116	0.801800794198569	2.538649	-8.598892	-2.389613
Trial3	1	1	blindfold	counterclockwise	practice	Guided	1	-0.5	-0.5	0.1208344	-0.53145	-1.45431	-1.30117	0.801787039124255	2.528353	-8.653905	-2.341109
Trial3	1	1	blindfold	counterclockwise	practice	Guided	1	-0.5	-0.5	0.1408386	-0.52999	-1.45433	-1.30118	0.80174110638918	2.530321	-8.704687	-2.387286
Trial3	1	1	blindfold	counterclockwise	practice	Guided	1	-0.5	-0.5	0.1608429	-0.52912	-1.45434	-1.30119	0.801718922692885	2.556579	-8.73431	-2.380331
Trial3	1	1	blindfold	counterclockwise	practice	Guided	1	-0.5	-0.5	0.1808319	-0.52811	-1.45436	-1.3012	0.80169288026442	2.59487	-8.742773	-2.442098
Trial3	1	1	blindfold	counterclockwise	practice	Guided	1	-0.5	-0.5	0.2008362	-0.52709	-1.45437	-1.3012	0.801657761271945	2.588926	-8.725846	-2.407936
Trial3	1	1	blindfold	counterclockwise	practice	Guided	1	-0.5	-0.5	0.2208405	-0.5259	-1.45437	-1.30118	0.801598534714037	2.57851	-8.713151	-2.403275
Trial3	1	1	blindfold	counterclockwise	practice	Guided	1	-0.5	-0.5	0.2408295	-0.52327	-1.45435	-1.30117	0.801507859399259	2.565848	-8.704687	-2.326308
Trial3	1	1	blindfold	counterclockwise	practice	Guided	1	-0.5	-0.5	0.2608337	-0.52182	-1.45434	-1.30116	0.801457062475252	2.506326	-8.645442	-2.323386
Trial3	1	1	blindfold	counterclockwise	practice	Guided	1	-0.5	-0.5	0.280838	-0.52027	-1.45433	-1.30115	0.801406469185532	2.483573	-8.632746	-2.312315
Trial3	1	1	blindfold	counterclockwise	practice	Guided	1	-0.5	-0.5	0.3008423	-0.51873	-1.45432	-1.30113	0.801348974895773	2.404735	-8.577733	-2.234033
Trial3	1	1	blindfold	counterclockwise	practice	Guided	1	-0.5	-0.5	0.3208313	-0.51717	-1.45429	-1.30106	0.801243950924756	2.294754	-8.552342	-2.115431
Trial3	1	1	blindfold	counterclockwise	practice	Guided	1	-0.5	-0.5	0.3408356	-0.51442	-1.45425	-1.30103	0.801159822993495	2.204915	-8.488865	-2.014948
Trial3	1	1	blindfold	counterclockwise	practice	Guided	1	-0.5	-0.5	0.3608398	-0.51325	-1.45423	-1.30102	0.801129486244057	2.16212	-8.421156	-2.024319
Trial3	1	1	blindfold	counterclockwise	practice	Guided	1	-0.5	-0.5	0.3808289	-0.51223	-1.45422	-1.30101	0.801103252858059	2.131835	-8.442315	-1.975265
Trial3	1	1	blindfold	counterclockwise	practice	Guided	1	-0.5	-0.5	0.4008331	-0.51145	-1.45422	-1.301	0.801081831527874	2.109126	-8.450779	-1.998939
Trial3	1	1	blindfold	counterclockwise	practice	Guided	1	-0.5	-0.5	0.4208374	-0.51086	-1.45422	-1.301	0.801073616239099	2.098053	-8.42962	-1.976823
Trial3	1	1	blindfold	counterclockwise	practice	Guided	1	-0.5	-0.5	0.4408417	-0.51034	-1.45424	-1.301	0.801066734774699	2.128342	-8.463474	-2.017708
Trial3	1	1	blindfold	counterclockwise	practice	Guided	1	-0.5	-0.5	0.4608307	-0.51024	-1.45423	-1.301	0.801065450789376	2.1154	-8.446547	-2.022894
Trial3	1	1	blindfold	counterclockwise	practice	Guided	1	-0.5	-0.5	0.480835	-0.51014	-1.45423	-1.301	0.801064178520165	2.011645	-8.455011	-2.002457
Trial3	1	1	blindfold	counterclockwise	practice	Guided	1	-0.5	-0.5	0.5008392	-0.51004	-1.45422	-1.301	0.801062918736491	1.948061	-8.395766	-1.99202
Trial3	1	1	blindfold	counterclockwise	practice	Guided	1	-0.5	-0.5	0.5208435	-0.50994	-1.45422	-1.301	0.801061672178019	1.883182	-8.387302	-1.95745
Trial3	1	1	blindfold	counterclockwise	practice	Guided	1	-0.5	-0.5	0.5408325	-0.50976	-1.4542	-1.301	0.801059458782457	1.828645	-8.387302	-1.949356
Trial3	1	1	blindfold	counterclockwise	practice	Guided	1	-0.5	-0.5	0.5608368	-0.50967	-1.4542	-1.301	0.801058367250833	1.907123	-8.442315	-1.980242
Trial3	1	1	blindfold	counterclockwise	practice	Guided	1	-0.5	-0.5	0.5808411	-0.50958	-1.45421	-1.301	0.801057285830035	1.925601	-8.501561	-2.019103
Trial3	1	1	blindfold	counterclockwise	practice	Guided	1	-0.5	-0.5	0.6008301	-0.50948	-1.45423	-1.301	0.801056095953045	2.011054	-8.501561	-2.080713
Trial3	1	1	blindfold	counterclockwise	practice	Guided	1	-0.5	-0.5	0.6208344	-0.50938	-1.45424	-1.30102	0.80107482514849	2.077859	-8.535415	-2.149
Trial3	1	1	blindfold	counterclockwise	practice	Guided	1	-0.5	-0.5	0.6408386	-0.50917	-1.45428	-1.30103	0.801082526001113	2.265936	-8.675064	-2.224612
Trial3	1	1	blindfold	counterclockwise	practice	Guided	1	-0.5	-0.5	0.6608429	-0.50905	-1.4543	-1.30104	0.801091174467539	2.3402	-8.691992	-2.281696
Trial3	1	1	blindfold	counterclockwise	practice	Guided	1	-0.5	-0.5	0.6808319	-0.50893	-1.45433	-1.30105	0.801099840936306	2.436455	-8.730078	-2.301076
Trial3	1	1	blindfold	counterclockwise	practice	Guided	1	-0.5	-0.5	0.7008362	-0.50878	-1.45435	-1.30107	0.801118089379277	2.473627	-8.80625	-2.316321
Trial3	1	1	blindfold	counterclockwise	practice	Guided	1	-0.5	-0.5	0.7208405	-0.50858	-1.45437	-1.30111	0.801155854870517	2.529873	-8.772396	-2.362562
Trial3	1	1	blindfold	counterclockwise	practice	Guided	1	-0.5	-0.5	0.7408295	-0.50794	-1.45438	-1.30113	0.801169402028952	2.52689	-8.768164	-2.418065
Trial3	1	1	blindfold	counterclockwise	practice	Guided	1	-0.5	-0.5	0.7608337	-0.5075	-1.45438	-1.30114	0.801175175346007	2.513972	-8.780859	-2.352519
Trial3	1	1	blindfold	counterclockwise	practice	Guided	1	-0.5	-0.5	0.780838	-0.50702	-1.45439	-1.30115	0.801180838957107	2.430868	-8.768164	-2.329613
Trial3	1	1	blindfold	counterclockwise	practice	Guided	1	-0.5	-0.5	0.8008423	-0.50656	-1.45439	-1.30116	0.80118683425871	2.467691	-8.780859	-2.412582
Trial3	1	1	blindfold	counterclockwise	practice	Guided	1	-0.5	-0.5	0.8208313	-0.50611	-1.45439	-1.30121	0.801233223689508	2.478748	-8.776628	-2.438642
Trial3	1	1	blindfold	counterclockwise	practice	Guided	1	-0.5	-0.5	0.8408356	-0.5051	-1.45441	-1.30124	0.801256198349533	2.616687	-8.886654	-2.600464
Trial3	1	1	blindfold	counterclockwise	practice	Guided	1	-0.5	-0.5	0.8608398	-0.50447	-1.45444	-1.30129	0.801302383849029	2.746791	-8.979754	-2.681277
Trial3	1	1	blindfold	counterclockwise	practice	Guided	1	-0.5	-0.5	0.8808289	-0.50362	-1.45449	-1.30135	0.801358173790467	2.914625	-9.174417	-2.836615
Trial3	1	1	blindfold	counterclockwise	practice	Guided	1	-0.5	-0.5	0.9008331	-0.50252	-1.45457	-1.30141	0.80141404108705	3.085669	-9.314066	-2.97436
Trial3	1	1	blindfold	counterclockwise	practice	Guided	1	-0.5	-0.5	0.9208374	-0.50099	-1.45465	-1.30148	0.801480547118173	3.188337	-9.411398	-3.003054
Trial3	1	1	blindfold	counterclockwise	practice	Guided	1	-0.5	-0.5	0.9408417	-0.49652	-1.45469	-1.30149	0.801497623402978	3.525478	-9.32253	-3.008923
Trial3	1	1	blindfold	counterclockwise	practice	Guided	1	-0.5	-0.5	0.9608307	-0.49327	-1.45466	-1.30149	0.801518323290052	3.636836	-9.292907	-2.947737
Trial3	1	1	blindfold	counterclockwise	practice	Guided	1	-0.5	-0.5	0.980835	-0.48904	-1.45464	-1.30149	0.801565001123158	3.699952	-9.250589	-2.962489
Trial3	1	1	blindfold	counterclockwise	practice	Guided	1	-0.5	-0.5	1.000839	-0.484	-1.45462	-1.30148	0.801639624349452	3.739103	-9.187112	-2.93611
Trial3	1	1	blindfold	counterclockwise	practice	Guided	1	-0.5	-0.5	1.020844	-0.47807	-1.4546	-1.3015	0.80180004082365	3.699308	-9.132099	-2.93415
Trial3	1	1	blindfold	counterclockwise	practice	Guided	1	-0.5	-0.5	1.040833	-0.46331	-1.45456	-1.30154	0.802379308629532	3.716349	-9.127867	-3.089492
Trial3	1	1	blindfold	counterclockwise	practice	Guided	1	-0.5	-0.5	1.060837	-0.45468	-1.45457	-1.30158	0.802860208085795	3.821482	-9.225198	-3.175766
Trial3	1	1	blindfold	counterclockwise	practice	Guided	1	-0.5	-0.5	1.080841	-0.44485	-1.45461	-1.30163	0.803524867032391	3.888609	-9.292907	-3.240758
Trial3	1	1	blindfold	counterclockwise	practice	Guided	1	-0.5	-0.5	1.10083	-0.43433	-1.45465	-1.30163	0.804315385813192	4.052033	-9.415629	-3.438258
Trial3	1	1	blindfold	counterclockwise	practice	Guided	1	-0.5	-0.5	1.120834	-0.42278	-1.45471	-1.30188	0.805589516779429	4.202213	-9.614524	-3.651511
Trial3	1	1	blindfold	counterclockwise	practice	Guided	1	-0.5	-0.5	1.140839	-0.39584	-1.45487	-1.30198	0.808715808001665	4.541761	-9.855737	-3.978326
Trial3	1	1	blindfold	counterclockwise	practice	Guided	1	-0.5	-0.5	1.160843	-0.38073	-1.45493	-1.3021	0.810919016286464	4.680839	-9.953068	-4.241778
Trial3	1	1	blindfold	counterclockwise	practice	Guided	1	-0.5	-0.5	1.180832	-0.36377	-1.45499	-1.30219	0.813675193452655	4.851453	-10.16466	-4.424312
Trial3	1	1	blindfold	counterclockwise	practice	Guided	1	-0.5	-0.5	1.200836	-0.34587	-1.45507	-1.30224	0.816911929599246	4.923516	-10.30854	-4.477927
Trial3	1	1	blindfold	counterclockwise	practice	Guided	1	-0.5	-0.5	1.22084	-0.32658	-1.45513	-1.3022	0.820730940072293	4.867605	-10.30854	-4.44941
Trial3	1	1	blindfold	counterclockwise	practice	Guided	1	-0.5	-0.5	1.240829	-0.28216	-1.45512	-1.30216	0.83121294784975	4.495853	-10.11811	-4.25957
Trial3	1	1	blindfold	counterclockwise	practice	Guided	1	-0.5	-0.5	1.260834	-0.25999	-1.45505	-1.30213	0.837267877807476	4.31392	-9.927677	-4.260183
Trial3	1	1	blindfold	counterclockwise	practice	Guided	1	-0.5	-0.5	1.280838	-0.23629	-1.45498	-1.30212	0.844357392790097	4.10903	-9.8642	-4.209625
Trial3	1	1	blindfold	counterclockwise	practice	Guided	1	-0.5	-0.5	1.300842	-0.21193	-1.45493	-1.30213	0.852289288867246	3.944756	-9.783796	-4.241305
Trial3	1	1	blindfold	counterclockwise	practice	Guided	1	-0.5	-0.5	1.320831	-0.18702	-1.4549	-1.3022	0.861093057372387	3.949071	-9.804955	-4.312008
Trial3	1	1	blindfold	counterclockwise	practice	Guided	1	-0.5	-0.5	1.340836	-0.13469	-1.45497	-1.30227	0.881526201826274	4.229667	-10.13927	-4.583716
Trial3	1	1	blindfold	counterclockwise	practice	Guided	1	-0.5	-0.5	1.36084	-0.10713	-1.45506	-1.30232	0.893344405090282	4.2928	-10.32123	-4.660518
Trial3	1	1	blindfold	counterclockwise	practice	Guided	1	-0.5	-0.5	1.380829	-0.08060099	-1.45515	-1.30232	0.90532475724063	4.111125	-10.36778	-4.643036
Trial3	1	1	blindfold	counterclockwise	practice	Guided	1	-0.5	-0.5	1.400833	-0.05192	-1.45518	-1.30229	0.918936815207443	3.973263	-10.33816	-4.566751
Trial3	1	1	blindfold	counterclockwise	practice	Guided	1	-0.5	-0.5	1.420837	-0.023701	-1.45516	-1.30223	0.932970471906792	3.927504	-10.21121	-4.449712
Trial3	1	1	blindfold	counterclockwise	practice	Guided	1	-0.5	-0.5	1.440842	0.034657	-1.45506	-1.30226	0.96409505911679	3.900555	-10.0631	-4.511486
Trial3	1	1	blindfold	counterclockwise	practice	Guided	1	-0.5	-0.5	1.460831	0.063934	-1.45504	-1.30231	0.98067470367654	3.894982	-10.15196	-4.627147
Trial3	1	1	blindfold	counterclockwise	practice	Guided	1	-0.5	-0.5	1.480835	0.09445301	-1.45507	-1.30235	0.998568961574341	3.974862	-10.26199	-4.715968
Trial3	1	1	blindfold	counterclockwise	practice	Guided	1	-0.5	-0.5	1.500839	0.12439	-1.45512	-1.30235	1.01667520535472	3.935638	-10.30854	-4.700243
Trial3	1	1	blindfold	counterclockwise	practice	Guided	1	-0.5	-0.5	1.520844	0.15642	-1.45516	-1.30233	1.03663912832297	3.980323	-10.34663	-4.648833
Trial3	1	1	blindfold	counterclockwise	practice	Guided	1	-0.5	-0.5	1.540833	0.19435	-1.45517	-1.30226	1.06101041563814	4.057298	-10.29161	-4.550155
Trial3	1	1	blindfold	counterclockwise	practice	Guided	1	-0.5	-0.5	1.560837	0.24991	-1.45511	-1.30226	1.09817401960961	3.978121	-10.20698	-4.514271
Trial3	1	1	blindfold	counterclockwise	practice	Guided	1	-0.5	-0.5	1.580841	0.28051	-1.45509	-1.30226	1.11929310141565	3.872625	-10.12657	-4.527905
Trial3	1	1	blindfold	counterclockwise	practice	Guided	1	-0.5	-0.5	1.60083	0.30839	-1.45507	-1.30227	1.13891677833501	3.682089	-10.02501	-4.551698
Trial3	1	1	blindfold	counterclockwise	practice	Guided	1	-0.5	-0.5	1.620834	0.30958	-1.45507	-1.30253	1.13994484742594	8.758187	-10.56245	-5.237178
Trial3	1	1	blindfold	counterclockwise	practice	Guided	1	-0.5	-0.5	1.640839	0.30695	-1.45543	-1.30271	1.13820549185436	11.18306	-13.37236	-8.065812
Trial3	1	1	blindfold	counterclockwise	practice	Guided	1	-0.5	-0.5	1.660843	0.30666	-1.45572	-1.30281	1.1380703720385	8.269453	-12.77568	-7.583218
Trial3	1	1	blindfold	counterclockwise	practice	Guided	1	-0.5	-0.5	1.680832	0.30584	-1.4558	-1.30274	1.13743993355927	5.285523	-10.81212	-5.848342
Trial3	1	1	blindfold	counterclockwise	practice	Guided	1	-0.5	-0.5	1.700836	0.30452	-1.45559	-1.3024	1.13626493626426	2.955868	-8.827409	-4.100722
Trial3	1	1	blindfold	counterclockwise	practice	Guided	1	-0.5	-0.5	1.72084	0.30311	-1.45486	-1.3017	1.13477247113837	1.732303	-7.659432	-2.852751
Trial3	1	1	blindfold	counterclockwise	practice	Guided	1	-0.5	-0.5	1.740829	0.30169	-1.45393	-1.30167	1.13374679006255	2.029493	-7.595955	-2.260316
Trial3	1	1	blindfold	counterclockwise	practice	Guided	1	-0.5	-0.5	1.760834	0.30166	-1.45392	-1.30166	1.13371840407242	3.173343	-8.184176	-2.674561
Trial3	1	1	blindfold	counterclockwise	practice	Guided	1	-0.5	-0.5	1.780838	0.30168	-1.45396	-1.30169	1.13375387066795	4.544015	-9.144794	-3.452089
Trial3	1	1	blindfold	counterclockwise	practice	Guided	1	-0.5	-0.5	1.800842	0.30176	-1.45425	-1.30179	1.13388109110586	5.86768	-10.52436	-4.588519
Trial3	1	1	blindfold	counterclockwise	practice	Guided	1	-0.5	-0.5	1.820831	0.30192	-1.45481	-1.30206	1.13418514259381	6.774772	-11.63732	-5.659029
Trial3	1	1	blindfold	counterclockwise	practice	Guided	1	-0.5	-0.5	1.840836	0.30227	-1.45563	-1.3021	1.13446086932836	6.477272	-11.82352	-5.730406
Trial3	1	1	blindfold	counterclockwise	practice	Guided	1	-0.5	-0.5	1.86084	0.30232	-1.45564	-1.30211	1.13450331455448	5.548047	-10.98563	-5.078627
Trial3	1	1	blindfold	counterclockwise	practice	Guided	1	-0.5	-0.5	1.880829	0.30233	-1.45562	-1.3021	1.13450329542038	4.602461	-10.11388	-4.265652
Trial3	1	1	blindfold	counterclockwise	practice	Guided	1	-0.5	-0.5	1.900833	0.30231	-1.45549	-1.30207	1.13446801953959	3.772371	-9.610292	-3.729307
Trial3	1	1	blindfold	counterclockwise	practice	Guided	1	-0.5	-0.5	1.920837	0.30226	-1.45529	-1.30201	1.13439015432248	3.194019	-9.466411	-3.367927
Trial3	1	1	blindfold	counterclockwise	practice	Guided	1	-0.5	-0.5	1.940842	0.30215	-1.45512	-1.30199	1.13429830820185	3.134433	-9.694928	-3.26033
Trial3	1	1	blindfold	counterclockwise	practice	Guided	1	-0.5	-0.5	1.960831	0.30212	-1.45511	-1.30198	1.13427000527113	3.612374	-9.986922	-3.346379
Trial3	1	1	blindfold	counterclockwise	practice	Guided	1	-0.5	-0.5	1.980835	0.30211	-1.45511	-1.30196	1.13424876389957	4.214176	-10.29161	-3.369198
Trial3	1	1	blindfold	counterclockwise	practice	Guided	1	-0.5	-0.5	2.000839	0.30212	-1.45511	-1.30194	1.13424168541429	4.636131	-10.52013	-3.214943
Trial3	1	1	blindfold	counterclockwise	practice	Guided	1	-0.5	-0.5	2.020844	0.30213	-1.45512	-1.30185	1.13418513448701	4.836675	-10.53706	-2.842372
Trial3	1	1	blindfold	counterclockwise	practice	Guided	1	-0.5	-0.5	2.040833	0.30215	-1.45513	-1.30177	1.13414281250689	4.244178	-10.01655	-1.935166
Trial3	1	1	blindfold	counterclockwise	practice	Guided	1	-0.5	-0.5	2.060837	0.30214	-1.45511	-1.30167	1.13406502628828	3.643702	-9.737246	-1.356704
Trial3	1	1	blindfold	counterclockwise	practice	Guided	1	-0.5	-0.5	2.080841	0.30211	-1.45507	-1.30151	1.13393071386918	3.16412	-9.593365	-0.514165
Trial3	1	1	blindfold	counterclockwise	practice	Guided	1	-0.5	-0.5	2.10083	0.30205	-1.455	-1.30117	1.13364789458477	2.757139	-9.445252	0.421542
Trial3	1	1	blindfold	counterclockwise	practice	Guided	1	-0.5	-0.5	2.120834	0.30192	-1.4549	-1.30035	1.13297648912022	2.506609	-9.398702	1.253932
Trial3	1	1	blindfold	counterclockwise	practice	Guided	1	-0.5	-0.5	2.140839	0.30165	-1.45474	-1.30007	1.13258764936223	2.562587	-9.364848	2.459028
Trial3	1	1	blindfold	counterclockwise	practice	Guided	1	-0.5	-0.5	2.160843	0.30158	-1.4547	-1.29955	1.13217075458718	2.685294	-9.415629	2.870716
Trial3	1	1	blindfold	counterclockwise	practice	Guided	1	-0.5	-0.5	2.180832	0.30153	-1.45469	-1.29842	1.13133760079195	2.721187	-9.474875	3.333841
Trial3	1	1	blindfold	counterclockwise	practice	Guided	1	-0.5	-0.5	2.200836	0.30146	-1.45474	-1.29631	1.12979983247197	2.628459	-9.661074	3.834015
Trial3	1	1	blindfold	counterclockwise	practice	Guided	1	-0.5	-0.5	2.22084	0.30138	-1.45481	-1.28793	1.12385213501292	2.474387	-9.754173	4.179172
Trial3	1	1	blindfold	counterclockwise	practice	Guided	1	-0.5	-0.5	2.240829	0.30117	-1.45483	-1.28112	1.11893784739453	2.017358	-9.415629	4.80028
Trial3	1	1	blindfold	counterclockwise	practice	Guided	1	-0.5	-0.5	2.260834	0.30104	-1.45473	-1.27173	1.11230947373757	1.82221	-9.356384	5.198316
Trial3	1	1	blindfold	counterclockwise	practice	Guided	1	-0.5	-0.5	2.280838	0.30093	-1.45467	-1.26	1.10412356184329	1.68979	-9.271748	5.527492
Trial3	1	1	blindfold	counterclockwise	practice	Guided	1	-0.5	-0.5	2.300842	0.30085	-1.45465	-1.24509	1.09385549709991	1.547754	-9.305603	5.775863
Trial3	1	1	blindfold	counterclockwise	practice	Guided	1	-0.5	-0.5	2.320831	0.3008	-1.45465	-1.20797	1.06887893923339	1.540903	-9.419861	5.822379
Trial3	1	1	blindfold	counterclockwise	practice	Guided	1	-0.5	-0.5	2.340836	0.30078	-1.45474	-1.18543	1.05406971258169	1.552768	-9.474875	5.806403
Trial3	1	1	blindfold	counterclockwise	practice	Guided	1	-0.5	-0.5	2.36084	0.30079	-1.45474	-1.15937	1.03732035813456	1.539248	-9.432557	6.095927
Trial3	1	1	blindfold	counterclockwise	practice	Guided	1	-0.5	-0.5	2.380829	0.30078	-1.4547	-1.13162	1.01989827560504	1.567218	-9.280212	5.650809
Trial3	1	1	blindfold	counterclockwise	practice	Guided	1	-0.5	-0.5	2.400833	0.3008	-1.45471	-1.09984	1.00054420822183	1.698574	-9.682233	5.4252
Trial3	1	1	blindfold	counterclockwise	practice	Guided	1	-0.5	-0.5	2.420837	0.30084	-1.45482	-1.03309	0.962044531765679	1.633397	-9.804955	5.60781
Trial3	1	1	blindfold	counterclockwise	practice	Guided	1	-0.5	-0.5	2.440842	0.30075	-1.45471	-0.99777	0.942854980856986	1.454015	-9.263285	5.27377
Trial3	1	1	blindfold	counterclockwise	practice	Guided	1	-0.5	-0.5	2.460831	0.30073	-1.45468	-0.95832	0.922618937852735	1.412173	-9.826114	5.256313
Trial3	1	1	blindfold	counterclockwise	practice	Guided	1	-0.5	-0.5	2.480835	0.30069	-1.45486	-0.91829	0.903366486305664	1.256662	-9.584901	5.250764
Trial3	1	1	blindfold	counterclockwise	practice	Guided	1	-0.5	-0.5	2.500839	0.30066	-1.45479	-0.87694	0.884952081164887	1.426994	-9.233662	4.567352
Trial3	1	1	blindfold	counterclockwise	practice	Guided	1	-0.5	-0.5	2.520844	0.30068	-1.45472	-0.78974	0.851491493497057	1.380305	-9.800723	4.828389
Trial3	1	1	blindfold	counterclockwise	practice	Guided	1	-0.5	-0.5	2.540833	0.30073	-1.45478	-0.74608	0.837689604868129	1.568644	-9.779564	3.774476
Trial3	1	1	blindfold	counterclockwise	practice	Guided	1	-0.5	-0.5	2.560837	0.30078	-1.45488	-0.70085	0.825584222367561	1.597184	-9.411398	3.585666
Trial3	1	1	blindfold	counterclockwise	practice	Guided	1	-0.5	-0.5	2.580841	0.30081	-1.45481	-0.65693	0.816041473405778	1.70116	-9.800723	3.230821
Trial3	1	1	blindfold	counterclockwise	practice	Guided	1	-0.5	-0.5	2.60083	0.30083	-1.45488	-0.61315	0.808784039221551	1.705895	-9.999618	3.384104
Trial3	1	1	blindfold	counterclockwise	practice	Guided	1	-0.5	-0.5	2.620834	0.30079	-1.45492	-0.52586	0.801207453366492	1.441767	-9.855737	2.712686
Trial3	1	1	blindfold	counterclockwise	practice	Guided	1	-0.5	-0.5	2.640839	0.30069	-1.45496	-0.48358	0.800858342765681	1.23924	-9.559511	2.881101
Trial3	1	1	blindfold	counterclockwise	practice	Guided	1	-0.5	-0.5	2.660843	0.30066	-1.45486	-0.44066	0.802855960855267	1.522763	-9.953068	2.687212
Trial3	1	1	blindfold	counterclockwise	practice	Guided	1	-0.5	-0.5	2.680832	0.30064	-1.45498	-0.39859	0.807036787995384	1.298851	-9.521424	2.419519
Trial3	1	1	blindfold	counterclockwise	practice	Guided	1	-0.5	-0.5	2.700836	0.30062	-1.45495	-0.35985	0.812794188751395	1.371656	-9.855737	2.1769
Trial3	1	1	blindfold	counterclockwise	practice	Guided	1	-0.5	-0.5	2.72084	0.30064	-1.455	-0.28062	0.830151774888218	1.085365	-10.15196	2.926285
Trial3	1	1	blindfold	counterclockwise	practice	Guided	1	-0.5	-0.5	2.740829	0.30063	-1.45502	-0.24159	0.841299075026691	1.257175	-10.69363	2.579403
Trial3	1	1	blindfold	counterclockwise	practice	Guided	1	-0.5	-0.5	2.760834	0.30061	-1.45522	-0.20446	0.853416819148256	1.061326	-10.12657	2.671971
Trial3	1	1	blindfold	counterclockwise	practice	Guided	1	-0.5	-0.5	2.780838	0.30056	-1.45519	-0.16687	0.867105476823929	1.050992	-10.25353	2.608247
Trial3	1	1	blindfold	counterclockwise	practice	Guided	1	-0.5	-0.5	2.800842	0.30054	-1.45524	-0.13187	0.881126544643925	0.890814	-10.75288	3.265934
Trial3	1	1	blindfold	counterclockwise	practice	Guided	1	-0.5	-0.5	2.820831	0.30049	-1.45527	-0.060575	0.913169511610355	1.173183	-9.8642	2.678501
Trial3	1	1	blindfold	counterclockwise	practice	Guided	1	-0.5	-0.5	2.840836	0.30055	-1.45519	-0.025658	0.9305270600925	1.119801	-10.52436	2.782546
Trial3	1	1	blindfold	counterclockwise	practice	Guided	1	-0.5	-0.5	2.86084	0.30057	-1.45515	0.0072736	0.947754635142991	1.185942	-10.10541	2.209971
Trial3	1	1	blindfold	counterclockwise	practice	Guided	1	-0.5	-0.5	2.880829	0.30061	-1.45509	0.038974	0.965126601183437	1.419038	-10.80366	1.861936
Trial3	1	1	blindfold	counterclockwise	practice	Guided	1	-0.5	-0.5	2.900833	0.30067	-1.45529	0.069443	0.98251604490903	1.351057	-10.79096	2.189411
Trial3	1	1	blindfold	counterclockwise	practice	Guided	1	-0.5	-0.5	2.920837	0.30065	-1.45523	0.12825	1.01771238054332	1.174455	-9.847273	2.23583
Trial3	1	1	blindfold	counterclockwise	practice	Guided	1	-0.5	-0.5	2.940842	0.30062	-1.45515	0.15571	1.03486615933166	1.194706	-10.58361	2.168342
Trial3	1	1	blindfold	counterclockwise	practice	Guided	1	-0.5	-0.5	2.960831	0.30056	-1.45517	0.18339	1.05257693807619	0.926868	-9.644147	2.486658
Trial3	1	1	blindfold	counterclockwise	practice	Guided	1	-0.5	-0.5	2.980835	0.30051	-1.45498	0.20962	1.06975547943992	1.134204	-10.19428	2.400213
Trial3	1	1	blindfold	counterclockwise	practice	Guided	1	-0.5	-0.5	3.000839	0.30055	-1.45505	0.23506	1.0868272585039	1.317236	-10.4228	2.196704
Trial3	1	1	blindfold	counterclockwise	practice	Guided	1	-0.5	-0.5	3.020844	0.30062	-1.45519	0.28637	1.12221660666442	1.216515	-10.10964	3.070469
Trial3	1	1	blindfold	counterclockwise	practice	Guided	1	-0.5	-0.5	3.040833	0.30066	-1.45489	0.3068	1.1366541738283	1.523526	-10.20698	2.523746
Trial3	1	1	blindfold	counterclockwise	practice	Guided	1	-0.5	-0.5	3.060837	0.3007	-1.45495	0.30766	1.1372929057056	1.218699	-10.87137	3.547667
Trial3	1	1	blindfold	counterclockwise	practice	Guided	1	-0.5	-0.5	3.080841	0.30069	-1.45502	0.30708	1.13687404578829	0.598051	-7.634042	10.94606
Trial3	1	1	blindfold	counterclockwise	practice	Guided	1	-0.5	-0.5	3.10083	0.3005	-1.45424	0.30706	1.13672604776817	-0.669809	-5.598546	13.69068
Trial3	1	1	blindfold	counterclockwise	practice	Guided	1	-0.5	-0.5	3.120834	0.3004	-1.45391	0.30692	1.13655620875326	-1.085046	-10.42703	14.32008
Trial3	1	1	blindfold	counterclockwise	practice	Guided	1	-0.5	-0.5	3.140839	0.30029	-1.45426	0.30688	1.13645036996361	-0.507993	-9.449484	12.66724
Trial3	1	1	blindfold	counterclockwise	practice	Guided	1	-0.5	-0.5	3.160843	0.30027	-1.45433	0.30684	1.13640787063619	0.23674	-10.57514	13.13759
Trial3	1	1	blindfold	counterclockwise	practice	Guided	1	-0.5	-0.5	3.180832	0.30029	-1.45446	0.30678	1.13637938150228	1.607759	-9.902286	12.48246
Trial3	1	1	blindfold	counterclockwise	practice	Guided	1	-0.5	-0.5	3.200836	0.30032	-1.45449	0.30669	1.13633660050474	2.430175	-9.415629	12.02048
Trial3	1	1	blindfold	counterclockwise	practice	Guided	1	-0.5	-0.5	3.22084	0.30037	-1.45452	0.3062	1.13602402507331	2.526985	-9.741478	10.92067
Trial3	1	1	blindfold	counterclockwise	practice	Guided	1	-0.5	-0.5	3.240829	0.30044	-1.45454	0.30603	1.13595272101225	1.124943	-8.831641	9.668544
Trial3	1	1	blindfold	counterclockwise	practice	Guided	1	-0.5	-0.5	3.260834	0.30044	-1.45453	0.30592	1.13587467146445	0.551562	-8.886654	9.609016
Trial3	1	1	blindfold	counterclockwise	practice	Guided	1	-0.5	-0.5	3.280838	0.30043	-1.45452	0.30582	1.13579665349463	0.355873	-8.840105	9.788897
Trial3	1	1	blindfold	counterclockwise	practice	Guided	1	-0.5	-0.5	3.300842	0.30041	-1.45451	0.30573	1.13571870688312	0.317616	-8.890886	9.791112
Trial3	1	1	blindfold	counterclockwise	practice	Guided	1	-0.5	-0.5	3.320831	0.3004	-1.45451	0.30534	1.13543500254477	0.394023	-9.102476	9.307816
Trial3	1	1	blindfold	counterclockwise	practice	Guided	1	-0.5	-0.5	3.340836	0.30037	-1.45453	0.30505	1.13520818738313	0.11441	-9.572206	7.623372
Trial3	1	1	blindfold	counterclockwise	practice	Guided	1	-0.5	-0.5	3.36084	0.30034	-1.45456	0.30482	1.13502394014963	-0.144869	-9.60606	7.236742
Trial3	1	1	blindfold	counterclockwise	practice	Guided	1	-0.5	-0.5	3.380829	0.30032	-1.45458	0.3046	1.13485385056569	-0.356273	-9.504497	6.827221
Trial3	1	1	blindfold	counterclockwise	practice	Guided	1	-0.5	-0.5	3.400833	0.30028	-1.45459	0.30437	1.13466257559508	-0.522292	-9.44102	6.360773
Trial3	1	1	blindfold	counterclockwise	practice	Guided	1	-0.5	-0.5	3.420837	0.30024	-1.4546	0.30368	1.13414530491756	-0.775132	-9.411398	5.787328
Trial3	1	1	blindfold	counterclockwise	practice	Guided	1	-0.5	-0.5	3.440842	0.30005	-1.45462	0.3032	1.13367115393669	-1.789798	-9.271748	4.213191
Trial3	1	1	blindfold	counterclockwise	practice	Guided	1	-0.5	-0.5	3.460831	0.29974	-1.45464	0.3027	1.13309814432535	-2.344334	-9.432557	3.48489
Trial3	1	1	blindfold	counterclockwise	practice	Guided	1	-0.5	-0.5	3.480835	0.29916	-1.45469	0.3022	1.13233455069555	-2.927946	-9.610292	2.969461
Trial3	1	1	blindfold	counterclockwise	practice	Guided	1	-0.5	-0.5	3.500839	0.2981	-1.45476	0.30187	1.13135276542663	-3.438342	-9.555279	2.877659
Trial3	1	1	blindfold	counterclockwise	practice	Guided	1	-0.5	-0.5	3.520844	0.29646	-1.45478	0.30177	1.1301255113411	-3.789124	-9.584901	3.208147
Trial3	1	1	blindfold	counterclockwise	practice	Guided	1	-0.5	-0.5	3.540833	0.29001	-1.4548	0.30184	1.12563902103986	-4.389651	-9.53412	3.784663
Trial3	1	1	blindfold	counterclockwise	practice	Guided	1	-0.5	-0.5	3.560837	0.28484	-1.45477	0.30188	1.12204516131101	-4.741292	-9.48757	3.827659
Trial3	1	1	blindfold	counterclockwise	practice	Guided	1	-0.5	-0.5	3.580841	0.27775	-1.45474	0.30187	1.11709022222834	-5.037743	-9.386007	3.730455
Trial3	1	1	blindfold	counterclockwise	practice	Guided	1	-0.5	-0.5	3.60083	0.26887	-1.45469	0.30182	1.11088991318183	-5.326775	-9.27598	3.628944
Trial3	1	1	blindfold	counterclockwise	practice	Guided	1	-0.5	-0.5	3.620834	0.2578	-1.45464	0.30159	1.10308990356832	-5.40433	-9.250589	3.382934
Trial3	1	1	blindfold	counterclockwise	practice	Guided	1	-0.5	-0.5	3.640839	0.22839	-1.45465	0.3015	1.08303012064027	-5.310924	-9.233662	3.026929
Trial3	1	1	blindfold	counterclockwise	practice	Guided	1	-0.5	-0.5	3.660843	0.21057	-1.45461	0.30139	1.07104418924026	-5.289518	-9.085549	2.736968
Trial3	1	1	blindfold	counterclockwise	practice	Guided	1	-0.5	-0.5	3.680832	0.1906	-1.45458	0.30121	1.05776455815723	-5.2548	-9.318298	2.381038
Trial3	1	1	blindfold	counterclockwise	practice	Guided	1	-0.5	-0.5	3.700836	0.16715	-1.45463	0.30103	1.04246735542031	-5.148559	-9.343689	1.974228
Trial3	1	1	blindfold	counterclockwise	practice	Guided	1	-0.5	-0.5	3.72084	0.1438	-1.45467	0.30083	1.02752475742881	-5.02612	-9.402934	1.838955
Trial3	1	1	blindfold	counterclockwise	practice	Guided	1	-0.5	-0.5	3.740829	0.089505	-1.45471	0.30069	0.994294028858576	-4.840131	-9.398702	1.3453
Trial3	1	1	blindfold	counterclockwise	practice	Guided	1	-0.5	-0.5	3.760834	0.059356	-1.4547	0.30055	0.976606067916131	-4.847772	-9.352152	1.066467
Trial3	1	1	blindfold	counterclockwise	practice	Guided	1	-0.5	-0.5	3.780838	0.029414	-1.4547	0.30045	0.959687126818498	-4.778039	-9.424093	0.903372
Trial3	1	1	blindfold	counterclockwise	practice	Guided	1	-0.5	-0.5	3.800842	-0.0039838	-1.45471	0.30037	0.941607253411152	-4.62525	-9.470643	0.758097
Trial3	1	1	blindfold	counterclockwise	practice	Guided	1	-0.5	-0.5	3.820831	-0.037789	-1.45474	0.3001	0.924012453679967	-4.348813	-9.512961	0.487063
Trial3	1	1	blindfold	counterclockwise	practice	Guided	1	-0.5	-0.5	3.840836	-0.10872	-1.45475	0.29994	0.890507736257353	-4.077571	-9.538352	-0.069238
Trial3	1	1	blindfold	counterclockwise	practice	Guided	1	-0.5	-0.5	3.86084	-0.14897	-1.45475	0.29991	0.873543403447329	-3.902689	-9.424093	-0.121579
Trial3	1	1	blindfold	counterclockwise	practice	Guided	1	-0.5	-0.5	3.880829	-0.18548	-1.45471	0.29995	0.859559677733797	-3.728897	-9.263285	-0.073081
Trial3	1	1	blindfold	counterclockwise	practice	Guided	1	-0.5	-0.5	3.900833	-0.22375	-1.45465	0.29995	0.846306129718798	-3.637426	-9.208271	-0.069119
Trial3	1	1	blindfold	counterclockwise	practice	Guided	1	-0.5	-0.5	3.920837	-0.26257	-1.45461	0.29975	0.83424999646672	-3.633131	-9.27598	-0.289675
Trial3	1	1	blindfold	counterclockwise	practice	Guided	1	-0.5	-0.5	3.940842	-0.34277	-1.45459	0.29964	0.814951169359408	-3.322563	-9.081317	-0.751566
Trial3	1	1	blindfold	counterclockwise	practice	Guided	1	-0.5	-0.5	3.960831	-0.38386	-1.45455	0.29954	0.807931114825624	-3.307206	-9.123635	-0.906572
Trial3	1	1	blindfold	counterclockwise	practice	Guided	1	-0.5	-0.5	3.980835	-0.4239	-1.45457	0.29947	0.803083745019901	-3.211488	-9.381775	-1.045033
Trial3	1	1	blindfold	counterclockwise	practice	Guided	1	-0.5	-0.5	4.000839	-0.46514	-1.45466	0.2994	0.800159722419748	-3.095795	-9.381775	-1.227866
Trial3	1	1	blindfold	counterclockwise	practice	Guided	1	-0.5	-0.5	4.020844	-0.5038	-1.4547	0.29932	0.799329015036387	-2.999473	-9.373311	-1.394975
Trial3	1	1	blindfold	counterclockwise	practice	Guided	1	-0.5	-0.5	4.040833	-0.54586	-1.45471	0.29934	0.800654476039832	-2.982327	-9.48757	-1.401999
Trial3	1	1	blindfold	counterclockwise	practice	Guided	1	-0.5	-0.5	4.060837	-0.62436	-1.45473	0.29939	0.80900541047898	-2.770322	-9.529888	-1.204285
Trial3	1	1	blindfold	counterclockwise	practice	Guided	1	-0.5	-0.5	4.080841	-0.66304	-1.45476	0.29941	0.81586663175992	-2.688904	-9.572206	-1.154603
Trial3	1	1	blindfold	counterclockwise	practice	Guided	1	-0.5	-0.5	4.10083	-0.70122	-1.45478	0.29937	0.824306911860229	-2.661429	-9.559511	-1.294584
Trial3	1	1	blindfold	counterclockwise	practice	Guided	1	-0.5	-0.5	4.120834	-0.73883	-1.4548	0.29931	0.834227923798339	-2.50177	-9.627219	-1.394071
Trial3	1	1	blindfold	counterclockwise	practice	Guided	1	-0.5	-0.5	4.140839	-0.77686	-1.45482	0.29927	0.845862872001369	-2.378896	-9.733014	-1.473482
Trial3	1	1	blindfold	counterclockwise	practice	Guided	1	-0.5	-0.5	4.160843	-0.8481001	-1.45491	0.29929	0.871801676073065	-2.118077	-9.826114	-1.389164
Trial3	1	1	blindfold	counterclockwise	practice	Guided	1	-0.5	-0.5	4.180832	-0.88222	-1.4549	0.29934	0.886022887249491	-1.889692	-9.728783	-1.239043
Trial3	1	1	blindfold	counterclockwise	practice	Guided	1	-0.5	-0.5	4.200836	-0.9161199	-1.45487	0.29936	0.901183787922293	-1.672583	-9.678001	-1.248253
Trial3	1	1	blindfold	counterclockwise	practice	Guided	1	-0.5	-0.5	4.22084	-0.94764	-1.45485	0.29941	0.916208434895038	-1.617973	-9.804955	-1.284556
Trial3	1	1	blindfold	counterclockwise	practice	Guided	1	-0.5	-0.5	4.240829	-1.00725	-1.45497	0.29951	0.946846807889783	-1.490057	-9.927677	-0.919684
Trial3	1	1	blindfold	counterclockwise	practice	Guided	1	-0.5	-0.5	4.260834	-1.03522	-1.45496	0.29958	0.962179123723622	-1.57886	-9.788028	-0.789828
Trial3	1	1	blindfold	counterclockwise	practice	Guided	1	-0.5	-0.5	4.280838	-1.061	-1.45493	0.29956	0.976738039862115	-1.556877	-9.991154	-0.830887
Trial3	1	1	blindfold	counterclockwise	practice	Guided	1	-0.5	-0.5	4.300842	-1.08541	-1.45495	0.2995	0.99091124653304	-1.518906	-9.974227	-1.056858
Trial3	1	1	blindfold	counterclockwise	practice	Guided	1	-0.5	-0.5	4.320831	-1.10844	-1.45499	0.29953	1.00471264759804	-1.507942	-10.09695	-1.019659
Trial3	1	1	blindfold	counterclockwise	practice	Guided	1	-0.5	-0.5	4.340836	-1.15081	-1.45508	0.29956	1.03094610463112	-1.379005	-10.11811	-0.894695
Trial3	1	1	blindfold	counterclockwise	practice	Guided	1	-0.5	-0.5	4.36084	-1.16943	-1.45507	0.29961	1.04283876159492	-1.27123	-10.04617	-0.775256
Trial3	1	1	blindfold	counterclockwise	practice	Guided	1	-0.5	-0.5	4.380829	-1.18704	-1.45503	0.29969	1.05429029749462	-1.342398	-10.02078	-0.627589
Trial3	1	1	blindfold	counterclockwise	practice	Guided	1	-0.5	-0.5	4.400833	-1.2027	-1.45504	0.29984	1.0646742916686	-1.568716	-10.24083	-0.277784
Trial3	1	1	blindfold	counterclockwise	practice	Guided	1	-0.5	-0.5	4.420837	-1.2172	-1.4551	0.30039	1.07470929038088	-1.965372	-10.17735	0.278704
Trial3	1	1	blindfold	counterclockwise	practice	Guided	1	-0.5	-0.5	4.440842	-1.24402	-1.45499	0.3006	1.0929437707433	-2.752456	-9.762637	1.214408
Trial3	1	1	blindfold	counterclockwise	practice	Guided	1	-0.5	-0.5	4.460831	-1.25747	-1.4549	0.30081	1.10229637981238	-3.108538	-9.690696	1.634353
Trial3	1	1	blindfold	counterclockwise	practice	Guided	1	-0.5	-0.5	4.480835	-1.27118	-1.45484	0.30095	1.11186309050796	-3.483049	-9.589133	1.965227
Trial3	1	1	blindfold	counterclockwise	practice	Guided	1	-0.5	-0.5	4.500839	-1.28506	-1.45481	0.30095	1.12153473722815	-3.823824	-9.551047	1.904593
Trial3	1	1	blindfold	counterclockwise	practice	Guided	1	-0.5	-0.5	4.520844	-1.29977	-1.45475	0.30091	1.13185196505595	-4.034765	-9.377543	1.685182
Trial3	1	1	blindfold	counterclockwise	practice	Guided	1	-0.5	-0.5	4.540833	-1.30512	-1.45472	0.30096	1.13567386556649	-8.876885	-9.809187	2.998439
Trial3	1	1	blindfold	counterclockwise	practice	Guided	1	-0.5	-0.5	4.560837	-1.30507	-1.45472	0.30116	1.13577950488541	-8.692642	-9.44102	4.97913
Trial3	1	1	blindfold	counterclockwise	practice	Guided	1	-0.5	-0.5	4.580841	-1.30496	-1.45472	0.30156	1.13598372817018	-7.772684	-9.280212	6.439217
Trial3	1	1	blindfold	counterclockwise	practice	Guided	1	-0.5	-0.5	4.60083	-1.30469	-1.4547	0.30165	1.1358558502233	-7.127275	-9.330993	5.770079
Trial3	1	1	blindfold	counterclockwise	practice	Guided	1	-0.5	-0.5	4.620834	-1.30456	-1.45469	0.30164	1.1357567533097	-7.117493	-9.415629	3.953248
Trial3	1	1	blindfold	counterclockwise	practice	Guided	1	-0.5	-0.5	4.640839	-1.30449	-1.4547	0.30161	1.13568600106321	-7.211803	-9.81765	2.674156
Trial3	1	1	blindfold	counterclockwise	practice	Guided	1	-0.5	-0.5	4.660843	-1.30431	-1.45474	0.30159	1.13554438026944	-5.745662	-9.682233	2.758048
Trial3	1	1	blindfold	counterclockwise	practice	Guided	1	-0.5	-0.5	4.680832	-1.30412	-1.45475	0.30153	1.13536744353814	-4.64136	-9.656842	2.405188
Trial3	1	1	blindfold	counterclockwise	practice	Guided	1	-0.5	-0.5	4.700836	-1.30371	-1.45478	0.30134	1.13494295361584	-3.789661	-10.08425	1.346105
Trial3	1	1	blindfold	counterclockwise	practice	Guided	1	-0.5	-0.5	4.72084	-1.30325	-1.45487	0.30088	1.13429250207454	-3.247847	-10.24929	0.392853
Trial3	1	1	blindfold	counterclockwise	practice	Guided	1	-0.5	-0.5	4.740829	-1.30257	-1.45502	0.30077	1.13373327986803	-2.472995	-10.21544	-0.30096
Trial3	1	1	blindfold	counterclockwise	practice	Guided	1	-0.5	-0.5	4.760834	-1.30237	-1.45504	0.3007	1.13354225523334	-2.174906	-10.16466	-0.269232
Trial3	1	1	blindfold	counterclockwise	practice	Guided	1	-0.5	-0.5	4.780838	-1.30225	-1.45505	0.30063	1.13340791814827	-2.050645	-10.25776	-0.371433
Trial3	1	1	blindfold	counterclockwise	practice	Guided	1	-0.5	-0.5	4.800842	-1.30215	-1.45508	0.30054	1.13327354692873	-2.190936	-10.49474	-0.735936
Trial3	1	1	blindfold	counterclockwise	practice	Guided	1	-0.5	-0.5	4.820831	-1.30206	-1.45513	0.30035	1.13307563545023	-2.459465	-10.66824	-1.059471
Trial3	1	1	blindfold	counterclockwise	practice	Guided	1	-0.5	-0.5	4.840836	-1.30193	-1.45527	0.30023	1.13289880089052	-2.744706	-11.12951	-1.814798
Trial3	1	1	blindfold	counterclockwise	practice	Guided	1	-0.5	-0.5	4.86084	-1.30188	-1.45541	0.30005	1.13273632081483	-2.641308	-11.51883	-2.598052
Trial3	1	1	blindfold	counterclockwise	practice	Guided	1	-0.5	-0.5	4.880829	-1.30181	-1.4556	0.2993	1.13215713766164	-2.422763	-11.91662	-3.629155
Trial3	1	1	blindfold	counterclockwise	practice	Guided	1	-0.5	-0.5	4.900833	-1.30163	-1.45585	0.29732	1.13063251536142	-1.918245	-12.15784	-4.833682
Trial3	1	1	blindfold	counterclockwise	practice	Guided	1	-0.5	-0.5	4.920837	-1.30131	-1.45605	0.28617	1.12256897076928	-1.404084	-12.46676	-5.762676
Trial3	1	1	blindfold	counterclockwise	practice	Guided	1	-0.5	-0.5	4.940842	-1.3006	-1.45638	0.27632	1.11518303504594	-0.590951	-13.12692	-6.824101
Trial3	1	1	blindfold	counterclockwise	practice	Guided	1	-0.5	-0.5	4.960831	-1.30036	-1.45655	0.26276	1.1056124389029	-0.375202	-13.52048	-7.284761
Trial3	1	1	blindfold	counterclockwise	practice	Guided	1	-0.5	-0.5	4.980835	-1.30021	-1.45675	0.24619	1.09413689895776	-0.247311	-13.73207	-7.469046
Trial3	1	1	blindfold	counterclockwise	practice	Guided	1	-0.5	-0.5	5.000839	-1.30013	-1.45687	0.22579	1.08026809067793	-0.219441	-13.89287	-7.331129
Trial3	1	1	blindfold	counterclockwise	practice	Guided	1	-0.5	-0.5	5.020844	-1.30012	-1.4569	0.17587	1.04737407718298	-0.475911	-13.49932	-7.302764
Trial3	1	1	blindfold	counterclockwise	practice	Guided	1	-0.5	-0.5	5.040833	-1.30026	-1.45692	0.14535	1.02805281924668	-0.473718	-14.12986	-8.354361
Trial3	1	1	blindfold	counterclockwise	practice	Guided	1	-0.5	-0.5	5.060837	-1.30025	-1.45701	0.11195	1.00741399318807	-0.398325	-13.69821	-7.31615
Trial3	1	1	blindfold	counterclockwise	practice	Guided	1	-0.5	-0.5	5.080841	-1.30022	-1.45696	0.075199	0.985497822873528	-0.4739	-13.94366	-6.474532
Trial3	1	1	blindfold	counterclockwise	practice	Guided	1	-0.5	-0.5	5.10083	-1.30026	-1.45699	0.036829	0.96363964095545	-0.726812	-14.67999	-7.36257
Trial3	1	1	blindfold	counterclockwise	practice	Guided	1	-0.5	-0.5	5.120834	-1.3003	-1.45724	-0.047566	0.919334981485982	-0.348546	-14.91274	-7.096693
Trial3	1	1	blindfold	counterclockwise	practice	Guided	1	-0.5	-0.5	5.140839	-1.30028	-1.45691	-0.09190901	0.898324160576536	-0.736175	-13.77438	-6.465396
Trial3	1	1	blindfold	counterclockwise	practice	Guided	1	-0.5	-0.5	5.160843	-1.3003	-1.45688	-0.14052	0.87732898615636	-0.404932	-14.25681	-5.686747
Trial3	1	1	blindfold	counterclockwise	practice	Guided	1	-0.5	-0.5	5.180832	-1.3003	-1.45694	-0.18639	0.85955309188495	-0.875725	-13.93942	-6.118347
Trial3	1	1	blindfold	counterclockwise	practice	Guided	1	-0.5	-0.5	5.200836	-1.30035	-1.45695	-0.23453	0.843228540518126	-0.592772	-14.26104	-5.078731
Trial3	1	1	blindfold	counterclockwise	practice	Guided	1	-0.5	-0.5	5.22084	-1.3003	-1.45697	-0.33467	0.817199058081163	-0.815922	-13.50355	-5.507164
Trial3	1	1	blindfold	counterclockwise	practice	Guided	1	-0.5	-0.5	5.240829	-1.30024	-1.45677	-0.3864	0.808263004778326	-0.608645	-13.18616	-4.982606
Trial3	1	1	blindfold	counterclockwise	practice	Guided	1	-0.5	-0.5	5.260834	-1.30025	-1.45667	-0.43549	0.802845991772952	-0.175045	-13.60511	-4.798328
Trial3	1	1	blindfold	counterclockwise	practice	Guided	1	-0.5	-0.5	5.280838	-1.30017	-1.45668	-0.48799	0.800260070277749	-0.230121	-13.19886	-4.619446
Trial3	1	1	blindfold	counterclockwise	practice	Guided	1	-0.5	-0.5	5.300842	-1.30015	-1.45661	-0.53907	0.80110333110395	0.039095	-13.39352	-4.42364
Trial3	1	1	blindfold	counterclockwise	practice	Guided	1	-0.5	-0.5	5.320831	-1.30005	-1.45661	-0.64236	0.812617004792867	-0.050708	-12.97034	-4.322566
Trial3	1	1	blindfold	counterclockwise	practice	Guided	1	-0.5	-0.5	5.340836	-1.30011	-1.45656	-0.69224	0.822880545616501	-0.508339	-12.84762	-3.369127
Trial3	1	1	blindfold	counterclockwise	practice	Guided	1	-0.5	-0.5	5.36084	-1.30024	-1.4565	-0.74231	0.836120955008237	-0.596497	-13.30042	-2.778706
Trial3	1	1	blindfold	counterclockwise	practice	Guided	1	-0.5	-0.5	5.380829	-1.3003	-1.45653	-0.79064	0.851441067688631	-0.910898	-12.89417	-2.43849
Trial3	1	1	blindfold	counterclockwise	practice	Guided	1	-0.5	-0.5	5.400833	-1.30045	-1.45648	-0.8343	0.86745410713155	-1.087564	-12.97034	-2.138308
Trial3	1	1	blindfold	counterclockwise	practice	Guided	1	-0.5	-0.5	5.420837	-1.30054	-1.45647	-0.91981	0.903938425919893	-1.370635	-12.65719	-1.956028
Trial3	1	1	blindfold	counterclockwise	practice	Guided	1	-0.5	-0.5	5.440842	-1.30067	-1.45627	-0.95884	0.922825362908351	-1.138908	-12.73759	-1.394783
Trial3	1	1	blindfold	counterclockwise	practice	Guided	1	-0.5	-0.5	5.460831	-1.30066	-1.45622	-0.99697	0.942356529107023	-1.45376	-12.32711	-1.823505
Trial3	1	1	blindfold	counterclockwise	practice	Guided	1	-0.5	-0.5	5.480835	-1.30069	-1.45617	-1.03394	0.962391068977907	-1.161583	-12.77568	-1.650501
Trial3	1	1	blindfold	counterclockwise	practice	Guided	1	-0.5	-0.5	5.500839	-1.30061	-1.45627	-1.06467	0.979708450615063	-1.03562	-12.57255	-1.48942
Trial3	1	1	blindfold	counterclockwise	practice	Guided	1	-0.5	-0.5	5.520844	-1.30054	-1.45626	-1.12654	1.0165709752104	-0.909874	-12.29325	-2.198202
Trial3	1	1	blindfold	counterclockwise	practice	Guided	1	-0.5	-0.5	5.540833	-1.30031	-1.45623	-1.15453	1.03387888524854	-0.574094	-12.28056	-1.716935
Trial3	1	1	blindfold	counterclockwise	practice	Guided	1	-0.5	-0.5	5.560837	-1.30027	-1.45615	-1.1822	1.05158394321814	-0.542113	-12.05204	-2.402385
Trial3	1	1	blindfold	counterclockwise	practice	Guided	1	-0.5	-0.5	5.580841	-1.30025	-1.45608	-1.20819	1.06861273317478	-0.334716	-12.29749	-2.620461
Trial3	1	1	blindfold	counterclockwise	practice	Guided	1	-0.5	-0.5	5.60083	-1.30018	-1.45612	-1.23381	1.08570944799736	-0.100167	-12.2594	-2.29591
Trial3	1	1	blindfold	counterclockwise	practice	Guided	1	-0.5	-0.5	5.620834	-1.30011	-1.4561	-1.25851	1.10250340861379	-0.222349	-11.83622	-2.442658
Trial3	1	1	blindfold	counterclockwise	practice	Guided	1	-0.5	-0.5	5.640839	-1.30012	-1.45594	-1.30437	1.13454985312858	-0.244536	-11.82352	-3.0318
Trial3	1	1	blindfold	counterclockwise	practice	Guided	1	-0.5	-0.5	5.660843	-1.30013	-1.456	-1.30775	1.13695561622921	-0.0076297	-11.91239	-3.095001
Trial3	1	1	blindfold	counterclockwise	practice	Guided	1	-0.5	-0.5	5.680832	-1.30015	-1.45586	-1.30632	1.13595420084666	-0.447666	-10.49474	-9.631679
Trial3	1	1	blindfold	counterclockwise	practice	Guided	1	-0.5	-0.5	5.700836	-1.30003	-1.45605	-1.30536	1.13518846291472	1.491005	-13.96481	-7.908978
Trial3	1	1	blindfold	counterclockwise	practice	Guided	1	-0.5	-0.5	5.72084	-1.29971	-1.45663	-1.30407	1.13404792617981	1.682797	-14.39223	-6.249605
Trial3	1	1	blindfold	counterclockwise	practice	Guided	1	-0.5	-0.5	5.740829	-1.29916	-1.45636	-1.30376	1.13344022364418	1.750651	-12.1663	-4.538095
Trial3	1	1	blindfold	counterclockwise	practice	Guided	1	-0.5	-0.5	5.760834	-1.29901	-1.45628	-1.30368	1.13327776486704	1.535281	-13.15654	-5.484064
Trial3	1	1	blindfold	counterclockwise	practice	Guided	1	-0.5	-0.5	5.780838	-1.29896	-1.45633	-1.3036	1.13318582391502	1.230966	-13.09729	-5.962945
Trial3	1	1	blindfold	counterclockwise	practice	Guided	1	-0.5	-0.5	5.800842	-1.29893	-1.45633	-1.30349	1.13308661638585	0.86566	-12.08166	-4.995415
Trial3	1	1	blindfold	counterclockwise	practice	Guided	1	-0.5	-0.5	5.820831	-1.29892	-1.45627	-1.30329	1.13293780158642	0.321685	-11.64579	-4.582682
Trial3	1	1	blindfold	counterclockwise	practice	Guided	1	-0.5	-0.5	5.840836	-1.29891	-1.45617	-1.30319	1.1328597429209	-0.033663	-11.9801	-4.713896
Trial3	1	1	blindfold	counterclockwise	practice	Guided	1	-0.5	-0.5	5.86084	-1.29891	-1.45616	-1.3031	1.13279593316344	0.055582	-12.04358	-4.498995
Trial3	1	1	blindfold	counterclockwise	practice	Guided	1	-0.5	-0.5	5.880829	-1.29891	-1.45615	-1.30302	1.13273922575489	0.250292	-12.20439	-4.44334
Trial3	1	1	blindfold	counterclockwise	practice	Guided	1	-0.5	-0.5	5.900833	-1.2989	-1.45615	-1.30295	1.13268247236663	0.476399	-12.41598	-4.573786
Trial3	1	1	blindfold	counterclockwise	practice	Guided	1	-0.5	-0.5	5.920837	-1.29888	-1.45616	-1.30284	1.13259051769173	0.684171	-12.55562	-4.649792
Trial3	1	1	blindfold	counterclockwise	practice	Guided	1	-0.5	-0.5	5.940842	-1.29883	-1.45617	-1.30278	1.13251278165571	1.041315	-12.2467	-4.515143
Trial3	1	1	blindfold	counterclockwise	practice	Guided	1	-0.5	-0.5	5.960831	-1.2988	-1.45616	-1.30273	1.13245610162483	1.141588	-12.20439	-4.507174
Trial3	1	1	blindfold	counterclockwise	practice	Guided	1	-0.5	-0.5	5.980835	-1.29877	-1.45616	-1.30269	1.13240660422626	1.163714	-12.27209	-4.455231
Trial3	1	1	blindfold	counterclockwise	practice	Guided	1	-0.5	-0.5	6.000839	-1.29874	-1.45616	-1.30264	1.1323500085423	1.164918	-12.33557	-4.472638
Trial3	1	1	blindfold	counterclockwise	practice	Guided	1	-0.5	-0.5	6.020828	-1.2987	-1.45616	-1.30256	1.13226505661776	1.231395	-12.38635	-4.406526
Trial3	1	1	blindfold	counterclockwise	practice	Guided	1	-0.5	-0.5	6.040833	-1.29861	-1.45617	-1.30251	1.13216616473969	1.374134	-12.38635	-4.239003
Trial3	1	1	blindfold	counterclockwise	practice	Guided	1	-0.5	-0.5	6.060837	-1.29856	-1.45617	-1.30247	1.13210254025174	1.550972	-12.33134	-4.162975
Trial3	1	1	blindfold	counterclockwise	practice	Guided	1	-0.5	-0.5	6.080841	-1.29849	-1.45617	-1.30244	1.13203197187077	1.867388	-12.34827	-4.235344
Trial3	1	1	blindfold	counterclockwise	practice	Guided	1	-0.5	-0.5	6.10083	-1.29842	-1.45618	-1.30243	1.13197543230245	2.243018	-12.45406	-4.453502
Trial3	1	1	blindfold	counterclockwise	practice	Guided	1	-0.5	-0.5	6.120834	-1.2983	-1.45619	-1.30243	1.13189084872117	2.793691	-12.59371	-4.693088
Trial3	1	1	blindfold	counterclockwise	practice	Guided	1	-0.5	-0.5	6.140839	-1.29816	-1.45623	-1.30241	1.13177794939101	3.456023	-12.66988	-4.841063
Trial3	1	1	blindfold	counterclockwise	practice	Guided	1	-0.5	-0.5	6.160843	-1.29722	-1.45631	-1.30239	1.13110096548536	4.981612	-12.6191	-4.672228
Trial3	1	1	blindfold	counterclockwise	practice	Guided	1	-0.5	-0.5	6.180832	-1.29526	-1.45633	-1.30241	1.12973474391329	5.674636	-12.77991	-4.844223
Trial3	1	1	blindfold	counterclockwise	practice	Guided	1	-0.5	-0.5	6.200836	-1.2916	-1.45636	-1.30249	1.12721814042172	6.130724	-12.70797	-5.074918
Trial3	1	1	blindfold	counterclockwise	practice	Guided	1	-0.5	-0.5	6.22084	-1.28582	-1.45635	-1.30258	1.12323085218837	6.497609	-12.58525	-5.235266
Trial3	1	1	blindfold	counterclockwise	practice	Guided	1	-0.5	-0.5	6.240829	-1.27733	-1.4563	-1.30267	1.11737241984009	6.697387	-12.41598	-5.328693
Trial3	1	1	blindfold	counterclockwise	practice	Guided	1	-0.5	-0.5	6.260834	-1.2526	-1.45624	-1.30263	1.10028247489273	6.805633	-12.57255	-5.240633
Trial3	1	1	blindfold	counterclockwise	practice	Guided	1	-0.5	-0.5	6.280838	-1.23649	-1.45627	-1.30258	1.08928967681538	6.871565	-12.47099	-5.112459
Trial3	1	1	blindfold	counterclockwise	practice	Guided	1	-0.5	-0.5	6.300842	-1.21777	-1.45625	-1.30253	1.0766839027338	6.943392	-12.33134	-5.02987
Trial3	1	1	blindfold	counterclockwise	practice	Guided	1	-0.5	-0.5	6.320831	-1.19638	-1.45617	-1.30248	1.06250611915345	6.925696	-12.19592	-4.869821
Trial3	1	1	blindfold	counterclockwise	practice	Guided	1	-0.5	-0.5	6.340836	-1.14481	-1.45609	-1.30256	1.02950589826715	6.799204	-12.22978	-5.149169
Trial3	1	1	blindfold	counterclockwise	practice	Guided	1	-0.5	-0.5	6.36084	-1.11557	-1.45612	-1.30271	1.0115679892077	6.831071	-12.36943	-5.455146
Trial3	1	1	blindfold	counterclockwise	practice	Guided	1	-0.5	-0.5	6.380829	-1.08393	-1.45618	-1.30287	0.992761077224944	6.9381	-12.65719	-5.799658
Trial3	1	1	blindfold	counterclockwise	practice	Guided	1	-0.5	-0.5	6.400833	-1.04888	-1.45628	-1.30302	0.972682041945211	7.046263	-12.78837	-6.108158
Trial3	1	1	blindfold	counterclockwise	practice	Guided	1	-0.5	-0.5	6.420837	-1.01253	-1.45638	-1.30308	0.952693397452131	6.967221	-12.86878	-6.199394
Trial3	1	1	blindfold	counterclockwise	practice	Guided	1	-0.5	-0.5	6.440842	-0.93236	-1.45639	-1.30295	0.911955982774102	6.400242	-12.66988	-5.782224
Trial3	1	1	blindfold	counterclockwise	practice	Guided	1	-0.5	-0.5	6.460831	-0.89019	-1.45633	-1.30278	0.89258278062561	5.973609	-12.62333	-5.528747
Trial3	1	1	blindfold	counterclockwise	practice	Guided	1	-0.5	-0.5	6.480835	-0.84673	-1.45629	-1.30259	0.874284054648437	5.249168	-12.50061	-5.094234
Trial3	1	1	blindfold	counterclockwise	practice	Guided	1	-0.5	-0.5	6.500839	-0.80121	-1.45625	-1.30244	0.857109981946769	4.511024	-12.35673	-4.82698
Trial3	1	1	blindfold	counterclockwise	practice	Guided	1	-0.5	-0.5	6.520828	-0.75558	-1.45619	-1.30234	0.842063338069284	3.915766	-12.179	-4.746791
Trial3	1	1	blindfold	counterclockwise	practice	Guided	1	-0.5	-0.5	6.540833	-0.66849	-1.45605	-1.30232	0.819820874120756	3.306478	-12.00549	-4.63378
Trial3	1	1	blindfold	counterclockwise	practice	Guided	1	-0.5	-0.5	6.560837	-0.62617	-1.456	-1.30228	0.812140370019091	3.170219	-12.05627	-4.57635
Trial3	1	1	blindfold	counterclockwise	practice	Guided	1	-0.5	-0.5	6.580841	-0.58485	-1.456	-1.30225	0.80672463184441	2.955138	-12.07743	-4.498626
Trial3	1	1	blindfold	counterclockwise	practice	Guided	1	-0.5	-0.5	6.60083	-0.54349	-1.45603	-1.30225	0.803427959641004	2.933077	-12.12398	-4.525313
Trial3	1	1	blindfold	counterclockwise	practice	Free	1	-0.5	-0.5	0	-0.51019	-1.4555	-1.30115	0.801214885448585	3.10908	-11.86161	-1.94948
Trial3	1	1	blindfold	counterclockwise	practice	Free	1	-0.5	-0.5	0.006820679	-0.51026	-1.45558	-1.30113	0.801195752952137	3.129467	-11.9928	-1.900052
Trial3	1	1	blindfold	counterclockwise	practice	Free	1	-0.5	-0.5	0.02680969	-0.5103	-1.45562	-1.30113	0.801196266116224	3.02195	-12.02665	-1.799252
Trial3	1	1	blindfold	counterclockwise	practice	Free	1	-0.5	-0.5	0.04681396	-0.51002	-1.45581	-1.30158	0.801642695780243	2.941588	-12.05204	-1.674788
Trial3	1	1	blindfold	counterclockwise	practice	Free	1	-0.5	-0.5	0.06681824	-0.50948	-1.45598	-1.30197	0.802026034096027	2.825172	-11.98856	-1.581603
Trial3	1	1	blindfold	counterclockwise	practice	Free	1	-0.5	-0.5	0.08680725	-0.50878	-1.45601	-1.30235	0.802398081973225	2.6847	-11.96317	-1.469582
Trial3	1	1	blindfold	counterclockwise	practice	Free	1	-0.5	-0.5	0.1068115	-0.50808	-1.45599	-1.303	0.803040623883007	2.625933	-11.94625	-1.401567
Trial3	1	1	blindfold	counterclockwise	practice	Free	1	-0.5	-0.5	0.1268158	-0.50683	-1.45599	-1.30324	0.803269098042725	2.720271	-12.09436	-1.267606
Trial3	1	1	blindfold	counterclockwise	practice	Free	1	-0.5	-0.5	0.1468201	-0.50629	-1.45604	-1.30351	0.803534689157331	2.81877	-12.24247	-1.316622
Trial3	1	1	blindfold	counterclockwise	practice	Free	1	-0.5	-0.5	0.1668091	-0.50571	-1.45611	-1.30382	0.803840294506716	2.982946	-12.31864	-1.336197
Trial3	1	1	blindfold	counterclockwise	practice	Free	1	-0.5	-0.5	0.1868134	-0.50501	-1.45616	-1.3042	0.804215539543429	3.031147	-12.32711	-1.377332
Trial3	1	1	blindfold	counterclockwise	practice	Free	1	-0.5	-0.5	0.2068176	-0.50417	-1.45616	-1.30499	0.805000853799752	3.013264	-12.30172	-1.287101
Trial3	1	1	blindfold	counterclockwise	practice	Free	1	-0.5	-0.5	0.2268219	-0.50217	-1.45614	-1.30534	0.805342855894736	2.832448	-12.25093	-1.06545
Trial3	1	1	blindfold	counterclockwise	practice	Free	1	-0.5	-0.5	0.2468109	-0.50122	-1.45612	-1.30565	0.805650919511123	2.735767	-12.20862	-1.066028
Trial3	1	1	blindfold	counterclockwise	practice	Free	1	-0.5	-0.5	0.2668152	-0.50045	-1.4561	-1.30591	0.805910236116396	2.696891	-12.16207	-1.127686
Trial3	1	1	blindfold	counterclockwise	practice	Free	1	-0.5	-0.5	0.2868195	-0.49983	-1.45609	-1.30612	0.806120055962594	2.712235	-12.1536	-1.076839
Trial3	1	1	blindfold	counterclockwise	practice	Free	1	-0.5	-0.5	0.3068085	-0.4993	-1.45609	-1.30634	0.806340283011106	2.742429	-12.26786	-1.083756
Trial3	1	1	blindfold	counterclockwise	practice	Free	1	-0.5	-0.5	0.3268127	-0.49873	-1.45618	-1.3064	0.806401060755893	2.835172	-12.45406	-1.00579
Trial3	1	1	blindfold	counterclockwise	practice	Free	1	-0.5	-0.5	0.346817	-0.49857	-1.45623	-1.30645	0.806451396350363	2.87106	-12.51331	-0.939651
Trial3	1	1	blindfold	counterclockwise	practice	Free	1	-0.5	-0.5	0.3668213	-0.49841	-1.45626	-1.30649	0.806491511771855	2.838834	-12.526	-0.845256
Trial3	1	1	blindfold	counterclockwise	practice	Free	1	-0.5	-0.5	0.3868103	-0.49826	-1.45626	-1.30657	0.806571929953296	2.775125	-12.50484	-0.729378
Trial3	1	1	blindfold	counterclockwise	practice	Free	1	-0.5	-0.5	0.4068146	-0.49796	-1.45624	-1.3066	0.80660255434244	2.645022	-12.46253	-0.584544
Trial3	1	1	blindfold	counterclockwise	practice	Free	1	-0.5	-0.5	0.4268188	-0.49782	-1.45622	-1.30663	0.806632841942021	2.558876	-12.38212	-0.603973
Trial3	1	1	blindfold	counterclockwise	practice	Free	1	-0.5	-0.5	0.4468079	-0.49768	-1.4562	-1.30666	0.806663392308793	2.518401	-12.37789	-0.575587
Trial3	1	1	blindfold	counterclockwise	practice	Free	1	-0.5	-0.5	0.4668121	-0.49754	-1.45619	-1.30669	0.806693728529338	2.508907	-12.36519	-0.528136
Trial3	1	1	blindfold	counterclockwise	practice	Free	1	-0.5	-0.5	0.4868164	-0.4974	-1.45618	-1.30672	0.806724088922574	2.524457	-12.36096	-0.506036
Trial3	1	1	blindfold	counterclockwise	practice	Free	1	-0.5	-0.5	0.5068207	-0.49726	-1.45619	-1.30677	0.806774620027654	2.551158	-12.39905	-0.530737
Trial3	1	1	blindfold	counterclockwise	practice	Free	1	-0.5	-0.5	0.5268097	-0.49698	-1.45622	-1.3068	0.806805540866715	2.598783	-12.46253	-0.505188
Trial3	1	1	blindfold	counterclockwise	practice	Free	1	-0.5	-0.5	0.546814	-0.49684	-1.45622	-1.30683	0.806836236704907	2.62335	-12.42021	-0.467325
Trial3	1	1	blindfold	counterclockwise	practice	Free	1	-0.5	-0.5	0.5668182	-0.49669	-1.45622	-1.30685	0.8068567458915	2.612914	-12.43713	-0.496182
Trial3	1	1	blindfold	counterclockwise	practice	Free	1	-0.5	-0.5	0.5868073	-0.49654	-1.45621	-1.30688	0.806887415627884	2.684918	-12.44137	-0.570685
Trial3	1	1	blindfold	counterclockwise	practice	Free	1	-0.5	-0.5	0.6068115	-0.49639	-1.45622	-1.30695	0.806958047911359	2.678428	-12.43713	-0.593622
Trial3	1	1	blindfold	counterclockwise	practice	Free	1	-0.5	-0.5	0.6268158	-0.4961	-1.45622	-1.30697	0.806979424313139	2.723549	-12.45829	-0.553935
Trial3	1	1	blindfold	counterclockwise	practice	Free	1	-0.5	-0.5	0.6468201	-0.49595	-1.45623	-1.307	0.807010203665216	2.73687	-12.526	-0.482597
Trial3	1	1	blindfold	counterclockwise	practice	Free	1	-0.5	-0.5	0.6668091	-0.4958	-1.45625	-1.30702	0.807030997095594	2.716986	-12.56832	-0.400519
Trial3	1	1	blindfold	counterclockwise	practice	Free	1	-0.5	-0.5	0.6868134	-0.49565	-1.45627	-1.30704	0.807051699467272	2.700108	-12.54293	-0.399275
Trial3	1	1	blindfold	counterclockwise	practice	Free	1	-0.5	-0.5	0.7068176	-0.4955	-1.45627	-1.30708	0.807092456369941	2.681801	-12.47522	-0.414345
Trial3	1	1	blindfold	counterclockwise	practice	Free	1	-0.5	-0.5	0.7268219	-0.49522	-1.45622	-1.3071	0.807114212071835	2.605032	-12.40751	-0.36482
Trial3	1	1	blindfold	counterclockwise	practice	Free	1	-0.5	-0.5	0.7468109	-0.49507	-1.45621	-1.30712	0.807135141298046	2.602818	-12.47099	-0.332884
Trial3	1	1	blindfold	counterclockwise	practice	Free	1	-0.5	-0.5	0.7668152	-0.49493	-1.45623	-1.30714	0.807155916008322	2.598893	-12.53023	-0.328268
Trial3	1	1	blindfold	counterclockwise	practice	Free	1	-0.5	-0.5	0.7868195	-0.49478	-1.45626	-1.30717	0.807186793209836	2.665885	-12.56409	-0.341193
Trial3	1	1	blindfold	counterclockwise	practice	Free	1	-0.5	-0.5	0.8068085	-0.49449	-1.45627	-1.30718	0.807198733900914	2.740068	-12.51754	-0.18489
Trial3	1	1	blindfold	counterclockwise	practice	Free	1	-0.5	-0.5	0.8268127	-0.49433	-1.45627	-1.30719	0.807209974530637	2.741213	-12.57678	-0.167936
Trial3	1	1	blindfold	counterclockwise	practice	Free	1	-0.5	-0.5	0.846817	-0.49419	-1.45629	-1.3072	0.807220983247621	2.762328	-12.69104	-0.169293
Trial3	1	1	blindfold	counterclockwise	practice	Free	1	-0.5	-0.5	0.8668213	-0.49403	-1.45635	-1.30719	0.807212137465173	2.729223	-12.92802	-0.031303
Trial3	1	1	blindfold	counterclockwise	practice	Free	1	-0.5	-0.5	0.8868103	-0.49388	-1.45645	-1.30717	0.807193115173107	2.659346	-13.11422	0.253327
Trial3	1	1	blindfold	counterclockwise	practice	Free	1	-0.5	-0.5	0.9068146	-0.49374	-1.45655	-1.3071	0.807124334087653	2.60915	-13.29619	0.515455
Trial3	1	1	blindfold	counterclockwise	practice	Free	1	-0.5	-0.5	0.9268188	-0.49346	-1.45671	-1.30707	0.807096514502257	2.509268	-13.48662	0.607101
Trial3	1	1	blindfold	counterclockwise	practice	Free	1	-0.5	-0.5	0.9468079	-0.49333	-1.45676	-1.30703	0.807057525404701	2.4482	-13.60511	0.645188
Trial3	1	1	blindfold	counterclockwise	practice	Free	1	-0.5	-0.5	0.9668121	-0.49319	-1.45681	-1.30698	0.807008628565499	2.453965	-13.73207	0.85691
Trial3	1	1	blindfold	counterclockwise	practice	Free	1	-0.5	-0.5	0.9868164	-0.49305	-1.45687	-1.30692	0.80694998136335	2.553991	-13.84209	1.019871
Trial3	1	1	blindfold	counterclockwise	practice	Free	1	-0.5	-0.5	1.006821	-0.49291	-1.45692	-1.30681	0.806841053991617	2.642348	-13.86748	1.017905
Trial3	1	1	blindfold	counterclockwise	practice	Free	1	-0.5	-0.5	1.02681	-0.49261	-1.45691	-1.30675	0.806783905325031	2.808715	-13.85479	1.08773
Trial3	1	1	blindfold	counterclockwise	practice	Free	1	-0.5	-0.5	1.046814	-0.49246	-1.45692	-1.30669	0.806725214615353	2.838253	-14.0156	1.068901
Trial3	1	1	blindfold	counterclockwise	practice	Free	1	-0.5	-0.5	1.066818	-0.49229	-1.45701	-1.30663	0.80666674261232	2.878248	-14.29066	1.176481
Trial3	1	1	blindfold	counterclockwise	practice	Free	1	-0.5	-0.5	1.086807	-0.49214	-1.45712	-1.30657	0.806608349676129	2.830081	-14.39646	1.154318
Trial3	1	1	blindfold	counterclockwise	practice	Free	1	-0.5	-0.5	1.106812	-0.49198	-1.45719	-1.30647	0.806509913096354	2.788622	-14.35414	1.042634
Trial3	1	1	blindfold	counterclockwise	practice	Free	1	-0.5	-0.5	1.126816	-0.49167	-1.45714	-1.30643	0.80647300318093	2.68312	-14.26527	0.672355
Trial3	1	1	blindfold	counterclockwise	practice	Free	1	-0.5	-0.5	1.14682	-0.49153	-1.45714	-1.3064	0.806444541616198	2.667323	-14.40915	0.626806
Trial3	1	1	blindfold	counterclockwise	practice	Free	1	-0.5	-0.5	1.166809	-0.49139	-1.45719	-1.30637	0.806415985263668	2.679946	-14.56996	0.562406
Trial3	1	1	blindfold	counterclockwise	practice	Free	1	-0.5	-0.5	1.186813	-0.49124	-1.45725	-1.30635	0.806397574712995	2.727434	-14.55727	0.391009
Trial3	1	1	blindfold	counterclockwise	practice	Free	1	-0.5	-0.5	1.206818	-0.49109	-1.45727	-1.30633	0.80637919214006	2.774095	-14.54034	0.259217
Trial3	1	1	blindfold	counterclockwise	practice	Free	1	-0.5	-0.5	1.226822	-0.49078	-1.45725	-1.30632	0.806372664148818	2.888028	-14.48956	0.124256
Trial3	1	1	blindfold	counterclockwise	practice	Free	1	-0.5	-0.5	1.246811	-0.49061	-1.45725	-1.30631	0.806364612844007	2.937293	-14.59112	0.163338
Trial3	1	1	blindfold	counterclockwise	practice	Free	1	-0.5	-0.5	1.266815	-0.49046	-1.45728	-1.30631	0.806366373815862	2.951062	-14.66306	0.115715
Trial3	1	1	blindfold	counterclockwise	practice	Free	1	-0.5	-0.5	1.286819	-0.49029	-1.45732	-1.30631	0.806368402891349	2.957484	-14.64613	-0.041626
Trial3	1	1	blindfold	counterclockwise	practice	Free	1	-0.5	-0.5	1.306808	-0.49013	-1.45733	-1.30627	0.80633053224964	2.95976	-14.58689	0.05577
Trial3	1	1	blindfold	counterclockwise	practice	Free	1	-0.5	-0.5	1.326813	-0.4898	-1.45727	-1.30621	0.806274562514618	2.918835	-14.51072	0.838953
Trial3	1	1	blindfold	counterclockwise	practice	Free	1	-0.5	-0.5	1.346817	-0.48965	-1.45727	-1.30614	0.806206384731545	2.852733	-14.67576	1.182746
Trial3	1	1	blindfold	counterclockwise	practice	Free	1	-0.5	-0.5	1.366821	-0.48949	-1.45733	-1.30606	0.806128472145747	2.827132	-14.81117	1.34635
Trial3	1	1	blindfold	counterclockwise	practice	Free	1	-0.5	-0.5	1.38681	-0.48933	-1.4574	-1.30598	0.80605059173003	2.853581	-14.91697	1.513623
Trial3	1	1	blindfold	counterclockwise	practice	Free	1	-0.5	-0.5	1.406815	-0.48918	-1.45746	-1.30579	0.805862588343932	2.82177	-15.08201	1.672721
Trial3	1	1	blindfold	counterclockwise	practice	Free	1	-0.5	-0.5	1.426819	-0.48887	-1.45767	-1.30568	0.805756910178764	2.865064	-15.67869	1.813301
Trial3	1	1	blindfold	counterclockwise	practice	Free	1	-0.5	-0.5	1.446808	-0.48871	-1.45782	-1.30554	0.80561919831493	2.931785	-15.87759	2.226018
Trial3	1	1	blindfold	counterclockwise	practice	Free	1	-0.5	-0.5	1.466812	-0.48854	-1.45794	-1.30531	0.805391547891379	2.914596	-16.00454	2.875502
Trial3	1	1	blindfold	counterclockwise	practice	Free	1	-0.5	-0.5	1.486816	-0.48834	-1.45801	-1.30466	0.804744438516302	2.934533	-16.07648	3.532585
Trial3	1	1	blindfold	counterclockwise	practice	Free	1	-0.5	-0.5	1.506821	-0.48783	-1.45804	-1.30068	0.800772525215462	2.772306	-16.07225	4.183102
Trial3	1	1	blindfold	counterclockwise	practice	Free	1	-0.5	-0.5	1.52681	-0.4855	-1.45803	-1.29677	0.796901905050184	2.301696	-16.0384	5.233027
Trial3	1	1	blindfold	counterclockwise	practice	Free	1	-0.5	-0.5	1.546814	-0.48369	-1.45802	-1.29113	0.791298171699731	2.107266	-16.00454	5.657678
Trial3	1	1	blindfold	counterclockwise	practice	Free	1	-0.5	-0.5	1.566818	-0.48143	-1.45802	-1.28333	0.783550047619294	1.944041	-16.00031	5.965822
Trial3	1	1	blindfold	counterclockwise	practice	Free	1	-0.5	-0.5	1.586807	-0.47859	-1.45804	-1.27319	0.773486272604055	2.054386	-16.21613	6.455354
Trial3	1	1	blindfold	counterclockwise	practice	Free	1	-0.5	-0.5	1.606812	-0.47527	-1.45808	-1.24634	0.746749638546664	1.920902	-15.9453	6.702011
Trial3	1	1	blindfold	counterclockwise	practice	Free	1	-0.5	-0.5	1.626816	-0.46695	-1.45799	-1.22938	0.730128415968898	1.993613	-16.05532	6.711739
Trial3	1	1	blindfold	counterclockwise	practice	Free	1	-0.5	-0.5	1.64682	-0.46165	-1.45802	-1.20961	0.710645518344203	2.110059	-16.14842	6.570106
Trial3	1	1	blindfold	counterclockwise	practice	Free	1	-0.5	-0.5	1.666809	-0.45561	-1.45807	-1.20961	0.710997048365852	2.049657	-16.00877	6.566853
Trial3	1	1	blindfold	counterclockwise	practice	Free	1	-0.5	-0.5	1.686813	-0.4491	-1.45805	-1.16438	0.666327016842579	1.951947	-15.95376	7.09499
Trial3	1	1	blindfold	counterclockwise	practice	Free	1	-0.5	-0.5	1.706818	-0.44205	-1.45796	-1.10906	0.611810594011863	1.602234	-15.47134	6.740218
Trial3	1	1	blindfold	counterclockwise	practice	Free	1	-0.5	-0.5	1.726822	-0.42652	-1.4578	-1.0777	0.58235437981656	1.521186	-15.80565	6.50549
Trial3	1	1	blindfold	counterclockwise	practice	Free	1	-0.5	-0.5	1.746811	-0.41811	-1.45784	-1.04486	0.550979487304957	1.23058	-15.46287	7.18994
Trial3	1	1	blindfold	counterclockwise	practice	Free	1	-0.5	-0.5	1.766815	-0.4098	-1.45772	-1.01016	0.518072616109489	1.169648	-14.9339	6.353981
Trial3	1	1	blindfold	counterclockwise	practice	Free	1	-0.5	-0.5	1.786819	-0.40141	-1.45757	-0.97394	0.484085805016161	1.097913	-15.33169	5.86286
Trial3	1	1	blindfold	counterclockwise	practice	Free	1	-0.5	-0.5	1.806808	-0.39295	-1.45766	-0.89477	0.409026987420831	0.882609	-15.53058	6.434979
Trial3	1	1	blindfold	counterclockwise	practice	Free	1	-0.5	-0.5	1.826813	-0.37619	-1.45743	-0.85578	0.376707225964691	0.80922	-14.89158	5.624047
Trial3	1	1	blindfold	counterclockwise	practice	Free	1	-0.5	-0.5	1.846817	-0.3681	-1.45744	-0.8132401	0.339877835427713	0.485904	-14.94236	5.706043
Trial3	1	1	blindfold	counterclockwise	practice	Free	1	-0.5	-0.5	1.866821	-0.36028	-1.4575	-0.7714	0.30525342765743	0.731952	-15.04815	4.948806
Trial3	1	1	blindfold	counterclockwise	practice	Free	1	-0.5	-0.5	1.88681	-0.35235	-1.45757	-0.72769	0.271372900583952	0.717307	-15.49249	5.48808
Trial3	1	1	blindfold	counterclockwise	practice	Free	1	-0.5	-0.5	1.906815	-0.34454	-1.45757	-0.64263	0.210976593734006	0.549708	-14.46417	4.522344
Trial3	1	1	blindfold	counterclockwise	practice	Free	1	-0.5	-0.5	1.926819	-0.32954	-1.45743	-0.60034	0.197799706999725	0.656153	-14.45147	4.077034
Trial3	1	1	blindfold	counterclockwise	practice	Free	1	-0.5	-0.5	1.946808	-0.32203	-1.45733	-0.55733	0.186976063768853	0.687179	-14.53188	3.559045
Trial3	1	1	blindfold	counterclockwise	practice	Free	1	-0.5	-0.5	1.966812	-0.31423	-1.4573	-0.5161	0.186466362683123	0.752713	-14.54034	3.759772
Trial3	1	1	blindfold	counterclockwise	practice	Free	1	-0.5	-0.5	1.986816	-0.30673	-1.45721	-0.47447	0.194948899708058	0.466157	-14.14678	3.31601
Trial3	1	1	blindfold	counterclockwise	practice	Free	1	-0.5	-0.5	2.006821	-0.2991	-1.45718	-0.39693	0.225796874121224	0.729112	-15.12433	3.478011
Trial3	1	1	blindfold	counterclockwise	practice	Free	1	-0.5	-0.5	2.02681	-0.28454	-1.45722	-0.35991	0.256998494023201	0.891242	-14.66306	2.967866
[truncated: 8,876 more rows]
