# Supplementary material for: Assessing kinesthetic proprioceptive function of the upper limb: a novel dynamic movement reproduction task using a robotic arm
Source: PeerJ. 2021 May 3;9:e11301. doi: 10.7717/peerj.11301 (PMC8101453; doi:10.7717/peerj.11301)
Supplement: Supplemental Information 1 [file peerj-09-11301-s001.zip › DMR raw data_Study 1/Session 2/HMData_PP14-2_2019-06-21-16-17-52.txt]

Trial1	2	1	noBlindfold	clockwise	practice	Guided	1	0.5	-0.25	0	0.45116	-1.45435	-1.05098	0.802467606589914	0.286351	-9.306761	-2.234198
Trial1	2	1	noBlindfold	clockwise	practice	Guided	1	0.5	-0.25	0.004768372	0.45117	-1.45436	-1.051	0.802486990879841	0.227059	-9.361775	-2.301606
Trial1	2	1	noBlindfold	clockwise	practice	Guided	1	0.5	-0.25	0.02476501	0.45117	-1.45438	-1.05102	0.802506980931496	0.158206	-9.285602	-2.352666
Trial1	2	1	noBlindfold	clockwise	practice	Guided	1	0.5	-0.25	0.04476929	0.45118	-1.45445	-1.05103	0.802516364919913	0.146779	-9.315225	-2.3152
Trial1	2	1	noBlindfold	clockwise	practice	Guided	1	0.5	-0.25	0.06476593	0.45118	-1.45452	-1.05104	0.802526240965997	0.098004	-9.32792	-2.339564
Trial1	2	1	noBlindfold	clockwise	practice	Guided	1	0.5	-0.25	0.08476257	0.45119	-1.45454	-1.05106	0.80254574276012	0.060283	-9.319457	-2.346223
Trial1	2	1	noBlindfold	clockwise	practice	Guided	1	0.5	-0.25	0.1047668	0.45119	-1.45455	-1.05108	0.802565613859048	-0.027015	-9.32792	-2.373023
Trial1	2	1	noBlindfold	clockwise	practice	Guided	1	0.5	-0.25	0.1247635	0.45118	-1.45457	-1.05109	0.802576216145874	-0.15808	-9.272907	-2.377186
Trial1	2	1	noBlindfold	clockwise	practice	Guided	1	0.5	-0.25	0.1447678	0.45118	-1.45457	-1.0511	0.802586211183236	-0.21101	-9.234821	-2.41053
Trial1	2	1	noBlindfold	clockwise	practice	Guided	1	0.5	-0.25	0.1647644	0.45117	-1.45458	-1.05111	0.802596817198379	-0.319614	-9.217894	-2.407762
Trial1	2	1	noBlindfold	clockwise	practice	Guided	1	0.5	-0.25	0.1847687	0.45116	-1.45458	-1.05111	0.802597422860277	-0.393801	-9.268675	-2.389189
Trial1	2	1	noBlindfold	clockwise	practice	Guided	1	0.5	-0.25	0.2047653	0.45115	-1.45458	-1.05113	0.802618022304551	-0.542152	-9.213662	-2.401805
Trial1	2	1	noBlindfold	clockwise	practice	Guided	1	0.5	-0.25	0.2247696	0.45111	-1.45458	-1.05114	0.802630333506901	-0.803174	-9.11633	-2.43126
Trial1	2	1	noBlindfold	clockwise	practice	Guided	1	0.5	-0.25	0.2447662	0.45107	-1.45458	-1.05115	0.802642765622854	-0.96833	-9.112099	-2.480901
Trial1	2	1	noBlindfold	clockwise	practice	Guided	1	0.5	-0.25	0.2647629	0.45103	-1.45458	-1.05116	0.802655201482272	-1.174181	-9.145953	-2.531362
Trial1	2	1	noBlindfold	clockwise	practice	Guided	1	0.5	-0.25	0.2847672	0.45097	-1.45458	-1.05117	0.802668858715057	-1.378558	-9.141721	-2.518993
Trial1	2	1	noBlindfold	clockwise	practice	Guided	1	0.5	-0.25	0.3047638	0.4509	-1.45458	-1.05119	0.802693125797062	-1.592585	-9.133258	-2.553911
Trial1	2	1	noBlindfold	clockwise	practice	Guided	1	0.5	-0.25	0.3247681	0.45073	-1.45457	-1.0512	0.802713538536373	-1.996178	-9.086708	-2.609402
Trial1	2	1	noBlindfold	clockwise	practice	Guided	1	0.5	-0.25	0.3447647	0.45063	-1.45456	-1.05121	0.802729676484071	-2.107565	-9.082476	-2.68
Trial1	2	1	noBlindfold	clockwise	practice	Guided	1	0.5	-0.25	0.364769	0.45053	-1.45456	-1.05123	0.802755702251382	-2.118387	-9.137489	-2.689222
Trial1	2	1	noBlindfold	clockwise	practice	Guided	1	0.5	-0.25	0.3847656	0.45042	-1.45456	-1.05124	0.802772483017657	-2.145563	-9.137489	-2.724052
Trial1	2	1	noBlindfold	clockwise	practice	Guided	1	0.5	-0.25	0.4047623	0.45032	-1.45456	-1.05126	0.802798656962027	-2.065369	-9.167112	-2.723916
Trial1	2	1	noBlindfold	clockwise	practice	Guided	1	0.5	-0.25	0.4247665	0.45014	-1.45457	-1.05126	0.802809814624833	-1.918805	-9.167112	-2.629677
Trial1	2	1	noBlindfold	clockwise	practice	Guided	1	0.5	-0.25	0.4447632	0.45004	-1.45456	-1.05127	0.802826026720015	-1.907973	-9.086708	-2.655253
Trial1	2	1	noBlindfold	clockwise	practice	Guided	1	0.5	-0.25	0.4647675	0.44995	-1.45455	-1.05128	0.802841626752904	-2.029118	-9.04439	-2.696042
Trial1	2	1	noBlindfold	clockwise	practice	Guided	1	0.5	-0.25	0.4847641	0.44985	-1.45454	-1.05129	0.802857860265737	-2.15289	-8.993608	-2.75056
Trial1	2	1	noBlindfold	clockwise	practice	Guided	1	0.5	-0.25	0.5047684	0.44974	-1.45452	-1.05131	0.802884726756595	-2.27487	-9.010535	-2.766796
Trial1	2	1	noBlindfold	clockwise	practice	Guided	1	0.5	-0.25	0.524765	0.44951	-1.4545	-1.05132	0.802909033094598	-2.53853	-9.010535	-2.90115
Trial1	2	1	noBlindfold	clockwise	practice	Guided	1	0.5	-0.25	0.5447693	0.44939	-1.4545	-1.05134	0.802936574427806	-2.624636	-8.976681	-2.902277
Trial1	2	1	noBlindfold	clockwise	practice	Guided	1	0.5	-0.25	0.5647659	0.44922	-1.45449	-1.05137	0.802977287776541	-2.683951	-8.934363	-3.004712
Trial1	2	1	noBlindfold	clockwise	practice	Guided	1	0.5	-0.25	0.5847626	0.44892	-1.45448	-1.05141	0.803036170993092	-2.698034	-8.955522	-3.052108
Trial1	2	1	noBlindfold	clockwise	practice	Guided	1	0.5	-0.25	0.6047668	0.4485	-1.45448	-1.05149	0.80314294002337	-2.71013	-9.040158	-3.065379
Trial1	2	1	noBlindfold	clockwise	practice	Guided	1	0.5	-0.25	0.6247635	0.44724	-1.45453	-1.05153	0.803264567072665	-2.826017	-9.11633	-3.186608
Trial1	2	1	noBlindfold	clockwise	practice	Guided	1	0.5	-0.25	0.6447678	0.44637	-1.45454	-1.05156	0.803352035528841	-2.958736	-9.061317	-3.173375
Trial1	2	1	noBlindfold	clockwise	practice	Guided	1	0.5	-0.25	0.6647644	0.44519	-1.45453	-1.05156	0.803431669918414	-3.023238	-9.014767	-3.168352
Trial1	2	1	noBlindfold	clockwise	practice	Guided	1	0.5	-0.25	0.6847687	0.44368	-1.45451	-1.05156	0.803536095767704	-3.108803	-8.976681	-3.10083
Trial1	2	1	noBlindfold	clockwise	practice	Guided	1	0.5	-0.25	0.7047653	0.44171	-1.45449	-1.05157	0.803686679527003	-3.175819	-8.900509	-3.129371
Trial1	2	1	noBlindfold	clockwise	practice	Guided	1	0.5	-0.25	0.7247696	0.43613	-1.45445	-1.05157	0.804110646860915	-3.228844	-8.875118	-3.138037
Trial1	2	1	noBlindfold	clockwise	practice	Guided	1	0.5	-0.25	0.7447662	0.43252	-1.45444	-1.05159	0.804425277722495	-3.309456	-8.925899	-3.230351
Trial1	2	1	noBlindfold	clockwise	practice	Guided	1	0.5	-0.25	0.7647629	0.42833	-1.45445	-1.05162	0.804817509262251	-3.322733	-8.913204	-3.258185
Trial1	2	1	noBlindfold	clockwise	practice	Guided	1	0.5	-0.25	0.7847672	0.42336	-1.45446	-1.05164	0.80529524696232	-3.424779	-8.942827	-3.291325
Trial1	2	1	noBlindfold	clockwise	practice	Guided	1	0.5	-0.25	0.8047638	0.41787	-1.45446	-1.05171	0.805905874652526	-3.464461	-8.925899	-3.383729
Trial1	2	1	noBlindfold	clockwise	practice	Guided	1	0.5	-0.25	0.8247681	0.40456	-1.45447	-1.05177	0.807430418929599	-3.496985	-8.959754	-3.598451
Trial1	2	1	noBlindfold	clockwise	practice	Guided	1	0.5	-0.25	0.8447647	0.39694	-1.45449	-1.05181	0.808406261187616	-3.499015	-9.040158	-3.641488
Trial1	2	1	noBlindfold	clockwise	practice	Guided	1	0.5	-0.25	0.864769	0.38866	-1.45451	-1.05182	0.80951341887235	-3.475855	-9.023231	-3.669
Trial1	2	1	noBlindfold	clockwise	practice	Guided	1	0.5	-0.25	0.8847656	0.37948	-1.45451	-1.05181	0.810817110960185	-3.467213	-9.006304	-3.600064
Trial1	2	1	noBlindfold	clockwise	practice	Guided	1	0.5	-0.25	0.9047623	0.36996	-1.45451	-1.05179	0.812266952113209	-3.415896	-9.023231	-3.54125
Trial1	2	1	noBlindfold	clockwise	practice	Guided	1	0.5	-0.25	0.9247665	0.34886	-1.45449	-1.05182	0.815940363673888	-3.470071	-9.010535	-3.689437
Trial1	2	1	noBlindfold	clockwise	practice	Guided	1	0.5	-0.25	0.9447632	0.3376	-1.4545	-1.05186	0.818140074582857	-3.518905	-9.107867	-3.756928
Trial1	2	1	noBlindfold	clockwise	practice	Guided	1	0.5	-0.25	0.9647675	0.32577	-1.45454	-1.05186	0.820570231635379	-3.58215	-9.230589	-3.817698
Trial1	2	1	noBlindfold	clockwise	practice	Guided	1	0.5	-0.25	0.9847641	0.31296	-1.4546	-1.05193	0.823453464309918	-3.615304	-9.213662	-3.89676
Trial1	2	1	noBlindfold	clockwise	practice	Guided	1	0.5	-0.25	1.004768	0.29994	-1.45462	-1.05196	0.826537255953032	-3.626775	-9.251748	-3.894268
Trial1	2	1	noBlindfold	clockwise	practice	Guided	1	0.5	-0.25	1.024765	0.27168	-1.45461	-1.05195	0.833818799608418	-3.595442	-9.175576	-3.90284
Trial1	2	1	noBlindfold	clockwise	practice	Guided	1	0.5	-0.25	1.044769	0.25687	-1.45459	-1.05194	0.83798562187944	-3.639974	-9.158648	-3.824566
Trial1	2	1	noBlindfold	clockwise	practice	Guided	1	0.5	-0.25	1.064766	0.24144	-1.45458	-1.05194	0.842591823417066	-3.655314	-9.16288	-3.867452
Trial1	2	1	noBlindfold	clockwise	practice	Guided	1	0.5	-0.25	1.084763	0.22538	-1.45457	-1.05195	0.847667334227986	-3.688961	-9.205198	-3.897363
Trial1	2	1	noBlindfold	clockwise	practice	Guided	1	0.5	-0.25	1.104767	0.20817	-1.45459	-1.05196	0.853407627513532	-3.722104	-9.251748	-3.960723
Trial1	2	1	noBlindfold	clockwise	practice	Guided	1	0.5	-0.25	1.124763	0.17222	-1.45459	-1.05195	0.866350674436385	-3.866676	-9.09094	-3.893119
Trial1	2	1	noBlindfold	clockwise	practice	Guided	1	0.5	-0.25	1.144768	0.15404	-1.45457	-1.05194	0.873381950904414	-3.81783	-9.167112	-3.878197
Trial1	2	1	noBlindfold	clockwise	practice	Guided	1	0.5	-0.25	1.164764	0.1334	-1.45457	-1.05193	0.881752352337015	-3.825663	-9.145953	-3.840502
Trial1	2	1	noBlindfold	clockwise	practice	Guided	1	0.5	-0.25	1.184769	0.11326	-1.45457	-1.05193	0.890314255036987	-3.831987	-9.107867	-3.854932
Trial1	2	1	noBlindfold	clockwise	practice	Guided	1	0.5	-0.25	1.204765	0.092452	-1.45457	-1.05189	0.899512626768591	-3.781411	-9.154417	-3.761853
Trial1	2	1	noBlindfold	clockwise	practice	Guided	1	0.5	-0.25	1.22477	0.048161	-1.45456	-1.05189	0.920427117718339	-3.796403	-9.124794	-3.809699
Trial1	2	1	noBlindfold	clockwise	practice	Guided	1	0.5	-0.25	1.244766	0.024663	-1.45457	-1.05189	0.932187137572988	-3.797035	-9.154417	-3.766766
Trial1	2	1	noBlindfold	clockwise	practice	Guided	1	0.5	-0.25	1.264763	0.0019704	-1.45457	-1.05188	0.943951810219458	-3.733131	-9.120562	-3.758772
Trial1	2	1	noBlindfold	clockwise	practice	Guided	1	0.5	-0.25	1.284767	-0.022692	-1.45456	-1.05187	0.957184624689991	-3.695361	-9.086708	-3.754607
Trial1	2	1	noBlindfold	clockwise	practice	Guided	1	0.5	-0.25	1.304764	-0.048616	-1.45455	-1.05189	0.971600286197467	-3.574174	-9.11633	-3.763188
Trial1	2	1	noBlindfold	clockwise	practice	Guided	1	0.5	-0.25	1.324768	-0.097197	-1.45456	-1.0519	0.999843942366723	-3.547215	-9.200966	-3.82753
Trial1	2	1	noBlindfold	clockwise	practice	Guided	1	0.5	-0.25	1.344765	-0.12354	-1.45459	-1.0519	1.01579810361832	-3.451962	-9.264443	-3.837819
Trial1	2	1	noBlindfold	clockwise	practice	Guided	1	0.5	-0.25	1.364769	-0.15098	-1.45462	-1.05186	1.03283801930494	-3.459435	-9.289834	-3.697443
Trial1	2	1	noBlindfold	clockwise	practice	Guided	1	0.5	-0.25	1.384766	-0.17629	-1.45463	-1.05181	1.04893635144144	-3.420782	-9.239053	-3.644078
Trial1	2	1	noBlindfold	clockwise	practice	Guided	1	0.5	-0.25	1.404762	-0.20336	-1.45461	-1.0517	1.06650746922743	-3.271614	-9.133258	-3.424333
Trial1	2	1	noBlindfold	clockwise	practice	Guided	1	0.5	-0.25	1.424767	-0.25625	-1.4545	-1.0517	1.10210568325478	-3.120179	-8.980913	-3.410499
Trial1	2	1	noBlindfold	clockwise	practice	Guided	1	0.5	-0.25	1.444763	-0.28287	-1.45449	-1.05173	1.12056078831634	-3.171646	-9.086708	-3.489431
Trial1	2	1	noBlindfold	clockwise	practice	Guided	1	0.5	-0.25	1.464767	-0.30708	-1.45452	-1.05174	1.13761375016398	-3.220222	-9.078244	-3.6603
Trial1	2	1	noBlindfold	clockwise	practice	Guided	1	0.5	-0.25	1.484764	-0.30831	-1.45452	-1.05173	1.13847973687736	-7.487726	-9.010535	-3.731173
Trial1	2	1	noBlindfold	clockwise	practice	Guided	1	0.5	-0.25	1.504768	-0.30624	-1.45452	-1.05152	1.13686288514947	-9.968131	-8.583124	-3.056216
Trial1	2	1	noBlindfold	clockwise	practice	Guided	1	0.5	-0.25	1.524765	-0.30549	-1.45426	-1.05094	1.13592211963746	-6.740025	-6.45876	-0.0067239
Trial1	2	1	noBlindfold	clockwise	practice	Guided	1	0.5	-0.25	1.544769	-0.30443	-1.45374	-1.05042	1.13480389824339	-4.756166	-6.251402	0.719682
Trial1	2	1	noBlindfold	clockwise	practice	Guided	1	0.5	-0.25	1.564766	-0.30329	-1.45345	-1.0504	1.13398193516583	-3.700673	-7.368597	-0.1521
Trial1	2	1	noBlindfold	clockwise	practice	Guided	1	0.5	-0.25	1.584763	-0.30273	-1.4536	-1.05051	1.13366299299978	-3.533448	-8.629673	-1.989032
Trial1	2	1	noBlindfold	clockwise	practice	Guided	1	0.5	-0.25	1.604767	-0.30261	-1.45403	-1.05076	1.13375458316457	-4.17522	-9.738405	-3.524413
Trial1	2	1	noBlindfold	clockwise	practice	Guided	1	0.5	-0.25	1.624763	-0.3026	-1.45476	-1.05082	1.13378984619081	-5.947788	-9.903445	-3.766024
Trial1	2	1	noBlindfold	clockwise	practice	Guided	1	0.5	-0.25	1.644768	-0.30263	-1.45476	-1.05083	1.13381816356745	-6.055549	-8.760859	-2.663934
Trial1	2	1	noBlindfold	clockwise	practice	Guided	1	0.5	-0.25	1.664764	-0.30266	-1.45461	-1.05079	1.13381118162437	-5.676336	-7.707141	-1.282782
Trial1	2	1	noBlindfold	clockwise	practice	Guided	1	0.5	-0.25	1.684769	-0.30267	-1.45428	-1.05074	1.13378290930276	-5.217891	-7.207789	-0.467978
Trial1	2	1	noBlindfold	clockwise	practice	Guided	1	0.5	-0.25	1.704765	-0.30265	-1.45399	-1.05072	1.13375460773986	-4.967538	-7.267034	-0.437462
Trial1	2	1	noBlindfold	clockwise	practice	Guided	1	0.5	-0.25	1.72477	-0.30264	-1.45395	-1.05074	1.13376166303475	-5.625554	-8.333447	-1.877997
Trial1	2	1	noBlindfold	clockwise	practice	Guided	1	0.5	-0.25	1.744766	-0.30267	-1.45397	-1.05076	1.13379705367649	-6.119976	-8.650832	-2.246469
Trial1	2	1	noBlindfold	clockwise	practice	Guided	1	0.5	-0.25	1.764763	-0.30271	-1.45401	-1.05076	1.13382536823077	-6.413347	-8.468865	-1.975535
Trial1	2	1	noBlindfold	clockwise	practice	Guided	1	0.5	-0.25	1.784767	-0.30275	-1.45402	-1.05075	1.13384661163292	-6.383963	-8.003367	-1.404403
Trial1	2	1	noBlindfold	clockwise	practice	Guided	1	0.5	-0.25	1.804764	-0.30278	-1.45401	-1.05072	1.13384664431675	-6.191624	-7.618273	-0.951831
Trial1	2	1	noBlindfold	clockwise	practice	Guided	1	0.5	-0.25	1.824768	-0.30281	-1.45398	-1.05071	1.13386082128472	-5.983015	-7.715605	-0.926465
Trial1	2	1	noBlindfold	clockwise	practice	Guided	1	0.5	-0.25	1.844765	-0.30282	-1.45397	-1.05071	1.13386789014331	-6.072515	-7.944122	-1.236072
Trial1	2	1	noBlindfold	clockwise	practice	Guided	1	0.5	-0.25	1.864769	-0.30284	-1.45398	-1.0507	1.13387506203779	-6.259397	-8.130321	-1.346616
Trial1	2	1	noBlindfold	clockwise	practice	Guided	1	0.5	-0.25	1.884766	-0.30287	-1.45398	-1.05069	1.13388915623508	-6.447434	-8.066844	-1.088603
Trial1	2	1	noBlindfold	clockwise	practice	Guided	1	0.5	-0.25	1.904762	-0.30289	-1.45398	-1.05064	1.13386804578405	-6.474862	-7.855254	-0.740464
Trial1	2	1	noBlindfold	clockwise	practice	Guided	1	0.5	-0.25	1.924767	-0.30293	-1.45396	-1.05059	1.1338610982921	-6.303159	-7.432074	0.104035
Trial1	2	1	noBlindfold	clockwise	practice	Guided	1	0.5	-0.25	1.944763	-0.30295	-1.45392	-1.05053	1.13383283861234	-6.259434	-7.254338	0.411412
Trial1	2	1	noBlindfold	clockwise	practice	Guided	1	0.5	-0.25	1.964767	-0.30297	-1.45387	-1.05046	1.1337975963269	-6.385191	-7.131616	0.759768
Trial1	2	1	noBlindfold	clockwise	practice	Guided	1	0.5	-0.25	1.984764	-0.30299	-1.45382	-1.05037	1.13374824045518	-6.600155	-7.025821	1.179824
Trial1	2	1	noBlindfold	clockwise	practice	Guided	1	0.5	-0.25	2.004768	-0.30302	-1.45374	-1.04979	1.13336013907169	-6.763766	-6.873476	1.809537
Trial1	2	1	noBlindfold	clockwise	practice	Guided	1	0.5	-0.25	2.024765	-0.30318	-1.45349	-1.04851	1.13257062829222	-7.007522	-6.323342	3.209759
Trial1	2	1	noBlindfold	clockwise	practice	Guided	1	0.5	-0.25	2.044769	-0.30334	-1.45325	-1.04607	1.13096531725648	-7.102635	-5.921321	3.582422
Trial1	2	1	noBlindfold	clockwise	practice	Guided	1	0.5	-0.25	2.064766	-0.30347	-1.45304	-1.04224	1.12836524759433	-7.120978	-5.785904	3.744413
Trial1	2	1	noBlindfold	clockwise	practice	Guided	1	0.5	-0.25	2.084763	-0.30355	-1.45292	-1.03665	1.12450474872125	-7.1875	-5.735122	3.967777
Trial1	2	1	noBlindfold	clockwise	practice	Guided	1	0.5	-0.25	2.104767	-0.30359	-1.45286	-1.02055	1.11333023379364	-7.181551	-5.688572	4.200796
Trial1	2	1	noBlindfold	clockwise	practice	Guided	1	0.5	-0.25	2.124763	-0.3036	-1.45283	-1.00952	1.10573219792408	-7.140447	-5.701268	4.259195
Trial1	2	1	noBlindfold	clockwise	practice	Guided	1	0.5	-0.25	2.144768	-0.30357	-1.45286	-0.99662	1.09688931626738	-6.989284	-5.883235	4.363937
Trial1	2	1	noBlindfold	clockwise	practice	Guided	1	0.5	-0.25	2.164764	-0.30351	-1.45289	-0.98275	1.08745156074348	-6.838027	-5.697036	4.382698
Trial1	2	1	noBlindfold	clockwise	practice	Guided	1	0.5	-0.25	2.184769	-0.30344	-1.45285	-0.96672	1.07666307537746	-6.783795	-5.637791	4.355525
Trial1	2	1	noBlindfold	clockwise	practice	Guided	1	0.5	-0.25	2.204765	-0.30339	-1.45284	-0.93006	1.05257642440977	-6.5966	-5.603936	3.894829
Trial1	2	1	noBlindfold	clockwise	practice	Guided	1	0.5	-0.25	2.224762	-0.30327	-1.45296	-0.90986	1.03954697046812	-6.412296	-6.120216	3.617312
Trial1	2	1	noBlindfold	clockwise	practice	Guided	1	0.5	-0.25	2.244766	-0.30323	-1.45305	-0.88933	1.02660667798379	-6.409871	-6.005957	3.469785
Trial1	2	1	noBlindfold	clockwise	practice	Guided	1	0.5	-0.25	2.264763	-0.3032	-1.45306	-0.86708	1.01287611154048	-6.437747	-5.912858	3.692222
Trial1	2	1	noBlindfold	clockwise	practice	Guided	1	0.5	-0.25	2.284767	-0.30319	-1.45301	-0.84454	0.999295740137439	-6.363452	-5.946712	3.54158
Trial1	2	1	noBlindfold	clockwise	practice	Guided	1	0.5	-0.25	2.304764	-0.30319	-1.45297	-0.79801	0.972331792983155	-6.429238	-6.08213	3.096532
Trial1	2	1	noBlindfold	clockwise	practice	Guided	1	0.5	-0.25	2.324768	-0.30313	-1.45318	-0.77348	0.95867048909193	-6.10826	-6.640727	3.11858
Trial1	2	1	noBlindfold	clockwise	practice	Guided	1	0.5	-0.25	2.344765	-0.30308	-1.45327	-0.74925	0.945615185758101	-6.154038	-6.420674	3.349746
Trial1	2	1	noBlindfold	clockwise	practice	Guided	1	0.5	-0.25	2.364769	-0.30304	-1.45321	-0.72485	0.932928592978147	-5.873603	-6.196388	2.791716
Trial1	2	1	noBlindfold	clockwise	practice	Guided	1	0.5	-0.25	2.384766	-0.30298	-1.45318	-0.69983	0.920393347754343	-5.739155	-6.793072	2.570532
Trial1	2	1	noBlindfold	clockwise	practice	Guided	1	0.5	-0.25	2.404762	-0.3029	-1.45335	-0.65106	0.897495152011596	-5.617504	-7.207789	2.536272
Trial1	2	1	noBlindfold	clockwise	practice	Guided	1	0.5	-0.25	2.424767	-0.30276	-1.45351	-0.62715	0.886941794863547	-5.653188	-6.776145	2.666827
Trial1	2	1	noBlindfold	clockwise	practice	Guided	1	0.5	-0.25	2.444763	-0.30277	-1.45348	-0.6036	0.877195919126519	-5.440083	-7.334743	2.408129
Trial1	2	1	noBlindfold	clockwise	practice	Guided	1	0.5	-0.25	2.464767	-0.30274	-1.45359	-0.57976	0.867832465032334	-5.31774	-7.465928	2.29746
Trial1	2	1	noBlindfold	clockwise	practice	Guided	1	0.5	-0.25	2.484764	-0.3027	-1.45372	-0.55753	0.85959409198527	-5.363881	-7.453233	2.732764
Trial1	2	1	noBlindfold	clockwise	practice	Guided	1	0.5	-0.25	2.504768	-0.30269	-1.4537	-0.51123	0.844128155980113	-5.283136	-6.869245	2.39076
Trial1	2	1	noBlindfold	clockwise	practice	Guided	1	0.5	-0.25	2.524765	-0.30264	-1.45365	-0.48957	0.837630437895015	-5.192441	-7.698677	2.04928
Trial1	2	1	noBlindfold	clockwise	practice	Guided	1	0.5	-0.25	2.544769	-0.30259	-1.45381	-0.46838	0.831769532061496	-5.018773	-7.800241	2.332354
Trial1	2	1	noBlindfold	clockwise	practice	Guided	1	0.5	-0.25	2.564766	-0.30255	-1.45385	-0.44748	0.826489469223069	-5.165839	-7.360133	2.515655
Trial1	2	1	noBlindfold	clockwise	practice	Guided	1	0.5	-0.25	2.584763	-0.30257	-1.45374	-0.42638	0.821722878367438	-5.267558	-7.504015	2.326402
Trial1	2	1	noBlindfold	clockwise	practice	Guided	1	0.5	-0.25	2.604767	-0.30261	-1.45375	-0.38718	0.814248844368075	-5.177679	-7.707141	2.068844
Trial1	2	1	noBlindfold	clockwise	practice	Guided	1	0.5	-0.25	2.624763	-0.30261	-1.45392	-0.36732	0.811139205481805	-5.345399	-7.791777	2.900108
Trial1	2	1	noBlindfold	clockwise	practice	Guided	1	0.5	-0.25	2.644768	-0.30264	-1.45385	-0.34796	0.808595767919898	-5.343961	-7.385524	3.011026
Trial1	2	1	noBlindfold	clockwise	practice	Guided	1	0.5	-0.25	2.664764	-0.30268	-1.45371	-0.32805	0.806465751252359	-5.419988	-7.415147	2.651186
Trial1	2	1	noBlindfold	clockwise	practice	Guided	1	0.5	-0.25	2.684769	-0.30268	-1.45371	-0.30833	0.804796617923584	-5.329646	-7.698677	2.584114
Trial1	2	1	noBlindfold	clockwise	practice	Guided	1	0.5	-0.25	2.704765	-0.30266	-1.45384	-0.26984	0.80290515172426	-5.30544	-7.808704	2.819923
Trial1	2	1	noBlindfold	clockwise	practice	Guided	1	0.5	-0.25	2.724762	-0.30266	-1.45382	-0.25052	0.802660156837361	-5.37568	-7.30512	3.371697
Trial1	2	1	noBlindfold	clockwise	practice	Guided	1	0.5	-0.25	2.744766	-0.30267	-1.45372	-0.22915	0.802940754165429	-5.373613	-7.529405	3.047092
Trial1	2	1	noBlindfold	clockwise	practice	Guided	1	0.5	-0.25	2.764763	-0.30266	-1.45378	-0.20911	0.803700845175932	-5.216436	-7.931426	2.697208
Trial1	2	1	noBlindfold	clockwise	practice	Guided	1	0.5	-0.25	2.784767	-0.30263	-1.45392	-0.18913	0.804934832433432	-5.12585	-7.969513	2.85631
Trial1	2	1	noBlindfold	clockwise	practice	Guided	1	0.5	-0.25	2.804764	-0.30258	-1.45397	-0.1482	0.809010441013652	-5.062201	-7.707141	3.237761
Trial1	2	1	noBlindfold	clockwise	practice	Guided	1	0.5	-0.25	2.824768	-0.30255	-1.45378	-0.12736	0.811866400704743	-5.05179	-7.449001	2.91273
Trial1	2	1	noBlindfold	clockwise	practice	Guided	1	0.5	-0.25	2.844765	-0.30254	-1.45378	-0.10607	0.81534428437281	-5.039111	-7.990672	2.646011
Trial1	2	1	noBlindfold	clockwise	practice	Guided	1	0.5	-0.25	2.864769	-0.30251	-1.45396	-0.084962	0.8193044808282	-5.041423	-8.193798	2.722691
Trial1	2	1	noBlindfold	clockwise	practice	Guided	1	0.5	-0.25	2.884766	-0.3025	-1.45407	-0.064908	0.823568645935253	-4.924052	-8.045685	3.239462
Trial1	2	1	noBlindfold	clockwise	practice	Guided	1	0.5	-0.25	2.904762	-0.3025	-1.45402	-0.020795	0.834590437194573	-5.143724	-7.711373	3.412291
Trial1	2	1	noBlindfold	clockwise	practice	Guided	1	0.5	-0.25	2.924767	-0.30255	-1.4539	7.5702E-05	0.84060950507428	-5.017089	-8.109162	2.619885
Trial1	2	1	noBlindfold	clockwise	practice	Guided	1	0.5	-0.25	2.944763	-0.30253	-1.45403	0.021395	0.847177450597988	-4.892182	-8.113394	2.652547
Trial1	2	1	noBlindfold	clockwise	practice	Guided	1	0.5	-0.25	2.964767	-0.30248	-1.45405	0.041598	0.853817026946603	-4.895676	-8.020294	3.161998
Trial1	2	1	noBlindfold	clockwise	practice	Guided	1	0.5	-0.25	2.984764	-0.30242	-1.454	0.062461	0.861109586315125	-4.642144	-7.77485	2.934393
Trial1	2	1	noBlindfold	clockwise	practice	Guided	1	0.5	-0.25	3.004768	-0.30236	-1.45393	0.10265	0.876438012875853	-4.530724	-8.126089	2.419251
Trial1	2	1	noBlindfold	clockwise	practice	Guided	1	0.5	-0.25	3.024765	-0.3022	-1.45415	0.12245	0.88444549119275	-4.287526	-8.299593	2.215526
Trial1	2	1	noBlindfold	clockwise	practice	Guided	1	0.5	-0.25	3.044769	-0.30215	-1.45416	0.14157	0.892620695810491	-4.42667	-8.134553	2.76059
Trial1	2	1	noBlindfold	clockwise	practice	Guided	1	0.5	-0.25	3.064766	-0.30217	-1.45406	0.16064	0.901166957484682	-4.487067	-7.956817	2.730657
Trial1	2	1	noBlindfold	clockwise	practice	Guided	1	0.5	-0.25	3.084763	-0.30221	-1.45397	0.17933	0.909870941726661	-4.571834	-8.079539	2.312162
Trial1	2	1	noBlindfold	clockwise	practice	Guided	1	0.5	-0.25	3.104767	-0.30225	-1.45403	0.21587	0.927706801423978	-4.523145	-8.367302	2.229967
Trial1	2	1	noBlindfold	clockwise	practice	Guided	1	0.5	-0.25	3.124763	-0.30225	-1.45414	0.23425	0.937071563915937	-4.429059	-8.121857	2.917136
Trial1	2	1	noBlindfold	clockwise	practice	Guided	1	0.5	-0.25	3.144768	-0.30223	-1.45408	0.25217	0.946439474599667	-4.411464	-7.93989	2.921189
Trial1	2	1	noBlindfold	clockwise	practice	Guided	1	0.5	-0.25	3.164764	-0.30221	-1.45403	0.26993	0.955964486427079	-4.482153	-8.126089	2.616292
Trial1	2	1	noBlindfold	clockwise	practice	Guided	1	0.5	-0.25	3.184769	-0.3022	-1.45407	0.28735	0.965541218497829	-4.299781	-8.48156	2.531175
Trial1	2	1	noBlindfold	clockwise	practice	Guided	1	0.5	-0.25	3.204765	-0.30217	-1.45418	0.32238	0.985441802555707	-4.262884	-8.506951	2.66235
Trial1	2	1	noBlindfold	clockwise	practice	Guided	1	0.5	-0.25	3.224762	-0.30215	-1.45421	0.34047	0.996041906771969	-4.306125	-8.435011	3.266791
Trial1	2	1	noBlindfold	clockwise	practice	Guided	1	0.5	-0.25	3.244766	-0.30215	-1.45416	0.35826	1.00669005895417	-4.371981	-8.308057	3.135418
Trial1	2	1	noBlindfold	clockwise	practice	Guided	1	0.5	-0.25	3.264763	-0.30218	-1.45415	0.37601	1.0175368597097	-4.368835	-8.384229	2.788589
Trial1	2	1	noBlindfold	clockwise	practice	Guided	1	0.5	-0.25	3.284767	-0.3022	-1.45421	0.39403	1.02873681370096	-4.357593	-8.824336	2.674327
Trial1	2	1	noBlindfold	clockwise	practice	Guided	1	0.5	-0.25	3.304764	-0.30219	-1.45433	0.42864	1.05074308246272	-4.332183	-8.760859	2.90253
Trial1	2	1	noBlindfold	clockwise	practice	Guided	1	0.5	-0.25	3.324768	-0.30212	-1.45426	0.44614	1.06207691908965	-4.133102	-8.329216	3.041471
Trial1	2	1	noBlindfold	clockwise	practice	Guided	1	0.5	-0.25	3.344765	-0.30209	-1.4542	0.46434	1.07407168674742	-4.219343	-8.45617	3.161318
Trial1	2	1	noBlindfold	clockwise	practice	Guided	1	0.5	-0.25	3.364769	-0.30208	-1.45422	0.48298	1.08655052085756	-4.137482	-8.633905	2.865238
Trial1	2	1	noBlindfold	clockwise	practice	Guided	1	0.5	-0.25	3.384766	-0.30207	-1.45433	0.49922	1.09756409762844	-4.090289	-8.78625	2.634594
Trial1	2	1	noBlindfold	clockwise	practice	Guided	1	0.5	-0.25	3.404762	-0.30205	-1.4544	0.53395	1.12154435978707	-4.044665	-8.908972	2.796296
Trial1	2	1	noBlindfold	clockwise	practice	Guided	1	0.5	-0.25	3.424767	-0.30197	-1.45435	0.55116	1.13358426889738	-3.881619	-8.604283	3.09135
Trial1	2	1	noBlindfold	clockwise	practice	Guided	1	0.5	-0.25	3.444763	-0.30195	-1.4543	0.55588	1.13691090483696	-3.962763	-8.612746	2.918526
Trial1	2	1	noBlindfold	clockwise	practice	Guided	1	0.5	-0.25	3.464767	-0.30195	-1.45432	0.55527	1.13647860243533	-3.991659	-8.99784	6.984655
Trial1	2	1	noBlindfold	clockwise	practice	Guided	1	0.5	-0.25	3.484764	-0.30196	-1.45415	0.55503	1.13631558553908	-4.630718	-5.341565	8.075287
Trial1	2	1	noBlindfold	clockwise	practice	Guided	1	0.5	-0.25	3.504768	-0.30206	-1.45375	0.5549	1.13629408663112	-5.843541	-8.248811	9.210537
Trial1	2	1	noBlindfold	clockwise	practice	Guided	1	0.5	-0.25	3.524765	-0.30215	-1.45379	0.55486	1.13632928905072	-6.25358	-7.855254	8.38978
Trial1	2	1	noBlindfold	clockwise	practice	Guided	1	0.5	-0.25	3.544769	-0.3022	-1.45381	0.55482	1.13633624313275	-6.038814	-8.553501	8.517746
Trial1	2	1	noBlindfold	clockwise	practice	Guided	1	0.5	-0.25	3.564766	-0.30224	-1.45383	0.55479	1.13634324420121	-5.275495	-7.918731	8.37369
Trial1	2	1	noBlindfold	clockwise	practice	Guided	1	0.5	-0.25	3.584763	-0.30225	-1.45384	0.55476	1.13632903828796	-4.724059	-8.138785	8.690597
Trial1	2	1	noBlindfold	clockwise	practice	Guided	1	0.5	-0.25	3.604767	-0.30225	-1.45386	0.55469	1.13627948173902	-4.445146	-8.498488	8.446285
Trial1	2	1	noBlindfold	clockwise	practice	Guided	1	0.5	-0.25	3.624763	-0.30225	-1.45391	0.55467	1.13626529899942	-4.840235	-8.69315	8.572976
Trial1	2	1	noBlindfold	clockwise	practice	Guided	1	0.5	-0.25	3.644768	-0.30227	-1.45393	0.55467	1.13627941804447	-5.020094	-8.371534	8.855329
Trial1	2	1	noBlindfold	clockwise	practice	Guided	1	0.5	-0.25	3.664764	-0.30228	-1.45393	0.55467	1.13628648815421	-5.145766	-7.948354	9.341214
Trial1	2	1	noBlindfold	clockwise	practice	Guided	1	0.5	-0.25	3.684769	-0.30229	-1.45394	0.55468	1.13630062843759	-5.130805	-8.003367	9.697312
Trial1	2	1	noBlindfold	clockwise	practice	Guided	1	0.5	-0.25	3.704765	-0.30231	-1.45394	0.55472	1.13634313356306	-5.21183	-8.176871	9.911854
Trial1	2	1	noBlindfold	clockwise	practice	Guided	1	0.5	-0.25	3.724762	-0.30234	-1.45396	0.55474	1.13637839977634	-5.224942	-8.274202	10.20602
Trial1	2	1	noBlindfold	clockwise	practice	Guided	1	0.5	-0.25	3.744766	-0.30235	-1.45397	0.55477	1.13640672262098	-5.038511	-8.071076	10.42557
Trial1	2	1	noBlindfold	clockwise	practice	Guided	1	0.5	-0.25	3.764763	-0.30235	-1.45397	0.5548	1.1364279545817	-4.774953	-7.922963	10.75331
Trial1	2	1	noBlindfold	clockwise	practice	Guided	1	0.5	-0.25	3.784767	-0.30235	-1.45397	0.55482	1.13644213758228	-4.426345	-7.867949	10.61957
Trial1	2	1	noBlindfold	clockwise	practice	Guided	1	0.5	-0.25	3.804764	-0.30234	-1.45397	0.55482	1.13643508886517	-4.010525	-7.867949	10.01589
Trial1	2	1	noBlindfold	clockwise	practice	Guided	1	0.5	-0.25	3.824768	-0.30229	-1.45397	0.55481	1.13639273324516	-3.139319	-8.19803	9.446323
Trial1	2	1	noBlindfold	clockwise	practice	Guided	1	0.5	-0.25	3.844765	-0.30225	-1.45397	0.55482	1.13637154719242	-2.722232	-8.26997	9.707185
Trial1	2	1	noBlindfold	clockwise	practice	Guided	1	0.5	-0.25	3.864769	-0.3022	-1.45398	0.55483	1.1363432931441	-2.356375	-7.965281	9.809805
Trial1	2	1	noBlindfold	clockwise	practice	Guided	1	0.5	-0.25	3.884766	-0.30214	-1.45397	0.55485	1.13631512772976	-1.97227	-7.499783	10.24201
Trial1	2	1	noBlindfold	clockwise	practice	Guided	1	0.5	-0.25	3.904762	-0.30207	-1.45395	0.55491	1.13630824795011	-1.65233	-7.224716	10.58875
Trial1	2	1	noBlindfold	clockwise	practice	Guided	1	0.5	-0.25	3.924767	-0.30189	-1.45388	0.55497	1.13622371912706	-0.647564	-6.987735	10.91027
Trial1	2	1	noBlindfold	clockwise	practice	Guided	1	0.5	-0.25	3.944763	-0.3017	-1.45381	0.55508	1.13616754243393	0.0058319	-6.801536	10.98673
Trial1	2	1	noBlindfold	clockwise	practice	Guided	1	0.5	-0.25	3.964767	-0.30138	-1.45369	0.55518	1.13601266347787	0.844433	-6.403747	11.09055
Trial1	2	1	noBlindfold	clockwise	practice	Guided	1	0.5	-0.25	3.984764	-0.30097	-1.45352	0.55524	1.13576599159218	1.69634	-6.281024	10.72578
Trial1	2	1	noBlindfold	clockwise	practice	Guided	1	0.5	-0.25	4.004768	-0.30052	-1.45338	0.55504	1.1353068658119	2.41225	-6.446065	10.27541
Trial1	2	1	noBlindfold	clockwise	practice	Guided	1	0.5	-0.25	4.024765	-0.2989	-1.45335	0.55488	1.13405161898973	3.825368	-6.657655	9.529349
Trial1	2	1	noBlindfold	clockwise	practice	Guided	1	0.5	-0.25	4.044769	-0.29674	-1.45335	0.55475	1.13243861801543	3.893258	-6.746522	9.235022
Trial1	2	1	noBlindfold	clockwise	practice	Guided	1	0.5	-0.25	4.064766	-0.29341	-1.45333	0.55485	1.13016942406926	3.88102	-6.433369	9.776464
Trial1	2	1	noBlindfold	clockwise	practice	Guided	1	0.5	-0.25	4.084763	-0.2892	-1.45322	0.5551	1.12739638315679	3.915737	-5.997494	10.13809
Trial1	2	1	noBlindfold	clockwise	practice	Guided	1	0.5	-0.25	4.104767	-0.27825	-1.45299	0.55505	1.11972255653172	3.771414	-6.196388	10.10231
Trial1	2	1	noBlindfold	clockwise	practice	Guided	1	0.5	-0.25	4.124763	-0.26918	-1.45308	0.55499	1.11339425267393	3.684795	-6.289488	9.926063
Trial1	2	1	noBlindfold	clockwise	practice	Guided	1	0.5	-0.25	4.144768	-0.26072	-1.45313	0.55498	1.10755932726693	3.657349	-6.192157	9.975119
Trial1	2	1	noBlindfold	clockwise	practice	Guided	1	0.5	-0.25	4.164764	-0.25145	-1.45311	0.55498	1.10121291037851	3.564306	-6.120216	9.980562
Trial1	2	1	noBlindfold	clockwise	practice	Guided	1	0.5	-0.25	4.184769	-0.24108	-1.45307	0.55498	1.09416284714154	3.590686	-6.08213	10.00278
Trial1	2	1	noBlindfold	clockwise	practice	Guided	1	0.5	-0.25	4.204765	-0.23055	-1.45305	0.5549	1.08699922084361	3.636149	-6.124448	9.880137
Trial1	2	1	noBlindfold	clockwise	practice	Guided	1	0.5	-0.25	4.224762	-0.20609	-1.45303	0.55487	1.07069081660389	3.569934	-5.984798	9.703543
Trial1	2	1	noBlindfold	clockwise	practice	Guided	1	0.5	-0.25	4.244766	-0.19247	-1.453	0.55487	1.06175816983633	3.566667	-5.967871	9.741752
Trial1	2	1	noBlindfold	clockwise	practice	Guided	1	0.5	-0.25	4.264763	-0.17851	-1.45299	0.55488	1.05271443679088	3.557722	-5.997494	9.754942
Trial1	2	1	noBlindfold	clockwise	practice	Guided	1	0.5	-0.25	4.284767	-0.16377	-1.45299	0.5549	1.04329028294187	3.666544	-5.908626	9.799278
Trial1	2	1	noBlindfold	clockwise	practice	Guided	1	0.5	-0.25	4.304764	-0.14824	-1.45296	0.55497	1.03353366679414	3.736049	-5.802831	9.858454
Trial1	2	1	noBlindfold	clockwise	practice	Guided	1	0.5	-0.25	4.324768	-0.11406	-1.45292	0.55503	1.01249343955154	3.721635	-5.849381	10.07218
Trial1	2	1	noBlindfold	clockwise	practice	Guided	1	0.5	-0.25	4.344765	-0.09539101	-1.45292	0.55506	1.00130515005987	3.658037	-5.807063	10.13616
Trial1	2	1	noBlindfold	clockwise	practice	Guided	1	0.5	-0.25	4.364769	-0.076507	-1.45291	0.55509	0.990217273105894	3.650553	-5.815526	10.18738
Trial1	2	1	noBlindfold	clockwise	practice	Guided	1	0.5	-0.25	4.384766	-0.056295	-1.45291	0.55512	0.978612450073312	3.676938	-5.849381	10.28498
Trial1	2	1	noBlindfold	clockwise	practice	Guided	1	0.5	-0.25	4.404762	-0.036587	-1.45293	0.55517	0.967586862617182	3.645992	-5.908626	10.34133
Trial1	2	1	noBlindfold	clockwise	practice	Guided	1	0.5	-0.25	4.424767	0.0066843	-1.45294	0.5552	0.944302644710354	3.73106	-5.908626	10.35394
Trial1	2	1	noBlindfold	clockwise	practice	Guided	1	0.5	-0.25	4.444763	0.029035	-1.45297	0.55523	0.932846941805034	3.67843	-6.022885	10.44617
Trial1	2	1	noBlindfold	clockwise	practice	Guided	1	0.5	-0.25	4.464767	0.052725	-1.453	0.55523	0.921113625548779	3.635823	-6.044044	10.48366
Trial1	2	1	noBlindfold	clockwise	practice	Guided	1	0.5	-0.25	4.484764	0.076261	-1.45302	0.55523	0.909917649343715	3.518597	-6.005957	10.44752
Trial1	2	1	noBlindfold	clockwise	practice	Guided	1	0.5	-0.25	4.504768	0.10026	-1.453	0.55517	0.898938703325378	3.455496	-5.984798	10.43739
Trial1	2	1	noBlindfold	clockwise	practice	Guided	1	0.5	-0.25	4.524765	0.15014	-1.453	0.5551	0.877831401923483	3.359983	-5.938249	10.15989
Trial1	2	1	noBlindfold	clockwise	practice	Guided	1	0.5	-0.25	4.544769	0.17599	-1.45298	0.55509	0.867843536780352	3.279108	-5.946712	10.16574
Trial1	2	1	noBlindfold	clockwise	practice	Guided	1	0.5	-0.25	4.564766	0.20216	-1.45298	0.55511	0.858435109561107	3.111698	-5.972103	10.26991
Trial1	2	1	noBlindfold	clockwise	practice	Guided	1	0.5	-0.25	4.584763	0.22691	-1.45299	0.55506	0.850117465506171	2.986653	-5.993262	10.11145
Trial1	2	1	noBlindfold	clockwise	practice	Guided	1	0.5	-0.25	4.604767	0.25243	-1.453	0.55498	0.842189810594052	3.006267	-5.98903	9.976091
Trial1	2	1	noBlindfold	clockwise	practice	Guided	1	0.5	-0.25	4.624763	0.30434	-1.45303	0.55492	0.828359205082903	3.122871	-6.094825	9.817159
Trial1	2	1	noBlindfold	clockwise	practice	Guided	1	0.5	-0.25	4.644768	0.33009	-1.45302	0.55487	0.822608743458717	3.1514	-5.929785	9.701472
Trial1	2	1	noBlindfold	clockwise	practice	Guided	1	0.5	-0.25	4.664764	0.35677	-1.45299	0.55484	0.817485352474182	3.039402	-6.018653	9.665699
Trial1	2	1	noBlindfold	clockwise	practice	Guided	1	0.5	-0.25	4.684769	0.38276	-1.453	0.55482	0.813314482574169	2.918203	-6.065203	9.66592
Trial1	2	1	noBlindfold	clockwise	practice	Guided	1	0.5	-0.25	4.704765	0.40953	-1.453	0.5547	0.809769683993995	2.990651	-5.91709	9.592888
Trial1	2	1	noBlindfold	clockwise	practice	Guided	1	0.5	-0.25	4.724762	0.46161	-1.45297	0.55462	0.805535279002232	2.976464	-6.027116	9.201939
Trial1	2	1	noBlindfold	clockwise	practice	Guided	1	0.5	-0.25	4.744766	0.48778	-1.453	0.55453	0.804622764247039	2.901758	-6.065203	9.043224
Trial1	2	1	noBlindfold	clockwise	practice	Guided	1	0.5	-0.25	4.764763	0.51475	-1.45303	0.55444	0.804575176680647	2.899183	-6.086362	8.891398
Trial1	2	1	noBlindfold	clockwise	practice	Guided	1	0.5	-0.25	4.784767	0.54091	-1.45302	0.55437	0.805409649200632	2.940077	-6.065203	8.760441
Trial1	2	1	noBlindfold	clockwise	practice	Guided	1	0.5	-0.25	4.804764	0.56794	-1.45302	0.55437	0.807234115745871	3.123849	-6.137143	8.722787
Trial1	2	1	noBlindfold	clockwise	practice	Guided	1	0.5	-0.25	4.824768	0.62178	-1.45309	0.55435	0.813516643891846	3.046055	-6.145607	8.68578
Trial1	2	1	noBlindfold	clockwise	practice	Guided	1	0.5	-0.25	4.844765	0.64769	-1.45308	0.55434	0.817786756477358	2.943755	-6.132911	8.674998
Trial1	2	1	noBlindfold	clockwise	practice	Guided	1	0.5	-0.25	4.864769	0.67603	-1.45306	0.55435	0.823386607971077	2.809061	-6.094825	8.708115
Trial1	2	1	noBlindfold	clockwise	practice	Guided	1	0.5	-0.25	4.884766	0.70268	-1.45305	0.55434	0.829482985094162	2.906891	-6.056739	8.697448
Trial1	2	1	noBlindfold	clockwise	practice	Guided	1	0.5	-0.25	4.904762	0.72935	-1.45304	0.55417	0.836236101873477	3.008857	-6.077898	8.496773
Trial1	2	1	noBlindfold	clockwise	practice	Guided	1	0.5	-0.25	4.924767	0.78388	-1.45306	0.55411	0.852748924792769	2.971602	-6.179461	8.212
Trial1	2	1	noBlindfold	clockwise	practice	Guided	1	0.5	-0.25	4.944763	0.8109	-1.45307	0.55406	0.862073828252014	2.992442	-6.099057	8.115239
Trial1	2	1	noBlindfold	clockwise	practice	Guided	1	0.5	-0.25	4.964767	0.83966	-1.45305	0.55403	0.872830562771291	3.161275	-5.955176	8.043965
Trial1	2	1	noBlindfold	clockwise	practice	Guided	1	0.5	-0.25	4.984764	0.86621	-1.453	0.55398	0.883455477759491	3.251697	-5.98903	7.925666
Trial1	2	1	noBlindfold	clockwise	practice	Guided	1	0.5	-0.25	5.004768	0.89484	-1.45297	0.55385	0.895585530202033	3.287587	-5.967871	7.79644
Trial1	2	1	noBlindfold	clockwise	practice	Guided	1	0.5	-0.25	5.024765	0.95078	-1.45304	0.55379	0.921564380000855	3.189061	-6.217547	7.585864
Trial1	2	1	noBlindfold	clockwise	practice	Guided	1	0.5	-0.25	5.044769	0.97972	-1.45307	0.55376	0.936034935209807	3.322569	-6.039812	7.487177
Trial1	2	1	noBlindfold	clockwise	practice	Guided	1	0.5	-0.25	5.064766	1.01092	-1.45304	0.55376	0.95240192153318	3.401048	-5.938249	7.527276
Trial1	2	1	noBlindfold	clockwise	practice	Guided	1	0.5	-0.25	5.084763	1.03995	-1.453	0.55373	0.968260268353674	3.196326	-6.060971	7.488588
Trial1	2	1	noBlindfold	clockwise	practice	Guided	1	0.5	-0.25	5.104767	1.07029	-1.45301	0.55356	0.985362548833595	3.136842	-6.192157	7.299126
Trial1	2	1	noBlindfold	clockwise	practice	Guided	1	0.5	-0.25	5.124763	1.13266	-1.45311	0.55348	1.02266263860598	3.135291	-6.242938	6.960782
Trial1	2	1	noBlindfold	clockwise	practice	Guided	1	0.5	-0.25	5.144768	1.16469	-1.45313	0.55344	1.04275050357819	3.128014	-6.327574	6.876273
Trial1	2	1	noBlindfold	clockwise	practice	Guided	1	0.5	-0.25	5.164764	1.19601	-1.45315	0.55336	1.06292858517867	3.030869	-6.29372	6.707511
Trial1	2	1	noBlindfold	clockwise	practice	Guided	1	0.5	-0.25	5.184769	1.22845	-1.45317	0.5533	1.08440325379142	2.842772	-6.336038	6.550383
Trial1	2	1	noBlindfold	clockwise	practice	Guided	1	0.5	-0.25	5.204765	1.25994	-1.45317	0.55328	1.10578814295732	2.843119	-6.297952	6.596192
Trial1	2	1	noBlindfold	clockwise	practice	Guided	1	0.5	-0.25	5.224762	1.31025	-1.45316	0.55323	1.14091347025262	5.035092	-6.014421	5.713513
Trial1	2	1	noBlindfold	clockwise	practice	Guided	1	0.5	-0.25	5.244766	1.30853	-1.45316	0.55325	1.13970667434004	13.67595	-7.618273	6.442495
Trial1	2	1	noBlindfold	clockwise	practice	Guided	1	0.5	-0.25	5.264763	1.30721	-1.45323	0.55319	1.13872828104687	10.16501	-7.389756	6.512031
Trial1	2	1	noBlindfold	clockwise	practice	Guided	1	0.5	-0.25	5.284767	1.30603	-1.45326	0.55306	1.13780041009051	5.801333	-7.393988	5.296981
Trial1	2	1	noBlindfold	clockwise	practice	Guided	1	0.5	-0.25	5.304764	1.3043	-1.4533	0.5528	1.13639176786673	2.477105	-6.276793	4.612087
Trial1	2	1	noBlindfold	clockwise	practice	Guided	1	0.5	-0.25	5.324768	1.30167	-1.45299	0.5529	1.13460268321704	1.9079	-5.426201	6.689683
Trial1	2	1	noBlindfold	clockwise	practice	Guided	1	0.5	-0.25	5.344765	1.30161	-1.45292	0.55305	1.13466640638788	4.05724	-5.553155	7.760797
Trial1	2	1	noBlindfold	clockwise	practice	Guided	1	0.5	-0.25	5.364769	1.30172	-1.4529	0.5533	1.13492110853864	5.891567	-5.616632	8.130246
Trial1	2	1	noBlindfold	clockwise	practice	Guided	1	0.5	-0.25	5.384766	1.30203	-1.45291	0.55339	1.13520377134905	6.32963	-6.302183	8.096669
Trial1	2	1	noBlindfold	clockwise	practice	Guided	1	0.5	-0.25	5.404762	1.30217	-1.45297	0.55341	1.13531686683386	5.46596	-6.920026	7.59223
Trial1	2	1	noBlindfold	clockwise	practice	Guided	1	0.5	-0.25	5.424767	1.30217	-1.45304	0.55342	1.13532395299259	3.535192	-7.30512	7.027794
Trial1	2	1	noBlindfold	clockwise	practice	Guided	1	0.5	-0.25	5.444763	1.30214	-1.4531	0.55344	1.13531685825728	3.539706	-7.343206	7.263794
Trial1	2	1	noBlindfold	clockwise	practice	Guided	1	0.5	-0.25	5.464767	1.30213	-1.45314	0.55346	1.13532404054682	4.163676	-7.182398	7.456568
Trial1	2	1	noBlindfold	clockwise	practice	Guided	1	0.5	-0.25	5.484764	1.30213	-1.45316	0.55349	1.13534525816164	4.681525	-7.245875	7.710981
Trial1	2	1	noBlindfold	clockwise	practice	Guided	1	0.5	-0.25	5.504768	1.30214	-1.45319	0.55351	1.13536642196286	4.8304	-7.245875	7.816213
Trial1	2	1	noBlindfold	clockwise	practice	Guided	1	0.5	-0.25	5.524765	1.30216	-1.45323	0.55349	1.13536639814995	4.239694	-7.271266	6.756806
Trial1	2	1	noBlindfold	clockwise	practice	Guided	1	0.5	-0.25	5.544769	1.30215	-1.45326	0.55347	1.13534519248413	4.143822	-7.364365	6.211728
Trial1	2	1	noBlindfold	clockwise	practice	Guided	1	0.5	-0.25	5.564766	1.30215	-1.45328	0.55345	1.13533101959374	4.413859	-7.444769	6.119682
Trial1	2	1	noBlindfold	clockwise	practice	Guided	1	0.5	-0.25	5.584763	1.30216	-1.45331	0.55343	1.13532392192549	4.716353	-7.546333	6.29212
Trial1	2	1	noBlindfold	clockwise	practice	Guided	1	0.5	-0.25	5.604767	1.30217	-1.45334	0.55336	1.13528147887966	4.916779	-7.512478	6.218232
Trial1	2	1	noBlindfold	clockwise	practice	Guided	1	0.5	-0.25	5.624763	1.3022	-1.4534	0.5533	1.13526019154616	4.695951	-7.863718	5.19509
Trial1	2	1	noBlindfold	clockwise	practice	Guided	1	0.5	-0.25	5.644768	1.3022	-1.45345	0.55323	1.13521063615743	4.482145	-7.872181	4.761039
Trial1	2	1	noBlindfold	clockwise	practice	Guided	1	0.5	-0.25	5.664764	1.3022	-1.45348	0.55315	1.13515404021668	4.412823	-7.762154	4.505141
Trial1	2	1	noBlindfold	clockwise	practice	Guided	1	0.5	-0.25	5.684769	1.30221	-1.45351	0.55306	1.1350974395038	4.490185	-7.715605	4.236422
Trial1	2	1	noBlindfold	clockwise	practice	Guided	1	0.5	-0.25	5.704765	1.30221	-1.45354	0.55286	1.13495597077066	4.482967	-7.643664	3.830035
Trial1	2	1	noBlindfold	clockwise	practice	Guided	1	0.5	-0.25	5.724762	1.3022	-1.4536	0.5527	1.13483572997193	4.14358	-8.041453	3.157049
Trial1	2	1	noBlindfold	clockwise	practice	Guided	1	0.5	-0.25	5.744766	1.30219	-1.45365	0.55251	1.13469421047274	3.95657	-7.906036	2.6663
Trial1	2	1	noBlindfold	clockwise	practice	Guided	1	0.5	-0.25	5.764763	1.30217	-1.45368	0.55235	1.13456699585538	3.992585	-7.851022	2.533367
Trial1	2	1	noBlindfold	clockwise	practice	Guided	1	0.5	-0.25	5.784767	1.30215	-1.45371	0.55216	1.13441850539514	3.892051	-8.03299	1.934935
Trial1	2	1	noBlindfold	clockwise	practice	Guided	1	0.5	-0.25	5.804764	1.30214	-1.45376	0.5517	1.1340861780035	4.042476	-7.994903	1.487897
Trial1	2	1	noBlindfold	clockwise	practice	Guided	1	0.5	-0.25	5.824768	1.30213	-1.45382	0.55142	1.13388124423995	4.242473	-8.291129	0.469605
Trial1	2	1	noBlindfold	clockwise	practice	Guided	1	0.5	-0.25	5.844765	1.30213	-1.45392	0.55105	1.13361978484057	4.232976	-8.384229	-0.45517
Trial1	2	1	noBlindfold	clockwise	practice	Guided	1	0.5	-0.25	5.864769	1.30212	-1.45401	0.55059	1.13328763172167	4.129936	-8.31652	-1.355551
Trial1	2	1	noBlindfold	clockwise	practice	Guided	1	0.5	-0.25	5.884766	1.3021	-1.45408	0.55019	1.13299086933053	4.042606	-8.413852	-2.188106
Trial1	2	1	noBlindfold	clockwise	practice	Guided	1	0.5	-0.25	5.904762	1.30207	-1.45414	0.54917	1.13224954672358	3.75665	-8.346143	-2.540346
Trial1	2	1	noBlindfold	clockwise	practice	Guided	1	0.5	-0.25	5.924767	1.30192	-1.45412	0.54781	1.13118363252555	3.363599	-7.999135	-2.808564
Trial1	2	1	noBlindfold	clockwise	practice	Guided	1	0.5	-0.25	5.944763	1.30178	-1.45398	0.54654	1.13018894728288	3.144645	-7.630969	-3.204825
Trial1	2	1	noBlindfold	clockwise	practice	Guided	1	0.5	-0.25	5.964767	1.3017	-1.45388	0.54353	1.12801273236515	3.178939	-7.546333	-3.623211
Trial1	2	1	noBlindfold	clockwise	practice	Guided	1	0.5	-0.25	5.984764	1.30161	-1.4538	0.53936	1.12501900854142	3.026645	-7.677518	-3.88185
Trial1	2	1	noBlindfold	clockwise	practice	Guided	1	0.5	-0.25	6.004768	1.30154	-1.4538	0.52674	1.11615028077112	2.975763	-7.571723	-3.855278
Trial1	2	1	noBlindfold	clockwise	practice	Guided	1	0.5	-0.25	6.024765	1.30146	-1.45363	0.51796	1.11000034052273	2.964091	-7.04698	-4.037685
Trial1	2	1	noBlindfold	clockwise	practice	Guided	1	0.5	-0.25	6.044769	1.30148	-1.45352	0.50678	1.10230943865248	3.087306	-6.945417	-4.492001
Trial1	2	1	noBlindfold	clockwise	practice	Guided	1	0.5	-0.25	6.064766	1.30155	-1.45346	0.49354	1.09331330178416	3.310549	-6.869245	-4.931612
Trial1	2	1	noBlindfold	clockwise	practice	Guided	1	0.5	-0.25	6.084763	1.30163	-1.45344	0.47739	1.08245410462131	3.39164	-6.920026	-5.013803
Trial1	2	1	noBlindfold	clockwise	practice	Guided	1	0.5	-0.25	6.104767	1.30169	-1.45344	0.43966	1.05751496967274	3.398208	-6.907331	-4.874732
Trial1	2	1	noBlindfold	clockwise	practice	Guided	1	0.5	-0.25	6.124763	1.30172	-1.45347	0.41825	1.04370160999163	3.404092	-6.88194	-4.177382
Trial1	2	1	noBlindfold	clockwise	practice	Guided	1	0.5	-0.25	6.144768	1.30171	-1.45341	0.39519	1.02908166645884	3.518186	-6.678814	-4.280089
Trial1	2	1	noBlindfold	clockwise	practice	Guided	1	0.5	-0.25	6.164764	1.30171	-1.45339	0.36974	1.01331960337767	3.399638	-6.932722	-4.168409
Trial1	2	1	noBlindfold	clockwise	practice	Guided	1	0.5	-0.25	6.184769	1.30169	-1.45341	0.34357	0.997513086022433	3.336707	-6.632264	-4.031501
Trial1	2	1	noBlindfold	clockwise	practice	Guided	1	0.5	-0.25	6.204765	1.30168	-1.45336	0.28724	0.965048071154056	3.255459	-6.78884	-3.652369
Trial1	2	1	noBlindfold	clockwise	practice	Guided	1	0.5	-0.25	6.224762	1.30165	-1.45329	0.258	0.949055648359624	3.393388	-7.021589	-3.547791
Trial1	2	1	noBlindfold	clockwise	practice	Guided	1	0.5	-0.25	6.244766	1.30169	-1.45343	0.22715	0.932941128503926	3.57594	-6.932722	-3.388542
Trial1	2	1	noBlindfold	clockwise	practice	Guided	1	0.5	-0.25	6.264763	1.30176	-1.4535	0.19673	0.917816273953449	3.655692	-6.780377	-2.992058
Trial1	2	1	noBlindfold	clockwise	practice	Guided	1	0.5	-0.25	6.284767	1.30183	-1.45341	0.16471	0.902726773437946	3.862529	-6.606873	-3.452294
Trial1	2	1	noBlindfold	clockwise	practice	Guided	1	0.5	-0.25	6.304764	1.30187	-1.45342	0.10001	0.87493009421458	3.84237	-7.157007	-3.52113
Trial1	2	1	noBlindfold	clockwise	practice	Guided	1	0.5	-0.25	6.324768	1.30186	-1.45344	0.068467	0.862786671016265	3.7553	-6.619568	-3.278291
Trial1	2	1	noBlindfold	clockwise	practice	Guided	1	0.5	-0.25	6.344765	1.30183	-1.4534	0.034432	0.850783641450148	3.692151	-7.334743	-3.252024
Trial1	2	1	noBlindfold	clockwise	practice	Guided	1	0.5	-0.25	6.364769	1.30181	-1.45352	0.0011916	0.840236001354328	3.62525	-6.936953	-3.05432
Trial1	2	1	noBlindfold	clockwise	practice	Guided	1	0.5	-0.25	6.384766	1.30181	-1.45347	-0.032257	0.83084976556042	3.744525	-6.433369	-2.884591
Trial1	2	1	noBlindfold	clockwise	practice	Guided	1	0.5	-0.25	6.404762	1.30184	-1.45333	-0.10083	0.815597320709547	3.865968	-7.042748	-3.100417
Trial1	2	1	noBlindfold	clockwise	practice	Guided	1	0.5	-0.25	6.424767	1.30189	-1.45345	-0.13665	0.809861605781862	3.882802	-6.666118	-2.740612
Trial1	2	1	noBlindfold	clockwise	practice	Guided	1	0.5	-0.25	6.444763	1.3019	-1.45338	-0.16938	0.805942454349885	3.70989	-7.364365	-2.780957
Trial1	2	1	noBlindfold	clockwise	practice	Guided	1	0.5	-0.25	6.464767	1.30187	-1.45349	-0.20294	0.803249845533884	3.73389	-7.178166	-2.666919
Trial1	2	1	noBlindfold	clockwise	practice	Guided	1	0.5	-0.25	6.484764	1.30188	-1.45353	-0.23742	0.801978674421273	3.790534	-6.725363	-2.5596
Trial1	2	1	noBlindfold	clockwise	practice	Guided	1	0.5	-0.25	6.504768	1.3019	-1.45343	-0.30579	0.803838405213768	3.677678	-7.118921	-2.960947
Trial1	2	1	noBlindfold	clockwise	practice	Guided	1	0.5	-0.25	6.524765	1.30195	-1.45362	-0.33923	0.806898972168577	4.008814	-6.687277	-2.541888
Trial1	2	1	noBlindfold	clockwise	practice	Guided	1	0.5	-0.25	6.544769	1.30198	-1.45349	-0.37225	0.811244117249612	3.808189	-7.173934	-2.253945
Trial1	2	1	noBlindfold	clockwise	practice	Guided	1	0.5	-0.25	6.564766	1.30196	-1.45349	-0.40445	0.816697392054374	3.866229	-7.034285	-1.938879
Trial1	2	1	noBlindfold	clockwise	practice	Guided	1	0.5	-0.25	6.584763	1.30194	-1.45349	-0.43572	0.823164403125612	3.765435	-6.568787	-1.624089
Trial1	2	1	noBlindfold	clockwise	practice	Guided	1	0.5	-0.25	6.604767	1.3019	-1.45332	-0.49673	0.838999007680163	3.627297	-6.55186	-1.630335
Trial1	2	1	noBlindfold	clockwise	practice	Guided	1	0.5	-0.25	6.624763	1.30178	-1.45335	-0.52599	0.847951431551623	3.496522	-6.581482	-1.175502
Trial1	2	1	noBlindfold	clockwise	practice	Guided	1	0.5	-0.25	6.644768	1.30175	-1.45326	-0.55339	0.857233038174484	3.370783	-6.34027	-1.440494
Trial1	2	1	noBlindfold	clockwise	practice	Guided	1	0.5	-0.25	6.664764	1.30174	-1.45324	-0.57982	0.866930316613536	3.528981	-6.856549	-1.463304
Trial1	2	1	noBlindfold	clockwise	practice	Guided	1	0.5	-0.25	6.684769	1.30176	-1.45334	-0.60602	0.877250987365623	3.690633	-6.666118	-1.45956
Trial1	2	1	noBlindfold	clockwise	practice	Guided	1	0.5	-0.25	6.704765	1.30182	-1.45333	-0.65486	0.898235499009986	3.681843	-6.475687	-1.291225
Trial1	2	1	noBlindfold	clockwise	practice	Guided	1	0.5	-0.25	6.724762	1.3019	-1.45326	-0.67747	0.908721206435203	3.923842	-6.839622	-2.145597
Trial1	2	1	noBlindfold	clockwise	practice	Guided	1	0.5	-0.25	6.744766	1.30195	-1.45336	-0.70111	0.920121837131312	3.854539	-6.784609	-2.108887
Trial1	2	1	noBlindfold	clockwise	practice	Guided	1	0.5	-0.25	6.764763	1.30197	-1.45339	-0.72363	0.931386718776166	3.782916	-6.615337	-2.01777
Trial1	2	1	noBlindfold	clockwise	practice	Guided	1	0.5	-0.25	6.784767	1.30193	-1.45333	-0.74661	0.94324608829157	3.809203	-6.45876	-2.194551
Trial1	2	1	noBlindfold	clockwise	practice	Guided	1	0.5	-0.25	6.804764	1.30191	-1.45329	-0.79129	0.967499063604913	3.752999	-6.83539	-2.370854
Trial1	2	1	noBlindfold	clockwise	practice	Guided	1	0.5	-0.25	6.824768	1.30197	-1.45336	-0.81371	0.980267765097265	4.023257	-6.543396	-2.591971
Trial1	2	1	noBlindfold	clockwise	practice	Guided	1	0.5	-0.25	6.844765	1.302	-1.45331	-0.83679	0.993743697936674	4.182613	-6.534932	-2.428452
Trial1	2	1	noBlindfold	clockwise	practice	Guided	1	0.5	-0.25	6.864769	1.30205	-1.4533	-0.85923	1.00719691635832	4.308032	-6.78884	-2.58937
Trial1	2	1	noBlindfold	clockwise	practice	Guided	1	0.5	-0.25	6.884766	1.30213	-1.4534	-0.88175	1.02103905368635	4.370857	-6.949649	-2.79505
Trial1	2	1	noBlindfold	clockwise	practice	Guided	1	0.5	-0.25	6.904762	1.30218	-1.4535	-0.92722	1.04981891114113	4.425043	-7.051212	-2.614928
Trial1	2	1	noBlindfold	clockwise	practice	Guided	1	0.5	-0.25	6.924767	1.30214	-1.4535	-0.94938	1.06421850019033	4.218074	-6.88194	-2.451813
Trial1	2	1	noBlindfold	clockwise	practice	Guided	1	0.5	-0.25	6.944763	1.30209	-1.45347	-0.97218	1.07930172814305	4.052509	-7.199325	-2.572709
Trial1	2	1	noBlindfold	clockwise	practice	Guided	1	0.5	-0.25	6.964767	1.30204	-1.45355	-0.99426	1.09416236878694	3.988606	-7.182398	-2.580823
Trial1	2	1	noBlindfold	clockwise	practice	Guided	1	0.5	-0.25	6.984764	1.302	-1.45359	-1.01612	1.109118506695	3.966184	-7.051212	-2.397666
Trial1	2	1	noBlindfold	clockwise	practice	Guided	1	0.5	-0.25	7.004768	1.30197	-1.45352	-1.05622	1.13716606766927	3.880758	-6.733827	-2.204469
Trial1	2	1	noBlindfold	clockwise	practice	Guided	1	0.5	-0.25	7.024765	1.302	-1.45342	-1.05686	1.13764101752856	4.553742	-6.949649	-3.886676
Trial1	2	1	noBlindfold	clockwise	practice	Guided	1	0.5	-0.25	7.044769	1.30204	-1.45337	-1.05505	1.13638631175315	4.682082	-8.168407	-5.927482
Trial1	2	1	noBlindfold	clockwise	practice	Guided	1	0.5	-0.25	7.064766	1.30215	-1.45371	-1.05456	1.13611686849293	4.435802	-9.903445	-6.660194
Trial1	2	1	noBlindfold	clockwise	practice	Guided	1	0.5	-0.25	7.084763	1.30219	-1.45414	-1.05451	1.13610960985658	5.160417	-8.727005	-7.719131
Trial1	2	1	noBlindfold	clockwise	practice	Guided	1	0.5	-0.25	7.104767	1.3022	-1.45415	-1.05432	1.13598213104573	4.996597	-8.231884	-7.181312
Trial1	2	1	noBlindfold	clockwise	practice	Guided	1	0.5	-0.25	7.124763	1.30223	-1.45417	-1.0542	1.1359185228498	4.985195	-7.825631	-6.047258
Trial1	2	1	noBlindfold	clockwise	practice	Guided	1	0.5	-0.25	7.144768	1.30225	-1.45412	-1.05399	1.13578388672376	4.657699	-6.958112	-5.455019
Trial1	2	1	noBlindfold	clockwise	practice	Guided	1	0.5	-0.25	7.164764	1.30224	-1.454	-1.05378	1.13562822059076	4.128635	-6.873476	-5.090884
Trial1	2	1	noBlindfold	clockwise	practice	Guided	1	0.5	-0.25	7.184769	1.30221	-1.45392	-1.0537	1.13555029985068	3.760578	-7.068139	-5.17179
Trial1	2	1	noBlindfold	clockwise	practice	Guided	1	0.5	-0.25	7.204765	1.3022	-1.45389	-1.05356	1.1354441768867	3.591265	-7.038517	-5.396722
Trial1	2	1	noBlindfold	clockwise	practice	Guided	1	0.5	-0.25	7.224762	1.30215	-1.45385	-1.05352	1.13538054111601	3.744819	-7.39822	-5.622255
Trial1	2	1	noBlindfold	clockwise	practice	Guided	1	0.5	-0.25	7.244766	1.30214	-1.45384	-1.05348	1.1353452042147	4.046511	-7.453233	-5.763709
Trial1	2	1	noBlindfold	clockwise	practice	Guided	1	0.5	-0.25	7.264763	1.30214	-1.45383	-1.05344	1.13531685825728	4.2496	-7.393988	-5.838847
Trial1	2	1	noBlindfold	clockwise	practice	Guided	1	0.5	-0.25	7.284767	1.30214	-1.45383	-1.0534	1.13528851300529	4.299904	-7.444769	-5.702023
Trial1	2	1	noBlindfold	clockwise	practice	Guided	1	0.5	-0.25	7.304764	1.30214	-1.45382	-1.05333	1.13523899486803	4.236129	-7.364365	-5.626165
Trial1	2	1	noBlindfold	clockwise	practice	Guided	1	0.5	-0.25	7.324768	1.30213	-1.4538	-1.0533	1.13521083037288	3.819907	-7.127384	-5.552013
Trial1	2	1	noBlindfold	clockwise	practice	Guided	1	0.5	-0.25	7.344765	1.30212	-1.45378	-1.05327	1.13518241323323	3.624139	-6.979271	-5.64455
Trial1	2	1	noBlindfold	clockwise	practice	Guided	1	0.5	-0.25	7.364769	1.3021	-1.45376	-1.05325	1.1351540905583	3.489119	-6.92849	-5.682404
Trial1	2	1	noBlindfold	clockwise	practice	Guided	1	0.5	-0.25	7.384766	1.30208	-1.45375	-1.05322	1.13511885075159	3.376494	-6.941185	-5.608535
Trial1	2	1	noBlindfold	clockwise	practice	Guided	1	0.5	-0.25	7.404762	1.30206	-1.45373	-1.05318	1.13507635677034	3.294035	-7.051212	-5.628072
Trial1	2	1	noBlindfold	clockwise	practice	Guided	1	0.5	-0.25	7.424767	1.30201	-1.45371	-1.05316	1.13502680710846	2.934304	-7.157007	-5.56444
Trial1	2	1	noBlindfold	clockwise	practice	Guided	1	0.5	-0.25	7.444763	1.30198	-1.45371	-1.05315	1.13499857890015	2.6772	-7.250107	-5.690399
Trial1	2	1	noBlindfold	clockwise	practice	Guided	1	0.5	-0.25	7.464767	1.30194	-1.45371	-1.05314	1.13496327559528	2.349436	-7.47016	-5.829448
Trial1	2	1	noBlindfold	clockwise	practice	Guided	1	0.5	-0.25	7.484764	1.3019	-1.45371	-1.05314	1.13493505867965	2.018542	-7.783313	-6.101019
Trial1	2	1	noBlindfold	clockwise	practice	Guided	1	0.5	-0.25	7.504768	1.30183	-1.45373	-1.05315	1.13489253548415	1.646976	-8.113394	-6.311067
Trial1	2	1	noBlindfold	clockwise	practice	Guided	1	0.5	-0.25	7.524765	1.30167	-1.45384	-1.05317	1.13479377076303	0.862198	-8.511183	-6.606629
Trial1	2	1	noBlindfold	clockwise	practice	Guided	1	0.5	-0.25	7.544769	1.30156	-1.45391	-1.05318	1.13472304668613	0.444259	-8.625442	-6.62785
Trial1	2	1	noBlindfold	clockwise	practice	Guided	1	0.5	-0.25	7.564766	1.30146	-1.45398	-1.05319	1.13465957039748	0.054377	-8.731237	-6.667111
Trial1	2	1	noBlindfold	clockwise	practice	Guided	1	0.5	-0.25	7.584763	1.30132	-1.45406	-1.0532	1.13456780960863	-0.39299	-8.849727	-6.593035
Trial1	2	1	noBlindfold	clockwise	practice	Guided	1	0.5	-0.25	7.604767	1.30114	-1.45415	-1.05323	1.13446195196869	-0.890669	-9.006304	-6.555741
Trial1	2	1	noBlindfold	clockwise	practice	Guided	1	0.5	-0.25	7.624763	1.30071	-1.45434	-1.05324	1.1341653494456	-1.906134	-9.158648	-6.605253
Trial1	2	1	noBlindfold	clockwise	practice	Guided	1	0.5	-0.25	7.644768	1.30048	-1.45441	-1.05324	1.13400309944095	-2.464374	-9.158648	-6.569069
Trial1	2	1	noBlindfold	clockwise	practice	Guided	1	0.5	-0.25	7.664764	1.30024	-1.45447	-1.05323	1.13382654321833	-2.936225	-9.200966	-6.412043
Trial1	2	1	noBlindfold	clockwise	practice	Guided	1	0.5	-0.25	7.684769	1.29992	-1.45452	-1.05321	1.13358646928765	-3.35148	-9.192503	-6.35504
Trial1	2	1	noBlindfold	clockwise	practice	Guided	1	0.5	-0.25	7.704765	1.29921	-1.45456	-1.05314	1.13303604051517	-3.70719	-9.129026	-6.273664
Trial1	2	1	noBlindfold	clockwise	practice	Guided	1	0.5	-0.25	7.724762	1.2957	-1.45454	-1.05311	1.13054158890039	-3.996371	-9.069781	-6.19455
Trial1	2	1	noBlindfold	clockwise	practice	Guided	1	0.5	-0.25	7.744766	1.29249	-1.45454	-1.05311	1.12828457690529	-4.101508	-9.145953	-6.223918
Trial1	2	1	noBlindfold	clockwise	practice	Guided	1	0.5	-0.25	7.764763	1.28837	-1.45455	-1.0531	1.12538743174709	-4.229566	-9.158648	-6.167859
Trial1	2	1	noBlindfold	clockwise	practice	Guided	1	0.5	-0.25	7.784767	1.28317	-1.45456	-1.05314	1.12177945949124	-4.361746	-9.11633	-6.28055
Trial1	2	1	noBlindfold	clockwise	practice	Guided	1	0.5	-0.25	7.804764	1.27677	-1.45456	-1.05327	1.11741402601369	-4.500649	-9.141721	-6.471889
Trial1	2	1	noBlindfold	clockwise	practice	Guided	1	0.5	-0.25	7.824768	1.25946	-1.45461	-1.0533	1.10547291994351	-4.644863	-9.294066	-6.5707
Trial1	2	1	noBlindfold	clockwise	practice	Guided	1	0.5	-0.25	7.844765	1.24938	-1.45463	-1.05331	1.09857971405554	-4.654897	-9.25598	-6.617775
Trial1	2	1	noBlindfold	clockwise	practice	Guided	1	0.5	-0.25	7.864769	1.23731	-1.45462	-1.05329	1.09036734728238	-4.664381	-9.141721	-6.590999
Trial1	2	1	noBlindfold	clockwise	practice	Guided	1	0.5	-0.25	7.884766	1.22427	-1.45459	-1.05324	1.08155518034247	-4.671574	-9.099403	-6.49105
Trial1	2	1	noBlindfold	clockwise	practice	Guided	1	0.5	-0.25	7.904762	1.20945	-1.45456	-1.0532	1.0716573902694	-4.649802	-9.078244	-6.395225
Trial1	2	1	noBlindfold	clockwise	practice	Guided	1	0.5	-0.25	7.924767	1.1766	-1.45456	-1.0532	1.05019892522437	-4.782083	-9.167112	-6.374234
Trial1	2	1	noBlindfold	clockwise	practice	Guided	1	0.5	-0.25	7.944763	1.15814	-1.45457	-1.05319	1.03839412107892	-4.743084	-9.141721	-6.361243
Trial1	2	1	noBlindfold	clockwise	practice	Guided	1	0.5	-0.25	7.964767	1.13767	-1.45457	-1.05317	1.02552673000436	-4.742382	-9.11633	-6.33913
Trial1	2	1	noBlindfold	clockwise	practice	Guided	1	0.5	-0.25	7.984764	1.11646	-1.45457	-1.05316	1.0124666898608	-4.730081	-9.20943	-6.266698
Trial1	2	1	noBlindfold	clockwise	practice	Guided	1	0.5	-0.25	8.004768	1.09258	-1.45459	-1.05311	0.998066545340007	-4.664664	-9.167112	-6.299296
Trial1	2	1	noBlindfold	clockwise	practice	Guided	1	0.5	-0.25	8.024765	1.04487	-1.45457	-1.05306	0.970458030592857	-4.566992	-9.086708	-6.091852
Trial1	2	1	noBlindfold	clockwise	practice	Guided	1	0.5	-0.25	8.044769	1.01907	-1.45455	-1.05302	0.956177188814836	-4.539134	-9.018999	-6.045596
Trial1	2	1	noBlindfold	clockwise	practice	Guided	1	0.5	-0.25	8.064766	0.99222	-1.45453	-1.05299	0.941845836655775	-4.560328	-9.086708	-5.973105
Trial1	2	1	noBlindfold	clockwise	practice	Guided	1	0.5	-0.25	8.084763	0.96347	-1.45454	-1.05295	0.92711011555499	-4.507661	-9.11633	-5.889014
Trial1	2	1	noBlindfold	clockwise	practice	Guided	1	0.5	-0.25	8.104767	0.93458	-1.45456	-1.05285	0.912922715427314	-4.439234	-9.150185	-5.866254
Trial1	2	1	noBlindfold	clockwise	practice	Guided	1	0.5	-0.25	8.124763	0.87331	-1.45453	-1.05281	0.885361139183408	-4.194341	-9.006304	-5.595477
Trial1	2	1	noBlindfold	clockwise	practice	Guided	1	0.5	-0.25	8.144768	0.84199	-1.4545	-1.05274	0.872552937102846	-4.113565	-9.010535	-5.476317
Trial1	2	1	noBlindfold	clockwise	practice	Guided	1	0.5	-0.25	8.164764	0.80902	-1.45449	-1.05267	0.86010029572215	-4.203028	-8.900509	-5.356975
Trial1	2	1	noBlindfold	clockwise	practice	Guided	1	0.5	-0.25	8.184769	0.77631	-1.45447	-1.0526	0.848830960693099	-4.099687	-8.858191	-5.229516
Trial1	2	1	noBlindfold	clockwise	practice	Guided	1	0.5	-0.25	8.204765	0.74089	-1.45445	-1.05257	0.837941858008641	-4.114971	-8.866654	-5.059295
Trial1	2	1	noBlindfold	clockwise	practice	Guided	1	0.5	-0.25	8.224762	0.67332	-1.45448	-1.05258	0.821081284376482	-3.822592	-9.141721	-5.174629
Trial1	2	1	noBlindfold	clockwise	practice	Guided	1	0.5	-0.25	8.244766	0.63849	-1.45453	-1.05257	0.814431131175859	-3.622661	-9.137489	-5.144881
Trial1	2	1	noBlindfold	clockwise	practice	Guided	1	0.5	-0.25	8.264763	0.60245	-1.45456	-1.05254	0.809052877934368	-3.527378	-9.082476	-5.069473
Trial1	2	1	noBlindfold	clockwise	practice	Guided	1	0.5	-0.25	8.284767	0.56742	-1.45454	-1.05252	0.805347047230338	-3.426141	-9.018999	-5.056722
Trial1	2	1	noBlindfold	clockwise	practice	Guided	1	0.5	-0.25	8.304764	0.53239	-1.4545	-1.05252	0.803173406743188	-3.354187	-8.887813	-5.009909
Trial1	2	1	noBlindfold	clockwise	practice	Guided	1	0.5	-0.25	8.324768	0.46055	-1.45444	-1.05251	0.803479084294192	-3.064678	-8.99784	-4.992357
Trial1	2	1	noBlindfold	clockwise	practice	Guided	1	0.5	-0.25	8.344765	0.42704	-1.45446	-1.0525	0.805809794769515	-3.072625	-8.947058	-4.947482
Trial1	2	1	noBlindfold	clockwise	practice	Free	1	0.5	-0.25	0	0.44065	-1.45301	-1.05043	0.802627375669424	-1.089358	-6.309914	-0.850067
Trial1	2	1	noBlindfold	clockwise	practice	Free	1	0.5	-0.25	0.01403046	0.44063	-1.45301	-1.05043	0.802628854615172	-1.169877	-6.305682	-0.850859
Trial1	2	1	noBlindfold	clockwise	practice	Free	1	0.5	-0.25	0.03403473	0.44063	-1.45301	-1.05047	0.802668680330694	-1.24695	-6.318377	-0.906567
Trial1	2	1	noBlindfold	clockwise	practice	Free	1	0.5	-0.25	0.05403137	0.44057	-1.45307	-1.05063	0.802832659774956	-1.345678	-6.326841	-0.887308
Trial1	2	1	noBlindfold	clockwise	practice	Free	1	0.5	-0.25	0.07402802	0.44029	-1.45318	-1.05086	0.803082752963036	-1.689395	-6.381854	-0.937181
Trial1	2	1	noBlindfold	clockwise	practice	Free	1	0.5	-0.25	0.09403229	0.43986	-1.45319	-1.05129	0.803543739839115	-1.892743	-6.369159	-1.023079
Trial1	2	1	noBlindfold	clockwise	practice	Free	1	0.5	-0.25	0.1140289	0.43902	-1.45319	-1.05195	0.804265086952543	-2.023589	-6.369159	-0.967267
Trial1	2	1	noBlindfold	clockwise	practice	Free	1	0.5	-0.25	0.1340332	0.43759	-1.45317	-1.05275	0.805172376850898	-2.22388	-6.263364	-0.817991
Trial1	2	1	noBlindfold	clockwise	practice	Free	1	0.5	-0.25	0.1540298	0.43554	-1.45314	-1.05496	0.807536816858754	-2.339217	-6.174496	-0.742639
Trial1	2	1	noBlindfold	clockwise	practice	Free	1	0.5	-0.25	0.1740341	0.42893	-1.45309	-1.05642	0.809545621233443	-2.543449	-6.212582	-0.808464
Trial1	2	1	noBlindfold	clockwise	practice	Free	1	0.5	-0.25	0.1940308	0.42435	-1.45312	-1.05816	0.811692934275836	-2.609713	-6.314145	-0.762352
Trial1	2	1	noBlindfold	clockwise	practice	Free	1	0.5	-0.25	0.214035	0.41868	-1.45314	-1.06002	0.81409169760749	-2.689203	-6.199887	-0.655751
Trial1	2	1	noBlindfold	clockwise	practice	Free	1	0.5	-0.25	0.2340317	0.41223	-1.45311	-1.06202	0.816749631200253	-2.718157	-6.085628	-0.603649
Trial1	2	1	noBlindfold	clockwise	practice	Free	1	0.5	-0.25	0.2540283	0.40479	-1.45306	-1.06654	0.822072087860101	-2.723825	-6.034847	-0.58785
Trial1	2	1	noBlindfold	clockwise	practice	Free	1	0.5	-0.25	0.2740326	0.38664	-1.45303	-1.06905	0.826857497639351	-2.706512	-6.149105	-0.617159
Trial1	2	1	noBlindfold	clockwise	practice	Free	1	0.5	-0.25	0.2940292	0.37629	-1.45306	-1.07183	0.831088902304473	-2.634354	-6.20835	-0.634297
Trial1	2	1	noBlindfold	clockwise	practice	Free	1	0.5	-0.25	0.3140335	0.36474	-1.4531	-1.07462	0.835639528839378	-2.602962	-6.225278	-0.517784
Trial1	2	1	noBlindfold	clockwise	practice	Free	1	0.5	-0.25	0.3340302	0.35272	-1.4531	-1.07752	0.840524105731241	-2.569757	-6.166032	-0.437045
Trial1	2	1	noBlindfold	clockwise	practice	Free	1	0.5	-0.25	0.3540344	0.33953	-1.45308	-1.07752	0.842935344742861	-2.608952	-6.085628	-0.330063
Trial1	2	1	noBlindfold	clockwise	practice	Free	1	0.5	-0.25	0.3740311	0.31113	-1.45301	-1.08558	0.856659671276356	-2.629101	-6.013688	-0.175795
Trial1	2	1	noBlindfold	clockwise	practice	Free	1	0.5	-0.25	0.3940353	0.29644	-1.453	-1.08802	0.862388622759273	-2.637447	-5.92482	-0.077216
Trial1	2	1	noBlindfold	clockwise	practice	Free	1	0.5	-0.25	0.414032	0.28057	-1.45298	-1.09015	0.868332623466716	-2.564386	-5.87827	0.007907
Trial1	2	1	noBlindfold	clockwise	practice	Free	1	0.5	-0.25	0.4340286	0.26348	-1.45296	-1.09203	0.874617807468246	-2.541082	-5.882502	0.074206
Trial1	2	1	noBlindfold	clockwise	practice	Free	1	0.5	-0.25	0.4540329	0.24621	-1.45294	-1.09513	0.8824137466506	-2.510301	-5.890965	0.089132
Trial1	2	1	noBlindfold	clockwise	practice	Free	1	0.5	-0.25	0.4740295	0.20992	-1.45296	-1.09632	0.894653011563647	-2.367448	-5.937515	0.115701
Trial1	2	1	noBlindfold	clockwise	practice	Free	1	0.5	-0.25	0.4940338	0.19045	-1.45296	-1.09727	0.902046377807476	-2.275408	-5.937515	0.179567
Trial1	2	1	noBlindfold	clockwise	practice	Free	1	0.5	-0.25	0.5140305	0.17117	-1.45297	-1.09795	0.90947696111872	-2.191127	-5.950211	0.225719
Trial1	2	1	noBlindfold	clockwise	practice	Free	1	0.5	-0.25	0.5340347	0.15099	-1.45298	-1.09834	0.917326979714816	-2.126776	-5.988297	0.220292
Trial1	2	1	noBlindfold	clockwise	practice	Free	1	0.5	-0.25	0.5540314	0.13114	-1.45299	-1.09828	0.925006370347742	-2.160666	-6.017919	0.268161
Trial1	2	1	noBlindfold	clockwise	practice	Free	1	0.5	-0.25	0.574028	0.09017	-1.45302	-1.09788	0.941733049466208	-2.201475	-5.979833	0.2294
Trial1	2	1	noBlindfold	clockwise	practice	Free	1	0.5	-0.25	0.5940323	0.069631	-1.45301	-1.09729	0.950325149841424	-2.225655	-5.988297	0.248165
Trial1	2	1	noBlindfold	clockwise	practice	Free	1	0.5	-0.25	0.6140289	0.048822	-1.45299	-1.09654	0.959266133594847	-2.194952	-5.937515	0.182906
Trial1	2	1	noBlindfold	clockwise	practice	Free	1	0.5	-0.25	0.6340332	0.027137	-1.45298	-1.09578	0.968990841247175	-2.113832	-6.005224	0.092204
Trial1	2	1	noBlindfold	clockwise	practice	Free	1	0.5	-0.25	0.6540298	0.0059116	-1.453	-1.0941	0.97807369589006	-2.033145	-6.13641	0.090128
Trial1	2	1	noBlindfold	clockwise	practice	Free	1	0.5	-0.25	0.6740341	-0.037385	-1.45307	-1.09314	0.999833839175624	-1.972193	-6.102555	0.250162
Trial1	2	1	noBlindfold	clockwise	practice	Free	1	0.5	-0.25	0.6940308	-0.058728	-1.45306	-1.09202	1.01053189915999	-2.018225	-6.047542	0.235179
Trial1	2	1	noBlindfold	clockwise	practice	Free	1	0.5	-0.25	0.714035	-0.080763	-1.45304	-1.09084	1.02190877008786	-1.984131	-6.072933	0.202936
Trial1	2	1	noBlindfold	clockwise	practice	Free	1	0.5	-0.25	0.7340317	-0.10217	-1.45304	-1.08968	1.03328173104921	-1.867226	-6.178728	0.075868
Trial1	2	1	noBlindfold	clockwise	practice	Free	1	0.5	-0.25	0.7540283	-0.1235	-1.45309	-1.08761	1.04419479897592	-1.82593	-6.297218	0.017188
Trial1	2	1	noBlindfold	clockwise	practice	Free	1	0.5	-0.25	0.7740326	-0.16636	-1.45316	-1.08678	1.06968982678972	-1.789134	-6.314145	-0.027765
Trial1	2	1	noBlindfold	clockwise	practice	Free	1	0.5	-0.25	0.7940292	-0.18722	-1.45315	-1.08603	1.08222802098497	-1.814465	-6.250668	-0.017729
Trial1	2	1	noBlindfold	clockwise	practice	Free	1	0.5	-0.25	0.8140335	-0.20792	-1.45314	-1.08536	1.09497805486978	-1.737573	-6.343768	0.01072
Trial1	2	1	noBlindfold	clockwise	practice	Free	1	0.5	-0.25	0.8340302	-0.22903	-1.45316	-1.08483	1.1083437741639	-1.703705	-6.403013	-0.108063
Trial1	2	1	noBlindfold	clockwise	practice	Free	1	0.5	-0.25	0.8540344	-0.24989	-1.4532	-1.08471	1.12208546862083	-1.772666	-6.453795	-0.23945
Trial1	2	1	noBlindfold	clockwise	practice	Free	1	0.5	-0.25	0.8740311	-0.28965	-1.45324	-1.08526	1.14943744304468	-1.687956	-6.508808	-0.49674
Trial1	2	1	noBlindfold	clockwise	practice	Free	1	0.5	-0.25	0.8940353	-0.30914	-1.45327	-1.08607	1.16349502827352	-1.621253	-6.644226	-0.393557
Trial1	2	1	noBlindfold	clockwise	practice	Free	1	0.5	-0.25	0.914032	-0.32827	-1.45331	-1.08694	1.17749729103214	-1.570781	-6.576517	-0.111924
Trial1	2	1	noBlindfold	clockwise	practice	Free	1	0.5	-0.25	0.9340286	-0.34697	-1.4533	-1.08792	1.19141429009315	-1.506657	-6.508808	-0.174769
Trial1	2	1	noBlindfold	clockwise	practice	Free	1	0.5	-0.25	0.9540329	-0.36577	-1.45326	-1.09058	1.20670312328559	-1.50265	-6.491881	-0.403985
Trial1	2	1	noBlindfold	clockwise	practice	Free	1	0.5	-0.25	0.9740295	-0.40094	-1.45328	-1.09236	1.23339502519804	-1.552989	-6.589212	-0.499883
Trial1	2	1	noBlindfold	clockwise	practice	Free	1	0.5	-0.25	0.9940338	-0.41839	-1.4533	-1.09422	1.24745640453914	-1.592013	-6.563822	-0.281871
Trial1	2	1	noBlindfold	clockwise	practice	Free	1	0.5	-0.25	1.01403	-0.43496	-1.45329	-1.09646	1.2612076441928	-1.614006	-6.496113	-0.692363
Trial1	2	1	noBlindfold	clockwise	practice	Free	1	0.5	-0.25	1.034035	-0.45168	-1.4533	-1.09879	1.2752017014454	-1.568403	-6.957379	-0.348272
Trial1	2	1	noBlindfold	clockwise	practice	Free	1	0.5	-0.25	1.054031	-0.46797	-1.4534	-1.10311	1.29025685323731	-1.439774	-6.63153	-0.124425
Trial1	2	1	noBlindfold	clockwise	practice	Free	1	0.5	-0.25	1.074028	-0.49853	-1.45328	-1.10523	1.31471687821719	-1.261825	-6.762716	-0.351691
Trial1	2	1	noBlindfold	clockwise	practice	Free	1	0.5	-0.25	1.094032	-0.51231	-1.45335	-1.10758	1.32673092886738	-0.937919	-7.046247	-0.436787
Trial1	2	1	noBlindfold	clockwise	practice	Free	1	0.5	-0.25	1.114029	-0.52605	-1.4535	-1.10981	1.3386753793068	-0.909883	-7.173201	-0.390535
Trial1	2	1	noBlindfold	clockwise	practice	Free	1	0.5	-0.25	1.134033	-0.538	-1.45358	-1.11204	1.3492801820919	-0.870899	-7.152042	-0.205294
Trial1	2	1	noBlindfold	clockwise	practice	Free	1	0.5	-0.25	1.15403	-0.54959	-1.45358	-1.1157	1.36054241081673	-0.806433	-7.092797	-0.081682
Trial1	2	1	noBlindfold	clockwise	practice	Free	1	0.5	-0.25	1.174034	-0.56896	-1.45356	-1.11714	1.37644730115478	-0.619191	-7.228214	-0.124519
Trial1	2	1	noBlindfold	clockwise	practice	Free	1	0.5	-0.25	1.194031	-0.57669	-1.4536	-1.1184	1.38324972009114	-0.582723	-7.262069	-0.143866
Trial1	2	1	noBlindfold	clockwise	practice	Free	1	0.5	-0.25	1.214035	-0.58339	-1.45363	-1.11939	1.38909066571703	-0.638359	-7.2663	-0.138488
Trial1	2	1	noBlindfold	clockwise	practice	Free	1	0.5	-0.25	1.234032	-0.58857	-1.45364	-1.12015	1.39360884488632	-0.613861	-7.278996	-0.049499
Trial1	2	1	noBlindfold	clockwise	practice	Free	1	0.5	-0.25	1.254028	-0.59299	-1.45363	-1.12065	1.39737561656806	-0.642334	-7.253605	0.010919
Trial1	2	1	noBlindfold	clockwise	practice	Free	1	0.5	-0.25	1.274033	-0.59786	-1.45365	-1.12057	1.40113830896129	-0.635845	-7.31285	0.239933
Trial1	2	1	noBlindfold	clockwise	practice	Free	1	0.5	-0.25	1.294029	-0.5987	-1.45366	-1.12053	1.40177179252878	-0.644169	-7.350936	0.393456
Trial1	2	1	noBlindfold	clockwise	practice	Free	1	0.5	-0.25	1.314034	-0.59876	-1.45367	-1.1205	1.40180018268403	-0.606806	-7.350936	0.585545
Trial1	2	1	noBlindfold	clockwise	practice	Free	1	0.5	-0.25	1.33403	-0.59879	-1.45366	-1.12045	1.40179266621129	-0.456633	-7.304387	0.75553
Trial1	2	1	noBlindfold	clockwise	practice	Free	1	0.5	-0.25	1.354034	-0.59881	-1.45365	-1.12036	1.40175247907136	-0.277253	-7.270532	0.816893
Trial1	2	1	noBlindfold	clockwise	practice	Free	1	0.5	-0.25	1.374031	-0.59883	-1.45366	-1.12032	1.4017433359313	-0.047302	-7.384791	0.823054
Trial1	2	1	noBlindfold	clockwise	practice	Free	1	0.5	-0.25	1.394035	-0.59883	-1.45368	-1.12027	1.40171225011918	0.03602	-7.422877	0.854276
Trial1	2	1	noBlindfold	clockwise	practice	Free	1	0.5	-0.25	1.414032	-0.59883	-1.4537	-1.12021	1.40167494859533	0.011507	-7.384791	0.966749
Trial1	2	1	noBlindfold	clockwise	practice	Free	1	0.5	-0.25	1.434029	-0.59883	-1.45369	-1.12015	1.40163772266045	-0.06462	-7.2663	1.146016
Trial1	2	1	noBlindfold	clockwise	practice	Free	1	0.5	-0.25	1.454033	-0.59884	-1.45364	-1.12	1.40155247851822	-0.179734	-7.152042	1.267338
Trial1	2	1	noBlindfold	clockwise	practice	Free	1	0.5	-0.25	1.47403	-0.59886	-1.45355	-1.1199	1.4015060987598	-0.276651	-7.046247	1.627953
Trial1	2	1	noBlindfold	clockwise	practice	Free	1	0.5	-0.25	1.494034	-0.59888	-1.45353	-1.11976	1.40143489323251	-0.275371	-7.058942	1.793467
Trial1	2	1	noBlindfold	clockwise	practice	Free	1	0.5	-0.25	1.51403	-0.5989	-1.45352	-1.1194	1.40122714992159	-0.262451	-6.970074	1.995164
Trial1	2	1	noBlindfold	clockwise	practice	Free	1	0.5	-0.25	1.534035	-0.59894	-1.45349	-1.11871	1.40083049813763	-0.170853	-6.84312	2.175388
Trial1	2	1	noBlindfold	clockwise	practice	Free	1	0.5	-0.25	1.554031	-0.59899	-1.45344	-1.11582	1.39907944711506	-0.086711	-6.707703	2.21504
Trial1	2	1	noBlindfold	clockwise	practice	Free	1	0.5	-0.25	1.574028	-0.59902	-1.45336	-1.11351	1.39767468020907	0.172641	-6.741557	2.443988
Trial1	2	1	noBlindfold	clockwise	practice	Free	1	0.5	-0.25	1.594032	-0.59902	-1.45336	-1.11351	1.39767468020907	0.172641	-6.741557	2.443988
Trial1	2	1	noBlindfold	clockwise	practice	Free	1	0.5	-0.25	1.614029	-0.59892	-1.45337	-1.10708	1.39363238917696	0.257882	-6.67808	2.674461
Trial1	2	1	noBlindfold	clockwise	practice	Free	1	0.5	-0.25	1.634033	-0.59845	-1.45327	-1.10075	1.38937681144408	0.175589	-6.369159	2.957418
Trial1	2	1	noBlindfold	clockwise	practice	Free	1	0.5	-0.25	1.65403	-0.59807	-1.45318	-1.08568	1.37989808520051	0.051831	-6.30145	3.15044
Trial1	2	1	noBlindfold	clockwise	practice	Free	1	0.5	-0.25	1.674034	-0.59755	-1.45311	-1.07608	1.37368998913779	-0.081639	-6.140642	3.323095
Trial1	2	1	noBlindfold	clockwise	practice	Free	1	0.5	-0.25	1.694031	-0.59745	-1.45306	-1.0651	1.36703492195692	-0.103728	-6.047542	3.206094
Trial1	2	1	noBlindfold	clockwise	practice	Free	1	0.5	-0.25	1.714035	-0.59746	-1.45303	-1.05237	1.35949110366968	-0.110046	-6.085628	3.274639
Trial1	2	1	noBlindfold	clockwise	practice	Free	1	0.5	-0.25	1.734032	-0.59759	-1.45302	-1.03876	1.35160873895178	-0.181645	-5.929052	3.083896
Trial1	2	1	noBlindfold	clockwise	practice	Free	1	0.5	-0.25	1.754028	-0.59785	-1.45301	-1.00805	1.33413433582466	-0.13218	-6.081396	3.136591
Trial1	2	1	noBlindfold	clockwise	practice	Free	1	0.5	-0.25	1.774033	-0.59862	-1.45303	-0.99066	1.32496908026152	-0.238358	-6.119483	2.924959
Trial1	2	1	noBlindfold	clockwise	practice	Free	1	0.5	-0.25	1.794029	-0.59916	-1.45303	-0.97298	1.31561877704146	-0.237825	-6.077165	2.721193
Trial1	2	1	noBlindfold	clockwise	practice	Free	1	0.5	-0.25	1.814034	-0.59984	-1.45303	-0.95399	1.30585216966862	-0.336825	-6.039078	2.644942
Trial1	2	1	noBlindfold	clockwise	practice	Free	1	0.5	-0.25	1.83403	-0.60081	-1.45304	-0.93489	1.29647865817802	-0.373351	-6.056006	2.652577
Trial1	2	1	noBlindfold	clockwise	practice	Free	1	0.5	-0.25	1.854034	-0.602	-1.45302	-0.89545	1.2771098986092	-0.443504	-6.039078	2.370098
Trial1	2	1	noBlindfold	clockwise	practice	Free	1	0.5	-0.25	1.874031	-0.6051	-1.45309	-0.87454	1.26936839920877	-0.388157	-6.250668	2.34464
Trial1	2	1	noBlindfold	clockwise	practice	Free	1	0.5	-0.25	1.894035	-0.60702	-1.45312	-0.85372	1.26094059154909	-0.496562	-6.267596	2.556521
Trial1	2	1	noBlindfold	clockwise	practice	Free	1	0.5	-0.25	1.914032	-0.60911	-1.45313	-0.83247	1.25275547804155	-0.366811	-6.085628	2.458145
Trial1	2	1	noBlindfold	clockwise	practice	Free	1	0.5	-0.25	1.934029	-0.61127	-1.45306	-0.81047	1.24460742415756	-0.42729	-6.132178	1.984309
Trial1	2	1	noBlindfold	clockwise	practice	Free	1	0.5	-0.25	1.954033	-0.61379	-1.45308	-0.7884901	1.23713369693663	-0.305192	-6.55959	2.024174
Trial1	2	1	noBlindfold	clockwise	practice	Free	1	0.5	-0.25	1.97403	-0.61641	-1.45322	-0.74553	1.22144230980224	-0.316675	-6.652689	2.114798
Trial1	2	1	noBlindfold	clockwise	practice	Free	1	0.5	-0.25	1.994034	-0.62166	-1.45322	-0.7231	1.21735153454031	-0.475396	-6.081396	2.290164
Trial1	2	1	noBlindfold	clockwise	practice	Free	1	0.5	-0.25	2.01403	-0.62463	-1.45309	-0.70208	1.21209278354384	-0.485978	-6.403013	1.846918
Trial1	2	1	noBlindfold	clockwise	practice	Free	1	0.5	-0.25	2.034035	-0.6275899	-1.45315	-0.68005	1.20681485360779	-0.30544	-6.699239	1.703192
Trial1	2	1	noBlindfold	clockwise	practice	Free	1	0.5	-0.25	2.054031	-0.63074	-1.4533	-0.63759	1.1953237716878	-0.286749	-6.754253	1.854536
Trial1	2	1	noBlindfold	clockwise	practice	Free	1	0.5	-0.25	2.074028	-0.63692	-1.4532	-0.6155	1.19422669380819	-0.567503	-5.907893	2.043877
Trial1	2	1	noBlindfold	clockwise	practice	Free	1	0.5	-0.25	2.094032	-0.64031	-1.45306	-0.59355	1.19093805537545	-0.340641	-6.178728	1.780094
Trial1	2	1	noBlindfold	clockwise	practice	Free	1	0.5	-0.25	2.114029	-0.6436599	-1.45312	-0.5732	1.18845122386314	-0.200403	-6.728862	1.719989
Trial1	2	1	noBlindfold	clockwise	practice	Free	1	0.5	-0.25	2.134033	-0.6469	-1.45329	-0.55186	1.18595912672691	-0.084565	-6.77118	1.77835
Trial1	2	1	noBlindfold	clockwise	practice	Free	1	0.5	-0.25	2.15403	-0.65005	-1.45334	-0.5098	1.17902969238101	-0.144574	-6.263364	2.080742
Trial1	2	1	noBlindfold	clockwise	practice	Free	1	0.5	-0.25	2.174034	-0.6559801	-1.45307	-0.4893	1.18048903990099	-0.119397	-6.41994	1.664489
Trial1	2	1	noBlindfold	clockwise	practice	Free	1	0.5	-0.25	2.194031	-0.65889	-1.45319	-0.46783	1.17918444812288	0.032419	-6.711935	1.765725
Trial1	2	1	noBlindfold	clockwise	practice	Free	1	0.5	-0.25	2.214035	-0.6614799	-1.4533	-0.4481	1.17825264030435	0.079958	-6.487649	2.216131
Trial1	2	1	noBlindfold	clockwise	practice	Free	1	0.5	-0.25	2.234032	-0.66364	-1.45324	-0.42739	1.17708333523228	0.060748	-6.017919	2.345838
Trial1	2	1	noBlindfold	clockwise	practice	Free	1	0.5	-0.25	2.254028	-0.66569	-1.45306	-0.38509	1.17349158228249	0.072834	-5.882502	2.038362
Trial1	2	1	noBlindfold	clockwise	practice	Free	1	0.5	-0.25	2.274033	-0.66887	-1.4531	-0.3645	1.1744646690352	0.379408	-6.46649	1.77653
Trial1	2	1	noBlindfold	clockwise	practice	Free	1	0.5	-0.25	2.294029	-0.66979	-1.4532	-0.34375	1.17354064106363	0.402987	-6.322609	2.195235
Trial1	2	1	noBlindfold	clockwise	practice	Free	1	0.5	-0.25	2.314034	-0.67023	-1.45317	-0.32253	1.17247555479387	0.471678	-5.950211	2.515573
Trial1	2	1	noBlindfold	clockwise	practice	Free	1	0.5	-0.25	2.33403	-0.67026	-1.45303	-0.30042	1.17134560721602	0.411859	-5.962906	2.196943
Trial1	2	1	noBlindfold	clockwise	practice	Free	1	0.5	-0.25	2.354034	-0.6699001	-1.45299	-0.258	1.16992741225492	0.492446	-6.18296	1.657842
Trial1	2	1	noBlindfold	clockwise	practice	Free	1	0.5	-0.25	2.374031	-0.66803	-1.45316	-0.23592	1.16811488391955	0.46219	-6.267596	2.367444
Trial1	2	1	noBlindfold	clockwise	practice	Free	1	0.5	-0.25	2.394035	-0.66661	-1.45308	-0.21325	1.16718869971653	0.207675	-5.708998	2.611675
Trial1	2	1	noBlindfold	clockwise	practice	Free	1	0.5	-0.25	2.414032	-0.66511	-1.45289	-0.19158	1.16657369686158	0.201768	-5.895197	2.314399
Trial1	2	1	noBlindfold	clockwise	practice	Free	1	0.5	-0.25	2.434029	-0.66356	-1.4529	-0.16785	1.16645641776564	0.213348	-6.178728	1.823721
Trial1	2	1	noBlindfold	clockwise	practice	Free	1	0.5	-0.25	2.454033	-0.66181	-1.45305	-0.1229	1.16874156305583	0.272793	-6.221046	2.098243
Trial1	2	1	noBlindfold	clockwise	practice	Free	1	0.5	-0.25	2.47403	-0.6583	-1.45301	-0.099208	1.16807408910641	0.025433	-5.476249	2.405731
Trial1	2	1	noBlindfold	clockwise	practice	Free	1	0.5	-0.25	2.494034	-0.65656	-1.45287	-0.074478	1.16980298111871	-0.025548	-5.890965	2.126084
Trial1	2	1	noBlindfold	clockwise	practice	Free	1	0.5	-0.25	2.51403	-0.65484	-1.45293	-0.050252	1.17198748762212	0.121529	-6.13641	2.144321
Trial1	2	1	noBlindfold	clockwise	practice	Free	1	0.5	-0.25	2.534035	-0.65316	-1.45304	-0.024606	1.17498101483054	0.135662	-6.060237	2.823835
Trial1	2	1	noBlindfold	clockwise	practice	Free	1	0.5	-0.25	2.554031	-0.65146	-1.45301	0.027222	1.18436149478885	-0.121256	-5.552421	2.843143
Trial1	2	1	noBlindfold	clockwise	practice	Free	1	0.5	-0.25	2.574028	-0.64864	-1.45288	0.054221	1.18824423028269	0.060444	-6.161801	1.993555
Trial1	2	1	noBlindfold	clockwise	practice	Free	1	0.5	-0.25	2.594032	-0.64727	-1.45303	0.080543	1.19393768055122	0.228249	-6.20835	2.254154
Trial1	2	1	noBlindfold	clockwise	practice	Free	1	0.5	-0.25	2.614029	-0.64588	-1.45305	0.10766	1.20040066083278	0.053187	-5.577812	1.956116
Trial1	2	1	noBlindfold	clockwise	practice	Free	1	0.5	-0.25	2.634033	-0.64453	-1.45293	0.13434	1.20733845918299	0.103117	-5.890965	1.483235
Trial1	2	1	noBlindfold	clockwise	practice	Free	1	0.5	-0.25	2.65403	-0.6431201	-1.45294	0.18343	1.2225322145382	0.273134	-6.20835	1.118943
Trial1	2	1	noBlindfold	clockwise	practice	Free	1	0.5	-0.25	2.674034	-0.64007	-1.45309	0.2083	1.22873854100607	0.219941	-5.789402	1.40573
Trial1	2	1	noBlindfold	clockwise	practice	Free	1	0.5	-0.25	2.694031	-0.6384799	-1.453	0.23154	1.23612999250886	0.180416	-6.081396	0.943495
Trial1	2	1	noBlindfold	clockwise	practice	Free	1	0.5	-0.25	2.714035	-0.63676	-1.45306	0.25434	1.24361654780999	0.310063	-6.386086	0.71456
Trial1	2	1	noBlindfold	clockwise	practice	Free	1	0.5	-0.25	2.734032	-0.63495	-1.45314	0.27634	1.25105771294045	0.320535	-6.212582	1.156169
Trial1	2	1	noBlindfold	clockwise	practice	Free	1	0.5	-0.25	2.754028	-0.63294	-1.45308	0.31764	1.26718909709302	0.11896	-5.835952	1.52756
Trial1	2	1	noBlindfold	clockwise	practice	Free	1	0.5	-0.25	2.774033	-0.62935	-1.45299	0.33776	1.27314306212359	0.151657	-6.2549	1.089668
Trial1	2	1	noBlindfold	clockwise	practice	Free	1	0.5	-0.25	2.794029	-0.62745	-1.45308	0.35611	1.28004406896026	0.218461	-6.20835	1.231286
Trial1	2	1	noBlindfold	clockwise	practice	Free	1	0.5	-0.25	2.814034	-0.62576	-1.4531	0.37472	1.28748229895494	0.131021	-5.907893	1.565384
Trial1	2	1	noBlindfold	clockwise	practice	Free	1	0.5	-0.25	2.83403	-0.62398	-1.45301	0.39358	1.2951935699889	0.063878	-5.806329	1.486847
Trial1	2	1	noBlindfold	clockwise	practice	Free	1	0.5	-0.25	2.854034	-0.62232	-1.45295	0.42884	1.3116500656736	0.072508	-6.119483	1.141019
Trial1	2	1	noBlindfold	clockwise	practice	Free	1	0.5	-0.25	2.874031	-0.61933	-1.45321	0.44545	1.31778234023486	0.086737	-6.360695	1.535426
Trial1	2	1	noBlindfold	clockwise	practice	Free	1	0.5	-0.25	2.894035	-0.61797	-1.4532	0.46195	1.3254168047751	0.0056499	-6.166032	1.838247
Trial1	2	1	noBlindfold	clockwise	practice	Free	1	0.5	-0.25	2.914032	-0.61676	-1.45309	0.47839	1.33330601748205	-0.09268	-5.747084	1.640584
Trial1	2	1	noBlindfold	clockwise	practice	Free	1	0.5	-0.25	2.934029	-0.61578	-1.45295	0.49552	1.34192587845383	-0.165254	-5.869806	1.477518
Trial1	2	1	noBlindfold	clockwise	practice	Free	1	0.5	-0.25	2.954033	-0.61508	-1.45297	0.52632	1.35870383690299	-0.192495	-6.373391	1.272882
Trial1	2	1	noBlindfold	clockwise	practice	Free	1	0.5	-0.25	2.97403	-0.61415	-1.45327	0.54131	1.36656571870291	0.074791	-6.542663	1.86476
Trial1	2	1	noBlindfold	clockwise	practice	Free	1	0.5	-0.25	2.994034	-0.61368	-1.45325	0.55623	1.37487816931946	0.030345	-6.305682	1.844239
Trial1	2	1	noBlindfold	clockwise	practice	Free	1	0.5	-0.25	3.01403	-0.61322	-1.45317	0.57158	1.3835651052386	-0.054014	-5.975601	1.696218
Trial1	2	1	noBlindfold	clockwise	practice	Free	1	0.5	-0.25	3.034035	-0.61288	-1.45305	0.58654	1.39222879583864	-0.24187	-6.144873	1.924121
Trial1	2	1	noBlindfold	clockwise	practice	Free	1	0.5	-0.25	3.054031	-0.61277	-1.45302	0.61651	1.41035333230546	-0.348809	-6.127946	1.640327
Trial1	2	1	noBlindfold	clockwise	practice	Free	1	0.5	-0.25	3.074028	-0.61324	-1.45314	0.63089	1.41960223952013	0.062002	-6.449563	1.644983
Trial1	2	1	noBlindfold	clockwise	practice	Free	1	0.5	-0.25	3.094032	-0.61348	-1.4532	0.64524	1.42873801699343	0.158036	-6.18296	1.379106
Trial1	2	1	noBlindfold	clockwise	practice	Free	1	0.5	-0.25	3.114029	-0.61359	-1.45314	0.65858	1.43721964865521	0.058167	-6.348	1.193987
Trial1	2	1	noBlindfold	clockwise	practice	Free	1	0.5	-0.25	3.134033	-0.61359	-1.45313	0.67123	1.4452499572766	0.131505	-6.115251	1.015174
Trial1	2	1	noBlindfold	clockwise	practice	Free	1	0.5	-0.25	3.15403	-0.6135	-1.45309	0.69448	1.46011120190042	0.076108	-6.221046	1.085466
Trial1	2	1	noBlindfold	clockwise	practice	Free	1	0.5	-0.25	3.174034	-0.61328	-1.45314	0.70518	1.4668882985825	0.067848	-6.504576	0.899002
Trial1	2	1	noBlindfold	clockwise	practice	Free	1	0.5	-0.25	3.194031	-0.61312	-1.45321	0.7145799	1.47290550885485	0.198554	-6.453795	0.738539
Trial1	2	1	noBlindfold	clockwise	practice	Free	1	0.5	-0.25	3.214035	-0.61281	-1.45324	0.72312	1.47827893682394	0.267382	-6.479186	0.560627
Trial1	2	1	noBlindfold	clockwise	practice	Free	1	0.5	-0.25	3.234032	-0.61232	-1.45327	0.7301999	1.48258143259203	0.285069	-6.483417	0.456305
Trial1	2	1	noBlindfold	clockwise	practice	Free	1	0.5	-0.25	3.254028	-0.61169	-1.45327	0.74058	1.48899409097231	0.250811	-6.529967	0.345167
Trial1	2	1	noBlindfold	clockwise	practice	Free	1	0.5	-0.25	3.274033	-0.61023	-1.45334	0.74373	1.49000337129372	0.333904	-6.792339	0.365179
Trial1	2	1	noBlindfold	clockwise	practice	Free	1	0.5	-0.25	3.294029	-0.60947	-1.45341	0.74579	1.49081234103243	0.352458	-6.970074	0.570816
Trial1	2	1	noBlindfold	clockwise	practice	Free	1	0.5	-0.25	3.314034	-0.60888	-1.45346	0.74667	1.49096140858877	0.274557	-6.991233	0.516864
Trial1	2	1	noBlindfold	clockwise	practice	Free	1	0.5	-0.25	3.33403	-0.60854	-1.45348	0.74677	1.49077539920066	0.364683	-7.016624	0.506642
Trial1	2	1	noBlindfold	clockwise	practice	Free	1	0.5	-0.25	3.354034	-0.60849	-1.4535	0.74682	1.49077165152999	0.454495	-7.037783	0.564186
Trial1	2	1	noBlindfold	clockwise	practice	Free	1	0.5	-0.25	3.374031	-0.60843	-1.4536	0.74683	1.49073375748762	0.549745	-7.270532	0.284709
Trial1	2	1	noBlindfold	clockwise	practice	Free	1	0.5	-0.25	3.394035	-0.6084	-1.45364	0.74685	1.49072481751338	0.561031	-7.384791	0.308862
Trial1	2	1	noBlindfold	clockwise	practice	Free	1	0.5	-0.25	3.414032	-0.60837	-1.45368	0.74687	1.49071587835596	0.615351	-7.482122	0.331869
Trial1	2	1	noBlindfold	clockwise	practice	Free	1	0.5	-0.25	3.434029	-0.60833	-1.45371	0.74689	1.49069953479737	0.697808	-7.414413	0.386555
Trial1	2	1	noBlindfold	clockwise	practice	Free	1	0.5	-0.25	3.454033	-0.6083	-1.45371	0.74694	1.49071068755867	0.743907	-7.431341	0.453626
Trial1	2	1	noBlindfold	clockwise	practice	Free	1	0.5	-0.25	3.47403	-0.60822	-1.45372	0.74696	1.49066452866401	0.76651	-7.40595	0.391306
Trial1	2	1	noBlindfold	clockwise	practice	Free	1	0.5	-0.25	3.494034	-0.60818	-1.45372	0.74699	1.49065489155573	0.799016	-7.528672	0.4514
Trial1	2	1	noBlindfold	clockwise	practice	Free	1	0.5	-0.25	3.51403	-0.60813	-1.45375	0.74701	1.49063106565115	0.889722	-7.609076	0.462217
Trial1	2	1	noBlindfold	clockwise	practice	Free	1	0.5	-0.25	3.534035	-0.60808	-1.45378	0.74704	1.49061394360946	0.963613	-7.554063	0.448785
Trial1	2	1	noBlindfold	clockwise	practice	Free	1	0.5	-0.25	3.554031	-0.60802	-1.45378	0.74708	1.49059612261468	1.112998	-7.503281	0.440685
Trial1	2	1	noBlindfold	clockwise	practice	Free	1	0.5	-0.25	3.574028	-0.60789	-1.45376	0.74711	1.49051958874272	1.403219	-7.528672	0.445506
Trial1	2	1	noBlindfold	clockwise	practice	Free	1	0.5	-0.25	3.594032	-0.6078	-1.45376	0.74713	1.4904660498467	1.618261	-7.482122	0.455354
Trial1	2	1	noBlindfold	clockwise	practice	Free	1	0.5	-0.25	3.614029	-0.60771	-1.45375	0.74716	1.49041925414197	1.782034	-7.346705	0.382908
Trial1	2	1	noBlindfold	clockwise	practice	Free	1	0.5	-0.25	3.634033	-0.60758	-1.4537	0.74721	1.49035610023019	2.057049	-7.3594	0.353011
Trial1	2	1	noBlindfold	clockwise	practice	Free	1	0.5	-0.25	3.65403	-0.60725	-1.45367	0.74748	1.49029155787421	2.260743	-7.338241	0.346726
Trial1	2	1	noBlindfold	clockwise	practice	Free	1	0.5	-0.25	3.674034	-0.60529	-1.4536	0.74776	1.48902350143574	2.535282	-7.05471	0.329105
Trial1	2	1	noBlindfold	clockwise	practice	Free	1	0.5	-0.25	3.694031	-0.60334	-1.45353	0.74821	1.48787850681904	2.623932	-6.970074	0.473419
Trial1	2	1	noBlindfold	clockwise	practice	Free	1	0.5	-0.25	3.714035	-0.60061	-1.45349	0.74883	1.48627174563327	2.722855	-6.919293	0.523307
Trial1	2	1	noBlindfold	clockwise	practice	Free	1	0.5	-0.25	3.734032	-0.59722	-1.45347	0.74975	1.48438264441527	2.75448	-6.923525	0.665927
Trial1	2	1	noBlindfold	clockwise	practice	Free	1	0.5	-0.25	3.754028	-0.59272	-1.45344	0.75273	1.48307262611948	2.76285	-6.860048	0.778922
Trial1	2	1	noBlindfold	clockwise	practice	Free	1	0.5	-0.25	3.774033	-0.58133	-1.45343	0.75479	1.47610214150044	2.764552	-6.860048	0.934013
Trial1	2	1	noBlindfold	clockwise	practice	Free	1	0.5	-0.25	3.794029	-0.57434	-1.45343	0.75718	1.47262279904202	2.698419	-6.838889	0.889561
Trial1	2	1	noBlindfold	clockwise	practice	Free	1	0.5	-0.25	3.814034	-0.56627	-1.45342	0.76001	1.46869054191415	2.710804	-6.834657	0.943452
Trial1	2	1	noBlindfold	clockwise	practice	Free	1	0.5	-0.25	3.83403	-0.55732	-1.45342	0.76307	1.46432113243648	2.715634	-6.821961	0.887817
Trial1	2	1	noBlindfold	clockwise	practice	Free	1	0.5	-0.25	3.854034	-0.54782	-1.45343	0.76996	1.46227393715115	2.731697	-6.927756	0.899511
Trial1	2	1	noBlindfold	clockwise	practice	Free	1	0.5	-0.25	3.874031	-0.52651	-1.45343	0.77369	1.44971168392987	2.651138	-6.813498	0.650617
Trial1	2	1	noBlindfold	clockwise	practice	Free	1	0.5	-0.25	3.894035	-0.51474	-1.45341	0.77725	1.44393205990677	2.647532	-6.766948	0.546143
Trial1	2	1	noBlindfold	clockwise	practice	Free	1	0.5	-0.25	3.914032	-0.50187	-1.4534	0.78087	1.43751050388901	2.66614	-6.821961	0.448816
Trial1	2	1	noBlindfold	clockwise	practice	Free	1	0.5	-0.25	3.934029	-0.48823	-1.45341	0.78727	1.43266450566455	2.617402	-6.737325	0.447634
Trial1	2	1	noBlindfold	clockwise	practice	Free	1	0.5	-0.25	3.954033	-0.46202	-1.45337	0.79113	1.41754512775329	2.586286	-6.563822	0.250777
Trial1	2	1	noBlindfold	clockwise	practice	Free	1	0.5	-0.25	3.97403	-0.44413	-1.45333	0.79419	1.4077337540201	2.613994	-6.699239	0.168052
Trial1	2	1	noBlindfold	clockwise	practice	Free	1	0.5	-0.25	3.994034	-0.42786	-1.45334	0.7971	1.39905060313778	2.652933	-6.720398	0.139106
Trial1	2	1	noBlindfold	clockwise	practice	Free	1	0.5	-0.25	4.01403	-0.41196	-1.45336	0.8	1.39074474723809	2.698479	-6.809266	0.36038
Trial1	2	1	noBlindfold	clockwise	practice	Free	1	0.5	-0.25	4.034035	-0.39496	-1.45337	0.80302	1.38195678355895	2.767787	-6.627299	0.347153
Trial1	2	1	noBlindfold	clockwise	practice	Free	1	0.5	-0.25	4.054031	-0.37677	-1.45334	0.80879	1.37468614263139	2.743209	-6.614603	0.264942
Trial1	2	1	noBlindfold	clockwise	practice	Free	1	0.5	-0.25	4.074028	-0.33894	-1.45335	0.81169	1.3531467176796	2.608129	-6.805034	0.259316
Trial1	2	1	noBlindfold	clockwise	practice	Free	1	0.5	-0.25	4.094032	-0.3189	-1.45339	0.81475	1.3432385157094	2.616359	-6.716166	0.574423
Trial1	2	1	noBlindfold	clockwise	practice	Free	1	0.5	-0.25	4.114029	-0.29893	-1.45335	0.81809	1.33383105931773	2.661887	-6.542663	0.759674
Trial1	2	1	noBlindfold	clockwise	practice	Free	1	0.5	-0.25	4.134033	-0.27903	-1.45329	0.82209	1.32524135063785	2.668824	-6.546894	0.884205
Trial1	2	1	noBlindfold	clockwise	practice	Free	1	0.5	-0.25	4.15403	-0.25728	-1.45325	0.83057	1.3195091790444	2.623331	-6.441099	0.634774
Trial1	2	1	noBlindfold	clockwise	practice	Free	1	0.5	-0.25	4.174034	-0.21272	-1.45328	0.83477	1.29795827484031	2.529553	-6.584981	0.338629
Trial1	2	1	noBlindfold	clockwise	practice	Free	1	0.5	-0.25	4.194031	-0.19006	-1.45329	0.83915	1.28935276692371	2.540512	-6.580749	0.472436
Trial1	2	1	noBlindfold	clockwise	practice	Free	1	0.5	-0.25	4.214035	-0.16631	-1.45327	0.84356	1.28056338139357	2.447599	-6.517272	0.566892
Trial1	2	1	noBlindfold	clockwise	practice	Free	1	0.5	-0.25	4.234032	-0.14286	-1.45328	0.84822	1.27253924170554	2.417587	-6.563822	0.498676
Trial1	2	1	noBlindfold	clockwise	practice	Free	1	0.5	-0.25	4.254028	-0.11907	-1.45329	0.8569599	1.26830909979761	2.479025	-6.500345	0.339409
Trial1	2	1	noBlindfold	clockwise	practice	Free	1	0.5	-0.25	4.274033	-0.070442	-1.45326	0.86134	1.24919204743915	2.331378	-6.479186	0.25357
Trial1	2	1	noBlindfold	clockwise	practice	Free	1	0.5	-0.25	4.294029	-0.045011	-1.45321	0.8655	1.24152212358405	2.203133	-6.284523	0.236208
Trial1	2	1	noBlindfold	clockwise	practice	Free	1	0.5	-0.25	4.314034	-0.020185	-1.45315	0.87096	1.23577657721823	2.184928	-6.216814	0.335835
Trial1	2	1	noBlindfold	clockwise	practice	Free	1	0.5	-0.25	4.33403	0.01314	-1.4531	0.87775	1.22835364429829	2.268037	-6.132178	0.240517
Trial1	2	1	noBlindfold	clockwise	practice	Free	1	0.5	-0.25	4.354034	0.056161	-1.45309	0.88176	1.21567831148782	2.229014	-6.157569	0.178983
Trial1	2	1	noBlindfold	clockwise	practice	Free	1	0.5	-0.25	4.374031	0.082535	-1.45308	0.88562	1.20992140536307	2.112656	-6.072933	0.247093
Trial1	2	1	noBlindfold	clockwise	practice	Free	1	0.5	-0.25	4.394028	0.10821	-1.45305	0.88964	1.20510525500651	2.053774	-6.013688	0.370157
Trial1	2	1	noBlindfold	clockwise	practice	Free	1	0.5	-0.25	4.414032	0.13475	-1.45302	0.89351	1.20042602881668	2.181518	-6.034847	0.423204
Trial1	2	1	noBlindfold	clockwise	practice	Free	1	0.5	-0.25	4.434029	0.1599	-1.45301	0.89767	1.19700229848216	2.193813	-6.047542	0.391567
Trial1	2	1	noBlindfold	clockwise	practice	Free	1	0.5	-0.25	4.454033	0.18681	-1.45301	0.90574	1.19742341211602	2.069773	-5.984065	0.271719
Trial1	2	1	noBlindfold	clockwise	practice	Free	1	0.5	-0.25	4.47403	0.23998	-1.45301	0.90953	1.1883266325404	1.906648	-6.111019	0.276656
Trial1	2	1	noBlindfold	clockwise	practice	Free	1	0.5	-0.25	4.494034	0.26531	-1.45303	0.91358	1.18701213910515	2.084546	-6.022151	0.338615
Trial1	2	1	noBlindfold	clockwise	practice	Free	1	0.5	-0.25	4.51403	0.29224	-1.453	0.91764	1.18597953116554	1.928211	-6.017919	0.310751
Trial1	2	1	noBlindfold	clockwise	practice	Free	1	0.5	-0.25	4.534035	0.31912	-1.45301	0.92154	1.18542127573654	1.832284	-6.013688	0.229426
Trial1	2	1	noBlindfold	clockwise	practice	Free	1	0.5	-0.25	4.554031	0.34504	-1.45304	0.929	1.1891398785807	1.644007	-6.144873	0.166169
Trial1	2	1	noBlindfold	clockwise	practice	Free	1	0.5	-0.25	4.574028	0.39656	-1.45307	0.93233	1.18684622176025	1.664573	-6.157569	0.014805
Trial1	2	1	noBlindfold	clockwise	practice	Free	1	0.5	-0.25	4.594032	0.42141	-1.45308	0.93541	1.18801227476474	1.647446	-6.271827	-0.02528
Trial1	2	1	noBlindfold	clockwise	practice	Free	1	0.5	-0.25	4.614029	0.44591	-1.45311	0.93835	1.18958039030477	1.562933	-6.242205	-0.067585
Trial1	2	1	noBlindfold	clockwise	practice	Free	1	0.5	-0.25	4.634033	0.4714	-1.45311	0.94073	1.19107339633153	1.400898	-6.195655	-0.139313
Trial1	2	1	noBlindfold	clockwise	practice	Free	1	0.5	-0.25	4.65403	0.49416	-1.45309	0.9447401	1.1947543301537	1.288673	-6.149105	-0.15304
Trial1	2	1	noBlindfold	clockwise	practice	Free	1	0.5	-0.25	4.674034	0.54063	-1.45309	0.9459699	1.19665988946763	1.252952	-6.318377	-0.345475
Trial1	2	1	noBlindfold	clockwise	practice	Free	1	0.5	-0.25	4.694031	0.56155	-1.45315	0.9469	1.19848155567994	1.114607	-6.403013	-0.347964
Trial1	2	1	noBlindfold	clockwise	practice	Free	1	0.5	-0.25	4.714035	0.58233	-1.45319	0.94761	1.20043658247091	1.032971	-6.356463	-0.182721
Trial1	2	1	noBlindfold	clockwise	practice	Free	1	0.5	-0.25	4.734032	0.60281	-1.45318	0.94835	1.20275205691591	0.844958	-6.246437	0.143421
Trial1	2	1	noBlindfold	clockwise	practice	Free	1	0.5	-0.25	4.754028	0.62166	-1.45314	0.95033	1.20647965817327	0.735561	-6.250668	0.333205
Trial1	2	1	noBlindfold	clockwise	practice	Free	1	0.5	-0.25	4.774033	0.65619	-1.4532	0.9513	1.21141112595677	0.819388	-6.576517	0.076072
Trial1	2	1	noBlindfold	clockwise	practice	Free	1	0.5	-0.25	4.794029	0.67185	-1.45328	0.95218	1.21440077011717	0.712348	-6.661153	-0.047057
Trial1	2	1	noBlindfold	clockwise	practice	Free	1	0.5	-0.25	4.814034	0.68682	-1.45332	0.95286	1.21728135526429	0.648755	-6.639994	-0.087344
Trial1	2	1	noBlindfold	clockwise	practice	Free	1	0.5	-0.25	4.83403	0.70019	-1.45333	0.95341	1.21994737370415	0.690436	-6.627299	-0.037839
Trial1	2	1	noBlindfold	clockwise	practice	Free	1	0.5	-0.25	4.854034	0.71273	-1.45334	0.95406	1.22270788659741	0.595972	-6.758484	-0.092542
Trial1	2	1	noBlindfold	clockwise	practice	Free	1	0.5	-0.25	4.874031	0.7333701	-1.4534	0.95418	1.22658512353945	0.484258	-6.902366	-0.107669
Trial1	2	1	noBlindfold	clockwise	practice	Free	1	0.5	-0.25	4.894028	0.74198	-1.45343	0.95417	1.22824252074983	0.391253	-6.893902	-0.14979
Trial1	2	1	noBlindfold	clockwise	practice	Free	1	0.5	-0.25	4.914032	0.74896	-1.45346	0.954	1.22947024423343	0.405752	-6.961611	-0.162477
Trial1	2	1	noBlindfold	clockwise	practice	Free	1	0.5	-0.25	4.934029	0.75461	-1.45349	0.95366	1.23029414203332	0.443933	-7.003929	-0.286754
Trial1	2	1	noBlindfold	clockwise	practice	Free	1	0.5	-0.25	4.954033	0.75906	-1.4535	0.95272	1.23030380900154	0.483406	-6.944684	-0.369819
Trial1	2	1	noBlindfold	clockwise	practice	Free	1	0.5	-0.25	4.97403	0.76397	-1.45348	0.95248	1.23111259468018	0.332867	-6.987002	-0.328187
Trial1	2	1	noBlindfold	clockwise	practice	Free	1	0.5	-0.25	4.994034	0.76451	-1.45349	0.95245	1.23119927321922	0.2736	-7.012392	-0.474051
Trial1	2	1	noBlindfold	clockwise	practice	Free	1	0.5	-0.25	5.01403	0.76452	-1.45351	0.95243	1.23118186509619	0.077262	-7.088565	-0.472054
Trial1	2	1	noBlindfold	clockwise	practice	Free	1	0.5	-0.25	5.034035	0.76452	-1.45352	0.95241	1.23116236385106	-0.137414	-7.020856	-0.360775
Trial1	2	1	noBlindfold	clockwise	practice	Free	1	0.5	-0.25	5.054031	0.76451	-1.45353	0.95244	1.23118943525102	-0.2534	-7.118187	-0.024857
Trial1	2	1	noBlindfold	clockwise	practice	Free	1	0.5	-0.25	5.074028	0.76449	-1.45355	0.9524601	1.23120475054598	-0.167339	-7.135115	0.430712
Trial1	2	1	noBlindfold	clockwise	practice	Free	1	0.5	-0.25	5.094032	0.76448	-1.45356	0.95249	1.2312318224736	-0.12142	-7.122419	0.523219
Trial1	2	1	noBlindfold	clockwise	practice	Free	1	0.5	-0.25	5.114029	0.76447	-1.45357	0.95251	1.23124924399435	-0.137625	-7.181664	0.444064
Trial1	2	1	noBlindfold	clockwise	practice	Free	1	0.5	-0.25	5.134033	0.76447	-1.45358	0.95252	1.23125902384423	-0.135676	-7.198592	0.341256
Trial1	2	1	noBlindfold	clockwise	practice	Free	1	0.5	-0.25	5.15403	0.76446	-1.45359	0.9525	1.23123735868246	-0.059808	-7.202823	0.11716
Trial1	2	1	noBlindfold	clockwise	practice	Free	1	0.5	-0.25	5.174034	0.76446	-1.45363	0.95247	1.23120801911499	0.121272	-7.384791	-0.484471
Trial1	2	1	noBlindfold	clockwise	practice	Free	1	0.5	-0.25	5.194031	0.76447	-1.45368	0.95241	1.23115162034163	0.156903	-7.482122	-0.804356
Trial1	2	1	noBlindfold	clockwise	practice	Free	1	0.5	-0.25	5.214035	0.76448	-1.45372	0.95234	1.23108535839538	0.156036	-7.469427	-1.19398
Trial1	2	1	noBlindfold	clockwise	practice	Free	1	0.5	-0.25	5.234032	0.76449	-1.45374	0.95224	1.23098982881174	0.101059	-7.52444	-1.610228
Trial1	2	1	noBlindfold	clockwise	practice	Free	1	0.5	-0.25	5.254028	0.76449	-1.45376	0.9520299	1.23078468852538	0.052319	-7.587917	-2.005807
Trial1	2	1	noBlindfold	clockwise	practice	Free	1	0.5	-0.25	5.274033	0.7645	-1.45382	0.95014	1.22894110851883	0.122531	-7.803739	-2.440299
Trial1	2	1	noBlindfold	clockwise	practice	Free	1	0.5	-0.25	5.294029	0.7646	-1.45401	0.94822	1.22708769422922	0.193683	-8.171906	-2.853235
Trial1	2	1	noBlindfold	clockwise	practice	Free	1	0.5	-0.25	5.314034	0.76472	-1.45405	0.94555	1.22450658529613	0.136576	-7.960316	-2.759154
Trial1	2	1	noBlindfold	clockwise	practice	Free	1	0.5	-0.25	5.33403	0.76487	-1.45402	0.94256	1.22161997477406	0.085759	-8.011097	-2.706908
Trial1	2	1	noBlindfold	clockwise	practice	Free	1	0.5	-0.25	5.354034	0.76499	-1.45401	0.9342	1.21348642303682	0.077004	-8.049183	-2.822022
Trial1	2	1	noBlindfold	clockwise	practice	Free	1	0.5	-0.25	5.374031	0.76529	-1.45409	0.92901	1.20848802828822	0.151067	-8.396191	-3.000815
Trial1	2	1	noBlindfold	clockwise	practice	Free	1	0.5	-0.25	5.394028	0.76552	-1.45418	0.92338	1.20304677988345	0.219786	-8.438509	-2.945947
Trial1	2	1	noBlindfold	clockwise	practice	Free	1	0.5	-0.25	5.414032	0.76582	-1.45421	0.91655	1.19645279172637	0.186207	-8.375032	-2.89701
Trial1	2	1	noBlindfold	clockwise	practice	Free	1	0.5	-0.25	5.434029	0.76622	-1.45417	0.90921	1.18938675495535	0.187785	-8.129588	-3.136402
Trial1	2	1	noBlindfold	clockwise	practice	Free	1	0.5	-0.25	5.454033	0.76667	-1.4541	0.891	1.17174826162462	0.197862	-8.083038	-3.404457
Trial1	2	1	noBlindfold	clockwise	practice	Free	1	0.5	-0.25	5.47403	0.76772	-1.45404	0.88055	1.16181640252293	0.188174	-8.006865	-3.204671
Trial1	2	1	noBlindfold	clockwise	practice	Free	1	0.5	-0.25	5.494034	0.76829	-1.45402	0.86933	1.15103401544821	0.246415	-8.104197	-3.140245
Trial1	2	1	noBlindfold	clockwise	practice	Free	1	0.5	-0.25	5.51403	0.7690101	-1.45404	0.85708	1.13929473989936	0.330834	-7.998402	-2.964947
Trial1	2	1	noBlindfold	clockwise	practice	Free	1	0.5	-0.25	5.534035	0.76986	-1.45399	0.84423	1.12701540360563	0.287349	-7.769885	-3.249566
Trial1	2	1	noBlindfold	clockwise	practice	Free	1	0.5	-0.25	5.554031	0.77091	-1.45393	0.81436	1.09829618001873	0.325551	-7.968779	-3.674005
Trial1	2	1	noBlindfold	clockwise	practice	Free	1	0.5	-0.25	5.574028	0.77344	-1.45394	0.79685	1.08197246345189	0.257257	-7.913766	-3.690355
Trial1	2	1	noBlindfold	clockwise	practice	Free	1	0.5	-0.25	5.594032	0.77481	-1.45393	0.77899	1.06505447157072	0.215333	-7.850289	-3.204865
Trial1	2	1	noBlindfold	clockwise	practice	Free	1	0.5	-0.25	5.614029	0.7762	-1.45394	0.76068	1.04774062634961	0.207166	-7.884143	-2.812792
Trial1	2	1	noBlindfold	clockwise	practice	Free	1	0.5	-0.25	5.634033	0.77761	-1.45394	0.74163	1.02975593622867	0.118672	-7.824898	-2.427264
Trial1	2	1	noBlindfold	clockwise	practice	Free	1	0.5	-0.25	5.65403	0.77904	-1.45388	0.7028199	0.992838936819029	0.139124	-7.592149	-2.800628
Trial1	2	1	noBlindfold	clockwise	practice	Free	1	0.5	-0.25	5.674034	0.78186	-1.4539	0.68097	0.972702534976527	0.181614	-7.613308	-3.243354
Trial1	2	1	noBlindfold	clockwise	practice	Free	1	0.5	-0.25	5.694031	0.78334	-1.45386	0.66088	0.953930760331029	0.083735	-7.66409	-2.410735
Trial1	2	1	noBlindfold	clockwise	practice	Free	1	0.5	-0.25	5.714035	0.7846301	-1.45383	0.6401	0.93450108894623	0.078083	-7.532904	-1.590267
Trial1	2	1	noBlindfold	clockwise	practice	Free	1	0.5	-0.25	5.734032	0.78592	-1.45373	0.62043	0.916187007235377	0.123893	-7.223982	-1.643385
Trial1	2	1	noBlindfold	clockwise	practice	Free	1	0.5	-0.25	5.754028	0.78717	-1.45368	0.58139	0.879588526280728	0.187615	-7.626003	-2.053159
Trial1	2	1	noBlindfold	clockwise	practice	Free	1	0.5	-0.25	5.774033	0.78991	-1.45377	0.56137	0.86160844951148	0.250899	-7.397486	-2.142243
Trial1	2	1	noBlindfold	clockwise	practice	Free	1	0.5	-0.25	5.794029	0.7914701	-1.45373	0.54189	0.843827353452488	0.061006	-7.380559	-1.602916
Trial1	2	1	noBlindfold	clockwise	practice	Free	1	0.5	-0.25	5.814034	0.79295	-1.45363	0.52385	0.827443949464775	0.096504	-6.720398	-1.762675
Trial1	2	1	noBlindfold	clockwise	practice	Free	1	0.5	-0.25	5.83403	0.7943701	-1.4535	0.50451	0.809900640533636	0.21345	-7.308618	-2.260331
Trial1	2	1	noBlindfold	clockwise	practice	Free	1	0.5	-0.25	5.854034	0.79579	-1.45361	0.46571	0.774424017086534	0.283734	-7.422877	-2.765992
Trial1	2	1	noBlindfold	clockwise	practice	Free	1	0.5	-0.25	5.874031	0.79902	-1.45372	0.44521	0.756789213434316	0.303016	-7.499049	-1.95934
Trial1	2	1	noBlindfold	clockwise	practice	Free	1	0.5	-0.25	5.894028	0.80087	-1.4537	0.42692	0.740772191484193	0.237031	-6.953147	-1.652465
Trial1	2	1	noBlindfold	clockwise	practice	Free	1	0.5	-0.25	5.914032	0.8026	-1.45355	0.40747	0.723763497249868	0.136222	-6.957379	-2.067301
Trial1	2	1	noBlindfold	clockwise	practice	Free	1	0.5	-0.25	5.934029	0.80444	-1.45355	0.38818	0.707076701214001	0.163921	-7.494818	-2.656841
Trial1	2	1	noBlindfold	clockwise	practice	Free	1	0.5	-0.25	5.954033	0.80627	-1.45365	0.34827	0.672107362457039	0.288704	-7.253605	-2.820733
Trial1	2	1	noBlindfold	clockwise	practice	Free	1	0.5	-0.25	5.97403	0.8101	-1.45363	0.32907	0.656874482949639	0.208882	-6.923525	-1.583824
Trial1	2	1	noBlindfold	clockwise	practice	Free	1	0.5	-0.25	5.994034	0.81204	-1.45346	0.30967	0.640780347733042	0.326171	-6.584981	-2.255296
Trial1	2	1	noBlindfold	clockwise	practice	Free	1	0.5	-0.25	6.01403	0.81395	-1.4534	0.28895	0.623724059433981	0.263128	-7.410182	-2.804733
Trial1	2	1	noBlindfold	clockwise	practice	Free	1	0.5	-0.25	6.034035	0.816	-1.45357	0.26807	0.606838170934587	0.33214	-7.253605	-3.229091
Trial1	2	1	noBlindfold	clockwise	practice	Free	1	0.5	-0.25	6.054031	0.8181	-1.45363	0.22608	0.572572930943435	0.285707	-7.219751	-2.517553
Trial1	2	1	noBlindfold	clockwise	practice	Free	1	0.5	-0.25	6.074028	0.82244	-1.45349	0.20439	0.557169496443069	0.195984	-6.618835	-2.282392
Trial1	2	1	noBlindfold	clockwise	practice	Free	1	0.5	-0.25	6.094032	0.82464	-1.45341	0.18262	0.540880042558542	0.239619	-7.367864	-2.880283
Trial1	2	1	noBlindfold	clockwise	practice	Free	1	0.5	-0.25	6.114029	0.82677	-1.45356	0.16002	0.524304332591937	0.293346	-7.228214	-3.243056
Trial1	2	1	noBlindfold	clockwise	practice	Free	1	0.5	-0.25	6.134033	0.82901	-1.45362	0.1363	0.507420215055642	0.445883	-7.274764	-2.725563
Trial1	2	1	noBlindfold	clockwise	practice	Free	1	0.5	-0.25	6.15403	0.8314	-1.45366	0.08882701	0.473951183926573	0.405762	-7.236678	-2.414982
Trial1	2	1	noBlindfold	clockwise	practice	Free	1	0.5	-0.25	6.174034	0.83676	-1.45377	0.062491	0.459410439795913	0.466751	-8.011097	-3.936452
Trial1	2	1	noBlindfold	clockwise	practice	Free	1	0.5	-0.25	6.194031	0.83676	-1.45377	0.062491	0.459410439795913	0.466751	-8.011097	-3.936452
Trial1	2	1	noBlindfold	clockwise	practice	Free	1	0.5	-0.25	6.214035	0.83977	-1.45393	0.012853	0.429575750151316	0.507826	-7.837593	-3.746853
Trial1	2	1	noBlindfold	clockwise	practice	Free	1	0.5	-0.25	6.234032	0.84554	-1.45391	-0.019797	0.415200366811937	0.095957	-7.401718	-2.984443
Trial1	2	1	noBlindfold	clockwise	practice	Free	1	0.5	-0.25	6.254028	0.84893	-1.45384	-0.048899	0.402732862482449	0.115648	-7.867216	-3.067074
Trial1	2	1	noBlindfold	clockwise	practice	Free	1	0.5	-0.25	6.274033	0.8519	-1.45389	-0.10485	0.380660109552721	0.358806	-7.731798	-2.400288
Trial1	2	1	noBlindfold	clockwise	practice	Free	1	0.5	-0.25	6.294029	0.85769	-1.45368	-0.13255	0.376479244656654	0.376353	-7.558295	-2.256808
Trial1	2	1	noBlindfold	clockwise	practice	Free	1	0.5	-0.25	6.314034	0.8608199	-1.45368	-0.16022	0.371821832304568	0.455239	-7.494818	-2.425221
Trial1	2	1	noBlindfold	clockwise	practice	Free	1	0.5	-0.25	6.33403	0.86403	-1.45373	-0.18806	0.369261978630513	0.457981	-7.545599	-1.593446
Trial1	2	1	noBlindfold	clockwise	practice	Free	1	0.5	-0.25	6.354034	0.8674901	-1.45368	-0.21519	0.369135037275962	0.532332	-7.02932	-1.606787
Trial1	2	1	noBlindfold	clockwise	practice	Free	1	0.5	-0.25	6.374031	0.8709	-1.45359	-0.26648	0.371265977775343	0.3469	-7.367864	-1.778083
Trial1	2	1	noBlindfold	clockwise	practice	Free	1	0.5	-0.25	6.394028	0.8781	-1.45358	-0.29182	0.380405770133657	0.449402	-7.143578	-1.199652
Trial1	2	1	noBlindfold	clockwise	practice	Free	1	0.5	-0.25	6.414032	0.882	-1.45348	-0.31735	0.387891795146261	0.444717	-6.775412	-1.623342
Trial1	2	1	noBlindfold	clockwise	practice	Free	1	0.5	-0.25	6.434029	0.88615	-1.45344	-0.33959	0.396406602933366	0.373356	-7.084333	-1.752984
Trial1	2	1	noBlindfold	clockwise	practice	Free	1	0.5	-0.25	6.454033	0.88986	-1.4535	-0.38405	0.412262357875618	0.395773	-7.012392	-1.185582
Trial1	2	1	noBlindfold	clockwise	practice	Free	1	0.5	-0.25	6.47403	0.89772	-1.45342	-0.40542	0.427008852340963	0.350097	-6.580749	-1.098079
Trial1	2	1	noBlindfold	clockwise	practice	Free	1	0.5	-0.25	6.494034	0.90158	-1.45335	-0.42582	0.43838243305911	0.438847	-6.923525	-1.726583
Trial1	2	1	noBlindfold	clockwise	practice	Free	1	0.5	-0.25	6.51403	0.9055	-1.45343	-0.44588	0.450332342287024	0.571145	-7.113956	-1.844632
Trial1	2	1	noBlindfold	clockwise	practice	Free	1	0.5	-0.25	6.534035	0.90969	-1.45354	-0.46497	0.462663985421457	0.515679	-7.253605	-1.087382
Trial1	2	1	noBlindfold	clockwise	practice	Free	1	0.5	-0.25	6.554031	0.91378	-1.45361	-0.49986	0.483367298270291	0.45427	-7.050479	-0.531828
Trial1	2	1	noBlindfold	clockwise	practice	Free	1	0.5	-0.25	6.574028	0.92193	-1.45355	-0.5158	0.498672815807966	0.502627	-7.338241	-0.870974
Trial1	2	1	noBlindfold	clockwise	practice	Free	1	0.5	-0.25	6.594032	0.92594	-1.45363	-0.52993	0.509691736789988	0.403535	-7.2663	-0.617675
Trial1	2	1	noBlindfold	clockwise	practice	Free	1	0.5	-0.25	6.614029	0.9297	-1.45363	-0.5424	0.51974981100401	0.368365	-7.122419	-0.167459
Trial1	2	1	noBlindfold	clockwise	practice	Free	1	0.5	-0.25	6.634033	0.93331	-1.45359	-0.55305	0.528769207765961	0.394566	-7.181664	0.439462
Trial1	2	1	noBlindfold	clockwise	practice	Free	1	0.5	-0.25	6.65403	0.93677	-1.45356	-0.56756	0.540011448437147	0.416449	-7.003929	0.517875
Trial1	2	1	noBlindfold	clockwise	practice	Free	1	0.5	-0.25	6.674034	0.94257	-1.4536	-0.57242	0.547560806093701	0.451899	-7.439804	-0.110968
Trial1	2	1	noBlindfold	clockwise	practice	Free	1	0.5	-0.25	6.694031	0.94504	-1.4537	-0.5757	0.551489864619319	0.613539	-7.511745	-0.178828
Trial1	2	1	noBlindfold	clockwise	practice	Free	1	0.5	-0.25	6.714035	0.94709	-1.45375	-0.57757	0.554248692763222	0.721691	-7.482122	-0.039031
Trial1	2	1	noBlindfold	clockwise	practice	Free	1	0.5	-0.25	6.734032	0.9487	-1.45374	-0.57827	0.555961243662459	0.731086	-7.418645	0.073653
Trial1	2	1	noBlindfold	clockwise	practice	Free	1	0.5	-0.25	6.754028	0.9497	-1.45371	-0.57828	0.556774521070695	0.726839	-7.384791	0.103039
Trial1	2	1	noBlindfold	clockwise	practice	Free	1	0.5	-0.25	6.774033	0.9499	-1.45369	-0.57826	0.556924293366999	0.416876	-7.278996	0.442925
Trial1	2	1	noBlindfold	clockwise	practice	Free	1	0.5	-0.25	6.794029	0.9499199	-1.45366	-0.57822	0.556916803824745	0.123932	-7.156274	0.575795
Trial1	2	1	noBlindfold	clockwise	practice	Free	1	0.5	-0.25	6.814034	0.9499199	-1.4536	-0.57819	0.556899134910015	-0.173596	-7.135115	0.622577
Trial1	2	1	noBlindfold	clockwise	practice	Free	1	0.5	-0.25	6.83403	0.9499	-1.45358	-0.57816	0.556865347862926	-0.363272	-7.181664	0.633644
Trial1	2	1	noBlindfold	clockwise	practice	Free	1	0.5	-0.25	6.854034	0.94988	-1.45359	-0.57809	0.55680793273595	-0.520612	-7.283228	0.657939
Trial1	2	1	noBlindfold	clockwise	practice	Free	1	0.5	-0.25	6.874031	0.9498299	-1.45366	-0.57805	0.556743913513541	-0.474228	-7.393254	0.629914
Trial1	2	1	noBlindfold	clockwise	practice	Free	1	0.5	-0.25	6.894028	0.9498	-1.45369	-0.57803	0.556707937350101	-0.541074	-7.418645	0.565198
Trial1	2	1	noBlindfold	clockwise	practice	Free	1	0.5	-0.25	6.914032	0.94977	-1.4537	-0.578	0.556665999711466	-0.667161	-7.439804	0.491396
Trial1	2	1	noBlindfold	clockwise	practice	Free	1	0.5	-0.25	6.934029	0.94973	-1.45371	-0.57798	0.556621884740777	-0.810625	-7.40595	0.389428
Trial1	2	1	noBlindfold	clockwise	practice	Free	1	0.5	-0.25	6.954033	0.94968	-1.45371	-0.57795	0.556563814028799	-0.966734	-7.389023	0.345381
Trial1	2	1	noBlindfold	clockwise	practice	Free	1	0.5	-0.25	6.97403	0.94956	-1.45369	-0.57794	0.556461023189469	-1.277698	-7.367864	0.218992
Trial1	2	1	noBlindfold	clockwise	practice	Free	1	0.5	-0.25	6.994034	0.94949	-1.45368	-0.57794	0.55640444368006	-1.370894	-7.350936	0.124203
Trial1	2	1	noBlindfold	clockwise	practice	Free	1	0.5	-0.25	7.01403	0.94941	-1.45367	-0.57794	0.556339778255093	-1.498903	-7.397486	0.079096
Trial1	2	1	noBlindfold	clockwise	practice	Free	1	0.5	-0.25	7.034035	0.94933	-1.45368	-0.57794	0.556275213123184	-1.585499	-7.380559	-0.018082
Trial1	2	1	noBlindfold	clockwise	practice	Free	1	0.5	-0.25	7.054031	0.94924	-1.45368	-0.57797	0.556220228636733	-1.721152	-7.3594	-0.144579
Trial1	2	1	noBlindfold	clockwise	practice	Free	1	0.5	-0.25	7.074028	0.949	-1.45371	-0.57801	0.556049975999318	-2.10579	-7.494818	-0.264206
Trial1	2	1	noBlindfold	clockwise	practice	Free	1	0.5	-0.25	7.094032	0.94864	-1.45373	-0.57811	0.555818362285776	-2.388245	-7.499049	-0.291987
Trial1	2	1	noBlindfold	clockwise	practice	Free	1	0.5	-0.25	7.114029	0.94784	-1.45375	-0.57827	0.555267366510645	-2.57025	-7.469427	-0.275063
Trial1	2	1	noBlindfold	clockwise	practice	Free	1	0.5	-0.25	7.134033	0.94639	-1.45373	-0.57846	0.55421116785092	-2.750524	-7.414413	-0.236225
Trial1	2	1	noBlindfold	clockwise	practice	Free	1	0.5	-0.25	7.15403	0.9442199	-1.45372	-0.57877	0.552649131151388	-2.834428	-7.380559	-0.131658
Trial1	2	1	noBlindfold	clockwise	practice	Free	1	0.5	-0.25	7.174034	0.9374	-1.45365	-0.57891	0.54726641509582	-2.974525	-7.215519	-0.033179
Trial1	2	1	noBlindfold	clockwise	practice	Free	1	0.5	-0.25	7.194031	0.93261	-1.4536	-0.57909	0.543554661378046	-2.977075	-7.164737	-0.116366
Trial1	2	1	noBlindfold	clockwise	practice	Free	1	0.5	-0.25	7.214035	0.92666	-1.45358	-0.57938	0.539008279292335	-3.019902	-7.219751	-0.218647
Trial1	2	1	noBlindfold	clockwise	practice	Free	1	0.5	-0.25	7.234032	0.91988	-1.45361	-0.5798	0.533916883126867	-3.11256	-7.236678	-0.210723
Trial1	2	1	noBlindfold	clockwise	practice	Free	1	0.5	-0.25	7.254028	0.91208	-1.45363	-0.58086	0.528467897986453	-3.16869	-7.236678	-0.175243
Trial1	2	1	noBlindfold	clockwise	practice	Free	1	0.5	-0.25	7.274033	0.8928699	-1.4536	-0.58156	0.514080578403545	-3.261404	-7.207055	-0.241788
Trial1	2	1	noBlindfold	clockwise	practice	Free	1	0.5	-0.25	7.294029	0.88173	-1.4536	-0.58238	0.50615636957535	-3.190554	-7.168969	-0.290501
Trial1	2	1	noBlindfold	clockwise	practice	Free	1	0.5	-0.25	7.314034	0.86914	-1.45359	-0.58337	0.497393102171804	-3.138203	-7.173201	-0.362542
Trial1	2	1	noBlindfold	clockwise	practice	Free	1	0.5	-0.25	7.33403	0.8559	-1.45358	-0.58462	0.48850316916677	-3.091177	-7.249373	-0.37112
Trial1	2	1	noBlindfold	clockwise	practice	Free	1	0.5	-0.25	7.354034	0.84127	-1.45361	-0.5874	0.479899995833166	-3.084106	-7.257837	-0.384215
Trial1	2	1	noBlindfold	clockwise	practice	Free	1	0.5	-0.25	7.374031	0.81011	-1.45363	-0.58907	0.459496066137884	-3.09169	-7.257837	-0.356911
Trial1	2	1	noBlindfold	clockwise	practice	Free	1	0.5	-0.25	7.394028	0.79272	-1.45363	-0.59078	0.449239392606645	-3.050382	-7.219751	-0.309606
Trial1	2	1	noBlindfold	clockwise	practice	Free	1	0.5	-0.25	7.414032	0.7749799	-1.45361	-0.59255	0.439265820357162	-3.042848	-7.168969	-0.294008
Trial1	2	1	noBlindfold	clockwise	practice	Free	1	0.5	-0.25	7.434029	0.75644	-1.45361	-0.5944	0.42938664292571	-2.988062	-7.232446	-0.293613
Trial1	2	1	noBlindfold	clockwise	practice	Free	1	0.5	-0.25	7.454033	0.7372	-1.45361	-0.59848	0.421547329597501	-2.808643	-7.232446	-0.337049
Trial1	2	1	noBlindfold	clockwise	practice	Free	1	0.5	-0.25	7.47403	0.69653	-1.45363	-0.60065	0.40196948398959	-2.711722	-7.236678	-0.330404
Trial1	2	1	noBlindfold	clockwise	practice	Free	1	0.5	-0.25	7.494034	0.6758	-1.45362	-0.60302	0.394371344212137	-2.728351	-7.236678	-0.378543
Trial1	2	1	noBlindfold	clockwise	practice	Free	1	0.5	-0.25	7.51403	0.65399	-1.45361	-0.60541	0.38733598442064	-2.708953	-7.223982	-0.362152
Trial1	2	1	noBlindfold	clockwise	practice	Free	1	0.5	-0.25	7.534035	0.63239	-1.4536	-0.60792	0.38162001777671	-2.686908	-7.143578	-0.284196
Trial1	2	1	noBlindfold	clockwise	practice	Free	1	0.5	-0.25	7.554031	0.60966	-1.45359	-0.61041	0.376723658842404	-2.675968	-7.109724	-0.218216
Trial1	2	1	noBlindfold	clockwise	practice	Free	1	0.5	-0.25	7.574028	0.58649	-1.45357	-0.61507	0.375175439076445	-2.628676	-7.113956	-0.175038
Trial1	2	1	noBlindfold	clockwise	practice	Free	1	0.5	-0.25	7.594032	0.5405	-1.45356	-0.61724	0.369466473431944	-2.484965	-7.118187	-0.055723
Trial1	2	1	noBlindfold	clockwise	practice	Free	1	0.5	-0.25	7.614029	0.51715	-1.45356	-0.61935	0.369747966093169	-2.429646	-7.05471	-0.051471
Trial1	2	1	noBlindfold	clockwise	practice	Free	1	0.5	-0.25	7.634033	0.49361	-1.45353	-0.62136	0.371414975896122	-2.42133	-7.02932	-0.136565
Trial1	2	1	noBlindfold	clockwise	practice	Free	1	0.5	-0.25	7.65403	0.46915	-1.4535	-0.62343	0.374702147072322	-2.404842	-7.025088	-0.282275
Trial1	2	1	noBlindfold	clockwise	practice	Free	1	0.5	-0.25	7.674034	0.44524	-1.45351	-0.62803	0.381975576564647	-2.37084	-7.050479	-0.356869
Trial1	2	1	noBlindfold	clockwise	practice	Free	1	0.5	-0.25	7.694031	0.39716	-1.45357	-0.63069	0.394336050320984	-2.307199	-7.346705	-0.452334
Trial1	2	1	noBlindfold	clockwise	practice	Free	1	0.5	-0.25	7.714035	0.37238	-1.45365	-0.63343	0.404110662820539	-2.217498	-7.494818	-0.425779
Trial1	2	1	noBlindfold	clockwise	practice	Free	1	0.5	-0.25	7.734032	0.34842	-1.45374	-0.63634	0.415012181568329	-2.139085	-7.634467	-0.389458
Trial1	2	1	noBlindfold	clockwise	practice	Free	1	0.5	-0.25	7.754028	0.32394	-1.45381	-0.6421601	0.429868168250553	-2.011794	-7.727567	-0.322673
Trial1	2	1	noBlindfold	clockwise	practice	Free	1	0.5	-0.25	7.774033	0.27668	-1.45392	-0.64492	0.453688908121301	-1.896434	-7.909534	-0.284884
Trial1	2	1	noBlindfold	clockwise	practice	Free	1	0.5	-0.25	7.794029	0.25474	-1.45395	-0.6478	0.467329950704523	-1.776982	-7.956084	-0.210821
Trial1	2	1	noBlindfold	clockwise	practice	Free	1	0.5	-0.25	7.814034	0.23203	-1.45397	-0.65058	0.481946310461735	-1.687078	-8.023793	-0.256889
Trial1	2	1	noBlindfold	clockwise	practice	Free	1	0.5	-0.25	7.83403	0.21064	-1.45401	-0.65342	0.496464431800722	-1.568725	-8.218455	-0.273254
Trial1	2	1	noBlindfold	clockwise	practice	Free	1	0.5	-0.25	7.854034	0.18941	-1.4541	-0.65862	0.513260608035289	-1.366708	-8.404655	-0.254686
Trial1	2	1	noBlindfold	clockwise	practice	Free	1	0.5	-0.25	7.874031	0.15142	-1.45423	-0.66107	0.538968045774434	-0.937665	-8.379264	-0.183199
Trial1	2	1	noBlindfold	clockwise	practice	Free	1	0.5	-0.25	7.894028	0.13438	-1.45421	-0.66325	0.551773116881404	-0.731644	-8.281932	-0.139408
Trial1	2	1	noBlindfold	clockwise	practice	Free	1	0.5	-0.25	7.914032	0.11838	-1.45418	-0.66522	0.563951672746447	-0.618293	-8.421582	-0.088987
Trial1	2	1	noBlindfold	clockwise	practice	Free	1	0.5	-0.25	7.934029	0.10443	-1.45421	-0.6669999	0.574773492509019	-0.693975	-8.599317	-0.135358
Trial1	2	1	noBlindfold	clockwise	practice	Free	1	0.5	-0.25	7.954033	0.092104	-1.45428	-0.67004	0.585502139779582	-0.583855	-8.74743	-0.158213
Trial1	2	1	noBlindfold	clockwise	practice	Free	1	0.5	-0.25	7.97403	0.072161	-1.45441	-0.6712	0.60037961134134	-0.62314	-8.785517	-0.076605
Trial1	2	1	noBlindfold	clockwise	practice	Free	1	0.5	-0.25	7.994034	0.064798	-1.45441	-0.6720101	0.606212232423497	-0.623819	-8.810907	-0.050633
Trial1	2	1	noBlindfold	clockwise	practice	Free	1	0.5	-0.25	8.01403	0.058868	-1.45441	-0.6725	0.610822152199851	-0.543843	-8.861689	0.043569
Trial1	2	1	noBlindfold	clockwise	practice	Free	1	0.5	-0.25	8.034035	0.054741	-1.45442	-0.6727	0.613946991373443	-0.463772	-8.929398	0.095185
Trial1	2	1	noBlindfold	clockwise	practice	Free	1	0.5	-0.25	8.054031	0.052265	-1.45447	-0.67274	0.615772460798306	-0.484284	-9.073279	0.027375
Trial1	2	1	noBlindfold	clockwise	practice	Free	1	0.5	-0.25	8.074028	0.051431	-1.45458	-0.67274	0.61637913693205	-0.276314	-9.238319	-0.021844
Trial1	2	1	noBlindfold	clockwise	practice	Free	1	0.5	-0.25	8.094032	0.051423	-1.45461	-0.67274	0.616384960344447	-0.026468	-9.259478	-0.036823
Trial1	2	1	noBlindfold	clockwise	practice	Free	1	0.5	-0.25	8.114029	0.051432	-1.45462	-0.67276	0.616392146062557	0.342597	-9.386432	-0.190453
Trial1	2	1	noBlindfold	clockwise	practice	Free	1	0.5	-0.25	8.134033	0.051458	-1.45468	-0.67278	0.61638692175466	0.581086	-9.555704	-0.362082
Trial1	2	1	noBlindfold	clockwise	practice	Free	1	0.5	-0.25	8.15403	0.05149	-1.45476	-0.67284	0.616404807838089	0.645293	-9.708049	-0.450297
Trial1	2	1	noBlindfold	clockwise	practice	Free	1	0.5	-0.25	8.174034	0.051552	-1.45485	-0.67286	0.616373433360749	0.438486	-9.644572	-0.523834
Trial1	2	1	noBlindfold	clockwise	practice	Free	1	0.5	-0.25	8.194031	0.051575	-1.45483	-0.6728799	0.616370358044353	0.34034	-9.572631	-0.435729
Trial1	2	1	noBlindfold	clockwise	practice	Free	1	0.5	-0.25	8.214035	0.05159	-1.45481	-0.6729	0.616373228256262	0.25533	-9.59379	-0.394071
Trial1	2	1	noBlindfold	clockwise	practice	Free	1	0.5	-0.25	8.234032	0.051601	-1.45481	-0.67292	0.616378925555473	0.199796	-9.699585	-0.334996
Trial1	2	1	noBlindfold	clockwise	practice	Free	1	0.5	-0.25	8.254028	0.051613	-1.45484	-0.6729699	0.616404469715962	0.221358	-9.822308	-0.398199
Trial1	2	1	noBlindfold	clockwise	practice	Free	1	0.5	-0.25	8.274033	0.051641	-1.45497	-0.67301	0.616411589113641	0.265165	-10.08468	-0.605096
Trial1	2	1	noBlindfold	clockwise	practice	Free	1	0.5	-0.25	8.294029	0.051656	-1.45502	-0.67304	0.616421293479002	0.277888	-10.12276	-0.613325
Trial1	2	1	noBlindfold	clockwise	practice	Free	1	0.5	-0.25	8.314034	0.051672	-1.45507	-0.67307	0.616430229785513	0.27764	-10.18624	-0.596532
Trial1	2	1	noBlindfold	clockwise	practice	Free	1	0.5	-0.25	8.33403	0.051686	-1.45509	-0.6731	0.616440628127353	0.277531	-10.21587	-0.592301
Trial1	2	1	noBlindfold	clockwise	practice	Free	1	0.5	-0.25	8.354034	0.051701	-1.45511	-0.67317	0.616477793189575	0.252308	-10.29627	-0.622121
Trial1	2	1	noBlindfold	clockwise	practice	Free	1	0.5	-0.25	8.374031	0.051723	-1.45515	-0.67321	0.616489246306609	0.206514	-10.35551	-0.732512
Trial1	2	1	noBlindfold	clockwise	practice	Free	1	0.5	-0.25	8.394028	0.051734	-1.45517	-0.67325	0.61650870667568	0.222952	-10.41476	-0.677367
Trial1	2	1	noBlindfold	clockwise	practice	Free	1	0.5	-0.25	8.414032	0.051746	-1.4552	-0.67328	0.616520565635801	0.243779	-10.49516	-0.672803
Trial1	2	1	noBlindfold	clockwise	practice	Free	1	0.5	-0.25	8.434029	0.05176	-1.45524	-0.67331	0.616531012561352	0.268836	-10.58403	-0.609295
Trial1	2	1	noBlindfold	clockwise	practice	Free	1	0.5	-0.25	8.454033	0.051774	-1.45529	-0.67334	0.616541376529723	0.255341	-10.73638	-0.516296
Trial1	2	1	noBlindfold	clockwise	practice	Free	1	0.5	-0.25	8.47403	0.051786	-1.45534	-0.67339	0.616567033209045	0.157784	-10.78716	-0.478789
Trial1	2	1	noBlindfold	clockwise	practice	Free	1	0.5	-0.25	8.494034	0.051799	-1.4554	-0.67342	0.616578129489447	0.056121	-10.84217	-0.492183
Trial1	2	1	noBlindfold	clockwise	practice	Free	1	0.5	-0.25	8.51403	0.0518	-1.45542	-0.67344	0.616591200744128	-0.0077568	-10.96489	-0.441784
Trial1	2	1	noBlindfold	clockwise	practice	Free	1	0.5	-0.25	8.534035	0.051797	-1.45546	-0.67346	0.616607093330197	-0.075581	-11.07492	-0.425266
Trial1	2	1	noBlindfold	clockwise	practice	Free	1	0.5	-0.25	8.554031	0.05179	-1.45552	-0.67348	0.616625935295821	-0.147652	-11.21457	-0.404561
Trial1	2	1	noBlindfold	clockwise	practice	Free	1	0.5	-0.25	8.574028	0.051781	-1.45558	-0.67352	0.616659904039977	-0.165032	-11.27805	-0.341119
Trial1	2	1	noBlindfold	clockwise	practice	Free	1	0.5	-0.25	8.594032	0.051762	-1.45563	-0.67354	0.616687468030365	-0.194218	-11.25689	-0.383481
Trial1	2	1	noBlindfold	clockwise	practice	Free	1	0.5	-0.25	8.614029	0.051751	-1.45562	-0.67357	0.616716093317949	-0.197597	-11.20611	-0.484949
Trial1	2	1	noBlindfold	clockwise	practice	Free	1	0.5	-0.25	8.634033	0.051741	-1.45561	-0.6736	0.616743914130317	-0.155027	-11.23573	-0.509973
Trial1	2	1	noBlindfold	clockwise	practice	Free	1	0.5	-0.25	8.65403	0.051734	-1.45562	-0.67364	0.616776512809008	-0.121265	-11.30344	-0.492758
Trial1	2	1	noBlindfold	clockwise	practice	Free	1	0.5	-0.25	8.674034	0.05172	-1.45566	-0.67366	0.61680040525677	-0.135087	-11.36268	-0.340299
Trial1	2	1	noBlindfold	clockwise	practice	Free	1	0.5	-0.25	8.694031	0.051711	-1.45567	-0.67368	0.616820699871692	-0.181458	-11.28651	-0.357504
Trial1	2	1	noBlindfold	clockwise	practice	Free	1	0.5	-0.25	8.714035	0.0517	-1.45566	-0.6737	0.616842412953186	-0.256731	-11.30344	-0.463786
Trial1	2	1	noBlindfold	clockwise	practice	Free	1	0.5	-0.25	8.734032	0.051686	-1.45565	-0.67374	0.616880056795762	-0.263961	-11.29497	-0.611886
Trial2	1	1	noBlindfold	clockwise	practice	Guided	1	-0.5	-0.5	0	-0.55962	-1.45432	-1.30048	0.802697316161672	-0.568886	-9.05212	-0.983115
Trial2	1	1	noBlindfold	clockwise	practice	Guided	1	-0.5	-0.5	0.01594543	-0.5596	-1.45432	-1.30048	0.802695828900768	-0.584741	-9.043656	-1.030178
Trial2	1	1	noBlindfold	clockwise	practice	Guided	1	-0.5	-0.5	0.03594208	-0.55959	-1.45431	-1.30048	0.802695085456661	-0.601251	-9.047888	-1.024674
Trial2	1	1	noBlindfold	clockwise	practice	Guided	1	-0.5	-0.5	0.05593872	-0.55961	-1.45438	-1.30048	0.802696572469105	-0.546392	-9.001338	-0.973698
Trial2	1	1	noBlindfold	clockwise	practice	Guided	1	-0.5	-0.5	0.07594299	-0.55967	-1.45446	-1.30048	0.802701027626332	-0.572629	-9.030961	-0.984419
Trial2	1	1	noBlindfold	clockwise	practice	Guided	1	-0.5	-0.5	0.09593964	-0.5597	-1.45448	-1.30049	0.802713128276718	-0.552104	-9.009802	-0.994478
Trial2	1	1	noBlindfold	clockwise	practice	Guided	1	-0.5	-0.5	0.1159439	-0.55972	-1.45449	-1.30049	0.802714613566473	-0.530249	-9.047888	-1.004862
Trial2	1	1	noBlindfold	clockwise	practice	Guided	1	-0.5	-0.5	0.1359406	-0.55975	-1.4545	-1.30049	0.80271684908223	-0.51875	-9.077511	-0.982484
Trial2	1	1	noBlindfold	clockwise	practice	Guided	1	-0.5	-0.5	0.1559448	-0.55977	-1.45451	-1.30049	0.802718335609053	-0.514096	-9.119829	-1.001627
Trial2	1	1	noBlindfold	clockwise	practice	Guided	1	-0.5	-0.5	0.1759491	-0.55981	-1.45454	-1.30049	0.80272131458559	-0.469714	-9.221392	-1.03473
Trial2	1	1	noBlindfold	clockwise	practice	Guided	1	-0.5	-0.5	0.1959381	-0.55984	-1.45456	-1.30049	0.802723553450915	-0.490058	-9.21716	-1.024681
Trial2	1	1	noBlindfold	clockwise	practice	Guided	1	-0.5	-0.5	0.2159424	-0.55986	-1.45458	-1.3005	0.802735027904064	-0.520772	-9.225624	-1.039306
Trial2	1	1	noBlindfold	clockwise	practice	Guided	1	-0.5	-0.5	0.2359467	-0.55988	-1.45458	-1.30049	0.802726535897506	-0.555069	-9.183306	-0.989994
Trial2	1	1	noBlindfold	clockwise	practice	Guided	1	-0.5	-0.5	0.2559357	-0.5599	-1.45458	-1.30049	0.802728025640035	-0.586179	-9.140988	-0.953655
Trial2	1	1	noBlindfold	clockwise	practice	Guided	1	-0.5	-0.5	0.2759399	-0.55996	-1.45457	-1.30049	0.802732506735443	-0.650782	-9.153683	-0.910506
Trial2	1	1	noBlindfold	clockwise	practice	Guided	1	-0.5	-0.5	0.2959442	-0.55999	-1.45457	-1.30048	0.80272488002696	-0.664087	-9.102902	-0.918945
Trial2	1	1	noBlindfold	clockwise	practice	Guided	1	-0.5	-0.5	0.3159485	-0.56002	-1.45456	-1.30048	0.802727121162123	-0.634235	-9.115597	-0.916012
Trial2	1	1	noBlindfold	clockwise	practice	Guided	1	-0.5	-0.5	0.3359375	-0.56005	-1.45456	-1.30048	0.802729367869655	-0.635205	-9.102902	-0.938079
Trial2	1	1	noBlindfold	clockwise	practice	Guided	1	-0.5	-0.5	0.3559418	-0.56007	-1.45456	-1.30048	0.802730866295749	-0.633597	-9.069047	-0.951055
Trial2	1	1	noBlindfold	clockwise	practice	Guided	1	-0.5	-0.5	0.375946	-0.56013	-1.45456	-1.30048	0.802735355625608	-0.623528	-9.162147	-0.942288
Trial2	1	1	noBlindfold	clockwise	practice	Guided	1	-0.5	-0.5	0.3959351	-0.56015	-1.45457	-1.30048	0.80273685603615	-0.588789	-9.225624	-0.964997
Trial2	1	1	noBlindfold	clockwise	practice	Guided	1	-0.5	-0.5	0.4159393	-0.56018	-1.45458	-1.30048	0.802739103115082	-0.596258	-9.229856	-0.974082
Trial2	1	1	noBlindfold	clockwise	practice	Guided	1	-0.5	-0.5	0.4359436	-0.56021	-1.45458	-1.30048	0.802741351307472	-0.656648	-9.136756	-0.931253
Trial2	1	1	noBlindfold	clockwise	practice	Guided	1	-0.5	-0.5	0.4559479	-0.56024	-1.45458	-1.30047	0.802733381994996	-0.688141	-9.111365	-0.899777
Trial2	1	1	noBlindfold	clockwise	practice	Guided	1	-0.5	-0.5	0.4759369	-0.56031	-1.45456	-1.30047	0.80273863627008	-0.735209	-9.094438	-0.904007
Trial2	1	1	noBlindfold	clockwise	practice	Guided	1	-0.5	-0.5	0.4959412	-0.56034	-1.45456	-1.30047	0.802740889318993	-0.770589	-9.162147	-0.920232
Trial2	1	1	noBlindfold	clockwise	practice	Guided	1	-0.5	-0.5	0.5159454	-0.56038	-1.45457	-1.30047	0.802743896610627	-0.775463	-9.212928	-0.93062
Trial2	1	1	noBlindfold	clockwise	practice	Guided	1	-0.5	-0.5	0.5359344	-0.56041	-1.45458	-1.30047	0.802746152258249	-0.757938	-9.187538	-0.924445
Trial2	1	1	noBlindfold	clockwise	practice	Guided	1	-0.5	-0.5	0.5559387	-0.56045	-1.45458	-1.30046	0.80273930122794	-0.757946	-9.136756	-0.923468
Trial2	1	1	noBlindfold	clockwise	practice	Guided	1	-0.5	-0.5	0.575943	-0.56052	-1.45456	-1.30046	0.802744573769021	-0.74953	-9.060584	-0.868933
Trial2	1	1	noBlindfold	clockwise	practice	Guided	1	-0.5	-0.5	0.5959473	-0.56055	-1.45456	-1.30046	0.802746834643909	-0.791738	-9.090206	-0.810522
Trial2	1	1	noBlindfold	clockwise	practice	Guided	1	-0.5	-0.5	0.6159363	-0.56059	-1.45455	-1.30045	0.802739867359394	-0.847905	-9.064815	-0.768012
Trial2	1	1	noBlindfold	clockwise	practice	Guided	1	-0.5	-0.5	0.6359406	-0.56064	-1.45454	-1.30044	0.802733658514164	-0.889783	-9.014034	-0.76055
Trial2	1	1	noBlindfold	clockwise	practice	Guided	1	-0.5	-0.5	0.6559448	-0.56068	-1.45453	-1.30042	0.802716829788403	-0.935245	-8.988643	-0.718685
Trial2	1	1	noBlindfold	clockwise	practice	Guided	1	-0.5	-0.5	0.6759491	-0.56077	-1.45451	-1.30041	0.80271365358155	-0.988161	-8.950557	-0.659618
Trial2	1	1	noBlindfold	clockwise	practice	Guided	1	-0.5	-0.5	0.6959381	-0.56082	-1.4545	-1.30041	0.80271744104199	-1.039771	-8.95902	-0.668384
Trial2	1	1	noBlindfold	clockwise	practice	Guided	1	-0.5	-0.5	0.7159424	-0.56087	-1.45449	-1.3004	0.802711246851192	-1.012518	-8.950557	-0.645001
Trial2	1	1	noBlindfold	clockwise	practice	Guided	1	-0.5	-0.5	0.7359467	-0.56092	-1.45448	-1.30039	0.802705055853016	-1.061214	-8.916702	-0.657986
Trial2	1	1	noBlindfold	clockwise	practice	Guided	1	-0.5	-0.5	0.7559357	-0.56098	-1.45447	-1.30037	0.802689639532891	-1.085883	-8.908239	-0.60541
Trial2	1	1	noBlindfold	clockwise	practice	Guided	1	-0.5	-0.5	0.7759399	-0.56109	-1.45445	-1.30037	0.802698005972263	-1.174187	-8.861689	-0.539197
Trial2	1	1	noBlindfold	clockwise	practice	Guided	1	-0.5	-0.5	0.7959442	-0.56115	-1.45444	-1.30036	0.80269259173652	-1.215738	-8.84053	-0.52751
Trial2	1	1	noBlindfold	clockwise	practice	Guided	1	-0.5	-0.5	0.8159485	-0.56122	-1.45443	-1.30035	0.802687941193112	-1.221581	-8.848994	-0.548273
Trial2	1	1	noBlindfold	clockwise	practice	Guided	1	-0.5	-0.5	0.8359375	-0.56128	-1.45443	-1.30034	0.802682536860111	-1.259241	-8.84053	-0.541118
Trial2	1	1	noBlindfold	clockwise	practice	Guided	1	-0.5	-0.5	0.8559418	-0.56134	-1.45442	-1.30033	0.802677251409658	-1.257626	-8.832066	-0.52001
Trial2	1	1	noBlindfold	clockwise	practice	Guided	1	-0.5	-0.5	0.875946	-0.56148	-1.4544	-1.30032	0.802677978940546	-1.378376	-8.743199	-0.489495
Trial2	1	1	noBlindfold	clockwise	practice	Guided	1	-0.5	-0.5	0.8959351	-0.56155	-1.45438	-1.30031	0.802673362147637	-1.434852	-8.662794	-0.506368
Trial2	1	1	noBlindfold	clockwise	practice	Guided	1	-0.5	-0.5	0.9159393	-0.56163	-1.45435	-1.3003	0.802669634639153	-1.626361	-8.595086	-0.402516
Trial2	1	1	noBlindfold	clockwise	practice	Guided	1	-0.5	-0.5	0.9359436	-0.56172	-1.45432	-1.30029	0.802666328556789	-1.738344	-8.493522	-0.358019
Trial2	1	1	noBlindfold	clockwise	practice	Guided	1	-0.5	-0.5	0.9559479	-0.56181	-1.45428	-1.30026	0.802643421558899	-1.954181	-8.413118	-0.360207
Trial2	1	1	noBlindfold	clockwise	practice	Guided	1	-0.5	-0.5	0.9759369	-0.56204	-1.45422	-1.30025	0.802651297900424	-2.249531	-8.408886	-0.282005
Trial2	1	1	noBlindfold	clockwise	practice	Guided	1	-0.5	-0.5	0.9959412	-0.56223	-1.45421	-1.30021	0.802626073841082	-2.35826	-8.3708	-0.205534
Trial2	1	1	noBlindfold	clockwise	practice	Guided	1	-0.5	-0.5	1.015945	-0.56261	-1.45419	-1.30015	0.802595844634582	-2.469587	-8.32425	-0.107579
Trial2	1	1	noBlindfold	clockwise	practice	Guided	1	-0.5	-0.5	1.035934	-0.56327	-1.45415	-1.30007	0.80256786016546	-2.521172	-8.218455	0.049565
Trial2	1	1	noBlindfold	clockwise	practice	Guided	1	-0.5	-0.5	1.055939	-0.56436	-1.4541	-1.29995	0.802534867234841	-2.643171	-8.066111	0.101388
Trial2	1	1	noBlindfold	clockwise	practice	Guided	1	-0.5	-0.5	1.075943	-0.56814	-1.45399	-1.29992	0.80281692227711	-2.812782	-7.951852	0.176328
Trial2	1	1	noBlindfold	clockwise	practice	Guided	1	-0.5	-0.5	1.095947	-0.57101	-1.45397	-1.2999	0.80304565645612	-2.917836	-7.951852	0.190184
Trial2	1	1	noBlindfold	clockwise	practice	Guided	1	-0.5	-0.5	1.115936	-0.57476	-1.45398	-1.29989	0.803376082478384	-3.090909	-7.977243	0.256493
Trial2	1	1	noBlindfold	clockwise	practice	Guided	1	-0.5	-0.5	1.135941	-0.57929	-1.45398	-1.29987	0.803790363737514	-3.27667	-7.939157	0.269297
Trial2	1	1	noBlindfold	clockwise	practice	Guided	1	-0.5	-0.5	1.155945	-0.58503	-1.45397	-1.29987	0.804376860460532	-3.360321	-7.846057	0.232187
Trial2	1	1	noBlindfold	clockwise	practice	Guided	1	-0.5	-0.5	1.175949	-0.59963	-1.4539	-1.29985	0.806031102560368	-3.478611	-7.816434	0.343124
Trial2	1	1	noBlindfold	clockwise	practice	Guided	1	-0.5	-0.5	1.195938	-0.60932	-1.45391	-1.29986	0.807296029767112	-3.56886	-7.862984	0.279241
Trial2	1	1	noBlindfold	clockwise	practice	Guided	1	-0.5	-0.5	1.215942	-0.61941	-1.45393	-1.29992	0.808783471760244	-3.652538	-7.99417	0.089834
Trial2	1	1	noBlindfold	clockwise	practice	Guided	1	-0.5	-0.5	1.235947	-0.63111	-1.45399	-1.29999	0.810662529949868	-3.792648	-8.125356	0.0049295
Trial2	1	1	noBlindfold	clockwise	practice	Guided	1	-0.5	-0.5	1.255936	-0.64412	-1.45406	-1.30005	0.812927181791374	-3.807092	-8.281932	-0.041947
Trial2	1	1	noBlindfold	clockwise	practice	Guided	1	-0.5	-0.5	1.27594	-0.67446	-1.45418	-1.30005	0.81885061171196	-3.694451	-8.41735	-0.075635
Trial2	1	1	noBlindfold	clockwise	practice	Guided	1	-0.5	-0.5	1.295944	-0.69125	-1.4542	-1.30005	0.822591383727876	-3.794809	-8.451204	-0.104894
Trial2	1	1	noBlindfold	clockwise	practice	Guided	1	-0.5	-0.5	1.315948	-0.70977	-1.45424	-1.30005	0.827093403277566	-3.764403	-8.531609	-0.056538
Trial2	1	1	noBlindfold	clockwise	practice	Guided	1	-0.5	-0.5	1.335938	-0.72885	-1.45427	-1.30005	0.832137224609458	-3.694321	-8.620476	-0.117918
Trial2	1	1	noBlindfold	clockwise	practice	Guided	1	-0.5	-0.5	1.355942	-0.74957	-1.4543	-1.30002	0.838043763318958	-3.614438	-8.667026	-0.063581
Trial2	1	1	noBlindfold	clockwise	practice	Guided	1	-0.5	-0.5	1.375946	-0.79258	-1.45441	-1.30001	0.851832734116102	-3.5839	-8.916702	0.005454
Trial2	1	1	noBlindfold	clockwise	practice	Guided	1	-0.5	-0.5	1.395935	-0.8153499	-1.45446	-1.3	0.859910173301452	-3.574481	-9.047888	-0.0086705
Trial2	1	1	noBlindfold	clockwise	practice	Guided	1	-0.5	-0.5	1.415939	-0.83891	-1.45452	-1.29999	0.868817517713708	-3.57634	-9.200233	0.020254
Trial2	1	1	noBlindfold	clockwise	practice	Guided	1	-0.5	-0.5	1.435944	-0.86469	-1.45459	-1.29997	0.879176234021829	-3.507122	-9.293333	0.075567
Trial2	1	1	noBlindfold	clockwise	practice	Guided	1	-0.5	-0.5	1.455948	-0.88887	-1.45465	-1.29992	0.889433428971184	-3.467488	-9.377969	0.129724
Trial2	1	1	noBlindfold	clockwise	practice	Guided	1	-0.5	-0.5	1.475937	-0.94104	-1.4547	-1.2999	0.913430988443466	-3.18689	-9.437214	0.203172
Trial2	1	1	noBlindfold	clockwise	practice	Guided	1	-0.5	-0.5	1.495941	-0.96722	-1.45472	-1.29989	0.926346919073693	-3.067464	-9.458373	0.246978
Trial2	1	1	noBlindfold	clockwise	practice	Guided	1	-0.5	-0.5	1.515945	-0.99356	-1.45475	-1.29989	0.93990721233544	-3.056695	-9.619181	0.229398
Trial2	1	1	noBlindfold	clockwise	practice	Guided	1	-0.5	-0.5	1.535934	-1.0208	-1.45481	-1.29989	0.954492908560142	-3.033676	-9.695354	0.216127
Trial2	1	1	noBlindfold	clockwise	practice	Guided	1	-0.5	-0.5	1.555939	-1.04811	-1.45486	-1.29986	0.969639418396842	-3.034722	-9.771526	0.214337
Trial2	1	1	noBlindfold	clockwise	practice	Guided	1	-0.5	-0.5	1.575943	-1.10141	-1.4549	-1.29983	1.00071074266012	-3.025358	-9.775758	0.342422
Trial2	1	1	noBlindfold	clockwise	practice	Guided	1	-0.5	-0.5	1.595947	-1.12816	-1.45491	-1.29978	1.01697249308262	-3.010524	-9.906944	0.46683
Trial2	1	1	noBlindfold	clockwise	practice	Guided	1	-0.5	-0.5	1.615936	-1.15652	-1.45494	-1.29974	1.03469924174257	-2.953349	-9.94503	0.60134
Trial2	1	1	noBlindfold	clockwise	practice	Guided	1	-0.5	-0.5	1.635941	-1.18317	-1.45498	-1.29973	1.05180282265776	-2.909803	-10.00004	0.558307
Trial2	1	1	noBlindfold	clockwise	practice	Guided	1	-0.5	-0.5	1.655945	-1.20893	-1.45499	-1.29979	1.06875902366667	-3.041571	-10.02967	0.462355
Trial2	1	1	noBlindfold	clockwise	practice	Guided	1	-0.5	-0.5	1.675949	-1.2628	-1.45503	-1.29979	1.10522752885056	-3.064817	-10.09737	0.390262
Trial2	1	1	noBlindfold	clockwise	practice	Guided	1	-0.5	-0.5	1.695938	-1.29013	-1.45506	-1.29977	1.12424974817778	-3.095017	-10.14816	0.480003
Trial2	1	1	noBlindfold	clockwise	practice	Guided	1	-0.5	-0.5	1.715942	-1.30853	-1.45507	-1.29977	1.13725668445779	-4.419882	-9.970421	0.076388
Trial2	1	1	noBlindfold	clockwise	practice	Guided	1	-0.5	-0.5	1.735947	-1.30752	-1.45506	-1.29965	1.13645442001431	-8.162646	-10.0339	0.580802
Trial2	1	1	noBlindfold	clockwise	practice	Guided	1	-0.5	-0.5	1.755936	-1.30601	-1.45504	-1.2981	1.1342908508152	-10.529	-9.276405	2.251519
Trial2	1	1	noBlindfold	clockwise	practice	Guided	1	-0.5	-0.5	1.77594	-1.30551	-1.45422	-1.29457	1.13145378827966	-9.297634	-6.534199	5.437934
Trial2	1	1	noBlindfold	clockwise	practice	Guided	1	-0.5	-0.5	1.795944	-1.30488	-1.45358	-1.28872	1.12690332524555	-7.95993	-7.080101	4.803997
Trial2	1	1	noBlindfold	clockwise	practice	Guided	1	-0.5	-0.5	1.815948	-1.30411	-1.45366	-1.28284	1.12224393942579	-6.642939	-9.272174	3.213875
Trial2	1	1	noBlindfold	clockwise	practice	Guided	1	-0.5	-0.5	1.835938	-1.30351	-1.45448	-1.27828	1.1186367692435	-6.022021	-10.80408	1.925378
Trial2	1	1	noBlindfold	clockwise	practice	Guided	1	-0.5	-0.5	1.855942	-1.30318	-1.4552	-1.27424	1.11559207733582	-6.114101	-11.1384	1.38193
Trial2	1	1	noBlindfold	clockwise	practice	Guided	1	-0.5	-0.5	1.875946	-1.30318	-1.45532	-1.27381	1.11529361861527	-6.889986	-9.68689	2.383044
Trial2	1	1	noBlindfold	clockwise	practice	Guided	1	-0.5	-0.5	1.895935	-1.30325	-1.45501	-1.27329	1.11498348195855	-7.091284	-8.743199	2.964397
Trial2	1	1	noBlindfold	clockwise	practice	Guided	1	-0.5	-0.5	1.915939	-1.30334	-1.45464	-1.27239	1.11442433766204	-7.343287	-8.265005	3.212513
Trial2	1	1	noBlindfold	clockwise	practice	Guided	1	-0.5	-0.5	1.935944	-1.30348	-1.45435	-1.27118	1.11368694432518	-7.586376	-8.41735	3.196418
Trial2	1	1	noBlindfold	clockwise	practice	Guided	1	-0.5	-0.5	1.955948	-1.30364	-1.4543	-1.26919	1.1124255619306	-7.758779	-9.009802	2.883851
Trial2	1	1	noBlindfold	clockwise	practice	Guided	1	-0.5	-0.5	1.975937	-1.30385	-1.45459	-1.26839	1.11202419899469	-8.039076	-9.21716	3.046443
Trial2	1	1	noBlindfold	clockwise	practice	Guided	1	-0.5	-0.5	1.995941	-1.30391	-1.45459	-1.26739	1.11137695995081	-8.039403	-8.853225	3.358367
Trial2	1	1	noBlindfold	clockwise	practice	Guided	1	-0.5	-0.5	2.015945	-1.30394	-1.45448	-1.26602	1.1104530489139	-8.003467	-8.556999	3.419243
Trial2	1	1	noBlindfold	clockwise	practice	Guided	1	-0.5	-0.5	2.035934	-1.30396	-1.45436	-1.26441	1.10935760847638	-7.86992	-8.667026	3.317711
Trial2	1	1	noBlindfold	clockwise	practice	Guided	1	-0.5	-0.5	2.055939	-1.30394	-1.45436	-1.26104	1.10702360599698	-7.778446	-8.95902	3.108188
Trial2	1	1	noBlindfold	clockwise	practice	Guided	1	-0.5	-0.5	2.075943	-1.3039	-1.45456	-1.2595	1.10593640187975	-7.78355	-9.21716	3.126937
Trial2	1	1	noBlindfold	clockwise	practice	Guided	1	-0.5	-0.5	2.095947	-1.3039	-1.45459	-1.25776	1.10474219846459	-7.785229	-9.039425	3.237739
Trial2	1	1	noBlindfold	clockwise	practice	Guided	1	-0.5	-0.5	2.115936	-1.30389	-1.45454	-1.25577	1.10337090788459	-7.71943	-8.865921	3.339633
Trial2	1	1	noBlindfold	clockwise	practice	Guided	1	-0.5	-0.5	2.135941	-1.30387	-1.45446	-1.2536	1.10187108090338	-7.671624	-8.823603	3.365865
Trial2	1	1	noBlindfold	clockwise	practice	Guided	1	-0.5	-0.5	2.155945	-1.30385	-1.45443	-1.24804	1.09806124687989	-7.65187	-8.912471	3.4273
Trial2	1	1	noBlindfold	clockwise	practice	Guided	1	-0.5	-0.5	2.175949	-1.30382	-1.4545	-1.24498	1.09595701646701	-7.680623	-9.085974	3.480956
Trial2	1	1	noBlindfold	clockwise	practice	Guided	1	-0.5	-0.5	2.195938	-1.30383	-1.45452	-1.24135	1.09350016776589	-7.701416	-8.925166	3.627292
Trial2	1	1	noBlindfold	clockwise	practice	Guided	1	-0.5	-0.5	2.215942	-1.30384	-1.45447	-1.23693	1.09051568706966	-7.763352	-8.709344	3.766449
Trial2	1	1	noBlindfold	clockwise	practice	Guided	1	-0.5	-0.5	2.235947	-1.30387	-1.45437	-1.23179	1.08707111877363	-7.814323	-8.671258	3.976334
Trial2	1	1	noBlindfold	clockwise	practice	Guided	1	-0.5	-0.5	2.255936	-1.3039	-1.45433	-1.21831	1.07806515085251	-7.840967	-8.641635	4.184394
Trial2	1	1	noBlindfold	clockwise	practice	Guided	1	-0.5	-0.5	2.27594	-1.30392	-1.45431	-1.20987	1.07247508374236	-7.800808	-8.540072	4.163068
Trial2	1	1	noBlindfold	clockwise	practice	Guided	1	-0.5	-0.5	2.295944	-1.3039	-1.4543	-1.20062	1.06636001297242	-7.694365	-8.637404	4.248908
Trial2	1	1	noBlindfold	clockwise	practice	Guided	1	-0.5	-0.5	2.315948	-1.30386	-1.4543	-1.19024	1.05953863101661	-7.541714	-8.616245	4.399522
Trial2	1	1	noBlindfold	clockwise	practice	Guided	1	-0.5	-0.5	2.335938	-1.30381	-1.45428	-1.17883	1.05210292332715	-7.475318	-8.4639	4.239276
Trial2	1	1	noBlindfold	clockwise	practice	Guided	1	-0.5	-0.5	2.355942	-1.30375	-1.45425	-1.15237	1.03518148624505	-7.303697	-8.599317	4.232108
Trial2	1	1	noBlindfold	clockwise	practice	Guided	1	-0.5	-0.5	2.375946	-1.30362	-1.45431	-1.13876	1.02655714175211	-7.062559	-8.755894	4.018675
Trial2	1	1	noBlindfold	clockwise	practice	Guided	1	-0.5	-0.5	2.395935	-1.30356	-1.45436	-1.1235	1.01708452958126	-6.932546	-8.662794	3.987365
Trial2	1	1	noBlindfold	clockwise	practice	Guided	1	-0.5	-0.5	2.415939	-1.30349	-1.45436	-1.10789	1.00753477420948	-6.859598	-8.743199	4.144838
Trial2	1	1	noBlindfold	clockwise	practice	Guided	1	-0.5	-0.5	2.435944	-1.30344	-1.45436	-1.08746	0.995301604772769	-6.799624	-8.573927	3.926101
Trial2	1	1	noBlindfold	clockwise	practice	Guided	1	-0.5	-0.5	2.455948	-1.30338	-1.45434	-1.05493	0.976404996909309	-6.72477	-8.599317	3.997959
Trial2	1	1	noBlindfold	clockwise	practice	Guided	1	-0.5	-0.5	2.475937	-1.30332	-1.4543	-1.03705	0.966305139960678	-6.618402	-8.489291	3.653161
Trial2	1	1	noBlindfold	clockwise	practice	Guided	1	-0.5	-0.5	2.495941	-1.3033	-1.4543	-1.0181	0.955886169828275	-6.591703	-8.67549	3.767813
Trial2	1	1	noBlindfold	clockwise	practice	Guided	1	-0.5	-0.5	2.515945	-1.30326	-1.45434	-0.99797	0.945093082321726	-6.409283	-8.717808	3.862355
Trial2	1	1	noBlindfold	clockwise	practice	Guided	1	-0.5	-0.5	2.535934	-1.30321	-1.45437	-0.97842	0.934896813052964	-6.412223	-8.603549	3.862281
Trial2	1	1	noBlindfold	clockwise	practice	Guided	1	-0.5	-0.5	2.555939	-1.30318	-1.45437	-0.93544	0.91362250199928	-6.295402	-8.67549	4.042152
Trial2	1	1	noBlindfold	clockwise	practice	Guided	1	-0.5	-0.5	2.575943	-1.30317	-1.45423	-0.91357	0.903394779634975	-6.241168	-8.561231	3.626619
Trial2	1	1	noBlindfold	clockwise	practice	Guided	1	-0.5	-0.5	2.595947	-1.30314	-1.45424	-0.89075	0.893151435108899	-6.165507	-8.743199	3.577263
Trial2	1	1	noBlindfold	clockwise	practice	Guided	1	-0.5	-0.5	2.615936	-1.30309	-1.45435	-0.86765	0.88324402759658	-5.935864	-8.912471	3.585711
Trial2	1	1	noBlindfold	clockwise	practice	Guided	1	-0.5	-0.5	2.635941	-1.30302	-1.45441	-0.84547	0.874179963516764	-5.898111	-8.74743	3.776409
Trial2	1	1	noBlindfold	clockwise	practice	Guided	1	-0.5	-0.5	2.655945	-1.30297	-1.45437	-0.79845	0.856640707901282	-5.913952	-8.527377	3.39043
Trial2	1	1	noBlindfold	clockwise	practice	Guided	1	-0.5	-0.5	2.675949	-1.30288	-1.45444	-0.77537	0.848790321911819	-5.621592	-9.05212	3.171142
Trial2	1	1	noBlindfold	clockwise	practice	Guided	1	-0.5	-0.5	2.695938	-1.30282	-1.45452	-0.75217	0.841492496706038	-5.522152	-9.073279	3.479108
Trial2	1	1	noBlindfold	clockwise	practice	Guided	1	-0.5	-0.5	2.715942	-1.30278	-1.4545	-0.72806	0.834546072345776	-5.635696	-8.561231	3.418846
Trial2	1	1	noBlindfold	clockwise	practice	Guided	1	-0.5	-0.5	2.735947	-1.3028	-1.45433	-0.70383	0.828272060174586	-5.775128	-8.561231	3.247468
Trial2	1	1	noBlindfold	clockwise	practice	Guided	1	-0.5	-0.5	2.755936	-1.30283	-1.45429	-0.65611	0.8178669248237	-5.673802	-8.93363	3.184799
Trial2	1	1	noBlindfold	clockwise	practice	Guided	1	-0.5	-0.5	2.77594	-1.3028	-1.45449	-0.63305	0.813750716376348	-5.611632	-8.798212	3.68553
Trial2	1	1	noBlindfold	clockwise	practice	Guided	1	-0.5	-0.5	2.795944	-1.30282	-1.45439	-0.60905	0.810192444475343	-5.894066	-8.51045	3.408688
Trial2	1	1	noBlindfold	clockwise	practice	Guided	1	-0.5	-0.5	2.815948	-1.30286	-1.45431	-0.58428	0.807271418804685	-5.696769	-8.891312	3.258277
Trial2	1	1	noBlindfold	clockwise	practice	Guided	1	-0.5	-0.5	2.835938	-1.30283	-1.45439	-0.56024	0.805086852085629	-5.49279	-8.916702	3.235168
Trial2	1	1	noBlindfold	clockwise	practice	Guided	1	-0.5	-0.5	2.855942	-1.30277	-1.45447	-0.51073	0.802841606318408	-5.447721	-8.954789	3.605846
Trial2	1	1	noBlindfold	clockwise	practice	Guided	1	-0.5	-0.5	2.875946	-1.30275	-1.45434	-0.48621	0.802868428283526	-5.479976	-8.730503	3.211376
Trial2	1	1	noBlindfold	clockwise	practice	Guided	1	-0.5	-0.5	2.895935	-1.30273	-1.45438	-0.46104	0.803674858309971	-5.270292	-9.128292	3.108867
Trial2	1	1	noBlindfold	clockwise	practice	Guided	1	-0.5	-0.5	2.915939	-1.30267	-1.4545	-0.43572	0.805239745093641	-5.178431	-9.00557	3.491843
Trial2	1	1	noBlindfold	clockwise	practice	Guided	1	-0.5	-0.5	2.935944	-1.30262	-1.4545	-0.41166	0.807466966997506	-5.299436	-8.58239	3.482069
Trial2	1	1	noBlindfold	clockwise	practice	Guided	1	-0.5	-0.5	2.955948	-1.30262	-1.45439	-0.3613	0.81451620135722	-5.288362	-8.984411	3.294318
Trial2	1	1	noBlindfold	clockwise	practice	Guided	1	-0.5	-0.5	2.975937	-1.30256	-1.45451	-0.33646	0.819053015262	-4.969805	-9.073279	3.440957
Trial2	1	1	noBlindfold	clockwise	practice	Guided	1	-0.5	-0.5	2.995941	-1.30251	-1.45449	-0.31135	0.824385325098101	-5.094919	-8.671258	3.4687
Trial2	1	1	noBlindfold	clockwise	practice	Guided	1	-0.5	-0.5	3.015945	-1.30252	-1.45438	-0.2846	0.830924529520234	-5.057638	-8.798212	3.269387
Trial2	1	1	noBlindfold	clockwise	practice	Guided	1	-0.5	-0.5	3.035934	-1.30251	-1.45443	-0.26021	0.837568849552378	-4.892851	-9.14522	3.179582
Trial2	1	1	noBlindfold	clockwise	practice	Guided	1	-0.5	-0.5	3.055939	-1.30246	-1.45453	-0.2087	0.853696473579512	-4.798189	-9.191769	3.397504
Trial2	1	1	noBlindfold	clockwise	practice	Guided	1	-0.5	-0.5	3.075943	-1.30241	-1.45442	-0.18229	0.86301891767212	-4.923092	-8.848994	3.38103
Trial2	1	1	noBlindfold	clockwise	practice	Guided	1	-0.5	-0.5	3.095947	-1.30241	-1.45444	-0.15679	0.872728544161791	-4.702059	-9.174842	3.066625
Trial2	1	1	noBlindfold	clockwise	practice	Guided	1	-0.5	-0.5	3.115936	-1.30237	-1.45453	-0.13133	0.883014784867906	-4.594938	-9.259478	3.277754
Trial2	1	1	noBlindfold	clockwise	practice	Guided	1	-0.5	-0.5	3.135941	-1.30232	-1.45456	-0.10584	0.893912465277603	-4.565551	-8.734735	3.163258
Trial2	1	1	noBlindfold	clockwise	practice	Guided	1	-0.5	-0.5	3.155945	-1.3023	-1.45446	-0.05565	0.917132581286485	-4.552025	-8.997107	2.976268
Trial2	1	1	noBlindfold	clockwise	practice	Guided	1	-0.5	-0.5	3.175949	-1.30223	-1.45457	-0.030447	0.929544611179258	-4.196732	-9.255246	2.820074
Trial2	1	1	noBlindfold	clockwise	practice	Guided	1	-0.5	-0.5	3.195938	-1.30215	-1.45459	-0.0062113	0.941951124305041	-4.289369	-8.992875	3.0649
Trial2	1	1	noBlindfold	clockwise	practice	Guided	1	-0.5	-0.5	3.215942	-1.30214	-1.45449	0.018377	0.955061930019734	-4.27167	-8.984411	2.779425
Trial2	1	1	noBlindfold	clockwise	practice	Guided	1	-0.5	-0.5	3.235947	-1.30214	-1.45448	0.041684	0.967910188623666	-4.220816	-9.179074	2.568796
Trial2	1	1	noBlindfold	clockwise	practice	Guided	1	-0.5	-0.5	3.255936	-1.30212	-1.45454	0.087511	0.994266375502739	-4.107853	-9.081743	2.465502
Trial2	1	1	noBlindfold	clockwise	practice	Guided	1	-0.5	-0.5	3.27594	-1.3021	-1.45444	0.10943	1.00735755516379	-4.346657	-8.616245	2.49116
Trial2	1	1	noBlindfold	clockwise	practice	Guided	1	-0.5	-0.5	3.295944	-1.30214	-1.45438	0.13201	1.02120772279064	-4.271177	-8.942093	2.395974
Trial2	1	1	noBlindfold	clockwise	practice	Guided	1	-0.5	-0.5	3.315948	-1.30213	-1.45443	0.1521	1.03375389148028	-4.18392	-8.904007	2.471346
Trial2	1	1	noBlindfold	clockwise	practice	Guided	1	-0.5	-0.5	3.335938	-1.30211	-1.45446	0.17258	1.0467780300199	-4.157018	-8.942093	2.858942
Trial2	1	1	noBlindfold	clockwise	practice	Guided	1	-0.5	-0.5	3.355942	-1.3021	-1.45443	0.2139	1.07378653773208	-4.325771	-8.806676	3.160037
Trial2	1	1	noBlindfold	clockwise	practice	Guided	1	-0.5	-0.5	3.375946	-1.30217	-1.45436	0.23381	1.08717703132295	-4.447654	-8.806676	2.531948
Trial2	1	1	noBlindfold	clockwise	practice	Guided	1	-0.5	-0.5	3.395935	-1.30218	-1.45439	0.25417	1.10102916639203	-4.298623	-8.815139	2.853312
Trial2	1	1	noBlindfold	clockwise	practice	Guided	1	-0.5	-0.5	3.415939	-1.30217	-1.45441	0.27472	1.11519857827442	-4.277487	-8.823603	3.290458
Trial2	1	1	noBlindfold	clockwise	practice	Guided	1	-0.5	-0.5	3.435944	-1.30217	-1.45439	0.29426	1.12886035904948	-4.386089	-8.607781	3.262833
Trial2	1	1	noBlindfold	clockwise	practice	Guided	1	-0.5	-0.5	3.455948	-1.30218	-1.45431	0.3062	1.13729999197408	-4.350441	-8.476595	2.866482
Trial2	1	1	noBlindfold	clockwise	practice	Guided	1	-0.5	-0.5	3.475937	-1.30218	-1.45433	0.30544	1.13676138350583	-4.781346	-6.445331	7.754168
Trial2	1	1	noBlindfold	clockwise	practice	Guided	1	-0.5	-0.5	3.495941	-1.30235	-1.45387	0.30532	1.13679632624015	-6.457217	-6.496113	9.083389
Trial2	1	1	noBlindfold	clockwise	practice	Guided	1	-0.5	-0.5	3.515945	-1.30246	-1.45379	0.30526	1.13683140857947	-7.047962	-7.61754	9.342027
Trial2	1	1	noBlindfold	clockwise	practice	Guided	1	-0.5	-0.5	3.535934	-1.30253	-1.45376	0.30522	1.13685255979633	-7.507446	-6.555358	8.780883
Trial2	1	1	noBlindfold	clockwise	practice	Guided	1	-0.5	-0.5	3.555939	-1.3026	-1.45373	0.30517	1.1368665401884	-7.606482	-7.511745	9.715052
Trial2	1	1	noBlindfold	clockwise	practice	Guided	1	-0.5	-0.5	3.575943	-1.30271	-1.45375	0.30516	1.13693715110848	-6.728019	-7.435572	9.475144
Trial2	1	1	noBlindfold	clockwise	practice	Guided	1	-0.5	-0.5	3.595947	-1.30273	-1.45376	0.30514	1.13693702413794	-6.212088	-8.019561	9.852062
Trial2	1	1	noBlindfold	clockwise	practice	Guided	1	-0.5	-0.5	3.615936	-1.30275	-1.45377	0.30511	1.1369299120648	-5.838352	-8.29886	9.334835
Trial2	1	1	noBlindfold	clockwise	practice	Guided	1	-0.5	-0.5	3.635941	-1.30275	-1.45379	0.30509	1.13691577224931	-5.836711	-8.20576	9.158503
Trial2	1	1	noBlindfold	clockwise	practice	Guided	1	-0.5	-0.5	3.655945	-1.30276	-1.45381	0.30506	1.13690150698577	-6.001833	-8.455436	9.404621
Trial2	1	1	noBlindfold	clockwise	practice	Guided	1	-0.5	-0.5	3.675949	-1.30279	-1.45383	0.30506	1.13692280296095	-6.312423	-7.78258	9.915652
Trial2	1	1	noBlindfold	clockwise	practice	Guided	1	-0.5	-0.5	3.695938	-1.30281	-1.45384	0.30506	1.13693686020785	-6.399275	-7.812203	10.22919
Trial2	1	1	noBlindfold	clockwise	practice	Guided	1	-0.5	-0.5	3.715942	-1.30284	-1.45384	0.30507	1.13696516313371	-6.538947	-7.786812	10.28283
Trial2	1	1	noBlindfold	clockwise	practice	Guided	1	-0.5	-0.5	3.735947	-1.30288	-1.45385	0.30508	1.13700051608889	-6.602819	-7.934925	10.62347
Trial2	1	1	noBlindfold	clockwise	practice	Guided	1	-0.5	-0.5	3.755936	-1.30288	-1.45385	0.30508	1.13700051608889	-6.602819	-7.934925	10.62347
Trial2	1	1	noBlindfold	clockwise	practice	Guided	1	-0.5	-0.5	3.77594	-1.30291	-1.45385	0.30511	1.13704287368967	-6.547884	-8.019561	10.62347
Trial2	1	1	noBlindfold	clockwise	practice	Guided	1	-0.5	-0.5	3.795944	-1.30291	-1.45387	0.30512	1.13704996406296	-5.917084	-7.896839	10.55311
Trial2	1	1	noBlindfold	clockwise	practice	Guided	1	-0.5	-0.5	3.815948	-1.30291	-1.45387	0.30513	1.13705705448023	-5.590228	-7.854521	10.6356
Trial2	1	1	noBlindfold	clockwise	practice	Guided	1	-0.5	-0.5	3.835938	-1.3029	-1.45387	0.30515	1.13706422774141	-5.246508	-7.765653	10.84691
Trial2	1	1	noBlindfold	clockwise	practice	Guided	1	-0.5	-0.5	3.855942	-1.30288	-1.45387	0.30519	1.13707840709628	-4.842795	-7.554063	11.03677
Trial2	1	1	noBlindfold	clockwise	practice	Guided	1	-0.5	-0.5	3.875946	-1.30282	-1.45385	0.30522	1.13705723732975	-3.924461	-7.092797	11.31299
Trial2	1	1	noBlindfold	clockwise	practice	Guided	1	-0.5	-0.5	3.895935	-1.30277	-1.45383	0.30524	1.13703604929414	-3.401361	-6.93622	11.30671
Trial2	1	1	noBlindfold	clockwise	practice	Guided	1	-0.5	-0.5	3.915939	-1.3027	-1.45381	0.30526	1.13700089287497	-2.878833	-6.77118	11.17959
Trial2	1	1	noBlindfold	clockwise	practice	Guided	1	-0.5	-0.5	3.935944	-1.30262	-1.45378	0.30527	1.136951494536	-2.369032	-6.669617	11.09184
Trial2	1	1	noBlindfold	clockwise	practice	Guided	1	-0.5	-0.5	3.955948	-1.30252	-1.45374	0.3053	1.13690214838394	-1.886856	-6.60614	10.88596
Trial2	1	1	noBlindfold	clockwise	practice	Guided	1	-0.5	-0.5	3.975937	-1.30211	-1.45363	0.30532	1.13662688537088	-0.703851	-6.529967	10.86265
Trial2	1	1	noBlindfold	clockwise	practice	Guided	1	-0.5	-0.5	3.995941	-1.30179	-1.45356	0.30532	1.13640111595944	-0.050544	-6.428404	10.76286
Trial2	1	1	noBlindfold	clockwise	practice	Guided	1	-0.5	-0.5	4.015945	-1.30146	-1.45348	0.30533	1.13617542580796	0.452369	-6.339536	10.68505
Trial2	1	1	noBlindfold	clockwise	practice	Guided	1	-0.5	-0.5	4.035934	-1.30118	-1.45341	0.30533	1.13597791472685	0.943681	-6.204119	10.72905
Trial2	1	1	noBlindfold	clockwise	practice	Guided	1	-0.5	-0.5	4.055939	-1.30089	-1.45333	0.3053	1.13575209792416	1.399519	-6.08986	10.65532
Trial2	1	1	noBlindfold	clockwise	practice	Guided	1	-0.5	-0.5	4.075943	-1.30042	-1.45322	0.30526	1.13539240864609	2.233764	-6.13641	10.24351
Trial2	1	1	noBlindfold	clockwise	practice	Guided	1	-0.5	-0.5	4.095947	-1.3002	-1.45318	0.30522	1.13520891377647	2.620768	-6.034847	10.15193
Trial2	1	1	noBlindfold	clockwise	practice	Guided	1	-0.5	-0.5	4.115936	-1.29993	-1.45313	0.30513	1.13495483730648	2.928738	-6.081396	9.947611
Trial2	1	1	noBlindfold	clockwise	practice	Guided	1	-0.5	-0.5	4.135941	-1.29931	-1.45308	0.30502	1.13443978867233	3.211127	-6.051774	9.821062
Trial2	1	1	noBlindfold	clockwise	practice	Guided	1	-0.5	-0.5	4.155945	-1.29816	-1.45304	0.30482	1.13348778161089	3.3973	-6.005224	9.679123
Trial2	1	1	noBlindfold	clockwise	practice	Guided	1	-0.5	-0.5	4.175949	-1.2932	-1.453	0.30479	1.12997931029324	3.62176	-6.013688	9.568774
Trial2	1	1	noBlindfold	clockwise	practice	Guided	1	-0.5	-0.5	4.195938	-1.28934	-1.453	0.30477	1.12725880227603	3.698036	-5.99676	9.539703
Trial2	1	1	noBlindfold	clockwise	practice	Guided	1	-0.5	-0.5	4.215942	-1.28447	-1.45299	0.30474	1.12383255331333	3.755723	-5.890965	9.493537
Trial2	1	1	noBlindfold	clockwise	practice	Guided	1	-0.5	-0.5	4.235947	-1.27814	-1.45296	0.30468	1.11938003644725	3.742564	-5.882502	9.372645
Trial2	1	1	noBlindfold	clockwise	practice	Guided	1	-0.5	-0.5	4.255936	-1.27128	-1.45294	0.30459	1.11455729454212	3.783836	-5.802098	9.170609
Trial2	1	1	noBlindfold	clockwise	practice	Guided	1	-0.5	-0.5	4.27594	-1.2533	-1.45291	0.30459	1.10219139166977	3.990849	-5.857111	9.200566
Trial2	1	1	noBlindfold	clockwise	practice	Guided	1	-0.5	-0.5	4.295944	-1.24255	-1.45292	0.30461	1.09488711747453	4.052589	-5.852879	9.233599
Trial2	1	1	noBlindfold	clockwise	practice	Guided	1	-0.5	-0.5	4.315948	-1.23008	-1.45292	0.30462	1.08647602807611	4.135027	-5.793634	9.264731
Trial2	1	1	noBlindfold	clockwise	practice	Guided	1	-0.5	-0.5	4.335938	-1.21658	-1.45289	0.30463	1.07745822582528	4.195785	-5.687839	9.239866
Trial2	1	1	noBlindfold	clockwise	practice	Guided	1	-0.5	-0.5	4.355942	-1.20165	-1.45284	0.30476	1.06768507884522	4.283409	-5.598971	9.335776
Trial2	1	1	noBlindfold	clockwise	practice	Guided	1	-0.5	-0.5	4.375946	-1.16742	-1.45278	0.30478	1.04552396179145	4.355715	-5.510103	9.534301
Trial2	1	1	noBlindfold	clockwise	practice	Guided	1	-0.5	-0.5	4.395935	-1.14747	-1.45276	0.30481	1.0329261898089	4.38877	-5.505872	9.599226
Trial2	1	1	noBlindfold	clockwise	practice	Guided	1	-0.5	-0.5	4.415939	-1.12659	-1.45274	0.30485	1.01999930732445	4.35589	-5.298513	9.681589
Trial2	1	1	noBlindfold	clockwise	practice	Guided	1	-0.5	-0.5	4.435944	-1.10426	-1.45269	0.30492	1.00649209813869	4.303377	-5.417004	9.879708
Trial2	1	1	noBlindfold	clockwise	practice	Guided	1	-0.5	-0.5	4.455948	-1.0798	-1.45272	0.30497	0.992040697796522	4.20326	-5.497408	9.954679
Trial2	1	1	noBlindfold	clockwise	practice	Guided	1	-0.5	-0.5	4.475937	-1.02772	-1.45278	0.30495	0.962513829595558	4.151007	-5.467785	9.899992
Trial2	1	1	noBlindfold	clockwise	practice	Guided	1	-0.5	-0.5	4.495941	-0.9995	-1.45276	0.30496	0.947344108465797	4.160146	-5.692071	9.910486
Trial2	1	1	noBlindfold	clockwise	practice	Guided	1	-0.5	-0.5	4.515945	-0.97013	-1.45281	0.30499	0.932218362495863	4.032494	-5.628594	9.952755
Trial2	1	1	noBlindfold	clockwise	practice	Guided	1	-0.5	-0.5	4.535934	-0.94157	-1.45282	0.30503	0.918181564516173	3.884521	-5.57358	10.06614
Trial2	1	1	noBlindfold	clockwise	practice	Guided	1	-0.5	-0.5	4.555939	-0.91131	-1.4528	0.30502	0.904009478842359	3.712298	-5.488944	10.02764
Trial2	1	1	noBlindfold	clockwise	practice	Guided	1	-0.5	-0.5	4.575943	-0.84874	-1.45276	0.30501	0.877303088038851	3.695192	-5.45509	9.981908
Trial2	1	1	noBlindfold	clockwise	practice	Guided	1	-0.5	-0.5	4.595947	-0.81549	-1.45277	0.30502	0.864633536495244	3.70085	-5.814793	10.12191
Trial2	1	1	noBlindfold	clockwise	practice	Guided	1	-0.5	-0.5	4.615936	-0.78159	-1.45284	0.30498	0.85281049229053	3.522601	-5.755548	9.941444
Trial2	1	1	noBlindfold	clockwise	practice	Guided	1	-0.5	-0.5	4.635941	-0.7482499	-1.45288	0.30496	0.84237082709206	3.395455	-5.696303	9.975601
Trial2	1	1	noBlindfold	clockwise	practice	Guided	1	-0.5	-0.5	4.655945	-0.7145799	-1.45282	0.30484	0.832953764468273	3.339783	-5.404308	9.827722
Trial2	1	1	noBlindfold	clockwise	practice	Guided	1	-0.5	-0.5	4.675949	-0.64635	-1.45273	0.30478	0.817978721522524	3.108183	-5.50164	9.497155
Trial2	1	1	noBlindfold	clockwise	practice	Guided	1	-0.5	-0.5	4.695938	-0.61094	-1.45275	0.30478	0.812390631271953	3.05937	-5.62013	9.553046
Trial2	1	1	noBlindfold	clockwise	practice	Guided	1	-0.5	-0.5	4.715942	-0.57651	-1.4528	0.30481	0.808438549854389	3.23722	-5.675144	9.646715
Trial2	1	1	noBlindfold	clockwise	practice	Guided	1	-0.5	-0.5	4.735947	-0.54084	-1.45283	0.30481	0.805845530614237	3.228424	-5.687839	9.623839
Trial2	1	1	noBlindfold	clockwise	practice	Guided	1	-0.5	-0.5	4.755936	-0.50496	-1.45282	0.30489	0.804905289223783	3.138683	-5.535494	9.628973
Trial2	1	1	noBlindfold	clockwise	practice	Guided	1	-0.5	-0.5	4.77594	-0.43532	-1.45277	0.30499	0.807584294953424	2.725554	-5.751316	10.00187
Trial2	1	1	noBlindfold	clockwise	practice	Guided	1	-0.5	-0.5	4.795944	-0.39986	-1.45284	0.30508	0.811284057266126	2.761323	-5.827488	10.20713
Trial2	1	1	noBlindfold	clockwise	practice	Guided	1	-0.5	-0.5	4.815948	-0.36682	-1.45289	0.30513	0.816070611581106	2.654583	-5.738621	10.27141
Trial2	1	1	noBlindfold	clockwise	practice	Guided	1	-0.5	-0.5	4.835938	-0.33215	-1.45287	0.30518	0.822489163465279	2.632237	-5.675144	10.39195
Trial2	1	1	noBlindfold	clockwise	practice	Guided	1	-0.5	-0.5	4.855942	-0.29894	-1.45286	0.30528	0.830000602879563	2.641499	-5.768243	10.52224
Trial2	1	1	noBlindfold	clockwise	practice	Guided	1	-0.5	-0.5	4.875946	-0.23284	-1.45291	0.30532	0.848477906959547	2.627829	-5.87827	10.65344
Trial2	1	1	noBlindfold	clockwise	practice	Guided	1	-0.5	-0.5	4.895935	-0.20098	-1.45294	0.30539	0.859107681538774	2.556025	-5.988297	10.79093
Trial2	1	1	noBlindfold	clockwise	practice	Guided	1	-0.5	-0.5	4.915939	-0.16971	-1.45298	0.30543	0.870522236412283	2.492951	-5.916356	10.85541
Trial2	1	1	noBlindfold	clockwise	practice	Guided	1	-0.5	-0.5	4.935944	-0.1381	-1.45297	0.30546	0.883027424568615	2.651964	-5.806329	10.91119
Trial2	1	1	noBlindfold	clockwise	practice	Guided	1	-0.5	-0.5	4.955948	-0.10788	-1.45292	0.30545	0.895827986694693	2.707418	-5.742852	10.93638
Trial2	1	1	noBlindfold	clockwise	practice	Guided	1	-0.5	-0.5	4.975937	-0.04779	-1.4529	0.30545	0.923711846777245	2.458867	-5.780939	10.87115
Trial2	1	1	noBlindfold	clockwise	practice	Guided	1	-0.5	-0.5	4.995941	-0.018963	-1.4529	0.30548	0.938186885094709	2.648399	-5.886734	11.00233
Trial2	1	1	noBlindfold	clockwise	practice	Guided	1	-0.5	-0.5	5.015945	0.010284	-1.45294	0.30547	0.9535049371475	2.851221	-5.933283	10.94519
Trial2	1	1	noBlindfold	clockwise	practice	Guided	1	-0.5	-0.5	5.035934	0.037564	-1.45297	0.30539	0.968311987362471	3.034422	-5.92482	10.71148
Trial2	1	1	noBlindfold	clockwise	practice	Guided	1	-0.5	-0.5	5.055939	0.066468	-1.45296	0.30532	0.984594479638745	3.031435	-5.907893	10.68946
Trial2	1	1	noBlindfold	clockwise	practice	Guided	1	-0.5	-0.5	5.075943	0.12246	-1.45295	0.30535	1.01786299380497	3.011005	-5.929052	10.72085
Trial2	1	1	noBlindfold	clockwise	practice	Guided	1	-0.5	-0.5	5.095947	0.15119	-1.45295	0.30536	1.03568968603466	3.025206	-5.929052	10.72522
Trial2	1	1	noBlindfold	clockwise	practice	Guided	1	-0.5	-0.5	5.115936	0.17906	-1.45293	0.30535	1.05342827548867	3.133006	-5.751316	10.6397
Trial2	1	1	noBlindfold	clockwise	practice	Guided	1	-0.5	-0.5	5.135941	0.20695	-1.45287	0.30535	1.07161884390067	2.98185	-5.539726	10.69328
Trial2	1	1	noBlindfold	clockwise	practice	Guided	1	-0.5	-0.5	5.155945	0.23565	-1.45279	0.30524	1.09068436906027	2.778051	-5.539726	10.78284
Trial2	1	1	noBlindfold	clockwise	practice	Guided	1	-0.5	-0.5	5.175949	0.29082	-1.45273	0.30518	1.12858809229681	2.91974	-5.459322	10.17302
Trial2	1	1	noBlindfold	clockwise	practice	Guided	1	-0.5	-0.5	5.195938	0.30931	-1.45274	0.30515	1.14159939766556	4.524811	-5.827488	9.979605
Trial2	1	1	noBlindfold	clockwise	practice	Guided	1	-0.5	-0.5	5.215942	0.30786	-1.45277	0.30502	1.14048016836929	12.73698	-6.568053	9.257554
Trial2	1	1	noBlindfold	clockwise	practice	Guided	1	-0.5	-0.5	5.235947	0.30702	-1.45288	0.30458	1.13957460286168	10.47449	-7.219751	7.580456
Trial2	1	1	noBlindfold	clockwise	practice	Guided	1	-0.5	-0.5	5.255936	0.30619	-1.45305	0.30356	1.13826664096564	6.667605	-7.325546	6.131947
Trial2	1	1	noBlindfold	clockwise	practice	Guided	1	-0.5	-0.5	5.27594	0.30314	-1.45325	0.30359	1.13612973305226	1.753234	-5.861343	6.819896
Trial2	1	1	noBlindfold	clockwise	practice	Guided	1	-0.5	-0.5	5.295944	0.30213	-1.45306	0.30401	1.13571327592136	1.481798	-4.98536	8.831026
Trial2	1	1	noBlindfold	clockwise	practice	Guided	1	-0.5	-0.5	5.315948	0.30173	-1.45276	0.30467	1.13589824484076	2.432496	-4.02051	10.95797
Trial2	1	1	noBlindfold	clockwise	practice	Guided	1	-0.5	-0.5	5.335938	0.30166	-1.45252	0.30504	1.13611098148838	3.637697	-3.918947	11.87803
Trial2	1	1	noBlindfold	clockwise	practice	Guided	1	-0.5	-0.5	5.355942	0.3017	-1.45247	0.30501	1.13611795913014	4.385161	-4.786466	10.9606
Trial2	1	1	noBlindfold	clockwise	practice	Guided	1	-0.5	-0.5	5.375946	0.30174	-1.45258	0.30494	1.13609658065621	3.934884	-7.025088	8.584332
Trial2	1	1	noBlindfold	clockwise	practice	Guided	1	-0.5	-0.5	5.395935	0.30175	-1.45276	0.30488	1.1360611219629	3.602052	-7.113956	8.308156
Trial2	1	1	noBlindfold	clockwise	practice	Guided	1	-0.5	-0.5	5.415939	0.30175	-1.45287	0.30486	1.13604695426211	3.610915	-6.847352	8.859535
Trial2	1	1	noBlindfold	clockwise	practice	Guided	1	-0.5	-0.5	5.435944	0.30176	-1.4529	0.30486	1.13605402123518	3.890301	-6.436868	9.569436
Trial2	1	1	noBlindfold	clockwise	practice	Guided	1	-0.5	-0.5	5.455948	0.30177	-1.45291	0.30486	1.1360610672197	4.140737	-6.017919	9.892096
Trial2	1	1	noBlindfold	clockwise	practice	Guided	1	-0.5	-0.5	5.475937	0.3018	-1.45292	0.30482	1.13605391350864	3.919098	-6.424172	9.037046
Trial2	1	1	noBlindfold	clockwise	practice	Guided	1	-0.5	-0.5	5.495941	0.3018	-1.45295	0.30479	1.13603267402872	3.782126	-6.648458	8.504286
Trial2	1	1	noBlindfold	clockwise	practice	Guided	1	-0.5	-0.5	5.515945	0.30181	-1.45297	0.30475	1.13601136679273	3.861149	-6.593444	8.372876
Trial2	1	1	noBlindfold	clockwise	practice	Guided	1	-0.5	-0.5	5.535934	0.30182	-1.45299	0.30471	1.13599010280181	4.177678	-6.449563	8.317648
Trial2	1	1	noBlindfold	clockwise	practice	Guided	1	-0.5	-0.5	5.555939	0.30184	-1.453	0.30459	1.13591920671137	4.419528	-6.428404	8.134484
Trial2	1	1	noBlindfold	clockwise	practice	Guided	1	-0.5	-0.5	5.575943	0.30187	-1.45304	0.30449	1.13586955169969	4.34416	-6.788107	7.178057
Trial2	1	1	noBlindfold	clockwise	practice	Guided	1	-0.5	-0.5	5.595947	0.30189	-1.45308	0.30434	1.13577746087806	4.166687	-7.02932	6.689762
Trial2	1	1	noBlindfold	clockwise	practice	Guided	1	-0.5	-0.5	5.615936	0.3019	-1.45312	0.3042	1.13568536079707	4.038498	-7.211287	6.390546
Trial2	1	1	noBlindfold	clockwise	practice	Guided	1	-0.5	-0.5	5.635941	0.3019	-1.45316	0.3041	1.13561453937667	4.118194	-7.338241	6.246458
Trial2	1	1	noBlindfold	clockwise	practice	Guided	1	-0.5	-0.5	5.655945	0.30192	-1.4532	0.30383	1.13543751325058	4.34268	-7.363632	6.011722
Trial2	1	1	noBlindfold	clockwise	practice	Guided	1	-0.5	-0.5	5.675949	0.30196	-1.45329	0.30362	1.13531711400582	4.490982	-7.587917	5.130621
Trial2	1	1	noBlindfold	clockwise	practice	Guided	1	-0.5	-0.5	5.695938	0.30199	-1.45338	0.30336	1.13515427586013	4.400728	-7.837593	4.596103
Trial2	1	1	noBlindfold	clockwise	practice	Guided	1	-0.5	-0.5	5.715942	0.30201	-1.4535	0.30306	1.13495612054026	4.257866	-8.04072	3.847375
Trial2	1	1	noBlindfold	clockwise	practice	Guided	1	-0.5	-0.5	5.735947	0.30202	-1.45363	0.30276	1.13475093285034	4.173451	-8.29886	3.210988
Trial2	1	1	noBlindfold	clockwise	practice	Guided	1	-0.5	-0.5	5.755936	0.30203	-1.45377	0.30208	1.13427706110063	4.229652	-8.506218	2.469711
Trial2	1	1	noBlindfold	clockwise	practice	Guided	1	-0.5	-0.5	5.77594	0.30208	-1.45406	0.30172	1.13405788336221	4.564084	-8.975948	0.884021
Trial2	1	1	noBlindfold	clockwise	practice	Guided	1	-0.5	-0.5	5.795944	0.30212	-1.45422	0.30133	1.13381050610705	4.619246	-9.225624	0.055493
Trial2	1	1	noBlindfold	clockwise	practice	Guided	1	-0.5	-0.5	5.815948	0.30216	-1.45439	0.30094	1.13356321045189	4.627478	-9.479532	-0.867017
Trial2	1	1	noBlindfold	clockwise	practice	Guided	1	-0.5	-0.5	5.835938	0.30219	-1.45455	0.30054	1.13330185621166	4.569671	-9.699585	-1.772734
Trial2	1	1	noBlindfold	clockwise	practice	Guided	1	-0.5	-0.5	5.855942	0.30221	-1.45471	0.29937	1.13248985486256	4.588786	-9.940798	-2.611247
Trial2	1	1	noBlindfold	clockwise	practice	Guided	1	-0.5	-0.5	5.875946	0.30225	-1.45498	0.29782	1.13142468348275	4.69779	-10.23279	-3.94414
Trial2	1	1	noBlindfold	clockwise	practice	Guided	1	-0.5	-0.5	5.895935	0.30229	-1.45508	0.29517	1.12958601957046	4.75226	-10.24549	-4.33112
Trial2	1	1	noBlindfold	clockwise	practice	Guided	1	-0.5	-0.5	5.915939	0.30233	-1.45512	0.29128	1.12687951845767	4.7265	-10.25395	-4.485087
Trial2	1	1	noBlindfold	clockwise	practice	Guided	1	-0.5	-0.5	5.935944	0.30234	-1.45512	0.28591	1.12312244272021	4.628519	-10.13546	-4.558247
Trial2	1	1	noBlindfold	clockwise	practice	Guided	1	-0.5	-0.5	5.955948	0.30232	-1.45507	0.27043	1.11233078300934	4.545967	-10.00428	-4.710685
Trial2	1	1	noBlindfold	clockwise	practice	Guided	1	-0.5	-0.5	5.975937	0.30226	-1.455	0.26075	1.10560464638088	4.406683	-9.940798	-4.956822
Trial2	1	1	noBlindfold	clockwise	practice	Guided	1	-0.5	-0.5	5.995941	0.30222	-1.45497	0.24863	1.09727107544927	4.370072	-9.881553	-5.077898
Trial2	1	1	noBlindfold	clockwise	practice	Guided	1	-0.5	-0.5	6.015945	0.30218	-1.45495	0.23451	1.08765697102758	4.30091	-10.00428	-5.30665
Trial2	1	1	noBlindfold	clockwise	practice	Guided	1	-0.5	-0.5	6.035934	0.30217	-1.45499	0.21952	1.0775832723013	4.376689	-10.15239	-5.150702
Trial2	1	1	noBlindfold	clockwise	practice	Guided	1	-0.5	-0.5	6.055939	0.30219	-1.45502	0.18353	1.05390799889944	4.485216	-9.940798	-4.953361
Trial2	1	1	noBlindfold	clockwise	practice	Guided	1	-0.5	-0.5	6.075943	0.30223	-1.45495	0.1632	1.04086848436383	4.473929	-9.936566	-5.344634
Trial2	1	1	noBlindfold	clockwise	practice	Guided	1	-0.5	-0.5	6.095947	0.30224	-1.45499	0.13933	1.02583226741285	4.532941	-10.55018	-5.866822
Trial2	1	1	noBlindfold	clockwise	practice	Guided	1	-0.5	-0.5	6.115936	0.30225	-1.45519	0.1148	1.01073443468569	4.552651	-10.3132	-5.780934
Trial2	1	1	noBlindfold	clockwise	practice	Guided	1	-0.5	-0.5	6.135941	0.30226	-1.45517	0.089632	0.995633958269088	4.499298	-10.00004	-5.098152
Trial2	1	1	noBlindfold	clockwise	practice	Guided	1	-0.5	-0.5	6.155945	0.30226	-1.45504	0.033675	0.963550768683152	4.597233	-9.919639	-4.34974
Trial2	1	1	noBlindfold	clockwise	practice	Guided	1	-0.5	-0.5	6.175949	0.30222	-1.45498	0.0040604	0.947435402435091	4.417042	-10.5798	-5.188093
Trial2	1	1	noBlindfold	clockwise	practice	Guided	1	-0.5	-0.5	6.195938	0.30221	-1.45518	-0.027525	0.931006721919895	4.440581	-10.29204	-4.876468
Trial2	1	1	noBlindfold	clockwise	practice	Guided	1	-0.5	-0.5	6.215942	0.30221	-1.45515	-0.058935	0.91546666899589	4.32275	-9.551472	-4.328478
Trial2	1	1	noBlindfold	clockwise	practice	Guided	1	-0.5	-0.5	6.235947	0.30218	-1.45493	-0.092302	0.899839095309337	4.200634	-10.18624	-4.45434
Trial2	1	1	noBlindfold	clockwise	practice	Guided	1	-0.5	-0.5	6.255936	0.30214	-1.45503	-0.15875	0.871711041393942	4.311829	-10.55441	-4.500758
Trial2	1	1	noBlindfold	clockwise	practice	Guided	1	-0.5	-0.5	6.27594	0.3021	-1.45499	-0.19336	0.858715612712457	3.898298	-9.915407	-3.758302
Trial2	1	1	noBlindfold	clockwise	practice	Guided	1	-0.5	-0.5	6.295944	0.30203	-1.45497	-0.22588	0.847581201007521	4.185812	-10.32589	-3.472301
Trial2	1	1	noBlindfold	clockwise	practice	Guided	1	-0.5	-0.5	6.315948	0.30202	-1.45506	-0.26004	0.83714805303124	4.003537	-9.606486	-3.138934
Trial2	1	1	noBlindfold	clockwise	practice	Guided	1	-0.5	-0.5	6.335938	0.302	-1.45488	-0.29289	0.828310673987888	3.873824	-9.602254	-3.014853
Trial2	1	1	noBlindfold	clockwise	practice	Guided	1	-0.5	-0.5	6.355942	0.30197	-1.45482	-0.35775	0.814488153310692	4.044794	-9.961957	-2.934192
Trial2	1	1	noBlindfold	clockwise	practice	Guided	1	-0.5	-0.5	6.375946	0.30201	-1.4548	-0.38868	0.809698824428473	3.904781	-9.284869	-2.643188
Trial2	1	1	noBlindfold	clockwise	practice	Guided	1	-0.5	-0.5	6.395935	0.302	-1.45473	-0.41884	0.806096128157611	4.059744	-9.826539	-2.708756
Trial2	1	1	noBlindfold	clockwise	practice	Guided	1	-0.5	-0.5	6.415939	0.30202	-1.45485	-0.44869	0.80365961101032	4.082913	-9.559936	-2.043407
Trial2	1	1	noBlindfold	clockwise	practice	Guided	1	-0.5	-0.5	6.435944	0.30202	-1.45477	-0.47673	0.802357493509633	3.88536	-8.950557	-2.357527
Trial2	1	1	noBlindfold	clockwise	practice	Guided	1	-0.5	-0.5	6.455948	0.30198	-1.45466	-0.53064	0.802565112766909	3.931173	-9.64034	-2.55297
Trial2	1	1	noBlindfold	clockwise	practice	Guided	1	-0.5	-0.5	6.475937	0.30193	-1.4548	-0.55718	0.803965947421685	3.84574	-9.204465	-2.358315
Trial2	1	1	noBlindfold	clockwise	practice	Guided	1	-0.5	-0.5	6.495941	0.3019	-1.45467	-0.58251	0.806133678864332	3.812827	-9.348346	-2.682384
Trial2	1	1	noBlindfold	clockwise	practice	Guided	1	-0.5	-0.5	6.515945	0.30186	-1.45468	-0.60754	0.809039134487379	3.759805	-9.737672	-2.999019
Trial2	1	1	noBlindfold	clockwise	practice	Guided	1	-0.5	-0.5	6.535934	0.30186	-1.45481	-0.63269	0.812764474289029	3.683322	-9.559936	-2.614597
Trial2	1	1	noBlindfold	clockwise	practice	Guided	1	-0.5	-0.5	6.555939	0.30184	-1.45476	-0.6801	0.821817142598402	3.493401	-8.658563	-2.474403
Trial2	1	1	noBlindfold	clockwise	practice	Guided	1	-0.5	-0.5	6.575943	0.30178	-1.45461	-0.70431	0.827401789404224	3.577925	-9.674195	-3.05205
Trial2	1	1	noBlindfold	clockwise	practice	Guided	1	-0.5	-0.5	6.595947	0.30178	-1.45474	-0.72755	0.833444755862097	3.476016	-9.386432	-2.963995
Trial2	1	1	noBlindfold	clockwise	practice	Guided	1	-0.5	-0.5	6.615936	0.30176	-1.45469	-0.75058	0.840005618552887	3.403808	-8.904007	-2.781356
Trial2	1	1	noBlindfold	clockwise	practice	Guided	1	-0.5	-0.5	6.635941	0.30173	-1.45453	-0.77465	0.847468945896522	3.409616	-9.132524	-3.395848
Trial2	1	1	noBlindfold	clockwise	practice	Guided	1	-0.5	-0.5	6.655945	0.30172	-1.45458	-0.82353	0.864538385788695	3.431965	-9.657267	-3.949431
Trial2	1	1	noBlindfold	clockwise	practice	Guided	1	-0.5	-0.5	6.675949	0.30171	-1.45475	-0.84775	0.873881575266612	3.364509	-8.853225	-2.988502
Trial2	1	1	noBlindfold	clockwise	practice	Guided	1	-0.5	-0.5	6.695938	0.30168	-1.4545	-0.8724	0.883952834727924	3.373265	-8.650099	-3.391047
Trial2	1	1	noBlindfold	clockwise	practice	Guided	1	-0.5	-0.5	6.715942	0.30166	-1.45442	-0.89851	0.895247988665263	3.363171	-9.534545	-3.946935
Trial2	1	1	noBlindfold	clockwise	practice	Guided	1	-0.5	-0.5	6.735947	0.30165	-1.45465	-0.9243	0.90701334360713	3.391344	-9.35681	-3.734424
Trial2	1	1	noBlindfold	clockwise	practice	Guided	1	-0.5	-0.5	6.755936	0.30164	-1.45466	-0.97719	0.932918543537929	3.164907	-8.760126	-3.076029
Trial2	1	1	noBlindfold	clockwise	practice	Guided	1	-0.5	-0.5	6.77594	0.30157	-1.45439	-1.00384	0.946767752471142	3.163935	-9.576863	-3.614583
Trial2	1	1	noBlindfold	clockwise	practice	Guided	1	-0.5	-0.5	6.795944	0.30158	-1.45466	-1.03056	0.961261903248786	3.264192	-9.801149	-3.326909
Trial2	1	1	noBlindfold	clockwise	practice	Guided	1	-0.5	-0.5	6.815948	0.30159	-1.45484	-1.05724	0.976249429733878	3.289379	-9.3822	-3.110332
Trial2	1	1	noBlindfold	clockwise	practice	Guided	1	-0.5	-0.5	6.835938	0.3016	-1.45475	-1.08498	0.992352854587392	3.261747	-9.179074	-3.422031
Trial2	1	1	noBlindfold	clockwise	practice	Guided	1	-0.5	-0.5	6.855942	0.30157	-1.45472	-1.13916	1.0252024263858	3.144576	-10.05083	-3.714788
Trial2	1	1	noBlindfold	clockwise	practice	Guided	1	-0.5	-0.5	6.875946	0.3015	-1.45505	-1.16726	1.04289894693143	2.896137	-9.606486	-2.686109
Trial2	1	1	noBlindfold	clockwise	practice	Guided	1	-0.5	-0.5	6.895935	0.30141	-1.45486	-1.19275	1.05932077399235	2.632474	-9.564168	-2.86536
Trial2	1	1	noBlindfold	clockwise	practice	Guided	1	-0.5	-0.5	6.915939	0.30132	-1.45481	-1.21883	1.0764897930794	2.43349	-9.99158	-2.979983
Trial2	1	1	noBlindfold	clockwise	practice	Guided	1	-0.5	-0.5	6.935944	0.30125	-1.45493	-1.245	1.09408708019043	2.40306	-10.07622	-2.46609
Trial2	1	1	noBlindfold	clockwise	practice	Guided	1	-0.5	-0.5	6.955948	0.30121	-1.45497	-1.29429	1.1281994544221	2.369211	-9.449909	-2.51472
Trial2	1	1	noBlindfold	clockwise	practice	Guided	1	-0.5	-0.5	6.975937	0.30114	-1.45479	-1.30808	1.13790093358543	2.390228	-10.06352	-2.898391
Trial2	1	1	noBlindfold	clockwise	practice	Guided	1	-0.5	-0.5	6.995941	0.30114	-1.45482	-1.30697	1.13711296603531	2.691114	-6.161801	-10.70886
Trial2	1	1	noBlindfold	clockwise	practice	Guided	1	-0.5	-0.5	7.015945	0.30117	-1.45483	-1.30547	1.13607009453642	2.994029	-11.52772	-7.485635
Trial2	1	1	noBlindfold	clockwise	practice	Guided	1	-0.5	-0.5	7.035934	0.30128	-1.45551	-1.30512	1.13589956675683	2.502099	-13.58438	-7.203869
Trial2	1	1	noBlindfold	clockwise	practice	Guided	1	-0.5	-0.5	7.055939	0.30133	-1.45592	-1.30417	1.13526172230123	3.5734	-11.31613	-6.82215
Trial2	1	1	noBlindfold	clockwise	practice	Guided	1	-0.5	-0.5	7.075943	0.30146	-1.45551	-1.30378	1.13507724486163	3.439409	-10.00428	-4.498046
Trial2	1	1	noBlindfold	clockwise	practice	Guided	1	-0.5	-0.5	7.095947	0.3015	-1.4554	-1.30366	1.13502048378668	3.621557	-10.28781	-4.702247
Trial2	1	1	noBlindfold	clockwise	practice	Guided	1	-0.5	-0.5	7.115936	0.30151	-1.45538	-1.30356	1.13495682447251	3.269082	-10.41899	-4.678699
Trial2	1	1	noBlindfold	clockwise	practice	Guided	1	-0.5	-0.5	7.135941	0.30151	-1.45536	-1.30348	1.13490010821636	2.880891	-10.46131	-5.020906
Trial2	1	1	noBlindfold	clockwise	practice	Guided	1	-0.5	-0.5	7.155945	0.30151	-1.45535	-1.30333	1.13479402600582	2.533911	-10.15662	-5.234363
Trial2	1	1	noBlindfold	clockwise	practice	Guided	1	-0.5	-0.5	7.175949	0.30146	-1.45529	-1.30325	1.13470207994157	1.935875	-9.864626	-4.805953
Trial2	1	1	noBlindfold	clockwise	practice	Guided	1	-0.5	-0.5	7.195938	0.30144	-1.45526	-1.30318	1.13463833605404	2.148886	-10.07198	-4.722143
Trial2	1	1	noBlindfold	clockwise	practice	Guided	1	-0.5	-0.5	7.215942	0.30142	-1.45525	-1.30313	1.13458876960425	2.432322	-10.34705	-4.827753
Trial2	1	1	noBlindfold	clockwise	practice	Guided	1	-0.5	-0.5	7.235947	0.30142	-1.45525	-1.30309	1.13456050148988	2.797669	-10.55864	-4.944996
Trial2	1	1	noBlindfold	clockwise	practice	Guided	1	-0.5	-0.5	7.255936	0.30142	-1.45525	-1.30304	1.13452506185977	3.015529	-10.65597	-5.197515
Trial2	1	1	noBlindfold	clockwise	practice	Guided	1	-0.5	-0.5	7.27594	0.30143	-1.45526	-1.30302	1.13451802326973	2.986928	-10.6602	-5.435868
Trial2	1	1	noBlindfold	clockwise	practice	Guided	1	-0.5	-0.5	7.295944	0.30143	-1.45526	-1.303	1.13450384798988	2.771143	-10.55441	-5.338917
Trial2	1	1	noBlindfold	clockwise	practice	Guided	1	-0.5	-0.5	7.315948	0.30142	-1.45526	-1.30297	1.13447561698011	2.519065	-10.36398	-5.082542
Trial2	1	1	noBlindfold	clockwise	practice	Guided	1	-0.5	-0.5	7.335938	0.30141	-1.45525	-1.30293	1.13444019331959	2.233179	-10.18201	-4.929194
Trial2	1	1	noBlindfold	clockwise	practice	Guided	1	-0.5	-0.5	7.355942	0.30139	-1.45524	-1.30286	1.13437645537557	2.049295	-10.05929	-4.784331
Trial2	1	1	noBlindfold	clockwise	practice	Guided	1	-0.5	-0.5	7.375946	0.30135	-1.45521	-1.30283	1.13432702369201	1.89529	-10.24549	-4.748366
Trial2	1	1	noBlindfold	clockwise	practice	Guided	1	-0.5	-0.5	7.395935	0.30133	-1.45521	-1.3028	1.13429171926876	1.821982	-10.29204	-4.819167
Trial2	1	1	noBlindfold	clockwise	practice	Guided	1	-0.5	-0.5	7.415939	0.30131	-1.4552	-1.30278	1.13426341765256	1.790082	-10.30473	-4.884165
Trial2	1	1	noBlindfold	clockwise	practice	Guided	1	-0.5	-0.5	7.435944	0.30129	-1.4552	-1.30275	1.13422802890191	1.707956	-10.27511	-4.828134
Trial2	1	1	noBlindfold	clockwise	practice	Guided	1	-0.5	-0.5	7.455948	0.30127	-1.4552	-1.30271	1.13418563751842	1.569155	-10.30473	-4.749169
Trial2	1	1	noBlindfold	clockwise	practice	Guided	1	-0.5	-0.5	7.475937	0.30121	-1.45519	-1.30268	1.13412190957155	1.147551	-10.23702	-4.69462
Trial2	1	1	noBlindfold	clockwise	practice	Guided	1	-0.5	-0.5	7.495941	0.30117	-1.45518	-1.30266	1.13407954405891	0.858071	-10.15662	-4.660012
Trial2	1	1	noBlindfold	clockwise	practice	Guided	1	-0.5	-0.5	7.515945	0.30111	-1.45517	-1.30264	1.13402298854634	0.463519	-10.15662	-4.646686
Trial2	1	1	noBlindfold	clockwise	practice	Guided	1	-0.5	-0.5	7.535934	0.30097	-1.45516	-1.30261	1.13390292593133	0.04647	-10.11007	-4.600399
Trial2	1	1	noBlindfold	clockwise	practice	Guided	1	-0.5	-0.5	7.555939	0.30097	-1.45514	-1.30255	1.13386039927507	-0.341098	-10.03813	-4.548647
Trial2	1	1	noBlindfold	clockwise	practice	Guided	1	-0.5	-0.5	7.575943	0.30076	-1.45509	-1.30252	1.13369086986393	-1.264145	-9.809612	-4.362254
Trial2	1	1	noBlindfold	clockwise	practice	Guided	1	-0.5	-0.5	7.595947	0.30064	-1.45505	-1.30248	1.13357774805467	-1.76908	-9.784221	-4.230612
Trial2	1	1	noBlindfold	clockwise	practice	Guided	1	-0.5	-0.5	7.615936	0.3005	-1.455	-1.30242	1.13343643290752	-2.315979	-9.682658	-4.11759
Trial2	1	1	noBlindfold	clockwise	practice	Guided	1	-0.5	-0.5	7.635941	0.30029	-1.45493	-1.30235	1.13323859223533	-2.748047	-9.509154	-4.016723
Trial2	1	1	noBlindfold	clockwise	practice	Guided	1	-0.5	-0.5	7.655945	0.30001	-1.45484	-1.30211	1.13287085580033	-3.153902	-9.339882	-3.943309
Trial2	1	1	noBlindfold	clockwise	practice	Guided	1	-0.5	-0.5	7.675949	0.29811	-1.45466	-1.30198	1.13143781778378	-3.637562	-9.284869	-3.759229
Trial2	1	1	noBlindfold	clockwise	practice	Guided	1	-0.5	-0.5	7.695938	0.29612	-1.45464	-1.30189	1.12997107589494	-3.718796	-9.293333	-3.65136
Trial2	1	1	noBlindfold	clockwise	practice	Guided	1	-0.5	-0.5	7.715942	0.2931	-1.45464	-1.30181	1.12778851171539	-3.745477	-9.246783	-3.55732
Trial2	1	1	noBlindfold	clockwise	practice	Guided	1	-0.5	-0.5	7.735947	0.2891	-1.45463	-1.30177	1.12495069901617	-3.842395	-9.166379	-3.516344
Trial2	1	1	noBlindfold	clockwise	practice	Guided	1	-0.5	-0.5	7.755936	0.28423	-1.45459	-1.30175	1.12152559356113	-3.908326	-9.102902	-3.524252
Trial2	1	1	noBlindfold	clockwise	practice	Guided	1	-0.5	-0.5	7.77594	0.27118	-1.45453	-1.30173	1.11242503524653	-4.213359	-9.039425	-3.476251
Trial2	1	1	noBlindfold	clockwise	practice	Guided	1	-0.5	-0.5	7.795944	0.26252	-1.45452	-1.30171	1.10642472299023	-4.249992	-9.001338	-3.399935
Trial2	1	1	noBlindfold	clockwise	practice	Guided	1	-0.5	-0.5	7.815948	0.25278	-1.4545	-1.30167	1.09970569803385	-4.215265	-8.920934	-3.320167
Trial2	1	1	noBlindfold	clockwise	practice	Guided	1	-0.5	-0.5	7.835938	0.24137	-1.45446	-1.30165	1.09191211779285	-4.162803	-8.832066	-3.274595
Trial2	1	1	noBlindfold	clockwise	practice	Guided	1	-0.5	-0.5	7.855942	0.22897	-1.45441	-1.30165	1.08353119719367	-4.189712	-8.768589	-3.278667
Trial2	1	1	noBlindfold	clockwise	practice	Guided	1	-0.5	-0.5	7.875946	0.20004	-1.45438	-1.30165	1.064283151445	-3.998849	-8.74743	-3.310915
Trial2	1	1	noBlindfold	clockwise	practice	Guided	1	-0.5	-0.5	7.895935	0.18456	-1.45437	-1.30165	1.05416554773849	-4.009866	-8.696649	-3.305832
Trial2	1	1	noBlindfold	clockwise	practice	Guided	1	-0.5	-0.5	7.915939	0.16699	-1.45436	-1.30162	1.04281843628527	-4.075375	-8.641635	-3.216983
Trial2	1	1	noBlindfold	clockwise	practice	Guided	1	-0.5	-0.5	7.935944	0.14771	-1.45435	-1.30159	1.03057018329612	-4.029885	-8.717808	-3.170826
Trial2	1	1	noBlindfold	clockwise	practice	Guided	1	-0.5	-0.5	7.955948	0.12846	-1.45436	-1.30156	1.01855793775066	-3.984093	-8.74743	-3.141635
Trial2	1	1	noBlindfold	clockwise	practice	Guided	1	-0.5	-0.5	7.975937	0.08692	-1.45435	-1.30155	0.993457270215154	-3.913864	-8.650099	-3.08401
Trial2	1	1	noBlindfold	clockwise	practice	Guided	1	-0.5	-0.5	7.995941	0.064019	-1.45433	-1.30154	0.980093788214976	-3.864707	-8.612013	-3.07873
Trial2	1	1	noBlindfold	clockwise	practice	Guided	1	-0.5	-0.5	8.015945	0.040867	-1.45431	-1.30154	0.966955794026748	-3.828238	-8.607781	-3.061671
Trial2	1	1	noBlindfold	clockwise	practice	Guided	1	-0.5	-0.5	8.035934	0.016854	-1.45431	-1.30153	0.953723441689252	-3.813168	-8.671258	-3.048727
Trial2	1	1	noBlindfold	clockwise	practice	Guided	1	-0.5	-0.5	8.055939	-0.0079467	-1.45434	-1.30153	0.940514113008434	-3.768631	-8.781285	-3.006389
Trial2	1	1	noBlindfold	clockwise	practice	Guided	1	-0.5	-0.5	8.075943	-0.060348	-1.45441	-1.30153	0.914190478311235	-3.677107	-8.848994	-3.090285
Trial2	1	1	noBlindfold	clockwise	practice	Guided	1	-0.5	-0.5	8.095947	-0.087038	-1.45442	-1.30154	0.901667353436497	-3.59208	-8.806676	-3.103518
Trial2	1	1	noBlindfold	clockwise	practice	Guided	1	-0.5	-0.5	8.115936	-0.11508	-1.45441	-1.30155	0.889182584072025	-3.608832	-8.781285	-3.113984
Trial2	1	1	noBlindfold	clockwise	practice	Guided	1	-0.5	-0.5	8.135941	-0.14368	-1.45439	-1.30155	0.877180824322412	-3.629534	-8.760126	-3.095862
Trial2	1	1	noBlindfold	clockwise	practice	Guided	1	-0.5	-0.5	8.155945	-0.17194	-1.45438	-1.30147	0.866012355755198	-3.487414	-8.785517	-3.013112
Trial2	1	1	noBlindfold	clockwise	practice	Guided	1	-0.5	-0.5	8.175949	-0.22875	-1.4544	-1.30141	0.846070140354974	-3.363993	-8.772821	-2.774726
Trial2	1	1	noBlindfold	clockwise	practice	Guided	1	-0.5	-0.5	8.195938	-0.25895	-1.45439	-1.30137	0.836838592732595	-3.393929	-8.67549	-2.790144
Trial2	1	1	noBlindfold	clockwise	practice	Guided	1	-0.5	-0.5	8.215942	-0.28946	-1.45435	-1.30137	0.828565516766366	-3.347807	-8.743199	-2.727374
Trial2	1	1	noBlindfold	clockwise	practice	Guided	1	-0.5	-0.5	8.235947	-0.3203	-1.45436	-1.30139	0.821290392927278	-3.351805	-8.819371	-2.803477
Trial2	1	1	noBlindfold	clockwise	practice	Guided	1	-0.5	-0.5	8.255936	-0.35048	-1.45439	-1.30144	0.815268237368171	-3.2182	-8.882848	-2.867962
Trial2	1	1	noBlindfold	clockwise	practice	Guided	1	-0.5	-0.5	8.27594	-0.41116	-1.45445	-1.30144	0.806348945208421	-2.893247	-8.946325	-2.895808
Trial2	1	1	noBlindfold	clockwise	practice	Guided	1	-0.5	-0.5	8.295944	-0.44044	-1.45447	-1.30146	0.803670062711794	-2.751534	-8.997107	-2.93606
Trial2	1	1	noBlindfold	clockwise	practice	Guided	1	-0.5	-0.5	8.315948	-0.4712	-1.45449	-1.30151	0.802027351305074	-2.621683	-9.022497	-3.01902
Trial2	1	1	noBlindfold	clockwise	practice	Guided	1	-0.5	-0.5	8.335938	-0.5006	-1.4545	-1.30157	0.801570163204251	-2.571263	-8.929398	-3.203998
Trial2	1	1	noBlindfold	clockwise	practice	Free	1	-0.5	-0.5	0	-0.5744	-1.45333	-1.29985	0.803302784074214	-1.54195	-6.98277	0.4142
Trial2	1	1	noBlindfold	clockwise	practice	Free	1	-0.5	-0.5	0.01168823	-0.57435	-1.45332	-1.29985	0.803298153967038	-1.589029	-6.910829	0.409321
Trial2	1	1	noBlindfold	clockwise	practice	Free	1	-0.5	-0.5	0.0316925	-0.57431	-1.45331	-1.29985	0.803294453206363	-1.643795	-6.864279	0.475818
Trial2	1	1	noBlindfold	clockwise	practice	Free	1	-0.5	-0.5	0.05169678	-0.57439	-1.45334	-1.29978	0.803232181568438	-1.717417	-6.813498	0.504125
Trial2	1	1	noBlindfold	clockwise	practice	Free	1	-0.5	-0.5	0.07168579	-0.57453	-1.45339	-1.29961	0.803075901622491	-1.78558	-6.826193	0.500914
Trial2	1	1	noBlindfold	clockwise	practice	Free	1	-0.5	-0.5	0.09169006	-0.57518	-1.45339	-1.29943	0.802957269550533	-1.938743	-6.745789	0.495993
Trial2	1	1	noBlindfold	clockwise	practice	Free	1	-0.5	-0.5	0.1116943	-0.57588	-1.45337	-1.29918	0.8027741302315	-2.048366	-6.665385	0.504819
Trial2	1	1	noBlindfold	clockwise	practice	Free	1	-0.5	-0.5	0.1316986	-0.57691	-1.45334	-1.29883	0.802523876026459	-2.139875	-6.648458	0.480008
Trial2	1	1	noBlindfold	clockwise	practice	Free	1	-0.5	-0.5	0.1516876	-0.57835	-1.45333	-1.29841	0.802245071081632	-2.237792	-6.618835	0.469613
Trial2	1	1	noBlindfold	clockwise	practice	Free	1	-0.5	-0.5	0.1716919	-0.58036	-1.45332	-1.29733	0.801369267262746	-2.332459	-6.627299	0.452374
Trial2	1	1	noBlindfold	clockwise	practice	Free	1	-0.5	-0.5	0.1916962	-0.58626	-1.45329	-1.29664	0.801296538182124	-2.712399	-6.546894	0.379279
Trial2	1	1	noBlindfold	clockwise	practice	Free	1	-0.5	-0.5	0.2116852	-0.5905	-1.45327	-1.29591	0.801038687491023	-2.932739	-6.508808	0.322419
Trial2	1	1	noBlindfold	clockwise	practice	Free	1	-0.5	-0.5	0.2316895	-0.59604	-1.45325	-1.29521	0.800988535395678	-3.158581	-6.500345	0.156783
Trial2	1	1	noBlindfold	clockwise	practice	Free	1	-0.5	-0.5	0.2516937	-0.6027	-1.45325	-1.29467	0.801278775000914	-3.283152	-6.538431	-0.012037
Trial2	1	1	noBlindfold	clockwise	practice	Free	1	-0.5	-0.5	0.271698	-0.61148	-1.45326	-1.29458	0.802362224230236	-3.27854	-6.563822	-0.254348
Trial2	1	1	noBlindfold	clockwise	practice	Free	1	-0.5	-0.5	0.291687	-0.63091	-1.45331	-1.29504	0.805745535812301	-3.15092	-6.669617	-0.465754
Trial2	1	1	noBlindfold	clockwise	practice	Free	1	-0.5	-0.5	0.3116913	-0.64264	-1.45334	-1.29566	0.808344625623726	-2.957843	-6.733094	-0.250938
Trial2	1	1	noBlindfold	clockwise	practice	Free	1	-0.5	-0.5	0.3316956	-0.65571	-1.45335	-1.29622	0.811302543921507	-2.818027	-6.551126	-0.058221
Trial2	1	1	noBlindfold	clockwise	practice	Free	1	-0.5	-0.5	0.3516846	-0.66928	-1.45328	-1.29678	0.814563729038512	-2.89897	-6.356463	-0.053678
Trial2	1	1	noBlindfold	clockwise	practice	Free	1	-0.5	-0.5	0.3716888	-0.68419	-1.45319	-1.29678	0.817792346333201	-2.957025	-6.30145	-0.254669
Trial2	1	1	noBlindfold	clockwise	practice	Free	1	-0.5	-0.5	0.3916931	-0.71579	-1.45323	-1.29934	0.827955185731217	-2.756012	-6.538431	-0.303984
Trial2	1	1	noBlindfold	clockwise	practice	Free	1	-0.5	-0.5	0.4116974	-0.73269	-1.45327	-1.30051	0.833643203851449	-2.665212	-6.508808	-0.234509
Trial2	1	1	noBlindfold	clockwise	practice	Free	1	-0.5	-0.5	0.4316864	-0.75076	-1.45326	-1.3017	0.840002048048783	-2.573241	-6.445331	-0.156619
Trial2	1	1	noBlindfold	clockwise	practice	Free	1	-0.5	-0.5	0.4516907	-0.7689201	-1.45323	-1.30287	0.846710277593971	-2.496219	-6.415709	-0.103069
Trial2	1	1	noBlindfold	clockwise	practice	Free	1	-0.5	-0.5	0.4716949	-0.78759	-1.45321	-1.30523	0.855045740912371	-2.458597	-6.39455	-0.100908
Trial2	1	1	noBlindfold	clockwise	practice	Free	1	-0.5	-0.5	0.4916992	-0.8262401	-1.45322	-1.30639	0.86988360516702	-2.354946	-6.453795	-0.108
Trial2	1	1	noBlindfold	clockwise	practice	Free	1	-0.5	-0.5	0.5116882	-0.84672	-1.45323	-1.30753	0.878817004027401	-2.477836	-6.373391	-0.085209
Trial2	1	1	noBlindfold	clockwise	practice	Free	1	-0.5	-0.5	0.5316925	-0.8676	-1.4532	-1.30849	0.888136180464394	-2.519536	-6.352232	0.100036
Trial2	1	1	noBlindfold	clockwise	practice	Free	1	-0.5	-0.5	0.5516968	-0.88832	-1.45318	-1.30919	0.897541485427203	-2.513049	-6.343768	0.191714
Trial2	1	1	noBlindfold	clockwise	practice	Free	1	-0.5	-0.5	0.5716858	-0.91011	-1.45316	-1.30974	0.907672293152082	-2.441511	-6.318377	0.254027
Trial2	1	1	noBlindfold	clockwise	practice	Free	1	-0.5	-0.5	0.5916901	-0.95361	-1.45317	-1.30964	0.928051104326289	-2.330909	-6.360695	0.254029
Trial2	1	1	noBlindfold	clockwise	practice	Free	1	-0.5	-0.5	0.6116943	-0.97586	-1.45319	-1.3093	0.938834029287367	-2.313331	-6.445331	0.25903
Trial2	1	1	noBlindfold	clockwise	practice	Free	1	-0.5	-0.5	0.6316986	-0.99908	-1.45322	-1.30872	0.950320406597407	-2.352081	-6.508808	0.288957
Trial2	1	1	noBlindfold	clockwise	practice	Free	1	-0.5	-0.5	0.6516876	-1.02187	-1.45324	-1.30784	0.961745265753355	-2.379351	-6.441099	0.368622
Trial2	1	1	noBlindfold	clockwise	practice	Free	1	-0.5	-0.5	0.6716919	-1.04566	-1.45322	-1.3051	0.972589743165101	-2.342779	-6.407245	0.413693
Trial2	1	1	noBlindfold	clockwise	practice	Free	1	-0.5	-0.5	0.6916962	-1.09265	-1.45319	-1.30325	0.998220731824465	-2.193274	-6.411477	0.565359
Trial2	1	1	noBlindfold	clockwise	practice	Free	1	-0.5	-0.5	0.7116852	-1.11639	-1.4532	-1.30105	1.01075112136874	-2.115334	-6.415709	0.495651
Trial2	1	1	noBlindfold	clockwise	practice	Free	1	-0.5	-0.5	0.7316895	-1.14018	-1.45322	-1.29862	1.02353519879378	-2.057215	-6.487649	0.399253
Trial2	1	1	noBlindfold	clockwise	practice	Free	1	-0.5	-0.5	0.7516937	-1.16464	-1.45325	-1.29618	1.03713493381534	-1.950991	-6.593444	0.286358
Trial2	1	1	noBlindfold	clockwise	practice	Free	1	-0.5	-0.5	0.771698	-1.18823	-1.45329	-1.29113	1.04859304116376	-1.947262	-6.584981	0.25764
Trial2	1	1	noBlindfold	clockwise	practice	Free	1	-0.5	-0.5	0.791687	-1.2357	-1.45327	-1.28856	1.07846253155034	-2.046503	-6.453795	0.257472
Trial2	1	1	noBlindfold	clockwise	practice	Free	1	-0.5	-0.5	0.8116913	-1.25902	-1.45324	-1.28589	1.09258160759036	-2.094422	-6.453795	0.255331
Trial2	1	1	noBlindfold	clockwise	practice	Free	1	-0.5	-0.5	0.8316956	-1.28306	-1.45324	-1.2833	1.10758387280508	-2.01174	-6.644226	0.239191
Trial2	1	1	noBlindfold	clockwise	practice	Free	1	-0.5	-0.5	0.8516846	-1.30638	-1.4533	-1.28076	1.1224237229367	-1.947763	-6.766948	0.143749
Trial2	1	1	noBlindfold	clockwise	practice	Free	1	-0.5	-0.5	0.8716888	-1.32959	-1.45337	-1.27596	1.13592850323619	-1.852662	-6.893902	0.033228
Trial2	1	1	noBlindfold	clockwise	practice	Free	1	-0.5	-0.5	0.8916931	-1.37593	-1.45351	-1.27381	1.16877511335723	-1.824271	-7.080101	0.056741
Trial2	1	1	noBlindfold	clockwise	practice	Free	1	-0.5	-0.5	0.9116974	-1.39825	-1.45353	-1.27177	1.18426431466159	-1.754153	-7.037783	0.031194
Trial2	1	1	noBlindfold	clockwise	practice	Free	1	-0.5	-0.5	0.9316864	-1.4208	-1.45354	-1.26998	1.20030908464662	-1.666832	-7.088565	-0.010559
Trial2	1	1	noBlindfold	clockwise	practice	Free	1	-0.5	-0.5	0.9516907	-1.44221	-1.45355	-1.26849	1.21586858693026	-1.561523	-7.181664	-0.147742
Trial2	1	1	noBlindfold	clockwise	practice	Free	1	-0.5	-0.5	0.9716949	-1.46303	-1.4536	-1.26625	1.2306769795814	-1.371215	-7.494818	-0.203967
Trial2	1	1	noBlindfold	clockwise	practice	Free	1	-0.5	-0.5	0.9916992	-1.50313	-1.45379	-1.26556	1.26188427855591	-0.956064	-7.532904	-0.26315
Trial2	1	1	noBlindfold	clockwise	practice	Free	1	-0.5	-0.5	1.011688	-1.52084	-1.45379	-1.2652	1.27579192985635	-0.800364	-7.659858	-0.309945
Trial2	1	1	noBlindfold	clockwise	practice	Free	1	-0.5	-0.5	1.031693	-1.53774	-1.45383	-1.2651	1.28929527447852	-0.747222	-7.740262	-0.259088
Trial2	1	1	noBlindfold	clockwise	practice	Free	1	-0.5	-0.5	1.051697	-1.55232	-1.45388	-1.26517	1.30110049006054	-0.755318	-7.73603	-0.212698
Trial2	1	1	noBlindfold	clockwise	practice	Free	1	-0.5	-0.5	1.071686	-1.56599	-1.45388	-1.26558	1.31242045243614	-0.69186	-7.714871	-0.116988
Trial2	1	1	noBlindfold	clockwise	practice	Free	1	-0.5	-0.5	1.09169	-1.58964	-1.45386	-1.26589	1.33187935333064	-0.804656	-7.702176	-0.09452
Trial2	1	1	noBlindfold	clockwise	practice	Free	1	-0.5	-0.5	1.111694	-1.59969	-1.45386	-1.26623	1.34030839177512	-0.79788	-7.719103	-0.081963
Trial2	1	1	noBlindfold	clockwise	practice	Free	1	-0.5	-0.5	1.131699	-1.60823	-1.45386	-1.26652	1.34748902314889	-0.805297	-7.706408	-0.036091
Trial2	1	1	noBlindfold	clockwise	practice	Free	1	-0.5	-0.5	1.151688	-1.61558	-1.45387	-1.26707	1.35385205562146	-0.848042	-7.816434	-0.090874
Trial2	1	1	noBlindfold	clockwise	practice	Free	1	-0.5	-0.5	1.171692	-1.62635	-1.45392	-1.26733	1.36288648175135	-0.882499	-7.888375	-0.069044
Trial2	1	1	noBlindfold	clockwise	practice	Free	1	-0.5	-0.5	1.191696	-1.631	-1.45395	-1.26743	1.36678820698332	-0.792242	-7.94762	0.062956
Trial2	1	1	noBlindfold	clockwise	practice	Free	1	-0.5	-0.5	1.211685	-1.63381	-1.45398	-1.26745	1.36912541726258	-0.736688	-8.006865	0.073209
Trial2	1	1	noBlindfold	clockwise	practice	Free	1	-0.5	-0.5	1.231689	-1.63542	-1.45401	-1.26744	1.37045359079635	-0.731618	-8.095733	0.063603
Trial2	1	1	noBlindfold	clockwise	practice	Free	1	-0.5	-0.5	1.251694	-1.6358	-1.45404	-1.26742	1.37075715850224	-0.696827	-8.154978	0.197984
Trial2	1	1	noBlindfold	clockwise	practice	Free	1	-0.5	-0.5	1.271698	-1.63583	-1.45405	-1.26738	1.37075952772819	-0.607453	-8.044952	0.325299
Trial2	1	1	noBlindfold	clockwise	practice	Free	1	-0.5	-0.5	1.291687	-1.63588	-1.45399	-1.26736	1.37078980377094	-0.296839	-7.968779	0.433071
Trial2	1	1	noBlindfold	clockwise	practice	Free	1	-0.5	-0.5	1.311691	-1.63589	-1.454	-1.26735	1.37079249586967	-0.208419	-8.129588	0.343682
Trial2	1	1	noBlindfold	clockwise	practice	Free	1	-0.5	-0.5	1.331696	-1.6359	-1.45404	-1.26733	1.37078964949023	-0.194741	-8.226919	0.28848
Trial2	1	1	noBlindfold	clockwise	practice	Free	1	-0.5	-0.5	1.351685	-1.63591	-1.45409	-1.26731	1.37078667001024	-0.208214	-8.235383	0.382528
Trial2	1	1	noBlindfold	clockwise	practice	Free	1	-0.5	-0.5	1.371689	-1.63592	-1.4541	-1.26724	1.37075576763228	-0.207956	-8.133819	0.460446
Trial2	1	1	noBlindfold	clockwise	practice	Free	1	-0.5	-0.5	1.391693	-1.63595	-1.45404	-1.2672	1.37075834231621	-0.329969	-7.985706	0.765432
Trial2	1	1	noBlindfold	clockwise	practice	Free	1	-0.5	-0.5	1.411697	-1.63597	-1.454	-1.26714	1.37074128112827	-0.356462	-7.934925	0.975259
Trial2	1	1	noBlindfold	clockwise	practice	Free	1	-0.5	-0.5	1.431686	-1.63599	-1.45397	-1.26707	1.37071871769451	-0.399506	-7.884143	1.188809
Trial2	1	1	noBlindfold	clockwise	practice	Free	1	-0.5	-0.5	1.451691	-1.63601	-1.45395	-1.26699	1.37069038897861	-0.389807	-7.884143	1.386156
Trial2	1	1	noBlindfold	clockwise	practice	Free	1	-0.5	-0.5	1.471695	-1.63603	-1.45393	-1.2668	1.37060073603359	-0.363593	-7.774116	1.579787
Trial2	1	1	noBlindfold	clockwise	practice	Free	1	-0.5	-0.5	1.491699	-1.63607	-1.45387	-1.26664	1.37054437514647	-0.290593	-7.642931	1.923394
Trial2	1	1	noBlindfold	clockwise	practice	Free	1	-0.5	-0.5	1.511688	-1.63609	-1.45383	-1.26619	1.37030930545513	-0.248875	-7.528672	2.243671
Trial2	1	1	noBlindfold	clockwise	practice	Free	1	-0.5	-0.5	1.531693	-1.63613	-1.45376	-1.26517	1.3697724946655	-0.190077	-7.334009	2.581807
Trial2	1	1	noBlindfold	clockwise	practice	Free	1	-0.5	-0.5	1.551697	-1.63621	-1.45367	-1.26332	1.36880621687182	-0.215738	-7.126651	2.717752
Trial2	1	1	noBlindfold	clockwise	practice	Free	1	-0.5	-0.5	1.571686	-1.63637	-1.45357	-1.25665	1.36523105274785	-0.292317	-7.02932	2.800156
Trial2	1	1	noBlindfold	clockwise	practice	Free	1	-0.5	-0.5	1.59169	-1.63704	-1.45346	-1.25172	1.36306375445117	-0.342449	-6.792339	3.015703
Trial2	1	1	noBlindfold	clockwise	practice	Free	1	-0.5	-0.5	1.611694	-1.63756	-1.4534	-1.24531	1.35997421810437	-0.339114	-6.711935	3.219124
Trial2	1	1	noBlindfold	clockwise	practice	Free	1	-0.5	-0.5	1.631699	-1.63825	-1.45336	-1.23749	1.35628348963289	-0.382007	-6.623067	3.255202
Trial2	1	1	noBlindfold	clockwise	practice	Free	1	-0.5	-0.5	1.651688	-1.63911	-1.45332	-1.22826	1.35201117157565	-0.340983	-6.623067	3.315776
Trial2	1	1	noBlindfold	clockwise	practice	Free	1	-0.5	-0.5	1.671692	-1.6401	-1.4533	-1.20711	1.34157834869252	-0.372856	-6.529967	3.154224
Trial2	1	1	noBlindfold	clockwise	practice	Free	1	-0.5	-0.5	1.691696	-1.64247	-1.4533	-1.19466	1.3370828030061	-0.214263	-6.601908	3.184309
Trial2	1	1	noBlindfold	clockwise	practice	Free	1	-0.5	-0.5	1.711685	-1.64376	-1.45328	-1.18079	1.33103797275352	-0.288447	-6.445331	2.984783
Trial2	1	1	noBlindfold	clockwise	practice	Free	1	-0.5	-0.5	1.731689	-1.6451	-1.45326	-1.16626	1.32482315699473	-0.146532	-6.504576	3.065699
Trial2	1	1	noBlindfold	clockwise	practice	Free	1	-0.5	-0.5	1.751694	-1.64647	-1.45325	-1.15073	1.31827269512978	-0.111079	-6.483417	2.972876
Trial2	1	1	noBlindfold	clockwise	practice	Free	1	-0.5	-0.5	1.771698	-1.64776	-1.45325	-1.11626	1.3027391421364	-0.085711	-6.542663	2.991981
Trial2	1	1	noBlindfold	clockwise	practice	Free	1	-0.5	-0.5	1.791687	-1.65022	-1.45326	-1.09664	1.29575669437246	-0.12289	-6.369159	3.019126
Trial2	1	1	noBlindfold	clockwise	practice	Free	1	-0.5	-0.5	1.811691	-1.65145	-1.45322	-1.07774	1.28826253916824	-0.207732	-6.360695	3.093531
Trial2	1	1	noBlindfold	clockwise	practice	Free	1	-0.5	-0.5	1.831696	-1.65271	-1.4532	-1.0574	1.28040423338155	-0.296291	-6.407245	2.92393
Trial2	1	1	noBlindfold	clockwise	practice	Free	1	-0.5	-0.5	1.851685	-1.65409	-1.45324	-1.03557	1.27230452852734	-0.212065	-6.521504	2.959542
Trial2	1	1	noBlindfold	clockwise	practice	Free	1	-0.5	-0.5	1.871689	-1.65558	-1.4533	-0.9901	1.25521430014523	-0.233774	-6.538431	3.095928
Trial2	1	1	noBlindfold	clockwise	practice	Free	1	-0.5	-0.5	1.891693	-1.65868	-1.45325	-0.96495	1.2484861955706	-0.254006	-6.369159	3.330239
Trial2	1	1	noBlindfold	clockwise	practice	Free	1	-0.5	-0.5	1.911697	-1.66034	-1.45319	-0.93978	1.24088486521957	-0.244776	-6.584981	2.975291
Trial2	1	1	noBlindfold	clockwise	practice	Free	1	-0.5	-0.5	1.931686	-1.66214	-1.45323	-0.91399	1.23367627207443	-0.091216	-6.639994	2.821947
Trial2	1	1	noBlindfold	clockwise	practice	Free	1	-0.5	-0.5	1.951691	-1.66383	-1.45333	-0.88583	1.22611791595646	0.042385	-6.77118	3.056091
Trial2	1	1	noBlindfold	clockwise	practice	Free	1	-0.5	-0.5	1.971695	-1.66548	-1.45338	-0.83137	1.21167229309972	0.00035833	-6.580749	3.119362
Trial2	1	1	noBlindfold	clockwise	practice	Free	1	-0.5	-0.5	1.991699	-1.66819	-1.45327	-0.80308	1.20686591865572	0.161356	-6.999697	2.645889
Trial2	1	1	noBlindfold	clockwise	practice	Free	1	-0.5	-0.5	2.011688	-1.6693	-1.45342	-0.77362	1.20088741566982	0.266328	-7.135115	2.563937
Trial2	1	1	noBlindfold	clockwise	practice	Free	1	-0.5	-0.5	2.031693	-1.67009	-1.45352	-0.74373	1.19520493297843	0.242973	-6.614603	2.792439
Trial2	1	1	noBlindfold	clockwise	practice	Free	1	-0.5	-0.5	2.051697	-1.67056	-1.45336	-0.71529	1.19019335755149	0.23723	-6.369159	2.510916
Trial2	1	1	noBlindfold	clockwise	practice	Free	1	-0.5	-0.5	2.071686	-1.67082	-1.45325	-0.65516	1.18105634746151	0.345647	-6.652689	2.357763
Trial2	1	1	noBlindfold	clockwise	practice	Free	1	-0.5	-0.5	2.09169	-1.67047	-1.45341	-0.62449	1.17707169919012	0.408838	-6.403013	2.108596
Trial2	1	1	noBlindfold	clockwise	practice	Free	1	-0.5	-0.5	2.111694	-1.66976	-1.4533	-0.59471	1.17358783822254	0.385284	-6.695007	2.17389
Trial2	1	1	noBlindfold	clockwise	practice	Free	1	-0.5	-0.5	2.131699	-1.66874	-1.45336	-0.56502	1.17054724944658	0.59174	-7.071638	2.176867
Trial2	1	1	noBlindfold	clockwise	practice	Free	1	-0.5	-0.5	2.151688	-1.66731	-1.45349	-0.53546	1.16784846881679	0.514456	-6.707703	2.237354
Trial2	1	1	noBlindfold	clockwise	practice	Free	1	-0.5	-0.5	2.171692	-1.66549	-1.45338	-0.47593	1.1657384353684	0.422311	-6.474954	1.937727
Trial2	1	1	noBlindfold	clockwise	practice	Free	1	-0.5	-0.5	2.191696	-1.66104	-1.4534	-0.44669	1.16226330733297	0.558973	-6.978538	2.393311
Trial2	1	1	noBlindfold	clockwise	practice	Free	1	-0.5	-0.5	2.211685	-1.65845	-1.45341	-0.41755	1.16138051634513	0.312213	-6.237973	2.001235
Trial2	1	1	noBlindfold	clockwise	practice	Free	1	-0.5	-0.5	2.231689	-1.65575	-1.45328	-0.38762	1.16120084835111	0.213766	-6.686544	2.088018
Trial2	1	1	noBlindfold	clockwise	practice	Free	1	-0.5	-0.5	2.251694	-1.65294	-1.45335	-0.35872	1.16156392898089	0.40226	-7.037783	2.129722
Trial2	1	1	noBlindfold	clockwise	practice	Free	1	-0.5	-0.5	2.271698	-1.65013	-1.45345	-0.30031	1.16733679616618	0.253681	-6.500345	2.078097
Trial2	1	1	noBlindfold	clockwise	practice	Free	1	-0.5	-0.5	2.291687	-1.64437	-1.45325	-0.27186	1.16688922481109	0.23627	-7.020856	1.798733
Trial2	1	1	noBlindfold	clockwise	practice	Free	1	-0.5	-0.5	2.311691	-1.64153	-1.4534	-0.24365	1.16995977424649	0.402304	-7.012392	2.109725
Trial2	1	1	noBlindfold	clockwise	practice	Free	1	-0.5	-0.5	2.331696	-1.63856	-1.45345	-0.21495	1.1737003484165	0.252559	-6.500345	1.707513
Trial2	1	1	noBlindfold	clockwise	practice	Free	1	-0.5	-0.5	2.351685	-1.63543	-1.45338	-0.1859	1.17807471922429	0.314018	-6.978538	1.730566
Trial2	1	1	noBlindfold	clockwise	practice	Free	1	-0.5	-0.5	2.371689	-1.63211	-1.45348	-0.13322	1.19004227581	0.646386	-7.122419	1.681397
Trial2	1	1	noBlindfold	clockwise	practice	Free	1	-0.5	-0.5	2.391693	-1.62524	-1.45343	-0.10694	1.1919149084047	0.32208	-6.665385	1.881896
Trial2	1	1	noBlindfold	clockwise	practice	Free	1	-0.5	-0.5	2.411697	-1.62163	-1.45336	-0.08115	1.19728415170324	0.296313	-7.012392	1.665523
Trial2	1	1	noBlindfold	clockwise	practice	Free	1	-0.5	-0.5	2.431686	-1.61802	-1.45341	-0.054942	1.20334749993216	0.348307	-7.050479	1.923264
Trial2	1	1	noBlindfold	clockwise	practice	Free	1	-0.5	-0.5	2.451691	-1.61424	-1.45344	-0.028912	1.20973324713918	0.195793	-6.453795	1.99916
Trial2	1	1	noBlindfold	clockwise	practice	Free	1	-0.5	-0.5	2.471695	-1.61068	-1.45333	0.02071	1.22668218982395	0.063232	-6.60614	1.931251
Trial2	1	1	noBlindfold	clockwise	practice	Free	1	-0.5	-0.5	2.491699	-1.60399	-1.45338	0.045856	1.23156520895083	0.253501	-6.805034	1.996453
Trial2	1	1	noBlindfold	clockwise	practice	Free	1	-0.5	-0.5	2.511688	-1.6007	-1.45333	0.069475	1.23929105311812	0.105073	-6.034847	2.024233
Trial2	1	1	noBlindfold	clockwise	practice	Free	1	-0.5	-0.5	2.531693	-1.59773	-1.45313	0.095136	1.24867854248128	0.060642	-6.364927	1.923431
Trial2	1	1	noBlindfold	clockwise	practice	Free	1	-0.5	-0.5	2.551697	-1.59464	-1.45315	0.11816	1.25712312230126	0.22367	-6.805034	1.545521
Trial2	1	1	noBlindfold	clockwise	practice	Free	1	-0.5	-0.5	2.571686	-1.59182	-1.45332	0.16522	1.27851028708657	0.442147	-6.834657	1.701256
Trial2	1	1	noBlindfold	clockwise	practice	Free	1	-0.5	-0.5	2.59169	-1.58554	-1.45323	0.18776	1.28507238124267	0.209054	-6.267596	1.466466
Trial2	1	1	noBlindfold	clockwise	practice	Free	1	-0.5	-0.5	2.611694	-1.58245	-1.4532	0.21091	1.2950254173498	0.269978	-6.648458	1.204328
Trial2	1	1	noBlindfold	clockwise	practice	Free	1	-0.5	-0.5	2.631699	-1.57917	-1.45328	0.23152	1.30373669525358	0.260197	-6.517272	1.502228
Trial2	1	1	noBlindfold	clockwise	practice	Free	1	-0.5	-0.5	2.651688	-1.57618	-1.45331	0.25264	1.3132518170711	0.307185	-6.525735	1.968615
Trial2	1	1	noBlindfold	clockwise	practice	Free	1	-0.5	-0.5	2.671692	-1.57311	-1.45328	0.29437	1.33513631677213	0.112443	-6.542663	1.83991
Trial2	1	1	noBlindfold	clockwise	practice	Free	1	-0.5	-0.5	2.691696	-1.56737	-1.45338	0.31445	1.3426121479835	0.17738	-6.800802	1.302081
Trial2	1	1	noBlindfold	clockwise	practice	Free	1	-0.5	-0.5	2.711685	-1.56465	-1.45338	0.33351	1.35211627936279	0.174654	-6.589212	1.577511
Trial2	1	1	noBlindfold	clockwise	practice	Free	1	-0.5	-0.5	2.731689	-1.56211	-1.45331	0.35239	1.36185406355374	-0.031721	-6.364927	1.801792
Trial2	1	1	noBlindfold	clockwise	practice	Free	1	-0.5	-0.5	2.751694	-1.55976	-1.45321	0.371	1.37176243912279	-0.078324	-6.525735	1.57745
Trial2	1	1	noBlindfold	clockwise	practice	Free	1	-0.5	-0.5	2.771698	-1.55766	-1.45327	0.40679	1.39316645734644	0.15283	-7.245141	1.425855
Trial2	1	1	noBlindfold	clockwise	practice	Free	1	-0.5	-0.5	2.791687	-1.5536	-1.45356	0.42366	1.40114976950758	0.254193	-6.881207	1.674615
Trial2	1	1	noBlindfold	clockwise	practice	Free	1	-0.5	-0.5	2.811691	-1.55153	-1.45346	0.44095	1.41106429946891	0.347403	-6.893902	2.022141
Trial2	1	1	noBlindfold	clockwise	practice	Free	1	-0.5	-0.5	2.831696	-1.54931	-1.4534	0.45751	1.42051992509325	0.194036	-6.838889	1.783844
Trial2	1	1	noBlindfold	clockwise	practice	Free	1	-0.5	-0.5	2.851685	-1.54718	-1.45338	0.47356	1.42982685922179	0.115158	-6.699239	1.388585
Trial2	1	1	noBlindfold	clockwise	practice	Free	1	-0.5	-0.5	2.871689	-1.54512	-1.4534	0.50446	1.44955705712135	0.293106	-7.033551	1.383348
Trial2	1	1	noBlindfold	clockwise	practice	Free	1	-0.5	-0.5	2.891693	-1.54077	-1.45348	0.51881	1.4564257419615	0.429541	-6.779643	1.234748
Trial2	1	1	noBlindfold	clockwise	practice	Free	1	-0.5	-0.5	2.911697	-1.53841	-1.45344	0.53179	1.46386000349056	0.487721	-7.063174	1.534866
Trial2	1	1	noBlindfold	clockwise	practice	Free	1	-0.5	-0.5	2.931686	-1.53613	-1.45347	0.54454	1.47126784202074	0.348772	-6.775412	1.19587
Trial2	1	1	noBlindfold	clockwise	practice	Free	1	-0.5	-0.5	2.951691	-1.53359	-1.45343	0.55658	1.47806275746255	0.393009	-6.881207	1.227389
Trial2	1	1	noBlindfold	clockwise	practice	Free	1	-0.5	-0.5	2.971695	-1.53115	-1.45341	0.57858	1.49218142250711	0.271708	-6.775412	0.936198
Trial2	1	1	noBlindfold	clockwise	practice	Free	1	-0.5	-0.5	2.991699	-1.52627	-1.45346	0.58737	1.4951935153758	0.486844	-6.864279	0.638243
Trial2	1	1	noBlindfold	clockwise	practice	Free	1	-0.5	-0.5	3.011688	-1.52392	-1.45347	0.59548	1.49949617285552	0.656042	-7.143578	0.599415
Trial2	1	1	noBlindfold	clockwise	practice	Free	1	-0.5	-0.5	3.031693	-1.52141	-1.45353	0.602	1.50255860458295	0.723283	-7.05471	0.338733
Trial2	1	1	noBlindfold	clockwise	practice	Free	1	-0.5	-0.5	3.051697	-1.51877	-1.45356	0.6071	1.50451410862256	0.646946	-7.164737	0.223962
Trial2	1	1	noBlindfold	clockwise	practice	Free	1	-0.5	-0.5	3.071686	-1.51631	-1.45361	0.61347	1.50754815819462	0.656796	-7.321314	0.212441
Trial2	1	1	noBlindfold	clockwise	practice	Free	1	-0.5	-0.5	3.09169	-1.51208	-1.45364	0.61509	1.50589892412354	0.942462	-7.257837	0.369804
Trial2	1	1	noBlindfold	clockwise	practice	Free	1	-0.5	-0.5	3.111694	-1.51042	-1.45365	0.61586	1.50535444734976	1.057622	-7.503281	0.34211
Trial2	1	1	noBlindfold	clockwise	practice	Free	1	-0.5	-0.5	3.131699	-1.50928	-1.45373	0.61604	1.50472308198956	1.102707	-7.579454	0.158175
Trial2	1	1	noBlindfold	clockwise	practice	Free	1	-0.5	-0.5	3.151688	-1.50867	-1.45379	0.61604	1.50431392189862	1.24057	-7.659858	0.022819
Trial2	1	1	noBlindfold	clockwise	practice	Free	1	-0.5	-0.5	3.171692	-1.50857	-1.45383	0.61602	1.50423204638376	1.304935	-7.731798	-0.171076
Trial2	1	1	noBlindfold	clockwise	practice	Free	1	-0.5	-0.5	3.191696	-1.50843	-1.45389	0.616	1.50412335456873	1.297749	-7.799507	-0.353686
Trial2	1	1	noBlindfold	clockwise	practice	Free	1	-0.5	-0.5	3.211685	-1.50836	-1.4539	0.61598	1.50406158083205	1.293344	-7.78258	-0.290944
Trial2	1	1	noBlindfold	clockwise	practice	Free	1	-0.5	-0.5	3.231689	-1.50829	-1.4539	0.61598	1.50401466818827	1.314363	-7.769885	-0.198388
Trial2	1	1	noBlindfold	clockwise	practice	Free	1	-0.5	-0.5	3.251694	-1.50822	-1.45388	0.61597	1.50396029134912	1.315978	-7.655626	-0.06886
Trial2	1	1	noBlindfold	clockwise	practice	Free	1	-0.5	-0.5	3.271698	-1.50815	-1.45385	0.61598	1.50392076836661	1.202345	-7.57099	-0.029799
Trial2	1	1	noBlindfold	clockwise	practice	Free	1	-0.5	-0.5	3.291687	-1.50802	-1.45378	0.61598	1.50383366772076	1.127962	-7.494818	0.075844
Trial2	1	1	noBlindfold	clockwise	practice	Free	1	-0.5	-0.5	3.311691	-1.50796	-1.45374	0.61598	1.50379339575096	1.227694	-7.431341	0.008286
Trial2	1	1	noBlindfold	clockwise	practice	Free	1	-0.5	-0.5	3.331696	-1.50789	-1.45372	0.61597	1.50373910619788	1.26924	-7.47789	-0.047359
Trial2	1	1	noBlindfold	clockwise	practice	Free	1	-0.5	-0.5	3.351685	-1.50782	-1.45374	0.61597	1.50369220536733	1.441516	-7.655626	-0.091259
Trial2	1	1	noBlindfold	clockwise	practice	Free	1	-0.5	-0.5	3.371689	-1.50773	-1.45381	0.61596	1.50362445221416	1.560817	-7.786812	-0.131397
Trial2	1	1	noBlindfold	clockwise	practice	Free	1	-0.5	-0.5	3.391693	-1.50755	-1.45387	0.61596	1.50350381800256	1.737448	-7.634467	-0.057179
Trial2	1	1	noBlindfold	clockwise	practice	Free	1	-0.5	-0.5	3.411697	-1.50746	-1.45382	0.61596	1.50344350534894	1.815659	-7.554063	0.036658
Trial2	1	1	noBlindfold	clockwise	practice	Free	1	-0.5	-0.5	3.431686	-1.50736	-1.45378	0.61596	1.50337648589571	1.877759	-7.503281	0.054467
Trial2	1	1	noBlindfold	clockwise	practice	Free	1	-0.5	-0.5	3.451691	-1.50724	-1.45376	0.61597	1.50330348493455	2.007175	-7.465195	0.093008
Trial2	1	1	noBlindfold	clockwise	practice	Free	1	-0.5	-0.5	3.471695	-1.50704	-1.45373	0.61603	1.50321406356095	2.089648	-7.338241	0.105174
Trial2	1	1	noBlindfold	clockwise	practice	Free	1	-0.5	-0.5	3.491699	-1.50601	-1.45362	0.61609	1.50256884009613	2.161491	-7.135115	0.142686
Trial2	1	1	noBlindfold	clockwise	practice	Free	1	-0.5	-0.5	3.511688	-1.50508	-1.45358	0.61622	1.50204289492114	2.221571	-7.088565	0.213534
Trial2	1	1	noBlindfold	clockwise	practice	Free	1	-0.5	-0.5	3.531693	-1.50382	-1.45354	0.61651	1.50141566494994	2.230991	-6.948915	0.36151
Trial2	1	1	noBlindfold	clockwise	practice	Free	1	-0.5	-0.5	3.551697	-1.50208	-1.45346	0.61703	1.50063997324983	2.281378	-6.707703	0.63813
Trial2	1	1	noBlindfold	clockwise	practice	Free	1	-0.5	-0.5	3.571686	-1.49989	-1.45336	0.61909	1.5007139721117	2.257426	-6.479186	0.869667
Trial2	1	1	noBlindfold	clockwise	practice	Free	1	-0.5	-0.5	3.59169	-1.49364	-1.45317	0.62061	1.49769393116484	2.36768	-6.326841	0.845807
Trial2	1	1	noBlindfold	clockwise	practice	Free	1	-0.5	-0.5	3.611694	-1.4893	-1.45315	0.62246	1.49620552856906	2.468452	-6.297218	0.881103
Trial2	1	1	noBlindfold	clockwise	practice	Free	1	-0.5	-0.5	3.631699	-1.48428	-1.45314	0.62467	1.49455329040346	2.551342	-6.191423	0.948014
Trial2	1	1	noBlindfold	clockwise	practice	Free	1	-0.5	-0.5	3.651688	-1.47804	-1.4531	0.62709	1.49227825379285	2.511745	-6.085628	0.970105
Trial2	1	1	noBlindfold	clockwise	practice	Free	1	-0.5	-0.5	3.671692	-1.47146	-1.45306	0.63336	1.4927288620847	2.569265	-6.149105	1.022291
Trial2	1	1	noBlindfold	clockwise	practice	Free	1	-0.5	-0.5	3.691696	-1.45499	-1.45301	0.63695	1.48481018822647	2.45823	-5.941747	0.95128
Trial2	1	1	noBlindfold	clockwise	practice	Free	1	-0.5	-0.5	3.711685	-1.44557	-1.45297	0.64075	1.48169266439584	2.566099	-5.874038	0.814571
Trial2	1	1	noBlindfold	clockwise	practice	Free	1	-0.5	-0.5	3.731689	-1.43526	-1.45294	0.64482	1.47828423737174	2.703451	-5.852879	0.773686
Trial2	1	1	noBlindfold	clockwise	practice	Free	1	-0.5	-0.5	3.751694	-1.42363	-1.45292	0.64904	1.47424057046485	2.738101	-5.819025	0.707681
Trial2	1	1	noBlindfold	clockwise	practice	Free	1	-0.5	-0.5	3.771698	-1.41093	-1.45292	0.65723	1.47274398705598	2.688713	-5.840184	0.564245
Trial2	1	1	noBlindfold	clockwise	practice	Free	1	-0.5	-0.5	3.791687	-1.38331	-1.45293	0.66127	1.45903548654153	2.882186	-5.742852	0.439213
Trial2	1	1	noBlindfold	clockwise	practice	Free	1	-0.5	-0.5	3.811691	-1.36797	-1.45288	0.66545	1.45315026435349	2.839524	-5.637057	0.335205
Trial2	1	1	noBlindfold	clockwise	practice	Free	1	-0.5	-0.5	3.831696	-1.35053	-1.45283	0.6690199	1.44568625249032	2.891691	-5.755548	0.121295
Trial2	1	1	noBlindfold	clockwise	practice	Free	1	-0.5	-0.5	3.851685	-1.33354	-1.45285	0.67261	1.43868105775607	2.906819	-5.734389	0.08662
Trial2	1	1	noBlindfold	clockwise	practice	Free	1	-0.5	-0.5	3.871689	-1.31496	-1.45286	0.67925	1.43345400111894	2.96548	-5.641289	0.195354
Trial2	1	1	noBlindfold	clockwise	practice	Free	1	-0.5	-0.5	3.891693	-1.27405	-1.45284	0.68242	1.41324820574135	2.916729	-5.725925	0.238283
Trial2	1	1	noBlindfold	clockwise	practice	Free	1	-0.5	-0.5	3.911697	-1.25238	-1.45282	0.68555	1.40413832173373	2.913385	-5.480481	0.257045
Trial2	1	1	noBlindfold	clockwise	practice	Free	1	-0.5	-0.5	3.931686	-1.22973	-1.45276	0.68869	1.39480816589559	2.835519	-5.556653	0.160523
Trial2	1	1	noBlindfold	clockwise	practice	Free	1	-0.5	-0.5	3.951691	-1.20539	-1.45276	0.6916701	1.38479332437197	2.978922	-5.675144	0.172776
Trial2	1	1	noBlindfold	clockwise	practice	Free	1	-0.5	-0.5	3.971695	-1.18076	-1.45278	0.69801	1.37791947385739	2.901779	-5.50164	0.358537
Trial2	1	1	noBlindfold	clockwise	practice	Free	1	-0.5	-0.5	3.991699	-1.12786	-1.45272	0.70148	1.35564095109527	2.756013	-5.40854	0.428386
Trial2	1	1	noBlindfold	clockwise	practice	Free	1	-0.5	-0.5	4.011688	-1.09972	-1.4527	0.70502	1.34600786099151	2.693032	-5.294282	0.419107
Trial2	1	1	noBlindfold	clockwise	practice	Free	1	-0.5	-0.5	4.031693	-1.07161	-1.45267	0.70863	1.33698335836203	2.759926	-5.36199	0.303022
Trial2	1	1	noBlindfold	clockwise	practice	Free	1	-0.5	-0.5	4.051697	-1.04269	-1.45269	0.71222	1.32815279179194	2.726926	-5.45509	0.177022
Trial2	1	1	noBlindfold	clockwise	practice	Free	1	-0.5	-0.5	4.071686	-1.01302	-1.45272	0.71948	1.32299696785712	2.633102	-5.328136	0.247836
Trial2	1	1	noBlindfold	clockwise	practice	Free	1	-0.5	-0.5	4.09169	-0.95092	-1.45267	0.72313	1.30360114537696	2.488591	-5.484713	0.155994
Trial2	1	1	noBlindfold	clockwise	practice	Free	1	-0.5	-0.5	4.111694	-0.91866	-1.45268	0.7268	1.29626941138544	2.408218	-5.273123	0.132566
Trial2	1	1	noBlindfold	clockwise	practice	Free	1	-0.5	-0.5	4.131699	-0.88597	-1.45268	0.72999	1.2891269339264	2.308727	-5.539726	0.094777
Trial2	1	1	noBlindfold	clockwise	practice	Free	1	-0.5	-0.5	4.151688	-0.85492	-1.45274	0.73339	1.283440319811	2.25178	-5.340831	0.18529
Trial2	1	1	noBlindfold	clockwise	practice	Free	1	-0.5	-0.5	4.171692	-0.8227	-1.45272	0.74053	1.28181505477281	2.158839	-5.306977	0.239138
Trial2	1	1	noBlindfold	clockwise	practice	Free	1	-0.5	-0.5	4.191696	-0.7567	-1.4527	0.7441	1.27030690238829	2.138043	-5.277354	0.202708
Trial2	1	1	noBlindfold	clockwise	practice	Free	1	-0.5	-0.5	4.211685	-0.72496	-1.45267	0.74776	1.26787696568243	1.844863	-5.349295	0.20274
Trial2	1	1	noBlindfold	clockwise	practice	Free	1	-0.5	-0.5	4.231689	-0.69128	-1.45266	0.75141	1.2659443305413	1.680298	-5.400077	0.20489
Trial2	1	1	noBlindfold	clockwise	practice	Free	1	-0.5	-0.5	4.251694	-0.65691	-1.45267	0.75485	1.26462215577003	1.613288	-5.315441	0.235783
Trial2	1	1	noBlindfold	clockwise	practice	Free	1	-0.5	-0.5	4.271698	-0.62576	-1.45266	0.76197	1.26822073070352	1.632873	-5.370454	0.242805
Trial2	1	1	noBlindfold	clockwise	practice	Free	1	-0.5	-0.5	4.291687	-0.56144	-1.45275	0.76554	1.26703053382801	1.486348	-5.493176	0.106341
Trial2	1	1	noBlindfold	clockwise	practice	Free	1	-0.5	-0.5	4.311691	-0.52857	-1.45275	0.7686	1.26892171666078	1.436882	-5.442395	0.094718
Trial2	1	1	noBlindfold	clockwise	practice	Free	1	-0.5	-0.5	4.331696	-0.49992	-1.45274	0.77176	1.27175998939485	1.355143	-5.569349	0.0034312
Trial2	1	1	noBlindfold	clockwise	practice	Free	1	-0.5	-0.5	4.351685	-0.46903	-1.45278	0.77451	1.27488618932438	1.225207	-5.641289	-0.117908
Trial2	1	1	noBlindfold	clockwise	practice	Free	1	-0.5	-0.5	4.371689	-0.43966	-1.45281	0.77919	1.28061234714768	1.233579	-5.71323	-0.120525
Trial2	1	1	noBlindfold	clockwise	practice	Free	1	-0.5	-0.5	4.391693	-0.3822	-1.45285	0.78113	1.28653441623622	1.205391	-5.662448	-0.164676
Trial2	1	1	noBlindfold	clockwise	practice	Free	1	-0.5	-0.5	4.411697	-0.35416	-1.45283	0.78272	1.29098405227935	1.106171	-5.730157	-0.174888
Trial2	1	1	noBlindfold	clockwise	practice	Free	1	-0.5	-0.5	4.431686	-0.32776	-1.45285	0.784	1.29550095107481	0.821859	-5.810561	-0.216241
Trial2	1	1	noBlindfold	clockwise	practice	Free	1	-0.5	-0.5	4.451691	-0.30238	-1.45289	0.78502	1.30012693632768	0.700512	-5.819025	-0.199773
Trial2	1	1	noBlindfold	clockwise	practice	Free	1	-0.5	-0.5	4.471695	-0.27812	-1.45292	0.78648	1.30547368585693	0.715569	-5.984065	-0.167546
Trial2	1	1	noBlindfold	clockwise	practice	Free	1	-0.5	-0.5	4.491699	-0.23224	-1.45294	0.78706	1.31461734733115	0.820278	-5.890965	-0.017572
Trial2	1	1	noBlindfold	clockwise	practice	Free	1	-0.5	-0.5	4.511688	-0.21117	-1.45294	0.78749	1.31948978540773	0.642559	-5.869806	-0.126256
Trial2	1	1	noBlindfold	clockwise	practice	Free	1	-0.5	-0.5	4.531693	-0.19122	-1.45293	0.78778	1.32428183311259	0.55533	-5.890965	-0.104617
Trial2	1	1	noBlindfold	clockwise	practice	Free	1	-0.5	-0.5	4.551697	-0.17188	-1.45293	0.7879699	1.32910846951653	0.641623	-5.975601	-0.041162
Trial2	1	1	noBlindfold	clockwise	practice	Free	1	-0.5	-0.5	4.571686	-0.1542	-1.45299	0.7879699	1.33358322659423	0.737915	-6.170264	-0.08398
Trial2	1	1	noBlindfold	clockwise	practice	Free	1	-0.5	-0.5	4.59169	-0.12133	-1.45308	0.78764	1.34216529143679	0.83616	-6.225278	-0.263503
Trial2	1	1	noBlindfold	clockwise	practice	Free	1	-0.5	-0.5	4.611694	-0.10612	-1.45312	0.78705	1.34597146374587	0.635839	-6.309914	-0.380159
Trial2	1	1	noBlindfold	clockwise	practice	Free	1	-0.5	-0.5	4.631699	-0.092861	-1.45315	0.78616	1.34906252396674	0.51395	-6.309914	-0.380852
Trial2	1	1	noBlindfold	clockwise	practice	Free	1	-0.5	-0.5	4.651688	-0.080045	-1.45317	0.78509	1.35196841143293	0.388598	-6.403013	-0.314443
Trial2	1	1	noBlindfold	clockwise	practice	Free	1	-0.5	-0.5	4.671692	-0.068567	-1.45319	0.78322	1.35380500218214	0.505248	-6.305682	-0.149828
Trial2	1	1	noBlindfold	clockwise	practice	Free	1	-0.5	-0.5	4.691696	-0.049876	-1.45316	0.78264	1.35932959107642	0.389387	-6.326841	0.136255
Trial2	1	1	noBlindfold	clockwise	practice	Free	1	-0.5	-0.5	4.711685	-0.04234	-1.45317	0.78226	1.361485726075	0.333924	-6.386086	0.111703
Trial2	1	1	noBlindfold	clockwise	practice	Free	1	-0.5	-0.5	4.731689	-0.035918	-1.45319	0.78202	1.36343223711572	0.312242	-6.508808	0.057137
Trial2	1	1	noBlindfold	clockwise	practice	Free	1	-0.5	-0.5	4.751694	-0.030996	-1.45324	0.7818699	1.36497447412096	0.430396	-6.568053	0.018676
Trial2	1	1	noBlindfold	clockwise	practice	Free	1	-0.5	-0.5	4.771698	-0.027277	-1.45328	0.78169	1.36608795266181	0.56554	-6.563822	-0.019799
Trial2	1	1	noBlindfold	clockwise	practice	Free	1	-0.5	-0.5	4.791687	-0.022889	-1.45329	0.78161	1.3675376148697	0.72595	-6.529967	-0.121681
Trial2	1	1	noBlindfold	clockwise	practice	Free	1	-0.5	-0.5	4.811691	-0.022079	-1.45328	0.78159	1.36780165709908	0.71314	-6.576517	-0.151191
Trial2	1	1	noBlindfold	clockwise	practice	Free	1	-0.5	-0.5	4.831696	-0.021984	-1.45328	0.78158	1.36782547108843	0.641229	-6.610371	-0.142416
Trial2	1	1	noBlindfold	clockwise	practice	Free	1	-0.5	-0.5	4.851685	-0.021954	-1.45328	0.78159	1.36784533756552	0.540058	-6.555358	-0.027761
Trial2	1	1	noBlindfold	clockwise	practice	Free	1	-0.5	-0.5	4.871689	-0.021927	-1.45327	0.78162	1.36788291988905	0.460404	-6.462258	0.162998
Trial2	1	1	noBlindfold	clockwise	practice	Free	1	-0.5	-0.5	4.891693	-0.021871	-1.45323	0.78163	1.36791181907755	0.634452	-6.462258	0.322944
Trial2	1	1	noBlindfold	clockwise	practice	Free	1	-0.5	-0.5	4.911697	-0.021834	-1.45324	0.7816399	1.36793407809544	0.760925	-6.546894	0.203861
Trial2	1	1	noBlindfold	clockwise	practice	Free	1	-0.5	-0.5	4.931686	-0.021788	-1.45326	0.7816399	1.36795015819012	0.887363	-6.601908	0.076347
Trial2	1	1	noBlindfold	clockwise	practice	Free	1	-0.5	-0.5	4.951691	-0.021739	-1.45329	0.7816399	1.36796728938616	1.013853	-6.648458	-0.042702
Trial2	1	1	noBlindfold	clockwise	practice	Free	1	-0.5	-0.5	4.971695	-0.021679	-1.45332	0.7816	1.36795085227546	1.123073	-6.699239	-0.237736
Trial2	1	1	noBlindfold	clockwise	practice	Free	1	-0.5	-0.5	4.991699	-0.021546	-1.45335	0.78157	1.36796927555663	1.278977	-6.737325	-0.407398
Trial2	1	1	noBlindfold	clockwise	practice	Free	1	-0.5	-0.5	5.011688	-0.021476	-1.45337	0.78155	1.36797505392015	1.321336	-6.851584	-0.415864
Trial2	1	1	noBlindfold	clockwise	practice	Free	1	-0.5	-0.5	5.031693	-0.021406	-1.45341	0.78154	1.36799010522456	1.30035	-6.864279	-0.360705
Trial2	1	1	noBlindfold	clockwise	practice	Free	1	-0.5	-0.5	5.051697	-0.021335	-1.45342	0.78152	1.36799624108844	1.249746	-6.805034	-0.313817
Trial2	1	1	noBlindfold	clockwise	practice	Free	1	-0.5	-0.5	5.071686	-0.021267	-1.45341	0.78151	1.36801065536542	1.186659	-6.779643	-0.216139
Trial2	1	1	noBlindfold	clockwise	practice	Free	1	-0.5	-0.5	5.09169	-0.021141	-1.4534	0.78152	1.36806413422941	1.162552	-6.792339	0.109881
Trial2	1	1	noBlindfold	clockwise	practice	Free	1	-0.5	-0.5	5.111694	-0.021079	-1.4534	0.78154	1.36810454124487	1.167395	-6.745789	0.266395
Trial2	1	1	noBlindfold	clockwise	practice	Free	1	-0.5	-0.5	5.131699	-0.021016	-1.45339	0.78156	1.36814535618164	1.192863	-6.707703	0.28739
Trial2	1	1	noBlindfold	clockwise	practice	Free	1	-0.5	-0.5	5.151688	-0.020948	-1.45336	0.78156	1.3681691647884	1.205359	-6.72463	0.236487
Trial2	1	1	noBlindfold	clockwise	practice	Free	1	-0.5	-0.5	5.171692	-0.020885	-1.45335	0.78156	1.36819122437279	1.247018	-6.754253	0.06703
Trial2	1	1	noBlindfold	clockwise	practice	Free	1	-0.5	-0.5	5.191696	-0.020743	-1.4534	0.78156	1.36824095614749	1.386356	-6.81773	-0.013873
Trial2	1	1	noBlindfold	clockwise	practice	Free	1	-0.5	-0.5	5.211685	-0.020665	-1.45342	0.78157	1.36827765840363	1.483945	-6.855816	0.045019
Trial2	1	1	noBlindfold	clockwise	practice	Free	1	-0.5	-0.5	5.231689	-0.020583	-1.45341	0.78156	1.36829700836009	1.547211	-6.788107	-0.0017598
Trial2	1	1	noBlindfold	clockwise	practice	Free	1	-0.5	-0.5	5.251694	-0.020497	-1.45339	0.78156	1.36832714369587	1.555418	-6.720398	-0.069471
Trial2	1	1	noBlindfold	clockwise	practice	Free	1	-0.5	-0.5	5.271698	-0.020412	-1.45337	0.78153	1.36832885255079	1.563388	-6.788107	-0.200624
Trial2	1	1	noBlindfold	clockwise	practice	Free	1	-0.5	-0.5	5.291687	-0.020245	-1.45341	0.7815	1.36835926009227	1.579595	-6.885438	-0.395138
Trial2	1	1	noBlindfold	clockwise	practice	Free	1	-0.5	-0.5	5.311691	-0.020158	-1.45344	0.78146	1.36835236549233	1.557782	-6.948915	-0.572678
Trial2	1	1	noBlindfold	clockwise	practice	Free	1	-0.5	-0.5	5.331696	-0.020069	-1.45348	0.7814	1.36832731332523	1.577915	-7.080101	-0.852027
Trial2	1	1	noBlindfold	clockwise	practice	Free	1	-0.5	-0.5	5.351685	-0.019971	-1.45352	0.78126	1.36823063231731	1.564329	-7.160505	-1.093149
Trial2	1	1	noBlindfold	clockwise	practice	Free	1	-0.5	-0.5	5.371689	-0.019799	-1.45358	0.78051	1.36758871024606	1.525395	-7.245141	-1.342634
Trial2	1	1	noBlindfold	clockwise	practice	Free	1	-0.5	-0.5	5.391693	-0.019055	-1.45365	0.77954	1.36694210229895	1.426455	-7.363632	-1.879448
Trial2	1	1	noBlindfold	clockwise	practice	Free	1	-0.5	-0.5	5.411697	-0.018339	-1.45368	0.778	1.36575301976217	1.408328	-7.469427	-2.340415
Trial2	1	1	noBlindfold	clockwise	practice	Free	1	-0.5	-0.5	5.431686	-0.01738	-1.45373	0.7756	1.36384656993666	1.420665	-7.609076	-2.632124
Trial2	1	1	noBlindfold	clockwise	practice	Free	1	-0.5	-0.5	5.451691	-0.016032	-1.45379	0.77238	1.36131402548621	1.391634	-7.676785	-2.716233
Trial2	1	1	noBlindfold	clockwise	practice	Free	1	-0.5	-0.5	5.471695	-0.014309	-1.45383	0.76321	1.35336441831109	1.363192	-7.693712	-2.673292
Trial2	1	1	noBlindfold	clockwise	practice	Free	1	-0.5	-0.5	5.491699	-0.0096442	-1.45387	0.75715	1.34939798386327	1.361096	-7.841825	-3.086627
Trial2	1	1	noBlindfold	clockwise	practice	Free	1	-0.5	-0.5	5.511688	-0.0067639	-1.45391	0.7498	1.34360775795041	1.269748	-7.871448	-3.339615
Trial2	1	1	noBlindfold	clockwise	practice	Free	1	-0.5	-0.5	5.531693	-0.0035107	-1.45394	0.74056	1.33622255885771	1.221221	-7.960316	-3.524974
Trial2	1	1	noBlindfold	clockwise	practice	Free	1	-0.5	-0.5	5.551697	0.00033381	-1.45399	0.73093	1.32872966185395	1.202707	-8.083038	-3.388618
Trial2	1	1	noBlindfold	clockwise	practice	Free	1	-0.5	-0.5	5.571686	0.0041732	-1.45403	0.70708	1.30814095495978	1.1291	-8.032256	-3.396268
Trial2	1	1	noBlindfold	clockwise	practice	Free	1	-0.5	-0.5	5.59169	0.013056	-1.45411	0.69347	1.29907548035613	1.034172	-8.256542	-3.568081
Trial2	1	1	noBlindfold	clockwise	practice	Free	1	-0.5	-0.5	5.611694	0.017753	-1.45411	0.67861	1.28731877298786	0.889563	-8.201528	-3.63971
Trial2	1	1	noBlindfold	clockwise	practice	Free	1	-0.5	-0.5	5.631699	0.022585	-1.45411	0.67861	1.28926976927403	0.889563	-8.201528	-3.63971
Trial2	1	1	noBlindfold	clockwise	practice	Free	1	-0.5	-0.5	5.651688	0.032046	-1.45428	0.6440001	1.2616691586303	0.890023	-8.303091	-3.565307
Trial2	1	1	noBlindfold	clockwise	practice	Free	1	-0.5	-0.5	5.671692	0.032993	-1.45427	0.60657	1.22824212390638	0.839304	-8.29886	-3.4514
Trial2	1	1	noBlindfold	clockwise	practice	Free	1	-0.5	-0.5	5.691696	0.043623	-1.45413	0.58694	1.21530428680988	0.608535	-8.138051	-2.918653
Trial2	1	1	noBlindfold	clockwise	practice	Free	1	-0.5	-0.5	5.711685	0.048932	-1.45405	0.56531	1.19842051915928	0.516333	-7.807971	-3.168712
Trial2	1	1	noBlindfold	clockwise	practice	Free	1	-0.5	-0.5	5.731689	0.054383	-1.454	0.54441	1.18242663065514	0.436351	-8.387727	-3.723522
Trial2	1	1	noBlindfold	clockwise	practice	Free	1	-0.5	-0.5	5.751694	0.059208	-1.45411	0.52097	1.16408474753831	0.559385	-8.197296	-3.861428
Trial2	1	1	noBlindfold	clockwise	practice	Free	1	-0.5	-0.5	5.771698	0.064265	-1.45412	0.47371	1.12539155536648	0.565115	-8.091501	-3.382683
Trial2	1	1	noBlindfold	clockwise	practice	Free	1	-0.5	-0.5	5.791687	0.074037	-1.45398	0.44954	1.10956958733468	0.389148	-7.791044	-2.812951
Trial2	1	1	noBlindfold	clockwise	practice	Free	1	-0.5	-0.5	5.811691	0.079134	-1.45398	0.42317	1.08978853092397	0.28796	-8.53584	-3.250106
Trial2	1	1	noBlindfold	clockwise	practice	Free	1	-0.5	-0.5	5.831696	0.084235	-1.45416	0.39858	1.07180992798385	0.322117	-8.184601	-3.105469
Trial2	1	1	noBlindfold	clockwise	practice	Free	1	-0.5	-0.5	5.851685	0.088791	-1.4541	0.37272	1.05276542640045	0.317604	-7.807971	-1.937209
Trial2	1	1	noBlindfold	clockwise	practice	Free	1	-0.5	-0.5	5.871689	0.093394	-1.45391	0.32261	1.01429957701632	0.205431	-7.397486	-1.981269
Trial2	1	1	noBlindfold	clockwise	practice	Free	1	-0.5	-0.5	5.891693	0.1023	-1.45394	0.29462	0.997088887604264	0.355102	-8.104197	-3.057538
Trial2	1	1	noBlindfold	clockwise	practice	Free	1	-0.5	-0.5	5.911697	0.10693	-1.45403	0.27003	0.980464281525696	0.269084	-7.824898	-2.009317
Trial2	1	1	noBlindfold	clockwise	practice	Free	1	-0.5	-0.5	5.931686	0.11097	-1.45391	0.24583	0.964130036074341	0.046234	-7.160505	-1.810462
Trial2	1	1	noBlindfold	clockwise	practice	Free	1	-0.5	-0.5	5.951691	0.11488	-1.45374	0.22016	0.946946590541924	0.210037	-7.854521	-2.319245
Trial2	1	1	noBlindfold	clockwise	practice	Free	1	-0.5	-0.5	5.971695	0.11888	-1.45386	0.17068	0.912591980688357	0.316051	-7.930693	-2.630417
Trial2	1	1	noBlindfold	clockwise	practice	Free	1	-0.5	-0.5	5.991699	0.12649	-1.45379	0.14675	0.900430609618275	-0.0067391	-6.961611	-1.56131
Trial2	1	1	noBlindfold	clockwise	practice	Free	1	-0.5	-0.5	6.011688	0.13012	-1.45361	0.12214	0.885499526867523	0.118702	-7.702176	-2.181286
Trial2	1	1	noBlindfold	clockwise	practice	Free	1	-0.5	-0.5	6.031693	0.13364	-1.45372	0.09819099	0.871396649998372	0.185202	-7.659858	-2.463704
Trial2	1	1	noBlindfold	clockwise	practice	Free	1	-0.5	-0.5	6.051697	0.13694	-1.45379	0.074727	0.857906574089866	0.201636	-7.350936	-1.671302
Trial2	1	1	noBlindfold	clockwise	practice	Free	1	-0.5	-0.5	6.071686	0.14016	-1.45369	0.028289	0.829996437012259	0.220355	-6.796571	-1.539551
Trial2	1	1	noBlindfold	clockwise	practice	Free	1	-0.5	-0.5	6.09169	0.14627	-1.45366	0.0053784	0.820409805508225	0.229695	-7.702176	-2.377333
Trial2	1	1	noBlindfold	clockwise	practice	Free	1	-0.5	-0.5	6.111694	0.14911	-1.45378	-0.017773	0.808632584904356	0.199362	-7.346705	-1.815029
Trial2	1	1	noBlindfold	clockwise	practice	Free	1	-0.5	-0.5	6.131699	0.15195	-1.45369	-0.040007	0.797892450363941	0.015824	-6.978538	-1.070407
Trial2	1	1	noBlindfold	clockwise	practice	Free	1	-0.5	-0.5	6.151688	0.15456	-1.45348	-0.060523	0.788409048071387	-0.157295	-6.834657	-1.57332
Trial2	1	1	noBlindfold	clockwise	practice	Free	1	-0.5	-0.5	6.171692	0.15678	-1.45347	-0.10356	0.767153600911213	-0.01798	-7.308618	-2.180411
Trial2	1	1	noBlindfold	clockwise	practice	Free	1	-0.5	-0.5	6.191696	0.161	-1.45356	-0.12329	0.760809726530262	0.115746	-6.826193	-0.98409
Trial2	1	1	noBlindfold	clockwise	practice	Free	1	-0.5	-0.5	6.211685	0.16285	-1.45344	-0.14164	0.753519759022507	0.088705	-6.428404	-1.055761
Trial2	1	1	noBlindfold	clockwise	practice	Free	1	-0.5	-0.5	6.231689	0.16466	-1.4533	-0.1609	0.746164671489419	0.118473	-6.893902	-1.833879
Trial2	1	1	noBlindfold	clockwise	practice	Free	1	-0.5	-0.5	6.251694	0.16648	-1.45345	-0.18015	0.739256131107542	0.22068	-7.232446	-2.309446
Trial2	1	1	noBlindfold	clockwise	practice	Free	1	-0.5	-0.5	6.271698	0.16834	-1.45358	-0.21562	0.726326600359734	0.307105	-6.978538	-1.896394
Trial2	1	1	noBlindfold	clockwise	practice	Free	1	-0.5	-0.5	6.291687	0.17209	-1.45341	-0.23354	0.722984033285114	0.115235	-6.589212	-1.06342
Trial2	1	1	noBlindfold	clockwise	practice	Free	1	-0.5	-0.5	6.311691	0.17408	-1.45329	-0.24989	0.71898460190718	0.092918	-6.834657	-1.914961
Trial2	1	1	noBlindfold	clockwise	practice	Free	1	-0.5	-0.5	6.331696	0.17589	-1.45337	-0.26752	0.714754668287878	0.301462	-7.278996	-2.387408
Trial2	1	1	noBlindfold	clockwise	practice	Free	1	-0.5	-0.5	6.351685	0.17784	-1.45356	-0.28471	0.71120801910891	0.28541	-7.046247	-2.252338
Trial2	1	1	noBlindfold	clockwise	practice	Free	1	-0.5	-0.5	6.371689	0.17974	-1.45354	-0.31853	0.703546612536739	0.295825	-6.745789	-1.718556
Trial2	1	1	noBlindfold	clockwise	practice	Free	1	-0.5	-0.5	6.391693	0.18398	-1.45345	-0.33464	0.703684997232308	0.291838	-6.707703	-1.706216
Trial2	1	1	noBlindfold	clockwise	practice	Free	1	-0.5	-0.5	6.411697	0.18613	-1.45341	-0.35187	0.701937929009664	0.120955	-6.915061	-2.206195
Trial2	1	1	noBlindfold	clockwise	practice	Free	1	-0.5	-0.5	6.431686	0.18829	-1.4535	-0.36819	0.700797404851416	0.261699	-7.427109	-2.223132
Trial2	1	1	noBlindfold	clockwise	practice	Free	1	-0.5	-0.5	6.451691	0.19038	-1.45361	-0.38374	0.70010064940565	0.189576	-6.834657	-1.777771
Trial2	1	1	noBlindfold	clockwise	practice	Free	1	-0.5	-0.5	6.471695	0.19226	-1.45349	-0.4147	0.697495518593309	0.143071	-6.665385	-1.214784
Trial2	1	1	noBlindfold	clockwise	practice	Free	1	-0.5	-0.5	6.491699	0.19599	-1.4533	-0.42825	0.699678597256423	0.151829	-6.381854	-1.210238
Trial2	1	1	noBlindfold	clockwise	practice	Free	1	-0.5	-0.5	6.511688	0.19762	-1.45323	-0.44196	0.700030224214021	-0.0029378	-6.601908	-1.536788
Trial2	1	1	noBlindfold	clockwise	practice	Free	1	-0.5	-0.5	6.531693	0.19901	-1.4533	-0.45606	0.700389680008348	0.051412	-6.98277	-2.051632
Trial2	1	1	noBlindfold	clockwise	practice	Free	1	-0.5	-0.5	6.551697	0.20035	-1.45345	-0.46955	0.701011644847926	0.167183	-7.008161	-1.819518
Trial2	1	1	noBlindfold	clockwise	practice	Free	1	-0.5	-0.5	6.571686	0.20161	-1.45346	-0.49546	0.701624687551516	0.172751	-6.534199	-1.450848
Trial2	1	1	noBlindfold	clockwise	practice	Free	1	-0.5	-0.5	6.59169	0.20419	-1.45325	-0.50795	0.704234875578942	0.253154	-6.551126	-1.439798
Trial2	1	1	noBlindfold	clockwise	practice	Free	1	-0.5	-0.5	6.611694	0.20554	-1.45324	-0.51958	0.705811639336708	0.177927	-6.525735	-1.332078
Trial2	1	1	noBlindfold	clockwise	practice	Free	1	-0.5	-0.5	6.631699	0.20678	-1.45322	-0.53076	0.707449042368584	-0.046359	-6.237973	-1.330758
Trial2	1	1	noBlindfold	clockwise	practice	Free	1	-0.5	-0.5	6.651688	0.20783	-1.45316	-0.54192	0.709070230300997	-0.082655	-6.449563	-1.382736
Trial2	1	1	noBlindfold	clockwise	practice	Free	1	-0.5	-0.5	6.671692	0.2087	-1.4532	-0.56223	0.711426920724847	0.042553	-6.470722	-1.454938
Trial2	1	1	noBlindfold	clockwise	practice	Free	1	-0.5	-0.5	6.691696	0.21014	-1.4532	-0.57151	0.713731383440523	0.196194	-6.212582	-1.094336
Trial2	1	1	noBlindfold	clockwise	practice	Free	1	-0.5	-0.5	6.711685	0.2109	-1.45314	-0.58064	0.71545903113092	0.25749	-6.276059	-1.28711
Trial2	1	1	noBlindfold	clockwise	practice	Free	1	-0.5	-0.5	6.731689	0.21178	-1.45315	-0.58909	0.717333806561028	0.309406	-6.436868	-1.319279
Trial2	1	1	noBlindfold	clockwise	practice	Free	1	-0.5	-0.5	6.751694	0.21271	-1.45318	-0.59709	0.719292710612001	0.260356	-6.318377	-1.240397
Trial2	1	1	noBlindfold	clockwise	practice	Free	1	-0.5	-0.5	6.771698	0.21369	-1.45316	-0.61178	0.722390614483309	0.216637	-6.292986	-1.24285
Trial2	1	1	noBlindfold	clockwise	practice	Free	1	-0.5	-0.5	6.791687	0.21562	-1.45313	-0.61828	0.725328999244232	0.193585	-6.18296	-1.132428
Trial2	1	1	noBlindfold	clockwise	practice	Free	1	-0.5	-0.5	6.811691	0.2165	-1.45311	-0.62471	0.727272180050111	0.207766	-6.326841	-1.432567
Trial2	1	1	noBlindfold	clockwise	practice	Free	1	-0.5	-0.5	6.831696	0.21738	-1.45317	-0.63079	0.729205108535678	0.327494	-6.508808	-1.593727
Trial2	1	1	noBlindfold	clockwise	practice	Free	1	-0.5	-0.5	6.851685	0.21832	-1.45324	-0.63667	0.731206076881758	0.422352	-6.432636	-1.514337
Trial2	1	1	noBlindfold	clockwise	practice	Free	1	-0.5	-0.5	6.871689	0.21938	-1.45322	-0.64777	0.734400135293108	0.39232	-6.326841	-1.37132
Trial2	1	1	noBlindfold	clockwise	practice	Free	1	-0.5	-0.5	6.891693	0.22163	-1.45315	-0.65283	0.737636006020753	0.336699	-6.30145	-1.381802
Trial2	1	1	noBlindfold	clockwise	practice	Free	1	-0.5	-0.5	6.911697	0.22275	-1.45315	-0.6578701	0.739790867911247	0.336006	-6.356463	-1.440543
Trial2	1	1	noBlindfold	clockwise	practice	Free	1	-0.5	-0.5	6.931686	0.22384	-1.45318	-0.66261	0.741880282351651	0.389507	-6.381854	-1.65068
Trial2	1	1	noBlindfold	clockwise	practice	Free	1	-0.5	-0.5	6.951691	0.22491	-1.45319	-0.66773	0.744061731848788	0.347006	-6.373391	-1.78289
Trial2	1	1	noBlindfold	clockwise	practice	Free	1	-0.5	-0.5	6.971695	0.22601	-1.45317	-0.6778901	0.747486044516245	0.332897	-6.263364	-1.720267
Trial2	1	1	noBlindfold	clockwise	practice	Free	1	-0.5	-0.5	6.991699	0.22821	-1.45312	-0.68292	0.750832555256483	0.443	-6.170264	-1.699483
Trial2	1	1	noBlindfold	clockwise	practice	Free	1	-0.5	-0.5	7.011688	0.22936	-1.4531	-0.68828	0.753269780257604	0.475972	-6.157569	-1.816232
Trial2	1	1	noBlindfold	clockwise	practice	Free	1	-0.5	-0.5	7.031693	0.23063	-1.45308	-0.6936901	0.755867747690527	0.41786	-6.153337	-1.831479
Trial2	1	1	noBlindfold	clockwise	practice	Free	1	-0.5	-0.5	7.051697	0.23189	-1.45307	-0.69912	0.758493095420403	0.323949	-6.144873	-1.682259
Trial2	1	1	noBlindfold	clockwise	practice	Free	1	-0.5	-0.5	7.071686	0.23315	-1.45308	-0.70979	0.762575077591724	0.342986	-6.149105	-1.495236
Trial2	1	1	noBlindfold	clockwise	practice	Free	1	-0.5	-0.5	7.09169	0.23558	-1.4531	-0.71488	0.766323262318396	0.247801	-6.20835	-1.540874
Trial2	1	1	noBlindfold	clockwise	practice	Free	1	-0.5	-0.5	7.111694	0.23666	-1.45311	-0.7201	0.768838078462776	0.267258	-6.216814	-1.616367
Trial2	1	1	noBlindfold	clockwise	practice	Free	1	-0.5	-0.5	7.131699	0.23768	-1.45311	-0.7251101	0.771262810794442	0.224346	-6.242205	-1.596698
Trial2	1	1	noBlindfold	clockwise	practice	Free	1	-0.5	-0.5	7.151688	0.23859	-1.45312	-0.72999	0.773570031587084	0.195773	-6.178728	-1.385976
Trial2	1	1	noBlindfold	clockwise	practice	Free	1	-0.5	-0.5	7.171692	0.23943	-1.4531	-0.73804	0.776800969122929	0.1481	-6.068701	-1.116662
Trial2	1	1	noBlindfold	clockwise	practice	Free	1	-0.5	-0.5	7.191696	0.2407	-1.45302	-0.74139	0.779041479517004	0.079627	-6.149105	-1.093699
Trial2	1	1	noBlindfold	clockwise	practice	Free	1	-0.5	-0.5	7.211685	0.24114	-1.45305	-0.74445	0.780412908544271	0.093283	-6.157569	-1.23718
Trial2	1	1	noBlindfold	clockwise	practice	Free	1	-0.5	-0.5	7.231689	0.2415	-1.45307	-0.74696	0.781544299095425	0.186602	-6.153337	-1.128563
Trial2	1	1	noBlindfold	clockwise	practice	Free	1	-0.5	-0.5	7.251694	0.24183	-1.45307	-0.7489001	0.782472347033531	0.176289	-6.047542	-0.95471
Trial2	1	1	noBlindfold	clockwise	practice	Free	1	-0.5	-0.5	7.271698	0.24211	-1.45303	-0.75106	0.78342734247842	0.195134	-6.047542	-0.890509
Trial2	1	1	noBlindfold	clockwise	practice	Free	1	-0.5	-0.5	7.291687	0.2425	-1.45304	-0.75134	0.783886517372394	0.207042	-6.195655	-0.987468
Trial2	1	1	noBlindfold	clockwise	practice	Free	1	-0.5	-0.5	7.311691	0.24256	-1.45308	-0.75138	0.783956165927485	0.199703	-6.199887	-0.915118
Trial2	1	1	noBlindfold	clockwise	practice	Free	1	-0.5	-0.5	7.331696	0.24257	-1.45309	-0.75141	0.783975264776213	0.129358	-6.157569	-0.715023
Trial2	1	1	noBlindfold	clockwise	practice	Free	1	-0.5	-0.5	7.351685	0.24258	-1.45308	-0.75144	0.783994350320086	0.110696	-6.056006	-0.550549
Trial2	1	1	noBlindfold	clockwise	practice	Free	1	-0.5	-0.5	7.371689	0.24258	-1.45305	-0.75148	0.78400717820412	-0.027849	-6.039078	-0.466556
Trial2	1	1	noBlindfold	clockwise	practice	Free	1	-0.5	-0.5	7.391693	0.24257	-1.45303	-0.75149	0.78400091994033	-0.200958	-6.051774	-0.243946
Trial2	1	1	noBlindfold	clockwise	practice	Free	1	-0.5	-0.5	7.411697	0.24256	-1.45303	-0.75149	0.783991435539075	-0.350875	-6.039078	-0.194248
Trial2	1	1	noBlindfold	clockwise	practice	Free	1	-0.5	-0.5	7.431686	0.24253	-1.45303	-0.7515	0.783966222987294	-0.498535	-6.077165	-0.081287
Trial2	1	1	noBlindfold	clockwise	practice	Free	1	-0.5	-0.5	7.451691	0.2425	-1.45302	-0.7515	0.783937826551461	-0.627084	-6.013688	-0.047486
Trial2	1	1	noBlindfold	clockwise	practice	Free	1	-0.5	-0.5	7.471695	0.24247	-1.45301	-0.7515	0.783909402006742	-0.796247	-6.013688	-0.0359
Trial2	1	1	noBlindfold	clockwise	practice	Free	1	-0.5	-0.5	7.491699	0.24237	-1.45302	-0.75151	0.783817881265192	-1.126876	-6.068701	-0.0443
Trial2	1	1	noBlindfold	clockwise	practice	Free	1	-0.5	-0.5	7.511688	0.2423	-1.45303	-0.75151	0.783751591907949	-1.323358	-6.005224	-0.114873
Trial2	1	1	noBlindfold	clockwise	practice	Free	1	-0.5	-0.5	7.531693	0.24222	-1.45302	-0.75152	0.783679052225888	-1.514885	-5.945979	-0.08787
Trial2	1	1	noBlindfold	clockwise	practice	Free	1	-0.5	-0.5	7.551697	0.24209	-1.45299	-0.75151	0.783552699473538	-1.751747	-5.852879	0.022204
Trial2	1	1	noBlindfold	clockwise	practice	Free	1	-0.5	-0.5	7.571686	0.24172	-1.45294	-0.75152	0.783205526313231	-1.935416	-5.717462	0.066548
Trial2	1	1	noBlindfold	clockwise	practice	Free	1	-0.5	-0.5	7.59169	0.23948	-1.45281	-0.75162	0.781116699089514	-2.225128	-5.632826	-0.12073
Trial2	1	1	noBlindfold	clockwise	practice	Free	1	-0.5	-0.5	7.611694	0.2373	-1.4528	-0.75185	0.779127543860257	-2.258945	-5.734389	-0.243757
Trial2	1	1	noBlindfold	clockwise	practice	Free	1	-0.5	-0.5	7.631699	0.23456	-1.45285	-0.75229	0.776677931859388	-2.321625	-5.844416	-0.392931
Trial2	1	1	noBlindfold	clockwise	practice	Free	1	-0.5	-0.5	7.651688	0.2309	-1.45292	-0.7530301	0.773459117820363	-2.422446	-5.907893	-0.547213
Trial2	1	1	noBlindfold	clockwise	practice	Free	1	-0.5	-0.5	7.671692	0.22641	-1.45295	-0.75506	0.769887720794775	-2.516203	-5.861343	-0.539844
Trial2	1	1	noBlindfold	clockwise	practice	Free	1	-0.5	-0.5	7.691696	0.21501	-1.45284	-0.75626	0.759544922171153	-2.646372	-5.535494	-0.34098
Trial2	1	1	noBlindfold	clockwise	practice	Free	1	-0.5	-0.5	7.711685	0.20781	-1.45278	-0.75755	0.753211110849964	-2.693207	-5.560885	-0.473517
Trial2	1	1	noBlindfold	clockwise	practice	Free	1	-0.5	-0.5	7.731689	0.1996	-1.45278	-0.75922	0.746079865169919	-2.645234	-5.687839	-0.540451
Trial2	1	1	noBlindfold	clockwise	practice	Free	1	-0.5	-0.5	7.751694	0.18985	-1.45283	-0.7610201	0.737580165122521	-2.585363	-5.717462	-0.589637
Trial2	1	1	noBlindfold	clockwise	practice	Free	1	-0.5	-0.5	7.771698	0.18005	-1.45286	-0.76543	0.730014455866502	-2.577809	-5.670912	-0.585408
Trial2	1	1	noBlindfold	clockwise	practice	Free	1	-0.5	-0.5	7.791687	0.15683	-1.45282	-0.76782	0.709332939077264	-2.561845	-5.505872	-0.435709
Trial2	1	1	noBlindfold	clockwise	practice	Free	1	-0.5	-0.5	7.811691	0.14407	-1.45277	-0.77043	0.698540286771845	-2.544633	-5.518567	-0.489243
Trial2	1	1	noBlindfold	clockwise	practice	Free	1	-0.5	-0.5	7.831696	0.13003	-1.45277	-0.77312	0.686682121114889	-2.520884	-5.594739	-0.449417
Trial2	1	1	noBlindfold	clockwise	practice	Free	1	-0.5	-0.5	7.851685	0.11561	-1.45279	-0.7759399	0.674624724171896	-2.500263	-5.628594	-0.472972
Trial2	1	1	noBlindfold	clockwise	practice	Free	1	-0.5	-0.5	7.871689	0.10044	-1.45282	-0.78184	0.663296312099763	-2.464118	-5.637057	-0.403046
Trial2	1	1	noBlindfold	clockwise	practice	Free	1	-0.5	-0.5	7.891693	0.067429	-1.45281	-0.78475	0.634868665408889	-2.488125	-5.603203	-0.306023
Trial2	1	1	noBlindfold	clockwise	practice	Free	1	-0.5	-0.5	7.911697	0.04957	-1.45279	-0.78778	0.620358366968733	-2.40818	-5.607435	-0.336806
Trial2	1	1	noBlindfold	clockwise	practice	Free	1	-0.5	-0.5	7.931686	0.032151	-1.45281	-0.79077	0.606408999760927	-2.353981	-5.717462	-0.363872
Trial2	1	1	noBlindfold	clockwise	practice	Free	1	-0.5	-0.5	7.951691	0.013099	-1.45285	-0.79377	0.591245638892265	-2.287294	-5.725925	-0.276825
Trial2	1	1	noBlindfold	clockwise	practice	Free	1	-0.5	-0.5	7.971695	-0.0058595	-1.45287	-0.7998	0.577974823783821	-2.300763	-5.789402	-0.240678
Trial2	1	1	noBlindfold	clockwise	practice	Free	1	-0.5	-0.5	7.991699	-0.045669	-1.45287	-0.80264	0.545900759514107	-2.195355	-5.658216	-0.126185
Trial2	1	1	noBlindfold	clockwise	practice	Free	1	-0.5	-0.5	8.011688	-0.065846	-1.45283	-0.80544	0.530832639798275	-2.145007	-5.582044	-0.124177
Trial2	1	1	noBlindfold	clockwise	practice	Free	1	-0.5	-0.5	8.031693	-0.08634201	-1.4528	-0.80803	0.515747439982217	-2.043316	-5.658216	-0.085277
Trial2	1	1	noBlindfold	clockwise	practice	Free	1	-0.5	-0.5	8.051697	-0.10708	-1.45282	-0.81055	0.500826731380722	-1.993712	-5.717462	-0.130648
Trial2	1	1	noBlindfold	clockwise	practice	Free	1	-0.5	-0.5	8.071686	-0.12861	-1.45285	-0.81579	0.487497543234299	-1.95412	-5.789402	-0.235332
Trial2	1	1	noBlindfold	clockwise	practice	Free	1	-0.5	-0.5	8.09169	-0.17189	-1.45291	-0.81822	0.457077847853557	-1.771939	-5.797866	-0.13976
Trial2	1	1	noBlindfold	clockwise	practice	Free	1	-0.5	-0.5	8.111694	-0.1922	-1.4529	-0.82066	0.444481348689184	-1.632315	-5.738621	-0.146226
Trial2	1	1	noBlindfold	clockwise	practice	Free	1	-0.5	-0.5	8.131699	-0.21297	-1.45288	-0.82314	0.432210243684426	-1.574952	-5.797866	-0.185545
Trial2	1	1	noBlindfold	clockwise	practice	Free	1	-0.5	-0.5	8.151688	-0.23412	-1.45289	-0.8255399	0.420319432312007	-1.487149	-5.835952	-0.196725
Trial2	1	1	noBlindfold	clockwise	practice	Free	1	-0.5	-0.5	8.171692	-0.25432	-1.45292	-0.8306	0.411891976757007	-1.403076	-5.907893	-0.301543
Trial2	1	1	noBlindfold	clockwise	practice	Free	1	-0.5	-0.5	8.191696	-0.294	-1.45299	-0.83316	0.391703426684196	-1.136323	-5.988297	-0.258897
Trial2	1	1	noBlindfold	clockwise	practice	Free	1	-0.5	-0.5	8.211685	-0.31264	-1.453	-0.83571	0.384454161303311	-1.014027	-6.022151	-0.25314
Trial2	1	1	noBlindfold	clockwise	practice	Free	1	-0.5	-0.5	8.231689	-0.33052	-1.45301	-0.83826	0.378342825013209	-0.937701	-6.047542	-0.152717
Trial2	1	1	noBlindfold	clockwise	practice	Free	1	-0.5	-0.5	8.251694	-0.34758	-1.45302	-0.84071	0.373249495171302	-0.861323	-6.111019	-0.141765
Trial2	1	1	noBlindfold	clockwise	practice	Free	1	-0.5	-0.5	8.271698	-0.36421	-1.45306	-0.8453799	0.371114847999459	-0.819811	-6.297218	-0.217922
Trial2	1	1	noBlindfold	clockwise	practice	Free	1	-0.5	-0.5	8.291687	-0.39439	-1.45321	-0.84755	0.363241656951017	-0.792404	-6.398781	-0.246102
Trial2	1	1	noBlindfold	clockwise	practice	Free	1	-0.5	-0.5	8.311691	-0.40713	-1.45322	-0.84961	0.361734665469644	-0.79407	-6.470722	-0.125925
Trial2	1	1	noBlindfold	clockwise	practice	Free	1	-0.5	-0.5	8.331696	-0.41932	-1.45322	-0.85149	0.360630631572223	-0.805895	-6.436868	-0.039014
Trial2	1	1	noBlindfold	clockwise	practice	Free	1	-0.5	-0.5	8.351685	-0.4309	-1.45322	-0.85314	0.359836999367248	-0.863285	-6.369159	-0.072274
Trial2	1	1	noBlindfold	clockwise	practice	Free	1	-0.5	-0.5	8.371689	-0.44128	-1.45321	-0.85616	0.36096810454276	-0.88268	-6.415709	-0.171523
Trial2	1	1	noBlindfold	clockwise	practice	Free	1	-0.5	-0.5	8.391693	-0.45958	-1.45324	-0.85765	0.359926778201282	-0.893338	-6.555358	-0.275325
Trial2	1	1	noBlindfold	clockwise	practice	Free	1	-0.5	-0.5	8.411697	-0.46774	-1.45327	-0.85906	0.360506287977149	-0.906562	-6.584981	-0.259837
Trial2	1	1	noBlindfold	clockwise	practice	Free	1	-0.5	-0.5	8.431686	-0.47484	-1.45329	-0.8604	0.361277121563005	-0.850734	-6.656921	-0.245856
Trial2	1	1	noBlindfold	clockwise	practice	Free	1	-0.5	-0.5	8.451691	-0.48128	-1.45333	-0.86153	0.36201434019948	-0.820823	-6.754253	-0.179353
Trial2	1	1	noBlindfold	clockwise	practice	Free	1	-0.5	-0.5	8.471695	-0.48666	-1.45337	-0.86331	0.363554865146969	-0.815209	-6.77118	-0.157944
Trial2	1	1	noBlindfold	clockwise	practice	Free	1	-0.5	-0.5	8.491699	-0.49483	-1.45341	-0.86396	0.363996745221883	-0.804887	-6.876975	-0.246843
Trial2	1	1	noBlindfold	clockwise	practice	Free	1	-0.5	-0.5	8.511688	-0.49763	-1.45346	-0.86444	0.364447670419754	-0.749163	-7.092797	-0.237852
Trial2	1	1	noBlindfold	clockwise	practice	Free	1	-0.5	-0.5	8.531693	-0.49941	-1.45353	-0.86467	0.364670455893628	-0.738598	-7.177433	-0.208737
Trial2	1	1	noBlindfold	clockwise	practice	Free	1	-0.5	-0.5	8.551697	-0.50026	-1.4536	-0.86469	0.364690098457472	-0.739211	-7.338241	-0.217091
Trial2	1	1	noBlindfold	clockwise	practice	Free	1	-0.5	-0.5	8.571686	-0.50033	-1.45366	-0.8647	0.364700168634389	-0.63383	-7.431341	-0.110159
Trial2	1	1	noBlindfold	clockwise	practice	Free	1	-0.5	-0.5	8.59169	-0.50037	-1.4537	-0.8647	0.36470020707405	-0.315292	-7.460963	-0.099094
Trial2	1	1	noBlindfold	clockwise	practice	Free	1	-0.5	-0.5	8.611694	-0.50039	-1.45372	-0.86472	0.364720195424377	-0.119706	-7.621772	-0.219618
Trial2	1	1	noBlindfold	clockwise	practice	Free	1	-0.5	-0.5	8.631699	-0.50039	-1.45379	-0.86474	0.364740222573573	-0.063743	-7.799507	-0.325447
Trial2	1	1	noBlindfold	clockwise	practice	Free	1	-0.5	-0.5	8.651688	-0.50039	-1.45388	-0.86476	0.364760190118159	-0.040334	-7.913766	-0.417978
Trial2	1	1	noBlindfold	clockwise	practice	Free	1	-0.5	-0.5	8.671692	-0.50039	-1.45396	-0.86481	0.364810198386546	-0.055747	-7.989938	-0.448855
Trial2	1	1	noBlindfold	clockwise	practice	Free	1	-0.5	-0.5	8.691696	-0.5004	-1.454	-0.86483	0.364830236377404	-0.074365	-7.99417	-0.413313
Trial2	1	1	noBlindfold	clockwise	practice	Free	1	-0.5	-0.5	8.711685	-0.5004	-1.454	-0.86485	0.364850203921403	-0.121304	-8.002634	-0.358867
Trial2	1	1	noBlindfold	clockwise	practice	Free	1	-0.5	-0.5	8.731689	-0.50041	-1.454	-0.86487	0.364870242185294	-0.154189	-8.036488	-0.403046
Trial2	1	1	noBlindfold	clockwise	practice	Free	1	-0.5	-0.5	8.751694	-0.50042	-1.45401	-0.86489	0.364890221049554	-0.252055	-8.074574	-0.349147
Trial2	1	1	noBlindfold	clockwise	practice	Free	1	-0.5	-0.5	8.771698	-0.50043	-1.45404	-0.86494	0.364940240974441	-0.264116	-8.188833	-0.399073
Trial2	1	1	noBlindfold	clockwise	practice	Free	1	-0.5	-0.5	8.791687	-0.50046	-1.45412	-0.86496	0.364960304750865	-0.278853	-8.290396	-0.486959
Trial2	1	1	noBlindfold	clockwise	practice	Free	1	-0.5	-0.5	8.811691	-0.50048	-1.45414	-0.86498	0.364980298004719	-0.30947	-8.290396	-0.442505
Trial2	1	1	noBlindfold	clockwise	practice	Free	1	-0.5	-0.5	8.831696	-0.5005	-1.45415	-0.86501	0.365010365605261	-0.321738	-8.336946	-0.436936
Trial2	1	1	noBlindfold	clockwise	practice	Free	1	-0.5	-0.5	8.851685	-0.50052	-1.45416	-0.86503	0.36503036104047	-0.363542	-8.358105	-0.429525
Trial2	1	1	noBlindfold	clockwise	practice	Free	1	-0.5	-0.5	8.871689	-0.50054	-1.45418	-0.86507	0.365070384791716	-0.424897	-8.366568	-0.399477
Trial2	1	1	noBlindfold	clockwise	practice	Free	1	-0.5	-0.5	8.891693	-0.50059	-1.45416	-0.86508	0.36508047566085	-0.514118	-8.248078	-0.346079
Trial2	1	1	noBlindfold	clockwise	practice	Free	1	-0.5	-0.5	8.911697	-0.50061	-1.45414	-0.8651	0.365100535706565	-0.531745	-8.239614	-0.298016
Trial2	1	1	noBlindfold	clockwise	practice	Free	1	-0.5	-0.5	8.931686	-0.50064	-1.45413	-0.86512	0.365120554658519	-0.457185	-8.235383	-0.324563
Trial2	1	1	noBlindfold	clockwise	practice	Free	1	-0.5	-0.5	8.951691	-0.50066	-1.45413	-0.86514	0.365140617334374	-0.4167	-8.315787	-0.352866
Trial2	1	1	noBlindfold	clockwise	practice	Free	1	-0.5	-0.5	8.971695	-0.50068	-1.45415	-0.86519	0.365190662182533	-0.387123	-8.362337	-0.414303
Trial2	1	1	noBlindfold	clockwise	practice	Free	1	-0.5	-0.5	8.991699	-0.50072	-1.45417	-0.86522	0.365220660432116	-0.307235	-8.358105	-0.543097
Trial2	1	1	noBlindfold	clockwise	practice	Free	1	-0.5	-0.5	9.011688	-0.50074	-1.45417	-0.86525	0.365250741022838	-0.311996	-8.281932	-0.546401
Trial2	1	1	noBlindfold	clockwise	practice	Free	1	-0.5	-0.5	9.031693	-0.50075	-1.45415	-0.86528	0.365280802125081	-0.328269	-8.290396	-0.600968
Trial2	1	1	noBlindfold	clockwise	practice	Free	1	-0.5	-0.5	9.051697	-0.50077	-1.45415	-0.86532	0.365320778692088	-0.311698	-8.375032	-0.677867
Trial2	1	1	noBlindfold	clockwise	practice	Free	1	-0.5	-0.5	9.071686	-0.50079	-1.45417	-0.86542	0.365420897416174	-0.253024	-8.408886	-0.793137
Trial2	1	1	noBlindfold	clockwise	practice	Free	1	-0.5	-0.5	9.09169	-0.50081	-1.45424	-0.8654701	0.365470949435621	-0.202848	-8.595086	-0.97924
Trial2	1	1	noBlindfold	clockwise	practice	Free	1	-0.5	-0.5	9.111694	-0.50082	-1.45429	-0.86552	0.36552092033343	-0.131687	-8.717808	-0.992908
Trial3	3	1	noBlindfold	clockwise	practice	Guided	1	0.5	0	0	0.44512	-1.45481	-0.80058	0.80245883983736	-0.475852	-10.11853	-1.335952
Trial3	3	1	noBlindfold	clockwise	practice	Guided	1	0.5	0	0.01393127	0.44512	-1.45481	-0.80058	0.80245883983736	-0.465399	-10.10584	-1.30134
Trial3	3	1	noBlindfold	clockwise	practice	Guided	1	0.5	0	0.03393555	0.44512	-1.45481	-0.80059	0.802468770507856	-0.506242	-10.11007	-1.325223
Trial3	3	1	noBlindfold	clockwise	practice	Guided	1	0.5	0	0.05392456	0.4451	-1.45489	-0.80059	0.802470138354109	-0.536563	-10.06352	-1.250875
Trial3	3	1	noBlindfold	clockwise	practice	Guided	1	0.5	0	0.07392883	0.44504	-1.45496	-0.80059	0.802474244868837	-0.632173	-9.936566	-1.142671
Trial3	3	1	noBlindfold	clockwise	practice	Guided	1	0.5	0	0.09393311	0.44501	-1.45496	-0.80059	0.802476300821277	-0.696344	-9.860394	-1.142602
Trial3	3	1	noBlindfold	clockwise	practice	Guided	1	0.5	0	0.1139374	0.44498	-1.45495	-0.80059	0.802478357890792	-0.705621	-9.860394	-1.130487
Trial3	3	1	noBlindfold	clockwise	practice	Guided	1	0.5	0	0.1339264	0.44495	-1.45495	-0.80059	0.802480414032942	-0.768141	-9.85193	-1.146195
Trial3	3	1	noBlindfold	clockwise	practice	Guided	1	0.5	0	0.1539307	0.44491	-1.45494	-0.80059	0.802483160699858	-0.816875	-9.801149	-1.180184
Trial3	3	1	noBlindfold	clockwise	practice	Guided	1	0.5	0	0.1739349	0.44484	-1.45492	-0.80059	0.802487967538677	-0.863089	-9.792685	-1.187423
Trial3	3	1	noBlindfold	clockwise	practice	Guided	1	0.5	0	0.193924	0.4448	-1.45492	-0.80059	0.802490719666048	-0.884551	-9.843467	-1.248201
Trial3	3	1	noBlindfold	clockwise	practice	Guided	1	0.5	0	0.2139282	0.44476	-1.45491	-0.80059	0.802493471728755	-0.931012	-9.809612	-1.247291
Trial3	3	1	noBlindfold	clockwise	practice	Guided	1	0.5	0	0.2339325	0.44471	-1.45491	-0.8006	0.80250690540933	-1.02503	-9.750367	-1.235372
Trial3	3	1	noBlindfold	clockwise	practice	Guided	1	0.5	0	0.2539368	0.44466	-1.4549	-0.8006	0.802510350307584	-1.033762	-9.758831	-1.236746
Trial3	3	1	noBlindfold	clockwise	practice	Guided	1	0.5	0	0.2739258	0.44456	-1.45489	-0.8006	0.802517251456108	-1.091243	-9.737672	-1.265936
Trial3	3	1	noBlindfold	clockwise	practice	Guided	1	0.5	0	0.2939301	0.44451	-1.45488	-0.8006101	0.802530758847217	-1.150085	-9.712281	-1.2777
Trial3	3	1	noBlindfold	clockwise	practice	Guided	1	0.5	0	0.3139343	0.44445	-1.45487	-0.8006101	0.80253490709527	-1.187271	-9.695354	-1.289177
Trial3	3	1	noBlindfold	clockwise	practice	Guided	1	0.5	0	0.3339233	0.44439	-1.45487	-0.80062	0.802548993982567	-1.213535	-9.729208	-1.345988
Trial3	3	1	noBlindfold	clockwise	practice	Guided	1	0.5	0	0.3539276	0.44433	-1.45487	-0.80063	0.802563083167716	-1.26339	-9.758831	-1.360305
Trial3	3	1	noBlindfold	clockwise	practice	Guided	1	0.5	0	0.3739319	0.44421	-1.45488	-0.80064	0.802581406253713	-1.323439	-9.818076	-1.412537
Trial3	3	1	noBlindfold	clockwise	practice	Guided	1	0.5	0	0.3939362	0.44414	-1.45489	-0.80065	0.802596264907146	-1.359246	-9.784221	-1.448794
Trial3	3	1	noBlindfold	clockwise	practice	Guided	1	0.5	0	0.4139252	0.44407	-1.45489	-0.80065	0.802601140279087	-1.402315	-9.754599	-1.438877
Trial3	3	1	noBlindfold	clockwise	practice	Guided	1	0.5	0	0.4339294	0.444	-1.45488	-0.80067	0.802625998002091	-1.473641	-9.771526	-1.493681
Trial3	3	1	noBlindfold	clockwise	practice	Guided	1	0.5	0	0.4539337	0.44393	-1.45489	-0.80071	0.802670782415544	-1.531567	-9.860394	-1.667814
Trial3	3	1	noBlindfold	clockwise	practice	Guided	1	0.5	0	0.4739227	0.44377	-1.45496	-0.80074	0.802711883062665	-1.68716	-10.11853	-2.012969
Trial3	3	1	noBlindfold	clockwise	practice	Guided	1	0.5	0	0.493927	0.44368	-1.455	-0.80077	0.80274810005399	-1.784954	-10.17355	-2.074459
Trial3	3	1	noBlindfold	clockwise	practice	Guided	1	0.5	0	0.5139313	0.44359	-1.45503	-0.80079	0.802774337793695	-1.849885	-10.07198	-1.989628
Trial3	3	1	noBlindfold	clockwise	practice	Guided	1	0.5	0	0.5339355	0.4435	-1.45503	-0.8008	0.802790715426732	-1.882152	-9.99158	-1.885682
Trial3	3	1	noBlindfold	clockwise	practice	Guided	1	0.5	0	0.5539246	0.44341	-1.45501	-0.80081	0.802806981928799	-1.87474	-9.885785	-1.786335
Trial3	3	1	noBlindfold	clockwise	practice	Guided	1	0.5	0	0.5739288	0.44322	-1.45497	-0.80082	0.802830387321731	-1.869735	-9.936566	-1.787391
Trial3	3	1	noBlindfold	clockwise	practice	Guided	1	0.5	0	0.5939331	0.44313	-1.45497	-0.80084	0.802856734638375	-1.859391	-9.983116	-1.845927
Trial3	3	1	noBlindfold	clockwise	practice	Guided	1	0.5	0	0.6139374	0.44303	-1.45498	-0.80085	0.802873811693925	-1.927628	-10.02543	-1.905477
Trial3	3	1	noBlindfold	clockwise	practice	Guided	1	0.5	0	0.6339264	0.44294	-1.455	-0.80086	0.802890131917493	-2.00872	-10.05929	-1.89801
Trial3	3	1	noBlindfold	clockwise	practice	Guided	1	0.5	0	0.6539307	0.44283	-1.455	-0.80086	0.802897956949535	-2.124681	-9.983116	-1.875871
Trial3	3	1	noBlindfold	clockwise	practice	Guided	1	0.5	0	0.6739349	0.4426	-1.45498	-0.80086	0.802914367800101	-2.41558	-9.949262	-1.708144
Trial3	3	1	noBlindfold	clockwise	practice	Guided	1	0.5	0	0.693924	0.44247	-1.45497	-0.80085	0.80291374122735	-2.532008	-9.868857	-1.61391
Trial3	3	1	noBlindfold	clockwise	practice	Guided	1	0.5	0	0.7139282	0.44234	-1.45495	-0.80084	0.802913078504942	-2.693137	-9.847698	-1.484418
Trial3	3	1	noBlindfold	clockwise	practice	Guided	1	0.5	0	0.7339325	0.44217	-1.45494	-0.80081	0.802895341437705	-2.852635	-9.843467	-1.38021
Trial3	3	1	noBlindfold	clockwise	practice	Guided	1	0.5	0	0.7539368	0.44179	-1.45492	-0.8006999	0.802813063317411	-3.027972	-9.818076	-1.293853
Trial3	3	1	noBlindfold	clockwise	practice	Guided	1	0.5	0	0.7739258	0.4399	-1.45488	-0.80064	0.802892519251047	-3.268637	-9.669963	-1.185279
Trial3	3	1	noBlindfold	clockwise	practice	Guided	1	0.5	0	0.7939301	0.43807	-1.45484	-0.8006101	0.803001744651314	-3.384682	-9.585327	-1.166197
Trial3	3	1	noBlindfold	clockwise	practice	Guided	1	0.5	0	0.8139343	0.4356	-1.45481	-0.80059	0.803175993297862	-3.461222	-9.64034	-1.169534
Trial3	3	1	noBlindfold	clockwise	practice	Guided	1	0.5	0	0.8339233	0.43237	-1.45481	-0.80059	0.803441429062972	-3.527597	-9.636108	-1.201442
Trial3	3	1	noBlindfold	clockwise	practice	Guided	1	0.5	0	0.8539276	0.42804	-1.45483	-0.80065	0.803877270067129	-3.675502	-9.729208	-1.245112
Trial3	3	1	noBlindfold	clockwise	practice	Guided	1	0.5	0	0.8739319	0.41721	-1.45483	-0.80069	0.804958788110945	-3.844838	-9.614949	-1.393845
Trial3	3	1	noBlindfold	clockwise	practice	Guided	1	0.5	0	0.8939362	0.41019	-1.45481	-0.80075	0.80577070470769	-3.901243	-9.610718	-1.536821
Trial3	3	1	noBlindfold	clockwise	practice	Guided	1	0.5	0	0.9139252	0.40157	-1.4548	-0.80078	0.806806709335927	-3.931756	-9.610718	-1.554147
Trial3	3	1	noBlindfold	clockwise	practice	Guided	1	0.5	0	0.9339294	0.39265	-1.45481	-0.80079	0.807953320686745	-3.884075	-9.653036	-1.605197
Trial3	3	1	noBlindfold	clockwise	practice	Guided	1	0.5	0	0.9539337	0.38214	-1.45482	-0.80076	0.809387178020224	-3.903189	-9.564168	-1.531709
Trial3	3	1	noBlindfold	clockwise	practice	Guided	1	0.5	0	0.9739227	0.35821	-1.45474	-0.80076	0.813216478021268	-3.905344	-9.386432	-1.50413
Trial3	3	1	noBlindfold	clockwise	practice	Guided	1	0.5	0	0.993927	0.34524	-1.4547	-0.80078	0.815597489107019	-3.925137	-9.403359	-1.586026
Trial3	3	1	noBlindfold	clockwise	practice	Guided	1	0.5	0	1.013931	0.32995	-1.4547	-0.80081	0.818665758433075	-3.93496	-9.462605	-1.640787
Trial3	3	1	noBlindfold	clockwise	practice	Guided	1	0.5	0	1.033936	0.315	-1.45472	-0.80081	0.821901225239925	-3.962821	-9.526082	-1.742693
Trial3	3	1	noBlindfold	clockwise	practice	Guided	1	0.5	0	1.053925	0.29762	-1.45476	-0.80094	0.826112950832004	-3.949486	-9.614949	-1.854502
Trial3	3	1	noBlindfold	clockwise	practice	Guided	1	0.5	0	1.073929	0.26211	-1.4548	-0.80097	0.835550434527881	-3.90878	-9.517618	-1.945553
Trial3	3	1	noBlindfold	clockwise	practice	Guided	1	0.5	0	1.093933	0.24362	-1.45478	-0.80098	0.841011128741375	-3.89737	-9.530313	-1.93782
Trial3	3	1	noBlindfold	clockwise	practice	Guided	1	0.5	0	1.113937	0.2231	-1.45478	-0.80098	0.847491957013189	-3.902355	-9.5684	-1.959506
Trial3	3	1	noBlindfold	clockwise	practice	Guided	1	0.5	0	1.133926	0.20237	-1.45478	-0.80099	0.854499018145099	-3.886327	-9.602254	-1.976665
Trial3	3	1	noBlindfold	clockwise	practice	Guided	1	0.5	0	1.153931	0.18085	-1.45479	-0.801	0.862239944267044	-3.853716	-9.572631	-2.009273
Trial3	3	1	noBlindfold	clockwise	practice	Guided	1	0.5	0	1.173935	0.13495	-1.45477	-0.801	0.880262746634928	-3.697927	-9.551472	-1.988486
Trial3	3	1	noBlindfold	clockwise	practice	Guided	1	0.5	0	1.193924	0.1099	-1.45477	-0.80102	0.890960713425897	-3.738342	-9.581095	-2.04267
Trial3	3	1	noBlindfold	clockwise	practice	Guided	1	0.5	0	1.213928	0.08713301	-1.45478	-0.80104	0.901179353376588	-3.731889	-9.559936	-2.118289
Trial3	3	1	noBlindfold	clockwise	practice	Guided	1	0.5	0	1.233932	0.061568	-1.45479	-0.80105	0.913183296712677	-3.760922	-9.534545	-2.100306
Trial3	3	1	noBlindfold	clockwise	practice	Guided	1	0.5	0	1.253937	0.036158	-1.45478	-0.80105	0.925651400896817	-3.70564	-9.602254	-2.089624
Trial3	3	1	noBlindfold	clockwise	practice	Guided	1	0.5	0	1.273926	-0.018677	-1.45479	-0.80106	0.954318024513888	-3.591988	-9.547241	-2.161988
Trial3	3	1	noBlindfold	clockwise	practice	Guided	1	0.5	0	1.29393	-0.043957	-1.45478	-0.80107	0.96829872493278	-3.468927	-9.534545	-2.149291
Trial3	3	1	noBlindfold	clockwise	practice	Guided	1	0.5	0	1.313934	-0.072041	-1.45478	-0.80108	0.98435768433077	-3.486754	-9.576863	-2.164267
Trial3	3	1	noBlindfold	clockwise	practice	Guided	1	0.5	0	1.333923	-0.099599	-1.45479	-0.8011	1.00063989100587	-3.441417	-9.610718	-2.197481
Trial3	3	1	noBlindfold	clockwise	practice	Guided	1	0.5	0	1.353928	-0.12912	-1.4548	-0.8011	1.01860355375152	-3.417718	-9.669963	-2.221658
Trial3	3	1	noBlindfold	clockwise	practice	Guided	1	0.5	0	1.373932	-0.18545	-1.45483	-0.80104	1.05428021778133	-3.279563	-9.64034	-2.049327
Trial3	3	1	noBlindfold	clockwise	practice	Guided	1	0.5	0	1.393936	-0.21382	-1.45482	-0.80098	1.07289702121288	-3.226093	-9.517618	-1.957316
Trial3	3	1	noBlindfold	clockwise	practice	Guided	1	0.5	0	1.413925	-0.2414	-1.45477	-0.80093	1.09140403685574	-3.20049	-9.437214	-1.856941
Trial3	3	1	noBlindfold	clockwise	practice	Guided	1	0.5	0	1.433929	-0.27688	-1.45472	-0.80094	1.11581695218672	-3.229777	-9.471068	-1.889777
Trial3	3	1	noBlindfold	clockwise	practice	Guided	1	0.5	0	1.453934	-0.30034	-1.45473	-0.80095	1.13228309100807	-3.270887	-9.509154	-1.982881
Trial3	3	1	noBlindfold	clockwise	practice	Guided	1	0.5	0	1.473923	-0.30946	-1.45473	-0.80094	1.13874071179266	-7.09549	-9.581095	-2.331979
Trial3	3	1	noBlindfold	clockwise	practice	Guided	1	0.5	0	1.493927	-0.30644	-1.45473	-0.80081	1.13650432904556	-10.23495	-8.696649	-0.382369
Trial3	3	1	noBlindfold	clockwise	practice	Guided	1	0.5	0	1.513931	-0.30614	-1.45456	-0.80011	1.13579830430928	-8.057856	-6.864279	1.574079
Trial3	3	1	noBlindfold	clockwise	practice	Guided	1	0.5	0	1.533936	-0.30506	-1.45399	-0.79843	1.13384832006742	-5.403243	-6.140642	2.978494
Trial3	3	1	noBlindfold	clockwise	practice	Guided	1	0.5	0	1.553925	-0.3036	-1.45344	-0.79649	1.13144567835523	-4.086817	-7.245141	1.91923
Trial3	3	1	noBlindfold	clockwise	practice	Guided	1	0.5	0	1.573929	-0.30245	-1.45443	-0.7966	1.13070665482599	-4.608883	-10.79139	-1.450551
Trial3	3	1	noBlindfold	clockwise	practice	Guided	1	0.5	0	1.593933	-0.30246	-1.45504	-0.79672	1.13079833669829	-5.707197	-10.96912	-2.430979
Trial3	3	1	noBlindfold	clockwise	practice	Guided	1	0.5	0	1.613937	-0.30252	-1.45525	-0.79679	1.13089021199456	-6.530839	-10.52902	-2.089237
Trial3	3	1	noBlindfold	clockwise	practice	Guided	1	0.5	0	1.633926	-0.30259	-1.45519	-0.79681	1.13095400156139	-6.609347	-9.255246	-1.090244
Trial3	3	1	noBlindfold	clockwise	practice	Guided	1	0.5	0	1.653931	-0.30265	-1.45485	-0.79674	1.13094723586993	-6.10763	-7.896839	0.192187
Trial3	3	1	noBlindfold	clockwise	practice	Guided	1	0.5	0	1.673935	-0.30269	-1.45411	-0.79673	1.13096856680493	-5.646088	-8.015329	0.760507
Trial3	3	1	noBlindfold	clockwise	practice	Guided	1	0.5	0	1.693924	-0.30271	-1.45412	-0.7967499	1.13099682614919	-6.052658	-8.823603	-0.191485
Trial3	3	1	noBlindfold	clockwise	practice	Guided	1	0.5	0	1.713928	-0.30275	-1.45421	-0.79679	1.13105342881675	-6.707829	-9.479532	-0.827369
Trial3	3	1	noBlindfold	clockwise	practice	Guided	1	0.5	0	1.733932	-0.30283	-1.4544	-0.79682	1.13113134266579	-7.244015	-9.483764	-0.976985
Trial3	3	1	noBlindfold	clockwise	practice	Guided	1	0.5	0	1.753937	-0.3029	-1.45445	-0.79683	1.13118808457558	-7.485744	-8.95902	-0.601882
Trial3	3	1	noBlindfold	clockwise	practice	Guided	1	0.5	0	1.773926	-0.30304	-1.45442	-0.79683	1.13128744560838	-7.148834	-8.468132	0.09587
Trial3	3	1	noBlindfold	clockwise	practice	Guided	1	0.5	0	1.79393	-0.30309	-1.45441	-0.79684	1.1313299341489	-7.001807	-8.641635	-0.102128
Trial3	3	1	noBlindfold	clockwise	practice	Guided	1	0.5	0	1.813934	-0.30312	-1.45441	-0.79686	1.13136534375709	-6.979462	-8.997107	-0.508843
Trial3	3	1	noBlindfold	clockwise	practice	Guided	1	0.5	0	1.833923	-0.30316	-1.45442	-0.79689	1.13141491463998	-7.080471	-9.322955	-0.822846
Trial3	3	1	noBlindfold	clockwise	practice	Guided	1	0.5	0	1.853928	-0.3032	-1.45445	-0.79693	1.13147143329507	-7.171238	-9.394896	-0.958535
Trial3	3	1	noBlindfold	clockwise	practice	Guided	1	0.5	0	1.873932	-0.30325	-1.45448	-0.79694	1.13151400683432	-6.826901	-9.022497	-0.550257
Trial3	3	1	noBlindfold	clockwise	practice	Guided	1	0.5	0	1.893936	-0.30326	-1.45448	-0.79696	1.13153517880224	-6.557364	-8.93363	-0.490238
Trial3	3	1	noBlindfold	clockwise	practice	Guided	1	0.5	0	1.913925	-0.30326	-1.45448	-0.79698	1.13154924238958	-6.320904	-9.035193	-0.602423
Trial3	3	1	noBlindfold	clockwise	practice	Guided	1	0.5	0	1.933929	-0.30325	-1.45449	-0.797	1.13155623984329	-6.229034	-9.251015	-0.801031
Trial3	3	1	noBlindfold	clockwise	practice	Guided	1	0.5	0	1.953934	-0.30323	-1.45451	-0.79706	1.13158434282329	-6.234489	-9.454141	-0.945146
Trial3	3	1	noBlindfold	clockwise	practice	Guided	1	0.5	0	1.973923	-0.30322	-1.45454	-0.79708	1.13159134174198	-6.303448	-9.293333	-0.97173
Trial3	3	1	noBlindfold	clockwise	practice	Guided	1	0.5	0	1.993927	-0.30321	-1.45455	-0.7971	1.13159829907481	-6.235331	-9.208697	-0.868861
Trial3	3	1	noBlindfold	clockwise	practice	Guided	1	0.5	0	2.013931	-0.3032	-1.45455	-0.79712	1.13160531994557	-6.204886	-9.119829	-0.755844
Trial3	3	1	noBlindfold	clockwise	practice	Guided	1	0.5	0	2.033936	-0.30319	-1.45456	-0.79714	1.13161227807513	-6.165422	-9.174842	-0.63052
Trial3	3	1	noBlindfold	clockwise	practice	Guided	1	0.5	0	2.053925	-0.30318	-1.45456	-0.79716	1.13161923660285	-6.167769	-9.259478	-0.584393
Trial3	3	1	noBlindfold	clockwise	practice	Guided	1	0.5	0	2.073929	-0.30316	-1.45457	-0.79717	1.13161216056872	-6.232392	-9.17061	-0.326786
Trial3	3	1	noBlindfold	clockwise	practice	Guided	1	0.5	0	2.093933	-0.30316	-1.45457	-0.79717	1.13161216056872	-6.299645	-9.128292	-0.124707
Trial3	3	1	noBlindfold	clockwise	practice	Guided	1	0.5	0	2.113937	-0.30316	-1.45457	-0.79716	1.13160506448403	-6.316168	-9.069047	0.0752
Trial3	3	1	noBlindfold	clockwise	practice	Guided	1	0.5	0	2.133926	-0.30316	-1.45457	-0.79715	1.13159805242103	-6.291825	-9.018266	0.336766
Trial3	3	1	noBlindfold	clockwise	practice	Guided	1	0.5	0	2.153931	-0.30316	-1.45456	-0.79711	1.13156983666132	-6.256306	-8.920934	0.56388
Trial3	3	1	noBlindfold	clockwise	practice	Guided	1	0.5	0	2.173935	-0.30315	-1.45454	-0.79708	1.13154165178344	-6.275186	-8.810907	0.996616
Trial3	3	1	noBlindfold	clockwise	practice	Guided	1	0.5	0	2.193924	-0.30315	-1.45453	-0.79704	1.13151343709437	-6.280814	-8.772821	1.255065
Trial3	3	1	noBlindfold	clockwise	practice	Guided	1	0.5	0	2.213928	-0.30315	-1.4545	-0.79698	1.13147115838421	-6.277612	-8.595086	1.513514
Trial3	3	1	noBlindfold	clockwise	practice	Guided	1	0.5	0	2.233932	-0.30315	-1.45446	-0.7969	1.13141485923608	-6.298271	-8.400423	1.810952
Trial3	3	1	noBlindfold	clockwise	practice	Guided	1	0.5	0	2.253937	-0.30315	-1.45441	-0.79668	1.13125987285343	-6.314041	-8.434277	2.216804
Trial3	3	1	noBlindfold	clockwise	practice	Guided	1	0.5	0	2.273926	-0.30315	-1.45431	-0.79638	1.13104862742043	-6.311106	-8.201528	2.937567
Trial3	3	1	noBlindfold	clockwise	practice	Guided	1	0.5	0	2.29393	-0.30315	-1.45421	-0.79556	1.13047142241275	-6.373261	-7.956084	3.267285
Trial3	3	1	noBlindfold	clockwise	practice	Guided	1	0.5	0	2.313934	-0.30316	-1.45408	-0.7939399	1.12933903043511	-6.363948	-7.909534	3.571861
Trial3	3	1	noBlindfold	clockwise	practice	Guided	1	0.5	0	2.333923	-0.30318	-1.45399	-0.79135	1.12753399631978	-6.398611	-7.816434	3.649651
Trial3	3	1	noBlindfold	clockwise	practice	Guided	1	0.5	0	2.353928	-0.3032	-1.45394	-0.78362	1.12213660248569	-6.40065	-7.943388	3.603202
Trial3	3	1	noBlindfold	clockwise	practice	Guided	1	0.5	0	2.373932	-0.30313	-1.45401	-0.77737	1.11773072363455	-6.024542	-7.850289	4.243466
Trial3	3	1	noBlindfold	clockwise	practice	Guided	1	0.5	0	2.393936	-0.30303	-1.45394	-0.76966	1.11231005797609	-5.822439	-7.693712	4.687916
Trial3	3	1	noBlindfold	clockwise	practice	Guided	1	0.5	0	2.413925	-0.30293	-1.45385	-0.76011	1.10565086002283	-5.652382	-7.549831	4.697525
Trial3	3	1	noBlindfold	clockwise	practice	Guided	1	0.5	0	2.433929	-0.30285	-1.45379	-0.74875	1.09781357935636	-5.515797	-7.681017	4.713045
Trial3	3	1	noBlindfold	clockwise	practice	Guided	1	0.5	0	2.453934	-0.30277	-1.45381	-0.72051	1.07869104538902	-5.466917	-7.706408	4.567266
Trial3	3	1	noBlindfold	clockwise	practice	Guided	1	0.5	0	2.473923	-0.30266	-1.45388	-0.70409	1.06771053378504	-5.183398	-7.752957	4.636102
Trial3	3	1	noBlindfold	clockwise	practice	Guided	1	0.5	0	2.493927	-0.30261	-1.45387	-0.68551	1.05551255810057	-5.08566	-7.731798	4.539049
Trial3	3	1	noBlindfold	clockwise	practice	Guided	1	0.5	0	2.513931	-0.30255	-1.45387	-0.66592	1.04284991978406	-4.900565	-7.73603	4.497506
Trial3	3	1	noBlindfold	clockwise	practice	Guided	1	0.5	0	2.533936	-0.30248	-1.45386	-0.64439	1.02918053685918	-4.791358	-7.626003	4.184005
Trial3	3	1	noBlindfold	clockwise	practice	Guided	1	0.5	0	2.553925	-0.30243	-1.45383	-0.59965	1.00173552600111	-4.721202	-7.850289	4.0375
Trial3	3	1	noBlindfold	clockwise	practice	Guided	1	0.5	0	2.573929	-0.30228	-1.45397	-0.57609	0.9876906780526	-4.395368	-8.083038	3.727494
Trial3	3	1	noBlindfold	clockwise	practice	Guided	1	0.5	0	2.593933	-0.30221	-1.45401	-0.55089	0.973149892159006	-4.316479	-7.803739	3.957559
Trial3	3	1	noBlindfold	clockwise	practice	Guided	1	0.5	0	2.613937	-0.30221	-1.45401	-0.55089	0.973149892159006	-4.316479	-7.803739	3.957559
Trial3	3	1	noBlindfold	clockwise	practice	Guided	1	0.5	0	2.633926	-0.30216	-1.45392	-0.50404	0.947373728666988	-4.188622	-7.532904	3.592376
Trial3	3	1	noBlindfold	clockwise	practice	Guided	1	0.5	0	2.653931	-0.30207	-1.45391	-0.44751	0.918466941874101	-3.918044	-8.015329	2.964371
Trial3	3	1	noBlindfold	clockwise	practice	Guided	1	0.5	0	2.673935	-0.30194	-1.45398	-0.42109	0.905772900887728	-3.851353	-7.562526	3.143355
Trial3	3	1	noBlindfold	clockwise	practice	Guided	1	0.5	0	2.693924	-0.30189	-1.45387	-0.39368	0.893314918970723	-3.621977	-7.956084	2.963883
Trial3	3	1	noBlindfold	clockwise	practice	Guided	1	0.5	0	2.713928	-0.30181	-1.45396	-0.36701	0.881813817334024	-3.415096	-8.366568	2.956143
Trial3	3	1	noBlindfold	clockwise	practice	Guided	1	0.5	0	2.733932	-0.30172	-1.45411	-0.34023	0.87092560693914	-3.314757	-8.150747	3.16678
Trial3	3	1	noBlindfold	clockwise	practice	Guided	1	0.5	0	2.753937	-0.30166	-1.45405	-0.28614	0.851196131515661	-3.222377	-7.862984	2.833062
Trial3	3	1	noBlindfold	clockwise	practice	Guided	1	0.5	0	2.773926	-0.30159	-1.45405	-0.25907	0.842415450144408	-3.045395	-8.336946	2.639029
Trial3	3	1	noBlindfold	clockwise	practice	Guided	1	0.5	0	2.79393	-0.30156	-1.4541	-0.23284	0.834693282220372	-3.125091	-7.774116	2.745196
Trial3	3	1	noBlindfold	clockwise	practice	Guided	1	0.5	0	2.813934	-0.30158	-1.45397	-0.20666	0.827791563142409	-3.200979	-7.820666	2.741115
Trial3	3	1	noBlindfold	clockwise	practice	Guided	1	0.5	0	2.833923	-0.30159	-1.45396	-0.17997	0.821544716141204	-3.151527	-8.269237	2.527547
Trial3	3	1	noBlindfold	clockwise	practice	Guided	1	0.5	0	2.853928	-0.30158	-1.4541	-0.12862	0.811833492443341	-3.10718	-8.4639	2.818389
Trial3	3	1	noBlindfold	clockwise	practice	Guided	1	0.5	0	2.873932	-0.30157	-1.45405	-0.10255	0.808103313078019	-3.190961	-8.125356	2.472141
Trial3	3	1	noBlindfold	clockwise	practice	Guided	1	0.5	0	2.893936	-0.30156	-1.45407	-0.077804	0.805327182787137	-3.088188	-8.379264	2.141512
Trial3	3	1	noBlindfold	clockwise	practice	Guided	1	0.5	0	2.913925	-0.30155	-1.45418	-0.052623	0.803275534347317	-3.156832	-8.459668	2.626647
Trial3	3	1	noBlindfold	clockwise	practice	Guided	1	0.5	0	2.933929	-0.30156	-1.45418	-0.029002	0.802084487463815	-3.213972	-7.939157	2.661767
Trial3	3	1	noBlindfold	clockwise	practice	Guided	1	0.5	0	2.953934	-0.3016	-1.45405	-0.004055	0.801610265514641	-3.220168	-8.222687	2.696682
Trial3	3	1	noBlindfold	clockwise	practice	Guided	1	0.5	0	2.973923	-0.30161	-1.45411	0.044355	0.80283618938567	-3.277351	-8.599317	2.51347
Trial3	3	1	noBlindfold	clockwise	practice	Guided	1	0.5	0	2.993927	-0.30157	-1.45422	0.068341	0.804478063500681	-3.146148	-7.934925	2.957601
Trial3	3	1	noBlindfold	clockwise	practice	Guided	1	0.5	0	3.013931	-0.30157	-1.45406	0.092374	0.806875094925296	-3.12329	-8.273469	2.97835
Trial3	3	1	noBlindfold	clockwise	practice	Guided	1	0.5	0	3.033936	-0.30155	-1.45406	0.1162	0.809928912907469	-2.99724	-8.341178	2.531868
Trial3	3	1	noBlindfold	clockwise	practice	Guided	1	0.5	0	3.053925	-0.30152	-1.45415	0.16477	0.818280788952071	-2.944361	-8.328482	2.809484
Trial3	3	1	noBlindfold	clockwise	practice	Guided	1	0.5	0	3.073929	-0.30149	-1.45407	0.18903	0.823479555073405	-2.948831	-8.002634	3.003774
Trial3	3	1	noBlindfold	clockwise	practice	Guided	1	0.5	0	3.093933	-0.30148	-1.45403	0.21323	0.829359517267939	-2.886601	-8.341178	2.664423
Trial3	3	1	noBlindfold	clockwise	practice	Guided	1	0.5	0	3.113937	-0.30146	-1.45412	0.23808	0.836074290536809	-2.868754	-8.489291	2.753095
Trial3	3	1	noBlindfold	clockwise	practice	Guided	1	0.5	0	3.133926	-0.30143	-1.45418	0.26385	0.843745724922824	-2.880467	-8.053415	3.084904
Trial3	3	1	noBlindfold	clockwise	practice	Guided	1	0.5	0	3.153931	-0.30144	-1.45407	0.31271	0.860286934997768	-2.945567	-7.871448	2.881405
Trial3	3	1	noBlindfold	clockwise	practice	Guided	1	0.5	0	3.173935	-0.30141	-1.45411	0.3362	0.86907330568475	-2.658587	-8.231151	2.552761
Trial3	3	1	noBlindfold	clockwise	practice	Guided	1	0.5	0	3.193924	-0.30138	-1.45416	0.36133	0.87907295895225	-2.772927	-8.32425	3.073409
Trial3	3	1	noBlindfold	clockwise	practice	Guided	1	0.5	0	3.213928	-0.30139	-1.45415	0.38599	0.889502217523775	-2.797981	-8.154978	3.058567
Trial3	3	1	noBlindfold	clockwise	practice	Guided	1	0.5	0	3.233932	-0.30138	-1.45416	0.41223	0.90119004824773	-2.709655	-8.518913	2.87648
Trial3	3	1	noBlindfold	clockwise	practice	Guided	1	0.5	0	3.253937	-0.30135	-1.45426	0.46145	0.924715038942847	-2.597832	-8.683953	2.972857
Trial3	3	1	noBlindfold	clockwise	practice	Guided	1	0.5	0	3.273926	-0.30126	-1.45429	0.4868	0.9375456433553	-2.465891	-8.053415	2.958503
Trial3	3	1	noBlindfold	clockwise	practice	Guided	1	0.5	0	3.29393	-0.30124	-1.45419	0.51282	0.951299054444137	-2.402659	-8.53584	2.629374
Trial3	3	1	noBlindfold	clockwise	practice	Guided	1	0.5	0	3.313934	-0.30118	-1.45427	0.53703	0.964515734283832	-2.244654	-8.688185	2.435897
Trial3	3	1	noBlindfold	clockwise	practice	Guided	1	0.5	0	3.333923	-0.30112	-1.45436	0.56282	0.979060559949994	-2.095457	-8.700881	3.03222
Trial3	3	1	noBlindfold	clockwise	practice	Guided	1	0.5	0	3.353928	-0.3011	-1.45434	0.614	1.00933503596708	-2.16886	-8.32425	2.991235
Trial3	3	1	noBlindfold	clockwise	practice	Guided	1	0.5	0	3.373932	-0.30105	-1.45433	0.63961	1.02507661019838	-1.985122	-8.802444	2.46085
Trial3	3	1	noBlindfold	clockwise	practice	Guided	1	0.5	0	3.393936	-0.301	-1.4544	0.66439	1.04068011758863	-1.945714	-8.815139	2.805676
Trial3	3	1	noBlindfold	clockwise	practice	Guided	1	0.5	0	3.413925	-0.30099	-1.45438	0.68914	1.05664515056259	-1.986311	-8.320019	2.792657
Trial3	3	1	noBlindfold	clockwise	practice	Guided	1	0.5	0	3.433929	-0.301	-1.4543	0.71445	1.07333117136562	-2.007608	-8.84053	2.629123
Trial3	3	1	noBlindfold	clockwise	practice	Guided	1	0.5	0	3.453934	-0.301	-1.45436	0.76238	1.10581384910084	-1.945421	-8.832066	2.295543
Trial3	3	1	noBlindfold	clockwise	practice	Guided	1	0.5	0	3.473923	-0.30097	-1.45435	0.78592	1.12215117234099	-2.000018	-8.552768	2.359065
Trial3	3	1	noBlindfold	clockwise	practice	Guided	1	0.5	0	3.493927	-0.30097	-1.45434	0.80616	1.13641844049238	-1.856563	-9.060584	2.549101
Trial3	3	1	noBlindfold	clockwise	practice	Guided	1	0.5	0	3.513931	-0.30095	-1.45444	0.80718	1.13712818803034	-1.762548	-9.970421	3.804453
Trial3	3	1	noBlindfold	clockwise	practice	Guided	1	0.5	0	3.533936	-0.30096	-1.45452	0.80586	1.13619863437252	-1.658852	-8.358105	7.795555
Trial3	3	1	noBlindfold	clockwise	practice	Guided	1	0.5	0	3.553925	-0.30105	-1.454	0.80563	1.13609896429813	-2.933555	-5.721693	10.16254
Trial3	3	1	noBlindfold	clockwise	practice	Guided	1	0.5	0	3.573929	-0.30118	-1.45357	0.80549	1.13609135544428	-4.223562	-7.47789	11.01718
Trial3	3	1	noBlindfold	clockwise	practice	Guided	1	0.5	0	3.593933	-0.30132	-1.45359	0.80542	1.13614042594308	-4.912818	-8.451204	9.558811
Trial3	3	1	noBlindfold	clockwise	practice	Guided	1	0.5	0	3.613937	-0.3014	-1.45373	0.80535	1.13614726197225	-4.578376	-9.026729	9.354889
Trial3	3	1	noBlindfold	clockwise	practice	Guided	1	0.5	0	3.633926	-0.30144	-1.45383	0.80529	1.136132929011	-3.463828	-8.315787	9.057221
Trial3	3	1	noBlindfold	clockwise	practice	Guided	1	0.5	0	3.653931	-0.30145	-1.45386	0.80514	1.13603370304527	-2.726657	-8.578158	9.205996
Trial3	3	1	noBlindfold	clockwise	practice	Guided	1	0.5	0	3.673935	-0.30142	-1.45392	0.80504	1.13594164731282	-2.439846	-8.633172	8.073858
Trial3	3	1	noBlindfold	clockwise	practice	Guided	1	0.5	0	3.693924	-0.30142	-1.45396	0.80495	1.13587786409799	-2.736911	-8.908239	7.921502
Trial3	3	1	noBlindfold	clockwise	practice	Guided	1	0.5	0	3.713928	-0.30142	-1.454	0.80489	1.13583537208554	-2.824652	-8.493522	7.940535
Trial3	3	1	noBlindfold	clockwise	practice	Guided	1	0.5	0	3.733932	-0.30142	-1.45401	0.80484	1.13579993512131	-2.796034	-8.142283	8.43783
Trial3	3	1	noBlindfold	clockwise	practice	Guided	1	0.5	0	3.753937	-0.30141	-1.45401	0.80481	1.1357715824388	-2.69484	-8.061879	8.648154
Trial3	3	1	noBlindfold	clockwise	practice	Guided	1	0.5	0	3.773926	-0.30141	-1.45402	0.80473	1.13571490317078	-2.742468	-8.218455	8.548473
Trial3	3	1	noBlindfold	clockwise	practice	Guided	1	0.5	0	3.79393	-0.30141	-1.45404	0.80469	1.13568656458871	-2.944255	-8.328482	8.293812
Trial3	3	1	noBlindfold	clockwise	practice	Guided	1	0.5	0	3.813934	-0.30142	-1.45404	0.8046499	1.13566525087045	-2.852289	-8.154978	8.271532
Trial3	3	1	noBlindfold	clockwise	practice	Guided	1	0.5	0	3.833923	-0.30141	-1.45405	0.80461	1.13562988952868	-2.598561	-8.188833	8.26108
Trial3	3	1	noBlindfold	clockwise	practice	Guided	1	0.5	0	3.853928	-0.3014	-1.45405	0.80451	1.13555198260097	-2.283599	-8.32425	8.064788
Trial3	3	1	noBlindfold	clockwise	practice	Guided	1	0.5	0	3.873932	-0.30137	-1.45407	0.80445	1.13548827900546	-1.828259	-8.214224	7.436508
Trial3	3	1	noBlindfold	clockwise	practice	Guided	1	0.5	0	3.893936	-0.30134	-1.45407	0.8043801	1.13541756617014	-1.668999	-8.116892	7.330262
Trial3	3	1	noBlindfold	clockwise	practice	Guided	1	0.5	0	3.913925	-0.30131	-1.45407	0.80432	1.13535384229666	-1.341977	-8.091501	7.272668
Trial3	3	1	noBlindfold	clockwise	practice	Guided	1	0.5	0	3.933929	-0.30127	-1.45406	0.80425	1.13527604195102	-0.910233	-7.90107	7.044198
Trial3	3	1	noBlindfold	clockwise	practice	Guided	1	0.5	0	3.953934	-0.30123	-1.45405	0.80409	1.13513442193751	-0.491342	-7.752957	6.812254
Trial3	3	1	noBlindfold	clockwise	practice	Guided	1	0.5	0	3.973923	-0.30108	-1.454	0.80395	1.1349293693729	0.311973	-7.621772	6.267557
Trial3	3	1	noBlindfold	clockwise	practice	Guided	1	0.5	0	3.993927	-0.30094	-1.45396	0.8037699	1.13470305411512	0.614947	-7.634467	5.938665
Trial3	3	1	noBlindfold	clockwise	practice	Guided	1	0.5	0	4.013931	-0.30077	-1.45392	0.80362	1.13447681421538	0.84408	-7.549831	5.654161
Trial3	3	1	noBlindfold	clockwise	practice	Guided	1	0.5	0	4.033936	-0.30061	-1.45388	0.80347	1.13425766355141	1.122688	-7.469427	5.489738
Trial3	3	1	noBlindfold	clockwise	practice	Guided	1	0.5	0	4.053925	-0.30046	-1.45383	0.80317	1.13393922897093	1.447085	-7.334009	5.237923
Trial3	3	1	noBlindfold	clockwise	practice	Guided	1	0.5	0	4.073929	-0.30013	-1.45372	0.803	1.1335859408023	2.084871	-7.126651	4.836726
Trial3	3	1	noBlindfold	clockwise	practice	Guided	1	0.5	0	4.093933	-0.29988	-1.45366	0.80279	1.13326068183217	2.385998	-7.130883	4.624539
Trial3	3	1	noBlindfold	clockwise	practice	Guided	1	0.5	0	4.113937	-0.2994	-1.45361	0.80257	1.13276605893238	2.646968	-7.075869	4.554617
Trial3	3	1	noBlindfold	clockwise	practice	Guided	1	0.5	0	4.133926	-0.29851	-1.45357	0.80239	1.13201056667062	2.805427	-7.02932	4.427503
Trial3	3	1	noBlindfold	clockwise	practice	Guided	1	0.5	0	4.153931	-0.29709	-1.45352	0.80213	1.13082494894526	2.945761	-6.910829	4.314448
Trial3	3	1	noBlindfold	clockwise	practice	Guided	1	0.5	0	4.173935	-0.29226	-1.4534	0.80204	1.12736157472263	3.215293	-6.72463	3.997467
Trial3	3	1	noBlindfold	clockwise	practice	Guided	1	0.5	0	4.193924	-0.28841	-1.45337	0.80199	1.12462364921927	3.327771	-6.728862	3.951562
Trial3	3	1	noBlindfold	clockwise	practice	Guided	1	0.5	0	4.213928	-0.28378	-1.45336	0.80196	1.12136119502338	3.473249	-6.779643	3.900399
Trial3	3	1	noBlindfold	clockwise	practice	Guided	1	0.5	0	4.233932	-0.27789	-1.45338	0.80194	1.11723791262326	3.615406	-6.800802	3.868545
Trial3	3	1	noBlindfold	clockwise	practice	Guided	1	0.5	0	4.253937	-0.2703	-1.45341	0.80185	1.11190177056689	3.739081	-6.876975	3.837835
Trial3	3	1	noBlindfold	clockwise	practice	Guided	1	0.5	0	4.273926	-0.25191	-1.45342	0.80177	1.0991832572406	3.92356	-6.847352	3.533162
Trial3	3	1	noBlindfold	clockwise	practice	Guided	1	0.5	0	4.29393	-0.24052	-1.45343	0.8017	1.09137195980823	4.099236	-6.987002	3.399195
Trial3	3	1	noBlindfold	clockwise	practice	Guided	1	0.5	0	4.313934	-0.22712	-1.45347	0.80167	1.08230231588459	4.182668	-7.003929	3.305081
Trial3	3	1	noBlindfold	clockwise	practice	Guided	1	0.5	0	4.333923	-0.21293	-1.45351	0.80167	1.07282057627511	4.236229	-7.037783	3.31523
Trial3	3	1	noBlindfold	clockwise	practice	Guided	1	0.5	0	4.353928	-0.19614	-1.45352	0.80176	1.06180507331711	4.239699	-6.965843	3.397209
Trial3	3	1	noBlindfold	clockwise	practice	Guided	1	0.5	0	4.373932	-0.15805	-1.45347	0.80183	1.03728546804404	4.075928	-6.902366	3.683807
Trial3	3	1	noBlindfold	clockwise	practice	Guided	1	0.5	0	4.393936	-0.13702	-1.45345	0.80189	1.02412009626687	4.071383	-6.821961	3.819397
Trial3	3	1	noBlindfold	clockwise	practice	Guided	1	0.5	0	4.413925	-0.11459	-1.45342	0.80192	1.0103447700127	4.032963	-6.805034	3.842421
Trial3	3	1	noBlindfold	clockwise	practice	Guided	1	0.5	0	4.433929	-0.090036	-1.45339	0.80193	0.995607419011688	3.988852	-6.800802	3.845157
Trial3	3	1	noBlindfold	clockwise	practice	Guided	1	0.5	0	4.453934	-0.060197	-1.4534	0.80196	0.978243582191639	3.915696	-6.893902	3.95392
Trial3	3	1	noBlindfold	clockwise	practice	Guided	1	0.5	0	4.473923	-0.037743	-1.45343	0.80211	0.965685204964148	3.906053	-6.915061	4.065119
Trial3	3	1	noBlindfold	clockwise	practice	Guided	1	0.5	0	4.493927	0.018434	-1.45343	0.80217	0.935618772607676	3.985228	-6.750021	4.38028
Trial3	3	1	noBlindfold	clockwise	practice	Guided	1	0.5	0	4.513931	0.049188	-1.45339	0.80221	0.920202313629016	3.886179	-6.77118	4.441131
Trial3	3	1	noBlindfold	clockwise	practice	Guided	1	0.5	0	4.533936	0.080092	-1.45339	0.80225	0.905498614796743	3.654845	-6.906597	4.502943
Trial3	3	1	noBlindfold	clockwise	practice	Guided	1	0.5	0	4.553925	0.11278	-1.45344	0.80238	0.890928134019774	3.492087	-6.919293	4.653709
Trial3	3	1	noBlindfold	clockwise	practice	Guided	1	0.5	0	4.573929	0.17717	-1.45344	0.80247	0.864972400878795	3.630181	-6.860048	4.947035
Trial3	3	1	noBlindfold	clockwise	practice	Guided	1	0.5	0	4.593933	0.21189	-1.45343	0.80255	0.852698010021932	3.42102	-6.881207	5.10324
Trial3	3	1	noBlindfold	clockwise	practice	Guided	1	0.5	0	4.613937	0.24711	-1.45343	0.8026	0.841498756345975	3.229894	-6.813498	5.214945
Trial3	3	1	noBlindfold	clockwise	practice	Guided	1	0.5	0	4.633926	0.28162	-1.45342	0.80264	0.831817786108237	3.196284	-6.93622	5.287294
Trial3	3	1	noBlindfold	clockwise	practice	Guided	1	0.5	0	4.653931	0.31639	-1.45346	0.8027	0.823431784123379	3.124423	-7.113956	5.391791
Trial3	3	1	noBlindfold	clockwise	practice	Guided	1	0.5	0	4.673935	0.3872	-1.45361	0.80269	0.810577031108694	2.929442	-7.321314	5.397773
Trial3	3	1	noBlindfold	clockwise	practice	Guided	1	0.5	0	4.693924	0.423	-1.45363	0.80268	0.806364809607986	2.873718	-7.300155	5.369238
Trial3	3	1	noBlindfold	clockwise	practice	Guided	1	0.5	0	4.713928	0.4566	-1.45364	0.80265	0.803822456255776	2.992854	-7.31285	5.31128
Trial3	3	1	noBlindfold	clockwise	practice	Guided	1	0.5	0	4.733932	0.49211	-1.45367	0.80261	0.802648760365507	2.686417	-7.329777	5.227251
Trial3	3	1	noBlindfold	clockwise	practice	Guided	1	0.5	0	4.753937	0.52626	-1.45368	0.80256	0.802989474971097	2.648364	-7.372095	5.140027
Trial3	3	1	noBlindfold	clockwise	practice	Guided	1	0.5	0	4.773926	0.59447	-1.4537	0.80252	0.808061197613195	2.44728	-7.401718	4.982737
Trial3	3	1	noBlindfold	clockwise	practice	Guided	1	0.5	0	4.79393	0.62739	-1.45371	0.80247	0.812518473519173	2.392418	-7.427109	4.935874
Trial3	3	1	noBlindfold	clockwise	practice	Guided	1	0.5	0	4.813934	0.66071	-1.45371	0.80243	0.818365186951586	2.340756	-7.384791	4.899067
Trial3	3	1	noBlindfold	clockwise	practice	Guided	1	0.5	0	4.833923	0.69245	-1.4537	0.80238	0.825136734063858	2.394671	-7.486354	4.719662
Trial3	3	1	noBlindfold	clockwise	practice	Guided	1	0.5	0	4.853928	0.72368	-1.45373	0.80228	0.832878120482185	2.309629	-7.520208	4.682947
Trial3	3	1	noBlindfold	clockwise	practice	Guided	1	0.5	0	4.873932	0.78528	-1.45378	0.80228	0.851491564709205	2.151597	-7.503281	4.499969
Trial3	3	1	noBlindfold	clockwise	practice	Guided	1	0.5	0	4.893936	0.81551	-1.45378	0.80228	0.8620903632552	2.320914	-7.549831	4.559928
Trial3	3	1	noBlindfold	clockwise	practice	Guided	1	0.5	0	4.913925	0.84346	-1.45378	0.8022701	0.872698107932448	2.374527	-7.676785	4.484954
Trial3	3	1	noBlindfold	clockwise	practice	Guided	1	0.5	0	4.933929	0.87182	-1.45382	0.80225	0.884225708490214	2.479126	-7.587917	4.482332
Trial3	3	1	noBlindfold	clockwise	practice	Guided	1	0.5	0	4.953934	0.9013801	-1.45381	0.8023601	0.89715529127141	2.227364	-7.609076	4.742708
Trial3	3	1	noBlindfold	clockwise	practice	Guided	1	0.5	0	4.973923	0.95634	-1.45371	0.80233	0.923027416252562	2.546008	-7.744494	4.666118
Trial3	3	1	noBlindfold	clockwise	practice	Guided	1	0.5	0	4.993927	0.98212	-1.45382	0.8022701	0.935989834885674	2.741905	-7.774116	4.490048
Trial3	3	1	noBlindfold	clockwise	practice	Guided	1	0.5	0	5.013931	1.00849	-1.45388	0.80225	0.949824814581417	2.700158	-7.647162	4.531853
Trial3	3	1	noBlindfold	clockwise	practice	Guided	1	0.5	0	5.033936	1.03548	-1.45385	0.80226	0.964551674380711	2.617776	-7.600613	4.521521
Trial3	3	1	noBlindfold	clockwise	practice	Guided	1	0.5	0	5.053925	1.06228	-1.4538	0.80233	0.979740945819797	2.750424	-7.515977	4.560396
Trial3	3	1	noBlindfold	clockwise	practice	Guided	1	0.5	0	5.073929	1.11412	-1.45379	0.80235	1.01040035645283	2.834452	-7.587917	4.696513
Trial3	3	1	noBlindfold	clockwise	practice	Guided	1	0.5	0	5.093933	1.13998	-1.45379	0.80231	1.02629231483609	2.790002	-7.583685	4.615772
Trial3	3	1	noBlindfold	clockwise	practice	Guided	1	0.5	0	5.113937	1.16651	-1.4538	0.8022701	1.04301141038461	2.617771	-7.575222	4.467243
Trial3	3	1	noBlindfold	clockwise	practice	Guided	1	0.5	0	5.133926	1.19127	-1.45381	0.80226	1.0589973004838	2.479919	-7.727567	4.536238
Trial3	3	1	noBlindfold	clockwise	practice	Guided	1	0.5	0	5.153931	1.21808	-1.45383	0.80223	1.07666704369969	2.721594	-7.651394	4.482695
Trial3	3	1	noBlindfold	clockwise	practice	Guided	1	0.5	0	5.173935	1.2432	-1.45385	0.80204	1.09344161309409	2.771876	-7.702176	4.23829
Trial3	3	1	noBlindfold	clockwise	practice	Guided	1	0.5	0	5.193924	1.2939	-1.45388	0.802	1.12848628880417	2.432118	-7.858752	3.934222
Trial3	3	1	noBlindfold	clockwise	practice	Guided	1	0.5	0	5.213928	1.30839	-1.45389	0.80197	1.13870554383166	4.140616	-7.346705	2.984865
Trial3	3	1	noBlindfold	clockwise	practice	Guided	1	0.5	0	5.233932	1.307	-1.45389	0.80197	1.13771918994249	10.31195	-8.58239	3.912629
Trial3	3	1	noBlindfold	clockwise	practice	Guided	1	0.5	0	5.253937	1.30614	-1.45396	0.80197	1.13710927420692	8.250655	-8.4639	3.598172
Trial3	3	1	noBlindfold	clockwise	practice	Guided	1	0.5	0	5.273926	1.30374	-1.45394	0.80204	1.13545860939289	1.897525	-6.910829	3.989252
Trial3	3	1	noBlindfold	clockwise	practice	Guided	1	0.5	0	5.29393	1.30226	-1.45373	0.80221	1.13453162806683	0.54856	-6.711935	4.885342
Trial3	3	1	noBlindfold	clockwise	practice	Guided	1	0.5	0	5.313934	1.30148	-1.45354	0.80225	1.1340084208164	1.557306	-6.961611	5.356794
Trial3	3	1	noBlindfold	clockwise	practice	Guided	1	0.5	0	5.333923	1.30145	-1.45353	0.8022701	1.13400148411734	3.600373	-6.953147	5.403923
[truncated: 10,839 more rows]
