# Supplementary material for: Assessing kinesthetic proprioceptive function of the upper limb: a novel dynamic movement reproduction task using a robotic arm
Source: PeerJ. 2021 May 3;9:e11301. doi: 10.7717/peerj.11301 (PMC8101453; doi:10.7717/peerj.11301)
Supplement: Supplemental Information 1 [file peerj-09-11301-s001.zip › DMR raw data_Study 1/Session 2/HMData_PP15-2_2019-06-21-17-01-43.txt]

Trial1	3	1	noBlindfold	clockwise	practice	Guided	1	0.5	0	0	0.43329	-1.45283	-0.80109	0.80386280848742	-1.443612	-6.170817	-2.887362
Trial1	3	1	noBlindfold	clockwise	practice	Guided	1	0.5	0	0.00655365	0.4333	-1.45285	-0.80113	0.803901836835971	-1.53149	-6.20044	-3.104992
Trial1	3	1	noBlindfold	clockwise	practice	Guided	1	0.5	0	0.02655029	0.4333	-1.45286	-0.80118	0.803951672715874	-1.603733	-6.204671	-3.16897
Trial1	3	1	noBlindfold	clockwise	practice	Guided	1	0.5	0	0.04655457	0.43321	-1.45293	-0.80127	0.804048836761564	-1.629279	-6.234294	-3.234191
Trial1	3	1	noBlindfold	clockwise	practice	Guided	1	0.5	0	0.06655121	0.43304	-1.45302	-0.80136	0.804152665805738	-1.693044	-6.314698	-3.365441
Trial1	3	1	noBlindfold	clockwise	practice	Guided	1	0.5	0	0.08655548	0.43283	-1.4531	-0.80159	0.804399388966889	-1.782547	-6.382407	-3.625525
Trial1	3	1	noBlindfold	clockwise	practice	Guided	1	0.5	0	0.1065521	0.43232	-1.45322	-0.8017099	0.804561636204269	-1.961919	-6.543215	-4.098571
Trial1	3	1	noBlindfold	clockwise	practice	Guided	1	0.5	0	0.1265488	0.43197	-1.45325	-0.8018	0.804680834535396	-2.075148	-6.526288	-4.101737
Trial1	3	1	noBlindfold	clockwise	practice	Guided	1	0.5	0	0.146553	0.43154	-1.45325	-0.80186	0.804777164674296	-2.238801	-6.475507	-3.933859
Trial1	3	1	noBlindfold	clockwise	practice	Guided	1	0.5	0	0.1665497	0.43087	-1.45324	-0.80188	0.804854331553096	-2.415195	-6.420493	-3.834459
Trial1	3	1	noBlindfold	clockwise	practice	Guided	1	0.5	0	0.186554	0.42989	-1.45322	-0.8019	0.804959047375709	-2.535279	-6.395102	-3.786334
Trial1	3	1	noBlindfold	clockwise	practice	Guided	1	0.5	0	0.2065506	0.42668	-1.45319	-0.80192	0.805264865599481	-2.541095	-6.340089	-3.831863
Trial1	3	1	noBlindfold	clockwise	practice	Guided	1	0.5	0	0.2265549	0.4242	-1.45319	-0.80195	0.805524365155389	-2.54719	-6.424725	-3.894688
Trial1	3	1	noBlindfold	clockwise	practice	Guided	1	0.5	0	0.2465515	0.42141	-1.4532	-0.80199	0.805831493578766	-2.494944	-6.48397	-4.013143
Trial1	3	1	noBlindfold	clockwise	practice	Guided	1	0.5	0	0.2665558	0.41836	-1.45323	-0.80206	0.806204283631771	-2.467031	-6.500897	-4.177705
Trial1	3	1	noBlindfold	clockwise	practice	Guided	1	0.5	0	0.2865524	0.4148	-1.45326	-0.80217	0.806681914708338	-2.451674	-6.57707	-4.304387
Trial1	3	1	noBlindfold	clockwise	practice	Guided	1	0.5	0	0.3065491	0.40712	-1.45332	-0.80224	0.807598747247043	-2.49164	-6.682865	-4.528196
Trial1	3	1	noBlindfold	clockwise	practice	Guided	1	0.5	0	0.3265533	0.4028	-1.45335	-0.80229	0.808156560063396	-2.479526	-6.716719	-4.610459
Trial1	3	1	noBlindfold	clockwise	practice	Guided	1	0.5	0	0.34655	0.39825	-1.45337	-0.80233	0.808756157393949	-2.468342	-6.792892	-4.709658
Trial1	3	1	noBlindfold	clockwise	practice	Guided	1	0.5	0	0.3665543	0.39378	-1.45338	-0.80235	0.809350472747192	-2.489442	-6.809819	-4.703073
Trial1	3	1	noBlindfold	clockwise	practice	Guided	1	0.5	0	0.3865509	0.38869	-1.45339	-0.8023	0.809984672265074	-2.510316	-6.763269	-4.682688
Trial1	3	1	noBlindfold	clockwise	practice	Guided	1	0.5	0	0.4065552	0.37842	-1.45336	-0.80226	0.811420216917686	-2.600002	-6.687097	-4.492547
Trial1	3	1	noBlindfold	clockwise	practice	Guided	1	0.5	0	0.4265518	0.373	-1.45334	-0.80225	0.81224011517469	-2.628432	-6.619388	-4.504419
Trial1	3	1	noBlindfold	clockwise	practice	Guided	1	0.5	0	0.4465485	0.36687	-1.45333	-0.80226	0.813231007036606	-2.664893	-6.636315	-4.533331
Trial1	3	1	noBlindfold	clockwise	practice	Guided	1	0.5	0	0.4665527	0.36054	-1.45333	-0.80226	0.814291206515024	-2.75497	-6.670169	-4.514101
Trial1	3	1	noBlindfold	clockwise	practice	Guided	1	0.5	0	0.4865494	0.35335	-1.45334	-0.80225	0.815543518018111	-2.764597	-6.678633	-4.502737
Trial1	3	1	noBlindfold	clockwise	practice	Guided	1	0.5	0	0.5065536	0.33791	-1.45334	-0.80224	0.818451103864225	-2.801505	-6.716719	-4.476371
Trial1	3	1	noBlindfold	clockwise	practice	Guided	1	0.5	0	0.5265503	0.32998	-1.45335	-0.80224	0.820058440211299	-2.796241	-6.737878	-4.523178
Trial1	3	1	noBlindfold	clockwise	practice	Guided	1	0.5	0	0.5465546	0.32138	-1.45337	-0.8022701	0.821913826627645	-2.813446	-6.771733	-4.549707
Trial1	3	1	noBlindfold	clockwise	practice	Guided	1	0.5	0	0.5665512	0.31266	-1.45339	-0.80229	0.823872233244394	-2.841811	-6.830978	-4.614866
Trial1	3	1	noBlindfold	clockwise	practice	Guided	1	0.5	0	0.5865555	0.30296	-1.45341	-0.80229	0.826131916013221	-2.844747	-6.8606	-4.598544
Trial1	3	1	noBlindfold	clockwise	practice	Guided	1	0.5	0	0.6065521	0.28285	-1.45344	-0.80226	0.831128871962084	-2.900411	-6.911382	-4.50103
Trial1	3	1	noBlindfold	clockwise	practice	Guided	1	0.5	0	0.6265488	0.27215	-1.45345	-0.80224	0.833969218968563	-2.880142	-6.877528	-4.449329
Trial1	3	1	noBlindfold	clockwise	practice	Guided	1	0.5	0	0.646553	0.26064	-1.45344	-0.80222	0.837167972913095	-2.91339	-6.873296	-4.441027
Trial1	3	1	noBlindfold	clockwise	practice	Guided	1	0.5	0	0.6665497	0.24863	-1.45344	-0.80221	0.840670996664934	-2.922403	-6.869064	-4.410326
Trial1	3	1	noBlindfold	clockwise	practice	Guided	1	0.5	0	0.686554	0.23648	-1.45343	-0.80213	0.844307644370489	-2.94094	-6.826746	-4.34602
Trial1	3	1	noBlindfold	clockwise	practice	Guided	1	0.5	0	0.7065506	0.21069	-1.45341	-0.80212	0.852699670273236	-2.940016	-6.83521	-4.22388
Trial1	3	1	noBlindfold	clockwise	practice	Guided	1	0.5	0	0.7265549	0.19663	-1.45342	-0.80213	0.85758146140636	-2.951825	-6.898687	-4.268501
Trial1	3	1	noBlindfold	clockwise	practice	Guided	1	0.5	0	0.7465515	0.18251	-1.45344	-0.80214	0.862686775992185	-2.955767	-6.885991	-4.288016
Trial1	3	1	noBlindfold	clockwise	practice	Guided	1	0.5	0	0.7665558	0.16706	-1.45345	-0.80215	0.868500830156502	-2.973579	-6.928309	-4.306379
Trial1	3	1	noBlindfold	clockwise	practice	Guided	1	0.5	0	0.7865524	0.15249	-1.45347	-0.80216	0.874198951158517	-2.894685	-6.979091	-4.285134
Trial1	3	1	noBlindfold	clockwise	practice	Guided	1	0.5	0	0.8065491	0.12116	-1.45351	-0.8021801	0.887137295284832	-2.959806	-7.059495	-4.369526
Trial1	3	1	noBlindfold	clockwise	practice	Guided	1	0.5	0	0.8265533	0.10434	-1.45354	-0.80222	0.894485235821804	-3.050397	-7.139899	-4.426578
Trial1	3	1	noBlindfold	clockwise	practice	Guided	1	0.5	0	0.84655	0.08707599	-1.45358	-0.80223	0.90226338111819	-3.133421	-7.224535	-4.453299
Trial1	3	1	noBlindfold	clockwise	practice	Guided	1	0.5	0	0.8665543	0.070401	-1.4536	-0.80223	0.910015536251013	-3.127643	-7.232999	-4.441084
Trial1	3	1	noBlindfold	clockwise	practice	Guided	1	0.5	0	0.8865509	0.052221	-1.45363	-0.80225	0.918755159934387	-2.999985	-7.326098	-4.457108
Trial1	3	1	noBlindfold	clockwise	practice	Guided	1	0.5	0	0.9065552	0.015603	-1.45367	-0.80226	0.937156087025375	-3.13436	-7.389575	-4.495918
Trial1	3	1	noBlindfold	clockwise	practice	Guided	1	0.5	0	0.9265518	-0.0044901	-1.45369	-0.80228	0.947714869226317	-3.016347	-7.406503	-4.546147
Trial1	3	1	noBlindfold	clockwise	practice	Guided	1	0.5	0	0.9465485	-0.023792	-1.4537	-0.8023	0.958145766505688	-2.941072	-7.431893	-4.631036
Trial1	3	1	noBlindfold	clockwise	practice	Guided	1	0.5	0	0.9665527	-0.042774	-1.45372	-0.80232	0.968669709634378	-2.976251	-7.440357	-4.677232
Trial1	3	1	noBlindfold	clockwise	practice	Guided	1	0.5	0	0.9865494	-0.063181	-1.45373	-0.80231	0.980241935470482	-2.998555	-7.512298	-4.646985
Trial1	3	1	noBlindfold	clockwise	practice	Guided	1	0.5	0	1.006554	-0.10413	-1.45377	-0.80231	1.00432787093319	-3.000732	-7.580006	-4.591012
Trial1	3	1	noBlindfold	clockwise	practice	Guided	1	0.5	0	1.02655	-0.124	-1.45379	-0.80232	1.01641202019688	-2.956529	-7.613861	-4.655267
Trial1	3	1	noBlindfold	clockwise	practice	Guided	1	0.5	0	1.046555	-0.14527	-1.45381	-0.80229	1.02958367523559	-2.930595	-7.68157	-4.574588
Trial1	3	1	noBlindfold	clockwise	practice	Guided	1	0.5	0	1.066551	-0.16666	-1.45382	-0.80224	1.04308418174395	-2.926297	-7.728119	-4.473096
Trial1	3	1	noBlindfold	clockwise	practice	Guided	1	0.5	0	1.086555	-0.18754	-1.45384	-0.80219	1.05651315642878	-2.899685	-7.702729	-4.389081
Trial1	3	1	noBlindfold	clockwise	practice	Guided	1	0.5	0	1.106552	-0.20913	-1.45384	-0.80217	1.07067362725757	-2.813833	-7.702729	-4.315565
Trial1	3	1	noBlindfold	clockwise	practice	Guided	1	0.5	0	1.126549	-0.2512	-1.45385	-0.80217	1.09898958154326	-2.859485	-7.749278	-4.343749
Trial1	3	1	noBlindfold	clockwise	practice	Guided	1	0.5	0	1.146553	-0.27227	-1.45387	-0.80215	1.11348353553707	-2.812199	-7.745047	-4.298822
Trial1	3	1	noBlindfold	clockwise	practice	Guided	1	0.5	0	1.16655	-0.29403	-1.45389	-0.80214	1.12867718419645	-2.815526	-7.850842	-4.248389
Trial1	3	1	noBlindfold	clockwise	practice	Guided	1	0.5	0	1.186554	-0.30711	-1.45389	-0.80197	1.13779719623722	-4.138408	-7.656179	-4.268823
Trial1	3	1	noBlindfold	clockwise	practice	Guided	1	0.5	0	1.206551	-0.30505	-1.45387	-0.80179	1.13620978780333	-8.144711	-7.516529	-1.658961
Trial1	3	1	noBlindfold	clockwise	practice	Guided	1	0.5	0	1.226555	-0.30484	-1.45382	-0.80154	1.13588459898738	-7.293968	-6.712487	-1.136371
Trial1	3	1	noBlindfold	clockwise	practice	Guided	1	0.5	0	1.246552	-0.30445	-1.45367	-0.80131	1.13544596155395	-5.721314	-6.361248	-1.021007
Trial1	3	1	noBlindfold	clockwise	practice	Guided	1	0.5	0	1.266556	-0.30387	-1.45349	-0.80125	1.13499272983045	-4.719552	-6.585533	-1.548958
Trial1	3	1	noBlindfold	clockwise	practice	Guided	1	0.5	0	1.286552	-0.30337	-1.45347	-0.80125	1.13463865927376	-4.326122	-7.055263	-2.134207
Trial1	3	1	noBlindfold	clockwise	practice	Guided	1	0.5	0	1.306549	-0.30312	-1.45361	-0.80127	1.13447579955653	-5.22228	-8.794533	-2.951723
Trial1	3	1	noBlindfold	clockwise	practice	Guided	1	0.5	0	1.326553	-0.30309	-1.45388	-0.80128	1.13446162701707	-5.59866	-8.913023	-2.840078
Trial1	3	1	noBlindfold	clockwise	practice	Guided	1	0.5	0	1.34655	-0.30307	-1.45396	-0.80127	1.134440419247	-5.600357	-8.142836	-2.496888
Trial1	3	1	noBlindfold	clockwise	practice	Guided	1	0.5	0	1.366554	-0.30305	-1.45396	-0.80126	1.13441919042339	-5.573872	-7.550384	-2.091411
Trial1	3	1	noBlindfold	clockwise	practice	Guided	1	0.5	0	1.386551	-0.30304	-1.45395	-0.80121	1.13437682257994	-5.70315	-7.550384	-1.759498
Trial1	3	1	noBlindfold	clockwise	practice	Guided	1	0.5	0	1.406555	-0.30305	-1.45394	-0.80118	1.13436269390941	-7.052346	-7.897391	-1.330971
Trial1	3	1	noBlindfold	clockwise	practice	Guided	1	0.5	0	1.426552	-0.3031	-1.45394	-0.80111	1.13434861360212	-7.868202	-7.982027	-0.625302
Trial1	3	1	noBlindfold	clockwise	practice	Guided	1	0.5	0	1.446548	-0.30319	-1.45394	-0.80095	1.1342993662978	-8.49755	-7.656179	-0.012668
Trial1	3	1	noBlindfold	clockwise	practice	Guided	1	0.5	0	1.466553	-0.30338	-1.4539	-0.80068	1.13424330617945	-8.992807	-7.321867	0.668212
Trial1	3	1	noBlindfold	clockwise	practice	Guided	1	0.5	0	1.486549	-0.30366	-1.4538	-0.80032	1.13418757619531	-9.242576	-7.051031	1.52009
Trial1	3	1	noBlindfold	clockwise	practice	Guided	1	0.5	0	1.506554	-0.30394	-1.45368	-0.79915	1.13356086174185	-9.51606	-6.919846	2.32133
Trial1	3	1	noBlindfold	clockwise	practice	Guided	1	0.5	0	1.52655	-0.30449	-1.45352	-0.79781	1.13300705427476	-10.0275	-6.885991	3.262461
Trial1	3	1	noBlindfold	clockwise	practice	Guided	1	0.5	0	1.546555	-0.30476	-1.45348	-0.7957	1.13171426776795	-10.18991	-6.864832	3.526647
Trial1	3	1	noBlindfold	clockwise	practice	Guided	1	0.5	0	1.566551	-0.30495	-1.45345	-0.7927101	1.12974941874042	-10.16584	-6.83521	3.97886
Trial1	3	1	noBlindfold	clockwise	practice	Guided	1	0.5	0	1.586555	-0.30503	-1.45341	-0.78199	1.12231084335332	-10.04465	-6.704024	4.223619
Trial1	3	1	noBlindfold	clockwise	practice	Guided	1	0.5	0	1.606552	-0.30496	-1.45336	-0.77441	1.1169921379651	-9.726777	-6.856369	4.506404
Trial1	3	1	noBlindfold	clockwise	practice	Guided	1	0.5	0	1.626549	-0.30489	-1.45341	-0.76531	1.1106517469355	-9.685462	-6.919846	4.57283
Trial1	3	1	noBlindfold	clockwise	practice	Guided	1	0.5	0	1.646553	-0.30483	-1.45348	-0.75476	1.10336483578676	-9.569482	-7.11874	4.515559
Trial1	3	1	noBlindfold	clockwise	practice	Guided	1	0.5	0	1.66655	-0.30479	-1.45355	-0.74238	1.09490413956076	-9.538822	-7.182217	4.63626
Trial1	3	1	noBlindfold	clockwise	practice	Guided	1	0.5	0	1.686554	-0.30476	-1.4536	-0.71498	1.07649202572902	-9.400359	-7.249926	4.299502
Trial1	3	1	noBlindfold	clockwise	practice	Guided	1	0.5	0	1.706551	-0.30468	-1.45372	-0.69958	1.06626548366226	-9.240938	-7.398039	3.918304
Trial1	3	1	noBlindfold	clockwise	practice	Guided	1	0.5	0	1.726555	-0.30463	-1.45372	-0.68391	1.05601248097085	-9.214024	-7.381112	3.806722
Trial1	3	1	noBlindfold	clockwise	practice	Guided	1	0.5	0	1.746552	-0.3046	-1.45371	-0.66746	1.04541090732825	-9.121164	-7.37688	3.921984
Trial1	3	1	noBlindfold	clockwise	practice	Guided	1	0.5	0	1.766556	-0.30458	-1.45369	-0.64943	1.03397695991318	-9.14404	-7.21184	3.653091
Trial1	3	1	noBlindfold	clockwise	practice	Guided	1	0.5	0	1.786552	-0.30456	-1.45366	-0.61469	1.01250215106947	-9.055024	-7.482675	3.552765
Trial1	3	1	noBlindfold	clockwise	practice	Guided	1	0.5	0	1.806549	-0.3045	-1.4537	-0.59521	1.00074731415656	-8.890073	-7.21184	3.593676
Trial1	3	1	noBlindfold	clockwise	practice	Guided	1	0.5	0	1.826553	-0.30445	-1.45366	-0.57683	0.989885157566734	-8.822108	-7.431893	3.710515
Trial1	3	1	noBlindfold	clockwise	practice	Guided	1	0.5	0	1.84655	-0.3044	-1.45369	-0.55738	0.978637714431027	-8.712314	-7.355721	3.727687
Trial1	3	1	noBlindfold	clockwise	practice	Guided	1	0.5	0	1.866554	-0.30437	-1.4537	-0.53727	0.967300438125047	-8.627095	-7.372648	3.042396
Trial1	3	1	noBlindfold	clockwise	practice	Guided	1	0.5	0	1.886551	-0.30431	-1.45374	-0.49791	0.945953993152095	-8.442968	-7.647715	3.23106
Trial1	3	1	noBlindfold	clockwise	practice	Guided	1	0.5	0	1.906555	-0.30416	-1.45386	-0.47664	0.934804262143278	-8.217396	-7.829683	3.448692
Trial1	3	1	noBlindfold	clockwise	practice	Guided	1	0.5	0	1.926552	-0.30411	-1.4539	-0.45629	0.924550387992917	-8.220957	-7.821219	3.551657
Trial1	3	1	noBlindfold	clockwise	practice	Guided	1	0.5	0	1.946548	-0.30408	-1.45392	-0.43669	0.915009737682841	-8.070902	-7.719656	2.861938
Trial1	3	1	noBlindfold	clockwise	practice	Guided	1	0.5	0	1.966553	-0.30404	-1.45393	-0.416	0.905282444613731	-8.018825	-7.914319	2.970739
Trial1	3	1	noBlindfold	clockwise	practice	Guided	1	0.5	0	1.986549	-0.30401	-1.45398	-0.37558	0.887407703500681	-8.005781	-7.956637	3.236395
Trial1	3	1	noBlindfold	clockwise	practice	Guided	1	0.5	0	2.006554	-0.30397	-1.45393	-0.35505	0.87887898842043	-7.907388	-7.774669	3.474796
Trial1	3	1	noBlindfold	clockwise	practice	Guided	1	0.5	0	2.02655	-0.30396	-1.45391	-0.33416	0.870640327595097	-7.884061	-7.829683	2.744588
Trial1	3	1	noBlindfold	clockwise	practice	Guided	1	0.5	0	2.046555	-0.30394	-1.45392	-0.31421	0.863161307781412	-7.762449	-7.880464	2.746705
Trial1	3	1	noBlindfold	clockwise	practice	Guided	1	0.5	0	2.066551	-0.3039	-1.45395	-0.29382	0.855912030665537	-7.761549	-7.872001	2.986796
Trial1	3	1	noBlindfold	clockwise	practice	Guided	1	0.5	0	2.086555	-0.30388	-1.45394	-0.27344	0.849112772029541	-7.740863	-7.9651	3.143761
Trial1	3	1	noBlindfold	clockwise	practice	Guided	1	0.5	0	2.106552	-0.30388	-1.45395	-0.23424	0.837312032428333	-7.785961	-7.859305	3.253134
Trial1	3	1	noBlindfold	clockwise	practice	Guided	1	0.5	0	2.126549	-0.3039	-1.45391	-0.21459	0.832048125300257	-7.799567	-7.829683	2.781762
Trial1	3	1	noBlindfold	clockwise	practice	Guided	1	0.5	0	2.146553	-0.3039	-1.45392	-0.1962	0.827496014997648	-7.790967	-7.774669	3.036762
Trial1	3	1	noBlindfold	clockwise	practice	Guided	1	0.5	0	2.16655	-0.3039	-1.45389	-0.17652	0.823051956062323	-7.741944	-7.740815	3.251514
Trial1	3	1	noBlindfold	clockwise	practice	Guided	1	0.5	0	2.186554	-0.30389	-1.45386	-0.15663	0.819006758803863	-7.788218	-7.63502	3.335497
Trial1	3	1	noBlindfold	clockwise	practice	Guided	1	0.5	0	2.206551	-0.30389	-1.45383	-0.1191	0.812664706424054	-7.841049	-7.563079	2.856371
Trial1	3	1	noBlindfold	clockwise	practice	Guided	1	0.5	0	2.226555	-0.30386	-1.45385	-0.099124	0.809948443350581	-7.653032	-7.736583	3.045143
Trial1	3	1	noBlindfold	clockwise	practice	Guided	1	0.5	0	2.246552	-0.30384	-1.45386	-0.080768	0.807887513420186	-7.57839	-7.550384	3.173189
Trial1	3	1	noBlindfold	clockwise	practice	Guided	1	0.5	0	2.266556	-0.30381	-1.45383	-0.061106	0.806129307541627	-7.511368	-7.639252	3.234511
Trial1	3	1	noBlindfold	clockwise	practice	Guided	1	0.5	0	2.286552	-0.30377	-1.45381	-0.041535	0.80484245544515	-7.417482	-7.453052	2.900545
Trial1	3	1	noBlindfold	clockwise	practice	Guided	1	0.5	0	2.306549	-0.30374	-1.45376	-0.0045805	0.803753046752952	-7.397701	-7.643483	2.528449
Trial1	3	1	noBlindfold	clockwise	practice	Guided	1	0.5	0	2.326553	-0.30365	-1.45384	0.013824	0.803768879867416	-7.23416	-7.499602	3.068332
Trial1	3	1	noBlindfold	clockwise	practice	Guided	1	0.5	0	2.34655	-0.30362	-1.45379	0.033027	0.804298392536493	-7.243893	-7.554616	3.29873
Trial1	3	1	noBlindfold	clockwise	practice	Guided	1	0.5	0	2.366554	-0.30362	-1.45378	0.051787	0.805286914850978	-7.290836	-7.529225	3.103254
Trial1	3	1	noBlindfold	clockwise	practice	Guided	1	0.5	0	2.386551	-0.30363	-1.45377	0.088801	0.808521357910357	-7.257072	-7.436125	2.759569
Trial1	3	1	noBlindfold	clockwise	practice	Guided	1	0.5	0	2.406555	-0.30362	-1.45382	0.10791	0.810832713643255	-7.11421	-7.664642	3.213005
Trial1	3	1	noBlindfold	clockwise	practice	Guided	1	0.5	0	2.426552	-0.30358	-1.45382	0.1273	0.813600689886726	-7.05897	-7.440357	3.21051
Trial1	3	1	noBlindfold	clockwise	practice	Guided	1	0.5	0	2.446548	-0.30354	-1.45378	0.14646	0.816778457342298	-6.985886	-7.461516	3.385868
Trial1	3	1	noBlindfold	clockwise	practice	Guided	1	0.5	0	2.466553	-0.3035	-1.45375	0.16496	0.82025852640632	-6.856561	-7.427662	2.84645
Trial1	3	1	noBlindfold	clockwise	practice	Guided	1	0.5	0	2.486549	-0.30345	-1.45376	0.20334	0.828781658185731	-6.736428	-7.757742	2.459951
Trial1	3	1	noBlindfold	clockwise	practice	Guided	1	0.5	0	2.506554	-0.3033	-1.45388	0.22204	0.833422245756897	-6.467892	-7.745047	3.12595
Trial1	3	1	noBlindfold	clockwise	practice	Guided	1	0.5	0	2.52655	-0.30322	-1.45391	0.24085	0.838552978548182	-6.367974	-8.138604	3.164149
Trial1	3	1	noBlindfold	clockwise	practice	Guided	1	0.5	0	2.546555	-0.30317	-1.45402	0.25931	0.843992725990985	-6.306948	-8.26979	2.716555
Trial1	3	1	noBlindfold	clockwise	practice	Guided	1	0.5	0	2.566551	-0.30315	-1.45409	0.27762	0.849778075249366	-6.379071	-8.371353	2.213521
Trial1	3	1	noBlindfold	clockwise	practice	Guided	1	0.5	0	2.586555	-0.30316	-1.45417	0.31177	0.86154891473783	-6.392622	-8.515234	2.511926
Trial1	3	1	noBlindfold	clockwise	practice	Guided	1	0.5	0	2.606552	-0.30323	-1.45422	0.32905	0.86801633990389	-6.655519	-8.439062	2.879874
Trial1	3	1	noBlindfold	clockwise	practice	Guided	1	0.5	0	2.626549	-0.3033	-1.45421	0.34562	0.874496453605294	-6.781217	-8.231704	2.832621
Trial1	3	1	noBlindfold	clockwise	practice	Guided	1	0.5	0	2.646553	-0.30337	-1.45416	0.36192	0.881129639127372	-6.884315	-8.261326	2.90101
Trial1	3	1	noBlindfold	clockwise	practice	Guided	1	0.5	0	2.66655	-0.30341	-1.45411	0.37823	0.88798960152281	-6.81047	-8.26979	2.510165
Trial1	3	1	noBlindfold	clockwise	practice	Guided	1	0.5	0	2.686554	-0.3034	-1.45413	0.40955	0.901766455138527	-6.655947	-8.231704	2.697772
Trial1	3	1	noBlindfold	clockwise	practice	Guided	1	0.5	0	2.706551	-0.30327	-1.45408	0.42437	0.908478152537846	-6.330757	-8.100518	2.821777
Trial1	3	1	noBlindfold	clockwise	practice	Guided	1	0.5	0	2.726555	-0.30318	-1.45408	0.44053	0.916059365954407	-6.228938	-8.168227	2.973874
Trial1	3	1	noBlindfold	clockwise	practice	Guided	1	0.5	0	2.746552	-0.30311	-1.45407	0.45507	0.923078746658862	-6.129597	-8.202081	2.703496
Trial1	3	1	noBlindfold	clockwise	practice	Guided	1	0.5	0	2.766556	-0.30307	-1.45408	0.4701	0.930545787934228	-6.135329	-8.17669	2.423882
Trial1	3	1	noBlindfold	clockwise	practice	Guided	1	0.5	0	2.786552	-0.30303	-1.45411	0.49842	0.945134726934601	-5.929496	-8.206313	2.616938
Trial1	3	1	noBlindfold	clockwise	practice	Guided	1	0.5	0	2.806549	-0.30294	-1.45409	0.51257	0.952596789031658	-5.874341	-8.189386	3.115413
Trial1	3	1	noBlindfold	clockwise	practice	Guided	1	0.5	0	2.826553	-0.30292	-1.45407	0.52708	0.960465446626044	-5.75382	-8.180922	2.722443
Trial1	3	1	noBlindfold	clockwise	practice	Guided	1	0.5	0	2.84655	-0.30291	-1.45407	0.54175	0.968585332183369	-5.856806	-8.0582	3.141754
Trial1	3	1	noBlindfold	clockwise	practice	Guided	1	0.5	0	2.866554	-0.30291	-1.45405	0.55614	0.976706800454384	-5.869233	-8.163995	3.062885
Trial1	3	1	noBlindfold	clockwise	practice	Guided	1	0.5	0	2.886551	-0.30292	-1.45405	0.57049	0.98495654292404	-5.8559	-8.070895	2.778756
Trial1	3	1	noBlindfold	clockwise	practice	Guided	1	0.5	0	2.906555	-0.30292	-1.45408	0.59952	1.0020502684076	-5.735324	-8.447525	2.866376
Trial1	3	1	noBlindfold	clockwise	practice	Guided	1	0.5	0	2.926552	-0.30283	-1.45427	0.61399	1.01070260559112	-5.611974	-8.756447	3.312303
Trial1	3	1	noBlindfold	clockwise	practice	Guided	1	0.5	0	2.946548	-0.30281	-1.45437	0.62905	1.01990579985719	-5.638081	-8.984964	3.181748
Trial1	3	1	noBlindfold	clockwise	practice	Guided	1	0.5	0	2.966553	-0.30283	-1.4545	0.64355	1.02892792645978	-5.823785	-9.209249	3.599797
Trial1	3	1	noBlindfold	clockwise	practice	Guided	1	0.5	0	2.986549	-0.30289	-1.45459	0.67444	1.0485712303574	-6.009525	-9.463157	3.602899
Trial1	3	1	noBlindfold	clockwise	practice	Guided	1	0.5	0	3.006554	-0.30305	-1.45472	0.69008	1.05881996077211	-6.148084	-9.560489	3.307814
Trial1	3	1	noBlindfold	clockwise	practice	Guided	1	0.5	0	3.02655	-0.30307	-1.45475	0.70531	1.06882351251221	-6.08768	-9.463157	3.318101
Trial1	3	1	noBlindfold	clockwise	practice	Guided	1	0.5	0	3.046555	-0.30304	-1.45475	0.72099	1.07921259319022	-5.924608	-9.340435	3.271523
Trial1	3	1	noBlindfold	clockwise	practice	Guided	1	0.5	0	3.066551	-0.30298	-1.45473	0.7360801	1.08930745444876	-5.800526	-9.530866	3.061923
Trial1	3	1	noBlindfold	clockwise	practice	Guided	1	0.5	0	3.086555	-0.30292	-1.45473	0.7656	1.10942501159843	-5.78316	-9.306581	3.081694
Trial1	3	1	noBlindfold	clockwise	practice	Guided	1	0.5	0	3.106552	-0.30282	-1.45469	0.77939	1.11891410642957	-5.421136	-9.450462	2.228425
Trial1	3	1	noBlindfold	clockwise	practice	Guided	1	0.5	0	3.126549	-0.30274	-1.45471	0.79283	1.12826012670888	-5.261655	-9.365826	2.385617
Trial1	3	1	noBlindfold	clockwise	practice	Guided	1	0.5	0	3.146553	-0.30266	-1.45471	0.80333	1.13560651312683	-5.088979	-9.471621	2.470838
Trial1	3	1	noBlindfold	clockwise	practice	Guided	1	0.5	0	3.16655	-0.30261	-1.45471	0.80415	1.13615145238094	-5.13537	-9.75092	3.964828
Trial1	3	1	noBlindfold	clockwise	practice	Guided	1	0.5	0	3.186554	-0.30262	-1.45472	0.80415	1.13615850523037	-5.908541	-8.942646	9.473741
Trial1	3	1	noBlindfold	clockwise	practice	Guided	1	0.5	0	3.206551	-0.30265	-1.45461	0.80406	1.1361160068023	-6.898578	-8.582943	7.539037
Trial1	3	1	noBlindfold	clockwise	practice	Guided	1	0.5	0	3.226555	-0.30277	-1.4546	0.80407	1.13620784234299	-7.609321	-8.519466	7.409809
Trial1	3	1	noBlindfold	clockwise	practice	Guided	1	0.5	0	3.246552	-0.30282	-1.45459	0.8041101	1.13627149948151	-7.279928	-9.488548	9.1818
Trial1	3	1	noBlindfold	clockwise	practice	Guided	1	0.5	0	3.266548	-0.30285	-1.45461	0.80418	1.13634218165223	-6.672088	-9.260031	9.975915
Trial1	3	1	noBlindfold	clockwise	practice	Guided	1	0.5	0	3.286552	-0.30287	-1.4546	0.80443	1.13653327412229	-6.124668	-8.891864	10.78762
Trial1	3	1	noBlindfold	clockwise	practice	Guided	1	0.5	0	3.306549	-0.30287	-1.45459	0.8048	1.136795205635	-5.218768	-8.718361	12.3711
Trial1	3	1	noBlindfold	clockwise	practice	Guided	1	0.5	0	3.326553	-0.30284	-1.45456	0.80545	1.13723427443619	-4.887131	-8.337499	14.06435
Trial1	3	1	noBlindfold	clockwise	practice	Guided	1	0.5	0	3.34655	-0.3028	-1.45452	0.80595	1.1375602469848	-4.491099	-7.901623	14.75341
Trial1	3	1	noBlindfold	clockwise	practice	Guided	1	0.5	0	3.366554	-0.30272	-1.45441	0.80636	1.13779430246301	-3.997324	-7.084886	15.23753
Trial1	3	1	noBlindfold	clockwise	practice	Guided	1	0.5	0	3.386551	-0.3026	-1.45421	0.80695	1.13812789676671	-3.394772	-6.801355	15.90184
Trial1	3	1	noBlindfold	clockwise	practice	Guided	1	0.5	0	3.406555	-0.3023	-1.45388	0.80711	1.13802981975826	-2.025199	-6.15389	16.00007
Trial1	3	1	noBlindfold	clockwise	practice	Guided	1	0.5	0	3.426552	-0.30213	-1.45373	0.80723	1.1379950900103	-1.098154	-6.090413	15.76814
Trial1	3	1	noBlindfold	clockwise	practice	Guided	1	0.5	0	3.446548	-0.30189	-1.45359	0.80729	1.13786852036901	-0.13971	-5.815346	15.3161
Trial1	3	1	noBlindfold	clockwise	practice	Guided	1	0.5	0	3.466553	-0.30157	-1.45343	0.80729	1.13764301722546	0.715892	-5.650306	14.84899
Trial1	3	1	noBlindfold	clockwise	practice	Guided	1	0.5	0	3.486549	-0.30115	-1.45327	0.80718	1.13726909268932	1.646858	-5.650306	14.11272
Trial1	3	1	noBlindfold	clockwise	practice	Guided	1	0.5	0	3.506554	-0.30066	-1.45312	0.80672	1.1365973985228	2.543155	-5.59106	13.438
Trial1	3	1	noBlindfold	clockwise	practice	Guided	1	0.5	0	3.52655	-0.29889	-1.45291	0.80644	1.13515227625043	4.037973	-5.582597	12.55635
Trial1	3	1	noBlindfold	clockwise	practice	Guided	1	0.5	0	3.546555	-0.29641	-1.45281	0.80633	1.13333000160289	4.196291	-5.47257	12.50721
Trial1	3	1	noBlindfold	clockwise	practice	Guided	1	0.5	0	3.566551	-0.29294	-1.45275	0.80643	1.13096558086982	4.127684	-5.387934	12.84467
Trial1	3	1	noBlindfold	clockwise	practice	Guided	1	0.5	0	3.586555	-0.28801	-1.4527	0.80671	1.12771485483639	4.088803	-5.159417	13.57117
Trial1	3	1	noBlindfold	clockwise	practice	Guided	1	0.5	0	3.606552	-0.28187	-1.4526	0.80712	1.12372743467719	4.153554	-4.926668	14.10627
Trial1	3	1	noBlindfold	clockwise	practice	Guided	1	0.5	0	3.626549	-0.26579	-1.45242	0.8072701	1.11270806406622	4.448643	-4.647369	14.56963
Trial1	3	1	noBlindfold	clockwise	practice	Guided	1	0.5	0	3.646553	-0.25528	-1.45235	0.80743	1.10561799775602	4.472249	-4.62621	14.85283
Trial1	3	1	noBlindfold	clockwise	practice	Guided	1	0.5	0	3.66655	-0.24322	-1.45233	0.8075399	1.09749566061597	4.577351	-4.685455	15.11955
Trial1	3	1	noBlindfold	clockwise	practice	Guided	1	0.5	0	3.686554	-0.23039	-1.45233	0.8075899	1.08888524310192	4.654572	-4.664296	15.14409
Trial1	3	1	noBlindfold	clockwise	practice	Guided	1	0.5	0	3.706551	-0.21515	-1.45234	0.80773	1.0788268185087	4.71508	-4.782787	15.34093
Trial1	3	1	noBlindfold	clockwise	practice	Guided	1	0.5	0	3.726555	-0.18042	-1.45244	0.80773	1.05612459265852	4.692357	-4.968986	15.45194
Trial1	3	1	noBlindfold	clockwise	practice	Guided	1	0.5	0	3.746552	-0.16121	-1.4525	0.8077199	1.04384394226244	4.48627	-5.252516	15.43499
Trial1	3	1	noBlindfold	clockwise	practice	Guided	1	0.5	0	3.766548	-0.1402	-1.4526	0.80773	1.03067153340036	4.291419	-5.409093	15.48762
Trial1	3	1	noBlindfold	clockwise	practice	Guided	1	0.5	0	3.786552	-0.11887	-1.45269	0.80771	1.01754385897994	4.168741	-5.485265	15.41371
Trial1	3	1	noBlindfold	clockwise	practice	Guided	1	0.5	0	3.806549	-0.096816	-1.45274	0.8078099	1.00436360716527	3.932561	-5.574133	15.44636
Trial1	3	1	noBlindfold	clockwise	practice	Guided	1	0.5	0	3.826553	-0.050816	-1.45279	0.80789	0.97779574253333	3.503856	-5.578365	15.82195
Trial1	3	1	noBlindfold	clockwise	practice	Guided	1	0.5	0	3.84655	-0.027954	-1.45279	0.8079	0.965110231780136	3.463445	-5.59106	15.79445
Trial1	3	1	noBlindfold	clockwise	practice	Guided	1	0.5	0	3.866554	-0.0043363	-1.45279	0.80785	0.952353259602529	3.582605	-5.595292	15.67101
Trial1	3	1	noBlindfold	clockwise	practice	Guided	1	0.5	0	3.886551	0.018733	-1.4528	0.8078	0.940297165021469	3.551353	-5.692624	15.57747
Trial1	3	1	noBlindfold	clockwise	practice	Guided	1	0.5	0	3.906555	0.041927	-1.45284	0.80788	0.928709339149835	3.426724	-5.773028	15.55455
Trial1	3	1	noBlindfold	clockwise	practice	Guided	1	0.5	0	3.926552	0.088775	-1.45295	0.80798	0.906607788070996	3.12571	-6.035399	16.01306
Trial1	3	1	noBlindfold	clockwise	practice	Guided	1	0.5	0	3.946548	0.11138	-1.453	0.80807	0.89666194237096	3.120674	-6.158122	16.20513
Trial1	3	1	noBlindfold	clockwise	practice	Guided	1	0.5	0	3.966553	0.13357	-1.45307	0.80809	0.887288198174322	3.341836	-6.263917	16.15518
Trial1	3	1	noBlindfold	clockwise	practice	Guided	1	0.5	0	3.986549	0.15616	-1.45311	0.80812	0.878227705054447	3.386026	-6.340089	16.24474
Trial1	3	1	noBlindfold	clockwise	practice	Guided	1	0.5	0	4.006554	0.17785	-1.45316	0.8082401	0.870076212250152	3.264413	-6.416261	16.40952
Trial1	3	1	noBlindfold	clockwise	practice	Guided	1	0.5	0	4.02655	0.22065	-1.4532	0.8083	0.855210699641969	3.077039	-6.454348	16.6322
Trial1	3	1	noBlindfold	clockwise	practice	Guided	1	0.5	0	4.046555	0.24094	-1.45321	0.8083301	0.84882834871929	3.097954	-6.450116	16.67682
Trial1	3	1	noBlindfold	clockwise	practice	Guided	1	0.5	0	4.066551	0.26073	-1.45324	0.8083	0.842970375096511	3.246554	-6.606692	16.58572
Trial1	3	1	noBlindfold	clockwise	practice	Guided	1	0.5	0	4.086555	0.28068	-1.45329	0.80819	0.837420094889342	3.351454	-6.585533	16.47477
Trial1	3	1	noBlindfold	clockwise	practice	Guided	1	0.5	0	4.106552	0.31846	-1.45336	0.80818	0.828318559818739	3.247297	-6.856369	16.31454
Trial1	3	1	noBlindfold	clockwise	practice	Guided	1	0.5	0	4.126549	0.33684	-1.4534	0.80821	0.824514774403388	3.265485	-6.780196	16.51675
Trial1	3	1	noBlindfold	clockwise	practice	Guided	1	0.5	0	4.146553	0.35537	-1.4534	0.8082401	0.821078449828312	3.324224	-6.90715	16.44179
Trial1	3	1	noBlindfold	clockwise	practice	Guided	1	0.5	0	4.16655	0.37355	-1.45343	0.80829	0.818121222559047	3.394455	-6.839441	16.63353
Trial1	3	1	noBlindfold	clockwise	practice	Guided	1	0.5	0	4.186554	0.39038	-1.45342	0.80827	0.815669603523956	3.496779	-6.826746	16.50355
Trial1	3	1	noBlindfold	clockwise	practice	Guided	1	0.5	0	4.206551	0.40806	-1.45343	0.8081501	0.813363064481855	3.514509	-6.877528	16.39804
Trial1	3	1	noBlindfold	clockwise	practice	Guided	1	0.5	0	4.226555	0.44188	-1.45346	0.80811	0.810197325243413	3.467041	-7.148363	16.19372
Trial1	3	1	noBlindfold	clockwise	practice	Guided	1	0.5	0	4.246552	0.45896	-1.45355	0.8080601	0.809101554994245	3.440169	-7.288012	16.16262
Trial1	3	1	noBlindfold	clockwise	practice	Guided	1	0.5	0	4.266548	0.47527	-1.45363	0.80795	0.808328343549935	3.729526	-7.465748	15.86922
Trial1	3	1	noBlindfold	clockwise	practice	Guided	1	0.5	0	4.286552	0.49201	-1.45369	0.80778	0.807819542219353	4.085216	-7.359953	15.50815
Trial1	3	1	noBlindfold	clockwise	practice	Guided	1	0.5	0	4.306549	0.50908	-1.45369	0.80746	0.807511061287373	4.424047	-7.28378	15.12642
Trial1	3	1	noBlindfold	clockwise	practice	Guided	1	0.5	0	4.326553	0.54425	-1.45365	0.80742	0.808631649563946	4.494692	-7.288012	14.84432
Trial1	3	1	noBlindfold	clockwise	practice	Guided	1	0.5	0	4.34655	0.56355	-1.45364	0.80744	0.809936990073508	4.40105	-7.296476	14.8603
Trial1	3	1	noBlindfold	clockwise	practice	Guided	1	0.5	0	4.366554	0.58234	-1.45364	0.8075399	0.811726943276632	4.241803	-7.326098	15.08673
Trial1	3	1	noBlindfold	clockwise	practice	Guided	1	0.5	0	4.386551	0.60282	-1.45364	0.80766	0.81417847999441	4.217828	-7.25839	15.41028
Trial1	3	1	noBlindfold	clockwise	practice	Guided	1	0.5	0	4.406555	0.62315	-1.45363	0.8078099	0.817143092651533	4.280206	-7.237231	15.50158
Trial1	3	1	noBlindfold	clockwise	practice	Guided	1	0.5	0	4.426552	0.66579	-1.45363	0.80783	0.824667010371956	4.302861	-7.296476	15.65852
Trial1	3	1	noBlindfold	clockwise	practice	Guided	1	0.5	0	4.446548	0.68747	-1.45363	0.8078099	0.82927793845047	4.341887	-7.343026	15.63075
Trial1	3	1	noBlindfold	clockwise	practice	Guided	1	0.5	0	4.466553	0.7096	-1.45366	0.8077199	0.834472084124729	4.233478	-7.448821	15.43843
Trial1	3	1	noBlindfold	clockwise	practice	Guided	1	0.5	0	4.486549	0.7321	-1.4537	0.8076299	0.840319307919895	4.101793	-7.482675	15.24995
Trial1	3	1	noBlindfold	clockwise	practice	Guided	1	0.5	0	4.506554	0.75554	-1.45374	0.80741	0.84688346857037	4.142636	-7.550384	14.99763
Trial1	3	1	noBlindfold	clockwise	practice	Guided	1	0.5	0	4.52655	0.80264	-1.45381	0.8073599	0.862218675864672	4.249284	-7.677338	14.72782
Trial1	3	1	noBlindfold	clockwise	practice	Guided	1	0.5	0	4.546555	0.8263	-1.45385	0.80735	0.870796013033014	4.112777	-7.812755	14.74465
Trial1	3	1	noBlindfold	clockwise	practice	Guided	1	0.5	0	4.566551	0.85091	-1.4539	0.80726	0.880230937838626	4.002726	-7.872001	14.49159
Trial1	3	1	noBlindfold	clockwise	practice	Guided	1	0.5	0	4.586555	0.87494	-1.45393	0.80712	0.889956555504663	3.923411	-7.914319	14.16343
Trial1	3	1	noBlindfold	clockwise	practice	Guided	1	0.5	0	4.606552	0.89976	-1.45396	0.80675	0.900363052114797	3.785076	-7.990491	13.89709
Trial1	3	1	noBlindfold	clockwise	practice	Guided	1	0.5	0	4.626549	0.94774	-1.45413	0.80656	0.922502100403816	3.747383	-8.367121	13.05096
Trial1	3	1	noBlindfold	clockwise	practice	Guided	1	0.5	0	4.646553	0.97086	-1.45421	0.80638	0.933786809745891	3.666906	-8.604102	12.73559
Trial1	3	1	noBlindfold	clockwise	practice	Guided	1	0.5	0	4.66655	0.99524	-1.45431	0.80619	0.946152719920694	3.671022	-8.815692	12.34995
Trial1	3	1	noBlindfold	clockwise	practice	Guided	1	0.5	0	4.686554	1.01868	-1.4544	0.806	0.958470152077261	3.690856	-9.014587	11.93359
Trial1	3	1	noBlindfold	clockwise	practice	Guided	1	0.5	0	4.706551	1.04262	-1.45449	0.80582	0.971484629856769	3.717966	-9.18809	11.73064
Trial1	3	1	noBlindfold	clockwise	practice	Guided	1	0.5	0	4.726555	1.0887	-1.45462	0.80585	0.997978970344499	3.853798	-9.247336	11.67337
Trial1	3	1	noBlindfold	clockwise	practice	Guided	1	0.5	0	4.746552	1.11233	-1.45464	0.80591	1.01214576013744	3.687029	-9.264263	11.89283
Trial1	3	1	noBlindfold	clockwise	practice	Guided	1	0.5	0	4.766548	1.13507	-1.45463	0.80592	1.0260706933434	3.575261	-9.192322	11.83046
Trial1	3	1	noBlindfold	clockwise	practice	Guided	1	0.5	0	4.786552	1.15819	-1.45461	0.80586	1.04049243153517	3.504016	-9.205018	11.61486
Trial1	3	1	noBlindfold	clockwise	practice	Guided	1	0.5	0	4.806549	1.1803	-1.45461	0.80581	1.0545794885665	3.578517	-9.154236	11.48657
Trial1	3	1	noBlindfold	clockwise	practice	Guided	1	0.5	0	4.826553	1.22388	-1.4546	0.80583	1.08321934517821	3.909779	-9.128845	11.64068
Trial1	3	1	noBlindfold	clockwise	practice	Guided	1	0.5	0	4.84655	1.24629	-1.45457	0.80581	1.09830711934689	3.960568	-9.158468	11.63806
Trial1	3	1	noBlindfold	clockwise	practice	Guided	1	0.5	0	4.866554	1.26811	-1.45455	0.80575	1.11320528885547	3.903561	-9.120382	11.49012
Trial1	3	1	noBlindfold	clockwise	practice	Guided	1	0.5	0	4.886551	1.28997	-1.45455	0.80569	1.12835669763009	3.807184	-9.111918	11.26988
Trial1	3	1	noBlindfold	clockwise	practice	Guided	1	0.5	0	4.906555	1.30697	-1.45455	0.80548	1.14017481867425	4.879174	-8.756447	10.47416
Trial1	3	1	noBlindfold	clockwise	practice	Guided	1	0.5	0	4.926552	1.30681	-1.45456	0.80545	1.14004033111504	9.583562	-9.230408	9.568323
Trial1	3	1	noBlindfold	clockwise	practice	Guided	1	0.5	0	4.946548	1.30629	-1.45455	0.80549	1.13970074170201	6.162876	-9.158468	10.70725
Trial1	3	1	noBlindfold	clockwise	practice	Guided	1	0.5	0	4.966553	1.30486	-1.45455	0.80571	1.13884513674971	2.899303	-9.031514	12.35034
Trial1	3	1	noBlindfold	clockwise	practice	Guided	1	0.5	0	4.986549	1.30344	-1.45455	0.80582	1.1379199612019	2.302332	-8.938414	12.77212
Trial1	3	1	noBlindfold	clockwise	practice	Guided	1	0.5	0	5.006554	1.30291	-1.45453	0.8058	1.1375315792242	3.596867	-8.760679	11.82178
Trial1	3	1	noBlindfold	clockwise	practice	Guided	1	0.5	0	5.02655	1.30289	-1.45451	0.80577	1.13749628959469	7.072013	-8.95111	10.50436
Trial1	3	1	noBlindfold	clockwise	practice	Guided	1	0.5	0	5.046555	1.30293	-1.45451	0.80573	1.13749610544647	7.495949	-9.175395	10.25752
Trial1	3	1	noBlindfold	clockwise	practice	Guided	1	0.5	0	5.066551	1.30297	-1.45452	0.8056599	1.13747477278	6.76143	-9.463157	9.776564
Trial1	3	1	noBlindfold	clockwise	practice	Guided	1	0.5	0	5.086555	1.30298	-1.45454	0.80556	1.13741104589628	5.887622	-9.560489	9.068594
Trial1	3	1	noBlindfold	clockwise	practice	Guided	1	0.5	0	5.106552	1.30297	-1.45456	0.80488	1.13692245096652	5.574414	-9.70437	8.213297
Trial1	3	1	noBlindfold	clockwise	practice	Guided	1	0.5	0	5.126549	1.30299	-1.45461	0.80412	1.13639863451333	6.878715	-9.79747	5.119948
Trial1	3	1	noBlindfold	clockwise	practice	Guided	1	0.5	0	5.146553	1.30306	-1.45466	0.80335	1.13590344163868	7.193219	-10.02599	3.57133
Trial1	3	1	noBlindfold	clockwise	practice	Guided	1	0.5	0	5.16655	1.30316	-1.45477	0.80266	1.13548630869398	6.867137	-10.27143	2.141135
Trial1	3	1	noBlindfold	clockwise	practice	Guided	1	0.5	0	5.186554	1.30319	-1.45488	0.80197	1.13501984726201	6.388062	-10.52111	0.711763
Trial1	3	1	noBlindfold	clockwise	practice	Guided	1	0.5	0	5.206551	1.30317	-1.45501	0.80035	1.13386160223045	5.960343	-10.69884	-0.865382
Trial1	3	1	noBlindfold	clockwise	practice	Guided	1	0.5	0	5.226555	1.30305	-1.45532	0.79882	1.13269713121129	5.946919	-10.92736	-4.177195
Trial1	3	1	noBlindfold	clockwise	practice	Guided	1	0.5	0	5.246552	1.30302	-1.45544	0.7958	1.13054801280247	6.096867	-11.16011	-5.143525
Trial1	3	1	noBlindfold	clockwise	practice	Guided	1	0.5	0	5.266548	1.30304	-1.45555	0.79081	1.12705524849547	6.220291	-11.26167	-5.556092
Trial1	3	1	noBlindfold	clockwise	practice	Guided	1	0.5	0	5.286552	1.30308	-1.45562	0.78432	1.12253974336842	6.180792	-11.35054	-5.351525
Trial1	3	1	noBlindfold	clockwise	practice	Guided	1	0.5	0	5.306549	1.3031	-1.45566	0.76788	1.11112975063996	6.098855	-11.3717	-5.103321
Trial1	3	1	noBlindfold	clockwise	practice	Guided	1	0.5	0	5.326553	1.30295	-1.45566	0.75799	1.10420894520237	5.676364	-11.2659	-4.480025
Trial1	3	1	noBlindfold	clockwise	practice	Guided	1	0.5	0	5.34655	1.30288	-1.45564	0.7463599	1.09620688704472	5.858432	-11.40979	-5.487774
Trial1	3	1	noBlindfold	clockwise	practice	Guided	1	0.5	0	5.366554	1.30292	-1.45572	0.7328	1.08704937815693	6.027043	-11.61291	-5.815728
Trial1	3	1	noBlindfold	clockwise	practice	Guided	1	0.5	0	5.386551	1.30297	-1.45577	0.71872	1.07764528929866	6.026963	-11.40555	-5.216288
Trial1	3	1	noBlindfold	clockwise	practice	Guided	1	0.5	0	5.406555	1.30301	-1.45575	0.68575	1.05597259054799	6.110459	-11.53251	-5.050054
Trial1	3	1	noBlindfold	clockwise	practice	Guided	1	0.5	0	5.426552	1.3031	-1.45567	0.66792	1.04455096158456	6.177476	-11.359	-4.910789
Trial1	3	1	noBlindfold	clockwise	practice	Guided	1	0.5	0	5.446548	1.30309	-1.45567	0.64921	1.0326795743325	6.005766	-11.48596	-4.782638
Trial1	3	1	noBlindfold	clockwise	practice	Guided	1	0.5	0	5.466553	1.30303	-1.45566	0.62895	1.02001730657185	5.834968	-10.98237	-4.710607
Trial1	3	1	noBlindfold	clockwise	practice	Guided	1	0.5	0	5.486549	1.30297	-1.45554	0.60806	1.00722285044674	5.829211	-11.28706	-5.177805
Trial1	3	1	noBlindfold	clockwise	practice	Guided	1	0.5	0	5.506554	1.30296	-1.45561	0.56266	0.980474923055346	5.837306	-11.54097	-5.00157
Trial1	3	1	noBlindfold	clockwise	practice	Guided	1	0.5	0	5.52655	1.30296	-1.45568	0.54135	0.968403145938234	5.839253	-11.59599	-3.513204
Trial1	3	1	noBlindfold	clockwise	practice	Guided	1	0.5	0	5.546555	1.30293	-1.45571	0.51977	0.95648181422276	5.741168	-11.15165	-3.375822
Trial1	3	1	noBlindfold	clockwise	practice	Guided	1	0.5	0	5.566551	1.3029	-1.45563	0.4973	0.944434127350504	5.808844	-11.29553	-4.155622
Trial1	3	1	noBlindfold	clockwise	practice	Guided	1	0.5	0	5.586555	1.30292	-1.45572	0.47529	0.933049347572198	5.76766	-11.88798	-4.204383
Trial1	3	1	noBlindfold	clockwise	practice	Guided	1	0.5	0	5.606552	1.30289	-1.45585	0.43297	0.912192667244331	5.620551	-11.50712	-3.508823
Trial1	3	1	noBlindfold	clockwise	practice	Guided	1	0.5	0	5.626549	1.30275	-1.45575	0.41238	0.902477033888768	5.570717	-10.93582	-2.92004
Trial1	3	1	noBlindfold	clockwise	practice	Guided	1	0.5	0	5.646553	1.30273	-1.45561	0.39118	0.892970980136551	5.505382	-11.29553	-4.575596
Trial1	3	1	noBlindfold	clockwise	practice	Guided	1	0.5	0	5.66655	1.30273	-1.45564	0.37018	0.883973209948992	5.237992	-11.34631	-4.325594
Trial1	3	1	noBlindfold	clockwise	practice	Guided	1	0.5	0	5.686554	1.30263	-1.45565	0.34886	0.875167486494436	4.889995	-11.04162	-3.271797
Trial1	3	1	noBlindfold	clockwise	practice	Guided	1	0.5	0	5.706551	1.30247	-1.4556	0.3091	0.859942359746659	4.600709	-11.32092	-3.011794
Trial1	3	1	noBlindfold	clockwise	practice	Guided	1	0.5	0	5.726555	1.30226	-1.45561	0.28849	0.852553606735499	4.579545	-11.49442	-4.181418
Trial1	3	1	noBlindfold	clockwise	practice	Guided	1	0.5	0	5.746552	1.30226	-1.45577	0.2683	0.845935022372669	4.507696	-11.79911	-4.07482
Trial1	3	1	noBlindfold	clockwise	practice	Guided	1	0.5	0	5.766548	1.30226	-1.45585	0.24842	0.839841455396971	4.520909	-11.53674	-3.480061
Trial1	3	1	noBlindfold	clockwise	practice	Guided	1	0.5	0	5.786552	1.30227	-1.4558	0.22952	0.834455796790758	4.599351	-11.57906	-2.577399
Trial1	3	1	noBlindfold	clockwise	practice	Guided	1	0.5	0	5.806549	1.3023	-1.45576	0.19288	0.825159347181519	4.706545	-11.07971	-2.675648
Trial1	3	1	noBlindfold	clockwise	practice	Guided	1	0.5	0	5.826553	1.30252	-1.45573	0.17495	0.821368317546276	5.174653	-11.73563	-3.625509
Trial1	3	1	noBlindfold	clockwise	practice	Guided	1	0.5	0	5.84655	1.30259	-1.4558	0.15755	0.817907647379184	5.224642	-11.39709	-3.105481
Trial1	3	1	noBlindfold	clockwise	practice	Guided	1	0.5	0	5.866554	1.30261	-1.45573	0.14008	0.814742462040312	5.334646	-11.32092	-3.222686
Trial1	3	1	noBlindfold	clockwise	practice	Guided	1	0.5	0	5.886551	1.30265	-1.45569	0.12338	0.812077341024798	5.384973	-11.35054	-3.422362
Trial1	3	1	noBlindfold	clockwise	practice	Guided	1	0.5	0	5.906555	1.30266	-1.45562	0.08804701	0.807474663450608	5.501292	-10.60151	-3.980182
Trial1	3	1	noBlindfold	clockwise	practice	Guided	1	0.5	0	5.926552	1.30273	-1.45553	0.069674	0.805748013842396	5.558734	-11.1982	-4.211614
Trial1	3	1	noBlindfold	clockwise	practice	Guided	1	0.5	0	5.946548	1.30276	-1.45554	0.050183	0.804326903402266	5.700697	-10.96968	-4.28331
Trial1	3	1	noBlindfold	clockwise	practice	Guided	1	0.5	0	5.966553	1.30283	-1.45555	0.030822	0.803421417319266	5.85285	-11.30822	-4.327353
Trial1	3	1	noBlindfold	clockwise	practice	Guided	1	0.5	0	5.986549	1.3029	-1.45562	0.011394	0.80298091828448	5.862411	-11.27014	-3.747808
Trial1	3	1	noBlindfold	clockwise	practice	Guided	1	0.5	0	6.006554	1.30293	-1.4556	-0.02932	0.803465147458428	5.991038	-10.93582	-4.108579
Trial1	3	1	noBlindfold	clockwise	practice	Guided	1	0.5	0	6.02655	1.30302	-1.45574	-0.050109	0.804581899446764	5.986694	-11.46903	-4.432834
Trial1	3	1	noBlindfold	clockwise	practice	Guided	1	0.5	0	6.046555	1.30301	-1.45575	-0.072227	0.806251684479379	5.940958	-11.30399	-3.906213
Trial1	3	1	noBlindfold	clockwise	practice	Guided	1	0.5	0	6.066551	1.30296	-1.4557	-0.09147301	0.808153533492394	5.796251	-11.54097	-3.299516
Trial1	3	1	noBlindfold	clockwise	practice	Guided	1	0.5	0	6.086555	1.30291	-1.45569	-0.11267	0.810776756318283	5.704337	-11.10933	-3.869806
Trial1	3	1	noBlindfold	clockwise	practice	Guided	1	0.5	0	6.106552	1.30291	-1.45566	-0.15511	0.81775517911283	5.945852	-11.71871	-4.724085
Trial1	3	1	noBlindfold	clockwise	practice	Guided	1	0.5	0	6.126549	1.30291	-1.45592	-0.17647	0.822074254596642	5.817615	-11.56636	-3.460615
Trial1	3	1	noBlindfold	clockwise	practice	Guided	1	0.5	0	6.146553	1.30291	-1.45588	-0.19698	0.826719747314846	5.886831	-11.87105	-2.827294
Trial1	3	1	noBlindfold	clockwise	practice	Guided	1	0.5	0	6.16655	1.30293	-1.45589	-0.2168	0.831684324834043	6.071286	-11.65946	-3.865799
Trial1	3	1	noBlindfold	clockwise	practice	Guided	1	0.5	0	6.186554	1.30302	-1.45591	-0.23714	0.837303111586159	6.31236	-12.18844	-4.793534
Trial1	3	1	noBlindfold	clockwise	practice	Guided	1	0.5	0	6.206551	1.30308	-1.45604	-0.27811	0.849872219056365	6.04708	-12.05302	-3.914438
Trial1	3	1	noBlindfold	clockwise	practice	Guided	1	0.5	0	6.226555	1.30302	-1.45593	-0.29833	0.856645735059335	5.888927	-11.84143	-3.332224
Trial1	3	1	noBlindfold	clockwise	practice	Guided	1	0.5	0	6.246552	1.30295	-1.45585	-0.31741	0.863410478124106	5.932058	-11.38863	-3.955063
Trial1	3	1	noBlindfold	clockwise	practice	Guided	1	0.5	0	6.266548	1.30296	-1.45581	-0.33812	0.871246214588543	6.034449	-12.10803	-4.536366
Trial1	3	1	noBlindfold	clockwise	practice	Guided	1	0.5	0	6.286552	1.30298	-1.45598	-0.35829	0.87928875881281	5.939992	-12.10803	-4.104275
Trial1	3	1	noBlindfold	clockwise	practice	Guided	1	0.5	0	6.306549	1.30299	-1.45605	-0.39929	0.896786137191019	6.108413	-11.98954	-4.288906
Trial1	3	1	noBlindfold	clockwise	practice	Guided	1	0.5	0	6.326553	1.30303	-1.45604	-0.41912	0.905824922013904	6.159049	-12.03186	-3.61579
Trial1	3	1	noBlindfold	clockwise	practice	Guided	1	0.5	0	6.34655	1.30308	-1.45602	-0.43951	0.915481662081997	6.47635	-12.23499	-4.875866
Trial1	3	1	noBlindfold	clockwise	practice	Guided	1	0.5	0	6.366554	1.30313	-1.45615	-0.46016	0.925615954853735	6.100622	-12.57353	-4.445803
Trial1	3	1	noBlindfold	clockwise	practice	Guided	1	0.5	0	6.386551	1.30311	-1.45627	-0.48143	0.936354909690218	6.166264	-12.48889	-4.146615
Trial1	3	1	noBlindfold	clockwise	practice	Guided	1	0.5	0	6.406555	1.30309	-1.45628	-0.52267	0.958194902372043	6.142649	-12.61585	-3.723184
Trial1	3	1	noBlindfold	clockwise	practice	Guided	1	0.5	0	6.426552	1.30308	-1.45627	-0.54372	0.969829399409037	6.301692	-12.81051	-5.199574
Trial1	3	1	noBlindfold	clockwise	practice	Guided	1	0.5	0	6.446548	1.3031	-1.45638	-0.56494	0.981899606526324	5.978216	-12.88668	-4.395622
Trial1	3	1	noBlindfold	clockwise	practice	Guided	1	0.5	0	6.466553	1.30305	-1.45643	-0.58618	0.994231561440127	6.014477	-12.70472	-4.31488
Trial1	3	1	noBlindfold	clockwise	practice	Guided	1	0.5	0	6.486549	1.30302	-1.45639	-0.60771	1.00705142367111	5.91922	-12.73434	-3.848688
Trial1	3	1	noBlindfold	clockwise	practice	Guided	1	0.5	0	6.506554	1.30296	-1.45636	-0.64974	1.03291187566716	5.903353	-12.45927	-3.630813
Trial1	3	1	noBlindfold	clockwise	practice	Guided	1	0.5	0	6.52655	1.30299	-1.45631	-0.67127	1.04661178358713	6.038527	-12.86129	-4.239901
Trial1	3	1	noBlindfold	clockwise	practice	Guided	1	0.5	0	6.546555	1.303	-1.45641	-0.69361	1.06108614475867	5.954966	-12.82321	-3.828221
Trial1	3	1	noBlindfold	clockwise	practice	Guided	1	0.5	0	6.566551	1.30299	-1.45641	-0.71224	1.07334927470518	5.864587	-12.65817	-3.36163
Trial1	3	1	noBlindfold	clockwise	practice	Guided	1	0.5	0	6.586555	1.30297	-1.45635	-0.73208	1.08660112515427	6.003587	-12.42119	-4.112988
Trial1	3	1	noBlindfold	clockwise	practice	Guided	1	0.5	0	6.606552	1.30301	-1.45628	-0.77264	1.11435976464097	6.103955	-12.81474	-4.821036
Trial1	3	1	noBlindfold	clockwise	practice	Guided	1	0.5	0	6.626549	1.30294	-1.45631	-0.7927	1.12831101573375	5.712884	-12.36617	-3.919526
Trial1	3	1	noBlindfold	clockwise	practice	Guided	1	0.5	0	6.646553	1.30287	-1.4562	-0.80648	1.13798517935195	5.558808	-12.18421	-3.624298
Trial1	3	1	noBlindfold	clockwise	practice	Guided	1	0.5	0	6.66655	1.30283	-1.45615	-0.80678	1.1381695459574	6.391807	-11.8245	-10.87258
Trial1	3	1	noBlindfold	clockwise	practice	Guided	1	0.5	0	6.686554	1.30287	-1.45609	-0.80663	1.13809150558174	6.588158	-14.3128	-10.53232
Trial1	3	1	noBlindfold	clockwise	practice	Guided	1	0.5	0	6.706551	1.30289	-1.4564	-0.80623	1.13782216491082	5.178044	-15.35382	-8.970951
Trial1	3	1	noBlindfold	clockwise	practice	Guided	1	0.5	0	6.726555	1.30289	-1.45658	-0.806	1.13765919456039	5.876135	-12.97978	-7.910617
Trial1	3	1	noBlindfold	clockwise	practice	Guided	1	0.5	0	6.746552	1.30289	-1.45657	-0.80584	1.13754581734817	5.647178	-13.14482	-8.109554
Trial1	3	1	noBlindfold	clockwise	practice	Guided	1	0.5	0	6.766548	1.30289	-1.45657	-0.80573	1.13746791660334	5.399848	-12.40849	-8.527453
Trial1	3	1	noBlindfold	clockwise	practice	Guided	1	0.5	0	6.786552	1.30287	-1.45654	-0.80564	1.13739002735799	4.638733	-12.3704	-8.737891
Trial1	3	1	noBlindfold	clockwise	practice	Guided	1	0.5	0	6.806549	1.30283	-1.45652	-0.8056	1.13733342429695	3.977591	-12.84013	-9.468032
Trial1	3	1	noBlindfold	clockwise	practice	Guided	1	0.5	0	6.826553	1.30272	-1.45649	-0.80559	1.13724879103975	2.858949	-12.19267	-11.00918
Trial1	3	1	noBlindfold	clockwise	practice	Guided	1	0.5	0	6.84655	1.30264	-1.45647	-0.8056	1.13719929970727	2.338829	-12.40003	-11.35441
Trial1	3	1	noBlindfold	clockwise	practice	Guided	1	0.5	0	6.866554	1.30254	-1.45646	-0.80562	1.13714298227186	1.845949	-12.50582	-11.8409
Trial1	3	1	noBlindfold	clockwise	practice	Guided	1	0.5	0	6.886551	1.30243	-1.45644	-0.80565	1.13708657308776	1.3787	-12.31116	-12.03379
Trial1	3	1	noBlindfold	clockwise	practice	Guided	1	0.5	0	6.906555	1.30231	-1.45642	-0.8056999	1.13703725554676	0.761482	-12.3831	-12.05497
Trial1	3	1	noBlindfold	clockwise	practice	Guided	1	0.5	0	6.926552	1.302	-1.45639	-0.80573	1.13683986670749	-0.596868	-12.47197	-12.30315
Trial1	3	1	noBlindfold	clockwise	practice	Guided	1	0.5	0	6.946548	1.3018	-1.45637	-0.80576	1.13672005333377	-1.302692	-12.42119	-12.21506
Trial1	3	1	noBlindfold	clockwise	practice	Guided	1	0.5	0	6.966553	1.30155	-1.45635	-0.8057899	1.13656486842234	-1.85298	-12.52275	-12.15647
Trial1	3	1	noBlindfold	clockwise	practice	Guided	1	0.5	0	6.986549	1.30126	-1.45634	-0.80581	1.13637466978786	-2.35259	-12.49736	-12.09245
Trial1	3	1	noBlindfold	clockwise	practice	Guided	1	0.5	0	7.006554	1.30102	-1.45633	-0.80581	1.13620539637204	-2.67608	-12.45927	-11.93447
Trial1	3	1	noBlindfold	clockwise	practice	Guided	1	0.5	0	7.02655	1.30065	-1.4563	-0.80581	1.13594456020741	-3.277216	-12.24768	-11.60974
Trial1	3	1	noBlindfold	clockwise	practice	Guided	1	0.5	0	7.046555	1.30048	-1.45627	-0.80581	1.13582491854862	-3.624582	-12.14612	-11.51742
Trial1	3	1	noBlindfold	clockwise	practice	Guided	1	0.5	0	7.066551	1.30031	-1.45623	-0.80581	1.13570503764557	-3.977629	-12.14189	-11.53224
Trial1	3	1	noBlindfold	clockwise	practice	Guided	1	0.5	0	7.086555	1.30014	-1.4562	-0.80582	1.13559231691718	-4.292115	-12.04032	-11.75683
Trial1	3	1	noBlindfold	clockwise	practice	Guided	1	0.5	0	7.106552	1.29987	-1.45615	-0.80591	1.13546596321558	-4.699636	-11.97262	-11.92669
Trial1	3	1	noBlindfold	clockwise	practice	Guided	1	0.5	0	7.126549	1.29773	-1.45598	-0.80595	1.1339879936107	-5.343967	-11.65946	-11.98762
Trial1	3	1	noBlindfold	clockwise	practice	Guided	1	0.5	0	7.146553	1.29512	-1.45586	-0.80598	1.13217468755003	-5.623241	-11.34631	-12.01974
Trial1	3	1	noBlindfold	clockwise	practice	Guided	1	0.5	0	7.16655	1.29124	-1.45571	-0.80595	1.12943179386681	-5.823666	-11.08817	-11.88855
Trial1	3	1	noBlindfold	clockwise	practice	Guided	1	0.5	0	7.186554	1.2858	-1.45556	-0.80589	1.12558440068621	-5.932374	-10.85542	-11.75489
Trial1	3	1	noBlindfold	clockwise	practice	Guided	1	0.5	0	7.206551	1.27836	-1.45544	-0.80575	1.12030232095524	-6.11776	-10.78771	-11.59885
Trial1	3	1	noBlindfold	clockwise	practice	Guided	1	0.5	0	7.226555	1.2577	-1.45537	-0.80567	1.10598979427145	-6.226644	-10.70731	-11.33276
Trial1	3	1	noBlindfold	clockwise	practice	Guided	1	0.5	0	7.246552	1.24458	-1.45536	-0.80559	1.09698437721634	-6.027534	-10.68615	-11.1719
Trial1	3	1	noBlindfold	clockwise	practice	Guided	1	0.5	0	7.266548	1.22965	-1.45535	-0.8055	1.08683920233146	-5.797035	-10.57189	-10.96096
Trial1	3	1	noBlindfold	clockwise	practice	Guided	1	0.5	0	7.286552	1.21255	-1.45532	-0.80541	1.07536639230241	-5.681956	-10.58458	-10.78708
Trial1	3	1	noBlindfold	clockwise	practice	Guided	1	0.5	0	7.306549	1.19447	-1.4553	-0.80519	1.06330594407655	-5.478886	-10.55496	-10.57279
Trial1	3	1	noBlindfold	clockwise	practice	Guided	1	0.5	0	7.326553	1.1539	-1.45528	-0.80507	1.03717067986841	-5.270441	-10.53804	-10.11621
Trial1	3	1	noBlindfold	clockwise	practice	Guided	1	0.5	0	7.34655	1.13223	-1.45528	-0.80493	1.02353660563741	-5.209109	-10.50418	-9.886603
Trial1	3	1	noBlindfold	clockwise	practice	Guided	1	0.5	0	7.366554	1.10952	-1.45526	-0.80481	1.00957104547292	-5.094028	-10.39415	-9.570245
Trial1	3	1	noBlindfold	clockwise	practice	Guided	1	0.5	0	7.386551	1.08586	-1.4552	-0.80468	0.995360156911854	-4.92499	-10.31375	-9.396327
Trial1	3	1	noBlindfold	clockwise	practice	Guided	1	0.5	0	7.406555	1.0606	-1.45517	-0.80452	0.980573737916324	-4.764435	-10.25027	-9.161767
Trial1	3	1	noBlindfold	clockwise	practice	Guided	1	0.5	0	7.426552	1.00869	-1.45516	-0.80448	0.951815954998121	-4.587002	-10.49148	-8.894762
Trial1	3	1	noBlindfold	clockwise	practice	Guided	1	0.5	0	7.446548	0.98225	-1.45521	-0.80445	0.937925797518913	-4.62381	-10.56343	-8.949996
Trial1	3	1	noBlindfold	clockwise	practice	Guided	1	0.5	0	7.466553	0.95524	-1.45525	-0.80443	0.924311151873024	-4.704129	-10.49995	-8.811611
Trial1	3	1	noBlindfold	clockwise	practice	Guided	1	0.5	0	7.486549	0.92762	-1.45526	-0.80441	0.911007286562133	-4.714566	-10.49572	-8.769934
Trial1	3	1	noBlindfold	clockwise	practice	Guided	1	0.5	0	7.506554	0.89851	-1.45525	-0.80435	0.897657593864883	-4.668828	-10.47456	-8.774173
Trial1	3	1	noBlindfold	clockwise	practice	Guided	1	0.5	0	7.52655	0.83956	-1.45524	-0.80431	0.873049559725534	-4.382448	-10.45763	-8.642813
Trial1	3	1	noBlindfold	clockwise	practice	Guided	1	0.5	0	7.546555	0.81001	-1.45525	-0.80421	0.861893211893398	-4.25701	-10.52957	-8.413399
Trial1	3	1	noBlindfold	clockwise	practice	Guided	1	0.5	0	7.566551	0.78023	-1.45526	-0.8041	0.851531412922219	-4.240537	-10.48725	-8.149689
Trial1	3	1	noBlindfold	clockwise	practice	Guided	1	0.5	0	7.586555	0.74932	-1.45525	-0.80397	0.841741231554716	-4.186559	-10.45763	-7.903742
Trial1	3	1	noBlindfold	clockwise	practice	Guided	1	0.5	0	7.606552	0.71911	-1.45523	-0.80382	0.83314807595442	-4.182217	-10.35607	-7.729009
Trial1	3	1	noBlindfold	clockwise	practice	Guided	1	0.5	0	7.626549	0.65822	-1.45519	-0.80378	0.819204422363672	-3.883153	-10.42801	-7.575526
Trial1	3	1	noBlindfold	clockwise	practice	Guided	1	0.5	0	7.646553	0.62685	-1.45523	-0.80375	0.813698376915896	-3.833609	-10.51688	-7.452519
Trial1	3	1	noBlindfold	clockwise	practice	Guided	1	0.5	0	7.66655	0.59653	-1.45526	-0.80373	0.809505940711791	-3.77465	-10.55073	-7.516987
Trial1	3	1	noBlindfold	clockwise	practice	Guided	1	0.5	0	7.686554	0.5664	-1.45527	-0.80369	0.806428298811741	-3.691466	-10.5465	-7.35949
Trial1	3	1	noBlindfold	clockwise	practice	Guided	1	0.5	0	7.706551	0.53471	-1.45527	-0.80358	0.804329271791494	-3.648161	-10.44493	-7.239039
Trial1	3	1	noBlindfold	clockwise	practice	Guided	1	0.5	0	7.726555	0.47594	-1.45524	-0.80356	0.803920137526159	-3.320692	-10.42801	-7.173883
Trial1	3	1	noBlindfold	clockwise	practice	Guided	1	0.5	0	7.746552	0.44811	-1.45524	-0.80353	0.805203700277131	-3.188419	-10.47456	-7.039629
Trial1	3	1	noBlindfold	clockwise	practice	Free	1	0.5	0	0	0.44196	-1.45198	-0.80002	0.80212262602704	-0.462972	-4.198798	-0.109488
Trial1	3	1	noBlindfold	clockwise	practice	Free	1	0.5	0	0.01567078	0.44199	-1.45199	-0.80002	0.802120452897429	-0.502814	-4.198798	-0.065493
Trial1	3	1	noBlindfold	clockwise	practice	Free	1	0.5	0	0.03567505	0.44199	-1.45198	-0.80002	0.802120452897429	-0.474812	-4.08454	-0.038218
Trial1	3	1	noBlindfold	clockwise	practice	Free	1	0.5	0	0.05567169	0.44197	-1.45201	-0.80002	0.802121901526149	-0.519754	-4.101467	0.0012599
Trial1	3	1	noBlindfold	clockwise	practice	Free	1	0.5	0	0.07566833	0.44192	-1.45203	-0.80001	0.802115472056609	-0.545619	-4.046453	0.0021657
Trial1	3	1	noBlindfold	clockwise	practice	Free	1	0.5	0	0.09567261	0.44189	-1.45202	-0.80001	0.8021176456625	-0.544145	-4.021063	0.077783
Trial1	3	1	noBlindfold	clockwise	practice	Free	1	0.5	0	0.1156693	0.44186	-1.45201	-0.80001	0.802119820385346	-0.54047	-4.004135	0.059214
Trial1	3	1	noBlindfold	clockwise	practice	Free	1	0.5	0	0.1356735	0.44183	-1.45201	-0.80001	0.80212199406387	-0.549189	-3.987208	0.062866
Trial1	3	1	noBlindfold	clockwise	practice	Free	1	0.5	0	0.1556702	0.4418	-1.452	-0.8	0.80211418383287	-0.549737	-3.961817	0.07129
Trial1	3	1	noBlindfold	clockwise	practice	Free	1	0.5	0	0.1756744	0.44175	-1.45199	-0.8	0.802117813898083	-0.478259	-3.961817	0.016546
Trial1	3	1	noBlindfold	clockwise	practice	Free	1	0.5	0	0.1956711	0.44172	-1.45199	-0.8	0.802119991693568	-0.510072	-3.970281	-0.0028238
Trial1	3	1	noBlindfold	clockwise	practice	Free	1	0.5	0	0.2156677	0.44169	-1.45199	-0.80001	0.802132157690932	-0.533752	-4.016831	-0.042202
Trial1	3	1	noBlindfold	clockwise	practice	Free	1	0.5	0	0.235672	0.44166	-1.45199	-0.80001	0.802134342023767	-0.544497	-4.008367	-0.072582
Trial1	3	1	noBlindfold	clockwise	practice	Free	1	0.5	0	0.2556686	0.44163	-1.452	-0.80002	0.802146569618502	-0.552669	-3.999904	-0.077341
Trial1	3	1	noBlindfold	clockwise	practice	Free	1	0.5	0	0.2756729	0.44157	-1.45201	-0.80002	0.802150939478731	-0.578558	-4.042222	-0.066569
Trial1	3	1	noBlindfold	clockwise	practice	Free	1	0.5	0	0.2956696	0.44154	-1.45202	-0.80003	0.802163051418559	-0.588104	-4.076076	-0.054161
Trial1	3	1	noBlindfold	clockwise	practice	Free	1	0.5	0	0.3156738	0.44152	-1.45203	-0.80003	0.802164511205607	-0.543026	-4.080308	-0.030015
Trial1	3	1	noBlindfold	clockwise	practice	Free	1	0.5	0	0.3356705	0.44149	-1.45204	-0.80003	0.802166697471145	-0.545602	-4.10993	-0.05562
Trial1	3	1	noBlindfold	clockwise	practice	Free	1	0.5	0	0.3556747	0.44146	-1.45205	-0.80004	0.802178871731857	-0.503644	-4.126858	-0.048637
Trial1	3	1	noBlindfold	clockwise	practice	Free	1	0.5	0	0.3756714	0.4414	-1.45206	-0.80004	0.802183254135492	-0.541086	-4.093003	-0.059538
Trial1	3	1	noBlindfold	clockwise	practice	Free	1	0.5	0	0.395668	0.44137	-1.45205	-0.80004	0.802185444834274	-0.575315	-4.063381	0.010329
Trial1	3	1	noBlindfold	clockwise	practice	Free	1	0.5	0	0.4156723	0.44134	-1.45203	-0.80004	0.802187641006186	-0.596807	-4.025294	-0.050437
Trial1	3	1	noBlindfold	clockwise	practice	Free	1	0.5	0	0.4356689	0.44131	-1.45202	-0.80004	0.802189833936253	-0.636186	-4.012599	-0.031789
Trial1	3	1	noBlindfold	clockwise	practice	Free	1	0.5	0	0.4556732	0.44128	-1.452	-0.80004	0.80219202798084	-0.577615	-3.961817	-0.019502
Trial1	3	1	noBlindfold	clockwise	practice	Free	1	0.5	0	0.4756699	0.44122	-1.452	-0.80004	0.802196423780998	-0.499171	-4.114162	0.078867
Trial1	3	1	noBlindfold	clockwise	practice	Free	1	0.5	0	0.4956741	0.4412	-1.45204	-0.80003	0.80218790266837	-0.449195	-4.194566	0.0948
Trial1	3	1	noBlindfold	clockwise	practice	Free	1	0.5	0	0.5156708	0.44117	-1.45208	-0.80003	0.802190100829405	-0.375642	-4.283434	0.074111
Trial1	3	1	noBlindfold	clockwise	practice	Free	1	0.5	0	0.535675	0.44115	-1.45213	-0.80003	0.802191567618038	-0.340659	-4.313057	0.059398
Trial1	3	1	noBlindfold	clockwise	practice	Free	1	0.5	0	0.5556717	0.44114	-1.45215	-0.80001	0.802172329115554	-0.311557	-4.32152	0.069747
Trial1	3	1	noBlindfold	clockwise	practice	Free	1	0.5	0	0.5756683	0.4411	-1.45214	-0.80001	0.802175264749923	-0.423895	-4.262275	0.104777
Trial1	3	1	noBlindfold	clockwise	practice	Free	1	0.5	0	0.5956726	0.44108	-1.45212	-0.8	0.802166746778641	-0.52979	-4.173407	0.169938
Trial1	3	1	noBlindfold	clockwise	practice	Free	1	0.5	0	0.6156693	0.44104	-1.45209	-0.79998	0.802149833512695	-0.621211	-4.054917	0.190274
Trial1	3	1	noBlindfold	clockwise	practice	Free	1	0.5	0	0.6356735	0.44101	-1.45204	-0.79997	0.802142051292382	-0.734674	-4.008367	0.190418
Trial1	3	1	noBlindfold	clockwise	practice	Free	1	0.5	0	0.6556702	0.44097	-1.45201	-0.79995	0.802125020662231	-0.780737	-3.974513	0.246721
Trial1	3	1	noBlindfold	clockwise	practice	Free	1	0.5	0	0.6756744	0.44088	-1.45198	-0.79994	0.802121662842431	-0.886405	-3.99144	0.176096
Trial1	3	1	noBlindfold	clockwise	practice	Free	1	0.5	0	0.6956711	0.44083	-1.45198	-0.79994	0.802125350230817	-0.895612	-3.957586	0.077277
Trial1	3	1	noBlindfold	clockwise	practice	Free	1	0.5	0	0.7156677	0.44078	-1.45198	-0.79994	0.802129040719991	-0.934	-3.932195	-0.0051727
Trial1	3	1	noBlindfold	clockwise	practice	Free	1	0.5	0	0.735672	0.44073	-1.45198	-0.79994	0.802132732107803	-0.964876	-3.978745	-0.11743
Trial1	3	1	noBlindfold	clockwise	practice	Free	1	0.5	0	0.7556686	0.44068	-1.45198	-0.79997	0.802166385078114	-0.991861	-4.033758	-0.093717
Trial1	3	1	noBlindfold	clockwise	practice	Free	1	0.5	0	0.7756729	0.44054	-1.45203	-0.8	0.802206590249241	-1.086751	-4.101467	-0.265179
Trial1	3	1	noBlindfold	clockwise	practice	Free	1	0.5	0	0.7956696	0.4404	-1.45204	-0.80003	0.802246940050695	-1.10694	-4.088771	-0.227921
Trial1	3	1	noBlindfold	clockwise	practice	Free	1	0.5	0	0.8156738	0.4402	-1.45204	-0.80009	0.80232161662268	-1.121262	-4.059149	-0.190933
Trial1	3	1	noBlindfold	clockwise	practice	Free	1	0.5	0	0.8356705	0.4399	-1.45203	-0.80015	0.802403944474914	-1.1567	-4.016831	-0.197244
Trial1	3	1	noBlindfold	clockwise	practice	Free	1	0.5	0	0.8556747	0.4395	-1.45201	-0.80028	0.802563574678992	-1.210942	-3.987208	-0.115958
Trial1	3	1	noBlindfold	clockwise	practice	Free	1	0.5	0	0.8756714	0.43821	-1.45197	-0.80033	0.802711707191856	-1.269408	-3.885645	-0.064584
Trial1	3	1	noBlindfold	clockwise	practice	Free	1	0.5	0	0.895668	0.43723	-1.45195	-0.80041	0.802867484944362	-1.310021	-3.902572	-0.092156
Trial1	3	1	noBlindfold	clockwise	practice	Free	1	0.5	0	0.9156723	0.43594	-1.45195	-0.80049	0.803049163363584	-1.353355	-3.915268	-0.077672
Trial1	3	1	noBlindfold	clockwise	practice	Free	1	0.5	0	0.9356689	0.4344	-1.45195	-0.8006	0.803283081267654	-1.354453	-3.902572	-0.065201
Trial1	3	1	noBlindfold	clockwise	practice	Free	1	0.5	0	0.9556732	0.43253	-1.45196	-0.80086	0.803697031683332	-1.361845	-3.877181	-0.077446
Trial1	3	1	noBlindfold	clockwise	practice	Free	1	0.5	0	0.9756699	0.42799	-1.45196	-0.80103	0.804260260270945	-1.411257	-3.953354	-0.100745
Trial1	3	1	noBlindfold	clockwise	practice	Free	1	0.5	0	0.9956741	0.42507	-1.45197	-0.80123	0.804726065849689	-1.432685	-3.99144	-0.09718
Trial1	3	1	noBlindfold	clockwise	practice	Free	1	0.5	0	1.015671	0.42209	-1.45199	-0.8015	0.805277750200217	-1.441489	-3.995672	-0.160104
Trial1	3	1	noBlindfold	clockwise	practice	Free	1	0.5	0	1.035675	0.4187	-1.452	-0.80185	0.805961006771169	-1.462177	-4.008367	-0.169554
Trial1	3	1	noBlindfold	clockwise	practice	Free	1	0.5	0	1.055672	0.41486	-1.452	-0.80267	0.807172816087926	-1.487878	-3.966049	-0.16599
Trial1	3	1	noBlindfold	clockwise	practice	Free	1	0.5	0	1.075668	0.40636	-1.45197	-0.80312	0.808560579869846	-1.48488	-3.923731	-0.112555
Trial1	3	1	noBlindfold	clockwise	practice	Free	1	0.5	0	1.095673	0.40142	-1.45195	-0.80358	0.80960410757491	-1.456907	-3.860254	-0.118568
Trial1	3	1	noBlindfold	clockwise	practice	Free	1	0.5	0	1.115669	0.39627	-1.45194	-0.80404	0.810703497543789	-1.450504	-3.856022	-0.083117
Trial1	3	1	noBlindfold	clockwise	practice	Free	1	0.5	0	1.135674	0.39077	-1.45194	-0.80454	0.811921038320745	-1.448652	-3.89834	-0.115657
Trial1	3	1	noBlindfold	clockwise	practice	Free	1	0.5	0	1.15567	0.38478	-1.45195	-0.80564	0.813837472549748	-1.444766	-3.902572	-0.109911
Trial1	3	1	noBlindfold	clockwise	practice	Free	1	0.5	0	1.175674	0.37216	-1.45194	-0.80634	0.816411185089206	-1.454351	-3.885645	-0.247365
Trial1	3	1	noBlindfold	clockwise	practice	Free	1	0.5	0	1.195671	0.36538	-1.45195	-0.80717	0.818318951255223	-1.433702	-3.89834	-0.240472
Trial1	3	1	noBlindfold	clockwise	practice	Free	1	0.5	0	1.215668	0.35811	-1.45195	-0.80804	0.820403163869298	-1.376777	-3.919499	-0.230712
Trial1	3	1	noBlindfold	clockwise	practice	Free	1	0.5	0	1.235672	0.35084	-1.45196	-0.80897	0.822606353082586	-1.346189	-3.927963	-0.135317
Trial1	3	1	noBlindfold	clockwise	practice	Free	1	0.5	0	1.255669	0.34315	-1.45197	-0.80897	0.824035455818045	-1.305547	-3.94489	-0.102066
Trial1	3	1	noBlindfold	clockwise	practice	Free	1	0.5	0	1.275673	0.3278	-1.45197	-0.8113999	0.829471341004334	-1.251826	-3.894109	-0.075332
Trial1	3	1	noBlindfold	clockwise	practice	Free	1	0.5	0	1.29567	0.31996	-1.45196	-0.81217	0.831886086523583	-1.292235	-3.923731	-0.104279
Trial1	3	1	noBlindfold	clockwise	practice	Free	1	0.5	0	1.315674	0.31176	-1.45196	-0.81291	0.834420097279125	-1.251433	-3.915268	-0.085054
Trial1	3	1	noBlindfold	clockwise	practice	Free	1	0.5	0	1.33567	0.30369	-1.45196	-0.81365	0.836996926381262	-1.294182	-3.949122	-0.076902
Trial1	3	1	noBlindfold	clockwise	practice	Free	1	0.5	0	1.355675	0.29525	-1.45196	-0.81504	0.840364654294247	-1.273854	-3.919499	-0.057509
Trial1	3	1	noBlindfold	clockwise	practice	Free	1	0.5	0	1.375671	0.27848	-1.45196	-0.81579	0.845330960924141	-1.324403	-3.927963	-0.170603
Trial1	3	1	noBlindfold	clockwise	practice	Free	1	0.5	0	1.395668	0.26991	-1.45197	-0.81658	0.848377449565493	-1.287052	-3.94489	-0.154745
Trial1	3	1	noBlindfold	clockwise	practice	Free	1	0.5	0	1.415672	0.26096	-1.45197	-0.81743	0.851664233351354	-1.317492	-3.936427	-0.137192
Trial1	3	1	noBlindfold	clockwise	practice	Free	1	0.5	0	1.435669	0.25183	-1.45197	-0.81824	0.855046802279188	-1.361336	-3.932195	-0.098884
Trial1	3	1	noBlindfold	clockwise	practice	Free	1	0.5	0	1.455673	0.24282	-1.45196	-0.81972	0.859117269316761	-1.330129	-3.851791	-0.023984
Trial1	3	1	noBlindfold	clockwise	practice	Free	1	0.5	0	1.47567	0.22438	-1.45196	-0.8203601	0.865423024212504	-1.28353	-3.978745	-0.023035
Trial1	3	1	noBlindfold	clockwise	practice	Free	1	0.5	0	1.495674	0.215	-1.45198	-0.82106	0.869117094872523	-1.224827	-3.966049	-0.142228
Trial1	3	1	noBlindfold	clockwise	practice	Free	1	0.5	0	1.515671	0.20528	-1.45198	-0.82177	0.873021036508164	-1.25501	-3.978745	-0.128622
Trial1	3	1	noBlindfold	clockwise	practice	Free	1	0.5	0	1.535675	0.19579	-1.45199	-0.8225	0.876954932548339	-1.281742	-3.970281	-0.085237
Trial1	3	1	noBlindfold	clockwise	practice	Free	1	0.5	0	1.555672	0.18593	-1.45198	-0.8238	0.881638447762287	-1.296221	-3.949122	-0.020297
Trial1	3	1	noBlindfold	clockwise	practice	Free	1	0.5	0	1.575668	0.16581	-1.45196	-0.82434	0.889505124086372	-1.359244	-3.927963	-0.039016
Trial1	3	1	noBlindfold	clockwise	practice	Free	1	0.5	0	1.595673	0.15615	-1.45196	-0.82485	0.893649979262377	-1.309729	-3.923731	0.019018
Trial1	3	1	noBlindfold	clockwise	practice	Free	1	0.5	0	1.615669	0.1461	-1.45196	-0.82525	0.897932526204422	-1.289406	-3.915268	0.063686
Trial1	3	1	noBlindfold	clockwise	practice	Free	1	0.5	0	1.635674	0.13595	-1.45196	-0.8256	0.902301396128832	-1.271985	-3.902572	0.044776
Trial1	3	1	noBlindfold	clockwise	practice	Free	1	0.5	0	1.65567	0.12572	-1.45195	-0.8261501	0.906978193676238	-1.267318	-3.889877	0.025239
Trial1	3	1	noBlindfold	clockwise	practice	Free	1	0.5	0	1.675674	0.10462	-1.45192	-0.82632	0.916040431819121	-1.3524	-3.771386	0.066411
Trial1	3	1	noBlindfold	clockwise	practice	Free	1	0.5	0	1.695671	0.09398501	-1.45189	-0.82637	0.92072555816961	-1.416622	-3.745996	0.135399
Trial1	3	1	noBlindfold	clockwise	practice	Free	1	0.5	0	1.715668	0.08279	-1.45187	-0.82628	0.925636438915733	-1.42518	-3.703678	0.167254
Trial1	3	1	noBlindfold	clockwise	practice	Free	1	0.5	0	1.735672	0.07169	-1.45185	-0.82605	0.93048806055434	-1.420591	-3.720605	0.161135
Trial1	3	1	noBlindfold	clockwise	practice	Free	1	0.5	0	1.755669	0.060365	-1.45186	-0.82551	0.93527842679503	-1.411305	-3.741764	0.091618
Trial1	3	1	noBlindfold	clockwise	practice	Free	1	0.5	0	1.775673	0.036704	-1.45191	-0.82525	0.946404139272391	-1.461494	-3.834863	0.032881
Trial1	3	1	noBlindfold	clockwise	practice	Free	1	0.5	0	1.79567	0.024341	-1.45192	-0.82502	0.952317966645069	-1.490957	-3.805241	-0.0068972
Trial1	3	1	noBlindfold	clockwise	practice	Free	1	0.5	0	1.815674	0.012095	-1.45191	-0.82478	0.95828665646204	-1.499449	-3.762923	0.033896
Trial1	3	1	noBlindfold	clockwise	practice	Free	1	0.5	0	1.83567	-0.00040679	-1.45189	-0.82451	0.964481031325108	-1.512055	-3.750227	0.053676
Trial1	3	1	noBlindfold	clockwise	practice	Free	1	0.5	0	1.855675	-0.013188	-1.45187	-0.8236	0.970401398674923	-1.481949	-3.674055	0.170703
Trial1	3	1	noBlindfold	clockwise	practice	Free	1	0.5	0	1.875671	-0.040106	-1.45181	-0.82281	0.984241218514333	-1.509909	-3.593651	0.307948
Trial1	3	1	noBlindfold	clockwise	practice	Free	1	0.5	0	1.895668	-0.053846	-1.45179	-0.82186	0.991059622987883	-1.526562	-3.572492	0.273025
Trial1	3	1	noBlindfold	clockwise	practice	Free	1	0.5	0	1.915672	-0.068319	-1.45179	-0.8208	0.998348204082847	-1.51425	-3.602114	0.191497
Trial1	3	1	noBlindfold	clockwise	practice	Free	1	0.5	0	1.935669	-0.082647	-1.45181	-0.81958	1.0055789021517	-1.492277	-3.627505	0.245058
Trial1	3	1	noBlindfold	clockwise	practice	Free	1	0.5	0	1.955673	-0.09767301	-1.45181	-0.81695	1.01223528169234	-1.403735	-3.602114	0.175011
Trial1	3	1	noBlindfold	clockwise	practice	Free	1	0.5	0	1.97567	-0.12746	-1.45184	-0.8155299	1.02897771714099	-1.356912	-3.682519	0.113523
Trial1	3	1	noBlindfold	clockwise	practice	Free	1	0.5	0	1.995674	-0.14302	-1.45185	-0.81419	1.03748736553264	-1.321064	-3.767155	0.042903
Trial1	3	1	noBlindfold	clockwise	practice	Free	1	0.5	0	2.015671	-0.15823	-1.45187	-0.8128	1.04590178608157	-1.242815	-3.750227	0.107345
Trial1	3	1	noBlindfold	clockwise	practice	Free	1	0.5	0	2.035675	-0.17398	-1.45187	-0.81151	1.05489220314153	-1.237172	-3.737532	0.011637
Trial1	3	1	noBlindfold	clockwise	practice	Free	1	0.5	0	2.055672	-0.1893	-1.45187	-0.80894	1.06278803334079	-1.166469	-3.784082	0.072312
Trial1	3	1	noBlindfold	clockwise	practice	Free	1	0.5	0	2.075668	-0.21993	-1.45188	-0.8075899	1.08189681552254	-1.227941	-3.737532	0.138421
Trial1	3	1	noBlindfold	clockwise	practice	Free	1	0.5	0	2.095673	-0.23567	-1.45187	-0.80623	1.09142896064456	-1.2404	-3.716373	0.163775
Trial1	3	1	noBlindfold	clockwise	practice	Free	1	0.5	0	2.115669	-0.25093	-1.45187	-0.80488	1.10078500957687	-1.189451	-3.77985	0.160341
Trial1	3	1	noBlindfold	clockwise	practice	Free	1	0.5	0	2.135674	-0.26664	-1.45187	-0.80344	1.11051911022529	-1.157924	-3.775618	0.199917
Trial1	3	1	noBlindfold	clockwise	practice	Free	1	0.5	0	2.15567	-0.28184	-1.45187	-0.8005201	1.11897549152157	-1.184847	-3.712141	0.157056
Trial1	3	1	noBlindfold	clockwise	practice	Free	1	0.5	0	2.175674	-0.3126	-1.45187	-0.79901	1.13962089308643	-1.15011	-3.775618	0.164905
Trial1	3	1	noBlindfold	clockwise	practice	Free	1	0.5	0	2.195671	-0.32767	-1.45187	-0.79742	1.14931124510151	-1.104094	-3.712141	0.126216
Trial1	3	1	noBlindfold	clockwise	practice	Free	1	0.5	0	2.215668	-0.34264	-1.45187	-0.7958699	1.15907338514651	-1.09219	-3.784082	0.132362
Trial1	3	1	noBlindfold	clockwise	practice	Free	1	0.5	0	2.235672	-0.3579	-1.45189	-0.79427	1.16912668204062	-1.03192	-3.788314	0.216989
Trial1	3	1	noBlindfold	clockwise	practice	Free	1	0.5	0	2.255669	-0.37251	-1.4519	-0.79088	1.17760982035651	-1.008485	-3.77985	0.179732
Trial1	3	1	noBlindfold	clockwise	practice	Free	1	0.5	0	2.275673	-0.40156	-1.4519	-0.78916	1.19815857690255	-1.026917	-3.805241	0.131043
Trial1	3	1	noBlindfold	clockwise	practice	Free	1	0.5	0	2.29567	-0.41558	-1.4519	-0.78745	1.20762753841448	-1.002068	-3.805241	0.134799
Trial1	3	1	noBlindfold	clockwise	practice	Free	1	0.5	0	2.315674	-0.42942	-1.45189	-0.78569	1.21701697485336	-1.008991	-3.775618	0.222074
Trial1	3	1	noBlindfold	clockwise	practice	Free	1	0.5	0	2.33567	-0.44309	-1.45189	-0.7839	1.22634335899326	-1.012215	-3.750227	0.169158
Trial1	3	1	noBlindfold	clockwise	practice	Free	1	0.5	0	2.355675	-0.45659	-1.45188	-0.7804101	1.23454617987647	-1.041574	-3.822168	0.109491
Trial1	3	1	noBlindfold	clockwise	practice	Free	1	0.5	0	2.375671	-0.48332	-1.45195	-0.7787501	1.25434041515705	-0.932394	-3.915268	0.05728
Trial1	3	1	noBlindfold	clockwise	practice	Free	1	0.5	0	2.395668	-0.49603	-1.45197	-0.77729	1.26343004943968	-0.743683	-4.016831	0.0042325
Trial1	3	1	noBlindfold	clockwise	practice	Free	1	0.5	0	2.415672	-0.5087	-1.452	-0.7759399	1.27261876035989	-0.674198	-4.016831	-0.0028206
Trial1	3	1	noBlindfold	clockwise	practice	Free	1	0.5	0	2.435669	-0.52084	-1.45202	-0.77486	1.28160927782768	-0.633109	-4.059149	-0.099343
Trial1	3	1	noBlindfold	clockwise	practice	Free	1	0.5	0	2.455673	-0.53203	-1.45204	-0.77334	1.28962809676909	-0.608954	-4.135321	-0.11297
Trial1	3	1	noBlindfold	clockwise	practice	Free	1	0.5	0	2.47567	-0.55252	-1.45208	-0.77291	1.30582858524363	-0.546284	-4.211494	-0.171523
Trial1	3	1	noBlindfold	clockwise	practice	Free	1	0.5	0	2.495674	-0.56177	-1.45211	-0.77273	1.31318971261345	-0.483889	-4.245348	-0.235438
Trial1	3	1	noBlindfold	clockwise	practice	Free	1	0.5	0	2.515671	-0.57032	-1.45213	-0.7727801	1.32014163881143	-0.46753	-4.279202	-0.240452
Trial1	3	1	noBlindfold	clockwise	practice	Free	1	0.5	0	2.535675	-0.57839	-1.45213	-0.77294	1.32678604517951	-0.443529	-4.24958	-0.157014
Trial1	3	1	noBlindfold	clockwise	practice	Free	1	0.5	0	2.555672	-0.58551	-1.45213	-0.77312	1.33268394849088	-0.460942	-4.232653	-0.01489
Trial1	3	1	noBlindfold	clockwise	practice	Free	1	0.5	0	2.575668	-0.59801	-1.45211	-0.77314	1.34289662886083	-0.470737	-4.190335	0.016465
Trial1	3	1	noBlindfold	clockwise	practice	Free	1	0.5	0	2.595673	-0.60307	-1.4521	-0.77321	1.34707726493784	-0.458887	-4.262275	-0.137192
Trial1	3	1	noBlindfold	clockwise	practice	Free	1	0.5	0	2.615669	-0.60749	-1.45211	-0.77334	1.35077342369915	-0.505994	-4.228421	-0.094424
Trial1	3	1	noBlindfold	clockwise	practice	Free	1	0.5	0	2.635674	-0.61129	-1.45212	-0.7735	1.35398213140055	-0.467609	-4.236884	-0.093372
Trial1	3	1	noBlindfold	clockwise	practice	Free	1	0.5	0	2.65567	-0.61448	-1.45212	-0.7737399	1.35673844100839	-0.462534	-4.283434	-0.038385
Trial1	3	1	noBlindfold	clockwise	practice	Free	1	0.5	0	2.675674	-0.61908	-1.45215	-0.77379	1.36054806208033	-0.497525	-4.274971	-0.0051705
Trial1	3	1	noBlindfold	clockwise	practice	Free	1	0.5	0	2.695671	-0.62044	-1.45215	-0.7738299	1.36168960449418	-0.495892	-4.334216	-0.03498
Trial1	3	1	noBlindfold	clockwise	practice	Free	1	0.5	0	2.715668	-0.62126	-1.45216	-0.77384	1.36237011145125	-0.506944	-4.308825	-0.021137
Trial1	3	1	noBlindfold	clockwise	practice	Free	1	0.5	0	2.735672	-0.62148	-1.45216	-0.77384	1.36255118253906	-0.53145	-4.29613	-0.021858
Trial1	3	1	noBlindfold	clockwise	practice	Free	1	0.5	0	2.755669	-0.62151	-1.45215	-0.77384	1.36257590838848	-0.488098	-4.266507	0.054354
Trial1	3	1	noBlindfold	clockwise	practice	Free	1	0.5	0	2.775673	-0.62156	-1.45215	-0.77385	1.36262270730116	-0.376836	-4.32152	-0.054552
Trial1	3	1	noBlindfold	clockwise	practice	Free	1	0.5	0	2.79567	-0.62158	-1.45216	-0.77385	1.36263919148743	-0.315491	-4.342679	-0.112438
Trial1	3	1	noBlindfold	clockwise	practice	Free	1	0.5	0	2.815674	-0.62159	-1.45216	-0.77386	1.36265308652218	-0.269822	-4.376534	-0.123532
Trial1	3	1	noBlindfold	clockwise	practice	Free	1	0.5	0	2.83567	-0.62161	-1.45218	-0.77387	1.3626752084589	-0.256012	-4.393461	-0.205486
Trial1	3	1	noBlindfold	clockwise	practice	Free	1	0.5	0	2.855675	-0.62162	-1.45219	-0.77389	1.3626948241446	-0.245228	-4.41462	-0.236089
Trial1	3	1	noBlindfold	clockwise	practice	Free	1	0.5	0	2.875671	-0.62165	-1.4522	-0.77391	1.36273084111164	-0.228238	-4.380766	-0.229083
Trial1	3	1	noBlindfold	clockwise	practice	Free	1	0.5	0	2.895668	-0.62166	-1.4522	-0.7739199	1.36274473616407	-0.259949	-4.384997	-0.204474
Trial1	3	1	noBlindfold	clockwise	practice	Free	1	0.5	0	2.915672	-0.62167	-1.4522	-0.77393	1.36275869892176	-0.294396	-4.36807	-0.256873
Trial1	3	1	noBlindfold	clockwise	practice	Free	1	0.5	0	2.935669	-0.62169	-1.45219	-0.77394	1.36278086989063	-0.316121	-4.351143	-0.216564
Trial1	3	1	noBlindfold	clockwise	practice	Free	1	0.5	0	2.955673	-0.6217	-1.45218	-0.77396	1.36280040276262	-0.335171	-4.329984	-0.211524
Trial1	3	1	noBlindfold	clockwise	practice	Free	1	0.5	0	2.97567	-0.62174	-1.45218	-0.7739699	1.36283897492439	-0.372938	-4.363838	-0.236669
Trial1	3	1	noBlindfold	clockwise	practice	Free	1	0.5	0	2.995674	-0.62176	-1.45218	-0.77398	1.362861179759	-0.350605	-4.372302	-0.241974
Trial1	3	1	noBlindfold	clockwise	practice	Free	1	0.5	0	3.015671	-0.62178	-1.45218	-0.77399	1.36288335075074	-0.350115	-4.401925	-0.221608
Trial1	3	1	noBlindfold	clockwise	practice	Free	1	0.5	0	3.035675	-0.6218	-1.45219	-0.7740099	1.36291109177084	-0.351143	-4.431547	-0.187446
Trial1	3	1	noBlindfold	clockwise	practice	Free	1	0.5	0	3.055672	-0.62182	-1.4522	-0.77403	1.36293898342021	-0.372923	-4.393461	-0.240615
Trial1	3	1	noBlindfold	clockwise	practice	Free	1	0.5	0	3.075668	-0.62185	-1.4522	-0.77404	1.362969313578	-0.395302	-4.418852	-0.208678
Trial1	3	1	noBlindfold	clockwise	practice	Free	1	0.5	0	3.095673	-0.62187	-1.45221	-0.77405	1.36299148457378	-0.398253	-4.495024	-0.19559
Trial1	3	1	noBlindfold	clockwise	practice	Free	1	0.5	0	3.115669	-0.62189	-1.45222	-0.77406	1.36301357266677	-0.427218	-4.473865	-0.14187
Trial1	3	1	noBlindfold	clockwise	practice	Free	1	0.5	0	3.135674	-0.62192	-1.45222	-0.77407	1.36304397062122	-0.428256	-4.389229	-0.154469
Trial1	3	1	noBlindfold	clockwise	practice	Free	1	0.5	0	3.15567	-0.62194	-1.45221	-0.77409	1.36307179450076	-0.460685	-4.41462	-0.138696
Trial1	3	1	noBlindfold	clockwise	practice	Free	1	0.5	0	3.175674	-0.62199	-1.45222	-0.7740999	1.36311860919305	-0.472334	-4.440011	-0.175738
Trial1	3	1	noBlindfold	clockwise	practice	Free	1	0.5	0	3.195671	-0.62202	-1.45221	-0.7740999	1.3631432869288	-0.498693	-4.376534	-0.186004
Trial1	3	1	noBlindfold	clockwise	practice	Free	1	0.5	0	3.215668	-0.62204	-1.4522	-0.77411	1.36316544281966	-0.543465	-4.384997	-0.164843
Trial1	3	1	noBlindfold	clockwise	practice	Free	1	0.5	0	3.235672	-0.62207	-1.45219	-0.77412	1.36319580720797	-0.531909	-4.376534	-0.131848
Trial1	3	1	noBlindfold	clockwise	practice	Free	1	0.5	0	3.255669	-0.6221	-1.45219	-0.77413	1.36322618686724	-0.530347	-4.342679	-0.114944
Trial1	3	1	noBlindfold	clockwise	practice	Free	1	0.5	0	3.275673	-0.62215	-1.45218	-0.77414	1.3632730362649	-0.518482	-4.363838	-0.171172
Trial1	3	1	noBlindfold	clockwise	practice	Free	1	0.5	0	3.29567	-0.62218	-1.45219	-0.77415	1.36330336705035	-0.507728	-4.372302	-0.193334
Trial1	3	1	noBlindfold	clockwise	practice	Free	1	0.5	0	3.315674	-0.62221	-1.45219	-0.77416	1.36333381464797	-0.485778	-4.372302	-0.186783
Trial1	3	1	noBlindfold	clockwise	practice	Free	1	0.5	0	3.33567	-0.62224	-1.45219	-0.77417	1.3633641793932	-0.502513	-4.380766	-0.194811
Trial1	3	1	noBlindfold	clockwise	practice	Free	1	0.5	0	3.355675	-0.62226	-1.45219	-0.7741899	1.3633919690576	-0.445328	-4.431547	-0.211612
Trial1	3	1	noBlindfold	clockwise	practice	Free	1	0.5	0	3.375671	-0.6223	-1.45222	-0.7742	1.36343056121845	-0.414392	-4.431547	-0.154832
Trial1	3	1	noBlindfold	clockwise	practice	Free	1	0.5	0	3.395668	-0.62232	-1.45222	-0.77421	1.36345273249848	-0.378635	-4.389229	-0.136813
Trial1	3	1	noBlindfold	clockwise	practice	Free	1	0.5	0	3.415672	-0.62235	-1.45222	-0.77421	1.36347746050626	-0.424493	-4.401925	-0.128305
Trial1	3	1	noBlindfold	clockwise	practice	Free	1	0.5	0	3.435669	-0.62237	-1.45221	-0.77421	1.36349389689934	-0.421243	-4.401925	-0.047817
Trial1	3	1	noBlindfold	clockwise	practice	Free	1	0.5	0	3.455673	-0.62239	-1.45221	-0.77414	1.36347056801713	-0.398706	-4.389229	0.196584
Trial1	3	1	noBlindfold	clockwise	practice	Free	1	0.5	0	3.47567	-0.62243	-1.4522	-0.77399	1.36341835289922	-0.3628	-4.427315	1.140883
Trial1	3	1	noBlindfold	clockwise	practice	Free	1	0.5	0	3.495674	-0.62248	-1.45221	-0.77342	1.36313603378943	-0.398425	-4.465402	1.539368
Trial1	3	1	noBlindfold	clockwise	practice	Free	1	0.5	0	3.515671	-0.62261	-1.45222	-0.7720399	1.36246058130413	-0.440409	-4.490792	2.053202
Trial1	3	1	noBlindfold	clockwise	practice	Free	1	0.5	0	3.535675	-0.62292	-1.45223	-0.76956	1.36131254164908	-0.501166	-4.393461	2.407316
Trial1	3	1	noBlindfold	clockwise	practice	Free	1	0.5	0	3.555672	-0.62345	-1.45222	-0.76128	1.35708777642854	-0.500257	-4.537342	2.228849
Trial1	3	1	noBlindfold	clockwise	practice	Free	1	0.5	0	3.575668	-0.62513	-1.45237	-0.75515	1.35505315935706	-0.418908	-4.702382	2.92434
Trial1	3	1	noBlindfold	clockwise	practice	Free	1	0.5	0	3.595673	-0.62621	-1.45238	-0.74718	1.35152759359246	-0.403152	-4.846264	3.121336
Trial1	3	1	noBlindfold	clockwise	practice	Free	1	0.5	0	3.615669	-0.62748	-1.45239	-0.73797	1.34752028965519	-0.325039	-4.943595	2.991034
Trial1	3	1	noBlindfold	clockwise	practice	Free	1	0.5	0	3.635674	-0.62882	-1.45244	-0.7274001	1.34288698365956	-0.298274	-5.04939	2.992998
Trial1	3	1	noBlindfold	clockwise	practice	Free	1	0.5	0	3.65567	-0.63019	-1.45246	-0.70256	1.33075919455098	-0.200818	-4.863191	2.886309
Trial1	3	1	noBlindfold	clockwise	practice	Free	1	0.5	0	3.675674	-0.63289	-1.45247	-0.68911	1.32601371358313	-0.019427	-5.193271	2.397678
Trial1	3	1	noBlindfold	clockwise	practice	Free	1	0.5	0	3.695671	-0.6341	-1.45252	-0.67439	1.31946373045266	-0.0716	-4.799714	2.41973
Trial1	3	1	noBlindfold	clockwise	practice	Free	1	0.5	0	3.715668	-0.63527	-1.45246	-0.65938	1.31286708422805	-0.021861	-4.871654	2.262068
Trial1	3	1	noBlindfold	clockwise	practice	Free	1	0.5	0	3.735672	-0.63632	-1.45245	-0.64377	1.30601033460258	-0.09863	-4.994377	2.205737
Trial1	3	1	noBlindfold	clockwise	practice	Free	1	0.5	0	3.755669	-0.63734	-1.45247	-0.61123	1.29117947192285	-0.15006	-4.808177	1.794165
Trial1	3	1	noBlindfold	clockwise	practice	Free	1	0.5	0	3.775673	-0.63938	-1.45247	-0.5947	1.28524506238678	-0.0010716	-5.011304	1.911784
Trial1	3	1	noBlindfold	clockwise	practice	Free	1	0.5	0	3.79567	-0.64031	-1.45251	-0.57723	1.27808501986092	-0.031457	-5.015536	2.072127
Trial1	3	1	noBlindfold	clockwise	practice	Free	1	0.5	0	3.815674	-0.64117	-1.45252	-0.55984	1.27109790244425	0.137924	-5.104403	2.006886
Trial1	3	1	noBlindfold	clockwise	practice	Free	1	0.5	0	3.83567	-0.64185	-1.45256	-0.54193	1.26392624655251	0.087129	-5.218662	2.277854
Trial1	3	1	noBlindfold	clockwise	practice	Free	1	0.5	0	3.855675	-0.64237	-1.4526	-0.50517	1.24908202308983	0.099247	-5.146721	1.821396
Trial1	3	1	noBlindfold	clockwise	practice	Free	1	0.5	0	3.875671	-0.6429	-1.45265	-0.48644	1.24211282247952	0.228404	-5.337152	1.740625
Trial1	3	1	noBlindfold	clockwise	practice	Free	1	0.5	0	3.895668	-0.6428	-1.45267	-0.46825	1.23501010370558	0.258697	-5.269444	1.699334
Trial1	3	1	noBlindfold	clockwise	practice	Free	1	0.5	0	3.915672	-0.64245	-1.45266	-0.44995	1.22786274872837	0.305622	-5.341384	1.869012
Trial1	3	1	noBlindfold	clockwise	practice	Free	1	0.5	0	3.935669	-0.64184	-1.45265	-0.4311	1.22051050707579	0.212512	-5.117099	1.699646
Trial1	3	1	noBlindfold	clockwise	practice	Free	1	0.5	0	3.955673	-0.64111	-1.45261	-0.39527	1.20763007742561	0.143407	-5.14249	1.345043
Trial1	3	1	noBlindfold	clockwise	practice	Free	1	0.5	0	3.97567	-0.6394399	-1.45265	-0.3777	1.20040854239504	0.148838	-5.21443	1.438061
Trial1	3	1	noBlindfold	clockwise	practice	Free	1	0.5	0	3.995674	-0.63857	-1.45263	-0.35976	1.19405560225054	0.076182	-5.108635	1.392576
Trial1	3	1	noBlindfold	clockwise	practice	Free	1	0.5	0	4.015678	-0.63767	-1.45261	-0.34246	1.18809594572406	-0.028817	-5.193271	1.613232
Trial1	3	1	noBlindfold	clockwise	practice	Free	1	0.5	0	4.035667	-0.63687	-1.45261	-0.32541	1.18252483923868	-0.104822	-5.112867	1.361457
Trial1	3	1	noBlindfold	clockwise	practice	Free	1	0.5	0	4.055672	-0.63622	-1.45258	-0.29173	1.17307383581898	-0.074731	-5.205967	1.192598
Trial1	3	1	noBlindfold	clockwise	practice	Free	1	0.5	0	4.075676	-0.63534	-1.45263	-0.27537	1.16825746200535	-0.044657	-5.349848	1.56819
Trial1	3	1	noBlindfold	clockwise	practice	Free	1	0.5	0	4.095665	-0.63509	-1.45264	-0.25844	1.16413939716865	-0.079462	-5.383702	1.639821
Trial1	3	1	noBlindfold	clockwise	practice	Free	1	0.5	0	4.115669	-0.63498	-1.45266	-0.24183	1.16045735027627	-0.179579	-5.265212	1.905268
Trial1	3	1	noBlindfold	clockwise	practice	Free	1	0.5	0	4.135674	-0.63507	-1.45264	-0.22513	1.15718077599689	-0.264093	-5.337152	1.820409
Trial1	3	1	noBlindfold	clockwise	practice	Free	1	0.5	0	4.155678	-0.63538	-1.45263	-0.1907	1.15128376159795	-0.24921	-5.349848	1.750982
Trial1	3	1	noBlindfold	clockwise	practice	Free	1	0.5	0	4.175667	-0.63662	-1.45268	-0.1732	1.14974050518946	-0.158582	-5.447179	2.201453
Trial1	3	1	noBlindfold	clockwise	practice	Free	1	0.5	0	4.195671	-0.63739	-1.45268	-0.15477	1.14787185930215	-0.191804	-5.358311	2.034879
Trial1	3	1	noBlindfold	clockwise	practice	Free	1	0.5	0	4.215675	-0.63826	-1.4527	-0.13644	1.14640818004542	-0.189253	-5.409093	2.213488
Trial1	3	1	noBlindfold	clockwise	practice	Free	1	0.5	0	4.235664	-0.63918	-1.45271	-0.11779	1.14525349449589	-0.104285	-5.265212	2.11972
Trial1	3	1	noBlindfold	clockwise	practice	Free	1	0.5	0	4.255669	-0.6401801	-1.45268	-0.079748	1.14296556925603	-0.09058	-5.328689	1.671665
Trial1	3	1	noBlindfold	clockwise	practice	Free	1	0.5	0	4.275673	-0.64228	-1.45271	-0.060074	1.14385857683002	-0.037143	-5.277907	2.079048
Trial1	3	1	noBlindfold	clockwise	practice	Free	1	0.5	0	4.295677	-0.64329	-1.45269	-0.040607	1.14401088912341	-0.00283	-5.464106	2.165189
Trial1	3	1	noBlindfold	clockwise	practice	Free	1	0.5	0	4.315666	-0.64422	-1.4527	-0.02092	1.14441122082804	-0.106289	-5.265212	2.048395
Trial1	3	1	noBlindfold	clockwise	practice	Free	1	0.5	0	4.33567	-0.6452	-1.45266	-0.0014024	1.14520087279623	-0.165146	-5.248285	1.331341
Trial1	3	1	noBlindfold	clockwise	practice	Free	1	0.5	0	4.355675	-0.64622	-1.45267	0.037944	1.14684783821502	-0.035466	-5.459875	1.658016
Trial1	3	1	noBlindfold	clockwise	practice	Free	1	0.5	0	4.375664	-0.64809	-1.45266	0.05793	1.14955058362564	0.043666	-5.324457	1.743257
Trial1	3	1	noBlindfold	clockwise	practice	Free	1	0.5	0	4.395668	-0.64892	-1.45263	0.07734	1.15152014354216	-0.0025938	-5.218662	1.715899
Trial1	3	1	noBlindfold	clockwise	practice	Free	1	0.5	0	4.415672	-0.64965	-1.45261	0.09646501	1.15369003883678	-0.033506	-5.189039	1.33467
Trial1	3	1	noBlindfold	clockwise	practice	Free	1	0.5	0	4.435677	-0.65038	-1.45261	0.11526	1.15613971768319	-0.017375	-5.324457	1.281882
Trial1	3	1	noBlindfold	clockwise	practice	Free	1	0.5	0	4.455666	-0.65109	-1.45264	0.15348	1.16127703872131	0.033676	-5.273675	1.659493
Trial1	3	1	noBlindfold	clockwise	practice	Free	1	0.5	0	4.47567	-0.65245	-1.45261	0.17268	1.16531516963711	-0.120433	-5.210198	2.055849
Trial1	3	1	noBlindfold	clockwise	practice	Free	1	0.5	0	4.495674	-0.65319	-1.45258	0.19254	1.16915305593034	-0.238353	-5.023999	1.715839
Trial1	3	1	noBlindfold	clockwise	practice	Free	1	0.5	0	4.515678	-0.65409	-1.45254	0.21175	1.17335491712363	-0.183788	-5.108635	1.587833
Trial1	3	1	noBlindfold	clockwise	practice	Free	1	0.5	0	4.535667	-0.65508	-1.45255	0.23165	1.17807961556469	-0.14185	-5.062085	1.722394
Trial1	3	1	noBlindfold	clockwise	practice	Free	1	0.5	0	4.555672	-0.65617	-1.45254	0.27297	1.18795694757987	-0.085379	-4.935131	1.946154
Trial1	3	1	noBlindfold	clockwise	practice	Free	1	0.5	0	4.575676	-0.65841	-1.45247	0.29301	1.19489266358114	-0.205273	-4.939363	1.734572
Trial1	3	1	noBlindfold	clockwise	practice	Free	1	0.5	0	4.595665	-0.65952	-1.45245	0.31159	1.20065608648883	-0.040901	-4.994377	1.23939
Trial1	3	1	noBlindfold	clockwise	practice	Free	1	0.5	0	4.615669	-0.66056	-1.45246	0.33121	1.20689668846739	-0.027225	-4.943595	1.383024
Trial1	3	1	noBlindfold	clockwise	practice	Free	1	0.5	0	4.635674	-0.66157	-1.45246	0.35091	1.21341773075583	0.099274	-4.757396	1.725191
Trial1	3	1	noBlindfold	clockwise	practice	Free	1	0.5	0	4.655678	-0.66244	-1.45243	0.39117	1.22649123377447	0.075721	-4.922436	1.770624
Trial1	3	1	noBlindfold	clockwise	practice	Free	1	0.5	0	4.675667	-0.66401	-1.45243	0.41062	1.23431278066594	-0.0061212	-4.829336	1.110553
Trial1	3	1	noBlindfold	clockwise	practice	Free	1	0.5	0	4.695671	-0.66472	-1.45244	0.43032	1.24167145379409	0.082844	-4.95629	1.233008
Trial1	3	1	noBlindfold	clockwise	practice	Free	1	0.5	0	4.715675	-0.66531	-1.45249	0.44931	1.24893030566942	0.071464	-5.028231	1.524221
Trial1	3	1	noBlindfold	clockwise	practice	Free	1	0.5	0	4.735664	-0.66571	-1.4525	0.46825	1.2562395393907	0.180247	-5.125562	1.53677
Trial1	3	1	noBlindfold	clockwise	practice	Free	1	0.5	0	4.755669	-0.66592	-1.45252	0.50588	1.2709382611442	0.110744	-5.108635	1.48548
Trial1	3	1	noBlindfold	clockwise	practice	Free	1	0.5	0	4.775673	-0.66587	-1.45257	0.5236	1.2780492258244	0.11725	-5.273675	1.003039
Trial1	3	1	noBlindfold	clockwise	practice	Free	1	0.5	0	4.795677	-0.66563	-1.45263	0.54159	1.28530661614622	0.19379	-5.371007	1.454132
Trial1	3	1	noBlindfold	clockwise	practice	Free	1	0.5	0	4.815666	-0.6652	-1.45267	0.55885	1.292286477596	0.165912	-5.358311	1.431949
Trial1	3	1	noBlindfold	clockwise	practice	Free	1	0.5	0	4.83567	-0.66466	-1.45271	0.57584	1.2992400479324	0.065903	-5.629147	1.444745
Trial1	3	1	noBlindfold	clockwise	practice	Free	1	0.5	0	4.855675	-0.66409	-1.45275	0.60927	1.31389321509899	0.0070924	-5.540279	1.451415
Trial1	3	1	noBlindfold	clockwise	practice	Free	1	0.5	0	4.875664	-0.6631399	-1.45274	0.6253899	1.32060860494117	0.04544	-5.603756	1.080366
Trial1	3	1	noBlindfold	clockwise	practice	Free	1	0.5	0	4.895668	-0.6627	-1.45276	0.64019	1.32729594548518	0.025487	-5.574133	1.312849
Trial1	3	1	noBlindfold	clockwise	practice	Free	1	0.5	0	4.915672	-0.6622699	-1.45276	0.65554	1.33439278859976	0.029062	-5.468338	1.235686
Trial1	3	1	noBlindfold	clockwise	practice	Free	1	0.5	0	4.935677	-0.66181	-1.45278	0.67056	1.34143697144825	0.012404	-5.722246	1.442462
Trial1	3	1	noBlindfold	clockwise	practice	Free	1	0.5	0	4.955666	-0.66138	-1.45278	0.69909	1.35555535545367	-0.048021	-5.434484	1.398838
Trial1	3	1	noBlindfold	clockwise	practice	Free	1	0.5	0	4.97567	-0.66076	-1.45276	0.71302	1.36226332096321	-0.0061408	-5.603756	1.385212
Trial1	3	1	noBlindfold	clockwise	practice	Free	1	0.5	0	4.995674	-0.66056	-1.45278	0.72695	1.36943634954686	-0.031376	-5.493729	1.69122
Trial1	3	1	noBlindfold	clockwise	practice	Free	1	0.5	0	5.015678	-0.66039	-1.45277	0.74186	1.37726584794863	0.019633	-5.650306	1.890138
Trial1	3	1	noBlindfold	clockwise	practice	Free	1	0.5	0	5.035667	-0.66023	-1.45278	0.75545	1.38449930543384	-0.03663	-5.383702	1.538483
Trial1	3	1	noBlindfold	clockwise	practice	Free	1	0.5	0	5.055672	-0.6601	-1.45275	0.78409	1.40022468382719	0.075844	-5.586829	1.716318
Trial1	3	1	noBlindfold	clockwise	practice	Free	1	0.5	0	5.075676	-0.65976	-1.45267	0.7982301	1.40791138556857	0.028487	-5.290603	1.568841
Trial1	3	1	noBlindfold	clockwise	practice	Free	1	0.5	0	5.095665	-0.65957	-1.45266	0.8129	1.41612467486966	0.026239	-5.413325	1.210855
Trial1	3	1	noBlindfold	clockwise	practice	Free	1	0.5	0	5.115669	-0.65938	-1.45269	0.8261001	1.42358818578782	0.113096	-5.252516	1.421736
Trial1	3	1	noBlindfold	clockwise	practice	Free	1	0.5	0	5.135674	-0.65914	-1.45268	0.83953	1.43122888607212	0.215023	-5.468338	1.481215
Trial1	3	1	noBlindfold	clockwise	practice	Free	1	0.5	0	5.155678	-0.65877	-1.4527	0.86577	1.44648038165118	0.210174	-5.324457	1.306915
Trial1	3	1	noBlindfold	clockwise	practice	Free	1	0.5	0	5.175667	-0.65758	-1.45271	0.8785	1.45318738756213	0.230517	-5.30753	1.295222
Trial1	3	1	noBlindfold	clockwise	practice	Free	1	0.5	0	5.195671	-0.65677	-1.4527	0.89029	1.45970309823047	0.195447	-5.557206	0.954667
Trial1	3	1	noBlindfold	clockwise	practice	Free	1	0.5	0	5.215675	-0.65589	-1.45273	0.90135	1.46578090553651	0.208629	-5.409093	0.790841
Trial1	3	1	noBlindfold	clockwise	practice	Free	1	0.5	0	5.235664	-0.65493	-1.45275	0.91154	1.47131523593542	0.295666	-5.701087	0.604731
Trial1	3	1	noBlindfold	clockwise	practice	Free	1	0.5	0	5.255669	-0.65385	-1.4528	0.9299899	1.48197537294896	0.331189	-5.540279	0.881758
Trial1	3	1	noBlindfold	clockwise	practice	Free	1	0.5	0	5.275673	-0.65123	-1.45281	0.93813	1.48506511568446	0.366587	-5.603756	0.693767
Trial1	3	1	noBlindfold	clockwise	practice	Free	1	0.5	0	5.295677	-0.64972	-1.4528	0.94522	1.48838731781947	0.363191	-5.51912	0.668639
Trial1	3	1	noBlindfold	clockwise	practice	Free	1	0.5	0	5.315666	-0.64823	-1.45279	0.95149	1.4912295179268	0.348601	-5.722246	0.594226
Trial1	3	1	noBlindfold	clockwise	practice	Free	1	0.5	0	5.33567	-0.64676	-1.45281	0.95733	1.49383371710024	0.422169	-5.578365	0.865968
Trial1	3	1	noBlindfold	clockwise	practice	Free	1	0.5	0	5.355675	-0.64511	-1.45279	0.96668	1.49858170986882	0.469241	-5.51912	0.90268
Trial1	3	1	noBlindfold	clockwise	practice	Free	1	0.5	0	5.375664	-0.64181	-1.45279	0.97009	1.49826724766487	0.709053	-5.552974	0.41152
Trial1	3	1	noBlindfold	clockwise	practice	Free	1	0.5	0	5.395668	-0.6400501	-1.45279	0.97293	1.49876843479065	0.853382	-5.607988	0.743166
Trial1	3	1	noBlindfold	clockwise	practice	Free	1	0.5	0	5.415672	-0.63823	-1.45279	0.97522	1.498873388906	0.891094	-5.599524	0.504016
Trial1	3	1	noBlindfold	clockwise	practice	Free	1	0.5	0	5.435677	-0.63629	-1.4528	0.97678	1.49841721782015	1.119979	-5.548742	0.2578
Trial1	3	1	noBlindfold	clockwise	practice	Free	1	0.5	0	5.455666	-0.63438	-1.45279	0.9782	1.49789622641644	1.22528	-5.548742	0.146748
Trial1	3	1	noBlindfold	clockwise	practice	Free	1	0.5	0	5.47567	-0.63041	-1.45281	0.97838	1.49500975211142	1.557384	-5.701087	-0.094449
Trial1	3	1	noBlindfold	clockwise	practice	Free	1	0.5	0	5.495674	-0.62827	-1.45286	0.9782701	1.49332026853953	1.735437	-5.89575	-0.307848
Trial1	3	1	noBlindfold	clockwise	practice	Free	1	0.5	0	5.515678	-0.62608	-1.45293	0.97799	1.49148273508447	1.865802	-5.908445	-0.357265
Trial1	3	1	noBlindfold	clockwise	practice	Free	1	0.5	0	5.535667	-0.62342	-1.45296	0.97769	1.48927841467598	2.040039	-5.904214	-0.19009
Trial1	3	1	noBlindfold	clockwise	practice	Free	1	0.5	0	5.555672	-0.62041	-1.45296	0.97731	1.48675933847477	2.130149	-5.921141	-0.046368
Trial1	3	1	noBlindfold	clockwise	practice	Free	1	0.5	0	5.575676	-0.61262	-1.45292	0.97726	1.48086473070846	2.298755	-5.768796	0.081603
Trial1	3	1	noBlindfold	clockwise	practice	Free	1	0.5	0	5.595665	-0.60781	-1.45289	0.97727	1.47726083552761	2.339661	-5.726478	0.070549
Trial1	3	1	noBlindfold	clockwise	practice	Free	1	0.5	0	5.615669	-0.60227	-1.45286	0.97737	1.47317729140351	2.443207	-5.650306	0.120605
Trial1	3	1	noBlindfold	clockwise	practice	Free	1	0.5	0	5.635674	-0.59573	-1.45283	0.97758	1.46843008865419	2.539683	-5.629147	0.184897
Trial1	3	1	noBlindfold	clockwise	practice	Free	1	0.5	0	5.655678	-0.58847	-1.45281	0.97799	1.46329470826796	2.540781	-5.544511	0.090583
Trial1	3	1	noBlindfold	clockwise	practice	Free	1	0.5	0	5.675667	-0.57094	-1.45278	0.97812	1.45039001512976	2.61367	-5.51912	-0.0062582
Trial1	3	1	noBlindfold	clockwise	practice	Free	1	0.5	0	5.695671	-0.5609	-1.45276	0.97828	1.44310105423682	2.623425	-5.502193	0.049361
Trial1	3	1	noBlindfold	clockwise	practice	Free	1	0.5	0	5.715675	-0.54993	-1.45276	0.97853	1.43522607844775	2.609952	-5.506424	0.120473
Trial1	3	1	noBlindfold	clockwise	practice	Free	1	0.5	0	5.735664	-0.53769	-1.45276	0.97884	1.4265091080682	2.623996	-5.536047	0.151157
Trial1	3	1	noBlindfold	clockwise	practice	Free	1	0.5	0	5.755669	-0.52488	-1.45277	0.97965	1.41777754280391	2.741257	-5.569901	0.060705
Trial1	3	1	noBlindfold	clockwise	practice	Free	1	0.5	0	5.775673	-0.49604	-1.45279	0.98022	1.39747158301207	2.707486	-5.603756	0.216061
Trial1	3	1	noBlindfold	clockwise	practice	Free	1	0.5	0	5.795677	-0.47995	-1.45278	0.98088	1.38651636891731	2.7128	-5.527583	0.199078
Trial1	3	1	noBlindfold	clockwise	practice	Free	1	0.5	0	5.815666	-0.46341	-1.45276	0.98155	1.3753541975745	2.695429	-5.442947	0.056979
Trial1	3	1	noBlindfold	clockwise	practice	Free	1	0.5	0	5.83567	-0.44597	-1.45273	0.98219	1.36365555042385	2.661789	-5.447179	0.086168
Trial1	3	1	noBlindfold	clockwise	practice	Free	1	0.5	0	5.855675	-0.42769	-1.4527	0.98407	1.35240619110822	2.615594	-5.409093	0.260841
Trial1	3	1	noBlindfold	clockwise	practice	Free	1	0.5	0	5.875664	-0.38803	-1.45266	0.9852	1.32635455339157	2.677935	-5.35408	0.17946
Trial1	3	1	noBlindfold	clockwise	practice	Free	1	0.5	0	5.895668	-0.36722	-1.45267	0.98627	1.3133160650872	2.660429	-5.404861	0.073479
Trial1	3	1	noBlindfold	clockwise	practice	Free	1	0.5	0	5.915672	-0.34558	-1.45269	0.98757	1.30011537425692	2.632828	-5.451411	0.252275
Trial1	3	1	noBlindfold	clockwise	practice	Free	1	0.5	0	5.935677	-0.32248	-1.45272	0.98908	1.2863718972024	2.471093	-5.387934	0.408979
Trial1	3	1	noBlindfold	clockwise	practice	Free	1	0.5	0	5.955666	-0.29943	-1.45273	0.99303	1.27483212591132	2.4135	-5.502193	0.436976
Trial1	3	1	noBlindfold	clockwise	practice	Free	1	0.5	0	5.97567	-0.25017	-1.45271	0.99529	1.24633750026778	2.475183	-5.366775	0.398677
Trial1	3	1	noBlindfold	clockwise	practice	Free	1	0.5	0	5.995674	-0.2261	-1.45271	0.99754	1.23381816024945	2.514227	-5.540279	0.070454
Trial1	3	1	noBlindfold	clockwise	practice	Free	1	0.5	0	6.015678	-0.19992	-1.45275	0.99949	1.22019191519195	2.419562	-5.536047	-0.065288
Trial1	3	1	noBlindfold	clockwise	practice	Free	1	0.5	0	6.035667	-0.17401	-1.45276	1.00144	1.20713365533056	2.340436	-5.459875	0.11912
Trial1	3	1	noBlindfold	clockwise	practice	Free	1	0.5	0	6.055672	-0.14768	-1.45276	1.00553	1.1960685440548	2.289747	-5.552974	0.162442
Trial1	3	1	noBlindfold	clockwise	practice	Free	1	0.5	0	6.075676	-0.093013	-1.45275	1.00771	1.169249257471	2.272665	-5.455643	0.310177
Trial1	3	1	noBlindfold	clockwise	practice	Free	1	0.5	0	6.095665	-0.065519	-1.45275	1.00996	1.1575107127204	2.11768	-5.624915	0.227079
Trial1	3	1	noBlindfold	clockwise	practice	Free	1	0.5	0	6.115669	-0.037838	-1.45278	1.01241	1.14640473379081	2.02352	-5.548742	0.319502
Trial1	3	1	noBlindfold	clockwise	practice	Free	1	0.5	0	6.135674	-0.0092081	-1.45278	1.01504	1.13560509414686	2.063702	-5.599524	0.428148
Trial1	3	1	noBlindfold	clockwise	practice	Free	1	0.5	0	6.155678	0.019576	-1.45279	1.02013	1.12759590044105	2.143104	-5.582597	0.26331
Trial1	3	1	noBlindfold	clockwise	practice	Free	1	0.5	0	6.175667	0.076069	-1.45279	1.02247	1.10687053921188	1.963359	-5.654537	0.017199
Trial1	3	1	noBlindfold	clockwise	practice	Free	1	0.5	0	6.195671	0.10442	-1.4528	1.02479	1.09848904456893	1.805286	-5.552974	0.079732
Trial1	3	1	noBlindfold	clockwise	practice	Free	1	0.5	0	6.215675	0.13353	-1.45278	1.02706	1.09048272143457	1.940289	-5.514888	0.089976
Trial1	3	1	noBlindfold	clockwise	practice	Free	1	0.5	0	6.235664	0.16265	-1.45278	1.02915	1.08303036484651	1.932045	-5.578365	0.101221
Trial1	3	1	noBlindfold	clockwise	practice	Free	1	0.5	0	6.255669	0.19006	-1.45278	1.03349	1.07896443968599	1.870383	-5.586829	0.134855
Trial1	3	1	noBlindfold	clockwise	practice	Free	1	0.5	0	6.275673	0.24717	-1.4528	1.03578	1.06619093942004	1.814135	-5.646074	0.225027
Trial1	3	1	noBlindfold	clockwise	practice	Free	1	0.5	0	6.295677	0.27593	-1.45281	1.0381	1.06200705705986	1.84686	-5.569901	0.375252
Trial1	3	1	noBlindfold	clockwise	practice	Free	1	0.5	0	6.315666	0.30292	-1.45281	1.04072	1.05921603565746	1.776629	-5.641842	0.323852
Trial1	3	1	noBlindfold	clockwise	practice	Free	1	0.5	0	6.33567	0.33148	-1.45281	1.04334	1.05686200135186	1.690025	-5.59106	0.272787
Trial1	3	1	noBlindfold	clockwise	practice	Free	1	0.5	0	6.355675	0.35898	-1.45282	1.04902	1.05845628620211	1.638837	-5.603756	0.320674
Trial1	3	1	noBlindfold	clockwise	practice	Free	1	0.5	0	6.375664	0.4142	-1.45279	1.0521	1.05559269088086	1.855551	-5.544511	0.345177
Trial1	3	1	noBlindfold	clockwise	practice	Free	1	0.5	0	6.395668	0.44207	-1.45278	1.05509	1.05667908459822	1.779709	-5.523352	0.32744
Trial1	3	1	noBlindfold	clockwise	practice	Free	1	0.5	0	6.415672	0.46818	-1.45276	1.05835	1.0588282037258	1.726094	-5.497961	0.302128
Trial1	3	1	noBlindfold	clockwise	practice	Free	1	0.5	0	6.435677	0.49495	-1.45276	1.06163	1.06164202156495	1.696941	-5.569901	0.248955
Trial1	3	1	noBlindfold	clockwise	practice	Free	1	0.5	0	6.455666	0.52317	-1.45275	1.06807	1.0683213416411	1.832856	-5.451411	0.209935
Trial1	3	1	noBlindfold	clockwise	practice	Free	1	0.5	0	6.47567	0.57622	-1.45272	1.07138	1.07408781732911	1.690125	-5.417557	0.297493
Trial1	3	1	noBlindfold	clockwise	practice	Free	1	0.5	0	6.495674	0.60258	-1.4527	1.07474	1.07962427827886	1.601841	-5.328689	0.317113
Trial1	3	1	noBlindfold	clockwise	practice	Free	1	0.5	0	6.515678	0.62874	-1.45269	1.07816	1.08581907498503	1.693552	-5.332921	0.317062
Trial1	3	1	noBlindfold	clockwise	practice	Free	1	0.5	0	6.535667	0.65479	-1.45268	1.08174	1.09275863402165	1.722136	-5.400629	0.27841
Trial1	3	1	noBlindfold	clockwise	practice	Free	1	0.5	0	6.555672	0.68158	-1.45269	1.08887	1.10390637353907	1.749182	-5.404861	0.321734
Trial1	3	1	noBlindfold	clockwise	practice	Free	1	0.5	0	6.575676	0.734	-1.45268	1.09246	1.11723986488541	1.584162	-5.337152	0.332522
Trial1	3	1	noBlindfold	clockwise	practice	Free	1	0.5	0	6.595665	0.75952	-1.45266	1.09629	1.12658882237861	1.679882	-5.227126	0.3476
Trial1	3	1	noBlindfold	clockwise	practice	Free	1	0.5	0	6.615669	0.7849	-1.45263	1.10018	1.13647000824852	1.717201	-5.239821	0.43124
Trial1	3	1	noBlindfold	clockwise	practice	Free	1	0.5	0	6.635674	0.81098	-1.45261	1.10427	1.14722305101012	1.686163	-5.189039	0.533853
Trial1	3	1	noBlindfold	clockwise	practice	Free	1	0.5	0	6.655678	0.83618	-1.4526	1.11324	1.16289306428087	1.437271	-5.197503	0.525114
Trial1	3	1	noBlindfold	clockwise	practice	Free	1	0.5	0	6.675667	0.88673	-1.45257	1.11794	1.18294129224755	1.681159	-5.16788	0.564513
Trial1	3	1	noBlindfold	clockwise	practice	Free	1	0.5	0	6.695671	0.91146	-1.45255	1.12271	1.19573284547298	1.719677	-5.091708	0.395262
Trial1	3	1	noBlindfold	clockwise	practice	Free	1	0.5	0	6.715675	0.9361899	-1.45255	1.12756	1.20898853163088	1.668416	-5.159417	0.286894
Trial1	3	1	noBlindfold	clockwise	practice	Free	1	0.5	0	6.735664	0.96161	-1.45257	1.13213	1.22262104000123	1.5741	-5.14249	0.199426
Trial1	3	1	noBlindfold	clockwise	practice	Free	1	0.5	0	6.755669	0.98611	-1.4526	1.14126	1.24047453985539	1.507488	-5.222894	0.211031
Trial1	3	1	noBlindfold	clockwise	practice	Free	1	0.5	0	6.775673	1.03535	-1.45266	1.14587	1.26475988788889	1.684975	-5.464106	0.455472
Trial1	3	1	noBlindfold	clockwise	practice	Free	1	0.5	0	6.795677	1.05868	-1.45271	1.15073	1.27918053387561	1.568891	-5.506424	0.468742
Trial1	3	1	noBlindfold	clockwise	practice	Free	1	0.5	0	6.815666	1.08391	-1.45277	1.1556	1.29474414404723	1.29578	-5.667233	0.540938
Trial1	3	1	noBlindfold	clockwise	practice	Free	1	0.5	0	6.83567	1.10723	-1.45282	1.16063	1.30988174206243	1.338179	-5.718014	0.596538
Trial1	3	1	noBlindfold	clockwise	practice	Free	1	0.5	0	6.855675	1.13004	-1.45286	1.1709	1.32964547677228	1.286378	-5.764564	0.534468
Trial1	3	1	noBlindfold	clockwise	practice	Free	1	0.5	0	6.875664	1.17475	-1.45285	1.17562	1.3554963126913	0.86866	-5.756101	0.075864
Trial1	3	1	noBlindfold	clockwise	practice	Free	1	0.5	0	6.895668	1.19571	-1.45285	1.17987	1.36971002953053	0.833798	-5.667233	-0.126735
Trial1	3	1	noBlindfold	clockwise	practice	Free	1	0.5	0	6.915672	1.21574	-1.45285	1.18362	1.38319917069672	0.663862	-5.667233	-0.307854
Trial1	3	1	noBlindfold	clockwise	practice	Free	1	0.5	0	6.935677	1.2348	-1.45283	1.18665	1.39573254041696	0.708876	-5.705319	-0.390132
Trial1	3	1	noBlindfold	clockwise	practice	Free	1	0.5	0	6.955666	1.25347	-1.45284	1.19129	1.40957051975082	0.716483	-5.68416	-0.331182
Trial1	3	1	noBlindfold	clockwise	practice	Free	1	0.5	0	6.97567	1.28723	-1.45287	1.19301	1.42933687102119	0.459889	-5.734942	-0.161842
Trial1	3	1	noBlindfold	clockwise	practice	Free	1	0.5	0	6.995674	1.30252	-1.4529	1.19437	1.43894342526176	0.421646	-5.866127	-0.179841
Trial1	3	1	noBlindfold	clockwise	practice	Free	1	0.5	0	7.015678	1.31575	-1.45293	1.19531	1.44713995700188	0.559033	-5.921141	-0.325233
Trial1	3	1	noBlindfold	clockwise	practice	Free	1	0.5	0	7.035667	1.32869	-1.45297	1.19572	1.45481044082956	0.595567	-6.052327	-0.436936
Trial1	3	1	noBlindfold	clockwise	practice	Free	1	0.5	0	7.055672	1.3402	-1.453	1.195	1.46080826667612	0.655274	-6.031168	-0.520282
Trial1	3	1	noBlindfold	clockwise	practice	Free	1	0.5	0	7.075676	1.36036	-1.45299	1.19389	1.47159520369738	0.572458	-6.022704	-0.70048
Trial1	3	1	noBlindfold	clockwise	practice	Free	1	0.5	0	7.095665	1.36872	-1.45301	1.19223	1.47515648870339	0.620479	-6.039631	-0.80609
Trial1	3	1	noBlindfold	clockwise	practice	Free	1	0.5	0	7.115669	1.37637	-1.45302	1.19016	1.47800724464916	0.731944	-6.098876	-0.926677
Trial1	3	1	noBlindfold	clockwise	practice	Free	1	0.5	0	7.135674	1.38295	-1.45305	1.1877	1.47994323541702	0.716112	-6.20044	-1.005659
Trial1	3	1	noBlindfold	clockwise	practice	Free	1	0.5	0	7.155678	1.38873	-1.45309	1.18137	1.47833555470039	0.695509	-6.246989	-1.205101
Trial1	3	1	noBlindfold	clockwise	practice	Free	1	0.5	0	7.175667	1.39809	-1.45315	1.17757	1.48095804377762	0.686656	-6.382407	-1.639165
Trial1	3	1	noBlindfold	clockwise	practice	Free	1	0.5	0	7.195671	1.40201	-1.45319	1.17337	1.48000646644514	0.792358	-6.467043	-1.754566
Trial1	3	1	noBlindfold	clockwise	practice	Free	1	0.5	0	7.215675	1.40544	-1.45324	1.16865	1.47836546214073	0.815589	-6.564374	-1.832665
Trial1	3	1	noBlindfold	clockwise	practice	Free	1	0.5	0	7.235664	1.40871	-1.45328	1.16364	1.47641862993386	0.806105	-6.57707	-1.921477
Trial1	3	1	noBlindfold	clockwise	practice	Free	1	0.5	0	7.255669	1.41176	-1.45328	1.15169	1.46890984001581	0.848994	-6.598229	-2.111682
Trial1	3	1	noBlindfold	clockwise	practice	Free	1	0.5	0	7.275673	1.41789	-1.45328	1.14473	1.46728623402828	0.838148	-6.526288	-2.463102
Trial1	3	1	noBlindfold	clockwise	practice	Free	1	0.5	0	7.295677	1.42102	-1.45327	1.13694	1.46318504182119	0.753287	-6.57707	-2.298821
Trial1	3	1	noBlindfold	clockwise	practice	Free	1	0.5	0	7.315666	1.42419	-1.45325	1.12888	1.45893698503989	0.783579	-6.41203	-2.183595
Trial1	3	1	noBlindfold	clockwise	practice	Free	1	0.5	0	7.33567	1.42752	-1.45323	1.12034	1.45446041916284	0.749739	-6.543215	-2.202318
Trial1	3	1	noBlindfold	clockwise	practice	Free	1	0.5	0	7.355675	1.43085	-1.45325	1.10167	1.44227550224549	0.778946	-6.445884	-2.1805
Trial1	3	1	noBlindfold	clockwise	practice	Free	1	0.5	0	7.375664	1.43812	-1.45324	1.09155	1.43928820420391	0.912063	-6.441652	-2.48096
Trial1	3	1	noBlindfold	clockwise	practice	Free	1	0.5	0	7.395668	1.44199	-1.45322	1.08058	1.43352653334255	0.831014	-6.20044	-2.676873
Trial1	3	1	noBlindfold	clockwise	practice	Free	1	0.5	0	7.415672	1.44604	-1.45314	1.06845	1.42708684669247	0.74422	-6.302003	-2.627327
Trial1	3	1	noBlindfold	clockwise	practice	Free	1	0.5	0	7.435677	1.45033	-1.45314	1.05617	1.42078224435189	0.681876	-6.196208	-2.279543
Trial1	3	1	noBlindfold	clockwise	practice	Free	1	0.5	0	7.455666	1.4546	-1.45312	1.02998	1.40432191690155	0.749424	-6.390871	-2.193482
Trial1	3	1	noBlindfold	clockwise	practice	Free	1	0.5	0	7.47567	1.46383	-1.45325	1.01637	1.40070557588722	0.96765	-6.509361	-2.36295
Trial1	3	1	noBlindfold	clockwise	practice	Free	1	0.5	0	7.495674	1.46873	-1.45329	1.00221	1.39386609346386	0.81571	-6.534752	-2.429779
Trial1	3	1	noBlindfold	clockwise	practice	Free	1	0.5	0	7.515678	1.47377	-1.45328	0.98649	1.38614234432732	0.661684	-6.534752	-3.057639
Trial1	3	1	noBlindfold	clockwise	practice	Free	1	0.5	0	7.535667	1.479	-1.45326	0.9692	1.37760285099022	0.490808	-6.416261	-3.628749
Trial1	3	1	noBlindfold	clockwise	practice	Free	1	0.5	0	7.555672	1.48399	-1.45323	0.93317	1.35611301773577	0.192485	-6.445884	-3.156434
Trial1	3	1	noBlindfold	clockwise	practice	Free	1	0.5	0	7.575676	1.49318	-1.4533	0.91473	1.35023599225112	0.199244	-6.644779	-1.746775
Trial1	3	1	noBlindfold	clockwise	practice	Free	1	0.5	0	7.595665	1.49739	-1.45332	0.89616	1.34085406844094	0.285923	-6.420493	-1.443254
Trial1	3	1	noBlindfold	clockwise	practice	Free	1	0.5	0	7.615669	1.50155	-1.45323	0.8785	1.33224042272003	0.405032	-6.471275	-2.074253
Trial1	3	1	noBlindfold	clockwise	practice	Free	1	0.5	0	7.635674	1.50531	-1.45323	0.8607301	1.32344410408273	0.394876	-6.547447	-2.716744
Trial1	3	1	noBlindfold	clockwise	practice	Free	1	0.5	0	7.655678	1.50917	-1.45324	0.82301	1.30221709679855	0.391262	-6.289307	-2.722089
Trial1	3	1	noBlindfold	clockwise	practice	Free	1	0.5	0	7.675667	1.51662	-1.45323	0.80426	1.29628333250088	0.107517	-6.424725	-1.186623
Trial1	3	1	noBlindfold	clockwise	practice	Free	1	0.5	0	7.695671	1.52022	-1.45317	0.78634	1.28809142744587	0.315093	-6.098876	-1.541933
Trial1	3	1	noBlindfold	clockwise	practice	Free	1	0.5	0	7.715675	1.52367	-1.45313	0.76745	1.27940601013992	0.514388	-6.407798	-2.385804
Trial1	3	1	noBlindfold	clockwise	practice	Free	1	0.5	0	7.735664	1.52733	-1.45317	0.7484699	1.27106806752269	0.523503	-6.22583	-2.691658
Trial1	3	1	noBlindfold	clockwise	practice	Free	1	0.5	0	7.755669	1.53098	-1.45312	0.71012	1.25187463556549	0.468099	-6.175049	-2.15674
Trial1	3	1	noBlindfold	clockwise	practice	Free	1	0.5	0	7.775673	1.53833	-1.45313	0.69062	1.2470306101399	0.2729	-5.916909	-1.579074
Trial1	3	1	noBlindfold	clockwise	practice	Free	1	0.5	0	7.795677	1.54204	-1.45303	0.67188	1.23986696268975	0.463985	-6.179281	-2.347253
Trial1	3	1	noBlindfold	clockwise	practice	Free	1	0.5	0	7.815666	1.54561	-1.45308	0.65125	1.23183876314287	0.485533	-6.382407	-2.697821
Trial1	3	1	noBlindfold	clockwise	practice	Free	1	0.5	0	7.83567	1.5495	-1.45311	0.63081	1.22448823395035	0.344582	-6.10734	-2.422308
Trial1	3	1	noBlindfold	clockwise	practice	Free	1	0.5	0	7.855675	1.55331	-1.45307	0.59004	1.20731490013241	0.147059	-6.344321	-1.747039
Trial1	3	1	noBlindfold	clockwise	practice	Free	1	0.5	0	7.875664	1.56071	-1.45303	0.56993	1.20412876479685	0.464764	-5.959227	-2.135238
Trial1	3	1	noBlindfold	clockwise	practice	Free	1	0.5	0	7.895668	1.56437	-1.45306	0.54929	1.19774906623431	0.544166	-6.606692	-2.658382
Trial1	3	1	noBlindfold	clockwise	practice	Free	1	0.5	0	7.915672	1.56818	-1.45317	0.52785	1.19148409492924	0.458792	-6.158122	-2.2117
Trial1	3	1	noBlindfold	clockwise	practice	Free	1	0.5	0	7.935677	1.57219	-1.45312	0.50761	1.18627952639224	0.403876	-6.302003	-1.241185
Trial1	3	1	noBlindfold	clockwise	practice	Free	1	0.5	0	7.955666	1.57607	-1.45315	0.46795	1.17341552143719	0.300324	-6.124267	-1.073451
Trial1	3	1	noBlindfold	clockwise	practice	Free	1	0.5	0	7.97567	1.58394	-1.45301	0.44779	1.1727922278221	0.541227	-6.302003	-2.656887
Trial1	3	1	noBlindfold	clockwise	practice	Free	1	0.5	0	7.995674	1.58802	-1.4531	0.42688	1.16876612044209	0.414289	-5.984618	-2.021699
Trial1	3	1	noBlindfold	clockwise	practice	Free	1	0.5	0	8.015678	1.59227	-1.45303	0.40721	1.16570741064571	0.251123	-5.976154	-1.082432
Trial1	3	1	noBlindfold	clockwise	practice	Free	1	0.5	0	8.035667	1.59629	-1.45301	0.38832	1.16303232630975	0.188741	-5.929604	-0.849377
Trial1	3	1	noBlindfold	clockwise	practice	Free	1	0.5	0	8.055672	1.60019	-1.45293	0.34927	1.15429952465837	0.394222	-5.709551	-1.956888
Trial1	3	1	noBlindfold	clockwise	practice	Free	1	0.5	0	8.075676	1.60817	-1.45301	0.32987	1.15622447142439	0.311069	-5.933836	-1.729681
Trial1	3	1	noBlindfold	clockwise	practice	Free	1	0.5	0	8.095665	1.6123	-1.45297	0.31084	1.15491670859076	0.238771	-5.946532	-0.764124
Trial1	3	1	noBlindfold	clockwise	practice	Free	1	0.5	0	8.115669	1.61629	-1.45296	0.29347	1.15422190616053	0.145399	-5.785723	-0.506446
Trial1	3	1	noBlindfold	clockwise	practice	Free	1	0.5	0	8.135674	1.62003	-1.45289	0.27583	1.15349435415185	0.395224	-5.718014	-1.487136
Trial1	3	1	noBlindfold	clockwise	practice	Free	1	0.5	0	8.155678	1.62398	-1.4529	0.24175	1.14968427740789	0.53753	-6.149658	-1.985481
Trial1	3	1	noBlindfold	clockwise	practice	Free	1	0.5	0	8.175667	1.63197	-1.45295	0.22572	1.15425535853809	0.321184	-5.866127	-0.763295
Trial1	3	1	noBlindfold	clockwise	practice	Free	1	0.5	0	8.195671	1.63591	-1.45294	0.21066	1.1552788606246	0.320007	-6.031168	-0.72845
Trial1	3	1	noBlindfold	clockwise	practice	Free	1	0.5	0	8.215675	1.63974	-1.45294	0.19583	1.15644136694865	0.404965	-5.531815	-0.919906
Trial1	3	1	noBlindfold	clockwise	practice	Free	1	0.5	0	8.235664	1.64361	-1.45285	0.18149	1.15792161007154	0.501486	-5.933836	-1.649076
Trial1	3	1	noBlindfold	clockwise	practice	Free	1	0.5	0	8.255669	1.64743	-1.45293	0.15227	1.15748948246663	0.51633	-6.124267	-1.996733
Trial1	3	1	noBlindfold	clockwise	practice	Free	1	0.5	0	8.275673	1.6553	-1.45295	0.1385	1.16357213564993	0.390693	-5.997313	-0.994335
Trial1	3	1	noBlindfold	clockwise	practice	Free	1	0.5	0	8.295677	1.6591	-1.45299	0.12531	1.16585399435473	0.441064	-6.052327	-1.063639
Trial1	3	1	noBlindfold	clockwise	practice	Free	1	0.5	0	8.315666	1.66286	-1.45302	0.1123	1.16826998306402	0.481072	-6.077717	-1.096291
Trial1	3	1	noBlindfold	clockwise	practice	Free	1	0.5	0	8.33567	1.66669	-1.45303	0.09959699	1.17093343028583	0.65939	-6.090413	-1.384457
Trial1	3	1	noBlindfold	clockwise	practice	Free	1	0.5	0	8.355675	1.67049	-1.45307	0.074731	1.17287323458309	0.652996	-6.335857	-1.905246
Trial1	3	1	noBlindfold	clockwise	practice	Free	1	0.5	0	8.375664	1.6784	-1.45316	0.062413	1.18005170904344	0.375819	-6.27238	-1.199984
Trial1	3	1	noBlindfold	clockwise	practice	Free	1	0.5	0	8.395668	1.68215	-1.45315	0.050956	1.18324783266536	0.323439	-6.403566	-1.237694
Trial1	3	1	noBlindfold	clockwise	practice	Free	1	0.5	0	8.415672	1.68584	-1.45317	0.039861	1.18650976829036	0.429721	-6.306235	-1.317525
Trial1	3	1	noBlindfold	clockwise	practice	Free	1	0.5	0	8.435677	1.68931	-1.45317	0.029099	1.18966600501808	0.423825	-6.323162	-1.389574
Trial1	3	1	noBlindfold	clockwise	practice	Free	1	0.5	0	8.455666	1.69267	-1.45318	0.0083539	1.19269924421753	0.313713	-6.467043	-1.249254
Trial1	3	1	noBlindfold	clockwise	practice	Free	1	0.5	0	8.47567	1.69888	-1.45317	-0.0020058	1.19888175432074	0.446061	-6.606692	-2.025488
Trial1	3	1	noBlindfold	clockwise	practice	Free	1	0.5	0	8.495674	1.70195	-1.45326	-0.012981	1.20202004906148	0.498076	-6.720951	-2.208678
Trial1	3	1	noBlindfold	clockwise	practice	Free	1	0.5	0	8.515678	1.70496	-1.45333	-0.023552	1.20519013887486	0.362904	-6.589765	-1.763157
Trial1	3	1	noBlindfold	clockwise	practice	Free	1	0.5	0	8.535667	1.70779	-1.45331	-0.033827	1.20826362659817	0.325164	-6.534752	-1.413159
Trial1	3	1	noBlindfold	clockwise	practice	Free	1	0.5	0	8.555672	1.7105	-1.45328	-0.053969	1.21170248292491	0.4231	-6.509361	-1.55693
Trial1	3	1	noBlindfold	clockwise	practice	Free	1	0.5	0	8.575676	1.71585	-1.45322	-0.063419	1.21750272748162	0.468057	-6.407798	-1.39023
Trial1	3	1	noBlindfold	clockwise	practice	Free	1	0.5	0	8.595665	1.71844	-1.45321	-0.072713	1.22060777911437	0.392079	-6.420493	-1.29301
Trial1	3	1	noBlindfold	clockwise	practice	Free	1	0.5	0	8.615669	1.72103	-1.45321	-0.081457	1.22374404871027	0.378995	-6.27238	-1.399897
Trial1	3	1	noBlindfold	clockwise	practice	Free	1	0.5	0	8.635674	1.72346	-1.45317	-0.0903	1.22678782255429	0.512881	-6.551679	-1.893748
Trial1	3	1	noBlindfold	clockwise	practice	Free	1	0.5	0	8.655678	1.72593	-1.45325	-0.10791	1.23067009101029	0.597145	-6.729415	-1.907856
Trial1	3	1	noBlindfold	clockwise	practice	Free	1	0.5	0	8.675667	1.731	-1.4533	-0.11641	1.23649187506705	0.529883	-6.551679	-1.218298
Trial1	3	1	noBlindfold	clockwise	practice	Free	1	0.5	0	8.695671	1.73363	-1.45327	-0.12438	1.23988435671866	0.471902	-6.454348	-1.156013
Trial1	3	1	noBlindfold	clockwise	practice	Free	1	0.5	0	8.715675	1.73613	-1.45324	-0.13177	1.24313342312431	0.514642	-6.424725	-1.306635
Trial1	3	1	noBlindfold	clockwise	practice	Free	1	0.5	0	8.735664	1.73857	-1.45322	-0.13884	1.24632745517285	0.434407	-6.538984	-1.364575
Trial1	3	1	noBlindfold	clockwise	practice	Free	1	0.5	0	8.755669	1.74096	-1.45324	-0.15137	1.25015783182959	0.361041	-6.450116	-1.15225
Trial1	3	1	noBlindfold	clockwise	practice	Free	1	0.5	0	8.775673	1.74508	-1.45322	-0.15682	1.2549170108481	0.353997	-6.454348	-0.917924
Trial1	3	1	noBlindfold	clockwise	practice	Free	1	0.5	0	8.795677	1.74693	-1.45324	-0.16136	1.25732711772921	0.305824	-6.555911	-0.864388
Trial1	3	1	noBlindfold	clockwise	practice	Free	1	0.5	0	8.815666	1.74848	-1.45326	-0.1652	1.25936235945384	0.202015	-6.517825	-0.731096
Trial1	3	1	noBlindfold	clockwise	practice	Free	1	0.5	0	8.83567	1.7497	-1.45327	-0.16814	1.26096047763954	0.080475	-6.547447	-0.783205
Trial1	3	1	noBlindfold	clockwise	practice	Free	1	0.5	0	8.855675	1.75053	-1.4533	-0.17194	1.26229499538256	-0.106323	-6.665938	-0.946223
Trial1	3	1	noBlindfold	clockwise	practice	Free	1	0.5	0	8.875664	1.75087	-1.45339	-0.17256	1.26271638978379	-0.465207	-6.805587	-0.735707
Trial1	3	1	noBlindfold	clockwise	practice	Free	1	0.5	0	8.895668	1.75068	-1.45341	-0.17263	1.26253784342038	-0.697693	-6.792892	-0.707326
Trial1	3	1	noBlindfold	clockwise	practice	Free	1	0.5	0	8.915672	1.75062	-1.45341	-0.17266	1.26248242619006	-1.035956	-6.8606	-0.646731
Trial1	3	1	noBlindfold	clockwise	practice	Free	1	0.5	0	8.935677	1.75055	-1.45342	-0.17269	1.26241721281414	-1.302019	-6.885991	-0.546191
Trial1	3	1	noBlindfold	clockwise	practice	Free	1	0.5	0	8.955666	1.75047	-1.45343	-0.17274	1.26234469742404	-1.556475	-6.974859	-0.455556
Trial1	3	1	noBlindfold	clockwise	practice	Free	1	0.5	0	8.97567	1.75028	-1.45363	-0.17277	1.26216057326063	-1.93074	-7.651947	-0.407735
Trial1	3	1	noBlindfold	clockwise	practice	Free	1	0.5	0	8.995674	1.75011	-1.4538	-0.1728	1.26199628600565	-2.135155	-8.003186	-0.307354
Trial1	3	1	noBlindfold	clockwise	practice	Free	1	0.5	0	9.015678	1.74983	-1.45398	-0.17286	1.26172724126159	-2.231037	-8.193617	-0.294913
Trial1	3	1	noBlindfold	clockwise	practice	Free	1	0.5	0	9.035667	1.74943	-1.45407	-0.17294	1.26134191517325	-2.286336	-8.193617	-0.332495
Trial1	3	1	noBlindfold	clockwise	practice	Free	1	0.5	0	9.055672	1.74886	-1.4541	-0.17312	1.26080206025479	-2.307726	-8.185154	-0.272408
Trial1	3	1	noBlindfold	clockwise	practice	Free	1	0.5	0	9.075676	1.74713	-1.4541	-0.17316	1.25909400512548	-2.298622	-8.257094	-0.102162
Trial1	3	1	noBlindfold	clockwise	practice	Free	1	0.5	0	9.095665	1.74593	-1.45411	-0.1732	1.25791084544232	-2.424712	-8.22324	-0.060726
Trial1	3	1	noBlindfold	clockwise	practice	Free	1	0.5	0	9.115669	1.74444	-1.45412	-0.17328	1.25644620585237	-2.501576	-8.278253	-0.114466
Trial1	3	1	noBlindfold	clockwise	practice	Free	1	0.5	0	9.135674	1.74264	-1.45414	-0.17343	1.25468409526887	-2.679664	-8.34173	-0.168304
Trial1	3	1	noBlindfold	clockwise	practice	Free	1	0.5	0	9.155678	1.74035	-1.45416	-0.1741	1.25250906440121	-2.75056	-8.34173	-0.305896
Trial1	3	1	noBlindfold	clockwise	practice	Free	1	0.5	0	9.175667	1.73395	-1.45418	-0.17453	1.24623154976421	-2.90131	-8.345962	-0.283647
Trial1	3	1	noBlindfold	clockwise	practice	Free	1	0.5	0	9.195671	1.72967	-1.45417	-0.17491	1.24204747588864	-2.930328	-8.286717	-0.131401
Trial1	3	1	noBlindfold	clockwise	practice	Free	1	0.5	0	9.215675	1.72484	-1.45414	-0.1753	1.2373208696559	-2.921345	-8.206313	-0.195377
Trial1	3	1	noBlindfold	clockwise	practice	Free	1	0.5	0	9.235664	1.71934	-1.4541	-0.17571	1.23193504752687	-2.943464	-8.117445	-0.143053
Trial1	3	1	noBlindfold	clockwise	practice	Free	1	0.5	0	9.255669	1.71314	-1.45407	-0.17666	1.22593533350548	-2.960185	-8.032809	-0.177617
Trial1	3	1	noBlindfold	clockwise	practice	Free	1	0.5	0	9.275673	1.69858	-1.45404	-0.17736	1.21163128196463	-2.994561	-8.087822	-0.311986
Trial1	3	1	noBlindfold	clockwise	practice	Free	1	0.5	0	9.295677	1.68996	-1.45405	-0.17813	1.2032186441771	-3.012049	-8.087822	-0.313959
Trial1	3	1	noBlindfold	clockwise	practice	Free	1	0.5	0	9.315666	1.68056	-1.45405	-0.17897	1.19404864253095	-3.022048	-8.134372	-0.241799
Trial1	3	1	noBlindfold	clockwise	practice	Free	1	0.5	0	9.33567	1.6707	-1.45406	-0.1799	1.18444192489699	-3.026344	-8.121677	-0.303906
Trial1	3	1	noBlindfold	clockwise	practice	Free	1	0.5	0	9.355675	1.66011	-1.45406	-0.18244	1.17436772667663	-3.064353	-8.121677	-0.453363
Trial1	3	1	noBlindfold	clockwise	practice	Free	1	0.5	0	9.375664	1.63641	-1.45406	-0.18395	1.15120166912546	-3.094686	-8.053968	-0.449216
Trial1	3	1	noBlindfold	clockwise	practice	Free	1	0.5	0	9.395668	1.6236	-1.45403	-0.18551	1.13881119235015	-3.129287	-8.028577	-0.263352
Trial1	3	1	noBlindfold	clockwise	practice	Free	1	0.5	0	9.415672	1.61001	-1.454	-0.18714	1.12567462992087	-3.092979	-7.956637	-0.246917
Trial1	3	1	noBlindfold	clockwise	practice	Free	1	0.5	0	9.435677	1.59521	-1.45397	-0.18877	1.11135905968529	-2.989491	-7.872001	-0.304855
Trial1	3	1	noBlindfold	clockwise	practice	Free	1	0.5	0	9.455666	1.58016	-1.45393	-0.1921	1.0971088463285	-2.946973	-7.816987	-0.330455
Trial1	3	1	noBlindfold	clockwise	practice	Free	1	0.5	0	9.47567	1.54819	-1.45389	-0.19374	1.06594439677876	-2.871373	-7.774669	-0.160535
Trial1	3	1	noBlindfold	clockwise	practice	Free	1	0.5	0	9.495674	1.5308	-1.45389	-0.19533	1.04914366094385	-2.905558	-7.838146	-0.130683
Trial1	3	1	noBlindfold	clockwise	practice	Free	1	0.5	0	9.515678	1.51232	-1.45392	-0.1969	1.03129116880357	-2.815468	-7.922782	-0.244249
Trial1	3	1	noBlindfold	clockwise	practice	Free	1	0.5	0	9.535667	1.49496	-1.45394	-0.19846	1.01455995925659	-2.825945	-7.884696	-0.195433
Trial1	3	1	noBlindfold	clockwise	practice	Free	1	0.5	0	9.555672	1.47661	-1.45393	-0.20129	0.997138232114929	-2.805254	-7.838146	-0.056155
Trial1	3	1	noBlindfold	clockwise	practice	Free	1	0.5	0	9.575676	1.43808	-1.45388	-0.20245	0.959677147615233	-2.678295	-7.740815	0.011826
Trial1	3	1	noBlindfold	clockwise	practice	Free	1	0.5	0	9.595665	1.41857	-1.45386	-0.20347	0.940835245377576	-2.685721	-7.668874	0.053076
Trial1	3	1	noBlindfold	clockwise	practice	Free	1	0.5	0	9.615669	1.39875	-1.45384	-0.20443	0.921706619649664	-2.625337	-7.711192	-0.033297
Trial1	3	1	noBlindfold	clockwise	practice	Free	1	0.5	0	9.635674	1.37862	-1.45386	-0.2053	0.902286559993865	-2.719084	-7.795828	-0.032541
Trial1	3	1	noBlindfold	clockwise	practice	Free	1	0.5	0	9.655678	1.35754	-1.45388	-0.2069	0.882146519235261	-2.713028	-7.736583	0.0080508
Trial1	3	1	noBlindfold	clockwise	practice	Free	1	0.5	0	9.675667	1.31497	-1.45388	-0.20766	0.841010582002005	-2.570413	-7.75351	-0.035208
Trial1	3	1	noBlindfold	clockwise	practice	Free	1	0.5	0	9.695671	1.29365	-1.45387	-0.20835	0.8205424425775	-2.478699	-7.626556	0.031344
Trial1	3	1	noBlindfold	clockwise	practice	Free	1	0.5	0	9.715675	1.27153	-1.45384	-0.20885	0.799297646400163	-2.488681	-7.685801	0.11128
Trial1	3	1	noBlindfold	clockwise	practice	Free	1	0.5	0	9.735664	1.24996	-1.45384	-0.20928	0.778612889646798	-2.412048	-7.622324	0.039627
Trial1	3	1	noBlindfold	clockwise	practice	Free	1	0.5	0	9.755669	1.22833	-1.45382	-0.21029	0.758080793960381	-2.403454	-7.596934	-0.105926
Trial1	3	1	noBlindfold	clockwise	practice	Free	1	0.5	0	9.775673	1.18493	-1.45381	-0.21096	0.716682064455302	-2.26364	-7.550384	-0.218147
Trial1	3	1	noBlindfold	clockwise	practice	Free	1	0.5	0	9.795677	1.16259	-1.45378	-0.21181	0.695621321587079	-2.200625	-7.584238	-0.275946
Trial1	3	1	noBlindfold	clockwise	practice	Free	1	0.5	0	9.815666	1.14103	-1.45376	-0.21291	0.675462859695865	-2.045634	-7.410734	-0.34268
Trial1	3	1	noBlindfold	clockwise	practice	Free	1	0.5	0	9.83567	1.11904	-1.45371	-0.21423	0.655061088921469	-1.859589	-7.292244	-0.376565
Trial1	3	1	noBlindfold	clockwise	practice	Free	1	0.5	0	9.855675	1.09803	-1.45365	-0.21752	0.636360586562713	-1.73446	-7.21184	-0.430028
Trial1	3	1	noBlindfold	clockwise	practice	Free	1	0.5	0	9.875664	1.05659	-1.45358	-0.21928	0.598227463915572	-1.882067	-7.216072	-0.2505
Trial1	3	1	noBlindfold	clockwise	practice	Free	1	0.5	0	9.895668	1.03667	-1.45361	-0.22117	0.580457430605907	-1.898294	-7.300708	-0.318983
Trial1	3	1	noBlindfold	clockwise	practice	Free	1	0.5	0	9.915672	1.01642	-1.45363	-0.22306	0.56253479204969	-1.98115	-7.207608	-0.266666
Trial1	3	1	noBlindfold	clockwise	practice	Free	1	0.5	0	9.935677	0.99697	-1.45361	-0.22493	0.545502225907659	-2.033677	-7.173754	-0.235942
Trial1	3	1	noBlindfold	clockwise	practice	Free	1	0.5	0	9.955666	0.9776599	-1.45359	-0.22854	0.529518226387429	-2.057167	-7.144131	-0.133339
Trial1	3	1	noBlindfold	clockwise	practice	Free	1	0.5	0	9.97567	0.93879	-1.45355	-0.23029	0.495550314669651	-2.025986	-7.059495	-0.163058
Trial1	3	1	noBlindfold	clockwise	practice	Free	1	0.5	0	9.995674	0.9198	-1.45353	-0.23214	0.479709340148205	-2.00343	-7.017177	-0.286018
Trial1	3	1	noBlindfold	clockwise	practice	Free	1	0.5	0	10.01568	0.90033	-1.45351	-0.23402	0.463712704701722	-2.004294	-6.945236	-0.309954
Trial1	3	1	noBlindfold	clockwise	practice	Free	1	0.5	0	10.03567	0.88152	-1.45348	-0.23599	0.448607591786701	-2.00813	-6.864832	-0.282995
Trial1	3	1	noBlindfold	clockwise	practice	Free	1	0.5	0	10.05567	0.86279	-1.45345	-0.24002	0.435001355720444	-1.984183	-6.775964	-0.239438
Trial1	3	1	noBlindfold	clockwise	practice	Free	1	0.5	0	10.07568	0.82567	-1.45333	-0.24227	0.405901106280366	-1.820868	-6.513593	-0.306425
Trial1	3	1	noBlindfold	clockwise	practice	Free	1	0.5	0	10.09566	0.80678	-1.45326	-0.24435	0.392200050519708	-1.804077	-6.382407	-0.245344
Trial1	3	1	noBlindfold	clockwise	practice	Free	1	0.5	0	10.11567	0.78854	-1.4532	-0.24649	0.379489994344403	-1.885518	-6.31893	-0.13924
Trial1	3	1	noBlindfold	clockwise	practice	Free	1	0.5	0	10.13567	0.77035	-1.45316	-0.24847	0.367187266461086	-1.959363	-6.242758	-0.125656
Trial1	3	1	noBlindfold	clockwise	practice	Free	1	0.5	0	10.15568	0.75156	-1.45313	-0.25222	0.356226586184455	-2.110293	-6.268148	-0.126456
Trial1	3	1	noBlindfold	clockwise	practice	Free	1	0.5	0	10.17567	0.71401	-1.4531	-0.25394	0.33209305443493	-2.124924	-6.162353	-0.078932
Trial1	3	1	noBlindfold	clockwise	practice	Free	1	0.5	0	10.19567	0.69519	-1.45308	-0.2556	0.321606095166427	-2.1215	-6.124267	-0.111138
Trial1	3	1	noBlindfold	clockwise	practice	Free	1	0.5	0	10.21568	0.67618	-1.45305	-0.25732	0.311854084156154	-2.034303	-6.026936	-0.16776
Trial1	3	1	noBlindfold	clockwise	practice	Free	1	0.5	0	10.23566	0.65702	-1.45302	-0.25903	0.302905603637812	-1.942839	-5.984618	-0.228628
Trial1	3	1	noBlindfold	clockwise	practice	Free	1	0.5	0	10.25567	0.63717	-1.453	-0.26277	0.296418091360611	-1.933858	-5.971922	-0.234411
Trial1	3	1	noBlindfold	clockwise	practice	Free	1	0.5	0	10.27567	0.59786	-1.45297	-0.26489	0.282388554193516	-1.926553	-5.908445	-0.361649
Trial1	3	1	noBlindfold	clockwise	practice	Free	1	0.5	0	10.29568	0.57783	-1.45297	-0.26717	0.27827563097867	-1.881481	-5.946532	-0.444523
Trial1	3	1	noBlindfold	clockwise	practice	Free	1	0.5	0	10.31567	0.55837	-1.45298	-0.26971	0.275953877766132	-1.82804	-5.959227	-0.531659
Trial1	3	1	noBlindfold	clockwise	practice	Free	1	0.5	0	10.33567	0.53893	-1.45298	-0.27249	0.27525686559838	-1.818452	-5.993081	-0.507942
Trial1	3	1	noBlindfold	clockwise	practice	Free	1	0.5	0	10.35567	0.51952	-1.45299	-0.27823	0.278913880075097	-1.785323	-5.971922	-0.405991
Trial1	3	1	noBlindfold	clockwise	practice	Free	1	0.5	0	10.37566	0.48081	-1.45295	-0.28104	0.281694418527844	-1.832264	-5.840737	-0.132289
Trial1	3	1	noBlindfold	clockwise	practice	Free	1	0.5	0	10.39567	0.4609	-1.45292	-0.28365	0.286332186550971	-1.816411	-5.747637	-0.123706
Trial1	3	1	noBlindfold	clockwise	practice	Free	1	0.5	0	10.41567	0.44159	-1.45287	-0.2863	0.292197574088084	-1.8049	-5.663001	-0.16819
Trial1	3	1	noBlindfold	clockwise	practice	Free	1	0.5	0	10.43568	0.42225	-1.45284	-0.28888	0.29916000910609	-1.766432	-5.658769	-0.240613
Trial1	3	1	noBlindfold	clockwise	practice	Free	1	0.5	0	10.45567	0.40231	-1.45283	-0.29415	0.309947661516843	-1.768787	-5.709551	-0.277615
Trial1	3	1	noBlindfold	clockwise	practice	Free	1	0.5	0	10.47567	0.36313	-1.45287	-0.29682	0.326857001552528	-1.669808	-5.734942	-0.242783
Trial1	3	1	noBlindfold	clockwise	practice	Free	1	0.5	0	10.49567	0.34343	-1.45287	-0.29933	0.33780557657842	-1.627635	-5.764564	-0.253374
Trial1	3	1	noBlindfold	clockwise	practice	Free	1	0.5	0	10.51568	0.32504	-1.45286	-0.30196	0.348985449638913	-1.558678	-5.722246	-0.287389
Trial1	3	1	noBlindfold	clockwise	practice	Free	1	0.5	0	10.53567	0.30624	-1.45285	-0.30469	0.361080238619814	-1.601774	-5.68416	-0.284807
Trial1	3	1	noBlindfold	clockwise	practice	Free	1	0.5	0	10.55567	0.28705	-1.45285	-0.30992	0.376029380126141	-1.596743	-5.726478	-0.220344
Trial1	3	1	noBlindfold	clockwise	practice	Free	1	0.5	0	10.57568	0.25035	-1.45284	-0.3125	0.399976715899653	-1.490113	-5.663001	-0.151884
Trial1	3	1	noBlindfold	clockwise	practice	Free	1	0.5	0	10.59566	0.23177	-1.45283	-0.31532	0.413973487076263	-1.487211	-5.582597	-0.121858
Trial1	3	1	noBlindfold	clockwise	practice	Free	1	0.5	0	10.61567	0.21076	-1.45281	-0.31722	0.429288164245419	-1.417682	-5.599524	-0.051242
Trial1	3	1	noBlindfold	clockwise	practice	Free	1	0.5	0	10.63567	0.19587	-1.45279	-0.3194	0.441034464091476	-1.463961	-5.557206	-0.06145
Trial1	3	1	noBlindfold	clockwise	practice	Free	1	0.5	0	10.65568	0.17806	-1.45278	-0.32318	0.456169565707615	-1.345017	-5.633378	-0.080151
Trial1	3	1	noBlindfold	clockwise	practice	Free	1	0.5	0	10.67567	0.14445	-1.45279	-0.32483	0.481591447448487	-1.250049	-5.578365	0.026135
Trial1	3	1	noBlindfold	clockwise	practice	Free	1	0.5	0	10.69567	0.12821	-1.45278	-0.32632	0.494684278683675	-1.224215	-5.612219	0.0043726
Trial1	3	1	noBlindfold	clockwise	practice	Free	1	0.5	0	10.71568	0.11238	-1.45279	-0.32771	0.507585546001509	-1.207275	-5.569901	0.0077014
Trial1	3	1	noBlindfold	clockwise	practice	Free	1	0.5	0	10.73566	0.096551	-1.4528	-0.32893	0.520543978359309	-1.12737	-5.663001	0.049746
Trial1	3	1	noBlindfold	clockwise	practice	Free	1	0.5	0	10.75567	0.081703	-1.45283	-0.33079	0.533286408447033	-1.114555	-5.688392	0.052521
Trial1	3	1	noBlindfold	clockwise	practice	Free	1	0.5	0	10.77567	0.05331	-1.45287	-0.33147	0.556241247954847	-0.953744	-5.756101	0.092252
Trial1	3	1	noBlindfold	clockwise	practice	Free	1	0.5	0	10.79568	0.040653	-1.45288	-0.33203	0.566783546171218	-1.004262	-5.781491	0.076893
Trial1	3	1	noBlindfold	clockwise	practice	Free	1	0.5	0	10.81567	0.027873	-1.4529	-0.33254	0.57748312614888	-1.003836	-5.8492	-0.0058429
Trial1	3	1	noBlindfold	clockwise	practice	Free	1	0.5	0	10.83567	0.016126	-1.45292	-0.33299	0.587380950130802	-0.974217	-5.866127	-0.029384
Trial1	3	1	noBlindfold	clockwise	practice	Free	1	0.5	0	10.85567	0.0046982	-1.45294	-0.33368	0.597215369891623	-1.008096	-5.916909	0.018852
Trial1	3	1	noBlindfold	clockwise	practice	Free	1	0.5	0	10.87566	-0.015463	-1.45298	-0.33392	0.614169905044399	-0.885271	-6.010009	0.034077
Trial1	3	1	noBlindfold	clockwise	practice	Free	1	0.5	0	10.89567	-0.024729	-1.453	-0.33412	0.622074498704362	-0.860183	-6.005777	-0.036715
Trial1	3	1	noBlindfold	clockwise	practice	Free	1	0.5	0	10.91567	-0.032953	-1.45301	-0.33431	0.629128027307659	-0.817781	-6.086181	-0.03169
Trial1	3	1	noBlindfold	clockwise	practice	Free	1	0.5	0	10.93568	-0.040614	-1.45304	-0.33445	0.635704574000178	-0.826107	-6.115804	0.0073283
Trial1	3	1	noBlindfold	clockwise	practice	Free	1	0.5	0	10.95567	-0.047268	-1.45306	-0.33457	0.641435379432477	-0.834528	-6.166585	0.01244
Trial1	3	1	noBlindfold	clockwise	practice	Free	1	0.5	0	10.97567	-0.058432	-1.45309	-0.33452	0.650960778231376	-0.81684	-6.15389	0.089751
Trial1	3	1	noBlindfold	clockwise	practice	Free	1	0.5	0	10.99567	-0.062771	-1.45308	-0.33441	0.654630624379843	-0.782934	-6.15389	0.08984
Trial1	3	1	noBlindfold	clockwise	practice	Free	1	0.5	0	11.01568	-0.066351	-1.45308	-0.33422	0.657614220367329	-0.765418	-6.196208	0.140771
Trial1	3	1	noBlindfold	clockwise	practice	Free	1	0.5	0	11.03567	-0.069262	-1.45309	-0.33397	0.659996356098556	-0.840501	-6.179281	0.234923
Trial1	3	1	noBlindfold	clockwise	practice	Free	1	0.5	0	11.05567	-0.071432	-1.45309	-0.33349	0.661626875414801	-0.861258	-6.191976	0.264946
Trial1	3	1	noBlindfold	clockwise	practice	Free	1	0.5	0	11.07568	-0.073664	-1.45309	-0.33342	0.663520375982777	-0.822682	-6.187744	0.302606
Trial1	3	1	noBlindfold	clockwise	practice	Free	1	0.5	0	11.09566	-0.073866	-1.45309	-0.33341	0.663690012795254	-0.818405	-6.175049	0.306704
Trial1	3	1	noBlindfold	clockwise	practice	Free	1	0.5	0	11.11567	-0.073909	-1.45309	-0.33339	0.663717131163424	-0.767582	-6.196208	0.310255
Trial1	3	1	noBlindfold	clockwise	practice	Free	1	0.5	0	11.13567	-0.073948	-1.45309	-0.33338	0.663745821580355	-0.692251	-6.204671	0.246016
Trial1	3	1	noBlindfold	clockwise	practice	Free	1	0.5	0	11.15568	-0.073983	-1.4531	-0.33336	0.663766045725478	-0.633696	-6.221599	0.177369
Trial1	3	1	noBlindfold	clockwise	practice	Free	1	0.5	0	11.17567	-0.074048	-1.45314	-0.33336	0.663822253445852	-0.600678	-6.323162	0.104963
Trial1	3	1	noBlindfold	clockwise	practice	Free	1	0.5	0	11.19567	-0.074081	-1.45317	-0.33336	0.663850796036625	-0.639987	-6.357016	-0.00039984
Trial1	3	1	noBlindfold	clockwise	practice	Free	1	0.5	0	11.21568	-0.074115	-1.45318	-0.33336	0.663880195982057	-0.622963	-6.395102	0.0078706
Trial1	3	1	noBlindfold	clockwise	practice	Free	1	0.5	0	11.23566	-0.074147	-1.45318	-0.33335	0.663902856596122	-0.605351	-6.348553	0.066906
Trial1	3	1	noBlindfold	clockwise	practice	Free	1	0.5	0	11.25567	-0.074179	-1.45318	-0.33335	0.663930530784933	-0.630201	-6.352784	0.113721
Trial1	3	1	noBlindfold	clockwise	practice	Free	1	0.5	0	11.27567	-0.074247	-1.45317	-0.33334	0.663984313359154	-0.639252	-6.369712	0.063013
Trial1	3	1	noBlindfold	clockwise	practice	Free	1	0.5	0	11.29568	-0.074282	-1.45319	-0.33334	0.664014579352345	-0.660214	-6.428957	0.080166
Trial1	3	1	noBlindfold	clockwise	practice	Free	1	0.5	0	11.31567	-0.074318	-1.45321	-0.33334	0.664045715728174	-0.656325	-6.462811	0.05049
Trial1	3	1	noBlindfold	clockwise	practice	Free	1	0.5	0	11.33567	-0.074351	-1.45321	-0.33334	0.664074255690101	-0.63989	-6.445884	0.029183
Trial1	3	1	noBlindfold	clockwise	practice	Free	1	0.5	0	11.35567	-0.074386	-1.45322	-0.33334	0.664104529508365	-0.648402	-6.496666	0.0038377
Trial2	2	1	noBlindfold	clockwise	practice	Guided	1	0.5	-0.25	0	0.44433	-1.45384	-1.05123	0.803161619445508	-0.679406	-7.964696	-2.355264
Trial2	2	1	noBlindfold	clockwise	practice	Guided	1	0.5	-0.25	0.01779175	0.44433	-1.45383	-1.05122	0.803151629948919	-0.713459	-8.028173	-2.370068
Trial2	2	1	noBlindfold	clockwise	practice	Guided	1	0.5	-0.25	0.03779602	0.44432	-1.45383	-1.05122	0.803152324096602	-0.820847	-7.998551	-2.398125
Trial2	2	1	noBlindfold	clockwise	practice	Guided	1	0.5	-0.25	0.05778503	0.44426	-1.4539	-1.05121	0.80314661487319	-0.879995	-7.947769	-2.401851
Trial2	2	1	noBlindfold	clockwise	practice	Guided	1	0.5	-0.25	0.07778931	0.44422	-1.45392	-1.05122	0.803159262058027	-0.930143	-8.032405	-2.408741
Trial2	2	1	noBlindfold	clockwise	practice	Guided	1	0.5	-0.25	0.09779358	0.44418	-1.45394	-1.05122	0.803162040711115	-0.905847	-8.049332	-2.462837
Trial2	2	1	noBlindfold	clockwise	practice	Guided	1	0.5	-0.25	0.1177826	0.44414	-1.45395	-1.05122	0.803164823418931	-0.922494	-8.036637	-2.468119
Trial2	2	1	noBlindfold	clockwise	practice	Guided	1	0.5	-0.25	0.1377869	0.44411	-1.45397	-1.05123	0.803176898466628	-0.869639	-8.066259	-2.566548
Trial2	2	1	noBlindfold	clockwise	practice	Guided	1	0.5	-0.25	0.1577911	0.44404	-1.45401	-1.05124	0.803191762173784	-0.817647	-8.188982	-2.584459
Trial2	2	1	noBlindfold	clockwise	practice	Guided	1	0.5	-0.25	0.1777954	0.444	-1.45403	-1.05124	0.803194549677758	-0.901604	-8.167823	-2.59823
Trial2	2	1	noBlindfold	clockwise	practice	Guided	1	0.5	-0.25	0.1977844	0.44396	-1.45404	-1.05125	0.803207328341352	-0.931989	-8.18475	-2.587417
Trial2	2	1	noBlindfold	clockwise	practice	Guided	1	0.5	-0.25	0.2177887	0.44393	-1.45405	-1.05125	0.803209422770458	-0.934942	-8.125505	-2.511388
Trial2	2	1	noBlindfold	clockwise	practice	Guided	1	0.5	-0.25	0.237793	0.44389	-1.45405	-1.05125	0.803212217772343	-0.96268	-8.108577	-2.50454
Trial2	2	1	noBlindfold	clockwise	practice	Guided	1	0.5	-0.25	0.257782	0.44382	-1.45406	-1.05126	0.803227098167999	-0.995694	-8.188982	-2.587157
Trial2	2	1	noBlindfold	clockwise	practice	Guided	1	0.5	-0.25	0.2777863	0.44378	-1.45406	-1.05127	0.803239885526265	-1.032624	-8.218604	-2.67428
Trial2	2	1	noBlindfold	clockwise	practice	Guided	1	0.5	-0.25	0.2977905	0.44373	-1.45408	-1.05128	0.803253376212596	-1.05633	-8.290545	-2.769059
Trial2	2	1	noBlindfold	clockwise	practice	Guided	1	0.5	-0.25	0.3177948	0.44369	-1.4541	-1.05129	0.803266167883458	-1.139986	-8.370949	-2.854887
Trial2	2	1	noBlindfold	clockwise	practice	Guided	1	0.5	-0.25	0.3377838	0.44364	-1.45412	-1.05134	0.803319498590461	-1.181409	-8.421731	-2.93805
Trial2	2	1	noBlindfold	clockwise	practice	Guided	1	0.5	-0.25	0.3577881	0.44353	-1.45417	-1.05136	0.803347201204273	-1.315438	-8.569844	-3.166964
Trial2	2	1	noBlindfold	clockwise	practice	Guided	1	0.5	-0.25	0.3777924	0.44347	-1.4542	-1.05139	0.803381388851452	-1.378748	-8.599466	-3.306626
Trial2	2	1	noBlindfold	clockwise	practice	Guided	1	0.5	-0.25	0.3977966	0.44341	-1.45424	-1.05143	0.803425448348227	-1.458687	-8.692566	-3.451576
Trial2	2	1	noBlindfold	clockwise	practice	Guided	1	0.5	-0.25	0.4177856	0.44334	-1.45428	-1.05147	0.803470217979806	-1.631807	-8.895692	-3.630078
Trial2	2	1	noBlindfold	clockwise	practice	Guided	1	0.5	-0.25	0.4377899	0.44326	-1.45434	-1.05157	0.803575748561912	-1.698785	-9.048037	-3.882192
Trial2	2	1	noBlindfold	clockwise	practice	Guided	1	0.5	-0.25	0.4577942	0.44309	-1.45448	-1.05162	0.80363759279891	-1.923135	-9.217309	-4.159157
Trial2	2	1	noBlindfold	clockwise	practice	Guided	1	0.5	-0.25	0.4777832	0.443	-1.45452	-1.05167	0.803693913233962	-2.086827	-9.251163	-4.254225
Trial2	2	1	noBlindfold	clockwise	practice	Guided	1	0.5	-0.25	0.4977875	0.4429	-1.45456	-1.05172	0.803750835333491	-2.286171	-9.323104	-4.321849
Trial2	2	1	noBlindfold	clockwise	practice	Guided	1	0.5	-0.25	0.5177917	0.44279	-1.4546	-1.05178	0.80381846553567	-2.396769	-9.40774	-4.528017
Trial2	2	1	noBlindfold	clockwise	practice	Guided	1	0.5	-0.25	0.537796	0.44267	-1.45464	-1.05194	0.803986589841732	-2.580236	-9.466985	-4.704908
Trial2	2	1	noBlindfold	clockwise	practice	Guided	1	0.5	-0.25	0.557785	0.44221	-1.45472	-1.05203	0.804109411131188	-2.8673	-9.45429	-4.731172
Trial2	2	1	noBlindfold	clockwise	practice	Guided	1	0.5	-0.25	0.5777893	0.44181	-1.45472	-1.05213	0.80423789129454	-2.98298	-9.424667	-4.717014
Trial2	2	1	noBlindfold	clockwise	practice	Guided	1	0.5	-0.25	0.5977936	0.44119	-1.45471	-1.05222	0.804372751276015	-3.098849	-9.344263	-4.77055
Trial2	2	1	noBlindfold	clockwise	practice	Guided	1	0.5	-0.25	0.6177826	0.44033	-1.4547	-1.05232	0.804535829307495	-3.199666	-9.386581	-4.874079
Trial2	2	1	noBlindfold	clockwise	practice	Guided	1	0.5	-0.25	0.6377869	0.43911	-1.4547	-1.0525	0.80480672196061	-3.316345	-9.433131	-4.982102
Trial2	2	1	noBlindfold	clockwise	practice	Guided	1	0.5	-0.25	0.6577911	0.43547	-1.45476	-1.05257	0.805160046473363	-3.540249	-9.623562	-5.248115
Trial2	2	1	noBlindfold	clockwise	practice	Guided	1	0.5	-0.25	0.6777954	0.43295	-1.45481	-1.05262	0.805415707831844	-3.621214	-9.687039	-5.344805
Trial2	2	1	noBlindfold	clockwise	practice	Guided	1	0.5	-0.25	0.6977844	0.42989	-1.45484	-1.05265	0.805706145708583	-3.688648	-9.71243	-5.321531
Trial2	2	1	noBlindfold	clockwise	practice	Guided	1	0.5	-0.25	0.7177887	0.42624	-1.45486	-1.05267	0.806051902860524	-3.727577	-9.758979	-5.359617
Trial2	2	1	noBlindfold	clockwise	practice	Guided	1	0.5	-0.25	0.737793	0.42189	-1.45487	-1.05273	0.806521276277533	-3.716775	-9.78437	-5.385908
Trial2	2	1	noBlindfold	clockwise	practice	Guided	1	0.5	-0.25	0.757782	0.41175	-1.45494	-1.05277	0.807606192364034	-3.785484	-9.936715	-5.591377
Trial2	2	1	noBlindfold	clockwise	practice	Guided	1	0.5	-0.25	0.7777863	0.40589	-1.45497	-1.0528	0.808297242726285	-3.814686	-9.974801	-5.602066
Trial2	2	1	noBlindfold	clockwise	practice	Guided	1	0.5	-0.25	0.7977905	0.3993	-1.455	-1.05283	0.809120798358875	-3.794564	-10.01712	-5.677315
Trial2	2	1	noBlindfold	clockwise	practice	Guided	1	0.5	-0.25	0.8177948	0.39216	-1.45501	-1.05286	0.810070169930262	-3.819192	-10.05944	-5.720905
Trial2	2	1	noBlindfold	clockwise	practice	Guided	1	0.5	-0.25	0.8377838	0.38472	-1.45502	-1.05294	0.811173310857233	-3.741788	-10.07213	-5.856212
Trial2	2	1	noBlindfold	clockwise	practice	Guided	1	0.5	-0.25	0.8577881	0.36857	-1.45506	-1.05294	0.813625527123931	-3.681424	-10.12715	-5.890118
Trial2	2	1	noBlindfold	clockwise	practice	Guided	1	0.5	-0.25	0.8777924	0.35969	-1.45507	-1.05293	0.815097217475185	-3.68546	-10.1737	-5.872453
Trial2	2	1	noBlindfold	clockwise	practice	Guided	1	0.5	-0.25	0.8977966	0.35102	-1.45508	-1.05289	0.816594947061912	-3.689213	-10.1483	-5.770139
Trial2	2	1	noBlindfold	clockwise	practice	Guided	1	0.5	-0.25	0.9177856	0.34145	-1.45507	-1.05288	0.818385284174979	-3.718356	-10.12715	-5.753258
Trial2	2	1	noBlindfold	clockwise	practice	Guided	1	0.5	-0.25	0.9377899	0.3318	-1.45507	-1.05288	0.820309464820108	-3.758912	-10.161	-5.791931
Trial2	2	1	noBlindfold	clockwise	practice	Guided	1	0.5	-0.25	0.9577942	0.31063	-1.45509	-1.05284	0.824871539060449	-3.814736	-10.17793	-5.680433
Trial2	2	1	noBlindfold	clockwise	practice	Guided	1	0.5	-0.25	0.9777832	0.30001	-1.45509	-1.05281	0.827345160720858	-3.793323	-10.20755	-5.592585
Trial2	2	1	noBlindfold	clockwise	practice	Guided	1	0.5	-0.25	0.9977875	0.28826	-1.45509	-1.05277	0.83022498449453	-3.805614	-10.17793	-5.518402
Trial2	2	1	noBlindfold	clockwise	practice	Guided	1	0.5	-0.25	1.017792	0.27607	-1.4551	-1.05273	0.833378690019542	-3.792727	-10.19485	-5.438808
Trial2	2	1	noBlindfold	clockwise	practice	Guided	1	0.5	-0.25	1.037796	0.26383	-1.4551	-1.05264	0.836664313444586	-3.776501	-10.20755	-5.329457
Trial2	2	1	noBlindfold	clockwise	practice	Guided	1	0.5	-0.25	1.057785	0.23777	-1.45511	-1.05263	0.844381189965667	-3.776918	-10.22448	-5.259714
Trial2	2	1	noBlindfold	clockwise	practice	Guided	1	0.5	-0.25	1.077789	0.22355	-1.45512	-1.05263	0.848904960083682	-3.749121	-10.28795	-5.27561
Trial2	2	1	noBlindfold	clockwise	practice	Guided	1	0.5	-0.25	1.097794	0.21023	-1.45513	-1.05261	0.853316671301984	-3.638705	-10.33027	-5.193326
Trial2	2	1	noBlindfold	clockwise	practice	Guided	1	0.5	-0.25	1.117783	0.19577	-1.45515	-1.05256	0.858288065872167	-3.596552	-10.37682	-5.095667
Trial2	2	1	noBlindfold	clockwise	practice	Guided	1	0.5	-0.25	1.137787	0.18234	-1.45517	-1.05251	0.863093398932836	-3.671584	-10.35566	-5.030819
Trial2	2	1	noBlindfold	clockwise	practice	Guided	1	0.5	-0.25	1.157791	0.15251	-1.45518	-1.0525	0.874503038210267	-3.625153	-10.41914	-5.026378
Trial2	2	1	noBlindfold	clockwise	practice	Guided	1	0.5	-0.25	1.177795	0.13699	-1.4552	-1.05245	0.88073966827405	-3.600562	-10.4276	-4.890649
Trial2	2	1	noBlindfold	clockwise	practice	Guided	1	0.5	-0.25	1.197784	0.12168	-1.4552	-1.05238	0.88709617689265	-3.648039	-10.40644	-4.697095
Trial2	2	1	noBlindfold	clockwise	practice	Guided	1	0.5	-0.25	1.217789	0.10608	-1.4552	-1.0523	0.893788689730721	-3.55847	-10.36836	-4.581722
Trial2	2	1	noBlindfold	clockwise	practice	Guided	1	0.5	-0.25	1.237793	0.090176	-1.45518	-1.0522	0.900822116419506	-3.574668	-10.33027	-4.459661
Trial2	2	1	noBlindfold	clockwise	practice	Guided	1	0.5	-0.25	1.257782	0.056404	-1.45513	-1.05216	0.916645031932854	-3.66426	-10.21601	-4.311465
Trial2	2	1	noBlindfold	clockwise	practice	Guided	1	0.5	-0.25	1.277786	0.039568	-1.45512	-1.05212	0.924875166622388	-3.62424	-10.21601	-4.22618
Trial2	2	1	noBlindfold	clockwise	practice	Guided	1	0.5	-0.25	1.297791	0.021962	-1.45511	-1.05205	0.933704730102954	-3.62238	-10.20755	-4.081587
Trial2	2	1	noBlindfold	clockwise	practice	Guided	1	0.5	-0.25	1.317795	0.005159	-1.4551	-1.05197	0.942349990110446	-3.611103	-10.13138	-3.894908
Trial2	2	1	noBlindfold	clockwise	practice	Guided	1	0.5	-0.25	1.337784	-0.012405	-1.45508	-1.05188	0.951614639604742	-3.493562	-10.12291	-3.793206
Trial2	2	1	noBlindfold	clockwise	practice	Guided	1	0.5	-0.25	1.357788	-0.048693	-1.45507	-1.0519	0.97165202950737	-3.340143	-10.22025	-3.818812
Trial2	2	1	noBlindfold	clockwise	practice	Guided	1	0.5	-0.25	1.377792	-0.066723	-1.45511	-1.0519	0.981946338453399	-3.307822	-10.31334	-3.831898
Trial2	2	1	noBlindfold	clockwise	practice	Guided	1	0.5	-0.25	1.397797	-0.085325	-1.45514	-1.05191	0.992806665688108	-3.262692	-10.30488	-3.828398
Trial2	2	1	noBlindfold	clockwise	practice	Guided	1	0.5	-0.25	1.417786	-0.10339	-1.45516	-1.05189	1.00354725356616	-3.386405	-10.31758	-3.755289
Trial2	2	1	noBlindfold	clockwise	practice	Guided	1	0.5	-0.25	1.43779	-0.12203	-1.45516	-1.05184	1.01482452206171	-3.387052	-10.27949	-3.724424
Trial2	2	1	noBlindfold	clockwise	practice	Guided	1	0.5	-0.25	1.457794	-0.15828	-1.45514	-1.0518	1.03740822182312	-3.373676	-10.22025	-3.589206
Trial2	2	1	noBlindfold	clockwise	practice	Guided	1	0.5	-0.25	1.477783	-0.17649	-1.45511	-1.05174	1.0490117488279	-3.383825	-10.12715	-3.457719
Trial2	2	1	noBlindfold	clockwise	practice	Guided	1	0.5	-0.25	1.497787	-0.19481	-1.45508	-1.05168	1.06087308984491	-3.342297	-10.12715	-3.310426
Trial2	2	1	noBlindfold	clockwise	practice	Guided	1	0.5	-0.25	1.517792	-0.2138	-1.45505	-1.05167	1.07339896854269	-3.302207	-10.07636	-3.358171
Trial2	2	1	noBlindfold	clockwise	practice	Guided	1	0.5	-0.25	1.537796	-0.23288	-1.45505	-1.0517	1.08620254674439	-3.359423	-10.15254	-3.402876
Trial2	2	1	noBlindfold	clockwise	practice	Guided	1	0.5	-0.25	1.557785	-0.27004	-1.45508	-1.05169	1.11160624228628	-3.199282	-10.1737	-3.375119
Trial2	2	1	noBlindfold	clockwise	practice	Guided	1	0.5	-0.25	1.577789	-0.28862	-1.45508	-1.05168	1.12454980731322	-3.240195	-10.14407	-3.350351
Trial2	2	1	noBlindfold	clockwise	practice	Guided	1	0.5	-0.25	1.597794	-0.3051	-1.45508	-1.05168	1.13616760236602	-3.170089	-10.10176	-3.387183
Trial2	2	1	noBlindfold	clockwise	practice	Guided	1	0.5	-0.25	1.617783	-0.30581	-1.45507	-1.05162	1.13662852252953	-5.924698	-9.970569	-2.777384
Trial2	2	1	noBlindfold	clockwise	practice	Guided	1	0.5	-0.25	1.637787	-0.30494	-1.45506	-1.05146	1.1358990289042	-7.419247	-9.674343	-1.697679
Trial2	2	1	noBlindfold	clockwise	practice	Guided	1	0.5	-0.25	1.657791	-0.30455	-1.45493	-1.05121	1.13544626789526	-5.507672	-8.650248	-0.590575
Trial2	2	1	noBlindfold	clockwise	practice	Guided	1	0.5	-0.25	1.677795	-0.30402	-1.45469	-1.05103	1.1349437277129	-4.598477	-8.425962	-0.513878
Trial2	2	1	noBlindfold	clockwise	practice	Guided	1	0.5	-0.25	1.697784	-0.30347	-1.45453	-1.05102	1.13454711150911	-3.994546	-8.65448	-1.461124
Trial2	2	1	noBlindfold	clockwise	practice	Guided	1	0.5	-0.25	1.717789	-0.30323	-1.45452	-1.05103	1.13438423187736	-4.146847	-9.585476	-2.149253
Trial2	2	1	noBlindfold	clockwise	practice	Guided	1	0.5	-0.25	1.737793	-0.30314	-1.4546	-1.05107	1.13434870627672	-4.6047	-10.66035	-2.553139
Trial2	2	1	noBlindfold	clockwise	practice	Guided	1	0.5	-0.25	1.757782	-0.30303	-1.45504	-1.05107	1.13427080552523	-5.151756	-10.45723	-2.271284
Trial2	2	1	noBlindfold	clockwise	practice	Guided	1	0.5	-0.25	1.777786	-0.30299	-1.45504	-1.05106	1.13423552393045	-4.918001	-9.560085	-1.857773
Trial2	2	1	noBlindfold	clockwise	practice	Guided	1	0.5	-0.25	1.797791	-0.30295	-1.455	-1.05104	1.13419295989248	-4.689274	-9.081891	-1.660023
Trial2	2	1	noBlindfold	clockwise	practice	Guided	1	0.5	-0.25	1.817795	-0.30289	-1.45494	-1.05103	1.13414350111501	-4.544786	-9.124209	-1.66181
Trial2	2	1	noBlindfold	clockwise	practice	Guided	1	0.5	-0.25	1.837784	-0.30284	-1.45491	-1.05101	1.13409395421428	-4.673073	-9.352727	-1.660968
Trial2	2	1	noBlindfold	clockwise	practice	Guided	1	0.5	-0.25	1.857788	-0.3028	-1.45489	-1.05099	1.13405149634285	-5.527964	-9.729357	-1.463185
Trial2	2	1	noBlindfold	clockwise	practice	Guided	1	0.5	-0.25	1.877792	-0.3028	-1.45489	-1.05097	1.13403743527913	-5.776632	-9.547389	-1.236514
Trial2	2	1	noBlindfold	clockwise	practice	Guided	1	0.5	-0.25	1.897797	-0.30281	-1.45488	-1.05095	1.13403037904967	-5.909987	-9.310409	-1.086839
Trial2	2	1	noBlindfold	clockwise	practice	Guided	1	0.5	-0.25	1.917786	-0.30282	-1.45486	-1.05091	1.13400915756627	-5.911989	-9.043805	-0.836849
Trial2	2	1	noBlindfold	clockwise	practice	Guided	1	0.5	-0.25	1.93779	-0.30283	-1.45482	-1.0508	1.13393853948231	-5.919192	-8.959169	-0.510343
Trial2	2	1	noBlindfold	clockwise	practice	Guided	1	0.5	-0.25	1.957794	-0.30285	-1.45473	-1.05073	1.13390328170318	-6.050396	-9.035342	0.256022
Trial2	2	1	noBlindfold	clockwise	practice	Guided	1	0.5	-0.25	1.977783	-0.30287	-1.45471	-1.05065	1.13386095661584	-6.222303	-9.174991	0.62089
Trial2	2	1	noBlindfold	clockwise	practice	Guided	1	0.5	-0.25	1.997787	-0.30289	-1.45469	-1.05055	1.13380449519632	-6.368723	-9.166527	1.059165
Trial2	2	1	noBlindfold	clockwise	practice	Guided	1	0.5	-0.25	2.017792	-0.30291	-1.45467	-1.05042	1.13372691510813	-6.483255	-8.988792	1.648594
Trial2	2	1	noBlindfold	clockwise	practice	Guided	1	0.5	-0.25	2.037796	-0.30295	-1.45462	-1.04937	1.13301419747426	-6.635483	-8.760275	2.544607
Trial2	2	1	noBlindfold	clockwise	practice	Guided	1	0.5	-0.25	2.057785	-0.30317	-1.45442	-1.04764	1.13195033332917	-7.13286	-8.557148	3.866241
Trial2	2	1	noBlindfold	clockwise	practice	Guided	1	0.5	-0.25	2.077789	-0.30338	-1.45433	-1.04463	1.12998069094774	-7.367699	-8.544453	4.427664
Trial2	2	1	noBlindfold	clockwise	practice	Guided	1	0.5	-0.25	2.097794	-0.30357	-1.45427	-1.04012	1.12694914343363	-7.536927	-8.451353	4.820835
Trial2	2	1	noBlindfold	clockwise	practice	Guided	1	0.5	-0.25	2.117783	-0.30371	-1.45422	-1.033	1.12206894893026	-7.658145	-8.383644	5.24603
Trial2	2	1	noBlindfold	clockwise	practice	Guided	1	0.5	-0.25	2.137787	-0.30381	-1.45419	-1.01298	1.10826394563378	-7.714328	-8.337095	5.409694
Trial2	2	1	noBlindfold	clockwise	practice	Guided	1	0.5	-0.25	2.157791	-0.30381	-1.45418	-0.99964	1.09912266299153	-7.391959	-8.527526	5.600149
Trial2	2	1	noBlindfold	clockwise	practice	Guided	1	0.5	-0.25	2.177795	-0.30374	-1.45423	-0.98408	1.08851796607367	-7.305463	-8.421731	5.630934
Trial2	2	1	noBlindfold	clockwise	practice	Guided	1	0.5	-0.25	2.197784	-0.30366	-1.45424	-0.96555	1.07604889036143	-7.11834	-8.629089	5.221895
Trial2	2	1	noBlindfold	clockwise	practice	Guided	1	0.5	-0.25	2.217789	-0.30356	-1.4543	-0.94718	1.06384616065328	-6.958049	-8.629089	4.732063
Trial2	2	1	noBlindfold	clockwise	practice	Guided	1	0.5	-0.25	2.237793	-0.30348	-1.45436	-0.90455	1.0363473513405	-6.735647	-8.806824	4.574951
Trial2	2	1	noBlindfold	clockwise	practice	Guided	1	0.5	-0.25	2.257782	-0.3033	-1.45444	-0.88311	1.02279969203846	-6.463625	-9.005719	4.304905
Trial2	2	1	noBlindfold	clockwise	practice	Guided	1	0.5	-0.25	2.277786	-0.30324	-1.45447	-0.86024	1.00875533996114	-6.491708	-9.035342	4.304342
Trial2	2	1	noBlindfold	clockwise	practice	Guided	1	0.5	-0.25	2.297791	-0.30322	-1.45448	-0.83702	0.994864227640618	-6.427191	-8.925315	3.641703
Trial2	2	1	noBlindfold	clockwise	practice	Guided	1	0.5	-0.25	2.317795	-0.3032	-1.45448	-0.81297	0.98084938643222	-6.377761	-9.07766	3.294087
Trial2	2	1	noBlindfold	clockwise	practice	Guided	1	0.5	-0.25	2.337784	-0.30318	-1.45454	-0.76434	0.953752462167501	-6.314134	-9.162296	3.494602
Trial2	2	1	noBlindfold	clockwise	practice	Guided	1	0.5	-0.25	2.357788	-0.30316	-1.4546	-0.74065	0.941171304931055	-6.350808	-9.090355	3.40937
Trial2	2	1	noBlindfold	clockwise	practice	Guided	1	0.5	-0.25	2.377792	-0.30315	-1.45458	-0.71735	0.929228684336838	-6.141918	-9.386581	2.862986
Trial2	2	1	noBlindfold	clockwise	practice	Guided	1	0.5	-0.25	2.397797	-0.3031	-1.45469	-0.69444	0.917876088462727	-6.003397	-9.729357	3.014376
Trial2	2	1	noBlindfold	clockwise	practice	Guided	1	0.5	-0.25	2.417786	-0.30304	-1.45479	-0.67107	0.906737649968162	-6.002235	-9.538926	3.218541
Trial2	2	1	noBlindfold	clockwise	practice	Guided	1	0.5	-0.25	2.43779	-0.303	-1.4548	-0.62622	0.886764077474371	-5.931585	-9.517767	3.364587
Trial2	2	1	noBlindfold	clockwise	practice	Guided	1	0.5	-0.25	2.457794	-0.30296	-1.45487	-0.60589	0.878295219457733	-5.920951	-9.987497	2.650034
Trial2	2	1	noBlindfold	clockwise	practice	Guided	1	0.5	-0.25	2.477783	-0.30295	-1.45494	-0.58538	0.870177252325214	-5.880944	-9.788602	2.869252
Trial2	2	1	noBlindfold	clockwise	practice	Guided	1	0.5	-0.25	2.497787	-0.30294	-1.45494	-0.56378	0.862073377365046	-5.945418	-9.733589	3.394093
Trial2	2	1	noBlindfold	clockwise	practice	Guided	1	0.5	-0.25	2.517792	-0.30296	-1.45489	-0.54449	0.855259681752682	-6.040015	-9.598171	2.802121
Trial2	2	1	noBlindfold	clockwise	practice	Guided	1	0.5	-0.25	2.537796	-0.30298	-1.45486	-0.50648	0.842946539836818	-5.93364	-9.94941	2.713307
Trial2	2	1	noBlindfold	clockwise	practice	Guided	1	0.5	-0.25	2.557785	-0.30298	-1.45494	-0.48747	0.8373582811357	-5.976367	-9.818225	3.055797
Trial2	2	1	noBlindfold	clockwise	practice	Guided	1	0.5	-0.25	2.577789	-0.30299	-1.45492	-0.46868	0.832234288560891	-5.989169	-9.682807	3.226732
Trial2	2	1	noBlindfold	clockwise	practice	Guided	1	0.5	-0.25	2.597794	-0.30302	-1.45487	-0.45075	0.827732856031996	-6.101709	-9.720893	3.092331
Trial2	2	1	noBlindfold	clockwise	practice	Guided	1	0.5	-0.25	2.617783	-0.30307	-1.45486	-0.43315	0.823690086774716	-6.301729	-9.856311	3.080931
Trial2	2	1	noBlindfold	clockwise	practice	Guided	1	0.5	-0.25	2.637787	-0.30313	-1.45491	-0.3974	0.816544276693444	-6.439351	-9.847847	3.356454
Trial2	2	1	noBlindfold	clockwise	practice	Guided	1	0.5	-0.25	2.657791	-0.30326	-1.45486	-0.37932	0.813603278181313	-6.632557	-9.678575	3.827216
Trial2	2	1	noBlindfold	clockwise	practice	Guided	1	0.5	-0.25	2.677795	-0.3033	-1.45482	-0.36023	0.810827679146042	-6.692807	-9.589707	3.968597
Trial2	2	1	noBlindfold	clockwise	practice	Guided	1	0.5	-0.25	2.697784	-0.30333	-1.45477	-0.34152	0.808526442464125	-6.656835	-9.581244	3.556978
Trial2	2	1	noBlindfold	clockwise	practice	Guided	1	0.5	-0.25	2.717789	-0.30333	-1.45476	-0.32223	0.806570685181395	-6.501793	-9.699734	3.42339
Trial2	2	1	noBlindfold	clockwise	practice	Guided	1	0.5	-0.25	2.737793	-0.30327	-1.45479	-0.28467	0.804017831332032	-6.375504	-9.653184	3.486023
Trial2	2	1	noBlindfold	clockwise	practice	Guided	1	0.5	-0.25	2.757782	-0.30316	-1.45479	-0.26572	0.803313838553745	-6.335294	-9.560085	3.5125
Trial2	2	1	noBlindfold	clockwise	practice	Guided	1	0.5	-0.25	2.777786	-0.30315	-1.45477	-0.24635	0.803158292026516	-6.316623	-9.538926	3.274107
Trial2	2	1	noBlindfold	clockwise	practice	Guided	1	0.5	-0.25	2.797791	-0.30316	-1.45477	-0.22741	0.803477636973729	-6.330073	-9.775907	2.987646
Trial2	2	1	noBlindfold	clockwise	practice	Guided	1	0.5	-0.25	2.817795	-0.30316	-1.45485	-0.20993	0.804158945226748	-6.311913	-9.73782	3.004641
Trial2	2	1	noBlindfold	clockwise	practice	Guided	1	0.5	-0.25	2.837784	-0.30317	-1.45489	-0.17374	0.806782268903564	-6.284177	-9.661648	3.304977
Trial2	2	1	noBlindfold	clockwise	practice	Guided	1	0.5	-0.25	2.857788	-0.30317	-1.45484	-0.15605	0.808646180280383	-6.368825	-9.615098	3.295014
Trial2	2	1	noBlindfold	clockwise	practice	Guided	1	0.5	-0.25	2.877792	-0.30317	-1.45483	-0.13831	0.810898697605813	-6.363178	-9.754748	2.87943
Trial2	2	1	noBlindfold	clockwise	practice	Guided	1	0.5	-0.25	2.897797	-0.30316	-1.45487	-0.12179	0.813328843009485	-6.233325	-9.945179	2.635825
Trial2	2	1	noBlindfold	clockwise	practice	Guided	1	0.5	-0.25	2.917786	-0.30313	-1.45492	-0.10584	0.815965627060885	-6.155507	-10.00019	2.781828
Trial2	2	1	noBlindfold	clockwise	practice	Guided	1	0.5	-0.25	2.93779	-0.30309	-1.45495	-0.075334	0.821864783551795	-6.125172	-9.898629	2.789543
Trial2	2	1	noBlindfold	clockwise	practice	Guided	1	0.5	-0.25	2.957794	-0.30307	-1.45504	-0.061533	0.824888628197546	-6.212353	-10.15254	2.473411
Trial2	2	1	noBlindfold	clockwise	practice	Guided	1	0.5	-0.25	2.977783	-0.30311	-1.45509	-0.048329	0.828044001635272	-6.292764	-10.27949	2.385019
Trial2	2	1	noBlindfold	clockwise	practice	Guided	1	0.5	-0.25	2.997787	-0.30316	-1.45513	-0.036358	0.831088989916224	-6.365598	-10.45723	2.618177
Trial2	2	1	noBlindfold	clockwise	practice	Guided	1	0.5	-0.25	3.017792	-0.30318	-1.45519	-0.024858	0.834138476886289	-6.406904	-10.41491	3.057279
Trial2	2	1	noBlindfold	clockwise	practice	Guided	1	0.5	-0.25	3.037796	-0.3032	-1.45522	-0.0017582	0.840686767912103	-6.422628	-10.5334	3.245115
Trial2	2	1	noBlindfold	clockwise	practice	Guided	1	0.5	-0.25	3.057785	-0.3032	-1.4553	0.009916601	0.844207847496078	-6.451339	-10.67728	3.756309
Trial2	2	1	noBlindfold	clockwise	practice	Guided	1	0.5	-0.25	3.077789	-0.30322	-1.45535	0.022374	0.848145017475259	-6.431505	-10.88887	4.141567
Trial2	2	1	noBlindfold	clockwise	practice	Guided	1	0.5	-0.25	3.097794	-0.30324	-1.45538	0.034926	0.852277727953914	-6.52029	-10.51224	4.053579
Trial2	2	1	noBlindfold	clockwise	practice	Guided	1	0.5	-0.25	3.117783	-0.30324	-1.45532	0.04793	0.856712777731835	-6.405235	-10.59264	4.111895
Trial2	2	1	noBlindfold	clockwise	practice	Guided	1	0.5	-0.25	3.137787	-0.30321	-1.45528	0.07497	0.866459340666488	-6.28074	-10.38529	3.665747
Trial2	2	1	noBlindfold	clockwise	practice	Guided	1	0.5	-0.25	3.157791	-0.30305	-1.45521	0.088639	0.871530660478992	-5.913974	-10.33874	3.699111
Trial2	2	1	noBlindfold	clockwise	practice	Guided	1	0.5	-0.25	3.177795	-0.30297	-1.45519	0.10305	0.877157401058477	-5.80586	-10.40644	3.817129
Trial2	2	1	noBlindfold	clockwise	practice	Guided	1	0.5	-0.25	3.197784	-0.30291	-1.45518	0.11735	0.8829555417196	-5.771059	-10.41491	3.744018
Trial2	2	1	noBlindfold	clockwise	practice	Guided	1	0.5	-0.25	3.217789	-0.30287	-1.4552	0.13202	0.889122895530582	-5.755266	-10.37682	3.96007
Trial2	2	1	noBlindfold	clockwise	practice	Guided	1	0.5	-0.25	3.237793	-0.30288	-1.45519	0.1631	0.902921862865142	-5.804155	-10.33027	3.823616
Trial2	2	1	noBlindfold	clockwise	practice	Guided	1	0.5	-0.25	3.257782	-0.30293	-1.45515	0.17784	0.909804177628347	-5.865331	-10.37682	3.523419
Trial2	2	1	noBlindfold	clockwise	practice	Guided	1	0.5	-0.25	3.277786	-0.30292	-1.45514	0.19368	0.917350801853356	-5.753955	-10.2414	3.620094
Trial2	2	1	noBlindfold	clockwise	practice	Guided	1	0.5	-0.25	3.297791	-0.30291	-1.45515	0.20932	0.925007750605515	-5.776064	-10.30911	3.838116
Trial2	2	1	noBlindfold	clockwise	practice	Guided	1	0.5	-0.25	3.317795	-0.30291	-1.45515	0.225	0.932893068219231	-5.785593	-10.33027	3.483568
Trial2	2	1	noBlindfold	clockwise	practice	Guided	1	0.5	-0.25	3.337784	-0.3029	-1.45516	0.25663	0.949380006417448	-5.814231	-10.19909	3.430744
Trial2	2	1	noBlindfold	clockwise	practice	Guided	1	0.5	-0.25	3.357788	-0.30291	-1.45518	0.27154	0.957428042445094	-5.809741	-10.52917	2.790794
Trial2	2	1	noBlindfold	clockwise	practice	Guided	1	0.5	-0.25	3.377792	-0.30291	-1.45527	0.2861	0.965436522196674	-5.715769	-10.7069	2.686524
Trial2	2	1	noBlindfold	clockwise	practice	Guided	1	0.5	-0.25	3.397797	-0.30288	-1.45535	0.29969	0.973023834264979	-5.682178	-10.93119	2.994843
Trial2	2	1	noBlindfold	clockwise	practice	Guided	1	0.5	-0.25	3.417786	-0.30285	-1.45542	0.31298	0.980568514428912	-5.701267	-10.86771	3.246861
Trial2	2	1	noBlindfold	clockwise	practice	Guided	1	0.5	-0.25	3.43779	-0.30284	-1.45546	0.3393	0.995904892280903	-5.614262	-11.10469	3.362309
Trial2	2	1	noBlindfold	clockwise	practice	Guided	1	0.5	-0.25	3.457794	-0.30277	-1.45552	0.35198	1.00340401833516	-5.40397	-11.1724	3.419189
Trial2	2	1	noBlindfold	clockwise	practice	Guided	1	0.5	-0.25	3.477783	-0.30273	-1.45555	0.36489	1.01117017859594	-5.389181	-11.03698	3.372395
Trial2	2	1	noBlindfold	clockwise	practice	Guided	1	0.5	-0.25	3.497787	-0.30267	-1.45555	0.37704	1.01855694723815	-5.176478	-11.08353	3.539537
Trial2	2	1	noBlindfold	clockwise	practice	Guided	1	0.5	-0.25	3.517792	-0.3026	-1.45552	0.39056	1.02688064991029	-5.083984	-10.8	3.755525
Trial2	2	1	noBlindfold	clockwise	practice	Guided	1	0.5	-0.25	3.537796	-0.30254	-1.45545	0.41696	1.04350663694585	-5.037959	-10.9058	3.893568
Trial2	2	1	noBlindfold	clockwise	practice	Guided	1	0.5	-0.25	3.557785	-0.30252	-1.45537	0.43065	1.05229405503149	-5.00202	-10.68151	3.914144
Trial2	2	1	noBlindfold	clockwise	practice	Guided	1	0.5	-0.25	3.577789	-0.30254	-1.45532	0.4452	1.06177847719123	-5.128224	-10.45723	3.878575
Trial2	2	1	noBlindfold	clockwise	practice	Guided	1	0.5	-0.25	3.597794	-0.30256	-1.45528	0.45968	1.07133012924237	-5.182047	-10.55879	3.857639
Trial2	2	1	noBlindfold	clockwise	practice	Guided	1	0.5	-0.25	3.617783	-0.30258	-1.45527	0.47472	1.08136660523435	-5.190513	-10.61804	3.536872
Trial2	2	1	noBlindfold	clockwise	practice	Guided	1	0.5	-0.25	3.637787	-0.30259	-1.45531	0.50366	1.1009786868922	-5.119992	-10.61804	3.499926
Trial2	2	1	noBlindfold	clockwise	practice	Guided	1	0.5	-0.25	3.657791	-0.30254	-1.45533	0.51904	1.11152731067051	-5.089282	-10.54609	3.656533
Trial2	2	1	noBlindfold	clockwise	practice	Guided	1	0.5	-0.25	3.677795	-0.30253	-1.45532	0.53446	1.12224413133132	-5.028115	-10.87194	3.526816
Trial2	2	1	noBlindfold	clockwise	practice	Guided	1	0.5	-0.25	3.697784	-0.30254	-1.45537	0.54938	1.13273070492113	-5.149351	-10.58418	3.394504
Trial2	2	1	noBlindfold	clockwise	practice	Guided	1	0.5	-0.25	3.717789	-0.30257	-1.45533	0.55517	1.13684533235767	-5.144579	-10.49954	3.395098
Trial2	2	1	noBlindfold	clockwise	practice	Guided	1	0.5	-0.25	3.737793	-0.30257	-1.45535	0.55508	1.13678158955496	-5.420422	-11.12585	7.491828
Trial2	2	1	noBlindfold	clockwise	practice	Guided	1	0.5	-0.25	3.757782	-0.30261	-1.4552	0.55502	1.13676738326328	-6.480041	-11.07084	8.809462
Trial2	2	1	noBlindfold	clockwise	practice	Guided	1	0.5	-0.25	3.777786	-0.30265	-1.45521	0.55495	1.13674602730014	-7.006814	-9.771675	7.796015
Trial2	2	1	noBlindfold	clockwise	practice	Guided	1	0.5	-0.25	3.797791	-0.3027	-1.45516	0.55491	1.13675301869333	-6.936427	-9.483912	8.453285
Trial2	2	1	noBlindfold	clockwise	practice	Guided	1	0.5	-0.25	3.817795	-0.30273	-1.45516	0.55488	1.13675296119695	-6.680581	-11.01159	8.786627
Trial2	2	1	noBlindfold	clockwise	practice	Guided	1	0.5	-0.25	3.837784	-0.30276	-1.45517	0.55481	1.13672460940028	-6.230247	-10.1483	8.502982
Trial2	2	1	noBlindfold	clockwise	practice	Guided	1	0.5	-0.25	3.857788	-0.30277	-1.45518	0.55475	1.13668918614673	-5.386166	-10.93119	8.057698
Trial2	2	1	noBlindfold	clockwise	practice	Guided	1	0.5	-0.25	3.877792	-0.30276	-1.45518	0.55469	1.13663962063055	-5.217885	-10.25833	7.577862
Trial2	2	1	noBlindfold	clockwise	practice	Guided	1	0.5	-0.25	3.897797	-0.30275	-1.45518	0.55464	1.13659714518002	-5.020247	-10.35989	7.702525
Trial2	2	1	noBlindfold	clockwise	practice	Guided	1	0.5	-0.25	3.917786	-0.30274	-1.45518	0.5546	1.13656178031729	-4.889504	-10.30065	7.774603
Trial2	2	1	noBlindfold	clockwise	practice	Guided	1	0.5	-0.25	3.93779	-0.30272	-1.45517	0.55454	1.13650520800613	-4.79656	-9.775907	7.914748
Trial2	2	1	noBlindfold	clockwise	practice	Guided	1	0.5	-0.25	3.957794	-0.30269	-1.45515	0.55452	1.1364698337658	-4.882803	-9.936715	8.178075
Trial2	2	1	noBlindfold	clockwise	practice	Guided	1	0.5	-0.25	3.977783	-0.30268	-1.45514	0.55451	1.1364556934833	-4.967573	-9.78437	8.500597
Trial2	2	1	noBlindfold	clockwise	practice	Guided	1	0.5	-0.25	3.997787	-0.30267	-1.45513	0.5545	1.13644153215138	-4.960543	-9.966338	8.627356
Trial2	2	1	noBlindfold	clockwise	practice	Guided	1	0.5	-0.25	4.017792	-0.30266	-1.45512	0.55449	1.13642741301427	-4.791595	-9.826688	8.541653
Trial2	2	1	noBlindfold	clockwise	practice	Guided	1	0.5	-0.25	4.037796	-0.30264	-1.45511	0.55442	1.13636371050012	-4.458475	-9.670112	8.281598
Trial2	2	1	noBlindfold	clockwise	practice	Guided	1	0.5	-0.25	4.057785	-0.30257	-1.45507	0.55437	1.13627886362382	-3.345679	-9.272322	7.410281
Trial2	2	1	noBlindfold	clockwise	practice	Guided	1	0.5	-0.25	4.077789	-0.3025	-1.45502	0.55433	1.13620112668334	-2.650586	-9.230004	7.490349
Trial2	2	1	noBlindfold	clockwise	practice	Guided	1	0.5	-0.25	4.097794	-0.30243	-1.45499	0.55429	1.13612336909273	-2.174902	-9.246932	7.510574
Trial2	2	1	noBlindfold	clockwise	practice	Guided	1	0.5	-0.25	4.117783	-0.30233	-1.45495	0.55426	1.13603150529069	-1.551113	-9.217309	7.603142
Trial2	2	1	noBlindfold	clockwise	practice	Guided	1	0.5	-0.25	4.137787	-0.30219	-1.45491	0.55419	1.1358831036774	-0.908387	-9.124209	7.732815
Trial2	2	1	noBlindfold	clockwise	practice	Guided	1	0.5	-0.25	4.157791	-0.30175	-1.45474	0.55416	1.13555113191888	0.324614	-8.535989	7.893436
Trial2	2	1	noBlindfold	clockwise	practice	Guided	1	0.5	-0.25	4.177795	-0.30141	-1.45459	0.55416	1.13531109183523	0.947538	-8.358254	8.210839
Trial2	2	1	noBlindfold	clockwise	practice	Guided	1	0.5	-0.25	4.197784	-0.30103	-1.45444	0.55418	1.1350570871993	1.582508	-8.180518	8.514947
Trial2	2	1	noBlindfold	clockwise	practice	Guided	1	0.5	-0.25	4.217789	-0.30071	-1.45433	0.55422	1.13485960987868	2.095524	-8.057796	8.664835
Trial2	2	1	noBlindfold	clockwise	practice	Guided	1	0.5	-0.25	4.237793	-0.3004	-1.45422	0.55427	1.13467635115554	2.55281	-7.960464	8.834662
Trial2	2	1	noBlindfold	clockwise	practice	Guided	1	0.5	-0.25	4.257782	-0.29988	-1.45406	0.55429	1.13432376763417	3.172712	-7.676934	8.716059
Trial2	2	1	noBlindfold	clockwise	practice	Guided	1	0.5	-0.25	4.277786	-0.29932	-1.45396	0.55431	1.13394314179773	3.337469	-7.554212	8.653227
Trial2	2	1	noBlindfold	clockwise	practice	Guided	1	0.5	-0.25	4.297791	-0.29825	-1.45385	0.55436	1.13322464998914	3.385979	-7.45688	8.730957
Trial2	2	1	noBlindfold	clockwise	practice	Guided	1	0.5	-0.25	4.317795	-0.29673	-1.45377	0.55451	1.13226103324756	3.333225	-7.401867	9.130484
Trial2	2	1	noBlindfold	clockwise	practice	Guided	1	0.5	-0.25	4.337784	-0.29452	-1.45371	0.55492	1.13099874207071	3.359205	-7.342622	9.709506
Trial2	2	1	noBlindfold	clockwise	practice	Guided	1	0.5	-0.25	4.357788	-0.28895	-1.45364	0.55505	1.12718570960215	3.444314	-7.207204	10.25925
Trial2	2	1	noBlindfold	clockwise	practice	Guided	1	0.5	-0.25	4.377792	-0.28546	-1.45361	0.55514	1.12481014109049	3.535244	-7.147959	10.35831
Trial2	2	1	noBlindfold	clockwise	practice	Guided	1	0.5	-0.25	4.397797	-0.28141	-1.45358	0.5552	1.12202881426302	3.679433	-7.114104	10.45094
Trial2	2	1	noBlindfold	clockwise	practice	Guided	1	0.5	-0.25	4.417786	-0.27651	-1.45355	0.55526	1.11866503130466	3.868566	-7.118336	10.54536
Trial2	2	1	noBlindfold	clockwise	practice	Guided	1	0.5	-0.25	4.43779	-0.27091	-1.45354	0.55543	1.11490793211254	4.08169	-7.0337	10.65419
Trial2	2	1	noBlindfold	clockwise	practice	Guided	1	0.5	-0.25	4.457794	-0.25663	-1.45352	0.5555	1.10513314188294	4.326837	-7.101409	11.03871
Trial2	2	1	noBlindfold	clockwise	practice	Guided	1	0.5	-0.25	4.477783	-0.24749	-1.45355	0.55555	1.09893223283653	4.392745	-7.241058	11.1024
Trial2	2	1	noBlindfold	clockwise	practice	Guided	1	0.5	-0.25	4.497787	-0.23711	-1.45361	0.55565	1.09197209282835	4.422858	-7.414562	11.35042
Trial2	2	1	noBlindfold	clockwise	practice	Guided	1	0.5	-0.25	4.517792	-0.22628	-1.4537	0.5558	1.08480243235861	4.362858	-7.583834	11.65378
Trial2	2	1	noBlindfold	clockwise	practice	Guided	1	0.5	-0.25	4.537796	-0.21339	-1.45378	0.55602	1.07637983846979	4.351153	-7.634616	11.88823
Trial2	2	1	noBlindfold	clockwise	practice	Guided	1	0.5	-0.25	4.557785	-0.18641	-1.45383	0.55607	1.05872919029572	4.333093	-7.693861	12.11705
Trial2	2	1	noBlindfold	clockwise	practice	Guided	1	0.5	-0.25	4.577789	-0.17127	-1.45386	0.5561	1.0489998273028	4.102185	-7.803888	12.20267
Trial2	2	1	noBlindfold	clockwise	practice	Guided	1	0.5	-0.25	4.597794	-0.15597	-1.4539	0.55617	1.03932991791239	3.977888	-7.92661	12.37347
Trial2	2	1	noBlindfold	clockwise	practice	Guided	1	0.5	-0.25	4.617783	-0.14024	-1.45393	0.55623	1.02952128812557	3.90228	-7.922378	12.51724
Trial2	2	1	noBlindfold	clockwise	practice	Guided	1	0.5	-0.25	4.637787	-0.12421	-1.45395	0.55627	1.01966143518292	3.842207	-7.947769	12.50845
Trial2	2	1	noBlindfold	clockwise	practice	Guided	1	0.5	-0.25	4.657791	-0.09111001	-1.45399	0.55626	0.99973306948233	3.600376	-8.09165	12.52988
Trial2	2	1	noBlindfold	clockwise	practice	Guided	1	0.5	-0.25	4.677795	-0.074748	-1.45404	0.55622	0.990114107650016	3.50198	-8.176286	12.41862
Trial2	2	1	noBlindfold	clockwise	practice	Guided	1	0.5	-0.25	4.697784	-0.058	-1.45408	0.55621	0.980478726089136	3.472781	-8.227068	12.45456
Trial2	2	1	noBlindfold	clockwise	practice	Guided	1	0.5	-0.25	4.717789	-0.042367	-1.45412	0.55619	0.971650297855021	3.436785	-8.320167	12.37949
Trial2	2	1	noBlindfold	clockwise	practice	Guided	1	0.5	-0.25	4.737793	-0.025466	-1.45415	0.55613	0.962268196432828	3.386794	-8.366717	12.26731
Trial2	2	1	noBlindfold	clockwise	practice	Guided	1	0.5	-0.25	4.757782	0.0051725	-1.45422	0.55609	0.945851647230038	3.381676	-8.510598	12.17179
Trial2	2	1	noBlindfold	clockwise	practice	Guided	1	0.5	-0.25	4.777786	0.020796	-1.45426	0.55604	0.937729671364166	3.394431	-8.557148	12.03809
Trial2	2	1	noBlindfold	clockwise	practice	Guided	1	0.5	-0.25	4.797791	0.035754	-1.45428	0.55603	0.930165988888495	3.483967	-8.578307	12.09914
Trial2	2	1	noBlindfold	clockwise	practice	Guided	1	0.5	-0.25	4.817795	0.050539	-1.4543	0.55609	0.922928097208149	3.441983	-8.667175	12.18892
Trial2	2	1	noBlindfold	clockwise	practice	Guided	1	0.5	-0.25	4.837784	0.066014	-1.45433	0.55622	0.915606099363174	3.485011	-8.730652	12.40693
Trial2	2	1	noBlindfold	clockwise	practice	Guided	1	0.5	-0.25	4.857788	0.094508	-1.45436	0.5562	0.902431297428471	3.519382	-8.641784	12.37588
Trial2	2	1	noBlindfold	clockwise	practice	Guided	1	0.5	-0.25	4.877792	0.10851	-1.45434	0.55618	0.896209021958277	3.640689	-8.684102	12.35015
Trial2	2	1	noBlindfold	clockwise	practice	Guided	1	0.5	-0.25	4.897797	0.12245	-1.45433	0.55619	0.890217018387936	3.718988	-8.65448	12.39965
Trial2	2	1	noBlindfold	clockwise	practice	Guided	1	0.5	-0.25	4.917786	0.13686	-1.45433	0.55621	0.884220105601982	3.870345	-8.633321	12.47023
Trial2	2	1	noBlindfold	clockwise	practice	Guided	1	0.5	-0.25	4.93779	0.15098	-1.45431	0.55616	0.878469615685563	3.820507	-8.569844	12.3399
Trial2	2	1	noBlindfold	clockwise	practice	Guided	1	0.5	-0.25	4.957794	0.18008	-1.45429	0.55616	0.867319266985868	3.679972	-8.540221	12.29839
Trial2	2	1	noBlindfold	clockwise	practice	Guided	1	0.5	-0.25	4.977783	0.19453	-1.45429	0.55622	0.862149984067219	3.709404	-8.675639	12.45868
Trial2	2	1	noBlindfold	clockwise	practice	Guided	1	0.5	-0.25	4.997787	0.20897	-1.45432	0.55625	0.857168295986525	3.706829	-8.709493	12.55079
Trial2	2	1	noBlindfold	clockwise	practice	Guided	1	0.5	-0.25	5.017792	0.2234	-1.45436	0.55622	0.852348662324715	3.769038	-8.81952	12.4116
Trial2	2	1	noBlindfold	clockwise	practice	Guided	1	0.5	-0.25	5.037796	0.23875	-1.45441	0.55615	0.847425169608493	3.872587	-8.870301	12.37739
Trial2	2	1	noBlindfold	clockwise	practice	Guided	1	0.5	-0.25	5.057785	0.26791	-1.45446	0.5561	0.838846227819962	3.863928	-8.950706	12.16399
Trial2	2	1	noBlindfold	clockwise	practice	Guided	1	0.5	-0.25	5.077789	0.28302	-1.45448	0.55608	0.834772575055108	3.811402	-8.942242	12.13124
Trial2	2	1	noBlindfold	clockwise	practice	Guided	1	0.5	-0.25	5.097794	0.29729	-1.45447	0.55607	0.831167938461046	3.785491	-8.942242	12.1077
Trial2	2	1	noBlindfold	clockwise	practice	Guided	1	0.5	-0.25	5.117783	0.31208	-1.45449	0.55609	0.827704664530479	3.843592	-9.069196	12.15725
Trial2	2	1	noBlindfold	clockwise	practice	Guided	1	0.5	-0.25	5.137787	0.32783	-1.45452	0.55623	0.824408472754913	3.836967	-9.009951	12.33929
Trial2	2	1	noBlindfold	clockwise	practice	Guided	1	0.5	-0.25	5.157791	0.35808	-1.45452	0.55627	0.818665135901734	3.875782	-9.035342	12.52886
Trial2	2	1	noBlindfold	clockwise	practice	Guided	1	0.5	-0.25	5.177795	0.37259	-1.45452	0.55631	0.816314351004826	3.918054	-8.959169	12.65518
Trial2	2	1	noBlindfold	clockwise	practice	Guided	1	0.5	-0.25	5.197784	0.38764	-1.45451	0.5563	0.814091170981154	3.91464	-8.997255	12.5834
Trial2	2	1	noBlindfold	clockwise	practice	Guided	1	0.5	-0.25	5.217789	0.40278	-1.4545	0.55629	0.812130126489257	3.91115	-8.93801	12.57116
Trial2	2	1	noBlindfold	clockwise	practice	Guided	1	0.5	-0.25	5.237793	0.41897	-1.45446	0.55632	0.810381283004108	3.952673	-8.811056	12.56314
Trial2	2	1	noBlindfold	clockwise	practice	Guided	1	0.5	-0.25	5.257782	0.44996	-1.45443	0.5563	0.807851265516491	3.9867	-8.882997	12.59134
Trial2	2	1	noBlindfold	clockwise	practice	Guided	1	0.5	-0.25	5.277786	0.46573	-1.45443	0.55628	0.807007992406391	4.037541	-8.815288	12.55906
Trial2	2	1	noBlindfold	clockwise	practice	Guided	1	0.5	-0.25	5.297791	0.48218	-1.45441	0.55626	0.806456894989547	3.987852	-8.815288	12.51748
Trial2	2	1	noBlindfold	clockwise	practice	Guided	1	0.5	-0.25	5.317795	0.49786	-1.4544	0.55625	0.806252816176916	4.047167	-8.840679	12.50549
Trial2	2	1	noBlindfold	clockwise	practice	Guided	1	0.5	-0.25	5.337784	0.51528	-1.4544	0.55628	0.80642479147467	4.04853	-8.777202	12.45386
Trial2	2	1	noBlindfold	clockwise	practice	Guided	1	0.5	-0.25	5.357788	0.54888	-1.45442	0.5563	0.807780240832166	4.10429	-8.815288	12.58222
Trial2	2	1	noBlindfold	clockwise	practice	Guided	1	0.5	-0.25	5.377792	0.56607	-1.45443	0.55632	0.809022378368547	4.126817	-8.89146	12.64862
Trial2	2	1	noBlindfold	clockwise	practice	Guided	1	0.5	-0.25	5.397797	0.58404	-1.45445	0.55636	0.810727561565361	4.10975	-8.904156	12.71969
Trial2	2	1	noBlindfold	clockwise	practice	Guided	1	0.5	-0.25	5.417786	0.60171	-1.45445	0.5564	0.812788957949463	4.064042	-8.93801	12.84743
Trial2	2	1	noBlindfold	clockwise	practice	Guided	1	0.5	-0.25	5.43779	0.61959	-1.45446	0.55647	0.815288712147967	4.103912	-8.925315	12.84098
Trial2	2	1	noBlindfold	clockwise	practice	Guided	1	0.5	-0.25	5.457794	0.65644	-1.45447	0.55652	0.82155216892183	4.038923	-8.946474	13.07554
Trial2	2	1	noBlindfold	clockwise	practice	Guided	1	0.5	-0.25	5.477783	0.67478	-1.45447	0.55654	0.825260470302624	4.040287	-8.882997	13.10323
Trial2	2	1	noBlindfold	clockwise	practice	Guided	1	0.5	-0.25	5.497787	0.69381	-1.45445	0.55653	0.829489571754001	4.021807	-8.836447	12.99245
Trial2	2	1	noBlindfold	clockwise	practice	Guided	1	0.5	-0.25	5.517792	0.71189	-1.45444	0.55649	0.833860594595798	3.99964	-8.781434	12.9957
Trial2	2	1	noBlindfold	clockwise	practice	Guided	1	0.5	-0.25	5.537796	0.73183	-1.45442	0.55629	0.83895694916803	4.01818	-8.756043	12.69808
Trial2	2	1	noBlindfold	clockwise	practice	Guided	1	0.5	-0.25	5.557785	0.76921	-1.45438	0.55623	0.849988729702696	3.78523	-8.840679	12.46065
Trial2	2	1	noBlindfold	clockwise	practice	Guided	1	0.5	-0.25	5.577789	0.78878	-1.45441	0.55617	0.856331665226747	3.7775	-8.942242	12.31665
Trial2	2	1	noBlindfold	clockwise	practice	Guided	1	0.5	-0.25	5.597794	0.8083	-1.45444	0.55613	0.863072688309298	3.82445	-8.942242	12.27873
Trial2	2	1	noBlindfold	clockwise	practice	Guided	1	0.5	-0.25	5.617783	0.82726	-1.45446	0.55613	0.870025679506383	3.90272	-8.929547	12.25519
Trial2	2	1	noBlindfold	clockwise	practice	Guided	1	0.5	-0.25	5.637787	0.84688	-1.45448	0.55616	0.877621586836489	3.958028	-8.925315	12.2496
Trial2	2	1	noBlindfold	clockwise	practice	Guided	1	0.5	-0.25	5.657791	0.8846	-1.45451	0.55619	0.893229805786124	3.713251	-9.073428	12.39147
Trial2	2	1	noBlindfold	clockwise	practice	Guided	1	0.5	-0.25	5.677795	0.90423	-1.45453	0.55619	0.901855991967458	3.709027	-9.115746	12.37661
Trial2	2	1	noBlindfold	clockwise	practice	Guided	1	0.5	-0.25	5.697784	0.92368	-1.45456	0.55617	0.910722128980808	3.722265	-9.136905	12.32107
Trial2	2	1	noBlindfold	clockwise	practice	Guided	1	0.5	-0.25	5.717789	0.94239	-1.45458	0.55618	0.919584185420518	3.730845	-9.145368	12.33836
Trial2	2	1	noBlindfold	clockwise	practice	Guided	1	0.5	-0.25	5.737793	0.9615	-1.45457	0.55618	0.928928677447503	3.705459	-9.090355	12.36187
Trial2	2	1	noBlindfold	clockwise	practice	Guided	1	0.5	-0.25	5.757782	0.99816	-1.45456	0.55617	0.947667366587427	3.691699	-9.064964	12.34687
Trial2	2	1	noBlindfold	clockwise	practice	Guided	1	0.5	-0.25	5.777786	1.01681	-1.45454	0.55615	0.957585761723385	3.566987	-9.060732	12.28639
Trial2	2	1	noBlindfold	clockwise	practice	Guided	1	0.5	-0.25	5.797791	1.03412	-1.45453	0.55612	0.96701281202828	3.522072	-9.048037	12.20363
Trial2	2	1	noBlindfold	clockwise	practice	Guided	1	0.5	-0.25	5.817795	1.05169	-1.45452	0.55609	0.976802395794434	3.514368	-9.005719	12.1875
Trial2	2	1	noBlindfold	clockwise	practice	Guided	1	0.5	-0.25	5.837784	1.0695	-1.4545	0.55603	0.986921796594382	3.642368	-9.073428	12.0807
Trial2	2	1	noBlindfold	clockwise	practice	Guided	1	0.5	-0.25	5.857788	1.10354	-1.4545	0.55602	1.00694028551614	3.692026	-8.942242	11.99327
Trial2	2	1	noBlindfold	clockwise	practice	Guided	1	0.5	-0.25	5.877792	1.12097	-1.45448	0.55604	1.01749900153195	3.77651	-8.946474	12.10758
Trial2	2	1	noBlindfold	clockwise	practice	Guided	1	0.5	-0.25	5.897797	1.13787	-1.45447	0.55607	1.02792364851782	3.68975	-8.887229	12.11244
Trial2	2	1	noBlindfold	clockwise	practice	Guided	1	0.5	-0.25	5.917786	1.15474	-1.45446	0.55605	1.03846090091581	3.66605	-8.908388	12.14305
Trial2	2	1	noBlindfold	clockwise	practice	Guided	1	0.5	-0.25	5.93779	1.17205	-1.45447	0.55594	1.04937626076792	3.688304	-8.925315	11.96779
Trial2	2	1	noBlindfold	clockwise	practice	Guided	1	0.5	-0.25	5.957794	1.20543	-1.45445	0.55588	1.07101546165802	3.714468	-8.925315	11.71567
Trial2	2	1	noBlindfold	clockwise	practice	Guided	1	0.5	-0.25	5.977783	1.22258	-1.45447	0.55587	1.08238082218218	3.794129	-8.971865	11.71811
Trial2	2	1	noBlindfold	clockwise	practice	Guided	1	0.5	-0.25	5.997787	1.23922	-1.45449	0.55591	1.09358911692339	3.732124	-8.954937	11.83126
Trial2	2	1	noBlindfold	clockwise	practice	Guided	1	0.5	-0.25	6.017792	1.25585	-1.45451	0.55595	1.10492747196953	3.790855	-9.009951	11.94628
Trial2	2	1	noBlindfold	clockwise	practice	Guided	1	0.5	-0.25	6.037796	1.273	-1.45451	0.55589	1.11668604955081	3.91284	-8.908388	11.79187
Trial2	2	1	noBlindfold	clockwise	practice	Guided	1	0.5	-0.25	6.057785	1.30472	-1.45447	0.55586	1.13885234406507	3.971346	-8.717957	11.55761
Trial2	2	1	noBlindfold	clockwise	practice	Guided	1	0.5	-0.25	6.077789	1.30558	-1.45446	0.55583	1.13943896738486	7.490204	-9.014183	10.4705
Trial2	2	1	noBlindfold	clockwise	practice	Guided	1	0.5	-0.25	6.097794	1.30544	-1.45447	0.55579	1.13931173920918	7.829538	-9.009951	10.3852
Trial2	2	1	noBlindfold	clockwise	practice	Guided	1	0.5	-0.25	6.117783	1.3053	-1.45446	0.55576	1.13919151382173	6.043688	-8.781434	10.32167
Trial2	2	1	noBlindfold	clockwise	practice	Guided	1	0.5	-0.25	6.137787	1.30473	-1.45447	0.55588	1.13887359110488	3.982612	-9.064964	11.24891
Trial2	2	1	noBlindfold	clockwise	practice	Guided	1	0.5	-0.25	6.157791	1.30317	-1.45446	0.55596	1.13782842061803	2.800544	-8.476744	13.17112
Trial2	2	1	noBlindfold	clockwise	practice	Guided	1	0.5	-0.25	6.177795	1.303	-1.45443	0.55599	1.13772967180264	3.835221	-8.591003	13.29206
Trial2	2	1	noBlindfold	clockwise	practice	Guided	1	0.5	-0.25	6.197784	1.30296	-1.45442	0.55601	1.13771567436243	4.787408	-8.472512	13.09492
Trial2	2	1	noBlindfold	clockwise	practice	Guided	1	0.5	-0.25	6.217789	1.30294	-1.45441	0.55603	1.13771564427179	5.127491	-8.603698	12.70961
Trial2	2	1	noBlindfold	clockwise	practice	Guided	1	0.5	-0.25	6.237793	1.30292	-1.45441	0.55604	1.13770864651118	4.768122	-9.001487	12.50179
Trial2	2	1	noBlindfold	clockwise	practice	Guided	1	0.5	-0.25	6.257782	1.30284	-1.45442	0.55603	1.13764514415077	3.909616	-9.090355	11.94376
Trial2	2	1	noBlindfold	clockwise	practice	Guided	1	0.5	-0.25	6.277786	1.30279	-1.45443	0.55601	1.13759570599755	4.213857	-9.166527	11.564
Trial2	2	1	noBlindfold	clockwise	practice	Guided	1	0.5	-0.25	6.297791	1.30277	-1.45444	0.55598	1.13756020444027	4.798081	-9.10305	11.06858
Trial2	2	1	noBlindfold	clockwise	practice	Guided	1	0.5	-0.25	6.317795	1.30276	-1.45445	0.55593	1.13751774879727	5.297677	-9.166527	10.52679
Trial2	2	1	noBlindfold	clockwise	practice	Guided	1	0.5	-0.25	6.337784	1.30275	-1.45446	0.55578	1.13740447805505	5.455283	-9.348495	10.06847
Trial2	2	1	noBlindfold	clockwise	practice	Guided	1	0.5	-0.25	6.357788	1.30274	-1.45448	0.55565	1.13730531861758	4.91832	-9.310409	8.929016
Trial2	2	1	noBlindfold	clockwise	practice	Guided	1	0.5	-0.25	6.377792	1.30272	-1.4545	0.55544	1.13714252321996	4.775489	-9.285018	8.108763
Trial2	2	1	noBlindfold	clockwise	practice	Guided	1	0.5	-0.25	6.397797	1.3027	-1.45451	0.55504	1.13684509199787	4.780705	-9.208845	7.196959
Trial2	2	1	noBlindfold	clockwise	practice	Guided	1	0.5	-0.25	6.417786	1.30268	-1.45452	0.55466	1.136561818571	4.970862	-9.306177	6.440609
Trial2	2	1	noBlindfold	clockwise	practice	Guided	1	0.5	-0.25	6.43779	1.30267	-1.45453	0.55389	1.13600979215415	5.166145	-9.403508	5.734405
Trial2	2	1	noBlindfold	clockwise	practice	Guided	1	0.5	-0.25	6.457794	1.30266	-1.45455	0.55346	1.13569847746216	5.249938	-9.297713	4.039717
Trial2	2	1	noBlindfold	clockwise	practice	Guided	1	0.5	-0.25	6.477783	1.30266	-1.45456	0.55302	1.13538723707764	5.165171	-9.327336	3.157725
Trial2	2	1	noBlindfold	clockwise	practice	Guided	1	0.5	-0.25	6.497787	1.30265	-1.45458	0.55257	1.13506192057165	5.055766	-9.551621	2.182416
Trial2	2	1	noBlindfold	clockwise	practice	Guided	1	0.5	-0.25	6.517792	1.30264	-1.4546	0.55209	1.13471549656069	4.945688	-9.61933	1.277047
Trial2	2	1	noBlindfold	clockwise	practice	Guided	1	0.5	-0.25	6.537796	1.30262	-1.45463	0.5514	1.13421378904927	4.966695	-9.729357	0.477388
Trial2	2	1	noBlindfold	clockwise	practice	Guided	1	0.5	-0.25	6.557785	1.30259	-1.45478	0.55112	1.13399477383026	5.02833	-10.13561	-0.726326
Trial2	2	1	noBlindfold	clockwise	practice	Guided	1	0.5	-0.25	6.577789	1.30258	-1.45488	0.55086	1.13380389786895	5.139653	-10.31758	-1.282796
Trial2	2	1	noBlindfold	clockwise	practice	Guided	1	0.5	-0.25	6.597794	1.30258	-1.45498	0.55065	1.13365554151737	5.197013	-10.47838	-1.795608
Trial2	2	1	noBlindfold	clockwise	practice	Guided	1	0.5	-0.25	6.617783	1.30258	-1.45505	0.55049	1.13354251919423	5.142429	-10.41491	-2.093688
Trial2	2	1	noBlindfold	clockwise	practice	Guided	1	0.5	-0.25	6.637787	1.30258	-1.45509	0.55022	1.13335190124957	5.012053	-10.33874	-2.314196
Trial2	2	1	noBlindfold	clockwise	practice	Guided	1	0.5	-0.25	6.657791	1.30256	-1.45511	0.55007	1.13323187992891	4.938468	-10.18216	-2.880108
Trial2	2	1	noBlindfold	clockwise	practice	Guided	1	0.5	-0.25	6.677795	1.30255	-1.45509	0.54972	1.13297771237527	4.949626	-10.0806	-3.290831
Trial2	2	1	noBlindfold	clockwise	practice	Guided	1	0.5	-0.25	6.697784	1.30254	-1.45507	0.549	1.13246262354239	4.920755	-10.0806	-3.497955
Trial2	2	1	noBlindfold	clockwise	practice	Guided	1	0.5	-0.25	6.717789	1.30252	-1.45505	0.54777	1.13158093809067	4.934615	-10.07213	-3.629731
Trial2	2	1	noBlindfold	clockwise	practice	Guided	1	0.5	-0.25	6.737793	1.3025	-1.45503	0.54341	1.12849709723195	4.923445	-9.99596	-3.69359
Trial2	2	1	noBlindfold	clockwise	practice	Guided	1	0.5	-0.25	6.757782	1.30247	-1.45496	0.54006	1.1261229190062	4.959812	-9.847847	-3.959927
Trial2	2	1	noBlindfold	clockwise	practice	Guided	1	0.5	-0.25	6.777786	1.30247	-1.45492	0.53578	1.12312433818908	4.905859	-9.805529	-4.047438
Trial2	2	1	noBlindfold	clockwise	practice	Guided	1	0.5	-0.25	6.797791	1.30246	-1.45489	0.53037	1.11933878338082	4.900693	-9.648953	-4.047261
Trial2	2	1	noBlindfold	clockwise	practice	Guided	1	0.5	-0.25	6.817795	1.30245	-1.45485	0.52404	1.11492771302582	4.931645	-9.720893	-4.238854
Trial2	2	1	noBlindfold	clockwise	practice	Guided	1	0.5	-0.25	6.837784	1.30247	-1.45486	0.50892	1.10449881771055	4.983593	-9.87747	-3.988427
Trial2	2	1	noBlindfold	clockwise	practice	Guided	1	0.5	-0.25	6.857788	1.30252	-1.45493	0.50059	1.09882833396421	5.186898	-10.18639	-3.851601
Trial2	2	1	noBlindfold	clockwise	practice	Guided	1	0.5	-0.25	6.877792	1.30258	-1.45503	0.49169	1.09281221354903	5.338277	-10.20332	-3.873751
Trial2	2	1	noBlindfold	clockwise	practice	Guided	1	0.5	-0.25	6.897797	1.30264	-1.45509	0.4823	1.08650548697181	5.364496	-10.3472	-3.88221
Trial2	2	1	noBlindfold	clockwise	practice	Guided	1	0.5	-0.25	6.917786	1.30268	-1.45517	0.47262	1.08003458065366	5.381265	-10.44453	-3.362291
Trial2	2	1	noBlindfold	clockwise	practice	Guided	1	0.5	-0.25	6.93779	1.30268	-1.45522	0.45439	1.06792336575715	5.291692	-10.46146	-3.055162
Trial2	2	1	noBlindfold	clockwise	practice	Guided	1	0.5	-0.25	6.957794	1.3026	-1.45528	0.44584	1.06224296141915	4.935032	-10.27103	-2.9379
Trial2	2	1	noBlindfold	clockwise	practice	Guided	1	0.5	-0.25	6.977783	1.30252	-1.45518	0.43663	1.05617192721529	4.986384	-10.19909	-3.701006
Trial2	2	1	noBlindfold	clockwise	practice	Guided	1	0.5	-0.25	6.997787	1.30251	-1.45513	0.42696	1.04990340852586	5.097753	-10.46146	-4.164586
Trial2	2	1	noBlindfold	clockwise	practice	Guided	1	0.5	-0.25	7.017792	1.30253	-1.45518	0.41664	1.04329448821501	5.00426	-10.21178	-3.653972
Trial2	2	1	noBlindfold	clockwise	practice	Guided	1	0.5	-0.25	7.037796	1.30251	-1.45513	0.39549	1.02989303585941	5.026648	-10.20755	-3.560901
Trial2	2	1	noBlindfold	clockwise	practice	Guided	1	0.5	-0.25	7.057785	1.30251	-1.4551	0.38496	1.02332621064932	4.970321	-9.991728	-3.543752
Trial2	2	1	noBlindfold	clockwise	practice	Guided	1	0.5	-0.25	7.077789	1.3025	-1.45504	0.37389	1.01648658418118	4.972259	-10.1737	-3.523374
Trial2	2	1	noBlindfold	clockwise	practice	Guided	1	0.5	-0.25	7.097794	1.30248	-1.45508	0.36213	1.00929541870804	4.928394	-10.23294	-3.248678
Trial2	2	1	noBlindfold	clockwise	practice	Guided	1	0.5	-0.25	7.117783	1.30247	-1.4551	0.35011	1.00204294130123	5.0011	-10.19909	-3.62906
Trial2	2	1	noBlindfold	clockwise	practice	Guided	1	0.5	-0.25	7.137787	1.30248	-1.4551	0.32772	0.988804601162398	4.981775	-10.27949	-3.422629
Trial2	2	1	noBlindfold	clockwise	practice	Guided	1	0.5	-0.25	7.157791	1.30248	-1.45509	0.3154	0.981657418387419	5.072676	-10.44453	-4.139183
Trial2	2	1	noBlindfold	clockwise	practice	Guided	1	0.5	-0.25	7.177795	1.30251	-1.45519	0.30195	0.973997509328479	5.032017	-10.57148	-4.276407
Trial2	2	1	noBlindfold	clockwise	practice	Guided	1	0.5	-0.25	7.197784	1.3025	-1.45527	0.28869	0.966536694719204	4.877446	-10.63496	-3.649665
Trial2	2	1	noBlindfold	clockwise	practice	Guided	1	0.5	-0.25	7.217789	1.30244	-1.4553	0.27551	0.959203196409602	4.740417	-10.56725	-3.288143
Trial2	2	1	noBlindfold	clockwise	practice	Guided	1	0.5	-0.25	7.237793	1.30238	-1.4553	0.24911	0.944946770954274	4.687336	-10.70267	-3.484496
Trial2	2	1	noBlindfold	clockwise	practice	Guided	1	0.5	-0.25	7.257782	1.3023	-1.45534	0.23622	0.938133861751008	4.496777	-10.81693	-2.68329
Trial2	2	1	noBlindfold	clockwise	practice	Guided	1	0.5	-0.25	7.277786	1.30225	-1.45538	0.2242	0.931917784272391	4.537971	-10.66882	-2.756081
Trial2	2	1	noBlindfold	clockwise	practice	Guided	1	0.5	-0.25	7.297791	1.30228	-1.45537	0.21144	0.925516073017563	4.843376	-10.98197	-3.943511
Trial2	2	1	noBlindfold	clockwise	practice	Guided	1	0.5	-0.25	7.317795	1.30238	-1.45545	0.19867	0.919303202563283	4.912475	-10.89733	-3.915747
Trial2	2	1	noBlindfold	clockwise	practice	Guided	1	0.5	-0.25	7.337784	1.30245	-1.45545	0.17402	0.907589596337904	4.899554	-10.75768	-3.191994
Trial2	2	1	noBlindfold	clockwise	practice	Guided	1	0.5	-0.25	7.357788	1.30245	-1.45531	0.1614	0.901762647888216	4.89487	-10.58418	-3.184317
Trial2	2	1	noBlindfold	clockwise	practice	Guided	1	0.5	-0.25	7.377792	1.30244	-1.45526	0.14991	0.896570153367912	4.744758	-10.36413	-3.30149
Trial2	2	1	noBlindfold	clockwise	practice	Guided	1	0.5	-0.25	7.397797	1.30241	-1.45521	0.13819	0.891377297752115	4.713481	-10.49531	-3.188792
Trial2	2	1	noBlindfold	clockwise	practice	Guided	1	0.5	-0.25	7.417786	1.30237	-1.45523	0.12667	0.886384697131661	4.61731	-10.43607	-2.587552
Trial2	2	1	noBlindfold	clockwise	practice	Guided	1	0.5	-0.25	7.43779	1.30234	-1.4552	0.10332	0.876689539701408	4.895215	-10.31334	-3.476869
Trial2	2	1	noBlindfold	clockwise	practice	Guided	1	0.5	-0.25	7.457794	1.30249	-1.45535	0.090957	0.87191849965457	5.076089	-10.71113	-3.743627
Trial2	2	1	noBlindfold	clockwise	practice	Guided	1	0.5	-0.25	7.477783	1.30252	-1.45537	0.079392	0.867489192811754	4.948179	-10.71113	-3.271051
Trial2	2	1	noBlindfold	clockwise	practice	Guided	1	0.5	-0.25	7.497787	1.30249	-1.45536	0.067253	0.862925060637006	4.904146	-10.72806	-3.250988
Trial2	2	1	noBlindfold	clockwise	practice	Guided	1	0.5	-0.25	7.517792	1.30245	-1.45537	0.055588	0.858667534196154	4.714352	-10.75768	-3.343595
Trial2	2	1	noBlindfold	clockwise	practice	Guided	1	0.5	-0.25	7.537796	1.30239	-1.45537	0.032274	0.850592905127382	4.597981	-10.68574	-3.101882
Trial2	2	1	noBlindfold	clockwise	practice	Guided	1	0.5	-0.25	7.557785	1.30228	-1.45536	0.020609	0.846689049840613	4.46418	-10.55879	-3.09962
Trial2	2	1	noBlindfold	clockwise	practice	Guided	1	0.5	-0.25	7.577789	1.30226	-1.4553	0.009193501	0.84309100604197	4.748525	-10.51647	-3.498327
Trial2	2	1	noBlindfold	clockwise	practice	Guided	1	0.5	-0.25	7.597794	1.30233	-1.45532	-0.0025251	0.839629252970666	4.904527	-10.88041	-3.725724
Trial2	2	1	noBlindfold	clockwise	practice	Guided	1	0.5	-0.25	7.617783	1.30243	-1.45538	-0.01453	0.836265555746117	5.00045	-10.72806	-3.797492
Trial2	2	1	noBlindfold	clockwise	practice	Guided	1	0.5	-0.25	7.637787	1.3025	-1.45537	-0.038925	0.829794505361259	5.016931	-10.52493	-3.362689
Trial2	2	1	noBlindfold	clockwise	practice	Guided	1	0.5	-0.25	7.657791	1.30251	-1.45523	-0.051335	0.826734612573068	4.992284	-10.50378	-3.406228
Trial2	2	1	noBlindfold	clockwise	practice	Guided	1	0.5	-0.25	7.677795	1.30248	-1.45522	-0.063039	0.823971200118938	4.823219	-10.39375	-3.353484
Trial2	2	1	noBlindfold	clockwise	practice	Guided	1	0.5	-0.25	7.697784	1.30243	-1.45521	-0.075967	0.821085528077024	4.831867	-10.46569	-3.445642
Trial2	2	1	noBlindfold	clockwise	practice	Guided	1	0.5	-0.25	7.717789	1.30239	-1.4552	-0.08812	0.818556542850237	4.660743	-10.07213	-3.582171
Trial2	2	1	noBlindfold	clockwise	practice	Guided	1	0.5	-0.25	7.737793	1.30238	-1.45511	-0.11557	0.81356317274144	4.904711	-10.35989	-4.267367
Trial2	2	1	noBlindfold	clockwise	practice	Guided	1	0.5	-0.25	7.757782	1.30243	-1.45518	-0.12968	0.811400554292234	4.873135	-10.37259	-3.715431
Trial2	2	1	noBlindfold	clockwise	practice	Guided	1	0.5	-0.25	7.777786	1.30243	-1.45517	-0.14402	0.809398367970397	4.8241	-10.35566	-3.576327
Trial2	2	1	noBlindfold	clockwise	practice	Guided	1	0.5	-0.25	7.797791	1.30241	-1.45517	-0.15946	0.807502012383336	4.758248	-10.41068	-3.561985
Trial2	2	1	noBlindfold	clockwise	practice	Guided	1	0.5	-0.25	7.817795	1.30239	-1.45519	-0.17368	0.806011426868742	4.77714	-10.41491	-3.56003
Trial2	2	1	noBlindfold	clockwise	practice	Guided	1	0.5	-0.25	7.837784	1.30236	-1.45522	-0.20291	0.803740710635477	4.558066	-10.49531	-3.084837
Trial2	2	1	noBlindfold	clockwise	practice	Guided	1	0.5	-0.25	7.857788	1.30231	-1.45518	-0.21928	0.802897900719112	4.788233	-10.72806	-4.24234
Trial2	2	1	noBlindfold	clockwise	practice	Guided	1	0.5	-0.25	7.877792	1.30236	-1.4553	-0.23422	0.80251521505282	4.657606	-10.74499	-3.320535
Trial2	2	1	noBlindfold	clockwise	practice	Guided	1	0.5	-0.25	7.897781	1.30235	-1.45535	-0.24987	0.802350054784098	4.716153	-10.35989	-3.198833
Trial2	2	1	noBlindfold	clockwise	practice	Guided	1	0.5	-0.25	7.917786	1.30236	-1.45526	-0.26488	0.802498022955969	4.763447	-10.52917	-3.207888
Trial2	2	1	noBlindfold	clockwise	practice	Guided	1	0.5	-0.25	7.93779	1.30237	-1.45524	-0.29415	0.80358369958683	4.719304	-10.48685	-3.00228
Trial2	2	1	noBlindfold	clockwise	practice	Guided	1	0.5	-0.25	7.957794	1.30233	-1.45516	-0.3084	0.804452619437168	4.687264	-10.19485	-3.492337
Trial2	2	1	noBlindfold	clockwise	practice	Guided	1	0.5	-0.25	7.977783	1.30235	-1.45518	-0.32287	0.80565230264357	4.797333	-10.65189	-3.700391
Trial2	2	1	noBlindfold	clockwise	practice	Guided	1	0.5	-0.25	7.997787	1.30237	-1.45528	-0.33717	0.807091165817721	4.685056	-10.57995	-3.206849
Trial2	2	1	noBlindfold	clockwise	practice	Guided	1	0.5	-0.25	8.017792	1.30236	-1.45528	-0.3515	0.808754540804546	4.741003	-10.29219	-2.899056
Trial2	2	1	noBlindfold	clockwise	practice	Guided	1	0.5	-0.25	8.037796	1.30236	-1.45521	-0.37894	0.812654405298453	4.764349	-10.41491	-3.02137
Trial2	2	1	noBlindfold	clockwise	practice	Guided	1	0.5	-0.25	8.057785	1.30233	-1.45516	-0.39202	0.814802516887449	4.434544	-10.22871	-2.945228
Trial2	2	1	noBlindfold	clockwise	practice	Guided	1	0.5	-0.25	8.077789	1.30222	-1.4551	-0.40525	0.817104205496628	4.186271	-9.957874	-2.794434
Trial2	2	1	noBlindfold	clockwise	practice	Guided	1	0.5	-0.25	8.097794	1.30213	-1.45501	-0.41838	0.819612429226459	4.306135	-10.12715	-3.594164
Trial2	2	1	noBlindfold	clockwise	practice	Guided	1	0.5	-0.25	8.117783	1.30209	-1.45506	-0.43202	0.822483761938429	4.01196	-10.33027	-3.355153
Trial2	2	1	noBlindfold	clockwise	practice	Guided	1	0.5	-0.25	8.137787	1.30203	-1.45512	-0.45826	0.828627959917395	3.901176	-10.0679	-3.029196
Trial2	2	1	noBlindfold	clockwise	practice	Guided	1	0.5	-0.25	8.157791	1.30201	-1.45507	-0.47126	0.831971107347862	4.137877	-10.33027	-3.0834
Trial2	2	1	noBlindfold	clockwise	practice	Guided	1	0.5	-0.25	8.177795	1.30205	-1.45511	-0.48447	0.835619871920384	4.231359	-10.17793	-3.104768
Trial2	2	1	noBlindfold	clockwise	practice	Guided	1	0.5	-0.25	8.197784	1.30209	-1.45508	-0.49719	0.839315882463704	4.201106	-10.09752	-3.025859
Trial2	2	1	noBlindfold	clockwise	practice	Guided	1	0.5	-0.25	8.217789	1.30211	-1.45504	-0.51033	0.843298347405005	4.317889	-9.898629	-3.703065
Trial2	2	1	noBlindfold	clockwise	practice	Guided	1	0.5	-0.25	8.237793	1.30214	-1.45498	-0.53857	0.852467719538005	4.373603	-9.983265	-4.064077
Trial2	2	1	noBlindfold	clockwise	practice	Guided	1	0.5	-0.25	8.257782	1.3021	-1.45498	-0.55352	0.857606370952244	4.062237	-9.636257	-3.235927
Trial2	2	1	noBlindfold	clockwise	practice	Guided	1	0.5	-0.25	8.277786	1.30206	-1.45487	-0.5685	0.862984665704533	4.106574	-9.661648	-3.699346
Trial2	2	1	noBlindfold	clockwise	practice	Guided	1	0.5	-0.25	8.297791	1.30205	-1.45484	-0.58443	0.868980895026891	4.083535	-9.657416	-3.679506
Trial2	2	1	noBlindfold	clockwise	practice	Guided	1	0.5	-0.25	8.317795	1.30203	-1.45481	-0.60017	0.87514062228182	3.968639	-9.462753	-3.414756
Trial2	2	1	noBlindfold	clockwise	practice	Guided	1	0.5	-0.25	8.337784	1.30199	-1.45474	-0.63298	0.888741629359143	3.922823	-9.19615	-3.192462
Trial2	2	1	noBlindfold	clockwise	practice	Guided	1	0.5	-0.25	8.357788	1.30205	-1.45474	-0.65054	0.896502466163079	4.115017	-9.839384	-3.377786
Trial2	2	1	noBlindfold	clockwise	practice	Guided	1	0.5	-0.25	8.377792	1.30207	-1.45486	-0.66744	0.904197141587851	4.150364	-9.589707	-3.062172
Trial2	2	1	noBlindfold	clockwise	practice	Guided	1	0.5	-0.25	8.397781	1.30209	-1.45484	-0.6845	0.91221625007583	4.299606	-9.657416	-2.797589
Trial2	2	1	noBlindfold	clockwise	practice	Guided	1	0.5	-0.25	8.417786	1.30213	-1.45485	-0.7	0.919735120340882	4.350612	-9.797066	-2.49185
Trial2	2	1	noBlindfold	clockwise	practice	Guided	1	0.5	-0.25	8.43779	1.30215	-1.45488	-0.73221	0.935933280490566	4.339564	-9.66588	-2.64223
Trial2	2	1	noBlindfold	clockwise	practice	Guided	1	0.5	-0.25	8.457794	1.30219	-1.45484	-0.74774	0.944062385735287	4.208693	-9.957874	-3.007099
Trial2	2	1	noBlindfold	clockwise	practice	Guided	1	0.5	-0.25	8.477783	1.30213	-1.45494	-0.76262	0.951941142216974	4.083086	-9.856311	-2.386453
Trial2	2	1	noBlindfold	clockwise	practice	Guided	1	0.5	-0.25	8.497787	1.30207	-1.45494	-0.77733	0.959892333371566	4.136139	-9.826688	-2.601808
Trial2	2	1	noBlindfold	clockwise	practice	Guided	1	0.5	-0.25	8.517792	1.30205	-1.45492	-0.79086	0.967374757527018	4.053122	-9.881702	-2.265786
Trial2	2	1	noBlindfold	clockwise	practice	Guided	1	0.5	-0.25	8.537796	1.30203	-1.45493	-0.81629	0.98180265648419	4.095915	-9.864774	-2.314889
Trial2	2	1	noBlindfold	clockwise	practice	Guided	1	0.5	-0.25	8.557785	1.30207	-1.4549	-0.82946	0.989489888769323	4.286031	-10.01289	-3.457151
Trial2	2	1	noBlindfold	clockwise	practice	Guided	1	0.5	-0.25	8.577789	1.30211	-1.45498	-0.84217	0.997018400880315	4.151771	-10.10176	-3.122153
Trial2	2	1	noBlindfold	clockwise	practice	Guided	1	0.5	-0.25	8.597794	1.30209	-1.45503	-0.85464	1.00445895546943	4.078927	-9.979033	-2.904597
Trial2	2	1	noBlindfold	clockwise	practice	Guided	1	0.5	-0.25	8.617783	1.30203	-1.45498	-0.86726	1.0120583105852	3.940014	-9.691271	-2.837394
Trial2	2	1	noBlindfold	clockwise	practice	Guided	1	0.5	-0.25	8.637787	1.30197	-1.45489	-0.89122	1.02680034255647	3.81508	-9.805529	-2.866548
Trial2	2	1	noBlindfold	clockwise	practice	Guided	1	0.5	-0.25	8.657791	1.30184	-1.45488	-0.90335	1.03431790011388	3.525498	-9.636257	-2.919035
Trial2	2	1	noBlindfold	clockwise	practice	Guided	1	0.5	-0.25	8.677795	1.30177	-1.45483	-0.91508	1.04171334819133	3.367518	-9.61933	-2.86361
Trial2	2	1	noBlindfold	clockwise	practice	Guided	1	0.5	-0.25	8.697784	1.30172	-1.45481	-0.9271901	1.04944813124931	3.464984	-9.71243	-3.479146
Trial2	2	1	noBlindfold	clockwise	practice	Guided	1	0.5	-0.25	8.717789	1.30173	-1.45487	-0.94012	1.05784519183527	3.49405	-9.962106	-3.595154
Trial2	2	1	noBlindfold	clockwise	practice	Guided	1	0.5	-0.25	8.737793	1.30175	-1.45496	-0.96542	1.07453653322306	3.524547	-10.02981	-3.237368
Trial2	2	1	noBlindfold	clockwise	practice	Guided	1	0.5	-0.25	8.757782	1.30179	-1.45498	-0.97862	1.08339941679871	3.723315	-10.01712	-3.370021
Trial2	2	1	noBlindfold	clockwise	practice	Guided	1	0.5	-0.25	8.777786	1.30184	-1.45501	-0.99142	1.09208560264027	3.762827	-10.1737	-3.078813
Trial2	2	1	noBlindfold	clockwise	practice	Guided	1	0.5	-0.25	8.797791	1.30187	-1.45504	-1.00432	1.10090615873003	3.812395	-9.94941	-3.269144
Trial2	2	1	noBlindfold	clockwise	practice	Guided	1	0.5	-0.25	8.817795	1.3019	-1.455	-1.01786	1.11024894542665	3.783426	-9.856311	-3.344733
Trial2	2	1	noBlindfold	clockwise	practice	Guided	1	0.5	-0.25	8.837784	1.30191	-1.45496	-1.04527	1.12938649031886	3.812057	-9.966338	-3.6461
Trial2	2	1	noBlindfold	clockwise	practice	Guided	1	0.5	-0.25	8.857788	1.30189	-1.45502	-1.0548	1.13610329246753	3.793009	-10.13561	-3.303279
Trial2	2	1	noBlindfold	clockwise	practice	Guided	1	0.5	-0.25	8.877792	1.30189	-1.45503	-1.05485	1.136138675985	4.003846	-9.555853	-5.429379
Trial2	2	1	noBlindfold	clockwise	practice	Guided	1	0.5	-0.25	8.897781	1.30191	-1.45503	-1.05474	1.13607486894312	4.891616	-11.59558	-8.393674
Trial2	2	1	noBlindfold	clockwise	practice	Guided	1	0.5	-0.25	8.917786	1.30194	-1.45519	-1.05439	1.13584809891399	4.016564	-12.02299	-5.469582
Trial2	2	1	noBlindfold	clockwise	practice	Guided	1	0.5	-0.25	8.93779	1.30195	-1.45531	-1.05406	1.13562159778206	4.079028	-10.82539	-5.526773
Trial2	2	1	noBlindfold	clockwise	practice	Guided	1	0.5	-0.25	8.957794	1.30196	-1.45529	-1.05392	1.13552949916974	4.015726	-10.30488	-4.763779
Trial2	2	1	noBlindfold	clockwise	practice	Guided	1	0.5	-0.25	8.977783	1.30196	-1.45528	-1.05382	1.13545869268833	3.965668	-10.23717	-5.121573
Trial2	2	1	noBlindfold	clockwise	practice	Guided	1	0.5	-0.25	8.997787	1.30196	-1.45526	-1.05372	1.13538789060168	3.746518	-9.970569	-5.12332
Trial2	2	1	noBlindfold	clockwise	practice	Guided	1	0.5	-0.25	9.017792	1.30195	-1.45524	-1.05364	1.13532427994274	3.45119	-10.18216	-5.244158
Trial2	2	1	noBlindfold	clockwise	practice	Guided	1	0.5	-0.25	9.037796	1.30194	-1.45523	-1.05355	1.13525341523483	3.289184	-10.16523	-5.629524
Trial2	2	1	noBlindfold	clockwise	practice	Guided	1	0.5	-0.25	9.057785	1.30191	-1.45521	-1.05352	1.13521093123289	3.248813	-10.11445	-5.946824
Trial2	2	1	noBlindfold	clockwise	practice	Guided	1	0.5	-0.25	9.077789	1.30189	-1.4552	-1.0535	1.13518277715224	3.354596	-10.36413	-6.164622
Trial2	2	1	noBlindfold	clockwise	practice	Guided	1	0.5	-0.25	9.097794	1.30189	-1.4552	-1.05349	1.13517560502845	3.465123	-10.48685	-6.423134
Trial2	2	1	noBlindfold	clockwise	practice	Guided	1	0.5	-0.25	9.117783	1.30188	-1.45521	-1.05348	1.13516152807205	3.508935	-10.57572	-6.656173
Trial2	2	1	noBlindfold	clockwise	practice	Guided	1	0.5	-0.25	9.137787	1.30187	-1.45521	-1.05348	1.13515453869341	3.403759	-10.73652	-6.809004
Trial2	2	1	noBlindfold	clockwise	practice	Guided	1	0.5	-0.25	9.157791	1.30185	-1.45523	-1.05348	1.13514030744153	3.033604	-10.75768	-7.08824
Trial2	2	1	noBlindfold	clockwise	practice	Guided	1	0.5	-0.25	9.177795	1.30183	-1.45524	-1.05349	1.13513316416204	2.817211	-10.8127	-7.128209
Trial2	2	1	noBlindfold	clockwise	practice	Guided	1	0.5	-0.25	9.197784	1.30181	-1.45525	-1.0535	1.13512627424687	2.603777	-10.91003	-7.301047
Trial2	2	1	noBlindfold	clockwise	practice	Guided	1	0.5	-0.25	9.217789	1.30178	-1.45526	-1.05351	1.13511205870023	2.366257	-10.93965	-7.361184
Trial2	2	1	noBlindfold	clockwise	practice	Guided	1	0.5	-0.25	9.237793	1.30174	-1.45527	-1.05354	1.13510503253037	2.117728	-10.91003	-7.442465
Trial2	2	1	noBlindfold	clockwise	practice	Guided	1	0.5	-0.25	9.257782	1.30167	-1.45529	-1.05355	1.13506278185795	1.666151	-11.02006	-7.654971
Trial2	2	1	noBlindfold	clockwise	practice	Guided	1	0.5	-0.25	9.277786	1.30161	-1.45531	-1.05357	1.13503452694967	1.40388	-11.13008	-7.703405
Trial2	2	1	noBlindfold	clockwise	practice	Guided	1	0.5	-0.25	9.297791	1.30155	-1.45533	-1.0536	1.13501336455825	1.107888	-11.18933	-7.812056
Trial2	2	1	noBlindfold	clockwise	practice	Guided	1	0.5	-0.25	9.317795	1.30149	-1.45535	-1.05362	1.13498519962218	0.820612	-11.2782	-7.854135
Trial2	2	1	noBlindfold	clockwise	practice	Guided	1	0.5	-0.25	9.337784	1.30141	-1.45538	-1.05364	1.13494289598243	0.632187	-11.30359	-7.789936
Trial2	2	1	noBlindfold	clockwise	practice	Guided	1	0.5	-0.25	9.357788	1.30126	-1.45543	-1.05365	1.13484401392407	0.289663	-11.29089	-7.582321
Trial2	2	1	noBlindfold	clockwise	practice	Guided	1	0.5	-0.25	9.377792	1.30119	-1.45545	-1.05367	1.13480862287948	0.222694	-11.41784	-7.624513
Trial2	2	1	noBlindfold	clockwise	practice	Guided	1	0.5	-0.25	9.397781	1.30112	-1.45548	-1.05368	1.13476648060569	0.156045	-11.57019	-7.636805
Trial2	2	1	noBlindfold	clockwise	practice	Guided	1	0.5	-0.25	9.417786	1.30105	-1.45551	-1.05369	1.13472408813841	0.166734	-11.65059	-7.695068
Trial2	2	1	noBlindfold	clockwise	practice	Guided	1	0.5	-0.25	9.43779	1.30099	-1.45555	-1.05369	1.13468167485911	0.14702	-11.74369	-7.57176
Trial2	2	1	noBlindfold	clockwise	practice	Guided	1	0.5	-0.25	9.457794	1.30093	-1.45558	-1.05368	1.13463225479661	0.040559	-11.67175	-7.408498
Trial2	2	1	noBlindfold	clockwise	practice	Guided	1	0.5	-0.25	9.477783	1.30082	-1.45561	-1.05367	1.13454749429397	-0.253727	-11.55749	-7.097006
Trial2	2	1	noBlindfold	clockwise	practice	Guided	1	0.5	-0.25	9.497787	1.30077	-1.45562	-1.05367	1.13451223857688	-0.365183	-11.53633	-7.053011
Trial2	2	1	noBlindfold	clockwise	practice	Guided	1	0.5	-0.25	9.517792	1.30071	-1.45563	-1.05365	1.13445572929983	-0.532597	-11.42631	-7.03225
Trial2	2	1	noBlindfold	clockwise	practice	Guided	1	0.5	-0.25	9.537796	1.30065	-1.45564	-1.05364	1.13440623012254	-0.655247	-11.31628	-6.904252
Trial2	2	1	noBlindfold	clockwise	practice	Guided	1	0.5	-0.25	9.557785	1.30059	-1.45564	-1.05361	1.13434271226059	-0.871185	-11.38399	-6.853709
Trial2	2	1	noBlindfold	clockwise	practice	Guided	1	0.5	-0.25	9.577789	1.30045	-1.45566	-1.0536	1.13423684801162	-1.220751	-11.49825	-6.972286
Trial2	2	1	noBlindfold	clockwise	practice	Guided	1	0.5	-0.25	9.597794	1.30038	-1.45567	-1.05359	1.134180371113	-1.419274	-11.40515	-6.916036
Trial2	2	1	noBlindfold	clockwise	practice	Guided	1	0.5	-0.25	9.617783	1.30031	-1.45567	-1.05357	1.13411680073796	-1.58123	-11.26973	-6.808187
Trial2	2	1	noBlindfold	clockwise	practice	Guided	1	0.5	-0.25	9.637787	1.30024	-1.45566	-1.05355	1.1340532314709	-1.732882	-11.18086	-6.73286
Trial2	2	1	noBlindfold	clockwise	practice	Guided	1	0.5	-0.25	9.657791	1.30016	-1.45565	-1.0535	1.13396131146141	-1.854487	-11.08353	-6.587415
Trial2	2	1	noBlindfold	clockwise	practice	Guided	1	0.5	-0.25	9.677795	1.30002	-1.45561	-1.05348	1.13384845348676	-2.080776	-11.04968	-6.504304
Trial2	2	1	noBlindfold	clockwise	practice	Guided	1	0.5	-0.25	9.697784	1.29994	-1.4556	-1.05345	1.13377072734993	-2.201313	-11.04545	-6.457655
Trial2	2	1	noBlindfold	clockwise	practice	Guided	1	0.5	-0.25	9.717789	1.29986	-1.45559	-1.05343	1.13370001461476	-2.252193	-11.05814	-6.415371
Trial2	2	1	noBlindfold	clockwise	practice	Guided	1	0.5	-0.25	9.737793	1.29977	-1.45558	-1.05341	1.13362240747268	-2.441671	-11.14278	-6.368491
Trial2	2	1	noBlindfold	clockwise	practice	Guided	1	0.5	-0.25	9.757782	1.29966	-1.45558	-1.05336	1.13350938250021	-2.655674	-11.29089	-6.351946
Trial2	2	1	noBlindfold	clockwise	practice	Guided	1	0.5	-0.25	9.777786	1.29943	-1.45561	-1.05334	1.13333288738853	-3.122018	-11.29512	-6.274263
Trial2	2	1	noBlindfold	clockwise	practice	Guided	1	0.5	-0.25	9.797791	1.29928	-1.45562	-1.05331	1.13320581477183	-3.41488	-11.18933	-6.203382
Trial2	2	1	noBlindfold	clockwise	practice	Guided	1	0.5	-0.25	9.817795	1.29912	-1.45561	-1.05327	1.13306467091898	-3.626205	-11.16394	-6.06904
Trial2	2	1	noBlindfold	clockwise	practice	Guided	1	0.5	-0.25	9.837784	1.29881	-1.45559	-1.05312	1.13273968155863	-3.749725	-11.10046	-5.959338
Trial2	2	1	noBlindfold	clockwise	practice	Guided	1	0.5	-0.25	9.857788	1.29733	-1.45556	-1.05306	1.13165384514872	-3.789666	-11.15971	-5.930824
Trial2	2	1	noBlindfold	clockwise	practice	Guided	1	0.5	-0.25	9.877792	1.29607	-1.45557	-1.05301	1.13073102077854	-3.757097	-11.20202	-5.949705
Trial2	2	1	noBlindfold	clockwise	practice	Guided	1	0.5	-0.25	9.897781	1.29448	-1.45559	-1.05298	1.12959072700368	-3.81063	-11.21049	-5.876508
Trial2	2	1	noBlindfold	clockwise	practice	Guided	1	0.5	-0.25	9.917786	1.29266	-1.4556	-1.05295	1.12829012862259	-3.910711	-11.19356	-5.82829
Trial2	2	1	noBlindfold	clockwise	practice	Guided	1	0.5	-0.25	9.93779	1.2903	-1.4556	-1.05295	1.12663341438236	-4.013968	-11.23165	-5.888943
Trial2	2	1	noBlindfold	clockwise	practice	Guided	1	0.5	-0.25	9.957794	1.28731	-1.4556	-1.05298	1.12455939668155	-4.08102	-11.22741	-5.95902
Trial2	2	1	noBlindfold	clockwise	practice	Guided	1	0.5	-0.25	9.977783	1.28007	-1.4556	-1.05297	1.11949534844077	-4.160337	-11.13855	-5.933214
Trial2	2	1	noBlindfold	clockwise	practice	Guided	1	0.5	-0.25	9.997787	1.2755	-1.45558	-1.05298	1.11632304267383	-4.13385	-11.12585	-5.933357
Trial2	2	1	noBlindfold	clockwise	practice	Guided	1	0.5	-0.25	10.01779	1.27034	-1.45556	-1.05299	1.11275187251865	-4.058259	-11.13431	-6.012214
Trial2	2	1	noBlindfold	clockwise	practice	Guided	1	0.5	-0.25	10.0378	1.2645	-1.45557	-1.05296	1.10869522703948	-4.026597	-11.11739	-5.931483
Trial2	2	1	noBlindfold	clockwise	practice	Guided	1	0.5	-0.25	10.05779	1.25158	-1.45554	-1.05291	1.09978948743202	-3.973504	-11.02429	-5.800855
Trial2	2	1	noBlindfold	clockwise	practice	Guided	1	0.5	-0.25	10.07779	1.24453	-1.45552	-1.05289	1.09496900681579	-4.002661	-11.03698	-5.762234
Trial2	2	1	noBlindfold	clockwise	practice	Guided	1	0.5	-0.25	10.09779	1.23699	-1.45552	-1.05286	1.08983413301471	-4.022985	-11.08776	-5.652914
Trial2	2	1	noBlindfold	clockwise	practice	Guided	1	0.5	-0.25	10.11778	1.2287	-1.45553	-1.05282	1.08421560447569	-4.021439	-11.01159	-5.646627
Trial2	2	1	noBlindfold	clockwise	practice	Guided	1	0.5	-0.25	10.13779	1.21988	-1.45551	-1.05279	1.07828514722781	-4.06775	-10.91003	-5.562584
Trial2	2	1	noBlindfold	clockwise	practice	Guided	1	0.5	-0.25	10.15779	1.2105	-1.45547	-1.05273	1.0720007687615	-4.094495	-10.94388	-5.49521
Trial2	2	1	noBlindfold	clockwise	practice	Guided	1	0.5	-0.25	10.1778	1.19097	-1.45547	-1.05269	1.05912742913185	-4.081531	-10.97351	-5.399496
Trial2	2	1	noBlindfold	clockwise	practice	Guided	1	0.5	-0.25	10.19778	1.18027	-1.45548	-1.05265	1.05214742119183	-4.12591	-10.91003	-5.300755
Trial2	2	1	noBlindfold	clockwise	practice	Guided	1	0.5	-0.25	10.21779	1.169	-1.45547	-1.05262	1.04487302512809	-4.081417	-10.91849	-5.202135
Trial2	2	1	noBlindfold	clockwise	practice	Guided	1	0.5	-0.25	10.23779	1.15679	-1.45546	-1.05261	1.03709006954048	-4.082271	-10.95658	-5.219355
Trial2	2	1	noBlindfold	clockwise	practice	Guided	1	0.5	-0.25	10.25778	1.13147	-1.45549	-1.05258	1.02121935519258	-4.151075	-10.96927	-5.1868
Trial2	2	1	noBlindfold	clockwise	practice	Guided	1	0.5	-0.25	10.27779	1.11759	-1.45549	-1.05253	1.01265582930892	-4.17025	-10.91003	-5.094333
Trial2	2	1	noBlindfold	clockwise	practice	Guided	1	0.5	-0.25	10.29779	1.10356	-1.45546	-1.05249	1.00412889213959	-4.084157	-10.78731	-4.933951
Trial2	2	1	noBlindfold	clockwise	practice	Guided	1	0.5	-0.25	10.31779	1.08899	-1.45542	-1.05247	0.995423145799824	-4.031646	-10.75345	-4.97157
Trial2	2	1	noBlindfold	clockwise	practice	Guided	1	0.5	-0.25	10.33778	1.07342	-1.45538	-1.05232	0.986168242487372	-4.041723	-10.75345	-4.855444
Trial2	2	1	noBlindfold	clockwise	practice	Guided	1	0.5	-0.25	10.35779	1.04168	-1.45536	-1.05223	0.967982527044427	-4.029456	-10.63496	-4.455826
Trial2	2	1	noBlindfold	clockwise	practice	Guided	1	0.5	-0.25	10.37779	1.02455	-1.45533	-1.05217	0.958451580364251	-3.927173	-10.62227	-4.328955
Trial2	2	1	noBlindfold	clockwise	practice	Guided	1	0.5	-0.25	10.39778	1.00745	-1.45531	-1.05211	0.949150077450274	-3.882396	-10.59264	-4.177388
Trial2	2	1	noBlindfold	clockwise	practice	Guided	1	0.5	-0.25	10.41779	0.98992	-1.45528	-1.05202	0.93981784079287	-3.870476	-10.48685	-3.989461
Trial2	2	1	noBlindfold	clockwise	practice	Guided	1	0.5	-0.25	10.43779	0.97143	-1.45523	-1.05186	0.93017507363893	-3.734483	-10.35143	-3.831276
Trial2	2	1	noBlindfold	clockwise	practice	Guided	1	0.5	-0.25	10.45779	0.93435	-1.45515	-1.0518	0.911889874293024	-3.692675	-10.22871	-3.598734
Trial2	2	1	noBlindfold	clockwise	practice	Guided	1	0.5	-0.25	10.47778	0.9153	-1.45511	-1.05176	0.902935839550368	-3.541981	-10.0806	-3.508529
Trial2	2	1	noBlindfold	clockwise	practice	Guided	1	0.5	-0.25	10.49779	0.89478	-1.45505	-1.05172	0.893647735599688	-3.475508	-10.02981	-3.428958
Trial2	2	1	noBlindfold	clockwise	practice	Guided	1	0.5	-0.25	10.51779	0.8758	-1.45502	-1.05165	0.885363347665658	-3.409249	-10.02981	-3.303891
Trial2	2	1	noBlindfold	clockwise	practice	Guided	1	0.5	-0.25	10.5378	0.85548	-1.45501	-1.05155	0.876840037072858	-3.347977	-10.00866	-3.136531
Trial2	2	1	noBlindfold	clockwise	practice	Guided	1	0.5	-0.25	10.55779	0.81574	-1.45497	-1.05154	0.861486006786249	-3.230845	-9.898629	-3.102553
Trial2	2	1	noBlindfold	clockwise	practice	Guided	1	0.5	-0.25	10.57779	0.79576	-1.45496	-1.05153	0.854356099758678	-3.183436	-9.856311	-3.061731
Trial2	2	1	noBlindfold	clockwise	practice	Guided	1	0.5	-0.25	10.59779	0.77514	-1.45494	-1.0515	0.847410292056588	-3.147367	-9.809761	-3.03489
Trial2	2	1	noBlindfold	clockwise	practice	Guided	1	0.5	-0.25	10.61778	0.75388	-1.45493	-1.05146	0.840709963397867	-3.149219	-9.847847	-2.888878
Trial2	2	1	noBlindfold	clockwise	practice	Guided	1	0.5	-0.25	10.63779	0.73504	-1.45492	-1.05141	0.835165689846339	-3.173	-9.835152	-2.932923
Trial2	2	1	noBlindfold	clockwise	practice	Guided	1	0.5	-0.25	10.65779	0.69446	-1.45494	-1.05139	0.824645800921103	-3.038472	-9.852079	-2.775904
Trial2	2	1	noBlindfold	clockwise	practice	Guided	1	0.5	-0.25	10.6778	0.67458	-1.45492	-1.05137	0.820165888812795	-2.995028	-9.801297	-2.755264
Trial2	2	1	noBlindfold	clockwise	practice	Guided	1	0.5	-0.25	10.69778	0.65418	-1.4549	-1.05137	0.816067022899277	-2.961924	-9.797066	-2.730192
Trial2	2	1	noBlindfold	clockwise	practice	Guided	1	0.5	-0.25	10.71779	0.63388	-1.45489	-1.05135	0.81245656013355	-2.994972	-9.809761	-2.673272
Trial2	2	1	noBlindfold	clockwise	practice	Guided	1	0.5	-0.25	10.73779	0.61428	-1.45489	-1.05128	0.809388403791918	-2.964098	-9.71243	-2.61505
Trial2	2	1	noBlindfold	clockwise	practice	Guided	1	0.5	-0.25	10.75778	0.57542	-1.45485	-1.05125	0.804791719424876	-2.8811	-9.682807	-2.488992
Trial2	2	1	noBlindfold	clockwise	practice	Guided	1	0.5	-0.25	10.77779	0.55561	-1.45483	-1.05124	0.803167452959744	-2.80753	-9.678575	-2.490294
Trial2	2	1	noBlindfold	clockwise	practice	Guided	1	0.5	-0.25	10.79779	0.53658	-1.45482	-1.05123	0.802064546732227	-2.738146	-9.610866	-2.465927
Trial2	2	1	noBlindfold	clockwise	practice	Guided	1	0.5	-0.25	10.81779	0.5178	-1.45483	-1.05119	0.801387724542095	-2.71112	-9.708198	-2.33333
Trial2	2	1	noBlindfold	clockwise	practice	Free	1	0.5	-0.25	0	0.44707	-1.45062	-1.04988	0.801629367885413	-0.086809	-1.227671	0.341375
Trial2	2	1	noBlindfold	clockwise	practice	Free	1	0.5	-0.25	0.006759644	0.44708	-1.45061	-1.04987	0.801618717001926	-0.093418	-1.223439	0.379015
Trial2	2	1	noBlindfold	clockwise	practice	Free	1	0.5	-0.25	0.02676392	0.44709	-1.4506	-1.04983	0.801578089030473	-0.131906	-1.168425	0.384841
Trial2	2	1	noBlindfold	clockwise	practice	Free	1	0.5	-0.25	0.04675293	0.44708	-1.45058	-1.04968	0.801429112013596	-0.137433	-1.10918	0.405578
Trial2	2	1	noBlindfold	clockwise	practice	Free	1	0.5	-0.25	0.0667572	0.44702	-1.45056	-1.04935	0.80110382642297	-0.167028	-1.075326	0.471422
Trial2	2	1	noBlindfold	clockwise	practice	Free	1	0.5	-0.25	0.08676147	0.44692	-1.45054	-1.04882	0.800581608055102	-0.145137	-1.088021	0.527898
Trial2	2	1	noBlindfold	clockwise	practice	Free	1	0.5	-0.25	0.1067505	0.44675	-1.45052	-1.0472	0.798976437393653	-0.192551	-0.969531	0.473966
Trial2	2	1	noBlindfold	clockwise	practice	Free	1	0.5	-0.25	0.1267548	0.44616	-1.45046	-1.04619	0.79800833342777	-0.156619	-0.931445	0.347859
Trial2	2	1	noBlindfold	clockwise	practice	Free	1	0.5	-0.25	0.146759	0.44577	-1.45047	-1.04517	0.797017027441324	-0.10059	-0.969531	0.337042
Trial2	2	1	noBlindfold	clockwise	practice	Free	1	0.5	-0.25	0.1667633	0.44538	-1.45049	-1.04417	0.796046086146613	-0.070985	-1.003385	0.273087
Trial2	2	1	noBlindfold	clockwise	practice	Free	1	0.5	-0.25	0.1867523	0.44503	-1.4505	-1.04221	0.794114826360664	-0.075173	-1.011849	0.298615
Trial2	2	1	noBlindfold	clockwise	practice	Free	1	0.5	-0.25	0.2067566	0.44434	-1.45053	-1.04143	0.793384822132087	-0.068871	-1.033008	0.065675
Trial2	2	1	noBlindfold	clockwise	practice	Free	1	0.5	-0.25	0.2267609	0.44402	-1.45053	-1.04104	0.79301825488208	-0.02755	-1.045703	-0.118275
Trial2	2	1	noBlindfold	clockwise	practice	Free	1	0.5	-0.25	0.2467499	0.44381	-1.45052	-1.04097	0.79296330790812	-0.061285	-1.028776	-0.188211
Trial2	2	1	noBlindfold	clockwise	practice	Free	1	0.5	-0.25	0.2667542	0.4437	-1.45051	-1.04101	0.793011063458963	-0.127237	-1.049935	-0.217762
Trial2	2	1	noBlindfold	clockwise	practice	Free	1	0.5	-0.25	0.2867584	0.44368	-1.45052	-1.04111	0.793112247497801	-0.139786	-1.083789	-0.33199
Trial2	2	1	noBlindfold	clockwise	practice	Free	1	0.5	-0.25	0.3067627	0.44364	-1.45054	-1.04168	0.793683586265616	-0.111468	-1.096485	-0.39892
Trial2	2	1	noBlindfold	clockwise	practice	Free	1	0.5	-0.25	0.3267517	0.44346	-1.45055	-1.04219	0.794205071475594	-0.131423	-1.138803	-0.484729
Trial2	2	1	noBlindfold	clockwise	practice	Free	1	0.5	-0.25	0.346756	0.44332	-1.45057	-1.04286	0.794883419543422	-0.093927	-1.198048	-0.512571
Trial2	2	1	noBlindfold	clockwise	practice	Free	1	0.5	-0.25	0.3667603	0.44317	-1.45059	-1.04362	0.795652145554856	-0.059904	-1.193816	-0.407882
Trial2	2	1	noBlindfold	clockwise	practice	Free	1	0.5	-0.25	0.3867645	0.44302	-1.4506	-1.04433	0.79637106230427	-0.094016	-1.219207	-0.269997
Trial2	2	1	noBlindfold	clockwise	practice	Free	1	0.5	-0.25	0.4067535	0.44286	-1.4506	-1.04568	0.797728979538027	-0.165794	-1.189584	-0.274442
Trial2	2	1	noBlindfold	clockwise	practice	Free	1	0.5	-0.25	0.4267578	0.44242	-1.45061	-1.04642	0.798498741857281	-0.163314	-1.20228	-0.380092
Trial2	2	1	noBlindfold	clockwise	practice	Free	1	0.5	-0.25	0.4467621	0.44214	-1.45061	-1.04719	0.799286931853154	-0.150614	-1.219207	-0.379178
Trial2	2	1	noBlindfold	clockwise	practice	Free	1	0.5	-0.25	0.4667511	0.44181	-1.4506	-1.04795	0.800068949588686	-0.191006	-1.206512	-0.275614
Trial2	2	1	noBlindfold	clockwise	practice	Free	1	0.5	-0.25	0.4867554	0.44146	-1.45061	-1.04861	0.800752656823805	-0.180422	-1.265757	-0.240951
Trial2	2	1	noBlindfold	clockwise	practice	Free	1	0.5	-0.25	0.5067596	0.44108	-1.45063	-1.04972	0.801887480811962	-0.17722	-1.269989	-0.223714
Trial2	2	1	noBlindfold	clockwise	practice	Free	1	0.5	-0.25	0.5267639	0.44033	-1.45065	-1.05017	0.802391708026881	-0.234414	-1.350393	-0.256836
Trial2	2	1	noBlindfold	clockwise	practice	Free	1	0.5	-0.25	0.5467529	0.43994	-1.45067	-1.05054	0.802789792361013	-0.282923	-1.401174	-0.216896
Trial2	2	1	noBlindfold	clockwise	practice	Free	1	0.5	-0.25	0.5667572	0.43955	-1.4507	-1.05086	0.803138113338006	-0.397413	-1.405406	-0.224469
Trial2	2	1	noBlindfold	clockwise	practice	Free	1	0.5	-0.25	0.5867615	0.43909	-1.45071	-1.05114	0.803452083684391	-0.408926	-1.422333	-0.14916
Trial2	2	1	noBlindfold	clockwise	practice	Free	1	0.5	-0.25	0.6067505	0.43853	-1.45071	-1.05154	0.803893624925305	-0.506214	-1.435029	-0.108152
Trial2	2	1	noBlindfold	clockwise	practice	Free	1	0.5	-0.25	0.6267548	0.437	-1.45072	-1.05168	0.804151587310224	-0.654557	-1.435029	-0.040888
Trial2	2	1	noBlindfold	clockwise	practice	Free	1	0.5	-0.25	0.646759	0.43593	-1.45072	-1.05179	0.804345799802284	-0.707599	-1.435029	-0.0059012
Trial2	2	1	noBlindfold	clockwise	practice	Free	1	0.5	-0.25	0.6667633	0.43457	-1.45071	-1.05188	0.804544977392833	-0.809231	-1.443492	-0.0077654
Trial2	2	1	noBlindfold	clockwise	practice	Free	1	0.5	-0.25	0.6867523	0.43288	-1.45072	-1.05193	0.804733957497337	-0.831905	-1.422333	0.016484
Trial2	2	1	noBlindfold	clockwise	practice	Free	1	0.5	-0.25	0.7067566	0.43076	-1.45072	-1.05184	0.804823997470535	-0.855336	-1.443492	0.053471
Trial2	2	1	noBlindfold	clockwise	practice	Free	1	0.5	-0.25	0.7267609	0.42545	-1.45073	-1.05166	0.805118972933342	-0.914264	-1.464651	0.118396
Trial2	2	1	noBlindfold	clockwise	practice	Free	1	0.5	-0.25	0.7467499	0.42208	-1.45073	-1.05141	0.80518907622358	-0.925867	-1.481579	0.101154
Trial2	2	1	noBlindfold	clockwise	practice	Free	1	0.5	-0.25	0.7667542	0.41839	-1.45074	-1.0511	0.805246189812624	-0.937979	-1.490042	0.092461
Trial2	2	1	noBlindfold	clockwise	practice	Free	1	0.5	-0.25	0.7867584	0.41414	-1.45075	-1.05081	0.805399630721458	-0.948372	-1.536592	0.054257
Trial2	2	1	noBlindfold	clockwise	practice	Free	1	0.5	-0.25	0.8067627	0.4096	-1.45076	-1.05045	0.805538523074094	-0.950201	-1.561983	-0.059645
Trial2	2	1	noBlindfold	clockwise	practice	Free	1	0.5	-0.25	0.8267517	0.39918	-1.4508	-1.05036	0.806685031443054	-0.929879	-1.646619	-0.044293
Trial2	2	1	noBlindfold	clockwise	practice	Free	1	0.5	-0.25	0.846756	0.3935	-1.45082	-1.05024	0.807295714895749	-0.945142	-1.663546	0.078518
Trial2	2	1	noBlindfold	clockwise	practice	Free	1	0.5	-0.25	0.8667603	0.38748	-1.45082	-1.05013	0.808002960905841	-0.940702	-1.629692	-0.00094854
Trial2	2	1	noBlindfold	clockwise	practice	Free	1	0.5	-0.25	0.8867645	0.38113	-1.45082	-1.05006	0.808842464408275	-0.907507	-1.663546	-0.066078
Trial2	2	1	noBlindfold	clockwise	practice	Free	1	0.5	-0.25	0.9067535	0.37425	-1.45083	-1.05002	0.80984259667014	-0.904676	-1.646619	-0.039612
Trial2	2	1	noBlindfold	clockwise	practice	Free	1	0.5	-0.25	0.9267578	0.35992	-1.45083	-1.05011	0.812279749755181	-0.934952	-1.6974	-0.11125
Trial2	2	1	noBlindfold	clockwise	practice	Free	1	0.5	-0.25	0.9467621	0.35204	-1.45085	-1.05029	0.813852707465934	-0.915403	-1.756646	-0.079521
Trial2	2	1	noBlindfold	clockwise	practice	Free	1	0.5	-0.25	0.9667511	0.34411	-1.45087	-1.05054	0.815577060637549	-0.914278	-1.727023	-0.103803
Trial2	2	1	noBlindfold	clockwise	practice	Free	1	0.5	-0.25	0.9867554	0.33591	-1.45087	-1.05054	0.817184051961611	-0.89168	-1.731255	-0.135539
Trial2	2	1	noBlindfold	clockwise	practice	Free	1	0.5	-0.25	1.00676	0.3272	-1.45087	-1.05176	0.82017002641508	-0.872252	-1.756646	-0.099641
Trial2	2	1	noBlindfold	clockwise	practice	Free	1	0.5	-0.25	1.026764	0.30962	-1.45088	-1.05226	0.82453970240468	-0.817	-1.782036	-0.10767
Trial2	2	1	noBlindfold	clockwise	practice	Free	1	0.5	-0.25	1.046753	0.30054	-1.45089	-1.05282	0.827226807693843	-0.806044	-1.832818	-0.068008
Trial2	2	1	noBlindfold	clockwise	practice	Free	1	0.5	-0.25	1.066757	0.29101	-1.45092	-1.05339	0.830127916238139	-0.849273	-1.858209	-0.047452
Trial2	2	1	noBlindfold	clockwise	practice	Free	1	0.5	-0.25	1.086761	0.28133	-1.45093	-1.05395	0.833157907628511	-0.836321	-1.870904	-0.054268
Trial2	2	1	noBlindfold	clockwise	practice	Free	1	0.5	-0.25	1.10675	0.27179	-1.45093	-1.05508	0.836799563830214	-0.798812	-1.858209	-0.039009
Trial2	2	1	noBlindfold	clockwise	practice	Free	1	0.5	-0.25	1.126755	0.25239	-1.45096	-1.05565	0.842841995396291	-0.819918	-1.934381	-0.041714
Trial2	2	1	noBlindfold	clockwise	practice	Free	1	0.5	-0.25	1.146759	0.24225	-1.45098	-1.05614	0.846343120339555	-0.842958	-1.95554	0.013745
Trial2	2	1	noBlindfold	clockwise	practice	Free	1	0.5	-0.25	1.166763	0.23231	-1.45099	-1.05659	0.849850164989183	-0.872275	-1.997858	0.0055358
Trial2	2	1	noBlindfold	clockwise	practice	Free	1	0.5	-0.25	1.186752	0.22225	-1.45102	-1.05698	0.853441155234345	-0.860993	-2.116349	0.053689
Trial2	2	1	noBlindfold	clockwise	practice	Free	1	0.5	-0.25	1.206757	0.21175	-1.45105	-1.05738	0.857292519233832	-0.904559	-2.16713	0.100254
Trial2	2	1	noBlindfold	clockwise	practice	Free	1	0.5	-0.25	1.226761	0.19097	-1.4511	-1.05735	0.864472921748566	-0.956669	-2.268693	0.164994
Trial2	2	1	noBlindfold	clockwise	practice	Free	1	0.5	-0.25	1.24675	0.18037	-1.45113	-1.05711	0.868095507168194	-0.932586	-2.285621	0.23046
Trial2	2	1	noBlindfold	clockwise	practice	Free	1	0.5	-0.25	1.266754	0.16933	-1.45115	-1.05658	0.871730492920106	-0.904637	-2.30678	0.32137
Trial2	2	1	noBlindfold	clockwise	practice	Free	1	0.5	-0.25	1.286758	0.15818	-1.45116	-1.05585	0.875348606397035	-0.886405	-2.294084	0.284946
Trial2	2	1	noBlindfold	clockwise	practice	Free	1	0.5	-0.25	1.306763	0.14727	-1.45116	-1.05414	0.878100075719817	-0.901449	-2.357561	0.21403
Trial2	2	1	noBlindfold	clockwise	practice	Free	1	0.5	-0.25	1.326752	0.12519	-1.45119	-1.05323	0.886375226040646	-0.915657	-2.459124	0.09382
Trial2	2	1	noBlindfold	clockwise	practice	Free	1	0.5	-0.25	1.346756	0.11369	-1.45121	-1.05231	0.890469950723085	-0.860304	-2.421038	0.083415
Trial2	2	1	noBlindfold	clockwise	practice	Free	1	0.5	-0.25	1.36676	0.10249	-1.45122	-1.0513	0.894480837141112	-0.878065	-2.480283	0.15641
Trial2	2	1	noBlindfold	clockwise	practice	Free	1	0.5	-0.25	1.386765	0.091254	-1.45125	-1.05019	0.898541752479069	-0.869544	-2.670714	0.187827
Trial2	2	1	noBlindfold	clockwise	practice	Free	1	0.5	-0.25	1.406754	0.080037	-1.45131	-1.0483	0.902026528258417	-0.845863	-2.691873	-0.04365
Trial2	2	1	noBlindfold	clockwise	practice	Free	1	0.5	-0.25	1.426758	0.057138	-1.45138	-1.04757	0.912274432681848	-0.867069	-2.776509	-0.053735
Trial2	2	1	noBlindfold	clockwise	practice	Free	1	0.5	-0.25	1.446762	0.046469	-1.45139	-1.04685	0.916875255237474	-0.909698	-2.823059	0.0065515
Trial2	2	1	noBlindfold	clockwise	practice	Free	1	0.5	-0.25	1.466751	0.03517	-1.4514	-1.04621	0.921963867787659	-0.922441	-2.768046	-0.00046741
Trial2	2	1	noBlindfold	clockwise	practice	Free	1	0.5	-0.25	1.486755	0.024199	-1.45139	-1.04559	0.927011283048913	-0.973271	-2.734191	0.0093464
Trial2	2	1	noBlindfold	clockwise	practice	Free	1	0.5	-0.25	1.50676	0.01284	-1.45137	-1.04423	0.931732865983152	-1.002901	-2.742655	0.08702
Trial2	2	1	noBlindfold	clockwise	practice	Free	1	0.5	-0.25	1.526764	-0.0094638	-1.45137	-1.04348	0.942954795403458	-1.006872	-2.797668	0.081691
Trial2	2	1	noBlindfold	clockwise	practice	Free	1	0.5	-0.25	1.546753	-0.020717	-1.4514	-1.04275	0.948471801749647	-0.93062	-2.890768	0.07028
Trial2	2	1	noBlindfold	clockwise	practice	Free	1	0.5	-0.25	1.566757	-0.032321	-1.45144	-1.04208	0.954335602838755	-0.960586	-2.907695	-0.00428
Trial2	2	1	noBlindfold	clockwise	practice	Free	1	0.5	-0.25	1.586761	-0.043562	-1.45146	-1.04147	0.960148159307838	-0.935581	-2.920391	-0.019675
Trial2	2	1	noBlindfold	clockwise	practice	Free	1	0.5	-0.25	1.60675	-0.055106	-1.45147	-1.04035	0.965813506863204	-0.92668	-2.96694	0.0028136
Trial2	2	1	noBlindfold	clockwise	practice	Free	1	0.5	-0.25	1.626755	-0.077361	-1.45146	-1.03978	0.978313962080121	-0.922024	-2.886536	0.039563
Trial2	2	1	noBlindfold	clockwise	practice	Free	1	0.5	-0.25	1.646759	-0.089077	-1.45146	-1.03932	0.984904948161685	-0.939815	-2.945781	-0.026419
Trial2	2	1	noBlindfold	clockwise	practice	Free	1	0.5	-0.25	1.666763	-0.09974399	-1.45147	-1.03893	0.991011253783183	-0.940567	-2.899232	-0.07148
Trial2	2	1	noBlindfold	clockwise	practice	Free	1	0.5	-0.25	1.686752	-0.11071	-1.45146	-1.0386	0.997424992965661	-0.885029	-2.899232	-0.036827
Trial2	2	1	noBlindfold	clockwise	practice	Free	1	0.5	-0.25	1.706757	-0.12195	-1.45145	-1.03818	1.00401668587239	-0.817773	-2.890768	-0.053821
Trial2	2	1	noBlindfold	clockwise	practice	Free	1	0.5	-0.25	1.726761	-0.14342	-1.45146	-1.03817	1.01744838128512	-0.735405	-2.96694	-0.150416
Trial2	2	1	noBlindfold	clockwise	practice	Free	1	0.5	-0.25	1.74675	-0.1542	-1.45148	-1.03838	1.02446108860116	-0.716797	-3.017722	-0.251303
Trial2	2	1	noBlindfold	clockwise	practice	Free	1	0.5	-0.25	1.766754	-0.16442	-1.4515	-1.03885	1.03137693368662	-0.697765	-3.10659	-0.322602
Trial2	2	1	noBlindfold	clockwise	practice	Free	1	0.5	-0.25	1.786758	-0.17438	-1.45153	-1.03955	1.03835335847396	-0.702652	-3.15314	-0.3299
Trial2	2	1	noBlindfold	clockwise	practice	Free	1	0.5	-0.25	1.806763	-0.18405	-1.45156	-1.04127	1.04596014969243	-0.645908	-3.170067	-0.250021
Trial2	2	1	noBlindfold	clockwise	practice	Free	1	0.5	-0.25	1.826752	-0.2027	-1.45157	-1.04211	1.05887934786296	-0.652968	-3.123517	-0.036395
Trial2	2	1	noBlindfold	clockwise	practice	Free	1	0.5	-0.25	1.846756	-0.21169	-1.45157	-1.04301	1.06553625072131	-0.645164	-3.157371	-0.187831
Trial2	2	1	noBlindfold	clockwise	practice	Free	1	0.5	-0.25	1.86676	-0.22013	-1.45158	-1.04407	1.07197685862	-0.623132	-3.165835	-0.289703
Trial2	2	1	noBlindfold	clockwise	practice	Free	1	0.5	-0.25	1.886765	-0.22852	-1.45158	-1.04517	1.07844176833748	-0.638407	-3.170067	-0.229591
Trial2	2	1	noBlindfold	clockwise	practice	Free	1	0.5	-0.25	1.906754	-0.23635	-1.45159	-1.04738	1.08536912605561	-0.563559	-3.229312	-0.13783
Trial2	2	1	noBlindfold	clockwise	practice	Free	1	0.5	-0.25	1.926758	-0.25081	-1.45164	-1.04848	1.09603194140142	-0.436475	-3.343571	-0.132806
Trial2	2	1	noBlindfold	clockwise	practice	Free	1	0.5	-0.25	1.946762	-0.25732	-1.45166	-1.04949	1.10123466278711	-0.381505	-3.335107	-0.13444
Trial2	2	1	noBlindfold	clockwise	practice	Free	1	0.5	-0.25	1.966751	-0.26345	-1.45167	-1.05041	1.10612481991791	-0.330988	-3.377425	-0.030158
Trial2	2	1	noBlindfold	clockwise	practice	Free	1	0.5	-0.25	1.986755	-0.26882	-1.45169	-1.05128	1.11046559907279	-0.355491	-3.385889	-0.101477
Trial2	2	1	noBlindfold	clockwise	practice	Free	1	0.5	-0.25	2.00676	-0.27376	-1.45171	-1.05283	1.11500695142085	-0.325208	-3.394352	-0.101897
Trial2	2	1	noBlindfold	clockwise	practice	Free	1	0.5	-0.25	2.026764	-0.28182	-1.4517	-1.05341	1.12103087595547	-0.318014	-3.419743	-0.029803
Trial2	2	1	noBlindfold	clockwise	practice	Free	1	0.5	-0.25	2.046753	-0.28495	-1.45171	-1.05377	1.12347356378843	-0.327697	-3.445134	0.060478
Trial2	2	1	noBlindfold	clockwise	practice	Free	1	0.5	-0.25	2.066757	-0.28731	-1.45172	-1.05396	1.12525946381456	-0.37488	-3.440902	0.129423
Trial2	2	1	noBlindfold	clockwise	practice	Free	1	0.5	-0.25	2.086761	-0.28931	-1.45173	-1.05392	1.12663110986969	-0.35755	-3.453597	0.23888
Trial2	2	1	noBlindfold	clockwise	practice	Free	1	0.5	-0.25	2.10675	-0.29083	-1.45174	-1.05333	1.1272759707942	-0.416641	-3.504379	0.342953
Trial2	2	1	noBlindfold	clockwise	practice	Free	1	0.5	-0.25	2.126755	-0.29251	-1.45178	-1.05292	1.12816337695724	-0.532619	-3.589015	0.597219
Trial2	2	1	noBlindfold	clockwise	practice	Free	1	0.5	-0.25	2.146759	-0.29296	-1.45179	-1.05241	1.12811673213516	-0.580547	-3.635565	0.777454
Trial2	2	1	noBlindfold	clockwise	practice	Free	1	0.5	-0.25	2.166763	-0.29336	-1.45181	-1.05176	1.12793577484262	-0.52645	-3.635565	0.957364
Trial2	2	1	noBlindfold	clockwise	practice	Free	1	0.5	-0.25	2.186752	-0.29377	-1.45182	-1.05092	1.12762746458758	-0.559691	-3.652492	1.073142
Trial2	2	1	noBlindfold	clockwise	practice	Free	1	0.5	-0.25	2.206757	-0.29423	-1.45183	-1.04856	1.12627679817176	-0.543754	-3.64826	1.047111
Trial2	2	1	noBlindfold	clockwise	practice	Free	1	0.5	-0.25	2.226761	-0.2954	-1.45188	-1.04677	1.12583459955171	-0.568684	-3.796373	1.357461
Trial2	2	1	noBlindfold	clockwise	practice	Free	1	0.5	-0.25	2.24675	-0.29614	-1.45191	-1.04447	1.12473169324411	-0.528119	-3.889473	1.512552
Trial2	2	1	noBlindfold	clockwise	practice	Free	1	0.5	-0.25	2.266754	-0.29699	-1.45194	-1.04178	1.12343608271338	-0.495072	-3.961413	1.587494
Trial2	2	1	noBlindfold	clockwise	practice	Free	1	0.5	-0.25	2.286758	-0.29796	-1.45198	-1.03843	1.12176735951371	-0.466573	-3.991036	1.654153
Trial2	2	1	noBlindfold	clockwise	practice	Free	1	0.5	-0.25	2.306763	-0.29904	-1.45199	-1.02997	1.1166100686893	-0.435573	-3.974109	1.678353
Trial2	2	1	noBlindfold	clockwise	practice	Free	1	0.5	-0.25	2.326752	-0.30151	-1.45198	-1.02491	1.11485593531205	-0.332415	-3.868314	1.593657
Trial2	2	1	noBlindfold	clockwise	practice	Free	1	0.5	-0.25	2.346756	-0.3028	-1.45193	-1.0196	1.11210253641656	-0.232106	-3.64826	1.453874
Trial2	2	1	noBlindfold	clockwise	practice	Free	1	0.5	-0.25	2.36676	-0.30404	-1.45186	-1.01384	1.10902289517738	-0.141502	-3.665187	1.582232
Trial2	2	1	noBlindfold	clockwise	practice	Free	1	0.5	-0.25	2.386765	-0.30525	-1.4518	-1.00748	1.1055331661915	-0.153249	-3.377425	1.419949
Trial2	2	1	noBlindfold	clockwise	practice	Free	1	0.5	-0.25	2.406754	-0.30645	-1.45173	-0.99302	1.09655840478811	-0.116578	-3.500147	1.745512
Trial2	2	1	noBlindfold	clockwise	practice	Free	1	0.5	-0.25	2.426758	-0.30878	-1.45166	-0.9842401	1.09235231055226	-0.238148	-3.31818	1.657782
Trial2	2	1	noBlindfold	clockwise	practice	Free	1	0.5	-0.25	2.446762	-0.31007	-1.45167	-0.9756	1.08752413110267	-0.244787	-3.394352	1.687805
Trial2	2	1	noBlindfold	clockwise	practice	Free	1	0.5	-0.25	2.466751	-0.31144	-1.45168	-0.96585	1.08207027276836	-0.294894	-3.254703	1.596941
Trial2	2	1	noBlindfold	clockwise	practice	Free	1	0.5	-0.25	2.486755	-0.31297	-1.45165	-0.95584	1.07662913129202	-0.325466	-3.27163	1.56453
Trial2	2	1	noBlindfold	clockwise	practice	Free	1	0.5	-0.25	2.50676	-0.31456	-1.45165	-0.93396	1.06363024448922	-0.29495	-3.335107	1.758131
Trial2	2	1	noBlindfold	clockwise	practice	Free	1	0.5	-0.25	2.526764	-0.31784	-1.45163	-0.92136	1.05810517092888	-0.159755	-3.347802	1.722507
Trial2	2	1	noBlindfold	clockwise	practice	Free	1	0.5	-0.25	2.546753	-0.31956	-1.45165	-0.90932	1.05184667973163	-0.140156	-3.352034	1.675077
Trial2	2	1	noBlindfold	clockwise	practice	Free	1	0.5	-0.25	2.566757	-0.32112	-1.45166	-0.8964	1.04502199588081	-0.162697	-3.368961	1.63383
Trial2	2	1	noBlindfold	clockwise	practice	Free	1	0.5	-0.25	2.586761	-0.3227	-1.45168	-0.8829499	1.03800814878571	-0.109017	-3.343571	1.711021
Trial2	2	1	noBlindfold	clockwise	practice	Free	1	0.5	-0.25	2.60675	-0.32425	-1.45169	-0.85448	1.02214681709935	-0.084232	-3.445134	1.566729
Trial2	2	1	noBlindfold	clockwise	practice	Free	1	0.5	-0.25	2.626755	-0.32732	-1.45173	-0.83961	1.01592241251367	-0.034687	-3.593247	1.428885
Trial2	2	1	noBlindfold	clockwise	practice	Free	1	0.5	-0.25	2.646759	-0.32871	-1.45177	-0.82493	1.00861529609888	-0.042076	-3.542465	1.441982
Trial2	2	1	noBlindfold	clockwise	practice	Free	1	0.5	-0.25	2.666763	-0.33002	-1.45179	-0.81	1.00126580909024	0.017008	-3.64826	1.515413
Trial2	2	1	noBlindfold	clockwise	practice	Free	1	0.5	-0.25	2.686752	-0.33124	-1.45183	-0.79447	0.993683817425466	-0.011926	-3.690578	1.347366
Trial2	2	1	noBlindfold	clockwise	practice	Free	1	0.5	-0.25	2.706757	-0.3324	-1.45186	-0.7640899	0.978354878504781	-0.044744	-3.842923	1.361706
Trial2	2	1	noBlindfold	clockwise	practice	Free	1	0.5	-0.25	2.726761	-0.33459	-1.45194	-0.74853	0.972148491160487	-0.184951	-3.783678	1.100893
Trial2	2	1	noBlindfold	clockwise	practice	Free	1	0.5	-0.25	2.74675	-0.33576	-1.45194	-0.73359	0.965584832060097	-0.135366	-4.029122	1.165405
Trial2	2	1	noBlindfold	clockwise	practice	Free	1	0.5	-0.25	2.766754	-0.33687	-1.45197	-0.71873	0.959197172057557	-0.015196	-3.961413	1.156968
Trial2	2	1	noBlindfold	clockwise	practice	Free	1	0.5	-0.25	2.786758	-0.33792	-1.45199	-0.7033401	0.952694676939733	-0.023649	-3.978341	1.405085
Trial2	2	1	noBlindfold	clockwise	practice	Free	1	0.5	-0.25	2.806763	-0.33895	-1.45199	-0.67321	0.939650914596042	-0.037438	-3.95295	1.37423
Trial2	2	1	noBlindfold	clockwise	practice	Free	1	0.5	-0.25	2.826752	-0.34087	-1.45193	-0.65804	0.934643769648051	-0.077496	-3.728664	1.32125
Trial2	2	1	noBlindfold	clockwise	practice	Free	1	0.5	-0.25	2.846756	-0.34185	-1.45185	-0.64248	0.928844419805391	-0.145736	-3.635565	1.057842
Trial2	2	1	noBlindfold	clockwise	practice	Free	1	0.5	-0.25	2.86676	-0.34288	-1.45183	-0.62684	0.923284947564089	-0.065748	-3.635565	1.286823
Trial2	2	1	noBlindfold	clockwise	practice	Free	1	0.5	-0.25	2.886765	-0.34388	-1.4518	-0.61101	0.91785711388393	-0.076544	-3.567856	1.397597
Trial2	2	1	noBlindfold	clockwise	practice	Free	1	0.5	-0.25	2.906754	-0.34492	-1.45176	-0.58003	0.907088550813618	-0.014537	-3.563624	1.44101
Trial2	2	1	noBlindfold	clockwise	practice	Free	1	0.5	-0.25	2.926758	-0.34684	-1.45177	-0.56389	0.903141680749037	-0.103281	-3.411279	1.509311
Trial2	2	1	noBlindfold	clockwise	practice	Free	1	0.5	-0.25	2.946762	-0.34789	-1.45174	-0.54713	0.898445137254188	-0.198044	-3.39012	1.310987
Trial2	2	1	noBlindfold	clockwise	practice	Free	1	0.5	-0.25	2.966751	-0.34907	-1.4517	-0.53088	0.894322869905241	-0.108031	-3.402816	1.162178
Trial2	2	1	noBlindfold	clockwise	practice	Free	1	0.5	-0.25	2.986755	-0.35026	-1.45169	-0.51414	0.890343750786211	-0.051643	-3.309716	1.099869
Trial2	2	1	noBlindfold	clockwise	practice	Free	1	0.5	-0.25	3.00676	-0.35149	-1.45166	-0.48141	0.882375114129505	-0.07135	-3.199689	1.198444
Trial2	2	1	noBlindfold	clockwise	practice	Free	1	0.5	-0.25	3.026764	-0.35376	-1.45161	-0.46446	0.880283607641788	-0.062035	-3.085431	1.121733
Trial2	2	1	noBlindfold	clockwise	practice	Free	1	0.5	-0.25	3.046753	-0.35486	-1.45155	-0.44806	0.877504073387009	-0.085336	-2.950013	1.076433
Trial2	2	1	noBlindfold	clockwise	practice	Free	1	0.5	-0.25	3.066757	-0.35599	-1.45149	-0.43135	0.874989535557027	-0.050873	-2.979636	0.849944
Trial2	2	1	noBlindfold	clockwise	practice	Free	1	0.5	-0.25	3.086761	-0.35709	-1.45146	-0.41522	0.872869353174278	0.013725	-2.72996	0.939623
Trial2	2	1	noBlindfold	clockwise	practice	Free	1	0.5	-0.25	3.10675	-0.35809	-1.45141	-0.38239	0.868242782767407	0.042693	-2.768046	1.073643
Trial2	2	1	noBlindfold	clockwise	practice	Free	1	0.5	-0.25	3.126755	-0.35984	-1.45135	-0.36618	0.867653489053625	0.017401	-2.59031	0.990311
Trial2	2	1	noBlindfold	clockwise	practice	Free	1	0.5	-0.25	3.146759	-0.36064	-1.45129	-0.35004	0.866434761898681	0.023155	-2.514138	0.862836
Trial2	2	1	noBlindfold	clockwise	practice	Free	1	0.5	-0.25	3.166763	-0.36141	-1.45124	-0.33407	0.865502738316901	-0.07397	-2.437965	0.715788
Trial2	2	1	noBlindfold	clockwise	practice	Free	1	0.5	-0.25	3.186752	-0.36224	-1.45124	-0.31764	0.86488901974224	-0.109073	-2.459124	0.89085
Trial2	2	1	noBlindfold	clockwise	practice	Free	1	0.5	-0.25	3.206757	-0.36313	-1.45122	-0.28507	0.863842177422368	-0.049155	-2.454893	1.138304
Trial2	2	1	noBlindfold	clockwise	practice	Free	1	0.5	-0.25	3.226761	-0.36507	-1.45121	-0.26777	0.865252478904467	-0.065106	-2.442197	1.359733
Trial2	2	1	noBlindfold	clockwise	practice	Free	1	0.5	-0.25	3.24675	-0.36615	-1.45119	-0.2501	0.866149997525305	-0.242014	-2.311011	1.358723
Trial2	2	1	noBlindfold	clockwise	practice	Free	1	0.5	-0.25	3.266754	-0.36733	-1.45115	-0.2328	0.867500544191824	-0.169929	-2.255998	1.001444
Trial2	2	1	noBlindfold	clockwise	practice	Free	1	0.5	-0.25	3.286758	-0.36855	-1.45115	-0.21596	0.86921679047648	-0.11087	-2.319475	1.020088
Trial2	2	1	noBlindfold	clockwise	practice	Free	1	0.5	-0.25	3.306763	-0.36972	-1.45115	-0.17959	0.872565451439482	-0.027834	-2.230607	1.166948
Trial2	2	1	noBlindfold	clockwise	practice	Free	1	0.5	-0.25	3.326752	-0.37202	-1.45116	-0.1618	0.876469127631391	0.010546	-2.336402	1.016317
Trial2	2	1	noBlindfold	clockwise	practice	Free	1	0.5	-0.25	3.346756	-0.37305	-1.45115	-0.14415	0.879443309578417	-0.01114	-2.264462	0.792952
Trial2	2	1	noBlindfold	clockwise	practice	Free	1	0.5	-0.25	3.36676	-0.37405	-1.45112	-0.12685	0.882683018628302	0.004472	-2.302548	0.418909
Trial2	2	1	noBlindfold	clockwise	practice	Free	1	0.5	-0.25	3.386765	-0.37493	-1.45112	-0.10944	0.886148779256879	0.222321	-2.281389	0.400763
Trial2	2	1	noBlindfold	clockwise	practice	Free	1	0.5	-0.25	3.406754	-0.37565	-1.45111	-0.075841	0.89280135481048	0.200304	-2.188289	0.63563
Trial2	2	1	noBlindfold	clockwise	practice	Free	1	0.5	-0.25	3.426758	-0.37658	-1.45107	-0.059512	0.897038557815639	0.070914	-2.162898	0.664784
Trial2	2	1	noBlindfold	clockwise	practice	Free	1	0.5	-0.25	3.446762	-0.3769	-1.45107	-0.043289	0.900934529378986	0.0084696	-2.12058	0.781698
Trial2	2	1	noBlindfold	clockwise	practice	Free	1	0.5	-0.25	3.466751	-0.3772	-1.45105	-0.027351	0.905015125965707	-0.0032083	-2.04864	0.491299
Trial2	2	1	noBlindfold	clockwise	practice	Free	1	0.5	-0.25	3.486755	-0.37752	-1.45107	-0.011242	0.909421093005738	-0.026315	-2.133276	0.522374
Trial2	2	1	noBlindfold	clockwise	practice	Free	1	0.5	-0.25	3.50676	-0.37785	-1.45106	0.019581	0.918310694082797	-0.010798	-2.107885	0.688156
Trial2	2	1	noBlindfold	clockwise	practice	Free	1	0.5	-0.25	3.526764	-0.37855	-1.45105	0.034778	0.923552163626227	-0.143705	-2.145971	0.741848
Trial2	2	1	noBlindfold	clockwise	practice	Free	1	0.5	-0.25	3.546753	-0.379	-1.45104	0.050633	0.92898935082488	-0.141629	-1.959772	0.504293
Trial2	2	1	noBlindfold	clockwise	practice	Free	1	0.5	-0.25	3.566757	-0.37958	-1.45099	0.064791	0.934213217256575	-0.134261	-1.964004	0.351142
Trial2	2	1	noBlindfold	clockwise	practice	Free	1	0.5	-0.25	3.586761	-0.38018	-1.45097	0.079947	0.939990350428111	0.0053234	-1.896295	0.409979
Trial2	2	1	noBlindfold	clockwise	practice	Free	1	0.5	-0.25	3.60675	-0.38195	-1.4509	0.1076	0.951689838704233	0.032539	-1.748182	0.501402
Trial2	2	1	noBlindfold	clockwise	practice	Free	1	0.5	-0.25	3.626755	-0.38195	-1.4509	0.12139	0.956956800849817	0.0080058	-1.803195	0.541568
Trial2	2	1	noBlindfold	clockwise	practice	Free	1	0.5	-0.25	3.646759	-0.38246	-1.4509	0.13534	0.962923967858957	0.039424	-1.849745	0.48803
Trial2	2	1	noBlindfold	clockwise	practice	Free	1	0.5	-0.25	3.666763	-0.38294	-1.4509	0.14865	0.968764599151409	-0.058504	-1.752414	0.528306
Trial2	2	1	noBlindfold	clockwise	practice	Free	1	0.5	-0.25	3.686752	-0.38341	-1.45088	0.16207	0.974789685009117	-0.047161	-1.756646	0.311205
Trial2	2	1	noBlindfold	clockwise	practice	Free	1	0.5	-0.25	3.706757	-0.38389	-1.45089	0.18728	0.986141640482011	-0.029076	-1.887831	0.326903
Trial2	2	1	noBlindfold	clockwise	practice	Free	1	0.5	-0.25	3.726761	-0.38491	-1.45088	0.20019	0.992842751350387	-0.074353	-1.832818	0.728483
Trial2	2	1	noBlindfold	clockwise	practice	Free	1	0.5	-0.25	3.74675	-0.38549	-1.45089	0.2128	0.999137816802119	-0.083714	-1.782036	0.839407
Trial2	2	1	noBlindfold	clockwise	practice	Free	1	0.5	-0.25	3.766754	-0.38615	-1.45088	0.22556	1.0056933604921	-0.083151	-1.659314	0.843649
Trial2	2	1	noBlindfold	clockwise	practice	Free	1	0.5	-0.25	3.786758	-0.38687	-1.45084	0.23921	1.01284981968035	-0.098936	-1.574678	0.793568
Trial2	2	1	noBlindfold	clockwise	practice	Free	1	0.5	-0.25	3.806763	-0.38768	-1.45079	0.26497	1.02624065283519	-0.112546	-1.633923	0.650608
Trial2	2	1	noBlindfold	clockwise	practice	Free	1	0.5	-0.25	3.826752	-0.38946	-1.45073	0.27744	1.03408512837917	-0.045081	-1.608533	0.637633
Trial2	2	1	noBlindfold	clockwise	practice	Free	1	0.5	-0.25	3.846756	-0.39034	-1.45075	0.29065	1.04163707825493	0.018929	-1.490042	0.561257
Trial2	2	1	noBlindfold	clockwise	practice	Free	1	0.5	-0.25	3.86676	-0.39123	-1.45074	0.30384	1.04929959885957	0.067696	-1.473115	0.668122
Trial2	2	1	noBlindfold	clockwise	practice	Free	1	0.5	-0.25	3.886765	-0.39198	-1.45072	0.31617	1.0564926803528	0.081418	-1.439261	0.556882
Trial2	2	1	noBlindfold	clockwise	practice	Free	1	0.5	-0.25	3.906754	-0.39264	-1.45073	0.34142	1.07078651947224	0.068409	-1.519665	0.366798
Trial2	2	1	noBlindfold	clockwise	practice	Free	1	0.5	-0.25	3.926758	-0.39376	-1.45073	0.3536	1.07848967244832	0.072657	-1.498506	0.42563
Trial2	2	1	noBlindfold	clockwise	practice	Free	1	0.5	-0.25	3.946762	-0.39414	-1.45075	0.3659	1.08573437552154	0.17284	-1.468883	0.401546
Trial2	2	1	noBlindfold	clockwise	practice	Free	1	0.5	-0.25	3.966751	-0.39436	-1.45075	0.3779	1.09276632249673	0.179018	-1.612764	0.307666
Trial2	2	1	noBlindfold	clockwise	practice	Free	1	0.5	-0.25	3.986755	-0.39439	-1.45077	0.38959	1.09954936711452	0.222693	-1.549287	0.325705
Trial2	2	1	noBlindfold	clockwise	practice	Free	1	0.5	-0.25	4.00676	-0.3942	-1.45078	0.41136	1.11220085058943	0.263601	-1.540824	0.365142
Trial2	2	1	noBlindfold	clockwise	practice	Free	1	0.5	-0.25	4.026764	-0.39311	-1.45077	0.4224	1.11792986737861	0.318101	-1.468883	0.297466
Trial2	2	1	noBlindfold	clockwise	practice	Free	1	0.5	-0.25	4.046753	-0.39214	-1.45076	0.43287	1.12348798832546	0.415011	-1.57891	0.349974
Trial2	2	1	noBlindfold	clockwise	practice	Free	1	0.5	-0.25	4.066757	-0.3909	-1.45072	0.44308	1.12874387517206	0.356722	-1.231902	0.307349
Trial2	2	1	noBlindfold	clockwise	practice	Free	1	0.5	-0.25	4.086761	-0.38941	-1.4507	0.45294	1.1336555015624	0.239828	-1.604301	0.154322
Trial2	2	1	noBlindfold	clockwise	practice	Free	1	0.5	-0.25	4.10675	-0.38775	-1.45074	0.47151	1.14397409594172	0.193788	-1.291148	0.042999
Trial2	2	1	noBlindfold	clockwise	practice	Free	1	0.5	-0.25	4.126755	-0.38395	-1.45071	0.47984	1.14631323577815	0.313548	-1.426565	-0.062742
Trial2	2	1	noBlindfold	clockwise	practice	Free	1	0.5	-0.25	4.146759	-0.38183	-1.4507	0.48782	1.14978366164248	0.294426	-1.32077	-0.150406
Trial2	2	1	noBlindfold	clockwise	practice	Free	1	0.5	-0.25	4.166763	-0.3795	-1.45068	0.49493	1.15258015293365	0.306084	-1.456188	-0.231623
Trial2	2	1	noBlindfold	clockwise	practice	Free	1	0.5	-0.25	4.186752	-0.37714	-1.45071	0.50156	1.15508315233353	0.241625	-1.337697	-0.26092
Trial2	2	1	noBlindfold	clockwise	practice	Free	1	0.5	-0.25	4.206757	-0.37468	-1.45069	0.51226	1.16021785107743	0.230571	-1.426565	-0.344333
Trial2	2	1	noBlindfold	clockwise	practice	Free	1	0.5	-0.25	4.226761	-0.3698	-1.45077	0.51636	1.15924961454501	0.155552	-1.587374	-0.361939
Trial2	2	1	noBlindfold	clockwise	practice	Free	1	0.5	-0.25	4.24675	-0.36748	-1.4508	0.51982	1.15980356502328	0.172817	-1.824354	-0.259881
Trial2	2	1	noBlindfold	clockwise	practice	Free	1	0.5	-0.25	4.266754	-0.36518	-1.45089	0.52263	1.15995411097432	0.192854	-1.896295	-0.278048
Trial2	2	1	noBlindfold	clockwise	practice	Free	1	0.5	-0.25	4.286758	-0.36316	-1.45095	0.5248	1.15989665661294	0.264447	-1.976699	-0.328541
Trial2	2	1	noBlindfold	clockwise	practice	Free	1	0.5	-0.25	4.306763	-0.36114	-1.45099	0.52712	1.15994724314187	0.33738	-2.006322	-0.338122
Trial2	2	1	noBlindfold	clockwise	practice	Free	1	0.5	-0.25	4.326752	-0.35751	-1.451	0.52758	1.15756386120921	0.478278	-2.090958	-0.257828
Trial2	2	1	noBlindfold	clockwise	practice	Free	1	0.5	-0.25	4.346756	-0.35578	-1.45102	0.52772	1.15637700448452	0.593453	-2.010554	-0.248098
Trial2	2	1	noBlindfold	clockwise	practice	Free	1	0.5	-0.25	4.36676	-0.35396	-1.451	0.52763	1.15497013639748	0.684123	-1.938613	-0.223988
Trial2	2	1	noBlindfold	clockwise	practice	Free	1	0.5	-0.25	4.386765	-0.35203	-1.45097	0.52736	1.15336186721514	0.742795	-1.875136	-0.235905
Trial2	2	1	noBlindfold	clockwise	practice	Free	1	0.5	-0.25	4.406754	-0.34998	-1.45094	0.52654	1.15129510986004	0.74531	-1.786268	-0.197534
Trial2	2	1	noBlindfold	clockwise	practice	Free	1	0.5	-0.25	4.426758	-0.34514	-1.45086	0.52612	1.1474423086385	0.878815	-1.714328	-0.032343
Trial2	2	1	noBlindfold	clockwise	practice	Free	1	0.5	-0.25	4.446762	-0.34211	-1.45085	0.5258	1.14499556304876	0.916285	-1.642387	0.026281
Trial2	2	1	noBlindfold	clockwise	practice	Free	1	0.5	-0.25	4.466751	-0.33876	-1.45082	0.52557	1.14237785127568	0.978504	-1.646619	0.073935
Trial2	2	1	noBlindfold	clockwise	practice	Free	1	0.5	-0.25	4.486755	-0.33498	-1.45081	0.52547	1.13953734829694	1.032712	-1.608533	0.131965
Trial2	2	1	noBlindfold	clockwise	practice	Free	1	0.5	-0.25	4.50676	-0.33062	-1.45081	0.52585	1.13660581933738	1.002581	-1.616996	0.171795
Trial2	2	1	noBlindfold	clockwise	practice	Free	1	0.5	-0.25	4.526764	-0.32073	-1.45082	0.52637	1.12975574567207	1.111711	-1.663546	0.260164
Trial2	2	1	noBlindfold	clockwise	practice	Free	1	0.5	-0.25	4.546753	-0.31504	-1.45083	0.52707	1.12611193637669	1.144747	-1.680473	0.250908
Trial2	2	1	noBlindfold	clockwise	practice	Free	1	0.5	-0.25	4.566757	-0.30863	-1.45084	0.52774	1.12194561825882	1.15362	-1.760877	0.035649
Trial2	2	1	noBlindfold	clockwise	practice	Free	1	0.5	-0.25	4.586761	-0.30185	-1.45087	0.52819	1.11738225794219	1.255909	-1.858209	-0.226582
Trial2	2	1	noBlindfold	clockwise	practice	Free	1	0.5	-0.25	4.60675	-0.29448	-1.45091	0.52808	1.11202829527596	1.397527	-1.832818	-0.397733
Trial2	2	1	noBlindfold	clockwise	practice	Free	1	0.5	-0.25	4.626755	-0.27738	-1.45096	0.52775	1.09964300320736	1.468436	-2.044408	-0.184524
Trial2	2	1	noBlindfold	clockwise	practice	Free	1	0.5	-0.25	4.646759	-0.26786	-1.45102	0.52737	1.09266332637554	1.504173	-2.124812	-0.060707
Trial2	2	1	noBlindfold	clockwise	practice	Free	1	0.5	-0.25	4.666763	-0.25735	-1.45106	0.52704	1.08506690487569	1.448372	-2.137508	0.016962
Trial2	2	1	noBlindfold	clockwise	practice	Free	1	0.5	-0.25	4.686752	-0.24653	-1.45108	0.52683	1.07739126317168	1.366712	-2.196753	0.091137
Trial2	2	1	noBlindfold	clockwise	practice	Free	1	0.5	-0.25	4.706757	-0.23518	-1.45109	0.52712	1.06976871509893	1.300196	-2.188289	0.232358
Trial2	2	1	noBlindfold	clockwise	practice	Free	1	0.5	-0.25	4.726761	-0.21073	-1.45109	0.52771	1.05355109896601	1.315816	-2.184057	0.347606
Trial2	2	1	noBlindfold	clockwise	practice	Free	1	0.5	-0.25	4.74675	-0.19799	-1.45108	0.52862	1.04567640888251	1.421898	-2.184057	0.380753
Trial2	2	1	noBlindfold	clockwise	practice	Free	1	0.5	-0.25	4.766754	-0.18431	-1.45107	0.52981	1.03748919781905	1.390737	-2.090958	0.377977
Trial2	2	1	noBlindfold	clockwise	practice	Free	1	0.5	-0.25	4.786758	-0.17048	-1.45104	0.53121	1.02948166572449	1.470017	-2.112117	0.365376
Trial2	2	1	noBlindfold	clockwise	practice	Free	1	0.5	-0.25	4.806763	-0.15609	-1.45104	0.53465	1.02280484100142	1.356364	-2.035944	0.270609
Trial2	2	1	noBlindfold	clockwise	practice	Free	1	0.5	-0.25	4.826752	-0.12473	-1.45103	0.53653	1.00444862945088	1.392846	-2.086726	0.277508
Trial2	2	1	noBlindfold	clockwise	practice	Free	1	0.5	-0.25	4.846756	-0.10919	-1.45104	0.53864	0.996526692750375	1.288627	-2.090958	0.177474
Trial2	2	1	noBlindfold	clockwise	practice	Free	1	0.5	-0.25	4.86676	-0.09223	-1.45106	0.54072	0.987914201045823	1.249109	-2.145971	0.122922
Trial2	2	1	noBlindfold	clockwise	practice	Free	1	0.5	-0.25	4.886765	-0.075415	-1.45108	0.5429	0.979690192651225	1.193624	-2.145971	0.118836
Trial2	2	1	noBlindfold	clockwise	practice	Free	1	0.5	-0.25	4.906754	-0.058287	-1.45111	0.54714	0.973199136843863	1.18463	-2.26023	0.105836
Trial2	2	1	noBlindfold	clockwise	practice	Free	1	0.5	-0.25	4.926758	-0.022631	-1.45117	0.54927	0.954974163358759	1.226203	-2.302548	0.100857
Trial2	2	1	noBlindfold	clockwise	practice	Free	1	0.5	-0.25	4.946762	-0.00469	-1.45118	0.55148	0.947144222778015	1.238552	-2.387184	0.113255
Trial2	2	1	noBlindfold	clockwise	practice	Free	1	0.5	-0.25	4.966751	0.01401	-1.4512	0.55366	0.939178171185117	1.166133	-2.382952	0.129934
Trial2	2	1	noBlindfold	clockwise	practice	Free	1	0.5	-0.25	4.986755	0.032332	-1.45122	0.55593	0.931792119193881	1.119212	-2.480283	0.12487
Trial2	2	1	noBlindfold	clockwise	practice	Free	1	0.5	-0.25	5.00676	0.051334	-1.45124	0.56121	0.9270182332627	1.07196	-2.539529	0.14946
Trial2	2	1	noBlindfold	clockwise	practice	Free	1	0.5	-0.25	5.026764	0.094087	-1.45127	0.56295	0.908654547550263	1.031732	-2.577615	0.203573
Trial2	2	1	noBlindfold	clockwise	practice	Free	1	0.5	-0.25	5.046753	0.10763	-1.45128	0.56556	0.905037183524716	0.9842	-2.569151	0.226229
Trial2	2	1	noBlindfold	clockwise	practice	Free	1	0.5	-0.25	5.066757	0.12737	-1.45129	0.56803	0.898902774191076	1.021225	-2.658019	0.225529
Trial2	2	1	noBlindfold	clockwise	practice	Free	1	0.5	-0.25	5.086761	0.14542	-1.4513	0.57065	0.893976156597188	1.066852	-2.603006	0.248058
Trial2	2	1	noBlindfold	clockwise	practice	Free	1	0.5	-0.25	5.10675	0.16349	-1.45131	0.57612	0.892027555108913	1.083609	-2.645324	0.231086
Trial2	2	1	noBlindfold	clockwise	practice	Free	1	0.5	-0.25	5.126755	0.20187	-1.45133	0.57891	0.880893453839792	0.90201	-2.687642	0.07891
Trial2	2	1	noBlindfold	clockwise	practice	Free	1	0.5	-0.25	5.146759	0.22034	-1.45135	0.58154	0.877307506266215	0.898427	-2.746887	0.060648
Trial2	2	1	noBlindfold	clockwise	practice	Free	1	0.5	-0.25	5.166763	0.23863	-1.45138	0.58414	0.874130319200647	0.794975	-2.895	0.097041
Trial2	2	1	noBlindfold	clockwise	practice	Free	1	0.5	-0.25	5.186752	0.25669	-1.45144	0.58679	0.871445468663915	0.7416	-3.021954	0.228254
Trial2	2	1	noBlindfold	clockwise	practice	Free	1	0.5	-0.25	5.206757	0.27444	-1.45151	0.59263	0.872297301804619	0.722963	-3.148908	0.327175
Trial2	2	1	noBlindfold	clockwise	practice	Free	1	0.5	-0.25	5.226761	0.30944	-1.45165	0.59577	0.866971742622025	0.813461	-3.360498	0.413478
Trial2	2	1	noBlindfold	clockwise	practice	Free	1	0.5	-0.25	5.24675	0.32619	-1.45168	0.59916	0.866765625742296	0.794036	-3.394352	0.368022
Trial2	2	1	noBlindfold	clockwise	practice	Free	1	0.5	-0.25	5.266754	0.34314	-1.4517	0.60257	0.866879840584285	0.821016	-3.394352	0.393544
Trial2	2	1	noBlindfold	clockwise	practice	Free	1	0.5	-0.25	5.286758	0.35928	-1.45169	0.60615	0.867637536551512	0.825974	-3.339339	0.307256
Trial2	2	1	noBlindfold	clockwise	practice	Free	1	0.5	-0.25	5.306763	0.37513	-1.45168	0.61314	0.872125652994563	0.790132	-3.330875	0.264658
Trial2	2	1	noBlindfold	clockwise	practice	Free	1	0.5	-0.25	5.326752	0.40639	-1.45166	0.61673	0.871770431183834	0.828561	-3.301253	0.246684
Trial2	2	1	noBlindfold	clockwise	practice	Free	1	0.5	-0.25	5.346756	0.42139	-1.45167	0.6201	0.873643851775702	0.89528	-3.474756	0.09738
Trial2	2	1	noBlindfold	clockwise	practice	Free	1	0.5	-0.25	5.36676	0.43662	-1.45172	0.62323	0.875527054731391	0.956527	-3.48322	-0.021047
Trial2	2	1	noBlindfold	clockwise	practice	Free	1	0.5	-0.25	5.386765	0.45119	-1.45176	0.62612	0.877478558526609	0.95049	-3.665187	-0.131262
Trial2	2	1	noBlindfold	clockwise	practice	Free	1	0.5	-0.25	5.406754	0.46557	-1.45183	0.63071	0.881382741436159	0.96218	-3.893705	-0.13131
Trial2	2	1	noBlindfold	clockwise	practice	Free	1	0.5	-0.25	5.426758	0.49409	-1.45203	0.63264	0.8826597901503	1.152524	-4.304189	-0.014195
Trial2	2	1	noBlindfold	clockwise	practice	Free	1	0.5	-0.25	5.446762	0.50783	-1.45214	0.63451	0.884544637195972	1.187758	-4.384593	0.059579
Trial2	2	1	noBlindfold	clockwise	practice	Free	1	0.5	-0.25	5.466751	0.52178	-1.45221	0.6363	0.886567539374847	1.210397	-4.558097	0.167467
Trial2	2	1	noBlindfold	clockwise	practice	Free	1	0.5	-0.25	5.486755	0.53517	-1.45226	0.63818	0.888876070921143	1.287375	-4.583488	0.211872
Trial2	2	1	noBlindfold	clockwise	practice	Free	1	0.5	-0.25	5.50676	0.54844	-1.45228	0.64215	0.893464060308541	1.384161	-4.553865	0.301854
Trial2	2	1	noBlindfold	clockwise	practice	Free	1	0.5	-0.25	5.526764	0.57532	-1.45227	0.64429	0.897456213065775	1.436863	-4.490388	0.318905
Trial2	2	1	noBlindfold	clockwise	practice	Free	1	0.5	-0.25	5.546753	0.58862	-1.45225	0.64664	0.90100876806978	1.48285	-4.435375	0.285024
Trial2	2	1	noBlindfold	clockwise	practice	Free	1	0.5	-0.25	5.566757	0.60242	-1.45222	0.64882	0.904636574519083	1.473329	-4.409984	0.253888
Trial2	2	1	noBlindfold	clockwise	practice	Free	1	0.5	-0.25	5.586761	0.61591	-1.45219	0.6511099	0.908534115769149	1.457366	-4.287262	0.242924
Trial2	2	1	noBlindfold	clockwise	practice	Free	1	0.5	-0.25	5.60675	0.62953	-1.45216	0.65588	0.91509373952731	1.489827	-4.304189	0.27002
Trial2	2	1	noBlindfold	clockwise	practice	Free	1	0.5	-0.25	5.626755	0.65749	-1.45216	0.65816	0.921714499949616	1.406575	-4.380362	0.26966
Trial2	2	1	noBlindfold	clockwise	practice	Free	1	0.5	-0.25	5.646759	0.67136	-1.45218	0.66059	0.926573456323224	1.376697	-4.401521	0.201223
Trial2	2	1	noBlindfold	clockwise	practice	Free	1	0.5	-0.25	5.666763	0.68568	-1.4522	0.6629599	0.931650627564894	1.44034	-4.405752	0.2689
Trial2	2	1	noBlindfold	clockwise	practice	Free	1	0.5	-0.25	5.686752	0.69961	-1.45221	0.66545	0.936959401166488	1.311552	-4.520011	0.26836
Trial2	2	1	noBlindfold	clockwise	practice	Free	1	0.5	-0.25	5.706757	0.71393	-1.45227	0.67067	0.945197994344246	1.34211	-4.697747	0.391434
Trial2	2	1	noBlindfold	clockwise	practice	Free	1	0.5	-0.25	5.726761	0.74125	-1.45238	0.67355	0.954539770053767	1.231427	-4.938959	0.532284
Trial2	2	1	noBlindfold	clockwise	practice	Free	1	0.5	-0.25	5.74675	0.75461	-1.45244	0.67667	0.961011742684047	1.334272	-4.972814	0.494683
Trial2	2	1	noBlindfold	clockwise	practice	Free	1	0.5	-0.25	5.766754	0.76819	-1.45249	0.67981	0.967715093990104	1.337884	-5.027827	0.464618
Trial2	2	1	noBlindfold	clockwise	practice	Free	1	0.5	-0.25	5.786758	0.78123	-1.45251	0.68301	0.974473169391349	1.370441	-5.032059	0.442817
Trial2	2	1	noBlindfold	clockwise	practice	Free	1	0.5	-0.25	5.806763	0.79417	-1.45253	0.6896501	0.984620840569626	1.431324	-5.167476	0.40607
Trial2	2	1	noBlindfold	clockwise	practice	Free	1	0.5	-0.25	5.826752	0.8201301	-1.45256	0.69277	0.995639759142656	1.423586	-5.12939	0.393191
Trial2	2	1	noBlindfold	clockwise	practice	Free	1	0.5	-0.25	5.846756	0.83284	-1.45255	0.6961	1.00293950283699	1.472783	-5.05745	0.40031
Trial2	2	1	noBlindfold	clockwise	practice	Free	1	0.5	-0.25	5.86676	0.84592	-1.45253	0.69941	1.0104651892748	1.435912	-4.989741	0.470986
Trial2	2	1	noBlindfold	clockwise	practice	Free	1	0.5	-0.25	5.886765	0.85858	-1.45249	0.70289	1.0181252560524	1.431318	-4.934727	0.469446
Trial2	2	1	noBlindfold	clockwise	practice	Free	1	0.5	-0.25	5.906754	0.87121	-1.45247	0.7098	1.02908354487034	1.332757	-4.867019	0.465293
Trial2	2	1	noBlindfold	clockwise	practice	Free	1	0.5	-0.25	5.926758	0.89668	-1.45238	0.71322	1.04170427151217	1.414769	-4.790846	0.305834
Trial2	2	1	noBlindfold	clockwise	practice	Free	1	0.5	-0.25	5.946762	0.9092	-1.45238	0.71661	1.04965688222082	1.325959	-4.833164	0.272322
Trial2	2	1	noBlindfold	clockwise	practice	Free	1	0.5	-0.25	5.966751	0.92208	-1.45239	0.71968	1.05755884871644	1.394655	-4.782383	0.150462
Trial2	2	1	noBlindfold	clockwise	practice	Free	1	0.5	-0.25	5.986755	0.93451	-1.45241	0.7226599	1.06530103877987	1.434328	-4.875482	0.136591
Trial2	2	1	noBlindfold	clockwise	practice	Free	1	0.5	-0.25	6.00676	0.94727	-1.45241	0.72811	1.07552298305751	1.326927	-4.862787	0.170748
Trial2	2	1	noBlindfold	clockwise	practice	Free	1	0.5	-0.25	6.026764	0.97194	-1.45245	0.73074	1.08838332110537	1.416137	-4.782383	0.271351
Trial2	2	1	noBlindfold	clockwise	practice	Free	1	0.5	-0.25	6.046753	0.98417	-1.45244	0.73348	1.0961995323239	1.302678	-4.858555	0.278607
Trial2	2	1	noBlindfold	clockwise	practice	Free	1	0.5	-0.25	6.066757	0.99702	-1.45243	0.73599	1.10417628131697	1.175551	-4.87125	0.245118
Trial2	2	1	noBlindfold	clockwise	practice	Free	1	0.5	-0.25	6.086761	1.00898	-1.45242	0.73835	1.11170880452483	1.2995	-4.75276	0.11683
Trial2	2	1	noBlindfold	clockwise	practice	Free	1	0.5	-0.25	6.10675	1.02078	-1.4524	0.7423699	1.12071847118287	1.265844	-4.803542	0.070062
Trial2	2	1	noBlindfold	clockwise	practice	Free	1	0.5	-0.25	6.126755	1.04375	-1.45243	0.74384	1.13286446184707	1.134508	-4.913568	-0.224917
Trial2	2	1	noBlindfold	clockwise	practice	Free	1	0.5	-0.25	6.146759	1.05515	-1.45244	0.74475	1.13917472212583	1.081392	-4.930496	-0.37784
Trial2	2	1	noBlindfold	clockwise	practice	Free	1	0.5	-0.25	6.166763	1.06586	-1.45246	0.74516	1.14478861368158	1.047651	-5.044754	-0.478015
Trial2	2	1	noBlindfold	clockwise	practice	Free	1	0.5	-0.25	6.186752	1.07648	-1.4525	0.74521	1.15011832182538	0.923092	-5.091304	-0.311618
Trial2	2	1	noBlindfold	clockwise	practice	Free	1	0.5	-0.25	6.206757	1.08626	-1.45253	0.74491	1.15479290507594	0.831072	-5.091304	-0.156314
Trial2	2	1	noBlindfold	clockwise	practice	Free	1	0.5	-0.25	6.226761	1.10377	-1.45261	0.74451	1.16343816522581	0.548204	-5.142086	-0.204941
Trial2	2	1	noBlindfold	clockwise	practice	Free	1	0.5	-0.25	6.24675	1.11136	-1.45259	0.74372	1.16672208418059	0.63893	-5.184404	-0.548413
Trial2	2	1	noBlindfold	clockwise	practice	Free	1	0.5	-0.25	6.266754	1.11821	-1.45259	0.74248	1.16927341911773	0.729906	-5.230953	-0.727423
Trial2	2	1	noBlindfold	clockwise	practice	Free	1	0.5	-0.25	6.286758	1.12457	-1.45261	0.74076	1.17119298823804	0.733635	-5.26904	-0.8819
Trial2	2	1	noBlindfold	clockwise	practice	Free	1	0.5	-0.25	6.306763	1.13014	-1.45264	0.7359	1.17007489091753	0.79995	-5.417153	-1.044618
Trial2	2	1	noBlindfold	clockwise	practice	Free	1	0.5	-0.25	6.326752	1.13989	-1.45273	0.73293	1.17286431511678	0.88322	-5.493325	-1.220583
Trial2	2	1	noBlindfold	clockwise	practice	Free	1	0.5	-0.25	6.346756	1.14412	-1.45275	0.72956	1.17236017249319	0.874373	-5.594888	-1.196174
Trial2	2	1	noBlindfold	clockwise	practice	Free	1	0.5	-0.25	6.36676	1.14817	-1.4528	0.72597	1.1715979363095	0.819726	-5.747233	-1.401209
Trial2	2	1	noBlindfold	clockwise	practice	Free	1	0.5	-0.25	6.386765	1.15184	-1.45285	0.7219	1.17024994415993	0.805241	-5.683756	-1.655473
Trial2	2	1	noBlindfold	clockwise	practice	Free	1	0.5	-0.25	6.406754	1.15527	-1.45286	0.71177	1.16377844817988	0.695605	-5.721842	-1.854044
Trial2	2	1	noBlindfold	clockwise	practice	Free	1	0.5	-0.25	6.426758	1.16153	-1.45286	0.70564	1.16226924957049	0.426257	-5.671061	-2.121117
Trial2	2	1	noBlindfold	clockwise	practice	Free	1	0.5	-0.25	6.446762	1.16423	-1.45284	0.69901	1.15837013640321	0.385691	-5.709147	-2.193458
Trial2	2	1	noBlindfold	clockwise	practice	Free	1	0.5	-0.25	6.466751	1.1668	-1.45285	0.69177	1.15392938895905	0.389241	-5.713379	-2.185621
Trial2	2	1	noBlindfold	clockwise	practice	Free	1	0.5	-0.25	6.486755	1.16916	-1.45287	0.68382	1.14882327906599	0.430574	-5.836101	-2.059909
Trial2	2	1	noBlindfold	clockwise	practice	Free	1	0.5	-0.25	6.50676	1.17155	-1.45289	0.66683	1.13646676371522	0.472517	-5.662597	-2.050265
Trial2	2	1	noBlindfold	clockwise	practice	Free	1	0.5	-0.25	6.526764	1.17623	-1.45282	0.65737	1.13163921958781	0.388502	-5.455239	-2.276823
Trial2	2	1	noBlindfold	clockwise	practice	Free	1	0.5	-0.25	6.546753	1.17861	-1.45273	0.64721	1.12494330390938	0.352257	-5.22249	-2.328164
Trial2	2	1	noBlindfold	clockwise	practice	Free	1	0.5	-0.25	6.566757	1.18101	-1.45266	0.63586	1.11737304006197	0.33385	-5.446775	-2.085799
Trial2	2	1	noBlindfold	clockwise	practice	Free	1	0.5	-0.25	6.586761	1.18354	-1.45268	0.62492	1.11027561361376	0.350303	-5.252112	-1.808553
Trial2	2	1	noBlindfold	clockwise	practice	Free	1	0.5	-0.25	6.60675	1.18593	-1.45265	0.60249	1.09418426106652	0.396302	-5.362139	-1.74206
Trial2	2	1	noBlindfold	clockwise	practice	Free	1	0.5	-0.25	6.626755	1.19098	-1.45275	0.5909	1.08837774616812	0.592873	-5.345212	-1.945684
Trial2	2	1	noBlindfold	clockwise	practice	Free	1	0.5	-0.25	6.646759	1.19376	-1.4527	0.57849	1.08060100659026	0.570345	-5.362139	-2.02321
Trial2	2	1	noBlindfold	clockwise	practice	Free	1	0.5	-0.25	6.666763	1.19679	-1.45267	0.56587	1.07292129806554	0.46202	-5.26904	-2.117585
Trial2	2	1	noBlindfold	clockwise	practice	Free	1	0.5	-0.25	6.686752	1.19983	-1.45262	0.55278	1.06499661527414	0.475576	-5.214026	-2.00191
Trial2	2	1	noBlindfold	clockwise	practice	Free	1	0.5	-0.25	6.706757	1.203	-1.45258	0.52568	1.04684696472455	0.635641	-5.146317	-1.784509
Trial2	2	1	noBlindfold	clockwise	practice	Free	1	0.5	-0.25	6.726761	1.20989	-1.45263	0.51248	1.0417867368691	0.549051	-5.116695	-1.391877
Trial2	2	1	noBlindfold	clockwise	practice	Free	1	0.5	-0.25	6.74675	1.21345	-1.45259	0.49921	1.03456583281467	0.549921	-5.285967	-1.565289
Trial2	2	1	noBlindfold	clockwise	practice	Free	1	0.5	-0.25	6.766754	1.21713	-1.45262	0.48515	1.02699603289972	0.564995	-5.298662	-1.970101
Trial2	2	1	noBlindfold	clockwise	practice	Free	1	0.5	-0.25	6.786758	1.22103	-1.45262	0.47093	1.01961970156701	0.528423	-4.905105	-2.147173
Trial2	2	1	noBlindfold	clockwise	practice	Free	1	0.5	-0.25	6.806763	1.22491	-1.45251	0.4405	1.00114175683154	0.488309	-5.120927	-2.11176
Trial2	2	1	noBlindfold	clockwise	practice	Free	1	0.5	-0.25	6.826752	1.23297	-1.45254	0.42514	0.996523472187674	0.352518	-4.854323	-1.67374
Trial2	2	1	noBlindfold	clockwise	practice	Free	1	0.5	-0.25	6.846756	1.23692	-1.45249	0.40913	0.988687742046182	0.297568	-4.998204	-1.698948
Trial2	2	1	noBlindfold	clockwise	practice	Free	1	0.5	-0.25	6.86676	1.24095	-1.45249	0.39316	0.981153225679414	0.309619	-5.070145	-1.943118
Trial2	2	1	noBlindfold	clockwise	practice	Free	1	0.5	-0.25	6.886765	1.24486	-1.45251	0.37662	0.973380161469706	0.410714	-5.065913	-2.207023
Trial2	2	1	noBlindfold	clockwise	practice	Free	1	0.5	-0.25	6.906754	1.24882	-1.45253	0.3414	0.954193499846448	0.444308	-5.05745	-2.103731
Trial2	2	1	noBlindfold	clockwise	practice	Free	1	0.5	-0.25	6.926758	1.25717	-1.45267	0.3249	0.950692570039533	0.382912	-5.442543	-1.476244
Trial2	2	1	noBlindfold	clockwise	practice	Free	1	0.5	-0.25	6.946762	1.26115	-1.45269	0.30754	0.943504104828425	0.408209	-5.137854	-1.414257
Trial2	2	1	noBlindfold	clockwise	practice	Free	1	0.5	-0.25	6.966751	1.26541	-1.45264	0.29058	0.937058861446224	0.434511	-5.366371	-1.746549
Trial2	2	1	noBlindfold	clockwise	practice	Free	1	0.5	-0.25	6.986755	1.26963	-1.45267	0.2734	0.930740576455685	0.439735	-5.353676	-1.90579
Trial2	2	1	noBlindfold	clockwise	practice	Free	1	0.5	-0.25	7.00676	1.27393	-1.45264	0.23774	0.914799464583178	0.497663	-5.002436	-1.775836
Trial2	2	1	noBlindfold	clockwise	practice	Free	1	0.5	-0.25	7.026764	1.28299	-1.45266	0.22148	0.913983968400843	0.39198	-5.400225	-1.10567
Trial2	2	1	noBlindfold	clockwise	practice	Free	1	0.5	-0.25	7.046753	1.28722	-1.45265	0.20498	0.909242614211746	0.406391	-4.892409	-1.228177
Trial2	2	1	noBlindfold	clockwise	practice	Free	1	0.5	-0.25	7.066757	1.29154	-1.45256	0.18796	0.904623891837823	0.499497	-5.374835	-1.567265
Trial2	2	1	noBlindfold	clockwise	practice	Free	1	0.5	-0.25	7.086761	1.29601	-1.45263	0.17142	0.900681274552511	0.389183	-5.201331	-1.721056
Trial2	2	1	noBlindfold	clockwise	practice	Free	1	0.5	-0.25	7.10675	1.30035	-1.45259	0.1387	0.889745878703713	0.425705	-5.078609	-1.371245
Trial2	2	1	noBlindfold	clockwise	practice	Free	1	0.5	-0.25	7.126755	1.30911	-1.45267	0.12357	0.89118652344384	0.285641	-5.260576	-0.743416
Trial2	2	1	noBlindfold	clockwise	practice	Free	1	0.5	-0.25	7.146759	1.31326	-1.45261	0.10838	0.88872278185192	0.336738	-4.748528	-1.126582
Trial2	2	1	noBlindfold	clockwise	practice	Free	1	0.5	-0.25	7.166763	1.31729	-1.45252	0.093788	0.886652830739607	0.263005	-5.395994	-1.455303
Trial2	2	1	noBlindfold	clockwise	practice	Free	1	0.5	-0.25	7.186752	1.32134	-1.45261	0.079429	0.884942371093597	0.292306	-5.142086	-1.314314
Trial2	2	1	noBlindfold	clockwise	practice	Free	1	0.5	-0.25	7.206757	1.32516	-1.45259	0.051541	0.878530615411589	0.316364	-5.133622	-1.09209
Trial2	2	1	noBlindfold	clockwise	practice	Free	1	0.5	-0.25	7.226761	1.33274	-1.45275	0.039486	0.881622461645474	0.338081	-5.366371	-0.840001
Trial2	2	1	noBlindfold	clockwise	practice	Free	1	0.5	-0.25	7.24675	1.33611	-1.45273	0.027368	0.880915848461055	0.229202	-5.260576	-0.760325
Trial2	2	1	noBlindfold	clockwise	practice	Free	1	0.5	-0.25	7.266754	1.33953	-1.45268	0.016076	0.880685553437162	0.261547	-5.315589	-1.03931
Trial2	2	1	noBlindfold	clockwise	practice	Free	1	0.5	-0.25	7.286758	1.34268	-1.45269	0.0046554	0.880317509332238	0.262765	-5.429848	-1.299495
Trial2	2	1	noBlindfold	clockwise	practice	Free	1	0.5	-0.25	7.306763	1.34578	-1.4527	-0.017075	0.877267284942483	0.353053	-5.319821	-1.426449
Trial2	2	1	noBlindfold	clockwise	practice	Free	1	0.5	-0.25	7.326752	1.35154	-1.4527	-0.027562	0.880113051527237	0.349542	-5.518716	-1.236388
Trial2	2	1	noBlindfold	clockwise	practice	Free	1	0.5	-0.25	7.346756	1.35433	-1.45274	-0.038166	0.880200828938081	0.421844	-5.374835	-1.311517
Trial2	2	1	noBlindfold	clockwise	practice	Free	1	0.5	-0.25	7.36676	1.35718	-1.45271	-0.048705	0.880498284007406	0.448949	-5.395994	-1.486339
Trial2	2	1	noBlindfold	clockwise	practice	Free	1	0.5	-0.25	7.386765	1.36006	-1.4527	-0.058858	0.881043941908434	0.435625	-5.55257	-1.425207
Trial2	2	1	noBlindfold	clockwise	practice	Free	1	0.5	-0.25	7.406754	1.36278	-1.45273	-0.079594	0.879447380627024	0.434898	-5.43408	-1.460062
Trial2	2	1	noBlindfold	clockwise	practice	Free	1	0.5	-0.25	7.426758	1.36866	-1.45276	-0.090784	0.883130728781672	0.714055	-5.823405	-2.351479
Trial2	2	1	noBlindfold	clockwise	practice	Free	1	0.5	-0.25	7.446762	1.37181	-1.45287	-0.10292	0.88412958935757	0.705997	-5.776856	-2.353277
Trial2	2	1	noBlindfold	clockwise	practice	Free	1	0.5	-0.25	7.466751	1.37527	-1.45291	-0.11489	0.885636663854382	0.632189	-5.865723	-1.871019
Trial2	2	1	noBlindfold	clockwise	practice	Free	1	0.5	-0.25	7.486755	1.37875	-1.45293	-0.12706	0.887308265429478	0.474101	-5.802246	-1.477186
Trial2	2	1	noBlindfold	clockwise	practice	Free	1	0.5	-0.25	7.50676	1.38234	-1.45291	-0.14946	0.888049715103771	0.413519	-5.738769	-1.169811
Trial2	2	1	noBlindfold	clockwise	practice	Free	1	0.5	-0.25	7.526764	1.38912	-1.45284	-0.16004	0.893659531839585	0.333106	-5.679524	-0.832185
Trial2	2	1	noBlindfold	clockwise	practice	Free	1	0.5	-0.25	7.546753	1.39239	-1.45281	-0.16959	0.896005414899364	0.331125	-5.391762	-0.712297
Trial2	2	1	noBlindfold	clockwise	practice	Free	1	0.5	-0.25	7.566757	1.39539	-1.45274	-0.17865	0.898228330681751	0.350646	-5.632974	-0.88802
Trial2	2	1	noBlindfold	clockwise	practice	Free	1	0.5	-0.25	7.586761	1.39828	-1.45279	-0.18744	0.900455741707025	0.473883	-5.743001	-1.299223
Trial2	2	1	noBlindfold	clockwise	practice	Free	1	0.5	-0.25	7.60675	1.40113	-1.45283	-0.20444	0.902280954275748	0.508128	-5.518716	-1.33202
Trial2	2	1	noBlindfold	clockwise	practice	Free	1	0.5	-0.25	7.626755	1.40695	-1.45284	-0.21198	0.90774655946515	0.473835	-5.781087	-0.800112
Trial2	2	1	noBlindfold	clockwise	practice	Free	1	0.5	-0.25	7.646759	1.40976	-1.45286	-0.21923	0.910280202838433	0.498654	-5.611815	-0.985363
Trial2	2	1	noBlindfold	clockwise	practice	Free	1	0.5	-0.25	7.666763	1.4126	-1.45284	-0.22584	0.912919787983781	0.47831	-5.628743	-1.029001
Trial2	2	1	noBlindfold	clockwise	practice	Free	1	0.5	-0.25	7.686752	1.41526	-1.45281	-0.23194	0.91543812080143	0.459263	-5.649902	-0.867432
Trial2	2	1	noBlindfold	clockwise	practice	Free	1	0.5	-0.25	7.706757	1.41778	-1.45282	-0.24275	0.917808677008472	0.403254	-5.713379	-0.850702
Trial2	2	1	noBlindfold	clockwise	practice	Free	1	0.5	-0.25	7.726761	1.4223	-1.45286	-0.24734	0.92230393618144	0.338565	-5.700683	-0.908797
Trial2	2	1	noBlindfold	clockwise	practice	Free	1	0.5	-0.25	7.74675	1.42422	-1.45287	-0.2515	0.924221302354434	0.383562	-5.836101	-0.810247
Trial2	2	1	noBlindfold	clockwise	practice	Free	1	0.5	-0.25	7.766754	1.42599	-1.45289	-0.25501	0.926003538530834	0.393385	-5.840333	-0.84416
Trial2	2	1	noBlindfold	clockwise	practice	Free	1	0.5	-0.25	7.786758	1.4275	-1.45292	-0.25808	0.927535203742636	0.379382	-5.954591	-0.911317
Trial2	2	1	noBlindfold	clockwise	practice	Free	1	0.5	-0.25	7.806763	1.42881	-1.45296	-0.26201	0.928887764274859	0.247169	-5.963055	-0.737553
Trial2	2	1	noBlindfold	clockwise	practice	Free	1	0.5	-0.25	7.826752	1.43039	-1.45301	-0.26283	0.930478458300668	0.067797	-6.106936	-0.653739
Trial2	2	1	noBlindfold	clockwise	practice	Free	1	0.5	-0.25	7.846756	1.4306	-1.45305	-0.26303	0.930691144536288	0.025632	-6.111168	-0.810969
Trial2	2	1	noBlindfold	clockwise	practice	Free	1	0.5	-0.25	7.86676	1.43061	-1.45306	-0.26307	0.930701717927978	-0.135544	-6.153486	-0.875312
Trial2	2	1	noBlindfold	clockwise	practice	Free	1	0.5	-0.25	7.886765	1.4306	-1.45308	-0.26311	0.930692268272084	-0.310249	-6.216963	-0.727126
Trial2	2	1	noBlindfold	clockwise	practice	Free	1	0.5	-0.25	7.906754	1.43058	-1.45311	-0.26317	0.93067320931369	-0.458972	-6.301599	-0.597665
Trial2	2	1	noBlindfold	clockwise	practice	Free	1	0.5	-0.25	7.926758	1.43051	-1.45317	-0.2632	0.930603665247348	-0.754057	-6.403162	-0.589533
Trial2	2	1	noBlindfold	clockwise	practice	Free	1	0.5	-0.25	7.946762	1.43047	-1.45319	-0.26323	0.930564041142869	-0.913449	-6.453944	-0.651877
Trial2	2	1	noBlindfold	clockwise	practice	Free	1	0.5	-0.25	7.966751	1.43042	-1.45322	-0.26327	0.930514548228856	-1.022273	-6.56397	-0.650571
Trial2	2	1	noBlindfold	clockwise	practice	Free	1	0.5	-0.25	7.986755	1.43036	-1.45326	-0.2633	0.930455020124252	-1.197341	-6.597825	-0.625336
Trial2	2	1	noBlindfold	clockwise	practice	Free	1	0.5	-0.25	8.00676	1.43029	-1.4533	-0.26335	0.930385767213544	-1.320179	-6.690924	-0.505709
Trial2	2	1	noBlindfold	clockwise	practice	Free	1	0.5	-0.25	8.026764	1.43013	-1.45339	-0.26338	0.930226236000641	-1.601085	-6.906746	-0.435199
Trial2	2	1	noBlindfold	clockwise	practice	Free	1	0.5	-0.25	8.046753	1.43004	-1.45344	-0.26341	0.930136674489465	-1.716381	-6.970223	-0.479925
Trial2	2	1	noBlindfold	clockwise	practice	Free	1	0.5	-0.25	8.066757	1.42993	-1.45348	-0.26346	0.930027378163447	-1.809399	-7.063323	-0.505312
Trial2	2	1	noBlindfold	clockwise	practice	Free	1	0.5	-0.25	8.086761	1.42973	-1.45351	-0.26356	0.929828937892418	-1.960776	-7.050627	-0.551857
Trial2	2	1	noBlindfold	clockwise	practice	Free	1	0.5	-0.25	8.10675	1.42936	-1.45353	-0.26398	0.929465173992326	-2.067379	-7.084482	-0.538456
Trial2	2	1	noBlindfold	clockwise	practice	Free	1	0.5	-0.25	8.126755	1.42772	-1.45354	-0.26432	0.927830583093425	-2.220445	-7.118336	-0.536303
Trial2	2	1	noBlindfold	clockwise	practice	Free	1	0.5	-0.25	8.146759	1.42628	-1.45354	-0.26485	0.926399050496769	-2.29954	-7.067555	-0.627397
Trial2	2	1	noBlindfold	clockwise	practice	Free	1	0.5	-0.25	8.166763	1.42431	-1.45353	-0.26566	0.92444273766701	-2.348944	-7.004078	-0.811226
Trial2	2	1	noBlindfold	clockwise	practice	Free	1	0.5	-0.25	8.186752	1.42177	-1.45351	-0.26676	0.921922332471914	-2.362566	-6.940601	-0.936808
Trial2	2	1	noBlindfold	clockwise	practice	Free	1	0.5	-0.25	8.206757	1.4188	-1.45348	-0.2695	0.919007019508991	-2.457809	-6.91521	-0.906709
Trial2	2	1	noBlindfold	clockwise	practice	Free	1	0.5	-0.25	8.226761	1.41054	-1.45341	-0.27088	0.910779476361027	-2.592345	-6.720547	-0.464388
Trial2	2	1	noBlindfold	clockwise	practice	Free	1	0.5	-0.25	8.24675	1.40536	-1.45336	-0.27236	0.905636057745865	-2.550014	-6.585129	-0.488666
Trial2	2	1	noBlindfold	clockwise	practice	Free	1	0.5	-0.25	8.266754	1.39923	-1.45329	-0.27403	0.899551021252233	-2.530818	-6.479334	-0.615332
Trial2	2	1	noBlindfold	clockwise	practice	Free	1	0.5	-0.25	8.286758	1.39253	-1.45324	-0.27587	0.892904926009058	-2.543503	-6.428553	-0.644407
Trial2	2	1	noBlindfold	clockwise	practice	Free	1	0.5	-0.25	8.306763	1.38483	-1.45321	-0.27991	0.885335379040431	-2.620868	-6.437016	-0.588612
Trial2	2	1	noBlindfold	clockwise	practice	Free	1	0.5	-0.25	8.326752	1.36751	-1.45322	-0.28201	0.868100324825375	-2.620001	-6.44548	-0.432965
Trial2	2	1	noBlindfold	clockwise	practice	Free	1	0.5	-0.25	8.346756	1.35771	-1.45323	-0.28428	0.858394882177435	-2.583734	-6.534348	-0.45972
Trial2	2	1	noBlindfold	clockwise	practice	Free	1	0.5	-0.25	8.36676	1.34688	-1.45325	-0.2866	0.847670588487843	-2.582231	-6.508957	-0.50661
Trial2	2	1	noBlindfold	clockwise	practice	Free	1	0.5	-0.25	8.386765	1.3357	-1.45326	-0.28907	0.836612820858768	-2.557686	-6.475103	-0.479105
Trial2	2	1	noBlindfold	clockwise	practice	Free	1	0.5	-0.25	8.406754	1.3235	-1.45325	-0.29398	0.824673484193023	-2.545069	-6.504725	-0.414783
Trial2	2	1	noBlindfold	clockwise	practice	Free	1	0.5	-0.25	8.426758	1.29797	-1.45324	-0.29652	0.799324796802849	-2.526894	-6.415857	-0.395768
Trial2	2	1	noBlindfold	clockwise	practice	Free	1	0.5	-0.25	8.446762	1.28432	-1.45323	-0.2992	0.785861746282587	-2.457208	-6.441248	-0.422459
Trial2	2	1	noBlindfold	clockwise	practice	Free	1	0.5	-0.25	8.466751	1.26968	-1.45321	-0.30195	0.771431229210082	-2.488849	-6.432785	-0.439949
Trial2	2	1	noBlindfold	clockwise	practice	Free	1	0.5	-0.25	8.486755	1.25449	-1.4532	-0.30466	0.756467383217805	-2.46079	-6.369308	-0.398871
Trial2	2	1	noBlindfold	clockwise	practice	Free	1	0.5	-0.25	8.50676	1.23922	-1.45319	-0.31032	0.741676980779032	-2.43509	-6.386235	-0.374834
Trial2	2	1	noBlindfold	clockwise	practice	Free	1	0.5	-0.25	8.526764	1.20724	-1.4532	-0.31338	0.71007423683663	-2.351605	-6.441248	-0.449252
Trial2	2	1	noBlindfold	clockwise	practice	Free	1	0.5	-0.25	8.546753	1.19061	-1.45321	-0.31637	0.693791914794158	-2.326719	-6.441248	-0.351987
Trial2	2	1	noBlindfold	clockwise	practice	Free	1	0.5	-0.25	8.566757	1.17309	-1.45321	-0.31941	0.676659345765226	-2.293714	-6.462407	-0.311145
Trial2	2	1	noBlindfold	clockwise	practice	Free	1	0.5	-0.25	8.586761	1.15522	-1.45322	-0.32228	0.65919472609006	-2.279044	-6.432785	-0.304076
Trial2	2	1	noBlindfold	clockwise	practice	Free	1	0.5	-0.25	8.60675	1.13813	-1.45322	-0.32834	0.642920669437915	-2.14644	-6.424321	-0.347218
Trial2	2	1	noBlindfold	clockwise	practice	Free	1	0.5	-0.25	8.626755	1.10174	-1.4532	-0.33134	0.607212667810083	-2.061547	-6.415857	-0.315556
Trial2	2	1	noBlindfold	clockwise	practice	Free	1	0.5	-0.25	8.646759	1.08361	-1.45321	-0.33445	0.589688361809125	-2.054691	-6.466639	-0.355543
Trial2	2	1	noBlindfold	clockwise	practice	Free	1	0.5	-0.25	8.666763	1.06483	-1.45321	-0.33749	0.571565714658265	-2.050202	-6.437016	-0.382816
Trial2	2	1	noBlindfold	clockwise	practice	Free	1	0.5	-0.25	8.686752	1.04651	-1.45322	-0.34056	0.553962342173813	-1.990791	-6.437016	-0.37865
Trial2	2	1	noBlindfold	clockwise	practice	Free	1	0.5	-0.25	8.706757	1.02817	-1.45322	-0.34686	0.536978021768393	-1.957787	-6.407394	-0.324443
Trial2	2	1	noBlindfold	clockwise	practice	Free	1	0.5	-0.25	8.726761	0.99103	-1.4532	-0.35006	0.501121188817668	-1.873364	-6.39893	-0.339705
Trial2	2	1	noBlindfold	clockwise	practice	Free	1	0.5	-0.25	8.74675	0.97233	-1.45321	-0.35311	0.483453486523832	-1.831747	-6.466639	-0.276243
Trial2	2	1	noBlindfold	clockwise	practice	Free	1	0.5	-0.25	8.766754	0.9543	-1.45322	-0.35603	0.466509267110414	-1.772506	-6.487798	-0.185189
Trial2	2	1	noBlindfold	clockwise	practice	Free	1	0.5	-0.25	8.786758	0.93642	-1.45324	-0.35882	0.449782364430457	-1.803807	-6.508957	-0.056593
Trial2	2	1	noBlindfold	clockwise	practice	Free	1	0.5	-0.25	8.806763	0.91816	-1.45326	-0.36344	0.43327408396762	-1.758448	-6.483566	-0.010836
Trial2	2	1	noBlindfold	clockwise	practice	Free	1	0.5	-0.25	8.826752	0.88316	-1.45327	-0.36534	0.400143594406068	-1.831847	-6.521652	0.035664
Trial2	2	1	noBlindfold	clockwise	practice	Free	1	0.5	-0.25	8.846756	0.86587	-1.45327	-0.36698	0.384116093575102	-1.814169	-6.49203	0.132513
Trial2	2	1	noBlindfold	clockwise	practice	Free	1	0.5	-0.25	8.86676	0.84818	-1.45326	-0.36828	0.36772199620703	-1.885664	-6.517421	0.13222
Trial2	2	1	noBlindfold	clockwise	practice	Free	1	0.5	-0.25	8.886765	0.83108	-1.45324	-0.36938	0.351945397809305	-1.889805	-6.462407	0.0724
Trial2	2	1	noBlindfold	clockwise	practice	Free	1	0.5	-0.25	8.906754	0.81406	-1.45324	-0.37153	0.336753925761424	-1.867966	-6.475103	-0.060568
Trial2	2	1	noBlindfold	clockwise	practice	Free	1	0.5	-0.25	8.926758	0.77981	-1.45324	-0.37262	0.305498451010719	-1.770572	-6.49203	-0.154001
Trial2	2	1	noBlindfold	clockwise	practice	Free	1	0.5	-0.25	8.946762	0.76315	-1.45325	-0.37367	0.290761383374073	-1.776412	-6.466639	-0.023529
Trial2	2	1	noBlindfold	clockwise	practice	Free	1	0.5	-0.25	8.966751	0.74614	-1.45324	-0.3746	0.275880516691702	-1.804608	-6.483566	-0.0039955
Trial2	2	1	noBlindfold	clockwise	practice	Free	1	0.5	-0.25	8.986755	0.72977	-1.45323	-0.37549	0.261805266635826	-1.755456	-6.343917	-0.066763
Trial2	2	1	noBlindfold	clockwise	practice	Free	1	0.5	-0.25	9.00676	0.7135	-1.45319	-0.37723	0.248535183323295	-1.81545	-6.343917	-0.089692
Trial2	2	1	noBlindfold	clockwise	practice	Free	1	0.5	-0.25	9.026764	0.68079	-1.45314	-0.37804	0.221538421706573	-1.754509	-6.310062	-0.057091
Trial2	2	1	noBlindfold	clockwise	practice	Free	1	0.5	-0.25	9.046753	0.66486	-1.45315	-0.3788	0.209208661775151	-1.786794	-6.288903	0.011977
Trial2	2	1	noBlindfold	clockwise	practice	Free	1	0.5	-0.25	9.066757	0.64856	-1.45315	-0.37952	0.197092617942413	-1.748027	-6.335453	-0.073372
Trial2	2	1	noBlindfold	clockwise	practice	Free	1	0.5	-0.25	9.086761	0.63287	-1.45316	-0.38031	0.18610513643816	-1.722734	-6.348149	-0.155949
Trial2	2	1	noBlindfold	clockwise	practice	Free	1	0.5	-0.25	9.10675	0.61688	-1.45317	-0.382	0.176309178032928	-1.710485	-6.310062	-0.150379
Trial2	2	1	noBlindfold	clockwise	practice	Free	1	0.5	-0.25	9.126755	0.58634	-1.45315	-0.38293	0.158508627721726	-1.694723	-6.310062	-0.183412
Trial2	2	1	noBlindfold	clockwise	practice	Free	1	0.5	-0.25	9.146759	0.57134	-1.45316	-0.38394	0.151754134059924	-1.698118	-6.331221	-0.146478
Trial2	2	1	noBlindfold	clockwise	practice	Free	1	0.5	-0.25	9.166763	0.5556	-1.45315	-0.38488	0.145890283137178	-1.741712	-6.314294	-0.132418
Trial2	2	1	noBlindfold	clockwise	practice	Free	1	0.5	-0.25	9.186752	0.54135	-1.45315	-0.3859	0.142051506793367	-1.771886	-6.339685	-0.167688
Trial2	2	1	noBlindfold	clockwise	practice	Free	1	0.5	-0.25	9.206757	0.52679	-1.45316	-0.38818	0.140753043871392	-1.734792	-6.276208	-0.217411
Trial2	2	1	noBlindfold	clockwise	practice	Free	1	0.5	-0.25	9.226761	0.49722	-1.45311	-0.38931	0.139337737512692	-1.723075	-6.229658	-0.153256
Trial2	2	1	noBlindfold	clockwise	practice	Free	1	0.5	-0.25	9.24675	0.4835	-1.45311	-0.39051	0.14147546770173	-1.659784	-6.246585	-0.149089
Trial2	2	1	noBlindfold	clockwise	practice	Free	1	0.5	-0.25	9.266754	0.46949	-1.4531	-0.39171	0.144957166050317	-1.654064	-6.191572	-0.170503
Trial2	2	1	noBlindfold	clockwise	practice	Free	1	0.5	-0.25	9.286758	0.45523	-1.45308	-0.393	0.149844407628595	-1.639825	-6.161949	-0.246647
Trial2	2	1	noBlindfold	clockwise	practice	Free	1	0.5	-0.25	9.306763	0.44154	-1.45307	-0.3959	0.157176284782478	-1.619204	-6.145022	-0.313554
Trial2	2	1	noBlindfold	clockwise	practice	Free	1	0.5	-0.25	9.326752	0.41423	-1.45307	-0.39757	0.170685075545977	-1.56269	-6.153486	-0.320845
Trial2	2	1	noBlindfold	clockwise	practice	Free	1	0.5	-0.25	9.346756	0.40065	-1.45307	-0.39919	0.179243064934228	-1.499102	-6.111168	-0.219299
Trial2	2	1	noBlindfold	clockwise	practice	Free	1	0.5	-0.25	9.36676	0.38767	-1.45307	-0.4007	0.187958836322531	-1.566413	-6.128095	-0.088903
Trial2	2	1	noBlindfold	clockwise	practice	Free	1	0.5	-0.25	9.386765	0.37487	-1.45307	-0.40214	0.196987546185635	-1.58651	-6.204267	-0.108124
Trial2	2	1	noBlindfold	clockwise	practice	Free	1	0.5	-0.25	9.406754	0.36226	-1.45311	-0.40474	0.2071636386218	-1.527795	-6.335453	-0.097451
Trial2	2	1	noBlindfold	clockwise	practice	Free	1	0.5	-0.25	9.426758	0.33792	-1.45321	-0.40596	0.224929882472701	-1.448821	-6.49203	-0.151195
Trial2	2	1	noBlindfold	clockwise	practice	Free	1	0.5	-0.25	9.446762	0.32597	-1.45324	-0.40711	0.234456790169668	-1.37867	-6.479334	-0.030671
Trial2	2	1	noBlindfold	clockwise	practice	Free	1	0.5	-0.25	9.466751	0.31448	-1.45324	-0.40812	0.243761367561608	-1.313902	-6.356612	-0.055489
Trial2	2	1	noBlindfold	clockwise	practice	Free	1	0.5	-0.25	9.486755	0.30377	-1.45321	-0.40907	0.252605365813641	-1.300132	-6.377771	-0.077544
Trial2	2	1	noBlindfold	clockwise	practice	Free	1	0.5	-0.25	9.50676	0.29354	-1.45319	-0.41073	0.261648344018063	-1.240313	-6.382003	-0.089732
Trial2	2	1	noBlindfold	clockwise	practice	Free	1	0.5	-0.25	9.526764	0.27427	-1.45318	-0.41144	0.277519193099146	-1.237221	-6.403162	-0.064834
Trial2	2	1	noBlindfold	clockwise	practice	Free	1	0.5	-0.25	9.546753	0.26558	-1.4532	-0.41211	0.285012980659037	-1.155768	-6.470871	-0.089575
Trial2	2	1	noBlindfold	clockwise	practice	Free	1	0.5	-0.25	9.566757	0.25723	-1.45323	-0.41275	0.292275273371542	-1.078437	-6.453944	-0.128969
Trial2	2	1	noBlindfold	clockwise	practice	Free	1	0.5	-0.25	9.586761	0.24953	-1.45323	-0.41334	0.299023704764535	-1.103781	-6.428553	-0.122946
Trial2	2	1	noBlindfold	clockwise	practice	Free	1	0.5	-0.25	9.60675	0.2429	-1.45323	-0.41445	0.305195375634391	-1.024337	-6.475103	-0.097728
Trial2	2	1	noBlindfold	clockwise	practice	Free	1	0.5	-0.25	9.626755	0.23087	-1.45323	-0.41487	0.315615394215104	-0.982212	-6.458175	-0.094446
Trial2	2	1	noBlindfold	clockwise	practice	Free	1	0.5	-0.25	9.646759	0.22621	-1.45325	-0.41527	0.319804844012178	-1.003272	-6.572434	-0.098763
Trial2	2	1	noBlindfold	clockwise	practice	Free	1	0.5	-0.25	9.666763	0.22197	-1.45328	-0.41562	0.323621154066222	-0.973289	-6.618984	-0.109855
Trial2	2	1	noBlindfold	clockwise	practice	Free	1	0.5	-0.25	9.686752	0.21859	-1.45331	-0.41589	0.326666615857064	-0.974053	-6.686693	-0.088245
Trial2	2	1	noBlindfold	clockwise	practice	Free	1	0.5	-0.25	9.706757	0.21591	-1.45333	-0.41619	0.329129521910681	-0.936725	-6.682461	-0.06549
Trial2	2	1	noBlindfold	clockwise	practice	Free	1	0.5	-0.25	9.726761	0.21265	-1.45335	-0.41622	0.331962518061546	-0.953946	-6.737474	-0.057256
Trial2	2	1	noBlindfold	clockwise	practice	Free	1	0.5	-0.25	9.74675	0.2121	-1.45337	-0.41623	0.332443711136823	-0.988902	-6.779792	-0.049205
Trial2	2	1	noBlindfold	clockwise	practice	Free	1	0.5	-0.25	9.766754	0.21202	-1.45338	-0.41623	0.332512998198601	-0.924479	-6.792488	-0.052045
Trial2	2	1	noBlindfold	clockwise	practice	Free	1	0.5	-0.25	9.786758	0.21197	-1.45339	-0.41624	0.332561287544863	-0.862745	-6.813647	-0.126216
Trial2	2	1	noBlindfold	clockwise	practice	Free	1	0.5	-0.25	9.806763	0.21193	-1.4534	-0.41627	0.332610956465954	-0.796641	-6.923673	-0.204445
Trial2	2	1	noBlindfold	clockwise	practice	Free	1	0.5	-0.25	9.826752	0.21185	-1.45345	-0.4163	0.332695234843307	-0.738606	-6.889819	-0.447492
Trial2	2	1	noBlindfold	clockwise	practice	Free	1	0.5	-0.25	9.846756	0.21181	-1.45344	-0.41633	0.332744848013047	-0.756535	-6.881355	-0.520394
Trial2	2	1	noBlindfold	clockwise	practice	Free	1	0.5	-0.25	9.86676	0.21177	-1.45345	-0.41636	0.332794516897468	-0.755135	-6.936369	-0.541237
Trial2	2	1	noBlindfold	clockwise	practice	Free	1	0.5	-0.25	9.886765	0.21173	-1.45346	-0.41639	0.332844143188505	-0.780231	-6.889819	-0.571964
Trial2	2	1	noBlindfold	clockwise	practice	Free	1	0.5	-0.25	9.906754	0.21168	-1.45345	-0.41644	0.332912454259358	-0.731019	-6.805183	-0.523746
Trial2	2	1	noBlindfold	clockwise	practice	Free	1	0.5	-0.25	9.926758	0.2116	-1.4534	-0.41646	0.332991740772689	-0.749631	-6.75017	-0.473298
Trial2	2	1	noBlindfold	clockwise	practice	Free	1	0.5	-0.25	9.946762	0.21156	-1.45338	-0.41649	0.333041367092623	-0.817875	-6.733242	-0.458486
Trial2	2	1	noBlindfold	clockwise	practice	Free	1	0.5	-0.25	9.966751	0.21151	-1.45337	-0.41651	0.33309466222779	-0.817738	-6.712083	-0.462598
[truncated: 13,174 more rows]
