# Supplementary material for: Assessing kinesthetic proprioceptive function of the upper limb: a novel dynamic movement reproduction task using a robotic arm
Source: PeerJ. 2021 May 3;9:e11301. doi: 10.7717/peerj.11301 (PMC8101453; doi:10.7717/peerj.11301)
Supplement: Supplemental Information 1 [file peerj-09-11301-s001.zip › DMR raw data_Study 1/Session 2/HMData_PP16-2_2019-06-21-10-04-55.txt]

Trial1	2	1	noBlindfold	clockwise	practice	Guided	1	0.5	-0.25	0	0.43556	-1.4503	-1.05025	0.802840369736566	-2.262978	-0.611106	-0.534005
Trial1	2	1	noBlindfold	clockwise	practice	Guided	1	0.5	-0.25	0.01083374	0.43435	-1.45029	-1.05027	0.802958237860096	-2.402261	-0.598411	-0.584058
Trial1	2	1	noBlindfold	clockwise	practice	Guided	1	0.5	-0.25	0.03083038	0.43305	-1.45029	-1.05031	0.803105489209361	-2.592259	-0.640729	-0.667256
Trial1	2	1	noBlindfold	clockwise	practice	Guided	1	0.5	-0.25	0.05082703	0.43075	-1.4503	-1.05038	0.803370210895507	-2.624646	-0.670351	-0.765571
Trial1	2	1	noBlindfold	clockwise	practice	Guided	1	0.5	-0.25	0.0708313	0.42625	-1.45032	-1.05051	0.803900120443591	-2.438498	-0.666119	-0.908937
Trial1	2	1	noBlindfold	clockwise	practice	Guided	1	0.5	-0.25	0.09082794	0.4124	-1.45039	-1.05057	0.805348434818823	-2.201859	-0.881941	-1.147941
Trial1	2	1	noBlindfold	clockwise	practice	Guided	1	0.5	-0.25	0.1108322	0.40308	-1.45045	-1.05063	0.806474948977231	-2.302793	-1.000432	-1.264656
Trial1	2	1	noBlindfold	clockwise	practice	Guided	1	0.5	-0.25	0.1308289	0.39183	-1.4505	-1.05069	0.807963569127526	-2.648628	-1.008895	-1.371848
Trial1	2	1	noBlindfold	clockwise	practice	Guided	1	0.5	-0.25	0.1508331	0.37906	-1.4505	-1.05072	0.809801809957896	-2.996902	-0.881941	-1.452779
Trial1	2	1	noBlindfold	clockwise	practice	Guided	1	0.5	-0.25	0.1708298	0.36418	-1.45045	-1.05063	0.812068614829406	-3.166584	-0.839623	-1.398078
Trial1	2	1	noBlindfold	clockwise	practice	Guided	1	0.5	-0.25	0.1908264	0.32717	-1.45035	-1.05053	0.818974001840934	-2.958062	-0.547629	-1.028373
Trial1	2	1	noBlindfold	clockwise	practice	Guided	1	0.5	-0.25	0.2108307	0.3057	-1.45029	-1.05044	0.823684774687626	-2.8112	-0.560312	-0.831298
Trial1	2	1	noBlindfold	clockwise	practice	Guided	1	0.5	-0.25	0.2308273	0.28226	-1.45028	-1.05044	0.829526869328805	-2.747062	-0.636484	-0.834841
Trial1	2	1	noBlindfold	clockwise	practice	Guided	1	0.5	-0.25	0.2508316	0.25614	-1.4503	-1.05046	0.836781861547191	-2.690507	-0.716889	-0.966022
Trial1	2	1	noBlindfold	clockwise	practice	Guided	1	0.5	-0.25	0.2708282	0.22903	-1.45036	-1.05067	0.845279387699609	-2.628915	-0.839611	-1.16098
Trial1	2	1	noBlindfold	clockwise	practice	Guided	1	0.5	-0.25	0.2908325	0.16911	-1.45049	-1.05076	0.866432235580322	-2.401154	-1.106214	-1.539008
Trial1	2	1	noBlindfold	clockwise	practice	Guided	1	0.5	-0.25	0.3108292	0.13565	-1.45055	-1.05082	0.87980882992921	-2.13723	-1.173923	-1.624629
Trial1	2	1	noBlindfold	clockwise	practice	Guided	1	0.5	-0.25	0.3308334	0.10409	-1.45059	-1.05087	0.893385352214577	-1.927717	-1.296645	-1.734801
Trial1	2	1	noBlindfold	clockwise	practice	Guided	1	0.5	-0.25	0.3508301	0.07079	-1.45065	-1.05094	0.908694759742755	-1.875718	-1.389745	-1.89459
Trial1	2	1	noBlindfold	clockwise	practice	Guided	1	0.5	-0.25	0.3708267	0.036924	-1.45071	-1.05106	0.925276517384796	-1.673115	-1.512467	-2.028815
Trial1	2	1	noBlindfold	clockwise	practice	Guided	1	0.5	-0.25	0.390831	-0.03302	-1.45076	-1.05108	0.962205523423686	-1.55497	-1.550553	-2.186934
Trial1	2	1	noBlindfold	clockwise	practice	Guided	1	0.5	-0.25	0.4108276	-0.068946	-1.45077	-1.05105	0.982537823262627	-1.428716	-1.609798	-2.045372
Trial1	2	1	noBlindfold	clockwise	practice	Guided	1	0.5	-0.25	0.4308319	-0.10399	-1.4508	-1.05109	1.00326920947861	-1.44269	-1.635189	-2.224157
Trial1	2	1	noBlindfold	clockwise	practice	Guided	1	0.5	-0.25	0.4508286	-0.13918	-1.45082	-1.05117	1.02490215803534	-1.30982	-1.766375	-2.406721
Trial1	2	1	noBlindfold	clockwise	practice	Guided	1	0.5	-0.25	0.4708328	-0.17436	-1.45088	-1.05131	1.04731046739964	-1.282977	-1.910256	-2.511172
Trial1	2	1	noBlindfold	clockwise	practice	Guided	1	0.5	-0.25	0.4908295	-0.24513	-1.45101	-1.05137	1.09426351354734	-0.897927	-2.058369	-2.743219
Trial1	2	1	noBlindfold	clockwise	practice	Guided	1	0.5	-0.25	0.5108261	-0.27941	-1.45103	-1.0514	1.11790958001307	-1.073969	-2.024515	-2.777946
Trial1	2	1	noBlindfold	clockwise	practice	Guided	1	0.5	-0.25	0.5308304	-0.3095	-1.45103	-1.05141	1.13909972694999	-1.020419	-2.016051	-3.002318
Trial1	2	1	noBlindfold	clockwise	practice	Guided	1	0.5	-0.25	0.550827	-0.30964	-1.45102	-1.05139	1.13918520405246	-5.831575	-1.711362	-2.963138
Trial1	2	1	noBlindfold	clockwise	practice	Guided	1	0.5	-0.25	0.5708313	-0.3055	-1.45101	-1.05072	1.13577406723283	-9.038561	-1.351659	-2.25478
Trial1	2	1	noBlindfold	clockwise	practice	Guided	1	0.5	-0.25	0.5908279	-0.30376	-1.45037	-1.04964	1.13377879220243	-4.401911	1.035063	0.972758
Trial1	2	1	noBlindfold	clockwise	practice	Guided	1	0.5	-0.25	0.6108322	-0.30253	-1.44957	-1.04766	1.1315104288677	-2.912725	0.941963	1.632569
Trial1	2	1	noBlindfold	clockwise	practice	Guided	1	0.5	-0.25	0.6308289	-0.30151	-1.44952	-1.04511	1.12898989448999	-0.921251	-0.141406	0.992428
Trial1	2	1	noBlindfold	clockwise	practice	Guided	1	0.5	-0.25	0.6508331	-0.30066	-1.4501	-1.04356	1.12729498199139	-0.811372	-1.449003	-0.6468
Trial1	2	1	noBlindfold	clockwise	practice	Guided	1	0.5	-0.25	0.6708298	-0.30044	-1.45078	-1.04602	1.12887204978228	-1.600841	-2.642371	-1.782284
Trial1	2	1	noBlindfold	clockwise	practice	Guided	1	0.5	-0.25	0.6908264	-0.3011	-1.45153	-1.0501	1.13221965109178	-3.581068	-3.408326	-3.370008
Trial1	2	1	noBlindfold	clockwise	practice	Guided	1	0.5	-0.25	0.7108307	-0.30167	-1.45164	-1.05185	1.13385994033867	-4.216367	-2.684689	-2.623745
Trial1	2	1	noBlindfold	clockwise	practice	Guided	1	0.5	-0.25	0.7308273	-0.3019	-1.4514	-1.05155	1.13381041657515	-4.229762	-0.856551	-2.432007
Trial1	2	1	noBlindfold	clockwise	practice	Guided	1	0.5	-0.25	0.7508316	-0.30198	-1.45093	-1.05091	1.13341465139815	-3.91681	-0.860783	-0.941383
Trial1	2	1	noBlindfold	clockwise	practice	Guided	1	0.5	-0.25	0.7708282	-0.30193	-1.45058	-1.04978	1.13258101693851	-3.496844	-0.348694	-0.049024
Trial1	2	1	noBlindfold	clockwise	practice	Guided	1	0.5	-0.25	0.7908325	-0.30179	-1.45023	-1.04941	1.13222061785426	-3.84735	-0.970647	0.372437
Trial1	2	1	noBlindfold	clockwise	practice	Guided	1	0.5	-0.25	0.8108292	-0.3019	-1.45042	-1.04937	1.13227032396454	-4.315264	-1.723907	0.028215
Trial1	2	1	noBlindfold	clockwise	practice	Guided	1	0.5	-0.25	0.8308334	-0.30202	-1.45064	-1.04937	1.13235530267954	-4.625634	-1.833934	-0.098202
Trial1	2	1	noBlindfold	clockwise	practice	Guided	1	0.5	-0.25	0.8508301	-0.3021	-1.45069	-1.04935	1.13239784269393	-4.686382	-1.580026	0.264474
Trial1	2	1	noBlindfold	clockwise	practice	Guided	1	0.5	-0.25	0.8708267	-0.30214	-1.4507	-1.04812	1.13155828165896	-4.428093	-1.334582	0.932403
Trial1	2	1	noBlindfold	clockwise	practice	Guided	1	0.5	-0.25	0.890831	-0.30199	-1.45058	-1.04596	1.12992929209621	-3.490481	-0.957952	1.983838
Trial1	2	1	noBlindfold	clockwise	practice	Guided	1	0.5	-0.25	0.9108276	-0.30179	-1.45053	-1.04239	1.1272750760206	-3.182095	-1.271105	2.065293
Trial1	2	1	noBlindfold	clockwise	practice	Guided	1	0.5	-0.25	0.9308319	-0.30162	-1.45063	-1.03774	1.12389008810415	-3.109678	-1.80008	2.073462
Trial1	2	1	noBlindfold	clockwise	practice	Guided	1	0.5	-0.25	0.9508286	-0.30156	-1.45083	-1.03191	1.11976861620933	-3.061438	-2.003206	2.216128
Trial1	2	1	noBlindfold	clockwise	practice	Guided	1	0.5	-0.25	0.9708328	-0.30155	-1.45096	-1.01506	1.10806105894079	-3.107972	-1.943961	2.598012
Trial1	2	1	noBlindfold	clockwise	practice	Guided	1	0.5	-0.25	0.9908295	-0.30144	-1.45088	-1.00335	1.09992832778723	-2.522927	-1.42345	3.501634
Trial1	2	1	noBlindfold	clockwise	practice	Guided	1	0.5	-0.25	1.010826	-0.30128	-1.45074	-0.9884601	1.08966641289402	-2.247318	-1.241482	3.701725
Trial1	2	1	noBlindfold	clockwise	practice	Guided	1	0.5	-0.25	1.03083	-0.3011	-1.45063	-0.97115	1.07787687998453	-1.733008	-1.292264	3.933935
Trial1	2	1	noBlindfold	clockwise	practice	Guided	1	0.5	-0.25	1.050827	-0.30092	-1.45064	-0.95127	1.0645432846359	-1.699077	-1.516549	3.727711
Trial1	2	1	noBlindfold	clockwise	practice	Guided	1	0.5	-0.25	1.070831	-0.30082	-1.45076	-0.90475	1.03441297844812	-1.454566	-2.185174	3.397114
Trial1	2	1	noBlindfold	clockwise	practice	Guided	1	0.5	-0.25	1.090828	-0.30067	-1.4512	-0.87935	1.01840751979193	-1.212965	-2.582963	2.988904
Trial1	2	1	noBlindfold	clockwise	practice	Guided	1	0.5	-0.25	1.110832	-0.30062	-1.45127	-0.85152	1.00140834851349	-1.232467	-2.485631	3.112823
Trial1	2	1	noBlindfold	clockwise	practice	Guided	1	0.5	-0.25	1.130829	-0.30061	-1.45123	-0.82237	0.984166545894147	-1.189293	-1.977815	2.539341
Trial1	2	1	noBlindfold	clockwise	practice	Guided	1	0.5	-0.25	1.150833	-0.3006	-1.4511	-0.79317	0.967467846715603	-1.188476	-2.155551	2.162562
Trial1	2	1	noBlindfold	clockwise	practice	Guided	1	0.5	-0.25	1.17083	-0.30058	-1.45111	-0.73211	0.934536464253229	-1.131567	-2.561804	2.003562
Trial1	2	1	noBlindfold	clockwise	practice	Guided	1	0.5	-0.25	1.190826	-0.30055	-1.45114	-0.70272	0.919693243950783	-0.942479	-2.164015	1.326421
Trial1	2	1	noBlindfold	clockwise	practice	Guided	1	0.5	-0.25	1.210831	-0.30051	-1.45115	-0.67166	0.904772570100692	-0.926547	-2.549108	1.071616
Trial1	2	1	noBlindfold	clockwise	practice	Guided	1	0.5	-0.25	1.230827	-0.30046	-1.45128	-0.64177	0.891190169448043	-0.794216	-2.739539	1.276124
Trial1	2	1	noBlindfold	clockwise	practice	Guided	1	0.5	-0.25	1.250832	-0.30041	-1.45125	-0.61229	0.878584221399837	-0.715831	-2.189405	0.664263
Trial1	2	1	noBlindfold	clockwise	practice	Guided	1	0.5	-0.25	1.270828	-0.30035	-1.45113	-0.55279	0.855711371279773	-0.612123	-2.384068	0.706298
Trial1	2	1	noBlindfold	clockwise	practice	Guided	1	0.5	-0.25	1.290833	-0.30027	-1.45118	-0.52542	0.846338136153769	-0.603228	-1.829702	0.523985
Trial1	2	1	noBlindfold	clockwise	practice	Guided	1	0.5	-0.25	1.310829	-0.30025	-1.45101	-0.49677	0.837433867695166	-0.519282	-2.113233	0.566869
Trial1	2	1	noBlindfold	clockwise	practice	Guided	1	0.5	-0.25	1.330833	-0.30027	-1.45102	-0.46944	0.829810800755715	-0.721484	-2.375605	0.618628
Trial1	2	1	noBlindfold	clockwise	practice	Guided	1	0.5	-0.25	1.35083	-0.3003	-1.45107	-0.44247	0.82311894625506	-0.565145	-1.931266	0.789445
Trial1	2	1	noBlindfold	clockwise	practice	Guided	1	0.5	-0.25	1.370827	-0.30032	-1.45092	-0.38795	0.812122099747441	-0.625067	-1.592722	0.682205
Trial1	2	1	noBlindfold	clockwise	practice	Guided	1	0.5	-0.25	1.390831	-0.30029	-1.45091	-0.36291	0.808215801677089	-0.480349	-1.821239	0.510336
Trial1	2	1	noBlindfold	clockwise	practice	Guided	1	0.5	-0.25	1.410828	-0.30025	-1.45089	-0.33662	0.804924264967118	-0.338322	-1.508086	0.597606
Trial1	2	1	noBlindfold	clockwise	practice	Guided	1	0.5	-0.25	1.430832	-0.30021	-1.45078	-0.31069	0.802508141395066	-0.35377	-1.571563	0.491737
Trial1	2	1	noBlindfold	clockwise	practice	Guided	1	0.5	-0.25	1.450829	-0.30019	-1.4508	-0.28667	0.80102979202751	-0.336253	-1.833934	0.499383
Trial1	2	1	noBlindfold	clockwise	practice	Guided	1	0.5	-0.25	1.470833	-0.30018	-1.45085	-0.23641	0.800295384059569	-0.26156	-1.694285	0.728814
Trial1	2	1	noBlindfold	clockwise	practice	Guided	1	0.5	-0.25	1.490829	-0.3002	-1.45073	-0.21297	0.801056355781745	-0.467967	-1.601185	0.832064
Trial1	2	1	noBlindfold	clockwise	practice	Guided	1	0.5	-0.25	1.510826	-0.30023	-1.45074	-0.18819	0.802613556874496	-0.405552	-1.402291	0.80372
Trial1	2	1	noBlindfold	clockwise	practice	Guided	1	0.5	-0.25	1.53083	-0.30022	-1.4507	-0.16398	0.804830112756123	-0.391822	-1.23725	0.993795
Trial1	2	1	noBlindfold	clockwise	practice	Guided	1	0.5	-0.25	1.550827	-0.30022	-1.45067	-0.13949	0.807814661245265	-0.535738	-1.427681	1.231696
Trial1	2	1	noBlindfold	clockwise	practice	Guided	1	0.5	-0.25	1.570831	-0.30025	-1.45066	-0.089125	0.81626026377796	-0.450453	-1.313423	1.242204
Trial1	2	1	noBlindfold	clockwise	practice	Guided	1	0.5	-0.25	1.590828	-0.3002	-1.45078	-0.06332	0.821686977133122	-0.246959	-1.740835	1.121154
Trial1	2	1	noBlindfold	clockwise	practice	Guided	1	0.5	-0.25	1.610832	-0.30012	-1.45086	-0.038147	0.827691790873707	-0.091358	-1.719676	1.047135
Trial1	2	1	noBlindfold	clockwise	practice	Guided	1	0.5	-0.25	1.630829	-0.30007	-1.45084	-0.013032	0.834425441916724	0.022845	-1.673126	0.867767
Trial1	2	1	noBlindfold	clockwise	practice	Guided	1	0.5	-0.25	1.650833	-0.3	-1.45085	0.012688	0.842024320673179	0.039498	-1.761994	0.773724
Trial1	2	1	noBlindfold	clockwise	practice	Guided	1	0.5	-0.25	1.67083	-0.29994	-1.45089	0.062334	0.858752884066105	0.139814	-1.728139	0.828014
Trial1	2	1	noBlindfold	clockwise	practice	Guided	1	0.5	-0.25	1.690826	-0.29993	-1.45082	0.086968	0.868006596241077	0.122055	-1.571563	0.638195
Trial1	2	1	noBlindfold	clockwise	practice	Guided	1	0.5	-0.25	1.710831	-0.29995	-1.45082	0.11215	0.878107416630246	0.057702	-1.728139	0.726132
Trial1	2	1	noBlindfold	clockwise	practice	Guided	1	0.5	-0.25	1.730827	-0.29995	-1.45083	0.13652	0.888435544872605	0.179471	-1.533476	0.76235
Trial1	2	1	noBlindfold	clockwise	practice	Guided	1	0.5	-0.25	1.750832	-0.29993	-1.45078	0.16098	0.89932895884748	0.235374	-1.427681	0.950983
Trial1	2	1	noBlindfold	clockwise	practice	Guided	1	0.5	-0.25	1.770828	-0.29993	-1.45072	0.21138	0.92344978752481	0.025322	-1.389595	0.920189
Trial1	2	1	noBlindfold	clockwise	practice	Guided	1	0.5	-0.25	1.790833	-0.29992	-1.45075	0.23514	0.935538788449615	0.206627	-1.465768	0.87768
Trial1	2	1	noBlindfold	clockwise	practice	Guided	1	0.5	-0.25	1.810829	-0.2999	-1.45076	0.26049	0.9489151926686	0.080396	-1.440377	0.962283
Trial1	2	1	noBlindfold	clockwise	practice	Guided	1	0.5	-0.25	1.830833	-0.29993	-1.45074	0.28573	0.962753682123725	0.0062197	-1.313423	0.684895
Trial1	2	1	noBlindfold	clockwise	practice	Guided	1	0.5	-0.25	1.85083	-0.29997	-1.45071	0.30924	0.976064220060484	0.062642	-1.381132	0.454677
Trial1	2	1	noBlindfold	clockwise	practice	Guided	1	0.5	-0.25	1.870827	-0.29998	-1.4507	0.35802	1.00481657697017	-0.0029036	-1.23725	0.335142
Trial1	2	1	noBlindfold	clockwise	practice	Guided	1	0.5	-0.25	1.890831	-0.29994	-1.45067	0.38038	1.01847088221828	0.262185	-1.372668	0.138616
Trial1	2	1	noBlindfold	clockwise	practice	Guided	1	0.5	-0.25	1.910828	-0.29989	-1.45074	0.4036	1.03296514951506	0.431904	-1.825471	0.222679
Trial1	2	1	noBlindfold	clockwise	practice	Guided	1	0.5	-0.25	1.930832	-0.29981	-1.45085	0.4256	1.0469629283631	0.512994	-1.66043	0.294745
Trial1	2	1	noBlindfold	clockwise	practice	Guided	1	0.5	-0.25	1.950829	-0.29972	-1.4509	0.44707	1.06087635931283	0.676618	-1.931266	0.528288
Trial1	2	1	noBlindfold	clockwise	practice	Guided	1	0.5	-0.25	1.970833	-0.29965	-1.45093	0.48854	1.0885226072034	0.680668	-1.939729	0.276556
Trial1	2	1	noBlindfold	clockwise	practice	Guided	1	0.5	-0.25	1.990829	-0.2996	-1.45084	0.50779	1.101637783496	0.798523	-1.626576	-0.052267
Trial1	2	1	noBlindfold	clockwise	practice	Guided	1	0.5	-0.25	2.010826	-0.29962	-1.45078	0.52752	1.11531587465816	0.740197	-1.300727	0.043983
Trial1	2	1	noBlindfold	clockwise	practice	Guided	1	0.5	-0.25	2.03083	-0.29967	-1.45069	0.54517	1.12772668214011	0.61888	-1.364204	0.304688
Trial1	2	1	noBlindfold	clockwise	practice	Guided	1	0.5	-0.25	2.050827	-0.29971	-1.45066	0.55593	1.13536746806051	0.482399	-1.457304	0.443376
Trial1	2	1	noBlindfold	clockwise	practice	Guided	1	0.5	-0.25	2.070831	-0.29972	-1.45068	0.55214	1.13268735176417	0.586771	-2.515254	2.802474
Trial1	2	1	noBlindfold	clockwise	practice	Guided	1	0.5	-0.25	2.090828	-0.29972	-1.45011	0.55148	1.13222005108225	-0.752274	-0.788686	2.812499
Trial1	2	1	noBlindfold	clockwise	practice	Guided	1	0.5	-0.25	2.110832	-0.30014	-1.45021	0.5517	1.13267247708886	-1.129156	-1.110303	3.720326
Trial1	2	1	noBlindfold	clockwise	practice	Guided	1	0.5	-0.25	2.130829	-0.30032	-1.45022	0.55204	1.13304026074686	-1.215369	0.84902	4.329871
Trial1	2	1	noBlindfold	clockwise	practice	Guided	1	0.5	-0.25	2.150833	-0.30046	-1.44989	0.55224	1.13328073367149	-1.308457	-0.094705	4.482685
Trial1	2	1	noBlindfold	clockwise	practice	Guided	1	0.5	-0.25	2.17083	-0.30057	-1.45003	0.55238	1.13345756333208	-1.800614	-0.822559	5.01064
Trial1	2	1	noBlindfold	clockwise	practice	Guided	1	0.5	-0.25	2.190826	-0.3007	-1.4501	0.55238	1.13354938548915	-1.626208	-0.598249	4.789174
Trial1	2	1	noBlindfold	clockwise	practice	Guided	1	0.5	-0.25	2.210831	-0.3007	-1.45015	0.55237	1.13354229742407	-1.437891	-1.203396	4.682447
Trial1	2	1	noBlindfold	clockwise	practice	Guided	1	0.5	-0.25	2.230827	-0.3007	-1.45021	0.55231	1.13349981214965	-1.273926	-0.670189	4.337458
Trial1	2	1	noBlindfold	clockwise	practice	Guided	1	0.5	-0.25	2.250832	-0.3007	-1.45022	0.55218	1.13340780131751	-1.247693	-1.097601	4.014699
Trial1	2	1	noBlindfold	clockwise	practice	Guided	1	0.5	-0.25	2.270828	-0.30067	-1.45034	0.5519	1.1331884672855	-1.103921	-1.499622	3.730506
Trial1	2	1	noBlindfold	clockwise	practice	Guided	1	0.5	-0.25	2.290833	-0.3006	-1.45048	0.5518	1.13306822734469	-0.66641	-1.410754	3.210524
Trial1	2	1	noBlindfold	clockwise	practice	Guided	1	0.5	-0.25	2.310829	-0.30054	-1.45054	0.55169	1.13294797754531	-0.368748	-1.410754	3.075456
Trial1	2	1	noBlindfold	clockwise	practice	Guided	1	0.5	-0.25	2.330833	-0.30043	-1.45058	0.55157	1.13278534892655	0.067081	-1.296496	2.850072
Trial1	2	1	noBlindfold	clockwise	practice	Guided	1	0.5	-0.25	2.35083	-0.30027	-1.45062	0.55145	1.13258738465262	0.434379	-1.465768	2.654068
Trial1	2	1	noBlindfold	clockwise	practice	Guided	1	0.5	-0.25	2.370827	-0.30009	-1.45067	0.55118	1.13226913092185	0.696768	-1.389595	2.42021
Trial1	2	1	noBlindfold	clockwise	practice	Guided	1	0.5	-0.25	2.390831	-0.2991	-1.45056	0.55106	1.13148481657816	1.28147	-0.890243	2.039918
Trial1	2	1	noBlindfold	clockwise	practice	Guided	1	0.5	-0.25	2.410828	-0.2977	-1.45046	0.55096	1.1304256716887	1.506445	-0.780216	1.905244
Trial1	2	1	noBlindfold	clockwise	practice	Guided	1	0.5	-0.25	2.430832	-0.29535	-1.45038	0.55089	1.12871893619596	1.693615	-0.619408	1.781559
Trial1	2	1	noBlindfold	clockwise	practice	Guided	1	0.5	-0.25	2.450829	-0.29171	-1.45033	0.55087	1.12614273792453	1.868506	-0.632103	1.752444
Trial1	2	1	noBlindfold	clockwise	practice	Guided	1	0.5	-0.25	2.470833	-0.28668	-1.45032	0.55085	1.12259791420454	1.989686	-0.712507	1.760948
Trial1	2	1	noBlindfold	clockwise	practice	Guided	1	0.5	-0.25	2.490829	-0.27271	-1.45033	0.55083	1.11283845935891	2.063003	-0.763289	1.640154
Trial1	2	1	noBlindfold	clockwise	practice	Guided	1	0.5	-0.25	2.510826	-0.26333	-1.45038	0.5508	1.10632426930642	1.964766	-0.941025	1.601856
Trial1	2	1	noBlindfold	clockwise	practice	Guided	1	0.5	-0.25	2.53083	-0.25293	-1.45046	0.55077	1.09915250397346	2.021051	-1.080674	1.518553
Trial1	2	1	noBlindfold	clockwise	practice	Guided	1	0.5	-0.25	2.550827	-0.24129	-1.45053	0.55074	1.0911899110518	2.064858	-1.173774	1.440733
Trial1	2	1	noBlindfold	clockwise	practice	Guided	1	0.5	-0.25	2.570831	-0.2284	-1.45058	0.55077	1.08249675931566	2.047371	-1.245714	1.527144
Trial1	2	1	noBlindfold	clockwise	practice	Guided	1	0.5	-0.25	2.590828	-0.19843	-1.45055	0.55084	1.06261432572971	1.988584	-0.932561	1.701674
Trial1	2	1	noBlindfold	clockwise	practice	Guided	1	0.5	-0.25	2.610832	-0.18191	-1.45048	0.55092	1.0518907362797	1.966451	-0.924097	1.844043
Trial1	2	1	noBlindfold	clockwise	practice	Guided	1	0.5	-0.25	2.630829	-0.1643	-1.45045	0.551	1.0406226412298	1.918615	-0.864852	2.0339
Trial1	2	1	noBlindfold	clockwise	practice	Guided	1	0.5	-0.25	2.650833	-0.1451	-1.45043	0.55106	1.02851887120715	1.870045	-0.869084	2.091997
Trial1	2	1	noBlindfold	clockwise	practice	Guided	1	0.5	-0.25	2.67083	-0.12544	-1.45043	0.55108	1.01631901655114	1.97369	-0.894475	2.173667
Trial1	2	1	noBlindfold	clockwise	practice	Guided	1	0.5	-0.25	2.690826	-0.082527	-1.45045	0.55103	0.990447742726861	1.71752	-0.924097	2.043877
Trial1	2	1	noBlindfold	clockwise	practice	Guided	1	0.5	-0.25	2.710831	-0.060149	-1.45047	0.55095	0.977388248787803	1.563341	-0.983343	1.879214
Trial1	2	1	noBlindfold	clockwise	practice	Guided	1	0.5	-0.25	2.730827	-0.037136	-1.45049	0.55086	0.964309025958902	1.529239	-1.025661	1.71254
Trial1	2	1	noBlindfold	clockwise	practice	Guided	1	0.5	-0.25	2.750832	-0.012791	-1.45052	0.55081	0.950921254473284	1.644224	-1.144151	1.643223
Trial1	2	1	noBlindfold	clockwise	practice	Guided	1	0.5	-0.25	2.770828	0.012219	-1.45058	0.55082	0.937679564401296	1.670801	-1.343046	1.570714
Trial1	2	1	noBlindfold	clockwise	practice	Guided	1	0.5	-0.25	2.790833	0.062675	-1.45068	0.5509	0.912520650826351	1.504407	-1.321887	1.762842
Trial1	2	1	noBlindfold	clockwise	practice	Guided	1	0.5	-0.25	2.810829	0.088676	-1.45066	0.55104	0.90047348995104	1.406143	-1.266873	2.055335
Trial1	2	1	noBlindfold	clockwise	practice	Guided	1	0.5	-0.25	2.830833	0.11584	-1.45062	0.55121	0.888547326315837	1.347641	-1.127224	2.459092
Trial1	2	1	noBlindfold	clockwise	practice	Guided	1	0.5	-0.25	2.85083	0.14252	-1.45057	0.55135	0.877470097549291	1.423329	-0.991806	2.79415
Trial1	2	1	noBlindfold	clockwise	practice	Guided	1	0.5	-0.25	2.870827	0.16953	-1.45051	0.55154	0.866992974100715	1.371964	-0.911402	2.905779
Trial1	2	1	noBlindfold	clockwise	practice	Guided	1	0.5	-0.25	2.890831	0.22515	-1.45043	0.55157	0.847382429840599	1.109885	-0.881779	3.167622
Trial1	2	1	noBlindfold	clockwise	practice	Guided	1	0.5	-0.25	2.910828	0.25268	-1.45043	0.55156	0.838847775013207	1.004352	-0.966415	3.100998
Trial1	2	1	noBlindfold	clockwise	practice	Guided	1	0.5	-0.25	2.930832	0.28018	-1.45046	0.55155	0.831145763963577	1.131468	-0.86062	3.054612
Trial1	2	1	noBlindfold	clockwise	practice	Guided	1	0.5	-0.25	2.950829	0.30853	-1.45046	0.55153	0.824081977962436	1.163529	-0.826766	3.046206
Trial1	2	1	noBlindfold	clockwise	practice	Guided	1	0.5	-0.25	2.970833	0.33695	-1.45046	0.55136	0.817779413139114	1.086237	-1.034124	2.954863
Trial1	2	1	noBlindfold	clockwise	practice	Guided	1	0.5	-0.25	2.990829	0.392	-1.45048	0.55122	0.808466130299177	0.817471	-0.945256	2.418585
Trial1	2	1	noBlindfold	clockwise	practice	Guided	1	0.5	-0.25	3.010826	0.42015	-1.4505	0.55108	0.805049792597683	0.833709	-1.055283	2.181403
Trial1	2	1	noBlindfold	clockwise	practice	Guided	1	0.5	-0.25	3.03083	0.44732	-1.45056	0.55099	0.802720460507065	0.862604	-1.233019	1.947932
Trial1	2	1	noBlindfold	clockwise	practice	Guided	1	0.5	-0.25	3.050827	0.47432	-1.45062	0.55091	0.801321585195073	0.752128	-1.2838	1.729347
Trial1	2	1	noBlindfold	clockwise	practice	Guided	1	0.5	-0.25	3.070831	0.5011	-1.45066	0.55091	0.800910751428214	0.7521	-1.262641	1.776408
Trial1	2	1	noBlindfold	clockwise	practice	Guided	1	0.5	-0.25	3.090828	0.55466	-1.45062	0.55103	0.802892737035739	0.786804	-1.114528	2.13801
Trial1	2	1	noBlindfold	clockwise	practice	Guided	1	0.5	-0.25	3.110832	0.58072	-1.45056	0.55116	0.805216197870445	0.830122	-1.04682	2.351956
Trial1	2	1	noBlindfold	clockwise	practice	Guided	1	0.5	-0.25	3.130829	0.60742	-1.45052	0.55128	0.808448342551124	0.798722	-1.051051	2.580094
Trial1	2	1	noBlindfold	clockwise	practice	Guided	1	0.5	-0.25	3.150833	0.63317	-1.45051	0.55137	0.812359629513744	0.743929	-1.038356	2.714313
Trial1	2	1	noBlindfold	clockwise	practice	Guided	1	0.5	-0.25	3.17083	0.66018	-1.45052	0.55148	0.817329680376761	0.640905	-1.084906	2.928268
Trial1	2	1	noBlindfold	clockwise	practice	Guided	1	0.5	-0.25	3.190826	0.70982	-1.45056	0.5515	0.828508682065479	0.608207	-1.101833	2.984162
Trial1	2	1	noBlindfold	clockwise	practice	Guided	1	0.5	-0.25	3.210831	0.73329	-1.45056	0.55147	0.834732510082011	0.623173	-1.080674	2.909417
Trial1	2	1	noBlindfold	clockwise	practice	Guided	1	0.5	-0.25	3.230827	0.7578501	-1.45055	0.55138	0.841841148290205	0.623581	-1.156846	2.760105
Trial1	2	1	noBlindfold	clockwise	practice	Guided	1	0.5	-0.25	3.250832	0.78133	-1.45058	0.55126	0.849213837470651	0.595214	-1.21186	2.499278
Trial1	2	1	noBlindfold	clockwise	practice	Guided	1	0.5	-0.25	3.270828	0.80584	-1.4506	0.55107	0.857467946192744	0.67701	-1.135687	2.258956
Trial1	2	1	noBlindfold	clockwise	practice	Guided	1	0.5	-0.25	3.290833	0.85062	-1.45057	0.551	0.874377128625689	0.754256	-1.012965	1.98818
Trial1	2	1	noBlindfold	clockwise	practice	Guided	1	0.5	-0.25	3.310829	0.87313	-1.45051	0.55099	0.883635064242049	0.733001	-0.886011	1.967569
Trial1	2	1	noBlindfold	clockwise	practice	Guided	1	0.5	-0.25	3.330833	0.89549	-1.45046	0.55104	0.89335178085709	0.604013	-0.864852	2.078864
Trial1	2	1	noBlindfold	clockwise	practice	Guided	1	0.5	-0.25	3.35083	0.91831	-1.45042	0.55113	0.903765742113127	0.558215	-0.74213	2.323894
Trial1	2	1	noBlindfold	clockwise	practice	Guided	1	0.5	-0.25	3.370827	0.94086	-1.45038	0.55135	0.914614309257885	0.614999	-0.729435	2.513784
Trial1	2	1	noBlindfold	clockwise	practice	Guided	1	0.5	-0.25	3.390831	0.98422	-1.45036	0.55147	0.936388332497535	1.10276	-0.644799	2.945192
Trial1	2	1	noBlindfold	clockwise	practice	Guided	1	0.5	-0.25	3.410828	1.00668	-1.45034	0.55156	0.94827371752719	1.121694	-0.585553	3.125601
Trial1	2	1	noBlindfold	clockwise	practice	Guided	1	0.5	-0.25	3.430832	1.02867	-1.45031	0.5516	0.960236661738254	1.038686	-0.509377	3.163584
Trial1	2	1	noBlindfold	clockwise	practice	Guided	1	0.5	-0.25	3.450829	1.05146	-1.45028	0.55164	0.973002985734265	0.899791	-0.534743	3.302777
Trial1	2	1	noBlindfold	clockwise	practice	Guided	1	0.5	-0.25	3.470833	1.0729	-1.45027	0.5518	0.985442913269479	0.742834	-0.543207	3.445541
Trial1	2	1	noBlindfold	clockwise	practice	Guided	1	0.5	-0.25	3.490829	1.11745	-1.45032	0.55191	1.01207910865476	0.91932	-0.661697	3.843809
Trial1	2	1	noBlindfold	clockwise	practice	Guided	1	0.5	-0.25	3.510826	1.13926	-1.45036	0.55199	1.02559320781428	0.993208	-0.771724	4.000255
Trial1	2	1	noBlindfold	clockwise	practice	Guided	1	0.5	-0.25	3.53083	1.161	-1.45039	0.55206	1.0393369396698	0.877957	-0.907142	4.086249
Trial1	2	1	noBlindfold	clockwise	practice	Guided	1	0.5	-0.25	3.550827	1.18389	-1.45043	0.55206	1.05404258367985	0.8145	-0.847896	4.148446
Trial1	2	1	noBlindfold	clockwise	practice	Guided	1	0.5	-0.25	3.570831	1.20456	-1.45044	0.55209	1.06759224553563	0.686687	-0.979082	4.169554
Trial1	2	1	noBlindfold	clockwise	practice	Guided	1	0.5	-0.25	3.590828	1.24671	-1.45043	0.55211	1.09588147946087	0.752482	-0.839433	4.222038
Trial1	2	1	noBlindfold	clockwise	practice	Guided	1	0.5	-0.25	3.610832	1.26703	-1.45042	0.55211	1.10982678841155	0.92625	-0.847896	4.187233
Trial1	2	1	noBlindfold	clockwise	practice	Guided	1	0.5	-0.25	3.630829	1.28784	-1.45042	0.55209	1.1242954372032	0.9243	-0.80981	4.171941
Trial1	2	1	noBlindfold	clockwise	practice	Guided	1	0.5	-0.25	3.650833	1.30514	-1.45042	0.55207	1.13647119141987	1.068447	-0.577061	3.783157
Trial1	2	1	noBlindfold	clockwise	practice	Guided	1	0.5	-0.25	3.67083	1.30568	-1.45041	0.55203	1.13682557577976	5.199707	-1.262587	3.705273
Trial1	2	1	noBlindfold	clockwise	practice	Guided	1	0.5	-0.25	3.690826	1.30295	-1.45055	0.55195	1.13483581085018	3.264202	-0.898653	3.399452
Trial1	2	1	noBlindfold	clockwise	practice	Guided	1	0.5	-0.25	3.710831	1.30193	-1.45057	0.55176	1.13398005807431	0.585245	-1.110243	3.259632
Trial1	2	1	noBlindfold	clockwise	practice	Guided	1	0.5	-0.25	3.730827	1.30075	-1.4505	0.55165	1.13306800407278	-1.109372	-0.483928	3.245611
Trial1	2	1	noBlindfold	clockwise	practice	Guided	1	0.5	-0.25	3.750832	1.29913	-1.45024	0.55178	1.13201583145778	-0.877026	0.256657	3.553407
Trial1	2	1	noBlindfold	clockwise	practice	Guided	1	0.5	-0.25	3.770828	1.29726	-1.4499	0.55228	1.13105110555775	1.205633	0.015402	4.183915
Trial1	2	1	noBlindfold	clockwise	practice	Guided	1	0.5	-0.25	3.790833	1.29882	-1.45016	0.55238	1.13222212355669	3.358818	-0.852044	4.842464
Trial1	2	1	noBlindfold	clockwise	practice	Guided	1	0.5	-0.25	3.810829	1.30153	-1.45033	0.55239	1.13414285941783	2.714478	-1.338701	4.86724
Trial1	2	1	noBlindfold	clockwise	practice	Guided	1	0.5	-0.25	3.830833	1.30174	-1.45038	0.55239	1.13429123073049	2.756465	-1.122879	4.940224
Trial1	2	1	noBlindfold	clockwise	practice	Guided	1	0.5	-0.25	3.85083	1.30168	-1.45038	0.5524	1.13425601706123	2.283038	-1.046707	4.883322
Trial1	2	1	noBlindfold	clockwise	practice	Guided	1	0.5	-0.25	3.870827	1.30151	-1.4504	0.55237	1.13411466315763	1.730821	-1.24137	4.846787
Trial1	2	1	noBlindfold	clockwise	practice	Guided	1	0.5	-0.25	3.890831	1.30111	-1.4505	0.55234	1.13381066000197	1.500009	-1.47835	4.41499
Trial1	2	1	noBlindfold	clockwise	practice	Guided	1	0.5	-0.25	3.910828	1.30108	-1.45053	0.55231	1.13376826022018	1.89383	-1.601073	4.202421
Trial1	2	1	noBlindfold	clockwise	practice	Guided	1	0.5	-0.25	3.930832	1.30108	-1.45055	0.55224	1.13371874295503	2.283534	-1.677245	3.97357
Trial1	2	1	noBlindfold	clockwise	practice	Guided	1	0.5	-0.25	3.950829	1.30109	-1.45059	0.55214	1.13365504760544	2.394703	-1.808431	3.711572
Trial1	2	1	noBlindfold	clockwise	practice	Guided	1	0.5	-0.25	3.970833	1.3011	-1.45063	0.5519	1.13349234309792	2.241395	-1.766113	3.476197
Trial1	2	1	noBlindfold	clockwise	practice	Guided	1	0.5	-0.25	3.990829	1.30108	-1.45066	0.55177	1.13338618118402	1.826235	-1.541827	2.937553
Trial1	2	1	noBlindfold	clockwise	practice	Guided	1	0.5	-0.25	4.010826	1.30107	-1.45067	0.5516	1.13325885465777	1.897666	-1.562986	2.614543
Trial1	2	1	noBlindfold	clockwise	practice	Guided	1	0.5	-0.25	4.03083	1.30106	-1.45068	0.5514	1.1331103348538	2.014263	-1.677245	2.204917
Trial1	2	1	noBlindfold	clockwise	practice	Guided	1	0.5	-0.25	4.050827	1.30106	-1.45072	0.55117	1.1329476673252	2.084083	-1.87614	1.676439
Trial1	2	1	noBlindfold	clockwise	practice	Guided	1	0.5	-0.25	4.070831	1.30105	-1.45079	0.55058	1.13252350540736	2.056533	-1.939617	1.106711
Trial1	2	1	noBlindfold	clockwise	practice	Guided	1	0.5	-0.25	4.090828	1.30101	-1.45093	0.55023	1.13224773978876	1.875847	-2.058107	-0.274793
Trial1	2	1	noBlindfold	clockwise	practice	Guided	1	0.5	-0.25	4.110832	1.30098	-1.45099	0.54955	1.13174604608517	1.872662	-2.091961	-1.063097
Trial1	2	1	noBlindfold	clockwise	practice	Guided	1	0.5	-0.25	4.130829	1.30096	-1.45104	0.54785	1.13053158598489	2.010966	-2.201988	-1.861125
Trial1	2	1	noBlindfold	clockwise	practice	Guided	1	0.5	-0.25	4.150833	1.30102	-1.45111	0.54449	1.12820530902851	2.360411	-2.455896	-2.669736
Trial1	2	1	noBlindfold	clockwise	practice	Guided	1	0.5	-0.25	4.17083	1.30115	-1.45123	0.53168	1.11931454911212	2.689768	-2.726731	-3.209065
Trial1	2	1	noBlindfold	clockwise	practice	Guided	1	0.5	-0.25	4.190826	1.30142	-1.45143	0.52273	1.11327697164602	2.933582	-2.832526	-3.352493
Trial1	2	1	noBlindfold	clockwise	practice	Guided	1	0.5	-0.25	4.210831	1.30145	-1.45143	0.5116	1.10560242033583	2.780236	-2.802904	-2.91577
Trial1	2	1	noBlindfold	clockwise	practice	Guided	1	0.5	-0.25	4.230827	1.30141	-1.4514	0.49948	1.097259494712	2.592592	-2.790208	-2.609086
Trial1	2	1	noBlindfold	clockwise	practice	Guided	1	0.5	-0.25	4.250832	1.30131	-1.45138	0.48623	1.08817848183672	2.441943	-2.667486	-2.40226
Trial1	2	1	noBlindfold	clockwise	practice	Guided	1	0.5	-0.25	4.270828	1.30121	-1.45136	0.45644	1.06817359194543	2.264045	-2.735195	-2.245311
Trial1	2	1	noBlindfold	clockwise	practice	Guided	1	0.5	-0.25	4.290833	1.30113	-1.45133	0.4402	1.05744286305202	2.288777	-2.743659	-1.846138
Trial1	2	1	noBlindfold	clockwise	practice	Guided	1	0.5	-0.25	4.310829	1.30115	-1.45135	0.42378	1.04681468138836	2.395698	-2.671718	-1.957103
Trial1	2	1	noBlindfold	clockwise	practice	Guided	1	0.5	-0.25	4.330833	1.30121	-1.45135	0.40654	1.03584850557084	2.726494	-3.035653	-2.246281
Trial1	2	1	noBlindfold	clockwise	practice	Guided	1	0.5	-0.25	4.35083	1.30132	-1.45151	0.38852	1.02460805072134	2.871825	-3.412283	-2.310514
Trial1	2	1	noBlindfold	clockwise	practice	Guided	1	0.5	-0.25	4.370827	1.30142	-1.45165	0.34909	1.00059121423713	3.014938	-3.200693	-2.478026
Trial1	2	1	noBlindfold	clockwise	practice	Guided	1	0.5	-0.25	4.390831	1.30151	-1.45165	0.32971	0.989182536579369	2.911239	-3.420747	-2.010704
Trial1	2	1	noBlindfold	clockwise	practice	Guided	1	0.5	-0.25	4.410828	1.30146	-1.45165	0.3084	0.9768053755434	2.613902	-3.027189	-2.294237
Trial1	2	1	noBlindfold	clockwise	practice	Guided	1	0.5	-0.25	4.430832	1.30137	-1.45158	0.28676	0.964523211511842	2.544296	-3.391124	-2.571465
Trial1	2	1	noBlindfold	clockwise	practice	Guided	1	0.5	-0.25	4.450829	1.30128	-1.45168	0.26346	0.95167791573126	2.417475	-3.526542	-2.636756
Trial1	2	1	noBlindfold	clockwise	practice	Guided	1	0.5	-0.25	4.470833	1.30123	-1.45174	0.21614	0.926960695669326	2.44534	-3.378429	-2.484522
Trial1	2	1	noBlindfold	clockwise	practice	Guided	1	0.5	-0.25	4.490829	1.30121	-1.45178	0.19179	0.914940298730497	2.588012	-3.255706	-2.178367
Trial1	2	1	noBlindfold	clockwise	practice	Guided	1	0.5	-0.25	4.510826	1.30123	-1.45174	0.16627	0.902912146892802	2.467389	-3.958185	-1.959976
Trial1	2	1	noBlindfold	clockwise	practice	Guided	1	0.5	-0.25	4.53083	1.30123	-1.45189	0.14133	0.891688735863405	2.320501	-3.99204	-1.777822
Trial1	2	1	noBlindfold	clockwise	practice	Guided	1	0.5	-0.25	4.550827	1.30122	-1.45192	0.11655	0.881085969127304	2.459439	-3.513846	-1.592815
Trial1	2	1	noBlindfold	clockwise	practice	Guided	1	0.5	-0.25	4.570831	1.30118	-1.45182	0.067187	0.861682651082936	2.338586	-3.234547	-1.043493
Trial1	2	1	noBlindfold	clockwise	practice	Guided	1	0.5	-0.25	4.590828	1.30116	-1.45161	0.043213	0.853130220301488	2.397924	-3.116057	-1.455821
Trial1	2	1	noBlindfold	clockwise	practice	Guided	1	0.5	-0.25	4.610832	1.30122	-1.45159	0.018838	0.845119786527359	2.501825	-2.967944	-1.24431
Trial1	2	1	noBlindfold	clockwise	practice	Guided	1	0.5	-0.25	4.630829	1.30127	-1.45155	-0.0058534	0.83764024981057	2.651219	-2.997567	-1.001501
Trial1	2	1	noBlindfold	clockwise	practice	Guided	1	0.5	-0.25	4.650833	1.30131	-1.45149	-0.027697	0.831574674720137	2.665323	-3.082203	-1.593616
Trial1	2	1	noBlindfold	clockwise	practice	Guided	1	0.5	-0.25	4.67083	1.30138	-1.45154	-0.074918	0.82028256151287	2.7941	-3.35727	-1.719283
Trial1	2	1	noBlindfold	clockwise	practice	Guided	1	0.5	-0.25	4.690826	1.30147	-1.45164	-0.098618	0.815641186842757	2.940529	-3.209157	-1.224314
Trial1	2	1	noBlindfold	clockwise	practice	Guided	1	0.5	-0.25	4.710831	1.30146	-1.45159	-0.12231	0.811568181168678	2.954136	-2.74789	-1.599943
Trial1	2	1	noBlindfold	clockwise	practice	Guided	1	0.5	-0.25	4.730827	1.30146	-1.45148	-0.14475	0.808341350354627	2.908987	-3.200693	-1.538013
Trial1	2	1	noBlindfold	clockwise	practice	Guided	1	0.5	-0.25	4.750832	1.30146	-1.45154	-0.16885	0.805557881317303	2.926401	-3.192229	-1.955869
Trial1	2	1	noBlindfold	clockwise	practice	Guided	1	0.5	-0.25	4.770828	1.30144	-1.45157	-0.21662	0.802134838400059	2.80718	-3.086434	-1.645648
Trial1	2	1	noBlindfold	clockwise	practice	Guided	1	0.5	-0.25	4.790833	1.30136	-1.45148	-0.24055	0.801415728368262	2.726628	-2.777513	-2.042371
Trial1	2	1	noBlindfold	clockwise	practice	Guided	1	0.5	-0.25	4.810829	1.30137	-1.45151	-0.2641	0.80149393997927	2.86428	-3.314952	-2.235972
Trial1	2	1	noBlindfold	clockwise	practice	Guided	1	0.5	-0.25	4.830833	1.30139	-1.45159	-0.28941	0.802358381171884	2.791943	-3.022957	-1.88101
Trial1	2	1	noBlindfold	clockwise	practice	Guided	1	0.5	-0.25	4.85083	1.3014	-1.45156	-0.31401	0.803952329457422	2.736552	-3.031421	-1.489781
Trial1	2	1	noBlindfold	clockwise	practice	Guided	1	0.5	-0.25	4.870827	1.30137	-1.4515	-0.36471	0.809538212225316	2.615006	-2.938321	-1.770071
Trial1	2	1	noBlindfold	clockwise	practice	Guided	1	0.5	-0.25	4.890831	1.30132	-1.45154	-0.39015	0.813483792890954	2.591681	-3.196461	-1.949266
Trial1	2	1	noBlindfold	clockwise	practice	Guided	1	0.5	-0.25	4.910828	1.30128	-1.45155	-0.41579	0.81825179763061	2.323839	-3.00603	-1.575507
Trial1	2	1	noBlindfold	clockwise	practice	Guided	1	0.5	-0.25	4.930832	1.30121	-1.45147	-0.44348	0.824240172897533	2.330866	-2.718268	-1.938278
Trial1	2	1	noBlindfold	clockwise	practice	Guided	1	0.5	-0.25	4.950829	1.30116	-1.45141	-0.46921	0.830608411830443	2.315153	-3.116057	-1.956058
Trial1	2	1	noBlindfold	clockwise	practice	Guided	1	0.5	-0.25	4.970833	1.30115	-1.4515	-0.52452	0.846878213486625	2.387405	-3.048348	-1.830861
Trial1	2	1	noBlindfold	clockwise	practice	Guided	1	0.5	-0.25	4.990829	1.3012	-1.4514	-0.55088	0.855832955738137	2.536298	-2.633632	-1.839052
Trial1	2	1	noBlindfold	clockwise	practice	Guided	1	0.5	-0.25	5.010826	1.30123	-1.45139	-0.57927	0.866249598084407	2.614415	-3.082203	-1.925648
Trial1	2	1	noBlindfold	clockwise	practice	Guided	1	0.5	-0.25	5.03083	1.30128	-1.45149	-0.60715	0.877271798608927	2.697409	-3.187998	-1.974561
Trial1	2	1	noBlindfold	clockwise	practice	Guided	1	0.5	-0.25	5.050827	1.30132	-1.45156	-0.63516	0.889079336255661	2.658988	-3.090666	-1.570029
Trial1	2	1	noBlindfold	clockwise	practice	Guided	1	0.5	-0.25	5.070831	1.30133	-1.45152	-0.66518	0.902498957157938	2.723803	-2.883308	-1.843814
Trial1	2	1	noBlindfold	clockwise	practice	Guided	1	0.5	-0.25	5.090828	1.30132	-1.45149	-0.72119	0.929588004128237	2.711302	-3.234547	-1.878408
Trial1	2	1	noBlindfold	clockwise	practice	Guided	1	0.5	-0.25	5.110832	1.3013	-1.45144	-0.74943	0.944199080114078	2.489452	-2.358565	-1.269944
Trial1	2	1	noBlindfold	clockwise	practice	Guided	1	0.5	-0.25	5.130829	1.30126	-1.45129	-0.77837	0.959787683176029	2.469385	-2.620936	-1.232355
Trial1	2	1	noBlindfold	clockwise	practice	Guided	1	0.5	-0.25	5.150833	1.30122	-1.45134	-0.80612	0.975306625622578	2.475071	-2.874844	-1.133888
Trial1	2	1	noBlindfold	clockwise	practice	Guided	1	0.5	-0.25	5.17083	1.30121	-1.45139	-0.86097	1.0075821118842	2.311231	-2.599777	-0.805962
Trial1	2	1	noBlindfold	clockwise	practice	Guided	1	0.5	-0.25	5.190826	1.30116	-1.4512	-0.88825	1.02431458262969	2.216219	-2.612473	-0.937701
Trial1	2	1	noBlindfold	clockwise	practice	Guided	1	0.5	-0.25	5.210831	1.30113	-1.45125	-0.91654	1.04215400703716	2.405454	-2.485519	-0.834922
Trial1	2	1	noBlindfold	clockwise	practice	Guided	1	0.5	-0.25	5.230827	1.30114	-1.45124	-0.94034	1.05754185990168	2.111581	-2.091961	-0.581669
Trial1	2	1	noBlindfold	clockwise	practice	Guided	1	0.5	-0.25	5.250832	1.30112	-1.45112	-0.96448	1.07344071511884	2.264743	-2.028484	-0.782504
Trial1	2	1	noBlindfold	clockwise	practice	Guided	1	0.5	-0.25	5.270828	1.30111	-1.45107	-1.01394	1.1069694557244	2.149763	-2.269697	-0.658385
Trial1	2	1	noBlindfold	clockwise	practice	Guided	1	0.5	-0.25	5.290833	1.30105	-1.45104	-1.03677	1.12280373212237	1.965439	-1.778808	-0.200552
Trial1	2	1	noBlindfold	clockwise	practice	Guided	1	0.5	-0.25	5.310829	1.301	-1.45093	-1.05561	1.13604954485274	1.89406	-1.753417	-0.305186
Trial1	2	1	noBlindfold	clockwise	practice	Guided	1	0.5	-0.25	5.330833	1.30097	-1.4509	-1.05644	1.13661714391627	1.953607	-1.5249	-1.076293
Trial1	2	1	noBlindfold	clockwise	practice	Guided	1	0.5	-0.25	5.35083	1.301	-1.45082	-1.05342	1.13449759905561	2.198877	-2.443191	-4.431845
Trial1	2	1	noBlindfold	clockwise	practice	Guided	1	0.5	-0.25	5.370827	1.30104	-1.45109	-1.05207	1.13357023897757	2.003609	-3.505373	-3.602694
Trial1	2	1	noBlindfold	clockwise	practice	Guided	1	0.5	-0.25	5.390831	1.30108	-1.45151	-1.05206	1.13359137454996	2.798192	-2.460119	-3.842703
Trial1	2	1	noBlindfold	clockwise	practice	Guided	1	0.5	-0.25	5.410828	1.3011	-1.45151	-1.05201	1.1335701033258	3.273332	-3.488446	-3.626401
Trial1	2	1	noBlindfold	clockwise	practice	Guided	1	0.5	-0.25	5.430832	1.30118	-1.45159	-1.05197	1.13359838104424	3.75692	-3.5223	-3.545949
Trial1	2	1	noBlindfold	clockwise	practice	Guided	1	0.5	-0.25	5.450829	1.30127	-1.45158	-1.05189	1.13360540885369	3.648723	-2.671709	-3.001857
Trial1	2	1	noBlindfold	clockwise	practice	Guided	1	0.5	-0.25	5.470833	1.30132	-1.45151	-1.05166	1.13347815038354	2.931259	-2.604	-2.549958
Trial1	2	1	noBlindfold	clockwise	practice	Guided	1	0.5	-0.25	5.490829	1.30126	-1.45141	-1.05148	1.13330836806583	1.592784	-2.003084	-2.215319
Trial1	2	1	noBlindfold	clockwise	practice	Guided	1	0.5	-0.25	5.510826	1.3011	-1.45121	-1.05129	1.1330608790556	1.260736	-1.702626	-2.048568
Trial1	2	1	noBlindfold	clockwise	practice	Guided	1	0.5	-0.25	5.53083	1.3009	-1.45105	-1.05119	1.13284872241744	1.017266	-1.863435	-1.895591
Trial1	2	1	noBlindfold	clockwise	practice	Guided	1	0.5	-0.25	5.550827	1.30081	-1.45102	-1.05118	1.13277801165912	1.24594	-2.066561	-1.92223
Trial1	2	1	noBlindfold	clockwise	practice	Guided	1	0.5	-0.25	5.570831	1.30081	-1.45102	-1.05118	1.13277801165912	1.628029	-2.075025	-2.127099
Trial1	2	1	noBlindfold	clockwise	practice	Guided	1	0.5	-0.25	5.590828	1.30084	-1.45105	-1.05119	1.13280624688292	2.368328	-2.667477	-2.524032
Trial1	2	1	noBlindfold	clockwise	practice	Guided	1	0.5	-0.25	5.610832	1.30087	-1.45112	-1.0512	1.13283465083445	2.510461	-2.72249	-2.734473
Trial1	2	1	noBlindfold	clockwise	practice	Guided	1	0.5	-0.25	5.630829	1.3009	-1.45116	-1.05122	1.13286988416286	2.389139	-2.743649	-2.799905
Trial1	2	1	noBlindfold	clockwise	practice	Guided	1	0.5	-0.25	5.650833	1.30091	-1.45118	-1.05123	1.13288404550368	2.028819	-2.692868	-2.806183
Trial1	2	1	noBlindfold	clockwise	practice	Guided	1	0.5	-0.25	5.67083	1.30091	-1.45118	-1.05123	1.13288404550368	1.563886	-2.472814	-2.75862
Trial1	2	1	noBlindfold	clockwise	practice	Guided	1	0.5	-0.25	5.690826	1.30087	-1.45118	-1.0512	1.13283465083445	0.764835	-2.079257	-2.23053
Trial1	2	1	noBlindfold	clockwise	practice	Guided	1	0.5	-0.25	5.710831	1.30078	-1.45114	-1.05112	1.13271444950571	0.44329	-1.96923	-1.93092
Trial1	2	1	noBlindfold	clockwise	practice	Guided	1	0.5	-0.25	5.730827	1.30062	-1.45108	-1.05103	1.1325376129391	0.211423	-1.846508	-1.704408
Trial1	2	1	noBlindfold	clockwise	practice	Guided	1	0.5	-0.25	5.750832	1.30047	-1.45102	-1.05097	1.13238910556123	0.094211	-1.821117	-1.605546
Trial1	2	1	noBlindfold	clockwise	practice	Guided	1	0.5	-0.25	5.770828	1.30036	-1.45098	-1.05091	1.13226891430995	-0.017899	-1.871898	-1.55815
Trial1	2	1	noBlindfold	clockwise	practice	Guided	1	0.5	-0.25	5.790833	1.30023	-1.45094	-1.0509	1.13216998582214	-0.313105	-1.685699	-1.642543
Trial1	2	1	noBlindfold	clockwise	practice	Guided	1	0.5	-0.25	5.810829	1.30016	-1.45091	-1.0509	1.13212044295773	-0.534984	-1.719554	-1.786183
Trial1	2	1	noBlindfold	clockwise	practice	Guided	1	0.5	-0.25	5.830833	1.30005	-1.45089	-1.05093	1.13206401625666	-0.78798	-1.808421	-1.884483
Trial1	2	1	noBlindfold	clockwise	practice	Guided	1	0.5	-0.25	5.85083	1.29984	-1.4509	-1.05097	1.13194400872948	-0.990969	-1.859203	-2.02085
Trial1	2	1	noBlindfold	clockwise	practice	Guided	1	0.5	-0.25	5.870827	1.29933	-1.45091	-1.05108	1.1316614293251	-1.205182	-1.791494	-2.120431
Trial1	2	1	noBlindfold	clockwise	practice	Guided	1	0.5	-0.25	5.890831	1.29685	-1.45091	-1.05113	1.12994656317455	-1.420056	-1.867667	-2.266809
Trial1	2	1	noBlindfold	clockwise	practice	Guided	1	0.5	-0.25	5.910828	1.29465	-1.45093	-1.05118	1.12843163605483	-1.485032	-1.914216	-2.385625
Trial1	2	1	noBlindfold	clockwise	practice	Guided	1	0.5	-0.25	5.930832	1.29195	-1.45095	-1.05119	1.12653904883571	-1.551942	-1.960766	-2.401312
Trial1	2	1	noBlindfold	clockwise	practice	Guided	1	0.5	-0.25	5.950829	1.28841	-1.45097	-1.05116	1.12403183089496	-1.618867	-1.935375	-2.297157
Trial1	2	1	noBlindfold	clockwise	practice	Guided	1	0.5	-0.25	5.970833	1.28409	-1.45097	-1.05112	1.12097748287825	-1.777823	-1.838044	-2.285087
Trial1	2	1	noBlindfold	clockwise	practice	Guided	1	0.5	-0.25	5.990829	1.27289	-1.45085	-1.05111	1.11316494165213	-2.043228	-1.516427	-2.191397
Trial1	2	1	noBlindfold	clockwise	practice	Guided	1	0.5	-0.25	6.010826	1.26558	-1.45076	-1.05113	1.10811650677827	-2.203424	-1.283678	-2.268839
Trial1	2	1	noBlindfold	clockwise	practice	Guided	1	0.5	-0.25	6.03083	1.25666	-1.45067	-1.05115	1.10198719503884	-2.313698	-1.19481	-2.28361
Trial1	2	1	noBlindfold	clockwise	practice	Guided	1	0.5	-0.25	6.050827	1.24654	-1.4506	-1.05119	1.09509247165672	-2.397689	-1.211738	-2.36837
Trial1	2	1	noBlindfold	clockwise	practice	Guided	1	0.5	-0.25	6.070831	1.23494	-1.4506	-1.05139	1.08736511589824	-2.396073	-1.304837	-2.595062
Trial1	2	1	noBlindfold	clockwise	practice	Guided	1	0.5	-0.25	6.090828	1.20655	-1.45067	-1.05147	1.06844136078723	-2.40107	-1.304837	-2.996819
Trial1	2	1	noBlindfold	clockwise	practice	Guided	1	0.5	-0.25	6.110832	1.19117	-1.45066	-1.0515	1.0583563330681	-2.402927	-1.24136	-2.998235
Trial1	2	1	noBlindfold	clockwise	practice	Guided	1	0.5	-0.25	6.130829	1.17396	-1.45063	-1.05152	1.04721360577434	-2.404221	-1.173651	-2.977777
Trial1	2	1	noBlindfold	clockwise	practice	Guided	1	0.5	-0.25	6.150833	1.15481	-1.45059	-1.05155	1.03501619537162	-2.442364	-1.182115	-3.104966
Trial1	2	1	noBlindfold	clockwise	practice	Guided	1	0.5	-0.25	6.17083	1.13426	-1.45058	-1.05164	1.02220957446686	-2.349424	-1.228665	-3.227332
Trial1	2	1	noBlindfold	clockwise	practice	Guided	1	0.5	-0.25	6.190826	1.09078	-1.45065	-1.05169	0.995855340725316	-2.341622	-1.325996	-3.426308
Trial1	2	1	noBlindfold	clockwise	practice	Guided	1	0.5	-0.25	6.210831	1.06737	-1.45067	-1.05172	0.982172987425576	-2.335643	-1.397937	-3.420932
Trial1	2	1	noBlindfold	clockwise	practice	Guided	1	0.5	-0.25	6.230827	1.04288	-1.45068	-1.05174	0.968248700172374	-2.384156	-1.351387	-3.485539
Trial1	2	1	noBlindfold	clockwise	practice	Guided	1	0.5	-0.25	6.250832	1.01734	-1.45067	-1.05176	0.954180092648738	-2.316173	-1.258287	-3.533759
Trial1	2	1	noBlindfold	clockwise	practice	Guided	1	0.5	-0.25	6.270828	0.98994	-1.45064	-1.05183	0.939666160486966	-2.252269	-1.283678	-3.531027
Trial1	2	1	noBlindfold	clockwise	practice	Guided	1	0.5	-0.25	6.290833	0.93323	-1.45066	-1.0519	0.911444937912074	-1.915565	-1.330228	-3.862312
Trial1	2	1	noBlindfold	clockwise	practice	Guided	1	0.5	-0.25	6.310829	0.9043599	-1.45068	-1.05192	0.898099406520319	-1.745043	-1.524891	-3.786369
Trial1	2	1	noBlindfold	clockwise	practice	Guided	1	0.5	-0.25	6.330833	0.87424	-1.45073	-1.0519	0.884928960383341	-1.558095	-1.431791	-3.786583
Trial1	2	1	noBlindfold	clockwise	practice	Guided	1	0.5	-0.25	6.35083	0.84475	-1.45072	-1.05187	0.872839087738103	-1.578081	-1.423328	-3.673837
Trial1	2	1	noBlindfold	clockwise	practice	Guided	1	0.5	-0.25	6.370827	0.81503	-1.45069	-1.05187	0.861533148448561	-1.548486	-1.38101	-3.764341
Trial1	2	1	noBlindfold	clockwise	practice	Guided	1	0.5	-0.25	6.390831	0.75488	-1.45068	-1.05187	0.841403172333052	-1.349979	-1.414864	-3.742052
Trial1	2	1	noBlindfold	clockwise	practice	Guided	1	0.5	-0.25	6.410828	0.72369	-1.4507	-1.05185	0.832466685475876	-1.305397	-1.414864	-3.766212
Trial1	2	1	noBlindfold	clockwise	practice	Guided	1	0.5	-0.25	6.430832	0.69345	-1.45072	-1.05176	0.82476779953177	-1.158414	-1.474109	-3.507109
Trial1	2	1	noBlindfold	clockwise	practice	Guided	1	0.5	-0.25	6.450829	0.66242	-1.45073	-1.05165	0.817938185188052	-1.11071	-1.397937	-3.267736
Trial1	2	1	noBlindfold	clockwise	practice	Guided	1	0.5	-0.25	6.470833	0.63248	-1.45071	-1.05146	0.812335603733835	-0.925811	-1.317533	-3.143101
Trial1	2	1	noBlindfold	clockwise	practice	Guided	1	0.5	-0.25	6.490829	0.57261	-1.45071	-1.05136	0.804642829141231	-0.74285	-1.448718	-2.715686
Trial1	2	1	noBlindfold	clockwise	practice	Guided	1	0.5	-0.25	6.510826	0.54283	-1.4507	-1.0513	0.80244387736994	-0.692675	-1.397937	-2.56387
Trial1	2	1	noBlindfold	clockwise	practice	Guided	1	0.5	-0.25	6.53083	0.51435	-1.45069	-1.05126	0.801388483328932	-0.649042	-1.436023	-2.485129
Trial1	2	1	noBlindfold	clockwise	practice	Guided	1	0.5	-0.25	6.550827	0.48628	-1.45069	-1.05123	0.801347413653688	-0.683201	-1.419096	-2.42915
Trial1	2	1	noBlindfold	clockwise	practice	Free	1	0.5	-0.25	0	0.44534	-1.45149	-1.05016	0.802024825687402	0.086997	-3.077741	-0.261949
Trial1	2	1	noBlindfold	clockwise	practice	Free	1	0.5	-0.25	0.006599426	0.44543	-1.45146	-1.05015	0.802008706410199	0.118809	-3.010032	-0.162285
Trial1	2	1	noBlindfold	clockwise	practice	Free	1	0.5	-0.25	0.02659607	0.44543	-1.45145	-1.05016	0.802018696784158	0.106379	-2.967714	-0.167263
Trial1	2	1	noBlindfold	clockwise	practice	Free	1	0.5	-0.25	0.04660034	0.44543	-1.45145	-1.05017	0.802028568225663	0.094483	-2.946555	-0.18069
Trial1	2	1	noBlindfold	clockwise	practice	Free	1	0.5	-0.25	0.06659698	0.44544	-1.45146	-1.05018	0.802037879375258	0.102906	-2.971946	-0.180108
Trial1	2	1	noBlindfold	clockwise	practice	Free	1	0.5	-0.25	0.08660126	0.44544	-1.45147	-1.05019	0.802047869759407	0.077542	-2.963483	-0.181659
Trial1	2	1	noBlindfold	clockwise	practice	Free	1	0.5	-0.25	0.1065979	0.44545	-1.45147	-1.05021	0.802067171453005	0.082013	-2.908469	-0.185562
Trial1	2	1	noBlindfold	clockwise	practice	Free	1	0.5	-0.25	0.1265945	0.44545	-1.45146	-1.05021	0.802067171453005	0.086724	-2.883078	-0.193637
Trial1	2	1	noBlindfold	clockwise	practice	Free	1	0.5	-0.25	0.1465988	0.44546	-1.45145	-1.05022	0.802076478850042	0.092738	-2.895774	-0.155044
Trial1	2	1	noBlindfold	clockwise	practice	Free	1	0.5	-0.25	0.1665955	0.44546	-1.45145	-1.05023	0.80208646925347	0.052354	-2.891542	-0.18723
Trial1	2	1	noBlindfold	clockwise	practice	Free	1	0.5	-0.25	0.1865997	0.44547	-1.45145	-1.05025	0.80210577329365	0.059234	-2.883078	-0.230205
Trial1	2	1	noBlindfold	clockwise	practice	Free	1	0.5	-0.25	0.2065964	0.44547	-1.45145	-1.05027	0.802125635187905	0.0098776	-2.88731	-0.253391
Trial1	2	1	noBlindfold	clockwise	practice	Free	1	0.5	-0.25	0.2266006	0.44547	-1.45145	-1.05028	0.802135744536158	0.029114	-2.861919	-0.222355
Trial1	2	1	noBlindfold	clockwise	practice	Free	1	0.5	-0.25	0.2465973	0.44547	-1.45145	-1.05029	0.802145616017963	0.011682	-2.857688	-0.214918
Trial1	2	1	noBlindfold	clockwise	practice	Free	1	0.5	-0.25	0.2666016	0.44547	-1.45144	-1.0503	0.802155606433859	0.044128	-2.823833	-0.201389
Trial1	2	1	noBlindfold	clockwise	practice	Free	1	0.5	-0.25	0.2865982	0.44547	-1.45143	-1.05031	0.802165596850332	-0.028148	-2.895774	-0.255484
Trial1	2	1	noBlindfold	clockwise	practice	Free	1	0.5	-0.25	0.3065948	0.44547	-1.45144	-1.05033	0.802185577685011	-0.080419	-2.925396	-0.244625
Trial1	2	1	noBlindfold	clockwise	practice	Free	1	0.5	-0.25	0.3265991	0.44546	-1.45147	-1.05034	0.802196244795873	-0.17066	-2.993105	-0.213441
Trial1	2	1	noBlindfold	clockwise	practice	Free	1	0.5	-0.25	0.3465958	0.44545	-1.45148	-1.05035	0.802206799159704	-0.172488	-2.967714	-0.183821
Trial1	2	1	noBlindfold	clockwise	practice	Free	1	0.5	-0.25	0.3666	0.44544	-1.45148	-1.05036	0.80221746851191	-0.172707	-2.946555	-0.180083
Trial1	2	1	noBlindfold	clockwise	practice	Free	1	0.5	-0.25	0.3865967	0.44543	-1.45148	-1.05038	0.802238128358126	-0.103277	-2.929628	-0.136944
Trial1	2	1	noBlindfold	clockwise	practice	Free	1	0.5	-0.25	0.406601	0.44543	-1.45147	-1.05038	0.802238128358126	-0.059662	-2.929628	-0.1553
Trial1	2	1	noBlindfold	clockwise	practice	Free	1	0.5	-0.25	0.4265976	0.44543	-1.45147	-1.05039	0.802248118745372	-0.045911	-2.950787	-0.171348
Trial1	2	1	noBlindfold	clockwise	practice	Free	1	0.5	-0.25	0.4466019	0.44542	-1.45147	-1.0504	0.802258790324037	-0.030558	-2.904237	-0.212725
Trial1	2	1	noBlindfold	clockwise	practice	Free	1	0.5	-0.25	0.4665985	0.44542	-1.45146	-1.05042	0.802278771084455	-0.035793	-2.963483	-0.263876
Trial1	2	1	noBlindfold	clockwise	practice	Free	1	0.5	-0.25	0.4865952	0.44542	-1.45147	-1.05043	0.802288761465531	0.0030187	-2.98041	-0.274062
Trial1	2	1	noBlindfold	clockwise	practice	Free	1	0.5	-0.25	0.5065994	0.44542	-1.45148	-1.05047	0.802328604062483	0.048454	-3.031191	-0.321981
Trial1	2	1	noBlindfold	clockwise	practice	Free	1	0.5	-0.25	0.5265961	0.44543	-1.4515	-1.0505	0.802357775176716	0.0657	-2.976178	-0.460601
Trial1	2	1	noBlindfold	clockwise	practice	Free	1	0.5	-0.25	0.5466003	0.44543	-1.4515	-1.05053	0.802387746360961	0.0087029	-2.959251	-0.498018
Trial1	2	1	noBlindfold	clockwise	practice	Free	1	0.5	-0.25	0.566597	0.44543	-1.45149	-1.05055	0.802407727153347	-0.028767	-2.988873	-0.502759
Trial1	2	1	noBlindfold	clockwise	practice	Free	1	0.5	-0.25	0.5866013	0.44543	-1.45149	-1.05058	0.802437698346262	-0.03821	-3.014264	-0.560335
Trial1	2	1	noBlindfold	clockwise	practice	Free	1	0.5	-0.25	0.6065979	0.44542	-1.4515	-1.05065	0.802508193195732	-0.100189	-3.05235	-0.585459
Trial1	2	1	noBlindfold	clockwise	practice	Free	1	0.5	-0.25	0.6265945	0.44541	-1.45151	-1.05068	0.802538724498219	-0.151785	-2.955019	-0.639609
Trial1	2	1	noBlindfold	clockwise	practice	Free	1	0.5	-0.25	0.6465988	0.4454	-1.45149	-1.05072	0.802579367220453	-0.164129	-2.908469	-0.64463
Trial1	2	1	noBlindfold	clockwise	practice	Free	1	0.5	-0.25	0.6665955	0.44539	-1.45147	-1.05075	0.802610017605977	-0.17888	-2.853456	-0.611642
Trial1	2	1	noBlindfold	clockwise	practice	Free	1	0.5	-0.25	0.6865997	0.44538	-1.45145	-1.05078	0.802640553192759	-0.187745	-2.878847	-0.671567
Trial1	2	1	noBlindfold	clockwise	practice	Free	1	0.5	-0.25	0.7065964	0.44537	-1.45144	-1.05087	0.802731024950137	-0.226226	-2.866151	-0.66552
Trial1	2	1	noBlindfold	clockwise	practice	Free	1	0.5	-0.25	0.7266006	0.44534	-1.45144	-1.05099	0.802852833084723	-0.2875	-2.912701	-0.766924
Trial1	2	1	noBlindfold	clockwise	practice	Free	1	0.5	-0.25	0.7465973	0.4453	-1.45145	-1.05121	0.80307510614564	-0.298696	-2.942324	-0.856675
Trial1	2	1	noBlindfold	clockwise	practice	Free	1	0.5	-0.25	0.7666016	0.44523	-1.45147	-1.05157	0.803439051693695	-0.309141	-2.950787	-0.891255
Trial1	2	1	noBlindfold	clockwise	practice	Free	1	0.5	-0.25	0.7865982	0.44509	-1.45147	-1.05284	0.804715580321254	-0.368446	-2.900006	-0.890757
Trial1	2	1	noBlindfold	clockwise	practice	Free	1	0.5	-0.25	0.8065948	0.44447	-1.45143	-1.05387	0.805785638866376	-0.602354	-2.789979	-0.947859
Trial1	2	1	noBlindfold	clockwise	practice	Free	1	0.5	-0.25	0.8265991	0.44385	-1.4514	-1.05527	0.807225200480201	-0.782743	-2.76882	-1.003056
Trial1	2	1	noBlindfold	clockwise	practice	Free	1	0.5	-0.25	0.8465958	0.44285	-1.45139	-1.0571	0.809120897147311	-1.011522	-2.76882	-1.05257
Trial1	2	1	noBlindfold	clockwise	practice	Free	1	0.5	-0.25	0.8666	0.44137	-1.45137	-1.0593	0.811420900646425	-1.197398	-2.701111	-1.001601
Trial1	2	1	noBlindfold	clockwise	practice	Free	1	0.5	-0.25	0.8865967	0.43917	-1.45134	-1.06515	0.817416569281136	-1.375731	-2.548766	-1.003669
Trial1	2	1	noBlindfold	clockwise	practice	Free	1	0.5	-0.25	0.906601	0.43233	-1.45124	-1.06884	0.821631436115414	-1.845311	-2.413349	-1.038954
Trial1	2	1	noBlindfold	clockwise	practice	Free	1	0.5	-0.25	0.9265976	0.42728	-1.45121	-1.07321	0.826415696156673	-2.021191	-2.366799	-1.018144
Trial1	2	1	noBlindfold	clockwise	practice	Free	1	0.5	-0.25	0.9466019	0.42096	-1.45119	-1.07798	0.831744112868008	-2.162936	-2.256772	-1.003056
Trial1	2	1	noBlindfold	clockwise	practice	Free	1	0.5	-0.25	0.9665985	0.413	-1.45114	-1.0832	0.837729792527224	-2.259553	-2.13405	-0.891216
Trial1	2	1	noBlindfold	clockwise	practice	Free	1	0.5	-0.25	0.9865952	0.40379	-1.45106	-1.08901	0.844508226805356	-2.285134	-1.947851	-0.757777
Trial1	2	1	noBlindfold	clockwise	practice	Free	1	0.5	-0.25	1.006599	0.3924	-1.45097	-1.101	0.857775542238452	-2.197412	-1.75742	-0.676834
Trial1	2	1	noBlindfold	clockwise	practice	Free	1	0.5	-0.25	1.026596	0.36712	-1.45086	-1.10714	0.867378921029003	-1.862902	-1.600843	-0.344792
Trial1	2	1	noBlindfold	clockwise	practice	Free	1	0.5	-0.25	1.0466	0.35257	-1.45081	-1.11339	0.875886889981749	-1.60357	-1.651625	-0.14691
Trial1	2	1	noBlindfold	clockwise	practice	Free	1	0.5	-0.25	1.066597	0.33621	-1.45081	-1.11339	0.87878860264446	-1.41372	-1.638929	0.051833
Trial1	2	1	noBlindfold	clockwise	practice	Free	1	0.5	-0.25	1.086601	0.32014	-1.45081	-1.12466	0.892961231034056	-1.229032	-1.554293	0.09702
Trial1	2	1	noBlindfold	clockwise	practice	Free	1	0.5	-0.25	1.106598	0.30405	-1.45078	-1.13498	0.906413778870554	-1.253298	-1.643161	0.077497
Trial1	2	1	noBlindfold	clockwise	practice	Free	1	0.5	-0.25	1.126595	0.2689	-1.45086	-1.13992	0.919437222710962	-1.388809	-1.78281	-0.022506
Trial1	2	1	noBlindfold	clockwise	practice	Free	1	0.5	-0.25	1.146599	0.25022	-1.45089	-1.14456	0.928777478647016	-1.472191	-1.863215	-0.059637
Trial1	2	1	noBlindfold	clockwise	practice	Free	1	0.5	-0.25	1.166595	0.23148	-1.45093	-1.14899	0.938235616591729	-1.402757	-1.947851	0.022789
Trial1	2	1	noBlindfold	clockwise	practice	Free	1	0.5	-0.25	1.1866	0.21224	-1.45096	-1.1533	0.948027845002487	-1.318669	-1.833592	0.049191
Trial1	2	1	noBlindfold	clockwise	practice	Free	1	0.5	-0.25	1.206596	0.19202	-1.45093	-1.16076	0.961423705065316	-1.050921	-1.770115	0.187403
Trial1	2	1	noBlindfold	clockwise	practice	Free	1	0.5	-0.25	1.226601	0.15174	-1.45087	-1.16359	0.977717674176155	-0.852352	-1.715102	0.489018
Trial1	2	1	noBlindfold	clockwise	practice	Free	1	0.5	-0.25	1.246597	0.13249	-1.45087	-1.16606	0.987030635082113	-0.778499	-1.820897	0.458618
Trial1	2	1	noBlindfold	clockwise	practice	Free	1	0.5	-0.25	1.266602	0.11206	-1.45091	-1.16798	0.996586494140699	-0.912684	-1.880142	0.463107
Trial1	2	1	noBlindfold	clockwise	practice	Free	1	0.5	-0.25	1.286598	0.092244	-1.45096	-1.1695	1.00585545376901	-0.952903	-2.036718	0.393137
Trial1	2	1	noBlindfold	clockwise	practice	Free	1	0.5	-0.25	1.306595	0.072384	-1.45101	-1.1715	1.01588268704951	-1.010537	-2.036718	0.327483
Trial1	2	1	noBlindfold	clockwise	practice	Free	1	0.5	-0.25	1.326599	0.031706	-1.45104	-1.17198	1.03409208290988	-1.051059	-2.045182	0.371044
Trial1	2	1	noBlindfold	clockwise	practice	Free	1	0.5	-0.25	1.346596	0.011517	-1.45103	-1.17213	1.04352257135072	-0.889178	-1.977473	0.369669
Trial1	2	1	noBlindfold	clockwise	practice	Free	1	0.5	-0.25	1.3666	-0.0086603	-1.45101	-1.17189	1.05290859534583	-0.782218	-2.057877	0.409787
Trial1	2	1	noBlindfold	clockwise	practice	Free	1	0.5	-0.25	1.386597	-0.029918	-1.45101	-1.17123	1.06276889460181	-0.679189	-2.091732	0.457829
Trial1	2	1	noBlindfold	clockwise	practice	Free	1	0.5	-0.25	1.406601	-0.050313	-1.45103	-1.16914	1.07129020281008	-0.572907	-2.091732	0.369805
Trial1	2	1	noBlindfold	clockwise	practice	Free	1	0.5	-0.25	1.426598	-0.088506	-1.45107	-1.16796	1.09040816174231	-0.647232	-2.222918	0.069098
Trial1	2	1	noBlindfold	clockwise	practice	Free	1	0.5	-0.25	1.446602	-0.10752	-1.45111	-1.16694	1.09993611858709	-0.684853	-2.294858	-0.161326
Trial1	2	1	noBlindfold	clockwise	practice	Free	1	0.5	-0.25	1.466599	-0.12625	-1.45117	-1.16608	1.10968086573237	-0.582979	-2.46413	-0.123411
Trial1	2	1	noBlindfold	clockwise	practice	Free	1	0.5	-0.25	1.486595	-0.14462	-1.45122	-1.16544	1.11962729181548	-0.423985	-2.358335	-0.19314
Trial1	2	1	noBlindfold	clockwise	practice	Free	1	0.5	-0.25	1.506599	-0.1631	-1.45121	-1.16454	1.12963928091711	-0.434667	-2.34564	-0.094407
Trial1	2	1	noBlindfold	clockwise	practice	Free	1	0.5	-0.25	1.526596	-0.19758	-1.45115	-1.16434	1.1500589201864	-0.175005	-2.337176	-0.180372
Trial1	2	1	noBlindfold	clockwise	practice	Free	1	0.5	-0.25	1.5466	-0.21449	-1.45116	-1.1644	1.16044098564643	-0.255083	-2.387958	-0.291714
Trial1	2	1	noBlindfold	clockwise	practice	Free	1	0.5	-0.25	1.566597	-0.23027	-1.45121	-1.16482	1.17055107620801	-0.543738	-2.506448	-0.421054
Trial1	2	1	noBlindfold	clockwise	practice	Free	1	0.5	-0.25	1.586601	-0.24593	-1.45127	-1.16561	1.18099676282607	-0.321926	-2.705343	-0.463788
Trial1	2	1	noBlindfold	clockwise	practice	Free	1	0.5	-0.25	1.606598	-0.26048	-1.45135	-1.16795	1.1920411572721	-0.356813	-2.773052	-0.362236
Trial1	2	1	noBlindfold	clockwise	practice	Free	1	0.5	-0.25	1.626595	-0.28782	-1.45134	-1.16933	1.21071384762866	-0.084304	-2.434508	-0.194225
Trial1	2	1	noBlindfold	clockwise	practice	Free	1	0.5	-0.25	1.646599	-0.30025	-1.45127	-1.17085	1.21998559255285	-0.069855	-2.506448	-0.24549
Trial1	2	1	noBlindfold	clockwise	practice	Free	1	0.5	-0.25	1.666595	-0.31195	-1.45127	-1.17258	1.22899009873068	-0.01585	-2.730734	-0.260438
Trial1	2	1	noBlindfold	clockwise	practice	Free	1	0.5	-0.25	1.6866	-0.32314	-1.45135	-1.17441	1.23777755404311	0.08151	-2.971946	-0.349746
Trial1	2	1	noBlindfold	clockwise	practice	Free	1	0.5	-0.25	1.706596	-0.33309	-1.45146	-1.17826	1.2472792509577	0.062727	-3.111596	-0.285159
Trial1	2	1	noBlindfold	clockwise	practice	Free	1	0.5	-0.25	1.726601	-0.35058	-1.4516	-1.18	1.26031203338782	0.024415	-3.331649	-0.105368
Trial1	2	1	noBlindfold	clockwise	practice	Free	1	0.5	-0.25	1.746597	-0.35783	-1.45165	-1.18144	1.26627514941612	-0.032468	-3.285099	0.028824
Trial1	2	1	noBlindfold	clockwise	practice	Free	1	0.5	-0.25	1.766602	-0.36424	-1.45164	-1.18255	1.27144019806047	-0.051712	-3.065046	0.148445
Trial1	2	1	noBlindfold	clockwise	practice	Free	1	0.5	-0.25	1.786598	-0.37003	-1.45158	-1.18311	1.27579247765961	0.016755	-3.060814	0.42468
Trial1	2	1	noBlindfold	clockwise	practice	Free	1	0.5	-0.25	1.806595	-0.37487	-1.45153	-1.18244	1.27860938277525	-0.0065814	-3.132755	0.599434
Trial1	2	1	noBlindfold	clockwise	practice	Free	1	0.5	-0.25	1.826599	-0.38222	-1.45169	-1.18124	1.2827782335043	0.032913	-3.627875	0.932145
Trial1	2	1	noBlindfold	clockwise	practice	Free	1	0.5	-0.25	1.846596	-0.38453	-1.4518	-1.17949	1.2830997387124	0.0038082	-3.716743	1.175271
Trial1	2	1	noBlindfold	clockwise	practice	Free	1	0.5	-0.25	1.8666	-0.38616	-1.45186	-1.17733	1.28266150431791	0.0050235	-3.771756	1.272687
Trial1	2	1	noBlindfold	clockwise	practice	Free	1	0.5	-0.25	1.886597	-0.38723	-1.45189	-1.17485	1.28161013347025	0.094352	-3.966419	1.433155
Trial1	2	1	noBlindfold	clockwise	practice	Free	1	0.5	-0.25	1.906601	-0.38784	-1.45198	-1.16825	1.27727947929387	0.223454	-4.144155	1.625366
Trial1	2	1	noBlindfold	clockwise	practice	Free	1	0.5	-0.25	1.926598	-0.3879	-1.45205	-1.16367	1.27403263972152	0.503209	-4.114532	2.021337
Trial1	2	1	noBlindfold	clockwise	practice	Free	1	0.5	-0.25	1.946602	-0.38735	-1.45207	-1.1582	1.26973119064022	0.517161	-4.355745	2.12655
Trial1	2	1	noBlindfold	clockwise	practice	Free	1	0.5	-0.25	1.966599	-0.3865	-1.45214	-1.15205	1.26474364486441	0.50151	-4.313427	2.157102
Trial1	2	1	noBlindfold	clockwise	practice	Free	1	0.5	-0.25	1.986595	-0.38537	-1.45224	-1.14525	1.25910782244359	0.421787	-4.596957	2.258915
Trial1	2	1	noBlindfold	clockwise	practice	Free	1	0.5	-0.25	2.006599	-0.38409	-1.45229	-1.12769	1.24577475826869	0.30334	-4.571567	2.350063
Trial1	2	1	noBlindfold	clockwise	practice	Free	1	0.5	-0.25	2.026596	-0.38136	-1.45215	-1.11746	1.23664156709107	0.161105	-4.072214	2.476347
Trial1	2	1	noBlindfold	clockwise	practice	Free	1	0.5	-0.25	2.0466	-0.37999	-1.45206	-1.10612	1.22773118317204	0.188831	-4.207632	2.445211
Trial1	2	1	noBlindfold	clockwise	practice	Free	1	0.5	-0.25	2.066597	-0.37863	-1.45209	-1.09331	1.21785157226117	0.165651	-4.529249	2.493063
Trial1	2	1	noBlindfold	clockwise	practice	Free	1	0.5	-0.25	2.086601	-0.37723	-1.45221	-1.08035	1.20789631111568	0.171575	-4.499626	2.369859
Trial1	2	1	noBlindfold	clockwise	practice	Free	1	0.5	-0.25	2.106598	-0.37583	-1.45224	-1.05061	1.18661478858757	0.039949	-4.486931	2.448865
Trial1	2	1	noBlindfold	clockwise	practice	Free	1	0.5	-0.25	2.126595	-0.37331	-1.45218	-1.03487	1.17417686794393	0.0016697	-4.419222	2.209327
Trial1	2	1	noBlindfold	clockwise	practice	Free	1	0.5	-0.25	2.146599	-0.37213	-1.45219	-1.01849	1.16240593688958	0.025398	-4.398063	2.11057
Trial1	2	1	noBlindfold	clockwise	practice	Free	1	0.5	-0.25	2.166595	-0.37103	-1.4522	-1.00103	1.15010402966924	-0.07695	-4.313427	2.005819
Trial1	2	1	noBlindfold	clockwise	practice	Free	1	0.5	-0.25	2.1866	-0.37004	-1.45218	-0.98301	1.13766130814568	-0.114705	-4.41499	2.059862
Trial1	2	1	noBlindfold	clockwise	practice	Free	1	0.5	-0.25	2.206596	-0.36918	-1.45219	-0.94682	1.11401615919814	-0.196697	-4.199168	1.98247
Trial1	2	1	noBlindfold	clockwise	practice	Free	1	0.5	-0.25	2.226601	-0.36838	-1.4521	-0.92849	1.1020129437784	-0.319637	-4.431917	1.555261
Trial1	2	1	noBlindfold	clockwise	practice	Free	1	0.5	-0.25	2.246597	-0.36838	-1.45217	-0.91028	1.09089571198378	-0.116312	-4.541944	1.365072
Trial1	2	1	noBlindfold	clockwise	practice	Free	1	0.5	-0.25	2.266602	-0.36847	-1.45224	-0.89163	1.07978199700377	-0.119817	-4.613885	1.330163
Trial1	2	1	noBlindfold	clockwise	practice	Free	1	0.5	-0.25	2.286598	-0.36859	-1.45229	-0.87358	1.06925234324427	0.028523	-4.635044	1.563819
Trial1	2	1	noBlindfold	clockwise	practice	Free	1	0.5	-0.25	2.306595	-0.36869	-1.45232	-0.83735	1.0486192376063	-0.095331	-4.677362	1.540805
Trial1	2	1	noBlindfold	clockwise	practice	Free	1	0.5	-0.25	2.326599	-0.36908	-1.45235	-0.81988	1.03926093114903	-0.092731	-4.846634	1.184739
Trial1	2	1	noBlindfold	clockwise	practice	Free	1	0.5	-0.25	2.346596	-0.36934	-1.45241	-0.8026	1.03010622213938	-0.07053	-4.994747	1.433607
Trial1	2	1	noBlindfold	clockwise	practice	Free	1	0.5	-0.25	2.3666	-0.36965	-1.45245	-0.78487	1.02096869728248	-0.072238	-4.960892	1.552393
Trial1	2	1	noBlindfold	clockwise	practice	Free	1	0.5	-0.25	2.386597	-0.37003	-1.45247	-0.76764	1.01237509866889	-0.163656	-4.872024	1.578605
Trial1	2	1	noBlindfold	clockwise	practice	Free	1	0.5	-0.25	2.406601	-0.37052	-1.45244	-0.73275	0.995415830646136	-0.247493	-4.833938	1.574816
Trial1	2	1	noBlindfold	clockwise	practice	Free	1	0.5	-0.25	2.426605	-0.37196	-1.4525	-0.71567	0.988515429027672	-0.091067	-5.104773	1.485775
Trial1	2	1	noBlindfold	clockwise	practice	Free	1	0.5	-0.25	2.446594	-0.37282	-1.45258	-0.69847	0.981295126119273	-0.107263	-5.087846	1.796122
Trial1	2	1	noBlindfold	clockwise	practice	Free	1	0.5	-0.25	2.466599	-0.37367	-1.45258	-0.6803	0.973887764143579	-0.117664	-5.109005	2.131591
Trial1	2	1	noBlindfold	clockwise	practice	Free	1	0.5	-0.25	2.486603	-0.37454	-1.45256	-0.66154	0.966532701576595	-0.209173	-5.087846	2.225805
Trial1	2	1	noBlindfold	clockwise	practice	Free	1	0.5	-0.25	2.506592	-0.37556	-1.45251	-0.62414	0.952148121957459	-0.187386	-5.104773	2.057515
Trial1	2	1	noBlindfold	clockwise	practice	Free	1	0.5	-0.25	2.526596	-0.37759	-1.4526	-0.60512	0.946717711830805	-0.03433	-5.290973	1.906716
Trial1	2	1	noBlindfold	clockwise	practice	Free	1	0.5	-0.25	2.5466	-0.37857	-1.45262	-0.58573	0.940531696342092	-0.100025	-5.185178	2.080086
Trial1	2	1	noBlindfold	clockwise	practice	Free	1	0.5	-0.25	2.566605	-0.37951	-1.45258	-0.56518	0.934278464483305	-0.055866	-5.130164	2.319217
Trial1	2	1	noBlindfold	clockwise	practice	Free	1	0.5	-0.25	2.586594	-0.38048	-1.45253	-0.54471	0.928492877221172	-0.168781	-4.939733	2.258017
Trial1	2	1	noBlindfold	clockwise	practice	Free	1	0.5	-0.25	2.606598	-0.38148	-1.45246	-0.50224	0.9168598714265	-0.074631	-5.058224	2.040671
Trial1	2	1	noBlindfold	clockwise	practice	Free	1	0.5	-0.25	2.626602	-0.38351	-1.45263	-0.48102	0.91321417913982	0.025945	-5.312132	1.924638
Trial1	2	1	noBlindfold	clockwise	practice	Free	1	0.5	-0.25	2.646591	-0.38438	-1.45266	-0.45935	0.908820876182572	-0.015666	-5.04976	2.283239
Trial1	2	1	noBlindfold	clockwise	practice	Free	1	0.5	-0.25	2.666595	-0.38516	-1.45257	-0.43661	0.904616775206324	-0.074807	-4.723911	1.990069
Trial1	2	1	noBlindfold	clockwise	practice	Free	1	0.5	-0.25	2.6866	-0.38596	-1.45245	-0.41443	0.901089549529704	-0.0056109	-5.109005	1.93086
Trial1	2	1	noBlindfold	clockwise	practice	Free	1	0.5	-0.25	2.706604	-0.3867	-1.4525	-0.36992	0.89477242951789	0.071259	-5.282509	1.578614
Trial1	2	1	noBlindfold	clockwise	practice	Free	1	0.5	-0.25	2.726593	-0.38788	-1.45264	-0.348	0.893271982691538	0.051442	-5.066687	1.86812
Trial1	2	1	noBlindfold	clockwise	practice	Free	1	0.5	-0.25	2.746597	-0.38836	-1.45253	-0.32613	0.891616094658671	-0.076025	-4.71968	1.497355
Trial1	2	1	noBlindfold	clockwise	practice	Free	1	0.5	-0.25	2.766602	-0.38881	-1.45247	-0.30395	0.890445861481513	0.041156	-5.3079	1.334587
Trial1	2	1	noBlindfold	clockwise	practice	Free	1	0.5	-0.25	2.786591	-0.38917	-1.45261	-0.28299	0.889781808416921	0.207948	-5.616821	1.285338
Trial1	2	1	noBlindfold	clockwise	practice	Free	1	0.5	-0.25	2.806595	-0.38931	-1.45279	-0.24143	0.889351294710513	0.264165	-5.718384	1.435253
Trial1	2	1	noBlindfold	clockwise	practice	Free	1	0.5	-0.25	2.826599	-0.38906	-1.45262	-0.22136	0.889521202006196	0.046077	-5.257118	1.397913
Trial1	2	1	noBlindfold	clockwise	practice	Free	1	0.5	-0.25	2.846603	-0.38886	-1.4526	-0.2013	0.890193106813907	0.10067	-5.358681	0.911139
Trial1	2	1	noBlindfold	clockwise	practice	Free	1	0.5	-0.25	2.866592	-0.38854	-1.4527	-0.18255	0.891096423439316	0.126896	-5.511026	0.922211
Trial1	2	1	noBlindfold	clockwise	practice	Free	1	0.5	-0.25	2.886597	-0.38813	-1.45277	-0.16425	0.892260008368897	0.116776	-5.51949	1.30021
Trial1	2	1	noBlindfold	clockwise	practice	Free	1	0.5	-0.25	2.906601	-0.38769	-1.45274	-0.12825	0.896000341266678	-0.098477	-5.079383	1.313737
Trial1	2	1	noBlindfold	clockwise	practice	Free	1	0.5	-0.25	2.926605	-0.38693	-1.45262	-0.11094	0.897765274563075	0.109398	-5.468708	0.906323
Trial1	2	1	noBlindfold	clockwise	practice	Free	1	0.5	-0.25	2.946594	-0.38652	-1.45273	-0.095205	0.89993288580732	0.085025	-5.616821	1.056267
Trial1	2	1	noBlindfold	clockwise	practice	Free	1	0.5	-0.25	2.966599	-0.38609	-1.45278	-0.07876001	0.902484704714501	-0.010662	-5.295204	1.418505
Trial1	2	1	noBlindfold	clockwise	practice	Free	1	0.5	-0.25	2.986603	-0.38571	-1.4527	-0.06282301	0.905272021718579	-0.142474	-5.206337	1.677052
Trial1	2	1	noBlindfold	clockwise	practice	Free	1	0.5	-0.25	3.006592	-0.38547	-1.45262	-0.031208	0.912100387889479	-0.156516	-5.26135	1.584693
Trial1	2	1	noBlindfold	clockwise	practice	Free	1	0.5	-0.25	3.026596	-0.3854	-1.45261	-0.015201	0.916004216840898	-0.038752	-5.375609	1.501167
Trial1	2	1	noBlindfold	clockwise	practice	Free	1	0.5	-0.25	3.0466	-0.38548	-1.45266	0.0007783599	0.920306792653758	0.028808	-5.417927	1.615359
Trial1	2	1	noBlindfold	clockwise	practice	Free	1	0.5	-0.25	3.066605	-0.38555	-1.45269	0.016464	0.924771242799572	0.0010108	-5.341754	1.850336
Trial1	2	1	noBlindfold	clockwise	practice	Free	1	0.5	-0.25	3.086594	-0.38562	-1.45268	0.032495	0.929583888384225	0.007489	-5.464476	2.129871
Trial1	2	1	noBlindfold	clockwise	practice	Free	1	0.5	-0.25	3.106598	-0.38569	-1.45268	0.066001	0.940374081568634	-0.11167	-5.278277	1.984938
Trial1	2	1	noBlindfold	clockwise	practice	Free	1	0.5	-0.25	3.126602	-0.38612	-1.4527	0.082736	0.946531530483764	-0.058009	-5.63798	1.816164
Trial1	2	1	noBlindfold	clockwise	practice	Free	1	0.5	-0.25	3.146591	-0.38642	-1.45277	0.09959801	0.952868932337105	-0.084853	-5.654907	1.85189
Trial1	2	1	noBlindfold	clockwise	practice	Free	1	0.5	-0.25	3.166595	-0.38672	-1.45282	0.11739	0.959816530915266	-0.055276	-5.56604	2.295293
Trial1	2	1	noBlindfold	clockwise	practice	Free	1	0.5	-0.25	3.1866	-0.38707	-1.45283	0.13584	0.967349828044851	-0.121681	-5.676066	2.435435
Trial1	2	1	noBlindfold	clockwise	practice	Free	1	0.5	-0.25	3.206604	-0.38755	-1.45285	0.17315	0.983260352637641	-0.393432	-5.705689	2.610424
Trial1	2	1	noBlindfold	clockwise	practice	Free	1	0.5	-0.25	3.226593	-0.38912	-1.45278	0.19328	0.993494589306213	-0.214057	-5.63798	2.153519
Trial1	2	1	noBlindfold	clockwise	practice	Free	1	0.5	-0.25	3.246597	-0.39018	-1.45277	0.21284	1.00331516875566	-0.022826	-5.663371	1.70392
Trial1	2	1	noBlindfold	clockwise	practice	Free	1	0.5	-0.25	3.266602	-0.39113	-1.45279	0.23285	1.01353677796228	0.101496	-5.570271	1.525886
Trial1	2	1	noBlindfold	clockwise	practice	Free	1	0.5	-0.25	3.286591	-0.3919	-1.45278	0.25207	1.02350374201671	0.143449	-5.367145	1.573928
Trial1	2	1	noBlindfold	clockwise	practice	Free	1	0.5	-0.25	3.306595	-0.39248	-1.45272	0.28982	1.0430370211938	0.271633	-5.244423	1.208845
Trial1	2	1	noBlindfold	clockwise	practice	Free	1	0.5	-0.25	3.326599	-0.39291	-1.4527	0.30605	1.05189347369562	0.399195	-5.56604	0.406722
Trial1	2	1	noBlindfold	clockwise	practice	Free	1	0.5	-0.25	3.346603	-0.39257	-1.45275	0.3217	1.059963271105	0.479912	-5.35445	0.409507
Trial1	2	1	noBlindfold	clockwise	practice	Free	1	0.5	-0.25	3.366592	-0.39186	-1.45273	0.33696	1.06767799530948	0.439621	-5.430622	0.810999
Trial1	2	1	noBlindfold	clockwise	practice	Free	1	0.5	-0.25	3.386597	-0.39083	-1.45272	0.35149	1.07488062225246	0.367306	-5.367145	0.871132
Trial1	2	1	noBlindfold	clockwise	practice	Free	1	0.5	-0.25	3.406601	-0.38961	-1.45275	0.37739	1.08858816124383	0.41085	-5.739543	0.88936
Trial1	2	1	noBlindfold	clockwise	practice	Free	1	0.5	-0.25	3.426605	-0.38688	-1.45294	0.38934	1.09330314517174	0.103196	-5.80302	1.046297
Trial1	2	1	noBlindfold	clockwise	practice	Free	1	0.5	-0.25	3.446594	-0.38555	-1.45292	0.40099	1.09908450190135	0.096975	-5.764934	1.34664
Trial1	2	1	noBlindfold	clockwise	practice	Free	1	0.5	-0.25	3.466599	-0.38433	-1.45289	0.41276	1.10512008395589	0.144007	-5.629517	1.459195
Trial1	2	1	noBlindfold	clockwise	practice	Free	1	0.5	-0.25	3.486603	-0.38311	-1.45282	0.42387	1.1108483761381	0.152288	-5.680298	1.271998
Trial1	2	1	noBlindfold	clockwise	practice	Free	1	0.5	-0.25	3.506592	-0.38193	-1.45284	0.44495	1.1228339307806	0.183629	-5.84957	1.235928
Trial1	2	1	noBlindfold	clockwise	practice	Free	1	0.5	-0.25	3.526596	-0.37947	-1.45282	0.45446	1.12682358476551	0.341712	-5.739543	1.008861
Trial1	2	1	noBlindfold	clockwise	practice	Free	1	0.5	-0.25	3.5466	-0.3781	-1.45283	0.4632	1.13124437027944	0.338584	-5.612589	0.716443
Trial1	2	1	noBlindfold	clockwise	practice	Free	1	0.5	-0.25	3.566605	-0.37663	-1.45286	0.47132	1.13524566435288	0.503793	-6.031538	0.654404
Trial1	2	1	noBlindfold	clockwise	practice	Free	1	0.5	-0.25	3.586594	-0.37491	-1.45297	0.47865	1.13859489313689	0.547063	-5.972292	0.7958
Trial1	2	1	noBlindfold	clockwise	practice	Free	1	0.5	-0.25	3.606598	-0.37305	-1.45298	0.49144	1.14540367590063	0.563274	-5.786093	1.040278
Trial1	2	1	noBlindfold	clockwise	practice	Free	1	0.5	-0.25	3.626602	-0.36904	-1.45294	0.49778	1.14647523493001	0.544111	-5.870729	1.339311
Trial1	2	1	noBlindfold	clockwise	practice	Free	1	0.5	-0.25	3.646591	-0.36691	-1.45292	0.50383	1.14882226966333	0.483323	-5.756471	1.389013
Trial1	2	1	noBlindfold	clockwise	practice	Free	1	0.5	-0.25	3.666595	-0.36488	-1.45289	0.51011	1.1514272231608	0.377597	-5.697225	1.337854
Trial1	2	1	noBlindfold	clockwise	practice	Free	1	0.5	-0.25	3.6866	-0.36287	-1.45288	0.51567	1.15360094922667	0.430626	-5.819948	1.305353
Trial1	2	1	noBlindfold	clockwise	practice	Free	1	0.5	-0.25	3.706604	-0.36097	-1.45288	0.52654	1.15943253838886	0.454764	-5.654907	1.235421
Trial1	2	1	noBlindfold	clockwise	practice	Free	1	0.5	-0.25	3.726593	-0.35722	-1.45281	0.53166	1.16009413948387	0.532861	-5.667603	0.95068
Trial1	2	1	noBlindfold	clockwise	practice	Free	1	0.5	-0.25	3.746597	-0.35521	-1.45281	0.53554	1.16123090827588	0.661651	-5.654907	0.454832
Trial1	2	1	noBlindfold	clockwise	practice	Free	1	0.5	-0.25	3.766602	-0.35332	-1.45282	0.53863	1.16193473025818	0.800775	-5.688762	0.246679
Trial1	2	1	noBlindfold	clockwise	practice	Free	1	0.5	-0.25	3.786591	-0.35126	-1.45283	0.54058	1.16174884941092	1.008408	-5.604126	0.022536
Trial1	2	1	noBlindfold	clockwise	practice	Free	1	0.5	-0.25	3.806595	-0.34921	-1.45283	0.54199	1.16120876523113	1.276052	-5.688762	-0.211262
Trial1	2	1	noBlindfold	clockwise	practice	Free	1	0.5	-0.25	3.826599	-0.34485	-1.45282	0.54187	1.15794197716577	1.800426	-5.540649	-0.438049
Trial1	2	1	noBlindfold	clockwise	practice	Free	1	0.5	-0.25	3.846603	-0.34222	-1.45279	0.54135	1.15566836773084	1.934019	-5.587199	-0.610656
Trial1	2	1	noBlindfold	clockwise	practice	Free	1	0.5	-0.25	3.866592	-0.33922	-1.45279	0.54041	1.15283918099134	2.045646	-5.625285	-0.730757
Trial1	2	1	noBlindfold	clockwise	practice	Free	1	0.5	-0.25	3.886597	-0.33554	-1.45281	0.53912	1.14927690112407	2.252279	-5.688762	-0.819491
Trial1	2	1	noBlindfold	clockwise	practice	Free	1	0.5	-0.25	3.906601	-0.33126	-1.45285	0.53578	1.14387211202256	2.490582	-5.858034	-0.821754
Trial1	2	1	noBlindfold	clockwise	practice	Free	1	0.5	-0.25	3.926605	-0.31982	-1.45298	0.53405	1.13438937010761	2.920061	-5.94267	-0.310296
Trial1	2	1	noBlindfold	clockwise	practice	Free	1	0.5	-0.25	3.946594	-0.3119	-1.45298	0.53278	1.12779703723313	2.873951	-5.925743	0.074179
Trial1	2	1	noBlindfold	clockwise	practice	Free	1	0.5	-0.25	3.966599	-0.30356	-1.45296	0.53181	1.12113135231423	2.756757	-5.934206	0.202318
Trial1	2	1	noBlindfold	clockwise	practice	Free	1	0.5	-0.25	3.986603	-0.29366	-1.45296	0.53121	1.11363604658296	2.602013	-5.913047	0.238478
Trial1	2	1	noBlindfold	clockwise	practice	Free	1	0.5	-0.25	4.006592	-0.28319	-1.45295	0.53101	1.10605746898304	2.501547	-5.815716	0.278493
Trial1	2	1	noBlindfold	clockwise	practice	Free	1	0.5	-0.25	4.026596	-0.25995	-1.45295	0.5314	1.09000453262539	2.637284	-5.993451	0.321344
Trial1	2	1	noBlindfold	clockwise	practice	Free	1	0.5	-0.25	4.0466	-0.24675	-1.453	0.53194	1.08123341412319	2.704873	-6.078087	0.266247
Trial1	2	1	noBlindfold	clockwise	practice	Free	1	0.5	-0.25	4.066605	-0.23313	-1.45304	0.53258	1.07233907568691	2.708755	-6.230432	0.153568
Trial1	2	1	noBlindfold	clockwise	practice	Free	1	0.5	-0.25	4.086594	-0.21828	-1.45311	0.53319	1.06269127003618	2.692271	-6.395472	0.07282
Trial1	2	1	noBlindfold	clockwise	practice	Free	1	0.5	-0.25	4.106598	-0.20311	-1.45318	0.53502	1.05385959930462	2.784697	-6.48434	0.187355
Trial1	2	1	noBlindfold	clockwise	practice	Free	1	0.5	-0.25	4.126602	-0.17051	-1.45321	0.53673	1.03369615048089	2.820952	-6.36585	0.775156
Trial1	2	1	noBlindfold	clockwise	practice	Free	1	0.5	-0.25	4.146591	-0.15192	-1.4532	0.53891	1.0234151832343	2.791136	-6.344691	0.8828
Trial1	2	1	noBlindfold	clockwise	practice	Free	1	0.5	-0.25	4.166595	-0.13419	-1.45317	0.54177	1.01444402000525	2.723134	-6.268518	0.821593
Trial1	2	1	noBlindfold	clockwise	practice	Free	1	0.5	-0.25	4.1866	-0.11461	-1.45315	0.54499	1.00486544319088	2.717871	-6.251591	0.713399
Trial1	2	1	noBlindfold	clockwise	practice	Free	1	0.5	-0.25	4.206604	-0.095506	-1.45313	0.55258	0.999380836680827	2.648503	-6.293909	0.769706
Trial1	2	1	noBlindfold	clockwise	practice	Free	1	0.5	-0.25	4.226593	-0.053446	-1.45317	0.55706	0.978595075727823	2.735206	-6.302373	0.794913
Trial1	2	1	noBlindfold	clockwise	practice	Free	1	0.5	-0.25	4.246597	-0.031052	-1.45316	0.56166	0.969952662654509	2.706189	-6.281214	0.666853
Trial1	2	1	noBlindfold	clockwise	practice	Free	1	0.5	-0.25	4.266602	-0.0086321	-1.45316	0.56646	0.961932204890246	2.686733	-6.416631	0.47118
Trial1	2	1	noBlindfold	clockwise	practice	Free	1	0.5	-0.25	4.286591	0.015141	-1.45318	0.57096	0.953448240458906	2.702479	-6.425095	0.33899
Trial1	2	1	noBlindfold	clockwise	practice	Free	1	0.5	-0.25	4.306595	0.038101	-1.4532	0.58085	0.950611602244619	2.556096	-6.420863	0.446342
Trial1	2	1	noBlindfold	clockwise	practice	Free	1	0.5	-0.25	4.326599	0.08747199	-1.45318	0.58595	0.932197290518088	2.277304	-6.370082	0.659229
Trial1	2	1	noBlindfold	clockwise	practice	Free	1	0.5	-0.25	4.346603	0.11292	-1.45318	0.59106	0.925857883337717	2.148837	-6.420863	0.425557
Trial1	2	1	noBlindfold	clockwise	practice	Free	1	0.5	-0.25	4.366592	0.13777	-1.45321	0.59612	0.920396452183978	2.301314	-6.564744	0.219791
Trial1	2	1	noBlindfold	clockwise	practice	Free	1	0.5	-0.25	4.386597	0.16358	-1.45327	0.60087	0.914963494111339	2.399026	-6.670539	0.064874
Trial1	2	1	noBlindfold	clockwise	practice	Free	1	0.5	-0.25	4.406601	0.18966	-1.45333	0.60958	0.913886619243507	2.386651	-6.725553	0.05923
Trial1	2	1	noBlindfold	clockwise	practice	Free	1	0.5	-0.25	4.426605	0.24236	-1.45326	0.6133	0.900924694803701	2.174277	-6.310836	0.165901
Trial1	2	1	noBlindfold	clockwise	practice	Free	1	0.5	-0.25	4.446594	0.26653	-1.45319	0.61716	0.898039395401589	2.180406	-6.268518	0.205483
Trial1	2	1	noBlindfold	clockwise	practice	Free	1	0.5	-0.25	4.466599	0.29237	-1.45314	0.62117	0.895570969844848	2.170902	-6.281214	0.215874
Trial1	2	1	noBlindfold	clockwise	practice	Free	1	0.5	-0.25	4.486603	0.31992	-1.45315	0.62473	0.893074107929338	2.190913	-6.429327	0.228052
Trial1	2	1	noBlindfold	clockwise	practice	Free	1	0.5	-0.25	4.506592	0.34522	-1.45319	0.63194	0.895418910262641	2.22373	-6.442022	0.300483
Trial1	2	1	noBlindfold	clockwise	practice	Free	1	0.5	-0.25	4.526596	0.3983	-1.45324	0.6353099	0.89113218544723	2.068146	-6.607062	0.047116
Trial1	2	1	noBlindfold	clockwise	practice	Free	1	0.5	-0.25	4.5466	0.42443	-1.45331	0.63814	0.891349211658486	2.224943	-6.894825	-0.145888
Trial1	2	1	noBlindfold	clockwise	practice	Free	1	0.5	-0.25	4.566605	0.45057	-1.45342	0.64069	0.892060565950225	2.232411	-7.07256	-0.164391
Trial1	2	1	noBlindfold	clockwise	practice	Free	1	0.5	-0.25	4.586594	0.47668	-1.45351	0.64295	0.893254455853544	2.14432	-7.093719	-0.157092
Trial1	2	1	noBlindfold	clockwise	practice	Free	1	0.5	-0.25	4.606598	0.50347	-1.45355	0.64657	0.896576741843572	2.089984	-7.102183	-0.104951
Trial1	2	1	noBlindfold	clockwise	practice	Free	1	0.5	-0.25	4.626602	0.55491	-1.45358	0.64815	0.899826912313924	2.076886	-7.102183	-0.073646
Trial1	2	1	noBlindfold	clockwise	practice	Free	1	0.5	-0.25	4.646591	0.58111	-1.45357	0.64961	0.903259132749537	2.033535	-6.979461	0.097319
Trial1	2	1	noBlindfold	clockwise	practice	Free	1	0.5	-0.25	4.666595	0.60631	-1.45352	0.65143	0.907677131540195	1.803757	-6.90752	0.463624
Trial1	2	1	noBlindfold	clockwise	practice	Free	1	0.5	-0.25	4.6866	0.63189	-1.45345	0.6536	0.913174681458374	1.708616	-6.772103	0.605357
Trial1	2	1	noBlindfold	clockwise	practice	Free	1	0.5	-0.25	4.706604	0.65629	-1.45339	0.65909	0.922426776903109	1.604938	-6.645149	0.668632
Trial1	2	1	noBlindfold	clockwise	practice	Free	1	0.5	-0.25	4.726593	0.70376	-1.45333	0.66232	0.934797284906825	1.865351	-6.784798	0.513327
Trial1	2	1	noBlindfold	clockwise	practice	Free	1	0.5	-0.25	4.746597	0.72775	-1.45337	0.66545	0.943355094010389	1.819348	-6.83558	0.284705
Trial1	2	1	noBlindfold	clockwise	practice	Free	1	0.5	-0.25	4.766602	0.75071	-1.4534	0.66855	0.952150008407057	1.702815	-6.767871	0.143313
Trial1	2	1	noBlindfold	clockwise	practice	Free	1	0.5	-0.25	4.786591	0.77396	-1.45339	0.6715	0.961361674255084	1.658289	-6.712857	0.186878
Trial1	2	1	noBlindfold	clockwise	practice	Free	1	0.5	-0.25	4.806595	0.79611	-1.45335	0.67793	0.9740304062942	1.651574	-6.573208	0.372555
Trial1	2	1	noBlindfold	clockwise	practice	Free	1	0.5	-0.25	4.826599	0.83939	-1.45328	0.68173	0.991618041522258	1.71782	-6.602831	0.727052
Trial1	2	1	noBlindfold	clockwise	practice	Free	1	0.5	-0.25	4.846603	0.86186	-1.4533	0.6857901	1.00331733921908	1.678146	-6.662076	0.95549
Trial1	2	1	noBlindfold	clockwise	practice	Free	1	0.5	-0.25	4.866592	0.88204	-1.45332	0.6906101	1.0152348509479	1.458134	-6.607062	0.972384
Trial1	2	1	noBlindfold	clockwise	practice	Free	1	0.5	-0.25	4.886597	0.903	-1.45331	0.69564	1.02793187839405	1.514344	-6.598599	0.855176
Trial1	2	1	noBlindfold	clockwise	practice	Free	1	0.5	-0.25	4.906601	0.92283	-1.45332	0.70562	1.04498555684234	1.502197	-6.78903	0.564645
Trial1	2	1	noBlindfold	clockwise	practice	Free	1	0.5	-0.25	4.926605	0.96117	-1.45352	0.71051	1.065484500178	1.86697	-7.059865	0.215746
Trial1	2	1	noBlindfold	clockwise	practice	Free	1	0.5	-0.25	4.946594	0.98102	-1.45353	0.71481	1.07807166744693	1.803661	-6.962534	0.348574
Trial1	2	1	noBlindfold	clockwise	practice	Free	1	0.5	-0.25	4.966599	0.9989	-1.45348	0.71937	1.09021989422244	1.60496	-6.734016	0.463238
Trial1	2	1	noBlindfold	clockwise	practice	Free	1	0.5	-0.25	4.986603	1.0175	-1.45339	0.72389	1.10284542854389	1.389045	-6.657844	0.647285
Trial1	2	1	noBlindfold	clockwise	practice	Free	1	0.5	-0.25	5.006592	1.03454	-1.45333	0.7333	1.11920145861556	1.298244	-6.543585	0.663331
Trial1	2	1	noBlindfold	clockwise	practice	Free	1	0.5	-0.25	5.026596	1.06869	-1.45331	0.73808	1.14004841379237	1.516822	-6.645149	0.432067
Trial1	2	1	noBlindfold	clockwise	practice	Free	1	0.5	-0.25	5.0466	1.08537	-1.45333	0.74246	1.15223038909138	1.534381	-6.657844	0.272681
Trial1	2	1	noBlindfold	clockwise	practice	Free	1	0.5	-0.25	5.066605	1.10117	-1.45332	0.74658	1.16386302906403	1.405201	-6.62399	0.102948
Trial1	2	1	noBlindfold	clockwise	practice	Free	1	0.5	-0.25	5.086594	1.11692	-1.45331	0.75016	1.17512138213907	1.28081	-6.513963	0.024232
Trial1	2	1	noBlindfold	clockwise	practice	Free	1	0.5	-0.25	5.106598	1.13162	-1.45328	0.75638	1.18816860534199	1.171947	-6.602831	0.030129
Trial1	2	1	noBlindfold	clockwise	practice	Free	1	0.5	-0.25	5.126602	1.15911	-1.45334	0.75914	1.20531717628189	1.342333	-6.721321	0.204309
Trial1	2	1	noBlindfold	clockwise	practice	Free	1	0.5	-0.25	5.146591	1.17236	-1.45337	0.76188	1.21489470689637	1.405223	-6.848275	0.464746
Trial1	2	1	noBlindfold	clockwise	practice	Free	1	0.5	-0.25	5.166595	1.18473	-1.45338	0.76476	1.22417038777848	1.379767	-6.573208	0.479725
Trial1	2	1	noBlindfold	clockwise	practice	Free	1	0.5	-0.25	5.1866	1.19699	-1.45332	0.7676	1.23341186884126	1.322562	-6.547817	0.613174
Trial1	2	1	noBlindfold	clockwise	practice	Free	1	0.5	-0.25	5.206604	1.20807	-1.45328	0.77417	1.24510539884981	1.288359	-6.543585	0.763233
Trial1	2	1	noBlindfold	clockwise	practice	Free	1	0.5	-0.25	5.226593	1.22999	-1.45328	0.7777	1.26057634137296	1.476405	-6.632453	0.671619
Trial1	2	1	noBlindfold	clockwise	practice	Free	1	0.5	-0.25	5.246597	1.2406	-1.45329	0.78103	1.26945311232543	1.449638	-6.497036	0.489944
Trial1	2	1	noBlindfold	clockwise	practice	Free	1	0.5	-0.25	5.266602	1.25061	-1.45325	0.784	1.27772126178368	1.373361	-6.488572	0.065418
Trial1	2	1	noBlindfold	clockwise	practice	Free	1	0.5	-0.25	5.286591	1.2603	-1.45325	0.7866501	1.28557353743671	1.310768	-6.594367	0.091962
Trial1	2	1	noBlindfold	clockwise	practice	Free	1	0.5	-0.25	5.306595	1.26981	-1.45327	0.79079	1.29454680439503	1.100284	-6.594367	0.125094
Trial1	2	1	noBlindfold	clockwise	practice	Free	1	0.5	-0.25	5.326599	1.28629	-1.45333	0.7924401	1.30573087831403	1.174812	-6.662076	0.099492
Trial1	2	1	noBlindfold	clockwise	practice	Free	1	0.5	-0.25	5.346603	1.29378	-1.45333	0.79351	1.31110639925183	1.042174	-6.657844	-0.25906
Trial1	2	1	noBlindfold	clockwise	practice	Free	1	0.5	-0.25	5.366592	1.30039	-1.45333	0.79408	1.31557102502595	1.090761	-6.759407	-0.328671
Trial1	2	1	noBlindfold	clockwise	practice	Free	1	0.5	-0.25	5.386597	1.30649	-1.45337	0.79427	1.31944148015466	1.04998	-6.827116	-0.303053
Trial1	2	1	noBlindfold	clockwise	practice	Free	1	0.5	-0.25	5.406601	1.31154	-1.4534	0.79425	1.32251853307324	1.02135	-6.683235	-0.256963
Trial1	2	1	noBlindfold	clockwise	practice	Free	1	0.5	-0.25	5.426605	1.31994	-1.45329	0.79426	1.32769741709963	1.062439	-6.36585	0.064919
Trial1	2	1	noBlindfold	clockwise	practice	Free	1	0.5	-0.25	5.446594	1.32327	-1.45321	0.79407	1.32960738750487	1.119285	-6.4124	-0.260609
Trial1	2	1	noBlindfold	clockwise	practice	Free	1	0.5	-0.25	5.466599	1.32597	-1.4532	0.79348	1.33081809399004	1.128608	-6.522426	-0.672711
Trial1	2	1	noBlindfold	clockwise	practice	Free	1	0.5	-0.25	5.486603	1.32819	-1.45327	0.79252	1.33144528516128	1.125466	-6.852507	-1.016207
Trial1	2	1	noBlindfold	clockwise	practice	Free	1	0.5	-0.25	5.506592	1.32996	-1.45341	0.79001	1.33058417913671	1.135005	-7.157196	-1.225351
Trial1	2	1	noBlindfold	clockwise	practice	Free	1	0.5	-0.25	5.526596	1.33264	-1.45354	0.78836	1.33096992633869	1.139375	-6.797493	-1.75257
Trial1	2	1	noBlindfold	clockwise	practice	Free	1	0.5	-0.25	5.5466	1.3339	-1.45343	0.78616	1.33004387051068	0.977009	-6.539354	-2.038713
Trial1	2	1	noBlindfold	clockwise	practice	Free	1	0.5	-0.25	5.566605	1.33515	-1.45331	0.78303	1.32839247872947	0.834873	-6.374313	-2.45306
Trial1	2	1	noBlindfold	clockwise	practice	Free	1	0.5	-0.25	5.586594	1.33652	-1.45321	0.77902	1.32614015059331	0.64712	-6.331995	-2.608131
Trial1	2	1	noBlindfold	clockwise	practice	Free	1	0.5	-0.25	5.606598	1.3379	-1.45317	0.76754	1.31812901043948	0.641366	-6.323532	-2.823675
Trial1	2	1	noBlindfold	clockwise	practice	Free	1	0.5	-0.25	5.626602	1.34107	-1.45321	0.75955	1.31399768328439	0.751723	-6.467413	-3.236617
Trial1	2	1	noBlindfold	clockwise	practice	Free	1	0.5	-0.25	5.646591	1.34308	-1.45324	0.75011	1.30805345138903	0.799115	-6.522426	-3.26815
Trial1	2	1	noBlindfold	clockwise	practice	Free	1	0.5	-0.25	5.666595	1.34541	-1.45324	0.73958	1.30153251889901	0.729002	-6.387009	-3.227371
Trial1	2	1	noBlindfold	clockwise	practice	Free	1	0.5	-0.25	5.6866	1.34788	-1.45321	0.72806	1.29441186796436	0.692345	-6.391241	-3.278049
Trial1	2	1	noBlindfold	clockwise	practice	Free	1	0.5	-0.25	5.706604	1.35065	-1.4532	0.6993001	1.27466706691839	0.705298	-6.403936	-3.416615
Trial1	2	1	noBlindfold	clockwise	practice	Free	1	0.5	-0.25	5.726593	1.35714	-1.45328	0.68233	1.26646284479323	0.868655	-6.793262	-3.546377
Trial1	2	1	noBlindfold	clockwise	practice	Free	1	0.5	-0.25	5.746597	1.36101	-1.4534	0.6648	1.25626321720397	0.949317	-7.123342	-3.175166
Trial1	2	1	noBlindfold	clockwise	practice	Free	1	0.5	-0.25	5.766602	1.3652	-1.45352	0.64588	1.24546062414036	0.898035	-6.992156	-3.028772
Trial1	2	1	noBlindfold	clockwise	practice	Free	1	0.5	-0.25	5.786591	1.36978	-1.45353	0.6266	1.23488662093773	0.998682	-7.203746	-3.046693
Trial1	2	1	noBlindfold	clockwise	practice	Free	1	0.5	-0.25	5.806595	1.3749	-1.45362	0.58489	1.20933515411115	0.919329	-7.58884	-3.21662
Trial1	2	1	noBlindfold	clockwise	practice	Free	1	0.5	-0.25	5.826599	1.3858	-1.45361	0.56368	1.20279531390911	0.371379	-6.945606	-2.455927
Trial1	2	1	noBlindfold	clockwise	practice	Free	1	0.5	-0.25	5.846603	1.39112	-1.45351	0.5425	1.19253971148499	0.228719	-6.759407	-1.898363
Trial1	2	1	noBlindfold	clockwise	practice	Free	1	0.5	-0.25	5.866592	1.39619	-1.45337	0.52052	1.18188722565345	0.402647	-6.594367	-2.168348
Trial1	2	1	noBlindfold	clockwise	practice	Free	1	0.5	-0.25	5.886597	1.40129	-1.45339	0.49898	1.17187651855033	0.432168	-7.381482	-2.352972
Trial1	2	1	noBlindfold	clockwise	practice	Free	1	0.5	-0.25	5.906601	1.40624	-1.45358	0.45638	1.14901853288675	0.647775	-7.11911	-2.223572
Trial1	2	1	noBlindfold	clockwise	practice	Free	1	0.5	-0.25	5.926605	1.41632	-1.45354	0.4353	1.14423711657246	0.511531	-6.619758	-1.349897
Trial1	2	1	noBlindfold	clockwise	practice	Free	1	0.5	-0.25	5.946594	1.42143	-1.4534	0.41522	1.13646419562282	0.423758	-6.882129	-1.656234
Trial1	2	1	noBlindfold	clockwise	practice	Free	1	0.5	-0.25	5.966599	1.42628	-1.45344	0.39473	1.12857053550805	0.412223	-7.021779	-2.021699
Trial1	2	1	noBlindfold	clockwise	practice	Free	1	0.5	-0.25	5.986603	1.4312	-1.45349	0.37525	1.12163765583789	0.523424	-6.818652	-1.705029
Trial1	2	1	noBlindfold	clockwise	practice	Free	1	0.5	-0.25	6.006592	1.43578	-1.45348	0.33789	1.10512386724915	0.446375	-6.941375	-1.088708
Trial1	2	1	noBlindfold	clockwise	practice	Free	1	0.5	-0.25	6.026596	1.44523	-1.45333	0.31959	1.10358168577406	0.536175	-6.882129	-1.524223
Trial1	2	1	noBlindfold	clockwise	practice	Free	1	0.5	-0.25	6.0466	1.45005	-1.45339	0.30262	1.099083187496	0.558676	-6.746712	-1.775738
Trial1	2	1	noBlindfold	clockwise	practice	Free	1	0.5	-0.25	6.066605	1.45474	-1.45337	0.28558	1.09470292979069	0.537502	-6.619758	-1.469945
Trial1	2	1	noBlindfold	clockwise	practice	Free	1	0.5	-0.25	6.086594	1.45943	-1.45333	0.26882	1.09072455961164	0.511483	-6.814421	-1.021689
Trial1	2	1	noBlindfold	clockwise	practice	Free	1	0.5	-0.25	6.106598	1.46423	-1.45334	0.23787	1.08062783128899	0.487687	-6.361618	-1.137582
Trial1	2	1	noBlindfold	clockwise	practice	Free	1	0.5	-0.25	6.126602	1.47387	-1.45329	0.22174	1.08210973908252	0.947672	-7.051401	-2.216657
Trial1	2	1	noBlindfold	clockwise	practice	Free	1	0.5	-0.25	6.146591	1.47907	-1.45341	0.20545	1.0798207711991	1.005184	-6.69593	-2.683164
Trial1	2	1	noBlindfold	clockwise	practice	Free	1	0.5	-0.25	6.166595	1.48474	-1.45342	0.1884	1.07791800719092	0.934584	-6.970997	-2.792156
Trial1	2	1	noBlindfold	clockwise	practice	Free	1	0.5	-0.25	6.1866	1.49048	-1.45349	0.16998	1.07584093983236	0.88793	-7.275687	-2.948263
Trial1	2	1	noBlindfold	clockwise	practice	Free	1	0.5	-0.25	6.206604	1.4966	-1.45359	0.1303	1.06669569874664	0.95211	-6.987924	-3.24633
Trial1	2	1	noBlindfold	clockwise	practice	Free	1	0.5	-0.25	6.226593	1.50947	-1.45374	0.10919	1.07146960300089	0.981661	-7.89353	-3.321699
Trial1	2	1	noBlindfold	clockwise	practice	Free	1	0.5	-0.25	6.246597	1.51599	-1.45387	0.087583	1.07060636973422	0.79604	-7.474581	-2.683408
Trial1	2	1	noBlindfold	clockwise	practice	Free	1	0.5	-0.25	6.266602	1.52301	-1.4538	0.066062	1.07072156840854	0.47494	-7.444959	-2.080062
Trial1	2	1	noBlindfold	clockwise	practice	Free	1	0.5	-0.25	6.286591	1.52962	-1.45375	0.043456	1.07062300941215	0.318523	-7.169892	-1.980577
Trial1	2	1	noBlindfold	clockwise	practice	Free	1	0.5	-0.25	6.306595	1.53622	-1.45368	0.0013448	1.06626743813336	0.175097	-7.669244	-2.310983
Trial1	2	1	noBlindfold	clockwise	practice	Free	1	0.5	-0.25	6.326599	1.54712	-1.45394	-0.020628	1.07194776251575	0.034829	-7.677708	-2.302908
Trial1	2	1	noBlindfold	clockwise	practice	Free	1	0.5	-0.25	6.346603	1.55207	-1.45388	-0.042292	1.07237758896499	-0.036404	-7.631158	-1.875418
Trial1	2	1	noBlindfold	clockwise	practice	Free	1	0.5	-0.25	6.366592	1.55642	-1.45378	-0.062735	1.07288936178251	0.171083	-7.398409	-2.376828
Trial1	2	1	noBlindfold	clockwise	practice	Free	1	0.5	-0.25	6.386597	1.56047	-1.45375	-0.084029	1.07337922613452	0.103997	-7.940079	-2.567154
Trial1	2	1	noBlindfold	clockwise	practice	Free	1	0.5	-0.25	6.406601	1.5642	-1.45385	-0.12807	1.07116229332299	-0.019266	-7.728489	-2.508502
Trial1	2	1	noBlindfold	clockwise	practice	Free	1	0.5	-0.25	6.426605	1.5706	-1.45377	-0.149	1.07535362995175	-0.168086	-7.140269	-1.799073
Trial1	2	1	noBlindfold	clockwise	practice	Free	1	0.5	-0.25	6.446594	1.57322	-1.45362	-0.16986	1.07620798213193	-0.0024939	-7.106415	-2.210711
Trial1	2	1	noBlindfold	clockwise	practice	Free	1	0.5	-0.25	6.466599	1.57556	-1.45364	-0.19135	1.07715787133664	0.17382	-7.648085	-2.375084
Trial1	2	1	noBlindfold	clockwise	practice	Free	1	0.5	-0.25	6.486603	1.57791	-1.45378	-0.21227	1.07857019337561	0.35363	-7.54229	-2.416442
Trial1	2	1	noBlindfold	clockwise	practice	Free	1	0.5	-0.25	6.506592	1.58026	-1.45379	-0.25448	1.08026920876066	0.420297	-7.453422	-2.133043
Trial1	2	1	noBlindfold	clockwise	practice	Free	1	0.5	-0.25	6.526596	1.58547	-1.45368	-0.27558	1.0857713267324	0.560714	-7.487277	-2.608136
Trial1	2	1	noBlindfold	clockwise	practice	Free	1	0.5	-0.25	6.5466	1.58833	-1.45374	-0.29709	1.08934830182586	0.564565	-7.656549	-2.834109
Trial1	2	1	noBlindfold	clockwise	practice	Free	1	0.5	-0.25	6.566605	1.59141	-1.45382	-0.31952	1.09362192151276	0.650507	-7.652317	-2.67705
Trial1	2	1	noBlindfold	clockwise	practice	Free	1	0.5	-0.25	6.586594	1.59471	-1.45384	-0.34049	1.0984437495825	0.513105	-7.656549	-2.153063
Trial1	2	1	noBlindfold	clockwise	practice	Free	1	0.5	-0.25	6.606598	1.59818	-1.45381	-0.38403	1.1063287113052	0.689	-7.318005	-2.126201
Trial1	2	1	noBlindfold	clockwise	practice	Free	1	0.5	-0.25	6.626602	1.60586	-1.45395	-0.40584	1.116786656815	0.631781	-8.193987	-2.249743
Trial1	2	1	noBlindfold	clockwise	practice	Free	1	0.5	-0.25	6.646591	1.61	-1.45407	-0.42652	1.12394810316821	0.54366	-8.05857	-1.848652
Trial1	2	1	noBlindfold	clockwise	practice	Free	1	0.5	-0.25	6.666595	1.61406	-1.45405	-0.44707	1.13135586911244	0.333543	-7.863907	-1.412752
Trial1	2	1	noBlindfold	clockwise	practice	Free	1	0.5	-0.25	6.6866	1.61818	-1.45392	-0.46599	1.13884954108004	0.527623	-7.817357	-1.734897
Trial1	2	1	noBlindfold	clockwise	practice	Free	1	0.5	-0.25	6.706604	1.62202	-1.4539	-0.50469	1.15056329075147	0.37674	-8.13051	-1.97111
Trial1	2	1	noBlindfold	clockwise	practice	Free	1	0.5	-0.25	6.726593	1.62981	-1.45392	-0.52361	1.16246861472129	0.199555	-7.724258	-1.664439
Trial1	2	1	noBlindfold	clockwise	practice	Free	1	0.5	-0.25	6.746597	1.6334	-1.45386	-0.54137	1.17025293808364	0.219827	-7.504204	-1.502284
Trial1	2	1	noBlindfold	clockwise	practice	Free	1	0.5	-0.25	6.766602	1.63693	-1.45376	-0.55941	1.17828024375503	0.409578	-7.347627	-1.843022
Trial1	2	1	noBlindfold	clockwise	practice	Free	1	0.5	-0.25	6.786591	1.6404	-1.45372	-0.57671	1.18627628385962	0.425768	-7.84698	-1.90876
Trial1	2	1	noBlindfold	clockwise	practice	Free	1	0.5	-0.25	6.806595	1.64374	-1.45384	-0.61016	1.19910644570913	0.356766	-7.694635	-2.000152
Trial1	2	1	noBlindfold	clockwise	practice	Free	1	0.5	-0.25	6.826599	1.65023	-1.45374	-0.62569	1.21002969281331	0.300147	-7.123342	-1.024147
Trial1	2	1	noBlindfold	clockwise	practice	Free	1	0.5	-0.25	6.846603	1.65333	-1.45361	-0.64089	1.21777062083357	0.389285	-6.924447	-1.137116
Trial1	2	1	noBlindfold	clockwise	practice	Free	1	0.5	-0.25	6.866592	1.6565	-1.45351	-0.65521	1.2254335424267	0.491631	-7.246064	-1.512848
Trial1	2	1	noBlindfold	clockwise	practice	Free	1	0.5	-0.25	6.886597	1.65966	-1.45359	-0.66955	1.23322088595894	0.580736	-7.529595	-1.665847
Trial1	2	1	noBlindfold	clockwise	practice	Free	1	0.5	-0.25	6.906601	1.66303	-1.45369	-0.69628	1.24571441761558	0.56327	-7.140269	-1.608381
Trial1	2	1	noBlindfold	clockwise	practice	Free	1	0.5	-0.25	6.926605	1.66994	-1.45348	-0.70833	1.25651341337799	0.634285	-6.886361	-1.001859
Trial1	2	1	noBlindfold	clockwise	practice	Free	1	0.5	-0.25	6.946594	1.67349	-1.45343	-0.71958	1.26395568873912	0.634434	-6.805957	-0.600519
Trial1	2	1	noBlindfold	clockwise	practice	Free	1	0.5	-0.25	6.966599	1.67703	-1.45338	-0.72936	1.27089961020096	0.426108	-6.446254	-0.542919
Trial1	2	1	noBlindfold	clockwise	practice	Free	1	0.5	-0.25	6.986603	1.68055	-1.45328	-0.73816	1.27749694826637	0.42303	-6.636685	-0.627017
Trial1	2	1	noBlindfold	clockwise	practice	Free	1	0.5	-0.25	7.006592	1.68379	-1.45331	-0.75331	1.28634352740668	0.409754	-6.844043	-0.817865
Trial1	2	1	noBlindfold	clockwise	practice	Free	1	0.5	-0.25	7.026596	1.68956	-1.45342	-0.75932	1.29400916768109	0.330788	-6.822884	-0.64127
Trial1	2	1	noBlindfold	clockwise	practice	Free	1	0.5	-0.25	7.0466	1.69196	-1.4534	-0.7644	1.29822030203726	0.164591	-6.750944	-0.674165
Trial1	2	1	noBlindfold	clockwise	practice	Free	1	0.5	-0.25	7.066605	1.69396	-1.45339	-0.76876	1.30178810401922	-0.050794	-6.894825	-0.813857
Trial1	2	1	noBlindfold	clockwise	practice	Free	1	0.5	-0.25	7.086594	1.69532	-1.45344	-0.77223	1.3044209941769	-0.249726	-6.987924	-0.952517
Trial1	2	1	noBlindfold	clockwise	practice	Free	1	0.5	-0.25	7.106598	1.69603	-1.45349	-0.77728	1.30710062476611	-0.523681	-6.958302	-1.130221
Trial1	2	1	noBlindfold	clockwise	practice	Free	1	0.5	-0.25	7.126602	1.69568	-1.45344	-0.77912	1.3075238887431	-0.64615	-6.90752	-1.304558
Trial1	2	1	noBlindfold	clockwise	practice	Free	1	0.5	-0.25	7.146591	1.69506	-1.45345	-0.78072	1.30760550335947	-0.70179	-7.017547	-1.361929
Trial1	2	1	noBlindfold	clockwise	practice	Free	1	0.5	-0.25	7.166595	1.69436	-1.45349	-0.78203	1.30749817350335	-0.79953	-7.085256	-1.407987
Trial1	2	1	noBlindfold	clockwise	practice	Free	1	0.5	-0.25	7.1866	1.69367	-1.45354	-0.78318	1.30733662908084	-0.911591	-7.110647	-1.396562
Trial1	2	1	noBlindfold	clockwise	practice	Free	1	0.5	-0.25	7.206604	1.69296	-1.45356	-0.78499	1.3074279591743	-0.984635	-7.182587	-1.364612
Trial1	2	1	noBlindfold	clockwise	practice	Free	1	0.5	-0.25	7.226593	1.69171	-1.45361	-0.78591	1.30666452776554	-1.033315	-7.334932	-1.592201
Trial1	2	1	noBlindfold	clockwise	practice	Free	1	0.5	-0.25	7.246597	1.69111	-1.45366	-0.787	1.30656498810585	-1.016192	-7.37725	-1.784021
Trial1	2	1	noBlindfold	clockwise	practice	Free	1	0.5	-0.25	7.266602	1.69047	-1.45368	-0.78829	1.30651247962266	-1.009347	-7.351859	-1.899868
Trial1	2	1	noBlindfold	clockwise	practice	Free	1	0.5	-0.25	7.286591	1.68977	-1.45368	-0.7898099	1.30650207445381	-1.046645	-7.318005	-1.925349
Trial1	2	1	noBlindfold	clockwise	practice	Free	1	0.5	-0.25	7.306595	1.68894	-1.45366	-0.79366	1.30734247010953	-1.074687	-7.199514	-1.90251
Trial1	2	1	noBlindfold	clockwise	practice	Free	1	0.5	-0.25	7.326599	1.68675	-1.4536	-0.79613	1.30638190055956	-1.173288	-7.186819	-2.017816
Trial1	2	1	noBlindfold	clockwise	practice	Free	1	0.5	-0.25	7.346603	1.68536	-1.45361	-0.79901	1.30632711346482	-1.232633	-7.195283	-2.132294
Trial1	2	1	noBlindfold	clockwise	practice	Free	1	0.5	-0.25	7.366592	1.68363	-1.4536	-0.8025401	1.30624671272528	-1.394871	-7.04717	-2.237135
Trial1	2	1	noBlindfold	clockwise	practice	Free	1	0.5	-0.25	7.386597	1.68149	-1.45354	-0.80652	1.30599884486214	-1.517851	-6.941375	-2.166346
Trial1	2	1	noBlindfold	clockwise	practice	Free	1	0.5	-0.25	7.406601	1.67893	-1.45346	-0.81648	1.30796621434526	-1.648261	-6.772103	-2.121968
Trial1	2	1	noBlindfold	clockwise	practice	Free	1	0.5	-0.25	7.426605	1.67188	-1.45334	-0.8231599	1.3045363387865	-1.830391	-6.74248	-2.399796
Trial1	2	1	noBlindfold	clockwise	practice	Free	1	0.5	-0.25	7.446594	1.66696	-1.45336	-0.83	1.30314835093908	-1.860123	-6.793262	-2.500411
Trial1	2	1	noBlindfold	clockwise	practice	Free	1	0.5	-0.25	7.466599	1.6619	-1.45339	-0.8377	1.30207642327233	-1.881372	-6.74248	-2.529166
Trial1	2	1	noBlindfold	clockwise	practice	Free	1	0.5	-0.25	7.486603	1.65596	-1.45336	-0.84674	1.30090048594712	-1.999326	-6.53089	-2.411108
Trial1	2	1	noBlindfold	clockwise	practice	Free	1	0.5	-0.25	7.506592	1.64922	-1.45329	-0.86648	1.30412965862557	-2.056537	-6.4124	-2.364812
Trial1	2	1	noBlindfold	clockwise	practice	Free	1	0.5	-0.25	7.526596	1.63352	-1.4532	-0.87775	1.29573826189131	-2.040378	-6.387009	-2.383511
Trial1	2	1	noBlindfold	clockwise	practice	Free	1	0.5	-0.25	7.5466	1.62438	-1.4532	-0.89012	1.29382541765414	-2.039739	-6.251591	-2.25265
Trial1	2	1	noBlindfold	clockwise	practice	Free	1	0.5	-0.25	7.566605	1.61415	-1.45315	-0.90284	1.29132880162368	-2.063807	-6.217737	-2.201204
Trial1	2	1	noBlindfold	clockwise	practice	Free	1	0.5	-0.25	7.586594	1.60342	-1.45312	-0.9165699	1.28912798876731	-2.092908	-6.281214	-2.104616
Trial1	2	1	noBlindfold	clockwise	practice	Free	1	0.5	-0.25	7.606598	1.59192	-1.45312	-0.9450101	1.29434464409204	-2.115681	-6.255823	-1.929092
Trial1	2	1	noBlindfold	clockwise	practice	Free	1	0.5	-0.25	7.626602	1.56589	-1.45315	-0.95954	1.28045643207959	-2.096332	-6.230432	-1.813149
Trial1	2	1	noBlindfold	clockwise	practice	Free	1	0.5	-0.25	7.646591	1.55216	-1.45313	-0.9744	1.27741763071116	-2.09931	-6.052697	-1.794776
Trial1	2	1	noBlindfold	clockwise	practice	Free	1	0.5	-0.25	7.666595	1.53774	-1.45307	-0.98958	1.27431664815736	-2.084265	-6.111942	-1.720286
Trial1	2	1	noBlindfold	clockwise	practice	Free	1	0.5	-0.25	7.6866	1.52261	-1.45305	-1.00545	1.27139139130865	-2.110707	-6.086551	-1.633203
Trial1	2	1	noBlindfold	clockwise	practice	Free	1	0.5	-0.25	7.706604	1.50682	-1.45304	-1.03671	1.2777320143462	-2.18268	-6.078087	-1.330286
Trial1	2	1	noBlindfold	clockwise	practice	Free	1	0.5	-0.25	7.726593	1.47227	-1.45299	-1.05197	1.26034315367685	-1.99728	-5.959597	-1.14375
Trial1	2	1	noBlindfold	clockwise	practice	Free	1	0.5	-0.25	7.746597	1.45465	-1.45297	-1.06701	1.2565278035391	-2.008594	-5.824179	-0.992789
Trial1	2	1	noBlindfold	clockwise	practice	Free	1	0.5	-0.25	7.766602	1.43652	-1.45291	-1.08173	1.25253531025901	-2.030734	-5.612589	-0.826711
Trial1	2	1	noBlindfold	clockwise	practice	Free	1	0.5	-0.25	7.786591	1.41786	-1.45284	-1.09648	1.2485973043865	-2.026281	-5.532185	-0.626461
Trial1	2	1	noBlindfold	clockwise	practice	Free	1	0.5	-0.25	7.806595	1.39806	-1.45277	-1.12431	1.25336743158595	-2.041329	-5.422158	-0.792698
Trial1	2	1	noBlindfold	clockwise	practice	Free	1	0.5	-0.25	7.826599	1.35819	-1.45282	-1.13826	1.23510971916207	-1.969598	-5.667603	-0.813685
Trial1	2	1	noBlindfold	clockwise	practice	Free	1	0.5	-0.25	7.846603	1.33711	-1.45281	-1.15141	1.23015973856614	-1.984786	-5.578735	-0.529185
Trial1	2	1	noBlindfold	clockwise	practice	Free	1	0.5	-0.25	7.866592	1.31625	-1.45278	-1.16417	1.22554920173401	-2.028476	-5.502563	-0.505273
Trial1	2	1	noBlindfold	clockwise	practice	Free	1	0.5	-0.25	7.886597	1.29504	-1.45275	-1.177	1.22123606033128	-1.860066	-5.612589	-0.559492
Trial1	2	1	noBlindfold	clockwise	practice	Free	1	0.5	-0.25	7.906601	1.27291	-1.45278	-1.20135	1.22574730451757	-1.836587	-5.659139	-0.665162
Trial1	2	1	noBlindfold	clockwise	practice	Free	1	0.5	-0.25	7.926605	1.22866	-1.45269	-1.21273	1.20739162107851	-1.972501	-5.197873	-0.339392
Trial1	2	1	noBlindfold	clockwise	practice	Free	1	0.5	-0.25	7.946594	1.20706	-1.45261	-1.22367	1.20331504383321	-1.9658	-5.210568	-0.250143
Trial1	2	1	noBlindfold	clockwise	practice	Free	1	0.5	-0.25	7.966599	1.18374	-1.45259	-1.23423	1.19841945464538	-1.905191	-5.121701	-0.332099
Trial1	2	1	noBlindfold	clockwise	practice	Free	1	0.5	-0.25	7.986603	1.16082	-1.45257	-1.24479	1.19427399695146	-1.886717	-5.130164	-0.390785
Trial1	2	1	noBlindfold	clockwise	practice	Free	1	0.5	-0.25	8.006592	1.13767	-1.45257	-1.26459	1.19833884974343	-1.782835	-5.274045	-0.37713
Trial1	2	1	noBlindfold	clockwise	practice	Free	1	0.5	-0.25	8.026596	1.08956	-1.45261	-1.27379	1.1814089042878	-1.686062	-5.113237	-0.241191
Trial1	2	1	noBlindfold	clockwise	practice	Free	1	0.5	-0.25	8.0466	1.06682	-1.45257	-1.28262	1.17795963806035	-1.666445	-5.079383	-0.213467
Trial1	2	1	noBlindfold	clockwise	practice	Free	1	0.5	-0.25	8.066605	1.04264	-1.45256	-1.29131	1.17421667669216	-1.595333	-5.100542	-0.201962
Trial1	2	1	noBlindfold	clockwise	practice	Free	1	0.5	-0.25	8.086594	1.01922	-1.45256	-1.29909	1.17054647026991	-1.602561	-5.075151	-0.086555
Trial1	2	1	noBlindfold	clockwise	practice	Free	1	0.5	-0.25	8.106598	0.99584	-1.45252	-1.3142	1.17404386305407	-1.555835	-4.943965	-0.110793
Trial1	2	1	noBlindfold	clockwise	practice	Free	1	0.5	-0.25	8.126602	0.94864	-1.45248	-1.32138	1.16152186317636	-1.412987	-5.070919	-0.225761
Trial1	2	1	noBlindfold	clockwise	practice	Free	1	0.5	-0.25	8.146591	0.92496	-1.45248	-1.32799	1.15872929327033	-1.299169	-5.066687	-0.099596
Trial1	2	1	noBlindfold	clockwise	practice	Free	1	0.5	-0.25	8.166595	0.90221	-1.45251	-1.33451	1.15669129596617	-1.402668	-5.109005	-0.17267
Trial1	2	1	noBlindfold	clockwise	practice	Free	1	0.5	-0.25	8.1866	0.87971	-1.45258	-1.34036	1.15458422253571	-1.404678	-5.392536	-0.155717
Trial1	2	1	noBlindfold	clockwise	practice	Free	1	0.5	-0.25	8.206604	0.8575	-1.45267	-1.352	1.15853796446717	-1.469529	-5.320595	-0.175115
Trial1	2	1	noBlindfold	clockwise	practice	Free	1	0.5	-0.25	8.226593	0.81234	-1.45256	-1.35735	1.15055662926706	-1.632906	-4.893183	-0.209827
Trial1	2	1	noBlindfold	clockwise	practice	Free	1	0.5	-0.25	8.246597	0.79049	-1.45246	-1.36255	1.14984867313439	-1.569074	-4.850865	-0.210901
Trial1	2	1	noBlindfold	clockwise	practice	Free	1	0.5	-0.25	8.266602	0.76869	-1.45241	-1.36763	1.14947430184165	-1.464277	-4.859329	-0.280484
Trial1	2	1	noBlindfold	clockwise	practice	Free	1	0.5	-0.25	8.286591	0.74701	-1.45239	-1.37265	1.14950282841067	-1.387026	-4.702752	-0.089362
Trial1	2	1	noBlindfold	clockwise	practice	Free	1	0.5	-0.25	8.306595	0.72548	-1.45238	-1.38202	1.15425755888355	-1.364888	-4.817011	-0.200931
Trial1	2	1	noBlindfold	clockwise	practice	Free	1	0.5	-0.25	8.326599	0.6817001	-1.45245	-1.38655	1.15098260955016	-1.38317	-4.952429	-0.208741
Trial1	2	1	noBlindfold	clockwise	practice	Free	1	0.5	-0.25	8.346603	0.66073	-1.45246	-1.39084	1.15210671818684	-1.452855	-4.800084	-0.240536
Trial1	2	1	noBlindfold	clockwise	practice	Free	1	0.5	-0.25	8.366592	0.63987	-1.45242	-1.39501	1.15352135555766	-1.509831	-4.702752	-0.173185
Trial1	2	1	noBlindfold	clockwise	practice	Free	1	0.5	-0.25	8.386597	0.61906	-1.45237	-1.39897	1.15512222637391	-1.533907	-4.715448	-0.192019
Trial1	2	1	noBlindfold	clockwise	practice	Free	1	0.5	-0.25	8.406601	0.5983	-1.45236	-1.40694	1.16110864567082	-1.457842	-4.766229	-0.190132
Trial1	2	1	noBlindfold	clockwise	practice	Free	1	0.5	-0.25	8.426605	0.5559	-1.4524	-1.41053	1.16187559492019	-1.375817	-4.766229	-0.076476
Trial1	2	1	noBlindfold	clockwise	practice	Free	1	0.5	-0.25	8.446594	0.53556	-1.45238	-1.414	1.16454296479351	-1.308901	-4.723911	-0.146089
Trial1	2	1	noBlindfold	clockwise	practice	Free	1	0.5	-0.25	8.466599	0.5154	-1.45236	-1.41741	1.16751146762362	-1.364714	-4.643507	-0.235164
Trial1	2	1	noBlindfold	clockwise	practice	Free	1	0.5	-0.25	8.486603	0.49541	-1.45233	-1.42085	1.17085903543725	-1.455032	-4.550408	-0.187086
Trial1	2	1	noBlindfold	clockwise	practice	Free	1	0.5	-0.25	8.506592	0.47494	-1.45229	-1.4274	1.17766665354983	-1.467412	-4.499626	-0.195957
Trial1	2	1	noBlindfold	clockwise	practice	Free	1	0.5	-0.25	8.526596	0.4353	-1.45227	-1.43075	1.18252132443347	-1.415609	-4.643507	-0.227618
Trial1	2	1	noBlindfold	clockwise	practice	Free	1	0.5	-0.25	8.5466	0.41496	-1.4523	-1.43397	1.1870200914945	-1.361495	-4.58003	-0.212042
Trial1	2	1	noBlindfold	clockwise	practice	Free	1	0.5	-0.25	8.566605	0.39537	-1.45229	-1.43722	1.19182159328249	-1.370855	-4.427685	-0.285018
Trial1	2	1	noBlindfold	clockwise	practice	Free	1	0.5	-0.25	8.586594	0.37588	-1.45222	-1.44055	1.19700250791305	-1.390066	-4.266877	-0.341057
Trial1	2	1	noBlindfold	clockwise	practice	Free	1	0.5	-0.25	8.606598	0.35645	-1.45215	-1.44773	1.20630174647264	-1.420151	-4.220327	-0.343918
Trial1	2	1	noBlindfold	clockwise	practice	Free	1	0.5	-0.25	8.626602	0.31642	-1.45208	-1.45125	1.21519683810494	-1.259484	-4.144155	-0.269728
Trial1	2	1	noBlindfold	clockwise	practice	Free	1	0.5	-0.25	8.646591	0.29771	-1.45207	-1.45476	1.22162506263425	-1.141758	-4.139923	-0.284045
Trial1	2	1	noBlindfold	clockwise	practice	Free	1	0.5	-0.25	8.666595	0.27807	-1.45207	-1.45827	1.22848248043712	-1.091801	-4.262645	-0.163593
Trial1	2	1	noBlindfold	clockwise	practice	Free	1	0.5	-0.25	8.6866	0.2593	-1.45211	-1.4614	1.23508147178091	-1.069257	-4.258413	-0.054666
Trial1	2	1	noBlindfold	clockwise	practice	Free	1	0.5	-0.25	8.706604	0.24089	-1.45213	-1.46741	1.2446788000835	-0.94468	-4.275341	-0.010056
Trial1	2	1	noBlindfold	clockwise	practice	Free	1	0.5	-0.25	8.726593	0.20454	-1.45213	-1.47003	1.25529665115965	-0.773278	-4.173777	-0.047834
Trial1	2	1	noBlindfold	clockwise	practice	Free	1	0.5	-0.25	8.746597	0.18774	-1.45209	-1.47251	1.26175946644832	-0.832109	-4.101837	-0.068725
Trial1	2	1	noBlindfold	clockwise	practice	Free	1	0.5	-0.25	8.766602	0.17148	-1.45207	-1.47489	1.2681801476819	-0.861333	-4.148387	-0.092902
Trial1	2	1	noBlindfold	clockwise	practice	Free	1	0.5	-0.25	8.786591	0.15577	-1.45207	-1.47713	1.27449694515934	-0.701477	-4.283804	-0.051283
Trial1	2	1	noBlindfold	clockwise	practice	Free	1	0.5	-0.25	8.806595	0.14071	-1.45212	-1.48114	1.28249551890067	-0.587668	-4.334586	-0.038153
Trial1	2	1	noBlindfold	clockwise	practice	Free	1	0.5	-0.25	8.826599	0.1125	-1.45216	-1.48281	1.29227570553836	-0.428136	-4.266877	0.118552
Trial1	2	1	noBlindfold	clockwise	practice	Free	1	0.5	-0.25	8.846603	0.099456	-1.45214	-1.48419	1.29755940771661	-0.288624	-4.288036	0.108167
Trial2	1	1	noBlindfold	clockwise	practice	Guided	1	-0.5	-0.5	0	-0.55195	-1.45272	-1.29986	0.801545270572773	-0.144987	-5.80302	0.276978
Trial2	1	1	noBlindfold	clockwise	practice	Guided	1	-0.5	-0.5	0.008453369	-0.55194	-1.45273	-1.29986	0.801544625494444	-0.166804	-5.726848	0.392961
Trial2	1	1	noBlindfold	clockwise	practice	Guided	1	-0.5	-0.5	0.02844238	-0.55194	-1.45273	-1.29986	0.801544625494444	-0.176792	-5.714153	0.372395
Trial2	1	1	noBlindfold	clockwise	practice	Guided	1	-0.5	-0.5	0.04844666	-0.55195	-1.45277	-1.29985	0.801535278046528	-0.226423	-5.676066	0.380022
Trial2	1	1	noBlindfold	clockwise	practice	Guided	1	-0.5	-0.5	0.06845093	-0.55196	-1.45281	-1.29985	0.801535927119895	-0.230259	-5.68453	0.3932
Trial2	1	1	noBlindfold	clockwise	practice	Guided	1	-0.5	-0.5	0.08843994	-0.55198	-1.45282	-1.29984	0.801527352097259	-0.288624	-5.671835	0.405987
Trial2	1	1	noBlindfold	clockwise	practice	Guided	1	-0.5	-0.5	0.1084442	-0.552	-1.45283	-1.29983	0.801518535822174	-0.330007	-5.621053	0.433313
Trial2	1	1	noBlindfold	clockwise	practice	Guided	1	-0.5	-0.5	0.1284485	-0.55202	-1.45282	-1.29983	0.801519835370131	-0.361439	-5.595662	0.449353
Trial2	1	1	noBlindfold	clockwise	practice	Guided	1	-0.5	-0.5	0.1484528	-0.55204	-1.45281	-1.29982	0.801511139094586	-0.348999	-5.574503	0.444051
Trial2	1	1	noBlindfold	clockwise	practice	Guided	1	-0.5	-0.5	0.1684418	-0.55205	-1.45281	-1.29982	0.801511789311941	-0.358294	-5.574503	0.431903
Trial2	1	1	noBlindfold	clockwise	practice	Guided	1	-0.5	-0.5	0.188446	-0.55207	-1.4528	-1.29981	0.801503097693352	-0.411451	-5.561808	0.457019
Trial2	1	1	noBlindfold	clockwise	practice	Guided	1	-0.5	-0.5	0.2084503	-0.55211	-1.45278	-1.2998	0.801495704568279	-0.484646	-5.460245	0.496251
Trial2	1	1	noBlindfold	clockwise	practice	Guided	1	-0.5	-0.5	0.2284393	-0.55214	-1.45276	-1.29979	0.801487780966668	-0.586639	-5.417927	0.547277
Trial2	1	1	noBlindfold	clockwise	practice	Guided	1	-0.5	-0.5	0.2484436	-0.55217	-1.45272	-1.29978	0.801479743453695	-0.680579	-5.345986	0.655249
Trial2	1	1	noBlindfold	clockwise	practice	Guided	1	-0.5	-0.5	0.2684479	-0.55221	-1.45269	-1.29976	0.801462478240413	-0.79849	-5.223264	0.719668
Trial2	1	1	noBlindfold	clockwise	practice	Guided	1	-0.5	-0.5	0.2884521	-0.55225	-1.45264	-1.29973	0.801434992723345	-0.917428	-5.113237	0.834413
Trial2	1	1	noBlindfold	clockwise	practice	Guided	1	-0.5	-0.5	0.3084412	-0.55236	-1.45254	-1.29971	0.801422304414041	-1.146707	-4.922806	0.953556
Trial2	1	1	noBlindfold	clockwise	practice	Guided	1	-0.5	-0.5	0.3284454	-0.55242	-1.45249	-1.29969	0.801406239940243	-1.224961	-4.927038	0.976503
Trial2	1	1	noBlindfold	clockwise	practice	Guided	1	-0.5	-0.5	0.3484497	-0.55249	-1.45247	-1.29967	0.801390839848158	-1.31293	-4.859329	0.99165
Trial2	1	1	noBlindfold	clockwise	practice	Guided	1	-0.5	-0.5	0.3684387	-0.55258	-1.45246	-1.29964	0.801366763943732	-1.372309	-4.910111	0.992875
Trial2	1	1	noBlindfold	clockwise	practice	Guided	1	-0.5	-0.5	0.388443	-0.55274	-1.45246	-1.29958	0.801317563203345	-1.466395	-4.935501	0.982093
Trial2	1	1	noBlindfold	clockwise	practice	Guided	1	-0.5	-0.5	0.4084473	-0.55343	-1.45245	-1.29956	0.801343288705431	-1.555459	-4.880488	0.932458
Trial2	1	1	noBlindfold	clockwise	practice	Guided	1	-0.5	-0.5	0.4284515	-0.55405	-1.45245	-1.29957	0.801394857567563	-1.638679	-4.935501	0.834242
Trial2	1	1	noBlindfold	clockwise	practice	Guided	1	-0.5	-0.5	0.4484406	-0.55496	-1.45247	-1.29961	0.801496590772917	-1.697846	-5.032833	0.724409
Trial2	1	1	noBlindfold	clockwise	practice	Guided	1	-0.5	-0.5	0.4684448	-0.55615	-1.45251	-1.29968	0.801648874750746	-1.810552	-5.117469	0.576616
Trial2	1	1	noBlindfold	clockwise	practice	Guided	1	-0.5	-0.5	0.4884491	-0.55769	-1.45256	-1.29978	0.801857970709824	-1.853845	-5.189409	0.456861
Trial2	1	1	noBlindfold	clockwise	practice	Guided	1	-0.5	-0.5	0.5084534	-0.56213	-1.45263	-1.2998	0.802209476603492	-1.973314	-5.257118	0.390862
Trial2	1	1	noBlindfold	clockwise	practice	Guided	1	-0.5	-0.5	0.5284424	-0.56504	-1.45263	-1.2998	0.802440098225675	-2.003335	-5.197873	0.384855
Trial2	1	1	noBlindfold	clockwise	practice	Guided	1	-0.5	-0.5	0.5484467	-0.56858	-1.4526	-1.29979	0.802724919404013	-2.043999	-5.138628	0.406728
Trial2	1	1	noBlindfold	clockwise	practice	Guided	1	-0.5	-0.5	0.5684509	-0.57348	-1.45257	-1.29978	0.803148416018348	-2.0144	-5.075151	0.456766
Trial2	1	1	noBlindfold	clockwise	practice	Guided	1	-0.5	-0.5	0.5884399	-0.57725	-1.45255	-1.29976	0.803482287173131	-2.073209	-5.083614	0.46252
Trial2	1	1	noBlindfold	clockwise	practice	Guided	1	-0.5	-0.5	0.6084442	-0.58324	-1.45254	-1.29972	0.804040340350894	-2.084256	-5.070919	0.533102
Trial2	1	1	noBlindfold	clockwise	practice	Guided	1	-0.5	-0.5	0.6284485	-0.59472	-1.45249	-1.29968	0.805270124412327	-2.166465	-4.905879	0.662128
Trial2	1	1	noBlindfold	clockwise	practice	Guided	1	-0.5	-0.5	0.6484528	-0.60177	-1.45245	-1.29966	0.806110032035436	-2.162278	-4.778925	0.70646
Trial2	1	1	noBlindfold	clockwise	practice	Guided	1	-0.5	-0.5	0.6684418	-0.60949	-1.4524	-1.29962	0.807081206337029	-2.171303	-4.711216	0.748522
Trial2	1	1	noBlindfold	clockwise	practice	Guided	1	-0.5	-0.5	0.688446	-0.61813	-1.45236	-1.29954	0.808219520373467	-2.129321	-4.62658	0.878773
Trial2	1	1	noBlindfold	clockwise	practice	Guided	1	-0.5	-0.5	0.7084503	-0.6365	-1.45227	-1.29953	0.811098340528333	-2.042068	-4.482699	0.932136
Trial2	1	1	noBlindfold	clockwise	practice	Guided	1	-0.5	-0.5	0.7284393	-0.64699	-1.45225	-1.29954	0.812939204364102	-1.972432	-4.529249	0.890804
Trial2	1	1	noBlindfold	clockwise	practice	Guided	1	-0.5	-0.5	0.7484436	-0.65768	-1.45226	-1.29957	0.81496951595776	-1.946958	-4.529249	0.832102
Trial2	1	1	noBlindfold	clockwise	practice	Guided	1	-0.5	-0.5	0.7684479	-0.66921	-1.45226	-1.29957	0.817278623468191	-2.008936	-4.53348	0.794288
Trial2	1	1	noBlindfold	clockwise	practice	Guided	1	-0.5	-0.5	0.7884521	-0.68125	-1.45227	-1.29958	0.819865786150363	-1.945834	-4.558871	0.821575
Trial2	1	1	noBlindfold	clockwise	practice	Guided	1	-0.5	-0.5	0.8084412	-0.70643	-1.45226	-1.29956	0.825778213510742	-2.010413	-4.453076	0.877522
Trial2	1	1	noBlindfold	clockwise	practice	Guided	1	-0.5	-0.5	0.8284454	-0.71915	-1.45223	-1.29954	0.829030044694794	-2.06066	-4.355745	0.958563
Trial2	1	1	noBlindfold	clockwise	practice	Guided	1	-0.5	-0.5	0.8484497	-0.7328	-1.45219	-1.29952	0.832723302621236	-2.097512	-4.304963	0.958062
Trial2	1	1	noBlindfold	clockwise	practice	Guided	1	-0.5	-0.5	0.8684387	-0.74746	-1.45217	-1.29948	0.836901938507901	-2.112032	-4.355745	1.049217
Trial2	1	1	noBlindfold	clockwise	practice	Guided	1	-0.5	-0.5	0.888443	-0.76226	-1.45217	-1.29941	0.841330281732047	-2.153689	-4.317659	1.122016
Trial2	1	1	noBlindfold	clockwise	practice	Guided	1	-0.5	-0.5	0.9084473	-0.79412	-1.45213	-1.29939	0.851781100727203	-2.281114	-4.194936	1.243921
Trial2	1	1	noBlindfold	clockwise	practice	Guided	1	-0.5	-0.5	0.9284515	-0.8113099	-1.45207	-1.29939	0.857868504461931	-2.235067	-4.008737	1.214958
Trial2	1	1	noBlindfold	clockwise	practice	Guided	1	-0.5	-0.5	0.9484406	-0.8281701	-1.45202	-1.29941	0.864148085685914	-2.230586	-3.983346	1.160372
Trial2	1	1	noBlindfold	clockwise	practice	Guided	1	-0.5	-0.5	0.9684448	-0.84678	-1.45199	-1.29942	0.871394689486678	-2.171794	-3.94526	1.13383
Trial2	1	1	noBlindfold	clockwise	practice	Guided	1	-0.5	-0.5	0.9884491	-0.86553	-1.45198	-1.29943	0.879033865316297	-2.138836	-3.974883	1.140293
Trial2	1	1	noBlindfold	clockwise	practice	Guided	1	-0.5	-0.5	1.008453	-0.90544	-1.45197	-1.29945	0.896382589769051	-2.077464	-3.881783	1.082556
Trial2	1	1	noBlindfold	clockwise	practice	Guided	1	-0.5	-0.5	1.028442	-0.92596	-1.45195	-1.29947	0.905866609030419	-2.102519	-3.886015	1.035
Trial2	1	1	noBlindfold	clockwise	practice	Guided	1	-0.5	-0.5	1.048447	-0.94705	-1.45194	-1.29948	0.915981484411292	-2.057219	-3.822538	1.069878
Trial2	1	1	noBlindfold	clockwise	practice	Guided	1	-0.5	-0.5	1.068451	-0.96931	-1.45192	-1.29949	0.927057786036988	-2.014701	-3.831002	1.019418
Trial2	1	1	noBlindfold	clockwise	practice	Guided	1	-0.5	-0.5	1.08844	-0.99211	-1.45191	-1.29946	0.938780300330113	-2.026177	-3.843697	0.970632
Trial2	1	1	noBlindfold	clockwise	practice	Guided	1	-0.5	-0.5	1.108444	-1.0381	-1.45181	-1.29948	0.963701205664587	-2.160495	-3.602484	1.056739
Trial2	1	1	noBlindfold	clockwise	practice	Guided	1	-0.5	-0.5	1.128448	-1.06209	-1.45179	-1.29953	0.977340002238302	-1.990335	-3.649034	0.889398
Trial2	1	1	noBlindfold	clockwise	practice	Guided	1	-0.5	-0.5	1.148453	-1.08667	-1.45183	-1.29958	0.991720761576455	-2.052859	-3.936797	0.85898
Trial2	1	1	noBlindfold	clockwise	practice	Guided	1	-0.5	-0.5	1.168442	-1.11252	-1.4519	-1.29962	1.00726001145999	-1.943844	-3.763293	0.721183
Trial2	1	1	noBlindfold	clockwise	practice	Guided	1	-0.5	-0.5	1.188446	-1.13796	-1.4519	-1.29961	1.0229219134652	-1.800999	-3.763293	0.748328
Trial2	1	1	noBlindfold	clockwise	practice	Guided	1	-0.5	-0.5	1.20845	-1.19033	-1.45185	-1.29959	1.05636153986872	-1.701985	-3.572862	0.886673
Trial2	1	1	noBlindfold	clockwise	practice	Guided	1	-0.5	-0.5	1.228439	-1.21643	-1.45183	-1.29963	1.073629308091	-1.717233	-3.814074	0.766709
Trial2	1	1	noBlindfold	clockwise	practice	Guided	1	-0.5	-0.5	1.248444	-1.24272	-1.45188	-1.2997	1.09139962200225	-1.64279	-3.877551	0.558797
Trial2	1	1	noBlindfold	clockwise	practice	Guided	1	-0.5	-0.5	1.268448	-1.26994	-1.45194	-1.29973	1.11012414373172	-1.728022	-3.94526	0.532909
Trial2	1	1	noBlindfold	clockwise	practice	Guided	1	-0.5	-0.5	1.288452	-1.29649	-1.45196	-1.2997	1.12867903834153	-1.647897	-3.818306	0.56762
Trial2	1	1	noBlindfold	clockwise	practice	Guided	1	-0.5	-0.5	1.308441	-1.30596	-1.45193	-1.29918	1.13501539898869	-6.758658	-3.763293	1.150398
Trial2	1	1	noBlindfold	clockwise	practice	Guided	1	-0.5	-0.5	1.328445	-1.30416	-1.45183	-1.29762	1.13263898149375	-8.036666	-2.612243	2.323459
Trial2	1	1	noBlindfold	clockwise	practice	Guided	1	-0.5	-0.5	1.34845	-1.30397	-1.4513	-1.29389	1.12988019294336	-7.86869	-0.504807	3.432985
Trial2	1	1	noBlindfold	clockwise	practice	Guided	1	-0.5	-0.5	1.368439	-1.30379	-1.45048	-1.28762	1.12535500337927	-6.149287	0.354243	3.792862
Trial2	1	1	noBlindfold	clockwise	practice	Guided	1	-0.5	-0.5	1.388443	-1.30309	-1.44977	-1.2694	1.11217348958302	-3.930925	-1.008411	3.31122
Trial2	1	1	noBlindfold	clockwise	practice	Guided	1	-0.5	-0.5	1.408447	-1.30149	-1.45125	-1.26019	1.10466066337697	-2.362623	-4.283824	0.972465
Trial2	1	1	noBlindfold	clockwise	practice	Guided	1	-0.5	-0.5	1.428452	-1.30116	-1.45205	-1.25246	1.09911481027799	-2.016706	-5.109025	0.382464
Trial2	1	1	noBlindfold	clockwise	practice	Guided	1	-0.5	-0.5	1.448441	-1.30101	-1.4525	-1.24616	1.09470162156944	-1.986808	-5.058244	0.092675
Trial2	1	1	noBlindfold	clockwise	practice	Guided	1	-0.5	-0.5	1.468445	-1.301	-1.45255	-1.24098	1.09117019845959	-2.138326	-4.753554	0.327649
Trial2	1	1	noBlindfold	clockwise	practice	Guided	1	-0.5	-0.5	1.488449	-1.30104	-1.45238	-1.23186	1.08502732113841	-2.166524	-4.097625	0.797129
Trial2	1	1	noBlindfold	clockwise	practice	Guided	1	-0.5	-0.5	1.508453	-1.30106	-1.45171	-1.22752	1.08211940008615	-2.234441	-2.921185	0.96472
Trial2	1	1	noBlindfold	clockwise	practice	Guided	1	-0.5	-0.5	1.528442	-1.30112	-1.45151	-1.22322	1.07927775756255	-2.557026	-3.230106	0.868221
Trial2	1	1	noBlindfold	clockwise	practice	Guided	1	-0.5	-0.5	1.548447	-1.30127	-1.45158	-1.21933	1.07678651896353	-2.886696	-3.585577	0.923555
Trial2	1	1	noBlindfold	clockwise	practice	Guided	1	-0.5	-0.5	1.568451	-1.30143	-1.45172	-1.2156	1.07441770445354	-3.259333	-3.509405	1.098434
Trial2	1	1	noBlindfold	clockwise	practice	Guided	1	-0.5	-0.5	1.58844	-1.30157	-1.45174	-1.20717	1.06892646569302	-3.375343	-3.31051	1.57852
Trial2	1	1	noBlindfold	clockwise	practice	Guided	1	-0.5	-0.5	1.608444	-1.30169	-1.45157	-1.20175	1.06543886283877	-3.215886	-2.976198	2.076426
Trial2	1	1	noBlindfold	clockwise	practice	Guided	1	-0.5	-0.5	1.628448	-1.30162	-1.4515	-1.19568	1.06139781809777	-2.962699	-2.976198	2.001029
Trial2	1	1	noBlindfold	clockwise	practice	Guided	1	-0.5	-0.5	1.648453	-1.30151	-1.4515	-1.18869	1.05674607953774	-2.758407	-3.187788	2.011866
Trial2	1	1	noBlindfold	clockwise	practice	Guided	1	-0.5	-0.5	1.668442	-1.3014	-1.45159	-1.18124	1.05182220525691	-2.657716	-3.437464	1.969675
Trial2	1	1	noBlindfold	clockwise	practice	Guided	1	-0.5	-0.5	1.688446	-1.30134	-1.45171	-1.16411	1.04076308029439	-2.585452	-3.530564	2.040222
Trial2	1	1	noBlindfold	clockwise	practice	Guided	1	-0.5	-0.5	1.70845	-1.30133	-1.45175	-1.15466	1.03475098954662	-2.784369	-3.420537	2.027777
Trial2	1	1	noBlindfold	clockwise	practice	Guided	1	-0.5	-0.5	1.728439	-1.30136	-1.45173	-1.14416	1.02816341822131	-2.745605	-3.395146	2.167745
Trial2	1	1	noBlindfold	clockwise	practice	Guided	1	-0.5	-0.5	1.748444	-1.30139	-1.45169	-1.13318	1.02134360755237	-2.835499	-3.221643	2.167769
Trial2	1	1	noBlindfold	clockwise	practice	Guided	1	-0.5	-0.5	1.768448	-1.30143	-1.45162	-1.12094	1.01383256524573	-2.927896	-3.14547	2.271627
Trial2	1	1	noBlindfold	clockwise	practice	Guided	1	-0.5	-0.5	1.788452	-1.30147	-1.45159	-1.09435	0.997800548768752	-2.955761	-3.141238	2.345694
Trial2	1	1	noBlindfold	clockwise	practice	Guided	1	-0.5	-0.5	1.808441	-1.30151	-1.45155	-1.07954	0.989082939636191	-3.044208	-3.204715	2.589041
Trial2	1	1	noBlindfold	clockwise	practice	Guided	1	-0.5	-0.5	1.828445	-1.30152	-1.45158	-1.0637	0.979893841199215	-3.120058	-3.128543	2.531269
Trial2	1	1	noBlindfold	clockwise	practice	Guided	1	-0.5	-0.5	1.84845	-1.30152	-1.45159	-1.0464	0.970044947798527	-3.047052	-3.204715	2.424632
Trial2	1	1	noBlindfold	clockwise	practice	Guided	1	-0.5	-0.5	1.868439	-1.30151	-1.45161	-1.02883	0.960249788664352	-2.980125	-3.382451	2.293324
Trial2	1	1	noBlindfold	clockwise	practice	Guided	1	-0.5	-0.5	1.888443	-1.30146	-1.45166	-0.9908	0.93979932971818	-2.850537	-3.40361	2.245058
Trial2	1	1	noBlindfold	clockwise	practice	Guided	1	-0.5	-0.5	1.908447	-1.30133	-1.45172	-0.97072	0.92935850153022	-2.531763	-3.399378	2.537495
Trial2	1	1	noBlindfold	clockwise	practice	Guided	1	-0.5	-0.5	1.928452	-1.30125	-1.45174	-0.94971	0.918825677896571	-2.367695	-3.462855	2.534228
Trial2	1	1	noBlindfold	clockwise	practice	Guided	1	-0.5	-0.5	1.948441	-1.30119	-1.45175	-0.92729	0.908009921857523	-2.3205	-3.361292	2.251454
Trial2	1	1	noBlindfold	clockwise	practice	Guided	1	-0.5	-0.5	1.968445	-1.30117	-1.45173	-0.90418	0.897348799521893	-2.186284	-3.627895	2.247225
Trial2	1	1	noBlindfold	clockwise	practice	Guided	1	-0.5	-0.5	1.988449	-1.30112	-1.45177	-0.85801	0.877476198425166	-2.132935	-3.627895	2.275326
Trial2	1	1	noBlindfold	clockwise	practice	Guided	1	-0.5	-0.5	2.008453	-1.30105	-1.45179	-0.83268	0.867385256663284	-2.066729	-3.373987	2.388271
Trial2	1	1	noBlindfold	clockwise	practice	Guided	1	-0.5	-0.5	2.028442	-1.30106	-1.45171	-0.80746	0.858037714444626	-2.072076	-3.445928	2.191203
Trial2	1	1	noBlindfold	clockwise	practice	Guided	1	-0.5	-0.5	2.048447	-1.30105	-1.45172	-0.7809	0.84887338314647	-1.941384	-3.695604	2.236897
Trial2	1	1	noBlindfold	clockwise	practice	Guided	1	-0.5	-0.5	2.068451	-1.301	-1.4518	-0.75457	0.840480152711096	-1.85652	-3.792936	2.200683
Trial2	1	1	noBlindfold	clockwise	practice	Guided	1	-0.5	-0.5	2.08844	-1.30094	-1.45187	-0.69981	0.825487122750456	-1.842721	-3.7083	2.24283
Trial2	1	1	noBlindfold	clockwise	practice	Guided	1	-0.5	-0.5	2.108444	-1.30093	-1.45182	-0.67247	0.819289096373909	-1.840271	-3.890267	1.952679
Trial2	1	1	noBlindfold	clockwise	practice	Guided	1	-0.5	-0.5	2.128448	-1.30088	-1.45189	-0.64401	0.813724514202512	-1.70465	-3.99183	2.022705
Trial2	1	1	noBlindfold	clockwise	practice	Guided	1	-0.5	-0.5	2.148453	-1.3008	-1.45195	-0.61617	0.809182335254857	-1.40876	-3.763313	1.897327
Trial2	1	1	noBlindfold	clockwise	practice	Guided	1	-0.5	-0.5	2.168442	-1.30075	-1.45192	-0.58826	0.80559929604762	-1.400837	-3.987598	1.709324
Trial2	1	1	noBlindfold	clockwise	practice	Guided	1	-0.5	-0.5	2.188446	-1.30073	-1.45198	-0.53156	0.801351702270214	-1.498967	-4.194957	1.646307
Trial2	1	1	noBlindfold	clockwise	practice	Guided	1	-0.5	-0.5	2.20845	-1.30064	-1.452	-0.50287	0.800645131006128	-1.192487	-3.894499	1.484509
Trial2	1	1	noBlindfold	clockwise	practice	Guided	1	-0.5	-0.5	2.228439	-1.30063	-1.45194	-0.47523	0.801013051258882	-1.400411	-4.169566	1.432505
Trial2	1	1	noBlindfold	clockwise	practice	Guided	1	-0.5	-0.5	2.248444	-1.30064	-1.452	-0.44777	0.802341798563533	-1.210751	-4.123016	1.490673
Trial2	1	1	noBlindfold	clockwise	practice	Guided	1	-0.5	-0.5	2.268448	-1.30059	-1.45202	-0.42033	0.804544414863112	-1.017308	-3.94528	1.727698
Trial2	1	1	noBlindfold	clockwise	practice	Guided	1	-0.5	-0.5	2.288452	-1.30055	-1.45194	-0.36605	0.811679048651045	-1.306186	-3.936817	1.499616
Trial2	1	1	noBlindfold	clockwise	practice	Guided	1	-0.5	-0.5	2.308441	-1.30055	-1.452	-0.33833	0.816711372236856	-1.197938	-3.87334	1.537819
Trial2	1	1	noBlindfold	clockwise	practice	Guided	1	-0.5	-0.5	2.328445	-1.30051	-1.45193	-0.31074	0.822578682065385	-0.830113	-3.66175	1.362517
Trial2	1	1	noBlindfold	clockwise	practice	Guided	1	-0.5	-0.5	2.34845	-1.30045	-1.45189	-0.28517	0.828777455751888	-0.817936	-4.025685	1.144854
Trial2	1	1	noBlindfold	clockwise	practice	Guided	1	-0.5	-0.5	2.368439	-1.30043	-1.45198	-0.25856	0.836051166347192	-0.714329	-4.148407	0.994573
Trial2	1	1	noBlindfold	clockwise	practice	Guided	1	-0.5	-0.5	2.388443	-1.30035	-1.45202	-0.20713	0.852251653347177	-0.40782	-3.742154	1.258207
Trial2	1	1	noBlindfold	clockwise	practice	Guided	1	-0.5	-0.5	2.408447	-1.30017	-1.45202	-0.18243	0.860884804120524	-0.203836	-4.233043	1.006327
Trial2	1	1	noBlindfold	clockwise	practice	Guided	1	-0.5	-0.5	2.428452	-1.30009	-1.45209	-0.1582	0.870040906808921	-0.14583	-4.106089	0.990113
Trial2	1	1	noBlindfold	clockwise	practice	Guided	1	-0.5	-0.5	2.448441	-1.30005	-1.45208	-0.13432	0.879660107044494	0.040936	-4.182261	1.214714
Trial2	1	1	noBlindfold	clockwise	practice	Guided	1	-0.5	-0.5	2.468445	-1.30001	-1.45206	-0.11018	0.88993009810226	-0.049147	-4.097625	1.15661
Trial2	1	1	noBlindfold	clockwise	practice	Guided	1	-0.5	-0.5	2.488449	-1.30002	-1.45205	-0.064181	0.9110270901943	-0.101116	-4.241506	1.106896
Trial2	1	1	noBlindfold	clockwise	practice	Guided	1	-0.5	-0.5	2.508453	-1.30005	-1.45204	-0.042136	0.921802299098107	-0.074171	-3.924121	1.123255
Trial2	1	1	noBlindfold	clockwise	practice	Guided	1	-0.5	-0.5	2.528442	-1.30005	-1.45198	-0.020338	0.932821349552815	-0.237563	-3.839485	1.124098
Trial2	1	1	noBlindfold	clockwise	practice	Guided	1	-0.5	-0.5	2.548447	-1.30008	-1.45192	0.0017465	0.944392642643785	-0.288861	-3.56865	0.86279
Trial2	1	1	noBlindfold	clockwise	practice	Guided	1	-0.5	-0.5	2.568451	-1.30012	-1.45184	0.022817	0.955787536613512	-0.329812	-3.632127	0.943708
Trial2	1	1	noBlindfold	clockwise	practice	Guided	1	-0.5	-0.5	2.58844	-1.30013	-1.45183	0.065048	0.979534214092099	-0.20622	-3.704068	0.997068
Trial2	1	1	noBlindfold	clockwise	practice	Guided	1	-0.5	-0.5	2.608444	-1.30012	-1.45186	0.085891	0.991695751650965	-0.223345	-3.776008	1.465021
Trial2	1	1	noBlindfold	clockwise	practice	Guided	1	-0.5	-0.5	2.628448	-1.30013	-1.45191	0.10662	1.00408956537945	-0.274091	-3.864876	1.229633
Trial2	1	1	noBlindfold	clockwise	practice	Guided	1	-0.5	-0.5	2.648453	-1.30014	-1.45195	0.12778	1.01702103806969	-0.251477	-3.881803	1.15137
Trial2	1	1	noBlindfold	clockwise	practice	Guided	1	-0.5	-0.5	2.668442	-1.30012	-1.45194	0.14817	1.02971673763909	-0.255561	-3.767545	1.193313
Trial2	1	1	noBlindfold	clockwise	practice	Guided	1	-0.5	-0.5	2.688446	-1.3001	-1.4519	0.18957	1.05625127623089	-0.181994	-3.750618	1.357756
Trial2	1	1	noBlindfold	clockwise	practice	Guided	1	-0.5	-0.5	2.70845	-1.3001	-1.45176	0.20986	1.0696079541773	-0.214633	-3.365524	1.144617
Trial2	1	1	noBlindfold	clockwise	practice	Guided	1	-0.5	-0.5	2.728439	-1.30011	-1.45171	0.22995	1.08305271943463	-0.125394	-3.471319	1.016458
Trial2	1	1	noBlindfold	clockwise	practice	Guided	1	-0.5	-0.5	2.748444	-1.30008	-1.45171	0.25051	1.09699279123056	-0.149084	-3.166629	1.100154
Trial2	1	1	noBlindfold	clockwise	practice	Guided	1	-0.5	-0.5	2.768448	-1.30005	-1.45165	0.27042	1.11068761955116	-0.067565	-3.230106	1.168761
Trial2	1	1	noBlindfold	clockwise	practice	Guided	1	-0.5	-0.5	2.788452	-1.29996	-1.45162	0.30612	1.13567840903403	0.126176	-3.297815	1.272505
Trial2	1	1	noBlindfold	clockwise	practice	Guided	1	-0.5	-0.5	2.808441	-1.29993	-1.45163	0.30574	1.13538764466464	0.110435	-4.15687	2.391966
Trial2	1	1	noBlindfold	clockwise	practice	Guided	1	-0.5	-0.5	2.828445	-1.29991	-1.45167	0.3034	1.13371400933701	-0.21986	-2.548786	4.06882
Trial2	1	1	noBlindfold	clockwise	practice	Guided	1	-0.5	-0.5	2.84845	-1.3001	-1.4513	0.30248	1.13319640061398	-1.188026	-1.92248	4.450149
Trial2	1	1	noBlindfold	clockwise	practice	Guided	1	-0.5	-0.5	2.868439	-1.30047	-1.45119	0.30237	1.13337974976011	-2.37987	-3.28512	4.800206
Trial2	1	1	noBlindfold	clockwise	practice	Guided	1	-0.5	-0.5	2.888443	-1.30069	-1.45125	0.30236	1.13352817819357	-2.345258	-1.355419	4.296041
Trial2	1	1	noBlindfold	clockwise	practice	Guided	1	-0.5	-0.5	2.908447	-1.30101	-1.45098	0.30236	1.1337541250668	-3.253306	-2.434528	4.779276
Trial2	1	1	noBlindfold	clockwise	practice	Guided	1	-0.5	-0.5	2.928452	-1.3011	-1.451	0.30235	1.13381071300284	-2.908317	-1.816685	4.612985
Trial2	1	1	noBlindfold	clockwise	practice	Guided	1	-0.5	-0.5	2.948441	-1.30111	-1.45099	0.30235	1.13381770394516	-2.397186	-1.981725	4.817533
Trial2	1	1	noBlindfold	clockwise	practice	Guided	1	-0.5	-0.5	2.968445	-1.30111	-1.45101	0.30229	1.13377525114005	-1.617329	-2.946576	4.335701
Trial2	1	1	noBlindfold	clockwise	practice	Guided	1	-0.5	-0.5	2.988449	-1.30103	-1.45112	0.30194	1.13347116362682	-0.880458	-3.031212	3.652284
Trial2	1	1	noBlindfold	clockwise	practice	Guided	1	-0.5	-0.5	3.008453	-1.30071	-1.45149	0.30179	1.133138847233	-0.462421	-3.7083	2.778516
Trial2	1	1	noBlindfold	clockwise	practice	Guided	1	-0.5	-0.5	3.028442	-1.3006	-1.45163	0.30172	1.13301164637078	-0.392287	-3.640591	2.617882
Trial2	1	1	noBlindfold	clockwise	practice	Guided	1	-0.5	-0.5	3.048447	-1.30055	-1.45168	0.30169	1.13295505318411	-0.398679	-3.746386	2.620702
Trial2	1	1	noBlindfold	clockwise	practice	Guided	1	-0.5	-0.5	3.068451	-1.30053	-1.45171	0.30166	1.13291966591253	-0.470504	-3.759081	2.66746
Trial2	1	1	noBlindfold	clockwise	practice	Guided	1	-0.5	-0.5	3.08844	-1.30051	-1.45172	0.30164	1.13289144855988	-0.51031	-3.687141	2.820552
Trial2	1	1	noBlindfold	clockwise	practice	Guided	1	-0.5	-0.5	3.108444	-1.30049	-1.45173	0.30163	1.13287021156955	-0.506059	-3.594041	3.044502
Trial2	1	1	noBlindfold	clockwise	practice	Guided	1	-0.5	-0.5	3.128448	-1.30048	-1.45174	0.30162	1.13285615555414	-0.276677	-3.509405	3.022565
Trial2	1	1	noBlindfold	clockwise	practice	Guided	1	-0.5	-0.5	3.148453	-1.30045	-1.45174	0.3016	1.13282069412585	0.108013	-3.49671	2.78724
Trial2	1	1	noBlindfold	clockwise	practice	Guided	1	-0.5	-0.5	3.168442	-1.30041	-1.45174	0.30151	1.13272878915646	0.586345	-3.488246	2.543587
Trial2	1	1	noBlindfold	clockwise	practice	Guided	1	-0.5	-0.5	3.188446	-1.30026	-1.45174	0.30115	1.13236802536558	1.137378	-3.492478	2.190782
Trial2	1	1	noBlindfold	clockwise	practice	Guided	1	-0.5	-0.5	3.20845	-1.299	-1.4518	0.30094	1.13132919342431	2.247069	-3.665982	1.678302
Trial2	1	1	noBlindfold	clockwise	practice	Guided	1	-0.5	-0.5	3.228439	-1.2971	-1.45184	0.30077	1.12986772918973	2.598202	-3.797167	1.457288
Trial2	1	1	noBlindfold	clockwise	practice	Guided	1	-0.5	-0.5	3.248444	-1.29368	-1.45188	0.30066	1.12737949009373	2.709946	-3.890267	1.321965
Trial2	1	1	noBlindfold	clockwise	practice	Guided	1	-0.5	-0.5	3.268448	-1.28904	-1.45195	0.30062	1.12408916069032	2.725351	-3.979135	1.228647
Trial2	1	1	noBlindfold	clockwise	practice	Guided	1	-0.5	-0.5	3.288452	-1.28306	-1.45198	0.30064	1.11991404493037	2.656897	-4.004526	1.242555
Trial2	1	1	noBlindfold	clockwise	practice	Guided	1	-0.5	-0.5	3.308441	-1.26717	-1.45201	0.30071	1.10891218235668	2.657567	-3.928353	1.405481
Trial2	1	1	noBlindfold	clockwise	practice	Guided	1	-0.5	-0.5	3.328445	-1.25751	-1.45198	0.30082	1.10233123940109	2.72369	-3.902962	1.666626
Trial2	1	1	noBlindfold	clockwise	practice	Guided	1	-0.5	-0.5	3.34845	-1.24627	-1.45196	0.30091	1.09470353292678	2.724018	-3.915658	1.845164
Trial2	1	1	noBlindfold	clockwise	practice	Guided	1	-0.5	-0.5	3.368439	-1.23413	-1.45196	0.30098	1.08651538486494	2.751691	-4.000294	1.962128
Trial2	1	1	noBlindfold	clockwise	practice	Guided	1	-0.5	-0.5	3.388443	-1.22078	-1.45198	0.30111	1.07763679464811	2.794789	-3.953744	2.153242
Trial2	1	1	noBlindfold	clockwise	practice	Guided	1	-0.5	-0.5	3.408447	-1.19054	-1.45197	0.30115	1.05767990990437	2.736613	-4.017221	2.298924
Trial2	1	1	noBlindfold	clockwise	practice	Guided	1	-0.5	-0.5	3.428452	-1.17324	-1.45199	0.3012	1.04650543705792	2.762254	-4.008757	2.404273
Trial2	1	1	noBlindfold	clockwise	practice	Guided	1	-0.5	-0.5	3.448441	-1.1548	-1.45199	0.30123	1.034762023674	2.763757	-3.957976	2.437075
Trial2	1	1	noBlindfold	clockwise	practice	Guided	1	-0.5	-0.5	3.468445	-1.13581	-1.45201	0.30128	1.02289002528416	2.852858	-4.190725	2.569744
Trial2	1	1	noBlindfold	clockwise	practice	Guided	1	-0.5	-0.5	3.488449	-1.11578	-1.45206	0.30149	1.01072807303897	2.799921	-4.072234	2.799432
Trial2	1	1	noBlindfold	clockwise	practice	Guided	1	-0.5	-0.5	3.508453	-1.07295	-1.45203	0.30154	0.985260402188356	2.527992	-4.118784	3.068998
Trial2	1	1	noBlindfold	clockwise	practice	Guided	1	-0.5	-0.5	3.528442	-1.05041	-1.45203	0.30157	0.972350587876352	2.462077	-4.042612	3.161777
Trial2	1	1	noBlindfold	clockwise	practice	Guided	1	-0.5	-0.5	3.548447	-1.02651	-1.45199	0.30159	0.959040823647937	2.453842	-3.856413	3.175395
Trial2	1	1	noBlindfold	clockwise	practice	Guided	1	-0.5	-0.5	3.568451	-1.00264	-1.45196	0.30159	0.946146658640096	2.45546	-4.004526	3.222769
Trial2	1	1	noBlindfold	clockwise	practice	Guided	1	-0.5	-0.5	3.58844	-0.97666	-1.452	0.30152	0.932544402428102	2.513503	-4.114552	3.125869
Trial2	1	1	noBlindfold	clockwise	practice	Guided	1	-0.5	-0.5	3.608444	-0.92514	-1.45205	0.3015	0.907274091719559	2.316248	-4.275361	2.973755
Trial2	1	1	noBlindfold	clockwise	practice	Guided	1	-0.5	-0.5	3.628448	-0.89984	-1.45211	0.30153	0.895724494485466	2.426319	-4.334606	3.063658
Trial2	1	1	noBlindfold	clockwise	practice	Guided	1	-0.5	-0.5	3.648453	-0.8716	-1.45217	0.30162	0.883561641479573	2.714527	-4.474255	3.244241
Trial2	1	1	noBlindfold	clockwise	practice	Guided	1	-0.5	-0.5	3.668442	-0.84513	-1.45223	0.30165	0.872787166414211	2.780939	-4.503878	3.347674
Trial2	1	1	noBlindfold	clockwise	practice	Guided	1	-0.5	-0.5	3.688446	-0.81713	-1.45224	0.30155	0.862005696946894	2.702833	-4.389619	3.194678
Trial2	1	1	noBlindfold	clockwise	practice	Guided	1	-0.5	-0.5	3.70845	-0.7584	-1.4522	0.30151	0.842133499568724	2.365951	-4.444633	2.97957
Trial2	1	1	noBlindfold	clockwise	practice	Guided	1	-0.5	-0.5	3.728439	-0.72885	-1.45224	0.30158	0.833608325965451	2.470554	-4.512342	3.207439
Trial2	1	1	noBlindfold	clockwise	practice	Guided	1	-0.5	-0.5	3.748444	-0.69892	-1.45227	0.30166	0.82597088624181	2.628617	-4.529269	3.365827
Trial2	1	1	noBlindfold	clockwise	practice	Guided	1	-0.5	-0.5	3.768448	-0.66755	-1.45229	0.30165	0.818972340481587	2.700077	-4.584282	3.272147
Trial2	1	1	noBlindfold	clockwise	practice	Guided	1	-0.5	-0.5	3.788452	-0.63658	-1.45227	0.30148	0.813033994714346	2.556558	-4.34307	3.147071
Trial2	1	1	noBlindfold	clockwise	practice	Guided	1	-0.5	-0.5	3.808441	-0.57234	-1.45209	0.30134	0.804598562724895	2.198334	-4.017221	2.687617
Trial2	1	1	noBlindfold	clockwise	practice	Guided	1	-0.5	-0.5	3.828445	-0.54127	-1.45201	0.30115	0.802212300584636	2.042492	-3.763313	2.27071
Trial2	1	1	noBlindfold	clockwise	practice	Guided	1	-0.5	-0.5	3.84845	-0.50801	-1.4519	0.30097	0.801010068705777	1.949709	-3.737922	1.894342
Trial2	1	1	noBlindfold	clockwise	practice	Guided	1	-0.5	-0.5	3.868439	-0.47553	-1.45186	0.30081	0.801183781583319	1.910091	-3.737922	1.605232
Trial2	1	1	noBlindfold	clockwise	practice	Guided	1	-0.5	-0.5	3.888443	-0.44184	-1.45185	0.30059	0.802699787043602	2.037449	-3.763313	1.382409
Trial2	1	1	noBlindfold	clockwise	practice	Guided	1	-0.5	-0.5	3.908447	-0.37412	-1.4519	0.30054	0.810376497110913	2.526031	-3.860644	1.070611
Trial2	1	1	noBlindfold	clockwise	practice	Guided	1	-0.5	-0.5	3.928452	-0.33974	-1.45193	0.30059	0.8164726794306	2.529221	-3.911426	1.19193
Trial2	1	1	noBlindfold	clockwise	practice	Guided	1	-0.5	-0.5	3.948441	-0.30354	-1.45194	0.30074	0.824488379742286	2.48562	-3.822558	1.526176
Trial2	1	1	noBlindfold	clockwise	practice	Guided	1	-0.5	-0.5	3.968445	-0.26667	-1.45189	0.30091	0.834206030931489	2.376619	-3.606736	1.894871
Trial2	1	1	noBlindfold	clockwise	practice	Guided	1	-0.5	-0.5	3.988449	-0.22924	-1.45181	0.30126	0.845770983341721	2.192555	-3.509405	2.213019
Trial2	1	1	noBlindfold	clockwise	practice	Guided	1	-0.5	-0.5	4.008453	-0.15701	-1.45168	0.30141	0.871722501174072	1.487692	-3.213179	2.835757
Trial2	1	1	noBlindfold	clockwise	practice	Guided	1	-0.5	-0.5	4.028442	-0.1206	-1.45162	0.30152	0.886779935665644	1.383743	-3.149702	3.041465
Trial2	1	1	noBlindfold	clockwise	practice	Guided	1	-0.5	-0.5	4.048447	-0.084541	-1.45158	0.30158	0.902849209844051	1.42049	-3.255497	3.185008
Trial2	1	1	noBlindfold	clockwise	practice	Guided	1	-0.5	-0.5	4.068451	-0.047764	-1.4516	0.30157	0.92034333931369	1.459144	-3.251265	3.147308
Trial2	1	1	noBlindfold	clockwise	practice	Guided	1	-0.5	-0.5	4.08844	-0.012353	-1.45165	0.30144	0.938139473504854	1.702765	-3.500941	2.936954
Trial2	1	1	noBlindfold	clockwise	practice	Guided	1	-0.5	-0.5	4.108444	0.059302	-1.45175	0.30138	0.977255671568788	1.897481	-3.458623	2.750114
Trial2	1	1	noBlindfold	clockwise	practice	Guided	1	-0.5	-0.5	4.128448	0.094647	-1.45174	0.30135	0.997881190552702	1.852991	-3.437464	2.659639
Trial2	1	1	noBlindfold	clockwise	practice	Guided	1	-0.5	-0.5	4.148453	0.1311	-1.45172	0.30136	1.02003189953419	1.780135	-3.40361	2.716097
Trial2	1	1	noBlindfold	clockwise	practice	Guided	1	-0.5	-0.5	4.168442	0.16541	-1.4517	0.30143	1.0416623771969	1.791324	-3.462855	2.867914
Trial2	1	1	noBlindfold	clockwise	practice	Guided	1	-0.5	-0.5	4.188446	0.20187	-1.45172	0.30152	1.06538996773905	1.83205	-3.429001	3.012555
Trial2	1	1	noBlindfold	clockwise	practice	Guided	1	-0.5	-0.5	4.20845	0.27254	-1.45168	0.30153	1.11322432731102	1.725289	-3.344365	3.065494
Trial2	1	1	noBlindfold	clockwise	practice	Guided	1	-0.5	-0.5	4.228439	0.30614	-1.45166	0.30152	1.13679197873997	1.685104	-3.297815	3.091248
Trial2	1	1	noBlindfold	clockwise	practice	Guided	1	-0.5	-0.5	4.248444	0.31047	-1.45167	0.3015	1.13985254956574	8.386137	-3.82679	3.044526
Trial2	1	1	noBlindfold	clockwise	practice	Guided	1	-0.5	-0.5	4.268448	0.30712	-1.45172	0.30131	1.13733917873969	11.73419	-5.832663	2.243332
Trial2	1	1	noBlindfold	clockwise	practice	Guided	1	-0.5	-0.5	4.288452	0.30585	-1.45202	0.30078	1.13606462266669	7.299054	-4.529269	1.746537
Trial2	1	1	noBlindfold	clockwise	practice	Guided	1	-0.5	-0.5	4.308441	0.30231	-1.45204	0.30043	1.13330911599033	-0.073179	-4.194957	0.395001
Trial2	1	1	noBlindfold	clockwise	practice	Guided	1	-0.5	-0.5	4.328445	0.30056	-1.45193	0.30045	1.13208502670389	-1.18894	-2.798463	0.805414
Trial2	1	1	noBlindfold	clockwise	practice	Guided	1	-0.5	-0.5	4.34845	0.29881	-1.45144	0.30072	1.13103932414456	0.352681	-1.600863	1.640862
Trial2	1	1	noBlindfold	clockwise	practice	Guided	1	-0.5	-0.5	4.368439	0.29806	-1.45095	0.30096	1.13067974778205	2.433347	-2.053666	2.199383
Trial2	1	1	noBlindfold	clockwise	practice	Guided	1	-0.5	-0.5	4.388443	0.29932	-1.45104	0.30102	1.13161188978809	3.699246	-3.031212	2.146064
Trial2	1	1	noBlindfold	clockwise	practice	Guided	1	-0.5	-0.5	4.408447	0.30167	-1.45148	0.30102	1.13327306831272	3.573695	-3.251265	2.163874
Trial2	1	1	noBlindfold	clockwise	practice	Guided	1	-0.5	-0.5	4.428452	0.30168	-1.45148	0.30103	1.13328720857068	3.275266	-2.620727	2.198757
Trial2	1	1	noBlindfold	clockwise	practice	Guided	1	-0.5	-0.5	4.448441	0.30167	-1.45147	0.30104	1.13328720293251	2.865324	-2.612263	2.337974
Trial2	1	1	noBlindfold	clockwise	practice	Guided	1	-0.5	-0.5	4.468445	0.30164	-1.45146	0.30105	1.1332730518939	2.164944	-2.916953	2.440586
Trial2	1	1	noBlindfold	clockwise	practice	Guided	1	-0.5	-0.5	4.488449	0.30155	-1.45146	0.30112	1.13325887562341	1.720405	-2.925417	2.494158
Trial2	1	1	noBlindfold	clockwise	practice	Guided	1	-0.5	-0.5	4.508453	0.30125	-1.4515	0.30114	1.13306083161029	1.471772	-3.302047	2.780902
Trial2	1	1	noBlindfold	clockwise	practice	Guided	1	-0.5	-0.5	4.528442	0.30121	-1.45153	0.30115	1.13303965094469	1.87348	-3.437464	2.747004
Trial2	1	1	noBlindfold	clockwise	practice	Guided	1	-0.5	-0.5	4.548447	0.30119	-1.45156	0.30114	1.13301840869008	2.235524	-3.720995	2.232224
Trial2	1	1	noBlindfold	clockwise	practice	Guided	1	-0.5	-0.5	4.568451	0.30119	-1.45162	0.3011	1.13299010831758	2.329153	-3.881803	1.622157
Trial2	1	1	noBlindfold	clockwise	practice	Guided	1	-0.5	-0.5	4.58844	0.30119	-1.4517	0.30086	1.13282042627772	2.17787	-4.13148	1.000247
Trial2	1	1	noBlindfold	clockwise	practice	Guided	1	-0.5	-0.5	4.608444	0.3011	-1.45199	0.3007	1.13264367367351	1.532234	-4.385388	0.228566
Trial2	1	1	noBlindfold	clockwise	practice	Guided	1	-0.5	-0.5	4.628448	0.30102	-1.45208	0.30052	1.13245984899694	1.328403	-4.482719	-0.163627
Trial2	1	1	noBlindfold	clockwise	practice	Guided	1	-0.5	-0.5	4.648453	0.30094	-1.45215	0.30038	1.13230429903407	1.353393	-4.630832	-0.475853
Trial2	1	1	noBlindfold	clockwise	practice	Guided	1	-0.5	-0.5	4.668442	0.3009	-1.45222	0.30021	1.13215585157891	1.398875	-4.681614	-0.866177
Trial2	1	1	noBlindfold	clockwise	practice	Guided	1	-0.5	-0.5	4.688446	0.30086	-1.45227	0.29915	1.13137855141585	1.389231	-4.774713	-1.393553
Trial2	1	1	noBlindfold	clockwise	practice	Guided	1	-0.5	-0.5	4.70845	0.30074	-1.45246	0.29738	1.13004398954436	1.164773	-5.159807	-2.520002
Trial2	1	1	noBlindfold	clockwise	practice	Guided	1	-0.5	-0.5	4.728439	0.30064	-1.45257	0.2944	1.1278722264288	0.991003	-5.35447	-2.741837
Trial2	1	1	noBlindfold	clockwise	practice	Guided	1	-0.5	-0.5	4.748444	0.30054	-1.45266	0.29024	1.12487489674748	0.872756	-5.42641	-2.933855
Trial2	1	1	noBlindfold	clockwise	practice	Guided	1	-0.5	-0.5	4.768448	0.30046	-1.4527	0.28482	1.12101676992448	0.832798	-5.35447	-2.982612
Trial2	1	1	noBlindfold	clockwise	practice	Guided	1	-0.5	-0.5	4.788452	0.30043	-1.45267	0.27027	1.11085734550818	0.838871	-5.206357	-2.859435
Trial2	1	1	noBlindfold	clockwise	practice	Guided	1	-0.5	-0.5	4.808441	0.30041	-1.45265	0.26158	1.10483494414861	0.791305	-5.434874	-2.688294
Trial2	1	1	noBlindfold	clockwise	practice	Guided	1	-0.5	-0.5	4.828445	0.3004	-1.45268	0.25158	1.09795839561431	0.723217	-5.375629	-2.687907
Trial2	1	1	noBlindfold	clockwise	practice	Guided	1	-0.5	-0.5	4.84845	0.30038	-1.4527	0.24105	1.0907626774916	0.810234	-5.697246	-3.060338
Trial2	1	1	noBlindfold	clockwise	practice	Guided	1	-0.5	-0.5	4.868439	0.30039	-1.45279	0.22849	1.08227622772645	0.809167	-5.819968	-2.801963
Trial2	1	1	noBlindfold	clockwise	practice	Guided	1	-0.5	-0.5	4.888443	0.30041	-1.45286	0.20301	1.06530710224048	0.901894	-5.561828	-2.636184
Trial2	1	1	noBlindfold	clockwise	practice	Guided	1	-0.5	-0.5	4.908447	0.30047	-1.45286	0.18883	1.05604875117923	0.967779	-5.616841	-2.36598
Trial2	1	1	noBlindfold	clockwise	practice	Guided	1	-0.5	-0.5	4.928452	0.30048	-1.45282	0.17436	1.04667551916346	0.983781	-5.650696	-2.517816
Trial2	1	1	noBlindfold	clockwise	practice	Guided	1	-0.5	-0.5	4.948441	0.30049	-1.45284	0.15866	1.03663745621443	1.007021	-5.904604	-2.728604
Trial2	1	1	noBlindfold	clockwise	practice	Guided	1	-0.5	-0.5	4.968445	0.30051	-1.45293	0.14281	1.0266552203829	1.110559	-5.934226	-2.524227
Trial2	1	1	noBlindfold	clockwise	practice	Guided	1	-0.5	-0.5	4.988449	0.30055	-1.45292	0.10981	1.00635407067669	1.192873	-5.616841	-2.401497
Trial2	1	1	noBlindfold	clockwise	practice	Guided	1	-0.5	-0.5	5.008453	0.30066	-1.45292	0.092602	0.996109225055467	1.472474	-6.027326	-1.997657
Trial2	1	1	noBlindfold	clockwise	practice	Guided	1	-0.5	-0.5	5.028442	0.30071	-1.45296	0.075781	0.986235395494904	1.360856	-5.646464	-2.066508
Trial2	1	1	noBlindfold	clockwise	practice	Guided	1	-0.5	-0.5	5.048447	0.30071	-1.4529	0.058028	0.975977324759625	1.420398	-5.929995	-2.403257
Trial2	1	1	noBlindfold	clockwise	practice	Guided	1	-0.5	-0.5	5.068451	0.3007	-1.45297	0.04094	0.966300465456583	1.480933	-6.24738	-2.434278
Trial2	1	1	noBlindfold	clockwise	practice	Guided	1	-0.5	-0.5	5.08844	0.30071	-1.45303	0.0037546	0.945994286080542	1.432792	-5.841127	-2.411491
Trial2	1	1	noBlindfold	clockwise	practice	Guided	1	-0.5	-0.5	5.108444	0.30072	-1.45293	-0.014373	0.9364753663155	1.498112	-5.925763	-1.955254
Trial2	1	1	noBlindfold	clockwise	practice	Guided	1	-0.5	-0.5	5.128448	0.30075	-1.45292	-0.032673	0.927143523795241	1.580461	-5.709941	-2.167429
Trial2	1	1	noBlindfold	clockwise	practice	Guided	1	-0.5	-0.5	5.148453	0.30077	-1.45288	-0.051301	0.917912500616048	1.615393	-6.048485	-2.38828
Trial2	1	1	noBlindfold	clockwise	practice	Guided	1	-0.5	-0.5	5.168442	0.30078	-1.45301	-0.070758	0.908568819755207	1.735037	-6.141585	-2.342302
Trial2	1	1	noBlindfold	clockwise	practice	Guided	1	-0.5	-0.5	5.188446	0.30082	-1.45303	-0.10918	0.891096480063525	1.783757	-5.815736	-2.357154
Trial2	1	1	noBlindfold	clockwise	practice	Guided	1	-0.5	-0.5	5.20845	0.30093	-1.45294	-0.12917	0.882611886846722	1.945879	-5.798809	-2.15262
Trial2	1	1	noBlindfold	clockwise	practice	Guided	1	-0.5	-0.5	5.228439	0.30098	-1.45289	-0.14903	0.874499230430877	2.032775	-5.764954	-2.532081
Trial2	1	1	noBlindfold	clockwise	practice	Guided	1	-0.5	-0.5	5.248444	0.30101	-1.45294	-0.1699	0.866361935060206	2.115847	-6.188134	-2.507154
Trial2	1	1	noBlindfold	clockwise	practice	Guided	1	-0.5	-0.5	5.268448	0.30103	-1.45303	-0.19048	0.858750086533952	2.049155	-5.870749	-2.451413
Trial2	1	1	noBlindfold	clockwise	practice	Guided	1	-0.5	-0.5	5.288452	0.30102	-1.45294	-0.23298	0.84435342609263	1.994026	-5.714173	-2.284948
Trial2	1	1	noBlindfold	clockwise	practice	Guided	1	-0.5	-0.5	5.308441	0.301	-1.45285	-0.25451	0.837774630246784	2.121049	-5.595682	-2.563314
Trial2	1	1	noBlindfold	clockwise	practice	Guided	1	-0.5	-0.5	5.328445	0.30099	-1.45287	-0.27708	0.831431495197386	1.958772	-6.073876	-2.456647
Trial2	1	1	noBlindfold	clockwise	practice	Guided	1	-0.5	-0.5	5.34845	0.30099	-1.45298	-0.29862	0.825917014455552	1.956133	-5.748027	-2.499857
Trial2	1	1	noBlindfold	clockwise	practice	Guided	1	-0.5	-0.5	5.368439	0.30098	-1.45291	-0.32153	0.820622025993636	1.930077	-5.587219	-2.052331
Trial2	1	1	noBlindfold	clockwise	practice	Guided	1	-0.5	-0.5	5.388443	0.30096	-1.4528	-0.36726	0.811884741655557	1.85304	-5.384092	-2.043598
Trial2	1	1	noBlindfold	clockwise	practice	Guided	1	-0.5	-0.5	5.408447	0.30092	-1.45275	-0.3902	0.808411316384137	1.891224	-5.667623	-2.419469
Trial2	1	1	noBlindfold	clockwise	practice	Guided	1	-0.5	-0.5	5.428452	0.30091	-1.45281	-0.41323	0.805596582856961	1.804576	-5.312152	-2.207789
Trial2	1	1	noBlindfold	clockwise	practice	Guided	1	-0.5	-0.5	5.448441	0.3009	-1.45274	-0.43688	0.803383448284996	1.77795	-5.35447	-1.739094
Trial2	1	1	noBlindfold	clockwise	practice	Guided	1	-0.5	-0.5	5.468445	0.3009	-1.45265	-0.46012	0.801892289916941	1.789667	-5.032853	-2.268386
Trial2	1	1	noBlindfold	clockwise	practice	Guided	1	-0.5	-0.5	5.488449	0.30092	-1.45259	-0.50833	0.80096329675721	1.898009	-5.638	-2.238208
Trial2	1	1	noBlindfold	clockwise	practice	Guided	1	-0.5	-0.5	5.508453	0.30094	-1.45271	-0.53227	0.801589825652311	1.901158	-5.219052	-2.04802
Trial2	1	1	noBlindfold	clockwise	practice	Guided	1	-0.5	-0.5	5.528442	0.30093	-1.45261	-0.55632	0.802907714511304	1.738264	-4.969376	-2.078769
Trial2	1	1	noBlindfold	clockwise	practice	Guided	1	-0.5	-0.5	5.548447	0.3009	-1.45252	-0.58131	0.805016857918492	1.913711	-5.265602	-2.06078
Trial2	1	1	noBlindfold	clockwise	practice	Guided	1	-0.5	-0.5	5.568451	0.3009	-1.45259	-0.6049	0.807740577258449	1.921196	-5.350238	-2.170243
Trial2	1	1	noBlindfold	clockwise	practice	Guided	1	-0.5	-0.5	5.58844	0.30092	-1.45261	-0.65469	0.815721643789152	1.860541	-5.037085	-1.746089
Trial2	1	1	noBlindfold	clockwise	practice	Guided	1	-0.5	-0.5	5.608444	0.30093	-1.45245	-0.67828	0.820531907519742	1.864874	-5.223284	-2.089527
Trial2	1	1	noBlindfold	clockwise	practice	Guided	1	-0.5	-0.5	5.628448	0.30094	-1.45255	-0.7034701	0.826380636594704	1.978823	-5.47296	-2.135623
Trial2	1	1	noBlindfold	clockwise	practice	Guided	1	-0.5	-0.5	5.648453	0.30097	-1.45268	-0.7286299	0.832961356920455	2.022413	-5.413715	-1.981438
Trial2	1	1	noBlindfold	clockwise	practice	Guided	1	-0.5	-0.5	5.668442	0.30099	-1.45271	-0.753	0.839996437597122	1.854538	-5.223284	-1.929985
Trial2	1	1	noBlindfold	clockwise	practice	Guided	1	-0.5	-0.5	5.688446	0.30098	-1.45265	-0.80216	0.856078038251222	1.896631	-5.274066	-2.216442
Trial2	1	1	noBlindfold	clockwise	practice	Guided	1	-0.5	-0.5	5.70845	0.30098	-1.45274	-0.82733	0.865282547832695	1.923248	-5.379861	-1.845659
Trial2	1	1	noBlindfold	clockwise	practice	Guided	1	-0.5	-0.5	5.728439	0.30098	-1.4527	-0.8515	0.874712088198	1.848162	-5.00323	-1.622168
Trial2	1	1	noBlindfold	clockwise	practice	Guided	1	-0.5	-0.5	5.748444	0.30093	-1.45255	-0.87629	0.884919765352454	1.65791	-4.846654	-1.82991
Trial2	1	1	noBlindfold	clockwise	practice	Guided	1	-0.5	-0.5	5.768448	0.30087	-1.45252	-0.90014	0.895268013658411	1.624862	-5.295225	-1.759613
Trial2	1	1	noBlindfold	clockwise	practice	Guided	1	-0.5	-0.5	5.788452	0.30085	-1.45263	-0.94677	0.91704098752454	1.702515	-5.265602	-1.603975
Trial2	1	1	noBlindfold	clockwise	practice	Guided	1	-0.5	-0.5	5.808441	0.30082	-1.45251	-0.9705001	0.928807278248739	1.513997	-4.736627	-1.672613
Trial2	1	1	noBlindfold	clockwise	practice	Guided	1	-0.5	-0.5	5.828445	0.3008	-1.45242	-0.99344	0.940618784755923	1.587852	-5.092098	-1.613864
Trial2	1	1	noBlindfold	clockwise	practice	Guided	1	-0.5	-0.5	5.84845	0.30081	-1.45245	-1.01687	0.953127111332489	1.669419	-4.880508	-1.644446
Trial2	1	1	noBlindfold	clockwise	practice	Guided	1	-0.5	-0.5	5.868439	0.30085	-1.45243	-1.0393	0.965507732224568	1.738659	-4.757786	-1.387538
Trial2	1	1	noBlindfold	clockwise	practice	Guided	1	-0.5	-0.5	5.888443	0.30088	-1.45242	-1.08462	0.99155904585232	1.817633	-4.770481	-1.752877
Trial2	1	1	noBlindfold	clockwise	practice	Guided	1	-0.5	-0.5	5.908447	0.30096	-1.45252	-1.10632	1.00457000725551	1.979984	-5.134416	-1.996335
Trial2	1	1	noBlindfold	clockwise	practice	Guided	1	-0.5	-0.5	5.928452	0.30099	-1.45255	-1.12929	1.0186220542513	2.047756	-4.914363	-1.803101
Trial2	1	1	noBlindfold	clockwise	practice	Guided	1	-0.5	-0.5	5.948441	0.301	-1.45245	-1.15219	1.03293405184567	1.795857	-4.279593	-1.535417
Trial2	1	1	noBlindfold	clockwise	practice	Guided	1	-0.5	-0.5	5.968445	0.30096	-1.45226	-1.17454	1.04715863076259	1.76998	-4.389619	-1.857716
Trial2	1	1	noBlindfold	clockwise	practice	Guided	1	-0.5	-0.5	5.988449	0.3009	-1.45222	-1.21951	1.07663151126448	1.733433	-4.893204	-1.901848
Trial2	1	1	noBlindfold	clockwise	practice	Guided	1	-0.5	-0.5	6.008453	0.30082	-1.45227	-1.24304	1.0924381226147	1.464956	-4.254202	-1.367109
Trial2	1	1	noBlindfold	clockwise	practice	Guided	1	-0.5	-0.5	6.028442	0.30074	-1.45212	-1.26437	1.10699864323522	1.479564	-3.860644	-1.375425
Trial2	1	1	noBlindfold	clockwise	practice	Guided	1	-0.5	-0.5	6.048447	0.3007	-1.45197	-1.2862	1.12215463167137	1.398548	-3.856413	-1.195177
Trial2	1	1	noBlindfold	clockwise	practice	Guided	1	-0.5	-0.5	6.068451	0.30068	-1.45192	-1.30575	1.13592322069408	1.327599	-3.987598	-1.214192
Trial2	1	1	noBlindfold	clockwise	practice	Guided	1	-0.5	-0.5	6.08844	0.30067	-1.45193	-1.30381	1.13454085971403	1.36486	-3.517869	-1.524386
Trial2	1	1	noBlindfold	clockwise	practice	Guided	1	-0.5	-0.5	6.108444	0.30076	-1.4521	-1.30264	1.13377576552672	1.551681	-6.23045	-3.650129
Trial2	1	1	noBlindfold	clockwise	practice	Guided	1	-0.5	-0.5	6.128448	0.30081	-1.45279	-1.30251	1.13371910458636	2.454288	-5.896137	-3.800289
Trial2	1	1	noBlindfold	clockwise	practice	Guided	1	-0.5	-0.5	6.148453	0.30084	-1.45283	-1.30238	1.13364824677238	1.956861	-4.364226	-3.342178
Trial2	1	1	noBlindfold	clockwise	practice	Guided	1	-0.5	-0.5	6.168442	0.30087	-1.45263	-1.30214	1.13349959619265	1.956357	-4.347299	-2.918627
Trial2	1	1	noBlindfold	clockwise	practice	Guided	1	-0.5	-0.5	6.188446	0.30089	-1.45255	-1.30188	1.13332975237533	2.185329	-4.855115	-2.612151
Trial2	1	1	noBlindfold	clockwise	practice	Guided	1	-0.5	-0.5	6.20845	0.30092	-1.45238	-1.30171	1.13323067091946	1.837562	-3.919887	-2.093381
Trial2	1	1	noBlindfold	clockwise	practice	Guided	1	-0.5	-0.5	6.228439	0.30091	-1.45225	-1.30165	1.13318111039523	1.370713	-4.123013	-2.070325
Trial2	1	1	noBlindfold	clockwise	practice	Guided	1	-0.5	-0.5	6.248444	0.30089	-1.45221	-1.3016	1.13313164149262	1.242402	-3.877569	-2.22338
Trial2	1	1	noBlindfold	clockwise	practice	Guided	1	-0.5	-0.5	6.268448	0.30087	-1.45215	-1.30156	1.13308917235194	1.112027	-3.670211	-2.253643
Trial2	1	1	noBlindfold	clockwise	practice	Guided	1	-0.5	-0.5	6.288452	0.30084	-1.45208	-1.30151	1.13303273177094	1.160285	-3.801396	-2.307735
Trial2	1	1	noBlindfold	clockwise	practice	Guided	1	-0.5	-0.5	6.308441	0.30082	-1.45207	-1.3015	1.13301149274434	1.589013	-4.199186	-2.535667
Trial2	1	1	noBlindfold	clockwise	practice	Guided	1	-0.5	-0.5	6.328445	0.30082	-1.45208	-1.30148	1.13299724115389	1.782777	-4.44463	-2.612366
Trial2	1	1	noBlindfold	clockwise	practice	Guided	1	-0.5	-0.5	6.34845	0.30083	-1.45209	-1.30148	1.13300431892965	1.806714	-4.580048	-2.679143
Trial2	1	1	noBlindfold	clockwise	practice	Guided	1	-0.5	-0.5	6.368439	0.30083	-1.4521	-1.30148	1.13300431892965	1.78604	-4.49118	-2.79947
Trial2	1	1	noBlindfold	clockwise	practice	Guided	1	-0.5	-0.5	6.388443	0.30083	-1.4521	-1.30147	1.13299723540973	1.465397	-4.211881	-2.811877
Trial2	1	1	noBlindfold	clockwise	practice	Guided	1	-0.5	-0.5	6.408447	0.30081	-1.45209	-1.30145	1.13296901812215	0.820999	-3.860642	-2.671965
Trial2	1	1	noBlindfold	clockwise	practice	Guided	1	-0.5	-0.5	6.428452	0.30077	-1.45207	-1.30144	1.13293364452113	0.585661	-3.826787	-2.547502
Trial2	1	1	noBlindfold	clockwise	practice	Guided	1	-0.5	-0.5	6.448441	0.30073	-1.45204	-1.30143	1.13289829238236	0.325357	-3.682906	-2.503199
Trial2	1	1	noBlindfold	clockwise	practice	Guided	1	-0.5	-0.5	6.468445	0.30069	-1.452	-1.30141	1.13285594109854	0.117079	-3.55172	-2.486391
Trial2	1	1	noBlindfold	clockwise	practice	Guided	1	-0.5	-0.5	6.488449	0.30062	-1.45195	-1.30136	1.13277104270557	-0.08777	-3.437462	-2.461121
Trial2	1	1	noBlindfold	clockwise	practice	Guided	1	-0.5	-0.5	6.508453	0.3004	-1.45182	-1.30133	1.13259439106126	-0.637933	-3.399375	-2.458253
Trial2	1	1	noBlindfold	clockwise	practice	Guided	1	-0.5	-0.5	6.528442	0.30025	-1.45178	-1.30131	1.13247422429639	-0.984381	-3.365521	-2.480985
Trial2	1	1	noBlindfold	clockwise	practice	Guided	1	-0.5	-0.5	6.548447	0.30008	-1.45173	-1.30128	1.13233284933822	-1.28992	-3.34013	-2.468136
Trial2	1	1	noBlindfold	clockwise	practice	Guided	1	-0.5	-0.5	6.568451	0.29974	-1.45169	-1.30125	1.13207138726445	-1.642596	-3.285117	-2.444432
Trial2	1	1	noBlindfold	clockwise	practice	Guided	1	-0.5	-0.5	6.58844	0.29883	-1.45164	-1.30123	1.13141460252549	-1.990786	-3.242799	-2.432973
Trial2	1	1	noBlindfold	clockwise	practice	Guided	1	-0.5	-0.5	6.608444	0.2946	-1.45163	-1.30125	1.12844614745089	-2.324557	-3.327435	-2.524504
Trial2	1	1	noBlindfold	clockwise	practice	Guided	1	-0.5	-0.5	6.628448	0.29069	-1.45166	-1.30128	1.12571770744469	-2.348128	-3.373985	-2.58391
Trial2	1	1	noBlindfold	clockwise	practice	Guided	1	-0.5	-0.5	6.648453	0.28594	-1.45168	-1.30132	1.12241504550725	-2.40237	-3.412071	-2.656057
Trial2	1	1	noBlindfold	clockwise	practice	Guided	1	-0.5	-0.5	6.668442	0.27996	-1.45169	-1.30133	1.11824305235937	-2.44256	-3.412071	-2.663736
Trial2	1	1	noBlindfold	clockwise	practice	Guided	1	-0.5	-0.5	6.688446	0.27311	-1.45171	-1.30136	1.113497616978	-2.441058	-3.530561	-2.661077
Trial2	1	1	noBlindfold	clockwise	practice	Guided	1	-0.5	-0.5	6.70845	0.25629	-1.45177	-1.3014	1.10191499537383	-2.481308	-3.55172	-2.791447
Trial2	1	1	noBlindfold	clockwise	practice	Guided	1	-0.5	-0.5	6.728439	0.24668	-1.45177	-1.30143	1.09536343554253	-2.479496	-3.492475	-2.834322
Trial2	1	1	noBlindfold	clockwise	practice	Guided	1	-0.5	-0.5	6.748444	0.23544	-1.45175	-1.30143	1.08773251256926	-2.495832	-3.437462	-2.864436
Trial2	1	1	noBlindfold	clockwise	practice	Guided	1	-0.5	-0.5	6.768448	0.22276	-1.45172	-1.30145	1.07921458987193	-2.508932	-3.450157	-2.87712
Trial2	1	1	noBlindfold	clockwise	practice	Guided	1	-0.5	-0.5	6.788452	0.21057	-1.45171	-1.30154	1.07115644735263	-2.46921	-3.428998	-2.968657
Trial2	1	1	noBlindfold	clockwise	practice	Guided	1	-0.5	-0.5	6.808441	0.18119	-1.45173	-1.30158	1.05192700586158	-2.718889	-3.509402	-3.137228
Trial2	1	1	noBlindfold	clockwise	practice	Guided	1	-0.5	-0.5	6.828445	0.1646	-1.45174	-1.30161	1.04128369840391	-2.732492	-3.513634	-3.23263
Trial2	1	1	noBlindfold	clockwise	practice	Guided	1	-0.5	-0.5	6.84845	0.14738	-1.45176	-1.30164	1.03040166964402	-2.667497	-3.610965	-3.296238
Trial2	1	1	noBlindfold	clockwise	practice	Guided	1	-0.5	-0.5	6.868439	0.1291	-1.4518	-1.30167	1.01903960269943	-2.760136	-3.670211	-3.328665
Trial2	1	1	noBlindfold	clockwise	practice	Guided	1	-0.5	-0.5	6.888443	0.1098	-1.45184	-1.30173	1.00728689845579	-2.789423	-3.76331	-3.401707
Trial2	1	1	noBlindfold	clockwise	practice	Guided	1	-0.5	-0.5	6.908447	0.067491	-1.45193	-1.30175	0.982267281135155	-2.813489	-3.941046	-3.495343
Trial2	1	1	noBlindfold	clockwise	practice	Guided	1	-0.5	-0.5	6.928452	0.044476	-1.45198	-1.30178	0.969177619544088	-2.820249	-4.038377	-3.549482
Trial2	1	1	noBlindfold	clockwise	practice	Guided	1	-0.5	-0.5	6.948441	0.02047	-1.45201	-1.30182	0.955931167961211	-2.802557	-4.029914	-3.662564
Trial2	1	1	noBlindfold	clockwise	practice	Guided	1	-0.5	-0.5	6.968445	-0.0037343	-1.45201	-1.30184	0.942988306826301	-2.739013	-4.025682	-3.712236
Trial2	1	1	noBlindfold	clockwise	practice	Guided	1	-0.5	-0.5	6.988449	-0.028001	-1.45201	-1.30182	0.930429165955049	-2.7177	-3.962205	-3.707622
Trial2	1	1	noBlindfold	clockwise	practice	Guided	1	-0.5	-0.5	7.008453	-0.081096	-1.45193	-1.30179	0.904625758484334	-2.54483	-3.822555	-3.571275
Trial2	1	1	noBlindfold	clockwise	practice	Guided	1	-0.5	-0.5	7.028442	-0.10827	-1.45193	-1.30179	0.892367408620932	-2.444671	-3.911423	-3.593215
Trial2	1	1	noBlindfold	clockwise	practice	Guided	1	-0.5	-0.5	7.048447	-0.13769	-1.45196	-1.3018	0.879858966832029	-2.409344	-4.025682	-3.61812
Trial2	1	1	noBlindfold	clockwise	practice	Guided	1	-0.5	-0.5	7.068451	-0.16504	-1.452	-1.3018	0.868954228340839	-2.38104	-4.076463	-3.62275
Trial2	1	1	noBlindfold	clockwise	practice	Guided	1	-0.5	-0.5	7.08844	-0.19362	-1.45203	-1.30177	0.858314613905622	-2.277001	-4.029914	-3.621055
Trial2	1	1	noBlindfold	clockwise	practice	Guided	1	-0.5	-0.5	7.108444	-0.25351	-1.45202	-1.30175	0.838785011032554	-2.19325	-4.004523	-3.508993
Trial2	1	1	noBlindfold	clockwise	practice	Guided	1	-0.5	-0.5	7.128448	-0.2821	-1.45201	-1.30174	0.830823284821217	-2.193804	-4.02145	-3.488195
Trial2	1	1	noBlindfold	clockwise	practice	Guided	1	-0.5	-0.5	7.148453	-0.31272	-1.45201	-1.30176	0.82334247358072	-2.188522	-4.118781	-3.505249
Trial2	1	1	noBlindfold	clockwise	practice	Guided	1	-0.5	-0.5	7.168442	-0.34355	-1.45205	-1.30182	0.816940621895287	-2.169536	-4.169563	-3.667153
Trial2	1	1	noBlindfold	clockwise	practice	Guided	1	-0.5	-0.5	7.188446	-0.37359	-1.4521	-1.30189	0.811792514816835	-2.067347	-4.275358	-3.758748
Trial2	1	1	noBlindfold	clockwise	practice	Guided	1	-0.5	-0.5	7.20845	-0.43366	-1.45209	-1.30185	0.804589557433728	-1.738809	-4.000291	-3.695382
Trial2	1	1	noBlindfold	clockwise	practice	Guided	1	-0.5	-0.5	7.228439	-0.46441	-1.45202	-1.30178	0.802569493959517	-1.743432	-3.915655	-3.53204
Trial2	1	1	noBlindfold	clockwise	practice	Guided	1	-0.5	-0.5	7.248444	-0.49499	-1.45197	-1.30169	0.801705755829925	-1.687913	-3.898728	-3.372776
Trial2	1	1	noBlindfold	clockwise	practice	Guided	1	-0.5	-0.5	7.268448	-0.52451	-1.45195	-1.30161	0.801984614703036	-1.674252	-3.847946	-3.21483
Trial2	1	1	noBlindfold	clockwise	practice	Free	1	-0.5	-0.5	0	-0.57345	-1.4521	-1.30022	0.80358382677739	-2.587122	-4.271126	-0.319883
Trial2	1	1	noBlindfold	clockwise	practice	Free	1	-0.5	-0.5	0.007766724	-0.57348	-1.45206	-1.30022	0.803586573147936	-2.998752	-4.258431	-0.364696
Trial2	1	1	noBlindfold	clockwise	practice	Free	1	-0.5	-0.5	0.027771	-0.57352	-1.45205	-1.30022	0.803590231254451	-3.251055	-4.190722	-0.450314
Trial2	1	1	noBlindfold	clockwise	practice	Free	1	-0.5	-0.5	0.04777527	-0.57449	-1.45205	-1.30077	0.80422722261244	-3.261886	-4.13994	-0.47866
Trial2	1	1	noBlindfold	clockwise	practice	Free	1	-0.5	-0.5	0.06776428	-0.57752	-1.45206	-1.30151	0.8052501386128	-2.832572	-4.11455	-0.519071
Trial2	1	1	noBlindfold	clockwise	practice	Free	1	-0.5	-0.5	0.08776855	-0.58203	-1.45207	-1.30403	0.80820360525341	-2.329474	-4.258431	-0.591143
Trial2	1	1	noBlindfold	clockwise	practice	Free	1	-0.5	-0.5	0.1077728	-0.5939	-1.45222	-1.30579	0.811242660479774	-2.019035	-4.520802	-0.671894
Trial2	1	1	noBlindfold	clockwise	practice	Free	1	-0.5	-0.5	0.1277618	-0.60091	-1.45226	-1.30804	0.814316589682841	-2.283616	-4.499643	-0.779537
Trial2	1	1	noBlindfold	clockwise	practice	Free	1	-0.5	-0.5	0.1477661	-0.60913	-1.45226	-1.31064	0.817952648620518	-2.615285	-4.440398	-0.87224
Trial2	1	1	noBlindfold	clockwise	practice	Free	1	-0.5	-0.5	0.1677704	-0.61835	-1.45221	-1.31366	0.822222203852345	-2.761224	-4.241504	-0.673609
Trial2	1	1	noBlindfold	clockwise	practice	Free	1	-0.5	-0.5	0.1877747	-0.62928	-1.45211	-1.31995	0.83007920320241	-2.770326	-3.987596	-0.468936
Trial2	1	1	noBlindfold	clockwise	practice	Free	1	-0.5	-0.5	0.2077637	-0.65488	-1.45195	-1.32309	0.837535135296012	-2.134136	-4.008755	-0.31271
Trial2	1	1	noBlindfold	clockwise	practice	Free	1	-0.5	-0.5	0.2277679	-0.6684	-1.452	-1.32626	0.843246165495128	-1.627123	-4.254199	-0.309071
Trial2	1	1	noBlindfold	clockwise	practice	Free	1	-0.5	-0.5	0.2477722	-0.68311	-1.45211	-1.32626	0.846306570190911	-1.313168	-4.508107	-0.420251
Trial2	1	1	noBlindfold	clockwise	practice	Free	1	-0.5	-0.5	0.2677612	-0.69738	-1.45224	-1.33278	0.85585127282788	-1.186106	-4.60967	-0.370546
Trial2	1	1	noBlindfold	clockwise	practice	Free	1	-0.5	-0.5	0.2877655	-0.71145	-1.45229	-1.33904	0.865273993981748	-1.143134	-4.470021	-0.280236
Trial2	1	1	noBlindfold	clockwise	practice	Free	1	-0.5	-0.5	0.3077698	-0.73927	-1.45223	-1.34178	0.875124904840519	-0.975606	-4.486948	-0.032461
Trial2	1	1	noBlindfold	clockwise	practice	Free	1	-0.5	-0.5	0.327774	-0.7525	-1.45224	-1.3442	0.881152491322549	-0.798952	-4.53773	0.155081
Trial2	1	1	noBlindfold	clockwise	practice	Free	1	-0.5	-0.5	0.3477631	-0.7656	-1.45227	-1.34604	0.886750833803618	-0.662673	-4.571584	0.316468
Trial2	1	1	noBlindfold	clockwise	practice	Free	1	-0.5	-0.5	0.3677673	-0.77764	-1.45229	-1.34726	0.891590413852428	-0.464916	-4.660452	0.530354
Trial2	1	1	noBlindfold	clockwise	practice	Free	1	-0.5	-0.5	0.3877716	-0.78916	-1.45232	-1.34711	0.895102743433507	-0.191246	-4.660452	0.769599
Trial2	1	1	noBlindfold	clockwise	practice	Free	1	-0.5	-0.5	0.4077606	-0.80799	-1.45238	-1.3456	0.899942880137379	0.386103	-4.939751	1.200164
Trial2	1	1	noBlindfold	clockwise	practice	Free	1	-0.5	-0.5	0.4277649	-0.81511	-1.45248	-1.34294	0.899912379566538	0.715795	-5.341772	1.671226
Trial2	1	1	noBlindfold	clockwise	practice	Free	1	-0.5	-0.5	0.4477692	-0.8205	-1.45263	-1.33972	0.898804737892872	0.812802	-5.422176	1.496868
Trial2	1	1	noBlindfold	clockwise	practice	Free	1	-0.5	-0.5	0.4677734	-0.82384	-1.45273	-1.33623	0.896745783611106	0.895297	-5.637998	1.317033
Trial2	1	1	noBlindfold	clockwise	practice	Free	1	-0.5	-0.5	0.4877625	-0.82558	-1.45286	-1.32865	0.89031632338066	1.044907	-6.035787	1.585431
Trial2	1	1	noBlindfold	clockwise	practice	Free	1	-0.5	-0.5	0.5077667	-0.82529	-1.45295	-1.32392	0.885809113342255	0.946977	-5.375626	2.486652
Trial2	1	1	noBlindfold	clockwise	practice	Free	1	-0.5	-0.5	0.527771	-0.82412	-1.45277	-1.31777	0.879659902821166	0.881819	-5.324844	2.631243
Trial2	1	1	noBlindfold	clockwise	practice	Free	1	-0.5	-0.5	0.5477753	-0.82241	-1.45268	-1.31081	0.872560030771422	0.689025	-5.447567	2.481652
Trial2	1	1	noBlindfold	clockwise	practice	Free	1	-0.5	-0.5	0.5677643	-0.8205	-1.45271	-1.30294	0.864541919319342	0.335177	-5.515275	2.483037
Trial2	1	1	noBlindfold	clockwise	practice	Free	1	-0.5	-0.5	0.5877686	-0.81863	-1.45272	-1.28357	0.845876410901586	0.029928	-5.202122	2.725844
Trial2	1	1	noBlindfold	clockwise	practice	Free	1	-0.5	-0.5	0.6077728	-0.81582	-1.45238	-1.27226	0.834342692161145	-0.443092	-4.613902	2.608416
Trial2	1	1	noBlindfold	clockwise	practice	Free	1	-0.5	-0.5	0.6277618	-0.81513	-1.4523	-1.25941	0.82219846569372	-0.304366	-4.711233	2.699039
Trial2	1	1	noBlindfold	clockwise	practice	Free	1	-0.5	-0.5	0.6477661	-0.81475	-1.45232	-1.24591	0.80959825550396	-0.067977	-4.664684	2.451605
Trial2	1	1	noBlindfold	clockwise	practice	Free	1	-0.5	-0.5	0.6677704	-0.81446	-1.45235	-1.23105	0.795813547524167	0.211249	-4.766247	2.543787
Trial2	1	1	noBlindfold	clockwise	practice	Free	1	-0.5	-0.5	0.6877747	-0.81406	-1.45235	-1.20052	0.767699153952065	0.346154	-4.825492	2.121587
Trial2	1	1	noBlindfold	clockwise	practice	Free	1	-0.5	-0.5	0.7077637	-0.81221	-1.45253	-1.18424	0.752103328403367	0.769543	-5.379858	2.012423
Trial2	1	1	noBlindfold	clockwise	practice	Free	1	-0.5	-0.5	0.7277679	-0.81045	-1.45265	-1.16799	0.736606959211927	0.752334	-5.307917	2.130711
Trial2	1	1	noBlindfold	clockwise	practice	Free	1	-0.5	-0.5	0.7477722	-0.80825	-1.45266	-1.15007	0.71945049251571	0.642781	-5.206354	2.401497
Trial2	1	1	noBlindfold	clockwise	practice	Free	1	-0.5	-0.5	0.7677612	-0.80562	-1.45263	-1.13351	0.703376503230735	0.443349	-5.299454	2.449542
Trial2	1	1	noBlindfold	clockwise	practice	Free	1	-0.5	-0.5	0.7877655	-0.80301	-1.45264	-1.096	0.668603768951087	0.134877	-5.286758	2.284089
Trial2	1	1	noBlindfold	clockwise	practice	Free	1	-0.5	-0.5	0.8077698	-0.79781	-1.45271	-1.07611	0.648531838197566	0.084278	-5.485653	2.328554
Trial2	1	1	noBlindfold	clockwise	practice	Free	1	-0.5	-0.5	0.827774	-0.79548	-1.45276	-1.05624	0.6298502472717	0.05347	-5.591448	2.318764
Trial2	1	1	noBlindfold	clockwise	practice	Free	1	-0.5	-0.5	0.8477631	-0.79331	-1.4528	-1.03578	0.610811706861707	0.063516	-5.587216	2.445389
Trial2	1	1	noBlindfold	clockwise	practice	Free	1	-0.5	-0.5	0.8677673	-0.79124	-1.45279	-1.01492	0.591577012233681	-0.083383	-5.367162	2.159552
Trial2	1	1	noBlindfold	clockwise	practice	Free	1	-0.5	-0.5	0.8877716	-0.78944	-1.45275	-0.97227	0.553908353406345	0.056435	-5.739561	1.999077
Trial2	1	1	noBlindfold	clockwise	practice	Free	1	-0.5	-0.5	0.9077606	-0.7860399	-1.45292	-0.95128	0.534296255418716	0.188104	-5.845356	1.877818
Trial2	1	1	noBlindfold	clockwise	practice	Free	1	-0.5	-0.5	0.9277649	-0.78437	-1.45293	-0.92943	0.515049931106449	0.081197	-5.62107	2.09855
Trial2	1	1	noBlindfold	clockwise	practice	Free	1	-0.5	-0.5	0.9477692	-0.78272	-1.45282	-0.90811	0.496471924479821	-0.1359	-5.447567	1.756838
Trial2	1	1	noBlindfold	clockwise	practice	Free	1	-0.5	-0.5	0.9677734	-0.78128	-1.45277	-0.88617	0.477750674595547	0.0011339	-5.798806	1.873418
Trial2	1	1	noBlindfold	clockwise	practice	Free	1	-0.5	-0.5	0.9877625	-0.7798899	-1.45287	-0.84384	0.443355756550002	0.131605	-6.027323	1.743688
Trial2	1	1	noBlindfold	clockwise	practice	Free	1	-0.5	-0.5	1.007767	-0.77737	-1.45299	-0.8226	0.425446707859943	0.017154	-5.764952	2.04207
Trial2	1	1	noBlindfold	clockwise	practice	Free	1	-0.5	-0.5	1.027771	-0.77621	-1.45291	-0.80012	0.407877369766397	0.065809	-5.629534	1.71714
Trial2	1	1	noBlindfold	clockwise	practice	Free	1	-0.5	-0.5	1.047775	-0.775	-1.45289	-0.77975	0.392281841942232	0.268478	-5.985005	1.549247
Trial2	1	1	noBlindfold	clockwise	practice	Free	1	-0.5	-0.5	1.067764	-0.7737399	-1.45299	-0.75832	0.376381178038952	0.392934	-6.078105	1.705402
Trial2	1	1	noBlindfold	clockwise	practice	Free	1	-0.5	-0.5	1.087769	-0.7720799	-1.45304	-0.7162	0.347519688223011	0.583815	-6.040019	2.071184
Trial2	1	1	noBlindfold	clockwise	practice	Free	1	-0.5	-0.5	1.107773	-0.76762	-1.45299	-0.6948299	0.331027420033693	0.730263	-6.30239	2.199276
Trial2	1	1	noBlindfold	clockwise	practice	Free	1	-0.5	-0.5	1.127762	-0.76474	-1.45311	-0.67278	0.31613322279069	0.875363	-6.649398	2.009551
Trial2	1	1	noBlindfold	clockwise	practice	Free	1	-0.5	-0.5	1.147766	-0.76123	-1.45332	-0.65065	0.301556828096898	0.765881	-6.98371	2.221263
Trial2	1	1	noBlindfold	clockwise	practice	Free	1	-0.5	-0.5	1.16777	-0.75742	-1.45347	-0.62956	0.288185444005525	0.580917	-6.86522	2.434106
Trial2	1	1	noBlindfold	clockwise	practice	Free	1	-0.5	-0.5	1.187775	-0.75337	-1.45344	-0.58477	0.26717465664145	0.418617	-6.518212	2.286113
Trial2	1	1	noBlindfold	clockwise	practice	Free	1	-0.5	-0.5	1.207764	-0.7405699	-1.4534	-0.56272	0.248611542224783	0.698437	-7.279936	2.173711
Trial2	1	1	noBlindfold	clockwise	practice	Free	1	-0.5	-0.5	1.227768	-0.7405699	-1.45354	-0.53985	0.243848154925245	0.691336	-7.233386	2.344992
Trial2	1	1	noBlindfold	clockwise	practice	Free	1	-0.5	-0.5	1.247772	-0.73587	-1.4536	-0.5166	0.2364534183932	0.540814	-6.992174	2.713701
Trial2	1	1	noBlindfold	clockwise	practice	Free	1	-0.5	-0.5	1.267761	-0.73111	-1.45354	-0.49459	0.231173289180524	0.544115	-7.026028	2.148833
Trial2	1	1	noBlindfold	clockwise	practice	Free	1	-0.5	-0.5	1.287766	-0.72656	-1.45355	-0.44914	0.232198558165424	0.646077	-7.364572	1.96299
Trial2	1	1	noBlindfold	clockwise	practice	Free	1	-0.5	-0.5	1.30777	-0.71661	-1.45371	-0.42695	0.228596149865832	0.599334	-7.157214	2.211187
Trial2	1	1	noBlindfold	clockwise	practice	Free	1	-0.5	-0.5	1.327774	-0.71153	-1.45358	-0.40413	0.232241229397531	0.374248	-6.611312	1.916847
Trial2	1	1	noBlindfold	clockwise	practice	Free	1	-0.5	-0.5	1.347763	-0.70644	-1.45343	-0.38207	0.237749769236336	0.697514	-7.14875	2.077236
Trial2	1	1	noBlindfold	clockwise	practice	Free	1	-0.5	-0.5	1.367767	-0.70109	-1.45352	-0.36033	0.244836492181755	0.646378	-7.423817	1.853161
Trial2	1	1	noBlindfold	clockwise	practice	Free	1	-0.5	-0.5	1.387772	-0.69577	-1.45366	-0.31559	0.268947842597864	0.641805	-7.398426	2.211446
Trial2	1	1	noBlindfold	clockwise	practice	Free	1	-0.5	-0.5	1.407761	-0.68494	-1.4536	-0.29455	0.276428106790394	0.422088	-7.186836	2.075562
Trial2	1	1	noBlindfold	clockwise	practice	Free	1	-0.5	-0.5	1.427765	-0.67995	-1.45359	-0.27251	0.290058107578747	0.538756	-7.292631	1.916621
Trial2	1	1	noBlindfold	clockwise	practice	Free	1	-0.5	-0.5	1.447769	-0.67459	-1.45364	-0.25143	0.30375764624534	0.603063	-7.24185	1.812016
Trial2	1	1	noBlindfold	clockwise	practice	Free	1	-0.5	-0.5	1.467773	-0.66933	-1.45367	-0.2298	0.318874082859316	0.56016	-7.157214	2.097662
Trial2	1	1	noBlindfold	clockwise	practice	Free	1	-0.5	-0.5	1.487762	-0.66405	-1.45359	-0.18853	0.352031190431128	0.448099	-7.03026	1.854382
Trial2	1	1	noBlindfold	clockwise	practice	Free	1	-0.5	-0.5	1.507767	-0.65325	-1.45373	-0.16888	0.364864372060169	0.815617	-7.990878	1.484147
Trial2	1	1	noBlindfold	clockwise	practice	Free	1	-0.5	-0.5	1.527771	-0.64777	-1.45391	-0.14951	0.380367229958888	0.743716	-7.885083	1.41545
Trial2	1	1	noBlindfold	clockwise	practice	Free	1	-0.5	-0.5	1.547775	-0.6422	-1.45394	-0.13153	0.394956931386845	0.622926	-7.601553	1.326246
Trial2	1	1	noBlindfold	clockwise	practice	Free	1	-0.5	-0.5	1.567764	-0.63644	-1.45386	-0.11456	0.408876346555471	0.644947	-7.677725	0.971178
Trial2	1	1	noBlindfold	clockwise	practice	Free	1	-0.5	-0.5	1.587769	-0.63081	-1.45386	-0.084313	0.435783122880107	0.969988	-8.067051	0.70423
Trial2	1	1	noBlindfold	clockwise	practice	Free	1	-0.5	-0.5	1.607773	-0.61898	-1.4541	-0.071059	0.445136626933044	1.128161	-8.194005	0.766157
Trial2	1	1	noBlindfold	clockwise	practice	Free	1	-0.5	-0.5	1.627762	-0.61275	-1.45411	-0.059328	0.454867422235739	1.304813	-8.312495	0.842832
Trial2	1	1	noBlindfold	clockwise	practice	Free	1	-0.5	-0.5	1.647766	-0.6065	-1.45413	-0.048627	0.463766998025544	1.429981	-8.223627	0.865529
Trial2	1	1	noBlindfold	clockwise	practice	Free	1	-0.5	-0.5	1.66777	-0.59999	-1.45413	-0.038589	0.472120866331249	1.505632	-8.384436	0.952947
Trial2	1	1	noBlindfold	clockwise	practice	Free	1	-0.5	-0.5	1.687775	-0.59301	-1.45418	-0.022071	0.486895256201201	1.73607	-8.34635	0.71085
Trial2	1	1	noBlindfold	clockwise	practice	Free	1	-0.5	-0.5	1.707764	-0.57856	-1.45422	-0.015142	0.491181181092121	2.190869	-8.320959	0.641585
Trial2	1	1	noBlindfold	clockwise	practice	Free	1	-0.5	-0.5	1.727768	-0.57069	-1.45417	-0.0086249	0.496433844038866	2.362927	-8.198237	0.538897
Trial2	1	1	noBlindfold	clockwise	practice	Free	1	-0.5	-0.5	1.747772	-0.56169	-1.45415	-0.0033566	0.500460107639089	2.657443	-8.507158	0.472534
Trial2	1	1	noBlindfold	clockwise	practice	Free	1	-0.5	-0.5	1.767761	-0.55278	-1.45422	0.0017101	0.504478691368146	2.908419	-8.697589	0.58123
Trial2	1	1	noBlindfold	clockwise	practice	Free	1	-0.5	-0.5	1.787766	-0.54255	-1.4543	0.01077	0.512539265088772	2.981177	-8.579099	0.69852
Trial2	1	1	noBlindfold	clockwise	practice	Free	1	-0.5	-0.5	1.80777	-0.52043	-1.45433	0.015168	0.515572935542174	3.083211	-8.761066	0.692349
Trial2	1	1	noBlindfold	clockwise	practice	Free	1	-0.5	-0.5	1.827774	-0.5083	-1.45435	0.019286	0.519352326567607	2.957743	-8.55794	0.585841
Trial2	1	1	noBlindfold	clockwise	practice	Free	1	-0.5	-0.5	1.847763	-0.49517	-1.45432	0.023315	0.523337288506333	2.934814	-8.646807	0.691607
Trial2	1	1	noBlindfold	clockwise	practice	Free	1	-0.5	-0.5	1.867767	-0.48186	-1.4543	0.027229	0.52754097233189	2.87322	-8.574867	0.528879
Trial2	1	1	noBlindfold	clockwise	practice	Free	1	-0.5	-0.5	1.887772	-0.46804	-1.4543	0.034679	0.53563333970395	2.980063	-8.76953	0.561183
Trial2	1	1	noBlindfold	clockwise	practice	Free	1	-0.5	-0.5	1.907761	-0.4383	-1.45439	0.037982	0.541508561980281	3.151154	-8.655271	0.27966
Trial2	1	1	noBlindfold	clockwise	practice	Free	1	-0.5	-0.5	1.927765	-0.42278	-1.45437	0.041099	0.546581247835104	3.048366	-8.693357	0.222719
Trial2	1	1	noBlindfold	clockwise	practice	Free	1	-0.5	-0.5	1.947769	-0.4062	-1.45435	0.04385	0.551879756004276	3.047225	-8.727212	0.15889
Trial2	1	1	noBlindfold	clockwise	practice	Free	1	-0.5	-0.5	1.967773	-0.38961	-1.45434	0.046447	0.5574856724796	2.958549	-8.773761	0.11385
Trial2	1	1	noBlindfold	clockwise	practice	Free	1	-0.5	-0.5	1.987762	-0.37205	-1.45436	0.051222	0.565877106206511	2.97799	-8.761066	0.239806
Trial2	1	1	noBlindfold	clockwise	practice	Free	1	-0.5	-0.5	2.007767	-0.33598	-1.45432	0.053437	0.577230519014964	3.159954	-8.62988	0.282099
Trial2	1	1	noBlindfold	clockwise	practice	Free	1	-0.5	-0.5	2.027771	-0.31792	-1.4543	0.055768	0.584834334221934	3.209133	-8.452145	0.276493
Trial2	1	1	noBlindfold	clockwise	practice	Free	1	-0.5	-0.5	2.047775	-0.29806	-1.45426	0.058166	0.593573116075785	3.270553	-8.566403	0.352428
Trial2	1	1	noBlindfold	clockwise	practice	Free	1	-0.5	-0.5	2.067764	-0.27746	-1.45428	0.060708	0.603255769631471	3.306298	-8.617185	0.530886
Trial2	1	1	noBlindfold	clockwise	practice	Free	1	-0.5	-0.5	2.087769	-0.25674	-1.4543	0.066686	0.616691531382002	3.328938	-8.62988	0.626979
Trial2	1	1	noBlindfold	clockwise	practice	Free	1	-0.5	-0.5	2.107773	-0.21327	-1.45434	0.0702	0.63823359649347	3.214927	-8.604489	0.803194
Trial2	1	1	noBlindfold	clockwise	practice	Free	1	-0.5	-0.5	2.127762	-0.19064	-1.45431	0.074211	0.652243729126124	3.12686	-8.562171	0.809972
Trial2	1	1	noBlindfold	clockwise	practice	Free	1	-0.5	-0.5	2.147766	-0.1668	-1.45429	0.078509	0.667603850835173	3.04219	-8.600258	0.951385
Trial2	1	1	noBlindfold	clockwise	practice	Free	1	-0.5	-0.5	2.16777	-0.14321	-1.45426	0.083114	0.683608830202078	3.05612	-8.392899	0.806963
Trial2	1	1	noBlindfold	clockwise	practice	Free	1	-0.5	-0.5	2.187775	-0.11916	-1.45422	0.093177	0.704909961466622	3.055942	-8.435217	0.755992
Trial2	1	1	noBlindfold	clockwise	practice	Free	1	-0.5	-0.5	2.207764	-0.069078	-1.45422	0.098579	0.737557181498472	2.744321	-8.384436	0.729259
Trial2	1	1	noBlindfold	clockwise	practice	Free	1	-0.5	-0.5	2.227768	-0.043317	-1.4542	0.10397	0.757191606905556	2.664567	-8.316727	0.68658
Trial2	1	1	noBlindfold	clockwise	practice	Free	1	-0.5	-0.5	2.247772	-0.018219	-1.45417	0.1095	0.776919030698039	2.509408	-8.329422	0.70212
Trial2	1	1	noBlindfold	clockwise	practice	Free	1	-0.5	-0.5	2.267761	0.006908	-1.45415	0.11499	0.796974539143823	2.507243	-8.401363	0.514226
Trial2	1	1	noBlindfold	clockwise	practice	Free	1	-0.5	-0.5	2.287766	0.03203	-1.45418	0.12548	0.821146240274342	2.48199	-8.46484	0.262296
Trial2	1	1	noBlindfold	clockwise	practice	Free	1	-0.5	-0.5	2.30777	0.08266701	-1.45423	0.13051	0.858512495748016	2.19586	-8.308263	0.294419
Trial2	1	1	noBlindfold	clockwise	practice	Free	1	-0.5	-0.5	2.327774	0.10791	-1.4542	0.13524	0.879252188461671	2.036932	-8.304032	0.352043
Trial2	1	1	noBlindfold	clockwise	practice	Free	1	-0.5	-0.5	2.347763	0.13194	-1.45417	0.13993	0.899365649297977	2.007557	-8.367509	0.29577
Trial2	1	1	noBlindfold	clockwise	practice	Free	1	-0.5	-0.5	2.367767	0.15623	-1.45418	0.14438	0.919708325997443	2.128676	-8.384436	0.45998
Trial2	1	1	noBlindfold	clockwise	practice	Free	1	-0.5	-0.5	2.387772	0.17872	-1.45418	0.15287	0.941753720994376	2.13107	-8.443681	0.218579
Trial2	1	1	noBlindfold	clockwise	practice	Free	1	-0.5	-0.5	2.407761	0.22468	-1.45417	0.15696	0.978139850563514	1.949784	-8.308263	0.302702
Trial2	1	1	noBlindfold	clockwise	practice	Free	1	-0.5	-0.5	2.427765	0.24665	-1.45416	0.16106	0.9972394629547	1.794845	-8.265945	0.4057
Trial2	1	1	noBlindfold	clockwise	practice	Free	1	-0.5	-0.5	2.447769	0.26876	-1.45415	0.16478	1.01632887743844	2.031872	-8.045892	0.196153
Trial2	1	1	noBlindfold	clockwise	practice	Free	1	-0.5	-0.5	2.467773	0.28978	-1.4541	0.16813	1.03448061595972	2.03722	-8.194005	-0.146409
Trial2	1	1	noBlindfold	clockwise	practice	Free	1	-0.5	-0.5	2.487762	0.31049	-1.45411	0.17393	1.05407576124262	2.167411	-8.308263	-0.090788
Trial2	1	1	noBlindfold	clockwise	practice	Free	1	-0.5	-0.5	2.507767	0.35198	-1.45417	0.17667	1.08800376393046	2.299758	-8.16015	0.313226
Trial2	1	1	noBlindfold	clockwise	practice	Free	1	-0.5	-0.5	2.527771	0.3722	-1.45409	0.17965	1.10573821295574	2.195026	-8.016269	0.53921
Trial2	1	1	noBlindfold	clockwise	practice	Free	1	-0.5	-0.5	2.547775	0.39286	-1.45401	0.18283	1.1240354924375	2.097037	-7.935865	0.625104
Trial2	1	1	noBlindfold	clockwise	practice	Free	1	-0.5	-0.5	2.567764	0.41268	-1.45397	0.18646	1.14202104367354	1.932306	-7.961256	0.785508
Trial2	1	1	noBlindfold	clockwise	practice	Free	1	-0.5	-0.5	2.587769	0.43275	-1.45397	0.19438	1.16283538057516	2.068149	-8.083978	0.863773
Trial2	1	1	noBlindfold	clockwise	practice	Free	1	-0.5	-0.5	2.607773	0.47087	-1.45406	0.19843	1.1959903851277	2.18464	-8.232091	0.48662
Trial2	1	1	noBlindfold	clockwise	practice	Free	1	-0.5	-0.5	2.627762	0.48968	-1.45412	0.20248	1.21364929900373	2.283664	-8.304032	0.362467
Trial2	1	1	noBlindfold	clockwise	practice	Free	1	-0.5	-0.5	2.647766	0.50839	-1.45414	0.20626	1.23111883771994	2.251405	-8.138991	0.290584
Trial2	1	1	noBlindfold	clockwise	practice	Free	1	-0.5	-0.5	2.66777	0.52756	-1.45409	0.20992	1.24894592981416	2.205139	-8.045892	0.327746
Trial2	1	1	noBlindfold	clockwise	practice	Free	1	-0.5	-0.5	2.687775	0.54608	-1.45403	0.21666	1.26802401307894	2.173931	-8.105137	0.251145
Trial2	1	1	noBlindfold	clockwise	practice	Free	1	-0.5	-0.5	2.707764	0.58325	-1.4541	0.21958	1.30047141501939	2.076489	-8.291336	0.080778
Trial2	1	1	noBlindfold	clockwise	practice	Free	1	-0.5	-0.5	2.727768	0.60171	-1.45414	0.22218	1.3173112527805	2.023204	-8.265945	0.145438
Trial2	1	1	noBlindfold	clockwise	practice	Free	1	-0.5	-0.5	2.747772	0.61879	-1.45414	0.22477	1.33303513734507	2.04867	-8.265945	0.303369
Trial2	1	1	noBlindfold	clockwise	practice	Free	1	-0.5	-0.5	2.767761	0.63708	-1.45411	0.22727	1.34976760935941	1.859177	-8.075514	0.433206
Trial2	1	1	noBlindfold	clockwise	practice	Free	1	-0.5	-0.5	2.787766	0.6533599	-1.45406	0.23264	1.36638228189418	1.795224	-7.978183	0.465153
Trial2	1	1	noBlindfold	clockwise	practice	Free	1	-0.5	-0.5	2.80777	0.68601	-1.45405	0.23511	1.3953517259816	1.874001	-8.227859	0.190766
Trial2	1	1	noBlindfold	clockwise	practice	Free	1	-0.5	-0.5	2.827774	0.7014101	-1.45409	0.23746	1.40969265289911	1.93114	-8.151687	0.109071
Trial2	1	1	noBlindfold	clockwise	practice	Free	1	-0.5	-0.5	2.847763	0.71689	-1.45409	0.23967	1.42405514696901	1.935321	-8.075514	0.280912
Trial2	1	1	noBlindfold	clockwise	practice	Free	1	-0.5	-0.5	2.867767	0.73158	-1.45405	0.24193	1.43779326742996	1.895306	-7.99511	0.391781
Trial2	1	1	noBlindfold	clockwise	practice	Free	1	-0.5	-0.5	2.887772	0.74598	-1.454	0.2471	1.45279889334135	1.948195	-7.914706	0.505976
Trial2	1	1	noBlindfold	clockwise	practice	Free	1	-0.5	-0.5	2.907761	0.77468	-1.45393	0.24983	1.47886922667253	1.714277	-7.78352	0.646025
Trial2	1	1	noBlindfold	clockwise	practice	Free	1	-0.5	-0.5	2.927765	0.78759	-1.4539	0.25302	1.49161897963042	1.587673	-7.804679	0.781886
Trial2	1	1	noBlindfold	clockwise	practice	Free	1	-0.5	-0.5	2.947769	0.80078	-1.45389	0.25642	1.50472583716305	1.547771	-7.796216	0.90404
Trial2	1	1	noBlindfold	clockwise	practice	Free	1	-0.5	-0.5	2.967773	0.81308	-1.45389	0.2601	1.51721163347067	1.661982	-7.73697	0.902556
Trial2	1	1	noBlindfold	clockwise	practice	Free	1	-0.5	-0.5	2.987762	0.82496	-1.45387	0.268	1.53145127061388	1.702752	-7.71158	0.848064
Trial2	1	1	noBlindfold	clockwise	practice	Free	1	-0.5	-0.5	3.007767	0.848	-1.45385	0.27205	1.55343656617249	1.578536	-7.61848	0.746941
Trial2	1	1	noBlindfold	clockwise	practice	Free	1	-0.5	-0.5	3.027771	0.85908	-1.45383	0.27583	1.56493152612127	1.484686	-7.677725	0.710205
Trial2	1	1	noBlindfold	clockwise	practice	Free	1	-0.5	-0.5	3.047775	0.86906	-1.45383	0.27979	1.57556269672481	1.44127	-7.673493	0.581022
Trial2	1	1	noBlindfold	clockwise	practice	Free	1	-0.5	-0.5	3.067764	0.87911	-1.45384	0.28319	1.58597952252435	1.320699	-7.724275	0.49153
Trial2	1	1	noBlindfold	clockwise	practice	Free	1	-0.5	-0.5	3.087769	0.88824	-1.45387	0.28946	1.59701513402032	1.309484	-7.804679	0.446293
Trial2	1	1	noBlindfold	clockwise	practice	Free	1	-0.5	-0.5	3.107773	0.90475	-1.45392	0.29201	1.61263833138147	1.267282	-7.855461	0.333105
Trial2	1	1	noBlindfold	clockwise	practice	Free	1	-0.5	-0.5	3.127762	0.91187	-1.45392	0.29408	1.61985801267463	1.300568	-7.851229	0.043035
Trial2	1	1	noBlindfold	clockwise	practice	Free	1	-0.5	-0.5	3.147766	0.9184999	-1.45394	0.29543	1.62629978500293	1.186348	-7.944329	-0.124082
Trial2	1	1	noBlindfold	clockwise	practice	Free	1	-0.5	-0.5	3.16777	0.92414	-1.45396	0.29605	1.63152390328928	1.136569	-7.940097	-0.448348
Trial2	1	1	noBlindfold	clockwise	practice	Free	1	-0.5	-0.5	3.187775	0.92893	-1.45398	0.29482	1.63510848268572	1.117676	-8.020501	-0.828054
Trial2	1	1	noBlindfold	clockwise	practice	Free	1	-0.5	-0.5	3.207764	0.93611	-1.45412	0.29342	1.64070937839372	1.177072	-8.439449	-1.417804
Trial2	1	1	noBlindfold	clockwise	practice	Free	1	-0.5	-0.5	3.227768	0.93841	-1.45419	0.29181	1.64194596114269	1.248438	-8.363277	-1.405782
Trial2	1	1	noBlindfold	clockwise	practice	Free	1	-0.5	-0.5	3.247772	0.94029	-1.45419	0.29035	1.64289028495851	1.141703	-8.25325	-1.328836
Trial2	1	1	noBlindfold	clockwise	practice	Free	1	-0.5	-0.5	3.267761	0.94181	-1.45415	0.28904	1.64359369392849	1.125835	-8.210932	-1.387069
Trial2	1	1	noBlindfold	clockwise	practice	Free	1	-0.5	-0.5	3.287766	0.94297	-1.45414	0.28656	1.64342294890955	1.152907	-8.375972	-1.575496
Trial2	1	1	noBlindfold	clockwise	practice	Free	1	-0.5	-0.5	3.30777	0.94485	-1.45429	0.2852	1.64442405407015	1.308045	-8.761066	-1.91421
Trial2	1	1	noBlindfold	clockwise	practice	Free	1	-0.5	-0.5	3.327774	0.94575	-1.45437	0.28369	1.64449478009798	1.293506	-8.833007	-2.083793
Trial2	1	1	noBlindfold	clockwise	practice	Free	1	-0.5	-0.5	3.347763	0.94668	-1.45441	0.28187	1.64444633787424	1.208648	-8.799152	-2.346558
Trial2	1	1	noBlindfold	clockwise	practice	Free	1	-0.5	-0.5	3.367767	0.94769	-1.45441	0.27961	1.64426218403107	1.018148	-8.811848	-2.541089
Trial2	1	1	noBlindfold	clockwise	practice	Free	1	-0.5	-0.5	3.387772	0.94867	-1.4544	0.27338	1.64218187908414	0.790734	-8.756834	-2.681403
Trial2	1	1	noBlindfold	clockwise	practice	Free	1	-0.5	-0.5	3.407761	0.95058	-1.45437	0.26933	1.64196558429959	0.509025	-8.718748	-2.97964
Trial2	1	1	noBlindfold	clockwise	practice	Free	1	-0.5	-0.5	3.427765	0.95148	-1.45437	0.26436	1.64043905332768	0.508357	-8.735675	-3.084685
Trial2	1	1	noBlindfold	clockwise	practice	Free	1	-0.5	-0.5	3.447769	0.9524601	-1.45438	0.25871	1.63868272035619	0.55428	-8.79492	-3.168885
Trial2	1	1	noBlindfold	clockwise	practice	Free	1	-0.5	-0.5	3.467773	0.95353	-1.4544	0.25202	1.63654623608569	0.602297	-8.875325	-3.236375
Trial2	1	1	noBlindfold	clockwise	practice	Free	1	-0.5	-0.5	3.487762	0.9548	-1.45443	0.2364	1.63056064543333	0.689318	-8.913411	-3.294834
Trial2	1	1	noBlindfold	clockwise	practice	Free	1	-0.5	-0.5	3.507767	0.9579	-1.45445	0.22732	1.62925344221653	0.702799	-8.837238	-3.271127
Trial2	1	1	noBlindfold	clockwise	practice	Free	1	-0.5	-0.5	3.527771	0.9597499	-1.45442	0.21754	1.62657109419419	0.66266	-8.718748	-3.157676
Trial2	1	1	noBlindfold	clockwise	practice	Free	1	-0.5	-0.5	3.547775	0.96176	-1.45439	0.20657	1.62357119227878	0.685821	-8.773761	-2.986498
Trial2	1	1	noBlindfold	clockwise	practice	Free	1	-0.5	-0.5	3.567764	0.96407	-1.45441	0.19622	1.62117960508023	0.736814	-8.849934	-2.65113
Trial2	1	1	noBlindfold	clockwise	practice	Free	1	-0.5	-0.5	3.587769	0.96638	-1.4544	0.17394	1.61383562740109	0.762101	-8.689125	-2.669139
Trial2	1	1	noBlindfold	clockwise	practice	Free	1	-0.5	-0.5	3.607773	0.97176	-1.45431	0.16228	1.61390594176091	0.628503	-8.367509	-2.609835
Trial2	1	1	noBlindfold	clockwise	practice	Free	1	-0.5	-0.5	3.627762	0.97458	-1.45421	0.15041	1.61165111305236	0.66729	-8.553708	-2.916529
Trial2	1	1	noBlindfold	clockwise	practice	Free	1	-0.5	-0.5	3.647766	0.9775	-1.45427	0.13787	1.60931179352937	0.729786	-8.765298	-3.184935
Trial2	1	1	noBlindfold	clockwise	practice	Free	1	-0.5	-0.5	3.66777	0.98062	-1.45438	0.1248	1.60705031001029	0.700159	-8.926106	-3.005365
Trial2	1	1	noBlindfold	clockwise	practice	Free	1	-0.5	-0.5	3.687775	0.98373	-1.45445	0.097149	1.59938791242651	0.619806	-8.752602	-2.932991
Trial2	1	1	noBlindfold	clockwise	practice	Free	1	-0.5	-0.5	3.707764	0.99011	-1.45438	0.083152	1.60015436861874	0.522158	-8.634112	-2.679018
Trial2	1	1	noBlindfold	clockwise	practice	Free	1	-0.5	-0.5	3.727768	0.99322	-1.45432	0.068721	1.59785777072868	0.393404	-8.566403	-2.421726
Trial2	1	1	noBlindfold	clockwise	practice	Free	1	-0.5	-0.5	3.747772	0.99624	-1.45428	0.054402	1.59564901396982	0.314781	-8.2998	-2.259009
Trial2	1	1	noBlindfold	clockwise	practice	Free	1	-0.5	-0.5	3.767761	0.99929	-1.45422	0.040868	1.5938659495339	0.364531	-8.638344	-2.375091
Trial2	1	1	noBlindfold	clockwise	practice	Free	1	-0.5	-0.5	3.787766	1.00202	-1.4543	0.011609	1.58676017522448	0.510747	-8.871093	-2.783906
Trial2	1	1	noBlindfold	clockwise	practice	Free	1	-0.5	-0.5	3.80777	1.00777	-1.45441	-0.0034234	1.58743783437697	0.416662	-8.663735	-2.900912
Trial2	1	1	noBlindfold	clockwise	practice	Free	1	-0.5	-0.5	3.827774	1.01056	-1.45435	-0.019761	1.58506186590822	0.395077	-8.532549	-2.833427
Trial2	1	1	noBlindfold	clockwise	practice	Free	1	-0.5	-0.5	3.847763	1.01336	-1.45429	-0.03488	1.58322303359386	0.194908	-8.524085	-2.611864
Trial2	1	1	noBlindfold	clockwise	practice	Free	1	-0.5	-0.5	3.867767	1.01589	-1.45423	-0.050769	1.5810537591004	0.148107	-8.249018	-2.767749
Trial2	1	1	noBlindfold	clockwise	practice	Free	1	-0.5	-0.5	3.887772	1.01823	-1.45419	-0.084656	1.57401806022046	0.290368	-8.710284	-3.001257
Trial2	1	1	noBlindfold	clockwise	practice	Free	1	-0.5	-0.5	3.907761	1.02284	-1.45438	-0.10217	1.57394740899243	0.342125	-8.460608	-3.130641
Trial2	1	1	noBlindfold	clockwise	practice	Free	1	-0.5	-0.5	3.927765	1.02512	-1.45431	-0.12072	1.5715738589835	0.234472	-8.490231	-3.006281
Trial2	1	1	noBlindfold	clockwise	practice	Free	1	-0.5	-0.5	3.947769	1.02737	-1.45428	-0.13908	1.5694337475738	0.191493	-8.710284	-2.880434
Trial2	1	1	noBlindfold	clockwise	practice	Free	1	-0.5	-0.5	3.967773	1.02957	-1.45428	-0.15782	1.56737726343038	0.086045	-8.261714	-2.919518
Trial2	1	1	noBlindfold	clockwise	practice	Free	1	-0.5	-0.5	3.987762	1.03154	-1.4542	-0.19704	1.56121736128168	0.14261	-8.570635	-2.952866
Trial2	1	1	noBlindfold	clockwise	practice	Free	1	-0.5	-0.5	4.007767	1.03521	-1.45435	-0.21678	1.56111605901401	0.226853	-8.405595	-2.797044
Trial2	1	1	noBlindfold	clockwise	practice	Free	1	-0.5	-0.5	4.027771	1.03698	-1.45425	-0.23721	1.55928387498723	0.17263	-8.375972	-2.52716
Trial2	1	1	noBlindfold	clockwise	practice	Free	1	-0.5	-0.5	4.047775	1.03869	-1.45417	-0.2572	1.55772868801581	0.063512	-8.117832	-2.62248
Trial2	1	1	noBlindfold	clockwise	practice	Free	1	-0.5	-0.5	4.067764	1.04038	-1.45408	-0.27765	1.55634510015753	0.036931	-8.215164	-2.982845
Trial2	1	1	noBlindfold	clockwise	practice	Free	1	-0.5	-0.5	4.087769	1.04194	-1.45413	-0.31994	1.55241762622701	0.060565	-8.672198	-2.871549
Trial2	1	1	noBlindfold	clockwise	practice	Free	1	-0.5	-0.5	4.107773	1.04471	-1.45418	-0.34044	1.55292888815261	0.054481	-8.333654	-2.014443
Trial2	1	1	noBlindfold	clockwise	practice	Free	1	-0.5	-0.5	4.127762	1.04597	-1.45416	-0.36166	1.5521472485924	0.197305	-8.16015	-1.872858
Trial2	1	1	noBlindfold	clockwise	practice	Free	1	-0.5	-0.5	4.147766	1.04735	-1.45408	-0.38101	1.55191842416588	0.405194	-8.067051	-2.406888
Trial2	1	1	noBlindfold	clockwise	practice	Free	1	-0.5	-0.5	4.16777	1.04889	-1.45409	-0.40112	1.5520429982594	0.417924	-8.435217	-2.670687
Trial2	1	1	noBlindfold	clockwise	practice	Free	1	-0.5	-0.5	4.187775	1.0506	-1.45417	-0.44208	1.55168142505745	0.268204	-8.244786	-2.781011
Trial2	1	1	noBlindfold	clockwise	practice	Free	1	-0.5	-0.5	4.207764	1.05402	-1.45407	-0.46174	1.5544909563473	0.125054	-7.999342	-1.814948
Trial2	1	1	noBlindfold	clockwise	practice	Free	1	-0.5	-0.5	4.227768	1.05568	-1.45403	-0.48112	1.55579459754272	0.143717	-8.164382	-2.188036
Trial2	1	1	noBlindfold	clockwise	practice	Free	1	-0.5	-0.5	4.247772	1.05734	-1.45412	-0.50073	1.55734019701247	0.323146	-8.51139	-2.081555
Trial2	1	1	noBlindfold	clockwise	practice	Free	1	-0.5	-0.5	4.267761	1.05917	-1.45421	-0.51933	1.55928982642247	0.378127	-8.151687	-1.973982
Trial2	1	1	noBlindfold	clockwise	practice	Free	1	-0.5	-0.5	4.287766	1.06109	-1.45411	-0.55532	1.56206986715245	0.492358	-7.893547	-1.694001
Trial2	1	1	noBlindfold	clockwise	practice	Free	1	-0.5	-0.5	4.30777	1.06551	-1.45384	-0.57256	1.56719067603553	0.55108	-7.576162	-2.040197
Trial2	1	1	noBlindfold	clockwise	practice	Free	1	-0.5	-0.5	4.327774	1.06809	-1.45383	-0.58967	1.57065172405726	0.461727	-8.13476	-2.088569
Trial2	1	1	noBlindfold	clockwise	practice	Free	1	-0.5	-0.5	4.347763	1.07068	-1.45398	-0.60707	1.57432516036633	0.338105	-8.075514	-2.207736
Trial2	1	1	noBlindfold	clockwise	practice	Free	1	-0.5	-0.5	4.367767	1.07332	-1.45402	-0.62406	1.57820366173126	0.248972	-7.910474	-1.870661
Trial2	1	1	noBlindfold	clockwise	practice	Free	1	-0.5	-0.5	4.387772	1.07589	-1.45398	-0.65523	1.58351680360901	0.358773	-7.94856	-1.544128
Trial2	1	1	noBlindfold	clockwise	practice	Free	1	-0.5	-0.5	4.407761	1.08085	-1.45385	-0.6709	1.59006086185854	0.422973	-7.652334	-1.992439
Trial2	1	1	noBlindfold	clockwise	practice	Free	1	-0.5	-0.5	4.427765	1.08353	-1.45384	-0.6856	1.59436961008689	0.428439	-7.914706	-2.184479
Trial2	1	1	noBlindfold	clockwise	practice	Free	1	-0.5	-0.5	4.447769	1.08612	-1.45391	-0.70123	1.59883401795308	0.388551	-7.656566	-2.309778
Trial2	1	1	noBlindfold	clockwise	practice	Free	1	-0.5	-0.5	4.467773	1.08887	-1.45385	-0.71632	1.60352809893617	0.294163	-7.622712	-2.043386
Trial2	1	1	noBlindfold	clockwise	practice	Free	1	-0.5	-0.5	4.487762	1.09148	-1.45381	-0.74625	1.61041849297661	0.340011	-7.681957	-1.903022
Trial2	1	1	noBlindfold	clockwise	practice	Free	1	-0.5	-0.5	4.507767	1.09658	-1.4538	-0.76099	1.61777117663127	0.434651	-7.542308	-2.273494
Trial2	1	1	noBlindfold	clockwise	practice	Free	1	-0.5	-0.5	4.527771	1.09913	-1.4538	-0.77658	1.62287194511428	0.577841	-7.851229	-2.678939
Trial2	1	1	noBlindfold	clockwise	practice	Free	1	-0.5	-0.5	4.547775	1.10195	-1.45392	-0.79214	1.62837027253472	0.69742	-8.16015	-2.728068
Trial2	1	1	noBlindfold	clockwise	practice	Free	1	-0.5	-0.5	4.567764	1.10491	-1.45403	-0.80818	1.63423102906738	0.655902	-8.007806	-2.913652
Trial2	1	1	noBlindfold	clockwise	practice	Free	1	-0.5	-0.5	4.587769	1.10806	-1.45404	-0.84142	1.64390528436229	0.502602	-8.143223	-2.635428
Trial2	1	1	noBlindfold	clockwise	practice	Free	1	-0.5	-0.5	4.607773	1.11459	-1.45401	-0.85791	1.65378371548395	0.391202	-7.707348	-2.370595
Trial2	1	1	noBlindfold	clockwise	practice	Free	1	-0.5	-0.5	4.627762	1.1178	-1.45391	-0.87509	1.66071350380515	0.307557	-7.935865	-2.46142
Trial2	1	1	noBlindfold	clockwise	practice	Free	1	-0.5	-0.5	4.647766	1.12087	-1.45395	-0.89189	1.66757227781971	0.364864	-8.138991	-2.417771
Trial2	1	1	noBlindfold	clockwise	practice	Free	1	-0.5	-0.5	4.66777	1.12393	-1.45401	-0.90874	1.67457964720359	0.485308	-7.83007	-2.419551
Trial2	1	1	noBlindfold	clockwise	practice	Free	1	-0.5	-0.5	4.687775	1.12702	-1.45395	-0.94233	1.68607529972905	0.451063	-7.762361	-2.079186
Trial2	1	1	noBlindfold	clockwise	practice	Free	1	-0.5	-0.5	4.707764	1.13344	-1.4539	-0.9585	1.69656963079268	0.528146	-7.808911	-1.970869
Trial2	1	1	noBlindfold	clockwise	practice	Free	1	-0.5	-0.5	4.727768	1.13684	-1.45389	-0.9747	1.70428436730546	0.459051	-7.78352	-2.333767
Trial2	1	1	noBlindfold	clockwise	practice	Free	1	-0.5	-0.5	4.747772	1.14016	-1.45392	-0.9914	1.7121911904704	0.421337	-8.04166	-2.207002
Trial2	1	1	noBlindfold	clockwise	practice	Free	1	-0.5	-0.5	4.767761	1.14354	-1.45397	-1.00762	1.72014588161188	0.403097	-7.78352	-2.330052
Trial2	1	1	noBlindfold	clockwise	practice	Free	1	-0.5	-0.5	4.787766	1.14676	-1.45393	-1.03997	1.73302801443751	0.36085	-7.749666	-2.071102
Trial2	1	1	noBlindfold	clockwise	practice	Free	1	-0.5	-0.5	4.80777	1.15316	-1.45382	-1.05567	1.74404916066953	0.496123	-7.474599	-2.057493
Trial2	1	1	noBlindfold	clockwise	practice	Free	1	-0.5	-0.5	4.827774	1.15633	-1.45378	-1.07204	1.75232952146828	0.528134	-7.87662	-2.382432
Trial2	1	1	noBlindfold	clockwise	practice	Free	1	-0.5	-0.5	4.847763	1.15958	-1.45391	-1.08825	1.7607508970095	0.553496	-8.236323	-2.669716
Trial2	1	1	noBlindfold	clockwise	practice	Free	1	-0.5	-0.5	4.867767	1.16299	-1.45407	-1.10533	1.76973456977226	0.463409	-8.096673	-2.847621
Trial2	1	1	noBlindfold	clockwise	practice	Free	1	-0.5	-0.5	4.887772	1.16637	-1.45408	-1.13909	1.78471987854598	0.319683	-7.889315	-2.519578
Trial2	1	1	noBlindfold	clockwise	practice	Free	1	-0.5	-0.5	4.907761	1.17257	-1.45384	-1.15596	1.79660063622497	0.172748	-7.49999	-2.041971
Trial2	1	1	noBlindfold	clockwise	practice	Free	1	-0.5	-0.5	4.927765	1.17546	-1.45373	-1.17342	1.80572997445642	0.218222	-7.31379	-2.266082
Trial2	1	1	noBlindfold	clockwise	practice	Free	1	-0.5	-0.5	4.947769	1.17832	-1.45368	-1.19032	1.81474502725287	0.172838	-7.559235	-2.041958
Trial2	1	1	noBlindfold	clockwise	practice	Free	1	-0.5	-0.5	4.967773	1.18097	-1.45372	-1.20706	1.82362106788064	0.195226	-7.432281	-1.99539
Trial2	1	1	noBlindfold	clockwise	practice	Free	1	-0.5	-0.5	4.987762	1.18349	-1.45373	-1.24003	1.83896252900473	0.229169	-7.334949	-1.732493
Trial2	1	1	noBlindfold	clockwise	practice	Free	1	-0.5	-0.5	5.007767	1.18846	-1.45357	-1.25514	1.84963068353259	0.287479	-6.873683	-1.435579
Trial2	1	1	noBlindfold	clockwise	practice	Free	1	-0.5	-0.5	5.027771	1.19074	-1.45348	-1.26939	1.8575690198311	0.310177	-7.07681	-1.521911
Trial2	1	1	noBlindfold	clockwise	practice	Free	1	-0.5	-0.5	5.047775	1.19313	-1.45352	-1.28451	1.86605070083424	0.334323	-7.263009	-1.59085
Trial2	1	1	noBlindfold	clockwise	practice	Free	1	-0.5	-0.5	5.067764	1.19559	-1.45359	-1.29827	1.87410258140098	0.273921	-7.03026	-1.55595
Trial2	1	1	noBlindfold	clockwise	practice	Free	1	-0.5	-0.5	5.087769	1.19799	-1.45354	-1.32477	1.88770118211699	0.260495	-7.004869	-1.324223
Trial2	1	1	noBlindfold	clockwise	practice	Free	1	-0.5	-0.5	5.107773	1.20263	-1.45345	-1.33588	1.89674576751194	0.321473	-6.89061	-1.121218
Trial2	1	1	noBlindfold	clockwise	practice	Free	1	-0.5	-0.5	5.127762	1.20485	-1.45343	-1.34747	1.9038694435408	0.393553	-6.640934	-1.246599
Trial2	1	1	noBlindfold	clockwise	practice	Free	1	-0.5	-0.5	5.147766	1.20721	-1.45334	-1.35851	1.910917383179	0.305934	-6.602848	-1.26099
Trial2	1	1	noBlindfold	clockwise	practice	Free	1	-0.5	-0.5	5.16777	1.20954	-1.45329	-1.36843	1.91747165140146	0.316414	-6.522444	-1.272125
Trial2	1	1	noBlindfold	clockwise	practice	Free	1	-0.5	-0.5	5.187775	1.21165	-1.45326	-1.38723	1.9279322891728	0.273721	-6.458967	-1.090439
Trial2	1	1	noBlindfold	clockwise	practice	Free	1	-0.5	-0.5	5.207764	1.21569	-1.45311	-1.39552	1.93534189577487	0.161718	-6.158509	-0.774349
Trial2	1	1	noBlindfold	clockwise	practice	Free	1	-0.5	-0.5	5.227768	1.2175	-1.45308	-1.40228	1.94008131700075	0.224887	-6.268536	-0.459977
Trial2	1	1	noBlindfold	clockwise	practice	Free	1	-0.5	-0.5	5.247772	1.21903	-1.4531	-1.40822	1.94420360721234	0.182789	-6.217754	-0.277526
Trial2	1	1	noBlindfold	clockwise	practice	Free	1	-0.5	-0.5	5.267761	1.22048	-1.45309	-1.41288	1.94766555203099	0.244646	-6.035787	-0.286558
Trial2	1	1	noBlindfold	clockwise	practice	Free	1	-0.5	-0.5	5.287766	1.22171	-1.45303	-1.41841	1.95134877296771	0.192514	-5.938455	-0.240464
Trial2	1	1	noBlindfold	clockwise	practice	Free	1	-0.5	-0.5	5.30777	1.22351	-1.453	-1.41953	1.95346417844873	0.210393	-6.162741	-0.296734
Trial2	1	1	noBlindfold	clockwise	practice	Free	1	-0.5	-0.5	5.327774	1.22393	-1.45307	-1.41976	1.95394295879121	0.192034	-6.298158	-0.464246
Trial2	1	1	noBlindfold	clockwise	practice	Free	1	-0.5	-0.5	5.347763	1.22401	-1.45315	-1.41979	1.95402761677676	0.161897	-6.522444	-0.593601
Trial2	1	1	noBlindfold	clockwise	practice	Free	1	-0.5	-0.5	5.367767	1.22402	-1.45324	-1.41983	1.95405536213324	-0.0079042	-6.552066	-0.630216
Trial2	1	1	noBlindfold	clockwise	practice	Free	1	-0.5	-0.5	5.387772	1.22401	-1.45327	-1.41991	1.95408418215003	-0.14078	-6.509748	-0.656443
Trial2	1	1	noBlindfold	clockwise	practice	Free	1	-0.5	-0.5	5.407761	1.22398	-1.45322	-1.41996	1.95408119326234	-0.466547	-6.399722	-0.864632
Trial2	1	1	noBlindfold	clockwise	practice	Free	1	-0.5	-0.5	5.427765	1.22395	-1.45321	-1.42002	1.9540830258457	-0.553133	-6.425112	-1.067641
Trial2	1	1	noBlindfold	clockwise	practice	Free	1	-0.5	-0.5	5.447769	1.22392	-1.45322	-1.4201	1.95409418541709	-0.645886	-6.526676	-1.207329
Trial2	1	1	noBlindfold	clockwise	practice	Free	1	-0.5	-0.5	5.467773	1.22388	-1.45325	-1.42018	1.95409657093306	-0.74775	-6.615543	-1.395708
Trial2	1	1	noBlindfold	clockwise	practice	Free	1	-0.5	-0.5	5.487762	1.22384	-1.4533	-1.42097	1.95443342491735	-0.788536	-6.721338	-1.668355
Trial2	1	1	noBlindfold	clockwise	practice	Free	1	-0.5	-0.5	5.507767	1.22348	-1.45337	-1.42204	1.95462042298501	-0.895342	-6.750961	-2.217712
Trial2	1	1	noBlindfold	clockwise	practice	Free	1	-0.5	-0.5	5.527771	1.22302	-1.45339	-1.42354	1.95492309551372	-1.021944	-6.738266	-2.04971
Trial2	1	1	noBlindfold	clockwise	practice	Free	1	-0.5	-0.5	5.547775	1.22229	-1.45336	-1.42543	1.95517359166802	-1.135304	-6.543603	-1.858008
Trial2	1	1	noBlindfold	clockwise	practice	Free	1	-0.5	-0.5	5.567764	1.22121	-1.45327	-1.42758	1.9552412967635	-1.219005	-6.221986	-1.768529
Trial2	1	1	noBlindfold	clockwise	practice	Free	1	-0.5	-0.5	5.587769	1.21982	-1.45316	-1.43301	1.95660127179571	-1.334055	-6.196595	-1.671206
Trial2	1	1	noBlindfold	clockwise	practice	Free	1	-0.5	-0.5	5.607773	1.21582	-1.45308	-1.43639	1.95470320373604	-1.457996	-6.196595	-1.758897
Trial2	1	1	noBlindfold	clockwise	practice	Free	1	-0.5	-0.5	5.627762	1.21312	-1.45307	-1.44006	1.95409644560075	-1.531595	-6.0908	-1.680022
Trial2	1	1	noBlindfold	clockwise	practice	Free	1	-0.5	-0.5	5.647766	1.21012	-1.45304	-1.44412	1.95342589558104	-1.636133	-6.04425	-1.679589
Trial2	1	1	noBlindfold	clockwise	practice	Free	1	-0.5	-0.5	5.66777	1.20639	-1.45302	-1.44856	1.95231467164896	-1.731032	-6.040019	-1.650121
Trial2	1	1	noBlindfold	clockwise	practice	Free	1	-0.5	-0.5	5.687775	1.20221	-1.45303	-1.45876	1.95364774053098	-1.770996	-6.065409	-1.620861
Trial2	1	1	noBlindfold	clockwise	practice	Free	1	-0.5	-0.5	5.707764	1.1919	-1.453	-1.46431	1.94741349050068	-1.958329	-5.866515	-1.454408
Trial2	1	1	noBlindfold	clockwise	practice	Free	1	-0.5	-0.5	5.727768	1.18584	-1.45293	-1.47005	1.94500738590563	-2.047837	-5.654925	-1.247896
Trial2	1	1	noBlindfold	clockwise	practice	Free	1	-0.5	-0.5	5.747772	1.17903	-1.45284	-1.47617	1.94217653784616	-2.119144	-5.50258	-0.991154
Trial2	1	1	noBlindfold	clockwise	practice	Free	1	-0.5	-0.5	5.767761	1.17091	-1.45275	-1.48167	1.93794124340543	-2.197808	-5.333308	-0.73917
Trial2	1	1	noBlindfold	clockwise	practice	Free	1	-0.5	-0.5	5.787766	1.16263	-1.45266	-1.49272	1.93644818268624	-2.252614	-5.227513	-0.581805
Trial2	1	1	noBlindfold	clockwise	practice	Free	1	-0.5	-0.5	5.80777	1.14269	-1.45252	-1.49806	1.92212236374317	-2.244468	-4.931287	-0.470715
Trial2	1	1	noBlindfold	clockwise	practice	Free	1	-0.5	-0.5	5.827774	1.13127	-1.45246	-1.50298	1.91494408464092	-2.310278	-4.825492	-0.318456
Trial2	1	1	noBlindfold	clockwise	practice	Free	1	-0.5	-0.5	5.847763	1.11968	-1.45242	-1.50761	1.90752229164991	-2.392052	-4.77471	-0.2281
Trial2	1	1	noBlindfold	clockwise	practice	Free	1	-0.5	-0.5	5.867767	1.10646	-1.45239	-1.51194	1.89861428958007	-2.343637	-4.825492	-0.143332
Trial2	1	1	noBlindfold	clockwise	practice	Free	1	-0.5	-0.5	5.887772	1.09272	-1.4524	-1.51992	1.8912941720896	-2.364821	-4.800101	-0.176449
Trial2	1	1	noBlindfold	clockwise	practice	Free	1	-0.5	-0.5	5.907761	1.06208	-1.45242	-1.52352	1.86753495546851	-2.481528	-4.859346	-0.131432
Trial2	1	1	noBlindfold	clockwise	practice	Free	1	-0.5	-0.5	5.927765	1.04562	-1.45242	-1.52705	1.85574050316325	-2.491353	-4.888969	-0.118539
Trial2	1	1	noBlindfold	clockwise	practice	Free	1	-0.5	-0.5	5.947769	1.02774	-1.45245	-1.53034	1.84271265753588	-2.402348	-5.015923	-0.15446
Trial2	1	1	noBlindfold	clockwise	practice	Free	1	-0.5	-0.5	5.967773	1.00958	-1.45248	-1.53356	1.82950216629226	-2.281717	-5.003228	-0.210717
Trial2	1	1	noBlindfold	clockwise	practice	Free	1	-0.5	-0.5	5.987762	0.99069	-1.4525	-1.53996	1.81760103217546	-2.422934	-4.994764	-0.255638
Trial2	1	1	noBlindfold	clockwise	practice	Free	1	-0.5	-0.5	6.007767	0.95079	-1.45249	-1.54306	1.78683117235103	-2.419329	-4.922823	-0.225389
Trial2	1	1	noBlindfold	clockwise	practice	Free	1	-0.5	-0.5	6.027771	0.92916	-1.45248	-1.54627	1.77120834256969	-2.393907	-4.982069	-0.229359
Trial2	1	1	noBlindfold	clockwise	practice	Free	1	-0.5	-0.5	6.047775	0.90751	-1.45248	-1.54941	1.75566096346534	-2.370183	-4.952446	-0.261879
Trial2	1	1	noBlindfold	clockwise	practice	Free	1	-0.5	-0.5	6.067764	0.88454	-1.45248	-1.55255	1.73919887776754	-2.392217	-4.922823	-0.239365
Trial2	1	1	noBlindfold	clockwise	practice	Free	1	-0.5	-0.5	6.087769	0.86156	-1.45247	-1.55884	1.72481534761341	-2.366351	-4.888969	-0.165084
Trial2	1	1	noBlindfold	clockwise	practice	Free	1	-0.5	-0.5	6.107773	0.81278	-1.4524	-1.56186	1.68847203626722	-2.410784	-4.698538	-0.141521
Trial2	1	1	noBlindfold	clockwise	practice	Free	1	-0.5	-0.5	6.127762	0.78847	-1.45236	-1.56486	1.6715507496009	-2.354089	-4.673147	-0.068009
Trial2	1	1	noBlindfold	clockwise	practice	Free	1	-0.5	-0.5	6.147766	0.7619799	-1.45233	-1.56767	1.65303132619342	-2.3449	-4.554657	0.035657
Trial2	1	1	noBlindfold	clockwise	practice	Free	1	-0.5	-0.5	6.16777	0.73483	-1.45228	-1.57012	1.63400177504433	-2.293224	-4.470021	0.054892
Trial2	1	1	noBlindfold	clockwise	practice	Free	1	-0.5	-0.5	6.187775	0.70784	-1.45223	-1.57453	1.61662990806236	-2.281852	-4.343067	0.091396
Trial2	1	1	noBlindfold	clockwise	practice	Free	1	-0.5	-0.5	6.207764	0.65209	-1.45218	-1.57638	1.57667540526224	-2.281089	-4.508107	0.108292
Trial2	1	1	noBlindfold	clockwise	practice	Free	1	-0.5	-0.5	6.227768	0.62248	-1.45224	-1.57806	1.55633366218579	-2.331802	-4.698538	0.0665
Trial2	1	1	noBlindfold	clockwise	practice	Free	1	-0.5	-0.5	6.247772	0.59319	-1.45232	-1.57969	1.53648783250931	-2.218397	-4.685843	-0.018021
Trial2	1	1	noBlindfold	clockwise	practice	Free	1	-0.5	-0.5	6.267761	0.56252	-1.45234	-1.58127	1.51594638756562	-2.154849	-4.550425	-0.06783
Trial2	1	1	noBlindfold	clockwise	practice	Free	1	-0.5	-0.5	6.287766	0.53234	-1.45229	-1.58437	1.49719210160918	-2.121578	-4.347299	-0.116335
Trial2	1	1	noBlindfold	clockwise	practice	Free	1	-0.5	-0.5	6.30777	0.46986	-1.45209	-1.58565	1.45576929718132	-2.094626	-4.093391	0.132592
Trial2	1	1	noBlindfold	clockwise	practice	Free	1	-0.5	-0.5	6.327774	0.43847	-1.45205	-1.5867	1.43584215878818	-2.00448	-4.089159	0.189959
Trial2	1	1	noBlindfold	clockwise	practice	Free	1	-0.5	-0.5	6.347763	0.40574	-1.45205	-1.58736	1.41517375521074	-2.006869	-4.249967	0.306915
Trial2	1	1	noBlindfold	clockwise	practice	Free	1	-0.5	-0.5	6.367767	0.37365	-1.4521	-1.58773	1.39514193167727	-1.951578	-4.292285	0.334161
Trial2	1	1	noBlindfold	clockwise	practice	Free	1	-0.5	-0.5	6.387772	0.34128	-1.45214	-1.58778	1.37514266038712	-1.983951	-4.283822	0.239343
Trial2	1	1	noBlindfold	clockwise	practice	Free	1	-0.5	-0.5	6.407761	0.27389	-1.4521	-1.58753	1.33477600851928	-1.894231	-4.097622	0.170823
Trial2	1	1	noBlindfold	clockwise	practice	Free	1	-0.5	-0.5	6.427765	0.24189	-1.45207	-1.58711	1.31613410872652	-1.847708	-4.173795	0.205238
Trial2	1	1	noBlindfold	clockwise	practice	Free	1	-0.5	-0.5	6.447769	0.20875	-1.45209	-1.58654	1.29726469588209	-1.787049	-4.419239	0.193546
Trial2	1	1	noBlindfold	clockwise	practice	Free	1	-0.5	-0.5	6.467773	0.17456	-1.4522	-1.5859	1.2783622984009	-1.657377	-4.635061	0.111
Trial2	1	1	noBlindfold	clockwise	practice	Free	1	-0.5	-0.5	6.487762	0.14048	-1.45232	-1.58459	1.25958326588997	-1.55454	-4.795869	0.069342
Trial2	1	1	noBlindfold	clockwise	practice	Free	1	-0.5	-0.5	6.507767	0.074873	-1.45233	-1.58391	1.22692291099737	-1.600269	-4.44463	0.048652
Trial2	1	1	noBlindfold	clockwise	practice	Free	1	-0.5	-0.5	6.527771	0.042307	-1.45225	-1.5832	1.21137074216588	-1.625354	-4.389617	0.029673
Trial2	1	1	noBlindfold	clockwise	practice	Free	1	-0.5	-0.5	6.547775	0.0088417	-1.4522	-1.58248	1.19611161016286	-1.582806	-4.427703	0.062323
Trial2	1	1	noBlindfold	clockwise	practice	Free	1	-0.5	-0.5	6.567764	-0.023521	-1.45221	-1.58178	1.1820660353459	-1.544874	-4.53773	0.0010845
Trial2	1	1	noBlindfold	clockwise	practice	Free	1	-0.5	-0.5	6.587769	-0.055694	-1.45227	-1.58053	1.16831192253446	-1.426462	-4.660452	-0.010402
Trial2	1	1	noBlindfold	clockwise	practice	Free	1	-0.5	-0.5	6.607773	-0.11995	-1.45237	-1.58004	1.14495605126109	-1.259349	-4.685843	-0.107664
Trial2	1	1	noBlindfold	clockwise	practice	Free	1	-0.5	-0.5	6.627762	-0.15095	-1.45234	-1.57967	1.13469075470622	-1.386901	-4.558889	-0.107926
Trial2	1	1	noBlindfold	clockwise	practice	Free	1	-0.5	-0.5	6.647766	-0.18258	-1.4523	-1.57947	1.12517155310403	-1.503373	-4.60967	-0.166885
Trial2	1	1	noBlindfold	clockwise	practice	Free	1	-0.5	-0.5	6.66777	-0.21304	-1.4523	-1.5794	1.1168932536114	-1.550158	-4.651988	-0.1467
Trial2	1	1	noBlindfold	clockwise	practice	Free	1	-0.5	-0.5	6.687775	-0.24325	-1.45232	-1.57929	1.10940864328477	-1.467114	-4.736624	-0.050126
Trial2	1	1	noBlindfold	clockwise	practice	Free	1	-0.5	-0.5	6.707764	-0.30362	-1.45232	-1.579	1.09672516703091	-1.339685	-4.465789	0.27345
Trial2	1	1	noBlindfold	clockwise	practice	Free	1	-0.5	-0.5	6.727768	-0.3328	-1.45225	-1.57845	1.09133423972672	-1.337218	-4.368458	0.308227
Trial2	1	1	noBlindfold	clockwise	practice	Free	1	-0.5	-0.5	6.747772	-0.36169	-1.45219	-1.57774	1.08657860679367	-1.223493	-4.355762	0.193103
Trial2	1	1	noBlindfold	clockwise	practice	Free	1	-0.5	-0.5	6.767761	-0.39025	-1.45219	-1.57695	1.08252771790172	-1.226214	-4.516571	0.134252
Trial2	1	1	noBlindfold	clockwise	practice	Free	1	-0.5	-0.5	6.787766	-0.42009	-1.45225	-1.57539	1.07835486808825	-1.147106	-4.618134	0.032546
Trial2	1	1	noBlindfold	clockwise	practice	Free	1	-0.5	-0.5	6.80777	-0.47471	-1.45241	-1.57458	1.07487762897592	-0.988193	-4.905896	0.132225
Trial2	1	1	noBlindfold	clockwise	practice	Free	1	-0.5	-0.5	6.827774	-0.50102	-1.45244	-1.57357	1.07357049761127	-1.106703	-4.86781	0.317663
Trial2	1	1	noBlindfold	clockwise	practice	Free	1	-0.5	-0.5	6.847763	-0.52674	-1.45242	-1.57236	1.07269325784745	-1.166824	-4.791638	0.355395
Trial2	1	1	noBlindfold	clockwise	practice	Free	1	-0.5	-0.5	6.867767	-0.55272	-1.45239	-1.57088	1.07217686846845	-1.167298	-4.783174	0.391313
Trial2	1	1	noBlindfold	clockwise	practice	Free	1	-0.5	-0.5	6.887772	-0.57749	-1.45239	-1.56687	1.0696805559856	-1.131846	-4.770479	0.45373
Trial2	1	1	noBlindfold	clockwise	practice	Free	1	-0.5	-0.5	6.907761	-0.6263601	-1.45236	-1.5642	1.07167560269929	-1.069415	-4.635061	0.761386
Trial2	1	1	noBlindfold	clockwise	practice	Free	1	-0.5	-0.5	6.927765	-0.64971	-1.45232	-1.56099	1.07150038075157	-1.113516	-4.592743	0.802083
Trial2	1	1	noBlindfold	clockwise	practice	Free	1	-0.5	-0.5	6.947769	-0.67258	-1.4523	-1.55724	1.07123307219841	-1.119598	-4.541961	0.726083
Trial2	1	1	noBlindfold	clockwise	practice	Free	1	-0.5	-0.5	6.967773	-0.69568	-1.45229	-1.55336	1.0713813185993	-1.035298	-4.651988	0.517655
Trial2	1	1	noBlindfold	clockwise	practice	Free	1	-0.5	-0.5	6.987762	-0.7176	-1.4523	-1.54498	1.0673953385295	-0.829774	-4.753551	0.432731
Trial2	1	1	noBlindfold	clockwise	practice	Free	1	-0.5	-0.5	7.007767	-0.7599	-1.45237	-1.54036	1.07233244459264	-0.627674	-4.554657	0.807969
Trial2	1	1	noBlindfold	clockwise	practice	Free	1	-0.5	-0.5	7.027771	-0.77949	-1.45228	-1.53536	1.07242024834776	-0.548017	-4.385385	0.765046
Trial2	1	1	noBlindfold	clockwise	practice	Free	1	-0.5	-0.5	7.047775	-0.79829	-1.4522	-1.52998	1.07230388329317	-0.484727	-4.478484	0.638645
Trial2	1	1	noBlindfold	clockwise	practice	Free	1	-0.5	-0.5	7.067764	-0.81678	-1.45224	-1.52467	1.07251956005287	-0.388068	-4.825492	0.497362
Trial2	1	1	noBlindfold	clockwise	practice	Free	1	-0.5	-0.5	7.087769	-0.83371	-1.45237	-1.51433	1.06781447027573	-0.323484	-4.939751	0.38024
Trial2	1	1	noBlindfold	clockwise	practice	Free	1	-0.5	-0.5	7.107773	-0.86413	-1.45252	-1.50944	1.07310748509923	-0.211218	-4.880505	0.453648
Trial2	1	1	noBlindfold	clockwise	practice	Free	1	-0.5	-0.5	7.127762	-0.87796	-1.45245	-1.5046	1.07334758490724	-0.215557	-4.673147	0.44399
Trial2	1	1	noBlindfold	clockwise	practice	Free	1	-0.5	-0.5	7.147766	-0.89031	-1.45237	-1.49968	1.07317385418278	-0.227097	-4.668915	0.486021
Trial2	1	1	noBlindfold	clockwise	practice	Free	1	-0.5	-0.5	7.16777	-0.90196	-1.45235	-1.4951	1.07321754850206	-0.142416	-4.880505	0.36949
Trial2	1	1	noBlindfold	clockwise	practice	Free	1	-0.5	-0.5	7.187775	-0.91218	-1.45242	-1.48709	1.06969108120915	-0.026425	-5.185195	0.129465
Trial2	1	1	noBlindfold	clockwise	practice	Free	1	-0.5	-0.5	7.207764	-0.92906	-1.45265	-1.48373	1.07322742218455	-0.175209	-5.19789	0.299987
Trial2	1	1	noBlindfold	clockwise	practice	Free	1	-0.5	-0.5	7.227768	-0.936	-1.45261	-1.48065	1.07320562410022	-0.242141	-4.939751	0.194605
Trial2	1	1	noBlindfold	clockwise	practice	Free	1	-0.5	-0.5	7.247772	-0.94195	-1.45251	-1.47805	1.07326679478985	-0.261844	-4.956678	0.21889
Trial2	1	1	noBlindfold	clockwise	practice	Free	1	-0.5	-0.5	7.267761	-0.94672	-1.4525	-1.47591	1.07329352431351	-0.196221	-5.235977	0.129627
Trial2	1	1	noBlindfold	clockwise	practice	Free	1	-0.5	-0.5	7.287766	-0.95083	-1.45259	-1.47347	1.07279609475773	-0.135453	-5.405249	0.02351
Trial2	1	1	noBlindfold	clockwise	practice	Free	1	-0.5	-0.5	7.30777	-0.95569	-1.45274	-1.47318	1.07458495276421	-0.076266	-5.498348	-0.034818
Trial2	1	1	noBlindfold	clockwise	practice	Free	1	-0.5	-0.5	7.327774	-0.9564	-1.45275	-1.47318	1.07488623316845	-0.094744	-5.511044	-0.0715
Trial2	1	1	noBlindfold	clockwise	practice	Free	1	-0.5	-0.5	7.347763	-0.95642	-1.45275	-1.47318	1.07489471160683	-0.017654	-5.519507	-0.110525
Trial2	1	1	noBlindfold	clockwise	practice	Free	1	-0.5	-0.5	7.367767	-0.9564101	-1.45276	-1.47319	1.0748995510678	0.080052	-5.637998	-0.080336
Trial2	1	1	noBlindfold	clockwise	practice	Free	1	-0.5	-0.5	7.387772	-0.9564	-1.45279	-1.47321	1.07491332358757	0.251029	-5.748024	-0.110707
Trial2	1	1	noBlindfold	clockwise	practice	Free	1	-0.5	-0.5	7.407761	-0.95636	-1.45292	-1.47323	1.07491447534748	0.569075	-6.001932	-0.259997
Trial2	1	1	noBlindfold	clockwise	practice	Free	1	-0.5	-0.5	7.427765	-0.95633	-1.45298	-1.47324	1.07491068025292	0.583287	-5.993469	-0.2469
Trial2	1	1	noBlindfold	clockwise	practice	Free	1	-0.5	-0.5	7.447769	-0.9563	-1.45299	-1.47325	1.07490699401091	0.518814	-5.836892	-0.217285
Trial2	1	1	noBlindfold	clockwise	practice	Free	1	-0.5	-0.5	7.467773	-0.95627	-1.45294	-1.47326	1.07490335929051	0.4501	-5.650693	-0.187127
Trial2	1	1	noBlindfold	clockwise	practice	Free	1	-0.5	-0.5	7.487762	-0.95625	-1.45286	-1.47327	1.07490400781556	0.344514	-5.612607	-0.16107
Trial2	1	1	noBlindfold	clockwise	practice	Free	1	-0.5	-0.5	7.507767	-0.95622	-1.45282	-1.47327	1.07489130776951	0.208274	-5.701475	-0.040947
Trial2	1	1	noBlindfold	clockwise	practice	Free	1	-0.5	-0.5	7.527771	-0.95621	-1.45283	-1.47327	1.07488703240964	0.195086	-5.693011	-0.048259
Trial2	1	1	noBlindfold	clockwise	practice	Free	1	-0.5	-0.5	7.547775	-0.9562	-1.45283	-1.47327	1.07488280772177	0.214599	-5.650693	0.0094403
Trial2	1	1	noBlindfold	clockwise	practice	Free	1	-0.5	-0.5	7.567764	-0.95619	-1.45283	-1.47328	1.07488762481547	0.231681	-5.646461	-0.056737
Trial2	1	1	noBlindfold	clockwise	practice	Free	1	-0.5	-0.5	7.587769	-0.95618	-1.45283	-1.4733	1.07490142650077	0.251344	-5.697243	-0.136023
Trial2	1	1	noBlindfold	clockwise	practice	Free	1	-0.5	-0.5	7.607773	-0.95615	-1.45287	-1.47331	1.07489774497789	0.310223	-5.83266	-0.241577
Trial2	1	1	noBlindfold	clockwise	practice	Free	1	-0.5	-0.5	7.627762	-0.95614	-1.4529	-1.47333	1.07491165540151	0.341572	-5.887674	-0.262584
Trial2	1	1	noBlindfold	clockwise	practice	Free	1	-0.5	-0.5	7.647766	-0.95612	-1.45292	-1.47334	1.07491209112198	0.355679	-5.853819	-0.245278
Trial2	1	1	noBlindfold	clockwise	practice	Free	1	-0.5	-0.5	7.66777	-0.9561	-1.45292	-1.47335	1.07491268583665	0.270755	-5.773415	-0.180899
Trial2	1	1	noBlindfold	clockwise	practice	Free	1	-0.5	-0.5	7.687775	-0.95609	-1.4529	-1.47337	1.07492670522071	0.308892	-5.773415	-0.215595
Trial2	1	1	noBlindfold	clockwise	practice	Free	1	-0.5	-0.5	7.707764	-0.95606	-1.4529	-1.47338	1.0749230269527	0.2855	-5.866515	-0.263697
Trial2	1	1	noBlindfold	clockwise	practice	Free	1	-0.5	-0.5	7.727768	-0.95604	-1.45292	-1.47339	1.07492351520022	0.289892	-5.87921	-0.161823
Trial2	1	1	noBlindfold	clockwise	practice	Free	1	-0.5	-0.5	7.747772	-0.95603	-1.45292	-1.4734	1.07492830943215	0.304013	-5.798806	-0.150795
Trial2	1	1	noBlindfold	clockwise	practice	Free	1	-0.5	-0.5	7.767761	-0.95601	-1.45291	-1.4734	1.07491983850433	0.268297	-5.752256	-0.118695
Trial2	1	1	noBlindfold	clockwise	practice	Free	1	-0.5	-0.5	7.787766	-0.95599	-1.45289	-1.47341	1.07492043581721	0.331172	-5.786111	-0.137152
Trial2	1	1	noBlindfold	clockwise	practice	Free	1	-0.5	-0.5	7.80777	-0.95596	-1.4529	-1.47342	1.07491667802494	0.299653	-5.866515	-0.081883
Trial2	1	1	noBlindfold	clockwise	practice	Free	1	-0.5	-0.5	7.827774	-0.95595	-1.45292	-1.47342	1.07491243048518	0.2617	-5.853819	-0.111148
Trial2	1	1	noBlindfold	clockwise	practice	Free	1	-0.5	-0.5	7.847763	-0.95593	-1.45292	-1.47342	1.07490393563517	0.204033	-5.764952	-0.061104
Trial2	1	1	noBlindfold	clockwise	practice	Free	1	-0.5	-0.5	7.867767	-0.95592	-1.4529	-1.47342	1.07489968832492	0.198357	-5.701475	-0.004917
Trial2	1	1	noBlindfold	clockwise	practice	Free	1	-0.5	-0.5	7.887772	-0.95592	-1.45288	-1.47342	1.07489968832492	0.1291	-5.688779	0.020994
Trial2	1	1	noBlindfold	clockwise	practice	Free	1	-0.5	-0.5	7.907761	-0.95591	-1.45285	-1.47342	1.0748954663721	0.055547	-5.650693	0.013313
Trial2	1	1	noBlindfold	clockwise	practice	Free	1	-0.5	-0.5	7.927765	-0.95591	-1.45284	-1.47342	1.0748954663721	0.068848	-5.629534	0.074214
Trial2	1	1	noBlindfold	clockwise	practice	Free	1	-0.5	-0.5	7.947769	-0.9559	-1.45283	-1.47342	1.0748912192144	0.048828	-5.650693	0.061063
Trial2	1	1	noBlindfold	clockwise	practice	Free	1	-0.5	-0.5	7.967773	-0.9559	-1.45283	-1.47341	1.07488225889476	0.026757	-5.612607	0.055335
Trial2	1	1	noBlindfold	clockwise	practice	Free	1	-0.5	-0.5	7.987762	-0.9559	-1.45282	-1.47341	1.07488225889476	0.014695	-5.604143	0.063272
Trial2	1	1	noBlindfold	clockwise	practice	Free	1	-0.5	-0.5	8.007767	-0.9559	-1.45281	-1.47341	1.07488225889476	0.0067235	-5.608375	0.032245
Trial2	1	1	noBlindfold	clockwise	practice	Free	1	-0.5	-0.5	8.027771	-0.9559	-1.45281	-1.47341	1.07488225889476	0.046009	-5.591448	-0.015635
Trial2	1	1	noBlindfold	clockwise	practice	Free	1	-0.5	-0.5	8.047775	-0.9558899	-1.45281	-1.47341	1.07487798649793	0.051704	-5.59568	-0.016168
Trial2	1	1	noBlindfold	clockwise	practice	Free	1	-0.5	-0.5	8.067764	-0.9558899	-1.45281	-1.47341	1.07487798649793	0.102499	-5.616839	-0.052516
Trial2	1	1	noBlindfold	clockwise	practice	Free	1	-0.5	-0.5	8.087769	-0.9558899	-1.45281	-1.47341	1.07487798649793	0.109346	-5.663388	-0.032051
Trial2	1	1	noBlindfold	clockwise	practice	Free	1	-0.5	-0.5	8.107773	-0.95588	-1.45281	-1.47341	1.07487376473806	0.087319	-5.642229	-0.0036329
Trial2	1	1	noBlindfold	clockwise	practice	Free	1	-0.5	-0.5	8.127762	-0.95587	-1.45282	-1.47342	1.07487850347943	0.129268	-5.637998	-0.056237
Trial2	1	1	noBlindfold	clockwise	practice	Free	1	-0.5	-0.5	8.147766	-0.95587	-1.45282	-1.47342	1.07487850347943	0.121729	-5.680316	-0.067744
Trial2	1	1	noBlindfold	clockwise	practice	Free	1	-0.5	-0.5	8.16777	-0.95586	-1.45283	-1.47342	1.07487425662729	0.088116	-5.701475	-0.063432
Trial2	1	1	noBlindfold	clockwise	practice	Free	1	-0.5	-0.5	8.187775	-0.95586	-1.45285	-1.47343	1.07488332506238	0.114877	-5.748024	-0.054043
Trial2	1	1	noBlindfold	clockwise	practice	Free	1	-0.5	-0.5	8.207764	-0.95584	-1.45285	-1.47343	1.07487483165929	0.128999	-5.71417	-0.043037
Trial2	1	1	noBlindfold	clockwise	practice	Free	1	-0.5	-0.5	8.227768	-0.95584	-1.45285	-1.47343	1.07487483165929	0.132623	-5.705706	-0.047757
Trial2	1	1	noBlindfold	clockwise	practice	Free	1	-0.5	-0.5	8.247772	-0.95583	-1.45285	-1.47344	1.07487965363186	0.103552	-5.71417	-0.108018
Trial2	1	1	noBlindfold	clockwise	practice	Free	1	-0.5	-0.5	8.267761	-0.95582	-1.45285	-1.47344	1.07487543243382	0.128253	-5.693011	-0.081289
Trial2	1	1	noBlindfold	clockwise	practice	Free	1	-0.5	-0.5	8.287766	-0.95582	-1.45285	-1.47345	1.07488460900532	0.148137	-5.684547	-0.092344
Trial2	1	1	noBlindfold	clockwise	practice	Free	1	-0.5	-0.5	8.30777	-0.9557999	-1.45285	-1.47345	1.07487609108229	0.162691	-5.735329	-0.111224
Trial3	3	1	noBlindfold	clockwise	practice	Guided	1	0.5	0	0	0.44514	-1.45304	-0.79987	0.801749065102815	-0.729702	-6.281231	0.419536
Trial3	3	1	noBlindfold	clockwise	practice	Guided	1	0.5	0	0.01924133	0.44513	-1.45302	-0.79986	0.801739819711105	-0.726578	-6.272768	0.440246
Trial3	3	1	noBlindfold	clockwise	practice	Guided	1	0.5	0	0.03924561	0.44512	-1.45301	-0.79985	0.801730512956569	-0.715568	-6.374331	0.462691
Trial3	3	1	noBlindfold	clockwise	practice	Guided	1	0.5	0	0.05924988	0.44505	-1.45315	-0.79985	0.801735308020152	-0.768509	-6.374331	0.429403
Trial3	3	1	noBlindfold	clockwise	practice	Guided	1	0.5	0	0.07923889	0.44501	-1.45316	-0.79984	0.801728119669917	-0.780682	-6.25584	0.356401
Trial3	3	1	noBlindfold	clockwise	practice	Guided	1	0.5	0	0.09924316	0.44497	-1.45314	-0.79984	0.801730865919172	-0.806839	-6.213522	0.36703
Trial3	3	1	noBlindfold	clockwise	practice	Guided	1	0.5	0	0.1192474	0.44493	-1.45312	-0.79983	0.801723620133556	-0.789592	-6.192363	0.427682
Trial3	3	1	noBlindfold	clockwise	practice	Guided	1	0.5	0	0.1392365	0.44488	-1.45311	-0.7998199	0.801717007380426	-0.809241	-6.196595	0.468713
Trial3	3	1	noBlindfold	clockwise	practice	Guided	1	0.5	0	0.1592407	0.4448	-1.45311	-0.7998199	0.801722512871658	-0.749288	-6.234681	0.459913
Trial3	3	1	noBlindfold	clockwise	practice	Guided	1	0.5	0	0.179245	0.44476	-1.45311	-0.7998199	0.801725267571369	-0.752187	-6.209291	0.374796
Trial3	3	1	noBlindfold	clockwise	practice	Guided	1	0.5	0	0.1992493	0.44472	-1.45311	-0.7998199	0.801728022201876	-0.707809	-6.200827	0.280063
Trial3	3	1	noBlindfold	clockwise	practice	Guided	1	0.5	0	0.2192383	0.44469	-1.45311	-0.7998199	0.801730094101941	-0.717078	-6.196595	0.292077
Trial3	3	1	noBlindfold	clockwise	practice	Guided	1	0.5	0	0.2392426	0.44465	-1.45311	-0.79983	0.801742901356528	-0.709177	-6.23045	0.275093
Trial3	3	1	noBlindfold	clockwise	practice	Guided	1	0.5	0	0.2592468	0.44458	-1.45314	-0.79983	0.801747737383169	-0.712277	-6.306622	0.283346
Trial3	3	1	noBlindfold	clockwise	practice	Guided	1	0.5	0	0.2792511	0.44454	-1.45315	-0.79983	0.801750502969296	-0.747232	-6.327781	0.259661
Trial3	3	1	noBlindfold	clockwise	practice	Guided	1	0.5	0	0.2992401	0.4445	-1.45315	-0.79984	0.801763262163951	-0.748056	-6.281231	0.233688
Trial3	3	1	noBlindfold	clockwise	practice	Guided	1	0.5	0	0.3192444	0.44447	-1.45315	-0.79984	0.801765338088909	-0.742997	-6.238913	0.234719
Trial3	3	1	noBlindfold	clockwise	practice	Guided	1	0.5	0	0.3392487	0.44443	-1.45314	-0.79984	0.801768111167069	-0.719236	-6.23045	0.325246
Trial3	3	1	noBlindfold	clockwise	practice	Guided	1	0.5	0	0.3592377	0.44435	-1.45315	-0.79984	0.801773661220143	-0.684608	-6.332013	0.300541
Trial3	3	1	noBlindfold	clockwise	practice	Guided	1	0.5	0	0.3792419	0.44432	-1.45317	-0.79985	0.80178567267243	-0.634832	-6.433576	0.266874
Trial3	3	1	noBlindfold	clockwise	practice	Guided	1	0.5	0	0.3992462	0.44428	-1.45319	-0.79985	0.80178845316936	-0.668686	-6.39549	0.196475
Trial3	3	1	noBlindfold	clockwise	practice	Guided	1	0.5	0	0.4192505	0.44425	-1.4532	-0.79986	0.801800526601687	-0.670968	-6.420881	0.171077
Trial3	3	1	noBlindfold	clockwise	practice	Guided	1	0.5	0	0.4392395	0.44422	-1.45321	-0.79986	0.801802611778644	-0.664729	-6.399722	0.195244
Trial3	3	1	noBlindfold	clockwise	practice	Guided	1	0.5	0	0.4592438	0.44414	-1.4532	-0.79986	0.801808182549307	-0.737805	-6.416649	0.285227
Trial3	3	1	noBlindfold	clockwise	practice	Guided	1	0.5	0	0.479248	0.4441	-1.4532	-0.79986	0.801810967798187	-0.752402	-6.399722	0.313863
Trial3	3	1	noBlindfold	clockwise	practice	Guided	1	0.5	0	0.4992371	0.44407	-1.4532	-0.79986	0.801813062713131	-0.79095	-6.340476	0.319731
Trial3	3	1	noBlindfold	clockwise	practice	Guided	1	0.5	0	0.5192413	0.44403	-1.45318	-0.79985	0.801805862280228	-0.782219	-6.264304	0.315967
Trial3	3	1	noBlindfold	clockwise	practice	Guided	1	0.5	0	0.5392456	0.44398	-1.45315	-0.79985	0.801809356738819	-0.831425	-6.243145	0.351377
Trial3	3	1	noBlindfold	clockwise	practice	Guided	1	0.5	0	0.5592499	0.4439	-1.45313	-0.79984	0.801805019749947	-0.862896	-6.310854	0.382447
Trial3	3	1	noBlindfold	clockwise	practice	Guided	1	0.5	0	0.5792389	0.44385	-1.45315	-0.79985	0.801818447691121	-0.855154	-6.387026	0.264106
Trial3	3	1	noBlindfold	clockwise	practice	Guided	1	0.5	0	0.5992432	0.44381	-1.45317	-0.79985	0.801821251534524	-0.839359	-6.353172	0.242637
Trial3	3	1	noBlindfold	clockwise	practice	Guided	1	0.5	0	0.6192474	0.44376	-1.45317	-0.79985	0.801824755476442	-0.885804	-6.306622	0.278897
Trial3	3	1	noBlindfold	clockwise	practice	Guided	1	0.5	0	0.6392365	0.44372	-1.45316	-0.79985	0.801827563790434	-0.887451	-6.264304	0.304143
Trial3	3	1	noBlindfold	clockwise	practice	Guided	1	0.5	0	0.6592407	0.44362	-1.45313	-0.79984	0.801824656600209	-0.941141	-6.226218	0.347074
Trial3	3	1	noBlindfold	clockwise	practice	Guided	1	0.5	0	0.679245	0.44357	-1.45312	-0.79984	0.80182817446497	-0.97574	-6.171204	0.357422
Trial3	3	1	noBlindfold	clockwise	practice	Guided	1	0.5	0	0.6992493	0.44352	-1.45311	-0.79984	0.801831697532432	-1.052844	-6.082337	0.36924
Trial3	3	1	noBlindfold	clockwise	practice	Guided	1	0.5	0	0.7192383	0.44347	-1.45308	-0.79983	0.801825230841368	-1.152992	-6.065409	0.409231
Trial3	3	1	noBlindfold	clockwise	practice	Guided	1	0.5	0	0.7392426	0.4434	-1.45304	-0.79983	0.801830169396127	-1.242212	-5.968078	0.411783
Trial3	3	1	noBlindfold	clockwise	practice	Guided	1	0.5	0	0.7592468	0.44326	-1.45298	-0.79984	0.801850051120021	-1.433488	-5.963846	0.288819
Trial3	3	1	noBlindfold	clockwise	practice	Guided	1	0.5	0	0.7792511	0.44318	-1.45298	-0.79985	0.801865644203368	-1.490481	-5.951151	0.16499
Trial3	3	1	noBlindfold	clockwise	practice	Guided	1	0.5	0	0.7992401	0.4431	-1.45298	-0.79987	0.801891235540252	-1.55794	-5.989237	0.02596
Trial3	3	1	noBlindfold	clockwise	practice	Guided	1	0.5	0	0.8192444	0.44299	-1.45298	-0.79989	0.801919084310289	-1.599153	-5.900369	-0.03168
Trial3	3	1	noBlindfold	clockwise	practice	Guided	1	0.5	0	0.8392487	0.44279	-1.45296	-0.79993	0.801973218447547	-1.605854	-5.836892	0.0060828
Trial3	3	1	noBlindfold	clockwise	practice	Guided	1	0.5	0	0.8592377	0.44216	-1.45292	-0.79994	0.802028336204613	-1.553052	-5.80727	0.107156
Trial3	3	1	noBlindfold	clockwise	practice	Guided	1	0.5	0	0.8792419	0.44175	-1.4529	-0.79995	0.802067997095358	-1.587099	-5.726865	0.109234
Trial3	3	1	noBlindfold	clockwise	practice	Guided	1	0.5	0	0.8992462	0.44116	-1.45285	-0.79995	0.802111059122326	-1.633811	-5.599911	0.110525
Trial3	3	1	noBlindfold	clockwise	practice	Guided	1	0.5	0	0.9192505	0.4406	-1.45281	-0.79995	0.802152336476761	-1.662262	-5.561825	0.091834
Trial3	3	1	noBlindfold	clockwise	practice	Guided	1	0.5	0	0.9392395	0.43974	-1.45277	-0.79996	0.802226402646448	-1.72313	-5.511044	0.049928
Trial3	3	1	noBlindfold	clockwise	practice	Guided	1	0.5	0	0.9592438	0.43734	-1.4527	-0.79994	0.802390344132708	-1.737521	-5.341772	0.142884
Trial3	3	1	noBlindfold	clockwise	practice	Guided	1	0.5	0	0.979248	0.43563	-1.45266	-0.7999099	0.802495745079474	-1.784033	-5.214818	0.208161
Trial3	3	1	noBlindfold	clockwise	practice	Guided	1	0.5	0	0.9992371	0.43369	-1.45261	-0.79987	0.802613831662859	-1.733625	-5.096327	0.28396
Trial3	3	1	noBlindfold	clockwise	practice	Guided	1	0.5	0	1.019241	0.43127	-1.45255	-0.79983	0.802777598401716	-1.739118	-4.994764	0.373204
Trial3	3	1	noBlindfold	clockwise	practice	Guided	1	0.5	0	1.039246	0.42856	-1.45252	-0.79981	0.802994205928924	-1.791222	-5.007459	0.396027
Trial3	3	1	noBlindfold	clockwise	practice	Guided	1	0.5	0	1.05925	0.42187	-1.4525	-0.7998199	0.803626928235956	-1.861858	-4.935519	0.312814
Trial3	3	1	noBlindfold	clockwise	practice	Guided	1	0.5	0	1.079239	0.41796	-1.45247	-0.79981	0.804006584148453	-1.825188	-4.838187	0.34149
Trial3	3	1	noBlindfold	clockwise	practice	Guided	1	0.5	0	1.099243	0.4135	-1.45243	-0.7998	0.804464013755534	-1.78308	-4.766247	0.421538
Trial3	3	1	noBlindfold	clockwise	practice	Guided	1	0.5	0	1.119247	0.40892	-1.45239	-0.79981	0.804979246059004	-1.734534	-4.762015	0.396019
Trial3	3	1	noBlindfold	clockwise	practice	Guided	1	0.5	0	1.139236	0.40368	-1.45238	-0.79985	0.805628667888131	-1.705873	-4.736624	0.335173
Trial3	3	1	noBlindfold	clockwise	practice	Guided	1	0.5	0	1.159241	0.39256	-1.45238	-0.79986	0.807043600471249	-1.700188	-4.732392	0.262113
Trial3	3	1	noBlindfold	clockwise	practice	Guided	1	0.5	0	1.179245	0.38634	-1.45236	-0.79988	0.80791500554251	-1.724575	-4.698538	0.249493
Trial3	3	1	noBlindfold	clockwise	practice	Guided	1	0.5	0	1.199249	0.37994	-1.45234	-0.7999	0.808859941748972	-1.737256	-4.660452	0.178348
Trial3	3	1	noBlindfold	clockwise	practice	Guided	1	0.5	0	1.219238	0.37317	-1.45233	-0.79992	0.809912212096539	-1.714794	-4.639293	0.160046
Trial3	3	1	noBlindfold	clockwise	practice	Guided	1	0.5	0	1.239243	0.36607	-1.45232	-0.79995	0.811083998471941	-1.653659	-4.580048	0.131218
Trial3	3	1	noBlindfold	clockwise	practice	Guided	1	0.5	0	1.259247	0.35071	-1.45229	-0.79996	0.81377112046255	-1.600481	-4.588511	0.095278
Trial3	3	1	noBlindfold	clockwise	practice	Guided	1	0.5	0	1.279251	0.34248	-1.45229	-0.79995	0.81531133125887	-1.590654	-4.550425	0.072204
Trial3	3	1	noBlindfold	clockwise	practice	Guided	1	0.5	0	1.29924	0.33426	-1.45227	-0.79995	0.81693925745368	-1.546716	-4.457325	0.131379
Trial3	3	1	noBlindfold	clockwise	practice	Guided	1	0.5	0	1.319244	0.32582	-1.45225	-0.79993	0.818673766135919	-1.592648	-4.49118	0.122617
Trial3	3	1	noBlindfold	clockwise	practice	Guided	1	0.5	0	1.339249	0.31687	-1.45225	-0.8	0.820692713552933	-1.596131	-4.596975	0.111758
Trial3	3	1	noBlindfold	clockwise	practice	Guided	1	0.5	0	1.359238	0.29888	-1.45232	-0.80005	0.824941930996155	-1.481212	-4.651988	-0.08655
Trial3	3	1	noBlindfold	clockwise	practice	Guided	1	0.5	0	1.379242	0.28943	-1.45233	-0.80005	0.827296601928349	-1.415447	-4.571584	-0.141025
Trial3	3	1	noBlindfold	clockwise	practice	Guided	1	0.5	0	1.399246	0.2802	-1.4523	-0.80003	0.829674651763483	-1.444241	-4.546193	-0.064389
Trial3	3	1	noBlindfold	clockwise	practice	Guided	1	0.5	0	1.41925	0.2709	-1.45227	-0.79998	0.832138736217237	-1.412794	-4.520802	0.0027094
Trial3	3	1	noBlindfold	clockwise	practice	Guided	1	0.5	0	1.43924	0.26152	-1.45227	-0.79999	0.834779437127026	-1.419394	-4.554657	0.06792
Trial3	3	1	noBlindfold	clockwise	practice	Guided	1	0.5	0	1.459244	0.24233	-1.4523	-0.80001	0.84048187043781	-1.369889	-4.630829	-0.020032
Trial3	3	1	noBlindfold	clockwise	practice	Guided	1	0.5	0	1.479248	0.23285	-1.45231	-0.80003	0.843455459494489	-1.415015	-4.601207	-0.048777
Trial3	3	1	noBlindfold	clockwise	practice	Guided	1	0.5	0	1.499237	0.22303	-1.4523	-0.80003	0.846617015053888	-1.372384	-4.541961	-0.058056
Trial3	3	1	noBlindfold	clockwise	practice	Guided	1	0.5	0	1.519241	0.21347	-1.45228	-0.80001	0.849773727603617	-1.378108	-4.550425	0.0035469
Trial3	3	1	noBlindfold	clockwise	practice	Guided	1	0.5	0	1.539246	0.20358	-1.45227	-0.79998	0.853131228177529	-1.349123	-4.482716	0.014215
Trial3	3	1	noBlindfold	clockwise	practice	Guided	1	0.5	0	1.55925	0.18436	-1.45225	-0.79996	0.859979386342563	-1.315564	-4.503875	0.03162
Trial3	3	1	noBlindfold	clockwise	practice	Guided	1	0.5	0	1.579239	0.17445	-1.45224	-0.79994	0.863647377881897	-1.343191	-4.431935	0.125944
Trial3	3	1	noBlindfold	clockwise	practice	Guided	1	0.5	0	1.599243	0.16479	-1.45222	-0.79993	0.867325661843517	-1.415422	-4.423471	0.14729
Trial3	3	1	noBlindfold	clockwise	practice	Guided	1	0.5	0	1.619247	0.15479	-1.45221	-0.79992	0.871230102625708	-1.381454	-4.44463	0.154231
Trial3	3	1	noBlindfold	clockwise	practice	Guided	1	0.5	0	1.639236	0.14532	-1.45221	-0.79992	0.875025628567507	-1.398154	-4.393848	0.142992
Trial3	3	1	noBlindfold	clockwise	practice	Guided	1	0.5	0	1.659241	0.12525	-1.45219	-0.79989	0.883324200486658	-1.496102	-4.288053	0.221591
Trial3	3	1	noBlindfold	clockwise	practice	Guided	1	0.5	0	1.679245	0.11482	-1.45215	-0.79986	0.887772296409838	-1.589979	-4.207649	0.289795
Trial3	3	1	noBlindfold	clockwise	practice	Guided	1	0.5	0	1.699249	0.10442	-1.45212	-0.7998199	0.892297867201178	-1.653889	-4.165331	0.359319
Trial3	3	1	noBlindfold	clockwise	practice	Guided	1	0.5	0	1.719238	0.09369	-1.45208	-0.7998	0.897088578145686	-1.674786	-4.080695	0.386988
Trial3	3	1	noBlindfold	clockwise	practice	Guided	1	0.5	0	1.739243	0.08262201	-1.45205	-0.79979	0.902146591818561	-1.674508	-4.068	0.444866
Trial3	3	1	noBlindfold	clockwise	practice	Guided	1	0.5	0	1.759247	0.059132	-1.452	-0.7998	0.913260475445512	-1.621965	-3.966437	0.395713
Trial3	3	1	noBlindfold	clockwise	practice	Guided	1	0.5	0	1.779251	0.04668	-1.45199	-0.7998199	0.919353558646007	-1.625285	-3.953741	0.3772
Trial3	3	1	noBlindfold	clockwise	practice	Guided	1	0.5	0	1.79924	0.033865	-1.45198	-0.79985	0.925765542130195	-1.662415	-3.941046	0.29986
Trial3	3	1	noBlindfold	clockwise	practice	Guided	1	0.5	0	1.819244	0.021072	-1.45198	-0.79988	0.932298282609692	-1.678658	-3.962205	0.243707
Trial3	3	1	noBlindfold	clockwise	practice	Guided	1	0.5	0	1.839249	0.0078988	-1.45198	-0.7999099	0.939158941798978	-1.712041	-3.932582	0.187721
Trial3	3	1	noBlindfold	clockwise	practice	Guided	1	0.5	0	1.859238	-0.019669	-1.45193	-0.7999099	0.953892969161691	-1.723913	-3.843714	0.198994
Trial3	3	1	noBlindfold	clockwise	practice	Guided	1	0.5	0	1.879242	-0.034528	-1.45192	-0.79993	0.962085361959132	-1.698636	-3.852178	0.139221
Trial3	3	1	noBlindfold	clockwise	practice	Guided	1	0.5	0	1.899246	-0.049354	-1.45193	-0.79996	0.970425552602594	-1.707584	-3.919887	0.054142
Trial3	3	1	noBlindfold	clockwise	practice	Guided	1	0.5	0	1.91925	-0.06457	-1.45194	-0.80002	0.979168703738779	-1.725366	-3.873337	-0.043223
Trial3	3	1	noBlindfold	clockwise	practice	Guided	1	0.5	0	1.93924	-0.080178	-1.45194	-0.80006	0.988282636396787	-1.708937	-3.80986	-0.086174
Trial3	3	1	noBlindfold	clockwise	practice	Guided	1	0.5	0	1.959244	-0.113	-1.45189	-0.80008	1.00791716687925	-1.634889	-3.788701	-0.1378
Trial3	3	1	noBlindfold	clockwise	practice	Guided	1	0.5	0	1.979248	-0.1297	-1.45189	-0.80008	1.01816014760255	-1.647972	-3.788701	-0.180502
Trial3	3	1	noBlindfold	clockwise	practice	Guided	1	0.5	0	1.999237	-0.14726	-1.45189	-0.80009	1.02912071118456	-1.666091	-3.767542	-0.18389
Trial3	3	1	noBlindfold	clockwise	practice	Guided	1	0.5	0	2.019241	-0.16462	-1.4519	-0.80007	1.04011144658428	-1.716438	-3.835251	-0.144359
Trial3	3	1	noBlindfold	clockwise	practice	Guided	1	0.5	0	2.039246	-0.18231	-1.45191	-0.80007	1.05150322739938	-1.7075	-3.85641	-0.153585
Trial3	3	1	noBlindfold	clockwise	practice	Guided	1	0.5	0	2.05925	-0.21907	-1.45192	-0.8001	1.07574236165281	-1.639942	-3.85641	-0.183921
Trial3	3	1	noBlindfold	clockwise	practice	Guided	1	0.5	0	2.079239	-0.23815	-1.45192	-0.80013	1.08861079164647	-1.612505	-3.818324	-0.252162
Trial3	3	1	noBlindfold	clockwise	practice	Guided	1	0.5	0	2.099243	-0.25689	-1.45191	-0.80017	1.10143293320304	-1.558041	-3.759078	-0.331485
Trial3	3	1	noBlindfold	clockwise	practice	Guided	1	0.5	0	2.119247	-0.2758	-1.4519	-0.8002	1.11453386499071	-1.445939	-3.788701	-0.377078
Trial3	3	1	noBlindfold	clockwise	practice	Guided	1	0.5	0	2.139236	-0.29538	-1.4519	-0.80021	1.12825767497879	-1.422388	-3.814092	-0.484203
Trial3	3	1	noBlindfold	clockwise	practice	Guided	1	0.5	0	2.159241	-0.30487	-1.45189	-0.80019	1.13495360048811	-5.394845	-3.814092	-0.189976
Trial3	3	1	noBlindfold	clockwise	practice	Guided	1	0.5	0	2.179245	-0.30356	-1.45189	-0.80009	1.13395440477956	-6.141613	-3.488243	0.448512
Trial3	3	1	noBlindfold	clockwise	practice	Guided	1	0.5	0	2.199249	-0.30324	-1.45183	-0.79974	1.13348074242949	-4.58493	-2.921182	1.162875
Trial3	3	1	noBlindfold	clockwise	practice	Guided	1	0.5	0	2.219238	-0.30268	-1.45163	-0.79883	1.13244188723655	-2.890817	-2.536088	1.447221
Trial3	3	1	noBlindfold	clockwise	practice	Guided	1	0.5	0	2.239243	-0.30185	-1.45138	-0.79608	1.12991449404358	-1.876993	-2.379512	1.29194
Trial3	3	1	noBlindfold	clockwise	practice	Guided	1	0.5	0	2.259247	-0.30078	-1.45127	-0.7952	1.12853517012573	-1.452277	-3.048136	0.358062
Trial3	3	1	noBlindfold	clockwise	practice	Guided	1	0.5	0	2.279251	-0.30075	-1.45148	-0.79506	1.12841528477643	-1.926512	-3.492475	0.074012
Trial3	3	1	noBlindfold	clockwise	practice	Guided	1	0.5	0	2.29924	-0.30082	-1.45165	-0.79508	1.12847901059568	-2.576456	-3.678674	-0.159859
Trial3	3	1	noBlindfold	clockwise	practice	Guided	1	0.5	0	2.319244	-0.3009	-1.45176	-0.7951	1.12854990698533	-3.020426	-4.034145	-0.228152
Trial3	3	1	noBlindfold	clockwise	practice	Guided	1	0.5	0	2.339249	-0.30099	-1.45188	-0.7951	1.1286137813648	-2.92903	-4.068	-0.182122
Trial3	3	1	noBlindfold	clockwise	practice	Guided	1	0.5	0	2.359238	-0.30104	-1.45189	-0.79508	1.12863514376599	-2.157642	-3.390912	0.211714
Trial3	3	1	noBlindfold	clockwise	practice	Guided	1	0.5	0	2.379242	-0.30104	-1.45182	-0.79507	1.12862808960655	-2.054806	-3.234335	0.334199
Trial3	3	1	noBlindfold	clockwise	practice	Guided	1	0.5	0	2.399246	-0.30104	-1.45175	-0.79505	1.12861398142195	-2.31015	-3.145467	0.307287
Trial3	3	1	noBlindfold	clockwise	practice	Guided	1	0.5	0	2.41925	-0.30106	-1.4517	-0.79504	1.12862118394903	-2.518916	-3.111613	0.375977
Trial3	3	1	noBlindfold	clockwise	practice	Guided	1	0.5	0	2.43924	-0.30108	-1.45168	-0.79499	1.1286001298005	-2.708536	-3.22164	0.494218
Trial3	3	1	noBlindfold	clockwise	practice	Guided	1	0.5	0	2.459244	-0.30113	-1.45167	-0.7949	1.12857223157708	-2.750089	-3.323203	0.974696
Trial3	3	1	noBlindfold	clockwise	practice	Guided	1	0.5	0	2.479248	-0.30116	-1.45167	-0.79462	1.12839630396883	-2.621928	-3.208944	1.303637
Trial3	3	1	noBlindfold	clockwise	practice	Guided	1	0.5	0	2.499237	-0.3012	-1.45163	-0.79391	1.12792489739074	-2.5098	-3.115845	1.540151
Trial3	3	1	noBlindfold	clockwise	practice	Guided	1	0.5	0	2.519241	-0.30123	-1.45156	-0.79258	1.12701045090686	-2.483516	-2.959268	1.71278
Trial3	3	1	noBlindfold	clockwise	practice	Guided	1	0.5	0	2.539246	-0.30124	-1.45152	-0.78742	1.12339474351217	-2.538876	-3.060831	1.91412
Trial3	3	1	noBlindfold	clockwise	practice	Guided	1	0.5	0	2.55925	-0.30132	-1.45158	-0.7835	1.12070781007058	-2.692967	-3.17509	2.194576
Trial3	3	1	noBlindfold	clockwise	practice	Guided	1	0.5	0	2.579239	-0.30134	-1.45159	-0.77824	1.1170511240169	-2.702226	-3.166626	2.451244
Trial3	3	1	noBlindfold	clockwise	practice	Guided	1	0.5	0	2.599243	-0.30134	-1.45158	-0.77175	1.11253934363925	-2.613481	-3.115845	2.731212
Trial3	3	1	noBlindfold	clockwise	practice	Guided	1	0.5	0	2.619247	-0.30132	-1.45156	-0.76349	1.10681102379598	-2.561042	-2.997354	2.840491
Trial3	3	1	noBlindfold	clockwise	practice	Guided	1	0.5	0	2.639236	-0.30127	-1.45154	-0.74248	1.09238740154732	-2.429558	-2.993123	2.935508
Trial3	3	1	noBlindfold	clockwise	practice	Guided	1	0.5	0	2.659241	-0.30116	-1.45151	-0.7294201	1.08347170831431	-2.265359	-3.132772	3.113767
Trial3	3	1	noBlindfold	clockwise	practice	Guided	1	0.5	0	2.679245	-0.30114	-1.45158	-0.71417	1.07324930712107	-2.28035	-3.428998	3.246731
Trial3	3	1	noBlindfold	clockwise	practice	Guided	1	0.5	0	2.699249	-0.30114	-1.45169	-0.69772	1.06237399362217	-2.260343	-3.467084	3.212234
Trial3	3	1	noBlindfold	clockwise	practice	Guided	1	0.5	0	2.719238	-0.30116	-1.45176	-0.6790799	1.05024134774135	-2.36475	-3.678674	3.332533
Trial3	3	1	noBlindfold	clockwise	practice	Guided	1	0.5	0	2.739243	-0.30118	-1.45182	-0.6382101	1.02430536410436	-2.400758	-3.564416	3.274263
Trial3	3	1	noBlindfold	clockwise	practice	Guided	1	0.5	0	2.759247	-0.3012	-1.45181	-0.61579	1.01050422052315	-2.296936	-3.80986	2.908345
Trial3	3	1	noBlindfold	clockwise	practice	Guided	1	0.5	0	2.779251	-0.30117	-1.45188	-0.59152	0.995876136467537	-2.216547	-3.85641	2.915438
Trial3	3	1	noBlindfold	clockwise	practice	Guided	1	0.5	0	2.79924	-0.30111	-1.45195	-0.56677	0.981328393526121	-1.999326	-3.979132	3.024487
Trial3	3	1	noBlindfold	clockwise	practice	Guided	1	0.5	0	2.819244	-0.30104	-1.45199	-0.54009	0.966106777815563	-1.946959	-3.957973	2.954668
Trial3	3	1	noBlindfold	clockwise	practice	Guided	1	0.5	0	2.839249	-0.30099	-1.45196	-0.48621	0.937008621928413	-1.935133	-3.898728	2.556284
Trial3	3	1	noBlindfold	clockwise	practice	Guided	1	0.5	0	2.859238	-0.30085	-1.45203	-0.4577	0.922415324980797	-1.591057	-4.402312	2.301144
Trial3	3	1	noBlindfold	clockwise	practice	Guided	1	0.5	0	2.879242	-0.30078	-1.4521	-0.42966	0.908766383846082	-1.554946	-3.890264	2.048312
Trial3	3	1	noBlindfold	clockwise	practice	Guided	1	0.5	0	2.899246	-0.30074	-1.452	-0.4014	0.895715643063004	-1.350673	-4.093391	1.839465
Trial3	3	1	noBlindfold	clockwise	practice	Guided	1	0.5	0	2.91925	-0.30069	-1.45203	-0.37229	0.883008677187627	-1.27872	-4.343067	1.68862
Trial3	3	1	noBlindfold	clockwise	practice	Guided	1	0.5	0	2.93924	-0.30064	-1.45212	-0.31578	0.860663352238074	-1.21125	-4.182258	1.944137
Trial3	3	1	noBlindfold	clockwise	practice	Guided	1	0.5	0	2.959244	-0.3006	-1.45204	-0.28702	0.850494460175024	-1.095101	-4.364226	1.430764
Trial3	3	1	noBlindfold	clockwise	practice	Guided	1	0.5	0	2.979248	-0.30056	-1.45217	-0.25946	0.841555584869052	-1.087974	-4.486948	1.396766
Trial3	3	1	noBlindfold	clockwise	practice	Guided	1	0.5	0	2.999237	-0.30052	-1.45224	-0.23222	0.83352168573774	-1.044647	-3.970668	1.322895
Trial3	3	1	noBlindfold	clockwise	practice	Guided	1	0.5	0	3.019241	-0.30049	-1.45207	-0.20447	0.826191389182321	-0.8757	-4.127245	1.306503
Trial3	3	1	noBlindfold	clockwise	practice	Guided	1	0.5	0	3.039246	-0.30045	-1.4521	-0.15196	0.814746610742511	-0.887845	-4.681611	1.13782
Trial3	3	1	noBlindfold	clockwise	practice	Guided	1	0.5	0	3.05925	-0.30043	-1.45219	-0.12526	0.810171741723914	-1.055899	-3.919887	1.382936
Trial3	3	1	noBlindfold	clockwise	practice	Guided	1	0.5	0	3.079239	-0.30048	-1.45207	-0.098682	0.806539757715426	-1.128761	-4.533498	1.480728
Trial3	3	1	noBlindfold	clockwise	practice	Guided	1	0.5	0	3.099243	-0.30054	-1.4522	-0.073016	0.803862941415873	-1.221479	-4.516571	1.570305
Trial3	3	1	noBlindfold	clockwise	practice	Guided	1	0.5	0	3.119247	-0.3006	-1.45221	-0.047182	0.8019890825406	-1.27962	-4.029914	1.92938
Trial3	3	1	noBlindfold	clockwise	practice	Guided	1	0.5	0	3.139236	-0.30065	-1.45206	0.0051319	0.800666447287689	-1.435119	-3.69137	1.776414
Trial3	3	1	noBlindfold	clockwise	practice	Guided	1	0.5	0	3.159241	-0.30074	-1.45206	0.031456	0.801357618886848	-1.495175	-3.92835	1.701
Trial3	3	1	noBlindfold	clockwise	practice	Guided	1	0.5	0	3.179245	-0.30073	-1.45201	0.058936	0.802895988889538	-1.532928	-3.767542	1.998477
Trial3	3	1	noBlindfold	clockwise	practice	Guided	1	0.5	0	3.199249	-0.30074	-1.45191	0.085903	0.805334637356704	-1.485181	-3.80986	1.937076
Trial3	3	1	noBlindfold	clockwise	practice	Guided	1	0.5	0	3.219238	-0.30074	-1.45192	0.11376	0.808780496419123	-1.331733	-4.152636	1.688147
Trial3	3	1	noBlindfold	clockwise	practice	Guided	1	0.5	0	3.239243	-0.30071	-1.452	0.16765	0.818072744062051	-1.273789	-3.941046	1.5711
Trial3	3	1	noBlindfold	clockwise	practice	Guided	1	0.5	0	3.259247	-0.30063	-1.45193	0.19434	0.823878895226008	-1.158351	-4.017218	1.369344
Trial3	3	1	noBlindfold	clockwise	practice	Guided	1	0.5	0	3.279251	-0.30058	-1.45198	0.22136	0.830619397538576	-1.04104	-4.359994	1.136226
Trial3	3	1	noBlindfold	clockwise	practice	Guided	1	0.5	0	3.29924	-0.3005	-1.45207	0.24716	0.837787752532377	-0.812627	-4.106086	1.205089
Trial3	3	1	noBlindfold	clockwise	practice	Guided	1	0.5	0	3.319244	-0.30042	-1.45205	0.27261	0.845569850005149	-0.789446	-3.826787	1.145648
Trial3	3	1	noBlindfold	clockwise	practice	Guided	1	0.5	0	3.339249	-0.30037	-1.45198	0.32343	0.863249161791588	-0.619244	-4.228808	1.085143
Trial3	3	1	noBlindfold	clockwise	practice	Guided	1	0.5	0	3.359238	-0.30026	-1.4521	0.34733	0.872384210698864	-0.434548	-4.110318	1.122281
Trial3	3	1	noBlindfold	clockwise	practice	Guided	1	0.5	0	3.379242	-0.30023	-1.45207	0.37086	0.881989326695624	-0.516078	-4.266894	1.177578
Trial3	3	1	noBlindfold	clockwise	practice	Guided	1	0.5	0	3.399246	-0.30024	-1.4521	0.39409	0.892015107233734	-0.451375	-4.613902	1.412074
Trial3	3	1	noBlindfold	clockwise	practice	Guided	1	0.5	0	3.41925	-0.30022	-1.45224	0.41712	0.902408538927134	-0.408575	-4.880505	1.510643
Trial3	3	1	noBlindfold	clockwise	practice	Guided	1	0.5	0	3.43924	-0.3002	-1.45239	0.46382	0.924904881012127	-0.356104	-4.956678	1.690606
Trial3	3	1	noBlindfold	clockwise	practice	Guided	1	0.5	0	3.459244	-0.30019	-1.45251	0.48736	0.936922520306465	-0.574976	-5.011691	1.389076
Trial3	3	1	noBlindfold	clockwise	practice	Guided	1	0.5	0	3.479248	-0.30021	-1.45255	0.50987	0.948843217883926	-0.376125	-4.96091	1.297866
Trial3	3	1	noBlindfold	clockwise	practice	Guided	1	0.5	0	3.499237	-0.30019	-1.45252	0.53205	0.960927289534815	-0.304435	-4.838187	1.361848
Trial3	3	1	noBlindfold	clockwise	practice	Guided	1	0.5	0	3.519241	-0.30015	-1.45244	0.554	0.973219403944841	-0.171101	-4.791638	1.235935
Trial3	3	1	noBlindfold	clockwise	practice	Guided	1	0.5	0	3.539246	-0.30013	-1.45243	0.59887	0.999426477810587	-0.21069	-4.745088	1.334053
Trial3	3	1	noBlindfold	clockwise	practice	Guided	1	0.5	0	3.55925	-0.30008	-1.45241	0.61898	1.01156524119034	-0.094499	-4.901664	1.070775
Trial3	3	1	noBlindfold	clockwise	practice	Guided	1	0.5	0	3.579239	-0.30005	-1.45243	0.63984	1.02443900218056	-0.136742	-4.850883	1.068924
Trial3	3	1	noBlindfold	clockwise	practice	Guided	1	0.5	0	3.599243	-0.30003	-1.45242	0.65906	1.03653657687577	-0.121877	-4.766247	1.178332
Trial3	3	1	noBlindfold	clockwise	practice	Guided	1	0.5	0	3.619247	-0.30005	-1.45241	0.67893	1.04929784084323	-0.292146	-4.833956	0.980113
Trial3	3	1	noBlindfold	clockwise	practice	Guided	1	0.5	0	3.639236	-0.30008	-1.45246	0.7155501	1.07337780121752	-0.23559	-5.054009	0.879657
Trial3	3	1	noBlindfold	clockwise	practice	Guided	1	0.5	0	3.659241	-0.3001	-1.45248	0.7330101	1.08511001592892	-0.173807	-4.825492	0.943354
Trial3	3	1	noBlindfold	clockwise	practice	Guided	1	0.5	0	3.679245	-0.3001	-1.45246	0.75066	1.09711004319993	-0.089479	-5.100559	1.290449
Trial3	3	1	noBlindfold	clockwise	practice	Guided	1	0.5	0	3.699249	-0.30008	-1.45248	0.76759	1.10874816219743	-0.185389	-4.884737	1.444987
Trial3	3	1	noBlindfold	clockwise	practice	Guided	1	0.5	0	3.719238	-0.30006	-1.45243	0.78434	1.1203951042971	0.029997	-4.931287	1.352141
Trial3	3	1	noBlindfold	clockwise	practice	Guided	1	0.5	0	3.739243	-0.3	-1.45246	0.80544	1.13522402146371	0.149811	-5.020155	1.294391
Trial3	3	1	noBlindfold	clockwise	practice	Guided	1	0.5	0	3.759247	-0.29992	-1.45251	0.80393	1.13409678185929	-0.131108	-6.209291	4.871208
Trial3	3	1	noBlindfold	clockwise	practice	Guided	1	0.5	0	3.779251	-0.29997	-1.45237	0.80316	1.13358634738396	-0.346762	-2.70536	4.955694
Trial3	3	1	noBlindfold	clockwise	practice	Guided	1	0.5	0	3.79924	-0.30017	-1.45206	0.80323	1.13377711418806	-1.263826	-5.553362	6.767694
Trial3	3	1	noBlindfold	clockwise	practice	Guided	1	0.5	0	3.819244	-0.30025	-1.45228	0.8034	1.13395395874448	-2.015615	-4.482716	7.696964
Trial3	3	1	noBlindfold	clockwise	practice	Guided	1	0.5	0	3.839249	-0.3004	-1.45219	0.80401	1.13449207857795	-2.50338	-3.509402	8.496635
Trial3	3	1	noBlindfold	clockwise	practice	Guided	1	0.5	0	3.859238	-0.30074	-1.45217	0.80408	1.13478157147379	-2.498687	-4.65622	9.344197
Trial3	3	1	noBlindfold	clockwise	practice	Guided	1	0.5	0	3.879242	-0.30076	-1.45216	0.80409	1.13480273546144	-1.881673	-3.822555	8.636344
Trial3	3	1	noBlindfold	clockwise	practice	Guided	1	0.5	0	3.899246	-0.30076	-1.45215	0.80404	1.13476730150822	-1.203897	-4.402312	7.794428
Trial3	3	1	noBlindfold	clockwise	practice	Guided	1	0.5	0	3.91925	-0.30075	-1.45217	0.80388	1.13464695040948	-0.604615	-4.419239	6.428804
Trial3	3	1	noBlindfold	clockwise	practice	Guided	1	0.5	0	3.93924	-0.30072	-1.45216	0.80318	1.1341298900745	-0.344183	-4.262663	5.72707
Trial3	3	1	noBlindfold	clockwise	practice	Guided	1	0.5	0	3.959244	-0.30051	-1.4522	0.80297	1.13383290268821	0.148355	-4.558889	4.715206
Trial3	3	1	noBlindfold	clockwise	practice	Guided	1	0.5	0	3.979248	-0.30043	-1.45222	0.80286	1.1336985485104	0.236125	-4.647756	4.621124
Trial3	3	1	noBlindfold	clockwise	practice	Guided	1	0.5	0	3.999237	-0.30038	-1.45225	0.80282	1.13363491759675	0.210705	-4.990532	4.62259
Trial3	3	1	noBlindfold	clockwise	practice	Guided	1	0.5	0	4.019241	-0.30035	-1.45228	0.80278	1.13358542649894	0.218596	-5.113254	4.685717
Trial3	3	1	noBlindfold	clockwise	practice	Guided	1	0.5	0	4.039246	-0.30033	-1.45232	0.80274	1.1335429211464	0.257603	-5.219049	4.819208
Trial3	3	1	noBlindfold	clockwise	practice	Guided	1	0.5	0	4.05925	-0.30027	-1.45239	0.80273	1.13349351562243	0.434282	-5.185195	5.194658
Trial3	3	1	noBlindfold	clockwise	practice	Guided	1	0.5	0	4.079239	-0.30024	-1.4524	0.80271	1.13345814424104	0.621084	-5.117486	5.197351
Trial3	3	1	noBlindfold	clockwise	practice	Guided	1	0.5	0	4.099243	-0.30021	-1.45242	0.80269	1.13342283615711	0.944257	-5.104791	4.999953
Trial3	3	1	noBlindfold	clockwise	practice	Guided	1	0.5	0	4.119247	-0.30016	-1.45243	0.80262	1.13333793068205	1.213045	-5.083632	4.590268
Trial3	3	1	noBlindfold	clockwise	practice	Guided	1	0.5	0	4.139236	-0.30009	-1.45245	0.80207	1.13289902828591	1.562138	-4.982069	3.984391
Trial3	3	1	noBlindfold	clockwise	practice	Guided	1	0.5	0	4.159241	-0.29909	-1.45246	0.8017099	1.13193801455549	2.273	-4.812797	2.924521
Trial3	3	1	noBlindfold	clockwise	practice	Guided	1	0.5	0	4.179245	-0.29772	-1.45243	0.80142	1.1307657565259	2.43765	-4.770479	2.554431
Trial3	3	1	noBlindfold	clockwise	practice	Guided	1	0.5	0	4.199249	-0.29551	-1.4524	0.8012	1.12905161385262	2.564828	-4.808565	2.281555
Trial3	3	1	noBlindfold	clockwise	practice	Guided	1	0.5	0	4.219238	-0.2922	-1.4524	0.80109	1.12664370142691	2.658112	-4.859346	2.087543
Trial3	3	1	noBlindfold	clockwise	practice	Guided	1	0.5	0	4.239243	-0.28806	-1.45242	0.80114	1.12377215117811	2.872661	-4.935519	2.175779
Trial3	3	1	noBlindfold	clockwise	practice	Guided	1	0.5	0	4.259247	-0.2758	-1.4525	0.8012	1.11525199850106	2.972847	-4.998996	2.441087
Trial3	3	1	noBlindfold	clockwise	practice	Guided	1	0.5	0	4.279251	-0.26797	-1.45249	0.80124	1.10984836785271	2.911271	-4.91436	2.474133
Trial3	3	1	noBlindfold	clockwise	practice	Guided	1	0.5	0	4.29924	-0.25872	-1.45247	0.80123	1.10346071224329	2.872633	-4.922823	2.481429
Trial3	3	1	noBlindfold	clockwise	practice	Guided	1	0.5	0	4.319244	-0.24865	-1.45246	0.80114	1.09649538893011	2.898378	-4.872042	2.23768
Trial3	3	1	noBlindfold	clockwise	practice	Guided	1	0.5	0	4.339249	-0.2375	-1.45244	0.80101	1.08881737951426	3.006552	-4.884737	2.03023
Trial3	3	1	noBlindfold	clockwise	practice	Guided	1	0.5	0	4.359238	-0.21103	-1.45244	0.80101	1.07106522226319	3.223053	-4.901664	2.020755
Trial3	3	1	noBlindfold	clockwise	practice	Guided	1	0.5	0	4.379242	-0.1955	-1.45245	0.80105	1.06084935092651	3.178007	-4.927055	2.100068
Trial3	3	1	noBlindfold	clockwise	practice	Guided	1	0.5	0	4.399246	-0.17912	-1.45245	0.8011	1.0502215076508	3.050999	-4.833956	2.241885
Trial3	3	1	noBlindfold	clockwise	practice	Guided	1	0.5	0	4.41925	-0.1616	-1.45243	0.80122	1.03907075780971	2.855366	-4.888969	2.503533
Trial3	3	1	noBlindfold	clockwise	practice	Guided	1	0.5	0	4.43924	-0.14307	-1.45241	0.80143	1.0275354230308	2.875075	-4.707002	2.661551
Trial3	3	1	noBlindfold	clockwise	practice	Guided	1	0.5	0	4.459244	-0.10259	-1.45232	0.80156	1.00280262799902	2.785065	-4.601207	3.146905
Trial3	3	1	noBlindfold	clockwise	practice	Guided	1	0.5	0	4.479248	-0.08139999	-1.45231	0.80172	0.990343852584332	2.623104	-4.588511	3.469571
Trial3	3	1	noBlindfold	clockwise	practice	Guided	1	0.5	0	4.499237	-0.058871	-1.4523	0.80186	0.977402839487384	2.647815	-4.520802	3.743241
Trial3	3	1	noBlindfold	clockwise	practice	Guided	1	0.5	0	4.519241	-0.036358	-1.45226	0.80199	0.96481496395423	2.509285	-4.415007	4.000806
Trial3	3	1	noBlindfold	clockwise	practice	Guided	1	0.5	0	4.539246	-0.013319	-1.4522	0.80216	0.952342903522174	2.486784	-4.266894	4.197926
Trial3	3	1	noBlindfold	clockwise	practice	Guided	1	0.5	0	4.55925	0.034936	-1.4521	0.80219	0.927250413740979	2.288727	-4.152636	4.401806
Trial3	3	1	noBlindfold	clockwise	practice	Guided	1	0.5	0	4.579239	0.059242	-1.45209	0.80217	0.9152837192974	2.095425	-4.23304	4.33799
Trial3	3	1	noBlindfold	clockwise	practice	Guided	1	0.5	0	4.599243	0.0844	-1.45211	0.8021	0.903375766745369	1.913185	-4.309212	4.154388
Trial3	3	1	noBlindfold	clockwise	practice	Guided	1	0.5	0	4.619247	0.10876	-1.45213	0.802	0.892341196848173	1.775966	-4.224576	3.961179
Trial3	3	1	noBlindfold	clockwise	practice	Guided	1	0.5	0	4.639236	0.13373	-1.45214	0.8018399	0.881533333916533	1.86359	-4.220345	3.803648
Trial3	3	1	noBlindfold	clockwise	practice	Guided	1	0.5	0	4.659241	0.18197	-1.45215	0.80183	0.86259748409493	1.720389	-4.368458	3.668059
Trial3	3	1	noBlindfold	clockwise	practice	Guided	1	0.5	0	4.679245	0.20585	-1.4522	0.80188	0.854128653724258	1.663466	-4.613902	3.809909
Trial3	3	1	noBlindfold	clockwise	practice	Guided	1	0.5	0	4.699249	0.23088	-1.4523	0.80192	0.8458730706919	1.749565	-4.745088	3.852463
Trial3	3	1	noBlindfold	clockwise	practice	Guided	1	0.5	0	4.719238	0.25351	-1.45236	0.80194	0.838966642519241	1.962967	-4.690074	3.870153
Trial3	3	1	noBlindfold	clockwise	practice	Guided	1	0.5	0	4.739243	0.27677	-1.45235	0.80183	0.832323839416644	2.062534	-4.486948	3.806874
Trial3	3	1	noBlindfold	clockwise	practice	Guided	1	0.5	0	4.759247	0.3248	-1.45225	0.8017099	0.820630171759452	1.794724	-4.44463	3.43283
Trial3	3	1	noBlindfold	clockwise	practice	Guided	1	0.5	0	4.779251	0.34732	-1.45222	0.80161	0.816020689798644	1.692331	-4.415007	3.179765
Trial3	3	1	noBlindfold	clockwise	practice	Guided	1	0.5	0	4.79924	0.37109	-1.45223	0.80155	0.811849888305392	1.743986	-4.673147	3.098981
Trial3	3	1	noBlindfold	clockwise	practice	Guided	1	0.5	0	4.819244	0.39473	-1.45232	0.8015	0.808383608486711	1.8942	-4.876274	3.021965
Trial3	3	1	noBlindfold	clockwise	practice	Guided	1	0.5	0	4.839249	0.41692	-1.45242	0.80137	0.805665068011943	2.126736	-4.880505	2.862434
Trial3	3	1	noBlindfold	clockwise	practice	Guided	1	0.5	0	4.859238	0.46366	-1.4524	0.80132	0.802143605678134	1.856181	-4.668915	2.609158
Trial3	3	1	noBlindfold	clockwise	practice	Guided	1	0.5	0	4.879242	0.48671	-1.45235	0.80131	0.801420204621494	1.809794	-4.690074	2.626866
Trial3	3	1	noBlindfold	clockwise	practice	Guided	1	0.5	0	4.899246	0.51043	-1.45233	0.80132	0.801387891789405	1.958689	-4.685843	2.646829
Trial3	3	1	noBlindfold	clockwise	practice	Guided	1	0.5	0	4.91925	0.5335	-1.45232	0.80133	0.802029907454285	2.015351	-4.596975	2.663917
Trial3	3	1	noBlindfold	clockwise	practice	Guided	1	0.5	0	4.93924	0.55671	-1.45229	0.80123	0.803234435872161	2.100767	-4.503875	2.65744
Trial3	3	1	noBlindfold	clockwise	practice	Guided	1	0.5	0	4.959244	0.60487	-1.45218	0.80117	0.808004371364603	1.494818	-4.190722	2.325875
Trial3	3	1	noBlindfold	clockwise	practice	Guided	1	0.5	0	4.979248	0.6273201	-1.45209	0.80112	0.81117428362416	1.34975	-4.076463	2.237814
Trial3	3	1	noBlindfold	clockwise	practice	Guided	1	0.5	0	4.999237	0.65155	-1.45204	0.80109	0.815299081545158	1.311697	-4.173795	2.197449
Trial3	3	1	noBlindfold	clockwise	practice	Guided	1	0.5	0	5.019241	0.67341	-1.45206	0.80109	0.819643958649936	1.450032	-4.207649	2.18422
Trial3	3	1	noBlindfold	clockwise	practice	Guided	1	0.5	0	5.039246	0.69637	-1.45211	0.80111	0.82482626202151	1.40293	-4.211881	2.185223
Trial3	3	1	noBlindfold	clockwise	practice	Guided	1	0.5	0	5.05925	0.73984	-1.45207	0.80114	0.836270606870389	1.049213	-4.11455	2.319985
Trial3	3	1	noBlindfold	clockwise	practice	Guided	1	0.5	0	5.079239	0.76142	-1.45202	0.80118	0.84275134111609	0.985271	-4.072232	2.387122
Trial3	3	1	noBlindfold	clockwise	practice	Guided	1	0.5	0	5.099243	0.78117	-1.45202	0.80122	0.849123114104121	1.040703	-4.131477	2.47346
Trial3	3	1	noBlindfold	clockwise	practice	Guided	1	0.5	0	5.119247	0.80155	-1.45208	0.80126	0.856124990767866	1.153349	-4.338835	2.492226
Trial3	3	1	noBlindfold	clockwise	practice	Guided	1	0.5	0	5.139236	0.82084	-1.45216	0.8013	0.863145453884698	1.30854	-4.406544	2.59558
Trial3	3	1	noBlindfold	clockwise	practice	Guided	1	0.5	0	5.159241	0.85865	-1.45215	0.80128	0.877883519300569	1.150039	-4.283822	2.559762
Trial3	3	1	noBlindfold	clockwise	practice	Guided	1	0.5	0	5.179245	0.87658	-1.45214	0.80124	0.885323659243028	1.170533	-4.173795	2.482368
Trial3	3	1	noBlindfold	clockwise	practice	Guided	1	0.5	0	5.199249	0.89459	-1.45211	0.80124	0.893133119584298	1.239344	-4.266894	2.512579
Trial3	3	1	noBlindfold	clockwise	practice	Guided	1	0.5	0	5.219238	0.91167	-1.45211	0.80122	0.900791707874333	1.19217	-4.211881	2.423466
Trial3	3	1	noBlindfold	clockwise	practice	Guided	1	0.5	0	5.239243	0.92841	-1.45211	0.80123	0.908572868285008	1.305446	-4.347299	2.401699
Trial3	3	1	noBlindfold	clockwise	practice	Guided	1	0.5	0	5.259247	0.96144	-1.45222	0.80123	0.924606066178534	1.340521	-4.516571	2.444518
Trial3	3	1	noBlindfold	clockwise	practice	Guided	1	0.5	0	5.279251	0.97719	-1.45226	0.8012	0.932540459784078	1.323792	-4.664684	2.407888
Trial3	3	1	noBlindfold	clockwise	practice	Guided	1	0.5	0	5.29924	0.99301	-1.45231	0.80112	0.940665842134567	1.2699	-4.580048	2.199458
Trial3	3	1	noBlindfold	clockwise	practice	Guided	1	0.5	0	5.319244	1.00796	-1.4523	0.80104	0.948519053310086	1.312293	-4.453094	2.031802
Trial3	3	1	noBlindfold	clockwise	practice	Guided	1	0.5	0	5.339249	1.02254	-1.45226	0.80102	0.956389635625737	1.253792	-4.49118	2.020371
Trial3	3	1	noBlindfold	clockwise	practice	Guided	1	0.5	0	5.359238	1.05156	-1.45228	0.80107	0.972590124941474	1.442654	-4.778942	2.128273
Trial3	3	1	noBlindfold	clockwise	practice	Guided	1	0.5	0	5.379242	1.06486	-1.45237	0.80115	0.980259184847991	1.598645	-5.011691	2.339864
Trial3	3	1	noBlindfold	clockwise	practice	Guided	1	0.5	0	5.399246	1.07883	-1.45247	0.8012	0.988415686525354	1.739074	-4.939751	2.424519
Trial3	3	1	noBlindfold	clockwise	practice	Guided	1	0.5	0	5.41925	1.0923	-1.45249	0.80119	0.996355690897868	1.629698	-4.91436	2.385364
Trial3	3	1	noBlindfold	clockwise	practice	Guided	1	0.5	0	5.43924	1.10561	-1.4525	0.80108	1.00423734037238	1.457599	-4.96091	2.236703
Trial3	3	1	noBlindfold	clockwise	practice	Guided	1	0.5	0	5.459244	1.1316	-1.45246	0.80105	1.02009788866277	1.180123	-5.028618	2.104111
Trial3	3	1	noBlindfold	clockwise	practice	Guided	1	0.5	0	5.479248	1.14371	-1.4525	0.80101	1.02760869331535	1.19305	-5.109023	2.022177
Trial3	3	1	noBlindfold	clockwise	practice	Guided	1	0.5	0	5.499237	1.15567	-1.45253	0.801	1.03513479915774	1.130662	-4.952446	1.916272
Trial3	3	1	noBlindfold	clockwise	practice	Guided	1	0.5	0	5.519241	1.16681	-1.4525	0.80099	1.04221906552053	1.170822	-4.876274	1.936259
Trial3	3	1	noBlindfold	clockwise	practice	Guided	1	0.5	0	5.539246	1.17746	-1.45247	0.80101	1.04908016508164	1.009204	-4.969373	1.964014
Trial3	3	1	noBlindfold	clockwise	practice	Guided	1	0.5	0	5.55925	1.19771	-1.45252	0.80105	1.06229958595407	1.265441	-5.054009	2.106751
Trial3	3	1	noBlindfold	clockwise	practice	Guided	1	0.5	0	5.579239	1.2066	-1.45255	0.80111	1.06820441577212	1.433046	-5.240208	2.232798
Trial3	3	1	noBlindfold	clockwise	practice	Guided	1	0.5	0	5.599243	1.21578	-1.45262	0.80116	1.07433623549484	1.593202	-5.413712	2.329847
Trial3	3	1	noBlindfold	clockwise	practice	Guided	1	0.5	0	5.619247	1.22451	-1.4527	0.8012	1.08020186550587	1.599592	-5.544898	2.403206
Trial3	3	1	noBlindfold	clockwise	practice	Guided	1	0.5	0	5.639236	1.23332	-1.45278	0.8012	1.08613057009579	1.53034	-5.743793	2.424883
Trial3	3	1	noBlindfold	clockwise	practice	Guided	1	0.5	0	5.659241	1.24957	-1.45288	0.80116	1.09713832912623	1.315056	-5.83266	2.300529
Trial3	3	1	noBlindfold	clockwise	practice	Guided	1	0.5	0	5.679245	1.25709	-1.45291	0.80111	1.10225333289226	1.284626	-5.874978	2.182312
Trial3	3	1	noBlindfold	clockwise	practice	Guided	1	0.5	0	5.699249	1.26432	-1.45294	0.80103	1.10717397519909	1.339526	-5.887674	2.019396
Trial3	3	1	noBlindfold	clockwise	practice	Guided	1	0.5	0	5.719238	1.27108	-1.45293	0.801	1.11182966653517	1.434512	-5.858051	1.961996
Trial3	3	1	noBlindfold	clockwise	practice	Guided	1	0.5	0	5.739243	1.27732	-1.45291	0.80097	1.1161447548153	1.635535	-5.764952	1.935201
Trial3	3	1	noBlindfold	clockwise	practice	Guided	1	0.5	0	5.759247	1.28941	-1.45282	0.80101	1.12462668501989	1.707307	-5.329076	2.017706
Trial3	3	1	noBlindfold	clockwise	practice	Guided	1	0.5	0	5.779251	1.29547	-1.45268	0.80108	1.12893829226849	1.67932	-5.096327	2.245461
Trial3	3	1	noBlindfold	clockwise	practice	Guided	1	0.5	0	5.79924	1.30121	-1.4526	0.8011	1.13300422838998	1.628492	-5.206354	2.457537
Trial3	3	1	noBlindfold	clockwise	practice	Guided	1	0.5	0	5.819244	1.30203	-1.4526	0.80112	1.13359842600343	2.868385	-5.362931	2.806529
Trial3	3	1	noBlindfold	clockwise	practice	Guided	1	0.5	0	5.839249	1.30199	-1.45261	0.80118	1.13361254945041	3.228757	-5.430639	3.11229
Trial3	3	1	noBlindfold	clockwise	practice	Guided	1	0.5	0	5.859238	1.30191	-1.45263	0.80123	1.13359122253978	2.274431	-5.693011	3.410115
Trial3	3	1	noBlindfold	clockwise	practice	Guided	1	0.5	0	5.879242	1.30182	-1.45267	0.80128	1.13356298866307	1.922409	-5.828429	3.537156
Trial3	3	1	noBlindfold	clockwise	practice	Guided	1	0.5	0	5.899246	1.30172	-1.45272	0.80131	1.13351343887994	2.008698	-5.790342	3.506374
Trial3	3	1	noBlindfold	clockwise	practice	Guided	1	0.5	0	5.91925	1.30167	-1.45275	0.80133	1.13349222744851	2.348423	-5.786111	3.508588
Trial3	3	1	noBlindfold	clockwise	practice	Guided	1	0.5	0	5.93924	1.30164	-1.45275	0.80135	1.13348513981953	2.422411	-5.540666	3.317719
Trial3	3	1	noBlindfold	clockwise	practice	Guided	1	0.5	0	5.959244	1.30157	-1.45274	0.80135	1.13343556724186	1.913578	-5.214818	2.80635
Trial3	3	1	noBlindfold	clockwise	practice	Guided	1	0.5	0	5.979248	1.30152	-1.45273	0.80134	1.13339316398963	1.629489	-5.159804	2.486998
Trial3	3	1	noBlindfold	clockwise	practice	Guided	1	0.5	0	5.999237	1.30147	-1.45272	0.80133	1.13335067713965	1.71066	-5.252904	2.293029
Trial3	3	1	noBlindfold	clockwise	practice	Guided	1	0.5	0	6.019241	1.30142	-1.45272	0.80132	1.13330831744045	1.807204	-5.443335	2.186315
Trial3	3	1	noBlindfold	clockwise	practice	Guided	1	0.5	0	6.039246	1.30139	-1.45272	0.80129	1.13326583341723	1.856513	-5.519507	2.128845
Trial3	3	1	noBlindfold	clockwise	practice	Guided	1	0.5	0	6.05925	1.30133	-1.45274	0.80126	1.13320231699635	1.807361	-5.942687	1.95431
Trial3	3	1	noBlindfold	clockwise	practice	Guided	1	0.5	0	6.079239	1.3013	-1.45278	0.80123	1.13315979082072	1.747908	-6.056946	1.796212
Trial3	3	1	noBlindfold	clockwise	practice	Guided	1	0.5	0	6.099243	1.30126	-1.45282	0.8012	1.13311031013696	1.839311	-6.213522	1.674102
Trial3	3	1	noBlindfold	clockwise	practice	Guided	1	0.5	0	6.119247	1.30124	-1.45288	0.80117	1.13307494921659	1.95121	-6.315086	1.603323
Trial3	3	1	noBlindfold	clockwise	practice	Guided	1	0.5	0	6.139236	1.30122	-1.45293	0.8011	1.13301139386834	2.056975	-6.361635	1.502781
Trial3	3	1	noBlindfold	clockwise	practice	Guided	1	0.5	0	6.159241	1.3012	-1.453	0.80104	1.13295470882065	2.18133	-6.51398	1.10458
Trial3	3	1	noBlindfold	clockwise	practice	Guided	1	0.5	0	6.179245	1.30119	-1.45306	0.80098	1.13290523249664	2.237954	-6.708643	0.727839
Trial3	3	1	noBlindfold	clockwise	practice	Guided	1	0.5	0	6.199249	1.30119	-1.45315	0.80089	1.13284160088048	2.360271	-6.827133	0.23936
Trial3	3	1	noBlindfold	clockwise	practice	Guided	1	0.5	0	6.219238	1.30119	-1.45324	0.8008	1.13277797284098	2.571855	-7.119128	-0.187515
Trial3	3	1	noBlindfold	clockwise	practice	Guided	1	0.5	0	6.239243	1.3012	-1.45336	0.8005201	1.1325871582402	2.756765	-7.351877	-0.607227
Trial3	3	1	noBlindfold	clockwise	practice	Guided	1	0.5	0	6.259247	1.30126	-1.45368	0.80037	1.13252358933598	3.02902	-7.87662	-1.327631
Trial3	3	1	noBlindfold	clockwise	practice	Guided	1	0.5	0	6.279251	1.3013	-1.45379	0.80018	1.13241756562752	3.137976	-7.779288	-1.786377
Trial3	3	1	noBlindfold	clockwise	practice	Guided	1	0.5	0	6.29924	1.30134	-1.45382	0.79994	1.13227636093499	3.269514	-7.753898	-2.224584
Trial3	3	1	noBlindfold	clockwise	practice	Guided	1	0.5	0	6.319244	1.3014	-1.45385	0.79947	1.13198690700112	3.432825	-7.880852	-2.545775
Trial3	3	1	noBlindfold	clockwise	practice	Guided	1	0.5	0	6.339249	1.3015	-1.45389	0.79707	1.13036406234236	3.596104	-7.770825	-2.779725
Trial3	3	1	noBlindfold	clockwise	practice	Guided	1	0.5	0	6.359238	1.30178	-1.45379	0.79492	1.12904782660674	3.97259	-7.347645	-3.038568
Trial3	3	1	noBlindfold	clockwise	practice	Guided	1	0.5	0	6.379242	1.3019	-1.45372	0.7919199	1.12702300719082	3.998981	-7.474599	-3.133422
Trial3	3	1	noBlindfold	clockwise	practice	Guided	1	0.5	0	6.399246	1.30196	-1.45374	0.7882	1.12445498207237	3.836316	-7.40689	-3.100198
Trial3	3	1	noBlindfold	clockwise	practice	Guided	1	0.5	0	6.41925	1.30193	-1.45374	0.78328	1.12099028886865	3.668234	-7.470367	-3.461293
Trial3	3	1	noBlindfold	clockwise	practice	Guided	1	0.5	0	6.43924	1.30185	-1.45376	0.77082	1.11226204922703	3.492772	-7.825838	-3.549443
Trial3	3	1	noBlindfold	clockwise	practice	Guided	1	0.5	0	6.459244	1.30177	-1.45409	0.76362	1.1072266309425	3.598694	-8.384436	-3.1443
Trial3	3	1	noBlindfold	clockwise	practice	Guided	1	0.5	0	6.479248	1.3018	-1.45413	0.7553	1.10152681680721	3.803407	-7.834302	-3.535851
Trial3	3	1	noBlindfold	clockwise	practice	Guided	1	0.5	0	6.499237	1.30188	-1.454	0.74604	1.095256681908	3.930848	-8.020501	-3.845413
Trial3	3	1	noBlindfold	clockwise	practice	Guided	1	0.5	0	6.519241	1.30195	-1.45397	0.73532	1.08803465914072	4.000108	-7.918938	-3.816445
Trial3	3	1	noBlindfold	clockwise	practice	Guided	1	0.5	0	6.539246	1.30199	-1.45398	0.71138	1.07203056070659	4.024945	-8.037428	-3.750913
Trial3	3	1	noBlindfold	clockwise	practice	Guided	1	0.5	0	6.55925	1.302	-1.45397	0.69793	1.06316053732904	3.948169	-7.588857	-3.673049
Trial3	3	1	noBlindfold	clockwise	practice	Guided	1	0.5	0	6.579239	1.30199	-1.45386	0.68329	1.05360013397211	4.0454	-7.965488	-3.44203
Trial3	3	1	noBlindfold	clockwise	practice	Guided	1	0.5	0	6.599243	1.30204	-1.45397	0.66866	1.04421002557095	4.187904	-8.261714	-3.25239
Trial3	3	1	noBlindfold	clockwise	practice	Guided	1	0.5	0	6.619247	1.30209	-1.45409	0.65375	1.03476437934057	4.126262	-8.172846	-3.082305
Trial3	3	1	noBlindfold	clockwise	practice	Guided	1	0.5	0	6.639236	1.30208	-1.45405	0.62153	1.01470779996057	3.979312	-7.677725	-3.277015
Trial3	3	1	noBlindfold	clockwise	practice	Guided	1	0.5	0	6.659241	1.30189	-1.45384	0.60461	1.00428123971581	3.518959	-8.105137	-3.379895
Trial3	3	1	noBlindfold	clockwise	practice	Guided	1	0.5	0	6.679245	1.30179	-1.45398	0.58691	0.993645088361455	3.351559	-8.194005	-2.98694
Trial3	3	1	noBlindfold	clockwise	practice	Guided	1	0.5	0	6.699249	1.30172	-1.45407	0.56907	0.983155958868062	3.386233	-8.25325	-2.780369
Trial3	3	1	noBlindfold	clockwise	practice	Guided	1	0.5	0	6.719238	1.3017	-1.45405	0.55187	0.973284833807696	3.351764	-7.673493	-3.138756
Trial3	3	1	noBlindfold	clockwise	practice	Guided	1	0.5	0	6.739243	1.30168	-1.45387	0.51347	0.952020166999269	3.229336	-7.207995	-3.330824
Trial3	3	1	noBlindfold	clockwise	practice	Guided	1	0.5	0	6.759247	1.3016	-1.45377	0.49284	0.940985539068136	3.156156	-8.405595	-3.488121
Trial3	3	1	noBlindfold	clockwise	practice	Guided	1	0.5	0	6.779251	1.30157	-1.45408	0.47228	0.930356269948405	3.153607	-8.130528	-3.444301
Trial3	3	1	noBlindfold	clockwise	practice	Guided	1	0.5	0	6.79924	1.30156	-1.4541	0.45098	0.919718044180834	3.233162	-7.753898	-3.516291
Trial3	3	1	noBlindfold	clockwise	practice	Guided	1	0.5	0	6.819244	1.3016	-1.45394	0.42875	0.909059443092224	3.227185	-7.681957	-3.711017
Trial3	3	1	noBlindfold	clockwise	practice	Guided	1	0.5	0	6.839249	1.30161	-1.4538	0.37953	0.886916913423594	3.255717	-7.127591	-3.962891
Trial3	3	1	noBlindfold	clockwise	practice	Guided	1	0.5	0	6.859238	1.30152	-1.4538	0.35276	0.875713367961936	2.753024	-7.99511	-3.7529
Trial3	3	1	noBlindfold	clockwise	practice	Guided	1	0.5	0	6.879242	1.30142	-1.45392	0.32625	0.8652820621691	2.734056	-7.969719	-3.351754
Trial3	3	1	noBlindfold	clockwise	practice	Guided	1	0.5	0	6.899246	1.30138	-1.45397	0.29941	0.855485893573019	2.820103	-7.885083	-3.073722
Trial3	3	1	noBlindfold	clockwise	practice	Guided	1	0.5	0	6.91925	1.30143	-1.45395	0.27201	0.846332950620056	3.233172	-7.800447	-3.494059
Trial3	3	1	noBlindfold	clockwise	practice	Guided	1	0.5	0	6.93924	1.30156	-1.45394	0.21264	0.82928528511066	3.328517	-7.673493	-3.435893
Trial3	3	1	noBlindfold	clockwise	practice	Guided	1	0.5	0	6.959244	1.30162	-1.45375	0.18548	0.82279855663201	3.291356	-7.356108	-2.595514
Trial3	3	1	noBlindfold	clockwise	practice	Guided	1	0.5	0	6.979248	1.30157	-1.45373	0.15849	0.817088396286505	2.958072	-7.885083	-2.433879
Trial3	3	1	noBlindfold	clockwise	practice	Guided	1	0.5	0	6.999237	1.30148	-1.45383	0.13104	0.812121647689106	2.823874	-7.419585	-2.4144
Trial3	3	1	noBlindfold	clockwise	practice	Guided	1	0.5	0	7.019241	1.3014	-1.45376	0.10348	0.808053324043413	2.670851	-7.377267	-1.735352
Trial3	3	1	noBlindfold	clockwise	practice	Guided	1	0.5	0	7.039246	1.30135	-1.45368	0.051996	0.803035119128406	2.550076	-7.24185	-1.846437
Trial3	3	1	noBlindfold	clockwise	practice	Guided	1	0.5	0	7.05925	1.3014	-1.45368	0.026534	0.801839209528616	2.869811	-7.1953	-1.901608
Trial3	3	1	noBlindfold	clockwise	practice	Guided	1	0.5	0	7.079239	1.30143	-1.4536	0.0028208	0.801434951135546	2.800071	-7.119128	-1.351697
Trial3	3	1	noBlindfold	clockwise	practice	Guided	1	0.5	0	7.099243	1.30142	-1.45355	-0.020113	0.801672318666946	2.746425	-7.233386	-1.651026
Trial3	3	1	noBlindfold	clockwise	practice	Guided	1	0.5	0	7.119247	1.3014	-1.45358	-0.043313	0.802569673522431	2.792738	-7.428049	-2.114748
Trial3	3	1	noBlindfold	clockwise	practice	Guided	1	0.5	0	7.139236	1.30138	-1.4536	-0.087502	0.806142899949699	2.723538	-6.856756	-2.265555
Trial3	3	1	noBlindfold	clockwise	practice	Guided	1	0.5	0	7.159241	1.30134	-1.45351	-0.10907	0.808728653766335	2.644545	-6.98371	-1.386943
Trial3	3	1	noBlindfold	clockwise	practice	Guided	1	0.5	0	7.179245	1.30132	-1.45348	-0.1293	0.811684885739984	2.794428	-6.831365	-1.610796
Trial3	3	1	noBlindfold	clockwise	practice	Guided	1	0.5	0	7.199249	1.30137	-1.45347	-0.14906	0.815115091412485	2.97386	-6.928697	-1.959894
Trial3	3	1	noBlindfold	clockwise	practice	Guided	1	0.5	0	7.219238	1.30146	-1.45345	-0.16924	0.81913390411417	3.095332	-6.568994	-2.229363
Trial3	3	1	noBlindfold	clockwise	practice	Guided	1	0.5	0	7.239243	1.30154	-1.45335	-0.20824	0.828148717112136	3.24256	-6.65363	-2.321118
Trial3	3	1	noBlindfold	clockwise	practice	Guided	1	0.5	0	7.259247	1.30164	-1.45332	-0.22842	0.833548100111313	3.167369	-6.814438	-2.605363
Trial3	3	1	noBlindfold	clockwise	practice	Guided	1	0.5	0	7.279251	1.30163	-1.45344	-0.24788	0.839079961656386	3.149192	-7.237618	-2.315626
Trial3	3	1	noBlindfold	clockwise	practice	Guided	1	0.5	0	7.29924	1.30155	-1.45352	-0.26697	0.844840367242364	2.851988	-6.848292	-1.955543
Trial3	3	1	noBlindfold	clockwise	practice	Guided	1	0.5	0	7.319244	1.30143	-1.45346	-0.28587	0.850888764657238	2.521008	-6.877915	-1.5545
Trial3	3	1	noBlindfold	clockwise	practice	Guided	1	0.5	0	7.339249	1.30129	-1.45344	-0.32049	0.863006008862138	2.278079	-6.814438	-1.221492
Trial3	3	1	noBlindfold	clockwise	practice	Guided	1	0.5	0	7.359238	1.30114	-1.4533	-0.33815	0.869580836123884	2.219131	-6.814438	-2.246689
Trial3	3	1	noBlindfold	clockwise	practice	Guided	1	0.5	0	7.379242	1.30112	-1.45335	-0.35524	0.876349685688504	2.165477	-6.585921	-2.224109
Trial3	3	1	noBlindfold	clockwise	practice	Guided	1	0.5	0	7.399246	1.30109	-1.45331	-0.37203	0.883261855187009	2.157709	-6.425112	-1.833509
Trial3	3	1	noBlindfold	clockwise	practice	Guided	1	0.5	0	7.41925	1.30109	-1.45324	-0.38827	0.890224003869283	2.276572	-6.46743	-1.469009
Trial3	3	1	noBlindfold	clockwise	practice	Guided	1	0.5	0	7.43924	1.3011	-1.45321	-0.41988	0.904466943429822	2.209303	-6.289695	-1.404772
Trial3	3	1	noBlindfold	clockwise	practice	Guided	1	0.5	0	7.459244	1.30119	-1.45306	-0.43537	0.911840043192385	2.500113	-6.319317	-2.117326
Trial3	3	1	noBlindfold	clockwise	practice	Guided	1	0.5	0	7.479248	1.30126	-1.45312	-0.45079	0.919363471166345	2.650907	-6.221986	-2.0576
Trial3	3	1	noBlindfold	clockwise	practice	Guided	1	0.5	0	7.499237	1.30133	-1.45312	-0.46647	0.927213123433385	2.741079	-6.243145	-1.932534
Trial3	3	1	noBlindfold	clockwise	practice	Guided	1	0.5	0	7.519241	1.30139	-1.45315	-0.48182	0.935080918575272	2.880416	-6.488589	-1.879684
Trial3	3	1	noBlindfold	clockwise	practice	Guided	1	0.5	0	7.539246	1.30143	-1.4532	-0.51069	0.950312723981086	2.874554	-6.387026	-1.748142
Trial3	3	1	noBlindfold	clockwise	practice	Guided	1	0.5	0	7.55925	1.30143	-1.45296	-0.52558	0.958396759583487	2.79741	-5.769183	-2.085059
Trial3	3	1	noBlindfold	clockwise	practice	Guided	1	0.5	0	7.579239	1.3014	-1.45288	-0.54	0.966355052779653	2.699465	-5.841124	-1.988287
Trial3	3	1	noBlindfold	clockwise	practice	Guided	1	0.5	0	7.599243	1.30134	-1.45288	-0.55413	0.974271957125418	2.587844	-5.578752	-1.642375
Trial3	3	1	noBlindfold	clockwise	practice	Guided	1	0.5	0	7.619247	1.3013	-1.45283	-0.56823	0.982327311806185	2.612398	-5.650693	-1.408675
Trial3	3	1	noBlindfold	clockwise	practice	Guided	1	0.5	0	7.639236	1.3013	-1.45284	-0.59436	0.997669975290991	2.682229	-5.790342	-1.503571
Trial3	3	1	noBlindfold	clockwise	practice	Guided	1	0.5	0	7.659241	1.30135	-1.45284	-0.60689	1.00522497277886	2.707728	-5.38409	-1.48736
Trial3	3	1	noBlindfold	clockwise	practice	Guided	1	0.5	0	7.679245	1.30135	-1.45272	-0.61964	1.01297361224098	2.730547	-5.312149	-1.716649
Trial3	3	1	noBlindfold	clockwise	practice	Guided	1	0.5	0	7.699249	1.30136	-1.45269	-0.63191	1.02053322979413	2.763674	-5.574521	-1.801559
Trial3	3	1	noBlindfold	clockwise	practice	Guided	1	0.5	0	7.719238	1.30137	-1.45273	-0.64393	1.02802700190615	2.75468	-5.38409	-1.618123
Trial3	3	1	noBlindfold	clockwise	practice	Guided	1	0.5	0	7.739243	1.30138	-1.4527	-0.66737	1.04287703975476	2.894895	-5.24444	-1.488555
Trial3	3	1	noBlindfold	clockwise	practice	Guided	1	0.5	0	7.759247	1.3015	-1.45274	-0.6784	1.05006142453657	3.167172	-5.663388	-1.631119
Trial3	3	1	noBlindfold	clockwise	practice	Guided	1	0.5	0	7.779251	1.30157	-1.45281	-0.68942	1.05726740430882	3.273891	-5.608375	-1.639828
Trial3	3	1	noBlindfold	clockwise	practice	Guided	1	0.5	0	7.79924	1.30164	-1.45282	-0.6998399	1.06414411558435	3.377048	-5.701475	-1.630745
Trial3	3	1	noBlindfold	clockwise	practice	Guided	1	0.5	0	7.819244	1.30168	-1.45284	-0.71022	1.07102912310649	3.358023	-5.693011	-1.978545
Trial3	3	1	noBlindfold	clockwise	practice	Guided	1	0.5	0	7.839249	1.30168	-1.45287	-0.7318	1.08545941666219	3.252409	-5.904601	-2.214677
Trial3	3	1	noBlindfold	clockwise	practice	Guided	1	0.5	0	7.859238	1.30157	-1.45293	-0.74287	1.09287243702973	3.000094	-5.900369	-1.963299
Trial3	3	1	noBlindfold	clockwise	practice	Guided	1	0.5	0	7.879242	1.3015	-1.45294	-0.75352	1.1000885372588	2.88496	-5.849588	-1.898906
Trial3	3	1	noBlindfold	clockwise	practice	Guided	1	0.5	0	7.899246	1.30144	-1.45293	-0.76439	1.10751890907527	2.791094	-5.803038	-1.921521
Trial3	3	1	noBlindfold	clockwise	practice	Guided	1	0.5	0	7.91925	1.30141	-1.45292	-0.77447	1.11447828678924	2.823903	-5.803038	-1.811289
Trial3	3	1	noBlindfold	clockwise	practice	Guided	1	0.5	0	7.93924	1.30139	-1.45289	-0.79494	1.12878493056754	2.765092	-5.633766	-1.703877
Trial3	3	1	noBlindfold	clockwise	practice	Guided	1	0.5	0	7.959244	1.30135	-1.4528	-0.80289	1.13436950549889	2.579616	-5.523739	-1.641602
Trial3	3	1	noBlindfold	clockwise	practice	Guided	1	0.5	0	7.979248	1.30134	-1.45278	-0.80322	1.13459600588031	2.806663	-5.324844	-2.335357
Trial3	3	1	noBlindfold	clockwise	practice	Guided	1	0.5	0	7.999237	1.30135	-1.45277	-0.80297	1.13442612224716	2.930179	-6.264304	-3.767796
Trial3	3	1	noBlindfold	clockwise	practice	Guided	1	0.5	0	8.019241	1.30137	-1.45295	-0.8029	1.13439061432553	2.697285	-7.165677	-4.390799
Trial3	3	1	noBlindfold	clockwise	practice	Guided	1	0.5	0	8.039246	1.30137	-1.45309	-0.80262	1.13419247910638	2.964216	-6.581689	-4.101494
Trial3	3	1	noBlindfold	clockwise	practice	Guided	1	0.5	0	8.05925	1.30141	-1.45318	-0.80241	1.13407227869085	3.383111	-7.1022	-2.844924
Trial3	3	1	noBlindfold	clockwise	practice	Guided	1	0.5	0	8.079239	1.30145	-1.45325	-0.80224	1.1339802314454	3.471597	-6.594384	-2.586649
Trial3	3	1	noBlindfold	clockwise	practice	Guided	1	0.5	0	8.099243	1.30147	-1.45324	-0.80211	1.13390229679617	3.374684	-6.107727	-2.260511
Trial3	3	1	noBlindfold	clockwise	practice	Guided	1	0.5	0	8.119247	1.30147	-1.45322	-0.802	1.13382454965544	2.990277	-6.0908	-2.075591
Trial3	3	1	noBlindfold	clockwise	practice	Guided	1	0.5	0	8.139236	1.30147	-1.4532	-0.8018399	1.13371131144767	2.547944	-6.023091	-1.970701
Trial3	3	1	noBlindfold	clockwise	practice	Guided	1	0.5	0	8.159241	1.30143	-1.45317	-0.80176	1.13362654796302	2.019744	-6.234681	-1.912411
Trial3	3	1	noBlindfold	clockwise	practice	Guided	1	0.5	0	8.179245	1.3014	-1.45317	-0.8017	1.133562944188	1.958727	-6.509748	-1.863772
Trial3	3	1	noBlindfold	clockwise	practice	Guided	1	0.5	0	8.199249	1.30138	-1.45319	-0.80164	1.13350629390651	2.113747	-6.695948	-1.885796
Trial3	3	1	noBlindfold	clockwise	practice	Guided	1	0.5	0	8.219238	1.30136	-1.45321	-0.80159	1.13345685239986	2.369314	-6.860988	-1.86953
Trial3	3	1	noBlindfold	clockwise	practice	Guided	1	0.5	0	8.239243	1.30136	-1.45323	-0.80149	1.1333861220464	2.539723	-6.996405	-1.863432
Trial3	3	1	noBlindfold	clockwise	practice	Guided	1	0.5	0	8.259247	1.30135	-1.45327	-0.80145	1.13335075931944	2.415302	-6.877915	-1.750503
Trial3	3	1	noBlindfold	clockwise	practice	Guided	1	0.5	0	8.279251	1.30134	-1.45328	-0.8014	1.13330831603113	2.177688	-6.848292	-1.679663
Trial3	3	1	noBlindfold	clockwise	practice	Guided	1	0.5	0	8.29924	1.30132	-1.4533	-0.80135	1.13325887718061	1.808578	-6.789047	-1.552136
Trial3	3	1	noBlindfold	clockwise	practice	Guided	1	0.5	0	8.319244	1.30128	-1.4533	-0.80129	1.13318811244632	1.462373	-6.670557	-1.36421
Trial3	3	1	noBlindfold	clockwise	practice	Guided	1	0.5	0	8.339249	1.30124	-1.4533	-0.80116	1.13306786887738	1.142424	-6.526676	-1.110944
Trial3	3	1	noBlindfold	clockwise	practice	Guided	1	0.5	0	8.359238	1.30112	-1.45329	-0.8011	1.13294066836536	0.719283	-6.522444	-0.791256
Trial3	3	1	noBlindfold	clockwise	practice	Guided	1	0.5	0	8.379242	1.30105	-1.45328	-0.80104	1.13284874602264	0.516417	-6.522444	-0.73167
Trial3	3	1	noBlindfold	clockwise	practice	Guided	1	0.5	0	8.399246	1.30098	-1.45327	-0.80097	1.13274965878153	0.321957	-6.416649	-0.742377
Trial3	3	1	noBlindfold	clockwise	practice	Guided	1	0.5	0	8.41925	1.3009	-1.45326	-0.80091	1.13265069798123	0.059831	-6.382794	-0.693108
Trial3	3	1	noBlindfold	clockwise	practice	Guided	1	0.5	0	8.43924	1.3008	-1.45324	-0.80083	1.13252341467581	-0.198793	-6.332013	-0.790349
Trial3	3	1	noBlindfold	clockwise	practice	Guided	1	0.5	0	8.459244	1.30062	-1.4532	-0.80081	1.13238197762456	-0.597409	-6.243145	-1.026038
Trial3	3	1	noBlindfold	clockwise	practice	Guided	1	0.5	0	8.479248	1.30054	-1.45318	-0.80079	1.1323112610384	-0.766068	-6.213522	-1.052889
Trial3	3	1	noBlindfold	clockwise	practice	Guided	1	0.5	0	8.499237	1.30045	-1.45316	-0.80076	1.13222646900991	-0.905804	-6.226218	-1.080718
Trial3	3	1	noBlindfold	clockwise	practice	Guided	1	0.5	0	8.519241	1.30038	-1.45315	-0.80075	1.13216991694504	-0.949148	-6.310854	-1.047894
Trial3	3	1	noBlindfold	clockwise	practice	Guided	1	0.5	0	8.539246	1.3003	-1.45315	-0.80072	1.13209220685019	-0.936868	-6.281231	-1.134375
Trial3	3	1	noBlindfold	clockwise	practice	Guided	1	0.5	0	8.55925	1.30018	-1.45314	-0.80072	1.13200726427923	-0.956187	-6.234681	-1.253558
Trial3	3	1	noBlindfold	clockwise	practice	Guided	1	0.5	0	8.579239	1.30012	-1.45313	-0.80071	1.1319579227723	-1.058337	-6.179668	-1.26273
Trial3	3	1	noBlindfold	clockwise	practice	Guided	1	0.5	0	8.599243	1.30006	-1.45312	-0.8006999	1.13190832951853	-1.23158	-6.200827	-1.22484
Trial3	3	1	noBlindfold	clockwise	practice	Guided	1	0.5	0	8.619247	1.3	-1.45311	-0.80068	1.13185173800053	-1.387472	-6.171204	-1.092327
Trial3	3	1	noBlindfold	clockwise	practice	Guided	1	0.5	0	8.639236	1.29993	-1.4531	-0.80065	1.13178115436645	-1.580278	-6.166973	-1.105704
Trial3	3	1	noBlindfold	clockwise	practice	Guided	1	0.5	0	8.659241	1.29968	-1.45307	-0.80063	1.13159022974815	-1.918226	-6.048482	-1.137559
Trial3	3	1	noBlindfold	clockwise	practice	Guided	1	0.5	0	8.679245	1.29927	-1.45303	-0.80059	1.13127216460704	-2.074548	-5.917296	-1.075548
Trial3	3	1	noBlindfold	clockwise	practice	Guided	1	0.5	0	8.699249	1.29851	-1.45298	-0.80054	1.13069995714493	-2.141262	-5.870747	-0.997468
Trial3	3	1	noBlindfold	clockwise	practice	Guided	1	0.5	0	8.719238	1.29726	-1.45293	-0.80051	1.1297962797701	-2.221872	-5.781879	-1.014615
Trial3	3	1	noBlindfold	clockwise	practice	Guided	1	0.5	0	8.739243	1.29547	-1.45289	-0.8005201	1.12854104497226	-2.238017	-5.769183	-0.981656
Trial3	3	1	noBlindfold	clockwise	practice	Guided	1	0.5	0	8.759247	1.29013	-1.45291	-0.80056	1.12481187623217	-2.226375	-5.959614	-1.131326
Trial3	3	1	noBlindfold	clockwise	practice	Guided	1	0.5	0	8.779251	1.28659	-1.45296	-0.80062	1.12237079984969	-2.276505	-6.040019	-1.268125
Trial3	3	1	noBlindfold	clockwise	practice	Guided	1	0.5	0	8.79924	1.28278	-1.45301	-0.80068	1.11974686501663	-2.276125	-6.061178	-1.387135
Trial3	3	1	noBlindfold	clockwise	practice	Guided	1	0.5	0	8.819244	1.27812	-1.45303	-0.80072	1.1165228518425	-2.358449	-6.027323	-1.456789
Trial3	3	1	noBlindfold	clockwise	practice	Guided	1	0.5	0	8.839249	1.27337	-1.45301	-0.80072	1.11321763180478	-2.329436	-5.921528	-1.505498
Trial3	3	1	noBlindfold	clockwise	practice	Guided	1	0.5	0	8.859238	1.26184	-1.45291	-0.80067	1.10520254132254	-2.394288	-5.676084	-1.323395
Trial3	3	1	noBlindfold	clockwise	practice	Guided	1	0.5	0	8.879242	1.25528	-1.45285	-0.80064	1.10066893935701	-2.367014	-5.646461	-1.241554
[truncated: 8,931 more rows]
