# Supplementary material for: Assessing kinesthetic proprioceptive function of the upper limb: a novel dynamic movement reproduction task using a robotic arm
Source: PeerJ. 2021 May 3;9:e11301. doi: 10.7717/peerj.11301 (PMC8101453; doi:10.7717/peerj.11301)
Supplement: Supplemental Information 1 [file peerj-09-11301-s001.zip › DMR raw data_Study 1/Session 2/HMData_PP17-2_2019-06-25-11-43-28.txt]

Trial1	1	1	blindfold	clockwise	practice	Guided	1	-0.5	-0.5	0	-0.56411	-1.45011	-1.29962	0.802185828061049	-1.995379	-0.232864	0.786525
Trial1	1	1	blindfold	clockwise	practice	Guided	1	-0.5	-0.5	0.01552582	-0.56539	-1.45011	-1.29963	0.802299115381773	-1.898879	-0.22434	0.763742
Trial1	1	1	blindfold	clockwise	practice	Guided	1	-0.5	-0.5	0.03552628	-0.56636	-1.45011	-1.29964	0.802388735736413	-1.863774	-0.245435	0.730149
Trial1	1	1	blindfold	clockwise	practice	Guided	1	-0.5	-0.5	0.05552673	-0.56781	-1.45012	-1.29966	0.802530030662305	-1.794442	-0.334225	0.746465
Trial1	1	1	blindfold	clockwise	practice	Guided	1	-0.5	-0.5	0.07552338	-0.57494	-1.45016	-1.2997	0.803203662411544	-1.320709	-0.355202	0.5542
Trial1	1	1	blindfold	clockwise	practice	Guided	1	-0.5	-0.5	0.09552383	-0.58	-1.45018	-1.29976	0.803751342170766	-1.290058	-0.46935	0.455108
Trial1	1	1	blindfold	clockwise	practice	Guided	1	-0.5	-0.5	0.1155243	-0.58596	-1.45023	-1.29981	0.804415971567386	-1.372393	-0.668216	0.388756
Trial1	1	1	blindfold	clockwise	practice	Guided	1	-0.5	-0.5	0.1355247	-0.59288	-1.45031	-1.29984	0.80521479755076	-1.506124	-0.74862	0.312715
Trial1	1	1	blindfold	clockwise	practice	Guided	1	-0.5	-0.5	0.1555252	-0.60081	-1.45037	-1.29985	0.806177806758461	-1.520174	-0.723229	0.278659
Trial1	1	1	blindfold	clockwise	practice	Guided	1	-0.5	-0.5	0.1755257	-0.62008	-1.45031	-1.29984	0.808803671376573	-1.413488	-0.490464	0.32892
Trial1	1	1	blindfold	clockwise	practice	Guided	1	-0.5	-0.5	0.1955261	-0.63143	-1.45024	-1.29982	0.810546605219728	-1.413487	-0.359164	0.373716
Trial1	1	1	blindfold	clockwise	practice	Guided	1	-0.5	-0.5	0.2155266	-0.64341	-1.45019	-1.29979	0.812545703055121	-1.338156	-0.342138	0.403483
Trial1	1	1	blindfold	clockwise	practice	Guided	1	-0.5	-0.5	0.235527	-0.65628	-1.45017	-1.29979	0.814915649748726	-1.333971	-0.36743	0.437978
Trial1	1	1	blindfold	clockwise	practice	Guided	1	-0.5	-0.5	0.2555237	-0.6699901	-1.45018	-1.29979	0.817655615233455	-1.453531	-0.413874	0.385307
Trial1	1	1	blindfold	clockwise	practice	Guided	1	-0.5	-0.5	0.2755241	-0.70086	-1.45023	-1.29985	0.824684637174581	-1.484434	-0.451719	0.275554
Trial1	1	1	blindfold	clockwise	practice	Guided	1	-0.5	-0.5	0.2955246	-0.7166499	-1.45024	-1.29985	0.82867195101091	-1.47791	-0.383913	0.295342
Trial1	1	1	blindfold	clockwise	practice	Guided	1	-0.5	-0.5	0.3155251	-0.73372	-1.45022	-1.29985	0.833297691274129	-1.274697	-0.375337	0.282394
Trial1	1	1	blindfold	clockwise	practice	Guided	1	-0.5	-0.5	0.3355255	-0.75147	-1.4502	-1.29984	0.838439830571104	-1.106563	-0.392163	0.357065
Trial1	1	1	blindfold	clockwise	practice	Guided	1	-0.5	-0.5	0.355526	-0.77032	-1.45019	-1.29986	0.844303809086522	-0.939643	-0.392055	0.30399
Trial1	1	1	blindfold	clockwise	practice	Guided	1	-0.5	-0.5	0.3755264	-0.80866	-1.45022	-1.29989	0.857376867309779	-0.830184	-0.569584	0.245593
Trial1	1	1	blindfold	clockwise	practice	Guided	1	-0.5	-0.5	0.3955269	-0.82801	-1.45026	-1.29992	0.864559126300416	-0.847811	-0.556888	0.126337
Trial1	1	1	blindfold	clockwise	practice	Guided	1	-0.5	-0.5	0.4155235	-0.84826	-1.4503	-1.29993	0.872452391495538	-0.868472	-0.60767	0.131157
Trial1	1	1	blindfold	clockwise	practice	Guided	1	-0.5	-0.5	0.435524	-0.86822	-1.45031	-1.29993	0.880610100660313	-0.863276	-0.578047	0.103025
Trial1	1	1	blindfold	clockwise	practice	Guided	1	-0.5	-0.5	0.4555244	-0.88846	-1.4503	-1.29988	0.889218316988314	-0.902937	-0.548425	0.161587
Trial1	1	1	blindfold	clockwise	practice	Guided	1	-0.5	-0.5	0.4755249	-0.93094	-1.45028	-1.29986	0.90856220501905	-0.785521	-0.552656	0.275292
Trial1	1	1	blindfold	clockwise	practice	Guided	1	-0.5	-0.5	0.4955254	-0.95184	-1.45027	-1.29984	0.918642228770731	-0.65219	-0.573815	0.310592
Trial1	1	1	blindfold	clockwise	practice	Guided	1	-0.5	-0.5	0.5155258	-0.97286	-1.45028	-1.29984	0.929161306371542	-0.683508	-0.645756	0.302401
Trial1	1	1	blindfold	clockwise	practice	Guided	1	-0.5	-0.5	0.5355263	-0.994	-1.45031	-1.29985	0.940104228420344	-0.802228	-0.709233	0.272144
Trial1	1	1	blindfold	clockwise	practice	Guided	1	-0.5	-0.5	0.5555267	-1.01529	-1.45034	-1.29987	0.951480870153122	-0.847465	-0.696538	0.216363
Trial1	1	1	blindfold	clockwise	practice	Guided	1	-0.5	-0.5	0.5755234	-1.05844	-1.45035	-1.29985	0.975507663662334	-0.842744	-0.713465	0.340197
Trial1	1	1	blindfold	clockwise	practice	Guided	1	-0.5	-0.5	0.5955238	-1.08167	-1.45035	-1.29983	0.988973208407032	-0.871614	-0.645756	0.334738
Trial1	1	1	blindfold	clockwise	practice	Guided	1	-0.5	-0.5	0.6155243	-1.10377	-1.45034	-1.29982	1.002122837113	-0.860005	-0.65422	0.322785
Trial1	1	1	blindfold	clockwise	practice	Guided	1	-0.5	-0.5	0.6355247	-1.12534	-1.45033	-1.29979	1.0152409469719	-0.817885	-0.72616	0.451562
Trial1	1	1	blindfold	clockwise	practice	Guided	1	-0.5	-0.5	0.6555252	-1.14841	-1.45035	-1.29976	1.02958812268824	-0.786262	-0.785405	0.509169
Trial1	1	1	blindfold	clockwise	practice	Guided	1	-0.5	-0.5	0.6755257	-1.1942	-1.45038	-1.29977	1.05903056758453	-0.801891	-0.764246	0.452572
Trial1	1	1	blindfold	clockwise	practice	Guided	1	-0.5	-0.5	0.6955261	-1.21766	-1.4504	-1.29977	1.07455472324951	-0.922258	-0.895432	0.445552
Trial1	1	1	blindfold	clockwise	practice	Guided	1	-0.5	-0.5	0.7155266	-1.24064	-1.45043	-1.29975	1.09002188253096	-1.004017	-0.8912	0.514165
Trial1	1	1	blindfold	clockwise	practice	Guided	1	-0.5	-0.5	0.735527	-1.26383	-1.45044	-1.29973	1.10589527147928	-0.931339	-0.827723	0.530508
Trial1	1	1	blindfold	clockwise	practice	Guided	1	-0.5	-0.5	0.7555237	-1.2879	-1.45043	-1.29969	1.12262667940921	-0.846524	-0.840419	0.565716
Trial1	1	1	blindfold	clockwise	practice	Guided	1	-0.5	-0.5	0.7755241	-1.30648	-1.45042	-1.2993	1.13546936568435	-3.591985	-0.882737	0.742649
Trial1	1	1	blindfold	clockwise	practice	Guided	1	-0.5	-0.5	0.7955246	-1.30331	-1.45046	-1.29787	1.13221165595488	-5.166615	-1.123949	1.506971
Trial1	1	1	blindfold	clockwise	practice	Guided	1	-0.5	-0.5	0.8155251	-1.30239	-1.45048	-1.2954	1.12981887338812	-4.925395	-0.671147	1.919708
Trial1	1	1	blindfold	clockwise	practice	Guided	1	-0.5	-0.5	0.8355255	-1.30221	-1.4503	-1.29146	1.12692042449953	-3.528334	0.33604	2.160851
Trial1	1	1	blindfold	clockwise	practice	Guided	1	-0.5	-0.5	0.855526	-1.30178	-1.44982	-1.27948	1.11823082813177	-2.197753	0.881909	2.366473
Trial1	1	1	blindfold	clockwise	practice	Guided	1	-0.5	-0.5	0.8755264	-1.30062	-1.44959	-1.27168	1.11197227417575	-0.700706	0.048202	1.214259
Trial1	1	1	blindfold	clockwise	practice	Guided	1	-0.5	-0.5	0.8955269	-1.30037	-1.45002	-1.26397	1.10645482923714	-0.943934	-0.853139	0.742109
Trial1	1	1	blindfold	clockwise	practice	Guided	1	-0.5	-0.5	0.9155235	-1.30046	-1.45048	-1.25625	1.10120401365358	-1.496226	-1.310174	0.682119
Trial1	1	1	blindfold	clockwise	practice	Guided	1	-0.5	-0.5	0.935524	-1.30068	-1.45067	-1.24847	1.09603648261183	-1.888825	-1.458287	0.769935
Trial1	1	1	blindfold	clockwise	practice	Guided	1	-0.5	-0.5	0.9555244	-1.3009	-1.45078	-1.23259	1.08541643231021	-1.973459	-1.873003	0.944622
Trial1	1	1	blindfold	clockwise	practice	Guided	1	-0.5	-0.5	0.9755249	-1.30084	-1.45087	-1.22412	1.07967326150365	-1.097926	-1.128206	0.923816
Trial1	1	1	blindfold	clockwise	practice	Guided	1	-0.5	-0.5	0.9955254	-1.3006	-1.45061	-1.21533	1.07361886099437	-0.704789	-0.730417	0.824783
Trial1	1	1	blindfold	clockwise	practice	Guided	1	-0.5	-0.5	1.015526	-1.3004	-1.4504	-1.20661	1.06767871181839	-0.585075	-0.929312	0.605534
Trial1	1	1	blindfold	clockwise	practice	Guided	1	-0.5	-0.5	1.035526	-1.30031	-1.45043	-1.19781	1.06180741776226	-0.717466	-1.187452	0.566786
Trial1	1	1	blindfold	clockwise	practice	Guided	1	-0.5	-0.5	1.055527	-1.30036	-1.45053	-1.18015	1.05032382561581	-1.018121	-1.145134	0.537398
Trial1	1	1	blindfold	clockwise	practice	Guided	1	-0.5	-0.5	1.075523	-1.30068	-1.45063	-1.17069	1.04446805828687	-1.724089	-1.360955	1.057432
Trial1	1	1	blindfold	clockwise	practice	Guided	1	-0.5	-0.5	1.095524	-1.30084	-1.45066	-1.16084	1.03829383999152	-1.882029	-0.942007	1.045334
Trial1	1	1	blindfold	clockwise	practice	Guided	1	-0.5	-0.5	1.115524	-1.30093	-1.45053	-1.15068	1.03192696363943	-1.874215	-0.637318	1.223326
Trial1	1	1	blindfold	clockwise	practice	Guided	1	-0.5	-0.5	1.135525	-1.30093	-1.45039	-1.13973	1.02505763453853	-1.750113	-0.71349	1.455014
Trial1	1	1	blindfold	clockwise	practice	Guided	1	-0.5	-0.5	1.155525	-1.30089	-1.45034	-1.11528	1.00994765221378	-1.63279	-0.66694	1.365366
Trial1	1	1	blindfold	clockwise	practice	Guided	1	-0.5	-0.5	1.175526	-1.30076	-1.45038	-1.10234	1.00201301485818	-1.515532	-0.929312	1.203127
Trial1	1	1	blindfold	clockwise	practice	Guided	1	-0.5	-0.5	1.195526	-1.30073	-1.45047	-1.08887	0.993949923759551	-1.387816	-1.221306	1.287877
Trial1	1	1	blindfold	clockwise	practice	Guided	1	-0.5	-0.5	1.215527	-1.30071	-1.45058	-1.07447	0.985470585615297	-1.431295	-1.13667	1.283504
Trial1	1	1	blindfold	clockwise	practice	Guided	1	-0.5	-0.5	1.235527	-1.30071	-1.45058	-1.05951	0.976825407336274	-1.374768	-1.111279	1.308118
Trial1	1	1	blindfold	clockwise	practice	Guided	1	-0.5	-0.5	1.255524	-1.30068	-1.45057	-1.02896	0.959628677718416	-1.362241	-1.077425	1.117111
Trial1	1	1	blindfold	clockwise	practice	Guided	1	-0.5	-0.5	1.275524	-1.30058	-1.45061	-1.013	0.950840358693874	-1.068859	-1.221306	1.210318
Trial1	1	1	blindfold	clockwise	practice	Guided	1	-0.5	-0.5	1.295525	-1.30053	-1.45062	-0.9960901	0.941782115963228	-1.000065	-1.280551	1.254036
Trial1	1	1	blindfold	clockwise	practice	Guided	1	-0.5	-0.5	1.315525	-1.3005	-1.45065	-0.97929	0.933016194277354	-1.01092	-1.386346	1.213153
Trial1	1	1	blindfold	clockwise	practice	Guided	1	-0.5	-0.5	1.335526	-1.3005	-1.45068	-0.96215	0.92432838507682	-1.039102	-1.331333	1.085907
Trial1	1	1	blindfold	clockwise	practice	Guided	1	-0.5	-0.5	1.355526	-1.30051	-1.45067	-0.92704	0.907292391466509	-1.090347	-1.310174	1.108976
Trial1	1	1	blindfold	clockwise	practice	Guided	1	-0.5	-0.5	1.375526	-1.30058	-1.45066	-0.90855	0.898800032330044	-1.117412	-1.238233	1.040354
Trial1	1	1	blindfold	clockwise	practice	Guided	1	-0.5	-0.5	1.395527	-1.30058	-1.45065	-0.89029	0.890648458804774	-1.125641	-1.195915	1.143326
Trial1	1	1	blindfold	clockwise	practice	Guided	1	-0.5	-0.5	1.415524	-1.30059	-1.45063	-0.8710999	0.882416897778765	-1.133511	-1.259392	1.243767
Trial1	1	1	blindfold	clockwise	practice	Guided	1	-0.5	-0.5	1.435524	-1.3006	-1.45064	-0.85211	0.874609578655638	-1.254817	-1.339796	1.229467
Trial1	1	1	blindfold	clockwise	practice	Guided	1	-0.5	-0.5	1.455524	-1.30062	-1.45063	-0.81295	0.859610395476502	-1.266533	-1.204379	0.961121
Trial1	1	1	blindfold	clockwise	practice	Guided	1	-0.5	-0.5	1.475525	-1.30062	-1.45068	-0.79353	0.852732181605209	-1.136474	-1.449823	0.916253
Trial1	1	1	blindfold	clockwise	practice	Guided	1	-0.5	-0.5	1.495525	-1.3006	-1.45071	-0.77403	0.84619909021923	-1.105776	-1.34826	0.872253
Trial1	1	1	blindfold	clockwise	practice	Guided	1	-0.5	-0.5	1.515526	-1.30057	-1.45069	-0.75381	0.839840391534713	-1.073032	-1.407505	1.0026
Trial1	1	1	blindfold	clockwise	practice	Guided	1	-0.5	-0.5	1.535526	-1.30055	-1.45069	-0.73423	0.83411267899975	-1.210582	-1.339796	0.744984
Trial1	1	1	blindfold	clockwise	practice	Guided	1	-0.5	-0.5	1.555527	-1.30054	-1.4507	-0.69495	0.823935519734997	-1.030909	-1.517532	0.674396
Trial1	1	1	blindfold	clockwise	practice	Guided	1	-0.5	-0.5	1.575523	-1.30049	-1.45076	-0.67515	0.81942773338804	-0.92632	-1.576777	0.810426
Trial1	1	1	blindfold	clockwise	practice	Guided	1	-0.5	-0.5	1.595524	-1.30046	-1.45077	-0.65595	0.815510016302492	-0.986661	-1.589473	0.852971
Trial1	1	1	blindfold	clockwise	practice	Guided	1	-0.5	-0.5	1.615524	-1.30045	-1.45077	-0.63688	0.812069144643601	-0.961649	-1.492141	0.736587
Trial1	1	1	blindfold	clockwise	practice	Guided	1	-0.5	-0.5	1.635525	-1.30046	-1.45075	-0.61801	0.809112199657089	-0.960227	-1.597936	0.676427
Trial1	1	1	blindfold	clockwise	practice	Guided	1	-0.5	-0.5	1.655525	-1.30047	-1.4508	-0.5804	0.804497470303724	-0.995354	-1.67834	0.606182
Trial1	1	1	blindfold	clockwise	practice	Guided	1	-0.5	-0.5	1.675526	-1.30044	-1.45081	-0.56153	0.802801382540389	-0.873872	-1.6064	0.760005
Trial1	1	1	blindfold	clockwise	practice	Guided	1	-0.5	-0.5	1.695526	-1.30045	-1.4508	-0.54328	0.801619179634429	-0.973916	-1.65295	0.776087
Trial1	1	1	blindfold	clockwise	practice	Guided	1	-0.5	-0.5	1.715527	-1.30048	-1.4508	-0.52518	0.80087606142303	-1.10206	-1.538691	0.650348
Trial1	1	1	blindfold	clockwise	practice	Guided	1	-0.5	-0.5	1.735527	-1.30052	-1.4508	-0.50727	0.800552953968934	-1.053545	-1.695268	0.706435
Trial1	1	1	blindfold	clockwise	practice	Guided	1	-0.5	-0.5	1.755524	-1.30054	-1.45081	-0.47145	0.801048902967765	-1.047424	-1.77144	0.662891
Trial1	1	1	blindfold	clockwise	practice	Guided	1	-0.5	-0.5	1.775524	-1.30054	-1.45083	-0.45394	0.801863933236871	-1.088813	-1.733354	0.883804
Trial1	1	1	blindfold	clockwise	practice	Guided	1	-0.5	-0.5	1.795525	-1.30055	-1.45083	-0.43598	0.803105745373897	-1.207237	-1.551386	0.776698
Trial1	1	1	blindfold	clockwise	practice	Guided	1	-0.5	-0.5	1.815525	-1.30058	-1.4508	-0.41876	0.804691439813944	-1.189011	-1.631791	0.57721
Trial1	1	1	blindfold	clockwise	practice	Guided	1	-0.5	-0.5	1.835526	-1.30059	-1.45086	-0.4018	0.806590136390686	-1.199317	-1.881467	0.653258
Trial1	1	1	blindfold	clockwise	practice	Guided	1	-0.5	-0.5	1.855526	-1.30059	-1.45093	-0.36794	0.811408806177514	-1.319029	-1.898394	0.743005
Trial1	1	1	blindfold	clockwise	practice	Guided	1	-0.5	-0.5	1.875526	-1.30066	-1.45097	-0.35137	0.814338703509592	-1.422854	-2.016884	0.929853
Trial1	1	1	blindfold	clockwise	practice	Guided	1	-0.5	-0.5	1.895527	-1.30071	-1.45099	-0.33434	0.817667217255053	-1.565119	-1.966103	0.952998
Trial1	1	1	blindfold	clockwise	practice	Guided	1	-0.5	-0.5	1.915524	-1.30078	-1.45099	-0.31783	0.821239679613987	-1.696985	-1.877235	0.854037
Trial1	1	1	blindfold	clockwise	practice	Guided	1	-0.5	-0.5	1.935524	-1.30085	-1.45099	-0.30118	0.825160691596528	-1.768228	-2.118448	1.219681
Trial1	1	1	blindfold	clockwise	practice	Guided	1	-0.5	-0.5	1.955524	-1.30088	-1.45101	-0.26653	0.834216371379484	-1.723871	-2.02958	1.310754
Trial1	1	1	blindfold	clockwise	practice	Guided	1	-0.5	-0.5	1.975525	-1.30087	-1.45105	-0.24898	0.839287730501486	-1.67951	-2.291951	1.494132
Trial1	1	1	blindfold	clockwise	practice	Guided	1	-0.5	-0.5	1.995525	-1.30086	-1.45109	-0.23057	0.844967063558783	-1.723552	-2.080361	1.383423
Trial1	1	1	blindfold	clockwise	practice	Guided	1	-0.5	-0.5	2.015526	-1.30086	-1.45108	-0.21244	0.850921595119215	-1.751418	-2.021116	1.329934
Trial1	1	1	blindfold	clockwise	practice	Guided	1	-0.5	-0.5	2.035526	-1.30086	-1.45106	-0.19353	0.857496747108636	-1.746986	-2.139607	1.369071
Trial1	1	1	blindfold	clockwise	practice	Guided	1	-0.5	-0.5	2.055527	-1.30085	-1.45108	-0.15617	0.871538781956451	-1.624702	-2.207315	1.310053
Trial1	1	1	blindfold	clockwise	practice	Guided	1	-0.5	-0.5	2.075523	-1.30082	-1.45113	-0.13695	0.879271268099597	-1.658361	-2.31311	1.574673
Trial1	1	1	blindfold	clockwise	practice	Guided	1	-0.5	-0.5	2.095524	-1.30082	-1.45113	-0.11676	0.887798151816937	-1.686257	-2.220011	1.581964
Trial1	1	1	blindfold	clockwise	practice	Guided	1	-0.5	-0.5	2.115524	-1.30083	-1.45112	-0.096928	0.896546454657217	-1.743559	-2.376587	1.431091
Trial1	1	1	blindfold	clockwise	practice	Guided	1	-0.5	-0.5	2.135525	-1.30083	-1.45115	-0.0764	0.905961075975864	-1.575499	-2.495078	1.201799
Trial1	1	1	blindfold	clockwise	practice	Guided	1	-0.5	-0.5	2.155525	-1.30081	-1.45123	-0.036416	0.925314404256558	-1.539208	-2.592409	1.247193
Trial1	1	1	blindfold	clockwise	practice	Guided	1	-0.5	-0.5	2.175526	-1.30077	-1.45132	-0.015874	0.935740694588716	-1.466602	-2.685509	1.193635
Trial1	1	1	blindfold	clockwise	practice	Guided	1	-0.5	-0.5	2.195526	-1.30076	-1.45133	0.0038059	0.946063957514718	-1.515164	-2.778608	0.929675
Trial1	1	1	blindfold	clockwise	practice	Guided	1	-0.5	-0.5	2.215527	-1.30075	-1.45137	0.023121	0.956481039553034	-1.416919	-3.002894	0.861805
Trial1	1	1	blindfold	clockwise	practice	Guided	1	-0.5	-0.5	2.235523	-1.30072	-1.45145	0.042008	0.966915275576617	-1.432928	-3.066371	0.866248
Trial1	1	1	blindfold	clockwise	practice	Guided	1	-0.5	-0.5	2.255527	-1.3007	-1.45151	0.07908601	0.988160417511026	-1.35421	-3.180629	0.828356
Trial1	1	1	blindfold	clockwise	practice	Guided	1	-0.5	-0.5	2.275524	-1.30069	-1.45155	0.096534	0.9984775289338	-1.369215	-3.08753	0.599543
Trial1	1	1	blindfold	clockwise	practice	Guided	1	-0.5	-0.5	2.295528	-1.3007	-1.45155	0.11438	1.00924882741399	-1.345466	-3.320279	0.608149
Trial1	1	1	blindfold	clockwise	practice	Guided	1	-0.5	-0.5	2.315525	-1.3007	-1.45159	0.13019	1.01895036423473	-1.318146	-3.180629	0.750275
Trial1	1	1	blindfold	clockwise	practice	Guided	1	-0.5	-0.5	2.335522	-1.30069	-1.4516	0.14606	1.02883336544202	-1.391649	-3.210252	0.789027
Trial1	1	1	blindfold	clockwise	practice	Guided	1	-0.5	-0.5	2.355526	-1.30072	-1.4516	0.17652	1.04825177198598	-1.470186	-3.358365	0.746595
Trial1	1	1	blindfold	clockwise	practice	Guided	1	-0.5	-0.5	2.375523	-1.30076	-1.45163	0.19055	1.05739109539312	-1.516907	-3.180629	0.593878
Trial1	1	1	blindfold	clockwise	practice	Guided	1	-0.5	-0.5	2.395527	-1.30076	-1.45162	0.20398	1.06621032896399	-1.470125	-3.332974	0.666563
Trial1	1	1	blindfold	clockwise	practice	Guided	1	-0.5	-0.5	2.415524	-1.30075	-1.45164	0.21724	1.07500401157379	-1.431415	-3.210252	0.615753
Trial1	1	1	blindfold	clockwise	practice	Guided	1	-0.5	-0.5	2.435528	-1.30073	-1.45163	0.22969	1.08333559601797	-1.344193	-3.282193	0.807922
Trial1	1	1	blindfold	clockwise	practice	Guided	1	-0.5	-0.5	2.455524	-1.30071	-1.45164	0.25407	1.09988998782025	-1.492042	-3.286424	0.855727
Trial1	1	1	blindfold	clockwise	practice	Guided	1	-0.5	-0.5	2.475529	-1.30074	-1.45166	0.26624	1.1082907073748	-1.52709	-3.307583	1.177629
Trial1	1	1	blindfold	clockwise	practice	Guided	1	-0.5	-0.5	2.495525	-1.30075	-1.45166	0.27846	1.1167812518246	-1.568973	-3.349901	1.240005
Trial1	1	1	blindfold	clockwise	practice	Guided	1	-0.5	-0.5	2.515522	-1.30077	-1.45167	0.29039	1.12514398724615	-1.566107	-3.332974	1.327031
Trial1	1	1	blindfold	clockwise	practice	Guided	1	-0.5	-0.5	2.535526	-1.30079	-1.45168	0.30195	1.13330867525406	-1.667406	-3.409147	1.242495
Trial1	1	1	blindfold	clockwise	practice	Guided	1	-0.5	-0.5	2.555523	-1.3008	-1.4517	0.30295	1.13402349158746	-1.566322	-3.430306	1.643027
Trial1	1	1	blindfold	clockwise	practice	Guided	1	-0.5	-0.5	2.575527	-1.30088	-1.45152	0.30228	1.1336057142132	-2.579854	-1.648718	3.291545
Trial1	1	1	blindfold	clockwise	practice	Guided	1	-0.5	-0.5	2.595524	-1.30109	-1.45137	0.30215	1.13366213293386	-2.788377	-3.536101	3.747165
Trial1	1	1	blindfold	clockwise	practice	Guided	1	-0.5	-0.5	2.615528	-1.30114	-1.45142	0.30211	1.13366919434686	-2.775762	-2.567018	3.232059
Trial1	1	1	blindfold	clockwise	practice	Guided	1	-0.5	-0.5	2.635525	-1.30115	-1.4514	0.30209	1.13366212211155	-2.651142	-2.520469	3.607205
Trial1	1	1	blindfold	clockwise	practice	Guided	1	-0.5	-0.5	2.655521	-1.30116	-1.45141	0.30203	1.13362666979666	-2.490821	-3.227179	3.590751
Trial1	1	1	blindfold	clockwise	practice	Guided	1	-0.5	-0.5	2.675526	-1.30116	-1.45141	0.30201	1.13361252194552	-2.094897	-3.045212	3.363006
Trial1	1	1	blindfold	clockwise	practice	Guided	1	-0.5	-0.5	2.695522	-1.30115	-1.45143	0.30198	1.13358431826575	-1.89955	-3.244106	3.248976
Trial1	1	1	blindfold	clockwise	practice	Guided	1	-0.5	-0.5	2.715527	-1.30113	-1.45143	0.30196	1.13355599558734	-1.669478	-3.002894	3.192109
Trial1	1	1	blindfold	clockwise	practice	Guided	1	-0.5	-0.5	2.735523	-1.30112	-1.45144	0.30193	1.13352768674982	-1.548668	-3.104457	3.207945
Trial1	1	1	blindfold	clockwise	practice	Guided	1	-0.5	-0.5	2.755527	-1.3011	-1.45145	0.30187	1.13347109068645	-1.379238	-3.028285	3.056425
Trial1	1	1	blindfold	clockwise	practice	Guided	1	-0.5	-0.5	2.775524	-1.30103	-1.45144	0.30182	1.13338627704448	-0.964971	-2.740522	3.026967
Trial1	1	1	blindfold	clockwise	practice	Guided	1	-0.5	-0.5	2.795528	-1.30095	-1.45142	0.30174	1.13327313383301	-0.558619	-2.562787	2.981957
Trial1	1	1	blindfold	clockwise	practice	Guided	1	-0.5	-0.5	2.815525	-1.30078	-1.45136	0.30166	1.13309640313198	-0.129827	-2.338501	2.94051
Trial1	1	1	blindfold	clockwise	practice	Guided	1	-0.5	-0.5	2.835522	-1.30055	-1.45128	0.30157	1.13287013331849	0.244586	-2.275024	2.850745
Trial1	1	1	blindfold	clockwise	practice	Guided	1	-0.5	-0.5	2.855526	-1.30033	-1.45121	0.3014	1.13259443173402	0.609847	-2.156534	2.75876
Trial1	1	1	blindfold	clockwise	practice	Guided	1	-0.5	-0.5	2.875523	-1.29971	-1.4511	0.3013	1.13208562445109	1.309842	-2.109984	2.499413
Trial1	1	1	blindfold	clockwise	practice	Guided	1	-0.5	-0.5	2.895527	-1.29883	-1.45107	0.30123	1.13141456025225	1.486704	-2.063434	2.363822
Trial1	1	1	blindfold	clockwise	practice	Guided	1	-0.5	-0.5	2.915524	-1.29737	-1.45104	0.30122	1.13037716115034	1.548595	-1.991494	2.410815
Trial1	1	1	blindfold	clockwise	practice	Guided	1	-0.5	-0.5	2.935528	-1.29523	-1.451	0.30125	1.12888978406346	1.615911	-1.881467	2.52556
Trial1	1	1	blindfold	clockwise	practice	Guided	1	-0.5	-0.5	2.955524	-1.29226	-1.45095	0.30128	1.12682093720597	1.649645	-1.843381	2.601587
Trial1	1	1	blindfold	clockwise	practice	Guided	1	-0.5	-0.5	2.975529	-1.28419	-1.45092	0.30126	1.12114737657829	1.797546	-1.877235	2.431254
Trial1	1	1	blindfold	clockwise	practice	Guided	1	-0.5	-0.5	2.995525	-1.27891	-1.45095	0.30128	1.11747504540764	1.926987	-1.98303	2.577044
Trial1	1	1	blindfold	clockwise	practice	Guided	1	-0.5	-0.5	3.015522	-1.27245	-1.45098	0.30134	1.11302503403707	2.146161	-1.88993	2.681619
Trial1	1	1	blindfold	clockwise	practice	Guided	1	-0.5	-0.5	3.035526	-1.26507	-1.45096	0.30141	1.10796661388606	2.218891	-1.805294	2.85405
Trial1	1	1	blindfold	clockwise	practice	Guided	1	-0.5	-0.5	3.055523	-1.25649	-1.45092	0.30153	1.10214674830429	2.257629	-1.775672	2.893082
Trial1	1	1	blindfold	clockwise	practice	Guided	1	-0.5	-0.5	3.075527	-1.23589	-1.45091	0.30166	1.08820627418214	1.964229	-1.966103	3.356694
Trial1	1	1	blindfold	clockwise	practice	Guided	1	-0.5	-0.5	3.095524	-1.22382	-1.45096	0.30175	1.08014740657115	1.953908	-1.991494	3.516625
Trial1	1	1	blindfold	clockwise	practice	Guided	1	-0.5	-0.5	3.115528	-1.21054	-1.45099	0.3018	1.07133114940821	1.826718	-1.987262	3.631287
Trial1	1	1	blindfold	clockwise	practice	Guided	1	-0.5	-0.5	3.135525	-1.19776	-1.45099	0.30185	1.06293574883733	1.782083	-2.004189	3.772712
Trial1	1	1	blindfold	clockwise	practice	Guided	1	-0.5	-0.5	3.155521	-1.18405	-1.45099	0.30194	1.05405507793161	1.677735	-2.025348	3.796568
Trial1	1	1	blindfold	clockwise	practice	Guided	1	-0.5	-0.5	3.175526	-1.15443	-1.451	0.30196	1.03509347132784	1.549159	-2.07613	3.926164
Trial1	1	1	blindfold	clockwise	practice	Guided	1	-0.5	-0.5	3.195522	-1.14002	-1.45103	0.30198	1.02605924152286	1.472761	-2.164997	3.943127
Trial1	1	1	blindfold	clockwise	practice	Guided	1	-0.5	-0.5	3.215527	-1.12496	-1.45105	0.30197	1.01672561277923	1.407291	-2.046507	3.909316
Trial1	1	1	blindfold	clockwise	practice	Guided	1	-0.5	-0.5	3.235523	-1.10973	-1.45104	0.30197	1.00743563977857	1.358018	-2.105752	3.991464
Trial1	1	1	blindfold	clockwise	practice	Guided	1	-0.5	-0.5	3.255527	-1.09386	-1.45105	0.30198	0.99791860595451	1.455142	-2.093057	3.925914
Trial1	1	1	blindfold	clockwise	practice	Guided	1	-0.5	-0.5	3.275524	-1.06197	-1.45104	0.30198	0.979276378812251	1.445752	-2.139607	3.961984
Trial1	1	1	blindfold	clockwise	practice	Guided	1	-0.5	-0.5	3.295528	-1.04552	-1.45106	0.30198	0.969929942827365	1.418313	-2.118448	3.942945
Trial1	1	1	blindfold	clockwise	practice	Guided	1	-0.5	-0.5	3.315525	-1.02941	-1.45106	0.30199	0.960969779403477	1.428821	-2.059202	3.999262
Trial1	1	1	blindfold	clockwise	practice	Guided	1	-0.5	-0.5	3.335522	-1.01313	-1.45104	0.302	0.952106345482216	1.481955	-2.071898	3.966907
Trial1	1	1	blindfold	clockwise	practice	Guided	1	-0.5	-0.5	3.355526	-0.99668	-1.45104	0.30208	0.943410503767528	1.419295	-2.105752	4.082284
Trial1	1	1	blindfold	clockwise	practice	Guided	1	-0.5	-0.5	3.375523	-0.96332	-1.45103	0.30212	0.926316324277475	1.391027	-2.050739	4.230754
Trial1	1	1	blindfold	clockwise	practice	Guided	1	-0.5	-0.5	3.395527	-0.94547	-1.45102	0.30215	0.917544654171394	1.355053	-2.063434	4.365024
Trial1	1	1	blindfold	clockwise	practice	Guided	1	-0.5	-0.5	3.415524	-0.9291	-1.45102	0.30217	0.90972713759265	1.287209	-1.999957	4.292072
Trial1	1	1	blindfold	clockwise	practice	Guided	1	-0.5	-0.5	3.435528	-0.91222	-1.45102	0.30214	0.901861355734517	1.2596	-1.991494	4.281036
Trial1	1	1	blindfold	clockwise	practice	Guided	1	-0.5	-0.5	3.455524	-0.8943	-1.45101	0.30204	0.893722919094048	1.336563	-2.105752	4.228086
Trial1	1	1	blindfold	clockwise	practice	Guided	1	-0.5	-0.5	3.475529	-0.86025	-1.45102	0.30197	0.879167759149521	1.501343	-2.071898	3.971617
Trial1	1	1	blindfold	clockwise	practice	Guided	1	-0.5	-0.5	3.495525	-0.84295	-1.45103	0.3019	0.872157269199337	1.57633	-2.080361	3.767627
Trial1	1	1	blindfold	clockwise	practice	Guided	1	-0.5	-0.5	3.515522	-0.82534	-1.45104	0.30183	0.865319291148815	1.720546	-2.050739	3.545104
Trial1	1	1	blindfold	clockwise	practice	Guided	1	-0.5	-0.5	3.535526	-0.80677	-1.45106	0.30187	0.858547219222509	1.742311	-2.160766	3.695474
Trial1	1	1	blindfold	clockwise	practice	Guided	1	-0.5	-0.5	3.555523	-0.78826	-1.4511	0.30217	0.852391064474285	1.856782	-2.275024	4.038545
Trial1	1	1	blindfold	clockwise	practice	Guided	1	-0.5	-0.5	3.575527	-0.7495	-1.45111	0.30232	0.840218814425797	1.593928	-1.999957	4.687964
Trial1	1	1	blindfold	clockwise	practice	Guided	1	-0.5	-0.5	3.595524	-0.73004	-1.45101	0.30246	0.83478169800831	1.389077	-1.86454	4.97642
Trial1	1	1	blindfold	clockwise	practice	Guided	1	-0.5	-0.5	3.615528	-0.7099	-1.45092	0.3026	0.829593137118576	1.2482	-1.737586	5.192367
Trial1	1	1	blindfold	clockwise	practice	Guided	1	-0.5	-0.5	3.635525	-0.69099	-1.45088	0.30274	0.825147690850536	1.196417	-1.623327	5.477518
Trial1	1	1	blindfold	clockwise	practice	Guided	1	-0.5	-0.5	3.655521	-0.67047	-1.45083	0.30286	0.820758300037904	1.104956	-1.636022	5.707225
Trial1	1	1	blindfold	clockwise	practice	Guided	1	-0.5	-0.5	3.675526	-0.6324	-1.45084	0.30286	0.81370382826133	1.360073	-1.868771	5.665669
Trial1	1	1	blindfold	clockwise	practice	Guided	1	-0.5	-0.5	3.695522	-0.61295	-1.45092	0.30286	0.810766218800055	1.476737	-2.063434	5.707053
Trial1	1	1	blindfold	clockwise	practice	Guided	1	-0.5	-0.5	3.715527	-0.59406	-1.45102	0.30285	0.808341153022597	1.550653	-2.126911	5.702462
Trial1	1	1	blindfold	clockwise	practice	Guided	1	-0.5	-0.5	3.735523	-0.57512	-1.45105	0.30279	0.80629695030059	1.590232	-1.970335	5.565741
Trial1	1	1	blindfold	clockwise	practice	Guided	1	-0.5	-0.5	3.755527	-0.55547	-1.45102	0.30266	0.804574407217527	1.593754	-2.012653	5.496776
Trial1	1	1	blindfold	clockwise	practice	Guided	1	-0.5	-0.5	3.775524	-0.51682	-1.45099	0.30259	0.802766243124669	1.507178	-2.02958	5.091214
Trial1	1	1	blindfold	clockwise	practice	Guided	1	-0.5	-0.5	3.795528	-0.4973	-1.451	0.30257	0.802574527040228	1.546094	-1.987262	5.159525
Trial1	1	1	blindfold	clockwise	practice	Guided	1	-0.5	-0.5	3.815525	-0.47702	-1.45099	0.30256	0.802888931793222	1.660285	-1.944944	5.124568
Trial1	1	1	blindfold	clockwise	practice	Guided	1	-0.5	-0.5	3.835522	-0.4571	-1.45097	0.30252	0.803665832997323	1.701624	-1.966103	5.019673
Trial1	1	1	blindfold	clockwise	practice	Guided	1	-0.5	-0.5	3.855526	-0.43628	-1.45097	0.30239	0.804916122127991	1.79469	-1.995725	4.869172
Trial1	1	1	blindfold	clockwise	practice	Guided	1	-0.5	-0.5	3.875523	-0.3954	-1.45099	0.30235	0.809139456728472	1.734749	-2.02958	4.637675
Trial1	1	1	blindfold	clockwise	practice	Guided	1	-0.5	-0.5	3.895527	-0.37348	-1.45101	0.30234	0.8122541408812	1.757322	-2.012653	4.684259
Trial1	1	1	blindfold	clockwise	practice	Guided	1	-0.5	-0.5	3.915524	-0.35124	-1.45099	0.30234	0.816014100303586	1.670097	-1.923785	4.665323
Trial1	1	1	blindfold	clockwise	practice	Guided	1	-0.5	-0.5	3.935528	-0.32937	-1.45097	0.30234	0.820282918538656	1.596448	-1.885699	4.662065
Trial1	1	1	blindfold	clockwise	practice	Guided	1	-0.5	-0.5	3.955524	-0.30728	-1.45095	0.30239	0.825209502887781	1.628031	-1.902626	4.742166
Trial1	1	1	blindfold	clockwise	practice	Guided	1	-0.5	-0.5	3.975529	-0.26248	-1.45097	0.3024	0.836816281704259	1.561909	-1.974566	4.777257
Trial1	1	1	blindfold	clockwise	practice	Guided	1	-0.5	-0.5	3.995525	-0.23848	-1.45098	0.3024	0.843942212590251	1.482673	-1.974566	4.790324
Trial1	1	1	blindfold	clockwise	practice	Guided	1	-0.5	-0.5	4.015522	-0.21579	-1.451	0.30241	0.851256218260652	1.443127	-2.046507	4.800987
Trial1	1	1	blindfold	clockwise	practice	Guided	1	-0.5	-0.5	4.035526	-0.19383	-1.45102	0.30242	0.858846849403631	1.332247	-2.004189	4.847581
Trial1	1	1	blindfold	clockwise	practice	Guided	1	-0.5	-0.5	4.055523	-0.17063	-1.45103	0.30247	0.867434550907326	1.181355	-2.114216	4.856459
Trial1	1	1	blindfold	clockwise	practice	Guided	1	-0.5	-0.5	4.075527	-0.12629	-1.45108	0.30248	0.885230642857681	1.153969	-2.164997	4.975036
Trial1	1	1	blindfold	clockwise	practice	Guided	1	-0.5	-0.5	4.095524	-0.1039	-1.45109	0.30249	0.894922009591491	1.088727	-2.19462	4.988866
Trial1	1	1	blindfold	clockwise	practice	Guided	1	-0.5	-0.5	4.115528	-0.082535	-1.4511	0.30248	0.904572357228573	1.057135	-2.245402	4.954755
Trial1	1	1	blindfold	clockwise	practice	Guided	1	-0.5	-0.5	4.135525	-0.060948	-1.45113	0.30246	0.914717844284597	0.970501	-2.317342	4.921091
Trial1	1	1	blindfold	clockwise	practice	Guided	1	-0.5	-0.5	4.155521	-0.04047	-1.45116	0.30243	0.924695482375344	0.931825	-2.444296	4.86974
Trial1	1	1	blindfold	clockwise	practice	Guided	1	-0.5	-0.5	4.175526	-0.00053892	-1.45123	0.30242	0.945166234730953	0.835754	-2.528932	4.829169
Trial1	1	1	blindfold	clockwise	practice	Guided	1	-0.5	-0.5	4.195522	0.018208	-1.45127	0.30242	0.955205408766765	0.773315	-2.613568	4.814705
Trial1	1	1	blindfold	clockwise	practice	Guided	1	-0.5	-0.5	4.215527	0.036806	-1.45129	0.30244	0.965438044545826	0.702433	-2.626264	4.935048
Trial1	1	1	blindfold	clockwise	practice	Guided	1	-0.5	-0.5	4.235523	0.054122	-1.4513	0.30247	0.975197052173398	0.708835	-2.609336	4.958501
Trial1	1	1	blindfold	clockwise	practice	Guided	1	-0.5	-0.5	4.255527	0.071231	-1.45129	0.30256	0.985092590415369	0.790004	-2.550091	5.046494
Trial1	1	1	blindfold	clockwise	practice	Guided	1	-0.5	-0.5	4.275524	0.10271	-1.45121	0.30259	1.00369819406812	0.97206	-2.338501	5.207481
Trial1	1	1	blindfold	clockwise	practice	Guided	1	-0.5	-0.5	4.295528	0.11735	-1.45118	0.30263	1.01258873564856	0.974379	-2.325806	5.244136
Trial1	1	1	blindfold	clockwise	practice	Guided	1	-0.5	-0.5	4.315525	0.13294	-1.45116	0.30268	1.02220753461065	0.957366	-2.325806	5.365168
Trial1	1	1	blindfold	clockwise	practice	Guided	1	-0.5	-0.5	4.335522	0.14723	-1.45116	0.30273	1.03115571828902	1.018247	-2.300415	5.445767
Trial1	1	1	blindfold	clockwise	practice	Guided	1	-0.5	-0.5	4.355526	0.16155	-1.45116	0.3028	1.0402577864003	1.001085	-2.368124	5.583547
Trial1	1	1	blindfold	clockwise	practice	Guided	1	-0.5	-0.5	4.375523	0.18806	-1.45116	0.30282	1.05732988775251	0.993788	-2.304647	5.669176
Trial1	1	1	blindfold	clockwise	practice	Guided	1	-0.5	-0.5	4.395527	0.20065	-1.45116	0.30286	1.06559588872585	1.051963	-2.325806	5.716249
Trial1	1	1	blindfold	clockwise	practice	Guided	1	-0.5	-0.5	4.415524	0.21288	-1.45116	0.3029	1.07370681811199	1.062013	-2.363892	5.804011
Trial1	1	1	blindfold	clockwise	practice	Guided	1	-0.5	-0.5	4.435528	0.22513	-1.45117	0.30292	1.08189374474588	1.149728	-2.372356	5.848475
Trial1	1	1	blindfold	clockwise	practice	Guided	1	-0.5	-0.5	4.455524	0.23677	-1.45119	0.30292	1.08972959361026	1.160229	-2.401978	5.826319
Trial1	1	1	blindfold	clockwise	practice	Guided	1	-0.5	-0.5	4.475529	0.25935	-1.45122	0.30291	1.10511397307684	1.128924	-2.456992	5.834612
Trial1	1	1	blindfold	clockwise	practice	Guided	1	-0.5	-0.5	4.495525	0.27057	-1.45123	0.3029	1.11284613962893	1.207923	-2.507773	5.811547
Trial1	1	1	blindfold	clockwise	practice	Guided	1	-0.5	-0.5	4.515522	0.28156	-1.45124	0.30292	1.12049836582614	1.242175	-2.456992	5.845721
Trial1	1	1	blindfold	clockwise	practice	Guided	1	-0.5	-0.5	4.535526	0.29207	-1.45124	0.30293	1.12786145774029	1.345607	-2.435833	5.849831
Trial1	1	1	blindfold	clockwise	practice	Guided	1	-0.5	-0.5	4.555523	0.302	-1.45123	0.30293	1.13485708634085	1.367359	-2.414674	5.88782
Trial1	1	1	blindfold	clockwise	practice	Guided	1	-0.5	-0.5	4.575527	0.3026	-1.45123	0.30292	1.13527410894987	3.679298	-2.660118	5.838919
Trial1	1	1	blindfold	clockwise	practice	Guided	1	-0.5	-0.5	4.595524	0.30233	-1.45123	0.30289	1.13506200931076	2.952595	-2.626264	5.321335
Trial1	1	1	blindfold	clockwise	practice	Guided	1	-0.5	-0.5	4.615528	0.30205	-1.45125	0.30281	1.13480752159681	1.890464	-2.719363	5.22225
Trial1	1	1	blindfold	clockwise	practice	Guided	1	-0.5	-0.5	4.635525	0.3016	-1.45126	0.3028	1.13448244336121	1.075614	-2.401978	5.335646
Trial1	1	1	blindfold	clockwise	practice	Guided	1	-0.5	-0.5	4.655521	0.30122	-1.45122	0.30283	1.13423521108638	0.998138	-1.970335	5.602702
Trial1	1	1	blindfold	clockwise	practice	Guided	1	-0.5	-0.5	4.675526	0.30108	-1.45116	0.30283	1.13413631188974	2.109548	-2.012653	6.059913
Trial1	1	1	blindfold	clockwise	practice	Guided	1	-0.5	-0.5	4.695522	0.30108	-1.45116	0.30283	1.13413631188974	2.312192	-2.296183	5.833351
Trial1	1	1	blindfold	clockwise	practice	Guided	1	-0.5	-0.5	4.715527	0.30108	-1.45116	0.30283	1.13413631188974	2.127673	-2.609336	5.556603
Trial1	1	1	blindfold	clockwise	practice	Guided	1	-0.5	-0.5	4.735523	0.30108	-1.45117	0.30282	1.13412922351976	1.768256	-2.689741	5.389916
Trial1	1	1	blindfold	clockwise	practice	Guided	1	-0.5	-0.5	4.755527	0.30106	-1.45118	0.30278	1.13408680853988	1.517442	-2.651654	5.155623
Trial1	1	1	blindfold	clockwise	practice	Guided	1	-0.5	-0.5	4.775524	0.30103	-1.4512	0.30271	1.13401605619105	1.48802	-2.698204	4.670963
Trial1	1	1	blindfold	clockwise	practice	Guided	1	-0.5	-0.5	4.795528	0.30101	-1.45121	0.30253	1.1338744985729	1.483281	-2.799767	4.200324
Trial1	1	1	blindfold	clockwise	practice	Guided	1	-0.5	-0.5	4.815525	0.30098	-1.45124	0.30221	1.13362685758504	1.41213	-2.884403	3.598868
Trial1	1	1	blindfold	clockwise	practice	Guided	1	-0.5	-0.5	4.835522	0.30092	-1.4513	0.3018	1.13329434581088	1.304801	-3.201788	2.610174
Trial1	1	1	blindfold	clockwise	practice	Guided	1	-0.5	-0.5	4.855526	0.30085	-1.45144	0.30106	1.13272145117909	1.298405	-3.6292	1.783878
Trial1	1	1	blindfold	clockwise	practice	Guided	1	-0.5	-0.5	4.875523	0.30077	-1.45172	0.30076	1.13245271316022	1.595983	-3.815399	0.392232
Trial1	1	1	blindfold	clockwise	practice	Guided	1	-0.5	-0.5	4.895527	0.30079	-1.45181	0.3005	1.13228304849561	1.725357	-3.963512	-0.130659
Trial1	1	1	blindfold	clockwise	practice	Guided	1	-0.5	-0.5	4.915524	0.30081	-1.4519	0.30033	1.13217699718936	1.731256	-4.141248	-0.566759
Trial1	1	1	blindfold	clockwise	practice	Guided	1	-0.5	-0.5	4.935528	0.30082	-1.452	0.30021	1.13209924646821	1.642356	-4.340143	-0.804549
Trial1	1	1	blindfold	clockwise	practice	Guided	1	-0.5	-0.5	4.955524	0.30082	-1.4521	0.30004	1.13197909584929	1.553649	-4.488256	-0.970289
Trial1	1	1	blindfold	clockwise	practice	Guided	1	-0.5	-0.5	4.975529	0.3008	-1.45223	0.29989	1.13185894157627	1.46167	-4.61521	-1.3947
Trial1	1	1	blindfold	clockwise	practice	Guided	1	-0.5	-0.5	4.995525	0.30079	-1.45228	0.2996	1.13164694643111	1.551776	-4.712541	-1.495877
Trial1	1	1	blindfold	clockwise	practice	Guided	1	-0.5	-0.5	5.015522	0.30079	-1.45234	0.29907	1.13127251759583	1.630343	-4.831031	-1.69937
Trial1	1	1	blindfold	clockwise	practice	Guided	1	-0.5	-0.5	5.035526	0.3008	-1.4524	0.29805	1.13055935773002	1.659971	-5.034158	-1.939365
Trial1	1	1	blindfold	clockwise	practice	Guided	1	-0.5	-0.5	5.055523	0.30082	-1.4525	0.29374	1.12753530128639	1.676266	-5.241516	-2.24787
Trial1	1	1	blindfold	clockwise	practice	Guided	1	-0.5	-0.5	5.075527	0.30083	-1.45271	0.2901	1.12498298765162	1.669595	-5.503888	-2.845817
Trial1	1	1	blindfold	clockwise	practice	Guided	1	-0.5	-0.5	5.095524	0.30082	-1.45276	0.28514	1.12149787916167	1.626782	-5.491192	-2.920182
Trial1	1	1	blindfold	clockwise	practice	Guided	1	-0.5	-0.5	5.115528	0.3008	-1.45276	0.27926	1.11737495743311	1.49273	-5.567365	-3.113795
Trial1	1	1	blindfold	clockwise	practice	Guided	1	-0.5	-0.5	5.135525	0.30077	-1.45278	0.2714	1.11188602633896	1.444256	-5.618146	-3.163052
Trial1	1	1	blindfold	clockwise	practice	Guided	1	-0.5	-0.5	5.155521	0.30073	-1.45281	0.25277	1.09901373959384	1.323635	-5.690087	-3.131372
Trial1	1	1	blindfold	clockwise	practice	Guided	1	-0.5	-0.5	5.175526	0.30064	-1.45281	0.2417	1.09139510228515	1.257418	-5.571596	-3.012184
Trial1	1	1	blindfold	clockwise	practice	Guided	1	-0.5	-0.5	5.195522	0.30062	-1.4528	0.22924	1.08295122039844	1.280044	-5.728173	-2.883996
Trial1	1	1	blindfold	clockwise	practice	Guided	1	-0.5	-0.5	5.215527	0.30063	-1.45281	0.2163	1.07428772093331	1.333423	-5.482729	-2.694885
Trial1	1	1	blindfold	clockwise	practice	Guided	1	-0.5	-0.5	5.235523	0.30066	-1.45277	0.2028	1.06535642216049	1.445817	-5.613914	-2.417979
Trial1	1	1	blindfold	clockwise	practice	Guided	1	-0.5	-0.5	5.255527	0.30069	-1.45278	0.17431	1.04680391811017	1.478959	-5.474265	-2.327428
Trial1	1	1	blindfold	clockwise	practice	Guided	1	-0.5	-0.5	5.275524	0.30073	-1.45277	0.15862	1.03679738673641	1.499378	-5.719709	-2.653012
Trial1	1	1	blindfold	clockwise	practice	Guided	1	-0.5	-0.5	5.295528	0.30076	-1.45282	0.14286	1.02688146967064	1.576906	-5.647769	-2.437322
Trial1	1	1	blindfold	clockwise	practice	Guided	1	-0.5	-0.5	5.315525	0.3008	-1.45279	0.12677	1.0169175343922	1.6303	-5.338847	-2.231202
Trial1	1	1	blindfold	clockwise	practice	Guided	1	-0.5	-0.5	5.335522	0.30082	-1.45273	0.11008	1.00673247299398	1.726552	-5.516583	-2.04894
Trial1	1	1	blindfold	clockwise	practice	Guided	1	-0.5	-0.5	5.355526	0.30085	-1.45273	0.078259	0.987797650537518	1.74999	-5.457338	-1.615501
Trial1	1	1	blindfold	clockwise	practice	Guided	1	-0.5	-0.5	5.375523	0.30083	-1.45262	0.061882	0.978284251981885	1.529945	-5.258443	-1.88141
Trial1	1	1	blindfold	clockwise	practice	Guided	1	-0.5	-0.5	5.395527	0.30081	-1.45265	0.045961	0.969211062900818	1.625184	-5.541974	-1.842881
Trial1	1	1	blindfold	clockwise	practice	Guided	1	-0.5	-0.5	5.415524	0.30082	-1.4527	0.030056	0.960349948766751	1.631465	-5.127257	-1.804636
Trial1	1	1	blindfold	clockwise	practice	Guided	1	-0.5	-0.5	5.435528	0.30081	-1.45263	0.013767	0.951447949961233	1.62101	-5.190734	-1.64573
Trial1	1	1	blindfold	clockwise	practice	Guided	1	-0.5	-0.5	5.455524	0.3008	-1.45261	-0.017308	0.935025240009909	1.72414	-5.338847	-1.635133
Trial1	1	1	blindfold	clockwise	practice	Guided	1	-0.5	-0.5	5.475529	0.30081	-1.4526	-0.033661	0.926697757319041	1.562877	-5.182271	-1.753718
Trial1	1	1	blindfold	clockwise	practice	Guided	1	-0.5	-0.5	5.495525	0.30078	-1.45261	-0.049128	0.918985398677653	1.595801	-5.554669	-1.879475
Trial1	1	1	blindfold	clockwise	practice	Guided	1	-0.5	-0.5	5.515522	0.30078	-1.45272	-0.06458	0.911503802112379	1.551404	-5.360006	-1.844148
Trial1	1	1	blindfold	clockwise	practice	Guided	1	-0.5	-0.5	5.535526	0.30078	-1.45269	-0.080457	0.904027064260498	1.516567	-5.228821	-1.743954
Trial1	1	1	blindfold	clockwise	practice	Guided	1	-0.5	-0.5	5.555523	0.30077	-1.45265	-0.11099	0.890259145637542	1.643101	-5.364238	-1.751374
Trial1	1	1	blindfold	clockwise	practice	Guided	1	-0.5	-0.5	5.575527	0.30078	-1.4527	-0.12612	0.88376176613127	1.478278	-5.165344	-1.754858
Trial1	1	1	blindfold	clockwise	practice	Guided	1	-0.5	-0.5	5.595524	0.30074	-1.45264	-0.14135	0.87739066273578	1.402031	-5.406556	-1.932492
Trial1	1	1	blindfold	clockwise	practice	Guided	1	-0.5	-0.5	5.615528	0.30071	-1.45268	-0.15704	0.871067192558185	1.427334	-5.588524	-1.823884
Trial1	1	1	blindfold	clockwise	practice	Guided	1	-0.5	-0.5	5.635525	0.30072	-1.45272	-0.17226	0.865197113314122	1.479292	-5.182271	-1.78921
Trial1	1	1	blindfold	clockwise	practice	Guided	1	-0.5	-0.5	5.655521	0.30071	-1.45265	-0.20309	0.853985973013693	1.386906	-5.279602	-1.637127
Trial1	1	1	blindfold	clockwise	practice	Guided	1	-0.5	-0.5	5.675526	0.30071	-1.4527	-0.21822	0.848844192571175	1.319362	-5.347311	-1.73817
Trial1	1	1	blindfold	clockwise	practice	Guided	1	-0.5	-0.5	5.695522	0.30068	-1.45267	-0.23346	0.843879171165241	1.286227	-5.072244	-1.845838
Trial1	1	1	blindfold	clockwise	practice	Guided	1	-0.5	-0.5	5.715527	0.30065	-1.45262	-0.24934	0.838970118737858	1.280654	-5.41502	-1.986497
Trial1	1	1	blindfold	clockwise	practice	Guided	1	-0.5	-0.5	5.735523	0.30065	-1.45268	-0.2643	0.834622620542424	1.417387	-5.482729	-1.763547
Trial1	1	1	blindfold	clockwise	practice	Guided	1	-0.5	-0.5	5.755527	0.30068	-1.45271	-0.29533	0.826425001100931	1.391644	-5.148416	-1.727882
Trial1	1	1	blindfold	clockwise	practice	Guided	1	-0.5	-0.5	5.775524	0.30071	-1.45265	-0.31074	0.822773262920945	1.482353	-5.529278	-1.563124
Trial1	1	1	blindfold	clockwise	practice	Guided	1	-0.5	-0.5	5.795528	0.30072	-1.45269	-0.32595	0.819418038393151	1.314517	-5.186503	-1.578414
Trial1	1	1	blindfold	clockwise	practice	Guided	1	-0.5	-0.5	5.815525	0.30068	-1.45263	-0.34035	0.816441426360961	1.362426	-5.283834	-1.815082
Trial1	1	1	blindfold	clockwise	practice	Guided	1	-0.5	-0.5	5.835522	0.30064	-1.45264	-0.35578	0.813525534692622	1.284692	-5.656232	-1.950088
Trial1	1	1	blindfold	clockwise	practice	Guided	1	-0.5	-0.5	5.855526	0.30065	-1.45277	-0.38667	0.808631012150843	1.319712	-5.448874	-1.96835
Trial1	1	1	blindfold	clockwise	practice	Guided	1	-0.5	-0.5	5.875523	0.30067	-1.45272	-0.40212	0.806630606470222	1.471792	-5.630842	-1.983215
Trial1	1	1	blindfold	clockwise	practice	Guided	1	-0.5	-0.5	5.895527	0.30072	-1.45277	-0.41755	0.804953747856593	1.492284	-5.596987	-1.778474
Trial1	1	1	blindfold	clockwise	practice	Guided	1	-0.5	-0.5	5.915524	0.30073	-1.45279	-0.43351	0.803485805866766	1.397956	-5.330384	-1.939812
Trial1	1	1	blindfold	clockwise	practice	Guided	1	-0.5	-0.5	5.935528	0.30071	-1.45275	-0.44915	0.802323009888561	1.388999	-5.664696	-2.025115
Trial1	1	1	blindfold	clockwise	practice	Guided	1	-0.5	-0.5	5.955524	0.3007	-1.45286	-0.48046	0.800938397298737	1.421873	-5.95669	-1.917824
Trial1	1	1	blindfold	clockwise	practice	Guided	1	-0.5	-0.5	5.975529	0.3007	-1.45286	-0.49646	0.800707834142799	1.400343	-5.618146	-1.736943
Trial1	1	1	blindfold	clockwise	practice	Guided	1	-0.5	-0.5	5.995525	0.30071	-1.45283	-0.51227	0.800803998854263	1.499633	-5.774723	-1.690136
Trial1	1	1	blindfold	clockwise	practice	Guided	1	-0.5	-0.5	6.015522	0.30073	-1.45287	-0.52698	0.80118439799163	1.48689	-5.630842	-1.62727
Trial1	1	1	blindfold	clockwise	practice	Guided	1	-0.5	-0.5	6.035526	0.30072	-1.45282	-0.54322	0.801885587445875	1.32497	-5.546206	-1.992798
Trial1	1	1	blindfold	clockwise	practice	Guided	1	-0.5	-0.5	6.055523	0.30069	-1.45282	-0.57398	0.80410043220861	1.369445	-5.994776	-2.188001
Trial1	1	1	blindfold	clockwise	practice	Guided	1	-0.5	-0.5	6.075527	0.30068	-1.45295	-0.59039	0.805765994402981	1.345117	-5.664696	-2.150632
Trial1	1	1	blindfold	clockwise	practice	Guided	1	-0.5	-0.5	6.095524	0.30068	-1.4529	-0.60651	0.80773315979141	1.38679	-5.812809	-2.213046
Trial1	1	1	blindfold	clockwise	practice	Guided	1	-0.5	-0.5	6.115528	0.3007	-1.45291	-0.62318	0.810119635875796	1.464731	-5.927068	-1.976646
Trial1	1	1	blindfold	clockwise	practice	Guided	1	-0.5	-0.5	6.135525	0.30071	-1.45294	-0.63952	0.81277445813243	1.394549	-5.787418	-2.115555
Trial1	1	1	blindfold	clockwise	practice	Guided	1	-0.5	-0.5	6.155521	0.30071	-1.45291	-0.67342	0.819274662254898	1.393717	-5.95669	-2.289418
Trial1	1	1	blindfold	clockwise	practice	Guided	1	-0.5	-0.5	6.175526	0.3007	-1.45303	-0.69035	0.823014960504686	1.370927	-5.762027	-2.156172
Trial1	1	1	blindfold	clockwise	practice	Guided	1	-0.5	-0.5	6.195522	0.30069	-1.45295	-0.70735	0.827102471004453	1.347123	-5.787418	-2.025088
Trial1	1	1	blindfold	clockwise	practice	Guided	1	-0.5	-0.5	6.215527	0.30067	-1.45292	-0.72425	0.831480917656363	1.36125	-6.028631	-1.843262
Trial1	1	1	blindfold	clockwise	practice	Guided	1	-0.5	-0.5	6.235523	0.30066	-1.45295	-0.7417	0.83634642653268	1.259822	-5.711246	-1.978449
Trial1	1	1	blindfold	clockwise	practice	Guided	1	-0.5	-0.5	6.255527	0.30063	-1.45288	-0.77604	0.846880448094969	1.173183	-5.817041	-2.130724
Trial1	1	1	blindfold	clockwise	practice	Guided	1	-0.5	-0.5	6.275524	0.30062	-1.45302	-0.79389	0.85285620097534	1.32549	-5.952458	-2.17222
Trial1	1	1	blindfold	clockwise	practice	Guided	1	-0.5	-0.5	6.295528	0.30064	-1.45299	-0.81166	0.859160252352536	1.313269	-5.749332	-1.866473
Trial1	1	1	blindfold	clockwise	practice	Guided	1	-0.5	-0.5	6.315525	0.30066	-1.45292	-0.82823	0.865327340671406	1.374154	-5.833968	-1.670101
Trial1	1	1	blindfold	clockwise	practice	Guided	1	-0.5	-0.5	6.335522	0.30066	-1.45292	-0.8458501	0.872163239112127	1.326718	-5.842432	-1.960517
Trial1	1	1	blindfold	clockwise	practice	Guided	1	-0.5	-0.5	6.355526	0.30066	-1.45295	-0.88061	0.886521529414749	1.305558	-6.151353	-2.091741
Trial1	1	1	blindfold	clockwise	practice	Guided	1	-0.5	-0.5	6.375523	0.30063	-1.45305	-0.89764	0.893938456257745	1.14179	-5.842432	-1.845028
Trial1	1	1	blindfold	clockwise	practice	Guided	1	-0.5	-0.5	6.395527	0.3006	-1.45295	-0.9144199	0.901501104716809	1.190636	-5.783186	-1.610045
Trial1	1	1	blindfold	clockwise	practice	Guided	1	-0.5	-0.5	6.415524	0.30058	-1.45291	-0.93085	0.909153465803213	1.128141	-5.863591	-1.443454
Trial1	1	1	blindfold	clockwise	practice	Guided	1	-0.5	-0.5	6.435528	0.30057	-1.4529	-0.94759	0.91719635029561	1.06034	-5.69855	-1.750706
Trial1	1	1	blindfold	clockwise	practice	Guided	1	-0.5	-0.5	6.455524	0.30056	-1.45289	-0.97954	0.933196073774386	1.158136	-5.876286	-1.751574
Trial1	1	1	blindfold	clockwise	practice	Guided	1	-0.5	-0.5	6.475529	0.30059	-1.45298	-0.99556	0.941554069502564	1.201253	-5.795882	-1.580487
Trial1	1	1	blindfold	clockwise	practice	Guided	1	-0.5	-0.5	6.495525	0.3006	-1.45291	-1.01114	0.949854955181588	1.211844	-5.613914	-1.355965
Trial1	1	1	blindfold	clockwise	practice	Guided	1	-0.5	-0.5	6.515522	0.30062	-1.45285	-1.02574	0.957807362803446	1.276323	-5.800114	-1.264023
Trial1	1	1	blindfold	clockwise	practice	Guided	1	-0.5	-0.5	6.535526	0.30063	-1.45284	-1.04001	0.965722100613726	1.194846	-5.685855	-1.449556
Trial1	1	1	blindfold	clockwise	practice	Guided	1	-0.5	-0.5	6.555523	0.30062	-1.45284	-1.06801	0.981645471729281	1.217157	-5.783186	-1.669169
Trial1	1	1	blindfold	clockwise	practice	Guided	1	-0.5	-0.5	6.575527	0.3006	-1.45294	-1.08215	0.989878249938058	1.14005	-5.62661	-1.637882
Trial1	1	1	blindfold	clockwise	practice	Guided	1	-0.5	-0.5	6.595524	0.30057	-1.45286	-1.09568	0.997871235794579	1.180129	-5.62661	-1.505844
Trial1	1	1	blindfold	clockwise	practice	Guided	1	-0.5	-0.5	6.615528	0.30058	-1.45281	-1.10898	1.00587526129261	1.198707	-5.609683	-1.547507
Trial1	1	1	blindfold	clockwise	practice	Guided	1	-0.5	-0.5	6.635525	0.3006	-1.45282	-1.12246	1.01410887422238	1.171623	-5.715478	-1.576647
Trial1	1	1	blindfold	clockwise	practice	Guided	1	-0.5	-0.5	6.655521	0.30061	-1.45284	-1.14843	1.03026105098039	1.170901	-5.550437	-1.6971
Trial1	1	1	blindfold	clockwise	practice	Guided	1	-0.5	-0.5	6.675526	0.3006	-1.45278	-1.16238	1.03908978709808	1.237179	-5.630842	-1.969787
Trial1	1	1	blindfold	clockwise	practice	Guided	1	-0.5	-0.5	6.695522	0.30061	-1.45281	-1.17519	1.04730982983191	1.235748	-5.635073	-1.775746
Trial1	1	1	blindfold	clockwise	practice	Guided	1	-0.5	-0.5	6.715527	0.30061	-1.45278	-1.18848	1.05592666356254	1.278598	-5.343079	-1.853866
Trial1	1	1	blindfold	clockwise	practice	Guided	1	-0.5	-0.5	6.735523	0.30062	-1.4527	-1.2026	1.06519440996331	1.284604	-5.313457	-1.696982
Trial1	1	1	blindfold	clockwise	practice	Guided	1	-0.5	-0.5	6.755527	0.30063	-1.45265	-1.22883	1.08268256734939	1.266516	-5.199198	-1.77407
Trial1	1	1	blindfold	clockwise	practice	Guided	1	-0.5	-0.5	6.775524	0.30063	-1.45256	-1.24266	1.09204045044686	1.213908	-4.915667	-1.738334
Trial1	1	1	blindfold	clockwise	practice	Guided	1	-0.5	-0.5	6.795528	0.30061	-1.45249	-1.25624	1.10130619475076	1.160025	-4.979144	-1.770318
Trial1	1	1	blindfold	clockwise	practice	Guided	1	-0.5	-0.5	6.815525	0.30059	-1.45249	-1.26996	1.11075769197586	1.115486	-4.99184	-1.822899
Trial1	1	1	blindfold	clockwise	practice	Guided	1	-0.5	-0.5	6.835522	0.30057	-1.45249	-1.28417	1.12064043346305	1.066721	-4.797177	-1.718155
Trial1	1	1	blindfold	clockwise	practice	Guided	1	-0.5	-0.5	6.855526	0.30056	-1.45244	-1.30452	1.13496649709126	1.127456	-4.665991	-1.505091
Trial1	1	1	blindfold	clockwise	practice	Guided	1	-0.5	-0.5	6.875523	0.30056	-1.45236	-1.30361	1.13432159492835	1.320646	-4.437474	-3.318454
Trial1	1	1	blindfold	clockwise	practice	Guided	1	-0.5	-0.5	6.895527	0.30058	-1.45238	-1.3026	1.13362036423405	1.850363	-5.867822	-3.529534
Trial1	1	1	blindfold	clockwise	practice	Guided	1	-0.5	-0.5	6.915524	0.30066	-1.45275	-1.30232	1.13347864836275	1.422641	-6.527983	-3.05123
Trial1	1	1	blindfold	clockwise	practice	Guided	1	-0.5	-0.5	6.935528	0.30068	-1.45291	-1.30219	1.13340071932951	1.529137	-5.025694	-3.076989
Trial1	1	1	blindfold	clockwise	practice	Guided	1	-0.5	-0.5	6.955524	0.30069	-1.45279	-1.30194	1.13323085683731	1.537079	-4.627905	-2.606384
Trial1	1	1	blindfold	clockwise	practice	Guided	1	-0.5	-0.5	6.975529	0.30069	-1.45265	-1.30188	1.13318842484298	1.307753	-5.376934	-2.590417
Trial1	1	1	blindfold	clockwise	practice	Guided	1	-0.5	-0.5	6.995525	0.30068	-1.45264	-1.30181	1.13313185415373	1.050782	-4.856422	-2.397764
Trial1	1	1	blindfold	clockwise	practice	Guided	1	-0.5	-0.5	7.015522	0.30067	-1.4526	-1.30176	1.13308935052215	0.832407	-4.505183	-2.2585
Trial1	1	1	blindfold	clockwise	practice	Guided	1	-0.5	-0.5	7.035526	0.30065	-1.45251	-1.30171	1.13303987699853	0.759269	-4.500951	-2.33492
Trial1	1	1	blindfold	clockwise	practice	Guided	1	-0.5	-0.5	7.055523	0.30063	-1.45247	-1.30167	1.13299748911266	0.7116	-4.7337	-2.615029
Trial1	1	1	blindfold	clockwise	practice	Guided	1	-0.5	-0.5	7.075527	0.30061	-1.45247	-1.30166	1.13297618843453	0.77914	-5.059549	-2.929873
Trial1	1	1	blindfold	clockwise	practice	Guided	1	-0.5	-0.5	7.095524	0.3006	-1.45248	-1.30165	1.13296202709647	0.788607	-5.24998	-3.04386
Trial1	1	1	blindfold	clockwise	practice	Guided	1	-0.5	-0.5	7.115528	0.30059	-1.45249	-1.30165	1.13295497214896	0.809646	-5.372702	-3.246296
Trial1	1	1	blindfold	clockwise	practice	Guided	1	-0.5	-0.5	7.135525	0.30057	-1.4525	-1.30166	1.13294792679036	0.656171	-5.423483	-3.341199
Trial1	1	1	blindfold	clockwise	practice	Guided	1	-0.5	-0.5	7.155521	0.30056	-1.45252	-1.30167	1.13294802086431	0.418392	-5.347311	-3.414927
Trial1	1	1	blindfold	clockwise	practice	Guided	1	-0.5	-0.5	7.175526	0.3005	-1.45253	-1.30168	1.13291271611906	-0.212569	-5.068012	-3.628027
Trial1	1	1	blindfold	clockwise	practice	Guided	1	-0.5	-0.5	7.195522	0.30045	-1.45253	-1.3017	1.13289146945937	-0.464744	-5.046853	-3.874925
Trial1	1	1	blindfold	clockwise	practice	Guided	1	-0.5	-0.5	7.215527	0.3004	-1.45253	-1.30172	1.13287030932169	-0.62828	-5.114562	-3.915551
Trial1	1	1	blindfold	clockwise	practice	Guided	1	-0.5	-0.5	7.235523	0.30035	-1.45254	-1.30174	1.1328490880387	-0.85716	-5.178039	-3.912282
Trial1	1	1	blindfold	clockwise	practice	Guided	1	-0.5	-0.5	7.255527	0.30029	-1.45255	-1.30179	1.13284214078233	-1.073147	-5.228821	-3.912723
Trial1	1	1	blindfold	clockwise	practice	Guided	1	-0.5	-0.5	7.275524	0.30016	-1.45258	-1.30182	1.13277155110833	-1.390668	-5.271139	-4.226497
Trial1	1	1	blindfold	clockwise	practice	Guided	1	-0.5	-0.5	7.295528	0.30008	-1.45259	-1.30186	1.13274340387822	-1.562005	-5.254211	-4.284357
Trial1	1	1	blindfold	clockwise	practice	Guided	1	-0.5	-0.5	7.315525	0.3	-1.4526	-1.30191	1.13272216226368	-1.72153	-5.228821	-4.320548
Trial1	1	1	blindfold	clockwise	practice	Guided	1	-0.5	-0.5	7.335522	0.29983	-1.4526	-1.30196	1.13263758014047	-1.848124	-5.173807	-4.232517
Trial1	1	1	blindfold	clockwise	practice	Guided	1	-0.5	-0.5	7.355526	0.29951	-1.45259	-1.30201	1.13244699108219	-1.991556	-5.093403	-4.14935
Trial1	1	1	blindfold	clockwise	practice	Guided	1	-0.5	-0.5	7.375523	0.29795	-1.45252	-1.30202	1.13135326401285	-2.191221	-4.936826	-4.059466
Trial1	1	1	blindfold	clockwise	practice	Guided	1	-0.5	-0.5	7.395527	0.29661	-1.45249	-1.30201	1.13040144754393	-2.282523	-4.932595	-4.025372
Trial1	1	1	blindfold	clockwise	practice	Guided	1	-0.5	-0.5	7.415524	0.29469	-1.45245	-1.30197	1.12902086146805	-2.405753	-4.839495	-3.939751
Trial1	1	1	blindfold	clockwise	practice	Guided	1	-0.5	-0.5	7.435528	0.29211	-1.45242	-1.30194	1.12718496806116	-2.546438	-4.729468	-3.838287
Trial1	1	1	blindfold	clockwise	practice	Guided	1	-0.5	-0.5	7.455524	0.28861	-1.45238	-1.30188	1.12468539628735	-2.694487	-4.661759	-3.800373
Trial1	1	1	blindfold	clockwise	practice	Guided	1	-0.5	-0.5	7.475529	0.27889	-1.4523	-1.30185	1.11786985550174	-2.881714	-4.471328	-3.70534
Trial1	1	1	blindfold	clockwise	practice	Guided	1	-0.5	-0.5	7.495525	0.27216	-1.45224	-1.30183	1.11317667018424	-2.928079	-4.395156	-3.699856
Trial1	1	1	blindfold	clockwise	practice	Guided	1	-0.5	-0.5	7.515522	0.26443	-1.4522	-1.30182	1.1078215677319	-2.909069	-4.40362	-3.64906
Trial1	1	1	blindfold	clockwise	practice	Guided	1	-0.5	-0.5	7.535526	0.25555	-1.4522	-1.30181	1.10170554876042	-2.885744	-4.399388	-3.593305
Trial1	1	1	blindfold	clockwise	practice	Guided	1	-0.5	-0.5	7.555523	0.24556	-1.45219	-1.30176	1.09484187441607	-2.839789	-4.276666	-3.604262
Trial1	1	1	blindfold	clockwise	practice	Guided	1	-0.5	-0.5	7.575527	0.22219	-1.45215	-1.30175	1.07905578207785	-2.635478	-4.340143	-3.47389
Trial1	1	1	blindfold	clockwise	practice	Guided	1	-0.5	-0.5	7.595524	0.20896	-1.45218	-1.30173	1.07023135756086	-2.455615	-4.445938	-3.476469
Trial1	1	1	blindfold	clockwise	practice	Guided	1	-0.5	-0.5	7.615528	0.19501	-1.45221	-1.30173	1.06104183220614	-2.351841	-4.416315	-3.485892
Trial1	1	1	blindfold	clockwise	practice	Guided	1	-0.5	-0.5	7.635525	0.18088	-1.45223	-1.3017	1.05181768927786	-2.237632	-4.492487	-3.423165
Trial1	1	1	blindfold	clockwise	practice	Guided	1	-0.5	-0.5	7.655521	0.1667	-1.45223	-1.30171	1.0427021803123	-2.321407	-4.509415	-3.382254
Trial1	1	1	blindfold	clockwise	practice	Guided	1	-0.5	-0.5	7.675526	0.13573	-1.45229	-1.3017	1.02316934785008	-2.140764	-4.6406	-3.406929
Trial1	1	1	blindfold	clockwise	practice	Guided	1	-0.5	-0.5	7.695522	0.11953	-1.45232	-1.30169	1.01317542394402	-2.072392	-4.708309	-3.410063
Trial1	1	1	blindfold	clockwise	practice	Guided	1	-0.5	-0.5	7.715527	0.10307	-1.45235	-1.30164	1.00315510592535	-1.975531	-4.763323	-3.272349
Trial1	1	1	blindfold	clockwise	practice	Guided	1	-0.5	-0.5	7.735523	0.08695	-1.45236	-1.30162	0.993531546296844	-1.830799	-4.767554	-3.253567
Trial1	1	1	blindfold	clockwise	practice	Guided	1	-0.5	-0.5	7.755527	0.07125	-1.45238	-1.30157	0.984297174658847	-1.736987	-4.835263	-3.155702
Trial1	1	1	blindfold	clockwise	practice	Guided	1	-0.5	-0.5	7.775524	0.038616	-1.45247	-1.30155	0.965706714178851	-1.60319	-5.076476	-3.071223
Trial1	1	1	blindfold	clockwise	practice	Guided	1	-0.5	-0.5	7.795528	0.022376	-1.45253	-1.30155	0.956743929649268	-1.618361	-5.131489	-3.076251
Trial1	1	1	blindfold	clockwise	practice	Guided	1	-0.5	-0.5	7.815525	0.0068472	-1.45256	-1.30159	0.948388500852514	-1.730674	-5.152648	-3.19544
Trial1	1	1	blindfold	clockwise	practice	Guided	1	-0.5	-0.5	7.835522	-0.008977599	-1.45258	-1.30164	0.940069008911273	-1.792826	-5.169575	-3.288888
Trial1	1	1	blindfold	clockwise	practice	Guided	1	-0.5	-0.5	7.855526	-0.024202	-1.45259	-1.30164	0.9322073160713	-1.808293	-5.15688	-3.323207
Trial1	1	1	blindfold	clockwise	practice	Guided	1	-0.5	-0.5	7.875523	-0.05432	-1.45262	-1.30161	0.917174597962159	-1.947935	-5.245748	-3.213073
Trial1	1	1	blindfold	clockwise	practice	Guided	1	-0.5	-0.5	7.895527	-0.069769	-1.45261	-1.30156	0.909723597971089	-1.999644	-5.101867	-3.077368
Trial1	1	1	blindfold	clockwise	practice	Guided	1	-0.5	-0.5	7.915524	-0.084837	-1.45258	-1.30153	0.902668632103993	-2.001696	-5.080708	-3.064252
Trial1	1	1	blindfold	clockwise	practice	Guided	1	-0.5	-0.5	7.935528	-0.10001	-1.45255	-1.30153	0.895791463763585	-2.00819	-5.127257	-3.051998
Trial1	1	1	blindfold	clockwise	practice	Guided	1	-0.5	-0.5	7.955524	-0.1153	-1.45256	-1.3015	0.889042446507346	-2.052675	-5.194966	-3.047113
Trial1	1	1	blindfold	clockwise	practice	Guided	1	-0.5	-0.5	7.975529	-0.14663	-1.45258	-1.30147	0.875913466357364	-1.958025	-5.118794	-2.947436
Trial1	1	1	blindfold	clockwise	practice	Guided	1	-0.5	-0.5	7.995525	-0.16225	-1.45257	-1.30146	0.869720202294251	-1.955697	-5.114562	-2.934959
Trial1	1	1	blindfold	clockwise	practice	Guided	1	-0.5	-0.5	8.015522	-0.17852	-1.45256	-1.30146	0.863532026421803	-2.004445	-5.11033	-2.925247
Trial1	1	1	blindfold	clockwise	practice	Guided	1	-0.5	-0.5	8.035526	-0.19498	-1.45256	-1.30146	0.85754030759155	-2.142236	-5.029926	-2.916958
Trial1	1	1	blindfold	clockwise	practice	Guided	1	-0.5	-0.5	8.055523	-0.21063	-1.45254	-1.30146	0.852099274205844	-2.101202	-5.000303	-2.88174
Trial1	1	1	blindfold	clockwise	practice	Guided	1	-0.5	-0.5	8.075527	-0.24382	-1.45256	-1.30147	0.841416794712708	-2.13323	-5.207662	-2.933134
Trial1	1	1	blindfold	clockwise	practice	Guided	1	-0.5	-0.5	8.095524	-0.26029	-1.4526	-1.30148	0.836559007391248	-1.951161	-5.296529	-2.977681
Trial1	1	1	blindfold	clockwise	practice	Guided	1	-0.5	-0.5	8.115528	-0.27724	-1.45263	-1.30148	0.831860626083162	-1.703324	-5.364238	-2.957854
Trial1	1	1	blindfold	clockwise	practice	Guided	1	-0.5	-0.5	8.135525	-0.29359	-1.45266	-1.30148	0.827632268305258	-1.65175	-5.355775	-2.975162
Trial1	1	1	blindfold	clockwise	practice	Guided	1	-0.5	-0.5	8.155521	-0.31027	-1.45267	-1.30149	0.823640575958759	-1.60334	-5.381165	-2.976372
Trial1	1	1	blindfold	clockwise	practice	Guided	1	-0.5	-0.5	8.175526	-0.34229	-1.45273	-1.30149	0.816859093648578	-1.554006	-5.537742	-3.002188
Trial1	1	1	blindfold	clockwise	practice	Guided	1	-0.5	-0.5	8.195522	-0.35759	-1.45275	-1.30149	0.814043574249885	-1.704918	-5.478497	-3.012879
Trial1	1	1	blindfold	clockwise	practice	Guided	1	-0.5	-0.5	8.215527	-0.37265	-1.45274	-1.30149	0.811544424504722	-1.866269	-5.393861	-2.985168
Trial1	1	1	blindfold	clockwise	practice	Guided	1	-0.5	-0.5	8.235523	-0.38797	-1.45271	-1.30147	0.809261863329982	-1.887031	-5.309225	-2.928661
Trial1	1	1	blindfold	clockwise	practice	Guided	1	-0.5	-0.5	8.255527	-0.4027	-1.45267	-1.30141	0.807295115414327	-1.853071	-5.313457	-2.826242
Trial1	1	1	blindfold	clockwise	practice	Guided	1	-0.5	-0.5	8.275524	-0.43187	-1.45264	-1.30139	0.804280749023213	-1.748394	-5.326152	-2.77809
Trial1	1	1	blindfold	clockwise	practice	Guided	1	-0.5	-0.5	8.295528	-0.44675	-1.45266	-1.30138	0.803147146377466	-1.764164	-5.385397	-2.748925
Trial1	1	1	blindfold	clockwise	practice	Guided	1	-0.5	-0.5	8.315525	-0.46105	-1.45268	-1.30139	0.802335918634574	-1.813247	-5.398093	-2.763782
Trial1	1	1	blindfold	clockwise	practice	Guided	1	-0.5	-0.5	8.335522	-0.47524	-1.45269	-1.3014	0.801782465118694	-1.808159	-5.372702	-2.788511
Trial1	1	1	blindfold	clockwise	practice	Guided	1	-0.5	-0.5	8.355526	-0.48974	-1.45268	-1.30138	0.801445595141145	-1.889327	-5.279602	-2.78193
Trial1	1	1	blindfold	clockwise	practice	Guided	1	-0.5	-0.5	8.375523	-0.51812	-1.45264	-1.30136	0.801564845448543	-1.761138	-5.228821	-2.733861
Trial1	1	1	blindfold	clockwise	practice	Free	1	-0.5	-0.5	0	-0.55375	-1.45003	-1.29977	0.801574144573783	-0.313939	0.018961	0.505353
Trial1	1	1	blindfold	clockwise	practice	Free	1	-0.5	-0.5	0.01455688	-0.55374	-1.45001	-1.29976	0.801563605057028	-0.360248	0.069731	0.50875
Trial1	1	1	blindfold	clockwise	practice	Free	1	-0.5	-0.5	0.03455353	-0.55374	-1.45	-1.29952	0.801324057901559	-0.499445	0.107794	0.574445
Trial1	1	1	blindfold	clockwise	practice	Free	1	-0.5	-0.5	0.0545578	-0.55396	-1.44997	-1.29792	0.799742453912711	-0.58995	0.103528	0.555851
Trial1	1	1	blindfold	clockwise	practice	Free	1	-0.5	-0.5	0.07455444	-0.55588	-1.45002	-1.29666	0.798617333769009	-0.627273	-0.213839	0.3975
Trial1	1	1	blindfold	clockwise	practice	Free	1	-0.5	-0.5	0.09455872	-0.55762	-1.45008	-1.295	0.797085431073937	-0.628163	-0.23918	0.427785
Trial1	1	1	blindfold	clockwise	practice	Free	1	-0.5	-0.5	0.1145554	-0.55993	-1.45009	-1.29297	0.795231487717515	-0.732159	-0.150265	0.465239
Trial1	1	1	blindfold	clockwise	practice	Free	1	-0.5	-0.5	0.134552	-0.56285	-1.45009	-1.29066	0.793154080471452	-0.913691	-0.226381	0.475293
Trial1	1	1	blindfold	clockwise	practice	Free	1	-0.5	-0.5	0.1545563	-0.56641	-1.45012	-1.28513	0.787933535334326	-1.062457	-0.310942	0.415208
Trial1	1	1	blindfold	clockwise	practice	Free	1	-0.5	-0.5	0.1745529	-0.57604	-1.45017	-1.28183	0.785519158393916	-1.24225	-0.361536	0.549874
Trial1	1	1	blindfold	clockwise	practice	Free	1	-0.5	-0.5	0.1945572	-0.58222	-1.4502	-1.27799	0.782322651691742	-1.208114	-0.488401	0.599245
Trial1	1	1	blindfold	clockwise	practice	Free	1	-0.5	-0.5	0.2145538	-0.58953	-1.45026	-1.27384	0.779001972332675	-1.188489	-0.695755	0.624514
Trial1	1	1	blindfold	clockwise	practice	Free	1	-0.5	-0.5	0.2345581	-0.59744	-1.45034	-1.26912	0.775267756927185	-1.154004	-0.8481	0.623127
Trial1	1	1	blindfold	clockwise	practice	Free	1	-0.5	-0.5	0.2545547	-0.60634	-1.45042	-1.25884	0.766254713515286	-1.046327	-0.98775	0.632656
Trial1	1	1	blindfold	clockwise	practice	Free	1	-0.5	-0.5	0.274559	-0.62527	-1.45053	-1.25317	0.763516630003449	-0.838297	-1.034299	0.613414
Trial1	1	1	blindfold	clockwise	practice	Free	1	-0.5	-0.5	0.2945557	-0.6353	-1.45055	-1.24694	0.759095167537371	-0.745241	-1.063922	0.695688
Trial1	1	1	blindfold	clockwise	practice	Free	1	-0.5	-0.5	0.3145523	-0.6459	-1.45056	-1.24047	0.754707036398621	-0.634299	-1.157022	0.784629
Trial1	1	1	blindfold	clockwise	practice	Free	1	-0.5	-0.5	0.3345566	-0.65634	-1.45058	-1.24047	0.756794618178414	-0.493288	-1.283976	0.734539
Trial1	1	1	blindfold	clockwise	practice	Free	1	-0.5	-0.5	0.3545532	-0.66713	-1.45063	-1.21926	0.738422202883261	-0.482356	-1.288207	0.475148
Trial1	1	1	blindfold	clockwise	practice	Free	1	-0.5	-0.5	0.3745575	-0.6879001	-1.45066	-1.212	0.736376569832598	-0.365633	-1.347453	0.435505
Trial1	1	1	blindfold	clockwise	practice	Free	1	-0.5	-0.5	0.3945541	-0.69813	-1.45066	-1.20444	0.731772650351029	-0.403525	-1.305135	0.388683
Trial1	1	1	blindfold	clockwise	practice	Free	1	-0.5	-0.5	0.4145584	-0.70859	-1.45066	-1.19705	0.727590866554435	-0.401178	-1.381307	0.448544
Trial1	1	1	blindfold	clockwise	practice	Free	1	-0.5	-0.5	0.4345551	-0.71869	-1.45067	-1.18969	0.723531354005827	-0.442646	-1.385539	0.283176
Trial1	1	1	blindfold	clockwise	practice	Free	1	-0.5	-0.5	0.4545517	-0.72878	-1.45069	-1.17484	0.712565289951319	-0.553365	-1.427857	0.278151
Trial1	1	1	blindfold	clockwise	practice	Free	1	-0.5	-0.5	0.474556	-0.74941	-1.45073	-1.16789	0.712939235515519	-0.646036	-1.504029	0.119424
Trial1	1	1	blindfold	clockwise	practice	Free	1	-0.5	-0.5	0.4945526	-0.76003	-1.45075	-1.16122	0.710512100772888	-0.685672	-1.618288	0.026782
Trial1	1	1	blindfold	clockwise	practice	Free	1	-0.5	-0.5	0.5145569	-0.77047	-1.45081	-1.15491	0.708562787623106	-0.745805	-1.753705	-0.016677
Trial1	1	1	blindfold	clockwise	practice	Free	1	-0.5	-0.5	0.5345535	-0.78101	-1.45088	-1.14911	0.707326217223059	-0.765236	-1.677533	-0.268779
Trial1	1	1	blindfold	clockwise	practice	Free	1	-0.5	-0.5	0.5545578	-0.79166	-1.45089	-1.13943	0.702806051297409	-0.831619	-1.808719	-0.362253
Trial1	1	1	blindfold	clockwise	practice	Free	1	-0.5	-0.5	0.5745544	-0.81382	-1.45096	-1.13583	0.709057606552392	-0.877505	-2.041468	-0.673865
Trial1	1	1	blindfold	clockwise	practice	Free	1	-0.5	-0.5	0.5945587	-0.82533	-1.45101	-1.1333	0.711975030361714	-0.984294	-2.083786	-0.847527
Trial1	1	1	blindfold	clockwise	practice	Free	1	-0.5	-0.5	0.6145554	-0.83669	-1.45103	-1.13175	0.715868848849858	-1.04158	-2.21074	-0.958675
Trial1	1	1	blindfold	clockwise	practice	Free	1	-0.5	-0.5	0.634552	-0.84795	-1.45109	-1.13136	0.720891605974796	-1.192762	-2.278449	-1.155654
Trial1	1	1	blindfold	clockwise	practice	Free	1	-0.5	-0.5	0.6545563	-0.86028	-1.45113	-1.13438	0.729547577456799	-1.323571	-2.401171	-1.458315
Trial1	1	1	blindfold	clockwise	practice	Free	1	-0.5	-0.5	0.6745529	-0.88586	-1.45125	-1.13755	0.745223427874688	-1.319226	-2.481575	-1.343924
Trial1	1	1	blindfold	clockwise	practice	Free	1	-0.5	-0.5	0.6945572	-0.89912	-1.45124	-1.14178	0.755763419022487	-1.441926	-2.392707	-1.381699
Trial1	1	1	blindfold	clockwise	practice	Free	1	-0.5	-0.5	0.7145538	-0.91292	-1.45121	-1.14738	0.767856615539216	-1.54622	-2.502734	-1.604809
Trial1	1	1	blindfold	clockwise	practice	Free	1	-0.5	-0.5	0.7345581	-0.92772	-1.45124	-1.15407	0.781506236631265	-1.435752	-2.591602	-1.744756
Trial1	1	1	blindfold	clockwise	practice	Free	1	-0.5	-0.5	0.7545547	-0.94264	-1.45129	-1.17094	0.803797682713838	-1.520657	-2.557747	-1.743815
Trial1	1	1	blindfold	clockwise	practice	Free	1	-0.5	-0.5	0.774559	-0.97478	-1.45124	-1.18075	0.829961836298807	-1.655524	-2.388475	-1.267085
Trial1	1	1	blindfold	clockwise	practice	Free	1	-0.5	-0.5	0.7945557	-0.99217	-1.45119	-1.19089	0.84826895194162	-1.569492	-2.388475	-1.147661
Trial1	1	1	blindfold	clockwise	practice	Free	1	-0.5	-0.5	0.8145523	-1.00974	-1.45117	-1.20149	0.867135021302696	-1.522488	-2.363085	-1.03576
Trial1	1	1	blindfold	clockwise	practice	Free	1	-0.5	-0.5	0.8345566	-1.02792	-1.45116	-1.21238	0.886670667425007	-1.31566	-2.240362	-0.797355
Trial1	1	1	blindfold	clockwise	practice	Free	1	-0.5	-0.5	0.8545532	-1.04663	-1.45113	-1.23459	0.915656461660176	-1.277372	-2.248826	-0.607569
Trial1	1	1	blindfold	clockwise	practice	Free	1	-0.5	-0.5	0.8745575	-1.08585	-1.45111	-1.24516	0.947883760889385	-1.021989	-2.185349	-0.083973
Trial1	1	1	blindfold	clockwise	practice	Free	1	-0.5	-0.5	0.8945541	-1.10549	-1.45111	-1.25557	0.968248010300156	-0.913076	-2.185349	-0.012645
Trial1	1	1	blindfold	clockwise	practice	Free	1	-0.5	-0.5	0.9145584	-1.12517	-1.45111	-1.26522	0.988129160749096	-0.791694	-2.21074	0.026247
Trial1	1	1	blindfold	clockwise	practice	Free	1	-0.5	-0.5	0.9345551	-1.14539	-1.45114	-1.27445	1.00811755869922	-0.744141	-2.443489	0.0034805
Trial1	1	1	blindfold	clockwise	practice	Free	1	-0.5	-0.5	0.9545517	-1.1648	-1.4512	-1.29117	1.03339686189945	-0.556529	-2.485807	0.198936
Trial1	1	1	blindfold	clockwise	practice	Free	1	-0.5	-0.5	0.974556	-1.20295	-1.45117	-1.29813	1.06355547903287	-0.346716	-2.346157	0.615875
Trial1	1	1	blindfold	clockwise	practice	Free	1	-0.5	-0.5	0.9945526	-1.22101	-1.45118	-1.30433	1.08018605787426	-0.246228	-2.477343	0.694336
Trial1	1	1	blindfold	clockwise	practice	Free	1	-0.5	-0.5	1.014557	-1.23899	-1.45121	-1.30952	1.09609706936154	-0.106148	-2.443489	0.550915
Trial1	1	1	blindfold	clockwise	practice	Free	1	-0.5	-0.5	1.034554	-1.25575	-1.45123	-1.31398	1.11073028258109	0.031862	-2.523893	0.621885
Trial1	1	1	blindfold	clockwise	practice	Free	1	-0.5	-0.5	1.054558	-1.27222	-1.45125	-1.32023	1.12654383716013	0.033836	-2.519661	0.699029
Trial1	1	1	blindfold	clockwise	practice	Free	1	-0.5	-0.5	1.074554	-1.30182	-1.45127	-1.32231	1.14852473387039	-0.02458	-2.608529	0.598052
Trial1	1	1	blindfold	clockwise	practice	Free	1	-0.5	-0.5	1.094559	-1.31534	-1.45129	-1.32376	1.1590339862491	0.158126	-2.591602	0.556611
Trial1	1	1	blindfold	clockwise	practice	Free	1	-0.5	-0.5	1.114555	-1.32789	-1.45131	-1.32461	1.16849628133818	0.325119	-2.638152	0.594881
Trial1	1	1	blindfold	clockwise	practice	Free	1	-0.5	-0.5	1.134552	-1.33971	-1.45132	-1.32493	1.17712467596678	0.350699	-2.693165	0.495202
Trial1	1	1	blindfold	clockwise	practice	Free	1	-0.5	-0.5	1.154556	-1.35037	-1.45134	-1.32433	1.18433488685626	0.415836	-2.782033	0.448336
Trial1	1	1	blindfold	clockwise	practice	Free	1	-0.5	-0.5	1.174553	-1.36746	-1.45146	-1.32356	1.19613458519335	0.486718	-2.980927	0.408376
Trial1	1	1	blindfold	clockwise	practice	Free	1	-0.5	-0.5	1.194557	-1.37412	-1.45148	-1.32249	1.20023978074011	0.457566	-2.934378	0.435008
Trial1	1	1	blindfold	clockwise	practice	Free	1	-0.5	-0.5	1.214554	-1.37973	-1.45147	-1.32118	1.20343733447584	0.391064	-2.913219	0.537747
Trial1	1	1	blindfold	clockwise	practice	Free	1	-0.5	-0.5	1.234558	-1.38402	-1.45146	-1.31963	1.20552257954787	0.419907	-2.866669	0.575213
Trial1	1	1	blindfold	clockwise	practice	Free	1	-0.5	-0.5	1.254555	-1.38724	-1.45143	-1.31622	1.2055744940653	0.424412	-2.773569	0.552703
Trial1	1	1	blindfold	clockwise	practice	Free	1	-0.5	-0.5	1.274559	-1.39094	-1.4514	-1.31465	1.20724012292572	0.260764	-2.853973	0.575052
Trial1	1	1	blindfold	clockwise	practice	Free	1	-0.5	-0.5	1.294556	-1.39172	-1.45141	-1.31297	1.20668345011689	0.192439	-2.807424	0.781886
Trial1	1	1	blindfold	clockwise	practice	Free	1	-0.5	-0.5	1.314552	-1.39209	-1.45139	-1.31108	1.20568463826388	0.141565	-2.650847	0.989721
Trial1	1	1	blindfold	clockwise	practice	Free	1	-0.5	-0.5	1.334557	-1.3922	-1.45134	-1.30887	1.20428054432052	0.130329	-2.549284	1.043555
Trial1	1	1	blindfold	clockwise	practice	Free	1	-0.5	-0.5	1.354553	-1.39216	-1.4513	-1.30339	1.2005769875997	0.138109	-2.616993	1.01623
Trial1	1	1	blindfold	clockwise	practice	Free	1	-0.5	-0.5	1.374557	-1.39181	-1.45132	-1.30003	1.19807060397172	0.081845	-2.54082	1.285426
Trial1	1	1	blindfold	clockwise	practice	Free	1	-0.5	-0.5	1.394554	-1.39159	-1.45128	-1.29603	1.19523903297006	0.015854	-2.485807	1.25493
Trial1	1	1	blindfold	clockwise	practice	Free	1	-0.5	-0.5	1.414558	-1.39139	-1.45126	-1.29146	1.19205070082644	0.030898	-2.616993	1.355476
Trial1	1	1	blindfold	clockwise	practice	Free	1	-0.5	-0.5	1.434555	-1.39121	-1.4513	-1.28652	1.18864162382744	0.049526	-2.616993	1.339023
Trial1	1	1	blindfold	clockwise	practice	Free	1	-0.5	-0.5	1.454552	-1.39106	-1.45129	-1.27503	1.18095701399704	0.021031	-2.506966	1.301404
Trial1	1	1	blindfold	clockwise	practice	Free	1	-0.5	-0.5	1.474556	-1.39078	-1.45125	-1.26817	1.17625435964464	0.015095	-2.460416	1.470629
Trial1	1	1	blindfold	clockwise	practice	Free	1	-0.5	-0.5	1.494553	-1.39064	-1.45125	-1.26084	1.17137400468072	0.028918	-2.413866	1.541273
Trial1	1	1	blindfold	clockwise	practice	Free	1	-0.5	-0.5	1.514557	-1.39049	-1.45121	-1.25292	1.16613073872534	-0.0019549	-2.333462	1.400737
Trial1	1	1	blindfold	clockwise	practice	Free	1	-0.5	-0.5	1.534554	-1.39034	-1.45119	-1.24448	1.16058432115879	0.0096095	-2.42233	1.346868
Trial1	1	1	blindfold	clockwise	practice	Free	1	-0.5	-0.5	1.554558	-1.39017	-1.45123	-1.22564	1.14845813354696	0.051464	-2.532357	1.450921
Trial1	1	1	blindfold	clockwise	practice	Free	1	-0.5	-0.5	1.574554	-1.38976	-1.45121	-1.21517	1.14155194461694	0.073019	-2.426562	1.446875
Trial1	1	1	blindfold	clockwise	practice	Free	1	-0.5	-0.5	1.594559	-1.3895	-1.45122	-1.20447	1.13467542673864	0.119784	-2.566211	1.463774
Trial1	1	1	blindfold	clockwise	practice	Free	1	-0.5	-0.5	1.614555	-1.38916	-1.45126	-1.19343	1.12758621077378	0.161725	-2.536588	1.210063
Trial1	1	1	blindfold	clockwise	practice	Free	1	-0.5	-0.5	1.634552	-1.38871	-1.45129	-1.18207	1.1202789880451	0.21545	-2.646615	1.285903
Trial1	1	1	blindfold	clockwise	practice	Free	1	-0.5	-0.5	1.654556	-1.38813	-1.45131	-1.15824	1.1054659039938	0.157185	-2.519661	1.228212
Trial1	1	1	blindfold	clockwise	practice	Free	1	-0.5	-0.5	1.674553	-1.38664	-1.4513	-1.14626	1.09717028510754	0.133303	-2.70586	1.149883
Trial1	1	1	blindfold	clockwise	practice	Free	1	-0.5	-0.5	1.694557	-1.38578	-1.45132	-1.13381	1.0891837945964	0.1454	-2.629688	0.963285
Trial1	1	1	blindfold	clockwise	practice	Free	1	-0.5	-0.5	1.714554	-1.38482	-1.45132	-1.12154	1.08130398813854	0.174513	-2.621224	1.134385
Trial1	1	1	blindfold	clockwise	practice	Free	1	-0.5	-0.5	1.734558	-1.38383	-1.45132	-1.10914	1.07340913914696	0.159509	-2.684701	1.033845
Trial1	1	1	blindfold	clockwise	practice	Free	1	-0.5	-0.5	1.754555	-1.38271	-1.45135	-1.08373	1.05826159390568	0.12867	-2.79896	1.095896
Trial1	1	1	blindfold	clockwise	practice	Free	1	-0.5	-0.5	1.774551	-1.38038	-1.45136	-1.07071	1.04917998221133	0.122412	-2.79896	1.105768
Trial1	1	1	blindfold	clockwise	practice	Free	1	-0.5	-0.5	1.794556	-1.37921	-1.45136	-1.05838	1.04153658064913	0.104003	-2.642383	1.006057
Trial1	1	1	blindfold	clockwise	practice	Free	1	-0.5	-0.5	1.814552	-1.37804	-1.45135	-1.04519	1.03353107574093	0.121238	-2.756642	1.097407
Trial1	1	1	blindfold	clockwise	practice	Free	1	-0.5	-0.5	1.834557	-1.37683	-1.45135	-1.03238	1.0257969946913	0.041167	-2.672006	0.862986
Trial1	1	1	blindfold	clockwise	practice	Free	1	-0.5	-0.5	1.854553	-1.37566	-1.45138	-1.00588	1.01128379187419	0.105738	-2.841278	1.147908
Trial1	1	1	blindfold	clockwise	practice	Free	1	-0.5	-0.5	1.874557	-1.3733	-1.45139	-0.99248	1.00259131474612	0.085758	-2.803192	1.307118
Trial1	1	1	blindfold	clockwise	practice	Free	1	-0.5	-0.5	1.894554	-1.37216	-1.4514	-0.97847	0.994784651201496	0.067566	-2.820119	1.146848
Trial1	1	1	blindfold	clockwise	practice	Free	1	-0.5	-0.5	1.914558	-1.37103	-1.45143	-0.96426	0.987031310505681	0.006176	-2.896291	1.227951
Trial1	1	1	blindfold	clockwise	practice	Free	1	-0.5	-0.5	1.934555	-1.36987	-1.45142	-0.94984	0.979300648083216	0.026808	-2.786265	1.111811
Trial1	1	1	blindfold	clockwise	practice	Free	1	-0.5	-0.5	1.954552	-1.36883	-1.4514	-0.92187	0.965836428918322	0.017892	-2.777801	1.152433
Trial1	1	1	blindfold	clockwise	practice	Free	1	-0.5	-0.5	1.974556	-1.36686	-1.4514	-0.90755	0.957884696894311	0.101724	-2.875132	1.092846
Trial1	1	1	blindfold	clockwise	practice	Free	1	-0.5	-0.5	1.994553	-1.36587	-1.45143	-0.89262	0.950726743445792	0.080954	-2.938609	1.247966
Trial1	1	1	blindfold	clockwise	practice	Free	1	-0.5	-0.5	2.014557	-1.36481	-1.45145	-0.8775401	0.943627473899532	0.034213	-2.849742	1.14079
Trial1	1	1	blindfold	clockwise	practice	Free	1	-0.5	-0.5	2.034554	-1.36376	-1.45146	-0.86277	0.936847594979592	0.069291	-3.074027	1.237168
Trial1	1	1	blindfold	clockwise	practice	Free	1	-0.5	-0.5	2.054558	-1.3627	-1.4515	-0.83329	0.924842406223584	0.104712	-2.904755	1.057855
Trial1	1	1	blindfold	clockwise	practice	Free	1	-0.5	-0.5	2.074554	-1.36039	-1.45148	-0.81888	0.917581330297004	0.27891	-3.090954	0.781577
Trial1	1	1	blindfold	clockwise	practice	Free	1	-0.5	-0.5	2.094559	-1.35903	-1.45152	-0.80435	0.911351462910543	0.327222	-3.002086	0.690272
Trial1	1	1	blindfold	clockwise	practice	Free	1	-0.5	-0.5	2.114555	-1.35743	-1.45153	-0.79052	0.905311136977085	0.443385	-3.069795	0.804818
Trial1	1	1	blindfold	clockwise	practice	Free	1	-0.5	-0.5	2.134552	-1.35563	-1.45153	-0.77657	0.899218388266884	0.37043	-3.0571	0.655372
Trial1	1	1	blindfold	clockwise	practice	Free	1	-0.5	-0.5	2.154556	-1.35358	-1.45155	-0.75008	0.889459844022516	0.391971	-3.260226	0.741674
Trial1	1	1	blindfold	clockwise	practice	Free	1	-0.5	-0.5	2.174553	-1.34906	-1.45157	-0.73795	0.881772628088302	0.206858	-3.065563	0.700961
Trial1	1	1	blindfold	clockwise	practice	Free	1	-0.5	-0.5	2.194557	-1.34679	-1.45155	-0.72582	0.876383538333128	0.209358	-3.061332	0.562368
Trial1	1	1	blindfold	clockwise	practice	Free	1	-0.5	-0.5	2.214554	-1.34443	-1.45154	-0.7132	0.87092835664482	0.18108	-3.095186	0.766526
Trial1	1	1	blindfold	clockwise	practice	Free	1	-0.5	-0.5	2.234558	-1.34199	-1.45152	-0.7017699	0.865828078776018	0.191015	-2.976696	0.855336
Trial1	1	1	blindfold	clockwise	practice	Free	1	-0.5	-0.5	2.254555	-1.33963	-1.45151	-0.67773	0.858234519288553	0.145328	-2.993623	1.03293
Trial1	1	1	blindfold	clockwise	practice	Free	1	-0.5	-0.5	2.274551	-1.33494	-1.45151	-0.66581	0.851244913354076	0.120445	-3.12904	1.132505
Trial1	1	1	blindfold	clockwise	practice	Free	1	-0.5	-0.5	2.294556	-1.33271	-1.45153	-0.65385	0.846803165847296	0.110584	-3.014782	0.996385
Trial1	1	1	blindfold	clockwise	practice	Free	1	-0.5	-0.5	2.314552	-1.33054	-1.45153	-0.6414599	0.842500865324829	0.156279	-3.17559	1.116721
Trial1	1	1	blindfold	clockwise	practice	Free	1	-0.5	-0.5	2.334557	-1.32837	-1.45155	-0.62947	0.838426677849859	0.055953	-3.069795	0.938267
Trial1	1	1	blindfold	clockwise	practice	Free	1	-0.5	-0.5	2.354553	-1.3263	-1.45156	-0.60478	0.832916912743079	0.173874	-3.150199	1.139103
Trial1	1	1	blindfold	clockwise	practice	Free	1	-0.5	-0.5	2.374557	-1.32223	-1.45155	-0.59235	0.827399943181796	0.157468	-3.17559	1.228707
Trial1	1	1	blindfold	clockwise	practice	Free	1	-0.5	-0.5	2.394554	-1.32014	-1.45157	-0.57945	0.823979445280709	0.151743	-3.150199	1.091755
Trial1	1	1	blindfold	clockwise	practice	Free	1	-0.5	-0.5	2.414558	-1.31808	-1.45158	-0.56669	0.820793738896682	0.139471	-3.205213	1.31001
Trial1	1	1	blindfold	clockwise	practice	Free	1	-0.5	-0.5	2.434555	-1.31611	-1.45159	-0.55364	0.817870898675724	0.055837	-3.01055	1.338225
Trial1	1	1	blindfold	clockwise	practice	Free	1	-0.5	-0.5	2.454552	-1.31419	-1.45154	-0.52663	0.814625411572052	0.207895	-3.027477	1.30495
Trial1	1	1	blindfold	clockwise	practice	Free	1	-0.5	-0.5	2.474556	-1.31032	-1.45155	-0.51322	0.810427850896391	0.233053	-3.137504	1.192006
Trial1	1	1	blindfold	clockwise	practice	Free	1	-0.5	-0.5	2.494553	-1.3084	-1.45156	-0.49929	0.808400346702372	0.194146	-3.014782	1.126444
Trial1	1	1	blindfold	clockwise	practice	Free	1	-0.5	-0.5	2.514557	-1.30641	-1.45154	-0.48567	0.806537267864263	0.376012	-3.061332	1.160277
Trial1	1	1	blindfold	clockwise	practice	Free	1	-0.5	-0.5	2.534554	-1.30416	-1.45154	-0.47208	0.804644655967938	0.556767	-3.112113	0.954272
Trial1	1	1	blindfold	clockwise	practice	Free	1	-0.5	-0.5	2.554558	-1.3017	-1.45156	-0.44462	0.803610496330446	0.599063	-3.167127	1.023126
Trial1	1	1	blindfold	clockwise	practice	Free	1	-0.5	-0.5	2.574554	-1.29564	-1.45156	-0.43132	0.79859873359073	0.569481	-3.120577	0.761827
Trial1	1	1	blindfold	clockwise	practice	Free	1	-0.5	-0.5	2.594559	-1.2922	-1.45158	-0.41804	0.796428422232955	0.557525	-3.366021	0.63913
Trial1	1	1	blindfold	clockwise	practice	Free	1	-0.5	-0.5	2.614555	-1.2884	-1.45165	-0.40563	0.794027805219456	0.565492	-3.289849	0.486566
Trial1	1	1	blindfold	clockwise	practice	Free	1	-0.5	-0.5	2.634552	-1.2845	-1.45167	-0.3936	0.7916826371384	0.4798	-3.323703	0.663536
Trial1	1	1	blindfold	clockwise	practice	Free	1	-0.5	-0.5	2.654556	-1.28045	-1.45165	-0.37019	0.791171683515696	0.416453	-3.251763	0.61887
Trial1	1	1	blindfold	clockwise	practice	Free	1	-0.5	-0.5	2.674553	-1.27213	-1.45168	-0.35909	0.784882401517519	0.201831	-3.34063	0.701989
Trial1	1	1	blindfold	clockwise	practice	Free	1	-0.5	-0.5	2.694557	-1.26816	-1.45169	-0.348	0.783054244338218	0.166757	-3.59877	0.721933
Trial1	1	1	blindfold	clockwise	practice	Free	1	-0.5	-0.5	2.714554	-1.26439	-1.45176	-0.33766	0.78143862865447	0.078819	-3.564916	0.540951
Trial1	1	1	blindfold	clockwise	practice	Free	1	-0.5	-0.5	2.734558	-1.26078	-1.45181	-0.32766	0.780055927937636	0.081753	-3.674943	0.770903
Trial1	1	1	blindfold	clockwise	practice	Free	1	-0.5	-0.5	2.754555	-1.25753	-1.45182	-0.30801	0.781480528874589	0.157944	-3.594538	0.788411
Trial1	1	1	blindfold	clockwise	practice	Free	1	-0.5	-0.5	2.774551	-1.25142	-1.45183	-0.29937	0.777743061347586	0.402787	-3.734188	0.610482
Trial1	1	1	blindfold	clockwise	practice	Free	1	-0.5	-0.5	2.794556	-1.24846	-1.45186	-0.29081	0.77714396046967	0.381492	-3.696102	0.373163
Trial1	1	1	blindfold	clockwise	practice	Free	1	-0.5	-0.5	2.814552	-1.24537	-1.45188	-0.28329	0.776234311826258	0.531898	-3.916155	0.196722
Trial1	1	1	blindfold	clockwise	practice	Free	1	-0.5	-0.5	2.834557	-1.24232	-1.45194	-0.27662	0.775201713551861	0.605673	-4.060036	0.177909
Trial1	1	1	blindfold	clockwise	practice	Free	1	-0.5	-0.5	2.854553	-1.23914	-1.45198	-0.26586	0.775338334611962	0.731344	-3.90346	0.028184
Trial1	1	1	blindfold	clockwise	practice	Free	1	-0.5	-0.5	2.874557	-1.23206	-1.45204	-0.26208	0.769751712206492	0.966211	-4.11505	-0.224221
Trial1	1	1	blindfold	clockwise	practice	Free	1	-0.5	-0.5	2.894554	-1.22835	-1.45205	-0.25924	0.767110919278991	1.037278	-4.076964	-0.103984
Trial1	1	1	blindfold	clockwise	practice	Free	1	-0.5	-0.5	2.914558	-1.22438	-1.45203	-0.25713	0.764010632389171	0.989522	-4.055805	-0.171696
Trial1	1	1	blindfold	clockwise	practice	Free	1	-0.5	-0.5	2.934555	-1.22053	-1.45204	-0.25543	0.760906043599094	1.146081	-4.119282	-0.098147
Trial1	1	1	blindfold	clockwise	practice	Free	1	-0.5	-0.5	2.954552	-1.21647	-1.45204	-0.25264	0.757968489164455	1.194578	-3.962705	0.130194
Trial1	1	1	blindfold	clockwise	practice	Free	1	-0.5	-0.5	2.974556	-1.20778	-1.45191	-0.25119	0.750239259284324	1.272925	-3.717261	0.405268
Trial1	1	1	blindfold	clockwise	practice	Free	1	-0.5	-0.5	2.994553	-1.2032	-1.45184	-0.24946	0.746498828744096	1.273039	-3.492975	0.565516
Trial1	1	1	blindfold	clockwise	practice	Free	1	-0.5	-0.5	3.014557	-1.19818	-1.45175	-0.24743	0.742460007979049	1.291738	-3.327935	0.756657
Trial1	1	1	blindfold	clockwise	practice	Free	1	-0.5	-0.5	3.034554	-1.19312	-1.45167	-0.24492	0.738566958364662	1.259472	-3.213676	0.788313
Trial1	1	1	blindfold	clockwise	practice	Free	1	-0.5	-0.5	3.054558	-1.18718	-1.4516	-0.23865	0.735200813421442	1.26287	-3.120577	0.863059
Trial1	1	1	blindfold	clockwise	practice	Free	1	-0.5	-0.5	3.074554	-1.17476	-1.45152	-0.23482	0.724997561402501	1.3312	-2.972464	0.938149
Trial1	1	1	blindfold	clockwise	practice	Free	1	-0.5	-0.5	3.094559	-1.16783	-1.4515	-0.23056	0.720135270016339	1.439416	-3.023245	0.94953
Trial1	1	1	blindfold	clockwise	practice	Free	1	-0.5	-0.5	3.114555	-1.16035	-1.4515	-0.22573	0.715042731761491	1.491999	-2.968232	0.915356
Trial1	1	1	blindfold	clockwise	practice	Free	1	-0.5	-0.5	3.134552	-1.15226	-1.45148	-0.22046	0.709637798745345	1.537452	-2.900523	0.950267
Trial1	1	1	blindfold	clockwise	practice	Free	1	-0.5	-0.5	3.154556	-1.14297	-1.45147	-0.20937	0.7056035251482	1.570994	-3.082491	0.822522
Trial1	1	1	blindfold	clockwise	practice	Free	1	-0.5	-0.5	3.174553	-1.12306	-1.45156	-0.20384	0.68986556142615	1.687703	-3.095186	0.659364
Trial1	1	1	blindfold	clockwise	practice	Free	1	-0.5	-0.5	3.194557	-1.11255	-1.45155	-0.1977	0.683083319213666	1.735361	-3.014782	0.808363
Trial1	1	1	blindfold	clockwise	practice	Free	1	-0.5	-0.5	3.214554	-1.10063	-1.45151	-0.19153	0.675211218230829	1.76465	-2.896291	0.668451
Trial1	1	1	blindfold	clockwise	practice	Free	1	-0.5	-0.5	3.234558	-1.08827	-1.45147	-0.18511	0.667246126142252	1.734015	-3.044404	0.749976
Trial1	1	1	blindfold	clockwise	practice	Free	1	-0.5	-0.5	3.254555	-1.07515	-1.45148	-0.17126	0.662470773314487	1.646662	-2.959768	0.828293
Trial1	1	1	blindfold	clockwise	practice	Free	1	-0.5	-0.5	3.274551	-1.04641	-1.45146	-0.16409	0.641404219197334	1.665293	-3.120577	0.770554
Trial1	1	1	blindfold	clockwise	practice	Free	1	-0.5	-0.5	3.294556	-1.03134	-1.45149	-0.15647	0.632720364135234	1.584237	-2.951305	0.75416
Trial1	1	1	blindfold	clockwise	practice	Free	1	-0.5	-0.5	3.314552	-1.01525	-1.45147	-0.14888	0.623512453810834	1.522728	-2.997855	0.733295
Trial1	1	1	blindfold	clockwise	practice	Free	1	-0.5	-0.5	3.334557	-0.99912	-1.45148	-0.1411	0.614760098194569	1.537762	-3.035941	0.748187
Trial1	1	1	blindfold	clockwise	practice	Free	1	-0.5	-0.5	3.354553	-0.98254	-1.45149	-0.12473	0.611287519183271	1.430605	-2.84551	0.750569
Trial1	1	1	blindfold	clockwise	practice	Free	1	-0.5	-0.5	3.374557	-0.94768	-1.45152	-0.11659	0.589423961872397	1.449821	-3.192517	0.544664
Trial1	1	1	blindfold	clockwise	practice	Free	1	-0.5	-0.5	3.394554	-0.93001	-1.45156	-0.10822	0.581721745674619	1.392686	-3.031709	0.462822
Trial1	1	1	blindfold	clockwise	practice	Free	1	-0.5	-0.5	3.414558	-0.91147	-1.45156	-0.10012	0.573769615399103	1.414931	-3.251763	0.510222
Trial1	1	1	blindfold	clockwise	practice	Free	1	-0.5	-0.5	3.434555	-0.89377	-1.45159	-0.09220199	0.566880949897744	1.342001	-3.230604	0.284966
Trial1	1	1	blindfold	clockwise	practice	Free	1	-0.5	-0.5	3.454552	-0.87475	-1.45162	-0.076359	0.565605229882019	1.269136	-3.264458	0.422095
Trial1	1	1	blindfold	clockwise	practice	Free	1	-0.5	-0.5	3.474556	-0.83671	-1.45163	-0.068594	0.547252029672545	1.28211	-3.344862	0.440995
Trial1	1	1	blindfold	clockwise	practice	Free	1	-0.5	-0.5	3.494553	-0.81777	-1.45165	-0.060605	0.542259846403169	1.279084	-3.285617	0.496191
Trial1	1	1	blindfold	clockwise	practice	Free	1	-0.5	-0.5	3.514557	-0.79812	-1.45164	-0.052862	0.537408506785502	1.324577	-3.294081	0.434161
Trial1	1	1	blindfold	clockwise	practice	Free	1	-0.5	-0.5	3.534554	-0.77887	-1.45166	-0.045186	0.533501867233313	1.418209	-3.421035	0.379216
Trial1	1	1	blindfold	clockwise	practice	Free	1	-0.5	-0.5	3.554558	-0.75942	-1.4517	-0.030378	0.5365105570811	1.42477	-3.357558	0.169323
Trial1	1	1	blindfold	clockwise	practice	Free	1	-0.5	-0.5	3.574554	-0.71917	-1.45176	-0.023572	0.524422651184011	1.459874	-3.547989	0.050556
Trial1	1	1	blindfold	clockwise	practice	Free	1	-0.5	-0.5	3.594559	-0.69904	-1.45176	-0.016985	0.522417850856706	1.400102	-3.476048	-0.057292
Trial1	1	1	blindfold	clockwise	practice	Free	1	-0.5	-0.5	3.614555	-0.67815	-1.45176	-0.010945	0.520492281517783	1.414668	-3.658015	0.039292
Trial1	1	1	blindfold	clockwise	practice	Free	1	-0.5	-0.5	3.634552	-0.65836	-1.45179	-0.0052158	0.519508706056483	1.372897	-3.488743	0.052432
Trial1	1	1	blindfold	clockwise	practice	Free	1	-0.5	-0.5	3.654556	-0.63722	-1.45175	0.0056797	0.523966882405673	1.370079	-3.471816	0.145881
Trial1	1	1	blindfold	clockwise	practice	Free	1	-0.5	-0.5	3.674553	-0.59538	-1.45178	0.010556	0.519388847969457	1.245284	-3.505671	-0.104193
Trial1	1	1	blindfold	clockwise	practice	Free	1	-0.5	-0.5	3.694557	-0.57474	-1.45177	0.015057	0.520451515596975	1.236309	-3.55222	-0.128489
Trial1	1	1	blindfold	clockwise	practice	Free	1	-0.5	-0.5	3.714554	-0.55347	-1.45179	0.01934	0.522085317977314	1.249789	-3.636856	-0.100454
Trial1	1	1	blindfold	clockwise	practice	Free	1	-0.5	-0.5	3.734558	-0.53282	-1.45179	0.023171	0.524199434314529	1.226141	-3.518366	-0.082494
Trial1	1	1	blindfold	clockwise	practice	Free	1	-0.5	-0.5	3.754555	-0.51218	-1.45179	0.029725	0.52986500883726	1.236774	-3.713029	-0.143667
Trial1	1	1	blindfold	clockwise	practice	Free	1	-0.5	-0.5	3.774551	-0.47058	-1.45185	0.032156	0.532968616284106	1.152126	-3.713029	-0.491625
Trial1	1	1	blindfold	clockwise	practice	Free	1	-0.5	-0.5	3.794556	-0.45028	-1.45186	0.034131	0.536440121814927	1.386661	-3.827287	-0.377294
Trial1	1	1	blindfold	clockwise	practice	Free	1	-0.5	-0.5	3.814552	-0.42997	-1.45188	0.035548	0.540107270244241	1.388479	-3.683406	-0.487116
Trial1	1	1	blindfold	clockwise	practice	Free	1	-0.5	-0.5	3.834557	-0.40898	-1.45188	0.036457	0.544123841440882	1.342014	-3.818824	-0.504582
Trial1	1	1	blindfold	clockwise	practice	Free	1	-0.5	-0.5	3.854553	-0.38861	-1.45192	0.036603	0.548042434969089	1.247972	-3.882301	-0.563239
Trial1	1	1	blindfold	clockwise	practice	Free	1	-0.5	-0.5	3.874557	-0.34749	-1.45191	0.035869	0.557148884878645	1.332413	-3.734188	-0.604084
Trial1	1	1	blindfold	clockwise	practice	Free	1	-0.5	-0.5	3.894554	-0.32732	-1.45188	0.034627	0.561822406477591	1.260136	-3.742651	-0.561797
Trial1	1	1	blindfold	clockwise	practice	Free	1	-0.5	-0.5	3.914558	-0.30658	-1.45185	0.032972	0.566983639112704	1.287444	-3.653784	-0.558561
Trial1	1	1	blindfold	clockwise	practice	Free	1	-0.5	-0.5	3.934555	-0.28646	-1.45184	0.030834	0.572174864238828	1.277948	-3.746883	-0.61735
Trial1	1	1	blindfold	clockwise	practice	Free	1	-0.5	-0.5	3.954552	-0.26636	-1.45186	0.025094	0.574727198096269	1.305082	-3.81036	-0.690927
Trial1	1	1	blindfold	clockwise	practice	Free	1	-0.5	-0.5	3.974556	-0.22581	-1.45188	0.021817	0.589468524173672	1.093368	-3.628393	-0.491606
Trial1	1	1	blindfold	clockwise	practice	Free	1	-0.5	-0.5	3.994553	-0.2061	-1.45183	0.018084	0.595641040816213	1.01341	-3.522598	-0.523418
Trial1	1	1	blindfold	clockwise	practice	Free	1	-0.5	-0.5	4.014557	-0.18603	-1.45178	0.014396	0.602644510558971	0.980483	-3.518366	-0.548563
Trial1	1	1	blindfold	clockwise	practice	Free	1	-0.5	-0.5	4.034554	-0.16679	-1.45177	0.010342	0.609489832091487	0.99947	-3.573379	-0.53316
Trial1	1	1	blindfold	clockwise	practice	Free	1	-0.5	-0.5	4.054558	-0.14776	-1.45176	0.0017077	0.613011933915861	1.070331	-3.518366	-0.46389
Trial1	1	1	blindfold	clockwise	practice	Free	1	-0.5	-0.5	4.074554	-0.1096	-1.45176	-0.0026217	0.632295294152617	1.029027	-3.48028	-0.307871
Trial1	1	1	blindfold	clockwise	practice	Free	1	-0.5	-0.5	4.094559	-0.09103	-1.45176	-0.0070637	0.640501877849079	1.005222	-3.547989	-0.253518
Trial1	1	1	blindfold	clockwise	practice	Free	1	-0.5	-0.5	4.114555	-0.072098	-1.45177	-0.011331	0.64953638176412	0.993176	-3.577611	-0.262961
Trial1	1	1	blindfold	clockwise	practice	Free	1	-0.5	-0.5	4.134552	-0.053935	-1.45178	-0.015609	0.658489655412599	1.040948	-3.586075	-0.19252
Trial1	1	1	blindfold	clockwise	practice	Free	1	-0.5	-0.5	4.154556	-0.035423	-1.45179	-0.023332	0.665615633763538	1.101218	-3.556452	-0.083664
Trial1	1	1	blindfold	clockwise	practice	Free	1	-0.5	-0.5	4.174553	0.00056734	-1.45177	-0.027028	0.688672761850299	1.000022	-3.518366	-0.064732
Trial1	1	1	blindfold	clockwise	practice	Free	1	-0.5	-0.5	4.194557	0.017526	-1.45175	-0.030458	0.698786698279136	0.932496	-3.505671	-0.062182
Trial1	1	1	blindfold	clockwise	practice	Free	1	-0.5	-0.5	4.214554	0.035333	-1.45175	-0.033704	0.709938996871498	0.907105	-3.492975	-0.038572
Trial1	1	1	blindfold	clockwise	practice	Free	1	-0.5	-0.5	4.234558	0.052352	-1.45174	-0.036738	0.720905269583218	0.885307	-3.48028	0.031426
Trial1	1	1	blindfold	clockwise	practice	Free	1	-0.5	-0.5	4.254555	0.069054	-1.45174	-0.042134	0.730386012508136	0.77485	-3.492975	0.057772
Trial1	1	1	blindfold	clockwise	practice	Free	1	-0.5	-0.5	4.274551	0.10185	-1.45173	-0.0444	0.754847519691322	0.760951	-3.442194	0.10814
Trial1	1	1	blindfold	clockwise	practice	Free	1	-0.5	-0.5	4.294556	0.11744	-1.45172	-0.046469	0.766108686213679	0.738973	-3.459121	0.13496
Trial1	1	1	blindfold	clockwise	practice	Free	1	-0.5	-0.5	4.314552	0.13309	-1.45172	-0.048218	0.777759556987574	0.704277	-3.442194	0.15712
Trial1	1	1	blindfold	clockwise	practice	Free	1	-0.5	-0.5	4.334557	0.14787	-1.45171	-0.049722	0.788977704840266	0.708356	-3.442194	0.150421
Trial1	1	1	blindfold	clockwise	practice	Free	1	-0.5	-0.5	4.354553	0.16227	-1.45172	-0.052099	0.799510382031918	0.72517	-3.476048	0.15271
Trial1	1	1	blindfold	clockwise	practice	Free	1	-0.5	-0.5	4.374557	0.19022	-1.45175	-0.052925	0.822362270204217	0.548573	-3.543757	0.217984
Trial1	1	1	blindfold	clockwise	practice	Free	1	-0.5	-0.5	4.394554	0.20324	-1.45175	-0.053486	0.833019350462234	0.49121	-3.543757	0.271685
Trial1	1	1	blindfold	clockwise	practice	Free	1	-0.5	-0.5	4.414558	0.21608	-1.45175	-0.053762	0.843741032487309	0.546877	-3.459121	0.240844
Trial1	1	1	blindfold	clockwise	practice	Free	1	-0.5	-0.5	4.434555	0.22804	-1.45175	-0.053755	0.853918517129743	0.641679	-3.52683	0.296391
Trial1	1	1	blindfold	clockwise	practice	Free	1	-0.5	-0.5	4.454552	0.23958	-1.45175	-0.052769	0.864288222552501	0.791763	-3.514134	0.33249
Trial1	1	1	blindfold	clockwise	practice	Free	1	-0.5	-0.5	4.474556	0.26216	-1.45177	-0.051689	0.88423448481098	0.860968	-3.560684	0.562231
Trial1	1	1	blindfold	clockwise	practice	Free	1	-0.5	-0.5	4.494553	0.2729	-1.45178	-0.050104	0.894304645188943	0.807268	-3.52683	0.609433
Trial1	1	1	blindfold	clockwise	practice	Free	1	-0.5	-0.5	4.514557	0.28369	-1.45178	-0.048205	0.904593139116336	0.80259	-3.531061	0.585233
Trial1	1	1	blindfold	clockwise	practice	Free	1	-0.5	-0.5	4.534554	0.29389	-1.45177	-0.046213	0.91443095506479	0.766331	-3.632625	0.332054
Trial1	1	1	blindfold	clockwise	practice	Free	1	-0.5	-0.5	4.554558	0.30383	-1.45181	-0.042411	0.924948841111147	0.813297	-3.789201	0.090883
Trial1	1	1	blindfold	clockwise	practice	Free	1	-0.5	-0.5	4.574554	0.32317	-1.45191	-0.040524	0.942723210607392	0.78237	-3.882301	0.360439
Trial1	1	1	blindfold	clockwise	practice	Free	1	-0.5	-0.5	4.594559	0.33221	-1.45193	-0.03864	0.9515390380718	0.723234	-3.954241	0.273434
Trial1	1	1	blindfold	clockwise	practice	Free	1	-0.5	-0.5	4.614555	0.34087	-1.45196	-0.036839	0.959989820875684	0.642346	-4.009255	0.053584
Trial1	1	1	blindfold	clockwise	practice	Free	1	-0.5	-0.5	4.634552	0.34931	-1.45199	-0.035271	0.968142829111084	0.598051	-3.962705	0.013163
Trial1	1	1	blindfold	clockwise	practice	Free	1	-0.5	-0.5	4.654556	0.35699	-1.45199	-0.032689	0.97612058414092	0.569887	-3.992328	0.058554
Trial1	1	1	blindfold	clockwise	practice	Free	1	-0.5	-0.5	4.674553	0.3709	-1.45199	-0.031902	0.988727746248964	0.519848	-4.093891	-0.226566
Trial1	1	1	blindfold	clockwise	practice	Free	1	-0.5	-0.5	4.694557	0.37694	-1.45202	-0.031533	0.994225887569895	0.582985	-4.110818	-0.349212
Trial1	1	1	blindfold	clockwise	practice	Free	1	-0.5	-0.5	4.714554	0.38244	-1.45204	-0.031683	0.999010119312231	0.599975	-4.076964	-0.542633
Trial1	1	1	blindfold	clockwise	practice	Free	1	-0.5	-0.5	4.734558	0.38758	-1.45207	-0.032453	1.00319410543511	0.664421	-4.225077	-0.809414
Trial1	1	1	blindfold	clockwise	practice	Free	1	-0.5	-0.5	4.754555	0.39211	-1.45211	-0.035754	1.00567620891517	0.746737	-4.335103	-0.95206
Trial1	1	1	blindfold	clockwise	practice	Free	1	-0.5	-0.5	4.774551	0.40012	-1.45219	-0.038102	1.01171426703447	0.726495	-4.360494	-1.079816
Trial1	1	1	blindfold	clockwise	practice	Free	1	-0.5	-0.5	4.794556	0.4036	-1.4522	-0.041283	1.01336778073637	0.733026	-4.555157	-1.545592
Trial1	1	1	blindfold	clockwise	practice	Free	1	-0.5	-0.5	4.814552	0.40696	-1.45229	-0.045412	1.01450808579264	0.737337	-4.872542	-2.16002
Trial1	1	1	blindfold	clockwise	practice	Free	1	-0.5	-0.5	4.834557	0.4101	-1.45241	-0.050865	1.01489123845766	0.776814	-5.046046	-2.475188
Trial1	1	1	blindfold	clockwise	practice	Free	1	-0.5	-0.5	4.854553	0.41332	-1.45252	-0.064759	1.01172533748836	0.755029	-5.075668	-2.57398
Trial1	1	1	blindfold	clockwise	practice	Free	1	-0.5	-0.5	4.874557	0.41971	-1.45252	-0.073129	1.01394543992155	0.601159	-4.974105	-2.342382
Trial1	1	1	blindfold	clockwise	practice	Free	1	-0.5	-0.5	4.894554	0.423	-1.45251	-0.08262701	1.01298037036695	0.560511	-5.050278	-2.294137
Trial1	1	1	blindfold	clockwise	practice	Free	1	-0.5	-0.5	4.914558	0.42642	-1.45253	-0.092593	1.01204470576731	0.462317	-5.088364	-2.211799
Trial1	1	1	blindfold	clockwise	practice	Free	1	-0.5	-0.5	4.934555	0.42973	-1.45253	-0.10362	1.01070023926152	0.44449	-4.957178	-2.187481
Trial1	1	1	blindfold	clockwise	practice	Free	1	-0.5	-0.5	4.954552	0.43313	-1.4525	-0.12782	1.00461412587638	0.444995	-4.995264	-2.420669
Trial1	1	1	blindfold	clockwise	practice	Free	1	-0.5	-0.5	4.974556	0.43987	-1.4526	-0.14133	1.00598199929381	0.472605	-5.223781	-2.600891
Trial1	1	1	blindfold	clockwise	practice	Free	1	-0.5	-0.5	4.994553	0.44335	-1.45262	-0.15565	1.00423412818042	0.445077	-5.160304	-2.500949
Trial1	1	1	blindfold	clockwise	practice	Free	1	-0.5	-0.5	5.014557	0.4469	-1.4526	-0.17124	1.00234862961035	0.477527	-5.215318	-2.409367
Trial1	1	1	blindfold	clockwise	practice	Free	1	-0.5	-0.5	5.034554	0.45062	-1.45259	-0.18713	1.00078273181595	0.404828	-5.122218	-2.389125
Trial1	1	1	blindfold	clockwise	practice	Free	1	-0.5	-0.5	5.054558	0.45427	-1.45256	-0.22127	0.994143648267332	0.372667	-4.974105	-2.237346
Trial1	1	1	blindfold	clockwise	practice	Free	1	-0.5	-0.5	5.074554	0.46168	-1.45242	-0.23936	0.996374236954954	0.333332	-4.982569	-2.589398
Trial1	1	1	blindfold	clockwise	practice	Free	1	-0.5	-0.5	5.094559	0.4654	-1.45248	-0.25889	0.995053341839593	0.368797	-5.274563	-2.540002
Trial1	1	1	blindfold	clockwise	practice	Free	1	-0.5	-0.5	5.114555	0.46928	-1.45255	-0.27845	0.994277689690957	0.270473	-4.847151	-2.292718
Trial1	1	1	blindfold	clockwise	practice	Free	1	-0.5	-0.5	5.134552	0.47305	-1.45246	-0.29891	0.993611337739734	0.237563	-4.775211	-1.904738
Trial1	1	1	blindfold	clockwise	practice	Free	1	-0.5	-0.5	5.154556	0.47693	-1.4524	-0.33942	0.990039468650323	0.205314	-4.724429	-1.639785
Trial1	1	1	blindfold	clockwise	practice	Free	1	-0.5	-0.5	5.174553	0.48429	-1.45229	-0.36051	0.994124874274274	0.302713	-5.117986	-2.120342
Trial1	1	1	blindfold	clockwise	practice	Free	1	-0.5	-0.5	5.194557	0.48796	-1.45243	-0.38269	0.994900308093595	0.415938	-4.792138	-2.094593
Trial1	1	1	blindfold	clockwise	practice	Free	1	-0.5	-0.5	5.214554	0.49171	-1.45239	-0.40487	0.996262244729634	0.466601	-4.440898	-1.618623
Trial1	1	1	blindfold	clockwise	practice	Free	1	-0.5	-0.5	5.234558	0.4957	-1.45228	-0.42555	0.998479490959396	0.404388	-4.487448	-1.110569
Trial1	1	1	blindfold	clockwise	practice	Free	1	-0.5	-0.5	5.254555	0.49978	-1.45219	-0.46976	1.00023722409732	0.418624	-4.364726	-1.830936
Trial1	1	1	blindfold	clockwise	practice	Free	1	-0.5	-0.5	5.274551	0.50803	-1.45233	-0.49177	1.00806359370708	0.294426	-4.589011	-1.695967
Trial1	1	1	blindfold	clockwise	practice	Free	1	-0.5	-0.5	5.294556	0.51223	-1.45229	-0.51346	1.01231946614618	0.332897	-4.203918	-1.215442
Trial1	1	1	blindfold	clockwise	practice	Free	1	-0.5	-0.5	5.314552	0.51646	-1.45216	-0.53556	1.01708183005568	0.475367	-4.038877	-1.125526
Trial1	1	1	blindfold	clockwise	practice	Free	1	-0.5	-0.5	5.334557	0.52092	-1.45207	-0.55781	1.02255548579603	0.539924	-4.407044	-1.714551
Trial1	1	1	blindfold	clockwise	practice	Free	1	-0.5	-0.5	5.354553	0.52542	-1.45216	-0.60084	1.03036638975935	0.602157	-4.478985	-1.688128
Trial1	1	1	blindfold	clockwise	practice	Free	1	-0.5	-0.5	5.374557	0.53503	-1.45207	-0.62153	1.04214042055969	0.406379	-3.85691	-0.519047
Trial1	1	1	blindfold	clockwise	practice	Free	1	-0.5	-0.5	5.394554	0.53988	-1.45191	-0.64255	1.04960510104283	0.347665	-3.658015	-0.939779
Trial1	1	1	blindfold	clockwise	practice	Free	1	-0.5	-0.5	5.414558	0.54485	-1.45186	-0.66288	1.05746933803574	0.41955	-4.085427	-1.188479
Trial1	1	1	blindfold	clockwise	practice	Free	1	-0.5	-0.5	5.434555	0.5499	-1.45196	-0.68297	1.06572417466904	0.377559	-3.882301	-1.187555
Trial1	1	1	blindfold	clockwise	practice	Free	1	-0.5	-0.5	5.454552	0.55514	-1.45193	-0.72184	1.07820843456303	0.25565	-3.607234	-0.575535
Trial1	1	1	blindfold	clockwise	practice	Free	1	-0.5	-0.5	5.474556	0.56543	-1.45174	-0.74027	1.09218621849906	0.278246	-3.370253	-0.818665
Trial1	1	1	blindfold	clockwise	practice	Free	1	-0.5	-0.5	5.494553	0.57051	-1.45174	-0.75853	1.1012853113809	0.27719	-3.861142	-1.029786
Trial1	1	1	blindfold	clockwise	practice	Free	1	-0.5	-0.5	5.514557	0.57559	-1.45187	-0.7771	1.11071072019091	0.318488	-3.890764	-1.126027
Trial1	1	1	blindfold	clockwise	practice	Free	1	-0.5	-0.5	5.534554	0.58076	-1.45191	-0.79459	1.12018991611238	0.2894	-3.573379	-0.667498
Trial1	1	1	blindfold	clockwise	practice	Free	1	-0.5	-0.5	5.554558	0.58569	-1.45183	-0.82845	1.13428490299689	0.197914	-3.501439	-0.386465
Trial1	1	1	blindfold	clockwise	practice	Free	1	-0.5	-0.5	5.574554	0.59541	-1.45176	-0.84533	1.14855380963645	0.204956	-3.831519	-1.099263
Trial1	1	1	blindfold	clockwise	practice	Free	1	-0.5	-0.5	5.594559	0.60016	-1.45188	-0.86154	1.15804282052494	0.15719	-3.780738	-1.082185
Trial1	1	1	blindfold	clockwise	practice	Free	1	-0.5	-0.5	5.614555	0.60444	-1.4519	-0.87753	1.1671832213977	0.103525	-3.670711	-0.950965
Trial1	1	1	blindfold	clockwise	practice	Free	1	-0.5	-0.5	5.634552	0.60878	-1.45184	-0.89322	1.17644172029818	0.091059	-3.607234	-0.854351
Trial1	1	1	blindfold	clockwise	practice	Free	1	-0.5	-0.5	5.654556	0.61277	-1.45181	-0.92426	1.19090450989421	-0.060976	-3.564916	-0.70153
Trial1	1	1	blindfold	clockwise	practice	Free	1	-0.5	-0.5	5.674553	0.62002	-1.45172	-0.93952	1.20317187884616	-0.017251	-3.679174	-1.199735
Trial1	1	1	blindfold	clockwise	practice	Free	1	-0.5	-0.5	5.694557	0.62343	-1.4518	-0.95468	1.21195250197424	-0.049005	-3.725724	-1.079411
Trial1	1	1	blindfold	clockwise	practice	Free	1	-0.5	-0.5	5.714554	0.62647	-1.45183	-0.9701	1.22062633317829	-0.060961	-3.446425	-1.038034
Trial1	1	1	blindfold	clockwise	practice	Free	1	-0.5	-0.5	5.734558	0.62924	-1.45176	-0.98474	1.22888396937348	-0.093195	-3.509902	-0.803934
Trial1	1	1	blindfold	clockwise	practice	Free	1	-0.5	-0.5	5.754555	0.6318099	-1.45173	-1.0132	1.24272605526963	-0.039441	-3.607234	-0.849167
Trial1	1	1	blindfold	clockwise	practice	Free	1	-0.5	-0.5	5.774551	0.63602	-1.45169	-1.02833	1.25286636666456	-0.106993	-3.399876	-1.318495
Trial1	1	1	blindfold	clockwise	practice	Free	1	-0.5	-0.5	5.794556	0.63781	-1.45171	-1.04232	1.26044538718406	-0.196912	-3.628393	-1.35642
Trial1	1	1	blindfold	clockwise	practice	Free	1	-0.5	-0.5	5.814552	0.63916	-1.45176	-1.05717	1.2681182517306	-0.282651	-3.442194	-1.160248
Trial1	1	1	blindfold	clockwise	practice	Free	1	-0.5	-0.5	5.834557	0.6402301	-1.4517	-1.07189	1.2756107388224	-0.30938	-3.200981	-1.005445
Trial1	1	1	blindfold	clockwise	practice	Free	1	-0.5	-0.5	5.854553	0.6409	-1.45161	-1.09951	1.28882311882229	-0.381366	-3.200981	-0.727231
Trial1	1	1	blindfold	clockwise	practice	Free	1	-0.5	-0.5	5.874557	0.6411901	-1.45155	-1.11286	1.29534245309353	-0.258838	-3.002086	-0.673484
Trial1	1	1	blindfold	clockwise	practice	Free	1	-0.5	-0.5	5.894554	0.64095	-1.45149	-1.12681	1.3017901867155	-0.264761	-2.951305	-0.797158
Trial1	1	1	blindfold	clockwise	practice	Free	1	-0.5	-0.5	5.914558	0.64048	-1.45148	-1.14048	1.30801724758333	-0.261798	-3.112113	-0.784057
Trial1	1	1	blindfold	clockwise	practice	Free	1	-0.5	-0.5	5.934555	0.63974	-1.45154	-1.15294	1.31352119681058	-0.340551	-3.002086	-0.570062
Trial1	1	1	blindfold	clockwise	practice	Free	1	-0.5	-0.5	5.954552	0.63884	-1.45151	-1.17576	1.32423867707867	-0.307959	-2.807424	-0.507454
Trial1	1	1	blindfold	clockwise	practice	Free	1	-0.5	-0.5	5.974556	0.63658	-1.45144	-1.18673	1.32793525485066	-0.187673	-2.837046	-0.428409
Trial1	1	1	blindfold	clockwise	practice	Free	1	-0.5	-0.5	5.994553	0.6353	-1.45143	-1.19712	1.33224713873843	-0.137558	-2.765106	-0.275137
Trial1	1	1	blindfold	clockwise	practice	Free	1	-0.5	-0.5	6.014557	0.63394	-1.45138	-1.20694	1.3362574936726	-0.191885	-2.68047	-0.230382
Trial1	1	1	blindfold	clockwise	practice	Free	1	-0.5	-0.5	6.034554	0.63255	-1.45134	-1.2166	1.34021832241904	-0.172174	-2.693165	-0.418829
Trial1	1	1	blindfold	clockwise	practice	Free	1	-0.5	-0.5	6.054558	0.63107	-1.45135	-1.23421	1.3484745938879	-0.155969	-2.765106	-0.353942
Trial1	1	1	blindfold	clockwise	practice	Free	1	-0.5	-0.5	6.074554	0.62805	-1.45134	-1.24199	1.3502022170297	-0.222193	-2.621224	-0.133154
Trial1	1	1	blindfold	clockwise	practice	Free	1	-0.5	-0.5	6.094559	0.62648	-1.45131	-1.24925	1.35289792549189	-0.28806	-2.515429	0.027707
Trial1	1	1	blindfold	clockwise	practice	Free	1	-0.5	-0.5	6.114555	0.62478	-1.45126	-1.25559	1.3550078366601	-0.295316	-2.456184	0.026341
Trial1	1	1	blindfold	clockwise	practice	Free	1	-0.5	-0.5	6.134552	0.62303	-1.45124	-1.2614	1.35680740436818	-0.34256	-2.481575	-0.015855
Trial1	1	1	blindfold	clockwise	practice	Free	1	-0.5	-0.5	6.154556	0.62115	-1.45125	-1.27039	1.36032281617061	-0.461082	-2.545052	0.080298
Trial1	1	1	blindfold	clockwise	practice	Free	1	-0.5	-0.5	6.174553	0.61687	-1.45124	-1.27407	1.35889034457166	-0.633458	-2.46888	0.061695
Trial1	1	1	blindfold	clockwise	practice	Free	1	-0.5	-0.5	6.194557	0.61433	-1.45124	-1.27718	1.35858014839054	-0.697654	-2.519661	-0.0091075
Trial1	1	1	blindfold	clockwise	practice	Free	1	-0.5	-0.5	6.214554	0.61153	-1.45126	-1.27972	1.35774163171582	-0.851247	-2.511198	-0.024017
Trial1	1	1	blindfold	clockwise	practice	Free	1	-0.5	-0.5	6.234558	0.60854	-1.45127	-1.28193	1.35656757753624	-0.945792	-2.566211	-0.0018697
Trial1	1	1	blindfold	clockwise	practice	Free	1	-0.5	-0.5	6.254555	0.60521	-1.45127	-1.28543	1.35587225011012	-1.07022	-2.553516	-0.045612
Trial1	1	1	blindfold	clockwise	practice	Free	1	-0.5	-0.5	6.274551	0.59722	-1.4513	-1.28699	1.35027592350697	-1.27006	-2.650847	-0.145536
Trial1	1	1	blindfold	clockwise	practice	Free	1	-0.5	-0.5	6.294556	0.59256	-1.45131	-1.28863	1.34745116034161	-1.381319	-2.604297	-0.157742
Trial1	1	1	blindfold	clockwise	practice	Free	1	-0.5	-0.5	6.314552	0.58719	-1.45132	-1.29045	1.34417012751595	-1.32829	-2.697397	-0.479321
Trial1	1	1	blindfold	clockwise	practice	Free	1	-0.5	-0.5	6.334557	0.58125	-1.45134	-1.29226	1.34043925167884	-1.494835	-2.693165	-0.363876
Trial1	1	1	blindfold	clockwise	practice	Free	1	-0.5	-0.5	6.354553	0.57505	-1.45135	-1.2968	1.33814146202713	-1.544682	-2.688933	-0.489329
Trial1	1	1	blindfold	clockwise	practice	Free	1	-0.5	-0.5	6.374557	0.56004	-1.45138	-1.29959	1.32779100391277	-1.5837	-2.777801	-0.768674
Trial1	1	1	blindfold	clockwise	practice	Free	1	-0.5	-0.5	6.394554	0.55159	-1.4514	-1.30288	1.3230486872741	-1.677989	-2.841278	-0.710068
Trial1	1	1	blindfold	clockwise	practice	Free	1	-0.5	-0.5	6.414558	0.54212	-1.45141	-1.30653	1.31776503647312	-1.713175	-2.714324	-0.820464
Trial1	1	1	blindfold	clockwise	practice	Free	1	-0.5	-0.5	6.434555	0.53246	-1.45137	-1.31077	1.31275346041142	-1.764695	-2.63392	-0.825873
Trial1	1	1	blindfold	clockwise	practice	Free	1	-0.5	-0.5	6.454552	0.52102	-1.45132	-1.32027	1.30970409039807	-1.720544	-2.58737	-0.815477
Trial1	1	1	blindfold	clockwise	practice	Free	1	-0.5	-0.5	6.474556	0.49692	-1.45126	-1.32568	1.29444853752801	-1.766475	-2.456184	-0.854601
Trial1	1	1	blindfold	clockwise	practice	Free	1	-0.5	-0.5	6.494553	0.48363	-1.45124	-1.3317	1.28811987628731	-1.683009	-2.506966	-0.790513
Trial1	1	1	blindfold	clockwise	practice	Free	1	-0.5	-0.5	6.514557	0.46948	-1.45125	-1.33804	1.28148441966086	-1.735577	-2.570443	-0.884828
Trial1	1	1	blindfold	clockwise	practice	Free	1	-0.5	-0.5	6.534554	0.45409	-1.45127	-1.34495	1.27445218196865	-1.647044	-2.621224	-1.014051
Trial1	1	1	blindfold	clockwise	practice	Free	1	-0.5	-0.5	6.554558	0.43843	-1.4513	-1.36038	1.27314756511262	-1.634133	-2.642383	-0.979799
Trial1	1	1	blindfold	clockwise	practice	Free	1	-0.5	-0.5	6.574554	0.4047	-1.4513	-1.36853	1.25412372778236	-1.554877	-2.506966	-0.797908
Trial1	1	1	blindfold	clockwise	practice	Free	1	-0.5	-0.5	6.594559	0.3872	-1.45128	-1.37728	1.24769548736413	-1.565954	-2.561979	-0.789258
Trial1	1	1	blindfold	clockwise	practice	Free	1	-0.5	-0.5	6.614555	0.36913	-1.45128	-1.38608	1.24117870830566	-1.487236	-2.642383	-0.791124
Trial1	1	1	blindfold	clockwise	practice	Free	1	-0.5	-0.5	6.634552	0.34993	-1.45131	-1.39515	1.23437207168648	-1.555774	-2.655079	-0.713694
Trial1	1	1	blindfold	clockwise	practice	Free	1	-0.5	-0.5	6.654556	0.33076	-1.45131	-1.4143	1.23535696256604	-1.49621	-2.583138	-0.749235
Trial1	1	1	blindfold	clockwise	practice	Free	1	-0.5	-0.5	6.674553	0.29024	-1.4513	-1.42393	1.21578195268269	-1.538844	-2.642383	-0.517684
Trial1	1	1	blindfold	clockwise	practice	Free	1	-0.5	-0.5	6.694557	0.26952	-1.45131	-1.43391	1.21010287319943	-1.468769	-2.490039	-0.502089
Trial1	1	1	blindfold	clockwise	practice	Free	1	-0.5	-0.5	6.714554	0.24769	-1.45127	-1.4436	1.20391919048133	-1.485179	-2.502734	-0.426127
Trial1	1	1	blindfold	clockwise	practice	Free	1	-0.5	-0.5	6.734558	0.22604	-1.45126	-1.45325	1.1982569627242	-1.39616	-2.608529	-0.359845
Trial1	1	1	blindfold	clockwise	practice	Free	1	-0.5	-0.5	6.754555	0.20401	-1.45127	-1.4723	1.20041553856916	-1.398705	-2.443489	-0.423194
Trial1	1	1	blindfold	clockwise	practice	Free	1	-0.5	-0.5	6.774551	0.1589	-1.45124	-1.48174	1.18235470288241	-1.407372	-2.49427	-0.092788
Trial1	1	1	blindfold	clockwise	practice	Free	1	-0.5	-0.5	6.794556	0.13512	-1.45124	-1.49087	1.17694552753814	-1.454807	-2.481575	-0.050854
Trial1	1	1	blindfold	clockwise	practice	Free	1	-0.5	-0.5	6.814552	0.11165	-1.45125	-1.49939	1.17170649213217	-1.464006	-2.545052	0.00025672
Trial1	1	1	blindfold	clockwise	practice	Free	1	-0.5	-0.5	6.834557	0.08706	-1.45128	-1.50769	1.16622402701161	-1.507398	-2.473111	0.123202
Trial1	1	1	blindfold	clockwise	practice	Free	1	-0.5	-0.5	6.854553	0.062055	-1.45125	-1.52213	1.16647142467067	-1.465291	-2.528125	0.234133
Trial1	1	1	blindfold	clockwise	practice	Free	1	-0.5	-0.5	6.874557	0.012339	-1.45124	-1.52849	1.14903571202937	-1.455007	-2.506966	0.523037
Trial1	1	1	blindfold	clockwise	practice	Free	1	-0.5	-0.5	6.894554	-0.013818	-1.45125	-1.53401	1.14260654896525	-1.419705	-2.46888	0.464575
Trial1	1	1	blindfold	clockwise	practice	Free	1	-0.5	-0.5	6.914558	-0.039506	-1.45124	-1.53889	1.13637457081871	-1.417866	-2.519661	0.477804
Trial1	1	1	blindfold	clockwise	practice	Free	1	-0.5	-0.5	6.934555	-0.065446	-1.45126	-1.54316	1.13005304626545	-1.329755	-2.583138	0.64252
Trial1	1	1	blindfold	clockwise	practice	Free	1	-0.5	-0.5	6.954552	-0.092381	-1.45128	-1.54904	1.1254501704744	-1.334841	-2.570443	0.723444
Trial1	1	1	blindfold	clockwise	practice	Free	1	-0.5	-0.5	6.974556	-0.1452	-1.4513	-1.55101	1.10928133816438	-1.277242	-2.815887	0.613285
Trial1	1	1	blindfold	clockwise	practice	Free	1	-0.5	-0.5	6.994553	-0.17261	-1.45139	-1.55237	1.10211931271012	-1.289709	-2.951305	0.541916
Trial1	1	1	blindfold	clockwise	practice	Free	1	-0.5	-0.5	7.014557	-0.19921	-1.45147	-1.55325	1.09535843418008	-1.234031	-2.904755	0.502446
Trial1	1	1	blindfold	clockwise	practice	Free	1	-0.5	-0.5	7.034554	-0.22577	-1.45148	-1.55372	1.08881950731137	-1.13236	-2.951305	0.452711
Trial1	1	1	blindfold	clockwise	practice	Free	1	-0.5	-0.5	7.054558	-0.25223	-1.45148	-1.55385	1.08258483105896	-1.130668	-3.078259	0.342225
Trial1	1	1	blindfold	clockwise	practice	Free	1	-0.5	-0.5	7.074554	-0.30622	-1.4516	-1.55378	1.07144896926997	-1.093211	-3.260226	0.051555
Trial1	1	1	blindfold	clockwise	practice	Free	1	-0.5	-0.5	7.094559	-0.33209	-1.45162	-1.55371	1.06700445235499	-1.110727	-3.234835	-0.023911
Trial1	1	1	blindfold	clockwise	practice	Free	1	-0.5	-0.5	7.114555	-0.35778	-1.45163	-1.55364	1.06319520470308	-1.127706	-3.332167	-0.019297
Trial1	1	1	blindfold	clockwise	practice	Free	1	-0.5	-0.5	7.134552	-0.38254	-1.45164	-1.55358	1.06010743192321	-1.188721	-3.277153	-0.046274
Trial1	1	1	blindfold	clockwise	practice	Free	1	-0.5	-0.5	7.154556	-0.40873	-1.45164	-1.5539	1.05784471238914	-1.088743	-3.306776	-0.145314
Trial1	1	1	blindfold	clockwise	practice	Free	1	-0.5	-0.5	7.174553	-0.45903	-1.45167	-1.55436	1.05515561249472	-1.018528	-3.412571	-0.286544
Trial1	1	1	blindfold	clockwise	practice	Free	1	-0.5	-0.5	7.194557	-0.48457	-1.45171	-1.55499	1.05510276550581	-0.970777	-3.505671	-0.188746
Trial1	1	1	blindfold	clockwise	practice	Free	1	-0.5	-0.5	7.214554	-0.50904	-1.45175	-1.55575	1.05578883397824	-1.052835	-3.501439	-0.137576
Trial1	1	1	blindfold	clockwise	practice	Free	1	-0.5	-0.5	7.234558	-0.5332	-1.45176	-1.55647	1.05699145117233	-1.043719	-3.547989	-0.003289
Trial1	1	1	blindfold	clockwise	practice	Free	1	-0.5	-0.5	7.254555	-0.55777	-1.45178	-1.55775	1.05932639387044	-0.992766	-3.590307	0.00032192
Trial1	1	1	blindfold	clockwise	practice	Free	1	-0.5	-0.5	7.274551	-0.60416	-1.45185	-1.55824	1.06335380944257	-0.709184	-3.823056	0.046744
Trial1	1	1	blindfold	clockwise	practice	Free	1	-0.5	-0.5	7.294556	-0.62711	-1.45191	-1.55862	1.06622380713605	-0.565587	-3.911923	0.076404
Trial1	1	1	blindfold	clockwise	practice	Free	1	-0.5	-0.5	7.314552	-0.64863	-1.45196	-1.55885	1.06923058406361	-0.486138	-4.009255	0.120328
Trial1	1	1	blindfold	clockwise	practice	Free	1	-0.5	-0.5	7.334557	-0.66993	-1.452	-1.55879	1.07233980077816	-0.40109	-4.076964	0.305156
Trial1	1	1	blindfold	clockwise	practice	Free	1	-0.5	-0.5	7.354553	-0.6897	-1.45204	-1.55775	1.07462604057284	-0.279385	-4.131977	0.375111
Trial1	1	1	blindfold	clockwise	practice	Free	1	-0.5	-0.5	7.374557	-0.72684	-1.4521	-1.55676	1.0808321879696	-0.210599	-4.258931	0.405016
Trial1	1	1	blindfold	clockwise	practice	Free	1	-0.5	-0.5	7.394554	-0.74351	-1.45214	-1.5554	1.08312802258882	-0.075812	-4.385885	0.51012
Trial1	1	1	blindfold	clockwise	practice	Free	1	-0.5	-0.5	7.414558	-0.75896	-1.45218	-1.55361	1.08496739541573	0.063391	-4.428203	0.572729
Trial1	1	1	blindfold	clockwise	practice	Free	1	-0.5	-0.5	7.434555	-0.7731	-1.45222	-1.55144	1.08632853908404	0.16864	-4.529766	0.660267
Trial1	1	1	blindfold	clockwise	practice	Free	1	-0.5	-0.5	7.454552	-0.78617	-1.45227	-1.54616	1.08459392473972	0.256663	-4.601707	0.701205
Trial1	1	1	blindfold	clockwise	practice	Free	1	-0.5	-0.5	7.474556	-0.80718	-1.45229	-1.54335	1.0876299984581	0.208471	-4.65672	0.348411
Trial1	1	1	blindfold	clockwise	practice	Free	1	-0.5	-0.5	7.494553	-0.81585	-1.45233	-1.5407	1.08757429608677	0.205479	-4.804833	0.356982
Trial1	1	1	blindfold	clockwise	practice	Free	1	-0.5	-0.5	7.514557	-0.82289	-1.45239	-1.53795	1.08701346050022	0.113385	-4.817529	0.56269
Trial1	1	1	blindfold	clockwise	practice	Free	1	-0.5	-0.5	7.534554	-0.82882	-1.45239	-1.53518	1.08614934907982	0.069727	-4.652488	0.742035
Trial1	1	1	blindfold	clockwise	practice	Free	1	-0.5	-0.5	7.554558	-0.83348	-1.45234	-1.52968	1.08233536450337	-0.041521	-4.601707	0.718146
Trial1	1	1	blindfold	clockwise	practice	Free	1	-0.5	-0.5	7.574554	-0.8402001	-1.45232	-1.52732	1.08218414509226	-0.196123	-4.627098	0.563119
Trial1	1	1	blindfold	clockwise	practice	Free	1	-0.5	-0.5	7.594559	-0.8425	-1.45233	-1.5252	1.08089839041153	-0.256621	-4.563621	0.576753
Trial1	1	1	blindfold	clockwise	practice	Free	1	-0.5	-0.5	7.614555	-0.84431	-1.45231	-1.52357	1.07992814177355	-0.277994	-4.618634	0.512794
Trial1	1	1	blindfold	clockwise	practice	Free	1	-0.5	-0.5	7.634552	-0.84561	-1.45232	-1.5223	1.07914018858669	-0.308743	-4.724429	0.465085
Trial1	1	1	blindfold	clockwise	practice	Free	1	-0.5	-0.5	7.654556	-0.84654	-1.45236	-1.52127	1.0784630187883	-0.302937	-4.766747	0.515441
Trial1	1	1	blindfold	clockwise	practice	Free	1	-0.5	-0.5	7.674553	-0.84726	-1.45236	-1.52125	1.07867561778927	-0.375208	-4.699038	0.482552
Trial1	1	1	blindfold	clockwise	practice	Free	1	-0.5	-0.5	7.694557	-0.84728	-1.45235	-1.52124	1.07867258491165	-0.318294	-4.724429	0.337982
Trial1	1	1	blindfold	clockwise	practice	Free	1	-0.5	-0.5	7.714554	-0.8473	-1.45235	-1.52123	1.07866953329933	-0.240794	-4.737124	0.231245
Trial1	1	1	blindfold	clockwise	practice	Free	1	-0.5	-0.5	7.734558	-0.8473099	-1.45236	-1.52122	1.07866337076951	-0.15905	-4.74982	0.153969
Trial1	1	1	blindfold	clockwise	practice	Free	1	-0.5	-0.5	7.754555	-0.8473099	-1.45237	-1.5212	1.07864429729655	-0.116492	-4.792138	0.161808
Trial1	1	1	blindfold	clockwise	practice	Free	1	-0.5	-0.5	7.774551	-0.84732	-1.4524	-1.5212	1.07864754077804	-0.063674	-4.851383	0.138752
Trial1	1	1	blindfold	clockwise	practice	Free	1	-0.5	-0.5	7.794556	-0.84733	-1.45241	-1.52119	1.07864128491617	-0.078581	-4.813297	0.157425
Trial1	1	1	blindfold	clockwise	practice	Free	1	-0.5	-0.5	7.814552	-0.84733	-1.4524	-1.52118	1.07863180469108	-0.106516	-4.813297	0.211627
Trial1	1	1	blindfold	clockwise	practice	Free	1	-0.5	-0.5	7.834557	-0.84734	-1.45239	-1.52116	1.07861616250446	-0.159251	-4.724429	0.234537
Trial1	1	1	blindfold	clockwise	practice	Free	1	-0.5	-0.5	7.854553	-0.84735	-1.45237	-1.52113	1.07859105962463	-0.242771	-4.65672	0.27431
Trial1	1	1	blindfold	clockwise	practice	Free	1	-0.5	-0.5	7.874557	-0.84738	-1.45232	-1.52111	1.07858166143526	-0.308434	-4.597475	0.344784
Trial1	1	1	blindfold	clockwise	practice	Free	1	-0.5	-0.5	7.894554	-0.84739	-1.45231	-1.52109	1.07856602027454	-0.290584	-4.593243	0.353575
Trial1	1	1	blindfold	clockwise	practice	Free	1	-0.5	-0.5	7.914558	-0.84741	-1.4523	-1.52107	1.07855349189593	-0.335752	-4.614402	0.403041
Trial1	1	1	blindfold	clockwise	practice	Free	1	-0.5	-0.5	7.934555	-0.84743	-1.4523	-1.52105	1.07854098331375	-0.320677	-4.61017	0.422531
Trial1	1	1	blindfold	clockwise	practice	Free	1	-0.5	-0.5	7.954552	-0.84744	-1.4523	-1.52101	1.07850628996805	-0.312698	-4.567852	0.378948
Trial1	1	1	blindfold	clockwise	practice	Free	1	-0.5	-0.5	7.974556	-0.84747	-1.4523	-1.52099	1.07849712149734	-0.235951	-4.605939	0.340313
Trial1	1	1	blindfold	clockwise	practice	Free	1	-0.5	-0.5	7.994553	-0.84749	-1.45231	-1.52098	1.07849405602308	-0.275139	-4.622866	0.331865
Trial1	1	1	blindfold	clockwise	practice	Free	1	-0.5	-0.5	8.014557	-0.8475	-1.45231	-1.52096	1.07847843621023	-0.270442	-4.652488	0.297186
Trial1	1	1	blindfold	clockwise	practice	Free	1	-0.5	-0.5	8.034554	-0.84751	-1.45232	-1.52095	1.0784722024713	-0.246562	-4.665184	0.281646
Trial1	1	1	blindfold	clockwise	practice	Free	1	-0.5	-0.5	8.054558	-0.84753	-1.45233	-1.52092	1.07845008556576	-0.207711	-4.707502	0.285718
Trial1	1	1	blindfold	clockwise	practice	Free	1	-0.5	-0.5	8.074554	-0.84755	-1.45236	-1.52091	1.07844717298225	-0.134696	-4.758283	0.29014
Trial1	1	1	blindfold	clockwise	practice	Free	1	-0.5	-0.5	8.094559	-0.84755	-1.45238	-1.52089	1.07842821432692	-0.157208	-4.745588	0.203184
Trial1	1	1	blindfold	clockwise	practice	Free	1	-0.5	-0.5	8.114555	-0.84756	-1.45238	-1.52088	1.07842196220649	-0.163206	-4.766747	0.225093
Trial1	1	1	blindfold	clockwise	practice	Free	1	-0.5	-0.5	8.134552	-0.84757	-1.45238	-1.52087	1.07841569102538	-0.156694	-4.762515	0.168945
Trial1	1	1	blindfold	clockwise	practice	Free	1	-0.5	-0.5	8.154556	-0.84758	-1.45238	-1.52085	1.07840005364077	-0.188393	-4.715965	0.189494
Trial1	1	1	blindfold	clockwise	practice	Free	1	-0.5	-0.5	8.174553	-0.8476	-1.45237	-1.52084	1.07839693600954	-0.237788	-4.665184	0.198792
Trial1	1	1	blindfold	clockwise	practice	Free	1	-0.5	-0.5	8.194557	-0.84761	-1.45236	-1.52083	1.07839066542399	-0.234882	-4.660952	0.228643
Trial1	1	1	blindfold	clockwise	practice	Free	1	-0.5	-0.5	8.214554	-0.84763	-1.45234	-1.52082	1.07838762293157	-0.270349	-4.707502	0.215554
Trial1	1	1	blindfold	clockwise	practice	Free	1	-0.5	-0.5	8.234558	-0.84764	-1.45234	-1.52081	1.07838148481396	-0.228698	-4.707502	0.202353
Trial2	2	1	blindfold	clockwise	practice	Guided	1	0.5	-0.25	0	0.44734	-1.4513	-1.05033	0.802060628537141	-0.704091	-2.675898	-0.751455
Trial2	2	1	blindfold	clockwise	practice	Guided	1	0.5	-0.25	0.01647186	0.44732	-1.45129	-1.05033	0.802061941729317	-0.754233	-2.68013	-0.763123
Trial2	2	1	blindfold	clockwise	practice	Guided	1	0.5	-0.25	0.03647614	0.4473	-1.45129	-1.05034	0.802073247359746	-0.793054	-2.663203	-0.752863
Trial2	2	1	blindfold	clockwise	practice	Guided	1	0.5	-0.25	0.05647278	0.44724	-1.45131	-1.05036	0.802097058151208	-0.843472	-2.684362	-0.7603
Trial2	2	1	blindfold	clockwise	practice	Guided	1	0.5	-0.25	0.07646942	0.44692	-1.45135	-1.05038	0.802138154942681	-0.875158	-2.739375	-0.808584
Trial2	2	1	blindfold	clockwise	practice	Guided	1	0.5	-0.25	0.09647369	0.44664	-1.45136	-1.0504	0.802176714408617	-0.896519	-2.760534	-0.861095
Trial2	2	1	blindfold	clockwise	practice	Guided	1	0.5	-0.25	0.1164703	0.44625	-1.45138	-1.05043	0.802232723990326	-0.952759	-2.802852	-0.911238
Trial2	2	1	blindfold	clockwise	practice	Guided	1	0.5	-0.25	0.1364746	0.44575	-1.4514	-1.05044	0.802276250647321	-0.961283	-2.862097	-0.911692
Trial2	2	1	blindfold	clockwise	practice	Guided	1	0.5	-0.25	0.1564713	0.44511	-1.45142	-1.05046	0.802339760138199	-0.979557	-2.917111	-0.959386
Trial2	2	1	blindfold	clockwise	practice	Guided	1	0.5	-0.25	0.1764755	0.44353	-1.45146	-1.05046	0.802449399910834	-0.9579	-2.963661	-0.902653
Trial2	2	1	blindfold	clockwise	practice	Guided	1	0.5	-0.25	0.1964722	0.44265	-1.45147	-1.05046	0.8025118097176	-0.906545	-2.93827	-0.91201
Trial2	2	1	blindfold	clockwise	practice	Guided	1	0.5	-0.25	0.2164764	0.44173	-1.45147	-1.05045	0.802568093089122	-0.869981	-2.959429	-0.888388
Trial2	2	1	blindfold	clockwise	practice	Guided	1	0.5	-0.25	0.2364731	0.4408	-1.45147	-1.05044	0.802626163493734	-0.893603	-2.912879	-0.834156
Trial2	2	1	blindfold	clockwise	practice	Guided	1	0.5	-0.25	0.2564697	0.43977	-1.45145	-1.05042	0.802682941587441	-0.877885	-2.866329	-0.833494
Trial2	2	1	blindfold	clockwise	practice	Guided	1	0.5	-0.25	0.276474	0.43779	-1.45143	-1.05041	0.802823955214357	-0.862542	-2.84517	-0.836416
Trial2	2	1	blindfold	clockwise	practice	Guided	1	0.5	-0.25	0.2964706	0.43675	-1.45143	-1.05041	0.802905211812535	-0.823083	-2.840938	-0.865858
Trial2	2	1	blindfold	clockwise	practice	Guided	1	0.5	-0.25	0.3164749	0.43568	-1.45144	-1.05042	0.803000194239595	-0.846196	-2.921343	-0.851496
Trial2	2	1	blindfold	clockwise	practice	Guided	1	0.5	-0.25	0.3364716	0.43464	-1.45146	-1.05043	0.803094145796261	-0.798037	-2.955197	-0.899971
Trial2	2	1	blindfold	clockwise	practice	Guided	1	0.5	-0.25	0.3564758	0.43365	-1.45148	-1.05043	0.80317532352318	-0.798151	-3.01021	-0.899869
Trial2	2	1	blindfold	clockwise	practice	Guided	1	0.5	-0.25	0.3764725	0.43196	-1.45151	-1.05041	0.80329674664714	-0.823532	-3.05676	-0.765566
Trial2	2	1	blindfold	clockwise	practice	Guided	1	0.5	-0.25	0.3964767	0.4312	-1.45153	-1.0504	0.803351498563165	-0.75551	-3.090615	-0.769793
Trial2	2	1	blindfold	clockwise	practice	Guided	1	0.5	-0.25	0.4164734	0.43059	-1.45153	-1.0504	0.803403971636747	-0.753503	-3.073687	-0.803527
Trial2	2	1	blindfold	clockwise	practice	Guided	1	0.5	-0.25	0.43647	0.43004	-1.45154	-1.0504	0.803451673257727	-0.771485	-3.086383	-0.787612
Trial2	2	1	blindfold	clockwise	practice	Guided	1	0.5	-0.25	0.4564743	0.42937	-1.45155	-1.0504	0.803510291652652	-0.729041	-3.116005	-0.789207
Trial2	2	1	blindfold	clockwise	practice	Guided	1	0.5	-0.25	0.4764709	0.42927	-1.45156	-1.0504	0.803519086846142	-0.710084	-3.137164	-0.821968
Trial2	2	1	blindfold	clockwise	practice	Guided	1	0.5	-0.25	0.4964752	0.42924	-1.45157	-1.0504	0.803521726499362	-0.694476	-3.158323	-0.799818
Trial2	2	1	blindfold	clockwise	practice	Guided	1	0.5	-0.25	0.5164719	0.4292	-1.45157	-1.0504	0.803525252140187	-0.676448	-3.166787	-0.747842
Trial2	2	1	blindfold	clockwise	practice	Guided	1	0.5	-0.25	0.5364761	0.42917	-1.45158	-1.0504	0.803527897012233	-0.61974	-3.175251	-0.774055
Trial2	2	1	blindfold	clockwise	practice	Guided	1	0.5	-0.25	0.5564728	0.42915	-1.45158	-1.0504	0.803529657374437	-0.560192	-3.204873	-0.846737
Trial2	2	1	blindfold	clockwise	practice	Guided	1	0.5	-0.25	0.5764694	0.4291	-1.4516	-1.05041	0.803544045476833	-0.5196	-3.276814	-0.886658
Trial2	2	1	blindfold	clockwise	practice	Guided	1	0.5	-0.25	0.5964737	0.42908	-1.45161	-1.05041	0.803545807543252	-0.509349	-3.310668	-0.915711
Trial2	2	1	blindfold	clockwise	practice	Guided	1	0.5	-0.25	0.6164703	0.42905	-1.45163	-1.05042	0.803558431299512	-0.456866	-3.382609	-0.922351
Trial2	2	1	blindfold	clockwise	practice	Guided	1	0.5	-0.25	0.6364746	0.42903	-1.45164	-1.05043	0.803570171658172	-0.380275	-3.369913	-0.945988
Trial2	2	1	blindfold	clockwise	practice	Guided	1	0.5	-0.25	0.6564713	0.42902	-1.45165	-1.05044	0.803580911799472	-0.364385	-3.374145	-0.995896
Trial2	2	1	blindfold	clockwise	practice	Guided	1	0.5	-0.25	0.6764755	0.42899	-1.45167	-1.05045	0.803593534985199	-0.304779	-3.429159	-0.996501
Trial2	2	1	blindfold	clockwise	practice	Guided	1	0.5	-0.25	0.6964722	0.42898	-1.45167	-1.05045	0.803594419902744	-0.30581	-3.458781	-1.04744
Trial2	2	1	blindfold	clockwise	practice	Guided	1	0.5	-0.25	0.7164764	0.42897	-1.45168	-1.05046	0.803605276696731	-0.252196	-3.463013	-1.090807
Trial2	2	1	blindfold	clockwise	practice	Guided	1	0.5	-0.25	0.7364731	0.42896	-1.45169	-1.05047	0.803616136227391	-0.241599	-3.505331	-1.131239
Trial2	2	1	blindfold	clockwise	practice	Guided	1	0.5	-0.25	0.7564697	0.42895	-1.45171	-1.0505	0.803646823220175	-0.207322	-3.560344	-1.1983
Trial2	2	1	blindfold	clockwise	practice	Guided	1	0.5	-0.25	0.776474	0.42894	-1.45176	-1.05051	0.803657801678563	-0.141872	-3.699994	-1.296062
Trial2	2	1	blindfold	clockwise	practice	Guided	1	0.5	-0.25	0.7964706	0.42893	-1.45179	-1.05053	0.803678517104766	-0.093809	-3.814252	-1.318569
Trial2	2	1	blindfold	clockwise	practice	Guided	1	0.5	-0.25	0.8164749	0.42893	-1.45183	-1.05054	0.80368849145551	-0.071101	-3.860802	-1.342623
Trial2	2	1	blindfold	clockwise	practice	Guided	1	0.5	-0.25	0.8364716	0.42893	-1.45186	-1.05055	0.80369846580723	-0.0621	-3.915816	-1.321501
Trial2	2	1	blindfold	clockwise	practice	Guided	1	0.5	-0.25	0.8564758	0.42892	-1.4519	-1.05058	0.803729269113818	-0.023897	-3.99622	-1.387537
Trial2	2	1	blindfold	clockwise	practice	Guided	1	0.5	-0.25	0.8764725	0.42892	-1.45196	-1.05059	0.803739243458516	0.029264	-4.063929	-1.352197
Trial2	2	1	blindfold	clockwise	practice	Guided	1	0.5	-0.25	0.8964767	0.42892	-1.45197	-1.05059	0.803739243458516	0.00022277	-4.030074	-1.37754
Trial2	2	1	blindfold	clockwise	practice	Guided	1	0.5	-0.25	0.9164734	0.42892	-1.45197	-1.0506	0.80374921780419	-0.021025	-3.962365	-1.32685
Trial2	2	1	blindfold	clockwise	practice	Guided	1	0.5	-0.25	0.93647	0.42892	-1.45198	-1.0506	0.80374921780419	-0.045202	-4.04277	-1.277448
Trial2	2	1	blindfold	clockwise	practice	Guided	1	0.5	-0.25	0.9564743	0.42892	-1.45198	-1.0506	0.80374921780419	-0.079721	-4.047001	-1.266833
Trial2	2	1	blindfold	clockwise	practice	Guided	1	0.5	-0.25	0.9764709	0.42892	-1.45199	-1.05061	0.803759192150839	-0.109856	-4.063929	-1.201819
Trial2	2	1	blindfold	clockwise	practice	Guided	1	0.5	-0.25	0.9964752	0.42891	-1.45199	-1.05061	0.803760080393709	-0.084816	-4.118942	-1.250187
Trial2	2	1	blindfold	clockwise	practice	Guided	1	0.5	-0.25	1.016472	0.42891	-1.452	-1.05061	0.803760080393709	-0.043938	-4.11471	-1.29433
Trial2	2	1	blindfold	clockwise	practice	Guided	1	0.5	-0.25	1.036476	0.42891	-1.452	-1.05061	0.803760080393709	-0.031479	-4.144333	-1.289332
Trial2	2	1	blindfold	clockwise	practice	Guided	1	0.5	-0.25	1.056473	0.42891	-1.45201	-1.05061	0.803760080393709	-0.0052322	-4.102015	-1.232616
Trial2	2	1	blindfold	clockwise	practice	Guided	1	0.5	-0.25	1.076469	0.42891	-1.45201	-1.05061	0.803760080393709	-0.0054408	-4.089319	-1.228389
Trial2	2	1	blindfold	clockwise	practice	Guided	1	0.5	-0.25	1.096474	0.42891	-1.45201	-1.05061	0.803760080393709	-0.015781	-4.110478	-1.245283
Trial2	2	1	blindfold	clockwise	practice	Guided	1	0.5	-0.25	1.11647	0.42891	-1.45202	-1.05062	0.803769935988203	-0.0057543	-4.11471	-1.292003
Trial2	2	1	blindfold	clockwise	practice	Guided	1	0.5	-0.25	1.136475	0.42891	-1.45202	-1.05062	0.803769935988203	0.029433	-4.157028	-1.243221
Trial2	2	1	blindfold	clockwise	practice	Guided	1	0.5	-0.25	1.156471	0.42891	-1.45202	-1.05062	0.803769935988203	0.05212	-4.186651	-1.267277
Trial2	2	1	blindfold	clockwise	practice	Guided	1	0.5	-0.25	1.176476	0.42891	-1.45204	-1.05063	0.80377991032577	0.078642	-4.258591	-1.354693
Trial2	2	1	blindfold	clockwise	practice	Guided	1	0.5	-0.25	1.196472	0.42892	-1.45205	-1.05063	0.803779022104814	0.083134	-4.262823	-1.358658
Trial2	2	1	blindfold	clockwise	practice	Guided	1	0.5	-0.25	1.216476	0.42892	-1.45206	-1.05064	0.803788996454379	0.088132	-4.288214	-1.371073
Trial2	2	1	blindfold	clockwise	practice	Guided	1	0.5	-0.25	1.236473	0.42892	-1.45207	-1.05064	0.803788996454379	0.063298	-4.27975	-1.381581
Trial2	2	1	blindfold	clockwise	practice	Guided	1	0.5	-0.25	1.25647	0.42892	-1.45207	-1.05065	0.803798970804919	0.044106	-4.275519	-1.344079
Trial2	2	1	blindfold	clockwise	practice	Guided	1	0.5	-0.25	1.276474	0.42892	-1.45208	-1.05065	0.803798970804919	-0.0030989	-4.224737	-1.334237
Trial2	2	1	blindfold	clockwise	practice	Guided	1	0.5	-0.25	1.296471	0.42892	-1.45208	-1.05065	0.803798970804919	-0.05426	-4.224737	-1.328877
Trial2	2	1	blindfold	clockwise	practice	Guided	1	0.5	-0.25	1.316475	0.42892	-1.45208	-1.05065	0.803798970804919	-0.049738	-4.195114	-1.332841
Trial2	2	1	blindfold	clockwise	practice	Guided	1	0.5	-0.25	1.336472	0.42892	-1.45208	-1.05066	0.803808945156435	-0.08772	-4.20781	-1.335155
Trial2	2	1	blindfold	clockwise	practice	Guided	1	0.5	-0.25	1.356476	0.42892	-1.45208	-1.05066	0.803808945156435	-0.082925	-4.182419	-1.342056
Trial2	2	1	blindfold	clockwise	practice	Guided	1	0.5	-0.25	1.376472	0.42891	-1.45209	-1.05066	0.803809833344326	-0.093091	-4.296678	-1.314285
Trial2	2	1	blindfold	clockwise	practice	Guided	1	0.5	-0.25	1.396477	0.42891	-1.4521	-1.05066	0.803809833344326	-0.080106	-4.347459	-1.317734
Trial2	2	1	blindfold	clockwise	practice	Guided	1	0.5	-0.25	1.416473	0.42891	-1.4521	-1.05066	0.803809833344326	-0.070857	-4.347459	-1.329888
Trial2	2	1	blindfold	clockwise	practice	Guided	1	0.5	-0.25	1.43647	0.42891	-1.45211	-1.05066	0.803809833344326	-0.037543	-4.322068	-1.319378
Trial2	2	1	blindfold	clockwise	practice	Guided	1	0.5	-0.25	1.456474	0.42891	-1.45211	-1.05066	0.803809833344326	-0.073857	-4.305141	-1.304025
Trial2	2	1	blindfold	clockwise	practice	Guided	1	0.5	-0.25	1.476471	0.4289	-1.45212	-1.05066	0.803810716384473	-0.097578	-4.313605	-1.306079
Trial2	2	1	blindfold	clockwise	practice	Guided	1	0.5	-0.25	1.496475	0.4289	-1.45212	-1.05066	0.803810716384473	-0.122868	-4.245896	-1.30762
Trial2	2	1	blindfold	clockwise	practice	Guided	1	0.5	-0.25	1.516472	0.4289	-1.45212	-1.05066	0.803810716384473	-0.115138	-4.262823	-1.30633
Trial2	2	1	blindfold	clockwise	practice	Guided	1	0.5	-0.25	1.536476	0.42889	-1.45212	-1.05066	0.803811602184146	-0.096894	-4.25436	-1.313488
Trial2	2	1	blindfold	clockwise	practice	Guided	1	0.5	-0.25	1.556473	0.42889	-1.45212	-1.05067	0.803821576503667	-0.072908	-4.300909	-1.35969
Trial2	2	1	blindfold	clockwise	practice	Guided	1	0.5	-0.25	1.576469	0.42889	-1.45214	-1.05067	0.803821576503667	-0.021588	-4.482877	-1.517365
Trial2	2	1	blindfold	clockwise	practice	Guided	1	0.5	-0.25	1.596474	0.42889	-1.45215	-1.05068	0.803831432082248	-0.023981	-4.49134	-1.509687
Trial2	2	1	blindfold	clockwise	practice	Guided	1	0.5	-0.25	1.61647	0.42889	-1.45216	-1.05069	0.80384140640371	0.01061	-4.461718	-1.545384
Trial2	2	1	blindfold	clockwise	practice	Guided	1	0.5	-0.25	1.636475	0.42889	-1.45217	-1.05069	0.80384140640371	0.0017806	-4.474413	-1.50546
Trial2	2	1	blindfold	clockwise	practice	Guided	1	0.5	-0.25	1.656471	0.42889	-1.45217	-1.0507	0.803851499468088	-0.014829	-4.470181	-1.483051
Trial2	2	1	blindfold	clockwise	practice	Guided	1	0.5	-0.25	1.676476	0.42889	-1.45218	-1.0507	0.803851499468088	-0.021163	-4.470181	-1.509164
Trial2	2	1	blindfold	clockwise	practice	Guided	1	0.5	-0.25	1.696472	0.42889	-1.45219	-1.05071	0.803861355049562	-0.018822	-4.457486	-1.545376
Trial2	2	1	blindfold	clockwise	practice	Guided	1	0.5	-0.25	1.716476	0.42889	-1.45219	-1.05071	0.803861355049562	-0.049892	-4.461718	-1.523635
Trial2	2	1	blindfold	clockwise	practice	Guided	1	0.5	-0.25	1.736473	0.42889	-1.45219	-1.05072	0.803871329373953	-0.047188	-4.495572	-1.498031
Trial2	2	1	blindfold	clockwise	practice	Guided	1	0.5	-0.25	1.75647	0.42889	-1.4522	-1.05072	0.803871329373953	-0.076457	-4.49134	-1.504055
Trial2	2	1	blindfold	clockwise	practice	Guided	1	0.5	-0.25	1.776474	0.42888	-1.45221	-1.05072	0.803872212594907	-0.098776	-4.512499	-1.484217
Trial2	2	1	blindfold	clockwise	practice	Guided	1	0.5	-0.25	1.796471	0.42888	-1.45221	-1.05072	0.803872212594907	-0.062003	-4.495572	-1.460777
Trial2	2	1	blindfold	clockwise	practice	Guided	1	0.5	-0.25	1.816475	0.42888	-1.45221	-1.05072	0.803872212594907	-0.096266	-4.440559	-1.454387
Trial2	2	1	blindfold	clockwise	practice	Guided	1	0.5	-0.25	1.836472	0.42888	-1.45221	-1.05072	0.803872212594907	-0.093024	-4.415168	-1.43723
Trial2	2	1	blindfold	clockwise	practice	Guided	1	0.5	-0.25	1.856476	0.42887	-1.45221	-1.05072	0.803873098575918	-0.118208	-4.423632	-1.370931
Trial2	2	1	blindfold	clockwise	practice	Guided	1	0.5	-0.25	1.876472	0.42887	-1.45221	-1.05071	0.80386312427348	-0.147398	-4.402473	-1.37695
Trial2	2	1	blindfold	clockwise	practice	Guided	1	0.5	-0.25	1.896477	0.42886	-1.45221	-1.05071	0.803864007751811	-0.134667	-4.444791	-1.376174
Trial2	2	1	blindfold	clockwise	practice	Guided	1	0.5	-0.25	1.916473	0.42886	-1.45221	-1.05071	0.803864007751811	-0.07867	-4.415168	-1.389719
Trial2	2	1	blindfold	clockwise	practice	Guided	1	0.5	-0.25	1.93647	0.42886	-1.45221	-1.05071	0.803864007751811	-0.061468	-4.364386	-1.39291
Trial2	2	1	blindfold	clockwise	practice	Guided	1	0.5	-0.25	1.956474	0.42886	-1.45221	-1.05072	0.803873982043287	-0.053595	-4.389777	-1.451786
Trial2	2	1	blindfold	clockwise	practice	Guided	1	0.5	-0.25	1.976471	0.42885	-1.45221	-1.05072	0.80387486563368	-0.120563	-4.440559	-1.464347
Trial2	2	1	blindfold	clockwise	practice	Guided	1	0.5	-0.25	1.996475	0.42885	-1.45221	-1.05072	0.80387486563368	-0.1506	-4.423632	-1.457697
Trial2	2	1	blindfold	clockwise	practice	Guided	1	0.5	-0.25	2.016472	0.42885	-1.45221	-1.05072	0.80387486563368	-0.137605	-4.461718	-1.461144
Trial2	2	1	blindfold	clockwise	practice	Guided	1	0.5	-0.25	2.036476	0.42884	-1.45221	-1.05072	0.803875754623366	-0.152277	-4.427863	-1.415964
Trial2	2	1	blindfold	clockwise	practice	Guided	1	0.5	-0.25	2.056473	0.42884	-1.45221	-1.05071	0.803865780353883	-0.133928	-4.440559	-1.380367
Trial2	2	1	blindfold	clockwise	practice	Guided	1	0.5	-0.25	2.076469	0.42883	-1.45221	-1.05071	0.803866661563487	-0.139319	-4.478645	-1.359497
Trial2	2	1	blindfold	clockwise	practice	Guided	1	0.5	-0.25	2.096474	0.42883	-1.45222	-1.05071	0.803866661563487	-0.15409	-4.457486	-1.394314
Trial2	2	1	blindfold	clockwise	practice	Guided	1	0.5	-0.25	2.11647	0.42883	-1.45222	-1.05071	0.803866661563487	-0.191262	-4.516731	-1.396627
Trial2	2	1	blindfold	clockwise	practice	Guided	1	0.5	-0.25	2.136475	0.42882	-1.45222	-1.05071	0.803867550812089	-0.203087	-4.525195	-1.40878
Trial2	2	1	blindfold	clockwise	practice	Guided	1	0.5	-0.25	2.156471	0.42882	-1.45222	-1.05071	0.803867550812089	-0.22706	-4.567513	-1.424278
Trial2	2	1	blindfold	clockwise	practice	Guided	1	0.5	-0.25	2.176476	0.42881	-1.45223	-1.05071	0.803868434906642	-0.195682	-4.53789	-1.418242
Trial2	2	1	blindfold	clockwise	practice	Guided	1	0.5	-0.25	2.196472	0.4288	-1.45224	-1.05071	0.803869321763857	-0.20086	-4.512499	-1.383931
Trial2	2	1	blindfold	clockwise	practice	Guided	1	0.5	-0.25	2.216476	0.4288	-1.45224	-1.05071	0.803869321763857	-0.198629	-4.495572	-1.34117
Trial2	2	1	blindfold	clockwise	practice	Guided	1	0.5	-0.25	2.236473	0.42879	-1.45224	-1.0507	0.803860350631864	-0.168981	-4.495572	-1.348584
Trial2	2	1	blindfold	clockwise	practice	Guided	1	0.5	-0.25	2.25647	0.42879	-1.45224	-1.0507	0.803860350631864	-0.224067	-4.482877	-1.347701
Trial2	2	1	blindfold	clockwise	practice	Guided	1	0.5	-0.25	2.276474	0.42878	-1.45224	-1.05069	0.803851144804998	-0.254232	-4.432095	-1.33682
Trial2	2	1	blindfold	clockwise	practice	Guided	1	0.5	-0.25	2.296471	0.42877	-1.45223	-1.05069	0.803852029414325	-0.252226	-4.389777	-1.298541
Trial2	2	1	blindfold	clockwise	practice	Guided	1	0.5	-0.25	2.316475	0.42876	-1.45223	-1.05069	0.803852914146677	-0.268513	-4.394009	-1.308013
Trial2	2	1	blindfold	clockwise	practice	Guided	1	0.5	-0.25	2.336472	0.42876	-1.45223	-1.05069	0.803852914146677	-0.259194	-4.410936	-1.320164
Trial2	2	1	blindfold	clockwise	practice	Guided	1	0.5	-0.25	2.356476	0.42875	-1.45223	-1.05069	0.803853804285141	-0.278416	-4.398241	-1.351013
Trial2	2	1	blindfold	clockwise	practice	Guided	1	0.5	-0.25	2.376472	0.42874	-1.45222	-1.05069	0.803854686622362	-0.233535	-4.453254	-1.463608
Trial2	2	1	blindfold	clockwise	practice	Guided	1	0.5	-0.25	2.396477	0.42873	-1.45223	-1.0507	0.803865669895167	-0.2214	-4.529427	-1.517122
Trial2	2	1	blindfold	clockwise	practice	Guided	1	0.5	-0.25	2.416473	0.42873	-1.45223	-1.05071	0.803875525302911	-0.186857	-4.571745	-1.59557
Trial2	2	1	blindfold	clockwise	practice	Guided	1	0.5	-0.25	2.43647	0.42872	-1.45223	-1.05071	0.80387641050649	-0.179616	-4.559049	-1.558065
Trial2	2	1	blindfold	clockwise	practice	Guided	1	0.5	-0.25	2.456474	0.42872	-1.45224	-1.05073	0.803896358782646	-0.158937	-4.563281	-1.58186
Trial2	2	1	blindfold	clockwise	practice	Guided	1	0.5	-0.25	2.476471	0.42871	-1.45224	-1.05073	0.80389724673016	-0.249907	-4.453254	-1.599412
Trial2	2	1	blindfold	clockwise	practice	Guided	1	0.5	-0.25	2.496475	0.4287	-1.45224	-1.05074	0.803908106275719	-0.216026	-4.432095	-1.597347
Trial2	2	1	blindfold	clockwise	practice	Guided	1	0.5	-0.25	2.516472	0.4287	-1.45224	-1.05075	0.803918080394247	-0.221037	-4.444791	-1.652768
Trial2	2	1	blindfold	clockwise	practice	Guided	1	0.5	-0.25	2.536476	0.42869	-1.45224	-1.05076	0.803928940031822	-0.271988	-4.457486	-1.719467
Trial2	2	1	blindfold	clockwise	practice	Guided	1	0.5	-0.25	2.556473	0.42868	-1.45223	-1.05077	0.803939802415272	-0.26344	-4.487109	-1.718946
Trial2	2	1	blindfold	clockwise	practice	Guided	1	0.5	-0.25	2.576469	0.42867	-1.45223	-1.05078	0.803950543518059	-0.222925	-4.457486	-1.758856
Trial2	2	1	blindfold	clockwise	practice	Guided	1	0.5	-0.25	2.596474	0.42866	-1.45223	-1.05079	0.803961527490216	-0.252907	-4.457486	-1.747979
Trial2	2	1	blindfold	clockwise	practice	Guided	1	0.5	-0.25	2.61647	0.42866	-1.45224	-1.0508	0.803971382830554	-0.227979	-4.444791	-1.750911
Trial2	2	1	blindfold	clockwise	practice	Guided	1	0.5	-0.25	2.636475	0.42865	-1.45223	-1.0508	0.803972266153063	-0.30494	-4.427863	-1.725711
Trial2	2	1	blindfold	clockwise	practice	Guided	1	0.5	-0.25	2.656471	0.42864	-1.45223	-1.05081	0.803983131591866	-0.302777	-4.46595	-1.759497
Trial2	2	1	blindfold	clockwise	practice	Guided	1	0.5	-0.25	2.676476	0.42863	-1.45223	-1.05081	0.803984017794615	-0.339069	-4.427863	-1.647233
Trial2	2	1	blindfold	clockwise	practice	Guided	1	0.5	-0.25	2.696472	0.42861	-1.45223	-1.05081	0.803985793215413	-0.453207	-4.377082	-1.582112
Trial2	2	1	blindfold	clockwise	practice	Guided	1	0.5	-0.25	2.716476	0.42859	-1.45222	-1.05081	0.80398756912968	-0.618971	-4.20781	-1.57525
Trial2	2	1	blindfold	clockwise	practice	Guided	1	0.5	-0.25	2.736473	0.42856	-1.45218	-1.0508	0.803980258632012	-0.810607	-4.04277	-1.561477
Trial2	2	1	blindfold	clockwise	practice	Guided	1	0.5	-0.25	2.75647	0.42852	-1.45211	-1.05077	0.803954013079076	-1.035302	-3.881961	-1.447355
Trial2	2	1	blindfold	clockwise	practice	Guided	1	0.5	-0.25	2.776474	0.42817	-1.45193	-1.05078	0.803995062025066	-1.657593	-3.615358	-1.578996
Trial2	2	1	blindfold	clockwise	practice	Guided	1	0.5	-0.25	2.796471	0.42733	-1.45183	-1.0508	0.804090489973947	-1.837216	-3.450318	-1.610836
Trial2	2	1	blindfold	clockwise	practice	Guided	1	0.5	-0.25	2.816475	0.42587	-1.45173	-1.05081	0.804233722168886	-1.875943	-3.302205	-1.625273
Trial2	2	1	blindfold	clockwise	practice	Guided	1	0.5	-0.25	2.836472	0.42363	-1.45165	-1.05082	0.80445325423377	-1.859439	-3.230264	-1.628513
Trial2	2	1	blindfold	clockwise	practice	Guided	1	0.5	-0.25	2.856476	0.42054	-1.45161	-1.05087	0.804802183363866	-1.86672	-3.192178	-1.661074
Trial2	2	1	blindfold	clockwise	practice	Guided	1	0.5	-0.25	2.876472	0.41235	-1.45156	-1.05089	0.805671933806685	-1.812585	-3.005979	-1.752813
Trial2	2	1	blindfold	clockwise	practice	Guided	1	0.5	-0.25	2.896477	0.40703	-1.45151	-1.05092	0.806297888643376	-1.81889	-3.005979	-1.815135
Trial2	2	1	blindfold	clockwise	practice	Guided	1	0.5	-0.25	2.916473	0.40113	-1.4515	-1.05095	0.80702928192111	-1.852846	-3.031369	-1.917031
Trial2	2	1	blindfold	clockwise	practice	Guided	1	0.5	-0.25	2.93647	0.39431	-1.45151	-1.05098	0.807922825508755	-1.881865	-3.014442	-1.963199
Trial2	2	1	blindfold	clockwise	practice	Guided	1	0.5	-0.25	2.956474	0.38697	-1.45151	-1.05098	0.808915751631338	-1.910662	-2.98482	-2.01763
Trial2	2	1	blindfold	clockwise	practice	Guided	1	0.5	-0.25	2.976471	0.37021	-1.45143	-1.05096	0.811407591317857	-1.812211	-2.730912	-1.884555
Trial2	2	1	blindfold	clockwise	practice	Guided	1	0.5	-0.25	2.996475	0.36055	-1.45137	-1.05095	0.812998948010139	-1.751524	-2.684362	-1.878837
Trial2	2	1	blindfold	clockwise	practice	Guided	1	0.5	-0.25	3.016472	0.35054	-1.45134	-1.05094	0.814765757375866	-1.709268	-2.646276	-1.844299
Trial2	2	1	blindfold	clockwise	practice	Guided	1	0.5	-0.25	3.036476	0.33995	-1.45134	-1.05096	0.816794244020504	-1.700696	-2.675898	-1.896474
Trial2	2	1	blindfold	clockwise	practice	Guided	1	0.5	-0.25	3.056473	0.32845	-1.45135	-1.05096	0.819125281794935	-1.754825	-2.743607	-1.993048
Trial2	2	1	blindfold	clockwise	practice	Guided	1	0.5	-0.25	3.076469	0.304	-1.45141	-1.05105	0.824679944536936	-1.781409	-2.912879	-2.127399
Trial2	2	1	blindfold	clockwise	practice	Guided	1	0.5	-0.25	3.096474	0.29113	-1.45145	-1.05107	0.827852510383235	-1.783504	-2.993283	-2.149234
Trial2	2	1	blindfold	clockwise	practice	Guided	1	0.5	-0.25	3.11647	0.27775	-1.45149	-1.05108	0.83133880196943	-1.789038	-3.044065	-2.13736
Trial2	2	1	blindfold	clockwise	practice	Guided	1	0.5	-0.25	3.136475	0.26388	-1.45153	-1.0511	0.835172965707902	-1.794985	-3.116005	-2.18853
Trial2	2	1	blindfold	clockwise	practice	Guided	1	0.5	-0.25	3.156471	0.24958	-1.45157	-1.05114	0.839366069816683	-1.7516	-3.234496	-2.242786
Trial2	2	1	blindfold	clockwise	practice	Guided	1	0.5	-0.25	3.176476	0.21928	-1.45165	-1.05117	0.848927016596909	-1.880135	-3.395304	-2.374028
Trial2	2	1	blindfold	clockwise	practice	Guided	1	0.5	-0.25	3.196472	0.20369	-1.45168	-1.05117	0.854208971520406	-1.956866	-3.365682	-2.236247
Trial2	2	1	blindfold	clockwise	practice	Guided	1	0.5	-0.25	3.216476	0.1876	-1.4517	-1.05122	0.859969278988228	-1.794906	-3.475708	-2.485728
Trial2	2	1	blindfold	clockwise	practice	Guided	1	0.5	-0.25	3.236473	0.17058	-1.45173	-1.05124	0.866315774922904	-1.788312	-3.577272	-2.481028
Trial2	2	1	blindfold	clockwise	practice	Guided	1	0.5	-0.25	3.25647	0.15317	-1.45178	-1.05119	0.873038654229072	-1.824225	-3.653444	-2.472898
Trial2	2	1	blindfold	clockwise	practice	Guided	1	0.5	-0.25	3.276474	0.11844	-1.45185	-1.05121	0.887426374091368	-1.708984	-3.810021	-2.504173
Trial2	2	1	blindfold	clockwise	practice	Guided	1	0.5	-0.25	3.296471	0.10075	-1.45189	-1.05118	0.895148012119103	-1.729533	-3.898888	-2.377283
Trial2	2	1	blindfold	clockwise	practice	Guided	1	0.5	-0.25	3.316475	0.082918	-1.45193	-1.05119	0.903251263081891	-1.697127	-3.945438	-2.410578
Trial2	2	1	blindfold	clockwise	practice	Guided	1	0.5	-0.25	3.336472	0.064442	-1.45197	-1.05119	0.911929940421302	-1.627196	-3.99622	-2.414042
Trial2	2	1	blindfold	clockwise	practice	Guided	1	0.5	-0.25	3.356476	0.046468	-1.452	-1.05109	0.920563124204528	-1.688948	-4.000452	-2.287484
Trial2	2	1	blindfold	clockwise	practice	Guided	1	0.5	-0.25	3.376472	0.0097194	-1.45198	-1.05107	0.93919549172738	-1.650044	-3.915816	-2.189716
Trial2	2	1	blindfold	clockwise	practice	Guided	1	0.5	-0.25	3.396477	-0.0085573	-1.45196	-1.05103	0.94883067620608	-1.747978	-3.991988	-1.910045
Trial2	2	1	blindfold	clockwise	practice	Guided	1	0.5	-0.25	3.416473	-0.02696	-1.45199	-1.05104	0.958828356971929	-1.678112	-4.080856	-2.130174
Trial2	2	1	blindfold	clockwise	practice	Guided	1	0.5	-0.25	3.43647	-0.045997	-1.45204	-1.05106	0.969437970150167	-1.667202	-4.190883	-2.138514
Trial2	2	1	blindfold	clockwise	practice	Guided	1	0.5	-0.25	3.456474	-0.065073	-1.45208	-1.05109	0.980332945955732	-1.672277	-4.241664	-2.074598
Trial2	2	1	blindfold	clockwise	practice	Guided	1	0.5	-0.25	3.476471	-0.10279	-1.45216	-1.0511	1.00255524377132	-1.694234	-4.355923	-2.226476
Trial2	2	1	blindfold	clockwise	practice	Guided	1	0.5	-0.25	3.496475	-0.12086	-1.45217	-1.0511	1.01352275667751	-1.750981	-4.385545	-2.225237
Trial2	2	1	blindfold	clockwise	practice	Guided	1	0.5	-0.25	3.516472	-0.14011	-1.45219	-1.05108	1.02541209339549	-1.780911	-4.406704	-2.156544
Trial2	2	1	blindfold	clockwise	practice	Guided	1	0.5	-0.25	3.536476	-0.15888	-1.45219	-1.05103	1.03719427924997	-1.788038	-4.305141	-2.028861
Trial2	2	1	blindfold	clockwise	practice	Guided	1	0.5	-0.25	3.556473	-0.17775	-1.45216	-1.05095	1.04922163246272	-1.794579	-4.241664	-1.909738
Trial2	2	1	blindfold	clockwise	practice	Guided	1	0.5	-0.25	3.576469	-0.21658	-1.45215	-1.05095	1.0747129312417	-1.864495	-4.402473	-1.902045
Trial2	2	1	blindfold	clockwise	practice	Guided	1	0.5	-0.25	3.596474	-0.23656	-1.45219	-1.05096	1.08814403807759	-1.866137	-4.406704	-1.910165
Trial2	2	1	blindfold	clockwise	practice	Guided	1	0.5	-0.25	3.61647	-0.25611	-1.45222	-1.05097	1.10147874065906	-1.936992	-4.512499	-1.956885
Trial2	2	1	blindfold	clockwise	practice	Guided	1	0.5	-0.25	3.636475	-0.27582	-1.45224	-1.05099	1.11511506542441	-1.922373	-4.516731	-1.97769
Trial2	2	1	blindfold	clockwise	practice	Guided	1	0.5	-0.25	3.656471	-0.29629	-1.45226	-1.05099	1.12945238488421	-1.877971	-4.550586	-1.991393
Trial2	2	1	blindfold	clockwise	practice	Guided	1	0.5	-0.25	3.676476	-0.30497	-1.45225	-1.05093	1.13554638692444	-5.136402	-4.381314	-1.480663
Trial2	2	1	blindfold	clockwise	practice	Guided	1	0.5	-0.25	3.696472	-0.30349	-1.45224	-1.05082	1.13442003426065	-5.181476	-4.449022	-0.856688
Trial2	2	1	blindfold	clockwise	practice	Guided	1	0.5	-0.25	3.716476	-0.30304	-1.45221	-1.05067	1.13399547239051	-3.943212	-3.848107	-0.626142
Trial2	2	1	blindfold	clockwise	practice	Guided	1	0.5	-0.25	3.736473	-0.30251	-1.45209	-1.0505	1.13350006837616	-2.357439	-3.403768	-0.491019
Trial2	2	1	blindfold	clockwise	practice	Guided	1	0.5	-0.25	3.75647	-0.30181	-1.4519	-1.05044	1.13296221910487	-1.255775	-3.3149	-0.48741
Trial2	2	1	blindfold	clockwise	practice	Guided	1	0.5	-0.25	3.776474	-0.301	-1.45175	-1.05045	1.13239619778495	-1.528734	-3.839643	-1.225394
Trial2	2	1	blindfold	clockwise	practice	Guided	1	0.5	-0.25	3.796471	-0.301	-1.45183	-1.05048	1.13241743269896	-2.398847	-4.58444	-1.366211
Trial2	2	1	blindfold	clockwise	practice	Guided	1	0.5	-0.25	3.816475	-0.30104	-1.45207	-1.05049	1.13245280098468	-3.296112	-5.143038	-1.349135
Trial2	2	1	blindfold	clockwise	practice	Guided	1	0.5	-0.25	3.836472	-0.30111	-1.45236	-1.0505	1.13250931422512	-3.582643	-5.308078	-1.231317
Trial2	2	1	blindfold	clockwise	practice	Guided	1	0.5	-0.25	3.856476	-0.30117	-1.45247	-1.0505	1.1325517519778	-3.192866	-5.062633	-1.112019
Trial2	2	1	blindfold	clockwise	practice	Guided	1	0.5	-0.25	3.876472	-0.30117	-1.45241	-1.05051	1.13255891396657	-1.625268	-4.16126	-1.085648
Trial2	2	1	blindfold	clockwise	practice	Guided	1	0.5	-0.25	3.896477	-0.30112	-1.45229	-1.05052	1.13253063782237	-1.16639	-4.097783	-1.160247
Trial2	2	1	blindfold	clockwise	practice	Guided	1	0.5	-0.25	3.916473	-0.30107	-1.45223	-1.05052	1.13249526392482	-1.219646	-4.313605	-1.225734
Trial2	2	1	blindfold	clockwise	practice	Guided	1	0.5	-0.25	3.93647	-0.30105	-1.45223	-1.05053	1.13248811297387	-1.587571	-4.559049	-1.311724
Trial2	2	1	blindfold	clockwise	practice	Guided	1	0.5	-0.25	3.956474	-0.30104	-1.45223	-1.05053	1.13248103002665	-2.147382	-4.724089	-1.228573
Trial2	2	1	blindfold	clockwise	practice	Guided	1	0.5	-0.25	3.976471	-0.30106	-1.45224	-1.05052	1.13248820192603	-2.503059	-4.334764	-0.827984
Trial2	2	1	blindfold	clockwise	practice	Guided	1	0.5	-0.25	3.996475	-0.30107	-1.45222	-1.0505	1.13248102327208	-2.226794	-4.004683	-0.606789
Trial2	2	1	blindfold	clockwise	practice	Guided	1	0.5	-0.25	4.016472	-0.30106	-1.45215	-1.05047	1.13245281106499	-1.785454	-3.797325	-0.388379
Trial2	2	1	blindfold	clockwise	practice	Guided	1	0.5	-0.25	4.036476	-0.30104	-1.45205	-1.05044	1.13241741034548	-1.429486	-3.649212	-0.28484
Trial2	2	1	blindfold	clockwise	practice	Guided	1	0.5	-0.25	4.056473	-0.30101	-1.45199	-1.05037	1.13234671995356	-1.313165	-3.742312	-0.238893
Trial2	2	1	blindfold	clockwise	practice	Guided	1	0.5	-0.25	4.076469	-0.30096	-1.45197	-1.05023	1.13221244624852	-1.530851	-3.877729	0.617498
Trial2	2	1	blindfold	clockwise	practice	Guided	1	0.5	-0.25	4.096474	-0.30093	-1.45195	-1.04972	1.13183073834604	-1.629444	-3.640749	1.48575
Trial2	2	1	blindfold	clockwise	practice	Guided	1	0.5	-0.25	4.11647	-0.30088	-1.45185	-1.04821	1.13072890283098	-1.538223	-3.306436	2.23581
Trial2	2	1	blindfold	clockwise	practice	Guided	1	0.5	-0.25	4.136475	-0.30081	-1.45167	-1.04523	1.12857763274241	-1.39555	-2.93827	2.589789
Trial2	2	1	blindfold	clockwise	practice	Guided	1	0.5	-0.25	4.156471	-0.30071	-1.45149	-1.03398	1.12060749214276	-1.190088	-2.764766	2.653028
Trial2	2	1	blindfold	clockwise	practice	Guided	1	0.5	-0.25	4.176476	-0.30055	-1.45138	-1.02597	1.11490344426823	-1.083124	-2.832475	2.775585
Trial2	2	1	blindfold	clockwise	practice	Guided	1	0.5	-0.25	4.196472	-0.30054	-1.45141	-1.01637	1.10823606469661	-1.192887	-2.946733	2.780338
Trial2	2	1	blindfold	clockwise	practice	Guided	1	0.5	-0.25	4.216476	-0.30057	-1.45147	-1.00534	1.10065926985187	-1.222875	-3.120237	2.667379
Trial2	2	1	blindfold	clockwise	practice	Guided	1	0.5	-0.25	4.236473	-0.3006	-1.45157	-0.99247	1.09188922843101	-1.212083	-3.171019	2.815279
Trial2	2	1	blindfold	clockwise	practice	Guided	1	0.5	-0.25	4.25647	-0.30062	-1.45157	-0.96375	1.07258166920179	-1.322129	-2.976356	2.515157
Trial2	2	1	blindfold	clockwise	practice	Guided	1	0.5	-0.25	4.276474	-0.30063	-1.45151	-0.94741	1.06178580355963	-1.169296	-3.060992	2.134019
Trial2	2	1	blindfold	clockwise	practice	Guided	1	0.5	-0.25	4.296471	-0.3006	-1.45153	-0.9307801	1.05091475790508	-1.104011	-3.077919	2.057154
Trial2	2	1	blindfold	clockwise	practice	Guided	1	0.5	-0.25	4.316475	-0.30057	-1.45154	-0.91346	1.03975551736849	-1.100307	-3.179482	2.040171
Trial2	2	1	blindfold	clockwise	practice	Guided	1	0.5	-0.25	4.336472	-0.30056	-1.45157	-0.89557	1.0284244789749	-1.087189	-3.154092	1.849132
Trial2	2	1	blindfold	clockwise	practice	Guided	1	0.5	-0.25	4.356476	-0.30056	-1.45161	-0.85786	1.00518160138992	-1.209576	-3.259887	1.8546
Trial2	2	1	blindfold	clockwise	practice	Guided	1	0.5	-0.25	4.376472	-0.30061	-1.45163	-0.83833	0.993533394604873	-1.307536	-3.340291	1.541542
Trial2	2	1	blindfold	clockwise	practice	Guided	1	0.5	-0.25	4.396477	-0.30063	-1.45167	-0.8192	0.982342617668285	-1.254411	-3.403768	1.496132
Trial2	2	1	blindfold	clockwise	practice	Guided	1	0.5	-0.25	4.416473	-0.30063	-1.4517	-0.79977	0.971213391744462	-1.227635	-3.378377	1.702645
Trial2	2	1	blindfold	clockwise	practice	Guided	1	0.5	-0.25	4.43647	-0.30061	-1.45169	-0.77988	0.960077695998262	-1.204731	-3.365682	1.842498
Trial2	2	1	blindfold	clockwise	practice	Guided	1	0.5	-0.25	4.456474	-0.3006	-1.45168	-0.7381001	0.937657724479597	-1.120513	-3.336059	2.01685
Trial2	2	1	blindfold	clockwise	practice	Guided	1	0.5	-0.25	4.476471	-0.30059	-1.45168	-0.71711	0.926895945313541	-1.142482	-3.522258	1.607265
Trial2	2	1	blindfold	clockwise	practice	Guided	1	0.5	-0.25	4.496475	-0.30057	-1.45175	-0.69522	0.916042130815176	-1.113116	-3.598431	1.735251
Trial2	2	1	blindfold	clockwise	practice	Guided	1	0.5	-0.25	4.516472	-0.30055	-1.45179	-0.67354	0.905685599523335	-1.042874	-3.623821	1.916999
Trial2	2	1	blindfold	clockwise	practice	Guided	1	0.5	-0.25	4.536476	-0.30054	-1.45179	-0.6514	0.895536864529381	-1.028051	-3.539185	2.064361
Trial2	2	1	blindfold	clockwise	practice	Guided	1	0.5	-0.25	4.556473	-0.30053	-1.45175	-0.60586	0.876062008738507	-1.05931	-3.606894	1.757057
Trial2	2	1	blindfold	clockwise	practice	Guided	1	0.5	-0.25	4.576469	-0.30046	-1.45185	-0.58322	0.867047722378496	-0.820921	-3.657676	1.568301
Trial2	2	1	blindfold	clockwise	practice	Guided	1	0.5	-0.25	4.596474	-0.30043	-1.45186	-0.55947	0.858172397723675	-0.78702	-3.708457	1.967146
Trial2	2	1	blindfold	clockwise	practice	Guided	1	0.5	-0.25	4.61647	-0.30041	-1.45184	-0.53617	0.85002908436869	-0.765234	-3.441854	1.660018
Trial2	2	1	blindfold	clockwise	practice	Guided	1	0.5	-0.25	4.636475	-0.30041	-1.45182	-0.51216	0.84224939259352	-0.693539	-3.818484	1.55864
Trial2	2	1	blindfold	clockwise	practice	Guided	1	0.5	-0.25	4.656471	-0.30038	-1.45189	-0.46551	0.828886418976684	-0.740448	-3.920047	1.455013
Trial2	2	1	blindfold	clockwise	practice	Guided	1	0.5	-0.25	4.676476	-0.30034	-1.45191	-0.44198	0.823043396520803	-0.630356	-3.594199	1.523979
Trial2	2	1	blindfold	clockwise	practice	Guided	1	0.5	-0.25	4.696472	-0.30033	-1.45185	-0.41799	0.81777058632587	-0.622355	-4.008915	1.246569
Trial2	2	1	blindfold	clockwise	practice	Guided	1	0.5	-0.25	4.716476	-0.3003	-1.45196	-0.39458	0.813254862676199	-0.514797	-4.16126	0.915441
Trial2	2	1	blindfold	clockwise	practice	Guided	1	0.5	-0.25	4.736473	-0.30027	-1.45207	-0.37291	0.80965358792461	-0.567319	-4.220505	1.146776
Trial2	2	1	blindfold	clockwise	practice	Guided	1	0.5	-0.25	4.75647	-0.30026	-1.4521	-0.3283	0.804081444441211	-0.580743	-4.06816	1.428043
Trial2	2	1	blindfold	clockwise	practice	Guided	1	0.5	-0.25	4.776474	-0.30029	-1.45209	-0.30717	0.802329435294752	-0.556441	-4.338996	0.828823
Trial2	2	1	blindfold	clockwise	practice	Guided	1	0.5	-0.25	4.796471	-0.30029	-1.45216	-0.28662	0.801127416312969	-0.538803	-4.338996	0.807969
Trial2	2	1	blindfold	clockwise	practice	Guided	1	0.5	-0.25	4.816475	-0.30028	-1.45219	-0.26579	0.80043576234031	-0.43253	-4.410936	1.289114
Trial2	2	1	blindfold	clockwise	practice	Guided	1	0.5	-0.25	4.836472	-0.30027	-1.45217	-0.24593	0.800280340732139	-0.64975	-4.169724	1.172499
Trial2	2	1	blindfold	clockwise	practice	Guided	1	0.5	-0.25	4.856476	-0.30026	-1.45212	-0.20736	0.801395189069508	-0.458039	-4.4194	0.940845
Trial2	2	1	blindfold	clockwise	practice	Guided	1	0.5	-0.25	4.876472	-0.30022	-1.45222	-0.1891	0.802534036038531	-0.405621	-4.27975	1.038134
Trial2	2	1	blindfold	clockwise	practice	Guided	1	0.5	-0.25	4.896477	-0.30022	-1.4522	-0.1703	0.8041791825052	-0.461113	-4.347459	1.549308
Trial2	2	1	blindfold	clockwise	practice	Guided	1	0.5	-0.25	4.916473	-0.30023	-1.45216	-0.1521	0.806196289889986	-0.460021	-4.199346	1.392571
Trial2	2	1	blindfold	clockwise	practice	Guided	1	0.5	-0.25	4.93647	-0.30024	-1.45215	-0.13424	0.808569355844245	-0.51134	-4.338996	1.000783
Trial2	2	1	blindfold	clockwise	practice	Guided	1	0.5	-0.25	4.956474	-0.30024	-1.4522	-0.098925	0.814375638749632	-0.468028	-4.516731	1.067739
Trial2	2	1	blindfold	clockwise	practice	Guided	1	0.5	-0.25	4.976471	-0.30019	-1.45221	-0.081163	0.817808027636713	-0.316069	-4.203578	1.367581
Trial2	2	1	blindfold	clockwise	practice	Guided	1	0.5	-0.25	4.996475	-0.30016	-1.45218	-0.062009	0.821946851813261	-0.269008	-4.3263	1.286062
Trial2	2	1	blindfold	clockwise	practice	Guided	1	0.5	-0.25	5.016472	-0.30016	-1.45217	-0.046253	0.825692952064055	-0.370671	-4.364386	1.108954
Trial2	2	1	blindfold	clockwise	practice	Guided	1	0.5	-0.25	5.036476	-0.30018	-1.45217	-0.030299	0.829793072671904	-0.364927	-4.402473	1.134149
Trial2	2	1	blindfold	clockwise	practice	Guided	1	0.5	-0.25	5.056473	-0.30019	-1.4522	0.0020266	0.838940668940703	-0.43233	-4.449022	1.222297
Trial2	2	1	blindfold	clockwise	practice	Guided	1	0.5	-0.25	5.076469	-0.30019	-1.45219	0.018112	0.843912367161604	-0.397533	-4.262823	1.34645
Trial2	2	1	blindfold	clockwise	practice	Guided	1	0.5	-0.25	5.096474	-0.30018	-1.45217	0.035189	0.849482653498639	-0.394479	-4.381314	1.500344
Trial2	2	1	blindfold	clockwise	practice	Guided	1	0.5	-0.25	5.11647	-0.30019	-1.45216	0.050779	0.854852060685459	-0.312584	-4.237432	1.47501
Trial2	2	1	blindfold	clockwise	practice	Guided	1	0.5	-0.25	5.136475	-0.30019	-1.45214	0.067252	0.860786194157429	-0.374304	-4.37285	1.253606
Trial2	2	1	blindfold	clockwise	practice	Guided	1	0.5	-0.25	5.156471	-0.30018	-1.45218	0.098923	0.872946316655352	-0.327494	-4.432095	1.336038
Trial2	2	1	blindfold	clockwise	practice	Guided	1	0.5	-0.25	5.176476	-0.30012	-1.45226	0.1148	0.879358315571308	-0.195542	-4.550586	1.587904
Trial2	2	1	blindfold	clockwise	practice	Guided	1	0.5	-0.25	5.196472	-0.3001	-1.45228	0.13139	0.886351140418268	-0.246215	-4.681771	1.751544
Trial2	2	1	blindfold	clockwise	practice	Guided	1	0.5	-0.25	5.216476	-0.3001	-1.45228	0.1477	0.893490512214662	-0.203932	-4.533658	1.660447
Trial2	2	1	blindfold	clockwise	practice	Guided	1	0.5	-0.25	5.236473	-0.3001	-1.45227	0.16414	0.900928381347744	-0.21855	-4.563281	1.53412
Trial2	2	1	blindfold	clockwise	practice	Guided	1	0.5	-0.25	5.25647	-0.30011	-1.4523	0.19762	0.916809522269608	-0.159517	-4.766407	1.522653
Trial2	2	1	blindfold	clockwise	practice	Guided	1	0.5	-0.25	5.276474	-0.30005	-1.45239	0.21424	0.92498583680618	-0.038317	-4.791798	1.631555
Trial2	2	1	blindfold	clockwise	practice	Guided	1	0.5	-0.25	5.296471	-0.30001	-1.45242	0.23156	0.933764442087737	0.042334	-4.855275	1.820422
Trial2	2	1	blindfold	clockwise	practice	Guided	1	0.5	-0.25	5.316475	-0.29999	-1.45244	0.24863	0.942664235886673	0.0079471	-4.779103	1.789522
Trial2	2	1	blindfold	clockwise	practice	Guided	1	0.5	-0.25	5.336472	-0.3	-1.45245	0.26635	0.952164531487263	0.016498	-4.906057	1.756592
Trial2	2	1	blindfold	clockwise	practice	Guided	1	0.5	-0.25	5.356476	-0.30002	-1.4525	0.30055	0.971152562734428	0.037997	-5.134574	1.622711
Trial2	2	1	blindfold	clockwise	practice	Guided	1	0.5	-0.25	5.376472	-0.29996	-1.45268	0.31749	0.980806254262318	0.137896	-5.358859	1.659845
Trial2	2	1	blindfold	clockwise	practice	Guided	1	0.5	-0.25	5.396477	-0.29992	-1.4527	0.33442	0.990665816875808	0.175273	-5.460423	1.72143
Trial2	2	1	blindfold	clockwise	practice	Guided	1	0.5	-0.25	5.416473	-0.2999	-1.45271	0.35192	1.00107327371607	0.139057	-5.320773	1.752997
Trial2	2	1	blindfold	clockwise	practice	Guided	1	0.5	-0.25	5.43647	-0.29992	-1.4527	0.36941	1.01170189088805	0.086367	-5.253064	1.632893
Trial2	2	1	blindfold	clockwise	practice	Guided	1	0.5	-0.25	5.456474	-0.29995	-1.45269	0.40301	1.03263838950291	0.05955	-5.528131	1.680937
Trial2	2	1	blindfold	clockwise	practice	Guided	1	0.5	-0.25	5.476471	-0.30002	-1.45276	0.42017	1.04362821751464	-0.106907	-5.600072	1.647494
Trial2	2	1	blindfold	clockwise	practice	Guided	1	0.5	-0.25	5.496475	-0.30003	-1.45279	0.43689	1.054450506294	0.0072952	-5.748185	1.874468
Trial2	2	1	blindfold	clockwise	practice	Guided	1	0.5	-0.25	5.516472	-0.30001	-1.4528	0.45361	1.06540275461075	0.03699	-5.54929	1.711839
Trial2	2	1	blindfold	clockwise	practice	Guided	1	0.5	-0.25	5.536476	-0.29998	-1.4528	0.4706	1.07667655153221	0.07357	-5.47735	1.442876
Trial2	2	1	blindfold	clockwise	practice	Guided	1	0.5	-0.25	5.556473	-0.29996	-1.4528	0.50237	1.09817878592389	0.122094	-5.718562	1.317342
Trial2	2	1	blindfold	clockwise	practice	Guided	1	0.5	-0.25	5.576469	-0.29992	-1.45285	0.51826	1.10909667098051	0.17182	-5.604304	1.445996
Trial2	2	1	blindfold	clockwise	practice	Guided	1	0.5	-0.25	5.596474	-0.2999	-1.45283	0.5335	1.11969293879253	0.208775	-5.849748	1.57534
Trial2	2	1	blindfold	clockwise	practice	Guided	1	0.5	-0.25	5.61647	-0.29989	-1.45287	0.54853	1.13025402615255	0.166999	-5.676244	1.505566
Trial2	2	1	blindfold	clockwise	practice	Guided	1	0.5	-0.25	5.636475	-0.2999	-1.45285	0.55513	1.13493362241442	0.151751	-5.663549	1.455533
Trial2	2	1	blindfold	clockwise	practice	Guided	1	0.5	-0.25	5.656471	-0.2999	-1.45287	0.55307	1.13347317634139	0.109295	-6.628399	4.225416
Trial2	2	1	blindfold	clockwise	practice	Guided	1	0.5	-0.25	5.676476	-0.30005	-1.45247	0.55273	1.13333822227013	-0.531241	-5.858212	4.383517
Trial2	2	1	blindfold	clockwise	practice	Guided	1	0.5	-0.25	5.696472	-0.3001	-1.45256	0.55259	1.13327434286027	-0.69926	-4.381314	3.78249
Trial2	2	1	blindfold	clockwise	practice	Guided	1	0.5	-0.25	5.716476	-0.30013	-1.4524	0.55256	1.13327429882076	-0.633147	-4.038538	4.291668
Trial2	2	1	blindfold	clockwise	practice	Guided	1	0.5	-0.25	5.736473	-0.30014	-1.45236	0.55252	1.13325304591591	-0.571515	-5.574681	4.456962
Trial2	2	1	blindfold	clockwise	practice	Guided	1	0.5	-0.25	5.75647	-0.30015	-1.45242	0.55243	1.13319633999692	-0.417502	-4.732553	3.898361
Trial2	2	1	blindfold	clockwise	practice	Guided	1	0.5	-0.25	5.776474	-0.30014	-1.45247	0.5524	1.13316803937083	-0.094326	-5.85398	4.223885
Trial2	2	1	blindfold	clockwise	practice	Guided	1	0.5	-0.25	5.796471	-0.30013	-1.45254	0.55236	1.13313264850056	-0.016157	-5.024547	3.948344
Trial2	2	1	blindfold	clockwise	practice	Guided	1	0.5	-0.25	5.816475	-0.30012	-1.45254	0.55233	1.13310434843214	0.034794	-5.363091	4.026069
Trial2	2	1	blindfold	clockwise	practice	Guided	1	0.5	-0.25	5.836472	-0.30012	-1.45256	0.5523	1.13308307734334	0.057366	-5.418105	4.050257
Trial2	2	1	blindfold	clockwise	practice	Guided	1	0.5	-0.25	5.856476	-0.30011	-1.45255	0.55228	1.13306188898929	0.266904	-4.715626	4.161647
Trial2	2	1	blindfold	clockwise	practice	Guided	1	0.5	-0.25	5.876472	-0.30007	-1.45253	0.55226	1.13301944531639	0.847851	-4.618294	4.317856
Trial2	2	1	blindfold	clockwise	practice	Guided	1	0.5	-0.25	5.896477	-0.30003	-1.45246	0.55224	1.1329770650707	1.084764	-4.296678	4.163334
Trial2	2	1	blindfold	clockwise	practice	Guided	1	0.5	-0.25	5.916473	-0.29998	-1.4524	0.55221	1.1329205025147	1.479611	-4.571745	4.022992
Trial2	2	1	blindfold	clockwise	practice	Guided	1	0.5	-0.25	5.93647	-0.29989	-1.45237	0.55212	1.13279321915549	1.845166	-4.389777	3.812224
Trial2	2	1	blindfold	clockwise	practice	Guided	1	0.5	-0.25	5.956474	-0.29951	-1.45229	0.55192	1.13238329406824	2.161193	-4.470181	3.78661
Trial2	2	1	blindfold	clockwise	practice	Guided	1	0.5	-0.25	5.976471	-0.29694	-1.45233	0.55187	1.1305347584901	2.495903	-4.550586	3.688971
Trial2	2	1	blindfold	clockwise	practice	Guided	1	0.5	-0.25	5.996475	-0.29448	-1.45231	0.55187	1.12880199430776	2.613376	-4.660612	3.773266
Trial2	2	1	blindfold	clockwise	practice	Guided	1	0.5	-0.25	6.016472	-0.29113	-1.45232	0.55189	1.12646095538713	2.649011	-4.614063	3.781677
Trial2	2	1	blindfold	clockwise	practice	Guided	1	0.5	-0.25	6.036476	-0.28653	-1.45229	0.55192	1.12325647261506	2.83024	-4.322068	3.838299
Trial2	2	1	blindfold	clockwise	practice	Guided	1	0.5	-0.25	6.056473	-0.28125	-1.45221	0.55198	1.11960864267782	2.910287	-4.334764	3.917715
Trial2	2	1	blindfold	clockwise	practice	Guided	1	0.5	-0.25	6.076469	-0.26623	-1.45212	0.55198	1.1091800320319	3.103979	-4.173955	3.976136
Trial2	2	1	blindfold	clockwise	practice	Guided	1	0.5	-0.25	6.096474	-0.25722	-1.4521	0.55195	1.10295326077611	3.130389	-4.237432	3.891528
Trial2	2	1	blindfold	clockwise	practice	Guided	1	0.5	-0.25	6.11647	-0.24661	-1.45211	0.55192	1.09567431137591	3.176295	-4.212042	3.781469
Trial2	2	1	blindfold	clockwise	practice	Guided	1	0.5	-0.25	6.136475	-0.23427	-1.45212	0.55194	1.08731791314991	3.141682	-4.347459	3.896232
Trial2	2	1	blindfold	clockwise	practice	Guided	1	0.5	-0.25	6.156471	-0.22099	-1.45217	0.55204	1.07846868946266	3.084115	-4.423632	3.995218
Trial2	2	1	blindfold	clockwise	practice	Guided	1	0.5	-0.25	6.176476	-0.19053	-1.45221	0.55209	1.05838556962756	3.006054	-4.377082	4.163082
Trial2	2	1	blindfold	clockwise	practice	Guided	1	0.5	-0.25	6.196472	-0.17392	-1.45219	0.55213	1.04765485011452	2.953852	-4.377082	4.270942
Trial2	2	1	blindfold	clockwise	practice	Guided	1	0.5	-0.25	6.216476	-0.15634	-1.45219	0.55217	1.03646464955589	2.897615	-4.385545	4.32482
Trial2	2	1	blindfold	clockwise	practice	Guided	1	0.5	-0.25	6.236473	-0.13726	-1.45219	0.55222	1.02452779475824	2.914147	-4.364386	4.453116
Trial2	2	1	blindfold	clockwise	practice	Guided	1	0.5	-0.25	6.25647	-0.11721	-1.45218	0.55228	1.01222596169962	2.915835	-4.415168	4.53125
Trial2	2	1	blindfold	clockwise	practice	Guided	1	0.5	-0.25	6.276474	-0.07506	-1.45223	0.55231	0.987114642710297	2.766083	-4.487109	4.631791
Trial2	2	1	blindfold	clockwise	practice	Guided	1	0.5	-0.25	6.296471	-0.053874	-1.45225	0.55235	0.974957385025196	2.701125	-4.474413	4.740743
Trial2	2	1	blindfold	clockwise	practice	Guided	1	0.5	-0.25	6.316475	-0.031419	-1.45225	0.5524	0.962419816842315	2.685451	-4.46595	4.79863
Trial2	2	1	blindfold	clockwise	practice	Guided	1	0.5	-0.25	6.336472	-0.0077049	-1.45223	0.55246	0.949582192603661	2.608935	-4.377082	4.937289
Trial2	2	1	blindfold	clockwise	practice	Guided	1	0.5	-0.25	6.356476	0.015834	-1.4522	0.55256	0.93729361441144	2.548259	-4.3263	5.07543
Trial2	2	1	blindfold	clockwise	practice	Guided	1	0.5	-0.25	6.376472	0.064866	-1.45217	0.55261	0.912975615631377	2.292135	-4.283982	5.239533
Trial2	2	1	blindfold	clockwise	practice	Guided	1	0.5	-0.25	6.396477	0.08938301	-1.45216	0.55266	0.901592686675346	2.296022	-4.283982	5.359969
Trial2	2	1	blindfold	clockwise	practice	Guided	1	0.5	-0.25	6.416473	0.11405	-1.45213	0.55269	0.890656268714378	2.198678	-4.199346	5.406687
Trial2	2	1	blindfold	clockwise	practice	Guided	1	0.5	-0.25	6.43647	0.13885	-1.45211	0.55272	0.880220844385453	2.274928	-4.157028	5.440769
Trial2	2	1	blindfold	clockwise	practice	Guided	1	0.5	-0.25	6.456474	0.16534	-1.4521	0.55285	0.869807706744358	2.263962	-4.220505	5.5113
Trial2	2	1	blindfold	clockwise	practice	Guided	1	0.5	-0.25	6.476471	0.21549	-1.4521	0.55292	0.851837097961981	1.924155	-4.118942	5.845593
Trial2	2	1	blindfold	clockwise	practice	Guided	1	0.5	-0.25	6.496475	0.24036	-1.45208	0.55296	0.843894342359181	1.90468	-4.131637	5.95656
Trial2	2	1	blindfold	clockwise	practice	Guided	1	0.5	-0.25	6.516472	0.26578	-1.45206	0.55299	0.836451960919398	1.933585	-4.059697	5.955234
Trial2	2	1	blindfold	clockwise	practice	Guided	1	0.5	-0.25	6.536476	0.29106	-1.45204	0.55302	0.82975722019167	2.07994	-4.047001	6.08169
Trial2	2	1	blindfold	clockwise	practice	Guided	1	0.5	-0.25	6.556473	0.3148	-1.45203	0.55301	0.824089850175341	1.958992	-4.072392	6.057989
Trial2	2	1	blindfold	clockwise	practice	Guided	1	0.5	-0.25	6.576469	0.3641	-1.45205	0.553	0.814418725434816	1.786865	-4.089319	6.011555
Trial2	2	1	blindfold	clockwise	practice	Guided	1	0.5	-0.25	6.596474	0.38872	-1.45206	0.553	0.810673972667414	1.730851	-4.131637	6.013021
Trial2	2	1	blindfold	clockwise	practice	Guided	1	0.5	-0.25	6.61647	0.41233	-1.45207	0.55299	0.807761662884994	1.898637	-4.140101	5.988995
Trial2	2	1	blindfold	clockwise	practice	Guided	1	0.5	-0.25	6.636475	0.43574	-1.45208	0.55296	0.805527201115255	1.945215	-4.203578	5.939616
Trial2	2	1	blindfold	clockwise	practice	Guided	1	0.5	-0.25	6.656471	0.45899	-1.4521	0.5529	0.803946615110377	1.948267	-4.25436	5.86952
Trial2	2	1	blindfold	clockwise	practice	Guided	1	0.5	-0.25	6.676476	0.50579	-1.45214	0.55288	0.802900866245221	1.955108	-4.309373	5.746415
Trial2	2	1	blindfold	clockwise	practice	Guided	1	0.5	-0.25	6.696472	0.52865	-1.45215	0.55288	0.803390999861691	2.034091	-4.360155	5.782151
Trial2	2	1	blindfold	clockwise	practice	Guided	1	0.5	-0.25	6.716476	0.55212	-1.45217	0.55289	0.804579920073891	2.099155	-4.347459	5.795501
Trial2	2	1	blindfold	clockwise	practice	Guided	1	0.5	-0.25	6.736473	0.57486	-1.45218	0.55292	0.806402210769342	2.046461	-4.398241	5.826878
Trial2	2	1	blindfold	clockwise	practice	Guided	1	0.5	-0.25	6.75647	0.59755	-1.45218	0.55296	0.808863855316454	1.965764	-4.389777	5.969479
Trial2	2	1	blindfold	clockwise	practice	Guided	1	0.5	-0.25	6.776474	0.64305	-1.45219	0.55296	0.815602865361349	1.830208	-4.470181	5.925907
Trial2	2	1	blindfold	clockwise	practice	Guided	1	0.5	-0.25	6.796471	0.66506	-1.45221	0.55297	0.819759480908738	1.849302	-4.440559	5.893378
Trial2	2	1	blindfold	clockwise	practice	Guided	1	0.5	-0.25	6.816475	0.6875	-1.45222	0.55298	0.824580584066838	1.984477	-4.368618	5.963722
Trial2	2	1	blindfold	clockwise	practice	Guided	1	0.5	-0.25	6.836472	0.70915	-1.45223	0.55298	0.829771410696315	2.081286	-4.546354	5.962171
Trial2	2	1	blindfold	clockwise	practice	Guided	1	0.5	-0.25	6.856476	0.7314	-1.45226	0.55292	0.835599465348319	2.123376	-4.567513	5.857003
Trial2	2	1	blindfold	clockwise	practice	Guided	1	0.5	-0.25	6.876472	0.77426	-1.45235	0.55288	0.84843081554218	1.897319	-4.79603	5.806558
Trial2	2	1	blindfold	clockwise	practice	Guided	1	0.5	-0.25	6.896477	0.79534	-1.45241	0.55285	0.855449502833539	1.916859	-5.024547	5.674722
Trial2	2	1	blindfold	clockwise	practice	Guided	1	0.5	-0.25	6.916473	0.81677	-1.45249	0.55283	0.86306383550314	1.853085	-5.12611	5.653802
Trial2	2	1	blindfold	clockwise	practice	Guided	1	0.5	-0.25	6.93647	0.83664	-1.45254	0.5528	0.870525318053293	2.020723	-5.109183	5.608537
Trial2	2	1	blindfold	clockwise	practice	Guided	1	0.5	-0.25	6.956474	0.85755	-1.45255	0.55274	0.878768143346991	1.991871	-5.109183	5.559008
Trial2	2	1	blindfold	clockwise	practice	Guided	1	0.5	-0.25	6.976471	0.89825	-1.45255	0.55271	0.896072758423861	1.898118	-5.121879	5.409513
Trial2	2	1	blindfold	clockwise	practice	Guided	1	0.5	-0.25	6.996475	0.91796	-1.45256	0.5527	0.904996110534046	2.018563	-5.12611	5.427359
Trial2	2	1	blindfold	clockwise	practice	Guided	1	0.5	-0.25	7.016472	0.93808	-1.45256	0.55268	0.914444806972588	2.126525	-5.104951	5.346396
Trial2	2	1	blindfold	clockwise	practice	Guided	1	0.5	-0.25	7.036476	0.95805	-1.45255	0.55267	0.924169298079596	2.128615	-5.05417	5.334545
Trial2	2	1	blindfold	clockwise	practice	Guided	1	0.5	-0.25	7.056473	0.97735	-1.45254	0.55268	0.933894119591758	2.097062	-5.049938	5.343699
Trial2	2	1	blindfold	clockwise	practice	Guided	1	0.5	-0.25	7.076469	1.01591	-1.45255	0.55267	0.954170996484176	2.192351	-5.143038	5.324906
Trial2	2	1	blindfold	clockwise	practice	Guided	1	0.5	-0.25	7.096474	1.03513	-1.45257	0.55266	0.964690209094654	2.041228	-5.17266	5.300376
Trial2	2	1	blindfold	clockwise	practice	Guided	1	0.5	-0.25	7.11647	1.05424	-1.45259	0.55268	0.975436913411887	2.049366	-5.303846	5.351072
Trial2	2	1	blindfold	clockwise	practice	Guided	1	0.5	-0.25	7.136475	1.07378	-1.45262	0.55268	0.986670475704342	2.100673	-5.21921	5.376347
Trial2	2	1	blindfold	clockwise	practice	Guided	1	0.5	-0.25	7.156471	1.09263	-1.45263	0.55267	0.997742192668339	2.173185	-5.308078	5.384461
Trial2	2	1	blindfold	clockwise	practice	Guided	1	0.5	-0.25	7.176476	1.13068	-1.45265	0.55267	1.02080181737743	2.193554	-5.346164	5.380089
Trial2	2	1	blindfold	clockwise	practice	Guided	1	0.5	-0.25	7.196472	1.14935	-1.45266	0.55266	1.03243331051809	2.140604	-5.439264	5.328019
Trial2	2	1	blindfold	clockwise	practice	Guided	1	0.5	-0.25	7.216476	1.16791	-1.45271	0.55265	1.04419860334462	2.208405	-5.5239	5.362053
Trial2	2	1	blindfold	clockwise	practice	Guided	1	0.5	-0.25	7.236473	1.18693	-1.45274	0.55262	1.05644297627861	2.130986	-5.473118	5.148233
Trial2	2	1	blindfold	clockwise	practice	Guided	1	0.5	-0.25	7.25647	1.20531	-1.45275	0.55259	1.06846287071835	2.211184	-5.536595	5.246084
Trial2	2	1	blindfold	clockwise	practice	Guided	1	0.5	-0.25	7.276474	1.24249	-1.4527	0.55257	1.09334801572584	2.165853	-5.295382	5.102097
Trial2	2	1	blindfold	clockwise	practice	Guided	1	0.5	-0.25	7.296471	1.26079	-1.45266	0.55256	1.10584982351487	2.149124	-5.240369	5.12982
Trial2	2	1	blindfold	clockwise	practice	Guided	1	0.5	-0.25	7.316475	1.27966	-1.45262	0.55254	1.11890131511672	2.22678	-5.130342	5.106836
Trial2	2	1	blindfold	clockwise	practice	Guided	1	0.5	-0.25	7.336472	1.29801	-1.45258	0.55251	1.13174307091481	2.219925	-5.189587	4.94672
Trial2	2	1	blindfold	clockwise	practice	Guided	1	0.5	-0.25	7.356476	1.30618	-1.45257	0.5525	1.13751152002893	4.061574	-4.927216	4.350236
Trial2	2	1	blindfold	clockwise	practice	Guided	1	0.5	-0.25	7.376472	1.304	-1.4526	0.55251	1.13597459203117	5.02423	-4.897593	5.097914
Trial2	2	1	blindfold	clockwise	practice	Guided	1	0.5	-0.25	7.396477	1.30331	-1.45259	0.55254	1.13550749971124	2.568649	-5.248833	5.559229
Trial2	2	1	blindfold	clockwise	practice	Guided	1	0.5	-0.25	7.416473	1.30234	-1.45259	0.55257	1.13484276719916	0.735606	-5.117647	5.35086
Trial2	2	1	blindfold	clockwise	practice	Guided	1	0.5	-0.25	7.43647	1.30144	-1.45255	0.55262	1.13424200624101	0.327593	-4.525195	5.440261
Trial2	2	1	blindfold	clockwise	practice	Guided	1	0.5	-0.25	7.456474	1.30112	-1.45244	0.55264	1.13403012572114	1.367496	-4.571745	5.658257
Trial2	2	1	blindfold	clockwise	practice	Guided	1	0.5	-0.25	7.476471	1.30114	-1.45243	0.55264	1.13404427372294	3.633145	-4.669076	5.33401
Trial2	2	1	blindfold	clockwise	practice	Guided	1	0.5	-0.25	7.496475	1.30118	-1.45243	0.55265	1.13407953099111	3.45672	-5.130342	5.452917
Trial2	2	1	blindfold	clockwise	practice	Guided	1	0.5	-0.25	7.516472	1.3012	-1.45244	0.55265	1.13409359521799	2.830024	-5.26576	5.599049
Trial2	2	1	blindfold	clockwise	practice	Guided	1	0.5	-0.25	7.536476	1.3012	-1.45245	0.55266	1.13410068230944	2.132937	-5.214978	5.584736
Trial2	2	1	blindfold	clockwise	practice	Guided	1	0.5	-0.25	7.556473	1.30119	-1.45246	0.55266	1.13409360810986	1.95541	-5.244601	5.490097
Trial2	2	1	blindfold	clockwise	practice	Guided	1	0.5	-0.25	7.576469	1.30118	-1.45247	0.55265	1.13407953099111	2.593294	-5.104951	5.019926
Trial2	2	1	blindfold	clockwise	practice	Guided	1	0.5	-0.25	7.596474	1.30119	-1.45248	0.55263	1.13407238901996	2.633039	-5.396946	4.82104
Trial2	2	1	blindfold	clockwise	practice	Guided	1	0.5	-0.25	7.61647	1.3012	-1.45249	0.5526	1.13405820260633	2.534855	-5.5239	4.55827
Trial2	2	1	blindfold	clockwise	practice	Guided	1	0.5	-0.25	7.636475	1.3012	-1.45251	0.55255	1.13402285327766	2.360695	-5.532363	4.194673
Trial2	2	1	blindfold	clockwise	practice	Guided	1	0.5	-0.25	7.656471	1.30119	-1.45253	0.55224	1.13379640816024	2.313016	-5.498509	3.556736
Trial2	2	1	blindfold	clockwise	practice	Guided	1	0.5	-0.25	7.676476	1.3012	-1.45256	0.55193	1.13358415747617	2.537249	-5.473118	2.218013
Trial2	2	1	blindfold	clockwise	practice	Guided	1	0.5	-0.25	7.696472	1.3012	-1.45258	0.55163	1.13337195563651	2.663616	-5.511204	1.6347
Trial2	2	1	blindfold	clockwise	practice	Guided	1	0.5	-0.25	7.716476	1.30122	-1.45261	0.55134	1.13318107707366	2.777009	-5.473118	1.087422
Trial2	2	1	blindfold	clockwise	practice	Guided	1	0.5	-0.25	7.736473	1.30125	-1.45264	0.55107	1.13301135568664	2.934143	-5.443495	0.502726
Trial2	2	1	blindfold	clockwise	practice	Guided	1	0.5	-0.25	7.75647	1.30129	-1.45265	0.55062	1.13272147726902	2.971372	-5.363091	0.037398
Trial2	2	1	blindfold	clockwise	practice	Guided	1	0.5	-0.25	7.776474	1.30134	-1.45264	0.5504	1.13260137046016	2.888375	-5.176892	-0.835244
Trial2	2	1	blindfold	clockwise	practice	Guided	1	0.5	-0.25	7.796471	1.30135	-1.45262	0.55017	1.1324459609253	2.776793	-5.130342	-1.297042
Trial2	2	1	blindfold	clockwise	practice	Guided	1	0.5	-0.25	7.816475	1.30136	-1.45259	0.54978	1.13217751862056	2.764779	-5.117647	-1.738369
Trial2	2	1	blindfold	clockwise	practice	Guided	1	0.5	-0.25	7.836472	1.30136	-1.45258	0.54891	1.13156311812246	2.755429	-5.181124	-2.155023
Trial2	2	1	blindfold	clockwise	practice	Guided	1	0.5	-0.25	7.856476	1.30137	-1.4526	0.54481	1.12867916471289	2.719019	-5.240369	-2.385725
Trial2	2	1	blindfold	clockwise	practice	Guided	1	0.5	-0.25	7.876472	1.30134	-1.4526	0.54133	1.12621001650585	2.563423	-5.176892	-2.775722
Trial2	2	1	blindfold	clockwise	practice	Guided	1	0.5	-0.25	7.896477	1.3013	-1.45261	0.53676	1.1229750333103	2.479741	-5.261528	-2.865679
Trial2	2	1	blindfold	clockwise	practice	Guided	1	0.5	-0.25	7.916473	1.30125	-1.45263	0.53071	1.11870890217324	2.36774	-5.350396	-2.910162
Trial2	2	1	blindfold	clockwise	practice	Guided	1	0.5	-0.25	7.93647	1.30119	-1.45266	0.52398	1.11397950098606	2.299001	-5.371555	-3.101
Trial2	2	1	blindfold	clockwise	practice	Guided	1	0.5	-0.25	7.956474	1.30115	-1.45269	0.50573	1.10134883162767	2.209658	-5.515436	-3.279314
Trial2	2	1	blindfold	clockwise	practice	Guided	1	0.5	-0.25	7.976471	1.30109	-1.4528	0.49474	1.09379288389725	2.237254	-5.811662	-2.913037
Trial2	2	1	blindfold	clockwise	practice	Guided	1	0.5	-0.25	7.996475	1.30112	-1.4529	0.48161	1.08491774585573	2.366833	-5.930152	-2.713585
Trial2	2	1	blindfold	clockwise	practice	Guided	1	0.5	-0.25	8.016472	1.3012	-1.45297	0.4712	1.07798458625877	2.631128	-5.980934	-2.495755
Trial2	2	1	blindfold	clockwise	practice	Guided	1	0.5	-0.25	8.036476	1.30128	-1.45299	0.45905	1.06995400612256	2.730679	-5.913225	-2.351478
Trial2	2	1	blindfold	clockwise	practice	Guided	1	0.5	-0.25	8.056473	1.30135	-1.45298	0.43391	1.05351541202548	2.671976	-5.993629	-2.144611
Trial2	2	1	blindfold	clockwise	practice	Guided	1	0.5	-0.25	8.076469	1.30131	-1.45291	0.42146	1.04544552765326	2.585704	-5.97247	-2.423516
Trial2	2	1	blindfold	clockwise	practice	Guided	1	0.5	-0.25	8.096474	1.30129	-1.45296	0.40805	1.0368680402653	2.603494	-6.057106	-2.68971
Trial2	2	1	blindfold	clockwise	practice	Guided	1	0.5	-0.25	8.11647	1.30129	-1.453	0.39365	1.02778930040619	2.644191	-5.917457	-2.685686
Trial2	2	1	blindfold	clockwise	practice	Guided	1	0.5	-0.25	8.136475	1.30131	-1.45298	0.37914	1.01878112475095	2.676195	-5.942848	-2.588192
Trial2	2	1	blindfold	clockwise	practice	Guided	1	0.5	-0.25	8.156471	1.30134	-1.45296	0.34839	1.00010818289562	2.759383	-5.875139	-2.561471
Trial2	2	1	blindfold	clockwise	practice	Guided	1	0.5	-0.25	8.176476	1.30131	-1.45284	0.333	0.990952481767395	2.403474	-5.777808	-1.899077
Trial2	2	1	blindfold	clockwise	practice	Guided	1	0.5	-0.25	8.196472	1.30123	-1.45282	0.31691	0.9815072981976	2.353038	-5.490045	-2.159355
Trial2	2	1	blindfold	clockwise	practice	Guided	1	0.5	-0.25	8.216476	1.3012	-1.45278	0.30063	0.972170098835811	2.50311	-5.667781	-2.746908
Trial2	2	1	blindfold	clockwise	practice	Guided	1	0.5	-0.25	8.236473	1.30123	-1.45283	0.28372	0.962718383448996	2.518256	-5.849748	-2.727269
Trial2	2	1	blindfold	clockwise	practice	Guided	1	0.5	-0.25	8.25647	1.30127	-1.45288	0.24875	0.943814171089366	2.583764	-5.591608	-2.414234
Trial2	2	1	blindfold	clockwise	practice	Guided	1	0.5	-0.25	8.276474	1.3013	-1.45287	0.23166	0.934921355477776	2.490046	-5.714331	-1.843696
Trial2	2	1	blindfold	clockwise	practice	Guided	1	0.5	-0.25	8.296471	1.30127	-1.45283	0.21395	0.925895902409782	2.392466	-5.320773	-2.014503
Trial2	2	1	blindfold	clockwise	practice	Guided	1	0.5	-0.25	8.316475	1.30122	-1.45273	0.19549	0.916741464506332	2.361238	-5.604304	-2.784989
Trial2	2	1	blindfold	clockwise	practice	Guided	1	0.5	-0.25	8.336472	1.3012	-1.45279	0.17726	0.908004635451916	2.303798	-5.837053	-2.951997
Trial2	2	1	blindfold	clockwise	practice	Guided	1	0.5	-0.25	8.356476	1.30116	-1.45286	0.1377	0.890038541382016	2.227204	-5.574681	-2.697067
Trial2	2	1	blindfold	clockwise	practice	Guided	1	0.5	-0.25	8.376472	1.3011	-1.45293	0.11823	0.881677133683676	2.216973	-5.824357	-1.9475
Trial2	2	1	blindfold	clockwise	practice	Guided	1	0.5	-0.25	8.396477	1.3011	-1.45288	0.09800699	0.87342435425521	2.408505	-5.164197	-2.104462
Trial2	2	1	blindfold	clockwise	practice	Guided	1	0.5	-0.25	8.416473	1.30114	-1.45274	0.077821	0.865616555215857	2.397758	-5.870907	-2.646833
Trial2	2	1	blindfold	clockwise	practice	Guided	1	0.5	-0.25	8.43647	1.30118	-1.45284	0.05714	0.858035185893157	2.310371	-5.59584	-2.654361
Trial2	2	1	blindfold	clockwise	practice	Guided	1	0.5	-0.25	8.456474	1.30117	-1.45282	0.014675	0.843757198939675	2.264444	-5.561986	-2.375451
Trial2	2	1	blindfold	clockwise	practice	Guided	1	0.5	-0.25	8.476471	1.30103	-1.45288	-0.0064928	0.837224510678971	1.88672	-5.426568	-2.26195
Trial2	2	1	blindfold	clockwise	practice	Guided	1	0.5	-0.25	8.496475	1.30098	-1.45275	-0.02912	0.830877180891957	1.879584	-5.498509	-2.84842
Trial2	2	1	blindfold	clockwise	practice	Guided	1	0.5	-0.25	8.516472	1.30094	-1.45277	-0.051687	0.825126043468867	1.845764	-5.633926	-2.622377
Trial2	2	1	blindfold	clockwise	practice	Guided	1	0.5	-0.25	8.536476	1.30089	-1.45278	-0.074481	0.819897347570142	1.784158	-5.257296	-2.286072
Trial2	2	1	blindfold	clockwise	practice	Guided	1	0.5	-0.25	8.556473	1.30085	-1.45269	-0.1203	0.811284702114268	1.602618	-5.494277	-1.486358
Trial2	2	1	blindfold	clockwise	practice	Guided	1	0.5	-0.25	8.576469	1.30086	-1.45262	-0.14407	0.807835367164141	1.854166	-5.388482	-2.624588
Trial2	2	1	blindfold	clockwise	practice	Guided	1	0.5	-0.25	8.596474	1.30091	-1.45267	-0.16813	0.805083546563785	1.799204	-5.396946	-2.334436
Trial2	2	1	blindfold	clockwise	practice	Guided	1	0.5	-0.25	8.61647	1.30091	-1.45267	-0.19053	0.803114876070449	1.833176	-5.21921	-1.766138
Trial2	2	1	blindfold	clockwise	practice	Guided	1	0.5	-0.25	8.636475	1.30088	-1.45262	-0.21319	0.801725438399414	1.662085	-5.117647	-1.266932
Trial2	2	1	blindfold	clockwise	practice	Guided	1	0.5	-0.25	8.656471	1.30088	-1.45257	-0.25952	0.800936534988136	2.003716	-5.253064	-2.121754
Trial2	2	1	blindfold	clockwise	practice	Guided	1	0.5	-0.25	8.676476	1.30094	-1.45264	-0.28219	0.801586638042559	1.793112	-5.12611	-1.665773
Trial2	2	1	blindfold	clockwise	practice	Guided	1	0.5	-0.25	8.696472	1.30092	-1.45259	-0.30476	0.802789835753882	1.737367	-5.17266	-0.901128
Trial2	2	1	blindfold	clockwise	practice	Guided	1	0.5	-0.25	8.716476	1.30089	-1.45255	-0.32618	0.80450490136546	1.849774	-4.808725	-1.220347
Trial2	2	1	blindfold	clockwise	practice	Guided	1	0.5	-0.25	8.736473	1.30093	-1.45247	-0.34757	0.806851049699775	1.979859	-5.10072	-1.85993
Trial2	2	1	blindfold	clockwise	practice	Guided	1	0.5	-0.25	8.75647	1.301	-1.45253	-0.38993	0.813130620581081	1.956614	-5.117647	-1.731881
Trial2	2	1	blindfold	clockwise	practice	Guided	1	0.5	-0.25	8.776474	1.30098	-1.45248	-0.40963	0.816731689388111	1.879953	-4.88913	-0.73038
Trial2	2	1	blindfold	clockwise	practice	Guided	1	0.5	-0.25	8.796471	1.30096	-1.45242	-0.42897	0.820711452442832	2.076168	-4.79603	-1.382499
Trial2	2	1	blindfold	clockwise	practice	Guided	1	0.5	-0.25	8.816475	1.30099	-1.45241	-0.44883	0.825298933174903	1.933418	-5.083792	-1.792271
Trial2	2	1	blindfold	clockwise	practice	Guided	1	0.5	-0.25	8.836472	1.301	-1.45246	-0.46793	0.830117147528662	1.919781	-4.804494	-1.709627
Trial2	2	1	blindfold	clockwise	practice	Guided	1	0.5	-0.25	8.856476	1.30097	-1.45243	-0.50525	0.840657847099166	1.824691	-4.681771	-1.241864
Trial2	2	1	blindfold	clockwise	practice	Guided	1	0.5	-0.25	8.876472	1.30088	-1.45235	-0.52321	0.846198795151724	1.760128	-4.453254	-1.554256
Trial2	2	1	blindfold	clockwise	practice	Guided	1	0.5	-0.25	8.896477	1.30089	-1.45228	-0.54139	0.852251650261624	1.87095	-4.762176	-2.050711
Trial2	2	1	blindfold	clockwise	practice	Guided	1	0.5	-0.25	8.916473	1.3009	-1.45235	-0.55955	0.858639608065957	1.764936	-4.732553	-1.697199
Trial2	2	1	blindfold	clockwise	practice	Guided	1	0.5	-0.25	8.93647	1.30088	-1.45234	-0.57796	0.865428491440018	1.728172	-4.499804	-1.346287
Trial2	2	1	blindfold	clockwise	practice	Guided	1	0.5	-0.25	8.956474	1.30088	-1.45226	-0.61231	0.879020610292067	1.803147	-4.478645	-0.962159
Trial2	2	1	blindfold	clockwise	practice	Guided	1	0.5	-0.25	8.976471	1.30089	-1.45219	-0.62842	0.885791417371355	1.770866	-4.165492	-1.155491
Trial2	2	1	blindfold	clockwise	practice	Guided	1	0.5	-0.25	8.996475	1.30093	-1.45213	-0.64472	0.892912401403696	1.839311	-4.4194	-1.365755
Trial2	2	1	blindfold	clockwise	practice	Guided	1	0.5	-0.25	9.016472	1.30093	-1.45219	-0.66011	0.899821604857131	1.833926	-4.347459	-1.139748
Trial2	2	1	blindfold	clockwise	practice	Guided	1	0.5	-0.25	9.036476	1.3009	-1.45219	-0.67486	0.906612818137308	1.734282	-4.317837	-0.817563
Trial2	2	1	blindfold	clockwise	practice	Guided	1	0.5	-0.25	9.056473	1.30087	-1.45215	-0.70217	0.919701351735896	1.702743	-4.330532	-0.619595
Trial2	2	1	blindfold	clockwise	practice	Guided	1	0.5	-0.25	9.076469	1.30083	-1.45216	-0.71451	0.925795911935512	1.629848	-4.11471	-0.802996
Trial2	2	1	blindfold	clockwise	practice	Guided	1	0.5	-0.25	9.096474	1.30083	-1.45211	-0.72646	0.931849033421921	1.706247	-4.398241	-1.021454
Trial2	2	1	blindfold	clockwise	practice	Guided	1	0.5	-0.25	9.11647	1.30084	-1.45216	-0.73834	0.937987485148673	1.617589	-4.415168	-1.077849
Trial2	2	1	blindfold	clockwise	practice	Guided	1	0.5	-0.25	9.136475	1.30083	-1.45221	-0.74936	0.943763181648043	1.653274	-4.300909	-0.907633
Trial2	2	1	blindfold	clockwise	practice	Guided	1	0.5	-0.25	9.156471	1.30081	-1.45217	-0.77039	0.955040528127392	1.575499	-4.313605	-0.953218
Trial2	2	1	blindfold	clockwise	practice	Guided	1	0.5	-0.25	9.176476	1.30078	-1.45225	-0.78018	0.960385116918192	1.530965	-4.37285	-1.06168
Trial2	2	1	blindfold	clockwise	practice	Guided	1	0.5	-0.25	9.196472	1.30076	-1.4522	-0.7898999	0.965768387208778	1.44137	-4.199346	-1.023181
Trial2	2	1	blindfold	clockwise	practice	Guided	1	0.5	-0.25	9.216476	1.30072	-1.45215	-0.79897	0.970834962307804	1.380269	-4.410936	-0.953332
Trial2	2	1	blindfold	clockwise	practice	Guided	1	0.5	-0.25	9.236473	1.3007	-1.45216	-0.80814	0.976033117187761	1.474489	-4.309373	-1.240286
Trial2	2	1	blindfold	clockwise	practice	Guided	1	0.5	-0.25	9.25647	1.30073	-1.45215	-0.82626	0.986531332845034	1.619992	-4.283982	-1.489746
Trial2	2	1	blindfold	clockwise	practice	Guided	1	0.5	-0.25	9.276474	1.30085	-1.4522	-0.83478	0.991629164056542	1.786753	-4.415168	-1.329376
Trial2	2	1	blindfold	clockwise	practice	Guided	1	0.5	-0.25	9.296471	1.30088	-1.4522	-0.84341	0.996766812286842	1.797564	-4.338996	-1.297489
Trial2	2	1	blindfold	clockwise	practice	Guided	1	0.5	-0.25	9.316475	1.3009	-1.45218	-0.85209	1.0019746260881	1.773152	-4.296678	-1.216332
Trial2	2	1	blindfold	clockwise	practice	Guided	1	0.5	-0.25	9.336472	1.3009	-1.45215	-0.86039	1.00698398355836	1.718978	-4.309373	-1.295885
Trial2	2	1	blindfold	clockwise	practice	Guided	1	0.5	-0.25	9.356476	1.30088	-1.45216	-0.8769	1.017060634589	1.740167	-4.398241	-1.386975
Trial2	2	1	blindfold	clockwise	practice	Guided	1	0.5	-0.25	9.376472	1.30084	-1.45216	-0.88483	1.02193623742767	1.670012	-4.258591	-1.293209
Trial2	2	1	blindfold	clockwise	practice	Guided	1	0.5	-0.25	9.396477	1.30083	-1.45215	-0.89261	1.02677949822171	1.695474	-4.313605	-1.279734
Trial2	2	1	blindfold	clockwise	practice	Guided	1	0.5	-0.25	9.416473	1.30084	-1.45216	-0.90044	1.03170572912354	1.726841	-4.317837	-1.209856
Trial2	2	1	blindfold	clockwise	practice	Guided	1	0.5	-0.25	9.43647	1.30085	-1.45215	-0.90791	1.03643925565815	1.708938	-4.27975	-1.23076
Trial2	2	1	blindfold	clockwise	practice	Guided	1	0.5	-0.25	9.456474	1.30086	-1.45214	-0.9228801	1.0460135667626	1.771976	-4.368618	-1.353964
Trial2	2	1	blindfold	clockwise	practice	Guided	1	0.5	-0.25	9.476471	1.30089	-1.45221	-0.93006	1.05066949385807	1.748544	-4.4194	-1.262909
Trial2	2	1	blindfold	clockwise	practice	Guided	1	0.5	-0.25	9.496475	1.30088	-1.45221	-0.93708	1.055219249477	1.754008	-4.410936	-1.270802
Trial2	2	1	blindfold	clockwise	practice	Guided	1	0.5	-0.25	9.516472	1.30087	-1.4522	-0.94412	1.05980914075084	1.687233	-4.478645	-1.214703
Trial2	2	1	blindfold	clockwise	practice	Guided	1	0.5	-0.25	9.536476	1.30084	-1.4522	-0.95074	1.06413395124765	1.613722	-4.3263	-1.099582
Trial2	2	1	blindfold	clockwise	practice	Guided	1	0.5	-0.25	9.556473	1.30082	-1.45216	-0.96383	1.0727841916439	1.629345	-4.258591	-1.230346
Trial2	2	1	blindfold	clockwise	practice	Guided	1	0.5	-0.25	9.576469	1.30082	-1.45217	-0.97027	1.07708008174606	1.69834	-4.415168	-1.256667
Trial2	2	1	blindfold	clockwise	practice	Guided	1	0.5	-0.25	9.596474	1.30083	-1.45218	-0.97607	1.08097466244714	1.621383	-4.245896	-1.030192
Trial2	2	1	blindfold	clockwise	practice	Guided	1	0.5	-0.25	9.61647	1.30083	-1.45214	-0.98217	1.08508132593043	1.703089	-4.195114	-1.053917
Trial2	2	1	blindfold	clockwise	practice	Guided	1	0.5	-0.25	9.636475	1.30085	-1.45211	-0.98761	1.08877420195521	1.759393	-4.283982	-1.241656
Trial2	2	1	blindfold	clockwise	practice	Guided	1	0.5	-0.25	9.656471	1.30086	-1.45213	-0.99867	1.09630450026841	1.735226	-4.288214	-1.298029
Trial2	2	1	blindfold	clockwise	practice	Guided	1	0.5	-0.25	9.676476	1.30085	-1.45213	-1.00389	1.09986853102046	1.667747	-4.20781	-1.168936
Trial2	2	1	blindfold	clockwise	practice	Guided	1	0.5	-0.25	9.696472	1.30084	-1.45212	-1.009	1.10337012943667	1.724948	-4.241664	-1.22307
Trial2	2	1	blindfold	clockwise	practice	Guided	1	0.5	-0.25	9.716476	1.30085	-1.45212	-1.01425	1.10699543824559	1.696489	-4.27975	-1.349057
Trial2	2	1	blindfold	clockwise	practice	Guided	1	0.5	-0.25	9.736473	1.30085	-1.45213	-1.01929	1.11048090264011	1.689841	-4.250128	-1.337562
Trial2	2	1	blindfold	clockwise	practice	Guided	1	0.5	-0.25	9.75647	1.30085	-1.45214	-1.02946	1.11755026526084	1.711541	-4.309373	-1.31652
Trial2	2	1	blindfold	clockwise	practice	Guided	1	0.5	-0.25	9.776474	1.30087	-1.45215	-1.03458	1.12114165866214	1.787785	-4.37285	-1.474928
Trial2	2	1	blindfold	clockwise	practice	Guided	1	0.5	-0.25	9.796471	1.30088	-1.45217	-1.04	1.12494828437395	1.777696	-4.385545	-1.584588
Trial2	2	1	blindfold	clockwise	practice	Guided	1	0.5	-0.25	9.816475	1.30088	-1.45219	-1.04536	1.12871882384279	1.735595	-4.355923	-1.497894
Trial2	2	1	blindfold	clockwise	practice	Guided	1	0.5	-0.25	9.836472	1.30087	-1.45218	-1.05071	1.13248810107575	1.733536	-4.355923	-1.511382
Trial2	2	1	blindfold	clockwise	practice	Guided	1	0.5	-0.25	9.856476	1.30087	-1.45218	-1.05188	1.13331566305316	1.827669	-4.410936	-1.58981
Trial2	2	1	blindfold	clockwise	practice	Guided	1	0.5	-0.25	9.876472	1.30089	-1.45221	-1.05184	1.1333014758403	1.915022	-5.096488	-2.799162
Trial2	2	1	blindfold	clockwise	practice	Guided	1	0.5	-0.25	9.896477	1.30089	-1.45224	-1.05178	1.13325896743533	1.959969	-4.770639	-2.459491
Trial2	2	1	blindfold	clockwise	practice	Guided	1	0.5	-0.25	9.916473	1.3009	-1.45225	-1.05173	1.1332307062978	2.017913	-4.571745	-2.306749
Trial2	2	1	blindfold	clockwise	practice	Guided	1	0.5	-0.25	9.93647	1.3009	-1.45226	-1.05168	1.13319528516571	2.013088	-4.906057	-2.18712
Trial2	2	1	blindfold	clockwise	practice	Guided	1	0.5	-0.25	9.956474	1.30091	-1.45227	-1.05159	1.13313869188592	2.061315	-4.79603	-2.23845
Trial2	2	1	blindfold	clockwise	practice	Guided	1	0.5	-0.25	9.976471	1.30092	-1.45227	-1.05155	1.13311751973352	1.863375	-4.618294	-2.098543
Trial2	2	1	blindfold	clockwise	practice	Guided	1	0.5	-0.25	9.996475	1.30092	-1.45228	-1.05152	1.13309626957104	1.752872	-4.664844	-2.106034
Trial2	2	1	blindfold	clockwise	practice	Guided	1	0.5	-0.25	10.01647	1.30091	-1.45228	-1.05149	1.13306802600115	1.654982	-4.563281	-2.158533
Trial2	2	1	blindfold	clockwise	practice	Guided	1	0.5	-0.25	10.03648	1.30091	-1.45228	-1.05145	1.13303969342167	1.606772	-4.512499	-2.107187
Trial2	2	1	blindfold	clockwise	practice	Guided	1	0.5	-0.25	10.05647	1.3009	-1.45228	-1.0514	1.13299720020928	1.52636	-4.546354	-2.044573
Trial2	2	1	blindfold	clockwise	practice	Guided	1	0.5	-0.25	10.07647	1.30088	-1.45227	-1.05138	1.13296887752846	1.271229	-4.427863	-2.155397
Trial2	2	1	blindfold	clockwise	practice	Guided	1	0.5	-0.25	10.09647	1.30087	-1.45227	-1.05136	1.13294780191789	0.993691	-4.436327	-2.142913
Trial2	2	1	blindfold	clockwise	practice	Guided	1	0.5	-0.25	10.11647	1.30084	-1.45226	-1.05135	1.1329193993892	0.642755	-4.364386	-2.29377
Trial2	2	1	blindfold	clockwise	practice	Guided	1	0.5	-0.25	10.13647	1.30079	-1.45225	-1.05136	1.1328912595586	0.282563	-4.224737	-2.62707
Trial2	2	1	blindfold	clockwise	practice	Guided	1	0.5	-0.25	10.15647	1.30072	-1.45222	-1.0516	1.13301147726818	-0.244049	-4.127406	-3.270807
Trial2	2	1	blindfold	clockwise	practice	Guided	1	0.5	-0.25	10.17648	1.30033	-1.45209	-1.05175	1.13284215247681	-0.892156	-3.94967	-4.199519
Trial2	2	1	blindfold	clockwise	practice	Guided	1	0.5	-0.25	10.19647	1.30013	-1.45203	-1.05185	1.13277163803054	-1.16041	-3.975061	-4.300406
Trial2	2	1	blindfold	clockwise	practice	Guided	1	0.5	-0.25	10.21648	1.29999	-1.45202	-1.05193	1.13272924740695	-1.204075	-4.110478	-4.437506
Trial2	2	1	blindfold	clockwise	practice	Guided	1	0.5	-0.25	10.23647	1.29988	-1.45203	-1.05197	1.13267998472799	-1.187225	-4.169724	-4.529051
Trial2	2	1	blindfold	clockwise	practice	Guided	1	0.5	-0.25	10.25647	1.29983	-1.45204	-1.05202	1.13267999491563	-1.090659	-4.11471	-4.562861
Trial2	2	1	blindfold	clockwise	practice	Guided	1	0.5	-0.25	10.27647	1.29977	-1.45204	-1.05205	1.13265892601573	-0.985407	-4.097783	-4.573571
Trial2	2	1	blindfold	clockwise	practice	Guided	1	0.5	-0.25	10.29647	1.29973	-1.45204	-1.05207	1.1326448259573	-1.107104	-4.135869	-4.660548
Trial2	2	1	blindfold	clockwise	practice	Guided	1	0.5	-0.25	10.31647	1.2997	-1.45205	-1.0521	1.13264488856653	-1.257849	-4.190883	-4.636694
Trial2	2	1	blindfold	clockwise	practice	Guided	1	0.5	-0.25	10.33647	1.29965	-1.45205	-1.05211	1.1326167145309	-1.359864	-4.186651	-4.57373
Trial2	2	1	blindfold	clockwise	practice	Guided	1	0.5	-0.25	10.35648	1.2996	-1.45206	-1.05219	1.13263801718787	-1.454086	-4.212042	-4.599693
Trial2	2	1	blindfold	clockwise	practice	Guided	1	0.5	-0.25	10.37647	1.29936	-1.45208	-1.05225	1.13251101254432	-1.564645	-4.131637	-4.817922
Trial2	2	1	blindfold	clockwise	practice	Guided	1	0.5	-0.25	10.39648	1.2991	-1.45207	-1.0523	1.13236307260439	-1.662469	-4.123174	-4.848737
Trial2	2	1	blindfold	clockwise	practice	Guided	1	0.5	-0.25	10.41647	1.29871	-1.45207	-1.05235	1.13212333223403	-1.733658	-4.11471	-4.814346
Trial2	2	1	blindfold	clockwise	practice	Guided	1	0.5	-0.25	10.43647	1.29812	-1.45207	-1.05244	1.13177100099061	-1.942505	-4.173955	-4.938667
Trial2	2	1	blindfold	clockwise	practice	Guided	1	0.5	-0.25	10.45647	1.29719	-1.45208	-1.05271	1.13130687749235	-2.214713	-4.220505	-5.293661
Trial2	2	1	blindfold	clockwise	practice	Guided	1	0.5	-0.25	10.47647	1.29348	-1.4521	-1.05278	1.12874539315816	-2.532651	-4.195114	-5.604216
Trial2	2	1	blindfold	clockwise	practice	Guided	1	0.5	-0.25	10.49648	1.29051	-1.45209	-1.05279	1.12666660112936	-2.68083	-4.127406	-5.551559
Trial2	2	1	blindfold	clockwise	practice	Guided	1	0.5	-0.25	10.51647	1.28665	-1.45206	-1.05279	1.12396165326546	-2.795248	-4.04277	-5.578653
Trial2	2	1	blindfold	clockwise	practice	Guided	1	0.5	-0.25	10.53648	1.28162	-1.45202	-1.05286	1.12049724620041	-2.844833	-3.920047	-5.749071
Trial2	2	1	blindfold	clockwise	practice	Guided	1	0.5	-0.25	10.55647	1.27567	-1.45197	-1.05294	1.11641233658526	-2.781191	-3.920047	-5.94365
Trial2	2	1	blindfold	clockwise	practice	Guided	1	0.5	-0.25	10.57647	1.2607	-1.45198	-1.05288	1.10602027265851	-2.704532	-4.000452	-5.719261
Trial2	2	1	blindfold	clockwise	practice	Guided	1	0.5	-0.25	10.59647	1.252	-1.45198	-1.05281	1.10000370622642	-2.715145	-3.932743	-5.629577
Trial2	2	1	blindfold	clockwise	practice	Guided	1	0.5	-0.25	10.61647	1.24241	-1.45197	-1.05273	1.09341122102467	-2.763572	-3.877729	-5.487576
Trial2	2	1	blindfold	clockwise	practice	Guided	1	0.5	-0.25	10.63647	1.23159	-1.45194	-1.05265	1.08603451043239	-2.686719	-3.818484	-5.283599
Trial2	2	1	blindfold	clockwise	practice	Guided	1	0.5	-0.25	10.65647	1.22021	-1.45192	-1.05252	1.07830459067274	-2.545986	-3.780398	-5.104014
Trial2	2	1	blindfold	clockwise	practice	Guided	1	0.5	-0.25	10.67648	1.19448	-1.45193	-1.05246	1.0612466113075	-2.253915	-3.979293	-4.92149
Trial2	2	1	blindfold	clockwise	practice	Guided	1	0.5	-0.25	10.69647	1.18162	-1.45198	-1.0524	1.05283026909316	-2.194931	-4.04277	-4.811531
Trial2	2	1	blindfold	clockwise	practice	Guided	1	0.5	-0.25	10.71648	1.16803	-1.45202	-1.05233	1.04402948651883	-1.971244	-4.093551	-4.606145
Trial2	2	1	blindfold	clockwise	practice	Guided	1	0.5	-0.25	10.73647	1.15424	-1.45205	-1.05229	1.03522904609652	-1.892789	-4.144333	-4.557759
Trial2	2	1	blindfold	clockwise	practice	Guided	1	0.5	-0.25	10.75647	1.13989	-1.45208	-1.05225	1.02618917522137	-1.848898	-4.212042	-4.511609
Trial2	2	1	blindfold	clockwise	practice	Guided	1	0.5	-0.25	10.77647	1.11187	-1.45216	-1.05221	1.00892318399069	-1.822114	-4.410936	-4.321862
Trial2	2	1	blindfold	clockwise	practice	Guided	1	0.5	-0.25	10.79647	1.09698	-1.45219	-1.05221	0.999963061301551	-1.805603	-4.423632	-4.418889
Trial2	2	1	blindfold	clockwise	practice	Guided	1	0.5	-0.25	10.81647	1.08294	-1.45222	-1.05223	0.991661230861018	-1.813727	-4.504036	-4.48197
Trial2	2	1	blindfold	clockwise	practice	Guided	1	0.5	-0.25	10.83647	1.06894	-1.45225	-1.05221	0.983480455128902	-1.776857	-4.474413	-4.420685
Trial2	2	1	blindfold	clockwise	practice	Guided	1	0.5	-0.25	10.85648	1.05501	-1.45225	-1.05214	0.975430553569637	-1.768453	-4.508268	-4.254307
Trial2	2	1	blindfold	clockwise	practice	Guided	1	0.5	-0.25	10.87647	1.02727	-1.45225	-1.05216	0.959934602451801	-1.886292	-4.529427	-4.323605
Trial2	2	1	blindfold	clockwise	practice	Guided	1	0.5	-0.25	10.89648	1.01297	-1.45226	-1.0522	0.952188514042255	-1.941725	-4.529427	-4.441867
Trial2	2	1	blindfold	clockwise	practice	Guided	1	0.5	-0.25	10.91647	0.9986	-1.45226	-1.05221	0.944533217344298	-1.96556	-4.504036	-4.453034
Trial2	2	1	blindfold	clockwise	practice	Guided	1	0.5	-0.25	10.93647	0.98454	-1.45226	-1.0522	0.937178623919189	-2.016462	-4.559049	-4.380031
Trial2	2	1	blindfold	clockwise	practice	Guided	1	0.5	-0.25	10.95647	0.97033	-1.45226	-1.0522	0.929911331396207	-1.992966	-4.550586	-4.373777
Trial2	2	1	blindfold	clockwise	practice	Guided	1	0.5	-0.25	10.97647	0.94103	-1.45228	-1.05221	0.915449898114121	-1.990632	-4.571745	-4.452672
Trial2	2	1	blindfold	clockwise	practice	Guided	1	0.5	-0.25	10.99648	0.9263999	-1.45229	-1.05219	0.908474338588545	-2.0057	-4.605599	-4.377917
Trial2	2	1	blindfold	clockwise	practice	Guided	1	0.5	-0.25	11.01647	0.91164	-1.4523	-1.05218	0.901632028923106	-2.074659	-4.588672	-4.333188
Trial2	2	1	blindfold	clockwise	practice	Guided	1	0.5	-0.25	11.03648	0.89631	-1.4523	-1.05217	0.894728094997958	-1.963807	-4.575976	-4.334935
Trial2	2	1	blindfold	clockwise	practice	Guided	1	0.5	-0.25	11.05647	0.88087	-1.4523	-1.05212	0.887951795976791	-1.960769	-4.647917	-4.29093
Trial2	2	1	blindfold	clockwise	practice	Guided	1	0.5	-0.25	11.07647	0.84965	-1.45231	-1.0521	0.874996809923915	-1.978698	-4.575976	-4.21824
Trial2	2	1	blindfold	clockwise	practice	Guided	1	0.5	-0.25	11.09647	0.83476	-1.4523	-1.0521	0.869153946822098	-2.030323	-4.529427	-4.214662
Trial2	2	1	blindfold	clockwise	practice	Guided	1	0.5	-0.25	11.11647	0.8192	-1.45229	-1.0521	0.863280340102437	-2.114988	-4.588672	-4.218991
Trial2	2	1	blindfold	clockwise	practice	Guided	1	0.5	-0.25	11.13647	0.80344	-1.45229	-1.05208	0.85755944469136	-2.022405	-4.614063	-4.138773
Trial2	2	1	blindfold	clockwise	practice	Guided	1	0.5	-0.25	11.15647	0.78745	-1.45228	-1.05207	0.852023374698862	-1.992432	-4.605599	-4.104343
Trial2	2	1	blindfold	clockwise	practice	Guided	1	0.5	-0.25	11.17648	0.75474	-1.4523	-1.0521	0.841579934588679	-2.112492	-4.63099	-4.186519
Trial2	2	1	blindfold	clockwise	practice	Guided	1	0.5	-0.25	11.19647	0.7375	-1.45231	-1.05212	0.836542093465147	-2.185557	-4.635222	-4.315397
Trial2	2	1	blindfold	clockwise	practice	Guided	1	0.5	-0.25	11.21648	0.72051	-1.45231	-1.05212	0.8318780616853	-2.156422	-4.664844	-4.181404
Trial2	2	1	blindfold	clockwise	practice	Guided	1	0.5	-0.25	11.23647	0.7027299	-1.45232	-1.05211	0.827332950778597	-2.309879	-4.618294	-4.250855
Trial2	2	1	blindfold	clockwise	practice	Guided	1	0.5	-0.25	11.25647	0.68514	-1.45231	-1.05215	0.823238387618226	-2.4116	-4.601367	-4.270734
Trial2	2	1	blindfold	clockwise	practice	Guided	1	0.5	-0.25	11.27647	0.64815	-1.45232	-1.05215	0.815716282188379	-2.458361	-4.592904	-4.319574
Trial2	2	1	blindfold	clockwise	practice	Guided	1	0.5	-0.25	11.29647	0.6293	-1.4523	-1.05213	0.81248446177799	-2.397309	-4.512499	-4.221596
Trial2	2	1	blindfold	clockwise	practice	Guided	1	0.5	-0.25	11.31647	0.61004	-1.45228	-1.05209	0.809603143492797	-2.403366	-4.542122	-4.180516
Trial2	2	1	blindfold	clockwise	practice	Guided	1	0.5	-0.25	11.33647	0.58974	-1.45227	-1.05206	0.8070647625297	-2.436185	-4.571745	-4.128478
Trial2	2	1	blindfold	clockwise	practice	Guided	1	0.5	-0.25	11.35648	0.56961	-1.45227	-1.05203	0.805045223407483	-2.357235	-4.554817	-4.08884
Trial2	2	1	blindfold	clockwise	practice	Guided	1	0.5	-0.25	11.37647	0.52824	-1.45228	-1.05202	0.802516981248294	-2.301847	-4.571745	-4.05921
Trial2	2	1	blindfold	clockwise	practice	Guided	1	0.5	-0.25	11.39648	0.50646	-1.45229	-1.05201	0.802035956698592	-2.267248	-4.609831	-3.999216
Trial2	2	1	blindfold	clockwise	practice	Guided	1	0.5	-0.25	11.41647	0.48506	-1.4523	-1.05198	0.80211916481202	-2.207352	-4.567513	-3.983218
Trial2	2	1	blindfold	clockwise	practice	Free	1	0.5	-0.25	0	0.44394	-1.45196	-1.05062	0.802580240318725	0.973034	-3.975061	-1.254252
Trial2	2	1	blindfold	clockwise	practice	Free	1	0.5	-0.25	0.01863098	0.44483	-1.45192	-1.05062	0.802518566100484	1.040245	-3.945438	-1.255399
Trial2	2	1	blindfold	clockwise	practice	Free	1	0.5	-0.25	0.03862762	0.44581	-1.45189	-1.05062	0.802451791228487	1.089884	-3.966597	-1.366608
Trial2	2	1	blindfold	clockwise	practice	Free	1	0.5	-0.25	0.0586319	0.44791	-1.45197	-1.05358	0.805266456045613	1.011882	-3.848107	-1.133805
Trial2	2	1	blindfold	clockwise	practice	Free	1	0.5	-0.25	0.07862854	0.44935	-1.45193	-1.05535	0.806941230899786	0.856846	-3.721153	-1.09264
Trial2	2	1	blindfold	clockwise	practice	Free	1	0.5	-0.25	0.09863281	0.4509	-1.45188	-1.05754	0.809031368517811	0.803647	-3.73808	-1.184939
Trial2	2	1	blindfold	clockwise	practice	Free	1	0.5	-0.25	0.1186295	0.45263	-1.45188	-1.05998	0.811364021442023	0.703663	-3.801557	-1.208171
Trial2	2	1	blindfold	clockwise	practice	Free	1	0.5	-0.25	0.1386337	0.4544	-1.45189	-1.06572	0.816993641844495	0.70626	-3.716921	-1.178171
Trial2	2	1	blindfold	clockwise	practice	Free	1	0.5	-0.25	0.1586304	0.45831	-1.45186	-1.06912	0.820180293208986	0.700453	-3.742312	-1.151643
Trial2	2	1	blindfold	clockwise	practice	Free	1	0.5	-0.25	0.178627	0.46048	-1.45185	-1.07265	0.82359879545211	0.637442	-3.606894	-1.148238
Trial2	2	1	blindfold	clockwise	practice	Free	1	0.5	-0.25	0.1986313	0.46279	-1.45182	-1.07634	0.827177317782162	0.52782	-3.551881	-1.02381
Trial2	2	1	blindfold	clockwise	practice	Free	1	0.5	-0.25	0.2186279	0.46504	-1.45178	-1.08043	0.831165591140188	0.398807	-3.585735	-0.994036
Trial2	2	1	blindfold	clockwise	practice	Free	1	0.5	-0.25	0.2386322	0.46732	-1.45179	-1.0886	0.839236561994026	0.241319	-3.712689	-1.110423
Trial2	2	1	blindfold	clockwise	practice	Free	1	0.5	-0.25	0.2586288	0.47081	-1.45184	-1.09307	0.843575208365196	-0.192898	-3.585735	-1.075159
Trial2	2	1	blindfold	clockwise	practice	Free	1	0.5	-0.25	0.2786331	0.472	-1.4518	-1.0975	0.847962496412906	-0.38245	-3.446086	-1.068149
Trial2	2	1	blindfold	clockwise	practice	Free	1	0.5	-0.25	0.2986298	0.47263	-1.45174	-1.10198	0.852419490678923	-0.491351	-3.471477	-0.981459
Trial2	2	1	blindfold	clockwise	practice	Free	1	0.5	-0.25	0.318634	0.4727	-1.45172	-1.10666	0.857094895594721	-0.669031	-3.369913	-0.86997
Trial2	2	1	blindfold	clockwise	practice	Free	1	0.5	-0.25	0.3386307	0.47218	-1.45168	-1.1156	0.866046936408789	-0.720994	-3.217569	-0.946691
Trial2	2	1	blindfold	clockwise	practice	Free	1	0.5	-0.25	0.3586273	0.46968	-1.45157	-1.12034	0.870867958492446	-0.644108	-3.145628	-0.935641
Trial2	2	1	blindfold	clockwise	practice	Free	1	0.5	-0.25	0.3786316	0.46789	-1.45156	-1.1249	0.875489024209193	-0.710619	-3.116005	-0.960958
Trial2	2	1	blindfold	clockwise	practice	Free	1	0.5	-0.25	0.3986282	0.46576	-1.45157	-1.1298	0.880465985327652	-0.783516	-3.145628	-0.889077
Trial2	2	1	blindfold	clockwise	practice	Free	1	0.5	-0.25	0.4186325	0.46327	-1.45156	-1.13463	0.885392155563073	-0.855956	-3.069456	-0.889174
Trial2	2	1	blindfold	clockwise	practice	Free	1	0.5	-0.25	0.4386292	0.46031	-1.45154	-1.14467	0.895549955952226	-0.934867	-3.048297	-0.855618
Trial2	2	1	blindfold	clockwise	practice	Free	1	0.5	-0.25	0.4586334	0.45325	-1.45149	-1.14975	0.900963714891049	-0.927727	-2.908647	-0.793548
Trial2	2	1	blindfold	clockwise	practice	Free	1	0.5	-0.25	0.4786301	0.44922	-1.45145	-1.14975	0.901181813193529	-0.916087	-2.849402	-0.773435
Trial2	2	1	blindfold	clockwise	practice	Free	1	0.5	-0.25	0.4986343	0.44485	-1.45142	-1.16037	0.912038949578189	-0.884976	-2.815548	-0.803412
Trial2	2	1	blindfold	clockwise	practice	Free	1	0.5	-0.25	0.518631	0.44006	-1.45141	-1.16037	0.912341122641995	-0.828488	-2.819779	-0.765367
Trial2	2	1	blindfold	clockwise	practice	Free	1	0.5	-0.25	0.5386276	0.43504	-1.45141	-1.16593	0.918230704580078	-0.787188	-2.807084	-0.685901
Trial2	2	1	blindfold	clockwise	practice	Free	1	0.5	-0.25	0.5586319	0.4247	-1.45142	-1.18224	0.935276174014772	-0.861561	-2.828243	-0.519367
Trial2	2	1	blindfold	clockwise	practice	Free	1	0.5	-0.25	0.5786285	0.41936	-1.4514	-1.18753	0.940991705485542	-0.880834	-2.794389	-0.485774
Trial2	2	1	blindfold	clockwise	practice	Free	1	0.5	-0.25	0.5986328	0.41342	-1.45138	-1.19286	0.946826851124676	-0.971212	-2.671666	-0.468785
Trial2	2	1	blindfold	clockwise	practice	Free	1	0.5	-0.25	0.6186295	0.40739	-1.45136	-1.19786	0.952373454461297	-0.996316	-2.667435	-0.405623
Trial2	2	1	blindfold	clockwise	practice	Free	1	0.5	-0.25	0.6386337	0.40083	-1.45135	-1.20715	0.962273757094558	-1.098518	-2.684362	-0.249124
Trial2	2	1	blindfold	clockwise	practice	Free	1	0.5	-0.25	0.6586304	0.38681	-1.45134	-1.21142	0.968060176473295	-1.287495	-2.620885	-0.049094
Trial2	2	1	blindfold	clockwise	practice	Free	1	0.5	-0.25	0.678627	0.37883	-1.45133	-1.21517	0.972746293274567	-1.334626	-2.671666	0.043201
Trial2	2	1	blindfold	clockwise	practice	Free	1	0.5	-0.25	0.6986313	0.37055	-1.45134	-1.21851	0.977122690032846	-1.439425	-2.718216	0.107234
Trial2	2	1	blindfold	clockwise	practice	Free	1	0.5	-0.25	0.7186279	0.36172	-1.45136	-1.22147	0.98126210427791	-1.505316	-2.722448	0.245674
Trial2	2	1	blindfold	clockwise	practice	Free	1	0.5	-0.25	0.7386322	0.35199	-1.45137	-1.22546	0.986625192191456	-1.625752	-2.764766	0.381755
Trial2	2	1	blindfold	clockwise	practice	Free	1	0.5	-0.25	0.7586288	0.3309	-1.45136	-1.22648	0.991013632568868	-1.852073	-2.701289	0.643435
Trial2	2	1	blindfold	clockwise	practice	Free	1	0.5	-0.25	0.7786331	0.31908	-1.45136	-1.22667	0.993285648027875	-1.968689	-2.718216	0.823726
Trial2	2	1	blindfold	clockwise	practice	Free	1	0.5	-0.25	0.7986298	0.30596	-1.45136	-1.22583	0.99493510499112	-1.944222	-2.722448	1.196795
Trial2	2	1	blindfold	clockwise	practice	Free	1	0.5	-0.25	0.818634	0.29231	-1.45135	-1.2239	0.995799428406359	-1.977917	-2.570103	1.258639
Trial2	2	1	blindfold	clockwise	practice	Free	1	0.5	-0.25	0.8386307	0.27727	-1.45132	-1.21846	0.993742092241573	-1.919636	-2.701289	0.905024
Trial2	2	1	blindfold	clockwise	practice	Free	1	0.5	-0.25	0.8586273	0.24548	-1.45151	-1.21521	0.9982038512858	-1.847661	-3.369913	0.51788
Trial2	2	1	blindfold	clockwise	practice	Free	1	0.5	-0.25	0.8786316	0.22804	-1.45163	-1.21173	0.999443266907037	-1.880967	-3.158323	0.546831
Trial2	2	1	blindfold	clockwise	practice	Free	1	0.5	-0.25	0.8986282	0.21049	-1.45161	-1.20804	1.00082799617637	-1.784489	-3.128701	0.477778
Trial2	2	1	blindfold	clockwise	practice	Free	1	0.5	-0.25	0.9186325	0.19231	-1.45159	-1.20435	1.00272481023815	-1.808251	-3.344523	0.126217
Trial2	2	1	blindfold	clockwise	practice	Free	1	0.5	-0.25	0.9386292	0.17361	-1.45165	-1.19815	1.00275566657415	-1.712883	-3.47994	-0.146275
Trial2	2	1	blindfold	clockwise	practice	Free	1	0.5	-0.25	0.9586334	0.13442	-1.45167	-1.19547	1.01368742986105	-1.6069	-3.238728	-0.194218
Trial2	2	1	blindfold	clockwise	practice	Free	1	0.5	-0.25	0.9786301	0.11454	-1.45164	-1.19321	1.01893303218037	-1.590338	-3.348754	-0.202128
Trial2	2	1	blindfold	clockwise	practice	Free	1	0.5	-0.25	0.9986343	0.093679	-1.45166	-1.1913	1.02525241443826	-1.619257	-3.352986	-0.316195
Trial2	2	1	blindfold	clockwise	practice	Free	1	0.5	-0.25	1.018631	0.073065	-1.45166	-1.18993	1.03234772720865	-1.568237	-3.289509	-0.454875
Trial2	2	1	blindfold	clockwise	practice	Free	1	0.5	-0.25	1.038628	0.051485	-1.45166	-1.18848	1.04014924435163	-1.501867	-3.403768	-0.424371
Trial2	2	1	blindfold	clockwise	practice	Free	1	0.5	-0.25	1.058632	0.0088611	-1.45169	-1.1883	1.05906767215823	-1.40711	-3.319132	-0.351818
Trial2	2	1	blindfold	clockwise	practice	Free	1	0.5	-0.25	1.078629	-0.013321	-1.45167	-1.1885	1.06971060895396	-1.277142	-3.319132	-0.381748
Trial2	2	1	blindfold	clockwise	practice	Free	1	0.5	-0.25	1.098633	-0.034909	-1.45165	-1.18914	1.08079207322501	-1.177757	-3.391072	-0.51805
Trial2	2	1	blindfold	clockwise	practice	Free	1	0.5	-0.25	1.118629	-0.057115	-1.45168	-1.19021	1.09287324901636	-1.099289	-3.463013	-0.549097
Trial2	2	1	blindfold	clockwise	practice	Free	1	0.5	-0.25	1.138634	-0.078531	-1.45172	-1.19306	1.10637250943312	-1.052052	-3.522258	-0.373
Trial2	2	1	blindfold	clockwise	practice	Free	1	0.5	-0.25	1.15863	-0.12086	-1.45171	-1.1945	1.13028639538688	-1.179528	-3.26835	-0.055875
Trial2	2	1	blindfold	clockwise	practice	Free	1	0.5	-0.25	1.178627	-0.14191	-1.45165	-1.19598	1.14320896902602	-1.270388	-3.171019	-0.130155
Trial2	2	1	blindfold	clockwise	practice	Free	1	0.5	-0.25	1.198631	-0.1636	-1.45161	-1.19764	1.15688651864389	-1.197048	-3.209105	-0.229879
Trial2	2	1	blindfold	clockwise	practice	Free	1	0.5	-0.25	1.218628	-0.18527	-1.45162	-1.19938	1.17086183164652	-1.118791	-3.26835	-0.279133
Trial2	2	1	blindfold	clockwise	practice	Free	1	0.5	-0.25	1.238632	-0.20618	-1.45164	-1.20295	1.18608763763797	-1.017466	-3.374145	-0.122434
Trial2	2	1	blindfold	clockwise	practice	Free	1	0.5	-0.25	1.258629	-0.24802	-1.45168	-1.20458	1.212747620134	-0.924866	-3.386841	0.0029519
Trial2	2	1	blindfold	clockwise	practice	Free	1	0.5	-0.25	1.278633	-0.26762	-1.4517	-1.20624	1.22622807039789	-0.900976	-3.488404	-0.033621
Trial2	2	1	blindfold	clockwise	practice	Free	1	0.5	-0.25	1.29863	-0.28812	-1.45172	-1.20771	1.24029900991545	-0.90597	-3.47994	0.053761
Trial2	2	1	blindfold	clockwise	practice	Free	1	0.5	-0.25	1.318634	-0.30767	-1.45173	-1.20903	1.25382192793973	-0.919326	-3.412231	0.133008
Trial2	2	1	blindfold	clockwise	practice	Free	1	0.5	-0.25	1.338631	-0.3269	-1.45172	-1.21082	1.26765082482355	-0.898043	-3.416463	0.130219
Trial2	2	1	blindfold	clockwise	practice	Free	1	0.5	-0.25	1.358627	-0.36531	-1.45175	-1.21129	1.29338311679136	-0.662287	-3.560344	0.253743
Trial2	2	1	blindfold	clockwise	practice	Free	1	0.5	-0.25	1.378632	-0.38267	-1.45177	-1.21147	1.30519382914382	-0.61241	-3.606894	0.303436
Trial2	2	1	blindfold	clockwise	practice	Free	1	0.5	-0.25	1.398628	-0.40104	-1.45179	-1.21135	1.31759890212494	-0.555067	-3.581503	0.331252
Trial2	2	1	blindfold	clockwise	practice	Free	1	0.5	-0.25	1.418633	-0.41771	-1.4518	-1.21088	1.32871443669257	-0.495339	-3.649212	0.396756
Trial2	2	1	blindfold	clockwise	practice	Free	1	0.5	-0.25	1.438629	-0.4337	-1.45181	-1.20884	1.33834595919927	-0.42242	-3.628053	0.465304
Trial2	2	1	blindfold	clockwise	practice	Free	1	0.5	-0.25	1.458633	-0.46379	-1.45185	-1.20738	1.35847993561327	-0.302444	-3.746544	0.513028
Trial2	2	1	blindfold	clockwise	practice	Free	1	0.5	-0.25	1.47863	-0.47692	-1.45187	-1.2055	1.36651123891328	-0.236716	-3.755007	0.53561
Trial2	2	1	blindfold	clockwise	practice	Free	1	0.5	-0.25	1.498634	-0.48998	-1.45188	-1.2034	1.37442058908178	-0.243625	-3.759239	0.436317
Trial2	2	1	blindfold	clockwise	practice	Free	1	0.5	-0.25	1.518631	-0.5021	-1.45189	-1.20132	1.38174310436327	-0.162034	-3.894657	0.306155
Trial2	2	1	blindfold	clockwise	practice	Free	1	0.5	-0.25	1.538628	-0.51262	-1.45194	-1.19647	1.3860752905536	-0.118761	-4.008915	0.31168
Trial2	2	1	blindfold	clockwise	practice	Free	1	0.5	-0.25	1.558632	-0.53163	-1.452	-1.19345	1.39798364381883	-0.086518	-3.936975	0.789082
Trial2	2	1	blindfold	clockwise	practice	Free	1	0.5	-0.25	1.578629	-0.53951	-1.452	-1.18988	1.40141196800975	-0.084955	-4.030074	1.022535
Trial2	2	1	blindfold	clockwise	practice	Free	1	0.5	-0.25	1.598633	-0.54687	-1.45201	-1.18594	1.40425087404902	-0.057996	-4.030074	1.249812
Trial2	2	1	blindfold	clockwise	practice	Free	1	0.5	-0.25	1.618629	-0.55275	-1.452	-1.18094	1.40532261977989	-0.081791	-4.004683	1.587089
Trial2	2	1	blindfold	clockwise	practice	Free	1	0.5	-0.25	1.638634	-0.55823	-1.45199	-1.16827	1.40109616892863	-0.051612	-3.94967	1.903231
Trial2	2	1	blindfold	clockwise	practice	Free	1	0.5	-0.25	1.65863	-0.5671	-1.452	-1.16015	1.40252468816797	-0.123614	-4.118942	2.193635
Trial2	2	1	blindfold	clockwise	practice	Free	1	0.5	-0.25	1.678627	-0.57099	-1.45203	-1.15123	1.39972682889279	-0.126118	-4.127406	2.304389
Trial2	2	1	blindfold	clockwise	practice	Free	1	0.5	-0.25	1.698631	-0.57444	-1.45205	-1.14118	1.39593093660892	-0.085395	-4.157028	2.424395
Trial2	2	1	blindfold	clockwise	practice	Free	1	0.5	-0.25	1.718628	-0.57761	-1.45206	-1.12966	1.39105897793337	-0.112881	-4.131637	2.486227
Trial2	2	1	blindfold	clockwise	practice	Free	1	0.5	-0.25	1.738632	-0.58056	-1.45204	-1.10375	1.3771343512971	-0.074692	-4.16126	2.313432
Trial2	2	1	blindfold	clockwise	practice	Free	1	0.5	-0.25	1.758629	-0.58609	-1.45211	-1.08942	1.37266806641661	-0.105825	-4.16126	2.418203
Trial2	2	1	blindfold	clockwise	practice	Free	1	0.5	-0.25	1.778633	-0.58865	-1.4521	-1.0735	1.36503154103104	-0.085839	-4.241664	2.590804
Trial2	2	1	blindfold	clockwise	practice	Free	1	0.5	-0.25	1.79863	-0.59128	-1.4521	-1.05757	1.35759392899102	-0.11917	-4.182419	2.430624
Trial2	2	1	blindfold	clockwise	practice	Free	1	0.5	-0.25	1.818634	-0.59362	-1.45209	-1.03991	1.34905990999933	-0.129298	-4.275519	2.191353
Trial2	2	1	blindfold	clockwise	practice	Free	1	0.5	-0.25	1.838631	-0.59602	-1.45211	-1.00397	1.33031222100061	-0.092812	-4.292446	2.056758
Trial2	2	1	blindfold	clockwise	practice	Free	1	0.5	-0.25	1.858627	-0.60036	-1.45215	-0.98475	1.32312119156675	0.063046	-4.224737	1.916214
Trial2	2	1	blindfold	clockwise	practice	Free	1	0.5	-0.25	1.878632	-0.60232	-1.45215	-0.96575	1.31430868424345	0.025959	-4.288214	1.770807
Trial2	2	1	blindfold	clockwise	practice	Free	1	0.5	-0.25	1.898628	-0.60419	-1.45217	-0.94656	1.30553871027099	-0.086769	-4.338996	1.677859
Trial2	2	1	blindfold	clockwise	practice	Free	1	0.5	-0.25	1.918633	-0.60594	-1.45216	-0.92685	1.29662219594109	-0.070891	-4.144333	1.273899
Trial2	2	1	blindfold	clockwise	practice	Free	1	0.5	-0.25	1.938629	-0.60773	-1.45213	-0.88885	1.27874750699078	-0.114137	-4.330532	1.354257
Trial2	2	1	blindfold	clockwise	practice	Free	1	0.5	-0.25	1.958633	-0.61107	-1.45219	-0.86915	1.27193681823839	-0.05002	-4.305141	1.629183
Trial2	2	1	blindfold	clockwise	practice	Free	1	0.5	-0.25	1.97863	-0.61266	-1.45216	-0.84978	1.26402067218354	-0.191416	-4.20781	1.701408
Trial2	2	1	blindfold	clockwise	practice	Free	1	0.5	-0.25	1.998634	-0.61429	-1.45213	-0.8303	1.2563400260756	-0.146296	-4.233201	1.540949
Trial2	2	1	blindfold	clockwise	practice	Free	1	0.5	-0.25	2.018631	-0.6159	-1.45212	-0.81014	1.24859510390032	-0.194105	-4.381314	1.557523
Trial2	2	1	blindfold	clockwise	practice	Free	1	0.5	-0.25	2.038628	-0.6176	-1.45217	-0.76995	1.23263045926121	-0.141456	-4.427863	1.84611
Trial2	2	1	blindfold	clockwise	practice	Free	1	0.5	-0.25	2.058632	-0.62088	-1.45217	-0.74834	1.22666812894146	-0.09688	-4.402473	2.216295
Trial2	2	1	blindfold	clockwise	practice	Free	1	0.5	-0.25	2.078629	-0.62253	-1.45219	-0.72688	1.21962619468099	-0.124302	-4.355923	2.057773
Trial2	2	1	blindfold	clockwise	practice	Free	1	0.5	-0.25	2.098633	-0.62414	-1.45219	-0.70505	1.21274947488638	-0.054663	-4.67754	1.957684
Trial2	2	1	blindfold	clockwise	practice	Free	1	0.5	-0.25	2.118629	-0.62573	-1.45226	-0.68206	1.20579598779836	-0.129655	-4.698699	2.143348
Trial2	2	1	blindfold	clockwise	practice	Free	1	0.5	-0.25	2.138634	-0.6273	-1.45232	-0.63545	1.19137611649217	-0.031691	-4.575976	2.312825
Trial2	2	1	blindfold	clockwise	practice	Free	1	0.5	-0.25	2.15863	-0.63009	-1.45228	-0.61076	1.186276174688	0.0018152	-4.381314	1.833795
Trial2	2	1	blindfold	clockwise	practice	Free	1	0.5	-0.25	2.178627	-0.63144	-1.45231	-0.58687	1.18052439357462	0.015453	-4.770639	1.475096
Trial2	2	1	blindfold	clockwise	practice	Free	1	0.5	-0.25	2.198631	-0.63264	-1.45241	-0.56301	1.1750951715702	0.058362	-4.825653	1.64997
Trial2	2	1	blindfold	clockwise	practice	Free	1	0.5	-0.25	2.218628	-0.63371	-1.45242	-0.5382	1.16976821495395	0.081672	-4.757944	2.013402
Trial2	2	1	blindfold	clockwise	practice	Free	1	0.5	-0.25	2.238632	-0.63471	-1.45237	-0.49103	1.16002678007807	-0.024092	-4.639453	1.309449
Trial2	2	1	blindfold	clockwise	practice	Free	1	0.5	-0.25	2.258629	-0.63634	-1.45246	-0.4679	1.15704324001623	0.197751	-5.130342	0.828551
Trial2	2	1	blindfold	clockwise	practice	Free	1	0.5	-0.25	2.278633	-0.63688	-1.45252	-0.44588	1.1536313096036	0.141431	-4.872202	1.289065
Trial2	2	1	blindfold	clockwise	practice	Free	1	0.5	-0.25	2.29863	-0.63721	-1.45244	-0.42408	1.15045663176381	0.14885	-4.664844	1.488193
Trial2	2	1	blindfold	clockwise	practice	Free	1	0.5	-0.25	2.318634	-0.6374	-1.45234	-0.40288	1.14762848043022	0.14801	-4.939911	0.960947
Trial2	2	1	blindfold	clockwise	practice	Free	1	0.5	-0.25	2.338631	-0.63743	-1.45246	-0.36096	1.14282945175674	0.231704	-5.21921	0.773969
Trial2	2	1	blindfold	clockwise	practice	Free	1	0.5	-0.25	2.358627	-0.63687	-1.45253	-0.34043	1.14046083018641	0.034124	-4.897593	2.021969
Trial2	2	1	blindfold	clockwise	practice	Free	1	0.5	-0.25	2.378632	-0.63642	-1.45246	-0.31798	1.13845145960272	0.037705	-5.092256	1.762964
Trial2	2	1	blindfold	clockwise	practice	Free	1	0.5	-0.25	2.398628	-0.6359	-1.45254	-0.29831	1.13692681195033	0.189608	-5.413873	1.445809
Trial2	2	1	blindfold	clockwise	practice	Free	1	0.5	-0.25	2.418633	-0.63537	-1.45266	-0.27877	1.13573446999711	0.208527	-5.435032	1.545969
Trial2	2	1	blindfold	clockwise	practice	Free	1	0.5	-0.25	2.438629	-0.63468	-1.45269	-0.23629	1.13476285653069	0.217309	-5.210746	1.966158
Trial2	2	1	blindfold	clockwise	practice	Free	1	0.5	-0.25	2.458633	-0.63286	-1.45262	-0.21582	1.13337551726483	0.15824	-5.26576	1.963638
Trial2	2	1	blindfold	clockwise	practice	Free	1	0.5	-0.25	2.47863	-0.63185	-1.45265	-0.19477	1.13319671018726	0.138392	-5.625463	1.723207
Trial2	2	1	blindfold	clockwise	practice	Free	1	0.5	-0.25	2.498634	-0.63077	-1.45274	-0.17321	1.13337441309849	0.183959	-5.583145	1.624991
Trial2	2	1	blindfold	clockwise	practice	Free	1	0.5	-0.25	2.518631	-0.62954	-1.45277	-0.15285	1.13371018909691	0.271422	-5.333469	1.896817
Trial2	2	1	blindfold	clockwise	practice	Free	1	0.5	-0.25	2.538628	-0.62819	-1.4527	-0.1099	1.1368555940601	0.306057	-5.181124	1.859242
Trial2	2	1	blindfold	clockwise	practice	Free	1	0.5	-0.25	2.558632	-0.62509	-1.45268	-0.090134	1.13639106478004	0.299736	-5.583145	0.7964
Trial2	2	1	blindfold	clockwise	practice	Free	1	0.5	-0.25	2.578629	-0.62346	-1.45275	-0.071115	1.13761250098471	0.301907	-5.536595	1.025882
Trial2	2	1	blindfold	clockwise	practice	Free	1	0.5	-0.25	2.598633	-0.62159	-1.45274	-0.052124	1.13891135740873	0.379542	-5.380018	1.107404
Trial2	2	1	blindfold	clockwise	practice	Free	1	0.5	-0.25	2.618629	-0.61958	-1.45271	-0.034909	1.14005420194759	0.302014	-5.367323	0.945049
Trial2	2	1	blindfold	clockwise	practice	Free	1	0.5	-0.25	2.638634	-0.61754	-1.4527	-0.0024312	1.1446335512153	0.399315	-5.511204	0.490364
Trial2	2	1	blindfold	clockwise	practice	Free	1	0.5	-0.25	2.65863	-0.61278	-1.45288	0.011662	1.14313003428277	0.494735	-5.769344	0.338299
Trial2	2	1	blindfold	clockwise	practice	Free	1	0.5	-0.25	2.678627	-0.61016	-1.45291	0.025242	1.14377155430097	0.473814	-5.705867	0.80579
Trial2	2	1	blindfold	clockwise	practice	Free	1	0.5	-0.25	2.698631	-0.60731	-1.45287	0.037624	1.14405550384489	0.500323	-5.638158	0.723871
Trial2	2	1	blindfold	clockwise	practice	Free	1	0.5	-0.25	2.718628	-0.60443	-1.45287	0.049714	1.1443749465608	0.428632	-5.798967	0.95356
Trial2	2	1	blindfold	clockwise	practice	Free	1	0.5	-0.25	2.738632	-0.6014	-1.45288	0.071751	1.14743440078631	0.406844	-5.786271	1.079204
Trial2	2	1	blindfold	clockwise	practice	Free	1	0.5	-0.25	2.758629	-0.59551	-1.45292	0.08211099	1.1447444628321	0.450644	-5.925921	1.057993
Trial2	2	1	blindfold	clockwise	practice	Free	1	0.5	-0.25	2.778633	-0.59257	-1.45298	0.092531	1.14500511038784	0.575581	-6.01902	1.41989
Trial2	2	1	blindfold	clockwise	practice	Free	1	0.5	-0.25	2.79863	-0.58948	-1.45299	0.10264	1.14512951439086	0.587431	-5.938616	1.640754
Trial2	2	1	blindfold	clockwise	practice	Free	1	0.5	-0.25	2.818634	-0.58642	-1.45299	0.11322	1.14552921527178	0.530984	-6.057106	1.841364
Trial2	2	1	blindfold	clockwise	practice	Free	1	0.5	-0.25	2.838631	-0.58329	-1.45299	0.13451	1.14950646774772	0.519659	-5.85398	1.86387
Trial2	2	1	blindfold	clockwise	practice	Free	1	0.5	-0.25	2.858627	-0.5768	-1.45295	0.14458	1.1468180263727	0.461984	-5.875139	1.508342
Trial2	2	1	blindfold	clockwise	practice	Free	1	0.5	-0.25	2.878632	-0.57374	-1.45294	0.15494	1.14756002473955	0.507985	-5.870907	1.202085
Trial2	2	1	blindfold	clockwise	practice	Free	1	0.5	-0.25	2.898628	-0.5705	-1.45295	0.16452	1.1479534447614	0.525753	-5.97247	1.125755
Trial2	2	1	blindfold	clockwise	practice	Free	1	0.5	-0.25	2.918633	-0.56735	-1.45297	0.17376	1.1483939312751	0.607967	-5.866675	0.9291
Trial2	2	1	blindfold	clockwise	practice	Free	1	0.5	-0.25	2.938629	-0.56416	-1.45296	0.18944	1.15132272064597	0.687251	-6.040179	0.785629
Trial2	2	1	blindfold	clockwise	practice	Free	1	0.5	-0.25	2.958633	-0.55748	-1.45301	0.19639	1.14783619815249	0.731481	-6.052875	0.811718
Trial2	2	1	blindfold	clockwise	practice	Free	1	0.5	-0.25	2.97863	-0.55406	-1.45304	0.20249	1.14707874538787	0.68776	-6.18406	0.803433
Trial2	2	1	blindfold	clockwise	practice	Free	1	0.5	-0.25	2.998634	-0.55082	-1.45307	0.20803	1.14630456362191	0.602902	-6.035947	0.85424
Trial2	2	1	blindfold	clockwise	practice	Free	1	0.5	-0.25	3.018631	-0.54773	-1.45306	0.21322	1.1455613718347	0.612054	-6.192524	0.955612
Trial2	2	1	blindfold	clockwise	practice	Free	1	0.5	-0.25	3.038628	-0.54483	-1.45307	0.22142	1.14625765019847	0.56821	-6.200988	0.764408
Trial2	2	1	blindfold	clockwise	practice	Free	1	0.5	-0.25	3.058632	-0.53965	-1.45313	0.22456	1.14283823565915	0.642905	-6.268696	0.659287
Trial2	2	1	blindfold	clockwise	practice	Free	1	0.5	-0.25	3.078629	-0.53749	-1.45314	0.22722	1.14198268317957	0.64436	-6.306783	0.741873
Trial2	2	1	blindfold	clockwise	practice	Free	1	0.5	-0.25	3.098633	-0.53557	-1.45314	0.22939	1.14114856404717	0.650937	-6.205219	0.889129
Trial2	2	1	blindfold	clockwise	practice	Free	1	0.5	-0.25	3.118629	-0.53402	-1.45312	0.23133	1.14055948994683	0.627657	-6.243306	1.105005
Trial2	2	1	blindfold	clockwise	practice	Free	1	0.5	-0.25	3.138634	-0.53274	-1.45311	0.23459	1.14078016195051	0.568837	-6.23061	1.152297
Trial2	2	1	blindfold	clockwise	practice	Free	1	0.5	-0.25	3.15863	-0.5309	-1.45309	0.23575	1.1396086521972	0.544813	-6.120583	0.992693
Trial2	2	1	blindfold	clockwise	practice	Free	1	0.5	-0.25	3.178627	-0.53028	-1.45308	0.23653	1.13938067068526	0.636207	-6.137511	0.971585
Trial2	2	1	blindfold	clockwise	practice	Free	1	0.5	-0.25	3.198631	-0.52981	-1.45307	0.23703	1.13916938159358	0.631618	-6.18406	1.061275
Trial2	2	1	blindfold	clockwise	practice	Free	1	0.5	-0.25	3.218628	-0.52951	-1.45309	0.23725	1.13899229431264	0.705861	-6.150206	0.990736
Trial2	2	1	blindfold	clockwise	practice	Free	1	0.5	-0.25	3.238632	-0.52937	-1.4531	0.23733	1.1388999675622	0.700405	-6.256001	0.885002
Trial2	2	1	blindfold	clockwise	practice	Free	1	0.5	-0.25	3.258629	-0.52929	-1.45312	0.23738	1.13884901806588	0.764665	-6.285624	0.751622
Trial2	2	1	blindfold	clockwise	practice	Free	1	0.5	-0.25	3.278633	-0.52925	-1.45313	0.23743	1.13883432794804	0.870553	-6.27716	0.915898
Trial2	2	1	blindfold	clockwise	practice	Free	1	0.5	-0.25	3.29863	-0.52919	-1.45313	0.2375	1.13881004173837	0.964222	-6.260233	1.166776
Trial2	2	1	blindfold	clockwise	practice	Free	1	0.5	-0.25	3.318634	-0.52914	-1.45313	0.23761	1.13881194873441	1.090709	-6.357564	1.248674
Trial2	2	1	blindfold	clockwise	practice	Free	1	0.5	-0.25	3.338631	-0.52904	-1.45315	0.23826	1.13900004691098	1.214819	-6.332173	1.258569
Trial2	2	1	blindfold	clockwise	practice	Free	1	0.5	-0.25	3.358627	-0.52841	-1.45314	0.2392	1.13883440418511	1.422992	-6.150206	1.770859
Trial2	2	1	blindfold	clockwise	practice	Free	1	0.5	-0.25	3.378632	-0.52762	-1.45309	0.24072	1.13877522918147	1.538465	-6.099424	1.890948
Trial2	2	1	blindfold	clockwise	practice	Free	1	0.5	-0.25	3.398628	-0.52636	-1.45306	0.24286	1.13856308791906	1.586661	-6.069802	1.896686
Trial2	2	1	blindfold	clockwise	practice	Free	1	0.5	-0.25	3.418633	-0.52457	-1.45302	0.24552	1.13810532980026	1.648461	-6.010557	1.814094
Trial2	2	1	blindfold	clockwise	practice	Free	1	0.5	-0.25	3.438629	-0.5222	-1.45299	0.25261	1.13908280045438	1.761502	-5.913225	1.750135
Trial2	2	1	blindfold	clockwise	practice	Free	1	0.5	-0.25	3.458633	-0.51537	-1.45294	0.25715	1.13497902037898	2.03314	-5.820126	1.804578
Trial2	2	1	blindfold	clockwise	practice	Free	1	0.5	-0.25	3.47863	-0.51084	-1.45292	0.26197	1.13309786298494	2.107039	-5.883603	1.553198
Trial2	2	1	blindfold	clockwise	practice	Free	1	0.5	-0.25	3.498634	-0.50528	-1.45296	0.26719	1.13051909319183	2.205509	-5.989398	1.322966
Trial2	2	1	blindfold	clockwise	practice	Free	1	0.5	-0.25	3.518631	-0.49884	-1.45298	0.2723	1.12715508677663	2.247345	-5.904762	1.252216
Trial2	2	1	blindfold	clockwise	practice	Free	1	0.5	-0.25	3.538628	-0.49198	-1.45297	0.28348	1.12633266960102	2.269189	-5.80743	1.144625
Trial2	2	1	blindfold	clockwise	practice	Free	1	0.5	-0.25	3.558632	-0.47509	-1.45293	0.28909	1.11418963313541	2.328489	-5.938616	0.762189
Trial2	2	1	blindfold	clockwise	practice	Free	1	0.5	-0.25	3.578629	-0.46557	-1.45296	0.29449	1.10851018303404	2.31352	-5.942848	0.754509
Trial2	2	1	blindfold	clockwise	practice	Free	1	0.5	-0.25	3.598633	-0.45467	-1.45298	0.29997	1.10175398060875	2.296697	-5.97247	0.887364
Trial2	2	1	blindfold	clockwise	practice	Free	1	0.5	-0.25	3.618629	-0.44404	-1.45298	0.30562	1.09541093801706	2.30414	-5.980934	0.78922
Trial2	2	1	blindfold	clockwise	practice	Free	1	0.5	-0.25	3.638634	-0.43208	-1.453	0.31597	1.0904564056264	2.31544	-6.044411	0.453505
Trial2	2	1	blindfold	clockwise	practice	Free	1	0.5	-0.25	3.65863	-0.40618	-1.45305	0.32048	1.07079858052724	2.261421	-6.116352	0.327571
Trial2	2	1	blindfold	clockwise	practice	Free	1	0.5	-0.25	3.678627	-0.39364	-1.45306	0.32505	1.06267347539509	2.267161	-6.040179	0.366197
Trial2	2	1	blindfold	clockwise	practice	Free	1	0.5	-0.25	3.698631	-0.37941	-1.45303	0.3293	1.05306719010725	2.189118	-6.124815	0.359827
Trial2	2	1	blindfold	clockwise	practice	Free	1	0.5	-0.25	3.718628	-0.36513	-1.45303	0.33357	1.04355348615675	2.254174	-6.145974	0.403634
Trial2	2	1	blindfold	clockwise	practice	Free	1	0.5	-0.25	3.738632	-0.34993	-1.45305	0.34197	1.0357651578118	2.253939	-6.099424	0.566505
Trial2	2	1	blindfold	clockwise	practice	Free	1	0.5	-0.25	3.758629	-0.31902	-1.45302	0.34616	1.01301555003359	2.268189	-6.010557	0.429422
Trial2	2	1	blindfold	clockwise	practice	Free	1	0.5	-0.25	3.778633	-0.30285	-1.45301	0.35043	1.00253894406765	2.274615	-6.01902	0.384332
Trial2	2	1	blindfold	clockwise	practice	Free	1	0.5	-0.25	3.79863	-0.2857	-1.45301	0.35473	0.991475095309407	2.341849	-6.010557	0.435526
Trial2	2	1	blindfold	clockwise	practice	Free	1	0.5	-0.25	3.818634	-0.26803	-1.453	0.35909	0.980235018123145	2.367665	-6.002093	0.678288
Trial2	2	1	blindfold	clockwise	practice	Free	1	0.5	-0.25	3.838631	-0.25092	-1.45299	0.36832	0.972728373010187	2.308605	-5.887834	0.632488
Trial2	2	1	blindfold	clockwise	practice	Free	1	0.5	-0.25	3.858627	-0.21365	-1.45294	0.37326	0.947496375153035	2.24667	-5.883603	0.582521
Trial2	2	1	blindfold	clockwise	practice	Free	1	0.5	-0.25	3.878632	-0.19409	-1.45292	0.37824	0.936187193783434	2.110077	-5.73549	0.620052
Trial2	2	1	blindfold	clockwise	practice	Free	1	0.5	-0.25	3.898628	-0.17476	-1.4529	0.38341	0.925477872671692	2.158286	-5.849748	0.761383
Trial2	2	1	blindfold	clockwise	practice	Free	1	0.5	-0.25	3.918633	-0.15509	-1.45288	0.38871	0.914928087763481	2.154416	-5.616999	0.553339
Trial2	2	1	blindfold	clockwise	practice	Free	1	0.5	-0.25	3.938629	-0.13507	-1.45285	0.3999	0.908671521995537	2.190221	-5.722794	0.547592
Trial2	2	1	blindfold	clockwise	practice	Free	1	0.5	-0.25	3.958633	-0.093323	-1.45285	0.40559	0.88421175474909	2.039723	-5.587377	0.680465
Trial2	2	1	blindfold	clockwise	practice	Free	1	0.5	-0.25	3.97863	-0.072363	-1.45282	0.41157	0.874799571319175	1.979242	-5.604304	0.849379
Trial2	2	1	blindfold	clockwise	practice	Free	1	0.5	-0.25	3.998634	-0.050588	-1.45278	0.41779	0.865500214085573	1.911533	-5.456191	0.700745
Trial2	2	1	blindfold	clockwise	practice	Free	1	0.5	-0.25	4.018631	-0.029291	-1.45275	0.42442	0.857316334923975	1.921599	-5.443495	0.759012
Trial2	2	1	blindfold	clockwise	practice	Free	1	0.5	-0.25	4.038628	-0.0071832	-1.45274	0.43822	0.85491613633374	1.897387	-5.498509	0.825631
Trial2	2	1	blindfold	clockwise	practice	Free	1	0.5	-0.25	4.058632	0.036243	-1.45272	0.44565	0.836061871280543	1.818077	-5.38425	0.924465
Trial2	2	1	blindfold	clockwise	practice	Free	1	0.5	-0.25	4.078629	0.058137	-1.45272	0.45358	0.830823516962296	1.75186	-5.490045	0.849777
Trial2	2	1	blindfold	clockwise	practice	Free	1	0.5	-0.25	4.098633	0.080713	-1.45275	0.46181	0.826120485888342	1.679627	-5.536595	0.924067
Trial2	2	1	blindfold	clockwise	practice	Free	1	0.5	-0.25	4.118629	0.10262	-1.45276	0.47001	0.822389979196365	1.680318	-5.528131	0.905925
Trial2	2	1	blindfold	clockwise	practice	Free	1	0.5	-0.25	4.138634	0.12457	-1.45275	0.48652	0.826685784408045	1.841651	-5.528131	0.764267
Trial2	2	1	blindfold	clockwise	practice	Free	1	0.5	-0.25	4.15863	0.16966	-1.45279	0.49486	0.814825701691528	1.890215	-5.587377	0.535508
Trial2	2	1	blindfold	clockwise	practice	Free	1	0.5	-0.25	4.178627	0.19215	-1.45282	0.50269	0.813212074030789	1.760376	-5.76088	0.33532
Trial2	2	1	blindfold	clockwise	practice	Free	1	0.5	-0.25	4.198631	0.21532	-1.45287	0.51018	0.811736616474134	1.658099	-5.845516	0.216003
Trial2	2	1	blindfold	clockwise	practice	Free	1	0.5	-0.25	4.218628	0.23766	-1.45291	0.51738	0.810983565521268	1.602883	-5.832821	0.304599
Trial2	2	1	blindfold	clockwise	practice	Free	1	0.5	-0.25	4.238632	0.25977	-1.45293	0.53121	0.81731237749114	1.570983	-5.672013	0.326438
Trial2	2	1	blindfold	clockwise	practice	Free	1	0.5	-0.25	4.258629	0.30407	-1.45283	0.53751	0.81151742536842	1.530268	-5.701635	0.12475
Trial2	2	1	blindfold	clockwise	practice	Free	1	0.5	-0.25	4.278633	0.32559	-1.45285	0.54358	0.812519570548563	1.512353	-5.629695	0.070508
Trial2	2	1	blindfold	clockwise	practice	Free	1	0.5	-0.25	4.29863	0.34747	-1.45285	0.54912	0.813546670408912	1.489511	-5.718562	0.11302
Trial2	2	1	blindfold	clockwise	practice	Free	1	0.5	-0.25	4.318634	0.36842	-1.45286	0.55426	0.814952432745192	1.479742	-5.693172	-0.0046907
Trial2	2	1	blindfold	clockwise	practice	Free	1	0.5	-0.25	4.338631	0.38911	-1.45286	0.56345	0.820973483366391	1.54387	-5.718562	-0.062121
Trial2	2	1	blindfold	clockwise	practice	Free	1	0.5	-0.25	4.358627	0.43058	-1.45286	0.56747	0.820412309497488	1.61887	-5.714331	0.023686
Trial2	2	1	blindfold	clockwise	practice	Free	1	0.5	-0.25	4.378632	0.45081	-1.45285	0.57125	0.822721796507221	1.621449	-5.672013	-0.050524
Trial2	2	1	blindfold	clockwise	practice	Free	1	0.5	-0.25	4.398628	0.47149	-1.45284	0.57454	0.825032765006916	1.556836	-5.714331	-0.080017
Trial2	2	1	blindfold	clockwise	practice	Free	1	0.5	-0.25	4.418633	0.49132	-1.45285	0.5776	0.827645519498181	1.469299	-5.786271	-0.032394
Trial2	2	1	blindfold	clockwise	practice	Free	1	0.5	-0.25	4.438629	0.51088	-1.45287	0.58279	0.832861084986726	1.519166	-5.659317	-0.025431
Trial2	2	1	blindfold	clockwise	practice	Free	1	0.5	-0.25	4.458633	0.54995	-1.45283	0.58515	0.83664241531048	1.566356	-5.633926	0.105184
Trial2	2	1	blindfold	clockwise	practice	Free	1	0.5	-0.25	4.47863	0.56899	-1.45282	0.58755	0.84038657502156	1.654204	-5.638158	0.082066
Trial2	2	1	blindfold	clockwise	practice	Free	1	0.5	-0.25	4.498634	0.58903	-1.45281	0.58969	0.844396584267876	1.628642	-5.511204	0.123497
Trial2	2	1	blindfold	clockwise	practice	Free	1	0.5	-0.25	4.518631	0.60724	-1.45276	0.5919	0.848702549223614	1.566133	-5.447727	0.224225
Trial2	2	1	blindfold	clockwise	practice	Free	1	0.5	-0.25	4.538628	0.62593	-1.45272	0.59699	0.856300411461289	1.691776	-5.388482	0.36725
Trial2	2	1	blindfold	clockwise	practice	Free	1	0.5	-0.25	4.558632	0.6638401	-1.4527	0.59984	0.865489205310942	1.753116	-5.38425	0.396326
Trial2	2	1	blindfold	clockwise	practice	Free	1	0.5	-0.25	4.578629	0.6831	-1.4527	0.60262	0.872058758636273	1.72127	-5.346164	0.274891
Trial2	2	1	blindfold	clockwise	practice	Free	1	0.5	-0.25	4.598633	0.70186	-1.45268	0.60539	0.878885380983747	1.826507	-5.261528	0.188492
Trial2	2	1	blindfold	clockwise	practice	Free	1	0.5	-0.25	4.618629	0.7207299	-1.45265	0.60826	0.886189537171239	1.759298	-5.291151	0.275512
Trial2	2	1	blindfold	clockwise	practice	Free	1	0.5	-0.25	4.638634	0.73965	-1.45264	0.61405	0.89666854543168	1.665102	-5.257296	0.336988
Trial2	2	1	blindfold	clockwise	practice	Free	1	0.5	-0.25	4.65863	0.77809	-1.4526	0.61705	0.910554631506865	1.787102	-5.26576	0.230132
Trial2	2	1	blindfold	clockwise	practice	Free	1	0.5	-0.25	4.678627	0.79714	-1.45261	0.61996	0.919305498747141	1.737684	-5.185356	0.246501
Trial2	2	1	blindfold	clockwise	practice	Free	1	0.5	-0.25	4.698631	0.81685	-1.45259	0.62294	0.928664727999224	1.679756	-5.104951	0.316828
Trial2	2	1	blindfold	clockwise	practice	Free	1	0.5	-0.25	4.718628	0.83602	-1.45255	0.62613	0.938356696777072	1.606649	-5.05417	0.37136
Trial2	2	1	blindfold	clockwise	practice	Free	1	0.5	-0.25	4.738632	0.85574	-1.45252	0.63261	0.951604648989537	1.491367	-4.88913	0.418718
Trial2	2	1	blindfold	clockwise	practice	Free	1	0.5	-0.25	4.758629	0.8935	-1.45243	0.6357599	0.969233158325521	1.194175	-4.846812	0.164486
Trial2	2	1	blindfold	clockwise	practice	Free	1	0.5	-0.25	4.778633	0.91197	-1.45242	0.63883	0.979662225779532	1.169764	-4.800262	0.082968
Trial2	2	1	blindfold	clockwise	practice	Free	1	0.5	-0.25	4.79863	0.93064	-1.4524	0.64159	0.990143207974116	1.188344	-4.766407	0.004409
Trial2	2	1	blindfold	clockwise	practice	Free	1	0.5	-0.25	4.818634	0.94844	-1.45239	0.6441	1.0002565783172	1.248931	-4.74948	-0.16133
Trial2	2	1	blindfold	clockwise	practice	Free	1	0.5	-0.25	4.838631	0.96597	-1.45238	0.6478601	1.01157340185278	1.323008	-4.728321	-0.268556
Trial2	2	1	blindfold	clockwise	practice	Free	1	0.5	-0.25	4.858627	1.00087	-1.45237	0.64932	1.02939167479391	1.038451	-4.719858	-0.0084446
Trial2	2	1	blindfold	clockwise	practice	Free	1	0.5	-0.25	4.878632	1.01751	-1.45235	0.65071	1.03879498232679	0.890773	-4.673308	0.00071786
Trial2	2	1	blindfold	clockwise	practice	Free	1	0.5	-0.25	4.898628	1.03405	-1.45235	0.65177	1.04804509186739	0.708241	-4.84258	-0.187603
Trial2	2	1	blindfold	clockwise	practice	Free	1	0.5	-0.25	4.918633	1.04939	-1.45239	0.65234	1.05643115856171	0.675991	-4.96107	-0.471176
Trial2	2	1	blindfold	clockwise	practice	Free	1	0.5	-0.25	4.938629	1.06442	-1.45246	0.65161	1.06370599049566	0.737955	-5.079561	-0.605391
Trial2	2	1	blindfold	clockwise	practice	Free	1	0.5	-0.25	4.958633	1.09143	-1.4526	0.65032	1.07720261559008	0.81967	-5.274223	-0.754203
Trial2	2	1	blindfold	clockwise	practice	Free	1	0.5	-0.25	4.97863	1.10388	-1.45263	0.64844	1.08252739079861	0.799808	-5.329237	-0.774271
Trial2	2	1	blindfold	clockwise	practice	Free	1	0.5	-0.25	4.998634	1.11594	-1.45265	0.64614	1.08740466945372	0.693832	-5.333469	-0.899086
Trial2	2	1	blindfold	clockwise	practice	Free	1	0.5	-0.25	5.018631	1.12685	-1.45266	0.64316	1.09118087112667	0.690482	-5.31231	-0.916239
Trial2	2	1	blindfold	clockwise	practice	Free	1	0.5	-0.25	5.038628	1.13701	-1.45267	0.6357	1.09098404211397	0.703864	-5.435032	-1.072705
Trial2	2	1	blindfold	clockwise	practice	Free	1	0.5	-0.25	5.058632	1.15551	-1.45276	0.63121	1.09828250443719	0.766902	-5.566218	-1.249781
Trial2	2	1	blindfold	clockwise	practice	Free	1	0.5	-0.25	5.078629	1.16366	-1.45277	0.62622	1.09918434887687	0.75652	-5.494277	-1.11603
Trial2	2	1	blindfold	clockwise	practice	Free	1	0.5	-0.25	5.098633	1.17125	-1.45277	0.62093	1.09958884867764	0.734851	-5.600072	-1.407622
Trial2	2	1	blindfold	clockwise	practice	Free	1	0.5	-0.25	5.118629	1.17852	-1.45278	0.61492	1.09930704674279	0.756876	-5.633926	-1.578181
Trial2	2	1	blindfold	clockwise	practice	Free	1	0.5	-0.25	5.138634	1.1853	-1.4528	0.60215	1.09352445856297	0.732951	-5.59584	-1.561435
Trial2	2	1	blindfold	clockwise	practice	Free	1	0.5	-0.25	5.15863	1.19736	-1.45277	0.59546	1.09595329795053	0.676721	-5.451959	-1.364406
Trial2	2	1	blindfold	clockwise	practice	Free	1	0.5	-0.25	5.178627	1.20296	-1.45274	0.58839	1.09409805851594	0.738171	-5.422336	-1.408018
Trial2	2	1	blindfold	clockwise	practice	Free	1	0.5	-0.25	5.198631	1.20833	-1.4527	0.58127	1.09212692374087	0.721638	-5.26576	-1.471809
Trial2	2	1	blindfold	clockwise	practice	Free	1	0.5	-0.25	5.218628	1.2137	-1.45266	0.57369	1.08987750757781	0.824104	-5.367323	-1.769507
Trial2	2	1	blindfold	clockwise	practice	Free	1	0.5	-0.25	5.238632	1.21882	-1.45267	0.55666	1.08046402422943	0.657859	-5.388482	-1.893463
Trial2	2	1	blindfold	clockwise	practice	Free	1	0.5	-0.25	5.258629	1.22888	-1.45263	0.54717	1.08016014216084	0.661672	-5.299614	-1.940093
Trial2	2	1	blindfold	clockwise	practice	Free	1	0.5	-0.25	5.278633	1.23385	-1.45265	0.53754	1.07645487907781	0.585094	-5.303846	-1.866232
Trial2	2	1	blindfold	clockwise	practice	Free	1	0.5	-0.25	5.29863	1.23857	-1.45265	0.52751	1.07238397426407	0.64697	-5.231905	-1.791349
Trial2	2	1	blindfold	clockwise	practice	Free	1	0.5	-0.25	5.318634	1.24325	-1.45263	0.51636	1.06758053904446	0.703288	-5.358859	-2.264524
Trial2	2	1	blindfold	clockwise	practice	Free	1	0.5	-0.25	5.338631	1.24795	-1.4527	0.4918	1.05342128067708	0.675754	-5.612767	-2.691753
Trial2	2	1	blindfold	clockwise	practice	Free	1	0.5	-0.25	5.358627	1.25756	-1.45276	0.47849	1.05099707360622	0.493325	-5.464654	-2.247238
Trial2	2	1	blindfold	clockwise	practice	Free	1	0.5	-0.25	5.378632	1.26224	-1.45274	0.46329	1.04393117853349	0.464694	-5.511204	-2.271163
Trial2	2	1	blindfold	clockwise	practice	Free	1	0.5	-0.25	5.398628	1.26727	-1.45275	0.4489	1.03786532609212	0.461961	-5.443495	-2.163807
Trial2	2	1	blindfold	clockwise	practice	Free	1	0.5	-0.25	5.418633	1.27183	-1.45274	0.43398	1.03128575065584	0.460722	-5.435032	-1.681625
Trial2	2	1	blindfold	clockwise	practice	Free	1	0.5	-0.25	5.438629	1.27649	-1.45271	0.40532	1.01606149710606	0.481757	-5.261528	-1.587065
Trial2	2	1	blindfold	clockwise	practice	Free	1	0.5	-0.25	5.458633	1.28544	-1.45279	0.38985	1.01307647982873	0.752076	-5.883603	-2.339721
Trial2	2	1	blindfold	clockwise	practice	Free	1	0.5	-0.25	5.47863	1.29032	-1.45289	0.37372	1.0067931217303	0.752068	-5.59584	-1.92279
Trial2	2	1	blindfold	clockwise	practice	Free	1	0.5	-0.25	5.498634	1.29557	-1.45286	0.35818	1.00140628426317	0.697099	-5.684708	-1.418577
Trial2	2	1	blindfold	clockwise	practice	Free	1	0.5	-0.25	5.518631	1.30081	-1.45282	0.34244	0.996133418559704	0.594028	-5.540827	-1.340055
Trial2	2	1	blindfold	clockwise	practice	Free	1	0.5	-0.25	5.538628	1.30627	-1.45275	0.31195	0.982781415621684	0.53345	-5.308078	-1.252046
Trial2	2	1	blindfold	clockwise	practice	Free	1	0.5	-0.25	5.558632	1.31686	-1.45268	0.29571	0.982374468539808	0.547962	-5.693172	-2.650151
Trial2	2	1	blindfold	clockwise	practice	Free	1	0.5	-0.25	5.578629	1.32219	-1.45279	0.27825	0.977263804748667	0.563555	-5.519668	-2.4461
Trial2	2	1	blindfold	clockwise	practice	Free	1	0.5	-0.25	5.598633	1.32766	-1.45277	0.26081	0.972598509436032	0.420826	-5.566218	-2.107765
Trial2	2	1	blindfold	clockwise	practice	Free	1	0.5	-0.25	5.618629	1.33294	-1.45276	0.24309	0.967949774565591	0.365541	-5.604304	-2.024386
Trial2	2	1	blindfold	clockwise	practice	Free	1	0.5	-0.25	5.638634	1.33813	-1.45276	0.20613	0.954209865460904	0.325514	-5.227674	-1.769345
Trial2	2	1	blindfold	clockwise	practice	Free	1	0.5	-0.25	5.65863	1.34836	-1.45269	0.18613	0.953899449609334	0.413131	-6.010557	-2.665767
Trial2	2	1	blindfold	clockwise	practice	Free	1	0.5	-0.25	5.678627	1.35346	-1.45285	0.1656	0.949271960522714	0.352274	-5.506972	-2.343072
Trial2	2	1	blindfold	clockwise	practice	Free	1	0.5	-0.25	5.698631	1.35851	-1.45281	0.14556	0.945255077052254	0.30539	-5.591608	-1.847924
Trial2	2	1	blindfold	clockwise	practice	Free	1	0.5	-0.25	5.718628	1.36333	-1.45282	0.12618	0.941727183181663	0.235733	-5.824357	-1.586066
Trial2	2	1	blindfold	clockwise	practice	Free	1	0.5	-0.25	5.738632	1.36785	-1.4528	0.084021	0.929910622337068	0.169918	-5.31231	-2.235794
Trial2	2	1	blindfold	clockwise	practice	Free	1	0.5	-0.25	5.758629	1.37697	-1.4529	0.062465	0.930972953992862	0.207096	-5.80743	-2.470416
Trial2	2	1	blindfold	clockwise	practice	Free	1	0.5	-0.25	5.778633	1.3812	-1.4529	0.040326	0.927794454800457	0.181396	-5.59584	-1.633425
Trial2	2	1	blindfold	clockwise	practice	Free	1	0.5	-0.25	5.79863	1.38539	-1.45285	0.018313	0.925152633168783	0.120657	-5.858212	-1.504133
Trial2	2	1	blindfold	clockwise	practice	Free	1	0.5	-0.25	5.818634	1.38928	-1.45286	-0.0036982	0.922758596149522	0.344184	-5.697403	-2.729436
Trial2	2	1	blindfold	clockwise	practice	Free	1	0.5	-0.25	5.838631	1.39317	-1.45293	-0.049307	0.915440079458021	0.108367	-6.150206	-2.568625
Trial2	2	1	blindfold	clockwise	practice	Free	1	0.5	-0.25	5.858627	1.40015	-1.45297	-0.070495	0.917873725526539	-0.041523	-5.925921	-1.25908
Trial2	2	1	blindfold	clockwise	practice	Free	1	0.5	-0.25	5.878632	1.4033	-1.45295	-0.092659	0.916900848578324	0.109819	-5.765112	-1.501981
Trial2	2	1	blindfold	clockwise	practice	Free	1	0.5	-0.25	5.898628	1.4064	-1.45293	-0.11455	0.916464846654578	0.236486	-6.294087	-2.636589
Trial2	2	1	blindfold	clockwise	practice	Free	1	0.5	-0.25	5.918633	1.40935	-1.4531	-0.1364	0.916418272954635	0.118604	-6.416809	-2.033941
Trial2	2	1	blindfold	clockwise	practice	Free	1	0.5	-0.25	5.938629	1.41218	-1.45315	-0.17871	0.914961604269603	0.056341	-5.892066	-1.396044
Trial2	2	1	blindfold	clockwise	practice	Free	1	0.5	-0.25	5.958633	1.41742	-1.45298	-0.19959	0.918803938624402	0.143708	-6.006325	-1.754305
Trial2	2	1	blindfold	clockwise	practice	Free	1	0.5	-0.25	5.97863	1.41994	-1.45302	-0.22058	0.920410305120393	0.246299	-6.48875	-2.091059
Trial2	2	1	blindfold	clockwise	practice	Free	1	0.5	-0.25	5.998634	1.42236	-1.4531	-0.24008	0.922413286759596	0.196262	-6.010557	-1.590188
Trial2	2	1	blindfold	clockwise	practice	Free	1	0.5	-0.25	6.018631	1.42475	-1.45304	-0.26029	0.924807218752638	0.095941	-5.97247	-1.304842
Trial2	2	1	blindfold	clockwise	practice	Free	1	0.5	-0.25	6.038628	1.42704	-1.453	-0.29877	0.928321948510795	-0.029406	-5.985166	-1.194443
Trial2	2	1	blindfold	clockwise	practice	Free	1	0.5	-0.25	6.058632	1.43117	-1.45296	-0.31831	0.933672211892156	-0.017402	-6.357564	-2.072404
Trial2	2	1	blindfold	clockwise	practice	Free	1	0.5	-0.25	6.078629	1.433	-1.45307	-0.33816	0.937155869140413	-0.017616	-6.086729	-1.589008
Trial2	2	1	blindfold	clockwise	practice	Free	1	0.5	-0.25	6.098633	1.43473	-1.45305	-0.35688	0.940820709936423	0.113556	-5.828589	-1.254319
Trial2	2	1	blindfold	clockwise	practice	Free	1	0.5	-0.25	6.118629	1.43635	-1.45298	-0.37543	0.94471382180361	0.02311	-6.044411	-1.012804
Trial2	2	1	blindfold	clockwise	practice	Free	1	0.5	-0.25	6.138634	1.43793	-1.45298	-0.41106	0.951658020280367	0.25262	-5.782039	-1.590007
Trial2	2	1	blindfold	clockwise	practice	Free	1	0.5	-0.25	6.15863	1.44101	-1.45305	-0.42873	0.957833087293985	0.147606	-6.057106	-1.66205
Trial2	2	1	blindfold	clockwise	practice	Free	1	0.5	-0.25	6.178627	1.44251	-1.45304	-0.4465	0.962775865932711	0.082681	-5.913225	-1.370326
Trial2	2	1	blindfold	clockwise	practice	Free	1	0.5	-0.25	6.198631	1.44401	-1.45299	-0.46305	0.967752665909743	0.063839	-6.057106	-1.046681
Trial2	2	1	blindfold	clockwise	practice	Free	1	0.5	-0.25	6.218628	1.4454	-1.453	-0.47891	0.972718321682748	0.117562	-5.976702	-0.939223
Trial2	2	1	blindfold	clockwise	practice	Free	1	0.5	-0.25	6.238632	1.44677	-1.45296	-0.50986	0.981784371560784	0.28451	-5.837053	-1.591347
Trial2	2	1	blindfold	clockwise	practice	Free	1	0.5	-0.25	6.258629	1.44975	-1.45305	-0.52496	0.988750833964706	0.210038	-5.97247	-1.127934
Trial2	2	1	blindfold	clockwise	practice	Free	1	0.5	-0.25	6.278633	1.45134	-1.45302	-0.53942	0.994390095029188	0.233687	-6.010557	-1.173413
Trial2	2	1	blindfold	clockwise	practice	Free	1	0.5	-0.25	6.29863	1.4529	-1.453	-0.55277	0.99984408453801	0.131561	-6.124815	-1.0206
Trial2	2	1	blindfold	clockwise	practice	Free	1	0.5	-0.25	6.318634	1.45446	-1.45303	-0.56526	1.00517799530232	0.064446	-5.968239	-0.803493
Trial2	2	1	blindfold	clockwise	practice	Free	1	0.5	-0.25	6.338631	1.45587	-1.45298	-0.58878	1.01412975975546	0.118473	-5.655085	-0.794339
Trial2	2	1	blindfold	clockwise	practice	Free	1	0.5	-0.25	6.358627	1.45852	-1.45292	-0.59966	1.02030515523296	0.120694	-6.099424	-1.176726
Trial2	2	1	blindfold	clockwise	practice	Free	1	0.5	-0.25	6.378632	1.45974	-1.45301	-0.60991	1.02500533508066	0.057246	-5.921689	-0.674982
Trial2	2	1	blindfold	clockwise	practice	Free	1	0.5	-0.25	6.398628	1.46087	-1.45296	-0.6189	1.02925138843859	0.093093	-5.676244	-0.563028
Trial2	2	1	blindfold	clockwise	practice	Free	1	0.5	-0.25	6.418633	1.46185	-1.45289	-0.62721	1.03317117834493	0.02779	-5.951311	-0.646542
Trial2	2	1	blindfold	clockwise	practice	Free	1	0.5	-0.25	6.438629	1.46273	-1.45293	-0.64036	1.03885998921093	0.042558	-5.879371	-0.530838
Trial2	2	1	blindfold	clockwise	practice	Free	1	0.5	-0.25	6.458633	1.46404	-1.45288	-0.6456	1.04205209904195	-0.02699	-5.879371	-0.628408
Trial2	2	1	blindfold	clockwise	practice	Free	1	0.5	-0.25	6.47863	1.46448	-1.45293	-0.65007	1.0441636684415	-0.107596	-6.01902	-0.793495
Trial2	2	1	blindfold	clockwise	practice	Free	1	0.5	-0.25	6.498634	1.46471	-1.45299	-0.65394	1.04586465274756	-0.167777	-5.955543	-0.773639
Trial2	2	1	blindfold	clockwise	practice	Free	1	0.5	-0.25	6.518631	1.46475	-1.45298	-0.65713	1.04713776609813	-0.21214	-5.925921	-0.968105
Trial2	2	1	blindfold	clockwise	practice	Free	1	0.5	-0.25	6.538628	1.46463	-1.45298	-0.66226	1.04903269066119	-0.200068	-6.06557	-1.121387
Trial2	2	1	blindfold	clockwise	practice	Free	1	0.5	-0.25	6.558632	1.4641	-1.45303	-0.66423	1.04932135215197	-0.281428	-6.061338	-1.126166
Trial2	2	1	blindfold	clockwise	practice	Free	1	0.5	-0.25	6.578629	1.46374	-1.45303	-0.66583	1.04962344340004	-0.374896	-6.035947	-1.1943
Trial2	2	1	blindfold	clockwise	practice	Free	1	0.5	-0.25	6.598633	1.46335	-1.45303	-0.6672699	1.04983691143085	-0.465437	-6.095193	-1.374422
Trial2	2	1	blindfold	clockwise	practice	Free	1	0.5	-0.25	6.618629	1.46291	-1.45306	-0.66873	1.05001457430509	-0.606836	-6.251769	-1.500684
Trial2	2	1	blindfold	clockwise	practice	Free	1	0.5	-0.25	6.638634	1.46239	-1.45312	-0.67206	1.05087062122332	-0.723198	-6.412578	-1.682051
Trial2	2	1	blindfold	clockwise	practice	Free	1	0.5	-0.25	6.65863	1.46087	-1.45327	-0.67404	1.05027670067305	-1.145105	-6.670717	-1.795661
Trial2	2	1	blindfold	clockwise	practice	Free	1	0.5	-0.25	6.678627	1.45968	-1.45333	-0.67667	1.05025385422869	-1.367427	-6.729963	-1.969474
Trial2	2	1	blindfold	clockwise	practice	Free	1	0.5	-0.25	6.698631	1.45797	-1.45337	-0.67963	1.0498992743511	-1.600925	-6.696108	-2.086549
Trial2	2	1	blindfold	clockwise	practice	Free	1	0.5	-0.25	6.718628	1.45589	-1.45338	-0.6832	1.04947025654902	-1.756575	-6.696108	-1.979027
Trial2	2	1	blindfold	clockwise	practice	Free	1	0.5	-0.25	6.738632	1.45311	-1.45334	-0.69186	1.05055171728277	-1.984067	-6.526836	-1.892901
Trial2	2	1	blindfold	clockwise	practice	Free	1	0.5	-0.25	6.758629	1.44524	-1.45321	-0.69683	1.04553122908002	-2.175848	-6.311014	-1.696672
Trial2	2	1	blindfold	clockwise	practice	Free	1	0.5	-0.25	6.778633	1.43986	-1.45316	-0.70232	1.04303890524958	-2.242629	-6.302551	-1.794902
Trial2	2	1	blindfold	clockwise	practice	Free	1	0.5	-0.25	6.79863	1.43375	-1.45314	-0.70842	1.04021044938411	-2.256321	-6.234842	-1.595815
Trial2	2	1	blindfold	clockwise	practice	Free	1	0.5	-0.25	6.818634	1.42654	-1.45312	-0.7147	1.03654352445732	-2.271835	-6.175597	-1.509061
Trial2	2	1	blindfold	clockwise	practice	Free	1	0.5	-0.25	6.838631	1.41869	-1.45309	-0.7284999	1.03583466594442	-2.257815	-6.192524	-1.459229
Trial2	2	1	blindfold	clockwise	practice	Free	1	0.5	-0.25	6.858627	1.40036	-1.45313	-0.73568	1.02300203094738	-2.136337	-6.366028	-1.34001
Trial2	2	1	blindfold	clockwise	practice	Free	1	0.5	-0.25	6.878632	1.39036	-1.45317	-0.74322	1.01784422483665	-2.11256	-6.399882	-1.222417
Trial2	2	1	blindfold	clockwise	practice	Free	1	0.5	-0.25	6.898628	1.37948	-1.4532	-0.75056	1.01195140523622	-2.104452	-6.429505	-1.114056
Trial2	2	1	blindfold	clockwise	practice	Free	1	0.5	-0.25	6.918633	1.36842	-1.45321	-0.75783	1.00600429315791	-2.125697	-6.327942	-0.94505
Trial2	2	1	blindfold	clockwise	practice	Free	1	0.5	-0.25	6.938629	1.35684	-1.45318	-0.77219	1.00342276354066	-2.0751	-6.27716	-0.774067
Trial2	2	1	blindfold	clockwise	practice	Free	1	0.5	-0.25	6.958633	1.33136	-1.45309	-0.77853	0.985141401694329	-2.180664	-6.162901	-0.478727
Trial2	2	1	blindfold	clockwise	practice	Free	1	0.5	-0.25	6.97863	1.31866	-1.45306	-0.78504	0.977993792684347	-2.148165	-6.078265	-0.55059
Trial2	2	1	blindfold	clockwise	practice	Free	1	0.5	-0.25	6.998634	1.30468	-1.45304	-0.79112	0.969701362556351	-2.174698	-6.061338	-0.503385
Trial2	2	1	blindfold	clockwise	practice	Free	1	0.5	-0.25	7.018631	1.29108	-1.45303	-0.79702	0.961789165178434	-2.168747	-5.968239	-0.536025
Trial2	2	1	blindfold	clockwise	practice	Free	1	0.5	-0.25	7.038628	1.27617	-1.45301	-0.80864	0.956304630275005	-2.141656	-5.985166	-0.521322
Trial2	2	1	blindfold	clockwise	practice	Free	1	0.5	-0.25	7.058632	1.24541	-1.45298	-0.81428	0.934905292096615	-2.05622	-5.925921	-0.42649
Trial2	2	1	blindfold	clockwise	practice	Free	1	0.5	-0.25	7.078629	1.22965	-1.45296	-0.81958	0.925640616037511	-2.133599	-5.837053	-0.379136
Trial2	2	1	blindfold	clockwise	practice	Free	1	0.5	-0.25	7.098633	1.21299	-1.45295	-0.82475	0.915801493051535	-2.180676	-5.938616	-0.429055
Trial2	2	1	blindfold	clockwise	practice	Free	1	0.5	-0.25	7.118629	1.1964	-1.45296	-0.82984	0.906193939125645	-2.267873	-5.934384	-0.447039
Trial2	2	1	blindfold	clockwise	practice	Free	1	0.5	-0.25	7.138634	1.17937	-1.45297	-0.83977	0.899651100170306	-2.29833	-5.90053	-0.420375
Trial2	2	1	blindfold	clockwise	practice	Free	1	0.5	-0.25	7.15863	1.14322	-1.45292	-0.84436	0.875782908977465	-2.42346	-5.76088	-0.235086
Trial2	2	1	blindfold	clockwise	practice	Free	1	0.5	-0.25	7.178627	1.12457	-1.45288	-0.84887	0.865293564179123	-2.312561	-5.684708	-0.175921
Trial2	2	1	blindfold	clockwise	practice	Free	1	0.5	-0.25	7.198631	1.10478	-1.45284	-0.85305	0.854065625788699	-2.221314	-5.663549	-0.18019
Trial2	2	1	blindfold	clockwise	practice	Free	1	0.5	-0.25	7.218628	1.08569	-1.45283	-0.85701	0.843501007577608	-2.208476	-5.612767	-0.09473
Trial2	2	1	blindfold	clockwise	practice	Free	1	0.5	-0.25	7.238632	1.06493	-1.45281	-0.86446	0.834689809409973	-2.281485	-5.591608	-0.116207
Trial2	2	1	blindfold	clockwise	practice	Free	1	0.5	-0.25	7.258629	1.02269	-1.45282	-0.8679399	0.809354481725773	-2.235767	-5.705867	-0.185035
Trial2	2	1	blindfold	clockwise	practice	Free	1	0.5	-0.25	7.278633	1.0013	-1.45283	-0.87146	0.798444832340956	-2.211174	-5.684708	-0.234227
Trial2	2	1	blindfold	clockwise	practice	Free	1	0.5	-0.25	7.29863	0.97886	-1.45283	-0.87481	0.787206726954858	-2.250069	-5.625463	-0.170733
Trial2	2	1	blindfold	clockwise	practice	Free	1	0.5	-0.25	7.318634	0.95669	-1.45283	-0.87803	0.776522666704893	-2.24089	-5.612767	-0.138157
Trial2	2	1	blindfold	clockwise	practice	Free	1	0.5	-0.25	7.338631	0.93414	-1.45282	-0.88407	0.768454537866581	-2.207768	-5.638158	-0.062239
Trial2	2	1	blindfold	clockwise	practice	Free	1	0.5	-0.25	7.358627	0.88729	-1.4528	-0.88666	0.745204317428363	-2.192517	-5.557754	0.09171
Trial2	2	1	blindfold	clockwise	practice	Free	1	0.5	-0.25	7.378632	0.8637201	-1.45279	-0.88894	0.7352119773162	-2.195054	-5.511204	0.235089
Trial2	2	1	blindfold	clockwise	practice	Free	1	0.5	-0.25	7.398628	0.83911	-1.45277	-0.89075	0.724952518720571	-2.197197	-5.5239	0.279064
Trial2	2	1	blindfold	clockwise	practice	Free	1	0.5	-0.25	7.418633	0.81493	-1.45277	-0.89225	0.715308286966158	-2.186692	-5.566218	0.235267
Trial2	2	1	blindfold	clockwise	practice	Free	1	0.5	-0.25	7.438629	0.79048	-1.45278	-0.89488	0.707282723458948	-2.107139	-5.667781	0.010241
Trial2	2	1	blindfold	clockwise	practice	Free	1	0.5	-0.25	7.458633	0.7401199	-1.45286	-0.89591	0.689098879464578	-2.161736	-5.693172	0.162014
Trial2	2	1	blindfold	clockwise	practice	Free	1	0.5	-0.25	7.47863	0.715	-1.45285	-0.89674	0.681540656853792	-2.118204	-5.667781	0.208133
Trial2	2	1	blindfold	clockwise	practice	Free	1	0.5	-0.25	7.498634	0.68893	-1.45285	-0.89739	0.674394825314536	-2.041415	-5.782039	0.134119
Trial2	2	1	blindfold	clockwise	practice	Free	1	0.5	-0.25	7.518631	0.66349	-1.45288	-0.89794	0.668247913732173	-2.049889	-5.790503	0.055686
Trial2	2	1	blindfold	clockwise	practice	Free	1	0.5	-0.25	7.538628	0.63795	-1.45289	-0.8991	0.663597031844512	-2.033997	-5.756649	0.030607
Trial2	2	1	blindfold	clockwise	practice	Free	1	0.5	-0.25	7.558632	0.58583	-1.45287	-0.89989	0.6555332208721	-1.998564	-5.80743	-0.227166
Trial2	2	1	blindfold	clockwise	practice	Free	1	0.5	-0.25	7.578629	0.56003	-1.45289	-0.90085	0.653612514273202	-2.03282	-5.849748	-0.226543
Trial2	2	1	blindfold	clockwise	practice	Free	1	0.5	-0.25	7.598633	0.53341	-1.45291	-0.90194	0.652795509391136	-1.983491	-5.739721	-0.265873
Trial2	2	1	blindfold	clockwise	practice	Free	1	0.5	-0.25	7.618629	0.50755	-1.4529	-0.9032	0.653243602547137	-1.9287	-5.80743	-0.26722
Trial2	2	1	blindfold	clockwise	practice	Free	1	0.5	-0.25	7.638634	0.48094	-1.45289	-0.90618	0.656456782394087	-1.866373	-5.722794	-0.319145
Trial2	2	1	blindfold	clockwise	practice	Free	1	0.5	-0.25	7.65863	0.42947	-1.45281	-0.90776	0.661530536997695	-1.886921	-5.54929	-0.145365
Trial2	2	1	blindfold	clockwise	practice	Free	1	0.5	-0.25	7.678627	0.40376	-1.45277	-0.90938	0.666366373403242	-1.78908	-5.578913	-0.087387
Trial2	2	1	blindfold	clockwise	practice	Free	1	0.5	-0.25	7.698631	0.3781	-1.45278	-0.90938	0.670553217262072	-1.782702	-5.693172	-0.112969
Trial2	2	1	blindfold	clockwise	practice	Free	1	0.5	-0.25	7.718628	0.35182	-1.45284	-0.91102	0.677425073281438	-1.620385	-5.80743	-0.318668
Trial2	2	1	blindfold	clockwise	practice	Free	1	0.5	-0.25	7.738632	0.32583	-1.45291	-0.9128	0.685302104533407	-1.545622	-5.955543	-0.495724
Trial2	2	1	blindfold	clockwise	practice	Free	1	0.5	-0.25	7.758629	0.27604	-1.45303	-0.91999	0.706430943532639	-1.25732	-6.040179	-0.473666
Trial2	2	1	blindfold	clockwise	practice	Free	1	0.5	-0.25	7.778633	0.25316	-1.45302	-0.923	0.716839560955923	-1.17368	-5.934384	-0.360589
Trial2	2	1	blindfold	clockwise	practice	Free	1	0.5	-0.25	7.79863	0.22955	-1.45297	-0.92599	0.72808355343586	-1.202937	-5.866675	-0.408227
Trial2	2	1	blindfold	clockwise	practice	Free	1	0.5	-0.25	7.818634	0.20665	-1.45296	-0.92927	0.739906751833262	-1.190177	-5.951311	-0.454625
Trial2	2	1	blindfold	clockwise	practice	Free	1	0.5	-0.25	7.838631	0.18508	-1.45297	-0.93618	0.754995091668299	-1.146269	-5.930152	-0.572582
Trial2	2	1	blindfold	clockwise	practice	Free	1	0.5	-0.25	7.858627	0.14399	-1.45295	-0.93996	0.776394177311991	-1.097383	-5.803198	-0.433882
Trial2	2	1	blindfold	clockwise	practice	Free	1	0.5	-0.25	7.878632	0.12451	-1.45292	-0.94366	0.788769273202449	-1.02631	-5.841285	-0.425159
Trial2	2	1	blindfold	clockwise	practice	Free	1	0.5	-0.25	7.898628	0.10519	-1.45293	-0.94734	0.801347635317599	-0.934974	-6.031716	-0.37452
Trial2	2	1	blindfold	clockwise	practice	Free	1	0.5	-0.25	7.918633	0.08721799	-1.45298	-0.95102	0.81352198997019	-0.948532	-6.061338	-0.376522
Trial2	2	1	blindfold	clockwise	practice	Free	1	0.5	-0.25	7.938629	0.070077	-1.45302	-0.9581	0.82839569273724	-0.894718	-6.124815	-0.339793
Trial2	2	1	blindfold	clockwise	practice	Free	1	0.5	-0.25	7.958633	0.038104	-1.45309	-0.96116	0.847995559198763	-0.618007	-6.179829	-0.046946
Trial2	2	1	blindfold	clockwise	practice	Free	1	0.5	-0.25	7.97863	0.023934	-1.45309	-0.96392	0.858091252565605	-0.554807	-6.222147	0.05169
Trial2	2	1	blindfold	clockwise	practice	Free	1	0.5	-0.25	7.998634	0.01054	-1.45311	-0.96626	0.867524879484762	-0.410726	-6.268696	-0.0065624
Trial2	2	1	blindfold	clockwise	practice	Free	1	0.5	-0.25	8.018631	-0.001209	-1.45315	-0.9684401	0.875994620723105	-0.410736	-6.387187	-0.086319
Trial2	2	1	blindfold	clockwise	practice	Free	1	0.5	-0.25	8.038628	-0.011976	-1.4532	-0.9719599	0.885068128333168	-0.440452	-6.509909	-0.115247
Trial2	2	1	blindfold	clockwise	practice	Free	1	0.5	-0.25	8.058632	-0.029146	-1.45326	-0.97339	0.896263665370468	-0.605879	-6.476055	-0.143172
Trial2	2	1	blindfold	clockwise	practice	Free	1	0.5	-0.25	8.078629	-0.036102	-1.45325	-0.97464	0.901392534779525	-0.635601	-6.476055	-0.159224
Trial2	2	1	blindfold	clockwise	practice	Free	1	0.5	-0.25	8.098633	-0.042088	-1.45323	-0.97578	0.905878542938998	-0.720742	-6.429505	-0.217372
Trial2	2	1	blindfold	clockwise	practice	Free	1	0.5	-0.25	8.118629	-0.047308	-1.45321	-0.97679	0.909818488510332	-0.704138	-6.37026	-0.242354
Trial2	2	1	blindfold	clockwise	practice	Free	1	0.5	-0.25	8.138634	-0.051494	-1.45319	-0.97853	0.913729487556919	-0.71295	-6.340637	-0.279889
Trial2	2	1	blindfold	clockwise	practice	Free	1	0.5	-0.25	8.15863	-0.057503	-1.45321	-0.97927	0.917956589740331	-0.862979	-6.492982	-0.476897
Trial2	2	1	blindfold	clockwise	practice	Free	1	0.5	-0.25	8.178627	-0.059385	-1.45325	-0.97995	0.919640425001697	-0.957263	-6.624168	-0.59003
Trial2	2	1	blindfold	clockwise	practice	Free	1	0.5	-0.25	8.198631	-0.060764	-1.4533	-0.98052	0.920931999930627	-1.089672	-6.683413	-0.732767
Trial2	2	1	blindfold	clockwise	practice	Free	1	0.5	-0.25	8.218628	-0.061713	-1.45334	-0.981	0.921890723663891	-1.213429	-6.751122	-0.841605
Trial2	2	1	blindfold	clockwise	practice	Free	1	0.5	-0.25	8.238632	-0.062415	-1.45338	-0.98175	0.922913118500161	-1.264717	-6.899235	-0.891851
Trial2	2	1	blindfold	clockwise	practice	Free	1	0.5	-0.25	8.258629	-0.063433	-1.45349	-0.98208	0.92379539549446	-1.431449	-7.081202	-1.067954
Trial2	2	1	blindfold	clockwise	practice	Free	1	0.5	-0.25	8.278633	-0.063882	-1.45353	-0.98248	0.924386199498534	-1.521	-7.081202	-1.156222
Trial2	2	1	blindfold	clockwise	practice	Free	1	0.5	-0.25	8.29863	-0.06441	-1.45354	-0.98295	0.925080752327342	-1.619121	-7.089666	-1.209906
Trial2	2	1	blindfold	clockwise	practice	Free	1	0.5	-0.25	8.318634	-0.065038	-1.45354	-0.98352	0.925915531939917	-1.724495	-7.093897	-1.149504
Trial2	2	1	blindfold	clockwise	practice	Free	1	0.5	-0.25	8.338631	-0.065919	-1.45353	-0.98503	0.927649397824973	-1.783186	-7.021957	-1.072529
Trial2	2	1	blindfold	clockwise	practice	Free	1	0.5	-0.25	8.358627	-0.068434	-1.45355	-0.98611	0.930040377215617	-1.831759	-7.144679	-1.240695
Trial2	2	1	blindfold	clockwise	practice	Free	1	0.5	-0.25	8.378632	-0.070081	-1.45357	-0.98735	0.932028618053928	-1.72267	-7.225083	-1.270718
Trial2	2	1	blindfold	clockwise	practice	Free	1	0.5	-0.25	8.398628	-0.071843	-1.4536	-0.98874	0.934206209616176	-1.62953	-7.191229	-1.254404
Trial2	2	1	blindfold	clockwise	practice	Free	1	0.5	-0.25	8.418633	-0.073695	-1.4536	-0.99029	0.936565652353618	-1.498726	-7.225083	-1.259602
Trial2	2	1	blindfold	clockwise	practice	Free	1	0.5	-0.25	8.438629	-0.075628	-1.45362	-0.9935099	0.940294972164705	-1.389739	-7.28856	-1.340484
Trial2	2	1	blindfold	clockwise	practice	Free	1	0.5	-0.25	8.458633	-0.079172	-1.45367	-0.99523	0.943826248456471	-1.187843	-7.360501	-1.376289
Trial2	2	1	blindfold	clockwise	practice	Free	1	0.5	-0.25	8.47863	-0.080768	-1.45367	-0.99692	0.946140024194389	-1.188637	-7.313951	-1.418342
Trial2	2	1	blindfold	clockwise	practice	Free	1	0.5	-0.25	8.498634	-0.082313	-1.45367	-0.99859	0.948406773605615	-1.218583	-7.28856	-1.421993
Trial2	2	1	blindfold	clockwise	practice	Free	1	0.5	-0.25	8.518631	-0.083758	-1.45365	-1.00029	0.950635863866197	-1.214285	-7.271633	-1.388147
Trial2	2	1	blindfold	clockwise	practice	Free	1	0.5	-0.25	8.538628	-0.085206	-1.45364	-1.00348	0.954043128423738	-1.15934	-7.292792	-1.375684
Trial2	2	1	blindfold	clockwise	practice	Free	1	0.5	-0.25	8.558632	-0.087827	-1.45367	-1.00503	0.956875516281334	-1.013481	-7.398587	-1.512334
Trial2	2	1	blindfold	clockwise	practice	Free	1	0.5	-0.25	8.578629	-0.08896799	-1.45371	-1.00656	0.958783845992535	-0.92907	-7.525541	-1.505004
Trial2	2	1	blindfold	clockwise	practice	Free	1	0.5	-0.25	8.598633	-0.089969	-1.45376	-1.00793	0.96047966576807	-0.819896	-7.576323	-1.544658
Trial2	2	1	blindfold	clockwise	practice	Free	1	0.5	-0.25	8.618629	-0.09075201	-1.45379	-1.00916	0.961931339115697	-0.731333	-7.576323	-1.58816
Trial2	2	1	blindfold	clockwise	practice	Free	1	0.5	-0.25	8.638634	-0.09135	-1.4538	-1.01099	0.96374303803467	-0.646207	-7.622872	-1.538043
Trial2	2	1	blindfold	clockwise	practice	Free	1	0.5	-0.25	8.65863	-0.09205601	-1.45382	-1.01144	0.964531620516386	-0.489631	-7.656727	-1.540047
Trial2	2	1	blindfold	clockwise	practice	Free	1	0.5	-0.25	8.678627	-0.092199	-1.45382	-1.01159	0.964737781504583	-0.433852	-7.635568	-1.489985
Trial2	2	1	blindfold	clockwise	practice	Free	1	0.5	-0.25	8.698631	-0.092241	-1.45382	-1.01167	0.964826712832579	-0.352575	-7.627104	-1.431795
Trial2	2	1	blindfold	clockwise	practice	Free	1	0.5	-0.25	8.718628	-0.09226099	-1.4538	-1.01174	0.964894225183536	-0.330993	-7.504382	-1.406573
Trial2	2	1	blindfold	clockwise	practice	Free	1	0.5	-0.25	8.738632	-0.092278	-1.45377	-1.01189	0.965023153950156	-0.359812	-7.4536	-1.35129
Trial2	2	1	blindfold	clockwise	practice	Free	1	0.5	-0.25	8.758629	-0.092314	-1.45373	-1.01196	0.965100491287505	-0.359638	-7.4536	-1.351292
Trial2	2	1	blindfold	clockwise	practice	Free	1	0.5	-0.25	8.778633	-0.092333	-1.45372	-1.01204	0.965175304941423	-0.389109	-7.407051	-1.355469
Trial2	2	1	blindfold	clockwise	practice	Free	1	0.5	-0.25	8.79863	-0.092353	-1.45371	-1.0121	0.965234924556716	-0.392579	-7.390123	-1.295844
Trial2	2	1	blindfold	clockwise	practice	Free	1	0.5	-0.25	8.818634	-0.092374	-1.4537	-1.01218	0.965310970058892	-0.371434	-7.38166	-1.304584
Trial2	2	1	blindfold	clockwise	practice	Free	1	0.5	-0.25	8.838631	-0.09239399	-1.45369	-1.01232	0.96543383534607	-0.370892	-7.373196	-1.270734
Trial2	2	1	blindfold	clockwise	practice	Free	1	0.5	-0.25	8.858627	-0.09243199	-1.45369	-1.01239	0.965512405041811	-0.341485	-7.394355	-1.30074
Trial2	2	1	blindfold	clockwise	practice	Free	1	0.5	-0.25	8.878632	-0.09245101	-1.45369	-1.01246	0.965579326723041	-0.345304	-7.343574	-1.27535
Trial2	2	1	blindfold	clockwise	practice	Free	1	0.5	-0.25	8.898628	-0.092471	-1.45368	-1.01252	0.965638945345729	-0.387298	-7.373196	-1.257817
Trial2	2	1	blindfold	clockwise	practice	Free	1	0.5	-0.25	8.918633	-0.092494	-1.45368	-1.01259	0.965708408152297	-0.425006	-7.339342	-1.23616
Trial2	2	1	blindfold	clockwise	practice	Free	1	0.5	-0.25	8.938629	-0.092517	-1.45367	-1.01272	0.965825124885012	-0.415764	-7.313951	-1.185495
Trial2	2	1	blindfold	clockwise	practice	Free	1	0.5	-0.25	8.958633	-0.092563	-1.45364	-1.01278	0.965900697714489	-0.415656	-7.263169	-1.193958
Trial2	2	1	blindfold	clockwise	practice	Free	1	0.5	-0.25	8.97863	-0.092585	-1.45364	-1.01285	0.965969554859364	-0.411261	-7.284328	-1.189783
Trial2	2	1	blindfold	clockwise	practice	Free	1	0.5	-0.25	8.998634	-0.092607	-1.45364	-1.01291	0.966030401283278	-0.394339	-7.309719	-1.198468
Trial2	2	1	blindfold	clockwise	practice	Free	1	0.5	-0.25	9.018631	-0.092627	-1.45365	-1.01298	0.96609793147807	-0.382331	-7.398587	-1.257873
Trial2	2	1	blindfold	clockwise	practice	Free	1	0.5	-0.25	9.038628	-0.092646	-1.45369	-1.01313	0.966228123412509	-0.348829	-7.42821	-1.292168
Trial2	2	1	blindfold	clockwise	practice	Free	1	0.5	-0.25	9.058632	-0.09268299	-1.45374	-1.0132	0.966306080169418	-0.31108	-7.483223	-1.330749
Trial3	3	1	blindfold	clockwise	practice	Guided	1	0.5	0	0	0.42941	-1.44971	-0.80113	0.804233932598028	-2.794671	0.574396	-2.461968
Trial3	3	1	blindfold	clockwise	practice	Guided	1	0.5	0	0.003509521	0.42875	-1.44972	-0.80125	0.804411646790657	-2.915474	0.519379	-2.56684
Trial3	3	1	blindfold	clockwise	practice	Guided	1	0.5	0	0.02351379	0.42718	-1.44977	-0.80134	0.804641860331231	-3.206125	0.455667	-2.80908
Trial3	3	1	blindfold	clockwise	practice	Guided	1	0.5	0	0.04351044	0.42506	-1.44977	-0.80146	0.804956013369837	-3.195016	0.510567	-2.938282
Trial3	3	1	blindfold	clockwise	practice	Guided	1	0.5	0	0.06351471	0.42089	-1.44975	-0.8015699	0.805464312131922	-2.84207	0.497872	-3.129815
Trial3	3	1	blindfold	clockwise	practice	Guided	1	0.5	0	0.08351135	0.41446	-1.44974	-0.8017	0.806250565643289	-2.561554	0.489392	-3.414488
Trial3	3	1	blindfold	clockwise	practice	Guided	1	0.5	0	0.1035156	0.406	-1.44976	-0.80201	0.807499867675376	-2.532446	0.383472	-3.701271
Trial3	3	1	blindfold	clockwise	practice	Guided	1	0.5	0	0.1235123	0.38429	-1.44986	-0.80213	0.810432856836055	-2.918588	0.192892	-4.326871
Trial3	3	1	blindfold	clockwise	practice	Guided	1	0.5	0	0.1435089	0.37009	-1.44989	-0.80215	0.812601529856947	-2.91049	0.290161	-4.319664
Trial3	3	1	blindfold	clockwise	practice	Guided	1	0.5	0	0.1635132	0.35437	-1.44987	-0.8021	0.815213169622235	-2.674043	0.353555	-4.181001
Trial3	3	1	blindfold	clockwise	practice	Guided	1	0.5	0	0.1835098	0.3364	-1.44983	-0.80201	0.818526113797828	-2.398296	0.378842	-3.977784
Trial3	3	1	blindfold	clockwise	practice	Guided	1	0.5	0	0.2035141	0.31752	-1.44982	-0.80201	0.822507739738655	-2.177051	0.374507	-3.778214
Trial3	3	1	blindfold	clockwise	practice	Guided	1	0.5	0	0.2235107	0.27632	-1.44982	-0.80183	0.832444638743995	-2.010744	0.230426	-3.651027
Trial3	3	1	blindfold	clockwise	practice	Guided	1	0.5	0	0.243515	0.25418	-1.44987	-0.80179	0.838626655885063	-2.016347	0.171128	-3.593184
Trial3	3	1	blindfold	clockwise	practice	Guided	1	0.5	0	0.2635117	0.23027	-1.44992	-0.80172	0.84587780993392	-1.979711	0.044145	-3.428881
Trial3	3	1	blindfold	clockwise	practice	Guided	1	0.5	0	0.2835159	0.206	-1.44997	-0.80161	0.853823506766322	-1.913056	0.077992	-3.210664
Trial3	3	1	blindfold	clockwise	practice	Guided	1	0.5	0	0.3035126	0.17996	-1.44999	-0.80144	0.862978376110309	-1.696329	0.103365	-3.041287
Trial3	3	1	blindfold	clockwise	practice	Guided	1	0.5	0	0.3235092	0.12711	-1.44995	-0.8013901	0.883896466782613	-1.38176	0.048292	-2.789554
Trial3	3	1	blindfold	clockwise	practice	Guided	1	0.5	0	0.3435135	0.099005	-1.44996	-0.80135	0.896079689263679	-1.389867	-0.027885	-2.720097
Trial3	3	1	blindfold	clockwise	practice	Guided	1	0.5	0	0.3635101	0.070341	-1.45003	-0.80132	0.90924178646438	-1.431501	-0.133657	-2.62965
Trial3	3	1	blindfold	clockwise	practice	Guided	1	0.5	0	0.3835144	0.042866	-1.45007	-0.80129	0.922516731499856	-1.421523	-0.218251	-2.564497
Trial3	3	1	blindfold	clockwise	practice	Guided	1	0.5	0	0.403511	0.013163	-1.4501	-0.80122	0.937530667389954	-1.339618	-0.243576	-2.507693
Trial3	3	1	blindfold	clockwise	practice	Guided	1	0.5	0	0.4235153	-0.046397	-1.45014	-0.80121	0.969787203321156	-0.916666	-0.277279	-2.457947
Trial3	3	1	blindfold	clockwise	practice	Guided	1	0.5	0	0.443512	-0.075873	-1.45015	-0.80121	0.986695116243477	-0.749291	-0.378752	-2.435347
Trial3	3	1	blindfold	clockwise	practice	Guided	1	0.5	0	0.4635086	-0.10522	-1.45019	-0.80121	1.00410596196137	-0.65008	-0.480198	-2.434069
Trial3	3	1	blindfold	clockwise	practice	Guided	1	0.5	0	0.4835129	-0.13522	-1.45024	-0.80119	1.02245288505182	-0.650535	-0.585977	-2.368008
Trial3	3	1	blindfold	clockwise	practice	Guided	1	0.5	0	0.5035095	-0.16319	-1.45029	-0.80112	1.04000686962905	-0.673626	-0.662149	-2.357338
Trial3	3	1	blindfold	clockwise	practice	Guided	1	0.5	0	0.5235138	-0.22083	-1.45036	-0.80105	1.07762562783849	-0.44912	-0.763712	-2.054523
Trial3	3	1	blindfold	clockwise	practice	Guided	1	0.5	0	0.5435104	-0.2486	-1.45037	-0.801	1.09635895928769	-0.467416	-0.73409	-1.988781
Trial3	3	1	blindfold	clockwise	practice	Guided	1	0.5	0	0.5635147	-0.27675	-1.45038	-0.80099	1.11576230296786	-0.394163	-0.776408	-1.969243
Trial3	3	1	blindfold	clockwise	practice	Guided	1	0.5	0	0.5835114	-0.30315	-1.45039	-0.80099	1.13429928872685	-0.304431	-0.835653	-1.976604
Trial3	3	1	blindfold	clockwise	practice	Guided	1	0.5	0	0.6035156	-0.30822	-1.4504	-0.80062	1.13763437994208	-4.021995	-0.924521	-1.925891
Trial3	3	1	blindfold	clockwise	practice	Guided	1	0.5	0	0.6235123	-0.30297	-1.45034	-0.80017	1.13359289173879	-4.610624	-0.116188	0.212819
Trial3	3	1	blindfold	clockwise	practice	Guided	1	0.5	0	0.6435089	-0.30216	-1.45014	-0.79944	1.13250386884394	-2.131237	0.361957	0.627866
Trial3	3	1	blindfold	clockwise	practice	Guided	1	0.5	0	0.6635132	-0.30117	-1.44984	-0.79849	1.13113200642818	-0.274864	0.20528	0.461124
Trial3	3	1	blindfold	clockwise	practice	Guided	1	0.5	0	0.6835098	-0.30011	-1.44982	-0.79782	1.12990833020293	1.070006	0.090972	-0.127281
Trial3	3	1	blindfold	clockwise	practice	Guided	1	0.5	0	0.7035141	-0.29931	-1.44996	-0.79887	1.13008397663452	1.011967	-0.658035	-0.717767
Trial3	3	1	blindfold	clockwise	practice	Guided	1	0.5	0	0.7235107	-0.2998	-1.45084	-0.80041	1.1315194112339	-1.019326	-2.613126	-1.632551
Trial3	3	1	blindfold	clockwise	practice	Guided	1	0.5	0	0.743515	-0.30046	-1.45124	-0.80068	1.13217693592243	-1.916568	-2.922048	-1.321707
Trial3	3	1	blindfold	clockwise	practice	Guided	1	0.5	0	0.7635117	-0.30073	-1.45134	-0.80063	1.1323324914614	-2.196642	-2.342291	-0.94929
Trial3	3	1	blindfold	clockwise	practice	Guided	1	0.5	0	0.7835159	-0.30078	-1.45123	-0.8005	1.1322759454952	-1.682589	-1.440918	-0.548372
Trial3	3	1	blindfold	clockwise	practice	Guided	1	0.5	0	0.8035126	-0.30073	-1.45089	-0.80017	1.13200731127683	-0.860162	-0.869625	-0.228832
Trial3	3	1	blindfold	clockwise	practice	Guided	1	0.5	0	0.8235092	-0.3003	-1.45044	-0.8001601	1.13169616046082	-0.170738	-0.873857	-0.254906
Trial3	3	1	blindfold	clockwise	practice	Guided	1	0.5	0	0.8435135	-0.30022	-1.45044	-0.80017	1.1316466341395	-0.430335	-1.153155	-0.476347
Trial3	3	1	blindfold	clockwise	practice	Guided	1	0.5	0	0.8635101	-0.30023	-1.45052	-0.80018	1.13166073226098	-0.986564	-1.423991	-0.506922
Trial3	3	1	blindfold	clockwise	practice	Guided	1	0.5	0	0.8835144	-0.30033	-1.45064	-0.80018	1.13173143801814	-1.444225	-1.61019	-0.414684
Trial3	3	1	blindfold	clockwise	practice	Guided	1	0.5	0	0.903511	-0.30048	-1.45071	-0.80012	1.13179514556333	-1.672786	-1.462077	-0.247688
Trial3	3	1	blindfold	clockwise	practice	Guided	1	0.5	0	0.9235153	-0.30062	-1.45068	-0.80006	1.13185176833455	-1.201176	-1.098142	0.294877
Trial3	3	1	blindfold	clockwise	practice	Guided	1	0.5	0	0.943512	-0.30059	-1.45062	-0.7999099	1.13172447561189	-0.864713	-1.030433	0.432453
Trial3	3	1	blindfold	clockwise	practice	Guided	1	0.5	0	0.9635086	-0.30051	-1.45057	-0.79962	1.13146296403368	-0.619273	-1.182778	0.518566
Trial3	3	1	blindfold	clockwise	practice	Guided	1	0.5	0	0.9835129	-0.3004	-1.4506	-0.79921	1.13109539183495	-0.627546	-1.483236	0.526936
Trial3	3	1	blindfold	clockwise	practice	Guided	1	0.5	0	1.00351	-0.30035	-1.4507	-0.79735	1.12974653786136	-0.712732	-1.644044	0.726986
Trial3	3	1	blindfold	clockwise	practice	Guided	1	0.5	0	1.023514	-0.3004	-1.45086	-0.79517	1.12824442637413	-0.872818	-1.859866	1.690641
Trial3	3	1	blindfold	clockwise	practice	Guided	1	0.5	0	1.04351	-0.30041	-1.45094	-0.79169	1.12580158794053	-0.786774	-2.126469	2.012455
Trial3	3	1	blindfold	clockwise	practice	Guided	1	0.5	0	1.063515	-0.30039	-1.45103	-0.78699	1.12248714903917	-0.581683	-2.016443	2.143786
Trial3	3	1	blindfold	clockwise	practice	Guided	1	0.5	0	1.083511	-0.30032	-1.45099	-0.7806801	1.11802211883988	-0.481762	-1.644044	2.198703
Trial3	3	1	blindfold	clockwise	practice	Guided	1	0.5	0	1.103516	-0.30027	-1.45085	-0.76316	1.10582332655868	-0.580451	-1.572104	2.359816
Trial3	3	1	blindfold	clockwise	practice	Guided	1	0.5	0	1.123512	-0.30031	-1.45084	-0.7519	1.0981118838492	-0.682411	-1.792157	2.660342
Trial3	3	1	blindfold	clockwise	practice	Guided	1	0.5	0	1.143509	-0.30037	-1.4509	-0.73859	1.0890855524035	-0.763617	-1.787925	2.609577
Trial3	3	1	blindfold	clockwise	practice	Guided	1	0.5	0	1.163513	-0.3004	-1.45091	-0.72422	1.07941406260059	-0.848756	-1.787925	2.308474
Trial3	3	1	blindfold	clockwise	practice	Guided	1	0.5	0	1.18351	-0.30041	-1.45093	-0.70858	1.0689910255344	-0.747078	-1.944502	2.304025
Trial3	3	1	blindfold	clockwise	practice	Guided	1	0.5	0	1.203514	-0.30038	-1.45096	-0.67424	1.04652171460178	-0.61832	-1.910648	2.052656
Trial3	3	1	blindfold	clockwise	practice	Guided	1	0.5	0	1.223511	-0.30027	-1.45109	-0.65604	1.03480459855607	-0.443011	-2.426927	1.701812
Trial3	3	1	blindfold	clockwise	practice	Guided	1	0.5	0	1.243515	-0.30023	-1.45118	-0.63715	1.02290186841878	-0.406614	-2.613126	1.139417
Trial3	3	1	blindfold	clockwise	practice	Guided	1	0.5	0	1.263512	-0.30022	-1.45128	-0.61889	1.01162091974132	-0.448962	-2.765471	0.993256
Trial3	3	1	blindfold	clockwise	practice	Guided	1	0.5	0	1.283516	-0.30021	-1.45137	-0.60027	1.0003299872812	-0.446422	-2.909352	0.952371
Trial3	3	1	blindfold	clockwise	practice	Guided	1	0.5	0	1.303513	-0.30022	-1.45142	-0.56491	0.979528136742741	-0.539989	-2.938975	0.898625
Trial3	3	1	blindfold	clockwise	practice	Guided	1	0.5	0	1.323509	-0.30028	-1.45147	-0.54781	0.969816426895322	-0.698533	-2.850107	0.616719
Trial3	3	1	blindfold	clockwise	practice	Guided	1	0.5	0	1.343513	-0.30032	-1.45145	-0.53068	0.960277753964913	-0.641949	-3.074393	0.612946
Trial3	3	1	blindfold	clockwise	practice	Guided	1	0.5	0	1.36351	-0.30034	-1.45148	-0.51446	0.95142691194752	-0.702567	-3.019379	0.710259
Trial3	3	1	blindfold	clockwise	practice	Guided	1	0.5	0	1.383514	-0.30034	-1.45151	-0.49857	0.942929573349562	-0.69573	-2.989757	0.806591
Trial3	3	1	blindfold	clockwise	practice	Guided	1	0.5	0	1.403511	-0.30035	-1.45151	-0.46697	0.926618092374165	-0.760745	-3.09132	0.823251
Trial3	3	1	blindfold	clockwise	practice	Guided	1	0.5	0	1.423515	-0.30036	-1.45154	-0.45184	0.919094944965182	-0.664602	-3.074393	0.700348
Trial3	3	1	blindfold	clockwise	practice	Guided	1	0.5	0	1.443512	-0.30036	-1.45154	-0.43754	0.912149860082939	-0.733635	-3.218274	0.731585
Trial3	3	1	blindfold	clockwise	practice	Guided	1	0.5	0	1.463509	-0.30036	-1.45159	-0.42311	0.905316629332148	-0.662375	-3.133638	0.803124
Trial3	3	1	blindfold	clockwise	practice	Guided	1	0.5	0	1.483513	-0.30035	-1.45161	-0.40964	0.899091252515486	-0.671972	-3.294446	1.082188
Trial3	3	1	blindfold	clockwise	practice	Guided	1	0.5	0	1.50351	-0.30034	-1.45162	-0.38155	0.88663663566272	-0.688582	-3.201347	1.087269
Trial3	3	1	blindfold	clockwise	practice	Guided	1	0.5	0	1.523514	-0.30036	-1.45163	-0.36756	0.880724982734739	-0.745043	-3.171724	1.323094
Trial3	3	1	blindfold	clockwise	practice	Guided	1	0.5	0	1.54351	-0.30037	-1.45161	-0.35337	0.874907145862491	-0.69968	-3.311373	1.473558
Trial3	3	1	blindfold	clockwise	practice	Guided	1	0.5	0	1.563515	-0.30038	-1.45163	-0.33901	0.869215687329069	-0.711379	-3.408705	1.402168
Trial3	3	1	blindfold	clockwise	practice	Guided	1	0.5	0	1.583511	-0.30037	-1.4517	-0.32403	0.863474133141449	-0.680646	-3.46795	1.421975
Trial3	3	1	blindfold	clockwise	practice	Guided	1	0.5	0	1.603516	-0.30035	-1.45172	-0.29405	0.852657930461324	-0.571432	-3.518732	1.577858
Trial3	3	1	blindfold	clockwise	practice	Guided	1	0.5	0	1.623512	-0.30029	-1.45175	-0.27846	0.847351215722703	-0.559186	-3.539891	1.738414
Trial3	3	1	blindfold	clockwise	practice	Guided	1	0.5	0	1.643509	-0.30027	-1.45178	-0.26204	0.842078983651515	-0.492374	-3.569513	1.587101
Trial3	3	1	blindfold	clockwise	practice	Guided	1	0.5	0	1.663513	-0.30027	-1.45181	-0.2454	0.837050307389231	-0.619206	-3.620295	1.538088
Trial3	3	1	blindfold	clockwise	practice	Guided	1	0.5	0	1.68351	-0.30029	-1.45182	-0.2291	0.832436739447256	-0.59469	-3.624527	1.477167
Trial3	3	1	blindfold	clockwise	practice	Guided	1	0.5	0	1.703514	-0.3003	-1.45182	-0.19576	0.823894453006144	-0.622468	-3.539891	1.462166
Trial3	3	1	blindfold	clockwise	practice	Guided	1	0.5	0	1.723511	-0.30028	-1.45185	-0.17861	0.819969278099359	-0.535748	-3.802262	1.669986
Trial3	3	1	blindfold	clockwise	practice	Guided	1	0.5	0	1.743515	-0.30027	-1.45189	-0.16017	0.816141215774049	-0.472822	-3.79803	1.565333
Trial3	3	1	blindfold	clockwise	practice	Guided	1	0.5	0	1.763512	-0.30026	-1.4519	-0.14274	0.81289038988161	-0.504862	-3.785335	1.33818
Trial3	3	1	blindfold	clockwise	practice	Guided	1	0.5	0	1.783516	-0.30025	-1.4519	-0.12593	0.810097782100874	-0.441577	-3.908057	1.241959
Trial3	3	1	blindfold	clockwise	practice	Guided	1	0.5	0	1.803513	-0.30023	-1.45193	-0.091068	0.805395199736272	-0.464559	-3.886898	1.20078
Trial3	3	1	blindfold	clockwise	practice	Guided	1	0.5	0	1.823509	-0.30017	-1.45203	-0.074042	0.803588360813994	-0.248381	-4.140806	1.363982
Trial3	3	1	blindfold	clockwise	practice	Guided	1	0.5	0	1.843513	-0.30016	-1.45205	-0.056664	0.8021638358007	-0.335918	-4.05617	1.248588
Trial3	3	1	blindfold	clockwise	practice	Guided	1	0.5	0	1.86351	-0.30016	-1.45205	-0.040136	0.801165968582604	-0.29371	-4.115415	1.035831
Trial3	3	1	blindfold	clockwise	practice	Guided	1	0.5	0	1.883514	-0.30016	-1.45208	-0.023591	0.800507680211666	-0.297004	-4.369323	0.879275
Trial3	3	1	blindfold	clockwise	practice	Guided	1	0.5	0	1.903511	-0.30015	-1.45214	0.0074627	0.800184777357342	-0.255602	-4.255065	0.940809
Trial3	3	1	blindfold	clockwise	practice	Guided	1	0.5	0	1.923515	-0.30013	-1.45216	0.022577	0.800448470114541	-0.286462	-4.437032	1.07802
Trial3	3	1	blindfold	clockwise	practice	Guided	1	0.5	0	1.943512	-0.30012	-1.4522	0.037788	0.801011823291795	-0.205546	-4.339701	1.032604
Trial3	3	1	blindfold	clockwise	practice	Guided	1	0.5	0	1.963509	-0.30011	-1.4522	0.052173	0.801809237470938	-0.306323	-4.4328	1.096052
Trial3	3	1	blindfold	clockwise	practice	Guided	1	0.5	0	1.983513	-0.30012	-1.45219	0.066542	0.802882211672633	-0.285052	-4.420105	0.925535
Trial3	3	1	blindfold	clockwise	practice	Guided	1	0.5	0	2.00351	-0.30012	-1.45221	0.093649	0.805581866293065	-0.238375	-4.449728	0.923215
Trial3	3	1	blindfold	clockwise	practice	Guided	1	0.5	0	2.023514	-0.3001	-1.45227	0.10613	0.807108162313952	-0.16541	-4.614768	1.101774
Trial3	3	1	blindfold	clockwise	practice	Guided	1	0.5	0	2.04351	-0.3001	-1.4523	0.11919	0.808929084678773	-0.207195	-4.597841	1.153581
Trial3	3	1	blindfold	clockwise	practice	Guided	1	0.5	0	2.063515	-0.30009	-1.45231	0.13179	0.810871498867811	-0.17832	-4.466655	1.340632
Trial3	3	1	blindfold	clockwise	practice	Guided	1	0.5	0	2.083511	-0.3001	-1.45227	0.14472	0.813082952232234	-0.177232	-4.606304	1.356691
Trial3	3	1	blindfold	clockwise	practice	Guided	1	0.5	0	2.103516	-0.3001	-1.45228	0.16943	0.817842609375868	-0.195298	-4.513205	1.2815
Trial3	3	1	blindfold	clockwise	practice	Guided	1	0.5	0	2.123512	-0.30009	-1.4523	0.18195	0.820517999721731	-0.096411	-4.657086	1.267866
Trial3	3	1	blindfold	clockwise	practice	Guided	1	0.5	0	2.143509	-0.30005	-1.45234	0.19403	0.82324217011212	0.017463	-4.779808	1.418799
Trial3	3	1	blindfold	clockwise	practice	Guided	1	0.5	0	2.163513	-0.30001	-1.45237	0.20608	0.826126480330315	0.0051644	-4.758649	1.442982
Trial3	3	1	blindfold	clockwise	practice	Guided	1	0.5	0	2.18351	-0.29997	-1.45238	0.21799	0.829139096208018	0.029504	-4.817894	1.294706
Trial3	3	1	blindfold	clockwise	practice	Guided	1	0.5	0	2.203514	-0.29997	-1.45242	0.24153	0.835636729646099	0.069208	-4.877139	1.263585
Trial3	3	1	blindfold	clockwise	practice	Guided	1	0.5	0	2.223511	-0.29997	-1.45246	0.25288	0.838987664048984	0.024974	-5.06757	1.304024
Trial3	3	1	blindfold	clockwise	practice	Guided	1	0.5	0	2.243515	-0.29997	-1.45249	0.26443	0.84254094024031	0.073787	-4.944848	1.372339
Trial3	3	1	blindfold	clockwise	practice	Guided	1	0.5	0	2.263512	-0.29995	-1.45251	0.27553	0.846071379104738	0.161734	-5.054875	1.453539
Trial3	3	1	blindfold	clockwise	practice	Guided	1	0.5	0	2.283516	-0.29991	-1.45253	0.2868	0.849770710651804	0.24971	-5.071802	1.300749
Trial3	3	1	blindfold	clockwise	practice	Guided	1	0.5	0	2.303513	-0.29987	-1.45255	0.30811	0.857160318086502	0.341173	-5.156438	1.346787
Trial3	3	1	blindfold	clockwise	practice	Guided	1	0.5	0	2.323509	-0.29984	-1.45258	0.31888	0.861062424543098	0.303484	-5.27916	1.433471
Trial3	3	1	blindfold	clockwise	practice	Guided	1	0.5	0	2.343513	-0.29984	-1.45261	0.32931	0.864979252274018	0.329822	-5.076034	1.529526
Trial3	3	1	blindfold	clockwise	practice	Guided	1	0.5	0	2.36351	-0.29985	-1.45256	0.33966	0.868981547585057	0.250042	-5.16067	1.381158
Trial3	3	1	blindfold	clockwise	practice	Guided	1	0.5	0	2.383514	-0.29986	-1.45259	0.34989	0.873040106893782	0.331744	-5.245306	1.402244
Trial3	3	1	blindfold	clockwise	practice	Guided	1	0.5	0	2.403511	-0.29985	-1.4526	0.37013	0.881337744852433	0.342433	-5.135279	1.282996
Trial3	3	1	blindfold	clockwise	practice	Guided	1	0.5	0	2.423515	-0.29978	-1.45265	0.37929	0.885160414147873	0.471682	-5.266465	1.32269
Trial3	3	1	blindfold	clockwise	practice	Guided	1	0.5	0	2.443512	-0.29975	-1.45264	0.38904	0.889354923108556	0.503211	-5.351101	1.612661
Trial3	3	1	blindfold	clockwise	practice	Guided	1	0.5	0	2.463509	-0.29975	-1.45266	0.39858	0.893569285084763	0.443694	-5.321478	1.671614
Trial3	3	1	blindfold	clockwise	practice	Guided	1	0.5	0	2.483513	-0.29976	-1.45265	0.40833	0.897969607288882	0.43111	-5.194524	1.434932
Trial3	3	1	blindfold	clockwise	practice	Guided	1	0.5	0	2.50351	-0.29977	-1.45264	0.4271	0.90666777896775	0.445993	-5.355333	1.395964
Trial3	3	1	blindfold	clockwise	practice	Guided	1	0.5	0	2.523514	-0.29976	-1.45265	0.43707	0.911397938034291	0.494297	-5.202988	1.817108
Trial3	3	1	blindfold	clockwise	practice	Guided	1	0.5	0	2.54351	-0.29975	-1.45265	0.44689	0.916139035233575	0.515723	-5.516141	1.824378
Trial3	3	1	blindfold	clockwise	practice	Guided	1	0.5	0	2.563515	-0.29973	-1.45271	0.45693	0.921060847984949	0.526581	-5.313015	1.552522
Trial3	3	1	blindfold	clockwise	practice	Guided	1	0.5	0	2.583511	-0.2997	-1.4527	0.46647	0.925804699129057	0.648334	-5.588082	1.372151
Trial3	3	1	blindfold	clockwise	practice	Guided	1	0.5	0	2.603516	-0.29967	-1.45278	0.48548	0.935501452048778	0.693554	-5.605009	1.501039
Trial3	3	1	blindfold	clockwise	practice	Guided	1	0.5	0	2.623512	-0.29963	-1.45284	0.4948	0.940337772741305	0.769374	-5.84199	1.737646
Trial3	3	1	blindfold	clockwise	practice	Guided	1	0.5	0	2.643509	-0.29961	-1.45288	0.50392	0.945151553741821	0.793549	-5.566923	1.461526
Trial3	3	1	blindfold	clockwise	practice	Guided	1	0.5	0	2.663513	-0.29961	-1.45281	0.5127	0.949861803737944	0.700962	-5.562691	1.237652
Trial3	3	1	blindfold	clockwise	practice	Guided	1	0.5	0	2.68351	-0.29963	-1.45279	0.52139	0.95459709126555	0.647067	-5.655791	1.242273
Trial3	3	1	blindfold	clockwise	practice	Guided	1	0.5	0	2.703514	-0.29965	-1.4528	0.53741	0.963457147200693	0.633746	-5.427273	1.321731
Trial3	3	1	blindfold	clockwise	practice	Guided	1	0.5	0	2.723511	-0.2997	-1.45279	0.54493	0.967713160784914	0.573883	-5.58385	1.231678
Trial3	3	1	blindfold	clockwise	practice	Guided	1	0.5	0	2.743515	-0.29971	-1.45277	0.55235	0.971919028762119	0.526251	-5.439969	1.306539
Trial3	3	1	blindfold	clockwise	practice	Guided	1	0.5	0	2.763512	-0.2997	-1.45276	0.55928	0.975865857180575	0.605635	-5.715036	1.356972
Trial3	3	1	blindfold	clockwise	practice	Guided	1	0.5	0	2.783516	-0.29969	-1.45281	0.56614	0.979805391027209	0.696071	-5.600777	1.368957
[truncated: 9,841 more rows]
