# Supplementary material for: Assessing kinesthetic proprioceptive function of the upper limb: a novel dynamic movement reproduction task using a robotic arm
Source: PeerJ. 2021 May 3;9:e11301. doi: 10.7717/peerj.11301 (PMC8101453; doi:10.7717/peerj.11301)
Supplement: Supplemental Information 1 [file peerj-09-11301-s001.zip › DMR raw data_Study 1/Session 2/HMData_PP18-2_2019-06-26-10-39-37.txt]

Trial1	2	1	noBlindfold	counterclockwise	practice	Guided	1	0.5	-0.25	0	0.46775	-1.45093	-1.04927	0.799920402653053	2.684342	-1.94397	1.537339
Trial1	2	1	noBlindfold	counterclockwise	practice	Guided	1	0.5	-0.25	0.01648712	0.46899	-1.45092	-1.04927	0.79987137031827	2.794839	-1.91858	1.540659
Trial1	2	1	noBlindfold	counterclockwise	practice	Guided	1	0.5	-0.25	0.03649139	0.46899	-1.45092	-1.04924	0.799841352162524	2.798355	-1.914348	1.541201
Trial1	2	1	noBlindfold	counterclockwise	practice	Guided	1	0.5	-0.25	0.05648804	0.47057	-1.45093	-1.0491	0.799641795534001	2.715629	-1.888957	1.629897
Trial1	2	1	noBlindfold	counterclockwise	practice	Guided	1	0.5	-0.25	0.07648468	0.47865	-1.45089	-1.04899	0.799275209402182	1.964169	-1.592731	2.081889
Trial1	2	1	noBlindfold	counterclockwise	practice	Guided	1	0.5	-0.25	0.09648895	0.48453	-1.45082	-1.04893	0.799079691561167	1.95183	-1.499631	2.130997
Trial1	2	1	noBlindfold	counterclockwise	practice	Guided	1	0.5	-0.25	0.1164856	0.49151	-1.45077	-1.04893	0.798975038820992	2.079728	-1.592731	2.150777
Trial1	2	1	noBlindfold	counterclockwise	practice	Guided	1	0.5	-0.25	0.1364899	0.49969	-1.45079	-1.04897	0.798970044195952	2.308861	-1.70699	2.034793
Trial1	2	1	noBlindfold	counterclockwise	practice	Guided	1	0.5	-0.25	0.1564865	0.50955	-1.45084	-1.04906	0.799117054067733	2.458836	-1.774698	1.938879
Trial1	2	1	noBlindfold	counterclockwise	practice	Guided	1	0.5	-0.25	0.1764908	0.533	-1.45089	-1.04907	0.799751127184483	2.201267	-1.77893	1.839304
Trial1	2	1	noBlindfold	counterclockwise	practice	Guided	1	0.5	-0.25	0.1964874	0.54661	-1.45089	-1.04904	0.800398363269946	1.998858	-1.723917	1.938583
Trial1	2	1	noBlindfold	counterclockwise	practice	Guided	1	0.5	-0.25	0.2164841	0.56117	-1.45086	-1.04901	0.801348119182881	1.815195	-1.558877	2.008972
Trial1	2	1	noBlindfold	counterclockwise	practice	Guided	1	0.5	-0.25	0.2364883	0.57696	-1.4508	-1.04901	0.802707841023378	1.629917	-1.575804	2.040487
Trial1	2	1	noBlindfold	counterclockwise	practice	Guided	1	0.5	-0.25	0.256485	0.6101	-1.4508	-1.04905	0.806599568441472	1.609821	-1.673135	1.924205
Trial1	2	1	noBlindfold	counterclockwise	practice	Guided	1	0.5	-0.25	0.2764893	0.62736	-1.45082	-1.04909	0.809175777353529	1.556344	-1.681599	1.809084
Trial1	2	1	noBlindfold	counterclockwise	practice	Guided	1	0.5	-0.25	0.2964859	0.64521	-1.45084	-1.04912	0.812206036407986	1.458345	-1.73238	1.766069
Trial1	2	1	noBlindfold	counterclockwise	practice	Guided	1	0.5	-0.25	0.3164902	0.66408	-1.45087	-1.04914	0.815810612974402	1.298676	-1.787394	1.746438
Trial1	2	1	noBlindfold	counterclockwise	practice	Guided	1	0.5	-0.25	0.3364868	0.6827101	-1.45089	-1.04914	0.81976073641963	1.125602	-1.736612	1.545408
Trial1	2	1	noBlindfold	counterclockwise	practice	Guided	1	0.5	-0.25	0.3564911	0.70209	-1.45087	-1.04901	0.824170732019714	0.884117	-1.584267	2.014189
Trial1	2	1	noBlindfold	counterclockwise	practice	Guided	1	0.5	-0.25	0.3764877	0.74009	-1.45075	-1.04899	0.834283076748001	0.882091	-1.516559	2.016473
Trial1	2	1	noBlindfold	counterclockwise	practice	Guided	1	0.5	-0.25	0.3964844	0.75926	-1.45077	-1.049	0.840009991964496	1.200484	-1.558877	1.823574
Trial1	2	1	noBlindfold	counterclockwise	practice	Guided	1	0.5	-0.25	0.4164886	0.77724	-1.45081	-1.04896	0.84569443243114	0.717651	-1.592731	2.177458
Trial1	2	1	noBlindfold	counterclockwise	practice	Guided	1	0.5	-0.25	0.4364853	0.79558	-1.4508	-1.04899	0.851911140820202	0.801756	-1.529254	1.99358
Trial1	2	1	noBlindfold	counterclockwise	practice	Guided	1	0.5	-0.25	0.4564896	0.81378	-1.45079	-1.04887	0.858283800395655	0.660862	-1.656208	2.065323
Trial1	2	1	noBlindfold	counterclockwise	practice	Guided	1	0.5	-0.25	0.4764862	0.84993	-1.45084	-1.04879	0.872075928900416	0.53312	-1.558877	2.399054
Trial1	2	1	noBlindfold	counterclockwise	practice	Guided	1	0.5	-0.25	0.4964905	0.86709	-1.4508	-1.04873	0.879047607628375	0.569788	-1.470009	2.583494
Trial1	2	1	noBlindfold	counterclockwise	practice	Guided	1	0.5	-0.25	0.5164871	0.88386	-1.45076	-1.04872	0.886172745773996	0.862259	-1.897421	2.474796
Trial1	2	1	noBlindfold	counterclockwise	practice	Guided	1	0.5	-0.25	0.5364914	0.90081	-1.4508	-1.04869	0.893618662083738	0.718591	-1.723917	2.552786
Trial1	2	1	noBlindfold	counterclockwise	practice	Guided	1	0.5	-0.25	0.556488	0.93333	-1.45084	-1.04864	0.90862575264611	0.73988	-1.499631	2.726826
Trial1	2	1	noBlindfold	counterclockwise	practice	Guided	1	0.5	-0.25	0.5764847	0.9490499	-1.45079	-1.04862	0.916209440382264	0.665375	-1.529254	2.761761
Trial1	2	1	noBlindfold	counterclockwise	practice	Guided	1	0.5	-0.25	0.596489	0.9645801	-1.45078	-1.04863	0.923928842946162	0.746472	-1.605426	2.752226
Trial1	2	1	noBlindfold	counterclockwise	practice	Guided	1	0.5	-0.25	0.6164856	0.98041	-1.45079	-1.04865	0.932006230265702	0.828338	-1.630817	2.64405
Trial1	2	1	noBlindfold	counterclockwise	practice	Guided	1	0.5	-0.25	0.6364899	0.99607	-1.4508	-1.04863	0.940157055209273	0.885637	-1.563108	2.774455
Trial1	2	1	noBlindfold	counterclockwise	practice	Guided	1	0.5	-0.25	0.6564865	1.0107	-1.45077	-1.04855	0.947890602958939	0.940172	-1.508095	2.832092
Trial1	2	1	noBlindfold	counterclockwise	practice	Guided	1	0.5	-0.25	0.6764908	1.04125	-1.45073	-1.04854	0.964685273870797	1.0242	-1.419227	2.965975
Trial1	2	1	noBlindfold	counterclockwise	practice	Guided	1	0.5	-0.25	0.6964874	1.05635	-1.45072	-1.04848	0.973188408753144	0.970703	-1.470009	2.969438
Trial1	2	1	noBlindfold	counterclockwise	practice	Guided	1	0.5	-0.25	0.7164841	1.07195	-1.45071	-1.04844	0.982157398954834	0.818477	-1.372677	3.101519
Trial1	2	1	noBlindfold	counterclockwise	practice	Guided	1	0.5	-0.25	0.7364883	1.087	-1.45069	-1.04843	0.990989114530762	1.005247	-1.313432	3.139315
Trial1	2	1	noBlindfold	counterclockwise	practice	Guided	1	0.5	-0.25	0.756485	1.10207	-1.45067	-1.04845	1.00000532251675	0.986754	-1.296505	3.216656
Trial1	2	1	noBlindfold	counterclockwise	practice	Guided	1	0.5	-0.25	0.7764893	1.1327	-1.45069	-1.04841	1.01870892224979	0.839882	-1.338823	3.302049
Trial1	2	1	noBlindfold	counterclockwise	practice	Guided	1	0.5	-0.25	0.7964859	1.14774	-1.45069	-1.04844	1.02814080597003	0.983345	-1.368446	3.076722
Trial1	2	1	noBlindfold	counterclockwise	practice	Guided	1	0.5	-0.25	0.8164902	1.16321	-1.4507	-1.04847	1.03797965532887	0.862861	-1.457313	3.058591
Trial1	2	1	noBlindfold	counterclockwise	practice	Guided	1	0.5	-0.25	0.8364868	1.1782	-1.45072	-1.04843	1.04759040629424	0.760324	-1.533486	3.090323
Trial1	2	1	noBlindfold	counterclockwise	practice	Guided	1	0.5	-0.25	0.8564911	1.19313	-1.45074	-1.0484	1.05729459021461	0.558067	-1.368446	3.199981
Trial1	2	1	noBlindfold	counterclockwise	practice	Guided	1	0.5	-0.25	0.8764877	1.22291	-1.45069	-1.04837	1.07702990947132	0.540027	-1.317664	3.318398
Trial1	2	1	noBlindfold	counterclockwise	practice	Guided	1	0.5	-0.25	0.8964844	1.23724	-1.45069	-1.04838	1.08670759911654	0.738425	-1.482704	3.205399
Trial1	2	1	noBlindfold	counterclockwise	practice	Guided	1	0.5	-0.25	0.9164886	1.25133	-1.45071	-1.04839	1.09632252002288	0.723645	-1.457313	3.231052
Trial1	2	1	noBlindfold	counterclockwise	practice	Guided	1	0.5	-0.25	0.9364853	1.26559	-1.45073	-1.04841	1.10615856847115	0.854981	-1.529254	3.209987
Trial1	2	1	noBlindfold	counterclockwise	practice	Guided	1	0.5	-0.25	0.9564896	1.27963	-1.45075	-1.0481	1.1157000670752	0.817662	-1.601195	3.193071
Trial1	2	1	noBlindfold	counterclockwise	practice	Guided	1	0.5	-0.25	0.9764862	1.30391	-1.45075	-1.04665	1.13177852114221	0.901044	-1.245723	2.971953
Trial1	2	1	noBlindfold	counterclockwise	practice	Guided	1	0.5	-0.25	0.9964905	1.30376	-1.45071	-1.04352	1.12947066268642	3.01263	-1.884725	2.69757
Trial1	2	1	noBlindfold	counterclockwise	practice	Guided	1	0.5	-0.25	1.016487	1.30222	-1.45084	-1.03874	1.12501883406985	3.644581	-1.850871	2.586545
Trial1	2	1	noBlindfold	counterclockwise	practice	Guided	1	0.5	-0.25	1.036491	1.30171	-1.45092	-1.03325	1.12081196532533	3.130187	-1.939739	1.691125
Trial1	2	1	noBlindfold	counterclockwise	practice	Guided	1	0.5	-0.25	1.056488	1.30145	-1.45095	-1.01782	1.10989624673651	1.796108	-1.821248	2.127224
Trial1	2	1	noBlindfold	counterclockwise	practice	Guided	1	0.5	-0.25	1.076485	1.30039	-1.45069	-1.0076	1.10208068864095	0.0029141	-1.029902	2.352067
Trial1	2	1	noBlindfold	counterclockwise	practice	Guided	1	0.5	-0.25	1.096489	1.29987	-1.45057	-0.9963	1.09396330049982	0.054376	-1.512327	1.677373
Trial1	2	1	noBlindfold	counterclockwise	practice	Guided	1	0.5	-0.25	1.116486	1.29991	-1.45073	-0.98378	1.08549023680068	0.565846	-2.278283	1.73027
Trial1	2	1	noBlindfold	counterclockwise	practice	Guided	1	0.5	-0.25	1.13649	1.30027	-1.45101	-0.97103	1.07717977489353	1.32511	-2.214806	1.665178
Trial1	2	1	noBlindfold	counterclockwise	practice	Guided	1	0.5	-0.25	1.156487	1.30065	-1.45111	-0.94423	1.05971484525784	2.12779	-2.147097	1.231499
Trial1	2	1	noBlindfold	counterclockwise	practice	Guided	1	0.5	-0.25	1.176491	1.30125	-1.45118	-0.93175	1.05203830433334	2.518194	-2.456018	0.943854
Trial1	2	1	noBlindfold	counterclockwise	practice	Guided	1	0.5	-0.25	1.196487	1.30125	-1.4512	-0.91896	1.04379546866776	1.967837	-2.210574	0.961662
Trial1	2	1	noBlindfold	counterclockwise	practice	Guided	1	0.5	-0.25	1.216484	1.30103	-1.45111	-0.90558	1.03510107733964	1.307083	-2.028606	1.199458
Trial1	2	1	noBlindfold	counterclockwise	practice	Guided	1	0.5	-0.25	1.236488	1.30071	-1.451	-0.8923	1.02649196153449	0.882878	-1.863566	1.114064
Trial1	2	1	noBlindfold	counterclockwise	practice	Guided	1	0.5	-0.25	1.256485	1.30047	-1.45095	-0.86444	1.00910281490148	0.731486	-1.99052	1.074377
Trial1	2	1	noBlindfold	counterclockwise	practice	Guided	1	0.5	-0.25	1.276489	1.30044	-1.45102	-0.84971	1.00017811434384	1.341084	-2.087852	1.376113
Trial1	2	1	noBlindfold	counterclockwise	practice	Guided	1	0.5	-0.25	1.296486	1.30066	-1.45102	-0.83526	0.991759021180646	1.918653	-2.075156	1.07756
Trial1	2	1	noBlindfold	counterclockwise	practice	Guided	1	0.5	-0.25	1.31649	1.30088	-1.45105	-0.82061	0.983363849144126	2.013344	-2.15556	1.32484
Trial1	2	1	noBlindfold	counterclockwise	practice	Guided	1	0.5	-0.25	1.336487	1.30101	-1.45106	-0.8056599	0.97487169881039	2.090801	-1.952434	1.323339
Trial1	2	1	noBlindfold	counterclockwise	practice	Guided	1	0.5	-0.25	1.356491	1.30102	-1.45099	-0.77358	0.956958161679888	1.777635	-1.66044	1.561565
Trial1	2	1	noBlindfold	counterclockwise	practice	Guided	1	0.5	-0.25	1.376488	1.30071	-1.45085	-0.75669	0.947560639729904	1.045883	-1.609658	1.663758
Trial1	2	1	noBlindfold	counterclockwise	practice	Guided	1	0.5	-0.25	1.396484	1.30057	-1.45084	-0.73868	0.937934160852267	1.098815	-1.694294	1.140206
Trial1	2	1	noBlindfold	counterclockwise	practice	Guided	1	0.5	-0.25	1.416489	1.30054	-1.45087	-0.72062	0.928626654047372	1.082297	-1.897421	1.646297
Trial1	2	1	noBlindfold	counterclockwise	practice	Guided	1	0.5	-0.25	1.436485	1.30058	-1.45095	-0.70224	0.91948321613102	1.740601	-2.075156	1.167096
Trial1	2	1	noBlindfold	counterclockwise	practice	Guided	1	0.5	-0.25	1.45649	1.30074	-1.45105	-0.6639301	0.9014003808826	1.595344	-2.151329	1.549403
Trial1	2	1	noBlindfold	counterclockwise	practice	Guided	1	0.5	-0.25	1.476486	1.30088	-1.45109	-0.64395	0.892527501441459	1.625462	-2.138633	1.609098
Trial1	2	1	noBlindfold	counterclockwise	practice	Guided	1	0.5	-0.25	1.49649	1.3008	-1.45104	-0.62444	0.88401691707488	1.487515	-1.977825	1.100065
Trial1	2	1	noBlindfold	counterclockwise	practice	Guided	1	0.5	-0.25	1.516487	1.30069	-1.45102	-0.60506	0.875883642020366	1.113677	-2.286746	0.893652
Trial1	2	1	noBlindfold	counterclockwise	practice	Guided	1	0.5	-0.25	1.536491	1.3006	-1.4511	-0.58586	0.868194904412878	1.24418	-2.557581	0.851481
Trial1	2	1	noBlindfold	counterclockwise	practice	Guided	1	0.5	-0.25	1.556488	1.30053	-1.45119	-0.54664	0.853723330006833	1.177545	-2.320601	0.959469
Trial1	2	1	noBlindfold	counterclockwise	practice	Guided	1	0.5	-0.25	1.576485	1.30054	-1.45112	-0.52732	0.847213437520793	1.249391	-2.117474	0.876153
Trial1	2	1	noBlindfold	counterclockwise	practice	Guided	1	0.5	-0.25	1.596489	1.30061	-1.45114	-0.50798	0.841148115177922	1.353433	-2.633754	0.440232
Trial1	2	1	noBlindfold	counterclockwise	practice	Guided	1	0.5	-0.25	1.616486	1.30065	-1.45128	-0.48976	0.835778137791093	1.285863	-2.76494	0.690689
Trial1	2	1	noBlindfold	counterclockwise	practice	Guided	1	0.5	-0.25	1.63649	1.30065	-1.45135	-0.4719	0.830830810954784	1.116168	-2.608363	0.63643
Trial1	2	1	noBlindfold	counterclockwise	practice	Guided	1	0.5	-0.25	1.656487	1.30058	-1.45129	-0.43579	0.821855401485685	0.892568	-2.401005	1.280568
Trial1	2	1	noBlindfold	counterclockwise	practice	Guided	1	0.5	-0.25	1.676491	1.30046	-1.45115	-0.41738	0.817772735691481	0.919275	-2.443323	0.678185
Trial1	2	1	noBlindfold	counterclockwise	practice	Guided	1	0.5	-0.25	1.696487	1.30048	-1.45125	-0.39992	0.814398210713357	1.293468	-2.972298	0.605156
Trial1	2	1	noBlindfold	counterclockwise	practice	Guided	1	0.5	-0.25	1.716484	1.30051	-1.45138	-0.38205	0.811328258375247	1.0003	-2.642217	1.025562
Trial1	2	1	noBlindfold	counterclockwise	practice	Guided	1	0.5	-0.25	1.736488	1.30053	-1.45136	-0.36466	0.808699651402969	1.183396	-2.388309	1.143189
Trial1	2	1	noBlindfold	counterclockwise	practice	Guided	1	0.5	-0.25	1.756485	1.30057	-1.45129	-0.32884	0.804442720810985	1.036878	-2.540654	1.475005
Trial1	2	1	noBlindfold	counterclockwise	practice	Guided	1	0.5	-0.25	1.776489	1.30054	-1.45127	-0.31103	0.80286294294821	1.403242	-2.841112	0.571139
Trial1	2	1	noBlindfold	counterclockwise	practice	Guided	1	0.5	-0.25	1.796486	1.30052	-1.45135	-0.29396	0.801726051444138	0.858578	-2.866503	0.94769
Trial1	2	1	noBlindfold	counterclockwise	practice	Guided	1	0.5	-0.25	1.81649	1.30049	-1.45141	-0.27706	0.800947263284736	1.01055	-2.819953	0.984044
Trial1	2	1	noBlindfold	counterclockwise	practice	Guided	1	0.5	-0.25	1.836487	1.30048	-1.45141	-0.26018	0.800544856073759	0.957771	-2.692999	1.090435
Trial1	2	1	noBlindfold	counterclockwise	practice	Guided	1	0.5	-0.25	1.856491	1.30048	-1.4514	-0.22495	0.800871985229449	0.772308	-2.688767	1.376639
Trial1	2	1	noBlindfold	counterclockwise	practice	Guided	1	0.5	-0.25	1.876488	1.30042	-1.45136	-0.2085	0.801495164516966	0.869197	-2.946907	0.866329
Trial1	2	1	noBlindfold	counterclockwise	practice	Guided	1	0.5	-0.25	1.896484	1.30041	-1.45144	-0.19178	0.802524633923777	0.797051	-3.099252	0.899291
Trial1	2	1	noBlindfold	counterclockwise	practice	Guided	1	0.5	-0.25	1.916489	1.30042	-1.45153	-0.17466	0.803957937843108	0.706745	-3.150033	1.079735
Trial1	2	1	noBlindfold	counterclockwise	practice	Guided	1	0.5	-0.25	1.936485	1.30036	-1.45152	-0.15783	0.805649664234757	0.650026	-2.79033	1.325495
Trial1	2	1	noBlindfold	counterclockwise	practice	Guided	1	0.5	-0.25	1.95649	1.30034	-1.45145	-0.1228	0.810385003066431	0.650768	-2.891894	1.523096
Trial1	2	1	noBlindfold	counterclockwise	practice	Guided	1	0.5	-0.25	1.976486	1.30031	-1.45144	-0.10551	0.813248721075784	0.575332	-3.031543	0.975959
Trial1	2	1	noBlindfold	counterclockwise	practice	Guided	1	0.5	-0.25	1.99649	1.3003	-1.45152	-0.088344	0.81646368346063	0.599365	-3.183888	1.12437
Trial1	2	1	noBlindfold	counterclockwise	practice	Guided	1	0.5	-0.25	2.016487	1.30033	-1.45158	-0.070558	0.820199737895566	0.494096	-3.150033	1.380969
Trial1	2	1	noBlindfold	counterclockwise	practice	Guided	1	0.5	-0.25	2.036491	1.30031	-1.45157	-0.053008	0.824197773726426	0.784691	-2.900357	1.434629
Trial1	2	1	noBlindfold	counterclockwise	practice	Guided	1	0.5	-0.25	2.056488	1.30032	-1.45152	-0.016192	0.833773548350317	0.453646	-2.853807	1.693004
Trial1	2	1	noBlindfold	counterclockwise	practice	Guided	1	0.5	-0.25	2.076485	1.30024	-1.45149	0.0019902	0.838977462299273	0.597073	-3.200815	0.901267
Trial1	2	1	noBlindfold	counterclockwise	practice	Guided	1	0.5	-0.25	2.096489	1.30025	-1.45159	0.020244	0.844649020464199	0.26369	-3.336233	1.421041
Trial1	2	1	noBlindfold	counterclockwise	practice	Guided	1	0.5	-0.25	2.116486	1.30022	-1.45165	0.039317	0.850915032998602	0.433836	-3.272756	1.592864
Trial1	2	1	noBlindfold	counterclockwise	practice	Guided	1	0.5	-0.25	2.13649	1.30021	-1.45161	0.058235	0.85752251187047	0.345826	-3.234669	1.666556
Trial1	2	1	noBlindfold	counterclockwise	practice	Guided	1	0.5	-0.25	2.156487	1.30019	-1.45159	0.097794	0.872504819606183	0.135089	-3.209279	1.733428
Trial1	2	1	noBlindfold	counterclockwise	practice	Guided	1	0.5	-0.25	2.176491	1.30009	-1.45156	0.11726	0.880354386252985	0.125652	-3.395478	0.999629
Trial1	2	1	noBlindfold	counterclockwise	practice	Guided	1	0.5	-0.25	2.196487	1.30007	-1.45165	0.13657	0.888565389108732	0.084046	-3.535127	1.125026
Trial1	2	1	noBlindfold	counterclockwise	practice	Guided	1	0.5	-0.25	2.216484	1.30004	-1.45172	0.15699	0.897610642503771	0.299851	-3.387014	0.975916
Trial1	2	1	noBlindfold	counterclockwise	practice	Guided	1	0.5	-0.25	2.236488	1.3	-1.4517	0.17595	0.90632959292949	-0.190765	-3.18812	1.610484
Trial1	2	1	noBlindfold	counterclockwise	practice	Guided	1	0.5	-0.25	2.256485	1.29992	-1.45164	0.21528	0.925395819130478	-0.170794	-3.221974	1.302841
Trial1	2	1	noBlindfold	counterclockwise	practice	Guided	1	0.5	-0.25	2.276489	1.2999	-1.45175	0.23362	0.934734293758141	-0.178179	-3.700167	0.268861
Trial1	2	1	noBlindfold	counterclockwise	practice	Guided	1	0.5	-0.25	2.296486	1.29989	-1.45186	0.25214	0.944440915755235	-0.479384	-3.653618	1.120425
Trial1	2	1	noBlindfold	counterclockwise	practice	Guided	1	0.5	-0.25	2.31649	1.29981	-1.45186	0.27019	0.954093058938793	-0.534322	-3.607068	1.454961
Trial1	2	1	noBlindfold	counterclockwise	practice	Guided	1	0.5	-0.25	2.336487	1.29975	-1.45179	0.28883	0.96433292374015	-0.55774	-3.412405	1.349952
Trial1	2	1	noBlindfold	counterclockwise	practice	Guided	1	0.5	-0.25	2.356491	1.2997	-1.45177	0.32383	0.984276876309174	-0.568092	-3.640922	0.700369
Trial1	2	1	noBlindfold	counterclockwise	practice	Guided	1	0.5	-0.25	2.376488	1.29973	-1.45198	0.34039	0.994046425104966	-0.54877	-3.890598	1.273015
Trial1	2	1	noBlindfold	counterclockwise	practice	Guided	1	0.5	-0.25	2.396484	1.29972	-1.45196	0.35804	1.0046216270785	-0.525051	-3.522432	1.525907
Trial1	2	1	noBlindfold	counterclockwise	practice	Guided	1	0.5	-0.25	2.416489	1.29973	-1.45182	0.37424	1.01451642346276	-0.571042	-3.640922	1.363138
Trial1	2	1	noBlindfold	counterclockwise	practice	Guided	1	0.5	-0.25	2.436485	1.29972	-1.45177	0.39027	1.02444993546465	-0.648333	-3.640922	1.09312
Trial1	2	1	noBlindfold	counterclockwise	practice	Guided	1	0.5	-0.25	2.45649	1.29969	-1.45181	0.42254	1.0448991209162	-0.728424	-3.72979	0.817933
Trial1	2	1	noBlindfold	counterclockwise	practice	Guided	1	0.5	-0.25	2.476486	1.29963	-1.45192	0.43793	1.05482495605052	-0.757662	-3.856744	0.845202
Trial1	2	1	noBlindfold	counterclockwise	practice	Guided	1	0.5	-0.25	2.49649	1.29961	-1.45194	0.45343	1.06498354104047	-1.011797	-3.831353	1.667641
Trial1	2	1	noBlindfold	counterclockwise	practice	Guided	1	0.5	-0.25	2.516487	1.29955	-1.45192	0.46999	1.07594875523717	-0.919132	-3.844049	1.397778
Trial1	2	1	noBlindfold	counterclockwise	practice	Guided	1	0.5	-0.25	2.536491	1.29951	-1.45193	0.48525	1.0861900589817	-1.168714	-3.797499	1.529871
Trial1	2	1	noBlindfold	counterclockwise	practice	Guided	1	0.5	-0.25	2.556488	1.29945	-1.45194	0.51724	1.10805120190931	-1.213406	-4.072566	1.401397
Trial1	2	1	noBlindfold	counterclockwise	practice	Guided	1	0.5	-0.25	2.576485	1.29938	-1.45209	0.53202	1.11828606563689	-1.150508	-4.203752	1.310849
Trial1	2	1	noBlindfold	counterclockwise	practice	Guided	1	0.5	-0.25	2.596489	1.29938	-1.4521	0.54789	1.12944099040162	-1.313923	-4.131811	1.645498
Trial1	2	1	noBlindfold	counterclockwise	practice	Guided	1	0.5	-0.25	2.616486	1.29936	-1.45205	0.55544	1.13477305460122	-1.318255	-3.907526	1.822268
Trial1	2	1	noBlindfold	counterclockwise	practice	Guided	1	0.5	-0.25	2.63649	1.29927	-1.45205	0.55499	1.13439027066499	-2.037919	-4.918926	5.305035
Trial1	2	1	noBlindfold	counterclockwise	practice	Guided	1	0.5	-0.25	2.656487	1.29891	-1.45203	0.55428	1.13363279925792	-1.821739	-0.81408	9.679001
Trial1	2	1	noBlindfold	counterclockwise	practice	Guided	1	0.5	-0.25	2.676491	1.29729	-1.45142	0.55354	1.13196643067222	-1.253637	-4.576146	6.32338
Trial1	2	1	noBlindfold	counterclockwise	practice	Guided	1	0.5	-0.25	2.696487	1.29646	-1.45189	0.55287	1.13090617691204	-1.736429	-4.182588	4.738098
Trial1	2	1	noBlindfold	counterclockwise	practice	Guided	1	0.5	-0.25	2.716484	1.29538	-1.45209	0.55248	1.12986878026969	-1.787584	-4.707332	4.556454
Trial1	2	1	noBlindfold	counterclockwise	practice	Guided	1	0.5	-0.25	2.736488	1.29414	-1.45228	0.55229	1.12886127544025	-1.388228	-4.597305	4.199129
Trial1	2	1	noBlindfold	counterclockwise	practice	Guided	1	0.5	-0.25	2.756485	1.29308	-1.45225	0.55278	1.12846423370166	-1.371319	-3.954071	4.955638
Trial1	2	1	noBlindfold	counterclockwise	practice	Guided	1	0.5	-0.25	2.776489	1.29126	-1.4519	0.55306	1.12738535995841	-1.770593	-3.48011	6.444104
Trial1	2	1	noBlindfold	counterclockwise	practice	Guided	1	0.5	-0.25	2.796486	1.2901	-1.45178	0.55323	1.12669276084057	-2.339433	-3.344692	6.631265
Trial1	2	1	noBlindfold	counterclockwise	practice	Guided	1	0.5	-0.25	2.81649	1.28816	-1.45171	0.55316	1.1252831364807	-2.882713	-3.26852	6.311847
Trial1	2	1	noBlindfold	counterclockwise	practice	Guided	1	0.5	-0.25	2.836487	1.28516	-1.45164	0.55294	1.12302670872041	-3.444543	-2.959598	5.8235
Trial1	2	1	noBlindfold	counterclockwise	practice	Guided	1	0.5	-0.25	2.856491	1.28017	-1.4515	0.55239	1.119149164077	-3.845466	-2.781863	5.245554
Trial1	2	1	noBlindfold	counterclockwise	practice	Guided	1	0.5	-0.25	2.876488	1.263	-1.45152	0.55221	1.10711781612539	-4.706677	-3.05693	4.427115
Trial1	2	1	noBlindfold	counterclockwise	practice	Guided	1	0.5	-0.25	2.896484	1.25025	-1.4515	0.55198	1.09820178676036	-5.183341	-2.574504	3.916051
Trial1	2	1	noBlindfold	counterclockwise	practice	Guided	1	0.5	-0.25	2.916489	1.23407	-1.45135	0.55171	1.08701316519029	-5.459376	-2.443319	3.371711
Trial1	2	1	noBlindfold	counterclockwise	practice	Guided	1	0.5	-0.25	2.936485	1.21349	-1.45121	0.55143	1.07301352152282	-5.398448	-2.134397	2.773678
Trial1	2	1	noBlindfold	counterclockwise	practice	Guided	1	0.5	-0.25	2.95649	1.1897	-1.45109	0.5515	1.05739694090726	-5.184634	-2.257119	2.557229
Trial1	2	1	noBlindfold	counterclockwise	practice	Guided	1	0.5	-0.25	2.976486	1.13104	-1.45109	0.55184	1.02037191747924	-4.345729	-2.092079	3.767296
Trial1	2	1	noBlindfold	counterclockwise	practice	Guided	1	0.5	-0.25	2.99649	1.098	-1.45107	0.55217	1.00054026882182	-4.050827	-2.32906	4.394819
Trial1	2	1	noBlindfold	counterclockwise	practice	Guided	1	0.5	-0.25	3.016495	1.06278	-1.45115	0.55247	0.98014259184184	-3.979526	-2.553345	4.95276
Trial1	2	1	noBlindfold	counterclockwise	practice	Guided	1	0.5	-0.25	3.036484	1.02447	-1.45124	0.55268	0.958834753019961	-3.970731	-2.527955	5.416669
Trial1	2	1	noBlindfold	counterclockwise	practice	Guided	1	0.5	-0.25	3.056488	0.98539	-1.45129	0.55279	0.938123295155399	-3.743065	-2.731081	5.518197
Trial1	2	1	noBlindfold	counterclockwise	practice	Guided	1	0.5	-0.25	3.076492	0.90166	-1.45144	0.5529	0.897763396587988	-2.938073	-3.052698	5.855889
Trial1	2	1	noBlindfold	counterclockwise	practice	Guided	1	0.5	-0.25	3.096481	0.85909	-1.45151	0.55303	0.879660646630423	-2.678805	-3.08232	6.091837
Trial1	2	1	noBlindfold	counterclockwise	practice	Guided	1	0.5	-0.25	3.116486	0.81608	-1.45153	0.55313	0.863089972387922	-2.463167	-3.006148	6.257464
Trial1	2	1	noBlindfold	counterclockwise	practice	Guided	1	0.5	-0.25	3.13649	0.77156	-1.45152	0.55322	0.847883935169642	-2.224419	-3.031539	6.391169
Trial1	2	1	noBlindfold	counterclockwise	practice	Guided	1	0.5	-0.25	3.156494	0.72837	-1.45148	0.55362	0.835438768203458	-1.90238	-2.866499	6.862069
Trial1	2	1	noBlindfold	counterclockwise	practice	Guided	1	0.5	-0.25	3.176483	0.6418	-1.45137	0.55373	0.816142869598427	-1.33627	-2.866499	7.45891
Trial1	2	1	noBlindfold	counterclockwise	practice	Guided	1	0.5	-0.25	3.196487	0.60027	-1.45141	0.55384	0.810069616446038	-1.157257	-3.031539	7.560128
Trial1	2	1	noBlindfold	counterclockwise	practice	Guided	1	0.5	-0.25	3.216492	0.5585	-1.4515	0.55413	0.806255129912432	-1.151833	-2.955366	8.384084
Trial1	2	1	noBlindfold	counterclockwise	practice	Guided	1	0.5	-0.25	3.236481	0.51907	-1.45148	0.55441	0.804635992801289	-0.972722	-2.811485	8.869973
Trial1	2	1	noBlindfold	counterclockwise	practice	Guided	1	0.5	-0.25	3.256485	0.48088	-1.45144	0.55485	0.805077057580875	-0.707064	-3.027307	9.318212
Trial1	2	1	noBlindfold	counterclockwise	practice	Guided	1	0.5	-0.25	3.276489	0.40808	-1.45151	0.55509	0.81032043921805	-0.578757	-3.120407	10.2307
Trial1	2	1	noBlindfold	counterclockwise	practice	Guided	1	0.5	-0.25	3.296494	0.37477	-1.45155	0.55528	0.814959127428389	-0.649478	-3.035771	10.61567
Trial1	2	1	noBlindfold	counterclockwise	practice	Guided	1	0.5	-0.25	3.316483	0.34311	-1.45152	0.55542	0.820558236931303	-0.715777	-2.803022	10.80254
Trial1	2	1	noBlindfold	counterclockwise	practice	Guided	1	0.5	-0.25	3.336487	0.31211	-1.45144	0.55555	0.827171940134756	-0.738852	-2.684531	11.12399
Trial1	2	1	noBlindfold	counterclockwise	practice	Guided	1	0.5	-0.25	3.356491	0.28353	-1.45136	0.55561	0.834186271827797	-0.665627	-2.591432	11.32753
Trial1	2	1	noBlindfold	counterclockwise	practice	Guided	1	0.5	-0.25	3.37648	0.23013	-1.45128	0.5555	0.849505811092351	-0.59596	-2.570273	10.95071
Trial1	2	1	noBlindfold	counterclockwise	practice	Guided	1	0.5	-0.25	3.396484	0.20605	-1.45128	0.5554	0.857365609685067	-0.842316	-2.464478	10.72287
Trial1	2	1	noBlindfold	counterclockwise	practice	Guided	1	0.5	-0.25	3.416489	0.18317	-1.45124	0.55544	0.86551421840551	-1.127326	-2.320596	10.89009
Trial1	2	1	noBlindfold	counterclockwise	practice	Guided	1	0.5	-0.25	3.436493	0.16053	-1.45118	0.55555	0.874157107891372	-1.359116	-2.32906	11.1242
Trial1	2	1	noBlindfold	counterclockwise	practice	Guided	1	0.5	-0.25	3.456482	0.13923	-1.45116	0.55566	0.882747441270354	-1.510526	-2.354451	11.28136
Trial1	2	1	noBlindfold	counterclockwise	practice	Guided	1	0.5	-0.25	3.476486	0.097542	-1.45117	0.5557	0.900624751002141	-1.820421	-2.257119	11.36263
Trial1	2	1	noBlindfold	counterclockwise	practice	Guided	1	0.5	-0.25	3.49649	0.077495	-1.45115	0.5558	0.909848419966153	-1.912436	-2.252888	11.57929
Trial1	2	1	noBlindfold	counterclockwise	practice	Guided	1	0.5	-0.25	3.516495	0.057616	-1.45113	0.55597	0.919397228085409	-2.059911	-2.231729	12.00364
Trial1	2	1	noBlindfold	counterclockwise	practice	Guided	1	0.5	-0.25	3.536484	0.037854	-1.45111	0.55611	0.929189052874834	-2.085281	-2.189411	12.26886
Trial1	2	1	noBlindfold	counterclockwise	practice	Guided	1	0.5	-0.25	3.556488	0.017599	-1.4511	0.5562	0.939504768168253	-2.027196	-2.206338	12.33975
Trial1	2	1	noBlindfold	counterclockwise	practice	Guided	1	0.5	-0.25	3.576492	-0.021366	-1.45108	0.55627	0.960153021341208	-2.090382	-2.083616	12.55822
Trial1	2	1	noBlindfold	counterclockwise	practice	Guided	1	0.5	-0.25	3.596481	-0.041303	-1.45106	0.55636	0.971197919621241	-2.064041	-2.092079	12.72678
Trial1	2	1	noBlindfold	counterclockwise	practice	Guided	1	0.5	-0.25	3.616486	-0.060574	-1.45105	0.55641	0.982110136323061	-2.140517	-2.079384	12.82878
Trial1	2	1	noBlindfold	counterclockwise	practice	Guided	1	0.5	-0.25	3.63649	-0.080402	-1.45104	0.55645	0.993593529163858	-2.21225	-2.092079	12.91449
Trial1	2	1	noBlindfold	counterclockwise	practice	Guided	1	0.5	-0.25	3.656494	-0.099677	-1.45105	0.55645	1.00497468508856	-2.225191	-2.11747	12.87275
Trial1	2	1	noBlindfold	counterclockwise	practice	Guided	1	0.5	-0.25	3.676483	-0.13829	-1.45108	0.55651	1.0285293181624	-2.214932	-2.21057	13.02266
Trial1	2	1	noBlindfold	counterclockwise	practice	Guided	1	0.5	-0.25	3.696487	-0.15818	-1.45111	0.55658	1.04104381180914	-2.171153	-2.286742	13.17824
Trial1	2	1	noBlindfold	counterclockwise	practice	Guided	1	0.5	-0.25	3.716492	-0.17741	-1.45114	0.55666	1.0533682484803	-2.271186	-2.278278	13.35191
Trial1	2	1	noBlindfold	counterclockwise	practice	Guided	1	0.5	-0.25	3.736481	-0.19662	-1.45114	0.5567	1.06585379089851	-2.406768	-2.125934	13.46425
Trial1	2	1	noBlindfold	counterclockwise	practice	Guided	1	0.5	-0.25	3.756485	-0.21652	-1.4511	0.55675	1.07900253343038	-2.455305	-2.172483	13.41223
Trial1	2	1	noBlindfold	counterclockwise	practice	Guided	1	0.5	-0.25	3.776489	-0.25627	-1.4511	0.55674	1.10579102952541	-2.473025	-2.261351	13.51759
Trial1	2	1	noBlindfold	counterclockwise	practice	Guided	1	0.5	-0.25	3.796494	-0.27611	-1.45111	0.55665	1.11938867828157	-2.512367	-2.125934	13.21192
Trial1	2	1	noBlindfold	counterclockwise	practice	Guided	1	0.5	-0.25	3.816483	-0.29611	-1.45108	0.55661	1.13331849532704	-2.421931	-2.066688	13.07583
Trial1	2	1	noBlindfold	counterclockwise	practice	Guided	1	0.5	-0.25	3.836487	-0.30686	-1.45106	0.55672	1.14097337720772	-4.812208	-1.838171	12.94241
Trial1	2	1	noBlindfold	counterclockwise	practice	Guided	1	0.5	-0.25	3.856491	-0.30584	-1.45102	0.55916	1.14197987133363	-9.933102	-1.385369	17.34963
Trial1	2	1	noBlindfold	counterclockwise	practice	Guided	1	0.5	-0.25	3.87648	-0.30506	-1.45079	0.55912	1.14140123348426	-5.11831	-1.338819	19.12546
Trial1	2	1	noBlindfold	counterclockwise	practice	Guided	1	0.5	-0.25	3.896484	-0.30387	-1.4509	0.55796	1.13973961080241	-2.497444	-3.695931	15.00752
Trial1	2	1	noBlindfold	counterclockwise	practice	Guided	1	0.5	-0.25	3.916489	-0.30247	-1.45134	0.55646	1.13768878481369	-0.954338	-3.729786	11.25109
Trial1	2	1	noBlindfold	counterclockwise	practice	Guided	1	0.5	-0.25	3.936493	-0.3015	-1.45156	0.55575	1.13650135091484	-0.931359	-2.692995	10.43482
Trial1	2	1	noBlindfold	counterclockwise	practice	Guided	1	0.5	-0.25	3.956482	-0.30115	-1.45144	0.55576	1.13626166894727	-1.558117	-1.613886	11.36856
Trial1	2	1	noBlindfold	counterclockwise	practice	Guided	1	0.5	-0.25	3.976486	-0.30115	-1.45131	0.55576	1.13626166894727	-3.014647	-1.292269	11.89433
Trial1	2	1	noBlindfold	counterclockwise	practice	Guided	1	0.5	-0.25	3.99649	-0.30118	-1.45127	0.55557	1.13614806944055	-3.597089	-1.935503	10.72967
Trial1	2	1	noBlindfold	counterclockwise	practice	Guided	1	0.5	-0.25	4.016495	-0.30123	-1.45126	0.55486	1.13568001632301	-3.852519	-2.650677	8.656186
Trial1	2	1	noBlindfold	counterclockwise	practice	Guided	1	0.5	-0.25	4.036484	-0.30136	-1.4513	0.55385	1.13505624621513	-3.91331	-3.323533	6.476955
Trial1	2	1	noBlindfold	counterclockwise	practice	Guided	1	0.5	-0.25	4.056488	-0.30152	-1.45146	0.55184	1.13374674933707	-3.732199	-4.030244	4.351794
Trial1	2	1	noBlindfold	counterclockwise	practice	Guided	1	0.5	-0.25	4.076492	-0.30168	-1.45207	0.55095	1.13323065079215	-3.346658	-5.058571	0.20855
Trial1	2	1	noBlindfold	counterclockwise	practice	Guided	1	0.5	-0.25	4.096481	-0.30167	-1.45237	0.55036	1.13280668284605	-3.203135	-5.236307	-0.92401
Trial1	2	1	noBlindfold	counterclockwise	practice	Guided	1	0.5	-0.25	4.116486	-0.30164	-1.45252	0.54965	1.13228390427918	-3.0848	-5.100889	-1.77396
Trial1	2	1	noBlindfold	counterclockwise	practice	Guided	1	0.5	-0.25	4.13649	-0.30159	-1.45253	0.54829	1.13128841060123	-3.027075	-4.846981	-2.3167
Trial1	2	1	noBlindfold	counterclockwise	practice	Guided	1	0.5	-0.25	4.156494	-0.30155	-1.45244	0.54137	1.12638751798467	-3.02333	-4.546523	-2.811611
Trial1	2	1	noBlindfold	counterclockwise	practice	Guided	1	0.5	-0.25	4.176483	-0.30152	-1.45221	0.53495	1.12186488712506	-3.063387	-4.521132	-3.852322
Trial1	2	1	noBlindfold	counterclockwise	practice	Guided	1	0.5	-0.25	4.196487	-0.30154	-1.45226	0.52599	1.11562845330677	-3.172547	-4.825822	-4.533146
Trial1	2	1	noBlindfold	counterclockwise	practice	Guided	1	0.5	-0.25	4.216492	-0.30158	-1.45241	0.51407	1.10739940455229	-3.320767	-5.439433	-4.694858
Trial1	2	1	noBlindfold	counterclockwise	practice	Guided	1	0.5	-0.25	4.236481	-0.30167	-1.45264	0.49944	1.09742202601375	-3.680803	-5.494446	-4.700898
Trial1	2	1	noBlindfold	counterclockwise	practice	Guided	1	0.5	-0.25	4.256485	-0.30186	-1.45277	0.46034	1.07124339690495	-4.174734	-5.786441	-6.149166
Trial1	2	1	noBlindfold	counterclockwise	practice	Guided	1	0.5	-0.25	4.276489	-0.30226	-1.45349	0.4363	1.05575981224577	-4.967923	-7.7373	-5.841564
Trial1	2	1	noBlindfold	counterclockwise	practice	Guided	1	0.5	-0.25	4.296494	-0.30246	-1.45381	0.40925	1.03853388305531	-5.328652	-7.868486	-4.673557
Trial1	2	1	noBlindfold	counterclockwise	practice	Guided	1	0.5	-0.25	4.316483	-0.30262	-1.45396	0.3851	1.02349930892734	-5.250394	-8.139321	-3.242359
Trial1	2	1	noBlindfold	counterclockwise	practice	Guided	1	0.5	-0.25	4.336487	-0.30268	-1.454	0.35858	1.0073057390096	-5.280256	-7.50032	-2.945311
Trial1	2	1	noBlindfold	counterclockwise	practice	Guided	1	0.5	-0.25	4.356491	-0.30268	-1.45391	0.30601	0.976443718923076	-4.94077	-8.245116	-3.587678
Trial1	2	1	noBlindfold	counterclockwise	practice	Guided	1	0.5	-0.25	4.37648	-0.30245	-1.45394	0.28087	0.962158485591541	-4.671728	-7.415684	-1.356328
Trial1	2	1	noBlindfold	counterclockwise	practice	Guided	1	0.5	-0.25	4.396484	-0.30233	-1.45373	0.25768	0.949458998460794	-4.508294	-7.229484	-2.190409
Trial1	2	1	noBlindfold	counterclockwise	practice	Guided	1	0.5	-0.25	4.416489	-0.30221	-1.45371	0.23325	0.936520925569615	-4.154142	-8.075844	-3.612539
Trial1	2	1	noBlindfold	counterclockwise	practice	Guided	1	0.5	-0.25	4.436493	-0.30209	-1.45391	0.20826	0.923769764673034	-4.314796	-7.597651	-2.727982
Trial1	2	1	noBlindfold	counterclockwise	practice	Guided	1	0.5	-0.25	4.456482	-0.30212	-1.45381	0.16117	0.901364108456331	-4.475539	-7.043285	-1.834823
Trial1	2	1	noBlindfold	counterclockwise	practice	Guided	1	0.5	-0.25	4.476486	-0.30232	-1.45358	0.1358	0.890257845302197	-4.63133	-8.054685	-4.298804
Trial1	2	1	noBlindfold	counterclockwise	practice	Guided	1	0.5	-0.25	4.49649	-0.30237	-1.45389	0.11078	0.879749876238582	-4.995474	-7.919268	-3.403971
Trial1	2	1	noBlindfold	counterclockwise	practice	Guided	1	0.5	-0.25	4.516495	-0.30245	-1.45392	0.085154	0.869628774913493	-4.966928	-7.377597	-2.694621
Trial1	2	1	noBlindfold	counterclockwise	practice	Guided	1	0.5	-0.25	4.536484	-0.30248	-1.45379	0.060072	0.860301556410172	-5.061557	-7.491856	-2.817951
Trial1	2	1	noBlindfold	counterclockwise	practice	Guided	1	0.5	-0.25	4.556488	-0.30245	-1.45381	0.005852	0.842250705146813	-4.640421	-8.245116	-4.975946
Trial1	2	1	noBlindfold	counterclockwise	practice	Guided	1	0.5	-0.25	4.576492	-0.3024	-1.45422	-0.019755	0.834780515216525	-4.908669	-7.7373	-2.515486
Trial1	2	1	noBlindfold	counterclockwise	practice	Guided	1	0.5	-0.25	4.596481	-0.30245	-1.45403	-0.046472	0.827858473441536	-5.169805	-7.745764	-1.960289
Trial1	2	1	noBlindfold	counterclockwise	practice	Guided	1	0.5	-0.25	4.616486	-0.3025	-1.45394	-0.073931	0.82158782711935	-4.739632	-8.706383	-4.165568
Trial1	2	1	noBlindfold	counterclockwise	practice	Guided	1	0.5	-0.25	4.63649	-0.30246	-1.4542	-0.10024	0.81631497175244	-4.967852	-8.545574	-2.549612
Trial1	2	1	noBlindfold	counterclockwise	practice	Guided	1	0.5	-0.25	4.656494	-0.30249	-1.45419	-0.15142	0.808522238753625	-4.971023	-7.635737	-1.849595
Trial1	2	1	noBlindfold	counterclockwise	practice	Guided	1	0.5	-0.25	4.676483	-0.30252	-1.45386	-0.17528	0.80599096855075	-4.772268	-8.879886	-3.434758
Trial1	2	1	noBlindfold	counterclockwise	practice	Guided	1	0.5	-0.25	4.696487	-0.30246	-1.45423	-0.19977	0.80403055161338	-5.078049	-8.757164	-2.073536
Trial1	2	1	noBlindfold	counterclockwise	practice	Guided	1	0.5	-0.25	4.716492	-0.3025	-1.45425	-0.2224	0.802974486267979	-5.092518	-7.61881	-1.768628
Trial1	2	1	noBlindfold	counterclockwise	practice	Guided	1	0.5	-0.25	4.736481	-0.30255	-1.45395	-0.24446	0.802569109196642	-5.160927	-7.606115	-2.139002
Trial1	2	1	noBlindfold	counterclockwise	practice	Guided	1	0.5	-0.25	4.756485	-0.30257	-1.45389	-0.28778	0.80345871633548	-4.970831	-8.875655	-3.301362
Trial1	2	1	noBlindfold	counterclockwise	practice	Guided	1	0.5	-0.25	4.776489	-0.30258	-1.45425	-0.30886	0.804735456415038	-5.252685	-7.864254	-2.132814
Trial1	2	1	noBlindfold	counterclockwise	practice	Guided	1	0.5	-0.25	4.796494	-0.30261	-1.45408	-0.32841	0.806430998935611	-5.34248	-8.139321	-1.71417
Trial1	2	1	noBlindfold	counterclockwise	practice	Guided	1	0.5	-0.25	4.816483	-0.30268	-1.45404	-0.34811	0.808653685728133	-5.682602	-8.278971	-3.435609
Trial1	2	1	noBlindfold	counterclockwise	practice	Guided	1	0.5	-0.25	4.836487	-0.30279	-1.45418	-0.36832	0.811462499754869	-5.967115	-9.184576	-2.922793
Trial1	2	1	noBlindfold	counterclockwise	practice	Guided	1	0.5	-0.25	4.856491	-0.303	-1.45438	-0.40723	0.818248296460101	-6.525567	-8.503256	-2.895195
Trial1	2	1	noBlindfold	counterclockwise	practice	Guided	1	0.5	-0.25	4.87648	-0.30341	-1.4539	-0.42622	0.822509031087431	-7.068575	-7.364902	-2.584644
Trial1	2	1	noBlindfold	counterclockwise	practice	Guided	1	0.5	-0.25	4.896484	-0.30352	-1.45365	-0.44582	0.827036784542686	-7.047216	-7.098299	-3.671325
Trial1	2	1	noBlindfold	counterclockwise	practice	Guided	1	0.5	-0.25	4.916489	-0.30353	-1.45363	-0.46655	0.83219851741831	-6.91767	-7.893877	-3.542852
Trial1	2	1	noBlindfold	counterclockwise	practice	Guided	1	0.5	-0.25	4.936493	-0.30348	-1.45384	-0.48669	0.837617011637863	-6.866172	-7.694982	-3.088867
Trial1	2	1	noBlindfold	counterclockwise	practice	Guided	1	0.5	-0.25	4.956482	-0.30343	-1.45385	-0.52735	0.849954573878744	-6.717033	-7.40722	-2.990976
Trial1	2	1	noBlindfold	counterclockwise	practice	Guided	1	0.5	-0.25	4.976486	-0.30337	-1.45384	-0.54767	0.856744295635262	-6.831971	-7.563797	-3.572056
Trial1	2	1	noBlindfold	counterclockwise	practice	Guided	1	0.5	-0.25	4.99649	-0.30342	-1.45387	-0.56839	0.8642082547752	-7.092996	-7.991208	-3.571436
Trial1	2	1	noBlindfold	counterclockwise	practice	Guided	1	0.5	-0.25	5.016495	-0.30353	-1.45396	-0.58948	0.872299909361881	-7.399074	-7.893877	-2.844449
Trial1	2	1	noBlindfold	counterclockwise	practice	Guided	1	0.5	-0.25	5.036484	-0.30367	-1.45397	-0.60933	0.88034283049937	-7.524435	-7.78385	-2.454369
Trial1	2	1	noBlindfold	counterclockwise	practice	Guided	1	0.5	-0.25	5.056488	-0.30376	-1.45395	-0.64746	0.896663015675184	-7.626373	-8.092772	-1.903932
Trial1	2	1	noBlindfold	counterclockwise	practice	Guided	1	0.5	-0.25	5.076492	-0.30374	-1.45404	-0.66667	0.90532416224364	-7.315697	-8.515952	-3.20363
Trial1	2	1	noBlindfold	counterclockwise	practice	Guided	1	0.5	-0.25	5.096481	-0.30369	-1.45418	-0.68429	0.913523639145436	-7.444825	-8.050454	-2.686327
Trial1	2	1	noBlindfold	counterclockwise	practice	Guided	1	0.5	-0.25	5.116486	-0.30368	-1.45408	-0.70259	0.92235527027384	-7.23626	-7.699214	-2.577948
Trial1	2	1	noBlindfold	counterclockwise	practice	Guided	1	0.5	-0.25	5.13649	-0.30363	-1.45393	-0.71991	0.93093315765725	-7.109122	-8.033526	-2.491447
Trial1	2	1	noBlindfold	counterclockwise	practice	Guided	1	0.5	-0.25	5.156494	-0.30358	-1.45399	-0.75459	0.948868745904598	-7.25166	-8.016599	-2.748636
Trial1	2	1	noBlindfold	counterclockwise	practice	Guided	1	0.5	-0.25	5.176483	-0.30362	-1.45392	-0.77289	0.958759116774863	-7.434539	-8.050454	-3.181074
Trial1	2	1	noBlindfold	counterclockwise	practice	Guided	1	0.5	-0.25	5.196487	-0.30371	-1.45398	-0.79104	0.968851909876651	-7.57733	-7.999672	-3.574005
Trial1	2	1	noBlindfold	counterclockwise	practice	Guided	1	0.5	-0.25	5.216492	-0.30377	-1.45398	-0.81021	0.979735434308192	-7.609436	-7.610346	-3.582796
Trial1	2	1	noBlindfold	counterclockwise	practice	Guided	1	0.5	-0.25	5.236481	-0.30382	-1.45385	-0.82921	0.990762746432178	-7.7526	-7.462233	-3.382403
Trial1	2	1	noBlindfold	counterclockwise	practice	Guided	1	0.5	-0.25	5.256485	-0.30389	-1.45375	-0.87029	1.01538113568851	-7.88276	-7.487624	-3.940986
Trial1	2	1	noBlindfold	counterclockwise	practice	Guided	1	0.5	-0.25	5.276489	-0.30393	-1.45406	-0.8916399	1.02859384148352	-8.001608	-8.325521	-4.028487
Trial1	2	1	noBlindfold	counterclockwise	practice	Guided	1	0.5	-0.25	5.296494	-0.30396	-1.45416	-0.91351	1.04239974436521	-7.987304	-7.940427	-3.878244
Trial1	2	1	noBlindfold	counterclockwise	practice	Guided	1	0.5	-0.25	5.316483	-0.30396	-1.45402	-0.93629	1.05704572927004	-7.89471	-7.754228	-3.300737
Trial1	2	1	noBlindfold	counterclockwise	practice	Guided	1	0.5	-0.25	5.336487	-0.30397	-1.45388	-0.95915	1.0720361172115	-7.921205	-7.462233	-4.023469
Trial1	2	1	noBlindfold	counterclockwise	practice	Guided	1	0.5	-0.25	5.356491	-0.30395	-1.45383	-1.00748	1.10458660237998	-7.71799	-8.215494	-4.119705
Trial1	2	1	noBlindfold	counterclockwise	practice	Guided	1	0.5	-0.25	5.37648	-0.30393	-1.45404	-1.03142	1.12112473552396	-7.796363	-7.534174	-3.20312
Trial1	2	1	noBlindfold	counterclockwise	practice	Guided	1	0.5	-0.25	5.396484	-0.30392	-1.45383	-1.05486	1.13757943923905	-7.85396	-7.174471	-3.105136
Trial1	2	1	noBlindfold	counterclockwise	practice	Guided	1	0.5	-0.25	5.416489	-0.3039	-1.4537	-1.05862	1.14022869687482	-7.563959	-7.78385	-4.651922
Trial1	2	1	noBlindfold	counterclockwise	practice	Guided	1	0.5	-0.25	5.436493	-0.30388	-1.4537	-1.05765	1.13952689230936	-6.232184	-9.328457	-12.90746
Trial1	2	1	noBlindfold	counterclockwise	practice	Guided	1	0.5	-0.25	5.456482	-0.3036	-1.45418	-1.05527	1.13764347855099	-5.590842	-11.71096	-8.425727
Trial1	2	1	noBlindfold	counterclockwise	practice	Guided	1	0.5	-0.25	5.476486	-0.30326	-1.45457	-1.05458	1.13691493023645	-5.895709	-6.615873	-6.544731
Trial1	2	1	noBlindfold	counterclockwise	practice	Guided	1	0.5	-0.25	5.49649	-0.30319	-1.45406	-1.05441	1.13674517015508	-6.394366	-7.127921	-6.320057
Trial1	2	1	noBlindfold	counterclockwise	practice	Guided	1	0.5	-0.25	5.516495	-0.30319	-1.454	-1.05447	1.13678768719939	-6.332828	-9.434252	-9.135185
Trial1	2	1	noBlindfold	counterclockwise	practice	Guided	1	0.5	-0.25	5.536484	-0.3032	-1.45409	-1.05464	1.13691498196145	-6.817642	-10.22983	-11.74896
Trial1	2	1	noBlindfold	counterclockwise	practice	Guided	1	0.5	-0.25	5.556488	-0.30323	-1.45433	-1.05508	1.13724762730903	-7.161909	-10.65301	-12.35192
Trial1	2	1	noBlindfold	counterclockwise	practice	Guided	1	0.5	-0.25	5.576492	-0.30325	-1.4547	-1.05529	1.13741043440654	-5.933384	-11.08465	-13.60295
Trial1	2	1	noBlindfold	counterclockwise	practice	Guided	1	0.5	-0.25	5.596481	-0.3032	-1.45485	-1.05545	1.13748841431267	-5.16215	-11.41897	-13.84031
Trial1	2	1	noBlindfold	counterclockwise	practice	Guided	1	0.5	-0.25	5.616486	-0.30315	-1.45496	-1.05556	1.13753102004895	-4.722265	-11.12274	-13.85492
Trial1	2	1	noBlindfold	counterclockwise	practice	Guided	1	0.5	-0.25	5.63649	-0.3031	-1.455	-1.05563	1.13754526948998	-4.511905	-10.46681	-13.49951
Trial1	2	1	noBlindfold	counterclockwise	practice	Guided	1	0.5	-0.25	5.656494	-0.30306	-1.455	-1.05572	1.13758077892348	-4.629268	-9.848969	-13.07111
Trial1	2	1	noBlindfold	counterclockwise	practice	Guided	1	0.5	-0.25	5.676483	-0.30299	-1.45498	-1.05574	1.13754556692213	-4.675362	-9.362312	-12.57777
Trial1	2	1	noBlindfold	counterclockwise	practice	Guided	1	0.5	-0.25	5.696487	-0.30295	-1.45496	-1.05576	1.13753150005506	-4.374112	-9.095708	-12.35777
Trial1	2	1	noBlindfold	counterclockwise	practice	Guided	1	0.5	-0.25	5.716492	-0.30291	-1.45494	-1.05578	1.13751737136677	-3.742236	-8.858727	-12.15198
Trial1	2	1	noBlindfold	counterclockwise	practice	Guided	1	0.5	-0.25	5.736481	-0.30284	-1.4549	-1.05579	1.13747513743393	-2.910959	-8.680992	-11.93345
Trial1	2	1	noBlindfold	counterclockwise	practice	Guided	1	0.5	-0.25	5.756485	-0.30274	-1.45486	-1.05588	1.13746824769736	-1.836478	-8.592124	-11.97523
Trial1	2	1	noBlindfold	counterclockwise	practice	Guided	1	0.5	-0.25	5.776489	-0.30212	-1.45467	-1.05598	1.13710166739536	0.305007	-8.503256	-12.53172
Trial1	2	1	noBlindfold	counterclockwise	practice	Guided	1	0.5	-0.25	5.796494	-0.30162	-1.45455	-1.05606	1.1368057391101	1.316181	-8.528647	-12.69837
Trial1	2	1	noBlindfold	counterclockwise	practice	Guided	1	0.5	-0.25	5.816483	-0.30108	-1.45445	-1.0561	1.13645341984181	1.900316	-8.257812	-12.46001
Trial1	2	1	noBlindfold	counterclockwise	practice	Guided	1	0.5	-0.25	5.836487	-0.30067	-1.45433	-1.05614	1.13619279090169	2.710209	-7.974281	-12.57596
Trial1	2	1	noBlindfold	counterclockwise	practice	Guided	1	0.5	-0.25	5.856491	-0.30031	-1.45421	-1.05614	1.13593912072958	3.073852	-7.78385	-12.349
Trial1	2	1	noBlindfold	counterclockwise	practice	Guided	1	0.5	-0.25	5.87648	-0.29955	-1.454	-1.05616	1.13541802864312	3.871449	-7.639969	-12.45009
Trial1	2	1	noBlindfold	counterclockwise	practice	Guided	1	0.5	-0.25	5.896484	-0.29857	-1.45391	-1.05606	1.1346570890676	4.053355	-7.508783	-12.10958
Trial1	2	1	noBlindfold	counterclockwise	practice	Guided	1	0.5	-0.25	5.916489	-0.29685	-1.45381	-1.05586	1.13330504459424	3.998384	-7.250643	-11.49163
Trial1	2	1	noBlindfold	counterclockwise	practice	Guided	1	0.5	-0.25	5.936493	-0.29419	-1.45368	-1.05566	1.13129385671849	4.176449	-7.060212	-11.20472
Trial1	2	1	noBlindfold	counterclockwise	practice	Guided	1	0.5	-0.25	5.956482	-0.29053	-1.45357	-1.0554	1.12854191647972	4.289223	-7.094067	-10.89708
Trial1	2	1	noBlindfold	counterclockwise	practice	Guided	1	0.5	-0.25	5.976486	-0.27912	-1.45359	-1.05529	1.12049985700498	4.772069	-7.157544	-10.59206
Trial1	2	1	noBlindfold	counterclockwise	practice	Guided	1	0.5	-0.25	5.99649	-0.27119	-1.45357	-1.05515	1.1148993547248	4.905465	-6.929027	-10.18073
Trial1	2	1	noBlindfold	counterclockwise	practice	Guided	1	0.5	-0.25	6.016495	-0.26149	-1.45349	-1.05505	1.10813921880112	5.002311	-6.852854	-10.05333
Trial1	2	1	noBlindfold	counterclockwise	practice	Guided	1	0.5	-0.25	6.036484	-0.24955	-1.45344	-1.05503	1.09995386568371	4.813688	-6.954417	-10.02829
Trial1	2	1	noBlindfold	counterclockwise	practice	Guided	1	0.5	-0.25	6.056488	-0.23627	-1.45347	-1.05501	1.09093296577835	4.554081	-7.068676	-10.03601
Trial1	2	1	noBlindfold	counterclockwise	practice	Guided	1	0.5	-0.25	6.076492	-0.20539	-1.45353	-1.05498	1.07031206904441	4.060116	-7.005199	-10.00323
Trial1	2	1	noBlindfold	counterclockwise	practice	Guided	1	0.5	-0.25	6.096481	-0.18871	-1.45352	-1.0549	1.05933251086951	3.862699	-7.022126	-9.733475
Trial1	2	1	noBlindfold	counterclockwise	practice	Guided	1	0.5	-0.25	6.116486	-0.17129	-1.45351	-1.05481	1.04802170292697	3.755087	-6.903636	-9.551896
Trial1	2	1	noBlindfold	counterclockwise	practice	Guided	1	0.5	-0.25	6.13649	-0.15262	-1.45346	-1.05474	1.03610783713857	3.761095	-6.907868	-9.510837
Trial1	2	1	noBlindfold	counterclockwise	practice	Guided	1	0.5	-0.25	6.156494	-0.13441	-1.45345	-1.05459	1.02461753215739	3.670733	-6.996735	-9.329568
Trial1	2	1	noBlindfold	counterclockwise	practice	Guided	1	0.5	-0.25	6.176483	-0.094078	-1.45351	-1.05448	1.00005833181198	3.424545	-6.958649	-8.928315
Trial1	2	1	noBlindfold	counterclockwise	practice	Guided	1	0.5	-0.25	6.196487	-0.073921	-1.45348	-1.05438	0.988135920183568	3.405231	-6.793609	-8.773971
Trial1	2	1	noBlindfold	counterclockwise	practice	Guided	1	0.5	-0.25	6.216492	-0.053411	-1.45343	-1.05429	0.976292081751305	3.299869	-6.819	-8.577192
Trial1	2	1	noBlindfold	counterclockwise	practice	Guided	1	0.5	-0.25	6.236481	-0.032614	-1.45342	-1.05422	0.964597024194723	3.237606	-6.861318	-8.435864
Trial1	2	1	noBlindfold	counterclockwise	practice	Guided	1	0.5	-0.25	6.256485	-0.010934	-1.45343	-1.05416	0.952747004784837	3.217058	-6.857086	-8.353696
Trial1	2	1	noBlindfold	counterclockwise	practice	Guided	1	0.5	-0.25	6.276489	0.032578	-1.45343	-1.05418	0.930155175039031	3.28195	-6.874013	-8.36323
Trial1	2	1	noBlindfold	counterclockwise	practice	Guided	1	0.5	-0.25	6.296494	0.05442	-1.45344	-1.05419	0.91938194165389	3.117913	-6.962881	-8.38008
Trial1	2	1	noBlindfold	counterclockwise	practice	Guided	1	0.5	-0.25	6.316483	0.07639	-1.45348	-1.0542	0.908946180594934	3.034645	-7.094067	-8.409835
Trial1	2	1	noBlindfold	counterclockwise	practice	Guided	1	0.5	-0.25	6.336487	0.098381	-1.45353	-1.05422	0.898925786083071	3.036287	-7.136385	-8.459818
Trial1	2	1	noBlindfold	counterclockwise	practice	Guided	1	0.5	-0.25	6.356491	0.12035	-1.45356	-1.05411	0.889228369359019	2.994256	-7.094067	-8.413776
Trial1	2	1	noBlindfold	counterclockwise	practice	Guided	1	0.5	-0.25	6.37648	0.16547	-1.45353	-1.05399	0.870810110549635	2.977209	-7.039053	-7.956076
Trial1	2	1	noBlindfold	counterclockwise	practice	Guided	1	0.5	-0.25	6.396484	0.18737	-1.45353	-1.05392	0.862568797876941	3.061596	-7.161776	-7.818061
Trial1	2	1	noBlindfold	counterclockwise	practice	Guided	1	0.5	-0.25	6.416489	0.20935	-1.45357	-1.0539	0.854829009354637	3.040164	-7.263339	-7.827571
Trial1	2	1	noBlindfold	counterclockwise	practice	Guided	1	0.5	-0.25	6.436493	0.23135	-1.45362	-1.0539	0.847601342323818	3.000279	-7.326816	-7.815641
Trial1	2	1	noBlindfold	counterclockwise	practice	Guided	1	0.5	-0.25	6.456482	0.25397	-1.45367	-1.05381	0.840619580469252	2.917055	-7.415684	-7.729458
Trial1	2	1	noBlindfold	counterclockwise	practice	Guided	1	0.5	-0.25	6.476486	0.29743	-1.45371	-1.05372	0.828854894191932	2.815532	-7.441074	-7.417381
Trial1	2	1	noBlindfold	counterclockwise	practice	Guided	1	0.5	-0.25	6.49649	0.31954	-1.45372	-1.05365	0.823662042436682	2.846766	-7.50032	-7.238949
Trial1	2	1	noBlindfold	counterclockwise	practice	Guided	1	0.5	-0.25	6.516495	0.34083	-1.45375	-1.05365	0.819260909057978	2.885918	-7.559565	-7.305839
Trial1	2	1	noBlindfold	counterclockwise	practice	Guided	1	0.5	-0.25	6.536484	0.36199	-1.45377	-1.05369	0.81545343535082	2.917846	-7.517247	-7.383474
Trial1	2	1	noBlindfold	counterclockwise	practice	Guided	1	0.5	-0.25	6.556488	0.38305	-1.45377	-1.05366	0.812124840039119	2.954288	-7.521479	-7.435204
Trial1	2	1	noBlindfold	counterclockwise	practice	Guided	1	0.5	-0.25	6.576492	0.42605	-1.45384	-1.05362	0.807015287943372	2.737387	-7.889645	-7.234429
Trial1	2	1	noBlindfold	counterclockwise	practice	Free	1	0.5	-0.25	0	0.47494	-1.44975	-1.05081	0.801201988683427	3.156958	0.866012	-1.635117
Trial1	2	1	noBlindfold	counterclockwise	practice	Free	1	0.5	-0.25	0.01217651	0.47606	-1.44965	-1.05079	0.801147841209169	3.271951	0.904098	-1.639809
Trial1	2	1	noBlindfold	counterclockwise	practice	Free	1	0.5	-0.25	0.03218079	0.47606	-1.4496	-1.05137	0.801727535599625	3.419878	0.912562	-1.629499
Trial1	2	1	noBlindfold	counterclockwise	practice	Free	1	0.5	-0.25	0.05218506	0.47801	-1.44956	-1.05302	0.8033210325194	3.365	0.984502	-1.373154
Trial1	2	1	noBlindfold	counterclockwise	practice	Free	1	0.5	-0.25	0.07217407	0.48263	-1.44948	-1.05727	0.807456903580764	2.733541	1.458464	-0.561024
Trial1	2	1	noBlindfold	counterclockwise	practice	Free	1	0.5	-0.25	0.09217834	0.49749	-1.44905	-1.05942	0.809423881256167	1.995258	2.190565	-0.061711
Trial1	2	1	noBlindfold	counterclockwise	practice	Free	1	0.5	-0.25	0.1121826	0.50714	-1.44892	-1.06165	0.811681442427768	2.176275	2.033989	-0.260411
Trial1	2	1	noBlindfold	counterclockwise	practice	Free	1	0.5	-0.25	0.1321869	0.51814	-1.44896	-1.0639	0.814102119096395	2.365728	1.868948	-0.352591
Trial1	2	1	noBlindfold	counterclockwise	practice	Free	1	0.5	-0.25	0.1521759	0.52992	-1.44904	-1.06631	0.81685818839915	2.362876	1.843558	-0.1363
Trial1	2	1	noBlindfold	counterclockwise	practice	Free	1	0.5	-0.25	0.1721802	0.54397	-1.44905	-1.07057	0.821747206746301	2.296372	2.101697	0.013374
Trial1	2	1	noBlindfold	counterclockwise	practice	Free	1	0.5	-0.25	0.1921844	0.57502	-1.44879	-1.07239	0.825804607319863	1.667565	2.723772	0.131808
Trial1	2	1	noBlindfold	counterclockwise	practice	Free	1	0.5	-0.25	0.2121735	0.59219	-1.44865	-1.07239	0.827541078688054	1.391003	2.93113	0.286336
Trial1	2	1	noBlindfold	counterclockwise	practice	Free	1	0.5	-0.25	0.2321777	0.6097	-1.44855	-1.07464	0.831904612113867	1.361033	3.053852	0.512657
Trial1	2	1	noBlindfold	counterclockwise	practice	Free	1	0.5	-0.25	0.252182	0.62641	-1.44848	-1.07493	0.83455911517539	1.395514	3.108866	0.697061
Trial1	2	1	noBlindfold	counterclockwise	practice	Free	1	0.5	-0.25	0.2721863	0.64438	-1.44844	-1.07472	0.83726262096281	1.484734	3.172343	0.111152
Trial1	2	1	noBlindfold	counterclockwise	practice	Free	1	0.5	-0.25	0.2921753	0.68057	-1.44848	-1.07403	0.843582264403378	1.034943	3.290833	0.600529
Trial1	2	1	noBlindfold	counterclockwise	practice	Free	1	0.5	-0.25	0.3121796	0.69789	-1.4484	-1.07292	0.846379178667062	0.854706	3.434714	0.393517
Trial1	2	1	noBlindfold	counterclockwise	practice	Free	1	0.5	-0.25	0.3321838	0.71598	-1.44832	-1.07142	0.849339801755863	0.609016	3.328919	0.540407
Trial1	2	1	noBlindfold	counterclockwise	practice	Free	1	0.5	-0.25	0.3521729	0.73302	-1.44832	-1.06947	0.851956153835536	0.589825	3.290833	0.531988
Trial1	2	1	noBlindfold	counterclockwise	practice	Free	1	0.5	-0.25	0.3721771	0.75005	-1.44834	-1.064	0.851540382910707	0.60238	3.362774	0.734708
Trial1	2	1	noBlindfold	counterclockwise	practice	Free	1	0.5	-0.25	0.3921814	0.78175	-1.44829	-1.06051	0.858084731410312	0.956832	3.392396	0.589806
Trial1	2	1	noBlindfold	counterclockwise	practice	Free	1	0.5	-0.25	0.4121857	0.79768	-1.44832	-1.05701	0.860161862852291	1.113466	3.083475	0.218107
Trial1	2	1	noBlindfold	counterclockwise	practice	Free	1	0.5	-0.25	0.4321747	0.8135999	-1.44844	-1.05367	0.862687823339551	1.035346	2.969216	0.228562
Trial1	2	1	noBlindfold	counterclockwise	practice	Free	1	0.5	-0.25	0.452179	0.82865	-1.4485	-1.04998	0.864857729558841	0.945816	3.273906	0.548273
Trial1	2	1	noBlindfold	counterclockwise	practice	Free	1	0.5	-0.25	0.4721832	0.84411	-1.44842	-1.04192	0.86345184645075	0.789542	3.523582	0.522477
Trial1	2	1	noBlindfold	counterclockwise	practice	Free	1	0.5	-0.25	0.4921722	0.87489	-1.44834	-1.0377	0.872361114453727	1.083058	3.113098	0.350318
Trial1	2	1	noBlindfold	counterclockwise	practice	Free	1	0.5	-0.25	0.5121765	0.89041	-1.44842	-1.03359	0.875461704983886	1.24148	3.09617	0.30909
Trial1	2	1	noBlindfold	counterclockwise	practice	Free	1	0.5	-0.25	0.5321808	0.90561	-1.44844	-1.02947	0.878688182237583	1.355171	3.168111	0.289201
Trial1	2	1	noBlindfold	counterclockwise	practice	Free	1	0.5	-0.25	0.5521851	0.921	-1.44842	-1.02525	0.882186876735545	1.418752	3.117329	0.223042
Trial1	2	1	noBlindfold	counterclockwise	practice	Free	1	0.5	-0.25	0.5721741	0.9371	-1.44845	-1.01696	0.882770685837264	1.358459	3.036925	0.320842
Trial1	2	1	noBlindfold	counterclockwise	practice	Free	1	0.5	-0.25	0.5921783	0.96895	-1.44847	-1.01269	0.895326806552881	1.03235	3.117329	0.448166
Trial1	2	1	noBlindfold	counterclockwise	practice	Free	1	0.5	-0.25	0.6121826	0.98494	-1.44846	-1.00834	0.900136852669496	1.004865	3.015766	0.215993
Trial1	2	1	noBlindfold	counterclockwise	practice	Free	1	0.5	-0.25	0.6321869	1.00141	-1.44849	-1.00415	0.905623689987991	1.062007	2.935362	0.10829
Trial1	2	1	noBlindfold	counterclockwise	practice	Free	1	0.5	-0.25	0.6521759	1.01792	-1.44851	-1.0002	0.911614630233344	0.996591	3.058084	0.092558
Trial1	2	1	noBlindfold	counterclockwise	practice	Free	1	0.5	-0.25	0.6721802	1.03395	-1.44848	-0.9922301	0.914334747409884	1.049138	3.130025	0.255498
Trial1	2	1	noBlindfold	counterclockwise	practice	Free	1	0.5	-0.25	0.6921844	1.06588	-1.44847	-0.98843	0.930321990906579	0.941846	2.909971	0.161026
Trial1	2	1	noBlindfold	counterclockwise	practice	Free	1	0.5	-0.25	0.7121735	1.08221	-1.44852	-0.9845	0.937261327078745	0.914609	2.990375	0.212059
Trial1	2	1	noBlindfold	counterclockwise	practice	Free	1	0.5	-0.25	0.7321777	1.0984	-1.44852	-0.98058	0.944367328954817	0.836669	2.969216	0.566038
Trial1	2	1	noBlindfold	counterclockwise	practice	Free	1	0.5	-0.25	0.752182	1.11345	-1.4485	-0.9762501	0.950662980748693	0.772377	3.032693	0.613279
Trial1	2	1	noBlindfold	counterclockwise	practice	Free	1	0.5	-0.25	0.7721863	1.12869	-1.44849	-0.96693	0.953540660921698	0.604277	2.998839	0.454688
Trial1	2	1	noBlindfold	counterclockwise	practice	Free	1	0.5	-0.25	0.7921753	1.1584	-1.44854	-0.96226	0.96995100708822	0.564798	2.93113	0.429158
Trial1	2	1	noBlindfold	counterclockwise	practice	Free	1	0.5	-0.25	0.8121796	1.17247	-1.44853	-0.95732	0.975970028513179	0.491632	3.007303	0.624159
Trial1	2	1	noBlindfold	counterclockwise	practice	Free	1	0.5	-0.25	0.8321838	1.18655	-1.4485	-0.95201	0.981921087223519	0.53681	3.019998	0.779175
Trial1	2	1	noBlindfold	counterclockwise	practice	Free	1	0.5	-0.25	0.8521729	1.1998	-1.44848	-0.9461499	0.987089057062549	0.605835	3.007303	0.844015
Trial1	2	1	noBlindfold	counterclockwise	practice	Free	1	0.5	-0.25	0.8721771	1.21314	-1.4485	-0.93326	0.98762995848318	0.780849	2.846494	0.915114
Trial1	2	1	noBlindfold	counterclockwise	practice	Free	1	0.5	-0.25	0.8921814	1.23863	-1.44858	-0.92575	1.00110552380189	0.766979	2.948057	1.118372
Trial1	2	1	noBlindfold	counterclockwise	practice	Free	1	0.5	-0.25	0.9121857	1.25156	-1.44855	-0.91797	1.00549804367161	0.697476	2.825335	1.064551
Trial1	2	1	noBlindfold	counterclockwise	practice	Free	1	0.5	-0.25	0.9321747	1.26389	-1.44857	-0.90986	1.00942717130157	0.534134	2.761858	0.937172
Trial1	2	1	noBlindfold	counterclockwise	practice	Free	1	0.5	-0.25	0.952179	1.27594	-1.44862	-0.9016	1.01324496391305	0.38229	2.630672	0.634711
Trial1	2	1	noBlindfold	counterclockwise	practice	Free	1	0.5	-0.25	0.9721832	1.28766	-1.44867	-0.88388	1.01104508237385	0.18407	2.698381	0.835175
Trial1	2	1	noBlindfold	counterclockwise	practice	Free	1	0.5	-0.25	0.9921722	1.30983	-1.44859	-0.87448	1.02264354992101	0.202415	2.761858	0.814028
Trial1	2	1	noBlindfold	counterclockwise	practice	Free	1	0.5	-0.25	1.012177	1.32021	-1.44864	-0.86503	1.02518598348638	0.170545	2.452937	0.9938
Trial1	2	1	noBlindfold	counterclockwise	practice	Free	1	0.5	-0.25	1.032181	1.32984	-1.44875	-0.85519	1.02707804813945	0.161688	2.503718	1.034765
Trial1	2	1	noBlindfold	counterclockwise	practice	Free	1	0.5	-0.25	1.052185	1.33908	-1.44875	-0.84494	1.02859565326963	0.058181	2.67299	1.132389
Trial1	2	1	noBlindfold	counterclockwise	practice	Free	1	0.5	-0.25	1.072174	1.34786	-1.4487	-0.82204	1.02278847341636	0.022617	2.558732	1.259492
Trial1	2	1	noBlindfold	counterclockwise	practice	Free	1	0.5	-0.25	1.092178	1.36423	-1.44877	-0.80993	1.02976459652597	-0.182173	2.486791	1.465112
Trial1	2	1	noBlindfold	counterclockwise	practice	Free	1	0.5	-0.25	1.112183	1.37124	-1.44876	-0.79719	1.02882266680961	-0.299394	2.452937	1.437203
Trial1	2	1	noBlindfold	counterclockwise	practice	Free	1	0.5	-0.25	1.132187	1.37758	-1.44878	-0.78327	1.02690001104789	-0.390911	2.368301	1.70789
Trial1	2	1	noBlindfold	counterclockwise	practice	Free	1	0.5	-0.25	1.152176	1.38344	-1.44882	-0.76907	1.02464626098414	-0.298062	2.338678	1.497929
Trial1	2	1	noBlindfold	counterclockwise	practice	Free	1	0.5	-0.25	1.17218	1.38852	-1.44885	-0.73841	1.0139093247562	-0.45127	2.228651	1.828788
Trial1	2	1	noBlindfold	counterclockwise	practice	Free	1	0.5	-0.25	1.192184	1.39698	-1.44888	-0.72172	1.01345594126187	-0.450317	2.072075	1.582959
Trial1	2	1	noBlindfold	counterclockwise	practice	Free	1	0.5	-0.25	1.212173	1.40042	-1.44893	-0.7052	1.00894167456048	-0.291973	1.881644	1.058627
Trial1	2	1	noBlindfold	counterclockwise	practice	Free	1	0.5	-0.25	1.232178	1.40352	-1.44904	-0.68775	1.0039787923358	-0.312256	1.788544	1.261496
Trial1	2	1	noBlindfold	counterclockwise	practice	Free	1	0.5	-0.25	1.252182	1.4061	-1.4491	-0.67042	0.9988843905695	-0.317405	1.771617	1.17972
Trial1	2	1	noBlindfold	counterclockwise	practice	Free	1	0.5	-0.25	1.272186	1.40835	-1.4491	-0.63386	0.98612788184231	-0.348186	1.864717	1.17594
Trial1	2	1	noBlindfold	counterclockwise	practice	Free	1	0.5	-0.25	1.292175	1.41152	-1.44911	-0.61537	0.982020356606775	-0.329008	1.725067	1.037091
Trial1	2	1	noBlindfold	counterclockwise	practice	Free	1	0.5	-0.25	1.31218	1.41249	-1.44911	-0.59698	0.97623415345097	-0.168921	1.610809	0.629875
Trial1	2	1	noBlindfold	counterclockwise	practice	Free	1	0.5	-0.25	1.332184	1.41319	-1.44916	-0.57804	0.970322859190173	-0.225818	1.373828	0.774893
Trial1	2	1	noBlindfold	counterclockwise	practice	Free	1	0.5	-0.25	1.352173	1.41367	-1.44923	-0.56021	0.9648954459795	-0.206826	1.483855	0.781835
Trial1	2	1	noBlindfold	counterclockwise	practice	Free	1	0.5	-0.25	1.372177	1.41392	-1.44923	-0.52278	0.953760221233519	-0.153586	1.66159	0.693743
Trial1	2	1	noBlindfold	counterclockwise	practice	Free	1	0.5	-0.25	1.392181	1.41358	-1.44912	-0.50402	0.948237667504579	-0.307076	1.725067	0.500156
Trial1	2	1	noBlindfold	counterclockwise	practice	Free	1	0.5	-0.25	1.412186	1.41299	-1.44916	-0.48618	0.943043842346296	-0.285381	1.361132	0.240514
Trial1	2	1	noBlindfold	counterclockwise	practice	Free	1	0.5	-0.25	1.432175	1.41213	-1.44928	-0.46851	0.937938040375197	-0.295117	1.399219	0.463425
Trial1	2	1	noBlindfold	counterclockwise	practice	Free	1	0.5	-0.25	1.452179	1.41109	-1.44931	-0.45029	0.932845699892623	-0.404398	1.593881	0.764331
Trial1	2	1	noBlindfold	counterclockwise	practice	Free	1	0.5	-0.25	1.472183	1.40975	-1.44924	-0.41449	0.924500940908932	-0.309859	1.572722	0.984231
Trial1	2	1	noBlindfold	counterclockwise	practice	Free	1	0.5	-0.25	1.492172	1.40643	-1.44918	-0.39626	0.918154312450221	-0.186824	1.720835	0.460929
Trial1	2	1	noBlindfold	counterclockwise	practice	Free	1	0.5	-0.25	1.512177	1.40446	-1.44922	-0.37876	0.913579309791831	-0.193683	1.394987	0.511298
Trial1	2	1	noBlindfold	counterclockwise	practice	Free	1	0.5	-0.25	1.532181	1.40244	-1.44931	-0.3613	0.909277608912477	-0.160518	1.407682	0.635573
Trial1	2	1	noBlindfold	counterclockwise	practice	Free	1	0.5	-0.25	1.552185	1.40033	-1.44932	-0.34383	0.905206217326582	-0.124318	1.572722	0.686885
Trial1	2	1	noBlindfold	counterclockwise	practice	Free	1	0.5	-0.25	1.572174	1.39814	-1.44927	-0.3073	0.899966044119557	-0.223331	1.5431	0.879789
Trial1	2	1	noBlindfold	counterclockwise	practice	Free	1	0.5	-0.25	1.592178	1.3933	-1.44923	-0.29013	0.894200989323447	0.00075066	1.297655	0.432792
Trial1	2	1	noBlindfold	counterclockwise	practice	Free	1	0.5	-0.25	1.612183	1.39097	-1.44932	-0.27372	0.891285680520956	-0.060891	1.16647	0.358381
Trial1	2	1	noBlindfold	counterclockwise	practice	Free	1	0.5	-0.25	1.632187	1.38874	-1.44938	-0.25666	0.888764897468264	-0.073435	1.204556	0.199496
Trial1	2	1	noBlindfold	counterclockwise	practice	Free	1	0.5	-0.25	1.652176	1.38641	-1.44937	-0.24045	0.886461441376542	-0.139566	1.399219	0.192997
Trial1	2	1	noBlindfold	counterclockwise	practice	Free	1	0.5	-0.25	1.67218	1.3841	-1.44933	-0.20842	0.885077191859659	-0.234518	1.488086	0.499098
Trial1	2	1	noBlindfold	counterclockwise	practice	Free	1	0.5	-0.25	1.692184	1.37925	-1.4493	-0.19382	0.881043042160926	-0.049055	1.318814	-0.00779
Trial1	2	1	noBlindfold	counterclockwise	practice	Free	1	0.5	-0.25	1.712173	1.3768	-1.44937	-0.17869	0.879694978204365	-0.117492	1.11992	0.202379
Trial1	2	1	noBlindfold	counterclockwise	practice	Free	1	0.5	-0.25	1.732178	1.37433	-1.4494	-0.16373	0.878575858510177	-0.027616	1.242642	0.343715
Trial1	2	1	noBlindfold	counterclockwise	practice	Free	1	0.5	-0.25	1.752182	1.37197	-1.44938	-0.14917	0.87778042287612	-0.145855	1.356901	0.737898
Trial1	2	1	noBlindfold	counterclockwise	practice	Free	1	0.5	-0.25	1.772186	1.36949	-1.44934	-0.11938	0.879246548422963	-0.261621	1.221483	0.75111
Trial1	2	1	noBlindfold	counterclockwise	practice	Free	1	0.5	-0.25	1.792175	1.36433	-1.44932	-0.1052	0.876375194227592	-0.234944	1.382291	0.592281
Trial1	2	1	noBlindfold	counterclockwise	practice	Free	1	0.5	-0.25	1.81218	1.36159	-1.44931	-0.09008799	0.87630429953565	-0.128101	1.280728	0.676817
Trial1	2	1	noBlindfold	counterclockwise	practice	Free	1	0.5	-0.25	1.832184	1.35875	-1.44933	-0.075246	0.876350671173615	-0.053032	1.356901	0.80632
Trial1	2	1	noBlindfold	counterclockwise	practice	Free	1	0.5	-0.25	1.852173	1.35603	-1.44934	-0.060073	0.876846396662997	-0.058482	1.28496	1.043604
Trial1	2	1	noBlindfold	counterclockwise	practice	Free	1	0.5	-0.25	1.872177	1.35335	-1.44933	-0.028069	0.881736616793471	-0.105964	1.5431	1.080709
Trial1	2	1	noBlindfold	counterclockwise	practice	Free	1	0.5	-0.25	1.892181	1.34777	-1.44923	-0.010931	0.880833649641678	-0.300985	1.45	0.866071
Trial1	2	1	noBlindfold	counterclockwise	practice	Free	1	0.5	-0.25	1.912186	1.34475	-1.44927	0.0047202	0.882317868038249	-0.186192	1.361132	0.584812
Trial1	2	1	noBlindfold	counterclockwise	practice	Free	1	0.5	-0.25	1.932175	1.34175	-1.44935	0.021293	0.884388487806727	-0.180812	1.149542	0.560916
Trial1	2	1	noBlindfold	counterclockwise	practice	Free	1	0.5	-0.25	1.952179	1.33864	-1.4494	0.037439	0.886531548016531	-0.125612	1.272265	0.720733
Trial1	2	1	noBlindfold	counterclockwise	practice	Free	1	0.5	-0.25	1.972183	1.33558	-1.44937	0.07051	0.894941775335421	-0.294414	1.420378	0.87371
Trial1	2	1	noBlindfold	counterclockwise	practice	Free	1	0.5	-0.25	1.992172	1.32899	-1.44934	0.088065	0.895272212455341	-0.312037	1.280728	0.952149
Trial1	2	1	noBlindfold	counterclockwise	practice	Free	1	0.5	-0.25	2.012177	1.32527	-1.44935	0.10516	0.8984481587177	-0.26833	1.339973	0.680048
Trial1	2	1	noBlindfold	counterclockwise	practice	Free	1	0.5	-0.25	2.032181	1.32157	-1.44939	0.12212	0.90191486709274	-0.092486	1.043747	0.437566
Trial1	2	1	noBlindfold	counterclockwise	practice	Free	1	0.5	-0.25	2.052185	1.31789	-1.44945	0.13951	0.90590395749862	-0.144298	1.047979	0.417153
Trial1	2	1	noBlindfold	counterclockwise	practice	Free	1	0.5	-0.25	2.072174	1.3141	-1.44947	0.17375	0.917781518163932	-0.207878	1.293424	0.716711
Trial1	2	1	noBlindfold	counterclockwise	practice	Free	1	0.5	-0.25	2.092178	1.30624	-1.4494	0.19097	0.918954526261654	-0.529822	1.077602	0.68627
Trial1	2	1	noBlindfold	counterclockwise	practice	Free	1	0.5	-0.25	2.112183	1.30188	-1.44943	0.20863	0.923771081216712	-0.34628	0.882939	-0.123447
Trial1	2	1	noBlindfold	counterclockwise	practice	Free	1	0.5	-0.25	2.132187	1.29705	-1.44953	0.22465	0.927675223111001	-0.221282	0.751753	-0.185558
Trial1	2	1	noBlindfold	counterclockwise	practice	Free	1	0.5	-0.25	2.152176	1.2924	-1.44958	0.24035	0.931848200403466	-0.359108	0.912562	0.217313
Trial1	2	1	noBlindfold	counterclockwise	practice	Free	1	0.5	-0.25	2.17218	1.28759	-1.44953	0.27208	0.94491564766575	-0.424456	1.200324	0.420122
Trial1	2	1	noBlindfold	counterclockwise	practice	Free	1	0.5	-0.25	2.192184	1.27709	-1.44943	0.28748	0.944856458841971	-0.554679	1.018357	0.377749
Trial1	2	1	noBlindfold	counterclockwise	practice	Free	1	0.5	-0.25	2.212173	1.27132	-1.44946	0.30228	0.948655747873717	-0.434565	0.942184	-0.219642
Trial1	2	1	noBlindfold	counterclockwise	practice	Free	1	0.5	-0.25	2.232178	1.26513	-1.44954	0.31661	0.952087645363801	-0.406957	0.810998	-0.031212
Trial1	2	1	noBlindfold	counterclockwise	practice	Free	1	0.5	-0.25	2.252182	1.25892	-1.44957	0.33123	0.955922500448154	-0.482215	0.937952	0.368414
Trial1	2	1	noBlindfold	counterclockwise	practice	Free	1	0.5	-0.25	2.272186	1.25227	-1.44953	0.36022	0.968647817593144	-0.582753	1.234178	0.728234
Trial1	2	1	noBlindfold	counterclockwise	practice	Free	1	0.5	-0.25	2.292175	1.23834	-1.44943	0.37493	0.967307355745548	-0.609068	1.107224	0.596994
Trial1	2	1	noBlindfold	counterclockwise	practice	Free	1	0.5	-0.25	2.31218	1.23082	-1.44946	0.39028	0.971625583534916	-0.559722	1.052211	0.274592
Trial1	2	1	noBlindfold	counterclockwise	practice	Free	1	0.5	-0.25	2.332184	1.22258	-1.4495	0.40439	0.974857956568921	-0.41588	0.942184	0.094186
Trial1	2	1	noBlindfold	counterclockwise	practice	Free	1	0.5	-0.25	2.352173	1.21466	-1.44952	0.41836	0.978490709034785	-0.391989	1.001429	0.264019
Trial1	2	1	noBlindfold	counterclockwise	practice	Free	1	0.5	-0.25	2.372177	1.20657	-1.44951	0.44641	0.992082620722131	-0.73836	1.19186	0.748059
Trial1	2	1	noBlindfold	counterclockwise	practice	Free	1	0.5	-0.25	2.392181	1.18933	-1.44941	0.46048	0.989928108843133	-0.821177	1.107224	0.212223
Trial1	2	1	noBlindfold	counterclockwise	practice	Free	1	0.5	-0.25	2.412186	1.1798	-1.44945	0.47361	0.992844165819395	-0.812237	0.929489	-0.039493
Trial1	2	1	noBlindfold	counterclockwise	practice	Free	1	0.5	-0.25	2.432175	1.17015	-1.4495	0.48605	0.995424779378914	-0.582654	1.018357	-0.461126
Trial1	2	1	noBlindfold	counterclockwise	practice	Free	1	0.5	-0.25	2.452179	1.16021	-1.44953	0.49833	0.997935391838427	-0.673318	0.971807	-0.073795
Trial1	2	1	noBlindfold	counterclockwise	practice	Free	1	0.5	-0.25	2.472183	1.14968	-1.44953	0.52109	1.00829751056844	-0.668582	1.009893	-0.054551
Trial1	2	1	noBlindfold	counterclockwise	practice	Free	1	0.5	-0.25	2.492172	1.12842	-1.44942	0.53259	1.00367267976159	-0.847495	1.094529	0.377228
Trial1	2	1	noBlindfold	counterclockwise	practice	Free	1	0.5	-0.25	2.512177	1.11729	-1.44943	0.54389	1.00563825499477	-0.780847	1.246874	0.223584
Trial1	2	1	noBlindfold	counterclockwise	practice	Free	1	0.5	-0.25	2.532181	1.10552	-1.44942	0.55411	1.0066018872828	-0.661387	0.895634	-0.066248
Trial1	2	1	noBlindfold	counterclockwise	practice	Free	1	0.5	-0.25	2.552185	1.09388	-1.44949	0.56437	1.00791471774086	-0.531283	1.102993	-0.328282
Trial1	2	1	noBlindfold	counterclockwise	practice	Free	1	0.5	-0.25	2.572174	1.08175	-1.44948	0.58262	1.01572102914882	-0.633807	1.022588	-0.248171
Trial1	2	1	noBlindfold	counterclockwise	practice	Free	1	0.5	-0.25	2.592178	1.05774	-1.44947	0.59145	1.00951074269356	-0.823801	0.925257	0.062432
Trial1	2	1	noBlindfold	counterclockwise	practice	Free	1	0.5	-0.25	2.612183	1.04532	-1.44947	0.59957	1.00952621831678	-0.843589	1.128383	-0.130074
Trial1	2	1	noBlindfold	counterclockwise	practice	Free	1	0.5	-0.25	2.632187	1.03262	-1.44946	0.60705	1.00906824337027	-0.631559	0.794071	-0.742058
Trial1	2	1	noBlindfold	counterclockwise	practice	Free	1	0.5	-0.25	2.652176	1.01933	-1.44954	0.61367	1.00778446543931	-0.739476	0.794071	-0.47211
Trial1	2	1	noBlindfold	counterclockwise	practice	Free	1	0.5	-0.25	2.67218	1.00616	-1.44957	0.62534	1.011146901216	-0.795687	1.005661	-0.230697
Trial1	2	1	noBlindfold	counterclockwise	practice	Free	1	0.5	-0.25	2.692184	0.97842	-1.44967	0.63023	1.00184359280574	-0.910932	0.599349	-0.53578
Trial1	2	1	noBlindfold	counterclockwise	practice	Free	1	0.5	-0.25	2.712173	0.96414	-1.44969	0.63459	0.998962190665558	-0.828596	0.683985	-0.617374
Trial1	2	1	noBlindfold	counterclockwise	practice	Free	1	0.5	-0.25	2.732178	0.94909	-1.44967	0.63836	0.995422203395953	-0.700147	0.662826	-0.351801
Trial1	2	1	noBlindfold	counterclockwise	practice	Free	1	0.5	-0.25	2.752182	0.93428	-1.44965	0.642	0.992100337588945	-0.764631	0.887111	-0.180477
Trial1	2	1	noBlindfold	counterclockwise	practice	Free	1	0.5	-0.25	2.772186	0.91926	-1.4496	0.64855	0.991549863300342	-0.792196	0.815171	0.057297
Trial1	2	1	noBlindfold	counterclockwise	practice	Free	1	0.5	-0.25	2.792175	0.88811	-1.44959	0.65144	0.9814395151775	-0.65073	0.90827	-0.223929
Trial1	2	1	noBlindfold	counterclockwise	practice	Free	1	0.5	-0.25	2.81218	0.87251	-1.44956	0.65453	0.978232187453666	-0.714148	0.980211	0.24781
Trial1	2	1	noBlindfold	counterclockwise	practice	Free	1	0.5	-0.25	2.832184	0.8563	-1.44951	0.6574	0.974845813990208	-0.614387	1.022529	0.029815
Trial1	2	1	noBlindfold	counterclockwise	practice	Free	1	0.5	-0.25	2.852173	0.84001	-1.44949	0.66013	0.971567523133287	-0.675302	1.04792	-0.072098
Trial1	2	1	noBlindfold	counterclockwise	practice	Free	1	0.5	-0.25	2.872177	0.82409	-1.4495	0.6652	0.970888954306499	-0.781371	0.946357	-0.077707
Trial1	2	1	noBlindfold	counterclockwise	practice	Free	1	0.5	-0.25	2.892181	0.7916499	-1.44946	0.66756	0.962795988187007	-0.855437	1.090238	-0.056173
Trial1	2	1	noBlindfold	counterclockwise	practice	Free	1	0.5	-0.25	2.912186	0.7751	-1.44946	0.6698101	0.960067990505689	-0.869386	1.04792	-0.118814
Trial1	2	1	noBlindfold	counterclockwise	practice	Free	1	0.5	-0.25	2.932175	0.75778	-1.44948	0.67176	0.957126932977205	-0.94713	0.942125	-0.172596
Trial1	2	1	noBlindfold	counterclockwise	practice	Free	1	0.5	-0.25	2.952179	0.74064	-1.4495	0.67349	0.954327773161113	-0.938144	0.980211	-0.176814
Trial1	2	1	noBlindfold	counterclockwise	practice	Free	1	0.5	-0.25	2.972183	0.72316	-1.4495	0.67697	0.953453597158142	-0.95716	1.035224	0.02869
Trial1	2	1	noBlindfold	counterclockwise	practice	Free	1	0.5	-0.25	2.992172	0.68598	-1.44942	0.67874	0.947178231273248	-0.981141	1.111397	0.091826
Trial1	2	1	noBlindfold	counterclockwise	practice	Free	1	0.5	-0.25	3.012177	0.66747	-1.44944	0.68054	0.945489736189966	-0.914491	1.141019	0.180008
Trial1	2	1	noBlindfold	counterclockwise	practice	Free	1	0.5	-0.25	3.032181	0.64874	-1.44942	0.68239	0.944179411743888	-0.855102	1.242583	0.083577
Trial1	2	1	noBlindfold	counterclockwise	practice	Free	1	0.5	-0.25	3.052185	0.62926	-1.44939	0.68431	0.943209016484586	-0.886986	1.33145	0.180847
Trial1	2	1	noBlindfold	counterclockwise	practice	Free	1	0.5	-0.25	3.072174	0.61016	-1.44935	0.6885	0.944943152685852	-0.957758	1.373768	0.107116
Trial1	2	1	noBlindfold	counterclockwise	practice	Free	1	0.5	-0.25	3.092178	0.57126	-1.44927	0.69066	0.94335529860795	-1.042454	1.547272	0.19064
Trial1	2	1	noBlindfold	counterclockwise	practice	Free	1	0.5	-0.25	3.112183	0.55144	-1.44925	0.6928999	0.944302057092554	-1.010435	1.437245	0.052973
Trial1	2	1	noBlindfold	counterclockwise	practice	Free	1	0.5	-0.25	3.132187	0.53076	-1.44926	0.69485	0.945350597175684	-0.972342	1.488027	-0.212791
Trial1	2	1	noBlindfold	counterclockwise	practice	Free	1	0.5	-0.25	3.152176	0.5105	-1.44926	0.69674	0.946798255726741	-0.965284	1.458404	-0.054133
Trial1	2	1	noBlindfold	counterclockwise	practice	Free	1	0.5	-0.25	3.17218	0.49003	-1.44925	0.70063	0.95068228911374	-1.062911	1.606517	0.148011
Trial1	2	1	noBlindfold	counterclockwise	practice	Free	1	0.5	-0.25	3.192184	0.4477	-1.44921	0.70271	0.954144484131836	-1.143636	1.606517	0.1591
Trial1	2	1	noBlindfold	counterclockwise	practice	Free	1	0.5	-0.25	3.212173	0.42641	-1.4492	0.70477	0.957601846869201	-1.075345	1.63614	-0.107009
Trial1	2	1	noBlindfold	counterclockwise	practice	Free	1	0.5	-0.25	3.232178	0.40355	-1.4492	0.70657	0.961420211754052	-1.056545	1.63614	-0.075496
Trial1	2	1	noBlindfold	counterclockwise	practice	Free	1	0.5	-0.25	3.252182	0.38179	-1.44917	0.70831	0.965573238965883	-0.974447	1.805412	-0.048279
Trial1	2	1	noBlindfold	counterclockwise	practice	Free	1	0.5	-0.25	3.272186	0.3599	-1.44912	0.71168	0.971831478981755	-1.026787	1.775789	0.053874
Trial1	2	1	noBlindfold	counterclockwise	practice	Free	1	0.5	-0.25	3.292175	0.31563	-1.44906	0.71346	0.980942104316408	-1.183509	1.919671	-0.0058794
Trial1	2	1	noBlindfold	counterclockwise	practice	Free	1	0.5	-0.25	3.31218	0.2932	-1.44905	0.71509	0.986997985835419	-1.058762	1.881584	-0.0023879
Trial1	2	1	noBlindfold	counterclockwise	practice	Free	1	0.5	-0.25	3.332184	0.26992	-1.44905	0.71672	0.993722466148778	-1.03055	1.890048	0.08366
Trial1	2	1	noBlindfold	counterclockwise	practice	Free	1	0.5	-0.25	3.352173	0.24723	-1.44905	0.71831	1.00075817356187	-1.007762	1.868889	0.059234
Trial1	2	1	noBlindfold	counterclockwise	practice	Free	1	0.5	-0.25	3.372177	0.22446	-1.44904	0.7211601	1.00949202449769	-0.958081	1.94083	-0.116468
Trial1	2	1	noBlindfold	counterclockwise	practice	Free	1	0.5	-0.25	3.392181	0.17808	-1.44901	0.72255	1.02444426927893	-1.109179	2.186274	0.094836
Trial1	2	1	noBlindfold	counterclockwise	practice	Free	1	0.5	-0.25	3.412186	0.15509	-1.44894	0.72397	1.03323785173566	-1.066939	2.165115	-0.043186
Trial1	2	1	noBlindfold	counterclockwise	practice	Free	1	0.5	-0.25	3.432175	0.13064	-1.44893	0.7252401	1.04284225463527	-0.975858	2.135492	0.048353
Trial1	2	1	noBlindfold	counterclockwise	practice	Free	1	0.5	-0.25	3.452179	0.10832	-1.44893	0.72663	1.05224495420965	-0.9299	2.135492	0.099886
Trial1	2	1	noBlindfold	counterclockwise	practice	Free	1	0.5	-0.25	3.472183	0.084659	-1.44893	0.7291	1.06355303068321	-0.920283	2.088943	0.049031
Trial1	2	1	noBlindfold	counterclockwise	practice	Free	1	0.5	-0.25	3.492172	0.038785	-1.44898	0.73008	1.08317870171673	-0.982525	2.135492	-0.133716
Trial1	2	1	noBlindfold	counterclockwise	practice	Free	1	0.5	-0.25	3.512177	0.015813	-1.44895	0.73104	1.09401852538289	-0.957683	2.207433	-0.023502
Trial1	2	1	noBlindfold	counterclockwise	practice	Free	1	0.5	-0.25	3.532181	-0.007818	-1.44891	0.73197	1.10550632126536	-0.860059	2.198969	0.060686
Trial1	2	1	noBlindfold	counterclockwise	practice	Free	1	0.5	-0.25	3.552185	-0.030624	-1.4489	0.73277	1.11687001753636	-0.781093	2.072015	-0.122515
Trial1	2	1	noBlindfold	counterclockwise	practice	Free	1	0.5	-0.25	3.572174	-0.053935	-1.44893	0.73398	1.12918582321268	-0.765083	2.143956	-0.148969
Trial1	2	1	noBlindfold	counterclockwise	practice	Free	1	0.5	-0.25	3.592178	-0.099318	-1.44888	0.7344199	1.15250365915888	-0.803208	2.143956	-0.08641
Trial1	2	1	noBlindfold	counterclockwise	practice	Free	1	0.5	-0.25	3.612183	-0.12073	-1.44891	0.73466	1.16398501005472	-0.746648	2.097406	-0.173527
Trial1	2	1	noBlindfold	counterclockwise	practice	Free	1	0.5	-0.25	3.632187	-0.14325	-1.44894	0.7344199	1.17594778326343	-0.524371	1.961989	-0.494593
Trial1	2	1	noBlindfold	counterclockwise	practice	Free	1	0.5	-0.25	3.652176	-0.16473	-1.449	0.7333701	1.18696363697506	-0.356767	1.818107	-0.981027
Trial1	2	1	noBlindfold	counterclockwise	practice	Free	1	0.5	-0.25	3.67218	-0.18575	-1.44909	0.73019	1.19625475865659	-0.34492	1.708081	-0.793892
Trial1	2	1	noBlindfold	counterclockwise	practice	Free	1	0.5	-0.25	3.692184	-0.22728	-1.44904	0.7293301	1.21984571041331	-0.683768	2.042393	0.719546
Trial1	2	1	noBlindfold	counterclockwise	practice	Free	1	0.5	-0.25	3.712173	-0.24739	-1.449	0.72848	1.23126555497924	-0.603609	1.741935	-0.019042
Trial1	2	1	noBlindfold	counterclockwise	practice	Free	1	0.5	-0.25	3.732178	-0.26727	-1.4491	0.7271	1.24234765252804	-0.37407	1.559968	-0.730952
Trial1	2	1	noBlindfold	counterclockwise	practice	Free	1	0.5	-0.25	3.752182	-0.28738	-1.44921	0.72501	1.25324047568134	-0.220712	1.513418	-0.803671
Trial1	2	1	noBlindfold	counterclockwise	practice	Free	1	0.5	-0.25	3.772186	-0.3064	-1.44924	0.7193	1.26088199190973	-0.156509	1.51765	-0.622191
Trial1	2	1	noBlindfold	counterclockwise	practice	Free	1	0.5	-0.25	3.792175	-0.34345	-1.44921	0.71536	1.28192348496654	-0.319668	1.63614	-1.015784
Trial1	2	1	noBlindfold	counterclockwise	practice	Free	1	0.5	-0.25	3.81218	-0.36108	-1.4492	0.71022	1.28976011695446	-0.339616	1.492259	-1.191754
Trial1	2	1	noBlindfold	counterclockwise	practice	Free	1	0.5	-0.25	3.832184	-0.37941	-1.44924	0.70449	1.29784944028515	-0.233578	1.437245	-1.139376
Trial1	2	1	noBlindfold	counterclockwise	practice	Free	1	0.5	-0.25	3.852173	-0.39576	-1.44928	0.69799	1.30425113292107	-0.015583	1.153715	-1.295812
Trial1	2	1	noBlindfold	counterclockwise	practice	Free	1	0.5	-0.25	3.872177	-0.41211	-1.4494	0.67999	1.30262277584834	0.125573	0.857489	-1.659715
Trial1	2	1	noBlindfold	counterclockwise	practice	Free	1	0.5	-0.25	3.892181	-0.444	-1.44966	0.66913	1.31754924685075	0.132845	0.633203	-1.657579
Trial1	2	1	noBlindfold	counterclockwise	practice	Free	1	0.5	-0.25	3.912186	-0.45873	-1.44969	0.6569901	1.31977050632053	0.0063061	0.548567	-1.753281
Trial1	2	1	noBlindfold	counterclockwise	practice	Free	1	0.5	-0.25	3.932175	-0.47302	-1.44975	0.6435699	1.32107350388989	0.226289	0.159172	-1.671544
Trial1	2	1	noBlindfold	counterclockwise	practice	Free	1	0.5	-0.25	3.952179	-0.48687	-1.44986	0.62846	1.32121320492424	0.078767	0.167585	-1.662992
Trial1	2	1	noBlindfold	counterclockwise	practice	Free	1	0.5	-0.25	3.972183	-0.50069	-1.44991	0.59653	1.31072247904011	0.270927	-0.014427	-1.261692
Trial1	2	1	noBlindfold	counterclockwise	practice	Free	1	0.5	-0.25	3.992172	-0.52625	-1.44992	0.57861	1.31900857061267	0.381724	-0.120295	-1.594912
Trial1	2	1	noBlindfold	counterclockwise	practice	Free	1	0.5	-0.25	4.012177	-0.53869	-1.45007	0.5607	1.31761582736892	0.426395	-0.13293	-0.947128
Trial1	2	1	noBlindfold	counterclockwise	practice	Free	1	0.5	-0.25	4.032181	-0.55015	-1.4501	0.54304	1.31595117911311	0.373354	-0.065198	-0.619249
Trial1	2	1	noBlindfold	counterclockwise	practice	Free	1	0.5	-0.25	4.052185	-0.56069	-1.45007	0.52287	1.31239910685569	0.477769	-0.407935	-0.792451
Trial1	2	1	noBlindfold	counterclockwise	practice	Free	1	0.5	-0.25	4.072174	-0.57153	-1.45017	0.48561	1.29973019963749	0.432335	-0.47984	-0.324613
Trial1	2	1	noBlindfold	counterclockwise	practice	Free	1	0.5	-0.25	4.092178	-0.59035	-1.45032	0.46562	1.30421434674504	0.400078	-1.271092	-1.365072
Trial1	2	1	noBlindfold	counterclockwise	practice	Free	1	0.5	-0.25	4.112183	-0.59889	-1.45053	0.44481	1.30012315886602	0.363722	-1.05527	-0.982812
Trial1	2	1	noBlindfold	counterclockwise	practice	Free	1	0.5	-0.25	4.132187	-0.60706	-1.45055	0.4249	1.29656157631547	0.471173	-1.080661	-0.228714
Trial1	2	1	noBlindfold	counterclockwise	practice	Free	1	0.5	-0.25	4.152176	-0.61438	-1.45056	0.4052	1.29272187066848	0.430216	-1.135674	-0.211782
Trial1	2	1	noBlindfold	counterclockwise	practice	Free	1	0.5	-0.25	4.17218	-0.62116	-1.45052	0.36263	1.27762096977673	0.269384	-1.063733	-1.956999
Trial1	2	1	noBlindfold	counterclockwise	practice	Free	1	0.5	-0.25	4.192184	-0.6333	-1.45073	0.34047	1.27789817445714	0.458271	-1.110283	-1.093034
Trial1	2	1	noBlindfold	counterclockwise	practice	Free	1	0.5	-0.25	4.212173	-0.63853	-1.45064	0.31974	1.27312774764796	0.594943	-1.275323	-0.520979
Trial1	2	1	noBlindfold	counterclockwise	practice	Free	1	0.5	-0.25	4.232178	-0.64281	-1.45066	0.29752	1.26719879935232	0.496275	-1.453059	-0.714293
Trial1	2	1	noBlindfold	counterclockwise	practice	Free	1	0.5	-0.25	4.252182	-0.64678	-1.45069	0.27453	1.26104564339046	0.450862	-1.673113	-2.689663
Trial1	2	1	noBlindfold	counterclockwise	practice	Free	1	0.5	-0.25	4.272186	-0.6500601	-1.45086	0.22607	1.24470108167306	0.488925	-1.986266	-1.978495
Trial1	2	1	noBlindfold	counterclockwise	practice	Free	1	0.5	-0.25	4.292175	-0.65496	-1.45081	0.20268	1.24050462962184	0.491557	-1.592708	-0.079153
Trial1	2	1	noBlindfold	counterclockwise	practice	Free	1	0.5	-0.25	4.31218	-0.65658	-1.45076	0.17805	1.23324943955999	0.245332	-1.465754	-1.503402
Trial1	2	1	noBlindfold	counterclockwise	practice	Free	1	0.5	-0.25	4.332184	-0.65781	-1.45081	0.15361	1.22614230737058	0.437007	-2.316346	-1.617224
Trial1	2	1	noBlindfold	counterclockwise	practice	Free	1	0.5	-0.25	4.352173	-0.65869	-1.45099	0.12877	1.21902801698452	0.180793	-1.618099	-0.797474
Trial1	2	1	noBlindfold	counterclockwise	practice	Free	1	0.5	-0.25	4.372177	-0.65932	-1.45089	0.082272	1.20599649147444	0.292193	-1.533463	0.316186
Trial1	2	1	noBlindfold	counterclockwise	practice	Free	1	0.5	-0.25	4.392181	-0.65964	-1.45083	0.057538	1.19972682101365	0.753296	-2.676049	-1.861291
Trial1	2	1	noBlindfold	counterclockwise	practice	Free	1	0.5	-0.25	4.412186	-0.65903	-1.45111	0.03348	1.19319382250716	0.608475	-2.125915	-0.908016
Trial1	2	1	noBlindfold	counterclockwise	practice	Free	1	0.5	-0.25	4.432175	-0.65793	-1.45104	0.009672999	1.18668950857442	0.618896	-1.647722	-0.585135
Trial1	2	1	noBlindfold	counterclockwise	practice	Free	1	0.5	-0.25	4.452179	-0.65634	-1.4509	-0.014237	1.18012982120251	0.608962	-1.651954	-0.758019
Trial1	2	1	noBlindfold	counterclockwise	practice	Free	1	0.5	-0.25	4.472183	-0.65424	-1.45087	-0.065139	1.1689497824403	0.714352	-2.434837	-2.078245
Trial1	2	1	noBlindfold	counterclockwise	practice	Free	1	0.5	-0.25	4.492172	-0.64841	-1.45128	-0.088976	1.15964404416171	0.443454	-2.299419	-0.049104
Trial1	2	1	noBlindfold	counterclockwise	practice	Free	1	0.5	-0.25	4.512177	-0.64518	-1.45118	-0.11104	1.15358011650259	0.245294	-2.015888	0.495492
Trial1	2	1	noBlindfold	counterclockwise	practice	Free	1	0.5	-0.25	4.532181	-0.64189	-1.45107	-0.13511	1.14765525953706	0.388936	-2.502545	-1.306272
Trial1	2	1	noBlindfold	counterclockwise	practice	Free	1	0.5	-0.25	4.552185	-0.63815	-1.45125	-0.15726	1.14192209760578	0.310205	-2.824162	-0.514788
Trial1	2	1	noBlindfold	counterclockwise	practice	Free	1	0.5	-0.25	4.572174	-0.6342101	-1.45134	-0.19981	1.13531998750786	0.26879	-2.193624	-0.38249
Trial1	2	1	noBlindfold	counterclockwise	practice	Free	1	0.5	-0.25	4.592178	-0.62597	-1.45107	-0.22071	1.12635090355542	0.500528	-2.117452	-0.792079
Trial1	2	1	noBlindfold	counterclockwise	practice	Free	1	0.5	-0.25	4.612183	-0.6216	-1.45109	-0.24053	1.12164001014959	0.578467	-2.781844	-1.258451
Trial1	2	1	noBlindfold	counterclockwise	practice	Free	1	0.5	-0.25	4.632187	-0.61697	-1.45127	-0.26141	1.11702827845836	0.349451	-2.485618	-0.873869
Trial1	2	1	noBlindfold	counterclockwise	practice	Free	1	0.5	-0.25	4.652176	-0.6121	-1.45126	-0.28145	1.11254461670857	0.348287	-2.223247	-0.762719
Trial1	2	1	noBlindfold	counterclockwise	practice	Free	1	0.5	-0.25	4.67218	-0.60738	-1.45119	-0.32054	1.10962445431271	0.418827	-2.519473	-0.254585
Trial1	2	1	noBlindfold	counterclockwise	practice	Free	1	0.5	-0.25	4.692184	-0.59715	-1.4512	-0.34055	1.10088026174186	0.529265	-2.841089	-1.577212
Trial1	2	1	noBlindfold	counterclockwise	practice	Free	1	0.5	-0.25	4.712173	-0.59197	-1.45135	-0.36112	1.097609306609	0.245932	-2.714135	-0.902711
Trial1	2	1	noBlindfold	counterclockwise	practice	Free	1	0.5	-0.25	4.732178	-0.58661	-1.45134	-0.38158	1.09454762319056	0.338945	-2.274028	-0.903945
Trial1	2	1	noBlindfold	counterclockwise	practice	Free	1	0.5	-0.25	4.752182	-0.58114	-1.45122	-0.40114	1.09165331541665	0.430849	-2.375591	-0.622673
Trial1	2	1	noBlindfold	counterclockwise	practice	Free	1	0.5	-0.25	4.772186	-0.57574	-1.4512	-0.44097	1.0925594017244	0.211136	-2.303651	-0.832137
Trial1	2	1	noBlindfold	counterclockwise	practice	Free	1	0.5	-0.25	4.792175	-0.56496	-1.45123	-0.46202	1.08586016241134	0.197834	-2.671817	-1.102202
Trial1	2	1	noBlindfold	counterclockwise	practice	Free	1	0.5	-0.25	4.81218	-0.55946	-1.45129	-0.48247	1.08466480907961	0.284397	-2.312114	-1.096544
Trial1	2	1	noBlindfold	counterclockwise	practice	Free	1	0.5	-0.25	4.832184	-0.55413	-1.4512	-0.50258	1.08396805496978	0.33535	-2.257101	-0.505871
Trial1	2	1	noBlindfold	counterclockwise	practice	Free	1	0.5	-0.25	4.852173	-0.54877	-1.45113	-0.52245	1.08358087891526	0.241277	-2.197856	-0.518745
Trial1	2	1	noBlindfold	counterclockwise	practice	Free	1	0.5	-0.25	4.872177	-0.54338	-1.45109	-0.56391	1.08957852548816	0.418975	-2.240174	-1.666765
Trial1	2	1	noBlindfold	counterclockwise	practice	Free	1	0.5	-0.25	4.892181	-0.53214	-1.45128	-0.58521	1.08520907427293	0.456508	-2.316346	-1.303379
Trial1	2	1	noBlindfold	counterclockwise	practice	Free	1	0.5	-0.25	4.912186	-0.52646	-1.45121	-0.60575	1.08636006684691	0.374605	-2.168233	-0.735999
Trial1	2	1	noBlindfold	counterclockwise	practice	Free	1	0.5	-0.25	4.932175	-0.52046	-1.45113	-0.62634	1.08764442980277	0.297035	-2.235942	-0.81437
Trial1	2	1	noBlindfold	counterclockwise	practice	Free	1	0.5	-0.25	4.952179	-0.51451	-1.45113	-0.64834	1.08991071067544	0.421298	-2.422141	-2.028832
Trial1	2	1	noBlindfold	counterclockwise	practice	Free	1	0.5	-0.25	4.972183	-0.50814	-1.45125	-0.69123	1.10046813083785	0.574677	-2.874944	-1.339667
Trial1	2	1	noBlindfold	counterclockwise	practice	Free	1	0.5	-0.25	4.992172	-0.49544	-1.45133	-0.7137	1.0981432023114	0.343547	-2.621036	-0.33854
Trial1	2	1	noBlindfold	counterclockwise	practice	Free	1	0.5	-0.25	5.012177	-0.48865	-1.45131	-0.73412	1.10081835704211	0.333019	-2.434837	0.011764
Trial1	2	1	noBlindfold	counterclockwise	practice	Free	1	0.5	-0.25	5.032181	-0.48202	-1.45123	-0.75498	1.10425001190228	0.548548	-2.350201	-0.981084
Trial1	2	1	noBlindfold	counterclockwise	practice	Free	1	0.5	-0.25	5.052185	-0.47484	-1.45121	-0.77405	1.1067707065055	0.370314	-2.544863	-0.154579
Trial1	2	1	noBlindfold	counterclockwise	practice	Free	1	0.5	-0.25	5.072174	-0.46817	-1.45122	-0.81161	1.11926715100987	0.58481	-2.257101	-0.24499
Trial1	2	1	noBlindfold	counterclockwise	practice	Free	1	0.5	-0.25	5.092178	-0.4534	-1.45103	-0.82952	1.11571277918748	0.864648	-2.041279	0.0053401
Trial1	2	1	noBlindfold	counterclockwise	practice	Free	1	0.5	-0.25	5.112183	-0.44523	-1.45103	-0.8468	1.11786849417074	1.052301	-2.32481	-0.904382
Trial1	2	1	noBlindfold	counterclockwise	practice	Free	1	0.5	-0.25	5.132187	-0.43672	-1.45113	-0.86356	1.11977683232609	1.012971	-2.464459	-0.264305
Trial1	2	1	noBlindfold	counterclockwise	practice	Free	1	0.5	-0.25	5.152176	-0.42772	-1.45117	-0.88008	1.12145670859555	0.955325	-1.905862	-0.102366
Trial1	2	1	noBlindfold	counterclockwise	practice	Free	1	0.5	-0.25	5.17218	-0.41797	-1.45102	-0.9095	1.13031375192478	1.04124	-1.825457	0.343388
Trial1	2	1	noBlindfold	counterclockwise	practice	Free	1	0.5	-0.25	5.192184	-0.39752	-1.45096	-0.9228801	1.12174405595145	0.870356	-1.931252	0.370845
Trial1	2	1	noBlindfold	counterclockwise	practice	Free	1	0.5	-0.25	5.212173	-0.38673	-1.45097	-0.93612	1.12118275369712	0.889596	-1.825457	-0.147821
Trial1	2	1	noBlindfold	counterclockwise	practice	Free	1	0.5	-0.25	5.232178	-0.37527	-1.45095	-0.94847	1.1198026042568	0.940119	-2.045511	-0.076869
Trial1	2	1	noBlindfold	counterclockwise	practice	Free	1	0.5	-0.25	5.252182	-0.36377	-1.45101	-0.96048	1.11842765585753	1.001717	-2.075134	0.13353
Trial1	2	1	noBlindfold	counterclockwise	practice	Free	1	0.5	-0.25	5.272186	-0.35154	-1.45103	-0.98195	1.1228852292882	1.029101	-1.842385	0.180577
Trial1	2	1	noBlindfold	counterclockwise	practice	Free	1	0.5	-0.25	5.292175	-0.32656	-1.45096	-0.99204	1.11077664173885	1.01126	-2.024352	0.274191
Trial1	2	1	noBlindfold	counterclockwise	practice	Free	1	0.5	-0.25	5.31218	-0.31315	-1.45099	-1.0013	1.10709735793126	1.032645	-1.914325	0.097303
Trial1	2	1	noBlindfold	counterclockwise	practice	Free	1	0.5	-0.25	5.332184	-0.29981	-1.45098	-1.01043	1.10360761858966	1.048025	-1.842385	-0.036889
Trial1	2	1	noBlindfold	counterclockwise	practice	Free	1	0.5	-0.25	5.352173	-0.28574	-1.45094	-1.01876	1.0992630322388	0.845563	-1.935484	-0.124139
Trial1	2	1	noBlindfold	counterclockwise	practice	Free	1	0.5	-0.25	5.372177	-0.27227	-1.45096	-1.03576	1.10173481597163	0.965944	-1.935484	-0.308944
Trial1	2	1	noBlindfold	counterclockwise	practice	Free	1	0.5	-0.25	5.392181	-0.24317	-1.451	-1.04373	1.08734032584844	1.082693	-1.97357	-0.012105
Trial1	2	1	noBlindfold	counterclockwise	practice	Free	1	0.5	-0.25	5.412186	-0.22835	-1.45098	-1.05174	1.08318079635011	1.133308	-1.872007	-0.155235
Trial1	2	1	noBlindfold	counterclockwise	practice	Free	1	0.5	-0.25	5.432175	-0.21269	-1.45096	-1.05932	1.07839039718841	1.027542	-1.977802	-0.162352
Trial1	2	1	noBlindfold	counterclockwise	practice	Free	1	0.5	-0.25	5.452179	-0.19714	-1.45099	-1.06662	1.0737189492715	0.844308	-2.003193	-0.057852
Trial1	2	1	noBlindfold	counterclockwise	practice	Free	1	0.5	-0.25	5.472183	-0.18138	-1.45101	-1.08098	1.07461926917244	0.983148	-1.927021	-0.097255
Trial1	2	1	noBlindfold	counterclockwise	practice	Free	1	0.5	-0.25	5.492172	-0.14805	-1.45095	-1.0875	1.05894996378049	1.274016	-2.024352	-0.178454
Trial1	2	1	noBlindfold	counterclockwise	practice	Free	1	0.5	-0.25	5.512177	-0.13186	-1.45099	-1.09417	1.05445246871967	1.294101	-2.058206	-0.010615
Trial1	2	1	noBlindfold	counterclockwise	practice	Free	1	0.5	-0.25	5.532181	-0.11431	-1.45101	-1.10021	1.04892037112284	1.213488	-1.943948	-0.023259
Trial1	2	1	noBlindfold	counterclockwise	practice	Free	1	0.5	-0.25	5.552185	-0.09749401	-1.45099	-1.10653	1.0443383764457	1.114386	-1.982034	-0.175712
Trial1	2	1	noBlindfold	counterclockwise	practice	Free	1	0.5	-0.25	5.572174	-0.079312	-1.451	-1.11874	1.04417982747148	1.233109	-2.100524	-0.19913
Trial1	2	1	noBlindfold	counterclockwise	practice	Free	1	0.5	-0.25	5.592178	-0.042594	-1.451	-1.12468	1.02930715405679	1.014595	-1.867775	-0.073494
Trial1	2	1	noBlindfold	counterclockwise	practice	Free	1	0.5	-0.25	5.612183	-0.023583	-1.45096	-1.13014	1.02410228135884	1.074154	-1.965107	0.098668
Trial1	2	1	noBlindfold	counterclockwise	practice	Free	1	0.5	-0.25	5.632187	-0.0054607	-1.45098	-1.13537	1.01949525975863	1.154141	-2.062438	0.211514
Trial1	2	1	noBlindfold	counterclockwise	practice	Free	1	0.5	-0.25	5.652176	0.014625	-1.45103	-1.14004	1.01378506776146	1.204352	-2.075134	0.206502
Trial1	2	1	noBlindfold	counterclockwise	practice	Free	1	0.5	-0.25	5.67218	0.033221	-1.45104	-1.1478	1.0118929882456	1.15611	-1.977802	0.374314
Trial1	2	1	noBlindfold	counterclockwise	practice	Free	1	0.5	-0.25	5.692184	0.072831	-1.45097	-1.15079	0.996943297211124	1.08783	-1.982034	0.595294
Trial1	2	1	noBlindfold	counterclockwise	practice	Free	1	0.5	-0.25	5.712173	0.093251	-1.451	-1.1529	0.990289412218552	1.083452	-2.100524	0.776321
Trial1	2	1	noBlindfold	counterclockwise	practice	Free	1	0.5	-0.25	5.732178	0.11326	-1.45103	-1.15422	0.983453917658591	1.055873	-1.977802	0.778913
Trial1	2	1	noBlindfold	counterclockwise	practice	Free	1	0.5	-0.25	5.752182	0.1334	-1.45101	-1.15459	0.976052586879742	1.010092	-1.965107	1.039266
Trial1	2	1	noBlindfold	counterclockwise	practice	Free	1	0.5	-0.25	5.772186	0.15367	-1.45096	-1.15198	0.966184489237252	1.016984	-1.867775	1.160904
Trial1	2	1	noBlindfold	counterclockwise	practice	Free	1	0.5	-0.25	5.792175	0.19552	-1.451	-1.14897	0.949133892718746	1.22338	-1.927021	1.397636
Trial1	2	1	noBlindfold	counterclockwise	practice	Free	1	0.5	-0.25	5.81218	0.21656	-1.45099	-1.14544	0.939228939434688	1.311423	-1.998961	0.675905
Trial1	2	1	noBlindfold	counterclockwise	practice	Free	1	0.5	-0.25	5.832184	0.23861	-1.45101	-1.1416	0.929126102954844	1.282717	-2.261333	0.4588
Trial1	2	1	noBlindfold	counterclockwise	practice	Free	1	0.5	-0.25	5.852173	0.26032	-1.4511	-1.13726	0.919062966063506	1.159213	-2.257101	0.661245
Trial1	2	1	noBlindfold	counterclockwise	practice	Free	1	0.5	-0.25	5.872177	0.28286	-1.45109	-1.12837	0.904811424372057	1.15493	-1.872007	0.414888
Trial1	2	1	noBlindfold	counterclockwise	practice	Free	1	0.5	-0.25	5.892181	0.32709	-1.45091	-1.12399	0.89093001097582	0.927504	-1.956643	-0.097248
Trial1	2	1	noBlindfold	counterclockwise	practice	Free	1	0.5	-0.25	5.912186	0.35	-1.45097	-1.12008	0.882915170386204	0.921916	-2.142842	-0.225759
Trial1	2	1	noBlindfold	counterclockwise	practice	Free	1	0.5	-0.25	5.932175	0.37151	-1.45105	-1.11642	0.875895737004817	0.781643	-2.062438	-0.057168
Trial1	2	1	noBlindfold	counterclockwise	practice	Free	1	0.5	-0.25	5.952179	0.39418	-1.45104	-1.11317	0.869632318403967	0.794449	-1.97357	-0.337672
Trial1	2	1	noBlindfold	counterclockwise	practice	Free	1	0.5	-0.25	5.972183	0.41604	-1.451	-1.10797	0.862068327203633	0.714898	-1.998961	-0.403571
Trial1	2	1	noBlindfold	counterclockwise	practice	Free	1	0.5	-0.25	5.992172	0.45976	-1.45103	-1.10605	0.856995264919259	0.56136	-2.024352	-0.350072
Trial1	2	1	noBlindfold	counterclockwise	practice	Free	1	0.5	-0.25	6.012177	0.48081	-1.45102	-1.10447	0.85468547572633	0.507512	-1.965107	-0.292782
Trial1	2	1	noBlindfold	counterclockwise	practice	Free	1	0.5	-0.25	6.032181	0.50149	-1.45099	-1.10334	0.853341330539741	0.523449	-1.956643	-0.359739
Trial1	2	1	noBlindfold	counterclockwise	practice	Free	1	0.5	-0.25	6.052185	0.52243	-1.45098	-1.10286	0.853154874635371	0.602648	-2.037047	-0.685835
Trial1	2	1	noBlindfold	counterclockwise	practice	Free	1	0.5	-0.25	6.072174	0.54243	-1.45102	-1.10354	0.854593902969489	0.598528	-2.155538	-0.769489
Trial1	2	1	noBlindfold	counterclockwise	practice	Free	1	0.5	-0.25	6.092178	0.58208	-1.45103	-1.10407	0.858005132573075	0.4681	-1.740821	-0.025828
Trial1	2	1	noBlindfold	counterclockwise	practice	Free	1	0.5	-0.25	6.112183	0.60111	-1.45091	-1.10407	0.860034248390588	0.36137	-1.660417	0.029873
Trial1	2	1	noBlindfold	counterclockwise	practice	Free	1	0.5	-0.25	6.132187	0.62035	-1.45084	-1.10534	0.863765388092868	0.370378	-1.753517	-0.245779
Trial1	2	1	noBlindfold	counterclockwise	practice	Free	1	0.5	-0.25	6.152176	0.63916	-1.45086	-1.1063	0.867533966547482	0.327376	-1.812762	-0.340953
Trial1	2	1	noBlindfold	counterclockwise	practice	Free	1	0.5	-0.25	6.17218	0.65645	-1.4509	-1.10875	0.872884958522857	0.387297	-1.85508	-0.318878
Trial1	2	1	noBlindfold	counterclockwise	practice	Free	1	0.5	-0.25	6.192184	0.69199	-1.45092	-1.10989	0.881062399480496	0.509479	-1.833921	-0.052643
Trial1	2	1	noBlindfold	counterclockwise	practice	Free	1	0.5	-0.25	6.212173	0.70828	-1.45093	-1.1111	0.885930969755782	0.498989	-1.960875	-0.031294
Trial1	2	1	noBlindfold	counterclockwise	practice	Free	1	0.5	-0.25	6.232178	0.7253	-1.45096	-1.11205	0.891005157463549	0.35343	-1.939716	0.142776
Trial1	2	1	noBlindfold	counterclockwise	practice	Free	1	0.5	-0.25	6.252182	0.74138	-1.45097	-1.11281	0.895938288109356	0.250637	-1.965107	0.200769
Trial1	2	1	noBlindfold	counterclockwise	practice	Free	1	0.5	-0.25	6.272186	0.7574	-1.45099	-1.1132	0.900760196095531	0.034043	-2.02012	0.334392
Trial1	2	1	noBlindfold	counterclockwise	practice	Free	1	0.5	-0.25	6.292175	0.78629	-1.45103	-1.11283	0.90908606280371	-0.100072	-1.998961	0.455651
Trial1	2	1	noBlindfold	counterclockwise	practice	Free	1	0.5	-0.25	6.31218	0.79951	-1.451	-1.11215	0.912693261639566	0.0096478	-1.931252	0.382783
Trial1	2	1	noBlindfold	counterclockwise	practice	Free	1	0.5	-0.25	6.332184	0.81239	-1.45098	-1.11127	0.916173248634589	-0.0043635	-1.998961	0.240581
Trial1	2	1	noBlindfold	counterclockwise	practice	Free	1	0.5	-0.25	6.352173	0.82388	-1.451	-1.11022	0.919171803044664	0.10205	-2.117452	0.27434
Trial1	2	1	noBlindfold	counterclockwise	practice	Free	1	0.5	-0.25	6.372177	0.83548	-1.45104	-1.1074	0.920696210159397	0.128793	-2.176697	0.26061
Trial1	2	1	noBlindfold	counterclockwise	practice	Free	1	0.5	-0.25	6.392181	0.8565	-1.45106	-1.10566	0.926955337995391	-0.06335	-2.100524	0.326995
Trial1	2	1	noBlindfold	counterclockwise	practice	Free	1	0.5	-0.25	6.412186	0.86581	-1.45104	-1.10391	0.928966724395208	-0.212541	-2.121683	0.201113
Trial1	2	1	noBlindfold	counterclockwise	practice	Free	1	0.5	-0.25	6.432175	0.87454	-1.45106	-1.10224	0.930909850875365	-0.307782	-2.269796	0.057663
Trial1	2	1	noBlindfold	counterclockwise	practice	Free	1	0.5	-0.25	6.452179	0.88209	-1.45113	-1.10072	0.932586399544843	-0.322435	-2.498314	-0.029775
Trial1	2	1	noBlindfold	counterclockwise	practice	Free	1	0.5	-0.25	6.472183	0.88885	-1.45123	-1.09879	0.933621388253513	-0.246539	-2.629499	-0.225194
Trial1	2	1	noBlindfold	counterclockwise	practice	Free	1	0.5	-0.25	6.492172	0.89908	-1.45137	-1.0983	0.937484765507136	-0.191016	-2.735294	-0.226375
Trial1	2	1	noBlindfold	counterclockwise	practice	Free	1	0.5	-0.25	6.512177	0.90283	-1.45136	-1.09809	0.938897517201323	-0.105852	-2.684513	-0.220316
Trial1	2	1	noBlindfold	counterclockwise	practice	Free	1	0.5	-0.25	6.532181	0.90575	-1.45134	-1.09804	0.940108987066728	-0.109713	-2.650658	-0.122684
Trial2	3	1	noBlindfold	counterclockwise	practice	Guided	1	0.5	0	0	0.44338	-1.45273	-0.80123	0.803228086491466	0.493648	-5.71025	-2.46587
Trial2	3	1	noBlindfold	counterclockwise	practice	Guided	1	0.5	0	0.004226685	0.44343	-1.45272	-0.80122	0.80321457631181	0.485135	-5.676395	-2.465871
Trial2	3	1	noBlindfold	counterclockwise	practice	Guided	1	0.5	0	0.0242157	0.44352	-1.45272	-0.80122	0.803208242459668	0.485061	-5.71025	-2.402813
Trial2	3	1	noBlindfold	counterclockwise	practice	Guided	1	0.5	0	0.04421997	0.44354	-1.45273	-0.80121	0.803196907179639	0.509773	-5.6637	-2.392713
Trial2	3	1	noBlindfold	counterclockwise	practice	Guided	1	0.5	0	0.06422424	0.44356	-1.45274	-0.80121	0.803195499636375	0.548588	-5.655236	-2.339287
Trial2	3	1	noBlindfold	counterclockwise	practice	Guided	1	0.5	0	0.08422852	0.44358	-1.45275	-0.80121	0.80319409468346	0.549855	-5.651005	-2.360408
Trial2	3	1	noBlindfold	counterclockwise	practice	Guided	1	0.5	0	0.1042175	0.4436	-1.45276	-0.8012	0.803182641906509	0.616195	-5.689091	-2.334611
Trial2	3	1	noBlindfold	counterclockwise	practice	Guided	1	0.5	0	0.1242218	0.44364	-1.45279	-0.8012	0.803179832351422	0.660218	-5.7568	-2.329018
Trial2	3	1	noBlindfold	counterclockwise	practice	Guided	1	0.5	0	0.1442261	0.44366	-1.4528	-0.80119	0.803168501998047	0.622416	-5.777959	-2.309013
Trial2	3	1	noBlindfold	counterclockwise	practice	Guided	1	0.5	0	0.1642303	0.44369	-1.45282	-0.80119	0.803166397373134	0.686442	-5.807581	-2.381159
Trial2	3	1	noBlindfold	counterclockwise	practice	Guided	1	0.5	0	0.1842194	0.44371	-1.45283	-0.8012	0.803174923016569	0.66303	-5.794886	-2.432385
Trial2	3	1	noBlindfold	counterclockwise	practice	Guided	1	0.5	0	0.2042236	0.44374	-1.45284	-0.80121	0.803182870808055	0.688775	-5.887985	-2.546395
Trial2	3	1	noBlindfold	counterclockwise	practice	Guided	1	0.5	0	0.2242279	0.44379	-1.45288	-0.80123	0.803199290145194	0.658377	-5.955694	-2.738631
Trial2	3	1	noBlindfold	counterclockwise	practice	Guided	1	0.5	0	0.2442169	0.44382	-1.4529	-0.80125	0.803217109111247	0.700384	-5.989549	-2.85604
Trial2	3	1	noBlindfold	counterclockwise	practice	Guided	1	0.5	0	0.2642212	0.44384	-1.45292	-0.80127	0.803235688818036	0.712013	-6.053026	-2.968954
Trial2	3	1	noBlindfold	counterclockwise	practice	Guided	1	0.5	0	0.2842255	0.44387	-1.45293	-0.8013	0.803263558400851	0.735272	-6.014939	-3.064968
Trial2	3	1	noBlindfold	counterclockwise	practice	Guided	1	0.5	0	0.3042297	0.4439	-1.45295	-0.80134	0.80330130155564	0.83579	-6.027635	-3.032452
Trial2	3	1	noBlindfold	counterclockwise	practice	Guided	1	0.5	0	0.3242188	0.44397	-1.45297	-0.80137	0.803326383197978	1.005778	-6.108039	-3.115119
Trial2	3	1	noBlindfold	counterclockwise	practice	Guided	1	0.5	0	0.344223	0.44401	-1.45299	-0.8013901	0.803343571038831	1.063384	-6.095344	-3.19708
Trial2	3	1	noBlindfold	counterclockwise	practice	Guided	1	0.5	0	0.3642273	0.44405	-1.453	-0.80141	0.803360705696533	1.110939	-6.116503	-3.239663
Trial2	3	1	noBlindfold	counterclockwise	practice	Guided	1	0.5	0	0.3842163	0.44409	-1.45301	-0.80143	0.803377838325058	1.067831	-6.137662	-3.284921
Trial2	3	1	noBlindfold	counterclockwise	practice	Guided	1	0.5	0	0.4042206	0.44414	-1.45303	-0.8014799	0.803424189497577	1.112297	-6.137662	-3.32043
Trial2	3	1	noBlindfold	counterclockwise	practice	Guided	1	0.5	0	0.4242249	0.44423	-1.45304	-0.8015	0.803437975150281	1.174959	-6.141893	-3.430566
Trial2	3	1	noBlindfold	counterclockwise	practice	Guided	1	0.5	0	0.4442291	0.44428	-1.45305	-0.80153	0.803464416431059	1.260395	-6.188443	-3.569155
Trial2	3	1	noBlindfold	counterclockwise	practice	Guided	1	0.5	0	0.4642181	0.44433	-1.45306	-0.80156	0.803490856939439	1.367776	-6.243457	-3.719029
Trial2	3	1	noBlindfold	counterclockwise	practice	Guided	1	0.5	0	0.4842224	0.44439	-1.45307	-0.80159	0.80351667131535	1.484311	-6.175748	-3.749558
Trial2	3	1	noBlindfold	counterclockwise	practice	Guided	1	0.5	0	0.5042267	0.44446	-1.45307	-0.80164	0.803561720136484	1.52941	-6.057257	-3.72539
Trial2	3	1	noBlindfold	counterclockwise	practice	Guided	1	0.5	0	0.5242157	0.44459	-1.45306	-0.80167	0.80358265322748	1.570478	-6.184211	-3.83293
Trial2	3	1	noBlindfold	counterclockwise	practice	Guided	1	0.5	0	0.54422	0.44466	-1.45307	-0.8017	0.803607739072603	1.584416	-6.218066	-3.980437
Trial2	3	1	noBlindfold	counterclockwise	practice	Guided	1	0.5	0	0.5642242	0.44473	-1.45307	-0.80173	0.803632892864633	1.619891	-6.13343	-3.999877
Trial2	3	1	noBlindfold	counterclockwise	practice	Guided	1	0.5	0	0.5842285	0.4448	-1.45307	-0.80176	0.80365799157433	1.714209	-6.124966	-4.018559
Trial2	3	1	noBlindfold	counterclockwise	practice	Guided	1	0.5	0	0.6042175	0.44487	-1.45307	-0.80183	0.803722997229225	1.840612	-6.095344	-4.067075
Trial2	3	1	noBlindfold	counterclockwise	practice	Guided	1	0.5	0	0.6242218	0.44516	-1.45306	-0.80189	0.803762979343604	2.096121	-6.078416	-4.081914
Trial2	3	1	noBlindfold	counterclockwise	practice	Guided	1	0.5	0	0.6442261	0.44554	-1.45305	-0.80195	0.803797086501863	2.31034	-6.031867	-4.110669
Trial2	3	1	noBlindfold	counterclockwise	practice	Guided	1	0.5	0	0.6642303	0.44622	-1.45301	-0.80201	0.80381112642887	2.400719	-5.930303	-4.145914
Trial2	3	1	noBlindfold	counterclockwise	practice	Guided	1	0.5	0	0.6842194	0.44734	-1.45297	-0.80204	0.803766944414032	2.477599	-5.879522	-4.115864
Trial2	3	1	noBlindfold	counterclockwise	practice	Guided	1	0.5	0	0.7042236	0.44899	-1.45294	-0.80207	0.803690389596655	2.484966	-5.837204	-4.131782
Trial2	3	1	noBlindfold	counterclockwise	practice	Guided	1	0.5	0	0.7242279	0.45405	-1.4529	-0.80206	0.803375166780539	2.958208	-5.761031	-4.135225
Trial2	3	1	noBlindfold	counterclockwise	practice	Guided	1	0.5	0	0.7442169	0.45782	-1.45288	-0.80203	0.803138357324917	3.091772	-5.684859	-4.048876
Trial2	3	1	noBlindfold	counterclockwise	practice	Guided	1	0.5	0	0.7642212	0.46277	-1.45286	-0.80201	0.802873658482627	3.141025	-5.684859	-4.034647
Trial2	3	1	noBlindfold	counterclockwise	practice	Guided	1	0.5	0	0.7842255	0.46849	-1.45285	-0.80198	0.802598738143371	3.180987	-5.765263	-3.939991
Trial2	3	1	noBlindfold	counterclockwise	practice	Guided	1	0.5	0	0.8042297	0.4757	-1.45288	-0.80192	0.802288084268096	3.199846	-5.82874	-3.89703
Trial2	3	1	noBlindfold	counterclockwise	practice	Guided	1	0.5	0	0.8242188	0.49306	-1.45288	-0.80188	0.801910032939407	2.947939	-5.672164	-3.720808
Trial2	3	1	noBlindfold	counterclockwise	practice	Guided	1	0.5	0	0.844223	0.5029	-1.45285	-0.80188	0.801885245947267	2.832849	-5.684859	-3.765495
Trial2	3	1	noBlindfold	counterclockwise	practice	Guided	1	0.5	0	0.8642273	0.51415	-1.45285	-0.80193	0.802054779311405	2.850874	-5.739872	-3.893685
Trial2	3	1	noBlindfold	counterclockwise	practice	Guided	1	0.5	0	0.8842163	0.52517	-1.45287	-0.80199	0.802384908919584	2.917249	-5.845667	-3.99863
Trial2	3	1	noBlindfold	counterclockwise	practice	Guided	1	0.5	0	0.9042206	0.53724	-1.45291	-0.80202	0.802884064763965	2.915358	-5.862595	-4.091763
Trial2	3	1	noBlindfold	counterclockwise	practice	Guided	1	0.5	0	0.9242249	0.56367	-1.45292	-0.80199	0.804513441802279	3.020781	-5.786422	-3.908335
Trial2	3	1	noBlindfold	counterclockwise	practice	Guided	1	0.5	0	0.9442291	0.57803	-1.4529	-0.80196	0.805747173289893	2.886768	-5.71025	-3.937901
Trial2	3	1	noBlindfold	counterclockwise	practice	Guided	1	0.5	0	0.9642181	0.59355	-1.45286	-0.80196	0.807397934221522	2.744117	-5.727177	-3.794681
Trial2	3	1	noBlindfold	counterclockwise	practice	Guided	1	0.5	0	0.9842224	0.60971	-1.45284	-0.80188	0.809350243675732	2.63509	-5.693323	-3.804524
Trial2	3	1	noBlindfold	counterclockwise	practice	Guided	1	0.5	0	1.004227	0.62543	-1.45284	-0.80183	0.811581185528104	2.621214	-5.71025	-3.643035
Trial2	3	1	noBlindfold	counterclockwise	practice	Guided	1	0.5	0	1.024216	0.6601601	-1.45287	-0.80181	0.817649414106487	2.520798	-5.854131	-3.628536
Trial2	3	1	noBlindfold	counterclockwise	practice	Guided	1	0.5	0	1.04422	0.67759	-1.45292	-0.80177	0.821202408601231	2.485305	-5.934535	-3.514908
Trial2	3	1	noBlindfold	counterclockwise	practice	Guided	1	0.5	0	1.064224	0.69531	-1.45297	-0.8017099	0.825157462945774	2.538659	-5.938767	-3.427095
Trial2	3	1	noBlindfold	counterclockwise	practice	Guided	1	0.5	0	1.084229	0.71332	-1.45298	-0.80162	0.829517971181376	2.484281	-5.904913	-3.244561
Trial2	3	1	noBlindfold	counterclockwise	practice	Guided	1	0.5	0	1.104218	0.73217	-1.45296	-0.80149	0.834439414546643	2.429648	-5.887985	-3.045508
Trial2	3	1	noBlindfold	counterclockwise	practice	Guided	1	0.5	0	1.124222	0.76946	-1.45294	-0.80146	0.845545295988772	2.301642	-5.934535	-2.9209
Trial2	3	1	noBlindfold	counterclockwise	practice	Guided	1	0.5	0	1.144226	0.78832	-1.45296	-0.80145	0.851733849493233	2.270062	-5.976853	-2.868121
Trial2	3	1	noBlindfold	counterclockwise	practice	Guided	1	0.5	0	1.16423	0.80784	-1.45298	-0.80144	0.858528702893057	2.260745	-6.057257	-2.878912
Trial2	3	1	noBlindfold	counterclockwise	practice	Guided	1	0.5	0	1.184219	0.82741	-1.453	-0.8014	0.865701603373531	2.167256	-5.99378	-2.78891
Trial2	3	1	noBlindfold	counterclockwise	practice	Guided	1	0.5	0	1.204224	0.84698	-1.45301	-0.80133	0.87322667442874	2.140847	-5.96839	-2.677963
Trial2	3	1	noBlindfold	counterclockwise	practice	Guided	1	0.5	0	1.224228	0.88514	-1.45298	-0.80127	0.889025560277287	2.224545	-6.006476	-2.544178
Trial2	3	1	noBlindfold	counterclockwise	practice	Guided	1	0.5	0	1.244217	0.90377	-1.45299	-0.80118	0.897173136740218	2.127412	-6.006476	-2.274673
Trial2	3	1	noBlindfold	counterclockwise	practice	Guided	1	0.5	0	1.264221	0.92358	-1.453	-0.80112	0.906208216491937	2.092267	-5.989549	-2.229592
Trial2	3	1	noBlindfold	counterclockwise	practice	Guided	1	0.5	0	1.284225	0.9427601	-1.453	-0.80112	0.915330424008801	2.020439	-5.989549	-2.292368
Trial2	3	1	noBlindfold	counterclockwise	practice	Guided	1	0.5	0	1.30423	0.96304	-1.45301	-0.8012	0.925379615296981	2.074369	-6.08688	-2.29918
Trial2	3	1	noBlindfold	counterclockwise	practice	Guided	1	0.5	0	1.324219	1.00107	-1.45305	-0.80122	0.944999817775184	2.094945	-6.129198	-2.446945
Trial2	3	1	noBlindfold	counterclockwise	practice	Guided	1	0.5	0	1.344223	1.02003	-1.45306	-0.80118	0.955154764404769	2.107217	-6.171516	-2.337651
Trial2	3	1	noBlindfold	counterclockwise	practice	Guided	1	0.5	0	1.364227	1.03895	-1.45308	-0.80114	0.965552889545815	2.097252	-6.124966	-2.252931
Trial2	3	1	noBlindfold	counterclockwise	practice	Guided	1	0.5	0	1.384216	1.05839	-1.45308	-0.80112	0.976520731419315	1.98649	-6.108039	-2.240017
Trial2	3	1	noBlindfold	counterclockwise	practice	Guided	1	0.5	0	1.404221	1.07717	-1.45306	-0.80111	0.987371464505169	2.007905	-6.04033	-2.238167
Trial2	3	1	noBlindfold	counterclockwise	practice	Guided	1	0.5	0	1.424225	1.11439	-1.45303	-0.8011	1.00957234823978	1.870919	-6.061489	-2.194648
Trial2	3	1	noBlindfold	counterclockwise	practice	Guided	1	0.5	0	1.444229	1.13328	-1.45304	-0.80109	1.02117030851151	1.843163	-6.108039	-2.169688
Trial2	3	1	noBlindfold	counterclockwise	practice	Guided	1	0.5	0	1.464218	1.15134	-1.45306	-0.80109	1.03246743151434	1.778698	-6.158821	-2.167219
Trial2	3	1	noBlindfold	counterclockwise	practice	Guided	1	0.5	0	1.484222	1.16911	-1.45308	-0.80109	1.04376887453267	1.835621	-6.209602	-2.171028
Trial2	3	1	noBlindfold	counterclockwise	practice	Guided	1	0.5	0	1.504227	1.18709	-1.4531	-0.80106	1.05536231686296	1.713015	-6.146125	-2.177212
Trial2	3	1	noBlindfold	counterclockwise	practice	Guided	1	0.5	0	1.524216	1.22137	-1.45313	-0.80102	1.07796458081344	1.636938	-6.315397	-1.999644
Trial2	3	1	noBlindfold	counterclockwise	practice	Guided	1	0.5	0	1.54422	1.23764	-1.45316	-0.80102	1.08891955201868	1.708163	-6.357715	-2.030983
Trial2	3	1	noBlindfold	counterclockwise	practice	Guided	1	0.5	0	1.564224	1.25351	-1.45317	-0.80103	1.09973926101242	1.657487	-6.357715	-2.06525
Trial2	3	1	noBlindfold	counterclockwise	practice	Guided	1	0.5	0	1.584229	1.26897	-1.45318	-0.80102	1.11038185651301	1.686325	-6.306934	-2.020687
Trial2	3	1	noBlindfold	counterclockwise	practice	Guided	1	0.5	0	1.604218	1.28447	-1.45317	-0.801	1.12115749114068	1.58423	-6.247688	-2.024517
Trial2	3	1	noBlindfold	counterclockwise	practice	Guided	1	0.5	0	1.624222	1.3049	-1.45315	-0.80102	1.13556024835692	3.081988	-6.264616	-2.280779
Trial2	3	1	noBlindfold	counterclockwise	practice	Guided	1	0.5	0	1.644226	1.30383	-1.45316	-0.80101	1.13479502711627	4.658784	-6.941704	-2.135914
Trial2	3	1	noBlindfold	counterclockwise	practice	Guided	1	0.5	0	1.66423	1.30326	-1.45319	-0.801	1.13438431203576	4.468907	-6.586232	-1.685563
Trial2	3	1	noBlindfold	counterclockwise	practice	Guided	1	0.5	0	1.684219	1.30302	-1.45318	-0.80096	1.13418607365414	3.285371	-5.985317	-1.468882
Trial2	3	1	noBlindfold	counterclockwise	practice	Guided	1	0.5	0	1.704224	1.30258	-1.45312	-0.80083	1.13378267885288	2.239298	-5.621382	-1.385281
Trial2	3	1	noBlindfold	counterclockwise	practice	Guided	1	0.5	0	1.724228	1.30156	-1.4529	-0.80079	1.13303259492515	1.153807	-5.367474	-1.252953
Trial2	3	1	noBlindfold	counterclockwise	practice	Guided	1	0.5	0	1.744217	1.30137	-1.45283	-0.80078	1.13289113822872	1.745503	-5.45211	-1.231228
Trial2	3	1	noBlindfold	counterclockwise	practice	Guided	1	0.5	0	1.764221	1.30136	-1.45282	-0.80077	1.13287706121332	2.660438	-5.777959	-1.223004
Trial2	3	1	noBlindfold	counterclockwise	practice	Guided	1	0.5	0	1.784225	1.30137	-1.45284	-0.80075	1.1328699463696	3.465453	-6.146125	-1.129146
Trial2	3	1	noBlindfold	counterclockwise	practice	Guided	1	0.5	0	1.80423	1.30141	-1.45288	-0.80069	1.13285594109854	3.987476	-6.243457	-0.922544
Trial2	3	1	noBlindfold	counterclockwise	practice	Guided	1	0.5	0	1.824219	1.30149	-1.45291	-0.8006	1.13284892083284	3.449552	-5.612918	0.15008
Trial2	3	1	noBlindfold	counterclockwise	practice	Guided	1	0.5	0	1.844223	1.3015	-1.45287	-0.80032	1.13265812816523	2.905874	-5.265911	1.073218
Trial2	3	1	noBlindfold	counterclockwise	practice	Guided	1	0.5	0	1.864227	1.30147	-1.45274	-0.79967	1.13217759847697	2.712634	-4.969685	1.902287
Trial2	3	1	noBlindfold	counterclockwise	practice	Guided	1	0.5	0	1.884216	1.30144	-1.45257	-0.79825	1.13115386796373	2.953739	-4.846963	2.46556
Trial2	3	1	noBlindfold	counterclockwise	practice	Guided	1	0.5	0	1.904221	1.30151	-1.45246	-0.79257	1.12720256839688	3.578161	-4.868122	2.533856
Trial2	3	1	noBlindfold	counterclockwise	practice	Guided	1	0.5	0	1.924225	1.30198	-1.45248	-0.7885301	1.12470066804721	4.545205	-4.906208	2.858467
Trial2	3	1	noBlindfold	counterclockwise	practice	Guided	1	0.5	0	1.944229	1.30219	-1.45245	-0.78313	1.12107149242991	4.618611	-4.715777	2.968188
Trial2	3	1	noBlindfold	counterclockwise	practice	Guided	1	0.5	0	1.964218	1.30228	-1.45236	-0.77631	1.11638267713034	4.403494	-4.580359	3.233627
Trial2	3	1	noBlindfold	counterclockwise	practice	Guided	1	0.5	0	1.984222	1.30221	-1.45225	-0.76808	1.11062492396911	4.065435	-4.271438	3.397948
Trial2	3	1	noBlindfold	counterclockwise	practice	Guided	1	0.5	0	2.004227	1.30208	-1.45214	-0.74578	1.095226085373	3.799556	-4.085239	3.579078
Trial2	3	1	noBlindfold	counterclockwise	practice	Guided	1	0.5	0	2.024216	1.30185	-1.45195	-0.73226	1.08589504630105	3.79418	-3.979444	3.24976
Trial2	3	1	noBlindfold	counterclockwise	practice	Guided	1	0.5	0	2.04422	1.30188	-1.45199	-0.71741	1.07595938602159	3.917209	-4.22912	3.23317
Trial2	3	1	noBlindfold	counterclockwise	practice	Guided	1	0.5	0	2.064224	1.30197	-1.45209	-0.70153	1.06550466981732	4.11719	-4.317988	2.907791
Trial2	3	1	noBlindfold	counterclockwise	practice	Guided	1	0.5	0	2.084229	1.30204	-1.45215	-0.68415	1.05419614780383	4.077677	-4.258742	2.957861
Trial2	3	1	noBlindfold	counterclockwise	practice	Guided	1	0.5	0	2.104218	1.30205	-1.45215	-0.64796	1.03108513507345	3.9617	-4.27567	2.75475
Trial2	3	1	noBlindfold	counterclockwise	practice	Guided	1	0.5	0	2.124222	1.30184	-1.4521	-0.6285	1.01880299005649	3.282982	-4.254511	2.171156
Trial2	3	1	noBlindfold	counterclockwise	practice	Guided	1	0.5	0	2.144226	1.30172	-1.4521	-0.60939	1.00703087959364	3.382837	-4.432246	2.097945
Trial2	3	1	noBlindfold	counterclockwise	practice	Guided	1	0.5	0	2.164215	1.30166	-1.45215	-0.5896	0.995131540638417	3.373806	-4.483028	1.875672
Trial2	3	1	noBlindfold	counterclockwise	practice	Guided	1	0.5	0	2.184219	1.30167	-1.45219	-0.57032	0.983839327485454	3.489563	-4.364537	1.855928
Trial2	3	1	noBlindfold	counterclockwise	practice	Guided	1	0.5	0	2.204224	1.30173	-1.45218	-0.53128	0.961784424397095	3.596447	-4.262974	1.922569
Trial2	3	1	noBlindfold	counterclockwise	practice	Guided	1	0.5	0	2.224228	1.30187	-1.45215	-0.51225	0.951522852271343	3.951879	-4.491491	1.217102
Trial2	3	1	noBlindfold	counterclockwise	practice	Guided	1	0.5	0	2.244217	1.30193	-1.45223	-0.49446	0.942115891893703	3.887358	-4.554968	1.17181
Trial2	3	1	noBlindfold	counterclockwise	practice	Guided	1	0.5	0	2.264221	1.30193	-1.45228	-0.47785	0.933505360948223	3.755692	-4.483028	1.138682
Trial2	3	1	noBlindfold	counterclockwise	practice	Guided	1	0.5	0	2.284225	1.30189	-1.45225	-0.4608	0.924859032408417	3.736904	-4.478796	1.145328
Trial2	3	1	noBlindfold	counterclockwise	practice	Guided	1	0.5	0	2.30423	1.30186	-1.45224	-0.42879	0.909307691151874	3.649621	-4.461869	1.36271
Trial2	3	1	noBlindfold	counterclockwise	practice	Guided	1	0.5	0	2.324219	1.30184	-1.4523	-0.41441	0.902597887073614	3.66061	-4.999307	1.15683
Trial2	3	1	noBlindfold	counterclockwise	practice	Guided	1	0.5	0	2.344223	1.30185	-1.45243	-0.39962	0.895912664296493	3.715609	-5.02893	1.429976
Trial2	3	1	noBlindfold	counterclockwise	practice	Guided	1	0.5	0	2.364227	1.30185	-1.45252	-0.3855	0.88970423235346	3.597801	-5.092407	1.702663
Trial2	3	1	noBlindfold	counterclockwise	practice	Guided	1	0.5	0	2.384216	1.30182	-1.45252	-0.37143	0.883671661896218	3.576564	-4.969685	1.840144
Trial2	3	1	noBlindfold	counterclockwise	practice	Guided	1	0.5	0	2.404221	1.30179	-1.45249	-0.34221	0.871765383027864	3.434231	-5.003539	1.942254
Trial2	3	1	noBlindfold	counterclockwise	practice	Guided	1	0.5	0	2.424225	1.30169	-1.45251	-0.32782	0.866125264283119	3.328146	-5.007771	2.05348
Trial2	3	1	noBlindfold	counterclockwise	practice	Guided	1	0.5	0	2.444229	1.30169	-1.4525	-0.31344	0.860785484042551	3.503602	-5.143189	1.849314
Trial2	3	1	noBlindfold	counterclockwise	practice	Guided	1	0.5	0	2.464218	1.30172	-1.45252	-0.29902	0.855668131552125	3.553646	-5.003539	1.939216
Trial2	3	1	noBlindfold	counterclockwise	practice	Guided	1	0.5	0	2.484222	1.30178	-1.45252	-0.28356	0.850445426269221	3.578939	-4.969685	2.106301
Trial2	3	1	noBlindfold	counterclockwise	practice	Guided	1	0.5	0	2.504227	1.30181	-1.45247	-0.25405	0.841094958312862	3.679447	-4.758095	2.181015
Trial2	3	1	noBlindfold	counterclockwise	practice	Guided	1	0.5	0	2.524216	1.30181	-1.4524	-0.2383	0.836472477728214	3.541233	-4.766558	1.987528
Trial2	3	1	noBlindfold	counterclockwise	practice	Guided	1	0.5	0	2.54422	1.30176	-1.45241	-0.22253	0.832068884303112	3.357678	-4.956989	1.933701
Trial2	3	1	noBlindfold	counterclockwise	practice	Guided	1	0.5	0	2.564224	1.3017	-1.45244	-0.20733	0.828075246508168	3.36145	-5.020466	1.746166
Trial2	3	1	noBlindfold	counterclockwise	practice	Guided	1	0.5	0	2.584229	1.30168	-1.45249	-0.1922	0.824397844191694	3.331004	-5.02893	1.888619
Trial2	3	1	noBlindfold	counterclockwise	practice	Guided	1	0.5	0	2.604218	1.30167	-1.45254	-0.16136	0.817748100866347	3.29363	-5.189738	1.960482
Trial2	3	1	noBlindfold	counterclockwise	practice	Guided	1	0.5	0	2.624222	1.30162	-1.45251	-0.14534	0.814689112021815	3.114041	-5.033162	2.281878
Trial2	3	1	noBlindfold	counterclockwise	practice	Guided	1	0.5	0	2.644226	1.30157	-1.45249	-0.12999	0.812041726616665	3.072844	-4.98238	2.135525
Trial2	3	1	noBlindfold	counterclockwise	practice	Guided	1	0.5	0	2.664215	1.30152	-1.45249	-0.1142	0.809614683108037	3.014273	-5.062784	1.817686
Trial2	3	1	noBlindfold	counterclockwise	practice	Guided	1	0.5	0	2.684219	1.30151	-1.45255	-0.098246	0.807508953509347	2.991256	-5.303997	1.598231
Trial2	3	1	noBlindfold	counterclockwise	practice	Guided	1	0.5	0	2.704224	1.3015	-1.45262	-0.06753	0.804339904641516	3.05337	-5.236288	1.54833
Trial2	3	1	noBlindfold	counterclockwise	practice	Guided	1	0.5	0	2.724228	1.30152	-1.45252	-0.05222	0.803219286936635	2.971006	-4.923135	2.088112
Trial2	3	1	noBlindfold	counterclockwise	practice	Guided	1	0.5	0	2.744217	1.30149	-1.45246	-0.03672	0.802330784786578	2.861768	-4.808876	2.031011
Trial2	3	1	noBlindfold	counterclockwise	practice	Guided	1	0.5	0	2.764221	1.30145	-1.45243	-0.02126	0.801731945650965	2.786916	-5.033162	1.852432
Trial2	3	1	noBlindfold	counterclockwise	practice	Guided	1	0.5	0	2.784225	1.30142	-1.45248	-0.0056792	0.801440095723801	2.850395	-5.016235	1.444149
Trial2	3	1	noBlindfold	counterclockwise	practice	Guided	1	0.5	0	2.80423	1.30141	-1.45253	0.023911	0.801766705852791	2.805408	-5.083943	1.401137
Trial2	3	1	noBlindfold	counterclockwise	practice	Guided	1	0.5	0	2.824219	1.30144	-1.45247	0.038379	0.80235841242703	2.862408	-4.690386	1.810908
Trial2	3	1	noBlindfold	counterclockwise	practice	Guided	1	0.5	0	2.844223	1.30144	-1.45238	0.05334	0.803213066604874	2.857338	-4.787717	1.811482
Trial2	3	1	noBlindfold	counterclockwise	practice	Guided	1	0.5	0	2.864227	1.30142	-1.45237	0.067826	0.80428498704289	2.762031	-4.707313	1.709933
Trial2	3	1	noBlindfold	counterclockwise	practice	Guided	1	0.5	0	2.884216	1.30139	-1.45238	0.08256	0.805631415076002	2.710488	-4.893512	1.62653
Trial2	3	1	noBlindfold	counterclockwise	practice	Guided	1	0.5	0	2.904221	1.30135	-1.45241	0.10962	0.808812935108371	2.694013	-4.940062	1.325403
Trial2	3	1	noBlindfold	counterclockwise	practice	Guided	1	0.5	0	2.924225	1.30133	-1.45247	0.12341	0.810777368266807	2.649316	-4.91044	1.543743
Trial2	3	1	noBlindfold	counterclockwise	practice	Guided	1	0.5	0	2.944229	1.30132	-1.45245	0.13722	0.812984127324677	2.572901	-4.855426	1.827326
Trial2	3	1	noBlindfold	counterclockwise	practice	Guided	1	0.5	0	2.964218	1.30128	-1.45242	0.15065	0.815319016391544	2.46827	-4.834267	1.710181
Trial2	3	1	noBlindfold	counterclockwise	practice	Guided	1	0.5	0	2.984222	1.30125	-1.45242	0.16421	0.817903694396056	2.435621	-4.81734	1.912392
Trial2	3	1	noBlindfold	counterclockwise	practice	Guided	1	0.5	0	3.004227	1.30121	-1.4524	0.19181	0.823849756585217	2.34261	-4.800413	1.762919
Trial2	3	1	noBlindfold	counterclockwise	practice	Guided	1	0.5	0	3.024216	1.30116	-1.45242	0.20512	0.82700152568575	2.349387	-5.062784	1.490346
Trial2	3	1	noBlindfold	counterclockwise	practice	Guided	1	0.5	0	3.04422	1.30117	-1.45249	0.21811	0.830328444197496	2.368596	-4.93583	1.383672
Trial2	3	1	noBlindfold	counterclockwise	practice	Guided	1	0.5	0	3.064224	1.30118	-1.4525	0.23109	0.833841707332681	2.299196	-4.986612	1.77152
Trial2	3	1	noBlindfold	counterclockwise	practice	Guided	1	0.5	0	3.084229	1.30114	-1.45249	0.24479	0.837703740663521	2.134774	-4.956989	2.078502
Trial2	3	1	noBlindfold	counterclockwise	practice	Guided	1	0.5	0	3.104218	1.30108	-1.45247	0.27277	0.846246189987652	2.011635	-5.037394	2.173309
Trial2	3	1	noBlindfold	counterclockwise	practice	Guided	1	0.5	0	3.124222	1.30097	-1.45251	0.28786	0.851126575887657	1.963965	-4.944294	2.165083
Trial2	3	1	noBlindfold	counterclockwise	practice	Guided	1	0.5	0	3.144226	1.30098	-1.45247	0.30251	0.85620161843883	2.056381	-4.821572	1.679819
Trial2	3	1	noBlindfold	counterclockwise	practice	Guided	1	0.5	0	3.164215	1.30103	-1.45245	0.3169	0.861437603121013	2.14582	-4.940062	1.489791
Trial2	3	1	noBlindfold	counterclockwise	practice	Guided	1	0.5	0	3.184219	1.30108	-1.45244	0.3315	0.866961010560821	2.234047	-4.766558	1.410696
Trial2	3	1	noBlindfold	counterclockwise	practice	Guided	1	0.5	0	3.204224	1.30108	-1.45239	0.36112	0.878713145416705	2.006072	-4.631141	1.834868
Trial2	3	1	noBlindfold	counterclockwise	practice	Guided	1	0.5	0	3.224228	1.30095	-1.45229	0.37575	0.884708454579166	1.666543	-4.60575	1.791944
Trial2	3	1	noBlindfold	counterclockwise	practice	Guided	1	0.5	0	3.244217	1.30088	-1.45231	0.3908	0.891141594917328	1.652452	-4.779254	1.568306
Trial2	3	1	noBlindfold	counterclockwise	practice	Guided	1	0.5	0	3.264221	1.30084	-1.45235	0.40435	0.897130692612918	1.698074	-4.736936	1.462717
Trial2	3	1	noBlindfold	counterclockwise	practice	Guided	1	0.5	0	3.284225	1.30084	-1.45237	0.41889	0.903777283723725	1.683335	-4.897744	1.299663
Trial2	3	1	noBlindfold	counterclockwise	practice	Guided	1	0.5	0	3.30423	1.30085	-1.45241	0.44668	0.916997168665147	1.78209	-4.787717	1.228244
Trial2	3	1	noBlindfold	counterclockwise	practice	Guided	1	0.5	0	3.324219	1.30083	-1.45238	0.46032	0.923700712971674	1.576193	-4.609982	1.638545
Trial2	3	1	noBlindfold	counterclockwise	practice	Guided	1	0.5	0	3.344223	1.30078	-1.45233	0.47394	0.93052019795782	1.437426	-4.72424	1.541745
Trial2	3	1	noBlindfold	counterclockwise	practice	Guided	1	0.5	0	3.364227	1.30074	-1.45234	0.48784	0.937641944366188	1.473233	-4.749631	1.442485
Trial2	3	1	noBlindfold	counterclockwise	practice	Guided	1	0.5	0	3.384216	1.30072	-1.45238	0.50107	0.944575877547942	1.442937	-4.825804	1.384148
Trial2	3	1	noBlindfold	counterclockwise	practice	Guided	1	0.5	0	3.404221	1.30071	-1.45241	0.52674	0.958431785538422	1.528663	-4.940062	1.148776
Trial2	3	1	noBlindfold	counterclockwise	practice	Guided	1	0.5	0	3.424225	1.30073	-1.45247	0.53901	0.965246263212108	1.381379	-4.897744	1.398345
Trial2	3	1	noBlindfold	counterclockwise	practice	Guided	1	0.5	0	3.444229	1.3007	-1.45247	0.55185	0.972449923802509	1.270233	-5.020466	1.916464
Trial2	3	1	noBlindfold	counterclockwise	practice	Guided	1	0.5	0	3.464218	1.30064	-1.4525	0.56412	0.979416028622868	1.187194	-5.138957	1.82353
Trial2	3	1	noBlindfold	counterclockwise	practice	Guided	1	0.5	0	3.484222	1.30059	-1.45255	0.57733	0.987043226271378	1.016364	-5.126261	1.879162
Trial2	3	1	noBlindfold	counterclockwise	practice	Guided	1	0.5	0	3.504227	1.30055	-1.45253	0.60284	1.00214587266797	1.152951	-4.855426	1.434046
Trial2	3	1	noBlindfold	counterclockwise	practice	Guided	1	0.5	0	3.524216	1.30062	-1.45246	0.61479	1.00943499959192	1.360718	-4.834267	1.037421
Trial2	3	1	noBlindfold	counterclockwise	practice	Guided	1	0.5	0	3.54422	1.30066	-1.45245	0.62671	1.0167704118012	1.282358	-4.940062	1.197772
Trial2	3	1	noBlindfold	counterclockwise	practice	Guided	1	0.5	0	3.564224	1.30066	-1.45247	0.63766	1.02355603589402	1.253579	-4.990844	1.281639
Trial2	3	1	noBlindfold	counterclockwise	practice	Guided	1	0.5	0	3.584229	1.30062	-1.45247	0.64934	1.03084179155992	0.907307	-4.952758	1.636674
Trial2	3	1	noBlindfold	counterclockwise	practice	Guided	1	0.5	0	3.604218	1.30052	-1.45245	0.67264	1.04559872962624	0.931866	-4.821572	1.737464
Trial2	3	1	noBlindfold	counterclockwise	practice	Guided	1	0.5	0	3.624222	1.30043	-1.45252	0.6838	1.05274436380542	0.748376	-5.007771	1.694901
Trial2	3	1	noBlindfold	counterclockwise	practice	Guided	1	0.5	0	3.644226	1.30041	-1.45252	0.69599	1.06068767130091	0.82756	-5.037394	1.496077
Trial2	3	1	noBlindfold	counterclockwise	practice	Guided	1	0.5	0	3.664215	1.3004	-1.45252	0.70753	1.06828784579951	0.748553	-5.100871	1.690797
Trial2	3	1	noBlindfold	counterclockwise	practice	Guided	1	0.5	0	3.684219	1.30038	-1.45252	0.71904	1.07593062253306	0.719106	-5.088175	1.506645
Trial2	3	1	noBlindfold	counterclockwise	practice	Guided	1	0.5	0	3.704224	1.30035	-1.45255	0.74261	1.09180113174	0.582105	-5.189738	1.84702
Trial2	3	1	noBlindfold	counterclockwise	practice	Guided	1	0.5	0	3.724228	1.30026	-1.45254	0.75533	1.10042693188557	0.422845	-5.155884	1.725816
Trial2	3	1	noBlindfold	counterclockwise	practice	Guided	1	0.5	0	3.744217	1.30024	-1.45254	0.76703	1.10847604543047	0.45866	-5.012003	1.595648
Trial2	3	1	noBlindfold	counterclockwise	practice	Guided	1	0.5	0	3.764221	1.30021	-1.45253	0.77944	1.11707780702174	0.36573	-5.02893	1.952119
Trial2	3	1	noBlindfold	counterclockwise	practice	Guided	1	0.5	0	3.784225	1.30018	-1.45252	0.79225	1.12603200983249	0.296871	-4.872353	1.957487
Trial2	3	1	noBlindfold	counterclockwise	practice	Guided	1	0.5	0	3.80423	1.30015	-1.45246	0.80435	1.13455675647937	0.237322	-4.986612	1.720549
Trial2	3	1	noBlindfold	counterclockwise	practice	Guided	1	0.5	0	3.824219	1.30011	-1.45246	0.80432	1.13450729458495	-0.240027	-4.144484	7.630162
Trial2	3	1	noBlindfold	counterclockwise	practice	Guided	1	0.5	0	3.844223	1.3001	-1.45227	0.80436	1.13452850364073	-0.071015	-3.87788	9.535174
Trial2	3	1	noBlindfold	counterclockwise	practice	Guided	1	0.5	0	3.864227	1.30009	-1.45225	0.80432	1.1344930864682	0.123569	-5.062784	9.003594
Trial2	3	1	noBlindfold	counterclockwise	practice	Guided	1	0.5	0	3.884216	1.30009	-1.45226	0.80405	1.13430167451944	0.125519	-4.491491	6.835915
Trial2	3	1	noBlindfold	counterclockwise	practice	Guided	1	0.5	0	3.904221	1.30009	-1.45227	0.80343	1.13386230864123	0.234786	-5.33362	6.086702
Trial2	3	1	noBlindfold	counterclockwise	practice	Guided	1	0.5	0	3.924225	1.30013	-1.45238	0.80334	1.13382680182477	0.645667	-4.952758	5.474079
Trial2	3	1	noBlindfold	counterclockwise	practice	Guided	1	0.5	0	3.944229	1.30014	-1.4524	0.80331	1.13381258416564	0.609619	-5.067016	5.89693
Trial2	3	1	noBlindfold	counterclockwise	practice	Guided	1	0.5	0	3.964218	1.30014	-1.4524	0.80327	1.13378424812754	0.263749	-4.542273	5.849615
Trial2	3	1	noBlindfold	counterclockwise	practice	Guided	1	0.5	0	3.984222	1.30014	-1.45238	0.80326	1.13377715367061	-0.301816	-4.292597	5.982874
Trial2	3	1	noBlindfold	counterclockwise	practice	Guided	1	0.5	0	4.004227	1.30012	-1.45236	0.80324	1.13374895740032	-0.93615	-4.453405	6.303945
Trial2	3	1	noBlindfold	counterclockwise	practice	Guided	1	0.5	0	4.024216	1.29999	-1.45226	0.80313	1.1335791337358	-1.877081	-3.882112	6.072799
Trial2	3	1	noBlindfold	counterclockwise	practice	Guided	1	0.5	0	4.04422	1.29966	-1.45214	0.80282	1.13312675800317	-2.12261	-3.932894	5.191318
Trial2	3	1	noBlindfold	counterclockwise	practice	Guided	1	0.5	0	4.064224	1.29882	-1.45204	0.80241	1.13224337070258	-2.403625	-3.873649	4.366691
Trial2	3	1	noBlindfold	counterclockwise	practice	Guided	1	0.5	0	4.084229	1.29711	-1.45197	0.80207	1.13079649131315	-2.782678	-3.886344	3.884585
Trial2	3	1	noBlindfold	counterclockwise	practice	Guided	1	0.5	0	4.104218	1.29406	-1.45194	0.80196	1.12857037819096	-3.234575	-3.801708	3.751826
Trial2	3	1	noBlindfold	counterclockwise	practice	Guided	1	0.5	0	4.124222	1.28296	-1.45186	0.80199	1.12080973541641	-3.588345	-3.717072	4.049781
Trial2	3	1	noBlindfold	counterclockwise	practice	Guided	1	0.5	0	4.144226	1.2743	-1.45187	0.80189	1.11470540679661	-3.48114	-3.890576	3.719207
Trial2	3	1	noBlindfold	counterclockwise	practice	Guided	1	0.5	0	4.164215	1.26445	-1.4519	0.80186	1.10786427286666	-3.572937	-3.80594	3.583042
Trial2	3	1	noBlindfold	counterclockwise	practice	Guided	1	0.5	0	4.184219	1.2521	-1.45187	0.80203	1.09950282613952	-3.871285	-3.611277	4.164202
Trial2	3	1	noBlindfold	counterclockwise	practice	Guided	1	0.5	0	4.204224	1.23801	-1.4518	0.80256	1.09030332503312	-4.085561	-3.552032	4.61752
Trial2	3	1	noBlindfold	counterclockwise	practice	Guided	1	0.5	0	4.224228	1.20272	-1.4518	0.80279	1.06690544330207	-4.031247	-3.581654	5.614901
Trial2	3	1	noBlindfold	counterclockwise	practice	Guided	1	0.5	0	4.244217	1.18231	-1.45181	0.80298	1.05371903535533	-3.802854	-3.66629	5.944818
Trial2	3	1	noBlindfold	counterclockwise	practice	Guided	1	0.5	0	4.264221	1.15948	-1.45183	0.80314	1.0392053545701	-3.722795	-3.683218	6.251732
Trial2	3	1	noBlindfold	counterclockwise	practice	Guided	1	0.5	0	4.284225	1.13574	-1.45184	0.80337	1.02448462938505	-3.779103	-3.755158	6.735263
Trial2	3	1	noBlindfold	counterclockwise	practice	Guided	1	0.5	0	4.30423	1.10891	-1.45187	0.80378	1.00838170567563	-3.625968	-3.844026	7.229072
Trial2	3	1	noBlindfold	counterclockwise	practice	Guided	1	0.5	0	4.324219	1.05549	-1.45196	0.80396	0.977200483715977	-3.210229	-3.987907	7.837983
Trial2	3	1	noBlindfold	counterclockwise	practice	Guided	1	0.5	0	4.344223	1.02626	-1.45199	0.80415	0.961044692849446	-3.08024	-3.903271	8.372908
Trial2	3	1	noBlindfold	counterclockwise	practice	Guided	1	0.5	0	4.364227	0.99724	-1.45197	0.80434	0.94562702372643	-3.088391	-3.945589	8.655085
Trial2	3	1	noBlindfold	counterclockwise	practice	Guided	1	0.5	0	4.384216	0.96667	-1.45195	0.80452	0.930071672066063	-3.062035	-3.674754	9.111513
Trial2	3	1	noBlindfold	counterclockwise	practice	Guided	1	0.5	0	4.404221	0.93731	-1.45187	0.80469	0.915841700576483	-2.871324	-3.678986	9.269247
Trial2	3	1	noBlindfold	counterclockwise	practice	Guided	1	0.5	0	4.424225	0.874	-1.4519	0.80483	0.887483645862745	-2.62052	-3.598582	9.651621
Trial2	3	1	noBlindfold	counterclockwise	practice	Guided	1	0.5	0	4.444229	0.84404	-1.45185	0.80505	0.87548217164716	-2.63716	-3.75939	10.20192
Trial2	3	1	noBlindfold	counterclockwise	practice	Guided	1	0.5	0	4.464218	0.81212	-1.45185	0.80523	0.863605382919662	-2.469019	-3.848258	10.49633
Trial2	3	1	noBlindfold	counterclockwise	practice	Guided	1	0.5	0	4.484222	0.78124	-1.4519	0.8054299	0.853119751786878	-2.286902	-3.962516	10.82322
Trial2	3	1	noBlindfold	counterclockwise	practice	Guided	1	0.5	0	4.504227	0.74973	-1.45195	0.80603	0.843830246991105	-2.261823	-3.814403	11.54039
Trial2	3	1	noBlindfold	counterclockwise	practice	Guided	1	0.5	0	4.524216	0.6898	-1.45186	0.80625	0.828289244876316	-2.157621	-3.636668	12.47592
Trial2	3	1	noBlindfold	counterclockwise	practice	Guided	1	0.5	0	4.54422	0.65972	-1.4518	0.80639	0.822055528198276	-2.090258	-3.361601	12.82312
Trial2	3	1	noBlindfold	counterclockwise	practice	Guided	1	0.5	0	4.564224	0.63109	-1.45173	0.80642	0.817005364521297	-1.94848	-3.467396	12.82992
Trial2	3	1	noBlindfold	counterclockwise	practice	Guided	1	0.5	0	4.584229	0.60311	-1.45173	0.80643	0.812995074672465	-1.987226	-3.399687	12.85371
Trial2	3	1	noBlindfold	counterclockwise	practice	Guided	1	0.5	0	4.604218	0.57579	-1.45171	0.80654	0.810093151325388	-2.02274	-3.28966	12.97204
Trial2	3	1	noBlindfold	counterclockwise	practice	Guided	1	0.5	0	4.624222	0.52134	-1.45171	0.80661	0.806892228999608	-1.983623	-3.408151	13.25082
Trial2	3	1	noBlindfold	counterclockwise	practice	Guided	1	0.5	0	4.644226	0.49588	-1.45171	0.80665	0.806660504513199	-2.087481	-3.302356	13.31703
Trial2	3	1	noBlindfold	counterclockwise	practice	Guided	1	0.5	0	4.664215	0.47096	-1.45169	0.8066	0.807122568874706	-2.181161	-3.395455	13.17903
Trial2	3	1	noBlindfold	counterclockwise	practice	Guided	1	0.5	0	4.684219	0.44645	-1.45169	0.80653	0.808305784936649	-2.397163	-3.213488	12.98599
Trial2	3	1	noBlindfold	counterclockwise	practice	Guided	1	0.5	0	4.704224	0.42144	-1.45163	0.80666	0.810476417137274	-2.416556	-3.120388	13.11405
Trial2	3	1	noBlindfold	counterclockwise	practice	Guided	1	0.5	0	4.724228	0.37252	-1.45154	0.80675	0.816759881848928	-2.308317	-3.03152	13.46702
Trial2	3	1	noBlindfold	counterclockwise	practice	Guided	1	0.5	0	4.744217	0.34871	-1.45151	0.80696	0.821019539388428	-2.367642	-2.980739	13.85569
Trial2	3	1	noBlindfold	counterclockwise	practice	Guided	1	0.5	0	4.764221	0.32508	-1.4515	0.80737	0.826101284411155	-2.617198	-2.963812	14.82153
Trial2	3	1	noBlindfold	counterclockwise	practice	Guided	1	0.5	0	4.784225	0.3015	-1.45148	0.80798	0.832005970475056	-2.86461	-2.862248	16.09172
Trial2	3	1	noBlindfold	counterclockwise	practice	Guided	1	0.5	0	4.80423	0.27783	-1.45144	0.80909	0.839038833715791	-3.023283	-2.735294	17.3263
Trial2	3	1	noBlindfold	counterclockwise	practice	Guided	1	0.5	0	4.824219	0.22955	-1.45135	0.80942	0.85340724151759	-3.053719	-2.574486	18.84919
Trial2	3	1	noBlindfold	counterclockwise	practice	Guided	1	0.5	0	4.844223	0.2057	-1.45129	0.80966	0.861488147336035	-3.124359	-2.388287	19.3696
Trial2	3	1	noBlindfold	counterclockwise	practice	Guided	1	0.5	0	4.864227	0.18104	-1.45122	0.80978	0.870332769790621	-3.180416	-2.333273	19.58253
Trial2	3	1	noBlindfold	counterclockwise	practice	Guided	1	0.5	0	4.884216	0.15697	-1.45117	0.80982	0.879475980958287	-3.212883	-2.274028	19.57302
Trial2	3	1	noBlindfold	counterclockwise	practice	Guided	1	0.5	0	4.904221	0.13272	-1.45114	0.80979	0.889187480413511	-3.219759	-2.180929	19.65769
Trial2	3	1	noBlindfold	counterclockwise	practice	Guided	1	0.5	0	4.924225	0.08291499	-1.45109	0.80972	0.91082734098101	-3.204066	-2.172465	19.38519
Trial2	3	1	noBlindfold	counterclockwise	practice	Guided	1	0.5	0	4.944229	0.058107	-1.45108	0.8096499	0.922389535879698	-3.169203	-2.108988	19.2895
Trial2	3	1	noBlindfold	counterclockwise	practice	Guided	1	0.5	0	4.964218	0.032354	-1.45106	0.80962	0.934974524625235	-3.064225	-2.075134	19.24629
Trial2	3	1	noBlindfold	counterclockwise	practice	Guided	1	0.5	0	4.984222	0.0064401	-1.45104	0.8096	0.948184332040985	-3.120226	-2.092061	19.24857
Trial2	3	1	noBlindfold	counterclockwise	practice	Guided	1	0.5	0	5.004227	-0.018834	-1.45104	0.80941	0.961422503004658	-2.98566	-2.147074	19.0437
Trial2	3	1	noBlindfold	counterclockwise	practice	Guided	1	0.5	0	5.024216	-0.070956	-1.45109	0.80925	0.990391998597955	-2.781894	-2.176697	18.47951
Trial2	3	1	noBlindfold	counterclockwise	practice	Guided	1	0.5	0	5.04422	-0.094608	-1.4511	0.80909	1.00408432564699	-2.71097	-2.202088	18.14567
Trial2	3	1	noBlindfold	counterclockwise	practice	Guided	1	0.5	0	5.064224	-0.12046	-1.45109	0.809	1.01953501203928	-2.752608	-2.168233	17.983
Trial2	3	1	noBlindfold	counterclockwise	practice	Guided	1	0.5	0	5.084229	-0.1462	-1.45106	0.80896	1.03536981798886	-2.592695	-1.943948	17.92329
Trial2	3	1	noBlindfold	counterclockwise	practice	Guided	1	0.5	0	5.104218	-0.17105	-1.45099	0.80903	1.05111256952968	-2.457357	-1.876239	17.95103
Trial2	3	1	noBlindfold	counterclockwise	practice	Guided	1	0.5	0	5.124222	-0.22004	-1.45091	0.80901	1.08303035232373	-2.589362	-1.749285	17.99547
Trial2	3	1	noBlindfold	counterclockwise	practice	Guided	1	0.5	0	5.144226	-0.24496	-1.45089	0.809	1.09974835360867	-2.454944	-1.757749	18.05497
Trial2	3	1	noBlindfold	counterclockwise	practice	Guided	1	0.5	0	5.164215	-0.26892	-1.45088	0.809	1.11611782433834	-2.410932	-1.711199	17.9801
Trial2	3	1	noBlindfold	counterclockwise	practice	Guided	1	0.5	0	5.184219	-0.29332	-1.45087	0.80901	1.13307270419559	-2.341336	-1.745053	18.02558
Trial2	3	1	noBlindfold	counterclockwise	practice	Guided	1	0.5	0	5.204224	-0.30786	-1.45087	0.81085	1.14460275724947	-4.139747	-1.774676	18.15842
Trial2	3	1	noBlindfold	counterclockwise	practice	Guided	1	0.5	0	5.224228	-0.30656	-1.45082	0.81267	1.14497666609405	-9.524397	-1.414973	28.49555
Trial2	3	1	noBlindfold	counterclockwise	practice	Guided	1	0.5	0	5.244217	-0.30595	-1.45085	0.81257	1.14447603452358	-5.317737	-2.942653	26.14115
Trial2	3	1	noBlindfold	counterclockwise	practice	Guided	1	0.5	0	5.264221	-0.30445	-1.45113	0.81107	1.14235471712115	-2.253871	-4.199497	20.73619
Trial2	3	1	noBlindfold	counterclockwise	practice	Guided	1	0.5	0	5.284225	-0.30281	-1.45145	0.80949	1.14007807543623	-1.039473	-2.337505	17.44906
Trial2	3	1	noBlindfold	counterclockwise	practice	Guided	1	0.5	0	5.30423	-0.30176	-1.45125	0.80835	1.13852922466286	-1.122379	-0.945243	16.86072
Trial2	3	1	noBlindfold	counterclockwise	practice	Guided	1	0.5	0	5.324219	-0.30134	-1.45086	0.80837	1.13824769594543	-2.50948	-0.555769	16.54034
Trial2	3	1	noBlindfold	counterclockwise	practice	Guided	1	0.5	0	5.344223	-0.30134	-1.45083	0.80858	1.13839683593377	-3.04979	-1.101672	17.82212
Trial2	3	1	noBlindfold	counterclockwise	practice	Guided	1	0.5	0	5.364227	-0.30137	-1.45082	0.80889	1.13863816757654	-3.611216	-1.677196	18.65094
Trial2	3	1	noBlindfold	counterclockwise	practice	Guided	1	0.5	0	5.384216	-0.30142	-1.45084	0.80909	1.13881547195243	-4.065246	-2.379675	18.93664
Trial2	3	1	noBlindfold	counterclockwise	practice	Guided	1	0.5	0	5.404221	-0.30148	-1.45087	0.80932	1.13902107156573	-4.573814	-2.540484	19.0767
Trial2	3	1	noBlindfold	counterclockwise	practice	Guided	1	0.5	0	5.424225	-0.30163	-1.45094	0.80937	1.13916215176899	-4.835703	-2.680133	19.51996
Trial2	3	1	noBlindfold	counterclockwise	practice	Guided	1	0.5	0	5.444229	-0.30167	-1.45097	0.8093799	1.13919738953867	-4.335561	-2.658974	19.25175
Trial2	3	1	noBlindfold	counterclockwise	practice	Guided	1	0.5	0	5.464218	-0.30169	-1.45098	0.80934	1.13918308955795	-3.594421	-2.591265	18.51682
Trial2	3	1	noBlindfold	counterclockwise	practice	Guided	1	0.5	0	5.484222	-0.30168	-1.451	0.80905	1.13897000152888	-2.819805	-2.570106	17.26751
Trial2	3	1	noBlindfold	counterclockwise	practice	Guided	1	0.5	0	5.504227	-0.30165	-1.45103	0.80792	1.13814651592347	-2.336507	-2.62512	16.05176
Trial2	3	1	noBlindfold	counterclockwise	practice	Guided	1	0.5	0	5.524216	-0.30156	-1.4511	0.80713	1.13752240077407	-2.25806	-3.281049	13.31727
Trial2	3	1	noBlindfold	counterclockwise	practice	Guided	1	0.5	0	5.54422	-0.30152	-1.45117	0.80638	1.13696216146603	-2.354267	-3.721156	11.66114
Trial2	3	1	noBlindfold	counterclockwise	practice	Guided	1	0.5	0	5.564224	-0.30147	-1.45128	0.80569	1.13643763240382	-2.483799	-4.13164	10.37997
Trial2	3	1	noBlindfold	counterclockwise	practice	Guided	1	0.5	0	5.584229	-0.30142	-1.45151	0.80493	1.13586371399836	-2.431554	-4.626761	8.651641
Trial2	3	1	noBlindfold	counterclockwise	practice	Guided	1	0.5	0	5.604218	-0.30135	-1.45175	0.80331	1.13466679591917	-2.26887	-4.728324	6.781233
Trial2	3	1	noBlindfold	counterclockwise	practice	Guided	1	0.5	0	5.624222	-0.30119	-1.45205	0.80256	1.1340228862711	-1.707578	-4.779106	3.773318
Trial2	3	1	noBlindfold	counterclockwise	practice	Guided	1	0.5	0	5.644226	-0.30108	-1.45217	0.80188	1.13346402041925	-1.430713	-4.796033	2.37076
Trial2	3	1	noBlindfold	counterclockwise	practice	Guided	1	0.5	0	5.664215	-0.30096	-1.45225	0.80124	1.13292648208466	-1.236259	-4.597138	1.04121
Trial2	3	1	noBlindfold	counterclockwise	practice	Guided	1	0.5	0	5.684219	-0.30084	-1.45229	0.80057	1.13236790870126	-1.1489	-4.745251	-0.23554
Trial2	3	1	noBlindfold	counterclockwise	practice	Guided	1	0.5	0	5.704224	-0.30073	-1.45234	0.79728	1.12996634326799	-1.093891	-4.791801	-1.633305
Trial2	3	1	noBlindfold	counterclockwise	practice	Guided	1	0.5	0	5.724228	-0.30059	-1.45258	0.79383	1.12743535935981	-1.116009	-5.663552	-2.975813
Trial2	3	1	noBlindfold	counterclockwise	practice	Guided	1	0.5	0	5.744217	-0.30058	-1.45279	0.7894	1.12431341673545	-1.286603	-5.921692	-2.779985
Trial2	3	1	noBlindfold	counterclockwise	practice	Guided	1	0.5	0	5.764221	-0.30063	-1.45295	0.7837499	1.12038938203589	-1.396899	-6.1756	-2.908912
Trial2	3	1	noBlindfold	counterclockwise	practice	Guided	1	0.5	0	5.784225	-0.30069	-1.45307	0.77695	1.11568623444188	-1.463016	-6.285627	-3.346191
Trial2	3	1	noBlindfold	counterclockwise	practice	Guided	1	0.5	0	5.80423	-0.30073	-1.45315	0.75962	1.103716937345	-1.53892	-6.514144	-3.383714
Trial2	3	1	noBlindfold	counterclockwise	practice	Guided	1	0.5	0	5.824219	-0.30076	-1.45343	0.74885	1.09635440113365	-1.420025	-7.394358	-3.487736
Trial2	3	1	noBlindfold	counterclockwise	practice	Guided	1	0.5	0	5.844223	-0.30073	-1.45365	0.7371401	1.08836757769207	-1.414619	-7.593253	-3.633254
Trial2	3	1	noBlindfold	counterclockwise	practice	Guided	1	0.5	0	5.864227	-0.30072	-1.45376	0.72424	1.07966481522693	-1.540815	-7.474762	-3.626257
Trial2	3	1	noBlindfold	counterclockwise	practice	Guided	1	0.5	0	5.884216	-0.30076	-1.45378	0.71051	1.0705330733893	-1.690938	-7.711743	-3.143178
Trial2	3	1	noBlindfold	counterclockwise	practice	Guided	1	0.5	0	5.904221	-0.30084	-1.45377	0.67962	1.05034662789996	-2.017745	-7.203927	-2.939145
Trial2	3	1	noBlindfold	counterclockwise	practice	Guided	1	0.5	0	5.924225	-0.30105	-1.4538	0.66187	1.03911164693716	-2.122829	-7.838697	-4.590277
Trial2	3	1	noBlindfold	counterclockwise	practice	Guided	1	0.5	0	5.944229	-0.30108	-1.45389	0.64187	1.02651166400433	-2.303908	-7.614412	-3.681991
Trial2	3	1	noBlindfold	counterclockwise	practice	Guided	1	0.5	0	5.964218	-0.30113	-1.45385	0.6223	1.01442916134986	-2.356831	-7.792147	-3.276774
Trial2	3	1	noBlindfold	counterclockwise	practice	Guided	1	0.5	0	5.984222	-0.30118	-1.45389	0.60209	1.00219846834935	-2.381764	-8.096837	-3.353274
Trial2	3	1	noBlindfold	counterclockwise	practice	Guided	1	0.5	0	6.004227	-0.30121	-1.45401	0.5597	0.977344153009986	-2.632293	-8.134923	-2.995331
Trial2	3	1	noBlindfold	counterclockwise	practice	Guided	1	0.5	0	6.024216	-0.30135	-1.45423	0.53793	0.965158285498595	-2.591354	-8.689289	-3.514948
Trial2	3	1	noBlindfold	counterclockwise	practice	Guided	1	0.5	0	6.04422	-0.30132	-1.4543	0.51622	0.953203431593713	-2.530275	-8.40999	-2.7186
Trial2	3	1	noBlindfold	counterclockwise	practice	Guided	1	0.5	0	6.064224	-0.30127	-1.45423	0.49519	0.941937766832708	-2.47028	-8.359209	-1.94261
Trial2	3	1	noBlindfold	counterclockwise	practice	Guided	1	0.5	0	6.084229	-0.30125	-1.45421	0.47408	0.930995904862914	-2.618366	-8.253414	-2.024051
Trial2	3	1	noBlindfold	counterclockwise	practice	Guided	1	0.5	0	6.104218	-0.30127	-1.45418	0.43093	0.909799033278408	-2.670244	-8.536944	-3.534657
Trial2	3	1	noBlindfold	counterclockwise	practice	Guided	1	0.5	0	6.124222	-0.30137	-1.45419	0.40996	0.900145028143612	-2.972009	-7.754061	-2.082763
Trial2	3	1	noBlindfold	counterclockwise	practice	Guided	1	0.5	0	6.144226	-0.30147	-1.454	0.38998	0.891312821666066	-3.046688	-8.164546	-1.493768
Trial2	3	1	noBlindfold	counterclockwise	practice	Guided	1	0.5	0	6.164215	-0.30155	-1.45404	0.37053	0.883048634969676	-3.108996	-8.206864	-2.123046
Trial2	3	1	noBlindfold	counterclockwise	practice	Guided	1	0.5	0	6.184219	-0.30162	-1.45415	0.35073	0.8749892394599	-3.177431	-8.769693	-3.49293
Trial2	3	1	noBlindfold	counterclockwise	practice	Guided	1	0.5	0	6.204224	-0.30165	-1.45434	0.31176	0.860137782900318	-3.353656	-8.66813	-2.755255
Trial2	3	1	noBlindfold	counterclockwise	practice	Guided	1	0.5	0	6.224228	-0.3017	-1.45422	0.29371	0.853808200814824	-3.399432	-8.617348	-1.474198
Trial2	3	1	noBlindfold	counterclockwise	practice	Guided	1	0.5	0	6.244217	-0.30172	-1.4543	0.2773	0.848322013063164	-3.566018	-8.812011	-1.665109
Trial2	3	1	noBlindfold	counterclockwise	practice	Guided	1	0.5	0	6.264221	-0.30178	-1.45444	0.26029	0.842972139218923	-3.624634	-9.328291	-2.743127
Trial2	3	1	noBlindfold	counterclockwise	practice	Guided	1	0.5	0	6.284225	-0.30181	-1.45465	0.2453	0.838493504920297	-3.574032	-9.459477	-2.439848
Trial2	3	1	noBlindfold	counterclockwise	practice	Guided	1	0.5	0	6.30423	-0.30181	-1.45467	0.21699	0.830652711902311	-3.605057	-8.799316	-1.915264
Trial2	3	1	noBlindfold	counterclockwise	practice	Guided	1	0.5	0	6.324219	-0.30176	-1.45442	0.20359	0.827204942352761	-3.414407	-9.04476	-2.522813
Trial2	3	1	noBlindfold	counterclockwise	practice	Guided	1	0.5	0	6.344223	-0.30174	-1.45448	0.19024	0.824001376622879	-3.575164	-8.896647	-2.769119
Trial2	3	1	noBlindfold	counterclockwise	practice	Guided	1	0.5	0	6.364227	-0.30178	-1.45446	0.17556	0.820775522159054	-3.751754	-8.905111	-3.42465
Trial2	3	1	noBlindfold	counterclockwise	practice	Guided	1	0.5	0	6.384216	-0.30182	-1.45447	0.16107	0.817837926837397	-3.604539	-8.867025	-3.679407
Trial2	3	1	noBlindfold	counterclockwise	practice	Guided	1	0.5	0	6.404221	-0.30182	-1.45447	0.13132	0.812502474255292	-3.583728	-8.947429	-3.121661
Trial2	3	1	noBlindfold	counterclockwise	practice	Guided	1	0.5	0	6.424225	-0.30181	-1.45443	0.11575	0.810121801179089	-3.515574	-8.968588	-3.477925
Trial2	3	1	noBlindfold	counterclockwise	practice	Guided	1	0.5	0	6.444229	-0.30179	-1.45445	0.099649	0.807958615988488	-3.534469	-8.938965	-3.511162
Trial2	3	1	noBlindfold	counterclockwise	practice	Guided	1	0.5	0	6.464218	-0.30178	-1.45445	0.082572	0.806020644850864	-3.604965	-8.710448	-3.244199
Trial2	3	1	noBlindfold	counterclockwise	practice	Guided	1	0.5	0	6.484222	-0.30181	-1.45435	0.064718	0.804417609127075	-3.50204	-8.756998	-4.395094
Trial2	3	1	noBlindfold	counterclockwise	practice	Guided	1	0.5	0	6.504227	-0.30178	-1.45439	0.02453	0.802155138349809	-3.286716	-9.328291	-4.677751
Trial2	3	1	noBlindfold	counterclockwise	practice	Guided	1	0.5	0	6.524216	-0.30165	-1.45452	0.0036774	0.801658422300338	-3.228916	-8.756998	-3.564893
Trial2	3	1	noBlindfold	counterclockwise	practice	Guided	1	0.5	0	6.54422	-0.30164	-1.45445	-0.018159	0.801845649219718	-3.33563	-8.892415	-3.27107
Trial2	3	1	noBlindfold	counterclockwise	practice	Guided	1	0.5	0	6.564224	-0.30167	-1.45443	-0.040658	0.802700371095266	-3.540884	-8.596189	-3.641905
Trial2	3	1	noBlindfold	counterclockwise	practice	Guided	1	0.5	0	6.584229	-0.30179	-1.45439	-0.063279	0.804283180675919	-3.811338	-9.129396	-4.065386
Trial2	3	1	noBlindfold	counterclockwise	practice	Guided	1	0.5	0	6.604218	-0.30189	-1.4545	-0.10779	0.809102145208611	-4.028963	-8.92627	-3.000271
Trial2	3	1	noBlindfold	counterclockwise	practice	Guided	1	0.5	0	6.624222	-0.30205	-1.45433	-0.12979	0.812483621960156	-4.061133	-8.744302	-2.211937
Trial2	3	1	noBlindfold	counterclockwise	practice	Guided	1	0.5	0	6.644226	-0.30204	-1.45432	-0.15162	0.816245553329947	-3.86421	-8.892415	-3.660401
Trial2	3	1	noBlindfold	counterclockwise	practice	Guided	1	0.5	0	6.664215	-0.30198	-1.45446	-0.17378	0.820592128794339	-3.816638	-9.46794	-3.553726
Trial2	3	1	noBlindfold	counterclockwise	practice	Guided	1	0.5	0	6.684219	-0.30192	-1.45459	-0.19552	0.825411261765152	-3.813591	-8.841634	-2.463412
Trial2	3	1	noBlindfold	counterclockwise	practice	Guided	1	0.5	0	6.704224	-0.3019	-1.45445	-0.23775	0.836402216973541	-3.697093	-8.566567	-2.05457
Trial2	3	1	noBlindfold	counterclockwise	practice	Guided	1	0.5	0	6.724228	-0.3019	-1.45444	-0.25911	0.842722731999269	-3.860655	-9.260582	-3.542909
Trial2	3	1	noBlindfold	counterclockwise	practice	Guided	1	0.5	0	6.744217	-0.30194	-1.45466	-0.27944	0.849231697727401	-4.112825	-9.548344	-2.745353
Trial2	3	1	noBlindfold	counterclockwise	practice	Guided	1	0.5	0	6.764221	-0.30202	-1.45475	-0.29898	0.855935215403181	-4.186635	-9.070151	-2.245045
Trial2	3	1	noBlindfold	counterclockwise	practice	Guided	1	0.5	0	6.784225	-0.30207	-1.45461	-0.31828	0.862912791226969	-4.022844	-9.048992	-2.194169
Trial2	3	1	noBlindfold	counterclockwise	practice	Guided	1	0.5	0	6.80423	-0.30203	-1.45453	-0.35545	0.877266664511501	-3.936327	-8.841634	-2.698797
Trial2	3	1	noBlindfold	counterclockwise	practice	Guided	1	0.5	0	6.824219	-0.30187	-1.4546	-0.37392	0.884766445053988	-3.588438	-9.307132	-2.667511
Trial2	3	1	noBlindfold	counterclockwise	practice	Guided	1	0.5	0	6.844223	-0.30181	-1.45458	-0.39262	0.892776417992775	-3.568045	-8.676594	-2.552631
Trial2	3	1	noBlindfold	counterclockwise	practice	Guided	1	0.5	0	6.864227	-0.30175	-1.45439	-0.41116	0.901030303920016	-3.366855	-8.820475	-2.698197
Trial2	3	1	noBlindfold	counterclockwise	practice	Guided	1	0.5	0	6.884216	-0.30168	-1.4544	-0.42898	0.909238502535593	-3.379616	-9.087078	-2.652622
Trial2	3	1	noBlindfold	counterclockwise	practice	Guided	1	0.5	0	6.904221	-0.3017	-1.45447	-0.46581	0.92720107879189	-3.483621	-8.909343	-3.489986
Trial2	3	1	noBlindfold	counterclockwise	practice	Guided	1	0.5	0	6.924225	-0.30184	-1.45458	-0.48502	0.9371188719259	-3.910326	-9.146323	-3.119361
Trial2	3	1	noBlindfold	counterclockwise	practice	Guided	1	0.5	0	6.944229	-0.30191	-1.45459	-0.50389	0.947082244974791	-3.855165	-9.167482	-3.3007
Trial2	3	1	noBlindfold	counterclockwise	practice	Guided	1	0.5	0	6.964218	-0.30192	-1.45462	-0.52305	0.957422056537086	-3.749466	-9.493331	-3.415849
Trial2	3	1	noBlindfold	counterclockwise	practice	Guided	1	0.5	0	6.984222	-0.3019	-1.45469	-0.54359	0.968779493549209	-3.73848	-9.281741	-3.925256
Trial2	3	1	noBlindfold	counterclockwise	practice	Guided	1	0.5	0	7.004227	-0.30187	-1.45467	-0.58719	0.993875048509377	-3.518572	-9.594894	-4.59248
Trial2	3	1	noBlindfold	counterclockwise	practice	Guided	1	0.5	0	7.024216	-0.30177	-1.45478	-0.60868	1.00664119224616	-3.462913	-9.099774	-3.498963
Trial2	3	1	noBlindfold	counterclockwise	practice	Guided	1	0.5	0	7.04422	-0.30173	-1.4546	-0.63155	1.0206010112794	-3.357466	-9.006674	-2.962053
Trial2	3	1	noBlindfold	counterclockwise	practice	Guided	1	0.5	0	7.064224	-0.30172	-1.4545	-0.65474	1.03510359958446	-3.531054	-8.875488	-3.344386
Trial2	3	1	noBlindfold	counterclockwise	practice	Guided	1	0.5	0	7.084229	-0.30174	-1.45449	-0.67699	1.04933432060446	-3.483179	-9.3029	-3.609698
Trial2	3	1	noBlindfold	counterclockwise	practice	Guided	1	0.5	0	7.104218	-0.30174	-1.45457	-0.72247	1.07923579102642	-3.69726	-9.078615	-2.939555
Trial2	3	1	noBlindfold	counterclockwise	practice	Guided	1	0.5	0	7.124222	-0.30181	-1.45448	-0.74371	1.09361963013934	-3.762328	-8.892415	-1.929705
Trial2	3	1	noBlindfold	counterclockwise	practice	Guided	1	0.5	0	7.144226	-0.30186	-1.45445	-0.76546	1.10856145550767	-3.627921	-9.163251	-3.00689
Trial2	3	1	noBlindfold	counterclockwise	practice	Guided	1	0.5	0	7.164215	-0.30187	-1.45457	-0.78692	1.12349387552213	-3.813539	-9.662603	-2.809477
Trial2	3	1	noBlindfold	counterclockwise	practice	Guided	1	0.5	0	7.184219	-0.3019	-1.45473	-0.80499	1.13624491143294	-3.94539	-9.3029	-2.449257
Trial2	3	1	noBlindfold	counterclockwise	practice	Guided	1	0.5	0	7.204224	-0.30193	-1.45469	-0.80587	1.1368896802183	-4.030068	-8.655435	-2.453479
Trial2	3	1	noBlindfold	counterclockwise	practice	Guided	1	0.5	0	7.224228	-0.30178	-1.45491	-0.8046499	1.13591931296952	-2.575536	-12.67141	-5.580202
Trial2	3	1	noBlindfold	counterclockwise	practice	Guided	1	0.5	0	7.244217	-0.30168	-1.45535	-0.80374	1.13520431962877	-2.876917	-9.730312	-4.34692
Trial2	3	1	noBlindfold	counterclockwise	practice	Guided	1	0.5	0	7.264221	-0.30162	-1.45502	-0.80317	1.13475840106718	-3.035734	-7.77522	-3.818884
Trial2	3	1	noBlindfold	counterclockwise	practice	Guided	1	0.5	0	7.284225	-0.30159	-1.45457	-0.80301	1.1346239730004	-3.296319	-9.023601	-3.676032
Trial2	3	1	noBlindfold	counterclockwise	practice	Guided	1	0.5	0	7.30423	-0.30159	-1.45457	-0.80291	1.13455323241234	-3.471271	-9.620285	-4.08763
Trial2	3	1	noBlindfold	counterclockwise	practice	Guided	1	0.5	0	7.324219	-0.30163	-1.45457	-0.80289	1.13456731747884	-3.982713	-8.816243	-4.82743
Trial2	3	1	noBlindfold	counterclockwise	practice	Guided	1	0.5	0	7.344223	-0.30164	-1.45457	-0.80288	1.13456730644647	-3.579457	-9.188641	-5.383223
Trial2	3	1	noBlindfold	counterclockwise	practice	Guided	1	0.5	0	7.364227	-0.30164	-1.45458	-0.8029	1.13458143663564	-2.981612	-9.620285	-6.04081
Trial2	3	1	noBlindfold	counterclockwise	practice	Guided	1	0.5	0	7.384216	-0.30163	-1.45459	-0.80291	1.13458149002456	-2.394928	-9.814948	-6.375972
Trial2	3	1	noBlindfold	counterclockwise	practice	Guided	1	0.5	0	7.404221	-0.3016	-1.45461	-0.80295	1.13458856906278	-2.028688	-9.569503	-6.532495
Trial2	3	1	noBlindfold	counterclockwise	practice	Guided	1	0.5	0	7.424225	-0.30154	-1.45462	-0.80295	1.13454616370414	-2.017677	-9.391768	-6.371487
Trial2	3	1	noBlindfold	counterclockwise	practice	Guided	1	0.5	0	7.444229	-0.30151	-1.45463	-0.80296	1.13453211190512	-2.168985	-9.328291	-6.153001
Trial2	3	1	noBlindfold	counterclockwise	practice	Guided	1	0.5	0	7.464218	-0.30149	-1.45463	-0.80296	1.13451798451069	-2.276217	-9.146323	-5.991532
Trial2	3	1	noBlindfold	counterclockwise	practice	Guided	1	0.5	0	7.484222	-0.30148	-1.45462	-0.80296	1.1345109103527	-2.170031	-9.074383	-5.863856
Trial2	3	1	noBlindfold	counterclockwise	practice	Guided	1	0.5	0	7.504227	-0.30145	-1.45462	-0.80295	1.13448260075582	-1.848728	-9.201337	-5.904544
Trial2	3	1	noBlindfold	counterclockwise	practice	Guided	1	0.5	0	7.524216	-0.30137	-1.45462	-0.80294	1.13441902751848	-0.985743	-9.345218	-5.646188
Trial2	3	1	noBlindfold	counterclockwise	practice	Guided	1	0.5	0	7.54422	-0.30131	-1.45463	-0.80294	1.13437664904449	-0.526751	-9.315595	-5.495202
Trial2	3	1	noBlindfold	counterclockwise	practice	Guided	1	0.5	0	7.564224	-0.30123	-1.45463	-0.80293	1.13431303764188	-0.040952	-9.281741	-5.618885
Trial2	3	1	noBlindfold	counterclockwise	practice	Guided	1	0.5	0	7.584229	-0.30113	-1.45463	-0.80292	1.13423532488771	0.45781	-9.129396	-5.671798
Trial2	3	1	noBlindfold	counterclockwise	practice	Guided	1	0.5	0	7.604218	-0.30102	-1.45462	-0.80288	1.13412931873446	0.93868	-8.837402	-5.527797
Trial2	3	1	noBlindfold	counterclockwise	practice	Guided	1	0.5	0	7.624222	-0.30068	-1.4545	-0.80285	1.13386798887527	1.914701	-8.634276	-5.303842
Trial2	3	1	noBlindfold	counterclockwise	practice	Guided	1	0.5	0	7.644226	-0.30045	-1.45445	-0.80282	1.13368434475694	2.301136	-8.625812	-5.27711
Trial2	3	1	noBlindfold	counterclockwise	practice	Guided	1	0.5	0	7.664215	-0.30022	-1.45439	-0.80279	1.13350069717914	2.788387	-8.507322	-5.287051
Trial2	3	1	noBlindfold	counterclockwise	practice	Guided	1	0.5	0	7.684219	-0.29992	-1.45433	-0.80277	1.13327476695845	3.055004	-8.439613	-5.396032
Trial2	3	1	noBlindfold	counterclockwise	practice	Guided	1	0.5	0	7.704224	-0.29932	-1.45427	-0.80279	1.13286548023409	3.228812	-8.494626	-5.53374
Trial2	3	1	noBlindfold	counterclockwise	practice	Guided	1	0.5	0	7.724228	-0.2967	-1.45429	-0.80276	1.13099713387738	3.129084	-8.62158	-5.520046
Trial2	3	1	noBlindfold	counterclockwise	practice	Guided	1	0.5	0	7.744217	-0.29493	-1.45431	-0.80266	1.12967994557138	3.031026	-8.701984	-5.176029
Trial2	3	1	noBlindfold	counterclockwise	practice	Guided	1	0.5	0	7.764221	-0.2928	-1.45434	-0.80255	1.1281038896275	3.00816	-8.689289	-4.959402
Trial2	3	1	noBlindfold	counterclockwise	practice	Guided	1	0.5	0	7.784225	-0.29048	-1.45434	-0.80249	1.12643189089126	3.182925	-8.604653	-4.875152
Trial2	3	1	noBlindfold	counterclockwise	practice	Guided	1	0.5	0	7.80423	-0.28765	-1.45431	-0.8025	1.12445487712046	3.446832	-8.562335	-5.001786
Trial2	3	1	noBlindfold	counterclockwise	practice	Guided	1	0.5	0	7.824219	-0.27985	-1.45428	-0.80246	1.118976365883	3.956527	-8.520017	-4.913084
Trial2	3	1	noBlindfold	counterclockwise	practice	Guided	1	0.5	0	7.844223	-0.27465	-1.45426	-0.80238	1.11530096547398	4.115884	-8.405758	-4.737865
Trial2	3	1	noBlindfold	counterclockwise	practice	Guided	1	0.5	0	7.864227	-0.26787	-1.45421	-0.80228	1.11053030717158	4.167565	-8.257645	-4.497886
Trial2	3	1	noBlindfold	counterclockwise	practice	Guided	1	0.5	0	7.884216	-0.26019	-1.45414	-0.80224	1.10520490932518	4.173502	-8.139155	-4.513556
Trial2	3	1	noBlindfold	counterclockwise	practice	Guided	1	0.5	0	7.904221	-0.25062	-1.45409	-0.80223	1.09863705079404	4.139329	-8.122228	-4.442734
Trial2	3	1	noBlindfold	counterclockwise	practice	Guided	1	0.5	0	7.924225	-0.22805	-1.45409	-0.80225	1.08335672993548	4.119656	-8.261877	-4.523237
Trial2	3	1	noBlindfold	counterclockwise	practice	Guided	1	0.5	0	7.944229	-0.21451	-1.45414	-0.80228	1.07432664666606	4.191357	-8.384599	-4.56286
Trial2	3	1	noBlindfold	counterclockwise	practice	Guided	1	0.5	0	7.964218	-0.2002	-1.45418	-0.8023	1.06487806859003	4.160944	-8.435381	-4.624589
Trial2	3	1	noBlindfold	counterclockwise	practice	Guided	1	0.5	0	7.984222	-0.18428	-1.45421	-0.8023	1.05447824117475	4.126983	-8.448076	-4.592069
Trial2	3	1	noBlindfold	counterclockwise	practice	Guided	1	0.5	0	8.004227	-0.16719	-1.45421	-0.80221	1.04339989360366	4.022786	-8.359209	-4.502508
Trial2	3	1	noBlindfold	counterclockwise	practice	Guided	1	0.5	0	8.024216	-0.13083	-1.45417	-0.80215	1.02048572572955	3.830813	-8.350745	-4.268394
Trial2	3	1	noBlindfold	counterclockwise	practice	Guided	1	0.5	0	8.04422	-0.11067	-1.45418	-0.80211	1.00811617980665	3.683348	-8.40999	-4.212402
Trial2	3	1	noBlindfold	counterclockwise	practice	Guided	1	0.5	0	8.064224	-0.090368	-1.45421	-0.80208	0.995925078225546	3.515292	-8.498858	-4.144203
Trial2	3	1	noBlindfold	counterclockwise	practice	Guided	1	0.5	0	8.084229	-0.069509	-1.45424	-0.80205	0.983679162245897	3.409754	-8.536944	-4.085585
Trial2	3	1	noBlindfold	counterclockwise	practice	Guided	1	0.5	0	8.104218	-0.047568	-1.45427	-0.80192	0.971033674352846	3.402891	-8.583494	-3.955462
Trial2	3	1	noBlindfold	counterclockwise	practice	Guided	1	0.5	0	8.124222	-0.0039524	-1.45433	-0.80187	0.94708156969453	3.089369	-8.723143	-3.718296
Trial2	3	1	noBlindfold	counterclockwise	practice	Guided	1	0.5	0	8.144226	0.01872	-1.45437	-0.80186	0.935205834203343	2.742237	-8.807779	-3.731048
Trial2	3	1	noBlindfold	counterclockwise	practice	Guided	1	0.5	0	8.164215	0.04052	-1.45441	-0.8018399	0.924158628712082	2.605596	-8.977051	-3.681288
Trial2	3	1	noBlindfold	counterclockwise	practice	Guided	1	0.5	0	8.184219	0.061953	-1.45448	-0.8018	0.913656577409176	2.561017	-9.023601	-3.589191
Trial2	3	1	noBlindfold	counterclockwise	practice	Guided	1	0.5	0	8.204224	0.082937	-1.4545	-0.80159	0.903597317951816	2.47231	-8.875488	-3.439776
Trial2	3	1	noBlindfold	counterclockwise	practice	Guided	1	0.5	0	8.224228	0.12403	-1.45443	-0.80146	0.885263585489332	2.433958	-8.97282	-2.880007
Trial2	3	1	noBlindfold	counterclockwise	practice	Guided	1	0.5	0	8.244217	0.14417	-1.45449	-0.80138	0.876826583923012	2.469613	-9.192873	-2.732037
Trial2	3	1	noBlindfold	counterclockwise	practice	Guided	1	0.5	0	8.264221	0.16329	-1.45458	-0.80135	0.869215420172471	2.509959	-9.264814	-2.686265
Trial2	3	1	noBlindfold	counterclockwise	practice	Guided	1	0.5	0	8.284225	0.18198	-1.45463	-0.80134	0.862138324708642	2.581863	-9.252118	-2.719952
Trial2	3	1	noBlindfold	counterclockwise	practice	Guided	1	0.5	0	8.30423	0.20087	-1.45464	-0.80125	0.855266206792645	2.49687	-9.269046	-2.470275
Trial2	3	1	noBlindfold	counterclockwise	practice	Guided	1	0.5	0	8.324219	0.23626	-1.45465	-0.80123	0.843521382992534	2.351554	-9.277509	-2.425232
Trial2	3	1	noBlindfold	counterclockwise	practice	Guided	1	0.5	0	8.344223	0.2537	-1.45465	-0.80123	0.83823220540282	2.29178	-9.277509	-2.472916
Trial2	3	1	noBlindfold	counterclockwise	practice	Guided	1	0.5	0	8.364227	0.27011	-1.45464	-0.80122	0.833548375956599	2.413852	-9.345218	-2.407448
Trial2	3	1	noBlindfold	counterclockwise	practice	Guided	1	0.5	0	8.384216	0.28606	-1.45465	-0.80122	0.829291148717954	2.425647	-9.340986	-2.448221
Trial2	3	1	noBlindfold	counterclockwise	practice	Guided	1	0.5	0	8.404221	0.30252	-1.45467	-0.80121	0.825188393756735	2.563283	-9.391768	-2.457708
Trial2	3	1	noBlindfold	counterclockwise	practice	Guided	1	0.5	0	8.424225	0.33212	-1.45467	-0.80119	0.818589726266281	2.642312	-9.192873	-2.374202
Trial2	3	1	noBlindfold	counterclockwise	practice	Guided	1	0.5	0	8.444229	0.34725	-1.45459	-0.80116	0.815591734491567	2.584998	-8.938965	-2.309272
Trial2	3	1	noBlindfold	counterclockwise	practice	Guided	1	0.5	0	8.464218	0.36178	-1.45451	-0.80111	0.812946465142254	2.554973	-8.951661	-2.191488
Trial2	3	1	noBlindfold	counterclockwise	practice	Guided	1	0.5	0	8.484222	0.37615	-1.45447	-0.80104	0.810557765450028	2.482571	-8.900879	-2.04196
Trial2	3	1	noBlindfold	counterclockwise	practice	Guided	1	0.5	0	8.504227	0.39076	-1.45445	-0.80091	0.808325552211176	2.535029	-8.951661	-1.928987
Trial2	3	1	noBlindfold	counterclockwise	practice	Guided	1	0.5	0	8.524216	0.41857	-1.45452	-0.80086	0.804989169446107	2.557021	-9.078615	-1.734567
Trial2	3	1	noBlindfold	counterclockwise	practice	Free	1	0.5	0	0	0.47772	-1.44987	-0.79983	0.800140273616149	3.110132	0.265221	0.331392
Trial2	3	1	noBlindfold	counterclockwise	practice	Free	1	0.5	0	0.0135498	0.47835	-1.44986	-0.79984	0.80013298999761	3.1264	0.387854	0.325332
Trial2	3	1	noBlindfold	counterclockwise	practice	Free	1	0.5	0	0.03353882	0.47888	-1.44981	-0.79962	0.799898900468633	3.121664	0.616305	0.440344
Trial2	3	1	noBlindfold	counterclockwise	practice	Free	1	0.5	0	0.05354309	0.48051	-1.44972	-0.79733	0.797568193947199	2.90844	0.713636	0.634126
Trial2	3	1	noBlindfold	counterclockwise	practice	Free	1	0.5	0	0.07354736	0.49027	-1.44956	-0.79486	0.79491955647669	1.80709	1.077571	1.179062
Trial2	3	1	noBlindfold	counterclockwise	practice	Free	1	0.5	0	0.09355164	0.49736	-1.44947	-0.79194	0.791944433786526	1.986231	1.132585	0.634544
Trial2	3	1	noBlindfold	counterclockwise	practice	Free	1	0.5	0	0.1135406	0.50612	-1.44946	-0.78861	0.788633728019301	2.347432	0.870213	0.562864
Trial2	3	1	noBlindfold	counterclockwise	practice	Free	1	0.5	0	0.1335449	0.52869	-1.44956	-0.78471	0.785234285691756	2.655342	0.849054	0.74364
Trial2	3	1	noBlindfold	counterclockwise	practice	Free	1	0.5	0	0.1535492	0.52869	-1.44956	-0.77564	0.776170433208874	2.726451	1.02679	0.742419
Trial2	3	1	noBlindfold	counterclockwise	practice	Free	1	0.5	0	0.1735382	0.55986	-1.44951	-0.77082	0.773140817882473	2.262567	0.882908	0.264242
Trial2	3	1	noBlindfold	counterclockwise	practice	Free	1	0.5	0	0.1935425	0.57833	-1.44953	-0.76595	0.769944825701545	1.621477	1.166439	0.60403
Trial2	3	1	noBlindfold	counterclockwise	practice	Free	1	0.5	0	0.2135468	0.59666	-1.44943	-0.76595	0.772024998646447	1.321628	1.284929	0.475344
Trial2	3	1	noBlindfold	counterclockwise	practice	Free	1	0.5	0	0.233551	0.6167	-1.44936	-0.75507	0.764035044839145	1.169888	1.111426	0.38006
Trial2	3	1	noBlindfold	counterclockwise	practice	Free	1	0.5	0	0.25354	0.63663	-1.44943	-0.74527	0.757690669088344	1.209696	0.93369	-0.147944
Trial2	3	1	noBlindfold	counterclockwise	practice	Free	1	0.5	0	0.2735443	0.67827	-1.44959	-0.74155	0.762677278480412	1.271914	0.865981	-0.733592
Trial2	3	1	noBlindfold	counterclockwise	practice	Free	1	0.5	0	0.2935486	0.70067	-1.44957	-0.73854	0.765316779411649	1.096092	1.047949	-0.773906
Trial2	3	1	noBlindfold	counterclockwise	practice	Free	1	0.5	0	0.3135376	0.72346	-1.44951	-0.73631	0.769471769247059	0.754519	1.086035	-0.620731
Trial2	3	1	noBlindfold	counterclockwise	practice	Free	1	0.5	0	0.3335419	0.74566	-1.44947	-0.73482	0.774796285229058	0.515146	1.102962	-0.743573
Trial2	3	1	noBlindfold	counterclockwise	practice	Free	1	0.5	0	0.3535461	0.76769	-1.44947	-0.73388	0.781177223950986	0.414056	0.937922	-0.912149
Trial2	3	1	noBlindfold	counterclockwise	practice	Free	1	0.5	0	0.3735504	0.8115399	-1.44948	-0.73369	0.797093534159048	0.248904	1.301857	0.025156
Trial2	3	1	noBlindfold	counterclockwise	practice	Free	1	0.5	0	0.3935394	0.83255	-1.44937	-0.7334	0.805273268268576	0.358314	1.411883	0.146184
Trial2	3	1	noBlindfold	counterclockwise	practice	Free	1	0.5	0	0.4135437	0.85316	-1.44931	-0.73309	0.813721651540875	0.565943	1.212989	-0.05189
Trial2	3	1	noBlindfold	counterclockwise	practice	Free	1	0.5	0	0.433548	0.88038	-1.44941	-0.73303	0.82584614175016	0.647793	1.047949	-0.172335
Trial2	3	1	noBlindfold	counterclockwise	practice	Free	1	0.5	0	0.4535522	0.8946199	-1.44946	-0.73288	0.832368901012431	0.636605	1.157975	0.01309
Trial2	3	1	noBlindfold	counterclockwise	practice	Free	1	0.5	0	0.4735413	0.91807	-1.44943	-0.73185	0.842844538743755	0.471258	1.289161	0.269363
Trial2	3	1	noBlindfold	counterclockwise	practice	Free	1	0.5	0	0.4935455	0.95574	-1.44936	-0.73076	0.861225381523862	0.472328	1.212989	0.478736
Trial2	3	1	noBlindfold	counterclockwise	practice	Free	1	0.5	0	0.5135498	0.97542	-1.44938	-0.72927	0.870550906269808	0.466432	1.212989	0.440517
Trial2	3	1	noBlindfold	counterclockwise	practice	Free	1	0.5	0	0.5335388	0.9955	-1.4494	-0.7274899	0.880205602525919	0.458317	1.14528	0.45249
Trial2	3	1	noBlindfold	counterclockwise	practice	Free	1	0.5	0	0.5535431	1.0148	-1.44942	-0.72286	0.887437674456126	0.479577	1.166439	0.418599
Trial2	3	1	noBlindfold	counterclockwise	practice	Free	1	0.5	0	0.5735474	1.05338	-1.44941	-0.72006	0.908138661614103	0.376934	1.204525	0.430861
Trial2	3	1	noBlindfold	counterclockwise	practice	Free	1	0.5	0	0.5935516	1.07199	-1.4494	-0.71673	0.916992075204963	0.403472	1.200293	0.577725
Trial2	3	1	noBlindfold	counterclockwise	practice	Free	1	0.5	0	0.6135406	1.09087	-1.4494	-0.71297	0.925987875697371	0.216871	1.26377	0.711384
Trial2	3	1	noBlindfold	counterclockwise	practice	Free	1	0.5	0	0.6335449	1.10882	-1.44938	-0.70874	0.934330844747959	0.165488	1.331479	0.711189
Trial2	3	1	noBlindfold	counterclockwise	practice	Free	1	0.5	0	0.6535492	1.12631	-1.44934	-0.7	0.939289192948798	0.16408	1.306088	0.3818
Trial2	3	1	noBlindfold	counterclockwise	practice	Free	1	0.5	0	0.6735382	1.16062	-1.44944	-0.69584	0.959485308573028	0.250531	1.014094	0.08542
Trial2	3	1	noBlindfold	counterclockwise	practice	Free	1	0.5	0	0.6935425	1.17702	-1.44947	-0.69137	0.967651026451564	0.077312	1.225684	0.334036
Trial2	3	1	noBlindfold	counterclockwise	practice	Free	1	0.5	0	0.7135468	1.19301	-1.44941	-0.68681	0.975689920533596	0.165288	1.280698	0.509232
Trial2	3	1	noBlindfold	counterclockwise	practice	Free	1	0.5	0	0.733551	1.20856	-1.44938	-0.68205	0.983488407546662	0.246829	1.119889	0.245021
Trial2	3	1	noBlindfold	counterclockwise	practice	Free	1	0.5	0	0.75354	1.22466	-1.44942	-0.67292	0.98891521900341	0.209046	1.02679	0.144017
Trial2	3	1	noBlindfold	counterclockwise	practice	Free	1	0.5	0	0.7735443	1.25385	-1.44944	-0.66829	1.00742312199791	-0.103535	1.179134	0.244984
Trial2	3	1	noBlindfold	counterclockwise	practice	Free	1	0.5	0	0.7935486	1.26725	-1.44943	-0.66357	1.01439531873464	-0.180864	1.124121	0.285962
Trial2	3	1	noBlindfold	counterclockwise	practice	Free	1	0.5	0	0.8135376	1.28091	-1.44943	-0.6588	1.021683763843	-0.097895	1.162207	0.23276
Trial2	3	1	noBlindfold	counterclockwise	practice	Free	1	0.5	0	0.8335419	1.29362	-1.44942	-0.65379	1.02823832324533	-0.081239	1.090267	0.365215
Trial2	3	1	noBlindfold	counterclockwise	practice	Free	1	0.5	0	0.8535461	1.30616	-1.44943	-0.64857	1.0346675546571	-0.103649	1.086035	0.278699
Trial2	3	1	noBlindfold	counterclockwise	practice	Free	1	0.5	0	0.8735504	1.31846	-1.44945	-0.63898	1.03835068990681	-0.158084	1.039485	0.159768
Trial2	3	1	noBlindfold	counterclockwise	practice	Free	1	0.5	0	0.8935394	1.33962	-1.44952	-0.63404	1.05212577856125	-0.324116	1.001399	0.31552
Trial2	3	1	noBlindfold	counterclockwise	practice	Free	1	0.5	0	0.9135437	1.34936	-1.4495	-0.62869	1.05672300664107	-0.508107	1.153744	0.536575
Trial2	3	1	noBlindfold	counterclockwise	practice	Free	1	0.5	0	0.933548	1.35854	-1.44945	-0.62326	1.06091662512305	-0.496894	1.166439	0.49946
Trial2	3	1	noBlindfold	counterclockwise	practice	Free	1	0.5	0	0.9535522	1.3666	-1.44944	-0.61122	1.06046466603852	-0.431457	1.014094	0.55576
Trial2	3	1	noBlindfold	counterclockwise	practice	Free	1	0.5	0	0.9735413	1.38086	-1.44948	-0.60503	1.06863267765834	-0.301993	1.081803	0.694646
Trial2	3	1	noBlindfold	counterclockwise	practice	Free	1	0.5	0	0.9935455	1.38701	-1.44946	-0.59783	1.06966705989834	-0.329212	1.064876	1.086646
Trial2	3	1	noBlindfold	counterclockwise	practice	Free	1	0.5	0	1.01355	1.39259	-1.44946	-0.5901	1.07001625030352	-0.308824	1.064876	1.170502
Trial2	3	1	noBlindfold	counterclockwise	practice	Free	1	0.5	0	1.033539	1.3978	-1.44947	-0.58159	1.06971571374252	-0.328403	1.009862	1.255371
Trial2	3	1	noBlindfold	counterclockwise	practice	Free	1	0.5	0	1.053543	1.40236	-1.4495	-0.5721	1.06843441929624	-0.294675	0.912531	1.193292
Trial2	3	1	noBlindfold	counterclockwise	practice	Free	1	0.5	0	1.073547	1.40659	-1.44953	-0.55139	1.0611014674615	-0.269332	0.878677	1.090494
Trial2	3	1	noBlindfold	counterclockwise	practice	Free	1	0.5	0	1.093552	1.41376	-1.44962	-0.5406	1.06169949620157	-0.257115	0.760186	1.045456
Trial2	3	1	noBlindfold	counterclockwise	practice	Free	1	0.5	0	1.113541	1.41671	-1.44963	-0.52868	1.05823429806102	-0.224132	0.582451	0.810086
Trial2	3	1	noBlindfold	counterclockwise	practice	Free	1	0.5	0	1.133545	1.41943	-1.44968	-0.5163	1.05447477502168	-0.422634	0.607841	1.02229
Trial2	3	1	noBlindfold	counterclockwise	practice	Free	1	0.5	0	1.153549	1.4218	-1.44969	-0.4913	1.04455288487141	-0.333164	0.590914	0.491561
Trial2	3	1	noBlindfold	counterclockwise	practice	Free	1	0.5	0	1.173538	1.42526	-1.44977	-0.47899	1.04189137113955	-0.376195	0.518813	0.546809
Trial2	3	1	noBlindfold	counterclockwise	practice	Free	1	0.5	0	1.193542	1.42627	-1.44976	-0.46591	1.03684533297367	-0.506314	0.489142	0.860317
Trial2	3	1	noBlindfold	counterclockwise	practice	Free	1	0.5	0	1.213547	1.42689	-1.44974	-0.45207	1.03125767096417	-0.291884	0.522984	0.829591
Trial2	3	1	noBlindfold	counterclockwise	practice	Free	1	0.5	0	1.233551	1.42719	-1.44975	-0.43833	1.02558012928365	-0.312513	0.349372	0.699087
Trial2	3	1	noBlindfold	counterclockwise	practice	Free	1	0.5	0	1.25354	1.42722	-1.44981	-0.40911	1.01346332156035	-0.23888	0.361975	0.902781
Trial2	3	1	noBlindfold	counterclockwise	practice	Free	1	0.5	0	1.273544	1.42658	-1.44982	-0.39431	1.00699095431276	-0.106178	0.302527	0.515293
Trial2	3	1	noBlindfold	counterclockwise	practice	Free	1	0.5	0	1.293549	1.42604	-1.44986	-0.37926	1.00069381429156	-0.155266	0.158595	0.695118
Trial2	3	1	noBlindfold	counterclockwise	practice	Free	1	0.5	0	1.313538	1.42544	-1.44991	-0.36352	0.994276690963028	0.091657	0.192406	0.528808
Trial2	3	1	noBlindfold	counterclockwise	practice	Free	1	0.5	0	1.333542	1.42481	-1.44993	-0.34799	0.988114586126458	-0.11039	0.196598	0.666122
Trial2	3	1	noBlindfold	counterclockwise	practice	Free	1	0.5	0	1.353546	1.42415	-1.44991	-0.31588	0.976643936622612	-0.137025	0.166918	0.551714
Trial2	3	1	noBlindfold	counterclockwise	practice	Free	1	0.5	0	1.37355	1.42238	-1.44991	-0.29991	0.969912905073509	-0.316251	0.158363	0.498242
Trial2	3	1	noBlindfold	counterclockwise	practice	Free	1	0.5	0	1.393539	1.42121	-1.44993	-0.28421	0.964055641228129	-0.121718	-0.049026	-0.017571
Trial2	3	1	noBlindfold	counterclockwise	practice	Free	1	0.5	0	1.413544	1.41994	-1.45002	-0.26832	0.958271993406998	-0.158583	-0.087082	0.030433
Trial2	3	1	noBlindfold	counterclockwise	practice	Free	1	0.5	0	1.433548	1.41852	-1.45006	-0.25303	0.952734665660025	-0.192958	-0.019358	0.239521
Trial2	3	1	noBlindfold	counterclockwise	practice	Free	1	0.5	0	1.453552	1.417	-1.45001	-0.22205	0.943501621037034	-0.20815	0.107576	0.24896
Trial2	3	1	noBlindfold	counterclockwise	practice	Free	1	0.5	0	1.473541	1.4133	-1.44996	-0.20682	0.936424833678316	-0.321023	-0.091351	0.24906
Trial2	3	1	noBlindfold	counterclockwise	practice	Free	1	0.5	0	1.493546	1.41108	-1.45002	-0.19131	0.930949246947439	-0.391443	-0.040542	0.120049
Trial2	3	1	noBlindfold	counterclockwise	practice	Free	1	0.5	0	1.51355	1.40854	-1.45007	-0.17657	0.925538716034976	-0.312367	-0.277479	0.020805
Trial2	3	1	noBlindfold	counterclockwise	practice	Free	1	0.5	0	1.533539	1.40592	-1.45011	-0.16203	0.920295931838053	-0.079381	-0.366275	0.065169
Trial2	3	1	noBlindfold	counterclockwise	practice	Free	1	0.5	0	1.553543	1.40322	-1.45017	-0.13213	0.912833277775551	-0.276248	-0.294227	0.567118
Trial2	3	1	noBlindfold	counterclockwise	practice	Free	1	0.5	0	1.573547	1.39736	-1.45013	-0.11703	0.904959077638133	-0.390876	-0.17984	0.671705
Trial2	3	1	noBlindfold	counterclockwise	practice	Free	1	0.5	0	1.593552	1.39398	-1.45011	-0.10187	0.89976528670405	-0.317137	-0.255951	0.474394
Trial2	3	1	noBlindfold	counterclockwise	practice	Free	1	0.5	0	1.613541	1.39047	-1.45013	-0.08634201	0.894646194196067	-0.271525	-0.416678	0.242552
Trial2	3	1	noBlindfold	counterclockwise	practice	Free	1	0.5	0	1.633545	1.38667	-1.4502	-0.070836	0.889495034338833	-0.259196	-0.501267	0.436235
Trial2	3	1	noBlindfold	counterclockwise	practice	Free	1	0.5	0	1.653549	1.38284	-1.45023	-0.040341	0.883761120109635	-0.204947	-0.509627	0.522285
Trial2	3	1	noBlindfold	counterclockwise	practice	Free	1	0.5	0	1.673538	1.37474	-1.45023	-0.024668	0.875087758859277	-0.351798	-0.433236	0.901178
Trial2	3	1	noBlindfold	counterclockwise	practice	Free	1	0.5	0	1.693542	1.37049	-1.4502	-0.0087976	0.870534529454004	-0.40989	-0.496614	0.623239
Trial2	3	1	noBlindfold	counterclockwise	practice	Free	1	0.5	0	1.713547	1.36599	-1.45021	0.0074571	0.866022148891325	-0.403278	-0.416101	0.299001
Trial2	3	1	noBlindfold	counterclockwise	practice	Free	1	0.5	0	1.733551	1.36112	-1.45025	0.022938	0.861425435781775	-0.225907	-0.69537	0.139958
Trial2	3	1	noBlindfold	counterclockwise	practice	Free	1	0.5	0	1.75354	1.3563	-1.45032	0.054171	0.858011760643817	-0.200604	-0.754616	0.35397
Trial2	3	1	noBlindfold	counterclockwise	practice	Free	1	0.5	0	1.773544	1.3463	-1.45026	0.069493	0.849148264257262	-0.278441	-0.411704	0.258197
Trial2	3	1	noBlindfold	counterclockwise	practice	Free	1	0.5	0	1.793549	1.34119	-1.45021	0.08528601	0.845502505458437	-0.389116	-0.365042	0.441378
Trial2	3	1	noBlindfold	counterclockwise	practice	Free	1	0.5	0	1.813538	1.33573	-1.4502	0.10042	0.841741490266363	-0.314993	-0.339539	0.182049
Trial2	3	1	noBlindfold	counterclockwise	practice	Free	1	0.5	0	1.833542	1.33028	-1.45021	0.11558	0.838286182412328	-0.117873	-0.673794	-0.0092633
Trial2	3	1	noBlindfold	counterclockwise	practice	Free	1	0.5	0	1.853546	1.32462	-1.45029	0.14505	0.837279918583599	-0.101624	-0.652635	0.078506
Trial2	3	1	noBlindfold	counterclockwise	practice	Free	1	0.5	0	1.87355	1.31349	-1.45036	0.15941	0.828961632486184	-0.302633	-0.741503	0.660627
Trial2	3	1	noBlindfold	counterclockwise	practice	Free	1	0.5	0	1.893539	1.30806	-1.45036	0.17479	0.826748086972258	-0.381689	-0.754198	0.608297
Trial2	3	1	noBlindfold	counterclockwise	practice	Free	1	0.5	0	1.913544	1.30213	-1.45039	0.18961	0.824235797842183	-0.476222	-0.85153	0.470212
Trial2	3	1	noBlindfold	counterclockwise	practice	Free	1	0.5	0	1.933548	1.29619	-1.4504	0.204	0.821909093464956	-0.302533	-0.881152	-0.033443
Trial2	3	1	noBlindfold	counterclockwise	practice	Free	1	0.5	0	1.953552	1.29016	-1.45043	0.21838	0.819782018672178	-0.246958	-0.87692	-0.018621
Trial2	3	1	noBlindfold	counterclockwise	practice	Free	1	0.5	0	1.973541	1.28394	-1.45044	0.246	0.821631214817794	-0.224731	-0.80498	0.357386
Trial2	3	1	noBlindfold	counterclockwise	practice	Free	1	0.5	0	1.993546	1.2716	-1.45032	0.25991	0.814198854051294	-0.413537	-0.673794	0.528155
Trial2	3	1	noBlindfold	counterclockwise	practice	Free	1	0.5	0	2.01355	1.26519	-1.45032	0.27412	0.812808303239902	-0.394925	-0.652635	0.229065
Trial2	3	1	noBlindfold	counterclockwise	practice	Free	1	0.5	0	2.033539	1.25859	-1.45035	0.28752	0.81125007772127	-0.446093	-0.771125	0.04901
Trial2	3	1	noBlindfold	counterclockwise	practice	Free	1	0.5	0	2.053543	1.25161	-1.45038	0.31314	0.814232347601093	-0.374007	-0.927702	-0.259785
Trial2	3	1	noBlindfold	counterclockwise	practice	Free	1	0.5	0	2.073547	1.23765	-1.45041	0.32545	0.806253856646252	-0.549126	-0.80498	0.386983
Trial2	3	1	noBlindfold	counterclockwise	practice	Free	1	0.5	0	2.093552	1.2301	-1.45038	0.33771	0.804421606911742	-0.574673	-0.606085	0.347158
Trial2	3	1	noBlindfold	counterclockwise	practice	Free	1	0.5	0	2.113541	1.22244	-1.45035	0.35021	0.802849059096311	-0.649363	-0.847298	0.314104
Trial2	3	1	noBlindfold	counterclockwise	practice	Free	1	0.5	0	2.133545	1.21416	-1.45038	0.36274	0.801002354064052	-0.629225	-0.741503	0.020269
Trial2	3	1	noBlindfold	counterclockwise	practice	Free	1	0.5	0	2.153549	1.2055	-1.45039	0.38465	0.803545814348307	-0.639713	-0.847298	0.131174
Trial2	3	1	noBlindfold	counterclockwise	practice	Free	1	0.5	0	2.173538	1.18793	-1.45043	0.39545	0.79349125237421	-0.84055	-0.830371	0.075423
Trial2	3	1	noBlindfold	counterclockwise	practice	Free	1	0.5	0	2.193542	1.17841	-1.45044	0.40632	0.790781867133145	-0.921727	-0.927702	0.078522
Trial2	3	1	noBlindfold	counterclockwise	practice	Free	1	0.5	0	2.213547	1.16808	-1.45046	0.41695	0.787513899145232	-1.035454	-0.915007	0.21172
Trial2	3	1	noBlindfold	counterclockwise	practice	Free	1	0.5	0	2.233551	1.15712	-1.45044	0.42716	0.783755281739722	-1.017328	-0.838834	-0.12443
Trial2	3	1	noBlindfold	counterclockwise	practice	Free	1	0.5	0	2.25354	1.1459	-1.45045	0.43657	0.779602594512028	-1.037422	-1.029265	-0.160233
Trial2	3	1	noBlindfold	counterclockwise	practice	Free	1	0.5	0	2.273544	1.13375	-1.45048	0.45394	0.779551500210477	-0.917689	-0.92347	-0.316469
Trial2	3	1	noBlindfold	counterclockwise	practice	Free	1	0.5	0	2.293549	1.1087	-1.45051	0.46184	0.764075862785366	-0.872489	-1.050424	-0.351153
Trial2	3	1	noBlindfold	counterclockwise	practice	Free	1	0.5	0	2.313538	1.09556	-1.45054	0.46934	0.758268896853724	-0.871855	-1.160451	-0.422297
Trial2	3	1	noBlindfold	counterclockwise	practice	Free	1	0.5	0	2.333542	1.08207	-1.45056	0.47636	0.752146475038754	-0.971364	-0.978484	-0.245465
Trial2	3	1	noBlindfold	counterclockwise	practice	Free	1	0.5	0	2.353546	1.0678	-1.45052	0.48946	0.749645232328237	-0.977081	-1.01657	-0.058924
Trial2	3	1	noBlindfold	counterclockwise	practice	Free	1	0.5	0	2.37355	1.03798	-1.45052	0.49534	0.73128945805316	-0.841726	-1.041961	-0.158149
Trial2	3	1	noBlindfold	counterclockwise	practice	Free	1	0.5	0	2.393539	1.02349	-1.45056	0.50104	0.724625967890155	-0.726459	-1.312796	-0.246699
Trial2	3	1	noBlindfold	counterclockwise	practice	Free	1	0.5	0	2.413544	1.00841	-1.45064	0.50677	0.71784159292594	-0.79054	-1.287405	0.152227
Trial2	3	1	noBlindfold	counterclockwise	practice	Free	1	0.5	0	2.433548	0.99275	-1.45064	0.51215	0.710703991507098	-0.747842	-1.168915	-0.010246
Trial2	3	1	noBlindfold	counterclockwise	practice	Free	1	0.5	0	2.453552	0.97743	-1.45062	0.51745	0.704055345735389	-0.621888	-1.422823	-0.089218
Trial2	3	1	noBlindfold	counterclockwise	practice	Free	1	0.5	0	2.473541	0.96161	-1.45067	0.52759	0.701024245970846	-0.648603	-1.308564	0.223772
Trial2	3	1	noBlindfold	counterclockwise	practice	Free	1	0.5	0	2.493546	0.9303499	-1.45067	0.53216	0.684394129673117	-0.580819	-1.460909	-0.077418
Trial2	3	1	noBlindfold	counterclockwise	practice	Free	1	0.5	0	2.51355	0.91545	-1.45069	0.53688	0.678851114203184	-0.630985	-1.215464	0.018643
Trial2	3	1	noBlindfold	counterclockwise	practice	Free	1	0.5	0	2.533539	0.90008	-1.45065	0.54132	0.673120557404272	-0.697457	-1.27471	0.086625
Trial2	3	1	noBlindfold	counterclockwise	practice	Free	1	0.5	0	2.553543	0.88425	-1.45063	0.54553	0.667271336065219	-0.494819	-1.257782	-0.247989
Trial2	3	1	noBlindfold	counterclockwise	practice	Free	1	0.5	0	2.573547	0.86891	-1.45063	0.55297	0.664733338357683	-0.614006	-1.245087	-0.192133
Trial2	3	1	noBlindfold	counterclockwise	practice	Free	1	0.5	0	2.593552	0.83753	-1.45058	0.55645	0.650817243911358	-0.763138	-1.27471	-0.087221
Trial2	3	1	noBlindfold	counterclockwise	practice	Free	1	0.5	0	2.613541	0.82138	-1.45061	0.55938	0.645128743270004	-0.615437	-1.384736	-0.418034
Trial2	3	1	noBlindfold	counterclockwise	practice	Free	1	0.5	0	2.633545	0.8056999	-1.45068	0.56192	0.639692526204348	-0.674947	-1.3001	-0.309376
Trial2	3	1	noBlindfold	counterclockwise	practice	Free	1	0.5	0	2.653549	0.79003	-1.45068	0.56439	0.634549823622951	-0.692063	-1.253551	-0.044704
Trial2	3	1	noBlindfold	counterclockwise	practice	Free	1	0.5	0	2.673538	0.77432	-1.45064	0.56882	0.631512199365899	-0.726582	-1.105438	0.080548
Trial2	3	1	noBlindfold	counterclockwise	practice	Free	1	0.5	0	2.693542	0.7421399	-1.45059	0.57065	0.619897692966564	-0.590001	-1.240855	-0.32399
Trial2	3	1	noBlindfold	counterclockwise	practice	Free	1	0.5	0	2.713547	0.72579	-1.45062	0.57215	0.615090823591267	-0.576602	-1.245087	-0.269091
Trial2	3	1	noBlindfold	counterclockwise	practice	Free	1	0.5	0	2.733551	0.70993	-1.45063	0.57344	0.610658707622171	-0.650184	-1.177378	-0.155435
Trial2	3	1	noBlindfold	counterclockwise	practice	Free	1	0.5	0	2.75354	0.69407	-1.45061	0.57449	0.606384308987874	-0.67998	-1.194305	-0.269965
Trial2	3	1	noBlindfold	counterclockwise	practice	Free	1	0.5	0	2.773544	0.6782	-1.4506	0.57535	0.602314576727151	-0.565953	-1.168915	-0.338534
Trial2	3	1	noBlindfold	counterclockwise	practice	Free	1	0.5	0	2.793549	0.64586	-1.4506	0.5751	0.593308640047887	-0.793513	-1.363577	-0.515386
Trial2	3	1	noBlindfold	counterclockwise	practice	Free	1	0.5	0	2.813538	0.62974	-1.45063	0.57443	0.588899210089091	-0.925237	-1.278941	-0.417
Trial2	3	1	noBlindfold	counterclockwise	practice	Free	1	0.5	0	2.833542	0.61338	-1.45062	0.57346	0.584560843482927	-0.911577	-1.211233	-0.39535
Trial2	3	1	noBlindfold	counterclockwise	practice	Free	1	0.5	0	2.853546	0.59625	-1.45062	0.57087	0.578927109977321	-0.897272	-1.312796	-0.220466
Trial2	3	1	noBlindfold	counterclockwise	practice	Free	1	0.5	0	2.87355	0.56241	-1.45062	0.56932	0.572730502516211	-0.797552	-1.249319	-0.247034
Trial2	3	1	noBlindfold	counterclockwise	practice	Free	1	0.5	0	2.893539	0.54476	-1.45061	0.56771	0.569471755846716	-0.784034	-1.22816	-0.043234
Trial2	3	1	noBlindfold	counterclockwise	practice	Free	1	0.5	0	2.913544	0.52699	-1.45061	0.56617	0.566812934729486	-0.789582	-1.215464	-0.028361
Trial2	3	1	noBlindfold	counterclockwise	practice	Free	1	0.5	0	2.933548	0.50961	-1.4506	0.56465	0.564731771355474	-0.916116	-1.232392	0.0092659
Trial2	3	1	noBlindfold	counterclockwise	practice	Free	1	0.5	0	2.953552	0.49148	-1.45062	0.56324	0.563304428113446	-0.894998	-1.262014	0.02684
Trial2	3	1	noBlindfold	counterclockwise	practice	Free	1	0.5	0	2.973541	0.47367	-1.45063	0.56041	0.561028159160566	-0.960201	-1.266246	-0.06485
Trial2	3	1	noBlindfold	counterclockwise	practice	Free	1	0.5	0	2.993546	0.43736	-1.45063	0.55906	0.562558349097746	-0.895467	-1.223928	0.03158
Trial2	3	1	noBlindfold	counterclockwise	practice	Free	1	0.5	0	3.01355	0.41889	-1.45061	0.5578	0.563666272328086	-0.863014	-1.151987	0.109189
Trial2	3	1	noBlindfold	counterclockwise	practice	Free	1	0.5	0	3.033539	0.39966	-1.45057	0.55671	0.56568025138301	-0.812881	-1.071583	0.073363
Trial2	3	1	noBlindfold	counterclockwise	practice	Free	1	0.5	0	3.053543	0.38082	-1.45055	0.55575	0.56838538617602	-0.866695	-1.084279	0.105282
Trial2	3	1	noBlindfold	counterclockwise	practice	Free	1	0.5	0	3.073547	0.36175	-1.45054	0.55472	0.571688191255042	-0.999945	-1.067351	0.247605
Trial2	3	1	noBlindfold	counterclockwise	practice	Free	1	0.5	0	3.093552	0.32201	-1.45049	0.55478	0.582633077063837	-1.038554	-0.885384	0.423634
Trial2	3	1	noBlindfold	counterclockwise	practice	Free	1	0.5	0	3.113541	0.30186	-1.45046	0.55536	0.58964747305614	-1.009105	-0.855761	0.543502
Trial2	3	1	noBlindfold	counterclockwise	practice	Free	1	0.5	0	3.133545	0.28012	-1.45044	0.55631	0.598187279749664	-0.922755	-0.948861	0.471036
Trial2	3	1	noBlindfold	counterclockwise	practice	Free	1	0.5	0	3.153549	0.26001	-1.45045	0.55946	0.608761588961508	-0.868563	-0.847298	0.438635
Trial2	3	1	noBlindfold	counterclockwise	practice	Free	1	0.5	0	3.173538	0.21721	-1.45043	0.56151	0.628699952216646	-0.85798	-0.85153	0.339782
Trial2	3	1	noBlindfold	counterclockwise	practice	Free	1	0.5	0	3.193542	0.19579	-1.45042	0.56385	0.640679737208366	-0.811285	-0.847298	0.412253
Trial2	3	1	noBlindfold	counterclockwise	practice	Free	1	0.5	0	3.213547	0.17418	-1.4504	0.5665	0.653514292819527	-0.789965	-0.796516	0.327303
Trial2	3	1	noBlindfold	counterclockwise	practice	Free	1	0.5	0	3.233551	0.15176	-1.45039	0.56918	0.667260807673589	-0.691789	-0.830371	0.17601
Trial2	3	1	noBlindfold	counterclockwise	practice	Free	1	0.5	0	3.25354	0.12995	-1.45042	0.57193	0.681205487373026	-0.611904	-0.974252	0.03657
Trial2	3	1	noBlindfold	counterclockwise	practice	Free	1	0.5	0	3.273544	0.10816	-1.45045	0.57749	0.697877675773263	-0.602405	-0.872689	0.212747
Trial2	3	1	noBlindfold	counterclockwise	practice	Free	1	0.5	0	3.293549	0.06405	-1.45043	0.58047	0.725946175457459	-0.638008	-0.817675	0.178958
Trial2	3	1	noBlindfold	counterclockwise	practice	Free	1	0.5	0	3.313538	0.042304	-1.45041	0.5833	0.741434090369841	-0.666445	-0.741503	0.130383
Trial2	3	1	noBlindfold	counterclockwise	practice	Free	1	0.5	0	3.333542	0.02053	-1.4504	0.58625	0.757351009420906	-0.560273	-0.889616	0.048656
Trial2	3	1	noBlindfold	counterclockwise	practice	Free	1	0.5	0	3.353546	-0.001843	-1.45042	0.58908	0.773861495962616	-0.505413	-0.931934	-0.067644
Trial2	3	1	noBlindfold	counterclockwise	practice	Free	1	0.5	0	3.37355	-0.024066	-1.45044	0.59407	0.792189596710858	-0.446357	-0.826139	-0.070291
Trial2	3	1	noBlindfold	counterclockwise	practice	Free	1	0.5	0	3.393539	-0.066712	-1.45043	0.59633	0.82266154334094	-0.460061	-0.92347	-0.113058
Trial2	3	1	noBlindfold	counterclockwise	practice	Free	1	0.5	0	3.413544	-0.087767	-1.45044	0.59854	0.838880321253103	-0.505557	-0.775357	-0.03006
Trial2	3	1	noBlindfold	counterclockwise	practice	Free	1	0.5	0	3.433548	-0.10932	-1.45041	0.60056	0.855536783054603	-0.486403	-0.766894	-0.12151
Trial2	3	1	noBlindfold	counterclockwise	practice	Free	1	0.5	0	3.453552	-0.13009	-1.4504	0.6022	0.871583737672467	-0.389356	-0.978484	-0.291308
Trial2	3	1	noBlindfold	counterclockwise	practice	Free	1	0.5	0	3.473541	-0.15064	-1.45047	0.60435	0.888015407286649	-0.31846	-1.041961	-0.414937
Trial2	3	1	noBlindfold	counterclockwise	practice	Free	1	0.5	0	3.493546	-0.19274	-1.45053	0.60483	0.919623868477354	-0.518174	-1.046192	-0.353888
Trial2	3	1	noBlindfold	counterclockwise	practice	Free	1	0.5	0	3.51355	-0.21141	-1.45053	0.6049	0.933813794291549	-0.549551	-1.071583	-0.465038
Trial2	3	1	noBlindfold	counterclockwise	practice	Free	1	0.5	0	3.533539	-0.23178	-1.45053	0.60448	0.949156462295108	-0.441868	-1.101206	-0.573926
Trial2	3	1	noBlindfold	counterclockwise	practice	Free	1	0.5	0	3.553543	-0.25139	-1.45055	0.60368	0.963855024028892	-0.353029	-1.143524	-0.449695
Trial2	3	1	noBlindfold	counterclockwise	practice	Free	1	0.5	0	3.573547	-0.27075	-1.45056	0.60191	0.977932095474814	-0.321312	-1.058888	-0.060221
Trial2	3	1	noBlindfold	counterclockwise	practice	Free	1	0.5	0	3.593552	-0.30923	-1.45049	0.6007	1.00781630643795	-0.413093	-1.092742	-0.383098
Trial2	3	1	noBlindfold	counterclockwise	practice	Free	1	0.5	0	3.613541	-0.32783	-1.45053	0.5989	1.02175520508281	-0.319327	-1.253551	-0.756603
Trial2	3	1	noBlindfold	counterclockwise	practice	Free	1	0.5	0	3.633545	-0.34617	-1.45059	0.59664	1.0353661001681	-0.375787	-1.18161	-0.504766
Trial2	3	1	noBlindfold	counterclockwise	practice	Free	1	0.5	0	3.653549	-0.36478	-1.4506	0.59126	1.04758430213809	-0.406008	-1.223928	-0.409298
Trial2	3	1	noBlindfold	counterclockwise	practice	Free	1	0.5	0	3.673538	-0.40003	-1.45067	0.58796	1.07505860238942	-0.311377	-1.359346	-0.488989
Trial2	3	1	noBlindfold	counterclockwise	practice	Free	1	0.5	0	3.693542	-0.4171	-1.4507	0.58433	1.08743459921374	-0.24404	-1.431286	-0.511844
Trial2	3	1	noBlindfold	counterclockwise	practice	Free	1	0.5	0	3.713547	-0.43425	-1.45072	0.58046	1.0998894551006	-0.176655	-1.418591	-0.499719
Trial2	3	1	noBlindfold	counterclockwise	practice	Free	1	0.5	0	3.733551	-0.45093	-1.45072	0.57606	1.11180618090766	-0.093865	-1.452445	-0.756986
Trial2	3	1	noBlindfold	counterclockwise	practice	Free	1	0.5	0	3.75354	-0.4666	-1.45073	0.57068	1.12249331821743	0.039049	-1.587863	-1.104233
Trial2	3	1	noBlindfold	counterclockwise	practice	Free	1	0.5	0	3.773544	-0.482	-1.45081	0.55681	1.12887616097642	0.351856	-1.964493	-1.557908
Trial2	3	1	noBlindfold	counterclockwise	practice	Free	1	0.5	0	3.793549	-0.50897	-1.45108	0.54823	1.14829286768592	0.350184	-2.218401	-1.606136
Trial2	3	1	noBlindfold	counterclockwise	practice	Free	1	0.5	0	3.813538	-0.52098	-1.45114	0.53812	1.15411148922454	0.251214	-2.35805	-1.925383
Trial2	3	1	noBlindfold	counterclockwise	practice	Free	1	0.5	0	3.833542	-0.53214	-1.45121	0.52725	1.15901059862615	0.118481	-2.56964	-1.857748
Trial2	3	1	noBlindfold	counterclockwise	practice	Free	1	0.5	0	3.853546	-0.54279	-1.45129	0.51546	1.16323256550737	0.10178	-2.70929	-1.231353
Trial2	3	1	noBlindfold	counterclockwise	practice	Free	1	0.5	0	3.87355	-0.55243	-1.45132	0.49022	1.16100156514931	0.132447	-2.654276	-1.652996
Trial2	3	1	noBlindfold	counterclockwise	practice	Free	1	0.5	0	3.893539	-0.56987	-1.45149	0.47691	1.17135176179419	0.312936	-2.99282	-1.19894
Trial2	3	1	noBlindfold	counterclockwise	practice	Free	1	0.5	0	3.913544	-0.57726	-1.45146	0.46318	1.17261452959269	0.267616	-2.645813	-0.849911
Trial2	3	1	noBlindfold	counterclockwise	practice	Free	1	0.5	0	3.933548	-0.58412	-1.45138	0.44987	1.17375434349642	0.332395	-2.815085	-0.793249
Trial2	3	1	noBlindfold	counterclockwise	practice	Free	1	0.5	0	3.953552	-0.58986	-1.45138	0.43636	1.17396972646958	0.438319	-2.836244	-1.230443
Trial2	3	1	noBlindfold	counterclockwise	practice	Free	1	0.5	0	3.973541	-0.5952	-1.45142	0.40853	1.16891394172057	0.373506	-3.035138	-0.955672
Trial2	3	1	noBlindfold	counterclockwise	practice	Free	1	0.5	0	3.993546	-0.60383	-1.45144	0.39354	1.17188495687403	0.327399	-3.246728	-1.84494
Trial2	3	1	noBlindfold	counterclockwise	practice	Free	1	0.5	0	4.01355	-0.60736	-1.45156	0.37873	1.170334393968	0.400895	-3.314437	-1.359277
Trial2	3	1	noBlindfold	counterclockwise	practice	Free	1	0.5	0	4.033539	-0.61018	-1.45161	0.3635	1.16817461316868	0.271968	-2.903953	-0.936713
Trial2	3	1	noBlindfold	counterclockwise	practice	Free	1	0.5	0	4.053543	-0.61287	-1.45152	0.33406	1.1619275710245	0.294167	-3.090152	-1.122204
Trial2	3	1	noBlindfold	counterclockwise	practice	Free	1	0.5	0	4.073547	-0.61637	-1.45153	0.31908	1.1610744833681	0.341192	-2.903953	-0.922989
Trial2	3	1	noBlindfold	counterclockwise	practice	Free	1	0.5	0	4.093552	-0.61762	-1.45147	0.30324	1.15802804080374	0.105084	-2.815085	-1.450677
Trial2	3	1	noBlindfold	counterclockwise	practice	Free	1	0.5	0	4.113541	-0.61869	-1.45146	0.28653	1.15480161985483	0.187698	-3.234033	-2.064029
Trial2	3	1	noBlindfold	counterclockwise	practice	Free	1	0.5	0	4.133545	-0.6195	-1.45158	0.2698	1.15155210577921	0.182745	-3.377914	-1.680314
Trial2	3	1	noBlindfold	counterclockwise	practice	Free	1	0.5	0	4.153549	-0.62005	-1.45163	0.23464	1.14436350383237	0.243131	-3.13247	-1.597346
Trial2	3	1	noBlindfold	counterclockwise	practice	Free	1	0.5	0	4.173538	-0.62035	-1.4516	0.21666	1.14110721770713	0.327456	-3.373682	-1.652907
Trial2	3	1	noBlindfold	counterclockwise	practice	Free	1	0.5	0	4.193542	-0.62011	-1.45164	0.19794	1.13746498986311	0.131562	-3.225569	-1.938204
Trial2	3	1	noBlindfold	counterclockwise	practice	Free	1	0.5	0	4.213547	-0.61974	-1.45166	0.17726	1.13368373019046	0.258936	-3.636054	-2.85236
Trial2	3	1	noBlindfold	counterclockwise	practice	Free	1	0.5	0	4.233551	-0.61916	-1.45178	0.15619	1.13000637890362	0.378702	-3.81379	-2.393838
Trial2	3	1	noBlindfold	counterclockwise	practice	Free	1	0.5	0	4.25354	-0.61833	-1.45184	0.13451	1.12639022186199	0.402201	-3.55565	-2.021498
Trial2	3	1	noBlindfold	counterclockwise	practice	Free	1	0.5	0	4.273544	-0.6172	-1.4518	0.08942799	1.12077350245644	0.513977	-3.572577	-1.615822
Trial2	3	1	noBlindfold	counterclockwise	practice	Free	1	0.5	0	4.293549	-0.61404	-1.45165	0.065168	1.11594445564521	0.14286	-3.403305	-2.8401
Trial2	3	1	noBlindfold	counterclockwise	practice	Free	1	0.5	0	4.313538	-0.61223	-1.45177	0.041292	1.1129962301416	0.101314	-3.746081	-1.835383
Trial2	3	1	noBlindfold	counterclockwise	practice	Free	1	0.5	0	4.333542	-0.61053	-1.45184	0.017	1.11066012924822	0.11357	-3.187483	-1.160547
Trial2	3	1	noBlindfold	counterclockwise	practice	Free	1	0.5	0	4.353546	-0.6087	-1.45171	-0.0060145	1.10871629107277	0.145538	-3.475246	-0.304416
Trial2	3	1	noBlindfold	counterclockwise	practice	Free	1	0.5	0	4.37355	-0.60699	-1.45166	-0.052968	1.10825647942406	0.187312	-3.365219	-1.541857
Trial2	3	1	noBlindfold	counterclockwise	practice	Free	1	0.5	0	4.393539	-0.60314	-1.45176	-0.076954	1.10582085801034	0.123375	-3.483709	-0.833386
Trial2	3	1	noBlindfold	counterclockwise	practice	Free	1	0.5	0	4.413544	-0.60125	-1.45172	-0.098788	1.10567202000303	0.041854	-3.145165	-0.499895
Trial2	3	1	noBlindfold	counterclockwise	practice	Free	1	0.5	0	4.433548	-0.59945	-1.45162	-0.12153	1.10614638512636	-0.193884	-3.090152	-0.526891
Trial2	3	1	noBlindfold	counterclockwise	practice	Free	1	0.5	0	4.453552	-0.59771	-1.4516	-0.14445	1.10717346362622	0.137876	-3.619127	-1.663397
Trial2	3	1	noBlindfold	counterclockwise	practice	Free	1	0.5	0	4.473541	-0.59597	-1.45179	-0.18771	1.11192866750288	0.073116	-3.610663	-0.934221
Trial2	3	1	noBlindfold	counterclockwise	practice	Free	1	0.5	0	4.493546	-0.59262	-1.45178	-0.20824	1.11228701156265	0.07688	-3.631822	-0.101156
Trial2	3	1	noBlindfold	counterclockwise	practice	Free	1	0.5	0	4.51355	-0.59095	-1.45176	-0.22933	1.11479333489686	0.07106	-3.521795	-1.28647
Trial2	3	1	noBlindfold	counterclockwise	practice	Free	1	0.5	0	4.533539	-0.58923	-1.45179	-0.24973	1.11749141536012	0.135736	-4.181956	-1.147925
Trial2	3	1	noBlindfold	counterclockwise	practice	Free	1	0.5	0	4.553543	-0.5876	-1.45195	-0.28991	1.12557610272631	0.121798	-3.851876	-0.984978
Trial2	3	1	noBlindfold	counterclockwise	practice	Free	1	0.5	0	4.573547	-0.58403	-1.45181	-0.30893	1.12719069436093	0.267269	-3.707995	-0.386143
Trial2	3	1	noBlindfold	counterclockwise	practice	Free	1	0.5	0	4.593552	-0.58213	-1.45179	-0.32815	1.13079077410591	0.27453	-3.644518	-1.606223
Trial2	3	1	noBlindfold	counterclockwise	practice	Free	1	0.5	0	4.613541	-0.5801	-1.45185	-0.34811	1.13481126004735	0.302272	-4.241201	-1.49801
Trial2	3	1	noBlindfold	counterclockwise	practice	Free	1	0.5	0	4.633545	-0.57785	-1.45204	-0.36739	1.13874315960942	0.302738	-3.953439	-1.45528
Trial2	3	1	noBlindfold	counterclockwise	practice	Free	1	0.5	0	4.653549	-0.57553	-1.452	-0.38715	1.14308788046549	0.341282	-3.67414	-1.22476
Trial2	3	1	noBlindfold	counterclockwise	practice	Free	1	0.5	0	4.673538	-0.57298	-1.45191	-0.42492	1.15405504720224	0.377343	-3.919585	-0.875045
Trial2	3	1	noBlindfold	counterclockwise	practice	Free	1	0.5	0	4.693542	-0.56778	-1.45187	-0.44478	1.15671232720212	0.272864	-4.033843	-2.002089
Trial2	3	1	noBlindfold	counterclockwise	practice	Free	1	0.5	0	4.713547	-0.5649	-1.452	-0.46341	1.1613616096975	0.197556	-4.207347	-1.246516
Trial2	3	1	noBlindfold	counterclockwise	practice	Free	1	0.5	0	4.733551	-0.56224	-1.45207	-0.48303	1.16690694942463	0.312643	-3.940744	-1.350615
Trial2	3	1	noBlindfold	counterclockwise	practice	Free	1	0.5	0	4.75354	-0.55932	-1.45201	-0.50168	1.17210991129364	0.384659	-3.966134	-0.831895
Trial2	3	1	noBlindfold	counterclockwise	practice	Free	1	0.5	0	4.773544	-0.55634	-1.45198	-0.53953	1.18614786181293	0.309857	-3.868803	-1.003333
Trial2	3	1	noBlindfold	counterclockwise	practice	Free	1	0.5	0	4.793549	-0.54992	-1.45203	-0.55846	1.18920545830715	0.372717	-4.385083	-1.436881
Trial2	3	1	noBlindfold	counterclockwise	practice	Free	1	0.5	0	4.813538	-0.54656	-1.45212	-0.57745	1.19529757295804	0.439563	-4.09732	-1.565167
Trial2	3	1	noBlindfold	counterclockwise	practice	Free	1	0.5	0	4.833542	-0.54305	-1.45206	-0.59689	1.201761591786	0.404696	-3.911121	-1.175483
Trial2	3	1	noBlindfold	counterclockwise	practice	Free	1	0.5	0	4.853546	-0.53927	-1.45198	-0.6353	1.2180673891718	0.4185	-3.961903	-1.121008
Trial2	3	1	noBlindfold	counterclockwise	practice	Free	1	0.5	0	4.87355	-0.53157	-1.45193	-0.65482	1.22185346408958	0.409192	-4.220042	-1.794402
Trial2	3	1	noBlindfold	counterclockwise	practice	Free	1	0.5	0	4.893539	-0.52743	-1.45203	-0.67451	1.22905497989705	0.268169	-4.033843	-1.608817
Trial2	3	1	noBlindfold	counterclockwise	practice	Free	1	0.5	0	4.913544	-0.52335	-1.45201	-0.69482	1.23693978728377	0.384223	-3.750313	-1.388285
Trial2	3	1	noBlindfold	counterclockwise	practice	Free	1	0.5	0	4.933548	-0.51903	-1.45191	-0.7136201	1.24405614396466	0.353101	-3.695299	-0.922851
Trial2	3	1	noBlindfold	counterclockwise	practice	Free	1	0.5	0	4.953552	-0.51486	-1.45184	-0.73397	1.25245874865283	0.344718	-3.441391	-0.930334
Trial2	3	1	noBlindfold	counterclockwise	practice	Free	1	0.5	0	4.973541	-0.51021	-1.45176	-0.77261	1.27179024389472	0.372144	-3.661445	-1.636234
Trial2	3	1	noBlindfold	counterclockwise	practice	Free	1	0.5	0	4.993546	-0.50105	-1.45186	-0.79208	1.27651552697982	0.482589	-3.441391	-0.860322
Trial2	3	1	noBlindfold	counterclockwise	practice	Free	1	0.5	0	5.01355	-0.49612	-1.45175	-0.80976	1.28373142784888	0.404442	-3.162092	-0.31191
Trial2	3	1	noBlindfold	counterclockwise	practice	Free	1	0.5	0	5.033539	-0.49136	-1.45161	-0.8281	1.2917214175871	0.543048	-3.077456	-0.432911
Trial2	3	1	noBlindfold	counterclockwise	practice	Free	1	0.5	0	5.053543	-0.48617	-1.45152	-0.86396	1.31109047935629	0.461722	-3.081688	-1.2628
Trial2	3	1	noBlindfold	counterclockwise	practice	Free	1	0.5	0	5.073547	-0.47547	-1.45157	-0.8815	1.31475624874065	0.475773	-2.895489	-0.656144
Trial2	3	1	noBlindfold	counterclockwise	practice	Free	1	0.5	0	5.093552	-0.47004	-1.45147	-0.8972501	1.32137627211474	0.397711	-2.683899	-0.0025592
Trial2	3	1	noBlindfold	counterclockwise	practice	Free	1	0.5	0	5.113541	-0.46449	-1.45137	-0.91267	1.32785820141068	0.560637	-2.776999	-0.047966
Trial2	3	1	noBlindfold	counterclockwise	practice	Free	1	0.5	0	5.133545	-0.45872	-1.45138	-0.92796	1.33426150268941	0.688691	-2.793926	-0.214727
Trial2	3	1	noBlindfold	counterclockwise	practice	Free	1	0.5	0	5.153549	-0.45247	-1.45139	-0.94265	1.34007016892704	0.781394	-2.895489	-0.885667
Trial2	3	1	noBlindfold	counterclockwise	practice	Free	1	0.5	0	5.173538	-0.4461	-1.45142	-0.97084	1.35559413725436	0.787746	-2.895489	-0.397502
Trial2	3	1	noBlindfold	counterclockwise	practice	Free	1	0.5	0	5.193542	-0.43223	-1.45125	-0.9837199	1.35527034020313	0.8721	-2.303037	-0.070062
Trial2	3	1	noBlindfold	counterclockwise	practice	Free	1	0.5	0	5.213547	-0.42483	-1.45118	-0.99575	1.35898067445257	0.896851	-2.472309	0.272883
Trial2	3	1	noBlindfold	counterclockwise	practice	Free	1	0.5	0	5.233551	-0.41703	-1.45121	-1.00728	1.3621883186929	0.94999	-2.387673	0.127808
Trial2	3	1	noBlindfold	counterclockwise	practice	Free	1	0.5	0	5.25354	-0.40861	-1.45119	-1.01785	1.3644011768156	0.841095	-2.197242	0.35025
Trial2	3	1	noBlindfold	counterclockwise	practice	Free	1	0.5	0	5.273544	-0.39986	-1.45111	-1.03582	1.37210462339591	0.913817	-2.087215	0.220057
Trial2	3	1	noBlindfold	counterclockwise	practice	Free	1	0.5	0	5.293549	-0.38161	-1.45108	-1.04347	1.36604020566784	1.221095	-2.099911	0.43258
Trial2	3	1	noBlindfold	counterclockwise	practice	Free	1	0.5	0	5.313538	-0.37172	-1.45104	-1.05048	1.36506557856046	1.344729	-1.917943	0.464385
Trial2	3	1	noBlindfold	counterclockwise	practice	Free	1	0.5	0	5.333542	-0.36121	-1.45097	-1.05641	1.36296905230071	1.257954	-1.799453	0.610648
Trial2	3	1	noBlindfold	counterclockwise	practice	Free	1	0.5	0	5.353546	-0.34976	-1.45089	-1.06157	1.3597877833556	1.261902	-1.630181	0.540534
Trial2	3	1	noBlindfold	counterclockwise	practice	Free	1	0.5	0	5.37355	-0.33803	-1.45082	-1.07022	1.35928846574861	1.264587	-1.51169	0.529878
Trial2	3	1	noBlindfold	counterclockwise	practice	Free	1	0.5	0	5.393539	-0.31233	-1.45077	-1.07371	1.34637778115185	1.349267	-1.515922	0.183514
Trial2	3	1	noBlindfold	counterclockwise	practice	Free	1	0.5	0	5.413544	-0.29871	-1.45075	-1.07726	1.34105435794297	1.400035	-1.405895	0.0096709
Trial2	3	1	noBlindfold	counterclockwise	practice	Free	1	0.5	0	5.433548	-0.28443	-1.45071	-1.08057	1.33527596685413	1.38461	-1.333955	0.026712
Trial2	3	1	noBlindfold	counterclockwise	practice	Free	1	0.5	0	5.453552	-0.26907	-1.45067	-1.08381	1.32895183413764	1.359113	-1.283173	-0.087901
Trial2	3	1	noBlindfold	counterclockwise	practice	Free	1	0.5	0	5.473541	-0.25354	-1.45064	-1.0899	1.32503003443056	1.294654	-1.207001	0.0063802
Trial2	3	1	noBlindfold	counterclockwise	practice	Free	1	0.5	0	5.493546	-0.22059	-1.45063	-1.09253	1.3087672706995	0.891067	-1.198537	0.25927
Trial2	3	1	noBlindfold	counterclockwise	practice	Free	1	0.5	0	5.51355	-0.2039	-1.4506	-1.09462	1.30141006005327	0.869474	-1.109669	0.424356
Trial2	3	1	noBlindfold	counterclockwise	practice	Free	1	0.5	0	5.533539	-0.18695	-1.45056	-1.09646	1.29387974640898	0.946149	-1.08851	0.314809
Trial2	3	1	noBlindfold	counterclockwise	practice	Free	1	0.5	0	5.553543	-0.16915	-1.45054	-1.09784	1.28569602735283	0.988501	-1.08851	0.354205
Trial2	3	1	noBlindfold	counterclockwise	practice	Free	1	0.5	0	5.573547	-0.15153	-1.45054	-1.09971	1.27822274845662	1.079687	-1.058888	0.304094
Trial2	3	1	noBlindfold	counterclockwise	practice	Free	1	0.5	0	5.593552	-0.11446	-1.45051	-1.10015	1.26011550614764	1.044343	-1.020802	0.31851
Trial2	3	1	noBlindfold	counterclockwise	practice	Free	1	0.5	0	5.613541	-0.095613	-1.4505	-1.10019	1.2510686306021	0.951396	-1.003874	0.415451
Trial2	3	1	noBlindfold	counterclockwise	practice	Free	1	0.5	0	5.633545	-0.076465	-1.4505	-1.09967	1.24160626783752	0.922321	-0.982715	0.62978
Trial2	3	1	noBlindfold	counterclockwise	practice	Free	1	0.5	0	5.653549	-0.057058	-1.45049	-1.09858	1.23174333237543	0.874307	-0.915007	0.662254
Trial2	3	1	noBlindfold	counterclockwise	practice	Free	1	0.5	0	5.673538	-0.036819	-1.45047	-1.09546	1.21992094596911	0.859273	-0.881152	0.499699
Trial2	3	1	noBlindfold	counterclockwise	practice	Free	1	0.5	0	5.693542	0.0032889	-1.4505	-1.09375	1.20125391959789	1.072902	-1.262014	0.23841
Trial2	3	1	noBlindfold	counterclockwise	practice	Free	1	0.5	0	5.713547	0.024453	-1.45059	-1.09185	1.19091622842688	1.102053	-1.240855	0.208079
Trial2	3	1	noBlindfold	counterclockwise	practice	Free	1	0.5	0	5.733551	0.045322	-1.4506	-1.08987	1.18091009431777	0.990992	-1.092742	0.256881
Trial2	3	1	noBlindfold	counterclockwise	practice	Free	1	0.5	0	5.75354	0.06711899	-1.45055	-1.08788	1.17084110469016	0.988351	-1.041961	0.06089
Trial2	3	1	noBlindfold	counterclockwise	practice	Free	1	0.5	0	5.773544	0.088545	-1.45052	-1.08369	1.15917183104269	0.873081	-1.092742	0.117279
Trial2	3	1	noBlindfold	counterclockwise	practice	Free	1	0.5	0	5.793549	0.1317	-1.45051	-1.08144	1.14243481046665	0.591142	-0.906543	0.209698
Trial2	3	1	noBlindfold	counterclockwise	practice	Free	1	0.5	0	5.813538	0.15386	-1.45048	-1.07898	1.13314194664589	0.548795	-0.991179	0.185072
Trial2	3	1	noBlindfold	counterclockwise	practice	Free	1	0.5	0	5.833542	0.17533	-1.45052	-1.07662	1.12450930971046	0.721837	-1.215464	0.030571
Trial2	3	1	noBlindfold	counterclockwise	practice	Free	1	0.5	0	5.853546	0.19749	-1.45061	-1.07432	1.11609841397977	0.877983	-1.427054	0.046077
Trial2	3	1	noBlindfold	counterclockwise	practice	Free	1	0.5	0	5.87355	0.21908	-1.4507	-1.06985	1.10611708227914	0.990072	-1.503227	-0.015199
Trial2	3	1	noBlindfold	counterclockwise	practice	Free	1	0.5	0	5.893539	0.26331	-1.45075	-1.06766	1.09358125861559	0.808171	-1.482068	0.093895
Trial2	3	1	noBlindfold	counterclockwise	practice	Free	1	0.5	0	5.913544	0.28517	-1.45075	-1.06541	1.08685345252334	0.702361	-1.562472	0.084598
Trial2	3	1	noBlindfold	counterclockwise	practice	Free	1	0.5	0	5.933548	0.30695	-1.45077	-1.06329	1.08067290397966	0.605111	-1.566704	-0.01213
Trial2	3	1	noBlindfold	counterclockwise	practice	Free	1	0.5	0	5.953552	0.32921	-1.45078	-1.06122	1.07487544107615	0.609445	-1.647108	0.074686
Trial2	3	1	noBlindfold	counterclockwise	practice	Free	1	0.5	0	5.973541	0.35064	-1.45082	-1.05716	1.06765898935286	0.688591	-1.680962	0.017146
Trial2	3	1	noBlindfold	counterclockwise	practice	Free	1	0.5	0	5.993546	0.39323	-1.45087	-1.05516	1.06054823400939	0.838308	-1.740208	-0.0038847
Trial2	3	1	noBlindfold	counterclockwise	practice	Free	1	0.5	0	6.01355	0.41511	-1.45087	-1.05333	1.05674513751754	0.811266	-1.795221	-0.113201
Trial2	3	1	noBlindfold	counterclockwise	practice	Free	1	0.5	0	6.033539	0.43695	-1.45088	-1.05167	1.05355837439379	0.729329	-1.782526	-0.026592
Trial2	3	1	noBlindfold	counterclockwise	practice	Free	1	0.5	0	6.053543	0.4574	-1.45088	-1.05012	1.05098371257999	0.63089	-1.702121	-0.065286
Trial2	3	1	noBlindfold	counterclockwise	practice	Free	1	0.5	0	6.073547	0.47892	-1.45085	-1.0475	1.04771210064276	0.59309	-1.638644	-0.066017
Trial2	3	1	noBlindfold	counterclockwise	practice	Free	1	0.5	0	6.093552	0.52001	-1.45084	-1.04639	1.04658136351297	0.613847	-1.757135	-0.107636
Trial2	3	1	noBlindfold	counterclockwise	practice	Free	1	0.5	0	6.113541	0.54083	-1.45088	-1.0455	1.04629688650241	0.580199	-1.799453	-0.159407
Trial2	3	1	noBlindfold	counterclockwise	practice	Free	1	0.5	0	6.133545	0.56081	-1.45091	-1.04479	1.04655819976007	0.608712	-1.829075	-0.189382
Trial2	3	1	noBlindfold	counterclockwise	practice	Free	1	0.5	0	6.153549	0.58057	-1.45092	-1.04413	1.04723405237415	0.557049	-1.803685	-0.073172
Trial2	3	1	noBlindfold	counterclockwise	practice	Free	1	0.5	0	6.173538	0.60066	-1.45091	-1.04265	1.04749769390432	0.374109	-1.727512	0.162678
Trial2	3	1	noBlindfold	counterclockwise	practice	Free	1	0.5	0	6.193542	0.63899	-1.45086	-1.042	1.05122885202821	0.327431	-1.939102	-0.030464
Trial2	3	1	noBlindfold	counterclockwise	practice	Free	1	0.5	0	6.213547	0.65771	-1.45093	-1.04146	1.05333348917852	0.323821	-2.049129	-0.157583
Trial2	3	1	noBlindfold	counterclockwise	practice	Free	1	0.5	0	6.233551	0.67539	-1.45102	-1.04116	1.05582942436704	0.350129	-2.163388	-0.205196
Trial2	3	1	noBlindfold	counterclockwise	practice	Free	1	0.5	0	6.25354	0.69209	-1.45108	-1.04107	1.05864313809803	0.457036	-2.311501	-0.248923
Trial2	3	1	noBlindfold	counterclockwise	practice	Free	1	0.5	0	6.273544	0.70941	-1.45116	-1.04113	1.06198122345098	0.541618	-2.510395	-0.196577
Trial2	3	1	noBlindfold	counterclockwise	practice	Free	1	0.5	0	6.293549	0.7424099	-1.45127	-1.04091	1.06876387518653	0.534889	-2.548481	0.273215
Trial2	3	1	noBlindfold	counterclockwise	practice	Free	1	0.5	0	6.313538	0.75808	-1.45127	-1.04035	1.07188307630395	0.52135	-2.506163	0.392096
Trial2	3	1	noBlindfold	counterclockwise	practice	Free	1	0.5	0	6.333542	0.77334	-1.45124	-1.03951	1.07484687874729	0.474276	-2.425759	0.310803
Trial2	3	1	noBlindfold	counterclockwise	practice	Free	1	0.5	0	6.353546	0.78822	-1.45122	-1.03846	1.07771517637637	0.467621	-2.510395	0.292109
Trial2	3	1	noBlindfold	counterclockwise	practice	Free	1	0.5	0	6.37355	0.80315	-1.45124	-1.03563	1.07908729621817	0.42104	-2.535786	0.319867
Trial2	3	1	noBlindfold	counterclockwise	practice	Free	1	0.5	0	6.393539	0.83131	-1.45132	-1.03407	1.08584857798937	0.307057	-2.747376	0.265243
Trial2	3	1	noBlindfold	counterclockwise	practice	Free	1	0.5	0	6.413544	0.84443	-1.45137	-1.03233	1.08827264447478	0.318069	-2.861635	0.275662
Trial2	3	1	noBlindfold	counterclockwise	practice	Free	1	0.5	0	6.433548	0.85693	-1.45143	-1.03039	1.0904598292979	0.221979	-2.925112	0.255801
Trial2	3	1	noBlindfold	counterclockwise	practice	Free	1	0.5	0	6.453552	0.86945	-1.45147	-1.02863	1.09296523139618	0.176349	-2.984357	0.173705
Trial2	3	1	noBlindfold	counterclockwise	practice	Free	1	0.5	0	6.473541	0.88019	-1.45148	-1.0255	1.09370691625067	0.155915	-2.954734	-0.037611
Trial2	3	1	noBlindfold	counterclockwise	practice	Free	1	0.5	0	6.493546	0.90035	-1.45151	-1.02432	1.09977796742752	0.048676	-3.238265	-0.23022
Trial2	3	1	noBlindfold	counterclockwise	practice	Free	1	0.5	0	6.51355	0.90977	-1.45162	-1.02359	1.10256423243234	0.0018559	-3.504868	-0.163692
Trial2	3	1	noBlindfold	counterclockwise	practice	Free	1	0.5	0	6.533539	0.91701	-1.45172	-1.02303	1.10475690358017	-0.01334	-3.551418	-0.144318
Trial2	3	1	noBlindfold	counterclockwise	practice	Free	1	0.5	0	6.553543	0.92378	-1.45177	-1.02257	1.10690509611193	-0.102855	-3.542954	-0.032084
Trial2	3	1	noBlindfold	counterclockwise	practice	Free	1	0.5	0	6.573547	0.92968	-1.45178	-1.02158	1.10826465743573	-0.130481	-3.551418	0.096195
Trial2	3	1	noBlindfold	counterclockwise	practice	Free	1	0.5	0	6.593552	0.93795	-1.45181	-1.02099	1.11095491562056	-0.173976	-3.691067	0.295915
Trial2	3	1	noBlindfold	counterclockwise	practice	Free	1	0.5	0	6.613541	0.94068	-1.45185	-1.02053	1.11161157102112	-0.173619	-3.784167	0.162665
Trial2	3	1	noBlindfold	counterclockwise	practice	Free	1	0.5	0	6.633545	0.94227	-1.4519	-1.0203	1.1120318976531	-0.151666	-3.966134	0.063091
Trial2	3	1	noBlindfold	counterclockwise	practice	Free	1	0.5	0	6.653549	0.94283	-1.45196	-1.02031	1.11226389213469	-0.24099	-4.016916	-0.03433
Trial2	3	1	noBlindfold	counterclockwise	practice	Free	1	0.5	0	6.673538	0.94282	-1.45199	-1.02032	1.11226900557305	-0.352955	-3.919585	-0.121959
Trial2	3	1	noBlindfold	counterclockwise	practice	Free	1	0.5	0	6.693542	0.9427601	-1.45197	-1.02032	1.11224513456579	-0.755097	-4.029611	-0.052163
Trial2	3	1	noBlindfold	counterclockwise	practice	Free	1	0.5	0	6.713547	0.94271	-1.452	-1.02033	1.11223439074252	-0.784387	-4.09732	-0.120142
Trial2	3	1	noBlindfold	counterclockwise	practice	Free	1	0.5	0	6.733551	0.94267	-1.45203	-1.02033	1.11221849571015	-0.73769	-4.118479	-0.118125
Trial2	3	1	noBlindfold	counterclockwise	practice	Free	1	0.5	0	6.75354	0.9426301	-1.45205	-1.02035	1.11222095102454	-0.661071	-4.093088	-0.116353
Trial2	3	1	noBlindfold	counterclockwise	practice	Free	1	0.5	0	6.773544	0.9426	-1.45206	-1.02038	1.11223655576148	-0.437461	-4.194652	-0.286944
Trial3	1	1	noBlindfold	counterclockwise	practice	Guided	1	-0.5	-0.5	0	-0.56152	-1.45276	-1.30074	0.803099782925381	0.226495	-5.692709	-1.650518
Trial3	1	1	noBlindfold	counterclockwise	practice	Guided	1	-0.5	-0.5	0.01553345	-0.56146	-1.45275	-1.30075	0.803105057206017	0.201418	-5.692709	-1.644346
Trial3	1	1	noBlindfold	counterclockwise	practice	Guided	1	-0.5	-0.5	0.03553772	-0.56139	-1.45273	-1.30075	0.803099700568897	0.239942	-5.599609	-1.583637
Trial3	1	1	noBlindfold	counterclockwise	practice	Guided	1	-0.5	-0.5	0.05552673	-0.56137	-1.45273	-1.30075	0.803098174469797	0.266443	-5.544596	-1.513519
Trial3	1	1	noBlindfold	counterclockwise	practice	Guided	1	-0.5	-0.5	0.07553101	-0.56136	-1.45273	-1.30074	0.803087543879588	0.315206	-5.400715	-1.428132
Trial3	1	1	noBlindfold	counterclockwise	practice	Guided	1	-0.5	-0.5	0.09553528	-0.56135	-1.45272	-1.30075	0.803096644310947	0.360848	-5.358397	-1.4953
Trial3	1	1	noBlindfold	counterclockwise	practice	Guided	1	-0.5	-0.5	0.1155396	-0.56134	-1.45272	-1.30076	0.803105982608073	0.44003	-5.383787	-1.624461
Trial3	1	1	noBlindfold	counterclockwise	practice	Guided	1	-0.5	-0.5	0.1355286	-0.56132	-1.45271	-1.30077	0.803114442113252	0.476394	-5.337238	-1.703649
Trial3	1	1	noBlindfold	counterclockwise	practice	Guided	1	-0.5	-0.5	0.1555328	-0.5613	-1.4527	-1.30078	0.80312289760117	0.507896	-5.244138	-1.735772
Trial3	1	1	noBlindfold	counterclockwise	practice	Guided	1	-0.5	-0.5	0.1755371	-0.56125	-1.45265	-1.30079	0.803129066581509	0.648446	-5.087561	-1.717241
Trial3	1	1	noBlindfold	counterclockwise	practice	Guided	1	-0.5	-0.5	0.1955261	-0.56122	-1.45261	-1.3008	0.803136646234962	0.736744	-5.079098	-1.740589
Trial3	1	1	noBlindfold	counterclockwise	practice	Guided	1	-0.5	-0.5	0.2155304	-0.56118	-1.45259	-1.3008	0.803133598582946	0.798093	-5.070634	-1.752589
Trial3	1	1	noBlindfold	counterclockwise	practice	Guided	1	-0.5	-0.5	0.2355347	-0.56115	-1.45258	-1.30081	0.803141299790965	0.856208	-5.062171	-1.787946
Trial3	1	1	noBlindfold	counterclockwise	practice	Guided	1	-0.5	-0.5	0.2555389	-0.56111	-1.45256	-1.30082	0.803148240192853	0.925995	-4.956376	-1.818766
Trial3	1	1	noBlindfold	counterclockwise	practice	Guided	1	-0.5	-0.5	0.275528	-0.56102	-1.4525	-1.30082	0.803141397048834	1.037638	-4.82519	-1.636322
Trial3	1	1	noBlindfold	counterclockwise	practice	Guided	1	-0.5	-0.5	0.2955322	-0.56097	-1.45247	-1.30082	0.803137599132398	1.115219	-4.753249	-1.621041
Trial3	1	1	noBlindfold	counterclockwise	practice	Guided	1	-0.5	-0.5	0.3155365	-0.56091	-1.45243	-1.30083	0.803142910690394	1.209056	-4.677077	-1.725845
Trial3	1	1	noBlindfold	counterclockwise	practice	Guided	1	-0.5	-0.5	0.3355408	-0.56085	-1.4524	-1.30083	0.803138365404915	1.322671	-4.647454	-1.736849
Trial3	1	1	noBlindfold	counterclockwise	practice	Guided	1	-0.5	-0.5	0.3555298	-0.56079	-1.45237	-1.30084	0.803143804913918	1.454134	-4.583977	-1.74037
Trial3	1	1	noBlindfold	counterclockwise	practice	Guided	1	-0.5	-0.5	0.3755341	-0.56026	-1.45227	-1.30085	0.803113966952231	1.671423	-4.380851	-1.676208
Trial3	1	1	noBlindfold	counterclockwise	practice	Guided	1	-0.5	-0.5	0.3955383	-0.55957	-1.45221	-1.30087	0.803082462206661	1.695703	-4.346996	-1.792825
Trial3	1	1	noBlindfold	counterclockwise	practice	Guided	1	-0.5	-0.5	0.4155273	-0.55852	-1.45218	-1.3009	0.803035101675121	1.76197	-4.321606	-1.830433
Trial3	1	1	noBlindfold	counterclockwise	practice	Guided	1	-0.5	-0.5	0.4355316	-0.55706	-1.45216	-1.30092	0.802950002038068	1.84163	-4.215811	-1.849396
Trial3	1	1	noBlindfold	counterclockwise	practice	Guided	1	-0.5	-0.5	0.4555359	-0.55506	-1.45211	-1.30088	0.802770392466748	1.904108	-3.999989	-1.755933
Trial3	1	1	noBlindfold	counterclockwise	practice	Guided	1	-0.5	-0.5	0.4755402	-0.5492	-1.45193	-1.30085	0.802359904540335	1.991303	-3.703763	-1.692582
Trial3	1	1	noBlindfold	counterclockwise	practice	Guided	1	-0.5	-0.5	0.4955292	-0.54503	-1.45187	-1.30082	0.802085009162553	2.077252	-3.686836	-1.633955
Trial3	1	1	noBlindfold	counterclockwise	practice	Guided	1	-0.5	-0.5	0.5155334	-0.54018	-1.45185	-1.3008	0.801807342905868	2.094253	-3.712226	-1.574577
Trial3	1	1	noBlindfold	counterclockwise	practice	Guided	1	-0.5	-0.5	0.5355377	-0.53434	-1.45185	-1.3008	0.801535914708037	2.048294	-3.712226	-1.598567
Trial3	1	1	noBlindfold	counterclockwise	practice	Guided	1	-0.5	-0.5	0.5555267	-0.52789	-1.45184	-1.30076	0.801245578520322	2.064893	-3.733385	-1.682536
Trial3	1	1	noBlindfold	counterclockwise	practice	Guided	1	-0.5	-0.5	0.575531	-0.51268	-1.45184	-1.30071	0.800810356357568	2.065993	-3.597968	-1.410436
Trial3	1	1	noBlindfold	counterclockwise	practice	Guided	1	-0.5	-0.5	0.5955353	-0.50391	-1.4518	-1.30062	0.80062950746272	2.046659	-3.534491	-1.219693
Trial3	1	1	noBlindfold	counterclockwise	practice	Guided	1	-0.5	-0.5	0.6155396	-0.49439	-1.45178	-1.30059	0.800609693547947	1.936852	-3.547186	-1.171296
Trial3	1	1	noBlindfold	counterclockwise	practice	Guided	1	-0.5	-0.5	0.6355286	-0.4839	-1.45177	-1.30058	0.800741897017131	1.826623	-3.597968	-1.195019
Trial3	1	1	noBlindfold	counterclockwise	practice	Guided	1	-0.5	-0.5	0.6555328	-0.47283	-1.45179	-1.30053	0.800990899321668	1.709999	-3.67414	-1.121093
Trial3	1	1	noBlindfold	counterclockwise	practice	Guided	1	-0.5	-0.5	0.6755371	-0.45018	-1.45185	-1.30051	0.802058832831564	1.605391	-3.729154	-1.011572
Trial3	1	1	noBlindfold	counterclockwise	practice	Guided	1	-0.5	-0.5	0.6955261	-0.43839	-1.45187	-1.30048	0.802847572281068	1.598842	-3.830717	-0.932135
Trial3	1	1	noBlindfold	counterclockwise	practice	Guided	1	-0.5	-0.5	0.7155304	-0.42635	-1.4519	-1.30048	0.803861155376255	1.5445	-3.847644	-0.918463
Trial3	1	1	noBlindfold	counterclockwise	practice	Guided	1	-0.5	-0.5	0.7355347	-0.41333	-1.45193	-1.30042	0.805098711645012	1.422662	-3.936512	-0.874381
Trial3	1	1	noBlindfold	counterclockwise	practice	Guided	1	-0.5	-0.5	0.7555389	-0.40093	-1.45197	-1.30033	0.806438490497713	1.345123	-4.033843	-0.685506
Trial3	1	1	noBlindfold	counterclockwise	practice	Guided	1	-0.5	-0.5	0.775528	-0.37601	-1.45203	-1.30029	0.809837881827447	1.304559	-4.105784	-0.606731
Trial3	1	1	noBlindfold	counterclockwise	practice	Guided	1	-0.5	-0.5	0.7955322	-0.36356	-1.45204	-1.30025	0.811798019213367	1.292384	-4.09732	-0.527451
Trial3	1	1	noBlindfold	counterclockwise	practice	Guided	1	-0.5	-0.5	0.8155365	-0.35079	-1.45204	-1.30019	0.813982565573466	1.266969	-4.05077	-0.362887
Trial3	1	1	noBlindfold	counterclockwise	practice	Guided	1	-0.5	-0.5	0.8355408	-0.33845	-1.45204	-1.30019	0.816334728498693	1.303729	-4.203115	-0.404667
Trial3	1	1	noBlindfold	counterclockwise	practice	Guided	1	-0.5	-0.5	0.8555298	-0.32576	-1.4521	-1.30021	0.818960089512407	1.433492	-4.499341	-0.454458
Trial3	1	1	noBlindfold	counterclockwise	practice	Guided	1	-0.5	-0.5	0.8755341	-0.3012	-1.45239	-1.30018	0.824505551690044	1.430932	-4.909826	-0.334674
Trial3	1	1	noBlindfold	counterclockwise	practice	Guided	1	-0.5	-0.5	0.8955383	-0.28905	-1.45243	-1.30014	0.827480485489077	1.429363	-4.736322	-0.281595
Trial3	1	1	noBlindfold	counterclockwise	practice	Guided	1	-0.5	-0.5	0.9155273	-0.27659	-1.4524	-1.30008	0.830686422540344	1.42316	-4.782872	-0.155944
Trial3	1	1	noBlindfold	counterclockwise	practice	Guided	1	-0.5	-0.5	0.9355316	-0.26414	-1.4524	-1.29993	0.833977273612514	1.407933	-4.956376	0.054361
Trial3	1	1	noBlindfold	counterclockwise	practice	Guided	1	-0.5	-0.5	0.9555359	-0.24961	-1.45246	-1.29983	0.838106862753631	1.308593	-4.947912	0.259315
Trial3	1	1	noBlindfold	counterclockwise	practice	Guided	1	-0.5	-0.5	0.9755402	-0.22812	-1.45244	-1.2998	0.844747681552888	1.235483	-4.795567	0.392064
Trial3	1	1	noBlindfold	counterclockwise	practice	Guided	1	-0.5	-0.5	0.9955292	-0.21717	-1.45241	-1.29979	0.848325935332796	1.282869	-4.87174	0.443217
Trial3	1	1	noBlindfold	counterclockwise	practice	Guided	1	-0.5	-0.5	1.015533	-0.20606	-1.45244	-1.29977	0.852075570107897	1.359828	-4.960607	0.48546
Trial3	1	1	noBlindfold	counterclockwise	practice	Guided	1	-0.5	-0.5	1.035538	-0.19512	-1.45247	-1.29976	0.855901888099064	1.452695	-4.960607	0.518774
Trial3	1	1	noBlindfold	counterclockwise	practice	Guided	1	-0.5	-0.5	1.055527	-0.18428	-1.45248	-1.29976	0.859822857000354	1.493324	-4.892899	0.485369
Trial3	1	1	noBlindfold	counterclockwise	practice	Guided	1	-0.5	-0.5	1.075531	-0.16229	-1.45248	-1.29974	0.868119829313611	1.586092	-5.007157	0.539259
Trial3	1	1	noBlindfold	counterclockwise	practice	Guided	1	-0.5	-0.5	1.095535	-0.15141	-1.4525	-1.29969	0.872364085847794	1.574237	-5.032548	0.626489
Trial3	1	1	noBlindfold	counterclockwise	practice	Guided	1	-0.5	-0.5	1.11554	-0.14017	-1.4525	-1.29964	0.876870382649952	1.579764	-4.960607	0.721869
Trial3	1	1	noBlindfold	counterclockwise	practice	Guided	1	-0.5	-0.5	1.135529	-0.12888	-1.45248	-1.29961	0.881536289515393	1.532426	-4.952144	0.780083
Trial3	1	1	noBlindfold	counterclockwise	practice	Guided	1	-0.5	-0.5	1.155533	-0.1179	-1.45248	-1.29951	0.88612451397244	1.638754	-5.03678	0.899366
Trial3	1	1	noBlindfold	counterclockwise	practice	Guided	1	-0.5	-0.5	1.175537	-0.09615999	-1.45255	-1.29946	0.895668988190455	1.66379	-5.112952	1.102855
Trial3	1	1	noBlindfold	counterclockwise	practice	Guided	1	-0.5	-0.5	1.195526	-0.084764	-1.45257	-1.29943	0.900838100868526	1.700545	-5.117184	1.143139
Trial3	1	1	noBlindfold	counterclockwise	practice	Guided	1	-0.5	-0.5	1.21553	-0.073333	-1.45256	-1.29942	0.906155098007283	1.686241	-5.08333	1.16707
Trial3	1	1	noBlindfold	counterclockwise	practice	Guided	1	-0.5	-0.5	1.235535	-0.06219	-1.45254	-1.29941	0.911446060451697	1.646487	-5.096025	1.203648
Trial3	1	1	noBlindfold	counterclockwise	practice	Guided	1	-0.5	-0.5	1.255539	-0.050669	-1.45254	-1.2994	0.917027182654677	1.648966	-5.117184	1.210578
Trial3	1	1	noBlindfold	counterclockwise	practice	Guided	1	-0.5	-0.5	1.275528	-0.028271	-1.45257	-1.29941	0.928215801223227	1.74242	-5.146807	1.160309
Trial3	1	1	noBlindfold	counterclockwise	practice	Guided	1	-0.5	-0.5	1.295532	-0.016982	-1.45257	-1.29939	0.933986554595199	1.791455	-5.125648	1.213751
Trial3	1	1	noBlindfold	counterclockwise	practice	Guided	1	-0.5	-0.5	1.315536	-0.0055643	-1.45257	-1.29937	0.939924969364681	1.806432	-5.159502	1.280075
Trial3	1	1	noBlindfold	counterclockwise	practice	Guided	1	-0.5	-0.5	1.335541	0.0063648	-1.45257	-1.29937	0.94625450997907	1.850859	-5.214515	1.287439
Trial3	1	1	noBlindfold	counterclockwise	practice	Guided	1	-0.5	-0.5	1.35553	0.018112	-1.4526	-1.29934	0.952567318206397	1.836223	-5.231443	1.248095
Trial3	1	1	noBlindfold	counterclockwise	practice	Guided	1	-0.5	-0.5	1.375534	0.04238	-1.45261	-1.29931	0.965956775624301	1.784497	-5.142575	1.389321
Trial3	1	1	noBlindfold	counterclockwise	practice	Guided	1	-0.5	-0.5	1.395538	0.054501	-1.45259	-1.29928	0.972789681027876	1.764673	-5.184893	1.455633
Trial3	1	1	noBlindfold	counterclockwise	practice	Guided	1	-0.5	-0.5	1.415527	0.06709	-1.45258	-1.29925	0.979995738042765	1.803918	-5.142575	1.518311
Trial3	1	1	noBlindfold	counterclockwise	practice	Guided	1	-0.5	-0.5	1.435532	0.079787	-1.45258	-1.29925	0.987397356546828	1.82692	-5.193356	1.492358
Trial3	1	1	noBlindfold	counterclockwise	practice	Guided	1	-0.5	-0.5	1.455536	0.092232	-1.45258	-1.29925	0.994755909510269	1.934206	-5.172197	1.513761
Trial3	1	1	noBlindfold	counterclockwise	practice	Guided	1	-0.5	-0.5	1.47554	0.11766	-1.45261	-1.29923	1.01008536119109	1.878086	-5.252602	1.507291
Trial3	1	1	noBlindfold	counterclockwise	practice	Guided	1	-0.5	-0.5	1.495529	0.13065	-1.45262	-1.2992	1.01805704832637	2.000811	-5.214515	1.597531
Trial3	1	1	noBlindfold	counterclockwise	practice	Guided	1	-0.5	-0.5	1.515533	0.14425	-1.45261	-1.29916	1.02650610374166	1.979945	-5.117184	1.6474
Trial3	1	1	noBlindfold	counterclockwise	practice	Guided	1	-0.5	-0.5	1.535538	0.15765	-1.45258	-1.29912	1.03493787177375	1.876159	-5.142575	1.792753
Trial3	1	1	noBlindfold	counterclockwise	practice	Guided	1	-0.5	-0.5	1.555527	0.17161	-1.45257	-1.29908	1.043833639859	1.970968	-5.172197	1.773636
Trial3	1	1	noBlindfold	counterclockwise	practice	Guided	1	-0.5	-0.5	1.575531	0.19946	-1.45256	-1.29905	1.06194404346499	2.1492	-5.019853	1.955769
Trial3	1	1	noBlindfold	counterclockwise	practice	Guided	1	-0.5	-0.5	1.595535	0.21433	-1.45251	-1.29908	1.07181901925831	2.035142	-4.939448	1.821321
Trial3	1	1	noBlindfold	counterclockwise	practice	Guided	1	-0.5	-0.5	1.61554	0.22908	-1.45247	-1.29913	1.08174227683286	1.943123	-5.053707	1.678601
Trial3	1	1	noBlindfold	counterclockwise	practice	Guided	1	-0.5	-0.5	1.635529	0.24407	-1.45251	-1.29913	1.09190148496071	1.89599	-5.252602	1.722442
Trial3	1	1	noBlindfold	counterclockwise	practice	Guided	1	-0.5	-0.5	1.655533	0.25918	-1.45258	-1.29902	1.10217391098121	1.781493	-5.231443	1.858756
Trial3	1	1	noBlindfold	counterclockwise	practice	Guided	1	-0.5	-0.5	1.675537	0.2896	-1.45257	-1.2989	1.12325830325219	1.652109	-5.08333	2.12575
Trial3	1	1	noBlindfold	counterclockwise	practice	Guided	1	-0.5	-0.5	1.695526	0.30349	-1.45255	-1.2986	1.13285393873214	1.60241	-4.985998	2.225815
Trial3	1	1	noBlindfold	counterclockwise	practice	Guided	1	-0.5	-0.5	1.71553	0.30455	-1.45253	-1.29778	1.13302854204175	3.772153	-5.057939	1.801627
Trial3	1	1	noBlindfold	counterclockwise	practice	Guided	1	-0.5	-0.5	1.735535	0.30321	-1.45258	-1.29693	1.13147860448464	4.979594	-5.468423	1.563631
Trial3	1	1	noBlindfold	counterclockwise	practice	Guided	1	-0.5	-0.5	1.755539	0.30276	-1.45268	-1.29657	1.13090560627898	4.82824	-5.595377	1.027898
Trial3	1	1	noBlindfold	counterclockwise	practice	Guided	1	-0.5	-0.5	1.775528	0.30242	-1.4527	-1.29613	1.13035424769793	2.706597	-4.977535	1.430596
Trial3	1	1	noBlindfold	counterclockwise	practice	Guided	1	-0.5	-0.5	1.795532	0.30194	-1.45256	-1.29496	1.12918953286569	1.730372	-4.68554	2.097219
Trial3	1	1	noBlindfold	counterclockwise	practice	Guided	1	-0.5	-0.5	1.815536	0.30133	-1.45239	-1.29264	1.12712372543436	1.173645	-4.617832	2.55689
Trial3	1	1	noBlindfold	counterclockwise	practice	Guided	1	-0.5	-0.5	1.835541	0.30084	-1.45231	-1.28905	1.12425291355309	1.117848	-4.66015	2.60621
Trial3	1	1	noBlindfold	counterclockwise	practice	Guided	1	-0.5	-0.5	1.85553	0.30067	-1.45234	-1.28026	1.11797945484489	1.796836	-5.03678	2.259317
Trial3	1	1	noBlindfold	counterclockwise	practice	Guided	1	-0.5	-0.5	1.875534	0.30121	-1.45268	-1.27609	1.1154609890366	3.341715	-5.722331	1.702538
Trial3	1	1	noBlindfold	counterclockwise	practice	Guided	1	-0.5	-0.5	1.895538	0.30156	-1.45281	-1.27186	1.11277413431722	3.851941	-5.536132	1.790734
Trial3	1	1	noBlindfold	counterclockwise	practice	Guided	1	-0.5	-0.5	1.915527	0.30183	-1.45277	-1.26716	1.10971432966344	3.94714	-5.184893	2.232096
Trial3	1	1	noBlindfold	counterclockwise	practice	Guided	1	-0.5	-0.5	1.935532	0.30195	-1.45261	-1.26178	1.10608888391979	3.847005	-4.854812	2.61801
Trial3	1	1	noBlindfold	counterclockwise	practice	Guided	1	-0.5	-0.5	1.955536	0.30192	-1.45246	-1.24709	1.09600142446199	3.494948	-4.787104	3.035409
Trial3	1	1	noBlindfold	counterclockwise	practice	Guided	1	-0.5	-0.5	1.97554	0.30161	-1.4523	-1.2377	1.08939425804424	2.886508	-4.503573	3.200726
Trial3	1	1	noBlindfold	counterclockwise	practice	Guided	1	-0.5	-0.5	1.995529	0.30147	-1.45225	-1.22636	1.08164362336859	2.794184	-4.440096	3.396942
Trial3	1	1	noBlindfold	counterclockwise	practice	Guided	1	-0.5	-0.5	2.015533	0.30142	-1.45222	-1.21408	1.07339845059104	2.955742	-4.469719	2.954114
Trial3	1	1	noBlindfold	counterclockwise	practice	Guided	1	-0.5	-0.5	2.035538	0.30147	-1.45225	-1.20077	1.06462798813912	3.161052	-4.87174	2.899513
Trial3	1	1	noBlindfold	counterclockwise	practice	Guided	1	-0.5	-0.5	2.055527	0.30155	-1.45238	-1.17189	1.04590563791665	3.217116	-4.905594	2.567569
Trial3	1	1	noBlindfold	counterclockwise	practice	Guided	1	-0.5	-0.5	2.075531	0.30162	-1.45251	-1.15666	1.03624181324978	3.139899	-4.922521	2.179461
Trial3	1	1	noBlindfold	counterclockwise	practice	Guided	1	-0.5	-0.5	2.095535	0.30158	-1.45251	-1.14155	1.02670200161428	2.928265	-5.062171	2.272403
Trial3	1	1	noBlindfold	counterclockwise	practice	Guided	1	-0.5	-0.5	2.11554	0.30149	-1.4525	-1.12617	1.0170915161473	2.742748	-4.964839	2.048751
Trial3	1	1	noBlindfold	counterclockwise	practice	Guided	1	-0.5	-0.5	2.135529	0.30139	-1.45248	-1.10998	1.00712536676152	2.578156	-4.842117	2.164208
Trial3	1	1	noBlindfold	counterclockwise	practice	Guided	1	-0.5	-0.5	2.155533	0.30132	-1.45245	-1.07755	0.987763963508554	2.664945	-5.024084	2.177222
Trial3	1	1	noBlindfold	counterclockwise	practice	Guided	1	-0.5	-0.5	2.175537	0.30135	-1.45252	-1.0613	0.978375908743763	2.938963	-5.197588	1.787348
Trial3	1	1	noBlindfold	counterclockwise	practice	Guided	1	-0.5	-0.5	2.195526	0.30147	-1.45259	-1.04507	0.969255055860604	3.36101	-5.553059	1.437131
Trial3	1	1	noBlindfold	counterclockwise	practice	Guided	1	-0.5	-0.5	2.21553	0.30162	-1.45274	-1.0297	0.960820816734731	3.469396	-5.828126	1.669837
Trial3	1	1	noBlindfold	counterclockwise	practice	Guided	1	-0.5	-0.5	2.235535	0.30174	-1.45288	-1.01394	0.952324163480059	3.554845	-5.815431	2.123448
Trial3	1	1	noBlindfold	counterclockwise	practice	Guided	1	-0.5	-0.5	2.255539	0.30177	-1.45291	-0.98291	0.935968610275084	3.441267	-5.735027	2.216815
Trial3	1	1	noBlindfold	counterclockwise	practice	Guided	1	-0.5	-0.5	2.275528	0.30161	-1.45291	-0.96722	0.927832483302476	2.927519	-5.993167	2.140002
Trial3	1	1	noBlindfold	counterclockwise	practice	Guided	1	-0.5	-0.5	2.295532	0.30148	-1.45298	-0.95103	0.919672908196607	2.706038	-6.010094	2.067071
Trial3	1	1	noBlindfold	counterclockwise	practice	Guided	1	-0.5	-0.5	2.315536	0.30137	-1.45305	-0.9346	0.911630969679564	2.535785	-6.242843	2.47079
Trial3	1	1	noBlindfold	counterclockwise	practice	Guided	1	-0.5	-0.5	2.335541	0.30131	-1.45311	-0.91877	0.904138261736572	2.63204	-6.395188	2.589605
Trial3	1	1	noBlindfold	counterclockwise	practice	Guided	1	-0.5	-0.5	2.35553	0.30131	-1.45318	-0.88467	0.888858112538847	2.786337	-6.433274	2.541616
Trial3	1	1	noBlindfold	counterclockwise	practice	Guided	1	-0.5	-0.5	2.375534	0.30145	-1.45325	-0.86737	0.881636460763098	3.031777	-6.255538	2.629402
Trial3	1	1	noBlindfold	counterclockwise	practice	Guided	1	-0.5	-0.5	2.395538	0.3015	-1.45318	-0.84993	0.874558880192103	3.084834	-6.204757	2.284744
Trial3	1	1	noBlindfold	counterclockwise	practice	Guided	1	-0.5	-0.5	2.415527	0.30154	-1.45315	-0.83188	0.867531364293932	3.122163	-6.488287	2.371133
Trial3	1	1	noBlindfold	counterclockwise	practice	Guided	1	-0.5	-0.5	2.435532	0.30154	-1.45319	-0.8137	0.860740410359926	3.068066	-6.429042	2.365212
Trial3	1	1	noBlindfold	counterclockwise	practice	Guided	1	-0.5	-0.5	2.455536	0.3015	-1.45319	-0.77744	0.848159889486713	2.863843	-6.179366	2.4745
Trial3	1	1	noBlindfold	counterclockwise	practice	Guided	1	-0.5	-0.5	2.47554	0.30137	-1.45305	-0.75878	0.842116950568355	2.549606	-6.162439	2.576051
Trial3	1	1	noBlindfold	counterclockwise	practice	Guided	1	-0.5	-0.5	2.495529	0.30131	-1.45306	-0.73971	0.83639621022903	2.697026	-6.395188	1.926384
Trial3	1	1	noBlindfold	counterclockwise	practice	Guided	1	-0.5	-0.5	2.515533	0.30132	-1.45316	-0.7214301	0.831351305890195	2.684321	-6.560228	2.015147
Trial3	1	1	noBlindfold	counterclockwise	practice	Guided	1	-0.5	-0.5	2.535538	0.30133	-1.45323	-0.7028	0.82659398954334	2.76515	-6.412115	2.002197
Trial3	1	1	noBlindfold	counterclockwise	practice	Guided	1	-0.5	-0.5	2.555527	0.30135	-1.45319	-0.66674	0.818513314619077	2.736715	-6.331711	2.251206
Trial3	1	1	noBlindfold	counterclockwise	practice	Guided	1	-0.5	-0.5	2.575531	0.30134	-1.45311	-0.64843	0.814970693790622	2.594552	-6.289393	1.919237
Trial3	1	1	noBlindfold	counterclockwise	practice	Guided	1	-0.5	-0.5	2.595535	0.30132	-1.45314	-0.63106	0.811967022486356	2.65083	-6.539069	1.795032
Trial3	1	1	noBlindfold	counterclockwise	practice	Guided	1	-0.5	-0.5	2.61554	0.3013	-1.4532	-0.61394	0.809360268491389	2.554121	-6.403651	1.960367
Trial3	1	1	noBlindfold	counterclockwise	practice	Guided	1	-0.5	-0.5	2.635529	0.30127	-1.45318	-0.59644	0.807052842932539	2.449739	-6.14128	2.015209
Trial3	1	1	noBlindfold	counterclockwise	practice	Guided	1	-0.5	-0.5	2.655533	0.30126	-1.45311	-0.56178	0.8036381923591	2.559912	-6.230147	2.194253
Trial3	1	1	noBlindfold	counterclockwise	practice	Guided	1	-0.5	-0.5	2.675537	0.30127	-1.45309	-0.54538	0.802554029286602	2.595348	-6.268234	1.874559
Trial3	1	1	noBlindfold	counterclockwise	practice	Guided	1	-0.5	-0.5	2.695526	0.3013	-1.45317	-0.52813	0.801793625007143	2.705773	-6.742195	2.138424
Trial3	1	1	noBlindfold	counterclockwise	practice	Guided	1	-0.5	-0.5	2.71553	0.30133	-1.45331	-0.51159	0.801413811555424	2.782267	-6.835295	2.172476
Trial3	1	1	noBlindfold	counterclockwise	practice	Guided	1	-0.5	-0.5	2.735535	0.30137	-1.45338	-0.49466	0.80138778652911	2.784761	-6.687182	2.16644
Trial3	1	1	noBlindfold	counterclockwise	practice	Guided	1	-0.5	-0.5	2.755539	0.30139	-1.45334	-0.4617	0.802304686661199	2.702196	-6.657559	2.380776
Trial3	1	1	noBlindfold	counterclockwise	practice	Guided	1	-0.5	-0.5	2.775528	0.30133	-1.45331	-0.44502	0.803213898883568	2.541688	-6.661791	1.907867
Trial3	1	1	noBlindfold	counterclockwise	practice	Guided	1	-0.5	-0.5	2.795532	0.30129	-1.45335	-0.42931	0.80440210440062	2.522666	-6.898772	1.767461
Trial3	1	1	noBlindfold	counterclockwise	practice	Guided	1	-0.5	-0.5	2.815536	0.30127	-1.4534	-0.41393	0.805879439465799	2.483863	-6.68295	1.867618
Trial3	1	1	noBlindfold	counterclockwise	practice	Guided	1	-0.5	-0.5	2.835526	0.30125	-1.45336	-0.39869	0.80762940202686	2.474482	-6.560228	2.062338
Trial3	1	1	noBlindfold	counterclockwise	practice	Guided	1	-0.5	-0.5	2.85553	0.30124	-1.45331	-0.36785	0.812064747445313	2.522381	-6.687182	2.122568
Trial3	1	1	noBlindfold	counterclockwise	practice	Guided	1	-0.5	-0.5	2.875534	0.30122	-1.4533	-0.35291	0.814609693430938	2.391662	-6.649096	1.919445
Trial3	1	1	noBlindfold	counterclockwise	practice	Guided	1	-0.5	-0.5	2.895538	0.3012	-1.45332	-0.33799	0.817415860227601	2.443802	-6.852222	1.71035
Trial3	1	1	noBlindfold	counterclockwise	practice	Guided	1	-0.5	-0.5	2.915527	0.3012	-1.45339	-0.32348	0.820414986915098	2.354635	-6.771818	1.799578
Trial3	1	1	noBlindfold	counterclockwise	practice	Guided	1	-0.5	-0.5	2.935532	0.30119	-1.45338	-0.30949	0.823528663829714	2.317933	-6.657559	2.120075
Trial3	1	1	noBlindfold	counterclockwise	practice	Guided	1	-0.5	-0.5	2.955536	0.30117	-1.45334	-0.28119	0.830512593463279	2.282445	-6.543301	2.326196
Trial3	1	1	noBlindfold	counterclockwise	practice	Guided	1	-0.5	-0.5	2.97554	0.30113	-1.45332	-0.26689	0.834355768715201	2.122532	-6.594082	2.293601
Trial3	1	1	noBlindfold	counterclockwise	practice	Guided	1	-0.5	-0.5	2.995529	0.3011	-1.45332	-0.25216	0.838561772681949	2.082682	-6.585619	2.236828
Trial3	1	1	noBlindfold	counterclockwise	practice	Guided	1	-0.5	-0.5	3.015533	0.30106	-1.4533	-0.23784	0.842867145161231	2.145923	-6.598314	2.151137
Trial3	1	1	noBlindfold	counterclockwise	practice	Guided	1	-0.5	-0.5	3.035538	0.30105	-1.45332	-0.22293	0.847613649955041	2.084925	-6.640632	2.35603
Trial3	1	1	noBlindfold	counterclockwise	practice	Guided	1	-0.5	-0.5	3.055527	0.30105	-1.45332	-0.19298	0.857870847373551	2.123695	-6.712573	2.337009
Trial3	1	1	noBlindfold	counterclockwise	practice	Guided	1	-0.5	-0.5	3.075531	0.30102	-1.45331	-0.17823	0.863231704414456	1.994285	-6.568691	2.547281
Trial3	1	1	noBlindfold	counterclockwise	practice	Guided	1	-0.5	-0.5	3.095535	0.30099	-1.45326	-0.16207	0.869357052835654	1.895135	-6.323247	2.576557
Trial3	1	1	noBlindfold	counterclockwise	practice	Guided	1	-0.5	-0.5	3.11554	0.30095	-1.45322	-0.14602	0.875684150519306	1.815846	-6.475592	2.632223
Trial3	1	1	noBlindfold	counterclockwise	practice	Guided	1	-0.5	-0.5	3.135529	0.30093	-1.45322	-0.12947	0.882485887752762	1.920973	-6.602546	2.124974
Trial3	1	1	noBlindfold	counterclockwise	practice	Guided	1	-0.5	-0.5	3.155533	0.30094	-1.45328	-0.09735501	0.896452945920227	1.967312	-6.615241	2.038576
Trial3	1	1	noBlindfold	counterclockwise	practice	Guided	1	-0.5	-0.5	3.175537	0.30096	-1.45327	-0.081036	0.903918005475027	1.942569	-6.412115	2.270927
Trial3	1	1	noBlindfold	counterclockwise	practice	Guided	1	-0.5	-0.5	3.195526	0.30096	-1.45324	-0.06403	0.911924761282599	1.925588	-6.539069	2.350864
Trial3	1	1	noBlindfold	counterclockwise	practice	Guided	1	-0.5	-0.5	3.21553	0.30093	-1.45326	-0.046874	0.920223899232814	1.764029	-6.534837	2.377757
Trial3	1	1	noBlindfold	counterclockwise	practice	Guided	1	-0.5	-0.5	3.235535	0.30089	-1.45329	-0.030829	0.928195139006175	1.877208	-6.907235	2.035438
Trial3	1	1	noBlindfold	counterclockwise	practice	Guided	1	-0.5	-0.5	3.255539	0.30091	-1.45341	0.0025457	0.945520492908639	1.906259	-7.089203	2.153637
Trial3	1	1	noBlindfold	counterclockwise	practice	Guided	1	-0.5	-0.5	3.275528	0.30103	-1.45351	0.019596	0.954792689202538	2.135663	-6.911467	2.354439
Trial3	1	1	noBlindfold	counterclockwise	practice	Guided	1	-0.5	-0.5	3.295532	0.30106	-1.4535	0.035602	0.96362163690376	2.10028	-7.008799	2.293653
Trial3	1	1	noBlindfold	counterclockwise	practice	Guided	1	-0.5	-0.5	3.315536	0.30106	-1.4535	0.05234	0.973024475316822	2.013927	-7.063812	2.0781
Trial3	1	1	noBlindfold	counterclockwise	practice	Guided	1	-0.5	-0.5	3.335526	0.301	-1.4535	0.068475	0.982224426867011	1.891311	-6.996103	1.55902
Trial3	1	1	noBlindfold	counterclockwise	practice	Guided	1	-0.5	-0.5	3.35553	0.30096	-1.45352	0.098139	0.99965353765641	1.889605	-7.10613	1.588844
Trial3	1	1	noBlindfold	counterclockwise	practice	Guided	1	-0.5	-0.5	3.375534	0.30096	-1.45348	0.11269	1.00842747223139	1.928464	-6.733732	2.146428
Trial3	1	1	noBlindfold	counterclockwise	practice	Guided	1	-0.5	-0.5	3.395538	0.30098	-1.45342	0.12799	1.01781158005743	2.041311	-6.953785	2.088939
Trial3	1	1	noBlindfold	counterclockwise	practice	Guided	1	-0.5	-0.5	3.415527	0.301	-1.45344	0.14168	1.02633046515812	1.972264	-6.881845	1.89024
Trial3	1	1	noBlindfold	counterclockwise	practice	Guided	1	-0.5	-0.5	3.435532	0.30098	-1.45345	0.15522	1.03483438966874	1.915916	-6.890308	1.553317
Trial3	1	1	noBlindfold	counterclockwise	practice	Guided	1	-0.5	-0.5	3.455536	0.30095	-1.45345	0.1811	1.0513886494502	1.947658	-6.979176	1.425853
Trial3	1	1	noBlindfold	counterclockwise	practice	Guided	1	-0.5	-0.5	3.47554	0.30091	-1.45342	0.19346	1.05940719124897	1.828926	-6.754891	1.913867
Trial3	1	1	noBlindfold	counterclockwise	practice	Guided	1	-0.5	-0.5	3.495529	0.3009	-1.4534	0.20564	1.0674121146745	1.741775	-6.814136	1.956157
Trial3	1	1	noBlindfold	counterclockwise	practice	Guided	1	-0.5	-0.5	3.515533	0.30088	-1.45341	0.21795	1.07557474129341	1.683253	-7.093435	1.85583
Trial3	1	1	noBlindfold	counterclockwise	practice	Guided	1	-0.5	-0.5	3.535538	0.30084	-1.45351	0.22995	1.08359206168841	1.530253	-7.101898	2.348037
Trial3	1	1	noBlindfold	counterclockwise	practice	Guided	1	-0.5	-0.5	3.555527	0.30078	-1.45354	0.25495	1.10054445092142	1.445739	-7.000335	2.420059
Trial3	1	1	noBlindfold	counterclockwise	practice	Guided	1	-0.5	-0.5	3.575531	0.30073	-1.45349	0.26755	1.10918957194482	1.590606	-6.958017	1.854104
Trial3	1	1	noBlindfold	counterclockwise	practice	Guided	1	-0.5	-0.5	3.595535	0.30078	-1.45348	0.27983	1.11775822440312	1.679986	-6.932626	2.221077
Trial3	1	1	noBlindfold	counterclockwise	practice	Guided	1	-0.5	-0.5	3.61554	0.30083	-1.45343	0.2927	1.12681053324327	1.718823	-6.759122	2.363201
Trial3	1	1	noBlindfold	counterclockwise	practice	Guided	1	-0.5	-0.5	3.635529	0.30087	-1.45338	0.30324	1.13427829853982	1.766594	-6.632168	2.336284
Trial3	1	1	noBlindfold	counterclockwise	practice	Guided	1	-0.5	-0.5	3.655533	0.30086	-1.45336	0.30417	1.13493001058155	1.656175	-6.953785	2.656896
Trial3	1	1	noBlindfold	counterclockwise	practice	Guided	1	-0.5	-0.5	3.675537	0.3008	-1.45321	0.30414	1.13486641289611	0.258778	-4.609368	8.245922
Trial3	1	1	noBlindfold	counterclockwise	practice	Guided	1	-0.5	-0.5	3.695526	0.30075	-1.45308	0.30404	1.13476027749312	0.06888	-6.966481	7.107089
Trial3	1	1	noBlindfold	counterclockwise	practice	Guided	1	-0.5	-0.5	3.71553	0.30072	-1.45312	0.30374	1.13452655656742	0.447788	-6.42481	5.55494
Trial3	1	1	noBlindfold	counterclockwise	practice	Guided	1	-0.5	-0.5	3.735535	0.30068	-1.45313	0.30358	1.13438497648997	0.571796	-6.860686	5.417513
Trial3	1	1	noBlindfold	counterclockwise	practice	Guided	1	-0.5	-0.5	3.755539	0.30066	-1.45321	0.30332	1.13418671897444	1.250018	-7.512383	5.24888
Trial3	1	1	noBlindfold	counterclockwise	practice	Guided	1	-0.5	-0.5	3.775528	0.30067	-1.4533	0.30325	1.13414416365639	1.446466	-6.788745	5.022292
Trial3	1	1	noBlindfold	counterclockwise	practice	Guided	1	-0.5	-0.5	3.795532	0.30067	-1.4533	0.30318	1.13409458369817	0.915122	-6.492519	4.973661
Trial3	1	1	noBlindfold	counterclockwise	practice	Guided	1	-0.5	-0.5	3.815536	0.30065	-1.45328	0.30311	1.13403090834953	0.235985	-5.811199	4.755497
Trial3	1	1	noBlindfold	counterclockwise	practice	Guided	1	-0.5	-0.5	3.835526	0.3006	-1.45322	0.30303	1.13393893275291	-0.337361	-5.95508	4.699746
Trial3	1	1	noBlindfold	counterclockwise	practice	Guided	1	-0.5	-0.5	3.85553	0.30054	-1.45319	0.30269	1.13365582385672	-0.572714	-6.111657	4.34405
Trial3	1	1	noBlindfold	counterclockwise	practice	Guided	1	-0.5	-0.5	3.875534	0.30031	-1.45313	0.30254	1.13338719417506	-1.148165	-6.285161	3.771248
Trial3	1	1	noBlindfold	counterclockwise	practice	Guided	1	-0.5	-0.5	3.895538	0.30018	-1.45314	0.3024	1.13319625930537	-1.526381	-6.357101	3.632651
Trial3	1	1	noBlindfold	counterclockwise	practice	Guided	1	-0.5	-0.5	3.915527	0.29999	-1.45315	0.30229	1.13298421419911	-2.197722	-6.238611	3.749851
Trial3	1	1	noBlindfold	counterclockwise	practice	Guided	1	-0.5	-0.5	3.935532	0.29949	-1.45313	0.30234	1.13266665207924	-2.818636	-6.268234	4.568637
Trial3	1	1	noBlindfold	counterclockwise	practice	Guided	1	-0.5	-0.5	3.955536	0.2983	-1.45312	0.30286	1.13219567800527	-3.188861	-6.09473	5.350724
Trial3	1	1	noBlindfold	counterclockwise	practice	Guided	1	-0.5	-0.5	3.97554	0.29283	-1.45298	0.30293	1.12839530947831	-2.875104	-5.887372	6.019413
Trial3	1	1	noBlindfold	counterclockwise	practice	Guided	1	-0.5	-0.5	3.995529	0.28891	-1.45293	0.30279	1.12554464697268	-2.603491	-5.768881	5.437372
Trial3	1	1	noBlindfold	counterclockwise	practice	Guided	1	-0.5	-0.5	4.015533	0.2848	-1.4529	0.30264	1.12256045908336	-2.509949	-5.696941	5.172963
Trial3	1	1	noBlindfold	counterclockwise	practice	Guided	1	-0.5	-0.5	4.035538	0.28027	-1.45285	0.30256	1.11934080826881	-2.679888	-5.536132	5.098772
Trial3	1	1	noBlindfold	counterclockwise	practice	Guided	1	-0.5	-0.5	4.055527	0.27499	-1.45277	0.30246	1.1155947130004	-2.864188	-5.349933	5.079818
Trial3	1	1	noBlindfold	counterclockwise	practice	Guided	1	-0.5	-0.5	4.075531	0.26159	-1.45265	0.30234	1.10624084680304	-3.228561	-5.180661	4.629688
Trial3	1	1	noBlindfold	counterclockwise	practice	Guided	1	-0.5	-0.5	4.095535	0.25306	-1.4526	0.30219	1.10027639425277	-3.368512	-5.053707	4.323525
Trial3	1	1	noBlindfold	counterclockwise	practice	Guided	1	-0.5	-0.5	4.11554	0.24344	-1.45254	0.30202	1.09358999113053	-3.584869	-4.914058	4.028424
Trial3	1	1	noBlindfold	counterclockwise	practice	Guided	1	-0.5	-0.5	4.135529	0.23228	-1.45246	0.30179	1.08586427524925	-3.736118	-4.736322	3.491822
Trial3	1	1	noBlindfold	counterclockwise	practice	Guided	1	-0.5	-0.5	4.155533	0.21897	-1.45239	0.30194	1.07704485333784	-3.748092	-4.787104	3.479824
Trial3	1	1	noBlindfold	counterclockwise	practice	Guided	1	-0.5	-0.5	4.175537	0.18805	-1.45249	0.30223	1.05687547930433	-3.341516	-5.239906	4.554679
Trial3	1	1	noBlindfold	counterclockwise	practice	Guided	1	-0.5	-0.5	4.195526	0.17069	-1.45259	0.30257	1.04591761512329	-3.237027	-5.180661	5.16527
Trial3	1	1	noBlindfold	counterclockwise	practice	Guided	1	-0.5	-0.5	4.21553	0.1518	-1.4526	0.30293	1.03418558752091	-3.216054	-5.20182	5.921484
Trial3	1	1	noBlindfold	counterclockwise	practice	Guided	1	-0.5	-0.5	4.235535	0.13201	-1.45261	0.30329	1.02211128400316	-3.167269	-5.197588	6.653116
Trial3	1	1	noBlindfold	counterclockwise	practice	Guided	1	-0.5	-0.5	4.255539	0.11203	-1.45262	0.30412	1.01053931214925	-3.243579	-5.354165	7.542818
Trial3	1	1	noBlindfold	counterclockwise	practice	Guided	1	-0.5	-0.5	4.275528	0.070665	-1.45271	0.30436	0.986231999899163	-3.303471	-5.324542	8.738247
Trial3	1	1	noBlindfold	counterclockwise	practice	Guided	1	-0.5	-0.5	4.295532	0.048119	-1.45267	0.30449	0.973467307859807	-3.053634	-5.15527	8.989678
Trial3	1	1	noBlindfold	counterclockwise	practice	Guided	1	-0.5	-0.5	4.315536	0.025144	-1.45258	0.30454	0.960760555647662	-2.847651	-5.011389	9.057026
Trial3	1	1	noBlindfold	counterclockwise	practice	Guided	1	-0.5	-0.5	4.335526	0.0026137	-1.4525	0.30454	0.948633309761192	-2.667716	-4.930985	9.097566
Trial3	1	1	noBlindfold	counterclockwise	practice	Guided	1	-0.5	-0.5	4.35553	-0.019981	-1.45247	0.30435	0.936694797749752	-2.539438	-5.019853	8.946955
Trial3	1	1	noBlindfold	counterclockwise	practice	Guided	1	-0.5	-0.5	4.375534	-0.065783	-1.45246	0.30428	0.914008037670504	-2.553896	-4.782872	8.511427
Trial3	1	1	noBlindfold	counterclockwise	practice	Guided	1	-0.5	-0.5	4.395538	-0.088388	-1.45241	0.30437	0.903568213441018	-2.562087	-4.753249	8.788821
Trial3	1	1	noBlindfold	counterclockwise	practice	Guided	1	-0.5	-0.5	4.415527	-0.11174	-1.45237	0.30455	0.893334493310994	-2.551772	-4.77864	9.154848
Trial3	1	1	noBlindfold	counterclockwise	practice	Guided	1	-0.5	-0.5	4.435532	-0.13441	-1.45238	0.30474	0.883890569577398	-2.501816	-4.770176	9.490933
Trial3	1	1	noBlindfold	counterclockwise	practice	Guided	1	-0.5	-0.5	4.455536	-0.15768	-1.45237	0.30526	0.87500094336982	-2.486878	-4.68554	9.886887
Trial3	1	1	noBlindfold	counterclockwise	practice	Guided	1	-0.5	-0.5	4.47554	-0.20257	-1.4523	0.30549	0.858649363489004	-2.563084	-4.435864	11.04313
Trial3	1	1	noBlindfold	counterclockwise	practice	Guided	1	-0.5	-0.5	4.495529	-0.22556	-1.45221	0.30564	0.851101137088192	-2.675956	-4.220042	11.27144
Trial3	1	1	noBlindfold	counterclockwise	practice	Guided	1	-0.5	-0.5	4.515533	-0.24793	-1.4521	0.30575	0.844258470352015	-2.722797	-3.906889	11.5106
Trial3	1	1	noBlindfold	counterclockwise	practice	Guided	1	-0.5	-0.5	4.535538	-0.27042	-1.45199	0.30588	0.837943629339988	-2.60814	-3.928048	11.7724
Trial3	1	1	noBlindfold	counterclockwise	practice	Guided	1	-0.5	-0.5	4.555527	-0.29293	-1.45196	0.30597	0.832145177269507	-2.426286	-3.902657	11.91556
Trial3	1	1	noBlindfold	counterclockwise	practice	Guided	1	-0.5	-0.5	4.575531	-0.33808	-1.45195	0.306	0.822103448935963	-2.371109	-3.805326	12.0125
Trial3	1	1	noBlindfold	counterclockwise	practice	Guided	1	-0.5	-0.5	4.595535	-0.35998	-1.45191	0.30603	0.81810143928714	-2.35819	-3.665677	12.04053
Trial3	1	1	noBlindfold	counterclockwise	practice	Guided	1	-0.5	-0.5	4.61554	-0.38171	-1.45185	0.30611	0.814742811725006	-2.395728	-3.644518	12.19518
Trial3	1	1	noBlindfold	counterclockwise	practice	Guided	1	-0.5	-0.5	4.635529	-0.40394	-1.45183	0.30622	0.811922533095327	-2.34434	-3.703763	12.51337
Trial3	1	1	noBlindfold	counterclockwise	practice	Guided	1	-0.5	-0.5	4.655533	-0.42531	-1.45184	0.30642	0.809871478718175	-2.441192	-3.758776	12.68201
Trial3	1	1	noBlindfold	counterclockwise	practice	Guided	1	-0.5	-0.5	4.675537	-0.46804	-1.45191	0.30643	0.807063044898273	-2.505438	-3.822253	12.8167
Trial3	1	1	noBlindfold	counterclockwise	practice	Guided	1	-0.5	-0.5	4.695526	-0.48941	-1.45189	0.30645	0.806519538138832	-2.521075	-3.610663	12.86775
Trial3	1	1	noBlindfold	counterclockwise	practice	Guided	1	-0.5	-0.5	4.71553	-0.51008	-1.45182	0.3065	0.806562977318999	-2.53574	-3.513332	12.99792
Trial3	1	1	noBlindfold	counterclockwise	practice	Guided	1	-0.5	-0.5	4.735535	-0.53072	-1.45178	0.30654	0.807124841434392	-2.478191	-3.593736	13.10724
Trial3	1	1	noBlindfold	counterclockwise	practice	Guided	1	-0.5	-0.5	4.755539	-0.55122	-1.4518	0.30656	0.808184717533506	-2.327536	-3.661445	13.01701
Trial3	1	1	noBlindfold	counterclockwise	practice	Guided	1	-0.5	-0.5	4.775528	-0.59203	-1.45185	0.30663	0.811862981378776	-2.330859	-3.716458	13.26779
Trial3	1	1	noBlindfold	counterclockwise	practice	Guided	1	-0.5	-0.5	4.795532	-0.61168	-1.45184	0.30671	0.814403745779392	-2.317084	-3.636054	13.44956
Trial3	1	1	noBlindfold	counterclockwise	practice	Guided	1	-0.5	-0.5	4.815536	-0.63108	-1.45183	0.30679	0.81736898265717	-2.506113	-3.614895	13.6071
Trial3	1	1	noBlindfold	counterclockwise	practice	Guided	1	-0.5	-0.5	4.835526	-0.65089	-1.45181	0.30682	0.820808327599913	-2.585116	-3.500636	13.60413
Trial3	1	1	noBlindfold	counterclockwise	practice	Guided	1	-0.5	-0.5	4.85553	-0.67003	-1.45178	0.30691	0.82462959047144	-2.611086	-3.517564	13.73022
Trial3	1	1	noBlindfold	counterclockwise	practice	Guided	1	-0.5	-0.5	4.875534	-0.70882	-1.45176	0.3069	0.833482685844514	-2.62842	-3.428696	13.75536
Trial3	1	1	noBlindfold	counterclockwise	practice	Guided	1	-0.5	-0.5	4.895538	-0.72788	-1.45175	0.30685	0.838412931314255	-2.588326	-3.449855	13.69204
Trial3	1	1	noBlindfold	counterclockwise	practice	Guided	1	-0.5	-0.5	4.915527	-0.74689	-1.45174	0.3068	0.843730365040148	-2.455392	-3.466782	13.62462
Trial3	1	1	noBlindfold	counterclockwise	practice	Guided	1	-0.5	-0.5	4.935532	-0.76634	-1.45173	0.30673	0.849558867570707	-2.377109	-3.424464	13.43602
Trial3	1	1	noBlindfold	counterclockwise	practice	Guided	1	-0.5	-0.5	4.955536	-0.78507	-1.45173	0.30664	0.855530826046626	-2.396782	-3.483709	13.33267
Trial3	1	1	noBlindfold	counterclockwise	practice	Guided	1	-0.5	-0.5	4.97554	-0.82277	-1.45172	0.3067	0.868875910832045	-2.466837	-3.500636	13.45196
Trial3	1	1	noBlindfold	counterclockwise	practice	Guided	1	-0.5	-0.5	4.995529	-0.84179	-1.45174	0.30674	0.876156254480078	-2.51162	-3.517564	13.513
Trial3	1	1	noBlindfold	counterclockwise	practice	Guided	1	-0.5	-0.5	5.015533	-0.86019	-1.45175	0.30677	0.883524016876821	-2.495277	-3.416	13.50624
Trial3	1	1	noBlindfold	counterclockwise	practice	Guided	1	-0.5	-0.5	5.035538	-0.87854	-1.45173	0.30683	0.891216666769322	-2.566199	-3.411769	13.71212
Trial3	1	1	noBlindfold	counterclockwise	practice	Guided	1	-0.5	-0.5	5.055527	-0.8974301	-1.45171	0.30674	0.899321999805449	-2.542502	-3.416	13.59893
Trial3	1	1	noBlindfold	counterclockwise	practice	Guided	1	-0.5	-0.5	5.075531	-0.9341	-1.45165	0.30668	0.916065199732643	-2.540477	-3.272119	13.31155
Trial3	1	1	noBlindfold	counterclockwise	practice	Guided	1	-0.5	-0.5	5.095535	-0.95252	-1.45162	0.30665	0.924910052423792	-2.571106	-3.314437	13.32314
Trial3	1	1	noBlindfold	counterclockwise	practice	Guided	1	-0.5	-0.5	5.11554	-0.97213	-1.45163	0.30662	0.934634990116843	-2.545997	-3.314437	13.27454
Trial3	1	1	noBlindfold	counterclockwise	practice	Guided	1	-0.5	-0.5	5.135529	-0.99014	-1.45164	0.30655	0.943800867702804	-2.586348	-3.259424	13.05659
Trial3	1	1	noBlindfold	counterclockwise	practice	Guided	1	-0.5	-0.5	5.155533	-1.00883	-1.45164	0.30648	0.953581613903296	-2.671981	-3.221338	13.02738
Trial3	1	1	noBlindfold	counterclockwise	practice	Guided	1	-0.5	-0.5	5.175537	-1.04728	-1.45156	0.30646	0.974624578241447	-2.625533	-3.056297	12.94874
Trial3	1	1	noBlindfold	counterclockwise	practice	Guided	1	-0.5	-0.5	5.195526	-1.0665	-1.45154	0.30645	0.98553738858077	-2.592465	-3.124006	12.88579
Trial3	1	1	noBlindfold	counterclockwise	practice	Guided	1	-0.5	-0.5	5.21553	-1.08647	-1.45154	0.30641	0.997117937786981	-2.705682	-3.107079	12.81721
Trial3	1	1	noBlindfold	counterclockwise	practice	Guided	1	-0.5	-0.5	5.235535	-1.10604	-1.45154	0.30634	1.00869653156041	-2.667429	-3.098615	12.67178
Trial3	1	1	noBlindfold	counterclockwise	practice	Guided	1	-0.5	-0.5	5.255539	-1.12582	-1.45154	0.30622	1.02060827672087	-2.666256	-3.052066	12.57834
Trial3	1	1	noBlindfold	counterclockwise	practice	Guided	1	-0.5	-0.5	5.275528	-1.16656	-1.45153	0.30615	1.04603056924311	-2.509488	-3.064761	12.29475
Trial3	1	1	noBlindfold	counterclockwise	practice	Guided	1	-0.5	-0.5	5.295532	-1.18681	-1.45154	0.30611	1.05901903779894	-2.518505	-3.090152	12.24096
Trial3	1	1	noBlindfold	counterclockwise	practice	Guided	1	-0.5	-0.5	5.315536	-1.20781	-1.45155	0.3061	1.07274979262104	-2.583812	-3.170556	12.23361
Trial3	1	1	noBlindfold	counterclockwise	practice	Guided	1	-0.5	-0.5	5.335526	-1.2277	-1.45159	0.30605	1.08593917391056	-2.535884	-3.276351	12.0506
Trial3	1	1	noBlindfold	counterclockwise	practice	Guided	1	-0.5	-0.5	5.35553	-1.24894	-1.45163	0.30593	1.10019739352243	-2.461133	-3.212874	12.00974
Trial3	1	1	noBlindfold	counterclockwise	practice	Guided	1	-0.5	-0.5	5.375534	-1.29036	-1.45159	0.30589	1.12877259473858	-2.447742	-3.170556	11.75559
Trial3	1	1	noBlindfold	counterclockwise	practice	Guided	1	-0.5	-0.5	5.395538	-1.30656	-1.45158	0.30589	1.14017445140153	-3.374998	-2.844707	11.21255
Trial3	1	1	noBlindfold	counterclockwise	practice	Guided	1	-0.5	-0.5	5.415527	-1.30618	-1.45157	0.30696	1.14066237822768	-8.761024	-3.407537	14.52616
Trial3	1	1	noBlindfold	counterclockwise	practice	Guided	1	-0.5	-0.5	5.435532	-1.30555	-1.45162	0.30894	1.14161940854	-10.38618	-2.696594	21.38754
Trial3	1	1	noBlindfold	counterclockwise	practice	Guided	1	-0.5	-0.5	5.455536	-1.30549	-1.45158	0.3091	1.14169040492751	-8.758901	-2.159156	20.35171
Trial3	1	1	noBlindfold	counterclockwise	practice	Guided	1	-0.5	-0.5	5.47554	-1.30453	-1.45168	0.30823	1.14039653873128	-4.587756	-4.042307	14.78797
Trial3	1	1	noBlindfold	counterclockwise	practice	Guided	1	-0.5	-0.5	5.495529	-1.3036	-1.45175	0.30758	1.13927982696812	-3.620822	-3.073225	13.77453
Trial3	1	1	noBlindfold	counterclockwise	practice	Guided	1	-0.5	-0.5	5.515533	-1.30292	-1.45164	0.3072	1.13853077074407	-3.051508	-2.523091	13.62356
Trial3	1	1	noBlindfold	counterclockwise	practice	Guided	1	-0.5	-0.5	5.535538	-1.30247	-1.4515	0.3068	1.13792983238759	-2.451421	-2.099911	12.63351
Trial3	1	1	noBlindfold	counterclockwise	practice	Guided	1	-0.5	-0.5	5.555527	-1.30214	-1.45139	0.30645	1.13744898484947	-2.306811	-2.273414	11.95082
Trial3	1	1	noBlindfold	counterclockwise	practice	Guided	1	-0.5	-0.5	5.575531	-1.30197	-1.45136	0.30645	1.13732911092201	-3.689781	-2.92088	12.46038
Trial3	1	1	noBlindfold	counterclockwise	practice	Guided	1	-0.5	-0.5	5.595535	-1.30197	-1.45137	0.30646	1.13733619017688	-4.562877	-3.119774	13.03946
Trial3	1	1	noBlindfold	counterclockwise	practice	Guided	1	-0.5	-0.5	5.61554	-1.302	-1.45138	0.3065	1.13738573220006	-5.246786	-3.377914	13.5896
Trial3	1	1	noBlindfold	counterclockwise	practice	Guided	1	-0.5	-0.5	5.635529	-1.30204	-1.4514	0.30663	1.1375061775066	-5.697889	-3.606431	14.30863
Trial3	1	1	noBlindfold	counterclockwise	practice	Guided	1	-0.5	-0.5	5.655533	-1.30211	-1.45144	0.30677	1.13765469742437	-5.822827	-3.72069	14.71066
Trial3	1	1	noBlindfold	counterclockwise	practice	Guided	1	-0.5	-0.5	5.675537	-1.30218	-1.45149	0.30677	1.13770411943517	-4.943402	-3.576809	13.88477
Trial3	1	1	noBlindfold	counterclockwise	practice	Guided	1	-0.5	-0.5	5.695526	-1.30219	-1.4515	0.30675	1.1376969154719	-4.235731	-3.386378	13.14714
Trial3	1	1	noBlindfold	counterclockwise	practice	Guided	1	-0.5	-0.5	5.71553	-1.30218	-1.45151	0.30664	1.13761193899427	-3.494351	-3.424464	12.28597
Trial3	1	1	noBlindfold	counterclockwise	practice	Guided	1	-0.5	-0.5	5.735535	-1.30214	-1.45153	0.30627	1.13732136786951	-2.920348	-3.538723	11.26487
Trial3	1	1	noBlindfold	counterclockwise	practice	Guided	1	-0.5	-0.5	5.755539	-1.30206	-1.45156	0.30503	1.13638617492293	-2.523878	-3.657213	10.15259
Trial3	1	1	noBlindfold	counterclockwise	practice	Guided	1	-0.5	-0.5	5.775528	-1.30176	-1.45169	0.30433	1.13567854855618	-2.241319	-4.165029	7.38451
Trial3	1	1	noBlindfold	counterclockwise	practice	Guided	1	-0.5	-0.5	5.795532	-1.3016	-1.45182	0.3036	1.1350486810178	-2.148278	-4.44856	5.902666
Trial3	1	1	noBlindfold	counterclockwise	practice	Guided	1	-0.5	-0.5	5.815536	-1.30145	-1.45197	0.30288	1.13443307519524	-2.053113	-4.740554	4.372022
Trial3	1	1	noBlindfold	counterclockwise	practice	Guided	1	-0.5	-0.5	5.835526	-1.30133	-1.45211	0.30218	1.13385301178464	-2.014203	-4.875971	2.928512
Trial3	1	1	noBlindfold	counterclockwise	practice	Guided	1	-0.5	-0.5	5.85553	-1.30123	-1.45223	0.30089	1.13286999246006	-1.891728	-4.875971	1.579111
Trial3	1	1	noBlindfold	counterclockwise	practice	Guided	1	-0.5	-0.5	5.875534	-1.301	-1.45236	0.30027	1.13226898624953	-1.34132	-4.820958	-0.838891
Trial3	1	1	noBlindfold	counterclockwise	practice	Guided	1	-0.5	-0.5	5.895538	-1.30085	-1.4524	0.29929	1.1314704074342	-1.074877	-4.918289	-1.795005
Trial3	1	1	noBlindfold	counterclockwise	practice	Guided	1	-0.5	-0.5	5.915527	-1.30068	-1.45246	0.2974	1.13001561268288	-0.834234	-5.15527	-2.404328
Trial3	1	1	noBlindfold	counterclockwise	practice	Guided	1	-0.5	-0.5	5.935532	-1.30051	-1.45256	0.29449	1.12784336955511	-0.75804	-5.24837	-2.64553
Trial3	1	1	noBlindfold	counterclockwise	practice	Guided	1	-0.5	-0.5	5.955536	-1.30042	-1.45263	0.2851	1.1211843203698	-0.83999	-5.371092	-2.76453
Trial3	1	1	noBlindfold	counterclockwise	practice	Guided	1	-0.5	-0.5	5.97554	-1.30052	-1.45264	0.27893	1.11694410671459	-1.39553	-5.117184	-2.667525
Trial3	1	1	noBlindfold	counterclockwise	practice	Guided	1	-0.5	-0.5	5.995529	-1.30067	-1.45258	0.27191	1.1121679547523	-1.767353	-5.079098	-2.301213
Trial3	1	1	noBlindfold	counterclockwise	practice	Guided	1	-0.5	-0.5	6.015533	-1.30085	-1.45254	0.26507	1.10756167694538	-2.133149	-5.096025	-1.79333
Trial3	1	1	noBlindfold	counterclockwise	practice	Guided	1	-0.5	-0.5	6.035538	-1.30104	-1.45254	0.25723	1.10229869612322	-2.439594	-5.239906	-2.050047
Trial3	1	1	noBlindfold	counterclockwise	practice	Guided	1	-0.5	-0.5	6.055527	-1.30119	-1.45261	0.24157	1.09171028018526	-2.559962	-5.493814	-2.131503
Trial3	1	1	noBlindfold	counterclockwise	practice	Guided	1	-0.5	-0.5	6.075531	-1.30137	-1.45266	0.23296	1.08601293174877	-2.882561	-5.214515	-2.511158
Trial3	1	1	noBlindfold	counterclockwise	practice	Guided	1	-0.5	-0.5	6.095535	-1.30144	-1.45265	0.22346	1.07967607637546	-2.937075	-5.586914	-2.877712
Trial3	1	1	noBlindfold	counterclockwise	practice	Guided	1	-0.5	-0.5	6.11554	-1.30147	-1.45273	0.21298	1.07270430196911	-2.977788	-5.434569	-2.601106
Trial3	1	1	noBlindfold	counterclockwise	practice	Guided	1	-0.5	-0.5	6.135529	-1.30149	-1.45271	0.20217	1.06556512610497	-3.061175	-5.341469	-2.558491
Trial3	1	1	noBlindfold	counterclockwise	practice	Guided	1	-0.5	-0.5	6.155533	-1.30151	-1.45269	0.1783	1.05000443533437	-3.056541	-5.502278	-2.631807
Trial3	1	1	noBlindfold	counterclockwise	practice	Guided	1	-0.5	-0.5	6.175537	-1.30158	-1.4527	0.16574	1.04198864501292	-3.323189	-5.468423	-2.596206
Trial3	1	1	noBlindfold	counterclockwise	practice	Guided	1	-0.5	-0.5	6.195526	-1.30166	-1.45275	0.15279	1.03382466586587	-3.569294	-5.553059	-2.386041
Trial3	1	1	noBlindfold	counterclockwise	practice	Guided	1	-0.5	-0.5	6.21553	-1.30176	-1.45276	0.139	1.02525120280468	-3.736631	-5.375324	-2.558955
Trial3	1	1	noBlindfold	counterclockwise	practice	Guided	1	-0.5	-0.5	6.235535	-1.30187	-1.4527	0.12521	1.01680048004787	-4.010321	-5.269529	-1.845301
Trial3	1	1	noBlindfold	counterclockwise	practice	Guided	1	-0.5	-0.5	6.255539	-1.30203	-1.45261	0.097651	1.00021936748018	-4.446919	-4.939448	-2.257519
Trial3	1	1	noBlindfold	counterclockwise	practice	Guided	1	-0.5	-0.5	6.275528	-1.30228	-1.4526	0.083615	0.992098574867003	-4.696012	-5.261065	-2.163172
Trial3	1	1	noBlindfold	counterclockwise	practice	Guided	1	-0.5	-0.5	6.295532	-1.30236	-1.45262	0.069403	0.983870641401418	-4.830208	-5.011389	-2.234726
Trial3	1	1	noBlindfold	counterclockwise	practice	Guided	1	-0.5	-0.5	6.315536	-1.30241	-1.45257	0.054577	0.975406407244706	-4.887607	-5.172197	-2.281404
Trial3	1	1	noBlindfold	counterclockwise	practice	Guided	1	-0.5	-0.5	6.335526	-1.30245	-1.45257	0.040237	0.967358220743953	-4.894156	-4.977535	-1.952137
Trial3	1	1	noBlindfold	counterclockwise	practice	Guided	1	-0.5	-0.5	6.35553	-1.30247	-1.4525	0.011321	0.951528883260834	-4.93875	-4.854812	-2.014853
Trial3	1	1	noBlindfold	counterclockwise	practice	Guided	1	-0.5	-0.5	6.375534	-1.30255	-1.45241	-0.0049651	0.942945378958645	-5.169367	-4.918289	-2.930035
Trial3	1	1	noBlindfold	counterclockwise	practice	Guided	1	-0.5	-0.5	6.395538	-1.30259	-1.45245	-0.020448	0.934944405316097	-5.230198	-5.096025	-2.837162
Trial3	1	1	noBlindfold	counterclockwise	practice	Guided	1	-0.5	-0.5	6.415527	-1.3026	-1.45252	-0.036823	0.926660528225393	-5.299552	-4.956376	-2.513734
Trial3	1	1	noBlindfold	counterclockwise	practice	Guided	1	-0.5	-0.5	6.435532	-1.30263	-1.45251	-0.05441	0.918022482403857	-5.253596	-5.134111	-2.933135
Trial3	1	1	noBlindfold	counterclockwise	practice	Guided	1	-0.5	-0.5	6.455536	-1.30264	-1.45255	-0.090627	0.90100896817342	-5.331849	-5.176429	-3.027486
Trial3	1	1	noBlindfold	counterclockwise	practice	Guided	1	-0.5	-0.5	6.47554	-1.30274	-1.45251	-0.11055	0.89222349976499	-5.8881	-4.808263	-3.204345
Trial3	1	1	noBlindfold	counterclockwise	practice	Guided	1	-0.5	-0.5	6.495529	-1.30285	-1.45247	-0.13131	0.88345936562703	-5.8153	-5.269529	-3.194314
Trial3	1	1	noBlindfold	counterclockwise	practice	Guided	1	-0.5	-0.5	6.515533	-1.30291	-1.45257	-0.15172	0.875193337030763	-5.947089	-4.947912	-2.511399
Trial3	1	1	noBlindfold	counterclockwise	practice	Guided	1	-0.5	-0.5	6.535538	-1.30297	-1.45251	-0.17229	0.867268556951136	-6.065648	-4.770176	-2.42949
Trial3	1	1	noBlindfold	counterclockwise	practice	Guided	1	-0.5	-0.5	6.555527	-1.30302	-1.45243	-0.21423	0.852352986431808	-6.101354	-4.863276	-2.096987
Trial3	1	1	noBlindfold	counterclockwise	practice	Guided	1	-0.5	-0.5	6.575531	-1.30312	-1.45236	-0.23604	0.845385387822851	-6.383959	-4.985998	-2.767476
Trial3	1	1	noBlindfold	counterclockwise	practice	Guided	1	-0.5	-0.5	6.595535	-1.30315	-1.45246	-0.25704	0.839094499950515	-6.421089	-4.859044	-2.04622
Trial3	1	1	noBlindfold	counterclockwise	practice	Guided	1	-0.5	-0.5	6.61554	-1.30318	-1.45246	-0.27784	0.833338556596552	-6.345154	-4.600904	-2.065942
Trial3	1	1	noBlindfold	counterclockwise	practice	Guided	1	-0.5	-0.5	6.635529	-1.30318	-1.45235	-0.29829	0.828121373685477	-6.393331	-4.571282	-1.662465
Trial3	1	1	noBlindfold	counterclockwise	practice	Guided	1	-0.5	-0.5	6.655533	-1.3032	-1.45227	-0.34005	0.818971458061409	-6.537022	-4.258129	-2.137841
Trial3	1	1	noBlindfold	counterclockwise	practice	Guided	1	-0.5	-0.5	6.675537	-1.30328	-1.45225	-0.36061	0.815284196857382	-6.765289	-4.482414	-2.029752
Trial3	1	1	noBlindfold	counterclockwise	practice	Guided	1	-0.5	-0.5	6.695526	-1.30333	-1.45224	-0.38178	0.811982241297096	-6.700919	-4.300447	-2.2326
Trial3	1	1	noBlindfold	counterclockwise	practice	Guided	1	-0.5	-0.5	6.71553	-1.30334	-1.45218	-0.40238	0.80924961932841	-6.639991	-4.334301	-2.071959
Trial3	1	1	noBlindfold	counterclockwise	practice	Guided	1	-0.5	-0.5	6.735535	-1.30335	-1.45214	-0.42344	0.806989844615365	-6.857844	-3.915353	-2.687993
Trial3	1	1	noBlindfold	counterclockwise	practice	Guided	1	-0.5	-0.5	6.755539	-1.30338	-1.45207	-0.46848	0.80399810663586	-6.728577	-4.30891	-2.830504
Trial3	1	1	noBlindfold	counterclockwise	practice	Guided	1	-0.5	-0.5	6.775528	-1.30337	-1.45209	-0.49022	0.803429526083482	-6.757686	-3.915353	-2.592368
Trial3	1	1	noBlindfold	counterclockwise	practice	Guided	1	-0.5	-0.5	6.795532	-1.30336	-1.45201	-0.51347	0.803472903590568	-6.753421	-4.093088	-2.132862
Trial3	1	1	noBlindfold	counterclockwise	practice	Guided	1	-0.5	-0.5	6.815536	-1.30338	-1.45198	-0.53665	0.804215560127329	-6.849525	-3.88573	-2.801549
Trial3	1	1	noBlindfold	counterclockwise	practice	Guided	1	-0.5	-0.5	6.835526	-1.3034	-1.45194	-0.56042	0.805668674449537	-6.774561	-4.160797	-2.850855
Trial3	1	1	noBlindfold	counterclockwise	practice	Guided	1	-0.5	-0.5	6.85553	-1.30341	-1.45203	-0.6098	0.810878263350145	-6.862133	-4.088857	-2.415331
Trial3	1	1	noBlindfold	counterclockwise	practice	Guided	1	-0.5	-0.5	6.875534	-1.30344	-1.45193	-0.63288	0.814354399237981	-7.11467	-3.559882	-1.83991
Trial3	1	1	noBlindfold	counterclockwise	practice	Guided	1	-0.5	-0.5	6.895538	-1.3035	-1.45182	-0.6570799	0.8187101164968	-7.074984	-3.636054	-2.736638
Trial3	1	1	noBlindfold	counterclockwise	practice	Guided	1	-0.5	-0.5	6.915527	-1.30351	-1.45184	-0.68205	0.823875373521741	-6.942895	-3.88573	-2.197257
Trial3	1	1	noBlindfold	counterclockwise	practice	Guided	1	-0.5	-0.5	6.935532	-1.3035	-1.45191	-0.70578	0.829432076368416	-7.013219	-3.640286	-1.506861
Trial3	1	1	noBlindfold	counterclockwise	practice	Guided	1	-0.5	-0.5	6.955536	-1.3035	-1.45183	-0.7521	0.842120273022393	-7.028871	-3.284815	-0.996907
Trial3	1	1	noBlindfold	counterclockwise	practice	Guided	1	-0.5	-0.5	6.97554	-1.3035	-1.45169	-0.7802	0.850954870376042	-6.9924	-3.62759	-1.584171
Trial3	1	1	noBlindfold	counterclockwise	practice	Guided	1	-0.5	-0.5	6.995529	-1.3035	-1.45176	-0.79688	0.856592019156801	-7.01758	-3.34406	-0.961304
Trial3	1	1	noBlindfold	counterclockwise	practice	Guided	1	-0.5	-0.5	7.015533	-1.3035	-1.45173	-0.81701	0.86377515449045	-6.917014	-3.416	-0.578211
Trial3	1	1	noBlindfold	counterclockwise	practice	Guided	1	-0.5	-0.5	7.035538	-1.30351	-1.45169	-0.8370299	0.871330940980629	-7.095359	-3.310205	-1.201073
Trial3	1	1	noBlindfold	counterclockwise	practice	Guided	1	-0.5	-0.5	7.055527	-1.30351	-1.45169	-0.87434	0.8864304068989	-6.8932	-3.619127	-1.708377
Trial3	1	1	noBlindfold	counterclockwise	practice	Guided	1	-0.5	-0.5	7.075531	-1.30346	-1.45177	-0.89272	0.89430249949448	-6.814652	-3.310205	-1.604837
Trial3	1	1	noBlindfold	counterclockwise	practice	Guided	1	-0.5	-0.5	7.095535	-1.30341	-1.45169	-0.91123	0.902539533073239	-6.648587	-3.369451	-1.393828
Trial3	1	1	noBlindfold	counterclockwise	practice	Guided	1	-0.5	-0.5	7.11554	-1.30335	-1.45168	-0.92858	0.910522944640677	-6.636416	-3.310205	-1.747929
Trial3	1	1	noBlindfold	counterclockwise	practice	Guided	1	-0.5	-0.5	7.135529	-1.30332	-1.45167	-0.94739	0.919500238258739	-6.700369	-3.29751	-2.26744
Trial3	1	1	noBlindfold	counterclockwise	practice	Guided	1	-0.5	-0.5	7.155533	-1.30331	-1.45167	-0.98514	0.938438921877523	-6.584392	-3.293278	-2.12969
Trial3	1	1	noBlindfold	counterclockwise	practice	Guided	1	-0.5	-0.5	7.175537	-1.30333	-1.45151	-1.0036	0.948130873235134	-6.812807	-2.82778	-1.477576
Trial3	1	1	noBlindfold	counterclockwise	practice	Guided	1	-0.5	-0.5	7.195526	-1.30338	-1.45142	-1.02232	0.958247181293893	-6.772459	-2.806621	-1.416193
Trial3	1	1	noBlindfold	counterclockwise	practice	Guided	1	-0.5	-0.5	7.21553	-1.3034	-1.4514	-1.0404	0.968237379318988	-6.9803	-2.743144	-1.745369
Trial3	1	1	noBlindfold	counterclockwise	practice	Guided	1	-0.5	-0.5	7.235535	-1.30346	-1.45141	-1.05825	0.978361375902501	-6.998721	-2.950502	-1.606055
Trial3	1	1	noBlindfold	counterclockwise	practice	Guided	1	-0.5	-0.5	7.255539	-1.30349	-1.45145	-1.09205	0.998057717724731	-7.038112	-2.908184	-1.069492
Trial3	1	1	noBlindfold	counterclockwise	practice	Guided	1	-0.5	-0.5	7.275528	-1.30353	-1.45137	-1.10814	1.00771755705602	-7.042312	-2.717753	-0.656958
Trial3	1	1	noBlindfold	counterclockwise	practice	Guided	1	-0.5	-0.5	7.295532	-1.30351	-1.45136	-1.12325	1.01689183513083	-6.990129	-2.793926	-0.536925
Trial3	1	1	noBlindfold	counterclockwise	practice	Guided	1	-0.5	-0.5	7.315536	-1.30351	-1.45137	-1.13772	1.02582416450873	-6.985774	-2.671204	-1.132606
Trial3	1	1	noBlindfold	counterclockwise	practice	Guided	1	-0.5	-0.5	7.335526	-1.30351	-1.45139	-1.15066	1.03391823534966	-6.985294	-2.958966	-0.945897
Trial3	1	1	noBlindfold	counterclockwise	practice	Guided	1	-0.5	-0.5	7.35553	-1.3035	-1.45145	-1.17472	1.04921842017998	-6.980447	-2.980125	-0.544483
Trial3	1	1	noBlindfold	counterclockwise	practice	Guided	1	-0.5	-0.5	7.375534	-1.30349	-1.45148	-1.18618	1.05661679118034	-6.87464	-3.060529	-1.10511
Trial3	1	1	noBlindfold	counterclockwise	practice	Guided	1	-0.5	-0.5	7.395538	-1.30348	-1.45151	-1.19659	1.06339904058476	-7.078879	-3.098615	-0.906582
Trial3	1	1	noBlindfold	counterclockwise	practice	Guided	1	-0.5	-0.5	7.415527	-1.30351	-1.45154	-1.20634	1.06983389591148	-7.09712	-3.115543	-0.651968
Trial3	1	1	noBlindfold	counterclockwise	practice	Guided	1	-0.5	-0.5	7.435532	-1.30353	-1.45154	-1.21493	1.0755395120226	-7.050436	-2.980125	-0.63513
Trial3	1	1	noBlindfold	counterclockwise	practice	Guided	1	-0.5	-0.5	7.455536	-1.30353	-1.45149	-1.23152	1.08663794274408	-7.040705	-2.82778	-1.274707
Trial3	1	1	noBlindfold	counterclockwise	practice	Guided	1	-0.5	-0.5	7.47554	-1.30356	-1.45135	-1.23963	1.09213607965396	-7.195299	-2.459614	-1.541923
Trial3	1	1	noBlindfold	counterclockwise	practice	Guided	1	-0.5	-0.5	7.495529	-1.30357	-1.45127	-1.24813	1.0979176833298	-7.036212	-2.463845	-1.622867
Trial3	1	1	noBlindfold	counterclockwise	practice	Guided	1	-0.5	-0.5	7.515533	-1.30354	-1.45123	-1.25657	1.10366427646535	-6.946767	-2.548481	-1.696957
Trial3	1	1	noBlindfold	counterclockwise	practice	Guided	1	-0.5	-0.5	7.535538	-1.30349	-1.45126	-1.26526	1.10960303527311	-6.926429	-2.603495	-1.817066
Trial3	1	1	noBlindfold	counterclockwise	practice	Guided	1	-0.5	-0.5	7.555527	-1.30346	-1.45128	-1.28401	1.12259500734171	-6.959847	-2.480773	-1.948153
Trial3	1	1	noBlindfold	counterclockwise	practice	Guided	1	-0.5	-0.5	7.575531	-1.30349	-1.45122	-1.29382	1.12948939211359	-7.014184	-2.387673	-1.944335
Trial3	1	1	noBlindfold	counterclockwise	practice	Guided	1	-0.5	-0.5	7.595535	-1.30351	-1.4512	-1.3027	1.13576220703798	-7.069811	-2.413064	-2.163706
Trial3	1	1	noBlindfold	counterclockwise	practice	Guided	1	-0.5	-0.5	7.61554	-1.30352	-1.4512	-1.3035	1.13633475407673	-7.237702	-2.341123	-2.417384
Trial3	1	1	noBlindfold	counterclockwise	practice	Guided	1	-0.5	-0.5	7.635529	-1.30353	-1.45119	-1.30337	1.13624987586561	-6.646011	-2.413064	-5.772679
Trial3	1	1	noBlindfold	counterclockwise	practice	Guided	1	-0.5	-0.5	7.655533	-1.30349	-1.45124	-1.30287	1.13586810436144	-6.372165	-3.55565	-4.184618
Trial3	1	1	noBlindfold	counterclockwise	practice	Guided	1	-0.5	-0.5	7.675537	-1.30334	-1.45137	-1.30285	1.13574795413437	-5.729476	-2.468077	-4.677247
Trial3	1	1	noBlindfold	counterclockwise	practice	Guided	1	-0.5	-0.5	7.695526	-1.30332	-1.45137	-1.30284	1.13572662566646	-5.642243	-2.848939	-5.179862
Trial3	1	1	noBlindfold	counterclockwise	practice	Guided	1	-0.5	-0.5	7.71553	-1.30329	-1.45137	-1.30284	1.13570546182427	-5.625783	-2.997052	-5.589755
Trial3	1	1	noBlindfold	counterclockwise	practice	Guided	1	-0.5	-0.5	7.735535	-1.30327	-1.45138	-1.30285	1.13569837540091	-5.594994	-2.641581	-5.754253
Trial3	1	1	noBlindfold	counterclockwise	practice	Guided	1	-0.5	-0.5	7.755539	-1.30325	-1.45137	-1.30287	1.13569845266179	-5.624288	-2.480773	-5.813481
Trial3	1	1	noBlindfold	counterclockwise	practice	Guided	1	-0.5	-0.5	7.775528	-1.30319	-1.45137	-1.30289	1.13567011798934	-5.064465	-2.954734	-6.274421
Trial3	1	1	noBlindfold	counterclockwise	practice	Guided	1	-0.5	-0.5	7.795532	-1.30311	-1.45138	-1.30292	1.13563470278241	-4.599268	-3.115543	-6.491727
Trial3	1	1	noBlindfold	counterclockwise	practice	Guided	1	-0.5	-0.5	7.815536	-1.30294	-1.4514	-1.30299	1.13556388868005	-4.139024	-3.174788	-6.654485
Trial3	1	1	noBlindfold	counterclockwise	practice	Guided	1	-0.5	-0.5	7.835526	-1.30272	-1.45143	-1.30311	1.13549336778001	-3.395893	-3.305974	-6.971875
Trial3	1	1	noBlindfold	counterclockwise	practice	Guided	1	-0.5	-0.5	7.85553	-1.3024	-1.45149	-1.30326	1.13537321013321	-2.777966	-3.428696	-7.077863
Trial3	1	1	noBlindfold	counterclockwise	practice	Guided	1	-0.5	-0.5	7.875534	-1.30181	-1.45159	-1.30329	1.13497760216892	-1.406567	-3.504868	-6.888098
Trial3	1	1	noBlindfold	counterclockwise	practice	Guided	1	-0.5	-0.5	7.895538	-1.30145	-1.45162	-1.30331	1.13473739190942	-0.611306	-3.521795	-6.79327
Trial3	1	1	noBlindfold	counterclockwise	practice	Guided	1	-0.5	-0.5	7.915527	-1.30106	-1.45166	-1.30331	1.13446193638297	0.326323	-3.619127	-6.719401
Trial3	1	1	noBlindfold	counterclockwise	practice	Guided	1	-0.5	-0.5	7.935532	-1.30069	-1.45171	-1.30331	1.13420077035717	1.061071	-3.822253	-6.730221
Trial3	1	1	noBlindfold	counterclockwise	practice	Guided	1	-0.5	-0.5	7.955536	-1.30032	-1.45182	-1.30337	1.13398214466389	1.507937	-4.05077	-6.435136
Trial3	1	1	noBlindfold	counterclockwise	practice	Guided	1	-0.5	-0.5	7.97554	-1.29942	-1.45194	-1.30349	1.13343212947515	2.245628	-3.999989	-7.1504
Trial3	1	1	noBlindfold	counterclockwise	practice	Guided	1	-0.5	-0.5	7.995529	-1.29839	-1.45199	-1.30363	1.13280528303199	2.496266	-4.203115	-7.379468
Trial3	1	1	noBlindfold	counterclockwise	practice	Guided	1	-0.5	-0.5	8.015533	-1.29675	-1.45208	-1.30374	1.13172819131069	2.642795	-4.423169	-7.618848
Trial3	1	1	noBlindfold	counterclockwise	practice	Guided	1	-0.5	-0.5	8.035538	-1.29439	-1.45217	-1.30377	1.13008917338607	2.58572	-4.482414	-7.568523
Trial3	1	1	noBlindfold	counterclockwise	practice	Guided	1	-0.5	-0.5	8.055527	-1.29149	-1.45222	-1.30361	1.12793870159621	2.635188	-4.461255	-7.401664
Trial3	1	1	noBlindfold	counterclockwise	practice	Guided	1	-0.5	-0.5	8.075531	-1.2833	-1.4522	-1.30347	1.12210651093602	3.183721	-4.44856	-6.944913
Trial3	1	1	noBlindfold	counterclockwise	practice	Guided	1	-0.5	-0.5	8.095535	-1.27791	-1.45223	-1.30324	1.11818538456027	3.60494	-4.605136	-6.383187
Trial3	1	1	noBlindfold	counterclockwise	practice	Guided	1	-0.5	-0.5	8.11554	-1.27084	-1.45228	-1.30299	1.11309804430002	4.049399	-4.583977	-5.960948
Trial3	1	1	noBlindfold	counterclockwise	practice	Guided	1	-0.5	-0.5	8.135529	-1.26191	-1.45228	-1.30287	1.10684563728108	4.065958	-4.368155	-5.681945
Trial3	1	1	noBlindfold	counterclockwise	practice	Guided	1	-0.5	-0.5	8.155533	-1.2506	-1.45219	-1.30274	1.09899589693593	4.298945	-4.09732	-5.498208
Trial3	1	1	noBlindfold	counterclockwise	practice	Guided	1	-0.5	-0.5	8.175537	-1.22209	-1.45201	-1.30276	1.07973951062945	3.899467	-4.156565	-5.56546
Trial3	1	1	noBlindfold	counterclockwise	practice	Guided	1	-0.5	-0.5	8.195526	-1.20445	-1.45208	-1.30276	1.06802305807747	3.698011	-4.385083	-5.515303
Trial3	1	1	noBlindfold	counterclockwise	practice	Guided	1	-0.5	-0.5	8.21553	-1.18518	-1.45217	-1.30275	1.05540479169197	3.415905	-4.325837	-5.508433
Trial3	1	1	noBlindfold	counterclockwise	practice	Guided	1	-0.5	-0.5	8.235535	-1.16583	-1.45216	-1.30273	1.0429309689058	3.117968	-4.09732	-5.454397
Trial3	1	1	noBlindfold	counterclockwise	practice	Guided	1	-0.5	-0.5	8.255539	-1.14357	-1.45208	-1.30269	1.02883123596303	2.825311	-4.198883	-5.410486
Trial3	1	1	noBlindfold	counterclockwise	practice	Guided	1	-0.5	-0.5	8.275528	-1.10023	-1.45225	-1.30271	1.0023070695435	2.364223	-4.820958	-5.474028
Trial3	1	1	noBlindfold	counterclockwise	practice	Guided	1	-0.5	-0.5	8.295532	-1.07718	-1.45237	-1.30272	0.988684123102263	2.123376	-4.727858	-5.442418
Trial3	1	1	noBlindfold	counterclockwise	practice	Guided	1	-0.5	-0.5	8.315536	-1.05489	-1.45237	-1.30266	0.975789941371934	1.920305	-4.486646	-5.332126
Trial3	1	1	noBlindfold	counterclockwise	practice	Guided	1	-0.5	-0.5	8.335526	-1.03213	-1.45227	-1.30257	0.962954267613528	1.723118	-4.414705	-5.104338
Trial3	1	1	noBlindfold	counterclockwise	practice	Guided	1	-0.5	-0.5	8.35553	-1.01099	-1.45223	-1.30232	0.951224575094393	1.573597	-4.638991	-4.765441
Trial3	1	1	noBlindfold	counterclockwise	practice	Guided	1	-0.5	-0.5	8.375534	-0.9681	-1.45235	-1.30222	0.928802606028601	1.520415	-4.698236	-4.421672
Trial3	1	1	noBlindfold	counterclockwise	practice	Guided	1	-0.5	-0.5	8.395538	-0.94646	-1.45235	-1.30209	0.917973199190919	1.727268	-4.694004	-4.186938
Trial3	1	1	noBlindfold	counterclockwise	practice	Guided	1	-0.5	-0.5	8.415527	-0.9269201	-1.45235	-1.30195	0.908506847921956	1.883904	-4.808263	-3.808123
Trial3	1	1	noBlindfold	counterclockwise	practice	Guided	1	-0.5	-0.5	8.435532	-0.90686	-1.45239	-1.30193	0.899236732188374	1.942358	-4.981766	-3.936041
Trial3	1	1	noBlindfold	counterclockwise	practice	Guided	1	-0.5	-0.5	8.455536	-0.88625	-1.45249	-1.3019	0.890074566560048	1.868706	-5.222979	-3.922986
Trial3	1	1	noBlindfold	counterclockwise	practice	Guided	1	-0.5	-0.5	8.47554	-0.84684	-1.45275	-1.30184	0.873639115409108	1.750289	-5.633464	-3.67763
Trial3	1	1	noBlindfold	counterclockwise	practice	Guided	1	-0.5	-0.5	8.495529	-0.8265	-1.45283	-1.30174	0.865672666887802	1.54031	-5.781577	-3.503856
Trial3	1	1	noBlindfold	counterclockwise	practice	Guided	1	-0.5	-0.5	8.515533	-0.80847	-1.4529	-1.30157	0.858876076101531	1.471365	-6.060875	-3.155386
Trial3	1	1	noBlindfold	counterclockwise	practice	Guided	1	-0.5	-0.5	8.535538	-0.79003	-1.45303	-1.30139	0.852257723068151	1.456999	-6.581387	-2.677128
Trial3	1	1	noBlindfold	counterclockwise	practice	Guided	1	-0.5	-0.5	8.555527	-0.7728701	-1.45327	-1.30135	0.846534045525796	1.402465	-7.118825	-2.623715
Trial3	1	1	noBlindfold	counterclockwise	practice	Guided	1	-0.5	-0.5	8.575531	-0.74045	-1.45365	-1.30134	0.836637307435908	1.831601	-7.245779	-2.665093
Trial3	1	1	noBlindfold	counterclockwise	practice	Guided	1	-0.5	-0.5	8.595535	-0.7254	-1.45364	-1.30128	0.832379012261831	2.009845	-7.101898	-2.546915
Trial3	1	1	noBlindfold	counterclockwise	practice	Guided	1	-0.5	-0.5	8.61554	-0.71067	-1.45357	-1.30119	0.828424469395512	2.065084	-7.05958	-2.283667
Trial3	1	1	noBlindfold	counterclockwise	practice	Guided	1	-0.5	-0.5	8.635529	-0.69611	-1.45353	-1.30115	0.824803365923684	2.225047	-7.021494	-2.315811
Trial3	1	1	noBlindfold	counterclockwise	practice	Guided	1	-0.5	-0.5	8.655533	-0.6807	-1.45351	-1.30105	0.821178239628476	2.276466	-6.98764	-2.247213
Trial3	1	1	noBlindfold	counterclockwise	practice	Guided	1	-0.5	-0.5	8.675537	-0.65214	-1.45344	-1.30093	0.815251677204314	2.249991	-6.780281	-1.865543
Trial3	1	1	noBlindfold	counterclockwise	practice	Guided	1	-0.5	-0.5	8.695526	-0.63711	-1.45339	-1.30082	0.812472653027404	2.333867	-6.733732	-1.570469
Trial3	1	1	noBlindfold	counterclockwise	practice	Guided	1	-0.5	-0.5	8.71553	-0.62184	-1.45339	-1.30075	0.809966286159545	2.522032	-6.953785	-1.487541
Trial3	1	1	noBlindfold	counterclockwise	practice	Guided	1	-0.5	-0.5	8.735535	-0.6067	-1.45346	-1.30074	0.807817704692221	2.606904	-7.118825	-1.467844
Trial3	1	1	noBlindfold	counterclockwise	practice	Free	1	-0.5	-0.5	0	-0.53876	-1.44992	-1.30066	0.801597771487198	1.521261	0.410029	-1.365703
Trial3	1	1	noBlindfold	counterclockwise	practice	Free	1	-0.5	-0.5	0.007995605	-0.53814	-1.44981	-1.3007	0.801607802026206	1.674026	0.430948	-1.482841
Trial3	1	1	noBlindfold	counterclockwise	practice	Free	1	-0.5	-0.5	0.02799988	-0.53773	-1.4498	-1.3007	0.801588398141128	1.87943	0.464678	-1.633614
Trial3	1	1	noBlindfold	counterclockwise	practice	Free	1	-0.5	-0.5	0.04800415	-0.5366	-1.44977	-1.30315	0.803983566294498	1.910327	0.621203	-1.473717
Trial3	1	1	noBlindfold	counterclockwise	practice	Free	1	-0.5	-0.5	0.06799316	-0.53395	-1.44968	-1.30593	0.806644776306719	1.605552	0.913197	-1.098673
Trial3	1	1	noBlindfold	counterclockwise	practice	Free	1	-0.5	-0.5	0.08799744	-0.52986	-1.44955	-1.3117	0.812249150393845	1.131266	1.243277	-0.329298
Trial3	1	1	noBlindfold	counterclockwise	practice	Free	1	-0.5	-0.5	0.1080017	-0.52015	-1.44927	-1.31494	0.815189049724756	0.956427	1.416781	-0.467792
Trial3	1	1	noBlindfold	counterclockwise	practice	Free	1	-0.5	-0.5	0.1279907	-0.51458	-1.44928	-1.3181	0.818229886269865	1.078459	1.268668	-0.365041
Trial3	1	1	noBlindfold	counterclockwise	practice	Free	1	-0.5	-0.5	0.147995	-0.5084	-1.44934	-1.32136	0.821402944290549	1.220989	1.327913	-0.208289
Trial3	1	1	noBlindfold	counterclockwise	practice	Free	1	-0.5	-0.5	0.1679993	-0.50154	-1.44932	-1.32469	0.824691422203717	1.224236	1.48449	0.026081
Trial3	1	1	noBlindfold	counterclockwise	practice	Free	1	-0.5	-0.5	0.1880035	-0.49355	-1.44928	-1.32914	0.829165154440445	1.236224	1.471794	0.335376
Trial3	1	1	noBlindfold	counterclockwise	practice	Free	1	-0.5	-0.5	0.2079926	-0.47699	-1.44919	-1.33014	0.830458711911838	0.958288	1.848425	0.91241
Trial3	1	1	noBlindfold	counterclockwise	practice	Free	1	-0.5	-0.5	0.2279968	-0.46777	-1.44908	-1.33003	0.830655473732261	0.880864	2.055783	1.117685
Trial3	1	1	noBlindfold	counterclockwise	practice	Free	1	-0.5	-0.5	0.2480011	-0.45866	-1.44899	-1.3286	0.829630662581082	0.788453	2.212359	1.569572
Trial3	1	1	noBlindfold	counterclockwise	practice	Free	1	-0.5	-0.5	0.2679901	-0.44919	-1.4489	-1.32633	0.827890595158219	0.972192	2.322386	1.063351
Trial3	1	1	noBlindfold	counterclockwise	practice	Free	1	-0.5	-0.5	0.2879944	-0.43985	-1.44887	-1.32633	0.828516263644296	1.086357	2.034624	0.650811
Trial3	1	1	noBlindfold	counterclockwise	practice	Free	1	-0.5	-0.5	0.3079987	-0.41963	-1.44912	-1.31737	0.821311727491576	1.253687	1.662225	0.495947
Trial3	1	1	noBlindfold	counterclockwise	practice	Free	1	-0.5	-0.5	0.3280029	-0.40881	-1.44914	-1.3141	0.819191349224092	1.220178	2.030392	0.130865
Trial3	1	1	noBlindfold	counterclockwise	practice	Free	1	-0.5	-0.5	0.3479919	-0.39714	-1.44904	-1.31123	0.817725131115915	1.164746	1.988074	-0.029531
Trial3	1	1	noBlindfold	counterclockwise	practice	Free	1	-0.5	-0.5	0.3679962	-0.38575	-1.44902	-1.3086	0.816631459603595	1.162496	1.920365	-0.319884
Trial3	1	1	noBlindfold	counterclockwise	practice	Free	1	-0.5	-0.5	0.3880005	-0.37323	-1.44904	-1.30512	0.81503915899225	1.196277	1.835729	-0.501666
Trial3	1	1	noBlindfold	counterclockwise	practice	Free	1	-0.5	-0.5	0.4080048	-0.34767	-1.44906	-1.30414	0.818440911996448	1.116805	1.966915	-0.514534
Trial3	1	1	noBlindfold	counterclockwise	practice	Free	1	-0.5	-0.5	0.4279938	-0.33394	-1.44903	-1.30363	0.820607751491369	1.203245	1.924597	-0.494965
Trial3	1	1	noBlindfold	counterclockwise	practice	Free	1	-0.5	-0.5	0.447998	-0.31982	-1.44904	-1.30353	0.823483607384323	1.140882	1.971147	-0.391499
Trial3	1	1	noBlindfold	counterclockwise	practice	Free	1	-0.5	-0.5	0.4680023	-0.3062	-1.44902	-1.30376	0.826794091673965	1.064828	2.017697	-0.399683
Trial3	1	1	noBlindfold	counterclockwise	practice	Free	1	-0.5	-0.5	0.4879913	-0.29144	-1.44899	-1.30481	0.831394299590936	1.034039	2.043087	-0.226873
Trial3	1	1	noBlindfold	counterclockwise	practice	Free	1	-0.5	-0.5	0.5079956	-0.26213	-1.44899	-1.30536	0.83975412897591	1.139314	1.983842	-0.018635
Trial3	1	1	noBlindfold	counterclockwise	practice	Free	1	-0.5	-0.5	0.5279999	-0.24712	-1.44901	-1.30576	0.844510223395184	1.086505	1.988074	0.166456
Trial3	1	1	noBlindfold	counterclockwise	practice	Free	1	-0.5	-0.5	0.5480042	-0.23051	-1.44901	-1.30583	0.849698095727959	1.048958	2.005001	0.361435
Trial3	1	1	noBlindfold	counterclockwise	practice	Free	1	-0.5	-0.5	0.5679932	-0.21555	-1.449	-1.30556	0.854305976446188	1.035608	2.009233	0.367975
Trial3	1	1	noBlindfold	counterclockwise	practice	Free	1	-0.5	-0.5	0.5879974	-0.20039	-1.449	-1.30426	0.85825423209364	1.130401	1.996538	0.332388
Trial3	1	1	noBlindfold	counterclockwise	practice	Free	1	-0.5	-0.5	0.6080017	-0.16784	-1.44902	-1.30313	0.86910754655881	1.085344	1.920365	0.3893
Trial3	1	1	noBlindfold	counterclockwise	practice	Free	1	-0.5	-0.5	0.6279907	-0.15139	-1.44904	-1.30167	0.874187531121418	0.881647	1.996538	0.468707
Trial3	1	1	noBlindfold	counterclockwise	practice	Free	1	-0.5	-0.5	0.647995	-0.13427	-1.44904	-1.29992	0.879562608211501	0.7357	1.890743	0.413796
Trial3	1	1	noBlindfold	counterclockwise	practice	Free	1	-0.5	-0.5	0.6679993	-0.11758	-1.44904	-1.29785	0.88476533719575	0.696069	1.835729	0.373591
Trial3	1	1	noBlindfold	counterclockwise	practice	Free	1	-0.5	-0.5	0.6880035	-0.1004	-1.44905	-1.29315	0.888125660397667	0.728159	1.916133	0.298521
Trial3	1	1	noBlindfold	counterclockwise	practice	Free	1	-0.5	-0.5	0.7079926	-0.067275	-1.44903	-1.2904	0.90110106425413	0.629641	1.966915	0.327733
Trial3	1	1	noBlindfold	counterclockwise	practice	Free	1	-0.5	-0.5	0.7279968	-0.050887	-1.44902	-1.28747	0.906538174165577	0.662888	1.920365	0.354469
Trial3	1	1	noBlindfold	counterclockwise	practice	Free	1	-0.5	-0.5	0.7480011	-0.033656	-1.44903	-1.28461	0.912737437195415	0.725224	1.920365	0.241308
Trial3	1	1	noBlindfold	counterclockwise	practice	Free	1	-0.5	-0.5	0.7679901	-0.018009	-1.44905	-1.28151	0.918190175041168	0.699299	1.890743	0.208948
Trial3	1	1	noBlindfold	counterclockwise	practice	Free	1	-0.5	-0.5	0.7879944	-0.001468	-1.44906	-1.27537	0.921809521919868	0.753818	1.810338	0.231674
Trial3	1	1	noBlindfold	counterclockwise	practice	Free	1	-0.5	-0.5	0.8079987	0.030925	-1.44903	-1.27228	0.937175491555997	0.686023	2.047319	0.077961
Trial3	1	1	noBlindfold	counterclockwise	practice	Free	1	-0.5	-0.5	0.8280029	0.046247	-1.449	-1.26921	0.943435096719803	0.731947	1.937292	0.134821
Trial3	1	1	noBlindfold	counterclockwise	practice	Free	1	-0.5	-0.5	0.8479919	0.062938	-1.44902	-1.2663	0.950849530925722	0.790523	1.937292	0.170919
Trial3	1	1	noBlindfold	counterclockwise	practice	Free	1	-0.5	-0.5	0.8679962	0.078187	-1.44903	-1.26331	0.957571037042157	0.817422	1.971147	0.033877
Trial3	1	1	noBlindfold	counterclockwise	practice	Free	1	-0.5	-0.5	0.8880005	0.09441499	-1.44902	-1.25787	0.963169891812843	0.834417	1.966915	0.018341
Trial3	1	1	noBlindfold	counterclockwise	practice	Free	1	-0.5	-0.5	0.9080048	0.12603	-1.44901	-1.2551	0.98086165504368	0.768419	1.949988	0.156798
Trial3	1	1	noBlindfold	counterclockwise	practice	Free	1	-0.5	-0.5	0.9279938	0.1424	-1.44903	-1.25222	0.989197936025488	0.825051	1.911902	0.256435
Trial3	1	1	noBlindfold	counterclockwise	practice	Free	1	-0.5	-0.5	0.947998	0.15835	-1.44904	-1.24933	0.99745679903534	0.829101	1.945756	0.201679
Trial3	1	1	noBlindfold	counterclockwise	practice	Free	1	-0.5	-0.5	0.9680023	0.1748	-1.44902	-1.2464	1.00621469355513	0.82119	2.02616	0.191986
Trial3	1	1	noBlindfold	counterclockwise	practice	Free	1	-0.5	-0.5	0.9879913	0.19075	-1.449	-1.24068	1.01278941454994	0.868421	2.02616	0.013037
Trial3	1	1	noBlindfold	counterclockwise	practice	Free	1	-0.5	-0.5	1.007996	0.22368	-1.44903	-1.23799	1.03360631819742	0.873202	1.924597	0.127564
Trial3	1	1	noBlindfold	counterclockwise	practice	Free	1	-0.5	-0.5	1.028	0.23968	-1.44904	-1.23522	1.04291652290248	0.640245	2.081174	0.226168
Trial3	1	1	noBlindfold	counterclockwise	practice	Free	1	-0.5	-0.5	1.048004	0.25509	-1.44899	-1.23237	1.05191575238708	0.550919	2.178505	0.270268
Trial3	1	1	noBlindfold	counterclockwise	practice	Free	1	-0.5	-0.5	1.067993	0.27128	-1.44893	-1.2295	1.06162288724126	0.567895	2.123492	0.151394
Trial3	1	1	noBlindfold	counterclockwise	practice	Free	1	-0.5	-0.5	1.087997	0.28681	-1.44894	-1.22348	1.06887477438272	0.635665	2.009233	0.218299
Trial3	1	1	noBlindfold	counterclockwise	practice	Free	1	-0.5	-0.5	1.108002	0.31759	-1.44896	-1.22017	1.08954039138532	0.576858	2.254677	0.281794
Trial3	1	1	noBlindfold	counterclockwise	practice	Free	1	-0.5	-0.5	1.127991	0.33275	-1.4489	-1.21674	1.09872145918333	0.641445	2.178505	0.425847
Trial3	1	1	noBlindfold	counterclockwise	practice	Free	1	-0.5	-0.5	1.147995	0.34818	-1.44889	-1.213	1.10805154210511	0.657443	2.102333	0.512675
Trial3	1	1	noBlindfold	counterclockwise	practice	Free	1	-0.5	-0.5	1.167999	0.363	-1.44892	-1.2087	1.11670263978627	0.649826	2.123492	0.72131
Trial3	1	1	noBlindfold	counterclockwise	practice	Free	1	-0.5	-0.5	1.188004	0.37809	-1.4489	-1.19846	1.12200195435386	0.60082	2.33085	0.817545
Trial3	1	1	noBlindfold	counterclockwise	practice	Free	1	-0.5	-0.5	1.207993	0.40644	-1.44888	-1.19249	1.14069096771805	0.285107	2.123492	0.941643
Trial3	1	1	noBlindfold	counterclockwise	practice	Free	1	-0.5	-0.5	1.227997	0.42041	-1.44892	-1.18581	1.14781962705018	0.252904	2.051551	1.09299
Trial3	1	1	noBlindfold	counterclockwise	practice	Free	1	-0.5	-0.5	1.248001	0.43352	-1.44894	-1.17821	1.15387540804557	0.184218	2.144651	1.423708
Trial3	1	1	noBlindfold	counterclockwise	practice	Free	1	-0.5	-0.5	1.26799	0.44611	-1.44893	-1.16944	1.15899702608546	0.117327	2.161578	1.560426
Trial3	1	1	noBlindfold	counterclockwise	practice	Free	1	-0.5	-0.5	1.287994	0.45853	-1.44891	-1.14959	1.15790628544741	0.146166	2.115028	1.337917
Trial3	1	1	noBlindfold	counterclockwise	practice	Free	1	-0.5	-0.5	1.307999	0.48126	-1.44902	-1.1384	1.17065182612531	0.203228	1.890743	1.614097
Trial3	1	1	noBlindfold	counterclockwise	practice	Free	1	-0.5	-0.5	1.328003	0.49238	-1.44905	-1.12607	1.17336342370185	0.149331	1.916133	1.389194
Trial3	1	1	noBlindfold	counterclockwise	practice	Free	1	-0.5	-0.5	1.347992	0.50313	-1.44906	-1.11372	1.17597710255894	-0.037824	1.852656	1.529877
Trial3	1	1	noBlindfold	counterclockwise	practice	Free	1	-0.5	-0.5	1.367996	0.5128	-1.44908	-1.09996	1.17716428801715	-0.177864	1.810338	1.243725
Trial3	1	1	noBlindfold	counterclockwise	practice	Free	1	-0.5	-0.5	1.388	0.52253	-1.4491	-1.07135	1.17132763913725	-0.230598	1.683384	1.269528
Trial3	1	1	noBlindfold	counterclockwise	practice	Free	1	-0.5	-0.5	1.408005	0.53965	-1.44919	-1.05518	1.17859951943205	-0.254605	1.577589	1.215356
Trial3	1	1	noBlindfold	counterclockwise	practice	Free	1	-0.5	-0.5	1.427994	0.54776	-1.4492	-1.03991	1.17868737604278	-0.377581	1.624139	1.134338
Trial3	1	1	noBlindfold	counterclockwise	practice	Free	1	-0.5	-0.5	1.447998	0.5546	-1.44923	-1.02317	1.17723744580149	-0.287506	1.323681	1.21338
Trial3	1	1	noBlindfold	counterclockwise	practice	Free	1	-0.5	-0.5	1.468002	0.56116	-1.44931	-1.00636	1.17578095836838	-0.249408	1.243277	1.19928
Trial3	1	1	noBlindfold	counterclockwise	practice	Free	1	-0.5	-0.5	1.487991	0.56726	-1.44937	-0.97009	1.16620264230471	-0.34094	1.230582	1.42091
Trial3	1	1	noBlindfold	counterclockwise	practice	Free	1	-0.5	-0.5	1.507996	0.57837	-1.44942	-0.95111	1.16892345349405	-0.538174	1.103628	1.412445
Trial3	1	1	noBlindfold	counterclockwise	practice	Free	1	-0.5	-0.5	1.528	0.58279	-1.44945	-0.93119	1.16548661479513	-0.43994	1.103628	1.015714
Trial3	1	1	noBlindfold	counterclockwise	practice	Free	1	-0.5	-0.5	1.548004	0.58709	-1.44945	-0.91219	1.16261142015046	-0.34778	1.01476	0.888967
Trial3	1	1	noBlindfold	counterclockwise	practice	Free	1	-0.5	-0.5	1.567993	0.59057	-1.44949	-0.89161	1.15874993365396	-0.32465	0.862415	1.01787
Trial3	1	1	noBlindfold	counterclockwise	practice	Free	1	-0.5	-0.5	1.587997	0.59384	-1.44954	-0.85014	1.14851380255939	-0.295929	0.875111	1.071179
Trial3	1	1	noBlindfold	counterclockwise	practice	Free	1	-0.5	-0.5	1.608002	0.59901	-1.44959	-0.82821	1.14697199672099	-0.345471	0.841256	0.896641
Trial3	1	1	noBlindfold	counterclockwise	practice	Free	1	-0.5	-0.5	1.627991	0.60105	-1.44959	-0.80687	1.14301370586764	-0.331889	0.642362	0.642802
Trial3	1	1	noBlindfold	counterclockwise	practice	Free	1	-0.5	-0.5	1.647995	0.6027	-1.44967	-0.78469	1.13885718505717	-0.274914	0.439201	0.715723
Trial3	1	1	noBlindfold	counterclockwise	practice	Free	1	-0.5	-0.5	1.667999	0.60409	-1.44975	-0.7628	1.13493546171376	-0.234348	0.4687	0.876464
Trial3	1	1	noBlindfold	counterclockwise	practice	Free	1	-0.5	-0.5	1.688004	0.60517	-1.44978	-0.71773	1.12641337928976	-0.404879	0.45167	1.162731
Trial3	1	1	noBlindfold	counterclockwise	practice	Free	1	-0.5	-0.5	1.707993	0.60639	-1.44979	-0.69439	1.12333712768107	-0.257466	0.019891	0.55972
Trial3	1	1	noBlindfold	counterclockwise	practice	Free	1	-0.5	-0.5	1.727997	0.60664	-1.44994	-0.67176	1.1198900236044	-0.240327	0.036823	0.463428
Trial3	1	1	noBlindfold	counterclockwise	practice	Free	1	-0.5	-0.5	1.748001	0.60666	-1.45004	-0.64829	1.11655107002955	-0.302187	0.125671	0.721118
Trial3	1	1	noBlindfold	counterclockwise	practice	Free	1	-0.5	-0.5	1.76799	0.60637	-1.44996	-0.62538	1.11345174418414	-0.419513	0.37106	0.748569
Trial3	1	1	noBlindfold	counterclockwise	practice	Free	1	-0.5	-0.5	1.787994	0.60575	-1.44988	-0.5803	1.10866190139079	-0.293108	0.011288	0.250094
Trial3	1	1	noBlindfold	counterclockwise	practice	Free	1	-0.5	-0.5	1.807999	0.60375	-1.4501	-0.55806	1.10527598541432	-0.260384	-0.16213	0.32924
Trial3	1	1	noBlindfold	counterclockwise	practice	Free	1	-0.5	-0.5	1.828003	0.60243	-1.4501	-0.53502	1.10298607153336	-0.509099	0.083336	0.685603
Trial3	1	1	noBlindfold	counterclockwise	practice	Free	1	-0.5	-0.5	1.847992	0.60072	-1.44997	-0.5129	1.10079557712219	-0.231764	0.218707	0.093954
Trial3	1	1	noBlindfold	counterclockwise	practice	Free	1	-0.5	-0.5	1.867996	0.59878	-1.44994	-0.49053	1.09882078505356	-0.435285	-0.22561	-0.094799
Trial3	1	1	noBlindfold	counterclockwise	practice	Free	1	-0.5	-0.5	1.888	0.5965	-1.45011	-0.44722	1.09776952810202	-0.295129	-0.221289	0.045599
Trial3	1	1	noBlindfold	counterclockwise	practice	Free	1	-0.5	-0.5	1.908005	0.59119	-1.45006	-0.42642	1.0936679521186	-0.426849	0.087675	0.696491
Trial3	1	1	noBlindfold	counterclockwise	practice	Free	1	-0.5	-0.5	1.927994	0.58804	-1.44995	-0.40481	1.09219602773382	-0.116911	-0.111237	-0.09173
Trial3	1	1	noBlindfold	counterclockwise	practice	Free	1	-0.5	-0.5	1.947998	0.58469	-1.45005	-0.38447	1.09082521736873	-0.150249	-0.420078	-0.140695
Trial3	1	1	noBlindfold	counterclockwise	practice	Free	1	-0.5	-0.5	1.968002	0.58134	-1.45016	-0.36409	1.08984758066787	-0.267844	-0.178774	-0.202301
Trial3	1	1	noBlindfold	counterclockwise	practice	Free	1	-0.5	-0.5	1.987991	0.57773	-1.45013	-0.32442	1.09193877463718	-0.479208	-0.060239	0.301237
Trial3	1	1	noBlindfold	counterclockwise	practice	Free	1	-0.5	-0.5	2.007996	0.56964	-1.44997	-0.30548	1.08718338729253	-0.29075	-0.322595	-0.182933
Trial3	1	1	noBlindfold	counterclockwise	practice	Free	1	-0.5	-0.5	2.028	0.56531	-1.4501	-0.28661	1.08647166921941	-0.201243	-0.419819	-0.280954
Trial3	1	1	noBlindfold	counterclockwise	practice	Free	1	-0.5	-0.5	2.048004	0.56074	-1.45018	-0.26927	1.08554394962331	-0.32507	-0.178517	-0.083651
Trial3	1	1	noBlindfold	counterclockwise	practice	Free	1	-0.5	-0.5	2.067993	0.55631	-1.45013	-0.25084	1.08529789156437	-0.350951	-0.186935	0.432703
Trial3	1	1	noBlindfold	counterclockwise	practice	Free	1	-0.5	-0.5	2.087997	0.55136	-1.45007	-0.21509	1.08928030633889	-0.473731	-0.10228	0.400529
Trial3	1	1	noBlindfold	counterclockwise	practice	Free	1	-0.5	-0.5	2.108002	0.54085	-1.45009	-0.19826	1.0837046805405	-0.226161	-0.377241	-0.226716
Trial3	1	1	noBlindfold	counterclockwise	practice	Free	1	-0.5	-0.5	2.127991	0.53548	-1.45014	-0.18176	1.08328000355974	-0.214366	-0.29676	0.113657
Trial3	1	1	noBlindfold	counterclockwise	practice	Free	1	-0.5	-0.5	2.147995	0.53	-1.45012	-0.16486	1.0831522302343	-0.172349	-0.11898	0.270225
Trial3	1	1	noBlindfold	counterclockwise	practice	Free	1	-0.5	-0.5	2.167999	0.52443	-1.45008	-0.14847	1.08306520628913	-0.294653	-0.173951	0.457719
Trial3	1	1	noBlindfold	counterclockwise	practice	Free	1	-0.5	-0.5	2.188004	0.51873	-1.45008	-0.11679	1.08842118815597	-0.195163	-0.220449	-0.084297
Trial3	1	1	noBlindfold	counterclockwise	practice	Free	1	-0.5	-0.5	2.207993	0.50701	-1.45017	-0.10264	1.08257289511189	-0.187027	-0.283739	-0.363202
Trial3	1	1	noBlindfold	counterclockwise	practice	Free	1	-0.5	-0.5	2.227997	0.50124	-1.45015	-0.087997	1.08269480283638	-0.107398	-0.275208	-0.093219
Trial3	1	1	noBlindfold	counterclockwise	practice	Free	1	-0.5	-0.5	2.248001	0.49527	-1.45012	-0.07349	1.08280800671768	-0.235715	-0.169355	0.180912
Trial3	1	1	noBlindfold	counterclockwise	practice	Free	1	-0.5	-0.5	2.26799	0.48942	-1.45011	-0.059393	1.08309115739975	-0.290884	-0.308931	0.44727
Trial3	1	1	noBlindfold	counterclockwise	practice	Free	1	-0.5	-0.5	2.287994	0.48346	-1.45013	-0.031389	1.0893988512797	-0.146039	-0.355408	0.17971
Trial3	1	1	noBlindfold	counterclockwise	practice	Free	1	-0.5	-0.5	2.307999	0.4709	-1.45011	-0.018221	1.08386245113138	-0.176207	-0.304493	-0.191661
Trial3	1	1	noBlindfold	counterclockwise	practice	Free	1	-0.5	-0.5	2.328003	0.46492	-1.45012	-0.0050531	1.08445516727305	-0.119192	-0.160548	-0.119125
Trial3	1	1	noBlindfold	counterclockwise	practice	Free	1	-0.5	-0.5	2.347992	0.4584	-1.4501	0.0071273	1.08430098330145	-0.208944	-0.185884	0.069364
Trial3	1	1	noBlindfold	counterclockwise	practice	Free	1	-0.5	-0.5	2.367996	0.45239	-1.45009	0.019872	1.08504084612184	-0.288681	-0.139294	0.059277
Trial3	1	1	noBlindfold	counterclockwise	practice	Free	1	-0.5	-0.5	2.388	0.44589	-1.4501	0.044372	1.09135181497779	-0.354812	-0.405822	0.152225
Trial3	1	1	noBlindfold	counterclockwise	practice	Free	1	-0.5	-0.5	2.408005	0.43271	-1.45016	0.055817	1.08576264377747	-0.418546	-0.337929	0.220362
Trial3	1	1	noBlindfold	counterclockwise	practice	Free	1	-0.5	-0.5	2.427994	0.42583	-1.45016	0.067672	1.08600768871552	-0.169039	-0.232059	-0.12216
Trial3	1	1	noBlindfold	counterclockwise	practice	Free	1	-0.5	-0.5	2.447998	0.41175	-1.45016	0.07898	1.08004904307753	-0.18643	-0.41392	0.186499
Trial3	1	1	noBlindfold	counterclockwise	practice	Free	1	-0.5	-0.5	2.468002	0.41175	-1.45019	0.090536	1.0862876514771	-0.201326	-0.379956	0.160154
Trial3	1	1	noBlindfold	counterclockwise	practice	Free	1	-0.5	-0.5	2.487991	0.40478	-1.45022	0.11407	1.09348468578684	-0.401733	-0.489875	0.617525
Trial3	1	1	noBlindfold	counterclockwise	practice	Free	1	-0.5	-0.5	2.507996	0.39	-1.45018	0.12563	1.08789380558742	-0.29704	-0.324643	0.468251
Trial3	1	1	noBlindfold	counterclockwise	practice	Free	1	-0.5	-0.5	2.528	0.38289	-1.45016	0.13807	1.08932458668286	-0.212283	-0.21454	0.478224
Trial3	1	1	noBlindfold	counterclockwise	practice	Free	1	-0.5	-0.5	2.548004	0.37532	-1.45012	0.15024	1.09041147996325	-0.11368	-0.31604	0.403989
Trial3	1	1	noBlindfold	counterclockwise	practice	Free	1	-0.5	-0.5	2.567993	0.368	-1.45013	0.16226	1.09179315965096	-0.088997	-0.2821	0.151122
Trial3	1	1	noBlindfold	counterclockwise	practice	Free	1	-0.5	-0.5	2.587997	0.36078	-1.45017	0.18558	1.10043724307022	-0.063517	-0.535932	-0.05497
Trial3	1	1	noBlindfold	counterclockwise	practice	Free	1	-0.5	-0.5	2.608002	0.34641	-1.45024	0.197	1.09645742936891	-0.299381	-0.569662	0.140012
Trial3	1	1	noBlindfold	counterclockwise	practice	Free	1	-0.5	-0.5	2.627991	0.33932	-1.45025	0.20804	1.09807955508113	-0.339442	-0.396086	0.328659
Trial3	1	1	noBlindfold	counterclockwise	practice	Free	1	-0.5	-0.5	2.647995	0.33192	-1.45021	0.21887	1.09948398328613	-0.260083	-0.429833	0.048544
Trial3	1	1	noBlindfold	counterclockwise	practice	Free	1	-0.5	-0.5	2.667999	0.32467	-1.45023	0.22952	1.10103590170182	-0.222197	-0.615991	-0.086848
Trial3	1	1	noBlindfold	counterclockwise	practice	Free	1	-0.5	-0.5	2.688004	0.31721	-1.45028	0.24756	1.10755501496013	-0.148029	-0.658309	-0.762679
[truncated: 9,081 more rows]
