# Supplementary material for: Assessing kinesthetic proprioceptive function of the upper limb: a novel dynamic movement reproduction task using a robotic arm
Source: PeerJ. 2021 May 3;9:e11301. doi: 10.7717/peerj.11301 (PMC8101453; doi:10.7717/peerj.11301)
Supplement: Supplemental Information 1 [file peerj-09-11301-s001.zip › DMR raw data_Study 1/Session 2/HMData_PP19-2_2019-06-27-11-23-08.txt]

Trial1	1	1	blindfold	counterclockwise	practice	Guided	1	-0.5	-0.5	0	-0.55766	-1.45049	-1.29949	0.801566524874415	-1.071184	-1.096463	1.024606
Trial1	1	1	blindfold	counterclockwise	practice	Guided	1	-0.5	-0.5	0.01662445	-0.55767	-1.45049	-1.2995	0.801577232885083	-1.060778	-1.096463	0.994104
Trial1	1	1	blindfold	counterclockwise	practice	Guided	1	-0.5	-0.5	0.03662109	-0.55768	-1.45049	-1.2995	0.801577953380878	-1.059813	-1.06684	1.006762
Trial1	1	1	blindfold	counterclockwise	practice	Guided	1	-0.5	-0.5	0.05661774	-0.55882	-1.45053	-1.2995	0.801660791848335	-0.932013	-1.092231	1.009994
Trial1	1	1	blindfold	counterclockwise	practice	Guided	1	-0.5	-0.5	0.07662201	-0.56013	-1.45054	-1.29952	0.801777944598852	-0.761369	-1.092231	0.981023
Trial1	1	1	blindfold	counterclockwise	practice	Guided	1	-0.5	-0.5	0.09661865	-0.56176	-1.45055	-1.29956	0.801941771095927	-0.686495	-1.185331	0.83029
Trial1	1	1	blindfold	counterclockwise	practice	Guided	1	-0.5	-0.5	0.1166229	-0.56362	-1.45057	-1.2996	0.80212696562371	-0.642786	-1.176867	0.789242
Trial1	1	1	blindfold	counterclockwise	practice	Guided	1	-0.5	-0.5	0.1366196	-0.56573	-1.45059	-1.29964	0.802336876734164	-0.654579	-1.214953	0.762815
Trial1	1	1	blindfold	counterclockwise	practice	Guided	1	-0.5	-0.5	0.1566238	-0.57046	-1.45061	-1.29964	0.802738219278958	-0.640497	-1.189562	0.700306
Trial1	1	1	blindfold	counterclockwise	practice	Guided	1	-0.5	-0.5	0.1766205	-0.57307	-1.45059	-1.29963	0.802961545179287	-0.677777	-1.143013	0.762926
Trial1	1	1	blindfold	counterclockwise	practice	Guided	1	-0.5	-0.5	0.1966171	-0.57587	-1.45059	-1.29961	0.803201372371835	-0.638178	-1.168403	0.777063
Trial1	1	1	blindfold	counterclockwise	practice	Guided	1	-0.5	-0.5	0.2166214	-0.57883	-1.45059	-1.29961	0.803486372966617	-0.541152	-1.202258	0.765407
Trial1	1	1	blindfold	counterclockwise	practice	Guided	1	-0.5	-0.5	0.236618	-0.58198	-1.4506	-1.29963	0.803821334878586	-0.536253	-1.210721	0.777958
Trial1	1	1	blindfold	counterclockwise	practice	Guided	1	-0.5	-0.5	0.2566223	-0.58828	-1.45061	-1.29965	0.804508298056021	-0.511534	-1.198026	0.700105
Trial1	1	1	blindfold	counterclockwise	practice	Guided	1	-0.5	-0.5	0.276619	-0.59158	-1.4506	-1.29966	0.804887045896248	-0.443004	-1.189562	0.703293
Trial1	1	1	blindfold	counterclockwise	practice	Guided	1	-0.5	-0.5	0.2966232	-0.59487	-1.4506	-1.29967	0.805277834021782	-0.399618	-1.202258	0.657509
Trial1	1	1	blindfold	counterclockwise	practice	Guided	1	-0.5	-0.5	0.3166199	-0.59801	-1.4506	-1.29966	0.805643975308629	-0.388001	-1.164172	0.690716
Trial1	1	1	blindfold	counterclockwise	practice	Guided	1	-0.5	-0.5	0.3366241	-0.6011	-1.45059	-1.29965	0.806015783252417	-0.436459	-1.11339	0.733002
Trial1	1	1	blindfold	counterclockwise	practice	Guided	1	-0.5	-0.5	0.3566208	-0.60724	-1.45054	-1.29965	0.806808937409809	-0.452883	-1.028754	0.693635
Trial1	1	1	blindfold	counterclockwise	practice	Guided	1	-0.5	-0.5	0.3766174	-0.61043	-1.45051	-1.29966	0.807249056698486	-0.482771	-1.011827	0.656948
Trial1	1	1	blindfold	counterclockwise	practice	Guided	1	-0.5	-0.5	0.3966217	-0.61359	-1.4505	-1.29966	0.807687404086454	-0.511284	-1.028754	0.668082
Trial1	1	1	blindfold	counterclockwise	practice	Guided	1	-0.5	-0.5	0.4166183	-0.61683	-1.45051	-1.29966	0.808149429888181	-0.485332	-1.054145	0.670384
Trial1	1	1	blindfold	counterclockwise	practice	Guided	1	-0.5	-0.5	0.4366226	-0.62023	-1.45052	-1.29967	0.808657728384201	-0.432327	-1.041449	0.640642
Trial1	1	1	blindfold	counterclockwise	practice	Guided	1	-0.5	-0.5	0.4566193	-0.62693	-1.45053	-1.29967	0.809680988420936	-0.373433	-1.037218	0.674235
Trial1	1	1	blindfold	counterclockwise	practice	Guided	1	-0.5	-0.5	0.4766235	-0.63006	-1.45053	-1.29968	0.810187438980936	-0.301522	-1.049913	0.617227
Trial1	1	1	blindfold	counterclockwise	practice	Guided	1	-0.5	-0.5	0.4966202	-0.63331	-1.45053	-1.29968	0.810715520488451	-0.318196	-1.032986	0.664817
Trial1	1	1	blindfold	counterclockwise	practice	Guided	1	-0.5	-0.5	0.5166245	-0.6363701	-1.45052	-1.29968	0.811224314090871	-0.268339	-1.024522	0.648611
Trial1	1	1	blindfold	counterclockwise	practice	Guided	1	-0.5	-0.5	0.5366211	-0.63942	-1.45052	-1.29966	0.811722982066283	-0.307924	-1.06684	0.677701
Trial1	1	1	blindfold	counterclockwise	practice	Guided	1	-0.5	-0.5	0.5566177	-0.64237	-1.45052	-1.29965	0.812225000923617	-0.365073	-1.011827	0.699877
Trial1	1	1	blindfold	counterclockwise	practice	Guided	1	-0.5	-0.5	0.576622	-0.64806	-1.4505	-1.29965	0.813241656781165	-0.392658	-0.969509	0.69508
Trial1	1	1	blindfold	counterclockwise	practice	Guided	1	-0.5	-0.5	0.5966187	-0.6509	-1.45048	-1.29966	0.813773350541502	-0.378412	-0.990668	0.680325
Trial1	1	1	blindfold	counterclockwise	practice	Guided	1	-0.5	-0.5	0.6166229	-0.65373	-1.45049	-1.29966	0.814302878393668	-0.381876	-1.028754	0.668618
Trial1	1	1	blindfold	counterclockwise	practice	Guided	1	-0.5	-0.5	0.6366196	-0.65661	-1.45051	-1.29968	0.814871026366852	-0.322873	-1.037218	0.67565
Trial1	1	1	blindfold	counterclockwise	practice	Guided	1	-0.5	-0.5	0.6566238	-0.66192	-1.45053	-1.2997	0.815927824475508	-0.276987	-1.049913	0.600006
Trial1	1	1	blindfold	counterclockwise	practice	Guided	1	-0.5	-0.5	0.6766205	-0.66447	-1.45052	-1.29971	0.816447492169174	-0.234946	-1.062608	0.604294
Trial1	1	1	blindfold	counterclockwise	practice	Guided	1	-0.5	-0.5	0.6966171	-0.66681	-1.45053	-1.29971	0.816922094648479	-0.269198	-1.092231	0.572568
Trial1	1	1	blindfold	counterclockwise	practice	Guided	1	-0.5	-0.5	0.7166214	-0.669	-1.45054	-1.29972	0.817381781020462	-0.230256	-1.06684	0.557288
Trial1	1	1	blindfold	counterclockwise	practice	Guided	1	-0.5	-0.5	0.736618	-0.67119	-1.45054	-1.29973	0.817847177833771	-0.20129	-1.049913	0.548137
Trial1	1	1	blindfold	counterclockwise	practice	Guided	1	-0.5	-0.5	0.7566223	-0.67304	-1.45053	-1.29973	0.81823641753455	-0.244004	-1.041449	0.541689
Trial1	1	1	blindfold	counterclockwise	practice	Guided	1	-0.5	-0.5	0.776619	-0.67655	-1.45052	-1.29972	0.818976103588065	-0.239392	-1.024522	0.541354
Trial1	1	1	blindfold	counterclockwise	practice	Guided	1	-0.5	-0.5	0.7966232	-0.67811	-1.45052	-1.29971	0.819304164480226	-0.262428	-1.041449	0.585189
Trial1	1	1	blindfold	counterclockwise	practice	Guided	1	-0.5	-0.5	0.8166199	-0.67959	-1.45053	-1.2997	0.81961741657009	-0.294458	-1.045681	0.572205
Trial1	1	1	blindfold	counterclockwise	practice	Guided	1	-0.5	-0.5	0.8366241	-0.68103	-1.45053	-1.29969	0.819924376229548	-0.314138	-1.028754	0.635847
Trial1	1	1	blindfold	counterclockwise	practice	Guided	1	-0.5	-0.5	0.8566208	-0.68235	-1.45053	-1.29969	0.820216828683484	-0.338813	-1.032986	0.606124
Trial1	1	1	blindfold	counterclockwise	practice	Guided	1	-0.5	-0.5	0.8766174	-0.68486	-1.45051	-1.29969	0.820778487447251	-0.32379	-1.024522	0.62109
Trial1	1	1	blindfold	counterclockwise	practice	Guided	1	-0.5	-0.5	0.8966217	-0.68602	-1.45051	-1.29969	0.821040532348101	-0.292923	-1.058377	0.635999
Trial1	1	1	blindfold	counterclockwise	practice	Guided	1	-0.5	-0.5	0.9166183	-0.68712	-1.45051	-1.29968	0.82128070461144	-0.270479	-1.032986	0.63405
Trial1	1	1	blindfold	counterclockwise	practice	Guided	1	-0.5	-0.5	0.9366226	-0.68816	-1.45052	-1.29969	0.821528024839236	-0.254637	-1.075304	0.632489
Trial1	1	1	blindfold	counterclockwise	practice	Guided	1	-0.5	-0.5	0.9566193	-0.68907	-1.45053	-1.29971	0.821756411799723	-0.249239	-1.062608	0.59801
Trial1	1	1	blindfold	counterclockwise	practice	Guided	1	-0.5	-0.5	0.9766235	-0.69055	-1.45053	-1.29973	0.82211755431556	-0.214819	-1.062608	0.509767
Trial1	1	1	blindfold	counterclockwise	practice	Guided	1	-0.5	-0.5	0.9966202	-0.69107	-1.45053	-1.29974	0.822247986443538	-0.188259	-1.054145	0.5199
Trial1	1	1	blindfold	counterclockwise	practice	Guided	1	-0.5	-0.5	1.016624	-0.69143	-1.45054	-1.29975	0.822341559399775	-0.143055	-1.096463	0.502763
Trial1	1	1	blindfold	counterclockwise	practice	Guided	1	-0.5	-0.5	1.036621	-0.69159	-1.45055	-1.29975	0.822378828915667	-0.119332	-1.138781	0.471554
Trial1	1	1	blindfold	counterclockwise	practice	Guided	1	-0.5	-0.5	1.056618	-0.6916	-1.45055	-1.29976	0.822390885975884	-0.037837	-1.147244	0.445795
Trial1	1	1	blindfold	counterclockwise	practice	Guided	1	-0.5	-0.5	1.076622	-0.69159	-1.45056	-1.29977	0.822398189088955	0.18325	-1.193794	0.356635
Trial1	1	1	blindfold	counterclockwise	practice	Guided	1	-0.5	-0.5	1.096619	-0.6915801	-1.45057	-1.29979	0.822415346401549	0.333878	-1.240344	0.287029
Trial1	1	1	blindfold	counterclockwise	practice	Guided	1	-0.5	-0.5	1.116623	-0.69154	-1.4506	-1.29984	0.822454707875236	0.532625	-1.312285	0.190184
Trial1	1	1	blindfold	counterclockwise	practice	Guided	1	-0.5	-0.5	1.13662	-0.69135	-1.45064	-1.29989	0.822459067151807	0.643775	-1.375762	0.104578
Trial1	1	1	blindfold	counterclockwise	practice	Guided	1	-0.5	-0.5	1.156624	-0.6909299	-1.45067	-1.29996	0.822429495251062	0.754329	-1.388457	0.060126
Trial1	1	1	blindfold	counterclockwise	practice	Guided	1	-0.5	-0.5	1.17662	-0.68901	-1.45068	-1.29996	0.821985899103325	0.86781	-1.32498	0.092135
Trial1	1	1	blindfold	counterclockwise	practice	Guided	1	-0.5	-0.5	1.196617	-0.68738	-1.45065	-1.29994	0.821593224408603	0.862912	-1.219185	0.131037
Trial1	1	1	blindfold	counterclockwise	practice	Guided	1	-0.5	-0.5	1.216621	-0.6853	-1.45061	-1.29991	0.821091964542729	0.831248	-1.134549	0.202219
Trial1	1	1	blindfold	counterclockwise	practice	Guided	1	-0.5	-0.5	1.236618	-0.68285	-1.45057	-1.29988	0.820513365224912	0.864974	-1.075304	0.246064
Trial1	1	1	blindfold	counterclockwise	practice	Guided	1	-0.5	-0.5	1.256622	-0.67995	-1.45054	-1.29982	0.81981336203429	0.920192	-0.999131	0.338968
Trial1	1	1	blindfold	counterclockwise	practice	Guided	1	-0.5	-0.5	1.276619	-0.67246	-1.45048	-1.29981	0.818192132849725	0.988013	-0.94835	0.402175
Trial1	1	1	blindfold	counterclockwise	practice	Guided	1	-0.5	-0.5	1.296623	-0.66778	-1.45046	-1.2998	0.817208683891663	0.988892	-0.9018	0.401963
Trial1	1	1	blindfold	counterclockwise	practice	Guided	1	-0.5	-0.5	1.31662	-0.66282	-1.45045	-1.2998	0.816204788663918	1.042604	-0.914495	0.389246
Trial1	1	1	blindfold	counterclockwise	practice	Guided	1	-0.5	-0.5	1.336624	-0.65695	-1.45046	-1.2998	0.815054116105107	1.088998	-0.914495	0.390099
Trial1	1	1	blindfold	counterclockwise	practice	Guided	1	-0.5	-0.5	1.356621	-0.65044	-1.45047	-1.29978	0.813806029193981	1.090867	-0.952582	0.416352
Trial1	1	1	blindfold	counterclockwise	practice	Guided	1	-0.5	-0.5	1.376617	-0.63631	-1.45047	-1.29977	0.811302939764471	1.053507	-0.9018	0.438327
Trial1	1	1	blindfold	counterclockwise	practice	Guided	1	-0.5	-0.5	1.396622	-0.62806	-1.45046	-1.29975	0.809938010260432	1.09353	-0.910264	0.517185
Trial1	1	1	blindfold	counterclockwise	practice	Guided	1	-0.5	-0.5	1.416618	-0.61948	-1.45045	-1.29974	0.808615775446311	1.100975	-0.851018	0.51364
Trial1	1	1	blindfold	counterclockwise	practice	Guided	1	-0.5	-0.5	1.436623	-0.61006	-1.45043	-1.29972	0.807257805410316	1.043676	-0.838323	0.549502
Trial1	1	1	blindfold	counterclockwise	practice	Guided	1	-0.5	-0.5	1.456619	-0.60039	-1.45042	-1.2997	0.805976592916559	0.984775	-0.812932	0.61934
Trial1	1	1	blindfold	counterclockwise	practice	Guided	1	-0.5	-0.5	1.476624	-0.57937	-1.45038	-1.2997	0.803629096748439	0.912143	-0.698674	0.585327
Trial1	1	1	blindfold	counterclockwise	practice	Guided	1	-0.5	-0.5	1.49662	-0.56808	-1.45036	-1.29969	0.802582703931388	0.81253	-0.73676	0.628272
Trial1	1	1	blindfold	counterclockwise	practice	Guided	1	-0.5	-0.5	1.516617	-0.55679	-1.45036	-1.29968	0.801693954812079	0.837207	-0.719833	0.631832
Trial1	1	1	blindfold	counterclockwise	practice	Guided	1	-0.5	-0.5	1.536621	-0.5452	-1.45036	-1.29966	0.800936510138334	0.773578	-0.715601	0.705696
Trial1	1	1	blindfold	counterclockwise	practice	Guided	1	-0.5	-0.5	1.556618	-0.53337	-1.45036	-1.29965	0.800346048552045	0.748598	-0.664819	0.670482
Trial1	1	1	blindfold	counterclockwise	practice	Guided	1	-0.5	-0.5	1.576622	-0.5084	-1.45034	-1.29963	0.79967404611555	0.572463	-0.647892	0.735772
Trial1	1	1	blindfold	counterclockwise	practice	Guided	1	-0.5	-0.5	1.596619	-0.49608	-1.45032	-1.29963	0.799639535160116	0.503592	-0.59711	0.741244
Trial1	1	1	blindfold	counterclockwise	practice	Guided	1	-0.5	-0.5	1.616623	-0.48411	-1.4503	-1.29962	0.799777780136139	0.502487	-0.580183	0.746327
Trial1	1	1	blindfold	counterclockwise	practice	Guided	1	-0.5	-0.5	1.63662	-0.47136	-1.45028	-1.29962	0.800132647400511	0.497361	-0.554792	0.755927
Trial1	1	1	blindfold	counterclockwise	practice	Guided	1	-0.5	-0.5	1.656624	-0.45897	-1.45027	-1.29961	0.800662002414268	0.491741	-0.491287	0.757031
Trial1	1	1	blindfold	counterclockwise	practice	Guided	1	-0.5	-0.5	1.67662	-0.43377	-1.4503	-1.29961	0.802348175563362	0.485166	-0.609773	0.767425
Trial1	1	1	blindfold	counterclockwise	practice	Guided	1	-0.5	-0.5	1.696617	-0.42136	-1.4503	-1.29963	0.803487567692308	0.571534	-0.588614	0.740923
Trial1	1	1	blindfold	counterclockwise	practice	Guided	1	-0.5	-0.5	1.716621	-0.40889	-1.4503	-1.29963	0.804803737285497	0.577319	-0.592846	0.717966
Trial1	1	1	blindfold	counterclockwise	practice	Guided	1	-0.5	-0.5	1.736618	-0.39556	-1.45029	-1.29966	0.80645146692836	0.521722	-0.563223	0.657615
Trial1	1	1	blindfold	counterclockwise	practice	Guided	1	-0.5	-0.5	1.756622	-0.38332	-1.4503	-1.29967	0.808137550199477	0.48688	-0.664787	0.664471
Trial1	1	1	blindfold	counterclockwise	practice	Guided	1	-0.5	-0.5	1.776619	-0.35795	-1.45034	-1.29967	0.812188574446604	0.674719	-0.660555	0.657123
Trial1	1	1	blindfold	counterclockwise	practice	Guided	1	-0.5	-0.5	1.796623	-0.34472	-1.45033	-1.29967	0.814606625959465	0.622594	-0.647859	0.656445
Trial1	1	1	blindfold	counterclockwise	practice	Guided	1	-0.5	-0.5	1.81662	-0.33174	-1.45032	-1.29966	0.817170529600499	0.632665	-0.647859	0.720596
Trial1	1	1	blindfold	counterclockwise	practice	Guided	1	-0.5	-0.5	1.836624	-0.31824	-1.45032	-1.29965	0.820046914325377	0.664614	-0.664787	0.707667
Trial1	1	1	blindfold	counterclockwise	practice	Guided	1	-0.5	-0.5	1.856621	-0.30502	-1.45033	-1.29963	0.823058453747745	0.643032	-0.677482	0.730868
Trial1	1	1	blindfold	counterclockwise	practice	Guided	1	-0.5	-0.5	1.876617	-0.2779	-1.45035	-1.29962	0.829891806702334	0.701057	-0.7198	0.773354
Trial1	1	1	blindfold	counterclockwise	practice	Guided	1	-0.5	-0.5	1.896622	-0.26446	-1.45036	-1.29962	0.833589286306782	0.584183	-0.707105	0.744809
Trial1	1	1	blindfold	counterclockwise	practice	Guided	1	-0.5	-0.5	1.916618	-0.25058	-1.45036	-1.29962	0.837617066630239	0.5036	-0.715568	0.778544
Trial1	1	1	blindfold	counterclockwise	practice	Guided	1	-0.5	-0.5	1.936623	-0.23746	-1.45036	-1.29963	0.841626562101843	0.584809	-0.724032	0.721458
Trial1	1	1	blindfold	counterclockwise	practice	Guided	1	-0.5	-0.5	1.956619	-0.22341	-1.45037	-1.29964	0.84612414259747	0.714779	-0.757886	0.727257
Trial1	1	1	blindfold	counterclockwise	practice	Guided	1	-0.5	-0.5	1.976624	-0.19539	-1.45041	-1.29964	0.855693453048273	0.665437	-0.893304	0.731173
Trial1	1	1	blindfold	counterclockwise	practice	Guided	1	-0.5	-0.5	1.99662	-0.18144	-1.45044	-1.29966	0.860776818025267	0.676238	-0.901767	0.707323
Trial1	1	1	blindfold	counterclockwise	practice	Guided	1	-0.5	-0.5	2.016617	-0.16691	-1.45044	-1.29969	0.866286939831719	0.680527	-0.834059	0.580977
Trial1	1	1	blindfold	counterclockwise	practice	Guided	1	-0.5	-0.5	2.036621	-0.15259	-1.45043	-1.2997	0.871902424960403	0.730107	-0.842522	0.581395
Trial1	1	1	blindfold	counterclockwise	practice	Guided	1	-0.5	-0.5	2.056618	-0.13763	-1.45043	-1.29967	0.877943104592839	0.691616	-0.863681	0.607889
Trial1	1	1	blindfold	counterclockwise	practice	Guided	1	-0.5	-0.5	2.076622	-0.10829	-1.45045	-1.29965	0.890436388553508	0.677534	-0.850986	0.730291
Trial1	1	1	blindfold	counterclockwise	practice	Guided	1	-0.5	-0.5	2.096619	-0.093514	-1.45043	-1.29965	0.897034620992712	0.74377	-0.834059	0.722545
Trial1	1	1	blindfold	counterclockwise	practice	Guided	1	-0.5	-0.5	2.116623	-0.078567	-1.45041	-1.29965	0.903905976471463	0.771821	-0.804436	0.728
Trial1	1	1	blindfold	counterclockwise	practice	Guided	1	-0.5	-0.5	2.13662	-0.062963	-1.4504	-1.29965	0.911285672799829	0.804094	-0.804436	0.712559
Trial1	1	1	blindfold	counterclockwise	practice	Guided	1	-0.5	-0.5	2.156624	-0.047649	-1.45041	-1.29963	0.918710752625887	0.713797	-0.821363	0.731604
Trial1	1	1	blindfold	counterclockwise	practice	Guided	1	-0.5	-0.5	2.17662	-0.016346	-1.45044	-1.29962	0.934512277615137	0.634479	-0.855218	0.738925
Trial1	1	1	blindfold	counterclockwise	practice	Guided	1	-0.5	-0.5	2.196617	-0.00090929	-1.45043	-1.29963	0.94260254424091	0.721822	-0.821363	0.731878
Trial1	1	1	blindfold	counterclockwise	practice	Guided	1	-0.5	-0.5	2.216621	0.014575	-1.45042	-1.29962	0.950883503343158	0.707468	-0.83829	0.758616
Trial1	1	1	blindfold	counterclockwise	practice	Guided	1	-0.5	-0.5	2.236618	0.030096	-1.45041	-1.29961	0.959363306213288	0.684446	-0.842522	0.79829
Trial1	1	1	blindfold	counterclockwise	practice	Guided	1	-0.5	-0.5	2.256622	0.046113	-1.45041	-1.29963	0.968321964881005	0.606863	-0.880608	0.756857
Trial1	1	1	blindfold	counterclockwise	practice	Guided	1	-0.5	-0.5	2.276619	0.077794	-1.45043	-1.29967	0.986568794123462	0.918121	-0.834059	0.649201
Trial1	1	1	blindfold	counterclockwise	practice	Guided	1	-0.5	-0.5	2.296623	0.093677	-1.45043	-1.2997	0.995978164504393	0.913517	-0.825595	0.579182
Trial1	1	1	blindfold	counterclockwise	practice	Guided	1	-0.5	-0.5	2.31662	0.10983	-1.45043	-1.29971	1.00569814547356	0.933729	-0.880608	0.560433
Trial1	1	1	blindfold	counterclockwise	practice	Guided	1	-0.5	-0.5	2.336624	0.12672	-1.45044	-1.2997	1.01602070775195	0.728181	-0.956781	0.617936
Trial1	1	1	blindfold	counterclockwise	practice	Guided	1	-0.5	-0.5	2.356621	0.14325	-1.45048	-1.2997	1.02629951365306	0.739227	-0.994867	0.632515
Trial1	1	1	blindfold	counterclockwise	practice	Guided	1	-0.5	-0.5	2.376617	0.177	-1.45044	-1.29968	1.04776767233445	0.917469	-0.8129	0.666157
Trial1	1	1	blindfold	counterclockwise	practice	Guided	1	-0.5	-0.5	2.396622	0.19485	-1.45041	-1.29965	1.05936620614247	0.897928	-0.825595	0.701778
Trial1	1	1	blindfold	counterclockwise	practice	Guided	1	-0.5	-0.5	2.416618	0.21293	-1.45041	-1.29963	1.07129696900586	0.802105	-0.842522	0.734903
Trial1	1	1	blindfold	counterclockwise	practice	Guided	1	-0.5	-0.5	2.436623	0.23063	-1.45042	-1.29964	1.08316399779074	0.883567	-0.850986	0.777824
Trial1	1	1	blindfold	counterclockwise	practice	Guided	1	-0.5	-0.5	2.456619	0.2485	-1.45042	-1.29964	1.09529734244077	0.820864	-0.787509	0.70575
Trial1	1	1	blindfold	counterclockwise	practice	Guided	1	-0.5	-0.5	2.476624	0.28531	-1.45039	-1.29963	1.12076751203329	0.747826	-0.825595	0.749416
Trial1	1	1	blindfold	counterclockwise	practice	Guided	1	-0.5	-0.5	2.49662	0.30332	-1.4504	-1.2996	1.13343867212607	0.618437	-0.880608	0.665237
Trial1	1	1	blindfold	counterclockwise	practice	Guided	1	-0.5	-0.5	2.516617	0.30572	-1.45041	-1.29955	1.13510564394022	2.931721	-0.944085	0.475003
Trial1	1	1	blindfold	counterclockwise	practice	Guided	1	-0.5	-0.5	2.536621	0.30321	-1.45045	-1.29953	1.13331132360253	4.861856	-1.464597	0.26716
Trial1	1	1	blindfold	counterclockwise	practice	Guided	1	-0.5	-0.5	2.556618	0.30245	-1.45057	-1.30009	1.13316809922867	4.972167	-1.917399	-0.621094
Trial1	1	1	blindfold	counterclockwise	practice	Guided	1	-0.5	-0.5	2.576622	0.3021	-1.45103	-1.30034	1.13309683148886	2.844558	-2.522547	-1.314381
Trial1	1	1	blindfold	counterclockwise	practice	Guided	1	-0.5	-0.5	2.596619	0.30169	-1.45112	-1.30039	1.13284201721621	1.626275	-1.875081	-1.137025
Trial1	1	1	blindfold	counterclockwise	practice	Guided	1	-0.5	-0.5	2.616623	0.30116	-1.45099	-1.30026	1.13237506782211	0.629282	-1.23608	-0.523392
Trial1	1	1	blindfold	counterclockwise	practice	Guided	1	-0.5	-0.5	2.63662	0.30063	-1.45071	-1.29992	1.13175984602079	0.460526	-0.855218	0.216619
Trial1	1	1	blindfold	counterclockwise	practice	Guided	1	-0.5	-0.5	2.656624	0.30035	-1.45048	-1.29751	1.12985936893757	0.728891	-0.736727	0.795175
Trial1	1	1	blindfold	counterclockwise	practice	Guided	1	-0.5	-0.5	2.67662	0.30059	-1.4503	-1.29536	1.12851319524548	1.803571	-0.575919	1.025971
Trial1	1	1	blindfold	counterclockwise	practice	Guided	1	-0.5	-0.5	2.696617	0.30084	-1.45032	-1.29305	1.12706393824531	2.090723	-0.986403	0.635611
Trial1	1	1	blindfold	counterclockwise	practice	Guided	1	-0.5	-0.5	2.716621	0.30102	-1.45048	-1.29102	1.12576450982792	2.195451	-1.523842	0.335037
Trial1	1	1	blindfold	counterclockwise	practice	Guided	1	-0.5	-0.5	2.736618	0.30109	-1.45069	-1.28955	1.12478197803483	2.133352	-1.608478	0.013888
Trial1	1	1	blindfold	counterclockwise	practice	Guided	1	-0.5	-0.5	2.756622	0.30106	-1.45079	-1.28867	1.12414306270342	1.941832	-1.578855	-0.082047
Trial1	1	1	blindfold	counterclockwise	practice	Guided	1	-0.5	-0.5	2.776619	0.30096	-1.45079	-1.28867	1.12407179345355	1.7035	-1.451901	0.064834
Trial1	1	1	blindfold	counterclockwise	practice	Guided	1	-0.5	-0.5	2.796623	0.30095	-1.45078	-1.28866	1.12405763253567	1.767474	-1.312252	0.150266
Trial1	1	1	blindfold	counterclockwise	practice	Guided	1	-0.5	-0.5	2.81662	0.30094	-1.45076	-1.28864	1.12403646716006	1.788492	-1.358802	0.363367
Trial1	1	1	blindfold	counterclockwise	practice	Guided	1	-0.5	-0.5	2.836624	0.30094	-1.45075	-1.2886	1.12400836483913	1.745739	-1.460365	0.578894
Trial1	1	1	blindfold	counterclockwise	practice	Guided	1	-0.5	-0.5	2.856621	0.30092	-1.45075	-1.28801	1.12358024903597	1.671258	-1.481524	0.732355
Trial1	1	1	blindfold	counterclockwise	practice	Guided	1	-0.5	-0.5	2.876617	0.30083	-1.45075	-1.28726	1.1229902468508	1.46396	-1.536537	0.939923
Trial1	1	1	blindfold	counterclockwise	practice	Guided	1	-0.5	-0.5	2.896622	0.30076	-1.45076	-1.28607	1.12210640959473	1.363219	-1.557696	1.015695
Trial1	1	1	blindfold	counterclockwise	practice	Guided	1	-0.5	-0.5	2.916618	0.3007	-1.45078	-1.28432	1.12083832403828	1.271478	-1.604246	1.190302
Trial1	1	1	blindfold	counterclockwise	practice	Guided	1	-0.5	-0.5	2.936623	0.30065	-1.45078	-1.28204	1.11920819553674	1.242958	-1.515378	1.265359
Trial1	1	1	blindfold	counterclockwise	practice	Guided	1	-0.5	-0.5	2.956619	0.30062	-1.45077	-1.27475	1.11410498672007	1.200379	-1.536537	1.475367
Trial1	1	1	blindfold	counterclockwise	practice	Guided	1	-0.5	-0.5	2.976624	0.30061	-1.45077	-1.26983	1.11068203939677	1.289381	-1.604246	1.788083
Trial1	1	1	blindfold	counterclockwise	practice	Guided	1	-0.5	-0.5	2.99662	0.30063	-1.45081	-1.26361	1.10639443344621	1.271731	-1.697346	1.999371
Trial1	1	1	blindfold	counterclockwise	practice	Guided	1	-0.5	-0.5	3.016617	0.30063	-1.45084	-1.25592	1.10110097068135	1.209784	-1.68465	1.997328
Trial1	1	1	blindfold	counterclockwise	practice	Guided	1	-0.5	-0.5	3.036621	0.30062	-1.45084	-1.24718	1.09511200242476	1.192943	-1.642332	2.05554
Trial1	1	1	blindfold	counterclockwise	practice	Guided	1	-0.5	-0.5	3.056618	0.3006	-1.45084	-1.22541	1.08036104769284	1.183858	-1.748127	2.152848
Trial1	1	1	blindfold	counterclockwise	practice	Guided	1	-0.5	-0.5	3.076622	0.30055	-1.45091	-1.21275	1.07186416095103	1.066059	-1.849691	2.143659
Trial1	1	1	blindfold	counterclockwise	practice	Guided	1	-0.5	-0.5	3.096619	0.30052	-1.45094	-1.19892	1.06269537378015	1.007746	-2.112062	2.217546
Trial1	1	1	blindfold	counterclockwise	practice	Guided	1	-0.5	-0.5	3.116623	0.3005	-1.45101	-1.18412	1.05300546718606	0.954968	-2.078208	1.957051
Trial1	1	1	blindfold	counterclockwise	practice	Guided	1	-0.5	-0.5	3.13662	0.30047	-1.45104	-1.16801	1.04258791834364	0.941781	-2.188235	1.863412
Trial1	1	1	blindfold	counterclockwise	practice	Guided	1	-0.5	-0.5	3.156624	0.30046	-1.45108	-1.1341	1.02118514089956	0.969855	-2.188235	1.695632
Trial1	1	1	blindfold	counterclockwise	practice	Guided	1	-0.5	-0.5	3.17662	0.30051	-1.45111	-1.11644	1.01035369436254	1.12169	-2.192466	1.701933
Trial1	1	1	blindfold	counterclockwise	practice	Guided	1	-0.5	-0.5	3.196617	0.30053	-1.45112	-1.09825	0.999375508679494	1.196137	-2.205162	1.540046
Trial1	1	1	blindfold	counterclockwise	practice	Guided	1	-0.5	-0.5	3.216621	0.30056	-1.45113	-1.07956	0.988324921931341	1.1061	-2.31942	1.561767
Trial1	1	1	blindfold	counterclockwise	practice	Guided	1	-0.5	-0.5	3.236618	0.30056	-1.45114	-1.05929	0.97657650563253	1.03774	-2.243248	1.571685
Trial1	1	1	blindfold	counterclockwise	practice	Guided	1	-0.5	-0.5	3.256622	0.30054	-1.45111	-1.02023	0.954726912715333	1.070827	-2.179771	1.289433
Trial1	1	1	blindfold	counterclockwise	practice	Guided	1	-0.5	-0.5	3.276619	0.30051	-1.45117	-1.00045	0.944069097306583	0.996773	-2.327884	1.220403
Trial1	1	1	blindfold	counterclockwise	practice	Guided	1	-0.5	-0.5	3.296623	0.30051	-1.45119	-0.98048	0.933636593107332	1.010631	-2.323652	1.299943
Trial1	1	1	blindfold	counterclockwise	practice	Guided	1	-0.5	-0.5	3.31662	0.30051	-1.45117	-0.96024	0.923383509946889	1.009376	-2.255943	1.422871
Trial1	1	1	blindfold	counterclockwise	practice	Guided	1	-0.5	-0.5	3.336624	0.3005	-1.45114	-0.93926	0.913098905709177	1.067081	-2.184003	1.166194
Trial1	1	1	blindfold	counterclockwise	practice	Guided	1	-0.5	-0.5	3.356621	0.30051	-1.45112	-0.89858	0.894249557467273	0.95333	-2.327884	1.005674
Trial1	1	1	blindfold	counterclockwise	practice	Guided	1	-0.5	-0.5	3.376617	0.30057	-1.45124	-0.8777	0.885194674056909	1.157992	-2.564865	1.108018
Trial1	1	1	blindfold	counterclockwise	practice	Guided	1	-0.5	-0.5	3.396622	0.30056	-1.45126	-0.85747	0.876744624169013	1.103394	-2.509851	1.1905
Trial1	1	1	blindfold	counterclockwise	practice	Guided	1	-0.5	-0.5	3.416618	0.30053	-1.45124	-0.83669	0.868451765564007	0.904048	-2.387129	1.006046
Trial1	1	1	blindfold	counterclockwise	practice	Guided	1	-0.5	-0.5	3.436623	0.30052	-1.45121	-0.81664	0.860867688350743	1.032116	-2.454838	0.975838
Trial1	1	1	blindfold	counterclockwise	practice	Guided	1	-0.5	-0.5	3.456619	0.30051	-1.45125	-0.77638	0.846877882984785	1.050776	-2.514083	0.934442
Trial1	1	1	blindfold	counterclockwise	practice	Guided	1	-0.5	-0.5	3.476624	0.3005	-1.45125	-0.75718	0.840798310287567	0.919154	-2.429447	1.221145
Trial1	1	1	blindfold	counterclockwise	practice	Guided	1	-0.5	-0.5	3.49662	0.30048	-1.45122	-0.73688	0.834793615150274	1.001578	-2.404056	0.890299
Trial1	1	1	blindfold	counterclockwise	practice	Guided	1	-0.5	-0.5	3.516617	0.30048	-1.45121	-0.7174	0.829476346660722	0.935901	-2.50562	0.840899
Trial1	1	1	blindfold	counterclockwise	practice	Guided	1	-0.5	-0.5	3.536621	0.30052	-1.45126	-0.69758	0.824542372110733	1.099711	-2.611415	0.869577
Trial1	1	1	blindfold	counterclockwise	practice	Guided	1	-0.5	-0.5	3.556618	0.30055	-1.45129	-0.65908	0.816202629452986	1.100762	-2.615646	0.937566
Trial1	1	1	blindfold	counterclockwise	practice	Guided	1	-0.5	-0.5	3.576622	0.30054	-1.45125	-0.6404101	0.812760283513381	1.041521	-2.315189	0.744533
Trial1	1	1	blindfold	counterclockwise	practice	Guided	1	-0.5	-0.5	3.596619	0.30053	-1.45123	-0.62201	0.809774502863093	1.070624	-2.628342	0.847671
Trial1	1	1	blindfold	counterclockwise	practice	Guided	1	-0.5	-0.5	3.616623	0.30054	-1.4513	-0.60338	0.80718753791944	1.06841	-2.696051	0.816109
Trial1	1	1	blindfold	counterclockwise	practice	Guided	1	-0.5	-0.5	3.63662	0.30054	-1.45133	-0.58551	0.805093941518226	1.115749	-2.615646	0.875434
Trial1	1	1	blindfold	counterclockwise	practice	Guided	1	-0.5	-0.5	3.656624	0.30054	-1.45133	-0.5494	0.802062746392385	1.011242	-2.526779	1.026394
Trial1	1	1	blindfold	counterclockwise	practice	Guided	1	-0.5	-0.5	3.67662	0.3005	-1.45127	-0.53177	0.801130196099491	0.949598	-2.700282	0.889367
Trial1	1	1	blindfold	counterclockwise	practice	Guided	1	-0.5	-0.5	3.696617	0.30049	-1.45133	-0.51431	0.800617888448635	1.030912	-2.729905	0.961024
Trial1	1	1	blindfold	counterclockwise	practice	Guided	1	-0.5	-0.5	3.716621	0.30049	-1.45139	-0.49697	0.800495726440924	0.989806	-2.679123	1.003819
Trial1	1	1	blindfold	counterclockwise	practice	Guided	1	-0.5	-0.5	3.736618	0.30049	-1.45139	-0.47912	0.80076226238822	0.994892	-2.738369	1.096266
Trial1	1	1	blindfold	counterclockwise	practice	Guided	1	-0.5	-0.5	3.756622	0.30049	-1.45139	-0.44439	0.80241927902953	0.948823	-2.645269	1.213276
Trial1	1	1	blindfold	counterclockwise	practice	Guided	1	-0.5	-0.5	3.776619	0.30051	-1.45134	-0.42653	0.803874420097042	1.052818	-2.95419	1.171978
Trial1	1	1	blindfold	counterclockwise	practice	Guided	1	-0.5	-0.5	3.796623	0.30052	-1.45141	-0.40928	0.805644085788469	1.140188	-2.903409	1.14492
Trial1	1	1	blindfold	counterclockwise	practice	Guided	1	-0.5	-0.5	3.81662	0.30052	-1.45146	-0.3915	0.807839418311501	1.044855	-2.983813	1.21697
Trial1	1	1	blindfold	counterclockwise	practice	Guided	1	-0.5	-0.5	3.836624	0.30052	-1.45147	-0.37415	0.810352081163331	1.032089	-2.992277	1.364651
Trial1	1	1	blindfold	counterclockwise	practice	Guided	1	-0.5	-0.5	3.856621	0.30051	-1.45145	-0.33811	0.816715749230793	0.92159	-2.700282	1.279061
Trial1	1	1	blindfold	counterclockwise	practice	Guided	1	-0.5	-0.5	3.876617	0.30048	-1.4514	-0.32061	0.820334700138069	1.047663	-2.949959	1.204829
Trial1	1	1	blindfold	counterclockwise	practice	Guided	1	-0.5	-0.5	3.896622	0.3005	-1.45146	-0.30315	0.824348337775157	1.041267	-2.945727	1.158071
Trial1	1	1	blindfold	counterclockwise	practice	Guided	1	-0.5	-0.5	3.916618	0.30052	-1.45151	-0.28569	0.828710472323061	1.095241	-2.966886	1.177762
Trial1	1	1	blindfold	counterclockwise	practice	Guided	1	-0.5	-0.5	3.936623	0.30054	-1.45152	-0.26808	0.833457365511547	1.062381	-3.04729	1.41782
Trial1	1	1	blindfold	counterclockwise	practice	Guided	1	-0.5	-0.5	3.956619	0.30053	-1.4515	-0.23265	0.843993082551872	0.965835	-2.886482	1.286065
Trial1	1	1	blindfold	counterclockwise	practice	Guided	1	-0.5	-0.5	3.976624	0.30049	-1.45145	-0.2145	0.84987909724158	1.003343	-2.971118	1.051048
Trial1	1	1	blindfold	counterclockwise	practice	Guided	1	-0.5	-0.5	3.99662	0.30049	-1.45149	-0.19702	0.855909517406329	1.047633	-3.220794	1.09572
Trial1	1	1	blindfold	counterclockwise	practice	Guided	1	-0.5	-0.5	4.016617	0.30051	-1.45155	-0.17965	0.862229876452548	1.035001	-3.233489	1.091026
Trial1	1	1	blindfold	counterclockwise	practice	Guided	1	-0.5	-0.5	4.036621	0.30051	-1.4516	-0.16179	0.8690237385487	1.033392	-3.182708	1.294463
Trial1	1	1	blindfold	counterclockwise	practice	Guided	1	-0.5	-0.5	4.056618	0.30051	-1.45159	-0.12696	0.883161983250725	0.941708	-3.00074	1.145924
Trial1	1	1	blindfold	counterclockwise	practice	Guided	1	-0.5	-0.5	4.076622	0.30046	-1.45158	-0.11009	0.890374071579288	0.866748	-3.081144	0.96892
Trial1	1	1	blindfold	counterclockwise	practice	Guided	1	-0.5	-0.5	4.096619	0.30044	-1.45159	-0.093403	0.89778913567304	0.836245	-3.148853	1.069217
Trial1	1	1	blindfold	counterclockwise	practice	Guided	1	-0.5	-0.5	4.116623	0.30043	-1.45158	-0.076834	0.905404687216473	0.81095	-3.16578	1.063854
Trial1	1	1	blindfold	counterclockwise	practice	Guided	1	-0.5	-0.5	4.13662	0.30044	-1.45157	-0.059301	0.913739472491308	0.920268	-3.04729	1.077884
Trial1	1	1	blindfold	counterclockwise	practice	Guided	1	-0.5	-0.5	4.156624	0.30047	-1.45155	-0.026697	0.929928999051265	0.981224	-3.199635	1.275597
Trial1	1	1	blindfold	counterclockwise	practice	Guided	1	-0.5	-0.5	4.17662	0.30049	-1.45158	-0.009754	0.938682783173447	1.055069	-3.136158	1.089268
Trial1	1	1	blindfold	counterclockwise	practice	Guided	1	-0.5	-0.5	4.196617	0.3005	-1.45159	0.0065978	0.947333937915676	0.996571	-3.161549	1.150056
Trial1	1	1	blindfold	counterclockwise	practice	Guided	1	-0.5	-0.5	4.216621	0.30049	-1.45157	0.02288	0.956131643984525	0.982925	-3.136158	1.121418
Trial1	1	1	blindfold	counterclockwise	practice	Guided	1	-0.5	-0.5	4.236618	0.30046	-1.45157	0.039655	0.965382670302334	0.912338	-3.157317	1.215157
Trial1	1	1	blindfold	counterclockwise	practice	Guided	1	-0.5	-0.5	4.256622	0.30045	-1.45155	0.072428	0.984070127867669	0.842296	-3.055754	1.141677
Trial1	1	1	blindfold	counterclockwise	practice	Guided	1	-0.5	-0.5	4.276619	0.30047	-1.45163	0.08834101	0.9934270735709	1.030102	-3.35198	1.059267
Trial1	1	1	blindfold	counterclockwise	practice	Guided	1	-0.5	-0.5	4.296623	0.30049	-1.45169	0.10418	1.00290462727385	1.007999	-3.546642	1.239069
Trial1	1	1	blindfold	counterclockwise	practice	Guided	1	-0.5	-0.5	4.31662	0.3005	-1.45172	0.12002	1.0125339760114	1.011624	-3.339284	1.211683
Trial1	1	1	blindfold	counterclockwise	practice	Guided	1	-0.5	-0.5	4.336624	0.30048	-1.45171	0.13646	1.02266787519093	0.911969	-3.288503	1.357458
Trial1	1	1	blindfold	counterclockwise	practice	Guided	1	-0.5	-0.5	4.356621	0.30044	-1.45165	0.16905	1.0432315794438	0.753673	-3.220794	1.395148
Trial1	1	1	blindfold	counterclockwise	practice	Guided	1	-0.5	-0.5	4.376617	0.30038	-1.45162	0.1849	1.05342116069066	0.875997	-3.432384	1.073369
Trial1	1	1	blindfold	counterclockwise	practice	Guided	1	-0.5	-0.5	4.396622	0.30041	-1.45169	0.20053	1.06367214994037	0.889389	-3.51702	1.076632
Trial1	1	1	blindfold	counterclockwise	practice	Guided	1	-0.5	-0.5	4.416618	0.30045	-1.45174	0.21597	1.07393353204729	0.949053	-3.419688	1.024676
Trial1	1	1	blindfold	counterclockwise	practice	Guided	1	-0.5	-0.5	4.436623	0.30048	-1.45173	0.23178	1.08455991118485	1.023726	-3.538179	1.255184
Trial1	1	1	blindfold	counterclockwise	practice	Guided	1	-0.5	-0.5	4.456619	0.30049	-1.45173	0.26216	1.10529276555704	0.966803	-3.347748	1.108321
Trial1	1	1	blindfold	counterclockwise	practice	Guided	1	-0.5	-0.5	4.476624	0.3004	-1.45171	0.27752	1.11587521438016	0.735646	-3.533947	0.986247
Trial1	1	1	blindfold	counterclockwise	practice	Guided	1	-0.5	-0.5	4.49662	0.30037	-1.45174	0.29217	1.12611075807187	0.748198	-3.51702	0.951641
Trial1	1	1	blindfold	counterclockwise	practice	Guided	1	-0.5	-0.5	4.516617	0.30038	-1.45177	0.30408	1.13452756355131	0.796292	-3.550874	1.116797
Trial1	1	1	blindfold	counterclockwise	practice	Guided	1	-0.5	-0.5	4.536621	0.30039	-1.45178	0.30426	1.13466218975398	0.724297	-3.906345	1.767663
Trial1	1	1	blindfold	counterclockwise	practice	Guided	1	-0.5	-0.5	4.556618	0.30038	-1.45181	0.30223	1.13321714800802	0.087278	-3.25888	3.782994
Trial1	1	1	blindfold	counterclockwise	practice	Guided	1	-0.5	-0.5	4.576622	0.30025	-1.45134	0.30223	1.13312533564225	-0.077226	-3.855564	4.655719
Trial1	1	1	blindfold	counterclockwise	practice	Guided	1	-0.5	-0.5	4.596619	0.30023	-1.45147	0.30224	1.13311828136988	-0.288244	-2.628342	4.403249
Trial1	1	1	blindfold	counterclockwise	practice	Guided	1	-0.5	-0.5	4.616623	0.30021	-1.45146	0.30227	1.13312540694008	-0.206027	-2.933031	4.87234
Trial1	1	1	blindfold	counterclockwise	practice	Guided	1	-0.5	-0.5	4.63662	0.3002	-1.4515	0.30228	1.13312544627909	0.093932	-3.478934	5.105475
Trial1	1	1	blindfold	counterclockwise	practice	Guided	1	-0.5	-0.5	4.656624	0.3002	-1.45151	0.30225	1.13310419801252	0.576659	-2.767991	4.579984
Trial1	1	1	blindfold	counterclockwise	practice	Guided	1	-0.5	-0.5	4.67662	0.30022	-1.45156	0.3022	1.13308291484557	0.845903	-3.855564	3.704377
Trial1	1	1	blindfold	counterclockwise	practice	Guided	1	-0.5	-0.5	4.696617	0.30023	-1.45162	0.30211	1.13302624758648	0.702073	-3.525483	3.298437
Trial1	1	1	blindfold	counterclockwise	practice	Guided	1	-0.5	-0.5	4.716621	0.30024	-1.45164	0.30203	1.1329766732853	0.527725	-3.703219	3.149384
Trial1	1	1	blindfold	counterclockwise	practice	Guided	1	-0.5	-0.5	4.736618	0.30024	-1.45166	0.30195	1.13292005047004	0.492831	-3.724378	3.024154
Trial1	1	1	blindfold	counterclockwise	practice	Guided	1	-0.5	-0.5	4.756622	0.30024	-1.45167	0.30187	1.13286340937771	0.620516	-3.610119	2.916974
Trial1	1	1	blindfold	counterclockwise	practice	Guided	1	-0.5	-0.5	4.776619	0.30025	-1.45174	0.30183	1.13284217409816	0.74707	-3.965591	2.956808
Trial1	1	1	blindfold	counterclockwise	practice	Guided	1	-0.5	-0.5	4.796623	0.30026	-1.45177	0.30181	1.13283509377464	0.735032	-3.944432	3.07558
Trial1	1	1	blindfold	counterclockwise	practice	Guided	1	-0.5	-0.5	4.81662	0.30026	-1.45179	0.3018	1.13282802737267	0.551518	-3.931736	3.197655
Trial1	1	1	blindfold	counterclockwise	practice	Guided	1	-0.5	-0.5	4.836624	0.30026	-1.4518	0.30179	1.13282093992108	0.395129	-3.842868	3.333077
Trial1	1	1	blindfold	counterclockwise	practice	Guided	1	-0.5	-0.5	4.856621	0.30026	-1.45181	0.30177	1.13280678624369	0.253822	-3.745537	3.359516
Trial1	1	1	blindfold	counterclockwise	practice	Guided	1	-0.5	-0.5	4.876617	0.30024	-1.45182	0.30176	1.13278557203103	0.070384	-3.720146	3.218458
Trial1	1	1	blindfold	counterclockwise	practice	Guided	1	-0.5	-0.5	4.896622	0.30023	-1.45182	0.30174	1.13276434438609	-0.024819	-3.72861	3.107005
Trial1	1	1	blindfold	counterclockwise	practice	Guided	1	-0.5	-0.5	4.916618	0.30022	-1.45182	0.30171	1.13273607169623	-0.116455	-3.665133	2.901481
Trial1	1	1	blindfold	counterclockwise	practice	Guided	1	-0.5	-0.5	4.936623	0.3002	-1.45182	0.30166	1.13268655070386	-0.29544	-3.593192	2.601622
Trial1	1	1	blindfold	counterclockwise	practice	Guided	1	-0.5	-0.5	4.956619	0.30018	-1.45182	0.30141	1.13249546791693	-0.460576	-3.508556	2.279312
Trial1	1	1	blindfold	counterclockwise	practice	Guided	1	-0.5	-0.5	4.976624	0.30004	-1.45177	0.30124	1.13227626719419	-0.809972	-3.373139	1.756606
Trial1	1	1	blindfold	counterclockwise	practice	Guided	1	-0.5	-0.5	4.99662	0.29988	-1.45172	0.30107	1.13204291596344	-0.905067	-3.267344	1.502624
Trial1	1	1	blindfold	counterclockwise	practice	Guided	1	-0.5	-0.5	5.016617	0.29967	-1.45167	0.3009	1.13177425125803	-0.937023	-3.216562	1.275355
Trial1	1	1	blindfold	counterclockwise	practice	Guided	1	-0.5	-0.5	5.036621	0.29938	-1.45163	0.30075	1.13146320374799	-0.934725	-3.16578	1.089246
Trial1	1	1	blindfold	counterclockwise	practice	Guided	1	-0.5	-0.5	5.056618	0.29904	-1.4516	0.30053	1.13106731009921	-0.953116	-3.127694	0.948075
Trial1	1	1	blindfold	counterclockwise	practice	Guided	1	-0.5	-0.5	5.076622	0.29809	-1.45153	0.30047	1.13035387274763	-1.094428	-2.975349	0.809742
Trial1	1	1	blindfold	counterclockwise	practice	Guided	1	-0.5	-0.5	5.096619	0.29733	-1.4515	0.30044	1.1297961459031	-1.163899	-2.907641	0.843752
Trial1	1	1	blindfold	counterclockwise	practice	Guided	1	-0.5	-0.5	5.116623	0.29632	-1.45147	0.30044	1.12908358578521	-1.21663	-2.878018	0.854932
Trial1	1	1	blindfold	counterclockwise	practice	Guided	1	-0.5	-0.5	5.13662	0.29499	-1.45144	0.30046	1.12816013321211	-1.269718	-2.8357	0.932727
Trial1	1	1	blindfold	counterclockwise	practice	Guided	1	-0.5	-0.5	5.156624	0.29324	-1.45142	0.30045	1.12692054406348	-1.298529	-2.810309	0.914537
Trial1	1	1	blindfold	counterclockwise	practice	Guided	1	-0.5	-0.5	5.17662	0.28849	-1.45138	0.30044	1.12357496013613	-1.444932	-2.755296	0.904329
Trial1	1	1	blindfold	counterclockwise	practice	Guided	1	-0.5	-0.5	5.196617	0.28512	-1.45138	0.30042	1.12119826002418	-1.55425	-2.784918	0.815079
Trial1	1	1	blindfold	counterclockwise	practice	Guided	1	-0.5	-0.5	5.216621	0.28144	-1.45139	0.30039	1.11860297601494	-1.578388	-2.776455	0.780934
Trial1	1	1	blindfold	counterclockwise	practice	Guided	1	-0.5	-0.5	5.236618	0.27702	-1.45138	0.30034	1.1154838422665	-1.590894	-2.738369	0.637811
Trial1	1	1	blindfold	counterclockwise	practice	Guided	1	-0.5	-0.5	5.256622	0.27175	-1.45138	0.30025	1.11175452320316	-1.650268	-2.725673	0.563729
Trial1	1	1	blindfold	counterclockwise	practice	Guided	1	-0.5	-0.5	5.276619	0.25941	-1.45135	0.30022	1.10320243268614	-1.605022	-2.641037	0.404853
Trial1	1	1	blindfold	counterclockwise	practice	Guided	1	-0.5	-0.5	5.296623	0.25178	-1.45134	0.3002	1.09794956071403	-1.535478	-2.687587	0.414553
Trial1	1	1	blindfold	counterclockwise	practice	Guided	1	-0.5	-0.5	5.31662	0.24419	-1.45133	0.3002	1.09276659524449	-1.576458	-2.57756	0.397926
Trial1	1	1	blindfold	counterclockwise	practice	Guided	1	-0.5	-0.5	5.336624	0.23572	-1.4513	0.30021	1.08702343662875	-1.622489	-2.547938	0.419704
Trial1	1	1	blindfold	counterclockwise	practice	Guided	1	-0.5	-0.5	5.356621	0.22631	-1.45127	0.30024	1.08069896984924	-1.622596	-2.509851	0.460994
Trial1	1	1	blindfold	counterclockwise	practice	Guided	1	-0.5	-0.5	5.376617	0.2056	-1.45123	0.30026	1.06690553949037	-1.653517	-2.463302	0.516246
Trial1	1	1	blindfold	counterclockwise	practice	Guided	1	-0.5	-0.5	5.396622	0.1947	-1.45123	0.30028	1.05974344994266	-1.636359	-2.475997	0.545591
Trial1	1	1	blindfold	counterclockwise	practice	Guided	1	-0.5	-0.5	5.416618	0.18245	-1.45123	0.30028	1.05175381324248	-1.550915	-2.45907	0.564539
Trial1	1	1	blindfold	counterclockwise	practice	Guided	1	-0.5	-0.5	5.436623	0.16957	-1.45122	0.30029	1.04345009317948	-1.570628	-2.387129	0.563324
Trial1	1	1	blindfold	counterclockwise	practice	Guided	1	-0.5	-0.5	5.456619	0.15648	-1.45121	0.30034	1.03513772037534	-1.545642	-2.420984	0.635398
Trial1	1	1	blindfold	counterclockwise	practice	Guided	1	-0.5	-0.5	5.476624	0.12862	-1.4512	0.3004	1.01774419427084	-1.537635	-2.353275	0.821049
Trial1	1	1	blindfold	counterclockwise	practice	Guided	1	-0.5	-0.5	5.49662	0.11347	-1.45119	0.30045	1.0084967196012	-1.486282	-2.285566	0.91489
Trial1	1	1	blindfold	counterclockwise	practice	Guided	1	-0.5	-0.5	5.516617	0.0983	-1.45116	0.3005	0.999381380091579	-1.434604	-2.315189	1.029276
Trial1	1	1	blindfold	counterclockwise	practice	Guided	1	-0.5	-0.5	5.536621	0.08266701	-1.45115	0.30055	0.99014196916837	-1.466299	-2.29403	1.092688
Trial1	1	1	blindfold	counterclockwise	practice	Guided	1	-0.5	-0.5	5.556618	0.066105	-1.45114	0.30064	0.980560686831413	-1.476478	-2.289798	1.164502
Trial1	1	1	blindfold	counterclockwise	practice	Guided	1	-0.5	-0.5	5.576622	0.032726	-1.45115	0.30069	0.961717973571873	-1.427834	-2.399825	1.38091
Trial1	1	1	blindfold	counterclockwise	practice	Guided	1	-0.5	-0.5	5.596619	0.014996	-1.45117	0.30071	0.952028031081191	-1.444623	-2.374434	1.436058
Trial1	1	1	blindfold	counterclockwise	practice	Guided	1	-0.5	-0.5	5.616623	-0.0025199	-1.45119	0.30071	0.94266799152284	-1.351322	-2.416752	1.431866
Trial1	1	1	blindfold	counterclockwise	practice	Guided	1	-0.5	-0.5	5.63662	-0.020306	-1.4512	0.3007	0.933395327486062	-1.347119	-2.429447	1.381195
Trial1	1	1	blindfold	counterclockwise	practice	Guided	1	-0.5	-0.5	5.656624	-0.038325	-1.45122	0.30069	0.92425552401315	-1.283527	-2.492924	1.376495
Trial1	1	1	blindfold	counterclockwise	practice	Guided	1	-0.5	-0.5	5.67662	-0.076062	-1.45127	0.30072	0.906022050021381	-1.315734	-2.607183	1.427642
Trial1	1	1	blindfold	counterclockwise	practice	Guided	1	-0.5	-0.5	5.696617	-0.09461	-1.45128	0.30076	0.897528625002329	-1.292627	-2.581792	1.520864
Trial1	1	1	blindfold	counterclockwise	practice	Guided	1	-0.5	-0.5	5.716621	-0.11328	-1.45129	0.30081	0.889296930509536	-1.310627	-2.602951	1.589103
Trial1	1	1	blindfold	counterclockwise	practice	Guided	1	-0.5	-0.5	5.736618	-0.13207	-1.45129	0.30086	0.881333762669359	-1.294271	-2.543706	1.73285
Trial1	1	1	blindfold	counterclockwise	practice	Guided	1	-0.5	-0.5	5.756622	-0.15155	-1.45128	0.30096	0.873472572298791	-1.264569	-2.569097	1.825129
Trial1	1	1	blindfold	counterclockwise	practice	Guided	1	-0.5	-0.5	5.776619	-0.19013	-1.45128	0.30099	0.858838992541055	-1.336715	-2.560633	1.955642
Trial1	1	1	blindfold	counterclockwise	practice	Guided	1	-0.5	-0.5	5.796623	-0.20866	-1.45128	0.30102	0.852356753432395	-1.33531	-2.619878	2.04912
Trial1	1	1	blindfold	counterclockwise	practice	Guided	1	-0.5	-0.5	5.81662	-0.22845	-1.45129	0.30106	0.845834829896925	-1.308932	-2.586024	2.119996
Trial1	1	1	blindfold	counterclockwise	practice	Guided	1	-0.5	-0.5	5.836624	-0.2477	-1.45128	0.30109	0.839881233275342	-1.234889	-2.569097	2.185566
Trial1	1	1	blindfold	counterclockwise	practice	Guided	1	-0.5	-0.5	5.856621	-0.26753	-1.45128	0.30111	0.834157971181323	-1.191617	-2.547938	2.231344
Trial1	1	1	blindfold	counterclockwise	practice	Guided	1	-0.5	-0.5	5.876617	-0.3064	-1.45127	0.3011	0.824161481084474	-1.101173	-2.569097	2.212919
Trial1	1	1	blindfold	counterclockwise	practice	Guided	1	-0.5	-0.5	5.896622	-0.32537	-1.45127	0.3011	0.8199126964675	-1.091366	-2.543706	2.191067
Trial1	1	1	blindfold	counterclockwise	practice	Guided	1	-0.5	-0.5	5.916618	-0.34476	-1.45128	0.30109	0.815993044566728	-0.996064	-2.53101	2.176481
Trial1	1	1	blindfold	counterclockwise	practice	Guided	1	-0.5	-0.5	5.936623	-0.36393	-1.45128	0.30107	0.812544271269357	-0.980651	-2.547938	2.111374
Trial1	1	1	blindfold	counterclockwise	practice	Guided	1	-0.5	-0.5	5.956619	-0.38288	-1.45129	0.30106	0.809576587478115	-1.032518	-2.611415	2.122923
Trial1	1	1	blindfold	counterclockwise	practice	Guided	1	-0.5	-0.5	5.976624	-0.41801	-1.4513	0.30107	0.805254936725411	-1.052464	-2.594487	2.144342
Trial1	1	1	blindfold	counterclockwise	practice	Guided	1	-0.5	-0.5	5.99662	-0.43638	-1.45131	0.30108	0.803602299817309	-1.002041	-2.674892	2.16126
Trial1	1	1	blindfold	counterclockwise	practice	Guided	1	-0.5	-0.5	6.016617	-0.45397	-1.45133	0.30108	0.802401339854746	-0.994071	-2.679123	2.1276
Trial1	1	1	blindfold	counterclockwise	practice	Guided	1	-0.5	-0.5	6.036621	-0.47131	-1.45135	0.30107	0.801583600832869	-0.991218	-2.763759	2.141928
Trial1	1	1	blindfold	counterclockwise	practice	Guided	1	-0.5	-0.5	6.056618	-0.4894	-1.45139	0.3011	0.801170111351318	-1.041552	-2.784918	2.124553
Trial1	1	1	blindfold	counterclockwise	practice	Guided	1	-0.5	-0.5	6.076622	-0.52226	-1.45142	0.30115	0.801459212256376	-1.010298	-2.852627	2.264482
Trial1	1	1	blindfold	counterclockwise	practice	Guided	1	-0.5	-0.5	6.096619	-0.5391	-1.45144	0.30119	0.802143508081496	-1.138334	-2.890713	2.39533
Trial1	1	1	blindfold	counterclockwise	practice	Guided	1	-0.5	-0.5	6.116623	-0.55525	-1.45145	0.30121	0.803112726238587	-1.170873	-2.911872	2.419441
Trial1	1	1	blindfold	counterclockwise	practice	Guided	1	-0.5	-0.5	6.13662	-0.57171	-1.45145	0.30121	0.804412712788633	-1.022091	-2.95419	2.408181
Trial1	1	1	blindfold	counterclockwise	practice	Guided	1	-0.5	-0.5	6.156624	-0.58796	-1.45146	0.30118	0.80599402167461	-1.034127	-2.95419	2.395895
Trial1	1	1	blindfold	counterclockwise	practice	Guided	1	-0.5	-0.5	6.17662	-0.61839	-1.45148	0.30118	0.809879981312123	-1.009804	-2.971118	2.353171
Trial1	1	1	blindfold	counterclockwise	practice	Guided	1	-0.5	-0.5	6.196617	-0.6335	-1.45149	0.30117	0.812216473559853	-1.025621	-2.983813	2.349775
Trial1	1	1	blindfold	counterclockwise	practice	Guided	1	-0.5	-0.5	6.216621	-0.64928	-1.45148	0.30115	0.814939189592699	-1.114742	-2.949959	2.265502
Trial1	1	1	blindfold	counterclockwise	practice	Guided	1	-0.5	-0.5	6.236618	-0.66398	-1.45147	0.30113	0.817740004211151	-1.129314	-2.945727	2.24088
Trial1	1	1	blindfold	counterclockwise	practice	Guided	1	-0.5	-0.5	6.256622	-0.67856	-1.45147	0.30114	0.820797780464506	-1.142362	-2.933031	2.252115
Trial1	1	1	blindfold	counterclockwise	practice	Guided	1	-0.5	-0.5	6.276619	-0.70777	-1.4515	0.30117	0.827672473868912	-1.15045	-3.081144	2.370591
Trial1	1	1	blindfold	counterclockwise	practice	Guided	1	-0.5	-0.5	6.296623	-0.72195	-1.45152	0.3012	0.831374310394429	-1.153631	-3.089608	2.420129
Trial1	1	1	blindfold	counterclockwise	practice	Guided	1	-0.5	-0.5	6.31662	-0.73601	-1.45153	0.30121	0.835247398645258	-1.136992	-3.076913	2.438687
Trial1	1	1	blindfold	counterclockwise	practice	Guided	1	-0.5	-0.5	6.336624	-0.7499501	-1.45154	0.30122	0.839302398550431	-1.243584	-3.110767	2.413078
Trial1	1	1	blindfold	counterclockwise	practice	Guided	1	-0.5	-0.5	6.356621	-0.76423	-1.45156	0.30117	0.84361769984062	-1.336927	-3.161549	2.43959
Trial1	1	1	blindfold	counterclockwise	practice	Guided	1	-0.5	-0.5	6.376617	-0.79202	-1.45159	0.30114	0.852702160862536	-1.388394	-3.275807	2.257449
Trial1	1	1	blindfold	counterclockwise	practice	Guided	1	-0.5	-0.5	6.396622	-0.80602	-1.45164	0.30108	0.85754146546004	-1.350067	-3.457775	2.162032
Trial1	1	1	blindfold	counterclockwise	practice	Guided	1	-0.5	-0.5	6.416618	-0.82043	-1.45173	0.30104	0.862751670050156	-1.347471	-3.686292	2.05881
Trial1	1	1	blindfold	counterclockwise	practice	Guided	1	-0.5	-0.5	6.436623	-0.83433	-1.45186	0.30102	0.867991704150828	-1.272769	-3.990981	2.013189
Trial1	1	1	blindfold	counterclockwise	practice	Guided	1	-0.5	-0.5	6.456619	-0.84847	-1.45197	0.30104	0.873553910734641	-1.28652	-3.982518	2.035439
Trial1	1	1	blindfold	counterclockwise	practice	Guided	1	-0.5	-0.5	6.476624	-0.87549	-1.45198	0.30104	0.884679500754873	-1.431954	-3.931736	2.091807
Trial1	1	1	blindfold	counterclockwise	practice	Guided	1	-0.5	-0.5	6.49662	-0.88936	-1.45197	0.30103	0.89064599857047	-1.49341	-3.965591	2.054283
Trial1	1	1	blindfold	counterclockwise	practice	Guided	1	-0.5	-0.5	6.516617	-0.90281	-1.45198	0.30102	0.896598550443659	-1.469628	-3.961359	2.034212
Trial1	1	1	blindfold	counterclockwise	practice	Guided	1	-0.5	-0.5	6.536621	-0.91706	-1.45197	0.30102	0.903090301635851	-1.433586	-3.969822	2.027337
Trial1	1	1	blindfold	counterclockwise	practice	Guided	1	-0.5	-0.5	6.556618	-0.93007	-1.45196	0.30101	0.909162902271423	-1.361461	-3.910577	2.049436
Trial1	1	1	blindfold	counterclockwise	practice	Guided	1	-0.5	-0.5	6.576622	-0.9566301	-1.45198	0.30102	0.922032558123944	-1.314919	-4.033299	1.972026
Trial1	1	1	blindfold	counterclockwise	practice	Guided	1	-0.5	-0.5	6.596619	-0.96971	-1.45202	0.30104	0.928597086241611	-1.367581	-4.067154	2.117836
Trial1	1	1	blindfold	counterclockwise	practice	Guided	1	-0.5	-0.5	6.616623	-0.98303	-1.45205	0.30108	0.935439517944517	-1.410245	-4.113704	2.192628
Trial1	1	1	blindfold	counterclockwise	practice	Guided	1	-0.5	-0.5	6.63662	-0.99584	-1.45205	0.30113	0.942160565479854	-1.426552	-4.045995	2.247688
Trial1	1	1	blindfold	counterclockwise	practice	Guided	1	-0.5	-0.5	6.656624	-1.00895	-1.45202	0.30122	0.949201551576861	-1.444306	-3.961359	2.343743
Trial1	1	1	blindfold	counterclockwise	practice	Guided	1	-0.5	-0.5	6.67662	-1.03473	-1.45199	0.30124	0.963286904595233	-1.510741	-4.024836	2.515941
Trial1	1	1	blindfold	counterclockwise	practice	Guided	1	-0.5	-0.5	6.696617	-1.04702	-1.45201	0.30123	0.97015485979378	-1.543364	-4.033299	2.453102
Trial1	1	1	blindfold	counterclockwise	practice	Guided	1	-0.5	-0.5	6.716621	-1.06008	-1.452	0.30122	0.977570024123489	-1.573298	-4.029068	2.428698
Trial1	1	1	blindfold	counterclockwise	practice	Guided	1	-0.5	-0.5	6.736618	-1.0728	-1.452	0.30121	0.984904754716411	-1.544265	-4.01214	2.375882
Trial1	1	1	blindfold	counterclockwise	practice	Guided	1	-0.5	-0.5	6.756622	-1.08599	-1.452	0.30117	0.992601420116177	-1.524188	-4.062922	2.389334
Trial1	1	1	blindfold	counterclockwise	practice	Guided	1	-0.5	-0.5	6.776619	-1.11174	-1.45201	0.30113	1.0079856600605	-1.51573	-4.071386	2.275701
Trial1	1	1	blindfold	counterclockwise	practice	Guided	1	-0.5	-0.5	6.796623	-1.12508	-1.45203	0.30108	1.01609750572099	-1.531242	-4.147558	2.153669
Trial1	1	1	blindfold	counterclockwise	practice	Guided	1	-0.5	-0.5	6.81662	-1.13808	-1.45207	0.30101	1.02409134363293	-1.586439	-4.274512	2.031057
Trial1	1	1	blindfold	counterclockwise	practice	Guided	1	-0.5	-0.5	6.836624	-1.15109	-1.45211	0.30094	1.0321932771357	-1.578276	-4.371843	1.880859
Trial1	1	1	blindfold	counterclockwise	practice	Guided	1	-0.5	-0.5	6.856621	-1.16447	-1.45218	0.30081	1.04058492931797	-1.498525	-4.587665	1.771146
Trial1	1	1	blindfold	counterclockwise	practice	Guided	1	-0.5	-0.5	6.876617	-1.19021	-1.45233	0.30075	1.05716148864811	-1.678452	-4.714619	1.440817
Trial1	1	1	blindfold	counterclockwise	practice	Guided	1	-0.5	-0.5	6.896622	-1.20348	-1.45237	0.30074	1.06586522184995	-1.652238	-4.769633	1.491691
Trial1	1	1	blindfold	counterclockwise	practice	Guided	1	-0.5	-0.5	6.916618	-1.21685	-1.45238	0.30071	1.07471413665793	-1.713393	-4.803487	1.396747
Trial1	1	1	blindfold	counterclockwise	practice	Guided	1	-0.5	-0.5	6.936623	-1.22952	-1.45239	0.30069	1.08319150908648	-1.654865	-4.845805	1.396967
Trial1	1	1	blindfold	counterclockwise	practice	Guided	1	-0.5	-0.5	6.956619	-1.24302	-1.45242	0.3007	1.09233662866135	-1.599824	-4.934673	1.379571
Trial1	1	1	blindfold	counterclockwise	practice	Guided	1	-0.5	-0.5	6.976624	-1.2691	-1.4525	0.30071	1.11024827251874	-1.621627	-5.129336	1.437248
Trial1	1	1	blindfold	counterclockwise	practice	Guided	1	-0.5	-0.5	6.99662	-1.28243	-1.45255	0.30072	1.11953076299173	-1.715106	-5.142031	1.397533
Trial1	1	1	blindfold	counterclockwise	practice	Guided	1	-0.5	-0.5	7.016617	-1.29541	-1.45258	0.30073	1.12864762183721	-1.791488	-5.11664	1.528105
Trial1	1	1	blindfold	counterclockwise	practice	Guided	1	-0.5	-0.5	7.036621	-1.30424	-1.45257	0.30075	1.13490199965276	-2.575883	-4.778096	1.397999
Trial1	1	1	blindfold	counterclockwise	practice	Guided	1	-0.5	-0.5	7.056618	-1.30379	-1.45256	0.30109	1.13482320391792	-5.167157	-5.108177	2.425606
Trial1	1	1	blindfold	counterclockwise	practice	Guided	1	-0.5	-0.5	7.076622	-1.30312	-1.45254	0.30152	1.13465231001733	-3.970596	-4.964295	4.607877
Trial1	1	1	blindfold	counterclockwise	practice	Guided	1	-0.5	-0.5	7.096619	-1.30265	-1.45251	0.30189	1.13458123517257	-2.934486	-4.99815	5.269188
Trial1	1	1	blindfold	counterclockwise	practice	Guided	1	-0.5	-0.5	7.116623	-1.30222	-1.4525	0.30198	1.13434063067563	-2.597772	-4.83311	4.957728
Trial1	1	1	blindfold	counterclockwise	practice	Guided	1	-0.5	-0.5	7.13662	-1.30206	-1.45249	0.30198	1.13422758155956	-3.021958	-5.11664	4.353795
Trial1	1	1	blindfold	counterclockwise	practice	Guided	1	-0.5	-0.5	7.156624	-1.30204	-1.4525	0.30197	1.13420642351432	-3.477851	-5.501734	3.821781
Trial1	1	1	blindfold	counterclockwise	practice	Guided	1	-0.5	-0.5	7.17662	-1.30201	-1.45251	0.30196	1.13417801600536	-3.034465	-4.921977	3.571184
Trial1	1	1	blindfold	counterclockwise	practice	Guided	1	-0.5	-0.5	7.196617	-1.30197	-1.4525	0.30194	1.13413563699779	-2.424263	-4.790792	3.415585
Trial1	1	1	blindfold	counterclockwise	practice	Guided	1	-0.5	-0.5	7.216621	-1.30191	-1.4525	0.30191	1.13407195291116	-2.158731	-4.879659	3.021377
Trial1	1	1	blindfold	counterclockwise	practice	Guided	1	-0.5	-0.5	7.236618	-1.30185	-1.45249	0.30186	1.13399419199789	-2.235159	-5.053163	2.591711
Trial1	1	1	blindfold	counterclockwise	practice	Guided	1	-0.5	-0.5	7.256622	-1.3018	-1.4525	0.30177	1.13389523137393	-2.320691	-5.349389	2.407227
Trial1	1	1	blindfold	counterclockwise	practice	Guided	1	-0.5	-0.5	7.276619	-1.30171	-1.45255	0.30173	1.13380330898692	-2.215727	-5.459416	2.391871
Trial1	1	1	blindfold	counterclockwise	practice	Guided	1	-0.5	-0.5	7.296623	-1.30167	-1.45257	0.30169	1.13374679006255	-2.153525	-5.370548	2.360261
Trial1	1	1	blindfold	counterclockwise	practice	Guided	1	-0.5	-0.5	7.31662	-1.30163	-1.45258	0.30165	1.13369016577184	-2.160004	-5.379012	2.274904
Trial1	1	1	blindfold	counterclockwise	practice	Guided	1	-0.5	-0.5	7.336624	-1.30159	-1.45259	0.30162	1.13364072762806	-2.266215	-5.345157	2.247039
Trial1	1	1	blindfold	counterclockwise	practice	Guided	1	-0.5	-0.5	7.356621	-1.30157	-1.4526	0.30156	1.13358403994122	-2.320791	-5.362085	2.255157
Trial1	1	1	blindfold	counterclockwise	practice	Guided	1	-0.5	-0.5	7.376617	-1.30152	-1.45261	0.30153	1.13352752101763	-2.311976	-5.434025	2.277649
Trial1	1	1	blindfold	counterclockwise	practice	Guided	1	-0.5	-0.5	7.396622	-1.3015	-1.45262	0.3015	1.13349222300989	-2.316075	-5.46788	2.123813
Trial1	1	1	blindfold	counterclockwise	practice	Guided	1	-0.5	-0.5	7.416618	-1.30148	-1.45263	0.30146	1.13344969692742	-2.291158	-5.569443	1.909752
Trial1	1	1	blindfold	counterclockwise	practice	Guided	1	-0.5	-0.5	7.436623	-1.30147	-1.45264	0.30141	1.13340725575557	-2.36089	-5.615993	1.735396
Trial1	1	1	blindfold	counterclockwise	practice	Guided	1	-0.5	-0.5	7.456619	-1.30145	-1.45266	0.30129	1.13330834195763	-2.429992	-5.687933	1.472652
Trial1	1	1	blindfold	counterclockwise	practice	Guided	1	-0.5	-0.5	7.476624	-1.30142	-1.45269	0.3012	1.13322346323162	-2.394229	-5.569443	0.830646
Trial1	1	1	blindfold	counterclockwise	practice	Guided	1	-0.5	-0.5	7.49662	-1.30141	-1.4527	0.30105	1.13311042224105	-2.305482	-5.429793	0.458753
Trial1	1	1	blindfold	counterclockwise	practice	Guided	1	-0.5	-0.5	7.516617	-1.30138	-1.4527	0.30086	1.13295476282864	-2.18312	-5.379012	0.113347
Trial1	1	1	blindfold	counterclockwise	practice	Guided	1	-0.5	-0.5	7.536621	-1.30133	-1.45269	0.3007	1.13280643388529	-2.061833	-5.311303	-0.204497
Trial1	1	1	blindfold	counterclockwise	practice	Guided	1	-0.5	-0.5	7.556618	-1.30128	-1.45268	0.30041	1.1325660445102	-1.954366	-5.285912	-0.437383
Trial1	1	1	blindfold	counterclockwise	practice	Guided	1	-0.5	-0.5	7.576622	-1.30118	-1.45263	0.30025	1.1323822027515	-1.740206	-5.099713	-0.963764
Trial1	1	1	blindfold	counterclockwise	practice	Guided	1	-0.5	-0.5	7.596619	-1.30112	-1.45259	0.30011	1.13224085544932	-1.70272	-5.023541	-1.218355
Trial1	1	1	blindfold	counterclockwise	practice	Guided	1	-0.5	-0.5	7.616623	-1.30107	-1.45255	0.29989	1.13204997030211	-1.627504	-4.981223	-1.497352
Trial1	1	1	blindfold	counterclockwise	practice	Guided	1	-0.5	-0.5	7.63662	-1.30101	-1.45251	0.29944	1.13168951454272	-1.600616	-4.866964	-1.70318
Trial1	1	1	blindfold	counterclockwise	practice	Guided	1	-0.5	-0.5	7.656624	-1.30093	-1.45246	0.29734	1.13015034207131	-1.521297	-4.803487	-1.812459
Trial1	1	1	blindfold	counterclockwise	practice	Guided	1	-0.5	-0.5	7.67662	-1.30079	-1.45238	0.29547	1.12873258941187	-1.487965	-4.769633	-1.972109
Trial1	1	1	blindfold	counterclockwise	practice	Guided	1	-0.5	-0.5	7.696617	-1.30075	-1.45239	0.29302	1.126978743394	-1.43529	-4.83311	-2.027608
Trial1	1	1	blindfold	counterclockwise	practice	Guided	1	-0.5	-0.5	7.716621	-1.30073	-1.45241	0.29013	1.12493287093769	-1.521756	-4.803487	-2.103509
Trial1	1	1	blindfold	counterclockwise	practice	Guided	1	-0.5	-0.5	7.736618	-1.30075	-1.4524	0.28638	1.1223163067552	-1.578147	-4.727315	-2.142888
Trial1	1	1	blindfold	counterclockwise	practice	Guided	1	-0.5	-0.5	7.756622	-1.30079	-1.45236	0.27711	1.1158694846774	-1.632968	-4.536884	-2.158297
Trial1	1	1	blindfold	counterclockwise	practice	Guided	1	-0.5	-0.5	7.776619	-1.30086	-1.45219	0.27136	1.11192314496658	-1.797259	-4.156022	-2.024286
Trial1	1	1	blindfold	counterclockwise	practice	Guided	1	-0.5	-0.5	7.796623	-1.30088	-1.45209	0.26527	1.10772147565664	-1.785993	-4.071386	-1.862255
Trial1	1	1	blindfold	counterclockwise	practice	Guided	1	-0.5	-0.5	7.81662	-1.30089	-1.45204	0.25857	1.10311067682974	-1.771337	-4.045995	-1.761785
Trial1	1	1	blindfold	counterclockwise	practice	Guided	1	-0.5	-0.5	7.836624	-1.30088	-1.45202	0.25179	1.09845206189571	-1.74512	-4.029068	-1.629237
Trial1	1	1	blindfold	counterclockwise	practice	Guided	1	-0.5	-0.5	7.856621	-1.30087	-1.45201	0.23757	1.08876183866993	-1.677148	-3.944432	-1.484445
Trial1	1	1	blindfold	counterclockwise	practice	Guided	1	-0.5	-0.5	7.876617	-1.30087	-1.452	0.22958	1.08336503967896	-1.751014	-4.164485	-1.893628
Trial1	1	1	blindfold	counterclockwise	practice	Guided	1	-0.5	-0.5	7.896622	-1.30087	-1.45205	0.22132	1.07781974448336	-1.679945	-4.126399	-1.966431
Trial1	1	1	blindfold	counterclockwise	practice	Guided	1	-0.5	-0.5	7.916618	-1.30085	-1.45205	0.21265	1.07202182840123	-1.682993	-3.978286	-1.796776
Trial1	1	1	blindfold	counterclockwise	practice	Guided	1	-0.5	-0.5	7.936623	-1.30084	-1.45201	0.20333	1.06584127769535	-1.661621	-4.05869	-1.737183
Trial1	1	1	blindfold	counterclockwise	practice	Guided	1	-0.5	-0.5	7.956619	-1.30082	-1.45201	0.18365	1.05294347707751	-1.619889	-4.088313	-1.864082
Trial1	1	1	blindfold	counterclockwise	practice	Guided	1	-0.5	-0.5	7.976624	-1.30081	-1.45201	0.17363	1.04645783428578	-1.688692	-4.024836	-1.810588
Trial1	1	1	blindfold	counterclockwise	practice	Guided	1	-0.5	-0.5	7.99662	-1.30082	-1.452	0.16264	1.03942505160763	-1.754062	-3.969822	-1.706041
Trial1	1	1	blindfold	counterclockwise	practice	Guided	1	-0.5	-0.5	8.016617	-1.30085	-1.45197	0.15167	1.03248949517613	-1.727634	-3.766696	-1.64254
Trial1	1	1	blindfold	counterclockwise	practice	Guided	1	-0.5	-0.5	8.036621	-1.30087	-1.45191	0.14012	1.02525434328629	-1.732955	-3.830173	-1.611557
Trial1	1	1	blindfold	counterclockwise	practice	Guided	1	-0.5	-0.5	8.056618	-1.30087	-1.45191	0.11695	1.01095012909147	-1.699325	-3.817478	-1.502538
Trial1	1	1	blindfold	counterclockwise	practice	Guided	1	-0.5	-0.5	8.076622	-1.30089	-1.45183	0.10437	1.0033383460708	-1.753991	-3.965591	-1.816687
Trial1	1	1	blindfold	counterclockwise	practice	Guided	1	-0.5	-0.5	8.096619	-1.30088	-1.45191	0.091695	0.9957467949301	-1.664767	-3.762464	-1.966919
Trial1	1	1	blindfold	counterclockwise	practice	Guided	1	-0.5	-0.5	8.116623	-1.30084	-1.45189	0.078651	0.988018993179644	-1.584762	-3.686292	-1.824778
Trial1	1	1	blindfold	counterclockwise	practice	Guided	1	-0.5	-0.5	8.13662	-1.3008	-1.45183	0.065215	0.980177831026697	-1.584591	-3.597424	-1.730071
Trial1	1	1	blindfold	counterclockwise	practice	Guided	1	-0.5	-0.5	8.156624	-1.30078	-1.45181	0.036323	0.963789946615876	-1.535983	-3.690524	-1.749951
Trial1	1	1	blindfold	counterclockwise	practice	Guided	1	-0.5	-0.5	8.17662	-1.30076	-1.45176	0.021871	0.955806449043695	-1.548899	-3.462006	-1.540445
Trial1	1	1	blindfold	counterclockwise	practice	Guided	1	-0.5	-0.5	8.196617	-1.3008	-1.45173	0.007007	0.94780624781912	-1.759644	-3.296966	-1.837408
Trial1	1	1	blindfold	counterclockwise	practice	Guided	1	-0.5	-0.5	8.216621	-1.30086	-1.4517	-0.0088527	0.939469257585248	-1.80031	-3.550874	-1.952303
Trial1	1	1	blindfold	counterclockwise	practice	Guided	1	-0.5	-0.5	8.236618	-1.30089	-1.45174	-0.024711	0.931302514856888	-1.711054	-3.508556	-1.883987
Trial1	1	1	blindfold	counterclockwise	practice	Guided	1	-0.5	-0.5	8.256622	-1.30087	-1.45174	-0.058134	0.91467940780687	-1.648474	-3.220794	-1.820262
Trial1	1	1	blindfold	counterclockwise	practice	Guided	1	-0.5	-0.5	8.276619	-1.3008	-1.4516	-0.075605	0.906306627693953	-1.568017	-3.208098	-1.678854
Trial1	1	1	blindfold	counterclockwise	practice	Guided	1	-0.5	-0.5	8.296623	-1.30078	-1.45158	-0.092273	0.898604479288081	-1.670358	-3.114999	-1.454334
Trial1	1	1	blindfold	counterclockwise	practice	Guided	1	-0.5	-0.5	8.31662	-1.30081	-1.45154	-0.10986	0.890789447867544	-1.833716	-3.04729	-1.755814
Trial1	1	1	blindfold	counterclockwise	practice	Guided	1	-0.5	-0.5	8.336624	-1.30089	-1.45156	-0.12834	0.882924625023661	-1.847137	-3.394298	-1.80771
Trial1	1	1	blindfold	counterclockwise	practice	Guided	1	-0.5	-0.5	8.356621	-1.30095	-1.45162	-0.16468	0.86830897887741	-1.996272	-3.072681	-1.660232
Trial1	1	1	blindfold	counterclockwise	practice	Guided	1	-0.5	-0.5	8.376617	-1.30098	-1.45154	-0.18323	0.861343218609385	-1.824963	-3.199635	-1.084223
Trial1	1	1	blindfold	counterclockwise	practice	Guided	1	-0.5	-0.5	8.396622	-1.30096	-1.45157	-0.20109	0.854917666346377	-1.821916	-3.026131	-1.094457
Trial1	1	1	blindfold	counterclockwise	practice	Guided	1	-0.5	-0.5	8.416618	-1.30096	-1.45153	-0.21912	0.848781833428854	-1.941809	-3.186939	-1.589115
Trial1	1	1	blindfold	counterclockwise	practice	Guided	1	-0.5	-0.5	8.436623	-1.30098	-1.4516	-0.23772	0.842828401832244	-1.992821	-3.555106	-1.40584
Trial1	1	1	blindfold	counterclockwise	practice	Guided	1	-0.5	-0.5	8.456619	-1.30099	-1.45173	-0.27415	0.832221829218339	-1.978344	-3.241953	-1.401862
Trial1	1	1	blindfold	counterclockwise	practice	Guided	1	-0.5	-0.5	8.476624	-1.30094	-1.45165	-0.29187	0.827540355661654	-1.772826	-3.356211	-1.191363
Trial1	1	1	blindfold	counterclockwise	practice	Guided	1	-0.5	-0.5	8.49662	-1.3009	-1.45164	-0.30963	0.823214137571587	-1.93534	-2.903409	-1.417949
Trial1	1	1	blindfold	counterclockwise	practice	Guided	1	-0.5	-0.5	8.516617	-1.30091	-1.45153	-0.32809	0.819151918568227	-1.752046	-3.144621	-1.454441
Trial1	1	1	blindfold	counterclockwise	practice	Guided	1	-0.5	-0.5	8.536621	-1.30093	-1.45155	-0.34604	0.815593274541587	-1.919617	-3.195403	-1.414369
Trial1	1	1	blindfold	counterclockwise	practice	Guided	1	-0.5	-0.5	8.556618	-1.30095	-1.45155	-0.3818	0.809624742786132	-1.973128	-2.856859	-1.300665
Trial1	1	1	blindfold	counterclockwise	practice	Guided	1	-0.5	-0.5	8.576622	-1.30097	-1.45144	-0.39994	0.807195803937964	-2.008063	-2.937263	-0.993175
Trial1	1	1	blindfold	counterclockwise	practice	Guided	1	-0.5	-0.5	8.596619	-1.30099	-1.45143	-0.41808	0.805168204783916	-2.127786	-2.45907	-1.289425
Trial1	1	1	blindfold	counterclockwise	practice	Guided	1	-0.5	-0.5	8.616623	-1.30103	-1.45134	-0.43524	0.803643566625551	-2.031673	-2.746832	-1.28823
Trial1	1	1	blindfold	counterclockwise	practice	Guided	1	-0.5	-0.5	8.63662	-1.30104	-1.45137	-0.45352	0.802387411105735	-2.070753	-2.793382	-1.251094
Trial1	1	1	blindfold	counterclockwise	practice	Guided	1	-0.5	-0.5	8.656624	-1.30106	-1.45135	-0.48897	0.801135895421433	-2.109061	-2.543706	-1.26375
Trial1	1	1	blindfold	counterclockwise	practice	Guided	1	-0.5	-0.5	8.67662	-1.30105	-1.45128	-0.50697	0.80108038953331	-2.096984	-2.632574	-0.900844
Trial1	1	1	blindfold	counterclockwise	practice	Guided	1	-0.5	-0.5	8.696617	-1.30106	-1.45125	-0.52458	0.801436983248442	-2.126148	-2.395593	-1.373322
Trial1	1	1	blindfold	counterclockwise	practice	Guided	1	-0.5	-0.5	8.716621	-1.30107	-1.45122	-0.54239	0.802190760258449	-2.097138	-2.700282	-1.42754
Trial1	1	1	blindfold	counterclockwise	practice	Guided	1	-0.5	-0.5	8.736618	-1.30106	-1.45129	-0.56148	0.803415739372672	-2.073021	-2.471765	-1.48509
Trial1	1	1	blindfold	counterclockwise	practice	Guided	1	-0.5	-0.5	8.756622	-1.30105	-1.45126	-0.59789	0.807009079248382	-2.033567	-2.306725	-1.334217
Trial1	1	1	blindfold	counterclockwise	practice	Guided	1	-0.5	-0.5	8.776619	-1.30097	-1.45124	-0.61616	0.809349247845857	-1.87509	-2.497156	-1.154785
Trial1	1	1	blindfold	counterclockwise	practice	Guided	1	-0.5	-0.5	8.796623	-1.30095	-1.45122	-0.63484	0.8122209132308	-1.972078	-2.141685	-1.672519
Trial1	1	1	blindfold	counterclockwise	practice	Guided	1	-0.5	-0.5	8.81662	-1.30096	-1.45119	-0.6539	0.815611564451267	-1.93008	-2.543706	-1.573851
Trial1	1	1	blindfold	counterclockwise	practice	Guided	1	-0.5	-0.5	8.836624	-1.30097	-1.45124	-0.67325	0.819492912933364	-1.933777	-2.370202	-1.487808
Trial1	1	1	blindfold	counterclockwise	practice	Guided	1	-0.5	-0.5	8.856621	-1.30099	-1.45121	-0.713	0.82882685563011	-1.973507	-2.222089	-1.364552
Trial1	1	1	blindfold	counterclockwise	practice	Guided	1	-0.5	-0.5	8.876617	-1.30098	-1.45114	-0.73363	0.834357173507774	-2.072414	-2.061281	-1.618887
Trial1	1	1	blindfold	counterclockwise	practice	Guided	1	-0.5	-0.5	8.896622	-1.30102	-1.45111	-0.7540799	0.840350823327712	-2.144552	-2.404056	-1.618903
Trial1	1	1	blindfold	counterclockwise	practice	Guided	1	-0.5	-0.5	8.916618	-1.30105	-1.45115	-0.77544	0.847082300533934	-2.210266	-2.179771	-1.58581
Trial1	1	1	blindfold	counterclockwise	practice	Guided	1	-0.5	-0.5	8.936623	-1.30108	-1.45112	-0.7975299	0.854548542015926	-2.170452	-2.006267	-1.271398
Trial1	1	1	blindfold	counterclockwise	practice	Guided	1	-0.5	-0.5	8.956619	-1.30109	-1.45104	-0.83837	0.869620299513395	-2.103283	-2.061281	-0.901899
Trial1	1	1	blindfold	counterclockwise	practice	Guided	1	-0.5	-0.5	8.976624	-1.30112	-1.45102	-0.85932	0.878011513232823	-2.230734	-2.124758	-1.422597
Trial1	1	1	blindfold	counterclockwise	practice	Guided	1	-0.5	-0.5	8.99662	-1.30115	-1.45103	-0.88042	0.886882635751879	-2.337944	-2.145917	-1.334513
Trial1	1	1	blindfold	counterclockwise	practice	Guided	1	-0.5	-0.5	9.016617	-1.30117	-1.45103	-0.90144	0.896117988012845	-2.342476	-1.993572	-1.158283
Trial1	1	1	blindfold	counterclockwise	practice	Guided	1	-0.5	-0.5	9.036621	-1.30116	-1.45102	-0.92277	0.905865195518199	-2.29017	-2.03589	-0.678412
Trial1	1	1	blindfold	counterclockwise	practice	Guided	1	-0.5	-0.5	9.056618	-1.30116	-1.451	-0.96407	0.925860840314042	-2.358654	-1.676187	-1.092955
Trial1	1	1	blindfold	counterclockwise	practice	Guided	1	-0.5	-0.5	9.076622	-1.30121	-1.45098	-0.9854	0.936776668663096	-2.495866	-1.955486	-1.237592
Trial1	1	1	blindfold	counterclockwise	practice	Guided	1	-0.5	-0.5	9.096619	-1.30123	-1.45099	-1.00656	0.947930773731859	-2.443902	-1.862386	-0.985916
Trial1	1	1	blindfold	counterclockwise	practice	Guided	1	-0.5	-0.5	9.116623	-1.30123	-1.45093	-1.02618	0.958558841526797	-2.498076	-1.769286	-0.701713
Trial1	1	1	blindfold	counterclockwise	practice	Guided	1	-0.5	-0.5	9.13662	-1.30123	-1.45088	-1.04684	0.970053448956683	-2.449203	-1.642332	-0.952885
Trial1	1	1	blindfold	counterclockwise	practice	Guided	1	-0.5	-0.5	9.156624	-1.30125	-1.45087	-1.08685	0.99317395743622	-2.630716	-1.798909	-1.101367
Trial1	1	1	blindfold	counterclockwise	practice	Guided	1	-0.5	-0.5	9.17662	-1.3013	-1.45088	-1.10717	1.00535415094808	-2.60238	-1.650796	-0.868945
Trial1	1	1	blindfold	counterclockwise	practice	Guided	1	-0.5	-0.5	9.196617	-1.3013	-1.45084	-1.12645	1.01711418097183	-2.549909	-1.655028	-0.48306
Trial1	1	1	blindfold	counterclockwise	practice	Guided	1	-0.5	-0.5	9.216621	-1.3013	-1.45083	-1.14611	1.02933948920523	-2.694723	-1.464597	-0.832102
Trial1	1	1	blindfold	counterclockwise	practice	Guided	1	-0.5	-0.5	9.236618	-1.30132	-1.45078	-1.16516	1.04141815305249	-2.692011	-1.574624	-1.05743
Trial1	1	1	blindfold	counterclockwise	practice	Guided	1	-0.5	-0.5	9.256622	-1.30133	-1.45079	-1.20297	1.06597221943524	-2.674871	-1.646564	-1.061678
Trial1	1	1	blindfold	counterclockwise	practice	Guided	1	-0.5	-0.5	9.276619	-1.30135	-1.4508	-1.22141	1.07823664317863	-2.698898	-1.494219	-0.582327
Trial1	1	1	blindfold	counterclockwise	practice	Guided	1	-0.5	-0.5	9.296623	-1.30134	-1.45077	-1.2402	1.09089040380355	-2.690249	-1.468829	-0.803723
Trial1	1	1	blindfold	counterclockwise	practice	Guided	1	-0.5	-0.5	9.31662	-1.30136	-1.45075	-1.25842	1.10334887929496	-2.769613	-1.583087	-1.006204
Trial1	1	1	blindfold	counterclockwise	practice	Guided	1	-0.5	-0.5	9.336624	-1.30138	-1.45079	-1.27719	1.11634852270884	-2.799698	-1.621173	-1.057807
Trial1	1	1	blindfold	counterclockwise	practice	Guided	1	-0.5	-0.5	9.356621	-1.30138	-1.45081	-1.30602	1.13660813371182	-2.69883	-1.485756	-0.978056
Trial1	1	1	blindfold	counterclockwise	practice	Guided	1	-0.5	-0.5	9.376617	-1.30136	-1.45075	-1.30465	1.13562300072665	-2.634793	-1.003331	-2.387806
Trial1	1	1	blindfold	counterclockwise	practice	Guided	1	-0.5	-0.5	9.396622	-1.30137	-1.4507	-1.30275	1.13428447671462	-2.247512	-1.845454	-3.44186
Trial1	1	1	blindfold	counterclockwise	practice	Guided	1	-0.5	-0.5	9.416618	-1.30123	-1.45103	-1.30218	1.1337823712474	-1.871931	-2.547933	-4.088372
Trial1	1	1	blindfold	counterclockwise	practice	Guided	1	-0.5	-0.5	9.436623	-1.3011	-1.45114	-1.3019	1.13349234309792	-1.68844	-1.240306	-3.514211
Trial1	1	1	blindfold	counterclockwise	practice	Guided	1	-0.5	-0.5	9.456619	-1.301	-1.45095	-1.30141	1.13307506953371	-1.668182	-1.350333	-2.434637
Trial1	1	1	blindfold	counterclockwise	practice	Guided	1	-0.5	-0.5	9.476624	-1.30096	-1.45099	-1.30138	1.13302550663154	-2.172027	-2.082435	-2.125679
Trial1	1	1	blindfold	counterclockwise	practice	Guided	1	-0.5	-0.5	9.49662	-1.30096	-1.45099	-1.30136	1.13301142598347	-2.148167	-1.726963	-2.22818
Trial1	1	1	blindfold	counterclockwise	practice	Guided	1	-0.5	-0.5	9.516617	-1.30097	-1.45099	-1.30134	1.13300434021013	-2.257596	-2.133216	-2.123322
Trial1	1	1	blindfold	counterclockwise	practice	Guided	1	-0.5	-0.5	9.536621	-1.30098	-1.45101	-1.30133	1.13300433706619	-2.398388	-2.594482	-2.334663
Trial1	1	1	blindfold	counterclockwise	practice	Guided	1	-0.5	-0.5	9.556618	-1.301	-1.45105	-1.30132	1.13301141329417	-2.478342	-2.281329	-2.518151
Trial1	1	1	blindfold	counterclockwise	practice	Guided	1	-0.5	-0.5	9.576622	-1.30102	-1.45104	-1.3013	1.13301123940309	-2.375907	-2.145912	-2.06357
Trial1	1	1	blindfold	counterclockwise	practice	Guided	1	-0.5	-0.5	9.596619	-1.30103	-1.45105	-1.30129	1.13301132129676	-2.279798	-2.340574	-2.054894
Trial1	1	1	blindfold	counterclockwise	practice	Guided	1	-0.5	-0.5	9.616623	-1.30103	-1.45105	-1.30128	1.13300432380687	-2.204289	-2.04858	-2.210185
Trial1	1	1	blindfold	counterclockwise	practice	Guided	1	-0.5	-0.5	9.63662	-1.30103	-1.45105	-1.30127	1.13299724205385	-2.109663	-1.963944	-2.20984
Trial1	1	1	blindfold	counterclockwise	practice	Guided	1	-0.5	-0.5	9.656624	-1.30104	-1.45104	-1.30126	1.13299724002148	-2.071901	-2.21362	-2.19076
Trial1	1	1	blindfold	counterclockwise	practice	Guided	1	-0.5	-0.5	9.67662	-1.30103	-1.45105	-1.30125	1.13298307868051	-1.765651	-2.014726	-2.305471
Trial1	1	1	blindfold	counterclockwise	practice	Guided	1	-0.5	-0.5	9.696617	-1.30102	-1.45105	-1.30124	1.13296883305742	-1.522849	-1.989335	-2.245555
Trial1	1	1	blindfold	counterclockwise	practice	Guided	1	-0.5	-0.5	9.716621	-1.301	-1.45104	-1.30124	1.13295475803103	-1.297188	-2.133216	-2.161084
Trial1	1	1	blindfold	counterclockwise	practice	Guided	1	-0.5	-0.5	9.736618	-1.30097	-1.45105	-1.30123	1.13292660614605	-1.058969	-2.065507	-2.199203
Trial1	1	1	blindfold	counterclockwise	practice	Guided	1	-0.5	-0.5	9.756622	-1.30092	-1.45104	-1.30122	1.13288412707356	-0.870537	-1.955481	-2.275739
Trial1	1	1	blindfold	counterclockwise	practice	Guided	1	-0.5	-0.5	9.776619	-1.30073	-1.45104	-1.30122	1.13274979605863	-0.453834	-2.103594	-2.423011
Trial1	1	1	blindfold	counterclockwise	practice	Guided	1	-0.5	-0.5	9.796623	-1.30062	-1.45104	-1.30123	1.13267910280006	-0.221641	-1.997799	-2.567505
Trial1	1	1	blindfold	counterclockwise	practice	Guided	1	-0.5	-0.5	9.81662	-1.30052	-1.45103	-1.30123	1.13260840953987	-0.05344	-1.870845	-2.515773
Trial1	1	1	blindfold	counterclockwise	practice	Guided	1	-0.5	-0.5	9.836624	-1.3004	-1.45101	-1.30124	1.13253065088549	0.184519	-1.900467	-2.580346
Trial1	1	1	blindfold	counterclockwise	practice	Guided	1	-0.5	-0.5	9.856621	-1.3003	-1.451	-1.30131	1.13250964688237	0.433979	-1.938553	-2.675566
Trial1	1	1	blindfold	counterclockwise	practice	Guided	1	-0.5	-0.5	9.876617	-1.30005	-1.45096	-1.30136	1.13236827147447	0.838026	-1.896235	-2.872722
Trial1	1	1	blindfold	counterclockwise	practice	Guided	1	-0.5	-0.5	9.896622	-1.29983	-1.45095	-1.30142	1.13225524438022	0.970733	-1.900467	-2.921399
Trial1	1	1	blindfold	counterclockwise	practice	Guided	1	-0.5	-0.5	9.916618	-1.29943	-1.45096	-1.30148	1.13201520857868	1.133328	-1.985103	-3.023276
Trial1	1	1	blindfold	counterclockwise	practice	Guided	1	-0.5	-0.5	9.936623	-1.29877	-1.45098	-1.30153	1.1315846327141	1.223595	-1.959712	-3.073501
Trial1	1	1	blindfold	counterclockwise	practice	Guided	1	-0.5	-0.5	9.956619	-1.29777	-1.45099	-1.30162	1.13094281246609	1.312011	-1.972408	-3.179283
Trial1	1	1	blindfold	counterclockwise	practice	Guided	1	-0.5	-0.5	9.976624	-1.29445	-1.45101	-1.30164	1.12861756901149	1.375666	-2.027421	-3.318342
Trial1	1	1	blindfold	counterclockwise	practice	Guided	1	-0.5	-0.5	9.99662	-1.29227	-1.45101	-1.30163	1.12707690738997	1.432685	-1.959712	-3.276724
Trial1	1	1	blindfold	counterclockwise	practice	Guided	1	-0.5	-0.5	10.01662	-1.28948	-1.45098	-1.30158	1.12508187944142	1.453147	-1.841222	-3.150341
Trial1	1	1	blindfold	counterclockwise	practice	Guided	1	-0.5	-0.5	10.03662	-1.28624	-1.45095	-1.30153	1.12277506330894	1.50751	-1.83699	-3.029725
Trial1	1	1	blindfold	counterclockwise	practice	Guided	1	-0.5	-0.5	10.05662	-1.28242	-1.45093	-1.30147	1.12006033483991	1.507177	-1.815831	-2.934469
Trial1	1	1	blindfold	counterclockwise	practice	Guided	1	-0.5	-0.5	10.07662	-1.27286	-1.45091	-1.30149	1.11341770553479	1.417013	-1.794672	-2.996897
Trial1	1	1	blindfold	counterclockwise	practice	Guided	1	-0.5	-0.5	10.09662	-1.26719	-1.45092	-1.30151	1.10950389727557	1.399725	-1.892004	-3.023506
Trial1	1	1	blindfold	counterclockwise	practice	Guided	1	-0.5	-0.5	10.11662	-1.26121	-1.45093	-1.30152	1.10538450538955	1.454435	-1.811599	-3.021851
Trial1	1	1	blindfold	counterclockwise	practice	Guided	1	-0.5	-0.5	10.13662	-1.25474	-1.45091	-1.30152	1.10093903626484	1.465508	-1.7185	-3.047651
Trial1	1	1	blindfold	counterclockwise	practice	Guided	1	-0.5	-0.5	10.15662	-1.24773	-1.45088	-1.30144	1.09608679051558	1.47947	-1.79044	-2.91622
Trial1	1	1	blindfold	counterclockwise	practice	Guided	1	-0.5	-0.5	10.17662	-1.23162	-1.45092	-1.30143	1.08515342494562	1.48113	-1.88354	-2.855048
Trial1	1	1	blindfold	counterclockwise	practice	Guided	1	-0.5	-0.5	10.19662	-1.2233	-1.45093	-1.30141	1.07954665301284	1.435743	-1.832758	-2.862381
Trial1	1	1	blindfold	counterclockwise	practice	Guided	1	-0.5	-0.5	10.21662	-1.214	-1.45094	-1.3014	1.07333035259077	1.395452	-1.870845	-2.784774
Trial1	1	1	blindfold	counterclockwise	practice	Guided	1	-0.5	-0.5	10.23662	-1.20455	-1.45094	-1.3014	1.06706738615614	1.434515	-1.938553	-2.75432
Trial1	1	1	blindfold	counterclockwise	practice	Guided	1	-0.5	-0.5	10.25662	-1.19469	-1.45096	-1.30141	1.06059054100459	1.438124	-1.892004	-2.872773
Trial1	1	1	blindfold	counterclockwise	practice	Guided	1	-0.5	-0.5	10.27662	-1.17337	-1.45095	-1.3014	1.04674219688602	1.482144	-1.870845	-2.792397
Trial1	1	1	blindfold	counterclockwise	practice	Guided	1	-0.5	-0.5	10.29662	-1.16219	-1.45095	-1.3014	1.03958530608057	1.517708	-1.947017	-2.782175
Trial1	1	1	blindfold	counterclockwise	practice	Guided	1	-0.5	-0.5	10.31662	-1.15023	-1.45097	-1.3014	1.03200832501225	1.504246	-1.963944	-2.799606
Trial1	1	1	blindfold	counterclockwise	practice	Guided	1	-0.5	-0.5	10.33662	-1.13783	-1.45098	-1.30141	1.02424862599886	1.446385	-1.997799	-2.854654
Trial1	1	1	blindfold	counterclockwise	practice	Guided	1	-0.5	-0.5	10.35662	-1.12542	-1.45099	-1.30141	1.01656697178575	1.418062	-2.00203	-2.817156
Trial1	1	1	blindfold	counterclockwise	practice	Guided	1	-0.5	-0.5	10.37662	-1.0996	-1.45102	-1.30141	1.00088871695108	1.486921	-2.065507	-2.799758
Trial1	1	1	blindfold	counterclockwise	practice	Guided	1	-0.5	-0.5	10.39662	-1.08576	-1.45103	-1.30141	0.992659503174677	1.493443	-2.073971	-2.762396
Trial1	1	1	blindfold	counterclockwise	practice	Guided	1	-0.5	-0.5	10.41662	-1.07197	-1.45104	-1.30141	0.984585079903141	1.482381	-2.133216	-2.770315
Trial1	1	1	blindfold	counterclockwise	practice	Guided	1	-0.5	-0.5	10.43662	-1.0578	-1.45104	-1.30142	0.976429588648426	1.528552	-2.112057	-2.871506
Trial1	1	1	blindfold	counterclockwise	practice	Guided	1	-0.5	-0.5	10.45662	-1.04326	-1.45104	-1.30142	0.968196972592997	1.498424	-2.137448	-2.897398
Trial1	1	1	blindfold	counterclockwise	practice	Guided	1	-0.5	-0.5	10.47662	-1.01283	-1.45108	-1.30141	0.951447709078782	1.384183	-2.175534	-2.797179
Trial1	1	1	blindfold	counterclockwise	practice	Guided	1	-0.5	-0.5	10.49662	-0.99699	-1.45109	-1.30143	0.943021235039576	1.421489	-2.167071	-2.909525
Trial1	1	1	blindfold	counterclockwise	practice	Guided	1	-0.5	-0.5	10.51662	-0.98136	-1.45109	-1.30145	0.9348954980621	1.500016	-2.243243	-2.87753
Trial1	1	1	blindfold	counterclockwise	practice	Guided	1	-0.5	-0.5	10.53662	-0.96501	-1.4511	-1.30145	0.926583192953102	1.500592	-2.268634	-2.852196
Trial1	1	1	blindfold	counterclockwise	practice	Guided	1	-0.5	-0.5	10.55662	-0.94939	-1.45112	-1.30143	0.918826093896883	1.516289	-2.264402	-2.826412
Trial1	1	1	blindfold	counterclockwise	practice	Guided	1	-0.5	-0.5	10.57662	-0.91593	-1.45115	-1.30144	0.902941757258005	1.591226	-2.323647	-2.850916
Trial1	1	1	blindfold	counterclockwise	practice	Guided	1	-0.5	-0.5	10.59662	-0.89906	-1.45116	-1.30144	0.895296021862907	1.549161	-2.387124	-2.896661
Trial1	1	1	blindfold	counterclockwise	practice	Guided	1	-0.5	-0.5	10.61662	-0.8814501	-1.45117	-1.30143	0.887577698005445	1.339074	-2.349038	-2.854394
Trial1	1	1	blindfold	counterclockwise	practice	Guided	1	-0.5	-0.5	10.63662	-0.8642	-1.45115	-1.3014	0.880274787745805	1.236847	-2.251707	-2.761902
Trial1	1	1	blindfold	counterclockwise	practice	Guided	1	-0.5	-0.5	10.65662	-0.84683	-1.45113	-1.3014	0.873231424642025	1.114858	-2.217852	-2.813486
Trial1	1	1	blindfold	counterclockwise	practice	Guided	1	-0.5	-0.5	10.67662	-0.81098	-1.45114	-1.30143	0.859650255028876	1.107294	-2.30672	-2.872905
Trial1	1	1	blindfold	counterclockwise	practice	Guided	1	-0.5	-0.5	10.69662	-0.79413	-1.45115	-1.30145	0.853718081697333	1.158802	-2.315184	-2.868579
Trial1	1	1	blindfold	counterclockwise	practice	Guided	1	-0.5	-0.5	10.71662	-0.77676	-1.45115	-1.30144	0.847880983483556	1.257383	-2.298256	-2.822369
Trial1	1	1	blindfold	counterclockwise	practice	Guided	1	-0.5	-0.5	10.73662	-0.75885	-1.45114	-1.30143	0.842195544592024	1.302826	-2.298256	-2.899804
Trial1	1	1	blindfold	counterclockwise	practice	Guided	1	-0.5	-0.5	10.75662	-0.74143	-1.45115	-1.30143	0.837005651974894	1.297856	-2.327879	-2.84451
Trial1	1	1	blindfold	counterclockwise	practice	Guided	1	-0.5	-0.5	10.77662	-0.70581	-1.45118	-1.30142	0.82742474557019	1.369598	-2.365965	-2.844252
Trial1	1	1	blindfold	counterclockwise	practice	Guided	1	-0.5	-0.5	10.79662	-0.68756	-1.45118	-1.30139	0.823045906114812	1.291611	-2.332111	-2.761029
Trial1	1	1	blindfold	counterclockwise	practice	Guided	1	-0.5	-0.5	10.81662	-0.6698101	-1.45117	-1.30138	0.819173504217408	1.063159	-2.310952	-2.723304
Trial1	1	1	blindfold	counterclockwise	practice	Guided	1	-0.5	-0.5	10.83662	-0.65212	-1.45116	-1.30136	0.815670497208114	0.93736	-2.319415	-2.730345
Trial1	1	1	blindfold	counterclockwise	practice	Guided	1	-0.5	-0.5	10.85662	-0.63458	-1.45116	-1.30128	0.812503202373166	0.946389	-2.30672	-2.647649
Trial1	1	1	blindfold	counterclockwise	practice	Guided	1	-0.5	-0.5	10.87662	-0.59962	-1.45112	-1.30126	0.807429080560103	0.899657	-2.205157	-2.481335
Trial1	1	1	blindfold	counterclockwise	practice	Guided	1	-0.5	-0.5	10.89662	-0.5822	-1.45111	-1.30126	0.805465342070216	0.94926	-2.251707	-2.500704
Trial1	1	1	blindfold	counterclockwise	practice	Free	1	-0.5	-0.5	0	-0.55257	-1.4511	-1.30032	0.802044732291514	-0.894054	-2.239011	-0.660283
Trial1	1	1	blindfold	counterclockwise	practice	Free	1	-0.5	-0.5	0.01893616	-0.55263	-1.45109	-1.30032	0.802048668658963	-0.895159	-2.277097	-0.562591
Trial1	1	1	blindfold	counterclockwise	practice	Free	1	-0.5	-0.5	0.03894043	-0.55263	-1.45109	-1.30032	0.802048668658963	-0.887043	-2.255938	-0.567441
Trial1	1	1	blindfold	counterclockwise	practice	Free	1	-0.5	-0.5	0.05893707	-0.55335	-1.45112	-1.30128	0.803054103165802	-0.807397	-2.230548	-0.467259
Trial1	1	1	blindfold	counterclockwise	practice	Free	1	-0.5	-0.5	0.07894135	-0.55418	-1.45112	-1.30193	0.803758123489642	-0.751323	-2.217852	-0.454411
Trial1	1	1	blindfold	counterclockwise	practice	Free	1	-0.5	-0.5	0.09893799	-0.5552	-1.45111	-1.30275	0.804645632047715	-0.685436	-2.272866	-0.535696
Trial1	1	1	blindfold	counterclockwise	practice	Free	1	-0.5	-0.5	0.1189423	-0.55639	-1.45113	-1.30378	0.805755579731059	-0.684522	-2.310952	-0.54274
Trial1	1	1	blindfold	counterclockwise	practice	Free	1	-0.5	-0.5	0.1389389	-0.55775	-1.45115	-1.30619	0.80825577600572	-0.688888	-2.323647	-0.52246
Trial1	1	1	blindfold	counterclockwise	practice	Free	1	-0.5	-0.5	0.1589355	-0.56113	-1.45115	-1.30748	0.809790702648259	-0.7362	-2.239011	-0.471829
Trial1	1	1	blindfold	counterclockwise	practice	Free	1	-0.5	-0.5	0.1789398	-0.56303	-1.45113	-1.30891	0.811361816034482	-0.757728	-2.230548	-0.418969
Trial1	1	1	blindfold	counterclockwise	practice	Free	1	-0.5	-0.5	0.1989365	-0.56521	-1.45112	-1.31034	0.812959613816496	-0.747417	-2.192461	-0.338783
Trial1	1	1	blindfold	counterclockwise	practice	Free	1	-0.5	-0.5	0.2189407	-0.56765	-1.4511	-1.31185	0.814663654135523	-0.730646	-2.18823	-0.339725
Trial1	1	1	blindfold	counterclockwise	practice	Free	1	-0.5	-0.5	0.2389374	-0.57027	-1.4511	-1.31495	0.817973934949133	-0.699976	-2.21362	-0.379956
Trial1	1	1	blindfold	counterclockwise	practice	Free	1	-0.5	-0.5	0.2589417	-0.57569	-1.45112	-1.31662	0.820120230547361	-0.639948	-2.251707	-0.422172
Trial1	1	1	blindfold	counterclockwise	practice	Free	1	-0.5	-0.5	0.2789383	-0.57852	-1.45113	-1.31837	0.822128227307045	-0.631529	-2.247475	-0.367313
Trial1	1	1	blindfold	counterclockwise	practice	Free	1	-0.5	-0.5	0.2989349	-0.5814	-1.45112	-1.32005	0.824080069329598	-0.606205	-2.18823	-0.313801
Trial1	1	1	blindfold	counterclockwise	practice	Free	1	-0.5	-0.5	0.3189392	-0.58442	-1.4511	-1.32179	0.826114827206814	-0.581684	-2.205157	-0.323927
Trial1	1	1	blindfold	counterclockwise	practice	Free	1	-0.5	-0.5	0.3389359	-0.5874	-1.4511	-1.32523	0.829845359218933	-0.584024	-2.222084	-0.404084
Trial1	1	1	blindfold	counterclockwise	practice	Free	1	-0.5	-0.5	0.3589401	-0.59339	-1.45112	-1.32691	0.83216697197151	-0.497962	-2.209389	-0.296747
Trial1	1	1	blindfold	counterclockwise	practice	Free	1	-0.5	-0.5	0.3789368	-0.59627	-1.45112	-1.32857	0.834143859739804	-0.480032	-2.205157	-0.271534
Trial1	1	1	blindfold	counterclockwise	practice	Free	1	-0.5	-0.5	0.398941	-0.59916	-1.4511	-1.33018	0.836081109912615	-0.430493	-2.167071	-0.237123
Trial1	1	1	blindfold	counterclockwise	practice	Free	1	-0.5	-0.5	0.4189377	-0.60197	-1.45109	-1.33161	0.837838300150308	-0.422363	-2.145912	-0.241825
Trial1	1	1	blindfold	counterclockwise	practice	Free	1	-0.5	-0.5	0.438942	-0.6045	-1.45108	-1.33423	0.840749577540146	-0.367544	-2.14168	-0.195197
Trial1	1	1	blindfold	counterclockwise	practice	Free	1	-0.5	-0.5	0.4589386	-0.60932	-1.45108	-1.3352	0.842324176465968	-0.330599	-2.090898	-0.0069087
Trial1	1	1	blindfold	counterclockwise	practice	Free	1	-0.5	-0.5	0.4789352	-0.61138	-1.45105	-1.33599	0.843376962080291	-0.30802	-2.120521	0.008289
Trial1	1	1	blindfold	counterclockwise	practice	Free	1	-0.5	-0.5	0.4989395	-0.61328	-1.45105	-1.33657	0.844204693446665	-0.253819	-2.124753	-0.0046595
Trial1	1	1	blindfold	counterclockwise	practice	Free	1	-0.5	-0.5	0.5189362	-0.61491	-1.45106	-1.33696	0.844811505940433	-0.277985	-2.158607	0.010159
Trial1	1	1	blindfold	counterclockwise	practice	Free	1	-0.5	-0.5	0.5389404	-0.6162	-1.45106	-1.33735	0.845374170201747	-0.278616	-2.103594	-0.0059578
Trial1	1	1	blindfold	counterclockwise	practice	Free	1	-0.5	-0.5	0.5589371	-0.61815	-1.45105	-1.33739	0.845683949914708	-0.300559	-2.150143	0.041889
Trial1	1	1	blindfold	counterclockwise	practice	Free	1	-0.5	-0.5	0.5789413	-0.61874	-1.45106	-1.33736	0.84573695039509	-0.348938	-2.116289	0.071459
Trial1	1	1	blindfold	counterclockwise	practice	Free	1	-0.5	-0.5	0.598938	-0.61914	-1.45105	-1.33733	0.845763588573049	-0.356204	-2.078203	0.055293
Trial1	1	1	blindfold	counterclockwise	practice	Free	1	-0.5	-0.5	0.6189346	-0.61935	-1.45104	-1.33732	0.845783280964957	-0.427121	-2.078203	0.048316
Trial1	1	1	blindfold	counterclockwise	practice	Free	1	-0.5	-0.5	0.6389389	-0.61943	-1.45104	-1.33732	0.845794572126389	-0.394339	-2.052812	0.032806
Trial1	1	1	blindfold	counterclockwise	practice	Free	1	-0.5	-0.5	0.6589355	-0.61947	-1.45104	-1.33732	0.84580022048738	-0.343937	-2.116289	-0.011192
Trial1	1	1	blindfold	counterclockwise	practice	Free	1	-0.5	-0.5	0.6789398	-0.61949	-1.45105	-1.33732	0.845803049573223	-0.25952	-2.090898	-0.033738
Trial1	1	1	blindfold	counterclockwise	practice	Free	1	-0.5	-0.5	0.6989365	-0.6195	-1.45105	-1.33733	0.845814369003217	-0.25949	-2.069739	-0.08468
Trial1	1	1	blindfold	counterclockwise	practice	Free	1	-0.5	-0.5	0.7189407	-0.61951	-1.45104	-1.33733	0.845815783819329	-0.235945	-2.061276	-0.166548
Trial1	1	1	blindfold	counterclockwise	practice	Free	1	-0.5	-0.5	0.7389374	-0.61952	-1.45104	-1.33735	0.845836906947366	-0.235168	-2.073971	-0.150349
Trial1	1	1	blindfold	counterclockwise	practice	Free	1	-0.5	-0.5	0.7589417	-0.61955	-1.45104	-1.33735	0.845841143917991	-0.30737	-2.061276	-0.101701
Trial1	1	1	blindfold	counterclockwise	practice	Free	1	-0.5	-0.5	0.7789383	-0.61957	-1.45103	-1.33736	0.845853887786026	-0.355089	-2.023189	-0.149785
Trial1	1	1	blindfold	counterclockwise	practice	Free	1	-0.5	-0.5	0.7989349	-0.61958	-1.45102	-1.33736	0.845855303365146	-0.321622	-1.993567	-0.121663
Trial1	1	1	blindfold	counterclockwise	practice	Free	1	-0.5	-0.5	0.8189392	-0.6196	-1.45101	-1.33737	0.845867921410307	-0.343628	-1.993567	-0.081553
Trial1	1	1	blindfold	counterclockwise	practice	Free	1	-0.5	-0.5	0.8389359	-0.61962	-1.45101	-1.33737	0.845870753347594	-0.333673	-1.951249	-0.065375
Trial1	1	1	blindfold	counterclockwise	practice	Free	1	-0.5	-0.5	0.8589401	-0.61965	-1.451	-1.33737	0.845874993693665	-0.340797	-1.968176	-0.0010248
Trial1	1	1	blindfold	counterclockwise	practice	Free	1	-0.5	-0.5	0.8789368	-0.61967	-1.451	-1.33737	0.84587782679128	-0.325611	-1.997799	-0.023526
Trial1	1	1	blindfold	counterclockwise	practice	Free	1	-0.5	-0.5	0.898941	-0.61969	-1.451	-1.33737	0.845880651919661	-0.294937	-2.00203	-0.013359
Trial1	1	1	blindfold	counterclockwise	practice	Free	1	-0.5	-0.5	0.9189377	-0.6197	-1.451	-1.33737	0.845882068874368	-0.295917	-1.968176	-0.018285
Trial1	1	1	blindfold	counterclockwise	practice	Free	1	-0.5	-0.5	0.938942	-0.61972	-1.45099	-1.33737	0.845884894696302	-0.248336	-1.947017	0.033687
Trial1	1	1	blindfold	counterclockwise	practice	Free	1	-0.5	-0.5	0.9589386	-0.61974	-1.45099	-1.33738	0.845897642165555	-0.172718	-1.97664	-0.027887
Trial1	1	1	blindfold	counterclockwise	practice	Free	1	-0.5	-0.5	0.9789352	-0.61975	-1.45099	-1.33738	0.845899051245837	-0.167079	-1.980871	-0.062323
Trial1	1	1	blindfold	counterclockwise	practice	Free	1	-0.5	-0.5	0.9989395	-0.61975	-1.45099	-1.33739	0.845908963979757	-0.100335	-1.993567	-0.127376
Trial1	1	1	blindfold	counterclockwise	practice	Free	1	-0.5	-0.5	1.018936	-0.61976	-1.45099	-1.33739	0.845910390035395	-0.057788	-1.993567	-0.126681
Trial1	1	1	blindfold	counterclockwise	practice	Free	1	-0.5	-0.5	1.03894	-0.61976	-1.45099	-1.3374	0.84592030275498	0.055709	-1.985103	-0.140468
Trial1	1	1	blindfold	counterclockwise	practice	Free	1	-0.5	-0.5	1.058937	-0.61974	-1.45099	-1.33742	0.845937293181534	0.346565	-1.959712	-0.164926
Trial1	1	1	blindfold	counterclockwise	practice	Free	1	-0.5	-0.5	1.078941	-0.61972	-1.45098	-1.33744	0.845954284215095	0.477123	-1.968176	-0.226854
Trial1	1	1	blindfold	counterclockwise	practice	Free	1	-0.5	-0.5	1.098938	-0.61967	-1.451	-1.33751	0.846016607104597	0.593408	-2.082435	-0.257842
Trial1	1	1	blindfold	counterclockwise	practice	Free	1	-0.5	-0.5	1.118935	-0.61949	-1.45103	-1.33768	0.846159452424437	0.772914	-2.162839	-0.345097
Trial1	1	1	blindfold	counterclockwise	practice	Free	1	-0.5	-0.5	1.138939	-0.6191	-1.45108	-1.33841	0.846826998560494	0.883954	-2.30672	-0.388294
Trial1	1	1	blindfold	counterclockwise	practice	Free	1	-0.5	-0.5	1.158936	-0.61742	-1.45115	-1.3389	0.847077812440038	0.818427	-2.264402	-0.310127
Trial1	1	1	blindfold	counterclockwise	practice	Free	1	-0.5	-0.5	1.17894	-0.61619	-1.45113	-1.33948	0.847482535257677	0.821675	-2.18823	-0.271937
Trial1	1	1	blindfold	counterclockwise	practice	Free	1	-0.5	-0.5	1.198936	-0.61466	-1.4511	-1.34011	0.847898484568704	0.865672	-2.154375	-0.305063
Trial1	1	1	blindfold	counterclockwise	practice	Free	1	-0.5	-0.5	1.218941	-0.61288	-1.45108	-1.34081	0.848353375857009	0.907934	-2.137448	-0.269626
Trial1	1	1	blindfold	counterclockwise	practice	Free	1	-0.5	-0.5	1.238937	-0.61081	-1.45107	-1.3424	0.849656834701781	0.908361	-2.128984	-0.25276
Trial1	1	1	blindfold	counterclockwise	practice	Free	1	-0.5	-0.5	1.258942	-0.60566	-1.45108	-1.34324	0.849833969617978	0.951717	-2.154375	-0.191815
Trial1	1	1	blindfold	counterclockwise	practice	Free	1	-0.5	-0.5	1.278938	-0.60265	-1.45108	-1.34416	0.850378185930535	0.962053	-2.150143	-0.231034
Trial1	1	1	blindfold	counterclockwise	practice	Free	1	-0.5	-0.5	1.298935	-0.59923	-1.45107	-1.34503	0.850836299947338	1.009136	-2.107825	-0.16574
Trial1	1	1	blindfold	counterclockwise	practice	Free	1	-0.5	-0.5	1.318939	-0.59555	-1.45107	-1.34591	0.851289287733967	1.02916	-2.154375	-0.113736
Trial1	1	1	blindfold	counterclockwise	practice	Free	1	-0.5	-0.5	1.338936	-0.59147	-1.45107	-1.34772	0.852640607523539	1.099599	-2.116289	-0.138246
Trial1	1	1	blindfold	counterclockwise	practice	Free	1	-0.5	-0.5	1.35894	-0.58189	-1.45108	-1.34867	0.85261172212871	1.14134	-2.234779	-0.144852
Trial1	1	1	blindfold	counterclockwise	practice	Free	1	-0.5	-0.5	1.378937	-0.57632	-1.4511	-1.34955	0.852971253131793	1.143764	-2.192461	-0.130242
Trial1	1	1	blindfold	counterclockwise	practice	Free	1	-0.5	-0.5	1.398941	-0.57066	-1.45109	-1.35041	0.85334048116364	1.108163	-2.133216	-0.041698
Trial1	1	1	blindfold	counterclockwise	practice	Free	1	-0.5	-0.5	1.418938	-0.5642	-1.45107	-1.35115	0.85356781892032	1.11493	-2.128984	0.047919
Trial1	1	1	blindfold	counterclockwise	practice	Free	1	-0.5	-0.5	1.438942	-0.5575	-1.45107	-1.35227	0.854207359141024	1.118783	-2.137448	0.057064
Trial1	1	1	blindfold	counterclockwise	practice	Free	1	-0.5	-0.5	1.458939	-0.54274	-1.45107	-1.35259	0.853660680824221	1.060378	-2.09513	0.151632
Trial1	1	1	blindfold	counterclockwise	practice	Free	1	-0.5	-0.5	1.478935	-0.53495	-1.45106	-1.35271	0.85342595610635	1.044809	-2.078203	0.20162
Trial1	1	1	blindfold	counterclockwise	practice	Free	1	-0.5	-0.5	1.49894	-0.52663	-1.45105	-1.35261	0.853025764307725	0.993617	-2.090898	0.223174
Trial1	1	1	blindfold	counterclockwise	practice	Free	1	-0.5	-0.5	1.518936	-0.51833	-1.45104	-1.35231	0.852507143049326	0.955564	-2.065507	0.269374
Trial1	1	1	blindfold	counterclockwise	practice	Free	1	-0.5	-0.5	1.53894	-0.50982	-1.45103	-1.35156	0.851616734769716	0.90015	-2.010494	0.146959
Trial1	1	1	blindfold	counterclockwise	practice	Free	1	-0.5	-0.5	1.558937	-0.49194	-1.45104	-1.35131	0.851348168744024	0.934891	-2.158607	-0.090654
Trial1	1	1	blindfold	counterclockwise	practice	Free	1	-0.5	-0.5	1.578941	-0.48254	-1.45107	-1.3511	0.851279161389547	0.957621	-2.099362	-0.0018397
Trial1	1	1	blindfold	counterclockwise	practice	Free	1	-0.5	-0.5	1.598938	-0.47321	-1.45106	-1.35087	0.851291656690137	0.908811	-2.078203	0.032106
Trial1	1	1	blindfold	counterclockwise	practice	Free	1	-0.5	-0.5	1.618935	-0.46368	-1.45105	-1.35066	0.85143509666345	0.951526	-2.175534	0.047021
Trial1	1	1	blindfold	counterclockwise	practice	Free	1	-0.5	-0.5	1.638939	-0.45395	-1.45106	-1.35066	0.851905618150605	0.921398	-2.14168	-0.111187
Trial1	1	1	blindfold	counterclockwise	practice	Free	1	-0.5	-0.5	1.658936	-0.43339	-1.45108	-1.35075	0.853353621779273	0.839713	-2.158607	-0.128486
Trial1	1	1	blindfold	counterclockwise	practice	Free	1	-0.5	-0.5	1.67894	-0.42356	-1.45108	-1.351	0.854426237135928	0.815495	-2.183998	-0.10897
Trial1	1	1	blindfold	counterclockwise	practice	Free	1	-0.5	-0.5	1.698936	-0.41306	-1.45108	-1.35132	0.855747832334396	0.832084	-2.171302	-0.117195
Trial1	1	1	blindfold	counterclockwise	practice	Free	1	-0.5	-0.5	1.718941	-0.40281	-1.45109	-1.35173	0.857257059379762	0.841157	-2.167071	-0.116016
Trial1	1	1	blindfold	counterclockwise	practice	Free	1	-0.5	-0.5	1.738937	-0.39216	-1.45108	-1.35262	0.859412787840485	0.834619	-2.120521	-0.07253
Trial1	1	1	blindfold	counterclockwise	practice	Free	1	-0.5	-0.5	1.758942	-0.37127	-1.45107	-1.35308	0.86273805845434	0.820624	-2.145912	-0.014362
Trial1	1	1	blindfold	counterclockwise	practice	Free	1	-0.5	-0.5	1.778938	-0.36074	-1.45108	-1.35356	0.864845633500245	0.850232	-2.192461	-0.014567
Trial1	1	1	blindfold	counterclockwise	practice	Free	1	-0.5	-0.5	1.798935	-0.34982	-1.45109	-1.35402	0.867123977260095	0.921137	-2.239011	-0.037784
Trial1	1	1	blindfold	counterclockwise	practice	Free	1	-0.5	-0.5	1.818939	-0.33914	-1.45111	-1.35441	0.869420771391517	0.887126	-2.239011	0.054023
Trial1	1	1	blindfold	counterclockwise	practice	Free	1	-0.5	-0.5	1.838936	-0.32839	-1.45113	-1.35477	0.871826734072297	0.907619	-2.264402	0.139142
Trial1	1	1	blindfold	counterclockwise	practice	Free	1	-0.5	-0.5	1.85894	-0.30627	-1.45114	-1.35476	0.876439303216123	0.914623	-2.310952	0.116085
Trial1	1	1	blindfold	counterclockwise	practice	Free	1	-0.5	-0.5	1.878937	-0.29521	-1.45115	-1.35461	0.878804379247035	0.90812	-2.391356	0.172726
Trial1	1	1	blindfold	counterclockwise	practice	Free	1	-0.5	-0.5	1.898941	-0.28405	-1.45118	-1.35427	0.881142218297654	0.858841	-2.374429	0.222456
Trial1	1	1	blindfold	counterclockwise	practice	Free	1	-0.5	-0.5	1.918938	-0.2725	-1.45119	-1.35374	0.88353166773541	0.886582	-2.365965	0.298944
Trial1	1	1	blindfold	counterclockwise	practice	Free	1	-0.5	-0.5	1.938942	-0.26124	-1.45119	-1.3523	0.885111126686189	0.844443	-2.378661	0.195799
Trial1	1	1	blindfold	counterclockwise	practice	Free	1	-0.5	-0.5	1.958939	-0.23827	-1.45119	-1.35137	0.890692783069524	0.818445	-2.336343	0.203034
Trial1	1	1	blindfold	counterclockwise	practice	Free	1	-0.5	-0.5	1.978935	-0.22694	-1.45117	-1.35036	0.89312594806164	0.893151	-2.298256	0.159994
Trial1	1	1	blindfold	counterclockwise	practice	Free	1	-0.5	-0.5	1.99894	-0.21524	-1.45116	-1.34927	0.895738783633687	0.89325	-2.340574	0.153088
Trial1	1	1	blindfold	counterclockwise	practice	Free	1	-0.5	-0.5	2.018936	-0.20386	-1.45116	-1.34815	0.898363710472988	0.848332	-2.365965	0.087658
Trial1	1	1	blindfold	counterclockwise	practice	Free	1	-0.5	-0.5	2.03894	-0.19246	-1.45117	-1.34614	0.90029650485437	0.879939	-2.370197	0.0034979
Trial1	1	1	blindfold	counterclockwise	practice	Free	1	-0.5	-0.5	2.058937	-0.16926	-1.45119	-1.34531	0.907710362588637	0.912025	-2.336343	-0.074877
Trial1	1	1	blindfold	counterclockwise	practice	Free	1	-0.5	-0.5	2.078941	-0.15781	-1.45118	-1.34453	0.911221648251341	0.819914	-2.319415	-0.020802
Trial1	1	1	blindfold	counterclockwise	practice	Free	1	-0.5	-0.5	2.098938	-0.14637	-1.45115	-1.34384	0.914942803260576	0.810711	-2.281329	-0.053223
Trial1	1	1	blindfold	counterclockwise	practice	Free	1	-0.5	-0.5	2.118935	-0.13426	-1.45115	-1.34326	0.919158886728762	0.756821	-2.315184	-0.0086304
Trial1	1	1	blindfold	counterclockwise	practice	Free	1	-0.5	-0.5	2.138939	-0.12326	-1.45116	-1.34223	0.922650709816517	0.680279	-2.30672	-0.031672
Trial1	1	1	blindfold	counterclockwise	practice	Free	1	-0.5	-0.5	2.158936	-0.10025	-1.45116	-1.3418	0.931894444073459	0.706389	-2.327879	0.020883
Trial1	1	1	blindfold	counterclockwise	practice	Free	1	-0.5	-0.5	2.17894	-0.08956	-1.45116	-1.3414	0.936170389290362	0.786388	-2.319415	-0.012825
Trial1	1	1	blindfold	counterclockwise	practice	Free	1	-0.5	-0.5	2.198936	-0.078598	-1.45115	-1.34105	0.940714938722743	0.760738	-2.361733	-0.041036
Trial1	1	1	blindfold	counterclockwise	practice	Free	1	-0.5	-0.5	2.218941	-0.067374	-1.45117	-1.34076	0.945538271230546	0.739708	-2.395588	-0.031236
Trial1	1	1	blindfold	counterclockwise	practice	Free	1	-0.5	-0.5	2.238937	-0.056565	-1.45119	-1.34027	0.950099123929318	0.723125	-2.416747	0.016509
Trial1	1	1	blindfold	counterclockwise	practice	Free	1	-0.5	-0.5	2.258942	-0.034949	-1.45119	-1.34009	0.960220652238997	0.676436	-2.391356	-0.0065957
Trial1	1	1	blindfold	counterclockwise	practice	Free	1	-0.5	-0.5	2.278938	-0.024455	-1.45119	-1.33993	0.965207515024333	0.706049	-2.378661	-0.014166
Trial1	1	1	blindfold	counterclockwise	practice	Free	1	-0.5	-0.5	2.298935	-0.014034	-1.45119	-1.33981	0.970280275524699	0.748376	-2.374429	-0.030081
Trial1	1	1	blindfold	counterclockwise	practice	Free	1	-0.5	-0.5	2.318939	-0.0033279	-1.45118	-1.33975	0.975634831309159	0.820368	-2.374429	-0.041658
Trial1	1	1	blindfold	counterclockwise	practice	Free	1	-0.5	-0.5	2.338936	0.0070672	-1.45119	-1.33975	0.980967529585454	0.811936	-2.416747	-0.027772
Trial1	1	1	blindfold	counterclockwise	practice	Free	1	-0.5	-0.5	2.35894	0.028159	-1.4512	-1.33978	0.992059641534601	0.86696	-2.361733	-0.01243
Trial1	1	1	blindfold	counterclockwise	practice	Free	1	-0.5	-0.5	2.378937	0.03855	-1.45119	-1.33981	0.997655733415633	0.807678	-2.370197	-0.0031579
Trial1	1	1	blindfold	counterclockwise	practice	Free	1	-0.5	-0.5	2.398941	0.048951	-1.45119	-1.33983	1.00332532013556	0.765231	-2.378661	0.014577
Trial1	1	1	blindfold	counterclockwise	practice	Free	1	-0.5	-0.5	2.418938	0.059645	-1.45119	-1.33982	1.00920770961275	0.731554	-2.387124	-0.0057844
Trial1	1	1	blindfold	counterclockwise	practice	Free	1	-0.5	-0.5	2.438942	0.06997	-1.45118	-1.33962	1.01480428262976	0.722231	-2.344806	0.075566
Trial1	1	1	blindfold	counterclockwise	practice	Free	1	-0.5	-0.5	2.458939	0.090757	-1.45115	-1.33943	1.02646808093426	0.764391	-2.289793	0.073872
Trial1	1	1	blindfold	counterclockwise	practice	Free	1	-0.5	-0.5	2.478935	0.10092	-1.45114	-1.33921	1.03217165076847	0.705554	-2.289793	0.04005
Trial1	1	1	blindfold	counterclockwise	practice	Free	1	-0.5	-0.5	2.49894	0.11101	-1.45115	-1.339	1.0379085691092	0.667833	-2.344806	0.015128
Trial1	1	1	blindfold	counterclockwise	practice	Free	1	-0.5	-0.5	2.518936	0.121	-1.45116	-1.33881	1.0436681273245	0.605243	-2.323647	-0.035833
Trial1	1	1	blindfold	counterclockwise	practice	Free	1	-0.5	-0.5	2.53894	0.13112	-1.45116	-1.33856	1.04952146164543	0.635149	-2.323647	-0.047155
Trial1	1	1	blindfold	counterclockwise	practice	Free	1	-0.5	-0.5	2.558937	0.15061	-1.45115	-1.33848	1.06129264352428	0.583676	-2.323647	0.0039429
Trial1	1	1	blindfold	counterclockwise	practice	Free	1	-0.5	-0.5	2.578941	0.15997	-1.45115	-1.33838	1.06697768993633	0.524456	-2.255938	-0.0091012
Trial1	1	1	blindfold	counterclockwise	practice	Free	1	-0.5	-0.5	2.598938	0.16913	-1.45114	-1.33824	1.07255829544383	0.522218	-2.264402	0.084619
Trial1	1	1	blindfold	counterclockwise	practice	Free	1	-0.5	-0.5	2.618935	0.17837	-1.45113	-1.33802	1.07817592287818	0.581557	-2.196693	0.078268
Trial1	1	1	blindfold	counterclockwise	practice	Free	1	-0.5	-0.5	2.638939	0.18717	-1.45111	-1.33747	1.08330905105337	0.539161	-2.239011	0.077814
Trial1	1	1	blindfold	counterclockwise	practice	Free	1	-0.5	-0.5	2.658936	0.20442	-1.45113	-1.33721	1.09413345639626	0.468512	-2.289793	0.021987
Trial1	1	1	blindfold	counterclockwise	practice	Free	1	-0.5	-0.5	2.67894	0.21255	-1.45114	-1.33699	1.09921779448071	0.478097	-2.281329	-0.019565
Trial1	1	1	blindfold	counterclockwise	practice	Free	1	-0.5	-0.5	2.698936	0.2204	-1.45114	-1.33684	1.10420886169261	0.559318	-2.272866	-0.04617
Trial1	1	1	blindfold	counterclockwise	practice	Free	1	-0.5	-0.5	2.718941	0.22828	-1.45113	-1.33677	1.10931324590516	0.585692	-2.281329	-0.074352
Trial1	1	1	blindfold	counterclockwise	practice	Free	1	-0.5	-0.5	2.738937	0.23577	-1.45113	-1.3368	1.11426732839661	0.533454	-2.26017	-0.037354
Trial1	1	1	blindfold	counterclockwise	practice	Free	1	-0.5	-0.5	2.758942	0.25036	-1.45114	-1.33694	1.12405898228329	0.531991	-2.289793	-0.108302
Trial1	1	1	blindfold	counterclockwise	practice	Free	1	-0.5	-0.5	2.778938	0.25726	-1.45115	-1.33717	1.12884733983529	0.589495	-2.200925	-0.173477
Trial1	1	1	blindfold	counterclockwise	practice	Free	1	-0.5	-0.5	2.798935	0.26401	-1.45113	-1.33747	1.13360804134092	0.501939	-2.239011	-0.087839
Trial1	1	1	blindfold	counterclockwise	practice	Free	1	-0.5	-0.5	2.818939	0.27077	-1.45112	-1.33776	1.13838841504069	0.37703	-2.255938	-0.037196
Trial1	1	1	blindfold	counterclockwise	practice	Free	1	-0.5	-0.5	2.838936	0.27703	-1.45113	-1.33833	1.14305417504425	0.342805	-2.298256	-0.012017
Trial1	1	1	blindfold	counterclockwise	practice	Free	1	-0.5	-0.5	2.85894	0.28873	-1.45114	-1.33863	1.15125810194511	0.356188	-2.239011	-0.049012
Trial1	1	1	blindfold	counterclockwise	practice	Free	1	-0.5	-0.5	2.878937	0.29399	-1.45113	-1.3389	1.15506428619736	0.278819	-2.264402	-0.022277
Trial1	1	1	blindfold	counterclockwise	practice	Free	1	-0.5	-0.5	2.898941	0.29892	-1.45112	-1.33916	1.15864697948882	0.236123	-2.264402	-0.015384
Trial1	1	1	blindfold	counterclockwise	practice	Free	1	-0.5	-0.5	2.918938	0.30359	-1.45113	-1.33937	1.16202362501775	0.191302	-2.310952	0.042169
Trial1	1	1	blindfold	counterclockwise	practice	Free	1	-0.5	-0.5	2.938942	0.30783	-1.45115	-1.33965	1.16516157657293	0.263802	-2.344806	0.028412
Trial1	1	1	blindfold	counterclockwise	practice	Free	1	-0.5	-0.5	2.958939	0.31487	-1.45118	-1.33973	1.17011094793947	0.23754	-2.332111	0.044442
Trial1	1	1	blindfold	counterclockwise	practice	Free	1	-0.5	-0.5	2.978935	0.31782	-1.45117	-1.33974	1.17217443422118	0.253992	-2.349038	0.053712
Trial1	1	1	blindfold	counterclockwise	practice	Free	1	-0.5	-0.5	2.99894	0.3204	-1.45117	-1.33969	1.17394011990406	0.224126	-2.344806	0.082064
Trial1	1	1	blindfold	counterclockwise	practice	Free	1	-0.5	-0.5	3.018936	0.32264	-1.45118	-1.33956	1.1754138078426	0.16722	-2.370197	0.09657
Trial1	1	1	blindfold	counterclockwise	practice	Free	1	-0.5	-0.5	3.03894	0.3244	-1.45118	-1.33912	1.1763322651779	0.207731	-2.327879	0.1365
Trial1	1	1	blindfold	counterclockwise	practice	Free	1	-0.5	-0.5	3.058937	0.32668	-1.45117	-1.33886	1.17774604178923	0.18287	-2.319415	0.215825
Trial1	1	1	blindfold	counterclockwise	practice	Free	1	-0.5	-0.5	3.078941	0.32725	-1.45116	-1.33868	1.17801806427409	0.121931	-2.294025	0.251164
Trial1	1	1	blindfold	counterclockwise	practice	Free	1	-0.5	-0.5	3.098938	0.32745	-1.45116	-1.33864	1.17813009527934	0.10656	-2.340574	0.309706
Trial1	1	1	blindfold	counterclockwise	practice	Free	1	-0.5	-0.5	3.118935	0.32747	-1.45117	-1.33862	1.17812996932429	0.040664	-2.340574	0.361733
Trial1	1	1	blindfold	counterclockwise	practice	Free	1	-0.5	-0.5	3.138939	0.32747	-1.45117	-1.33857	1.17809433036276	-0.0073589	-2.30672	0.393369
Trial1	1	1	blindfold	counterclockwise	practice	Free	1	-0.5	-0.5	3.158936	0.32747	-1.45114	-1.33852	1.1780587773019	-0.092706	-2.226316	0.596976
Trial1	1	1	blindfold	counterclockwise	practice	Free	1	-0.5	-0.5	3.17894	0.32746	-1.45112	-1.33841	1.17797334358774	-0.095143	-2.167071	0.651936
Trial1	1	1	blindfold	counterclockwise	practice	Free	1	-0.5	-0.5	3.198936	0.32744	-1.4511	-1.33816	1.17778149147104	-0.084526	-2.162839	0.699007
Trial1	1	1	blindfold	counterclockwise	practice	Free	1	-0.5	-0.5	3.218941	0.32742	-1.45108	-1.33777	1.17748987185191	-0.040283	-2.179766	0.75182
Trial1	1	1	blindfold	counterclockwise	practice	Free	1	-0.5	-0.5	3.238937	0.32739	-1.45108	-1.33636	1.17646597917158	-0.034666	-2.196693	0.815612
Trial1	1	1	blindfold	counterclockwise	practice	Free	1	-0.5	-0.5	3.258942	0.32734	-1.4511	-1.33532	1.17569170381348	-0.045388	-2.226316	0.865964
Trial1	1	1	blindfold	counterclockwise	practice	Free	1	-0.5	-0.5	3.278938	0.32729	-1.45111	-1.33399	1.17471189012536	-0.103933	-2.239011	0.943829
Trial1	1	1	blindfold	counterclockwise	practice	Free	1	-0.5	-0.5	3.298935	0.32718	-1.45111	-1.33228	1.17342098753318	-0.154824	-2.158607	0.945789
Trial1	1	1	blindfold	counterclockwise	practice	Free	1	-0.5	-0.5	3.318939	0.32701	-1.4511	-1.33023	1.17184785638812	-0.145323	-2.200925	1.018228
Trial1	1	1	blindfold	counterclockwise	practice	Free	1	-0.5	-0.5	3.338936	0.32675	-1.45109	-1.32469	1.16774532741177	-0.207472	-2.18823	1.083228
Trial1	1	1	blindfold	counterclockwise	practice	Free	1	-0.5	-0.5	3.35894	0.32598	-1.45108	-1.32134	1.1648358282371	-0.157328	-2.124753	1.102424
Trial1	1	1	blindfold	counterclockwise	practice	Free	1	-0.5	-0.5	3.378937	0.3255	-1.45106	-1.31759	1.16185355106607	-0.156302	-2.116289	1.081295
Trial1	1	1	blindfold	counterclockwise	practice	Free	1	-0.5	-0.5	3.398941	0.32496	-1.45105	-1.31328	1.15844006149163	-0.180629	-2.09513	1.059039
Trial1	1	1	blindfold	counterclockwise	practice	Free	1	-0.5	-0.5	3.418938	0.32434	-1.45104	-1.30866	1.15475863543487	-0.158257	-1.985103	1.034627
Trial1	1	1	blindfold	counterclockwise	practice	Free	1	-0.5	-0.5	3.438942	0.32363	-1.45101	-1.2982	1.14694796887255	-0.129312	-2.057044	1.052862
Trial1	1	1	blindfold	counterclockwise	practice	Free	1	-0.5	-0.5	3.458939	0.32209	-1.45101	-1.29234	1.14176825856841	-0.183557	-2.078203	1.135196
Trial1	1	1	blindfold	counterclockwise	practice	Free	1	-0.5	-0.5	3.478935	0.32124	-1.45102	-1.28606	1.13680500668665	-0.165588	-2.00203	1.082304
Trial1	1	1	blindfold	counterclockwise	practice	Free	1	-0.5	-0.5	3.49894	0.32033	-1.451	-1.27917	1.13139172901709	-0.152771	-1.997799	1.137093
Trial1	1	1	blindfold	counterclockwise	practice	Free	1	-0.5	-0.5	3.518936	0.31933	-1.45099	-1.27192	1.12568300547861	-0.118022	-2.00203	1.002564
Trial1	1	1	blindfold	counterclockwise	practice	Free	1	-0.5	-0.5	3.53894	0.31832	-1.451	-1.2568	1.11462716961137	-0.150973	-1.972408	0.966903
Trial1	1	1	blindfold	counterclockwise	practice	Free	1	-0.5	-0.5	3.558937	0.31606	-1.45098	-1.24858	1.107396008335	-0.22201	-1.853917	1.163252
Trial1	1	1	blindfold	counterclockwise	practice	Free	1	-0.5	-0.5	3.578941	0.31479	-1.45094	-1.23962	1.100418312112	-0.20545	-1.887772	1.176703
Trial1	1	1	blindfold	counterclockwise	practice	Free	1	-0.5	-0.5	3.598938	0.31339	-1.45095	-1.23042	1.09321392498994	-0.177828	-1.980871	1.246027
Trial1	1	1	blindfold	counterclockwise	practice	Free	1	-0.5	-0.5	3.618935	0.31199	-1.45096	-1.22072	1.08570945443828	-0.199843	-1.853917	1.253234
Trial1	1	1	blindfold	counterclockwise	practice	Free	1	-0.5	-0.5	3.638939	0.3104	-1.45095	-1.19951	1.07054303256444	-0.125003	-1.870845	1.192939
Trial1	1	1	blindfold	counterclockwise	practice	Free	1	-0.5	-0.5	3.658936	0.30719	-1.45098	-1.18833	1.06082694029269	-0.127701	-1.955481	1.167435
Trial1	1	1	blindfold	counterclockwise	practice	Free	1	-0.5	-0.5	3.67894	0.30547	-1.45097	-1.17673	1.0520196989842	-0.153026	-1.985103	1.170607
Trial1	1	1	blindfold	counterclockwise	practice	Free	1	-0.5	-0.5	3.698936	0.30377	-1.45099	-1.16439	1.04281362262792	-0.223045	-1.917394	1.129544
Trial1	1	1	blindfold	counterclockwise	practice	Free	1	-0.5	-0.5	3.718941	0.30196	-1.45099	-1.15167	1.0333506614644	-0.16504	-2.00203	1.165903
Trial1	1	1	blindfold	counterclockwise	practice	Free	1	-0.5	-0.5	3.738937	0.30013	-1.451	-1.12327	1.01423546014305	-0.195611	-1.917394	1.222646
Trial1	1	1	blindfold	counterclockwise	practice	Free	1	-0.5	-0.5	3.758942	0.2958	-1.451	-1.11169	1.00372424056853	-0.169085	-1.997799	1.177294
Trial1	1	1	blindfold	counterclockwise	practice	Free	1	-0.5	-0.5	3.778938	0.29403	-1.45101	-1.09679	0.993298475916485	-0.180265	-2.107825	1.254314
Trial1	1	1	blindfold	counterclockwise	practice	Free	1	-0.5	-0.5	3.798935	0.29172	-1.45104	-1.08277	0.983077527045605	-0.207058	-1.972408	1.193604
Trial1	1	1	blindfold	counterclockwise	practice	Free	1	-0.5	-0.5	3.818939	0.2895	-1.45102	-1.06837	0.972807630733297	-0.263493	-2.103594	1.339923
Trial1	1	1	blindfold	counterclockwise	practice	Free	1	-0.5	-0.5	3.838936	0.28719	-1.45101	-1.03696	0.952887283736348	-0.187323	-1.989335	1.038126
Trial1	1	1	blindfold	counterclockwise	practice	Free	1	-0.5	-0.5	3.85894	0.28213	-1.45107	-1.02187	0.940252974604142	-0.173523	-2.209389	1.131929
Trial1	1	1	blindfold	counterclockwise	practice	Free	1	-0.5	-0.5	3.878937	0.27973	-1.45109	-1.00605	0.929551210908312	-0.149015	-2.107825	1.162582
Trial1	1	1	blindfold	counterclockwise	practice	Free	1	-0.5	-0.5	3.898941	0.27724	-1.45107	-0.98935	0.918458204360115	-0.150944	-2.171302	1.327704
Trial1	1	1	blindfold	counterclockwise	practice	Free	1	-0.5	-0.5	3.918938	0.27465	-1.45106	-0.97225	0.907250096987184	-0.202374	-2.082435	1.245248
Trial1	1	1	blindfold	counterclockwise	practice	Free	1	-0.5	-0.5	3.938942	0.272	-1.45106	-0.93841	0.887799182954556	-0.222389	-2.061276	1.117464
Trial1	1	1	blindfold	counterclockwise	practice	Free	1	-0.5	-0.5	3.958939	0.26671	-1.45108	-0.92124	0.8748070145317	-0.189603	-2.116289	1.012366
Trial1	1	1	blindfold	counterclockwise	practice	Free	1	-0.5	-0.5	3.978935	0.26386	-1.45108	-0.90381	0.864028105845715	-0.249039	-2.107825	1.180135
Trial1	1	1	blindfold	counterclockwise	practice	Free	1	-0.5	-0.5	3.99894	0.26105	-1.45106	-0.88553	0.853129801398302	-0.251636	-2.078203	1.260566
Trial1	1	1	blindfold	counterclockwise	practice	Free	1	-0.5	-0.5	4.018936	0.25819	-1.45106	-0.86696	0.842325185901506	-0.157156	-1.993567	1.124416
Trial1	1	1	blindfold	counterclockwise	practice	Free	1	-0.5	-0.5	4.03894	0.25509	-1.45104	-0.83054	0.8242679163782	-0.178801	-1.959712	1.034726
Trial1	1	1	blindfold	counterclockwise	practice	Free	1	-0.5	-0.5	4.058937	0.24911	-1.45108	-0.8122801	0.81159387921737	-0.047317	-2.196693	0.920893
Trial1	1	1	blindfold	counterclockwise	practice	Free	1	-0.5	-0.5	4.078941	0.24615	-1.4511	-0.79343	0.801773628153844	-0.084138	-2.040117	0.907006
Trial1	1	1	blindfold	counterclockwise	practice	Free	1	-0.5	-0.5	4.098938	0.24316	-1.45106	-0.77495	0.792391503616375	-0.077168	-1.989335	1.076651
Trial1	1	1	blindfold	counterclockwise	practice	Free	1	-0.5	-0.5	4.118935	0.24026	-1.45102	-0.75633	0.783383635358344	-0.177689	-2.027421	1.056174
Trial1	1	1	blindfold	counterclockwise	practice	Free	1	-0.5	-0.5	4.138939	0.23729	-1.45099	-0.71878	0.769065174668217	-0.134393	-2.031653	0.85442
Trial1	1	1	blindfold	counterclockwise	practice	Free	1	-0.5	-0.5	4.158936	0.23116	-1.45106	-0.70052	0.758157772188208	-0.076451	-2.107825	0.733755
Trial1	1	1	blindfold	counterclockwise	practice	Free	1	-0.5	-0.5	4.17894	0.22817	-1.45105	-0.68112	0.75035726687478	-0.117753	-2.044348	0.961021
Trial1	1	1	blindfold	counterclockwise	practice	Free	1	-0.5	-0.5	4.198936	0.225	-1.45102	-0.66328	0.743159037648113	-0.211244	-1.908931	0.983324
Trial1	1	1	blindfold	counterclockwise	practice	Free	1	-0.5	-0.5	4.218941	0.22206	-1.45097	-0.64495	0.736465295076603	-0.148455	-1.862381	0.634036
Trial1	1	1	blindfold	counterclockwise	practice	Free	1	-0.5	-0.5	4.238937	0.219	-1.45099	-0.60852	0.727143438090365	-0.092081	-2.162839	0.602062
Trial1	1	1	blindfold	counterclockwise	practice	Free	1	-0.5	-0.5	4.258942	0.21297	-1.45109	-0.59087	0.718737495132451	-0.113732	-1.985103	0.631053
Trial1	1	1	blindfold	counterclockwise	practice	Free	1	-0.5	-0.5	4.278938	0.2101	-1.45106	-0.5732	0.713862900877726	-0.104096	-2.065507	0.86849
Trial1	1	1	blindfold	counterclockwise	practice	Free	1	-0.5	-0.5	4.298935	0.20725	-1.45103	-0.55559	0.709431326029646	-0.059719	-2.044348	0.81487
Trial1	1	1	blindfold	counterclockwise	practice	Free	1	-0.5	-0.5	4.318939	0.20437	-1.45103	-0.53766	0.705376057469305	-0.099234	-2.103594	0.597731
Trial1	1	1	blindfold	counterclockwise	practice	Free	1	-0.5	-0.5	4.338936	0.20143	-1.45108	-0.50313	0.701436991383395	-0.080391	-2.183998	0.543299
Trial1	1	1	blindfold	counterclockwise	practice	Free	1	-0.5	-0.5	4.35894	0.19582	-1.4511	-0.48626	0.695955648946984	-0.059756	-2.196693	0.858776
Trial1	1	1	blindfold	counterclockwise	practice	Free	1	-0.5	-0.5	4.378937	0.19314	-1.45109	-0.46886	0.693839145135429	-0.146059	-2.116289	0.922447
Trial1	1	1	blindfold	counterclockwise	practice	Free	1	-0.5	-0.5	4.398941	0.19037	-1.45107	-0.45206	0.692032509021502	-0.228447	-2.175534	0.71263
Trial1	1	1	blindfold	counterclockwise	practice	Free	1	-0.5	-0.5	4.418938	0.18763	-1.45106	-0.43547	0.690651238156466	-0.251452	-2.251707	0.640063
Trial1	1	1	blindfold	counterclockwise	practice	Free	1	-0.5	-0.5	4.438942	0.18483	-1.45111	-0.40236	0.691755515490504	-0.13127	-2.158607	0.592782
Trial1	1	1	blindfold	counterclockwise	practice	Free	1	-0.5	-0.5	4.458939	0.17911	-1.45111	-0.38609	0.688597041307199	-0.233563	-2.099362	0.788996
Trial1	1	1	blindfold	counterclockwise	practice	Free	1	-0.5	-0.5	4.478935	0.17624	-1.45109	-0.36927	0.688760384646786	-0.264915	-2.196693	0.864416
Trial1	1	1	blindfold	counterclockwise	practice	Free	1	-0.5	-0.5	4.49894	0.17318	-1.45108	-0.35293	0.689057960645126	-0.244919	-2.167071	0.888994
Trial1	1	1	blindfold	counterclockwise	practice	Free	1	-0.5	-0.5	4.518936	0.17022	-1.45107	-0.33669	0.689829699857831	-0.214483	-2.171302	0.751662
Trial1	1	1	blindfold	counterclockwise	practice	Free	1	-0.5	-0.5	4.53894	0.16703	-1.45109	-0.30431	0.695142868929003	-0.158924	-2.277097	0.670135
Trial1	1	1	blindfold	counterclockwise	practice	Free	1	-0.5	-0.5	4.558937	0.16087	-1.4511	-0.28851	0.693885552867961	-0.122884	-2.103594	0.686498
Trial1	1	1	blindfold	counterclockwise	practice	Free	1	-0.5	-0.5	4.578941	0.15789	-1.45107	-0.27267	0.696059041833936	-0.139691	-2.112057	0.863913
Trial1	1	1	blindfold	counterclockwise	practice	Free	1	-0.5	-0.5	4.598938	0.15491	-1.45104	-0.25633	0.698771899939193	-0.190152	-2.052812	0.866959
Trial1	1	1	blindfold	counterclockwise	practice	Free	1	-0.5	-0.5	4.618935	0.15186	-1.45102	-0.24059	0.701580366436038	-0.163375	-2.120521	0.651792
Trial1	1	1	blindfold	counterclockwise	practice	Free	1	-0.5	-0.5	4.638939	0.14867	-1.45106	-0.20924	0.71085451928335	-0.101403	-2.21362	0.551731
Trial1	1	1	blindfold	counterclockwise	practice	Free	1	-0.5	-0.5	4.658936	0.14256	-1.45111	-0.19387	0.711757628865148	-0.094381	-2.090898	0.82287
Trial1	1	1	blindfold	counterclockwise	practice	Free	1	-0.5	-0.5	4.67894	0.13961	-1.45109	-0.17791	0.716130525545234	-0.21342	-2.272866	1.053049
Trial1	1	1	blindfold	counterclockwise	practice	Free	1	-0.5	-0.5	4.698936	0.13651	-1.45108	-0.16234	0.720527074517047	-0.282362	-2.137448	0.886667
Trial1	1	1	blindfold	counterclockwise	practice	Free	1	-0.5	-0.5	4.718941	0.1334	-1.45108	-0.14681	0.725216333841622	-0.243588	-2.192461	0.73512
Trial1	1	1	blindfold	counterclockwise	practice	Free	1	-0.5	-0.5	4.738937	0.1302	-1.45109	-0.11586	0.738048492758383	-0.242362	-2.391356	0.697163
Trial1	1	1	blindfold	counterclockwise	practice	Free	1	-0.5	-0.5	4.758942	0.12378	-1.45117	-0.10085	0.740555336665248	-0.15388	-2.332111	0.754172
Trial1	1	1	blindfold	counterclockwise	practice	Free	1	-0.5	-0.5	4.778938	0.12056	-1.45116	-0.085841	0.746071302326024	-0.205431	-2.30672	0.812486
Trial1	1	1	blindfold	counterclockwise	practice	Free	1	-0.5	-0.5	4.798935	0.11745	-1.45116	-0.07032	0.752242913650046	-0.222641	-2.264402	0.850342
Trial1	1	1	blindfold	counterclockwise	practice	Free	1	-0.5	-0.5	4.818939	0.11419	-1.45114	-0.055194	0.758341435165641	-0.29276	-2.357502	1.005744
Trial1	1	1	blindfold	counterclockwise	practice	Free	1	-0.5	-0.5	4.838936	0.11091	-1.45115	-0.024387	0.774221390117615	-0.304261	-2.315184	0.739031
Trial1	1	1	blindfold	counterclockwise	practice	Free	1	-0.5	-0.5	4.85894	0.10398	-1.45122	-0.010184	0.777632015615471	-0.175764	-2.586019	0.695904
Trial1	1	1	blindfold	counterclockwise	practice	Free	1	-0.5	-0.5	4.878937	0.10065	-1.45126	0.0047047	0.784542703528305	-0.162286	-2.467528	0.678342
Trial1	1	1	blindfold	counterclockwise	practice	Free	1	-0.5	-0.5	4.898941	0.09737901	-1.45125	0.019003	0.791344293885592	-0.113139	-2.619873	0.834847
Trial1	1	1	blindfold	counterclockwise	practice	Free	1	-0.5	-0.5	4.918938	0.094138	-1.45128	0.033133	0.798267350888619	-0.220866	-2.488687	0.686056
Trial1	1	1	blindfold	counterclockwise	practice	Free	1	-0.5	-0.5	4.938942	0.090757	-1.45129	0.061738	0.815195328079999	-0.273909	-2.696046	0.867365
Trial1	1	1	blindfold	counterclockwise	practice	Free	1	-0.5	-0.5	4.958939	0.083684	-1.45138	0.074891	0.81925983169387	-0.249319	-2.789145	0.702945
Trial1	1	1	blindfold	counterclockwise	practice	Free	1	-0.5	-0.5	4.978935	0.08030699	-1.4514	0.088299	0.826348544408362	-0.216494	-2.835695	0.813544
Trial1	1	1	blindfold	counterclockwise	practice	Free	1	-0.5	-0.5	4.99894	0.076865	-1.45139	0.10204	0.833801776208381	-0.157119	-2.691814	0.844039
Trial1	1	1	blindfold	counterclockwise	practice	Free	1	-0.5	-0.5	5.018936	0.073379	-1.45135	0.11542	0.841133310989984	-0.170699	-2.653728	0.958221
Trial1	1	1	blindfold	counterclockwise	practice	Free	1	-0.5	-0.5	5.03894	0.070028	-1.45131	0.14275	0.859103890995893	-0.232261	-2.505615	0.843328
Trial1	1	1	blindfold	counterclockwise	practice	Free	1	-0.5	-0.5	5.058937	0.063088	-1.4513	0.15612	0.864616419529803	-0.365538	-2.552164	0.744851
Trial1	1	1	blindfold	counterclockwise	practice	Free	1	-0.5	-0.5	5.078941	0.059588	-1.4513	0.16932	0.872426487068638	-0.195173	-2.755291	0.771541
Trial1	1	1	blindfold	counterclockwise	practice	Free	1	-0.5	-0.5	5.098938	0.056141	-1.45133	0.18266	0.880521144408485	-0.122426	-2.670655	0.646233
Trial1	1	1	blindfold	counterclockwise	practice	Free	1	-0.5	-0.5	5.118935	0.052823	-1.45136	0.19536	0.888334849798222	-0.126706	-2.835695	0.692535
Trial1	1	1	blindfold	counterclockwise	practice	Free	1	-0.5	-0.5	5.138939	0.049549	-1.45139	0.22055	0.90619887954105	-0.112465	-2.852622	0.553062
Trial1	1	1	blindfold	counterclockwise	practice	Free	1	-0.5	-0.5	5.158936	0.043295	-1.45148	0.23196	0.911556302301462	-0.290028	-2.827231	0.6196
Trial1	1	1	blindfold	counterclockwise	practice	Free	1	-0.5	-0.5	5.17894	0.040379	-1.45148	0.24389	0.919446462904885	-0.287011	-3.114994	0.856749
Trial1	1	1	blindfold	counterclockwise	practice	Free	1	-0.5	-0.5	5.198936	0.037281	-1.45149	0.25517	0.926796947723786	-0.136721	-2.962649	0.591222
Trial1	1	1	blindfold	counterclockwise	practice	Free	1	-0.5	-0.5	5.218941	0.034407	-1.45149	0.26652	0.934421633362601	-0.161935	-3.064212	0.616531
Trial1	1	1	blindfold	counterclockwise	practice	Free	1	-0.5	-0.5	5.238937	0.031352	-1.45152	0.28751	0.950003662285839	-0.148378	-3.013431	0.51935
Trial1	1	1	blindfold	counterclockwise	practice	Free	1	-0.5	-0.5	5.258942	0.025871	-1.45157	0.29757	0.955331460325164	-0.228772	-3.10653	0.637539
Trial1	1	1	blindfold	counterclockwise	practice	Free	1	-0.5	-0.5	5.278938	0.0232	-1.45156	0.30737	0.962073057494074	-0.275368	-3.174239	0.756045
Trial1	1	1	blindfold	counterclockwise	practice	Free	1	-0.5	-0.5	5.298935	0.020521	-1.45156	0.31724	0.96892895957118	-0.279081	-3.15308	0.735008
Trial1	1	1	blindfold	counterclockwise	practice	Free	1	-0.5	-0.5	5.318939	0.017746	-1.45155	0.32681	0.975538671744884	-0.248678	-3.017662	0.608267
Trial1	1	1	blindfold	counterclockwise	practice	Free	1	-0.5	-0.5	5.338936	0.014973	-1.45155	0.34428	0.988941816495048	-0.193479	-3.288498	0.688929
Trial1	1	1	blindfold	counterclockwise	practice	Free	1	-0.5	-0.5	5.35894	0.009939	-1.45161	0.35289	0.993709797082987	-0.057205	-3.335047	0.558115
Trial1	1	1	blindfold	counterclockwise	practice	Free	1	-0.5	-0.5	5.378937	0.0075746	-1.45166	0.36096	0.999441898209202	-0.086746	-3.385829	0.685085
Trial1	1	1	blindfold	counterclockwise	practice	Free	1	-0.5	-0.5	5.398941	0.0054966	-1.45167	0.36897	1.00530377764254	-0.09494	-3.241948	0.642767
Trial1	1	1	blindfold	counterclockwise	practice	Free	1	-0.5	-0.5	5.418938	0.0035791	-1.45163	0.37662	1.01096712364411	-0.179327	-3.347743	0.630056
Trial1	1	1	blindfold	counterclockwise	practice	Free	1	-0.5	-0.5	5.438942	0.0016173	-1.45166	0.38979	1.02144317371086	-0.225591	-3.440842	0.486157
Trial1	1	1	blindfold	counterclockwise	practice	Free	1	-0.5	-0.5	5.458939	-0.0020213	-1.4518	0.3952	1.0243855706841	-0.263407	-3.910572	0.092611
Trial1	1	1	blindfold	counterclockwise	practice	Free	1	-0.5	-0.5	5.478935	-0.0037914	-1.45194	0.39959	1.02736805329125	-0.254912	-4.16448	0.0038061
Trial1	1	1	blindfold	counterclockwise	practice	Free	1	-0.5	-0.5	5.49894	-0.0054499	-1.45205	0.403	1.02955757308874	-0.288862	-4.219494	-0.152639
Trial1	1	1	blindfold	counterclockwise	practice	Free	1	-0.5	-0.5	5.518936	-0.0070124	-1.45214	0.40523	1.03076578374646	-0.364795	-4.663833	-0.017024
Trial1	1	1	blindfold	counterclockwise	practice	Free	1	-0.5	-0.5	5.53894	-0.0083703	-1.45228	0.40702	1.03169038340893	-0.4706	-4.773859	-0.10138
Trial1	1	1	blindfold	counterclockwise	practice	Free	1	-0.5	-0.5	5.558937	-0.010264	-1.45246	0.4072	1.03094772196752	-0.681492	-5.01084	0.292643
Trial1	1	1	blindfold	counterclockwise	practice	Free	1	-0.5	-0.5	5.578941	-0.010593	-1.45248	0.40724	1.03082670154397	-0.685374	-4.879654	0.48298
Trial1	1	1	blindfold	counterclockwise	practice	Free	1	-0.5	-0.5	5.598938	-0.010647	-1.45246	0.40729	1.03084505335237	-0.773823	-4.862727	0.715856
Trial1	1	1	blindfold	counterclockwise	practice	Free	1	-0.5	-0.5	5.618935	-0.01069	-1.45244	0.40733	1.03085981711958	-0.782156	-4.841568	0.787812
Trial1	1	1	blindfold	counterclockwise	practice	Free	1	-0.5	-0.5	5.638939	-0.010734	-1.45242	0.40741	1.03090936506823	-0.837084	-4.79925	0.83877
Trial1	1	1	blindfold	counterclockwise	practice	Free	1	-0.5	-0.5	5.658936	-0.010833	-1.45238	0.40743	1.0308799864802	-0.960391	-4.782323	0.555363
Trial1	1	1	blindfold	counterclockwise	practice	Free	1	-0.5	-0.5	5.67894	-0.010883	-1.45239	0.40744	1.03086507640671	-0.838084	-4.854264	0.28424
Trial1	1	1	blindfold	counterclockwise	practice	Free	1	-0.5	-0.5	5.698936	-0.010923	-1.45241	0.40743	1.03083728315896	-0.63562	-4.960059	-0.080092
Trial1	1	1	blindfold	counterclockwise	practice	Free	1	-0.5	-0.5	5.718941	-0.010953	-1.45245	0.4074	1.03079663179093	-0.445641	-5.044695	-0.346986
Trial1	1	1	blindfold	counterclockwise	practice	Free	1	-0.5	-0.5	5.738937	-0.010971	-1.45251	0.40731	1.03070888992938	-0.255632	-5.112403	-0.639272
Trial1	1	1	blindfold	counterclockwise	practice	Free	1	-0.5	-0.5	5.758942	-0.01099	-1.45255	0.40727	1.03066466879911	-0.137476	-5.070085	-0.863772
Trial1	1	1	blindfold	counterclockwise	practice	Free	1	-0.5	-0.5	5.778938	-0.010998	-1.45252	0.40723	1.03062564050453	-0.171205	-4.9389	-0.81716
Trial1	1	1	blindfold	counterclockwise	practice	Free	1	-0.5	-0.5	5.798935	-0.011009	-1.45247	0.40719	1.03058521479991	-0.268253	-4.773859	-0.690026
Trial1	1	1	blindfold	counterclockwise	practice	Free	1	-0.5	-0.5	5.818939	-0.011028	-1.4524	0.40716	1.03054978211025	-0.428802	-4.625746	-0.596627
Trial1	1	1	blindfold	counterclockwise	practice	Free	1	-0.5	-0.5	5.838936	-0.011054	-1.45232	0.40711	1.03049345137089	-0.580927	-4.448011	-0.520136
Trial1	1	1	blindfold	counterclockwise	practice	Free	1	-0.5	-0.5	5.85894	-0.01114	-1.45219	0.40709	1.03043504531317	-0.970014	-4.25758	-0.383805
Trial1	1	1	blindfold	counterclockwise	practice	Free	1	-0.5	-0.5	5.878937	-0.011198	-1.45214	0.40706	1.0303811372291	-1.113837	-4.219494	-0.34956
Trial1	1	1	blindfold	counterclockwise	practice	Free	1	-0.5	-0.5	5.898941	-0.011307	-1.45212	0.40701	1.03028538194931	-1.151856	-4.215262	-0.311288
Trial1	1	1	blindfold	counterclockwise	practice	Free	1	-0.5	-0.5	5.918938	-0.011516	-1.45211	0.40691	1.03009823330732	-1.228052	-4.202566	-0.315227
Trial1	1	1	blindfold	counterclockwise	practice	Free	1	-0.5	-0.5	5.938942	-0.011891	-1.4521	0.40648	1.02954181957135	-1.278967	-4.130626	-0.365696
Trial1	1	1	blindfold	counterclockwise	practice	Free	1	-0.5	-0.5	5.958939	-0.013342	-1.45204	0.40604	1.02846704336646	-1.376883	-4.024831	-0.559519
Trial1	1	1	blindfold	counterclockwise	practice	Free	1	-0.5	-0.5	5.978935	-0.014486	-1.45202	0.40532	1.0272916461464	-1.334969	-4.016367	-0.660855
Trial1	1	1	blindfold	counterclockwise	practice	Free	1	-0.5	-0.5	5.99894	-0.016073	-1.45203	0.40446	1.02578418913581	-1.276037	-4.130626	-0.694455
Trial1	1	1	blindfold	counterclockwise	practice	Free	1	-0.5	-0.5	6.018936	-0.017737	-1.45206	0.40345	1.02410911163502	-1.305686	-4.151785	-0.630449
Trial1	1	1	blindfold	counterclockwise	practice	Free	1	-0.5	-0.5	6.03894	-0.019836	-1.45207	0.4012	1.02113608361972	-1.369141	-4.194103	-0.5535
Trial1	1	1	blindfold	counterclockwise	practice	Free	1	-0.5	-0.5	6.058937	-0.025016	-1.45209	0.40005	1.01769336053325	-1.551136	-4.160248	-0.43684
Trial1	1	1	blindfold	counterclockwise	practice	Free	1	-0.5	-0.5	6.078941	-0.028215	-1.45208	0.39887	1.01515927265808	-1.63177	-4.139089	-0.426845
Trial1	1	1	blindfold	counterclockwise	practice	Free	1	-0.5	-0.5	6.098938	-0.031919	-1.45208	0.39758	1.01229920284877	-1.57248	-4.227957	-0.36664
Trial1	1	1	blindfold	counterclockwise	practice	Free	1	-0.5	-0.5	6.118935	-0.036226	-1.45209	0.39636	1.00923118751295	-1.610895	-4.134858	-0.36921
Trial1	1	1	blindfold	counterclockwise	practice	Free	1	-0.5	-0.5	6.138939	-0.040891	-1.45207	0.39349	1.0045424252796	-1.679167	-4.11793	-0.396738
Trial1	1	1	blindfold	counterclockwise	practice	Free	1	-0.5	-0.5	6.158936	-0.051771	-1.45208	0.39178	0.998088565811883	-1.749542	-4.172944	-0.578579
Trial1	1	1	blindfold	counterclockwise	practice	Free	1	-0.5	-0.5	6.17894	-0.058029	-1.4521	0.38982	0.993538129286021	-1.784277	-4.232189	-0.593025
Trial1	1	1	blindfold	counterclockwise	practice	Free	1	-0.5	-0.5	6.198936	-0.065065	-1.45211	0.38758	0.9884162451958	-1.810131	-4.206798	-0.564962
Trial1	1	1	blindfold	counterclockwise	practice	Free	1	-0.5	-0.5	6.218941	-0.072484	-1.4521	0.38523	0.983057521376366	-1.802402	-4.11793	-0.558304
Trial1	1	1	blindfold	counterclockwise	practice	Free	1	-0.5	-0.5	6.238937	-0.080739	-1.45207	0.38008	0.974843894614158	-1.823448	-4.130626	-0.474843
Trial1	1	1	blindfold	counterclockwise	practice	Free	1	-0.5	-0.5	6.258942	-0.09866	-1.45203	0.3773	0.964743037307654	-1.891826	-4.037526	-0.433333
Trial1	1	1	blindfold	counterclockwise	practice	Free	1	-0.5	-0.5	6.278938	-0.10893	-1.45201	0.37458	0.958032310987828	-1.952057	-3.957122	-0.436821
Trial1	1	1	blindfold	counterclockwise	practice	Free	1	-0.5	-0.5	6.298935	-0.11961	-1.45199	0.3716	0.950990625692052	-1.947246	-3.927499	-0.369468
Trial1	1	1	blindfold	counterclockwise	practice	Free	1	-0.5	-0.5	6.318939	-0.13132	-1.45196	0.36862	0.943623686287533	-1.932039	-3.90634	-0.40373
Trial1	1	1	blindfold	counterclockwise	practice	Free	1	-0.5	-0.5	6.338936	-0.14337	-1.45194	0.36223	0.933073165929467	-1.877385	-3.868254	-0.379547
Trial1	1	1	blindfold	counterclockwise	practice	Free	1	-0.5	-0.5	6.35894	-0.16926	-1.45195	0.35884	0.920323354569089	-1.865327	-3.957122	-0.468381
Trial1	1	1	blindfold	counterclockwise	practice	Free	1	-0.5	-0.5	6.378937	-0.18344	-1.45197	0.35532	0.912021133209246	-1.853834	-3.885181	-0.464018
Trial1	1	1	blindfold	counterclockwise	practice	Free	1	-0.5	-0.5	6.398941	-0.19775	-1.45196	0.3515	0.903552581847918	-1.819161	-3.893645	-0.405419
Trial1	1	1	blindfold	counterclockwise	practice	Free	1	-0.5	-0.5	6.418938	-0.21305	-1.45197	0.34794	0.895177377992822	-1.712707	-4.037526	-0.357971
Trial1	1	1	blindfold	counterclockwise	practice	Free	1	-0.5	-0.5	6.438942	-0.22838	-1.45198	0.34048	0.883280254082211	-1.752626	-3.927499	-0.369103
Trial1	1	1	blindfold	counterclockwise	practice	Free	1	-0.5	-0.5	6.458939	-0.26072	-1.452	0.33696	0.870492358954767	-1.705687	-4.007904	-0.135995
Trial1	1	1	blindfold	counterclockwise	practice	Free	1	-0.5	-0.5	6.478935	-0.27673	-1.45199	0.33351	0.862895376987999	-1.721892	-3.927499	-0.109083
Trial1	1	1	blindfold	counterclockwise	practice	Free	1	-0.5	-0.5	6.49894	-0.29414	-1.45198	0.33042	0.85555577876688	-1.71993	-3.914804	-0.061459
Trial1	1	1	blindfold	counterclockwise	practice	Free	1	-0.5	-0.5	6.518936	-0.31141	-1.45196	0.32726	0.848484131119162	-1.681726	-3.935963	-0.12617
Trial1	1	1	blindfold	counterclockwise	practice	Free	1	-0.5	-0.5	6.53894	-0.32957	-1.45195	0.32133	0.838826187751062	-1.645772	-3.872486	-0.080527
Trial1	1	1	blindfold	counterclockwise	practice	Free	1	-0.5	-0.5	6.558937	-0.36557	-1.45193	0.3183	0.829268549328509	-1.510573	-3.821704	-0.197786
Trial1	1	1	blindfold	counterclockwise	practice	Free	1	-0.5	-0.5	6.578941	-0.38439	-1.45191	0.31523	0.823386692429716	-1.465261	-3.813241	-0.263959
Trial1	1	1	blindfold	counterclockwise	practice	Free	1	-0.5	-0.5	6.598938	-0.40334	-1.45191	0.31227	0.818001028692399	-1.38294	-3.855559	-0.282109
Trial1	1	1	blindfold	counterclockwise	practice	Free	1	-0.5	-0.5	6.618935	-0.42125	-1.45191	0.30904	0.812863640348269	-1.330909	-3.775155	-0.307096
Trial1	1	1	blindfold	counterclockwise	practice	Free	1	-0.5	-0.5	6.638939	-0.44032	-1.4519	0.30264	0.804855673919152	-1.312339	-3.800545	-0.270313
Trial1	1	1	blindfold	counterclockwise	practice	Free	1	-0.5	-0.5	6.658936	-0.47734	-1.4519	0.29928	0.799601164912029	-1.351231	-3.851327	-0.249926
Trial1	1	1	blindfold	counterclockwise	practice	Free	1	-0.5	-0.5	6.67894	-0.49642	-1.4519	0.29592	0.795928065670118	-1.346309	-3.78785	-0.228911
Trial1	1	1	blindfold	counterclockwise	practice	Free	1	-0.5	-0.5	6.698936	-0.51553	-1.45191	0.2927	0.7928521040859	-1.316268	-3.821704	-0.1679
Trial1	1	1	blindfold	counterclockwise	practice	Free	1	-0.5	-0.5	6.718941	-0.53411	-1.45191	0.28954	0.790276466184466	-1.310382	-3.838632	-0.185505
Trial1	1	1	blindfold	counterclockwise	practice	Free	1	-0.5	-0.5	6.738937	-0.55268	-1.45192	0.28349	0.785259044848983	-1.247453	-3.847095	-0.107591
Trial1	1	1	blindfold	counterclockwise	practice	Free	1	-0.5	-0.5	6.758942	-0.59023	-1.45192	0.28001	0.785211453944245	-1.175836	-3.910572	-0.131872
Trial1	1	1	blindfold	counterclockwise	practice	Free	1	-0.5	-0.5	6.778938	-0.61247	-1.45194	0.2775	0.78559261069484	-1.200058	-3.910572	-0.188492
Trial1	1	1	blindfold	counterclockwise	practice	Free	1	-0.5	-0.5	6.798935	-0.62794	-1.45194	0.27466	0.785153962886444	-1.229504	-3.876718	-0.177781
Trial1	1	1	blindfold	counterclockwise	practice	Free	1	-0.5	-0.5	6.818939	-0.64664	-1.45194	0.27205	0.785852710447903	-1.27177	-3.931731	-0.092323
Trial1	1	1	blindfold	counterclockwise	practice	Free	1	-0.5	-0.5	6.838936	-0.66418	-1.45194	0.26657	0.783954484522251	-1.265107	-3.90634	-0.102205
Trial1	1	1	blindfold	counterclockwise	practice	Free	1	-0.5	-0.5	6.85894	-0.69967	-1.45193	0.26389	0.789554333115482	-1.248824	-3.813241	-0.198799
Trial1	1	1	blindfold	counterclockwise	practice	Free	1	-0.5	-0.5	6.878937	-0.71815	-1.45192	0.26111	0.791756196684479	-1.246916	-3.864022	-0.242061
Trial1	1	1	blindfold	counterclockwise	practice	Free	1	-0.5	-0.5	6.898941	-0.73656	-1.45193	0.25841	0.794447207709708	-1.199101	-3.859791	-0.193244
Trial1	1	1	blindfold	counterclockwise	practice	Free	1	-0.5	-0.5	6.918938	-0.75431	-1.45193	0.25576	0.797399965900977	-1.117987	-3.842863	-0.153661
Trial1	1	1	blindfold	counterclockwise	practice	Free	1	-0.5	-0.5	6.938942	-0.77191	-1.45193	0.25058	0.798314076898382	-1.218296	-3.796314	-0.162182
Trial1	1	1	blindfold	counterclockwise	practice	Free	1	-0.5	-0.5	6.958939	-0.80687	-1.4519	0.24794	0.808445059346089	-1.211404	-3.796314	-0.190216
Trial1	1	1	blindfold	counterclockwise	practice	Free	1	-0.5	-0.5	6.978935	-0.8248	-1.4519	0.24545	0.813136371880197	-1.150632	-3.804777	-0.088653
Trial1	1	1	blindfold	counterclockwise	practice	Free	1	-0.5	-0.5	6.99894	-0.84215	-1.4519	0.24312	0.818103881035667	-1.155186	-3.859791	0.00094698
Trial1	1	1	blindfold	counterclockwise	practice	Free	1	-0.5	-0.5	7.018936	-0.85939	-1.45191	0.2409	0.823464599387782	-1.161386	-3.78785	0.048124
Trial1	1	1	blindfold	counterclockwise	practice	Free	1	-0.5	-0.5	7.03894	-0.87703	-1.4519	0.23686	0.827716277045062	-1.163171	-3.804777	0.039018
Trial1	1	1	blindfold	counterclockwise	practice	Free	1	-0.5	-0.5	7.058937	-0.91134	-1.45193	0.2349	0.842186796852271	-1.151935	-3.859791	-0.217415
Trial1	1	1	blindfold	counterclockwise	practice	Free	1	-0.5	-0.5	7.078941	-0.92801	-1.45193	0.23302	0.848829123218485	-1.197273	-3.809009	-0.031093
Trial1	1	1	blindfold	counterclockwise	practice	Free	1	-0.5	-0.5	7.098938	-0.94457	-1.45191	0.2312	0.855742906203253	-1.151441	-3.78785	-0.027847
Trial1	1	1	blindfold	counterclockwise	practice	Free	1	-0.5	-0.5	7.118935	-0.96101	-1.45188	0.22949	0.862951840181476	-1.122294	-3.770923	-0.03714
Trial1	1	1	blindfold	counterclockwise	practice	Free	1	-0.5	-0.5	7.138939	-0.97782	-1.45189	0.22604	0.869164011753813	-1.084493	-3.859791	-0.113448
Trial1	1	1	blindfold	counterclockwise	practice	Free	1	-0.5	-0.5	7.158936	-1.00994	-1.45191	0.2243	0.885804346186737	-0.982117	-3.842863	-0.181654
Trial1	1	1	blindfold	counterclockwise	practice	Free	1	-0.5	-0.5	7.17894	-1.02618	-1.45193	0.22245	0.893755787770778	-1.063859	-3.902109	-0.235944
Trial1	1	1	blindfold	counterclockwise	practice	Free	1	-0.5	-0.5	7.198936	-1.04172	-1.45196	0.22057	0.901488611062176	-0.962597	-3.978281	-0.253221
Trial1	1	1	blindfold	counterclockwise	practice	Free	1	-0.5	-0.5	7.218941	-1.05746	-1.45199	0.21864	0.909508206849567	-1.037016	-4.075612	-0.254304
Trial1	1	1	blindfold	counterclockwise	practice	Free	1	-0.5	-0.5	7.238937	-1.07247	-1.45202	0.21473	0.915729733551972	-0.977056	-4.007904	-0.250049
Trial1	1	1	blindfold	counterclockwise	practice	Free	1	-0.5	-0.5	7.258942	-1.10182	-1.45197	0.21278	0.932867959311203	-1.158164	-3.88095	-0.052571
Trial1	1	1	blindfold	counterclockwise	practice	Free	1	-0.5	-0.5	7.278938	-1.1171	-1.45194	0.21105	0.941490583239089	-0.994141	-3.855559	-0.020481
Trial1	1	1	blindfold	counterclockwise	practice	Free	1	-0.5	-0.5	7.298935	-1.13131	-1.45193	0.20941	0.949639333307678	-1.017788	-3.927499	-0.129368
Trial1	1	1	blindfold	counterclockwise	practice	Free	1	-0.5	-0.5	7.318939	-1.14487	-1.45197	0.20763	0.957391038695189	-1.049561	-4.016367	-0.176875
Trial1	1	1	blindfold	counterclockwise	practice	Free	1	-0.5	-0.5	7.338936	-1.15902	-1.45199	0.20415	0.9644348198861	-0.997644	-3.982513	-0.172075
Trial1	1	1	blindfold	counterclockwise	practice	Free	1	-0.5	-0.5	7.35894	-1.18568	-1.45201	0.20239	0.981584839664357	-0.928334	-4.04599	-0.121539
Trial1	1	1	blindfold	counterclockwise	practice	Free	1	-0.5	-0.5	7.378937	-1.19896	-1.45201	0.20073	0.989731125552718	-0.994508	-3.990976	-0.085038
Trial1	1	1	blindfold	counterclockwise	practice	Free	1	-0.5	-0.5	7.398941	-1.21155	-1.452	0.1992	0.997589116203598	-0.880409	-3.969817	-0.093194
Trial1	1	1	blindfold	counterclockwise	practice	Free	1	-0.5	-0.5	7.418938	-1.22386	-1.45199	0.19776	1.00540656210899	-0.958963	-3.99944	-0.05312
Trial1	1	1	blindfold	counterclockwise	practice	Free	1	-0.5	-0.5	7.438942	-1.23627	-1.45198	0.19512	1.01256369858211	-1.011951	-3.859791	-0.035497
Trial1	1	1	blindfold	counterclockwise	practice	Free	1	-0.5	-0.5	7.458939	-1.25971	-1.45193	0.19402	1.02899132150164	-0.953931	-3.817473	0.016302
Trial1	1	1	blindfold	counterclockwise	practice	Free	1	-0.5	-0.5	7.478935	-1.27145	-1.45192	0.19307	1.03705409997805	-0.938759	-3.847095	0.038318
Trial1	1	1	blindfold	counterclockwise	practice	Free	1	-0.5	-0.5	7.49894	-1.28259	-1.45192	0.19227	1.04483726230157	-0.869847	-3.847095	0.105245
Trial1	1	1	blindfold	counterclockwise	practice	Free	1	-0.5	-0.5	7.518936	-1.29377	-1.45192	0.19172	1.05287572509657	-0.90071	-3.792082	0.200443
Trial1	1	1	blindfold	counterclockwise	practice	Free	1	-0.5	-0.5	7.53894	-1.30437	-1.45189	0.19147	1.06072707486003	-0.902087	-3.724373	0.232773
Trial1	1	1	blindfold	counterclockwise	practice	Free	1	-0.5	-0.5	7.558937	-1.32518	-1.45184	0.19188	1.0768564724821	-0.856848	-3.643969	0.443465
Trial1	1	1	blindfold	counterclockwise	practice	Free	1	-0.5	-0.5	7.578941	-1.3351	-1.45182	0.19269	1.08499371379875	-0.90183	-3.618578	0.458825
Trial1	1	1	blindfold	counterclockwise	practice	Free	1	-0.5	-0.5	7.598938	-1.3451	-1.45181	0.19389	1.09347026683002	-0.884212	-3.652432	0.495402
Trial1	1	1	blindfold	counterclockwise	practice	Free	1	-0.5	-0.5	7.618935	-1.35486	-1.45181	0.19533	1.1019389983148	-0.815849	-3.533942	0.506945
Trial1	1	1	blindfold	counterclockwise	practice	Free	1	-0.5	-0.5	7.638939	-1.36382	-1.45178	0.19915	1.11130357449996	-0.78988	-3.538174	0.541267
Trial1	1	1	blindfold	counterclockwise	practice	Free	1	-0.5	-0.5	7.658936	-1.38187	-1.45177	0.20133	1.12674687915839	-0.830317	-3.533942	0.440453
Trial1	1	1	blindfold	counterclockwise	practice	Free	1	-0.5	-0.5	7.67894	-1.39043	-1.45178	0.20365	1.13489596755312	-0.832663	-3.580492	0.428115
Trial1	1	1	blindfold	counterclockwise	practice	Free	1	-0.5	-0.5	7.698936	-1.39879	-1.45179	0.20608	1.14296650883465	-0.831816	-3.567796	0.395521
Trial1	1	1	blindfold	counterclockwise	practice	Free	1	-0.5	-0.5	7.718941	-1.40697	-1.45178	0.20864	1.15098448609057	-0.821939	-3.550869	0.400831
Trial1	1	1	blindfold	counterclockwise	practice	Free	1	-0.5	-0.5	7.738937	-1.41521	-1.45178	0.21352	1.16048272624303	-0.783273	-3.588955	0.342541
Trial1	1	1	blindfold	counterclockwise	practice	Free	1	-0.5	-0.5	7.758942	-1.43057	-1.45181	0.21575	1.17399259447598	-0.776733	-3.69475	0.051102
Trial1	1	1	blindfold	counterclockwise	practice	Free	1	-0.5	-0.5	7.778938	-1.4381	-1.45184	0.21772	1.18116627812957	-0.725332	-3.732837	0.03058
Trial1	1	1	blindfold	counterclockwise	practice	Free	1	-0.5	-0.5	7.798935	-1.44533	-1.45185	0.21941	1.18793913133596	-0.781705	-3.720141	0.067457
Trial1	1	1	blindfold	counterclockwise	practice	Free	1	-0.5	-0.5	7.818939	-1.45206	-1.45186	0.22102	1.19427302210276	-0.754796	-3.724373	0.118602
Trial1	1	1	blindfold	counterclockwise	practice	Free	1	-0.5	-0.5	7.838936	-1.45869	-1.45186	0.224	1.20135864551683	-0.707381	-3.69475	0.155235
Trial1	1	1	blindfold	counterclockwise	practice	Free	1	-0.5	-0.5	7.85894	-1.47067	-1.45186	0.22547	1.21181967639025	-0.727057	-3.7413	0.266546
Trial1	1	1	blindfold	counterclockwise	practice	Free	1	-0.5	-0.5	7.878937	-1.47641	-1.45187	0.22691	1.21728168071549	-0.714194	-3.825936	0.314295
Trial1	1	1	blindfold	counterclockwise	practice	Free	1	-0.5	-0.5	7.898941	-1.48155	-1.45189	0.22842	1.222307670227	-0.720373	-3.825936	0.274965
Trial1	1	1	blindfold	counterclockwise	practice	Free	1	-0.5	-0.5	7.918938	-1.48671	-1.45192	0.22979	1.22726941316955	-0.750287	-3.914804	0.226523
Trial1	1	1	blindfold	counterclockwise	practice	Free	1	-0.5	-0.5	7.938942	-1.49131	-1.45194	0.2324	1.23251988911808	-0.719608	-3.931731	0.231183
Trial1	1	1	blindfold	counterclockwise	practice	Free	1	-0.5	-0.5	7.958939	-1.50015	-1.45199	0.2335	1.24029117898107	-0.688356	-4.012135	0.212181
Trial1	1	1	blindfold	counterclockwise	practice	Free	1	-0.5	-0.5	7.978935	-1.50393	-1.45202	0.23448	1.24391971242285	-0.667236	-4.04599	0.159011
Trial1	1	1	blindfold	counterclockwise	practice	Free	1	-0.5	-0.5	7.99894	-1.50733	-1.45204	0.23536	1.2471840017257	-0.675145	-4.168712	0.178956
Trial1	1	1	blindfold	counterclockwise	practice	Free	1	-0.5	-0.5	8.018936	-1.51044	-1.45208	0.23608	1.25012108624883	-0.688412	-4.253348	0.17841
Trial1	1	1	blindfold	counterclockwise	practice	Free	1	-0.5	-0.5	8.03894	-1.51301	-1.45211	0.2373	1.25291684216721	-0.788931	-4.198335	0.178858
Trial1	1	1	blindfold	counterclockwise	practice	Free	1	-0.5	-0.5	8.058937	-1.51764	-1.4521	0.23781	1.25696260824418	-0.876884	-4.147553	0.193921
Trial1	1	1	blindfold	counterclockwise	practice	Free	1	-0.5	-0.5	8.078941	-1.51966	-1.45208	0.23824	1.25885059097727	-0.907616	-4.09254	0.193608
Trial1	1	1	blindfold	counterclockwise	practice	Free	1	-0.5	-0.5	8.098938	-1.52162	-1.45206	0.23856	1.2606261764492	-0.967922	-4.062917	0.131086
Trial1	1	1	blindfold	counterclockwise	practice	Free	1	-0.5	-0.5	8.118935	-1.52344	-1.45204	0.23872	1.26219518246559	-0.924773	-4.020599	-0.039435
Trial1	1	1	blindfold	counterclockwise	practice	Free	1	-0.5	-0.5	8.138939	-1.52519	-1.45201	0.23819	1.26330479163288	-0.983495	-3.978281	-0.258069
Trial1	1	1	blindfold	counterclockwise	practice	Free	1	-0.5	-0.5	8.158936	-1.52836	-1.45202	0.23753	1.26549380716276	-0.962414	-4.109467	-0.639769
Trial1	1	1	blindfold	counterclockwise	practice	Free	1	-0.5	-0.5	8.17894	-1.52987	-1.45203	0.23666	1.26621492899546	-0.946952	-4.003672	-0.665709
Trial1	1	1	blindfold	counterclockwise	practice	Free	1	-0.5	-0.5	8.198936	-1.53138	-1.45201	0.2356	1.26682751423922	-0.999878	-3.931731	-0.795888
Trial1	1	1	blindfold	counterclockwise	practice	Free	1	-0.5	-0.5	8.218941	-1.53292	-1.45198	0.23424	1.26729321919984	-1.05773	-3.910572	-0.94674
Trial1	1	1	blindfold	counterclockwise	practice	Free	1	-0.5	-0.5	8.238937	-1.53466	-1.45196	0.23028	1.26642415951132	-1.058439	-3.919036	-1.087705
Trial1	1	1	blindfold	counterclockwise	practice	Free	1	-0.5	-0.5	8.258942	-1.53898	-1.45188	0.22772	1.268485649363	-1.087966	-3.618578	-1.121971
Trial1	1	1	blindfold	counterclockwise	practice	Free	1	-0.5	-0.5	8.278938	-1.54159	-1.4518	0.2246	1.26883995835113	-0.997862	-3.487392	-1.176447
Trial1	1	1	blindfold	counterclockwise	practice	Free	1	-0.5	-0.5	8.298935	-1.54458	-1.45173	0.22095	1.26921875719027	-0.987817	-3.335047	-1.349727
Trial1	1	1	blindfold	counterclockwise	practice	Free	1	-0.5	-0.5	8.318939	-1.5478	-1.45166	0.21639	1.26929099343772	-0.912	-3.174239	-1.555204
Trial1	1	1	blindfold	counterclockwise	practice	Free	1	-0.5	-0.5	8.338936	-1.55142	-1.45159	0.20525	1.2660416722393	-0.802031	-3.009199	-1.534936
Trial1	1	1	blindfold	counterclockwise	practice	Free	1	-0.5	-0.5	8.35894	-1.55924	-1.45143	0.1987	1.26892524584708	-0.649827	-2.738364	-1.404694
Trial1	1	1	blindfold	counterclockwise	practice	Free	1	-0.5	-0.5	8.378937	-1.56342	-1.45138	0.19146	1.26845541000207	-0.608852	-2.691814	-1.494532
Trial1	1	1	blindfold	counterclockwise	practice	Free	1	-0.5	-0.5	8.398941	-1.57235	-1.45136	0.18352	1.27166590446342	-0.666777	-2.784913	-1.571617
Trial1	1	1	blindfold	counterclockwise	practice	Free	1	-0.5	-0.5	8.418938	-1.57235	-1.45139	0.17462	1.26690438640066	-0.550845	-2.827231	-1.518831
Trial1	1	1	blindfold	counterclockwise	practice	Free	1	-0.5	-0.5	8.438942	-1.57716	-1.45138	0.15533	1.26084548461167	-0.474876	-2.573323	-1.543745
Trial1	1	1	blindfold	counterclockwise	practice	Free	1	-0.5	-0.5	8.458939	-1.58664	-1.4513	0.14472	1.26350717157674	-0.400166	-2.526774	-1.506994
Trial1	1	1	blindfold	counterclockwise	practice	Free	1	-0.5	-0.5	8.478935	-1.59145	-1.45127	0.1331	1.26177599590538	-0.360124	-2.590251	-1.535427
Trial1	1	1	blindfold	counterclockwise	practice	Free	1	-0.5	-0.5	8.49894	-1.59642	-1.45128	0.12087	1.26000643393527	-0.31345	-2.556396	-1.491132
Trial1	1	1	blindfold	counterclockwise	practice	Free	1	-0.5	-0.5	8.518936	-1.60133	-1.45128	0.1081	1.25805940541919	-0.341667	-2.590251	-1.40013
Trial1	1	1	blindfold	counterclockwise	practice	Free	1	-0.5	-0.5	8.53894	-1.60608	-1.45129	0.082378	1.25003078353739	-0.386864	-2.590251	-1.291318
Trial1	1	1	blindfold	counterclockwise	practice	Free	1	-0.5	-0.5	8.558937	-1.61581	-1.45126	0.068179	1.25214182597101	-0.425227	-2.598714	-1.411414
Trial1	1	1	blindfold	counterclockwise	practice	Free	1	-0.5	-0.5	8.578941	-1.62079	-1.45128	0.054089	1.25027391121192	-0.314414	-2.522542	-1.183874
Trial1	1	1	blindfold	counterclockwise	practice	Free	1	-0.5	-0.5	8.598938	-1.62593	-1.45125	0.039801	1.24864071925366	-0.300426	-2.289793	-1.051699
Trial1	1	1	blindfold	counterclockwise	practice	Free	1	-0.5	-0.5	8.618935	-1.63092	-1.45121	0.025417	1.24701370848837	-0.32054	-2.395588	-0.912486
Trial1	1	1	blindfold	counterclockwise	practice	Free	1	-0.5	-0.5	8.638939	-1.63596	-1.45119	-0.0038784	1.23957331188771	-0.306484	-2.349038	-0.93839
Trial1	1	1	blindfold	counterclockwise	practice	Free	1	-0.5	-0.5	8.658936	-1.64636	-1.45113	-0.018959	1.24319820770757	-0.541603	-2.086666	-1.064541
Trial1	1	1	blindfold	counterclockwise	practice	Free	1	-0.5	-0.5	8.67894	-1.65186	-1.45112	-0.034275	1.24244969037778	-0.497612	-2.497151	-1.063391
Trial1	1	1	blindfold	counterclockwise	practice	Free	1	-0.5	-0.5	8.698936	-1.65752	-1.4512	-0.049301	1.24216826297258	-0.351954	-2.30672	-1.059472
Trial1	1	1	blindfold	counterclockwise	practice	Free	1	-0.5	-0.5	8.718941	-1.66302	-1.45116	-0.064878	1.24175135625579	-0.229371	-2.183998	-0.900053
Trial1	1	1	blindfold	counterclockwise	practice	Free	1	-0.5	-0.5	8.738937	-1.66845	-1.4511	-0.094607	1.23677750911285	-0.181078	-2.21362	-0.803617
Trial1	1	1	blindfold	counterclockwise	practice	Free	1	-0.5	-0.5	8.758942	-1.679	-1.45104	-0.10984	1.24187986260521	-0.243885	-1.803136	-0.943266
Trial1	1	1	blindfold	counterclockwise	practice	Free	1	-0.5	-0.5	8.778938	-1.68423	-1.45096	-0.1258	1.24194454900851	-0.40002	-2.057044	-1.054949
Trial1	1	1	blindfold	counterclockwise	practice	Free	1	-0.5	-0.5	8.798935	-1.68973	-1.45101	-0.1414	1.24259859481561	-0.305922	-2.103594	-0.936022
Trial1	1	1	blindfold	counterclockwise	practice	Free	1	-0.5	-0.5	8.818939	-1.69512	-1.45101	-0.15755	1.24321520751506	-0.284661	-1.697341	-0.838633
Trial1	1	1	blindfold	counterclockwise	practice	Free	1	-0.5	-0.5	8.838936	-1.7007	-1.45091	-0.18936	1.2402329628059	-0.17742	-1.798904	-0.708082
Trial1	1	1	blindfold	counterclockwise	practice	Free	1	-0.5	-0.5	8.85894	-1.71165	-1.4509	-0.205	1.24704480613348	-0.295223	-1.511142	-0.688684
Trial1	1	1	blindfold	counterclockwise	practice	Free	1	-0.5	-0.5	8.878937	-1.71704	-1.45083	-0.22133	1.24853641918889	-0.405121	-1.79044	-0.974396
Trial1	1	1	blindfold	counterclockwise	practice	Free	1	-0.5	-0.5	8.898941	-1.72269	-1.4509	-0.23737	1.25057799424815	-0.341331	-1.947017	-1.044728
Trial1	1	1	blindfold	counterclockwise	practice	Free	1	-0.5	-0.5	8.918938	-1.72826	-1.45094	-0.25359	1.25273325999239	-0.335205	-1.688877	-0.958592
Trial1	1	1	blindfold	counterclockwise	practice	Free	1	-0.5	-0.5	8.938942	-1.73386	-1.45087	-0.28616	1.25225308684533	-0.216036	-1.633864	-0.775437
Trial1	1	1	blindfold	counterclockwise	practice	Free	1	-0.5	-0.5	8.958939	-1.74495	-1.45082	-0.30253	1.26051368492695	-0.36511	-1.434969	-0.748239
Trial1	1	1	blindfold	counterclockwise	practice	Free	1	-0.5	-0.5	8.978935	-1.75057	-1.45075	-0.3197	1.2635004008316	-0.468927	-1.684645	-1.026818
Trial1	1	1	blindfold	counterclockwise	practice	Free	1	-0.5	-0.5	8.99894	-1.75662	-1.45079	-0.33714	1.26712944513574	-0.606351	-1.760818	-1.028533
Trial1	1	1	blindfold	counterclockwise	practice	Free	1	-0.5	-0.5	9.018936	-1.76293	-1.45081	-0.35438	1.27129754811055	-0.519098	-1.320711	-1.047921
Trial1	1	1	blindfold	counterclockwise	practice	Free	1	-0.5	-0.5	9.03894	-1.7693	-1.45071	-0.38935	1.27411375963118	-0.412277	-1.333406	-0.949555
Trial1	1	1	blindfold	counterclockwise	practice	Free	1	-0.5	-0.5	9.058937	-1.78252	-1.45066	-0.40723	1.28587077985175	-0.550381	-1.03718	-1.078552
Trial1	1	1	blindfold	counterclockwise	practice	Free	1	-0.5	-0.5	9.078941	-1.78943	-1.45059	-0.42672	1.29151052254147	-0.44658	-1.41381	-1.177781
Trial1	1	1	blindfold	counterclockwise	practice	Free	1	-0.5	-0.5	9.098938	-1.79699	-1.45067	-0.44551	1.29813416721308	-0.443492	-1.422274	-1.165426
Trial1	1	1	blindfold	counterclockwise	practice	Free	1	-0.5	-0.5	9.118935	-1.8043	-1.45068	-0.46466	1.30477863161544	-0.368826	-1.121816	-1.05446
Trial1	1	1	blindfold	counterclockwise	practice	Free	1	-0.5	-0.5	9.138939	-1.81173	-1.45061	-0.50351	1.31173460410342	-0.242253	-1.147207	-0.852595
Trial1	1	1	blindfold	counterclockwise	practice	Free	1	-0.5	-0.5	9.158936	-1.82667	-1.45056	-0.5235	1.32687816758028	-0.497229	-1.03718	-1.132609
Trial1	1	1	blindfold	counterclockwise	practice	Free	1	-0.5	-0.5	9.17894	-1.83432	-1.45058	-0.54529	1.33508835295337	-0.38755	-1.219147	-1.304078
Trial1	1	1	blindfold	counterclockwise	practice	Free	1	-0.5	-0.5	9.198936	-1.84256	-1.45062	-0.5656	1.34416176581413	-0.320544	-1.189525	-1.142689
Trial1	1	1	blindfold	counterclockwise	practice	Free	1	-0.5	-0.5	9.218941	-1.85012	-1.45061	-0.58732	1.35294074231526	-0.145574	-1.045644	-0.739148
Trial1	1	1	blindfold	counterclockwise	practice	Free	1	-0.5	-0.5	9.238937	-1.8581	-1.45054	-0.63121	1.36442350323252	-0.215328	-0.821358	-0.970112
Trial1	1	1	blindfold	counterclockwise	practice	Free	1	-0.5	-0.5	9.258942	-1.87385	-1.45061	-0.65278	1.38231877265339	-0.275105	-1.354565	-1.164327
Trial1	1	1	blindfold	counterclockwise	practice	Free	1	-0.5	-0.5	9.278938	-1.88133	-1.45064	-0.67589	1.39248335240481	-0.034086	-1.117584	-0.964232
Trial1	1	1	blindfold	counterclockwise	practice	Free	1	-0.5	-0.5	9.298935	-1.88908	-1.4506	-0.69836	1.4031713094631	-0.15114	-0.994862	-0.724442
Trial1	1	1	blindfold	counterclockwise	practice	Free	1	-0.5	-0.5	9.318939	-1.89647	-1.45054	-0.72177	1.41396979596488	-0.314601	-1.003326	-0.924236
Trial1	1	1	blindfold	counterclockwise	practice	Free	1	-0.5	-0.5	9.338936	-1.90407	-1.45054	-0.7687401	1.4295571007379	-0.22351	-1.206452	-1.196563
Trial1	1	1	blindfold	counterclockwise	practice	Free	1	-0.5	-0.5	9.35894	-1.91875	-1.45057	-0.79105	1.44829604610943	-0.123009	-0.939849	-0.46849
Trial1	1	1	blindfold	counterclockwise	practice	Free	1	-0.5	-0.5	9.378937	-1.92599	-1.45049	-0.81475	1.46031331348235	-0.278103	-0.935617	-0.534455
Trial1	1	1	blindfold	counterclockwise	practice	Free	1	-0.5	-0.5	9.398941	-1.93353	-1.45045	-0.83856	1.47296675017726	-0.341652	-1.210684	-0.758344
Trial1	1	1	blindfold	counterclockwise	practice	Free	1	-0.5	-0.5	9.418938	-1.94097	-1.45053	-0.86156	1.48563792589652	-0.253582	-1.121816	-0.762823
Trial1	1	1	blindfold	counterclockwise	practice	Free	1	-0.5	-0.5	9.438942	-1.94864	-1.45055	-0.90724	1.50479319471935	-0.221275	-0.956776	-0.163375
Trial1	1	1	blindfold	counterclockwise	practice	Free	1	-0.5	-0.5	9.458939	-1.96375	-1.45042	-0.92963	1.52549862297358	-0.419322	-0.948312	-0.674433
Trial1	1	1	blindfold	counterclockwise	practice	Free	1	-0.5	-0.5	9.478935	-1.97112	-1.45048	-0.95193	1.53897186978774	-0.241613	-1.045644	-0.606152
Trial1	1	1	blindfold	counterclockwise	practice	Free	1	-0.5	-0.5	9.49894	-1.97894	-1.45053	-0.97378	1.55297491154056	-0.042277	-0.893299	-0.060037
Trial1	1	1	blindfold	counterclockwise	practice	Free	1	-0.5	-0.5	9.518936	-1.9864	-1.45046	-0.99594	1.56695291513232	-0.146124	-0.546291	-0.285623
Trial1	1	1	blindfold	counterclockwise	practice	Free	1	-0.5	-0.5	9.53894	-1.99403	-1.45036	-1.03889	1.58824685544593	-0.252462	-0.867892	-0.265235
Trial1	1	1	blindfold	counterclockwise	practice	Free	1	-0.5	-0.5	9.558937	-2.00908	-1.45045	-1.05942	1.60943249918538	-0.018918	-0.914442	-0.070817
Trial1	1	1	blindfold	counterclockwise	practice	Free	1	-0.5	-0.5	9.578941	-2.01604	-1.45043	-1.07945	1.62300312299724	-0.015464	-0.597057	0.033797
Trial1	1	1	blindfold	counterclockwise	practice	Free	1	-0.5	-0.5	9.598938	-2.02327	-1.45034	-1.09911	1.63685184543639	-0.046839	-0.846733	-0.10683
Trial1	1	1	blindfold	counterclockwise	practice	Free	1	-0.5	-0.5	9.618935	-2.03017	-1.4504	-1.119	1.65063050567938	-0.125932	-0.977919	-0.29103
Trial1	1	1	blindfold	counterclockwise	practice	Free	1	-0.5	-0.5	9.638939	-2.03716	-1.45046	-1.15653	1.67149402914107	0.085109	-0.850965	-0.12246
Trial1	1	1	blindfold	counterclockwise	practice	Free	1	-0.5	-0.5	9.658936	-2.05001	-1.45039	-1.17414	1.69026495032471	0.05024	-0.690156	0.032663
Trial1	1	1	blindfold	counterclockwise	practice	Free	1	-0.5	-0.5	9.67894	-2.05624	-1.45037	-1.19137	1.70290213559324	0.038429	-0.884819	-0.192849
Trial1	1	1	blindfold	counterclockwise	practice	Free	1	-0.5	-0.5	9.698936	-2.06205	-1.45045	-1.20813	1.71506497916771	0.132058	-1.003309	-0.09641
Trial1	1	1	blindfold	counterclockwise	practice	Free	1	-0.5	-0.5	9.718941	-2.0676	-1.45049	-1.22468	1.7270005776753	0.2038	-0.872124	0.196515
Trial1	1	1	blindfold	counterclockwise	practice	Free	1	-0.5	-0.5	9.738937	-2.07299	-1.45045	-1.25464	1.7446429541585	0.214491	-0.804415	0.452108
Trial1	1	1	blindfold	counterclockwise	practice	Free	1	-0.5	-0.5	9.758942	-2.08264	-1.45043	-1.26838	1.75930579152401	0.084498	-0.927137	0.137064
Trial1	1	1	blindfold	counterclockwise	practice	Free	1	-0.5	-0.5	9.778938	-2.08687	-1.45046	-1.28317	1.76960793287069	0.084285	-0.999078	-0.01699
Trial1	1	1	blindfold	counterclockwise	practice	Free	1	-0.5	-0.5	9.798935	-2.09159	-1.45051	-1.29454	1.77889077382054	0.102674	-0.990614	0.307876
Trial1	1	1	blindfold	counterclockwise	practice	Free	1	-0.5	-0.5	9.818939	-2.09509	-1.45049	-1.30706	1.78764025396107	0.048617	-0.791719	0.318916
Trial1	1	1	blindfold	counterclockwise	practice	Free	1	-0.5	-0.5	9.838936	-2.09896	-1.45043	-1.32804	1.80064523989727	0.159224	-0.855196	0.458747
Trial1	1	1	blindfold	counterclockwise	practice	Free	1	-0.5	-0.5	9.85894	-2.10542	-1.45044	-1.3376	1.81078621606932	0.159168	-0.944064	0.458529
Trial1	1	1	blindfold	counterclockwise	practice	Free	1	-0.5	-0.5	9.878937	-2.10835	-1.45045	-1.34653	1.81752656670614	0.0025282	-0.821342	0.265658
Trial1	1	1	blindfold	counterclockwise	practice	Free	1	-0.5	-0.5	9.898941	-2.11115	-1.45043	-1.35507	1.82399262705171	-0.017193	-0.850965	0.288866
Trial1	1	1	blindfold	counterclockwise	practice	Free	1	-0.5	-0.5	9.918938	-2.11384	-1.45043	-1.36266	1.82993498119516	-0.050743	-0.808647	0.386473
Trial1	1	1	blindfold	counterclockwise	practice	Free	1	-0.5	-0.5	9.938942	-2.11644	-1.45042	-1.37599	1.83854187543076	0.023194	-0.821342	0.444382
Trial1	1	1	blindfold	counterclockwise	practice	Free	1	-0.5	-0.5	9.958939	-2.12139	-1.45041	-1.3814	1.84547306343275	-0.0082311	-0.804415	0.39596
Trial1	1	1	blindfold	counterclockwise	practice	Free	1	-0.5	-0.5	9.978935	-2.12353	-1.4504	-1.38669	1.84988360141062	0.037652	-0.800183	0.353919
Trial1	1	1	blindfold	counterclockwise	practice	Free	1	-0.5	-0.5	9.99894	-2.12571	-1.45041	-1.39095	1.85384057502712	0.113708	-0.825574	0.342061
Trial1	1	1	blindfold	counterclockwise	practice	Free	1	-0.5	-0.5	10.01894	-2.12751	-1.45042	-1.39486	1.85730005719448	0.183559	-0.867892	0.345358
Trial1	1	1	blindfold	counterclockwise	practice	Free	1	-0.5	-0.5	10.03894	-2.12913	-1.45044	-1.40072	1.86154814152433	0.146311	-0.897514	0.351092
Trial1	1	1	blindfold	counterclockwise	practice	Free	1	-0.5	-0.5	10.05894	-2.13146	-1.45042	-1.40291	1.86464689164357	0.213878	-0.821342	0.2055
Trial1	1	1	blindfold	counterclockwise	practice	Free	1	-0.5	-0.5	10.07894	-2.1322	-1.45041	-1.4048	1.86621000342594	0.235813	-0.821342	0.102431
Trial1	1	1	blindfold	counterclockwise	practice	Free	1	-0.5	-0.5	10.09894	-2.13267	-1.4504	-1.40626	1.86732918856484	0.337954	-0.779024	0.084222
Trial1	1	1	blindfold	counterclockwise	practice	Free	1	-0.5	-0.5	10.11893	-2.13277	-1.4504	-1.40749	1.86801391448889	0.430394	-0.821342	0.109038
Trial1	1	1	blindfold	counterclockwise	practice	Free	1	-0.5	-0.5	10.13894	-2.13248	-1.4504	-1.40906	1.86852367655826	0.510296	-0.766329	0.056557
Trial1	1	1	blindfold	counterclockwise	practice	Free	1	-0.5	-0.5	10.15894	-2.1309	-1.45038	-1.40965	1.86743073993602	0.548368	-0.707083	0.0060531
Trial1	1	1	blindfold	counterclockwise	practice	Free	1	-0.5	-0.5	10.17894	-2.1296	-1.45036	-1.41024	1.86658325712504	0.581412	-0.677461	-0.047373
Trial1	1	1	blindfold	counterclockwise	practice	Free	1	-0.5	-0.5	10.19894	-2.12794	-1.45034	-1.41081	1.86541257302018	0.677277	-0.647838	-0.09675
Trial1	1	1	blindfold	counterclockwise	practice	Free	1	-0.5	-0.5	10.21894	-2.12599	-1.45032	-1.41147	1.86403349284697	0.716817	-0.639375	-0.132647
Trial1	1	1	blindfold	counterclockwise	practice	Free	1	-0.5	-0.5	10.23894	-2.12345	-1.45032	-1.41302	1.86257767150451	0.81043	-0.639375	-0.138802
Trial1	1	1	blindfold	counterclockwise	practice	Free	1	-0.5	-0.5	10.25894	-2.11684	-1.45033	-1.41393	1.85726684641424	0.812918	-0.702852	-0.191507
Trial1	1	1	blindfold	counterclockwise	practice	Free	1	-0.5	-0.5	10.27894	-2.11296	-1.45034	-1.41506	1.8544474022364	0.735126	-0.715547	-0.1865
Trial1	1	1	blindfold	counterclockwise	practice	Free	1	-0.5	-0.5	10.29893	-2.10823	-1.45034	-1.41624	1.85091863537021	0.780036	-0.656302	-0.202179
Trial1	1	1	blindfold	counterclockwise	practice	Free	1	-0.5	-0.5	10.31894	-2.10346	-1.45034	-1.41756	1.84743079074258	0.779021	-0.639375	-0.230751
Trial1	1	1	blindfold	counterclockwise	practice	Free	1	-0.5	-0.5	10.33894	-2.09792	-1.45032	-1.42066	1.84417000521108	0.816983	-0.609752	-0.207895
Trial1	1	1	blindfold	counterclockwise	practice	Free	1	-0.5	-0.5	10.35894	-2.08562	-1.45028	-1.4223	1.83434675735696	0.709267	-0.542043	-0.215757
Trial1	1	1	blindfold	counterclockwise	practice	Free	1	-0.5	-0.5	10.37894	-2.07916	-1.45028	-1.42413	1.82968921828387	0.734206	-0.580129	-0.173707
Trial1	1	1	blindfold	counterclockwise	practice	Free	1	-0.5	-0.5	10.39894	-2.07188	-1.45028	-1.42609	1.82440373764788	0.772647	-0.635143	-0.240688
Trial1	1	1	blindfold	counterclockwise	practice	Free	1	-0.5	-0.5	10.41894	-2.06416	-1.45031	-1.42814	1.81880175383827	0.859242	-0.635143	-0.27693
Trial1	1	1	blindfold	counterclockwise	practice	Free	1	-0.5	-0.5	10.43894	-2.05619	-1.45034	-1.43263	1.81425631312099	0.91848	-0.69862	-0.173699
Trial1	1	1	blindfold	counterclockwise	practice	Free	1	-0.5	-0.5	10.45894	-2.03867	-1.45033	-1.43519	1.80057930360755	0.993107	-0.685924	-0.253118
Trial1	1	1	blindfold	counterclockwise	practice	Free	1	-0.5	-0.5	10.47894	-2.02876	-1.45035	-1.43797	1.79357034449682	1.028451	-0.791719	-0.348933
Trial1	1	1	blindfold	counterclockwise	practice	Free	1	-0.5	-0.5	10.49894	-2.01823	-1.45038	-1.44081	1.78609787138697	1.053794	-0.825574	-0.336618
Trial1	1	1	blindfold	counterclockwise	practice	Free	1	-0.5	-0.5	10.51894	-2.00776	-1.45041	-1.44405	1.77892408595483	1.106026	-0.834037	-0.370846
Trial1	1	1	blindfold	counterclockwise	practice	Free	1	-0.5	-0.5	10.53894	-1.99602	-1.45042	-1.45101	1.77270858232269	1.030331	-0.829806	-0.333298
Trial1	1	1	blindfold	counterclockwise	practice	Free	1	-0.5	-0.5	10.55894	-1.97126	-1.45045	-1.45455	1.7537878867172	0.988575	-0.95676	-0.303152
Trial1	1	1	blindfold	counterclockwise	practice	Free	1	-0.5	-0.5	10.57894	-1.95876	-1.45046	-1.45847	1.74546420540366	0.980743	-0.944064	-0.316695
Trial1	1	1	blindfold	counterclockwise	practice	Free	1	-0.5	-0.5	10.59894	-1.94501	-1.45047	-1.46245	1.7361923285704	1.050993	-0.948296	-0.353379
Trial1	1	1	blindfold	counterclockwise	practice	Free	1	-0.5	-0.5	10.61893	-1.9312	-1.45048	-1.46675	1.72711873677065	1.041329	-0.965223	-0.336952
Trial1	1	1	blindfold	counterclockwise	practice	Free	1	-0.5	-0.5	10.63894	-1.91649	-1.4505	-1.47558	1.71994198523872	1.10464	-1.045627	-0.328933
Trial1	1	1	blindfold	counterclockwise	practice	Free	1	-0.5	-0.5	10.65894	-1.8865	-1.45053	-1.4801	1.69793354774556	0.995213	-1.032932	-0.200113
Trial1	1	1	blindfold	counterclockwise	practice	Free	1	-0.5	-0.5	10.67894	-1.87084	-1.45052	-1.48478	1.68789641188015	1.002739	-1.0287	-0.156842
Trial1	1	1	blindfold	counterclockwise	practice	Free	1	-0.5	-0.5	10.69894	-1.85426	-1.45052	-1.48956	1.67727429776001	0.936788	-1.096409	-0.251305
Trial1	1	1	blindfold	counterclockwise	practice	Free	1	-0.5	-0.5	10.71894	-1.83725	-1.45054	-1.4943	1.6663943980364	0.882139	-1.113336	-0.236382
Trial1	1	1	blindfold	counterclockwise	practice	Free	1	-0.5	-0.5	10.73894	-1.82038	-1.45056	-1.50392	1.6586918206477	0.913415	-1.104873	-0.258436
Trial1	1	1	blindfold	counterclockwise	practice	Free	1	-0.5	-0.5	10.75894	-1.78586	-1.45055	-1.50886	1.6343911960263	0.833252	-1.071018	-0.134225
Trial1	1	1	blindfold	counterclockwise	practice	Free	1	-0.5	-0.5	10.77894	-1.76772	-1.45053	-1.51381	1.62324513006191	0.949984	-1.032932	-0.177525
Trial1	1	1	blindfold	counterclockwise	practice	Free	1	-0.5	-0.5	10.79893	-1.74927	-1.45053	-1.51866	1.61193789393785	1.030681	-1.045627	-0.241374
Trial1	1	1	blindfold	counterclockwise	practice	Free	1	-0.5	-0.5	10.81894	-1.73159	-1.45053	-1.52351	1.60137032880856	1.001654	-1.176813	-0.197423
Trial1	1	1	blindfold	counterclockwise	practice	Free	1	-0.5	-0.5	10.83894	-1.7125	-1.45056	-1.53308	1.59292519827295	1.016104	-1.185277	-0.133001
Trial1	1	1	blindfold	counterclockwise	practice	Free	1	-0.5	-0.5	10.85894	-1.67464	-1.45064	-1.53778	1.56740763496645	0.951549	-1.384171	-0.109179
Trial1	1	1	blindfold	counterclockwise	practice	Free	1	-0.5	-0.5	10.87894	-1.65533	-1.45067	-1.54259	1.55620733115533	1.012599	-1.350317	-0.13315
Trial1	1	1	blindfold	counterclockwise	practice	Free	1	-0.5	-0.5	10.89894	-1.6352	-1.45068	-1.54723	1.54446414881362	0.907766	-1.320694	-0.129226
Trial1	1	1	blindfold	counterclockwise	practice	Free	1	-0.5	-0.5	10.91894	-1.61552	-1.45067	-1.55199	1.53331924244794	0.804358	-1.295304	-0.143513
Trial1	1	1	blindfold	counterclockwise	practice	Free	1	-0.5	-0.5	10.93894	-1.59519	-1.45065	-1.5611	1.52491785505585	0.609823	-1.278376	-0.105223
Trial1	1	1	blindfold	counterclockwise	practice	Free	1	-0.5	-0.5	10.95894	-1.55593	-1.45061	-1.56552	1.50010697120209	0.538226	-1.189509	-0.076093
Trial1	1	1	blindfold	counterclockwise	practice	Free	1	-0.5	-0.5	10.97894	-1.5365	-1.4506	-1.56995	1.4896728405903	0.584073	-1.265681	-0.017555
Trial1	1	1	blindfold	counterclockwise	practice	Free	1	-0.5	-0.5	10.99894	-1.51658	-1.45062	-1.57428	1.479024149976	0.612389	-1.291072	-0.062486
Trial1	1	1	blindfold	counterclockwise	practice	Free	1	-0.5	-0.5	11.01894	-1.49674	-1.45064	-1.57843	1.46850322594966	0.67085	-1.337622	-0.07653
Trial1	1	1	blindfold	counterclockwise	practice	Free	1	-0.5	-0.5	11.03894	-1.47753	-1.45066	-1.58642	1.4614626892226	0.741433	-1.346085	-0.06922
Trial1	1	1	blindfold	counterclockwise	practice	Free	1	-0.5	-0.5	11.05894	-1.43919	-1.45066	-1.59039	1.43910682461796	0.729028	-1.320694	-0.041565
Trial1	1	1	blindfold	counterclockwise	practice	Free	1	-0.5	-0.5	11.07894	-1.41943	-1.45066	-1.59426	1.42925023555282	0.732889	-1.33339	-0.178715
Trial1	1	1	blindfold	counterclockwise	practice	Free	1	-0.5	-0.5	11.09894	-1.40021	-1.45066	-1.5982	1.42000749736256	0.682996	-1.295304	-0.244437
Trial1	1	1	blindfold	counterclockwise	practice	Free	1	-0.5	-0.5	11.11893	-1.38102	-1.45065	-1.60233	1.41114413736217	0.617295	-1.24029	-0.205029
Trial1	1	1	blindfold	counterclockwise	practice	Free	1	-0.5	-0.5	11.13894	-1.36191	-1.45063	-1.61062	1.40583272690784	0.536427	-1.244522	-0.201891
Trial1	1	1	blindfold	counterclockwise	practice	Free	1	-0.5	-0.5	11.15894	-1.32281	-1.45062	-1.61466	1.38545420538289	0.617416	-1.291072	-0.208545
Trial1	1	1	blindfold	counterclockwise	practice	Free	1	-0.5	-0.5	11.17894	-1.30447	-1.45063	-1.61904	1.3781954253036	0.580203	-1.291072	-0.247844
Trial1	1	1	blindfold	counterclockwise	practice	Free	1	-0.5	-0.5	11.19894	-1.28569	-1.45065	-1.62342	1.37090531453078	0.432696	-1.269913	-0.341755
Trial1	1	1	blindfold	counterclockwise	practice	Free	1	-0.5	-0.5	11.21894	-1.26654	-1.45065	-1.62806	1.3638560201865	0.438901	-1.269913	-0.281474
Trial1	1	1	blindfold	counterclockwise	practice	Free	1	-0.5	-0.5	11.23894	-1.2476	-1.45063	-1.63722	1.3609463588863	0.410696	-1.206436	-0.219894
Trial1	1	1	blindfold	counterclockwise	practice	Free	1	-0.5	-0.5	11.25894	-1.21152	-1.45058	-1.64186	1.34540139997003	0.361098	-1.126032	-0.184238
Trial1	1	1	blindfold	counterclockwise	practice	Free	1	-0.5	-0.5	11.27894	-1.19383	-1.45057	-1.64656	1.3401491762957	0.331158	-1.142959	-0.268611
Trial1	1	1	blindfold	counterclockwise	practice	Free	1	-0.5	-0.5	11.29893	-1.17634	-1.45057	-1.65146	1.33540096960847	0.470513	-1.197972	-0.232456
Trial1	1	1	blindfold	counterclockwise	practice	Free	1	-0.5	-0.5	11.31894	-1.15848	-1.45057	-1.65636	1.33070069371042	0.462262	-1.113336	-0.181079
Trial1	1	1	blindfold	counterclockwise	practice	Free	1	-0.5	-0.5	11.33894	-1.14077	-1.45057	-1.66607	1.33052832601433	0.480994	-1.142959	-0.179307
Trial1	1	1	blindfold	counterclockwise	practice	Free	1	-0.5	-0.5	11.35894	-1.10613	-1.45058	-1.67075	1.31835083206036	0.529008	-1.159886	-0.215365
Trial1	1	1	blindfold	counterclockwise	practice	Free	1	-0.5	-0.5	11.37894	-1.08965	-1.45058	-1.6757	1.31527850068473	0.428137	-1.117568	-0.144422
Trial1	1	1	blindfold	counterclockwise	practice	Free	1	-0.5	-0.5	11.39894	-1.07223	-1.45057	-1.68044	1.31182530274346	0.547949	-1.100641	-0.112862
Trial1	1	1	blindfold	counterclockwise	practice	Free	1	-0.5	-0.5	11.41894	-1.05545	-1.45055	-1.68524	1.30893796276555	0.557454	-1.109104	-0.107825
Trial1	1	1	blindfold	counterclockwise	practice	Free	1	-0.5	-0.5	11.43894	-1.0383	-1.45056	-1.69406	1.30978858500719	0.476727	-1.16835	-0.070995
Trial1	1	1	blindfold	counterclockwise	practice	Free	1	-0.5	-0.5	11.45894	-1.00515	-1.45056	-1.69809	1.30022922142365	0.353858	-1.066786	0.168745
Trial1	1	1	blindfold	counterclockwise	practice	Free	1	-0.5	-0.5	11.47894	-0.98962	-1.45054	-1.70197	1.2978673311997	0.379605	-1.045627	0.140505
Trial1	1	1	blindfold	counterclockwise	practice	Free	1	-0.5	-0.5	11.49894	-0.97377	-1.45053	-1.7055	1.2952560751499	0.420143	-1.079482	0.127641
Trial1	1	1	blindfold	counterclockwise	practice	Free	1	-0.5	-0.5	11.51894	-0.95761	-1.45054	-1.70895	1.29265882576469	0.370072	-1.117568	0.073435
Trial1	1	1	blindfold	counterclockwise	practice	Free	1	-0.5	-0.5	11.53894	-0.94161	-1.45058	-1.71505	1.29281314666762	0.390494	-1.181045	0.030531
Trial1	1	1	blindfold	counterclockwise	practice	Free	1	-0.5	-0.5	11.55894	-0.91106	-1.45059	-1.71771	1.28521904431981	0.351838	-1.164118	0.21636
Trial1	1	1	blindfold	counterclockwise	practice	Free	1	-0.5	-0.5	11.57894	-0.8961	-1.45058	-1.72014	1.28282376678216	0.249615	-1.130263	0.257455
Trial1	1	1	blindfold	counterclockwise	practice	Free	1	-0.5	-0.5	11.59894	-0.88143	-1.45058	-1.72224	1.28037469879692	0.300818	-1.147191	0.188175
Trial1	1	1	blindfold	counterclockwise	practice	Free	1	-0.5	-0.5	11.61893	-0.86656	-1.45056	-1.7242	1.27790135998103	0.29523	-1.083714	0.180741
Trial1	1	1	blindfold	counterclockwise	practice	Free	1	-0.5	-0.5	11.63894	-0.85193	-1.45054	-1.72726	1.2767231982428	0.23033	-1.0287	0.175502
Trial1	1	1	blindfold	counterclockwise	practice	Free	1	-0.5	-0.5	11.65894	-0.82397	-1.45053	-1.72823	1.27023835042709	0.072767	-1.109104	0.384122
Trial1	1	1	blindfold	counterclockwise	practice	Free	1	-0.5	-0.5	11.67894	-0.81076	-1.45054	-1.72878	1.26746682633847	0.177452	-1.041396	0.417079
Trial1	1	1	blindfold	counterclockwise	practice	Free	1	-0.5	-0.5	11.69894	-0.79828	-1.45052	-1.72898	1.26465910998622	0.228916	-0.922905	0.385103
Trial1	1	1	blindfold	counterclockwise	practice	Free	1	-0.5	-0.5	11.71894	-0.78533	-1.45048	-1.7289	1.26158959600064	0.106111	-0.905978	0.276344
Trial1	1	1	blindfold	counterclockwise	practice	Free	1	-0.5	-0.5	11.73894	-0.77274	-1.45047	-1.7283	1.2582161740625	-0.0010995	-1.083714	0.136083
Trial1	1	1	blindfold	counterclockwise	practice	Free	1	-0.5	-0.5	11.75894	-0.74964	-1.45058	-1.72773	1.25285320941537	0.047888	-1.071018	0.20777
Trial1	1	1	blindfold	counterclockwise	practice	Free	1	-0.5	-0.5	11.77894	-0.73878	-1.45056	-1.72694	1.24995897102883	0.069069	-0.948296	0.209993
Trial1	1	1	blindfold	counterclockwise	practice	Free	1	-0.5	-0.5	11.79893	-0.72801	-1.4505	-1.72596	1.24698285020509	-0.057233	-0.952528	0.226385
Trial1	1	1	blindfold	counterclockwise	practice	Free	1	-0.5	-0.5	11.81894	-0.71773	-1.45048	-1.72485	1.24405133358542	-0.188501	-1.0287	0.233631
Trial1	1	1	blindfold	counterclockwise	practice	Free	1	-0.5	-0.5	11.83894	-0.7086	-1.4505	-1.72239	1.24006104759483	-0.240018	-1.049859	0.136034
Trial1	1	1	blindfold	counterclockwise	practice	Free	1	-0.5	-0.5	11.85894	-0.69117	-1.45052	-1.72117	1.23604289014461	-0.112225	-1.0287	0.141146
Trial1	1	1	blindfold	counterclockwise	practice	Free	1	-0.5	-0.5	11.87894	-0.68374	-1.45051	-1.71982	1.23358067525796	-0.118389	-1.011773	0.120307
Trial1	1	1	blindfold	counterclockwise	practice	Free	1	-0.5	-0.5	11.89894	-0.67655	-1.45051	-1.71848	1.23120403697541	-0.109473	-1.037164	0.076908
Trial1	1	1	blindfold	counterclockwise	practice	Free	1	-0.5	-0.5	11.91894	-0.66965	-1.45053	-1.71715	1.22891637437879	-0.13035	-1.142959	0.031861
Trial1	1	1	blindfold	counterclockwise	practice	Free	1	-0.5	-0.5	11.93894	-0.66346	-1.45057	-1.71484	1.22578759409331	-0.113305	-1.274145	-0.067379
Trial1	1	1	blindfold	counterclockwise	practice	Free	1	-0.5	-0.5	11.95894	-0.6523499	-1.45063	-1.71386	1.2233832969906	-0.040766	-1.172581	-0.039415
Trial1	1	1	blindfold	counterclockwise	practice	Free	1	-0.5	-0.5	11.97894	-0.6473899	-1.4506	-1.71302	1.22194170344546	-0.087477	-1.159886	-0.01448
Trial1	1	1	blindfold	counterclockwise	practice	Free	1	-0.5	-0.5	11.99894	-0.64302	-1.45059	-1.71226	1.22066745663255	-0.160557	-1.291072	-0.0092772
Trial1	1	1	blindfold	counterclockwise	practice	Free	1	-0.5	-0.5	12.01894	-0.63915	-1.45064	-1.7116	1.21956433132067	-0.167822	-1.392635	-0.06312
Trial1	1	1	blindfold	counterclockwise	practice	Free	1	-0.5	-0.5	12.03894	-0.63581	-1.45069	-1.71044	1.21803507102123	-0.030866	-1.443417	0.05297
Trial1	1	1	blindfold	counterclockwise	practice	Free	1	-0.5	-0.5	12.05894	-0.63028	-1.45071	-1.70993	1.21692372407834	0.068939	-1.426489	0.027821
Trial1	1	1	blindfold	counterclockwise	practice	Free	1	-0.5	-0.5	12.07894	-0.62806	-1.45073	-1.70949	1.21625050602296	0.039845	-1.587298	-0.016517
Trial1	1	1	blindfold	counterclockwise	practice	Free	1	-0.5	-0.5	12.09894	-0.62611	-1.45078	-1.70918	1.21573845363585	0.022286	-1.714252	-0.023575
Trial1	1	1	blindfold	counterclockwise	practice	Free	1	-0.5	-0.5	12.11893	-0.62466	-1.45085	-1.70898	1.21539004504015	0.058415	-1.765033	0.013033
Trial1	1	1	blindfold	counterclockwise	practice	Free	1	-0.5	-0.5	12.13894	-0.62372	-1.45088	-1.70869	1.21500534079874	0.074115	-1.748106	0.040173
Trial1	1	1	blindfold	counterclockwise	practice	Free	1	-0.5	-0.5	12.15894	-0.62279	-1.45085	-1.70867	1.2148910684772	-0.015104	-1.684629	0.154078
Trial2	3	1	blindfold	counterclockwise	practice	Guided	1	0.5	0	0	0.44487	-1.45202	-0.79981	0.801707765487348	-0.025019	-4.249037	0.328165
Trial2	3	1	blindfold	counterclockwise	practice	Guided	1	0.5	0	0.01047516	0.44489	-1.45202	-0.79981	0.801706390602998	0.018243	-4.295587	0.250342
Trial2	3	1	blindfold	counterclockwise	practice	Guided	1	0.5	0	0.03047943	0.44491	-1.45203	-0.7998199	0.801714946662433	0.028411	-4.291355	0.289094
Trial2	3	1	blindfold	counterclockwise	practice	Guided	1	0.5	0	0.05047607	0.44492	-1.45207	-0.7998199	0.801714258639408	0.016566	-4.282891	0.275512
Trial2	3	1	blindfold	counterclockwise	practice	Guided	1	0.5	0	0.07048035	0.44492	-1.4521	-0.7998199	0.801714258639408	0.020027	-4.278659	0.351985
Trial2	3	1	blindfold	counterclockwise	practice	Guided	1	0.5	0	0.09047699	0.44492	-1.45211	-0.7998199	0.801714258639408	0.0054902	-4.249037	0.444118
Trial2	3	1	blindfold	counterclockwise	practice	Guided	1	0.5	0	0.1104813	0.44492	-1.45211	-0.79981	0.801704328183548	-0.001564	-4.240573	0.422336
Trial2	3	1	blindfold	counterclockwise	practice	Guided	1	0.5	0	0.1304779	0.44492	-1.45211	-0.79981	0.801704328183548	-0.032224	-4.202487	0.43717
Trial2	3	1	blindfold	counterclockwise	practice	Guided	1	0.5	0	0.1504745	0.44492	-1.45211	-0.79981	0.801704328183548	-0.049381	-4.227878	0.440162
Trial2	3	1	blindfold	counterclockwise	practice	Guided	1	0.5	0	0.1704788	0.44492	-1.45211	-0.7998	0.801694397728271	-0.059753	-4.219414	0.469047
Trial2	3	1	blindfold	counterclockwise	practice	Guided	1	0.5	0	0.1904755	0.44491	-1.45211	-0.7998	0.801695085768341	-0.036126	-4.198255	0.432174
Trial2	3	1	blindfold	counterclockwise	practice	Guided	1	0.5	0	0.2104797	0.44491	-1.45211	-0.7998	0.801695085768341	-0.031064	-4.240573	0.419669
Trial2	3	1	blindfold	counterclockwise	practice	Guided	1	0.5	0	0.2304764	0.44491	-1.45211	-0.7998	0.801695085768341	-0.048561	-4.253269	0.39284
Trial2	3	1	blindfold	counterclockwise	practice	Guided	1	0.5	0	0.2504807	0.44491	-1.45211	-0.79981	0.801705016215095	-0.076172	-4.282891	0.333344
Trial2	3	1	blindfold	counterclockwise	practice	Guided	1	0.5	0	0.2704773	0.44491	-1.45211	-0.79981	0.801705016215095	-0.057529	-4.244805	0.371527
Trial2	3	1	blindfold	counterclockwise	practice	Guided	1	0.5	0	0.2904816	0.44491	-1.45212	-0.79981	0.801705016215095	-0.11183	-4.223646	0.358728
Trial2	3	1	blindfold	counterclockwise	practice	Guided	1	0.5	0	0.3104782	0.4449	-1.45212	-0.79981	0.801705704371124	-0.090143	-4.219414	0.351564
Trial2	3	1	blindfold	counterclockwise	practice	Guided	1	0.5	0	0.3304749	0.4449	-1.45212	-0.79981	0.801705704371124	-0.083684	-4.210951	0.317973
Trial2	3	1	blindfold	counterclockwise	practice	Guided	1	0.5	0	0.3504791	0.4449	-1.45212	-0.7998199	0.801715634809938	-0.065944	-4.23211	0.306605
Trial2	3	1	blindfold	counterclockwise	practice	Guided	1	0.5	0	0.3704758	0.4449	-1.45212	-0.7998199	0.801715634809938	-0.077209	-4.244805	0.2843
Trial2	3	1	blindfold	counterclockwise	practice	Guided	1	0.5	0	0.39048	0.4449	-1.45212	-0.7998199	0.801715634809938	-0.046439	-4.215182	0.332244
Trial2	3	1	blindfold	counterclockwise	practice	Guided	1	0.5	0	0.4104767	0.4449	-1.45211	-0.7998199	0.801715634809938	-0.055979	-4.172864	0.35098
Trial2	3	1	blindfold	counterclockwise	practice	Guided	1	0.5	0	0.430481	0.44489	-1.45211	-0.7998199	0.801716321033312	-0.057351	-4.088228	0.370054
Trial2	3	1	blindfold	counterclockwise	practice	Guided	1	0.5	0	0.4504776	0.44489	-1.45209	-0.7998199	0.801716321033312	-0.02723	-4.062838	0.363438
Trial2	3	1	blindfold	counterclockwise	practice	Guided	1	0.5	0	0.4704742	0.44489	-1.45207	-0.7998199	0.801716321033312	0.0099519	-4.04591	0.378497
Trial2	3	1	blindfold	counterclockwise	practice	Guided	1	0.5	0	0.4904785	0.44489	-1.45205	-0.7998199	0.801716321033312	-0.0067314	-4.054374	0.309349
Trial2	3	1	blindfold	counterclockwise	practice	Guided	1	0.5	0	0.5104752	0.44489	-1.45205	-0.7998199	0.801716321033312	0.035765	-4.079765	0.300474
Trial2	3	1	blindfold	counterclockwise	practice	Guided	1	0.5	0	0.5304794	0.44489	-1.45205	-0.79983	0.80172637039153	0.037138	-4.075533	0.299285
Trial2	3	1	blindfold	counterclockwise	practice	Guided	1	0.5	0	0.5504761	0.44489	-1.45205	-0.79983	0.80172637039153	0.080458	-4.058606	0.275254
Trial2	3	1	blindfold	counterclockwise	practice	Guided	1	0.5	0	0.5704803	0.44489	-1.45205	-0.79983	0.80172637039153	0.016273	-4.088228	0.280851
Trial2	3	1	blindfold	counterclockwise	practice	Guided	1	0.5	0	0.590477	0.4449	-1.45205	-0.79984	0.801735674080461	0.031139	-4.079765	0.247747
Trial2	3	1	blindfold	counterclockwise	practice	Guided	1	0.5	0	0.6104813	0.4449	-1.45205	-0.79984	0.801735674080461	-0.0099092	-4.105156	0.291626
Trial2	3	1	blindfold	counterclockwise	practice	Guided	1	0.5	0	0.6304779	0.4449	-1.45205	-0.79984	0.801735674080461	-0.072411	-4.109387	0.274731
Trial2	3	1	blindfold	counterclockwise	practice	Guided	1	0.5	0	0.6504745	0.44489	-1.45205	-0.79984	0.801736360286682	-0.070387	-4.126315	0.308709
Trial2	3	1	blindfold	counterclockwise	practice	Guided	1	0.5	0	0.6704788	0.44489	-1.45205	-0.79984	0.801736360286682	-0.061645	-4.117851	0.30496
Trial2	3	1	blindfold	counterclockwise	practice	Guided	1	0.5	0	0.6904755	0.44489	-1.45206	-0.79984	0.801736360286682	-0.127423	-4.155937	0.338638
Trial2	3	1	blindfold	counterclockwise	practice	Guided	1	0.5	0	0.7104797	0.44488	-1.45206	-0.79984	0.80173704661664	-0.131336	-4.130546	0.331486
Trial2	3	1	blindfold	counterclockwise	practice	Guided	1	0.5	0	0.7304764	0.44488	-1.45206	-0.79984	0.80173704661664	-0.099523	-4.117851	0.30211
Trial2	3	1	blindfold	counterclockwise	practice	Guided	1	0.5	0	0.7504807	0.44487	-1.45206	-0.79984	0.801737735119637	-0.141713	-4.126315	0.299249
Trial2	3	1	blindfold	counterclockwise	practice	Guided	1	0.5	0	0.7704773	0.44487	-1.45206	-0.79984	0.801737735119637	-0.125059	-4.134778	0.304497
Trial2	3	1	blindfold	counterclockwise	practice	Guided	1	0.5	0	0.7904816	0.44486	-1.45206	-0.79984	0.801738421697439	-0.100755	-4.113619	0.322875
Trial2	3	1	blindfold	counterclockwise	practice	Guided	1	0.5	0	0.8104782	0.44486	-1.45206	-0.79984	0.801738421697439	-0.127444	-4.151705	0.342238
Trial2	3	1	blindfold	counterclockwise	practice	Guided	1	0.5	0	0.8304749	0.44485	-1.45206	-0.79984	0.801739110449019	-0.093909	-4.155937	0.34858
Trial2	3	1	blindfold	counterclockwise	practice	Guided	1	0.5	0	0.8504791	0.44485	-1.45207	-0.79984	0.801739110449019	-0.098659	-4.122083	0.35409
Trial2	3	1	blindfold	counterclockwise	practice	Guided	1	0.5	0	0.8704758	0.44485	-1.45207	-0.79983	0.801729120588135	-0.12867	-4.100924	0.426673
Trial2	3	1	blindfold	counterclockwise	practice	Guided	1	0.5	0	0.89048	0.44484	-1.45206	-0.7998199	0.801719758107202	-0.160917	-4.054374	0.486451
Trial2	3	1	blindfold	counterclockwise	practice	Guided	1	0.5	0	0.9104767	0.44483	-1.45205	-0.7998199	0.801720447124584	-0.140592	-4.058606	0.480652
Trial2	3	1	blindfold	counterclockwise	practice	Guided	1	0.5	0	0.930481	0.44483	-1.45205	-0.79981	0.801710516745378	-0.162494	-4.054374	0.491831
Trial2	3	1	blindfold	counterclockwise	practice	Guided	1	0.5	0	0.9504776	0.44482	-1.45205	-0.79981	0.801711205895775	-0.139963	-4.075533	0.47205
Trial2	3	1	blindfold	counterclockwise	practice	Guided	1	0.5	0	0.9704742	0.44482	-1.45205	-0.7998	0.80170127552569	-0.163812	-4.079765	0.512859
Trial2	3	1	blindfold	counterclockwise	practice	Guided	1	0.5	0	0.9904785	0.44481	-1.45205	-0.7998	0.801701960705859	-0.097932	-4.117851	0.478972
Trial2	3	1	blindfold	counterclockwise	practice	Guided	1	0.5	0	1.010475	0.44481	-1.45205	-0.79979	0.801691970881609	-0.048904	-4.079765	0.50757
Trial2	3	1	blindfold	counterclockwise	practice	Guided	1	0.5	0	1.030479	0.44481	-1.45205	-0.79979	0.801691970881609	-0.081287	-4.079765	0.484174
Trial2	3	1	blindfold	counterclockwise	practice	Guided	1	0.5	0	1.050476	0.4448	-1.45205	-0.79979	0.801692662349373	-0.063823	-4.083997	0.476776
Trial2	3	1	blindfold	counterclockwise	practice	Guided	1	0.5	0	1.07048	0.4448	-1.45205	-0.79978	0.801682613071149	-0.066305	-4.037447	0.514757
Trial2	3	1	blindfold	counterclockwise	practice	Guided	1	0.5	0	1.090477	0.4448	-1.45204	-0.79977	0.801672682719885	-0.0249	-3.961274	0.530193
Trial2	3	1	blindfold	counterclockwise	practice	Guided	1	0.5	0	1.110481	0.4448	-1.45203	-0.79977	0.801672682719885	-0.0085675	-3.957043	0.539745
Trial2	3	1	blindfold	counterclockwise	practice	Guided	1	0.5	0	1.130478	0.4448	-1.45203	-0.79977	0.801672682719885	0.072478	-3.952811	0.532334
Trial2	3	1	blindfold	counterclockwise	practice	Guided	1	0.5	0	1.150475	0.4448	-1.45202	-0.79977	0.801672682719885	0.122497	-3.940115	0.483808
Trial2	3	1	blindfold	counterclockwise	practice	Guided	1	0.5	0	1.170479	0.44481	-1.45202	-0.79977	0.801671991234888	0.153956	-3.944347	0.452666
Trial2	3	1	blindfold	counterclockwise	practice	Guided	1	0.5	0	1.190475	0.44482	-1.45201	-0.79978	0.801681236397423	0.240438	-3.957043	0.360574
Trial2	3	1	blindfold	counterclockwise	practice	Guided	1	0.5	0	1.21048	0.44483	-1.452	-0.79978	0.801680547221263	0.26993	-3.965506	0.362412
Trial2	3	1	blindfold	counterclockwise	practice	Guided	1	0.5	0	1.230476	0.44484	-1.452	-0.79978	0.801679858169588	0.25663	-3.982433	0.369922
Trial2	3	1	blindfold	counterclockwise	practice	Guided	1	0.5	0	1.250481	0.44486	-1.45199	-0.79978	0.801678482489517	0.308053	-3.957043	0.360473
Trial2	3	1	blindfold	counterclockwise	practice	Guided	1	0.5	0	1.270477	0.44487	-1.45199	-0.79978	0.801677795860381	0.313094	-3.969738	0.411589
Trial2	3	1	blindfold	counterclockwise	practice	Guided	1	0.5	0	1.290482	0.4449	-1.45198	-0.79978	0.801675734667106	0.383028	-3.876638	0.441392
Trial2	3	1	blindfold	counterclockwise	practice	Guided	1	0.5	0	1.310478	0.44492	-1.45197	-0.79978	0.801674358428082	0.462311	-3.906261	0.459195
Trial2	3	1	blindfold	counterclockwise	practice	Guided	1	0.5	0	1.330475	0.44494	-1.45196	-0.79979	0.801683034132789	0.48325	-3.897797	0.400794
Trial2	3	1	blindfold	counterclockwise	practice	Guided	1	0.5	0	1.350479	0.44496	-1.45196	-0.79979	0.801681660952264	0.550267	-3.923188	0.417791
Trial2	3	1	blindfold	counterclockwise	practice	Guided	1	0.5	0	1.370476	0.44499	-1.45196	-0.79979	0.80167960313485	0.599212	-3.897797	0.374568
Trial2	3	1	blindfold	counterclockwise	practice	Guided	1	0.5	0	1.39048	0.44506	-1.45194	-0.79979	0.801674802496714	0.669069	-3.821625	0.408642
Trial2	3	1	blindfold	counterclockwise	practice	Guided	1	0.5	0	1.410477	0.44509	-1.45193	-0.79979	0.801672746359734	0.687068	-3.80893	0.392772
Trial2	3	1	blindfold	counterclockwise	practice	Guided	1	0.5	0	1.430481	0.44513	-1.45192	-0.79979	0.801670007943058	0.747577	-3.821625	0.375444
Trial2	3	1	blindfold	counterclockwise	practice	Guided	1	0.5	0	1.450478	0.44516	-1.45191	-0.7998	0.801677944538008	0.814589	-3.787771	0.388238
Trial2	3	1	blindfold	counterclockwise	practice	Guided	1	0.5	0	1.470474	0.44521	-1.4519	-0.7998	0.801674525196888	0.844982	-3.766612	0.377421
Trial2	3	1	blindfold	counterclockwise	practice	Guided	1	0.5	0	1.490479	0.4453	-1.45188	-0.7998	0.801668379020736	1.017842	-3.770843	0.380172
Trial2	3	1	blindfold	counterclockwise	practice	Guided	1	0.5	0	1.510475	0.44536	-1.45189	-0.7998	0.801664289865851	1.046783	-3.787771	0.33953
Trial2	3	1	blindfold	counterclockwise	practice	Guided	1	0.5	0	1.530479	0.44546	-1.45189	-0.79981	0.801667408006321	1.069624	-3.796234	0.379137
Trial2	3	1	blindfold	counterclockwise	practice	Guided	1	0.5	0	1.550476	0.4456	-1.4519	-0.79981	0.80165789678484	1.07267	-3.749684	0.332637
Trial2	3	1	blindfold	counterclockwise	practice	Guided	1	0.5	0	1.57048	0.4458	-1.45188	-0.79983	0.801664330851256	1.076606	-3.749684	0.337104
Trial2	3	1	blindfold	counterclockwise	practice	Guided	1	0.5	0	1.590477	0.44645	-1.45187	-0.79984	0.801630639077317	1.147754	-3.749684	0.28664
Trial2	3	1	blindfold	counterclockwise	practice	Guided	1	0.5	0	1.610481	0.44697	-1.45188	-0.79986	0.801615992732454	1.217798	-3.758148	0.253142
Trial2	3	1	blindfold	counterclockwise	practice	Guided	1	0.5	0	1.630478	0.44771	-1.45188	-0.79987	0.801577312286543	1.273221	-3.779307	0.248433
Trial2	3	1	blindfold	counterclockwise	practice	Guided	1	0.5	0	1.650475	0.44864	-1.45189	-0.79989	0.801537228700754	1.316805	-3.76238	0.230294
Trial2	3	1	blindfold	counterclockwise	practice	Guided	1	0.5	0	1.670479	0.44991	-1.45189	-0.79997	0.801536684602814	1.335033	-3.787771	0.114283
Trial2	3	1	blindfold	counterclockwise	practice	Guided	1	0.5	0	1.690475	0.45339	-1.45192	-0.80004	0.801396596019	1.368248	-3.851248	-0.09601
Trial2	3	1	blindfold	counterclockwise	practice	Guided	1	0.5	0	1.71048	0.45546	-1.45193	-0.80007	0.801308862987161	1.413912	-3.88087	-0.143301
Trial2	3	1	blindfold	counterclockwise	practice	Guided	1	0.5	0	1.730476	0.45791	-1.45194	-0.80007	0.801176415469604	1.439868	-3.842784	-0.149411
Trial2	3	1	blindfold	counterclockwise	practice	Guided	1	0.5	0	1.750481	0.46079	-1.45193	-0.80008	0.801040220184147	1.487526	-3.859711	-0.162402
Trial2	3	1	blindfold	counterclockwise	practice	Guided	1	0.5	0	1.770477	0.46396	-1.45193	-0.80007	0.800881366304553	1.492114	-3.851248	-0.165519
Trial2	3	1	blindfold	counterclockwise	practice	Guided	1	0.5	0	1.790482	0.47145	-1.4519	-0.80008	0.800589226325258	1.449495	-3.724294	-0.15811
Trial2	3	1	blindfold	counterclockwise	practice	Guided	1	0.5	0	1.810478	0.47598	-1.45189	-0.8001	0.800460442493168	1.4212	-3.792002	-0.231171
Trial2	3	1	blindfold	counterclockwise	practice	Guided	1	0.5	0	1.830475	0.48059	-1.45188	-0.80013	0.800365403948021	1.412907	-3.787771	-0.294287
Trial2	3	1	blindfold	counterclockwise	practice	Guided	1	0.5	0	1.850479	0.48551	-1.45188	-0.8001601	0.800291238603594	1.409857	-3.745453	-0.365446
Trial2	3	1	blindfold	counterclockwise	practice	Guided	1	0.5	0	1.870476	0.49073	-1.45187	-0.8002	0.800253738086626	1.479203	-3.766612	-0.380388
Trial2	3	1	blindfold	counterclockwise	practice	Guided	1	0.5	0	1.89048	0.5024	-1.4519	-0.80021	0.800213598074712	1.531454	-3.838552	-0.38658
Trial2	3	1	blindfold	counterclockwise	practice	Guided	1	0.5	0	1.910477	0.50868	-1.45191	-0.80021	0.800257074190371	1.519822	-3.825857	-0.394422
Trial2	3	1	blindfold	counterclockwise	practice	Guided	1	0.5	0	1.930481	0.51551	-1.4519	-0.80019	0.800340271460097	1.46764	-3.779307	-0.371458
Trial2	3	1	blindfold	counterclockwise	practice	Guided	1	0.5	0	1.950478	0.52267	-1.45188	-0.80019	0.800511037684418	1.471266	-3.681976	-0.356758
Trial2	3	1	blindfold	counterclockwise	practice	Guided	1	0.5	0	1.970474	0.52991	-1.45186	-0.80018	0.80073876635447	1.425585	-3.698903	-0.37135
Trial2	3	1	blindfold	counterclockwise	practice	Guided	1	0.5	0	1.990479	0.53765	-1.45185	-0.80019	0.801075222965237	1.372174	-3.720062	-0.378119
Trial2	3	1	blindfold	counterclockwise	practice	Guided	1	0.5	0	2.010475	0.55311	-1.45186	-0.80018	0.801940545304541	1.343892	-3.720062	-0.324902
Trial2	3	1	blindfold	counterclockwise	practice	Guided	1	0.5	0	2.030479	0.5615	-1.45186	-0.80018	0.802539854037288	1.358343	-3.711598	-0.344505
Trial2	3	1	blindfold	counterclockwise	practice	Guided	1	0.5	0	2.050476	0.56987	-1.45186	-0.80018	0.803224614881971	1.368366	-3.749684	-0.405525
Trial2	3	1	blindfold	counterclockwise	practice	Guided	1	0.5	0	2.07048	0.57873	-1.45187	-0.8002	0.804063755598949	1.388151	-3.758148	-0.380722
Trial2	3	1	blindfold	counterclockwise	practice	Guided	1	0.5	0	2.090477	0.59621	-1.45186	-0.80019	0.805953072967226	1.301365	-3.720062	-0.393349
Trial2	3	1	blindfold	counterclockwise	practice	Guided	1	0.5	0	2.110481	0.60558	-1.45186	-0.80018	0.807115293052081	1.307658	-3.66928	-0.361171
Trial2	3	1	blindfold	counterclockwise	practice	Guided	1	0.5	0	2.130478	0.61482	-1.45185	-0.80018	0.808375902003852	1.359862	-3.677744	-0.36728
Trial2	3	1	blindfold	counterclockwise	practice	Guided	1	0.5	0	2.150475	0.62451	-1.45184	-0.80018	0.80980905366514	1.343135	-3.681976	-0.34997
Trial2	3	1	blindfold	counterclockwise	practice	Guided	1	0.5	0	2.170479	0.63409	-1.45184	-0.80019	0.811347102645221	1.336401	-3.660817	-0.373983
Trial2	3	1	blindfold	counterclockwise	practice	Guided	1	0.5	0	2.190475	0.65372	-1.45183	-0.8002	0.814831233323632	1.301624	-3.665048	-0.394734
Trial2	3	1	blindfold	counterclockwise	practice	Guided	1	0.5	0	2.21048	0.66404	-1.45184	-0.80021	0.816850753938595	1.311426	-3.732757	-0.442896
Trial2	3	1	blindfold	counterclockwise	practice	Guided	1	0.5	0	2.230476	0.67419	-1.45186	-0.80022	0.818959229432896	1.322198	-3.736989	-0.456938
Trial2	3	1	blindfold	counterclockwise	practice	Guided	1	0.5	0	2.250481	0.68446	-1.45186	-0.80024	0.821224411316427	1.319188	-3.656585	-0.485758
Trial2	3	1	blindfold	counterclockwise	practice	Guided	1	0.5	0	2.270477	0.69516	-1.45186	-0.80026	0.823713249400811	1.328823	-3.732757	-0.503395
Trial2	3	1	blindfold	counterclockwise	practice	Guided	1	0.5	0	2.290482	0.7163	-1.45187	-0.8002501	0.828966731899774	1.330843	-3.741221	-0.50575
Trial2	3	1	blindfold	counterclockwise	practice	Guided	1	0.5	0	2.310478	0.7277	-1.45188	-0.80023	0.831994763956501	1.31447	-3.766612	-0.460592
Trial2	3	1	blindfold	counterclockwise	practice	Guided	1	0.5	0	2.330475	0.73823	-1.45188	-0.80022	0.834928498020796	1.285298	-3.66928	-0.45752
Trial2	3	1	blindfold	counterclockwise	practice	Guided	1	0.5	0	2.350479	0.74951	-1.45186	-0.80021	0.83820718074472	1.230408	-3.758148	-0.430737
Trial2	3	1	blindfold	counterclockwise	practice	Guided	1	0.5	0	2.370476	0.76019	-1.45186	-0.80019	0.841429023442285	1.254858	-3.732757	-0.397402
Trial2	3	1	blindfold	counterclockwise	practice	Guided	1	0.5	0	2.39048	0.78301	-1.45186	-0.80019	0.848763014413211	1.243352	-3.741221	-0.356337
Trial2	3	1	blindfold	counterclockwise	practice	Guided	1	0.5	0	2.410477	0.79447	-1.45187	-0.8002	0.852662125504642	1.29734	-3.745453	-0.37356
Trial2	3	1	blindfold	counterclockwise	practice	Guided	1	0.5	0	2.430481	0.8053	-1.45186	-0.8002	0.856462608968798	1.240126	-3.720062	-0.40278
Trial2	3	1	blindfold	counterclockwise	practice	Guided	1	0.5	0	2.450478	0.8172	-1.45186	-0.80019	0.860767003534647	1.293735	-3.736989	-0.399701
Trial2	3	1	blindfold	counterclockwise	practice	Guided	1	0.5	0	2.470474	0.82812	-1.45186	-0.80018	0.864841428054091	1.235193	-3.736989	-0.332371
Trial2	3	1	blindfold	counterclockwise	practice	Guided	1	0.5	0	2.490479	0.8508	-1.45185	-0.80018	0.873698226016646	1.292434	-3.720062	-0.357587
Trial2	3	1	blindfold	counterclockwise	practice	Guided	1	0.5	0	2.510475	0.86261	-1.45186	-0.80018	0.878506667667585	1.324117	-3.792002	-0.374568
Trial2	3	1	blindfold	counterclockwise	practice	Guided	1	0.5	0	2.530479	0.87416	-1.45188	-0.80018	0.883336665804366	1.340062	-3.741221	-0.391733
Trial2	3	1	blindfold	counterclockwise	practice	Guided	1	0.5	0	2.550476	0.88615	-1.45189	-0.8001601	0.888463803797616	1.246643	-3.783539	-0.290679
Trial2	3	1	blindfold	counterclockwise	practice	Guided	1	0.5	0	2.57048	0.89856	-1.45189	-0.80011	0.893882622682329	1.267813	-3.741221	-0.25147
Trial2	3	1	blindfold	counterclockwise	practice	Guided	1	0.5	0	2.590477	0.92148	-1.45184	-0.8001	0.904325909540476	1.208548	-3.677744	-0.16589
Trial2	3	1	blindfold	counterclockwise	practice	Guided	1	0.5	0	2.610481	0.93339	-1.45183	-0.8001	0.909937838994227	1.27475	-3.66928	-0.162716
Trial2	3	1	blindfold	counterclockwise	practice	Guided	1	0.5	0	2.630478	0.94611	-1.45183	-0.8001	0.91606443453674	1.304832	-3.694671	-0.220143
Trial2	3	1	blindfold	counterclockwise	practice	Guided	1	0.5	0	2.650475	0.95783	-1.45184	-0.80009	0.921820078087613	1.255534	-3.71583	-0.169362
Trial2	3	1	blindfold	counterclockwise	practice	Guided	1	0.5	0	2.670479	0.9704	-1.45186	-0.80009	0.928127186236071	1.32828	-3.720062	-0.194985
Trial2	3	1	blindfold	counterclockwise	practice	Guided	1	0.5	0	2.690475	0.9954799	-1.45186	-0.80007	0.941069844916114	1.310811	-3.690439	-0.154188
Trial2	3	1	blindfold	counterclockwise	practice	Guided	1	0.5	0	2.71048	1.00761	-1.45185	-0.80006	0.947504054155689	1.295387	-3.677744	-0.118317
Trial2	3	1	blindfold	counterclockwise	practice	Guided	1	0.5	0	2.730476	1.02061	-1.45184	-0.80005	0.95452334152984	1.360022	-3.681976	-0.09689
Trial2	3	1	blindfold	counterclockwise	practice	Guided	1	0.5	0	2.750481	1.03337	-1.45183	-0.80006	0.961550640261996	1.352161	-3.686207	-0.076224
Trial2	3	1	blindfold	counterclockwise	practice	Guided	1	0.5	0	2.770477	1.04667	-1.45184	-0.80009	0.969015986354311	1.375892	-3.711598	-0.148534
Trial2	3	1	blindfold	counterclockwise	practice	Guided	1	0.5	0	2.790482	1.07304	-1.45184	-0.8001	0.984141662385703	1.385363	-3.652353	-0.22152
Trial2	3	1	blindfold	counterclockwise	practice	Guided	1	0.5	0	2.810478	1.0873	-1.45184	-0.8001	0.992512631298087	1.40687	-3.681976	-0.21515
Trial2	3	1	blindfold	counterclockwise	practice	Guided	1	0.5	0	2.830475	1.10048	-1.45183	-0.80011	1.00037613202189	1.368907	-3.652353	-0.236676
Trial2	3	1	blindfold	counterclockwise	practice	Guided	1	0.5	0	2.850479	1.11463	-1.45183	-0.80013	1.00894898258324	1.377689	-3.648121	-0.261516
Trial2	3	1	blindfold	counterclockwise	practice	Guided	1	0.5	0	2.870476	1.12851	-1.45183	-0.80018	1.01750321067049	1.395045	-3.618499	-0.384522
Trial2	3	1	blindfold	counterclockwise	practice	Guided	1	0.5	0	2.89048	1.15684	-1.45183	-0.80019	1.03525015804006	1.489765	-3.648121	-0.371493
Trial2	3	1	blindfold	counterclockwise	practice	Guided	1	0.5	0	2.910477	1.17132	-1.45183	-0.80018	1.04448956744777	1.477874	-3.618499	-0.3447
Trial2	3	1	blindfold	counterclockwise	practice	Guided	1	0.5	0	2.930481	1.18645	-1.45182	-0.80018	1.05427775017746	1.420027	-3.521167	-0.389123
Trial2	3	1	blindfold	counterclockwise	practice	Guided	1	0.5	0	2.950478	1.20133	-1.4518	-0.80017	1.06401866984225	1.466827	-3.652353	-0.340646
Trial2	3	1	blindfold	counterclockwise	practice	Guided	1	0.5	0	2.970474	1.21686	-1.45181	-0.80013	1.07428869546796	1.409355	-3.614267	-0.276383
Trial2	3	1	blindfold	counterclockwise	practice	Guided	1	0.5	0	2.990479	1.24856	-1.45178	-0.80012	1.09568891022738	1.415435	-3.55079	-0.250135
Trial2	3	1	blindfold	counterclockwise	practice	Guided	1	0.5	0	3.010475	1.26333	-1.45177	-0.80012	1.10583211686454	1.334351	-3.576181	-0.270901
Trial2	3	1	blindfold	counterclockwise	practice	Guided	1	0.5	0	3.030479	1.27972	-1.45178	-0.80012	1.11720875064596	1.337743	-3.593108	-0.240286
Trial2	3	1	blindfold	counterclockwise	practice	Guided	1	0.5	0	3.050476	1.29579	-1.45178	-0.80013	1.12849000353591	1.334122	-3.538094	-0.234662
Trial2	3	1	blindfold	counterclockwise	practice	Guided	1	0.5	0	3.07048	1.3054	-1.45177	-0.80014	1.13529429833017	2.588875	-3.343432	-0.525865
Trial2	3	1	blindfold	counterclockwise	practice	Guided	1	0.5	0	3.090477	1.30291	-1.4519	-0.8001601	1.13354335013013	4.752477	-4.270196	-0.643561
Trial2	3	1	blindfold	counterclockwise	practice	Guided	1	0.5	0	3.110481	1.30267	-1.45193	-0.80018	1.1333874438245	3.766361	-4.016288	-0.562386
Trial2	3	1	blindfold	counterclockwise	practice	Guided	1	0.5	0	3.130478	1.30231	-1.45192	-0.80021	1.1331537241588	2.183388	-3.309577	-0.694011
Trial2	3	1	blindfold	counterclockwise	practice	Guided	1	0.5	0	3.150475	1.30165	-1.45181	-0.8002501	1.13271477221204	0.749201	-2.907556	-0.57531
Trial2	3	1	blindfold	counterclockwise	practice	Guided	1	0.5	0	3.170479	1.30091	-1.45159	-0.80022	1.13216999183619	-0.043769	-2.746748	-0.512731
Trial2	3	1	blindfold	counterclockwise	practice	Guided	1	0.5	0	3.190475	1.30036	-1.45145	-0.8002	1.13176684204814	0.838978	-3.153001	-0.15615
Trial2	3	1	blindfold	counterclockwise	practice	Guided	1	0.5	0	3.21048	1.30039	-1.45151	-0.80017	1.1317668470903	1.89856	-3.474617	-0.079542
Trial2	3	1	blindfold	counterclockwise	practice	Guided	1	0.5	0	3.230476	1.30057	-1.45165	-0.80014	1.13187291871825	2.762878	-3.847016	-0.135638
Trial2	3	1	blindfold	counterclockwise	practice	Guided	1	0.5	0	3.250481	1.30084	-1.4518	-0.80014	1.13206382698997	3.071157	-4.028983	-0.196128
Trial2	3	1	blindfold	counterclockwise	practice	Guided	1	0.5	0	3.270477	1.301	-1.45188	-0.80015	1.13218420757498	2.8308	-3.88087	-0.358431
Trial2	3	1	blindfold	counterclockwise	practice	Guided	1	0.5	0	3.290482	1.30102	-1.45186	-0.8001601	1.13220536902549	1.622731	-3.356127	-0.430046
Trial2	3	1	blindfold	counterclockwise	practice	Guided	1	0.5	0	3.310478	1.30099	-1.45181	-0.8001601	1.13218420014607	1.167661	-3.254564	-0.448512
Trial2	3	1	blindfold	counterclockwise	practice	Guided	1	0.5	0	3.330475	1.30095	-1.45176	-0.8001601	1.13215594747616	1.103899	-3.305345	-0.442859
Trial2	3	1	blindfold	counterclockwise	practice	Guided	1	0.5	0	3.350479	1.30092	-1.45175	-0.8001601	1.13213469518521	1.470628	-3.415372	-0.343124
Trial2	3	1	blindfold	counterclockwise	practice	Guided	1	0.5	0	3.370476	1.30092	-1.45175	-0.80017	1.13214173038916	1.951076	-3.601571	-0.354552
Trial2	3	1	blindfold	counterclockwise	practice	Guided	1	0.5	0	3.39048	1.30096	-1.45178	-0.80017	1.13217006668949	2.563816	-3.796234	-0.42647
Trial2	3	1	blindfold	counterclockwise	practice	Guided	1	0.5	0	3.410477	1.30099	-1.45179	-0.80017	1.1321912350424	2.415162	-3.775075	-0.43805
Trial2	3	1	blindfold	counterclockwise	practice	Guided	1	0.5	0	3.430481	1.301	-1.4518	-0.80017	1.13219831936027	2.069307	-3.639658	-0.405494
Trial2	3	1	blindfold	counterclockwise	practice	Guided	1	0.5	0	3.450478	1.301	-1.4518	-0.80017	1.13219831936027	1.742465	-3.593108	-0.390181
Trial2	3	1	blindfold	counterclockwise	practice	Guided	1	0.5	0	3.470474	1.30098	-1.4518	-0.80017	1.13218415076877	1.510422	-3.525399	-0.348432
Trial2	3	1	blindfold	counterclockwise	practice	Guided	1	0.5	0	3.490479	1.30095	-1.45179	-0.80017	1.13216298254805	1.667304	-3.635426	-0.24515
Trial2	3	1	blindfold	counterclockwise	practice	Guided	1	0.5	0	3.510475	1.30094	-1.4518	-0.8001601	1.13214886333494	1.89546	-3.732757	-0.154067
Trial2	3	1	blindfold	counterclockwise	practice	Guided	1	0.5	0	3.530479	1.30095	-1.4518	-0.80015	1.1321488703223	2.006427	-3.792002	-0.081024
Trial2	3	1	blindfold	counterclockwise	practice	Guided	1	0.5	0	3.550476	1.30095	-1.45181	-0.80014	1.13214175108724	1.960958	-3.825857	0.043948
Trial2	3	1	blindfold	counterclockwise	practice	Guided	1	0.5	0	3.57048	1.30095	-1.45182	-0.8001	1.1321134852179	1.783386	-3.741221	0.251287
Trial2	3	1	blindfold	counterclockwise	practice	Guided	1	0.5	0	3.590477	1.30092	-1.45182	-0.80006	1.13206400856124	1.355412	-3.588876	0.686319
Trial2	3	1	blindfold	counterclockwise	practice	Guided	1	0.5	0	3.610481	1.3009	-1.45181	-0.79999	1.13200034423018	1.241535	-3.538094	0.966077
Trial2	3	1	blindfold	counterclockwise	practice	Guided	1	0.5	0	3.630478	1.30086	-1.45179	-0.79977	1.13181662140205	1.216795	-3.474617	1.185378
Trial2	3	1	blindfold	counterclockwise	practice	Guided	1	0.5	0	3.650475	1.3008	-1.45177	-0.79927	1.13142082225284	1.305943	-3.495776	1.327394
Trial2	3	1	blindfold	counterclockwise	practice	Guided	1	0.5	0	3.670479	1.30075	-1.45176	-0.79734	1.1300227591251	1.409578	-3.55079	1.395404
Trial2	3	1	blindfold	counterclockwise	practice	Guided	1	0.5	0	3.690475	1.30071	-1.4518	-0.79581	1.12891539787656	1.369661	-3.618499	1.508015
Trial2	3	1	blindfold	counterclockwise	practice	Guided	1	0.5	0	3.71048	1.30068	-1.45181	-0.79391	1.1275556122934	1.26329	-3.546558	1.504632
Trial2	3	1	blindfold	counterclockwise	practice	Guided	1	0.5	0	3.730476	1.30064	-1.45179	-0.79153	1.12585263262284	1.117352	-3.546558	1.633813
Trial2	3	1	blindfold	counterclockwise	practice	Guided	1	0.5	0	3.750481	1.30058	-1.45178	-0.78855	1.12371682770218	1.055682	-3.538094	1.620182
Trial2	3	1	blindfold	counterclockwise	practice	Guided	1	0.5	0	3.770477	1.30054	-1.45179	-0.78111	1.11847979804516	1.044544	-3.59734	1.700042
Trial2	3	1	blindfold	counterclockwise	practice	Guided	1	0.5	0	3.790482	1.30053	-1.45181	-0.77639	1.11518140958169	1.122139	-3.521167	1.740377
Trial2	3	1	blindfold	counterclockwise	practice	Guided	1	0.5	0	3.810478	1.30055	-1.4518	-0.77119	1.11158187908665	1.140457	-3.635426	1.848272
Trial2	3	1	blindfold	counterclockwise	practice	Guided	1	0.5	0	3.830475	1.30056	-1.45181	-0.76538	1.10756616099527	1.123858	-3.584644	1.783713
Trial2	3	1	blindfold	counterclockwise	practice	Guided	1	0.5	0	3.850479	1.30056	-1.45181	-0.7587301	1.10298123482888	1.092676	-3.618499	1.870537
Trial2	3	1	blindfold	counterclockwise	practice	Guided	1	0.5	0	3.870476	1.30055	-1.4518	-0.74405	1.09292759044176	1.066759	-3.571949	1.778854
Trial2	3	1	blindfold	counterclockwise	practice	Guided	1	0.5	0	3.89048	1.30052	-1.45182	-0.73566	1.08721099688789	1.039643	-3.724294	1.825135
Trial2	3	1	blindfold	counterclockwise	practice	Guided	1	0.5	0	3.910477	1.30051	-1.45185	-0.72703	1.0813828780934	1.041626	-3.686207	1.792142
Trial2	3	1	blindfold	counterclockwise	practice	Guided	1	0.5	0	3.930481	1.30051	-1.45184	-0.71766	1.07510564250116	1.040922	-3.698903	1.749242
Trial2	3	1	blindfold	counterclockwise	practice	Guided	1	0.5	0	3.950478	1.30052	-1.45186	-0.70786	1.06859625171702	1.089354	-3.838552	1.741778
Trial2	3	1	blindfold	counterclockwise	practice	Guided	1	0.5	0	3.970474	1.30052	-1.4519	-0.68819	1.05566928189116	1.113045	-3.749684	1.617475
Trial2	3	1	blindfold	counterclockwise	practice	Guided	1	0.5	0	3.990479	1.30052	-1.45189	-0.67711	1.04847992529982	1.069294	-3.906261	1.652244
Trial2	3	1	blindfold	counterclockwise	practice	Guided	1	0.5	0	4.010475	1.30053	-1.45192	-0.6668	1.041859146559	1.06524	-3.690439	1.458485
Trial2	3	1	blindfold	counterclockwise	practice	Guided	1	0.5	0	4.030479	1.30054	-1.4519	-0.6559801	1.03497539629812	1.027699	-3.88087	1.512887
Trial2	3	1	blindfold	counterclockwise	practice	Guided	1	0.5	0	4.050476	1.30052	-1.45193	-0.64431	1.02760281844427	1.013039	-3.859711	1.500856
Trial2	3	1	blindfold	counterclockwise	practice	Guided	1	0.5	0	4.07048	1.30051	-1.45192	-0.62222	1.01389054712636	0.990645	-3.749684	1.41496
Trial2	3	1	blindfold	counterclockwise	practice	Guided	1	0.5	0	4.090477	1.30051	-1.45192	-0.61051	1.00674663557186	1.078521	-3.847016	1.283318
Trial2	3	1	blindfold	counterclockwise	practice	Guided	1	0.5	0	4.110481	1.30053	-1.45193	-0.59904	0.999848574045994	1.062435	-3.872407	1.46053
Trial2	3	1	blindfold	counterclockwise	practice	Guided	1	0.5	0	4.130478	1.30054	-1.45193	-0.58753	0.993003406319544	1.081647	-3.83432	1.343782
Trial2	3	1	blindfold	counterclockwise	practice	Guided	1	0.5	0	4.150475	1.30055	-1.45191	-0.57567	0.986040683860187	1.097539	-3.851248	1.257012
Trial2	3	1	blindfold	counterclockwise	practice	Guided	1	0.5	0	4.170479	1.30056	-1.45193	-0.55279	0.972868513396481	1.147049	-3.914725	1.331981
Trial2	3	1	blindfold	counterclockwise	practice	Guided	1	0.5	0	4.190475	1.30054	-1.45192	-0.54107	0.966240638900249	1.001716	-3.893566	1.299698
Trial2	3	1	blindfold	counterclockwise	practice	Guided	1	0.5	0	4.21048	1.30052	-1.45192	-0.5298	0.959958445557138	1.03767	-3.838552	1.160609
Trial2	3	1	blindfold	counterclockwise	practice	Guided	1	0.5	0	4.230476	1.30053	-1.45194	-0.51821	0.953619321048668	1.037356	-3.935884	1.32443
Trial2	3	1	blindfold	counterclockwise	practice	Guided	1	0.5	0	4.250481	1.30054	-1.45195	-0.50664	0.947390284446472	1.121553	-3.872407	1.320644
Trial2	3	1	blindfold	counterclockwise	practice	Guided	1	0.5	0	4.270477	1.30054	-1.45194	-0.48436	0.935664930913605	1.043049	-3.990897	1.473707
Trial2	3	1	blindfold	counterclockwise	practice	Guided	1	0.5	0	4.290482	1.30053	-1.45193	-0.47259	0.929617942668174	1.013075	-3.863943	1.425403
Trial2	3	1	blindfold	counterclockwise	practice	Guided	1	0.5	0	4.310478	1.30052	-1.45193	-0.46104	0.923791130111132	1.039142	-3.770843	1.422469
Trial2	3	1	blindfold	counterclockwise	practice	Guided	1	0.5	0	4.330475	1.30052	-1.4519	-0.44941	0.918042235831279	1.074439	-3.775075	1.377225
Trial2	3	1	blindfold	counterclockwise	practice	Guided	1	0.5	0	4.350479	1.30051	-1.45189	-0.43737	0.912200009439442	0.981833	-3.800466	1.360012
Trial2	3	1	blindfold	counterclockwise	practice	Guided	1	0.5	0	4.370476	1.30051	-1.45189	-0.41423	0.901333912690381	1.049726	-3.796234	1.214473
Trial2	3	1	blindfold	counterclockwise	practice	Guided	1	0.5	0	4.39048	1.30053	-1.4519	-0.40249	0.896016979638026	1.0717	-3.711598	1.131408
Trial2	3	1	blindfold	counterclockwise	practice	Guided	1	0.5	0	4.410477	1.30055	-1.45189	-0.39119	0.891016223387675	1.090066	-3.830089	1.180859
Trial2	3	1	blindfold	counterclockwise	practice	Guided	1	0.5	0	4.430481	1.30055	-1.45189	-0.38003	0.886173280141863	1.046061	-3.66928	1.111422
Trial2	3	1	blindfold	counterclockwise	practice	Guided	1	0.5	0	4.450478	1.30053	-1.45186	-0.36863	0.881326433718179	1.09028	-3.707366	1.109242
Trial2	3	1	blindfold	counterclockwise	practice	Guided	1	0.5	0	4.470474	1.30051	-1.45186	-0.34649	0.872279574143831	0.991324	-3.703135	1.278644
Trial2	3	1	blindfold	counterclockwise	practice	Guided	1	0.5	0	4.490479	1.30048	-1.45182	-0.33492	0.867721057346431	0.98745	-3.652353	1.399411
Trial2	3	1	blindfold	counterclockwise	practice	Guided	1	0.5	0	4.510475	1.30049	-1.45181	-0.32361	0.863427884640394	1.044956	-3.59734	1.243469
Trial2	3	1	blindfold	counterclockwise	practice	Guided	1	0.5	0	4.530479	1.30051	-1.45181	-0.31221	0.859238859945313	1.079465	-3.681976	1.340994
Trial2	3	1	blindfold	counterclockwise	practice	Guided	1	0.5	0	4.550476	1.30054	-1.45182	-0.30045	0.855064000536927	1.164248	-3.567717	1.214293
Trial2	3	1	blindfold	counterclockwise	practice	Guided	1	0.5	0	4.57048	1.30057	-1.45182	-0.27716	0.847189472415122	1.11891	-3.681976	1.402785
Trial2	3	1	blindfold	counterclockwise	practice	Guided	1	0.5	0	4.590477	1.30058	-1.45182	-0.26572	0.843525636592969	1.091709	-3.639658	1.201661
Trial2	3	1	blindfold	counterclockwise	practice	Guided	1	0.5	0	4.610481	1.30056	-1.45183	-0.25432	0.839985100983472	1.10592	-3.694671	1.271985
Trial2	3	1	blindfold	counterclockwise	practice	Guided	1	0.5	0	4.630478	1.30055	-1.45182	-0.24298	0.836611948060496	1.07889	-3.580412	1.156187
Trial2	3	1	blindfold	counterclockwise	practice	Guided	1	0.5	0	4.650475	1.30054	-1.45181	-0.23103	0.833210121240786	1.024419	-3.703135	1.182476
Trial2	3	1	blindfold	counterclockwise	practice	Guided	1	0.5	0	4.670479	1.30053	-1.45181	-0.2089	0.827337547479374	1.068949	-3.559253	1.071209
Trial2	3	1	blindfold	counterclockwise	practice	Guided	1	0.5	0	4.690475	1.30056	-1.45184	-0.1981	0.824705959682974	1.175367	-3.652353	0.973383
Trial2	3	1	blindfold	counterclockwise	practice	Guided	1	0.5	0	4.71048	1.30057	-1.45185	-0.18746	0.822224784542402	1.162415	-3.863943	1.157109
Trial2	3	1	blindfold	counterclockwise	practice	Guided	1	0.5	0	4.730476	1.30058	-1.45188	-0.17698	0.819908709808505	1.114737	-3.736989	1.082295
Trial2	3	1	blindfold	counterclockwise	practice	Guided	1	0.5	0	4.750481	1.30057	-1.45187	-0.1663	0.817660095836047	1.114129	-3.766612	1.178125
Trial2	3	1	blindfold	counterclockwise	practice	Guided	1	0.5	0	4.770477	1.30055	-1.45189	-0.14528	0.813625562699711	1.043922	-3.779307	1.306142
Trial2	3	1	blindfold	counterclockwise	practice	Guided	1	0.5	0	4.790482	1.30048	-1.45185	-0.13483	0.811755851609768	0.849376	-3.918956	1.34913
Trial2	3	1	blindfold	counterclockwise	practice	Guided	1	0.5	0	4.810478	1.30045	-1.45191	-0.12441	0.810060491097715	0.911023	-3.872407	1.232042
Trial2	3	1	blindfold	counterclockwise	practice	Guided	1	0.5	0	4.830475	1.30045	-1.45194	-0.114	0.808527148770638	1.006158	-3.948579	1.245463
Trial2	3	1	blindfold	counterclockwise	practice	Guided	1	0.5	0	4.850479	1.30048	-1.45199	-0.10295	0.807073191605249	1.022321	-3.995129	1.396322
Trial2	3	1	blindfold	counterclockwise	practice	Guided	1	0.5	0	4.870476	1.30051	-1.45199	-0.09283499	0.805875098562685	1.022956	-3.948579	1.330779
Trial2	3	1	blindfold	counterclockwise	practice	Guided	1	0.5	0	4.89048	1.30053	-1.45198	-0.071024	0.803674449282797	1.02139	-4.033215	1.478011
Trial2	3	1	blindfold	counterclockwise	practice	Guided	1	0.5	0	4.910477	1.3005	-1.45195	-0.060583	0.802789266419032	0.934056	-3.961274	1.416936
Trial2	3	1	blindfold	counterclockwise	practice	Guided	1	0.5	0	4.930481	1.30046	-1.45197	-0.049676	0.80199992905763	0.799905	-3.990897	1.447346
Trial2	3	1	blindfold	counterclockwise	practice	Guided	1	0.5	0	4.950478	1.30042	-1.45197	-0.037971	0.801320189715575	0.829907	-3.876638	1.373771
Trial2	3	1	blindfold	counterclockwise	practice	Guided	1	0.5	0	4.970474	1.3004	-1.45197	-0.026804	0.800848702531037	0.779318	-3.999361	1.445547
Trial2	3	1	blindfold	counterclockwise	practice	Guided	1	0.5	0	4.990479	1.3004	-1.45197	-0.00425	0.800411302034238	0.823807	-3.825857	1.217464
Trial2	3	1	blindfold	counterclockwise	practice	Guided	1	0.5	0	5.010475	1.30042	-1.45197	0.0063628	0.800445335439516	0.941645	-3.851248	1.109666
Trial2	3	1	blindfold	counterclockwise	practice	Guided	1	0.5	0	5.030479	1.30043	-1.45195	0.017548	0.800622390620779	0.824563	-3.872407	1.188566
Trial2	3	1	blindfold	counterclockwise	practice	Guided	1	0.5	0	5.050476	1.3004	-1.45192	0.028676	0.800913542693011	0.675256	-3.593108	1.173727
Trial2	3	1	blindfold	counterclockwise	practice	Guided	1	0.5	0	5.07048	1.30036	-1.45183	0.049858	0.80191139956009	0.58566	-3.432299	1.128595
Trial2	3	1	blindfold	counterclockwise	practice	Guided	1	0.5	0	5.090477	1.30027	-1.4518	0.060845	0.802579668899176	0.501266	-3.783539	1.124089
Trial2	3	1	blindfold	counterclockwise	practice	Guided	1	0.5	0	5.110481	1.30026	-1.45188	0.071546	0.803451812240676	0.551067	-3.965506	1.360214
Trial2	3	1	blindfold	counterclockwise	practice	Guided	1	0.5	0	5.130478	1.30029	-1.45194	0.082639	0.804545262527388	0.844218	-3.673512	1.353339
Trial2	3	1	blindfold	counterclockwise	practice	Guided	1	0.5	0	5.150475	1.30038	-1.45185	0.093499	0.805822681953039	1.078992	-3.483081	1.260524
Trial2	3	1	blindfold	counterclockwise	practice	Guided	1	0.5	0	5.170479	1.3005	-1.45177	0.11561	0.808805277970374	1.228537	-3.360359	1.229059
Trial2	3	1	blindfold	counterclockwise	practice	Guided	1	0.5	0	5.190475	1.3006	-1.45178	0.12777	0.810731530078403	1.059385	-3.796234	1.668038
Trial2	3	1	blindfold	counterclockwise	practice	Guided	1	0.5	0	5.21048	1.30055	-1.45182	0.1392	0.81256194680276	1.040748	-3.368822	1.523
Trial2	3	1	blindfold	counterclockwise	practice	Guided	1	0.5	0	5.230476	1.30049	-1.45171	0.15148	0.814696548734621	0.814718	-3.267259	1.698728
Trial2	3	1	blindfold	counterclockwise	practice	Guided	1	0.5	0	5.250481	1.3004	-1.45164	0.16501	0.817232214092211	0.697878	-3.165696	1.686155
Trial2	3	1	blindfold	counterclockwise	practice	Guided	1	0.5	0	5.270477	1.30034	-1.45161	0.19066	0.822736440566026	0.680314	-3.318041	1.401014
Trial2	3	1	blindfold	counterclockwise	practice	Guided	1	0.5	0	5.290482	1.30036	-1.45176	0.20383	0.825907224203488	0.824812	-3.792002	0.998587
Trial2	3	1	blindfold	counterclockwise	practice	Guided	1	0.5	0	5.310478	1.30043	-1.45184	0.21625	0.82912745529882	1.083149	-3.656585	0.855442
Trial2	3	1	blindfold	counterclockwise	practice	Guided	1	0.5	0	5.330475	1.3005	-1.45186	0.22858	0.832495718899482	0.943648	-3.770843	1.3155
Trial2	3	1	blindfold	counterclockwise	practice	Guided	1	0.5	0	5.350479	1.30049	-1.45186	0.24131	0.836071044321469	0.956382	-3.665048	1.285166
Trial2	3	1	blindfold	counterclockwise	practice	Guided	1	0.5	0	5.370476	1.30049	-1.45185	0.26586	0.8434843269621	0.965798	-3.859711	1.216798
Trial2	3	1	blindfold	counterclockwise	practice	Guided	1	0.5	0	5.39048	1.3004	-1.45196	0.27797	0.847294234442025	0.625766	-3.830089	1.162315
Trial2	3	1	blindfold	counterclockwise	practice	Guided	1	0.5	0	5.410477	1.30032	-1.45194	0.29043	0.851388125106577	0.640373	-3.910493	1.260506
Trial2	3	1	blindfold	counterclockwise	practice	Guided	1	0.5	0	5.430481	1.30034	-1.45192	0.30255	0.855617034865034	0.874813	-3.876638	1.356135
Trial2	3	1	blindfold	counterclockwise	practice	Guided	1	0.5	0	5.450478	1.30042	-1.45196	0.31502	0.860180135676788	0.843438	-4.117851	1.400041
Trial2	3	1	blindfold	counterclockwise	practice	Guided	1	0.5	0	5.470474	1.30042	-1.45205	0.3387	0.869131714651183	0.8251	-4.282891	1.231398
Trial2	3	1	blindfold	counterclockwise	practice	Guided	1	0.5	0	5.490479	1.30036	-1.4522	0.35002	0.873550265838016	0.420719	-4.329441	0.923073
Trial2	3	1	blindfold	counterclockwise	practice	Guided	1	0.5	0	5.510475	1.30025	-1.45219	0.36126	0.878014198820056	0.251224	-4.367527	0.894075
Trial2	3	1	blindfold	counterclockwise	practice	Guided	1	0.5	0	5.530479	1.30015	-1.45218	0.37208	0.882430498302019	0.227246	-4.346368	0.880504
Trial2	3	1	blindfold	counterclockwise	practice	Guided	1	0.5	0	5.550476	1.3001	-1.45221	0.38201	0.886618074584146	-0.142639	-5.053079	0.837201
Trial2	3	1	blindfold	counterclockwise	practice	Guided	1	0.5	0	5.57048	1.30001	-1.45241	0.39983	0.894360098193198	0.321021	-4.765316	0.526424
Trial2	3	1	blindfold	counterclockwise	practice	Guided	1	0.5	0	5.590477	1.30014	-1.45226	0.4071	0.897749664602162	0.200988	-4.684912	0.498589
Trial2	3	1	blindfold	counterclockwise	practice	Guided	1	0.5	0	5.610481	1.30013	-1.45231	0.41417	0.900968822290877	0.132964	-4.651058	0.62183
Trial2	3	1	blindfold	counterclockwise	practice	Guided	1	0.5	0	5.630478	1.3001	-1.45228	0.42061	0.90392076051344	0.088817	-4.155937	0.828868
Trial2	3	1	blindfold	counterclockwise	practice	Guided	1	0.5	0	5.650475	1.30008	-1.45215	0.42687	0.906832895423417	0.141124	-4.18556	0.975854
Trial2	3	1	blindfold	counterclockwise	practice	Guided	1	0.5	0	5.670479	1.30007	-1.45212	0.43939	0.912784561683232	0.129487	-4.342136	1.173124
Trial2	3	1	blindfold	counterclockwise	practice	Guided	1	0.5	0	5.690475	1.30008	-1.45207	0.44593	0.915959323204011	0.181242	-3.952811	1.189798
Trial2	3	1	blindfold	counterclockwise	practice	Guided	1	0.5	0	5.71048	1.30008	-1.45203	0.45254	0.919195489034225	0.166313	-4.308282	1.25162
Trial2	3	1	blindfold	counterclockwise	practice	Guided	1	0.5	0	5.730476	1.3001	-1.4521	0.4589	0.922360653158649	0.364545	-4.574885	1.476407
Trial2	3	1	blindfold	counterclockwise	practice	Guided	1	0.5	0	5.750481	1.30016	-1.45226	0.46576	0.925844633929924	0.55605	-4.888039	1.49561
Trial2	3	1	blindfold	counterclockwise	practice	Guided	1	0.5	0	5.770477	1.30026	-1.4524	0.47238	0.92927866211135	0.700985	-4.731462	1.41
Trial2	3	1	blindfold	counterclockwise	practice	Guided	1	0.5	0	5.790482	1.30034	-1.45239	0.48561	0.936141599970884	0.778643	-4.634131	1.345773
Trial2	3	1	blindfold	counterclockwise	practice	Guided	1	0.5	0	5.810478	1.30037	-1.45235	0.49192	0.939455897022765	0.692722	-4.786475	1.241915
Trial2	3	1	blindfold	counterclockwise	practice	Guided	1	0.5	0	5.830475	1.30034	-1.45238	0.49812	0.942691656563989	0.57584	-4.816098	1.275392
Trial2	3	1	blindfold	counterclockwise	practice	Guided	1	0.5	0	5.850479	1.30033	-1.4524	0.50461	0.946128654903991	0.668218	-4.816098	1.54535
Trial2	3	1	blindfold	counterclockwise	practice	Guided	1	0.5	0	5.870476	1.30035	-1.4524	0.51847	0.953609549834057	0.797032	-4.667985	1.789268
Trial2	3	1	blindfold	counterclockwise	practice	Guided	1	0.5	0	5.89048	1.30041	-1.45226	0.52621	0.957889969903039	0.777002	-4.337905	1.921489
Trial2	3	1	blindfold	counterclockwise	practice	Guided	1	0.5	0	5.910477	1.30038	-1.45219	0.53466	0.962532818611769	0.591879	-4.249037	1.779051
Trial2	3	1	blindfold	counterclockwise	practice	Guided	1	0.5	0	5.930481	1.3003	-1.45213	0.54349	0.967399429522842	0.487811	-4.117851	1.584561
Trial2	3	1	blindfold	counterclockwise	practice	Guided	1	0.5	0	5.950478	1.30027	-1.45209	0.55235	0.972379821154668	0.625982	-4.359064	1.61993
Trial2	3	1	blindfold	counterclockwise	practice	Guided	1	0.5	0	5.970474	1.3003	-1.45216	0.5707	0.982943926435985	0.733806	-4.570654	1.585185
Trial2	3	1	blindfold	counterclockwise	practice	Guided	1	0.5	0	5.990479	1.30045	-1.45213	0.58041	0.988734505636694	1.020855	-4.117851	1.472232
Trial2	3	1	blindfold	counterclockwise	practice	Guided	1	0.5	0	6.010475	1.30049	-1.45209	0.58983	0.994325777618065	0.919227	-4.447931	1.422229
Trial2	3	1	blindfold	counterclockwise	practice	Guided	1	0.5	0	6.030479	1.30047	-1.45215	0.59916	0.999872364651312	0.821562	-4.278659	1.253267
Trial2	3	1	blindfold	counterclockwise	practice	Guided	1	0.5	0	6.050476	1.30042	-1.45216	0.60846	1.00543315664164	0.80976	-4.532567	1.348897
Trial2	3	1	blindfold	counterclockwise	practice	Guided	1	0.5	0	6.07048	1.3004	-1.45225	0.6279	1.01729966353639	0.914128	-4.72723	1.63577
Trial2	3	1	blindfold	counterclockwise	practice	Guided	1	0.5	0	6.090477	1.30053	-1.45226	0.63831	1.02385931029075	1.182339	-4.612972	1.884876
Trial2	3	1	blindfold	counterclockwise	practice	Guided	1	0.5	0	6.110481	1.3006	-1.45227	0.64877	1.03046736993115	1.074303	-4.536799	1.828917
Trial2	3	1	blindfold	counterclockwise	practice	Guided	1	0.5	0	6.130478	1.30059	-1.4522	0.6595	1.0372486024084	1.017091	-4.100924	1.667564
Trial2	3	1	blindfold	counterclockwise	practice	Guided	1	0.5	0	6.150475	1.30052	-1.45213	0.67079	1.04440960640905	0.884478	-4.401382	1.58358
Trial2	3	1	blindfold	counterclockwise	practice	Guided	1	0.5	0	6.170479	1.30045	-1.45216	0.68191	1.0515328663019	0.787247	-4.210951	1.586554
Trial2	3	1	blindfold	counterclockwise	practice	Guided	1	0.5	0	6.190475	1.30039	-1.45211	0.7046	1.06634201231233	0.757049	-4.096692	1.440306
Trial2	3	1	blindfold	counterclockwise	practice	Guided	1	0.5	0	6.21048	1.3004	-1.45211	0.71554	1.07360964501392	0.839757	-4.363295	1.152338
Trial2	3	1	blindfold	counterclockwise	practice	Guided	1	0.5	0	6.230476	1.30041	-1.45222	0.72628	1.08080470963633	0.762679	-4.998065	1.286394
Trial2	3	1	blindfold	counterclockwise	practice	Guided	1	0.5	0	6.250481	1.30039	-1.4524	0.73724	1.08818518743514	0.680237	-4.782244	1.388588
Trial2	3	1	blindfold	counterclockwise	practice	Guided	1	0.5	0	6.270485	1.30036	-1.45245	0.74796	1.09545433105445	0.598089	-4.909198	1.665186
Trial2	3	1	blindfold	counterclockwise	practice	Guided	1	0.5	0	6.290474	1.30029	-1.45248	0.77013	1.11065933154604	0.420858	-5.082701	1.72634
Trial2	3	1	blindfold	counterclockwise	practice	Guided	1	0.5	0	6.310478	1.30027	-1.45267	0.78131	1.11842624620357	0.593817	-5.71324	1.970896
Trial2	3	1	blindfold	counterclockwise	practice	Guided	1	0.5	0	6.330482	1.30029	-1.4528	0.79281	1.12650415321871	0.583567	-5.607445	2.060503
Trial2	3	1	blindfold	counterclockwise	practice	Guided	1	0.5	0	6.350471	1.3003	-1.45282	0.8033	1.13391852054863	0.625573	-5.653994	2.1768
Trial2	3	1	blindfold	counterclockwise	practice	Guided	1	0.5	0	6.370476	1.30031	-1.45283	0.80381	1.134286841134	0.526909	-5.857121	2.383313
Trial2	3	1	blindfold	counterclockwise	practice	Guided	1	0.5	0	6.39048	1.30031	-1.45285	0.80277	1.13355009766759	0.681832	-5.66669	3.822208
Trial2	3	1	blindfold	counterclockwise	practice	Guided	1	0.5	0	6.410484	1.30038	-1.45278	0.80275	1.13358532081341	0.927214	-6.580759	4.987127
Trial2	3	1	blindfold	counterclockwise	practice	Guided	1	0.5	0	6.430473	1.30038	-1.45283	0.80275	1.13358532081341	0.881045	-4.82033	5.163632
Trial2	3	1	blindfold	counterclockwise	practice	Guided	1	0.5	0	6.450478	1.30039	-1.45278	0.80276	1.13359948213903	0.972184	-5.493186	5.81848
Trial2	3	1	blindfold	counterclockwise	practice	Guided	1	0.5	0	6.470482	1.3004	-1.45279	0.80275	1.13359946129224	1.442348	-5.459332	5.54357
Trial2	3	1	blindfold	counterclockwise	practice	Guided	1	0.5	0	6.490471	1.30042	-1.45275	0.80265	1.13354277902783	1.515409	-4.612972	4.972937
Trial2	3	1	blindfold	counterclockwise	practice	Guided	1	0.5	0	6.510475	1.30045	-1.45268	0.80252	1.13347186287024	1.250067	-5.387391	3.593408
Trial2	3	1	blindfold	counterclockwise	practice	Guided	1	0.5	0	6.530479	1.30046	-1.45268	0.80233	1.13334444783981	1.227643	-5.256205	3.128457
Trial2	3	1	blindfold	counterclockwise	practice	Guided	1	0.5	0	6.550484	1.30047	-1.45268	0.80214	1.13321692401801	1.383792	-5.611676	2.815445
Trial2	3	1	blindfold	counterclockwise	practice	Guided	1	0.5	0	6.570473	1.30049	-1.45269	0.8019	1.1330613097503	1.496782	-5.522809	2.520913
Trial2	3	1	blindfold	counterclockwise	practice	Guided	1	0.5	0	6.590477	1.30051	-1.45273	0.80183	1.13302589430808	1.175612	-6.153347	2.252935
Trial2	3	1	blindfold	counterclockwise	practice	Guided	1	0.5	0	6.610481	1.30052	-1.45282	0.80178	1.13299749538706	1.035003	-6.229519	2.309333
Trial2	3	1	blindfold	counterclockwise	practice	Guided	1	0.5	0	6.63047	1.30051	-1.45289	0.80174	1.1329622019474	0.989795	-6.356473	2.542295
Trial2	3	1	blindfold	counterclockwise	practice	Guided	1	0.5	0	6.650475	1.30051	-1.45294	0.8017099	1.13294094383475	1.024626	-6.305692	2.769132
Trial2	3	1	blindfold	counterclockwise	practice	Guided	1	0.5	0	6.670479	1.30051	-1.45295	0.80169	1.13292681415846	0.992762	-5.99677	2.925132
Trial2	3	1	blindfold	counterclockwise	practice	Guided	1	0.5	0	6.690483	1.3005	-1.45295	0.80168	1.13291269499908	0.672495	-5.649763	3.077965
Trial2	3	1	blindfold	counterclockwise	practice	Guided	1	0.5	0	6.710472	1.30049	-1.45294	0.8016599	1.13289140562275	0.58734	-5.607445	2.965041
Trial2	3	1	blindfold	counterclockwise	practice	Guided	1	0.5	0	6.730476	1.30049	-1.45293	0.80164	1.13287731838711	0.688991	-5.78518	2.842934
Trial2	3	1	blindfold	counterclockwise	practice	Guided	1	0.5	0	6.750481	1.30048	-1.45293	0.80161	1.13284906986965	0.829649	-5.890975	2.659255
Trial2	3	1	blindfold	counterclockwise	practice	Guided	1	0.5	0	6.770485	1.30048	-1.45293	0.80158	1.13282785525712	0.721928	-5.819035	2.488848
Trial2	3	1	blindfold	counterclockwise	practice	Guided	1	0.5	0	6.790474	1.30047	-1.45293	0.80152	1.13277814051878	0.545421	-5.78518	2.379999
Trial2	3	1	blindfold	counterclockwise	practice	Guided	1	0.5	0	6.810478	1.30044	-1.45292	0.80149	1.1327357829175	0.206807	-5.78518	2.309083
Trial2	3	1	blindfold	counterclockwise	practice	Guided	1	0.5	0	6.830482	1.30042	-1.45292	0.80147	1.13270754447982	0.113393	-5.768253	2.354217
Trial2	3	1	blindfold	counterclockwise	practice	Guided	1	0.5	0	6.850471	1.3004	-1.45291	0.80145	1.13267926397817	0.080515	-5.66669	2.497898
Trial2	3	1	blindfold	counterclockwise	practice	Guided	1	0.5	0	6.870476	1.30038	-1.4529	0.80143	1.13265094130205	0.038421	-5.57359	2.608733
Trial2	3	1	blindfold	counterclockwise	practice	Guided	1	0.5	0	6.89048	1.30032	-1.45285	0.80143	1.13260857016948	-0.314713	-5.273132	2.706137
Trial2	3	1	blindfold	counterclockwise	practice	Guided	1	0.5	0	6.910484	1.30028	-1.45278	0.80142	1.13257318174488	-0.40716	-5.057311	2.755356
Trial2	3	1	blindfold	counterclockwise	practice	Guided	1	0.5	0	6.930473	1.30024	-1.45271	0.80142	1.13254496381453	-0.539593	-5.014993	2.76558
Trial2	3	1	blindfold	counterclockwise	practice	Guided	1	0.5	0	6.950478	1.30019	-1.45265	0.80142	1.13250958710701	-0.600189	-4.900734	2.794297
Trial2	3	1	blindfold	counterclockwise	practice	Guided	1	0.5	0	6.970482	1.30015	-1.4526	0.8013901	1.1324601964753	-0.686374	-4.782244	2.702934
Trial2	3	1	blindfold	counterclockwise	practice	Guided	1	0.5	0	6.990471	1.30007	-1.4525	0.80137	1.13238950770911	-0.997155	-4.72723	2.324179
Trial2	3	1	blindfold	counterclockwise	practice	Guided	1	0.5	0	7.010475	1.30002	-1.45246	0.80133	1.1323258716901	-1.152008	-4.77378	2.124041
Trial2	3	1	blindfold	counterclockwise	practice	Guided	1	0.5	0	7.030479	1.29997	-1.45245	0.80128	1.13225514937092	-1.351073	-4.824562	1.943377
Trial2	3	1	blindfold	counterclockwise	practice	Guided	1	0.5	0	7.050484	1.29988	-1.45243	0.80119	1.13212786593102	-1.475182	-4.799171	1.724779
Trial2	3	1	blindfold	counterclockwise	practice	Guided	1	0.5	0	7.070473	1.2997	-1.45242	0.80106	1.13190864755304	-1.489451	-4.824562	1.590399
Trial2	3	1	blindfold	counterclockwise	practice	Guided	1	0.5	0	7.090477	1.29935	-1.45242	0.80083	1.13149863418885	-1.547818	-4.86688	1.510468
Trial2	3	1	blindfold	counterclockwise	practice	Guided	1	0.5	0	7.110481	1.29816	-1.45243	0.80074	1.13059447645582	-1.79273	-4.841489	1.305725
Trial2	3	1	blindfold	counterclockwise	practice	Guided	1	0.5	0	7.13047	1.29707	-1.45242	0.80069	1.12978976163754	-1.937125	-4.799171	1.309321
Trial2	3	1	blindfold	counterclockwise	practice	Guided	1	0.5	0	7.150475	1.29546	-1.4524	0.80068	1.12864743033915	-1.967391	-4.782244	1.363425
Trial2	3	1	blindfold	counterclockwise	practice	Guided	1	0.5	0	7.170479	1.29338	-1.45239	0.8006999	1.1271966412914	-1.956442	-4.718767	1.410497
Trial2	3	1	blindfold	counterclockwise	practice	Guided	1	0.5	0	7.190483	1.29071	-1.45236	0.80067	1.12529762895574	-1.916628	-4.638362	1.405296
Trial2	3	1	blindfold	counterclockwise	practice	Guided	1	0.5	0	7.210472	1.28393	-1.45231	0.80062	1.12050817608867	-1.843667	-4.524104	1.17985
Trial2	3	1	blindfold	counterclockwise	practice	Guided	1	0.5	0	7.230476	1.27989	-1.4523	0.80057	1.11764961555226	-1.824624	-4.574885	1.089897
Trial2	3	1	blindfold	counterclockwise	practice	Guided	1	0.5	0	7.250481	1.27543	-1.45229	0.80054	1.11452046790333	-1.851317	-4.566422	1.097845
Trial2	3	1	blindfold	counterclockwise	practice	Guided	1	0.5	0	7.270485	1.27052	-1.45228	0.80055	1.11111714227778	-1.905925	-4.557958	1.059916
Trial2	3	1	blindfold	counterclockwise	practice	Guided	1	0.5	0	7.290474	1.26497	-1.45227	0.80056	1.10728293979311	-1.938438	-4.418309	1.092992
Trial2	3	1	blindfold	counterclockwise	practice	Guided	1	0.5	0	7.310478	1.25245	-1.45219	0.80056	1.09867069502966	-1.888372	-4.3506	1.117781
Trial2	3	1	blindfold	counterclockwise	practice	Guided	1	0.5	0	7.330482	1.24556	-1.45218	0.80058	1.0939780557196	-1.817949	-4.371759	1.14101
Trial2	3	1	blindfold	counterclockwise	practice	Guided	1	0.5	0	7.350471	1.23828	-1.45219	0.8006	1.08904443965085	-1.7949	-4.431004	1.193469
Trial2	3	1	blindfold	counterclockwise	practice	Guided	1	0.5	0	7.370476	1.23042	-1.45221	0.80062	1.08374617982294	-1.764809	-4.439468	1.266639
Trial2	3	1	blindfold	counterclockwise	practice	Guided	1	0.5	0	7.39048	1.22246	-1.45223	0.80072	1.07847159340193	-1.779764	-4.481786	1.304527
Trial2	3	1	blindfold	counterclockwise	practice	Guided	1	0.5	0	7.410484	1.20553	-1.45227	0.80077	1.06724187335378	-1.871696	-4.511408	1.563519
Trial2	3	1	blindfold	counterclockwise	practice	Guided	1	0.5	0	7.430473	1.19628	-1.45228	0.80082	1.0611873082691	-1.845066	-4.545263	1.639061
Trial2	3	1	blindfold	counterclockwise	practice	Guided	1	0.5	0	7.450478	1.18698	-1.45228	0.80085	1.05513141809334	-1.844074	-4.536799	1.733723
Trial2	3	1	blindfold	counterclockwise	practice	Guided	1	0.5	0	7.470482	1.17737	-1.45228	0.80091	1.04894567799703	-1.888948	-4.596044	1.834682
Trial2	3	1	blindfold	counterclockwise	practice	Guided	1	0.5	0	7.490471	1.16713	-1.45228	0.80099	1.0424238029527	-1.857146	-4.532567	1.944268
Trial2	3	1	blindfold	counterclockwise	practice	Guided	1	0.5	0	7.510475	1.14633	-1.45222	0.80099	1.02923633067699	-1.76031	-4.3506	2.024241
Trial2	3	1	blindfold	counterclockwise	practice	Guided	1	0.5	0	7.530479	1.13522	-1.45216	0.80096	1.02227268450698	-1.694017	-4.194023	1.951647
Trial2	3	1	blindfold	counterclockwise	practice	Guided	1	0.5	0	7.550484	1.12424	-1.45208	0.8009	1.01543902347908	-1.595454	-3.940115	1.813472
Trial2	3	1	blindfold	counterclockwise	practice	Guided	1	0.5	0	7.570473	1.11273	-1.45198	0.80077	1.00830087448848	-1.531983	-3.800466	1.625558
Trial2	3	1	blindfold	counterclockwise	practice	Guided	1	0.5	0	7.590477	1.08986	-1.45187	0.80075	0.994552846916074	-1.549803	-3.779307	1.523283
Trial2	3	1	blindfold	counterclockwise	practice	Guided	1	0.5	0	7.610481	1.0778	-1.45189	0.80075	0.987447958622847	-1.564875	-3.872407	1.553122
Trial2	3	1	blindfold	counterclockwise	practice	Guided	1	0.5	0	7.63047	1.06553	-1.45194	0.80076	0.980326923812733	-1.576118	-3.944347	1.545136
Trial2	3	1	blindfold	counterclockwise	practice	Guided	1	0.5	0	7.650475	1.05381	-1.45197	0.80079	0.973637542535412	-1.699752	-3.995129	1.600757
Trial2	3	1	blindfold	counterclockwise	practice	Guided	1	0.5	0	7.670479	1.0411	-1.45199	0.80084	0.966506065768887	-1.777927	-3.92742	1.725954
Trial2	3	1	blindfold	counterclockwise	practice	Guided	1	0.5	0	7.690483	1.02846	-1.45198	0.80098	0.959603569033283	-1.774628	-3.872407	1.76505
Trial2	3	1	blindfold	counterclockwise	practice	Guided	1	0.5	0	7.710472	1.00194	-1.45198	0.80106	0.945325783660307	-1.781768	-3.940115	2.128425
Trial2	3	1	blindfold	counterclockwise	practice	Guided	1	0.5	0	7.730476	0.98806	-1.45198	0.80112	0.938080958230267	-1.756518	-3.906261	2.257352
Trial2	3	1	blindfold	counterclockwise	practice	Guided	1	0.5	0	7.750481	0.9747699	-1.45196	0.80113	0.931244209150135	-1.673454	-3.859711	2.25224
Trial2	3	1	blindfold	counterclockwise	practice	Guided	1	0.5	0	7.770485	0.96005	-1.45194	0.80112	0.923817792298977	-1.537942	-3.847016	2.265619
Trial2	3	1	blindfold	counterclockwise	practice	Guided	1	0.5	0	7.790474	0.94649	-1.45191	0.8011	0.917123001149937	-1.551731	-3.847016	2.235995
Trial2	3	1	blindfold	counterclockwise	practice	Guided	1	0.5	0	7.810478	0.91838	-1.45188	0.80107	0.903745009961227	-1.485495	-3.792002	2.129052
Trial2	3	1	blindfold	counterclockwise	practice	Guided	1	0.5	0	7.830482	0.90384	-1.45187	0.80105	0.897088548708755	-1.49049	-3.648121	2.071135
Trial2	3	1	blindfold	counterclockwise	practice	Guided	1	0.5	0	7.850471	0.88967	-1.45185	0.80104	0.890790543122111	-1.54694	-3.660817	2.081774
Trial2	3	1	blindfold	counterclockwise	practice	Guided	1	0.5	0	7.870476	0.87498	-1.45183	0.80102	0.884445030302785	-1.454921	-3.656585	2.061765
Trial2	3	1	blindfold	counterclockwise	practice	Guided	1	0.5	0	7.89048	0.86065	-1.45183	0.80098	0.878428958697679	-1.454385	-3.707366	2.017687
Trial2	3	1	blindfold	counterclockwise	practice	Guided	1	0.5	0	7.910484	0.83192	-1.45187	0.80099	0.867038535509845	-1.45382	-3.813161	1.955321
Trial2	3	1	blindfold	counterclockwise	practice	Guided	1	0.5	0	7.930473	0.81625	-1.4519	0.801	0.861170737926138	-1.45692	-3.796234	1.98811
Trial2	3	1	blindfold	counterclockwise	practice	Guided	1	0.5	0	7.950478	0.8022701	-1.4519	0.80103	0.856163717218164	-1.524025	-3.770843	2.045111
Trial2	3	1	blindfold	counterclockwise	practice	Guided	1	0.5	0	7.970482	0.78778	-1.45189	0.80107	0.851193586099156	-1.495594	-3.720062	2.131113
Trial2	3	1	blindfold	counterclockwise	practice	Guided	1	0.5	0	7.990471	0.77326	-1.45188	0.80114	0.846461069604587	-1.425267	-3.673512	2.216052
Trial2	3	1	blindfold	counterclockwise	practice	Guided	1	0.5	0	8.010475	0.74288	-1.45185	0.80116	0.837166666281543	-1.475905	-3.728525	2.279349
Trial2	3	1	blindfold	counterclockwise	practice	Guided	1	0.5	0	8.030479	0.7283	-1.45185	0.80118	0.833072793515128	-1.550745	-3.707366	2.374651
Trial2	3	1	blindfold	counterclockwise	practice	Guided	1	0.5	0	8.050484	0.71453	-1.45185	0.8012	0.829424205846661	-1.544124	-3.673512	2.40874
Trial2	3	1	blindfold	counterclockwise	practice	Guided	1	0.5	0	8.070473	0.69936	-1.45186	0.80121	0.825640328654489	-1.518101	-3.770843	2.474819
Trial2	3	1	blindfold	counterclockwise	practice	Guided	1	0.5	0	8.090477	0.68459	-1.45185	0.8012	0.822189064393615	-1.499559	-3.732757	2.442806
Trial2	3	1	blindfold	counterclockwise	practice	Guided	1	0.5	0	8.110481	0.65487	-1.45186	0.80118	0.816011096291557	-1.551478	-3.728525	2.327977
Trial2	3	1	blindfold	counterclockwise	practice	Guided	1	0.5	0	8.13047	0.63903	-1.45186	0.80118	0.813153574539673	-1.532721	-3.686207	2.376685
Trial2	3	1	blindfold	counterclockwise	practice	Guided	1	0.5	0	8.150475	0.62449	-1.45184	0.80118	0.810794157768396	-1.540983	-3.652353	2.362113
Trial2	3	1	blindfold	counterclockwise	practice	Guided	1	0.5	0	8.170479	0.60896	-1.45182	0.80118	0.808555309922583	-1.537503	-3.626962	2.415525
Trial2	3	1	blindfold	counterclockwise	practice	Guided	1	0.5	0	8.190483	0.5938	-1.4518	0.80112	0.806592688123214	-1.499712	-3.529631	2.314439
Trial2	3	1	blindfold	counterclockwise	practice	Guided	1	0.5	0	8.210472	0.56286	-1.4518	0.80111	0.803572376661574	-1.400924	-3.677744	2.204702
Trial2	3	1	blindfold	counterclockwise	practice	Guided	1	0.5	0	8.230476	0.54714	-1.45183	0.80111	0.802495709166248	-1.472249	-3.71583	2.222443
Trial2	3	1	blindfold	counterclockwise	practice	Guided	1	0.5	0	8.250481	0.53232	-1.45186	0.80111	0.801761664884155	-1.550193	-3.787771	2.217841
Trial2	3	1	blindfold	counterclockwise	practice	Guided	1	0.5	0	8.270485	0.51651	-1.45189	0.80111	0.801280078275073	-1.536285	-3.783539	2.23597
Trial2	3	1	blindfold	counterclockwise	practice	Guided	1	0.5	0	8.290474	0.50114	-1.45191	0.8011	0.801100826772296	-1.518941	-3.872407	2.215963
Trial2	3	1	blindfold	counterclockwise	practice	Guided	1	0.5	0	8.310478	0.47044	-1.45195	0.80112	0.801665213663366	-1.493906	-3.906261	2.281112
Trial2	3	1	blindfold	counterclockwise	practice	Guided	1	0.5	0	8.330482	0.45467	-1.45196	0.80116	0.802441348649068	-1.576404	-3.97397	2.322855
Trial2	3	1	blindfold	counterclockwise	practice	Guided	1	0.5	0	8.350471	0.43937	-1.45197	0.8012	0.803490754318229	-1.618318	-3.961274	2.418571
Trial2	3	1	blindfold	counterclockwise	practice	Guided	1	0.5	0	8.370476	0.42399	-1.45198	0.80126	0.804857190557529	-1.730235	-3.952811	2.532887
Trial2	3	1	blindfold	counterclockwise	practice	Guided	1	0.5	0	8.39048	0.40801	-1.45197	0.80132	0.806582870920901	-1.705101	-3.847016	2.586071
Trial2	3	1	blindfold	counterclockwise	practice	Guided	1	0.5	0	8.410484	0.37644	-1.45191	0.80132	0.810790259605885	-1.784893	-3.694671	2.619732
Trial2	3	1	blindfold	counterclockwise	practice	Guided	1	0.5	0	8.430473	0.35934	-1.45188	0.80132	0.813571755201305	-1.79674	-3.673512	2.628306
Trial2	3	1	blindfold	counterclockwise	practice	Guided	1	0.5	0	8.450478	0.34346	-1.45185	0.80134	0.816486707463512	-1.721921	-3.736989	2.718658
Trial2	3	1	blindfold	counterclockwise	practice	Guided	1	0.5	0	8.470482	0.32638	-1.45186	0.80137	0.81996208826926	-1.741593	-3.698903	2.777713
Trial2	3	1	blindfold	counterclockwise	practice	Guided	1	0.5	0	8.490471	0.30965	-1.45186	0.80133	0.823627854317883	-1.731541	-3.639658	2.690128
Trial2	3	1	blindfold	counterclockwise	practice	Guided	1	0.5	0	8.510475	0.27568	-1.45182	0.80128	0.832087214799815	-1.688575	-3.588876	2.558445
Trial2	3	1	blindfold	counterclockwise	practice	Guided	1	0.5	0	8.530479	0.25739	-1.45181	0.80124	0.837164918653403	-1.587659	-3.665048	2.479965
Trial2	3	1	blindfold	counterclockwise	practice	Guided	1	0.5	0	8.550484	0.24002	-1.45183	0.80119	0.842315287054337	-1.608276	-3.720062	2.365231
Trial2	3	1	blindfold	counterclockwise	practice	Guided	1	0.5	0	8.570473	0.22258	-1.45186	0.80115	0.84782257656271	-1.552515	-3.775075	2.241409
Trial2	3	1	blindfold	counterclockwise	practice	Guided	1	0.5	0	8.590477	0.20566	-1.45188	0.80111	0.853471275882786	-1.481767	-3.76238	2.248804
Trial2	3	1	blindfold	counterclockwise	practice	Guided	1	0.5	0	8.610481	0.17023	-1.45189	0.80109	0.866310246679315	-1.515231	-3.847016	2.193884
Trial2	3	1	blindfold	counterclockwise	practice	Guided	1	0.5	0	8.63047	0.15225	-1.45191	0.80106	0.873285251087085	-1.484928	-3.863943	2.118678
Trial2	3	1	blindfold	counterclockwise	practice	Guided	1	0.5	0	8.650475	0.13486	-1.45194	0.80104	0.880336467238601	-1.450732	-3.923188	2.074036
Trial2	3	1	blindfold	counterclockwise	practice	Guided	1	0.5	0	8.670479	0.11704	-1.45196	0.80104	0.887875801144935	-1.362752	-3.948579	2.055193
Trial2	3	1	blindfold	counterclockwise	practice	Guided	1	0.5	0	8.690483	0.099865	-1.45197	0.80109	0.895462565430834	-1.432702	-3.931652	2.079411
Trial2	3	1	blindfold	counterclockwise	practice	Guided	1	0.5	0	8.710472	0.065846	-1.45198	0.80113	0.911207421135424	-1.509719	-3.918956	2.278357
Trial2	3	1	blindfold	counterclockwise	practice	Guided	1	0.5	0	8.730476	0.048427	-1.45195	0.80117	0.919669249795052	-1.485781	-3.906261	2.368117
Trial2	3	1	blindfold	counterclockwise	practice	Guided	1	0.5	0	8.750481	0.031573	-1.45194	0.80123	0.928112811532754	-1.410827	-3.863943	2.495888
Trial2	3	1	blindfold	counterclockwise	practice	Guided	1	0.5	0	8.770485	0.01481	-1.45194	0.80129	0.936736335123098	-1.45787	-3.859711	2.563846
Trial2	3	1	blindfold	counterclockwise	practice	Guided	1	0.5	0	8.790474	-0.0023546	-1.45194	0.80136	0.945800196412391	-1.436663	-3.842784	2.69116
Trial2	3	1	blindfold	counterclockwise	practice	Guided	1	0.5	0	8.810478	-0.035359	-1.4519	0.80136	0.963736024604695	-1.419323	-3.76238	2.704556
Trial2	3	1	blindfold	counterclockwise	practice	Guided	1	0.5	0	8.830482	-0.052191	-1.45188	0.80133	0.973162176800294	-1.398423	-3.770843	2.666648
Trial2	3	1	blindfold	counterclockwise	practice	Guided	1	0.5	0	8.850471	-0.068383	-1.45187	0.80131	0.982424020564285	-1.314932	-3.770843	2.610536
Trial2	3	1	blindfold	counterclockwise	practice	Guided	1	0.5	0	8.870476	-0.084382	-1.45188	0.80129	0.991749940341815	-1.181059	-3.800466	2.557171
Trial2	3	1	blindfold	counterclockwise	practice	Guided	1	0.5	0	8.89048	-0.10062	-1.45189	0.80127	1.00138804273234	-1.169959	-3.745453	2.52254
Trial2	3	1	blindfold	counterclockwise	practice	Guided	1	0.5	0	8.910484	-0.13137	-1.45189	0.80127	1.02012827332412	-1.307085	-3.732757	2.542058
Trial2	3	1	blindfold	counterclockwise	practice	Guided	1	0.5	0	8.930473	-0.14683	-1.45187	0.8013	1.02979163304615	-1.106587	-3.787771	2.628911
Trial2	3	1	blindfold	counterclockwise	practice	Guided	1	0.5	0	8.950478	-0.16152	-1.45187	0.80133	1.03910463258013	-1.119401	-3.724294	2.687584
Trial2	3	1	blindfold	counterclockwise	practice	Guided	1	0.5	0	8.970482	-0.17634	-1.45188	0.80138	1.04863992122227	-1.09141	-3.800466	2.740849
Trial2	3	1	blindfold	counterclockwise	practice	Guided	1	0.5	0	8.990471	-0.19041	-1.45191	0.80147	1.05783746570652	-1.181802	-3.838552	2.870363
Trial2	3	1	blindfold	counterclockwise	practice	Guided	1	0.5	0	9.010475	-0.21798	-1.45189	0.8015	1.07605648670821	-1.026981	-3.770843	2.980375
Trial2	3	1	blindfold	counterclockwise	practice	Guided	1	0.5	0	9.030479	-0.23102	-1.45188	0.80153	1.08482283907922	-1.114371	-3.741221	3.04233
Trial2	3	1	blindfold	counterclockwise	practice	Guided	1	0.5	0	9.050484	-0.24409	-1.45188	0.80155	1.09368750848585	-1.060094	-3.783539	3.131833
Trial2	3	1	blindfold	counterclockwise	practice	Guided	1	0.5	0	9.070473	-0.25603	-1.4519	0.80156	1.10185287575486	-1.18898	-3.855479	3.128416
Trial2	3	1	blindfold	counterclockwise	practice	Guided	1	0.5	0	9.090477	-0.26837	-1.45193	0.80154	1.11034177612658	-1.180901	-3.893566	3.067543
Trial2	3	1	blindfold	counterclockwise	practice	Guided	1	0.5	0	9.110481	-0.29143	-1.45193	0.80152	1.12640833344848	-1.272642	-3.775075	3.015111
Trial2	3	1	blindfold	counterclockwise	practice	Guided	1	0.5	0	9.13047	-0.30234	-1.45192	0.80151	1.13409334679317	-1.320711	-3.88087	2.961589
Trial2	3	1	blindfold	counterclockwise	practice	Guided	1	0.5	0	9.150475	-0.30356	-1.45192	0.80152	1.13496385396912	-3.628523	-3.842784	2.992928
Trial2	3	1	blindfold	counterclockwise	practice	Guided	1	0.5	0	9.170479	-0.30295	-1.45192	0.80159	1.13458153652088	-4.182922	-3.944347	3.637087
Trial2	3	1	blindfold	counterclockwise	practice	Guided	1	0.5	0	9.190483	-0.30257	-1.45193	0.80197	1.13458118723383	-2.541873	-3.792002	4.208346
Trial2	3	1	blindfold	counterclockwise	practice	Guided	1	0.5	0	9.210472	-0.30137	-1.45191	0.80202	1.13376799869701	-0.719553	-3.588876	4.365617
Trial2	3	1	blindfold	counterclockwise	practice	Guided	1	0.5	0	9.230476	-0.30111	-1.45189	0.80201	1.13357720110727	-1.370996	-3.893566	4.002151
Trial2	3	1	blindfold	counterclockwise	practice	Guided	1	0.5	0	9.250481	-0.3011	-1.4519	0.802	1.13356308193891	-2.147029	-3.859711	3.650709
Trial2	3	1	blindfold	counterclockwise	practice	Guided	1	0.5	0	9.270485	-0.3011	-1.45189	0.80199	1.13355599731613	-2.626227	-3.563485	3.50036
Trial2	3	1	blindfold	counterclockwise	practice	Guided	1	0.5	0	9.290474	-0.30111	-1.45188	0.80197	1.13354890505192	-2.209318	-3.415372	3.599222
Trial2	3	1	blindfold	counterclockwise	practice	Guided	1	0.5	0	9.310478	-0.30108	-1.45187	0.80194	1.13350644209685	-1.309464	-3.470386	3.32681
Trial2	3	1	blindfold	counterclockwise	practice	Guided	1	0.5	0	9.330482	-0.30106	-1.45186	0.80191	1.13347116143549	-1.399811	-3.525399	3.00989
Trial2	3	1	blindfold	counterclockwise	practice	Guided	1	0.5	0	9.350471	-0.30105	-1.45185	0.80187	1.13343574702222	-1.639178	-3.601571	2.828735
Trial2	3	1	blindfold	counterclockwise	practice	Guided	1	0.5	0	9.370476	-0.30104	-1.45185	0.80183	1.13340037517398	-1.820767	-3.728525	2.767167
Trial2	3	1	blindfold	counterclockwise	practice	Guided	1	0.5	0	9.39048	-0.30103	-1.45185	0.80178	1.13335794078006	-1.690607	-3.804698	2.81899
Trial2	3	1	blindfold	counterclockwise	practice	Guided	1	0.5	0	9.410484	-0.301	-1.45186	0.80176	1.1333226039968	-1.428991	-3.931652	2.871694
Trial2	3	1	blindfold	counterclockwise	practice	Guided	1	0.5	0	9.430473	-0.30099	-1.45187	0.80173	1.13329433792088	-1.493363	-3.948579	2.858444
Trial2	3	1	blindfold	counterclockwise	practice	Guided	1	0.5	0	9.450478	-0.30098	-1.45188	0.80172	1.13328017658129	-1.662597	-4.033215	2.863983
Trial2	3	1	blindfold	counterclockwise	practice	Guided	1	0.5	0	9.470482	-0.30097	-1.45189	0.8017	1.13325895238839	-1.700939	-4.012056	2.93402
Trial2	3	1	blindfold	counterclockwise	practice	Guided	1	0.5	0	9.490471	-0.30097	-1.45189	0.80169	1.1332518685156	-1.671685	-3.965506	3.000152
Trial2	3	1	blindfold	counterclockwise	practice	Guided	1	0.5	0	9.510475	-0.30095	-1.4519	0.80168	1.13323067187518	-1.665508	-4.04591	3.033706
Trial2	3	1	blindfold	counterclockwise	practice	Guided	1	0.5	0	9.530479	-0.30095	-1.45191	0.80167	1.13322358800204	-1.77982	-4.177096	3.023397
Trial2	3	1	blindfold	counterclockwise	practice	Guided	1	0.5	0	9.550484	-0.30095	-1.45192	0.8016599	1.13321646200759	-1.876576	-4.278659	3.1222
Trial2	3	1	blindfold	counterclockwise	practice	Guided	1	0.5	0	9.570473	-0.30095	-1.45193	0.8016599	1.13321646200759	-1.922099	-4.227878	3.141768
Trial2	3	1	blindfold	counterclockwise	practice	Guided	1	0.5	0	9.590477	-0.30095	-1.45194	0.80165	1.13320942038838	-1.894798	-4.270196	3.155663
Trial2	3	1	blindfold	counterclockwise	practice	Guided	1	0.5	0	9.610481	-0.30095	-1.45195	0.80165	1.13320942038838	-1.828253	-4.274428	3.23032
Trial2	3	1	blindfold	counterclockwise	practice	Guided	1	0.5	0	9.63047	-0.30095	-1.45196	0.80165	1.13320942038838	-1.781049	-4.270196	3.235352
Trial2	3	1	blindfold	counterclockwise	practice	Guided	1	0.5	0	9.650475	-0.30094	-1.45197	0.80165	1.13320236389748	-1.715725	-4.261732	3.265489
Trial2	3	1	blindfold	counterclockwise	practice	Guided	1	0.5	0	9.670479	-0.30094	-1.45198	0.80165	1.13320236389748	-1.7115	-4.337905	3.286125
Trial2	3	1	blindfold	counterclockwise	practice	Guided	1	0.5	0	9.690483	-0.30093	-1.45199	0.80164	1.13318824472329	-1.726127	-4.354832	3.23218
Trial2	3	1	blindfold	counterclockwise	practice	Guided	1	0.5	0	9.710472	-0.30093	-1.45201	0.80163	1.13318116093835	-1.818626	-4.46909	3.025564
Trial2	3	1	blindfold	counterclockwise	practice	Guided	1	0.5	0	9.730476	-0.30093	-1.45203	0.80162	1.13317407719762	-1.856329	-4.541031	2.951958
Trial2	3	1	blindfold	counterclockwise	practice	Guided	1	0.5	0	9.750481	-0.30093	-1.45204	0.80161	1.13316699350109	-1.821478	-4.56219	2.902802
Trial2	3	1	blindfold	counterclockwise	practice	Guided	1	0.5	0	9.770485	-0.30093	-1.45206	0.8016	1.13315990984877	-1.794833	-4.625667	2.850884
Trial2	3	1	blindfold	counterclockwise	practice	Guided	1	0.5	0	9.790474	-0.30092	-1.45207	0.8015699	1.13313158133681	-1.751289	-4.638362	2.797015
Trial2	3	1	blindfold	counterclockwise	practice	Guided	1	0.5	0	9.810478	-0.30092	-1.45211	0.80155	1.13311749866838	-1.802566	-4.706071	2.667023
Trial2	3	1	blindfold	counterclockwise	practice	Guided	1	0.5	0	9.830482	-0.30092	-1.45212	0.80153	1.13310333184892	-1.804762	-4.739926	2.605116
Trial2	3	1	blindfold	counterclockwise	practice	Guided	1	0.5	0	9.850471	-0.30092	-1.45214	0.80152	1.13309624850551	-1.788351	-4.765316	2.611858
Trial2	3	1	blindfold	counterclockwise	practice	Guided	1	0.5	0	9.870476	-0.30092	-1.45216	0.8015	1.13308212411342	-1.760974	-4.739926	2.558644
Trial2	3	1	blindfold	counterclockwise	practice	Guided	1	0.5	0	9.89048	-0.30091	-1.45217	0.80145	1.13303969342167	-1.753836	-4.676449	2.394199
Trial2	3	1	blindfold	counterclockwise	practice	Guided	1	0.5	0	9.910484	-0.30091	-1.4522	0.80141	1.13301140370969	-1.694064	-4.799171	2.026477
Trial2	3	1	blindfold	counterclockwise	practice	Guided	1	0.5	0	9.930473	-0.30091	-1.45222	0.80137	1.13298311470317	-1.686362	-4.854184	1.792895
Trial2	3	1	blindfold	counterclockwise	practice	Guided	1	0.5	0	9.950478	-0.3009	-1.45223	0.80132	1.13294068612944	-1.668334	-4.782244	1.664688
Trial2	3	1	blindfold	counterclockwise	practice	Guided	1	0.5	0	9.970482	-0.3009	-1.45225	0.80128	1.13291239853443	-1.658769	-4.849952	1.536955
Trial2	3	1	blindfold	counterclockwise	practice	Guided	1	0.5	0	9.990471	-0.30089	-1.45226	0.80117	1.13282750021613	-1.567134	-4.858416	1.362109
Trial2	3	1	blindfold	counterclockwise	practice	Guided	1	0.5	0	10.01048	-0.30088	-1.45229	0.80111	1.13277799311184	-1.493144	-4.748389	0.955145
Trial2	3	1	blindfold	counterclockwise	practice	Guided	1	0.5	0	10.03048	-0.30087	-1.45229	0.80104	1.13272142674878	-1.400219	-4.667985	0.729346
Trial2	3	1	blindfold	counterclockwise	practice	Guided	1	0.5	0	10.05048	-0.30086	-1.4523	0.80097	1.13266481982261	-1.328243	-4.782244	0.581069
Trial2	3	1	blindfold	counterclockwise	practice	Guided	1	0.5	0	10.07047	-0.30085	-1.45231	0.80091	1.13261535862103	-1.321186	-4.786475	0.483061
Trial2	3	1	blindfold	counterclockwise	practice	Guided	1	0.5	0	10.09048	-0.30084	-1.45232	0.80078	1.13251637674816	-1.302186	-4.672217	0.371653
Trial2	3	1	blindfold	counterclockwise	practice	Guided	1	0.5	0	10.11048	-0.30082	-1.45232	0.8006999	1.13244561457552	-1.356238	-4.642594	0.022848
Trial2	3	1	blindfold	counterclockwise	practice	Guided	1	0.5	0	10.13047	-0.30081	-1.45232	0.80059	1.13236080155022	-1.237464	-4.634131	-0.191691
Trial2	3	1	blindfold	counterclockwise	practice	Guided	1	0.5	0	10.15047	-0.30079	-1.45232	0.80046	1.13225475236679	-1.206184	-4.604508	-0.388382
Trial2	3	1	blindfold	counterclockwise	practice	Guided	1	0.5	0	10.17048	-0.30076	-1.45231	0.8003401	1.1321487468621	-1.148989	-4.549495	-0.646004
Trial2	3	1	blindfold	counterclockwise	practice	Guided	1	0.5	0	10.19048	-0.30073	-1.45229	0.80002	1.13190131187585	-1.081635	-4.502945	-0.874559
Trial2	3	1	blindfold	counterclockwise	practice	Guided	1	0.5	0	10.21047	-0.30065	-1.45224	0.79967	1.13159732322647	-0.961447	-4.384454	-1.436806
Trial2	3	1	blindfold	counterclockwise	practice	Guided	1	0.5	0	10.23048	-0.3006	-1.4522	0.79891	1.13102500880162	-0.913483	-4.274428	-1.621899
Trial2	3	1	blindfold	counterclockwise	practice	Guided	1	0.5	0	10.25048	-0.30053	-1.45215	0.79758	1.13003635762589	-0.890358	-4.210951	-1.810004
Trial2	3	1	blindfold	counterclockwise	practice	Guided	1	0.5	0	10.27048	-0.30047	-1.45211	0.79544	1.12848439718249	-0.862982	-4.130546	-2.016232
Trial2	3	1	blindfold	counterclockwise	practice	Guided	1	0.5	0	10.29047	-0.30044	-1.45207	0.78897	1.12391185857839	-0.831791	-4.113619	-2.058995
Trial2	3	1	blindfold	counterclockwise	practice	Guided	1	0.5	0	10.31048	-0.30041	-1.45205	0.78468	1.12088308418091	-0.830933	-4.003592	-1.825971
Trial2	3	1	blindfold	counterclockwise	practice	Guided	1	0.5	0	10.33048	-0.30041	-1.45202	0.77991	1.11754902523293	-0.878483	-3.97397	-1.692367
Trial2	3	1	blindfold	counterclockwise	practice	Guided	1	0.5	0	10.35047	-0.30043	-1.45199	0.77509	1.11420494543763	-0.940903	-3.88087	-1.603557
Trial2	3	1	blindfold	counterclockwise	practice	Guided	1	0.5	0	10.37048	-0.30045	-1.45195	0.7697001	1.11047663888579	-0.964097	-3.758148	-1.492063
Trial2	3	1	blindfold	counterclockwise	practice	Guided	1	0.5	0	10.39048	-0.30048	-1.4519	0.75831	1.1026342683751	-1.004092	-3.724294	-1.451668
Trial2	3	1	blindfold	counterclockwise	practice	Guided	1	0.5	0	10.41048	-0.3005	-1.45181	0.75199	1.09831200001305	-0.97494	-3.516935	-1.68658
Trial2	3	1	blindfold	counterclockwise	practice	Guided	1	0.5	0	10.43047	-0.30048	-1.45177	0.7449901	1.09351653814123	-0.852641	-3.436531	-1.641743
Trial2	3	1	blindfold	counterclockwise	practice	Guided	1	0.5	0	10.45048	-0.30044	-1.45171	0.73771	1.08854042543898	-0.756652	-3.254564	-1.580491
Trial2	3	1	blindfold	counterclockwise	practice	Guided	1	0.5	0	10.47048	-0.30039	-1.45165	0.7297	1.08309108225209	-0.672486	-3.301114	-1.543119
Trial2	3	1	blindfold	counterclockwise	practice	Guided	1	0.5	0	10.49047	-0.30035	-1.45163	0.71273	1.07170153423064	-0.652079	-3.237637	-1.535691
Trial2	3	1	blindfold	counterclockwise	practice	Guided	1	0.5	0	10.51048	-0.30033	-1.45157	0.70316	1.06534601632895	-0.734047	-3.12761	-1.641365
Trial2	3	1	blindfold	counterclockwise	practice	Guided	1	0.5	0	10.53048	-0.30035	-1.45158	0.69318	1.05880054922701	-0.747248	-3.347663	-1.878043
Trial2	3	1	blindfold	counterclockwise	practice	Guided	1	0.5	0	10.55048	-0.30037	-1.45164	0.68216	1.05163417690108	-0.780428	-3.279955	-1.914477
Trial2	3	1	blindfold	counterclockwise	practice	Guided	1	0.5	0	10.57047	-0.30037	-1.45163	0.67118	1.04454520003284	-0.713715	-3.19955	-1.892797
Trial2	3	1	blindfold	counterclockwise	practice	Guided	1	0.5	0	10.59048	-0.30036	-1.45162	0.64648	1.02884038680639	-0.708349	-3.364591	-1.61004
Trial2	3	1	blindfold	counterclockwise	practice	Guided	1	0.5	0	10.61048	-0.30035	-1.45158	0.63398	1.02102439976199	-0.697339	-3.284186	-1.385335
Trial2	3	1	blindfold	counterclockwise	practice	Guided	1	0.5	0	10.63047	-0.30037	-1.45159	0.62128	1.01320333879572	-0.787527	-3.000656	-1.333764
Trial2	3	1	blindfold	counterclockwise	practice	Guided	1	0.5	0	10.65047	-0.30041	-1.45154	0.60864	1.00553410686348	-0.853297	-3.059901	-0.973999
Trial2	3	1	blindfold	counterclockwise	practice	Guided	1	0.5	0	10.67048	-0.30043	-1.4515	0.5957	0.997770868023094	-0.945666	-2.721357	-0.981859
Trial2	3	1	blindfold	counterclockwise	practice	Guided	1	0.5	0	10.69048	-0.30044	-1.45142	0.57024	0.982790836523693	-0.885648	-2.98796	-1.125166
Trial2	3	1	blindfold	counterclockwise	practice	Guided	1	0.5	0	10.71047	-0.3004	-1.45148	0.55726	0.975283970968935	-0.659247	-2.835616	-1.176016
Trial2	3	1	blindfold	counterclockwise	practice	Guided	1	0.5	0	10.73048	-0.30035	-1.45143	0.54373	0.967575565192392	-0.649894	-2.763675	-1.240184
Trial2	3	1	blindfold	counterclockwise	practice	Guided	1	0.5	0	10.75048	-0.30032	-1.4514	0.52999	0.959896619479667	-0.638937	-2.818688	-1.198486
Trial2	3	1	blindfold	counterclockwise	practice	Guided	1	0.5	0	10.77048	-0.3003	-1.45136	0.51681	0.952666084942173	-0.636775	-2.619794	-1.305828
Trial2	3	1	blindfold	counterclockwise	practice	Guided	1	0.5	0	10.79047	-0.30031	-1.45133	0.48901	0.937884230861685	-0.6744	-2.839847	-1.078041
Trial2	3	1	blindfold	counterclockwise	practice	Guided	1	0.5	0	10.81048	-0.30041	-1.45128	0.47509	0.930788202199625	-0.883386	-2.725589	-1.185514
Trial2	3	1	blindfold	counterclockwise	practice	Guided	1	0.5	0	10.83048	-0.30044	-1.45131	0.46047	0.923437506087107	-0.917501	-2.670575	-1.32485
Trial2	3	1	blindfold	counterclockwise	practice	Guided	1	0.5	0	10.85047	-0.30043	-1.4513	0.44562	0.91611427745024	-0.752843	-2.526694	-1.286033
Trial2	3	1	blindfold	counterclockwise	practice	Guided	1	0.5	0	10.87048	-0.30039	-1.45128	0.43108	0.909095230618637	-0.65731	-2.784834	-1.168381
Trial2	3	1	blindfold	counterclockwise	practice	Guided	1	0.5	0	10.89048	-0.30033	-1.45132	0.40189	0.895568904056939	-0.647915	-2.49284	-1.075742
Trial2	3	1	blindfold	counterclockwise	practice	Guided	1	0.5	0	10.91048	-0.30029	-1.45127	0.38688	0.88889833830641	-0.658591	-2.378581	-0.965158
Trial2	3	1	blindfold	counterclockwise	practice	Guided	1	0.5	0	10.93047	-0.30031	-1.45122	0.37205	0.882562896656612	-0.725611	-2.522462	-1.271025
Trial2	3	1	blindfold	counterclockwise	practice	Guided	1	0.5	0	10.95048	-0.30031	-1.45124	0.3568	0.876243291736524	-0.592685	-2.471681	-1.494731
Trial2	3	1	blindfold	counterclockwise	practice	Guided	1	0.5	0	10.97048	-0.30029	-1.45123	0.34073	0.869805170038301	-0.495082	-2.293945	-1.330053
Trial2	3	1	blindfold	counterclockwise	practice	Guided	1	0.5	0	10.99047	-0.30025	-1.45119	0.30899	0.857831494942886	-0.434211	-2.429363	-0.985841
Trial2	3	1	blindfold	counterclockwise	practice	Guided	1	0.5	0	11.01048	-0.30027	-1.45114	0.29316	0.85227627964289	-0.674719	-2.205077	-0.651256
Trial2	3	1	blindfold	counterclockwise	practice	Guided	1	0.5	0	11.03048	-0.30034	-1.45108	0.27743	0.847060513923202	-0.929273	-2.006183	-0.82021
Trial2	3	1	blindfold	counterclockwise	practice	Guided	1	0.5	0	11.05048	-0.30045	-1.45105	0.26206	0.842256276063514	-1.040948	-2.205077	-1.094165
Trial2	3	1	blindfold	counterclockwise	practice	Guided	1	0.5	0	11.07047	-0.30051	-1.45109	0.24695	0.837735367324737	-1.053839	-2.11621	-1.209282
Trial2	3	1	blindfold	counterclockwise	practice	Guided	1	0.5	0	11.09048	-0.30051	-1.45105	0.21486	0.828843205427943	-0.942722	-1.959633	-1.168885
Trial2	3	1	blindfold	counterclockwise	practice	Guided	1	0.5	0	11.11048	-0.30039	-1.451	0.19958	0.824897776801429	-0.728299	-1.815752	-0.797341
Trial2	3	1	blindfold	counterclockwise	practice	Guided	1	0.5	0	11.13047	-0.30035	-1.45093	0.18323	0.821056256706569	-0.738072	-1.739579	-0.877525
Trial2	3	1	blindfold	counterclockwise	practice	Guided	1	0.5	0	11.15047	-0.30037	-1.45089	0.16689	0.817584506230561	-0.84518	-1.972328	-1.427133
Trial2	3	1	blindfold	counterclockwise	practice	Guided	1	0.5	0	11.17048	-0.30042	-1.45095	0.14995	0.814344617581867	-0.887692	-2.073892	-1.598784
Trial2	3	1	blindfold	counterclockwise	practice	Guided	1	0.5	0	11.19048	-0.30046	-1.45099	0.11428	0.808576588580912	-0.932641	-1.819984	-1.452849
Trial2	3	1	blindfold	counterclockwise	practice	Guided	1	0.5	0	11.21047	-0.3004	-1.45096	0.09602399	0.806139410522392	-0.650781	-1.946938	-0.954434
Trial2	3	1	blindfold	counterclockwise	practice	Guided	1	0.5	0	11.23048	-0.30036	-1.45096	0.07828701	0.804179691046112	-0.615488	-1.777666	-0.846145
Trial2	3	1	blindfold	counterclockwise	practice	Guided	1	0.5	0	11.25048	-0.30034	-1.4509	0.060208	0.802601466354644	-0.635181	-1.828447	-1.276089
Trial2	3	1	blindfold	counterclockwise	practice	Guided	1	0.5	0	11.27048	-0.30035	-1.45095	0.041195	0.801409487892477	-0.700967	-2.323568	-1.330243
Trial2	3	1	blindfold	counterclockwise	practice	Guided	1	0.5	0	11.29047	-0.30038	-1.45105	0.0033744	0.800387104731004	-0.853944	-1.879229	-1.234594
Trial2	3	1	blindfold	counterclockwise	practice	Guided	1	0.5	0	11.31048	-0.30041	-1.45101	-0.014764	0.800546155909882	-0.842905	-2.031574	-0.466904
Trial2	3	1	blindfold	counterclockwise	practice	Guided	1	0.5	0	11.33048	-0.30042	-1.45097	-0.032676	0.801086684055446	-0.811054	-1.413731	-0.705544
Trial2	3	1	blindfold	counterclockwise	practice	Guided	1	0.5	0	11.35047	-0.30047	-1.45084	-0.05104	0.802095564063737	-1.004926	-1.921547	-0.772307
Trial2	3	1	blindfold	counterclockwise	practice	Guided	1	0.5	0	11.37048	-0.30052	-1.45091	-0.068709	0.803463254767103	-1.191015	-1.735348	-0.767458
Trial2	3	1	blindfold	counterclockwise	practice	Guided	1	0.5	0	11.39048	-0.30058	-1.45086	-0.10355	0.807248989575703	-1.198644	-1.405267	-0.580823
Trial2	3	1	blindfold	counterclockwise	practice	Guided	1	0.5	0	11.41048	-0.30056	-1.4508	-0.12001	0.809505225812961	-1.115099	-1.477208	-0.263097
Trial2	3	1	blindfold	counterclockwise	practice	Guided	1	0.5	0	11.43047	-0.30055	-1.45071	-0.13647	0.812098724964789	-1.096762	-1.248691	-0.75557
Trial2	3	1	blindfold	counterclockwise	practice	Guided	1	0.5	0	11.45048	-0.30053	-1.45067	-0.15304	0.815027331358378	-1.056034	-1.667639	-0.965304
Trial2	3	1	blindfold	counterclockwise	practice	Guided	1	0.5	0	11.47048	-0.30052	-1.45076	-0.17016	0.818404972515228	-1.011169	-1.34179	-0.916771
Trial2	3	1	blindfold	counterclockwise	practice	Guided	1	0.5	0	11.49047	-0.30052	-1.45071	-0.20292	0.8258382427981	-1.047835	-1.409499	-0.710955
Trial2	3	1	blindfold	counterclockwise	practice	Guided	1	0.5	0	11.51048	-0.30051	-1.45071	-0.2189	0.829899663066223	-1.061414	-1.282545	-0.385095
Trial2	3	1	blindfold	counterclockwise	practice	Guided	1	0.5	0	11.53048	-0.30052	-1.45064	-0.23626	0.834656253245023	-1.249916	-1.159823	-0.710786
Trial2	3	1	blindfold	counterclockwise	practice	Guided	1	0.5	0	11.55048	-0.30057	-1.45064	-0.25165	0.83919012627823	-1.267787	-1.583003	-0.803318
Trial2	3	1	blindfold	counterclockwise	practice	Guided	1	0.5	0	11.57047	-0.3006	-1.45072	-0.26753	0.844116497528745	-1.232698	-1.227532	-0.868673
Trial2	3	1	blindfold	counterclockwise	practice	Guided	1	0.5	0	11.59048	-0.30061	-1.45065	-0.29956	0.854817279497073	-1.156278	-1.096346	-0.690298
Trial2	3	1	blindfold	counterclockwise	practice	Guided	1	0.5	0	11.61048	-0.30056	-1.45062	-0.31497	0.86029205562536	-1.069186	-1.2233	-0.376938
Trial2	3	1	blindfold	counterclockwise	practice	Guided	1	0.5	0	11.63047	-0.30054	-1.45057	-0.33024	0.865980794962703	-1.111363	-0.825511	-0.552906
Trial2	3	1	blindfold	counterclockwise	practice	Guided	1	0.5	0	11.65047	-0.30054	-1.4505	-0.34556	0.871938080007781	-1.12392	-1.362949	-0.713058
Trial2	3	1	blindfold	counterclockwise	practice	Guided	1	0.5	0	11.67048	-0.30056	-1.45063	-0.3614	0.878354287333997	-1.166275	-1.447585	-0.821682
Trial2	3	1	blindfold	counterclockwise	practice	Guided	1	0.5	0	11.69048	-0.30057	-1.45069	-0.39258	0.891645333714154	-1.147428	-1.092114	-0.87354
Trial2	3	1	blindfold	counterclockwise	practice	Guided	1	0.5	0	11.71047	-0.30053	-1.45068	-0.40767	0.898355791968158	-0.98462	-1.392572	-0.509553
Trial2	3	1	blindfold	counterclockwise	practice	Guided	1	0.5	0	11.73048	-0.3005	-1.45068	-0.42256	0.905183527121004	-0.926243	-1.121737	-0.498707
Trial2	3	1	blindfold	counterclockwise	practice	Guided	1	0.5	0	11.75048	-0.30047	-1.4506	-0.43789	0.912414301895501	-1.037187	-1.210604	-0.631981
Trial2	3	1	blindfold	counterclockwise	practice	Guided	1	0.5	0	11.77048	-0.30048	-1.45063	-0.45285	0.919696351282379	-0.981862	-1.574539	-0.87756
Trial2	3	1	blindfold	counterclockwise	practice	Guided	1	0.5	0	11.79047	-0.3005	-1.45073	-0.48269	0.934767297860258	-1.059152	-1.320631	-0.810527
Trial2	3	1	blindfold	counterclockwise	practice	Guided	1	0.5	0	11.81048	-0.30051	-1.45068	-0.49719	0.942345020489883	-0.934694	-1.544917	-0.320769
Trial2	3	1	blindfold	counterclockwise	practice	Guided	1	0.5	0	11.83048	-0.30049	-1.45071	-0.51179	0.950112208246216	-0.895887	-1.358717	-0.398797
Trial2	3	1	blindfold	counterclockwise	practice	Guided	1	0.5	0	11.85047	-0.30045	-1.45065	-0.52587	0.957736612366436	-0.809244	-1.070955	-0.542575
Trial2	3	1	blindfold	counterclockwise	practice	Guided	1	0.5	0	11.87048	-0.30043	-1.45057	-0.54051	0.9658360334064	-0.885966	-1.17675	-0.831439
Trial2	3	1	blindfold	counterclockwise	practice	Guided	1	0.5	0	11.89048	-0.30045	-1.45062	-0.56892	0.982033697451429	-0.927389	-1.329095	-0.802484
Trial2	3	1	blindfold	counterclockwise	practice	Guided	1	0.5	0	11.91048	-0.30051	-1.4506	-0.58325	0.990452820318547	-1.087265	-1.185214	-0.420015
Trial2	3	1	blindfold	counterclockwise	practice	Guided	1	0.5	0	11.93047	-0.30053	-1.4506	-0.5969	0.998567924979916	-1.04706	-1.286777	-0.375226
Trial2	3	1	blindfold	counterclockwise	practice	Guided	1	0.5	0	11.95048	-0.30053	-1.45062	-0.61035	1.0066655081469	-1.015108	-1.100578	-0.512301
Trial2	3	1	blindfold	counterclockwise	practice	Guided	1	0.5	0	11.97048	-0.30052	-1.45058	-0.62396	1.01496718134615	-1.050249	-1.049796	-0.35397
Trial2	3	1	blindfold	counterclockwise	practice	Guided	1	0.5	0	11.99047	-0.30053	-1.45053	-0.65032	1.03138954868352	-1.024012	-1.08365	-0.62128
Trial2	3	1	blindfold	counterclockwise	practice	Guided	1	0.5	0	12.01048	-0.30055	-1.45062	-0.66336	1.03967627942168	-1.068122	-1.142896	-0.564605
Trial2	3	1	blindfold	counterclockwise	practice	Guided	1	0.5	0	12.03048	-0.30054	-1.4506	-0.67647	1.04808206198908	-1.047462	-1.028637	-0.298464
Trial2	3	1	blindfold	counterclockwise	practice	Guided	1	0.5	0	12.05048	-0.30053	-1.45058	-0.68881	1.05608120461123	-1.026544	-1.379876	-0.206991
Trial2	3	1	blindfold	counterclockwise	practice	Guided	1	0.5	0	12.07047	-0.30052	-1.45064	-0.70124	1.06422263503007	-1.031943	-1.240227	-0.422764
Trial2	3	1	blindfold	counterclockwise	practice	Guided	1	0.5	0	12.09048	-0.3005	-1.45063	-0.72448	1.0796627144068	-0.936819	-1.138664	-0.380403
Trial2	3	1	blindfold	counterclockwise	practice	Guided	1	0.5	0	12.11048	-0.30048	-1.45059	-0.73568	1.08719514458212	-1.166173	-1.219068	-0.395578
Trial2	3	1	blindfold	counterclockwise	practice	Guided	1	0.5	0	12.13047	-0.30052	-1.45061	-0.74698	1.09490246710636	-1.071352	-1.333327	-0.454814
Trial2	3	1	blindfold	counterclockwise	practice	Guided	1	0.5	0	12.15047	-0.30054	-1.45065	-0.75768	1.10224465188785	-1.01758	-1.367181	-0.389397
Trial2	3	1	blindfold	counterclockwise	practice	Guided	1	0.5	0	12.17048	-0.30052	-1.45068	-0.76844	1.10965414481104	-0.916266	-1.227532	-0.34295
Trial2	3	1	blindfold	counterclockwise	practice	Guided	1	0.5	0	12.19048	-0.30048	-1.45064	-0.78891	1.1238982520333	-0.887456	-1.257154	-0.513719
Trial2	3	1	blindfold	counterclockwise	practice	Guided	1	0.5	0	12.21047	-0.3004	-1.45062	-0.79916	1.13106005749821	-0.741716	-1.138664	-0.380307
Trial2	3	1	blindfold	counterclockwise	practice	Guided	1	0.5	0	12.23048	-0.3004	-1.45058	-0.80318	1.13390397362478	-0.824516	-1.240227	-0.241066
Trial2	3	1	blindfold	counterclockwise	practice	Guided	1	0.5	0	12.25048	-0.30041	-1.45058	-0.8022701	1.13326669981538	-0.902155	-0.914378	-1.813367
Trial2	3	1	blindfold	counterclockwise	practice	Guided	1	0.5	0	12.27048	-0.30041	-1.45059	-0.80163	1.13281369220463	-0.656782	-2.137369	-2.493423
Trial2	3	1	blindfold	counterclockwise	practice	Guided	1	0.5	0	12.29047	-0.30036	-1.45086	-0.8015	1.13268636709288	-0.410903	-2.044269	-2.779578
Trial2	3	1	blindfold	counterclockwise	practice	Guided	1	0.5	0	12.31048	-0.3003	-1.45087	-0.80138	1.13255903314137	0.050249	-2.111978	-2.249514
Trial2	3	1	blindfold	counterclockwise	practice	Guided	1	0.5	0	12.33048	-0.30024	-1.45095	-0.80133	1.13248123487351	0.028543	-2.217773	-2.214574
Trial2	3	1	blindfold	counterclockwise	practice	Guided	1	0.5	0	12.35047	-0.30021	-1.45098	-0.80126	1.13241053572981	-0.133321	-1.71842	-2.054748
Trial2	3	1	blindfold	counterclockwise	practice	Guided	1	0.5	0	12.37048	-0.30021	-1.45097	-0.80107	1.13227613364184	-0.405594	-1.938474	-1.534025
Trial2	3	1	blindfold	counterclockwise	practice	Guided	1	0.5	0	12.39048	-0.30022	-1.45098	-0.80088	1.13214874087169	-0.768475	-2.196614	-1.239739
Trial2	3	1	blindfold	counterclockwise	practice	Guided	1	0.5	0	12.41048	-0.30031	-1.45094	-0.80079	1.1321486744958	-1.094853	-1.595698	-1.093215
Trial2	3	1	blindfold	counterclockwise	practice	Guided	1	0.5	0	12.43047	-0.30036	-1.4509	-0.8006999	1.13212036861144	-1.147657	-1.76497	-0.849444
Trial2	3	1	blindfold	counterclockwise	practice	Guided	1	0.5	0	12.45048	-0.3004	-1.45089	-0.80066	1.13212040016835	-1.081076	-1.625321	-0.780365
Trial2	3	1	blindfold	counterclockwise	practice	Guided	1	0.5	0	12.47048	-0.30041	-1.45087	-0.80063	1.13210623458183	-0.941383	-1.515294	-0.782273
Trial2	3	1	blindfold	counterclockwise	practice	Guided	1	0.5	0	12.49047	-0.30042	-1.45087	-0.8006	1.13209209078431	-0.943003	-1.836911	-0.722899
Trial2	3	1	blindfold	counterclockwise	practice	Guided	1	0.5	0	12.51048	-0.30042	-1.45089	-0.80059	1.13208500933985	-0.806896	-1.900388	-0.902566
Trial2	3	1	blindfold	counterclockwise	practice	Guided	1	0.5	0	12.53048	-0.30042	-1.45089	-0.80058	1.13207797009072	-0.725452	-1.959633	-0.901131
Trial2	3	1	blindfold	counterclockwise	practice	Guided	1	0.5	0	12.55048	-0.30041	-1.4509	-0.80057	1.13206382982101	-0.692942	-2.027342	-0.912746
Trial2	3	1	blindfold	counterclockwise	practice	Guided	1	0.5	0	12.57047	-0.30041	-1.45091	-0.80056	1.13205674846496	-0.688528	-1.841143	-0.923753
Trial2	3	1	blindfold	counterclockwise	practice	Guided	1	0.5	0	12.59048	-0.30041	-1.45091	-0.80053	1.13203554681251	-0.733673	-1.743811	-0.795619
Trial2	3	1	blindfold	counterclockwise	practice	Guided	1	0.5	0	12.61048	-0.3004	-1.4509	-0.80051	1.13201430429225	-0.751031	-1.735348	-0.595799
Trial2	3	1	blindfold	counterclockwise	practice	Guided	1	0.5	0	12.63047	-0.3004	-1.4509	-0.80049	1.13200018421593	-0.75172	-1.739579	-0.515287
Trial2	3	1	blindfold	counterclockwise	practice	Guided	1	0.5	0	12.65047	-0.3004	-1.4509	-0.80047	1.131986022167	-0.671709	-1.853838	-0.429825
Trial2	3	1	blindfold	counterclockwise	practice	Guided	1	0.5	0	12.67048	-0.3004	-1.4509	-0.80045	1.13197186029522	-0.56508	-1.760738	-0.413218
Trial2	3	1	blindfold	counterclockwise	practice	Guided	1	0.5	0	12.69048	-0.30039	-1.45089	-0.80042	1.13194360048015	-0.451614	-1.616857	-0.431377
Trial2	3	1	blindfold	counterclockwise	practice	Guided	1	0.5	0	12.71047	-0.30036	-1.45087	-0.80041	1.13191529922454	-0.261417	-1.697261	-0.544982
Trial2	3	1	blindfold	counterclockwise	practice	Guided	1	0.5	0	12.73048	-0.30034	-1.45087	-0.80041	1.13190115948668	-0.15075	-1.650712	-0.630338
Trial2	3	1	blindfold	counterclockwise	practice	Guided	1	0.5	0	12.75048	-0.30032	-1.45086	-0.8004	1.13187998102806	-0.047829	-1.676102	-0.677271
Trial2	3	1	blindfold	counterclockwise	practice	Guided	1	0.5	0	12.77048	-0.30029	-1.45086	-0.8004	1.13185878242161	0.06886	-1.684566	-0.741672
Trial2	3	1	blindfold	counterclockwise	practice	Guided	1	0.5	0	12.79047	-0.30024	-1.45086	-0.80042	1.13183752382091	0.16141	-1.64648	-0.851642
Trial2	3	1	blindfold	counterclockwise	practice	Guided	1	0.5	0	12.81048	-0.30011	-1.45082	-0.8004301	1.13175276090459	0.451642	-1.557612	-0.894063
Trial2	3	1	blindfold	counterclockwise	practice	Guided	1	0.5	0	12.83048	-0.30004	-1.45079	-0.80044	1.13171031067421	0.521818	-1.489903	-0.939498
Trial2	3	1	blindfold	counterclockwise	practice	Guided	1	0.5	0	12.85047	-0.29994	-1.45076	-0.80045	1.13164664889559	0.619815	-1.401035	-0.922627
Trial2	3	1	blindfold	counterclockwise	practice	Guided	1	0.5	0	12.87048	-0.29973	-1.45074	-0.80047	1.13151239041976	0.639329	-1.430658	-0.961574
Trial2	3	1	blindfold	counterclockwise	practice	Guided	1	0.5	0	12.89048	-0.2994	-1.45073	-0.8005	1.13130039065075	0.699101	-1.409499	-1.048867
Trial2	3	1	blindfold	counterclockwise	practice	Guided	1	0.5	0	12.91048	-0.29811	-1.45068	-0.80047	1.13036799203591	0.823453	-1.307936	-0.922798
Trial2	3	1	blindfold	counterclockwise	practice	Guided	1	0.5	0	12.93047	-0.29701	-1.45065	-0.8004301	1.12956329054618	0.886134	-1.286777	-0.849099
Trial2	3	1	blindfold	counterclockwise	practice	Guided	1	0.5	0	12.95048	-0.29545	-1.45063	-0.80042	1.12845596280738	0.958968	-1.197909	-0.835049
Trial2	3	1	blindfold	counterclockwise	practice	Guided	1	0.5	0	12.97048	-0.29339	-1.4506	-0.8004301	1.12701197038451	0.969227	-1.138664	-0.898678
Trial2	3	1	blindfold	counterclockwise	practice	Guided	1	0.5	0	12.99047	-0.29089	-1.45059	-0.80048	1.12528896222104	0.994991	-1.219068	-0.890707
Trial2	3	1	blindfold	counterclockwise	practice	Guided	1	0.5	0	13.01048	-0.28431	-1.4506	-0.8005	1.12068836330416	1.109277	-1.151359	-1.025769
Trial2	3	1	blindfold	counterclockwise	practice	Guided	1	0.5	0	13.03048	-0.28039	-1.45059	-0.8005201	1.11796286173882	1.194176	-1.164055	-1.036928
Trial2	3	1	blindfold	counterclockwise	practice	Guided	1	0.5	0	13.05048	-0.27544	-1.45058	-0.80053	1.11452028520098	1.214965	-1.185214	-1.066419
Trial2	3	1	blindfold	counterclockwise	practice	Guided	1	0.5	0	13.07047	-0.2703	-1.45057	-0.80054	1.11095739594303	1.223161	-1.142896	-1.09533
Trial2	3	1	blindfold	counterclockwise	practice	Guided	1	0.5	0	13.09048	-0.2644	-1.45058	-0.80056	1.10688918951072	1.170021	-1.180982	-1.104814
Trial2	3	1	blindfold	counterclockwise	practice	Guided	1	0.5	0	13.11048	-0.25063	-1.45059	-0.80058	1.09743965872796	1.165664	-1.168286	-1.135939
Trial2	3	1	blindfold	counterclockwise	practice	Guided	1	0.5	0	13.13047	-0.243	-1.45059	-0.8006	1.0922496732405	1.197918	-1.172518	-1.219906
Trial2	3	1	blindfold	counterclockwise	practice	Guided	1	0.5	0	13.15047	-0.2348	-1.4506	-0.80062	1.08670301815637	1.257831	-1.231763	-1.24614
Trial2	3	1	blindfold	counterclockwise	practice	Guided	1	0.5	0	13.17048	-0.22577	-1.45061	-0.8006101	1.08061028431766	1.16706	-1.180982	-1.224532
Trial2	3	1	blindfold	counterclockwise	practice	Guided	1	0.5	0	13.19048	-0.21618	-1.4506	-0.80053	1.07413318304	1.180377	-1.197909	-1.121554
Trial2	3	1	blindfold	counterclockwise	practice	Guided	1	0.5	0	13.21047	-0.19578	-1.4506	-0.8005201	1.06063292016941	1.046585	-1.185214	-1.02944
Trial2	3	1	blindfold	counterclockwise	practice	Guided	1	0.5	0	13.23048	-0.18512	-1.4506	-0.80053	1.05367817816521	0.95424	-1.202141	-1.050729
Trial2	3	1	blindfold	counterclockwise	practice	Guided	1	0.5	0	13.25048	-0.17413	-1.4506	-0.80054	1.04657321353744	0.950945	-1.278313	-1.095537
Trial2	3	1	blindfold	counterclockwise	practice	Guided	1	0.5	0	13.27048	-0.16288	-1.45062	-0.80055	1.03937007657002	0.914704	-1.257154	-1.113999
Trial2	3	1	blindfold	counterclockwise	practice	Guided	1	0.5	0	13.29047	-0.15101	-1.45063	-0.80053	1.03182475090053	0.946646	-1.282545	-1.070964
Trial2	3	1	blindfold	counterclockwise	practice	Guided	1	0.5	0	13.31048	-0.12683	-1.45066	-0.80057	1.01677342913021	1.05986	-1.375645	-1.107511
Trial2	3	1	blindfold	counterclockwise	practice	Guided	1	0.5	0	13.33048	-0.11484	-1.45067	-0.80062	1.00946552303121	1.161207	-1.354486	-1.255184
Trial2	3	1	blindfold	counterclockwise	practice	Guided	1	0.5	0	13.35047	-0.1017	-1.45068	-0.80064	1.0015324609636	1.15067	-1.371413	-1.278091
Trial2	3	1	blindfold	counterclockwise	practice	Guided	1	0.5	0	13.37048	-0.088577	-1.45071	-0.80064	0.993703817237012	1.144774	-1.566076	-1.271491
Trial2	3	1	blindfold	counterclockwise	practice	Guided	1	0.5	0	13.39048	-0.074725	-1.45076	-0.80065	0.985570520763534	1.130393	-1.566076	-1.27743
Trial2	3	1	blindfold	counterclockwise	practice	Guided	1	0.5	0	13.41048	-0.046882	-1.45076	-0.80066	0.969606301542209	1.097436	-1.561844	-1.310592
Trial2	3	1	blindfold	counterclockwise	practice	Guided	1	0.5	0	13.43047	-0.0325	-1.45077	-0.80064	0.961551162185758	0.998799	-1.608394	-1.274067
Trial2	3	1	blindfold	counterclockwise	practice	Guided	1	0.5	0	13.45048	-0.017497	-1.45079	-0.80059	0.953282466142165	0.870522	-1.574539	-1.161779
Trial2	3	1	blindfold	counterclockwise	practice	Guided	1	0.5	0	13.47048	-0.0028216	-1.45079	-0.80054	0.945353799218213	0.927889	-1.595698	-1.028649
Trial2	3	1	blindfold	counterclockwise	practice	Guided	1	0.5	0	13.49047	0.012448	-1.45078	-0.80054	0.937321287609047	0.997987	-1.519526	-1.055852
Trial2	3	1	blindfold	counterclockwise	practice	Guided	1	0.5	0	13.51048	0.042626	-1.45076	-0.80056	0.922001781292434	0.91444	-1.532221	-1.124029
Trial2	3	1	blindfold	counterclockwise	practice	Guided	1	0.5	0	13.53048	0.057897	-1.45077	-0.80057	0.914531248243232	0.862278	-1.633784	-1.152155
Trial2	3	1	blindfold	counterclockwise	practice	Guided	1	0.5	0	13.55048	0.073649	-1.4508	-0.80057	0.907021235027888	0.89852	-1.612625	-1.128569
Trial2	3	1	blindfold	counterclockwise	practice	Guided	1	0.5	0	13.57047	0.089427	-1.45081	-0.80056	0.899703560381444	0.939205	-1.574539	-1.130203
Trial2	3	1	blindfold	counterclockwise	practice	Guided	1	0.5	0	13.59048	0.10434	-1.4508	-0.80053	0.89296984341987	0.88093	-1.587235	-1.035999
Trial2	3	1	blindfold	counterclockwise	practice	Guided	1	0.5	0	13.61048	0.13563	-1.45081	-0.8005	0.879525844078317	0.592741	-1.642248	-0.991791
Trial2	3	1	blindfold	counterclockwise	practice	Guided	1	0.5	0	13.63047	0.15086	-1.45083	-0.80047	0.873298891610207	0.530114	-1.642248	-0.937012
Trial2	3	1	blindfold	counterclockwise	practice	Guided	1	0.5	0	13.65047	0.16633	-1.45083	-0.80044	0.867202327887336	0.729249	-1.616857	-0.888877
Trial2	3	1	blindfold	counterclockwise	practice	Guided	1	0.5	0	13.67048	0.18121	-1.45081	-0.80041	0.861558576811272	0.792639	-1.549148	-0.821487
Trial2	3	1	blindfold	counterclockwise	practice	Guided	1	0.5	0	13.69048	0.19691	-1.45079	-0.80035	0.855817557044121	0.671099	-1.587235	-0.772667
Trial2	3	1	blindfold	counterclockwise	practice	Guided	1	0.5	0	13.71047	0.22564	-1.45085	-0.80032	0.846041053391427	0.305085	-1.849606	-0.626067
Trial2	3	1	blindfold	counterclockwise	practice	Guided	1	0.5	0	13.73048	0.23969	-1.45091	-0.8003	0.841570785168658	0.292795	-1.807288	-0.604781
Trial2	3	1	blindfold	counterclockwise	practice	Guided	1	0.5	0	13.75048	0.25377	-1.45092	-0.80031	0.837332274044937	0.367495	-1.769202	-0.643665
Trial2	3	1	blindfold	counterclockwise	practice	Guided	1	0.5	0	13.77048	0.26717	-1.45089	-0.80033	0.833509379297772	0.479845	-1.726884	-0.668047
Trial2	3	1	blindfold	counterclockwise	practice	Guided	1	0.5	0	13.79047	0.28079	-1.45087	-0.80029	0.829769356338163	0.548586	-1.790361	-0.659962
Trial2	3	1	blindfold	counterclockwise	practice	Guided	1	0.5	0	13.81048	0.30653	-1.45095	-0.80027	0.823324147843885	0.447543	-1.942706	-0.53142
Trial2	3	1	blindfold	counterclockwise	practice	Guided	1	0.5	0	13.83048	0.31893	-1.45097	-0.80029	0.820518437330684	0.514635	-1.887692	-0.569853
Trial2	3	1	blindfold	counterclockwise	practice	Guided	1	0.5	0	13.85047	0.33144	-1.45095	-0.80032	0.817878063555438	0.59978	-1.841143	-0.657873
Trial2	3	1	blindfold	counterclockwise	practice	Guided	1	0.5	0	13.87048	0.34374	-1.45091	-0.80033	0.815441766104794	0.549296	-1.815752	-0.642543
Trial2	3	1	blindfold	counterclockwise	practice	Guided	1	0.5	0	13.89048	0.35545	-1.45091	-0.80026	0.813210175339392	0.466578	-1.870765	-0.582546
Trial2	3	1	blindfold	counterclockwise	practice	Guided	1	0.5	0	13.91048	0.37828	-1.45096	-0.80024	0.809444122987785	0.576827	-1.887692	-0.478704
Trial2	3	1	blindfold	counterclockwise	practice	Guided	1	0.5	0	13.93047	0.38883	-1.45094	-0.80026	0.807944829151623	0.610344	-1.828447	-0.527099
Trial2	3	1	blindfold	counterclockwise	practice	Guided	1	0.5	0	13.95048	0.39992	-1.45091	-0.80028	0.806513509730487	0.578419	-1.803056	-0.558916
Trial2	3	1	blindfold	counterclockwise	practice	Free	1	0.5	0	0	0.44798	-1.4515	-0.79984	0.801529885383479	-0.509794	-3.102219	0.399643
Trial2	3	1	blindfold	counterclockwise	practice	Free	1	0.5	0	0.002456665	0.44797	-1.4515	-0.79984	0.801530535335798	-0.544051	-3.106451	0.40124
Trial2	3	1	blindfold	counterclockwise	practice	Free	1	0.5	0	0.02244568	0.44797	-1.4515	-0.7998199	0.801510490936422	-0.544051	-3.106451	0.40124
Trial2	3	1	blindfold	counterclockwise	practice	Free	1	0.5	0	0.04244995	0.44792	-1.45151	-0.79979	0.80148388047711	-0.5285	-3.030278	0.452773
Trial2	3	1	blindfold	counterclockwise	practice	Free	1	0.5	0	0.06245422	0.4479	-1.45151	-0.79977	0.801465195341677	-0.565323	-3.013351	0.467317
Trial2	3	1	blindfold	counterclockwise	practice	Free	1	0.5	0	0.08244324	0.44787	-1.45151	-0.79974	0.801437227204808	-0.530681	-3.000656	0.456818
Trial2	3	1	blindfold	counterclockwise	practice	Free	1	0.5	0	0.1024475	0.44784	-1.45151	-0.79972	0.801419197085011	-0.546949	-3.004888	0.51114
Trial2	3	1	blindfold	counterclockwise	practice	Free	1	0.5	0	0.1224518	0.44781	-1.4515	-0.79966	0.80136131397034	-0.550546	-3.021815	0.565761
Trial2	3	1	blindfold	counterclockwise	practice	Free	1	0.5	0	0.1424561	0.44775	-1.45151	-0.79963	0.801335244532172	-0.565752	-2.996424	0.475702
Trial2	3	1	blindfold	counterclockwise	practice	Free	1	0.5	0	0.1624451	0.44772	-1.4515	-0.79961	0.801317278843428	-0.533327	-2.98796	0.499042
Trial2	3	1	blindfold	counterclockwise	practice	Free	1	0.5	0	0.1824493	0.44769	-1.4515	-0.79958	0.801289258787111	-0.501431	-3.03451	0.467205
Trial2	3	1	blindfold	counterclockwise	practice	Free	1	0.5	0	0.2024536	0.44767	-1.45151	-0.79956	0.801270641526668	-0.515124	-3.042974	0.419562
Trial2	3	1	blindfold	counterclockwise	practice	Free	1	0.5	0	0.2224426	0.44764	-1.45152	-0.79951	0.801222698711238	-0.496991	-3.026047	0.38991
Trial2	3	1	blindfold	counterclockwise	practice	Free	1	0.5	0	0.2424469	0.44759	-1.45152	-0.79949	0.801205982095952	-0.501783	-3.055669	0.455238
Trial2	3	1	blindfold	counterclockwise	practice	Free	1	0.5	0	0.2624512	0.44756	-1.45152	-0.79947	0.801188022997639	-0.485045	-3.042974	0.421062
Trial2	3	1	blindfold	counterclockwise	practice	Free	1	0.5	0	0.2824554	0.44753	-1.45153	-0.79945	0.801170001740521	-0.496735	-3.089524	0.407439
Trial2	3	1	blindfold	counterclockwise	practice	Free	1	0.5	0	0.3024445	0.4475	-1.45154	-0.79943	0.801152041177167	-0.519424	-3.068365	0.418333
Trial2	3	1	blindfold	counterclockwise	practice	Free	1	0.5	0	0.3224487	0.44748	-1.45153	-0.7993701	0.801093518584915	-0.540424	-3.009119	0.429769
Trial2	3	1	blindfold	counterclockwise	practice	Free	1	0.5	0	0.342453	0.44742	-1.4515	-0.79935	0.801077471904487	-0.515937	-2.975265	0.511866
Trial2	3	1	blindfold	counterclockwise	practice	Free	1	0.5	0	0.362442	0.44739	-1.45149	-0.79932	0.801049464438027	-0.507414	-2.954106	0.500042
Trial2	3	1	blindfold	counterclockwise	practice	Free	1	0.5	0	0.3824463	0.44736	-1.45148	-0.79929	0.80102151967536	-0.529266	-2.932947	0.523714
Trial2	3	1	blindfold	counterclockwise	practice	Free	1	0.5	0	0.4024506	0.44734	-1.45148	-0.79927	0.80100285023651	-0.519321	-2.971033	0.503169
Trial2	3	1	blindfold	counterclockwise	practice	Free	1	0.5	0	0.4224548	0.44731	-1.45149	-0.79922	0.800954925772964	-0.479521	-2.992192	0.480342
Trial2	3	1	blindfold	counterclockwise	practice	Free	1	0.5	0	0.4424438	0.44726	-1.4515	-0.79919	0.800928358518254	-0.413432	-3.013351	0.446368
Trial2	3	1	blindfold	counterclockwise	practice	Free	1	0.5	0	0.4624481	0.44724	-1.4515	-0.79917	0.800909691904511	-0.40177	-3.000656	0.463975
Trial2	3	1	blindfold	counterclockwise	practice	Free	1	0.5	0	0.4824524	0.44722	-1.4515	-0.79915	0.800891027819833	-0.399991	-2.98796	0.452583
Trial2	3	1	blindfold	counterclockwise	practice	Free	1	0.5	0	0.5024567	0.4472	-1.4515	-0.79912	0.800862428052901	-0.397935	-3.026047	0.408847
Trial2	3	1	blindfold	counterclockwise	practice	Free	1	0.5	0	0.5224457	0.44718	-1.4515	-0.79907	0.800813847299796	-0.381219	-3.047206	0.414625
Trial2	3	1	blindfold	counterclockwise	practice	Free	1	0.5	0	0.54245	0.44714	-1.45151	-0.79905	0.800796562253512	-0.372798	-3.009119	0.482318
Trial2	3	1	blindfold	counterclockwise	practice	Free	1	0.5	0	0.5624542	0.44712	-1.4515	-0.79902	0.800767907342476	-0.366764	-2.983729	0.520884
Trial2	3	1	blindfold	counterclockwise	practice	Free	1	0.5	0	0.5824432	0.44711	-1.4515	-0.79899	0.800738653001213	-0.312067	-3.000656	0.528729
Trial2	3	1	blindfold	counterclockwise	practice	Free	1	0.5	0	0.6024475	0.44709	-1.45149	-0.79896	0.800710058493547	-0.275158	-2.949874	0.484506
Trial2	3	1	blindfold	counterclockwise	practice	Free	1	0.5	0	0.6224518	0.44708	-1.45149	-0.79891	0.800660821290774	-0.223268	-2.937179	0.534571
Trial2	3	1	blindfold	counterclockwise	practice	Free	1	0.5	0	0.6424561	0.44706	-1.45146	-0.79888	0.800632168274088	-0.107844	-2.886397	0.457345
Trial2	3	1	blindfold	counterclockwise	practice	Free	1	0.5	0	0.6624451	0.44706	-1.45146	-0.79886	0.800612184944073	-0.043653	-2.903324	0.448721
Trial2	3	1	blindfold	counterclockwise	practice	Free	1	0.5	0	0.6824493	0.44706	-1.45146	-0.79884	0.800592261090435	-0.0045322	-2.928715	0.434208
Trial2	3	1	blindfold	counterclockwise	practice	Free	1	0.5	0	0.7024536	0.44706	-1.45146	-0.79882	0.800572337238975	0.094523	-2.932947	0.410937
Trial2	3	1	blindfold	counterclockwise	practice	Free	1	0.5	0	0.7224426	0.44707	-1.45147	-0.79879	0.800541700117091	0.13245	-2.941411	0.349724
Trial2	3	1	blindfold	counterclockwise	practice	Free	1	0.5	0	0.7424469	0.44709	-1.45147	-0.79877	0.800520394816192	0.209419	-2.949874	0.263877
Trial2	3	1	blindfold	counterclockwise	practice	Free	1	0.5	0	0.7624512	0.4471	-1.45148	-0.79876	0.800509802787395	0.302804	-3.017583	0.271637
Trial2	3	1	blindfold	counterclockwise	practice	Free	1	0.5	0	0.7824554	0.44711	-1.45149	-0.79875	0.800499149423257	0.339002	-3.004888	0.235789
Trial2	3	1	blindfold	counterclockwise	practice	Free	1	0.5	0	0.8024445	0.44713	-1.45149	-0.79874	0.80048789421112	0.428411	-2.949874	0.2289
Trial2	3	1	blindfold	counterclockwise	practice	Free	1	0.5	0	0.8224487	0.44715	-1.45148	-0.79871	0.800456600464175	0.4663	-2.958338	0.231344
Trial2	3	1	blindfold	counterclockwise	practice	Free	1	0.5	0	0.842453	0.44721	-1.45147	-0.79869	0.800432715686804	0.470705	-2.920252	0.286939
Trial2	3	1	blindfold	counterclockwise	practice	Free	1	0.5	0	0.862442	0.44723	-1.45146	-0.7986799	0.800421345803541	0.503597	-2.865238	0.3057
Trial2	3	1	blindfold	counterclockwise	practice	Free	1	0.5	0	0.8824463	0.44726	-1.45145	-0.79866	0.80039944561069	0.496867	-2.848311	0.34334
Trial2	3	1	blindfold	counterclockwise	practice	Free	1	0.5	0	0.9024506	0.44728	-1.45142	-0.79864	0.800378203998006	0.538535	-2.814457	0.354489
Trial2	3	1	blindfold	counterclockwise	practice	Free	1	0.5	0	0.9224548	0.44731	-1.45141	-0.79861	0.800346254160824	0.582708	-2.814457	0.327634
Trial2	3	1	blindfold	counterclockwise	practice	Free	1	0.5	0	0.9424438	0.44738	-1.45141	-0.7985901	0.800321783577953	0.657562	-2.839847	0.273117
Trial2	3	1	blindfold	counterclockwise	practice	Free	1	0.5	0	0.9624481	0.44742	-1.45142	-0.79857	0.800299109652274	0.788419	-2.831384	0.220073
Trial2	3	1	blindfold	counterclockwise	practice	Free	1	0.5	0	0.9824524	0.44753	-1.45142	-0.79853	0.800251981447764	0.847766	-2.865238	0.166782
Trial2	3	1	blindfold	counterclockwise	practice	Free	1	0.5	0	1.002457	0.44774	-1.45142	-0.79848	0.800188339145946	0.873333	-2.856775	0.100623
Trial2	3	1	blindfold	counterclockwise	practice	Free	1	0.5	0	1.022446	0.44808	-1.45143	-0.7984	0.800086383991358	0.920054	-2.861006	0.099518
Trial2	3	1	blindfold	counterclockwise	practice	Free	1	0.5	0	1.04245	0.44925	-1.45141	-0.79835	0.79996140298031	0.973223	-2.746748	0.065064
Trial2	3	1	blindfold	counterclockwise	practice	Free	1	0.5	0	1.062454	0.45014	-1.4514	-0.79826	0.799815606871106	1.018819	-2.82292	0.104904
Trial2	3	1	blindfold	counterclockwise	practice	Free	1	0.5	0	1.082443	0.45128	-1.4514	-0.79812	0.799605598216158	1.012049	-2.814457	0.11888
Trial2	3	1	blindfold	counterclockwise	practice	Free	1	0.5	0	1.102448	0.45267	-1.4514	-0.79793	0.799332481874026	1.005824	-2.77637	0.148367
Trial2	3	1	blindfold	counterclockwise	practice	Free	1	0.5	0	1.122452	0.45425	-1.45139	-0.79754	0.798851129917535	0.997937	-2.767907	0.10302
Trial2	3	1	blindfold	counterclockwise	practice	Free	1	0.5	0	1.142456	0.45816	-1.45139	-0.79736	0.798456986249679	1.06859	-2.801761	0.034755
Trial2	3	1	blindfold	counterclockwise	practice	Free	1	0.5	0	1.162445	0.46058	-1.4514	-0.79719	0.798164049553503	1.117514	-2.814457	0.063965
Trial2	3	1	blindfold	counterclockwise	practice	Free	1	0.5	0	1.182449	0.46324	-1.4514	-0.79699	0.797837337303241	1.16757	-2.797529	0.07636
Trial2	3	1	blindfold	counterclockwise	practice	Free	1	0.5	0	1.202454	0.46622	-1.4514	-0.79681	0.797525744014968	1.156325	-2.844079	0.054954
Trial2	3	1	blindfold	counterclockwise	practice	Free	1	0.5	0	1.222443	0.46952	-1.45142	-0.79664	0.79722285741408	1.145872	-2.86947	-0.038472
Trial2	3	1	blindfold	counterclockwise	practice	Free	1	0.5	0	1.242447	0.4772	-1.45145	-0.7967	0.797026179713228	1.16997	-2.886397	-0.096758
Trial2	3	1	blindfold	counterclockwise	practice	Free	1	0.5	0	1.262451	0.48161	-1.45144	-0.79684	0.797052132514357	1.183623	-2.873702	-0.078102
Trial2	3	1	blindfold	counterclockwise	practice	Free	1	0.5	0	1.282455	0.48621	-1.45143	-0.797	0.797119282148592	1.16136	-2.856775	-0.072376
Trial2	3	1	blindfold	counterclockwise	practice	Free	1	0.5	0	1.302444	0.49111	-1.45142	-0.79714	0.797189572693378	1.139602	-2.793298	-0.0051935
Trial2	3	1	blindfold	counterclockwise	practice	Free	1	0.5	0	1.322449	0.49629	-1.4514	-0.79711	0.797118595223239	1.09993	-2.755211	0.073396
Trial2	3	1	blindfold	counterclockwise	practice	Free	1	0.5	0	1.342453	0.50758	-1.45136	-0.79692	0.796956049561695	1.067398	-2.708662	0.111027
Trial2	3	1	blindfold	counterclockwise	practice	Free	1	0.5	0	1.362442	0.5135	-1.45136	-0.79672	0.796834395489052	1.092556	-2.772139	0.0035568
Trial2	3	1	blindfold	counterclockwise	practice	Free	1	0.5	0	1.382446	0.51985	-1.45137	-0.79658	0.796827299976661	1.125674	-2.767907	-0.039519
Trial2	3	1	blindfold	counterclockwise	practice	Free	1	0.5	0	1.402451	0.52627	-1.45138	-0.79649	0.796923118212238	1.156892	-2.755211	-0.057175
Trial2	3	1	blindfold	counterclockwise	practice	Free	1	0.5	0	1.422455	0.53299	-1.45138	-0.79617	0.796853187009862	1.128157	-2.759443	0.032282
Trial2	3	1	blindfold	counterclockwise	practice	Free	1	0.5	0	1.442444	0.54751	-1.45136	-0.79593	0.797346732708448	1.128502	-2.708662	0.088634
Trial2	3	1	blindfold	counterclockwise	practice	Free	1	0.5	0	1.462448	0.55531	-1.45136	-0.7956899	0.797609979027527	1.142763	-2.712893	0.018927
Trial2	3	1	blindfold	counterclockwise	practice	Free	1	0.5	0	1.482452	0.56312	-1.45137	-0.7956899	0.798189586931646	1.132591	-2.708662	-0.061235
Trial2	3	1	blindfold	counterclockwise	practice	Free	1	0.5	0	1.502457	0.57117	-1.45137	-0.79541	0.798587626487581	1.088701	-2.721357	-0.042327
Trial2	3	1	blindfold	counterclockwise	practice	Free	1	0.5	0	1.522446	0.57946	-1.45137	-0.79527	0.799229763314533	1.098849	-2.734052	-0.010338
Trial2	3	1	blindfold	counterclockwise	practice	Free	1	0.5	0	1.54245	0.59701	-1.45136	-0.79527	0.801164940765124	1.088096	-2.75098	-0.0296
Trial2	3	1	blindfold	counterclockwise	practice	Free	1	0.5	0	1.562454	0.60596	-1.45137	-0.79535	0.802377199734496	1.090773	-2.759443	-0.104302
Trial2	3	1	blindfold	counterclockwise	practice	Free	1	0.5	0	1.582443	0.6151	-1.45138	-0.79556	0.803843102425942	1.129644	-2.772139	-0.154462
Trial2	3	1	blindfold	counterclockwise	practice	Free	1	0.5	0	1.602448	0.62473	-1.45138	-0.79586	0.805574762708795	1.158569	-2.763675	-0.141593
Trial2	3	1	blindfold	counterclockwise	practice	Free	1	0.5	0	1.622452	0.6343	-1.45138	-0.79664	0.8078810210774	1.104619	-2.759443	-0.097988
Trial2	3	1	blindfold	counterclockwise	practice	Free	1	0.5	0	1.642456	0.6546	-1.45138	-0.79712	0.811973828871185	1.067327	-2.755211	-0.154244
Trial2	3	1	blindfold	counterclockwise	practice	Free	1	0.5	0	1.662445	0.66439	-1.45138	-0.79767	0.814433251298585	1.006537	-2.75098	-0.094453
Trial2	3	1	blindfold	counterclockwise	practice	Free	1	0.5	0	1.682449	0.67492	-1.45138	-0.79818	0.817122020523123	1.004532	-2.683271	-0.026364
Trial2	3	1	blindfold	counterclockwise	practice	Free	1	0.5	0	1.702454	0.68523	-1.45135	-0.79862	0.819819503535479	0.973636	-2.640953	0.066898
Trial2	3	1	blindfold	counterclockwise	practice	Free	1	0.5	0	1.722443	0.69563	-1.45132	-0.79936	0.822950469698441	0.936522	-2.615562	0.056034
Trial2	3	1	blindfold	counterclockwise	practice	Free	1	0.5	0	1.742447	0.71705	-1.45133	-0.79975	0.828680151861637	1.003455	-2.708662	-0.091266
Trial2	3	1	blindfold	counterclockwise	practice	Free	1	0.5	0	1.762451	0.72777	-1.45134	-0.80012	0.831908164947145	1.012671	-2.674807	-0.016262
Trial2	3	1	blindfold	counterclockwise	practice	Free	1	0.5	0	1.782455	0.73895	-1.45134	-0.80044	0.835345033091668	1.030947	-2.670575	0.012929
Trial2	3	1	blindfold	counterclockwise	practice	Free	1	0.5	0	1.802444	0.74992	-1.45133	-0.80068	0.838777947248514	0.977144	-2.65788	0.076773
Trial2	3	1	blindfold	counterclockwise	practice	Free	1	0.5	0	1.822449	0.76132	-1.45132	-0.80099	0.84253967061806	0.955994	-2.607098	0.075973
Trial2	3	1	blindfold	counterclockwise	practice	Free	1	0.5	0	1.842453	0.78364	-1.45131	-0.80115	0.84987818556124	0.939548	-2.65788	-0.037788
Trial2	3	1	blindfold	counterclockwise	practice	Free	1	0.5	0	1.862442	0.7949	-1.45131	-0.80134	0.853880424835589	0.971509	-2.674807	-0.053692
Trial2	3	1	blindfold	counterclockwise	practice	Free	1	0.5	0	1.882446	0.80657	-1.45132	-0.80151	0.858139500990386	0.980834	-2.636721	0.012997
Trial2	3	1	blindfold	counterclockwise	practice	Free	1	0.5	0	1.902451	0.81794	-1.45132	-0.80164	0.862387723231027	0.945269	-2.619794	0.061468
Trial2	3	1	blindfold	counterclockwise	practice	Free	1	0.5	0	1.922455	0.8293599	-1.45131	-0.80188	0.866884948195193	0.963463	-2.585939	0.018413
Trial2	3	1	blindfold	counterclockwise	practice	Free	1	0.5	0	1.942444	0.85267	-1.45133	-0.80207	0.876180553704393	0.95777	-2.700198	-0.06854
Trial2	3	1	blindfold	counterclockwise	practice	Free	1	0.5	0	1.962448	0.86423	-1.45134	-0.80234	0.881142978653175	0.970051	-2.670575	-0.095128
Trial2	3	1	blindfold	counterclockwise	practice	Free	1	0.5	0	1.982452	0.87619	-1.45134	-0.80267	0.886452510431411	1.039165	-2.695966	-0.131358
Trial2	3	1	blindfold	counterclockwise	practice	Free	1	0.5	0	2.002457	0.88791	-1.45134	-0.80305	0.891831566670422	1.031306	-2.700198	-0.100701
Trial2	3	1	blindfold	counterclockwise	practice	Free	1	0.5	0	2.022446	0.89975	-1.45134	-0.80375	0.897671533327466	0.937748	-2.683271	-0.0047386
Trial2	3	1	blindfold	counterclockwise	practice	Free	1	0.5	0	2.04245	0.92393	-1.45133	-0.80413	0.909033374522203	0.900428	-2.746748	-0.040689
Trial2	3	1	blindfold	counterclockwise	practice	Free	1	0.5	0	2.062454	0.93582	-1.45135	-0.8046499	0.915095950459306	0.90948	-2.746748	-0.195884
Trial2	3	1	blindfold	counterclockwise	practice	Free	1	0.5	0	2.082443	0.94844	-1.45136	-0.80523	0.921679869241946	0.972088	-2.70443	-0.181091
Trial2	3	1	blindfold	counterclockwise	practice	Free	1	0.5	0	2.102448	0.96001	-1.45135	-0.80584	0.927893974130276	0.980176	-2.670575	-0.084318
Trial2	3	1	blindfold	counterclockwise	practice	Free	1	0.5	0	2.122452	0.97198	-1.45134	-0.80696	0.934852701680827	0.964684	-2.653648	-0.033538
Trial2	3	1	blindfold	counterclockwise	practice	Free	1	0.5	0	2.142456	0.99638	-1.45132	-0.80744	0.947814539918899	0.959214	-2.624026	0.0075724
Trial2	3	1	blindfold	counterclockwise	practice	Free	1	0.5	0	2.162445	1.00844	-1.45131	-0.80785	0.954532806842107	0.935336	-2.61133	-0.0028131
Trial2	3	1	blindfold	counterclockwise	practice	Free	1	0.5	0	2.182449	1.02088	-1.45131	-0.8082	0.961510894584382	0.932166	-2.602867	0.019797
Trial2	3	1	blindfold	counterclockwise	practice	Free	1	0.5	0	2.202454	1.03298	-1.45131	-0.80849	0.968361341828807	0.938233	-2.662112	0.014951
Trial2	3	1	blindfold	counterclockwise	practice	Free	1	0.5	0	2.222443	1.04507	-1.45133	-0.80898	0.975474168256596	0.946281	-2.725589	-0.013301
Trial2	3	1	blindfold	counterclockwise	practice	Free	1	0.5	0	2.242447	1.0697	-1.45135	-0.80915	0.989586673343256	0.948241	-2.695966	0.076806
Trial2	3	1	blindfold	counterclockwise	practice	Free	1	0.5	0	2.262451	1.08226	-1.45135	-0.8093	0.996992086780333	1.003478	-2.729821	0.036974
Trial2	3	1	blindfold	counterclockwise	practice	Free	1	0.5	0	2.282455	1.09449	-1.45136	-0.80946	1.00431264417286	0.945541	-2.742516	-0.025978
Trial2	3	1	blindfold	counterclockwise	practice	Free	1	0.5	0	2.302444	1.10673	-1.45136	-0.80959	1.01171004385467	0.880329	-2.683271	0.03159
Trial2	3	1	blindfold	counterclockwise	practice	Free	1	0.5	0	2.322449	1.11894	-1.45135	-0.80966	1.01913495783481	0.898437	-2.674807	0.130527
Trial2	3	1	blindfold	counterclockwise	practice	Free	1	0.5	0	2.342453	1.14367	-1.45132	-0.80973	1.03439532251341	0.909622	-2.708662	-0.061712
Trial2	3	1	blindfold	counterclockwise	practice	Free	1	0.5	0	2.362442	1.15586	-1.45135	-0.80983	1.0421021153433	0.917831	-2.814457	-0.0070993
Trial2	3	1	blindfold	counterclockwise	practice	Free	1	0.5	0	2.382446	1.1684	-1.45138	-0.80984	1.05004725302006	0.893054	-2.695966	0.063287
Trial2	3	1	blindfold	counterclockwise	practice	Free	1	0.5	0	2.402451	1.18014	-1.45137	-0.80977	1.05750549798936	0.832923	-2.712893	0.088665
Trial2	3	1	blindfold	counterclockwise	practice	Free	1	0.5	0	2.422455	1.19253	-1.45137	-0.8096	1.06538725523677	0.915387	-2.835616	0.03594
Trial2	3	1	blindfold	counterclockwise	practice	Free	1	0.5	0	2.442444	1.21666	-1.45142	-0.80948	1.08113804721959	0.850936	-2.865238	0.061963
Trial2	3	1	blindfold	counterclockwise	practice	Free	1	0.5	0	2.462448	1.22836	-1.45141	-0.80928	1.08878026051694	0.769825	-2.759443	0.083065
Trial2	3	1	blindfold	counterclockwise	practice	Free	1	0.5	0	2.482452	1.23992	-1.45139	-0.809	1.09634057702824	0.727299	-2.687503	0.080894
Trial2	3	1	blindfold	counterclockwise	practice	Free	1	0.5	0	2.502457	1.25165	-1.45136	-0.8085999	1.10399799067696	0.742413	-2.691734	0.162389
Trial2	3	1	blindfold	counterclockwise	practice	Free	1	0.5	0	2.522446	1.26318	-1.45135	-0.80748	1.11106591674329	0.755413	-2.645185	0.161733
Trial2	3	1	blindfold	counterclockwise	practice	Free	1	0.5	0	2.54245	1.28534	-1.45134	-0.80679	1.12590813190553	0.625036	-2.695966	0.122148
Trial2	3	1	blindfold	counterclockwise	practice	Free	1	0.5	0	2.562454	1.29556	-1.45136	-0.80597	1.13247661490509	0.538891	-2.763675	0.166905
Trial2	3	1	blindfold	counterclockwise	practice	Free	1	0.5	0	2.582443	1.3061	-1.45139	-0.80513	1.13931187665637	0.55792	-2.814457	0.067952
Trial2	3	1	blindfold	counterclockwise	practice	Free	1	0.5	0	2.602448	1.31571	-1.45141	-0.80425	1.14551332847535	0.635352	-2.818688	0.135554
Trial2	3	1	blindfold	counterclockwise	practice	Free	1	0.5	0	2.622452	1.32564	-1.4514	-0.80217	1.15115508223148	0.570672	-2.772139	0.201411
Trial2	3	1	blindfold	counterclockwise	practice	Free	1	0.5	0	2.642456	1.34429	-1.45136	-0.80097	1.16377760222717	0.503001	-2.700198	0.258505
Trial2	3	1	blindfold	counterclockwise	practice	Free	1	0.5	0	2.662445	1.353	-1.45136	-0.7997	1.16924291653765	0.52758	-2.738284	0.17779
Trial2	3	1	blindfold	counterclockwise	practice	Free	1	0.5	0	2.682449	1.36139	-1.45137	-0.79849	1.17455488969313	0.53578	-2.797529	0.117003
Trial2	3	1	blindfold	counterclockwise	practice	Free	1	0.5	0	2.702454	1.36949	-1.45139	-0.79733	1.17972372679056	0.628756	-2.793298	0.039849
Trial2	3	1	blindfold	counterclockwise	practice	Free	1	0.5	0	2.722443	1.37759	-1.45139	-0.79508	1.18419437624225	0.597836	-2.759443	0.086116
Trial2	3	1	blindfold	counterclockwise	practice	Free	1	0.5	0	2.742447	1.39282	-1.45137	-0.79405	1.19484016344649	0.54718	-2.725589	0.05973
Trial2	3	1	blindfold	counterclockwise	practice	Free	1	0.5	0	2.762451	1.39994	-1.45136	-0.7931	1.19954142808183	0.531676	-2.666344	0.022
Trial2	3	1	blindfold	counterclockwise	practice	Free	1	0.5	0	2.782455	1.40701	-1.45134	-0.79227	1.20430844327827	0.573258	-2.632489	-0.0028311
Trial2	3	1	blindfold	counterclockwise	practice	Free	1	0.5	0	2.802444	1.41367	-1.45131	-0.79143	1.20878220676915	0.599651	-2.56478	0.016234
Trial2	3	1	blindfold	counterclockwise	practice	Free	1	0.5	0	2.822449	1.42094	-1.45128	-0.79	1.21335509807253	0.562808	-2.573244	0.048053
Trial2	3	1	blindfold	counterclockwise	practice	Free	1	0.5	0	2.842453	1.43298	-1.4513	-0.78923	1.22202118191696	0.593593	-2.666344	0.095297
Trial2	3	1	blindfold	counterclockwise	practice	Free	1	0.5	0	2.862442	1.4391	-1.45133	-0.78848	1.22621757683272	0.60979	-2.721357	0.133105
Trial2	3	1	blindfold	counterclockwise	practice	Free	1	0.5	0	2.882446	1.44466	-1.45135	-0.78769	1.22997476749082	0.604061	-2.70443	0.119384
[truncated: 13,042 more rows]
