# Supplementary material for: Assessing kinesthetic proprioceptive function of the upper limb: a novel dynamic movement reproduction task using a robotic arm
Source: PeerJ. 2021 May 3;9:e11301. doi: 10.7717/peerj.11301 (PMC8101453; doi:10.7717/peerj.11301)
Supplement: Supplemental Information 1 [file peerj-09-11301-s001.zip › DMR raw data_Study 1/Session 2/HMData_PP20-2_2019-06-27-14-16-36.txt]

Trial1	2	1	blindfold	counterclockwise	practice	Guided	1	0.5	-0.25	0	0.47576	-1.45437	-1.05175	0.802116415103597	1.924016	-9.226713	-3.834587
Trial1	2	1	blindfold	counterclockwise	practice	Guided	1	0.5	-0.25	0.001846313	0.47575	-1.45437	-1.05175	0.802116716876177	2.160541	-9.163236	-3.945859
Trial1	2	1	blindfold	counterclockwise	practice	Guided	1	0.5	-0.25	0.02184677	0.47575	-1.45437	-1.05179	0.802156633734475	2.160541	-9.163236	-3.945859
Trial1	2	1	blindfold	counterclockwise	practice	Guided	1	0.5	-0.25	0.04184723	0.4759	-1.45439	-1.05185	0.802212167604809	2.986356	-8.731593	-4.101641
Trial1	2	1	blindfold	counterclockwise	practice	Guided	1	0.5	-0.25	0.06184769	0.47643	-1.45436	-1.05189	0.802236338042228	3.470758	-8.49038	-3.996977
Trial1	2	1	blindfold	counterclockwise	practice	Guided	1	0.5	-0.25	0.08184814	0.47787	-1.45426	-1.05185	0.802155402048624	3.875299	-8.194154	-3.688494
Trial1	2	1	blindfold	counterclockwise	practice	Guided	1	0.5	-0.25	0.1018486	0.4804	-1.45413	-1.05175	0.801989604117579	4.20211	-7.885233	-3.413968
Trial1	2	1	blindfold	counterclockwise	practice	Guided	1	0.5	-0.25	0.1218491	0.48472	-1.45395	-1.05156	0.801705552024772	4.412435	-7.542457	-3.222204
Trial1	2	1	blindfold	counterclockwise	practice	Guided	1	0.5	-0.25	0.1418495	0.49901	-1.45367	-1.05149	0.80149067982643	4.695284	-7.225072	-2.962395
Trial1	2	1	blindfold	counterclockwise	practice	Guided	1	0.5	-0.25	0.1618462	0.50977	-1.45359	-1.05144	0.8014995489018	4.829095	-7.093886	-2.85543
Trial1	2	1	blindfold	counterclockwise	practice	Guided	1	0.5	-0.25	0.1818466	0.52249	-1.45354	-1.05144	0.801755496183867	4.798361	-7.034641	-2.869828
Trial1	2	1	blindfold	counterclockwise	practice	Guided	1	0.5	-0.25	0.2018471	0.53799	-1.45351	-1.05149	0.80238991016039	4.846947	-7.047336	-2.997922
Trial1	2	1	blindfold	counterclockwise	practice	Guided	1	0.5	-0.25	0.2218475	0.55475	-1.45351	-1.05162	0.803487523354676	4.806907	-7.076959	-3.189519
Trial1	2	1	blindfold	counterclockwise	practice	Guided	1	0.5	-0.25	0.241848	0.59644	-1.45355	-1.05165	0.807430041946014	4.858858	-7.10235	-3.279269
Trial1	2	1	blindfold	counterclockwise	practice	Guided	1	0.5	-0.25	0.2618484	0.62012	-1.45356	-1.05165	0.810599419534196	4.790465	-7.076959	-3.315901
Trial1	2	1	blindfold	counterclockwise	practice	Guided	1	0.5	-0.25	0.2818489	0.6474	-1.45355	-1.05162	0.815059139739652	4.696395	-7.060032	-3.238596
Trial1	2	1	blindfold	counterclockwise	practice	Guided	1	0.5	-0.25	0.3018494	0.67422	-1.45353	-1.05158	0.820294481958774	4.709309	-7.030409	-3.134863
Trial1	2	1	blindfold	counterclockwise	practice	Guided	1	0.5	-0.25	0.321846	0.70368	-1.45352	-1.05157	0.82704298041599	4.602843	-6.975396	-3.105508
Trial1	2	1	blindfold	counterclockwise	practice	Guided	1	0.5	-0.25	0.3418465	0.76885	-1.45348	-1.05157	0.845455417780896	4.4244	-6.945773	-3.149498
Trial1	2	1	blindfold	counterclockwise	practice	Guided	1	0.5	-0.25	0.3618469	0.80449	-1.45347	-1.05152	0.857407975396803	4.261355	-6.907687	-3.096212
Trial1	2	1	blindfold	counterclockwise	practice	Guided	1	0.5	-0.25	0.3818474	0.84061	-1.45346	-1.05143	0.870807196853075	4.236317	-6.810356	-2.836392
Trial1	2	1	blindfold	counterclockwise	practice	Guided	1	0.5	-0.25	0.4018478	0.87809	-1.45341	-1.0513	0.88602132560353	3.964329	-6.653779	-2.534171
Trial1	2	1	blindfold	counterclockwise	practice	Guided	1	0.5	-0.25	0.4218483	0.91679	-1.45335	-1.05099	0.902939016788899	3.847084	-6.590302	-2.235214
Trial1	2	1	blindfold	counterclockwise	practice	Guided	1	0.5	-0.25	0.4418488	0.99889	-1.4533	-1.05089	0.943565586777614	3.67083	-6.615693	-1.745036
Trial1	2	1	blindfold	counterclockwise	practice	Guided	1	0.5	-0.25	0.4618492	1.04089	-1.4533	-1.05079	0.96634709464867	3.495035	-6.526825	-1.597417
Trial1	2	1	blindfold	counterclockwise	practice	Guided	1	0.5	-0.25	0.4818459	1.08761	-1.45327	-1.05068	0.993163560146182	3.304445	-6.442189	-1.33708
Trial1	2	1	blindfold	counterclockwise	practice	Guided	1	0.5	-0.25	0.5018463	1.12979	-1.45323	-1.05052	1.01856168184294	3.099177	-6.404103	-0.988177
Trial1	2	1	blindfold	counterclockwise	practice	Guided	1	0.5	-0.25	0.5218468	1.17384	-1.45318	-1.05029	1.04619523666441	2.969049	-6.25599	-0.550259
Trial1	2	1	blindfold	counterclockwise	practice	Guided	1	0.5	-0.25	0.5418472	1.26329	-1.45315	-1.05025	1.10589865937648	2.693941	-6.395639	-0.478783
Trial1	2	1	blindfold	counterclockwise	practice	Guided	1	0.5	-0.25	0.5618477	1.30681	-1.45319	-1.05026	1.13637942707945	2.736944	-6.526825	-0.424786
Trial1	2	1	blindfold	counterclockwise	practice	Guided	1	0.5	-0.25	0.5818481	1.31385	-1.45318	-1.0502	1.14134644996281	7.743582	-6.260222	-0.663784
Trial1	2	1	blindfold	counterclockwise	practice	Guided	1	0.5	-0.25	0.6018486	1.30854	-1.45325	-1.05001	1.13743257183969	12.93897	-7.885233	0.978808
Trial1	2	1	blindfold	counterclockwise	practice	Guided	1	0.5	-0.25	0.6218491	1.30679	-1.45352	-1.05001	1.1361892625524	10.52801	-8.549625	0.00084888
Trial1	2	1	blindfold	counterclockwise	practice	Guided	1	0.5	-0.25	0.6418495	1.30431	-1.45364	-1.04976	1.1342533008606	2.138865	-5.722783	0.430818
Trial1	2	1	blindfold	counterclockwise	practice	Guided	1	0.5	-0.25	0.6618462	1.30216	-1.45306	-1.04859	1.13190405756521	-1.041387	-4.224726	1.388309
Trial1	2	1	blindfold	counterclockwise	practice	Guided	1	0.5	-0.25	0.6818466	1.29978	-1.45231	-1.04581	1.12825599809714	-2.057729	-3.611115	2.334361
Trial1	2	1	blindfold	counterclockwise	practice	Guided	1	0.5	-0.25	0.7018471	1.29883	-1.45186	-1.04141	1.12448172957001	-0.497016	-3.407988	3.175569
Trial1	2	1	blindfold	counterclockwise	practice	Guided	1	0.5	-0.25	0.7218475	1.29954	-1.45173	-1.02563	1.113941642178	1.834596	-3.754996	3.520513
Trial1	2	1	blindfold	counterclockwise	practice	Guided	1	0.5	-0.25	0.741848	1.3021	-1.45239	-1.01507	1.10846577073076	6.249606	-6.213672	4.205463
Trial1	2	1	blindfold	counterclockwise	practice	Guided	1	0.5	-0.25	0.7618484	1.30301	-1.45302	-1.00268	1.10061443620486	7.677561	-7.0558	4.366706
Trial1	2	1	blindfold	counterclockwise	practice	Guided	1	0.5	-0.25	0.7818489	1.30361	-1.45347	-0.98907	1.09179376869635	7.140066	-7.381649	4.657133
Trial1	2	1	blindfold	counterclockwise	practice	Guided	1	0.5	-0.25	0.8018494	1.30351	-1.45363	-0.97313	1.08099278974507	5.481751	-6.768038	5.27912
Trial1	2	1	blindfold	counterclockwise	practice	Guided	1	0.5	-0.25	0.821846	1.30283	-1.45337	-0.92933	1.05167733420799	3.537952	-5.439252	5.881528
Trial1	2	1	blindfold	counterclockwise	practice	Guided	1	0.5	-0.25	0.8418465	1.30105	-1.45232	-0.90081	1.03210216070283	1.200749	-4.381302	6.807083
Trial1	2	1	blindfold	counterclockwise	practice	Guided	1	0.5	-0.25	0.8618469	1.30062	-1.45221	-0.86696	1.01075810567837	1.388558	-4.965291	6.513112
Trial1	2	1	blindfold	counterclockwise	practice	Guided	1	0.5	-0.25	0.8818474	1.30067	-1.45245	-0.83032	0.988859846723688	2.289452	-5.765101	6.428974
Trial1	2	1	blindfold	counterclockwise	practice	Guided	1	0.5	-0.25	0.9018478	1.30109	-1.45276	-0.79058	0.966422216422216	3.629201	-5.820114	5.965907
Trial1	2	1	blindfold	counterclockwise	practice	Guided	1	0.5	-0.25	0.9218483	1.30171	-1.45294	-0.70268	0.920683503902452	4.845015	-6.636852	5.549171
Trial1	2	1	blindfold	counterclockwise	practice	Guided	1	0.5	-0.25	0.9418488	1.30264	-1.45343	-0.65669	0.89979312327542	5.089879	-6.619925	5.006832
Trial1	2	1	blindfold	counterclockwise	practice	Guided	1	0.5	-0.25	0.9618492	1.30255	-1.45338	-0.60888	0.879136666256563	4.043772	-6.966932	5.08032
Trial1	2	1	blindfold	counterclockwise	practice	Guided	1	0.5	-0.25	0.9818459	1.30206	-1.45332	-0.55781	0.859096768624037	3.011675	-6.200976	4.816219
Trial1	2	1	blindfold	counterclockwise	practice	Guided	1	0.5	-0.25	1.001846	1.30145	-1.45316	-0.50656	0.841513601970507	1.362405	-6.158658	4.403108
Trial1	2	1	blindfold	counterclockwise	practice	Guided	1	0.5	-0.25	1.021847	1.30083	-1.45315	-0.39922	0.814613475144029	1.005413	-6.272917	3.980537
Trial1	2	1	blindfold	counterclockwise	practice	Guided	1	0.5	-0.25	1.041847	1.30035	-1.45344	-0.34433	0.805889691610914	1.15391	-7.254695	2.941354
Trial1	2	1	blindfold	counterclockwise	practice	Guided	1	0.5	-0.25	1.061848	1.30055	-1.4537	-0.29312	0.801710428378255	1.494815	-8.376122	2.76081
Trial1	2	1	blindfold	counterclockwise	practice	Guided	1	0.5	-0.25	1.081848	1.30078	-1.45398	-0.23971	0.800846168235282	2.088561	-7.868306	2.061521
Trial1	2	1	blindfold	counterclockwise	practice	Guided	1	0.5	-0.25	1.101849	1.30099	-1.45406	-0.18881	0.803323827736348	1.688512	-8.566553	2.470435
Trial1	2	1	blindfold	counterclockwise	practice	Guided	1	0.5	-0.25	1.121849	1.30093	-1.45416	-0.08833601	0.81708258953082	1.26368	-7.881001	1.930615
Trial1	2	1	blindfold	counterclockwise	practice	Guided	1	0.5	-0.25	1.14185	1.30013	-1.45406	-0.040278	0.827158599380777	-0.496264	-7.724424	1.777213
Trial1	2	1	blindfold	counterclockwise	practice	Guided	1	0.5	-0.25	1.161846	1.2996	-1.45397	0.008011701	0.840196528125795	-1.049419	-8.346499	1.856533
Trial1	2	1	blindfold	counterclockwise	practice	Guided	1	0.5	-0.25	1.181847	1.29935	-1.4541	0.053342	0.854971829040499	-1.358581	-7.94871	1.378537
Trial1	2	1	blindfold	counterclockwise	practice	Guided	1	0.5	-0.25	1.201847	1.29931	-1.45411	0.098371	0.871928196282613	-1.151708	-8.477685	1.087266
Trial1	2	1	blindfold	counterclockwise	practice	Guided	1	0.5	-0.25	1.221848	1.29936	-1.45429	0.18061	0.907965445910158	-0.814179	-8.316876	0.964989
Trial1	2	1	blindfold	counterclockwise	practice	Guided	1	0.5	-0.25	1.241848	1.29958	-1.45428	0.21937	0.927165854527771	-1.091467	-8.972805	1.547171
Trial1	2	1	blindfold	counterclockwise	practice	Guided	1	0.5	-0.25	1.261848	1.29949	-1.45428	0.25783	0.947140709110937	-1.527965	-7.999491	1.356348
Trial1	2	1	blindfold	counterclockwise	practice	Guided	1	0.5	-0.25	1.281849	1.29928	-1.45415	0.29505	0.967433667434228	-2.041231	-8.553857	1.732646
Trial1	2	1	blindfold	counterclockwise	practice	Guided	1	0.5	-0.25	1.301849	1.299	-1.45422	0.32998	0.987308276695858	-2.512675	-7.991028	1.674693
Trial1	2	1	blindfold	counterclockwise	practice	Guided	1	0.5	-0.25	1.321846	1.2988	-1.45407	0.39707	1.02799855930884	-2.567438	-7.927551	1.767906
Trial1	2	1	blindfold	counterclockwise	practice	Guided	1	0.5	-0.25	1.341846	1.29877	-1.45412	0.4297	1.04882102738454	-2.261526	-7.770974	2.308679
Trial1	2	1	blindfold	counterclockwise	practice	Guided	1	0.5	-0.25	1.361847	1.29886	-1.45398	0.46203	1.07012341721358	-2.012643	-7.830219	2.476236
Trial1	2	1	blindfold	counterclockwise	practice	Guided	1	0.5	-0.25	1.381847	1.29901	-1.45398	0.49586	1.09303439859762	-1.711257	-8.456526	2.306284
Trial1	2	1	blindfold	counterclockwise	practice	Guided	1	0.5	-0.25	1.401848	1.29912	-1.45409	0.52663	1.11433703007473	-1.941329	-7.622861	2.679941
Trial1	2	1	blindfold	counterclockwise	practice	Guided	1	0.5	-0.25	1.421848	1.29909	-1.45389	0.56033	1.13805950850465	-1.986304	-7.52553	2.864104
Trial1	2	1	blindfold	counterclockwise	practice	Guided	1	0.5	-0.25	1.441849	1.29881	-1.45398	0.55792	1.13614792919322	-2.852405	-7.559384	11.10624
Trial1	2	1	blindfold	counterclockwise	practice	Guided	1	0.5	-0.25	1.461849	1.29797	-1.45322	0.55727	1.13509508779902	-1.865399	-1.952249	14.16086
Trial1	2	1	blindfold	counterclockwise	practice	Guided	1	0.5	-0.25	1.481846	1.29642	-1.45214	0.55738	1.13408429273577	-2.541235	-5.587365	15.86994
Trial1	2	1	blindfold	counterclockwise	practice	Guided	1	0.5	-0.25	1.501846	1.29498	-1.45244	0.55708	1.13285981385415	-1.852216	-6.395639	13.48449
Trial1	2	1	blindfold	counterclockwise	practice	Guided	1	0.5	-0.25	1.521847	1.29406	-1.45272	0.55615	1.13155164444289	-3.405591	-5.650842	13.1455
Trial1	2	1	blindfold	counterclockwise	practice	Guided	1	0.5	-0.25	1.541847	1.2912	-1.45346	0.55535	1.12897570286575	-1.789422	-7.487444	9.15364
Trial1	2	1	blindfold	counterclockwise	practice	Guided	1	0.5	-0.25	1.561848	1.29035	-1.45366	0.5547	1.12791629880472	-2.31858	-7.474748	8.123607
Trial1	2	1	blindfold	counterclockwise	practice	Guided	1	0.5	-0.25	1.581848	1.2895	-1.45373	0.55406	1.12686410100076	-3.237774	-7.622861	7.053656
Trial1	2	1	blindfold	counterclockwise	practice	Guided	1	0.5	-0.25	1.601849	1.28796	-1.45376	0.55347	1.1253643509127	-4.462148	-7.377417	6.212628
Trial1	2	1	blindfold	counterclockwise	practice	Guided	1	0.5	-0.25	1.621849	1.28466	-1.45374	0.55256	1.12240540400875	-5.657612	-7.445126	5.777223
Trial1	2	1	blindfold	counterclockwise	practice	Guided	1	0.5	-0.25	1.64185	1.26833	-1.45373	0.55213	1.11074013582639	-6.388222	-7.550921	4.112394
Trial1	2	1	blindfold	counterclockwise	practice	Guided	1	0.5	-0.25	1.661846	1.25554	-1.4538	0.55172	1.10163311819802	-6.328418	-7.961405	3.368668
Trial1	2	1	blindfold	counterclockwise	practice	Guided	1	0.5	-0.25	1.681847	1.23845	-1.45395	0.5514	1.08974788193966	-6.369962	-7.974101	2.702025
Trial1	2	1	blindfold	counterclockwise	practice	Guided	1	0.5	-0.25	1.701847	1.21844	-1.454	0.55114	1.07609545582181	-6.562225	-8.003723	2.253541
Trial1	2	1	blindfold	counterclockwise	practice	Guided	1	0.5	-0.25	1.721848	1.19486	-1.45401	0.55087	1.0602938993267	-6.800808	-8.037578	1.853483
Trial1	2	1	blindfold	counterclockwise	practice	Guided	1	0.5	-0.25	1.741848	1.13549	-1.45404	0.55086	1.02236218220233	-6.922101	-8.012187	1.807594
Trial1	2	1	blindfold	counterclockwise	practice	Guided	1	0.5	-0.25	1.761848	1.10059	-1.45402	0.5509	1.00107398264074	-6.788113	-8.079896	1.782773
Trial1	2	1	blindfold	counterclockwise	practice	Guided	1	0.5	-0.25	1.781849	1.06215	-1.45402	0.55099	0.978569149847048	-6.776742	-8.134909	1.978359
Trial1	2	1	blindfold	counterclockwise	practice	Guided	1	0.5	-0.25	1.801849	1.01767	-1.45407	0.5511	0.953804749710741	-6.798453	-8.143373	2.220182
Trial1	2	1	blindfold	counterclockwise	practice	Guided	1	0.5	-0.25	1.821846	0.9737	-1.45409	0.55122	0.930776646508545	-6.744013	-8.143373	2.322834
Trial1	2	1	blindfold	counterclockwise	practice	Guided	1	0.5	-0.25	1.841846	0.87176	-1.45407	0.55127	0.883311457771271	-6.743436	-8.189922	2.55191
Trial1	2	1	blindfold	counterclockwise	practice	Guided	1	0.5	-0.25	1.861847	0.8134199	-1.4541	0.55128	0.860396263772796	-6.497622	-8.308413	2.560193
Trial1	2	1	blindfold	counterclockwise	practice	Guided	1	0.5	-0.25	1.881847	0.75731	-1.45416	0.55123	0.84153311719039	-6.164102	-8.591943	2.484245
Trial1	2	1	blindfold	counterclockwise	practice	Guided	1	0.5	-0.25	1.901848	0.69705	-1.45425	0.55117	0.825046708715752	-5.695626	-8.600407	2.361171
Trial1	2	1	blindfold	counterclockwise	practice	Guided	1	0.5	-0.25	1.921848	0.63487	-1.45427	0.55084	0.812117388596809	-5.173795	-8.503076	2.067534
Trial1	2	1	blindfold	counterclockwise	practice	Guided	1	0.5	-0.25	1.941849	0.5063	-1.45428	0.55064	0.800664772813375	-4.351156	-8.807765	1.332272
Trial1	2	1	blindfold	counterclockwise	practice	Guided	1	0.5	-0.25	1.961849	0.43663	-1.45439	0.5505	0.803004399630471	-3.804597	-9.036282	0.974412
Trial1	2	1	blindfold	counterclockwise	practice	Guided	1	0.5	-0.25	1.981846	0.37268	-1.45452	0.5504	0.810463123630672	-3.247609	-9.345204	0.836847
Trial1	2	1	blindfold	counterclockwise	practice	Guided	1	0.5	-0.25	2.001846	0.30304	-1.45467	0.55028	0.824160955606461	-2.864446	-9.467926	0.520512
Trial1	2	1	blindfold	counterclockwise	practice	Guided	1	0.5	-0.25	2.021847	0.24005	-1.45475	0.55009	0.841259793833293	-2.624145	-9.510244	0.278605
Trial1	2	1	blindfold	counterclockwise	practice	Guided	1	0.5	-0.25	2.041847	0.11077	-1.45481	0.55002	0.889680818552091	-2.406613	-9.696443	0.079967
Trial1	2	1	blindfold	counterclockwise	practice	Guided	1	0.5	-0.25	2.061848	0.046727	-1.45485	0.54992	0.919417453279192	-2.604492	-9.772616	0.136666
Trial1	2	1	blindfold	counterclockwise	practice	Guided	1	0.5	-0.25	2.081848	-0.012449	-1.45494	0.54973	0.949827381758981	-2.804635	-9.793775	-0.216944
Trial1	2	1	blindfold	counterclockwise	practice	Guided	1	0.5	-0.25	2.101849	-0.072246	-1.45502	0.54951	0.983199739741243	-2.478802	-9.979974	-0.803922
Trial1	2	1	blindfold	counterclockwise	practice	Guided	1	0.5	-0.25	2.121849	-0.13409	-1.45513	0.54915	1.02015236254323	-1.868065	-10.55973	-1.390136
Trial1	2	1	blindfold	counterclockwise	practice	Guided	1	0.5	-0.25	2.14185	-0.24674	-1.45526	0.54901	1.09363502663171	-1.611566	-10.57243	-2.231833
Trial1	2	1	blindfold	counterclockwise	practice	Guided	1	0.5	-0.25	2.161846	-0.2993	-1.45525	0.54889	1.13009100952062	-1.859407	-10.45817	-2.365109
Trial1	2	1	blindfold	counterclockwise	practice	Guided	1	0.5	-0.25	2.181847	-0.31868	-1.45524	0.5488	1.14381744608711	-5.945435	-9.848788	-2.401091
Trial1	2	1	blindfold	counterclockwise	practice	Guided	1	0.5	-0.25	2.201847	-0.31313	-1.45518	0.54959	1.14040542674885	-19.05703	-9.112455	1.816065
Trial1	2	1	blindfold	counterclockwise	practice	Guided	1	0.5	-0.25	2.221848	-0.31082	-1.45478	0.5529	1.14108607669052	-17.44	-5.439252	7.416018
Trial1	2	1	blindfold	counterclockwise	practice	Guided	1	0.5	-0.25	2.241848	-0.30576	-1.45293	0.55229	1.13706571992861	-3.0022	-8.253399	4.453062
Trial1	2	1	blindfold	counterclockwise	practice	Guided	1	0.5	-0.25	2.261848	-0.3028	-1.45396	0.55084	1.13394557958578	0.0993	-11.58383	0.067589
Trial1	2	1	blindfold	counterclockwise	practice	Guided	1	0.5	-0.25	2.281849	-0.30126	-1.45534	0.5482	1.13099108606653	0.43273	-12.46404	-4.201598
Trial1	2	1	blindfold	counterclockwise	practice	Guided	1	0.5	-0.25	2.301849	-0.30079	-1.45627	0.54285	1.12688765786855	-1.790989	-13.50083	-7.029221
Trial1	2	1	blindfold	counterclockwise	practice	Guided	1	0.5	-0.25	2.321846	-0.30088	-1.45674	0.51966	1.11075888821721	-2.218334	-12.74334	-8.445418
Trial1	2	1	blindfold	counterclockwise	practice	Guided	1	0.5	-0.25	2.341846	-0.30085	-1.45526	0.50101	1.09789651151606	-0.529877	-8.672348	-6.636596
Trial1	2	1	blindfold	counterclockwise	practice	Guided	1	0.5	-0.25	2.361847	-0.30035	-1.45443	0.48069	1.08372875702695	0.588062	-8.261863	-5.917532
Trial1	2	1	blindfold	counterclockwise	practice	Guided	1	0.5	-0.25	2.381847	-0.2997	-1.45414	0.45559	1.06647894441688	0.532421	-8.84162	-6.282896
Trial1	2	1	blindfold	counterclockwise	practice	Guided	1	0.5	-0.25	2.401848	-0.29962	-1.45435	0.42725	1.04788344199377	0.37696	-9.671052	-7.3042
Trial1	2	1	blindfold	counterclockwise	practice	Guided	1	0.5	-0.25	2.421848	-0.29979	-1.45468	0.35737	1.00427206272032	-0.122606	-9.679516	-7.63995
Trial1	2	1	blindfold	counterclockwise	practice	Guided	1	0.5	-0.25	2.441849	-0.30048	-1.45505	0.31688	0.980877768975639	-1.337228	-10.29313	-8.098582
Trial1	2	1	blindfold	counterclockwise	practice	Guided	1	0.5	-0.25	2.461849	-0.30067	-1.4552	0.2711	0.955310232115185	-1.316157	-11.021	-8.002592
Trial1	2	1	blindfold	counterclockwise	practice	Guided	1	0.5	-0.25	2.481846	-0.30077	-1.45545	0.22171	0.929377689206034	-1.785658	-10.57666	-7.56325
Trial1	2	1	blindfold	counterclockwise	practice	Guided	1	0.5	-0.25	2.501846	-0.30094	-1.45538	0.17238	0.905488685443039	-2.152079	-10.71208	-7.091528
Trial1	2	1	blindfold	counterclockwise	practice	Guided	1	0.5	-0.25	2.521847	-0.30106	-1.45548	0.061113	0.859353510401233	-2.173446	-11.18604	-6.993793
Trial1	2	1	blindfold	counterclockwise	practice	Guided	1	0.5	-0.25	2.541847	-0.30114	-1.4557	0.0027526	0.840064993391339	-2.02854	-11.52458	-6.778284
Trial1	2	1	blindfold	counterclockwise	practice	Guided	1	0.5	-0.25	2.561848	-0.30118	-1.45574	-0.059371	0.823546487346886	-2.111315	-11.63884	-6.296233
Trial1	2	1	blindfold	counterclockwise	practice	Guided	1	0.5	-0.25	2.581848	-0.30117	-1.45578	-0.12139	0.811427068425089	-2.401937	-11.368	-6.329497
Trial1	2	1	blindfold	counterclockwise	practice	Guided	1	0.5	-0.25	2.601849	-0.30115	-1.45576	-0.18478	0.803800353968977	-2.233166	-11.45264	-5.453278
Trial1	2	1	blindfold	counterclockwise	practice	Guided	1	0.5	-0.25	2.621849	-0.30108	-1.45578	-0.31969	0.804105616521772	-2.109101	-11.3934	-5.400969
Trial1	2	1	blindfold	counterclockwise	practice	Guided	1	0.5	-0.25	2.64185	-0.30092	-1.45577	-0.38023	0.81143863704324	-1.834795	-11.8462	-3.835602
Trial1	2	1	blindfold	counterclockwise	practice	Guided	1	0.5	-0.25	2.661846	-0.30081	-1.45578	-0.44613	0.824477804883074	-1.59572	-11.65154	-3.745868
Trial1	2	1	blindfold	counterclockwise	practice	Guided	1	0.5	-0.25	2.681847	-0.30072	-1.45572	-0.50921	0.841630766755051	-0.850921	-11.26644	-3.158146
Trial1	2	1	blindfold	counterclockwise	practice	Guided	1	0.5	-0.25	2.701847	-0.30064	-1.45566	-0.57118	0.862659244532487	-0.968146	-11.19873	-2.788799
Trial1	2	1	blindfold	counterclockwise	practice	Guided	1	0.5	-0.25	2.721848	-0.30057	-1.45557	-0.6966699	0.916747715907769	-1.296303	-10.66976	-2.765842
Trial1	2	1	blindfold	counterclockwise	practice	Guided	1	0.5	-0.25	2.741848	-0.30044	-1.45538	-0.75093	0.94426431218121	-0.632758	-10.51741	-2.186316
Trial1	2	1	blindfold	counterclockwise	practice	Guided	1	0.5	-0.25	2.761848	-0.30031	-1.45535	-0.80861	0.97598218746441	-0.18126	-10.78402	-1.668434
Trial1	2	1	blindfold	counterclockwise	practice	Guided	1	0.5	-0.25	2.781849	-0.30017	-1.4553	-0.86287	1.00790954245097	0.241792	-10.57243	-1.890254
Trial1	2	1	blindfold	counterclockwise	practice	Guided	1	0.5	-0.25	2.801849	-0.29989	-1.4553	-0.91695	1.04146358351634	0.644821	-10.88558	-1.69576
Trial1	2	1	blindfold	counterclockwise	practice	Guided	1	0.5	-0.25	2.821846	-0.29973	-1.45528	-1.01875	1.10929913309841	0.985875	-10.46663	-1.951615
Trial1	2	1	blindfold	counterclockwise	practice	Guided	1	0.5	-0.25	2.841846	-0.29949	-1.45521	-1.0612	1.13895993984166	1.239553	-10.30159	-2.292028
Trial1	2	1	blindfold	counterclockwise	practice	Guided	1	0.5	-0.25	2.861847	-0.29943	-1.45517	-1.06532	1.14185597690523	1.158035	-10.20849	-2.733005
Trial1	2	1	blindfold	counterclockwise	practice	Guided	1	0.5	-0.25	2.881847	-0.29936	-1.45503	-1.05998	1.13800003413334	3.164229	-14.15676	-7.286146
Trial1	2	1	blindfold	counterclockwise	practice	Guided	1	0.5	-0.25	2.901848	-0.29853	-1.45582	-1.05764	1.13575200854253	4.301037	-16.88627	-11.81609
Trial1	2	1	blindfold	counterclockwise	practice	Guided	1	0.5	-0.25	2.921848	-0.29663	-1.45742	-1.055	1.13253885790173	4.763447	-16.92436	-12.60389
Trial1	2	1	blindfold	counterclockwise	practice	Guided	1	0.5	-0.25	2.941849	-0.29353	-1.45701	-1.05299	1.12892998350382	3.987353	-8.685043	-3.306615
Trial1	2	1	blindfold	counterclockwise	practice	Guided	1	0.5	-0.25	2.961849	-0.29094	-1.45525	-1.05171	1.12619936157978	2.500836	-9.903801	-1.562292
Trial1	2	1	blindfold	counterclockwise	practice	Guided	1	0.5	-0.25	2.981846	-0.28737	-1.45483	-1.05176	1.1237306357703	2.770062	-10.99137	-3.94338
Trial1	2	1	blindfold	counterclockwise	practice	Guided	1	0.5	-0.25	3.001846	-0.28384	-1.45521	-1.05199	1.12142461107671	1.175244	-10.36507	-4.36982
Trial1	2	1	blindfold	counterclockwise	practice	Guided	1	0.5	-0.25	3.021847	-0.28216	-1.4552	-1.05206	1.12030109518723	0.155447	-9.848788	-4.347203
Trial1	2	1	blindfold	counterclockwise	practice	Guided	1	0.5	-0.25	3.041847	-0.28205	-1.45511	-1.05209	1.12024580786952	1.297717	-10.31005	-4.5823
Trial1	2	1	blindfold	counterclockwise	practice	Guided	1	0.5	-0.25	3.061848	-0.28198	-1.45516	-1.05217	1.12025421354168	2.497827	-10.88981	-5.031326
Trial1	2	1	blindfold	counterclockwise	practice	Guided	1	0.5	-0.25	3.081848	-0.28175	-1.45536	-1.05244	1.12028705334324	3.787175	-11.62191	-5.879966
Trial1	2	1	blindfold	counterclockwise	practice	Guided	1	0.5	-0.25	3.101849	-0.28085	-1.45569	-1.05288	1.11997459105523	5.018135	-12.3117	-6.69037
Trial1	2	1	blindfold	counterclockwise	practice	Guided	1	0.5	-0.25	3.121849	-0.27867	-1.45605	-1.05378	1.11910205266814	5.990949	-12.70525	-7.41935
Trial1	2	1	blindfold	counterclockwise	practice	Guided	1	0.5	-0.25	3.14185	-0.26763	-1.45626	-1.05386	1.11150645773166	6.933411	-11.78695	-7.90404
Trial1	2	1	blindfold	counterclockwise	practice	Guided	1	0.5	-0.25	3.161846	-0.2587	-1.45595	-1.05362	1.10518357674569	6.809479	-10.81787	-7.126241
Trial1	2	1	blindfold	counterclockwise	practice	Guided	1	0.5	-0.25	3.181847	-0.24677	-1.45549	-1.05323	1.09674241891526	6.555645	-10.06461	-6.353783
Trial1	2	1	blindfold	counterclockwise	practice	Guided	1	0.5	-0.25	3.201847	-0.23152	-1.45508	-1.05293	1.08619431363913	6.455354	-9.755688	-5.711474
Trial1	2	1	blindfold	counterclockwise	practice	Guided	1	0.5	-0.25	3.221848	-0.21376	-1.45488	-1.05279	1.07420901534932	6.521535	-9.611807	-5.575842
Trial1	2	1	blindfold	counterclockwise	practice	Guided	1	0.5	-0.25	3.241848	-0.16911	-1.45474	-1.05286	1.04512793788515	7.182709	-9.315581	-5.713078
Trial1	2	1	blindfold	counterclockwise	practice	Guided	1	0.5	-0.25	3.261848	-0.14096	-1.45468	-1.05295	1.02740375400699	7.348162	-9.260568	-5.915815
Trial1	2	1	blindfold	counterclockwise	practice	Guided	1	0.5	-0.25	3.281849	-0.11004	-1.45467	-1.05306	1.00849107834363	7.534305	-9.493317	-6.116163
Trial1	2	1	blindfold	counterclockwise	practice	Guided	1	0.5	-0.25	3.301849	-0.075575	-1.45472	-1.05311	0.988064906810797	7.345429	-9.527171	-6.259965
Trial1	2	1	blindfold	counterclockwise	practice	Guided	1	0.5	-0.25	3.321846	-0.036599	-1.45477	-1.05304	0.96582181158965	6.933845	-9.586416	-6.194857
Trial1	2	1	blindfold	counterclockwise	practice	Guided	1	0.5	-0.25	3.341846	0.047618	-1.4548	-1.05303	0.921686864305014	6.383661	-9.628734	-6.021706
Trial1	2	1	blindfold	counterclockwise	practice	Guided	1	0.5	-0.25	3.361847	0.09474099	-1.45482	-1.05304	0.899504390027586	6.021094	-9.721834	-6.086376
Trial1	2	1	blindfold	counterclockwise	practice	Guided	1	0.5	-0.25	3.381847	0.14242	-1.45485	-1.05302	0.879036166442438	5.632346	-9.71337	-6.073467
Trial1	2	1	blindfold	counterclockwise	practice	Guided	1	0.5	-0.25	3.401848	0.19314	-1.45487	-1.05292	0.85956009680738	5.359961	-9.68798	-5.834846
Trial1	2	1	blindfold	counterclockwise	practice	Guided	1	0.5	-0.25	3.421848	0.24365	-1.45487	-1.05269	0.842630763264439	5.031606	-9.738761	-5.496031
Trial1	2	1	blindfold	counterclockwise	practice	Guided	1	0.5	-0.25	3.441849	0.34878	-1.45483	-1.05267	0.816790437394001	4.186697	-9.59488	-5.365282
Trial1	2	1	blindfold	counterclockwise	practice	Guided	1	0.5	-0.25	3.461849	0.4011	-1.45482	-1.05267	0.808739974320954	3.847376	-9.68798	-5.36722
Trial1	2	1	blindfold	counterclockwise	practice	Guided	1	0.5	-0.25	3.481846	0.45333	-1.45485	-1.05266	0.804015637244586	3.425501	-9.819165	-5.336203
Trial1	2	1	blindfold	counterclockwise	practice	Free	1	0.5	-0.25	0	0.45525	-1.45386	-1.05106	0.802309052400663	0.0013446	-8.469221	-2.335732
Trial1	2	1	blindfold	counterclockwise	practice	Free	1	0.5	-0.25	0.001399994	0.45523	-1.4539	-1.05106	0.802310168032111	0.062146	-8.376122	-2.396069
Trial1	2	1	blindfold	counterclockwise	practice	Free	1	0.5	-0.25	0.02139664	0.45523	-1.4539	-1.05128	0.802529766572686	0.062146	-8.376122	-2.396069
Trial1	2	1	blindfold	counterclockwise	practice	Free	1	0.5	-0.25	0.04139709	0.45523	-1.45392	-1.05182	0.803068944272591	0.137109	-7.885233	-2.34415
Trial1	2	1	blindfold	counterclockwise	practice	Free	1	0.5	-0.25	0.06139755	0.45527	-1.45395	-1.05266	0.803905361698658	0.271284	-8.079896	-2.361567
Trial1	2	1	blindfold	counterclockwise	practice	Free	1	0.5	-0.25	0.08139801	0.45539	-1.45405	-1.05379	0.805026940734407	0.459895	-8.388817	-2.352955
Trial1	2	1	blindfold	counterclockwise	practice	Free	1	0.5	-0.25	0.1013985	0.45562	-1.45422	-1.05513	0.806352224512907	0.701237	-8.879706	-2.413671
Trial1	2	1	blindfold	counterclockwise	practice	Free	1	0.5	-0.25	0.1213989	0.45599	-1.45445	-1.0576	0.808798291157165	0.853629	-9.277495	-2.276556
Trial1	2	1	blindfold	counterclockwise	practice	Free	1	0.5	-0.25	0.1413994	0.45701	-1.45464	-1.05833	0.809472435840188	0.962987	-9.095528	-1.603554
Trial1	2	1	blindfold	counterclockwise	practice	Free	1	0.5	-0.25	0.1613998	0.45742	-1.45456	-1.0585	0.80962052089816	0.952804	-8.91356	-1.192512
Trial1	2	1	blindfold	counterclockwise	practice	Free	1	0.5	-0.25	0.1813965	0.45755	-1.45447	-1.05852	0.809633576529272	0.902178	-8.837388	-0.666014
Trial1	2	1	blindfold	counterclockwise	practice	Free	1	0.5	-0.25	0.2013969	0.45759	-1.45442	-1.05853	0.809641480378962	0.797355	-8.735825	-0.227485
Trial1	2	1	blindfold	counterclockwise	practice	Free	1	0.5	-0.25	0.2213974	0.45763	-1.45436	-1.05848	0.809589504586352	0.620746	-8.511539	0.206334
Trial1	2	1	blindfold	counterclockwise	practice	Free	1	0.5	-0.25	0.2413979	0.45768	-1.45421	-1.05846	0.809566890713715	0.338774	-8.308413	0.49738
Trial1	2	1	blindfold	counterclockwise	practice	Free	1	0.5	-0.25	0.2613983	0.4577	-1.45418	-1.05844	0.809545844239948	0.339015	-8.409976	0.39821
Trial1	2	1	blindfold	counterclockwise	practice	Free	1	0.5	-0.25	0.2813988	0.45772	-1.4542	-1.05844	0.809544799594263	0.380274	-8.549625	0.181826
Trial1	2	1	blindfold	counterclockwise	practice	Free	1	0.5	-0.25	0.3013992	0.45774	-1.45426	-1.05846	0.80956375529617	0.515302	-8.756984	-0.135934
Trial1	2	1	blindfold	counterclockwise	practice	Free	1	0.5	-0.25	0.3213997	0.45778	-1.45436	-1.05854	0.809641549111952	0.6596	-8.968574	-0.52934
Trial1	2	1	blindfold	counterclockwise	practice	Free	1	0.5	-0.25	0.3413963	0.45785	-1.45455	-1.0586	0.809697903143805	0.756436	-9.29019	-1.040405
Trial1	2	1	blindfold	counterclockwise	practice	Free	1	0.5	-0.25	0.3613968	0.45789	-1.45462	-1.05866	0.809755701727254	0.725132	-9.315581	-1.0806
Trial1	2	1	blindfold	counterclockwise	practice	Free	1	0.5	-0.25	0.3813972	0.45793	-1.45466	-1.05872	0.809813504151765	0.653617	-9.391754	-1.057353
Trial1	2	1	blindfold	counterclockwise	practice	Free	1	0.5	-0.25	0.4013977	0.45796	-1.4547	-1.05877	0.809861826976555	0.49634	-9.467926	-1.019135
Trial1	2	1	blindfold	counterclockwise	practice	Free	1	0.5	-0.25	0.4213982	0.45799	-1.45472	-1.05887	0.809960272212087	0.433264	-9.484853	-0.963865
Trial1	2	1	blindfold	counterclockwise	practice	Free	1	0.5	-0.25	0.4413986	0.45803	-1.45471	-1.05892	0.810008080394705	0.430604	-9.404449	-0.925868
Trial1	2	1	blindfold	counterclockwise	practice	Free	1	0.5	-0.25	0.4613991	0.45806	-1.4547	-1.05897	0.810056409193807	0.461977	-9.450999	-0.953514
Trial1	2	1	blindfold	counterclockwise	practice	Free	1	0.5	-0.25	0.4813995	0.45808	-1.45472	-1.05904	0.810125254650217	0.565855	-9.603344	-1.052774
Trial1	2	1	blindfold	counterclockwise	practice	Free	1	0.5	-0.25	0.5014	0.45812	-1.45479	-1.05911	0.810193187449022	0.619847	-9.755688	-1.231615
Trial1	2	1	blindfold	counterclockwise	practice	Free	1	0.5	-0.25	0.5213966	0.45815	-1.45486	-1.05928	0.81036128474275	0.666822	-9.891106	-1.432111
Trial1	2	1	blindfold	counterclockwise	practice	Free	1	0.5	-0.25	0.5413971	0.45822	-1.45501	-1.05937	0.810447555734927	0.600051	-10.15771	-1.644245
Trial1	2	1	blindfold	counterclockwise	practice	Free	1	0.5	-0.25	0.5613976	0.45825	-1.45506	-1.05946	0.810535891159706	0.508954	-10.16194	-1.680679
Trial1	2	1	blindfold	counterclockwise	practice	Free	1	0.5	-0.25	0.581398	0.45828	-1.45508	-1.05955	0.81062423113227	0.416058	-10.09423	-1.587954
Trial1	2	1	blindfold	counterclockwise	practice	Free	1	0.5	-0.25	0.6013985	0.4583	-1.45507	-1.05962	0.810693204447568	0.23297	-10.0773	-1.481529
Trial1	2	1	blindfold	counterclockwise	practice	Free	1	0.5	-0.25	0.6213989	0.4583	-1.45504	-1.05975	0.81082308964241	0.068297	-9.996901	-1.297165
Trial1	2	1	blindfold	counterclockwise	practice	Free	1	0.5	-0.25	0.6413994	0.45829	-1.45496	-1.0598	0.810873485726488	-0.224396	-9.789543	-0.987276
Trial1	2	1	blindfold	counterclockwise	practice	Free	1	0.5	-0.25	0.6613998	0.45828	-1.45489	-1.05986	0.810933883730885	-0.320954	-9.632966	-0.851761
Trial1	2	1	blindfold	counterclockwise	practice	Free	1	0.5	-0.25	0.6813965	0.45827	-1.45482	-1.05991	0.810984279945631	-0.204561	-9.68798	-0.814505
Trial1	2	1	blindfold	counterclockwise	practice	Free	1	0.5	-0.25	0.7013969	0.45825	-1.4548	-1.05996	0.811035310690584	-0.34951	-9.455231	-0.86634
Trial1	2	1	blindfold	counterclockwise	practice	Free	1	0.5	-0.25	0.7213974	0.45824	-1.45475	-1.06004	0.811115711099397	-0.224759	-9.319813	-0.892152
Trial1	2	1	blindfold	counterclockwise	practice	Free	1	0.5	-0.25	0.7413979	0.45822	-1.45458	-1.0601	0.81117662358233	-0.09849	-9.12515	-0.875458
Trial1	2	1	blindfold	counterclockwise	practice	Free	1	0.5	-0.25	0.7613983	0.45822	-1.45457	-1.06017	0.811246625616352	0.033674	-9.230945	-1.146751
Trial1	2	1	blindfold	counterclockwise	practice	Free	1	0.5	-0.25	0.7813988	0.45822	-1.4546	-1.06026	0.811336509204001	0.252734	-9.294422	-1.450558
Trial1	2	1	blindfold	counterclockwise	practice	Free	1	0.5	-0.25	0.8013992	0.45824	-1.45463	-1.06035	0.811425363407798	0.43915	-9.294422	-1.709843
Trial1	2	1	blindfold	counterclockwise	practice	Free	1	0.5	-0.25	0.8213997	0.45827	-1.45466	-1.06058	0.811653468421428	0.657133	-9.412913	-1.933148
Trial1	2	1	blindfold	counterclockwise	practice	Free	1	0.5	-0.25	0.8413963	0.45836	-1.45478	-1.06073	0.811798613862802	0.987667	-9.772616	-2.281031
Trial1	2	1	blindfold	counterclockwise	practice	Free	1	0.5	-0.25	0.8613968	0.45843	-1.45487	-1.06098	0.812044799105939	1.111299	-9.814934	-2.39553
Trial1	2	1	blindfold	counterclockwise	practice	Free	1	0.5	-0.25	0.8813972	0.45854	-1.4549	-1.06141	0.812468485290987	1.06274	-9.721834	-2.467756
Trial1	2	1	blindfold	counterclockwise	practice	Free	1	0.5	-0.25	0.9013977	0.45872	-1.45488	-1.06199	0.813038643247659	1.033914	-9.666821	-2.442933
Trial1	2	1	blindfold	counterclockwise	practice	Free	1	0.5	-0.25	0.9213982	0.45897	-1.45484	-1.06343	0.814464204408921	0.959224	-9.68798	-2.401105
Trial1	2	1	blindfold	counterclockwise	practice	Free	1	0.5	-0.25	0.9413986	0.45954	-1.45492	-1.0641	0.815104818370076	0.895954	-9.984206	-2.275089
Trial1	2	1	blindfold	counterclockwise	practice	Free	1	0.5	-0.25	0.9613991	0.4598	-1.45498	-1.06458	0.815571307021555	0.857841	-10.0096	-2.208321
Trial1	2	1	blindfold	counterclockwise	practice	Free	1	0.5	-0.25	0.9813995	0.45998	-1.455	-1.06489	0.815872144211344	0.847503	-9.958815	-2.179297
Trial1	2	1	blindfold	counterclockwise	practice	Free	1	0.5	-0.25	1.0014	0.4601	-1.455	-1.06503	0.816006051848167	0.861568	-10.01806	-2.199577
Trial1	2	1	blindfold	counterclockwise	practice	Free	1	0.5	-0.25	1.021397	0.46016	-1.45501	-1.06528	0.816252803029187	0.803276	-10.10693	-2.216104
Trial1	2	1	blindfold	counterclockwise	practice	Free	1	0.5	-0.25	1.041397	0.46025	-1.45505	-1.06538	0.816348313019224	0.854145	-10.04345	-2.085554
Trial1	2	1	blindfold	counterclockwise	practice	Free	1	0.5	-0.25	1.061398	0.4603	-1.45503	-1.06548	0.816445779239716	0.890501	-9.988437	-1.862653
Trial1	2	1	blindfold	counterclockwise	practice	Free	1	0.5	-0.25	1.081398	0.46035	-1.455	-1.06556	0.816523245601135	0.971375	-9.920729	-1.616707
Trial1	2	1	blindfold	counterclockwise	practice	Free	1	0.5	-0.25	1.101398	0.46041	-1.45496	-1.06563	0.816590226723034	1.066016	-9.916497	-1.367726
Trial1	2	1	blindfold	counterclockwise	practice	Free	1	0.5	-0.25	1.121399	0.46047	-1.45494	-1.06573	0.8166872197299	1.215549	-9.861483	-1.124708
Trial1	2	1	blindfold	counterclockwise	practice	Free	1	0.5	-0.25	1.141399	0.46062	-1.45493	-1.06577	0.816719981009208	1.478083	-9.861483	-0.793718
Trial1	2	1	blindfold	counterclockwise	practice	Free	1	0.5	-0.25	1.1614	0.4607	-1.45493	-1.06581	0.816756016897235	1.603209	-9.869947	-0.703167
Trial1	2	1	blindfold	counterclockwise	practice	Free	1	0.5	-0.25	1.181396	0.46079	-1.45492	-1.06584	0.816781697255286	1.690238	-9.857252	-0.665316
Trial1	2	1	blindfold	counterclockwise	practice	Free	1	0.5	-0.25	1.201397	0.46088	-1.45493	-1.06588	0.816817270844833	1.786545	-9.891106	-0.64627
Trial1	2	1	blindfold	counterclockwise	practice	Free	1	0.5	-0.25	1.221397	0.46098	-1.45495	-1.06595	0.816882501878663	1.893501	-9.967278	-0.660467
Trial1	2	1	blindfold	counterclockwise	practice	Free	1	0.5	-0.25	1.241398	0.4612	-1.455	-1.06599	0.816911912707823	2.104938	-10.05191	-0.650816
Trial1	2	1	blindfold	counterclockwise	practice	Free	1	0.5	-0.25	1.261398	0.46132	-1.45501	-1.06602	0.816936229787244	2.280648	-10.02229	-0.61384
Trial1	2	1	blindfold	counterclockwise	practice	Free	1	0.5	-0.25	1.281399	0.46145	-1.45499	-1.06606	0.816969975645083	2.569823	-9.912265	-0.560929
Trial1	2	1	blindfold	counterclockwise	practice	Free	1	0.5	-0.25	1.301399	0.46171	-1.45494	-1.06615	0.817047652742925	3.012555	-9.700675	-0.391877
Trial1	2	1	blindfold	counterclockwise	practice	Free	1	0.5	-0.25	1.3214	0.4625	-1.45486	-1.06631	0.817170939392383	3.489912	-9.472158	-0.232763
Trial1	2	1	blindfold	counterclockwise	practice	Free	1	0.5	-0.25	1.341396	0.46741	-1.45462	-1.06619	0.816840394125457	4.282827	-8.905097	0.222301
Trial1	2	1	blindfold	counterclockwise	practice	Free	1	0.5	-0.25	1.361397	0.47251	-1.45446	-1.06578	0.816243088233672	4.570979	-8.553857	0.411096
Trial1	2	1	blindfold	counterclockwise	practice	Free	1	0.5	-0.25	1.381397	0.47982	-1.45428	-1.065	0.81524985442673	4.809069	-8.198386	0.594716
Trial1	2	1	blindfold	counterclockwise	practice	Free	1	0.5	-0.25	1.401398	0.48897	-1.45411	-1.06379	0.813864829306464	5.052748	-7.897928	0.67864
Trial1	2	1	blindfold	counterclockwise	practice	Free	1	0.5	-0.25	1.421398	0.50136	-1.45393	-1.05991	0.809911081619101	5.291599	-7.521298	0.76973
Trial1	2	1	blindfold	counterclockwise	practice	Free	1	0.5	-0.25	1.441399	0.53443	-1.45354	-1.05698	0.807714163246409	5.774637	-6.611461	0.971785
Trial1	2	1	blindfold	counterclockwise	practice	Free	1	0.5	-0.25	1.461399	0.55669	-1.45332	-1.05333	0.805327730475955	5.999224	-6.306771	1.002504
Trial1	2	1	blindfold	counterclockwise	practice	Free	1	0.5	-0.25	1.4814	0.58276	-1.45319	-1.04907	0.803344315654087	6.009588	-6.51413	1.109095
Trial1	2	1	blindfold	counterclockwise	practice	Free	1	0.5	-0.25	1.5014	0.61072	-1.45325	-1.04907	0.806704270252697	5.813851	-6.823051	1.131751
Trial1	2	1	blindfold	counterclockwise	practice	Free	1	0.5	-0.25	1.521397	0.64371	-1.45341	-1.03125	0.794357674107382	5.358048	-7.157363	1.377756
Trial1	2	1	blindfold	counterclockwise	practice	Free	1	0.5	-0.25	1.541397	0.7153701	-1.45363	-1.02301	0.802451709677081	4.409831	-7.339331	1.685557
Trial1	2	1	blindfold	counterclockwise	practice	Free	1	0.5	-0.25	1.561398	0.75516	-1.45367	-1.01377	0.805264677740098	3.857172	-7.368953	1.577633
Trial1	2	1	blindfold	counterclockwise	practice	Free	1	0.5	-0.25	1.581398	0.7962	-1.45372	-1.00407	0.810157955423757	3.309202	-7.648252	1.359047
Trial1	2	1	blindfold	counterclockwise	practice	Free	1	0.5	-0.25	1.601398	0.83668	-1.45384	-0.9939	0.816541873166553	2.742991	-8.0672	1.168523
Trial1	2	1	blindfold	counterclockwise	practice	Free	1	0.5	-0.25	1.621399	0.87716	-1.454	-0.9727499	0.815240527877843	2.313328	-8.283022	1.022845
Trial1	2	1	blindfold	counterclockwise	practice	Free	1	0.5	-0.25	1.641399	0.95658	-1.45415	-0.96169	0.845557774187397	1.855972	-8.342267	0.785149
Trial1	2	1	blindfold	counterclockwise	practice	Free	1	0.5	-0.25	1.6614	0.99632	-1.45416	-0.95105	0.858955546539508	1.743247	-8.367658	0.747523
Trial1	2	1	blindfold	counterclockwise	practice	Free	1	0.5	-0.25	1.681396	1.03395	-1.45418	-0.9406101	0.872951782459883	1.535585	-8.596175	0.548043
Trial1	2	1	blindfold	counterclockwise	practice	Free	1	0.5	-0.25	1.701397	1.07048	-1.45424	-0.92996	0.887577059426623	1.289773	-8.464989	0.628615
Trial1	2	1	blindfold	counterclockwise	practice	Free	1	0.5	-0.25	1.721397	1.10572	-1.45426	-0.90834	0.894599517313391	1.172937	-8.422671	1.06688
Trial1	2	1	blindfold	counterclockwise	practice	Free	1	0.5	-0.25	1.741398	1.17398	-1.45416	-0.89704	0.934296425715023	0.907534	-8.266095	1.433274
Trial1	2	1	blindfold	counterclockwise	practice	Free	1	0.5	-0.25	1.761398	1.20498	-1.45413	-0.88518	0.948920676640119	1.059525	-8.350731	1.512924
Trial1	2	1	blindfold	counterclockwise	practice	Free	1	0.5	-0.25	1.781399	1.23459	-1.45413	-0.87211	0.962623101315148	1.027713	-8.253399	1.865828
Trial1	2	1	blindfold	counterclockwise	practice	Free	1	0.5	-0.25	1.801399	1.26291	-1.45411	-0.85843	0.975817036769873	1.089299	-8.084127	2.257714
Trial1	2	1	blindfold	counterclockwise	practice	Free	1	0.5	-0.25	1.8214	1.29011	-1.45405	-0.82719	0.978479567046331	1.194747	-8.037578	2.383228
Trial1	2	1	blindfold	counterclockwise	practice	Free	1	0.5	-0.25	1.841396	1.34294	-1.45405	-0.80978	1.0118802543205	0.833265	-7.906392	3.023567
Trial1	2	1	blindfold	counterclockwise	practice	Free	1	0.5	-0.25	1.861397	1.36686	-1.454	-0.79106	1.0218571647284	0.555325	-7.927551	3.040519
Trial1	2	1	blindfold	counterclockwise	practice	Free	1	0.5	-0.25	1.881397	1.38946	-1.45398	-0.77066	1.03064341653586	0.134686	-7.999491	2.893405
Trial1	2	1	blindfold	counterclockwise	practice	Free	1	0.5	-0.25	1.901398	1.4105	-1.45402	-0.7507	1.03909124246583	-0.146697	-8.316876	2.520692
Trial1	2	1	blindfold	counterclockwise	practice	Free	1	0.5	-0.25	1.921398	1.42965	-1.45411	-0.70689	1.03585602748267	-0.766138	-8.304181	2.561724
Trial1	2	1	blindfold	counterclockwise	practice	Free	1	0.5	-0.25	1.941399	1.46109	-1.45423	-0.68207	1.05374495366295	-2.283091	-8.723129	1.854436
Trial1	2	1	blindfold	counterclockwise	practice	Free	1	0.5	-0.25	1.961399	1.47287	-1.45438	-0.66486	1.05763171749516	-3.491206	-8.744288	1.651637
Trial1	2	1	blindfold	counterclockwise	practice	Free	1	0.5	-0.25	1.9814	1.47793	-1.45441	-0.64456	1.05452575312943	-3.994506	-8.651189	1.779309
Trial1	2	1	blindfold	counterclockwise	practice	Free	1	0.5	-0.25	2.0014	1.48012	-1.45429	-0.6255	1.0495881913524	-4.329016	-8.029114	2.435634
Trial1	2	1	blindfold	counterclockwise	practice	Free	1	0.5	-0.25	2.021397	1.47836	-1.45405	-0.58339	1.03360391739519	-4.430073	-7.415503	2.868413
Trial1	2	1	blindfold	counterclockwise	practice	Free	1	0.5	-0.25	2.041397	1.46414	-1.45369	-0.56103	1.01306735381721	-3.427621	-7.825988	3.278545
Trial1	2	1	blindfold	counterclockwise	practice	Free	1	0.5	-0.25	2.061398	1.45295	-1.45384	-0.53716	0.995276121330456	-2.680085	-7.885233	3.897459
Trial1	2	1	blindfold	counterclockwise	practice	Free	1	0.5	-0.25	2.081398	1.44106	-1.45394	-0.50996	0.976305919078896	-2.088468	-7.656716	4.935095
Trial1	2	1	blindfold	counterclockwise	practice	Free	1	0.5	-0.25	2.101398	1.42789	-1.45384	-0.48005	0.955982724297811	-1.984752	-7.081191	6.093815
Trial1	2	1	blindfold	counterclockwise	practice	Free	1	0.5	-0.25	2.121399	1.41352	-1.45357	-0.40889	0.927235016933234	-1.562652	-6.581838	6.078045
Trial1	2	1	blindfold	counterclockwise	practice	Free	1	0.5	-0.25	2.141399	1.38429	-1.45363	-0.36958	0.892338586128179	-1.033025	-7.470516	5.508629
Trial1	2	1	blindfold	counterclockwise	practice	Free	1	0.5	-0.25	2.1614	1.36893	-1.45373	-0.32777	0.872403400492522	-0.929536	-7.271622	5.232045
Trial1	2	1	blindfold	counterclockwise	practice	Free	1	0.5	-0.25	2.181396	1.35399	-1.45373	-0.28374	0.85465620935611	-0.974142	-8.029114	5.13642
Trial1	2	1	blindfold	counterclockwise	practice	Free	1	0.5	-0.25	2.201397	1.33914	-1.45392	-0.23661	0.839246762261642	-0.583759	-7.931783	4.579949
Trial1	2	1	blindfold	counterclockwise	practice	Free	1	0.5	-0.25	2.221397	1.32411	-1.454	-0.13835	0.83163878397918	-0.601701	-8.380353	4.457562
Trial1	2	1	blindfold	counterclockwise	practice	Free	1	0.5	-0.25	2.241398	1.29491	-1.4542	-0.089363	0.810978471006941	-0.669525	-8.845851	3.96283
Trial1	2	1	blindfold	counterclockwise	practice	Free	1	0.5	-0.25	2.261398	1.28115	-1.45431	-0.03999	0.808887814530573	-0.514077	-8.49038	3.377047
Trial1	2	1	blindfold	counterclockwise	practice	Free	1	0.5	-0.25	2.281399	1.26757	-1.45433	0.0092411	0.810166453174249	-0.741015	-9.235177	2.961859
Trial1	2	1	blindfold	counterclockwise	practice	Free	1	0.5	-0.25	2.301399	1.25399	-1.45449	0.057576	0.814311867875761	-0.687707	-9.05321	2.177583
Trial1	2	1	blindfold	counterclockwise	practice	Free	1	0.5	-0.25	2.3214	1.24041	-1.4546	0.14993	0.841517040373707	-1.419605	-9.823397	1.817673
Trial1	2	1	blindfold	counterclockwise	practice	Free	1	0.5	-0.25	2.341396	1.2124	-1.45484	0.19331	0.83906940421817	-1.964207	-10.05615	1.070459
Trial1	2	1	blindfold	counterclockwise	practice	Free	1	0.5	-0.25	2.361397	1.19762	-1.45498	0.23675	0.850646390188606	-1.515735	-9.662589	0.400946
Trial1	2	1	blindfold	counterclockwise	practice	Free	1	0.5	-0.25	2.381397	1.18132	-1.45498	0.27507	0.860171818037498	-2.009927	-10.27197	0.224311
Trial1	2	1	blindfold	counterclockwise	practice	Free	1	0.5	-0.25	2.401398	1.16519	-1.45508	0.31041	0.869791395459271	-2.260246	-9.747225	-0.432228
Trial1	2	1	blindfold	counterclockwise	practice	Free	1	0.5	-0.25	2.421398	1.14834	-1.455	0.37186	0.898362173619071	-2.163738	-9.878411	-0.805494
Trial1	2	1	blindfold	counterclockwise	practice	Free	1	0.5	-0.25	2.441399	1.11256	-1.4551	0.39692	0.890918220514404	-2.63334	-9.751457	-1.124301
Trial1	2	1	blindfold	counterclockwise	practice	Free	1	0.5	-0.25	2.461399	1.09291	-1.45497	0.41863	0.893648908289903	-2.941657	-10.36084	-1.23233
Trial1	2	1	blindfold	counterclockwise	practice	Free	1	0.5	-0.25	2.4814	1.07296	-1.4551	0.43704	0.894598874739968	-3.193924	-10.84326	-1.365773
Trial1	2	1	blindfold	counterclockwise	practice	Free	1	0.5	-0.25	2.5014	1.05215	-1.45526	0.45309	0.893982773768036	-3.838448	-10.22542	-0.970981
Trial1	2	1	blindfold	counterclockwise	practice	Free	1	0.5	-0.25	2.521397	1.02946	-1.45519	0.47682	0.899219185195141	-4.048894	-10.56819	-1.119296
Trial1	2	1	blindfold	counterclockwise	practice	Free	1	0.5	-0.25	2.541397	0.98074	-1.45537	0.48523	0.878449825325445	-4.569806	-10.42431	-1.0092
Trial1	2	1	blindfold	counterclockwise	practice	Free	1	0.5	-0.25	2.561398	0.95469	-1.45526	0.4922	0.870404387894403	-4.827783	-10.25081	-0.75944
Trial1	2	1	blindfold	counterclockwise	practice	Free	1	0.5	-0.25	2.581398	0.9269201	-1.45516	0.49795	0.861214237640544	-5.16591	-10.25081	-0.631178
Trial1	2	1	blindfold	counterclockwise	practice	Free	1	0.5	-0.25	2.601398	0.89723	-1.45509	0.50252	0.850927750375859	-5.424963	-10.22119	-0.935357
Trial1	2	1	blindfold	counterclockwise	practice	Free	1	0.5	-0.25	2.621399	0.86446	-1.45513	0.50717	0.840319895564292	-5.49477	-10.51741	-1.126415
Trial1	2	1	blindfold	counterclockwise	practice	Free	1	0.5	-0.25	2.641399	0.79475	-1.45514	0.50734	0.812675429908897	-5.353401	-10.2635	-1.46504
Trial1	2	1	blindfold	counterclockwise	practice	Free	1	0.5	-0.25	2.6614	0.75471	-1.45509	0.50608	0.797830920122392	-5.113809	-9.992669	-1.606527
Trial1	2	1	blindfold	counterclockwise	practice	Free	1	0.5	-0.25	2.681396	0.71522	-1.45501	0.50349	0.783624185368533	-4.876718	-9.946119	-1.61455
Trial1	2	1	blindfold	counterclockwise	practice	Free	1	0.5	-0.25	2.701397	0.67556	-1.45499	0.49948	0.769767235436661	-4.51959	-10.09	-1.683198
Trial1	2	1	blindfold	counterclockwise	practice	Free	1	0.5	-0.25	2.721397	0.63353	-1.45504	0.48788	0.749864753361676	-4.398046	-10.20426	-1.701406
Trial1	2	1	blindfold	counterclockwise	practice	Free	1	0.5	-0.25	2.741398	0.54537	-1.45522	0.48058	0.731987414342482	-4.161756	-10.71208	-1.583634
Trial1	2	1	blindfold	counterclockwise	practice	Free	1	0.5	-0.25	2.761398	0.49955	-1.45532	0.47223	0.722230157385381	-3.954556	-10.49202	-1.190112
Trial1	2	1	blindfold	counterclockwise	practice	Free	1	0.5	-0.25	2.781399	0.45327	-1.45523	0.46445	0.715976603082234	-3.739624	-10.12809	-0.706525
Trial1	2	1	blindfold	counterclockwise	practice	Free	1	0.5	-0.25	2.801399	0.40798	-1.45511	0.45638	0.712348476354374	-3.432945	-10.33968	-0.590775
Trial1	2	1	blindfold	counterclockwise	practice	Free	1	0.5	-0.25	2.8214	0.36256	-1.45513	0.43953	0.703094157333245	-3.306761	-10.52164	-0.911586
Trial1	2	1	blindfold	counterclockwise	practice	Free	1	0.5	-0.25	2.841396	0.2722	-1.45536	0.43047	0.717587801099913	-3.191322	-10.68245	-0.927441
Trial1	2	1	blindfold	counterclockwise	practice	Free	1	0.5	-0.25	2.861397	0.2261	-1.45535	0.42147	0.725184910154473	-3.01025	-10.53857	-0.963025
Trial1	2	1	blindfold	counterclockwise	practice	Free	1	0.5	-0.25	2.881397	0.1818	-1.4553	0.41203	0.734530422148115	-2.541776	-10.51741	-0.888658
Trial1	2	1	blindfold	counterclockwise	practice	Free	1	0.5	-0.25	2.901398	0.13827	-1.45526	0.40282	0.746339427094614	-2.152228	-10.45817	-0.74232
Trial1	2	1	blindfold	counterclockwise	practice	Free	1	0.5	-0.25	2.921398	0.09459201	-1.45522	0.38454	0.752991795014918	-1.828481	-10.43278	-0.646438
Trial1	2	1	blindfold	counterclockwise	practice	Free	1	0.5	-0.25	2.941399	0.014016	-1.4551	0.37512	0.791805203611625	-1.546077	-10.1831	-0.824484
Trial1	2	1	blindfold	counterclockwise	practice	Free	1	0.5	-0.25	2.961399	-0.02523	-1.45506	0.36595	0.809481918024822	-1.437379	-9.996901	-0.819405
Trial1	2	1	blindfold	counterclockwise	practice	Free	1	0.5	-0.25	2.9814	-0.061737	-1.45502	0.35685	0.826931302216964	-1.13646	-10.06038	-0.73067
Trial1	2	1	blindfold	counterclockwise	practice	Free	1	0.5	-0.25	3.0014	-0.096441	-1.45503	0.34763	0.844336137358825	-0.762151	-10.06884	-0.62171
Trial1	2	1	blindfold	counterclockwise	practice	Free	1	0.5	-0.25	3.021397	-0.12999	-1.45503	0.32972	0.856132406632335	-0.434026	-9.920729	-0.741428
Trial1	2	1	blindfold	counterclockwise	practice	Free	1	0.5	-0.25	3.041397	-0.1878	-1.45501	0.32081	0.893808103500866	0.067927	-9.882642	-1.060898
Trial1	2	1	blindfold	counterclockwise	practice	Free	1	0.5	-0.25	3.061398	-0.21348	-1.45495	0.3116	0.907991334721021	0.131641	-9.666821	-1.364643
Trial1	2	1	blindfold	counterclockwise	practice	Free	1	0.5	-0.25	3.081398	-0.23576	-1.45487	0.30145	0.919478058772717	0.311841	-9.751457	-1.873154
Trial1	2	1	blindfold	counterclockwise	practice	Free	1	0.5	-0.25	3.101398	-0.25537	-1.45484	0.29043	0.928788683405692	0.617615	-9.616039	-2.634447
Trial1	2	1	blindfold	counterclockwise	practice	Free	1	0.5	-0.25	3.121399	-0.27273	-1.45484	0.26276	0.927380419566317	0.774891	-9.895338	-3.601685
Trial1	2	1	blindfold	counterclockwise	practice	Free	1	0.5	-0.25	3.141399	-0.29799	-1.45515	0.24439	0.938727595770554	1.283296	-10.64013	-5.127955
Trial1	2	1	blindfold	counterclockwise	practice	Free	1	0.5	-0.25	3.1614	-0.30707	-1.45529	0.22529	0.936622948964973	1.261536	-10.63167	-5.437681
Trial1	2	1	blindfold	counterclockwise	practice	Free	1	0.5	-0.25	3.181396	-0.31321	-1.45535	0.20347	0.931099111041203	1.236306	-10.86442	-5.445005
Trial1	2	1	blindfold	counterclockwise	practice	Free	1	0.5	-0.25	3.201397	-0.31773	-1.45545	0.17898	0.92342093088283	1.182749	-10.98291	-5.087216
Trial1	2	1	blindfold	counterclockwise	practice	Free	1	0.5	-0.25	3.221397	-0.32081	-1.45544	0.12306	0.901611254734529	0.855567	-10.58935	-5.633887
Trial1	2	1	blindfold	counterclockwise	practice	Free	1	0.5	-0.25	3.241398	-0.32348	-1.45551	0.092265	0.891776125948343	1.007228	-11.13102	-6.530928
Trial1	2	1	blindfold	counterclockwise	practice	Free	1	0.5	-0.25	3.261398	-0.32343	-1.45551	0.057194	0.878865816041574	0.689507	-10.55973	-5.618863
Trial1	2	1	blindfold	counterclockwise	practice	Free	1	0.5	-0.25	3.281399	-0.32275	-1.4553	0.020776	0.866162316831457	0.702086	-10.42431	-5.953577
Trial1	2	1	blindfold	counterclockwise	practice	Free	1	0.5	-0.25	3.301399	-0.32166	-1.45537	-0.017642	0.853882553501503	0.810626	-12.1128	-5.963106
Trial1	2	1	blindfold	counterclockwise	practice	Free	1	0.5	-0.25	3.3214	-0.32011	-1.45583	-0.099087	0.833879568390738	0.553726	-11.57959	-5.122494
Trial1	2	1	blindfold	counterclockwise	practice	Free	1	0.5	-0.25	3.341396	-0.31641	-1.45571	-0.14145	0.823594802260027	0.325675	-11.66	-4.164774
Trial1	2	1	blindfold	counterclockwise	practice	Free	1	0.5	-0.25	3.361397	-0.31442	-1.4557	-0.18308	0.817164760777535	-0.144851	-10.57243	-4.140627
Trial1	2	1	blindfold	counterclockwise	practice	Free	1	0.5	-0.25	3.381397	-0.31254	-1.45546	-0.22646	0.812880910190487	-0.055047	-10.85172	-4.005245
Trial1	2	1	blindfold	counterclockwise	practice	Free	1	0.5	-0.25	3.401398	-0.31074	-1.45547	-0.26885	0.81095909909326	0.179181	-10.81364	-3.686215
Trial1	2	1	blindfold	counterclockwise	practice	Free	1	0.5	-0.25	3.421398	-0.3089	-1.45539	-0.35596	0.81581047159105	-0.044158	-10.37776	-4.069116
Trial1	2	1	blindfold	counterclockwise	practice	Free	1	0.5	-0.25	3.441399	-0.30528	-1.45539	-0.39883	0.818917728613604	0.351136	-10.41585	-3.685223
Trial1	2	1	blindfold	counterclockwise	practice	Free	1	0.5	-0.25	3.461399	-0.30325	-1.45534	-0.44099	0.825643820807558	0.567296	-11.05062	-2.721443
Trial1	2	1	blindfold	counterclockwise	practice	Free	1	0.5	-0.25	3.4814	-0.30087	-1.45539	-0.48205	0.833810507405863	0.662099	-10.40315	-2.283899
Trial1	2	1	blindfold	counterclockwise	practice	Free	1	0.5	-0.25	3.5014	-0.29808	-1.45528	-0.52431	0.843906188054512	0.723525	-10.41162	-2.128133
Trial1	2	1	blindfold	counterclockwise	practice	Free	1	0.5	-0.25	3.521397	-0.29469	-1.45521	-0.59881	0.867871329569715	0.717847	-10.2762	-1.586228
Trial1	2	1	blindfold	counterclockwise	practice	Free	1	0.5	-0.25	3.541397	-0.28693	-1.45494	-0.63491	0.876021983279146	0.998986	-9.776847	-1.812829
Trial1	2	1	blindfold	counterclockwise	practice	Free	1	0.5	-0.25	3.561398	-0.2822	-1.4549	-0.67078	0.888196298397059	1.164304	-9.446767	-1.542656
Trial1	2	1	blindfold	counterclockwise	practice	Free	1	0.5	-0.25	3.581398	-0.27669	-1.45474	-0.70665	0.900986462378612	1.107688	-9.133614	-1.836126
Trial1	2	1	blindfold	counterclockwise	practice	Free	1	0.5	-0.25	3.601398	-0.27043	-1.45467	-0.73804	0.912000765078998	1.573529	-9.654125	-1.353253
Trial1	2	1	blindfold	counterclockwise	practice	Free	1	0.5	-0.25	3.621399	-0.26341	-1.45475	-0.79714	0.939232140211402	1.849928	-9.142077	-0.755003
Trial1	2	1	blindfold	counterclockwise	practice	Free	1	0.5	-0.25	3.641399	-0.24628	-1.45453	-0.82341	0.941133840174429	2.51561	-9.281727	-0.244091
Trial1	2	1	blindfold	counterclockwise	practice	Free	1	0.5	-0.25	3.6614	-0.23582	-1.45456	-0.84815	0.948269215957702	2.711909	-8.883938	0.732675
Trial1	2	1	blindfold	counterclockwise	practice	Free	1	0.5	-0.25	3.681396	-0.22316	-1.45438	-0.8687	0.951709045686426	3.019342	-8.071432	0.690137
Trial1	2	1	blindfold	counterclockwise	practice	Free	1	0.5	-0.25	3.701397	-0.21005	-1.45415	-0.88676	0.953747513321085	3.523892	-8.312645	0.775256
Trial1	2	1	blindfold	counterclockwise	practice	Free	1	0.5	-0.25	3.721397	-0.19428	-1.45411	-0.91675	0.962590368656958	3.891775	-8.194154	0.681173
Trial1	2	1	blindfold	counterclockwise	practice	Free	1	0.5	-0.25	3.741398	-0.15705	-1.45387	-0.92884	0.944742526223224	4.403087	-7.326635	0.633664
Trial1	2	1	blindfold	counterclockwise	practice	Free	1	0.5	-0.25	3.761398	-0.1361	-1.45368	-0.93985	0.938358240475167	4.515197	-7.170059	0.177634
Trial1	2	1	blindfold	counterclockwise	practice	Free	1	0.5	-0.25	3.781399	-0.11072	-1.45363	-0.95022	0.929132360573546	4.631034	-7.555152	-0.276311
Trial1	2	1	blindfold	counterclockwise	practice	Free	1	0.5	-0.25	3.801399	-0.085344	-1.45374	-0.9603601	0.920455865965741	4.466273	-7.567848	-0.344899
Trial1	2	1	blindfold	counterclockwise	practice	Free	1	0.5	-0.25	3.8214	-0.056316	-1.45378	-0.9785	0.916624107134899	4.29069	-7.411271	-0.185228
Trial1	2	1	blindfold	counterclockwise	practice	Free	1	0.5	-0.25	3.841396	0.0052123	-1.45366	-0.98745	0.888058205257281	3.967812	-7.368953	-0.472429
Trial1	2	1	blindfold	counterclockwise	practice	Free	1	0.5	-0.25	3.861397	0.039203	-1.4537	-0.9961	0.876925936723112	3.853356	-7.703265	-0.610328
Trial1	2	1	blindfold	counterclockwise	practice	Free	1	0.5	-0.25	3.881397	0.073435	-1.45382	-1.00472	0.866925565065889	3.597681	-7.872537	-0.569178
Trial1	2	1	blindfold	counterclockwise	practice	Free	1	0.5	-0.25	3.901398	0.10861	-1.45391	-1.01341	0.857893300162226	3.390886	-7.969869	-0.436429
Trial1	2	1	blindfold	counterclockwise	practice	Free	1	0.5	-0.25	3.921398	0.14448	-1.45397	-1.02985	0.857065049416219	3.049585	-8.029114	-0.393437
Trial1	2	1	blindfold	counterclockwise	practice	Free	1	0.5	-0.25	3.941399	0.21958	-1.45404	-1.0376	0.836031707114331	2.832486	-8.249168	-0.310128
Trial1	2	1	blindfold	counterclockwise	practice	Free	1	0.5	-0.25	3.961399	0.25627	-1.45412	-1.04515	0.83166574158023	2.587976	-8.422671	-0.410322
Trial1	2	1	blindfold	counterclockwise	practice	Free	1	0.5	-0.25	3.9814	0.29284	-1.45419	-1.05249	0.828797597466602	2.401323	-8.473453	-0.346329
Trial1	2	1	blindfold	counterclockwise	practice	Free	1	0.5	-0.25	4.001396	0.32909	-1.45423	-1.05957	0.827414003520622	2.189767	-8.596175	-0.056879
Trial1	2	1	blindfold	counterclockwise	practice	Free	1	0.5	-0.25	4.021397	0.3659	-1.45427	-1.07167	0.832540869488064	2.046305	-8.562321	0.123866
Trial1	2	1	blindfold	counterclockwise	practice	Free	1	0.5	-0.25	4.041397	0.43535	-1.45426	-1.07707	0.829592914403924	1.80942	-8.507307	0.157995
Trial1	2	1	blindfold	counterclockwise	practice	Free	1	0.5	-0.25	4.061398	0.46989	-1.45425	-1.08174	0.832284852620221	1.764663	-8.435367	0.241788
Trial1	2	1	blindfold	counterclockwise	practice	Free	1	0.5	-0.25	4.081398	0.50244	-1.45422	-1.08592	0.835923656471243	1.480442	-8.304181	0.183922
Trial1	2	1	blindfold	counterclockwise	practice	Free	1	0.5	-0.25	4.101398	0.53392	-1.45417	-1.08983	0.840514760951405	1.441899	-8.350731	0.238155
Trial1	2	1	blindfold	counterclockwise	practice	Free	1	0.5	-0.25	4.121399	0.56702	-1.45416	-1.09583	0.848481000220646	1.402899	-8.304181	0.19028
Trial1	2	1	blindfold	counterclockwise	practice	Free	1	0.5	-0.25	4.141399	0.62353	-1.45416	-1.0985	0.857445007584216	1.420212	-8.426903	-0.0055304
Trial1	2	1	blindfold	counterclockwise	practice	Free	1	0.5	-0.25	4.1614	0.64977	-1.45419	-1.0985	0.861616686308441	1.337461	-8.393049	-0.203689
Trial1	2	1	blindfold	counterclockwise	practice	Free	1	0.5	-0.25	4.181396	0.67723	-1.45421	-1.10369	0.871892730656886	1.287302	-8.435367	-0.156948
Trial1	2	1	blindfold	counterclockwise	practice	Free	1	0.5	-0.25	4.201397	0.70116	-1.45421	-1.10617	0.879484105393367	1.162402	-8.363426	-0.216567
Trial1	2	1	blindfold	counterclockwise	practice	Free	1	0.5	-0.25	4.221397	0.7245899	-1.45418	-1.11125	0.89005184080272	1.059553	-8.189922	-0.321586
Trial1	2	1	blindfold	counterclockwise	practice	Free	1	0.5	-0.25	4.241398	0.76872	-1.45412	-1.11387	0.904699863188599	0.861756	-8.299949	-0.358676
Trial1	2	1	blindfold	counterclockwise	practice	Free	1	0.5	-0.25	4.261398	0.78799	-1.45414	-1.11635	0.912962469252631	0.806421	-8.304181	-0.260722
Trial1	2	1	blindfold	counterclockwise	practice	Free	1	0.5	-0.25	4.281399	0.8058	-1.45415	-1.1188	0.921046666611997	0.678811	-8.249168	-0.230768
Trial1	2	1	blindfold	counterclockwise	practice	Free	1	0.5	-0.25	4.301399	0.82259	-1.45413	-1.12105	0.928866194197897	0.654323	-8.257631	-0.198103
Trial1	2	1	blindfold	counterclockwise	practice	Free	1	0.5	-0.25	4.3214	0.83735	-1.45412	-1.12518	0.937947244022721	0.580336	-8.37189	-0.263311
Trial1	2	1	blindfold	counterclockwise	practice	Free	1	0.5	-0.25	4.341396	0.86225	-1.45424	-1.12712	0.94898082712469	0.566765	-8.558089	-0.273695
Trial1	2	1	blindfold	counterclockwise	practice	Free	1	0.5	-0.25	4.361397	0.87253	-1.45426	-1.1289	0.95459084372786	0.434043	-8.422671	-0.338866
Trial1	2	1	blindfold	counterclockwise	practice	Free	1	0.5	-0.25	4.381397	0.88079	-1.45422	-1.13051	0.959322069087734	0.295216	-8.393049	-0.314709
Trial1	2	1	blindfold	counterclockwise	practice	Free	1	0.5	-0.25	4.401398	0.88728	-1.45421	-1.13201	0.963289907026994	0.195128	-8.452294	-0.331236
Trial1	2	1	blindfold	counterclockwise	practice	Free	1	0.5	-0.25	4.421398	0.89218	-1.45423	-1.13392	0.967015936819577	0.127089	-8.58348	-0.467553
Trial1	2	1	blindfold	counterclockwise	practice	Free	1	0.5	-0.25	4.441399	0.89597	-1.45435	-1.13406	0.968686925028588	0.029262	-8.816229	-0.774131
Trial1	2	1	blindfold	counterclockwise	practice	Free	1	0.5	-0.25	4.461399	0.89602	-1.45439	-1.13411	0.968752952290118	-0.109718	-8.833156	-0.923831
Trial1	2	1	blindfold	counterclockwise	practice	Free	1	0.5	-0.25	4.4814	0.89601	-1.45442	-1.13415	0.968785438153026	-0.272385	-8.850083	-0.920274
Trial1	2	1	blindfold	counterclockwise	practice	Free	1	0.5	-0.25	4.501396	0.89599	-1.45442	-1.13419	0.968813698561611	-0.455159	-8.744288	-0.719871
Trial1	2	1	blindfold	counterclockwise	practice	Free	1	0.5	-0.25	4.521397	0.89596	-1.45438	-1.13424	0.968847139923158	-0.560231	-8.642725	-0.596588
Trial1	2	1	blindfold	counterclockwise	practice	Free	1	0.5	-0.25	4.541397	0.89591	-1.45435	-1.13426	0.968844848507499	-0.326693	-8.816229	-0.451834
Trial1	2	1	blindfold	counterclockwise	practice	Free	1	0.5	-0.25	4.561398	0.89589	-1.4544	-1.13429	0.968864107457508	-0.110934	-9.027819	-0.403276
Trial1	2	1	blindfold	counterclockwise	practice	Free	1	0.5	-0.25	4.581398	0.89589	-1.45449	-1.13431	0.96888238644094	-0.012759	-9.184395	-0.410993
Trial2	3	1	blindfold	counterclockwise	practice	Guided	1	0.5	0	0	0.45302	-1.45563	-0.80241	0.803784136671903	-0.336291	-11.81658	-4.981066
Trial2	3	1	blindfold	counterclockwise	practice	Guided	1	0.5	0	0.006984711	0.45299	-1.45563	-0.8024	0.803775894885901	-0.326441	-11.77003	-4.937997
Trial2	3	1	blindfold	counterclockwise	practice	Guided	1	0.5	0	0.02698135	0.45297	-1.45562	-0.8024	0.803777064708452	-0.30819	-11.78695	-4.830743
Trial2	3	1	blindfold	counterclockwise	practice	Guided	1	0.5	0	0.04698181	0.45296	-1.45565	-0.8024	0.80377765067773	-0.299182	-11.80388	-4.838625
Trial2	3	1	blindfold	counterclockwise	practice	Guided	1	0.5	0	0.06698227	0.45295	-1.45567	-0.80241	0.803788231437025	-0.264276	-11.77849	-4.853261
Trial2	3	1	blindfold	counterclockwise	practice	Guided	1	0.5	0	0.08698273	0.45295	-1.45569	-0.80241	0.803788231437025	-0.209669	-11.77426	-4.781759
Trial2	3	1	blindfold	counterclockwise	practice	Guided	1	0.5	0	0.1069832	0.45294	-1.45572	-0.80241	0.80378881590243	-0.116065	-11.76579	-4.847615
Trial2	3	1	blindfold	counterclockwise	practice	Guided	1	0.5	0	0.1269836	0.45293	-1.45574	-0.80241	0.803789402236645	-0.118472	-11.79965	-4.873223
Trial2	3	1	blindfold	counterclockwise	practice	Guided	1	0.5	0	0.1469841	0.45293	-1.45575	-0.80241	0.803789402236645	-0.130168	-11.77849	-4.886727
Trial2	3	1	blindfold	counterclockwise	practice	Guided	1	0.5	0	0.1669846	0.45293	-1.45576	-0.80242	0.803799398632717	-0.127798	-11.80811	-4.85688
Trial2	3	1	blindfold	counterclockwise	practice	Guided	1	0.5	0	0.186985	0.45292	-1.45578	-0.80242	0.803799983338384	-0.133867	-11.82927	-4.87348
Trial2	3	1	blindfold	counterclockwise	practice	Guided	1	0.5	0	0.2069817	0.45292	-1.4558	-0.80242	0.803799983338384	-0.138689	-11.86312	-4.878813
Trial2	3	1	blindfold	counterclockwise	practice	Guided	1	0.5	0	0.2269821	0.45291	-1.45581	-0.80242	0.803800569913575	-0.155738	-11.85889	-4.812091
Trial2	3	1	blindfold	counterclockwise	practice	Guided	1	0.5	0	0.2469826	0.45291	-1.45582	-0.80242	0.803800569913575	-0.151674	-11.90967	-4.807579
Trial2	3	1	blindfold	counterclockwise	practice	Guided	1	0.5	0	0.266983	0.45291	-1.45583	-0.80242	0.803800569913575	-0.212622	-11.9266	-4.781956
Trial2	3	1	blindfold	counterclockwise	practice	Guided	1	0.5	0	0.2869835	0.4529	-1.45585	-0.80242	0.803801156613085	-0.16442	-11.96469	-4.804184
Trial2	3	1	blindfold	counterclockwise	practice	Guided	1	0.5	0	0.3069839	0.45289	-1.45587	-0.80242	0.803801743436914	-0.165986	-11.98585	-4.842459
Trial2	3	1	blindfold	counterclockwise	practice	Guided	1	0.5	0	0.3269844	0.45289	-1.45588	-0.80242	0.803801743436914	-0.233243	-12.02393	-4.851186
Trial2	3	1	blindfold	counterclockwise	practice	Guided	1	0.5	0	0.3469849	0.45288	-1.45589	-0.80242	0.803802328638007	-0.256608	-12.00701	-4.818815
Trial2	3	1	blindfold	counterclockwise	practice	Guided	1	0.5	0	0.3669815	0.45288	-1.4559	-0.80242	0.803802328638007	-0.265614	-12.03663	-4.874551
Trial2	3	1	blindfold	counterclockwise	practice	Guided	1	0.5	0	0.386982	0.45287	-1.45591	-0.80242	0.803802915710103	-0.273498	-12.02393	-4.819942
Trial2	3	1	blindfold	counterclockwise	practice	Guided	1	0.5	0	0.4069824	0.45285	-1.45592	-0.80242	0.803804086730923	-0.251541	-11.97315	-4.846684
Trial2	3	1	blindfold	counterclockwise	practice	Guided	1	0.5	0	0.4269829	0.45285	-1.45593	-0.80242	0.803804086730923	-0.230145	-12.00701	-4.897633
Trial2	3	1	blindfold	counterclockwise	practice	Guided	1	0.5	0	0.4469833	0.45284	-1.45594	-0.80242	0.803804674175231	-0.207385	-12.0197	-4.921557
Trial2	3	1	blindfold	counterclockwise	practice	Guided	1	0.5	0	0.4669838	0.45284	-1.45594	-0.80242	0.803804674175231	-0.180925	-12.06625	-4.886652
Trial2	3	1	blindfold	counterclockwise	practice	Guided	1	0.5	0	0.4869843	0.45283	-1.45595	-0.80242	0.803805259994955	-0.158073	-12.04509	-4.833445
Trial2	3	1	blindfold	counterclockwise	practice	Guided	1	0.5	0	0.5069847	0.45283	-1.45596	-0.80243	0.803815196816635	-0.110822	-12.08318	-4.838776
Trial2	3	1	blindfold	counterclockwise	practice	Guided	1	0.5	0	0.5269814	0.45282	-1.45597	-0.80243	0.803815784501942	-0.103099	-12.1255	-4.889155
Trial2	3	1	blindfold	counterclockwise	practice	Guided	1	0.5	0	0.5469818	0.45282	-1.45598	-0.80243	0.803815784501942	-0.054564	-12.14666	-4.979225
Trial2	3	1	blindfold	counterclockwise	practice	Guided	1	0.5	0	0.5669823	0.45282	-1.45599	-0.80244	0.803825780818668	-0.053052	-12.13819	-5.00033
Trial2	3	1	blindfold	counterclockwise	practice	Guided	1	0.5	0	0.5869827	0.45282	-1.45599	-0.80244	0.803825780818668	-0.042245	-12.08741	-4.969921
Trial2	3	1	blindfold	counterclockwise	practice	Guided	1	0.5	0	0.6069832	0.45282	-1.45599	-0.80243	0.803815784501942	0.057848	-11.94353	-4.751185
Trial2	3	1	blindfold	counterclockwise	practice	Guided	1	0.5	0	0.6269836	0.45282	-1.45599	-0.80243	0.803815784501942	0.126031	-11.97738	-4.697696
Trial2	3	1	blindfold	counterclockwise	practice	Guided	1	0.5	0	0.6469841	0.45283	-1.45599	-0.80242	0.803805259994955	0.187442	-11.94353	-4.662504
Trial2	3	1	blindfold	counterclockwise	practice	Guided	1	0.5	0	0.6669846	0.45283	-1.45599	-0.80241	0.803795263671778	0.272767	-12.02393	-4.601133
Trial2	3	1	blindfold	counterclockwise	practice	Guided	1	0.5	0	0.686985	0.45284	-1.45599	-0.80239	0.803774685185129	0.284889	-11.98585	-4.65546
Trial2	3	1	blindfold	counterclockwise	practice	Guided	1	0.5	0	0.7069817	0.45286	-1.45598	-0.80237	0.8037535789398	0.501867	-11.77849	-4.407461
Trial2	3	1	blindfold	counterclockwise	practice	Guided	1	0.5	0	0.7269821	0.45287	-1.45597	-0.80235	0.803733000754865	0.661431	-11.60922	-4.324978
Trial2	3	1	blindfold	counterclockwise	practice	Guided	1	0.5	0	0.7469826	0.4529	-1.45595	-0.80232	0.803701311894676	0.944545	-11.46534	-4.183099
Trial2	3	1	blindfold	counterclockwise	practice	Guided	1	0.5	0	0.766983	0.45294	-1.45591	-0.8023	0.803678974498392	1.291065	-11.33415	-4.164227
Trial2	3	1	blindfold	counterclockwise	practice	Guided	1	0.5	0	0.7869835	0.453	-1.45584	-0.80229	0.803665467410127	1.778097	-11.10986	-4.38714
Trial2	3	1	blindfold	counterclockwise	practice	Guided	1	0.5	0	0.8069839	0.45323	-1.45561	-0.80229	0.803652050242846	3.175921	-10.68668	-4.56851
Trial2	3	1	blindfold	counterclockwise	practice	Guided	1	0.5	0	0.8269844	0.45353	-1.45548	-0.80232	0.803664638043111	3.962742	-10.49202	-4.666704
Trial2	3	1	blindfold	counterclockwise	practice	Guided	1	0.5	0	0.8469849	0.45462	-1.45533	-0.80238	0.803662213590233	4.716775	-10.32275	-4.879844
Trial2	3	1	blindfold	counterclockwise	practice	Guided	1	0.5	0	0.8669815	0.45724	-1.45518	-0.8024	0.803538527370576	5.335976	-10.01806	-4.835464
Trial2	3	1	blindfold	counterclockwise	practice	Guided	1	0.5	0	0.886982	0.46166	-1.45503	-0.80217	0.803085693044795	5.725226	-9.616039	-4.635171
Trial2	3	1	blindfold	counterclockwise	practice	Guided	1	0.5	0	0.9069824	0.47861	-1.4546	-0.80203	0.802315150955029	5.966172	-8.86701	-3.985475
Trial2	3	1	blindfold	counterclockwise	practice	Guided	1	0.5	0	0.9269829	0.49117	-1.45444	-0.80195	0.801998648194339	6.047224	-8.680811	-3.861054
Trial2	3	1	blindfold	counterclockwise	practice	Guided	1	0.5	0	0.9469833	0.50762	-1.45435	-0.80191	0.801946246104801	6.046865	-8.608871	-3.811188
Trial2	3	1	blindfold	counterclockwise	practice	Guided	1	0.5	0	0.9669838	0.52607	-1.45431	-0.80193	0.802353594549623	6.04217	-8.617334	-3.807405
Trial2	3	1	blindfold	counterclockwise	practice	Guided	1	0.5	0	0.9869843	0.54661	-1.45431	-0.80219	0.803542965411515	5.933096	-8.778143	-4.055925
Trial2	3	1	blindfold	counterclockwise	practice	Guided	1	0.5	0	1.006985	0.59726	-1.45452	-0.80238	0.808253126663976	5.323831	-9.374826	-4.857834
Trial2	3	1	blindfold	counterclockwise	practice	Guided	1	0.5	0	1.026981	0.62522	-1.45469	-0.80238	0.812092148758306	5.008579	-9.726066	-5.049245
Trial2	3	1	blindfold	counterclockwise	practice	Guided	1	0.5	0	1.046982	0.65546	-1.45486	-0.80251	0.81742898701674	4.656128	-9.954583	-5.021909
Trial2	3	1	blindfold	counterclockwise	practice	Guided	1	0.5	0	1.066982	0.6867	-1.45496	-0.80244	0.823873059844936	4.275705	-9.933424	-4.87597
Trial2	3	1	blindfold	counterclockwise	practice	Guided	1	0.5	0	1.086983	0.71674	-1.45497	-0.80215	0.830915667974382	4.085138	-9.903801	-4.628924
Trial2	3	1	blindfold	counterclockwise	practice	Guided	1	0.5	0	1.106983	0.78094	-1.45491	-0.80202	0.849801910839324	3.618299	-9.721834	-3.995011
Trial2	3	1	blindfold	counterclockwise	practice	Guided	1	0.5	0	1.126984	0.81285	-1.45487	-0.80193	0.860794265430245	3.259055	-9.721834	-3.849577
Trial2	3	1	blindfold	counterclockwise	practice	Guided	1	0.5	0	1.146984	0.84557	-1.45487	-0.80188	0.873172457525148	2.905893	-9.793775	-3.766548
Trial2	3	1	blindfold	counterclockwise	practice	Guided	1	0.5	0	1.166985	0.87691	-1.45489	-0.80187	0.886034226038874	2.706625	-9.912265	-3.765073
Trial2	3	1	blindfold	counterclockwise	practice	Guided	1	0.5	0	1.186985	0.90764	-1.45496	-0.80195	0.899607812419041	2.587098	-10.11962	-3.75909
Trial2	3	1	blindfold	counterclockwise	practice	Guided	1	0.5	0	1.206982	0.96717	-1.45515	-0.802	0.928144321965382	1.969802	-10.46663	-3.997363
Trial2	3	1	blindfold	counterclockwise	practice	Guided	1	0.5	0	1.226982	0.99526	-1.45523	-0.802	0.942595640373966	1.644807	-10.49625	-4.016312
Trial2	3	1	blindfold	counterclockwise	practice	Guided	1	0.5	0	1.246983	1.02004	-1.45526	-0.80193	0.955789351328457	1.467961	-10.42008	-3.830127
Trial2	3	1	blindfold	counterclockwise	practice	Guided	1	0.5	0	1.266983	1.04451	-1.45522	-0.80182	0.969229861159143	1.464581	-10.30159	-3.613609
Trial2	3	1	blindfold	counterclockwise	practice	Guided	1	0.5	0	1.286983	1.06712	-1.45516	-0.80161	0.981938707536847	1.592883	-10.2635	-3.406226
Trial2	3	1	blindfold	counterclockwise	practice	Guided	1	0.5	0	1.306984	1.10633	-1.45517	-0.80152	1.00502259090409	1.74524	-10.39892	-3.040975
Trial2	3	1	blindfold	counterclockwise	practice	Guided	1	0.5	0	1.326984	1.12386	-1.45518	-0.80144	1.01563151585971	1.798176	-10.28466	-2.873436
Trial2	3	1	blindfold	counterclockwise	practice	Guided	1	0.5	0	1.346985	1.14013	-1.45516	-0.80133	1.02561990687884	1.828092	-10.28466	-2.630719
Trial2	3	1	blindfold	counterclockwise	practice	Guided	1	0.5	0	1.366982	1.15562	-1.45514	-0.80121	1.03526571190836	1.820473	-10.24234	-2.401667
Trial2	3	1	blindfold	counterclockwise	practice	Guided	1	0.5	0	1.386982	1.16947	-1.45512	-0.80092	1.04386926328182	1.894891	-10.20003	-2.033872
Trial2	3	1	blindfold	counterclockwise	practice	Guided	1	0.5	0	1.406982	1.19427	-1.45508	-0.80078	1.05983935531765	1.944195	-10.21272	-1.49142
Trial2	3	1	blindfold	counterclockwise	practice	Guided	1	0.5	0	1.426983	1.20505	-1.4551	-0.80067	1.06684956014224	1.95525	-10.35237	-1.297898
Trial2	3	1	blindfold	counterclockwise	practice	Guided	1	0.5	0	1.446983	1.21551	-1.45516	-0.8006	1.073738759229	1.892109	-10.39892	-1.173649
Trial2	3	1	blindfold	counterclockwise	practice	Guided	1	0.5	0	1.466984	1.22413	-1.4552	-0.80055	1.07946495248128	1.691784	-10.36084	-1.093425
Trial2	3	1	blindfold	counterclockwise	practice	Guided	1	0.5	0	1.486984	1.2322	-1.45521	-0.80048	1.08484328253559	1.53388	-10.40739	-1.007295
Trial2	3	1	blindfold	counterclockwise	practice	Guided	1	0.5	0	1.506985	1.24435	-1.45523	-0.80046	1.09306588954465	1.32994	-10.37353	-0.870704
Trial2	3	1	blindfold	counterclockwise	practice	Guided	1	0.5	0	1.526981	1.24822	-1.4552	-0.8004301	1.09568307411149	1.4029	-10.29736	-0.857159
Trial2	3	1	blindfold	counterclockwise	practice	Guided	1	0.5	0	1.546982	1.25099	-1.45516	-0.8003801	1.09754009318417	1.631006	-10.2635	-0.702531
Trial2	3	1	blindfold	counterclockwise	practice	Guided	1	0.5	0	1.566982	1.2528	-1.45513	-0.80033	1.09874287423631	1.92261	-10.22542	-0.579645
Trial2	3	1	blindfold	counterclockwise	practice	Guided	1	0.5	0	1.586983	1.25389	-1.45511	-0.80012	1.09933708073003	2.265427	-10.17041	-0.245082
Trial2	3	1	blindfold	counterclockwise	practice	Guided	1	0.5	0	1.606983	1.25546	-1.45506	-0.79996	1.10029796024891	2.84452	-9.975742	0.417659
Trial2	3	1	blindfold	counterclockwise	practice	Guided	1	0.5	0	1.626984	1.2566	-1.45499	-0.79986	1.10100845334853	3.121082	-9.793775	0.551221
Trial2	3	1	blindfold	counterclockwise	practice	Guided	1	0.5	0	1.646984	1.25812	-1.45491	-0.79978	1.10199537907911	3.386309	-9.717602	0.536741
Trial2	3	1	blindfold	counterclockwise	practice	Guided	1	0.5	0	1.666985	1.26059	-1.45486	-0.7997299	1.10365985032595	3.722593	-9.68798	0.626643
Trial2	3	1	blindfold	counterclockwise	practice	Guided	1	0.5	0	1.686985	1.26405	-1.45483	-0.79963	1.1059749219402	4.014966	-9.514476	0.674902
Trial2	3	1	blindfold	counterclockwise	practice	Guided	1	0.5	0	1.706982	1.27528	-1.45467	-0.79957	1.11371957862301	4.494656	-9.150541	0.872386
Trial2	3	1	blindfold	counterclockwise	practice	Guided	1	0.5	0	1.726982	1.28338	-1.45459	-0.79949	1.11931599970756	4.695091	-9.103991	1.041644
Trial2	3	1	blindfold	counterclockwise	practice	Guided	1	0.5	0	1.746983	1.29338	-1.45455	-0.79939	1.12626651386007	4.758282	-9.036282	1.272844
Trial2	3	1	blindfold	counterclockwise	practice	Guided	1	0.5	0	1.766983	1.30338	-1.45453	-0.79933	1.13329073374123	4.862403	-8.888169	1.378077
Trial2	3	1	blindfold	counterclockwise	practice	Guided	1	0.5	0	1.786983	1.30437	-1.45453	-0.79924	1.13392933506515	6.546575	-9.387522	1.224625
Trial2	3	1	blindfold	counterclockwise	practice	Guided	1	0.5	0	1.806984	1.30425	-1.45462	-0.79917	1.13379485888199	7.505442	-9.611807	1.888601
Trial2	3	1	blindfold	counterclockwise	practice	Guided	1	0.5	0	1.826984	1.30419	-1.45461	-0.79902	1.1336465798586	6.627064	-8.668116	2.154665
Trial2	3	1	blindfold	counterclockwise	practice	Guided	1	0.5	0	1.846985	1.30402	-1.45452	-0.79855	1.13319467110569	5.427206	-8.23224	2.608191
Trial2	3	1	blindfold	counterclockwise	practice	Guided	1	0.5	0	1.866982	1.30359	-1.45433	-0.79779	1.13235403534708	4.717742	-8.219545	2.584601
Trial2	3	1	blindfold	counterclockwise	practice	Guided	1	0.5	0	1.886982	1.30309	-1.45422	-0.7969	1.13137225269209	4.514084	-8.486148	2.321265
Trial2	3	1	blindfold	counterclockwise	practice	Guided	1	0.5	0	1.906982	1.30272	-1.45433	-0.79678	1.13102513825895	5.113982	-9.137846	2.406136
Trial2	3	1	blindfold	counterclockwise	practice	Guided	1	0.5	0	1.926983	1.30271	-1.4544	-0.79628	1.13066583041577	5.274354	-9.150541	3.125517
Trial2	3	1	blindfold	counterclockwise	practice	Guided	1	0.5	0	1.946983	1.30268	-1.45446	-0.79443	1.12934231686917	5.009643	-8.773911	4.188006
Trial2	3	1	blindfold	counterclockwise	practice	Guided	1	0.5	0	1.966984	1.30255	-1.45437	-0.79029	1.12634129662304	4.264203	-8.151836	5.17355
Trial2	3	1	blindfold	counterclockwise	practice	Guided	1	0.5	0	1.986984	1.30223	-1.45414	-0.77183	1.11323616018343	3.332399	-7.830219	5.917422
Trial2	3	1	blindfold	counterclockwise	practice	Guided	1	0.5	0	2.006985	1.30135	-1.45385	-0.75738	1.10262699771984	2.035025	-7.652484	6.217388
Trial2	3	1	blindfold	counterclockwise	practice	Guided	1	0.5	0	2.026981	1.30105	-1.45386	-0.7391	1.08993118558344	1.821914	-8.168763	6.190726
Trial2	3	1	blindfold	counterclockwise	practice	Guided	1	0.5	0	2.046982	1.30093	-1.45399	-0.71921	1.07645329237632	2.104453	-8.122214	5.626491
Trial2	3	1	blindfold	counterclockwise	practice	Guided	1	0.5	0	2.066982	1.30103	-1.45409	-0.6955	1.06083429299451	2.518306	-8.223777	5.497765
Trial2	3	1	blindfold	counterclockwise	practice	Guided	1	0.5	0	2.086983	1.30125	-1.45412	-0.6413	1.02628809353133	2.970295	-8.189922	5.459385
Trial2	3	1	blindfold	counterclockwise	practice	Guided	1	0.5	0	2.106983	1.30153	-1.45403	-0.61109	1.00790939082769	3.001382	-7.631325	5.282403
Trial2	3	1	blindfold	counterclockwise	practice	Guided	1	0.5	0	2.126984	1.30148	-1.45389	-0.57794	0.988121812342917	2.613241	-7.889465	4.976439
Trial2	3	1	blindfold	counterclockwise	practice	Guided	1	0.5	0	2.146984	1.30131	-1.45396	-0.54532	0.969263478431503	2.138149	-8.528466	4.458295
Trial2	3	1	blindfold	counterclockwise	practice	Guided	1	0.5	0	2.166985	1.30107	-1.45414	-0.50934	0.949284145561823	1.421796	-8.41844	4.417369
Trial2	3	1	blindfold	counterclockwise	practice	Guided	1	0.5	0	2.186985	1.30081	-1.45414	-0.43545	0.911544481014447	1.242306	-8.295717	4.046094
Trial2	3	1	blindfold	counterclockwise	practice	Guided	1	0.5	0	2.206982	1.30061	-1.45443	-0.39833	0.894227762914423	1.179781	-9.370595	3.309275
Trial2	3	1	blindfold	counterclockwise	practice	Guided	1	0.5	0	2.226982	1.3006	-1.45454	-0.36107	0.878255084293288	1.243155	-9.065905	3.311529
Trial2	3	1	blindfold	counterclockwise	practice	Guided	1	0.5	0	2.246983	1.30059	-1.45456	-0.32266	0.863165027808948	1.066784	-9.64143	3.15207
Trial2	3	1	blindfold	counterclockwise	practice	Guided	1	0.5	0	2.266983	1.30052	-1.45475	-0.28557	0.849930821850498	0.757106	-9.349436	2.948827
Trial2	3	1	blindfold	counterclockwise	practice	Guided	1	0.5	0	2.286983	1.30038	-1.45473	-0.21252	0.82811405171895	0.316914	-9.463694	2.693182
Trial2	3	1	blindfold	counterclockwise	practice	Guided	1	0.5	0	2.306984	1.29991	-1.45496	-0.17578	0.818996052979877	-0.443094	-9.603344	2.474754
Trial2	3	1	blindfold	counterclockwise	practice	Guided	1	0.5	0	2.326984	1.29972	-1.45491	-0.13965	0.811821463774047	-0.827853	-9.963047	2.479954
Trial2	3	1	blindfold	counterclockwise	practice	Guided	1	0.5	0	2.346985	1.29959	-1.45502	-0.10521	0.806482051896097	-1.163982	-10.44124	2.866714
Trial2	3	1	blindfold	counterclockwise	practice	Guided	1	0.5	0	2.366982	1.29943	-1.45513	-0.071304	0.802603641753875	-1.37387	-9.85302	2.799541
Trial2	3	1	blindfold	counterclockwise	practice	Guided	1	0.5	0	2.386982	1.29934	-1.45502	-0.0040369	0.799350203385683	-1.30532	-10.22965	2.605649
Trial2	3	1	blindfold	counterclockwise	practice	Guided	1	0.5	0	2.406982	1.29922	-1.45514	0.029364	0.799759331957261	-1.680896	-9.645662	2.87347
Trial2	3	1	blindfold	counterclockwise	practice	Guided	1	0.5	0	2.426983	1.29914	-1.45498	0.062292	0.801564092951676	-1.849608	-10.16617	2.791685
Trial2	3	1	blindfold	counterclockwise	practice	Guided	1	0.5	0	2.446983	1.29904	-1.45508	0.094685	0.80463053412593	-2.371891	-10.60628	3.022059
Trial2	3	1	blindfold	counterclockwise	practice	Guided	1	0.5	0	2.466984	1.29888	-1.45514	0.12386	0.80842471764255	-2.594875	-9.607575	2.797541
Trial2	3	1	blindfold	counterclockwise	practice	Guided	1	0.5	0	2.486984	1.29879	-1.45498	0.18648	0.820268382681144	-2.466508	-9.950351	2.842175
Trial2	3	1	blindfold	counterclockwise	practice	Guided	1	0.5	0	2.506985	1.29867	-1.45505	0.21529	0.827178120312821	-2.834963	-9.527171	2.793533
Trial2	3	1	blindfold	counterclockwise	practice	Guided	1	0.5	0	2.526981	1.29861	-1.45487	0.24471	0.835260959628725	-2.738394	-9.484853	3.005302
Trial2	3	1	blindfold	counterclockwise	practice	Guided	1	0.5	0	2.546982	1.29858	-1.45483	0.27444	0.844421343526479	-2.810424	-10.06461	2.633841
Trial2	3	1	blindfold	counterclockwise	practice	Guided	1	0.5	0	2.566982	1.29854	-1.45496	0.30296	0.854078861545728	-3.346666	-9.654125	2.991094
Trial2	3	1	blindfold	counterclockwise	practice	Guided	1	0.5	0	2.586983	1.29841	-1.4548	0.33229	0.864797704870442	-3.393951	-8.905097	3.198788
Trial2	3	1	blindfold	counterclockwise	practice	Guided	1	0.5	0	2.606983	1.29831	-1.45459	0.38807	0.887635770130784	-3.51732	-9.366363	2.828712
Trial2	3	1	blindfold	counterclockwise	practice	Guided	1	0.5	0	2.626984	1.29813	-1.45468	0.41561	0.899857343306493	-4.12684	-8.84162	3.193669
Trial2	3	1	blindfold	counterclockwise	practice	Guided	1	0.5	0	2.646984	1.29797	-1.45451	0.44386	0.913108819096965	-4.261379	-8.714666	3.006578
Trial2	3	1	blindfold	counterclockwise	practice	Guided	1	0.5	0	2.666985	1.29786	-1.45446	0.47075	0.926383391462996	-4.434078	-9.42984	2.712567
Trial2	3	1	blindfold	counterclockwise	practice	Guided	1	0.5	0	2.686985	1.29773	-1.45459	0.52331	0.954057993888559	-5.08322	-9.120918	2.509556
Trial2	3	1	blindfold	counterclockwise	practice	Guided	1	0.5	0	2.706982	1.29727	-1.4544	0.54869	0.96783277847897	-5.771675	-8.896633	2.204412
Trial2	3	1	blindfold	counterclockwise	practice	Guided	1	0.5	0	2.726982	1.2971	-1.45447	0.57134	0.980712940919149	-6.081959	-9.252104	1.835398
Trial2	3	1	blindfold	counterclockwise	practice	Guided	1	0.5	0	2.746983	1.29697	-1.45458	0.59436	0.994195558682574	-6.407124	-8.968574	2.239601
Trial2	3	1	blindfold	counterclockwise	practice	Guided	1	0.5	0	2.766983	1.29681	-1.45451	0.61583	1.00705154758526	-6.589363	-8.718897	2.39952
Trial2	3	1	blindfold	counterclockwise	practice	Guided	1	0.5	0	2.786983	1.29675	-1.45441	0.6562999	1.03225011241003	-6.32324	-9.023587	2.167013
Trial2	3	1	blindfold	counterclockwise	practice	Guided	1	0.5	0	2.806984	1.29689	-1.45458	0.67307	1.0430995914469	-6.170879	-8.888169	1.998156
Trial2	3	1	blindfold	counterclockwise	practice	Guided	1	0.5	0	2.826984	1.29693	-1.4545	0.69148	1.05510288976798	-6.120274	-8.828924	2.690502
Trial2	3	1	blindfold	counterclockwise	practice	Guided	1	0.5	0	2.846985	1.29697	-1.45443	0.7087499	1.0665305893611	-6.014636	-9.048978	3.134687
Trial2	3	1	blindfold	counterclockwise	practice	Guided	1	0.5	0	2.866982	1.29702	-1.45452	0.72621	1.07824940325801	-5.609482	-9.455231	3.387379
Trial2	3	1	blindfold	counterclockwise	practice	Guided	1	0.5	0	2.886982	1.29716	-1.45473	0.76424	1.10432184642806	-5.169619	-9.840324	4.196338
Trial2	3	1	blindfold	counterclockwise	practice	Guided	1	0.5	0	2.906982	1.29768	-1.4548	0.78724	1.12073198547955	-3.873274	-9.061673	5.890709
Trial2	3	1	blindfold	counterclockwise	practice	Guided	1	0.5	0	2.926983	1.29803	-1.45463	0.80775	1.13547873245032	-3.20919	-9.023587	6.132416
Trial2	3	1	blindfold	counterclockwise	practice	Guided	1	0.5	0	2.946983	1.2981	-1.45457	0.80903	1.13643879577496	-3.225171	-9.912265	7.391061
Trial2	3	1	blindfold	counterclockwise	practice	Guided	1	0.5	0	2.966984	1.29776	-1.45462	0.80827	1.13565901124483	-2.592519	-6.894992	13.67188
Trial2	3	1	blindfold	counterclockwise	practice	Guided	1	0.5	0	2.986984	1.29706	-1.45377	0.80864	1.13543089565802	-2.971439	-5.57467	17.21047
Trial2	3	1	blindfold	counterclockwise	practice	Guided	1	0.5	0	3.006985	1.29595	-1.45366	0.80868	1.13468041294346	-3.155421	-6.971164	17.945
Trial2	3	1	blindfold	counterclockwise	practice	Guided	1	0.5	0	3.026981	1.2958	-1.45361	0.80863	1.13453966131754	-3.414057	-6.755342	17.42679
Trial2	3	1	blindfold	counterclockwise	practice	Guided	1	0.5	0	3.046982	1.2957	-1.45361	0.80814	1.13412029060957	-2.109291	-7.521298	14.68193
Trial2	3	1	blindfold	counterclockwise	practice	Guided	1	0.5	0	3.066982	1.29562	-1.45364	0.80715	1.13335892391638	-1.63983	-7.986796	12.12104
Trial2	3	1	blindfold	counterclockwise	practice	Guided	1	0.5	0	3.086983	1.29542	-1.45373	0.80474	1.13150309666951	-2.095822	-8.464989	10.02254
Trial2	3	1	blindfold	counterclockwise	practice	Guided	1	0.5	0	3.106983	1.29322	-1.45414	0.80344	1.12903225374146	-4.657195	-8.718897	5.720428
Trial2	3	1	blindfold	counterclockwise	practice	Guided	1	0.5	0	3.126984	1.28967	-1.45433	0.80212	1.1255999026064	-5.908873	-9.129382	3.366042
Trial2	3	1	blindfold	counterclockwise	practice	Guided	1	0.5	0	3.146984	1.28352	-1.45456	0.80097	1.12047152499517	-6.638903	-9.789543	1.299045
Trial2	3	1	blindfold	counterclockwise	practice	Guided	1	0.5	0	3.166985	1.2729	-1.45485	0.80031	1.11259629178451	-7.201877	-10.09846	0.546554
Trial2	3	1	blindfold	counterclockwise	practice	Guided	1	0.5	0	3.186985	1.25932	-1.45507	0.79959	1.10268348467774	-7.412261	-10.7417	-0.487739
Trial2	3	1	blindfold	counterclockwise	practice	Guided	1	0.5	0	3.206982	1.24021	-1.45538	0.79928	1.0893849281376	-7.632009	-11.54151	-1.322566
Trial2	3	1	blindfold	counterclockwise	practice	Guided	1	0.5	0	3.226982	1.19325	-1.4557	0.79953	1.05822669984591	-8.002544	-10.45817	-0.833906
Trial2	3	1	blindfold	counterclockwise	practice	Guided	1	0.5	0	3.246983	1.16233	-1.45537	0.79984	1.03847250756293	-7.686431	-10.12809	-0.23231
Trial2	3	1	blindfold	counterclockwise	practice	Guided	1	0.5	0	3.266983	1.12811	-1.4551	0.80015	1.01723260271136	-7.185606	-9.840324	0.102525
Trial2	3	1	blindfold	counterclockwise	practice	Guided	1	0.5	0	3.286983	1.09023	-1.45495	0.80035	0.994450389908764	-6.71163	-9.802238	0.378182
Trial2	3	1	blindfold	counterclockwise	practice	Guided	1	0.5	0	3.306984	1.00406	-1.45483	0.80039	0.945886184543196	-6.235137	-9.510244	0.76804
Trial2	3	1	blindfold	counterclockwise	practice	Guided	1	0.5	0	3.326984	0.95751	-1.45481	0.80042	0.921947693450621	-6.130408	-9.882642	0.907972
Trial2	3	1	blindfold	counterclockwise	practice	Guided	1	0.5	0	3.346985	0.907	-1.45487	0.80042	0.89795387334477	-5.716269	-9.747225	0.803952
Trial2	3	1	blindfold	counterclockwise	practice	Guided	1	0.5	0	3.366982	0.85592	-1.45489	0.8005	0.87605894173862	-5.401167	-10.13655	1.10684
Trial2	3	1	blindfold	counterclockwise	practice	Guided	1	0.5	0	3.386982	0.80318	-1.455	0.80066	0.856139333359841	-5.206411	-10.05191	1.252418
Trial2	3	1	blindfold	counterclockwise	practice	Guided	1	0.5	0	3.406982	0.69196	-1.45505	0.80071	0.823398550447159	-4.700585	-10.40315	1.511397
Trial2	3	1	blindfold	counterclockwise	practice	Guided	1	0.5	0	3.426983	0.6356699	-1.45517	0.80074	0.812152010261747	-4.247627	-10.50895	1.439896
Trial2	3	1	blindfold	counterclockwise	practice	Guided	1	0.5	0	3.446983	0.57896	-1.45529	0.80076	0.804643591084278	-4.088429	-10.91097	1.510563
Trial2	3	1	blindfold	counterclockwise	practice	Guided	1	0.5	0	3.466984	0.52036	-1.45543	0.80075	0.801008813500672	-4.109305	-10.90251	1.484646
Trial2	3	1	blindfold	counterclockwise	practice	Guided	1	0.5	0	3.486984	0.46334	-1.45547	0.80074	0.801578760999292	-4.14007	-10.88981	1.483185
Trial2	3	1	blindfold	counterclockwise	practice	Guided	1	0.5	0	3.506985	0.34752	-1.45553	0.80066	0.815050066289766	-3.445623	-11.22412	1.323489
Trial2	3	1	blindfold	counterclockwise	practice	Guided	1	0.5	0	3.526981	0.29102	-1.45559	0.80054	0.827367440815437	-3.331513	-11.25375	1.010581
Trial2	3	1	blindfold	counterclockwise	practice	Guided	1	0.5	0	3.546982	0.23513	-1.4556	0.80037	0.843058842625915	-3.193193	-11.1014	0.691537
Trial2	3	1	blindfold	counterclockwise	practice	Guided	1	0.5	0	3.566982	0.17987	-1.45558	0.80013	0.86179536593805	-3.064116	-11.29183	0.282953
Trial2	3	1	blindfold	counterclockwise	practice	Guided	1	0.5	0	3.586983	0.12373	-1.45564	0.79972	0.883816254263614	-2.630076	-11.52458	-0.448021
Trial2	3	1	blindfold	counterclockwise	practice	Guided	1	0.5	0	3.606983	0.068794	-1.45574	0.7988	0.907755497626036	-2.354571	-11.63038	-1.384085
Trial2	3	1	blindfold	counterclockwise	practice	Guided	1	0.5	0	3.626984	-0.033279	-1.45584	0.7983201	0.960052813076276	-2.326565	-11.67693	-3.52763
Trial2	3	1	blindfold	counterclockwise	practice	Guided	1	0.5	0	3.646984	-0.081792	-1.45585	0.79792	0.987501005559344	-2.082573	-11.78695	-4.206932
Trial2	3	1	blindfold	counterclockwise	practice	Guided	1	0.5	0	3.666985	-0.12974	-1.4559	0.79763	1.01626084417893	-1.832118	-12.04932	-4.761364
Trial2	3	1	blindfold	counterclockwise	practice	Guided	1	0.5	0	3.686985	-0.17536	-1.45601	0.79728	1.04487632844928	-1.931928	-12.18897	-5.144883
Trial2	3	1	blindfold	counterclockwise	practice	Guided	1	0.5	0	3.706982	-0.25744	-1.45612	0.79718	1.09964144262347	-2.355292	-12.17205	-5.64744
Trial2	3	1	blindfold	counterclockwise	practice	Guided	1	0.5	0	3.726982	-0.29564	-1.45613	0.7966	1.12588388889189	-2.395475	-12.33709	-5.832074
Trial2	3	1	blindfold	counterclockwise	practice	Guided	1	0.5	0	3.746983	-0.31194	-1.45613	0.79454	1.13601951177054	-6.422982	-11.95622	-5.919493
Trial2	3	1	blindfold	counterclockwise	practice	Guided	1	0.5	0	3.766983	-0.30901	-1.45594	0.79317	1.13296773245385	-16.11537	-10.45817	-2.564121
Trial2	3	1	blindfold	counterclockwise	practice	Guided	1	0.5	0	3.786983	-0.30805	-1.45538	0.79278	1.13200921597426	-12.00512	-8.075664	-0.354982
Trial2	3	1	blindfold	counterclockwise	practice	Guided	1	0.5	0	3.806984	-0.30458	-1.45503	0.79094	1.12824423057903	-2.049454	-12.84067	-3.02942
Trial2	3	1	blindfold	counterclockwise	practice	Guided	1	0.5	0	3.826984	-0.3026	-1.45622	0.78572	1.12317525700109	-0.860226	-15.04967	-7.055531
Trial2	3	1	blindfold	counterclockwise	practice	Guided	1	0.5	0	3.846985	-0.30134	-1.45728	0.77575	1.11531780381578	-2.065437	-14.43606	-9.313453
Trial2	3	1	blindfold	counterclockwise	practice	Guided	1	0.5	0	3.866982	-0.30106	-1.45735	0.76004	1.10424541483966	-2.87628	-12.97609	-10.44959
Trial2	3	1	blindfold	counterclockwise	practice	Guided	1	0.5	0	3.886982	-0.30132	-1.4566	0.71002	1.07062697957501	-3.149595	-10.44547	-9.989133
Trial2	3	1	blindfold	counterclockwise	practice	Guided	1	0.5	0	3.906982	-0.30124	-1.45493	0.67616	1.04841682968261	-1.394372	-10.20003	-8.619536
Trial2	3	1	blindfold	counterclockwise	practice	Guided	1	0.5	0	3.926983	-0.30076	-1.45499	0.63977	1.02494988738291	-0.699301	-10.68668	-8.476678
Trial2	3	1	blindfold	counterclockwise	practice	Guided	1	0.5	0	3.946983	-0.30045	-1.45533	0.59672	0.998396215912381	-0.50859	-11.66423	-8.470416
Trial2	3	1	blindfold	counterclockwise	practice	Guided	1	0.5	0	3.966984	-0.30024	-1.45577	0.55087	0.971515200238136	-0.369823	-11.62191	-8.100874
Trial2	3	1	blindfold	counterclockwise	practice	Guided	1	0.5	0	3.986984	-0.30017	-1.45582	0.49908	0.94305508036045	-0.644372	-11.3934	-8.624098
Trial2	3	1	blindfold	counterclockwise	practice	Guided	1	0.5	0	4.006985	-0.30023	-1.45578	0.38535	0.888179408217097	-0.425638	-11.77849	-8.737719
Trial2	3	1	blindfold	counterclockwise	practice	Guided	1	0.5	0	4.026981	-0.30043	-1.45583	0.32269	0.863027825289943	-1.214414	-12.26938	-7.971273
Trial2	3	1	blindfold	counterclockwise	practice	Guided	1	0.5	0	4.046982	-0.30052	-1.45605	0.25504	0.840165264351538	-1.406725	-12.41326	-7.770996
Trial2	3	1	blindfold	counterclockwise	practice	Guided	1	0.5	0	4.066982	-0.30057	-1.45631	0.18739	0.822208826695245	-1.423934	-13.39504	-6.724084
Trial2	3	1	blindfold	counterclockwise	practice	Guided	1	0.5	0	4.086983	-0.3006	-1.45654	0.047242	0.801992614842032	-1.264677	-13.45428	-5.76254
Trial2	3	1	blindfold	counterclockwise	practice	Guided	1	0.5	0	4.106983	-0.30061	-1.45685	-0.021595	0.800901195874849	-1.489359	-14.37258	-4.492466
Trial2	3	1	blindfold	counterclockwise	practice	Guided	1	0.5	0	4.126984	-0.30068	-1.45699	-0.088997	0.805610915180474	-1.607304	-14.34719	-3.294135
Trial2	3	1	blindfold	counterclockwise	practice	Guided	1	0.5	0	4.146984	-0.30075	-1.4571	-0.15615	0.815832955918623	-1.391055	-13.93248	-2.458061
Trial2	3	1	blindfold	counterclockwise	practice	Guided	1	0.5	0	4.166985	-0.30078	-1.45712	-0.21865	0.830094224124443	-1.472541	-14.33873	-2.153949
Trial2	3	1	blindfold	counterclockwise	practice	Guided	1	0.5	0	4.186985	-0.30079	-1.45704	-0.33708	0.868842661686021	-1.459224	-13.99595	-1.367256
Trial2	3	1	blindfold	counterclockwise	practice	Guided	1	0.5	0	4.206982	-0.30056	-1.45674	-0.39165	0.891227271070632	-0.483578	-13.3104	-1.638825
Trial2	3	1	blindfold	counterclockwise	practice	Guided	1	0.5	0	4.226982	-0.30037	-1.45665	-0.44395	0.915250648470058	-0.201145	-13.22153	-1.868187
Trial2	3	1	blindfold	counterclockwise	practice	Guided	1	0.5	0	4.246983	-0.30017	-1.45665	-0.49701	0.941961250932255	0.189905	-13.24692	-1.817783
Trial2	3	1	blindfold	counterclockwise	practice	Guided	1	0.5	0	4.266983	-0.29989	-1.45663	-0.54358	0.967110770401884	0.443679	-13.11997	-2.156164
Trial2	3	1	blindfold	counterclockwise	practice	Guided	1	0.5	0	4.286983	-0.29975	-1.45661	-0.63621	1.02194088974429	1.008164	-12.87453	-2.240919
Trial2	3	1	blindfold	counterclockwise	practice	Guided	1	0.5	0	4.306984	-0.2995	-1.45632	-0.68007	1.04961679363758	1.318215	-12.23975	-2.893066
Trial2	3	1	blindfold	counterclockwise	practice	Guided	1	0.5	0	4.326984	-0.29939	-1.45616	-0.72481	1.0790615809336	1.191734	-11.61768	-3.590819
Trial2	3	1	blindfold	counterclockwise	practice	Guided	1	0.5	0	4.346985	-0.29931	-1.456	-0.7665401	1.1074656306782	1.590952	-12.18897	-3.303053
Trial2	3	1	blindfold	counterclockwise	practice	Guided	1	0.5	0	4.366982	-0.2992	-1.45595	-0.80846	1.13680614198034	1.779083	-11.69808	-4.251148
Trial2	3	1	blindfold	counterclockwise	practice	Guided	1	0.5	0	4.386982	-0.29911	-1.45586	-0.81032	1.1380664827042	1.990163	-11.60075	-4.533032
Trial2	3	1	blindfold	counterclockwise	practice	Guided	1	0.5	0	4.406982	-0.29796	-1.4566	-0.80846	1.13593474708006	4.322783	-17.89344	-13.66736
Trial2	3	1	blindfold	counterclockwise	practice	Guided	1	0.5	0	4.426983	-0.29577	-1.45803	-0.80765	1.13382028848594	5.625897	-17.31791	-15.01335
Trial2	3	1	blindfold	counterclockwise	practice	Guided	1	0.5	0	4.446983	-0.29355	-1.45838	-0.806	1.13108691809358	5.22568	-14.06789	-9.737504
Trial2	3	1	blindfold	counterclockwise	practice	Guided	1	0.5	0	4.466984	-0.29095	-1.45736	-0.80421	1.12798742839548	5.270172	-11.21989	-6.462475
Trial2	3	1	blindfold	counterclockwise	practice	Guided	1	0.5	0	4.486984	-0.28688	-1.45616	-0.80269	1.12405135246673	4.778257	-11.9266	-5.383681
Trial2	3	1	blindfold	counterclockwise	practice	Guided	1	0.5	0	4.506985	-0.27577	-1.45591	-0.8023601	1.11606485859454	2.213197	-11.25375	-4.620529
Trial2	3	1	blindfold	counterclockwise	practice	Guided	1	0.5	0	4.526981	-0.27143	-1.45571	-0.80211	1.11287223239498	1.093198	-10.66976	-3.863843
Trial2	3	1	blindfold	counterclockwise	practice	Guided	1	0.5	0	4.546982	-0.26908	-1.45542	-0.802	1.11116521718324	1.384884	-10.2762	-3.612934
Trial2	3	1	blindfold	counterclockwise	practice	Guided	1	0.5	0	4.566982	-0.26798	-1.45523	-0.80204	1.11043303321956	2.575925	-10.55127	-3.976737
Trial2	3	1	blindfold	counterclockwise	practice	Guided	1	0.5	0	4.586983	-0.26714	-1.45527	-0.80224	1.10999676639583	4.350004	-10.92367	-4.711958
Trial2	3	1	blindfold	counterclockwise	practice	Guided	1	0.5	0	4.606983	-0.26528	-1.45541	-0.80306	1.10930556970463	5.727403	-11.1945	-5.65554
Trial2	3	1	blindfold	counterclockwise	practice	Guided	1	0.5	0	4.626984	-0.25375	-1.45566	-0.80342	1.10164548068985	8.015574	-11.32145	-7.134682
Trial2	3	1	blindfold	counterclockwise	practice	Guided	1	0.5	0	4.646984	-0.24266	-1.45566	-0.8034999	1.09414626442324	8.193011	-11.01676	-7.068485
Trial2	3	1	blindfold	counterclockwise	practice	Guided	1	0.5	0	4.666985	-0.22759	-1.4555	-0.80328	1.08381084705074	8.017657	-10.39892	-6.494176
Trial2	3	1	blindfold	counterclockwise	practice	Guided	1	0.5	0	4.686985	-0.20797	-1.45521	-0.80291	1.0704606613898	7.616482	-9.556794	-5.681352
Trial2	3	1	blindfold	counterclockwise	practice	Guided	1	0.5	0	4.706982	-0.18432	-1.45482	-0.80235	1.0545422533429	7.290279	-8.871242	-5.032541
Trial2	3	1	blindfold	counterclockwise	practice	Guided	1	0.5	0	4.726982	-0.12822	-1.45429	-0.80222	1.01892952651903	7.042766	-8.405744	-4.470612
Trial2	3	1	blindfold	counterclockwise	practice	Guided	1	0.5	0	4.746983	-0.092276	-1.45419	-0.80212	0.997089417432801	6.93405	-8.350731	-4.226959
Trial2	3	1	blindfold	counterclockwise	practice	Guided	1	0.5	0	4.766983	-0.056021	-1.45417	-0.80205	0.975932140698735	6.967598	-8.481917	-4.114056
Trial2	3	1	blindfold	counterclockwise	practice	Guided	1	0.5	0	4.786983	-0.014008	-1.45423	-0.80202	0.95259657242238	7.001963	-8.744288	-4.00182
Trial2	3	1	blindfold	counterclockwise	practice	Guided	1	0.5	0	4.806984	0.031514	-1.45435	-0.80224	0.929014624342779	6.970314	-8.989733	-4.230534
Trial2	3	1	blindfold	counterclockwise	practice	Guided	1	0.5	0	4.826984	0.12914	-1.45462	-0.80231	0.883877000398615	6.484441	-9.510244	-4.689104
Trial2	3	1	blindfold	counterclockwise	practice	Guided	1	0.5	0	4.846985	0.18185	-1.45474	-0.80228	0.863060035428238	6.202235	-9.666821	-4.575575
Trial2	3	1	blindfold	counterclockwise	practice	Guided	1	0.5	0	4.866982	0.23834	-1.45483	-0.80213	0.843728965563955	5.8542	-9.747225	-4.209633
Trial2	3	1	blindfold	counterclockwise	practice	Guided	1	0.5	0	4.886982	0.29488	-1.45487	-0.80194	0.827757162221936	5.284279	-9.730298	-3.841651
Trial2	3	1	blindfold	counterclockwise	practice	Guided	1	0.5	0	4.906982	0.35622	-1.45487	-0.80178	0.814569721654468	4.849617	-9.632966	-3.656569
Trial2	3	1	blindfold	counterclockwise	practice	Guided	1	0.5	0	4.926983	0.47258	-1.45487	-0.80173	0.802198795402489	4.190033	-9.996901	-3.402837
Trial2	3	1	blindfold	counterclockwise	practice	Guided	1	0.5	0	4.946983	0.53218	-1.45497	-0.80169	0.802335578812785	3.773547	-10.08577	-3.406233
Trial2	3	1	blindfold	counterclockwise	practice	Free	1	0.5	0	0	0.46754	-1.45575	-0.80176	0.802416835643099	0.081194	-12.08318	-3.672777
Trial2	3	1	blindfold	counterclockwise	practice	Free	1	0.5	0	0.01974869	0.46747	-1.45575	-0.80176	0.802419670616312	0.08921	-12.03663	-3.727367
Trial2	3	1	blindfold	counterclockwise	practice	Free	1	0.5	0	0.03974915	0.4674	-1.45575	-0.80176	0.802422511687004	0.121258	-12.03663	-3.699709
Trial2	3	1	blindfold	counterclockwise	practice	Free	1	0.5	0	0.0597496	0.46742	-1.45599	-0.80468	0.805339272346752	0.076339	-12.0324	-3.724008
Trial2	3	1	blindfold	counterclockwise	practice	Free	1	0.5	0	0.07975006	0.46746	-1.45603	-0.8065801	0.80723618300071	0.067915	-12.0197	-3.477108
Trial2	3	1	blindfold	counterclockwise	practice	Free	1	0.5	0	0.0997467	0.4675	-1.45601	-0.80856	0.80921291626791	0.04759	-11.78272	-3.060017
Trial2	3	1	blindfold	counterclockwise	practice	Free	1	0.5	0	0.1197472	0.46753	-1.4559	-0.81036	0.811010266959183	0.003093	-11.53728	-2.783116
Trial2	3	1	blindfold	counterclockwise	practice	Free	1	0.5	0	0.1397476	0.46753	-1.4558	-0.81408	0.814727283443982	-0.0071087	-11.71078	-2.881375
Trial2	3	1	blindfold	counterclockwise	practice	Free	1	0.5	0	0.1597481	0.46755	-1.45601	-0.8163	0.816944704943905	0.116636	-12.32862	-3.503009
Trial2	3	1	blindfold	counterclockwise	practice	Free	1	0.5	0	0.1797485	0.4676	-1.45613	-0.81876	0.819400854074626	0.11042	-12.17205	-3.356853
Trial2	3	1	blindfold	counterclockwise	practice	Free	1	0.5	0	0.199749	0.46768	-1.4561	-0.82112	0.821755850131826	0.129721	-12.04509	-3.020426
Trial2	3	1	blindfold	counterclockwise	practice	Free	1	0.5	0	0.2197495	0.46777	-1.45602	-0.82358	0.8242104309093	0.151995	-11.97315	-2.91285
Trial2	3	1	blindfold	counterclockwise	practice	Free	1	0.5	0	0.2397499	0.46788	-1.45599	-0.82764	0.828263036940528	0.141353	-12.05356	-2.943273
Trial2	3	1	blindfold	counterclockwise	practice	Free	1	0.5	0	0.2597466	0.46805	-1.45601	-0.82955	0.830165074552304	0.069636	-11.90121	-2.825186
Trial2	3	1	blindfold	counterclockwise	practice	Free	1	0.5	0	0.279747	0.46812	-1.45597	-0.83117	0.831781185244619	0.08973	-11.85466	-2.747453
Trial2	3	1	blindfold	counterclockwise	practice	Free	1	0.5	0	0.2997475	0.46818	-1.45595	-0.83257	0.83317779932138	0.111859	-11.90967	-2.822285
Trial2	3	1	blindfold	counterclockwise	practice	Free	1	0.5	0	0.3197479	0.46824	-1.45597	-0.8337801	0.834384724453763	0.183622	-11.99008	-2.817358
Trial2	3	1	blindfold	counterclockwise	practice	Free	1	0.5	0	0.3397484	0.46831	-1.45599	-0.83571	0.83631067292697	0.199188	-11.99008	-2.858707
Trial2	3	1	blindfold	counterclockwise	practice	Free	1	0.5	0	0.3597488	0.46845	-1.45598	-0.8365	0.837094757797444	0.213586	-11.96046	-2.883169
Trial2	3	1	blindfold	counterclockwise	practice	Free	1	0.5	0	0.3797493	0.4685	-1.45598	-0.83718	0.837772423744098	0.173104	-12.01547	-2.911399
Trial2	3	1	blindfold	counterclockwise	practice	Free	1	0.5	0	0.3997498	0.46854	-1.45599	-0.83776	0.838350464208624	0.159996	-12.00277	-2.967442
Trial2	3	1	blindfold	counterclockwise	practice	Free	1	0.5	0	0.4197464	0.46857	-1.456	-0.83826	0.838849011723146	0.08564	-11.97738	-2.93437
Trial2	3	1	blindfold	counterclockwise	practice	Free	1	0.5	0	0.4397469	0.46858	-1.45599	-0.83901	0.839598116011126	0.034433	-11.99854	-2.929402
Trial2	3	1	blindfold	counterclockwise	practice	Free	1	0.5	0	0.4597473	0.46859	-1.45598	-0.8392799	0.839867502975548	0.051405	-11.92237	-2.935522
Trial2	3	1	blindfold	counterclockwise	practice	Free	1	0.5	0	0.4797478	0.4686	-1.45597	-0.83947	0.840057076005157	0.061921	-11.98162	-2.957207
Trial2	3	1	blindfold	counterclockwise	practice	Free	1	0.5	0	0.4997482	0.4686	-1.45598	-0.83963	0.840216943096878	0.072861	-11.99008	-2.931005
Trial2	3	1	blindfold	counterclockwise	practice	Free	1	0.5	0	0.5197487	0.4686	-1.45599	-0.8398	0.8403868168192	0.05295	-12.0197	-2.949339
Trial2	3	1	blindfold	counterclockwise	practice	Free	1	0.5	0	0.5397491	0.46861	-1.456	-0.8401101	0.840696289805577	0.053279	-12.01124	-2.948467
Trial2	3	1	blindfold	counterclockwise	practice	Free	1	0.5	0	0.5597496	0.46861	-1.45598	-0.84027	0.840856097575348	0.058754	-11.94353	-2.847137
Trial2	3	1	blindfold	counterclockwise	practice	Free	1	0.5	0	0.5797501	0.46862	-1.45597	-0.84042	0.841005644219812	0.033756	-11.96046	-2.805785
Trial2	3	1	blindfold	counterclockwise	practice	Free	1	0.5	0	0.5997467	0.46862	-1.45598	-0.84058	0.84116551170586	0.049982	-11.98585	-2.779871
Trial2	3	1	blindfold	counterclockwise	practice	Free	1	0.5	0	0.6197472	0.46862	-1.45598	-0.84073	0.841315432184864	0.062395	-11.93083	-2.774777
Trial2	3	1	blindfold	counterclockwise	practice	Free	1	0.5	0	0.6397476	0.46862	-1.45598	-0.84103	0.841615213691309	0.084118	-11.93083	-2.78177
Trial2	3	1	blindfold	counterclockwise	practice	Free	1	0.5	0	0.6597481	0.46864	-1.45597	-0.84119	0.841774336107084	0.088682	-11.95622	-2.785698
Trial2	3	1	blindfold	counterclockwise	practice	Free	1	0.5	0	0.6797485	0.46864	-1.45598	-0.8413399	0.841924197306712	0.096862	-11.94353	-2.780895
Trial2	3	1	blindfold	counterclockwise	practice	Free	1	0.5	0	0.699749	0.46865	-1.45598	-0.8415	0.842083811448358	0.12468	-11.89698	-2.753535
Trial2	3	1	blindfold	counterclockwise	practice	Free	1	0.5	0	0.7197495	0.46865	-1.45597	-0.84165	0.842233672790934	0.072887	-11.91391	-2.717564
Trial2	3	1	blindfold	counterclockwise	practice	Free	1	0.5	0	0.7397499	0.46866	-1.45597	-0.84194	0.842523077070978	0.075978	-11.94776	-2.722943
Trial2	3	1	blindfold	counterclockwise	practice	Free	1	0.5	0	0.7597466	0.46866	-1.45599	-0.84209	0.842672998151495	0.078932	-11.96046	-2.775795
Trial2	3	1	blindfold	counterclockwise	practice	Free	1	0.5	0	0.779747	0.46867	-1.45599	-0.84224	0.84282248741429	0.097172	-11.98585	-2.721488
Trial2	3	1	blindfold	counterclockwise	practice	Free	1	0.5	0	0.7997475	0.46867	-1.45598	-0.84239	0.842972408634873	0.118888	-11.99431	-2.728482
Trial2	3	1	blindfold	counterclockwise	practice	Free	1	0.5	0	0.8197479	0.46868	-1.45598	-0.84253	0.8431119522906	0.109475	-11.99431	-2.652776
Trial2	3	1	blindfold	counterclockwise	practice	Free	1	0.5	0	0.8397484	0.46868	-1.45598	-0.84282	0.843401788369555	0.094517	-11.93507	-2.619869
Trial2	3	1	blindfold	counterclockwise	practice	Free	1	0.5	0	0.8597488	0.46869	-1.45597	-0.84297	0.843551279608939	0.080581	-11.9266	-2.663242
Trial2	3	1	blindfold	counterclockwise	practice	Free	1	0.5	0	0.8797493	0.4687	-1.45597	-0.84311	0.843690822905671	0.106494	-11.95622	-2.669947
Trial2	3	1	blindfold	counterclockwise	practice	Free	1	0.5	0	0.8997498	0.4687	-1.45598	-0.84326	0.843840684973947	0.072452	-11.97738	-2.668041
Trial2	3	1	blindfold	counterclockwise	practice	Free	1	0.5	0	0.9197464	0.46871	-1.45598	-0.84341	0.843990175777245	0.138573	-11.93507	-2.647676
Trial2	3	1	blindfold	counterclockwise	practice	Free	1	0.5	0	0.9397469	0.46872	-1.45596	-0.84371	0.844289648305088	0.138588	-11.87159	-2.642294
Trial2	3	1	blindfold	counterclockwise	practice	Free	1	0.5	0	0.9597473	0.46873	-1.45594	-0.84385	0.844429193739991	0.157235	-11.86736	-2.666466
Trial2	3	1	blindfold	counterclockwise	practice	Free	1	0.5	0	0.9797478	0.46874	-1.45594	-0.84399	0.844568678780245	0.159434	-11.87159	-2.636622
Trial2	3	1	blindfold	counterclockwise	practice	Free	1	0.5	0	0.9997482	0.46875	-1.45594	-0.84413	0.844708224759962	0.231783	-11.86312	-2.625282
Trial2	3	1	blindfold	counterclockwise	practice	Free	1	0.5	0	1.019749	0.46877	-1.45593	-0.84428	0.844857407534423	0.278664	-11.80811	-2.579298
Trial2	3	1	blindfold	counterclockwise	practice	Free	1	0.5	0	1.039749	0.46878	-1.4559	-0.84456	0.845136810410956	0.36335	-11.76579	-2.580213
Trial2	3	1	blindfold	counterclockwise	practice	Free	1	0.5	0	1.05975	0.46884	-1.45583	-0.84471	0.845284518187448	0.775042	-11.57536	-2.585894
Trial2	3	1	blindfold	counterclockwise	practice	Free	1	0.5	0	1.07975	0.4689	-1.45579	-0.84487	0.845442178279841	1.104017	-11.4738	-2.682088
Trial2	3	1	blindfold	counterclockwise	practice	Free	1	0.5	0	1.099747	0.46897	-1.45574	-0.84526	0.845829397187106	1.536078	-11.32992	-2.796647
Trial2	3	1	blindfold	counterclockwise	practice	Free	1	0.5	0	1.119747	0.46922	-1.45567	-0.84609	0.846649708732453	2.022103	-11.16911	-2.793969
Trial2	3	1	blindfold	counterclockwise	practice	Free	1	0.5	0	1.139748	0.46989	-1.45558	-0.84957	0.850103439677693	2.60858	-10.90251	-2.725534
Trial2	3	1	blindfold	counterclockwise	practice	Free	1	0.5	0	1.159748	0.47364	-1.45531	-0.85239	0.852797483058633	3.77274	-10.35237	-2.470238
Trial2	3	1	blindfold	counterclockwise	practice	Free	1	0.5	0	1.179749	0.47773	-1.45517	-0.85604	0.856329630341685	4.356673	-10.00537	-2.299248
Trial2	3	1	blindfold	counterclockwise	practice	Free	1	0.5	0	1.199749	0.48385	-1.45501	-0.86024	0.860391567891206	4.750848	-9.654125	-2.01622
Trial2	3	1	blindfold	counterclockwise	practice	Free	1	0.5	0	1.219749	0.4921	-1.45484	-0.86508	0.865116070022955	5.097844	-9.408681	-1.666221
Trial2	3	1	blindfold	counterclockwise	practice	Free	1	0.5	0	1.23975	0.50323	-1.4547	-0.87506	0.875065983015513	5.330124	-9.154773	-1.234894
Trial2	3	1	blindfold	counterclockwise	practice	Free	1	0.5	0	1.259747	0.53287	-1.45448	-0.88012	0.880733625776113	5.362556	-8.879706	-0.699582
Trial2	3	1	blindfold	counterclockwise	practice	Free	1	0.5	0	1.279747	0.55165	-1.45444	-0.88543	0.886935154239949	5.279908	-8.981269	-0.74983
Trial2	3	1	blindfold	counterclockwise	practice	Free	1	0.5	0	1.299747	0.57364	-1.45446	-0.88543	0.888486969269982	5.264399	-9.129382	-0.721235
Trial2	3	1	blindfold	counterclockwise	practice	Free	1	0.5	0	1.319748	0.59731	-1.45454	-0.89592	0.901189187839086	5.028487	-9.21825	-0.553668
Trial2	3	1	blindfold	counterclockwise	practice	Free	1	0.5	0	1.339748	0.62298	-1.45459	-0.9063799	0.914685012607853	4.784063	-9.214018	-0.441981
Trial2	3	1	blindfold	counterclockwise	practice	Free	1	0.5	0	1.359749	0.67942	-1.45469	-0.91149	0.928980945257112	4.401617	-9.531403	-0.496755
Trial2	3	1	blindfold	counterclockwise	practice	Free	1	0.5	0	1.379749	0.71062	-1.45475	-0.91661	0.940497036275111	4.066913	-9.450999	-0.534755
Trial2	3	1	blindfold	counterclockwise	practice	Free	1	0.5	0	1.39975	0.74199	-1.45473	-0.92183	0.953063319933598	3.87553	-9.391754	-0.396519
Trial2	3	1	blindfold	counterclockwise	practice	Free	1	0.5	0	1.419746	0.7741899	-1.45471	-0.92679	0.966498748273245	3.613422	-9.387522	-0.306918
Trial2	3	1	blindfold	counterclockwise	practice	Free	1	0.5	0	1.439747	0.80903	-1.45469	-0.93669	0.986350669874167	3.461276	-9.349436	-0.35926
Trial2	3	1	blindfold	counterclockwise	practice	Free	1	0.5	0	1.459747	0.87594	-1.45466	-0.9414	1.01368873245471	3.183924	-9.281727	-0.26925
Trial2	3	1	blindfold	counterclockwise	practice	Free	1	0.5	0	1.479748	0.90977	-1.45464	-0.94586	1.03080679844824	3.208526	-9.298654	-0.17419
Trial2	3	1	blindfold	counterclockwise	practice	Free	1	0.5	0	1.499748	0.94385	-1.45464	-0.94994	1.0485174572285	3.214134	-9.357899	0.051227
Trial2	3	1	blindfold	counterclockwise	practice	Free	1	0.5	0	1.519749	0.97815	-1.45467	-0.95373	1.0668778376861	3.142574	-9.294422	0.086748
Trial2	3	1	blindfold	counterclockwise	practice	Free	1	0.5	0	1.539749	1.01362	-1.45467	-0.96026	1.08899258767878	2.901225	-9.29019	-0.032147
Trial2	3	1	blindfold	counterclockwise	practice	Free	1	0.5	0	1.55975	1.08196	-1.45472	-0.96335	1.12548683554973	2.32799	-9.721834	-0.117521
Trial2	3	1	blindfold	counterclockwise	practice	Free	1	0.5	0	1.57975	1.11528	-1.45484	-0.96616	1.14544081573688	1.959755	-9.878411	-0.107356
Trial2	3	1	blindfold	counterclockwise	practice	Free	1	0.5	0	1.599747	1.14853	-1.45495	-0.96873	1.16577396157651	1.636981	-10.05191	0.102431
Trial2	3	1	blindfold	counterclockwise	practice	Free	1	0.5	0	1.619747	1.17944	-1.455	-0.97079	1.18493545073609	1.412244	-9.874179	0.274222
Trial2	3	1	blindfold	counterclockwise	practice	Free	1	0.5	0	1.639748	1.20972	-1.45494	-0.97381	1.20499313270227	1.25795	-9.726066	0.222681
Trial2	3	1	blindfold	counterclockwise	practice	Free	1	0.5	0	1.659748	1.26376	-1.45494	-0.97472	1.23830874811754	1.05405	-10.03499	0.301869
Trial2	3	1	blindfold	counterclockwise	practice	Free	1	0.5	0	1.679749	1.28897	-1.455	-0.97526	1.25443443672323	0.982086	-10.07307	0.322872
Trial2	3	1	blindfold	counterclockwise	practice	Free	1	0.5	0	1.699749	1.31226	-1.45504	-0.97536	1.26928855759798	0.86011	-10.19156	0.366535
Trial2	3	1	blindfold	counterclockwise	practice	Free	1	0.5	0	1.719749	1.33235	-1.45508	-0.97508	1.28202471987763	0.70076	-10.22542	0.385443
Trial2	3	1	blindfold	counterclockwise	practice	Free	1	0.5	0	1.73975	1.35156	-1.45514	-0.97352	1.29340472554863	0.43716	-10.39046	0.495109
Trial2	3	1	blindfold	counterclockwise	practice	Free	1	0.5	0	1.759747	1.38199	-1.45528	-0.97224	1.31269068856114	-0.285915	-10.75016	0.665984
Trial2	3	1	blindfold	counterclockwise	practice	Free	1	0.5	0	1.779747	1.39273	-1.45537	-0.9705001	1.31864976379672	-0.520102	-10.79671	0.887803
Trial2	3	1	blindfold	counterclockwise	practice	Free	1	0.5	0	1.799747	1.40059	-1.45538	-0.96825	1.32233519880117	-0.691951	-10.61898	1.478827
Trial2	3	1	blindfold	counterclockwise	practice	Free	1	0.5	0	1.819748	1.40516	-1.45529	-0.96546	1.32341510941405	-0.77874	-10.13232	2.225334
Trial2	3	1	blindfold	counterclockwise	practice	Free	1	0.5	0	1.839748	1.40717	-1.45511	-0.95767	1.31912444096712	-0.927406	-9.903801	2.937839
Trial2	3	1	blindfold	counterclockwise	practice	Free	1	0.5	0	1.859749	1.40696	-1.45505	-0.95168	1.31463732331285	-1.380383	-10.1958	4.409135
Trial2	3	1	blindfold	counterclockwise	practice	Free	1	0.5	0	1.879749	1.40552	-1.45504	-0.94348	1.30771592498993	-1.410541	-9.726066	5.050693
Trial2	3	1	blindfold	counterclockwise	practice	Free	1	0.5	0	1.89975	1.40336	-1.45488	-0.9322399	1.29812589736528	-1.065565	-9.463694	5.44
Trial2	3	1	blindfold	counterclockwise	practice	Free	1	0.5	0	1.919746	1.40094	-1.45479	-0.91848	1.28658398847744	-0.538972	-9.789543	5.71918
Trial2	3	1	blindfold	counterclockwise	practice	Free	1	0.5	0	1.939747	1.39843	-1.45487	-0.88117	1.25842642857584	0.039007	-9.975742	5.805893
Trial2	3	1	blindfold	counterclockwise	practice	Free	1	0.5	0	1.959747	1.39499	-1.45502	-0.85848	1.24015926973315	0.430314	-9.954583	6.257769
Trial2	3	1	blindfold	counterclockwise	practice	Free	1	0.5	0	1.979748	1.39413	-1.45499	-0.83267	1.22180515041293	0.243702	-9.764152	6.410925
Trial2	3	1	blindfold	counterclockwise	practice	Free	1	0.5	0	1.999748	1.39362	-1.45491	-0.80402	1.20208359361653	0.0015931	-9.552562	6.008363
Trial2	3	1	blindfold	counterclockwise	practice	Free	1	0.5	0	2.019749	1.39315	-1.45481	-0.77307	1.1812510583826	-0.17164	-9.941888	5.459709
Trial2	3	1	blindfold	counterclockwise	practice	Free	1	0.5	0	2.039749	1.3926	-1.45494	-0.70503	1.13745413278589	-0.25377	-10.58512	5.080624
Trial2	3	1	blindfold	counterclockwise	practice	Free	1	0.5	0	2.05975	1.39071	-1.4553	-0.66932	1.11416046544818	-0.406392	-9.984206	4.795186
Trial2	3	1	blindfold	counterclockwise	practice	Free	1	0.5	0	2.07975	1.38934	-1.45511	-0.63236	1.09124005537433	-0.236739	-10.32698	4.541555
Trial2	3	1	blindfold	counterclockwise	practice	Free	1	0.5	0	2.099747	1.3878	-1.45514	-0.59318	1.06773185525182	-0.328018	-10.92367	4.608294
Trial2	3	1	blindfold	counterclockwise	practice	Free	1	0.5	0	2.119747	1.38606	-1.45524	-0.55323	1.0445887907962	-0.299764	-10.34391	4.144624
Trial2	3	1	blindfold	counterclockwise	practice	Free	1	0.5	0	2.139748	1.38396	-1.45522	-0.47345	1.00276627592261	-0.456725	-10.73323	4.17243
Trial2	3	1	blindfold	counterclockwise	practice	Free	1	0.5	0	2.159748	1.37887	-1.45534	-0.43259	0.979564486997519	-0.721936	-10.32275	4.042877
Trial2	3	1	blindfold	counterclockwise	practice	Free	1	0.5	0	2.179749	1.37551	-1.45528	-0.38865	0.957896937565435	-0.810307	-10.84749	4.075959
Trial2	3	1	blindfold	counterclockwise	practice	Free	1	0.5	0	2.199749	1.37164	-1.45536	-0.3483	0.938652826636401	-0.528608	-10.31429	3.677841
Trial2	3	1	blindfold	counterclockwise	practice	Free	1	0.5	0	2.219749	1.36749	-1.45531	-0.30653	0.920054146511205	-0.774813	-10.65283	3.603149
Trial2	3	1	blindfold	counterclockwise	practice	Free	1	0.5	0	2.23975	1.36296	-1.45537	-0.2216	0.890958300235928	-0.986074	-10.71631	3.228247
Trial2	3	1	blindfold	counterclockwise	practice	Free	1	0.5	0	2.259747	1.35247	-1.45532	-0.17975	0.871214804668707	-1.119074	-11.04216	3.749255
Trial2	3	1	blindfold	counterclockwise	practice	Free	1	0.5	0	2.279747	1.34655	-1.45534	-0.1382	0.857756446674991	-1.110591	-10.46663	3.139957
Trial2	3	1	blindfold	counterclockwise	practice	Free	1	0.5	0	2.299747	1.34011	-1.45528	-0.095672	0.845540094388066	-1.209743	-11.00407	3.167125
Trial2	3	1	blindfold	counterclockwise	practice	Free	1	0.5	0	2.319748	1.33286	-1.45543	-0.053489	0.834575844957786	-1.381549	-10.78825	3.024042
Trial2	3	1	blindfold	counterclockwise	practice	Free	1	0.5	0	2.339748	1.32503	-1.45543	0.027354	0.825483426987723	-1.141827	-10.83903	3.371085
Trial2	3	1	blindfold	counterclockwise	practice	Free	1	0.5	0	2.359749	1.30842	-1.45541	0.070133	0.811456370843134	-1.321386	-10.48356	3.695603
Trial2	3	1	blindfold	counterclockwise	practice	Free	1	0.5	0	2.379749	1.29892	-1.45534	0.11354	0.806947677844593	-1.650185	-11.12256	4.317931
Trial2	3	1	blindfold	counterclockwise	practice	Free	1	0.5	0	2.39975	1.28876	-1.45542	0.15626	0.804089199591453	-1.175644	-10.55973	4.141784
Trial2	3	1	blindfold	counterclockwise	practice	Free	1	0.5	0	2.419746	1.2787	-1.45532	0.19959	0.803871673961191	-1.258828	-10.86442	4.051735
Trial2	3	1	blindfold	counterclockwise	practice	Free	1	0.5	0	2.439747	1.26751	-1.45539	0.28748	0.819583086278513	-1.154835	-10.39469	3.641404
Trial2	3	1	blindfold	counterclockwise	practice	Free	1	0.5	0	2.459747	1.24386	-1.45535	0.32971	0.813656179166511	-1.537213	-10.8221	2.289527
Trial2	3	1	blindfold	counterclockwise	practice	Free	1	0.5	0	2.479748	1.23213	-1.4554	0.37059	0.820579906080907	-1.42003	-11.04216	1.956143
Trial2	3	1	blindfold	counterclockwise	practice	Free	1	0.5	0	2.499748	1.21968	-1.45551	0.41091	0.82872577884444	-1.649162	-11.67269	1.781704
Trial2	3	1	blindfold	counterclockwise	practice	Free	1	0.5	0	2.519749	1.20689	-1.45559	0.44775	0.836763732972993	-1.358962	-10.44547	0.784717
Trial2	3	1	blindfold	counterclockwise	practice	Free	1	0.5	0	2.539749	1.19345	-1.4554	0.51402	0.863185606981224	-1.58157	-10.81364	0.374654
Trial2	3	1	blindfold	counterclockwise	practice	Free	1	0.5	0	2.55975	1.16604	-1.45517	0.5415	0.85838885514974	-1.601087	-10.49202	-0.97518
Trial2	3	1	blindfold	counterclockwise	practice	Free	1	0.5	0	2.57975	1.1522	-1.45532	0.5651	0.86296167044865	-1.71687	-11.41879	-1.365435
Trial2	3	1	blindfold	counterclockwise	practice	Free	1	0.5	0	2.599747	1.1383	-1.45557	0.58497	0.865804085139115	-1.955102	-10.79248	-1.31956
Trial2	3	1	blindfold	counterclockwise	practice	Free	1	0.5	0	2.619747	1.12429	-1.45551	0.6023	0.867469502993512	-2.128359	-11.01676	-1.199889
Trial2	3	1	blindfold	counterclockwise	practice	Free	1	0.5	0	2.639748	1.10932	-1.45556	0.62513	0.872959581374222	-2.249971	-11.72348	-1.331887
Trial2	3	1	blindfold	counterclockwise	practice	Free	1	0.5	0	2.659748	1.08122	-1.4557	0.63349	0.859724570559167	-3.440618	-10.88981	-0.639068
Trial2	3	1	blindfold	counterclockwise	practice	Free	1	0.5	0	2.679749	1.06565	-1.45551	0.6399	0.854067841227709	-4.04513	-10.97445	-0.751221
Trial2	3	1	blindfold	counterclockwise	practice	Free	1	0.5	0	2.699749	1.04888	-1.45552	0.64431	0.846406880017804	-4.657779	-11.39763	-1.052616
Trial2	3	1	blindfold	counterclockwise	practice	Free	1	0.5	0	2.719749	1.03054	-1.45565	0.64706	0.836755217691677	-5.301911	-11.43148	-1.201912
Trial2	3	1	blindfold	counterclockwise	practice	Free	1	0.5	0	2.73975	1.0114	-1.45569	0.64861	0.825969049486285	-5.877289	-11.12679	-1.167485
Trial2	3	1	blindfold	counterclockwise	practice	Free	1	0.5	0	2.759747	0.96347	-1.45537	0.64783	0.796547641707053	-6.611742	-10.32698	-1.073721
Trial2	3	1	blindfold	counterclockwise	practice	Free	1	0.5	0	2.779747	0.93522	-1.45519	0.64596	0.778897129455539	-6.508233	-10.29736	-1.354903
Trial2	3	1	blindfold	counterclockwise	practice	Free	1	0.5	0	2.799747	0.90387	-1.45514	0.64278	0.759129173493434	-6.386372	-10.36084	-1.561413
Trial2	3	1	blindfold	counterclockwise	practice	Free	1	0.5	0	2.819748	0.86958	-1.45515	0.63854	0.737782301326323	-6.26839	-10.29313	-1.623716
Trial2	3	1	blindfold	counterclockwise	practice	Free	1	0.5	0	2.839748	0.83135	-1.45515	0.62699	0.709160949417238	-6.036407	-10.30159	-1.462929
Trial2	3	1	blindfold	counterclockwise	practice	Free	1	0.5	0	2.859749	0.74861	-1.45513	0.61992	0.667912971624019	-5.233472	-10.25504	-1.571491
Trial2	3	1	blindfold	counterclockwise	practice	Free	1	0.5	0	2.879749	0.70502	-1.45516	0.61196	0.645389970725557	-4.789863	-10.60205	-1.564407
Trial2	3	1	blindfold	counterclockwise	practice	Free	1	0.5	0	2.89975	0.6602	-1.45526	0.60343	0.624333119688153	-4.314412	-10.61474	-1.292627
Trial2	3	1	blindfold	counterclockwise	practice	Free	1	0.5	0	2.919746	0.61458	-1.45531	0.5941	0.60504824518099	-4.236836	-10.47086	-0.611076
Trial2	3	1	blindfold	counterclockwise	practice	Free	1	0.5	0	2.939747	0.56545	-1.45526	0.57834	0.582031659591375	-4.044506	-10.50895	-0.246338
Trial2	3	1	blindfold	counterclockwise	practice	Free	1	0.5	0	2.959747	0.4729	-1.45535	0.57032	0.570963504827179	-3.476612	-11.17334	-0.347718
Trial2	3	1	blindfold	counterclockwise	practice	Free	1	0.5	0	2.979748	0.42593	-1.45555	0.56239	0.56724678146444	-3.185116	-11.51188	-0.304194
Trial2	3	1	blindfold	counterclockwise	practice	Free	1	0.5	0	2.999748	0.37666	-1.45572	0.55548	0.569008604816162	-3.005059	-11.40609	-0.21316
Trial2	3	1	blindfold	counterclockwise	practice	Free	1	0.5	0	3.019749	0.3309	-1.45575	0.54874	0.574204118681789	-2.957287	-11.44841	-0.083657
Trial2	3	1	blindfold	counterclockwise	practice	Free	1	0.5	0	3.039749	0.28576	-1.45574	0.53625	0.577462415419065	-2.979011	-11.51612	-0.112674
Trial2	3	1	blindfold	counterclockwise	practice	Free	1	0.5	0	3.05975	0.19621	-1.4558	0.53068	0.611481503555078	-2.613819	-11.71078	-0.069678
Trial2	3	1	blindfold	counterclockwise	practice	Free	1	0.5	0	3.07975	0.1535	-1.45587	0.52543	0.629395657162616	-2.466904	-11.85466	-0.206428
Trial2	3	1	blindfold	counterclockwise	practice	Free	1	0.5	0	3.099747	0.112	-1.45593	0.52049	0.649194757780377	-2.206144	-11.91391	-0.146663
Trial2	3	1	blindfold	counterclockwise	practice	Free	1	0.5	0	3.119747	0.071879	-1.45595	0.51573	0.670272368603347	-2.178187	-11.8462	-0.050287
Trial2	3	1	blindfold	counterclockwise	practice	Free	1	0.5	0	3.139748	0.032013	-1.45595	0.5075	0.690339102029617	-2.085719	-11.95622	-0.064499
Trial2	3	1	blindfold	counterclockwise	practice	Free	1	0.5	0	3.159748	-0.040783	-1.45598	0.50369	0.739019537485251	-1.613655	-11.96469	-0.140613
Trial2	3	1	blindfold	counterclockwise	practice	Free	1	0.5	0	3.179749	-0.075546	-1.456	0.4999	0.762334039259137	-1.322138	-12.16358	-0.356503
Trial2	3	1	blindfold	counterclockwise	practice	Free	1	0.5	0	3.199749	-0.10811	-1.45605	0.49599	0.784731695897946	-1.188668	-12.08741	-0.687423
Trial2	3	1	blindfold	counterclockwise	practice	Free	1	0.5	0	3.219749	-0.13747	-1.45603	0.49142	0.804898519646766	-1.037697	-11.81234	-1.053416
Trial2	3	1	blindfold	counterclockwise	practice	Free	1	0.5	0	3.23975	-0.16538	-1.45592	0.47961	0.820217223765537	-0.919385	-11.52881	-1.535379
Trial2	3	1	blindfold	counterclockwise	practice	Free	1	0.5	0	3.259747	-0.21306	-1.45559	0.47112	0.854639472035394	-0.676653	-10.87288	-3.194915
Trial2	3	1	blindfold	counterclockwise	practice	Free	1	0.5	0	3.279747	-0.23376	-1.45544	0.45963	0.865831094924596	-0.516418	-10.69092	-4.242303
Trial2	3	1	blindfold	counterclockwise	practice	Free	1	0.5	0	3.299747	-0.25294	-1.45538	0.44499	0.874605467567063	-0.212455	-10.86019	-5.662514
Trial2	3	1	blindfold	counterclockwise	practice	Free	1	0.5	0	3.319748	-0.26898	-1.45545	0.42638	0.879278196330795	0.123435	-11.43148	-6.789805
Trial2	3	1	blindfold	counterclockwise	practice	Free	1	0.5	0	3.339748	-0.28381	-1.45571	0.3776	0.870022913876562	0.669222	-12.06202	-7.554497
Trial2	3	1	blindfold	counterclockwise	practice	Free	1	0.5	0	3.359749	-0.30626	-1.45615	0.34616	0.877429177183496	0.782811	-12.09587	-7.138155
Trial2	3	1	blindfold	counterclockwise	practice	Free	1	0.5	0	3.379749	-0.31443	-1.45618	0.31399	0.872860779534678	0.849047	-13.05226	-7.579517
Trial2	3	1	blindfold	counterclockwise	practice	Free	1	0.5	0	3.39975	-0.32105	-1.45642	0.27798	0.866830989014526	0.844815	-13.16652	-7.23731
Trial2	3	1	blindfold	counterclockwise	practice	Free	1	0.5	0	3.419746	-0.32639	-1.45653	0.2388	0.86020106020284	0.411336	-12.54868	-6.101161
Trial2	3	1	blindfold	counterclockwise	practice	Free	1	0.5	0	3.439747	-0.33109	-1.4564	0.15766	0.845912123686539	0.039745	-13.20884	-5.74138
Trial2	3	1	blindfold	counterclockwise	practice	Free	1	0.5	0	3.459747	-0.33882	-1.45675	0.1167	0.846898960996653	-0.083232	-12.87453	-4.725609
Trial2	3	1	blindfold	counterclockwise	practice	Free	1	0.5	0	3.479748	-0.34225	-1.45664	0.074042	0.845498233336181	0.033073	-13.7632	-4.681538
Trial2	3	1	blindfold	counterclockwise	practice	Free	1	0.5	0	3.499748	-0.34549	-1.45676	0.031063	0.846060437901919	-0.047754	-13.11997	-4.460663
Trial2	3	1	blindfold	counterclockwise	practice	Free	1	0.5	0	3.519749	-0.34847	-1.45667	-0.0095582	0.848523808509248	-0.062413	-13.54738	-4.273297
Trial2	3	1	blindfold	counterclockwise	practice	Free	1	0.5	0	3.539749	-0.35092	-1.45676	-0.094461	0.856147016069442	0.309832	-14.02134	-3.836448
Trial2	3	1	blindfold	counterclockwise	practice	Free	1	0.5	0	3.55975	-0.3547	-1.45673	-0.13753	0.865694310958091	0.406	-13.79706	-4.105448
Trial2	3	1	blindfold	counterclockwise	practice	Free	1	0.5	0	3.579746	-0.35602	-1.45677	-0.17801	0.874332778307719	0.18418	-12.91261	-4.003433
Trial2	3	1	blindfold	counterclockwise	practice	Free	1	0.5	0	3.599751	-0.35691	-1.45659	-0.21952	0.884581122926148	0.266346	-13.13266	-3.947869
Trial2	3	1	blindfold	counterclockwise	practice	Free	1	0.5	0	3.619747	-0.35757	-1.45657	-0.2631	0.897021712276646	0.320068	-13.03957	-3.519259
Trial2	3	1	blindfold	counterclockwise	practice	Free	1	0.5	0	3.639751	-0.35793	-1.4565	-0.34296	0.923940179023229	0.03287	-12.86606	-3.82066
Trial2	3	1	blindfold	counterclockwise	practice	Free	1	0.5	0	3.659748	-0.35799	-1.45656	-0.38358	0.939830011321951	0.056585	-12.6587	-3.296229
Trial2	3	1	blindfold	counterclockwise	practice	Free	1	0.5	0	3.679745	-0.3578	-1.45644	-0.42208	0.95601903054804	-0.097319	-12.84913	-3.011928
Trial2	3	1	blindfold	counterclockwise	practice	Free	1	0.5	0	3.699749	-0.35763	-1.45645	-0.46062	0.973498824893983	-0.032815	-12.80682	-2.625116
Trial2	3	1	blindfold	counterclockwise	practice	Free	1	0.5	0	3.719746	-0.35753	-1.45636	-0.49829	0.991791623078572	-0.320338	-12.35824	-2.889595
Trial2	3	1	blindfold	counterclockwise	practice	Free	1	0.5	0	3.73975	-0.35766	-1.45626	-0.56724	1.02827133405428	-0.172716	-12.66717	-2.762089
Trial2	3	1	blindfold	counterclockwise	practice	Free	1	0.5	0	3.759747	-0.3584	-1.45611	-0.60158	1.04821234214209	-0.128065	-12.21436	-2.429717
Trial2	3	1	blindfold	counterclockwise	practice	Free	1	0.5	0	3.779751	-0.35895	-1.4561	-0.63422	1.067721943446	0.150681	-12.59099	-1.906568
Trial2	3	1	blindfold	counterclockwise	practice	Free	1	0.5	0	3.799747	-0.35936	-1.4562	-0.66331	1.0855780812306	0.239502	-12.00277	-1.91554
Trial2	3	1	blindfold	counterclockwise	practice	Free	1	0.5	0	3.819752	-0.35951	-1.45608	-0.69276	1.1039356197598	0.436199	-12.07895	-1.968394
Trial2	3	1	blindfold	counterclockwise	practice	Free	1	0.5	0	3.839748	-0.35933	-1.45602	-0.74641	1.13823365954059	0.739823	-12.15512	-2.08614
Trial2	3	1	blindfold	counterclockwise	practice	Free	1	0.5	0	3.859745	-0.3548	-1.45584	-0.77081	1.15101306872623	1.279459	-11.19027	-1.931477
Trial2	3	1	blindfold	counterclockwise	practice	Free	1	0.5	0	3.879749	-0.3548	-1.45569	-0.79374	1.16649314511853	1.755774	-11.71501	-1.675628
Trial2	3	1	blindfold	counterclockwise	practice	Free	1	0.5	0	3.899746	-0.35118	-1.4558	-0.8154	1.1787215692226	2.162472	-11.78695	-1.240165
Trial2	3	1	blindfold	counterclockwise	practice	Free	1	0.5	0	3.91975	-0.34605	-1.45586	-0.83419	1.18813869865014	2.508471	-11.32569	-0.663099
Trial2	3	1	blindfold	counterclockwise	practice	Free	1	0.5	0	3.939747	-0.33977	-1.45567	-0.86637	1.20656974398658	2.72762	-10.66553	-0.700351
Trial2	3	1	blindfold	counterclockwise	practice	Free	1	0.5	0	3.959751	-0.32153	-1.45548	-0.88051	1.20424637312697	3.857276	-10.94906	-0.80766
Trial2	3	1	blindfold	counterclockwise	practice	Free	1	0.5	0	3.979748	-0.30935	-1.45546	-0.89281	1.20505481939128	4.225196	-10.54704	-0.614146
Trial2	3	1	blindfold	counterclockwise	practice	Free	1	0.5	0	3.999744	-0.2956	-1.45528	-0.9043	1.20446577330813	4.41137	-10.03922	-0.562303
Trial2	3	1	blindfold	counterclockwise	practice	Free	1	0.5	0	4.019749	-0.27936	-1.45506	-0.91474	1.20172842605052	4.700033	-10.03076	-0.773023
Trial2	3	1	blindfold	counterclockwise	practice	Free	1	0.5	0	4.039745	-0.26149	-1.45501	-0.93541	1.20617527747609	4.858223	-10.02652	-1.133889
Trial2	3	1	blindfold	counterclockwise	practice	Free	1	0.5	0	4.05975	-0.2197	-1.45494	-0.9467	1.18920517520127	4.663718	-9.726066	-1.78987
Trial2	3	1	blindfold	counterclockwise	practice	Free	1	0.5	0	4.079746	-0.19529	-1.45489	-0.95826	1.18393006980021	4.535877	-9.700675	-1.875421
Trial2	3	1	blindfold	counterclockwise	practice	Free	1	0.5	0	4.099751	-0.16988	-1.45485	-0.97042	1.17917522029928	4.416302	-9.679516	-1.833807
Trial2	3	1	blindfold	counterclockwise	practice	Free	1	0.5	0	4.119747	-0.14286	-1.45482	-0.98413	1.17549171083965	4.44639	-9.552562	-2.039855
Trial2	3	1	blindfold	counterclockwise	practice	Free	1	0.5	0	4.139751	-0.11336	-1.4548	-1.01198	1.18334868867143	4.43606	-9.628734	-2.21027
Trial2	3	1	blindfold	counterclockwise	practice	Free	1	0.5	0	4.159748	-0.051668	-1.45482	-1.0274	1.16614252141213	4.199516	-9.624503	-1.737643
Trial2	3	1	blindfold	counterclockwise	practice	Free	1	0.5	0	4.179745	-0.017828	-1.45481	-1.04256	1.16407781144307	4.140035	-9.675284	-1.44957
Trial2	3	1	blindfold	counterclockwise	practice	Free	1	0.5	0	4.199749	0.016224	-1.45482	-1.05832	1.16364966215728	4.117167	-9.730298	-1.404472
Trial2	3	1	blindfold	counterclockwise	practice	Free	1	0.5	0	4.219746	0.053613	-1.45488	-1.07368	1.16277693016331	4.149959	-9.92496	-1.369152
Trial2	3	1	blindfold	counterclockwise	practice	Free	1	0.5	0	4.23975	0.088876	-1.45495	-1.10416	1.17821577107961	4.08135	-9.844556	-1.154581
Trial2	3	1	blindfold	counterclockwise	practice	Free	1	0.5	0	4.259747	0.16429	-1.4549	-1.11819	1.1674974068347	3.771144	-9.704907	-0.302013
Trial2	3	1	blindfold	counterclockwise	practice	Free	1	0.5	0	4.279751	0.20425	-1.45485	-1.13126	1.16928069295985	3.616347	-9.649893	0.08896
Trial2	3	1	blindfold	counterclockwise	practice	Free	1	0.5	0	4.299747	0.24357	-1.45482	-1.14346	1.17186057076669	3.476576	-9.522939	0.015778
Trial2	3	1	blindfold	counterclockwise	practice	Free	1	0.5	0	4.319752	0.28329	-1.45479	-1.15483	1.1749874488259	3.329163	-9.649893	-0.0088912
Trial2	3	1	blindfold	counterclockwise	practice	Free	1	0.5	0	4.339748	0.32327	-1.45482	-1.17518	1.18839447568678	3.251418	-9.823397	0.124338
Trial2	3	1	blindfold	counterclockwise	practice	Free	1	0.5	0	4.359745	0.40475	-1.45486	-1.18416	1.18798461950709	3.291907	-9.764152	0.215362
Trial2	3	1	blindfold	counterclockwise	practice	Free	1	0.5	0	4.379749	0.44626	-1.45489	-1.19207	1.1932807253112	3.439144	-9.814934	0.191381
Trial2	3	1	blindfold	counterclockwise	practice	Free	1	0.5	0	4.399746	0.48672	-1.45489	-1.19928	1.19935354781954	3.366333	-9.679516	0.200971
Trial2	3	1	blindfold	counterclockwise	practice	Free	1	0.5	0	4.41975	0.52735	-1.45484	-1.20601	1.2063200671926	3.246009	-9.544098	0.223704
Trial2	3	1	blindfold	counterclockwise	practice	Free	1	0.5	0	4.439747	0.56932	-1.45477	-1.21742	1.21939192624863	3.180412	-9.412913	0.147261
Trial2	3	1	blindfold	counterclockwise	practice	Free	1	0.5	0	4.459751	0.65104	-1.45466	-1.22219	1.23148741225682	3.240936	-9.269031	0.197627
Trial2	3	1	blindfold	counterclockwise	practice	Free	1	0.5	0	4.479748	0.69205	-1.45464	-1.22642	1.24136590955724	3.208614	-9.235177	0.229612
Trial2	3	1	blindfold	counterclockwise	practice	Free	1	0.5	0	4.499744	0.73445	-1.45462	-1.23006	1.25220379813775	3.159523	-9.175932	0.363144
Trial2	3	1	blindfold	counterclockwise	practice	Free	1	0.5	0	4.519749	0.77571	-1.45459	-1.23316	1.26360580444369	2.924303	-9.103991	0.460207
Trial2	3	1	blindfold	counterclockwise	practice	Free	1	0.5	0	4.539745	0.81805	-1.45457	-1.23729	1.2775141435838	2.447206	-9.256336	0.489167
Trial2	3	1	blindfold	counterclockwise	practice	Free	1	0.5	0	4.55975	0.89784	-1.45473	-1.23853	1.30085856290137	1.215289	-9.531403	0.498059
Trial2	3	1	blindfold	counterclockwise	practice	Free	1	0.5	0	4.579746	0.93652	-1.45477	-1.23924	1.31387428913851	0.778212	-9.544098	0.464979
Trial2	3	1	blindfold	counterclockwise	practice	Free	1	0.5	0	4.599751	0.97189	-1.45478	-1.23968	1.32645638369793	0.358951	-9.649893	0.272092
Trial2	3	1	blindfold	counterclockwise	practice	Free	1	0.5	0	4.619747	1.0048	-1.45483	-1.24	1.33881403687387	0.253559	-9.80647	0.112008
Trial2	3	1	blindfold	counterclockwise	practice	Free	1	0.5	0	4.639751	1.03599	-1.4549	-1.24055	1.35138805846907	0.139657	-9.865715	0.011537
Trial2	3	1	blindfold	counterclockwise	practice	Free	1	0.5	0	4.659748	1.08934	-1.45488	-1.24096	1.37379158844641	0.283998	-9.654125	-0.183031
Trial2	3	1	blindfold	counterclockwise	practice	Free	1	0.5	0	4.679745	1.11193	-1.45484	-1.24155	1.38416208056498	0.367905	-9.658357	-0.25053
Trial2	3	1	blindfold	counterclockwise	practice	Free	1	0.5	0	4.699749	1.13226	-1.45483	-1.24234	1.39397319237236	0.344358	-9.696443	-0.394715
Trial2	3	1	blindfold	counterclockwise	practice	Free	1	0.5	0	4.719746	1.15091	-1.45486	-1.2434	1.40346975688033	0.329742	-9.814934	-0.404909
Trial2	3	1	blindfold	counterclockwise	practice	Free	1	0.5	0	4.73975	1.16675	-1.45491	-1.24601	1.41318657178123	0.229402	-9.878411	-0.442067
Trial2	3	1	blindfold	counterclockwise	practice	Free	1	0.5	0	4.759747	1.19145	-1.45496	-1.24748	1.4262922349684	-0.022645	-9.941888	-0.440277
Trial2	3	1	blindfold	counterclockwise	practice	Free	1	0.5	0	4.779751	1.20034	-1.45498	-1.24888	1.43184408626708	-0.162755	-10.00113	-0.497909
Trial2	3	1	blindfold	counterclockwise	practice	Free	1	0.5	0	4.799747	1.20643	-1.45501	-1.25019	1.43597297020923	-0.159659	-10.11962	-0.535458
Trial2	3	1	blindfold	counterclockwise	practice	Free	1	0.5	0	4.819752	1.21013	-1.45506	-1.2509	1.43841422010331	-0.158058	-10.23388	-0.574364
Trial2	3	1	blindfold	counterclockwise	practice	Free	1	0.5	0	4.839748	1.21134	-1.45511	-1.251	1.43909889937538	-0.308188	-10.2635	-0.676706
Trial2	3	1	blindfold	counterclockwise	practice	Free	1	0.5	0	4.859745	1.2113	-1.45519	-1.25103	1.43910517109328	-0.81679	-10.31852	-0.63724
Trial2	3	1	blindfold	counterclockwise	practice	Free	1	0.5	0	4.879749	1.21124	-1.45517	-1.25106	1.43910165011678	-1.24754	-10.17041	-0.49887
Trial2	3	1	blindfold	counterclockwise	practice	Free	1	0.5	0	4.899746	1.21117	-1.45511	-1.25108	1.43908447832896	-1.459073	-10.14501	-0.429983
Trial2	3	1	blindfold	counterclockwise	practice	Free	1	0.5	0	4.91975	1.21109	-1.45509	-1.25109	1.43905359737808	-1.505068	-10.25081	-0.318657
Trial2	3	1	blindfold	counterclockwise	practice	Free	1	0.5	0	4.939747	1.21101	-1.45512	-1.25112	1.43904008738961	-1.391703	-10.36507	-0.252486
Trial2	3	1	blindfold	counterclockwise	practice	Free	1	0.5	0	4.959751	1.21089	-1.45516	-1.25112	1.43898077920099	-0.837285	-10.1958	-0.129777
Trial2	3	1	blindfold	counterclockwise	practice	Free	1	0.5	0	4.979748	1.21085	-1.45512	-1.25113	1.43896975716908	-0.655726	-10.09	-0.07333
Trial2	3	1	blindfold	counterclockwise	practice	Free	1	0.5	0	4.999744	1.21081	-1.45508	-1.25114	1.43895863258113	-0.622302	-10.13655	-0.134538
Trial2	3	1	blindfold	counterclockwise	practice	Free	1	0.5	0	5.019749	1.21078	-1.45508	-1.25115	1.43895270740026	-0.718972	-10.22119	-0.247262
Trial2	3	1	blindfold	counterclockwise	practice	Free	1	0.5	0	5.039745	1.21073	-1.45509	-1.2512	1.43897130371808	-0.906778	-10.26774	-0.380154
Trial2	3	1	blindfold	counterclockwise	practice	Free	1	0.5	0	5.05975	1.21063	-1.45513	-1.25124	1.43895669079783	-1.068128	-10.24234	-0.571373
Trial2	3	1	blindfold	counterclockwise	practice	Free	1	0.5	0	5.079746	1.21057	-1.45513	-1.25127	1.43895324655221	-1.003432	-10.21696	-0.631757
Trial2	3	1	blindfold	counterclockwise	practice	Free	1	0.5	0	5.099751	1.21052	-1.45511	-1.25131	1.43896330911878	-0.858703	-10.13655	-0.69497
Trial2	3	1	blindfold	counterclockwise	practice	Free	1	0.5	0	5.119747	1.21047	-1.45508	-1.25135	1.43897341926535	-0.740435	-10.11962	-0.709523
Trial2	3	1	blindfold	counterclockwise	practice	Free	1	0.5	0	5.139751	1.21044	-1.45507	-1.25143	1.43902820733607	-0.640938	-10.20426	-0.740097
Trial2	3	1	blindfold	counterclockwise	practice	Free	1	0.5	0	5.159748	1.21037	-1.4551	-1.25147	1.43902833305552	-0.686836	-10.17464	-0.824978
Trial2	3	1	blindfold	counterclockwise	practice	Free	1	0.5	0	5.179745	1.21033	-1.4551	-1.25151	1.43904335039164	-0.816951	-10.21272	-0.785352
Trial2	3	1	blindfold	counterclockwise	practice	Free	1	0.5	0	5.199749	1.21028	-1.45509	-1.25156	1.43906218100661	-0.881659	-10.22965	-0.814598
Trial3	1	1	blindfold	counterclockwise	practice	Guided	1	-0.5	-0.5	0	-0.52451	-1.45552	-1.30068	0.801055097936907	5.117643	-11.49496	-1.565173
Trial3	1	1	blindfold	counterclockwise	practice	Guided	1	-0.5	-0.5	0.01223755	-0.52437	-1.45549	-1.3007	0.801070724946998	5.374017	-11.17757	-1.362805
Trial3	1	1	blindfold	counterclockwise	practice	Guided	1	-0.5	-0.5	0.03223419	-0.52419	-1.45541	-1.30085	0.801215285108518	5.852704	-11.16488	-1.965443
Trial3	1	1	blindfold	counterclockwise	practice	Guided	1	-0.5	-0.5	0.05223846	-0.52255	-1.45555	-1.30109	0.801407320472456	5.99493	-11.61345	-2.478161
Trial3	1	1	blindfold	counterclockwise	practice	Guided	1	-0.5	-0.5	0.07223511	-0.51849	-1.45579	-1.3013	0.801513230031705	5.902915	-12.01547	-2.78488
Trial3	1	1	blindfold	counterclockwise	practice	Guided	1	-0.5	-0.5	0.09223938	-0.50339	-1.45571	-1.30119	0.801197071115454	4.982119	-10.59359	-2.25314
Trial3	1	1	blindfold	counterclockwise	practice	Guided	1	-0.5	-0.5	0.112236	-0.49371	-1.45539	-1.30106	0.801084655693081	5.019876	-10.44547	-2.048405
Trial3	1	1	blindfold	counterclockwise	practice	Guided	1	-0.5	-0.5	0.1322403	-0.48116	-1.45527	-1.30104	0.801261576054864	5.187615	-10.94059	-2.062217
Trial3	1	1	blindfold	counterclockwise	practice	Guided	1	-0.5	-0.5	0.1522369	-0.4674	-1.45545	-1.3011	0.801763054812969	5.332368	-11.39763	-2.246691
Trial3	1	1	blindfold	counterclockwise	practice	Guided	1	-0.5	-0.5	0.1722412	-0.45232	-1.45564	-1.30118	0.802597521816876	5.417624	-11.27914	-2.383312
Trial3	1	1	blindfold	counterclockwise	practice	Guided	1	-0.5	-0.5	0.1922379	-0.41516	-1.45556	-1.30116	0.805639581794728	5.627068	-10.99137	-2.326133
Trial3	1	1	blindfold	counterclockwise	practice	Guided	1	-0.5	-0.5	0.2122345	-0.39383	-1.45551	-1.30116	0.808164202883206	5.624814	-11.04216	-2.173998
Trial3	1	1	blindfold	counterclockwise	practice	Guided	1	-0.5	-0.5	0.2322388	-0.36897	-1.4555	-1.30097	0.811616858016691	5.618178	-10.94059	-1.910411
Trial3	1	1	blindfold	counterclockwise	practice	Guided	1	-0.5	-0.5	0.2522354	-0.3451	-1.45546	-1.30083	0.815673043422307	5.525746	-10.70784	-1.64443
Trial3	1	1	blindfold	counterclockwise	practice	Guided	1	-0.5	-0.5	0.2722397	-0.31695	-1.45536	-1.30054	0.821201277532277	5.41509	-10.50049	-1.274185
Trial3	1	1	blindfold	counterclockwise	practice	Guided	1	-0.5	-0.5	0.2922363	-0.25562	-1.4552	-1.30043	0.836904930742716	5.065579	-10.2762	-0.842582
Trial3	1	1	blindfold	counterclockwise	practice	Guided	1	-0.5	-0.5	0.3122406	-0.22284	-1.45514	-1.30031	0.846943793230242	4.848386	-10.14925	-0.5378
Trial3	1	1	blindfold	counterclockwise	practice	Guided	1	-0.5	-0.5	0.3322372	-0.18855	-1.45507	-1.30019	0.858664717173628	4.769943	-9.954583	-0.347285
Trial3	1	1	blindfold	counterclockwise	practice	Guided	1	-0.5	-0.5	0.3522415	-0.15171	-1.45498	-1.30008	0.872601761843433	4.66951	-9.861483	-0.104844
Trial3	1	1	blindfold	counterclockwise	practice	Guided	1	-0.5	-0.5	0.3722382	-0.11337	-1.45492	-1.29994	0.888474498381312	4.666112	-9.730298	-0.049871
Trial3	1	1	blindfold	counterclockwise	practice	Guided	1	-0.5	-0.5	0.3922348	-0.034952	-1.45484	-1.29989	0.925253327882891	4.399876	-9.658357	0.246317
Trial3	1	1	blindfold	counterclockwise	practice	Guided	1	-0.5	-0.5	0.4122391	0.0060071	-1.45483	-1.29982	0.946443411790651	4.308723	-9.64143	0.411246
Trial3	1	1	blindfold	counterclockwise	practice	Guided	1	-0.5	-0.5	0.4322357	0.049253	-1.45482	-1.29978	0.97022003802357	4.268609	-9.620271	0.390224
Trial3	1	1	blindfold	counterclockwise	practice	Guided	1	-0.5	-0.5	0.45224	0.09343	-1.45481	-1.29975	0.995871160289249	4.090878	-9.64143	0.518329
Trial3	1	1	blindfold	counterclockwise	practice	Guided	1	-0.5	-0.5	0.4722366	0.13571	-1.45481	-1.29962	1.0215278805735	3.896891	-9.607575	0.559414
Trial3	1	1	blindfold	counterclockwise	practice	Guided	1	-0.5	-0.5	0.4922409	0.22565	-1.45482	-1.29948	1.07969269622828	3.534819	-9.64143	1.052441
Trial3	1	1	blindfold	counterclockwise	practice	Guided	1	-0.5	-0.5	0.5122375	0.27028	-1.45481	-1.29935	1.11008636761587	3.322779	-9.484853	1.341172
Trial3	1	1	blindfold	counterclockwise	practice	Guided	1	-0.5	-0.5	0.5322342	0.31137	-1.45477	-1.29928	1.13893358239652	3.000145	-9.315581	1.475063
Trial3	1	1	blindfold	counterclockwise	practice	Guided	1	-0.5	-0.5	0.5522385	0.31282	-1.45476	-1.29908	1.13982676719291	9.16736	-9.68798	1.502573
Trial3	1	1	blindfold	counterclockwise	practice	Guided	1	-0.5	-0.5	0.5722351	0.30835	-1.4549	-1.29901	1.13659436861192	13.70814	-11.90967	1.38935
Trial3	1	1	blindfold	counterclockwise	practice	Guided	1	-0.5	-0.5	0.5922394	0.3068	-1.45585	-1.29923	1.13564731002817	7.410067	-12.22283	-1.393639
Trial3	1	1	blindfold	counterclockwise	practice	Guided	1	-0.5	-0.5	0.612236	0.30535	-1.45575	-1.29959	1.13487126414454	3.606218	-9.417144	-1.29613
Trial3	1	1	blindfold	counterclockwise	practice	Guided	1	-0.5	-0.5	0.6322403	0.3033	-1.45499	-1.29926	1.13318456952936	0.631636	-7.618629	0.67216
Trial3	1	1	blindfold	counterclockwise	practice	Guided	1	-0.5	-0.5	0.6522369	0.30152	-1.45413	-1.29722	1.13048397134052	-0.639675	-7.627093	2.851746
Trial3	1	1	blindfold	counterclockwise	practice	Guided	1	-0.5	-0.5	0.6722412	0.30038	-1.45379	-1.2843	1.12059563325629	0.208914	-7.495907	4.625237
Trial3	1	1	blindfold	counterclockwise	practice	Guided	1	-0.5	-0.5	0.6922379	0.30058	-1.45383	-1.27203	1.11218642450748	3.029858	-8.659652	6.879174
Trial3	1	1	blindfold	counterclockwise	practice	Guided	1	-0.5	-0.5	0.7122345	0.3014	-1.45429	-1.25723	1.10256034209868	4.396051	-9.798006	6.174546
Trial3	1	1	blindfold	counterclockwise	practice	Guided	1	-0.5	-0.5	0.7322388	0.30208	-1.4549	-1.24049	1.09163075969652	4.888057	-10.85172	5.725923
Trial3	1	1	blindfold	counterclockwise	practice	Guided	1	-0.5	-0.5	0.7522354	0.30241	-1.45535	-1.22225	1.07958642962346	4.613984	-11.24528	5.278715
Trial3	1	1	blindfold	counterclockwise	practice	Guided	1	-0.5	-0.5	0.7722397	0.30231	-1.45563	-1.17908	1.05111894046792	3.586056	-11.52881	5.646512
Trial3	1	1	blindfold	counterclockwise	practice	Guided	1	-0.5	-0.5	0.7922363	0.30127	-1.4556	-1.15349	1.03396464780532	1.161807	-10.32275	6.78146
Trial3	1	1	blindfold	counterclockwise	practice	Guided	1	-0.5	-0.5	0.8122406	0.30067	-1.45522	-1.12335	1.01471057433491	0.429855	-9.531403	6.949777
Trial3	1	1	blindfold	counterclockwise	practice	Guided	1	-0.5	-0.5	0.8322372	0.30027	-1.45483	-1.08924	0.993798734021994	0.21894	-9.459462	7.000269
Trial3	1	1	blindfold	counterclockwise	practice	Guided	1	-0.5	-0.5	0.8522415	0.30018	-1.45469	-1.0538	0.973130227077682	0.738622	-9.632966	6.887025
Trial3	1	1	blindfold	counterclockwise	practice	Guided	1	-0.5	-0.5	0.8722382	0.30034	-1.4547	-0.97247	0.929393349279877	1.493075	-9.188627	5.941259
Trial3	1	1	blindfold	counterclockwise	practice	Guided	1	-0.5	-0.5	0.8922348	0.30106	-1.4548	-0.92923	0.908809951718839	2.749196	-10.33121	4.82805
Trial3	1	1	blindfold	counterclockwise	practice	Guided	1	-0.5	-0.5	0.9122391	0.30138	-1.45504	-0.88728	0.890053792034855	3.22537	-9.950351	3.693454
Trial3	1	1	blindfold	counterclockwise	practice	Guided	1	-0.5	-0.5	0.9322357	0.30152	-1.45513	-0.84568	0.87288541951941	2.872951	-10.58935	3.403451
Trial3	1	1	blindfold	counterclockwise	practice	Guided	1	-0.5	-0.5	0.95224	0.30145	-1.45525	-0.80484	0.857466948616293	2.448063	-10.04768	2.652446
Trial3	1	1	blindfold	counterclockwise	practice	Guided	1	-0.5	-0.5	0.9722366	0.30123	-1.45512	-0.7224799	0.831544833446246	1.658259	-10.03499	2.58813
Trial3	1	1	blindfold	counterclockwise	practice	Guided	1	-0.5	-0.5	0.9922409	0.30063	-1.45496	-0.68443	0.821597728888138	0.887435	-9.85302	2.749063
Trial3	1	1	blindfold	counterclockwise	practice	Guided	1	-0.5	-0.5	1.012238	0.30043	-1.45491	-0.64548	0.813543253744856	0.74711	-10.4624	3.119984
Trial3	1	1	blindfold	counterclockwise	practice	Guided	1	-0.5	-0.5	1.032234	0.30032	-1.4551	-0.60592	0.80729867551082	0.679642	-10.17464	2.72318
Trial3	1	1	blindfold	counterclockwise	practice	Guided	1	-0.5	-0.5	1.052238	0.3003	-1.45516	-0.56809	0.803191349804689	0.632763	-10.63167	2.712785
Trial3	1	1	blindfold	counterclockwise	practice	Guided	1	-0.5	-0.5	1.072235	0.30033	-1.45534	-0.49209	0.800369071349456	0.613076	-11.25798	3.097832
Trial3	1	1	blindfold	counterclockwise	practice	Guided	1	-0.5	-0.5	1.092239	0.30026	-1.45548	-0.45731	0.801397849839693	0.208792	-11.29183	2.765637
Trial3	1	1	blindfold	counterclockwise	practice	Guided	1	-0.5	-0.5	1.112236	0.30012	-1.45559	-0.42217	0.803896457859709	-0.226294	-11.35108	2.762539
Trial3	1	1	blindfold	counterclockwise	practice	Guided	1	-0.5	-0.5	1.13224	0.29987	-1.45559	-0.38676	0.807846110353639	-0.498116	-11.08871	2.689353
Trial3	1	1	blindfold	counterclockwise	practice	Guided	1	-0.5	-0.5	1.152237	0.29968	-1.45558	-0.35198	0.813263803399047	-0.938636	-11.58383	2.982803
Trial3	1	1	blindfold	counterclockwise	practice	Guided	1	-0.5	-0.5	1.172241	0.29949	-1.45575	-0.28455	0.828011452476234	-1.37038	-11.13102	3.229054
Trial3	1	1	blindfold	counterclockwise	practice	Guided	1	-0.5	-0.5	1.192238	0.29922	-1.45565	-0.25251	0.836662363738003	-1.478096	-11.45264	3.587668
Trial3	1	1	blindfold	counterclockwise	practice	Guided	1	-0.5	-0.5	1.212234	0.29919	-1.45571	-0.21961	0.846949365893601	-1.750245	-11.02946	3.413231
Trial3	1	1	blindfold	counterclockwise	practice	Guided	1	-0.5	-0.5	1.232239	0.29915	-1.45553	-0.18587	0.858672440078658	-1.728268	-10.6486	3.321857
Trial3	1	1	blindfold	counterclockwise	practice	Guided	1	-0.5	-0.5	1.252235	0.29916	-1.45542	-0.15337	0.871096477564831	-1.713501	-11.27914	3.143032
Trial3	1	1	blindfold	counterclockwise	practice	Guided	1	-0.5	-0.5	1.27224	0.29917	-1.45557	-0.088677	0.898809925406559	-1.739185	-11.13949	3.217629
Trial3	1	1	blindfold	counterclockwise	practice	Guided	1	-0.5	-0.5	1.292236	0.29908	-1.45549	-0.057696	0.913324504300457	-1.806252	-11.368	2.827985
Trial3	1	1	blindfold	counterclockwise	practice	Guided	1	-0.5	-0.5	1.312241	0.29906	-1.45559	-0.027167	0.928476121900388	-2.021138	-11.05908	3.130437
Trial3	1	1	blindfold	counterclockwise	practice	Guided	1	-0.5	-0.5	1.332237	0.29899	-1.45545	0.0031993	0.944242832087751	-2.268485	-10.39046	3.316787
Trial3	1	1	blindfold	counterclockwise	practice	Guided	1	-0.5	-0.5	1.352234	0.29892	-1.45529	0.034436	0.961194575481563	-2.162775	-10.91943	3.336355
Trial3	1	1	blindfold	counterclockwise	practice	Guided	1	-0.5	-0.5	1.372238	0.29891	-1.45535	0.09736	0.997545059083515	-2.215443	-10.729	3.801711
Trial3	1	1	blindfold	counterclockwise	practice	Guided	1	-0.5	-0.5	1.392235	0.29885	-1.45517	0.12796	1.01611765042441	-2.264371	-10.55127	3.416539
Trial3	1	1	blindfold	counterclockwise	practice	Guided	1	-0.5	-0.5	1.412239	0.29889	-1.4552	0.15742	1.03461407888744	-2.12655	-10.40315	3.105199
Trial3	1	1	blindfold	counterclockwise	practice	Guided	1	-0.5	-0.5	1.432236	0.29891	-1.45522	0.18763	1.05408357783591	-2.19629	-9.958815	3.126515
Trial3	1	1	blindfold	counterclockwise	practice	Guided	1	-0.5	-0.5	1.45224	0.2989	-1.45512	0.21863	1.0745558623768	-2.187495	-10.51318	3.185761
Trial3	1	1	blindfold	counterclockwise	practice	Guided	1	-0.5	-0.5	1.472237	0.2989	-1.45523	0.27963	1.11627244360936	-2.185386	-10.83903	3.310898
Trial3	1	1	blindfold	counterclockwise	practice	Guided	1	-0.5	-0.5	1.492241	0.29875	-1.45526	0.30789	1.13608440911812	-2.702628	-10.40739	3.907155
Trial3	1	1	blindfold	counterclockwise	practice	Guided	1	-0.5	-0.5	1.512238	0.29862	-1.45522	0.3102	1.13763699426389	-2.700893	-11.25798	4.661027
Trial3	1	1	blindfold	counterclockwise	practice	Guided	1	-0.5	-0.5	1.532234	0.29832	-1.45539	0.30797	1.13583903594991	-3.630624	-9.577953	11.07069
Trial3	1	1	blindfold	counterclockwise	practice	Guided	1	-0.5	-0.5	1.552238	0.29702	-1.45455	0.30699	1.13422826870109	-3.902054	-4.9399	13.01095
Trial3	1	1	blindfold	counterclockwise	practice	Guided	1	-0.5	-0.5	1.572235	0.29417	-1.4534	0.30607	1.13157185748543	-4.04214	-8.092591	13.89647
Trial3	1	1	blindfold	counterclockwise	practice	Guided	1	-0.5	-0.5	1.592239	0.28652	-1.45462	0.30559	1.12587253773623	-4.71282	-9.75992	10.86391
Trial3	1	1	blindfold	counterclockwise	practice	Guided	1	-0.5	-0.5	1.612236	0.28201	-1.45488	0.30492	1.1222459197826	-4.639677	-9.920729	9.490056
Trial3	1	1	blindfold	counterclockwise	practice	Guided	1	-0.5	-0.5	1.63224	0.2765	-1.45493	0.30408	1.11780898956939	-3.861839	-9.425608	7.536423
Trial3	1	1	blindfold	counterclockwise	practice	Guided	1	-0.5	-0.5	1.652237	0.27059	-1.45483	0.30322	1.11309089203559	-3.797043	-9.64143	6.063476
Trial3	1	1	blindfold	counterclockwise	practice	Guided	1	-0.5	-0.5	1.672241	0.26409	-1.45486	0.30166	1.10747112295002	-3.963551	-10.1027	4.214579
Trial3	1	1	blindfold	counterclockwise	practice	Guided	1	-0.5	-0.5	1.692238	0.24789	-1.45504	0.30112	1.09596200696372	-5.43277	-10.04768	2.033926
Trial3	1	1	blindfold	counterclockwise	practice	Guided	1	-0.5	-0.5	1.712234	0.23639	-1.45501	0.30082	1.08792595584325	-6.012266	-9.89957	1.510473
Trial3	1	1	blindfold	counterclockwise	practice	Guided	1	-0.5	-0.5	1.732239	0.2224	-1.45496	0.30072	1.07843139826334	-6.033032	-9.988437	1.40852
Trial3	1	1	blindfold	counterclockwise	practice	Guided	1	-0.5	-0.5	1.752235	0.205	-1.45499	0.30076	1.06688406005593	-6.035227	-10.32698	1.640925
Trial3	1	1	blindfold	counterclockwise	practice	Guided	1	-0.5	-0.5	1.77224	0.18473	-1.45512	0.30087	1.05368302766629	-6.003578	-10.44547	1.673938
Trial3	1	1	blindfold	counterclockwise	practice	Guided	1	-0.5	-0.5	1.792236	0.13838	-1.45514	0.30093	1.02421573278883	-6.223895	-10.01806	1.849007
Trial3	1	1	blindfold	counterclockwise	practice	Guided	1	-0.5	-0.5	1.812241	0.11088	-1.45505	0.30101	1.00736853275675	-6.140406	-9.967278	2.034909
Trial3	1	1	blindfold	counterclockwise	practice	Guided	1	-0.5	-0.5	1.832237	0.079814	-1.45498	0.30109	0.98890316422811	-5.934901	-9.764152	2.186862
Trial3	1	1	blindfold	counterclockwise	practice	Guided	1	-0.5	-0.5	1.852234	0.045135	-1.4549	0.30116	0.96903533330281	-5.773001	-9.789543	2.356792
Trial3	1	1	blindfold	counterclockwise	practice	Guided	1	-0.5	-0.5	1.872238	0.0090474	-1.45488	0.30128	0.949304419572694	-5.503054	-9.742993	2.483054
Trial3	1	1	blindfold	counterclockwise	practice	Guided	1	-0.5	-0.5	1.892235	-0.066474	-1.45493	0.30129	0.911049102477333	-4.748893	-10.30159	2.591713
Trial3	1	1	blindfold	counterclockwise	practice	Guided	1	-0.5	-0.5	1.912239	-0.10487	-1.45512	0.30123	0.893362859300617	-4.366826	-10.7417	2.426254
Trial3	1	1	blindfold	counterclockwise	practice	Guided	1	-0.5	-0.5	1.932236	-0.14629	-1.45534	0.30121	0.875812908587973	-4.080745	-10.78825	2.369355
Trial3	1	1	blindfold	counterclockwise	practice	Guided	1	-0.5	-0.5	1.95224	-0.18684	-1.45539	0.30128	0.860301582214703	-3.959754	-10.55973	2.568166
Trial3	1	1	blindfold	counterclockwise	practice	Guided	1	-0.5	-0.5	1.972237	-0.22884	-1.4553	0.30149	0.846117003371035	-3.793604	-10.37353	2.849007
Trial3	1	1	blindfold	counterclockwise	practice	Guided	1	-0.5	-0.5	1.992241	-0.31198	-1.45521	0.30151	0.823267761428557	-3.600116	-10.50472	3.038072
Trial3	1	1	blindfold	counterclockwise	practice	Guided	1	-0.5	-0.5	2.012238	-0.35162	-1.45525	0.30148	0.815099258803666	-3.45562	-10.67822	2.932521
Trial3	1	1	blindfold	counterclockwise	practice	Guided	1	-0.5	-0.5	2.032234	-0.39353	-1.45532	0.30144	0.808481254774712	-3.402389	-10.86019	2.822854
Trial3	1	1	blindfold	counterclockwise	practice	Guided	1	-0.5	-0.5	2.052238	-0.4339	-1.45543	0.30139	0.804111391434216	-3.304772	-11.10563	2.779329
Trial3	1	1	blindfold	counterclockwise	practice	Guided	1	-0.5	-0.5	2.072235	-0.47381	-1.45552	0.30107	0.801498015716524	-3.097676	-11.03369	2.463313
Trial3	1	1	blindfold	counterclockwise	practice	Guided	1	-0.5	-0.5	2.092239	-0.55295	-1.4555	0.30088	0.80262849648271	-3.009466	-10.99984	1.739523
Trial3	1	1	blindfold	counterclockwise	practice	Guided	1	-0.5	-0.5	2.112236	-0.5921	-1.45551	0.30071	0.805989389389088	-2.831256	-11.04216	1.336514
Trial3	1	1	blindfold	counterclockwise	practice	Guided	1	-0.5	-0.5	2.13224	-0.62823	-1.45552	0.30045	0.810655984166061	-2.489771	-11.33838	0.843221
Trial3	1	1	blindfold	counterclockwise	practice	Guided	1	-0.5	-0.5	2.152237	-0.66562	-1.45565	0.30011	0.817071603976503	-2.242	-11.62614	0.223651
Trial3	1	1	blindfold	counterclockwise	practice	Guided	1	-0.5	-0.5	2.172241	-0.70072	-1.45577	0.29936	0.824175311544794	-2.122849	-11.6473	-0.465531
Trial3	1	1	blindfold	counterclockwise	practice	Guided	1	-0.5	-0.5	2.192238	-0.76789	-1.45575	0.29904	0.842751441584038	-1.938585	-11.48226	-1.855751
Trial3	1	1	blindfold	counterclockwise	practice	Guided	1	-0.5	-0.5	2.212234	-0.79966	-1.45577	0.29858	0.852951425115128	-1.690908	-11.98162	-2.994459
Trial3	1	1	blindfold	counterclockwise	practice	Guided	1	-0.5	-0.5	2.232239	-0.8286	-1.45599	0.29814	0.863136950711909	-1.643578	-12.57407	-3.894172
Trial3	1	1	blindfold	counterclockwise	practice	Guided	1	-0.5	-0.5	2.252235	-0.85615	-1.45622	0.29784	0.873722787254044	-1.6021	-12.48943	-4.37194
Trial3	1	1	blindfold	counterclockwise	practice	Guided	1	-0.5	-0.5	2.27224	-0.88058	-1.45622	0.2975	0.883655710856171	-1.569948	-12.12973	-4.67684
Trial3	1	1	blindfold	counterclockwise	practice	Guided	1	-0.5	-0.5	2.292236	-0.92366	-1.45614	0.29739	0.902949952213161	-1.809927	-12.59523	-5.335235
Trial3	1	1	blindfold	counterclockwise	practice	Guided	1	-0.5	-0.5	2.312241	-0.94131	-1.45627	0.29743	0.911399541718106	-2.159546	-12.80258	-5.098129
Trial3	1	1	blindfold	counterclockwise	practice	Guided	1	-0.5	-0.5	2.332237	-0.95784	-1.45636	0.29757	0.919638721499855	-2.635706	-12.59946	-4.786251
Trial3	1	1	blindfold	counterclockwise	practice	Guided	1	-0.5	-0.5	2.352234	-0.97318	-1.45632	0.29773	0.927508738317847	-3.084604	-12.39633	-4.448255
Trial3	1	1	blindfold	counterclockwise	practice	Guided	1	-0.5	-0.5	2.372238	-0.9881901	-1.45622	0.29812	0.935588103241474	-3.224348	-12.25668	-4.216375
Trial3	1	1	blindfold	counterclockwise	practice	Guided	1	-0.5	-0.5	2.392235	-1.01655	-1.45613	0.29841	0.950937627357942	-3.814657	-12.25668	-3.07758
Trial3	1	1	blindfold	counterclockwise	practice	Guided	1	-0.5	-0.5	2.412239	-1.03055	-1.45612	0.2987	0.958856091095732	-4.19161	-12.13396	-2.475884
Trial3	1	1	blindfold	counterclockwise	practice	Guided	1	-0.5	-0.5	2.432236	-1.04508	-1.45606	0.29898	0.967202762980261	-4.488115	-11.85466	-1.963777
Trial3	1	1	blindfold	counterclockwise	practice	Guided	1	-0.5	-0.5	2.45224	-1.06052	-1.45595	0.29941	0.976339552133589	-4.862528	-11.57536	-1.257561
Trial3	1	1	blindfold	counterclockwise	practice	Guided	1	-0.5	-0.5	2.472237	-1.07853	-1.45572	0.30002	0.987283677979388	-5.280299	-10.89404	-0.386793
Trial3	1	1	blindfold	counterclockwise	practice	Guided	1	-0.5	-0.5	2.492241	-1.11875	-1.45551	0.30011	1.01144825115622	-5.588822	-11.28337	0.145828
Trial3	1	1	blindfold	counterclockwise	practice	Guided	1	-0.5	-0.5	2.512238	-1.14204	-1.4556	0.29996	1.02574431952871	-5.549304	-11.2876	-0.120544
Trial3	1	1	blindfold	counterclockwise	practice	Guided	1	-0.5	-0.5	2.532234	-1.16734	-1.45565	0.29976	1.04161353740113	-5.201769	-11.35108	-0.479116
Trial3	1	1	blindfold	counterclockwise	practice	Guided	1	-0.5	-0.5	2.552238	-1.19428	-1.45565	0.29953	1.05890177913157	-4.765714	-11.021	-0.976298
Trial3	1	1	blindfold	counterclockwise	practice	Guided	1	-0.5	-0.5	2.572235	-1.22328	-1.45554	0.29922	1.07790838757377	-4.225316	-10.83057	-1.439662
Trial3	1	1	blindfold	counterclockwise	practice	Guided	1	-0.5	-0.5	2.592239	-1.28157	-1.45552	0.29921	1.11784991317593	-3.738018	-11.37224	-1.456156
Trial3	1	1	blindfold	counterclockwise	practice	Guided	1	-0.5	-0.5	2.612236	-1.30817	-1.45562	0.29914	1.13655769227353	-4.122398	-11.07601	-1.852176
Trial3	1	1	blindfold	counterclockwise	practice	Guided	1	-0.5	-0.5	2.63224	-1.30908	-1.45561	0.29947	1.13743691990194	-10.91665	-11.08871	0.511845
Trial3	1	1	blindfold	counterclockwise	practice	Guided	1	-0.5	-0.5	2.652237	-1.30767	-1.45547	0.30064	1.13725776021625	-13.71976	-8.553857	4.587716
Trial3	1	1	blindfold	counterclockwise	practice	Guided	1	-0.5	-0.5	2.672241	-1.30723	-1.4547	0.30191	1.13784003044738	-12.08945	-6.619925	6.094095
Trial3	1	1	blindfold	counterclockwise	practice	Guided	1	-0.5	-0.5	2.692238	-1.30544	-1.45433	0.30172	1.1364368223866	-5.93175	-10.9152	3.785115
Trial3	1	1	blindfold	counterclockwise	practice	Guided	1	-0.5	-0.5	2.712234	-1.30446	-1.45498	0.30113	1.13532605081108	-4.569805	-13.26385	0.255633
Trial3	1	1	blindfold	counterclockwise	practice	Guided	1	-0.5	-0.5	2.732239	-1.30375	-1.45598	0.30058	1.13443486022003	-4.318995	-14.08482	-1.893089
Trial3	1	1	blindfold	counterclockwise	practice	Guided	1	-0.5	-0.5	2.752235	-1.3033	-1.45656	0.30018	1.13383365137308	-3.590937	-12.3921	-2.60227
Trial3	1	1	blindfold	counterclockwise	practice	Guided	1	-0.5	-0.5	2.77224	-1.3029	-1.45624	0.29757	1.13170951268469	-2.605518	-10.68245	-2.736404
Trial3	1	1	blindfold	counterclockwise	practice	Guided	1	-0.5	-0.5	2.792236	-1.30152	-1.45571	0.29422	1.12837037515176	-0.825623	-11.74463	-4.835593
Trial3	1	1	blindfold	counterclockwise	practice	Guided	1	-0.5	-0.5	2.812241	-1.3009	-1.45576	0.28924	1.12442899448877	-0.926136	-10.91943	-4.786603
Trial3	1	1	blindfold	counterclockwise	practice	Guided	1	-0.5	-0.5	2.832237	-1.3006	-1.45554	0.2817	1.11893492063992	-0.628539	-10.5428	-5.369997
Trial3	1	1	blindfold	counterclockwise	practice	Guided	1	-0.5	-0.5	2.852234	-1.30035	-1.45532	0.27098	1.11129213301223	-0.105373	-10.66129	-6.556689
Trial3	1	1	blindfold	counterclockwise	practice	Guided	1	-0.5	-0.5	2.872238	-1.30009	-1.45531	0.23719	1.08793061487663	0.127588	-10.84749	-7.402689
Trial3	1	1	blindfold	counterclockwise	practice	Guided	1	-0.5	-0.5	2.892235	-1.29986	-1.45543	0.21287	1.07142879372948	0.081016	-11.06332	-8.027048
Trial3	1	1	blindfold	counterclockwise	practice	Guided	1	-0.5	-0.5	2.912239	-1.29996	-1.45555	0.18416	1.05262098928183	-0.165485	-11.83773	-8.932673
Trial3	1	1	blindfold	counterclockwise	practice	Guided	1	-0.5	-0.5	2.932236	-1.30012	-1.45595	0.14887	1.03015750437817	-0.336263	-13.56854	-10.05875
Trial3	1	1	blindfold	counterclockwise	practice	Guided	1	-0.5	-0.5	2.95224	-1.3002	-1.45661	0.10959	1.00594233761827	-0.802068	-13.51776	-9.918414
Trial3	1	1	blindfold	counterclockwise	practice	Guided	1	-0.5	-0.5	2.972237	-1.3004	-1.45676	0.016605	0.952638921626099	-1.528054	-12.46827	-8.695595
Trial3	1	1	blindfold	counterclockwise	practice	Guided	1	-0.5	-0.5	2.992241	-1.30093	-1.45649	-0.037128	0.925061726662724	-1.874868	-14.06366	-8.636815
Trial3	1	1	blindfold	counterclockwise	practice	Guided	1	-0.5	-0.5	3.012238	-1.301	-1.45673	-0.091094	0.899335929210102	-2.638707	-13.04803	-8.590384
Trial3	1	1	blindfold	counterclockwise	practice	Guided	1	-0.5	-0.5	3.032234	-1.30113	-1.45669	-0.14932	0.874520340054673	-2.217146	-13.52199	-7.31428
Trial3	1	1	blindfold	counterclockwise	practice	Guided	1	-0.5	-0.5	3.052238	-1.30114	-1.45668	-0.21165	0.851452367876047	-2.218878	-13.56431	-7.211498
Trial3	1	1	blindfold	counterclockwise	practice	Guided	1	-0.5	-0.5	3.072235	-1.30105	-1.45681	-0.33763	0.81734034229125	-1.611313	-14.16946	-6.238945
Trial3	1	1	blindfold	counterclockwise	practice	Guided	1	-0.5	-0.5	3.092239	-1.3009	-1.45711	-0.39976	0.807148584782762	-1.96131	-14.22024	-4.983782
Trial3	1	1	blindfold	counterclockwise	practice	Guided	1	-0.5	-0.5	3.112236	-1.30091	-1.4571	-0.46107	0.801855577119412	-1.797339	-14.15253	-3.705161
Trial3	1	1	blindfold	counterclockwise	practice	Guided	1	-0.5	-0.5	3.13224	-1.30092	-1.45705	-0.52458	0.801297097391824	-2.337541	-13.80975	-3.380317
Trial3	1	1	blindfold	counterclockwise	practice	Guided	1	-0.5	-0.5	3.152237	-1.30096	-1.45698	-0.58236	0.805183326089666	-1.974888	-13.94517	-2.475813
Trial3	1	1	blindfold	counterclockwise	practice	Guided	1	-0.5	-0.5	3.172241	-1.30101	-1.45693	-0.69059	0.82337197341098	-1.786168	-13.80975	-2.174518
Trial3	1	1	blindfold	counterclockwise	practice	Guided	1	-0.5	-0.5	3.192238	-1.301	-1.45692	-0.74204	0.836770189279302	-1.783393	-14.15253	-1.528184
Trial3	1	1	blindfold	counterclockwise	practice	Guided	1	-0.5	-0.5	3.212234	-1.30093	-1.45698	-0.78774	0.851048185576851	-1.664762	-13.83937	-1.574496
Trial3	1	1	blindfold	counterclockwise	practice	Guided	1	-0.5	-0.5	3.232239	-1.30086	-1.45697	-0.83345	0.867505464442136	-1.378587	-14.01288	-1.616642
Trial3	1	1	blindfold	counterclockwise	practice	Guided	1	-0.5	-0.5	3.252235	-1.3007	-1.457	-0.87513	0.884218821304611	-1.173571	-13.83091	-1.438136
Trial3	1	1	blindfold	counterclockwise	practice	Guided	1	-0.5	-0.5	3.27224	-1.30057	-1.45693	-0.95145	0.919086196421219	-1.006568	-13.72935	-1.681499
Trial3	1	1	blindfold	counterclockwise	practice	Guided	1	-0.5	-0.5	3.292236	-1.30024	-1.45681	-0.98863	0.937626468850844	-0.274042	-13.45851	-2.090311
Trial3	1	1	blindfold	counterclockwise	practice	Guided	1	-0.5	-0.5	3.312241	-1.3001	-1.45672	-1.02084	0.954690691624087	0.311565	-13.53892	-2.052294
Trial3	1	1	blindfold	counterclockwise	practice	Guided	1	-0.5	-0.5	3.332237	-1.29988	-1.45674	-1.05323	0.972559275304369	0.694217	-13.38657	-2.033991
Trial3	1	1	blindfold	counterclockwise	practice	Guided	1	-0.5	-0.5	3.352234	-1.29968	-1.4567	-1.08345	0.989900039589778	0.980475	-13.05649	-2.66866
Trial3	1	1	blindfold	counterclockwise	practice	Guided	1	-0.5	-0.5	3.372238	-1.29953	-1.45657	-1.14138	1.02499585907822	1.450329	-13.13266	-3.050241
Trial3	1	1	blindfold	counterclockwise	practice	Guided	1	-0.5	-0.5	3.392235	-1.299	-1.4564	-1.17133	1.0435922501784	2.549142	-12.29054	-3.560194
Trial3	1	1	blindfold	counterclockwise	practice	Guided	1	-0.5	-0.5	3.412239	-1.29875	-1.45623	-1.19882	1.06129685591086	3.110928	-12.41326	-4.153647
Trial3	1	1	blindfold	counterclockwise	practice	Guided	1	-0.5	-0.5	3.432236	-1.29848	-1.45623	-1.22811	1.08060838059555	3.775973	-12.58676	-4.166103
Trial3	1	1	blindfold	counterclockwise	practice	Guided	1	-0.5	-0.5	3.45224	-1.29817	-1.45629	-1.25573	1.09918288028254	4.352695	-12.52329	-4.090611
Trial3	1	1	blindfold	counterclockwise	practice	Guided	1	-0.5	-0.5	3.472237	-1.29793	-1.45621	-1.30931	1.13651884796877	4.597407	-12.04932	-4.852896
Trial3	1	1	blindfold	counterclockwise	practice	Guided	1	-0.5	-0.5	3.492241	-1.29733	-1.4562	-1.30965	1.13633974055822	5.107417	-12.54868	-6.432622
Trial3	1	1	blindfold	counterclockwise	practice	Guided	1	-0.5	-0.5	3.512238	-1.29612	-1.4561	-1.30733	1.13383803478579	6.543885	-13.64048	-8.394214
Trial3	1	1	blindfold	counterclockwise	practice	Guided	1	-0.5	-0.5	3.532234	-1.29255	-1.45698	-1.30606	1.1304282838641	7.856581	-16.57735	-10.98879
Trial3	1	1	blindfold	counterclockwise	practice	Guided	1	-0.5	-0.5	3.552238	-1.28699	-1.45802	-1.30486	1.12567888236328	7.220056	-15.70983	-8.942347
Trial3	1	1	blindfold	counterclockwise	practice	Guided	1	-0.5	-0.5	3.572235	-1.2792	-1.4576	-1.30284	1.11879614619585	5.855192	-12.48943	-6.253764
Trial3	1	1	blindfold	counterclockwise	practice	Guided	1	-0.5	-0.5	3.592239	-1.259	-1.45618	-1.30251	1.10458292253234	4.717442	-13.09881	-4.939481
Trial3	1	1	blindfold	counterclockwise	practice	Guided	1	-0.5	-0.5	3.612236	-1.24719	-1.45633	-1.30238	1.09640617634906	3.631036	-12.67986	-4.857561
Trial3	1	1	blindfold	counterclockwise	practice	Guided	1	-0.5	-0.5	3.63224	-1.23591	-1.45628	-1.30225	1.08865446534592	2.773227	-11.78272	-4.458107
Trial3	1	1	blindfold	counterclockwise	practice	Guided	1	-0.5	-0.5	3.652237	-1.22443	-1.45597	-1.30214	1.0808456641809	2.685455	-11.44418	-4.142577
Trial3	1	1	blindfold	counterclockwise	practice	Guided	1	-0.5	-0.5	3.672241	-1.214	-1.4558	-1.30233	1.07402487739229	3.430828	-11.96046	-4.282457
Trial3	1	1	blindfold	counterclockwise	practice	Guided	1	-0.5	-0.5	3.692238	-1.19378	-1.45617	-1.30263	1.06091726608957	5.099254	-12.69256	-5.400587
Trial3	1	1	blindfold	counterclockwise	practice	Guided	1	-0.5	-0.5	3.712234	-1.18183	-1.45635	-1.30296	1.05339310707972	5.740233	-12.91684	-6.074413
Trial3	1	1	blindfold	counterclockwise	practice	Guided	1	-0.5	-0.5	3.732239	-1.16871	-1.45645	-1.30327	1.04518693052869	6.192711	-13.0311	-6.715852
Trial3	1	1	blindfold	counterclockwise	practice	Guided	1	-0.5	-0.5	3.752235	-1.1533	-1.45651	-1.30345	1.03553504774618	6.421866	-13.00994	-7.036727
Trial3	1	1	blindfold	counterclockwise	practice	Guided	1	-0.5	-0.5	3.77224	-1.1364	-1.45651	-1.30338	1.02490213415584	6.399146	-12.82798	-6.98104
Trial3	1	1	blindfold	counterclockwise	practice	Guided	1	-0.5	-0.5	3.792236	-1.0964	-1.45622	-1.30321	1.00041957356867	5.893024	-12.02816	-6.38663
Trial3	1	1	blindfold	counterclockwise	practice	Guided	1	-0.5	-0.5	3.812241	-1.07412	-1.45606	-1.30301	0.987136700138696	5.783852	-11.9393	-5.973442
Trial3	1	1	blindfold	counterclockwise	practice	Guided	1	-0.5	-0.5	3.832237	-1.0495	-1.45598	-1.30287	0.972908284885704	5.687918	-11.87159	-5.692674
Trial3	1	1	blindfold	counterclockwise	practice	Guided	1	-0.5	-0.5	3.852234	-1.02487	-1.45594	-1.30279	0.959145603765086	5.610163	-11.84197	-5.574069
Trial3	1	1	blindfold	counterclockwise	practice	Guided	1	-0.5	-0.5	3.872238	-0.99721	-1.45591	-1.30278	0.94428469741646	5.361372	-11.67269	-5.510888
Trial3	1	1	blindfold	counterclockwise	practice	Guided	1	-0.5	-0.5	3.892235	-0.93866	-1.45575	-1.30281	0.914836809221807	5.448943	-11.33838	-5.653132
Trial3	1	1	blindfold	counterclockwise	practice	Guided	1	-0.5	-0.5	3.912239	-0.90594	-1.45571	-1.3028	0.899597251991821	5.527128	-11.5542	-5.617483
Trial3	1	1	blindfold	counterclockwise	practice	Guided	1	-0.5	-0.5	3.932236	-0.8757	-1.45576	-1.30275	0.886317119560935	5.535242	-11.68539	-5.476509
Trial3	1	1	blindfold	counterclockwise	practice	Guided	1	-0.5	-0.5	3.95224	-0.84117	-1.45585	-1.30267	0.872167478080521	5.495294	-11.81658	-5.242225
Trial3	1	1	blindfold	counterclockwise	practice	Guided	1	-0.5	-0.5	3.972237	-0.80643	-1.45589	-1.30264	0.859145064215448	5.229948	-11.67269	-5.227217
Trial3	1	1	blindfold	counterclockwise	practice	Guided	1	-0.5	-0.5	3.992241	-0.73184	-1.45578	-1.30268	0.835490758964873	4.868883	-11.41455	-5.418064
Trial3	1	1	blindfold	counterclockwise	practice	Guided	1	-0.5	-0.5	4.012238	-0.69565	-1.45572	-1.3027	0.826199899449606	4.716869	-11.368	-5.427029
Trial3	1	1	blindfold	counterclockwise	practice	Guided	1	-0.5	-0.5	4.032234	-0.65773	-1.45569	-1.30267	0.81802072010953	4.54769	-11.39763	-5.293102
Trial3	1	1	blindfold	counterclockwise	practice	Guided	1	-0.5	-0.5	4.052238	-0.61818	-1.45566	-1.30261	0.811264064774514	4.369707	-11.24105	-5.193358
Trial3	1	1	blindfold	counterclockwise	practice	Free	1	-0.5	-0.5	0	-0.52223	-1.45489	-1.30166	0.801968101783147	1.047192	-10.30159	-3.377471
Trial3	1	1	blindfold	counterclockwise	practice	Free	1	-0.5	-0.5	0.007728577	-0.52237	-1.45489	-1.30166	0.801971993354592	1.06432	-10.28466	-3.374474
Trial3	1	1	blindfold	counterclockwise	practice	Free	1	-0.5	-0.5	0.02773285	-0.52245	-1.45489	-1.30166	0.801974228543301	1.127909	-10.30159	-3.315389
Trial3	1	1	blindfold	counterclockwise	practice	Free	1	-0.5	-0.5	0.04772949	-0.52232	-1.455	-1.30314	0.803450131900685	1.117987	-10.3693	-3.276485
Trial3	1	1	blindfold	counterclockwise	practice	Free	1	-0.5	-0.5	0.06773376	-0.52191	-1.45514	-1.30473	0.80502826932219	1.077462	-10.20849	-3.014717
Trial3	1	1	blindfold	counterclockwise	practice	Free	1	-0.5	-0.5	0.08773041	-0.52135	-1.45513	-1.3092	0.809481529467115	0.938261	-10.06038	-2.949474
Trial3	1	1	blindfold	counterclockwise	practice	Free	1	-0.5	-0.5	0.1077347	-0.51995	-1.45503	-1.31213	0.812374974410599	0.811277	-10.16194	-2.957105
Trial3	1	1	blindfold	counterclockwise	practice	Free	1	-0.5	-0.5	0.1277313	-0.51909	-1.45508	-1.31532	0.81554347202485	0.822376	-10.28043	-2.982892
Trial3	1	1	blindfold	counterclockwise	practice	Free	1	-0.5	-0.5	0.147728	-0.51818	-1.45513	-1.31893	0.819131681376768	0.81285	-10.21272	-2.888984
Trial3	1	1	blindfold	counterclockwise	practice	Free	1	-0.5	-0.5	0.1677322	-0.51715	-1.45511	-1.3227	0.822878640379575	0.841664	-10.14078	-2.84841
Trial3	1	1	blindfold	counterclockwise	practice	Free	1	-0.5	-0.5	0.1877289	-0.51604	-1.45507	-1.33128	0.831434728295522	0.859376	-10.1027	-2.785799
Trial3	1	1	blindfold	counterclockwise	practice	Free	1	-0.5	-0.5	0.2077332	-0.51346	-1.45508	-1.33563	0.835738336893922	0.899256	-10.25504	-2.779605
Trial3	1	1	blindfold	counterclockwise	practice	Free	1	-0.5	-0.5	0.2277298	-0.51206	-1.45511	-1.34024	0.840326545872028	0.822817	-10.21272	-2.667984
Trial3	1	1	blindfold	counterclockwise	practice	Free	1	-0.5	-0.5	0.2477341	-0.51067	-1.45511	-1.3449	0.844967383594805	0.821837	-10.09846	-2.629508
Trial3	1	1	blindfold	counterclockwise	practice	Free	1	-0.5	-0.5	0.2677307	-0.50917	-1.45507	-1.34973	0.849779493090086	0.791792	-10.02229	-2.537729
Trial3	1	1	blindfold	counterclockwise	practice	Free	1	-0.5	-0.5	0.287735	-0.50766	-1.45502	-1.35903	0.85906415962611	0.796496	-10.06884	-2.461253
Trial3	1	1	blindfold	counterclockwise	practice	Free	1	-0.5	-0.5	0.3077316	-0.50473	-1.45502	-1.36387	0.863882973736532	0.761436	-10.03076	-2.428141
Trial3	1	1	blindfold	counterclockwise	practice	Free	1	-0.5	-0.5	0.3277283	-0.50321	-1.45502	-1.36822	0.868225905704282	0.760598	-9.975742	-2.440624
Trial3	1	1	blindfold	counterclockwise	practice	Free	1	-0.5	-0.5	0.3477325	-0.50183	-1.45501	-1.37274	0.872741948861012	0.78232	-10.03922	-2.408974
Trial3	1	1	blindfold	counterclockwise	practice	Free	1	-0.5	-0.5	0.3677292	-0.50038	-1.45502	-1.37698	0.876980029409305	0.818946	-10.07307	-2.364912
Trial3	1	1	blindfold	counterclockwise	practice	Free	1	-0.5	-0.5	0.3877335	-0.49898	-1.45503	-1.38498	0.884980551128801	0.804306	-10.01383	-2.270135
Trial3	1	1	blindfold	counterclockwise	practice	Free	1	-0.5	-0.5	0.4077301	-0.49634	-1.45497	-1.38877	0.888777639550297	0.745008	-9.946119	-2.346346
Trial3	1	1	blindfold	counterclockwise	practice	Free	1	-0.5	-0.5	0.4277344	-0.49511	-1.45498	-1.38877	0.88878355567844	0.708046	-10.05615	-2.321145
Trial3	1	1	blindfold	counterclockwise	practice	Free	1	-0.5	-0.5	0.447731	-0.49392	-1.45502	-1.39605	0.896070603543152	0.714931	-10.11539	-2.30159
Trial3	1	1	blindfold	counterclockwise	practice	Free	1	-0.5	-0.5	0.4677277	-0.49283	-1.45503	-1.39939	0.899418561574887	0.692227	-10.01806	-2.329631
Trial3	1	1	blindfold	counterclockwise	practice	Free	1	-0.5	-0.5	0.4877319	-0.49182	-1.45501	-1.40571	0.905746920294398	0.714216	-9.946119	-2.22762
Trial3	1	1	blindfold	counterclockwise	practice	Free	1	-0.5	-0.5	0.5077286	-0.48991	-1.45496	-1.40828	0.908336057967098	0.674617	-9.988437	-2.226307
Trial3	1	1	blindfold	counterclockwise	practice	Free	1	-0.5	-0.5	0.5277328	-0.48915	-1.45499	-1.41083	0.910894642506985	0.641155	-10.09846	-2.283405
Trial3	1	1	blindfold	counterclockwise	practice	Free	1	-0.5	-0.5	0.5477295	-0.48842	-1.45499	-1.41317	0.913243400545713	0.627094	-9.64143	-2.332275
Trial3	1	1	blindfold	counterclockwise	practice	Free	1	-0.5	-0.5	0.5677338	-0.48773	-1.45491	-1.41531	0.915392263446661	0.822336	-9.857252	-2.248439
Trial3	1	1	blindfold	counterclockwise	practice	Free	1	-0.5	-0.5	0.5877304	-0.48705	-1.45491	-1.41892	0.919011285423178	0.589092	-10.03076	-2.122794
Trial3	1	1	blindfold	counterclockwise	practice	Free	1	-0.5	-0.5	0.6077347	-0.486	-1.45514	-1.42023	0.920336400746548	0.61656	-10.22965	-2.226263
Trial3	1	1	blindfold	counterclockwise	practice	Free	1	-0.5	-0.5	0.6277313	-0.48563	-1.45511	-1.42129	0.921402102543789	0.556914	-9.869947	-2.167201
Trial3	1	1	blindfold	counterclockwise	practice	Free	1	-0.5	-0.5	0.647728	-0.48533	-1.45497	-1.42219	0.922306746592164	0.598114	-9.734529	-2.186828
Trial3	1	1	blindfold	counterclockwise	practice	Free	1	-0.5	-0.5	0.6677322	-0.4851	-1.45489	-1.42289	0.923010219816663	0.55036	-9.85302	-2.204893
Trial3	1	1	blindfold	counterclockwise	practice	Free	1	-0.5	-0.5	0.6877289	-0.48492	-1.45492	-1.42351	0.923633187182547	0.556822	-10.03076	-2.171376
Trial3	1	1	blindfold	counterclockwise	practice	Free	1	-0.5	-0.5	0.7077332	-0.48477	-1.45503	-1.42363	0.923755556546373	0.563379	-10.02229	-2.201477
Trial3	1	1	blindfold	counterclockwise	practice	Free	1	-0.5	-0.5	0.7277298	-0.48473	-1.45502	-1.42376	0.923886256373644	0.650958	-10.02652	-2.224147
Trial3	1	1	blindfold	counterclockwise	practice	Free	1	-0.5	-0.5	0.7477341	-0.48469	-1.45501	-1.42388	0.924006826352093	0.652704	-10.09423	-2.262428
Trial3	1	1	blindfold	counterclockwise	practice	Free	1	-0.5	-0.5	0.7677307	-0.48465	-1.45503	-1.424	0.924127517581348	0.695227	-10.12385	-2.260951
Trial3	1	1	blindfold	counterclockwise	practice	Free	1	-0.5	-0.5	0.787735	-0.48462	-1.45505	-1.42425	0.924377963329709	0.721683	-10.13232	-2.245704
Trial3	1	1	blindfold	counterclockwise	practice	Free	1	-0.5	-0.5	0.8077316	-0.48454	-1.45505	-1.42437	0.924499205444514	0.713276	-10.05615	-2.245142
Trial3	1	1	blindfold	counterclockwise	practice	Free	1	-0.5	-0.5	0.8277283	-0.4845	-1.45504	-1.4245	0.924629914679777	0.694734	-10.07307	-2.256986
Trial3	1	1	blindfold	counterclockwise	practice	Free	1	-0.5	-0.5	0.8477325	-0.48446	-1.45505	-1.42462	0.924750612796347	0.743405	-10.11962	-2.238615
Trial3	1	1	blindfold	counterclockwise	practice	Free	1	-0.5	-0.5	0.8677292	-0.48442	-1.45506	-1.42475	0.924881205439168	0.695322	-10.12385	-2.260922
Trial3	1	1	blindfold	counterclockwise	practice	Free	1	-0.5	-0.5	0.8877335	-0.48438	-1.45507	-1.425	0.92513182626748	0.708659	-10.14078	-2.316913
Trial3	1	1	blindfold	counterclockwise	practice	Free	1	-0.5	-0.5	0.9077301	-0.48431	-1.45509	-1.42513	0.925263168214637	0.742187	-10.20003	-2.323329
Trial3	1	1	blindfold	counterclockwise	practice	Free	1	-0.5	-0.5	0.9277344	-0.48427	-1.4551	-1.42526	0.925393767137631	0.708698	-10.23388	-2.316901
Trial3	1	1	blindfold	counterclockwise	practice	Free	1	-0.5	-0.5	0.947731	-0.48423	-1.45511	-1.42539	0.925524367605478	0.714965	-10.22542	-2.351227
Trial3	1	1	blindfold	counterclockwise	practice	Free	1	-0.5	-0.5	0.9677277	-0.48419	-1.45511	-1.42551	0.925645076180787	0.712666	-10.21272	-2.356274
Trial3	1	1	blindfold	counterclockwise	practice	Free	1	-0.5	-0.5	0.9877319	-0.48415	-1.45511	-1.42577	0.925905716996557	0.719482	-10.20003	-2.347273
Trial3	1	1	blindfold	counterclockwise	practice	Free	1	-0.5	-0.5	1.007729	-0.48407	-1.4551	-1.42591	0.926047021244969	0.706854	-10.20426	-2.346437
Trial3	1	1	blindfold	counterclockwise	practice	Free	1	-0.5	-0.5	1.027733	-0.48403	-1.45511	-1.42603	0.926167617330672	0.743211	-10.26774	-2.374246
Trial3	1	1	blindfold	counterclockwise	practice	Free	1	-0.5	-0.5	1.047729	-0.48399	-1.45512	-1.42616	0.926298464408711	0.745257	-10.2635	-2.408298
Trial3	1	1	blindfold	counterclockwise	practice	Free	1	-0.5	-0.5	1.067734	-0.48395	-1.45513	-1.4263	0.926438968041459	0.79063	-10.28466	-2.428204
Trial3	1	1	blindfold	counterclockwise	practice	Free	1	-0.5	-0.5	1.08773	-0.48391	-1.45513	-1.42656	0.926699618562788	0.759992	-10.27197	-2.422052
Trial3	1	1	blindfold	counterclockwise	practice	Free	1	-0.5	-0.5	1.107735	-0.48383	-1.45514	-1.42669	0.92683116757454	0.754313	-10.26774	-2.400382
Trial3	1	1	blindfold	counterclockwise	practice	Free	1	-0.5	-0.5	1.127731	-0.48379	-1.45514	-1.42682	0.926961784460112	0.745233	-10.2635	-2.344655
Trial3	1	1	blindfold	counterclockwise	practice	Free	1	-0.5	-0.5	1.147728	-0.48374	-1.45513	-1.42696	0.927102590491506	0.738285	-10.22965	-2.386603
Trial3	1	1	blindfold	counterclockwise	practice	Free	1	-0.5	-0.5	1.167732	-0.4837	-1.45513	-1.42709	0.927233330036553	0.734906	-10.25504	-2.373653
Trial3	1	1	blindfold	counterclockwise	practice	Free	1	-0.5	-0.5	1.187729	-0.48366	-1.45513	-1.42735	0.927493989596353	0.727009	-10.27197	-2.364659
Trial3	1	1	blindfold	counterclockwise	practice	Free	1	-0.5	-0.5	1.207733	-0.48358	-1.45514	-1.42748	0.927625320013476	0.720906	-10.28889	-2.393932
Trial3	1	1	blindfold	counterclockwise	practice	Free	1	-0.5	-0.5	1.22773	-0.48354	-1.45514	-1.4276	0.927745934493336	0.738366	-10.27197	-2.369686
Trial3	1	1	blindfold	counterclockwise	practice	Free	1	-0.5	-0.5	1.247734	-0.4835	-1.45514	-1.42773	0.927876800896089	0.70568	-10.26774	-2.377583
Trial3	1	1	blindfold	counterclockwise	practice	Free	1	-0.5	-0.5	1.267731	-0.48347	-1.45514	-1.42787	0.928017145360609	0.733341	-10.2635	-2.398966
Trial3	1	1	blindfold	counterclockwise	practice	Free	1	-0.5	-0.5	1.287735	-0.48342	-1.45515	-1.42812	0.928268098113446	0.747401	-10.28466	-2.378668
Trial3	1	1	blindfold	counterclockwise	practice	Free	1	-0.5	-0.5	1.307732	-0.48334	-1.45516	-1.42823	0.928379424065161	0.751609	-10.35237	-2.183853
Trial3	1	1	blindfold	counterclockwise	practice	Free	1	-0.5	-0.5	1.327728	-0.4833	-1.45518	-1.42835	0.928500285629373	0.757477	-10.39892	-2.15879
Trial3	1	1	blindfold	counterclockwise	practice	Free	1	-0.5	-0.5	1.347733	-0.48326	-1.4552	-1.42847	0.928620911426863	0.768847	-10.43701	-2.049262
Trial3	1	1	blindfold	counterclockwise	practice	Free	1	-0.5	-0.5	1.367729	-0.48322	-1.45521	-1.42857	0.928721634065892	0.776377	-10.42431	-2.037135
Trial3	1	1	blindfold	counterclockwise	practice	Free	1	-0.5	-0.5	1.387733	-0.48317	-1.45522	-1.42878	0.928932431509327	0.833211	-10.4497	-1.964131
Trial3	1	1	blindfold	counterclockwise	practice	Free	1	-0.5	-0.5	1.40773	-0.48307	-1.45523	-1.42888	0.929034248389979	1.071308	-10.45817	-1.767769
Trial3	1	1	blindfold	counterclockwise	practice	Free	1	-0.5	-0.5	1.427734	-0.48301	-1.45521	-1.42896	0.929115320176734	1.240562	-10.33121	-1.66865
Trial3	1	1	blindfold	counterclockwise	practice	Free	1	-0.5	-0.5	1.447731	-0.48294	-1.45517	-1.42905	0.92920659024647	1.512647	-10.1958	-1.567383
Trial3	1	1	blindfold	counterclockwise	practice	Free	1	-0.5	-0.5	1.467728	-0.48285	-1.45511	-1.42913	0.929288222844164	1.832292	-10.09423	-1.477829
Trial3	1	1	blindfold	counterclockwise	practice	Free	1	-0.5	-0.5	1.487732	-0.48273	-1.45505	-1.42945	0.929610467129465	2.146888	-9.996901	-1.421774
Trial3	1	1	blindfold	counterclockwise	practice	Free	1	-0.5	-0.5	1.507729	-0.48217	-1.45497	-1.42987	0.930040936642271	2.560905	-9.878411	-1.42719
Trial3	1	1	blindfold	counterclockwise	practice	Free	1	-0.5	-0.5	1.527733	-0.48139	-1.45495	-1.4305	0.930686111917402	2.695156	-9.891106	-1.45244
Trial3	1	1	blindfold	counterclockwise	practice	Free	1	-0.5	-0.5	1.547729	-0.48022	-1.45495	-1.43141	0.931620080923338	2.674607	-9.903801	-1.44631
Trial3	1	1	blindfold	counterclockwise	practice	Free	1	-0.5	-0.5	1.567734	-0.47854	-1.45495	-1.43246	0.932706862120223	2.566714	-9.908033	-1.481049
Trial3	1	1	blindfold	counterclockwise	practice	Free	1	-0.5	-0.5	1.58773	-0.47669	-1.45497	-1.43496	0.935250659028709	2.472456	-10.0096	-1.423682
Trial3	1	1	blindfold	counterclockwise	practice	Free	1	-0.5	-0.5	1.607735	-0.47235	-1.45501	-1.43627	0.936678190528508	2.312167	-9.967278	-1.301363
Trial3	1	1	blindfold	counterclockwise	practice	Free	1	-0.5	-0.5	1.627731	-0.47006	-1.45498	-1.43763	0.938107951444705	2.289909	-9.92496	-1.256753
Trial3	1	1	blindfold	counterclockwise	practice	Free	1	-0.5	-0.5	1.647728	-0.46766	-1.45497	-1.439	0.93955687349849	2.232779	-10.00113	-1.294801
Trial3	1	1	blindfold	counterclockwise	practice	Free	1	-0.5	-0.5	1.667732	-0.46526	-1.455	-1.44035	0.940991429671288	2.185455	-10.11539	-1.321266
Trial3	1	1	blindfold	counterclockwise	practice	Free	1	-0.5	-0.5	1.687729	-0.46299	-1.45505	-1.44296	0.943686043012341	2.111962	-10.22542	-1.34094
Trial3	1	1	blindfold	counterclockwise	practice	Free	1	-0.5	-0.5	1.707733	-0.45871	-1.4551	-1.44419	0.945092411782069	2.178575	-10.1027	-1.233562
Trial3	1	1	blindfold	counterclockwise	practice	Free	1	-0.5	-0.5	1.72773	-0.45664	-1.45506	-1.44525	0.94624400476932	2.269748	-10.03499	-1.064648
Trial3	1	1	blindfold	counterclockwise	practice	Free	1	-0.5	-0.5	1.747734	-0.4545	-1.45502	-1.4462	0.947293363134278	2.346503	-9.937656	-0.924697
Trial3	1	1	blindfold	counterclockwise	practice	Free	1	-0.5	-0.5	1.767731	-0.45233	-1.45498	-1.44703	0.948229074742193	2.460673	-9.908033	-0.824009
Trial3	1	1	blindfold	counterclockwise	practice	Free	1	-0.5	-0.5	1.787735	-0.45007	-1.45495	-1.44849	0.94980330987156	2.560353	-9.895338	-0.757774
Trial3	1	1	blindfold	counterclockwise	practice	Free	1	-0.5	-0.5	1.807732	-0.44527	-1.45496	-1.44927	0.950846425332861	2.731107	-9.984206	-0.74073
Trial3	1	1	blindfold	counterclockwise	practice	Free	1	-0.5	-0.5	1.827728	-0.44253	-1.45498	-1.45011	0.951846488221535	2.734887	-9.903801	-0.742077
Trial3	1	1	blindfold	counterclockwise	practice	Free	1	-0.5	-0.5	1.847733	-0.43947	-1.45496	-1.45098	0.952904372597269	2.691966	-9.823397	-0.77001
Trial3	1	1	blindfold	counterclockwise	practice	Free	1	-0.5	-0.5	1.867729	-0.43628	-1.45492	-1.45193	0.954060177624595	2.711437	-9.793775	-0.731693
Trial3	1	1	blindfold	counterclockwise	practice	Free	1	-0.5	-0.5	1.887733	-0.43274	-1.45489	-1.45392	0.956288286290078	2.674758	-9.776847	-0.711228
Trial3	1	1	blindfold	counterclockwise	practice	Free	1	-0.5	-0.5	1.90773	-0.42532	-1.45489	-1.45502	0.957935388757835	2.588608	-9.819165	-0.745916
Trial3	1	1	blindfold	counterclockwise	practice	Free	1	-0.5	-0.5	1.927734	-0.42143	-1.45491	-1.45621	0.95943256313438	2.524222	-9.848788	-0.790506
Trial3	1	1	blindfold	counterclockwise	practice	Free	1	-0.5	-0.5	1.947731	-0.41738	-1.45492	-1.4574	0.960958367214599	2.471598	-9.848788	-0.804349
Trial3	1	1	blindfold	counterclockwise	practice	Free	1	-0.5	-0.5	1.967728	-0.41345	-1.45493	-1.45861	0.962509296065323	2.478339	-9.929192	-0.782178
Trial3	1	1	blindfold	counterclockwise	practice	Free	1	-0.5	-0.5	1.987732	-0.40952	-1.45494	-1.46108	0.965329756920714	2.43865	-9.865715	-0.795921
Trial3	1	1	blindfold	counterclockwise	practice	Free	1	-0.5	-0.5	2.007729	-0.40152	-1.45495	-1.46224	0.967266418014648	2.401753	-9.819165	-0.710485
Trial3	1	1	blindfold	counterclockwise	practice	Free	1	-0.5	-0.5	2.027733	-0.39757	-1.45492	-1.46333	0.96876025208073	2.48153	-9.798006	-0.649868
Trial3	1	1	blindfold	counterclockwise	practice	Free	1	-0.5	-0.5	2.047729	-0.39384	-1.4549	-1.46436	0.97018562632496	2.53101	-9.781079	-0.600185
Trial3	1	1	blindfold	counterclockwise	practice	Free	1	-0.5	-0.5	2.067734	-0.38992	-1.45489	-1.46535	0.971605918602666	2.661839	-9.785311	-0.533401
Trial3	1	1	blindfold	counterclockwise	practice	Free	1	-0.5	-0.5	2.08773	-0.3857	-1.45488	-1.46718	0.973910501474203	2.804642	-9.734529	-0.479723
Trial3	1	1	blindfold	counterclockwise	practice	Free	1	-0.5	-0.5	2.107735	-0.37627	-1.45483	-1.46804	0.975915229445961	3.204253	-9.556794	-0.37699
Trial3	1	1	blindfold	counterclockwise	practice	Free	1	-0.5	-0.5	2.127731	-0.37074	-1.45478	-1.46891	0.977494089838555	3.404058	-9.459462	-0.367027
Trial3	1	1	blindfold	counterclockwise	practice	Free	1	-0.5	-0.5	2.147728	-0.36415	-1.45473	-1.4697	0.979169804465459	3.658458	-9.357899	-0.278504
Trial3	1	1	blindfold	counterclockwise	practice	Free	1	-0.5	-0.5	2.167732	-0.35671	-1.45467	-1.47048	0.981001218511437	3.790926	-9.180164	-0.166268
Trial3	1	1	blindfold	counterclockwise	practice	Free	1	-0.5	-0.5	2.187729	-0.34807	-1.45459	-1.47169	0.983495838703799	3.916817	-9.027819	-0.099186
Trial3	1	1	blindfold	counterclockwise	practice	Free	1	-0.5	-0.5	2.207733	-0.32664	-1.45447	-1.47207	0.987407697686704	4.089699	-8.862779	0.07839
Trial3	1	1	blindfold	counterclockwise	practice	Free	1	-0.5	-0.5	2.22773	-0.31372	-1.45442	-1.47227	0.989954149929714	4.164654	-8.74852	0.173019
Trial3	1	1	blindfold	counterclockwise	practice	Free	1	-0.5	-0.5	2.247734	-0.29929	-1.45437	-1.47222	0.992721573782355	4.208837	-8.659652	0.239207
Trial3	1	1	blindfold	counterclockwise	practice	Free	1	-0.5	-0.5	2.267731	-0.28334	-1.45433	-1.47192	0.995776118388645	4.248314	-8.558089	0.302387
Trial3	1	1	blindfold	counterclockwise	practice	Free	1	-0.5	-0.5	2.287735	-0.26529	-1.45427	-1.47059	0.998565719191519	4.265002	-8.435367	0.32956
Trial3	1	1	blindfold	counterclockwise	practice	Free	1	-0.5	-0.5	2.307732	-0.22427	-1.45416	-1.4698	1.0082356190098	4.152119	-8.388817	0.170646
Trial3	1	1	blindfold	counterclockwise	practice	Free	1	-0.5	-0.5	2.327728	-0.2027	-1.45418	-1.46886	1.01344810156319	4.1525	-8.452294	0.221331
Trial3	1	1	blindfold	counterclockwise	practice	Free	1	-0.5	-0.5	2.347733	-0.17826	-1.45422	-1.46775	1.0198317661802	4.183477	-8.405744	0.336696
Trial3	1	1	blindfold	counterclockwise	practice	Free	1	-0.5	-0.5	2.367729	-0.15306	-1.4542	-1.46641	1.02679878172424	4.11449	-8.321108	0.348274
Trial3	1	1	blindfold	counterclockwise	practice	Free	1	-0.5	-0.5	2.387733	-0.12646	-1.45415	-1.463	1.03290911740978	4.024958	-8.223777	0.411211
Trial3	1	1	blindfold	counterclockwise	practice	Free	1	-0.5	-0.5	2.40773	-0.068756	-1.45412	-1.461	1.05332441452427	3.479381	-8.249168	0.352886
Trial3	1	1	blindfold	counterclockwise	practice	Free	1	-0.5	-0.5	2.427734	-0.039006	-1.45412	-1.45874	1.06381288262794	3.223932	-8.202618	0.355051
Trial3	1	1	blindfold	counterclockwise	practice	Free	1	-0.5	-0.5	2.447731	-0.0077884	-1.45412	-1.45632	1.07555580631035	3.03203	-8.261863	0.359338
Trial3	1	1	blindfold	counterclockwise	practice	Free	1	-0.5	-0.5	2.467728	0.023834	-1.45413	-1.45383	1.08820666004659	2.988217	-8.316876	0.350802
Trial3	1	1	blindfold	counterclockwise	practice	Free	1	-0.5	-0.5	2.487732	0.054844	-1.45416	-1.44848	1.09884766603572	3.012364	-8.333804	0.342223
Trial3	1	1	blindfold	counterclockwise	practice	Free	1	-0.5	-0.5	2.507729	0.11849	-1.4542	-1.44591	1.13016616848277	2.711733	-8.439599	0.218403
Trial3	1	1	blindfold	counterclockwise	practice	Free	1	-0.5	-0.5	2.527733	0.14898	-1.45422	-1.44319	1.1448940495371	2.512842	-8.405744	0.200165
Trial3	1	1	blindfold	counterclockwise	practice	Free	1	-0.5	-0.5	2.547729	0.18122	-1.45422	-1.44056	1.16134146927777	2.44809	-8.448062	0.213015
Trial3	1	1	blindfold	counterclockwise	practice	Free	1	-0.5	-0.5	2.567734	0.21225	-1.45421	-1.43795	1.17773099013107	2.354539	-8.397281	0.207203
Trial3	1	1	blindfold	counterclockwise	practice	Free	1	-0.5	-0.5	2.58773	0.24299	-1.45421	-1.43256	1.19235154761937	2.302922	-8.401512	0.215264
Trial3	1	1	blindfold	counterclockwise	practice	Free	1	-0.5	-0.5	2.607735	0.30611	-1.4542	-1.43002	1.2307520865574	2.120748	-8.367658	0.192688
Trial3	1	1	blindfold	counterclockwise	practice	Free	1	-0.5	-0.5	2.627731	0.33472	-1.45419	-1.42746	1.24777380676454	2.011465	-8.405744	0.254796
Trial3	1	1	blindfold	counterclockwise	practice	Free	1	-0.5	-0.5	2.647728	0.36456	-1.4542	-1.42486	1.26602923672666	2.073202	-8.422671	0.27847
Trial3	1	1	blindfold	counterclockwise	practice	Free	1	-0.5	-0.5	2.667732	0.39298	-1.45421	-1.4222	1.2836924442704	2.124693	-8.41844	0.331612
Trial3	1	1	blindfold	counterclockwise	practice	Free	1	-0.5	-0.5	2.687729	0.42092	-1.45421	-1.41671	1.29940404691412	2.155258	-8.380353	0.303436
Trial3	1	1	blindfold	counterclockwise	practice	Free	1	-0.5	-0.5	2.707733	0.47551	-1.45417	-1.41385	1.33669058166152	2.028563	-8.37189	0.340359
Trial3	1	1	blindfold	counterclockwise	practice	Free	1	-0.5	-0.5	2.72773	0.50208	-1.45418	-1.41067	1.35406210311142	1.947575	-8.439599	0.456153
Trial3	1	1	blindfold	counterclockwise	practice	Free	1	-0.5	-0.5	2.747734	0.52959	-1.45421	-1.4075	1.37244740953649	1.854723	-8.397281	0.490521
Trial3	1	1	blindfold	counterclockwise	practice	Free	1	-0.5	-0.5	2.767731	0.55479	-1.45421	-1.40409	1.38923021259574	1.772777	-8.401512	0.655903
Trial3	1	1	blindfold	counterclockwise	practice	Free	1	-0.5	-0.5	2.787735	0.57926	-1.45419	-1.39664	1.40312697827769	1.7874	-8.257631	0.611971
Trial3	1	1	blindfold	counterclockwise	practice	Free	1	-0.5	-0.5	2.807732	0.62625	-1.45412	-1.39272	1.43714576943867	1.832714	-8.312645	0.546495
Trial3	1	1	blindfold	counterclockwise	practice	Free	1	-0.5	-0.5	2.827728	0.64879	-1.45414	-1.38854	1.45231603050585	1.592333	-8.422671	0.49712
Trial3	1	1	blindfold	counterclockwise	practice	Free	1	-0.5	-0.5	2.847733	0.67179	-1.45419	-1.38459	1.4681931489834	1.284402	-8.53693	0.463966
Trial3	1	1	blindfold	counterclockwise	practice	Free	1	-0.5	-0.5	2.867729	0.69238	-1.45425	-1.38049	1.48223913209827	0.958971	-8.600407	0.491319
Trial3	1	1	blindfold	counterclockwise	practice	Free	1	-0.5	-0.5	2.887733	0.71156	-1.45431	-1.37244	1.49299336221672	0.48325	-8.646957	0.561672
Trial3	1	1	blindfold	counterclockwise	practice	Free	1	-0.5	-0.5	2.90773	0.7441599	-1.45436	-1.36803	1.51703993131636	-0.423813	-8.591943	0.964127
Trial3	1	1	blindfold	counterclockwise	practice	Free	1	-0.5	-0.5	2.927734	0.75688	-1.45431	-1.36282	1.52453451738789	-0.882309	-8.354963	1.430695
Trial3	1	1	blindfold	counterclockwise	practice	Free	1	-0.5	-0.5	2.947731	0.76731	-1.4542	-1.35732	1.53005622203317	-1.350561	-8.185691	1.818748
Trial3	1	1	blindfold	counterclockwise	practice	Free	1	-0.5	-0.5	2.967728	0.77413	-1.45411	-1.35155	1.53249626419878	-1.627141	-8.139141	2.086493
Trial3	1	1	blindfold	counterclockwise	practice	Free	1	-0.5	-0.5	2.987732	0.77804	-1.45408	-1.33862	1.52861696868713	-1.787028	-8.033346	2.222215
Trial3	1	1	blindfold	counterclockwise	practice	Free	1	-0.5	-0.5	3.007729	0.77943	-1.45393	-1.33117	1.52570795339632	-1.866547	-7.699034	2.809563
Trial3	1	1	blindfold	counterclockwise	practice	Free	1	-0.5	-0.5	3.027733	0.77767	-1.45387	-1.32287	1.51972226353571	-1.736283	-7.686338	3.113185
Trial3	1	1	blindfold	counterclockwise	practice	Free	1	-0.5	-0.5	3.047729	0.77493	-1.45384	-1.3133	1.51225110934192	-1.402938	-7.631325	3.353254
Trial3	1	1	blindfold	counterclockwise	practice	Free	1	-0.5	-0.5	3.067734	0.77154	-1.45383	-1.30224	1.50346371027072	-0.949837	-7.749815	3.669488
Trial3	1	1	blindfold	counterclockwise	practice	Free	1	-0.5	-0.5	3.08773	0.76792	-1.45386	-1.27419	1.48559457703367	-0.491674	-7.707497	4.007521
Trial3	1	1	blindfold	counterclockwise	practice	Free	1	-0.5	-0.5	3.107735	0.76108	-1.45376	-1.25725	1.47096923929009	0.10276	-7.356258	4.414011
Trial3	1	1	blindfold	counterclockwise	practice	Free	1	-0.5	-0.5	3.127731	0.75829	-1.4537	-1.2369	1.45818903941896	0.183873	-7.529762	4.636955
Trial3	1	1	blindfold	counterclockwise	practice	Free	1	-0.5	-0.5	3.147728	0.7559	-1.45372	-1.21561	1.44546967623327	0.244629	-7.280085	4.403267
Trial3	1	1	blindfold	counterclockwise	practice	Free	1	-0.5	-0.5	3.167732	0.75404	-1.45372	-1.19322	1.43288880374384	0.212277	-7.52553	4.344169
Trial3	1	1	blindfold	counterclockwise	practice	Free	1	-0.5	-0.5	3.187729	0.75254	-1.45378	-1.14073	1.40690845304802	0.252076	-7.847147	4.217507
Trial3	1	1	blindfold	counterclockwise	practice	Free	1	-0.5	-0.5	3.207733	0.75024	-1.45401	-1.11313	1.39249003288007	-0.136762	-7.817524	3.98921
Trial3	1	1	blindfold	counterclockwise	practice	Free	1	-0.5	-0.5	3.22773	0.7491701	-1.45396	-1.08436	1.37909479904924	-0.159418	-7.741352	3.82945
Trial3	1	1	blindfold	counterclockwise	practice	Free	1	-0.5	-0.5	3.247734	0.74812	-1.45395	-1.05462	1.36579900939393	0.090648	-8.329572	3.626226
Trial3	1	1	blindfold	counterclockwise	practice	Free	1	-0.5	-0.5	3.267731	0.74713	-1.45415	-1.02401	1.35274525473661	-0.077168	-8.820461	3.776231
Trial3	1	1	blindfold	counterclockwise	practice	Free	1	-0.5	-0.5	3.287735	0.74617	-1.45433	-0.95871	1.32791359190569	-0.133321	-8.511539	3.439444
Trial3	1	1	blindfold	counterclockwise	practice	Free	1	-0.5	-0.5	3.307732	0.74415	-1.45433	-0.92712	1.31542413276873	-0.17062	-9.133614	3.394538
Trial3	1	1	blindfold	counterclockwise	practice	Free	1	-0.5	-0.5	3.327728	0.7431	-1.45446	-0.89317	1.30379454944008	-0.253394	-8.642725	3.167528
Trial3	1	1	blindfold	counterclockwise	practice	Free	1	-0.5	-0.5	3.347733	0.74192	-1.45443	-0.85988	1.29301154889673	-0.181617	-8.947415	3.197691
Trial3	1	1	blindfold	counterclockwise	practice	Free	1	-0.5	-0.5	3.367729	0.74059	-1.45446	-0.8262	1.2827587780591	-0.231287	-9.412913	3.331139
Trial3	1	1	blindfold	counterclockwise	practice	Free	1	-0.5	-0.5	3.387733	0.73922	-1.45463	-0.75673	1.26553409214337	-0.305966	-9.032051	3.331369
Trial3	1	1	blindfold	counterclockwise	practice	Free	1	-0.5	-0.5	3.40773	0.73612	-1.45456	-0.72197	1.2558914295571	-0.15436	-9.50178	3.337111
Trial3	1	1	blindfold	counterclockwise	practice	Free	1	-0.5	-0.5	3.427734	0.73447	-1.45469	-0.68494	1.24824631156456	-0.105856	-9.180164	3.125864
Trial3	1	1	blindfold	counterclockwise	practice	Free	1	-0.5	-0.5	3.447731	0.7327	-1.45464	-0.65099	1.24191273804912	-0.244621	-8.998196	3.093163
Trial3	1	1	blindfold	counterclockwise	practice	Free	1	-0.5	-0.5	3.467728	0.73088	-1.45465	-0.61594	1.23632825726019	-0.426927	-9.747225	3.139362
Trial3	1	1	blindfold	counterclockwise	practice	Free	1	-0.5	-0.5	3.487732	0.7289	-1.45479	-0.54533	1.22973570699296	-0.390426	-9.345204	2.77907
Trial3	1	1	blindfold	counterclockwise	practice	Free	1	-0.5	-0.5	3.507729	0.72399	-1.45473	-0.51088	1.22403831847008	-0.742725	-9.882642	2.887896
Trial3	1	1	blindfold	counterclockwise	practice	Free	1	-0.5	-0.5	3.527733	0.72097	-1.45479	-0.47471	1.22123192253035	-0.921404	-8.968574	2.555153
Trial3	1	1	blindfold	counterclockwise	practice	Free	1	-0.5	-0.5	3.547729	0.71716	-1.45466	-0.43886	1.21869466131757	-1.234042	-9.21825	2.506598
Trial3	1	1	blindfold	counterclockwise	practice	Free	1	-0.5	-0.5	3.567734	0.7126999	-1.45473	-0.40642	1.21630521906154	-1.402313	-9.802238	2.837211
Trial3	1	1	blindfold	counterclockwise	practice	Free	1	-0.5	-0.5	3.58773	0.70751	-1.45484	-0.34157	1.21785895960279	-1.464035	-9.332508	2.596635
Trial3	1	1	blindfold	counterclockwise	practice	Free	1	-0.5	-0.5	3.607735	0.69513	-1.45481	-0.30912	1.2102771868477	-1.341637	-9.946119	2.732426
Trial3	1	1	blindfold	counterclockwise	practice	Free	1	-0.5	-0.5	3.627731	0.68794	-1.45482	-0.277	1.20868955595249	-1.242472	-8.972805	2.471525
Trial3	1	1	blindfold	counterclockwise	practice	Free	1	-0.5	-0.5	3.647728	0.68019	-1.45465	-0.24336	1.20777174263583	-1.273189	-9.42984	2.428574
Trial3	1	1	blindfold	counterclockwise	practice	Free	1	-0.5	-0.5	3.667732	0.67167	-1.45469	-0.21309	1.20628679917433	-1.358616	-9.967278	2.492687
Trial3	1	1	blindfold	counterclockwise	practice	Free	1	-0.5	-0.5	3.687729	0.66291	-1.45481	-0.15101	1.21414729670817	-1.326438	-9.243641	2.292853
Trial3	1	1	blindfold	counterclockwise	practice	Free	1	-0.5	-0.5	3.707733	0.64377	-1.45482	-0.12004	1.20523006280627	-1.205775	-10.00113	2.533234
Trial3	1	1	blindfold	counterclockwise	practice	Free	1	-0.5	-0.5	3.72773	0.6336499	-1.45494	-0.090498	1.20534397002514	-1.040433	-9.311349	2.236479
Trial3	1	1	blindfold	counterclockwise	practice	Free	1	-0.5	-0.5	3.747734	0.62369	-1.45482	-0.061751	1.20612661942248	-1.073033	-9.857252	1.915115
Trial3	1	1	blindfold	counterclockwise	practice	Free	1	-0.5	-0.5	3.767731	0.61373	-1.45487	-0.033451	1.20750259362375	-0.789265	-10.04345	1.35772
Trial3	1	1	blindfold	counterclockwise	practice	Free	1	-0.5	-0.5	3.787735	0.60365	-1.455	0.017038	1.21875820368061	-0.870655	-9.827629	1.408803
Trial3	1	1	blindfold	counterclockwise	practice	Free	1	-0.5	-0.5	3.807732	0.58446	-1.45495	0.0401	1.21151208906835	-0.975678	-10.23811	0.527278
Trial3	1	1	blindfold	counterclockwise	practice	Free	1	-0.5	-0.5	3.827728	0.57473	-1.45506	0.059778	1.21177388089758	-1.183016	-10.1958	0.434669
Trial3	1	1	blindfold	counterclockwise	practice	Free	1	-0.5	-0.5	3.847733	0.56555	-1.45505	0.078705	1.21255771510539	-1.614658	-9.857252	0.607419
Trial3	1	1	blindfold	counterclockwise	practice	Free	1	-0.5	-0.5	3.867729	0.55549	-1.45493	0.095452	1.21186725967555	-1.919629	-9.912265	0.255216
Trial3	1	1	blindfold	counterclockwise	practice	Free	1	-0.5	-0.5	3.887733	0.54497	-1.45495	0.12082	1.21547510216651	-2.158983	-10.14925	-0.3464
Trial3	1	1	blindfold	counterclockwise	practice	Free	1	-0.5	-0.5	3.90773	0.52289	-1.45503	0.13022	1.20144964918946	-3.261537	-9.802238	-0.520081
Trial3	1	1	blindfold	counterclockwise	practice	Free	1	-0.5	-0.5	3.927734	0.51044	-1.45495	0.13829	1.19515819253759	-3.949499	-9.742993	-0.427641
Trial3	1	1	blindfold	counterclockwise	practice	Free	1	-0.5	-0.5	3.947731	0.49558	-1.45488	0.14414	1.185789128902	-4.716076	-9.798006	-0.506103
Trial3	1	1	blindfold	counterclockwise	practice	Free	1	-0.5	-0.5	3.967728	0.48008	-1.45491	0.14875	1.17534392261915	-5.156183	-10.14925	-0.740118
Trial3	1	1	blindfold	counterclockwise	practice	Free	1	-0.5	-0.5	3.987732	0.46191	-1.45502	0.15409	1.16323024251613	-5.553438	-10.08154	-0.884691
Trial3	1	1	blindfold	counterclockwise	practice	Free	1	-0.5	-0.5	4.007729	0.41764	-1.45498	0.15487	1.12734991790755	-5.480772	-9.874179	-1.202334
Trial3	1	1	blindfold	counterclockwise	practice	Free	1	-0.5	-0.5	4.027733	0.39224	-1.45495	0.15453	1.10657205012261	-5.235795	-9.903801	-1.148198
Trial3	1	1	blindfold	counterclockwise	practice	Free	1	-0.5	-0.5	4.047729	0.36302	-1.45496	0.15336	1.08244299014708	-5.144616	-9.988437	-1.07736
Trial3	1	1	blindfold	counterclockwise	practice	Free	1	-0.5	-0.5	4.067734	0.33446	-1.45499	0.15142	1.05861772520662	-4.963734	-10.05615	-0.891867
Trial3	1	1	blindfold	counterclockwise	practice	Free	1	-0.5	-0.5	4.08773	0.30238	-1.45501	0.14612	1.03018674373677	-4.754452	-9.975742	-0.824376
Trial3	1	1	blindfold	counterclockwise	practice	Free	1	-0.5	-0.5	4.107735	0.23581	-1.45496	0.14302	0.977185282772465	-4.247758	-9.869947	-0.516971
Trial3	1	1	blindfold	counterclockwise	practice	Free	1	-0.5	-0.5	4.127731	0.20089	-1.45493	0.13998	0.949116011423897	-3.945578	-9.772616	-0.087354
Trial3	1	1	blindfold	counterclockwise	practice	Free	1	-0.5	-0.5	4.147728	0.16519	-1.45488	0.13738	0.921265987916973	-3.737254	-9.738761	0.249788
Trial3	1	1	blindfold	counterclockwise	practice	Free	1	-0.5	-0.5	4.167732	0.12781	-1.45485	0.1353	0.893169346853918	-3.498893	-9.785311	0.295878
Trial3	1	1	blindfold	counterclockwise	practice	Free	1	-0.5	-0.5	4.187729	0.091185	-1.45488	0.13192	0.865345357879621	-3.330265	-9.975742	0.162998
Trial3	1	1	blindfold	counterclockwise	practice	Free	1	-0.5	-0.5	4.207733	0.016443	-1.45508	0.13046	0.814980475594537	-3.32822	-10.33545	0.044084
Trial3	1	1	blindfold	counterclockwise	practice	Free	1	-0.5	-0.5	4.22773	-0.021583	-1.45517	0.12929	0.790499038140734	-3.293595	-10.43278	0.12023
Trial3	1	1	blindfold	counterclockwise	practice	Free	1	-0.5	-0.5	4.247734	-0.05735	-1.45521	0.12825	0.76852917096318	-3.241688	-10.3566	0.161307
Trial3	1	1	blindfold	counterclockwise	practice	Free	1	-0.5	-0.5	4.267731	-0.095267	-1.45519	0.12751	0.746711188150056	-3.143985	-10.28466	0.146312
Trial3	1	1	blindfold	counterclockwise	practice	Free	1	-0.5	-0.5	4.287735	-0.13307	-1.45515	0.12704	0.726510007350239	-3.161103	-10.2635	0.276982
Trial3	1	1	blindfold	counterclockwise	practice	Free	1	-0.5	-0.5	4.307732	-0.2061	-1.4551	0.12736	0.692789859003032	-3.084205	-10.08577	0.460008
Trial3	1	1	blindfold	counterclockwise	practice	Free	1	-0.5	-0.5	4.327728	-0.24238	-1.45505	0.12808	0.678861214584424	-3.053336	-10.00113	0.436479
Trial3	1	1	blindfold	counterclockwise	practice	Free	1	-0.5	-0.5	4.347733	-0.27963	-1.455	0.12911	0.666590081913303	-3.044069	-9.941888	0.417166
Trial3	1	1	blindfold	counterclockwise	practice	Free	1	-0.5	-0.5	4.367729	-0.31568	-1.45497	0.1305	0.656889738903279	-2.984546	-9.92496	0.394237
Trial3	1	1	blindfold	counterclockwise	practice	Free	1	-0.5	-0.5	4.387733	-0.35374	-1.45496	0.13347	0.650135543614073	-2.984488	-9.869947	0.243973
Trial3	1	1	blindfold	counterclockwise	practice	Free	1	-0.5	-0.5	4.40773	-0.4238	-1.4549	0.13526	0.639813805247438	-3.050189	-9.726066	0.322848
Trial3	1	1	blindfold	counterclockwise	practice	Free	1	-0.5	-0.5	4.427734	-0.45919	-1.45487	0.13718	0.638485558405918	-2.892901	-9.649893	0.472616
Trial3	1	1	blindfold	counterclockwise	practice	Free	1	-0.5	-0.5	4.447731	-0.49441	-1.45484	0.13945	0.639474432034277	-2.808355	-9.611807	0.456553
Trial3	1	1	blindfold	counterclockwise	practice	Free	1	-0.5	-0.5	4.467728	-0.53048	-1.45481	0.14193	0.642653215713042	-2.787688	-9.637198	0.442215
Trial3	1	1	blindfold	counterclockwise	practice	Free	1	-0.5	-0.5	4.487732	-0.56626	-1.45482	0.14734	0.650722260381903	-2.696542	-9.709139	0.484606
Trial3	1	1	blindfold	counterclockwise	practice	Free	1	-0.5	-0.5	4.507729	-0.63452	-1.45492	0.15025	0.664018595312765	-2.320677	-10.13232	0.285925
Trial3	1	1	blindfold	counterclockwise	practice	Free	1	-0.5	-0.5	4.527733	-0.66864	-1.45504	0.15314	0.674560083816102	-2.180359	-10.22965	0.230818
Trial3	1	1	blindfold	counterclockwise	practice	Free	1	-0.5	-0.5	4.547729	-0.70176	-1.4551	0.15605	0.686373581403606	-2.069066	-10.1027	0.411412
Trial3	1	1	blindfold	counterclockwise	practice	Free	1	-0.5	-0.5	4.567734	-0.73198	-1.45506	0.15923	0.698855427896239	-1.964765	-9.857252	0.628382
Trial3	1	1	blindfold	counterclockwise	practice	Free	1	-0.5	-0.5	4.58773	-0.76302	-1.45495	0.16637	0.716399659602491	-1.689388	-9.704907	0.661512
Trial3	1	1	blindfold	counterclockwise	practice	Free	1	-0.5	-0.5	4.607735	-0.82037	-1.45487	0.16983	0.742501979900644	-1.402411	-9.798006	0.28173
Trial3	1	1	blindfold	counterclockwise	practice	Free	1	-0.5	-0.5	4.627731	-0.84648	-1.45489	0.17297	0.756926030362802	-1.209873	-9.857252	-0.065684
Trial3	1	1	blindfold	counterclockwise	practice	Free	1	-0.5	-0.5	4.647728	-0.87176	-1.45493	0.17523	0.770805457729867	-1.072648	-9.963047	-0.449971
Trial3	1	1	blindfold	counterclockwise	practice	Free	1	-0.5	-0.5	4.667732	-0.89388	-1.45499	0.17653	0.782837344346209	-0.75663	-10.12809	-0.897123
Trial3	1	1	blindfold	counterclockwise	practice	Free	1	-0.5	-0.5	4.687729	-0.91473	-1.45507	0.17451	0.791811010747781	-0.468386	-10.26774	-1.469601
Trial3	1	1	blindfold	counterclockwise	practice	Free	1	-0.5	-0.5	4.707733	-0.94995	-1.45516	0.17065	0.807605357813599	0.0046662	-10.52164	-2.764613
Trial3	1	1	blindfold	counterclockwise	practice	Free	1	-0.5	-0.5	4.72773	-0.96343	-1.45526	0.16438	0.810042092499842	0.179937	-10.75863	-3.314249
Trial3	1	1	blindfold	counterclockwise	practice	Free	1	-0.5	-0.5	4.747734	-0.97484	-1.45538	0.15688	0.810533376391352	0.341974	-11.08024	-3.768335
Trial3	1	1	blindfold	counterclockwise	practice	Free	1	-0.5	-0.5	4.767731	-0.98283	-1.45552	0.14755	0.80774117269632	0.335489	-11.34261	-4.135211
Trial3	1	1	blindfold	counterclockwise	practice	Free	1	-0.5	-0.5	4.787735	-0.98899	-1.45568	0.12365	0.792496404163494	0.463751	-11.79965	-4.564888
Trial3	1	1	blindfold	counterclockwise	practice	Free	1	-0.5	-0.5	4.807732	-0.9964	-1.45601	0.10886	0.785572052952799	0.787924	-11.87582	-5.182258
Trial3	1	1	blindfold	counterclockwise	practice	Free	1	-0.5	-0.5	4.827728	-0.99809	-1.45599	0.092778	0.774260531995545	0.939582	-11.99008	-5.116262
Trial3	1	1	blindfold	counterclockwise	practice	Free	1	-0.5	-0.5	4.847733	-0.99875	-1.45598	0.074648	0.760902042095853	0.859378	-12.02816	-5.069092
Trial3	1	1	blindfold	counterclockwise	practice	Free	1	-0.5	-0.5	4.867729	-0.99856	-1.45601	0.0559	0.746717373281791	0.764053	-12.05356	-4.532683
Trial3	1	1	blindfold	counterclockwise	practice	Free	1	-0.5	-0.5	4.887733	-0.99778	-1.45598	0.014649	0.715994753594399	0.468305	-11.78272	-4.705171
Trial3	1	1	blindfold	counterclockwise	practice	Free	1	-0.5	-0.5	4.90773	-0.99509	-1.45606	-0.0077009	0.698192323106301	0.706648	-11.91391	-4.738975
Trial3	1	1	blindfold	counterclockwise	practice	Free	1	-0.5	-0.5	4.927734	-0.9931901	-1.45596	-0.031563	0.68019824283111	0.64394	-11.33415	-4.172044
Trial3	1	1	blindfold	counterclockwise	practice	Free	1	-0.5	-0.5	4.947731	-0.99092	-1.4557	-0.055509	0.662249727576253	0.545758	-11.03369	-3.838423
Trial3	1	1	blindfold	counterclockwise	practice	Free	1	-0.5	-0.5	4.967728	-0.98848	-1.4555	-0.080776	0.643709131782073	0.373627	-10.88135	-4.632416
Trial3	1	1	blindfold	counterclockwise	practice	Free	1	-0.5	-0.5	4.987732	-0.98592	-1.4555	-0.13657	0.606794495879301	0.595871	-11.69385	-5.138688
Trial3	1	1	blindfold	counterclockwise	practice	Free	1	-0.5	-0.5	5.007729	-0.98018	-1.45553	-0.16526	0.585340640579009	0.471049	-10.2635	-3.581255
Trial3	1	1	blindfold	counterclockwise	practice	Free	1	-0.5	-0.5	5.027733	-0.97713	-1.45521	-0.19576	0.565875439013087	0.309579	-10.11539	-3.898248
Trial3	1	1	blindfold	counterclockwise	practice	Free	1	-0.5	-0.5	5.047729	-0.97396	-1.45516	-0.2266	0.547161473433467	0.461077	-11.41879	-4.716416
Trial3	1	1	blindfold	counterclockwise	practice	Free	1	-0.5	-0.5	5.067734	-0.9705501	-1.45554	-0.25923	0.528571228518167	0.44941	-11.30453	-4.428493
Trial3	1	1	blindfold	counterclockwise	practice	Free	1	-0.5	-0.5	5.08773	-0.96694	-1.45562	-0.32408	0.498979759185107	0.104954	-10.13655	-3.742419
Trial3	1	1	blindfold	counterclockwise	practice	Free	1	-0.5	-0.5	5.107735	-0.96069	-1.45518	-0.35837	0.48196925165587	0.292612	-11.15218	-3.893141
Trial3	1	1	blindfold	counterclockwise	practice	Free	1	-0.5	-0.5	5.127731	-0.95751	-1.45543	-0.39174	0.470144251754416	0.255069	-10.80941	-3.347271
Trial3	1	1	blindfold	counterclockwise	practice	Free	1	-0.5	-0.5	5.147728	-0.95469	-1.45539	-0.42524	0.46079500655226	-0.209401	-10.28466	-3.388788
Trial3	1	1	blindfold	counterclockwise	practice	Free	1	-0.5	-0.5	5.167732	-0.95214	-1.45529	-0.4597	0.453932484628094	-0.096847	-10.83057	-3.292218
Trial3	1	1	blindfold	counterclockwise	practice	Free	1	-0.5	-0.5	5.187729	-0.95002	-1.45537	-0.52574	0.450755546974556	-0.188428	-10.68245	-2.766838
Trial3	1	1	blindfold	counterclockwise	practice	Free	1	-0.5	-0.5	5.207733	-0.9469	-1.45518	-0.55862	0.450728211483086	-0.166581	-10.47086	-3.1544
Trial3	1	1	blindfold	counterclockwise	practice	Free	1	-0.5	-0.5	5.22773	-0.94594	-1.45522	-0.59316	0.455566999657704	-0.18799	-10.55127	-2.843302
Trial3	1	1	blindfold	counterclockwise	practice	Free	1	-0.5	-0.5	5.247734	-0.9452	-1.45515	-0.62468	0.462329061663321	-0.359215	-9.836093	-3.100834
Trial3	1	1	blindfold	counterclockwise	practice	Free	1	-0.5	-0.5	5.267731	-0.94481	-1.45503	-0.65819	0.472101675683667	0.00091746	-10.42008	-3.228802
Trial3	1	1	blindfold	counterclockwise	practice	Free	1	-0.5	-0.5	5.287735	-0.94455	-1.45509	-0.72289	0.497297312408506	0.11029	-10.39892	-2.893466
Trial3	1	1	blindfold	counterclockwise	practice	Free	1	-0.5	-0.5	5.307732	-0.9443	-1.4549	-0.7554	0.512475996880846	-0.415871	-9.658357	-3.199522
Trial3	1	1	blindfold	counterclockwise	practice	Free	1	-0.5	-0.5	5.327728	-0.94449	-1.45486	-0.7887601	0.530050654780175	-0.094801	-10.02652	-2.847396
Trial3	1	1	blindfold	counterclockwise	practice	Free	1	-0.5	-0.5	5.347733	-0.94479	-1.45491	-0.82097	0.548506963774752	-0.191235	-9.38329	-2.931551
Trial3	1	1	blindfold	counterclockwise	practice	Free	1	-0.5	-0.5	5.367729	-0.94529	-1.4548	-0.85297	0.568217417677284	-0.510969	-9.472158	-2.770167
Trial3	1	1	blindfold	counterclockwise	practice	Free	1	-0.5	-0.5	5.387733	-0.94608	-1.45474	-0.9172	0.610772630902234	-0.43307	-9.450999	-2.378246
Trial3	1	1	blindfold	counterclockwise	practice	Free	1	-0.5	-0.5	5.40773	-0.9482599	-1.45451	-0.9468	0.63290379734668	-0.402617	-9.095528	-2.394014
Trial3	1	1	blindfold	counterclockwise	practice	Free	1	-0.5	-0.5	5.427734	-0.94968	-1.45453	-0.97756	0.655953972582201	-0.238105	-9.539867	-2.25081
Trial3	1	1	blindfold	counterclockwise	practice	Free	1	-0.5	-0.5	5.447731	-0.95128	-1.45469	-1.00656	0.678422256699762	-0.204351	-9.50178	-1.921339
Trial3	1	1	blindfold	counterclockwise	practice	Free	1	-0.5	-0.5	5.467728	-0.95298	-1.4547	-1.03579	0.701613677384312	-0.394478	-9.197091	-2.186789
Trial3	1	1	blindfold	counterclockwise	practice	Free	1	-0.5	-0.5	5.487732	-0.95478	-1.45467	-1.09022	0.74510700631742	-0.13588	-9.467926	-2.212417
Trial3	1	1	blindfold	counterclockwise	practice	Free	1	-0.5	-0.5	5.507729	-0.95763	-1.45474	-1.11611	0.767474226985964	0.454012	-8.947415	-1.86901
Trial3	1	1	blindfold	counterclockwise	practice	Free	1	-0.5	-0.5	5.527733	-0.95836	-1.45458	-1.14203	0.788857637172646	0.690405	-9.146309	-1.990121
Trial3	1	1	blindfold	counterclockwise	practice	Free	1	-0.5	-0.5	5.547729	-0.95836	-1.45458	-1.1662	0.808650843544393	1.304573	-9.42984	-1.811233
Trial3	1	1	blindfold	counterclockwise	practice	Free	1	-0.5	-0.5	5.567734	-0.95721	-1.45466	-1.1891	0.826982367034993	1.750609	-9.167468	-1.370555
Trial3	1	1	blindfold	counterclockwise	practice	Free	1	-0.5	-0.5	5.58773	-0.9546601	-1.45458	-1.23144	0.861231873771052	2.267026	-8.824692	-1.201587
Trial3	1	1	blindfold	counterclockwise	practice	Free	1	-0.5	-0.5	5.607735	-0.9441	-1.4544	-1.2497	0.871363784637751	3.402242	-8.693507	-0.360816
Trial3	1	1	blindfold	counterclockwise	practice	Free	1	-0.5	-0.5	5.627731	-0.93568	-1.45437	-1.26664	0.881790138215597	3.700914	-8.528466	0.208113
Trial3	1	1	blindfold	counterclockwise	practice	Free	1	-0.5	-0.5	5.647728	-0.92422	-1.45426	-1.27981	0.887731027332289	4.069314	-8.316876	0.77505
Trial3	1	1	blindfold	counterclockwise	practice	Free	1	-0.5	-0.5	5.667732	-0.91149	-1.45416	-1.2913	0.891896754960362	4.383617	-8.084127	0.720224
Trial3	1	1	blindfold	counterclockwise	practice	Free	1	-0.5	-0.5	5.687729	-0.89615	-1.45407	-1.30888	0.900678424971556	4.435064	-8.147604	0.817666
Trial3	1	1	blindfold	counterclockwise	practice	Free	1	-0.5	-0.5	5.707733	-0.85852	-1.4541	-1.31512	0.890481417293723	4.381911	-8.223777	0.904165
Trial3	1	1	blindfold	counterclockwise	practice	Free	1	-0.5	-0.5	5.72773	-0.83706	-1.45412	-1.32034	0.886886240392457	4.322951	-8.147604	0.834564
Trial3	1	1	blindfold	counterclockwise	practice	Free	1	-0.5	-0.5	5.747734	-0.81241	-1.45408	-1.32413	0.881357112180848	4.275601	-8.096823	0.644308
Trial3	1	1	blindfold	counterclockwise	practice	Free	1	-0.5	-0.5	5.767731	-0.78821	-1.45404	-1.32728	0.87604628804242	4.286509	-8.079896	0.493816
Trial3	1	1	blindfold	counterclockwise	practice	Free	1	-0.5	-0.5	5.787735	-0.76164	-1.45404	-1.33238	0.87253197894338	4.291573	-8.105286	0.284381
Trial3	1	1	blindfold	counterclockwise	practice	Free	1	-0.5	-0.5	5.807732	-0.70271	-1.45407	-1.33483	0.85908809992095	4.331799	-8.211081	-0.275023
Trial3	1	1	blindfold	counterclockwise	practice	Free	1	-0.5	-0.5	5.827728	-0.67127	-1.45411	-1.33782	0.855146676462014	4.36823	-8.405744	-0.621217
Trial3	1	1	blindfold	counterclockwise	practice	Free	1	-0.5	-0.5	5.847733	-0.63633	-1.45421	-1.34115	0.852126205172398	4.197111	-8.697738	-0.94666
Trial3	1	1	blindfold	counterclockwise	practice	Free	1	-0.5	-0.5	5.867729	-0.6031	-1.45433	-1.34533	0.851594045977685	4.095178	-8.833156	-1.166621
Trial3	1	1	blindfold	counterclockwise	practice	Free	1	-0.5	-0.5	5.887733	-0.56771	-1.45441	-1.35594	0.858613940299367	3.955651	-8.850083	-1.292347
Trial3	1	1	blindfold	counterclockwise	practice	Free	1	-0.5	-0.5	5.90773	-0.49176	-1.45448	-1.36182	0.861859373465596	3.808093	-8.875474	-0.821455
Trial3	1	1	blindfold	counterclockwise	practice	Free	1	-0.5	-0.5	5.927734	-0.4548	-1.45444	-1.36817	0.869345743019961	3.553849	-8.778143	-0.727642
Trial3	1	1	blindfold	counterclockwise	practice	Free	1	-0.5	-0.5	5.947731	-0.41493	-1.45441	-1.37463	0.87875736090236	3.281629	-8.879706	-0.803315
Trial3	1	1	blindfold	counterclockwise	practice	Free	1	-0.5	-0.5	5.967728	-0.37586	-1.45443	-1.37463	0.883395907995677	3.076846	-8.875474	-0.814646
Trial3	1	1	blindfold	counterclockwise	practice	Free	1	-0.5	-0.5	5.987732	-0.33544	-1.45446	-1.39545	0.910445205489455	2.949587	-8.981269	-0.707041
Trial3	1	1	blindfold	counterclockwise	practice	Free	1	-0.5	-0.5	6.007729	-0.257	-1.45453	-1.40229	0.934438986924793	2.791872	-9.070137	-0.395638
Trial3	1	1	blindfold	counterclockwise	practice	Free	1	-0.5	-0.5	6.027733	-0.21797	-1.45453	-1.40936	0.952090659685465	2.647975	-8.947415	-0.305599
Trial3	1	1	blindfold	counterclockwise	practice	Free	1	-0.5	-0.5	6.047729	-0.17685	-1.45449	-1.41557	0.970924390843129	2.519929	-8.86701	-0.194786
Trial3	1	1	blindfold	counterclockwise	practice	Free	1	-0.5	-0.5	6.067734	-0.13956	-1.45445	-1.4218	0.989763631614989	2.425661	-8.816229	-0.036852
Trial3	1	1	blindfold	counterclockwise	practice	Free	1	-0.5	-0.5	6.08773	-0.10148	-1.45441	-1.43288	1.0144374633682	2.327937	-8.723129	-0.082418
Trial3	1	1	blindfold	counterclockwise	practice	Free	1	-0.5	-0.5	6.107735	-0.025716	-1.45435	-1.43793	1.05102710504107	2.24824	-8.710434	-0.050504
Trial3	1	1	blindfold	counterclockwise	practice	Free	1	-0.5	-0.5	6.127731	0.010726	-1.45434	-1.44266	1.07212353487323	2.269546	-8.735825	-0.023013
Trial3	1	1	blindfold	counterclockwise	practice	Free	1	-0.5	-0.5	6.147728	0.046581	-1.45436	-1.44717	1.09356371968545	2.121673	-8.786606	-0.030256
Trial3	1	1	blindfold	counterclockwise	practice	Free	1	-0.5	-0.5	6.167732	0.082884	-1.45439	-1.45148	1.11582605211011	2.097034	-8.900865	-0.063041
Trial3	1	1	blindfold	counterclockwise	practice	Free	1	-0.5	-0.5	6.187729	0.11844	-1.45443	-1.45841	1.14062167770954	1.870816	-8.879706	0.056879
Trial3	1	1	blindfold	counterclockwise	practice	Free	1	-0.5	-0.5	6.207733	0.18463	-1.45433	-1.46136	1.18022508558199	1.342484	-8.469221	0.172306
Trial3	1	1	blindfold	counterclockwise	practice	Free	1	-0.5	-0.5	6.22773	0.21595	-1.45424	-1.46387	1.20067882436453	1.1442	-8.367658	0.22637
Trial3	1	1	blindfold	counterclockwise	practice	Free	1	-0.5	-0.5	6.247734	0.24588	-1.45418	-1.46599	1.22043990604756	0.972332	-8.384585	0.309139
Trial3	1	1	blindfold	counterclockwise	practice	Free	1	-0.5	-0.5	6.267731	0.27506	-1.45418	-1.46767	1.23979973793224	0.69954	-8.384585	0.221299
Trial3	1	1	blindfold	counterclockwise	practice	Free	1	-0.5	-0.5	6.287735	0.30163	-1.45419	-1.4701	1.25845322035688	0.508903	-8.414208	0.206949
Trial3	1	1	blindfold	counterclockwise	practice	Free	1	-0.5	-0.5	6.307732	0.34956	-1.45424	-1.47084	1.29007073179616	0.161802	-8.44383	0.260594
Trial3	1	1	blindfold	counterclockwise	practice	Free	1	-0.5	-0.5	6.327728	0.36995	-1.45423	-1.47127	1.3039089589286	0.068365	-8.388817	0.251885
Trial3	1	1	blindfold	counterclockwise	practice	Free	1	-0.5	-0.5	6.347733	0.38866	-1.45421	-1.4715	1.31663535623449	-0.024132	-8.426903	0.149533
Trial3	1	1	blindfold	counterclockwise	practice	Free	1	-0.5	-0.5	6.367729	0.40455	-1.45422	-1.47165	1.32752190506299	-0.114517	-8.575016	0.093553
Trial3	1	1	blindfold	counterclockwise	practice	Free	1	-0.5	-0.5	6.387733	0.41813	-1.45428	-1.47228	1.33727004149764	-0.233196	-8.790838	-0.129629
Trial3	1	1	blindfold	counterclockwise	practice	Free	1	-0.5	-0.5	6.40773	0.4382	-1.45443	-1.47293	1.35159606787424	-0.405441	-8.930487	-0.432787
Trial3	1	1	blindfold	counterclockwise	practice	Free	1	-0.5	-0.5	6.427734	0.44424	-1.45447	-1.47387	1.35647043375703	-0.457937	-8.968574	-0.682017
Trial3	1	1	blindfold	counterclockwise	practice	Free	1	-0.5	-0.5	6.447731	0.44784	-1.45449	-1.47471	1.35958088354124	-0.404489	-9.099759	-0.91264
Trial3	1	1	blindfold	counterclockwise	practice	Free	1	-0.5	-0.5	6.467728	0.44902	-1.45454	-1.47488	1.36052560900965	-0.416338	-9.311349	-1.014507
Trial3	1	1	blindfold	counterclockwise	practice	Free	1	-0.5	-0.5	6.487732	0.44903	-1.45462	-1.475	1.36061850676053	-0.565655	-9.400217	-1.070089
Trial3	1	1	blindfold	counterclockwise	practice	Free	1	-0.5	-0.5	6.507729	0.44894	-1.45467	-1.47505	1.36059161133251	-1.126964	-9.065905	-0.971905
Trial3	1	1	blindfold	counterclockwise	practice	Free	1	-0.5	-0.5	6.527733	0.44888	-1.45456	-1.47508	1.36057132065105	-1.142994	-8.892401	-0.706272
Trial3	1	1	blindfold	counterclockwise	practice	Free	1	-0.5	-0.5	6.547729	0.4488	-1.45445	-1.47511	1.36053704573914	-1.373432	-8.646957	-0.507932
Trial3	1	1	blindfold	counterclockwise	practice	Free	1	-0.5	-0.5	6.567734	0.44873	-1.45436	-1.47512	1.36049540380856	-1.229757	-8.642725	-0.322288
Trial3	1	1	blindfold	counterclockwise	practice	Free	1	-0.5	-0.5	6.58773	0.44867	-1.45432	-1.47515	1.36047503704923	-1.00623	-8.672348	-0.231457
Trial3	1	1	blindfold	counterclockwise	practice	Free	1	-0.5	-0.5	6.607735	0.44858	-1.45442	-1.47517	1.36042654894885	-0.608885	-9.082832	-0.423635
Trial3	1	1	blindfold	counterclockwise	practice	Free	1	-0.5	-0.5	6.627731	0.44855	-1.45451	-1.47521	1.36043440030854	-0.594096	-9.142077	-0.52863
Trial3	1	1	blindfold	counterclockwise	practice	Free	1	-0.5	-0.5	6.647728	0.44852	-1.45455	-1.47525	1.36044212411644	-0.685062	-9.137846	-0.707913
Trial3	1	1	blindfold	counterclockwise	practice	Free	1	-0.5	-0.5	6.667732	0.44848	-1.45458	-1.47529	1.36044293306153	-0.786108	-9.239409	-0.790284
Trial3	1	1	blindfold	counterclockwise	practice	Free	1	-0.5	-0.5	6.687729	0.44843	-1.45462	-1.47539	1.36047979396785	-0.88124	-9.277495	-0.829911
Trial3	1	1	blindfold	counterclockwise	practice	Free	1	-0.5	-0.5	6.707733	0.44833	-1.45464	-1.47543	1.36043872521514	-0.904053	-9.197091	-0.873668
Trial3	1	1	blindfold	counterclockwise	practice	Free	1	-0.5	-0.5	6.72773	0.44829	-1.45461	-1.47548	1.36044672506355	-0.832503	-9.192859	-0.888273
Trial3	1	1	blindfold	counterclockwise	practice	Free	1	-0.5	-0.5	6.747734	0.44824	-1.45461	-1.47554	1.36045479933557	-0.757302	-9.319813	-0.987786
Trial3	1	1	blindfold	counterclockwise	practice	Free	1	-0.5	-0.5	6.767731	0.4482	-1.45465	-1.4756	1.36046998655418	-0.6822	-9.395985	-1.038379
Trial3	1	1	blindfold	counterclockwise	practice	Free	1	-0.5	-0.5	6.787735	0.44817	-1.45469	-1.47573	1.36054227466225	-0.605313	-9.442535	-1.136461
Trial3	1	1	blindfold	counterclockwise	practice	Free	1	-0.5	-0.5	6.807732	0.4481	-1.45472	-1.4758	1.36054376046275	-0.651367	-9.438303	-1.269683
Trial3	1	1	blindfold	counterclockwise	practice	Free	1	-0.5	-0.5	6.827728	0.44807	-1.45473	-1.47587	1.36057303665381	-0.700038	-9.493317	-1.306515
Trial4	6	1	blindfold	counterclockwise	test	Guided	1	-0.5	0	0	-0.48641	-1.45608	-0.80062	0.800735351935649	1.238642	-12.58676	-3.916366
Trial4	6	1	blindfold	counterclockwise	test	Guided	1	-0.5	0	0.01999664	-0.48641	-1.45609	-0.80062	0.800735351935649	1.233215	-12.59099	-3.948025
Trial4	6	1	blindfold	counterclockwise	test	Guided	1	-0.5	0	0.04000092	-0.48642	-1.45609	-0.80063	0.800745135098191	1.237135	-12.64178	-3.937472
Trial4	6	1	blindfold	counterclockwise	test	Guided	1	-0.5	0	0.05999756	-0.48631	-1.4564	-0.80063	0.800747007664061	1.217538	-12.65447	-3.974256
Trial4	6	1	blindfold	counterclockwise	test	Guided	1	-0.5	0	0.08000183	-0.48625	-1.45643	-0.80063	0.800748036078735	1.195862	-12.63754	-3.921785
Trial4	6	1	blindfold	counterclockwise	test	Guided	1	-0.5	0	0.09999847	-0.48619	-1.45643	-0.80063	0.800749068477176	1.193147	-12.60792	-3.900378
Trial4	6	1	blindfold	counterclockwise	test	Guided	1	-0.5	0	0.1200027	-0.48612	-1.45641	-0.80063	0.800750278879304	1.199543	-12.51905	-3.871112
Trial4	6	1	blindfold	counterclockwise	test	Guided	1	-0.5	0	0.1399994	-0.48606	-1.4564	-0.80063	0.80075132049543	1.1649	-12.51905	-3.809295
Trial4	6	1	blindfold	counterclockwise	test	Guided	1	-0.5	0	0.1600037	-0.48594	-1.45638	-0.80063	0.800753418763802	1.183962	-12.58676	-3.852992
Trial4	6	1	blindfold	counterclockwise	test	Guided	1	-0.5	0	0.1800003	-0.48588	-1.4564	-0.80063	0.800754474378378	1.209962	-12.61639	-3.905733
Trial4	6	1	blindfold	counterclockwise	test	Guided	1	-0.5	0	0.1999969	-0.48582	-1.45642	-0.80063	0.800755535013876	1.189525	-12.61215	-3.892146
Trial4	6	1	blindfold	counterclockwise	test	Guided	1	-0.5	0	0.2200012	-0.48576	-1.45642	-0.80064	0.800766611613878	1.145875	-12.63331	-3.89424
Trial4	6	1	blindfold	counterclockwise	test	Guided	1	-0.5	0	0.2399979	-0.4857	-1.45642	-0.80064	0.80076768069679	1.169128	-12.62908	-3.945184
Trial4	6	1	blindfold	counterclockwise	test	Guided	1	-0.5	0	0.2600021	-0.48558	-1.45642	-0.80064	0.800769832878461	1.089596	-12.58253	-3.942767
Trial4	6	1	blindfold	counterclockwise	test	Guided	1	-0.5	0	0.2799988	-0.48553	-1.45641	-0.80064	0.800770734434084	1.110133	-12.55714	-3.959031
Trial4	6	1	blindfold	counterclockwise	test	Guided	1	-0.5	0	0.3000031	-0.48547	-1.45639	-0.80064	0.800771821282193	1.118007	-12.54021	-3.949977
Trial4	6	1	blindfold	counterclockwise	test	Guided	1	-0.5	0	0.3199997	-0.48542	-1.45639	-0.80065	0.800782742164038	1.115022	-12.56137	-3.932783
Trial4	6	1	blindfold	counterclockwise	test	Guided	1	-0.5	0	0.340004	-0.4853	-1.4564	-0.80065	0.80078493572525	1.128065	-12.62485	-4.010848
Trial4	6	1	blindfold	counterclockwise	test	Guided	1	-0.5	0	0.3600006	-0.48525	-1.4564	-0.80066	0.800795866620258	1.155554	-12.59523	-4.058474
Trial4	6	1	blindfold	counterclockwise	test	Guided	1	-0.5	0	0.3799973	-0.48519	-1.4564	-0.80066	0.800796974420468	1.154086	-12.57407	-4.078968
Trial4	6	1	blindfold	counterclockwise	test	Guided	1	-0.5	0	0.4000015	-0.48513	-1.4564	-0.80067	0.800808098571756	1.130911	-12.59523	-4.129011
Trial4	6	1	blindfold	counterclockwise	test	Guided	1	-0.5	0	0.4199982	-0.48507	-1.4564	-0.80067	0.80080921424126	1.159278	-12.5783	-4.101256
Trial4	6	1	blindfold	counterclockwise	test	Guided	1	-0.5	0	0.4400024	-0.48501	-1.4564	-0.80068	0.800820287746405	1.162618	-12.52329	-4.042151
Trial4	6	1	blindfold	counterclockwise	test	Guided	1	-0.5	0	0.4599991	-0.4849	-1.45637	-0.80068	0.800822354319539	1.124997	-12.50636	-4.035206
Trial4	6	1	blindfold	counterclockwise	test	Guided	1	-0.5	0	0.4800034	-0.48484	-1.45637	-0.80068	0.800823487753623	1.142832	-12.54445	-4.083131
Trial4	6	1	blindfold	counterclockwise	test	Guided	1	-0.5	0	0.5	-0.48478	-1.45638	-0.80069	0.800834637451985	1.135025	-12.53175	-4.074079
Trial4	6	1	blindfold	counterclockwise	test	Guided	1	-0.5	0	0.5199966	-0.48472	-1.45637	-0.80069	0.800835780425547	1.151027	-12.54445	-4.028537
Trial4	6	1	blindfold	counterclockwise	test	Guided	1	-0.5	0	0.5400009	-0.48461	-1.45638	-0.80069	0.800837886220275	1.157135	-12.54445	-4.062887
Trial4	6	1	blindfold	counterclockwise	test	Guided	1	-0.5	0	0.5599976	-0.48455	-1.45639	-0.80069	0.80083904192992	1.15777	-12.54868	-4.054435
Trial4	6	1	blindfold	counterclockwise	test	Guided	1	-0.5	0	0.5800018	-0.48449	-1.45639	-0.80069	0.800840202136454	1.146041	-12.54868	-4.040862
Trial4	6	1	blindfold	counterclockwise	test	Guided	1	-0.5	0	0.5999985	-0.48444	-1.45638	-0.80069	0.800841171638281	1.136433	-12.55291	-4.057136
Trial4	6	1	blindfold	counterclockwise	test	Guided	1	-0.5	0	0.6200027	-0.48438	-1.45639	-0.80069	0.800842339504807	1.135547	-12.54021	-4.010394
Trial4	6	1	blindfold	counterclockwise	test	Guided	1	-0.5	0	0.6399994	-0.48432	-1.45639	-0.80068	0.800833500786461	1.176872	-12.55714	-3.966652
Trial4	6	1	blindfold	counterclockwise	test	Guided	1	-0.5	0	0.6600037	-0.4842	-1.4564	-0.80067	0.800825906977049	1.18056	-12.55714	-3.975375
Trial4	6	1	blindfold	counterclockwise	test	Guided	1	-0.5	0	0.6800003	-0.48414	-1.4564	-0.80067	0.800827093434949	1.219484	-12.57407	-3.965401
Trial4	6	1	blindfold	counterclockwise	test	Guided	1	-0.5	0	0.6999969	-0.48408	-1.4564	-0.80067	0.80082828320481	1.247566	-12.61639	-3.988596
Trial4	6	1	blindfold	counterclockwise	test	Guided	1	-0.5	0	0.7200012	-0.48402	-1.45641	-0.80066	0.800819467065437	1.348908	-12.58676	-3.999104
Trial4	6	1	blindfold	counterclockwise	test	Guided	1	-0.5	0	0.7399979	-0.48387	-1.4564	-0.80065	0.800812463245346	1.546707	-12.48943	-3.780395
Trial4	6	1	blindfold	counterclockwise	test	Guided	1	-0.5	0	0.7600021	-0.48379	-1.45637	-0.80063	0.800794054731841	1.743617	-12.43442	-3.697068
Trial4	6	1	blindfold	counterclockwise	test	Guided	1	-0.5	0	0.7799988	-0.48369	-1.45634	-0.8006101	0.800776181121892	1.921186	-12.3794	-3.59327
Trial4	6	1	blindfold	counterclockwise	test	Guided	1	-0.5	0	0.8000031	-0.48358	-1.4563	-0.80059	0.800758347198743	2.134106	-12.30323	-3.536757
Trial4	6	1	blindfold	counterclockwise	test	Guided	1	-0.5	0	0.8199997	-0.48347	-1.45626	-0.80057	0.80074064707025	2.356363	-12.20167	-3.46453
Trial4	6	1	blindfold	counterclockwise	test	Guided	1	-0.5	0	0.840004	-0.48334	-1.45622	-0.8005201	0.800693403333162	2.575266	-12.10011	-3.399557
Trial4	6	1	blindfold	counterclockwise	test	Guided	1	-0.5	0	0.8600006	-0.48304	-1.45613	-0.8005	0.800679619765689	3.112996	-11.99854	-3.356922
Trial4	6	1	blindfold	counterclockwise	test	Guided	1	-0.5	0	0.8799973	-0.48283	-1.4561	-0.80046	0.80064410972537	3.461079	-11.91391	-3.415408
Trial4	6	1	blindfold	counterclockwise	test	Guided	1	-0.5	0	0.9000015	-0.48232	-1.45606	-0.80039	0.800585249867675	3.790671	-11.78695	-3.378921
Trial4	6	1	blindfold	counterclockwise	test	Guided	1	-0.5	0	0.9199982	-0.48117	-1.456	-0.80011	0.800331586539328	4.085069	-11.70232	-3.305127
Trial4	6	1	blindfold	counterclockwise	test	Guided	1	-0.5	0	0.9400024	-0.47606	-1.45587	-0.7999099	0.800268112493981	4.417033	-11.35531	-3.015281
Trial4	6	1	blindfold	counterclockwise	test	Guided	1	-0.5	0	0.9599991	-0.47176	-1.45577	-0.79967	0.800168467166916	4.494776	-11.24528	-3.037547
Trial4	6	1	blindfold	counterclockwise	test	Guided	1	-0.5	0	0.9800034	-0.46598	-1.45571	-0.79932	0.800043620887373	4.532031	-11.16488	-2.903847
Trial4	6	1	blindfold	counterclockwise	test	Guided	1	-0.5	0	1	-0.4588	-1.45567	-0.79884	0.799901720388903	4.556598	-11.10563	-2.836221
Trial4	6	1	blindfold	counterclockwise	test	Guided	1	-0.5	0	1.019997	-0.45078	-1.45563	-0.79817	0.799686133893698	4.64351	-11.05485	-2.725362
Trial4	6	1	blindfold	counterclockwise	test	Guided	1	-0.5	0	1.040001	-0.44092	-1.45561	-0.79615	0.798339038412793	4.658077	-10.94059	-2.6891
Trial4	6	1	blindfold	counterclockwise	test	Guided	1	-0.5	0	1.059998	-0.41791	-1.45553	-0.7946	0.798829110120015	4.682186	-10.86442	-2.64726
Trial4	6	1	blindfold	counterclockwise	test	Guided	1	-0.5	0	1.080002	-0.40367	-1.45552	-0.79287	0.798700369151708	4.77029	-10.89827	-2.60766
Trial4	6	1	blindfold	counterclockwise	test	Guided	1	-0.5	0	1.099998	-0.38947	-1.45553	-0.79064	0.798328555533396	4.722977	-10.87712	-2.712883
Trial4	6	1	blindfold	counterclockwise	test	Guided	1	-0.5	0	1.120003	-0.37376	-1.45556	-0.79064	0.800654818246319	4.757062	-11.11833	-2.821556
Trial4	6	1	blindfold	counterclockwise	test	Guided	1	-0.5	0	1.139999	-0.35659	-1.45564	-0.78069	0.793752685557084	4.764581	-11.19027	-2.889656
Trial4	6	1	blindfold	counterclockwise	test	Guided	1	-0.5	0	1.160004	-0.32045	-1.4557	-0.77629	0.796783761730867	4.83566	-11.11833	-3.137008
Trial4	6	1	blindfold	counterclockwise	test	Guided	1	-0.5	0	1.18	-0.30173	-1.45571	-0.77098	0.796066047081132	4.820331	-11.19027	-3.300614
Trial4	6	1	blindfold	counterclockwise	test	Guided	1	-0.5	0	1.199997	-0.282	-1.45573	-0.76572	0.796147681731836	4.778293	-11.26221	-3.407409
Trial4	6	1	blindfold	counterclockwise	test	Guided	1	-0.5	0	1.220001	-0.26319	-1.45576	-0.75933	0.795399947467618	4.792926	-11.26221	-3.483284
Trial4	6	1	blindfold	counterclockwise	test	Guided	1	-0.5	0	1.239998	-0.24313	-1.45575	-0.7452201	0.788248148206777	4.728854	-11.06755	-3.411651
Trial4	6	1	blindfold	counterclockwise	test	Guided	1	-0.5	0	1.260002	-0.20441	-1.45566	-0.73724	0.794289807194403	4.718769	-11.10563	-3.523778
Trial4	6	1	blindfold	counterclockwise	test	Guided	1	-0.5	0	1.279999	-0.18484	-1.45569	-0.72909	0.794290892386116	4.861557	-11.1945	-3.492353
Trial4	6	1	blindfold	counterclockwise	test	Guided	1	-0.5	0	1.300003	-0.16622	-1.45571	-0.72031	0.793886357725747	4.98707	-10.99561	-3.532919
Trial4	6	1	blindfold	counterclockwise	test	Guided	1	-0.5	0	1.32	-0.14695	-1.45568	-0.7115101	0.794286388249229	5.039918	-11.03369	-3.685319
Trial4	6	1	blindfold	counterclockwise	test	Guided	1	-0.5	0	1.340004	-0.12982	-1.45569	-0.69306	0.7857260719197	5.101544	-11.2072	-3.817653
Trial4	6	1	blindfold	counterclockwise	test	Guided	1	-0.5	0	1.360001	-0.095984	-1.45577	-0.68381	0.794244946362627	5.224956	-11.12679	-3.861869
Trial4	6	1	blindfold	counterclockwise	test	Guided	1	-0.5	0	1.379997	-0.080507	-1.45575	-0.67461	0.79440106894836	5.27632	-11.13525	-3.833428
Trial4	6	1	blindfold	counterclockwise	test	Guided	1	-0.5	0	1.400002	-0.065846	-1.45573	-0.66558	0.794661232599917	5.189951	-11.06755	-3.965594
Trial4	6	1	blindfold	counterclockwise	test	Guided	1	-0.5	0	1.419998	-0.052078	-1.4557	-0.65654	0.794782322073579	5.25678	-11.05908	-3.976996
Trial4	6	1	blindfold	counterclockwise	test	Guided	1	-0.5	0	1.440002	-0.038906	-1.4557	-0.63969	0.788549951222282	5.171472	-11.13102	-3.899568
Trial4	6	1	blindfold	counterclockwise	test	Guided	1	-0.5	0	1.459999	-0.01601	-1.4557	-0.63198	0.79601824318155	5.26876	-11.02946	-3.518973
Trial4	6	1	blindfold	counterclockwise	test	Guided	1	-0.5	0	1.480003	-0.0061036	-1.45568	-0.62445	0.796160421635935	5.227006	-10.9279	-3.376221
Trial4	6	1	blindfold	counterclockwise	test	Guided	1	-0.5	0	1.5	0.0032403	-1.45564	-0.61776	0.796792457449597	5.218426	-10.86019	-3.191517
Trial4	6	1	blindfold	counterclockwise	test	Guided	1	-0.5	0	1.519997	0.011298	-1.45562	-0.61105	0.796748240707486	5.22552	-11.02523	-2.974238
Trial4	6	1	blindfold	counterclockwise	test	Guided	1	-0.5	0	1.540001	0.019149	-1.45565	-0.59883	0.792535825406781	5.274037	-10.91943	-2.591385
Trial4	6	1	blindfold	counterclockwise	test	Guided	1	-0.5	0	1.559998	0.03277	-1.45555	-0.59275	0.79699212736833	5.088333	-10.71631	-1.807757
Trial4	6	1	blindfold	counterclockwise	test	Guided	1	-0.5	0	1.580002	0.039284	-1.45552	-0.58692	0.797058560087295	4.990585	-10.93213	-1.494623
Trial4	6	1	blindfold	counterclockwise	test	Guided	1	-0.5	0	1.599998	0.045372	-1.45555	-0.58109	0.796929217446764	4.725671	-10.87288	-0.984314
Trial4	6	1	blindfold	counterclockwise	test	Guided	1	-0.5	0	1.620003	0.051276	-1.45553	-0.57496	0.796545177832667	4.553021	-10.62321	-0.490784
Trial4	6	1	blindfold	counterclockwise	test	Guided	1	-0.5	0	1.639999	0.057316	-1.45545	-0.56211	0.791560977522194	4.383826	-10.58935	-0.0056867
Trial4	6	1	blindfold	counterclockwise	test	Guided	1	-0.5	0	1.660004	0.069694	-1.45533	-0.55493	0.795297805175802	4.095246	-10.23811	0.786729
Trial4	6	1	blindfold	counterclockwise	test	Guided	1	-0.5	0	1.68	0.076452	-1.45524	-0.54745	0.794983282595678	3.988744	-10.1831	1.1326
Trial4	6	1	blindfold	counterclockwise	test	Guided	1	-0.5	0	1.699997	0.083472	-1.45517	-0.53966	0.794778248223772	3.884206	-10.17041	1.258473
Trial4	6	1	blindfold	counterclockwise	test	Guided	1	-0.5	0	1.720001	0.090666	-1.45517	-0.53071	0.79406511863213	3.939773	-10.27197	1.411957
Trial4	6	1	blindfold	counterclockwise	test	Guided	1	-0.5	0	1.739998	0.098717	-1.45519	-0.51103	0.787155462195282	3.854296	-10.13232	1.61469
Trial4	6	1	blindfold	counterclockwise	test	Guided	1	-0.5	0	1.760002	0.11558	-1.45513	-0.49996	0.793031363353547	3.675233	-10.17041	1.905526
Trial4	6	1	blindfold	counterclockwise	test	Guided	1	-0.5	0	1.779999	0.12459	-1.45514	-0.48772	0.792454081979143	3.461993	-10.14078	2.059013
Trial4	6	1	blindfold	counterclockwise	test	Guided	1	-0.5	0	1.800003	0.13417	-1.45511	-0.47499	0.792330166913955	3.226968	-9.958815	2.233139
Trial4	6	1	blindfold	counterclockwise	test	Guided	1	-0.5	0	1.82	0.14372	-1.45505	-0.46052	0.791488557616228	3.182738	-9.874179	2.512002
Trial4	6	1	blindfold	counterclockwise	test	Guided	1	-0.5	0	1.840004	0.15413	-1.45498	-0.42999	0.782801026705469	2.949395	-9.772616	2.54111
Trial4	6	1	blindfold	counterclockwise	test	Guided	1	-0.5	0	1.860001	0.17463	-1.45498	-0.41416	0.791614903242027	2.954395	-10.02229	2.521736
Trial4	6	1	blindfold	counterclockwise	test	Guided	1	-0.5	0	1.879997	0.1845	-1.45503	-0.39703	0.791310975113951	3.032214	-10.04768	2.469105
Trial4	6	1	blindfold	counterclockwise	test	Guided	1	-0.5	0	1.900002	0.19461	-1.45508	-0.37909	0.791323124996288	3.041651	-10.18733	2.58541
Trial4	6	1	blindfold	counterclockwise	test	Guided	1	-0.5	0	1.919998	0.20459	-1.45511	-0.35983	0.791154018559441	2.853291	-9.908033	2.524952
Trial4	6	1	blindfold	counterclockwise	test	Guided	1	-0.5	0	1.940002	0.21461	-1.45507	-0.32075	0.783293066622972	2.723788	-9.802238	2.3642
Trial4	6	1	blindfold	counterclockwise	test	Guided	1	-0.5	0	1.959999	0.23295	-1.45506	-0.30004	0.791984665854685	2.270744	-10.08154	2.512219
Trial4	6	1	blindfold	counterclockwise	test	Guided	1	-0.5	0	1.980003	0.24162	-1.45509	-0.27967	0.792600491760071	1.941387	-10.08154	2.562027
Trial4	6	1	blindfold	counterclockwise	test	Guided	1	-0.5	0	2	0.24946	-1.45509	-0.25828	0.79271613597399	1.448697	-10.11116	2.980578
Trial4	6	1	blindfold	counterclockwise	test	Guided	1	-0.5	0	2.019997	0.25699	-1.45506	-0.23781	0.793465487621594	1.102804	-9.764152	2.857868
Trial4	6	1	blindfold	counterclockwise	test	Guided	1	-0.5	0	2.040001	0.2636	-1.45496	-0.19374	0.787794474007501	0.988915	-9.895338	2.968684
Trial4	6	1	blindfold	counterclockwise	test	Guided	1	-0.5	0	2.059998	0.27585	-1.45503	-0.1716	0.794600389550161	0.41459	-10.14925	2.978824
Trial4	6	1	blindfold	counterclockwise	test	Guided	1	-0.5	0	2.080002	0.28097	-1.45507	-0.14998	0.795240941537124	0.144196	-10.01806	3.085397
Trial4	6	1	blindfold	counterclockwise	test	Guided	1	-0.5	0	2.099998	0.28534	-1.45501	-0.12836	0.795760782833433	-0.185433	-9.785311	2.92602
Trial4	6	1	blindfold	counterclockwise	test	Guided	1	-0.5	0	2.120003	0.28898	-1.45501	-0.10698	0.796199831231722	-0.434693	-10.21696	2.693745
Trial4	6	1	blindfold	counterclockwise	test	Guided	1	-0.5	0	2.139999	0.2922	-1.45513	-0.065331	0.794889286471933	-0.822073	-10.382	2.721949
Trial4	6	1	blindfold	counterclockwise	test	Guided	1	-0.5	0	2.160004	0.29653	-1.45512	-0.043759	0.797731097874559	-1.427587	-9.781079	3.500121
Trial4	6	1	blindfold	counterclockwise	test	Guided	1	-0.5	0	2.18	0.29792	-1.45494	-0.022505	0.798237297609132	-1.572475	-9.662589	3.52083
Trial4	6	1	blindfold	counterclockwise	test	Guided	1	-0.5	0	2.199997	0.29879	-1.45488	-0.0010793	0.79879073698742	-1.593023	-10.06038	3.122483
Trial4	6	1	blindfold	counterclockwise	test	Guided	1	-0.5	0	2.220001	0.29909	-1.455	0.021148	0.799369791032185	-1.57308	-10.12809	3.305436
Trial4	6	1	blindfold	counterclockwise	test	Guided	1	-0.5	0	2.239998	0.29881	-1.45508	0.066342	0.801560156723934	-1.631294	-10.08154	3.700708
Trial4	6	1	blindfold	counterclockwise	test	Guided	1	-0.5	0	2.260002	0.29636	-1.45494	0.089164	0.801336038731239	-1.628048	-10.05191	3.391745
Trial4	6	1	blindfold	counterclockwise	test	Guided	1	-0.5	0	2.279999	0.29413	-1.45498	0.11205	0.801996044074479	-1.666625	-10.24234	3.080953
Trial4	6	1	blindfold	counterclockwise	test	Guided	1	-0.5	0	2.300003	0.29122	-1.4551	0.13515	0.802679653275053	-1.793212	-10.30582	3.354983
Trial4	6	1	blindfold	counterclockwise	test	Guided	1	-0.5	0	2.32	0.28759	-1.45511	0.15883	0.803445687634015	-1.888765	-9.717602	3.78758
Trial4	6	1	blindfold	counterclockwise	test	Guided	1	-0.5	0	2.339996	0.28312	-1.45493	0.20827	0.810341489955144	-2.154549	-9.472158	3.204014
Trial4	6	1	blindfold	counterclockwise	test	Guided	1	-0.5	0	2.360001	0.27142	-1.45495	0.23365	0.806028002893165	-2.089711	-10.02229	3.032771
Trial4	6	1	blindfold	counterclockwise	test	Guided	1	-0.5	0	2.379997	0.26413	-1.45505	0.25869	0.806731161619498	-2.248275	-9.891106	3.527702
Trial4	6	1	blindfold	counterclockwise	test	Guided	1	-0.5	0	2.400002	0.25601	-1.45497	0.28409	0.807625067127429	-2.286413	-9.47639	3.160454
Trial4	6	1	blindfold	counterclockwise	test	Guided	1	-0.5	0	2.419998	0.24684	-1.45483	0.31022	0.808706644073539	-2.216251	-9.522939	2.784088
Trial4	6	1	blindfold	counterclockwise	test	Guided	1	-0.5	0	2.440002	0.23635	-1.45485	0.35972	0.819518025900993	-2.189715	-9.878411	2.400799
Trial4	6	1	blindfold	counterclockwise	test	Guided	1	-0.5	0	2.459999	0.21338	-1.45492	0.38515	0.810710534948654	-2.740688	-9.603344	1.98679
Trial4	6	1	blindfold	counterclockwise	test	Guided	1	-0.5	0	2.480003	0.19991	-1.45489	0.40768	0.809985786009053	-2.69809	-10.07307	1.626168
Trial4	6	1	blindfold	counterclockwise	test	Guided	1	-0.5	0	2.5	0.18699	-1.45498	0.43084	0.810912044234911	-2.844847	-9.979974	1.436981
Trial4	6	1	blindfold	counterclockwise	test	Guided	1	-0.5	0	2.519997	0.17269	-1.45501	0.45224	0.810575629042196	-3.029834	-9.726066	1.748909
Trial4	6	1	blindfold	counterclockwise	test	Guided	1	-0.5	0	2.540001	0.15849	-1.45494	0.49586	0.824309549161002	-3.127864	-9.556794	1.986112
Trial4	6	1	blindfold	counterclockwise	test	Guided	1	-0.5	0	2.559998	0.12634	-1.45497	0.51745	0.812438512263137	-2.79571	-10.21272	1.295212
Trial4	6	1	blindfold	counterclockwise	test	Guided	1	-0.5	0	2.580002	0.10864	-1.45511	0.53646	0.8113149589304	-2.859505	-10.20426	1.561233
Trial4	6	1	blindfold	counterclockwise	test	Guided	1	-0.5	0	2.599998	0.09196699	-1.45511	0.55608	0.8121883220018	-3.142902	-9.810702	1.594557
Trial4	6	1	blindfold	counterclockwise	test	Guided	1	-0.5	0	2.620003	0.07354499	-1.45495	0.57506	0.812187093710305	-3.213897	-9.772616	1.258114
Trial4	6	1	blindfold	counterclockwise	test	Guided	1	-0.5	0	2.639999	0.054465	-1.4549	0.60918	0.823730344309024	-3.068762	-10.03922	0.572697
Trial4	6	1	blindfold	counterclockwise	test	Guided	1	-0.5	0	2.660004	0.016681	-1.45511	0.62504	0.810946515724928	-3.339741	-10.14078	0.64918
Trial4	6	1	blindfold	counterclockwise	test	Guided	1	-0.5	0	2.68	-0.0025831	-1.4551	0.64031	0.810814685981488	-3.459642	-9.865715	0.826361
Trial4	6	1	blindfold	counterclockwise	test	Guided	1	-0.5	0	2.699997	-0.022336	-1.45503	0.65498	0.810655106544842	-3.426686	-9.954583	0.881532
Trial4	6	1	blindfold	counterclockwise	test	Guided	1	-0.5	0	2.720001	-0.04265	-1.45499	0.66939	0.810710765897458	-3.465195	-9.992669	0.519134
Trial4	6	1	blindfold	counterclockwise	test	Guided	1	-0.5	0	2.739998	-0.064032	-1.45505	0.69586	0.821151191679734	-3.49058	-10.20003	0.389568
Trial4	6	1	blindfold	counterclockwise	test	Guided	1	-0.5	0	2.760002	-0.10757	-1.45507	0.70814	0.809607056912533	-3.841585	-9.831861	0.651363
Trial4	6	1	blindfold	counterclockwise	test	Guided	1	-0.5	0	2.779999	-0.13011	-1.45498	0.71987	0.809340148955637	-3.824131	-9.869947	0.579559
Trial4	6	1	blindfold	counterclockwise	test	Guided	1	-0.5	0	2.800003	-0.1534	-1.45496	0.73094	0.808952968413143	-3.622131	-9.768384	0.476184
Trial4	6	1	blindfold	counterclockwise	test	Guided	1	-0.5	0	2.82	-0.17734	-1.45492	0.74129	0.808467871652455	-3.600802	-9.700675	0.208774
Trial4	6	1	blindfold	counterclockwise	test	Guided	1	-0.5	0	2.839996	-0.20184	-1.45493	0.75988	0.816282438532099	-3.521107	-9.874179	-0.018645
Trial4	6	1	blindfold	counterclockwise	test	Guided	1	-0.5	0	2.860001	-0.25308	-1.45496	0.7678599	0.806584380088783	-3.674812	-10.03922	-0.411584
Trial4	6	1	blindfold	counterclockwise	test	Guided	1	-0.5	0	2.879997	-0.27905	-1.45499	0.7752	0.806073173029096	-3.547475	-9.869947	-0.501956
Trial4	6	1	blindfold	counterclockwise	test	Guided	1	-0.5	0	2.900002	-0.30622	-1.45499	0.78281	0.806437935483351	-3.598932	-9.912265	-0.51819
Trial4	6	1	blindfold	counterclockwise	test	Guided	1	-0.5	0	2.919998	-0.33953	-1.45501	0.78721	0.80339914636569	-3.621647	-10.04768	-0.713893
Trial4	6	1	blindfold	counterclockwise	test	Guided	1	-0.5	0	2.940002	-0.36257	-1.45503	0.79489	0.806682774653306	-3.600874	-9.920729	-0.775746
Trial4	6	1	blindfold	counterclockwise	test	Guided	1	-0.5	0	2.959999	-0.41701	-1.45504	0.79737	0.801677168123702	-3.394941	-10.0773	-0.819338
Trial4	6	1	blindfold	counterclockwise	test	Guided	1	-0.5	0	2.980003	-0.44499	-1.45507	0.79881	0.800701896319389	-3.344534	-9.996901	-1.137313
Trial4	6	1	blindfold	counterclockwise	test	Guided	1	-0.5	0	3	-0.47311	-1.45508	0.7993	0.799752202217097	-3.377686	-10.3566	-1.269743
Trial4	6	1	blindfold	counterclockwise	test	Guided	1	-0.5	0	3.019997	-0.50137	-1.45517	0.79882	0.798821193482404	-3.459769	-10.30159	-1.152227
Trial4	6	1	blindfold	counterclockwise	test	Guided	1	-0.5	0	3.040001	-0.53066	-1.45517	0.79471	0.795301194972305	-3.479309	-9.92496	-0.536461
Trial4	6	1	blindfold	counterclockwise	test	Guided	1	-0.5	0	3.059998	-0.58916	-1.45499	0.79083	0.795840193677471	-3.406119	-10.03499	-0.445528
Trial4	6	1	blindfold	counterclockwise	test	Guided	1	-0.5	0	3.080002	-0.61913	-1.45504	0.78609	0.795065645517654	-3.436621	-10.15348	-0.618596
Trial4	6	1	blindfold	counterclockwise	test	Guided	1	-0.5	0	3.099998	-0.64741	-1.45512	0.77993	0.793738317328865	-3.429905	-10.11962	-0.623268
Trial4	6	1	blindfold	counterclockwise	test	Guided	1	-0.5	0	3.120003	-0.67745	-1.45513	0.77305	0.793154921224189	-3.339778	-9.97151	-0.480399
Trial4	6	1	blindfold	counterclockwise	test	Guided	1	-0.5	0	3.139999	-0.70561	-1.45506	0.75486	0.782361206903892	-3.221621	-9.912265	-0.719195
Trial4	6	1	blindfold	counterclockwise	test	Guided	1	-0.5	0	3.160004	-0.7647901	-1.45508	0.74429	0.789988209034256	-3.273463	-9.996901	-1.166996
Trial4	6	1	blindfold	counterclockwise	test	Guided	1	-0.5	0	3.18	-0.79319	-1.45508	0.73254	0.789034320240028	-3.032533	-10.29313	-1.552387
Trial4	6	1	blindfold	counterclockwise	test	Guided	1	-0.5	0	3.199997	-0.82219	-1.45521	0.7197	0.7885267573514	-2.806101	-10.72477	-2.055806
Trial4	6	1	blindfold	counterclockwise	test	Guided	1	-0.5	0	3.220001	-0.8490599	-1.45537	0.70543	0.787066887612397	-2.816824	-10.60628	-2.128339
Trial4	6	1	blindfold	counterclockwise	test	Guided	1	-0.5	0	3.239998	-0.93011	-1.45535	0.67473	0.800159465183496	-2.881391	-10.66129	-1.857412
Trial4	6	1	blindfold	counterclockwise	test	Guided	1	-0.5	0	3.260002	-0.93011	-1.45535	0.65729	0.785509206289827	-3.332687	-10.27197	-1.187524
Trial4	6	1	blindfold	counterclockwise	test	Guided	1	-0.5	0	3.279999	-0.95657	-1.45527	0.63859	0.785018023659646	-3.551953	-10.50049	-1.100806
Trial4	6	1	blindfold	counterclockwise	test	Guided	1	-0.5	0	3.300003	-0.98255	-1.45532	0.61993	0.785600212235134	-3.52963	-10.86019	-1.207829
Trial4	6	1	blindfold	counterclockwise	test	Guided	1	-0.5	0	3.32	-1.00647	-1.45544	0.59921	0.784579172643661	-3.639686	-10.58935	-0.732414
Trial4	6	1	blindfold	counterclockwise	test	Guided	1	-0.5	0	3.339996	-1.0311	-1.45541	0.55652	0.769273514946932	-3.508782	-10.40315	-0.30911
Trial4	6	1	blindfold	counterclockwise	test	Guided	1	-0.5	0	3.360001	-1.07599	-1.45517	0.53356	0.785143735900612	-3.701632	-10.4497	-1.263209
Trial4	6	1	blindfold	counterclockwise	test	Guided	1	-0.5	0	3.379997	-1.09719	-1.45527	0.50898	0.784663367158498	-3.519087	-10.66976	-1.506679
Trial4	6	1	blindfold	counterclockwise	test	Guided	1	-0.5	0	3.400002	-1.11814	-1.45535	0.48454	0.785414581099911	-3.197985	-10.32275	-1.093329
Trial4	6	1	blindfold	counterclockwise	test	Guided	1	-0.5	0	3.419998	-1.13796	-1.45525	0.45843	0.785589679200109	-3.014072	-10.22542	-1.872574
Trial4	6	1	blindfold	counterclockwise	test	Guided	1	-0.5	0	3.440002	-1.15615	-1.45529	0.40521	0.771186057567794	-2.590469	-11.32145	-2.877352
Trial4	6	1	blindfold	counterclockwise	test	Guided	1	-0.5	0	3.459999	-1.19008	-1.45564	0.377	0.786345540661227	-2.119891	-10.79671	-2.399596
Trial4	6	1	blindfold	counterclockwise	test	Guided	1	-0.5	0	3.480003	-1.20585	-1.45553	0.34893	0.78738578571659	-1.868682	-11.41032	-3.022907
Trial4	6	1	blindfold	counterclockwise	test	Guided	1	-0.5	0	3.5	-1.22005	-1.45576	0.32042	0.788124954735003	-1.596698	-12.06202	-3.266577
Trial4	6	1	blindfold	counterclockwise	test	Guided	1	-0.5	0	3.519997	-1.23314	-1.45598	0.29096	0.788766110572313	-1.618233	-11.33415	-2.49441
Trial4	6	1	blindfold	counterclockwise	test	Guided	1	-0.5	0	3.540001	-1.24534	-1.45571	0.23185	0.780567820161387	-1.682605	-10.65283	-3.055611
Trial4	6	1	blindfold	counterclockwise	test	Guided	1	-0.5	0	3.559998	-1.26561	-1.45572	0.20066	0.791468937229959	-0.815559	-11.45687	-3.375149
Trial4	6	1	blindfold	counterclockwise	test	Guided	1	-0.5	0	3.580002	-1.27433	-1.4557	0.16997	0.792765275886872	-0.735803	-10.42854	-3.345008
Trial4	6	1	blindfold	counterclockwise	test	Guided	1	-0.5	0	3.599998	-1.28159	-1.45549	0.13852	0.793769926075257	-0.329225	-11.83773	-4.058287
Trial4	6	1	blindfold	counterclockwise	test	Guided	1	-0.5	0	3.620003	-1.28766	-1.45582	0.10574	0.794725881412142	0.121238	-12.33709	-4.044354
Trial4	6	1	blindfold	counterclockwise	test	Guided	1	-0.5	0	3.639999	-1.29269	-1.45603	0.041181	0.793759013824453	-0.11296	-10.98714	-3.61999
Trial4	6	1	blindfold	counterclockwise	test	Guided	1	-0.5	0	3.660004	-1.29869	-1.45573	0.0074226	0.798724451537822	-0.016375	-11.72771	-3.973793
Trial4	6	1	blindfold	counterclockwise	test	Guided	1	-0.5	0	3.68	-1.2997	-1.4558	-0.026209	0.800129387339386	-0.454705	-10.76286	-3.245543
Trial4	6	1	blindfold	counterclockwise	test	Guided	1	-0.5	0	3.699997	-1.29934	-1.45556	-0.057955	0.801438227655158	-0.37463	-10.99984	-3.537866
Trial4	6	1	blindfold	counterclockwise	test	Guided	1	-0.5	0	3.720001	-1.29765	-1.45564	-0.091515	0.802882727941223	0.0052561	-11.82081	-3.792716
Trial4	6	1	blindfold	counterclockwise	test	Guided	1	-0.5	0	3.739998	-1.29444	-1.45586	-0.15596	0.809603904722118	0.117846	-11.15218	-3.12735
Trial4	6	1	blindfold	counterclockwise	test	Guided	1	-0.5	0	3.760002	-1.28431	-1.45563	-0.18849	0.80664169132711	0.489875	-11.71078	-4.125959
Trial4	6	1	blindfold	counterclockwise	test	Guided	1	-0.5	0	3.779999	-1.27707	-1.45581	-0.22167	0.808068960697246	0.439977	-11.4865	-3.486332
Trial4	6	1	blindfold	counterclockwise	test	Guided	1	-0.5	0	3.800003	-1.26824	-1.45575	-0.25353	0.808993387502403	0.197314	-11.04216	-3.533754
Trial4	6	1	blindfold	counterclockwise	test	Guided	1	-0.5	0	3.82	-1.25834	-1.45568	-0.28587	0.81043273817702	0.605197	-12.06625	-3.639108
Trial4	6	1	blindfold	counterclockwise	test	Guided	1	-0.5	0	3.839996	-1.24672	-1.45596	-0.34557	0.822805867049201	0.681148	-12.12127	-3.227886
Trial4	6	1	blindfold	counterclockwise	test	Guided	1	-0.5	0	3.860001	-1.22102	-1.45581	-0.37425	0.812362526757493	0.719007	-11.42302	-3.446059
Trial4	6	1	blindfold	counterclockwise	test	Guided	1	-0.5	0	3.879997	-1.20657	-1.45579	-0.40331	0.813572365933338	0.865325	-11.87159	-3.847906
Trial4	6	1	blindfold	counterclockwise	test	Guided	1	-0.5	0	3.900002	-1.19038	-1.45588	-0.43159	0.814183307913691	1.082701	-11.4738	-3.340257
Trial4	6	1	blindfold	counterclockwise	test	Guided	1	-0.5	0	3.919998	-1.173	-1.45578	-0.45827	0.814211505443026	1.096821	-10.87712	-3.225275
Trial4	6	1	blindfold	counterclockwise	test	Guided	1	-0.5	0	3.940002	-1.15508	-1.45567	-0.50936	0.829805591468234	1.330278	-11.73617	-3.324272
Trial4	6	1	blindfold	counterclockwise	test	Guided	1	-0.5	0	3.959999	-1.11615	-1.45615	-0.53329	0.814885906161778	1.573016	-11.98162	-2.836714
Trial4	6	1	blindfold	counterclockwise	test	Guided	1	-0.5	0	3.980003	-1.09551	-1.45606	-0.55669	0.815190712900385	1.479928	-11.38916	-2.522175
Trial4	6	1	blindfold	counterclockwise	test	Guided	1	-0.5	0	4	-1.07371	-1.45577	-0.5791	0.815168662582707	1.530111	-11.11833	-3.011588
Trial4	6	1	blindfold	counterclockwise	test	Guided	1	-0.5	0	4.019997	-1.05116	-1.45567	-0.59988	0.814636920205847	1.648068	-11.72348	-3.003544
Trial4	6	1	blindfold	counterclockwise	test	Guided	1	-0.5	0	4.040001	-1.02853	-1.4558	-0.6386	0.828947472496801	1.694724	-11.49919	-2.888345
Trial4	6	1	blindfold	counterclockwise	test	Guided	1	-0.5	0	4.059998	-0.98095	-1.45568	-0.6561	0.813498664915939	2.271964	-11.33415	-2.381886
Trial4	6	1	blindfold	counterclockwise	test	Guided	1	-0.5	0	4.080002	-0.95672	-1.45571	-0.6727901	0.813166407002793	2.522751	-11.46534	-2.693053
Trial4	6	1	blindfold	counterclockwise	test	Guided	1	-0.5	0	4.099998	-0.93184	-1.45578	-0.6886799	0.812875044925481	2.58476	-11.58383	-2.903307
Trial4	6	1	blindfold	counterclockwise	test	Guided	1	-0.5	0	4.120003	-0.90618	-1.45583	-0.70415	0.812901826948667	2.602883	-11.52881	-3.008537
Trial4	6	1	blindfold	counterclockwise	test	Guided	1	-0.5	0	4.139999	-0.8789099	-1.45581	-0.73119	0.823535981887777	2.577833	-11.05485	-2.727772
Trial4	6	1	blindfold	counterclockwise	test	Guided	1	-0.5	0	4.160004	-0.82383	-1.45544	-0.7433	0.810777895094759	2.794736	-10.77132	-2.728226
Trial4	6	1	blindfold	counterclockwise	test	Guided	1	-0.5	0	4.18	-0.79515	-1.45544	-0.75481	0.810463846415388	2.856437	-10.84326	-2.878928
Trial4	6	1	blindfold	counterclockwise	test	Guided	1	-0.5	0	4.199997	-0.76476	-1.45549	-0.76519	0.809699704227279	2.975739	-10.84326	-2.949365
Trial4	6	1	blindfold	counterclockwise	test	Guided	1	-0.5	0	4.220001	-0.73447	-1.45551	-0.77407	0.80880192900418	3.007576	-10.80517	-2.843739
Trial4	6	1	blindfold	counterclockwise	test	Guided	1	-0.5	0	4.239998	-0.70346	-1.45551	-0.78845	0.814278434812509	3.104322	-10.75863	-2.761302
Trial4	6	1	blindfold	counterclockwise	test	Guided	1	-0.5	0	4.260002	-0.63743	-1.45556	-0.79366	0.805470781688929	3.556019	-11.08871	-2.921807
Trial4	6	1	blindfold	counterclockwise	test	Guided	1	-0.5	0	4.279999	-0.60431	-1.45563	-0.79754	0.804332417041985	3.592929	-11.05062	-2.93998
Trial4	6	1	blindfold	counterclockwise	test	Guided	1	-0.5	0	4.300003	-0.57059	-1.45561	-0.79997	0.803078452561057	3.530681	-10.68668	-2.987316
Trial4	6	1	blindfold	counterclockwise	test	Guided	1	-0.5	0	4.32	-0.5364	-1.4555	-0.8009	0.801726726108818	3.5549	-10.51741	-2.865189
Trial4	6	1	blindfold	counterclockwise	test	Free	1	-0.5	0	0	-0.47334	-1.45427	-0.7992	0.799644541505116	0.427916	-8.820461	-1.083115
Trial4	6	1	blindfold	counterclockwise	test	Free	1	-0.5	0	0.006072998	-0.47408	-1.45426	-0.79921	0.799630220667638	0.489298	-8.888169	-1.074874
Trial4	6	1	blindfold	counterclockwise	test	Free	1	-0.5	0	0.02607727	-0.47408	-1.45426	-0.79925	0.799670194367958	0.705471	-8.888169	-1.057086
Trial4	6	1	blindfold	counterclockwise	test	Free	1	-0.5	0	0.04607391	-0.47406	-1.45433	-0.79931	0.799730773518614	0.782528	-8.828924	-0.984811
Trial4	6	1	blindfold	counterclockwise	test	Free	1	-0.5	0	0.06607056	-0.47401	-1.45439	-0.79936	0.79978237902912	0.850855	-8.786606	-0.954851
Trial4	6	1	blindfold	counterclockwise	test	Free	1	-0.5	0	0.08607483	-0.47397	-1.4544	-0.79941	0.7998336615161	0.809529	-8.756984	-0.901835
Trial4	6	1	blindfold	counterclockwise	test	Free	1	-0.5	0	0.1060715	-0.47392	-1.45438	-0.79949	0.79991523746529	0.745509	-8.676579	-0.846475
Trial4	6	1	blindfold	counterclockwise	test	Free	1	-0.5	0	0.1260757	-0.47386	-1.4543	-0.79951	0.799937211153261	0.519763	-8.494612	-0.555022
Trial4	6	1	blindfold	counterclockwise	test	Free	1	-0.5	0	0.1460724	-0.47383	-1.45427	-0.79954	0.799968158462643	0.422692	-8.456526	-0.425161
Trial4	6	1	blindfold	counterclockwise	test	Free	1	-0.5	0	0.1660767	-0.47381	-1.45424	-0.7995499	0.799978761542161	0.4207	-8.41844	-0.369582
Trial4	6	1	blindfold	counterclockwise	test	Free	1	-0.5	0	0.1860733	-0.47379	-1.45421	-0.79957	0.799999492454771	0.436784	-8.32534	-0.341104
Trial4	6	1	blindfold	counterclockwise	test	Free	1	-0.5	0	0.2060699	-0.47376	-1.45418	-0.79961	0.800040448471952	0.48735	-8.308413	-0.344534
Trial4	6	1	blindfold	counterclockwise	test	Free	1	-0.5	0	0.2260742	-0.4737	-1.45416	-0.79963	0.800062375123118	0.743418	-8.359194	-0.383364
Trial4	6	1	blindfold	counterclockwise	test	Free	1	-0.5	0	0.2460709	-0.47366	-1.45417	-0.79965	0.80008370813024	0.822942	-8.367658	-0.350266
Trial4	6	1	blindfold	counterclockwise	test	Free	1	-0.5	0	0.2660751	-0.47361	-1.45417	-0.79966	0.800095363191608	0.862118	-8.316876	-0.323564
Trial4	6	1	blindfold	counterclockwise	test	Free	1	-0.5	0	0.2860718	-0.47356	-1.45416	-0.79967	0.800106963727994	0.921292	-8.295717	-0.204602
Trial4	6	1	blindfold	counterclockwise	test	Free	1	-0.5	0	0.306076	-0.47351	-1.45414	-0.7996899	0.800128573466834	0.878087	-8.228009	-0.154895
Trial4	6	1	blindfold	counterclockwise	test	Free	1	-0.5	0	0.3260727	-0.47342	-1.45412	-0.7996899	0.800131558269508	0.815533	-8.257631	-0.078388
Trial4	6	1	blindfold	counterclockwise	test	Free	1	-0.5	0	0.346077	-0.47338	-1.45413	-0.7997	0.80014295449145	0.801109	-8.342267	-0.102822
Trial4	6	1	blindfold	counterclockwise	test	Free	1	-0.5	0	0.3660736	-0.47333	-1.45416	-0.79971	0.800154628789133	0.811722	-8.409976	-0.133227
Trial4	6	1	blindfold	counterclockwise	test	Free	1	-0.5	0	0.3860703	-0.47329	-1.45419	-0.79971	0.800155961859381	0.803575	-8.426903	-0.128391
Trial4	6	1	blindfold	counterclockwise	test	Free	1	-0.5	0	0.4060745	-0.47325	-1.45422	-0.7997299	0.800177195739837	0.863676	-8.520003	-0.179195
Trial4	6	1	blindfold	counterclockwise	test	Free	1	-0.5	0	0.4260712	-0.47315	-1.45428	-0.79975	0.800200620001793	0.89218	-8.587712	-0.257445
Trial4	6	1	blindfold	counterclockwise	test	Free	1	-0.5	0	0.4460754	-0.47311	-1.45429	-0.79977	0.800221919264681	0.903793	-8.575016	-0.334547
Trial4	6	1	blindfold	counterclockwise	test	Free	1	-0.5	0	0.4660721	-0.47306	-1.45429	-0.79979	0.800243617070578	0.924148	-8.562321	-0.40798
Trial4	6	1	blindfold	counterclockwise	test	Free	1	-0.5	0	0.4860764	-0.473	-1.45429	-0.7998199	0.800275544436147	0.96837	-8.591943	-0.504258
Trial4	6	1	blindfold	counterclockwise	test	Free	1	-0.5	0	0.506073	-0.47295	-1.45429	-0.79989	0.800347287201818	1.043025	-8.617334	-0.589912
Trial4	6	1	blindfold	counterclockwise	test	Free	1	-0.5	0	0.5260773	-0.47282	-1.45431	-0.79992	0.800381596671682	1.299976	-8.651189	-0.616181
Trial4	6	1	blindfold	counterclockwise	test	Free	1	-0.5	0	0.5460739	-0.47275	-1.45432	-0.79995	0.800413999350454	1.365946	-8.668116	-0.582516
Trial4	6	1	blindfold	counterclockwise	test	Free	1	-0.5	0	0.5660706	-0.47268	-1.45433	-0.79998	0.800446408979511	1.380387	-8.693507	-0.557914
Trial4	6	1	blindfold	counterclockwise	test	Free	1	-0.5	0	0.5860748	-0.4726	-1.45434	-0.80001	0.800479047084008	1.367735	-8.663884	-0.561413
Trial4	6	1	blindfold	counterclockwise	test	Free	1	-0.5	0	0.6060715	-0.47253	-1.45433	-0.80008	0.800551440609831	1.351448	-8.575016	-0.547144
Trial4	6	1	blindfold	counterclockwise	test	Free	1	-0.5	0	0.6260757	-0.47239	-1.45426	-0.80011	0.800586279006763	1.217084	-8.448062	-0.588599
Trial4	6	1	blindfold	counterclockwise	test	Free	1	-0.5	0	0.6460724	-0.47232	-1.45423	-0.80015	0.800628668198698	1.207307	-8.448062	-0.676366
Trial4	6	1	blindfold	counterclockwise	test	Free	1	-0.5	0	0.6660767	-0.47225	-1.45421	-0.80019	0.800671002668587	1.247314	-8.376122	-0.772159
Trial4	6	1	blindfold	counterclockwise	test	Free	1	-0.5	0	0.6860733	-0.47219	-1.4542	-0.80024	0.800723061235329	1.256474	-8.37189	-0.816413
Trial4	6	1	blindfold	counterclockwise	test	Free	1	-0.5	0	0.7060699	-0.47212	-1.45418	-0.80036	0.800845407073053	1.253397	-8.359194	-0.921934
Trial4	6	1	blindfold	counterclockwise	test	Free	1	-0.5	0	0.7260742	-0.47197	-1.45418	-0.8004301	0.800920696072165	1.321012	-8.397281	-1.232015
Trial4	6	1	blindfold	counterclockwise	test	Free	1	-0.5	0	0.7460709	-0.4719	-1.45418	-0.80051	0.801003029756717	1.363927	-8.367658	-1.415151
Trial4	6	1	blindfold	counterclockwise	test	Free	1	-0.5	0	0.7660751	-0.47182	-1.45418	-0.80063	0.801125749744347	1.49666	-8.367658	-1.575013
Trial4	6	1	blindfold	counterclockwise	test	Free	1	-0.5	0	0.7860718	-0.47171	-1.45419	-0.80087	0.801369504852905	1.553435	-8.422671	-1.735853
Trial4	6	1	blindfold	counterclockwise	test	Free	1	-0.5	0	0.806076	-0.4715	-1.45421	-0.80197	0.802476254132467	1.583911	-8.469221	-1.848181
Trial4	6	1	blindfold	counterclockwise	test	Free	1	-0.5	0	0.8260727	-0.47053	-1.45422	-0.80278	0.803320769667908	1.586616	-8.316876	-1.824289
Trial4	6	1	blindfold	counterclockwise	test	Free	1	-0.5	0	0.846077	-0.46981	-1.45417	-0.80376	0.804326774696342	1.465148	-8.177227	-1.726984
Trial4	6	1	blindfold	counterclockwise	test	Free	1	-0.5	0	0.8660736	-0.46895	-1.45409	-0.80475	0.80534880981202	1.377123	-8.062968	-1.536226
Trial4	6	1	blindfold	counterclockwise	test	Free	1	-0.5	0	0.8860703	-0.46806	-1.45403	-0.8056	0.80623290828929	1.276245	-7.923319	-1.401857
Trial4	6	1	blindfold	counterclockwise	test	Free	1	-0.5	0	0.9060745	-0.46729	-1.45396	-0.80683	0.807492771615566	1.163688	-7.804829	-1.313399
Trial4	6	1	blindfold	counterclockwise	test	Free	1	-0.5	0	0.9260712	-0.46615	-1.45383	-0.80704	0.807749615107807	1.116108	-7.529762	-1.080641
Trial4	6	1	blindfold	counterclockwise	test	Free	1	-0.5	0	0.9460754	-0.46594	-1.45378	-0.80709	0.807808407267681	1.061149	-7.453589	-0.954158
Trial4	6	1	blindfold	counterclockwise	test	Free	1	-0.5	0	0.9660721	-0.46588	-1.45373	-0.80713	0.807850838440565	1.086213	-7.398576	-0.773479
Trial4	6	1	blindfold	counterclockwise	test	Free	1	-0.5	0	0.9860764	-0.46582	-1.45369	-0.80716	0.80788338956286	1.033738	-7.31394	-0.672337
Trial4	6	1	blindfold	counterclockwise	test	Free	1	-0.5	0	1.006073	-0.46577	-1.45365	-0.80721	0.8079354094423	0.952285	-7.199681	-0.560724
Trial4	6	1	blindfold	counterclockwise	test	Free	1	-0.5	0	1.026077	-0.46567	-1.45358	-0.80724	0.807969666659826	0.80157	-7.144668	-0.469604
Trial4	6	1	blindfold	counterclockwise	test	Free	1	-0.5	0	1.046074	-0.46563	-1.45357	-0.8072701	0.808001380542463	0.758786	-7.110813	-0.475037
Trial4	6	1	blindfold	counterclockwise	test	Free	1	-0.5	0	1.066071	-0.46559	-1.45357	-0.8073	0.808032977175674	0.772229	-7.144668	-0.526715
Trial4	6	1	blindfold	counterclockwise	test	Free	1	-0.5	0	1.086075	-0.46555	-1.45357	-0.80734	0.808074699237993	0.786141	-7.161595	-0.633651
Trial4	6	1	blindfold	counterclockwise	test	Free	1	-0.5	0	1.106071	-0.46551	-1.45359	-0.8074499	0.808186216107846	0.870285	-7.254695	-0.822105
Trial4	6	1	blindfold	counterclockwise	test	Free	1	-0.5	0	1.126076	-0.4654	-1.45371	-0.80752	0.808260950011147	1.093181	-7.677875	-1.231444
Trial4	6	1	blindfold	counterclockwise	test	Free	1	-0.5	0	1.146072	-0.46534	-1.45381	-0.8075899	0.808333371036005	1.167072	-7.830219	-1.305035
Trial4	6	1	blindfold	counterclockwise	test	Free	1	-0.5	0	1.166077	-0.46527	-1.45389	-0.80767	0.808416352194462	1.25067	-7.847147	-1.348197
Trial4	6	1	blindfold	counterclockwise	test	Free	1	-0.5	0	1.186073	-0.46521	-1.45392	-0.80773	0.808478896702904	1.266227	-7.859842	-1.30683
Trial4	6	1	blindfold	counterclockwise	test	Free	1	-0.5	0	1.20607	-0.46514	-1.45393	-0.80785	0.808601784750061	1.208187	-7.859842	-1.162887
Trial4	6	1	blindfold	counterclockwise	test	Free	1	-0.5	0	1.226074	-0.46502	-1.45392	-0.8079	0.8086568695503	1.008045	-7.758279	-0.988039
Trial4	6	1	blindfold	counterclockwise	test	Free	1	-0.5	0	1.246071	-0.46497	-1.45389	-0.80795	0.808708995655634	0.957196	-7.699034	-0.925181
Trial4	6	1	blindfold	counterclockwise	test	Free	1	-0.5	0	1.266075	-0.46491	-1.45386	-0.808	0.808761557693594	0.952307	-7.720193	-0.810315
Trial4	6	1	blindfold	counterclockwise	test	Free	1	-0.5	0	1.286072	-0.46486	-1.45387	-0.80804	0.808803684617395	1.056713	-7.838683	-0.834388
Trial4	6	1	blindfold	counterclockwise	test	Free	1	-0.5	0	1.306076	-0.4648	-1.45391	-0.80816	0.80892622463409	1.198737	-7.978332	-0.928889
Trial4	6	1	blindfold	counterclockwise	test	Free	1	-0.5	0	1.326073	-0.46465	-1.45411	-0.8082401	0.809012739349916	1.528493	-8.439599	-1.2567
Trial4	6	1	blindfold	counterclockwise	test	Free	1	-0.5	0	1.346077	-0.46455	-1.45422	-0.80841	0.809186884122564	1.821486	-8.689275	-1.486264
Trial4	6	1	blindfold	counterclockwise	test	Free	1	-0.5	0	1.366074	-0.46433	-1.45433	-0.80892	0.809706032704181	2.145635	-8.879706	-1.821512
Trial4	6	1	blindfold	counterclockwise	test	Free	1	-0.5	0	1.38607	-0.46377	-1.45444	-0.81001	0.810819796346887	2.552165	-9.002428	-2.237836
Trial4	6	1	blindfold	counterclockwise	test	Free	1	-0.5	0	1.406075	-0.46246	-1.45449	-0.81515	0.816013977935469	2.973152	-8.892401	-2.481814
Trial4	6	1	blindfold	counterclockwise	test	Free	1	-0.5	0	1.426071	-0.45579	-1.45437	-0.81928	0.820471990860112	4.03191	-8.769679	-2.567224
Trial4	6	1	blindfold	counterclockwise	test	Free	1	-0.5	0	1.446075	-0.44978	-1.45438	-0.82441	0.825938213730483	4.500555	-9.036282	-2.431838
Trial4	6	1	blindfold	counterclockwise	test	Free	1	-0.5	0	1.466072	-0.44152	-1.4545	-0.83061	0.832666167538026	4.810251	-9.222482	-2.276492
Trial4	6	1	blindfold	counterclockwise	test	Free	1	-0.5	0	1.486076	-0.43055	-1.45462	-0.83728	0.840155436981448	4.958745	-9.294422	-2.199682
Trial4	6	1	blindfold	counterclockwise	test	Free	1	-0.5	0	1.506073	-0.41788	-1.45464	-0.8538001	0.857740190430648	5.07649	-9.167468	-2.216402
Trial4	6	1	blindfold	counterclockwise	test	Free	1	-0.5	0	1.526077	-0.38386	-1.45447	-0.8629	0.870680735809967	5.085273	-8.570784	-1.704207
Trial4	6	1	blindfold	counterclockwise	test	Free	1	-0.5	0	1.546074	-0.36334	-1.45429	-0.8629	0.873654618452369	5.085974	-8.143373	-1.364917
Trial4	6	1	blindfold	counterclockwise	test	Free	1	-0.5	0	1.566071	-0.33958	-1.4541	-0.88214	0.896607844852042	5.067938	-8.033346	-0.933479
Trial4	6	1	blindfold	counterclockwise	test	Free	1	-0.5	0	1.586075	-0.31397	-1.45402	-0.89144	0.910643941868083	5.11033	-8.058737	-0.606096
Trial4	6	1	blindfold	counterclockwise	test	Free	1	-0.5	0	1.606071	-0.28592	-1.45403	-0.90891	0.933781399803564	5.051005	-8.194154	-0.326271
Trial4	6	1	blindfold	counterclockwise	test	Free	1	-0.5	0	1.626076	-0.22117	-1.45416	-0.91652	0.957995341234971	4.518046	-8.342267	0.102478
Trial4	6	1	blindfold	counterclockwise	test	Free	1	-0.5	0	1.646072	-0.18805	-1.45419	-0.92337	0.974640941615509	4.220545	-8.291486	0.478734
Trial4	6	1	blindfold	counterclockwise	test	Free	1	-0.5	0	1.666077	-0.15252	-1.45417	-0.92879	0.991661819461096	3.959191	-8.346499	0.92971
Trial4	6	1	blindfold	counterclockwise	test	Free	1	-0.5	0	1.686073	-0.11475	-1.45417	-0.9328001	1.00922420993658	3.75359	-8.380353	1.18282
Trial4	6	1	blindfold	counterclockwise	test	Free	1	-0.5	0	1.70607	-0.077175	-1.4542	-0.9359599	1.02703553098259	3.711037	-8.494612	1.512179
Trial4	6	1	blindfold	counterclockwise	test	Free	1	-0.5	0	1.726074	0.0014509	-1.45422	-0.93469	1.06070655632554	3.677932	-8.532698	2.08351
Trial4	6	1	blindfold	counterclockwise	test	Free	1	-0.5	0	1.746071	0.041262	-1.45429	-0.93121	1.07708708238722	3.648293	-8.837388	2.558225
Trial4	6	1	blindfold	counterclockwise	test	Free	1	-0.5	0	1.766075	0.082957	-1.45439	-0.92594	1.09416804222791	3.535826	-8.871242	2.311043
Trial4	6	1	blindfold	counterclockwise	test	Free	1	-0.5	0	1.786072	0.12389	-1.45448	-0.91877	1.11057505846515	3.286548	-9.256336	2.263879
Trial4	6	1	blindfold	counterclockwise	test	Free	1	-0.5	0	1.806076	0.16628	-1.45463	-0.89897	1.11896207056603	3.120327	-9.506012	2.571798
Trial4	6	1	blindfold	counterclockwise	test	Free	1	-0.5	0	1.826073	0.24842	-1.45467	-0.88565	1.15952937954145	2.72144	-8.91356	3.513566
Trial4	6	1	blindfold	counterclockwise	test	Free	1	-0.5	0	1.846077	0.28921	-1.45452	-0.86945	1.17422132230859	2.509372	-8.816229	3.626759
Trial4	6	1	blindfold	counterclockwise	test	Free	1	-0.5	0	1.866074	0.33088	-1.45443	-0.85139	1.18963292270813	2.209527	-8.680811	3.682401
Trial4	6	1	blindfold	counterclockwise	test	Free	1	-0.5	0	1.88607	0.37084	-1.45436	-0.83104	1.20373992171559	1.992309	-8.70197	3.844984
Trial4	6	1	blindfold	counterclockwise	test	Free	1	-0.5	0	1.906075	0.41016	-1.45435	-0.78303	1.20063619286814	1.767805	-8.778143	3.881867
Trial4	6	1	blindfold	counterclockwise	test	Free	1	-0.5	0	1.926071	0.48727	-1.45441	-0.75632	1.24367278256503	1.123514	-8.672348	3.923919
Trial4	6	1	blindfold	counterclockwise	test	Free	1	-0.5	0	1.946075	0.52348	-1.45435	-0.72771	1.25581573615808	0.855949	-8.439599	3.959055
Trial4	6	1	blindfold	counterclockwise	test	Free	1	-0.5	0	1.966072	0.55834	-1.45425	-0.69545	1.26638631415696	0.676086	-8.528466	3.900369
Trial4	6	1	blindfold	counterclockwise	test	Free	1	-0.5	0	1.986076	0.59372	-1.45424	-0.66435	1.27968138446764	0.33722	-8.837388	3.848998
Trial4	6	1	blindfold	counterclockwise	test	Free	1	-0.5	0	2.006073	0.62445	-1.45434	-0.5943	1.27184125899529	0.073226	-8.731593	4.03397
Trial4	6	1	blindfold	counterclockwise	test	Free	1	-0.5	0	2.026077	0.68306	-1.4542	-0.55761	1.30788372017391	-0.364074	-8.448062	3.801049
Trial4	6	1	blindfold	counterclockwise	test	Free	1	-0.5	0	2.046074	0.7091	-1.45414	-0.51972	1.31606676365154	-0.273889	-8.503076	3.715871
Trial4	6	1	blindfold	counterclockwise	test	Free	1	-0.5	0	2.066071	0.73325	-1.45422	-0.47972	1.32326750568345	-0.719165	-8.130677	3.50978
Trial4	6	1	blindfold	counterclockwise	test	Free	1	-0.5	0	2.086075	0.75611	-1.4541	-0.44016	1.33099706788328	-0.724485	-8.215313	3.247146
Trial4	6	1	blindfold	counterclockwise	test	Free	1	-0.5	0	2.106071	0.77638	-1.45413	-0.35845	1.32575725910329	-0.827502	-8.752752	3.258784
Trial4	6	1	blindfold	counterclockwise	test	Free	1	-0.5	0	2.126076	0.81196	-1.45421	-0.31774	1.34988808940473	-0.660823	-8.409976	2.957737
Trial4	6	1	blindfold	counterclockwise	test	Free	1	-0.5	0	2.146072	0.82701	-1.45425	-0.27556	1.35531870242195	-0.879146	-8.977037	3.210477
Trial4	6	1	blindfold	counterclockwise	test	Free	1	-0.5	0	2.166077	0.84051	-1.45435	-0.23463	1.36088879796334	-0.584846	-8.558089	2.834138
Trial4	6	1	blindfold	counterclockwise	test	Free	1	-0.5	0	2.186073	0.8529	-1.45432	-0.19376	1.36670458656369	-0.772493	-8.993964	2.777617
Trial4	6	1	blindfold	counterclockwise	test	Free	1	-0.5	0	2.20607	0.86336	-1.45447	-0.1134	1.3680680458529	-1.110086	-8.685043	2.395489
Trial4	6	1	blindfold	counterclockwise	test	Free	1	-0.5	0	2.226074	0.8795201	-1.45444	-0.071978	1.38139654880592	-1.315586	-9.599112	2.26841
Trial4	6	1	blindfold	counterclockwise	test	Free	1	-0.5	0	2.246071	0.8854001	-1.45458	-0.035339	1.38585069993891	-1.380993	-8.850083	1.589682
Trial4	6	1	blindfold	counterclockwise	test	Free	1	-0.5	0	2.266075	0.88915	-1.45456	0.0021737	1.38915166452504	-1.599521	-9.50178	1.477373
Trial4	6	1	blindfold	counterclockwise	test	Free	1	-0.5	0	2.286072	0.8914	-1.45474	0.037006	1.39189200267449	-1.778854	-9.675284	1.467696
Trial4	6	1	blindfold	counterclockwise	test	Free	1	-0.5	0	2.306076	0.89178	-1.45476	0.1026	1.39555665628909	-2.001234	-9.12515	1.060917
Trial4	6	1	blindfold	counterclockwise	test	Free	1	-0.5	0	2.326073	0.887	-1.45477	0.13227	1.39329259428064	-2.559385	-9.446767	0.984715
Trial4	6	1	blindfold	counterclockwise	test	Free	1	-0.5	0	2.346077	0.88158	-1.45469	0.16015	1.3908311571027	-2.763188	-9.142077	0.835141
Trial4	6	1	blindfold	counterclockwise	test	Free	1	-0.5	0	2.366074	0.8745999	-1.45462	0.18691	1.38724919423285	-2.750249	-9.611807	0.595048
Trial4	6	1	blindfold	counterclockwise	test	Free	1	-0.5	0	2.38607	0.86539	-1.45476	0.21108	1.38160943318497	-2.943494	-9.658357	0.741008
Trial4	6	1	blindfold	counterclockwise	test	Free	1	-0.5	0	2.406075	0.8547601	-1.45477	0.25621	1.37877422333215	-3.277568	-9.019355	1.046704
Trial4	6	1	blindfold	counterclockwise	test	Free	1	-0.5	0	2.426071	0.8282601	-1.4547	0.27681	1.35679717302849	-3.460051	-9.611807	1.199907
Trial4	6	1	blindfold	counterclockwise	test	Free	1	-0.5	0	2.446075	0.812	-1.45475	0.29691	1.34517643304634	-3.621229	-9.214018	1.692313
Trial4	6	1	blindfold	counterclockwise	test	Free	1	-0.5	0	2.466072	0.79454	-1.45465	0.31743	1.33288994213316	-3.669957	-9.061673	1.953062
Trial4	6	1	blindfold	counterclockwise	test	Free	1	-0.5	0	2.486076	0.77483	-1.45456	0.33699	1.31861812010612	-3.666658	-9.455231	1.571148
Trial4	6	1	blindfold	counterclockwise	test	Free	1	-0.5	0	2.506073	0.7542599	-1.45468	0.37486	1.30907908106861	-3.53525	-9.844556	1.20752
Trial4	6	1	blindfold	counterclockwise	test	Free	1	-0.5	0	2.526077	0.70962	-1.45485	0.39301	1.2718637575769	-3.727337	-9.374826	1.549724
Trial4	6	1	blindfold	counterclockwise	test	Free	1	-0.5	0	2.546074	0.68474	-1.45471	0.41137	1.25412684523612	-3.667924	-9.112455	1.371211
Trial4	6	1	blindfold	counterclockwise	test	Free	1	-0.5	0	2.566071	0.65932	-1.45462	0.42908	1.23617656893233	-3.588589	-9.404449	0.858721
Trial4	6	1	blindfold	counterclockwise	test	Free	1	-0.5	0	2.586075	0.63198	-1.4547	0.44509	1.21634034265782	-3.6206	-9.645662	0.816111
Trial4	6	1	blindfold	counterclockwise	test	Free	1	-0.5	0	2.606071	0.60365	-1.45478	0.47751	1.20252195051072	-3.73366	-9.467926	1.135751
Trial4	6	1	blindfold	counterclockwise	test	Free	1	-0.5	0	2.626076	0.54657	-1.45466	0.49329	1.15699775382961	-3.606722	-9.269031	0.721076
Trial4	6	1	blindfold	counterclockwise	test	Free	1	-0.5	0	2.646072	0.5143	-1.45471	0.50736	1.13411578687387	-3.478673	-9.776847	0.353217
Trial4	6	1	blindfold	counterclockwise	test	Free	1	-0.5	0	2.666077	0.48417	-1.45486	0.52149	1.11379640330773	-3.405081	-9.97151	0.441555
Trial4	6	1	blindfold	counterclockwise	test	Free	1	-0.5	0	2.686073	0.45165	-1.45494	0.53461	1.09153359904832	-3.418623	-9.599112	0.600007
Trial4	6	1	blindfold	counterclockwise	test	Free	1	-0.5	0	2.70607	0.41951	-1.45488	0.55966	1.07643763775476	-3.49347	-9.565257	0.588585
Trial4	6	1	blindfold	counterclockwise	test	Free	1	-0.5	0	2.726074	0.35246	-1.45475	0.57095	1.02599801000656	-3.440727	-9.586416	0.158814
Trial4	6	1	blindfold	counterclockwise	test	Free	1	-0.5	0	2.746071	0.31863	-1.45481	0.5817	1.00425591616221	-3.387043	-9.92496	0.041289
Trial4	6	1	blindfold	counterclockwise	test	Free	1	-0.5	0	2.766075	0.28334	-1.45491	0.59131	0.981462716955006	-3.510148	-9.80647	-0.072331
Trial4	6	1	blindfold	counterclockwise	test	Free	1	-0.5	0	2.786072	0.24866	-1.45491	0.6003	0.959610248039534	-3.552546	-9.726066	0.146633
Trial4	6	1	blindfold	counterclockwise	test	Free	1	-0.5	0	2.806076	0.21349	-1.45483	0.61683	0.943158104633451	-3.582538	-9.480621	0.088948
Trial4	6	1	blindfold	counterclockwise	test	Free	1	-0.5	0	2.826073	0.14047	-1.45481	0.62412	0.894274895755973	-3.497516	-9.624503	-0.0087319
Trial4	6	1	blindfold	counterclockwise	test	Free	1	-0.5	0	2.846077	0.10388	-1.45482	0.63072	0.873200321194697	-3.532513	-9.577953	-0.201852
Trial4	6	1	blindfold	counterclockwise	test	Free	1	-0.5	0	2.866074	0.066874	-1.45482	0.6367	0.852486400161692	-3.60029	-9.590648	-0.384989
Trial4	6	1	blindfold	counterclockwise	test	Free	1	-0.5	0	2.88607	0.029402	-1.45479	0.64153	0.831761544411005	-3.742386	-9.47639	-0.587365
Trial4	6	1	blindfold	counterclockwise	test	Free	1	-0.5	0	2.906075	-0.0097977	-1.45474	0.64749	0.812121682436956	-3.626661	-9.531403	-0.932983
Trial4	6	1	blindfold	counterclockwise	test	Free	1	-0.5	0	2.926071	-0.087216	-1.4548	0.64803	0.76833162480484	-3.500827	-9.675284	-1.674399
Trial4	6	1	blindfold	counterclockwise	test	Free	1	-0.5	0	2.946075	-0.12754	-1.45484	0.64647	0.74608970937729	-3.503174	-9.64143	-2.448404
Trial4	6	1	blindfold	counterclockwise	test	Free	1	-0.5	0	2.966072	-0.16697	-1.45488	0.6421601	0.723379921833826	-3.451582	-10.15348	-2.945913
Trial4	6	1	blindfold	counterclockwise	test	Free	1	-0.5	0	2.986076	-0.20779	-1.45503	0.63603	0.699943419994995	-3.327373	-9.912265	-2.960061
Trial4	6	1	blindfold	counterclockwise	test	Free	1	-0.5	0	3.006073	-0.2475	-1.45498	0.61809	0.667676167512741	-3.39294	-9.446767	-2.417045
Trial4	6	1	blindfold	counterclockwise	test	Free	1	-0.5	0	3.026077	-0.32866	-1.45483	0.60621	0.629958687362196	-2.896192	-9.979974	-2.889012
Trial4	6	1	blindfold	counterclockwise	test	Free	1	-0.5	0	3.046074	-0.36967	-1.45495	0.59317	0.607319136777775	-2.794103	-10.14925	-3.093167
Trial4	6	1	blindfold	counterclockwise	test	Free	1	-0.5	0	3.066071	-0.40792	-1.45507	0.57741	0.584705920920127	-2.625606	-10.37353	-3.199926
Trial4	6	1	blindfold	counterclockwise	test	Free	1	-0.5	0	3.086075	-0.44804	-1.45516	0.56046	0.562863471098483	-2.370992	-10.32275	-3.103736
Trial4	6	1	blindfold	counterclockwise	test	Free	1	-0.5	0	3.106071	-0.48634	-1.45517	0.52133	0.521508929741106	-2.345111	-10.33545	-2.977865
Trial4	6	1	blindfold	counterclockwise	test	Free	1	-0.5	0	3.126076	-0.56305	-1.45518	0.50148	0.505428009371128	-1.957827	-10.15348	-2.593127
Trial4	6	1	blindfold	counterclockwise	test	Free	1	-0.5	0	3.146072	-0.59798	-1.45508	0.47942	0.489329761543513	-1.956684	-10.01806	-2.710692
Trial4	6	1	blindfold	counterclockwise	test	Free	1	-0.5	0	3.166077	-0.63324	-1.45507	0.45701	0.476036799455469	-1.643902	-10.57243	-3.084574
Trial4	6	1	blindfold	counterclockwise	test	Free	1	-0.5	0	3.186073	-0.66854	-1.45522	0.43388	0.465464943152143	-1.367765	-10.50049	-2.775073
Trial4	6	1	blindfold	counterclockwise	test	Free	1	-0.5	0	3.20607	-0.7016	-1.45523	0.38562	0.435138310143576	-1.303061	-10.15771	-2.140028
Trial4	6	1	blindfold	counterclockwise	test	Free	1	-0.5	0	3.226074	-0.7649	-1.455	0.36043	0.447305019114033	-0.931043	-10.50472	-3.275128
Trial4	6	1	blindfold	counterclockwise	test	Free	1	-0.5	0	3.246071	-0.79488	-1.45514	0.33418	0.445679822610574	-0.62727	-10.24234	-3.478796
Trial4	6	1	blindfold	counterclockwise	test	Free	1	-0.5	0	3.266075	-0.82152	-1.45505	0.30528	0.443363291663046	-0.784054	-9.120918	-3.232659
Trial4	6	1	blindfold	counterclockwise	test	Free	1	-0.5	0	3.286072	-0.8490599	-1.45471	0.27741	0.445868982656635	-0.407242	-9.252104	-3.79336
Trial4	6	1	blindfold	counterclockwise	test	Free	1	-0.5	0	3.306076	-0.87282	-1.45466	0.21452	0.430132073517358	0.00075248	-9.85302	-4.153243
Trial4	6	1	blindfold	counterclockwise	test	Free	1	-0.5	0	3.326073	-0.91768	-1.45465	0.18123	0.455303052476837	0.090474	-9.235177	-4.286797
Trial4	6	1	blindfold	counterclockwise	test	Free	1	-0.5	0	3.346077	-0.93628	-1.45466	0.14456	0.459606128383813	0.568425	-10.08154	-4.094818
Trial4	6	1	blindfold	counterclockwise	test	Free	1	-0.5	0	3.366074	-0.95461	-1.45486	0.11124	0.468022045214346	0.385565	-9.319813	-3.776468
Trial4	6	1	blindfold	counterclockwise	test	Free	1	-0.5	0	3.38607	-0.96923	-1.45471	0.073642	0.474973613565899	0.286179	-9.1717	-3.984375
Trial4	6	1	blindfold	counterclockwise	test	Free	1	-0.5	0	3.406075	-0.9838	-1.4547	-0.0029426	0.483808942746615	0.957911	-9.861483	-3.865892
Trial4	6	1	blindfold	counterclockwise	test	Free	1	-0.5	0	3.426071	-1.0071	-1.45477	-0.041593	0.508802882806293	0.963763	-9.920729	-3.650062
Trial4	6	1	blindfold	counterclockwise	test	Free	1	-0.5	0	3.446075	-1.0166	-1.45495	-0.08271001	0.523179240975155	1.342728	-10.19156	-3.280826
Trial4	6	1	blindfold	counterclockwise	test	Free	1	-0.5	0	3.466072	-1.02428	-1.45504	-0.12032	0.537909260242453	0.897483	-10.15771	-3.325947
Trial4	6	1	blindfold	counterclockwise	test	Free	1	-0.5	0	3.486076	-1.03031	-1.45514	-0.15851	0.553492685502133	1.086258	-11.26221	-2.692261
Trial4	6	1	blindfold	counterclockwise	test	Free	1	-0.5	0	3.506073	-1.0349	-1.4554	-0.23273	0.583336384544317	1.074683	-10.46663	-2.473944
Trial4	6	1	blindfold	counterclockwise	test	Free	1	-0.5	0	3.526077	-1.04061	-1.45525	-0.26692	0.602914099076096	1.48586	-10.67399	-1.196463
Trial4	6	1	blindfold	counterclockwise	test	Free	1	-0.5	0	3.546074	-1.04144	-1.45515	-0.30067	0.619321993926432	1.559175	-9.836093	-1.663937
Trial4	6	1	blindfold	counterclockwise	test	Free	1	-0.5	0	3.566071	-1.04069	-1.45504	-0.33221	0.634593754105964	2.30121	-10.55127	-1.90805
Trial4	6	1	blindfold	counterclockwise	test	Free	1	-0.5	0	3.586075	-1.03806	-1.45524	-0.36242	0.648734755011089	2.764228	-11.05908	-1.842521
Trial4	6	1	blindfold	counterclockwise	test	Free	1	-0.5	0	3.606071	-1.03329	-1.45543	-0.42082	0.679328878461871	2.907004	-10.48356	-2.044061
Trial4	6	1	blindfold	counterclockwise	test	Free	1	-0.5	0	3.626076	-1.01703	-1.4556	-0.44916	0.684883008881213	3.679489	-11.30453	-2.365231
Trial4	6	1	blindfold	counterclockwise	test	Free	1	-0.5	0	3.646072	-1.00566	-1.45566	-0.47567	0.694229085557372	3.772769	-10.88558	-1.851116
Trial4	6	1	blindfold	counterclockwise	test	Free	1	-0.5	0	3.666077	-0.9913	-1.45546	-0.50158	0.702109801520927	3.776099	-10.53011	-2.194781
Trial4	6	1	blindfold	counterclockwise	test	Free	1	-0.5	0	3.686073	-0.97619	-1.45534	-0.52708	0.71033105962605	3.959458	-11.06332	-2.282974
Trial4	6	1	blindfold	counterclockwise	test	Free	1	-0.5	0	3.70607	-0.95863	-1.45548	-0.57703	0.737092307623186	4.059162	-11.15218	-2.174398
Trial4	6	1	blindfold	counterclockwise	test	Free	1	-0.5	0	3.726074	-0.9174	-1.45531	-0.60092	0.731660824914843	3.857137	-10.21272	-2.05394
Trial4	6	1	blindfold	counterclockwise	test	Free	1	-0.5	0	3.746071	-0.89394	-1.45519	-0.62517	0.738935902427748	3.909446	-10.99137	-1.899001
Trial4	6	1	blindfold	counterclockwise	test	Free	1	-0.5	0	3.766075	-0.86968	-1.45539	-0.64878	0.746711970113501	3.802842	-11.08024	-1.66551
Trial4	6	1	blindfold	counterclockwise	test	Free	1	-0.5	0	3.786072	-0.84342	-1.45548	-0.67014	0.75301060632021	3.721235	-10.57666	-1.221228
Trial4	6	1	blindfold	counterclockwise	test	Free	1	-0.5	0	3.806076	-0.81766	-1.45536	-0.71243	0.780041282463261	3.828507	-10.42008	-0.978457
Trial4	6	1	blindfold	counterclockwise	test	Free	1	-0.5	0	3.826073	-0.76042	-1.45523	-0.73252	0.777434296503659	3.751451	-10.74593	-1.457267
Trial4	6	1	blindfold	counterclockwise	test	Free	1	-0.5	0	3.846077	-0.73076	-1.45534	-0.75228	0.786876984531136	3.611593	-10.63167	-1.554448
Trial4	6	1	blindfold	counterclockwise	test	Free	1	-0.5	0	3.866074	-0.69942	-1.4553	-0.77214	0.797476361051004	3.550025	-10.16617	-1.23339
Trial4	6	1	blindfold	counterclockwise	test	Free	1	-0.5	0	3.88607	-0.66822	-1.45513	-0.79133	0.809012422622767	3.693893	-10.13655	-0.917438
Trial4	6	1	blindfold	counterclockwise	test	Free	1	-0.5	0	3.906075	-0.63613	-1.45509	-0.82656	0.837694954969471	3.900485	-10.5555	-0.836825
Trial4	6	1	blindfold	counterclockwise	test	Free	1	-0.5	0	3.926071	-0.56849	-1.45528	-0.84338	0.846156461608649	3.532172	-10.4497	-1.051158
Trial4	6	1	blindfold	counterclockwise	test	Free	1	-0.5	0	3.946075	-0.53432	-1.45524	-0.86006	0.860744460042356	3.442929	-10.17041	-0.719244
Trial4	6	1	blindfold	counterclockwise	test	Free	1	-0.5	0	3.966072	-0.49862	-1.45511	-0.87542	0.875421062027459	3.504128	-9.958815	-0.468002
Trial4	6	1	blindfold	counterclockwise	test	Free	1	-0.5	0	3.986076	-0.4634	-1.45501	-0.89022	0.890972103893701	3.636113	-10.11539	-0.143787
Trial4	6	1	blindfold	counterclockwise	test	Free	1	-0.5	0	4.006073	-0.42648	-1.45502	-0.89022	0.893250760691444	3.686644	-10.09423	0.0048395
Trial4	6	1	blindfold	counterclockwise	test	Free	1	-0.5	0	4.026077	-0.35325	-1.45501	-0.9268301	0.938376001350937	3.494563	-9.721834	0.019688
Trial4	6	1	blindfold	counterclockwise	test	Free	1	-0.5	0	4.046074	-0.31599	-1.4549	-0.93761	0.955495754389869	3.436822	-9.80647	-0.045096
Trial4	6	1	blindfold	counterclockwise	test	Free	1	-0.5	0	4.066071	-0.27719	-1.45492	-0.94734	0.973189289785262	3.380858	-10.17464	-0.030476
Trial4	6	1	blindfold	counterclockwise	test	Free	1	-0.5	0	4.086075	-0.23818	-1.45504	-0.95658	0.991763569859288	3.035008	-10.22119	0.028604
Trial4	6	1	blindfold	counterclockwise	test	Free	1	-0.5	0	4.106071	-0.20044	-1.45511	-0.97176	1.01688433742164	2.734654	-10.11962	0.234426
Trial4	6	1	blindfold	counterclockwise	test	Free	1	-0.5	0	4.126076	-0.12676	-1.45497	-0.97782	1.04663275916204	1.847779	-9.810702	0.584158
Trial4	6	1	blindfold	counterclockwise	test	Free	1	-0.5	0	4.146072	-0.091508	-1.45491	-0.98288	1.06438658404755	1.262494	-9.80647	0.784907
Trial4	6	1	blindfold	counterclockwise	test	Free	1	-0.5	0	4.166077	-0.057888	-1.45489	-0.98649	1.08102986314032	0.713874	-9.666821	1.008907
Trial4	6	1	blindfold	counterclockwise	test	Free	1	-0.5	0	4.186073	-0.025438	-1.45481	-0.98879	1.09677473808802	0.189009	-9.277495	1.172762
Trial4	6	1	blindfold	counterclockwise	test	Free	1	-0.5	0	4.20607	0.0035408	-1.45468	-0.98981	1.1105301226806	-0.298121	-9.120918	1.222417
Trial4	6	1	blindfold	counterclockwise	test	Free	1	-0.5	0	4.226074	0.053256	-1.45459	-0.98896	1.13319637375219	-1.230155	-9.222482	0.961214
Trial4	6	1	blindfold	counterclockwise	test	Free	1	-0.5	0	4.246071	0.072534	-1.45462	-0.98751	1.14147765388905	-1.535676	-9.197091	0.844537
Trial4	6	1	blindfold	counterclockwise	test	Free	1	-0.5	0	4.266075	0.088007	-1.4546	-0.98578	1.14783032082789	-1.698099	-9.057441	0.555827
Trial4	6	1	blindfold	counterclockwise	test	Free	1	-0.5	0	4.286072	0.09993099	-1.45455	-0.98434	1.15275429176639	-1.591388	-9.21825	0.1829
Trial4	6	1	blindfold	counterclockwise	test	Free	1	-0.5	0	4.306076	0.10775	-1.45461	-0.98332	1.15597503381776	-1.432113	-9.624503	-0.242318
Trial4	6	1	blindfold	counterclockwise	test	Free	1	-0.5	0	4.326073	0.1132	-1.45488	-0.98335	1.15887506386659	-0.596094	-9.71337	-0.38164
Trial4	6	1	blindfold	counterclockwise	test	Free	1	-0.5	0	4.346077	0.11317	-1.45486	-0.9833601	1.15886773984156	-0.405004	-9.696443	-0.416373
Trial4	6	1	blindfold	counterclockwise	test	Free	1	-0.5	0	4.366074	0.11315	-1.45485	-0.98339	1.15888254946662	-0.485244	-9.764152	-0.421816
Trial5	4	1	blindfold	counterclockwise	test	Guided	1	-0.5	-0.5	0	-0.47838	-1.45564	-1.29985	0.80014212886468	1.571481	-11.71924	-2.819795
Trial5	4	1	blindfold	counterclockwise	test	Guided	1	-0.5	-0.5	0.01483154	-0.47841	-1.45565	-1.29986	0.80015132845975	1.62809	-11.76156	-2.861681
Trial5	4	1	blindfold	counterclockwise	test	Guided	1	-0.5	-0.5	0.03483582	-0.47844	-1.45566	-1.29986	0.800150520058344	1.673712	-11.74463	-2.878493
Trial5	4	1	blindfold	counterclockwise	test	Guided	1	-0.5	-0.5	0.05483246	-0.47836	-1.45579	-1.29987	0.800162689282271	1.765705	-11.75733	-2.832516
Trial5	4	1	blindfold	counterclockwise	test	Guided	1	-0.5	-0.5	0.0748291	-0.47817	-1.45595	-1.29987	0.800167850814151	1.924125	-11.71924	-2.745305
Trial5	4	1	blindfold	counterclockwise	test	Guided	1	-0.5	-0.5	0.09483337	-0.47806	-1.45594	-1.29987	0.800170859378028	2.011746	-11.72348	-2.767962
Trial5	4	1	blindfold	counterclockwise	test	Guided	1	-0.5	-0.5	0.11483	-0.47796	-1.45593	-1.29987	0.800173607175397	2.058325	-11.75733	-2.834582
Trial5	4	1	blindfold	counterclockwise	test	Guided	1	-0.5	-0.5	0.1348343	-0.47785	-1.45595	-1.29988	0.800186654327723	2.09188	-11.83773	-2.840977
Trial5	4	1	blindfold	counterclockwise	test	Guided	1	-0.5	-0.5	0.1548309	-0.47774	-1.45598	-1.29989	0.800199716513952	2.071199	-11.82927	-2.89894
Trial5	4	1	blindfold	counterclockwise	test	Guided	1	-0.5	-0.5	0.1748352	-0.47752	-1.45599	-1.29989	0.800205866728656	2.069943	-11.79542	-2.919966
Trial5	4	1	blindfold	counterclockwise	test	Guided	1	-0.5	-0.5	0.1948318	-0.47742	-1.45599	-1.29989	0.800208681036887	2.048327	-11.84197	-2.926999
Trial5	4	1	blindfold	counterclockwise	test	Guided	1	-0.5	-0.5	0.2148361	-0.47731	-1.45599	-1.2999	0.800221683775604	2.025244	-11.80388	-2.891529
Trial5	4	1	blindfold	counterclockwise	test	Guided	1	-0.5	-0.5	0.2348328	-0.4772	-1.45599	-1.2999	0.800224810350951	1.914673	-11.80811	-2.897001
Trial5	4	1	blindfold	counterclockwise	test	Guided	1	-0.5	-0.5	0.2548294	-0.4771	-1.45599	-1.2999	0.800227665415272	1.871092	-11.80811	-2.915344
Trial5	4	1	blindfold	counterclockwise	test	Guided	1	-0.5	-0.5	0.2748337	-0.47691	-1.456	-1.2999	0.800233125717669	1.780284	-11.86312	-2.943298
Trial5	4	1	blindfold	counterclockwise	test	Guided	1	-0.5	-0.5	0.2948303	-0.47682	-1.45601	-1.29991	0.800245737109078	1.747102	-11.89275	-2.91683
Trial5	4	1	blindfold	counterclockwise	test	Guided	1	-0.5	-0.5	0.3148346	-0.47673	-1.45602	-1.29991	0.800248349203504	1.775861	-11.89698	-2.9472
Trial5	4	1	blindfold	counterclockwise	test	Guided	1	-0.5	-0.5	0.3348312	-0.47664	-1.45603	-1.29991	0.800250970541952	1.730106	-11.9266	-2.999316
Trial5	4	1	blindfold	counterclockwise	test	Guided	1	-0.5	-0.5	0.3548355	-0.47655	-1.45604	-1.29993	0.800273740579562	1.78595	-11.93507	-3.053827
Trial5	4	1	blindfold	counterclockwise	test	Guided	1	-0.5	-0.5	0.3748322	-0.47636	-1.45605	-1.29993	0.800279331160923	1.949069	-11.95199	-3.083696
Trial5	4	1	blindfold	counterclockwise	test	Guided	1	-0.5	-0.5	0.3948364	-0.47625	-1.45606	-1.29993	0.800282587207121	2.014113	-11.96892	-3.068597
Trial5	4	1	blindfold	counterclockwise	test	Guided	1	-0.5	-0.5	0.4148331	-0.47615	-1.45606	-1.29994	0.800295571663556	2.036104	-11.95199	-3.036704
Trial5	4	1	blindfold	counterclockwise	test	Guided	1	-0.5	-0.5	0.4348297	-0.47604	-1.45606	-1.29994	0.800298857394751	2.152097	-11.93507	-3.035093
Trial5	4	1	blindfold	counterclockwise	test	Guided	1	-0.5	-0.5	0.454834	-0.47593	-1.45606	-1.29993	0.80029214828528	2.211441	-11.93507	-2.971062
Trial5	4	1	blindfold	counterclockwise	test	Guided	1	-0.5	-0.5	0.4748306	-0.47569	-1.45603	-1.29992	0.800289274430311	2.338099	-11.8462	-2.90718
Trial5	4	1	blindfold	counterclockwise	test	Guided	1	-0.5	-0.5	0.4948349	-0.47557	-1.45601	-1.29992	0.800292929025473	2.38528	-11.85889	-2.973758
Trial5	4	1	blindfold	counterclockwise	test	Guided	1	-0.5	-0.5	0.5148315	-0.47544	-1.45602	-1.29993	0.800307035944635	2.471373	-11.92237	-3.085328
Trial5	4	1	blindfold	counterclockwise	test	Guided	1	-0.5	-0.5	0.5348358	-0.47531	-1.45604	-1.29993	0.800311034973236	2.549465	-12.0324	-3.124282
Trial5	4	1	blindfold	counterclockwise	test	Guided	1	-0.5	-0.5	0.5548325	-0.47517	-1.45608	-1.29994	0.800325375383468	2.650319	-12.02816	-3.139267
Trial5	4	1	blindfold	counterclockwise	test	Guided	1	-0.5	-0.5	0.5748291	-0.47488	-1.45611	-1.29994	0.800334425284041	2.948138	-12.01547	-3.060941
Trial5	4	1	blindfold	counterclockwise	test	Guided	1	-0.5	-0.5	0.5948334	-0.47472	-1.4561	-1.29993	0.800329454850356	3.184038	-11.94353	-3.010948
Trial5	4	1	blindfold	counterclockwise	test	Guided	1	-0.5	-0.5	0.61483	-0.47449	-1.45605	-1.29992	0.800326625689333	3.448974	-11.82504	-2.991457
Trial5	4	1	blindfold	counterclockwise	test	Guided	1	-0.5	-0.5	0.6348343	-0.47397	-1.456	-1.29992	0.800343368891283	3.813789	-11.73194	-3.124965
Trial5	4	1	blindfold	counterclockwise	test	Guided	1	-0.5	-0.5	0.6548309	-0.47287	-1.45597	-1.29976	0.800220132233485	4.158585	-11.71501	-3.180254
Trial5	4	1	blindfold	counterclockwise	test	Guided	1	-0.5	-0.5	0.6748352	-0.46731	-1.4559	-1.29954	0.800207927255714	4.751912	-11.41455	-3.03121
Trial5	4	1	blindfold	counterclockwise	test	Guided	1	-0.5	-0.5	0.6948318	-0.46267	-1.45582	-1.29921	0.800081413049818	4.905034	-11.27914	-2.99028
Trial5	4	1	blindfold	counterclockwise	test	Guided	1	-0.5	-0.5	0.7148361	-0.45613	-1.45575	-1.29875	0.799953880389582	4.941458	-11.27491	-2.944236
Trial5	4	1	blindfold	counterclockwise	test	Guided	1	-0.5	-0.5	0.7348328	-0.44816	-1.45572	-1.29811	0.79979183017198	4.973049	-11.26644	-3.020695
Trial5	4	1	blindfold	counterclockwise	test	Guided	1	-0.5	-0.5	0.7548294	-0.43833	-1.45573	-1.29606	0.79844515100496	4.982592	-11.29183	-3.00073
Trial5	4	1	blindfold	counterclockwise	test	Guided	1	-0.5	-0.5	0.7748337	-0.41483	-1.45572	-1.2944	0.798952596881697	4.997741	-11.19027	-2.825801
Trial5	4	1	blindfold	counterclockwise	test	Guided	1	-0.5	-0.5	0.7948303	-0.40056	-1.4557	-1.29232	0.798535730207178	5.038038	-11.17334	-2.563794
Trial5	4	1	blindfold	counterclockwise	test	Guided	1	-0.5	-0.5	0.8148346	-0.38534	-1.45568	-1.28974	0.79802024862982	5.056114	-11.12256	-2.392271
Trial5	4	1	blindfold	counterclockwise	test	Guided	1	-0.5	-0.5	0.8348312	-0.36882	-1.45568	-1.28974	0.800560803423311	5.034462	-11.23259	-2.158548
Trial5	4	1	blindfold	counterclockwise	test	Guided	1	-0.5	-0.5	0.8548355	-0.35052	-1.4557	-1.27805	0.792278981290415	5.030424	-11.26221	-1.984336
Trial5	4	1	blindfold	counterclockwise	test	Guided	1	-0.5	-0.5	0.8748322	-0.3118	-1.45574	-1.27282	0.795405547430666	4.894803	-11.41455	-1.810662
Trial5	4	1	blindfold	counterclockwise	test	Guided	1	-0.5	-0.5	0.8948364	-0.29053	-1.45577	-1.26682	0.794915419549539	4.813696	-11.40609	-1.843636
Trial5	4	1	blindfold	counterclockwise	test	Guided	1	-0.5	-0.5	0.9148331	-0.26925	-1.4558	-1.25984	0.794104780990864	4.808909	-11.41455	-1.879863
Trial5	4	1	blindfold	counterclockwise	test	Guided	1	-0.5	-0.5	0.9348297	-0.24682	-1.45581	-1.2525	0.793949789150365	4.866251	-11.41455	-1.976614
Trial5	4	1	blindfold	counterclockwise	test	Guided	1	-0.5	-0.5	0.954834	-0.22538	-1.45582	-1.23452	0.784178367422209	4.889852	-11.42302	-1.933057
Trial5	4	1	blindfold	counterclockwise	test	Guided	1	-0.5	-0.5	0.9748306	-0.17998	-1.45589	-1.22408	0.791646868696762	5.007567	-11.54151	-1.714469
Trial5	4	1	blindfold	counterclockwise	test	Guided	1	-0.5	-0.5	0.9948349	-0.15683	-1.4559	-1.21311	0.791385790598823	4.986144	-11.56267	-1.774235
Trial5	4	1	blindfold	counterclockwise	test	Guided	1	-0.5	-0.5	1.014832	-0.13442	-1.45592	-1.20134	0.790902419887157	4.975937	-11.68116	-1.653722
Trial5	4	1	blindfold	counterclockwise	test	Guided	1	-0.5	-0.5	1.034836	-0.11222	-1.45596	-1.18844	0.790141174113608	4.842519	-11.67269	-1.572471
Trial5	4	1	blindfold	counterclockwise	test	Guided	1	-0.5	-0.5	1.054832	-0.089757	-1.45598	-1.1611	0.778043967116294	4.692894	-11.73194	-1.327997
Trial5	4	1	blindfold	counterclockwise	test	Guided	1	-0.5	-0.5	1.074829	-0.047234	-1.45591	-1.14735	0.789974059293941	4.393078	-11.61768	-0.964844
Trial5	4	1	blindfold	counterclockwise	test	Guided	1	-0.5	-0.5	1.094833	-0.027884	-1.45591	-1.13233	0.789135394353538	4.34508	-11.5669	-0.77583
Trial5	4	1	blindfold	counterclockwise	test	Guided	1	-0.5	-0.5	1.11483	-0.0086332	-1.45588	-1.11741	0.789073109207413	4.236936	-11.38916	-0.641559
Trial5	4	1	blindfold	counterclockwise	test	Guided	1	-0.5	-0.5	1.134834	0.010423	-1.45583	-1.10219	0.78940766167853	4.098165	-11.37647	-0.419417
Trial5	4	1	blindfold	counterclockwise	test	Guided	1	-0.5	-0.5	1.154831	0.028139	-1.45581	-1.07061	0.777513104193234	3.834894	-11.42302	-0.098129
Trial5	4	1	blindfold	counterclockwise	test	Guided	1	-0.5	-0.5	1.174835	0.061628	-1.45582	-1.05452	0.789251830371279	3.313543	-11.3934	0.430348
Trial5	4	1	blindfold	counterclockwise	test	Guided	1	-0.5	-0.5	1.194832	0.076848	-1.45579	-1.03898	0.789463782302271	3.069283	-11.41455	0.603393
Trial5	4	1	blindfold	counterclockwise	test	Guided	1	-0.5	-0.5	1.214836	0.091603	-1.45577	-1.02261	0.789376503182826	2.790868	-11.27067	1.037195
Trial5	4	1	blindfold	counterclockwise	test	Guided	1	-0.5	-0.5	1.234833	0.10594	-1.45571	-1.00769	0.790513991579691	2.613813	-11.06332	1.382611
Trial5	4	1	blindfold	counterclockwise	test	Guided	1	-0.5	-0.5	1.254829	0.118	-1.45562	-0.97675	0.780521991261387	2.504375	-11.04639	1.685567
Trial5	4	1	blindfold	counterclockwise	test	Guided	1	-0.5	-0.5	1.274834	0.14236	-1.45554	-0.96074	0.790511032220412	2.108529	-10.80094	1.919188
Trial5	4	1	blindfold	counterclockwise	test	Guided	1	-0.5	-0.5	1.29483	0.1539	-1.45548	-0.94513	0.791028390897938	2.10423	-11.03369	2.146246
Trial5	4	1	blindfold	counterclockwise	test	Guided	1	-0.5	-0.5	1.314835	0.1646	-1.45551	-0.929	0.791033613001425	2.118267	-11.08024	2.132157
Trial5	4	1	blindfold	counterclockwise	test	Guided	1	-0.5	-0.5	1.334831	0.17513	-1.45559	-0.91331	0.79159690421889	2.159163	-11.26221	2.230429
Trial5	4	1	blindfold	counterclockwise	test	Guided	1	-0.5	-0.5	1.354836	0.18486	-1.45565	-0.88165	0.784021637554984	2.209974	-11.23259	2.268936
Trial5	4	1	blindfold	counterclockwise	test	Guided	1	-0.5	-0.5	1.374832	0.20297	-1.45563	-0.8651299	0.792140579025289	2.021662	-11.13102	2.573715
Trial5	4	1	blindfold	counterclockwise	test	Guided	1	-0.5	-0.5	1.394836	0.21165	-1.45558	-0.84905	0.792642172371981	1.743002	-11.01676	2.432362
Trial5	4	1	blindfold	counterclockwise	test	Guided	1	-0.5	-0.5	1.414833	0.21961	-1.45558	-0.83254	0.792730367292002	1.424751	-11.15641	2.495943
Trial5	4	1	blindfold	counterclockwise	test	Guided	1	-0.5	-0.5	1.43483	0.22731	-1.4556	-0.817	0.793390711411889	1.112854	-11.12679	2.868018
Trial5	4	1	blindfold	counterclockwise	test	Guided	1	-0.5	-0.5	1.454834	0.23412	-1.4556	-0.78392	0.787110380945302	0.821679	-11.021	2.994508
Trial5	4	1	blindfold	counterclockwise	test	Guided	1	-0.5	-0.5	1.474831	0.24737	-1.4555	-0.76785	0.793917839954831	0.219655	-10.77555	3.189861
Trial5	4	1	blindfold	counterclockwise	test	Guided	1	-0.5	-0.5	1.494835	0.25322	-1.45544	-0.75182	0.79420000794993	0.106696	-10.72477	3.075737
Trial5	4	1	blindfold	counterclockwise	test	Guided	1	-0.5	-0.5	1.514832	0.25869	-1.45541	-0.7358	0.794488603119336	-0.0031773	-10.96175	3.32573
Trial5	4	1	blindfold	counterclockwise	test	Guided	1	-0.5	-0.5	1.534836	0.26381	-1.45549	-0.71979	0.794803979360065	0.1539	-11.13102	3.224238
Trial5	4	1	blindfold	counterclockwise	test	Guided	1	-0.5	-0.5	1.554832	0.26858	-1.45558	-0.6871099	0.791028022807451	0.116189	-11.021	3.302487
Trial5	4	1	blindfold	counterclockwise	test	Guided	1	-0.5	-0.5	1.574829	0.2772	-1.45554	-0.6707	0.795725050179681	0.169476	-10.80517	3.40839
Trial5	4	1	blindfold	counterclockwise	test	Guided	1	-0.5	-0.5	1.594833	0.28097	-1.45549	-0.65359	0.795929663432227	0.0040235	-11.01676	3.462062
Trial5	4	1	blindfold	counterclockwise	test	Guided	1	-0.5	-0.5	1.61483	0.28451	-1.45549	-0.63641	0.796281110333761	0.099547	-11.09717	3.360401
Trial5	4	1	blindfold	counterclockwise	test	Guided	1	-0.5	-0.5	1.634834	0.28769	-1.45555	-0.62023	0.796812872516389	0.0040381	-10.99984	3.178431
Trial5	4	1	blindfold	counterclockwise	test	Guided	1	-0.5	-0.5	1.654831	0.29033	-1.45558	-0.58571	0.794963961258733	0.040574	-11.14795	3.464872
Trial5	4	1	blindfold	counterclockwise	test	Guided	1	-0.5	-0.5	1.674835	0.29482	-1.45551	-0.56763	0.797692086770887	0.0076675	-10.75863	3.564274
Trial5	4	1	blindfold	counterclockwise	test	Guided	1	-0.5	-0.5	1.694832	0.29651	-1.45543	-0.54976	0.798062783300589	-0.120616	-10.68245	3.562722
Trial5	4	1	blindfold	counterclockwise	test	Guided	1	-0.5	-0.5	1.714836	0.29787	-1.45538	-0.53176	0.798501878042618	-0.199947	-10.80517	3.330338
Trial5	4	1	blindfold	counterclockwise	test	Guided	1	-0.5	-0.5	1.734833	0.29878	-1.45544	-0.51374	0.798898158026677	-0.325053	-10.9279	3.18053
Trial5	4	1	blindfold	counterclockwise	test	Guided	1	-0.5	-0.5	1.754829	0.29927	-1.45549	-0.47615	0.799625764330594	-0.437225	-10.76709	3.306643
Trial5	4	1	blindfold	counterclockwise	test	Guided	1	-0.5	-0.5	1.774834	0.29896	-1.45539	-0.45746	0.800091704003481	-0.837874	-10.41162	3.444784
Trial5	4	1	blindfold	counterclockwise	test	Guided	1	-0.5	-0.5	1.79483	0.29813	-1.45531	-0.43861	0.800487469133444	-1.210353	-10.48356	3.164885
Trial5	4	1	blindfold	counterclockwise	test	Guided	1	-0.5	-0.5	1.814835	0.29684	-1.45531	-0.41912	0.800934190194783	-1.466385	-10.729	3.119243
Trial5	4	1	blindfold	counterclockwise	test	Guided	1	-0.5	-0.5	1.834831	0.2951	-1.45539	-0.4007	0.801276796717387	-1.625693	-10.84326	3.281641
Trial5	4	1	blindfold	counterclockwise	test	Guided	1	-0.5	-0.5	1.854836	0.2929	-1.45543	-0.36117	0.804962219190318	-1.886707	-10.80941	3.447056
Trial5	4	1	blindfold	counterclockwise	test	Guided	1	-0.5	-0.5	1.874832	0.28685	-1.45532	-0.34107	0.802740105536954	-2.417131	-10.42431	3.460233
Trial5	4	1	blindfold	counterclockwise	test	Guided	1	-0.5	-0.5	1.894836	0.28298	-1.45524	-0.32012	0.803376925573031	-2.593855	-10.66553	3.173336
Trial5	4	1	blindfold	counterclockwise	test	Guided	1	-0.5	-0.5	1.914833	0.27838	-1.45531	-0.29968	0.803743424716273	-2.757704	-10.9152	2.99836
Trial5	4	1	blindfold	counterclockwise	test	Guided	1	-0.5	-0.5	1.93483	0.27335	-1.45542	-0.27838	0.804478500517948	-2.912632	-10.76709	3.107977
Trial5	4	1	blindfold	counterclockwise	test	Guided	1	-0.5	-0.5	1.954834	0.26749	-1.4554	-0.23492	0.811978022114303	-2.944726	-10.38623	3.294872
[truncated: 5,160 more rows]
