# Supplementary material for: Assessing kinesthetic proprioceptive function of the upper limb: a novel dynamic movement reproduction task using a robotic arm
Source: PeerJ. 2021 May 3;9:e11301. doi: 10.7717/peerj.11301 (PMC8101453; doi:10.7717/peerj.11301)
Supplement: Supplemental Information 1 [file peerj-09-11301-s001.zip › DMR raw data_Study 1/Session 2/HMData_PP21-2_2019-06-27-15-30-49.txt]

Trial1	2	1	noBlindfold	counterclockwise	practice	Guided	1	0.5	-0.25	0	0.44996	-1.45	-1.05	0.801563426043345	-0.016507	0.0052176	-0.0025531
Trial1	2	1	noBlindfold	counterclockwise	practice	Guided	1	0.5	-0.25	0.006435394	0.44996	-1.45	-1.05	0.801563426043345	0.00038762	0.0052178	0.0019424
Trial1	2	1	noBlindfold	counterclockwise	practice	Guided	1	0.5	-0.25	0.02643585	0.44996	-1.45	-1.05	0.801563426043345	-0.024951	-0.0032481	0.00032409
Trial1	2	1	noBlindfold	counterclockwise	practice	Guided	1	0.5	-0.25	0.04643631	0.44996	-1.45	-1.05	0.801563426043345	0.026269	0.0052149	-0.004879
Trial1	2	1	noBlindfold	counterclockwise	practice	Guided	1	0.5	-0.25	0.06643486	0.44996	-1.45	-1.05	0.801563426043345	0.0046123	-0.020176	0.0022172
Trial1	2	1	noBlindfold	counterclockwise	practice	Guided	1	0.5	-0.25	0.08643532	0.44996	-1.45	-1.05	0.801563426043345	0.0038021	-0.028638	0.014076
Trial1	2	1	noBlindfold	counterclockwise	practice	Guided	1	0.5	-0.25	0.1064358	0.44996	-1.45	-1.05	0.801563426043345	0.0046145	-0.020175	0.0022166
Trial1	2	1	noBlindfold	counterclockwise	practice	Guided	1	0.5	-0.25	0.1264362	0.44996	-1.45	-1.05	0.801563426043345	-0.0040973	0.013679	0.0059008
Trial1	2	1	noBlindfold	counterclockwise	practice	Guided	1	0.5	-0.25	0.1464367	0.44996	-1.45	-1.05	0.801563426043345	0.0020191	-0.024408	-0.023391
Trial1	2	1	noBlindfold	counterclockwise	practice	Guided	1	0.5	-0.25	0.1664371	0.44996	-1.45	-1.05	0.801563426043345	-0.011189	0.0094449	-0.015753
Trial1	2	1	noBlindfold	counterclockwise	practice	Guided	1	0.5	-0.25	0.1864338	0.44996	-1.45	-1.05	0.801563426043345	-0.023858	-0.037106	-0.016563
Trial1	2	1	noBlindfold	counterclockwise	practice	Guided	1	0.5	-0.25	0.2064342	0.44995	-1.45	-1.05	0.801564051233505	-0.025477	0.00098199	0.025941
Trial1	2	1	noBlindfold	counterclockwise	practice	Guided	1	0.5	-0.25	0.2264347	0.44995	-1.45	-1.05	0.801564051233505	0.0096638	-0.0074827	-0.010174
Trial1	2	1	noBlindfold	counterclockwise	practice	Guided	1	0.5	-0.25	0.2464352	0.44995	-1.45	-1.05	0.801564051233505	0.0012196	-0.015947	-0.010713
Trial1	2	1	noBlindfold	counterclockwise	practice	Guided	1	0.5	-0.25	0.2664356	0.44995	-1.45	-1.05	0.801564051233505	-0.019354	0.013677	-0.02051
Trial1	2	1	noBlindfold	counterclockwise	practice	Guided	1	0.5	-0.25	0.2864361	0.44995	-1.45	-1.05	0.801564051233505	0.025481	0.064459	0.0077997
Trial1	2	1	noBlindfold	counterclockwise	practice	Guided	1	0.5	-0.25	0.3064365	0.44995	-1.45	-1.05	0.801564051233505	-0.0085747	0.039067	0.0098627
Trial1	2	1	noBlindfold	counterclockwise	practice	Guided	1	0.5	-0.25	0.326437	0.44995	-1.45	-1.05	0.801564051233505	-0.016209	0.0094439	-0.0033454
Trial1	2	1	noBlindfold	counterclockwise	practice	Guided	1	0.5	-0.25	0.3464336	0.44995	-1.45	-1.05	0.801564051233505	0.012005	-0.0032516	0.019664
Trial1	2	1	noBlindfold	counterclockwise	practice	Guided	1	0.5	-0.25	0.3664341	0.44995	-1.45	-1.05	0.801564051233505	-0.044148	0.0052098	-0.03057
Trial1	2	1	noBlindfold	counterclockwise	practice	Guided	1	0.5	-0.25	0.3864346	0.44994	-1.45	-1.05	0.801564674687031	-0.0027227	0.00097797	-0.015469
Trial1	2	1	noBlindfold	counterclockwise	practice	Guided	1	0.5	-0.25	0.406435	0.44994	-1.45	-1.05	0.801564674687031	-0.026269	-0.032876	0.0085221
Trial1	2	1	noBlindfold	counterclockwise	practice	Guided	1	0.5	-0.25	0.4264355	0.44994	-1.45	-1.05	0.801564674687031	-0.011436	0.00097778	-0.011512
Trial1	2	1	noBlindfold	counterclockwise	practice	Guided	1	0.5	-0.25	0.4464359	0.44994	-1.45	-1.05	0.801564674687031	0.001775	-0.020182	-0.019146
Trial1	2	1	noBlindfold	counterclockwise	practice	Guided	1	0.5	-0.25	0.4664364	0.44994	-1.45	-1.05	0.801564674687031	-0.0046082	-0.015951	0.035216
Trial1	2	1	noBlindfold	counterclockwise	practice	Guided	1	0.5	-0.25	0.4864368	0.44994	-1.45	-1.05	0.801564674687031	0.013635	-0.0074872	-0.027864
Trial1	2	1	noBlindfold	counterclockwise	practice	Guided	1	0.5	-0.25	0.5064373	0.44994	-1.45	-1.05	0.801564674687031	-0.025452	-0.007488	0.010145
Trial1	2	1	noBlindfold	counterclockwise	practice	Guided	1	0.5	-0.25	0.5264339	0.44994	-1.45	-1.05	0.801564674687031	-0.0080151	-0.0074878	0.0014295
Trial1	2	1	noBlindfold	counterclockwise	practice	Guided	1	0.5	-0.25	0.5464344	0.44994	-1.45	-1.05	0.801564674687031	0.0075281	0.0094391	0.023628
Trial1	2	1	noBlindfold	counterclockwise	practice	Guided	1	0.5	-0.25	0.5664349	0.44994	-1.45	-1.05	0.801564674687031	-0.030749	0.0052068	0.02542
Trial1	2	1	noBlindfold	counterclockwise	practice	Guided	1	0.5	-0.25	0.5864353	0.44994	-1.45	-1.05	0.801564674687031	0.0057403	0.013671	-0.01465
Trial1	2	1	noBlindfold	counterclockwise	practice	Guided	1	0.5	-0.25	0.6064358	0.44993	-1.45	-1.05	0.801565300126034	0.014729	0.00097596	-0.022555
Trial1	2	1	noBlindfold	counterclockwise	practice	Guided	1	0.5	-0.25	0.6264362	0.44993	-1.45	-1.05	0.801565300126034	-0.0074627	0.0094388	-0.0070078
Trial1	2	1	noBlindfold	counterclockwise	practice	Guided	1	0.5	-0.25	0.6464367	0.44993	-1.45	-1.05	0.801565300126034	-0.011413	0.013671	-0.011499
Trial1	2	1	noBlindfold	counterclockwise	practice	Guided	1	0.5	-0.25	0.6664371	0.44993	-1.45	-1.05	0.801565300126034	-0.02354	-0.00749	-0.020756
Trial1	2	1	noBlindfold	counterclockwise	practice	Guided	1	0.5	-0.25	0.6864338	0.44993	-1.45	-1.05	0.801565300126034	0.0012602	0.0052047	-0.010688
Trial1	2	1	noBlindfold	counterclockwise	practice	Guided	1	0.5	-0.25	0.7064342	0.44993	-1.45	-1.05	0.801565300126034	-0.015632	0.0052054	-0.011766
Trial1	2	1	noBlindfold	counterclockwise	practice	Guided	1	0.5	-0.25	0.7264347	0.44992	-1.45	-1.05	0.801565923827663	-0.015625	0.0009735	-0.011763
Trial1	2	1	noBlindfold	counterclockwise	practice	Guided	1	0.5	-0.25	0.7464352	0.44992	-1.45	-1.05	0.801565923827663	-0.0040347	0.013667	0.0059398
Trial1	2	1	noBlindfold	counterclockwise	practice	Guided	1	0.5	-0.25	0.7664356	0.44992	-1.45	-1.05	0.801565923827663	-0.010859	-0.0032626	-0.01994
Trial1	2	1	noBlindfold	counterclockwise	practice	Guided	1	0.5	-0.25	0.7864361	0.44992	-1.45	-1.05	0.801565923827663	0.012052	-0.020188	0.011244
Trial1	2	1	noBlindfold	counterclockwise	practice	Guided	1	0.5	-0.25	0.8064365	0.44992	-1.45	-1.05	0.801565923827663	-0.012475	-0.0074924	-0.019937
Trial1	2	1	noBlindfold	counterclockwise	practice	Guided	1	0.5	-0.25	0.826437	0.44992	-1.45	-1.05	0.801565923827663	-0.007978	-0.02865	0.0014498
Trial1	2	1	noBlindfold	counterclockwise	practice	Guided	1	0.5	-0.25	0.8464336	0.44992	-1.45	-1.05	0.801565923827663	-0.01274	-0.0032599	0.0014491
Trial1	2	1	noBlindfold	counterclockwise	practice	Guided	1	0.5	-0.25	0.8664341	0.44992	-1.45	-1.05	0.801565923827663	-0.01534	0.013667	0.00091007
Trial1	2	1	noBlindfold	counterclockwise	practice	Guided	1	0.5	-0.25	0.8864346	0.44991	-1.45	-1.05	0.801566547653158	-0.012195	-0.028653	0.0011819
Trial1	2	1	noBlindfold	counterclockwise	practice	Guided	1	0.5	-0.25	0.906435	0.44991	-1.45	-1.05	0.801566547653158	-0.0076992	0.034823	-0.0027716
Trial1	2	1	noBlindfold	counterclockwise	practice	Guided	1	0.5	-0.25	0.9264355	0.44991	-1.45	-1.05	0.801566547653158	0.0057852	0.026355	-0.019934
Trial1	2	1	noBlindfold	counterclockwise	practice	Guided	1	0.5	-0.25	0.9464359	0.44991	-1.45	-1.05	0.801566547653158	-0.0093123	0.0094297	0.022571
Trial1	2	1	noBlindfold	counterclockwise	practice	Guided	1	0.5	-0.25	0.9664364	0.44991	-1.45	-1.05	0.801566547653158	-0.011644	0.022124	-0.0072606
Trial1	2	1	noBlindfold	counterclockwise	practice	Guided	1	0.5	-0.25	0.9864368	0.44991	-1.45	-1.05	0.801566547653158	-0.0071492	0.00096415	-0.011212
Trial1	2	1	noBlindfold	counterclockwise	practice	Guided	1	0.5	-0.25	1.006437	0.44991	-1.45	-1.05	0.801566547653158	-0.015596	-0.011733	-0.015164
Trial1	2	1	noBlindfold	counterclockwise	practice	Guided	1	0.5	-0.25	1.026434	0.4499	-1.45	-1.05	0.80156717346524	-0.012446	-0.028662	0.0054131
Trial1	2	1	noBlindfold	counterclockwise	practice	Guided	1	0.5	-0.25	1.046434	0.4499	-1.45	-1.05	0.80156717346524	0.0013065	0.0094236	-0.0030331
Trial1	2	1	noBlindfold	counterclockwise	practice	Guided	1	0.5	-0.25	1.066435	0.4499	-1.45	-1.05	0.80156717346524	0.010294	-0.028664	-0.018576
Trial1	2	1	noBlindfold	counterclockwise	practice	Guided	1	0.5	-0.25	1.086435	0.4499	-1.45	-1.05	0.80156717346524	-0.019807	-0.015966	-0.012019
Trial1	2	1	noBlindfold	counterclockwise	practice	Guided	1	0.5	-0.25	1.106436	0.4499	-1.45	-1.05	0.80156717346524	0.020537	-0.028661	0.020242
Trial1	2	1	noBlindfold	counterclockwise	practice	Guided	1	0.5	-0.25	1.126436	0.4499	-1.45	-1.05	0.80156717346524	-0.0068638	-0.02443	0.00065362
Trial1	2	1	noBlindfold	counterclockwise	practice	Guided	1	0.5	-0.25	1.146437	0.4499	-1.45	-1.05	0.80156717346524	-0.0098325	-0.028662	0.031026
Trial1	2	1	noBlindfold	counterclockwise	practice	Guided	1	0.5	-0.25	1.166437	0.4499	-1.45	-1.05	0.80156717346524	0.022162	0.0051913	-0.0050907
Trial1	2	1	noBlindfold	counterclockwise	practice	Guided	1	0.5	-0.25	1.186434	0.4499	-1.45	-1.05	0.80156717346524	-0.003448	0.013655	-0.0024877
Trial1	2	1	noBlindfold	counterclockwise	practice	Guided	1	0.5	-0.25	1.206434	0.4499	-1.45	-1.05	0.80156717346524	0.00050598	0.030581	0.0020061
Trial1	2	1	noBlindfold	counterclockwise	practice	Guided	1	0.5	-0.25	1.226435	0.4499	-1.45	-1.05	0.80156717346524	0.0018578	-0.032896	-0.019109
Trial1	2	1	noBlindfold	counterclockwise	practice	Guided	1	0.5	-0.25	1.246435	0.44989	-1.45	-1.05	0.801567797538835	-0.001823	0.0051903	-0.027824
Trial1	2	1	noBlindfold	counterclockwise	practice	Guided	1	0.5	-0.25	1.266436	0.44989	-1.45	-1.05	0.801567797538835	-0.0037122	0.0051903	0.0017387
Trial1	2	1	noBlindfold	counterclockwise	practice	Guided	1	0.5	-0.25	1.286436	0.44989	-1.45	-1.05	0.801567797538835	-0.046212	0.017886	0.0032627
Trial1	2	1	noBlindfold	counterclockwise	practice	Guided	1	0.5	-0.25	1.306437	0.44989	-1.45	-1.05	0.801567797538835	-0.021141	-0.0032702	0.0091048
Trial1	2	1	noBlindfold	counterclockwise	practice	Guided	1	0.5	-0.25	1.326437	0.44989	-1.45	-1.05	0.801567797538835	-0.0079256	-0.0032716	0.0014654
Trial1	2	1	noBlindfold	counterclockwise	practice	Guided	1	0.5	-0.25	1.346434	0.44989	-1.45	-1.05	0.801567797538835	0.021367	0.0051936	0.0075789
Trial1	2	1	noBlindfold	counterclockwise	practice	Guided	1	0.5	-0.25	1.366434	0.44989	-1.45	-1.05	0.801567797538835	-0.032993	0.0094286	-0.0043758
Trial1	2	1	noBlindfold	counterclockwise	practice	Guided	1	0.5	-0.25	1.386435	0.44989	-1.45	-1.05	0.801567797538835	-0.0045068	-0.015961	0.014408
Trial1	2	1	noBlindfold	counterclockwise	practice	Guided	1	0.5	-0.25	1.406435	0.44988	-1.45	-1.05	0.801568423599757	0.025326	-0.015961	0.012075
Trial1	2	1	noBlindfold	counterclockwise	practice	Guided	1	0.5	-0.25	1.426435	0.44988	-1.45	-1.05	0.801568423599757	0.0024199	-0.011731	-0.027553
Trial1	2	1	noBlindfold	counterclockwise	practice	Guided	1	0.5	-0.25	1.446436	0.44988	-1.45	-1.05	0.801568423599757	0.016882	0.00096478	0.011537
Trial1	2	1	noBlindfold	counterclockwise	practice	Guided	1	0.5	-0.25	1.466436	0.44988	-1.45	-1.05	0.801568423599757	-0.0089947	0.00096451	0.018364
Trial1	2	1	noBlindfold	counterclockwise	practice	Guided	1	0.5	-0.25	1.486437	0.44988	-1.45	-1.05	0.801568423599757	-0.047812	0.00096572	0.017282
Trial1	2	1	noBlindfold	counterclockwise	practice	Guided	1	0.5	-0.25	1.506437	0.44988	-1.45	-1.05	0.801568423599757	-0.0319	-0.0032669	0.025459
Trial1	2	1	noBlindfold	counterclockwise	practice	Guided	1	0.5	-0.25	1.526434	0.44988	-1.45	-1.05	0.801568423599757	-0.016081	0.034816	-0.0032909
Trial1	2	1	noBlindfold	counterclockwise	practice	Guided	1	0.5	-0.25	1.546434	0.44988	-1.45	-1.05	0.801568423599757	0.032265	-0.011734	-0.029881
Trial1	2	1	noBlindfold	counterclockwise	practice	Guided	1	0.5	-0.25	1.566435	0.44987	-1.45	-1.05	0.801569049785285	-0.013475	0.02212	0.022318
Trial1	2	1	noBlindfold	counterclockwise	practice	Guided	1	0.5	-0.25	1.586435	0.44987	-1.45	-1.05	0.801569049785285	-0.0044866	0.017886	0.01441
Trial1	2	1	noBlindfold	counterclockwise	practice	Guided	1	0.5	-0.25	1.606436	0.44987	-1.45	-1.05	0.801569049785285	0.01933	0.017888	-0.02225
Trial1	2	1	noBlindfold	counterclockwise	practice	Guided	1	0.5	-0.25	1.626436	0.44987	-1.45	-1.05	0.801569049785285	0.0036939	-0.028663	0.01917
Trial1	2	1	noBlindfold	counterclockwise	practice	Guided	1	0.5	-0.25	1.646437	0.44987	-1.45	-1.05	0.801569049785285	-0.014277	0.00096052	0.034981
Trial1	2	1	noBlindfold	counterclockwise	practice	Guided	1	0.5	-0.25	1.666437	0.44987	-1.45	-1.05	0.801569049785285	0.0016339	-0.011738	-0.014885
Trial1	2	1	noBlindfold	counterclockwise	practice	Guided	1	0.5	-0.25	1.686434	0.44987	-1.45	-1.05	0.801569049785285	0.017445	-0.032897	0.0030879
Trial1	2	1	noBlindfold	counterclockwise	practice	Guided	1	0.5	-0.25	1.706434	0.44987	-1.45	-1.05	0.801569049785285	-0.016069	-0.024432	-0.020188
Trial1	2	1	noBlindfold	counterclockwise	practice	Guided	1	0.5	-0.25	1.726435	0.44987	-1.45	-1.05	0.801569049785285	-0.032688	-0.011737	-0.0085961
Trial1	2	1	noBlindfold	counterclockwise	practice	Guided	1	0.5	-0.25	1.746435	0.44987	-1.45	-1.05	0.801569049785285	-0.021908	0.0051902	-0.006438
Trial1	2	1	noBlindfold	counterclockwise	practice	Guided	1	0.5	-0.25	1.766436	0.44987	-1.45	-1.05	0.801569049785285	0.021676	-0.020199	0.007312
Trial1	2	1	noBlindfold	counterclockwise	practice	Guided	1	0.5	-0.25	1.786436	0.44986	-1.45	-1.05	0.801569676095418	0.0011019	0.0094234	-0.0064365
Trial1	2	1	noBlindfold	counterclockwise	practice	Guided	1	0.5	-0.25	1.806437	0.44986	-1.45	-1.05	0.801569676095418	-0.012375	-0.0032719	0.0054236
Trial1	2	1	noBlindfold	counterclockwise	practice	Guided	1	0.5	-0.25	1.826437	0.44986	-1.45	-1.05	0.801569676095418	-0.0059917	0.005188	-0.0098477
Trial1	2	1	noBlindfold	counterclockwise	practice	Guided	1	0.5	-0.25	1.846434	0.44986	-1.45	-1.05	0.801569676095418	0.00083372	0.0094202	-0.0022108
Trial1	2	1	noBlindfold	counterclockwise	practice	Guided	1	0.5	-0.25	1.866434	0.44986	-1.45	-1.05	0.801569676095418	-0.018219	-0.0075046	0.0051577
Trial1	2	1	noBlindfold	counterclockwise	practice	Guided	1	0.5	-0.25	1.886435	0.44986	-1.45	-1.05	0.801569676095418	0.00056368	-0.0075067	0.0020155
Trial1	2	1	noBlindfold	counterclockwise	practice	Guided	1	0.5	-0.25	1.906435	0.44986	-1.45	-1.05	0.801569676095418	-0.036903	-0.0075077	-0.0088614
Trial1	2	1	noBlindfold	counterclockwise	practice	Guided	1	0.5	-0.25	1.926435	0.44986	-1.45	-1.05	0.801569676095418	0.022766	0.03058	0.023941
Trial1	2	1	noBlindfold	counterclockwise	practice	Guided	1	0.5	-0.25	1.946436	0.44986	-1.45	-1.05	0.801569676095418	-0.016053	0.00095619	-0.0032872
Trial1	2	1	noBlindfold	counterclockwise	practice	Guided	1	0.5	-0.25	1.966436	0.44986	-1.45	-1.05	0.801569676095418	-0.018924	0.022116	0.008571
Trial1	2	1	noBlindfold	counterclockwise	practice	Guided	1	0.5	-0.25	1.986437	0.44986	-1.45	-1.05	0.801569676095418	-0.011826	0.0051873	-0.0030162
Trial1	2	1	noBlindfold	counterclockwise	practice	Guided	1	0.5	-0.25	2.006437	0.44986	-1.45	-1.05	0.801569676095418	0.012703	-0.024434	0.011273
Trial1	2	1	noBlindfold	counterclockwise	practice	Guided	1	0.5	-0.25	2.026434	0.44986	-1.45	-1.05	0.801569676095418	-0.0031094	0.03058	-0.0066989
Trial1	2	1	noBlindfold	counterclockwise	practice	Guided	1	0.5	-0.25	2.046434	0.44986	-1.45	-1.05	0.801569676095418	0.017738	0.017883	-0.0011248
Trial1	2	1	noBlindfold	counterclockwise	practice	Guided	1	0.5	-0.25	2.066435	0.44986	-1.45	-1.05	0.801569676095418	0.0016572	0.022114	-0.014873
Trial1	2	1	noBlindfold	counterclockwise	practice	Guided	1	0.5	-0.25	2.086435	0.44986	-1.45	-1.05	0.801569676095418	0.0024681	-0.015972	-0.027543
Trial1	2	1	noBlindfold	counterclockwise	practice	Guided	1	0.5	-0.25	2.106436	0.44986	-1.45	-1.05	0.801569676095418	0.0030078	0.00095569	-0.035989
Trial1	2	1	noBlindfold	counterclockwise	practice	Guided	1	0.5	-0.25	2.126436	0.44985	-1.45	-1.05	0.801570300665581	-0.0036432	-0.015973	0.0017488
Trial1	2	1	noBlindfold	counterclockwise	practice	Guided	1	0.5	-0.25	2.146437	0.44985	-1.45	-1.05	0.801570300665581	-0.028711	0.01365	-0.0022046
Trial1	2	1	noBlindfold	counterclockwise	practice	Guided	1	0.5	-0.25	2.166437	0.44985	-1.45	-1.05	0.801570300665581	-0.0089425	0.022113	0.018371
Trial1	2	1	noBlindfold	counterclockwise	practice	Guided	1	0.5	-0.25	2.186434	0.44985	-1.45	-1.05	0.801570300665581	-0.0033682	0.013647	-0.0024756
Trial1	2	1	noBlindfold	counterclockwise	practice	Guided	1	0.5	-0.25	2.206434	0.44985	-1.45	-1.05	0.801570300665581	-0.014955	-0.011746	-0.020178
Trial1	2	1	noBlindfold	counterclockwise	practice	Guided	1	0.5	-0.25	2.226435	0.44985	-1.45	-1.05	0.801570300665581	0.019643	-0.024442	-0.030684
Trial1	2	1	noBlindfold	counterclockwise	practice	Guided	1	0.5	-0.25	2.246435	0.44985	-1.45	-1.05	0.801570300665581	0.0090368	-0.02021	0.0025611
Trial1	2	1	noBlindfold	counterclockwise	practice	Guided	1	0.5	-0.25	2.266436	0.44985	-1.45	-1.05	0.801570300665581	-0.0083953	0.017876	0.009926
Trial1	2	1	noBlindfold	counterclockwise	practice	Guided	1	0.5	-0.25	2.286436	0.44985	-1.45	-1.05	0.801570300665581	0.026471	0.022107	-0.0048081
Trial1	2	1	noBlindfold	counterclockwise	practice	Guided	1	0.5	-0.25	2.306437	0.44985	-1.45	-1.05	0.801570300665581	-0.036607	-0.024443	-0.0035552
Trial1	2	1	noBlindfold	counterclockwise	practice	Guided	1	0.5	-0.25	2.326437	0.44985	-1.45	-1.05	0.801570300665581	0.0087721	0.026337	0.0065133
Trial1	2	1	noBlindfold	counterclockwise	practice	Guided	1	0.5	-0.25	2.346434	0.44984	-1.45	-1.05	0.801570925359609	0.0011381	0.005179	-0.0064242
Trial1	2	1	noBlindfold	counterclockwise	practice	Guided	1	0.5	-0.25	2.366434	0.44984	-1.45	-1.05	0.801570925359609	-0.012338	0.0009472	0.0065173
Trial1	2	1	noBlindfold	counterclockwise	practice	Guided	1	0.5	-0.25	2.386435	0.44984	-1.45	-1.05	0.801570925359609	-0.016561	-0.0032841	0.0226
Trial1	2	1	noBlindfold	counterclockwise	practice	Guided	1	0.5	-0.25	2.406435	0.44984	-1.45	-1.05	0.801570925359609	-0.0011888	0.0051781	-0.036256
Trial1	2	1	noBlindfold	counterclockwise	practice	Guided	1	0.5	-0.25	2.426435	0.44984	-1.45	-1.05	0.801570925359609	0.0093221	0.00518	-0.0016597
Trial1	2	1	noBlindfold	counterclockwise	practice	Guided	1	0.5	-0.25	2.446436	0.44984	-1.45	-1.05	0.801570925359609	-0.030303	-0.0032862	0.02125
Trial1	2	1	noBlindfold	counterclockwise	practice	Guided	1	0.5	-0.25	2.466436	0.44984	-1.45	-1.05	0.801570925359609	-0.0099973	-0.0075181	0.02422
Trial1	2	1	noBlindfold	counterclockwise	practice	Guided	1	0.5	-0.25	2.486437	0.44984	-1.45	-1.05	0.801570925359609	-0.020236	-0.01175	-0.0035487
Trial1	2	1	noBlindfold	counterclockwise	practice	Guided	1	0.5	-0.25	2.506437	0.44984	-1.45	-1.05	0.801570925359609	0.0042953	-0.0032854	0.015776
Trial1	2	1	noBlindfold	counterclockwise	practice	Guided	1	0.5	-0.25	2.526434	0.44983	-1.45	-1.05	0.801571552042814	0.013284	-0.0075177	0.002839
Trial1	2	1	noBlindfold	counterclockwise	practice	Guided	1	0.5	-0.25	2.546434	0.44983	-1.45	-1.05	0.801571552042814	-0.0015448	0.026337	0.035816
Trial1	2	1	noBlindfold	counterclockwise	practice	Guided	1	0.5	-0.25	2.566435	0.44983	-1.45	-1.05	0.801571552042814	0.0051112	0.00094627	-0.0019226
Trial1	2	1	noBlindfold	counterclockwise	practice	Guided	1	0.5	-0.25	2.586435	0.44983	-1.45	-1.05	0.801571552042814	0.054266	0.00094538	-0.041184
Trial1	2	1	noBlindfold	counterclockwise	practice	Guided	1	0.5	-0.25	2.606436	0.44983	-1.45	-1.05	0.801571552042814	-0.028674	0.026336	-0.0040804
Trial1	2	1	noBlindfold	counterclockwise	practice	Guided	1	0.5	-0.25	2.626436	0.44983	-1.45	-1.05	0.801571552042814	-0.04242	0.00094536	0.012004
Trial1	2	1	noBlindfold	counterclockwise	practice	Guided	1	0.5	-0.25	2.646437	0.44983	-1.45	-1.05	0.801571552042814	-0.037116	0.0348	-0.0046188
Trial1	2	1	noBlindfold	counterclockwise	practice	Guided	1	0.5	-0.25	2.666437	0.44983	-1.45	-1.05	0.801571552042814	0.0019739	-0.01175	-0.01908
Trial1	2	1	noBlindfold	counterclockwise	practice	Guided	1	0.5	-0.25	2.686434	0.44983	-1.45	-1.05	0.801571552042814	-0.0062	0.0094081	-0.023845
Trial1	2	1	noBlindfold	counterclockwise	practice	Guided	1	0.5	-0.25	2.706434	0.44983	-1.45	-1.05	0.801571552042814	0.01941	0.00094404	-0.026446
Trial1	2	1	noBlindfold	counterclockwise	practice	Guided	1	0.5	-0.25	2.726435	0.44983	-1.45	-1.05	0.801571552042814	-0.021295	-0.003288	0.013357
Trial1	2	1	noBlindfold	counterclockwise	practice	Guided	1	0.5	-0.25	2.746435	0.44982	-1.45	-1.05	0.801572176984938	-0.038186	0.013638	0.012278
Trial1	2	1	noBlindfold	counterclockwise	practice	Guided	1	0.5	-0.25	2.766436	0.44982	-1.45	-1.05	0.801572176984938	0.024893	0.00094373	0.020551
Trial1	2	1	noBlindfold	counterclockwise	practice	Guided	1	0.5	-0.25	2.786436	0.44982	-1.45	-1.05	0.801572176984938	-0.0035904	0.00094315	0.0020395
Trial1	2	1	noBlindfold	counterclockwise	practice	Guided	1	0.5	-0.25	2.806437	0.44982	-1.45	-1.05	0.801572176984938	9.3781E-05	-0.020217	0.010487
Trial1	2	1	noBlindfold	counterclockwise	practice	Guided	1	0.5	-0.25	2.826437	0.44982	-1.45	-1.05	0.801572176984938	0.0059382	0.017868	-0.014584
Trial1	2	1	noBlindfold	counterclockwise	practice	Guided	1	0.5	-0.25	2.846434	0.44982	-1.45	-1.05	0.801572176984938	0.010432	-0.024449	-0.018536
Trial1	2	1	noBlindfold	counterclockwise	practice	Guided	1	0.5	-0.25	2.866434	0.44982	-1.45	-1.05	0.801572176984938	-0.032069	0.017868	-0.017012
Trial1	2	1	noBlindfold	counterclockwise	practice	Guided	1	0.5	-0.25	2.886435	0.44982	-1.45	-1.05	0.801572176984938	-0.0015228	-0.015988	0.035829
Trial1	2	1	noBlindfold	counterclockwise	practice	Guided	1	0.5	-0.25	2.906435	0.44982	-1.45	-1.05	0.801572176984938	0.019692	-0.0032926	-0.030663
Trial1	2	1	noBlindfold	counterclockwise	practice	Guided	1	0.5	-0.25	2.926435	0.44982	-1.45	-1.05	0.801572176984938	-0.016522	0.034793	0.005187
Trial1	2	1	noBlindfold	counterclockwise	practice	Guided	1	0.5	-0.25	2.946436	0.44982	-1.45	-1.05	0.801572176984938	0.0017222	0.013633	-0.014848
Trial1	2	1	noBlindfold	counterclockwise	practice	Guided	1	0.5	-0.25	2.966436	0.44982	-1.45	-1.05	0.801572176984938	-0.007803	-0.024454	0.0015031
Trial1	2	1	noBlindfold	counterclockwise	practice	Guided	1	0.5	-0.25	2.986437	0.44982	-1.45	-1.05	0.801572176984938	-0.0072618	0.00093702	0.010761
Trial1	2	1	noBlindfold	counterclockwise	practice	Guided	1	0.5	-0.25	3.006437	0.44982	-1.45	-1.05	0.801572176984938	-0.010402	-0.0032937	-0.0082929
Trial1	2	1	noBlindfold	counterclockwise	practice	Guided	1	0.5	-0.25	3.026434	0.44981	-1.45	-1.05	0.801572803916979	0.0037934	0.0094017	0.019205
Trial1	2	1	noBlindfold	counterclockwise	practice	Guided	1	0.5	-0.25	3.046434	0.44981	-1.45	-1.05	0.801572803916979	0.0064945	0.00093682	-0.023024
Trial1	2	1	noBlindfold	counterclockwise	practice	Guided	1	0.5	-0.25	3.066435	0.44981	-1.45	-1.05	0.801572803916979	0.010179	-0.01599	-0.014307
Trial1	2	1	noBlindfold	counterclockwise	practice	Guided	1	0.5	-0.25	3.086435	0.44981	-1.45	-1.05	0.801572803916979	-0.011204	-0.0075281	-0.0069413
Trial1	2	1	noBlindfold	counterclockwise	practice	Guided	1	0.5	-0.25	3.106436	0.44981	-1.45	-1.05	0.801572803916979	-0.011473	0.0093988	-0.0072075
Trial1	2	1	noBlindfold	counterclockwise	practice	Guided	1	0.5	-0.25	3.126436	0.44981	-1.45	-1.05	0.801572803916979	-0.02468	0.00093422	0.0023248
Trial1	2	1	noBlindfold	counterclockwise	practice	Guided	1	0.5	-0.25	3.146437	0.44981	-1.45	-1.05	0.801572803916979	-0.017851	-0.011761	0.026314
Trial1	2	1	noBlindfold	counterclockwise	practice	Guided	1	0.5	-0.25	3.166437	0.44981	-1.45	-1.05	0.801572803916979	-0.0067024	-0.0032974	-0.015377
Trial1	2	1	noBlindfold	counterclockwise	practice	Guided	1	0.5	-0.25	3.186434	0.44981	-1.45	-1.05	0.801572803916979	0.021782	-0.011761	0.0034056
Trial1	2	1	noBlindfold	counterclockwise	practice	Guided	1	0.5	-0.25	3.206434	0.44981	-1.45	-1.05	0.801572803916979	-0.011733	0.0051666	-0.0029747
Trial1	2	1	noBlindfold	counterclockwise	practice	Guided	1	0.5	-0.25	3.226435	0.4498	-1.45	-1.05	0.801573429107199	-0.015953	-0.0075284	-0.0032414
Trial1	2	1	noBlindfold	counterclockwise	practice	Guided	1	0.5	-0.25	3.246435	0.4498	-1.45	-1.05	0.801573429107199	0.0012088	0.00093575	-0.0063813
Trial1	2	1	noBlindfold	counterclockwise	practice	Guided	1	0.5	-0.25	3.266436	0.4498	-1.45	-1.05	0.801573429107199	-0.0091254	-0.01176	0.022642
Trial1	2	1	noBlindfold	counterclockwise	practice	Guided	1	0.5	-0.25	3.286436	0.4498	-1.45	-1.05	0.801573429107199	-0.020712	-0.0075301	0.0049399
Trial1	2	1	noBlindfold	counterclockwise	practice	Guided	1	0.5	-0.25	3.306437	0.4498	-1.45	-1.05	0.801573429107199	0.045066	0.0051652	-0.052294
Trial1	2	1	noBlindfold	counterclockwise	practice	Guided	1	0.5	-0.25	3.326437	0.4498	-1.45	-1.05	0.801573429107199	-0.045237	-0.015992	-0.0093467
Trial1	2	1	noBlindfold	counterclockwise	practice	Guided	1	0.5	-0.25	3.346434	0.4498	-1.45	-1.05	0.801573429107199	0.017032	-0.0075303	0.025343
Trial1	2	1	noBlindfold	counterclockwise	practice	Guided	1	0.5	-0.25	3.366434	0.4498	-1.45	-1.05	0.801573429107199	-0.0032737	0.022093	-0.0024267
Trial1	2	1	noBlindfold	counterclockwise	practice	Guided	1	0.5	-0.25	3.386435	0.4498	-1.45	-1.05	0.801573429107199	0.012542	-0.028688	0.015547
Trial1	2	1	noBlindfold	counterclockwise	practice	Guided	1	0.5	-0.25	3.406435	0.4498	-1.45	-1.05	0.801573429107199	0.022067	0.01786	-0.00080497
Trial1	2	1	noBlindfold	counterclockwise	practice	Guided	1	0.5	-0.25	3.426435	0.4498	-1.45	-1.05	0.801573429107199	0.032137	-0.020227	-0.025601
Trial1	2	1	noBlindfold	counterclockwise	practice	Guided	1	0.5	-0.25	3.446436	0.44979	-1.45	-1.05	0.801574056288076	-0.0069505	0.01786	-0.01698
Trial1	2	1	noBlindfold	counterclockwise	practice	Guided	1	0.5	-0.25	3.466436	0.44979	-1.45	-1.05	0.801574056288076	-0.015667	-0.0075295	-0.0074521
Trial1	2	1	noBlindfold	counterclockwise	practice	Guided	1	0.5	-0.25	3.486437	0.44979	-1.45	-1.05	0.801574056288076	0.0054508	0.01363	-0.0060991
Trial1	2	1	noBlindfold	counterclockwise	practice	Guided	1	0.5	-0.25	3.506437	0.44979	-1.45	-1.05	0.801574056288076	-0.021508	0.0093976	0.017623
Trial1	2	1	noBlindfold	counterclockwise	practice	Guided	1	0.5	-0.25	3.526434	0.44979	-1.45	-1.05	0.801574056288076	-0.025999	-0.0075281	0.021577
Trial1	2	1	noBlindfold	counterclockwise	practice	Guided	1	0.5	-0.25	3.546434	0.44979	-1.45	-1.05	0.801574056288076	-0.0077554	-0.020223	0.0015402
Trial1	2	1	noBlindfold	counterclockwise	practice	Guided	1	0.5	-0.25	3.566435	0.44979	-1.45	-1.05	0.801574056288076	-0.011977	-0.020223	0.001271
Trial1	2	1	noBlindfold	counterclockwise	practice	Guided	1	0.5	-0.25	3.586435	0.44979	-1.45	-1.05	0.801574056288076	0.018665	-0.0032967	-0.01373
Trial1	2	1	noBlindfold	counterclockwise	practice	Guided	1	0.5	-0.25	3.606436	0.44979	-1.45	-1.05	0.801574056288076	0.0020424	0.009398	-0.019031
Trial1	2	1	noBlindfold	counterclockwise	practice	Guided	1	0.5	-0.25	3.626436	0.44979	-1.45	-1.05	0.801574056288076	0.0054577	0.022095	-0.018488
Trial1	2	1	noBlindfold	counterclockwise	practice	Guided	1	0.5	-0.25	3.646437	0.44979	-1.45	-1.05	0.801574056288076	-0.020422	0.013631	0.00073711
Trial1	2	1	noBlindfold	counterclockwise	practice	Guided	1	0.5	-0.25	3.666437	0.44979	-1.45	-1.05	0.801574056288076	-0.024642	0.0051678	0.00046887
Trial1	2	1	noBlindfold	counterclockwise	practice	Guided	1	0.5	-0.25	3.686434	0.44979	-1.45	-1.05	0.801574056288076	-0.018257	0.0051693	-0.033047
Trial1	2	1	noBlindfold	counterclockwise	practice	Guided	1	0.5	-0.25	3.706434	0.44979	-1.45	-1.05	0.801574056288076	-0.016191	0.022099	0.0010118
Trial1	2	1	noBlindfold	counterclockwise	practice	Guided	1	0.5	-0.25	3.726435	0.44978	-1.45	-1.05	0.801574683593556	-0.0082805	-0.037146	0.010003
Trial1	2	1	noBlindfold	counterclockwise	practice	Guided	1	0.5	-0.25	3.746435	0.44978	-1.45	-1.05	0.801574683593556	0.0028666	-0.011754	-0.031686
Trial1	2	1	noBlindfold	counterclockwise	practice	Guided	1	0.5	-0.25	3.766436	0.44978	-1.45	-1.05	0.801574683593556	-0.02247	-0.011754	-0.033304
Trial1	2	1	noBlindfold	counterclockwise	practice	Guided	1	0.5	-0.25	3.786436	0.44978	-1.45	-1.05	0.801574683593556	-0.01196	0.0221	0.0012912
Trial1	2	1	noBlindfold	counterclockwise	practice	Guided	1	0.5	-0.25	3.806437	0.44978	-1.45	-1.05	0.801574683593556	-0.032264	0.026332	-0.012729
Trial1	2	1	noBlindfold	counterclockwise	practice	Guided	1	0.5	-0.25	3.826437	0.44978	-1.45	-1.05	0.801574683593556	0.00098313	0.013635	-0.002122
Trial1	2	1	noBlindfold	counterclockwise	practice	Guided	1	0.5	-0.25	3.846434	0.44978	-1.45	-1.05	0.801574683593556	-0.0066513	-0.037148	-0.012187
Trial1	2	1	noBlindfold	counterclockwise	practice	Guided	1	0.5	-0.25	3.866434	0.44978	-1.45	-1.05	0.801574683593556	0.013656	0.00094129	-0.0013094
Trial1	2	1	noBlindfold	counterclockwise	practice	Guided	1	0.5	-0.25	3.886435	0.44978	-1.45	-1.05	0.801574683593556	0.00098983	-0.028681	-0.0021173
Trial1	2	1	noBlindfold	counterclockwise	practice	Guided	1	0.5	-0.25	3.906435	0.44978	-1.45	-1.05	0.801574683593556	0.0057533	0.022101	-0.010291
Trial1	2	1	noBlindfold	counterclockwise	practice	Guided	1	0.5	-0.25	3.926435	0.44977	-1.45	-1.05	0.801575307288567	0.018155	-0.0075229	0.023494
Trial1	2	1	noBlindfold	counterclockwise	practice	Guided	1	0.5	-0.25	3.946436	0.44977	-1.45	-1.05	0.801575307288567	0.0020734	-0.024451	0.0060615
Trial1	2	1	noBlindfold	counterclockwise	practice	Guided	1	0.5	-0.25	3.966436	0.44977	-1.45	-1.05	0.801575307288567	-0.015898	-0.020218	-0.0031956
Trial1	2	1	noBlindfold	counterclockwise	practice	Guided	1	0.5	-0.25	3.986437	0.44977	-1.45	-1.05	0.801575307288567	-0.0029558	-0.028683	-0.0066076
Trial1	2	1	noBlindfold	counterclockwise	practice	Guided	1	0.5	-0.25	4.006437	0.44977	-1.45	-1.05	0.801575307288567	-0.020387	0.0051714	0.0007597
Trial1	2	1	noBlindfold	counterclockwise	practice	Guided	1	0.5	-0.25	4.026434	0.44977	-1.45	-1.05	0.801575307288567	0.0023529	-0.0075259	-0.023228
Trial1	2	1	noBlindfold	counterclockwise	practice	Guided	1	0.5	-0.25	4.046434	0.44977	-1.45	-1.05	0.801575307288567	-0.0082534	0.0094006	0.010017
Trial1	2	1	noBlindfold	counterclockwise	practice	Guided	1	0.5	-0.25	4.066435	0.44977	-1.45	-1.05	0.801575307288567	0.02185	0.0093985	0.0034612
Trial1	2	1	noBlindfold	counterclockwise	practice	Guided	1	0.5	-0.25	4.086435	0.44977	-1.45	-1.05	0.801575307288567	0.0012769	-0.0075267	-0.0063362
Trial1	2	1	noBlindfold	counterclockwise	practice	Guided	1	0.5	-0.25	4.106436	0.44977	-1.45	-1.05	0.801575307288567	0.016551	0.00093844	0.020084
Trial1	2	1	noBlindfold	counterclockwise	practice	Guided	1	0.5	-0.25	4.126436	0.44976	-1.45	-1.05	0.801575936710415	0.0044248	0.0094008	0.0023789
Trial1	2	1	noBlindfold	counterclockwise	practice	Guided	1	0.5	-0.25	4.146437	0.44976	-1.45	-1.05	0.801575936710415	-0.021182	0.017864	0.009206
Trial1	2	1	noBlindfold	counterclockwise	practice	Guided	1	0.5	-0.25	4.166437	0.44976	-1.45	-1.05	0.801575936710415	0.0055102	0.026326	-0.0060675
Trial1	2	1	noBlindfold	counterclockwise	practice	Guided	1	0.5	-0.25	4.186434	0.44976	-1.45	-1.05	0.801575936710415	0.0041603	-0.0032982	0.015049
Trial1	2	1	noBlindfold	counterclockwise	practice	Guided	1	0.5	-0.25	4.206434	0.44976	-1.45	-1.05	0.801575936710415	0.0091948	-0.011763	0.00265
Trial1	2	1	noBlindfold	counterclockwise	practice	Guided	1	0.5	-0.25	4.226435	0.44976	-1.45	-1.05	0.801575936710415	-0.012729	0.030553	0.01397
Trial1	2	1	noBlindfold	counterclockwise	practice	Guided	1	0.5	-0.25	4.246435	0.44976	-1.45	-1.05	0.801575936710415	-0.015328	-0.015998	-0.011641
Trial1	2	1	noBlindfold	counterclockwise	practice	Guided	1	0.5	-0.25	4.266436	0.44976	-1.45	-1.05	0.801575936710415	0.0068676	0.0051621	-0.027182
Trial1	2	1	noBlindfold	counterclockwise	practice	Guided	1	0.5	-0.25	4.286436	0.44976	-1.45	-1.05	0.801575936710415	0.0086608	-0.007535	0.011098
Trial1	2	1	noBlindfold	counterclockwise	practice	Guided	1	0.5	-0.25	4.306437	0.44976	-1.45	-1.05	0.801575936710415	0.017107	0.0051622	0.01164
Trial1	2	1	noBlindfold	counterclockwise	practice	Guided	1	0.5	-0.25	4.326437	0.44976	-1.45	-1.05	0.801575936710415	-0.0040062	0.00093038	0.018468
Trial1	2	1	noBlindfold	counterclockwise	practice	Guided	1	0.5	-0.25	4.346434	0.44975	-1.45	-1.05	0.801576562521054	0.0052507	0.00092906	-0.0018378
Trial1	2	1	noBlindfold	counterclockwise	practice	Guided	1	0.5	-0.25	4.366434	0.44975	-1.45	-1.05	0.801576562521054	-0.020629	-0.020231	0.0049892
Trial1	2	1	noBlindfold	counterclockwise	practice	Guided	1	0.5	-0.25	4.386435	0.44975	-1.45	-1.05	0.801576562521054	0.010017	0.0051597	-0.010015
Trial1	2	1	noBlindfold	counterclockwise	practice	Guided	1	0.5	-0.25	4.406435	0.44975	-1.45	-1.05	0.801576562521054	0.030592	0.043243	-0.00021974
Trial1	2	1	noBlindfold	counterclockwise	practice	Guided	1	0.5	-0.25	4.426435	0.44975	-1.45	-1.05	0.801576562521054	-0.006874	-0.020236	-0.011092
Trial1	2	1	noBlindfold	counterclockwise	practice	Guided	1	0.5	-0.25	4.446436	0.44975	-1.45	-1.05	0.801576562521054	-0.0074126	0.034777	-0.002645
Trial1	2	1	noBlindfold	counterclockwise	practice	Guided	1	0.5	-0.25	4.466436	0.44975	-1.45	-1.05	0.801576562521054	-0.016396	0.02208	0.0052631
Trial1	2	1	noBlindfold	counterclockwise	practice	Guided	1	0.5	-0.25	4.486437	0.44975	-1.45	-1.05	0.801576562521054	-0.0042627	0.0051526	0.014519
Trial1	2	1	noBlindfold	counterclockwise	practice	Guided	1	0.5	-0.25	4.506437	0.44975	-1.45	-1.05	0.801576562521054	0.043003	0.0051525	0.0048186
Trial1	2	1	noBlindfold	counterclockwise	practice	Guided	1	0.5	-0.25	4.526434	0.44975	-1.45	-1.05	0.801576562521054	0.0018523	0.013611	-0.014772
Trial1	2	1	noBlindfold	counterclockwise	practice	Guided	1	0.5	-0.25	4.546434	0.44974	-1.45	-1.05	0.8015771903242	-0.028247	-0.020244	-0.0082127
Trial1	2	1	noBlindfold	counterclockwise	practice	Guided	1	0.5	-0.25	4.566435	0.44974	-1.45	-1.05	0.8015771903242	0.021084	-0.011779	0.016144
Trial1	2	1	noBlindfold	counterclockwise	practice	Guided	1	0.5	-0.25	4.586435	0.44974	-1.45	-1.05	0.8015771903242	-0.024021	-0.016008	-0.0079416
Trial1	2	1	noBlindfold	counterclockwise	practice	Guided	1	0.5	-0.25	4.606436	0.44974	-1.45	-1.05	0.8015771903242	-0.0031747	-0.028706	-0.0023673
Trial1	2	1	noBlindfold	counterclockwise	practice	Guided	1	0.5	-0.25	4.626436	0.44974	-1.45	-1.05	0.8015771903242	0.0084196	0.01361	-0.011621
Trial1	2	1	noBlindfold	counterclockwise	practice	Guided	1	0.5	-0.25	4.646437	0.44974	-1.45	-1.05	0.8015771903242	-0.0079328	-0.01178	0.005812
Trial1	2	1	noBlindfold	counterclockwise	practice	Guided	1	0.5	-0.25	4.666437	0.44974	-1.45	-1.05	0.8015771903242	0.0010538	0.0093814	-0.0020911
Trial1	2	1	noBlindfold	counterclockwise	practice	Guided	1	0.5	-0.25	4.686434	0.44974	-1.45	-1.05	0.8015771903242	0.015518	-0.011779	0.036999
Trial1	2	1	noBlindfold	counterclockwise	practice	Guided	1	0.5	-0.25	4.706434	0.44974	-1.45	-1.05	0.8015771903242	0.0018654	-0.011778	-0.014758
Trial1	2	1	noBlindfold	counterclockwise	practice	Guided	1	0.5	-0.25	4.726435	0.44974	-1.45	-1.05	0.8015771903242	-0.014758	0.013614	-0.021413
Trial1	2	1	noBlindfold	counterclockwise	practice	Guided	1	0.5	-0.25	4.746435	0.44974	-1.45	-1.05	0.8015771903242	0.0015954	-0.0033144	-0.010536
Trial1	2	1	noBlindfold	counterclockwise	practice	Guided	1	0.5	-0.25	4.766436	0.44974	-1.45	-1.05	0.8015771903242	-0.011883	-0.016009	0.0013246
Trial1	2	1	noBlindfold	counterclockwise	practice	Guided	1	0.5	-0.25	4.786436	0.44974	-1.45	-1.05	0.8015771903242	-0.01107	0.022077	-0.011346
Trial1	2	1	noBlindfold	counterclockwise	practice	Guided	1	0.5	-0.25	4.806437	0.44974	-1.45	-1.05	0.8015771903242	0.021367	-0.028705	0.011932
Trial1	2	1	noBlindfold	counterclockwise	practice	Guided	1	0.5	-0.25	4.826437	0.44973	-1.45	-1.05	0.80157781638293	-0.016908	0.0051473	0.013728
Trial1	2	1	noBlindfold	counterclockwise	practice	Guided	1	0.5	-0.25	4.846434	0.44973	-1.45	-1.05	0.80157781638293	0.0010641	-0.016013	-0.0020834
Trial1	2	1	noBlindfold	counterclockwise	practice	Guided	1	0.5	-0.25	4.866434	0.44973	-1.45	-1.05	0.80157781638293	-0.016907	0.043232	0.01373
Trial1	2	1	noBlindfold	counterclockwise	practice	Guided	1	0.5	-0.25	4.886435	0.44973	-1.45	-1.05	0.80157781638293	-0.0047749	0.0093779	0.022988
Trial1	2	1	noBlindfold	counterclockwise	practice	Guided	1	0.5	-0.25	4.906435	0.44973	-1.45	-1.05	0.80157781638293	-0.023729	-0.028709	-0.012146
Trial1	2	1	noBlindfold	counterclockwise	practice	Guided	1	0.5	-0.25	4.926435	0.44973	-1.45	-1.05	0.80157781638293	0.019047	0.0051478	-0.017892
Trial1	2	1	noBlindfold	counterclockwise	practice	Guided	1	0.5	-0.25	4.946436	0.44973	-1.45	-1.05	0.80157781638293	0.0013443	0.0093815	-0.0063022
Trial1	2	1	noBlindfold	counterclockwise	practice	Guided	1	0.5	-0.25	4.966436	0.44973	-1.45	-1.05	0.80157781638293	-0.020042	0.00091726	-0.0034273
Trial1	2	1	noBlindfold	counterclockwise	practice	Guided	1	0.5	-0.25	4.986437	0.44973	-1.45	-1.05	0.80157781638293	-0.004227	-0.024474	0.014546
Trial1	2	1	noBlindfold	counterclockwise	practice	Guided	1	0.5	-0.25	5.006437	0.44973	-1.45	-1.05	0.80157781638293	0.020573	-0.028707	-0.01897
Trial1	2	1	noBlindfold	counterclockwise	practice	Guided	1	0.5	-0.25	5.026434	0.44973	-1.45	-1.05	0.80157781638293	0.021925	0.0051483	0.0034966
Trial1	2	1	noBlindfold	counterclockwise	practice	Guided	1	0.5	-0.25	5.046434	0.44972	-1.45	-1.05	0.801578444434908	-0.016081	-0.0075478	-0.0031552
Trial1	2	1	noBlindfold	counterclockwise	practice	Guided	1	0.5	-0.25	5.066435	0.44972	-1.45	-1.05	0.801578444434908	-0.0081752	-0.0075477	-0.0068376
Trial1	2	1	noBlindfold	counterclockwise	practice	Guided	1	0.5	-0.25	5.086435	0.44972	-1.45	-1.05	0.801578444434908	0.0044952	0.017846	0.010863
Trial1	2	1	noBlindfold	counterclockwise	practice	Guided	1	0.5	-0.25	5.106436	0.44972	-1.45	-1.05	0.801578444434908	0.015103	0.0093807	-0.022382
Trial1	2	1	noBlindfold	counterclockwise	practice	Guided	1	0.5	-0.25	5.126436	0.44972	-1.45	-1.05	0.801578444434908	-0.00655	0.00091841	-0.010517
Trial1	2	1	noBlindfold	counterclockwise	practice	Guided	1	0.5	-0.25	5.146437	0.44972	-1.45	-1.05	0.801578444434908	0.015108	0.00091777	-0.022376
Trial1	2	1	noBlindfold	counterclockwise	practice	Guided	1	0.5	-0.25	5.166437	0.44972	-1.45	-1.05	0.801578444434908	-0.022187	0.0093821	0.030366
Trial1	2	1	noBlindfold	counterclockwise	practice	Guided	1	0.5	-0.25	5.186434	0.44972	-1.45	-1.05	0.801578444434908	-0.0094207	0.0093794	-0.036665
Trial1	2	1	noBlindfold	counterclockwise	practice	Guided	1	0.5	-0.25	5.206434	0.44972	-1.45	-1.05	0.801578444434908	0.021666	-0.0033154	-0.018149
Trial1	2	1	noBlindfold	counterclockwise	practice	Guided	1	0.5	-0.25	5.226435	0.44972	-1.45	-1.05	0.801578444434908	-0.024516	-0.007549	0.00053938
Trial1	2	1	noBlindfold	counterclockwise	practice	Guided	1	0.5	-0.25	5.246435	0.44972	-1.45	-1.05	0.801578444434908	-0.001239	-0.011782	-0.031897
Trial1	2	1	noBlindfold	counterclockwise	practice	Guided	1	0.5	-0.25	5.266436	0.44972	-1.45	-1.05	0.801578444434908	0.014036	0.0093781	-0.0054761
Trial1	2	1	noBlindfold	counterclockwise	practice	Guided	1	0.5	-0.25	5.286436	0.44972	-1.45	-1.05	0.801578444434908	0.0055906	-0.011781	-0.0060146
Trial1	2	1	noBlindfold	counterclockwise	practice	Guided	1	0.5	-0.25	5.306437	0.44971	-1.45	-1.05	0.801579070741729	-0.0070781	0.0051469	-0.006824
Trial1	2	1	noBlindfold	counterclockwise	practice	Guided	1	0.5	-0.25	5.326437	0.44971	-1.45	-1.05	0.801579070741729	0.010089	-0.0075458	-0.010507
Trial1	2	1	noBlindfold	counterclockwise	practice	Guided	1	0.5	-0.25	5.346434	0.44971	-1.45	-1.05	0.801579070741729	0.0058679	-0.020241	-0.010234
Trial1	2	1	noBlindfold	counterclockwise	practice	Guided	1	0.5	-0.25	5.366434	0.44971	-1.45	-1.05	0.801579070741729	-0.0023082	0.00091908	-0.014726
Trial1	2	1	noBlindfold	counterclockwise	practice	Guided	1	0.5	-0.25	5.386435	0.44971	-1.45	-1.05	0.801579070741729	-0.0068002	-0.0033133	-0.011043
Trial1	2	1	noBlindfold	counterclockwise	practice	Guided	1	0.5	-0.25	5.406435	0.44971	-1.45	-1.05	0.801579070741729	-0.014707	0.0093825	-0.019487
Trial1	2	1	noBlindfold	counterclockwise	practice	Guided	1	0.5	-0.25	5.426435	0.44971	-1.45	-1.05	0.801579070741729	0.011173	-0.020244	-0.023168
Trial1	2	1	noBlindfold	counterclockwise	practice	Guided	1	0.5	-0.25	5.446436	0.44971	-1.45	-1.05	0.801579070741729	0.010365	-0.020243	-0.014179
Trial1	2	1	noBlindfold	counterclockwise	practice	Guided	1	0.5	-0.25	5.466436	0.44971	-1.45	-1.05	0.801579070741729	-0.021895	-0.0075457	0.026163
Trial1	2	1	noBlindfold	counterclockwise	practice	Guided	1	0.5	-0.25	5.486437	0.44971	-1.45	-1.05	0.801579070741729	0.012702	0.030542	0.015651
Trial1	2	1	noBlindfold	counterclockwise	practice	Guided	1	0.5	-0.25	5.506437	0.44971	-1.45	-1.05	0.801579070741729	0.0039872	-0.016009	0.019335
Trial1	2	1	noBlindfold	counterclockwise	practice	Guided	1	0.5	-0.25	5.526434	0.44971	-1.45	-1.05	0.801579070741729	-0.012095	-0.0033135	-0.00070096
Trial1	2	1	noBlindfold	counterclockwise	practice	Guided	1	0.5	-0.25	5.546434	0.44971	-1.45	-1.05	0.801579070741729	-0.037705	-0.0033132	0.0081883
Trial1	2	1	noBlindfold	counterclockwise	practice	Guided	1	0.5	-0.25	5.566435	0.4497	-1.45	-1.05	0.801579699042537	0.026185	-0.0075445	0.0037894
Trial1	2	1	noBlindfold	counterclockwise	practice	Guided	1	0.5	-0.25	5.586435	0.4497	-1.45	-1.05	0.801579699042537	0.0047991	-0.003311	0.0066642
Trial1	2	1	noBlindfold	counterclockwise	practice	Guided	1	0.5	-0.25	5.606436	0.4497	-1.45	-1.05	0.801579699042537	-0.0017562	0.02208	-0.023438
Trial1	2	1	noBlindfold	counterclockwise	practice	Guided	1	0.5	-0.25	5.626436	0.4497	-1.45	-1.05	0.801579699042537	0.015681	0.005153	-0.011305
Trial1	2	1	noBlindfold	counterclockwise	practice	Guided	1	0.5	-0.25	5.646437	0.4497	-1.45	-1.05	0.801579699042537	0.00058282	-0.016005	0.0063976
Trial1	2	1	noBlindfold	counterclockwise	practice	Guided	1	0.5	-0.25	5.666437	0.4497	-1.45	-1.05	0.801579699042537	0.014066	0.0093849	-0.0054613
Trial1	2	1	noBlindfold	counterclockwise	practice	Guided	1	0.5	-0.25	5.686434	0.4497	-1.45	-1.05	0.801579699042537	-0.011813	0.0093868	0.0013682
Trial1	2	1	noBlindfold	counterclockwise	practice	Guided	1	0.5	-0.25	5.706434	0.4497	-1.45	-1.05	0.801579699042537	0.010115	-0.0075413	-0.0099502
Trial1	2	1	noBlindfold	counterclockwise	practice	Guided	1	0.5	-0.25	5.726435	0.4497	-1.45	-1.05	0.801579699042537	0.0056218	-0.0075407	-0.0059982
Trial1	2	1	noBlindfold	counterclockwise	practice	Guided	1	0.5	-0.25	5.746435	0.4497	-1.45	-1.05	0.801579699042537	-0.010999	-0.020236	-0.011299
Trial1	2	1	noBlindfold	counterclockwise	practice	Guided	1	0.5	-0.25	5.766436	0.4497	-1.45	-1.05	0.801579699042537	0.0048159	0.0093883	0.0066739
Trial1	2	1	noBlindfold	counterclockwise	practice	Guided	1	0.5	-0.25	5.786436	0.4497	-1.45	-1.05	0.801579699042537	0.0084991	-0.016001	0.01539
Trial1	2	1	noBlindfold	counterclockwise	practice	Guided	1	0.5	-0.25	5.806437	0.4497	-1.45	-1.05	0.801579699042537	0.010117	-0.01177	-0.0099481
Trial1	2	1	noBlindfold	counterclockwise	practice	Guided	1	0.5	-0.25	5.826437	0.44969	-1.45	-1.05	0.801580327467945	-0.011534	0.0009256	-0.028459
Trial1	2	1	noBlindfold	counterclockwise	practice	Guided	1	0.5	-0.25	5.846434	0.44969	-1.45	-1.05	0.801580327467945	0.0098507	0.0051563	-0.0057212
Trial1	2	1	noBlindfold	counterclockwise	practice	Guided	1	0.5	-0.25	5.866434	0.44969	-1.45	-1.05	0.801580327467945	-0.0059633	0.022081	-0.023693
Trial1	2	1	noBlindfold	counterclockwise	practice	Guided	1	0.5	-0.25	5.886435	0.44969	-1.45	-1.05	0.801580327467945	0.014343	0.00092029	-0.0096722
Trial1	2	1	noBlindfold	counterclockwise	practice	Guided	1	0.5	-0.25	5.906435	0.44969	-1.45	-1.05	0.801580327467945	-0.025555	-0.011775	0.017461
Trial1	2	1	noBlindfold	counterclockwise	practice	Guided	1	0.5	-0.25	5.926435	0.44969	-1.45	-1.05	0.801580327467945	0.00086588	0.017848	0.0021895
Trial1	2	1	noBlindfold	counterclockwise	practice	Guided	1	0.5	-0.25	5.946436	0.44969	-1.45	-1.05	0.801580327467945	0.01803	0.017849	-0.00095459
Trial1	2	1	noBlindfold	counterclockwise	practice	Guided	1	0.5	-0.25	5.966436	0.44969	-1.45	-1.05	0.801580327467945	0.0032033	0.005153	0.032022
Trial1	2	1	noBlindfold	counterclockwise	practice	Guided	1	0.5	-0.25	5.986437	0.44969	-1.45	-1.05	0.801580327467945	-0.0048762	-0.0033098	-0.040583
Trial1	2	1	noBlindfold	counterclockwise	practice	Guided	1	0.5	-0.25	6.006433	0.44969	-1.45	-1.05	0.801580327467945	-0.01656	0.017849	0.0095585
Trial1	2	1	noBlindfold	counterclockwise	practice	Guided	1	0.5	-0.25	6.026434	0.44969	-1.45	-1.05	0.801580327467945	0.0064498	-0.0287	-0.018654
Trial1	2	1	noBlindfold	counterclockwise	practice	Guided	1	0.5	-0.25	6.046434	0.44969	-1.45	-1.05	0.801580327467945	0.0042917	-0.016003	-0.0020302
Trial1	2	1	noBlindfold	counterclockwise	practice	Guided	1	0.5	-0.25	6.066435	0.44969	-1.45	-1.05	0.801580327467945	-0.0081054	0.00092633	0.0101
Trial1	2	1	noBlindfold	counterclockwise	practice	Guided	1	0.5	-0.25	6.086435	0.44968	-1.45	-1.05	0.801580952276216	0.014363	-0.011768	-0.0096663
Trial1	2	1	noBlindfold	counterclockwise	practice	Guided	1	0.5	-0.25	6.106436	0.44968	-1.45	-1.05	0.801580952276216	-0.015468	0.039014	-0.0073316
Trial1	2	1	noBlindfold	counterclockwise	practice	Guided	1	0.5	-0.25	6.126436	0.44968	-1.45	-1.05	0.801580952276216	-0.0033343	0.0051577	0.001926
Trial1	2	1	noBlindfold	counterclockwise	practice	Guided	1	0.5	-0.25	6.146437	0.44968	-1.45	-1.05	0.801580952276216	-0.01124	0.0093894	-0.0070601
Trial1	2	1	noBlindfold	counterclockwise	practice	Guided	1	0.5	-0.25	6.166437	0.44968	-1.45	-1.05	0.801580952276216	0.0056546	-0.024466	-0.0059794
Trial1	2	1	noBlindfold	counterclockwise	practice	Guided	1	0.5	-0.25	6.186434	0.44968	-1.45	-1.05	0.801580952276216	-0.0072851	0.017852	-0.002564
Trial1	2	1	noBlindfold	counterclockwise	practice	Guided	1	0.5	-0.25	6.206434	0.44968	-1.45	-1.05	0.801580952276216	-0.011236	-0.020232	-0.0070562
Trial1	2	1	noBlindfold	counterclockwise	practice	Guided	1	0.5	-0.25	6.226435	0.44968	-1.45	-1.05	0.801580952276216	0.017519	0.0093894	0.007503
Trial1	2	1	noBlindfold	counterclockwise	practice	Guided	1	0.5	-0.25	6.246435	0.44968	-1.45	-1.05	0.801580952276216	0.0098839	-0.0033075	-0.022059
Trial1	2	1	noBlindfold	counterclockwise	practice	Guided	1	0.5	-0.25	6.266436	0.44968	-1.45	-1.05	0.801580952276216	-0.0027847	0.017852	-0.0065157
Trial1	2	1	noBlindfold	counterclockwise	practice	Guided	1	0.5	-0.25	6.286436	0.44967	-1.45	-1.05	0.801581582821321	-0.017343	-0.020233	0.022238
Trial1	2	1	noBlindfold	counterclockwise	practice	Guided	1	0.5	-0.25	6.306437	0.44967	-1.45	-1.05	0.801581582821321	-0.024708	0.00092851	0.0048052
Trial1	2	1	noBlindfold	counterclockwise	practice	Guided	1	0.5	-0.25	6.326437	0.44967	-1.45	-1.05	0.801581582821321	-0.011497	-0.024462	0.0064219
Trial1	2	1	noBlindfold	counterclockwise	practice	Guided	1	0.5	-0.25	6.346434	0.44967	-1.45	-1.05	0.801581582821321	-0.0075432	0.013626	0.0016618
Trial1	2	1	noBlindfold	counterclockwise	practice	Guided	1	0.5	-0.25	6.366434	0.44967	-1.45	-1.05	0.801581582821321	0.028131	-0.02446	-0.02574
Trial1	2	1	noBlindfold	counterclockwise	practice	Guided	1	0.5	-0.25	6.386435	0.44967	-1.45	-1.05	0.801581582821321	0.012495	0.0051604	0.019907
Trial1	2	1	noBlindfold	counterclockwise	practice	Guided	1	0.5	-0.25	6.406435	0.44967	-1.45	-1.05	0.801581582821321	-0.028385	0.00092844	-0.023675
Trial1	2	1	noBlindfold	counterclockwise	practice	Guided	1	0.5	-0.25	6.426435	0.44967	-1.45	-1.05	0.801581582821321	0.042602	-0.0033049	0.013353
Trial1	2	1	noBlindfold	counterclockwise	practice	Guided	1	0.5	-0.25	6.446436	0.44967	-1.45	-1.05	0.801581582821321	-0.020744	-0.0033052	0.0093025
Trial1	2	1	noBlindfold	counterclockwise	practice	Guided	1	0.5	-0.25	6.466436	0.44967	-1.45	-1.05	0.801581582821321	-0.010138	0.03478	-0.023944
Trial1	2	1	noBlindfold	counterclockwise	practice	Guided	1	0.5	-0.25	6.486437	0.44967	-1.45	-1.05	0.801581582821321	-0.00097549	-0.0075379	0.031769
Trial1	2	1	noBlindfold	counterclockwise	practice	Guided	1	0.5	-0.25	6.506433	0.44967	-1.45	-1.05	0.801581582821321	-0.024155	0.01362	-0.003636
Trial1	2	1	noBlindfold	counterclockwise	practice	Guided	1	0.5	-0.25	6.526434	0.44966	-1.45	-1.05	0.801582209748547	-0.015164	-0.0075397	-0.011545
Trial1	2	1	noBlindfold	counterclockwise	practice	Guided	1	0.5	-0.25	6.546434	0.44966	-1.45	-1.05	0.801582209748547	-0.02658	-0.011772	0.034371
Trial1	2	1	noBlindfold	counterclockwise	practice	Guided	1	0.5	-0.25	6.566435	0.44966	-1.45	-1.05	0.801582209748547	-0.012829	-0.024466	0.01829
Trial1	2	1	noBlindfold	counterclockwise	practice	Guided	1	0.5	-0.25	6.586435	0.44966	-1.45	-1.05	0.801582209748547	0.018623	-0.020233	-0.0093837
Trial1	2	1	noBlindfold	counterclockwise	practice	Guided	1	0.5	-0.25	6.606436	0.44966	-1.45	-1.05	0.801582209748547	-0.020464	0.013622	0.0050804
Trial1	2	1	noBlindfold	counterclockwise	practice	Guided	1	0.5	-0.25	6.626436	0.44966	-1.45	-1.05	0.801582209748547	0.012245	0.026318	0.01146
Trial1	2	1	noBlindfold	counterclockwise	practice	Guided	1	0.5	-0.25	6.646437	0.44966	-1.45	-1.05	0.801582209748547	0.002005	-0.016001	-0.014691
Trial1	2	1	noBlindfold	counterclockwise	practice	Guided	1	0.5	-0.25	6.666437	0.44966	-1.45	-1.05	0.801582209748547	0.0082908	0.026316	0.019637
Trial1	2	1	noBlindfold	counterclockwise	practice	Guided	1	0.5	-0.25	6.686434	0.44966	-1.45	-1.05	0.801582209748547	0.022041	-0.0075395	0.0035541
Trial1	2	1	noBlindfold	counterclockwise	practice	Guided	1	0.5	-0.25	6.706434	0.44966	-1.45	-1.05	0.801582209748547	0.0011953	0.017852	-0.0020183
Trial1	2	1	noBlindfold	counterclockwise	practice	Guided	1	0.5	-0.25	6.726435	0.44966	-1.45	-1.05	0.801582209748547	-0.018565	-0.011772	-0.02448
Trial1	2	1	noBlindfold	counterclockwise	practice	Guided	1	0.5	-0.25	6.746435	0.44966	-1.45	-1.05	0.801582209748547	0.029241	0.022084	-0.042626
Trial1	2	1	noBlindfold	counterclockwise	practice	Guided	1	0.5	-0.25	6.766436	0.44966	-1.45	-1.05	0.801582209748547	0.0017433	0.0051573	-0.010459
Trial1	2	1	noBlindfold	counterclockwise	practice	Guided	1	0.5	-0.25	6.786436	0.44965	-1.45	-1.05	0.801582838671611	-0.00031809	-0.016003	-0.044514
Trial1	2	1	noBlindfold	counterclockwise	practice	Guided	1	0.5	-0.25	6.806437	0.44965	-1.45	-1.05	0.801582838671611	0.023403	0.0093867	-0.017555
Trial1	2	1	noBlindfold	counterclockwise	practice	Guided	1	0.5	-0.25	6.826437	0.44965	-1.45	-1.05	0.801582838671611	-0.0080481	0.0051549	0.01012
Trial1	2	1	noBlindfold	counterclockwise	practice	Guided	1	0.5	-0.25	6.846434	0.44965	-1.45	-1.05	0.801582838671611	0.010196	0.0093858	0.011201
Trial1	2	1	noBlindfold	counterclockwise	practice	Guided	1	0.5	-0.25	6.866434	0.44965	-1.45	-1.05	0.801582838671611	-0.015952	-0.0075413	0.0011339
Trial1	2	1	noBlindfold	counterclockwise	practice	Guided	1	0.5	-0.25	6.886435	0.44965	-1.45	-1.05	0.801582838671611	0.02763	0.017851	-0.030492
Trial1	2	1	noBlindfold	counterclockwise	practice	Guided	1	0.5	-0.25	6.906435	0.44965	-1.45	-1.05	0.801582838671611	0.0054361	0.00092175	-0.0070412
Trial1	2	1	noBlindfold	counterclockwise	practice	Guided	1	0.5	-0.25	6.926435	0.44965	-1.45	-1.05	0.801582838671611	-0.029697	0.0051547	0.017222
Trial1	2	1	noBlindfold	counterclockwise	practice	Guided	1	0.5	-0.25	6.946436	0.44965	-1.45	-1.05	0.801582838671611	0.0046298	0.0093878	0.010935
Trial1	2	1	noBlindfold	counterclockwise	practice	Guided	1	0.5	-0.25	6.966436	0.44965	-1.45	-1.05	0.801582838671611	-0.025741	0.0051562	0.021714
Trial1	2	1	noBlindfold	counterclockwise	practice	Guided	1	0.5	-0.25	6.986437	0.44965	-1.45	-1.05	0.801582838671611	-0.032299	0.00092361	-0.0083865
Trial1	2	1	noBlindfold	counterclockwise	practice	Guided	1	0.5	-0.25	7.006433	0.44965	-1.45	-1.05	0.801582838671611	-0.01226	0.0051567	0.0098549
Trial1	2	1	noBlindfold	counterclockwise	practice	Guided	1	0.5	-0.25	7.026434	0.44965	-1.45	-1.05	0.801582838671611	-0.014594	-0.0033061	-0.019977
Trial1	2	1	noBlindfold	counterclockwise	practice	Guided	1	0.5	-0.25	7.046434	0.44965	-1.45	-1.05	0.801582838671611	-0.032294	0.0093863	-0.008387
Trial1	2	1	noBlindfold	counterclockwise	practice	Guided	1	0.5	-0.25	7.066435	0.44964	-1.45	-1.05	0.801583465846924	-0.015131	-0.024469	-0.011529
Trial1	2	1	noBlindfold	counterclockwise	practice	Guided	1	0.5	-0.25	7.086435	0.44964	-1.45	-1.05	0.801583465846924	0.013893	0.026312	-0.0011947
Trial1	2	1	noBlindfold	counterclockwise	practice	Guided	1	0.5	-0.25	7.106436	0.44964	-1.45	-1.05	0.801583465846924	-0.0027282	-0.020238	-0.006498
Trial1	2	1	noBlindfold	counterclockwise	practice	Guided	1	0.5	-0.25	7.126436	0.44964	-1.45	-1.05	0.801583465846924	-0.020159	0.039006	0.0008677
Trial1	2	1	noBlindfold	counterclockwise	practice	Guided	1	0.5	-0.25	7.146437	0.44964	-1.45	-1.05	0.801583465846924	-0.0040747	-0.011777	0.014617
Trial1	2	1	noBlindfold	counterclockwise	practice	Guided	1	0.5	-0.25	7.166437	0.44964	-1.45	-1.05	0.801583465846924	-0.0077573	0.00091938	0.0059006
Trial1	2	1	noBlindfold	counterclockwise	practice	Guided	1	0.5	-0.25	7.186434	0.44964	-1.45	-1.05	0.801583465846924	0.0043762	-0.0075453	0.015156
Trial1	2	1	noBlindfold	counterclockwise	practice	Guided	1	0.5	-0.25	7.206434	0.44964	-1.45	-1.05	0.801583465846924	-0.011976	0.043239	0.0056319
Trial1	2	1	noBlindfold	counterclockwise	practice	Guided	1	0.5	-0.25	7.226435	0.44964	-1.45	-1.05	0.801583465846924	-0.010355	-0.016005	-0.019703
Trial1	2	1	noBlindfold	counterclockwise	practice	Guided	1	0.5	-0.25	7.246435	0.44964	-1.45	-1.05	0.801583465846924	0.0041103	-0.0033071	0.019387
Trial1	2	1	noBlindfold	counterclockwise	practice	Guided	1	0.5	-0.25	7.266436	0.44964	-1.45	-1.05	0.801583465846924	0.013907	0.017851	-0.0011902
Trial1	2	1	noBlindfold	counterclockwise	practice	Guided	1	0.5	-0.25	7.286436	0.44963	-1.45	-1.05	0.801584095018814	0.00069948	-0.0075422	0.0064458
Trial1	2	1	noBlindfold	counterclockwise	practice	Guided	1	0.5	-0.25	7.306437	0.44963	-1.45	-1.05	0.801584095018814	0.016244	-0.020237	-0.043691
Trial1	2	1	noBlindfold	counterclockwise	practice	Guided	1	0.5	-0.25	7.326437	0.44963	-1.45	-1.05	0.801584095018814	0.010499	0.034774	-0.014129
Trial1	2	1	noBlindfold	counterclockwise	practice	Guided	1	0.5	-0.25	7.346434	0.44963	-1.45	-1.05	0.801584095018814	-0.0085522	0.022078	0.018578
Trial1	2	1	noBlindfold	counterclockwise	practice	Guided	1	0.5	-0.25	7.366434	0.44963	-1.45	-1.05	0.801584095018814	-0.0018977	0.030542	-0.010444
Trial1	2	1	noBlindfold	counterclockwise	practice	Guided	1	0.5	-0.25	7.386435	0.44963	-1.45	-1.05	0.801584095018814	0.011041	0.0051485	-0.022573
Trial1	2	1	noBlindfold	counterclockwise	practice	Guided	1	0.5	-0.25	7.406435	0.44963	-1.45	-1.05	0.801584095018814	-0.014567	0.030538	-0.019967
Trial1	2	1	noBlindfold	counterclockwise	practice	Guided	1	0.5	-0.25	7.426435	0.44963	-1.45	-1.05	0.801584095018814	-0.0024354	-0.01178	-0.01017
Trial1	2	1	noBlindfold	counterclockwise	practice	Guided	1	0.5	-0.25	7.446436	0.44963	-1.45	-1.05	0.801584095018814	-0.012499	0.022073	0.014091
Trial1	2	1	noBlindfold	counterclockwise	practice	Guided	1	0.5	-0.25	7.466436	0.44963	-1.45	-1.05	0.801584095018814	-0.03182	-0.011781	0.05102
Trial1	2	1	noBlindfold	counterclockwise	practice	Guided	1	0.5	-0.25	7.486437	0.44963	-1.45	-1.05	0.801584095018814	-0.019052	0.0051444	-0.01601
Trial1	2	1	noBlindfold	counterclockwise	practice	Guided	1	0.5	-0.25	7.506433	0.44963	-1.45	-1.05	0.801584095018814	-0.0032368	-0.0033209	-0.014389
Trial1	2	1	noBlindfold	counterclockwise	practice	Guided	1	0.5	-0.25	7.526434	0.44962	-1.45	-1.05	0.801584722442212	0.0094386	-0.020249	0.0027743
Trial1	2	1	noBlindfold	counterclockwise	practice	Guided	1	0.5	-0.25	7.546434	0.44962	-1.45	-1.05	0.801584722442212	0.01106	0.0009119	-0.022565
Trial1	2	1	noBlindfold	counterclockwise	practice	Guided	1	0.5	-0.25	7.566435	0.44962	-1.45	-1.05	0.801584722442212	0.017615	0.0093757	0.0075375
Trial1	2	1	noBlindfold	counterclockwise	practice	Guided	1	0.5	-0.25	7.586435	0.44962	-1.45	-1.05	0.801584722442212	-0.013295	-0.0033203	0.026766
Trial1	2	1	noBlindfold	counterclockwise	practice	Guided	1	0.5	-0.25	7.606436	0.44962	-1.45	-1.05	0.801584722442212	-0.0024188	0.013608	-0.010703
Trial1	2	1	noBlindfold	counterclockwise	practice	Guided	1	0.5	-0.25	7.626436	0.44962	-1.45	-1.05	0.801584722442212	-8.292E-05	-0.032943	-0.0027983
Trial1	2	1	noBlindfold	counterclockwise	practice	Guided	1	0.5	-0.25	7.646437	0.44962	-1.45	-1.05	0.801584722442212	-8.0867E-05	0.00091136	0.019127
Trial1	2	1	noBlindfold	counterclockwise	practice	Guided	1	0.5	-0.25	7.666437	0.44962	-1.45	-1.05	0.801584722442212	-0.017957	0.0051411	-0.032898
Trial1	2	1	noBlindfold	counterclockwise	practice	Guided	1	0.5	-0.25	7.686434	0.44962	-1.45	-1.05	0.801584722442212	-0.012748	0.013606	0.01832
Trial1	2	1	noBlindfold	counterclockwise	practice	Guided	1	0.5	-0.25	7.706434	0.44962	-1.45	-1.05	0.801584722442212	0.035866	0.022071	-0.012495
Trial1	2	1	noBlindfold	counterclockwise	practice	Guided	1	0.5	-0.25	7.726435	0.44962	-1.45	-1.05	0.801584722442212	-0.026401	0.013606	-0.033434
Trial1	2	1	noBlindfold	counterclockwise	practice	Guided	1	0.5	-0.25	7.746435	0.44962	-1.45	-1.05	0.801584722442212	-0.015621	0.026303	-0.0030612
Trial1	2	1	noBlindfold	counterclockwise	practice	Guided	1	0.5	-0.25	7.766436	0.44962	-1.45	-1.05	0.801584722442212	-0.013017	-0.011784	0.022549
Trial1	2	1	noBlindfold	counterclockwise	practice	Guided	1	0.5	-0.25	7.786436	0.44962	-1.45	-1.05	0.801584722442212	-0.010586	-0.016017	-0.015459
Trial1	2	1	noBlindfold	counterclockwise	practice	Guided	1	0.5	-0.25	7.806437	0.44961	-1.45	-1.05	0.801585349989467	-0.0021387	0.00091321	-0.010965
Trial1	2	1	noBlindfold	counterclockwise	practice	Guided	1	0.5	-0.25	7.826437	0.44961	-1.45	-1.05	0.801585349989467	-0.00034129	-0.0033171	0.023361
Trial1	2	1	noBlindfold	counterclockwise	practice	Guided	1	0.5	-0.25	7.846434	0.44961	-1.45	-1.05	0.801585349989467	-0.033492	-0.0033183	-0.055082
Trial1	2	1	noBlindfold	counterclockwise	practice	Guided	1	0.5	-0.25	7.866434	0.44961	-1.45	-1.05	0.801585349989467	-0.012467	-0.011782	0.014109
Trial1	2	1	noBlindfold	counterclockwise	practice	Guided	1	0.5	-0.25	7.886435	0.44961	-1.45	-1.05	0.801585349989467	-0.0060837	-0.037172	0.0011678
Trial1	2	1	noBlindfold	counterclockwise	practice	Guided	1	0.5	-0.25	7.906435	0.44961	-1.45	-1.05	0.801585349989467	0.0089174	-0.016014	0.011235
Trial1	2	1	noBlindfold	counterclockwise	practice	Guided	1	0.5	-0.25	7.926435	0.44961	-1.45	-1.05	0.801585349989467	-0.0021288	0.0093749	-0.0022421
Trial1	2	1	noBlindfold	counterclockwise	practice	Guided	1	0.5	-0.25	7.946436	0.44961	-1.45	-1.05	0.801585349989467	0.013416	0.00091171	0.0072837
Trial1	2	1	noBlindfold	counterclockwise	practice	Guided	1	0.5	-0.25	7.966436	0.44961	-1.45	-1.05001	0.8015953437649	0.0065899	-0.016015	-0.018595
Trial1	2	1	noBlindfold	counterclockwise	practice	Guided	1	0.5	-0.25	7.986437	0.44959	-1.45001	-1.05005	0.801636576133482	-0.232032	-0.172575	-0.199198
Trial1	2	1	noBlindfold	counterclockwise	practice	Guided	1	0.5	-0.25	8.006433	0.44942	-1.45008	-1.05005	0.801647287621716	-0.456941	-0.413705	-0.128709
Trial1	2	1	noBlindfold	counterclockwise	practice	Guided	1	0.5	-0.25	8.026434	0.4483	-1.45025	-1.05004	0.801708740683328	-0.451788	-0.455905	-0.07311
Trial1	2	1	noBlindfold	counterclockwise	practice	Guided	1	0.5	-0.25	8.046434	0.44736	-1.45025	-1.05003	0.80175991322116	-0.42238	-0.434624	-0.066918
Trial1	2	1	noBlindfold	counterclockwise	practice	Guided	1	0.5	-0.25	8.066435	0.44619	-1.45022	-1.05003	0.801837580770784	-0.381119	-0.41335	-0.059128
Trial1	2	1	noBlindfold	counterclockwise	practice	Guided	1	0.5	-0.25	8.086435	0.44479	-1.4502	-1.04999	0.801892789312357	-0.267277	-0.400552	-0.020721
Trial1	2	1	noBlindfold	counterclockwise	practice	Guided	1	0.5	-0.25	8.106436	0.44331	-1.45024	-1.04946	0.801467487797861	-0.453119	-1.365366	0.22397
Trial1	2	1	noBlindfold	counterclockwise	practice	Guided	1	0.5	-0.25	8.126436	0.43999	-1.45166	-1.04919	0.801439907611404	-1.273672	-3.794419	1.908967
Trial1	2	1	noBlindfold	counterclockwise	practice	Guided	1	0.5	-0.25	8.146437	0.43829	-1.45182	-1.04913	0.801509090243557	-1.228127	-2.304826	1.783087
Trial1	2	1	noBlindfold	counterclockwise	practice	Guided	1	0.5	-0.25	8.166437	0.43648	-1.45125	-1.04924	0.801760160516812	-1.240281	-0.959113	1.439208
Trial1	2	1	noBlindfold	counterclockwise	practice	Guided	1	0.5	-0.25	8.186434	0.43415	-1.45073	-1.04937	0.802077740987216	-1.061309	-1.653129	1.158107
Trial1	2	1	noBlindfold	counterclockwise	practice	Guided	1	0.5	-0.25	8.206434	0.43108	-1.45079	-1.04929	0.802255804329459	-0.827077	-2.423316	1.359414
Trial1	2	1	noBlindfold	counterclockwise	practice	Guided	1	0.5	-0.25	8.226435	0.42527	-1.45102	-1.04933	0.80281567775342	0.0032143	-1.636201	1.248848
Trial1	2	1	noBlindfold	counterclockwise	practice	Guided	1	0.5	-0.25	8.246435	0.42303	-1.45093	-1.04936	0.803057190432598	0.117194	-2.283667	1.339909
Trial1	2	1	noBlindfold	counterclockwise	practice	Guided	1	0.5	-0.25	8.266436	0.42163	-1.45107	-1.04951	0.803341833332923	-0.010752	-2.495257	0.921553
Trial1	2	1	noBlindfold	counterclockwise	practice	Guided	1	0.5	-0.25	8.286436	0.42091	-1.45119	-1.04968	0.803581558841266	-0.099834	-2.29213	0.284534
Trial1	2	1	noBlindfold	counterclockwise	practice	Guided	1	0.5	-0.25	8.306437	0.42069	-1.45117	-1.04974	0.80366302973042	-0.053392	-2.237117	0.0753
Trial1	2	1	noBlindfold	counterclockwise	practice	Guided	1	0.5	-0.25	8.326437	0.42068	-1.45115	-1.04975	0.803673861109095	-0.148945	-2.177872	0.227497
Trial1	2	1	noBlindfold	counterclockwise	practice	Guided	1	0.5	-0.25	8.346434	0.42067	-1.4511	-1.04974	0.803665006370679	-0.179508	-1.945123	0.555125
Trial1	2	1	noBlindfold	counterclockwise	practice	Guided	1	0.5	-0.25	8.366434	0.42066	-1.45104	-1.04971	0.803636095005507	-0.491957	-2.118627	0.960382
Trial1	2	1	noBlindfold	counterclockwise	practice	Guided	1	0.5	-0.25	8.386435	0.42063	-1.45104	-1.04968	0.803609164562831	-0.509395	-2.249812	1.111956
Trial1	2	1	noBlindfold	counterclockwise	practice	Guided	1	0.5	-0.25	8.406435	0.4206	-1.45108	-1.04967	0.803602164622835	-0.44099	-2.245581	0.89136
Trial1	2	1	noBlindfold	counterclockwise	practice	Guided	1	0.5	-0.25	8.426435	0.42058	-1.45111	-1.04968	0.803614108213803	-0.048009	-2.465634	0.630816
Trial1	2	1	noBlindfold	counterclockwise	practice	Guided	1	0.5	-0.25	8.446436	0.42058	-1.45119	-1.04968	0.803614108213803	0.251937	-2.613747	0.576678
Trial1	2	1	noBlindfold	counterclockwise	practice	Guided	1	0.5	-0.25	8.466436	0.4206	-1.45124	-1.04968	0.803612129205346	0.479183	-2.465634	0.594285
Trial1	2	1	noBlindfold	counterclockwise	practice	Guided	1	0.5	-0.25	8.486437	0.42063	-1.45122	-1.04968	0.803609164562831	0.463475	-2.279435	0.682489
Trial1	2	1	noBlindfold	counterclockwise	practice	Guided	1	0.5	-0.25	8.506433	0.42064	-1.45118	-1.04968	0.803608178557366	0.285553	-2.241349	0.790659
Trial1	2	1	noBlindfold	counterclockwise	practice	Guided	1	0.5	-0.25	8.526434	0.42065	-1.45116	-1.04969	0.803617157319667	-0.097571	-2.313289	0.390378
Trial1	2	1	noBlindfold	counterclockwise	practice	Guided	1	0.5	-0.25	8.546434	0.42065	-1.45116	-1.0497	0.803627121965824	-0.322402	-2.465634	0.414145
Trial1	2	1	noBlindfold	counterclockwise	practice	Guided	1	0.5	-0.25	8.566435	0.42063	-1.4512	-1.04971	0.803639058427952	-0.350357	-2.592588	0.366561
Trial1	2	1	noBlindfold	counterclockwise	practice	Guided	1	0.5	-0.25	8.586435	0.42061	-1.45126	-1.04971	0.803641033678097	-0.298709	-2.685688	0.496715
Trial1	2	1	noBlindfold	counterclockwise	practice	Guided	1	0.5	-0.25	8.606436	0.4206	-1.4513	-1.0497	0.803632058374022	-0.189715	-2.647602	0.660088
Trial1	2	1	noBlindfold	counterclockwise	practice	Guided	1	0.5	-0.25	8.626436	0.42059	-1.4513	-1.0497	0.803633044847055	0.063769	-2.499489	0.675244
Trial1	2	1	noBlindfold	counterclockwise	practice	Guided	1	0.5	-0.25	8.646437	0.4206	-1.45129	-1.04971	0.803642022960188	0.127994	-2.499489	0.522207
Trial1	2	1	noBlindfold	counterclockwise	practice	Guided	1	0.5	-0.25	8.666437	0.4206	-1.45129	-1.04971	0.803642022960188	0.037887	-2.516416	0.40721
Trial1	2	1	noBlindfold	counterclockwise	practice	Guided	1	0.5	-0.25	8.686434	0.4206	-1.45128	-1.04972	0.803651868921523	-0.129809	-2.507952	0.374866
Trial1	2	1	noBlindfold	counterclockwise	practice	Guided	1	0.5	-0.25	8.706434	0.42059	-1.45128	-1.04972	0.803652855370239	-0.242118	-2.651833	0.402239
Trial1	2	1	noBlindfold	counterclockwise	practice	Guided	1	0.5	-0.25	8.726435	0.42056	-1.45134	-1.04971	0.803645975432192	-0.467932	-2.816874	0.791595
Trial1	2	1	noBlindfold	counterclockwise	practice	Guided	1	0.5	-0.25	8.746435	0.42053	-1.45137	-1.04969	0.803629013553644	-0.524869	-2.770324	0.953322
Trial1	2	1	noBlindfold	counterclockwise	practice	Guided	1	0.5	-0.25	8.766436	0.42051	-1.45137	-1.04968	0.803621026843863	-0.440769	-2.766092	0.966828
Trial1	2	1	noBlindfold	counterclockwise	practice	Guided	1	0.5	-0.25	8.786436	0.42049	-1.45139	-1.04966	0.803603079179371	-0.486359	-2.969218	0.951389
Trial1	2	1	noBlindfold	counterclockwise	practice	Guided	1	0.5	-0.25	8.806437	0.42047	-1.45145	-1.04966	0.803605055053381	-0.349504	-3.210431	0.862064
Trial1	2	1	noBlindfold	counterclockwise	practice	Guided	1	0.5	-0.25	8.826437	0.42045	-1.45163	-1.04966	0.803607034368842	-0.057505	-3.515121	0.655099
Trial1	2	1	noBlindfold	counterclockwise	practice	Guided	1	0.5	-0.25	8.846434	0.42045	-1.4517	-1.04966	0.803607034368842	0.06278	-3.629379	0.632346
Trial1	2	1	noBlindfold	counterclockwise	practice	Guided	1	0.5	-0.25	8.866434	0.42045	-1.45177	-1.04966	0.803607034368842	0.073156	-3.730942	0.67112
Trial1	2	1	noBlindfold	counterclockwise	practice	Guided	1	0.5	-0.25	8.886435	0.42045	-1.45182	-1.04966	0.803607034368842	0.05699	-3.840969	0.69123
Trial1	2	1	noBlindfold	counterclockwise	practice	Guided	1	0.5	-0.25	8.906435	0.42046	-1.45186	-1.04966	0.803606046124418	0.016931	-3.908678	0.688956
Trial1	2	1	noBlindfold	counterclockwise	practice	Guided	1	0.5	-0.25	8.926435	0.42046	-1.45195	-1.04966	0.803606046124418	0.050498	-4.082182	0.623386
Trial1	2	1	noBlindfold	counterclockwise	practice	Guided	1	0.5	-0.25	8.946436	0.42046	-1.45199	-1.04967	0.803616010534024	0.028164	-4.07795	0.570925
Trial1	2	1	noBlindfold	counterclockwise	practice	Guided	1	0.5	-0.25	8.966436	0.42046	-1.452	-1.04967	0.803616010534024	0.0077176	-4.07795	0.629054
Trial1	2	1	noBlindfold	counterclockwise	practice	Guided	1	0.5	-0.25	8.986437	0.42046	-1.452	-1.04967	0.803616010534024	-0.0099518	-4.082182	0.640716
Trial1	2	1	noBlindfold	counterclockwise	practice	Guided	1	0.5	-0.25	9.006433	0.42046	-1.45201	-1.04967	0.803616010534024	-0.028559	-4.099109	0.597211
Trial1	2	1	noBlindfold	counterclockwise	practice	Guided	1	0.5	-0.25	9.026434	0.42046	-1.45201	-1.04966	0.803606046124418	-0.264842	-4.018705	0.862887
Trial1	2	1	noBlindfold	counterclockwise	practice	Guided	1	0.5	-0.25	9.046434	0.42045	-1.45201	-1.04964	0.803587224201547	-0.305639	-4.039864	0.97915
Trial1	2	1	noBlindfold	counterclockwise	practice	Guided	1	0.5	-0.25	9.066435	0.42043	-1.45201	-1.04963	0.803579121065978	-0.315535	-4.065255	1.003995
Trial1	2	1	noBlindfold	counterclockwise	practice	Guided	1	0.5	-0.25	9.086435	0.42042	-1.45201	-1.04962	0.803570266935042	-0.280916	-4.035632	1.003309
Trial1	2	1	noBlindfold	counterclockwise	practice	Guided	1	0.5	-0.25	9.106436	0.42041	-1.45201	-1.04961	0.803561291378228	-0.223426	-4.027168	0.954388
Trial1	2	1	noBlindfold	counterclockwise	practice	Guided	1	0.5	-0.25	9.126436	0.42041	-1.45203	-1.04961	0.803561291378228	-0.039397	-4.217599	0.86235
Trial1	2	1	noBlindfold	counterclockwise	practice	Guided	1	0.5	-0.25	9.146437	0.42041	-1.45205	-1.04961	0.803561291378228	0.031209	-4.302235	0.808511
Trial1	2	1	noBlindfold	counterclockwise	practice	Guided	1	0.5	-0.25	9.166437	0.42041	-1.45208	-1.0496	0.803551327037309	0.046569	-4.268381	0.834865
Trial1	2	1	noBlindfold	counterclockwise	practice	Guided	1	0.5	-0.25	9.186434	0.42041	-1.45209	-1.04959	0.803541362697613	-0.034097	-4.310699	0.978421
Trial1	2	1	noBlindfold	counterclockwise	practice	Guided	1	0.5	-0.25	9.206434	0.4204	-1.45212	-1.04953	0.803482684326531	-0.099488	-4.589998	1.292465
Trial1	2	1	noBlindfold	counterclockwise	practice	Guided	1	0.5	-0.25	9.226435	0.42038	-1.45242	-1.04952	0.803474704343967	-0.220488	-5.288245	1.331867
Trial1	2	1	noBlindfold	counterclockwise	practice	Guided	1	0.5	-0.25	9.246435	0.42037	-1.45253	-1.04954	0.803495506640198	-0.259941	-5.106277	0.786873
Trial1	2	1	noBlindfold	counterclockwise	practice	Guided	1	0.5	-0.25	9.266436	0.42036	-1.4525	-1.04956	0.803516543306688	-0.315394	-4.543448	0.368062
Trial1	2	1	noBlindfold	counterclockwise	practice	Guided	1	0.5	-0.25	9.286436	0.42034	-1.45232	-1.04957	0.803528371205765	-0.543856	-4.099109	0.57476
Trial1	2	1	noBlindfold	counterclockwise	practice	Guided	1	0.5	-0.25	9.306437	0.42031	-1.45219	-1.04954	0.803501451386416	-0.661527	-4.573071	1.055253
Trial1	2	1	noBlindfold	counterclockwise	practice	Guided	1	0.5	-0.25	9.326437	0.42024	-1.45246	-1.04953	0.803498551951355	-0.483374	-5.229	1.139382
Trial1	2	1	noBlindfold	counterclockwise	practice	Guided	1	0.5	-0.25	9.346434	0.42022	-1.45251	-1.04954	0.803510382731454	-0.261335	-4.700025	0.869735
Trial1	2	1	noBlindfold	counterclockwise	practice	Guided	1	0.5	-0.25	9.366434	0.42021	-1.4524	-1.04957	0.803541269301068	-0.243371	-4.33609	0.516413
Trial1	2	1	noBlindfold	counterclockwise	practice	Guided	1	0.5	-0.25	9.386435	0.4202	-1.45223	-1.04959	0.803562191849921	0.00035809	-3.86636	0.340119
Trial1	2	1	noBlindfold	counterclockwise	practice	Guided	1	0.5	-0.25	9.406435	0.4202	-1.45203	-1.04962	0.803592084097851	-0.027315	-3.565902	0.44859
Trial1	2	1	noBlindfold	counterclockwise	practice	Guided	1	0.5	-0.25	9.426435	0.42018	-1.45181	-1.04963	0.803603915605112	-0.532969	-3.77326	0.541278
Trial1	2	1	noBlindfold	counterclockwise	practice	Guided	1	0.5	-0.25	9.446436	0.42014	-1.45186	-1.04964	0.803617971799337	-0.728978	-3.963691	0.487175
Trial1	2	1	noBlindfold	counterclockwise	practice	Guided	1	0.5	-0.25	9.466436	0.4201	-1.45192	-1.04966	0.803641753631225	-0.788548	-3.824042	0.419985
Trial1	2	1	noBlindfold	counterclockwise	practice	Guided	1	0.5	-0.25	9.486437	0.42006	-1.4519	-1.04968	0.803665661786818	-0.774039	-3.612452	0.31899
Trial1	2	1	noBlindfold	counterclockwise	practice	Guided	1	0.5	-0.25	9.506433	0.42002	-1.45185	-1.04974	0.803729427223289	-0.669688	-3.548975	0.062323
Trial1	2	1	noBlindfold	counterclockwise	practice	Guided	1	0.5	-0.25	9.526434	0.41997	-1.45173	-1.04976	0.803754211194873	-0.410432	-3.210431	0.035732
Trial1	2	1	noBlindfold	counterclockwise	practice	Guided	1	0.5	-0.25	9.546434	0.41995	-1.45168	-1.04978	0.803776130172308	-0.374896	-3.426253	0.16892
Trial1	2	1	noBlindfold	counterclockwise	practice	Guided	1	0.5	-0.25	9.566435	0.41993	-1.45169	-1.04979	0.803788088744152	-0.386147	-3.565902	0.074939
Trial1	2	1	noBlindfold	counterclockwise	practice	Guided	1	0.5	-0.25	9.586435	0.41991	-1.45174	-1.0498	0.803800044792337	-0.563834	-3.582829	0.212669
Trial1	2	1	noBlindfold	counterclockwise	practice	Guided	1	0.5	-0.25	9.606436	0.41988	-1.45175	-1.04979	0.803793068931821	-0.768288	-3.358544	0.442012
Trial1	2	1	noBlindfold	counterclockwise	practice	Guided	1	0.5	-0.25	9.626436	0.41974	-1.45165	-1.04981	0.80382684245546	-1.051739	-3.269676	0.357652
Trial1	2	1	noBlindfold	counterclockwise	practice	Guided	1	0.5	-0.25	9.646437	0.4195	-1.45164	-1.04984	0.803880733817411	-1.106015	-3.371239	0.20547
Trial1	2	1	noBlindfold	counterclockwise	practice	Guided	1	0.5	-0.25	9.666437	0.41907	-1.45165	-1.04981	0.803894018190697	-1.030306	-3.345849	0.358362
Trial1	2	1	noBlindfold	counterclockwise	practice	Guided	1	0.5	-0.25	9.686434	0.41849	-1.45168	-1.04973	0.803873157995197	-0.922613	-3.532048	0.673831
Trial1	2	1	noBlindfold	counterclockwise	practice	Guided	1	0.5	-0.25	9.706434	0.41794	-1.45175	-1.0496	0.803799734605751	-0.985786	-3.764797	0.891564
Trial1	2	1	noBlindfold	counterclockwise	practice	Guided	1	0.5	-0.25	9.726435	0.41698	-1.45189	-1.0496	0.803898304489561	-0.894223	-3.781724	0.867105
Trial1	2	1	noBlindfold	counterclockwise	practice	Guided	1	0.5	-0.25	9.746435	0.41673	-1.4519	-1.04961	0.803934121810206	-0.741518	-3.824042	0.561768
Trial1	2	1	noBlindfold	counterclockwise	practice	Guided	1	0.5	-0.25	9.766436	0.41669	-1.45191	-1.04963	0.803958069233599	-0.551142	-3.925605	0.50146
Trial1	2	1	noBlindfold	counterclockwise	practice	Guided	1	0.5	-0.25	9.786436	0.41666	-1.45193	-1.04964	0.803971254777436	-0.449674	-3.972155	0.486346
Trial1	2	1	noBlindfold	counterclockwise	practice	Guided	1	0.5	-0.25	9.806437	0.41665	-1.45195	-1.04964	0.803972292850959	-0.329351	-3.963691	0.624812
Trial1	2	1	noBlindfold	counterclockwise	practice	Guided	1	0.5	-0.25	9.826437	0.41663	-1.45196	-1.04964	0.803974369368144	-0.106372	-4.006009	0.654721
Trial1	2	1	noBlindfold	counterclockwise	practice	Guided	1	0.5	-0.25	9.846434	0.41663	-1.45196	-1.04965	0.803984210398243	-0.126476	-4.010241	0.636824
Trial1	2	1	noBlindfold	counterclockwise	practice	Guided	1	0.5	-0.25	9.866434	0.41662	-1.45197	-1.04965	0.803985242647692	-0.218876	-4.061023	0.622874
Trial1	2	1	noBlindfold	counterclockwise	practice	Guided	1	0.5	-0.25	9.886435	0.41661	-1.45199	-1.04965	0.803986281201285	-0.367938	-4.17105	0.707309
Trial1	2	1	noBlindfold	counterclockwise	practice	Guided	1	0.5	-0.25	9.906435	0.41659	-1.45203	-1.04967	0.804008274681513	-0.33252	-4.226063	0.611907
Trial1	2	1	noBlindfold	counterclockwise	practice	Guided	1	0.5	-0.25	9.926435	0.41657	-1.45207	-1.04968	0.804020309031302	-0.186203	-4.204904	0.43392
Trial1	2	1	noBlindfold	counterclockwise	practice	Guided	1	0.5	-0.25	9.946436	0.41657	-1.45207	-1.04968	0.804020309031302	-0.096267	-4.103341	0.56209
Trial1	2	1	noBlindfold	counterclockwise	practice	Guided	1	0.5	-0.25	9.966436	0.41656	-1.45207	-1.04968	0.804021348162422	-0.04462	-4.099109	0.692324
Trial1	2	1	noBlindfold	counterclockwise	practice	Guided	1	0.5	-0.25	9.986437	0.41656	-1.45207	-1.04967	0.8040113886516	-0.081659	-4.111804	0.745241
Trial1	2	1	noBlindfold	counterclockwise	practice	Guided	1	0.5	-0.25	10.00643	0.41656	-1.45207	-1.04965	0.803991469633987	-0.231266	-4.179513	0.838123
Trial1	2	1	noBlindfold	counterclockwise	practice	Guided	1	0.5	-0.25	10.02643	0.41653	-1.45206	-1.04965	0.803994581695338	-0.442364	-4.056791	0.89769
Trial1	2	1	noBlindfold	counterclockwise	practice	Guided	1	0.5	-0.25	10.04643	0.41651	-1.45206	-1.04964	0.803986820266006	-0.431055	-4.1245	0.851729
Trial1	2	1	noBlindfold	counterclockwise	practice	Guided	1	0.5	-0.25	10.06643	0.4165	-1.45206	-1.04964	0.803987857092786	-0.34247	-4.082182	0.789147
Trial1	2	1	noBlindfold	counterclockwise	practice	Guided	1	0.5	-0.25	10.08644	0.41649	-1.45205	-1.04963	0.803978819157875	-0.220393	-3.950996	0.796655
Trial1	2	1	noBlindfold	counterclockwise	practice	Guided	1	0.5	-0.25	10.10644	0.41648	-1.45203	-1.04962	0.803970015406375	-0.145318	-3.917142	0.826256
Trial1	2	1	noBlindfold	counterclockwise	practice	Guided	1	0.5	-0.25	10.12644	0.41647	-1.45201	-1.04962	0.803971055723501	-0.202441	-4.018705	0.861026
Trial1	2	1	noBlindfold	counterclockwise	practice	Guided	1	0.5	-0.25	10.14644	0.41646	-1.45201	-1.04962	0.803972093067268	-0.27818	-4.044096	0.852304
Trial1	2	1	noBlindfold	counterclockwise	practice	Guided	1	0.5	-0.25	10.16644	0.41645	-1.45201	-1.04961	0.803963171172381	-0.335278	-4.065255	0.869178
Trial1	2	1	noBlindfold	counterclockwise	practice	Guided	1	0.5	-0.25	10.18643	0.41644	-1.45202	-1.0496	0.803954252524728	-0.396572	-4.17105	0.921103
Trial1	2	1	noBlindfold	counterclockwise	practice	Guided	1	0.5	-0.25	10.20643	0.41642	-1.45204	-1.04959	0.803946374999528	-0.343062	-4.217599	0.950209
Trial1	2	1	noBlindfold	counterclockwise	practice	Guided	1	0.5	-0.25	10.22643	0.4164	-1.45207	-1.04958	0.803938494921681	-0.162067	-4.204904	1.045705
Trial1	2	1	noBlindfold	counterclockwise	practice	Guided	1	0.5	-0.25	10.24644	0.41639	-1.45207	-1.04957	0.803929573898229	-0.033823	-4.116036	1.027861
Trial1	2	1	noBlindfold	counterclockwise	practice	Guided	1	0.5	-0.25	10.26644	0.41639	-1.45207	-1.04956	0.803919733183791	-0.020414	-4.107573	1.015937
Trial1	2	1	noBlindfold	counterclockwise	practice	Guided	1	0.5	-0.25	10.28644	0.41639	-1.45207	-1.04956	0.803919733183791	0.0088906	-4.154122	1.02191
Trial1	2	1	noBlindfold	counterclockwise	practice	Guided	1	0.5	-0.25	10.30644	0.41639	-1.45207	-1.04955	0.80390977390787	-0.0013019	-4.217599	0.978915
Trial1	2	1	noBlindfold	counterclockwise	practice	Guided	1	0.5	-0.25	10.32644	0.41639	-1.45209	-1.04954	0.803899696070513	-0.156404	-4.348785	1.100621
Trial1	2	1	noBlindfold	counterclockwise	practice	Guided	1	0.5	-0.25	10.34643	0.41638	-1.45211	-1.04953	0.803890893802037	-0.21579	-4.344553	1.165463
Trial1	2	1	noBlindfold	counterclockwise	practice	Guided	1	0.5	-0.25	10.36643	0.41637	-1.45212	-1.04952	0.803881976220924	-0.193883	-4.302235	1.154042
Trial1	2	1	noBlindfold	counterclockwise	practice	Guided	1	0.5	-0.25	10.38643	0.41637	-1.45212	-1.04951	0.803872016976171	-0.164032	-4.238758	1.151069
Trial1	2	1	noBlindfold	counterclockwise	practice	Guided	1	0.5	-0.25	10.40644	0.41637	-1.45212	-1.04949	0.803852098490714	-0.163027	-4.264149	1.206738
Trial1	2	1	noBlindfold	counterclockwise	practice	Guided	1	0.5	-0.25	10.42644	0.41636	-1.45212	-1.04948	0.803843178001984	-0.128208	-4.306467	1.263909
Trial1	2	1	noBlindfold	counterclockwise	practice	Guided	1	0.5	-0.25	10.44644	0.41635	-1.45213	-1.04947	0.803834260764343	-0.097627	-4.327626	1.248762
Trial1	2	1	noBlindfold	counterclockwise	practice	Guided	1	0.5	-0.25	10.46644	0.41635	-1.45213	-1.04946	0.803824420114162	-0.044432	-4.348785	1.209518
Trial1	2	1	noBlindfold	counterclockwise	practice	Guided	1	0.5	-0.25	10.48644	0.41635	-1.45213	-1.04946	0.803824420114162	-0.065062	-4.399567	1.213242
Trial1	2	1	noBlindfold	counterclockwise	practice	Guided	1	0.5	-0.25	10.50643	0.41635	-1.45214	-1.04945	0.803814342341248	-0.019607	-4.348785	1.219466
Trial1	2	1	noBlindfold	counterclockwise	practice	Guided	1	0.5	-0.25	10.52643	0.41635	-1.45214	-1.04945	0.803814342341248	-0.011433	-4.298004	1.144924
Trial1	2	1	noBlindfold	counterclockwise	practice	Guided	1	0.5	-0.25	10.54643	0.41635	-1.45214	-1.04945	0.803814342341248	-0.0094756	-4.268381	1.203065
Trial1	2	1	noBlindfold	counterclockwise	practice	Guided	1	0.5	-0.25	10.56643	0.41635	-1.45214	-1.04944	0.803804501693738	-0.074347	-4.19644	1.211987
Trial1	2	1	noBlindfold	counterclockwise	practice	Guided	1	0.5	-0.25	10.58644	0.41635	-1.45214	-1.04944	0.803804501693738	-0.143428	-4.192209	1.233334
Trial1	2	1	noBlindfold	counterclockwise	practice	Guided	1	0.5	-0.25	10.60644	0.41634	-1.45213	-1.04943	0.803795584649279	-0.17173	-4.255686	1.210463
Trial1	2	1	noBlindfold	counterclockwise	practice	Guided	1	0.5	-0.25	10.62644	0.41634	-1.45212	-1.04943	0.803795584649279	-0.04766	-4.149891	1.124528
Trial1	2	1	noBlindfold	counterclockwise	practice	Guided	1	0.5	-0.25	10.64644	0.41634	-1.45212	-1.04943	0.803795584649279	0.0030236	-4.213368	1.123304
Trial1	2	1	noBlindfold	counterclockwise	practice	Guided	1	0.5	-0.25	10.66644	0.41634	-1.45212	-1.04944	0.803805543844552	0.046749	-4.24299	1.100457
Trial1	2	1	noBlindfold	counterclockwise	practice	Guided	1	0.5	-0.25	10.68643	0.41634	-1.45212	-1.04944	0.803805543844552	0.077542	-4.276845	1.081083
Trial1	2	1	noBlindfold	counterclockwise	practice	Guided	1	0.5	-0.25	10.70643	0.41634	-1.45212	-1.04944	0.803805543844552	0.091923	-4.234527	1.05226
Trial1	2	1	noBlindfold	counterclockwise	practice	Guided	1	0.5	-0.25	10.72643	0.41634	-1.45212	-1.04944	0.803805543844552	0.064745	-4.179513	1.080326
Trial1	2	1	noBlindfold	counterclockwise	practice	Guided	1	0.5	-0.25	10.74644	0.41635	-1.45212	-1.04944	0.803804501693738	0.045559	-4.137195	1.118343
Trial1	2	1	noBlindfold	counterclockwise	practice	Guided	1	0.5	-0.25	10.76644	0.41635	-1.45212	-1.04944	0.803804501693738	0.027378	-4.141427	1.134989
Trial1	2	1	noBlindfold	counterclockwise	practice	Guided	1	0.5	-0.25	10.78644	0.41635	-1.45211	-1.04944	0.803804501693738	-0.027336	-4.141427	1.202052
Trial1	2	1	noBlindfold	counterclockwise	practice	Guided	1	0.5	-0.25	10.80644	0.41635	-1.45211	-1.04943	0.803794542485552	-0.077536	-4.0314	1.190602
Trial1	2	1	noBlindfold	counterclockwise	practice	Guided	1	0.5	-0.25	10.82644	0.41634	-1.45206	-1.04942	0.803785625455357	-0.143159	-4.022937	1.296938
Trial1	2	1	noBlindfold	counterclockwise	practice	Guided	1	0.5	-0.25	10.84643	0.41633	-1.45206	-1.04941	0.803776708575739	-0.1747	-4.065255	1.328984
Trial1	2	1	noBlindfold	counterclockwise	practice	Guided	1	0.5	-0.25	10.86643	0.41633	-1.45206	-1.04941	0.803776708575739	-0.130905	-4.116036	1.234075
Trial1	2	1	noBlindfold	counterclockwise	practice	Guided	1	0.5	-0.25	10.88643	0.41633	-1.45206	-1.04941	0.803776708575739	-0.080681	-4.111804	1.173459
Trial1	2	1	noBlindfold	counterclockwise	practice	Guided	1	0.5	-0.25	10.90644	0.41633	-1.45206	-1.04941	0.803776708575739	-0.048641	-4.061023	1.184158
Trial1	2	1	noBlindfold	counterclockwise	practice	Guided	1	0.5	-0.25	10.92644	0.41632	-1.45204	-1.04941	0.803777747909418	-0.014375	-3.917142	1.218202
Trial1	2	1	noBlindfold	counterclockwise	practice	Guided	1	0.5	-0.25	10.94644	0.41632	-1.45203	-1.04941	0.803777747909418	-0.053657	-4.069486	1.217451
Trial1	2	1	noBlindfold	counterclockwise	practice	Guided	1	0.5	-0.25	10.96644	0.41632	-1.45203	-1.04941	0.803777747909418	-0.07153	-4.175281	1.161283
Trial1	2	1	noBlindfold	counterclockwise	practice	Guided	1	0.5	-0.25	10.98644	0.41632	-1.45204	-1.04941	0.803777747909418	-0.068038	-4.141427	1.174208
Trial1	2	1	noBlindfold	counterclockwise	practice	Guided	1	0.5	-0.25	11.00643	0.41632	-1.45204	-1.04941	0.803777747909418	-0.045161	-4.061023	1.145887
Trial1	2	1	noBlindfold	counterclockwise	practice	Guided	1	0.5	-0.25	11.02643	0.41632	-1.45204	-1.04941	0.803777747909418	0.017653	-3.997546	1.226925
Trial1	2	1	noBlindfold	counterclockwise	practice	Guided	1	0.5	-0.25	11.04643	0.41632	-1.45203	-1.04941	0.803777747909418	0.056645	-4.073718	1.216
Trial1	2	1	noBlindfold	counterclockwise	practice	Guided	1	0.5	-0.25	11.06643	0.41632	-1.45203	-1.04941	0.803777747909418	0.023595	-4.086414	1.142433
Trial1	2	1	noBlindfold	counterclockwise	practice	Guided	1	0.5	-0.25	11.08644	0.41632	-1.45203	-1.04942	0.803787707076197	-0.01492	-4.010241	1.070367
Trial1	2	1	noBlindfold	counterclockwise	practice	Guided	1	0.5	-0.25	11.10644	0.41632	-1.45203	-1.04943	0.803797666244327	0.050422	-4.116036	1.032846
Trial1	2	1	noBlindfold	counterclockwise	practice	Guided	1	0.5	-0.25	11.12644	0.41632	-1.45205	-1.04943	0.803797666244327	0.058809	-4.200672	1.033342
Trial1	2	1	noBlindfold	counterclockwise	practice	Guided	1	0.5	-0.25	11.14644	0.41632	-1.45205	-1.04943	0.803797666244327	0.05925	-3.925605	1.096956
Trial1	2	1	noBlindfold	counterclockwise	practice	Guided	1	0.5	-0.25	11.16644	0.41633	-1.45202	-1.04943	0.803796626936403	0.116103	-3.824042	1.138474
Trial1	2	1	noBlindfold	counterclockwise	practice	Guided	1	0.5	-0.25	11.18643	0.41633	-1.452	-1.04943	0.803796626936403	0.066109	-3.908678	1.122799
Trial1	2	1	noBlindfold	counterclockwise	practice	Guided	1	0.5	-0.25	11.20643	0.41633	-1.452	-1.04943	0.803796626936403	-0.0047468	-3.989082	1.173964
Trial1	2	1	noBlindfold	counterclockwise	practice	Guided	1	0.5	-0.25	11.22643	0.41633	-1.452	-1.04943	0.803796626936403	-0.044519	-4.006009	1.116045
Trial1	2	1	noBlindfold	counterclockwise	practice	Guided	1	0.5	-0.25	11.24644	0.41633	-1.452	-1.04943	0.803796626936403	0.012395	-4.044096	1.098423
Trial1	2	1	noBlindfold	counterclockwise	practice	Guided	1	0.5	-0.25	11.26644	0.41633	-1.452	-1.04944	0.803806586118762	0.076249	-3.989082	1.021658
Trial1	2	1	noBlindfold	counterclockwise	practice	Guided	1	0.5	-0.25	11.28644	0.41633	-1.452	-1.04944	0.803806586118762	0.100301	-3.972155	1.044277
Trial1	2	1	noBlindfold	counterclockwise	practice	Guided	1	0.5	-0.25	11.30644	0.41633	-1.452	-1.04946	0.803826504487535	0.129345	-4.035632	0.982408
Trial1	2	1	noBlindfold	counterclockwise	practice	Guided	1	0.5	-0.25	11.32644	0.41634	-1.45201	-1.04947	0.803835302876575	0.153649	-4.086414	0.784604
Trial1	2	1	noBlindfold	counterclockwise	practice	Guided	1	0.5	-0.25	11.34643	0.41635	-1.45201	-1.04948	0.803844219977916	0.069127	-4.044096	0.763454
Trial1	2	1	noBlindfold	counterclockwise	practice	Guided	1	0.5	-0.25	11.36643	0.41635	-1.45201	-1.04949	0.80385417919284	-0.014191	-3.989082	0.872261
Trial1	2	1	noBlindfold	counterclockwise	practice	Guided	1	0.5	-0.25	11.38643	0.41635	-1.45201	-1.04949	0.80385417919284	-0.04032	-4.0314	0.980845
Trial1	2	1	noBlindfold	counterclockwise	practice	Guided	1	0.5	-0.25	11.40644	0.41634	-1.45201	-1.04948	0.803845262077238	-0.086805	-4.039864	1.05016
Trial1	2	1	noBlindfold	counterclockwise	practice	Guided	1	0.5	-0.25	11.42644	0.41634	-1.45203	-1.04947	0.803835302876575	-0.107495	-4.226063	1.256657
Trial1	2	1	noBlindfold	counterclockwise	practice	Guided	1	0.5	-0.25	11.44644	0.41634	-1.45205	-1.04946	0.803825462239153	-0.082683	-4.268381	1.33867
Trial1	2	1	noBlindfold	counterclockwise	practice	Guided	1	0.5	-0.25	11.46644	0.41633	-1.45207	-1.04945	0.803816426740754	0.013007	-4.293772	1.297701
Trial1	2	1	noBlindfold	counterclockwise	practice	Guided	1	0.5	-0.25	11.48644	0.41634	-1.45208	-1.04944	0.803805543844552	0.026393	-4.327626	1.285777
Trial1	2	1	noBlindfold	counterclockwise	practice	Guided	1	0.5	-0.25	11.50643	0.41634	-1.45209	-1.04943	0.803795584649279	0.055679	-4.306467	1.291749
Trial1	2	1	noBlindfold	counterclockwise	practice	Guided	1	0.5	-0.25	11.52643	0.41634	-1.45209	-1.04942	0.803785625455357	0.083697	-4.086414	1.246776
Trial1	2	1	noBlindfold	counterclockwise	practice	Guided	1	0.5	-0.25	11.54643	0.41634	-1.45209	-1.04942	0.803785625455357	0.068511	-4.018705	1.216203
Trial1	2	1	noBlindfold	counterclockwise	practice	Guided	1	0.5	-0.25	11.56643	0.41634	-1.45208	-1.04942	0.803785625455357	0.042161	-4.039864	1.159534
Trial1	2	1	noBlindfold	counterclockwise	practice	Guided	1	0.5	-0.25	11.58644	0.41634	-1.45207	-1.04943	0.803795584649279	0.056586	-4.065255	1.058647
Trial1	2	1	noBlindfold	counterclockwise	practice	Guided	1	0.5	-0.25	11.60644	0.41634	-1.45207	-1.04944	0.803805543844552	0.054584	-4.044096	1.020375
Trial1	2	1	noBlindfold	counterclockwise	practice	Guided	1	0.5	-0.25	11.62644	0.41635	-1.45206	-1.04945	0.803814342341248	0.223722	-4.07795	0.955331
Trial1	2	1	noBlindfold	counterclockwise	practice	Guided	1	0.5	-0.25	11.64644	0.41636	-1.45206	-1.04945	0.803813300326586	0.244515	-4.149891	0.95955
Trial1	2	1	noBlindfold	counterclockwise	practice	Guided	1	0.5	-0.25	11.66644	0.41637	-1.45206	-1.04946	0.803822339335004	0.216082	-4.183745	1.008738
Trial1	2	1	noBlindfold	counterclockwise	practice	Guided	1	0.5	-0.25	11.68643	0.41637	-1.45207	-1.04946	0.803822339335004	0.205806	-4.221831	1.037804
Trial1	2	1	noBlindfold	counterclockwise	practice	Guided	1	0.5	-0.25	11.70643	0.41638	-1.45207	-1.04947	0.803831138268232	0.17097	-4.192209	0.980633
Trial1	2	1	noBlindfold	counterclockwise	practice	Guided	1	0.5	-0.25	11.72643	0.41638	-1.45208	-1.04947	0.803831138268232	0.059569	-4.24299	0.927408
Trial1	2	1	noBlindfold	counterclockwise	practice	Guided	1	0.5	-0.25	11.74644	0.41638	-1.45208	-1.04948	0.803841097520492	0.035195	-4.086414	0.909009
Trial1	2	1	noBlindfold	counterclockwise	practice	Guided	1	0.5	-0.25	11.76644	0.41638	-1.45207	-1.04948	0.803841097520492	0.019995	-3.997546	0.950501
Trial1	2	1	noBlindfold	counterclockwise	practice	Guided	1	0.5	-0.25	11.78644	0.41638	-1.45207	-1.04949	0.803851056774102	0.059987	-4.010241	0.907031
Trial1	2	1	noBlindfold	counterclockwise	practice	Guided	1	0.5	-0.25	11.80644	0.41639	-1.45206	-1.04951	0.803869936817676	0.0893	-4.116036	0.852862
Trial1	2	1	noBlindfold	counterclockwise	practice	Guided	1	0.5	-0.25	11.82644	0.41639	-1.45207	-1.04952	0.803879896088201	0.209747	-4.238758	0.7366
Trial1	2	1	noBlindfold	counterclockwise	practice	Guided	1	0.5	-0.25	11.84643	0.4164	-1.45207	-1.04952	0.803878857756024	0.292656	-4.209136	0.780117
Trial1	2	1	noBlindfold	counterclockwise	practice	Guided	1	0.5	-0.25	11.86643	0.41641	-1.45208	-1.04953	0.803887775745189	0.335025	-4.264149	0.850452
Trial1	2	1	noBlindfold	counterclockwise	practice	Guided	1	0.5	-0.25	11.88643	0.41643	-1.45209	-1.04953	0.803885696622376	0.337617	-4.175281	0.948358
Trial1	2	1	noBlindfold	counterclockwise	practice	Guided	1	0.5	-0.25	11.90644	0.41644	-1.45209	-1.04951	0.803864737025355	0.295022	-4.183745	0.949825
Trial1	2	1	noBlindfold	counterclockwise	practice	Guided	1	0.5	-0.25	11.92644	0.41645	-1.45209	-1.0495	0.803853736850676	0.092492	-4.192209	1.217624
Trial1	2	1	noBlindfold	counterclockwise	practice	Guided	1	0.5	-0.25	11.94644	0.41645	-1.45209	-1.04949	0.803843777505531	0.022862	-4.158354	1.247416
Trial1	2	1	noBlindfold	counterclockwise	practice	Guided	1	0.5	-0.25	11.96644	0.41645	-1.45209	-1.04948	0.803833818161733	-0.043525	-4.132963	1.302805
Trial1	2	1	noBlindfold	counterclockwise	practice	Guided	1	0.5	-0.25	11.98644	0.41645	-1.45209	-1.04947	0.803823858819283	-0.094975	-4.1245	1.304029
Trial1	2	1	noBlindfold	counterclockwise	practice	Guided	1	0.5	-0.25	12.00643	0.41645	-1.45208	-1.04944	0.803794099363565	-0.120355	-4.19644	1.374592
Trial1	2	1	noBlindfold	counterclockwise	practice	Guided	1	0.5	-0.25	12.02643	0.41644	-1.45209	-1.04943	0.803785180957694	0.018566	-4.344553	1.319229
Trial1	2	1	noBlindfold	counterclockwise	practice	Guided	1	0.5	-0.25	12.04643	0.41644	-1.4521	-1.04943	0.803785180957694	0.093343	-4.391103	1.272785
Trial1	2	1	noBlindfold	counterclockwise	practice	Guided	1	0.5	-0.25	12.06643	0.41645	-1.45211	-1.04942	0.803774180690763	0.181995	-4.399567	1.278034
Trial1	2	1	noBlindfold	counterclockwise	practice	Guided	1	0.5	-0.25	12.08644	0.41646	-1.45213	-1.04941	0.803763183620324	0.28105	-4.399567	1.322051
Trial1	2	1	noBlindfold	counterclockwise	practice	Guided	1	0.5	-0.25	12.10644	0.41647	-1.45215	-1.04941	0.803762146006935	0.307549	-4.475739	1.302424
Trial1	2	1	noBlindfold	counterclockwise	practice	Guided	1	0.5	-0.25	12.12644	0.4165	-1.4522	-1.04941	0.803759027710665	0.29471	-4.577302	1.162006
Trial1	2	1	noBlindfold	counterclockwise	practice	Guided	1	0.5	-0.25	12.14644	0.41651	-1.45222	-1.04941	0.803757990588701	0.287414	-4.577302	1.135903
Trial1	2	1	noBlindfold	counterclockwise	practice	Guided	1	0.5	-0.25	12.16644	0.41652	-1.45223	-1.04941	0.803756950494074	0.27339	-4.589998	1.156269
Trial1	2	1	noBlindfold	counterclockwise	practice	Guided	1	0.5	-0.25	12.18643	0.41653	-1.45224	-1.04941	0.803755910522856	0.278238	-4.640779	1.215908
Trial1	2	1	noBlindfold	counterclockwise	practice	Guided	1	0.5	-0.25	12.20643	0.41654	-1.45226	-1.04941	0.803754876864251	0.268973	-4.657707	1.15601
Trial1	2	1	noBlindfold	counterclockwise	practice	Guided	1	0.5	-0.25	12.22643	0.41656	-1.45227	-1.04941	0.80375279753739	0.332393	-4.484203	1.166949
Trial1	2	1	noBlindfold	counterclockwise	practice	Guided	1	0.5	-0.25	12.24644	0.41657	-1.45227	-1.04941	0.803751758059074	0.336752	-4.513825	1.151548
Trial1	2	1	noBlindfold	counterclockwise	practice	Guided	1	0.5	-0.25	12.26644	0.41658	-1.45226	-1.04942	0.803760681298955	0.315273	-4.543448	1.167689
Trial1	2	1	noBlindfold	counterclockwise	practice	Guided	1	0.5	-0.25	12.28644	0.41659	-1.45227	-1.04942	0.80375964207997	0.320398	-4.573071	1.137862
Trial1	2	1	noBlindfold	counterclockwise	practice	Guided	1	0.5	-0.25	12.30644	0.41659	-1.45227	-1.04942	0.80375964207997	0.233338	-4.598461	1.103032
Trial1	2	1	noBlindfold	counterclockwise	practice	Guided	1	0.5	-0.25	12.32644	0.41661	-1.45227	-1.04942	0.803757567104228	0.216742	-4.54768	1.186759
Trial1	2	1	noBlindfold	counterclockwise	practice	Guided	1	0.5	-0.25	12.34643	0.41661	-1.45227	-1.04942	0.803757567104228	0.174679	-4.492666	1.158907
Trial1	2	1	noBlindfold	counterclockwise	practice	Guided	1	0.5	-0.25	12.36643	0.41661	-1.45226	-1.04942	0.803757567104228	0.150739	-4.386871	1.204121
Trial1	2	1	noBlindfold	counterclockwise	practice	Guided	1	0.5	-0.25	12.38643	0.41662	-1.45226	-1.04941	0.803746568701995	0.112156	-4.399567	1.210314
Trial1	2	1	noBlindfold	counterclockwise	practice	Guided	1	0.5	-0.25	12.40644	0.41662	-1.45226	-1.04941	0.803746568701995	0.109101	-4.429189	1.261004
Trial1	2	1	noBlindfold	counterclockwise	practice	Guided	1	0.5	-0.25	12.42644	0.41663	-1.45225	-1.0494	0.803735576581452	0.089094	-4.479971	1.295045
Trial1	2	1	noBlindfold	counterclockwise	practice	Guided	1	0.5	-0.25	12.44644	0.41663	-1.45225	-1.0494	0.803735576581452	0.101717	-4.581534	1.311439
Trial1	2	1	noBlindfold	counterclockwise	practice	Guided	1	0.5	-0.25	12.46644	0.41663	-1.45226	-1.04939	0.803725617018229	0.165525	-4.568839	1.30674
Trial1	2	1	noBlindfold	counterclockwise	practice	Guided	1	0.5	-0.25	12.48644	0.41664	-1.45226	-1.04939	0.803724575285576	0.20398	-4.488435	1.300539
Trial1	2	1	noBlindfold	counterclockwise	practice	Guided	1	0.5	-0.25	12.50643	0.41664	-1.45226	-1.04938	0.803714734277145	0.185505	-4.484203	1.32488
Trial1	2	1	noBlindfold	counterclockwise	practice	Guided	1	0.5	-0.25	12.52643	0.41665	-1.45225	-1.04938	0.803713698837253	0.169441	-4.509594	1.379038
Trial1	2	1	noBlindfold	counterclockwise	practice	Guided	1	0.5	-0.25	12.54643	0.41665	-1.45225	-1.04937	0.803703739250958	0.180327	-4.518057	1.337291
Trial1	2	1	noBlindfold	counterclockwise	practice	Guided	1	0.5	-0.25	12.56643	0.41666	-1.45226	-1.04937	0.803702700830567	0.200653	-4.598461	1.276172
Trial1	2	1	noBlindfold	counterclockwise	practice	Guided	1	0.5	-0.25	12.58644	0.41666	-1.45226	-1.04937	0.803702700830567	0.175952	-4.543448	1.337032
Trial1	2	1	noBlindfold	counterclockwise	practice	Guided	1	0.5	-0.25	12.60644	0.41667	-1.45226	-1.04936	0.803691706012934	0.206922	-4.522289	1.385497
Trial1	2	1	noBlindfold	counterclockwise	practice	Guided	1	0.5	-0.25	12.62644	0.41668	-1.45226	-1.04935	0.803680708203979	0.252467	-4.623852	1.400913
Trial1	2	1	noBlindfold	counterclockwise	practice	Guided	1	0.5	-0.25	12.64644	0.41668	-1.45227	-1.04935	0.803680708203979	0.191483	-4.589998	1.426975
Trial1	2	1	noBlindfold	counterclockwise	practice	Guided	1	0.5	-0.25	12.66643	0.41669	-1.45226	-1.04934	0.803669713583426	0.191643	-4.450348	1.422748
Trial1	2	1	noBlindfold	counterclockwise	practice	Guided	1	0.5	-0.25	12.68643	0.41669	-1.45226	-1.04933	0.803659753951107	0.149051	-4.403799	1.513929
Trial1	2	1	noBlindfold	counterclockwise	practice	Guided	1	0.5	-0.25	12.70643	0.4167	-1.45226	-1.04931	0.80363879977499	0.126841	-4.437653	1.584238
Trial1	2	1	noBlindfold	counterclockwise	practice	Guided	1	0.5	-0.25	12.72643	0.4167	-1.45225	-1.0493	0.803628840133867	0.07931	-4.365712	1.534261
Trial1	2	1	noBlindfold	counterclockwise	practice	Guided	1	0.5	-0.25	12.74644	0.4167	-1.45224	-1.0493	0.803628840133867	0.080013	-4.340322	1.513637
Trial1	2	1	noBlindfold	counterclockwise	practice	Guided	1	0.5	-0.25	12.76644	0.41671	-1.45224	-1.04929	0.80361783949798	0.12295	-4.344553	1.503463
Trial1	2	1	noBlindfold	counterclockwise	practice	Guided	1	0.5	-0.25	12.78644	0.41671	-1.45223	-1.04929	0.80361783949798	0.208869	-4.416494	1.483117
Trial1	2	1	noBlindfold	counterclockwise	practice	Guided	1	0.5	-0.25	12.80644	0.41672	-1.45223	-1.04928	0.803606966794713	0.262695	-4.479971	1.503263
Trial1	2	1	noBlindfold	counterclockwise	practice	Guided	1	0.5	-0.25	12.82644	0.41673	-1.45223	-1.04928	0.803605926033099	0.2528	-4.518057	1.528097
Trial1	2	1	noBlindfold	counterclockwise	practice	Guided	1	0.5	-0.25	12.84643	0.41673	-1.45224	-1.04928	0.803605926033099	0.247495	-4.488435	1.468451
Trial1	2	1	noBlindfold	counterclockwise	practice	Guided	1	0.5	-0.25	12.86643	0.41674	-1.45224	-1.04928	0.803604891571182	0.24915	-4.429189	1.447574
Trial1	2	1	noBlindfold	counterclockwise	practice	Guided	1	0.5	-0.25	12.88643	0.41675	-1.45223	-1.04928	0.803603854144574	0.248063	-4.45458	1.455767
Trial1	2	1	noBlindfold	counterclockwise	practice	Guided	1	0.5	-0.25	12.90644	0.41675	-1.45224	-1.04927	0.803593894443192	0.181613	-4.539216	1.502701
Trial1	2	1	noBlindfold	counterclockwise	practice	Guided	1	0.5	-0.25	12.92644	0.41676	-1.45224	-1.04927	0.803592860214232	0.197119	-4.556143	1.524816
Trial1	2	1	noBlindfold	counterclockwise	practice	Guided	1	0.5	-0.25	12.94644	0.41676	-1.45224	-1.04927	0.803592860214232	0.205986	-4.636548	1.516863
Trial1	2	1	noBlindfold	counterclockwise	practice	Guided	1	0.5	-0.25	12.96644	0.41677	-1.45225	-1.04927	0.80359182610798	0.215604	-4.560375	1.496236
Trial1	2	1	noBlindfold	counterclockwise	practice	Guided	1	0.5	-0.25	12.98644	0.41677	-1.45225	-1.04926	0.803581866382301	0.164834	-4.369944	1.493228
Trial1	2	1	noBlindfold	counterclockwise	practice	Guided	1	0.5	-0.25	13.00643	0.41678	-1.45223	-1.04925	0.803570869562375	0.194298	-4.217599	1.567041
Trial1	2	1	noBlindfold	counterclockwise	practice	Guided	1	0.5	-0.25	13.02643	0.41679	-1.45221	-1.04925	0.803569835676275	0.052727	-4.403799	1.686758
Trial1	2	1	noBlindfold	counterclockwise	practice	Guided	1	0.5	-0.25	13.04643	0.41679	-1.45221	-1.04924	0.803559875927606	0.05222	-4.327626	1.601017
Trial1	2	1	noBlindfold	counterclockwise	practice	Guided	1	0.5	-0.25	13.06643	0.41679	-1.45221	-1.04924	0.803559875927606	0.064104	-4.361481	1.614438
Trial1	2	1	noBlindfold	counterclockwise	practice	Guided	1	0.5	-0.25	13.08644	0.41679	-1.4522	-1.04924	0.803559875927606	0.096633	-4.424958	1.565495
Trial1	2	1	noBlindfold	counterclockwise	practice	Guided	1	0.5	-0.25	13.10644	0.4168	-1.4522	-1.04924	0.803558835979975	0.157967	-4.378408	1.530977
Trial1	2	1	noBlindfold	counterclockwise	practice	Guided	1	0.5	-0.25	13.12644	0.41681	-1.4522	-1.04925	0.8035677651869	0.257249	-4.344553	1.430614
Trial1	2	1	noBlindfold	counterclockwise	practice	Guided	1	0.5	-0.25	13.14644	0.41681	-1.4522	-1.04925	0.8035677651869	0.263878	-4.420726	1.38464
Trial1	2	1	noBlindfold	counterclockwise	practice	Guided	1	0.5	-0.25	13.16643	0.41682	-1.4522	-1.04926	0.803576685287972	0.283179	-4.450348	1.343392
Trial1	2	1	noBlindfold	counterclockwise	practice	Guided	1	0.5	-0.25	13.18643	0.41683	-1.4522	-1.04926	0.803575651906627	0.26669	-4.429189	1.349082
Trial1	2	1	noBlindfold	counterclockwise	practice	Guided	1	0.5	-0.25	13.20643	0.41683	-1.4522	-1.04927	0.803585611709328	0.241222	-4.475739	1.399519
Trial1	2	1	noBlindfold	counterclockwise	practice	Guided	1	0.5	-0.25	13.22643	0.41684	-1.45221	-1.04927	0.803584575379369	0.133189	-4.437653	1.478742
Trial1	2	1	noBlindfold	counterclockwise	practice	Guided	1	0.5	-0.25	13.24644	0.41684	-1.45221	-1.04926	0.803574615563824	0.109755	-4.479971	1.545077
Trial1	2	1	noBlindfold	counterclockwise	practice	Guided	1	0.5	-0.25	13.26644	0.41685	-1.45221	-1.04926	0.803573582428269	0.05379	-4.513825	1.558717
Trial1	2	1	noBlindfold	counterclockwise	practice	Guided	1	0.5	-0.25	13.28644	0.41685	-1.45222	-1.04926	0.803573582428269	0.028441	-4.606925	1.485149
Trial1	2	1	noBlindfold	counterclockwise	practice	Guided	1	0.5	-0.25	13.30644	0.41685	-1.45223	-1.04928	0.803593502086306	0.049837	-4.573071	1.338044
Trial1	2	1	noBlindfold	counterclockwise	practice	Guided	1	0.5	-0.25	13.32644	0.41685	-1.45223	-1.04929	0.803603343347904	0.196122	-4.50113	1.228016
Trial1	2	1	noBlindfold	counterclockwise	practice	Guided	1	0.5	-0.25	13.34643	0.41686	-1.45223	-1.0493	0.803612270218464	0.250491	-4.475739	1.167649
Trial1	2	1	noBlindfold	counterclockwise	practice	Guided	1	0.5	-0.25	13.36643	0.41687	-1.45223	-1.04931	0.80362119415579	0.327933	-4.471507	1.146804
Trial1	2	1	noBlindfold	counterclockwise	practice	Guided	1	0.5	-0.25	13.38643	0.41688	-1.45224	-1.04932	0.803630121326041	0.30148	-4.598461	1.162193
Trial1	2	1	noBlindfold	counterclockwise	practice	Guided	1	0.5	-0.25	13.40644	0.41689	-1.45225	-1.04932	0.803629082594128	0.292395	-4.678866	1.2422
Trial1	2	1	noBlindfold	counterclockwise	practice	Guided	1	0.5	-0.25	13.42644	0.41691	-1.45228	-1.04932	0.803627014746941	0.208873	-4.742343	1.432257
Trial1	2	1	noBlindfold	counterclockwise	practice	Guided	1	0.5	-0.25	13.44644	0.41691	-1.4523	-1.04931	0.803617054834985	0.183417	-4.708488	1.502815
Trial1	2	1	noBlindfold	counterclockwise	practice	Guided	1	0.5	-0.25	13.46644	0.41692	-1.4523	-1.0493	0.803606062700295	0.167922	-4.632316	1.548528
Trial1	2	1	noBlindfold	counterclockwise	practice	Guided	1	0.5	-0.25	13.48644	0.41692	-1.4523	-1.04929	0.803596102778213	0.118132	-4.59423	1.600687
Trial1	2	1	noBlindfold	counterclockwise	practice	Guided	1	0.5	-0.25	13.50643	0.41692	-1.4523	-1.04929	0.803596102778213	0.148892	-4.598461	1.581314
Trial1	2	1	noBlindfold	counterclockwise	practice	Guided	1	0.5	-0.25	13.52643	0.41693	-1.4523	-1.0493	0.803605030598938	0.134474	-4.598461	1.321866
Trial1	2	1	noBlindfold	counterclockwise	practice	Guided	1	0.5	-0.25	13.54643	0.41693	-1.4523	-1.04931	0.803614990535145	0.177465	-4.653475	1.167563
Trial1	2	1	noBlindfold	counterclockwise	practice	Guided	1	0.5	-0.25	13.56643	0.41694	-1.4523	-1.04932	0.803623915439345	0.228829	-4.670402	1.148189
Trial1	2	1	noBlindfold	counterclockwise	practice	Guided	1	0.5	-0.25	13.58644	0.41695	-1.4523	-1.04932	0.803622883609352	0.3095	-4.602693	1.154193
Trial1	2	1	noBlindfold	counterclockwise	practice	Guided	1	0.5	-0.25	13.60644	0.41696	-1.4523	-1.04933	0.803631808799842	0.351601	-4.543448	1.228755
Trial1	2	1	noBlindfold	counterclockwise	practice	Guided	1	0.5	-0.25	13.62644	0.41698	-1.4523	-1.04933	0.803629739622168	0.294169	-4.670402	1.335571
Trial1	2	1	noBlindfold	counterclockwise	practice	Guided	1	0.5	-0.25	13.64644	0.41699	-1.45231	-1.04933	0.803628711375293	0.249105	-4.708488	1.307465
Trial1	2	1	noBlindfold	counterclockwise	practice	Guided	1	0.5	-0.25	13.66643	0.41699	-1.45231	-1.04933	0.803628711375293	0.16528	-4.670402	1.28978
Trial1	2	1	noBlindfold	counterclockwise	practice	Guided	1	0.5	-0.25	13.68643	0.41699	-1.45231	-1.04934	0.803638671392328	0.153295	-4.59423	1.276352
Trial1	2	1	noBlindfold	counterclockwise	practice	Guided	1	0.5	-0.25	13.70643	0.417	-1.45231	-1.04934	0.803637634046185	0.132618	-4.433421	1.266648
Trial1	2	1	noBlindfold	counterclockwise	practice	Guided	1	0.5	-0.25	13.72643	0.41701	-1.45228	-1.04935	0.803646563023474	0.181475	-4.399567	1.227152
Trial1	2	1	noBlindfold	counterclockwise	practice	Guided	1	0.5	-0.25	13.74644	0.41701	-1.45228	-1.04935	0.803646563023474	0.242789	-4.496898	1.192634
Trial1	2	1	noBlindfold	counterclockwise	practice	Guided	1	0.5	-0.25	13.76644	0.41702	-1.45228	-1.04936	0.803655492150356	0.323991	-4.602693	1.099474
Trial1	2	1	noBlindfold	counterclockwise	practice	Guided	1	0.5	-0.25	13.78644	0.41703	-1.45228	-1.04937	0.803664418350045	0.388237	-4.683097	1.095279
Trial1	2	1	noBlindfold	counterclockwise	practice	Guided	1	0.5	-0.25	13.80644	0.41705	-1.45229	-1.0494	0.803692115805739	0.458248	-4.687329	0.984971
Trial1	2	1	noBlindfold	counterclockwise	practice	Guided	1	0.5	-0.25	13.82644	0.41709	-1.4523	-1.04941	0.803697949043446	0.491564	-4.526521	0.923362
Trial1	2	1	noBlindfold	counterclockwise	practice	Guided	1	0.5	-0.25	13.84643	0.4171	-1.45229	-1.04942	0.803706876266137	0.48855	-4.522289	0.974054
Trial1	2	1	noBlindfold	counterclockwise	practice	Guided	1	0.5	-0.25	13.86643	0.41712	-1.45229	-1.04942	0.803704813843894	0.376342	-4.598461	1.077621
Trial1	2	1	noBlindfold	counterclockwise	practice	Guided	1	0.5	-0.25	13.88643	0.41713	-1.45229	-1.04941	0.803693824147108	0.279259	-4.755038	1.23238
Trial1	2	1	noBlindfold	counterclockwise	practice	Guided	1	0.5	-0.25	13.90644	0.41714	-1.45231	-1.0494	0.803682831476205	0.186708	-4.75927	1.269859
Trial1	2	1	noBlindfold	counterclockwise	practice	Guided	1	0.5	-0.25	13.92644	0.41715	-1.45231	-1.0494	0.803681802206406	0.079935	-4.467276	1.352553
Trial1	2	1	noBlindfold	counterclockwise	practice	Guided	1	0.5	-0.25	13.94644	0.41715	-1.45229	-1.04939	0.80367184197678	0.1271	-4.391103	1.342632
Trial1	2	1	noBlindfold	counterclockwise	practice	Guided	1	0.5	-0.25	13.96644	0.41716	-1.45227	-1.0494	0.803680773059313	0.252827	-4.378408	1.209487
Trial1	2	1	noBlindfold	counterclockwise	practice	Guided	1	0.5	-0.25	13.98644	0.41717	-1.45226	-1.0494	0.803679740963395	0.323613	-4.446117	1.110135
Trial1	2	1	noBlindfold	counterclockwise	practice	Guided	1	0.5	-0.25	14.00643	0.41718	-1.45226	-1.04941	0.803688669260204	0.374443	-4.50113	1.098458
Trial1	2	1	noBlindfold	counterclockwise	practice	Guided	1	0.5	-0.25	14.02643	0.41721	-1.45228	-1.04941	0.803685577191802	0.467489	-4.746574	1.081586
Trial1	2	1	noBlindfold	counterclockwise	practice	Guided	1	0.5	-0.25	14.04643	0.41723	-1.45231	-1.04941	0.803683517451945	0.442332	-4.700025	1.166327
Trial1	2	1	noBlindfold	counterclockwise	practice	Guided	1	0.5	-0.25	14.06643	0.41725	-1.45231	-1.04941	0.803681461272944	0.38475	-4.628084	1.297992
Trial1	2	1	noBlindfold	counterclockwise	practice	Guided	1	0.5	-0.25	14.08644	0.41726	-1.45231	-1.04939	0.803660509557847	0.303834	-4.589998	1.353117
Trial1	2	1	noBlindfold	counterclockwise	practice	Guided	1	0.5	-0.25	14.10644	0.41728	-1.45233	-1.04935	0.80361872493661	0.459915	-5.0428	1.650648
Trial1	2	1	noBlindfold	counterclockwise	practice	Guided	1	0.5	-0.25	14.12644	0.4173	-1.45258	-1.04934	0.803606706352899	0.199344	-5.351722	1.617953
Trial1	2	1	noBlindfold	counterclockwise	practice	Guided	1	0.5	-0.25	14.14644	0.41732	-1.4526	-1.04934	0.803604651716826	0.347703	-4.966628	1.393876
Trial1	2	1	noBlindfold	counterclockwise	practice	Guided	1	0.5	-0.25	14.16643	0.41734	-1.45257	-1.04934	0.803602594506124	0.424988	-5.008946	1.306455
Trial1	2	1	noBlindfold	counterclockwise	practice	Guided	1	0.5	-0.25	14.18643	0.41735	-1.45256	-1.04935	0.803611525031102	0.344905	-5.173986	1.224144
Trial1	2	1	noBlindfold	counterclockwise	practice	Guided	1	0.5	-0.25	14.20643	0.41736	-1.45257	-1.04938	0.803640376695055	0.409474	-5.216304	1.062644
Trial1	2	1	noBlindfold	counterclockwise	practice	Guided	1	0.5	-0.25	14.22643	0.4174	-1.45265	-1.04939	0.803646106910124	0.391895	-6.041505	0.925949
Trial1	2	1	noBlindfold	counterclockwise	practice	Guided	1	0.5	-0.25	14.24644	0.41741	-1.4529	-1.0494	0.803655041384538	0.210278	-6.477381	1.103042
Trial1	2	1	noBlindfold	counterclockwise	practice	Guided	1	0.5	-0.25	14.26644	0.41742	-1.45312	-1.04941	0.803663972946102	-0.063049	-6.528162	1.017652
Trial1	2	1	noBlindfold	counterclockwise	practice	Guided	1	0.5	-0.25	14.28644	0.41741	-1.45322	-1.0494	0.803655041384538	-0.142126	-6.786302	1.149323
Trial1	2	1	noBlindfold	counterclockwise	practice	Guided	1	0.5	-0.25	14.30644	0.4174	-1.45335	-1.04936	0.803616343850206	-0.414835	-7.260264	1.446137
Trial1	2	1	noBlindfold	counterclockwise	practice	Guided	1	0.5	-0.25	14.32644	0.41733	-1.45358	-1.04933	0.803593661065531	-0.796934	-7.010587	1.885547
Trial1	2	1	noBlindfold	counterclockwise	practice	Guided	1	0.5	-0.25	14.34643	0.41729	-1.45351	-1.0493	0.803567895328523	-0.698807	-6.502771	1.946479
Trial1	2	1	noBlindfold	counterclockwise	practice	Guided	1	0.5	-0.25	14.36643	0.41725	-1.45337	-1.04928	0.803552213865098	-0.768099	-6.456222	1.899974
Trial1	2	1	noBlindfold	counterclockwise	practice	Guided	1	0.5	-0.25	14.38643	0.41722	-1.45332	-1.04926	0.803535381278909	-0.58241	-6.684739	1.847142
Trial1	2	1	noBlindfold	counterclockwise	practice	Guided	1	0.5	-0.25	14.40644	0.4172	-1.45335	-1.04926	0.803537441647694	-0.313644	-7.141773	1.744653
Trial1	2	1	noBlindfold	counterclockwise	practice	Guided	1	0.5	-0.25	14.42644	0.41721	-1.45365	-1.04926	0.803536409866456	0.40863	-7.755384	1.359333
Trial1	2	1	noBlindfold	counterclockwise	practice	Guided	1	0.5	-0.25	14.44644	0.41724	-1.45376	-1.04927	0.803543281729892	0.840786	-7.742689	1.29171
Trial1	2	1	noBlindfold	counterclockwise	practice	Guided	1	0.5	-0.25	14.46644	0.41728	-1.45381	-1.04928	0.803549120817122	1.216504	-7.751152	1.318238
Trial1	2	1	noBlindfold	counterclockwise	practice	Guided	1	0.5	-0.25	14.48644	0.41735	-1.45383	-1.04928	0.803541920287946	1.651102	-7.72153	1.354482
Trial1	2	1	noBlindfold	counterclockwise	practice	Guided	1	0.5	-0.25	14.50643	0.41745	-1.45384	-1.04932	0.803571362848662	2.043242	-7.687675	1.316448
Trial1	2	1	noBlindfold	counterclockwise	practice	Guided	1	0.5	-0.25	14.52643	0.41793	-1.4538	-1.04938	0.803581962522666	2.66004	-7.391449	1.071496
Trial1	2	1	noBlindfold	counterclockwise	practice	Guided	1	0.5	-0.25	14.54643	0.41888	-1.45371	-1.0494	0.803505302953939	2.897575	-7.150237	1.130675
Trial1	2	1	noBlindfold	counterclockwise	practice	Guided	1	0.5	-0.25	14.56643	0.42063	-1.45359	-1.04935	0.803280807273579	2.962584	-6.917488	1.313634
Trial1	2	1	noBlindfold	counterclockwise	practice	Guided	1	0.5	-0.25	14.58644	0.42331	-1.45347	-1.04921	0.802881004153396	2.948442	-6.752448	1.677749
Trial1	2	1	noBlindfold	counterclockwise	practice	Guided	1	0.5	-0.25	14.60644	0.42714	-1.45339	-1.04891	0.802225531175909	2.795768	-6.718593	2.010629
Trial1	2	1	noBlindfold	counterclockwise	practice	Guided	1	0.5	-0.25	14.62644	0.43644	-1.4534	-1.04882	0.80134468060219	2.853684	-6.94711	2.400151
Trial1	2	1	noBlindfold	counterclockwise	practice	Guided	1	0.5	-0.25	14.64644	0.44233	-1.45346	-1.04878	0.800859076355381	2.94487	-6.92172	2.463906
Trial1	2	1	noBlindfold	counterclockwise	practice	Guided	1	0.5	-0.25	14.66643	0.44879	-1.45346	-1.04877	0.8004099496738	3.014336	-6.866706	2.403639
Trial1	2	1	noBlindfold	counterclockwise	practice	Guided	1	0.5	-0.25	14.68643	0.45607	-1.45344	-1.04877	0.799977167943798	3.045493	-6.837084	2.472843
Trial1	2	1	noBlindfold	counterclockwise	practice	Guided	1	0.5	-0.25	14.70643	0.46444	-1.45342	-1.04874	0.799531205711108	3.072147	-6.841315	2.474517
Trial1	2	1	noBlindfold	counterclockwise	practice	Guided	1	0.5	-0.25	14.72643	0.48319	-1.45337	-1.04872	0.798896875680155	2.943768	-6.545089	2.580802
Trial1	2	1	noBlindfold	counterclockwise	practice	Guided	1	0.5	-0.25	14.74644	0.49375	-1.45328	-1.04873	0.798754468214731	2.829348	-6.367354	2.526646
Trial1	2	1	noBlindfold	counterclockwise	practice	Guided	1	0.5	-0.25	14.76644	0.50537	-1.45319	-1.04876	0.798777988265727	2.872761	-6.350427	2.458622
Trial1	2	1	noBlindfold	counterclockwise	practice	Guided	1	0.5	-0.25	14.78644	0.51739	-1.45316	-1.04878	0.798969238547468	2.925794	-6.261559	2.43405
Trial1	2	1	noBlindfold	counterclockwise	practice	Guided	1	0.5	-0.25	14.80644	0.53099	-1.45314	-1.04882	0.799420917143379	3.011881	-6.206545	2.361892
Trial1	2	1	noBlindfold	counterclockwise	practice	Guided	1	0.5	-0.25	14.82644	0.55882	-1.45305	-1.04882	0.800982656410865	3.251821	-6.07536	2.370999
Trial1	2	1	noBlindfold	counterclockwise	practice	Guided	1	0.5	-0.25	14.84643	0.57504	-1.45304	-1.04881	0.802326880645548	3.453258	-6.159996	2.402637
Trial1	2	1	noBlindfold	counterclockwise	practice	Guided	1	0.5	-0.25	14.86643	0.59206	-1.45307	-1.04881	0.804097303453509	3.565048	-6.202314	2.273199
Trial1	2	1	noBlindfold	counterclockwise	practice	Guided	1	0.5	-0.25	14.88643	0.6104	-1.45308	-1.04882	0.806412781321034	3.586568	-5.999187	2.381804
Trial1	2	1	noBlindfold	counterclockwise	practice	Guided	1	0.5	-0.25	14.90644	0.63004	-1.453	-1.04873	0.809246595640184	3.452749	-5.715657	2.496652
Trial1	2	1	noBlindfold	counterclockwise	practice	Guided	1	0.5	-0.25	14.92644	0.6729	-1.45279	-1.04869	0.817190352232975	3.264616	-5.508298	2.671495
Trial1	2	1	noBlindfold	counterclockwise	practice	Guided	1	0.5	-0.25	14.94644	0.69744	-1.45274	-1.04865	0.822693385009518	3.161144	-5.457517	2.68635
Trial1	2	1	noBlindfold	counterclockwise	practice	Guided	1	0.5	-0.25	14.96644	0.72156	-1.45274	-1.04863	0.828793526620508	3.004677	-5.588703	2.720176
Trial1	2	1	noBlindfold	counterclockwise	practice	Guided	1	0.5	-0.25	14.98644	0.74646	-1.45279	-1.04863	0.835794482684087	2.884138	-5.762206	2.699513
Trial1	2	1	noBlindfold	counterclockwise	practice	Guided	1	0.5	-0.25	15.00643	0.77281	-1.45288	-1.04866	0.84396868767642	2.943328	-5.999187	2.732916
Trial1	2	1	noBlindfold	counterclockwise	practice	Guided	1	0.5	-0.25	15.02643	0.82579	-1.45299	-1.04866	0.862552615485421	2.722711	-5.736816	2.607735
Trial1	2	1	noBlindfold	counterclockwise	practice	Guided	1	0.5	-0.25	15.04643	0.85296	-1.45291	-1.04863	0.873149832763127	2.3868	-5.622557	2.769613
Trial1	2	1	noBlindfold	counterclockwise	practice	Guided	1	0.5	-0.25	15.06643	0.88113	-1.45284	-1.04858	0.884867337040843	2.093307	-5.766438	2.819586
Trial1	2	1	noBlindfold	counterclockwise	practice	Guided	1	0.5	-0.25	15.08644	0.90841	-1.45287	-1.04856	0.896937483505373	2.066183	-5.956869	2.877068
Trial1	2	1	noBlindfold	counterclockwise	practice	Guided	1	0.5	-0.25	15.10644	0.93549	-1.45296	-1.04859	0.909614006651321	2.019566	-6.159996	2.781174
Trial1	2	1	noBlindfold	counterclockwise	practice	Guided	1	0.5	-0.25	15.12644	0.98947	-1.45319	-1.0486	0.936665777861805	1.817449	-6.650884	2.8385
Trial1	2	1	noBlindfold	counterclockwise	practice	Guided	1	0.5	-0.25	15.14644	1.01602	-1.45333	-1.0486	0.950809442255809	1.800163	-7.023283	2.805523
Trial1	2	1	noBlindfold	counterclockwise	practice	Guided	1	0.5	-0.25	15.16643	1.04114	-1.45349	-1.04862	0.964689829431163	1.860468	-7.150237	2.745187
Trial1	2	1	noBlindfold	counterclockwise	practice	Guided	1	0.5	-0.25	15.18643	1.06564	-1.45356	-1.04861	0.978635001458216	1.884161	-7.052905	2.78881
Trial1	2	1	noBlindfold	counterclockwise	practice	Guided	1	0.5	-0.25	15.20643	1.08954	-1.45354	-1.04855	0.992592330825233	1.861208	-6.985197	2.910213
Trial1	2	1	noBlindfold	counterclockwise	practice	Guided	1	0.5	-0.25	15.22643	1.13621	-1.45355	-1.04855	1.02100207506437	1.677775	-7.340668	2.882017
Trial1	2	1	noBlindfold	counterclockwise	practice	Guided	1	0.5	-0.25	15.24644	1.15872	-1.45364	-1.0486	1.03521686312523	1.469476	-7.399913	2.77219
Trial1	2	1	noBlindfold	counterclockwise	practice	Guided	1	0.5	-0.25	15.26644	1.17957	-1.45371	-1.04868	1.04866836587678	1.356577	-7.514172	2.612419
Trial1	2	1	noBlindfold	counterclockwise	practice	Guided	1	0.5	-0.25	15.28644	1.19937	-1.45376	-1.04878	1.06168162162312	1.383868	-7.526867	2.368468
Trial1	2	1	noBlindfold	counterclockwise	practice	Guided	1	0.5	-0.25	15.30644	1.21814	-1.45376	-1.04883	1.07417619080563	1.489108	-7.467622	2.228078
Trial1	2	1	noBlindfold	counterclockwise	practice	Guided	1	0.5	-0.25	15.32644	1.25321	-1.45367	-1.04873	1.09785930074213	1.655677	-7.234873	2.542001
Trial1	2	1	noBlindfold	counterclockwise	practice	Guided	1	0.5	-0.25	15.34643	1.27069	-1.45361	-1.0486	1.10983102977537	1.606477	-7.209482	2.830464
Trial1	2	1	noBlindfold	counterclockwise	practice	Guided	1	0.5	-0.25	15.36643	1.28651	-1.45361	-1.04844	1.12076061958275	1.715011	-7.336436	3.052913
Trial1	2	1	noBlindfold	counterclockwise	practice	Guided	1	0.5	-0.25	15.38643	1.30161	-1.45366	-1.04784	1.13098507734128	1.894226	-7.382986	3.055085
Trial1	2	1	noBlindfold	counterclockwise	practice	Guided	1	0.5	-0.25	15.40644	1.30497	-1.45364	-1.04574	1.13189165195274	4.135966	-7.099455	2.467974
Trial1	2	1	noBlindfold	counterclockwise	practice	Guided	1	0.5	-0.25	15.42644	1.30347	-1.45356	-1.04558	1.13071289422583	6.849661	-6.659348	1.065604
Trial1	2	1	noBlindfold	counterclockwise	practice	Guided	1	0.5	-0.25	15.44644	1.30345	-1.45348	-1.04557	1.13069161755747	6.62385	-6.418135	0.541856
Trial1	2	1	noBlindfold	counterclockwise	practice	Guided	1	0.5	-0.25	15.46644	1.30343	-1.45346	-1.04556	1.13067042563969	6.026193	-6.468917	0.306345
Trial1	2	1	noBlindfold	counterclockwise	practice	Guided	1	0.5	-0.25	15.48644	1.30337	-1.45344	-1.04555	1.13062068784301	5.227745	-6.608566	0.364968
Trial1	2	1	noBlindfold	counterclockwise	practice	Guided	1	0.5	-0.25	15.50643	1.30328	-1.45343	-1.04511	1.1302471604394	4.440124	-6.680507	0.946465
Trial1	2	1	noBlindfold	counterclockwise	practice	Guided	1	0.5	-0.25	15.52643	1.30275	-1.45338	-1.04437	1.12934996051544	3.936163	-6.849779	2.367748
Trial1	2	1	noBlindfold	counterclockwise	practice	Guided	1	0.5	-0.25	15.54643	1.30246	-1.45342	-1.04313	1.12827179364836	4.156326	-7.069833	2.782858
Trial1	2	1	noBlindfold	counterclockwise	practice	Guided	1	0.5	-0.25	15.56643	1.3023	-1.4535	-1.04144	1.12697051496047	4.480733	-7.090992	2.77402
Trial1	2	1	noBlindfold	counterclockwise	practice	Guided	1	0.5	-0.25	15.58644	1.3023	-1.45352	-1.03956	1.12565100411338	5.003047	-7.014819	2.502864
Trial1	2	1	noBlindfold	counterclockwise	practice	Guided	1	0.5	-0.25	15.60644	1.30244	-1.45353	-1.03579	1.12310992384366	5.526212	-7.175628	2.309648
Trial1	2	1	noBlindfold	counterclockwise	practice	Guided	1	0.5	-0.25	15.62644	1.30281	-1.45364	-1.03369	1.12190632399328	6.053946	-7.315277	2.804677
Trial1	2	1	noBlindfold	counterclockwise	practice	Guided	1	0.5	-0.25	15.64644	1.30297	-1.45364	-1.03103	1.12016457302675	6.419481	-7.154469	3.083968
Trial1	2	1	noBlindfold	counterclockwise	practice	Guided	1	0.5	-0.25	15.66643	1.30314	-1.45358	-1.02779	1.11803010825057	6.765715	-6.997892	3.235001
Trial1	2	1	noBlindfold	counterclockwise	practice	Guided	1	0.5	-0.25	15.68643	1.3033	-1.45353	-1.02354	1.11519276274623	6.821453	-7.1587	3.513079
Trial1	2	1	noBlindfold	counterclockwise	practice	Guided	1	0.5	-0.25	15.70643	1.30336	-1.45361	-1.01105	1.10660939227921	6.554122	-7.806166	4.023845
Trial1	2	1	noBlindfold	counterclockwise	practice	Guided	1	0.5	-0.25	15.72643	1.30313	-1.45412	-1.00244	1.10053785564663	5.856379	-8.559426	4.76147
Trial1	2	1	noBlindfold	counterclockwise	practice	Guided	1	0.5	-0.25	15.74644	1.30296	-1.45427	-0.99219	1.09343075869569	5.562204	-8.512876	4.695332
Trial1	2	1	noBlindfold	counterclockwise	practice	Guided	1	0.5	-0.25	15.76644	1.30281	-1.45425	-0.98035	1.08531791189257	5.348322	-8.212419	4.566913
Trial1	2	1	noBlindfold	counterclockwise	practice	Guided	1	0.5	-0.25	15.78644	1.3027	-1.45415	-0.9667	1.0760977063474	5.29917	-7.983901	4.348428
Trial1	2	1	noBlindfold	counterclockwise	practice	Guided	1	0.5	-0.25	15.80644	1.30268	-1.45402	-0.9376	1.05692421621984	5.499194	-8.05161	3.86331
Trial1	2	1	noBlindfold	counterclockwise	practice	Guided	1	0.5	-0.25	15.82644	1.30281	-1.4541	-0.9217	1.0467495941093	5.61311	-8.381691	3.588598
Trial1	2	1	noBlindfold	counterclockwise	practice	Guided	1	0.5	-0.25	15.84643	1.30285	-1.45416	-0.9056	1.03652276004431	5.760379	-8.462095	3.761111
Trial1	2	1	noBlindfold	counterclockwise	practice	Guided	1	0.5	-0.25	15.86643	1.30286	-1.45421	-0.88833	1.02569449142517	5.6807	-8.436704	3.773152
Trial1	2	1	noBlindfold	counterclockwise	practice	Guided	1	0.5	-0.25	15.88643	1.30284	-1.45421	-0.87081	1.01486804676942	5.347438	-8.220882	3.813574
Trial1	2	1	noBlindfold	counterclockwise	practice	Guided	1	0.5	-0.25	15.90644	1.30271	-1.45413	-0.83266	0.991885105866175	5.005994	-7.814629	3.790206
Trial1	2	1	noBlindfold	counterclockwise	practice	Guided	1	0.5	-0.25	15.92644	1.30231	-1.45393	-0.81336	0.98034472625208	4.411055	-7.941583	3.574497
Trial1	2	1	noBlindfold	counterclockwise	practice	Guided	1	0.5	-0.25	15.94644	1.30217	-1.45396	-0.79216	0.968201566247874	4.154376	-8.034683	3.579716
Trial1	2	1	noBlindfold	counterclockwise	practice	Guided	1	0.5	-0.25	15.96644	1.30205	-1.454	-0.77005	0.955895588514875	3.901859	-8.017756	3.831289
Trial1	2	1	noBlindfold	counterclockwise	practice	Guided	1	0.5	-0.25	15.98644	1.30196	-1.45401	-0.74824	0.944130774609454	3.797766	-8.106624	4.003668
Trial1	2	1	noBlindfold	counterclockwise	practice	Guided	1	0.5	-0.25	16.00643	1.30193	-1.45401	-0.69969	0.919408901333619	3.96263	-7.93312	3.697968
Trial1	2	1	noBlindfold	counterclockwise	practice	Guided	1	0.5	-0.25	16.02643	1.30213	-1.45405	-0.67556	0.908027540242785	4.47159	-8.30975	3.277854
Trial1	2	1	noBlindfold	counterclockwise	practice	Guided	1	0.5	-0.25	16.04643	1.3022	-1.45415	-0.65094	0.896815287470865	4.454856	-8.555194	3.580571
Trial1	2	1	noBlindfold	counterclockwise	practice	Guided	1	0.5	-0.25	16.06643	1.30221	-1.45422	-0.62505	0.885552567633409	4.224014	-8.326677	3.645971
Trial1	2	1	noBlindfold	counterclockwise	practice	Guided	1	0.5	-0.25	16.08644	1.30218	-1.45419	-0.60062	0.875458280047141	4.447447	-8.534035	3.111601
Trial1	2	1	noBlindfold	counterclockwise	practice	Guided	1	0.5	-0.25	16.10644	1.3022	-1.45421	-0.54993	0.856436084137118	4.312519	-8.593281	2.73913
Trial1	2	1	noBlindfold	counterclockwise	practice	Guided	1	0.5	-0.25	16.12644	1.30205	-1.45426	-0.52461	0.847758826315717	3.800964	-8.330909	3.470802
Trial1	2	1	noBlindfold	counterclockwise	practice	Guided	1	0.5	-0.25	16.14644	1.30193	-1.45417	-0.49904	0.839709813705536	3.882353	-8.385922	3.239543
Trial1	2	1	noBlindfold	counterclockwise	practice	Guided	1	0.5	-0.25	16.16643	1.30192	-1.45421	-0.47268	0.832263160943828	3.887494	-8.859884	2.99943
Trial1	2	1	noBlindfold	counterclockwise	practice	Guided	1	0.5	-0.25	16.18643	1.30192	-1.45441	-0.44696	0.825753491081296	3.764268	-9.10956	3.353231
Trial1	2	1	noBlindfold	counterclockwise	practice	Guided	1	0.5	-0.25	16.20643	1.30184	-1.45455	-0.39344	0.814568804749036	3.350421	-8.969911	3.822454
Trial1	2	1	noBlindfold	counterclockwise	practice	Guided	1	0.5	-0.25	16.22643	1.30174	-1.45446	-0.36635	0.810138407001527	3.643091	-8.995302	2.830727
Trial1	2	1	noBlindfold	counterclockwise	practice	Guided	1	0.5	-0.25	16.24644	1.30179	-1.45448	-0.34013	0.806839897157454	3.484464	-8.910666	3.026449
Trial1	2	1	noBlindfold	counterclockwise	practice	Guided	1	0.5	-0.25	16.26644	1.30174	-1.45445	-0.31371	0.80426729496609	3.268395	-8.47479	3.340705
Trial1	2	1	noBlindfold	counterclockwise	practice	Guided	1	0.5	-0.25	16.28644	1.30166	-1.4543	-0.28654	0.802492264014291	3.451163	-8.525572	2.926784
Trial1	2	1	noBlindfold	counterclockwise	practice	Guided	1	0.5	-0.25	16.30644	1.30169	-1.45426	-0.23348	0.801860292836499	3.542774	-8.792175	2.44804
Trial1	2	1	noBlindfold	counterclockwise	practice	Guided	1	0.5	-0.25	16.32644	1.30168	-1.45435	-0.20881	0.802737553333716	3.242158	-8.500181	2.837128
Trial1	2	1	noBlindfold	counterclockwise	practice	Guided	1	0.5	-0.25	16.34643	1.30163	-1.4543	-0.18288	0.804435071145509	3.273919	-8.914897	2.760345
Trial1	2	1	noBlindfold	counterclockwise	practice	Guided	1	0.5	-0.25	16.36643	1.30164	-1.45443	-0.15888	0.80680208162462	3.298048	-9.418482	2.650397
Trial1	2	1	noBlindfold	counterclockwise	practice	Guided	1	0.5	-0.25	16.38643	1.30164	-1.45464	-0.1342	0.809960730875057	3.063674	-9.545436	3.18489
Trial1	2	1	noBlindfold	counterclockwise	practice	Guided	1	0.5	-0.25	16.40644	1.30157	-1.45475	-0.083471	0.818685699361524	2.827767	-9.151878	3.53135
Trial1	2	1	noBlindfold	counterclockwise	practice	Guided	1	0.5	-0.25	16.42644	1.30153	-1.45442	-0.058348	0.824124284117461	3.15863	-8.529804	3.048584
Trial1	2	1	noBlindfold	counterclockwise	practice	Guided	1	0.5	-0.25	16.44644	1.30153	-1.4543	-0.03217	0.830602344608791	2.894025	-8.749857	3.329756
Trial1	2	1	noBlindfold	counterclockwise	practice	Guided	1	0.5	-0.25	16.46644	1.30147	-1.45435	-0.0064181	0.837667104486367	2.695612	-9.012229	3.515115
Trial1	2	1	noBlindfold	counterclockwise	practice	Guided	1	0.5	-0.25	16.48644	1.3014	-1.45444	0.019223	0.845412968935605	2.91159	-9.177269	2.892493
Trial1	2	1	noBlindfold	counterclockwise	practice	Guided	1	0.5	-0.25	16.50643	1.30143	-1.45455	0.069823	0.862888621611062	2.99353	-9.24921	2.464558
Trial1	2	1	noBlindfold	counterclockwise	practice	Guided	1	0.5	-0.25	16.52643	1.30148	-1.45456	0.094712	0.872465731699573	2.80509	-8.842957	3.226591
Trial1	2	1	noBlindfold	counterclockwise	practice	Guided	1	0.5	-0.25	16.54643	1.30143	-1.45442	0.12043	0.882897734158538	2.938275	-8.787943	2.869055
Trial1	2	1	noBlindfold	counterclockwise	practice	Guided	1	0.5	-0.25	16.56643	1.30143	-1.45444	0.14514	0.893546668747572	2.783193	-9.244978	2.738239
Trial1	2	1	noBlindfold	counterclockwise	practice	Guided	1	0.5	-0.25	16.58644	1.30139	-1.45457	0.1697	0.904640211002619	2.514894	-9.426945	2.916587
Trial1	2	1	noBlindfold	counterclockwise	practice	Guided	1	0.5	-0.25	16.60644	1.30128	-1.45465	0.22078	0.929345727707801	2.274232	-9.15611	3.234093
Trial1	2	1	noBlindfold	counterclockwise	practice	Guided	1	0.5	-0.25	16.62644	1.30116	-1.45451	0.24517	0.941833656412625	2.589149	-9.054547	2.372669
Trial1	2	1	noBlindfold	counterclockwise	practice	Guided	1	0.5	-0.25	16.64644	1.30124	-1.45451	0.26911	0.954704494240637	2.721845	-9.058779	2.488135
Trial1	2	1	noBlindfold	counterclockwise	practice	Guided	1	0.5	-0.25	16.66643	1.3013	-1.45455	0.29305	0.967979788050527	2.539144	-9.173037	2.939786
Trial1	2	1	noBlindfold	counterclockwise	practice	Guided	1	0.5	-0.25	16.68643	1.3013	-1.45458	0.31682	0.981512345651555	2.778869	-9.071474	2.850086
Trial1	2	1	noBlindfold	counterclockwise	practice	Guided	1	0.5	-0.25	16.70643	1.30134	-1.45461	0.36235	1.00852283711165	2.927794	-9.380395	1.966917
Trial1	2	1	noBlindfold	counterclockwise	practice	Guided	1	0.5	-0.25	16.72643	1.3014	-1.45478	0.3842	1.02198418558468	2.550623	-9.947457	2.497798
Trial1	2	1	noBlindfold	counterclockwise	practice	Guided	1	0.5	-0.25	16.74644	1.30127	-1.45492	0.40507	1.03496393160874	2.26471	-10.09134	2.898685
Trial1	2	1	noBlindfold	counterclockwise	practice	Guided	1	0.5	-0.25	16.76644	1.30116	-1.45501	0.42611	1.04832344318095	2.239999	-10.14212	2.717115
Trial1	2	1	noBlindfold	counterclockwise	practice	Guided	1	0.5	-0.25	16.78644	1.30113	-1.45507	0.44587	1.06115241172075	2.274883	-10.18021	2.449409
Trial1	2	1	noBlindfold	counterclockwise	practice	Guided	1	0.5	-0.25	16.80644	1.30112	-1.45515	0.48483	1.08709173495257	2.246324	-10.63301	2.675363
Trial1	2	1	noBlindfold	counterclockwise	practice	Guided	1	0.5	-0.25	16.82644	1.30111	-1.45546	0.50336	1.09969465647774	2.2188	-10.94193	3.438738
Trial1	2	1	noBlindfold	counterclockwise	practice	Guided	1	0.5	-0.25	16.84643	1.30113	-1.45547	0.52272	1.11306133417051	2.310045	-10.73034	2.953801
Trial1	2	1	noBlindfold	counterclockwise	practice	Guided	1	0.5	-0.25	16.86643	1.30117	-1.45549	0.54134	1.12609606186383	2.387773	-11.36511	2.583195
Trial1	2	1	noBlindfold	counterclockwise	practice	Guided	1	0.5	-0.25	16.88643	1.30118	-1.45567	0.55513	1.13583613487697	2.185046	-12.00411	2.715274
Trial1	2	1	noBlindfold	counterclockwise	practice	Guided	1	0.5	-0.25	16.90644	1.30115	-1.45583	0.55562	1.13616242870112	1.832196	-12.72775	3.911366
Trial1	2	1	noBlindfold	counterclockwise	practice	Guided	1	0.5	-0.25	16.92644	1.30108	-1.45588	0.55559	1.13609170141915	1.175595	-10.68802	10.19282
Trial1	2	1	noBlindfold	counterclockwise	practice	Guided	1	0.5	-0.25	16.94644	1.30104	-1.45589	0.55557	1.13604938372547	0.077669	-12.62619	10.78296
Trial1	2	1	noBlindfold	counterclockwise	practice	Guided	1	0.5	-0.25	16.96644	1.30097	-1.45591	0.55555	1.13598584237608	-1.03698	-12.14376	10.75135
Trial1	2	1	noBlindfold	counterclockwise	practice	Guided	1	0.5	-0.25	16.98644	1.30087	-1.45595	0.5555	1.13587990282555	-1.35607	-13.32866	10.34
Trial1	2	1	noBlindfold	counterclockwise	practice	Guided	1	0.5	-0.25	17.00643	1.30074	-1.45618	0.55531	1.1356534537501	-1.640127	-13.9719	9.745607
Trial1	2	1	noBlindfold	counterclockwise	practice	Guided	1	0.5	-0.25	17.02643	1.30052	-1.4565	0.55517	1.13539900817979	-1.832607	-14.38238	7.985303
Trial1	2	1	noBlindfold	counterclockwise	practice	Guided	1	0.5	-0.25	17.04643	1.3004	-1.45672	0.55495	1.13515844294081	-2.363356	-14.86904	7.258058
Trial1	2	1	noBlindfold	counterclockwise	practice	Guided	1	0.5	-0.25	17.06643	1.30021	-1.45697	0.55459	1.13476917895026	-3.113031	-15.12718	6.320794
Trial1	2	1	noBlindfold	counterclockwise	practice	Guided	1	0.5	-0.25	17.08644	1.29984	-1.45722	0.5541	1.13416094215891	-4.140765	-15.42764	5.721834
Trial1	2	1	noBlindfold	counterclockwise	practice	Guided	1	0.5	-0.25	17.10644	1.299	-1.45752	0.5534	1.13307209704432	-5.292468	-15.76618	5.689601
Trial1	2	1	noBlindfold	counterclockwise	practice	Guided	1	0.5	-0.25	17.12644	1.29408	-1.45792	0.55346	1.12965085371403	-7.147569	-16.29092	6.889557
Trial1	2	1	noBlindfold	counterclockwise	practice	Guided	1	0.5	-0.25	17.14644	1.28883	-1.45812	0.55375	1.12617354923106	-7.589916	-16.76065	7.830938
Trial1	2	1	noBlindfold	counterclockwise	practice	Guided	1	0.5	-0.25	17.16643	1.28108	-1.45833	0.55393	1.1208877723881	-7.461838	-16.77335	8.057368
Trial1	2	1	noBlindfold	counterclockwise	practice	Guided	1	0.5	-0.25	17.18643	1.27181	-1.45839	0.55396	1.11446951458597	-7.39985	-16.60408	7.925856
Trial1	2	1	noBlindfold	counterclockwise	practice	Guided	1	0.5	-0.25	17.20643	1.26026	-1.45832	0.55378	1.10637143259214	-7.49776	-16.3544	7.768592
Trial1	2	1	noBlindfold	counterclockwise	practice	Guided	1	0.5	-0.25	17.22643	1.22982	-1.45812	0.55363	1.0855682472005	-7.317558	-16.2613	7.287285
Trial1	2	1	noBlindfold	counterclockwise	practice	Guided	1	0.5	-0.25	17.24644	1.21199	-1.45811	0.55346	1.07353515691957	-7.175033	-16.46866	6.801371
Trial1	2	1	noBlindfold	counterclockwise	practice	Guided	1	0.5	-0.25	17.26644	1.19226	-1.45824	0.55335	1.0604692933001	-7.382355	-16.88338	6.68247
Trial1	2	1	noBlindfold	counterclockwise	practice	Guided	1	0.5	-0.25	17.28644	1.17063	-1.45838	0.55325	1.0464010482988	-7.508793	-16.85375	6.498133
Trial1	2	1	noBlindfold	counterclockwise	practice	Guided	1	0.5	-0.25	17.30644	1.14704	-1.45844	0.55284	1.03112212203462	-7.44849	-16.85375	6.192153
Trial1	2	1	noBlindfold	counterclockwise	practice	Guided	1	0.5	-0.25	17.32644	1.0931	-1.45828	0.55271	0.998053622290639	-7.330509	-16.15128	5.3075
Trial1	2	1	noBlindfold	counterclockwise	practice	Guided	1	0.5	-0.25	17.34643	1.06351	-1.45809	0.55279	0.980823860643369	-7.087652	-15.73656	5.651455
Trial1	2	1	noBlindfold	counterclockwise	practice	Guided	1	0.5	-0.25	17.36643	1.03115	-1.45786	0.55294	0.962721645220595	-6.665962	-15.19912	5.924701
Trial1	2	1	noBlindfold	counterclockwise	practice	Guided	1	0.5	-0.25	17.38643	0.9982001	-1.45765	0.55302	0.945010275002388	-6.287472	-15.09756	6.069077
Trial1	2	1	noBlindfold	counterclockwise	practice	Guided	1	0.5	-0.25	17.40644	0.96411	-1.45756	0.55298	0.927456167163203	-5.813052	-15.32184	6.067359
Trial1	2	1	noBlindfold	counterclockwise	practice	Guided	1	0.5	-0.25	17.42644	0.8919	-1.45765	0.55294	0.893475390607488	-5.671294	-15.12718	5.851764
Trial1	2	1	noBlindfold	counterclockwise	practice	Guided	1	0.5	-0.25	17.44644	0.85605	-1.4576	0.55294	0.878341775236997	-5.726245	-15.08909	5.862484
Trial1	2	1	noBlindfold	counterclockwise	practice	Guided	1	0.5	-0.25	17.46644	0.81963	-1.45758	0.55294	0.864219888308078	-5.700357	-15.19066	5.860932
Trial1	2	1	noBlindfold	counterclockwise	practice	Guided	1	0.5	-0.25	17.48644	0.78047	-1.45763	0.55289	0.850467980008021	-5.411761	-15.54613	5.818052
Trial1	2	1	noBlindfold	counterclockwise	practice	Guided	1	0.5	-0.25	17.50643	0.7444	-1.45773	0.55257	0.838957658873219	-5.223652	-15.635	5.502717
Trial1	2	1	noBlindfold	counterclockwise	practice	Guided	1	0.5	-0.25	17.52643	0.66925	-1.45802	0.55233	0.819987196559217	-4.554947	-16.23591	4.509313
Trial1	2	1	noBlindfold	counterclockwise	practice	Guided	1	0.5	-0.25	17.54643	0.63298	-1.45812	0.55219	0.813137431717641	-4.679847	-16.20629	4.355588
Trial1	2	1	noBlindfold	counterclockwise	practice	Guided	1	0.5	-0.25	17.56643	0.59718	-1.45807	0.55216	0.808025160043107	-4.887082	-15.67308	4.275889
Trial1	2	1	noBlindfold	counterclockwise	practice	Guided	1	0.5	-0.25	17.58644	0.56154	-1.4579	0.55227	0.804626818937005	-4.936712	-15.49111	4.576177
Trial1	2	1	noBlindfold	counterclockwise	practice	Guided	1	0.5	-0.25	17.60644	0.52593	-1.45775	0.55256	0.802978809353922	-5.042458	-15.2626	4.956338
Trial1	2	1	noBlindfold	counterclockwise	practice	Guided	1	0.5	-0.25	17.62644	0.45349	-1.4576	0.55257	0.803916514675327	-5.006258	-15.19066	5.152304
Trial1	2	1	noBlindfold	counterclockwise	practice	Guided	1	0.5	-0.25	17.64644	0.41672	-1.4576	0.55249	0.806799700354874	-4.918162	-15.39378	4.913882
Trial1	2	1	noBlindfold	counterclockwise	practice	Guided	1	0.5	-0.25	17.66643	0.38107	-1.4577	0.55237	0.81113622561747	-4.914689	-15.66039	4.731832
Trial1	2	1	noBlindfold	counterclockwise	practice	Guided	1	0.5	-0.25	17.68643	0.34555	-1.4578	0.55221	0.816942864349983	-4.933086	-15.46149	4.351863
Trial1	2	1	noBlindfold	counterclockwise	practice	Guided	1	0.5	-0.25	17.70643	0.31011	-1.45774	0.55193	0.824105546943546	-4.944782	-15.11025	4.031832
Trial1	2	1	noBlindfold	counterclockwise	practice	Guided	1	0.5	-0.25	17.72643	0.2381	-1.45761	0.55185	0.843537236901997	-4.782137	-15.62653	3.685891
Trial1	2	1	noBlindfold	counterclockwise	practice	Guided	1	0.5	-0.25	17.74644	0.20167	-1.4578	0.55181	0.855511603331062	-4.713693	-16.13858	3.650472
Trial1	2	1	noBlindfold	counterclockwise	practice	Guided	1	0.5	-0.25	17.76644	0.16555	-1.458	0.55178	0.868739288780299	-4.722983	-16.05818	3.540946
Trial1	2	1	noBlindfold	counterclockwise	practice	Guided	1	0.5	-0.25	17.78644	0.13188	-1.45804	0.55175	0.882221856229743	-4.68749	-15.93122	3.49899
Trial1	2	1	noBlindfold	counterclockwise	practice	Guided	1	0.5	-0.25	17.80644	0.097463	-1.45798	0.5518	0.897172948265589	-4.508584	-15.80427	3.504927
Trial1	2	1	noBlindfold	counterclockwise	practice	Guided	1	0.5	-0.25	17.82644	0.028922	-1.45793	0.55189	0.93002262344171	-4.396991	-16.03279	3.802051
Trial1	2	1	noBlindfold	counterclockwise	practice	Guided	1	0.5	-0.25	17.84643	-0.0039861	-1.45799	0.55201	0.94721804692915	-4.368756	-16.02855	4.090352
Trial1	2	1	noBlindfold	counterclockwise	practice	Guided	1	0.5	-0.25	17.86643	-0.037258	-1.458	0.55206	0.965373717373927	-4.457882	-15.77041	4.151775
Trial1	2	1	noBlindfold	counterclockwise	practice	Guided	1	0.5	-0.25	17.88643	-0.068986	-1.45789	0.55203	0.983360124825955	-4.241598	-15.50804	4.042782
Trial1	2	1	noBlindfold	counterclockwise	practice	Guided	1	0.5	-0.25	17.90644	-0.10011	-1.45777	0.55173	1.00145042893936	-4.05711	-15.55459	3.728579
Trial1	2	1	noBlindfold	counterclockwise	practice	Guided	1	0.5	-0.25	17.92644	-0.16199	-1.45791	0.55157	1.03958896906303	-3.83948	-16.26977	3.094227
Trial1	2	1	noBlindfold	counterclockwise	practice	Guided	1	0.5	-0.25	17.94644	-0.19063	-1.45809	0.5514	1.05792804618475	-3.723416	-16.42211	2.737239
Trial1	2	1	noBlindfold	counterclockwise	practice	Guided	1	0.5	-0.25	17.96644	-0.21819	-1.45822	0.55127	1.07602531558617	-3.840166	-16.64216	2.506851
Trial1	2	1	noBlindfold	counterclockwise	practice	Guided	1	0.5	-0.25	17.98644	-0.2448	-1.4583	0.55118	1.09389964923182	-3.92352	-16.55753	2.309289
Trial1	2	1	noBlindfold	counterclockwise	practice	Guided	1	0.5	-0.25	18.00643	-0.27135	-1.45826	0.55119	1.11215388450805	-3.958127	-16.02432	2.364488
Trial1	2	1	noBlindfold	counterclockwise	practice	Guided	1	0.5	-0.25	18.02643	-0.30795	-1.45797	0.55121	1.13785793338013	-6.912648	-15.07217	2.397732
Trial1	2	1	noBlindfold	counterclockwise	practice	Guided	1	0.5	-0.25	18.04643	-0.3075	-1.45795	0.55134	1.13763000468609	-13.66212	-16.61254	4.330455
Trial1	2	1	noBlindfold	counterclockwise	practice	Guided	1	0.5	-0.25	18.06643	-0.30743	-1.4581	0.55199	1.13803831886697	-12.63656	-18.9485	8.823845
Trial1	2	1	noBlindfold	counterclockwise	practice	Guided	1	0.5	-0.25	18.08644	-0.30712	-1.45865	0.55286	1.13843177273486	-10.22128	-19.16432	11.30565
Trial1	2	1	noBlindfold	counterclockwise	practice	Guided	1	0.5	-0.25	18.10644	-0.30647	-1.45893	0.55316	1.13818270774837	-7.922243	-17.48006	10.48
Trial1	2	1	noBlindfold	counterclockwise	practice	Guided	1	0.5	-0.25	18.12644	-0.30585	-1.45883	0.55311	1.13770817825544	-8.279027	-17.89478	5.472985
Trial1	2	1	noBlindfold	counterclockwise	practice	Guided	1	0.5	-0.25	18.14644	-0.30574	-1.45887	0.553	1.13755263550069	-9.190389	-19.0289	3.502265
Trial1	2	1	noBlindfold	counterclockwise	practice	Guided	1	0.5	-0.25	18.16643	-0.30565	-1.45895	0.55284	1.13737591516435	-9.064641	-19.16009	2.20622
Trial1	2	1	noBlindfold	counterclockwise	practice	Guided	1	0.5	-0.25	18.18643	-0.30556	-1.45903	0.55268	1.13719923908256	-8.41992	-18.82154	1.365362
Trial1	2	1	noBlindfold	counterclockwise	practice	Guided	1	0.5	-0.25	18.20643	-0.30544	-1.45908	0.55224	1.13680369796351	-7.696048	-18.54224	0.667799
Trial1	2	1	noBlindfold	counterclockwise	practice	Guided	1	0.5	-0.25	18.22643	-0.30518	-1.45919	0.55183	1.13633012125371	-8.141474	-19.29127	-1.72812
Trial1	2	1	noBlindfold	counterclockwise	practice	Guided	1	0.5	-0.25	18.24644	-0.30507	-1.45931	0.55126	1.13585003601687	-8.790464	-19.122	-3.16403
Trial1	2	1	noBlindfold	counterclockwise	practice	Guided	1	0.5	-0.25	18.26644	-0.30498	-1.45935	0.55067	1.13537007800573	-9.246646	-18.53378	-4.404554
Trial1	2	1	noBlindfold	counterclockwise	practice	Guided	1	0.5	-0.25	18.28644	-0.30493	-1.45929	0.55019	1.13499616672386	-9.300788	-18.25025	-5.223931
Trial1	2	1	noBlindfold	counterclockwise	practice	Guided	1	0.5	-0.25	18.30644	-0.30487	-1.45919	0.54805	1.13344583674148	-8.783303	-17.51815	-5.448077
Trial1	2	1	noBlindfold	counterclockwise	practice	Guided	1	0.5	-0.25	18.32644	-0.30445	-1.45872	0.54507	1.13105088482212	-7.271108	-16.70564	-6.699063
Trial1	2	1	noBlindfold	counterclockwise	practice	Guided	1	0.5	-0.25	18.34643	-0.30404	-1.4584	0.53999	1.12719319991329	-6.824713	-16.12589	-6.995975
Trial1	2	1	noBlindfold	counterclockwise	practice	Guided	1	0.5	-0.25	18.36643	-0.30365	-1.4581	0.53247	1.12165618223993	-6.622326	-15.81696	-7.567457
Trial1	2	1	noBlindfold	counterclockwise	practice	Guided	1	0.5	-0.25	18.38643	-0.30343	-1.45796	0.5214	1.11380328764295	-6.741789	-16.07933	-8.366912
Trial1	2	1	noBlindfold	counterclockwise	practice	Guided	1	0.5	-0.25	18.40644	-0.30337	-1.45804	0.49117	1.09303993885846	-6.86238	-16.67179	-8.572863
Trial1	2	1	noBlindfold	counterclockwise	practice	Guided	1	0.5	-0.25	18.42644	-0.30359	-1.4583	0.47181	1.08016968088503	-7.703117	-16.44327	-7.952124
Trial1	2	1	noBlindfold	counterclockwise	practice	Guided	1	0.5	-0.25	18.44644	-0.30377	-1.45828	0.45113	1.06659716050897	-7.864526	-16.73526	-8.215702
Trial1	2	1	noBlindfold	counterclockwise	practice	Guided	1	0.5	-0.25	18.46644	-0.30387	-1.45834	0.42683	1.05085957462498	-7.791911	-16.78181	-8.009512
Trial1	2	1	noBlindfold	counterclockwise	practice	Guided	1	0.5	-0.25	18.48644	-0.30389	-1.45842	0.40162	1.03481773321137	-7.752011	-17.00187	-7.314334
Trial1	2	1	noBlindfold	counterclockwise	practice	Guided	1	0.5	-0.25	18.50643	-0.30385	-1.4585	0.34472	0.999933347880853	-7.464808	-16.96801	-6.742743
Trial1	2	1	noBlindfold	counterclockwise	practice	Guided	1	0.5	-0.25	18.52643	-0.30368	-1.45849	0.31406	0.981868236178782	-7.094319	-17.29386	-9.01276
Trial1	2	1	noBlindfold	counterclockwise	practice	Guided	1	0.5	-0.25	18.54643	-0.30361	-1.45849	0.27937	0.962300179109262	-6.97544	-16.31632	-7.788063
Trial1	2	1	noBlindfold	counterclockwise	practice	Guided	1	0.5	-0.25	18.56643	-0.30352	-1.45819	0.24442	0.943448739458156	-6.782074	-15.45303	-6.342769
Trial1	2	1	noBlindfold	counterclockwise	practice	Guided	1	0.5	-0.25	18.58644	-0.30343	-1.45789	0.20769	0.924651224537195	-6.668057	-16.2613	-7.368047
Trial1	2	1	noBlindfold	counterclockwise	practice	Guided	1	0.5	-0.25	18.60644	-0.30334	-1.45812	0.12949	0.888463729523133	-6.58475	-17.54354	-7.205162
Trial1	2	1	noBlindfold	counterclockwise	practice	Guided	1	0.5	-0.25	18.62644	-0.30337	-1.45869	0.089736	0.872252202449664	-6.821262	-17.53507	-6.875151
Trial1	2	1	noBlindfold	counterclockwise	practice	Guided	1	0.5	-0.25	18.64644	-0.30339	-1.45874	0.048367	0.857005457097152	-6.855863	-17.41658	-6.023997
Trial1	2	1	noBlindfold	counterclockwise	practice	Guided	1	0.5	-0.25	18.66643	-0.30343	-1.45863	0.0075446	0.843699574141815	-7.140704	-16.96801	-6.588069
Trial1	2	1	noBlindfold	counterclockwise	practice	Guided	1	0.5	-0.25	18.68643	-0.30353	-1.45859	-0.033465	0.832194616783299	-7.112085	-17.89478	-6.061997
Trial1	2	1	noBlindfold	counterclockwise	practice	Guided	1	0.5	-0.25	18.70643	-0.30365	-1.45876	-0.11516	0.814883509435413	-7.932248	-17.04842	-5.133443
Trial1	2	1	noBlindfold	counterclockwise	practice	Guided	1	0.5	-0.25	18.72643	-0.30389	-1.4585	-0.15571	0.809400840427957	-7.696571	-17.06534	-4.891358
Trial1	2	1	noBlindfold	counterclockwise	practice	Guided	1	0.5	-0.25	18.74644	-0.30388	-1.45844	-0.19466	0.805782588876144	-7.718884	-16.71834	-5.372413
Trial1	2	1	noBlindfold	counterclockwise	practice	Guided	1	0.5	-0.25	18.76644	-0.30379	-1.45842	-0.23283	0.803973369169191	-6.958935	-17.31925	-4.887139
Trial1	2	1	noBlindfold	counterclockwise	practice	Guided	1	0.5	-0.25	18.78644	-0.30358	-1.45853	-0.27012	0.803831828336656	-6.720481	-16.24438	-4.441912
Trial1	2	1	noBlindfold	counterclockwise	practice	Guided	1	0.5	-0.25	18.80644	-0.30338	-1.45826	-0.34645	0.809148961223092	-6.296759	-16.07087	-5.709967
Trial1	2	1	noBlindfold	counterclockwise	practice	Guided	1	0.5	-0.25	18.82644	-0.30311	-1.45792	-0.38536	0.814437233896746	-6.678212	-15.69847	-5.339486
Trial1	2	1	noBlindfold	counterclockwise	practice	Guided	1	0.5	-0.25	18.84643	-0.30326	-1.45791	-0.42324	0.821729106795554	-6.881366	-16.35863	-5.632165
Trial1	2	1	noBlindfold	counterclockwise	practice	Guided	1	0.5	-0.25	18.86643	-0.30343	-1.45816	-0.46055	0.830560688478757	-7.43791	-16.56176	-4.883182
Trial1	2	1	noBlindfold	counterclockwise	practice	Guided	1	0.5	-0.25	18.88643	-0.30369	-1.45824	-0.4973	0.840877477255928	-8.095678	-15.97777	-5.023569
Trial1	2	1	noBlindfold	counterclockwise	practice	Guided	1	0.5	-0.25	18.90644	-0.30392	-1.4581	-0.5685	0.864713619877859	-8.151628	-16.02855	-4.522942
Trial1	2	1	noBlindfold	counterclockwise	practice	Guided	1	0.5	-0.25	18.92644	-0.30415	-1.45778	-0.60175	0.877715968133262	-8.281973	-15.43187	-4.274942
Trial1	2	1	noBlindfold	counterclockwise	practice	Guided	1	0.5	-0.25	18.94644	-0.30413	-1.45773	-0.63473	0.891427055980442	-7.952846	-15.75349	-4.01912
Trial1	2	1	noBlindfold	counterclockwise	practice	Guided	1	0.5	-0.25	18.96644	-0.30404	-1.45783	-0.66528	0.904951801417941	-8.102711	-15.37686	-3.736299
Trial1	2	1	noBlindfold	counterclockwise	practice	Guided	1	0.5	-0.25	18.98644	-0.30399	-1.45774	-0.69587	0.919347579281846	-7.598536	-15.44033	-4.315814
Trial1	2	1	noBlindfold	counterclockwise	practice	Guided	1	0.5	-0.25	19.00643	-0.30388	-1.45772	-0.75246	0.947992151170263	-7.612555	-15.60537	-4.227276
Trial1	2	1	noBlindfold	counterclockwise	practice	Guided	1	0.5	-0.25	19.02643	-0.30377	-1.45755	-0.77957	0.962543811716259	-7.337565	-14.79287	-4.319098
Trial1	2	1	noBlindfold	counterclockwise	practice	Guided	1	0.5	-0.25	19.04643	-0.30373	-1.45742	-0.80718	0.977973177226375	-7.435279	-14.94521	-4.629481
Trial1	2	1	noBlindfold	counterclockwise	practice	Guided	1	0.5	-0.25	19.06643	-0.30371	-1.45742	-0.83319	0.993005710998929	-7.642159	-14.98753	-4.155573
Trial1	2	1	noBlindfold	counterclockwise	practice	Guided	1	0.5	-0.25	19.08644	-0.30376	-1.45747	-0.85839	1.00805186249962	-7.635955	-14.92405	-4.127396
Trial1	2	1	noBlindfold	counterclockwise	practice	Guided	1	0.5	-0.25	19.10644	-0.30379	-1.45745	-0.91025	1.04019634791974	-7.366902	-14.98753	-5.343378
Trial1	2	1	noBlindfold	counterclockwise	practice	Guided	1	0.5	-0.25	19.12644	-0.30376	-1.45764	-0.93551	1.05638730537553	-7.643892	-15.08063	-4.651844
Trial1	2	1	noBlindfold	counterclockwise	practice	Guided	1	0.5	-0.25	19.14644	-0.30379	-1.45757	-0.95996	1.07243719986535	-7.716156	-14.54319	-3.993217
Trial1	2	1	noBlindfold	counterclockwise	practice	Guided	1	0.5	-0.25	19.16643	-0.3038	-1.45739	-0.98567	1.08963517383354	-7.441779	-14.8902	-4.713648
Trial1	2	1	noBlindfold	counterclockwise	practice	Guided	1	0.5	-0.25	19.18643	-0.30376	-1.45742	-1.00904	1.10551881195373	-7.495593	-15.18643	-4.801437
Trial1	2	1	noBlindfold	counterclockwise	practice	Guided	1	0.5	-0.25	19.20643	-0.30376	-1.45753	-1.05417	1.13697824688933	-7.545354	-15.33031	-4.300401
Trial1	2	1	noBlindfold	counterclockwise	practice	Guided	1	0.5	-0.25	19.22643	-0.30375	-1.45761	-1.05753	1.13935010325369	-7.392991	-14.64052	-5.024751
Trial1	2	1	noBlindfold	counterclockwise	practice	Guided	1	0.5	-0.25	19.24644	-0.30375	-1.45749	-1.05744	1.13928631415937	-6.668673	-14.27236	-11.54902
Trial1	2	1	noBlindfold	counterclockwise	practice	Guided	1	0.5	-0.25	19.26644	-0.3037	-1.45751	-1.0573	1.13915184860954	-5.233627	-16.72257	-12.25851
Trial1	2	1	noBlindfold	counterclockwise	practice	Guided	1	0.5	-0.25	19.28644	-0.30365	-1.45758	-1.05702	1.13891813018289	-5.005245	-15.69847	-9.986567
Trial1	2	1	noBlindfold	counterclockwise	practice	Guided	1	0.5	-0.25	19.30644	-0.30356	-1.45756	-1.05634	1.13837288157698	-4.30027	-14.36122	-9.058176
Trial1	2	1	noBlindfold	counterclockwise	practice	Guided	1	0.5	-0.25	19.32643	-0.30322	-1.45757	-1.05617	1.13801248765995	-3.328855	-15.635	-8.434854
Trial1	2	1	noBlindfold	counterclockwise	practice	Guided	1	0.5	-0.25	19.34643	-0.30313	-1.45758	-1.05603	1.1378498211914	-3.484122	-15.02139	-8.699313
Trial1	2	1	noBlindfold	counterclockwise	practice	Guided	1	0.5	-0.25	19.36643	-0.30306	-1.45756	-1.0559	1.13770827978029	-3.677339	-14.55589	-8.661387
Trial1	2	1	noBlindfold	counterclockwise	practice	Guided	1	0.5	-0.25	19.38643	-0.303	-1.45753	-1.05576	1.13756679999107	-3.919787	-14.33583	-8.388391
Trial1	2	1	noBlindfold	counterclockwise	practice	Guided	1	0.5	-0.25	19.40644	-0.30295	-1.45751	-1.05547	1.13732607399287	-4.078102	-14.39931	-8.030049
Trial1	2	1	noBlindfold	counterclockwise	practice	Guided	1	0.5	-0.25	19.42644	-0.30286	-1.45748	-1.05534	1.13717050841483	-3.762151	-14.84788	-7.6794
Trial1	2	1	noBlindfold	counterclockwise	practice	Guided	1	0.5	-0.25	19.44644	-0.30281	-1.45748	-1.05525	1.13707148336241	-3.350377	-15.0764	-7.958962
Trial1	2	1	noBlindfold	counterclockwise	practice	Guided	1	0.5	-0.25	19.46644	-0.30274	-1.45749	-1.0552	1.13698660011499	-2.623162	-15.43187	-8.588092
Trial1	2	1	noBlindfold	counterclockwise	practice	Guided	1	0.5	-0.25	19.48644	-0.30262	-1.45752	-1.05516	1.13687358722704	-1.661576	-15.56306	-9.085251
Trial1	2	1	noBlindfold	counterclockwise	practice	Guided	1	0.5	-0.25	19.50643	-0.30248	-1.45754	-1.05507	1.136710999165	-0.661459	-15.38955	-9.17442
Trial1	2	1	noBlindfold	counterclockwise	practice	Guided	1	0.5	-0.25	19.52643	-0.30209	-1.45749	-1.055	1.1363860551342	1.152067	-14.22157	-8.978088
Trial1	2	1	noBlindfold	counterclockwise	practice	Guided	1	0.5	-0.25	19.54643	-0.30175	-1.45739	-1.05492	1.13608952123528	1.976967	-14.01422	-8.915712
Trial1	2	1	noBlindfold	counterclockwise	practice	Guided	1	0.5	-0.25	19.56643	-0.30132	-1.45728	-1.05486	1.13574351585303	2.793663	-14.08616	-9.047702
Trial1	2	1	noBlindfold	counterclockwise	practice	Guided	1	0.5	-0.25	19.58644	-0.30087	-1.45721	-1.05483	1.13540486502495	3.758737	-14.1581	-9.274863
Trial1	2	1	noBlindfold	counterclockwise	practice	Guided	1	0.5	-0.25	19.60644	-0.30044	-1.45717	-1.05484	1.13510862486928	4.380838	-14.17079	-9.601686
Trial1	2	1	noBlindfold	counterclockwise	practice	Guided	1	0.5	-0.25	19.62644	-0.29961	-1.45711	-1.05491	1.13457311496589	5.268843	-14.0523	-9.863148
Trial1	2	1	noBlindfold	counterclockwise	practice	Guided	1	0.5	-0.25	19.64644	-0.29851	-1.45705	-1.05514	1.13396150437456	6.019904	-13.89149	-10.58806
Trial1	2	1	noBlindfold	counterclockwise	practice	Guided	1	0.5	-0.25	19.66643	-0.29598	-1.45698	-1.05553	1.13245877027823	6.619427	-13.8788	-11.4696
Trial1	2	1	noBlindfold	counterclockwise	practice	Guided	1	0.5	-0.25	19.68643	-0.2914	-1.45694	-1.05586	1.12947967903173	6.928824	-13.87033	-12.11566
Trial1	2	1	noBlindfold	counterclockwise	practice	Guided	1	0.5	-0.25	19.70643	-0.28549	-1.45694	-1.056	1.1254468182146	7.202147	-13.91689	-12.27515
Trial1	2	1	noBlindfold	counterclockwise	practice	Guided	1	0.5	-0.25	19.72643	-0.26628	-1.45712	-1.05578	1.11196507739095	7.67785	-14.70823	-11.43774
Trial1	2	1	noBlindfold	counterclockwise	practice	Guided	1	0.5	-0.25	19.74644	-0.25336	-1.45731	-1.05551	1.10290413616289	7.758961	-14.96214	-10.87733
Trial1	2	1	noBlindfold	counterclockwise	practice	Guided	1	0.5	-0.25	19.76644	-0.23754	-1.45747	-1.05525	1.09196744558685	7.854098	-15.04254	-10.44501
Trial1	2	1	noBlindfold	counterclockwise	practice	Guided	1	0.5	-0.25	19.78644	-0.21915	-1.45752	-1.05497	1.0794227508365	7.821362	-15.09756	-9.819174
Trial1	2	1	noBlindfold	counterclockwise	practice	Guided	1	0.5	-0.25	19.80644	-0.19951	-1.45757	-1.05435	1.06597054541411	7.795388	-15.22874	-9.171565
Trial1	2	1	noBlindfold	counterclockwise	practice	Guided	1	0.5	-0.25	19.82643	-0.15107	-1.45769	-1.05408	1.03461915934063	7.644549	-15.48688	-8.110668
Trial1	2	1	noBlindfold	counterclockwise	practice	Guided	1	0.5	-0.25	19.84643	-0.12374	-1.45773	-1.05382	1.01743707242622	7.317226	-15.50804	-7.553366
Trial1	2	1	noBlindfold	counterclockwise	practice	Guided	1	0.5	-0.25	19.86643	-0.094502	-1.45774	-1.05358	0.999586578862433	6.87207	-15.3557	-7.080695
Trial1	2	1	noBlindfold	counterclockwise	practice	Guided	1	0.5	-0.25	19.88643	-0.06274	-1.45769	-1.0534	0.980881102715772	6.580416	-15.22874	-6.822514
Trial1	2	1	noBlindfold	counterclockwise	practice	Guided	1	0.5	-0.25	19.90644	-0.029525	-1.45762	-1.053	0.961876126836366	6.316608	-15.12295	-6.384894
Trial1	2	1	noBlindfold	counterclockwise	practice	Guided	1	0.5	-0.25	19.92644	0.038075	-1.4576	-1.05286	0.926260719155437	5.662735	-15.27106	-5.68107
Trial1	2	1	noBlindfold	counterclockwise	practice	Guided	1	0.5	-0.25	19.94644	0.07287	-1.45762	-1.05274	0.909302759203275	5.429921	-15.22874	-5.444825
Trial1	2	1	noBlindfold	counterclockwise	practice	Guided	1	0.5	-0.25	19.96644	0.10798	-1.45761	-1.05263	0.893249520694149	4.964042	-15.00446	-5.308625
Trial1	2	1	noBlindfold	counterclockwise	practice	Guided	1	0.5	-0.25	19.98644	0.14417	-1.4575	-1.05247	0.87782289723	4.4616	-14.67861	-4.919368
Trial1	2	1	noBlindfold	counterclockwise	practice	Guided	1	0.5	-0.25	20.00643	0.17899	-1.45734	-1.05201	0.863867680621911	4.203913	-14.38661	-4.389279
Trial1	2	1	noBlindfold	counterclockwise	practice	Guided	1	0.5	-0.25	20.02643	0.24791	-1.45723	-1.05186	0.840552665473349	3.355614	-14.69554	-3.689418
Trial1	2	1	noBlindfold	counterclockwise	practice	Guided	1	0.5	-0.25	20.04643	0.28031	-1.45732	-1.05189	0.831439288852537	3.150863	-14.86058	-3.727889
Trial1	2	1	noBlindfold	counterclockwise	practice	Guided	1	0.5	-0.25	20.06643	0.31315	-1.45741	-1.05206	0.823536995679367	3.110462	-14.88173	-4.223358
Trial1	2	1	noBlindfold	counterclockwise	practice	Guided	1	0.5	-0.25	20.08644	0.34176	-1.45744	-1.05221	0.817667986775203	3.223414	-14.83942	-4.516022
Trial1	2	1	noBlindfold	counterclockwise	practice	Guided	1	0.5	-0.25	20.10644	0.36991	-1.45742	-1.05228	0.812758589319682	3.337928	-14.71669	-4.557667
Trial1	2	1	noBlindfold	counterclockwise	practice	Guided	1	0.5	-0.25	20.12644	0.42452	-1.45724	-1.05222	0.805763076489781	3.927516	-14.14963	-4.411711
Trial1	2	1	noBlindfold	counterclockwise	practice	Guided	1	0.5	-0.25	20.14644	0.45003	-1.45709	-1.05212	0.803674964016537	3.956721	-13.90419	-4.227597
Trial1	2	1	noBlindfold	counterclockwise	practice	Free	1	0.5	-0.25	0	0.48915	-1.45539	-1.05014	0.800213464505343	1.396903	-11.63595	-0.604422
Trial1	2	1	noBlindfold	counterclockwise	practice	Free	1	0.5	-0.25	0.01805496	0.48886	-1.4555	-1.05017	0.80024748662835	1.26597	-11.94063	-0.795948
Trial1	2	1	noBlindfold	counterclockwise	practice	Free	1	0.5	-0.25	0.03805161	0.48886	-1.45564	-1.05025	0.800327587509389	1.138304	-12.29187	-0.856608
Trial1	2	1	noBlindfold	counterclockwise	practice	Free	1	0.5	-0.25	0.05805206	0.48895	-1.45617	-1.05027	0.800346245845255	0.84977	-12.44422	-0.544904
Trial1	2	1	noBlindfold	counterclockwise	practice	Free	1	0.5	-0.25	0.07805252	0.48899	-1.45621	-1.05029	0.800365720332616	0.716023	-12.27071	-0.329304
Trial1	2	1	noBlindfold	counterclockwise	practice	Free	1	0.5	-0.25	0.09805298	0.48902	-1.45616	-1.05029	0.800365307648712	0.603261	-12.22416	-0.171614
Trial1	2	1	noBlindfold	counterclockwise	practice	Free	1	0.5	-0.25	0.1180534	0.48905	-1.45611	-1.05029	0.800364896907602	0.478404	-12.10991	-0.024171
Trial1	2	1	noBlindfold	counterclockwise	practice	Free	1	0.5	-0.25	0.1380539	0.48908	-1.45607	-1.05027	0.800344461992908	0.389089	-12.00834	0.161374
Trial1	2	1	noBlindfold	counterclockwise	practice	Free	1	0.5	-0.25	0.1580544	0.48912	-1.45597	-1.05027	0.800343916893074	0.481031	-11.90678	0.116781
Trial1	2	1	noBlindfold	counterclockwise	practice	Free	1	0.5	-0.25	0.1780548	0.48915	-1.45596	-1.05027	0.800343509886526	0.622039	-11.89408	-0.081267
Trial1	2	1	noBlindfold	counterclockwise	practice	Free	1	0.5	-0.25	0.1980515	0.48919	-1.45594	-1.05029	0.800362994023314	0.742475	-11.8433	-0.162536
Trial1	2	1	noBlindfold	counterclockwise	practice	Free	1	0.5	-0.25	0.2180519	0.48923	-1.45591	-1.05031	0.800382479784402	0.84984	-11.7502	-0.307087
Trial1	2	1	noBlindfold	counterclockwise	practice	Free	1	0.5	-0.25	0.2380524	0.48928	-1.45587	-1.05037	0.800441765725522	1.033963	-11.64441	-0.514774
Trial1	2	1	noBlindfold	counterclockwise	practice	Free	1	0.5	-0.25	0.2580528	0.4894	-1.45581	-1.05042	0.80049023093097	1.192954	-11.52169	-0.787916
Trial1	2	1	noBlindfold	counterclockwise	practice	Free	1	0.5	-0.25	0.2780533	0.48947	-1.45576	-1.05045	0.800519225927487	1.210845	-11.26778	-0.745092
Trial1	2	1	noBlindfold	counterclockwise	practice	Free	1	0.5	-0.25	0.2980537	0.48954	-1.45566	-1.05047	0.800538333976994	1.159054	-11.07312	-0.544208
Trial1	2	1	noBlindfold	counterclockwise	practice	Free	1	0.5	-0.25	0.3180542	0.48959	-1.45556	-1.05048	0.800547694852374	1.010082	-10.98425	-0.232114
Trial1	2	1	noBlindfold	counterclockwise	practice	Free	1	0.5	-0.25	0.3380547	0.48965	-1.4555	-1.0505	0.800566822888473	0.954646	-11.00117	-0.04178
Trial1	2	1	noBlindfold	counterclockwise	practice	Free	1	0.5	-0.25	0.3580513	0.48975	-1.45551	-1.05053	0.800595575129771	0.910889	-10.98848	-0.391503
Trial1	2	1	noBlindfold	counterclockwise	practice	Free	1	0.5	-0.25	0.3780518	0.48985	-1.45548	-1.05057	0.800634351587331	0.93667	-10.95039	-0.805589
Trial1	2	1	noBlindfold	counterclockwise	practice	Free	1	0.5	-0.25	0.3980522	0.48985	-1.45548	-1.05061	0.800674402689943	1.024125	-10.9377	-0.805589
Trial1	2	1	noBlindfold	counterclockwise	practice	Free	1	0.5	-0.25	0.4180527	0.4899	-1.45548	-1.05066	0.800723715400812	1.045419	-11.03503	-0.861458
Trial1	2	1	noBlindfold	counterclockwise	practice	Free	1	0.5	-0.25	0.4380531	0.48996	-1.4555	-1.05075	0.800812956497322	1.01981	-11.06465	-0.851127
Trial1	2	1	noBlindfold	counterclockwise	practice	Free	1	0.5	-0.25	0.4580536	0.49007	-1.45554	-1.05079	0.800851636561354	0.901719	-11.02233	-0.807809
Trial1	2	1	noBlindfold	counterclockwise	practice	Free	1	0.5	-0.25	0.478054	0.49012	-1.45552	-1.05084	0.80090096257737	0.891519	-10.98002	-0.786106
Trial1	2	1	noBlindfold	counterclockwise	practice	Free	1	0.5	-0.25	0.4980545	0.49016	-1.4555	-1.05088	0.800940521862273	0.839873	-10.94616	-0.83332
Trial1	2	1	noBlindfold	counterclockwise	practice	Free	1	0.5	-0.25	0.518055	0.49021	-1.45548	-1.05091	0.800969828339203	0.753117	-10.94616	-0.623011
Trial1	2	1	noBlindfold	counterclockwise	practice	Free	1	0.5	-0.25	0.5380516	0.49025	-1.45546	-1.05095	0.801009391848467	0.69198	-10.8446	-0.415153
Trial1	2	1	noBlindfold	counterclockwise	practice	Free	1	0.5	-0.25	0.5580521	0.49032	-1.4554	-1.05098	0.801038462134415	0.720829	-10.76419	-0.463851
Trial1	2	1	noBlindfold	counterclockwise	practice	Free	1	0.5	-0.25	0.5780525	0.49036	-1.4554	-1.05101	0.801068018389483	0.649252	-10.88692	-0.532464
Trial1	2	1	noBlindfold	counterclockwise	practice	Free	1	0.5	-0.25	0.598053	0.4904	-1.45542	-1.05104	0.801097457119459	0.698636	-10.94193	-0.567805
Trial1	2	1	noBlindfold	counterclockwise	practice	Free	1	0.5	-0.25	0.6180534	0.49043	-1.45545	-1.05108	0.801137149863504	0.75734	-10.925	-0.622495
Trial1	2	1	noBlindfold	counterclockwise	practice	Free	1	0.5	-0.25	0.6380539	0.49048	-1.45546	-1.05114	0.801196512088027	0.813799	-10.84883	-0.580376
Trial1	2	1	noBlindfold	counterclockwise	practice	Free	1	0.5	-0.25	0.6580544	0.49057	-1.45539	-1.05117	0.801225486367065	0.969611	-10.72611	-0.624649
Trial1	2	1	noBlindfold	counterclockwise	practice	Free	1	0.5	-0.25	0.6780548	0.49062	-1.45538	-1.05121	0.80126495128222	1.017423	-10.89115	-0.701908
Trial1	2	1	noBlindfold	counterclockwise	practice	Free	1	0.5	-0.25	0.6980515	0.49068	-1.45542	-1.05125	0.801304183294096	1.078591	-10.99694	-0.727329
Trial1	2	1	noBlindfold	counterclockwise	practice	Free	1	0.5	-0.25	0.7180519	0.49074	-1.45548	-1.05129	0.801343539416879	1.076537	-10.99271	-0.697769
Trial1	2	1	noBlindfold	counterclockwise	practice	Free	1	0.5	-0.25	0.7380524	0.4908	-1.45549	-1.05135	0.801402806739364	1.045914	-10.89538	-0.623539
Trial1	2	1	noBlindfold	counterclockwise	practice	Free	1	0.5	-0.25	0.7580528	0.49092	-1.45539	-1.05138	0.801431357927754	1.045534	-10.66686	-0.496286
Trial1	2	1	noBlindfold	counterclockwise	practice	Free	1	0.5	-0.25	0.7780533	0.49097	-1.45534	-1.05139	0.801440924716541	0.875392	-10.61185	-0.368089
Trial1	2	1	noBlindfold	counterclockwise	practice	Free	1	0.5	-0.25	0.7980537	0.49101	-1.45531	-1.05141	0.801460382119572	0.684339	-10.61185	-0.304946
Trial1	2	1	noBlindfold	counterclockwise	practice	Free	1	0.5	-0.25	0.8180542	0.49104	-1.45531	-1.05142	0.801470058668618	0.57742	-10.66263	-0.231722
Trial1	2	1	noBlindfold	counterclockwise	practice	Free	1	0.5	-0.25	0.8380547	0.49107	-1.45532	-1.05143	0.801479737016024	0.446252	-10.66263	-0.177178
Trial1	2	1	noBlindfold	counterclockwise	practice	Free	1	0.5	-0.25	0.8580513	0.4911	-1.45533	-1.05143	0.801479403530239	0.239429	-10.66263	-0.072749
Trial1	2	1	noBlindfold	counterclockwise	practice	Free	1	0.5	-0.25	0.8780518	0.49111	-1.45534	-1.05144	0.801489305030878	0.252908	-10.77266	-0.084503
Trial1	2	1	noBlindfold	counterclockwise	practice	Free	1	0.5	-0.25	0.8980522	0.49113	-1.45537	-1.05144	0.801489083473266	0.230654	-10.9377	0.0047554
Trial1	2	1	noBlindfold	counterclockwise	practice	Free	1	0.5	-0.25	0.9180527	0.49114	-1.45545	-1.05144	0.801488973046263	0.306173	-11.08581	-0.059537
Trial1	2	1	noBlindfold	counterclockwise	practice	Free	1	0.5	-0.25	0.9380531	0.49116	-1.45552	-1.05147	0.801518671948322	0.443416	-11.18314	-0.143249
Trial1	2	1	noBlindfold	counterclockwise	practice	Free	1	0.5	-0.25	0.9580536	0.49122	-1.45554	-1.05148	0.801528144718874	0.593595	-10.92077	-0.230184
Trial1	2	1	noBlindfold	counterclockwise	practice	Free	1	0.5	-0.25	0.978054	0.49125	-1.45549	-1.05149	0.801537829522089	0.593887	-10.8446	-0.234329
Trial1	2	1	noBlindfold	counterclockwise	practice	Free	1	0.5	-0.25	0.9980545	0.49128	-1.45544	-1.0515	0.801547396579015	0.606644	-10.82344	-0.173987
Trial1	2	1	noBlindfold	counterclockwise	practice	Free	1	0.5	-0.25	1.018055	0.49131	-1.45542	-1.05151	0.801557083644474	0.600061	-10.78959	-0.148292
Trial1	2	1	noBlindfold	counterclockwise	practice	Free	1	0.5	-0.25	1.038052	0.49135	-1.45541	-1.05152	0.801566664040738	0.516018	-10.76843	-0.09111
Trial1	2	1	noBlindfold	counterclockwise	practice	Free	1	0.5	-0.25	1.058052	0.4914	-1.45536	-1.05154	0.801586151950299	0.596204	-10.62031	-0.20481
Trial1	2	1	noBlindfold	counterclockwise	practice	Free	1	0.5	-0.25	1.078053	0.49143	-1.45533	-1.05156	0.801605737346529	0.724718	-10.54414	-0.347848
Trial1	2	1	noBlindfold	counterclockwise	practice	Free	1	0.5	-0.25	1.098053	0.49148	-1.45527	-1.05157	0.801615336800387	0.89809	-10.36217	-0.339859
Trial1	2	1	noBlindfold	counterclockwise	practice	Free	1	0.5	-0.25	1.118053	0.49153	-1.45519	-1.05158	0.801624700663194	1.137627	-10.20137	-0.246661
Trial1	2	1	noBlindfold	counterclockwise	practice	Free	1	0.5	-0.25	1.138054	0.4916	-1.45511	-1.0516	0.801643990098187	1.383249	-10.05748	-0.119135
Trial1	2	1	noBlindfold	counterclockwise	practice	Free	1	0.5	-0.25	1.158054	0.49178	-1.45501	-1.05163	0.801672163281872	1.982737	-10.04479	-0.441857
Trial1	2	1	noBlindfold	counterclockwise	practice	Free	1	0.5	-0.25	1.178055	0.4919	-1.45502	-1.05166	0.801700981203659	2.244797	-10.13789	-0.61016
Trial1	2	1	noBlindfold	counterclockwise	practice	Free	1	0.5	-0.25	1.198051	0.49202	-1.45506	-1.0517	0.801739711052535	2.335435	-10.24368	-0.69287
Trial1	2	1	noBlindfold	counterclockwise	practice	Free	1	0.5	-0.25	1.218052	0.49215	-1.45511	-1.05174	0.8017783605801	2.289601	-10.3918	-0.704521
Trial1	2	1	noBlindfold	counterclockwise	practice	Free	1	0.5	-0.25	1.238052	0.49228	-1.45517	-1.05181	0.80184719015901	2.236593	-10.48066	-0.674254
Trial1	2	1	noBlindfold	counterclockwise	practice	Free	1	0.5	-0.25	1.258053	0.4925	-1.45525	-1.05184	0.801875141649003	1.788123	-10.4722	-0.576207
Trial1	2	1	noBlindfold	counterclockwise	practice	Free	1	0.5	-0.25	1.278053	0.49259	-1.45524	-1.05185	0.801884318048019	1.521122	-10.43834	-0.270307
Trial1	2	1	noBlindfold	counterclockwise	practice	Free	1	0.5	-0.25	1.298054	0.49267	-1.45523	-1.05184	0.801873569715182	1.308698	-10.43834	0.037299
Trial1	2	1	noBlindfold	counterclockwise	practice	Free	1	0.5	-0.25	1.318054	0.49274	-1.45522	-1.05183	0.801862800468304	1.211563	-10.40026	0.191803
Trial1	2	1	noBlindfold	counterclockwise	practice	Free	1	0.5	-0.25	1.338055	0.4928	-1.4552	-1.05182	0.801852365577214	1.227774	-10.286	0.163119
Trial1	2	1	noBlindfold	counterclockwise	practice	Free	1	0.5	-0.25	1.358051	0.49297	-1.45507	-1.05182	0.801850856935404	2.074771	-9.850125	0.0018949
Trial1	2	1	noBlindfold	counterclockwise	practice	Free	1	0.5	-0.25	1.378052	0.4931	-1.45494	-1.05184	0.801869754432914	2.528963	-9.617376	-0.123124
Trial1	2	1	noBlindfold	counterclockwise	practice	Free	1	0.5	-0.25	1.398052	0.49336	-1.45483	-1.05192	0.801947426582989	2.9982	-9.600449	-0.280857
Trial1	2	1	noBlindfold	counterclockwise	practice	Free	1	0.5	-0.25	1.418053	0.49411	-1.45481	-1.05214	0.802161621993822	3.395742	-9.74433	-0.443314
Trial1	2	1	noBlindfold	counterclockwise	practice	Free	1	0.5	-0.25	1.438053	0.49582	-1.45486	-1.05269	0.802700912642228	3.478183	-9.799344	-0.466048
Trial1	2	1	noBlindfold	counterclockwise	practice	Free	1	0.5	-0.25	1.458054	0.50125	-1.45486	-1.05274	0.802740951016973	2.890602	-9.558131	0.106063
Trial1	2	1	noBlindfold	counterclockwise	practice	Free	1	0.5	-0.25	1.478054	0.5048	-1.45478	-1.05259	0.802604366081697	2.720414	-9.359236	0.23116
Trial1	2	1	noBlindfold	counterclockwise	practice	Free	1	0.5	-0.25	1.498055	0.50852	-1.4547	-1.05226	0.802305281228381	2.553695	-9.283064	0.364808
Trial1	2	1	noBlindfold	counterclockwise	practice	Free	1	0.5	-0.25	1.518055	0.51259	-1.45465	-1.05174	0.801838777440002	2.41761	-9.299991	0.483515
Trial1	2	1	noBlindfold	counterclockwise	practice	Free	1	0.5	-0.25	1.538052	0.51632	-1.45464	-1.05032	0.800486290013952	2.367182	-9.236514	0.532008
Trial1	2	1	noBlindfold	counterclockwise	practice	Free	1	0.5	-0.25	1.558052	0.52412	-1.45459	-1.04963	0.799993620443953	2.62484	-9.122256	0.339885
Trial1	2	1	noBlindfold	counterclockwise	practice	Free	1	0.5	-0.25	1.578053	0.52846	-1.45455	-1.0491	0.799606684074403	2.681571	-9.007997	0.18219
Trial1	2	1	noBlindfold	counterclockwise	practice	Free	1	0.5	-0.25	1.598053	0.53297	-1.4545	-1.04862	0.799300255898226	2.598667	-8.830261	0.156441
Trial1	2	1	noBlindfold	counterclockwise	practice	Free	1	0.5	-0.25	1.618053	0.5379	-1.45441	-1.04814	0.799039389260232	2.497278	-8.572122	0.26093
Trial1	2	1	noBlindfold	counterclockwise	practice	Free	1	0.5	-0.25	1.638054	0.5429	-1.45428	-1.04687	0.798023933410342	2.395131	-8.254737	0.306407
Trial1	2	1	noBlindfold	counterclockwise	practice	Free	1	0.5	-0.25	1.658054	0.55351	-1.45405	-1.04601	0.797806536065836	2.186876	-7.93312	0.479642
Trial1	2	1	noBlindfold	counterclockwise	practice	Free	1	0.5	-0.25	1.678055	0.55918	-1.45396	-1.045	0.797199721667533	2.110714	-7.759616	0.543764
Trial1	2	1	noBlindfold	counterclockwise	practice	Free	1	0.5	-0.25	1.698051	0.56476	-1.45386	-1.045	0.797633363585289	2.177083	-7.459158	0.36922
Trial1	2	1	noBlindfold	counterclockwise	practice	Free	1	0.5	-0.25	1.718052	0.5707	-1.45373	-1.04296	0.79610548094067	2.296422	-7.243336	0.273138
Trial1	2	1	noBlindfold	counterclockwise	practice	Free	1	0.5	-0.25	1.738052	0.57679	-1.45363	-1.04103	0.794748425463974	2.375223	-7.065601	0.243565
Trial1	2	1	noBlindfold	counterclockwise	practice	Free	1	0.5	-0.25	1.758053	0.59022	-1.45346	-1.04008	0.795214419654588	2.305548	-6.803229	0.212731
Trial1	2	1	noBlindfold	counterclockwise	practice	Free	1	0.5	-0.25	1.778053	0.5978	-1.4534	-1.03938	0.795415335230121	2.378845	-6.743984	-0.096897
Trial1	2	1	noBlindfold	counterclockwise	practice	Free	1	0.5	-0.25	1.798054	0.60567	-1.45337	-1.03901	0.796054645977823	2.303997	-6.714361	-0.257688
Trial1	2	1	noBlindfold	counterclockwise	practice	Free	1	0.5	-0.25	1.818054	0.61424	-1.45336	-1.03896	0.79718794869004	2.17897	-6.693202	-0.272106
Trial1	2	1	noBlindfold	counterclockwise	practice	Free	1	0.5	-0.25	1.838055	0.6229	-1.45333	-1.03922	0.798731858594357	2.083996	-6.587407	-0.2085
Trial1	2	1	noBlindfold	counterclockwise	practice	Free	1	0.5	-0.25	1.858051	0.64117	-1.45319	-1.03919	0.801716855978373	2.019258	-6.138837	0.182825
Trial1	2	1	noBlindfold	counterclockwise	practice	Free	1	0.5	-0.25	1.878052	0.65049	-1.45309	-1.03898	0.803204013676241	1.879845	-5.910319	0.219255
Trial1	2	1	noBlindfold	counterclockwise	practice	Free	1	0.5	-0.25	1.898052	0.66028	-1.45298	-1.03868	0.80480168373334	1.834169	-5.859538	0.072983
Trial1	2	1	noBlindfold	counterclockwise	practice	Free	1	0.5	-0.25	1.918053	0.6711299	-1.45296	-1.03846	0.806817609038379	1.866236	-6.045737	0.006695
Trial1	2	1	noBlindfold	counterclockwise	practice	Free	1	0.5	-0.25	1.938053	0.68008	-1.45301	-1.03802	0.808334305122111	1.98621	-6.134605	-0.00029843
Trial1	2	1	noBlindfold	counterclockwise	practice	Free	1	0.5	-0.25	1.958054	0.70006	-1.45307	-1.03782	0.812824907930725	2.101965	-6.134605	0.038414
Trial1	2	1	noBlindfold	counterclockwise	practice	Free	1	0.5	-0.25	1.978054	0.71065	-1.45306	-1.03768	0.815360817825248	2.119793	-6.02881	-0.050057
Trial1	2	1	noBlindfold	counterclockwise	practice	Free	1	0.5	-0.25	1.998055	0.72189	-1.45303	-1.03763	0.818288545330533	2.056893	-5.948406	-0.095642
Trial1	2	1	noBlindfold	counterclockwise	practice	Free	1	0.5	-0.25	2.018055	0.73345	-1.45298	-1.03765	0.821517745262234	1.918371	-5.842611	-0.08211
Trial1	2	1	noBlindfold	counterclockwise	practice	Free	1	0.5	-0.25	2.038052	0.74487	-1.45293	-1.03769	0.824873770401412	1.772545	-5.842611	0.025337
Trial1	2	1	noBlindfold	counterclockwise	practice	Free	1	0.5	-0.25	2.058052	0.76771	-1.45293	-1.0378	0.83204422015465	1.463926	-5.986492	-0.10508
Trial1	2	1	noBlindfold	counterclockwise	practice	Free	1	0.5	-0.25	2.078053	0.77919	-1.45299	-1.03804	0.836034787515944	1.366015	-6.109214	-0.176202
Trial1	2	1	noBlindfold	counterclockwise	practice	Free	1	0.5	-0.25	2.098053	0.78996	-1.45306	-1.03835	0.839983641301571	1.189478	-6.227704	-0.118946
Trial1	2	1	noBlindfold	counterclockwise	practice	Free	1	0.5	-0.25	2.118053	0.80019	-1.45311	-1.03866	0.843859403469517	1.096704	-6.261559	-0.012875
Trial1	2	1	noBlindfold	counterclockwise	practice	Free	1	0.5	-0.25	2.138054	0.81005	-1.45312	-1.03908	0.847807934044761	0.936787	-6.189618	-0.035695
Trial1	2	1	noBlindfold	counterclockwise	practice	Free	1	0.5	-0.25	2.158054	0.82688	-1.45308	-1.03919	0.854208090205453	0.786193	-6.079591	0.022388
Trial1	2	1	noBlindfold	counterclockwise	practice	Free	1	0.5	-0.25	2.178055	0.83427	-1.45303	-1.03927	0.857136882051065	0.692537	-5.939942	-0.013612
Trial1	2	1	noBlindfold	counterclockwise	practice	Free	1	0.5	-0.25	2.198051	0.84056	-1.45297	-1.03933	0.859664436723521	0.630187	-5.884929	0.0092868
Trial1	2	1	noBlindfold	counterclockwise	practice	Free	1	0.5	-0.25	2.218052	0.84595	-1.45294	-1.03934	0.861823110387873	0.623575	-5.994955	0.073741
Trial1	2	1	noBlindfold	counterclockwise	practice	Free	1	0.5	-0.25	2.238052	0.85057	-1.45298	-1.03927	0.863624050523819	0.726915	-6.117678	0.055898
Trial1	2	1	noBlindfold	counterclockwise	practice	Free	1	0.5	-0.25	2.258053	0.85704	-1.45309	-1.03926	0.866261477666398	0.846254	-6.109214	-0.048287
Trial1	2	1	noBlindfold	counterclockwise	practice	Free	1	0.5	-0.25	2.278053	0.85917	-1.45305	-1.03924	0.867123338835582	0.779314	-5.851074	0.029236
Trial1	2	1	noBlindfold	counterclockwise	practice	Free	1	0.5	-0.25	2.298054	0.86056	-1.45294	-1.03917	0.86763635511969	0.793702	-5.580239	0.137433
Trial1	2	1	noBlindfold	counterclockwise	practice	Free	1	0.5	-0.25	2.318054	0.86136	-1.45281	-1.03911	0.867914467004321	0.822234	-5.457517	0.217692
Trial1	2	1	noBlindfold	counterclockwise	practice	Free	1	0.5	-0.25	2.338055	0.86165	-1.45273	-1.0391	0.868026186629093	0.718175	-5.381344	0.162281
Trial1	2	1	noBlindfold	counterclockwise	practice	Free	1	0.5	-0.25	2.358051	0.86172	-1.45269	-1.03911	0.868064421297667	0.653816	-5.46598	0.026474
Trial1	2	1	noBlindfold	counterclockwise	practice	Free	1	0.5	-0.25	2.378052	0.86175	-1.45271	-1.03914	0.868104247711222	0.402362	-5.478676	-0.373915
Trial1	2	1	noBlindfold	counterclockwise	practice	Free	1	0.5	-0.25	2.398052	0.86177	-1.45274	-1.03917	0.868139876645615	0.42689	-5.588703	-0.627979
Trial1	2	1	noBlindfold	counterclockwise	practice	Free	1	0.5	-0.25	2.418053	0.8618	-1.45278	-1.03921	0.868188806046725	0.497079	-5.664875	-0.644957
Trial1	2	1	noBlindfold	counterclockwise	practice	Free	1	0.5	-0.25	2.438053	0.86182	-1.45281	-1.03927	0.868251634679283	0.471338	-5.681802	-0.60974
Trial1	2	1	noBlindfold	counterclockwise	practice	Free	1	0.5	-0.25	2.458054	0.86187	-1.45279	-1.0393	0.86829967457028	0.427656	-5.520994	-0.568196
Trial1	2	1	noBlindfold	counterclockwise	practice	Free	1	0.5	-0.25	2.478054	0.86189	-1.45277	-1.03933	0.868335328620715	0.496654	-5.550616	-0.645009
Trial1	2	1	noBlindfold	counterclockwise	practice	Free	1	0.5	-0.25	2.498055	0.86192	-1.45278	-1.03937	0.868384233699166	0.395305	-5.647948	-0.619059
Trial1	2	1	noBlindfold	counterclockwise	practice	Free	1	0.5	-0.25	2.518055	0.86194	-1.4528	-1.0394	0.868419779493827	0.362571	-5.508298	-0.662102
Trial1	2	1	noBlindfold	counterclockwise	practice	Free	1	0.5	-0.25	2.538052	0.86196	-1.45277	-1.03948	0.868500812689846	0.359239	-5.419431	-0.708749
Trial1	2	1	noBlindfold	counterclockwise	practice	Free	1	0.5	-0.25	2.558052	0.862	-1.45269	-1.03951	0.868544788854516	0.365066	-5.292477	-0.6185
Trial1	2	1	noBlindfold	counterclockwise	practice	Free	1	0.5	-0.25	2.578053	0.86203	-1.45266	-1.03954	0.868584616763677	0.538371	-5.258622	-0.537569
Trial1	2	1	noBlindfold	counterclockwise	practice	Free	1	0.5	-0.25	2.598053	0.86206	-1.45263	-1.03956	0.868615184650844	0.579993	-5.220536	-0.443693
Trial1	2	1	noBlindfold	counterclockwise	practice	Free	1	0.5	-0.25	2.618053	0.86209	-1.45263	-1.03959	0.868655013133408	0.584111	-5.372881	-0.493574
Trial1	2	1	noBlindfold	counterclockwise	practice	Free	1	0.5	-0.25	2.638054	0.86212	-1.45267	-1.03969	0.868758448509067	0.507442	-5.406735	-0.703356
Trial1	2	1	noBlindfold	counterclockwise	practice	Free	1	0.5	-0.25	2.658054	0.86217	-1.45264	-1.03974	0.86882467141376	0.44077	-5.013178	-1.065394
Trial1	2	1	noBlindfold	counterclockwise	practice	Free	1	0.5	-0.25	2.678055	0.86219	-1.45254	-1.03979	0.868878530223737	0.308324	-4.71272	-0.889773
Trial1	2	1	noBlindfold	counterclockwise	practice	Free	1	0.5	-0.25	2.698051	0.86221	-1.45241	-1.03984	0.868932280683322	0.306132	-4.488435	-0.949099
Trial1	2	1	noBlindfold	counterclockwise	practice	Free	1	0.5	-0.25	2.718052	0.86222	-1.45226	-1.03988	0.868972838462517	0.160957	-4.319163	-0.83442
Trial1	2	1	noBlindfold	counterclockwise	practice	Free	1	0.5	-0.25	2.738052	0.86222	-1.45217	-1.03997	0.869054650326229	-0.079709	-4.281076	-0.924557
Trial1	2	1	noBlindfold	counterclockwise	practice	Free	1	0.5	-0.25	2.758053	0.86224	-1.4523	-1.04001	0.869099273746719	0.416369	-5.305172	-0.659086
Trial1	2	1	noBlindfold	counterclockwise	practice	Free	1	0.5	-0.25	2.778053	0.86227	-1.45258	-1.04006	0.869157306379681	0.511514	-5.554848	-0.762724
Trial1	2	1	noBlindfold	counterclockwise	practice	Free	1	0.5	-0.25	2.798054	0.8623	-1.45273	-1.04011	0.869215230700002	0.652794	-5.275549	-0.947277
Trial1	2	1	noBlindfold	counterclockwise	practice	Free	1	0.5	-0.25	2.818054	0.86234	-1.45265	-1.04019	0.869304610797899	0.695435	-4.856601	-1.093849
Trial1	2	1	noBlindfold	counterclockwise	practice	Free	1	0.5	-0.25	2.838055	0.8624	-1.45249	-1.04035	0.869475023449283	0.65146	-4.848138	-1.048075
Trial1	2	1	noBlindfold	counterclockwise	practice	Free	1	0.5	-0.25	2.858051	0.86247	-1.45249	-1.04041	0.86955880433691	0.318867	-5.055496	-1.118702
Trial1	2	1	noBlindfold	counterclockwise	practice	Free	1	0.5	-0.25	2.878052	0.86248	-1.45253	-1.04044	0.869590201306881	0.130023	-5.097814	-0.830625
Trial1	2	1	noBlindfold	counterclockwise	practice	Free	1	0.5	-0.25	2.898052	0.86248	-1.45255	-1.04046	0.86960840563226	-0.046382	-5.152827	-0.400301
Trial1	2	1	noBlindfold	counterclockwise	practice	Free	1	0.5	-0.25	2.918053	0.86248	-1.45257	-1.04048	0.869626610037776	0.025981	-5.1359	-0.433954
Trial1	2	1	noBlindfold	counterclockwise	practice	Free	1	0.5	-0.25	2.938053	0.86249	-1.45257	-1.04051	0.869658065755336	0.238187	-5.279781	-0.356652
Trial1	2	1	noBlindfold	counterclockwise	practice	Free	1	0.5	-0.25	2.958054	0.86253	-1.4528	-1.04052	0.869683730789517	0.513881	-6.024578	-0.207552
Trial1	2	1	noBlindfold	counterclockwise	practice	Free	1	0.5	-0.25	2.978054	0.86256	-1.45295	-1.04055	0.86972353488556	0.56806	-5.927247	-0.398693
Trial1	2	1	noBlindfold	counterclockwise	practice	Free	1	0.5	-0.25	2.998055	0.86259	-1.45296	-1.04059	0.869772466032375	0.529224	-5.72412	-0.576451
Trial1	2	1	noBlindfold	counterclockwise	practice	Free	1	0.5	-0.25	3.018051	0.86262	-1.45289	-1.04062	0.869812162201621	0.471695	-5.588703	-0.66451
Trial1	2	1	noBlindfold	counterclockwise	practice	Free	1	0.5	-0.25	3.038052	0.86264	-1.45283	-1.04065	0.869847817112066	0.317692	-5.702961	-0.487277
Trial1	2	1	noBlindfold	counterclockwise	practice	Free	1	0.5	-0.25	3.058052	0.86267	-1.45296	-1.04066	0.869869418435019	0.220571	-6.206545	-0.217631
Trial1	2	1	noBlindfold	counterclockwise	practice	Free	1	0.5	-0.25	3.078053	0.86268	-1.45307	-1.04067	0.869882586757751	0.216393	-6.363122	-0.183983
Trial1	2	1	noBlindfold	counterclockwise	practice	Free	1	0.5	-0.25	3.098053	0.86269	-1.45317	-1.04067	0.869886736914406	0.254283	-6.439294	-0.111073
Trial1	2	1	noBlindfold	counterclockwise	practice	Free	1	0.5	-0.25	3.118053	0.86271	-1.45319	-1.04069	0.869913398807347	0.354771	-6.227704	-0.201021
Trial1	2	1	noBlindfold	counterclockwise	practice	Free	1	0.5	-0.25	3.138054	0.86272	-1.45313	-1.04072	0.869944770538428	0.269925	-5.952637	-0.309402
Trial1	2	1	noBlindfold	counterclockwise	practice	Free	1	0.5	-0.25	3.158054	0.8627499	-1.45301	-1.04073	0.869966348162738	0.145581	-6.206545	-0.23496
Trial1	2	1	noBlindfold	counterclockwise	practice	Free	1	0.5	-0.25	3.178055	0.8627499	-1.45307	-1.04076	0.869993652889628	0.112427	-6.257327	-0.486213
Trial1	2	1	noBlindfold	counterclockwise	practice	Free	1	0.5	-0.25	3.198051	0.86276	-1.45311	-1.04079	0.870025049445452	0.104601	-6.31234	-0.457269
Trial1	2	1	noBlindfold	counterclockwise	practice	Free	1	0.5	-0.25	3.218052	0.86277	-1.45316	-1.0408	0.87003832627859	0.151514	-6.684739	-0.353329
Trial1	2	1	noBlindfold	counterclockwise	practice	Free	1	0.5	-0.25	3.238052	0.86277	-1.45332	-1.04084	0.870074732830794	0.14612	-7.146005	-0.170582
Trial1	2	1	noBlindfold	counterclockwise	practice	Free	1	0.5	-0.25	3.258053	0.86281	-1.4536	-1.04089	0.87013680845259	0.444489	-7.099455	-0.692415
Trial1	2	1	noBlindfold	counterclockwise	practice	Free	1	0.5	-0.25	3.278053	0.86283	-1.45357	-1.04093	0.870181540489294	0.522092	-7.112151	-0.908862
Trial1	2	1	noBlindfold	counterclockwise	practice	Free	1	0.5	-0.25	3.298054	0.86286	-1.45356	-1.04098	0.870239465900293	0.517494	-7.175628	-0.830179
Trial1	2	1	noBlindfold	counterclockwise	practice	Free	1	0.5	-0.25	3.318054	0.86289	-1.45357	-1.04101	0.870279271827667	0.490712	-7.162932	-0.777568
Trial1	2	1	noBlindfold	counterclockwise	practice	Free	1	0.5	-0.25	3.338055	0.86292	-1.45357	-1.04106	0.870337172542057	0.503084	-7.201018	-0.604412
Trial1	2	1	noBlindfold	counterclockwise	practice	Free	1	0.5	-0.25	3.358051	0.86296	-1.45363	-1.04107	0.870362951910004	0.296664	-7.285654	-0.326688
Trial1	2	1	noBlindfold	counterclockwise	practice	Free	1	0.5	-0.25	3.378052	0.86297	-1.45363	-1.04108	0.870376229111035	0.098991	-7.20525	-0.210163
Trial1	2	1	noBlindfold	counterclockwise	practice	Free	1	0.5	-0.25	3.398052	0.86297	-1.4536	-1.04109	0.870385330407182	-0.045581	-7.099455	-0.074369
Trial1	2	1	noBlindfold	counterclockwise	practice	Free	1	0.5	-0.25	3.418053	0.86296	-1.45357	-1.04108	0.870372053229782	-0.214353	-6.997892	0.0068671
Trial1	2	1	noBlindfold	counterclockwise	practice	Free	1	0.5	-0.25	3.438053	0.86295	-1.45352	-1.04108	0.870367902299288	-0.28221	-6.917488	0.152388
Trial1	2	1	noBlindfold	counterclockwise	practice	Free	1	0.5	-0.25	3.458054	0.86292	-1.45347	-1.04109	0.870364477024594	-0.129498	-7.099455	-0.152938
Trial1	2	1	noBlindfold	counterclockwise	practice	Free	1	0.5	-0.25	3.478054	0.86292	-1.45352	-1.0411	0.870373578558836	0.011551	-7.230641	-0.225111
Trial1	2	1	noBlindfold	counterclockwise	practice	Free	1	0.5	-0.25	3.498055	0.86292	-1.45358	-1.04112	0.870391781687408	0.163021	-7.188323	-0.313037
Trial1	2	1	noBlindfold	counterclockwise	practice	Free	1	0.5	-0.25	3.518051	0.86294	-1.45358	-1.04113	0.870409125591154	0.351878	-7.074064	-0.323871
Trial1	2	1	noBlindfold	counterclockwise	practice	Free	1	0.5	-0.25	3.538052	0.86296	-1.45356	-1.04115	0.870435654678333	0.387905	-7.014819	-0.13178
Trial1	2	1	noBlindfold	counterclockwise	practice	Free	1	0.5	-0.25	3.558052	0.863	-1.45352	-1.04116	0.870461458858992	0.451977	-7.082528	-0.238906
Trial1	2	1	noBlindfold	counterclockwise	practice	Free	1	0.5	-0.25	3.578053	0.86303	-1.45354	-1.04118	0.870492164434749	0.417221	-7.188323	-0.23456
Trial1	2	1	noBlindfold	counterclockwise	practice	Free	1	0.5	-0.25	3.598053	0.86305	-1.45358	-1.04118	0.87050049189266	0.499038	-7.196787	-0.207388
Trial1	2	1	noBlindfold	counterclockwise	practice	Free	1	0.5	-0.25	3.618053	0.86308	-1.45359	-1.04116	0.870494819106608	0.725433	-6.968269	0.085034
Trial1	2	1	noBlindfold	counterclockwise	practice	Free	1	0.5	-0.25	3.638054	0.86313	-1.45351	-1.0409	0.870279390889365	0.971831	-6.773607	0.664974
Trial1	2	1	noBlindfold	counterclockwise	practice	Free	1	0.5	-0.25	3.658054	0.86338	-1.45336	-1.0401	0.869656810385407	1.546663	-6.672043	1.920898
Trial1	2	1	noBlindfold	counterclockwise	practice	Free	1	0.5	-0.25	3.678055	0.8639899	-1.45333	-1.03852	0.868477080680968	1.672175	-6.655116	2.354438
Trial1	2	1	noBlindfold	counterclockwise	practice	Free	1	0.5	-0.25	3.698051	0.86518	-1.45334	-1.03612	0.866799259917316	1.931561	-6.794766	2.182268
Trial1	2	1	noBlindfold	counterclockwise	practice	Free	1	0.5	-0.25	3.718052	0.86723	-1.45343	-1.03328	0.865092742657473	2.323301	-7.302582	1.835122
Trial1	2	1	noBlindfold	counterclockwise	practice	Free	1	0.5	-0.25	3.738052	0.87015	-1.45361	-1.02422	0.858153620878253	2.450565	-7.260264	2.074056
Trial1	2	1	noBlindfold	counterclockwise	practice	Free	1	0.5	-0.25	3.758053	0.87914	-1.45326	-1.01606	0.854748515413985	2.758194	-5.681802	4.331349
Trial1	2	1	noBlindfold	counterclockwise	practice	Free	1	0.5	-0.25	3.778053	0.88547	-1.45294	-1.00453	0.847291301814515	2.843914	-5.931478	5.17799
Trial1	2	1	noBlindfold	counterclockwise	practice	Free	1	0.5	-0.25	3.798054	0.89393	-1.45293	-0.9900301	0.838346758444587	2.891025	-6.388513	4.818492
Trial1	2	1	noBlindfold	counterclockwise	practice	Free	1	0.5	-0.25	3.818054	0.90387	-1.45314	-0.97302	0.828171977929531	3.075274	-6.773607	4.307671
Trial1	2	1	noBlindfold	counterclockwise	practice	Free	1	0.5	-0.25	3.838055	0.91556	-1.45334	-0.92773	0.794989323165981	3.007288	-6.672043	5.205737
Trial1	2	1	noBlindfold	counterclockwise	practice	Free	1	0.5	-0.25	3.858051	0.94384	-1.45294	-0.90005	0.787120720868883	1.97493	-5.343258	5.887073
Trial1	2	1	noBlindfold	counterclockwise	practice	Free	1	0.5	-0.25	3.878052	0.95983	-1.45266	-0.86936	0.771395092456416	1.564999	-4.920078	4.860485
Trial1	2	1	noBlindfold	counterclockwise	practice	Free	1	0.5	-0.25	3.898052	0.97604	-1.45247	-0.83631	0.755230784033931	1.413603	-4.653475	4.155145
Trial1	2	1	noBlindfold	counterclockwise	practice	Free	1	0.5	-0.25	3.918053	0.99269	-1.45236	-0.80004	0.738435827523781	0.762322	-4.755038	3.988423
Trial1	2	1	noBlindfold	counterclockwise	practice	Free	1	0.5	-0.25	3.938053	1.0098	-1.45236	-0.72461	0.696527585693934	0.271865	-4.903151	3.977319
Trial1	2	1	noBlindfold	counterclockwise	practice	Free	1	0.5	-0.25	3.958054	1.04181	-1.45227	-0.6844	0.694450460541506	0.661088	-4.577302	2.439042
Trial1	2	1	noBlindfold	counterclockwise	practice	Free	1	0.5	-0.25	3.978054	1.05748	-1.45226	-0.64347	0.682350758710706	0.603186	-4.234527	2.565956
Trial1	2	1	noBlindfold	counterclockwise	practice	Free	1	0.5	-0.25	3.998055	1.07403	-1.45198	-0.60446	0.674649821070956	0.900846	-2.990377	2.009331
Trial1	2	1	noBlindfold	counterclockwise	practice	Free	1	0.5	-0.25	4.018051	1.08931	-1.45163	-0.56271	0.667138492286949	0.622424	-3.256981	1.739304
Trial1	2	1	noBlindfold	counterclockwise	practice	Free	1	0.5	-0.25	4.038052	1.10557	-1.45158	-0.48201	0.648493334074428	0.211646	-3.024232	0.935025
Trial1	2	1	noBlindfold	counterclockwise	practice	Free	1	0.5	-0.25	4.058052	1.13666	-1.45175	-0.44356	0.665433246196725	-0.248204	-4.234527	0.935725
Trial1	2	1	noBlindfold	counterclockwise	practice	Free	1	0.5	-0.25	4.078053	1.15061	-1.45197	-0.40614	0.669083733156503	-0.063849	-3.625147	0.495825
Trial1	2	1	noBlindfold	counterclockwise	practice	Free	1	0.5	-0.25	4.098053	1.16481	-1.45185	-0.36991	0.675537317865764	0.253731	-3.307762	0.18865
Trial1	2	1	noBlindfold	counterclockwise	practice	Free	1	0.5	-0.25	4.118053	1.17827	-1.45176	-0.33354	0.683395273102959	0.107481	-3.781724	0.644267
Trial1	2	1	noBlindfold	counterclockwise	practice	Free	1	0.5	-0.25	4.138054	1.19178	-1.4517	-0.26417	0.691925080548455	0.280283	-2.732238	0.518455
Trial1	2	1	noBlindfold	counterclockwise	practice	Free	1	0.5	-0.25	4.158054	1.21748	-1.45159	-0.23098	0.717732005000178	-0.1269	-3.874824	0.841551
Trial1	2	1	noBlindfold	counterclockwise	practice	Free	1	0.5	-0.25	4.178055	1.22924	-1.45176	-0.19828	0.731071713502347	-0.02964	-3.06655	0.904249
Trial1	2	1	noBlindfold	counterclockwise	practice	Free	1	0.5	-0.25	4.198051	1.24049	-1.45168	-0.16606	0.745232382502876	-0.018035	-3.333153	0.921899
Trial1	2	1	noBlindfold	counterclockwise	practice	Free	1	0.5	-0.25	4.218052	1.25136	-1.45165	-0.13357	0.760327483860326	-0.121507	-3.354312	0.596972
Trial1	2	1	noBlindfold	counterclockwise	practice	Free	1	0.5	-0.25	4.238052	1.26206	-1.45162	-0.073131	0.782315776781129	-0.176724	-2.677224	0.308627
Trial1	2	1	noBlindfold	counterclockwise	practice	Free	1	0.5	-0.25	4.258053	1.28135	-1.45143	-0.043674	0.808132464748777	-0.380125	-3.371239	-0.064235
Trial1	2	1	noBlindfold	counterclockwise	practice	Free	1	0.5	-0.25	4.278053	1.29028	-1.45159	-0.014913	0.824505027399226	-1.072204	-3.134259	0.716415
Trial1	2	1	noBlindfold	counterclockwise	practice	Free	1	0.5	-0.25	4.298054	1.29785	-1.45151	0.011957	0.839753602401274	-1.250427	-2.376766	1.00928
Trial1	2	1	noBlindfold	counterclockwise	practice	Free	1	0.5	-0.25	4.318054	1.30357	-1.45135	0.040086	0.854327036086672	-1.086223	-2.964987	0.744622
Trial1	2	1	noBlindfold	counterclockwise	practice	Free	1	0.5	-0.25	4.338055	1.3084	-1.45144	0.09418499	0.878620468125192	-0.998175	-2.97345	0.484792
Trial1	2	1	noBlindfold	counterclockwise	practice	Free	1	0.5	-0.25	4.358051	1.31481	-1.45133	0.11998	0.894874623761137	-0.806776	-2.283667	1.085091
Trial1	2	1	noBlindfold	counterclockwise	practice	Free	1	0.5	-0.25	4.378052	1.31673	-1.45121	0.14677	0.908005599145099	-0.645991	-2.753397	0.422259
Trial1	2	1	noBlindfold	counterclockwise	practice	Free	1	0.5	-0.25	4.398052	1.31799	-1.45131	0.17271	0.920755828727812	-0.86869	-2.80841	0.21501
Trial1	2	1	noBlindfold	counterclockwise	practice	Free	1	0.5	-0.25	4.418053	1.31833	-1.45141	0.19767	0.932776766905797	-1.511269	-2.740701	1.035979
Trial1	2	1	noBlindfold	counterclockwise	practice	Free	1	0.5	-0.25	4.438053	1.31732	-1.45138	0.24705	0.956593262289309	-1.654231	-2.660297	1.050429
Trial1	2	1	noBlindfold	counterclockwise	practice	Free	1	0.5	-0.25	4.458054	1.31138	-1.45148	0.27144	0.96448796284813	-1.206347	-2.897278	0.188293
Trial1	2	1	noBlindfold	counterclockwise	practice	Free	1	0.5	-0.25	4.478054	1.30695	-1.45147	0.29461	0.973533925618508	-1.567296	-2.766092	0.761252
Trial1	2	1	noBlindfold	counterclockwise	practice	Free	1	0.5	-0.25	4.498055	1.30125	-1.45138	0.31721	0.981696849015048	-1.629038	-2.529111	0.483745
Trial1	2	1	noBlindfold	counterclockwise	practice	Free	1	0.5	-0.25	4.518051	1.29448	-1.45137	0.33944	0.989261298267289	-1.680683	-3.104636	-0.014635
Trial1	2	1	noBlindfold	counterclockwise	practice	Free	1	0.5	-0.25	4.538052	1.28659	-1.4515	0.38065	1.0081880958407	-1.583178	-3.146954	-0.15621
Trial1	2	1	noBlindfold	counterclockwise	practice	Free	1	0.5	-0.25	4.558052	1.26692	-1.45138	0.40079	1.0058299423755	-1.814575	-2.419084	1.048642
Trial1	2	1	noBlindfold	counterclockwise	practice	Free	1	0.5	-0.25	4.578053	1.25554	-1.45126	0.42073	1.01030651659387	-1.623192	-2.787251	0.685915
Trial1	2	1	noBlindfold	counterclockwise	practice	Free	1	0.5	-0.25	4.598053	1.2432	-1.45133	0.44006	1.01416426933441	-1.450654	-3.007305	0.438539
Trial1	2	1	noBlindfold	counterclockwise	practice	Free	1	0.5	-0.25	4.618053	1.23011	-1.45148	0.45924	1.01788117627728	-1.606775	-3.244285	0.252037
Trial1	2	1	noBlindfold	counterclockwise	practice	Free	1	0.5	-0.25	4.638054	1.21579	-1.45162	0.49479	1.03298961376837	-1.929753	-3.400862	0.309078
Trial1	2	1	noBlindfold	counterclockwise	practice	Free	1	0.5	-0.25	4.658054	1.18495	-1.45165	0.51049	1.02347522435925	-1.952084	-3.311994	-0.119315
Trial1	2	1	noBlindfold	counterclockwise	practice	Free	1	0.5	-0.25	4.678055	1.16802	-1.45166	0.52666	1.02442741488703	-1.957351	-3.477034	0.360247
Trial1	2	1	noBlindfold	counterclockwise	practice	Free	1	0.5	-0.25	4.698051	1.14957	-1.45169	0.54292	1.02501867571787	-2.146627	-3.434716	1.030516
Trial1	2	1	noBlindfold	counterclockwise	practice	Free	1	0.5	-0.25	4.718052	1.13008	-1.4517	0.55892	1.02535476556013	-2.114754	-3.299299	1.107753
Trial1	2	1	noBlindfold	counterclockwise	practice	Free	1	0.5	-0.25	4.738052	1.11017	-1.45168	0.58926	1.0376245731041	-2.085268	-3.367008	0.385422
Trial1	2	1	noBlindfold	counterclockwise	practice	Free	1	0.5	-0.25	4.758053	1.06772	-1.45178	0.6032	1.02482008058038	-1.978979	-3.81981	-0.442392
Trial1	2	1	noBlindfold	counterclockwise	practice	Free	1	0.5	-0.25	4.778053	1.04541	-1.45186	0.61609	1.02351550845265	-2.087868	-3.540511	-0.459923
Trial1	2	1	noBlindfold	counterclockwise	practice	Free	1	0.5	-0.25	4.798054	1.02166	-1.45183	0.62751	1.02085892480089	-2.190047	-3.629379	-0.121733
Trial1	2	1	noBlindfold	counterclockwise	practice	Free	1	0.5	-0.25	4.818054	0.9978	-1.45178	0.63906	1.01893697182451	-2.125135	-3.60822	0.023496
Trial1	2	1	noBlindfold	counterclockwise	practice	Free	1	0.5	-0.25	4.838055	0.97237	-1.45176	0.66019	1.02546535706559	-2.059115	-3.468571	-0.071713
Trial1	2	1	noBlindfold	counterclockwise	practice	Free	1	0.5	-0.25	4.858051	0.9200701	-1.45186	0.66964	1.01103738152232	-2.107361	-3.908678	-0.202556
Trial1	2	1	noBlindfold	counterclockwise	practice	Free	1	0.5	-0.25	4.878052	0.89333	-1.45193	0.67829	1.00818193463278	-2.284982	-3.680161	-0.474393
Trial1	2	1	noBlindfold	counterclockwise	practice	Free	1	0.5	-0.25	4.898052	0.86587	-1.4519	0.68645	1.00538523322748	-2.206228	-3.790188	-0.387127
Trial1	2	1	noBlindfold	counterclockwise	practice	Free	1	0.5	-0.25	4.918053	0.83771	-1.4519	0.69407	1.00265455139733	-2.146779	-3.595525	-0.155866
Trial1	2	1	noBlindfold	counterclockwise	practice	Free	1	0.5	-0.25	4.938053	0.80721	-1.45184	0.70745	1.00552892294314	-1.909748	-3.743638	-0.074945
Trial1	2	1	noBlindfold	counterclockwise	practice	Free	1	0.5	-0.25	4.958054	0.74758	-1.45192	0.71276	0.994083864706306	-1.726586	-4.175281	-0.554122
Trial1	2	1	noBlindfold	counterclockwise	practice	Free	1	0.5	-0.25	4.978054	0.71877	-1.45203	0.71762	0.992042750334792	-1.857818	-4.238758	-0.382239
Trial1	2	1	noBlindfold	counterclockwise	practice	Free	1	0.5	-0.25	4.998055	0.68882	-1.45208	0.72203	0.990199676706859	-1.95956	-4.234527	-0.209981
Trial1	2	1	noBlindfold	counterclockwise	practice	Free	1	0.5	-0.25	5.018051	0.65856	-1.4521	0.72616	0.988953855165921	-1.918453	-4.17105	-0.138488
Trial1	2	1	noBlindfold	counterclockwise	practice	Free	1	0.5	-0.25	5.038052	0.62708	-1.45206	0.73241	0.990595150472794	-1.927172	-3.836737	-0.392579
Trial1	2	1	noBlindfold	counterclockwise	practice	Free	1	0.5	-0.25	5.058052	0.56509	-1.45195	0.7345099	0.986659282538807	-1.737022	-4.001778	-0.732515
Trial1	2	1	noBlindfold	counterclockwise	practice	Free	1	0.5	-0.25	5.078053	0.53379	-1.45197	0.73598	0.986558803743109	-1.539525	-4.082182	-0.566661
Trial1	2	1	noBlindfold	counterclockwise	practice	Free	1	0.5	-0.25	5.098053	0.4997	-1.45205	0.73689	0.986890003976455	-1.345676	-4.357249	-0.483906
Trial1	2	1	noBlindfold	counterclockwise	practice	Free	1	0.5	-0.25	5.118053	0.47059	-1.45217	0.7374099	0.987847840688741	-1.316875	-4.687329	-0.400217
Trial1	2	1	noBlindfold	counterclockwise	practice	Free	1	0.5	-0.25	5.138054	0.4391	-1.45228	0.73701	0.988887028253486	-1.314224	-4.399567	-0.558901
Trial1	2	1	noBlindfold	counterclockwise	practice	Free	1	0.5	-0.25	5.158054	0.379	-1.45215	0.73605	0.993446334595811	-1.440141	-4.069486	-0.564771
Trial1	2	1	noBlindfold	counterclockwise	practice	Free	1	0.5	-0.25	5.178055	0.3483	-1.45205	0.7345099	0.996128866469797	-1.57423	-3.950996	-0.733922
Trial1	2	1	noBlindfold	counterclockwise	practice	Free	1	0.5	-0.25	5.198051	0.31849	-1.45199	0.73224	0.998870031545334	-1.698041	-4.103341	-0.782583
Trial1	2	1	noBlindfold	counterclockwise	practice	Free	1	0.5	-0.25	5.218052	0.28858	-1.45203	0.72936	1.00192035375596	-1.614871	-4.183745	-0.916463
Trial1	2	1	noBlindfold	counterclockwise	practice	Free	1	0.5	-0.25	5.238052	0.25773	-1.4521	0.72181	1.00155348982278	-1.509636	-4.348785	-0.830299
Trial1	2	1	noBlindfold	counterclockwise	practice	Free	1	0.5	-0.25	5.258053	0.1975	-1.45224	0.71745	1.01363987351121	-1.359114	-4.526521	-0.642404
Trial1	2	1	noBlindfold	counterclockwise	practice	Free	1	0.5	-0.25	5.278053	0.16827	-1.45226	0.7126999	1.01825143340754	-1.476279	-4.412262	-0.659172
Trial1	2	1	noBlindfold	counterclockwise	practice	Free	1	0.5	-0.25	5.298054	0.13919	-1.45223	0.70748	1.02320664603639	-1.736356	-4.374176	-0.724685
Trial1	2	1	noBlindfold	counterclockwise	practice	Free	1	0.5	-0.25	5.318054	0.11008	-1.45221	0.70144	1.02823909317468	-1.743113	-4.556143	-1.066155
Trial1	2	1	noBlindfold	counterclockwise	practice	Free	1	0.5	-0.25	5.338055	0.0809	-1.45227	0.68746	1.02687685372926	-1.794621	-4.700025	-1.141612
Trial1	2	1	noBlindfold	counterclockwise	practice	Free	1	0.5	-0.25	5.358051	0.020641	-1.45236	0.6798	1.04609418474101	-1.718646	-4.788892	-1.176474
Trial1	2	1	noBlindfold	counterclockwise	practice	Free	1	0.5	-0.25	5.378052	-0.0076941	-1.45237	0.67084	1.05152253934544	-1.649726	-4.71272	-1.35372
Trial1	2	1	noBlindfold	counterclockwise	practice	Free	1	0.5	-0.25	5.398052	-0.037717	-1.45235	0.66098	1.05783935781988	-1.429935	-4.700025	-1.469985
Trial1	2	1	noBlindfold	counterclockwise	practice	Free	1	0.5	-0.25	5.418053	-0.067549	-1.45235	0.65061	1.06452350391248	-1.437565	-4.649243	-1.419513
Trial1	2	1	noBlindfold	counterclockwise	practice	Free	1	0.5	-0.25	5.438053	-0.096266	-1.45233	0.62751	1.06092269475681	-1.398246	-4.623852	-1.408864
Trial1	2	1	noBlindfold	counterclockwise	practice	Free	1	0.5	-0.25	5.458054	-0.15381	-1.45242	0.61544	1.08464460609765	-1.152202	-5.030105	-1.158148
Trial1	2	1	noBlindfold	counterclockwise	practice	Free	1	0.5	-0.25	5.478054	-0.18149	-1.45255	0.60292	1.0917422520205	-0.887631	-5.461749	-1.309622
Trial1	2	1	noBlindfold	counterclockwise	practice	Free	1	0.5	-0.25	5.498055	-0.20767	-1.45269	0.58928	1.09781044235994	-1.069024	-5.487139	-1.641042
Trial1	2	1	noBlindfold	counterclockwise	practice	Free	1	0.5	-0.25	5.518051	-0.2348	-1.45272	0.57479	1.10463096994376	-1.028594	-5.457517	-2.320257
Trial1	2	1	noBlindfold	counterclockwise	practice	Free	1	0.5	-0.25	5.538052	-0.26055	-1.45274	0.54171	1.09783472823392	-0.967056	-5.508298	-2.645604
Trial1	2	1	noBlindfold	counterclockwise	practice	Free	1	0.5	-0.25	5.558052	-0.31101	-1.45269	0.52324	1.1205522606355	-0.981907	-5.343258	-1.912603
Trial1	2	1	noBlindfold	counterclockwise	practice	Free	1	0.5	-0.25	5.578053	-0.33502	-1.45267	0.50499	1.12573011078057	-0.848995	-5.46598	-1.52754
Trial1	2	1	noBlindfold	counterclockwise	practice	Free	1	0.5	-0.25	5.598053	-0.35914	-1.45274	0.48663	1.13170020085476	-0.879614	-5.554848	-1.263761
Trial1	2	1	noBlindfold	counterclockwise	practice	Free	1	0.5	-0.25	5.618053	-0.38205	-1.4528	0.46732	1.13690819070575	-1.135492	-5.893392	-1.679163
Trial1	2	1	noBlindfold	counterclockwise	practice	Free	1	0.5	-0.25	5.638054	-0.40527	-1.45293	0.42726	1.13057280798169	-1.080119	-6.130373	-1.980942
Trial1	2	1	noBlindfold	counterclockwise	practice	Free	1	0.5	-0.25	5.658054	-0.44889	-1.45292	0.4067	1.15397016555646	-0.760822	-5.639484	-1.945701
Trial1	2	1	noBlindfold	counterclockwise	practice	Free	1	0.5	-0.25	5.678055	-0.47042	-1.45282	0.38602	1.160274273882	-0.699182	-5.216304	-1.401068
Trial1	2	1	noBlindfold	counterclockwise	practice	Free	1	0.5	-0.25	5.698051	-0.49071	-1.45266	0.36522	1.16619121324788	-0.877677	-5.165523	-1.540462
Trial1	2	1	noBlindfold	counterclockwise	practice	Free	1	0.5	-0.25	5.718052	-0.51057	-1.45267	0.34449	1.17246324216756	-0.864654	-5.821452	-1.390569
Trial1	2	1	noBlindfold	counterclockwise	practice	Free	1	0.5	-0.25	5.738052	-0.52995	-1.45285	0.30339	1.16920380483838	-0.853179	-5.834147	-1.181173
Trial1	2	1	noBlindfold	counterclockwise	practice	Free	1	0.5	-0.25	5.758053	-0.56772	-1.45305	0.2834	1.19354159914528	-1.145163	-5.868001	-1.513057
Trial1	2	1	noBlindfold	counterclockwise	practice	Free	1	0.5	-0.25	5.778053	-0.58569	-1.45299	0.2625	1.20057447107543	-0.938924	-5.851074	-1.736162
Trial1	2	1	noBlindfold	counterclockwise	practice	Free	1	0.5	-0.25	5.798054	-0.60377	-1.4529	0.24201	1.20846269669998	-0.727265	-5.499835	-1.663275
Trial1	2	1	noBlindfold	counterclockwise	practice	Free	1	0.5	-0.25	5.818054	-0.62089	-1.45279	0.22123	1.21591617846246	-0.671684	-5.436358	-0.961284
Trial1	2	1	noBlindfold	counterclockwise	practice	Free	1	0.5	-0.25	5.838055	-0.63755	-1.45271	0.18303	1.21718321146734	-0.642222	-5.39404	-0.524595
Trial1	2	1	noBlindfold	counterclockwise	practice	Free	1	0.5	-0.25	5.858051	-0.66998	-1.45276	0.1645	1.24123464206787	-0.670349	-6.134605	-1.17898
Trial1	2	1	noBlindfold	counterclockwise	practice	Free	1	0.5	-0.25	5.878052	-0.68523	-1.45292	0.14558	1.2495013335933	-0.720356	-5.766438	-1.422519
Trial1	2	1	noBlindfold	counterclockwise	practice	Free	1	0.5	-0.25	5.898052	-0.70045	-1.45296	0.12766	1.25845432591052	-0.778173	-6.189618	-0.968651
Trial1	2	1	noBlindfold	counterclockwise	practice	Free	1	0.5	-0.25	5.918053	-0.7148499	-1.45306	0.10928	1.26686326032605	-1.002055	-6.231936	-0.837668
Trial1	2	1	noBlindfold	counterclockwise	practice	Free	1	0.5	-0.25	5.938053	-0.72934	-1.45306	0.075394	1.27167532427851	-1.011303	-5.842611	-1.400578
Trial1	2	1	noBlindfold	counterclockwise	practice	Free	1	0.5	-0.25	5.958054	-0.75683	-1.45293	0.057863	1.29398656037248	-0.931279	-5.491371	-1.198679
Trial1	2	1	noBlindfold	counterclockwise	practice	Free	1	0.5	-0.25	5.978054	-0.77036	-1.45277	0.041391	1.30335076887841	-1.056407	-5.368649	-0.766834
Trial1	2	1	noBlindfold	counterclockwise	practice	Free	1	0.5	-0.25	5.998055	-0.78425	-1.45271	0.025174	1.31339967041592	-1.079779	-5.609862	-0.416146
Trial1	2	1	noBlindfold	counterclockwise	practice	Free	1	0.5	-0.25	6.018051	-0.79767	-1.45272	0.0096589	1.32339343765167	-1.231619	-5.436358	-1.153777
Trial1	2	1	noBlindfold	counterclockwise	practice	Free	1	0.5	-0.25	6.038052	-0.81152	-1.45274	-0.02135	1.33130217514438	-1.252549	-5.757975	-1.413736
Trial1	2	1	noBlindfold	counterclockwise	practice	Free	1	0.5	-0.25	6.058052	-0.83872	-1.45281	-0.036618	1.3556190544724	-1.323379	-5.576007	-1.023679
Trial1	2	1	noBlindfold	counterclockwise	practice	Free	1	0.5	-0.25	6.078053	-0.85257	-1.45278	-0.051924	1.36699659850051	-1.36667	-5.563312	-0.861351
Trial1	2	1	noBlindfold	counterclockwise	practice	Free	1	0.5	-0.25	6.098053	-0.86696	-1.45277	-0.06652699	1.37921787822349	-1.366668	-5.30094	-0.935917
Trial1	2	1	noBlindfold	counterclockwise	practice	Free	1	0.5	-0.25	6.118053	-0.88106	-1.45267	-0.081439	1.39130857285071	-1.383034	-5.292477	-1.615399
Trial1	2	1	noBlindfold	counterclockwise	practice	Free	1	0.5	-0.25	6.138054	-0.8954	-1.45268	-0.11336	1.40207404104846	-1.473086	-5.834147	-1.822164
Trial1	2	1	noBlindfold	counterclockwise	practice	Free	1	0.5	-0.25	6.158054	-0.92544	-1.45283	-0.12862	1.43059853439669	-1.258223	-5.584471	-1.421669
Trial1	2	1	noBlindfold	counterclockwise	practice	Free	1	0.5	-0.25	6.178055	-0.94012	-1.45281	-0.14464	1.44396893725603	-1.148687	-5.728352	-1.197259
Trial1	2	1	noBlindfold	counterclockwise	practice	Free	1	0.5	-0.25	6.198051	-0.95473	-1.4528	-0.16013	1.45750331594476	-1.191017	-5.330563	-1.231583
Trial1	2	1	noBlindfold	counterclockwise	practice	Free	1	0.5	-0.25	6.218052	-0.96932	-1.4527	-0.17588	1.47118830619799	-1.419479	-5.482908	-1.649768
Trial1	2	1	noBlindfold	counterclockwise	practice	Free	1	0.5	-0.25	6.238052	-0.98405	-1.45274	-0.2088	1.48462181970922	-1.436324	-5.897624	-1.629719
Trial1	2	1	noBlindfold	counterclockwise	practice	Free	1	0.5	-0.25	6.258053	-1.01458	-1.45283	-0.22644	1.51476324372825	-1.458631	-5.656411	-1.745729
Trial1	2	1	noBlindfold	counterclockwise	practice	Free	1	0.5	-0.25	6.278053	-1.03037	-1.45286	-0.24247	1.530388522157	-1.369479	-6.033042	-1.239113
Trial1	2	1	noBlindfold	counterclockwise	practice	Free	1	0.5	-0.25	6.298054	-1.0458	-1.45291	-0.25894	1.54582582216058	-1.440907	-5.317867	-1.31494
Trial1	2	1	noBlindfold	counterclockwise	practice	Free	1	0.5	-0.25	6.318054	-1.06139	-1.45276	-0.27541	1.56159667003597	-1.291842	-5.525226	-1.303644
Trial1	2	1	noBlindfold	counterclockwise	practice	Free	1	0.5	-0.25	6.338055	-1.07707	-1.45274	-0.30851	1.57815499830085	-1.198928	-5.60563	-1.145744
Trial1	2	1	noBlindfold	counterclockwise	practice	Free	1	0.5	-0.25	6.358051	-1.10873	-1.45274	-0.32499	1.61047681766322	-1.244034	-5.876465	-0.957567
Trial1	2	1	noBlindfold	counterclockwise	practice	Free	1	0.5	-0.25	6.378052	-1.12425	-1.45287	-0.34065	1.62677757494049	-1.376188	-5.757975	-0.914612
Trial1	2	1	noBlindfold	counterclockwise	practice	Free	1	0.5	-0.25	6.398052	-1.14026	-1.45284	-0.35619	1.6436937450026	-1.464556	-5.30094	-1.175796
Trial1	2	1	noBlindfold	counterclockwise	practice	Free	1	0.5	-0.25	6.418053	-1.15596	-1.45271	-0.37164	1.66042154000636	-1.300672	-5.173986	-1.134444
Trial1	2	1	noBlindfold	counterclockwise	practice	Free	1	0.5	-0.25	6.438053	-1.1718	-1.4526	-0.40248	1.67873924429337	-1.309056	-4.907383	-0.932727
Trial1	2	1	noBlindfold	counterclockwise	practice	Free	1	0.5	-0.25	6.458054	-1.20412	-1.45256	-0.417	1.71228330571938	-1.123721	-5.732584	-0.58989
Trial1	2	1	noBlindfold	counterclockwise	practice	Free	1	0.5	-0.25	6.478054	-1.21986	-1.45276	-0.43156	1.7294168731853	-1.265864	-5.537921	-0.924634
Trial1	2	1	noBlindfold	counterclockwise	practice	Free	1	0.5	-0.25	6.498055	-1.23541	-1.45285	-0.44591	1.74643307933105	-1.277354	-5.872233	-1.054951
Trial1	2	1	noBlindfold	counterclockwise	practice	Free	1	0.5	-0.25	6.518051	-1.25173	-1.45291	-0.45978	1.76424644256397	-1.239	-5.592934	-1.175074
Trial1	2	1	noBlindfold	counterclockwise	practice	Free	1	0.5	-0.25	6.538052	-1.26647	-1.45283	-0.48825	1.78246435026521	-1.076441	-5.402503	-1.345087
Trial1	2	1	noBlindfold	counterclockwise	practice	Free	1	0.5	-0.25	6.558052	-1.29725	-1.45278	-0.50227	1.81486842361191	-1.229656	-5.72412	-1.134308
Trial1	2	1	noBlindfold	counterclockwise	practice	Free	1	0.5	-0.25	6.578053	-1.31155	-1.45281	-0.51663	1.83106663801789	-1.465394	-5.457517	-1.624517
Trial1	2	1	noBlindfold	counterclockwise	practice	Free	1	0.5	-0.25	6.598053	-1.32639	-1.4528	-0.53155	1.84796399622562	-1.488083	-5.961101	-1.95047
Trial1	2	1	noBlindfold	counterclockwise	practice	Free	1	0.5	-0.25	6.618053	-1.34185	-1.45296	-0.54749	1.86572020383836	-1.455018	-6.181155	-1.938062
Trial1	2	1	noBlindfold	counterclockwise	practice	Free	1	0.5	-0.25	6.638054	-1.35732	-1.45306	-0.58023	1.88644884689035	-1.215252	-6.024578	-2.103561
Trial1	2	1	noBlindfold	counterclockwise	practice	Free	1	0.5	-0.25	6.658054	-1.38678	-1.45311	-0.59741	1.91849748021453	-0.879275	-6.308109	-2.041835
Trial1	2	1	noBlindfold	counterclockwise	practice	Free	1	0.5	-0.25	6.678055	-1.40098	-1.4531	-0.61659	1.93600443934132	-0.860871	-5.918783	-2.534155
Trial1	2	1	noBlindfold	counterclockwise	practice	Free	1	0.5	-0.25	6.698051	-1.41525	-1.45304	-0.63516	1.95359438102576	-0.736872	-6.375817	-2.714827
Trial1	2	1	noBlindfold	counterclockwise	practice	Free	1	0.5	-0.25	6.718052	-1.4287	-1.45314	-0.65608	1.97098567923737	-0.642484	-6.604335	-3.05247
Trial1	2	1	noBlindfold	counterclockwise	practice	Free	1	0.5	-0.25	6.738052	-1.44203	-1.45328	-0.69958	1.99338982392853	-0.490465	-6.858243	-2.933978
Trial1	2	1	noBlindfold	counterclockwise	practice	Free	1	0.5	-0.25	6.758053	-1.46653	-1.4534	-0.72279	2.02256532443037	-1.114991	-6.600103	-3.130903
Trial1	2	1	noBlindfold	counterclockwise	practice	Free	1	0.5	-0.25	6.778053	-1.47857	-1.45338	-0.74762	2.04018745077736	-1.042123	-6.697434	-2.899406
Trial1	2	1	noBlindfold	counterclockwise	practice	Free	1	0.5	-0.25	6.798054	-1.49057	-1.45331	-0.77232	2.05795709697793	-0.770058	-6.19385	-2.538874
Trial1	2	1	noBlindfold	counterclockwise	practice	Free	1	0.5	-0.25	6.818054	-1.50279	-1.45314	-0.79739	2.07624745045803	-0.675755	-6.109214	-2.143502
Trial1	2	1	noBlindfold	counterclockwise	practice	Free	1	0.5	-0.25	6.838055	-1.51452	-1.45306	-0.85025	2.10204450418531	-0.845951	-6.443526	-2.586609
Trial1	2	1	noBlindfold	counterclockwise	practice	Free	1	0.5	-0.25	6.858051	-1.53807	-1.45333	-0.87797	2.13262173674113	-0.43874	-6.672043	-2.608426
Trial1	2	1	noBlindfold	counterclockwise	practice	Free	1	0.5	-0.25	6.878052	-1.54948	-1.45335	-0.90529	2.15169075524567	-0.333799	-6.430831	-2.558456
Trial1	2	1	noBlindfold	counterclockwise	practice	Free	1	0.5	-0.25	6.898052	-1.55981	-1.45325	-0.9330701	2.17011569333734	-0.307692	-6.621262	-2.551481
Trial1	2	1	noBlindfold	counterclockwise	practice	Free	1	0.5	-0.25	6.918053	-1.57041	-1.45327	-0.96192	2.1893898103928	-0.246848	-6.625494	-2.391847
Trial1	2	1	noBlindfold	counterclockwise	practice	Free	1	0.5	-0.25	6.938053	-1.58025	-1.45325	-1.01786	2.21744204652118	-0.186035	-5.927247	-1.832952
Trial1	2	1	noBlindfold	counterclockwise	practice	Free	1	0.5	-0.25	6.958054	-1.59972	-1.45293	-1.04589	2.24549881622495	-0.787818	-6.236168	-1.991023
Trial1	2	1	noBlindfold	counterclockwise	practice	Free	1	0.5	-0.25	6.978054	-1.60892	-1.45304	-1.07529	2.26465162883837	-0.595884	-6.363122	-1.622361
Trial1	2	1	noBlindfold	counterclockwise	practice	Free	1	0.5	-0.25	6.998055	-1.61888	-1.45313	-1.10196	2.28374441329354	-0.627234	-5.948406	-1.832158
Trial1	2	1	noBlindfold	counterclockwise	practice	Free	1	0.5	-0.25	7.018051	-1.62784	-1.45311	-1.12939	2.30239647148126	-0.509144	-6.325036	-1.919951
Trial1	2	1	noBlindfold	counterclockwise	practice	Free	1	0.5	-0.25	7.038052	-1.63697	-1.4532	-1.18408	2.3321977661906	-0.336177	-6.490076	-1.768617
Trial1	2	1	noBlindfold	counterclockwise	practice	Free	1	0.5	-0.25	7.058052	-1.6546	-1.453	-1.2109	2.35915879194462	-0.10604	-5.588703	-1.951968
Trial1	2	1	noBlindfold	counterclockwise	practice	Free	1	0.5	-0.25	7.078053	-1.66274	-1.45285	-1.2387	2.37801850862206	-0.28761	-6.104982	-2.096908
Trial1	2	1	noBlindfold	counterclockwise	practice	Free	1	0.5	-0.25	7.098053	-1.67063	-1.45298	-1.26555	2.3964507292663	-0.174802	-6.485844	-1.888458
Trial1	2	1	noBlindfold	counterclockwise	practice	Free	1	0.5	-0.25	7.118053	-1.67841	-1.45317	-1.29311	2.41527402392679	-0.217051	-6.384281	-1.956919
Trial1	2	1	noBlindfold	counterclockwise	practice	Free	1	0.5	-0.25	7.138054	-1.68586	-1.4532	-1.34653	2.44547787956287	-0.303322	-6.388513	-2.141142
Trial1	2	1	noBlindfold	counterclockwise	practice	Free	1	0.5	-0.25	7.158054	-1.69972	-1.45306	-1.37358	2.4700607599293	-0.258352	-5.65218	-1.456612
Trial1	2	1	noBlindfold	counterclockwise	practice	Free	1	0.5	-0.25	7.178055	-1.70655	-1.45282	-1.39966	2.48808782145506	-0.35753	-5.262854	-1.585326
Trial1	2	1	noBlindfold	counterclockwise	practice	Free	1	0.5	-0.25	7.198051	-1.71291	-1.45269	-1.42562	2.50580385487287	-0.577799	-5.753743	-1.747563
Trial1	2	1	noBlindfold	counterclockwise	practice	Free	1	0.5	-0.25	7.218052	-1.71978	-1.45282	-1.4513	2.52399377398514	-0.498204	-6.054201	-1.609598
Trial1	2	1	noBlindfold	counterclockwise	practice	Free	1	0.5	-0.25	7.238052	-1.72651	-1.45293	-1.50321	2.55497200307986	-0.633115	-5.567544	-1.591366
Trial1	2	1	noBlindfold	counterclockwise	practice	Free	1	0.5	-0.25	7.258053	-1.74067	-1.45273	-1.52911	2.58006298588303	-0.988656	-5.601398	-2.130028
Trial1	2	1	noBlindfold	counterclockwise	practice	Free	1	0.5	-0.25	7.278053	-1.74816	-1.45277	-1.5556	2.59977208412038	-0.944018	-5.453285	-1.692818
Trial1	2	1	noBlindfold	counterclockwise	practice	Free	1	0.5	-0.25	7.298054	-1.75597	-1.45274	-1.58179	2.61974524938214	-1.038574	-4.907383	-1.46215
Trial1	2	1	noBlindfold	counterclockwise	practice	Free	1	0.5	-0.25	7.318054	-1.7646	-1.45252	-1.60728	2.64019356346975	-1.068868	-4.767733	-1.776378
Trial1	2	1	noBlindfold	counterclockwise	practice	Free	1	0.5	-0.25	7.338055	-1.77317	-1.45247	-1.65789	2.67384666143849	-1.084219	-5.478676	-1.689998
Trial1	2	1	noBlindfold	counterclockwise	practice	Free	1	0.5	-0.25	7.358051	-1.79135	-1.45277	-1.68279	2.70243808625526	-0.835598	-5.499835	-1.546818
Trial1	2	1	noBlindfold	counterclockwise	practice	Free	1	0.5	-0.25	7.378052	-1.80082	-1.45277	-1.70845	2.72412347821258	-1.056065	-5.474444	-1.822284
Trial1	2	1	noBlindfold	counterclockwise	practice	Free	1	0.5	-0.25	7.398052	-1.81094	-1.45281	-1.7331	2.74591136672641	-0.983634	-5.944174	-1.542833
Trial1	2	1	noBlindfold	counterclockwise	practice	Free	1	0.5	-0.25	7.418053	-1.82102	-1.45288	-1.75793	2.76784868205584	-0.880064	-5.474444	-0.988639
Trial1	2	1	noBlindfold	counterclockwise	practice	Free	1	0.5	-0.25	7.438053	-1.83159	-1.45269	-1.80574	2.80296960012409	-0.944019	-4.640779	-1.329703
Trial1	2	1	noBlindfold	counterclockwise	practice	Free	1	0.5	-0.25	7.458054	-1.85302	-1.45242	-1.82859	2.83348724351149	-1.005147	-5.508298	-1.34243
Trial1	2	1	noBlindfold	counterclockwise	practice	Free	1	0.5	-0.25	7.478054	-1.86387	-1.45267	-1.83879	2.8481810591056	-0.955858	-5.482908	-1.329985
Trial1	2	1	noBlindfold	counterclockwise	practice	Free	1	0.5	-0.25	7.498055	-1.872	-1.45266	-1.84012	2.85567249191058	-1.641777	-4.66617	-4.829165
Trial1	2	1	noBlindfold	counterclockwise	practice	Free	1	0.5	-0.25	7.518051	-1.87696	-1.45255	-1.83986	2.85964913253275	-1.067875	-7.141773	-4.34858
Trial1	2	1	noBlindfold	counterclockwise	practice	Free	1	0.5	-0.25	7.538052	-1.88028	-1.45314	-1.83936	2.86213165339463	-0.929929	-6.545089	-3.968246
Trial1	2	1	noBlindfold	counterclockwise	practice	Free	1	0.5	-0.25	7.558052	-1.88287	-1.45254	-1.83922	2.86420840511291	-1.125392	-3.726711	-1.642577
Trial1	2	1	noBlindfold	counterclockwise	practice	Free	1	0.5	-0.25	7.578053	-1.88346	-1.45215	-1.8391	2.86463271742702	-1.593875	-5.068191	-1.367224
Trial1	2	1	noBlindfold	counterclockwise	practice	Free	1	0.5	-0.25	7.598053	-1.88396	-1.4525	-1.83907	2.86503211976649	-1.476598	-6.181155	-2.074269
Trial1	2	1	noBlindfold	counterclockwise	practice	Free	1	0.5	-0.25	7.618053	-1.88404	-1.45296	-1.83907	2.86509857919631	-1.220756	-6.121909	-3.374336
Trial1	2	1	noBlindfold	counterclockwise	practice	Free	1	0.5	-0.25	7.638054	-1.88404	-1.45307	-1.8391	2.86511517468837	-0.697776	-5.952637	-4.720374
Trial1	2	1	noBlindfold	counterclockwise	practice	Free	1	0.5	-0.25	7.658054	-1.88393	-1.45317	-1.83914	2.86504593581174	0.341211	-6.731289	-5.287633
Trial1	2	1	noBlindfold	counterclockwise	practice	Free	1	0.5	-0.25	7.678055	-1.88376	-1.45326	-1.83938	2.86503760657558	1.343682	-6.227704	-5.610242
Trial1	2	1	noBlindfold	counterclockwise	practice	Free	1	0.5	-0.25	7.698051	-1.88272	-1.45313	-1.84003	2.86453309029094	2.191323	-5.846842	-6.179403
Trial1	2	1	noBlindfold	counterclockwise	practice	Free	1	0.5	-0.25	7.718052	-1.87992	-1.45301	-1.84131	2.86291579116715	2.794018	-6.532394	-6.983046
Trial1	2	1	noBlindfold	counterclockwise	practice	Free	1	0.5	-0.25	7.738052	-1.87451	-1.45327	-1.84589	2.86097238940817	3.498538	-7.789239	-8.269041
Trial1	2	1	noBlindfold	counterclockwise	practice	Free	1	0.5	-0.25	7.758053	-1.85505	-1.45411	-1.84935	2.84678437128072	3.804475	-7.865411	-8.915218
Trial1	2	1	noBlindfold	counterclockwise	practice	Free	1	0.5	-0.25	7.778053	-1.84026	-1.45397	-1.85355	2.83693310954981	3.907366	-7.090992	-8.379093
Trial1	2	1	noBlindfold	counterclockwise	practice	Free	1	0.5	-0.25	7.798054	-1.82216	-1.45361	-1.85819	2.82465968914161	3.980028	-6.680507	-8.188909
Trial1	2	1	noBlindfold	counterclockwise	practice	Free	1	0.5	-0.25	7.818054	-1.80195	-1.45337	-1.86363	2.8111875203862	3.897464	-6.752448	-8.244318
Trial1	2	1	noBlindfold	counterclockwise	practice	Free	1	0.5	-0.25	7.838055	-1.77801	-1.45336	-1.87637	2.79900139933234	3.751495	-7.031746	-8.309504
Trial1	2	1	noBlindfold	counterclockwise	practice	Free	1	0.5	-0.25	7.858051	-1.72051	-1.45372	-1.88379	2.75679787134985	3.770075	-7.916193	-8.598486
Trial1	2	1	noBlindfold	counterclockwise	practice	Free	1	0.5	-0.25	7.878052	-1.68714	-1.45393	-1.89091	2.73425797251644	3.431172	-7.928888	-8.320397
Trial1	2	1	noBlindfold	counterclockwise	practice	Free	1	0.5	-0.25	7.898052	-1.65246	-1.45397	-1.89855	2.71123602469057	3.560063	-7.717298	-8.112013
Trial1	2	1	noBlindfold	counterclockwise	practice	Free	1	0.5	-0.25	7.918053	-1.61549	-1.45388	-1.90677	2.68704011367136	3.942947	-7.501476	-7.938065
Trial1	2	1	noBlindfold	counterclockwise	practice	Free	1	0.5	-0.25	7.938053	-1.5747	-1.45379	-1.92395	2.66579979358529	4.346517	-7.713066	-7.897143
Trial1	2	1	noBlindfold	counterclockwise	practice	Free	1	0.5	-0.25	7.958054	-1.48573	-1.45419	-1.93299	2.60299415182127	4.405788	-9.075706	-7.959288
Trial1	2	1	noBlindfold	counterclockwise	practice	Free	1	0.5	-0.25	7.978054	-1.43666	-1.45449	-1.94182	2.57155726158508	4.149946	-9.173037	-7.824672
Trial1	2	1	noBlindfold	counterclockwise	practice	Free	1	0.5	-0.25	7.998055	-1.387	-1.45456	-1.95037	2.54008410354223	3.884162	-8.771016	-7.383676
Trial1	2	1	noBlindfold	counterclockwise	practice	Free	1	0.5	-0.25	8.018051	-1.33715	-1.4544	-1.95939	2.50940925354303	3.889306	-8.068537	-6.828498
Trial1	2	1	noBlindfold	counterclockwise	practice	Free	1	0.5	-0.25	8.038052	-1.28401	-1.45408	-1.97682	2.482860996456	3.916141	-7.560721	-6.378898
Trial1	2	1	noBlindfold	counterclockwise	practice	Free	1	0.5	-0.25	8.058052	-1.17087	-1.45371	-1.98509	2.4088053745728	3.333705	-7.683444	-6.83321
Trial1	2	1	noBlindfold	counterclockwise	practice	Free	1	0.5	-0.25	8.078053	-1.11127	-1.45382	-1.99308	2.37371405079366	3.248263	-8.030451	-6.897147
Trial1	2	1	noBlindfold	counterclockwise	practice	Free	1	0.5	-0.25	8.098053	-1.05415	-1.45399	-2.00074	2.34104098724668	3.261148	-8.178564	-6.671555
Trial1	2	1	noBlindfold	counterclockwise	practice	Free	1	0.5	-0.25	8.118053	-0.99254	-1.45407	-2.00805	2.30616897392221	3.38445	-7.971206	-6.364648
Trial1	2	1	noBlindfold	counterclockwise	practice	Free	1	0.5	-0.25	8.138054	-0.93179	-1.45399	-2.02173	2.27794854850631	3.379766	-7.569185	-6.166553
Trial1	2	1	noBlindfold	counterclockwise	practice	Free	1	0.5	-0.25	8.158054	-0.80395	-1.45358	-2.02799	2.2048887235389	2.758073	-6.858243	-6.210361
Trial1	2	1	noBlindfold	counterclockwise	practice	Free	1	0.5	-0.25	8.178055	-0.74098	-1.45343	-2.03361	2.17285441141312	2.73364	-6.849779	-6.15236
Trial1	2	1	noBlindfold	counterclockwise	practice	Free	1	0.5	-0.25	8.198051	-0.6775301	-1.45342	-2.03875	2.14154248053258	2.732695	-7.129078	-6.279329
Trial1	2	1	noBlindfold	counterclockwise	practice	Free	1	0.5	-0.25	8.218052	-0.61376	-1.45354	-2.04352	2.11120231660104	2.58879	-7.302582	-6.501861
Trial1	2	1	noBlindfold	counterclockwise	practice	Free	1	0.5	-0.25	8.238052	-0.54794	-1.45363	-2.05134	2.08398763046095	2.576139	-7.179859	-6.697577
Trial1	2	1	noBlindfold	counterclockwise	practice	Free	1	0.5	-0.25	8.258053	-0.41825	-1.45349	-2.05433	2.02454669985526	2.676819	-6.773607	-6.281399
Trial1	2	1	noBlindfold	counterclockwise	practice	Free	1	0.5	-0.25	8.278053	-0.35619	-1.45342	-2.05701	1.99958652397163	2.954021	-6.938647	-6.214761
Trial1	2	1	noBlindfold	counterclockwise	practice	Free	1	0.5	-0.25	8.298054	-0.29191	-1.45346	-2.05909	1.97482346031794	3.127042	-7.13331	-6.651199
Trial1	2	1	noBlindfold	counterclockwise	practice	Free	1	0.5	-0.25	8.318054	-0.22536	-1.45354	-2.06066	1.95054770745576	3.036427	-7.120614	-7.104446
Trial1	2	1	noBlindfold	counterclockwise	practice	Free	1	0.5	-0.25	8.338055	-0.16051	-1.45355	-2.06224	1.92885636240581	3.108885	-6.980965	-7.202678
Trial1	2	1	noBlindfold	counterclockwise	practice	Free	1	0.5	-0.25	8.358051	-0.028255	-1.45337	-2.06222	1.88764271626109	2.44509	-6.447758	-6.671209
Trial1	2	1	noBlindfold	counterclockwise	practice	Free	1	0.5	-0.25	8.378052	0.036596	-1.45324	-2.06166	1.86998807714863	2.073992	-6.206545	-6.448891
Trial1	2	1	noBlindfold	counterclockwise	practice	Free	1	0.5	-0.25	8.398052	0.10272	-1.4531	-2.06062	1.85369264836683	1.704827	-5.969565	-6.126395
Trial1	2	1	noBlindfold	counterclockwise	practice	Free	1	0.5	-0.25	8.418053	0.16594	-1.453	-2.05913	1.83971414448535	1.416409	-5.978028	-5.85077
Trial1	2	1	noBlindfold	counterclockwise	practice	Free	1	0.5	-0.25	8.438053	0.22782	-1.45301	-2.05493	1.82533672464529	0.437358	-6.363122	-5.765206
Trial1	2	1	noBlindfold	counterclockwise	practice	Free	1	0.5	-0.25	8.458054	0.34613	-1.45348	-2.05247	1.80902569642834	-0.734514	-7.560721	-5.531261
Trial1	2	1	noBlindfold	counterclockwise	practice	Free	1	0.5	-0.25	8.478054	0.39942	-1.45375	-2.04979	1.80259813654856	-0.835748	-7.789239	-5.513735
Trial1	2	1	noBlindfold	counterclockwise	practice	Free	1	0.5	-0.25	8.498055	0.44895	-1.4539	-2.04714	1.79786504482702	-1.508162	-7.983901	-5.510426
Trial1	2	1	noBlindfold	counterclockwise	practice	Free	1	0.5	-0.25	8.518051	0.49542	-1.45403	-2.04456	1.79456580008188	-2.168904	-8.40285	-5.47078
Trial1	2	1	noBlindfold	counterclockwise	practice	Free	1	0.5	-0.25	8.538052	0.53559	-1.45422	-2.03977	1.7901239489909	-2.151757	-9.003765	-5.735524
Trial1	2	1	noBlindfold	counterclockwise	practice	Free	1	0.5	-0.25	8.558052	0.60313	-1.45474	-2.03781	1.79078190989215	-0.935831	-9.663926	-6.262392
Trial1	2	1	noBlindfold	counterclockwise	practice	Free	1	0.5	-0.25	8.578053	0.6287	-1.45485	-2.03599	1.79062111399854	-0.801865	-9.769721	-6.097592
Trial1	2	1	noBlindfold	counterclockwise	practice	Free	1	0.5	-0.25	8.598053	0.65139	-1.45488	-2.03435	1.79076061162269	-0.446179	-9.748562	-5.838418
Trial1	2	1	noBlindfold	counterclockwise	practice	Free	1	0.5	-0.25	8.618053	0.67129	-1.45489	-2.0329	1.79110944012634	0.263832	-9.90937	-5.621156
Trial1	2	1	noBlindfold	counterclockwise	practice	Free	1	0.5	-0.25	8.638054	0.68835	-1.45494	-2.03047	1.79040487101813	1.169666	-10.07441	-5.594708
Trial1	2	1	noBlindfold	counterclockwise	practice	Free	1	0.5	-0.25	8.658054	0.71607	-1.45503	-2.02938	1.79245075898952	2.196871	-9.841662	-5.758706
Trial1	2	1	noBlindfold	counterclockwise	practice	Free	1	0.5	-0.25	8.678051	0.72822	-1.45494	-2.02832	1.79290452837662	2.469045	-9.494654	-5.845819
Trial1	2	1	noBlindfold	counterclockwise	practice	Free	1	0.5	-0.25	8.698055	0.73974	-1.45475	-2.02724	1.79333695292557	2.822838	-9.012229	-5.729569
Trial1	2	1	noBlindfold	counterclockwise	practice	Free	1	0.5	-0.25	8.718052	0.75141	-1.45451	-2.02615	1.79385500315704	3.148546	-8.517108	-5.30858
Trial1	2	1	noBlindfold	counterclockwise	practice	Free	1	0.5	-0.25	8.738056	0.76297	-1.45428	-2.02366	1.79304846681204	3.380268	-8.081233	-4.891183
Trial1	2	1	noBlindfold	counterclockwise	practice	Free	1	0.5	-0.25	8.758053	0.78884	-1.45388	-2.02234	1.79572209123212	3.487669	-7.729993	-4.59748
Trial1	2	1	noBlindfold	counterclockwise	practice	Free	1	0.5	-0.25	8.778049	0.80215	-1.45386	-2.02084	1.79643244509356	3.463541	-7.911961	-4.778639
Trial1	2	1	noBlindfold	counterclockwise	practice	Free	1	0.5	-0.25	8.798054	0.817	-1.45396	-2.01929	1.79746376361645	3.625291	-8.2632	-4.935136
Trial1	2	1	noBlindfold	counterclockwise	practice	Free	1	0.5	-0.25	8.81805	0.8321	-1.4541	-2.01764	1.79856664176143	3.767133	-8.271664	-4.84575
Trial1	2	1	noBlindfold	counterclockwise	practice	Free	1	0.5	-0.25	8.838055	0.84794	-1.45412	-2.01392	1.79790861536729	3.743089	-7.941583	-4.522486
Trial1	2	1	noBlindfold	counterclockwise	practice	Free	1	0.5	-0.25	8.858051	0.88241	-1.4539	-2.01185	1.80287361910175	3.559943	-7.801934	-4.051104
Trial1	2	1	noBlindfold	counterclockwise	practice	Free	1	0.5	-0.25	8.878056	0.90108	-1.45389	-2.00969	1.80481972378622	3.849538	-7.911961	-4.37752
Trial1	2	1	noBlindfold	counterclockwise	practice	Free	1	0.5	-0.25	8.898052	0.92015	-1.45394	-2.00734	1.80686737825472	4.309373	-7.928888	-4.707225
Trial1	2	1	noBlindfold	counterclockwise	practice	Free	1	0.5	-0.25	8.918056	0.94038	-1.45394	-2.00478	1.80919529489763	4.546249	-7.645357	-5.004955
Trial1	2	1	noBlindfold	counterclockwise	practice	Free	1	0.5	-0.25	8.938053	0.9627	-1.45382	-1.99872	1.80889831428538	4.798296	-7.289886	-5.261982
Trial1	2	1	noBlindfold	counterclockwise	practice	Free	1	0.5	-0.25	8.95805	1.01128	-1.45355	-1.99514	1.81849417415128	5.151219	-7.044442	-5.385704
Trial1	2	1	noBlindfold	counterclockwise	practice	Free	1	0.5	-0.25	8.978054	1.03927	-1.4535	-1.99134	1.82293096924397	4.902605	-6.94711	-5.111896
Trial1	2	1	noBlindfold	counterclockwise	practice	Free	1	0.5	-0.25	8.998051	1.0682	-1.45347	-1.98723	1.8277908854992	4.594326	-6.862474	-4.807756
Trial1	2	1	noBlindfold	counterclockwise	practice	Free	1	0.5	-0.25	9.018055	1.09762	-1.45343	-1.98286	1.83301755295647	4.03728	-6.773607	-4.663234
Trial1	2	1	noBlindfold	counterclockwise	practice	Free	1	0.5	-0.25	9.038052	1.12991	-1.45339	-1.97332	1.83483471897063	3.799887	-6.71013	-4.705078
Trial1	2	1	noBlindfold	counterclockwise	practice	Free	1	0.5	-0.25	9.058056	1.1955	-1.45338	-1.96836	1.85377484628217	3.195488	-6.811693	-5.054457
Trial1	2	1	noBlindfold	counterclockwise	practice	Free	1	0.5	-0.25	9.078053	1.22813	-1.45339	-1.96313	1.86144773215844	2.929223	-6.722825	-4.825284
Trial1	2	1	noBlindfold	counterclockwise	practice	Free	1	0.5	-0.25	9.098049	1.2616	-1.45336	-1.95796	1.87007004709331	2.840021	-6.490076	-4.590842
Trial1	2	1	noBlindfold	counterclockwise	practice	Free	1	0.5	-0.25	9.118053	1.29486	-1.45325	-1.95251	1.8789205774256	2.851372	-6.202314	-4.610323
Trial1	2	1	noBlindfold	counterclockwise	practice	Free	1	0.5	-0.25	9.13805	1.32696	-1.45312	-1.94148	1.8828084641772	2.764341	-6.121909	-4.63392
Trial1	2	1	noBlindfold	counterclockwise	practice	Free	1	0.5	-0.25	9.158054	1.39145	-1.45312	-1.93595	1.90712105732881	2.620916	-6.477381	-4.39445
Trial1	2	1	noBlindfold	counterclockwise	practice	Free	1	0.5	-0.25	9.178051	1.42269	-1.45322	-1.93035	1.91701153893362	2.702054	-6.57048	-4.213095
Trial2	1	1	noBlindfold	counterclockwise	practice	Guided	1	-0.5	-0.5	0	-0.55228	-1.45293	-1.29947	0.801177625366006	0.636957	-5.748239	1.231198
Trial2	1	1	noBlindfold	counterclockwise	practice	Guided	1	-0.5	-0.5	0.006492615	-0.55215	-1.45273	-1.29946	0.801159041701617	0.591495	-5.570503	1.203253
Trial2	1	1	noBlindfold	counterclockwise	practice	Guided	1	-0.5	-0.5	0.02648926	-0.55215	-1.45273	-1.29946	0.801159041701617	0.742893	-5.72708	1.117106
Trial2	1	1	noBlindfold	counterclockwise	practice	Guided	1	-0.5	-0.5	0.04649353	-0.55211	-1.45276	-1.29946	0.801156439311324	0.918039	-5.600126	0.96384
Trial2	1	1	noBlindfold	counterclockwise	practice	Guided	1	-0.5	-0.5	0.06649017	-0.55206	-1.45275	-1.29945	0.801143195734835	1.208169	-5.164251	1.209304
Trial2	1	1	noBlindfold	counterclockwise	practice	Guided	1	-0.5	-0.5	0.08649445	-0.55199	-1.45262	-1.29941	0.801098800668483	1.385781	-4.55064	1.369913
Trial2	1	1	noBlindfold	counterclockwise	practice	Guided	1	-0.5	-0.5	0.1064911	-0.55177	-1.45235	-1.29934	0.801014719637058	1.595902	-4.135923	1.45598
Trial2	1	1	noBlindfold	counterclockwise	practice	Guided	1	-0.5	-0.5	0.1264877	-0.55005	-1.45212	-1.29936	0.800925266460196	1.722952	-4.592958	1.289911
Trial2	1	1	noBlindfold	counterclockwise	practice	Guided	1	-0.5	-0.5	0.146492	-0.54852	-1.45225	-1.29942	0.800891083838306	1.619475	-4.863793	1.102862
Trial2	1	1	noBlindfold	counterclockwise	practice	Guided	1	-0.5	-0.5	0.1664886	-0.5467	-1.4524	-1.29943	0.800792879140096	1.542457	-4.965356	1.155701
Trial2	1	1	noBlindfold	counterclockwise	practice	Guided	1	-0.5	-0.5	0.1864929	-0.54481	-1.45249	-1.29944	0.800694761354733	1.575287	-5.049992	1.145157
Trial2	1	1	noBlindfold	counterclockwise	practice	Guided	1	-0.5	-0.5	0.2064896	-0.5428	-1.45252	-1.29952	0.800664783990936	1.687973	-4.855329	1.009943
Trial2	1	1	noBlindfold	counterclockwise	practice	Guided	1	-0.5	-0.5	0.2264938	-0.53777	-1.4523	-1.29954	0.800431549180093	1.899256	-4.474467	0.893845
Trial2	1	1	noBlindfold	counterclockwise	practice	Guided	1	-0.5	-0.5	0.2464905	-0.53441	-1.45227	-1.29955	0.800290041324486	1.934079	-4.745302	0.913505
Trial2	1	1	noBlindfold	counterclockwise	practice	Guided	1	-0.5	-0.5	0.2664948	-0.53073	-1.45236	-1.29959	0.80018028473347	1.980563	-4.982283	0.860281
Trial2	1	1	noBlindfold	counterclockwise	practice	Guided	1	-0.5	-0.5	0.2864914	-0.52627	-1.45246	-1.29969	0.800121380625473	2.141872	-4.914574	0.571212
Trial2	1	1	noBlindfold	counterclockwise	practice	Guided	1	-0.5	-0.5	0.306488	-0.52116	-1.45245	-1.29987	0.800149851888662	2.10327	-4.673362	0.396189
Trial2	1	1	noBlindfold	counterclockwise	practice	Guided	1	-0.5	-0.5	0.3264923	-0.5092	-1.45226	-1.29993	0.799982998280673	2.077085	-4.33905	0.091896
Trial2	1	1	noBlindfold	counterclockwise	practice	Guided	1	-0.5	-0.5	0.346489	-0.50191	-1.45218	-1.29992	0.799922243101703	1.897154	-4.313659	0.131655
Trial2	1	1	noBlindfold	counterclockwise	practice	Guided	1	-0.5	-0.5	0.3664932	-0.49421	-1.45216	-1.29983	0.79985091657696	1.771473	-4.440613	0.349854
Trial2	1	1	noBlindfold	counterclockwise	practice	Guided	1	-0.5	-0.5	0.3864899	-0.48583	-1.45221	-1.29969	0.799815539860202	1.63163	-4.588726	0.683389
Trial2	1	1	noBlindfold	counterclockwise	practice	Guided	1	-0.5	-0.5	0.4064941	-0.47772	-1.45228	-1.29949	0.799800361025902	1.442247	-4.584494	1.049404
Trial2	1	1	noBlindfold	counterclockwise	practice	Guided	1	-0.5	-0.5	0.4264908	-0.46075	-1.45225	-1.29954	0.800502748884774	1.50382	-4.351745	0.853663
Trial2	1	1	noBlindfold	counterclockwise	practice	Guided	1	-0.5	-0.5	0.4464874	-0.45229	-1.45217	-1.29964	0.801061969077362	1.688349	-4.186705	0.699192
Trial2	1	1	noBlindfold	counterclockwise	practice	Guided	1	-0.5	-0.5	0.4664917	-0.44322	-1.45208	-1.29976	0.80177315513781	1.799081	-4.042824	0.44112
Trial2	1	1	noBlindfold	counterclockwise	practice	Guided	1	-0.5	-0.5	0.4864883	-0.43392	-1.45202	-1.29976	0.802485382818386	1.874642	-4.025896	0.222766
Trial2	1	1	noBlindfold	counterclockwise	practice	Guided	1	-0.5	-0.5	0.5064926	-0.42372	-1.45201	-1.29988	0.803508989928057	1.9494	-4.135923	0.204194
Trial2	1	1	noBlindfold	counterclockwise	practice	Guided	1	-0.5	-0.5	0.5264893	-0.40225	-1.45211	-1.29986	0.805810824363361	2.228861	-4.309427	0.296735
Trial2	1	1	noBlindfold	counterclockwise	practice	Guided	1	-0.5	-0.5	0.5464935	-0.39019	-1.45215	-1.2999	0.807402094438763	2.565817	-4.237486	0.189729
Trial2	1	1	noBlindfold	counterclockwise	practice	Guided	1	-0.5	-0.5	0.5664902	-0.37622	-1.45213	-1.30002	0.809539154289111	2.875448	-4.15285	-0.045322
Trial2	1	1	noBlindfold	counterclockwise	practice	Guided	1	-0.5	-0.5	0.5864944	-0.3621	-1.45208	-1.30013	0.811926376541665	3.119041	-4.085142	-0.262672
Trial2	1	1	noBlindfold	counterclockwise	practice	Guided	1	-0.5	-0.5	0.6064911	-0.34549	-1.45203	-1.30006	0.814843172104865	3.144856	-3.966651	-0.353542
Trial2	1	1	noBlindfold	counterclockwise	practice	Guided	1	-0.5	-0.5	0.6264877	-0.30775	-1.4519	-1.29986	0.822639707411465	3.099347	-3.649266	0.279504
Trial2	1	1	noBlindfold	counterclockwise	practice	Guided	1	-0.5	-0.5	0.646492	-0.28676	-1.45183	-1.29971	0.827651760818116	2.855465	-3.585789	0.590314
Trial2	1	1	noBlindfold	counterclockwise	practice	Guided	1	-0.5	-0.5	0.6664886	-0.26377	-1.45178	-1.29966	0.833823047471946	2.606881	-3.535008	0.692384
Trial2	1	1	noBlindfold	counterclockwise	practice	Guided	1	-0.5	-0.5	0.6864929	-0.24035	-1.45177	-1.29967	0.840767628179845	2.298925	-3.606948	0.67666
Trial2	1	1	noBlindfold	counterclockwise	practice	Guided	1	-0.5	-0.5	0.7064896	-0.21535	-1.45179	-1.29969	0.848840226714763	2.11135	-3.615412	0.566929
Trial2	1	1	noBlindfold	counterclockwise	practice	Guided	1	-0.5	-0.5	0.7264938	-0.16505	-1.45175	-1.29965	0.86696697853098	2.06353	-3.255709	0.721878
Trial2	1	1	noBlindfold	counterclockwise	practice	Guided	1	-0.5	-0.5	0.7464905	-0.13821	-1.45164	-1.29962	0.877658253841125	2.227046	-3.137218	0.803506
Trial2	1	1	noBlindfold	counterclockwise	practice	Guided	1	-0.5	-0.5	0.7664948	-0.11137	-1.45159	-1.2996	0.88904074230149	2.266147	-3.276868	0.789969
Trial2	1	1	noBlindfold	counterclockwise	practice	Guided	1	-0.5	-0.5	0.7864914	-0.084565	-1.45162	-1.29958	0.901063023380118	2.305696	-3.365736	0.8365
Trial2	1	1	noBlindfold	counterclockwise	practice	Guided	1	-0.5	-0.5	0.806488	-0.055314	-1.45167	-1.29952	0.914864959165255	2.158594	-3.365736	0.897321
Trial2	1	1	noBlindfold	counterclockwise	practice	Guided	1	-0.5	-0.5	0.8264923	0.0032332	-1.45164	-1.29948	0.944675633770014	2.083173	-3.158377	1.011579
Trial2	1	1	noBlindfold	counterclockwise	practice	Guided	1	-0.5	-0.5	0.846489	0.034228	-1.4516	-1.29944	0.961511165744006	2.212907	-3.162609	1.178549
Trial2	1	1	noBlindfold	counterclockwise	practice	Guided	1	-0.5	-0.5	0.8664932	0.06592	-1.45159	-1.29944	0.9794741477506	2.2045	-3.200695	1.116031
Trial2	1	1	noBlindfold	counterclockwise	practice	Guided	1	-0.5	-0.5	0.8864899	0.09735399	-1.45161	-1.2995	0.998014041414139	2.290446	-3.361504	1.000538
Trial2	1	1	noBlindfold	counterclockwise	practice	Guided	1	-0.5	-0.5	0.9064941	0.1295	-1.45167	-1.29965	1.01769862505183	2.536217	-3.509617	0.787599
Trial2	1	1	noBlindfold	counterclockwise	practice	Guided	1	-0.5	-0.5	0.9264908	0.19736	-1.45178	-1.29959	1.06096895144246	2.731001	-3.505385	0.842876
Trial2	1	1	noBlindfold	counterclockwise	practice	Guided	1	-0.5	-0.5	0.9464874	0.23238	-1.45176	-1.29944	1.08419769112075	2.943407	-3.382663	1.190492
Trial2	1	1	noBlindfold	counterclockwise	practice	Guided	1	-0.5	-0.5	0.9664917	0.26969	-1.45169	-1.29931	1.10964820249113	2.860648	-3.230318	1.422579
Trial2	1	1	noBlindfold	counterclockwise	practice	Guided	1	-0.5	-0.5	0.9864883	0.30571	-1.45164	-1.29923	1.13487320558174	2.719174	-3.200695	1.49879
Trial2	1	1	noBlindfold	counterclockwise	practice	Guided	1	-0.5	-0.5	1.006493	0.31168	-1.45163	-1.29929	1.13916155776653	7.43034	-3.149914	1.167438
Trial2	1	1	noBlindfold	counterclockwise	practice	Guided	1	-0.5	-0.5	1.026489	0.30673	-1.45183	-1.29974	1.13595655506034	13.62647	-5.790557	-2.319381
Trial2	1	1	noBlindfold	counterclockwise	practice	Guided	1	-0.5	-0.5	1.046494	0.30662	-1.45231	-1.30053	1.13643479313809	11.44002	-6.603063	-3.304846
Trial2	1	1	noBlindfold	counterclockwise	practice	Guided	1	-0.5	-0.5	1.06649	0.30591	-1.45282	-1.30088	1.13617763435468	7.816747	-6.222201	-3.368874
Trial2	1	1	noBlindfold	counterclockwise	practice	Guided	1	-0.5	-0.5	1.086494	0.30478	-1.45287	-1.30088	1.13537639640046	4.925996	-4.952661	-2.491304
Trial2	1	1	noBlindfold	counterclockwise	practice	Guided	1	-0.5	-0.5	1.106491	0.3034	-1.45264	-1.29923	1.13323434828338	3.212933	-3.767757	-0.450211
Trial2	1	1	noBlindfold	counterclockwise	practice	Guided	1	-0.5	-0.5	1.126488	0.30132	-1.4514	-1.29593	1.12943274713753	1.154602	-1.431803	2.928756
Trial2	1	1	noBlindfold	counterclockwise	practice	Guided	1	-0.5	-0.5	1.146492	0.30073	-1.4508	-1.28994	1.12479941315385	1.427318	-1.114418	3.198342
Trial2	1	1	noBlindfold	counterclockwise	practice	Guided	1	-0.5	-0.5	1.166489	0.30074	-1.45056	-1.282	1.1192445971835	2.460107	-1.372558	2.902301
Trial2	1	1	noBlindfold	counterclockwise	practice	Guided	1	-0.5	-0.5	1.186493	0.30112	-1.45065	-1.27246	1.11287370622531	2.963663	-1.821129	2.597435
Trial2	1	1	noBlindfold	counterclockwise	practice	Guided	1	-0.5	-0.5	1.20649	0.30143	-1.45089	-1.24942	1.09723299798549	3.31815	-2.396653	2.7227
Trial2	1	1	noBlindfold	counterclockwise	practice	Guided	1	-0.5	-0.5	1.226494	0.302	-1.45144	-1.23636	1.08877454383402	5.041919	-3.488458	2.202818
Trial2	1	1	noBlindfold	counterclockwise	practice	Guided	1	-0.5	-0.5	1.24649	0.30246	-1.45177	-1.22355	1.08049369408553	5.70843	-4.326354	2.058007
Trial2	1	1	noBlindfold	counterclockwise	practice	Guided	1	-0.5	-0.5	1.266495	0.30281	-1.45209	-1.21089	1.07231917721888	6.003066	-4.470235	1.795753
Trial2	1	1	noBlindfold	counterclockwise	practice	Guided	1	-0.5	-0.5	1.286491	0.30301	-1.45221	-1.19782	1.06385044390125	6.180733	-4.047055	1.998608
Trial2	1	1	noBlindfold	counterclockwise	practice	Guided	1	-0.5	-0.5	1.306488	0.30309	-1.45201	-1.17064	1.0462846212188	5.984953	-2.887542	2.117869
Trial2	1	1	noBlindfold	counterclockwise	practice	Guided	1	-0.5	-0.5	1.326492	0.30267	-1.45122	-1.1546	1.03575109162269	4.258787	-2.100427	2.76934
Trial2	1	1	noBlindfold	counterclockwise	practice	Guided	1	-0.5	-0.5	1.346489	0.30218	-1.45111	-1.13618	1.02382507650299	3.27751	-2.426276	3.67281
Trial2	1	1	noBlindfold	counterclockwise	practice	Guided	1	-0.5	-0.5	1.366493	0.30165	-1.45117	-1.11518	1.01048956170999	2.315699	-2.426276	4.639743
Trial2	1	1	noBlindfold	counterclockwise	practice	Guided	1	-0.5	-0.5	1.38649	0.3012	-1.45119	-1.09062	0.995366001329125	1.666929	-2.324713	5.146078
Trial2	1	1	noBlindfold	counterclockwise	practice	Guided	1	-0.5	-0.5	1.406494	0.30086	-1.45115	-1.0316	0.961236328034781	1.288599	-2.193527	5.062436
Trial2	1	1	noBlindfold	counterclockwise	practice	Guided	1	-0.5	-0.5	1.426491	0.30067	-1.45097	-0.9973	0.942538998785467	1.721418	-1.854983	3.81521
Trial2	1	1	noBlindfold	counterclockwise	practice	Guided	1	-0.5	-0.5	1.446487	0.30085	-1.45092	-0.96213	0.92462144686886	2.365709	-1.909996	3.292956
Trial2	1	1	noBlindfold	counterclockwise	practice	Guided	1	-0.5	-0.5	1.466492	0.30115	-1.45098	-0.92427	0.906557456792523	2.868023	-2.075037	3.311365
Trial2	1	1	noBlindfold	counterclockwise	practice	Guided	1	-0.5	-0.5	1.486488	0.3014	-1.45105	-0.88651	0.889737017696364	3.349851	-2.34164	2.736091
Trial2	1	1	noBlindfold	counterclockwise	practice	Guided	1	-0.5	-0.5	1.506493	0.30163	-1.45121	-0.80816	0.858820837733677	3.286945	-3.255709	2.513986
Trial2	1	1	noBlindfold	counterclockwise	practice	Guided	1	-0.5	-0.5	1.526489	0.30167	-1.45153	-0.76894	0.845578808403575	2.965453	-2.836761	2.289424
Trial2	1	1	noBlindfold	counterclockwise	practice	Guided	1	-0.5	-0.5	1.546494	0.3015	-1.45147	-0.72779	0.833240974368122	2.276903	-3.192232	2.708247
Trial2	1	1	noBlindfold	counterclockwise	practice	Guided	1	-0.5	-0.5	1.56649	0.30121	-1.45144	-0.68732	0.822816060793795	1.96746	-2.210454	2.135684
Trial2	1	1	noBlindfold	counterclockwise	practice	Guided	1	-0.5	-0.5	1.586494	0.30095	-1.45127	-0.64623	0.814189225811244	1.410091	-2.396653	2.1787
Trial2	1	1	noBlindfold	counterclockwise	practice	Guided	1	-0.5	-0.5	1.606491	0.30072	-1.45124	-0.56155	0.803082146158896	0.959299	-2.240077	2.018768
Trial2	1	1	noBlindfold	counterclockwise	practice	Guided	1	-0.5	-0.5	1.626488	0.30047	-1.4512	-0.5196	0.80070991698226	0.762023	-2.92986	1.955183
Trial2	1	1	noBlindfold	counterclockwise	practice	Guided	1	-0.5	-0.5	1.646492	0.30043	-1.45136	-0.47669	0.800769343187717	1.208297	-2.726734	1.272922
Trial2	1	1	noBlindfold	counterclockwise	practice	Guided	1	-0.5	-0.5	1.666489	0.30048	-1.45145	-0.43545	0.803078416877956	0.785159	-3.382663	1.253552
Trial2	1	1	noBlindfold	counterclockwise	practice	Guided	1	-0.5	-0.5	1.686493	0.30052	-1.45161	-0.39468	0.807418461805665	1.248876	-2.862151	1.11464
Trial2	1	1	noBlindfold	counterclockwise	practice	Guided	1	-0.5	-0.5	1.70649	0.30058	-1.45152	-0.3138	0.821948152632095	1.346972	-2.798674	1.272234
Trial2	1	1	noBlindfold	counterclockwise	practice	Guided	1	-0.5	-0.5	1.726494	0.30061	-1.45139	-0.27271	0.8322482367767	1.100139	-2.620939	1.051128
Trial2	1	1	noBlindfold	counterclockwise	practice	Guided	1	-0.5	-0.5	1.74649	0.30059	-1.45137	-0.23223	0.844183119050432	1.025728	-3.255709	1.058858
Trial2	1	1	noBlindfold	counterclockwise	practice	Guided	1	-0.5	-0.5	1.766495	0.3005	-1.45156	-0.19365	0.857117603347653	0.672814	-3.073741	0.817461
Trial2	1	1	noBlindfold	counterclockwise	practice	Guided	1	-0.5	-0.5	1.786491	0.30037	-1.45154	-0.1545	0.871758225849303	0.540284	-3.056814	0.836613
Trial2	1	1	noBlindfold	counterclockwise	practice	Guided	1	-0.5	-0.5	1.806488	0.30025	-1.45158	-0.079491	0.904006567602902	0.185925	-3.217623	1.230344
Trial2	1	1	noBlindfold	counterclockwise	practice	Guided	1	-0.5	-0.5	1.826492	0.30015	-1.4514	-0.042435	0.921740589212608	0.442339	-3.052582	1.052866
Trial2	1	1	noBlindfold	counterclockwise	practice	Guided	1	-0.5	-0.5	1.846489	0.30015	-1.4515	-0.0058776	0.940423804545354	0.312793	-2.773284	1.037773
Trial2	1	1	noBlindfold	counterclockwise	practice	Guided	1	-0.5	-0.5	1.866493	0.30019	-1.45146	0.030874	0.960276648511417	0.657053	-2.785979	0.504381
Trial2	1	1	noBlindfold	counterclockwise	practice	Guided	1	-0.5	-0.5	1.88649	0.30025	-1.45151	0.065454	0.979866458898772	0.572197	-3.746598	0.419696
Trial2	1	1	noBlindfold	counterclockwise	practice	Guided	1	-0.5	-0.5	1.906494	0.30026	-1.45168	0.13228	1.01989905709931	0.215309	-2.747893	0.185483
Trial2	1	1	noBlindfold	counterclockwise	practice	Guided	1	-0.5	-0.5	1.926491	0.30021	-1.45152	0.1632	1.03931240283226	0.287185	-3.336113	0.841764
Trial2	1	1	noBlindfold	counterclockwise	practice	Guided	1	-0.5	-0.5	1.946487	0.30012	-1.45154	0.19557	1.06019320030565	-0.0058488	-2.426276	0.756718
Trial2	1	1	noBlindfold	counterclockwise	practice	Guided	1	-0.5	-0.5	1.966492	0.30003	-1.45134	0.22655	1.0807048213689	-0.11128	-2.777515	0.755825
Trial2	1	1	noBlindfold	counterclockwise	practice	Guided	1	-0.5	-0.5	1.986488	0.29994	-1.4514	0.25788	1.10194649847302	-0.264493	-3.424981	0.73272
Trial2	1	1	noBlindfold	counterclockwise	practice	Guided	1	-0.5	-0.5	2.006493	0.29988	-1.45154	0.30884	1.13755446788745	-0.329117	-2.498217	0.46244
Trial2	1	1	noBlindfold	counterclockwise	practice	Guided	1	-0.5	-0.5	2.026489	0.29982	-1.45149	0.30792	1.13685829486581	-0.227017	-4.36444	3.010142
Trial2	1	1	noBlindfold	counterclockwise	practice	Guided	1	-0.5	-0.5	2.046494	0.29974	-1.45164	0.30476	1.13455840135925	-1.202515	-1.266763	6.894106
Trial2	1	1	noBlindfold	counterclockwise	practice	Guided	1	-0.5	-0.5	2.06649	0.29905	-1.45065	0.30355	1.13321380075774	-2.215684	1.471213	7.249224
Trial2	1	1	noBlindfold	counterclockwise	practice	Guided	1	-0.5	-0.5	2.086494	0.29682	-1.44977	0.30312	1.1313371744427	-2.948576	-2.709801	6.766051
Trial2	1	1	noBlindfold	counterclockwise	practice	Guided	1	-0.5	-0.5	2.106491	0.29292	-1.45082	0.30241	1.12808861996867	-2.959094	-2.625165	4.938839
Trial2	1	1	noBlindfold	counterclockwise	practice	Guided	1	-0.5	-0.5	2.126488	0.28077	-1.45086	0.30235	1.11953887680965	-2.354767	-1.694169	4.701405
Trial2	1	1	noBlindfold	counterclockwise	practice	Guided	1	-0.5	-0.5	2.146492	0.27301	-1.45097	0.30221	1.11404011291257	-1.310051	-2.794437	4.447932
Trial2	1	1	noBlindfold	counterclockwise	practice	Guided	1	-0.5	-0.5	2.166489	0.26493	-1.45125	0.30188	1.10821002413767	-0.497928	-2.117349	3.593552
Trial2	1	1	noBlindfold	counterclockwise	practice	Guided	1	-0.5	-0.5	2.186493	0.2577	-1.45117	0.30153	1.10297762029816	-0.52931	-2.240071	2.870354
Trial2	1	1	noBlindfold	counterclockwise	practice	Guided	1	-0.5	-0.5	2.20649	0.25066	-1.45118	0.30122	1.09792710459945	-1.045807	-2.650556	2.552051
Trial2	1	1	noBlindfold	counterclockwise	practice	Guided	1	-0.5	-0.5	2.226494	0.23652	-1.45116	0.30126	1.08833786108938	-1.65745	-2.045409	2.54648
Trial2	1	1	noBlindfold	counterclockwise	practice	Guided	1	-0.5	-0.5	2.24649	0.22858	-1.45105	0.30137	1.0830617167094	-1.646742	-2.062336	2.807607
Trial2	1	1	noBlindfold	counterclockwise	practice	Guided	1	-0.5	-0.5	2.266487	0.21973	-1.45103	0.30145	1.07718772957348	-1.663346	-2.066568	2.935979
Trial2	1	1	noBlindfold	counterclockwise	practice	Guided	1	-0.5	-0.5	2.286491	0.21052	-1.45101	0.30149	1.0710858525872	-1.851652	-1.926918	3.004471
Trial2	1	1	noBlindfold	counterclockwise	practice	Guided	1	-0.5	-0.5	2.306488	0.20056	-1.45097	0.30156	1.06455752666412	-2.005647	-1.850746	2.968615
Trial2	1	1	noBlindfold	counterclockwise	practice	Guided	1	-0.5	-0.5	2.326492	0.17752	-1.45092	0.30162	1.04958466760463	-1.903709	-1.761878	3.25504
Trial2	1	1	noBlindfold	counterclockwise	practice	Guided	1	-0.5	-0.5	2.346489	0.16492	-1.45087	0.30168	1.04154185204839	-1.742172	-1.60107	3.356782
Trial2	1	1	noBlindfold	counterclockwise	practice	Guided	1	-0.5	-0.5	2.366493	0.15126	-1.45082	0.30171	1.03289812253825	-1.689716	-1.634924	3.467249
Trial2	1	1	noBlindfold	counterclockwise	practice	Guided	1	-0.5	-0.5	2.38649	0.13736	-1.45082	0.30169	1.02417510888703	-1.77224	-1.744951	3.393916
Trial2	1	1	noBlindfold	counterclockwise	practice	Guided	1	-0.5	-0.5	2.406494	0.12234	-1.45088	0.30153	1.01476963610697	-2.004859	-1.948077	3.199453
Trial2	1	1	noBlindfold	counterclockwise	practice	Guided	1	-0.5	-0.5	2.426491	0.09084	-1.45097	0.30147	0.995713835547049	-2.114216	-1.914223	2.94661
Trial2	1	1	noBlindfold	counterclockwise	practice	Guided	1	-0.5	-0.5	2.446487	0.073246	-1.45097	0.30141	0.985326824184985	-2.15819	-1.871905	2.830279
Trial2	1	1	noBlindfold	counterclockwise	practice	Guided	1	-0.5	-0.5	2.466492	0.054671	-1.45094	0.30132	0.974563307282341	-2.024356	-1.795732	2.592825
Trial2	1	1	noBlindfold	counterclockwise	practice	Guided	1	-0.5	-0.5	2.486488	0.03634	-1.45091	0.3012	0.964148348344035	-1.951045	-1.787269	2.36728
Trial2	1	1	noBlindfold	counterclockwise	practice	Guided	1	-0.5	-0.5	2.506493	0.016631	-1.4509	0.30111	0.953249611101071	-1.946781	-1.76611	2.192251
Trial2	1	1	noBlindfold	counterclockwise	practice	Guided	1	-0.5	-0.5	2.526489	-0.025122	-1.45088	0.30116	0.931325091031103	-1.793918	-1.732255	2.328575
Trial2	1	1	noBlindfold	counterclockwise	practice	Guided	1	-0.5	-0.5	2.546494	-0.048388	-1.45086	0.30122	0.919731964262422	-1.719287	-1.664547	2.48323
Trial2	1	1	noBlindfold	counterclockwise	practice	Guided	1	-0.5	-0.5	2.56649	-0.070224	-1.45083	0.30125	0.909235360282738	-1.66231	-1.639156	2.514825
Trial2	1	1	noBlindfold	counterclockwise	practice	Guided	1	-0.5	-0.5	2.586494	-0.093267	-1.45081	0.30126	0.898581833279788	-1.745812	-1.643388	2.481179
Trial2	1	1	noBlindfold	counterclockwise	practice	Guided	1	-0.5	-0.5	2.606491	-0.11762	-1.45081	0.30131	0.887869464474948	-1.897972	-1.685706	2.577303
Trial2	1	1	noBlindfold	counterclockwise	practice	Guided	1	-0.5	-0.5	2.626488	-0.1669	-1.45087	0.30131	0.867786451065596	-1.852491	-1.761878	2.63978
Trial2	1	1	noBlindfold	counterclockwise	practice	Guided	1	-0.5	-0.5	2.646492	-0.19246	-1.45089	0.30129	0.858281145144213	-1.919066	-1.799964	2.583382
Trial2	1	1	noBlindfold	counterclockwise	practice	Guided	1	-0.5	-0.5	2.666489	-0.21943	-1.45091	0.30125	0.848952918049553	-1.966923	-1.808428	2.468052
Trial2	1	1	noBlindfold	counterclockwise	practice	Guided	1	-0.5	-0.5	2.686493	-0.24711	-1.45091	0.30122	0.840182624820733	-1.969763	-1.829587	2.427618
Trial2	1	1	noBlindfold	counterclockwise	practice	Guided	1	-0.5	-0.5	2.70649	-0.27469	-1.4509	0.3012	0.832277621352465	-2.005383	-1.732255	2.416742
Trial2	1	1	noBlindfold	counterclockwise	practice	Guided	1	-0.5	-0.5	2.726494	-0.33271	-1.45086	0.30119	0.818468901694567	-1.82718	-1.761878	2.398777
Trial2	1	1	noBlindfold	counterclockwise	practice	Guided	1	-0.5	-0.5	2.74649	-0.36209	-1.45087	0.30116	0.812943098030052	-1.751188	-1.804196	2.324547
Trial2	1	1	noBlindfold	counterclockwise	practice	Guided	1	-0.5	-0.5	2.766487	-0.39283	-1.4509	0.30113	0.808266464469137	-1.760341	-1.905759	2.267452
Trial2	1	1	noBlindfold	counterclockwise	practice	Guided	1	-0.5	-0.5	2.786491	-0.42217	-1.45094	0.30113	0.804901719828077	-1.749596	-2.011554	2.26414
Trial2	1	1	noBlindfold	counterclockwise	practice	Guided	1	-0.5	-0.5	2.806488	-0.45377	-1.45099	0.30116	0.802492692820939	-1.722177	-2.036945	2.349036
Trial2	1	1	noBlindfold	counterclockwise	practice	Guided	1	-0.5	-0.5	2.826492	-0.51626	-1.45107	0.30115	0.801315012564629	-1.885583	-2.278158	2.343316
Trial2	1	1	noBlindfold	counterclockwise	practice	Guided	1	-0.5	-0.5	2.846489	-0.54909	-1.45112	0.3011	0.802602649066062	-1.936651	-2.282389	2.177714
Trial2	1	1	noBlindfold	counterclockwise	practice	Guided	1	-0.5	-0.5	2.866493	-0.58241	-1.45113	0.30104	0.80526795296186	-1.82885	-2.18929	2.084952
Trial2	1	1	noBlindfold	counterclockwise	practice	Guided	1	-0.5	-0.5	2.88649	-0.61522	-1.45111	0.30099	0.809234610807408	-1.83825	-2.231608	1.940554
Trial2	1	1	noBlindfold	counterclockwise	practice	Guided	1	-0.5	-0.5	2.906494	-0.64847	-1.4511	0.30092	0.81456500683908	-1.866984	-2.201985	1.900591
Trial2	1	1	noBlindfold	counterclockwise	practice	Guided	1	-0.5	-0.5	2.926491	-0.71628	-1.45111	0.30088	0.829569665267527	-1.812206	-2.324707	1.743427
Trial2	1	1	noBlindfold	counterclockwise	practice	Guided	1	-0.5	-0.5	2.946487	-0.75187	-1.45116	0.30081	0.839485054049918	-1.744223	-2.468589	1.610153
Trial2	1	1	noBlindfold	counterclockwise	practice	Guided	1	-0.5	-0.5	2.966492	-0.78776	-1.45122	0.30073	0.850866820132914	-1.736889	-2.574384	1.424327
Trial2	1	1	noBlindfold	counterclockwise	practice	Guided	1	-0.5	-0.5	2.986488	-0.82177	-1.45129	0.30064	0.862879071063017	-1.775847	-2.709801	1.235563
Trial2	1	1	noBlindfold	counterclockwise	practice	Guided	1	-0.5	-0.5	3.006493	-0.85815	-1.45135	0.30052	0.876985576435285	-1.693349	-2.709801	1.116101
Trial2	1	1	noBlindfold	counterclockwise	practice	Guided	1	-0.5	-0.5	3.026489	-0.92923	-1.45136	0.30045	0.908272299047583	-1.450981	-2.68441	0.939484
Trial2	1	1	noBlindfold	counterclockwise	practice	Guided	1	-0.5	-0.5	3.046494	-0.96591	-1.45135	0.30036	0.926093010809701	-1.422729	-2.819828	0.697899
Trial2	1	1	noBlindfold	counterclockwise	practice	Guided	1	-0.5	-0.5	3.06649	-1.00152	-1.45139	0.30028	0.94444186382847	-1.388559	-2.887537	0.595362
Trial2	1	1	noBlindfold	counterclockwise	practice	Guided	1	-0.5	-0.5	3.086494	-1.03816	-1.45143	0.30021	0.964340355088302	-1.273265	-2.87061	0.440932
Trial2	1	1	noBlindfold	counterclockwise	practice	Guided	1	-0.5	-0.5	3.106491	-1.07248	-1.45146	0.29984	0.9836042594383	-1.199343	-2.984868	0.081096
Trial2	1	1	noBlindfold	counterclockwise	practice	Guided	1	-0.5	-0.5	3.126488	-1.14351	-1.45151	0.29971	1.02647025892641	-1.015082	-2.929855	-0.578685
Trial2	1	1	noBlindfold	counterclockwise	practice	Guided	1	-0.5	-0.5	3.146492	-1.17993	-1.45148	0.29964	1.04963274329432	-0.737082	-2.832523	-0.72594
Trial2	1	1	noBlindfold	counterclockwise	practice	Guided	1	-0.5	-0.5	3.166489	-1.21365	-1.45144	0.2996	1.07175392411551	-0.641615	-2.879073	-0.782432
Trial2	1	1	noBlindfold	counterclockwise	practice	Guided	1	-0.5	-0.5	3.186493	-1.24663	-1.45145	0.29958	1.09397653272872	-0.631559	-3.065272	-0.851505
Trial2	1	1	noBlindfold	counterclockwise	practice	Guided	1	-0.5	-0.5	3.20649	-1.2788	-1.45152	0.29952	1.1161369594133	-0.52354	-3.221849	-0.8304
Trial2	1	1	noBlindfold	counterclockwise	practice	Guided	1	-0.5	-0.5	3.226494	-1.30922	-1.45157	0.29956	1.13759981586225	-7.172907	-3.276862	-0.361926
Trial2	1	1	noBlindfold	counterclockwise	practice	Guided	1	-0.5	-0.5	3.24649	-1.30579	-1.45166	0.29997	1.13545120634019	-9.685555	-4.343276	1.000979
Trial2	1	1	noBlindfold	counterclockwise	practice	Guided	1	-0.5	-0.5	3.266487	-1.30471	-1.45174	0.30089	1.1353338818399	-6.843126	-2.879073	2.836854
Trial2	1	1	noBlindfold	counterclockwise	practice	Guided	1	-0.5	-0.5	3.286491	-1.30377	-1.45152	0.302	1.13545151894446	-3.887237	-2.036945	5.477514
Trial2	1	1	noBlindfold	counterclockwise	practice	Guided	1	-0.5	-0.5	3.306488	-1.3026	-1.45126	0.30185	1.13451761120972	-2.731826	-2.794437	4.895398
Trial2	1	1	noBlindfold	counterclockwise	practice	Guided	1	-0.5	-0.5	3.326492	-1.30187	-1.45163	0.30136	1.13365494615216	-3.924987	-4.106295	1.361042
Trial2	1	1	noBlindfold	counterclockwise	practice	Guided	1	-0.5	-0.5	3.346489	-1.30192	-1.45183	0.30072	1.13323788938846	-4.205716	-4.300958	-0.077109
Trial2	1	1	noBlindfold	counterclockwise	practice	Guided	1	-0.5	-0.5	3.366493	-1.30195	-1.45201	0.29963	1.13248932585748	-3.178309	-4.436376	-1.75671
Trial2	1	1	noBlindfold	counterclockwise	practice	Guided	1	-0.5	-0.5	3.38649	-1.30168	-1.45216	0.29698	1.1304282700528	-1.845086	-4.461766	-3.161856
Trial2	1	1	noBlindfold	counterclockwise	practice	Guided	1	-0.5	-0.5	3.406494	-1.30112	-1.45223	0.28327	1.12040404233847	-0.753493	-4.364435	-4.263514
Trial2	1	1	noBlindfold	counterclockwise	practice	Guided	1	-0.5	-0.5	3.426491	-1.30034	-1.4522	0.27138	1.11156247269538	-1.111883	-4.482925	-4.744501
Trial2	1	1	noBlindfold	counterclockwise	practice	Guided	1	-0.5	-0.5	3.446487	-1.30048	-1.45219	0.25686	1.1016376335501	-1.688281	-4.186699	-4.658938
Trial2	1	1	noBlindfold	counterclockwise	practice	Guided	1	-0.5	-0.5	3.466492	-1.30084	-1.45211	0.23869	1.08949872355618	-2.50406	-4.059745	-4.921826
Trial2	1	1	noBlindfold	counterclockwise	practice	Guided	1	-0.5	-0.5	3.486488	-1.30121	-1.45209	0.21743	1.07547345154899	-3.038389	-4.355971	-4.852114
Trial2	1	1	noBlindfold	counterclockwise	practice	Guided	1	-0.5	-0.5	3.506493	-1.30148	-1.45213	0.16956	1.04435658720836	-3.388711	-4.296726	-4.786346
Trial2	1	1	noBlindfold	counterclockwise	practice	Guided	1	-0.5	-0.5	3.526489	-1.30187	-1.45228	0.14211	1.02727840826722	-4.10545	-4.402521	-3.278606
Trial2	1	1	noBlindfold	counterclockwise	practice	Guided	1	-0.5	-0.5	3.546494	-1.30206	-1.45219	0.11496	1.0106809872615	-4.521932	-4.097832	-2.496293
Trial2	1	1	noBlindfold	counterclockwise	practice	Guided	1	-0.5	-0.5	3.56649	-1.30225	-1.45207	0.08669201	0.993887627486324	-5.045021	-3.818533	-2.289503
Trial2	1	1	noBlindfold	counterclockwise	practice	Guided	1	-0.5	-0.5	3.586494	-1.30245	-1.45196	0.058777	0.977833137811897	-5.150681	-3.945487	-2.608716
Trial2	1	1	noBlindfold	counterclockwise	practice	Guided	1	-0.5	-0.5	3.606491	-1.30252	-1.45198	0.0019878	0.946588696663827	-4.591455	-3.95395	-2.445177
Trial2	1	1	noBlindfold	counterclockwise	practice	Guided	1	-0.5	-0.5	3.626488	-1.30209	-1.45184	-0.027261	0.931037280207434	-3.728151	-3.568857	-2.571002
Trial2	1	1	noBlindfold	counterclockwise	practice	Guided	1	-0.5	-0.5	3.646492	-1.30183	-1.45182	-0.058643	0.915274410309534	-3.247677	-3.907401	-3.146507
Trial2	1	1	noBlindfold	counterclockwise	practice	Guided	1	-0.5	-0.5	3.666489	-1.30159	-1.4519	-0.091306	0.899765218975995	-2.586733	-3.429207	-3.055594
Trial2	1	1	noBlindfold	counterclockwise	practice	Guided	1	-0.5	-0.5	3.686493	-1.30133	-1.45178	-0.12318	0.885507325413541	-2.284498	-3.209154	-2.793289
Trial2	1	1	noBlindfold	counterclockwise	practice	Guided	1	-0.5	-0.5	3.70649	-1.30115	-1.45162	-0.1947	0.857350304559733	-2.304008	-3.391121	-2.964039
Trial2	1	1	noBlindfold	counterclockwise	practice	Guided	1	-0.5	-0.5	3.726494	-1.30102	-1.45172	-0.23096	0.844994323547922	-1.928284	-2.811364	-2.653095
Trial2	1	1	noBlindfold	counterclockwise	practice	Guided	1	-0.5	-0.5	3.74649	-1.30097	-1.45152	-0.26842	0.833775962995647	-1.961563	-2.87061	-2.997961
Trial2	1	1	noBlindfold	counterclockwise	practice	Guided	1	-0.5	-0.5	3.766487	-1.301	-1.45149	-0.30659	0.824019678229815	-2.090962	-3.420744	-2.493239
Trial2	1	1	noBlindfold	counterclockwise	practice	Guided	1	-0.5	-0.5	3.786491	-1.30105	-1.4516	-0.34635	0.815652823136559	-2.46756	-2.840987	-2.150834
Trial2	1	1	noBlindfold	counterclockwise	practice	Guided	1	-0.5	-0.5	3.806488	-1.30116	-1.45145	-0.42431	0.804727461006845	-2.602873	-2.900232	-2.284701
Trial2	1	1	noBlindfold	counterclockwise	practice	Guided	1	-0.5	-0.5	3.826492	-1.30138	-1.45144	-0.46314	0.802227170732409	-2.811503	-2.417807	-1.595858
Trial2	1	1	noBlindfold	counterclockwise	practice	Guided	1	-0.5	-0.5	3.846489	-1.30148	-1.45126	-0.50399	0.801489867246944	-3.241189	-2.231608	-1.340007
Trial2	1	1	noBlindfold	counterclockwise	practice	Guided	1	-0.5	-0.5	3.866493	-1.30157	-1.4512	-0.54172	0.802654924416889	-3.294187	-2.396648	-0.664192
Trial2	1	1	noBlindfold	counterclockwise	practice	Guided	1	-0.5	-0.5	3.88649	-1.30164	-1.45119	-0.57779	0.805405507289542	-3.271745	-2.159667	-1.146584
Trial2	1	1	noBlindfold	counterclockwise	practice	Guided	1	-0.5	-0.5	3.906494	-1.30173	-1.45114	-0.65258	0.816119786446183	-3.370019	-2.61247	-0.931883
Trial2	1	1	noBlindfold	counterclockwise	practice	Guided	1	-0.5	-0.5	3.926491	-1.30175	-1.45116	-0.68819	0.823540189453708	-3.736275	-2.210449	-1.324149
Trial2	1	1	noBlindfold	counterclockwise	practice	Guided	1	-0.5	-0.5	3.946487	-1.30175	-1.4511	-0.72321	0.832241351835342	-3.258455	-2.345866	-0.937395
Trial2	1	1	noBlindfold	counterclockwise	practice	Guided	1	-0.5	-0.5	3.966492	-1.30165	-1.45113	-0.75869	0.84235569867743	-3.048249	-1.888832	-0.838794
Trial2	1	1	noBlindfold	counterclockwise	practice	Guided	1	-0.5	-0.5	3.986488	-1.30157	-1.45099	-0.79275	0.85335627355826	-3.254042	-1.986163	-1.155494
Trial2	1	1	noBlindfold	counterclockwise	practice	Guided	1	-0.5	-0.5	4.006493	-1.30154	-1.45094	-0.85868	0.878133104100818	-2.929453	-2.244303	-0.681602
Trial2	1	1	noBlindfold	counterclockwise	practice	Guided	1	-0.5	-0.5	4.026489	-1.30148	-1.45097	-0.89157	0.892018570571969	-2.972667	-1.935382	-0.648153
Trial2	1	1	noBlindfold	counterclockwise	practice	Guided	1	-0.5	-0.5	4.046494	-1.30149	-1.45095	-0.92258	0.906068534582546	-2.808967	-2.121581	-0.332584
Trial2	1	1	noBlindfold	counterclockwise	practice	Guided	1	-0.5	-0.5	4.06649	-1.30144	-1.45102	-0.95258	0.920399211398537	-2.65433	-1.994627	-0.200112
Trial2	1	1	noBlindfold	counterclockwise	practice	Guided	1	-0.5	-0.5	4.086494	-1.30137	-1.45095	-0.98286	0.935600092322726	-2.792064	-1.529129	-0.584071
Trial2	1	1	noBlindfold	counterclockwise	practice	Guided	1	-0.5	-0.5	4.106491	-1.30133	-1.4509	-1.03976	0.966162907117282	-2.671002	-2.041177	-0.713254
Trial2	1	1	noBlindfold	counterclockwise	practice	Guided	1	-0.5	-0.5	4.126488	-1.30123	-1.451	-1.06828	0.982299224952372	-2.313818	-1.753414	-0.722399
Trial2	1	1	noBlindfold	counterclockwise	practice	Guided	1	-0.5	-0.5	4.146492	-1.30121	-1.45091	-1.09666	0.998969731038632	-2.498412	-1.994627	-1.240785
Trial2	1	1	noBlindfold	counterclockwise	practice	Guided	1	-0.5	-0.5	4.166489	-1.30123	-1.45096	-1.12317	1.01504211805142	-2.506447	-2.028481	-1.013057
Trial2	1	1	noBlindfold	counterclockwise	practice	Guided	1	-0.5	-0.5	4.186493	-1.30124	-1.45098	-1.15101	1.03237568397151	-2.454291	-1.630692	-0.91639
Trial2	1	1	noBlindfold	counterclockwise	practice	Guided	1	-0.5	-0.5	4.20649	-1.30124	-1.45086	-1.20506	1.06728398104188	-2.463904	-1.423334	-0.950525
Trial2	1	1	noBlindfold	counterclockwise	practice	Guided	1	-0.5	-0.5	4.226494	-1.30127	-1.45086	-1.23084	1.08450942102324	-2.464269	-1.867673	-0.484773
Trial2	1	1	noBlindfold	counterclockwise	practice	Guided	1	-0.5	-0.5	4.24649	-1.30124	-1.45084	-1.25611	1.10167505484073	-2.409143	-1.376784	-0.612266
Trial2	1	1	noBlindfold	counterclockwise	practice	Guided	1	-0.5	-0.5	4.266487	-1.30122	-1.45072	-1.28119	1.11902254607364	-2.568456	-1.38948	-0.881762
Trial2	1	1	noBlindfold	counterclockwise	practice	Guided	1	-0.5	-0.5	4.286491	-1.30126	-1.45074	-1.30509	1.13586425211848	-2.725582	-1.876137	-1.044297
Trial2	1	1	noBlindfold	counterclockwise	practice	Guided	1	-0.5	-0.5	4.306488	-1.30131	-1.45085	-1.30424	1.13529721876753	-2.833116	-1.596838	-1.267247
Trial2	1	1	noBlindfold	counterclockwise	practice	Guided	1	-0.5	-0.5	4.326492	-1.30129	-1.45086	-1.30227	1.13388825689542	-1.886619	-3.014495	-3.140951
Trial2	1	1	noBlindfold	counterclockwise	practice	Guided	1	-0.5	-0.5	4.346489	-1.30107	-1.45133	-1.30167	1.13330843682313	-0.899825	-1.821128	-2.740646
Trial2	1	1	noBlindfold	counterclockwise	practice	Guided	1	-0.5	-0.5	4.366493	-1.3008	-1.45107	-1.30132	1.13287000556178	-0.858583	-0.310372	-2.098943
Trial2	1	1	noBlindfold	counterclockwise	practice	Guided	1	-0.5	-0.5	4.38649	-1.30048	-1.45061	-1.30122	1.13257318431714	-0.402404	-1.199037	-2.506827
Trial2	1	1	noBlindfold	counterclockwise	practice	Guided	1	-0.5	-0.5	4.406494	-1.30038	-1.4507	-1.30122	1.13250241254508	-0.526042	-2.650545	-2.428943
Trial2	1	1	noBlindfold	counterclockwise	practice	Guided	1	-0.5	-0.5	4.426491	-1.30036	-1.45108	-1.30129	1.13253768242497	-0.280463	-1.567204	-2.812217
Trial2	1	1	noBlindfold	counterclockwise	practice	Guided	1	-0.5	-0.5	4.446487	-1.30032	-1.451	-1.30149	1.13265108441819	-0.160316	-2.24006	-3.585801
Trial2	1	1	noBlindfold	counterclockwise	practice	Guided	1	-0.5	-0.5	4.466492	-1.30027	-1.45109	-1.30173	1.13278544822361	-0.130963	-3.29801	-4.145495
Trial2	1	1	noBlindfold	counterclockwise	practice	Guided	1	-0.5	-0.5	4.486488	-1.30021	-1.45133	-1.30193	1.1328846757226	0.194981	-3.183751	-4.633301
Trial2	1	1	noBlindfold	counterclockwise	practice	Guided	1	-0.5	-0.5	4.506493	-1.30013	-1.45137	-1.30222	1.13303342778892	0.714936	-2.320464	-4.682808
Trial2	1	1	noBlindfold	counterclockwise	practice	Guided	1	-0.5	-0.5	4.526489	-1.29934	-1.45114	-1.30238	1.13258909608857	1.874521	-2.206206	-4.910115
Trial2	1	1	noBlindfold	counterclockwise	practice	Guided	1	-0.5	-0.5	4.546494	-1.29789	-1.45112	-1.30253	1.13167258981767	2.481878	-2.19351	-5.187652
Trial2	1	1	noBlindfold	counterclockwise	practice	Guided	1	-0.5	-0.5	4.56649	-1.29523	-1.45112	-1.30272	1.12993368089667	3.100054	-2.197742	-5.533104
Trial2	1	1	noBlindfold	counterclockwise	practice	Guided	1	-0.5	-0.5	4.586494	-1.29081	-1.45114	-1.30302	1.1270410639363	3.714764	-2.565909	-6.110105
Trial2	1	1	noBlindfold	counterclockwise	practice	Guided	1	-0.5	-0.5	4.606491	-1.28404	-1.45129	-1.30318	1.1224156749086	3.97251	-3.107579	-6.592936
Trial2	1	1	noBlindfold	counterclockwise	practice	Guided	1	-0.5	-0.5	4.626488	-1.26456	-1.45157	-1.30304	1.10879450135446	3.892989	-2.824048	-6.03559
Trial2	1	1	noBlindfold	counterclockwise	practice	Guided	1	-0.5	-0.5	4.646492	-1.25173	-1.45145	-1.30283	1.09983358684236	4.061132	-2.659008	-5.586771
Trial2	1	1	noBlindfold	counterclockwise	practice	Guided	1	-0.5	-0.5	4.666489	-1.23563	-1.45135	-1.30261	1.08873064842874	3.860791	-2.701326	-5.134044
Trial2	1	1	noBlindfold	counterclockwise	practice	Guided	1	-0.5	-0.5	4.686493	-1.21821	-1.45135	-1.30248	1.07693997058401	3.63141	-2.642081	-4.929824
Trial2	1	1	noBlindfold	counterclockwise	practice	Guided	1	-0.5	-0.5	4.70649	-1.19885	-1.45133	-1.30244	1.06409644073587	3.371667	-2.565909	-4.969356
Trial2	1	1	noBlindfold	counterclockwise	practice	Guided	1	-0.5	-0.5	4.726494	-1.15546	-1.45125	-1.30242	1.03610120177174	2.817544	-2.400868	-4.879087
Trial2	1	1	noBlindfold	counterclockwise	practice	Guided	1	-0.5	-0.5	4.74649	-1.13193	-1.45119	-1.30238	1.02134672190061	2.799794	-2.14696	-4.75346
Trial2	1	1	noBlindfold	counterclockwise	practice	Guided	1	-0.5	-0.5	4.766487	-1.10644	-1.45109	-1.30235	1.00575096526845	3.044256	-2.020006	-4.708879
Trial2	1	1	noBlindfold	counterclockwise	practice	Guided	1	-0.5	-0.5	4.786491	-1.07947	-1.45103	-1.30228	0.98966592458718	3.243619	-2.214669	-4.535535
Trial2	1	1	noBlindfold	counterclockwise	practice	Guided	1	-0.5	-0.5	4.806488	-1.05171	-1.45106	-1.30222	0.973622437502257	3.280933	-2.261219	-4.504304
Trial2	1	1	noBlindfold	counterclockwise	practice	Guided	1	-0.5	-0.5	4.826492	-0.99157	-1.45121	-1.30218	0.940815548532865	3.15109	-2.612458	-4.373698
Trial2	1	1	noBlindfold	counterclockwise	practice	Guided	1	-0.5	-0.5	4.846489	-0.95849	-1.4513	-1.3021	0.923892532617577	2.934126	-2.680167	-4.226097
Trial2	1	1	noBlindfold	counterclockwise	practice	Guided	1	-0.5	-0.5	4.866493	-0.92527	-1.45134	-1.30195	0.907732641773957	2.960152	-2.701326	-3.846675
Trial2	1	1	noBlindfold	counterclockwise	practice	Guided	1	-0.5	-0.5	4.88649	-0.88989	-1.45131	-1.30179	0.891561203690141	2.888023	-2.426259	-3.518908
Trial2	1	1	noBlindfold	counterclockwise	practice	Guided	1	-0.5	-0.5	4.906494	-0.85429	-1.45121	-1.30162	0.876422298366527	2.996483	-2.278146	-3.263609
Trial2	1	1	noBlindfold	counterclockwise	practice	Guided	1	-0.5	-0.5	4.926491	-0.77835	-1.4511	-1.30165	0.848599627191324	2.517997	-2.210437	-3.330409
Trial2	1	1	noBlindfold	counterclockwise	practice	Guided	1	-0.5	-0.5	4.946487	-0.7395	-1.45111	-1.3017	0.836709702916098	2.353897	-2.210437	-3.445958
Trial2	1	1	noBlindfold	counterclockwise	practice	Guided	1	-0.5	-0.5	4.966492	-0.70002	-1.45114	-1.30169	0.826265696790935	2.263815	-2.362782	-3.367929
Trial2	1	1	noBlindfold	counterclockwise	practice	Guided	1	-0.5	-0.5	4.986488	-0.66005	-1.45119	-1.30162	0.817441514354804	2.187322	-2.443186	-3.23185
Trial2	1	1	noBlindfold	counterclockwise	practice	Guided	1	-0.5	-0.5	5.006493	-0.61963	-1.4512	-1.30131	0.810190809639641	2.134902	-2.278146	-2.870946
Trial2	1	1	noBlindfold	counterclockwise	practice	Guided	1	-0.5	-0.5	5.026489	-0.5363	-1.45109	-1.30122	0.802041940195674	1.81462	-2.070788	-2.42759
Trial2	1	1	noBlindfold	counterclockwise	practice	Free	1	-0.5	-0.5	0	-0.54833	-1.45104	-1.30033	0.801787981475846	0.843021	-2.209571	-0.805286
Trial2	1	1	noBlindfold	counterclockwise	practice	Free	1	-0.5	-0.5	0.01921844	-0.54823	-1.45104	-1.30033	0.801781958911938	0.821511	-2.175717	-0.752734
Trial2	1	1	noBlindfold	counterclockwise	practice	Free	1	-0.5	-0.5	0.03922272	-0.54814	-1.45103	-1.30033	0.801776549948852	0.833644	-2.069922	-0.647545
Trial2	1	1	noBlindfold	counterclockwise	practice	Free	1	-0.5	-0.5	0.05921936	-0.54727	-1.45102	-1.30175	0.803142220720357	0.896874	-2.069922	-0.71151
Trial2	1	1	noBlindfold	counterclockwise	practice	Free	1	-0.5	-0.5	0.079216	-0.5462	-1.45103	-1.30281	0.80413821272347	0.739801	-2.133399	-0.657172
Trial2	1	1	noBlindfold	counterclockwise	practice	Free	1	-0.5	-0.5	0.09922028	-0.5449	-1.45105	-1.30391	0.805162918584363	0.563067	-2.099544	-0.410434
Trial2	1	1	noBlindfold	counterclockwise	practice	Free	1	-0.5	-0.5	0.1192169	-0.54349	-1.45105	-1.30491	0.806084108622465	0.486888	-1.997981	-0.179685
Trial2	1	1	noBlindfold	counterclockwise	practice	Free	1	-0.5	-0.5	0.1392212	-0.54202	-1.45101	-1.30642	0.807513992502221	0.452408	-1.92604	-0.070924
Trial2	1	1	noBlindfold	counterclockwise	practice	Free	1	-0.5	-0.5	0.1592178	-0.5391	-1.45099	-1.30699	0.807936582466509	0.558462	-2.010676	-0.184572
Trial2	1	1	noBlindfold	counterclockwise	practice	Free	1	-0.5	-0.5	0.1792221	-0.53774	-1.45101	-1.30752	0.808401333772856	0.539874	-2.036067	-0.149119
Trial2	1	1	noBlindfold	counterclockwise	practice	Free	1	-0.5	-0.5	0.1992188	-0.53636	-1.45103	-1.30795	0.808767757765601	0.614532	-2.057226	-0.055929
Trial2	1	1	noBlindfold	counterclockwise	practice	Free	1	-0.5	-0.5	0.219223	-0.53486	-1.45104	-1.30819	0.808941335868153	0.746477	-2.027604	0.065184
Trial2	1	1	noBlindfold	counterclockwise	practice	Free	1	-0.5	-0.5	0.2392197	-0.53312	-1.45102	-1.30791	0.808588551256688	0.820258	-1.955663	0.263624
Trial2	1	1	noBlindfold	counterclockwise	practice	Free	1	-0.5	-0.5	0.2592163	-0.5291	-1.45094	-1.30735	0.807874188110063	0.666736	-1.841404	0.431905
Trial2	1	1	noBlindfold	counterclockwise	practice	Free	1	-0.5	-0.5	0.2792206	-0.52689	-1.45093	-1.30652	0.806968128705622	0.534239	-1.942968	0.462796
Trial2	1	1	noBlindfold	counterclockwise	practice	Free	1	-0.5	-0.5	0.2992172	-0.52459	-1.45096	-1.30559	0.805965122641853	0.42182	-2.002213	0.335015
Trial2	1	1	noBlindfold	counterclockwise	practice	Free	1	-0.5	-0.5	0.3192215	-0.52247	-1.451	-1.30472	0.805033695082229	0.367394	-2.171485	0.183675
Trial2	1	1	noBlindfold	counterclockwise	practice	Free	1	-0.5	-0.5	0.3392181	-0.5205	-1.45107	-1.30323	0.803491485603678	0.515315	-2.234962	0.103612
Trial2	1	1	noBlindfold	counterclockwise	practice	Free	1	-0.5	-0.5	0.3592224	-0.51653	-1.45106	-1.30256	0.80273018534964	0.826966	-1.993749	0.13275
Trial2	1	1	noBlindfold	counterclockwise	practice	Free	1	-0.5	-0.5	0.3792191	-0.51414	-1.45101	-1.30203	0.802154603763858	0.893063	-1.985286	0.047757
Trial2	1	1	noBlindfold	counterclockwise	practice	Free	1	-0.5	-0.5	0.3992157	-0.51165	-1.45099	-1.30162	0.801704656736318	0.93026	-2.023372	-0.026639
Trial2	1	1	noBlindfold	counterclockwise	practice	Free	1	-0.5	-0.5	0.41922	-0.50875	-1.45099	-1.30146	0.801507790896572	0.978985	-1.968358	-0.235591
Trial2	1	1	noBlindfold	counterclockwise	practice	Free	1	-0.5	-0.5	0.4392166	-0.50547	-1.45099	-1.30211	0.802128607743998	1.04027	-2.01914	-0.338664
Trial2	1	1	noBlindfold	counterclockwise	practice	Free	1	-0.5	-0.5	0.4592209	-0.4974	-1.45102	-1.30286	0.802864112270307	1.353085	-1.993749	-0.421931
Trial2	1	1	noBlindfold	counterclockwise	practice	Free	1	-0.5	-0.5	0.4792175	-0.49247	-1.45099	-1.30396	0.803995228477635	1.51921	-1.904881	-0.414927
Trial2	1	1	noBlindfold	counterclockwise	practice	Free	1	-0.5	-0.5	0.4992218	-0.48652	-1.45095	-1.30537	0.805482896358234	1.684614	-1.913345	-0.485424
Trial2	1	1	noBlindfold	counterclockwise	practice	Free	1	-0.5	-0.5	0.5192184	-0.47976	-1.45095	-1.30713	0.80738371371591	1.748198	-1.955663	-0.490115
Trial2	1	1	noBlindfold	counterclockwise	practice	Free	1	-0.5	-0.5	0.5392227	-0.47171	-1.45097	-1.3111	0.811593213501265	1.783267	-2.01914	-0.345902
Trial2	1	1	noBlindfold	counterclockwise	practice	Free	1	-0.5	-0.5	0.5592194	-0.45299	-1.45102	-1.31332	0.814677381067654	1.821622	-2.061458	-0.28369
Trial2	1	1	noBlindfold	counterclockwise	practice	Free	1	-0.5	-0.5	0.579216	-0.44178	-1.45102	-1.31574	0.817815070429351	1.809156	-1.964127	-0.284177
Trial2	1	1	noBlindfold	counterclockwise	practice	Free	1	-0.5	-0.5	0.5992203	-0.42989	-1.45098	-1.31574	0.81874741877363	1.895023	-1.816014	-0.215457
Trial2	1	1	noBlindfold	counterclockwise	practice	Free	1	-0.5	-0.5	0.6192169	-0.4169	-1.45093	-1.32058	0.824777036014429	2.104543	-1.866795	-0.166222
Trial2	1	1	noBlindfold	counterclockwise	practice	Free	1	-0.5	-0.5	0.6392212	-0.40268	-1.45092	-1.32537	0.831087804302608	2.121619	-1.887954	-0.086749
Trial2	1	1	noBlindfold	counterclockwise	practice	Free	1	-0.5	-0.5	0.6592178	-0.3702	-1.45102	-1.32758	0.837697350137177	2.014772	-2.196876	-0.0078119
Trial2	1	1	noBlindfold	counterclockwise	practice	Free	1	-0.5	-0.5	0.6792221	-0.3526	-1.45109	-1.32982	0.842809622616426	2.122382	-2.239194	-0.067257
Trial2	1	1	noBlindfold	counterclockwise	practice	Free	1	-0.5	-0.5	0.6992188	-0.33336	-1.45111	-1.33197	0.848494511330292	2.146076	-2.150326	-0.0062584
Trial2	1	1	noBlindfold	counterclockwise	practice	Free	1	-0.5	-0.5	0.719223	-0.31299	-1.45108	-1.33389	0.854602372479917	1.949915	-2.002213	0.060445
Trial2	1	1	noBlindfold	counterclockwise	practice	Free	1	-0.5	-0.5	0.7392197	-0.29286	-1.45101	-1.33688	0.862134015665228	1.839808	-1.883722	0.194245
Trial2	1	1	noBlindfold	counterclockwise	practice	Free	1	-0.5	-0.5	0.7592163	-0.24818	-1.45089	-1.33788	0.874903555580617	1.560214	-1.731378	0.374996
Trial2	1	1	noBlindfold	counterclockwise	practice	Free	1	-0.5	-0.5	0.7792206	-0.22515	-1.45086	-1.33845	0.882349617386494	1.465423	-1.684828	0.364403
Trial2	1	1	noBlindfold	counterclockwise	practice	Free	1	-0.5	-0.5	0.7992172	-0.20085	-1.45085	-1.33863	0.890388082237906	1.38499	-1.735609	0.418917
Trial2	1	1	noBlindfold	counterclockwise	practice	Free	1	-0.5	-0.5	0.8192215	-0.17678	-1.45085	-1.33839	0.898537115577409	1.337454	-1.672132	0.428262
Trial2	1	1	noBlindfold	counterclockwise	practice	Free	1	-0.5	-0.5	0.8392181	-0.15153	-1.45085	-1.33688	0.90653153530244	1.352138	-1.731378	0.411819
Trial2	1	1	noBlindfold	counterclockwise	practice	Free	1	-0.5	-0.5	0.8592224	-0.10116	-1.45086	-1.33583	0.926112893712476	1.515751	-1.701755	0.165169
Trial2	1	1	noBlindfold	counterclockwise	practice	Free	1	-0.5	-0.5	0.8792191	-0.075227	-1.45088	-1.33457	0.936450356633707	1.498727	-1.790623	0.242763
Trial2	1	1	noBlindfold	counterclockwise	practice	Free	1	-0.5	-0.5	0.8992157	-0.047974	-1.45088	-1.33311	0.947839614821379	1.485279	-1.705987	0.290709
Trial2	1	1	noBlindfold	counterclockwise	practice	Free	1	-0.5	-0.5	0.91922	-0.021069	-1.45086	-1.33127	0.959366812117975	1.424892	-1.697523	0.393296
Trial2	1	1	noBlindfold	counterclockwise	practice	Free	1	-0.5	-0.5	0.9392166	0.0062724	-1.45084	-1.32639	0.969139938901963	1.541491	-1.650973	0.500716
Trial2	1	1	noBlindfold	counterclockwise	practice	Free	1	-0.5	-0.5	0.9592209	0.063261	-1.45081	-1.32319	0.997449091297706	1.480746	-1.460542	0.664378
Trial2	1	1	noBlindfold	counterclockwise	practice	Free	1	-0.5	-0.5	0.9792175	0.092021	-1.45076	-1.31937	1.01086899087447	1.317492	-1.460542	0.650964
Trial2	1	1	noBlindfold	counterclockwise	practice	Free	1	-0.5	-0.5	0.9992218	0.12203	-1.45073	-1.3153	1.02549275364144	1.199425	-1.473238	0.501567
Trial2	1	1	noBlindfold	counterclockwise	practice	Free	1	-0.5	-0.5	1.019218	0.15146	-1.45075	-1.31092	1.04018814982035	1.410267	-1.553642	0.45234
Trial2	1	1	noBlindfold	counterclockwise	practice	Free	1	-0.5	-0.5	1.039223	0.18134	-1.45078	-1.30106	1.0516279043234	1.559953	-1.507092	0.487731
Trial2	1	1	noBlindfold	counterclockwise	practice	Free	1	-0.5	-0.5	1.059219	0.24377	-1.45075	-1.2954	1.08896961643541	1.616275	-1.485933	0.712392
Trial2	1	1	noBlindfold	counterclockwise	practice	Free	1	-0.5	-0.5	1.079216	0.27636	-1.45074	-1.2894	1.10719789937103	1.590013	-1.50286	0.746982
Trial2	1	1	noBlindfold	counterclockwise	practice	Free	1	-0.5	-0.5	1.09922	0.30855	-1.45073	-1.28285	1.12543647875587	1.538299	-1.43092	0.794047
Trial2	1	1	noBlindfold	counterclockwise	practice	Free	1	-0.5	-0.5	1.119217	0.34124	-1.4507	-1.27561	1.14422707301123	1.308078	-1.26588	0.671028
Trial2	1	1	noBlindfold	counterclockwise	practice	Free	1	-0.5	-0.5	1.139221	0.37529	-1.45065	-1.26052	1.15953584098886	1.105332	-1.257416	0.63034
Trial2	1	1	noBlindfold	counterclockwise	practice	Free	1	-0.5	-0.5	1.159218	0.44175	-1.45065	-1.25235	1.2053728487372	0.746388	-1.375906	0.441415
Trial2	1	1	noBlindfold	counterclockwise	practice	Free	1	-0.5	-0.5	1.179222	0.47589	-1.45068	-1.24412	1.22722283626406	1.068355	-1.303966	0.603214
Trial2	1	1	noBlindfold	counterclockwise	practice	Free	1	-0.5	-0.5	1.199219	0.50903	-1.45064	-1.23553	1.24865764648818	1.048446	-1.07968	0.610941
Trial2	1	1	noBlindfold	counterclockwise	practice	Free	1	-0.5	-0.5	1.219223	0.5422	-1.45057	-1.22615	1.27022622023339	0.904635	-1.020435	0.739796
Trial2	1	1	noBlindfold	counterclockwise	practice	Free	1	-0.5	-0.5	1.23922	0.57633	-1.45052	-1.20606	1.28724780468118	0.557078	-1.058521	0.992293
Trial2	1	1	noBlindfold	counterclockwise	practice	Free	1	-0.5	-0.5	1.259216	0.64215	-1.45055	-1.19515	1.33706399810324	0.886131	-1.160085	0.880001
Trial2	1	1	noBlindfold	counterclockwise	practice	Free	1	-0.5	-0.5	1.279221	0.67493	-1.45056	-1.18329	1.35917095324919	0.853937	-1.058521	0.996316
Trial2	1	1	noBlindfold	counterclockwise	practice	Free	1	-0.5	-0.5	1.299217	0.70869	-1.45053	-1.17069	1.38230115477507	0.62654	-0.931567	1.084948
Trial2	1	1	noBlindfold	counterclockwise	practice	Free	1	-0.5	-0.5	1.319221	0.74135	-1.45045	-1.15797	1.40494635757822	0.489728	-0.736905	1.255735
Trial2	1	1	noBlindfold	counterclockwise	practice	Free	1	-0.5	-0.5	1.339218	0.77379	-1.4504	-1.12786	1.42012296490544	0.426579	-0.872322	1.579465
Trial2	1	1	noBlindfold	counterclockwise	practice	Free	1	-0.5	-0.5	1.359222	0.83845	-1.45045	-1.11117	1.47138607121399	0.266071	-0.825772	1.765973
Trial2	1	1	noBlindfold	counterclockwise	practice	Free	1	-0.5	-0.5	1.379219	0.86952	-1.45044	-1.09257	1.49222122898463	0.300519	-0.783454	1.968802
Trial2	1	1	noBlindfold	counterclockwise	practice	Free	1	-0.5	-0.5	1.399216	0.90106	-1.45039	-1.07329	1.51381328510482	0.224965	-0.643805	1.76085
Trial2	1	1	noBlindfold	counterclockwise	practice	Free	1	-0.5	-0.5	1.41922	0.93125	-1.45034	-1.05237	1.53414114681412	0.380624	-0.707282	1.552648
Trial2	1	1	noBlindfold	counterclockwise	practice	Free	1	-0.5	-0.5	1.439217	0.96198	-1.45034	-1.00945	1.54820052293587	0.552467	-0.808845	1.413607
Trial2	1	1	noBlindfold	counterclockwise	practice	Free	1	-0.5	-0.5	1.459221	1.02078	-1.45037	-0.98683	1.59680153872576	0.456179	-0.567633	1.461698
Trial2	1	1	noBlindfold	counterclockwise	practice	Free	1	-0.5	-0.5	1.479218	1.04984	-1.45033	-0.96244	1.61736041430011	0.411321	-0.495668	1.654915
Trial2	1	1	noBlindfold	counterclockwise	practice	Free	1	-0.5	-0.5	1.499222	1.07871	-1.45028	-0.93743	1.63819122449899	0.365477	-0.389815	1.924919
Trial2	1	1	noBlindfold	counterclockwise	practice	Free	1	-0.5	-0.5	1.519218	1.1082	-1.45025	-0.9101	1.65966546984909	0.350447	-0.398191	2.277277
Trial2	1	1	noBlindfold	counterclockwise	practice	Free	1	-0.5	-0.5	1.539223	1.13741	-1.45024	-0.85304	1.67503697923922	0.234732	-0.59278	2.162548
Trial2	1	1	noBlindfold	counterclockwise	practice	Free	1	-0.5	-0.5	1.559219	1.19307	-1.45031	-0.82308	1.72362017068246	0.182845	-0.719734	1.668854
Trial2	1	1	noBlindfold	counterclockwise	practice	Free	1	-0.5	-0.5	1.579216	1.22023	-1.45032	-0.79122	1.74470636193576	-0.15146	-0.613939	1.713275
Trial2	1	1	noBlindfold	counterclockwise	practice	Free	1	-0.5	-0.5	1.59922	1.24679	-1.4503	-0.7581	1.76575499272918	-0.240452	-0.537734	2.076234
Trial2	1	1	noBlindfold	counterclockwise	practice	Free	1	-0.5	-0.5	1.619217	1.27414	-1.45031	-0.72474	1.78831787475691	-0.442986	-0.626602	2.180198
Trial2	1	1	noBlindfold	counterclockwise	practice	Free	1	-0.5	-0.5	1.639221	1.29904	-1.4503	-0.65596	1.80578756130855	-0.343576	-0.478438	1.626057
Trial2	1	1	noBlindfold	counterclockwise	practice	Free	1	-0.5	-0.5	1.659218	1.34631	-1.45045	-0.6208	1.85025752053866	-0.506543	-0.855064	1.477336
Trial2	1	1	noBlindfold	counterclockwise	practice	Free	1	-0.5	-0.5	1.679222	1.36859	-1.4504	-0.58278	1.87042270809714	-0.551592	-0.355665	1.400486
Trial2	1	1	noBlindfold	counterclockwise	practice	Free	1	-0.5	-0.5	1.699219	1.39118	-1.45021	-0.54723	1.8917697035414	-0.578922	-0.325973	1.739811
Trial2	1	1	noBlindfold	counterclockwise	practice	Free	1	-0.5	-0.5	1.719223	1.41091	-1.45025	-0.50971	1.91093468019674	-0.681509	-0.871864	1.792973
Trial2	1	1	noBlindfold	counterclockwise	practice	Free	1	-0.5	-0.5	1.73922	1.4302	-1.45035	-0.43077	1.93144122910938	-1.03887	-0.427522	1.791634
Trial2	1	1	noBlindfold	counterclockwise	practice	Free	1	-0.5	-0.5	1.759216	1.46589	-1.45028	-0.38951	1.96899244923633	-0.837325	-1.100289	1.698754
Trial2	1	1	noBlindfold	counterclockwise	practice	Free	1	-0.5	-0.5	1.779221	1.48179	-1.45044	-0.34884	1.98754641163453	-0.647417	-0.575546	1.620085
Trial2	1	1	noBlindfold	counterclockwise	practice	Free	1	-0.5	-0.5	1.799217	1.49669	-1.45028	-0.30643	2.00605095825886	-0.678958	-0.139634	1.30704
Trial2	1	1	noBlindfold	counterclockwise	practice	Free	1	-0.5	-0.5	1.819221	1.51173	-1.45016	-0.26497	2.02541267728583	-0.454816	-0.829367	1.168511
Trial2	1	1	noBlindfold	counterclockwise	practice	Free	1	-0.5	-0.5	1.839218	1.52481	-1.45031	-0.18174	2.04966955140616	-0.276879	-0.461201	1.22488
Trial2	1	1	noBlindfold	counterclockwise	practice	Free	1	-0.5	-0.5	1.859222	1.55008	-1.45033	-0.13871	2.08167209601593	-0.693928	-1.244006	1.280109
Trial2	1	1	noBlindfold	counterclockwise	practice	Free	1	-0.5	-0.5	1.879219	1.56133	-1.45045	-0.096907	2.10037262652021	-0.699984	-0.571146	1.120688
Trial2	1	1	noBlindfold	counterclockwise	practice	Free	1	-0.5	-0.5	1.899216	1.57199	-1.45037	-0.055217	2.11919195295533	-0.758192	-0.892733	0.841791
Trial2	1	1	noBlindfold	counterclockwise	practice	Free	1	-0.5	-0.5	1.91922	1.58172	-1.45042	-0.011395	2.13829207120782	-0.95352	-1.045078	0.591608
Trial2	1	1	noBlindfold	counterclockwise	practice	Free	1	-0.5	-0.5	1.939217	1.59028	-1.45042	0.068095	2.16610298498962	-0.538497	-0.575341	0.209505
Trial2	1	1	noBlindfold	counterclockwise	practice	Free	1	-0.5	-0.5	1.959221	1.60508	-1.45049	0.10758	2.19100794337789	-0.851048	-0.664204	0.347781
Trial2	1	1	noBlindfold	counterclockwise	practice	Free	1	-0.5	-0.5	1.979218	1.61137	-1.4504	0.14776	2.20850088567435	-0.592006	-0.888478	0.440948
Trial2	1	1	noBlindfold	counterclockwise	practice	Free	1	-0.5	-0.5	1.999222	1.61664	-1.45049	0.18732	2.22543783199015	-1.060963	-1.531712	0.488436
Trial2	1	1	noBlindfold	counterclockwise	practice	Free	1	-0.5	-0.5	2.019218	1.62109	-1.45065	0.2238	2.2411848349607	-0.805863	-0.994273	0.208185
Trial2	1	1	noBlindfold	counterclockwise	practice	Free	1	-0.5	-0.5	2.039223	1.62439	-1.45058	0.29711	2.26901240270549	-0.925193	-1.358208	-0.10545
Trial2	1	1	noBlindfold	counterclockwise	practice	Free	1	-0.5	-0.5	2.059219	1.62823	-1.45062	0.33267	2.28532330785753	-1.107109	-0.668424	-0.30557
Trial2	1	1	noBlindfold	counterclockwise	practice	Free	1	-0.5	-0.5	2.079216	1.62861	-1.45048	0.36625	2.29812307602433	-1.015944	-1.218558	-0.083907
Trial2	1	1	noBlindfold	counterclockwise	practice	Free	1	-0.5	-0.5	2.09922	1.62806	-1.45058	0.40005	2.31056914508341	-1.166875	-1.506321	0.298266
Trial2	1	1	noBlindfold	counterclockwise	practice	Free	1	-0.5	-0.5	2.119217	1.62639	-1.45061	0.43102	2.32127832889257	-1.259785	-0.918101	0.0097243
Trial2	1	1	noBlindfold	counterclockwise	practice	Free	1	-0.5	-0.5	2.139221	1.6237	-1.45062	0.49206	2.3439889792649	-1.369839	-1.933733	-0.323491
Trial2	1	1	noBlindfold	counterclockwise	practice	Free	1	-0.5	-0.5	2.159218	1.6144	-1.45082	0.52012	2.34762270140711	-1.527432	-1.197399	-0.509159
Trial2	1	1	noBlindfold	counterclockwise	practice	Free	1	-0.5	-0.5	2.179222	1.60796	-1.45074	0.54758	2.35391570912897	-1.377201	-2.086077	-0.613928
Trial2	1	1	noBlindfold	counterclockwise	practice	Free	1	-0.5	-0.5	2.199219	1.60022	-1.45088	0.57281	2.35835656458825	-1.382997	-1.789851	-0.636948
Trial2	1	1	noBlindfold	counterclockwise	practice	Free	1	-0.5	-0.5	2.219223	1.59168	-1.45087	0.59703	2.36190605590552	-1.378488	-1.256645	-0.336147
Trial2	1	1	noBlindfold	counterclockwise	practice	Free	1	-0.5	-0.5	2.23922	1.58211	-1.45073	0.64431	2.37584240288253	-1.259196	-1.764461	0.096946
Trial2	1	1	noBlindfold	counterclockwise	practice	Free	1	-0.5	-0.5	2.259216	1.56006	-1.45098	0.66706	2.36767309758988	-1.550929	-1.722143	0.617981
Trial2	1	1	noBlindfold	counterclockwise	practice	Free	1	-0.5	-0.5	2.279221	1.54781	-1.4509	0.69015	2.36854017490845	-1.791749	-1.730606	0.457169
Trial2	1	1	noBlindfold	counterclockwise	practice	Free	1	-0.5	-0.5	2.299217	1.53401	-1.45088	0.71193	2.36769324615473	-1.66967	-2.018369	0.109039
Trial2	1	1	noBlindfold	counterclockwise	practice	Free	1	-0.5	-0.5	2.319221	1.51962	-1.45098	0.73296	2.36623227565629	-1.357915	-1.85756	0.0053591
Trial2	1	1	noBlindfold	counterclockwise	practice	Free	1	-0.5	-0.5	2.339218	1.50448	-1.45095	0.77482	2.37552216702358	-1.324388	-1.726374	0.307558
Trial2	1	1	noBlindfold	counterclockwise	practice	Free	1	-0.5	-0.5	2.359222	1.47187	-1.45087	0.79614	2.35971393740136	-1.170261	-2.005673	0.89609
Trial2	1	1	noBlindfold	counterclockwise	practice	Free	1	-0.5	-0.5	2.379219	1.45502	-1.45098	0.81677	2.35711394068532	-1.338292	-2.318826	0.798549
Trial2	1	1	noBlindfold	counterclockwise	practice	Free	1	-0.5	-0.5	2.399216	1.43762	-1.45108	0.83734	2.35432574260982	-1.543745	-2.229959	0.836533
Trial2	1	1	noBlindfold	counterclockwise	practice	Free	1	-0.5	-0.5	2.41922	1.41893	-1.4511	0.85783	2.35074346268466	-1.68755	-2.242654	0.796082
Trial2	1	1	noBlindfold	counterclockwise	practice	Free	1	-0.5	-0.5	2.439217	1.39988	-1.45109	0.89798	2.35879044998946	-1.681618	-2.344217	0.380653
Trial2	1	1	noBlindfold	counterclockwise	practice	Free	1	-0.5	-0.5	2.459221	1.35961	-1.45107	0.91682	2.33784692848026	-1.384026	-2.179177	0.100418
Trial2	1	1	noBlindfold	counterclockwise	practice	Free	1	-0.5	-0.5	2.479218	1.33795	-1.45109	0.93569	2.33222341909707	-1.649129	-2.521953	0.166697
Trial2	1	1	noBlindfold	counterclockwise	practice	Free	1	-0.5	-0.5	2.499222	1.31558	-1.45121	0.95341	2.32566792869248	-1.775522	-2.695457	0.274842
Trial2	1	1	noBlindfold	counterclockwise	practice	Free	1	-0.5	-0.5	2.519218	1.2931	-1.45132	0.97103	2.31929663036987	-1.693341	-2.70392	-0.056251
Trial2	1	1	noBlindfold	counterclockwise	practice	Free	1	-0.5	-0.5	2.539223	1.26915	-1.45134	1.00362	2.32180200640223	-1.855709	-2.488098	-0.013028
Trial2	1	1	noBlindfold	counterclockwise	practice	Free	1	-0.5	-0.5	2.559219	1.21934	-1.45127	1.01914	2.29432261822027	-1.946209	-2.428853	-0.018749
Trial2	1	1	noBlindfold	counterclockwise	practice	Free	1	-0.5	-0.5	2.579216	1.1943	-1.45129	1.03428	2.28575309605476	-1.71742	-2.699688	-0.334593
Trial2	1	1	noBlindfold	counterclockwise	practice	Free	1	-0.5	-0.5	2.59922	1.16706	-1.45138	1.04788	2.27486733531329	-1.648387	-2.957828	-0.590019
Trial2	1	1	noBlindfold	counterclockwise	practice	Free	1	-0.5	-0.5	2.619217	1.14013	-1.45143	1.06028	2.26373587869249	-1.762654	-2.983219	-0.74666
Trial2	1	1	noBlindfold	counterclockwise	practice	Free	1	-0.5	-0.5	2.639221	1.11266	-1.45148	1.08197	2.2590487919568	-2.013329	-3.038232	-0.638767
Trial2	1	1	noBlindfold	counterclockwise	practice	Free	1	-0.5	-0.5	2.659218	1.05453	-1.45148	1.09089	2.22429646138747	-2.340617	-3.258286	-0.840502
Trial2	1	1	noBlindfold	counterclockwise	practice	Free	1	-0.5	-0.5	2.679222	1.02454	-1.45156	1.0988	2.20915896038386	-2.271782	-3.160955	-0.997394
Trial2	1	1	noBlindfold	counterclockwise	practice	Free	1	-0.5	-0.5	2.699219	0.9937	-1.45158	1.10552	2.19290544131391	-2.262664	-3.050928	-0.950665
Trial2	1	1	noBlindfold	counterclockwise	practice	Free	1	-0.5	-0.5	2.719223	0.96006	-1.45154	1.11114	2.17429237810389	-2.312598	-3.177882	-0.707092
Trial2	1	1	noBlindfold	counterclockwise	practice	Free	1	-0.5	-0.5	2.73922	0.92846	-1.45156	1.12056	2.16025758946676	-2.353415	-2.919742	-0.518688
Trial2	1	1	noBlindfold	counterclockwise	practice	Free	1	-0.5	-0.5	2.759216	0.85984	-1.45151	1.12467	2.11865935487237	-1.95939	-3.063623	-0.364418
Trial2	1	1	noBlindfold	counterclockwise	practice	Free	1	-0.5	-0.5	2.779221	0.82512	-1.45152	1.12803	2.09914850225454	-1.867088	-3.004378	-0.569198
Trial2	1	1	noBlindfold	counterclockwise	practice	Free	1	-0.5	-0.5	2.799217	0.78883	-1.45154	1.13058	2.07843058374158	-2.213894	-3.17365	-0.80056
Trial2	1	1	noBlindfold	counterclockwise	practice	Free	1	-0.5	-0.5	2.819221	0.75299	-1.45154	1.13221	2.05769130235669	-2.254163	-2.907047	-0.983957
Trial2	1	1	noBlindfold	counterclockwise	practice	Free	1	-0.5	-0.5	2.839218	0.71647	-1.45147	1.13281	2.03614040614181	-2.179638	-2.945133	-0.936179
Trial2	1	1	noBlindfold	counterclockwise	practice	Free	1	-0.5	-0.5	2.859222	0.64049	-1.45148	1.13198	1.99099873478855	-1.906386	-2.885888	-0.834055
Trial2	1	1	noBlindfold	counterclockwise	practice	Free	1	-0.5	-0.5	2.879219	0.60245	-1.45146	1.13043	1.96817122259137	-1.724584	-2.974755	-0.757083
Trial2	1	1	noBlindfold	counterclockwise	practice	Free	1	-0.5	-0.5	2.899216	0.56302	-1.45147	1.12819	1.94448304424824	-1.726132	-3.046696	-0.880598
Trial2	1	1	noBlindfold	counterclockwise	practice	Free	1	-0.5	-0.5	2.91922	0.52568	-1.45149	1.1251	1.92171005558056	-1.806669	-2.957828	-0.895703
Trial2	1	1	noBlindfold	counterclockwise	practice	Free	1	-0.5	-0.5	2.939217	0.48573	-1.45148	1.11715	1.89389481642617	-1.780383	-2.945133	-0.830917
Trial2	1	1	noBlindfold	counterclockwise	practice	Free	1	-0.5	-0.5	2.959221	0.40617	-1.45157	1.11201	1.84924858659882	-1.728587	-3.203273	-0.987533
Trial2	1	1	noBlindfold	counterclockwise	practice	Free	1	-0.5	-0.5	2.979218	0.36554	-1.45159	1.10653	1.82485561707683	-1.58596	-2.957828	-0.945746
Trial2	1	1	noBlindfold	counterclockwise	practice	Free	1	-0.5	-0.5	2.999222	0.32721	-1.45151	1.10004	1.80122299269165	-1.69527	-2.809715	-0.930866
Trial2	1	1	noBlindfold	counterclockwise	practice	Free	1	-0.5	-0.5	3.019218	0.28628	-1.45143	1.09275	1.77625691128244	-1.706953	-2.911278	-1.08624
Trial2	1	1	noBlindfold	counterclockwise	practice	Free	1	-0.5	-0.5	3.039223	0.24629	-1.45144	1.07602	1.74378548262307	-1.667478	-2.987451	-1.209795
Trial2	1	1	noBlindfold	counterclockwise	practice	Free	1	-0.5	-0.5	3.059219	0.1646	-1.45152	1.0664	1.7015587794296	-1.660993	-3.160955	-1.223307
Trial2	1	1	noBlindfold	counterclockwise	practice	Free	1	-0.5	-0.5	3.079216	0.12417	-1.45158	1.05563	1.67617802920304	-1.657404	-3.258286	-1.260075
Trial2	1	1	noBlindfold	counterclockwise	practice	Free	1	-0.5	-0.5	3.09922	0.08238599	-1.45163	1.0442	1.65037174970348	-1.533839	-3.270981	-1.461047
Trial2	1	1	noBlindfold	counterclockwise	practice	Free	1	-0.5	-0.5	3.119217	0.041805	-1.45168	1.03123	1.62425918091465	-1.461539	-3.414863	-1.680351
Trial2	1	1	noBlindfold	counterclockwise	practice	Free	1	-0.5	-0.5	3.139221	0.0001264	-1.45169	1.00133	1.58244059574366	-1.131371	-3.300604	-2.127377
Trial2	1	1	noBlindfold	counterclockwise	practice	Free	1	-0.5	-0.5	3.159218	-0.080282	-1.4517	0.98448	1.54267434576922	-0.718386	-3.376776	-2.208016
Trial2	1	1	noBlindfold	counterclockwise	practice	Free	1	-0.5	-0.5	3.179222	-0.11879	-1.45173	0.96584	1.5145982690171	-1.018349	-3.486803	-2.05447
Trial2	1	1	noBlindfold	counterclockwise	practice	Free	1	-0.5	-0.5	3.199219	-0.15797	-1.45178	0.94747	1.48733114709401	-1.286602	-3.541817	-1.668858
Trial2	1	1	noBlindfold	counterclockwise	practice	Free	1	-0.5	-0.5	3.219223	-0.1946	-1.45175	0.9274	1.45970541523147	-1.443782	-3.228663	-1.310221
Trial2	1	1	noBlindfold	counterclockwise	practice	Free	1	-0.5	-0.5	3.23922	-0.23344	-1.45165	0.88726	1.41263740020036	-1.190783	-3.194809	-1.054578
Trial2	1	1	noBlindfold	counterclockwise	practice	Free	1	-0.5	-0.5	3.259216	-0.30798	-1.45159	0.86637	1.37979656289399	-0.779767	-3.397935	-1.600317
Trial2	1	1	noBlindfold	counterclockwise	practice	Free	1	-0.5	-0.5	3.279221	-0.34436	-1.4517	0.84423	1.3532102919294	-0.857601	-3.753407	-1.317125
Trial2	1	1	noBlindfold	counterclockwise	practice	Free	1	-0.5	-0.5	3.299217	-0.38115	-1.45181	0.82218	1.32751090737335	-0.988337	-3.491035	-1.584811
Trial2	1	1	noBlindfold	counterclockwise	practice	Free	1	-0.5	-0.5	3.319221	-0.41638	-1.4518	0.79954	1.3022275029788	-1.024705	-3.592598	-1.447373
Trial2	1	1	noBlindfold	counterclockwise	practice	Free	1	-0.5	-0.5	3.339218	-0.45126	-1.45175	0.75053	1.25147947750561	-1.038269	-3.160955	-1.788275
Trial2	1	1	noBlindfold	counterclockwise	practice	Free	1	-0.5	-0.5	3.359222	-0.52111	-1.45162	0.72444	1.22462193889297	-0.466748	-3.105941	-2.437885
Trial2	1	1	noBlindfold	counterclockwise	practice	Free	1	-0.5	-0.5	3.379219	-0.55465	-1.45161	0.69621	1.19745768565114	-0.297704	-3.414863	-2.270025
Trial2	1	1	noBlindfold	counterclockwise	practice	Free	1	-0.5	-0.5	3.399216	-0.58729	-1.45166	0.66739	1.17064893471989	-0.354282	-3.50373	-2.704222
Trial2	1	1	noBlindfold	counterclockwise	practice	Free	1	-0.5	-0.5	3.41922	-0.61996	-1.45177	0.63648	1.14279356615454	-0.405995	-3.829579	-2.557165
Trial2	1	1	noBlindfold	counterclockwise	practice	Free	1	-0.5	-0.5	3.439217	-0.65168	-1.45186	0.57393	1.08458864044896	-0.385755	-3.571439	-1.937325
Trial2	1	1	noBlindfold	counterclockwise	practice	Free	1	-0.5	-0.5	3.459221	-0.71078	-1.45174	0.54137	1.06248747887498	-0.412868	-3.859202	-2.303182
Trial2	1	1	noBlindfold	counterclockwise	practice	Free	1	-0.5	-0.5	3.479218	-0.73928	-1.45176	0.50726	1.03529110325451	-0.440805	-3.211736	-1.756299
Trial2	1	1	noBlindfold	counterclockwise	practice	Free	1	-0.5	-0.5	3.499222	-0.76794	-1.45161	0.47229	1.00853341025865	-0.517294	-3.012842	-2.180619
Trial2	1	1	noBlindfold	counterclockwise	practice	Free	1	-0.5	-0.5	3.519218	-0.79526	-1.45159	0.43855	0.983897641364194	-0.173918	-3.651843	-2.315835
Trial2	1	1	noBlindfold	counterclockwise	practice	Free	1	-0.5	-0.5	3.539223	-0.82199	-1.45171	0.36514	0.923116879195698	-0.223853	-2.995914	-2.163434
Trial2	1	1	noBlindfold	counterclockwise	practice	Free	1	-0.5	-0.5	3.559219	-0.87436	-1.4516	0.32773	0.90845051410039	-0.227581	-3.575671	-2.170217
Trial2	1	1	noBlindfold	counterclockwise	practice	Free	1	-0.5	-0.5	3.579216	-0.89919	-1.45167	0.28852	0.883807935316267	-0.120448	-2.746238	-2.022629
Trial2	1	1	noBlindfold	counterclockwise	practice	Free	1	-0.5	-0.5	3.59922	-0.9233299	-1.45148	0.24981	0.861059391147564	-0.237577	-3.283677	-2.098372
Trial2	1	1	noBlindfold	counterclockwise	practice	Free	1	-0.5	-0.5	3.619217	-0.94758	-1.45157	0.20963	0.838989017755087	-0.073863	-3.186345	-1.612847
Trial2	1	1	noBlindfold	counterclockwise	practice	Free	1	-0.5	-0.5	3.639221	-0.97117	-1.45156	0.12968	0.786446494494665	-0.470726	-3.1271	-1.909177
Trial2	1	1	noBlindfold	counterclockwise	practice	Free	1	-0.5	-0.5	3.659218	-1.01546	-1.45174	0.091396	0.784505105074824	0.352436	-3.177882	-2.009501
Trial2	1	1	noBlindfold	counterclockwise	practice	Free	1	-0.5	-0.5	3.679222	-1.03646	-1.4517	0.050694	0.768799884478993	0.464624	-3.68993	-1.691408
Trial2	1	1	noBlindfold	counterclockwise	practice	Free	1	-0.5	-0.5	3.699219	-1.0571	-1.45183	0.011129	0.756051141192303	0.362048	-3.440253	-1.670237
Trial2	1	1	noBlindfold	counterclockwise	practice	Free	1	-0.5	-0.5	3.719223	-1.07609	-1.45177	-0.028679	0.744327312304757	0.066581	-3.376776	-1.931879
Trial2	1	1	noBlindfold	counterclockwise	practice	Free	1	-0.5	-0.5	3.73922	-1.09421	-1.45171	-0.10949	0.711044034129827	0.523189	-3.448717	-1.228764
Trial2	1	1	noBlindfold	counterclockwise	practice	Free	1	-0.5	-0.5	3.759216	-1.12751	-1.45149	-0.1491	0.718957262566805	0.442286	-3.241359	-1.090981
Trial2	1	1	noBlindfold	counterclockwise	practice	Free	1	-0.5	-0.5	3.779221	-1.14339	-1.45155	-0.18975	0.714286932095435	0.125421	-2.885888	-1.213367
Trial2	1	1	noBlindfold	counterclockwise	practice	Free	1	-0.5	-0.5	3.799217	-1.15852	-1.45151	-0.22902	0.712094606820728	0.277966	-3.076319	-1.242399
Trial2	1	1	noBlindfold	counterclockwise	practice	Free	1	-0.5	-0.5	3.819221	-1.17256	-1.45156	-0.26891	0.711153650382325	0.275009	-3.05516	-0.932253
Trial2	1	1	noBlindfold	counterclockwise	practice	Free	1	-0.5	-0.5	3.839218	-1.1859	-1.45154	-0.34589	0.702999764861954	0.132081	-2.720847	-1.090736
Trial2	1	1	noBlindfold	counterclockwise	practice	Free	1	-0.5	-0.5	3.859222	-1.21151	-1.45158	-0.38178	0.721264422902478	0.194825	-2.835106	-1.047149
Trial2	1	1	noBlindfold	counterclockwise	practice	Free	1	-0.5	-0.5	3.879219	-1.22193	-1.45158	-0.42058	0.726285415714541	0.304402	-3.165186	-1.0523
Trial2	1	1	noBlindfold	counterclockwise	practice	Free	1	-0.5	-0.5	3.899216	-1.23263	-1.45165	-0.45541	0.733985698635751	0.551137	-3.279445	-0.667854
Trial2	1	1	noBlindfold	counterclockwise	practice	Free	1	-0.5	-0.5	3.91922	-1.24221	-1.4516	-0.49084	0.74226643314572	0.364151	-2.505026	-0.97313
Trial2	1	1	noBlindfold	counterclockwise	practice	Free	1	-0.5	-0.5	3.939217	-1.25112	-1.45142	-0.56006	0.753517363942558	0.413839	-2.885888	-0.439167
Trial2	1	1	noBlindfold	counterclockwise	practice	Free	1	-0.5	-0.5	3.959221	-1.26716	-1.45139	-0.59395	0.772891430512476	0.248283	-3.063623	-0.670156
Trial2	1	1	noBlindfold	counterclockwise	practice	Free	1	-0.5	-0.5	3.979218	-1.27455	-1.45142	-0.62508	0.78458437785957	0.204963	-3.144027	-0.536808
Trial2	1	1	noBlindfold	counterclockwise	practice	Free	1	-0.5	-0.5	3.999222	-1.28113	-1.4515	-0.65745	0.796840450577486	0.276329	-2.805483	-0.546225
Trial2	1	1	noBlindfold	counterclockwise	practice	Free	1	-0.5	-0.5	4.019218	-1.28775	-1.4514	-0.68943	0.810206020594814	0.180393	-2.598125	-0.997495
Trial2	1	1	noBlindfold	counterclockwise	practice	Free	1	-0.5	-0.5	4.039223	-1.29388	-1.45136	-0.75024	0.83238542961435	0.336927	-3.144027	-0.70018
Trial2	1	1	noBlindfold	counterclockwise	practice	Free	1	-0.5	-0.5	4.059219	-1.30499	-1.4514	-0.77836	0.851758933285632	0.240245	-2.509257	-0.642518
Trial2	1	1	noBlindfold	counterclockwise	practice	Free	1	-0.5	-0.5	4.079216	-1.30947	-1.45135	-0.80755	0.8659264353931	0.430254	-2.987451	-0.506689
Trial2	1	1	noBlindfold	counterclockwise	practice	Free	1	-0.5	-0.5	4.09922	-1.3137	-1.45142	-0.83507	0.879988375115902	0.466065	-2.716616	-0.276341
Trial2	1	1	noBlindfold	counterclockwise	practice	Free	1	-0.5	-0.5	4.119217	-1.31715	-1.45137	-0.86214	0.893800591129863	0.288313	-2.505026	-0.707358
Trial2	1	1	noBlindfold	counterclockwise	practice	Free	1	-0.5	-0.5	4.139221	-1.32041	-1.45131	-0.91548	0.919617439391727	0.146371	-2.940901	-0.684266
Trial2	1	1	noBlindfold	counterclockwise	practice	Free	1	-0.5	-0.5	4.159218	-1.32597	-1.45152	-0.94071	0.936189961448134	0.369212	-2.923974	-0.399171
Trial2	1	1	noBlindfold	counterclockwise	practice	Free	1	-0.5	-0.5	4.179222	-1.32811	-1.45144	-0.96632	0.95037911407243	0.234328	-2.615052	-0.812612
Trial2	1	1	noBlindfold	counterclockwise	practice	Free	1	-0.5	-0.5	4.199219	-1.32993	-1.45138	-0.99078	0.964182930121132	0.14768	-2.928206	-0.658091
Trial2	1	1	noBlindfold	counterclockwise	practice	Free	1	-0.5	-0.5	4.219223	-1.33152	-1.45143	-1.01535	0.978269417041306	0.398453	-2.63198	-0.56341
Trial2	1	1	noBlindfold	counterclockwise	practice	Free	1	-0.5	-0.5	4.23922	-1.33269	-1.45136	-1.06186	1.00451948292784	0.402971	-2.369608	-0.495009
Trial2	1	1	noBlindfold	counterclockwise	practice	Free	1	-0.5	-0.5	4.259216	-1.33402	-1.45133	-1.08569	1.01912815322228	0.141432	-3.072087	-1.267695
Trial2	1	1	noBlindfold	counterclockwise	practice	Free	1	-0.5	-0.5	4.279221	-1.33446	-1.4515	-1.10876	1.03291435407501	0.230951	-3.046696	-1.206787
Trial2	1	1	noBlindfold	counterclockwise	practice	Free	1	-0.5	-0.5	4.299217	-1.33465	-1.4515	-1.13174	1.04677413203761	0.215347	-2.885888	-0.971115
Trial2	1	1	noBlindfold	counterclockwise	practice	Free	1	-0.5	-0.5	4.319221	-1.33463	-1.45141	-1.15549	1.06126071022428	0.098165	-2.716616	-1.048021
Trial2	1	1	noBlindfold	counterclockwise	practice	Free	1	-0.5	-0.5	4.339218	-1.33451	-1.45138	-1.20202	1.09052229225854	-0.034228	-2.86896	-1.462269
Trial2	1	1	noBlindfold	counterclockwise	practice	Free	1	-0.5	-0.5	4.359222	-1.33431	-1.45145	-1.22594	1.10592139651305	-0.0038389	-2.835106	-1.14973
Trial2	1	1	noBlindfold	counterclockwise	practice	Free	1	-0.5	-0.5	4.379219	-1.33426	-1.45144	-1.24854	1.12084867152405	-0.256309	-2.873192	-1.180647
Trial2	1	1	noBlindfold	counterclockwise	practice	Free	1	-0.5	-0.5	4.399216	-1.33432	-1.45145	-1.27293	1.13732616326348	-0.322059	-3.131332	-1.688573
Trial2	1	1	noBlindfold	counterclockwise	practice	Free	1	-0.5	-0.5	4.41922	-1.33459	-1.45154	-1.29708	1.15406975025104	-0.352846	-3.148259	-1.932465
Trial2	1	1	noBlindfold	counterclockwise	practice	Free	1	-0.5	-0.5	4.439217	-1.33507	-1.45158	-1.34679	1.1892835489958	-0.067473	-3.021305	-1.427538
Trial2	1	1	noBlindfold	counterclockwise	practice	Free	1	-0.5	-0.5	4.459221	-1.3358	-1.45145	-1.3716	1.20757945604378	0.215222	-2.805483	-1.377407
Trial2	1	1	noBlindfold	counterclockwise	practice	Free	1	-0.5	-0.5	4.479218	-1.33592	-1.45141	-1.39753	1.22650814721654	-0.0096499	-2.881656	-1.650425
Trial2	1	1	noBlindfold	counterclockwise	practice	Free	1	-0.5	-0.5	4.499222	-1.33603	-1.45144	-1.4228	1.24519312152046	0.023383	-2.822411	-1.424016
Trial2	1	1	noBlindfold	counterclockwise	practice	Free	1	-0.5	-0.5	4.519218	-1.33614	-1.45146	-1.4487	1.26457967646584	-0.112353	-2.852033	-0.986764
Trial2	1	1	noBlindfold	counterclockwise	practice	Free	1	-0.5	-0.5	4.539223	-1.33632	-1.45146	-1.49852	1.30248731252818	-0.226389	-3.084782	-1.026524
Trial2	1	1	noBlindfold	counterclockwise	practice	Free	1	-0.5	-0.5	4.559219	-1.33734	-1.45154	-1.52279	1.32183123251418	-0.269031	-2.987451	-0.692322
Trial2	1	1	noBlindfold	counterclockwise	practice	Free	1	-0.5	-0.5	4.579216	-1.33814	-1.4515	-1.54713	1.34125319779242	-0.030356	-2.720847	-0.317774
Trial2	1	1	noBlindfold	counterclockwise	practice	Free	1	-0.5	-0.5	4.59922	-1.33895	-1.45137	-1.57024	1.35987156312082	0.156224	-2.602357	-0.526884
Trial2	1	1	noBlindfold	counterclockwise	practice	Free	1	-0.5	-0.5	4.619217	-1.33962	-1.45132	-1.59305	1.37830339328887	0.093899	-2.733543	-0.839338
Trial2	1	1	noBlindfold	counterclockwise	practice	Free	1	-0.5	-0.5	4.639221	-1.34013	-1.4514	-1.63842	1.41485623354546	0.235961	-3.025537	-0.978938
Trial2	1	1	noBlindfold	counterclockwise	practice	Free	1	-0.5	-0.5	4.659218	-1.34039	-1.45147	-1.66032	1.43268904514237	0.37039	-2.902815	-0.97627
Trial2	1	1	noBlindfold	counterclockwise	practice	Free	1	-0.5	-0.5	4.679222	-1.33993	-1.45147	-1.68282	1.4507052930328	0.536586	-3.08055	-1.159558
Trial2	1	1	noBlindfold	counterclockwise	practice	Free	1	-0.5	-0.5	4.699219	-1.33903	-1.45153	-1.70464	1.46803566155774	0.630182	-3.152491	-1.317075
Trial2	1	1	noBlindfold	counterclockwise	practice	Free	1	-0.5	-0.5	4.719223	-1.33768	-1.45157	-1.72624	1.48504969115676	0.570023	-2.966292	-0.949623
Trial2	1	1	noBlindfold	counterclockwise	practice	Free	1	-0.5	-0.5	4.73922	-1.33586	-1.4515	-1.76939	1.51987265980261	0.631767	-2.737775	-0.594687
Trial2	1	1	noBlindfold	counterclockwise	practice	Free	1	-0.5	-0.5	4.759216	-1.33072	-1.45143	-1.78903	1.53352341256055	0.538467	-3.148259	-0.693394
Trial2	1	1	noBlindfold	counterclockwise	practice	Free	1	-0.5	-0.5	4.779221	-1.32771	-1.45154	-1.80859	1.54838997562489	0.777752	-3.245591	-0.424335
Trial2	1	1	noBlindfold	counterclockwise	practice	Free	1	-0.5	-0.5	4.799217	-1.32403	-1.45162	-1.82828	1.56312289786651	1.231738	-2.96206	-0.085799
Trial2	1	1	noBlindfold	counterclockwise	practice	Free	1	-0.5	-0.5	4.819221	-1.3191	-1.45151	-1.84538	1.57511021143634	1.503946	-2.780093	0.06494
Trial2	1	1	noBlindfold	counterclockwise	practice	Free	1	-0.5	-0.5	4.839218	-1.31352	-1.4514	-1.88088	1.60269912337641	1.399728	-2.754702	-0.657658
Trial2	1	1	noBlindfold	counterclockwise	practice	Free	1	-0.5	-0.5	4.859222	-1.29885	-1.45149	-1.89946	1.61141229728378	1.681556	-3.237127	-1.489222
Trial2	1	1	noBlindfold	counterclockwise	practice	Free	1	-0.5	-0.5	4.879219	-1.28975	-1.45156	-1.91789	1.62299644949167	1.952731	-3.000146	-1.521362
Trial2	1	1	noBlindfold	counterclockwise	practice	Free	1	-0.5	-0.5	4.899216	-1.27996	-1.45155	-1.93658	1.63465574480095	1.976547	-3.038232	-1.358616
Trial2	1	1	noBlindfold	counterclockwise	practice	Free	1	-0.5	-0.5	4.91922	-1.26827	-1.45155	-1.95463	1.64504933185081	1.901733	-3.237127	-1.166975
Trial2	1	1	noBlindfold	counterclockwise	practice	Free	1	-0.5	-0.5	4.939217	-1.25566	-1.45158	-1.96841	1.65143879520617	1.668865	-3.046696	-1.598277
Trial2	1	1	noBlindfold	counterclockwise	practice	Free	1	-0.5	-0.5	4.959221	-1.2237	-1.45149	-1.97138	1.63972579278429	1.378414	-4.075023	-2.987647
Trial2	1	1	noBlindfold	counterclockwise	practice	Free	1	-0.5	-0.5	4.979218	-1.20579	-1.45185	-1.97424	1.63447937674312	1.80735	-4.02001	-2.593954
Trial2	1	1	noBlindfold	counterclockwise	practice	Free	1	-0.5	-0.5	4.999222	-1.18825	-1.45187	-1.97719	1.62965583727651	2.211782	-2.902815	-2.498561
Trial2	1	1	noBlindfold	counterclockwise	practice	Free	1	-0.5	-0.5	5.019218	-1.16773	-1.45151	-1.98012	1.62376672136107	2.310851	-2.543112	-2.386156
Trial2	1	1	noBlindfold	counterclockwise	practice	Free	1	-0.5	-0.5	5.039223	-1.1469	-1.45133	-1.98653	1.62118808651765	2.126502	-2.970524	-2.096581
Trial2	1	1	noBlindfold	counterclockwise	practice	Free	1	-0.5	-0.5	5.059219	-1.10202	-1.45148	-1.98989	1.60692271644538	2.038891	-2.949365	-2.190203
Trial2	1	1	noBlindfold	counterclockwise	practice	Free	1	-0.5	-0.5	5.079216	-1.07738	-1.45151	-1.99322	1.6009602177343	2.142957	-3.300604	-2.574287
Trial2	1	1	noBlindfold	counterclockwise	practice	Free	1	-0.5	-0.5	5.09922	-1.05313	-1.45165	-1.99661	1.59555459288552	2.235551	-3.799956	-2.977197
Trial2	1	1	noBlindfold	counterclockwise	practice	Free	1	-0.5	-0.5	5.119217	-1.02627	-1.45187	-2.00006	1.58969798366791	2.478136	-3.931142	-3.429361
Trial2	1	1	noBlindfold	counterclockwise	practice	Free	1	-0.5	-0.5	5.139221	-0.99897	-1.45195	-2.00734	1.58777982451911	2.657776	-3.423326	-3.612329
Trial2	1	1	noBlindfold	counterclockwise	practice	Free	1	-0.5	-0.5	5.159218	-0.9398	-1.45155	-2.01104	1.57374262795524	2.864048	-3.00861	-3.304643
Trial2	1	1	noBlindfold	counterclockwise	practice	Free	1	-0.5	-0.5	5.179222	-0.90664	-1.45152	-2.01482	1.56845019558281	3.034526	-3.376776	-3.381735
Trial2	1	1	noBlindfold	counterclockwise	practice	Free	1	-0.5	-0.5	5.199219	-0.87262	-1.45164	-2.01888	1.56391872421602	3.218257	-3.546048	-3.578464
Trial2	1	1	noBlindfold	counterclockwise	practice	Free	1	-0.5	-0.5	5.219223	-0.83562	-1.45177	-2.02261	1.55916063065509	3.421649	-3.64338	-3.746628
Trial2	1	1	noBlindfold	counterclockwise	practice	Free	1	-0.5	-0.5	5.23922	-0.79777	-1.45182	-2.03027	1.55897172359403	3.354138	-3.711089	-3.917099
Trial2	1	1	noBlindfold	counterclockwise	practice	Free	1	-0.5	-0.5	5.259216	-0.71662	-1.45189	-2.03411	1.54932822254988	3.246815	-3.728016	-3.594922
Trial2	1	1	noBlindfold	counterclockwise	practice	Free	1	-0.5	-0.5	5.279221	-0.67225	-1.45185	-2.03783	1.54744677915497	3.011802	-3.524889	-3.189326
Trial2	1	1	noBlindfold	counterclockwise	practice	Free	1	-0.5	-0.5	5.299217	-0.62769	-1.45175	-2.04137	1.54664991364948	2.786092	-3.215968	-2.96753
Trial2	1	1	noBlindfold	counterclockwise	practice	Free	1	-0.5	-0.5	5.319221	-0.58045	-1.45163	-2.04452	1.5466136969766	2.494542	-3.067855	-2.819668
Trial2	1	1	noBlindfold	counterclockwise	practice	Free	1	-0.5	-0.5	5.339218	-0.53364	-1.45156	-2.05027	1.55063502285968	2.030518	-3.012842	-2.83286
Trial2	1	1	noBlindfold	counterclockwise	practice	Free	1	-0.5	-0.5	5.359222	-0.43879	-1.45147	-2.05279	1.55399588829007	1.392624	-2.805483	-3.028526
Trial2	1	1	noBlindfold	counterclockwise	practice	Free	1	-0.5	-0.5	5.379219	-0.38986	-1.45143	-2.05496	1.55885581724304	1.313449	-2.847801	-3.005858
Trial2	1	1	noBlindfold	counterclockwise	practice	Free	1	-0.5	-0.5	5.399216	-0.34248	-1.4514	-2.05689	1.56483835088964	1.356689	-2.712384	-2.94527
Trial2	1	1	noBlindfold	counterclockwise	practice	Free	1	-0.5	-0.5	5.41922	-0.29376	-1.45135	-2.05853	1.57211672128097	1.396648	-2.526185	-2.826389
Trial2	1	1	noBlindfold	counterclockwise	practice	Free	1	-0.5	-0.5	5.439217	-0.24507	-1.45129	-2.06086	1.58154133447637	1.405896	-2.513489	-2.792296
Trial2	1	1	noBlindfold	counterclockwise	practice	Free	1	-0.5	-0.5	5.459221	-0.15214	-1.45126	-2.06161	1.59988509771517	1.379489	-2.661602	-3.32107
Trial2	1	1	noBlindfold	counterclockwise	practice	Free	1	-0.5	-0.5	5.479218	-0.10367	-1.45129	-2.0621	1.61159352090355	1.389159	-2.623516	-3.541147
Trial2	1	1	noBlindfold	counterclockwise	practice	Free	1	-0.5	-0.5	5.499222	-0.056706	-1.4513	-2.06229	1.62396412161696	1.553923	-2.534648	-3.406358
Trial2	1	1	noBlindfold	counterclockwise	practice	Free	1	-0.5	-0.5	5.519218	-0.0083057	-1.45129	-2.06221	1.63776177376814	1.539052	-2.509257	-3.033191
Trial2	1	1	noBlindfold	counterclockwise	practice	Free	1	-0.5	-0.5	5.539223	0.038656	-1.45124	-2.06121	1.65152253740014	1.34644	-2.369608	-2.721481
[truncated: 11,065 more rows]
