# Supplementary material for: Assessing kinesthetic proprioceptive function of the upper limb: a novel dynamic movement reproduction task using a robotic arm
Source: PeerJ. 2021 May 3;9:e11301. doi: 10.7717/peerj.11301 (PMC8101453; doi:10.7717/peerj.11301)
Supplement: Supplemental Information 1 [file peerj-09-11301-s001.zip › DMR raw data_Study 1/Session 2/HMData_PP22-2_2019-07-02-12-08-39.txt]

Trial1	3	1	blindfold	counterclockwise	practice	Guided	1	0.5	0	0	0.44605	-1.45132	-0.8006	0.802415695373121	0.189123	-2.752184	-1.396113
Trial1	3	1	blindfold	counterclockwise	practice	Guided	1	0.5	0	0.001800537	0.44608	-1.45132	-0.8006	0.802413680165332	0.18965	-2.747952	-1.40456
Trial1	3	1	blindfold	counterclockwise	practice	Guided	1	0.5	0	0.02180481	0.44608	-1.45132	-0.8006101	0.802423730582262	0.18965	-2.747952	-1.40456
Trial1	3	1	blindfold	counterclockwise	practice	Guided	1	0.5	0	0.04180908	0.44611	-1.45131	-0.80062	0.802431646015945	0.209604	-2.69717	-1.386006
Trial1	3	1	blindfold	counterclockwise	practice	Guided	1	0.5	0	0.0617981	0.44611	-1.45132	-0.80062	0.802431646015945	0.270625	-2.659084	-1.41196
Trial1	3	1	blindfold	counterclockwise	practice	Guided	1	0.5	0	0.08180237	0.44612	-1.45132	-0.80063	0.802440905094032	0.275074	-2.67178	-1.415909
Trial1	3	1	blindfold	counterclockwise	practice	Guided	1	0.5	0	0.1018066	0.44613	-1.45132	-0.80064	0.802450225784583	0.300075	-2.67178	-1.410024
Trial1	3	1	blindfold	counterclockwise	practice	Guided	1	0.5	0	0.1218109	0.44614	-1.45132	-0.80065	0.802459546616041	0.326735	-2.739488	-1.429754
Trial1	3	1	blindfold	counterclockwise	practice	Guided	1	0.5	0	0.1417999	0.44616	-1.45134	-0.80066	0.802468195684902	0.346826	-2.794502	-1.503549
Trial1	3	1	blindfold	counterclockwise	practice	Guided	1	0.5	0	0.1618042	0.44618	-1.45134	-0.80067	0.802476845283822	0.388086	-2.739488	-1.527225
Trial1	3	1	blindfold	counterclockwise	practice	Guided	1	0.5	0	0.1818085	0.44619	-1.45135	-0.80067	0.80247617376149	0.410285	-2.701402	-1.479115
Trial1	3	1	blindfold	counterclockwise	practice	Guided	1	0.5	0	0.2017975	0.4462	-1.45135	-0.80068	0.80248543394424	0.415867	-2.659084	-1.436339
Trial1	3	1	blindfold	counterclockwise	practice	Guided	1	0.5	0	0.2218018	0.44622	-1.45134	-0.80068	0.802484093535405	0.439733	-2.654852	-1.413563
Trial1	3	1	blindfold	counterclockwise	practice	Guided	1	0.5	0	0.241806	0.44625	-1.45134	-0.80069	0.802492075943873	0.524753	-2.659084	-1.484307
Trial1	3	1	blindfold	counterclockwise	practice	Guided	1	0.5	0	0.2618103	0.44627	-1.45134	-0.80069	0.802490736791552	0.537852	-2.69717	-1.491927
Trial1	3	1	blindfold	counterclockwise	practice	Guided	1	0.5	0	0.2817993	0.4463	-1.45134	-0.8006999	0.802498661655025	0.58279	-2.676011	-1.467768
Trial1	3	1	blindfold	counterclockwise	practice	Guided	1	0.5	0	0.3018036	0.44632	-1.45134	-0.80071	0.802507372389686	0.623754	-2.69717	-1.511721
Trial1	3	1	blindfold	counterclockwise	practice	Guided	1	0.5	0	0.3218079	0.44634	-1.45134	-0.80072	0.802515966706242	0.591026	-2.676011	-1.543504
Trial1	3	1	blindfold	counterclockwise	practice	Guided	1	0.5	0	0.3417969	0.44639	-1.45133	-0.80072	0.802512626457506	0.610393	-2.650621	-1.504113
Trial1	3	1	blindfold	counterclockwise	practice	Guided	1	0.5	0	0.3618011	0.44642	-1.45133	-0.80072	0.802510620214033	0.64244	-2.654852	-1.540169
Trial1	3	1	blindfold	counterclockwise	practice	Guided	1	0.5	0	0.3818054	0.44644	-1.45133	-0.80073	0.80251927857226	0.608605	-2.650621	-1.527782
Trial1	3	1	blindfold	counterclockwise	practice	Guided	1	0.5	0	0.4018097	0.44646	-1.45133	-0.80073	0.802517944199549	0.576446	-2.642157	-1.569956
Trial1	3	1	blindfold	counterclockwise	practice	Guided	1	0.5	0	0.4217987	0.44649	-1.45133	-0.80074	0.80252593188589	0.632976	-2.667548	-1.592512
Trial1	3	1	blindfold	counterclockwise	practice	Guided	1	0.5	0	0.441803	0.44654	-1.45133	-0.80075	0.802532592359701	0.634378	-2.620998	-1.612787
Trial1	3	1	blindfold	counterclockwise	practice	Guided	1	0.5	0	0.4618073	0.44657	-1.45133	-0.80075	0.802530595750242	0.6296	-2.684475	-1.604619
Trial1	3	1	blindfold	counterclockwise	practice	Guided	1	0.5	0	0.4818115	0.44659	-1.45133	-0.80076	0.802539254032229	0.670451	-2.667548	-1.580722
Trial1	3	1	blindfold	counterclockwise	practice	Guided	1	0.5	0	0.5018005	0.44662	-1.45133	-0.80076	0.802537259307551	0.671007	-2.604071	-1.592278
Trial1	3	1	blindfold	counterclockwise	practice	Guided	1	0.5	0	0.5218048	0.44665	-1.45133	-0.80077	0.802545193693093	0.657172	-2.67178	-1.636728
Trial1	3	1	blindfold	counterclockwise	practice	Guided	1	0.5	0	0.5418091	0.44671	-1.45133	-0.80078	0.802551201353314	0.754823	-2.654852	-1.702388
Trial1	3	1	blindfold	counterclockwise	practice	Guided	1	0.5	0	0.5617981	0.44674	-1.45133	-0.80079	0.802559139217594	0.827164	-2.633693	-1.706108
Trial1	3	1	blindfold	counterclockwise	practice	Guided	1	0.5	0	0.5818024	0.44678	-1.45132	-0.8008	0.802566539042583	0.850794	-2.629462	-1.737381
Trial1	3	1	blindfold	counterclockwise	practice	Guided	1	0.5	0	0.6018066	0.44684	-1.45133	-0.80082	0.802582486770256	0.897761	-2.680243	-1.811714
Trial1	3	1	blindfold	counterclockwise	practice	Guided	1	0.5	0	0.6218109	0.44696	-1.45133	-0.80087	0.802624445414126	0.948479	-2.676011	-1.808354
Trial1	3	1	blindfold	counterclockwise	practice	Guided	1	0.5	0	0.6417999	0.4475	-1.45133	-0.80089	0.80260892443677	1.009172	-2.650621	-1.825471
Trial1	3	1	blindfold	counterclockwise	practice	Guided	1	0.5	0	0.6618042	0.44794	-1.45133	-0.80089	0.802580265239245	1.032152	-2.62523	-1.785709
Trial1	3	1	blindfold	counterclockwise	practice	Guided	1	0.5	0	0.6818085	0.44856	-1.45131	-0.8009	0.80255021995336	1.090579	-2.591375	-1.832644
Trial1	3	1	blindfold	counterclockwise	practice	Guided	1	0.5	0	0.7017975	0.44937	-1.45129	-0.80089	0.802488775584351	1.099856	-2.523667	-1.776763
Trial1	3	1	blindfold	counterclockwise	practice	Guided	1	0.5	0	0.7218018	0.45035	-1.45127	-0.80088	0.802417487137469	1.089762	-2.494044	-1.747572
Trial1	3	1	blindfold	counterclockwise	practice	Guided	1	0.5	0	0.741806	0.45311	-1.45124	-0.80087	0.802241503677967	1.222317	-2.46019	-1.75097
Trial1	3	1	blindfold	counterclockwise	practice	Guided	1	0.5	0	0.7618103	0.45491	-1.45124	-0.80087	0.802138310321114	1.229308	-2.498276	-1.720474
Trial1	3	1	blindfold	counterclockwise	practice	Guided	1	0.5	0	0.7817993	0.45719	-1.45123	-0.80085	0.801993436429887	1.266792	-2.426335	-1.700569
Trial1	3	1	blindfold	counterclockwise	practice	Guided	1	0.5	0	0.8018036	0.45972	-1.45121	-0.80083	0.801842363946479	1.310795	-2.379785	-1.650431
Trial1	3	1	blindfold	counterclockwise	practice	Guided	1	0.5	0	0.8218079	0.46267	-1.4512	-0.80081	0.801679581994981	1.309842	-2.337467	-1.6245
Trial1	3	1	blindfold	counterclockwise	practice	Guided	1	0.5	0	0.8417969	0.46998	-1.45117	-0.80081	0.801372462392931	1.337349	-2.307845	-1.625414
Trial1	3	1	blindfold	counterclockwise	practice	Guided	1	0.5	0	0.8618011	0.47423	-1.45116	-0.8008	0.801214560893077	1.33331	-2.316308	-1.612163
Trial1	3	1	blindfold	counterclockwise	practice	Guided	1	0.5	0	0.8818054	0.4789	-1.45116	-0.80079	0.801067885401528	1.338478	-2.269759	-1.560215
Trial1	3	1	blindfold	counterclockwise	practice	Guided	1	0.5	0	0.9018097	0.48416	-1.45115	-0.80077	0.800926634493039	1.318592	-2.299381	-1.547692
Trial1	3	1	blindfold	counterclockwise	practice	Guided	1	0.5	0	0.9217987	0.4895	-1.45115	-0.80076	0.800828868426718	1.338881	-2.286686	-1.515473
Trial1	3	1	blindfold	counterclockwise	practice	Guided	1	0.5	0	0.941803	0.50176	-1.45114	-0.80075	0.80075195136354	1.33985	-2.286686	-1.489242
Trial1	3	1	blindfold	counterclockwise	practice	Guided	1	0.5	0	0.9618073	0.5087	-1.45114	-0.80075	0.800797277855367	1.245341	-2.2486	-1.506201
Trial1	3	1	blindfold	counterclockwise	practice	Guided	1	0.5	0	0.9818115	0.51581	-1.45114	-0.80075	0.800906078449187	1.248594	-2.286686	-1.525947
Trial1	3	1	blindfold	counterclockwise	practice	Guided	1	0.5	0	1.001801	0.52327	-1.45114	-0.80075	0.801088062201091	1.226585	-2.235904	-1.492432
Trial1	3	1	blindfold	counterclockwise	practice	Guided	1	0.5	0	1.021805	0.5313	-1.45113	-0.80075	0.801361516739455	1.197995	-2.27399	-1.535794
Trial1	3	1	blindfold	counterclockwise	practice	Guided	1	0.5	0	1.041809	0.54779	-1.45114	-0.80075	0.802174839559293	1.220823	-2.269759	-1.505788
Trial1	3	1	blindfold	counterclockwise	practice	Guided	1	0.5	0	1.061798	0.55672	-1.45114	-0.80074	0.802746357094453	1.266413	-2.316308	-1.466575
Trial1	3	1	blindfold	counterclockwise	practice	Guided	1	0.5	0	1.081802	0.56567	-1.45114	-0.80074	0.803428344039598	1.182627	-2.278222	-1.45725
Trial1	3	1	blindfold	counterclockwise	practice	Guided	1	0.5	0	1.101807	0.57517	-1.45114	-0.80071	0.804230729345343	1.186368	-2.286686	-1.423567
Trial1	3	1	blindfold	counterclockwise	practice	Guided	1	0.5	0	1.121811	0.58466	-1.45112	-0.80066	0.805123451892499	1.226125	-2.210513	-1.367622
Trial1	3	1	blindfold	counterclockwise	practice	Guided	1	0.5	0	1.1418	0.60483	-1.4511	-0.80064	0.80747366721949	1.15521	-2.147036	-1.285703
Trial1	3	1	blindfold	counterclockwise	practice	Guided	1	0.5	0	1.161804	0.61521	-1.45109	-0.80063	0.808876812416251	1.240321	-2.168195	-1.26353
Trial1	3	1	blindfold	counterclockwise	practice	Guided	1	0.5	0	1.181808	0.62589	-1.45108	-0.8006101	0.810447258109591	1.199685	-2.185123	-1.2088
Trial1	3	1	blindfold	counterclockwise	practice	Guided	1	0.5	0	1.201797	0.63721	-1.45108	-0.80058	0.812253016756732	1.235236	-2.142805	-1.162566
Trial1	3	1	blindfold	counterclockwise	practice	Guided	1	0.5	0	1.221802	0.64885	-1.45107	-0.80059	0.814309907720491	1.229644	-2.121646	-1.16966
Trial1	3	1	blindfold	counterclockwise	practice	Guided	1	0.5	0	1.241806	0.67242	-1.45108	-0.8006	0.81895603792502	1.197107	-2.159732	-1.22433
Trial1	3	1	blindfold	counterclockwise	practice	Guided	1	0.5	0	1.26181	0.68463	-1.45108	-0.8006101	0.821623213663468	1.230524	-2.159732	-1.235975
Trial1	3	1	blindfold	counterclockwise	practice	Guided	1	0.5	0	1.281799	0.6971	-1.45108	-0.80062	0.82452461612078	1.252534	-2.185123	-1.228241
Trial1	3	1	blindfold	counterclockwise	practice	Guided	1	0.5	0	1.301804	0.70986	-1.45109	-0.80064	0.827686909183741	1.285243	-2.206282	-1.302658
Trial1	3	1	blindfold	counterclockwise	practice	Guided	1	0.5	0	1.321808	0.72333	-1.4511	-0.80063	0.831194713988376	1.33515	-2.27399	-1.265181
Trial1	3	1	blindfold	counterclockwise	practice	Guided	1	0.5	0	1.341797	0.75097	-1.45113	-0.80063	0.839043680764686	1.38136	-2.257063	-1.246653
Trial1	3	1	blindfold	counterclockwise	practice	Guided	1	0.5	0	1.361801	0.7651	-1.45112	-0.8006101	0.843359050541183	1.361933	-2.231672	-1.199353
Trial1	3	1	blindfold	counterclockwise	practice	Guided	1	0.5	0	1.381805	0.77953	-1.45112	-0.8006	0.847996105871394	1.370725	-2.257063	-1.140343
Trial1	3	1	blindfold	counterclockwise	practice	Guided	1	0.5	0	1.40181	0.79421	-1.45113	-0.8006	0.852947739607365	1.334143	-2.290918	-1.167592
Trial1	3	1	blindfold	counterclockwise	practice	Guided	1	0.5	0	1.421799	0.8095599	-1.45114	-0.8006	0.858363387431978	1.324165	-2.312077	-1.166109
Trial1	3	1	blindfold	counterclockwise	practice	Guided	1	0.5	0	1.441803	0.83997	-1.45116	-0.8006	0.869793046376633	1.263763	-2.312077	-1.181203
Trial1	3	1	blindfold	counterclockwise	practice	Guided	1	0.5	0	1.461807	0.85592	-1.45117	-0.8006101	0.876159537556155	1.146483	-2.32054	-1.240529
Trial1	3	1	blindfold	counterclockwise	practice	Guided	1	0.5	0	1.481812	0.87159	-1.45117	-0.80062	0.882650302895317	1.129053	-2.299381	-1.278949
Trial1	3	1	blindfold	counterclockwise	practice	Guided	1	0.5	0	1.501801	0.88797	-1.45118	-0.80062	0.889670253486383	1.138508	-2.379785	-1.228493
Trial1	3	1	blindfold	counterclockwise	practice	Guided	1	0.5	0	1.521805	0.90407	-1.45118	-0.80065	0.896834992768679	1.227923	-2.422103	-1.272205
Trial1	3	1	blindfold	counterclockwise	practice	Guided	1	0.5	0	1.541809	0.93673	-1.45122	-0.80065	0.91201616652944	1.203828	-2.472885	-1.319233
Trial1	3	1	blindfold	counterclockwise	practice	Guided	1	0.5	0	1.561798	0.95372	-1.45123	-0.80064	0.92026420292295	1.201112	-2.48558	-1.274367
Trial1	3	1	blindfold	counterclockwise	practice	Guided	1	0.5	0	1.581802	0.97129	-1.45123	-0.80062	0.929035345072641	1.187975	-2.443262	-1.218182
Trial1	3	1	blindfold	counterclockwise	practice	Guided	1	0.5	0	1.601807	0.98795	-1.4512	-0.80058	0.937562556126168	1.118731	-2.354395	-1.13184
Trial1	3	1	blindfold	counterclockwise	practice	Guided	1	0.5	0	1.621811	1.00419	-1.45117	-0.80053	0.94607390363276	1.02063	-2.265527	-1.084317
Trial1	3	1	blindfold	counterclockwise	practice	Guided	1	0.5	0	1.6418	1.03781	-1.45114	-0.80051	0.964394008993264	1.027405	-2.269759	-1.017657
Trial1	3	1	blindfold	counterclockwise	practice	Guided	1	0.5	0	1.661804	1.05574	-1.45114	-0.8005	0.974498413211321	1.08845	-2.316308	-0.994551
Trial1	3	1	blindfold	counterclockwise	practice	Guided	1	0.5	0	1.681808	1.07218	-1.45115	-0.8005	0.983966564940492	1.090708	-2.354395	-1.017625
Trial1	3	1	blindfold	counterclockwise	practice	Guided	1	0.5	0	1.701797	1.08973	-1.45117	-0.8005	0.994274465462729	1.164282	-2.371322	-1.015839
Trial1	3	1	blindfold	counterclockwise	practice	Guided	1	0.5	0	1.721802	1.10682	-1.45118	-0.80048	1.0044892933185	0.977552	-2.333236	-0.971638
Trial1	3	1	blindfold	counterclockwise	practice	Guided	1	0.5	0	1.741806	1.14109	-1.45115	-0.80047	1.02554797338078	0.932784	-2.282454	-0.90929
Trial1	3	1	blindfold	counterclockwise	practice	Guided	1	0.5	0	1.76181	1.15873	-1.45113	-0.80046	1.03665878360652	1.016662	-2.27399	-0.950256
Trial1	3	1	blindfold	counterclockwise	practice	Guided	1	0.5	0	1.781799	1.17685	-1.45114	-0.80045	1.04825856560843	0.999754	-2.337467	-0.88664
Trial1	3	1	blindfold	counterclockwise	practice	Guided	1	0.5	0	1.801804	1.1939	-1.45114	-0.80045	1.05934760357381	0.9009	-2.286686	-0.872057
Trial1	3	1	blindfold	counterclockwise	practice	Guided	1	0.5	0	1.821808	1.21088	-1.45114	-0.80045	1.0705468617262	0.966069	-2.257063	-0.957418
Trial1	3	1	blindfold	counterclockwise	practice	Guided	1	0.5	0	1.841797	1.24467	-1.45115	-0.8004301	1.09326197170194	0.783165	-2.269759	-0.892749
Trial1	3	1	blindfold	counterclockwise	practice	Guided	1	0.5	0	1.861801	1.26141	-1.45113	-0.80042	1.10472500621121	0.82894	-2.210513	-0.848259
Trial1	3	1	blindfold	counterclockwise	practice	Guided	1	0.5	0	1.881805	1.27803	-1.45112	-0.80042	1.11624491431403	0.851331	-2.2486	-0.808378
Trial1	3	1	blindfold	counterclockwise	practice	Guided	1	0.5	0	1.90181	1.29452	-1.45113	-0.8004301	1.12780775976904	0.809397	-2.345931	-0.873528
Trial1	3	1	blindfold	counterclockwise	practice	Guided	1	0.5	0	1.921799	1.30556	-1.45114	-0.80045	1.13562628195625	1.793791	-2.261295	-1.127703
Trial1	3	1	blindfold	counterclockwise	practice	Guided	1	0.5	0	1.941803	1.3025	-1.45122	-0.80048	1.13347894056959	3.857697	-2.777575	-1.209162
Trial1	3	1	blindfold	counterclockwise	practice	Guided	1	0.5	0	1.961807	1.30203	-1.45123	-0.80048	1.13314620057097	2.587012	-2.252831	-1.008764
Trial1	3	1	blindfold	counterclockwise	practice	Guided	1	0.5	0	1.981812	1.30165	-1.45122	-0.80049	1.13288431980574	1.570568	-2.379785	-1.10262
Trial1	3	1	blindfold	counterclockwise	practice	Guided	1	0.5	0	2.001801	1.30117	-1.45122	-0.8005201	1.13256599174121	0.368823	-2.654852	-1.154621
Trial1	3	1	blindfold	counterclockwise	practice	Guided	1	0.5	0	2.021805	1.30062	-1.4513	-0.8005	1.1321627670728	-0.389653	-2.815661	-1.0359
Trial1	3	1	blindfold	counterclockwise	practice	Guided	1	0.5	0	2.041809	1.30029	-1.45131	-0.80048	1.13191524343745	0.818628	-2.295149	-0.662582
Trial1	3	1	blindfold	counterclockwise	practice	Guided	1	0.5	0	2.061798	1.30033	-1.45125	-0.80042	1.1319012023388	1.682384	-2.197818	-0.492999
Trial1	3	1	blindfold	counterclockwise	practice	Guided	1	0.5	0	2.081802	1.30052	-1.45117	-0.80039	1.13201428427532	2.233767	-2.011619	-0.559758
Trial1	3	1	blindfold	counterclockwise	practice	Guided	1	0.5	0	2.101807	1.30074	-1.45111	-0.80039	1.13216991376088	2.213708	-2.015851	-0.684793
Trial1	3	1	blindfold	counterclockwise	practice	Guided	1	0.5	0	2.121811	1.3008	-1.4511	-0.8003801	1.1322052868519	1.827888	-2.316308	-0.665913
Trial1	3	1	blindfold	counterclockwise	practice	Guided	1	0.5	0	2.1418	1.30077	-1.45111	-0.80037	1.13217700272373	0.784395	-2.417872	-0.595812
Trial1	3	1	blindfold	counterclockwise	practice	Guided	1	0.5	0	2.161804	1.30071	-1.45113	-0.8003401	1.13211335585637	0.584449	-2.48558	-0.365963
Trial1	3	1	blindfold	counterclockwise	practice	Guided	1	0.5	0	2.181808	1.30065	-1.45116	-0.80032	1.13205666216562	0.801188	-2.392481	-0.165924
Trial1	3	1	blindfold	counterclockwise	practice	Guided	1	0.5	0	2.201797	1.30063	-1.45116	-0.80029	1.13202142888232	1.061174	-2.197818	-0.038531
Trial1	3	1	blindfold	counterclockwise	practice	Guided	1	0.5	0	2.221802	1.30063	-1.45114	-0.8001601	1.13192952985977	1.30428	-2.020082	0.15038
Trial1	3	1	blindfold	counterclockwise	practice	Guided	1	0.5	0	2.241806	1.30064	-1.45105	-0.80003	1.13184467952169	1.206341	-1.910056	0.557475
Trial1	3	1	blindfold	counterclockwise	practice	Guided	1	0.5	0	2.26181	1.30062	-1.45101	-0.79972	1.13161140917092	0.979639	-1.922751	0.83095
Trial1	3	1	blindfold	counterclockwise	practice	Guided	1	0.5	0	2.281799	1.30055	-1.45098	-0.79904	1.13108140042025	0.751601	-1.981996	1.017817
Trial1	3	1	blindfold	counterclockwise	practice	Guided	1	0.5	0	2.301804	1.30044	-1.45098	-0.79779	1.13012078523895	0.620824	-1.973533	1.204157
Trial1	3	1	blindfold	counterclockwise	practice	Guided	1	0.5	0	2.321808	1.30035	-1.45099	-0.79339	1.12695505579706	0.585274	-1.973533	1.316741
Trial1	3	1	blindfold	counterclockwise	practice	Guided	1	0.5	0	2.341797	1.30031	-1.451	-0.78994	1.12450047760427	0.638914	-2.0624	1.509524
Trial1	3	1	blindfold	counterclockwise	practice	Guided	1	0.5	0	2.361801	1.30032	-1.45102	-0.7858599	1.1216452194694	0.731565	-2.176659	1.501405
Trial1	3	1	blindfold	counterclockwise	practice	Guided	1	0.5	0	2.381805	1.30036	-1.45108	-0.7809	1.11820431270436	0.84692	-2.379785	1.528951
Trial1	3	1	blindfold	counterclockwise	practice	Guided	1	0.5	0	2.40181	1.30041	-1.45119	-0.77539	1.11439931098736	0.866355	-2.570216	1.605154
Trial1	3	1	blindfold	counterclockwise	practice	Guided	1	0.5	0	2.421799	1.30044	-1.4513	-0.76229	1.10534617434611	0.859205	-2.718329	1.668443
Trial1	3	1	blindfold	counterclockwise	practice	Guided	1	0.5	0	2.441803	1.30042	-1.45138	-0.75448	1.09996014778141	0.72973	-2.718329	1.706945
Trial1	3	1	blindfold	counterclockwise	practice	Guided	1	0.5	0	2.461807	1.30038	-1.45136	-0.7462699	1.09431574793401	0.690868	-2.79027	1.615345
Trial1	3	1	blindfold	counterclockwise	practice	Guided	1	0.5	0	2.481812	1.30034	-1.45137	-0.73719	1.08811448075534	0.608488	-2.857979	1.625988
Trial1	3	1	blindfold	counterclockwise	practice	Guided	1	0.5	0	2.501801	1.3003	-1.4514	-0.72776	1.08171846597606	0.513757	-2.896065	1.680707
Trial1	3	1	blindfold	counterclockwise	practice	Guided	1	0.5	0	2.521805	1.30027	-1.45144	-0.7067299	1.06766063483981	0.518232	-3.018787	1.669589
Trial1	3	1	blindfold	counterclockwise	practice	Guided	1	0.5	0	2.541809	1.30028	-1.45156	-0.69551	1.06027456675947	0.578434	-3.116119	1.650937
Trial1	3	1	blindfold	counterclockwise	practice	Guided	1	0.5	0	2.561798	1.30031	-1.45155	-0.68338	1.05238032867359	0.66268	-3.141509	1.680572
Trial1	3	1	blindfold	counterclockwise	practice	Guided	1	0.5	0	2.581802	1.30033	-1.45158	-0.6711	1.04446321853056	0.710647	-3.264232	1.724443
Trial1	3	1	blindfold	counterclockwise	practice	Guided	1	0.5	0	2.601807	1.30034	-1.4516	-0.65798	1.03608959540724	0.734	-3.116119	1.552885
Trial1	3	1	blindfold	counterclockwise	practice	Guided	1	0.5	0	2.621811	1.30035	-1.45161	-0.6318	1.01967214267549	0.695723	-3.42504	1.679481
Trial1	3	1	blindfold	counterclockwise	practice	Guided	1	0.5	0	2.6418	1.30033	-1.4517	-0.61767	1.01096211891245	0.695643	-3.522371	1.579598
Trial1	3	1	blindfold	counterclockwise	practice	Guided	1	0.5	0	2.661804	1.30033	-1.45176	-0.60368	1.00247580395271	0.705697	-3.640862	1.510129
Trial1	3	1	blindfold	counterclockwise	practice	Guided	1	0.5	0	2.681808	1.30034	-1.45182	-0.58899	0.993706799548218	0.676279	-3.712802	1.612574
Trial1	3	1	blindfold	counterclockwise	practice	Guided	1	0.5	0	2.701797	1.30034	-1.45186	-0.57449	0.985181601295728	0.668699	-3.674716	1.495031
Trial1	3	1	blindfold	counterclockwise	practice	Guided	1	0.5	0	2.721802	1.30034	-1.45186	-0.54409	0.967769589646028	0.642708	-3.805902	1.710301
Trial1	3	1	blindfold	counterclockwise	practice	Guided	1	0.5	0	2.741806	1.30029	-1.45189	-0.52872	0.959170825639405	0.526517	-3.843988	1.528377
Trial1	3	1	blindfold	counterclockwise	practice	Guided	1	0.5	0	2.76181	1.30028	-1.45191	-0.51314	0.950663305928303	0.490154	-3.932856	1.599172
Trial1	3	1	blindfold	counterclockwise	practice	Guided	1	0.5	0	2.781799	1.30027	-1.45193	-0.49694	0.942009231002836	0.540041	-3.852452	1.475754
Trial1	3	1	blindfold	counterclockwise	practice	Guided	1	0.5	0	2.801804	1.30027	-1.45195	-0.48106	0.933729475270947	0.527673	-3.907465	1.512528
Trial1	3	1	blindfold	counterclockwise	practice	Guided	1	0.5	0	2.821808	1.30028	-1.45195	-0.44823	0.917255767488136	0.536015	-3.987869	1.575028
Trial1	3	1	blindfold	counterclockwise	practice	Guided	1	0.5	0	2.841797	1.30026	-1.45195	-0.43123	0.90905187109137	0.489512	-3.877843	1.648493
Trial1	3	1	blindfold	counterclockwise	practice	Guided	1	0.5	0	2.861801	1.30024	-1.45193	-0.41457	0.901250469818123	0.477315	-4.055578	1.534194
Trial1	3	1	blindfold	counterclockwise	practice	Guided	1	0.5	0	2.881805	1.30025	-1.45199	-0.39781	0.893673851975439	0.65162	-4.068274	1.459276
Trial1	3	1	blindfold	counterclockwise	practice	Guided	1	0.5	0	2.90181	1.30026	-1.45203	-0.38087	0.886271927348099	0.502684	-4.089433	1.65678
Trial1	3	1	blindfold	counterclockwise	practice	Guided	1	0.5	0	2.921799	1.30026	-1.45201	-0.3455	0.871657173861264	0.509426	-3.886306	1.619733
Trial1	3	1	blindfold	counterclockwise	practice	Guided	1	0.5	0	2.941803	1.30024	-1.45197	-0.32755	0.864680935318851	0.469065	-3.945551	1.849985
Trial1	3	1	blindfold	counterclockwise	practice	Guided	1	0.5	0	2.961807	1.30024	-1.45196	-0.30934	0.857948341704921	0.560338	-4.042883	1.674846
Trial1	3	1	blindfold	counterclockwise	practice	Guided	1	0.5	0	2.981812	1.30025	-1.45201	-0.2903	0.851278006723482	0.540388	-4.207923	1.787918
Trial1	3	1	blindfold	counterclockwise	practice	Guided	1	0.5	0	3.001801	1.30029	-1.45206	-0.27098	0.844922502710476	0.677188	-4.229082	1.769306
Trial1	3	1	blindfold	counterclockwise	practice	Guided	1	0.5	0	3.021805	1.30032	-1.45208	-0.23255	0.833421651682235	0.695832	-4.220618	1.903492
Trial1	3	1	blindfold	counterclockwise	practice	Guided	1	0.5	0	3.041809	1.30032	-1.452	-0.21302	0.828184561739761	0.568521	-3.96671	1.489094
Trial1	3	1	blindfold	counterclockwise	practice	Guided	1	0.5	0	3.061798	1.30031	-1.45197	-0.19343	0.823353683790466	0.58722	-4.144446	1.519516
Trial1	3	1	blindfold	counterclockwise	practice	Guided	1	0.5	0	3.081802	1.3003	-1.45203	-0.17326	0.81884022113864	0.535209	-4.334877	1.474569
Trial1	3	1	blindfold	counterclockwise	practice	Guided	1	0.5	0	3.101807	1.3003	-1.45212	-0.15362	0.814910663811973	0.625507	-4.292559	1.554757
Trial1	3	1	blindfold	counterclockwise	practice	Guided	1	0.5	0	3.121811	1.3003	-1.45216	-0.11322	0.808269170689839	0.563803	-4.284095	1.78022
Trial1	3	1	blindfold	counterclockwise	practice	Guided	1	0.5	0	3.1418	1.30032	-1.45209	-0.09325801	0.805735195555045	0.718193	-4.267168	1.593755
Trial1	3	1	blindfold	counterclockwise	practice	Guided	1	0.5	0	3.161804	1.30034	-1.45211	-0.07338	0.803696858040364	0.650873	-4.267168	1.45889
Trial1	3	1	blindfold	counterclockwise	practice	Guided	1	0.5	0	3.181808	1.30034	-1.45213	-0.053002	0.802093028944943	0.679527	-4.254473	1.361794
Trial1	3	1	blindfold	counterclockwise	practice	Guided	1	0.5	0	3.201797	1.30032	-1.45215	-0.033267	0.801011137527861	0.446382	-4.38989	1.51568
Trial1	3	1	blindfold	counterclockwise	practice	Guided	1	0.5	0	3.221802	1.30028	-1.45215	0.0064503	0.800305969400024	0.48072	-4.31795	1.432687
Trial1	3	1	blindfold	counterclockwise	practice	Guided	1	0.5	0	3.241806	1.30026	-1.45219	0.025668	0.800671487056514	0.600551	-4.559162	1.25195
Trial1	3	1	blindfold	counterclockwise	practice	Guided	1	0.5	0	3.26181	1.30029	-1.45225	0.045252	0.801568224380075	0.664682	-4.453367	1.331541
Trial1	3	1	blindfold	counterclockwise	practice	Guided	1	0.5	0	3.281799	1.30031	-1.45225	0.064224	0.802882832687127	0.6172	-4.521076	1.554692
Trial1	3	1	blindfold	counterclockwise	practice	Guided	1	0.5	0	3.301804	1.30031	-1.45226	0.083208	0.804623944968688	0.591672	-4.368731	1.600263
Trial1	3	1	blindfold	counterclockwise	practice	Guided	1	0.5	0	3.321808	1.3003	-1.45222	0.12141	0.809457022713171	0.540884	-4.343341	1.371176
Trial1	3	1	blindfold	counterclockwise	practice	Guided	1	0.5	0	3.341797	1.30028	-1.45229	0.14	0.812433405549502	0.606545	-4.69458	1.477912
Trial1	3	1	blindfold	counterclockwise	practice	Guided	1	0.5	0	3.361801	1.30028	-1.45233	0.1585	0.815824912925803	0.539921	-4.554931	1.403027
Trial1	3	1	blindfold	counterclockwise	practice	Guided	1	0.5	0	3.381805	1.30027	-1.45233	0.1776	0.819740062304114	0.559031	-4.491454	1.546617
Trial1	3	1	blindfold	counterclockwise	practice	Guided	1	0.5	0	3.40181	1.30027	-1.45228	0.19611	0.823948506452849	0.524908	-4.394122	1.542375
Trial1	3	1	blindfold	counterclockwise	practice	Guided	1	0.5	0	3.421799	1.30028	-1.45225	0.23257	0.833388772811408	0.58483	-4.593017	1.384508
Trial1	3	1	blindfold	counterclockwise	practice	Guided	1	0.5	0	3.441803	1.30033	-1.45239	0.25105	0.838781424253258	0.661242	-4.800375	1.442047
Trial1	3	1	blindfold	counterclockwise	practice	Guided	1	0.5	0	3.461807	1.30034	-1.45242	0.26898	0.844330654175132	0.68096	-4.804607	1.733614
Trial1	3	1	blindfold	counterclockwise	practice	Guided	1	0.5	0	3.481812	1.30032	-1.45241	0.28754	0.850406605316889	0.606668	-4.609944	1.678703
Trial1	3	1	blindfold	counterclockwise	practice	Guided	1	0.5	0	3.501801	1.3003	-1.45235	0.30558	0.856655948758765	0.580251	-4.673421	1.594892
Trial1	3	1	blindfold	counterclockwise	practice	Guided	1	0.5	0	3.521805	1.30028	-1.45234	0.34183	0.870227428429418	0.603035	-4.872316	1.453152
Trial1	3	1	blindfold	counterclockwise	practice	Guided	1	0.5	0	3.541809	1.30031	-1.45243	0.35951	0.877350308910551	0.65497	-4.876547	1.48378
Trial1	3	1	blindfold	counterclockwise	practice	Guided	1	0.5	0	3.561798	1.30032	-1.45243	0.3777	0.884968609606644	0.600223	-5.016197	1.697682
Trial1	3	1	blindfold	counterclockwise	practice	Guided	1	0.5	0	3.581802	1.30031	-1.45244	0.39532	0.892621992907897	0.589018	-4.774984	1.591512
Trial1	3	1	blindfold	counterclockwise	practice	Guided	1	0.5	0	3.601807	1.30031	-1.4524	0.41282	0.90050899961231	0.666632	-4.825766	1.384314
Trial1	3	1	blindfold	counterclockwise	practice	Guided	1	0.5	0	3.621811	1.30031	-1.45243	0.44785	0.917096360142368	0.679111	-5.028892	1.457453
Trial1	3	1	blindfold	counterclockwise	practice	Guided	1	0.5	0	3.6418	1.30035	-1.45251	0.46498	0.925616794312125	0.663548	-4.948488	1.530353
Trial1	3	1	blindfold	counterclockwise	practice	Guided	1	0.5	0	3.661804	1.30033	-1.45251	0.48222	0.934379114113961	0.59386	-4.927329	1.826402
Trial1	3	1	blindfold	counterclockwise	practice	Guided	1	0.5	0	3.681808	1.3003	-1.45246	0.50013	0.943721515487626	0.431391	-4.889243	1.828394
Trial1	3	1	blindfold	counterclockwise	practice	Guided	1	0.5	0	3.701797	1.30025	-1.45241	0.51752	0.95300950111433	0.492956	-4.753825	1.50819
Trial1	3	1	blindfold	counterclockwise	practice	Guided	1	0.5	0	3.721802	1.30024	-1.45242	0.55232	0.972338165257632	0.585936	-5.028892	1.47874
Trial1	3	1	blindfold	counterclockwise	practice	Guided	1	0.5	0	3.741806	1.30032	-1.45255	0.56942	0.98221752321563	0.689577	-4.969647	1.692027
Trial1	3	1	blindfold	counterclockwise	practice	Guided	1	0.5	0	3.76181	1.30034	-1.45253	0.58725	0.992676468378745	0.649501	-5.054283	1.926892
Trial1	3	1	blindfold	counterclockwise	practice	Guided	1	0.5	0	3.781799	1.30033	-1.45248	0.60482	1.00316271145415	0.557508	-4.838461	1.905579
Trial1	3	1	blindfold	counterclockwise	practice	Guided	1	0.5	0	3.801804	1.3003	-1.45244	0.62253	1.01391511703231	0.545112	-4.931561	1.681298
Trial1	3	1	blindfold	counterclockwise	practice	Guided	1	0.5	0	3.821808	1.30027	-1.45246	0.65824	1.03620072155076	0.530789	-5.016197	1.574016
Trial1	3	1	blindfold	counterclockwise	practice	Guided	1	0.5	0	3.841797	1.30028	-1.45253	0.67574	1.04741233080961	0.56657	-4.893475	1.614657
Trial1	3	1	blindfold	counterclockwise	practice	Guided	1	0.5	0	3.861801	1.3003	-1.45251	0.69435	1.05952924098007	0.561489	-4.973879	1.66642
Trial1	3	1	blindfold	counterclockwise	practice	Guided	1	0.5	0	3.881805	1.30029	-1.45247	0.7114201	1.07078586820883	0.473113	-4.973879	1.719556
Trial1	3	1	blindfold	counterclockwise	practice	Guided	1	0.5	0	3.90181	1.30027	-1.45245	0.72892	1.08247699256395	0.496675	-5.007733	1.479637
Trial1	3	1	blindfold	counterclockwise	practice	Guided	1	0.5	0	3.921799	1.30027	-1.45252	0.76325	1.10588542053869	0.617727	-5.23625	1.495161
Trial1	3	1	blindfold	counterclockwise	practice	Guided	1	0.5	0	3.941803	1.30033	-1.45261	0.78066	1.11801528249182	0.76836	-5.054283	1.477498
Trial1	3	1	blindfold	counterclockwise	practice	Guided	1	0.5	0	3.961807	1.30033	-1.45258	0.79806	1.13023357806226	0.610177	-5.058515	1.739833
Trial1	3	1	blindfold	counterclockwise	practice	Guided	1	0.5	0	3.981812	1.30031	-1.45253	0.80569	1.13561986686569	0.483596	-5.028892	1.752533
Trial1	3	1	blindfold	counterclockwise	practice	Guided	1	0.5	0	4.001801	1.30029	-1.45254	0.80449	1.13475459332923	-0.192769	-6.019133	4.309727
Trial1	3	1	blindfold	counterclockwise	practice	Guided	1	0.5	0	4.021805	1.30028	-1.45245	0.80354	1.13407431680242	0.739281	-2.240136	5.387854
Trial1	3	1	blindfold	counterclockwise	practice	Guided	1	0.5	0	4.041809	1.30027	-1.45213	0.80352	1.13405310269612	-0.177329	-4.119055	6.642736
Trial1	3	1	blindfold	counterclockwise	practice	Guided	1	0.5	0	4.061798	1.30025	-1.45212	0.8034999	1.13402482196261	-0.160813	-4.051346	6.672503
Trial1	3	1	blindfold	counterclockwise	practice	Guided	1	0.5	0	4.081802	1.30023	-1.45215	0.8034	1.13393986739944	0.029246	-5.42245	6.158347
Trial1	3	1	blindfold	counterclockwise	practice	Guided	1	0.5	0	4.101807	1.30023	-1.45224	0.80308	1.13371315659797	0.701947	-4.846925	4.786333
Trial1	3	1	blindfold	counterclockwise	practice	Guided	1	0.5	0	4.121811	1.30025	-1.45226	0.8023	1.13317492031254	1.029616	-5.312423	4.087477
Trial1	3	1	blindfold	counterclockwise	practice	Guided	1	0.5	0	4.1418	1.30033	-1.45257	0.80198	1.13300486853595	0.751054	-5.464768	2.482127
Trial1	3	1	blindfold	counterclockwise	practice	Guided	1	0.5	0	4.161804	1.30033	-1.45262	0.80179	1.13287041623492	0.530505	-5.993743	2.178255
Trial1	3	1	blindfold	counterclockwise	practice	Guided	1	0.5	0	4.181808	1.30032	-1.45275	0.8017099	1.13280668832506	0.621922	-5.773689	1.900134
Trial1	3	1	blindfold	counterclockwise	practice	Guided	1	0.5	0	4.201797	1.30032	-1.45276	0.80165	1.13276425261758	0.744024	-5.532476	2.039751
Trial1	3	1	blindfold	counterclockwise	practice	Guided	1	0.5	0	4.221802	1.30033	-1.45276	0.80159	1.13272889357142	0.772698	-5.58749	2.291217
Trial1	3	1	blindfold	counterclockwise	practice	Guided	1	0.5	0	4.241806	1.30033	-1.45275	0.8015699	1.1327146790051	0.560127	-5.392827	2.739683
Trial1	3	1	blindfold	counterclockwise	practice	Guided	1	0.5	0	4.26181	1.30033	-1.45275	0.80156	1.13270763505741	0.459512	-5.363204	2.862821
Trial1	3	1	blindfold	counterclockwise	practice	Guided	1	0.5	0	4.281799	1.30032	-1.45274	0.80156	1.1327005598477	0.457457	-5.265873	2.871031
Trial1	3	1	blindfold	counterclockwise	practice	Guided	1	0.5	0	4.301804	1.30032	-1.45274	0.80154	1.1326864298164	0.454375	-5.397059	2.883347
Trial1	3	1	blindfold	counterclockwise	practice	Guided	1	0.5	0	4.321808	1.30031	-1.45273	0.8015	1.13265105267269	0.50575	-5.456304	2.655502
Trial1	3	1	blindfold	counterclockwise	practice	Guided	1	0.5	0	4.341797	1.3003	-1.45274	0.80147	1.13262280379803	0.34573	-5.744066	2.376293
Trial1	3	1	blindfold	counterclockwise	practice	Guided	1	0.5	0	4.361801	1.30029	-1.45275	0.80144	1.13259434457965	0.241066	-5.663662	2.271579
Trial1	3	1	blindfold	counterclockwise	practice	Guided	1	0.5	0	4.381805	1.30029	-1.45276	0.80142	1.13258017316198	0.167188	-5.625576	2.270533
Trial1	3	1	blindfold	counterclockwise	practice	Guided	1	0.5	0	4.40181	1.30027	-1.45276	0.8013901	1.13254493343153	0.051235	-5.54094	2.158632
Trial1	3	1	blindfold	counterclockwise	practice	Guided	1	0.5	0	4.421799	1.30026	-1.45276	0.80132	1.13248830134071	0.0081589	-5.485927	2.104224
Trial1	3	1	blindfold	counterclockwise	practice	Guided	1	0.5	0	4.441803	1.30023	-1.45276	0.80129	1.13244590156461	-0.054572	-5.532476	1.883495
Trial1	3	1	blindfold	counterclockwise	practice	Guided	1	0.5	0	4.461807	1.30022	-1.45276	0.80126	1.1324176117786	-0.184	-5.574794	1.964527
Trial1	3	1	blindfold	counterclockwise	practice	Guided	1	0.5	0	4.481812	1.3002	-1.45277	0.80124	1.13238928910237	-0.385215	-5.579026	2.001421
Trial1	3	1	blindfold	counterclockwise	practice	Guided	1	0.5	0	4.501801	1.30017	-1.45277	0.80122	1.13235393255206	-0.497097	-5.600185	2.030134
Trial1	3	1	blindfold	counterclockwise	practice	Guided	1	0.5	0	4.521805	1.30014	-1.45278	0.8012	1.13231861810998	-0.64692	-5.650967	2.088617
Trial1	3	1	blindfold	counterclockwise	practice	Guided	1	0.5	0	4.541809	1.30006	-1.45281	0.80119	1.13225505239402	-0.99776	-5.790616	2.218955
Trial1	3	1	blindfold	counterclockwise	practice	Guided	1	0.5	0	4.561798	1.30001	-1.45283	0.80119	1.13221967458814	-1.132145	-5.79908	2.303118
Trial1	3	1	blindfold	counterclockwise	practice	Guided	1	0.5	0	4.581802	1.29996	-1.45285	0.80119	1.13218438211983	-1.232721	-5.748298	2.375982
Trial1	3	1	blindfold	counterclockwise	practice	Guided	1	0.5	0	4.601807	1.2999	-1.45286	0.80118	1.13213484519216	-1.330195	-5.739835	2.310291
Trial1	3	1	blindfold	counterclockwise	practice	Guided	1	0.5	0	4.621811	1.29984	-1.45286	0.80118	1.13209256439321	-1.441002	-5.794848	2.300035
Trial1	3	1	blindfold	counterclockwise	practice	Guided	1	0.5	0	4.6418	1.29969	-1.4529	0.80117	1.1319794452311	-1.673923	-5.934497	2.254886
Trial1	3	1	blindfold	counterclockwise	practice	Guided	1	0.5	0	4.661804	1.2996	-1.45293	0.80115	1.1319016890109	-1.787803	-5.96412	2.169716
Trial1	3	1	blindfold	counterclockwise	practice	Guided	1	0.5	0	4.681808	1.29946	-1.45295	0.80112	1.13178156435937	-1.866751	-6.006438	2.032239
Trial1	3	1	blindfold	counterclockwise	practice	Guided	1	0.5	0	4.701797	1.2992	-1.45298	0.80108	1.13156965345628	-1.885089	-6.048756	1.943072
Trial1	3	1	blindfold	counterclockwise	practice	Guided	1	0.5	0	4.721802	1.29881	-1.45301	0.801	1.13123756252197	-1.935203	-6.103769	1.886806
Trial1	3	1	blindfold	counterclockwise	practice	Guided	1	0.5	0	4.741806	1.29747	-1.45307	0.80101	1.13029889374281	-2.150137	-6.150319	2.001388
Trial1	3	1	blindfold	counterclockwise	practice	Guided	1	0.5	0	4.76181	1.29637	-1.45307	0.80106	1.12955844710829	-2.24907	-6.091074	2.208279
Trial1	3	1	blindfold	counterclockwise	practice	Guided	1	0.5	0	4.781799	1.2948	-1.45304	0.80113	1.12850182997489	-2.342596	-5.981047	2.34258
Trial1	3	1	blindfold	counterclockwise	practice	Guided	1	0.5	0	4.801804	1.29276	-1.453	0.8012	1.12711579963829	-2.370113	-5.921802	2.476053
Trial1	3	1	blindfold	counterclockwise	practice	Guided	1	0.5	0	4.821808	1.29027	-1.45295	0.8012	1.12536572856924	-2.413079	-5.794848	2.409643
Trial1	3	1	blindfold	counterclockwise	practice	Guided	1	0.5	0	4.841797	1.2831	-1.45289	0.80116	1.12031368265503	-2.614162	-5.765225	2.288725
Trial1	3	1	blindfold	counterclockwise	practice	Guided	1	0.5	0	4.861801	1.27851	-1.4529	0.8011	1.11706714902157	-2.705894	-5.820239	2.176662
Trial1	3	1	blindfold	counterclockwise	practice	Guided	1	0.5	0	4.881805	1.27292	-1.45292	0.80105	1.11314268816989	-2.796241	-5.904875	2.075454
Trial1	3	1	blindfold	counterclockwise	practice	Guided	1	0.5	0	4.90181	1.26661	-1.45295	0.801	1.10873438252235	-2.83851	-5.91757	1.979897
Trial1	3	1	blindfold	counterclockwise	practice	Guided	1	0.5	0	4.921799	1.25939	-1.45297	0.80092	1.10369652922635	-2.873097	-5.96412	1.914381
Trial1	3	1	blindfold	counterclockwise	practice	Guided	1	0.5	0	4.941803	1.24195	-1.453	0.80089	1.09174845650966	-2.824292	-6.027597	1.77286
Trial1	3	1	blindfold	counterclockwise	practice	Guided	1	0.5	0	4.961807	1.23203	-1.45301	0.8009	1.08503859501209	-2.944602	-6.05722	1.805801
Trial1	3	1	blindfold	counterclockwise	practice	Guided	1	0.5	0	4.981812	1.22088	-1.45303	0.80092	1.07756247231311	-2.918547	-6.036061	1.828239
Trial1	3	1	blindfold	counterclockwise	practice	Guided	1	0.5	0	5.001801	1.20951	-1.45301	0.80095	1.07001181463003	-2.959524	-5.904875	1.917631
Trial1	3	1	blindfold	counterclockwise	practice	Guided	1	0.5	0	5.021805	1.19652	-1.45297	0.80101	1.06148823650827	-2.927939	-5.938729	1.978902
Trial1	3	1	blindfold	counterclockwise	practice	Guided	1	0.5	0	5.041809	1.16865	-1.45295	0.80107	1.04345870270773	-2.937093	-5.938729	2.141897
Trial1	3	1	blindfold	counterclockwise	practice	Guided	1	0.5	0	5.061798	1.15299	-1.45295	0.80114	1.03354788704858	-2.906045	-5.875252	2.255764
Trial1	3	1	blindfold	counterclockwise	practice	Guided	1	0.5	0	5.081802	1.137	-1.45295	0.80121	1.02357542195602	-2.901899	-5.866789	2.437165
Trial1	3	1	blindfold	counterclockwise	practice	Guided	1	0.5	0	5.101807	1.12024	-1.45293	0.80125	1.01326164248255	-2.805123	-5.760994	2.495618
Trial1	3	1	blindfold	counterclockwise	practice	Guided	1	0.5	0	5.121811	1.1022	-1.45289	0.80121	1.00228858877489	-2.760487	-5.790616	2.560373
Trial1	3	1	blindfold	counterclockwise	practice	Guided	1	0.5	0	5.1418	1.06499	-1.45288	0.80113	0.980317816398196	-2.88508	-5.710212	2.197019
Trial1	3	1	blindfold	counterclockwise	practice	Guided	1	0.5	0	5.161804	1.04471	-1.45289	0.80109	0.968738400864211	-2.896634	-5.989511	2.135146
Trial1	3	1	blindfold	counterclockwise	practice	Guided	1	0.5	0	5.181808	1.02369	-1.45296	0.80106	0.957051859778748	-2.80281	-5.972584	2.107218
Trial1	3	1	blindfold	counterclockwise	practice	Guided	1	0.5	0	5.201797	0.9981501	-1.45301	0.80105	0.943310440532399	-2.741333	-6.052988	2.100297
Trial1	3	1	blindfold	counterclockwise	practice	Guided	1	0.5	0	5.221802	0.98045	-1.45302	0.80104	0.934075612378507	-2.646267	-5.887948	2.052625
Trial1	3	1	blindfold	counterclockwise	practice	Guided	1	0.5	0	5.241806	0.93505	-1.45292	0.80104	0.911555584372917	-2.596644	-5.858325	2.096529
Trial1	3	1	blindfold	counterclockwise	practice	Guided	1	0.5	0	5.26181	0.91267	-1.45291	0.80102	0.901071295761472	-2.569214	-5.79908	2.017552
Trial1	3	1	blindfold	counterclockwise	practice	Guided	1	0.5	0	5.281799	0.8892	-1.45292	0.80103	0.890576073654183	-2.580628	-5.91757	2.021281
Trial1	3	1	blindfold	counterclockwise	practice	Guided	1	0.5	0	5.301804	0.8646	-1.45294	0.80107	0.880139967389764	-2.630469	-5.773689	2.137183
Trial1	3	1	blindfold	counterclockwise	practice	Guided	1	0.5	0	5.321808	0.84029	-1.4529	0.80124	0.870507171478949	-2.548108	-5.697517	2.313208
Trial1	3	1	blindfold	counterclockwise	practice	Guided	1	0.5	0	5.341797	0.79059	-1.45278	0.80124	0.852307471827745	-2.444322	-5.557867	2.477643
Trial1	3	1	blindfold	counterclockwise	practice	Guided	1	0.5	0	5.361801	0.76448	-1.45278	0.80122	0.843743536685987	-2.49636	-5.642503	2.428909
Trial1	3	1	blindfold	counterclockwise	practice	Guided	1	0.5	0	5.381805	0.73803	-1.45282	0.80121	0.835820450953482	-2.545483	-5.63404	2.402235
Trial1	3	1	blindfold	counterclockwise	practice	Guided	1	0.5	0	5.40181	0.71204	-1.45284	0.80124	0.828822327094296	-2.466071	-5.722907	2.505762
Trial1	3	1	blindfold	counterclockwise	practice	Guided	1	0.5	0	5.421799	0.6857901	-1.45284	0.80122	0.822478835705475	-2.371673	-5.507086	2.489975
Trial1	3	1	blindfold	counterclockwise	practice	Guided	1	0.5	0	5.441803	0.632	-1.45272	0.80118	0.811981152781892	-2.242257	-5.392827	2.347896
Trial1	3	1	blindfold	counterclockwise	practice	Guided	1	0.5	0	5.461807	0.6053	-1.4527	0.80113	0.808020645579944	-2.292335	-5.435145	2.267113
Trial1	3	1	blindfold	counterclockwise	practice	Guided	1	0.5	0	5.481812	0.5776	-1.45272	0.8011	0.80484967255634	-2.34371	-5.574794	2.195833
Trial1	3	1	blindfold	counterclockwise	practice	Guided	1	0.5	0	5.501801	0.55135	-1.45275	0.80111	0.802754013171779	-2.24392	-5.549404	2.254889
Trial1	3	1	blindfold	counterclockwise	practice	Guided	1	0.5	0	5.521805	0.52334	-1.45277	0.80112	0.801459966536819	-2.183046	-5.528245	2.245734
Trial1	3	1	blindfold	counterclockwise	practice	Guided	1	0.5	0	5.541809	0.46888	-1.45276	0.80113	0.801734199268382	-2.097461	-5.566331	2.286701
Trial1	3	1	blindfold	counterclockwise	practice	Guided	1	0.5	0	5.561798	0.44089	-1.45275	0.80113	0.803307700797072	-2.083133	-5.477463	2.272601
Trial1	3	1	blindfold	counterclockwise	practice	Guided	1	0.5	0	5.581802	0.41291	-1.45275	0.80114	0.805859781214457	-2.071896	-5.485927	2.296374
Trial1	3	1	blindfold	counterclockwise	practice	Guided	1	0.5	0	5.601807	0.38576	-1.45275	0.80115	0.809254002664054	-2.017178	-5.485927	2.297102
Trial1	3	1	blindfold	counterclockwise	practice	Guided	1	0.5	0	5.621811	0.3587	-1.45275	0.80116	0.813525044589664	-1.983203	-5.515549	2.378179
Trial1	3	1	blindfold	counterclockwise	practice	Guided	1	0.5	0	5.6418	0.30417	-1.45274	0.80114	0.82472704588189	-1.998008	-5.452072	2.255564
Trial1	3	1	blindfold	counterclockwise	practice	Guided	1	0.5	0	5.661804	0.27831	-1.45274	0.80111	0.831218165778742	-1.961093	-5.464768	2.173477
Trial1	3	1	blindfold	counterclockwise	practice	Guided	1	0.5	0	5.681808	0.25019	-1.45273	0.80108	0.839127039926622	-1.900316	-5.443609	2.126719
Trial1	3	1	blindfold	counterclockwise	practice	Guided	1	0.5	0	5.701797	0.22465	-1.45271	0.80106	0.847062386468952	-1.833326	-5.397059	2.09589
Trial1	3	1	blindfold	counterclockwise	practice	Guided	1	0.5	0	5.721802	0.19775	-1.45269	0.80108	0.856203369034123	-1.715318	-5.443609	2.180706
Trial1	3	1	blindfold	counterclockwise	practice	Guided	1	0.5	0	5.741806	0.14637	-1.45272	0.80108	0.875661652299369	-1.768593	-5.413986	2.149244
Trial1	3	1	blindfold	counterclockwise	practice	Guided	1	0.5	0	5.76181	0.11952	-1.45273	0.8011	0.886863163222576	-1.787972	-5.473231	2.207744
Trial1	3	1	blindfold	counterclockwise	practice	Guided	1	0.5	0	5.781799	0.095179	-1.45273	0.80112	0.897593095908441	-1.85463	-5.456304	2.257986
Trial1	3	1	blindfold	counterclockwise	practice	Guided	1	0.5	0	5.801804	0.070261	-1.45274	0.80115	0.909129733375373	-1.966957	-5.49439	2.307564
Trial1	3	1	blindfold	counterclockwise	practice	Guided	1	0.5	0	5.821808	0.043966	-1.45273	0.80118	0.921876568292213	-1.980756	-5.363204	2.359781
Trial1	3	1	blindfold	counterclockwise	practice	Guided	1	0.5	0	5.841797	-0.0047139	-1.45265	0.80118	0.946903121392968	-2.026657	-5.21086	2.361411
Trial1	3	1	blindfold	counterclockwise	practice	Guided	1	0.5	0	5.861801	-0.030184	-1.45262	0.80116	0.960704107863044	-1.973261	-5.265873	2.307802
Trial1	3	1	blindfold	counterclockwise	practice	Guided	1	0.5	0	5.881805	-0.054866	-1.45261	0.80112	0.974509929171625	-1.959089	-5.223555	2.270125
Trial1	3	1	blindfold	counterclockwise	practice	Guided	1	0.5	0	5.90181	-0.07945099	-1.45261	0.80108	0.988682255952882	-1.861792	-5.244714	2.13843
Trial1	3	1	blindfold	counterclockwise	practice	Guided	1	0.5	0	5.921799	-0.10466	-1.45262	0.80102	1.00361681322566	-1.942957	-5.270105	2.035326
Trial1	3	1	blindfold	counterclockwise	practice	Guided	1	0.5	0	5.941803	-0.154	-1.45263	0.80104	1.03410882914532	-1.807918	-5.346277	2.104518
Trial1	3	1	blindfold	counterclockwise	practice	Guided	1	0.5	0	5.961807	-0.17805	-1.45265	0.80105	1.04949174947655	-1.747228	-5.350509	2.111101
Trial1	3	1	blindfold	counterclockwise	practice	Guided	1	0.5	0	5.981812	-0.20187	-1.45267	0.80103	1.06502141465954	-1.821366	-5.308191	2.059818
Trial1	3	1	blindfold	counterclockwise	practice	Guided	1	0.5	0	6.001801	-0.22548	-1.45265	0.80101	1.08071192117624	-1.822801	-5.240482	2.004146
Trial1	3	1	blindfold	counterclockwise	practice	Guided	1	0.5	0	6.021805	-0.24967	-1.45262	0.801	1.09708983483544	-1.855578	-5.215091	2.018939
Trial1	3	1	blindfold	counterclockwise	practice	Guided	1	0.5	0	6.041809	-0.29707	-1.45259	0.80099	1.13000244968292	-1.770234	-5.172773	1.951088
Trial1	3	1	blindfold	counterclockwise	practice	Guided	1	0.5	0	6.061798	-0.30792	-1.45258	0.80103	1.13770992147341	-3.763604	-5.126224	2.000833
Trial1	3	1	blindfold	counterclockwise	practice	Guided	1	0.5	0	6.081802	-0.30592	-1.45258	0.80136	1.13652317248715	-8.620109	-5.075442	3.839448
Trial1	3	1	blindfold	counterclockwise	practice	Guided	1	0.5	0	6.101807	-0.30475	-1.45258	0.80187	1.13605371068984	-5.891793	-4.90617	5.197097
Trial1	3	1	blindfold	counterclockwise	practice	Guided	1	0.5	0	6.121811	-0.30372	-1.45253	0.80231	1.1356351746108	-3.339356	-4.868084	5.59805
Trial1	3	1	blindfold	counterclockwise	practice	Guided	1	0.5	0	6.1418	-0.30159	-1.45222	0.80224	1.13407916887108	-1.648456	-3.865147	4.11646
Trial1	3	1	blindfold	counterclockwise	practice	Guided	1	0.5	0	6.161804	-0.30144	-1.45216	0.8022	1.13394481783148	-2.727024	-4.538003	3.455015
Trial1	3	1	blindfold	counterclockwise	practice	Guided	1	0.5	0	6.181808	-0.30145	-1.45219	0.80215	1.13391656014528	-3.678182	-5.354741	3.277993
Trial1	3	1	blindfold	counterclockwise	practice	Guided	1	0.5	0	6.201797	-0.30148	-1.45239	0.80209	1.13389533430338	-3.340839	-6.251882	3.172785
Trial1	3	1	blindfold	counterclockwise	practice	Guided	1	0.5	0	6.221802	-0.30147	-1.45267	0.8017499	1.13364769894538	-2.075828	-6.031829	2.764727
Trial1	3	1	blindfold	counterclockwise	practice	Guided	1	0.5	0	6.241806	-0.30118	-1.45265	0.80143	1.133216406746	-0.694024	-4.982342	1.519059
Trial1	3	1	blindfold	counterclockwise	practice	Guided	1	0.5	0	6.26181	-0.30097	-1.4526	0.80123	1.13292652185235	-1.146819	-5.215091	1.019576
Trial1	3	1	blindfold	counterclockwise	practice	Guided	1	0.5	0	6.281799	-0.30092	-1.45261	0.80117	1.13284869657393	-1.631379	-5.536708	0.996692
Trial1	3	1	blindfold	counterclockwise	practice	Guided	1	0.5	0	6.301804	-0.30092	-1.45264	0.80115	1.13283453311156	-1.913596	-5.718676	1.394493
Trial1	3	1	blindfold	counterclockwise	practice	Guided	1	0.5	0	6.321808	-0.30092	-1.45266	0.80114	1.13282749359938	-1.92956	-5.44784	1.884809
Trial1	3	1	blindfold	counterclockwise	practice	Guided	1	0.5	0	6.341797	-0.30092	-1.45265	0.80114	1.13282749359938	-2.007056	-5.134687	2.345139
Trial1	3	1	blindfold	counterclockwise	practice	Guided	1	0.5	0	6.361801	-0.30093	-1.45265	0.80115	1.13284161278771	-2.265254	-5.181237	2.351575
Trial1	3	1	blindfold	counterclockwise	practice	Guided	1	0.5	0	6.381805	-0.30094	-1.45265	0.80115	1.13284869250813	-2.337884	-5.346277	2.415114
Trial1	3	1	blindfold	counterclockwise	practice	Guided	1	0.5	0	6.40181	-0.30095	-1.45265	0.80115	1.13285575120202	-2.206108	-5.358973	2.348159
Trial1	3	1	blindfold	counterclockwise	practice	Guided	1	0.5	0	6.421799	-0.30095	-1.45265	0.80113	1.13284163033349	-1.990492	-5.380132	2.191583
Trial1	3	1	blindfold	counterclockwise	practice	Guided	1	0.5	0	6.441803	-0.30095	-1.45266	0.80109	1.13281334697371	-1.737296	-5.63404	1.517147
Trial1	3	1	blindfold	counterclockwise	practice	Guided	1	0.5	0	6.461807	-0.30094	-1.45268	0.80104	1.13277092405087	-1.679644	-5.828702	1.041854
Trial1	3	1	blindfold	counterclockwise	practice	Guided	1	0.5	0	6.481812	-0.30094	-1.45274	0.80097	1.13272139949547	-1.563654	-5.913338	0.628225
Trial1	3	1	blindfold	counterclockwise	practice	Guided	1	0.5	0	6.501801	-0.30092	-1.45278	0.80089	1.13265071923053	-1.484961	-5.904875	0.229376
Trial1	3	1	blindfold	counterclockwise	practice	Guided	1	0.5	0	6.521805	-0.30091	-1.45281	0.80074	1.13253758219661	-1.580014	-5.655199	0.345036
Trial1	3	1	blindfold	counterclockwise	practice	Guided	1	0.5	0	6.541809	-0.3009	-1.45283	0.80058	1.13241741668391	-1.693641	-6.044524	-0.521582
Trial1	3	1	blindfold	counterclockwise	practice	Guided	1	0.5	0	6.561798	-0.30089	-1.45292	0.80037	1.13226184762273	-1.653612	-6.116465	-1.002883
Trial1	3	1	blindfold	counterclockwise	practice	Guided	1	0.5	0	6.581802	-0.30087	-1.45298	0.80018	1.13211338864206	-1.495677	-6.048756	-1.351123
Trial1	3	1	blindfold	counterclockwise	practice	Guided	1	0.5	0	6.601807	-0.30085	-1.45302	0.79999	1.13196498456628	-1.360645	-6.167246	-1.655649
Trial1	3	1	blindfold	counterclockwise	practice	Guided	1	0.5	0	6.621811	-0.30081	-1.45305	0.79889	1.13115953534712	-1.265662	-6.141856	-1.905574
Trial1	3	1	blindfold	counterclockwise	practice	Guided	1	0.5	0	6.6418	-0.30071	-1.45313	0.79765	1.13021324636864	-1.247052	-6.408459	-2.259941
Trial1	3	1	blindfold	counterclockwise	practice	Guided	1	0.5	0	6.661804	-0.30066	-1.45319	0.79582	1.12888703028301	-1.173215	-6.446545	-2.45894
Trial1	3	1	blindfold	counterclockwise	practice	Guided	1	0.5	0	6.681808	-0.30062	-1.45322	0.79302	1.12688646457952	-1.101781	-6.522718	-2.683781
Trial1	3	1	blindfold	counterclockwise	practice	Guided	1	0.5	0	6.701797	-0.30057	-1.45326	0.78951	1.12438356501099	-1.030768	-6.539645	-2.92529
Trial1	3	1	blindfold	counterclockwise	practice	Guided	1	0.5	0	6.721802	-0.30053	-1.45327	0.77895	1.11696525113929	-0.960554	-6.510022	-3.136976
Trial1	3	1	blindfold	counterclockwise	practice	Guided	1	0.5	0	6.741806	-0.30052	-1.45322	0.77187	1.11203219295732	-1.151428	-6.298432	-2.985807
Trial1	3	1	blindfold	counterclockwise	practice	Guided	1	0.5	0	6.76181	-0.30056	-1.45316	0.76399	1.10660607573552	-1.295707	-6.260346	-2.901848
Trial1	3	1	blindfold	counterclockwise	practice	Guided	1	0.5	0	6.781799	-0.30063	-1.45311	0.7548	1.10033239739068	-1.451451	-6.141856	-2.96084
Trial1	3	1	blindfold	counterclockwise	practice	Guided	1	0.5	0	6.801804	-0.3007	-1.45308	0.74491	1.09362306802544	-1.542433	-6.163015	-2.913415
Trial1	3	1	blindfold	counterclockwise	practice	Guided	1	0.5	0	6.821808	-0.30075	-1.45306	0.72289	1.07878194459715	-1.647157	-6.031829	-2.687141
Trial1	3	1	blindfold	counterclockwise	practice	Guided	1	0.5	0	6.841797	-0.30083	-1.45303	0.7105	1.07057879307428	-1.602901	-6.319591	-2.740884
Trial1	3	1	blindfold	counterclockwise	practice	Guided	1	0.5	0	6.861801	-0.30081	-1.45311	0.69778	1.06216459061711	-1.564458	-6.137624	-2.743282
Trial1	3	1	blindfold	counterclockwise	practice	Guided	1	0.5	0	6.881805	-0.30079	-1.4531	0.68421	1.05328437306645	-1.542578	-6.2942	-2.888843
Trial1	3	1	blindfold	counterclockwise	practice	Guided	1	0.5	0	6.90181	-0.30075	-1.45313	0.66921	1.04357205619925	-1.375662	-6.336518	-3.16973
Trial1	3	1	blindfold	counterclockwise	practice	Guided	1	0.5	0	6.921799	-0.30069	-1.45316	0.63711	1.02323683189291	-1.279142	-6.277273	-2.895632
Trial1	3	1	blindfold	counterclockwise	practice	Guided	1	0.5	0	6.941803	-0.30065	-1.4531	0.62016	1.01273828243943	-1.259163	-6.209564	-2.85897
Trial1	3	1	blindfold	counterclockwise	practice	Guided	1	0.5	0	6.961807	-0.30065	-1.45311	0.60261	1.0020874342628	-1.319438	-6.306896	-2.656611
Trial1	3	1	blindfold	counterclockwise	practice	Guided	1	0.5	0	6.981812	-0.30067	-1.45311	0.58454	0.991342255878709	-1.470383	-5.985279	-2.559447
Trial1	3	1	blindfold	counterclockwise	practice	Guided	1	0.5	0	7.001801	-0.3007	-1.45302	0.56516	0.980064438300191	-1.472896	-6.052988	-2.76723
Trial1	3	1	blindfold	counterclockwise	practice	Guided	1	0.5	0	7.021805	-0.30071	-1.45302	0.52564	0.957827705443065	-1.425326	-6.209564	-2.837939
Trial1	3	1	blindfold	counterclockwise	practice	Guided	1	0.5	0	7.041809	-0.30069	-1.45295	0.50475	0.946507815358086	-1.316928	-5.739835	-2.28238
Trial1	3	1	blindfold	counterclockwise	practice	Guided	1	0.5	0	7.061798	-0.30066	-1.4529	0.48356	0.935353798242962	-1.187928	-5.790616	-2.169325
Trial1	3	1	blindfold	counterclockwise	practice	Guided	1	0.5	0	7.081802	-0.30064	-1.45286	0.46309	0.924919855565805	-1.184103	-5.638271	-2.591907
Trial1	3	1	blindfold	counterclockwise	practice	Guided	1	0.5	0	7.101807	-0.30065	-1.45285	0.44076	0.913952837535014	-1.272796	-5.824471	-2.580497
Trial1	3	1	blindfold	counterclockwise	practice	Guided	1	0.5	0	7.121811	-0.30065	-1.45288	0.3959	0.893183767304162	-1.233899	-5.524013	-2.329509
Trial1	3	1	blindfold	counterclockwise	practice	Guided	1	0.5	0	7.1418	-0.30061	-1.45268	0.37366	0.883514672042736	-1.200582	-5.261641	-1.974862
Trial1	3	1	blindfold	counterclockwise	practice	Guided	1	0.5	0	7.161804	-0.30061	-1.45261	0.351	0.874172402432754	-1.257542	-5.320886	-2.400793
Trial1	3	1	blindfold	counterclockwise	practice	Guided	1	0.5	0	7.181808	-0.30061	-1.45268	0.32793	0.865167306715292	-1.307518	-5.65943	-2.311205
Trial1	3	1	blindfold	counterclockwise	practice	Guided	1	0.5	0	7.201797	-0.3006	-1.45276	0.30405	0.856391703154708	-1.213102	-5.380132	-1.996096
Trial1	3	1	blindfold	counterclockwise	practice	Guided	1	0.5	0	7.221802	-0.30059	-1.45269	0.2576	0.841012560292535	-1.162276	-5.232019	-1.359126
Trial1	3	1	blindfold	counterclockwise	practice	Guided	1	0.5	0	7.241806	-0.3006	-1.45247	0.23452	0.834242158807526	-1.283677	-5.380132	-1.993126
Trial1	3	1	blindfold	counterclockwise	practice	Guided	1	0.5	0	7.26181	-0.30061	-1.45259	0.21063	0.827853476300835	-1.229929	-5.337814	-1.945303
Trial1	3	1	blindfold	counterclockwise	practice	Guided	1	0.5	0	7.281799	-0.30062	-1.45264	0.18843	0.822495128829934	-1.291607	-5.100833	-1.671171
Trial1	3	1	blindfold	counterclockwise	practice	Guided	1	0.5	0	7.301804	-0.30063	-1.45258	0.16525	0.817505942271629	-1.458313	-4.838461	-1.29256
Trial1	3	1	blindfold	counterclockwise	practice	Guided	1	0.5	0	7.321808	-0.30066	-1.45246	0.12008	0.809614516334488	-1.295385	-4.846925	-1.921989
Trial1	3	1	blindfold	counterclockwise	practice	Guided	1	0.5	0	7.341797	-0.30064	-1.45255	0.096983	0.806492461950354	-1.193515	-4.808839	-1.647535
Trial1	3	1	blindfold	counterclockwise	practice	Guided	1	0.5	0	7.361801	-0.30064	-1.45246	0.075113	0.804155676042801	-1.305633	-4.732666	-1.061485
Trial1	3	1	blindfold	counterclockwise	practice	Guided	1	0.5	0	7.381805	-0.30064	-1.45233	0.052811	0.802379829347527	-1.319348	-4.48299	-1.421176
Trial1	3	1	blindfold	counterclockwise	practice	Guided	1	0.5	0	7.40181	-0.30064	-1.45228	0.031277	0.801250672109494	-1.25257	-4.956952	-1.615438
Trial1	3	1	blindfold	counterclockwise	practice	Guided	1	0.5	0	7.421799	-0.30062	-1.45239	-0.011491	0.800702448414412	-1.158862	-4.74113	-1.611876
Trial1	3	1	blindfold	counterclockwise	practice	Guided	1	0.5	0	7.441803	-0.30057	-1.45233	-0.03185	0.801203323239512	-1.093954	-4.491454	-1.140402
Trial1	3	1	blindfold	counterclockwise	practice	Guided	1	0.5	0	7.461807	-0.30053	-1.45225	-0.052813	0.802270228708355	-1.186699	-4.546467	-1.678873
Trial1	3	1	blindfold	counterclockwise	practice	Guided	1	0.5	0	7.481796	-0.3005	-1.45228	-0.072576	0.803783263536898	-1.010357	-4.821534	-1.755667
Trial1	3	1	blindfold	counterclockwise	practice	Guided	1	0.5	0	7.501801	-0.30048	-1.45238	-0.093435	0.80591460059167	-0.897119	-4.60148	-1.542707
Trial1	3	1	blindfold	counterclockwise	practice	Guided	1	0.5	0	7.521805	-0.30047	-1.45233	-0.13346	0.811519429101267	-1.020464	-4.559162	-1.157967
Trial1	3	1	blindfold	counterclockwise	practice	Guided	1	0.5	0	7.541809	-0.30048	-1.4522	-0.15325	0.815017671001598	-0.963589	-4.474526	-1.910951
Trial1	3	1	blindfold	counterclockwise	practice	Guided	1	0.5	0	7.561798	-0.30046	-1.45227	-0.17383	0.819117238807239	-0.897415	-4.774984	-1.877908
Trial1	3	1	blindfold	counterclockwise	practice	Guided	1	0.5	0	7.581802	-0.30045	-1.45234	-0.19317	0.823428713007857	-0.921827	-4.385659	-1.587038
Trial1	3	1	blindfold	counterclockwise	practice	Guided	1	0.5	0	7.601807	-0.30047	-1.45224	-0.21339	0.828424710614848	-0.894728	-4.279864	-1.118191
Trial1	3	1	blindfold	counterclockwise	practice	Guided	1	0.5	0	7.621811	-0.30049	-1.45216	-0.25241	0.839342023559191	-1.124075	-4.165605	-1.221676
Trial1	3	1	blindfold	counterclockwise	practice	Guided	1	0.5	0	7.6418	-0.30053	-1.45214	-0.27285	0.845751401662478	-1.069099	-4.60148	-1.851634
Trial1	3	1	blindfold	counterclockwise	practice	Guided	1	0.5	0	7.661804	-0.30054	-1.45223	-0.29329	0.852574518564186	-1.20808	-4.1783	-1.545031
Trial1	3	1	blindfold	counterclockwise	practice	Guided	1	0.5	0	7.681808	-0.30057	-1.45211	-0.31225	0.859309256286255	-1.142888	-3.983638	-1.098553
Trial1	3	1	blindfold	counterclockwise	practice	Guided	1	0.5	0	7.701797	-0.30057	-1.45203	-0.33152	0.86649745947309	-1.033649	-3.996333	-1.031863
Trial1	3	1	blindfold	counterclockwise	practice	Guided	1	0.5	0	7.721802	-0.30055	-1.45196	-0.37176	0.882658361098803	-1.084111	-3.712802	-1.83456
Trial1	3	1	blindfold	counterclockwise	practice	Guided	1	0.5	0	7.741806	-0.30055	-1.45211	-0.39132	0.891073291904168	-1.124832	-4.017492	-1.540629
Trial1	3	1	blindfold	counterclockwise	practice	Guided	1	0.5	0	7.76181	-0.30057	-1.45204	-0.41059	0.899720226007357	-1.131508	-3.793207	-1.235446
Trial1	3	1	blindfold	counterclockwise	practice	Guided	1	0.5	0	7.781799	-0.30058	-1.45195	-0.42944	0.908486122482485	-1.137766	-3.911697	-0.892416
Trial1	3	1	blindfold	counterclockwise	practice	Guided	1	0.5	0	7.801804	-0.30057	-1.4519	-0.44885	0.917811878189925	-1.261516	-3.776279	-1.416245
Trial1	3	1	blindfold	counterclockwise	practice	Guided	1	0.5	0	7.821808	-0.30057	-1.45189	-0.48707	0.937096340312721	-1.004739	-4.1783	-1.436641
Trial1	3	1	blindfold	counterclockwise	practice	Guided	1	0.5	0	7.841797	-0.30054	-1.45198	-0.50573	0.946903953857543	-1.014682	-3.788975	-1.38561
Trial1	3	1	blindfold	counterclockwise	practice	Guided	1	0.5	0	7.861801	-0.30051	-1.45195	-0.52425	0.956898290000213	-0.912215	-3.911697	-1.213825
Trial1	3	1	blindfold	counterclockwise	practice	Guided	1	0.5	0	7.881805	-0.30047	-1.45196	-0.54359	0.96759615040702	-0.820563	-3.776279	-1.780259
Trial1	3	1	blindfold	counterclockwise	practice	Guided	1	0.5	0	7.90181	-0.30046	-1.45192	-0.56351	0.978917617586538	-0.844033	-3.983638	-2.113948
Trial1	3	1	blindfold	counterclockwise	practice	Guided	1	0.5	0	7.921799	-0.30045	-1.45197	-0.60279	1.00203591739552	-0.980748	-4.089433	-2.052752
Trial1	3	1	blindfold	counterclockwise	practice	Guided	1	0.5	0	7.941803	-0.30052	-1.45189	-0.6235	1.01468443955179	-1.086762	-3.678948	-1.412773
Trial1	3	1	blindfold	counterclockwise	practice	Guided	1	0.5	0	7.961807	-0.30057	-1.45185	-0.64369	1.02725320443275	-1.241225	-3.645094	-1.554193
Trial1	3	1	blindfold	counterclockwise	practice	Guided	1	0.5	0	7.981796	-0.30061	-1.45184	-0.66487	1.04068656661232	-1.339224	-3.742425	-1.948133
Trial1	3	1	blindfold	counterclockwise	practice	Guided	1	0.5	0	8.001801	-0.30065	-1.4519	-0.6856501	1.05411404286209	-1.375354	-3.915929	-1.815363
Trial1	3	1	blindfold	counterclockwise	practice	Guided	1	0.5	0	8.021805	-0.30067	-1.45193	-0.7272	1.08161557144461	-1.384533	-3.564689	-1.552482
Trial1	3	1	blindfold	counterclockwise	practice	Guided	1	0.5	0	8.041809	-0.30067	-1.4518	-0.74856	1.09609052865093	-1.299626	-3.395417	-1.463444
Trial1	3	1	blindfold	counterclockwise	practice	Guided	1	0.5	0	8.061798	-0.30067	-1.45173	-0.77045	1.1111550935464	-1.300295	-3.416576	-2.056616
Trial1	3	1	blindfold	counterclockwise	practice	Guided	1	0.5	0	8.081802	-0.30064	-1.45176	-0.79158	1.12588779148746	-1.212117	-3.653557	-2.140325
Trial1	3	1	blindfold	counterclockwise	practice	Guided	1	0.5	0	8.101807	-0.3006	-1.45182	-0.80725	1.13693137307583	-1.115778	-3.522371	-1.888195
Trial1	3	1	blindfold	counterclockwise	practice	Guided	1	0.5	0	8.121811	-0.30058	-1.4518	-0.80412	1.13469701214859	-0.922122	-2.900297	-3.687572
Trial1	3	1	blindfold	counterclockwise	practice	Guided	1	0.5	0	8.1418	-0.3003	-1.45236	-0.80344	1.1340175864776	0.444137	-6.268806	-6.136658
Trial1	3	1	blindfold	counterclockwise	practice	Guided	1	0.5	0	8.161804	-0.30015	-1.45252	-0.80305	1.13363545934923	0.761053	-3.05687	-5.286471
Trial1	3	1	blindfold	counterclockwise	practice	Guided	1	0.5	0	8.181808	-0.30003	-1.45214	-0.80264	1.13326033763517	0.546162	-3.890534	-4.103681
Trial1	3	1	blindfold	counterclockwise	practice	Guided	1	0.5	0	8.201797	-0.29994	-1.4521	-0.80248	1.13308345225997	0.379222	-4.643795	-3.854891
Trial1	3	1	blindfold	counterclockwise	practice	Guided	1	0.5	0	8.221802	-0.29992	-1.45209	-0.8021	1.13280025120687	0.095157	-3.285387	-3.973312
Trial1	3	1	blindfold	counterclockwise	practice	Guided	1	0.5	0	8.241806	-0.30001	-1.45194	-0.80183	1.13267264999864	-0.904505	-4.161369	-2.510737
Trial1	3	1	blindfold	counterclockwise	practice	Guided	1	0.5	0	8.26181	-0.30013	-1.45194	-0.8017099	1.13267244878018	-1.134032	-3.420804	-2.623459
Trial1	3	1	blindfold	counterclockwise	practice	Guided	1	0.5	0	8.281799	-0.30021	-1.45183	-0.80156	1.13262281968949	-1.376573	-3.12881	-2.358611
Trial1	3	1	blindfold	counterclockwise	practice	Guided	1	0.5	0	8.301804	-0.30031	-1.45175	-0.80146	1.13262273042941	-1.376396	-3.636626	-1.968895
Trial1	3	1	blindfold	counterclockwise	practice	Guided	1	0.5	0	8.321808	-0.30036	-1.45176	-0.80138	1.13260142612686	-1.366523	-3.412341	-2.032857
Trial1	3	1	blindfold	counterclockwise	practice	Guided	1	0.5	0	8.341797	-0.30038	-1.45172	-0.80136	1.13260142955728	-0.997409	-3.38695	-2.019463
Trial1	3	1	blindfold	counterclockwise	practice	Guided	1	0.5	0	8.361801	-0.30039	-1.45172	-0.80135	1.13260142098124	-0.791665	-3.704335	-2.253027
Trial1	3	1	blindfold	counterclockwise	practice	Guided	1	0.5	0	8.381805	-0.30038	-1.45173	-0.80135	1.13259434457787	-0.589079	-3.547758	-2.558463
Trial1	3	1	blindfold	counterclockwise	practice	Guided	1	0.5	0	8.40181	-0.30038	-1.45173	-0.80134	1.13258725964268	-0.447032	-3.729726	-2.509653
Trial1	3	1	blindfold	counterclockwise	practice	Guided	1	0.5	0	8.421799	-0.30037	-1.45176	-0.80134	1.13258020430003	-0.27219	-3.941316	-2.580892
Trial1	3	1	blindfold	counterclockwise	practice	Guided	1	0.5	0	8.441803	-0.30033	-1.45178	-0.80134	1.1325519201896	0.0089796	-3.788971	-2.737295
Trial1	3	1	blindfold	counterclockwise	practice	Guided	1	0.5	0	8.461807	-0.30031	-1.45179	-0.80134	1.13253778892986	0.118288	-3.780507	-2.754444
Trial1	3	1	blindfold	counterclockwise	practice	Guided	1	0.5	0	8.481796	-0.30029	-1.4518	-0.80135	1.13253076423944	0.205873	-3.581613	-2.784088
Trial1	3	1	blindfold	counterclockwise	practice	Guided	1	0.5	0	8.501801	-0.30026	-1.4518	-0.80135	1.13250955754915	0.241482	-3.50544	-2.743294
Trial1	3	1	blindfold	counterclockwise	practice	Guided	1	0.5	0	8.521805	-0.30024	-1.45179	-0.80136	1.13250249153598	0.273017	-3.513904	-2.68006
Trial1	3	1	blindfold	counterclockwise	practice	Guided	1	0.5	0	8.541809	-0.30018	-1.45179	-0.80136	1.13246010120467	0.552074	-3.530831	-2.900978
Trial1	3	1	blindfold	counterclockwise	practice	Guided	1	0.5	0	8.561798	-0.30015	-1.45179	-0.80137	1.13244598214751	0.735168	-3.577381	-2.879384
Trial1	3	1	blindfold	counterclockwise	practice	Guided	1	0.5	0	8.581802	-0.30011	-1.45178	-0.80138	1.13242478865627	0.853754	-3.496977	-2.90373
Trial1	3	1	blindfold	counterclockwise	practice	Guided	1	0.5	0	8.601807	-0.30007	-1.45178	-0.8013901	1.13240363851739	1.093456	-3.475818	-2.920547
Trial1	3	1	blindfold	counterclockwise	practice	Guided	1	0.5	0	8.621811	-0.30001	-1.45178	-0.80149	1.13243199684315	1.318218	-3.623931	-3.010917
Trial1	3	1	blindfold	counterclockwise	practice	Guided	1	0.5	0	8.6418	-0.29941	-1.45183	-0.80155	1.13205069529294	1.638405	-3.704335	-3.253485
Trial1	3	1	blindfold	counterclockwise	practice	Guided	1	0.5	0	8.661804	-0.29864	-1.45185	-0.80159	1.13153543418307	1.754925	-3.733958	-3.21593
Trial1	3	1	blindfold	counterclockwise	practice	Guided	1	0.5	0	8.681808	-0.29732	-1.45186	-0.80162	1.13062541565258	1.923358	-3.700103	-3.256668
Trial1	3	1	blindfold	counterclockwise	practice	Guided	1	0.5	0	8.701797	-0.29559	-1.45185	-0.80164	1.12942027848485	2.007659	-3.670481	-3.289307
Trial1	3	1	blindfold	counterclockwise	practice	Guided	1	0.5	0	8.721802	-0.2932	-1.45185	-0.80162	1.12772374855626	2.10351	-3.700103	-3.258606
Trial1	3	1	blindfold	counterclockwise	practice	Guided	1	0.5	0	8.741806	-0.28642	-1.45182	-0.8016	1.1229510100043	2.063414	-3.636626	-3.203704
Trial1	3	1	blindfold	counterclockwise	practice	Guided	1	0.5	0	8.76181	-0.28203	-1.45182	-0.80156	1.11985236020044	2.085902	-3.636626	-3.109676
Trial1	3	1	blindfold	counterclockwise	practice	Guided	1	0.5	0	8.781799	-0.27682	-1.45181	-0.80153	1.11619875702336	2.043881	-3.581613	-3.059537
Trial1	3	1	blindfold	counterclockwise	practice	Guided	1	0.5	0	8.801804	-0.27092	-1.4518	-0.80153	1.11210071754804	2.076876	-3.602772	-3.046067
Trial1	3	1	blindfold	counterclockwise	practice	Guided	1	0.5	0	8.821808	-0.26474	-1.4518	-0.80153	1.10782563828107	2.070283	-3.619699	-3.073305
Trial1	3	1	blindfold	counterclockwise	practice	Guided	1	0.5	0	8.841797	-0.24952	-1.45181	-0.80151	1.09735977616173	2.128055	-3.623931	-2.960055
Trial1	3	1	blindfold	counterclockwise	practice	Guided	1	0.5	0	8.861801	-0.24137	-1.4518	-0.8015	1.09180206617171	2.130966	-3.581613	-2.982708
Trial1	3	1	blindfold	counterclockwise	practice	Guided	1	0.5	0	8.881805	-0.23171	-1.4518	-0.80149	1.0852583844544	2.169447	-3.640858	-2.972238
Trial1	3	1	blindfold	counterclockwise	practice	Guided	1	0.5	0	8.90181	-0.22157	-1.45181	-0.80149	1.07844772670336	2.215469	-3.670481	-2.999769
Trial1	3	1	blindfold	counterclockwise	practice	Guided	1	0.5	0	8.921799	-0.21167	-1.45182	-0.80151	1.07186400592893	2.245369	-3.653553	-3.005454
Trial1	3	1	blindfold	counterclockwise	practice	Guided	1	0.5	0	8.941803	-0.1877	-1.45183	-0.80152	1.05610870130576	2.3441	-3.64509	-3.045972
Trial1	3	1	blindfold	counterclockwise	practice	Guided	1	0.5	0	8.961807	-0.17492	-1.45183	-0.80154	1.04784702871359	2.294496	-3.649322	-3.065538
Trial1	3	1	blindfold	counterclockwise	practice	Guided	1	0.5	0	8.981796	-0.16136	-1.45184	-0.80155	1.03917250517575	2.351061	-3.666249	-3.087137
Trial1	3	1	blindfold	counterclockwise	practice	Guided	1	0.5	0	9.001801	-0.14657	-1.45184	-0.80155	1.02982290363075	2.272856	-3.71703	-3.109743
Trial1	3	1	blindfold	counterclockwise	practice	Guided	1	0.5	0	9.021805	-0.13193	-1.45184	-0.80154	1.02068698233399	2.267774	-3.678944	-3.066352
Trial1	3	1	blindfold	counterclockwise	practice	Guided	1	0.5	0	9.041809	-0.09918199	-1.45185	-0.80152	1.00072641476316	2.219671	-3.69164	-3.045749
Trial1	3	1	blindfold	counterclockwise	practice	Guided	1	0.5	0	9.061798	-0.081086	-1.45184	-0.8014799	0.989965165700729	2.190568	-3.632394	-2.97159
Trial1	3	1	blindfold	counterclockwise	practice	Guided	1	0.5	0	9.081802	-0.064005	-1.45182	-0.80145	0.980012126370356	2.088824	-3.585845	-2.876286
Trial1	3	1	blindfold	counterclockwise	practice	Guided	1	0.5	0	9.101807	-0.045879	-1.4518	-0.80144	0.969685493309326	2.130474	-3.594308	-2.879195
Trial1	3	1	blindfold	counterclockwise	practice	Guided	1	0.5	0	9.121811	-0.027238	-1.45179	-0.80145	0.959323737829038	2.096216	-3.607004	-2.873143
Trial1	3	1	blindfold	counterclockwise	practice	Guided	1	0.5	0	9.1418	0.012098	-1.45182	-0.80145	0.938280601074319	2.066727	-3.678944	-2.911754
Trial1	3	1	blindfold	counterclockwise	practice	Guided	1	0.5	0	9.161804	0.032189	-1.45183	-0.80143	0.927974760075597	2.088091	-3.640858	-2.888475
Trial1	3	1	blindfold	counterclockwise	practice	Guided	1	0.5	0	9.181808	0.053381	-1.45182	-0.80143	0.917474009840377	2.075609	-3.577381	-2.835504
Trial1	3	1	blindfold	counterclockwise	practice	Guided	1	0.5	0	9.201797	0.075061	-1.45181	-0.80145	0.907135755052134	2.127705	-3.662017	-2.89185
Trial1	3	1	blindfold	counterclockwise	practice	Guided	1	0.5	0	9.221802	0.095914	-1.45183	-0.8014799	0.897583190363461	2.151939	-3.755117	-3.020193
Trial1	3	1	blindfold	counterclockwise	practice	Guided	1	0.5	0	9.241806	0.14085	-1.45188	-0.80143	0.878224766831916	1.978012	-3.678944	-2.849385
Trial1	3	1	blindfold	counterclockwise	practice	Guided	1	0.5	0	9.26181	0.1635	-1.45185	-0.80138	0.869161735719792	1.989059	-3.581613	-2.741097
Trial1	3	1	blindfold	counterclockwise	practice	Guided	1	0.5	0	9.281799	0.18719	-1.45181	-0.80133	0.860220791730315	1.988443	-3.577381	-2.675114
Trial1	3	1	blindfold	counterclockwise	practice	Guided	1	0.5	0	9.301804	0.21123	-1.45178	-0.8013	0.851745199048054	1.832159	-3.50544	-2.648231
Trial1	3	1	blindfold	counterclockwise	practice	Guided	1	0.5	0	9.321808	0.2341	-1.45176	-0.80125	0.844218184137977	1.73817	-3.535063	-2.493404
Trial1	3	1	blindfold	counterclockwise	practice	Guided	1	0.5	0	9.341797	0.28238	-1.45173	-0.80125	0.830277056141504	1.709209	-3.454659	-2.47879
Trial1	3	1	blindfold	counterclockwise	practice	Guided	1	0.5	0	9.361801	0.30705	-1.45174	-0.80125	0.824154863123058	1.717816	-3.522368	-2.464097
Trial1	3	1	blindfold	counterclockwise	practice	Guided	1	0.5	0	9.381805	0.3311	-1.45176	-0.80127	0.818877793227567	1.797617	-3.535063	-2.538809
Trial1	3	1	blindfold	counterclockwise	practice	Guided	1	0.5	0	9.40181	0.35533	-1.45177	-0.80131	0.814264780200437	1.888998	-3.602772	-2.62557
Trial1	3	1	blindfold	counterclockwise	practice	Guided	1	0.5	0	9.421799	0.38054	-1.45181	-0.80136	0.810215129339494	1.950445	-3.700103	-2.704503
Trial1	3	1	blindfold	counterclockwise	practice	Guided	1	0.5	0	9.441803	0.43018	-1.45186	-0.80134	0.804375909996272	1.816228	-3.71703	-2.670672
Trial1	3	1	blindfold	counterclockwise	practice	Free	1	0.5	0	0	0.45155	-1.4517	-0.80119	0.802653628799639	0.891951	-3.573149	-2.599977
Trial1	3	1	blindfold	counterclockwise	practice	Free	1	0.5	0	0.0138855	0.4516	-1.4517	-0.80119	0.802650613534702	0.899272	-3.590076	-2.595193
Trial1	3	1	blindfold	counterclockwise	practice	Free	1	0.5	0	0.03388977	0.4516	-1.4517	-0.8018399	0.803299360852097	0.900137	-3.577381	-2.595185
Trial1	3	1	blindfold	counterclockwise	practice	Free	1	0.5	0	0.05389404	0.45185	-1.45174	-0.807	0.808435210126085	0.869577	-3.636626	-2.452989
Trial1	3	1	blindfold	counterclockwise	practice	Free	1	0.5	0	0.07388306	0.4537	-1.45175	-0.81088	0.812200758763319	0.619942	-3.285387	-1.752693
Trial1	3	1	blindfold	counterclockwise	practice	Free	1	0.5	0	0.09388733	0.45515	-1.45166	-0.8154399	0.816672404758658	0.558491	-3.226142	-1.591307
Trial1	3	1	blindfold	counterclockwise	practice	Free	1	0.5	0	0.1138916	0.4568	-1.45161	-0.82063	0.821766244601387	0.539856	-3.166896	-1.562768
Trial1	3	1	blindfold	counterclockwise	practice	Free	1	0.5	0	0.1338959	0.45864	-1.45158	-0.82639	0.827424393657527	0.527948	-3.111883	-1.508334
Trial1	3	1	blindfold	counterclockwise	practice	Free	1	0.5	0	0.1538849	0.4607	-1.45156	-0.83954	0.840459345518192	0.600538	-3.086492	-1.448161
Trial1	3	1	blindfold	counterclockwise	practice	Free	1	0.5	0	0.1738892	0.46569	-1.45157	-0.84648	0.847175061935135	0.603686	-3.086492	-1.108282
Trial1	3	1	blindfold	counterclockwise	practice	Free	1	0.5	0	0.1938934	0.46852	-1.45154	-0.85378	0.854360129691472	0.566178	-3.006088	-1.05129
Trial1	3	1	blindfold	counterclockwise	practice	Free	1	0.5	0	0.2138824	0.47162	-1.45151	-0.86113	0.861597527983048	0.529761	-2.925684	-0.888171
Trial1	3	1	blindfold	counterclockwise	practice	Free	1	0.5	0	0.2338867	0.47481	-1.45149	-0.86825	0.868615346350383	0.541044	-2.896061	-0.802354
Trial1	3	1	blindfold	counterclockwise	practice	Free	1	0.5	0	0.253891	0.47825	-1.45146	-0.8824999	0.882767915996027	0.547242	-2.862207	-0.644754
Trial1	3	1	blindfold	counterclockwise	practice	Free	1	0.5	0	0.2738953	0.48551	-1.45138	-0.88902	0.889138043563466	0.646436	-2.735253	-0.599041
Trial1	3	1	blindfold	counterclockwise	practice	Free	1	0.5	0	0.2938843	0.48933	-1.45137	-0.89578	0.895843572087008	0.604216	-2.692935	-0.835113
Trial1	3	1	blindfold	counterclockwise	practice	Free	1	0.5	0	0.3138885	0.49329	-1.45137	-0.89578	0.895805157732541	0.618748	-2.91722	-0.736187
Trial1	3	1	blindfold	counterclockwise	practice	Free	1	0.5	0	0.3338928	0.49751	-1.45141	-0.90967	0.909673403223612	0.671147	-2.781803	-0.86786
Trial1	3	1	blindfold	counterclockwise	practice	Free	1	0.5	0	0.3538971	0.50178	-1.4514	-0.92462	0.924621745610349	0.705187	-2.743716	-1.094158
Trial1	3	1	blindfold	counterclockwise	practice	Free	1	0.5	0	0.3738861	0.51111	-1.45138	-0.9331601	0.933226200970601	0.78888	-2.642153	-1.401166
Trial1	3	1	blindfold	counterclockwise	practice	Free	1	0.5	0	0.3938904	0.5162	-1.45134	-0.94206	0.942199274043137	0.758288	-2.612531	-1.432706
Trial1	3	1	blindfold	counterclockwise	practice	Free	1	0.5	0	0.4138947	0.52176	-1.45132	-0.95166	0.951908719196604	0.77379	-2.63369	-1.566864
Trial1	3	1	blindfold	counterclockwise	practice	Free	1	0.5	0	0.4338837	0.52747	-1.45132	-0.96206	0.962452133898009	0.771993	-2.612531	-1.693839
Trial1	3	1	blindfold	counterclockwise	practice	Free	1	0.5	0	0.4538879	0.53347	-1.45132	-0.9854	0.985968275738689	0.767773	-2.642153	-1.676694
Trial1	3	1	blindfold	counterclockwise	practice	Free	1	0.5	0	0.4738922	0.54631	-1.45124	-0.99769	0.998764234833823	0.61183	-2.333232	-1.280476
Trial1	3	1	blindfold	counterclockwise	practice	Free	1	0.5	0	0.4938965	0.5529	-1.45117	-1.01075	1.01213342980788	0.549401	-2.333232	-1.141947
Trial1	3	1	blindfold	counterclockwise	practice	Free	1	0.5	0	0.5138855	0.5598	-1.45114	-1.02387	1.02561484122177	0.483016	-2.261291	-1.290016
Trial1	3	1	blindfold	counterclockwise	practice	Free	1	0.5	0	0.5338898	0.56655	-1.45113	-1.03791	1.04004136494277	0.429383	-2.350159	-1.349275
Trial1	3	1	blindfold	counterclockwise	practice	Free	1	0.5	0	0.553894	0.5735	-1.45117	-1.06668	1.06920934639361	0.370414	-2.481345	-1.239224
Trial1	3	1	blindfold	counterclockwise	practice	Free	1	0.5	0	0.5738831	0.58698	-1.45119	-1.0807	1.08419467532035	0.066708	-2.350159	-0.985404
Trial1	3	1	blindfold	counterclockwise	practice	Free	1	0.5	0	0.5938873	0.59312	-1.45116	-1.09555	1.09950034280768	0.020775	-2.290914	-0.771405
Trial1	3	1	blindfold	counterclockwise	practice	Free	1	0.5	0	0.6138916	0.59934	-1.45113	-1.10976	1.11419737910439	-0.050202	-2.193582	-0.497046
Trial1	3	1	blindfold	counterclockwise	practice	Free	1	0.5	0	0.6338959	0.60504	-1.45109	-1.12383	1.12872812729221	-0.044576	-2.096251	-0.657996
Trial1	3	1	blindfold	counterclockwise	practice	Free	1	0.5	0	0.6538849	0.61042	-1.45105	-1.15229	1.15756848053675	-0.031383	-2.189351	-0.707885
Trial1	3	1	blindfold	counterclockwise	practice	Free	1	0.5	0	0.6738892	0.62066	-1.45113	-1.16644	1.17266411831487	0.355612	-2.155496	-0.997031
Trial1	3	1	blindfold	counterclockwise	practice	Free	1	0.5	0	0.6938934	0.6257	-1.45111	-1.18116	1.18782968955637	0.606538	-2.244364	-0.898378
Trial1	3	1	blindfold	counterclockwise	practice	Free	1	0.5	0	0.7138824	0.6312	-1.4511	-1.19594	1.20311511087498	0.847262	-2.100483	-0.92348
Trial1	3	1	blindfold	counterclockwise	practice	Free	1	0.5	0	0.7338867	0.63725	-1.45107	-1.21028	1.21803739726712	1.086153	-1.99892	-0.73594
Trial1	3	1	blindfold	counterclockwise	practice	Free	1	0.5	0	0.753891	0.64383	-1.45101	-1.23896	1.24728064985985	1.270671	-1.935443	-0.701527
Trial1	3	1	blindfold	counterclockwise	practice	Free	1	0.5	0	0.7738953	0.65967	-1.45098	-1.25321	1.26334080172737	1.601849	-2.062397	-0.604035
Trial1	3	1	blindfold	counterclockwise	practice	Free	1	0.5	0	0.7938843	0.6691	-1.45101	-1.26773	1.27895822932402	1.600187	-1.994688	-0.560655
Trial1	3	1	blindfold	counterclockwise	practice	Free	1	0.5	0	0.8138885	0.67952	-1.45102	-1.28151	1.29402291432418	1.638814	-2.108946	-0.356471
Trial1	3	1	blindfold	counterclockwise	practice	Free	1	0.5	0	0.8338928	0.6913	-1.45103	-1.2949	1.30895449417449	1.725813	-2.028542	-0.165552
Trial1	3	1	blindfold	counterclockwise	practice	Free	1	0.5	0	0.8538971	0.7038	-1.45102	-1.32071	1.33634184237079	1.73706	-1.910052	-0.144547
Trial1	3	1	blindfold	counterclockwise	practice	Free	1	0.5	0	0.8738861	0.73238	-1.45094	-1.33304	1.3531430517424	1.757137	-1.880429	0.0044749
Trial1	3	1	blindfold	counterclockwise	practice	Free	1	0.5	0	0.8938904	0.74849	-1.45094	-1.34466	1.36742748653342	1.727849	-1.893125	0.228751
Trial1	3	1	blindfold	counterclockwise	practice	Free	1	0.5	0	0.9138947	0.76564	-1.45092	-1.35478	1.38057729953451	1.806604	-1.745012	0.468372
Trial1	3	1	blindfold	counterclockwise	practice	Free	1	0.5	0	0.9338837	0.78273	-1.45089	-1.36437	1.39335627491084	1.714445	-1.808489	0.841496
Trial1	3	1	blindfold	counterclockwise	practice	Free	1	0.5	0	0.9538879	0.80188	-1.45089	-1.37904	1.41169503257835	1.790928	-1.770402	1.058798
Trial1	3	1	blindfold	counterclockwise	practice	Free	1	0.5	0	0.9738922	0.84181	-1.45084	-1.38437	1.42594342482648	1.689348	-1.64768	1.159602
Trial1	3	1	blindfold	counterclockwise	practice	Free	1	0.5	0	0.9938965	0.8630199	-1.45083	-1.38855	1.43521927604871	1.588393	-1.757707	1.164348
Trial1	3	1	blindfold	counterclockwise	practice	Free	1	0.5	0	1.013885	0.8856	-1.45088	-1.39136	1.44380404171347	1.421227	-1.884661	1.214288
Trial1	3	1	blindfold	counterclockwise	practice	Free	1	0.5	0	1.03389	0.908	-1.45094	-1.39302	1.451540150476	1.241709	-1.986224	1.226383
Trial1	3	1	blindfold	counterclockwise	practice	Free	1	0.5	0	1.053894	0.9314	-1.45098	-1.39273	1.45801330831278	1.213753	-2.07086	1.252639
Trial1	3	1	blindfold	counterclockwise	practice	Free	1	0.5	0	1.073883	0.97746	-1.45109	-1.3911	1.47075731915627	1.138475	-2.265523	1.063277
Trial1	3	1	blindfold	counterclockwise	practice	Free	1	0.5	0	1.093887	1.00136	-1.45114	-1.3888	1.47652541407613	0.877482	-2.400941	0.890307
Trial1	3	1	blindfold	counterclockwise	practice	Free	1	0.5	0	1.113892	1.02373	-1.4512	-1.38569	1.48136077073922	0.687235	-2.549054	0.756196
Trial1	3	1	blindfold	counterclockwise	practice	Free	1	0.5	0	1.133896	1.04713	-1.45126	-1.38244	1.48677228499786	0.564251	-2.612531	0.59903
Trial1	3	1	blindfold	counterclockwise	practice	Free	1	0.5	0	1.153885	1.0693	-1.4513	-1.37487	1.48807590950214	0.346239	-2.65908	0.500265
Trial1	3	1	blindfold	counterclockwise	practice	Free	1	0.5	0	1.173889	1.11204	-1.45136	-1.37106	1.50146547594243	0.04519	-2.802962	0.212307
Trial1	3	1	blindfold	counterclockwise	practice	Free	1	0.5	0	1.193893	1.13177	-1.45141	-1.36741	1.50630120094382	0.044248	-2.968002	-0.08746
Trial1	3	1	blindfold	counterclockwise	practice	Free	1	0.5	0	1.213882	1.15057	-1.45148	-1.3644	1.51156491251604	0.246338	-3.08226	-0.415203
Trial1	3	1	blindfold	counterclockwise	practice	Free	1	0.5	0	1.233887	1.16908	-1.45153	-1.36207	1.51753176565305	0.346383	-3.107651	-0.604352
Trial1	3	1	blindfold	counterclockwise	practice	Free	1	0.5	0	1.253891	1.18635	-1.45156	-1.35955	1.52297488699936	0.353111	-3.124578	-0.636997
Trial1	3	1	blindfold	counterclockwise	practice	Free	1	0.5	0	1.273895	1.21948	-1.4516	-1.35914	1.53782725729487	0.322165	-3.336168	-0.512399
Trial1	3	1	blindfold	counterclockwise	practice	Free	1	0.5	0	1.293884	1.23516	-1.45165	-1.35892	1.54503205356551	-0.022937	-3.281155	-0.166057
Trial1	3	1	blindfold	counterclockwise	practice	Free	1	0.5	0	1.313889	1.24937	-1.45165	-1.35867	1.55162480130512	-0.13881	-3.183824	0.135158
Trial1	3	1	blindfold	counterclockwise	practice	Free	1	0.5	0	1.333893	1.26242	-1.45163	-1.3583	1.55764661385448	-0.429866	-3.310778	0.153267
Trial1	3	1	blindfold	counterclockwise	practice	Free	1	0.5	0	1.353897	1.27412	-1.45165	-1.35744	1.5626596740686	-0.631172	-3.488513	0.074522
Trial1	3	1	blindfold	counterclockwise	practice	Free	1	0.5	0	1.373886	1.29294	-1.45178	-1.35693	1.57162742387333	-0.726929	-3.632394	0.111772
Trial1	3	1	blindfold	counterclockwise	practice	Free	1	0.5	0	1.39389	1.3003	-1.45183	-1.35629	1.57480246430992	-0.782066	-3.784739	0.243398
Trial1	3	1	blindfold	counterclockwise	practice	Free	1	0.5	0	1.413895	1.30549	-1.45189	-1.35544	1.57671551547024	-0.770202	-3.860912	0.407171
Trial1	3	1	blindfold	counterclockwise	practice	Free	1	0.5	0	1.433884	1.30906	-1.45192	-1.35431	1.57757209662696	-0.807057	-3.831289	0.766963
Trial1	3	1	blindfold	counterclockwise	practice	Free	1	0.5	0	1.453888	1.31085	-1.45192	-1.35113	1.57576326548889	-0.823508	-3.801666	1.09926
Trial1	3	1	blindfold	counterclockwise	practice	Free	1	0.5	0	1.473892	1.31099	-1.45187	-1.34907	1.57406950313304	-1.052559	-3.750885	1.299132
Trial1	3	1	blindfold	counterclockwise	practice	Free	1	0.5	0	1.493896	1.30991	-1.45188	-1.3465	1.5713104294918	-1.16537	-3.835521	1.451102
Trial1	3	1	blindfold	counterclockwise	practice	Free	1	0.5	0	1.513885	1.30822	-1.4519	-1.3432	1.56761158781933	-1.196692	-3.873607	1.798214
Trial1	3	1	blindfold	counterclockwise	practice	Free	1	0.5	0	1.53389	1.306	-1.45191	-1.33872	1.56262837937794	-1.213418	-3.818594	2.040481
Trial1	3	1	blindfold	counterclockwise	practice	Free	1	0.5	0	1.553894	1.30313	-1.45193	-1.32698	1.55109431085022	-1.133053	-3.996329	2.19683
Trial1	3	1	blindfold	counterclockwise	practice	Free	1	0.5	0	1.573883	1.29633	-1.45201	-1.31977	1.54140667578566	-0.897119	-3.970938	1.914292
Trial1	3	1	blindfold	counterclockwise	practice	Free	1	0.5	0	1.593887	1.2924	-1.452	-1.31159	1.53237272433192	-0.862074	-3.983634	1.819996
Trial1	3	1	blindfold	counterclockwise	practice	Free	1	0.5	0	1.613892	1.28802	-1.452	-1.30278	1.5225673567551	-0.952923	-4.055574	2.023374
Trial1	3	1	blindfold	counterclockwise	practice	Free	1	0.5	0	1.633896	1.28339	-1.45202	-1.29304	1.51183739660609	-1.047561	-4.047111	2.12732
Trial1	3	1	blindfold	counterclockwise	practice	Free	1	0.5	0	1.653885	1.27828	-1.45202	-1.26982	1.48934970970926	-1.156774	-4.025952	2.168681
Trial1	3	1	blindfold	counterclockwise	practice	Free	1	0.5	0	1.673889	1.26613	-1.45206	-1.25693	1.47201495360791	-1.029956	-4.157138	2.294701
Trial1	3	1	blindfold	counterclockwise	practice	Free	1	0.5	0	1.693893	1.25958	-1.45207	-1.24286	1.45659287219152	-0.905286	-4.241774	2.50137
Trial1	3	1	blindfold	counterclockwise	practice	Free	1	0.5	0	1.713882	1.25273	-1.45208	-1.22752	1.43993326036429	-0.79404	-4.220615	2.662564
Trial1	3	1	blindfold	counterclockwise	practice	Free	1	0.5	0	1.733887	1.24569	-1.45209	-1.21032	1.4215934900083	-0.729515	-4.127515	2.746859
Trial1	3	1	blindfold	counterclockwise	practice	Free	1	0.5	0	1.753891	1.23857	-1.45209	-1.17228	1.38554183544366	-0.49664	-4.165601	2.829016
Trial1	3	1	blindfold	counterclockwise	practice	Free	1	0.5	0	1.773895	1.22399	-1.45213	-1.15246	1.3610016424028	-0.331045	-4.246005	2.450277
Trial1	3	1	blindfold	counterclockwise	practice	Free	1	0.5	0	1.793884	1.21733	-1.45214	-1.13051	1.33888576688815	-0.164269	-4.360264	2.249229
Trial1	3	1	blindfold	counterclockwise	practice	Free	1	0.5	0	1.813889	1.21074	-1.45214	-1.10836	1.31666750182447	0.039121	-4.305251	2.32842
Trial1	3	1	blindfold	counterclockwise	practice	Free	1	0.5	0	1.833893	1.20435	-1.45213	-1.08529	1.29381729842458	0.035993	-4.169833	2.400737
Trial1	3	1	blindfold	counterclockwise	practice	Free	1	0.5	0	1.853897	1.19856	-1.45211	-1.03481	1.248526309699	0.089649	-3.992097	2.542769
Trial1	3	1	blindfold	counterclockwise	practice	Free	1	0.5	0	1.873886	1.18812	-1.45198	-1.00912	1.22140586779733	0.422469	-4.030184	2.284687
Trial1	3	1	blindfold	counterclockwise	practice	Free	1	0.5	0	1.89389	1.18397	-1.45201	-0.98271	1.19730275106774	0.571158	-3.97517	2.285062
Trial1	3	1	blindfold	counterclockwise	practice	Free	1	0.5	0	1.913895	1.18052	-1.45202	-0.95555	1.17310835721516	0.523196	-3.797435	2.337251
Trial1	3	1	blindfold	counterclockwise	practice	Free	1	0.5	0	1.933884	1.17774	-1.45193	-0.92779	1.14896729567421	0.593867	-3.767812	2.143545
Trial1	3	1	blindfold	counterclockwise	practice	Free	1	0.5	0	1.953888	1.17561	-1.45192	-0.87031	1.101765996214	0.624788	-4.131747	1.956093
Trial1	3	1	blindfold	counterclockwise	practice	Free	1	0.5	0	1.973892	1.17315	-1.45205	-0.84157	1.07766924633573	0.620633	-3.649322	1.74186
Trial1	3	1	blindfold	counterclockwise	practice	Free	1	0.5	0	1.993896	1.17277	-1.45197	-0.81177	1.05431972038537	0.632071	-3.924389	1.718702
Trial1	3	1	blindfold	counterclockwise	practice	Free	1	0.5	0	2.013885	1.17294	-1.452	-0.7828	1.03229072177793	0.488209	-4.106356	1.574346
Trial1	3	1	blindfold	counterclockwise	practice	Free	1	0.5	0	2.03389	1.17359	-1.45205	-0.75372	1.0108498009887	0.274914	-4.076733	1.73123
Trial1	3	1	blindfold	counterclockwise	practice	Free	1	0.5	0	2.053894	1.17449	-1.45199	-0.69371	0.967558911981485	0.315565	-3.831289	1.588474
Trial1	3	1	blindfold	counterclockwise	practice	Free	1	0.5	0	2.073883	1.1769	-1.452	-0.66549	0.949247317512471	0.076585	-4.051343	1.586056
Trial1	3	1	blindfold	counterclockwise	practice	Free	1	0.5	0	2.093887	1.17815	-1.45198	-0.63552	0.929393967929029	0.115428	-3.450427	1.382691
Trial1	3	1	blindfold	counterclockwise	practice	Free	1	0.5	0	2.113892	1.17947	-1.45186	-0.60647	0.910760808800314	0.094193	-3.869375	1.389923
Trial1	3	1	blindfold	counterclockwise	practice	Free	1	0.5	0	2.133896	1.1809	-1.45195	-0.57764	0.892912507332365	0.210257	-4.055574	1.245656
Trial1	3	1	blindfold	counterclockwise	practice	Free	1	0.5	0	2.153885	1.18238	-1.45205	-0.51941	0.857571672803571	0.053734	-3.860912	1.604834
Trial1	3	1	blindfold	counterclockwise	practice	Free	1	0.5	0	2.173889	1.18548	-1.452	-0.49103	0.843204167187125	0.124366	-4.284092	1.31731
Trial1	3	1	blindfold	counterclockwise	practice	Free	1	0.5	0	2.193893	1.18708	-1.45214	-0.46132	0.827583886019361	0.102758	-4.381423	1.193227
Trial1	3	1	blindfold	counterclockwise	practice	Free	1	0.5	0	2.213882	1.18877	-1.45219	-0.43359	0.813882346171972	-0.016479	-3.987866	1.248983
Trial1	3	1	blindfold	counterclockwise	practice	Free	1	0.5	0	2.233887	1.19033	-1.45209	-0.40611	0.800925009728743	0.057636	-4.334873	1.306031
Trial1	3	1	blindfold	counterclockwise	practice	Free	1	0.5	0	2.253891	1.19188	-1.45214	-0.35237	0.776442225810522	0.086308	-4.334873	1.053379
Trial1	3	1	blindfold	counterclockwise	practice	Free	1	0.5	0	2.273895	1.19488	-1.45212	-0.32583	0.767478601754634	-0.044205	-3.970938	1.279761
Trial1	3	1	blindfold	counterclockwise	practice	Free	1	0.5	0	2.293884	1.1962	-1.45208	-0.29876	0.757596194596627	0.006198	-4.364496	1.344818
Trial1	3	1	blindfold	counterclockwise	practice	Free	1	0.5	0	2.313889	1.19743	-1.45213	-0.27284	0.748899383889229	0.127118	-4.305251	1.088126
Trial1	3	1	blindfold	counterclockwise	practice	Free	1	0.5	0	2.333893	1.19866	-1.45215	-0.24631	0.740806609040782	-0.122158	-4.216383	1.41548
Trial1	3	1	blindfold	counterclockwise	practice	Free	1	0.5	0	2.353897	1.1998	-1.45211	-0.19536	0.726557356169254	-0.01892	-3.962475	1.297626
Trial1	3	1	blindfold	counterclockwise	practice	Free	1	0.5	0	2.373886	1.20192	-1.45213	-0.17045	0.722319136665356	0.182358	-4.389887	1.07576
Trial1	3	1	blindfold	counterclockwise	practice	Free	1	0.5	0	2.39389	1.20303	-1.45217	-0.14501	0.717829412619865	-0.014186	-4.3518	1.363881
Trial1	3	1	blindfold	counterclockwise	practice	Free	1	0.5	0	2.413895	1.20407	-1.45216	-0.12056	0.714317323469868	-0.08276	-4.199456	1.091843
Trial1	3	1	blindfold	counterclockwise	practice	Free	1	0.5	0	2.433884	1.20507	-1.45212	-0.09647299	0.71163949429431	0.085318	-4.394118	1.02168
Trial1	3	1	blindfold	counterclockwise	practice	Free	1	0.5	0	2.453888	1.20603	-1.45215	-0.048588	0.707699915536102	0.078669	-4.339105	1.115527
Trial1	3	1	blindfold	counterclockwise	practice	Free	1	0.5	0	2.473892	1.20794	-1.45214	-0.025076	0.708383952724566	-0.065622	-4.131747	1.43674
Trial1	3	1	blindfold	counterclockwise	practice	Free	1	0.5	0	2.493896	1.20871	-1.45208	-0.00095454	0.708710598035662	-0.099917	-4.288323	1.511254
Trial1	3	1	blindfold	counterclockwise	practice	Free	1	0.5	0	2.513885	1.20938	-1.45211	0.022212	0.70972769478567	-0.0045146	-4.360264	1.164533
Trial1	3	1	blindfold	counterclockwise	practice	Free	1	0.5	0	2.53389	1.20999	-1.45215	0.045961	0.711476105366495	0.107686	-4.229078	1.308449
Trial1	3	1	blindfold	counterclockwise	practice	Free	1	0.5	0	2.553894	1.21058	-1.45214	0.09216	0.716531499622438	-0.069268	-4.165601	1.471317
Trial1	3	1	blindfold	counterclockwise	practice	Free	1	0.5	0	2.573883	1.21153	-1.4521	0.11495	0.720755437880158	0.0055054	-4.309482	1.284043
Trial1	3	1	blindfold	counterclockwise	practice	Free	1	0.5	0	2.593887	1.21199	-1.45215	0.13809	0.725257613812905	0.046669	-4.356032	1.037814
Trial1	3	1	blindfold	counterclockwise	practice	Free	1	0.5	0	2.613892	1.21244	-1.45218	0.16038	0.730268799591822	-0.062362	-4.389887	1.287687
Trial1	3	1	blindfold	counterclockwise	practice	Free	1	0.5	0	2.633896	1.21285	-1.45218	0.18258	0.73586040837641	-0.027582	-4.241774	1.468017
Trial1	3	1	blindfold	counterclockwise	practice	Free	1	0.5	0	2.653885	1.21315	-1.45215	0.22715	0.748451791028392	-0.028663	-4.550695	1.257026
Trial1	3	1	blindfold	counterclockwise	practice	Free	1	0.5	0	2.673889	1.21377	-1.45227	0.2475	0.755462712289707	0.07124	-4.508377	1.104633
Trial1	3	1	blindfold	counterclockwise	practice	Free	1	0.5	0	2.693893	1.2141	-1.45229	0.26893	0.763061041565512	0.010842	-4.580318	1.446776
Trial1	3	1	blindfold	counterclockwise	practice	Free	1	0.5	0	2.713882	1.21437	-1.45227	0.28943	0.770775087150571	-0.074496	-4.377191	1.130355
Trial1	3	1	blindfold	counterclockwise	practice	Free	1	0.5	0	2.733887	1.21457	-1.45223	0.30942	0.77868548197589	-0.140043	-4.584549	0.865515
Trial1	3	1	blindfold	counterclockwise	practice	Free	1	0.5	0	2.753891	1.21472	-1.45226	0.3488	0.795289969909512	-0.027809	-4.677649	0.924214
Trial1	3	1	blindfold	counterclockwise	practice	Free	1	0.5	0	2.773895	1.21493	-1.45233	0.36703	0.80363913269975	-0.020351	-4.660722	0.943378
Trial1	3	1	blindfold	counterclockwise	practice	Free	1	0.5	0	2.793884	1.215	-1.45233	0.38495	0.812041599578517	0.038381	-4.673417	0.648798
Trial1	3	1	blindfold	counterclockwise	practice	Free	1	0.5	0	2.813889	1.21508	-1.45234	0.40074	0.819714560585241	0.038557	-4.838457	0.306784
Trial1	3	1	blindfold	counterclockwise	practice	Free	1	0.5	0	2.833893	1.21518	-1.45242	0.41622	0.827479054072445	0.057658	-4.791908	0.098733
Trial1	3	1	blindfold	counterclockwise	practice	Free	1	0.5	0	2.853897	1.21537	-1.45244	0.44251	0.841171345385939	0.076361	-4.931557	0.21111
Trial1	3	1	blindfold	counterclockwise	practice	Free	1	0.5	0	2.873886	1.21579	-1.45247	0.45375	0.847493036733294	-0.0057342	-4.978107	0.149832
Trial1	3	1	blindfold	counterclockwise	practice	Free	1	0.5	0	2.89389	1.21597	-1.45249	0.46386	0.853099760661621	0.014638	-5.088134	-0.140311
Trial1	3	1	blindfold	counterclockwise	practice	Free	1	0.5	0	2.913895	1.21612	-1.45255	0.47213	0.857749729538789	-0.012835	-5.223551	-0.188385
Trial1	3	1	blindfold	counterclockwise	practice	Free	1	0.5	0	2.933884	1.21625	-1.45259	0.47905	0.861686075689331	0.032596	-5.24471	-0.162267
Trial1	3	1	blindfold	counterclockwise	practice	Free	1	0.5	0	2.953888	1.21636	-1.45261	0.48815	0.866869196997187	0.014222	-5.371664	-0.196605
Trial1	3	1	blindfold	counterclockwise	practice	Free	1	0.5	0	2.973892	1.21646	-1.45265	0.49085	0.868474876672066	-0.096841	-5.287028	0.129901
Trial1	3	1	blindfold	counterclockwise	practice	Free	1	0.5	0	2.993896	1.2164	-1.45265	0.49244	0.869325023639777	-0.103257	-5.278565	0.119765
Trial1	3	1	blindfold	counterclockwise	practice	Free	1	0.5	0	3.013885	1.21631	-1.45265	0.49286	0.869488958751173	-0.063306	-5.350505	0.115549
Trial1	3	1	blindfold	counterclockwise	practice	Free	1	0.5	0	3.03389	1.21626	-1.45267	0.49287	0.869453354441587	-0.121907	-5.443605	0.223896
Trial1	3	1	blindfold	counterclockwise	practice	Free	1	0.5	0	3.053894	1.21625	-1.45268	0.49287	0.86944510522332	-0.159151	-5.392823	0.137601
Trial1	3	1	blindfold	counterclockwise	practice	Free	1	0.5	0	3.073883	1.21623	-1.45272	0.49287	0.869428705101849	-0.305607	-5.528241	-0.0031692
Trial1	3	1	blindfold	counterclockwise	practice	Free	1	0.5	0	3.093887	1.21621	-1.45274	0.49288	0.869417900559088	-0.357367	-5.591718	0.015713
Trial1	3	1	blindfold	counterclockwise	practice	Free	1	0.5	0	3.113892	1.21619	-1.45277	0.49288	0.869401402637414	-0.405409	-5.62134	0.057073
Trial1	3	1	blindfold	counterclockwise	practice	Free	1	0.5	0	3.133896	1.21617	-1.45279	0.4929	0.869396242113976	-0.546495	-5.587486	0.186188
Trial1	3	1	blindfold	counterclockwise	practice	Free	1	0.5	0	3.153885	1.21614	-1.4528	0.49295	0.86939994799556	-0.688101	-5.625572	0.336808
Trial1	3	1	blindfold	counterclockwise	practice	Free	1	0.5	0	3.173889	1.21604	-1.45282	0.49297	0.869328904155862	-1.057348	-5.684817	0.536916
Trial1	3	1	blindfold	counterclockwise	practice	Free	1	0.5	0	3.193893	1.21599	-1.45284	0.493	0.869304765932219	-1.163381	-5.71444	0.51459
Trial1	3	1	blindfold	counterclockwise	practice	Free	1	0.5	0	3.213882	1.21592	-1.45286	0.49304	0.869269734907947	-1.357968	-5.828699	0.515765
Trial1	3	1	blindfold	counterclockwise	practice	Free	1	0.5	0	3.233887	1.21583	-1.45292	0.49309	0.869223961653137	-1.511762	-5.976812	0.519636
Trial1	3	1	blindfold	counterclockwise	practice	Free	1	0.5	0	3.253891	1.21566	-1.45298	0.49332	0.869214479897783	-1.640752	-6.031825	0.490495
Trial1	3	1	blindfold	counterclockwise	practice	Free	1	0.5	0	3.273895	1.21471	-1.45301	0.49354	0.868557482727374	-1.86793	-5.951421	0.427371
Trial1	3	1	blindfold	counterclockwise	practice	Free	1	0.5	0	3.293884	1.21374	-1.45299	0.49384	0.867930140901116	-1.926608	-5.900639	0.432455
Trial1	3	1	blindfold	counterclockwise	practice	Free	1	0.5	0	3.313889	1.21237	-1.45296	0.49419	0.867003364784774	-1.94219	-5.97258	0.408674
Trial1	3	1	blindfold	counterclockwise	practice	Free	1	0.5	0	3.333893	1.21064	-1.45299	0.49454	0.865782282753079	-1.97662	-6.107997	0.327274
Trial1	3	1	blindfold	counterclockwise	practice	Free	1	0.5	0	3.353897	1.20859	-1.45302	0.49561	0.864713306466101	-2.011265	-6.095302	0.368089
Trial1	3	1	blindfold	counterclockwise	practice	Free	1	0.5	0	3.373886	1.20307	-1.45301	0.49642	0.860662612365943	-2.058723	-5.938725	0.589258
Trial1	3	1	blindfold	counterclockwise	practice	Free	1	0.5	0	3.39389	1.19965	-1.45296	0.49746	0.858473441981509	-2.008729	-5.786381	0.61517
Trial1	3	1	blindfold	counterclockwise	practice	Free	1	0.5	0	3.413895	1.19564	-1.45293	0.49864	0.855895329688997	-2.020723	-5.841394	0.60005
Trial1	3	1	blindfold	counterclockwise	practice	Free	1	0.5	0	3.433884	1.19128	-1.45293	0.49996	0.853128393304223	-2.055123	-5.951421	0.60278
Trial1	3	1	blindfold	counterclockwise	practice	Free	1	0.5	0	3.453888	1.18645	-1.45295	0.50306	0.851048151126379	-2.115463	-5.964116	0.565453
Trial1	3	1	blindfold	counterclockwise	practice	Free	1	0.5	0	3.473892	1.17501	-1.45297	0.50474	0.84285284684142	-2.201913	-5.968348	0.476658
Trial1	3	1	blindfold	counterclockwise	practice	Free	1	0.5	0	3.493896	1.16833	-1.45299	0.50628	0.838441632465427	-2.194129	-6.01913	0.278343
Trial1	3	1	blindfold	counterclockwise	practice	Free	1	0.5	0	3.513885	1.1613	-1.45301	0.50775	0.833743252048217	-2.231268	-6.074143	0.294804
Trial1	3	1	blindfold	counterclockwise	practice	Free	1	0.5	0	3.53389	1.15372	-1.45303	0.50918	0.828621836616277	-2.287802	-6.095302	0.259979
Trial1	3	1	blindfold	counterclockwise	practice	Free	1	0.5	0	3.553894	1.14557	-1.45306	0.51191	0.823900773825258	-2.327374	-6.188402	0.164137
Trial1	3	1	blindfold	counterclockwise	practice	Free	1	0.5	0	3.573883	1.12728	-1.4531	0.51316	0.810440232300518	-2.408398	-6.213792	0.232927
Trial1	3	1	blindfold	counterclockwise	practice	Free	1	0.5	0	3.593887	1.11738	-1.4531	0.51446	0.803633625406791	-2.424584	-6.239183	0.233707
Trial1	3	1	blindfold	counterclockwise	practice	Free	1	0.5	0	3.613892	1.10688	-1.45311	0.5158	0.796462750166432	-2.380135	-6.188402	0.212657
Trial1	3	1	blindfold	counterclockwise	practice	Free	1	0.5	0	3.633896	1.09547	-1.4531	0.51715	0.788687917847968	-2.417055	-6.205329	0.209982
Trial1	3	1	blindfold	counterclockwise	practice	Free	1	0.5	0	3.653885	1.08345	-1.45311	0.51966	0.781319720805824	-2.417507	-6.251879	0.197714
Trial1	3	1	blindfold	counterclockwise	practice	Free	1	0.5	0	3.673889	1.05848	-1.45313	0.52081	0.763638004599251	-2.397668	-6.264574	0.087305
Trial1	3	1	blindfold	counterclockwise	practice	Free	1	0.5	0	3.693893	1.04522	-1.45314	0.52199	0.75481019386618	-2.416782	-6.336515	0.149464
Trial1	3	1	blindfold	counterclockwise	practice	Free	1	0.5	0	3.713882	1.03147	-1.45314	0.52321	0.745794286455999	-2.373172	-6.179938	0.207085
Trial1	3	1	blindfold	counterclockwise	practice	Free	1	0.5	0	3.733887	1.01679	-1.45312	0.52457	0.736373198137583	-2.3516	-6.268806	0.350158
Trial1	3	1	blindfold	counterclockwise	practice	Free	1	0.5	0	3.753891	1.00207	-1.45311	0.52617	0.727275133518886	-2.37487	-6.163011	0.394935
Trial1	3	1	blindfold	counterclockwise	practice	Free	1	0.5	0	3.773895	0.98642	-1.45308	0.52981	0.719237819487949	-2.364888	-6.158779	0.351334
Trial1	3	1	blindfold	counterclockwise	practice	Free	1	0.5	0	3.793884	0.9541399	-1.45308	0.53169	0.699240552279885	-2.337677	-6.095302	0.218982
Trial1	3	1	blindfold	counterclockwise	practice	Free	1	0.5	0	3.813889	0.93814	-1.45307	0.53358	0.69041604261604	-2.268019	-6.158779	0.175777
Trial1	3	1	blindfold	counterclockwise	practice	Free	1	0.5	0	3.833893	0.9202499	-1.45307	0.53532	0.680571448435821	-2.292531	-6.141852	0.124332
Trial1	3	1	blindfold	counterclockwise	practice	Free	1	0.5	0	3.853897	0.90353	-1.45307	0.53846	0.672886061175623	-2.227704	-6.124925	0.051719
Trial1	3	1	blindfold	counterclockwise	practice	Free	1	0.5	0	3.873886	0.86744	-1.45309	0.53981	0.652998487501149	-2.279411	-6.175706	-0.066446
Trial1	3	1	blindfold	counterclockwise	practice	Free	1	0.5	0	3.89389	0.84916	-1.45309	0.54107	0.643948324432605	-2.212968	-6.18417	-0.019103
Trial1	3	1	blindfold	counterclockwise	practice	Free	1	0.5	0	3.913895	0.82994	-1.4531	0.54226	0.63474898674457	-2.27954	-6.188402	0.0041962
Trial1	3	1	blindfold	counterclockwise	practice	Free	1	0.5	0	3.933884	0.81034	-1.45309	0.54337	0.625749050184574	-2.290403	-6.13762	0.057607
Trial1	3	1	blindfold	counterclockwise	practice	Free	1	0.5	0	3.953888	0.79154	-1.45308	0.54551	0.618527881937656	-2.337437	-6.205329	0.124479
Trial1	3	1	blindfold	counterclockwise	practice	Free	1	0.5	0	3.973892	0.75174	-1.45305	0.54663	0.601811711327585	-2.248591	-6.163011	0.125493
Trial1	3	1	blindfold	counterclockwise	practice	Free	1	0.5	0	3.993896	0.73078	-1.45306	0.54782	0.594446072139288	-2.187124	-6.036057	0.15256
Trial1	3	1	blindfold	counterclockwise	practice	Free	1	0.5	0	4.013885	0.71015	-1.45304	0.54916	0.58799637206802	-2.258313	-6.023361	0.260539
Trial1	3	1	blindfold	counterclockwise	practice	Free	1	0.5	0	4.03389	0.68796	-1.45302	0.5506	0.581798353265967	-2.188319	-6.002202	0.367656
Trial1	3	1	blindfold	counterclockwise	practice	Free	1	0.5	0	4.053894	0.66742	-1.45299	0.55423	0.578964879101018	-2.142451	-5.862553	0.359545
Trial1	3	1	blindfold	counterclockwise	practice	Free	1	0.5	0	4.073883	0.62304	-1.45294	0.55621	0.569656378961377	-2.12777	-5.871017	0.3868
Trial1	3	1	blindfold	counterclockwise	practice	Free	1	0.5	0	4.093887	0.60182	-1.45294	0.55848	0.567685812569343	-2.037634	-5.887944	0.481113
Trial1	3	1	blindfold	counterclockwise	practice	Free	1	0.5	0	4.113892	0.57978	-1.45294	0.56111	0.566753297130207	-2.050511	-5.849858	0.385563
Trial1	3	1	blindfold	counterclockwise	practice	Free	1	0.5	0	4.133896	0.55627	-1.45294	0.56378	0.566581161585274	-1.978984	-5.803308	0.417984
Trial1	3	1	blindfold	counterclockwise	practice	Free	1	0.5	0	4.153885	0.5347	-1.45293	0.5692	0.570256704426095	-1.949607	-5.76099	0.224464
Trial1	3	1	blindfold	counterclockwise	practice	Free	1	0.5	0	4.173889	0.4895	-1.45291	0.57168	0.571776427261745	-1.828357	-5.752526	0.089151
Trial1	3	1	blindfold	counterclockwise	practice	Free	1	0.5	0	4.193893	0.46731	-1.45291	0.5742	0.575129825789055	-1.855011	-5.896407	0.166367
Trial1	3	1	blindfold	counterclockwise	practice	Free	1	0.5	0	4.213882	0.44518	-1.45293	0.5768	0.579399222938303	-1.825789	-5.866785	0.188704
Trial1	3	1	blindfold	counterclockwise	practice	Free	1	0.5	0	4.233887	0.42248	-1.45294	0.57944	0.584602483142561	-1.705334	-5.862553	0.272292
Trial1	3	1	blindfold	counterclockwise	practice	Free	1	0.5	0	4.253891	0.40062	-1.45293	0.58474	0.59312497457084	-1.659568	-5.820235	0.214847
Trial1	3	1	blindfold	counterclockwise	practice	Free	1	0.5	0	4.273895	0.35691	-1.45291	0.58732	0.604499378153095	-1.719828	-5.752526	0.20266
Trial1	3	1	blindfold	counterclockwise	practice	Free	1	0.5	0	4.293884	0.33563	-1.45289	0.58994	0.612410576483867	-1.757285	-5.83293	0.138947
Trial1	3	1	blindfold	counterclockwise	practice	Free	1	0.5	0	4.313889	0.31445	-1.45291	0.59266	0.621027126109097	-1.743587	-5.731367	0.138104
Trial1	3	1	blindfold	counterclockwise	practice	Free	1	0.5	0	4.333893	0.29208	-1.45289	0.5951	0.630376643798136	-1.717447	-5.803308	0.142024
Trial1	3	1	blindfold	counterclockwise	practice	Free	1	0.5	0	4.353897	0.27176	-1.4529	0.60013	0.642066621451646	-1.575567	-5.83293	0.206046
Trial1	3	1	blindfold	counterclockwise	practice	Free	1	0.5	0	4.373886	0.22936	-1.45293	0.6024	0.66040273760732	-1.554689	-5.871017	0.15935
Trial1	3	1	blindfold	counterclockwise	practice	Free	1	0.5	0	4.39389	0.20982	-1.45294	0.60479	0.670802020199804	-1.642596	-5.811771	0.153338
Trial1	3	1	blindfold	counterclockwise	practice	Free	1	0.5	0	4.413895	0.18929	-1.45292	0.60712	0.682008342450831	-1.64569	-5.816003	0.252081
Trial1	3	1	blindfold	counterclockwise	practice	Free	1	0.5	0	4.433884	0.16952	-1.45291	0.6095	0.693330560169773	-1.615223	-5.841394	0.284446
Trial1	3	1	blindfold	counterclockwise	practice	Free	1	0.5	0	4.453888	0.14994	-1.45289	0.61446	0.707179669822359	-1.528491	-5.722904	0.250128
Trial1	3	1	blindfold	counterclockwise	practice	Free	1	0.5	0	4.473892	0.11096	-1.45287	0.61694	0.729360755950043	-1.459044	-5.731367	0.24115
Trial1	3	1	blindfold	counterclockwise	practice	Free	1	0.5	0	4.493896	0.09224001	-1.45287	0.61955	0.741694278435154	-1.450302	-5.748294	0.313507
Trial1	3	1	blindfold	counterclockwise	practice	Free	1	0.5	0	4.513885	0.073285	-1.45286	0.6222	0.754465736574404	-1.440246	-5.752526	0.276364
Trial1	3	1	blindfold	counterclockwise	practice	Free	1	0.5	0	4.53389	0.054645	-1.45286	0.62496	0.76740868242744	-1.413709	-5.629804	0.256004
Trial1	3	1	blindfold	counterclockwise	practice	Free	1	0.5	0	4.553894	0.036342	-1.45283	0.62753	0.780238820091603	-1.303031	-5.566327	0.311902
Trial1	3	1	blindfold	counterclockwise	practice	Free	1	0.5	0	4.573883	0.018955	-1.45279	0.63277	0.79485984145642	-1.276576	-5.583254	0.252511
Trial1	3	1	blindfold	counterclockwise	practice	Free	1	0.5	0	4.593887	-0.014317	-1.45278	0.63532	0.81740656232764	-0.928154	-5.583254	0.23296
Trial1	3	1	blindfold	counterclockwise	practice	Free	1	0.5	0	4.613892	-0.029537	-1.45278	0.63783	0.82899728058402	-0.86049	-5.659427	0.167025
Trial1	3	1	blindfold	counterclockwise	practice	Free	1	0.5	0	4.633896	-0.044938	-1.45281	0.64002	0.840584938350267	-0.768186	-5.545168	0.033189
Trial1	3	1	blindfold	counterclockwise	practice	Free	1	0.5	0	4.653885	-0.059046	-1.45281	0.64408	0.852860747830542	-0.704134	-5.676354	0.050885
Trial1	3	1	blindfold	counterclockwise	practice	Free	1	0.5	0	4.673889	-0.084856	-1.45286	0.6459	0.871345723090119	-0.62311	-5.689049	0.091034
Trial1	3	1	blindfold	counterclockwise	practice	Free	1	0.5	0	4.693893	-0.096485	-1.45283	0.6474299	0.880318062404472	-0.678261	-5.59595	0.076415
Trial1	3	1	blindfold	counterclockwise	practice	Free	1	0.5	0	4.713882	-0.10658	-1.4528	0.64888	0.888248024521931	-0.64977	-5.553632	0.017778
Trial1	3	1	blindfold	counterclockwise	practice	Free	1	0.5	0	4.733887	-0.11644	-1.45278	0.65014	0.895924257191891	-0.669038	-5.583254	0.099749
Trial1	3	1	blindfold	counterclockwise	practice	Free	1	0.5	0	4.753891	-0.12515	-1.45279	0.65229	0.90349031150946	-0.635147	-5.672122	0.095675
Trial1	3	1	blindfold	counterclockwise	practice	Free	1	0.5	0	4.773895	-0.14009	-1.45286	0.65307	0.914448250227813	-0.549278	-5.769453	-0.023622
Trial1	3	1	blindfold	counterclockwise	practice	Free	1	0.5	0	4.793884	-0.14604	-1.45289	0.65356	0.918971392510072	-0.530997	-5.92603	-0.125176
Trial1	3	1	blindfold	counterclockwise	practice	Free	1	0.5	0	4.813889	-0.15102	-1.45294	0.65367	0.922557020063012	-0.485609	-5.921798	-0.312271
Trial1	3	1	blindfold	counterclockwise	practice	Free	1	0.5	0	4.833893	-0.15508	-1.45296	0.65334	0.925193453414116	-0.484925	-5.858321	-0.574407
Trial1	3	1	blindfold	counterclockwise	practice	Free	1	0.5	0	4.853897	-0.15802	-1.45296	0.65256	0.926728037132368	-0.45391	-5.959884	-0.807999
Trial1	3	1	blindfold	counterclockwise	practice	Free	1	0.5	0	4.873886	-0.16004	-1.45299	0.65044	0.926674136050283	-0.395347	-6.052984	-1.110253
Trial1	3	1	blindfold	counterclockwise	practice	Free	1	0.5	0	4.89389	-0.1617	-1.45307	0.64928	0.927044463423351	-0.178343	-6.243415	-1.616242
Trial1	3	1	blindfold	counterclockwise	practice	Free	1	0.5	0	4.913895	-0.16194	-1.45312	0.64772	0.926124086450524	0.013982	-6.433846	-1.998955
Trial1	3	1	blindfold	counterclockwise	practice	Free	1	0.5	0	4.933884	-0.16202	-1.4532	0.64555	0.924664933400665	0.152292	-6.548105	-2.324891
Trial1	3	1	blindfold	counterclockwise	practice	Free	1	0.5	0	4.953888	-0.16196	-1.45325	0.63891	0.919998376041665	0.143997	-6.471932	-2.599827
Trial1	3	1	blindfold	counterclockwise	practice	Free	1	0.5	0	4.973892	-0.16169	-1.45324	0.6341	0.916469536561559	0.033867	-6.446541	-2.748908
Trial1	3	1	blindfold	counterclockwise	practice	Free	1	0.5	0	4.993896	-0.16156	-1.45322	0.62851	0.91251654793357	-0.036102	-6.387296	-2.687532
Trial1	3	1	blindfold	counterclockwise	practice	Free	1	0.5	0	5.013885	-0.1615	-1.45321	0.62202	0.908014937939404	0.00094842	-6.463469	-2.726741
Trial1	3	1	blindfold	counterclockwise	practice	Free	1	0.5	0	5.03389	-0.16145	-1.45321	0.61469	0.902972814582793	0.018637	-6.416919	-2.706096
Trial1	3	1	blindfold	counterclockwise	practice	Free	1	0.5	0	5.053894	-0.16141	-1.45322	0.59702	0.891008467858311	-0.003473	-6.476164	-2.59959
Trial1	3	1	blindfold	counterclockwise	practice	Free	1	0.5	0	5.073883	-0.1615	-1.45324	0.58737	0.884638757341971	-0.142843	-6.5608	-2.879096
Trial1	3	1	blindfold	counterclockwise	practice	Free	1	0.5	0	5.093887	-0.16167	-1.45326	0.57616	0.87736397772715	-0.128739	-6.484628	-2.832945
Trial1	3	1	blindfold	counterclockwise	practice	Free	1	0.5	0	5.113892	-0.1619	-1.45325	0.56399	0.869595495046401	0.023958	-6.408455	-2.824783
Trial1	3	1	blindfold	counterclockwise	practice	Free	1	0.5	0	5.133896	-0.16213	-1.45324	0.55165	0.861820076032398	0.059833	-6.493091	-2.90205
Trial1	3	1	blindfold	counterclockwise	practice	Free	1	0.5	0	5.153885	-0.16227	-1.45325	0.53753	0.852959584049087	0.073128	-6.484628	-3.029444
Trial1	3	1	blindfold	counterclockwise	practice	Free	1	0.5	0	5.173889	-0.16234	-1.45325	0.5073	0.834294651646679	0.050454	-6.531177	-2.901789
Trial1	3	1	blindfold	counterclockwise	practice	Free	1	0.5	0	5.193893	-0.16222	-1.45318	0.49057	0.824132430806096	0.090487	-6.366137	-2.628067
Trial1	3	1	blindfold	counterclockwise	practice	Free	1	0.5	0	5.213882	-0.16204	-1.45314	0.4736	0.813998719514523	0.165846	-6.099534	-2.646823
Trial1	3	1	blindfold	counterclockwise	practice	Free	1	0.5	0	5.233887	-0.1618	-1.45311	0.45514	0.80320087827012	0.211334	-6.44231	-2.979444
Trial1	3	1	blindfold	counterclockwise	practice	Free	1	0.5	0	5.253891	-0.16142	-1.45318	0.41577	0.781243296436324	0.340124	-6.391528	-3.125903
Trial1	3	1	blindfold	counterclockwise	practice	Free	1	0.5	0	5.273895	-0.16002	-1.45317	0.39589	0.769646205927492	0.366227	-6.243415	-2.66499
Trial1	3	1	blindfold	counterclockwise	practice	Free	1	0.5	0	5.293884	-0.15896	-1.45313	0.37422	0.757805317856478	0.285276	-6.133388	-2.408571
Trial1	3	1	blindfold	counterclockwise	practice	Free	1	0.5	0	5.313889	-0.15772	-1.45304	0.35236	0.746158947250011	0.249627	-5.934494	-2.805407
Trial1	3	1	blindfold	counterclockwise	practice	Free	1	0.5	0	5.333893	-0.15631	-1.45303	0.32959	0.734419749888333	0.3301	-6.383064	-2.993749
Trial1	3	1	blindfold	counterclockwise	practice	Free	1	0.5	0	5.353897	-0.1548	-1.45309	0.2817	0.712823916277224	0.305373	-6.006434	-2.853215
Trial1	3	1	blindfold	counterclockwise	practice	Free	1	0.5	0	5.373886	-0.15119	-1.45303	0.25776	0.70034894171468	0.387675	-5.824467	-2.220023
Trial1	3	1	blindfold	counterclockwise	practice	Free	1	0.5	0	5.39389	-0.1491	-1.45296	0.23156	0.689166782444512	0.440414	-6.116461	-2.847661
Trial1	3	1	blindfold	counterclockwise	practice	Free	1	0.5	0	5.413895	-0.14675	-1.45304	0.20689	0.679035369643312	0.355277	-6.213792	-2.929905
Trial1	3	1	blindfold	counterclockwise	practice	Free	1	0.5	0	5.433884	-0.14441	-1.45306	0.18113	0.669382048264019	0.307956	-5.786381	-2.366137
Trial1	3	1	blindfold	counterclockwise	practice	Free	1	0.5	0	5.453888	-0.14181	-1.45295	0.12807	0.654463138851655	0.249768	-5.680586	-1.974506
Trial1	3	1	blindfold	counterclockwise	practice	Free	1	0.5	0	5.473892	-0.13641	-1.45292	0.10023	0.644254403995485	0.280179	-5.985275	-2.782283
Trial1	3	1	blindfold	counterclockwise	practice	Free	1	0.5	0	5.493896	-0.13354	-1.45301	0.073984	0.63784525483799	0.311981	-5.80754	-2.178527
Trial1	3	1	blindfold	counterclockwise	practice	Free	1	0.5	0	5.513885	-0.1308	-1.45297	0.045453	0.632435456955132	0.043521	-5.562095	-1.723889
Trial1	3	1	blindfold	counterclockwise	practice	Free	1	0.5	0	5.53389	-0.12793	-1.45288	0.019118	0.628220966977511	0.227126	-5.87948	-2.273894
Trial1	3	1	blindfold	counterclockwise	practice	Free	1	0.5	0	5.553894	-0.12513	-1.45295	-0.0092312	0.625198151887723	0.205711	-6.09107	-2.577868
Trial1	3	1	blindfold	counterclockwise	practice	Free	1	0.5	0	5.573883	-0.12221	-1.45298	-0.064052	0.625498159199181	0.146299	-5.828699	-1.801971
Trial1	3	1	blindfold	counterclockwise	practice	Free	1	0.5	0	5.593887	-0.11667	-1.45282	-0.092552	0.623576585823536	0.214205	-5.849858	-2.344808
Trial1	3	1	blindfold	counterclockwise	practice	Free	1	0.5	0	5.613892	-0.11389	-1.4529	-0.12031	0.625568091595898	0.235231	-5.858321	-2.184217
Trial1	3	1	blindfold	counterclockwise	practice	Free	1	0.5	0	5.633896	-0.11118	-1.45292	-0.14844	0.628947880292132	0.085475	-5.684817	-1.377268
Trial1	3	1	blindfold	counterclockwise	practice	Free	1	0.5	0	5.653885	-0.10847	-1.45284	-0.20253	0.641291007216416	0.106451	-5.443605	-1.673842
Trial1	3	1	blindfold	counterclockwise	practice	Free	1	0.5	0	5.673889	-0.10341	-1.45292	-0.23022	0.645836565728779	0.210099	-5.803308	-1.899703
Trial1	3	1	blindfold	counterclockwise	practice	Free	1	0.5	0	5.693893	-0.10079	-1.45292	-0.25582	0.65298736693913	0.126322	-5.392823	-1.386024
Trial1	3	1	blindfold	counterclockwise	practice	Free	1	0.5	0	5.713882	-0.098366	-1.4528	-0.28286	0.661854708687436	0.226869	-5.511314	-1.743138
Trial1	3	1	blindfold	counterclockwise	practice	Free	1	0.5	0	5.733887	-0.095817	-1.4528	-0.30896	0.671158842148223	0.158597	-5.663658	-1.830892
Trial1	3	1	blindfold	counterclockwise	practice	Free	1	0.5	0	5.753891	-0.093342	-1.45282	-0.35993	0.693977173371609	0.135215	-5.515545	-1.153316
Trial1	3	1	blindfold	counterclockwise	practice	Free	1	0.5	0	5.773895	-0.088614	-1.4527	-0.3843	0.702960134800904	0.078231	-5.439373	-1.419499
Trial1	3	1	blindfold	counterclockwise	practice	Free	1	0.5	0	5.793884	-0.086506	-1.45272	-0.40917	0.715128942701664	0.058608	-5.689049	-1.609206
Trial1	3	1	blindfold	counterclockwise	practice	Free	1	0.5	0	5.813889	-0.084492	-1.45277	-0.4327	0.727227727016444	0.018576	-5.511314	-1.14313
Trial1	3	1	blindfold	counterclockwise	practice	Free	1	0.5	0	5.833893	-0.082536	-1.45273	-0.45555	0.739509286965723	0.0080484	-5.202392	-0.98217
Trial1	3	1	blindfold	counterclockwise	practice	Free	1	0.5	0	5.853897	-0.080779	-1.45264	-0.47879	0.752691236860602	0.12565	-5.405519	-1.444889
Trial1	3	1	blindfold	counterclockwise	practice	Free	1	0.5	0	5.873886	-0.079047	-1.45267	-0.52326	0.780446317982735	0.032645	-5.460532	-1.828866
Trial1	3	1	blindfold	counterclockwise	practice	Free	1	0.5	0	5.89389	-0.075836	-1.45265	-0.54456	0.792548239735445	0.050635	-5.253174	-0.694845
Trial1	3	1	blindfold	counterclockwise	practice	Free	1	0.5	0	5.913895	-0.074366	-1.4526	-0.56608	0.806438368928094	-0.05261	-4.952716	-1.248091
Trial1	3	1	blindfold	counterclockwise	practice	Free	1	0.5	0	5.933884	-0.072961	-1.45256	-0.5868	0.820133274231649	0.071042	-5.430909	-1.579534
Trial1	3	1	blindfold	counterclockwise	practice	Free	1	0.5	0	5.953888	-0.071619	-1.45266	-0.62767	0.848951054922629	0.169404	-5.418214	-1.51284
Trial1	3	1	blindfold	counterclockwise	practice	Free	1	0.5	0	5.973892	-0.068862	-1.45261	-0.64665	0.861254979652076	-0.046054	-4.91463	-0.68149
Trial1	3	1	blindfold	counterclockwise	practice	Free	1	0.5	0	5.993896	-0.067599	-1.45249	-0.66502	0.874311276913919	-0.094736	-4.952716	-0.92609
Trial1	3	1	blindfold	counterclockwise	practice	Free	1	0.5	0	6.013885	-0.066474	-1.4525	-0.68376	0.887930465106021	-0.073482	-5.168538	-0.943238
Trial1	3	1	blindfold	counterclockwise	practice	Free	1	0.5	0	6.03389	-0.065442	-1.45253	-0.70007	0.899901441870708	-0.087425	-4.817298	-0.646876
Trial1	3	1	blindfold	counterclockwise	practice	Free	1	0.5	0	6.053894	-0.064585	-1.45246	-0.73106	0.923690911527703	-0.10466	-4.728431	-0.240388
Trial1	3	1	blindfold	counterclockwise	practice	Free	1	0.5	0	6.073883	-0.063322	-1.4524	-0.74402	0.933218845872192	-0.144588	-4.533768	-0.451553
Trial1	3	1	blindfold	counterclockwise	practice	Free	1	0.5	0	6.093887	-0.06293499	-1.45234	-0.7569	0.943288628770251	-0.153685	-4.783444	-0.506499
Trial1	3	1	blindfold	counterclockwise	practice	Free	1	0.5	0	6.113892	-0.062701	-1.45238	-0.76838	0.952386640135523	-0.143545	-4.910398	-0.333014
Trial1	3	1	blindfold	counterclockwise	practice	Free	1	0.5	0	6.133896	-0.062625	-1.4524	-0.77879	0.960760505224074	-0.176233	-4.521072	-0.226683
Trial1	3	1	blindfold	counterclockwise	practice	Free	1	0.5	0	6.153885	-0.06267	-1.45232	-0.78835	0.968552178929904	-0.023022	-4.694576	-0.121965
Trial1	3	1	blindfold	counterclockwise	practice	Free	1	0.5	0	6.173889	-0.062738	-1.45235	-0.80402	0.981387942884685	0.077757	-4.978107	-0.22045
Trial1	3	1	blindfold	counterclockwise	practice	Free	1	0.5	0	6.193893	-0.06257699	-1.45244	-0.81048	0.986595511153184	0.20669	-4.885007	-0.462647
Trial1	3	1	blindfold	counterclockwise	practice	Free	1	0.5	0	6.213882	-0.06233	-1.45243	-0.81617	0.991134935656362	0.091811	-4.70304	-0.529197
Trial1	3	1	blindfold	counterclockwise	practice	Free	1	0.5	0	6.233887	-0.062031	-1.45238	-0.82119	0.995103944987753	0.142172	-4.622636	-0.576177
Trial1	3	1	blindfold	counterclockwise	practice	Free	1	0.5	0	6.253891	-0.061679	-1.45232	-0.82932	1.00162616869657	0.184747	-4.618404	-0.546917
Trial1	3	1	blindfold	counterclockwise	practice	Free	1	0.5	0	6.273895	-0.060749	-1.45233	-0.83238	1.0036413193351	0.341495	-4.635331	-0.522693
Trial1	3	1	blindfold	counterclockwise	practice	Free	1	0.5	0	6.293884	-0.060105	-1.45233	-0.83465	1.00516580484611	0.502356	-4.707272	-0.511281
Trial1	3	1	blindfold	counterclockwise	practice	Free	1	0.5	0	6.313889	-0.059353	-1.45235	-0.83651	1.00629258402539	0.611728	-4.732662	-0.596772
Trial1	3	1	blindfold	counterclockwise	practice	Free	1	0.5	0	6.333893	-0.058414	-1.45235	-0.83786	1.0068940640708	0.781507	-4.65649	-0.547304
Trial1	3	1	blindfold	counterclockwise	practice	Free	1	0.5	0	6.353897	-0.057377	-1.45233	-0.83956	1.00773516690531	0.943156	-4.576086	-0.455351
Trial1	3	1	blindfold	counterclockwise	practice	Free	1	0.5	0	6.373886	-0.055002	-1.45227	-0.84017	1.00693241910155	1.248534	-4.453364	-0.376826
Trial1	3	1	blindfold	counterclockwise	practice	Free	1	0.5	0	6.39389	-0.053548	-1.45223	-0.84079	1.00664947471698	1.370892	-4.466059	-0.449223
Trial1	3	1	blindfold	counterclockwise	practice	Free	1	0.5	0	6.413895	-0.051879	-1.45223	-0.84152	1.00634301098145	1.41297	-4.457595	-0.499788
Trial1	3	1	blindfold	counterclockwise	practice	Free	1	0.5	0	6.433884	-0.049779	-1.45222	-0.84228	1.00582930956742	1.459714	-4.385655	-0.495276
Trial1	3	1	blindfold	counterclockwise	practice	Free	1	0.5	0	6.453888	-0.047521	-1.4522	-0.8431799	1.0053515093749	1.56996	-4.284092	-0.482318
Trial1	3	1	blindfold	counterclockwise	practice	Free	1	0.5	0	6.473892	-0.04472	-1.45216	-0.84523	1.00555139340275	1.587388	-4.212151	-0.443813
Trial1	3	1	blindfold	counterclockwise	practice	Free	1	0.5	0	6.493896	-0.037856	-1.45211	-0.84648	1.00290452429732	1.723135	-4.254469	-0.476305
Trial1	3	1	blindfold	counterclockwise	practice	Free	1	0.5	0	6.513885	-0.033617	-1.45212	-0.84785	1.0017967194483	1.829151	-4.258701	-0.488139
Trial1	3	1	blindfold	counterclockwise	practice	Free	1	0.5	0	6.53389	-0.02861	-1.45213	-0.84939	1.00044587731948	1.855051	-4.288323	-0.469767
Trial1	3	1	blindfold	counterclockwise	practice	Free	1	0.5	0	6.553894	-0.023084	-1.45214	-0.85111	0.999002038745626	1.9739	-4.246005	-0.489481
Trial1	3	1	blindfold	counterclockwise	practice	Free	1	0.5	0	6.573883	-0.016636	-1.45213	-0.8547601	0.998762984870559	1.961841	-4.237542	-0.402663
Trial1	3	1	blindfold	counterclockwise	practice	Free	1	0.5	0	6.593887	-0.0018281	-1.45209	-0.8568699	0.993004294662883	2.017793	-4.097892	-0.40629
Trial1	3	1	blindfold	counterclockwise	practice	Free	1	0.5	0	6.613892	0.0069824	-1.45205	-0.8588899	0.990332408031382	1.94638	-4.025952	-0.382457
Trial1	3	1	blindfold	counterclockwise	practice	Free	1	0.5	0	6.633896	0.016265	-1.45202	-0.86102	0.987600647402316	1.938204	-4.047111	-0.311831
Trial1	3	1	blindfold	counterclockwise	practice	Free	1	0.5	0	6.653885	0.026239	-1.45202	-0.86557	0.986742582910823	1.980999	-3.992097	-0.308539
Trial1	3	1	blindfold	counterclockwise	practice	Free	1	0.5	0	6.673889	0.048686	-1.452	-0.86799	0.978310275316623	2.049934	-3.992097	-0.339074
Trial1	3	1	blindfold	counterclockwise	practice	Free	1	0.5	0	6.693893	0.061237	-1.452	-0.87028	0.974628232999127	2.029033	-3.996329	-0.284473
Trial1	3	1	blindfold	counterclockwise	practice	Free	1	0.5	0	6.713882	0.073761	-1.45199	-0.87264	0.971174689525143	2.096224	-3.915925	-0.195091
Trial1	3	1	blindfold	counterclockwise	practice	Free	1	0.5	0	6.733887	0.087422	-1.45196	-0.87512	0.967499714935583	2.15157	-3.865143	-0.185358
Trial1	3	1	blindfold	counterclockwise	practice	Free	1	0.5	0	6.753891	0.1023	-1.45195	-0.87971	0.965429958290215	2.186042	-3.882071	-0.192894
Trial1	3	1	blindfold	counterclockwise	practice	Free	1	0.5	0	6.773895	0.13402	-1.45193	-0.88196	0.954879501359778	2.092134	-3.801666	-0.103923
Trial1	3	1	blindfold	counterclockwise	practice	Free	1	0.5	0	6.793884	0.15077	-1.4519	-0.88425	0.950715382801389	2.045944	-3.780507	-0.104136
Trial1	3	1	blindfold	counterclockwise	practice	Free	1	0.5	0	6.813889	0.16879	-1.4519	-0.88657	0.946417661183773	2.001947	-3.907461	-0.179696
Trial1	3	1	blindfold	counterclockwise	practice	Free	1	0.5	0	6.833893	0.1876	-1.45193	-0.8888299	0.942131860240218	2.246308	-3.898998	-0.264492
Trial1	3	1	blindfold	counterclockwise	practice	Free	1	0.5	0	6.853897	0.20607	-1.45196	-0.89406	0.941136628269348	2.261327	-3.945548	-0.308739
Trial1	3	1	blindfold	counterclockwise	practice	Free	1	0.5	0	6.873886	0.24653	-1.452	-0.89702	0.932143760811692	2.189295	-4.038647	-0.467863
Trial1	3	1	blindfold	counterclockwise	practice	Free	1	0.5	0	6.89389	0.26851	-1.45202	-0.90042	0.929700924100029	2.122788	-4.038647	-0.55588
Trial1	3	1	blindfold	counterclockwise	practice	Free	1	0.5	0	6.913895	0.29115	-1.45201	-0.90402	0.927831074077196	2.023349	-4.009025	-0.557767
Trial1	3	1	blindfold	counterclockwise	practice	Free	1	0.5	0	6.933884	0.31369	-1.45199	-0.90785	0.926770185668526	1.983064	-3.941316	-0.468223
Trial1	3	1	blindfold	counterclockwise	practice	Free	1	0.5	0	6.953888	0.33674	-1.45196	-0.91625	0.930681399348652	1.967065	-3.818594	-0.4444
Trial1	3	1	blindfold	counterclockwise	practice	Free	1	0.5	0	6.973892	0.38523	-1.45191	-0.92062	0.927746339804408	1.977113	-3.852448	-0.410218
Trial1	3	1	blindfold	counterclockwise	practice	Free	1	0.5	0	6.993896	0.4099	-1.45191	-0.92528	0.929656412689602	1.958307	-3.742421	-0.281162
Trial1	3	1	blindfold	counterclockwise	practice	Free	1	0.5	0	7.013885	0.43656	-1.45187	-0.92944	0.931602592496887	1.755952	-3.670481	-0.083595
Trial1	3	1	blindfold	counterclockwise	practice	Free	1	0.5	0	7.03389	0.4605	-1.45183	-0.93358	0.934415294542719	1.717358	-3.581613	-0.067316
Trial1	3	1	blindfold	counterclockwise	practice	Free	1	0.5	0	7.053894	0.48707	-1.45179	-0.94137	0.941458804576322	1.621653	-3.530831	-0.022096
Trial1	3	1	blindfold	counterclockwise	practice	Free	1	0.5	0	7.073883	0.53936	-1.4518	-0.9447801	0.945599574167245	1.613394	-3.623931	0.14322
Trial1	3	1	blindfold	counterclockwise	practice	Free	1	0.5	0	7.093887	0.56658	-1.45181	-0.94792	0.950255370267045	1.607981	-3.615467	0.106384
Trial1	3	1	blindfold	counterclockwise	practice	Free	1	0.5	0	7.113892	0.59317	-1.45183	-0.95091	0.955463459127129	1.522018	-3.670481	0.071097
Trial1	3	1	blindfold	counterclockwise	practice	Free	1	0.5	0	7.133896	0.61988	-1.45185	-0.95359	0.96109576076183	1.520957	-3.742421	0.085326
Trial1	3	1	blindfold	counterclockwise	practice	Free	1	0.5	0	7.153885	0.64741	-1.45187	-0.9560699	0.967367283225554	1.345242	-3.788971	0.146462
Trial1	3	1	blindfold	counterclockwise	practice	Free	1	0.5	0	7.173889	0.67488	-1.45189	-0.96001	0.97580848996538	1.298323	-3.755117	0.189694
Trial1	3	1	blindfold	counterclockwise	practice	Free	1	0.5	0	7.193893	0.72784	-1.45188	-0.96165	0.988272137507471	1.330295	-3.780507	0.126172
Trial1	3	1	blindfold	counterclockwise	practice	Free	1	0.5	0	7.213882	0.75413	-1.45189	-0.96315	0.996112400574772	1.312527	-3.767812	0.095244
Trial1	3	1	blindfold	counterclockwise	practice	Free	1	0.5	0	7.233887	0.78025	-1.45189	-0.96444	1.00433293383935	1.176517	-3.784739	0.131299
Trial1	3	1	blindfold	counterclockwise	practice	Free	1	0.5	0	7.253891	0.8069	-1.45189	-0.96654	1.01409423594094	1.092478	-3.76358	0.121465
Trial1	3	1	blindfold	counterclockwise	practice	Free	1	0.5	0	7.273895	0.85827	-1.45187	-0.96739	1.03160108523419	0.887489	-3.801666	0.056527
Trial1	3	1	blindfold	counterclockwise	practice	Free	1	0.5	0	7.293884	0.8828599	-1.45188	-0.96815	1.04110330075381	0.912463	-3.805898	0.057399
Trial1	3	1	blindfold	counterclockwise	practice	Free	1	0.5	0	7.313889	0.90697	-1.45191	-0.96887	1.05087277926268	0.957238	-3.831289	-0.047568
Trial1	3	1	blindfold	counterclockwise	practice	Free	1	0.5	0	7.333893	0.93133	-1.45192	-0.9695799	1.06119312150686	0.888012	-3.886302	-0.036776
Trial1	3	1	blindfold	counterclockwise	practice	Free	1	0.5	0	7.353897	0.95449	-1.45195	-0.97097	1.07207461196336	0.75459	-3.992097	-0.056747
Trial1	3	1	blindfold	counterclockwise	practice	Free	1	0.5	0	7.373886	1.00024	-1.45199	-0.97172	1.09292257085396	0.739486	-4.059806	-0.122587
Trial1	3	1	blindfold	counterclockwise	practice	Free	1	0.5	0	7.39389	1.02138	-1.45203	-0.9725	1.10344607249427	0.724429	-4.127515	-0.131294
Trial1	3	1	blindfold	counterclockwise	practice	Free	1	0.5	0	7.413895	1.04123	-1.45206	-0.97337	1.11372306274358	0.685584	-4.102124	-0.096761
Trial1	3	1	blindfold	counterclockwise	practice	Free	1	0.5	0	7.433884	1.06163	-1.45205	-0.97416	1.12446248876689	0.665835	-3.987866	-0.020836
Trial1	3	1	blindfold	counterclockwise	practice	Free	1	0.5	0	7.453888	1.08077	-1.45202	-0.97544	1.13524316962067	0.67209	-4.051343	0.050415
Trial1	3	1	blindfold	counterclockwise	practice	Free	1	0.5	0	7.473892	1.11703	-1.45204	-0.97596	1.15465314625044	0.379393	-4.161369	0.0063036
Trial1	3	1	blindfold	counterclockwise	practice	Free	1	0.5	0	7.493896	1.13445	-1.45208	-0.97645	1.16446609532669	0.233819	-4.292555	-0.021062
Trial1	3	1	blindfold	counterclockwise	practice	Free	1	0.5	0	7.513885	1.15036	-1.45214	-0.97696	1.1736349357719	0.21779	-4.406814	-0.078998
Trial1	3	1	blindfold	counterclockwise	practice	Free	1	0.5	0	7.53389	1.16526	-1.45221	-0.97753	1.18242789073001	0.151208	-4.554927	-0.141303
Trial1	3	1	blindfold	counterclockwise	practice	Free	1	0.5	0	7.553894	1.17953	-1.45227	-0.97809	1.1909748930654	0.318639	-4.605708	-0.039475
Trial1	3	1	blindfold	counterclockwise	practice	Free	1	0.5	0	7.573883	1.1928	-1.4523	-0.97877	1.19915080359815	0.464101	-4.601477	0.063496
Trial1	3	1	blindfold	counterclockwise	practice	Free	1	0.5	0	7.593887	1.21633	-1.45229	-0.97874	1.21287290550957	0.449019	-4.614172	0.320054
Trial1	3	1	blindfold	counterclockwise	practice	Free	1	0.5	0	7.613892	1.22664	-1.4523	-0.9784501	1.2187576416211	0.318332	-4.724199	0.327597
Trial1	3	1	blindfold	counterclockwise	practice	Free	1	0.5	0	7.633896	1.23595	-1.45235	-0.97802	1.2239875082767	0.201639	-4.876544	0.208317
Trial1	3	1	blindfold	counterclockwise	practice	Free	1	0.5	0	7.653885	1.24417	-1.45243	-0.97718	1.22827915217059	0.137065	-5.088134	0.063664
Trial1	3	1	blindfold	counterclockwise	practice	Free	1	0.5	0	7.673889	1.2572	-1.45262	-0.97692	1.23601154823201	0.060367	-5.316651	-0.035999
Trial1	3	1	blindfold	counterclockwise	practice	Free	1	0.5	0	7.693893	1.26161	-1.45266	-0.97678	1.23860761387673	0.054303	-5.325114	-0.04996
Trial1	3	1	blindfold	counterclockwise	practice	Free	1	0.5	0	7.713882	1.26502	-1.45266	-0.97676	1.24069172571807	0.050516	-5.295492	-0.123723
Trial1	3	1	blindfold	counterclockwise	practice	Free	1	0.5	0	7.733887	1.26709	-1.45265	-0.9768	1.24200052300895	0.083816	-5.261637	-0.068045
Trial1	3	1	blindfold	counterclockwise	practice	Free	1	0.5	0	7.753891	1.26799	-1.45265	-0.97681	1.24256443034667	0.097035	-5.303955	-0.072188
Trial1	3	1	blindfold	counterclockwise	practice	Free	1	0.5	0	7.773895	1.26805	-1.45266	-0.9768	1.24259366722291	0.076144	-5.422446	-0.014649
Trial1	3	1	blindfold	counterclockwise	practice	Free	1	0.5	0	7.793884	1.26805	-1.45268	-0.9768	1.24259366722291	0.0023205	-5.422446	-0.0010338
Trial1	3	1	blindfold	counterclockwise	practice	Free	1	0.5	0	7.813889	1.26805	-1.45269	-0.9768	1.24259366722291	0.048866	-5.350505	0.026596
Trial1	3	1	blindfold	counterclockwise	practice	Free	1	0.5	0	7.833893	1.26806	-1.45269	-0.9768	1.24259993034861	0.118487	-5.308187	0.069361
Trial1	3	1	blindfold	counterclockwise	practice	Free	1	0.5	0	7.853897	1.26806	-1.45267	-0.97678	1.24258418718469	0.194528	-5.316651	0.100377
Trial1	3	1	blindfold	counterclockwise	practice	Free	1	0.5	0	7.873886	1.26808	-1.45268	-0.97677	1.24258862123144	0.121012	-5.485923	0.220259
Trial1	3	1	blindfold	counterclockwise	practice	Free	1	0.5	0	7.89389	1.26808	-1.45274	-0.97676	1.24258079665816	0.162232	-5.680586	0.206195
Trial1	3	1	blindfold	counterclockwise	practice	Free	1	0.5	0	7.913895	1.26809	-1.45283	-0.97675	1.24257911504886	0.114124	-5.837162	0.162988
Trial1	3	1	blindfold	counterclockwise	practice	Free	1	0.5	0	7.933884	1.2681	-1.45289	-0.97675	1.2425853048857	0.129235	-5.794844	0.080067
Trial1	3	1	blindfold	counterclockwise	practice	Free	1	0.5	0	7.953888	1.26811	-1.45289	-0.97675	1.2425914947724	0.115575	-5.718672	0.012681
Trial1	3	1	blindfold	counterclockwise	practice	Free	1	0.5	0	7.973892	1.26811	-1.45287	-0.97675	1.2425914947724	0.059135	-5.731367	0.01531
Trial1	3	1	blindfold	counterclockwise	practice	Free	1	0.5	0	7.993896	1.26811	-1.45287	-0.97674	1.24258362352459	0.029221	-5.701745	0.061475
Trial1	3	1	blindfold	counterclockwise	practice	Free	1	0.5	0	8.013885	1.26811	-1.45286	-0.97673	1.24257575230762	-0.031719	-5.629804	0.13639
Trial1	3	1	blindfold	counterclockwise	practice	Free	1	0.5	0	8.03389	1.26811	-1.45284	-0.97673	1.24257575230762	-0.047229	-5.684817	0.150733
Trial1	3	1	blindfold	counterclockwise	practice	Free	1	0.5	0	8.053894	1.26811	-1.45284	-0.97673	1.24257575230762	0.012965	-5.765222	0.079927
Trial1	3	1	blindfold	counterclockwise	practice	Free	1	0.5	0	8.073883	1.26811	-1.45286	-0.97673	1.24257575230762	-0.0033064	-5.748294	0.003833
Trial1	3	1	blindfold	counterclockwise	practice	Free	1	0.5	0	8.093887	1.26811	-1.45287	-0.97674	1.24258362352459	0.0061609	-5.866785	-0.166464
Trial1	3	1	blindfold	counterclockwise	practice	Free	1	0.5	0	8.113892	1.26811	-1.45292	-0.97676	1.24259936605105	0.025468	-6.048752	-0.296225
Trial1	3	1	blindfold	counterclockwise	practice	Free	1	0.5	0	8.133896	1.26812	-1.453	-0.97678	1.24262117797809	0.047792	-6.103766	-0.347988
Trial1	3	1	blindfold	counterclockwise	practice	Free	1	0.5	0	8.153885	1.26812	-1.45304	-0.97682	1.24265261663816	0.110985	-6.095302	-0.340695
Trial1	3	1	blindfold	counterclockwise	practice	Free	1	0.5	0	8.173889	1.26813	-1.45302	-0.97683	1.24266667776616	0.182059	-5.896407	-0.240194
Trial1	3	1	blindfold	counterclockwise	practice	Free	1	0.5	0	8.193893	1.26814	-1.45298	-0.97684	1.24268073889642	0.147949	-5.866785	-0.213263
Trial1	3	1	blindfold	counterclockwise	practice	Free	1	0.5	0	8.213882	1.26815	-1.45295	-0.97684	1.24268700231716	0.132008	-5.845626	-0.125785
Trial1	3	1	blindfold	counterclockwise	practice	Free	1	0.5	0	8.233887	1.26815	-1.45294	-0.97685	1.2426948737161	0.056662	-5.913335	-0.113646
Trial1	3	1	blindfold	counterclockwise	practice	Free	1	0.5	0	8.253891	1.26815	-1.45295	-0.97687	1.24271056975245	0.083907	-6.027593	-0.216173
Trial1	3	1	blindfold	counterclockwise	practice	Free	1	0.5	0	8.273895	1.26816	-1.45299	-0.97688	1.24272458401672	0.056246	-5.934494	-0.229668
Trial1	3	1	blindfold	counterclockwise	practice	Free	1	0.5	0	8.293884	1.26816	-1.45296	-0.97689	1.24273250235356	0.060006	-5.790612	-0.155803
Trial1	3	1	blindfold	counterclockwise	practice	Free	1	0.5	0	8.313889	1.26817	-1.45292	-0.9769	1.2427464429256	0.055444	-5.71444	-0.130779
Trial1	3	1	blindfold	counterclockwise	practice	Free	1	0.5	0	8.333893	1.26817	-1.45287	-0.9769	1.2427464429256	-0.044871	-5.625572	-0.023268
Trial1	3	1	blindfold	counterclockwise	practice	Free	1	0.5	0	8.353897	1.26816	-1.45284	-0.97688	1.24272458401672	-0.12813	-5.629804	0.050904
Trial2	2	1	blindfold	counterclockwise	practice	Guided	1	0.5	-0.25	0	0.44276	-1.45188	-1.04992	0.801965433419728	0.08802	-3.92862	0.210634
Trial2	2	1	blindfold	counterclockwise	practice	Guided	1	0.5	-0.25	0.002593994	0.44281	-1.45187	-1.04992	0.801961865645839	0.10804	-3.890534	0.228793
Trial2	2	1	blindfold	counterclockwise	practice	Guided	1	0.5	-0.25	0.02258301	0.44281	-1.45187	-1.04991	0.801951758654491	0.10804	-3.890534	0.228793
Trial2	2	1	blindfold	counterclockwise	practice	Guided	1	0.5	-0.25	0.04258728	0.44286	-1.4519	-1.04991	0.801948193938208	0.13199	-3.911693	0.251382
Trial2	2	1	blindfold	counterclockwise	practice	Guided	1	0.5	-0.25	0.06259155	0.44287	-1.45193	-1.04991	0.801947482641117	0.108743	-3.924389	0.215939
Trial2	2	1	blindfold	counterclockwise	practice	Guided	1	0.5	-0.25	0.08259583	0.44287	-1.45194	-1.04991	0.801947482641117	0.096338	-3.915925	0.143024
Trial2	2	1	blindfold	counterclockwise	practice	Guided	1	0.5	-0.25	0.1025848	0.44288	-1.45194	-1.04991	0.801946771467688	0.134314	-3.949779	0.145375
Trial2	2	1	blindfold	counterclockwise	practice	Guided	1	0.5	-0.25	0.1225891	0.44288	-1.45195	-1.04992	0.801956878521888	0.169386	-3.911693	0.126351
Trial2	2	1	blindfold	counterclockwise	practice	Guided	1	0.5	-0.25	0.1425934	0.4429	-1.45196	-1.04992	0.801955452320026	0.22947	-3.937084	0.113113
Trial2	2	1	blindfold	counterclockwise	practice	Guided	1	0.5	-0.25	0.1625824	0.44291	-1.45196	-1.04992	0.801954739405696	0.276921	-3.898998	0.099113
Trial2	2	1	blindfold	counterclockwise	practice	Guided	1	0.5	-0.25	0.1825867	0.44293	-1.45196	-1.04993	0.801963185356708	0.302713	-3.941316	0.092234
Trial2	2	1	blindfold	counterclockwise	practice	Guided	1	0.5	-0.25	0.2025909	0.44294	-1.45196	-1.04993	0.801962474944427	0.389982	-3.907461	0.105172
Trial2	2	1	blindfold	counterclockwise	practice	Guided	1	0.5	-0.25	0.2225952	0.44296	-1.45196	-1.04993	0.801961052371137	0.393833	-3.937084	0.123367
Trial2	2	1	blindfold	counterclockwise	practice	Guided	1	0.5	-0.25	0.2425842	0.443	-1.45196	-1.04994	0.801968194850021	0.493127	-3.890534	0.091431
Trial2	2	1	blindfold	counterclockwise	practice	Guided	1	0.5	-0.25	0.2625885	0.44303	-1.45196	-1.04994	0.801966064494904	0.544823	-3.877839	0.077718
Trial2	2	1	blindfold	counterclockwise	practice	Guided	1	0.5	-0.25	0.2825928	0.44306	-1.45195	-1.04994	0.801963935254962	0.557228	-3.890534	0.086689
Trial2	2	1	blindfold	counterclockwise	practice	Guided	1	0.5	-0.25	0.302597	0.44309	-1.45194	-1.04994	0.80196180290045	0.598133	-3.873607	0.102271
Trial2	2	1	blindfold	counterclockwise	practice	Guided	1	0.5	-0.25	0.3225861	0.44312	-1.45194	-1.04994	0.801959675893101	0.646453	-3.869375	0.079847
Trial2	2	1	blindfold	counterclockwise	practice	Guided	1	0.5	-0.25	0.3425903	0.4432	-1.45193	-1.04994	0.801954006511213	0.747816	-3.839753	0.086212
Trial2	2	1	blindfold	counterclockwise	practice	Guided	1	0.5	-0.25	0.3625946	0.44323	-1.45193	-1.04995	0.80196186994389	0.800626	-3.827057	0.051659
Trial2	2	1	blindfold	counterclockwise	practice	Guided	1	0.5	-0.25	0.3825836	0.44328	-1.45192	-1.04995	0.801958331463054	0.849445	-3.822825	0.088366
Trial2	2	1	blindfold	counterclockwise	practice	Guided	1	0.5	-0.25	0.4025879	0.44332	-1.45191	-1.04994	0.801945515216515	0.8964	-3.772044	0.129559
Trial2	2	1	blindfold	counterclockwise	practice	Guided	1	0.5	-0.25	0.4225922	0.44338	-1.4519	-1.04992	0.801921419053985	1.055028	-3.733958	0.19033
Trial2	2	1	blindfold	counterclockwise	practice	Guided	1	0.5	-0.25	0.4425964	0.44367	-1.45187	-1.0499	0.801880898606322	1.127048	-3.69164	0.25845
Trial2	2	1	blindfold	counterclockwise	practice	Guided	1	0.5	-0.25	0.4625854	0.44403	-1.45185	-1.04988	0.801835829744426	1.175581	-3.662017	0.295456
Trial2	2	1	blindfold	counterclockwise	practice	Guided	1	0.5	-0.25	0.4825897	0.44457	-1.45183	-1.04988	0.801798318269175	1.201963	-3.581613	0.268351
Trial2	2	1	blindfold	counterclockwise	practice	Guided	1	0.5	-0.25	0.502594	0.44537	-1.45179	-1.04987	0.801733418588762	1.299332	-3.50544	0.282273
Trial2	2	1	blindfold	counterclockwise	practice	Guided	1	0.5	-0.25	0.522583	0.44647	-1.45176	-1.04986	0.801649224473831	1.2663	-3.429268	0.267655
Trial2	2	1	blindfold	counterclockwise	practice	Guided	1	0.5	-0.25	0.5425873	0.44959	-1.4517	-1.04985	0.801436938939238	1.369855	-3.323473	0.304516
Trial2	2	1	blindfold	counterclockwise	practice	Guided	1	0.5	-0.25	0.5625916	0.45179	-1.45167	-1.04983	0.801281580469142	1.415385	-3.319241	0.320608
Trial2	2	1	blindfold	counterclockwise	practice	Guided	1	0.5	-0.25	0.5825958	0.45436	-1.45166	-1.04982	0.801121182307659	1.459249	-3.29385	0.362122
Trial2	2	1	blindfold	counterclockwise	practice	Guided	1	0.5	-0.25	0.6025848	0.45739	-1.45166	-1.0498	0.800934276381113	1.494322	-3.289619	0.405238
Trial2	2	1	blindfold	counterclockwise	practice	Guided	1	0.5	-0.25	0.6225891	0.46088	-1.45164	-1.0498	0.800756190841536	1.46538	-3.209214	0.393588
Trial2	2	1	blindfold	counterclockwise	practice	Guided	1	0.5	-0.25	0.6425934	0.4696	-1.45159	-1.04981	0.800387461760691	1.45812	-3.204983	0.369486
Trial2	2	1	blindfold	counterclockwise	practice	Guided	1	0.5	-0.25	0.6625824	0.47441	-1.45159	-1.04982	0.800229333006245	1.488267	-3.137274	0.359835
Trial2	2	1	blindfold	counterclockwise	practice	Guided	1	0.5	-0.25	0.6825867	0.47983	-1.45158	-1.04983	0.800084242398885	1.421011	-3.166896	0.347888
Trial2	2	1	blindfold	counterclockwise	practice	Guided	1	0.5	-0.25	0.7025909	0.48571	-1.45158	-1.04983	0.799957603935931	1.429446	-3.179592	0.366804
Trial2	2	1	blindfold	counterclockwise	practice	Guided	1	0.5	-0.25	0.7225952	0.49223	-1.45158	-1.04984	0.799877713189567	1.505995	-3.133042	0.339452
Trial2	2	1	blindfold	counterclockwise	practice	Guided	1	0.5	-0.25	0.7425842	0.50625	-1.45157	-1.04986	0.79988441875962	1.455028	-3.158433	0.273601
Trial2	2	1	blindfold	counterclockwise	practice	Guided	1	0.5	-0.25	0.7625885	0.51416	-1.45158	-1.0499	0.800025257182304	1.461575	-3.188055	0.189097
Trial2	2	1	blindfold	counterclockwise	practice	Guided	1	0.5	-0.25	0.7825928	0.52225	-1.45159	-1.04993	0.800239357689979	1.463576	-3.192287	0.156169
Trial2	2	1	blindfold	counterclockwise	practice	Guided	1	0.5	-0.25	0.802597	0.53099	-1.45159	-1.04996	0.800560059899841	1.415937	-3.158433	0.058364
Trial2	2	1	blindfold	counterclockwise	practice	Guided	1	0.5	-0.25	0.8225861	0.53987	-1.4516	-1.05003	0.801022851473795	1.377605	-3.183824	0.0047575
Trial2	2	1	blindfold	counterclockwise	practice	Guided	1	0.5	-0.25	0.8425903	0.55903	-1.45162	-1.05005	0.802224766088072	1.428593	-3.289619	-0.083487
Trial2	2	1	blindfold	counterclockwise	practice	Guided	1	0.5	-0.25	0.8625946	0.56901	-1.45164	-1.05006	0.803030784245111	1.38019	-3.289619	-0.124919
Trial2	2	1	blindfold	counterclockwise	practice	Guided	1	0.5	-0.25	0.8825836	0.57931	-1.45166	-1.05006	0.803981426260662	1.379664	-3.3404	-0.114371
Trial2	2	1	blindfold	counterclockwise	practice	Guided	1	0.5	-0.25	0.9025879	0.59027	-1.45167	-1.05009	0.80516620469205	1.436167	-3.323473	-0.175332
Trial2	2	1	blindfold	counterclockwise	practice	Guided	1	0.5	-0.25	0.9225922	0.60155	-1.45166	-1.05012	0.806538534209452	1.456238	-3.323473	-0.192538
Trial2	2	1	blindfold	counterclockwise	practice	Guided	1	0.5	-0.25	0.9425964	0.62402	-1.45166	-1.05013	0.809684498981184	1.386319	-3.306546	-0.266033
Trial2	2	1	blindfold	counterclockwise	practice	Guided	1	0.5	-0.25	0.9625854	0.63583	-1.45166	-1.05013	0.81157737363742	1.375658	-3.336168	-0.281605
Trial2	2	1	blindfold	counterclockwise	practice	Guided	1	0.5	-0.25	0.9825897	0.64826	-1.45167	-1.05013	0.813749997950182	1.379178	-3.348864	-0.266016
Trial2	2	1	blindfold	counterclockwise	practice	Guided	1	0.5	-0.25	1.002594	0.66057	-1.45167	-1.05014	0.816092261903238	1.416947	-3.348864	-0.296862
Trial2	2	1	blindfold	counterclockwise	practice	Guided	1	0.5	-0.25	1.022583	0.67355	-1.45167	-1.05017	0.818774417271768	1.470483	-3.3404	-0.315796
Trial2	2	1	blindfold	counterclockwise	practice	Guided	1	0.5	-0.25	1.042587	0.69962	-1.45168	-1.05019	0.824713367751774	1.478462	-3.374255	-0.420023
Trial2	2	1	blindfold	counterclockwise	practice	Guided	1	0.5	-0.25	1.062592	0.71347	-1.4517	-1.05022	0.828203780447287	1.391752	-3.4335	-0.434614
Trial2	2	1	blindfold	counterclockwise	practice	Guided	1	0.5	-0.25	1.082596	0.7271301	-1.45172	-1.05025	0.831858287242753	1.418251	-3.501209	-0.514325
Trial2	2	1	blindfold	counterclockwise	practice	Guided	1	0.5	-0.25	1.102585	0.7423	-1.45174	-1.05026	0.83613712409115	1.372888	-3.518136	-0.554604
Trial2	2	1	blindfold	counterclockwise	practice	Guided	1	0.5	-0.25	1.122589	0.75727	-1.45175	-1.05027	0.840606836101085	1.462475	-3.48005	-0.503751
Trial2	2	1	blindfold	counterclockwise	practice	Guided	1	0.5	-0.25	1.142593	0.78488	-1.45175	-1.05028	0.84947326826713	1.478662	-3.556222	-0.585756
Trial2	2	1	blindfold	counterclockwise	practice	Guided	1	0.5	-0.25	1.162582	0.79965	-1.45176	-1.0503	0.854558496486264	1.453852	-3.560454	-0.630117
Trial2	2	1	blindfold	counterclockwise	practice	Guided	1	0.5	-0.25	1.182587	0.81458	-1.45177	-1.05031	0.859916689131863	1.444012	-3.581613	-0.626504
Trial2	2	1	blindfold	counterclockwise	practice	Guided	1	0.5	-0.25	1.202591	0.82968	-1.45177	-1.05029	0.865536218586866	1.460646	-3.560454	-0.581128
Trial2	2	1	blindfold	counterclockwise	practice	Guided	1	0.5	-0.25	1.222595	0.8453799	-1.45176	-1.05026	0.871609598915551	1.450218	-3.513904	-0.508972
Trial2	2	1	blindfold	counterclockwise	practice	Guided	1	0.5	-0.25	1.242584	0.87621	-1.45173	-1.05026	0.884279352703618	1.509644	-3.420804	-0.516774
Trial2	2	1	blindfold	counterclockwise	practice	Guided	1	0.5	-0.25	1.262589	0.89231	-1.45172	-1.05027	0.891257070344066	1.541812	-3.437732	-0.528508
Trial2	2	1	blindfold	counterclockwise	practice	Guided	1	0.5	-0.25	1.282593	0.90812	-1.45173	-1.05029	0.898346247811434	1.554843	-3.458891	-0.560234
Trial2	2	1	blindfold	counterclockwise	practice	Guided	1	0.5	-0.25	1.302597	0.9241	-1.45174	-1.0503	0.905726718115391	1.535397	-3.496977	-0.610435
Trial2	2	1	blindfold	counterclockwise	practice	Guided	1	0.5	-0.25	1.322586	0.94073	-1.45175	-1.05035	0.91367551965184	1.335347	-3.441963	-0.663933
Trial2	2	1	blindfold	counterclockwise	practice	Guided	1	0.5	-0.25	1.34259	0.97336	-1.45174	-1.05036	0.929863303985934	1.222615	-3.50544	-0.746686
Trial2	2	1	blindfold	counterclockwise	practice	Guided	1	0.5	-0.25	1.362595	0.99029	-1.45175	-1.05037	0.938603415776986	1.318927	-3.522368	-0.777335
Trial2	2	1	blindfold	counterclockwise	practice	Guided	1	0.5	-0.25	1.382584	1.0068	-1.45176	-1.05037	0.947332253153066	1.427715	-3.509672	-0.716062
Trial2	2	1	blindfold	counterclockwise	practice	Guided	1	0.5	-0.25	1.402588	1.02339	-1.45177	-1.05038	0.956318608103762	1.436099	-3.522368	-0.758899
Trial2	2	1	blindfold	counterclockwise	practice	Guided	1	0.5	-0.25	1.422592	1.04059	-1.45177	-1.05036	0.965822795541278	1.369761	-3.573149	-0.761274
Trial2	2	1	blindfold	counterclockwise	practice	Guided	1	0.5	-0.25	1.442596	1.07477	-1.45177	-1.05032	0.985328615818971	1.4257	-3.496977	-0.618202
Trial2	2	1	blindfold	counterclockwise	practice	Guided	1	0.5	-0.25	1.462585	1.0923	-1.45175	-1.05029	0.995632101991362	1.442441	-3.471586	-0.580963
Trial2	2	1	blindfold	counterclockwise	practice	Guided	1	0.5	-0.25	1.48259	1.10893	-1.45175	-1.05027	1.00559820299621	1.33342	-3.568917	-0.498028
Trial2	2	1	blindfold	counterclockwise	practice	Guided	1	0.5	-0.25	1.502594	1.12671	-1.45177	-1.05025	1.01644756079446	1.388675	-3.560454	-0.537524
Trial2	2	1	blindfold	counterclockwise	practice	Guided	1	0.5	-0.25	1.522583	1.14401	-1.45178	-1.05023	1.02718883742948	1.335886	-3.522368	-0.495111
Trial2	2	1	blindfold	counterclockwise	practice	Guided	1	0.5	-0.25	1.542587	1.17863	-1.45177	-1.05021	1.04922576785161	1.209322	-3.463122	-0.42773
Trial2	2	1	blindfold	counterclockwise	practice	Guided	1	0.5	-0.25	1.562592	1.19644	-1.45174	-1.05019	1.06081696769248	1.162099	-3.454659	-0.375832
Trial2	2	1	blindfold	counterclockwise	practice	Guided	1	0.5	-0.25	1.582596	1.21423	-1.45173	-1.05017	1.07256531253299	1.169683	-3.48005	-0.336623
Trial2	2	1	blindfold	counterclockwise	practice	Guided	1	0.5	-0.25	1.602585	1.23094	-1.45174	-1.05015	1.08374966763087	1.224875	-3.522368	-0.291694
Trial2	2	1	blindfold	counterclockwise	practice	Guided	1	0.5	-0.25	1.622589	1.24915	-1.45177	-1.05013	1.0960992805477	1.192316	-3.55199	-0.232464
Trial2	2	1	blindfold	counterclockwise	practice	Guided	1	0.5	-0.25	1.642593	1.28339	-1.45179	-1.05014	1.11978732002964	1.31045	-3.619699	-0.278167
Trial2	2	1	blindfold	counterclockwise	practice	Guided	1	0.5	-0.25	1.662582	1.30048	-1.45179	-1.05015	1.13181646730712	1.265333	-3.522368	-0.287859
Trial2	2	1	blindfold	counterclockwise	practice	Guided	1	0.5	-0.25	1.682587	1.30573	-1.45179	-1.05017	1.13554962098252	2.542835	-3.463122	-0.811477
Trial2	2	1	blindfold	counterclockwise	practice	Guided	1	0.5	-0.25	1.702591	1.30364	-1.45181	-1.05023	1.13410994057836	3.891027	-4.292555	-0.575534
Trial2	2	1	blindfold	counterclockwise	practice	Guided	1	0.5	-0.25	1.722595	1.30253	-1.4519	-1.05026	1.13334481320314	3.989662	-4.093661	-0.918253
Trial2	2	1	blindfold	counterclockwise	practice	Guided	1	0.5	-0.25	1.742584	1.30197	-1.45192	-1.05026	1.13294830993837	1.535034	-4.080965	-0.537177
Trial2	2	1	blindfold	counterclockwise	practice	Guided	1	0.5	-0.25	1.762589	1.3014	-1.45193	-1.05023	1.13252380096965	0.430821	-3.822825	-0.41158
Trial2	2	1	blindfold	counterclockwise	practice	Guided	1	0.5	-0.25	1.782593	1.30078	-1.4519	-1.05018	1.13204976342753	-0.266461	-3.471586	-0.21998
Trial2	2	1	blindfold	counterclockwise	practice	Guided	1	0.5	-0.25	1.802597	1.30038	-1.45177	-1.05015	1.13174564821506	-0.141333	-3.217678	-0.128006
Trial2	2	1	blindfold	counterclockwise	practice	Guided	1	0.5	-0.25	1.822586	1.3003	-1.45166	-1.05014	1.13168200046359	0.540603	-3.094956	-0.092512
Trial2	2	1	blindfold	counterclockwise	practice	Guided	1	0.5	-0.25	1.84259	1.30039	-1.45161	-1.05015	1.13175272992499	2.086659	-3.370023	-0.332022
Trial2	2	1	blindfold	counterclockwise	practice	Guided	1	0.5	-0.25	1.862595	1.30057	-1.45166	-1.05016	1.13188711847893	2.358765	-3.920157	-0.453854
Trial2	2	1	blindfold	counterclockwise	practice	Guided	1	0.5	-0.25	1.882584	1.30067	-1.45187	-1.05017	1.13196485537849	2.131876	-4.4449	-0.53013
Trial2	2	1	blindfold	counterclockwise	practice	Guided	1	0.5	-0.25	1.902588	1.30069	-1.45208	-1.05018	1.13198609962312	1.610795	-4.550695	-0.570081
Trial2	2	1	blindfold	counterclockwise	practice	Guided	1	0.5	-0.25	1.922592	1.30069	-1.45216	-1.0502	1.13200025653981	1.115643	-4.284092	-0.549915
Trial2	2	1	blindfold	counterclockwise	practice	Guided	1	0.5	-0.25	1.942596	1.30064	-1.45206	-1.0502	1.13196484290423	0.686175	-3.611235	-0.482955
Trial2	2	1	blindfold	counterclockwise	practice	Guided	1	0.5	-0.25	1.962585	1.30062	-1.45193	-1.05019	1.13194359896933	0.830032	-3.441963	-0.333838
Trial2	2	1	blindfold	counterclockwise	practice	Guided	1	0.5	-0.25	1.98259	1.3006	-1.45184	-1.05018	1.13192243939445	1.071764	-3.513904	-0.149089
Trial2	2	1	blindfold	counterclockwise	practice	Guided	1	0.5	-0.25	2.002594	1.3006	-1.45183	-1.05017	1.13191536060449	1.269581	-3.708567	0.038123
Trial2	2	1	blindfold	counterclockwise	practice	Guided	1	0.5	-0.25	2.022583	1.30061	-1.45184	-1.05013	1.13189421292831	1.303057	-3.843984	0.113206
Trial2	2	1	blindfold	counterclockwise	practice	Guided	1	0.5	-0.25	2.042587	1.3006	-1.45187	-1.05012	1.13188005158785	0.990234	-3.860912	0.175228
Trial2	2	1	blindfold	counterclockwise	practice	Guided	1	0.5	-0.25	2.062592	1.30059	-1.45188	-1.0501	1.13185889599072	0.760137	-3.780507	0.189821
Trial2	2	1	blindfold	counterclockwise	practice	Guided	1	0.5	-0.25	2.082596	1.30057	-1.45188	-1.05008	1.13183048904196	0.647078	-3.687408	0.263228
Trial2	2	1	blindfold	counterclockwise	practice	Guided	1	0.5	-0.25	2.102585	1.30055	-1.45186	-1.05006	1.13180225062898	0.644655	-3.611235	0.322977
Trial2	2	1	blindfold	counterclockwise	practice	Guided	1	0.5	-0.25	2.122589	1.30053	-1.45184	-1.05	1.1317456142917	0.73968	-3.530831	0.460933
Trial2	2	1	blindfold	counterclockwise	practice	Guided	1	0.5	-0.25	2.142593	1.30051	-1.45179	-1.04996	1.13170330363632	0.957189	-3.501209	0.797892
Trial2	2	1	blindfold	counterclockwise	practice	Guided	1	0.5	-0.25	2.162582	1.30051	-1.45178	-1.04989	1.13165384132644	0.988753	-3.50544	1.023188
Trial2	2	1	blindfold	counterclockwise	practice	Guided	1	0.5	-0.25	2.182587	1.30051	-1.45177	-1.04971	1.1315266143286	1.061868	-3.530831	1.139965
Trial2	2	1	blindfold	counterclockwise	practice	Guided	1	0.5	-0.25	2.202591	1.3005	-1.45177	-1.04927	1.13120859857128	0.95207	-3.509672	1.291827
Trial2	2	1	blindfold	counterclockwise	practice	Guided	1	0.5	-0.25	2.222595	1.30048	-1.45175	-1.04737	1.1298527702919	0.850402	-3.441963	1.376338
Trial2	2	1	blindfold	counterclockwise	practice	Guided	1	0.5	-0.25	2.242584	1.30042	-1.45172	-1.04577	1.12868154548275	0.848842	-3.446195	1.384675
Trial2	2	1	blindfold	counterclockwise	practice	Guided	1	0.5	-0.25	2.262589	1.30042	-1.45173	-1.04385	1.12732877828804	0.873891	-3.564686	1.478729
Trial2	2	1	blindfold	counterclockwise	practice	Guided	1	0.5	-0.25	2.282593	1.30044	-1.45177	-1.04158	1.12574551099804	0.920653	-3.674712	1.484172
Trial2	2	1	blindfold	counterclockwise	practice	Guided	1	0.5	-0.25	2.302597	1.30045	-1.45182	-1.03887	1.12384874021971	0.95953	-3.712799	1.477458
Trial2	2	1	blindfold	counterclockwise	practice	Guided	1	0.5	-0.25	2.322586	1.30046	-1.45186	-1.0323	1.11925397652355	0.949884	-3.814362	1.627484
Trial2	2	1	blindfold	counterclockwise	practice	Guided	1	0.5	-0.25	2.34259	1.30048	-1.45192	-1.02816	1.11637869135638	0.969773	-3.920157	1.713186
Trial2	2	1	blindfold	counterclockwise	practice	Guided	1	0.5	-0.25	2.362595	1.30047	-1.45195	-1.02344	1.11308645673718	0.910554	-3.949779	1.836122
Trial2	2	1	blindfold	counterclockwise	practice	Guided	1	0.5	-0.25	2.382584	1.30045	-1.45197	-1.01846	1.10961749092915	0.847123	-3.924389	1.806953
Trial2	2	1	blindfold	counterclockwise	practice	Guided	1	0.5	-0.25	2.402588	1.30043	-1.45197	-1.01256	1.10552523663123	0.802028	-4.000561	1.863298
Trial2	2	1	blindfold	counterclockwise	practice	Guided	1	0.5	-0.25	2.422592	1.30041	-1.45198	-0.99947	1.09652245481566	0.806243	-3.979402	1.769574
Trial2	2	1	blindfold	counterclockwise	practice	Guided	1	0.5	-0.25	2.442596	1.30038	-1.452	-0.99178	1.09125879722232	0.721147	-4.051343	1.962587
Trial2	2	1	blindfold	counterclockwise	practice	Guided	1	0.5	-0.25	2.462585	1.30037	-1.45201	-0.98343	1.08559279083886	0.7812	-4.009025	1.923966
Trial2	2	1	blindfold	counterclockwise	practice	Guided	1	0.5	-0.25	2.48259	1.30038	-1.45202	-0.9747	1.07972134518421	0.762062	-4.131747	1.930143
Trial2	2	1	blindfold	counterclockwise	practice	Guided	1	0.5	-0.25	2.502594	1.30038	-1.45206	-0.96538	1.07348809673324	0.715653	-4.18676	1.969077
Trial2	2	1	blindfold	counterclockwise	practice	Guided	1	0.5	-0.25	2.522583	1.30037	-1.45209	-0.94524	1.06016545315368	0.767084	-4.165601	1.875656
Trial2	2	1	blindfold	counterclockwise	practice	Guided	1	0.5	-0.25	2.542587	1.30037	-1.45213	-0.93418	1.05294558412688	0.740074	-4.406814	1.853973
Trial2	2	1	blindfold	counterclockwise	practice	Guided	1	0.5	-0.25	2.562592	1.30037	-1.45217	-0.92302	1.0457284681216	0.685454	-4.309482	1.752289
Trial2	2	1	blindfold	counterclockwise	practice	Guided	1	0.5	-0.25	2.582596	1.30037	-1.45218	-0.91066	1.03781683104824	0.755776	-4.474523	1.94802
Trial2	2	1	blindfold	counterclockwise	practice	Guided	1	0.5	-0.25	2.602585	1.30036	-1.4522	-0.89887	1.03034379610905	0.721627	-4.360264	1.92042
Trial2	2	1	blindfold	counterclockwise	practice	Guided	1	0.5	-0.25	2.622589	1.30036	-1.45219	-0.87257	1.01398690838182	0.737549	-4.309482	1.992683
Trial2	2	1	blindfold	counterclockwise	practice	Guided	1	0.5	-0.25	2.642593	1.30034	-1.45219	-0.85842	1.00534517902724	0.696688	-4.423741	1.951278
Trial2	2	1	blindfold	counterclockwise	practice	Guided	1	0.5	-0.25	2.662582	1.30033	-1.45222	-0.84473	0.997111816020536	0.688365	-4.482986	1.855346
Trial2	2	1	blindfold	counterclockwise	practice	Guided	1	0.5	-0.25	2.682587	1.30033	-1.45224	-0.8302801	0.988561142231374	0.664928	-4.631099	1.907264
Trial2	2	1	blindfold	counterclockwise	practice	Guided	1	0.5	-0.25	2.702591	1.30033	-1.45229	-0.8151	0.979727617009244	0.721015	-4.643795	1.7676
Trial2	2	1	blindfold	counterclockwise	practice	Guided	1	0.5	-0.25	2.722595	1.30035	-1.45234	-0.7847201	0.962541214561232	0.744253	-4.766517	1.957769
Trial2	2	1	blindfold	counterclockwise	practice	Guided	1	0.5	-0.25	2.742584	1.30035	-1.45239	-0.7690101	0.953903293506791	0.636991	-4.846921	2.0372
Trial2	2	1	blindfold	counterclockwise	practice	Guided	1	0.5	-0.25	2.762589	1.30032	-1.4524	-0.75243	0.944959298595081	0.516897	-4.677649	1.9628
Trial2	2	1	blindfold	counterclockwise	practice	Guided	1	0.5	-0.25	2.782593	1.30028	-1.45236	-0.73602	0.936303075152227	0.468756	-4.597245	1.850483
Trial2	2	1	blindfold	counterclockwise	practice	Guided	1	0.5	-0.25	2.802597	1.30025	-1.45234	-0.71888	0.927495876135009	0.46873	-4.859616	1.8665
Trial2	2	1	blindfold	counterclockwise	practice	Guided	1	0.5	-0.25	2.822586	1.30025	-1.4524	-0.68521	0.910937913898669	0.548076	-4.893471	1.655418
Trial2	2	1	blindfold	counterclockwise	practice	Guided	1	0.5	-0.25	2.84259	1.30029	-1.45247	-0.66755	0.902669291877705	0.608411	-4.923093	1.935334
Trial2	2	1	blindfold	counterclockwise	practice	Guided	1	0.5	-0.25	2.862595	1.30031	-1.45247	-0.6496	0.894525742706903	0.662798	-4.872312	1.873151
Trial2	2	1	blindfold	counterclockwise	practice	Guided	1	0.5	-0.25	2.882584	1.30033	-1.45246	-0.632	0.886821376690553	0.652356	-4.910398	1.789716
Trial2	2	1	blindfold	counterclockwise	practice	Guided	1	0.5	-0.25	2.902588	1.30034	-1.45245	-0.6138	0.879144156127108	0.632388	-5.202392	1.832311
Trial2	2	1	blindfold	counterclockwise	practice	Guided	1	0.5	-0.25	2.922592	1.30034	-1.45253	-0.57903	0.865335045557331	0.709887	-5.193929	1.642489
Trial2	2	1	blindfold	counterclockwise	practice	Guided	1	0.5	-0.25	2.942596	1.3003	-1.45258	-0.56068	0.858488397867587	0.551762	-5.121988	1.866723
Trial2	2	1	blindfold	counterclockwise	practice	Guided	1	0.5	-0.25	2.962585	1.30028	-1.45259	-0.54267	0.85211723015628	0.557418	-5.105061	1.894443
Trial2	2	1	blindfold	counterclockwise	practice	Guided	1	0.5	-0.25	2.98259	1.30027	-1.45259	-0.52453	0.846048892440825	0.523199	-5.105061	1.870653
Trial2	2	1	blindfold	counterclockwise	practice	Guided	1	0.5	-0.25	3.002594	1.30028	-1.45259	-0.50573	0.840146331027023	0.656649	-5.342042	1.867596
Trial2	2	1	blindfold	counterclockwise	practice	Guided	1	0.5	-0.25	3.022583	1.3003	-1.45264	-0.46889	0.829694595146998	0.556794	-5.350505	1.908595
Trial2	2	1	blindfold	counterclockwise	practice	Guided	1	0.5	-0.25	3.042587	1.3003	-1.45264	-0.44889	0.824643872526802	0.479638	-5.308187	2.153083
Trial2	2	1	blindfold	counterclockwise	practice	Guided	1	0.5	-0.25	3.062592	1.30027	-1.4526	-0.43027	0.82032266763997	0.460093	-5.265869	2.158308
Trial2	2	1	blindfold	counterclockwise	practice	Guided	1	0.5	-0.25	3.082596	1.30024	-1.45258	-0.41029	0.816135409319298	0.439583	-5.375896	1.912858
Trial2	2	1	blindfold	counterclockwise	practice	Guided	1	0.5	-0.25	3.102585	1.30023	-1.45266	-0.39027	0.812430781475052	0.442296	-5.583254	1.834479
Trial2	2	1	blindfold	counterclockwise	practice	Guided	1	0.5	-0.25	3.122589	1.30024	-1.45274	-0.3511	0.806601097746999	0.605914	-5.464764	1.870074
Trial2	2	1	blindfold	counterclockwise	practice	Guided	1	0.5	-0.25	3.142593	1.30028	-1.45274	-0.33107	0.804375772970242	0.634443	-5.308187	2.162294
Trial2	2	1	blindfold	counterclockwise	practice	Guided	1	0.5	-0.25	3.162582	1.30029	-1.45269	-0.31085	0.802599898292298	0.666612	-5.210856	1.957891
Trial2	2	1	blindfold	counterclockwise	practice	Guided	1	0.5	-0.25	3.182587	1.30031	-1.45267	-0.29062	0.801340193380917	0.5979	-5.430909	1.774968
Trial2	2	1	blindfold	counterclockwise	practice	Guided	1	0.5	-0.25	3.202591	1.30031	-1.45273	-0.26983	0.800555650556707	0.577168	-5.583254	1.81538
Trial2	2	1	blindfold	counterclockwise	practice	Guided	1	0.5	-0.25	3.222595	1.30029	-1.45278	-0.22837	0.800582120705242	0.481825	-5.591718	1.977683
Trial2	2	1	blindfold	counterclockwise	practice	Guided	1	0.5	-0.25	3.242584	1.30019	-1.45271	-0.20752	0.801316755188842	0.384833	-5.257406	2.036405
Trial2	2	1	blindfold	counterclockwise	practice	Guided	1	0.5	-0.25	3.262589	1.30018	-1.45269	-0.18662	0.802686109579445	0.489092	-5.545168	1.9466
Trial2	2	1	blindfold	counterclockwise	practice	Guided	1	0.5	-0.25	3.282593	1.30021	-1.45276	-0.16589	0.804618253181902	0.570248	-5.684817	1.657117
Trial2	2	1	blindfold	counterclockwise	practice	Guided	1	0.5	-0.25	3.302597	1.30025	-1.4528	-0.14457	0.807165182107019	0.530594	-5.710208	1.839663
Trial2	2	1	blindfold	counterclockwise	practice	Guided	1	0.5	-0.25	3.322586	1.30027	-1.45283	-0.10227	0.813791227430514	0.39366	-5.650963	2.010238
Trial2	2	1	blindfold	counterclockwise	practice	Guided	1	0.5	-0.25	3.34259	1.30027	-1.45291	-0.08155499	0.817805435969469	0.611488	-6.213792	1.720459
Trial2	2	1	blindfold	counterclockwise	practice	Guided	1	0.5	-0.25	3.362595	1.30029	-1.45307	-0.060932	0.822320244084101	0.583939	-6.404223	1.992184
Trial2	2	1	blindfold	counterclockwise	practice	Guided	1	0.5	-0.25	3.382584	1.30029	-1.45316	-0.04013	0.827350766955647	0.551144	-6.315356	2.319175
Trial2	2	1	blindfold	counterclockwise	practice	Guided	1	0.5	-0.25	3.402588	1.30028	-1.45315	-0.018279	0.833152243274028	0.486395	-6.014898	2.515514
Trial2	2	1	blindfold	counterclockwise	practice	Guided	1	0.5	-0.25	3.422592	1.30025	-1.45304	0.024878	0.846143051334713	0.529228	-5.917566	2.285645
Trial2	2	1	blindfold	counterclockwise	practice	Guided	1	0.5	-0.25	3.442596	1.30025	-1.4531	0.04764	0.853808946604156	0.453516	-6.344978	1.863508
Trial2	2	1	blindfold	counterclockwise	practice	Guided	1	0.5	-0.25	3.462585	1.30024	-1.45317	0.069073	0.861505484642473	0.473894	-6.501555	2.119927
Trial2	2	1	blindfold	counterclockwise	practice	Guided	1	0.5	-0.25	3.48259	1.30022	-1.4532	0.09054799	0.86966948016834	0.369055	-6.340746	2.136566
Trial2	2	1	blindfold	counterclockwise	practice	Guided	1	0.5	-0.25	3.502594	1.30021	-1.45317	0.11253	0.87850102100281	0.582042	-6.480396	1.989218
Trial2	2	1	blindfold	counterclockwise	practice	Guided	1	0.5	-0.25	3.522583	1.30024	-1.45322	0.15464	0.896726075347622	0.619302	-6.611582	1.599491
Trial2	2	1	blindfold	counterclockwise	practice	Guided	1	0.5	-0.25	3.542587	1.30027	-1.45329	0.17443	0.905854753304602	0.38928	-6.459237	1.961445
Trial2	2	1	blindfold	counterclockwise	practice	Guided	1	0.5	-0.25	3.562592	1.30024	-1.45323	0.1948	0.915549644729944	0.374428	-6.450773	2.058559
Trial2	2	1	blindfold	counterclockwise	practice	Guided	1	0.5	-0.25	3.582596	1.30021	-1.4532	0.21497	0.925490754512552	0.354177	-6.577727	1.833418
Trial2	2	1	blindfold	counterclockwise	practice	Guided	1	0.5	-0.25	3.602585	1.3002	-1.45326	0.23529	0.935855975315232	0.528914	-6.755463	1.586233
Trial2	2	1	blindfold	counterclockwise	practice	Guided	1	0.5	-0.25	3.622589	1.30022	-1.45336	0.27448	0.956781769707711	0.539416	-6.734304	1.669598
Trial2	2	1	blindfold	counterclockwise	practice	Guided	1	0.5	-0.25	3.642593	1.30027	-1.45346	0.29392	0.967616137053352	0.4556	-6.912039	2.375276
Trial2	2	1	blindfold	counterclockwise	practice	Guided	1	0.5	-0.25	3.662582	1.30027	-1.45348	0.31401	0.979050212350111	0.572492	-7.060152	2.255169
Trial2	2	1	blindfold	counterclockwise	practice	Guided	1	0.5	-0.25	3.682587	1.30026	-1.45356	0.3334	0.990339112084131	0.560436	-7.259047	2.092579
Trial2	2	1	blindfold	counterclockwise	practice	Guided	1	0.5	-0.25	3.702591	1.30026	-1.45362	0.35279	1.00188410795374	0.377782	-7.352147	2.238054
Trial2	2	1	blindfold	counterclockwise	practice	Guided	1	0.5	-0.25	3.722595	1.30021	-1.45363	0.3923	1.02610201497253	0.246989	-7.229424	2.534234
Trial2	2	1	blindfold	counterclockwise	practice	Guided	1	0.5	-0.25	3.742584	1.30009	-1.4535	0.41218	1.03856935138368	0.179349	-6.950126	2.154827
Trial2	2	1	blindfold	counterclockwise	practice	Guided	1	0.5	-0.25	3.762589	1.30008	-1.45347	0.43275	1.05179630036362	0.172353	-7.165947	1.619225
Trial2	2	1	blindfold	counterclockwise	practice	Guided	1	0.5	-0.25	3.782593	1.30011	-1.45353	0.45137	1.06400002486811	0.295797	-7.165947	1.309574
Trial2	2	1	blindfold	counterclockwise	practice	Guided	1	0.5	-0.25	3.802597	1.30014	-1.45356	0.46932	1.075939272474	0.313991	-7.047457	1.357762
Trial2	2	1	blindfold	counterclockwise	practice	Guided	1	0.5	-0.25	3.822586	1.30013	-1.45355	0.50369	1.09920728481921	0.201932	-6.924735	1.570913
Trial2	2	1	blindfold	counterclockwise	practice	Guided	1	0.5	-0.25	3.84259	1.30006	-1.45343	0.52055	1.11078502851872	0.123489	-7.013603	1.476852
Trial2	2	1	blindfold	counterclockwise	practice	Guided	1	0.5	-0.25	3.862595	1.30004	-1.45351	0.53629	1.12174683441207	0.175492	-7.204034	1.356984
Trial2	2	1	blindfold	counterclockwise	practice	Guided	1	0.5	-0.25	3.882584	1.30006	-1.45358	0.5514	1.13240365020842	0.158153	-7.182875	1.680525
Trial2	2	1	blindfold	counterclockwise	practice	Guided	1	0.5	-0.25	3.902588	1.30008	-1.45357	0.55491	1.13490441357542	0.166418	-6.950126	1.7514
Trial2	2	1	blindfold	counterclockwise	practice	Guided	1	0.5	-0.25	3.922592	1.30007	-1.45358	0.55356	1.13394037943244	-0.595366	-7.851499	5.48511
Trial2	2	1	blindfold	counterclockwise	practice	Guided	1	0.5	-0.25	3.942596	1.30005	-1.45295	0.55351	1.13389081106185	-0.27203	-6.768158	6.249613
Trial2	2	1	blindfold	counterclockwise	practice	Guided	1	0.5	-0.25	3.962585	1.30004	-1.45302	0.55343	1.1338270215433	-0.207158	-6.374601	5.577656
Trial2	2	1	blindfold	counterclockwise	practice	Guided	1	0.5	-0.25	3.98259	1.30003	-1.45302	0.55336	1.13377037174873	-0.378324	-6.048752	5.401894
Trial2	2	1	blindfold	counterclockwise	practice	Guided	1	0.5	-0.25	4.002594	1.30002	-1.45306	0.55319	1.13364294334861	0.090156	-7.115166	4.951529
Trial2	2	1	blindfold	counterclockwise	practice	Guided	1	0.5	-0.25	4.022583	1.30004	-1.45314	0.55252	1.13318243082102	0.83093	-6.683522	3.879329
Trial2	2	1	blindfold	counterclockwise	practice	Guided	1	0.5	-0.25	4.042587	1.30016	-1.45333	0.55227	1.13309004968225	0.82639	-7.559505	2.749808
Trial2	2	1	blindfold	counterclockwise	practice	Guided	1	0.5	-0.25	4.062592	1.30019	-1.45348	0.55206	1.1329625976523	0.496654	-7.301365	2.230253
Trial2	2	1	blindfold	counterclockwise	practice	Guided	1	0.5	-0.25	4.082596	1.30019	-1.45351	0.55195	1.13288470648199	0.244501	-7.508723	2.065609
Trial2	2	1	blindfold	counterclockwise	practice	Guided	1	0.5	-0.25	4.102585	1.30019	-1.45355	0.55186	1.1328209966503	0.23553	-7.45371	1.993855
Trial2	2	1	blindfold	counterclockwise	practice	Guided	1	0.5	-0.25	4.122589	1.30019	-1.45356	0.55174	1.1327360698208	0.304218	-7.19557	2.179936
Trial2	2	1	blindfold	counterclockwise	practice	Guided	1	0.5	-0.25	4.142593	1.30019	-1.45357	0.55169	1.13270067496705	0.342128	-7.191338	2.367369
Trial2	2	1	blindfold	counterclockwise	practice	Guided	1	0.5	-0.25	4.162582	1.30018	-1.45357	0.55166	1.13267238131047	0.186048	-7.204034	2.455469
Trial2	2	1	blindfold	counterclockwise	practice	Guided	1	0.5	-0.25	4.182587	1.30017	-1.45357	0.55162	1.13263700072955	-0.062756	-7.275974	2.515129
Trial2	2	1	blindfold	counterclockwise	practice	Guided	1	0.5	-0.25	4.202591	1.30016	-1.45358	0.55158	1.13260162054423	-0.237064	-7.174411	2.442254
Trial2	2	1	blindfold	counterclockwise	practice	Guided	1	0.5	-0.25	4.222595	1.30015	-1.45358	0.55149	1.13253093364637	-0.299198	-7.178643	2.317897
Trial2	2	1	blindfold	counterclockwise	practice	Guided	1	0.5	-0.25	4.242584	1.30012	-1.45358	0.55144	1.13247440294779	-0.352928	-7.309829	1.888149
Trial2	2	1	blindfold	counterclockwise	practice	Guided	1	0.5	-0.25	4.262589	1.3001	-1.45359	0.55138	1.13241769256845	-0.463759	-7.364842	1.696361
Trial2	2	1	blindfold	counterclockwise	practice	Guided	1	0.5	-0.25	4.282593	1.30008	-1.45361	0.55132	1.13236110929679	-0.648263	-7.339451	1.521793
Trial2	2	1	blindfold	counterclockwise	practice	Guided	1	0.5	-0.25	4.302597	1.30005	-1.45361	0.55126	1.13229749343878	-0.919034	-7.263279	1.435403
Trial2	2	1	blindfold	counterclockwise	practice	Guided	1	0.5	-0.25	4.322586	1.3	-1.45361	0.55115	1.13218425578885	-1.20653	-7.081311	1.32763
Trial2	2	1	blindfold	counterclockwise	practice	Guided	1	0.5	-0.25	4.34259	1.29987	-1.45354	0.55108	1.13204292654647	-1.648047	-6.920503	1.12492
Trial2	2	1	blindfold	counterclockwise	practice	Guided	1	0.5	-0.25	4.362595	1.29977	-1.4535	0.55099	1.13190856780604	-1.845409	-6.857026	1.088194
Trial2	2	1	blindfold	counterclockwise	practice	Guided	1	0.5	-0.25	4.382584	1.29957	-1.45346	0.55088	1.13168945449062	-1.941804	-6.81894	1.098629
Trial2	2	1	blindfold	counterclockwise	practice	Guided	1	0.5	-0.25	4.402588	1.29922	-1.45343	0.5508	1.1313856218281	-2.066633	-6.89088	1.204008
Trial2	2	1	blindfold	counterclockwise	practice	Guided	1	0.5	-0.25	4.422592	1.29867	-1.45345	0.55085	1.1310325085663	-2.254724	-7.060152	1.456546
Trial2	2	1	blindfold	counterclockwise	practice	Guided	1	0.5	-0.25	4.442596	1.29654	-1.45353	0.55094	1.12959322479829	-2.453715	-7.009371	2.040799
Trial2	2	1	blindfold	counterclockwise	practice	Guided	1	0.5	-0.25	4.462585	1.29497	-1.45351	0.55105	1.12856478400302	-2.484924	-6.933198	2.198226
Trial2	2	1	blindfold	counterclockwise	practice	Guided	1	0.5	-0.25	4.48259	1.29287	-1.45347	0.55112	1.12713625408468	-2.464309	-6.882417	2.313732
Trial2	2	1	blindfold	counterclockwise	practice	Guided	1	0.5	-0.25	4.502594	1.2904	-1.45344	0.55115	1.12542146326348	-2.521871	-6.852794	2.379346
Trial2	2	1	blindfold	counterclockwise	practice	Guided	1	0.5	-0.25	4.522583	1.28738	-1.45344	0.55111	1.12327397212803	-2.620717	-6.967053	2.257351
Trial2	2	1	blindfold	counterclockwise	practice	Guided	1	0.5	-0.25	4.542587	1.27978	-1.4535	0.55109	1.11794539270212	-2.779797	-7.038993	2.170811
Trial2	2	1	blindfold	counterclockwise	practice	Guided	1	0.5	-0.25	4.562592	1.27528	-1.45352	0.55107	1.11479696657614	-2.841914	-7.123629	2.155299
Trial2	2	1	blindfold	counterclockwise	practice	Guided	1	0.5	-0.25	4.582596	1.26983	-1.45354	0.55108	1.11102086348773	-2.90888	-7.10247	2.132027
Trial2	2	1	blindfold	counterclockwise	practice	Guided	1	0.5	-0.25	4.602585	1.26385	-1.45356	0.55111	1.1069073880442	-2.998484	-7.136325	2.270432
Trial2	2	1	blindfold	counterclockwise	practice	Guided	1	0.5	-0.25	4.622589	1.25711	-1.45358	0.55121	1.1023396994908	-3.102331	-7.220961	2.323649
Trial2	2	1	blindfold	counterclockwise	practice	Guided	1	0.5	-0.25	4.642593	1.24055	-1.45362	0.55127	1.09107652773737	-3.299349	-7.204034	2.564747
Trial2	2	1	blindfold	counterclockwise	practice	Guided	1	0.5	-0.25	4.662582	1.23109	-1.45361	0.55134	1.08472959039512	-3.357127	-7.14902	2.747944
Trial2	2	1	blindfold	counterclockwise	practice	Guided	1	0.5	-0.25	4.682587	1.22064	-1.45359	0.55139	1.07775137228879	-3.323456	-7.140557	2.7862
Trial2	2	1	blindfold	counterclockwise	practice	Guided	1	0.5	-0.25	4.702591	1.20923	-1.45357	0.55142	1.07017806472502	-3.286495	-7.123629	2.830634
Trial2	2	1	blindfold	counterclockwise	practice	Guided	1	0.5	-0.25	4.722595	1.19652	-1.45355	0.5515	1.06185800665458	-3.348361	-7.094007	2.91438
Trial2	2	1	blindfold	counterclockwise	practice	Guided	1	0.5	-0.25	4.742584	1.16859	-1.45354	0.55155	1.04378875853552	-3.347446	-7.106702	3.118705
Trial2	2	1	blindfold	counterclockwise	practice	Guided	1	0.5	-0.25	4.762589	1.15391	-1.45353	0.55159	1.03447803980333	-3.52109	-6.967053	3.193578
Trial2	2	1	blindfold	counterclockwise	practice	Guided	1	0.5	-0.25	4.782593	1.13786	-1.45351	0.55162	1.02443151974683	-3.472627	-6.967053	3.203386
Trial2	2	1	blindfold	counterclockwise	practice	Guided	1	0.5	-0.25	4.802597	1.11988	-1.4535	0.55165	1.01335772007817	-3.352755	-7.081311	3.314786
Trial2	2	1	blindfold	counterclockwise	practice	Guided	1	0.5	-0.25	4.822586	1.1021	-1.45353	0.55171	1.00262822977321	-3.265135	-7.136325	3.392516
Trial2	2	1	blindfold	counterclockwise	practice	Guided	1	0.5	-0.25	4.84259	1.0632	-1.45358	0.55173	0.979778134473717	-3.2109	-7.043225	3.460087
Trial2	2	1	blindfold	counterclockwise	practice	Guided	1	0.5	-0.25	4.862595	1.04396	-1.45354	0.55176	0.968871292238461	-3.137857	-7.009371	3.482318
Trial2	2	1	blindfold	counterclockwise	practice	Guided	1	0.5	-0.25	4.882584	1.02353	-1.45352	0.55182	0.957600620388903	-3.026414	-7.191338	3.69366
Trial2	2	1	blindfold	counterclockwise	practice	Guided	1	0.5	-0.25	4.902588	1.00265	-1.45356	0.55187	0.946389202965206	-2.874699	-7.060152	3.751468
Trial2	2	1	blindfold	counterclockwise	practice	Guided	1	0.5	-0.25	4.922592	0.98082	-1.45355	0.5519	0.93500349163405	-2.827632	-7.072848	3.798517
Trial2	2	1	blindfold	counterclockwise	practice	Guided	1	0.5	-0.25	4.942596	0.93723	-1.45349	0.5519	0.913353010504122	-2.727871	-6.916271	3.759135
Trial2	2	1	blindfold	counterclockwise	practice	Guided	1	0.5	-0.25	4.962585	0.91553	-1.45348	0.55191	0.90317485768933	-2.731404	-7.034762	3.857046
Trial2	2	1	blindfold	counterclockwise	practice	Guided	1	0.5	-0.25	4.98259	0.89367	-1.45349	0.5519	0.893319508019504	-2.696893	-6.962821	3.797745
Trial2	2	1	blindfold	counterclockwise	practice	Guided	1	0.5	-0.25	5.002594	0.8717101	-1.4535	0.55188	0.883843825488737	-2.520406	-7.060152	3.765418
Trial2	2	1	blindfold	counterclockwise	practice	Guided	1	0.5	-0.25	5.022583	0.84909	-1.45352	0.5519	0.874589887333921	-2.423748	-7.094007	3.775179
Trial2	2	1	blindfold	counterclockwise	practice	Guided	1	0.5	-0.25	5.042587	0.80559	-1.45355	0.55192	0.858173030199949	-2.417788	-7.153252	3.837526
Trial2	2	1	blindfold	counterclockwise	practice	Guided	1	0.5	-0.25	5.062592	0.7827901	-1.45357	0.55195	0.850349332785962	-2.449688	-7.10247	3.938717
Trial2	2	1	blindfold	counterclockwise	practice	Guided	1	0.5	-0.25	5.082596	0.76209	-1.45355	0.552	0.843738798590234	-2.397261	-7.136325	3.997742
Trial2	2	1	blindfold	counterclockwise	practice	Guided	1	0.5	-0.25	5.102585	0.7409101	-1.45357	0.55204	0.837440018569604	-2.356606	-7.199802	4.07697
Trial2	2	1	blindfold	counterclockwise	practice	Guided	1	0.5	-0.25	5.122589	0.71873	-1.45359	0.55206	0.831350157036452	-2.290764	-7.110934	4.177502
Trial2	2	1	blindfold	counterclockwise	practice	Guided	1	0.5	-0.25	5.142593	0.67835	-1.45355	0.55204	0.82163061325342	-2.22955	-7.081311	4.048708
Trial2	2	1	blindfold	counterclockwise	practice	Guided	1	0.5	-0.25	5.162582	0.6583	-1.45355	0.55203	0.817502876407639	-2.214305	-7.191338	4.07694
Trial2	2	1	blindfold	counterclockwise	practice	Guided	1	0.5	-0.25	5.182587	0.63797	-1.45357	0.55202	0.813800844556868	-2.253879	-7.254815	4.045614
Trial2	2	1	blindfold	counterclockwise	practice	Guided	1	0.5	-0.25	5.202591	0.61855	-1.45361	0.552	0.810714549598042	-2.238057	-7.267511	4.002684
Trial2	2	1	blindfold	counterclockwise	practice	Guided	1	0.5	-0.25	5.222595	0.59886	-1.45363	0.552	0.80807009748084	-2.263091	-7.220961	4.014685
Trial2	2	1	blindfold	counterclockwise	practice	Guided	1	0.5	-0.25	5.242584	0.56147	-1.45357	0.55199	0.804342325470765	-2.200737	-7.055921	3.97822
Trial2	2	1	blindfold	counterclockwise	practice	Guided	1	0.5	-0.25	5.262589	0.54264	-1.45352	0.55199	0.803122770149724	-2.094712	-6.933198	3.967401
Trial2	2	1	blindfold	counterclockwise	practice	Guided	1	0.5	-0.25	5.282593	0.52471	-1.45349	0.552	0.802380559272072	-2.037321	-6.971285	3.971365
Trial2	2	1	blindfold	counterclockwise	practice	Guided	1	0.5	-0.25	5.302597	0.50718	-1.45348	0.552	0.80203212520931	-2.03135	-6.823172	4.011249
Trial2	2	1	blindfold	counterclockwise	practice	Guided	1	0.5	-0.25	5.322586	0.48953	-1.45344	0.55201	0.802078338233108	-2.041435	-6.835867	4.020581
Trial2	2	1	blindfold	counterclockwise	practice	Guided	1	0.5	-0.25	5.34259	0.45643	-1.45339	0.55202	0.803202617725844	-2.021473	-6.683522	4.044363
Trial2	2	1	blindfold	counterclockwise	practice	Guided	1	0.5	-0.25	5.362595	0.43993	-1.45336	0.55204	0.804286352494728	-2.036239	-6.700449	4.120382
Trial2	2	1	blindfold	counterclockwise	practice	Guided	1	0.5	-0.25	5.382584	0.42426	-1.45334	0.55207	0.805638171965613	-1.994147	-6.586191	4.111294
Trial2	2	1	blindfold	counterclockwise	practice	Guided	1	0.5	-0.25	5.402588	0.40893	-1.45331	0.55211	0.807263415843306	-2.001419	-6.611582	4.259802
Trial2	2	1	blindfold	counterclockwise	practice	Guided	1	0.5	-0.25	5.422592	0.39301	-1.45329	0.55217	0.809273517414681	-2.10204	-6.569264	4.29562
Trial2	2	1	blindfold	counterclockwise	practice	Guided	1	0.5	-0.25	5.442596	0.36379	-1.45328	0.55218	0.813662037101148	-2.179124	-6.539641	4.348189
Trial2	2	1	blindfold	counterclockwise	practice	Guided	1	0.5	-0.25	5.462585	0.34992	-1.45328	0.5522	0.816118180794534	-2.188047	-6.628509	4.397824
Trial2	2	1	blindfold	counterclockwise	practice	Guided	1	0.5	-0.25	5.48259	0.33538	-1.4533	0.5522	0.818916735343826	-2.185663	-6.615813	4.407395
Trial2	2	1	blindfold	counterclockwise	practice	Guided	1	0.5	-0.25	5.502594	0.32144	-1.4533	0.5522	0.821832435038509	-2.196488	-6.5608	4.382567
Trial2	2	1	blindfold	counterclockwise	practice	Guided	1	0.5	-0.25	5.522583	0.30723	-1.45328	0.55219	0.825026714670103	-2.216641	-6.535409	4.384515
Trial2	2	1	blindfold	counterclockwise	practice	Guided	1	0.5	-0.25	5.542587	0.27962	-1.4533	0.55219	0.831911145132389	-2.21399	-6.620045	4.382385
Trial2	2	1	blindfold	counterclockwise	practice	Guided	1	0.5	-0.25	5.562592	0.26661	-1.4533	0.55217	0.835432620819974	-2.227619	-6.581959	4.313979
Trial2	2	1	blindfold	counterclockwise	practice	Guided	1	0.5	-0.25	5.582596	0.2525	-1.45328	0.55216	0.839474214205142	-2.240455	-6.526946	4.315495
Trial2	2	1	blindfold	counterclockwise	practice	Guided	1	0.5	-0.25	5.602585	0.23969	-1.45327	0.55215	0.843330263502362	-2.212775	-6.505787	4.304503
Trial2	2	1	blindfold	counterclockwise	practice	Guided	1	0.5	-0.25	5.622589	0.22621	-1.45326	0.55213	0.847569157177232	-2.175288	-6.476164	4.281352
Trial2	2	1	blindfold	counterclockwise	practice	Guided	1	0.5	-0.25	5.642593	0.2005	-1.45325	0.55212	0.856210657451659	-2.097494	-6.522714	4.213191
Trial2	2	1	blindfold	counterclockwise	practice	Guided	1	0.5	-0.25	5.662582	0.18754	-1.45326	0.55212	0.860829658928227	-2.113953	-6.522714	4.246875
Trial2	2	1	blindfold	counterclockwise	practice	Guided	1	0.5	-0.25	5.682587	0.17516	-1.45325	0.55212	0.865400178352766	-2.044292	-6.404223	4.215221
Trial2	2	1	blindfold	counterclockwise	practice	Guided	1	0.5	-0.25	5.702591	0.16298	-1.4532	0.55213	0.870054594867805	-1.981881	-6.243415	4.284736
Trial2	2	1	blindfold	counterclockwise	practice	Guided	1	0.5	-0.25	5.722595	0.15062	-1.45314	0.55213	0.874916508285699	-2.022484	-6.141852	4.237288
Trial2	2	1	blindfold	counterclockwise	practice	Guided	1	0.5	-0.25	5.742584	0.12705	-1.45306	0.55214	0.884601763486685	-2.080102	-6.13762	4.270061
Trial2	2	1	blindfold	counterclockwise	practice	Guided	1	0.5	-0.25	5.762589	0.11509	-1.45308	0.55215	0.889719250337913	-2.160007	-6.234951	4.297687
Trial2	2	1	blindfold	counterclockwise	practice	Guided	1	0.5	-0.25	5.782593	0.1036	-1.4531	0.55215	0.894750023143179	-2.180407	-6.196865	4.27618
Trial2	2	1	blindfold	counterclockwise	practice	Guided	1	0.5	-0.25	5.802597	0.092187	-1.45309	0.55214	0.89985555321561	-2.247593	-6.120693	4.275306
Trial2	2	1	blindfold	counterclockwise	practice	Guided	1	0.5	-0.25	5.822586	0.080762	-1.45305	0.55212	0.905072896711633	-2.322838	-6.010666	4.270583
Trial2	2	1	blindfold	counterclockwise	practice	Guided	1	0.5	-0.25	5.84259	0.057301	-1.45301	0.55212	0.916176212091185	-2.232389	-6.095302	4.251482
Trial2	2	1	blindfold	counterclockwise	practice	Guided	1	0.5	-0.25	5.862595	0.045293	-1.45304	0.55212	0.92203844801501	-2.188883	-6.141852	4.256634
Trial2	2	1	blindfold	counterclockwise	practice	Guided	1	0.5	-0.25	5.882584	0.034001	-1.45306	0.55212	0.927659158624334	-2.171605	-6.078375	4.265566
Trial2	2	1	blindfold	counterclockwise	practice	Guided	1	0.5	-0.25	5.902588	0.022024	-1.45304	0.55213	0.933741702822492	-2.192072	-6.002202	4.236242
Trial2	2	1	blindfold	counterclockwise	practice	Guided	1	0.5	-0.25	5.922592	0.0096683	-1.45301	0.55219	0.940177632932913	-2.144386	-5.989507	4.313155
Trial2	2	1	blindfold	counterclockwise	practice	Guided	1	0.5	-0.25	5.942596	-0.013264	-1.45301	0.55223	0.952372252253536	-2.125387	-6.048752	4.474592
Trial2	2	1	blindfold	counterclockwise	practice	Guided	1	0.5	-0.25	5.962585	-0.025516	-1.45303	0.55227	0.959064238233775	-2.174628	-6.027593	4.52189
Trial2	2	1	blindfold	counterclockwise	practice	Guided	1	0.5	-0.25	5.98259	-0.036667	-1.45302	0.55228	0.965227787590518	-2.173786	-5.97258	4.530638
Trial2	2	1	blindfold	counterclockwise	practice	Guided	1	0.5	-0.25	6.002594	-0.048519	-1.45299	0.55227	0.971859166253152	-2.231315	-5.854089	4.55722
Trial2	2	1	blindfold	counterclockwise	practice	Guided	1	0.5	-0.25	6.022583	-0.060102	-1.45294	0.55224	0.978418771039103	-2.306533	-5.828699	4.520873
Trial2	2	1	blindfold	counterclockwise	practice	Guided	1	0.5	-0.25	6.042587	-0.083689	-1.4529	0.55222	0.992093625123543	-2.326135	-5.803308	4.463359
Trial2	2	1	blindfold	counterclockwise	practice	Guided	1	0.5	-0.25	6.062592	-0.096094	-1.45289	0.55221	0.999434291931601	-2.320607	-5.811771	4.447989
Trial2	2	1	blindfold	counterclockwise	practice	Guided	1	0.5	-0.25	6.082596	-0.10832	-1.45288	0.5522	1.00676615495788	-2.353689	-5.773685	4.411864
Trial2	2	1	blindfold	counterclockwise	practice	Guided	1	0.5	-0.25	6.102585	-0.12073	-1.45287	0.55218	1.0142970324299	-2.378344	-5.697513	4.37962
Trial2	2	1	blindfold	counterclockwise	practice	Guided	1	0.5	-0.25	6.122589	-0.13334	-1.45287	0.55218	1.02206276562919	-2.424208	-5.672122	4.332136
Trial2	2	1	blindfold	counterclockwise	practice	Guided	1	0.5	-0.25	6.142593	-0.15957	-1.45289	0.55221	1.03854389305222	-2.543708	-5.921798	4.449892
Trial2	2	1	blindfold	counterclockwise	practice	Guided	1	0.5	-0.25	6.162582	-0.17282	-1.45292	0.55222	1.04701655301319	-2.571862	-5.765222	4.428656
Trial2	2	1	blindfold	counterclockwise	practice	Guided	1	0.5	-0.25	6.182587	-0.18679	-1.45289	0.55223	1.05605562533504	-2.432298	-5.684817	4.449092
Trial2	2	1	blindfold	counterclockwise	practice	Guided	1	0.5	-0.25	6.202591	-0.2007	-1.45286	0.55225	1.06516928080691	-2.524119	-5.744063	4.528916
Trial2	2	1	blindfold	counterclockwise	practice	Guided	1	0.5	-0.25	6.222595	-0.21497	-1.45283	0.55225	1.07461025364883	-2.526429	-5.604413	4.49411
Trial2	2	1	blindfold	counterclockwise	practice	Guided	1	0.5	-0.25	6.242584	-0.24532	-1.45283	0.55224	1.09503010511713	-2.385218	-5.646731	4.45603
Trial2	2	1	blindfold	counterclockwise	practice	Guided	1	0.5	-0.25	6.262589	-0.26	-1.45282	0.55224	1.10507421727646	-2.4824	-5.612877	4.4724
Trial2	2	1	blindfold	counterclockwise	practice	Guided	1	0.5	-0.25	6.282593	-0.27539	-1.45282	0.55223	1.11570723062971	-2.44361	-5.655195	4.410084
Trial2	2	1	blindfold	counterclockwise	practice	Guided	1	0.5	-0.25	6.302582	-0.29151	-1.45281	0.55222	1.12696271687394	-2.323846	-5.638268	4.428593
Trial2	2	1	blindfold	counterclockwise	practice	Guided	1	0.5	-0.25	6.322586	-0.30449	-1.45281	0.55228	1.13615904371881	-2.702375	-5.650963	4.396559
Trial2	2	1	blindfold	counterclockwise	practice	Guided	1	0.5	-0.25	6.34259	-0.3042	-1.45284	0.55241	1.13604553090595	-6.080569	-6.052984	5.998367
Trial2	2	1	blindfold	counterclockwise	practice	Guided	1	0.5	-0.25	6.362595	-0.30381	-1.45284	0.55265	1.13593903835459	-4.366091	-5.532473	6.58465
Trial2	2	1	blindfold	counterclockwise	practice	Guided	1	0.5	-0.25	6.382584	-0.30321	-1.45278	0.55286	1.13566302340424	-2.862395	-4.948484	6.818389
Trial2	2	1	blindfold	counterclockwise	practice	Guided	1	0.5	-0.25	6.402588	-0.30248	-1.45263	0.5529	1.13517508014769	-2.329469	-4.728431	6.19943
Trial2	2	1	blindfold	counterclockwise	practice	Guided	1	0.5	-0.25	6.422592	-0.30213	-1.45258	0.55287	1.13490649683223	-2.656262	-5.100829	5.501227
Trial2	2	1	blindfold	counterclockwise	practice	Guided	1	0.5	-0.25	6.442596	-0.30208	-1.4526	0.55284	1.1348499423851	-3.660893	-6.082607	5.111872
Trial2	2	1	blindfold	counterclockwise	practice	Guided	1	0.5	-0.25	6.462585	-0.30206	-1.45264	0.55281	1.13481455676892	-3.133135	-6.078375	4.845341
Trial2	2	1	blindfold	counterclockwise	practice	Guided	1	0.5	-0.25	6.48259	-0.30202	-1.45266	0.55273	1.13472972340963	-2.240287	-5.608645	4.289692
Trial2	2	1	blindfold	counterclockwise	practice	Guided	1	0.5	-0.25	6.502594	-0.30191	-1.45267	0.55257	1.13453878308969	-1.800822	-5.418214	3.885096
Trial2	2	1	blindfold	counterclockwise	practice	Guided	1	0.5	-0.25	6.522583	-0.30174	-1.45269	0.55242	1.13431248151139	-1.840984	-5.579022	3.612505
Trial2	2	1	blindfold	counterclockwise	practice	Guided	1	0.5	-0.25	6.542587	-0.30163	-1.45275	0.55237	1.1341993992494	-2.430855	-6.205329	3.522194
Trial2	2	1	blindfold	counterclockwise	practice	Guided	1	0.5	-0.25	6.562592	-0.3016	-1.45279	0.55232	1.13414283173933	-2.508085	-6.34921	3.428959
Trial2	2	1	blindfold	counterclockwise	practice	Guided	1	0.5	-0.25	6.582596	-0.30158	-1.45283	0.55227	1.13409332094286	-2.392844	-6.205329	3.291162
Trial2	2	1	blindfold	counterclockwise	practice	Guided	1	0.5	-0.25	6.602585	-0.30155	-1.45285	0.55221	1.13402964920277	-2.279464	-6.061448	3.119566
Trial2	2	1	blindfold	counterclockwise	practice	Guided	1	0.5	-0.25	6.622589	-0.30153	-1.45286	0.55209	1.13393064044431	-2.226817	-6.014898	2.915582
Trial2	2	1	blindfold	counterclockwise	practice	Guided	1	0.5	-0.25	6.642593	-0.30149	-1.45289	0.55203	1.1338599131798	-2.343414	-6.179938	2.652631
Trial2	2	1	blindfold	counterclockwise	practice	Guided	1	0.5	-0.25	6.662582	-0.30148	-1.45291	0.55197	1.13381042143894	-2.309093	-6.243415	2.531521
Trial2	2	1	blindfold	counterclockwise	practice	Guided	1	0.5	-0.25	6.682587	-0.30146	-1.45293	0.5519	1.13374679052443	-2.263021	-6.226488	2.266729
Trial2	2	1	blindfold	counterclockwise	practice	Guided	1	0.5	-0.25	6.702591	-0.30144	-1.45295	0.55181	1.13366899601289	-2.1904	-6.34921	1.970262
Trial2	2	1	blindfold	counterclockwise	practice	Guided	1	0.5	-0.25	6.722595	-0.30141	-1.45298	0.55146	1.13340025913872	-2.133208	-6.408455	1.547519
Trial2	2	1	blindfold	counterclockwise	practice	Guided	1	0.5	-0.25	6.742584	-0.30133	-1.45307	0.55126	1.13320225377332	-2.079627	-6.552336	0.675669
Trial2	2	1	blindfold	counterclockwise	practice	Guided	1	0.5	-0.25	6.762589	-0.30129	-1.45314	0.55111	1.13306789569066	-2.142199	-6.759695	0.386585
Trial2	2	1	blindfold	counterclockwise	practice	Guided	1	0.5	-0.25	6.782593	-0.30126	-1.45322	0.55095	1.13293356666598	-2.157321	-6.89088	0.035601
Trial2	2	1	blindfold	counterclockwise	practice	Guided	1	0.5	-0.25	6.802582	-0.30124	-1.45329	0.55078	1.13279924907807	-2.08134	-6.967053	-0.354194
Trial2	2	1	blindfold	counterclockwise	practice	Guided	1	0.5	-0.25	6.822586	-0.30121	-1.45334	0.55044	1.13253772777065	-1.915925	-6.928967	-0.715154
Trial2	2	1	blindfold	counterclockwise	practice	Guided	1	0.5	-0.25	6.84259	-0.30112	-1.45341	0.55028	1.13236094665646	-1.532561	-6.93743	-1.316905
Trial2	2	1	blindfold	counterclockwise	practice	Guided	1	0.5	-0.25	6.862595	-0.30106	-1.45343	0.55014	1.1322195961469	-1.399319	-6.954357	-1.59128
Trial2	2	1	blindfold	counterclockwise	practice	Guided	1	0.5	-0.25	6.882584	-0.30102	-1.45345	0.54999	1.13208525831101	-1.422888	-7.005139	-1.865477
Trial2	2	1	blindfold	counterclockwise	practice	Guided	1	0.5	-0.25	6.902588	-0.30097	-1.45348	0.5497	1.13184499573384	-1.443909	-7.055921	-2.093182
Trial2	2	1	blindfold	counterclockwise	practice	Guided	1	0.5	-0.25	6.922592	-0.30092	-1.45351	0.54831	1.13082785654501	-1.509778	-7.072848	-2.212485
Trial2	2	1	blindfold	counterclockwise	practice	Guided	1	0.5	-0.25	6.942596	-0.30081	-1.45357	0.54714	1.12992426918309	-1.416647	-7.170179	-2.370245
Trial2	2	1	blindfold	counterclockwise	practice	Guided	1	0.5	-0.25	6.962585	-0.30076	-1.45359	0.54555	1.12876763051872	-1.349362	-7.140557	-2.50898
Trial2	2	1	blindfold	counterclockwise	practice	Guided	1	0.5	-0.25	6.98259	-0.30072	-1.45359	0.54325	1.12711935254959	-1.343591	-7.157484	-2.660433
Trial2	2	1	blindfold	counterclockwise	practice	Guided	1	0.5	-0.25	7.002594	-0.30069	-1.45358	0.54034	1.12505190733375	-1.386196	-7.123629	-2.744977
Trial2	2	1	blindfold	counterclockwise	practice	Guided	1	0.5	-0.25	7.022583	-0.30069	-1.45356	0.53238	1.11947438972867	-1.452086	-7.110934	-2.711732
Trial2	2	1	blindfold	counterclockwise	practice	Guided	1	0.5	-0.25	7.042587	-0.3007	-1.45355	0.5274	1.11600685047176	-1.376671	-7.094007	-2.809218
Trial2	2	1	blindfold	counterclockwise	practice	Guided	1	0.5	-0.25	7.062592	-0.30069	-1.45355	0.52151	1.11190474248765	-1.314718	-7.051689	-2.842361
Trial2	2	1	blindfold	counterclockwise	practice	Guided	1	0.5	-0.25	7.082596	-0.30066	-1.45352	0.51517	1.10749336508722	-1.234579	-6.950126	-2.698498
Trial2	2	1	blindfold	counterclockwise	practice	Guided	1	0.5	-0.25	7.102585	-0.30063	-1.45348	0.50803	1.10255062420138	-1.21595	-6.802013	-2.593637
Trial2	2	1	blindfold	counterclockwise	practice	Guided	1	0.5	-0.25	7.122589	-0.30062	-1.45342	0.4909	1.09083692292982	-1.232809	-6.950126	-2.906418
Trial2	2	1	blindfold	counterclockwise	practice	Guided	1	0.5	-0.25	7.142593	-0.3006	-1.45353	0.48084	1.08401448609291	-1.138895	-7.000907	-3.060055
Trial2	2	1	blindfold	counterclockwise	practice	Guided	1	0.5	-0.25	7.162582	-0.30058	-1.45351	0.47097	1.07736998105485	-1.120249	-6.992444	-2.878939
Trial2	2	1	blindfold	counterclockwise	practice	Guided	1	0.5	-0.25	7.182587	-0.30057	-1.4535	0.45972	1.0698667408481	-1.059293	-7.047457	-2.971909
Trial2	2	1	blindfold	counterclockwise	practice	Guided	1	0.5	-0.25	7.202591	-0.30055	-1.4535	0.44777	1.06196198098404	-1.133205	-6.89088	-2.895403
Trial2	2	1	blindfold	counterclockwise	practice	Guided	1	0.5	-0.25	7.222595	-0.30057	-1.45348	0.42199	1.0452190739078	-1.203809	-7.051689	-2.717956
Trial2	2	1	blindfold	counterclockwise	practice	Guided	1	0.5	-0.25	7.242584	-0.30064	-1.45341	0.40843	1.03660717135242	-1.283571	-6.814708	-2.400322
Trial2	2	1	blindfold	counterclockwise	practice	Guided	1	0.5	-0.25	7.262589	-0.30067	-1.4534	0.39517	1.02825910090008	-1.436304	-6.675059	-2.159244
Trial2	2	1	blindfold	counterclockwise	practice	Guided	1	0.5	-0.25	7.282593	-0.30071	-1.45335	0.38164	1.01985567775152	-1.55298	-6.531177	-2.377735
Trial2	2	1	blindfold	counterclockwise	practice	Guided	1	0.5	-0.25	7.302582	-0.30072	-1.45333	0.36765	1.01125866644308	-1.335102	-6.958589	-2.669235
Trial2	2	1	blindfold	counterclockwise	practice	Guided	1	0.5	-0.25	7.322586	-0.30067	-1.4534	0.3381	0.993445556909385	-1.171194	-6.751231	-2.623036
Trial2	2	1	blindfold	counterclockwise	practice	Guided	1	0.5	-0.25	7.34259	-0.30057	-1.45333	0.32326	0.984651908536588	-1.063567	-6.704681	-2.205259
Trial2	2	1	blindfold	counterclockwise	practice	Guided	1	0.5	-0.25	7.362595	-0.30054	-1.45333	0.30773	0.975667497725346	-1.01631	-6.586191	-2.360449
Trial2	2	1	blindfold	counterclockwise	practice	Guided	1	0.5	-0.25	7.382584	-0.30053	-1.45334	0.29261	0.967095604401925	-1.091416	-6.738536	-2.02185
Trial2	2	1	blindfold	counterclockwise	practice	Guided	1	0.5	-0.25	7.402588	-0.30056	-1.45333	0.27739	0.958663927125088	-1.198549	-6.374601	-2.211288
Trial2	2	1	blindfold	counterclockwise	practice	Guided	1	0.5	-0.25	7.422592	-0.3006	-1.45326	0.2458	0.941688903519553	-1.203968	-6.581959	-2.401843
Trial2	2	1	blindfold	counterclockwise	practice	Guided	1	0.5	-0.25	7.442596	-0.3006	-1.45326	0.2297	0.933312614702011	-1.140069	-6.328051	-2.083433
Trial2	2	1	blindfold	counterclockwise	practice	Guided	1	0.5	-0.25	7.462585	-0.30057	-1.4532	0.21414	0.925385476674705	-0.954789	-6.378833	-1.949129
Trial2	2	1	blindfold	counterclockwise	practice	Guided	1	0.5	-0.25	7.48259	-0.30051	-1.45319	0.19854	0.917607964437076	-0.860945	-6.433846	-2.106651
Trial2	2	1	blindfold	counterclockwise	practice	Guided	1	0.5	-0.25	7.502594	-0.30046	-1.45321	0.18236	0.909764444825565	-0.806554	-6.366137	-2.126518
Trial2	2	1	blindfold	counterclockwise	practice	Guided	1	0.5	-0.25	7.522583	-0.30044	-1.45318	0.14945	0.894575050424382	-0.877895	-6.408455	-2.347793
Trial2	2	1	blindfold	counterclockwise	practice	Guided	1	0.5	-0.25	7.542587	-0.30039	-1.45324	0.13335	0.887457820191012	-0.764724	-6.336515	-2.239138
Trial2	2	1	blindfold	counterclockwise	practice	Guided	1	0.5	-0.25	7.562592	-0.30037	-1.45318	0.11624	0.880184008337751	-0.729293	-6.374601	-1.965608
Trial2	2	1	blindfold	counterclockwise	practice	Guided	1	0.5	-0.25	7.582596	-0.30037	-1.45317	0.099631	0.873403677049781	-0.727575	-6.353442	-2.02087
Trial2	2	1	blindfold	counterclockwise	practice	Guided	1	0.5	-0.25	7.602585	-0.30036	-1.45316	0.082959	0.86685513117738	-0.774631	-6.251879	-2.035525
Trial2	2	1	blindfold	counterclockwise	practice	Guided	1	0.5	-0.25	7.622589	-0.30038	-1.45312	0.048227	0.854135511927853	-0.80008	-6.226488	-2.292793
Trial2	2	1	blindfold	counterclockwise	practice	Guided	1	0.5	-0.25	7.642593	-0.30042	-1.45316	0.030258	0.848066448393959	-0.838037	-6.099534	-2.219064
Trial2	2	1	blindfold	counterclockwise	practice	Guided	1	0.5	-0.25	7.662582	-0.30042	-1.4531	0.012919	0.842495433008726	-0.81484	-6.095302	-1.762729
Trial2	2	1	blindfold	counterclockwise	practice	Guided	1	0.5	-0.25	7.682587	-0.30041	-1.45304	-0.0042207	0.837295429592149	-0.779282	-6.09107	-1.734956
Trial2	2	1	blindfold	counterclockwise	practice	Guided	1	0.5	-0.25	7.702591	-0.30041	-1.45302	-0.021178	0.832475633208961	-0.791745	-5.887944	-1.647374
Trial2	2	1	blindfold	counterclockwise	practice	Guided	1	0.5	-0.25	7.722595	-0.30043	-1.45296	-0.055745	0.823664488076848	-0.802195	-5.883712	-1.96763
Trial2	2	1	blindfold	counterclockwise	practice	Guided	1	0.5	-0.25	7.742584	-0.30049	-1.45304	-0.073169	0.819788649311723	-0.98181	-5.799076	-1.822773
Trial2	2	1	blindfold	counterclockwise	practice	Guided	1	0.5	-0.25	7.762589	-0.3005	-1.45297	-0.089758	0.816380889620122	-0.987747	-5.875248	-1.432819
Trial2	2	1	blindfold	counterclockwise	practice	Guided	1	0.5	-0.25	7.782593	-0.30049	-1.45294	-0.10603	0.813333626129778	-0.839957	-5.934494	-1.590918
Trial2	2	1	blindfold	counterclockwise	practice	Guided	1	0.5	-0.25	7.802582	-0.30045	-1.45294	-0.12258	0.810528256498596	-0.864001	-5.773685	-1.595885
Trial2	2	1	blindfold	counterclockwise	practice	Guided	1	0.5	-0.25	7.822586	-0.30045	-1.45288	-0.15495	0.806073631260849	-0.906295	-5.80754	-1.945577
Trial2	2	1	blindfold	counterclockwise	practice	Guided	1	0.5	-0.25	7.84259	-0.30046	-1.453	-0.17114	0.804335179319292	-0.928697	-5.794844	-1.893853
Trial2	2	1	blindfold	counterclockwise	practice	Guided	1	0.5	-0.25	7.862595	-0.30046	-1.45293	-0.18753	0.802893942262004	-0.89351	-5.76099	-1.522836
Trial2	2	1	blindfold	counterclockwise	practice	Guided	1	0.5	-0.25	7.882584	-0.30045	-1.45289	-0.20316	0.801819296803945	-0.849809	-5.849858	-1.565218
Trial2	2	1	blindfold	counterclockwise	practice	Guided	1	0.5	-0.25	7.902588	-0.30044	-1.45289	-0.21947	0.801022032351981	-0.875604	-5.731367	-1.511197
Trial2	2	1	blindfold	counterclockwise	practice	Guided	1	0.5	-0.25	7.922592	-0.30045	-1.45286	-0.24995	0.800449998748801	-1.049461	-5.731367	-1.849778
Trial2	2	1	blindfold	counterclockwise	practice	Guided	1	0.5	-0.25	7.942596	-0.30048	-1.45296	-0.26564	0.800632782687082	-0.928355	-5.930262	-2.093608
Trial2	2	1	blindfold	counterclockwise	practice	Guided	1	0.5	-0.25	7.962585	-0.30047	-1.45296	-0.28179	0.801101002072551	-0.903102	-5.790612	-1.836485
Trial2	2	1	blindfold	counterclockwise	practice	Guided	1	0.5	-0.25	7.98259	-0.30044	-1.45294	-0.29744	0.80184460336602	-0.760961	-5.947189	-1.881484
Trial2	2	1	blindfold	counterclockwise	practice	Guided	1	0.5	-0.25	8.002594	-0.30039	-1.45298	-0.31359	0.802912104235935	-0.670323	-6.082607	-2.029915
Trial2	2	1	blindfold	counterclockwise	practice	Guided	1	0.5	-0.25	8.022583	-0.30036	-1.45303	-0.34544	0.806030339528513	-0.770731	-5.866785	-2.008282
Trial2	2	1	blindfold	counterclockwise	practice	Guided	1	0.5	-0.25	8.042587	-0.30039	-1.45303	-0.36238	0.808240944413321	-0.742144	-6.328051	-2.310575
Trial2	2	1	blindfold	counterclockwise	practice	Guided	1	0.5	-0.25	8.062592	-0.30041	-1.45308	-0.37849	0.810657671313964	-0.899954	-5.930262	-2.159199
Trial2	2	1	blindfold	counterclockwise	practice	Guided	1	0.5	-0.25	8.082596	-0.30043	-1.45301	-0.39614	0.813661525570223	-0.854636	-5.976812	-1.95158
Trial2	2	1	blindfold	counterclockwise	practice	Guided	1	0.5	-0.25	8.102585	-0.30044	-1.45298	-0.41278	0.816824062384129	-0.865822	-6.061448	-1.894103
Trial2	2	1	blindfold	counterclockwise	practice	Guided	1	0.5	-0.25	8.122589	-0.30043	-1.453	-0.44622	0.824130133627743	-0.885157	-5.871017	-1.859402
Trial2	2	1	blindfold	counterclockwise	practice	Guided	1	0.5	-0.25	8.142593	-0.3005	-1.45293	-0.46321	0.828407369541423	-1.065981	-6.074143	-2.11385
Trial2	2	1	blindfold	counterclockwise	practice	Guided	1	0.5	-0.25	8.162582	-0.30051	-1.45297	-0.48074	0.833100951543806	-1.084443	-5.748294	-1.993842
Trial2	2	1	blindfold	counterclockwise	practice	Guided	1	0.5	-0.25	8.182587	-0.30053	-1.45289	-0.49757	0.8379374774252	-1.044537	-5.663658	-1.568585
Trial2	2	1	blindfold	counterclockwise	practice	Guided	1	0.5	-0.25	8.202591	-0.30054	-1.45285	-0.51409	0.842975575480578	-0.983028	-5.892176	-1.524933
Trial2	2	1	blindfold	counterclockwise	practice	Guided	1	0.5	-0.25	8.222595	-0.30052	-1.45289	-0.54769	0.854079384924833	-0.997276	-5.689049	-1.562514
Trial2	2	1	blindfold	counterclockwise	practice	Guided	1	0.5	-0.25	8.242584	-0.30049	-1.45285	-0.56361	0.859729882049031	-0.952596	-5.942957	-1.984166
Trial2	2	1	blindfold	counterclockwise	practice	Guided	1	0.5	-0.25	8.262589	-0.30048	-1.45292	-0.58053	0.866036001361125	-0.957542	-5.697513	-1.912028
Trial2	2	1	blindfold	counterclockwise	practice	Guided	1	0.5	-0.25	8.282593	-0.30048	-1.45287	-0.59683	0.872387127101352	-0.916213	-5.583254	-1.659832
Trial2	2	1	blindfold	counterclockwise	practice	Guided	1	0.5	-0.25	8.302582	-0.30047	-1.45281	-0.61298	0.878923602177966	-0.888148	-5.705976	-1.699329
Trial2	2	1	blindfold	counterclockwise	practice	Guided	1	0.5	-0.25	8.322586	-0.30047	-1.45282	-0.64547	0.89283187184443	-1.014235	-5.532473	-1.587814
Trial2	2	1	blindfold	counterclockwise	practice	Guided	1	0.5	-0.25	8.34259	-0.30053	-1.45274	-0.66147	0.900086587379856	-1.121801	-5.71444	-1.820385
Trial2	2	1	blindfold	counterclockwise	practice	Guided	1	0.5	-0.25	8.362595	-0.30057	-1.45279	-0.67773	0.907670240262205	-1.202231	-5.380128	-1.636626
Trial2	2	1	blindfold	counterclockwise	practice	Guided	1	0.5	-0.25	8.382584	-0.3006	-1.45272	-0.69316	0.915068921438554	-1.28952	-5.19816	-1.317454
Trial2	2	1	blindfold	counterclockwise	practice	Guided	1	0.5	-0.25	8.402588	-0.30062	-1.45263	-0.70816	0.922444032223751	-1.290967	-5.33781	-1.258209
Trial2	2	1	blindfold	counterclockwise	practice	Guided	1	0.5	-0.25	8.422592	-0.30062	-1.45264	-0.73735	0.937284576667626	-1.280498	-5.308187	-1.216442
Trial2	2	1	blindfold	counterclockwise	practice	Guided	1	0.5	-0.25	8.442596	-0.30063	-1.45256	-0.75147	0.944711909730505	-1.268708	-5.219319	-1.572354
Trial2	2	1	blindfold	counterclockwise	practice	Guided	1	0.5	-0.25	8.462585	-0.30062	-1.4526	-0.76543	0.952187212124039	-1.174598	-5.24471	-1.606961
Trial2	2	1	blindfold	counterclockwise	practice	Guided	1	0.5	-0.25	8.48259	-0.30061	-1.45262	-0.77952	0.959879047378565	-1.216205	-4.999266	-1.401898
Trial2	2	1	blindfold	counterclockwise	practice	Guided	1	0.5	-0.25	8.502594	-0.3006	-1.45256	-0.79282	0.96727135533493	-1.185606	-5.12622	-1.19156
Trial2	2	1	blindfold	counterclockwise	practice	Guided	1	0.5	-0.25	8.522583	-0.30058	-1.45256	-0.81891	0.982133860246596	-1.04884	-5.164306	-1.358645
Trial2	2	1	blindfold	counterclockwise	practice	Guided	1	0.5	-0.25	8.542587	-0.30054	-1.45254	-0.83143	0.989406467379225	-1.168644	-5.007729	-1.376817
Trial2	2	1	blindfold	counterclockwise	practice	Guided	1	0.5	-0.25	8.562592	-0.30055	-1.45251	-0.8443	0.997031997721763	-1.144901	-5.096597	-1.625784
Trial2	2	1	blindfold	counterclockwise	practice	Guided	1	0.5	-0.25	8.582596	-0.30056	-1.45254	-0.85679	1.00453492784849	-1.113173	-5.096597	-1.687463
Trial2	2	1	blindfold	counterclockwise	practice	Guided	1	0.5	-0.25	8.602585	-0.30057	-1.45256	-0.86958	1.01231995090332	-1.09647	-5.109293	-1.492515
Trial2	2	1	blindfold	counterclockwise	practice	Guided	1	0.5	-0.25	8.622589	-0.30057	-1.45252	-0.89508	1.02812475453826	-1.101877	-4.863848	-1.716865
Trial2	2	1	blindfold	counterclockwise	practice	Guided	1	0.5	-0.25	8.642593	-0.30053	-1.45247	-0.90743	1.03588730231126	-1.022175	-4.86808	-1.741676
Trial2	2	1	blindfold	counterclockwise	practice	Guided	1	0.5	-0.25	8.662582	-0.30053	-1.45244	-0.92046	1.04420539151174	-1.087904	-4.796139	-1.404276
Trial2	2	1	blindfold	counterclockwise	practice	Guided	1	0.5	-0.25	8.682587	-0.30057	-1.45238	-0.93311	1.05240278081302	-1.255062	-4.576086	-1.549593
Trial2	2	1	blindfold	counterclockwise	practice	Guided	1	0.5	-0.25	8.702591	-0.30062	-1.45232	-0.94589	1.06078050179482	-1.303261	-4.741126	-1.687372
Trial2	2	1	blindfold	counterclockwise	practice	Guided	1	0.5	-0.25	8.722595	-0.30067	-1.45234	-0.97205	1.07815981103186	-1.367827	-4.736894	-1.731061
Trial2	2	1	blindfold	counterclockwise	practice	Guided	1	0.5	-0.25	8.742584	-0.3007	-1.45233	-0.98492	1.08684307034245	-1.385279	-4.584549	-1.535903
Trial2	2	1	blindfold	counterclockwise	practice	Guided	1	0.5	-0.25	8.762589	-0.30068	-1.45229	-0.99821	1.09585888884286	-1.304818	-4.554927	-1.539463
Trial2	2	1	blindfold	counterclockwise	practice	Guided	1	0.5	-0.25	8.782593	-0.30064	-1.45227	-1.01119	1.10473277758062	-1.223732	-4.385655	-1.627759
Trial2	2	1	blindfold	counterclockwise	practice	Guided	1	0.5	-0.25	8.802582	-0.30061	-1.45222	-1.02456	1.11396567982926	-1.229421	-4.343337	-1.466659
Trial2	2	1	blindfold	counterclockwise	practice	Guided	1	0.5	-0.25	8.822586	-0.30062	-1.45217	-1.05082	1.13238908022815	-1.347441	-4.18676	-1.554893
Trial2	2	1	blindfold	counterclockwise	practice	Guided	1	0.5	-0.25	8.84259	-0.30068	-1.45218	-1.05443	1.13498727680033	-1.352589	-4.504145	-1.681938
Trial2	2	1	blindfold	counterclockwise	practice	Guided	1	0.5	-0.25	8.862595	-0.30068	-1.45217	-1.05339	1.13425041981829	-1.316545	-3.894766	-4.724648
Trial2	2	1	blindfold	counterclockwise	practice	Guided	1	0.5	-0.25	8.882584	-0.30064	-1.45224	-1.05262	1.13367682668219	-0.797437	-5.765222	-3.670833
Trial2	2	1	blindfold	counterclockwise	practice	Guided	1	0.5	-0.25	8.902588	-0.30054	-1.4525	-1.05233	1.13340096534459	-0.504953	-4.952716	-3.467234
Trial2	2	1	blindfold	counterclockwise	practice	Guided	1	0.5	-0.25	8.922592	-0.30048	-1.45247	-1.05195	1.13308958622944	-0.387395	-4.301019	-2.794525
Trial2	2	1	blindfold	counterclockwise	practice	Guided	1	0.5	-0.25	8.942596	-0.30038	-1.45241	-1.0519	1.13298357783621	-0.126593	-5.181233	-2.757714
Trial2	2	1	blindfold	counterclockwise	practice	Guided	1	0.5	-0.25	8.962585	-0.30037	-1.45242	-1.05184	1.1329340855553	-0.384014	-4.791908	-2.616773
Trial2	2	1	blindfold	counterclockwise	practice	Guided	1	0.5	-0.25	8.98259	-0.30036	-1.45241	-1.05177	1.13287740202949	-0.708885	-4.626867	-2.289542
Trial2	2	1	blindfold	counterclockwise	practice	Guided	1	0.5	-0.25	9.002594	-0.30037	-1.4524	-1.0517	1.13283495394908	-0.988848	-4.580318	-2.096427
Trial2	2	1	blindfold	counterclockwise	practice	Guided	1	0.5	-0.25	9.022583	-0.30038	-1.45238	-1.05147	1.13267919854644	-1.195596	-4.216383	-1.980842
Trial2	2	1	blindfold	counterclockwise	practice	Guided	1	0.5	-0.25	9.042587	-0.30045	-1.4522	-1.05141	1.132686241486	-1.470722	-4.135979	-1.692901
Trial2	2	1	blindfold	counterclockwise	practice	Guided	1	0.5	-0.25	9.062592	-0.30047	-1.45219	-1.05137	1.13267211876351	-1.484926	-4.262933	-1.811823
Trial2	2	1	blindfold	counterclockwise	practice	Guided	1	0.5	-0.25	9.082596	-0.30049	-1.45218	-1.05134	1.13266499769284	-1.362936	-4.330641	-1.931368
Trial2	2	1	blindfold	counterclockwise	practice	Guided	1	0.5	-0.25	9.102585	-0.30049	-1.45218	-1.05131	1.13264382894818	-1.236096	-4.504145	-1.936756
Trial2	2	1	blindfold	counterclockwise	practice	Guided	1	0.5	-0.25	9.122589	-0.3005	-1.45219	-1.05128	1.13262965346256	-1.105291	-4.669185	-2.048203
Trial2	2	1	blindfold	counterclockwise	practice	Guided	1	0.5	-0.25	9.142593	-0.30049	-1.45222	-1.05128	1.13262257626307	-0.765883	-4.846921	-2.333696
Trial2	2	1	blindfold	counterclockwise	practice	Guided	1	0.5	-0.25	9.162582	-0.30049	-1.45224	-1.05127	1.13261549212314	-0.654423	-4.86808	-2.392612
Trial2	2	1	blindfold	counterclockwise	practice	Guided	1	0.5	-0.25	9.182587	-0.30048	-1.45226	-1.05127	1.13260843598672	-0.639846	-4.846921	-2.457649
Trial2	2	1	blindfold	counterclockwise	practice	Guided	1	0.5	-0.25	9.202591	-0.30047	-1.45227	-1.05127	1.13260135883145	-0.648122	-4.796139	-2.453062
Trial2	2	1	blindfold	counterclockwise	practice	Guided	1	0.5	-0.25	9.222595	-0.30046	-1.45228	-1.05126	1.13258719749211	-0.68033	-4.745358	-2.413573
Trial2	2	1	blindfold	counterclockwise	practice	Guided	1	0.5	-0.25	9.242584	-0.30045	-1.45228	-1.05126	1.13258014144396	-0.804738	-4.652258	-2.450643
Trial2	2	1	blindfold	counterclockwise	practice	Guided	1	0.5	-0.25	9.262589	-0.30045	-1.45229	-1.05126	1.13258014144396	-0.882258	-4.60994	-2.48124
Trial2	2	1	blindfold	counterclockwise	practice	Guided	1	0.5	-0.25	9.282593	-0.30045	-1.45229	-1.05126	1.13258014144396	-0.91365	-4.664954	-2.522263
Trial2	2	1	blindfold	counterclockwise	practice	Guided	1	0.5	-0.25	9.302582	-0.30045	-1.45229	-1.05126	1.13258014144396	-0.951245	-4.698808	-2.588114
Trial2	2	1	blindfold	counterclockwise	practice	Guided	1	0.5	-0.25	9.322586	-0.30045	-1.45229	-1.05128	1.13259431003319	-0.961677	-4.741126	-2.655762
Trial2	2	1	blindfold	counterclockwise	practice	Guided	1	0.5	-0.25	9.34259	-0.30045	-1.45231	-1.05129	1.13260139439414	-0.871439	-4.906166	-2.838367
Trial2	2	1	blindfold	counterclockwise	practice	Guided	1	0.5	-0.25	9.362595	-0.30045	-1.45232	-1.0513	1.13260847879931	-0.773836	-4.965411	-2.819921
Trial2	2	1	blindfold	counterclockwise	practice	Guided	1	0.5	-0.25	9.382584	-0.30045	-1.45233	-1.05131	1.13261556324869	-0.717697	-5.011961	-2.89485
Trial2	2	1	blindfold	counterclockwise	practice	Guided	1	0.5	-0.25	9.402588	-0.30044	-1.45234	-1.05132	1.132615507663	-0.631955	-5.037352	-2.970498
Trial2	2	1	blindfold	counterclockwise	practice	Guided	1	0.5	-0.25	9.422592	-0.30043	-1.45236	-1.05135	1.13262968491525	-0.515612	-5.058511	-3.026268
Trial2	2	1	blindfold	counterclockwise	practice	Guided	1	0.5	-0.25	9.442596	-0.30041	-1.45238	-1.05137	1.13262972259756	-0.254416	-4.982339	-3.062778
Trial2	2	1	blindfold	counterclockwise	practice	Guided	1	0.5	-0.25	9.462585	-0.30039	-1.45239	-1.05138	1.13262259157351	-0.0735	-4.893471	-3.091642
Trial2	2	1	blindfold	counterclockwise	practice	Guided	1	0.5	-0.25	9.48259	-0.30037	-1.4524	-1.05139	1.13261562963877	0.100369	-4.859616	-3.08632
Trial2	2	1	blindfold	counterclockwise	practice	Guided	1	0.5	-0.25	9.502594	-0.30034	-1.4524	-1.0514	1.13260142340155	0.322106	-4.86808	-3.049146
Trial2	2	1	blindfold	counterclockwise	practice	Guided	1	0.5	-0.25	9.522583	-0.3003	-1.4524	-1.05142	1.13258733309182	0.575326	-4.829994	-2.970948
Trial2	2	1	blindfold	counterclockwise	practice	Guided	1	0.5	-0.25	9.542587	-0.3002	-1.4524	-1.05143	1.13252376950117	1.065565	-4.863848	-3.097636
Trial2	2	1	blindfold	counterclockwise	practice	Guided	1	0.5	-0.25	9.562592	-0.30014	-1.45241	-1.05145	1.13249555491439	1.285907	-4.800371	-3.195925
Trial2	2	1	blindfold	counterclockwise	practice	Guided	1	0.5	-0.25	9.582596	-0.30008	-1.4524	-1.05147	1.13246723773495	1.460511	-4.766517	-3.173686
Trial2	2	1	blindfold	counterclockwise	practice	Guided	1	0.5	-0.25	9.602585	-0.29997	-1.45239	-1.05151	1.13241787548569	1.745612	-4.715735	-3.248532
Trial2	2	1	blindfold	counterclockwise	practice	Guided	1	0.5	-0.25	9.622589	-0.29966	-1.45238	-1.05161	1.13226970815637	1.930281	-4.741126	-3.290815
Trial2	2	1	blindfold	counterclockwise	practice	Guided	1	0.5	-0.25	9.642593	-0.29778	-1.45236	-1.05162	1.13094985507139	2.187116	-4.681881	-3.254249
Trial2	2	1	blindfold	counterclockwise	practice	Guided	1	0.5	-0.25	9.662582	-0.29602	-1.45235	-1.05161	1.12970191781479	2.261395	-4.614172	-3.222751
Trial2	2	1	blindfold	counterclockwise	practice	Guided	1	0.5	-0.25	9.682587	-0.29363	-1.45233	-1.05158	1.12799778500209	2.311683	-4.60994	-3.164536
Trial2	2	1	blindfold	counterclockwise	practice	Guided	1	0.5	-0.25	9.702591	-0.29043	-1.4523	-1.05153	1.12571308346843	2.292675	-4.554927	-3.048086
Trial2	2	1	blindfold	counterclockwise	practice	Guided	1	0.5	-0.25	9.722595	-0.28662	-1.45228	-1.05144	1.12297688524638	2.302346	-4.504145	-2.958042
Trial2	2	1	blindfold	counterclockwise	practice	Guided	1	0.5	-0.25	9.742584	-0.27673	-1.45224	-1.05139	1.11603562201304	2.297227	-4.377191	-2.771009
Trial2	2	1	blindfold	counterclockwise	practice	Guided	1	0.5	-0.25	9.762589	-0.2708	-1.4522	-1.05135	1.11188778660391	2.281475	-4.322178	-2.688704
Trial2	2	1	blindfold	counterclockwise	practice	Guided	1	0.5	-0.25	9.782593	-0.26415	-1.45217	-1.05131	1.1072592419685	2.301091	-4.347569	-2.615324
Trial2	2	1	blindfold	counterclockwise	practice	Guided	1	0.5	-0.25	9.802582	-0.25652	-1.45216	-1.05129	1.10199284736705	2.354696	-4.32641	-2.575982
Trial2	2	1	blindfold	counterclockwise	practice	Guided	1	0.5	-0.25	9.822586	-0.24834	-1.45215	-1.05127	1.09637875530626	2.387939	-4.3518	-2.561373
Trial2	2	1	blindfold	counterclockwise	practice	Guided	1	0.5	-0.25	9.84259	-0.22929	-1.45219	-1.05129	1.08348032534806	2.491924	-4.423741	-2.578679
Trial2	2	1	blindfold	counterclockwise	practice	Guided	1	0.5	-0.25	9.862595	-0.21867	-1.45221	-1.05131	1.07637557515346	2.493811	-4.432205	-2.650806
Trial2	2	1	blindfold	counterclockwise	practice	Guided	1	0.5	-0.25	9.882584	-0.20723	-1.45221	-1.05134	1.06879373367773	2.536198	-4.453364	-2.65604
Trial2	2	1	blindfold	counterclockwise	practice	Guided	1	0.5	-0.25	9.902588	-0.19458	-1.45223	-1.05137	1.06048822585869	2.598119	-4.49145	-2.741628
Trial2	2	1	blindfold	counterclockwise	practice	Guided	1	0.5	-0.25	9.922592	-0.18146	-1.45224	-1.05139	1.0519571083122	2.615658	-4.525304	-2.740846
Trial2	2	1	blindfold	counterclockwise	practice	Guided	1	0.5	-0.25	9.942596	-0.15227	-1.45229	-1.05138	1.03327921346462	2.51731	-4.614172	-2.744569
Trial2	2	1	blindfold	counterclockwise	practice	Guided	1	0.5	-0.25	9.962585	-0.13666	-1.45231	-1.05136	1.02348123345963	2.540947	-4.660722	-2.726028
Trial2	2	1	blindfold	counterclockwise	practice	Guided	1	0.5	-0.25	9.98259	-0.12029	-1.45232	-1.05134	1.01336343398076	2.594942	-4.648026	-2.665477
Trial2	2	1	blindfold	counterclockwise	practice	Guided	1	0.5	-0.25	10.00259	-0.10319	-1.45231	-1.05132	1.00297151258377	2.576567	-4.546463	-2.633615
Trial2	2	1	blindfold	counterclockwise	practice	Guided	1	0.5	-0.25	10.02258	-0.084835	-1.45228	-1.05131	0.992033161610658	2.575121	-4.525304	-2.630838
Trial2	2	1	blindfold	counterclockwise	practice	Guided	1	0.5	-0.25	10.04259	-0.04588	-1.45227	-1.0513	0.969570391351522	2.55205	-4.521072	-2.594826
Trial2	2	1	blindfold	counterclockwise	practice	Guided	1	0.5	-0.25	10.06259	-0.026545	-1.45226	-1.0513	0.958817712880931	2.572028	-4.499913	-2.604746
Trial2	2	1	blindfold	counterclockwise	practice	Guided	1	0.5	-0.25	10.0826	-0.0059545	-1.45226	-1.0513	0.947666462497327	2.533216	-4.504145	-2.5885
Trial2	2	1	blindfold	counterclockwise	practice	Guided	1	0.5	-0.25	10.10258	0.01593	-1.45225	-1.05131	0.936173904969846	2.461325	-4.499913	-2.614851
Trial2	2	1	blindfold	counterclockwise	practice	Guided	1	0.5	-0.25	10.12259	0.037785	-1.45226	-1.05131	0.92506244185243	2.448976	-4.567622	-2.687407
Trial2	2	1	blindfold	counterclockwise	practice	Guided	1	0.5	-0.25	10.14259	0.084535	-1.45231	-1.05127	0.902576750107421	2.325135	-4.635331	-2.516299
Trial2	2	1	blindfold	counterclockwise	practice	Guided	1	0.5	-0.25	10.16258	0.10718	-1.45231	-1.05123	0.892343539070656	2.230462	-4.567622	-2.438625
Trial2	2	1	blindfold	counterclockwise	practice	Guided	1	0.5	-0.25	10.18259	0.13231	-1.4523	-1.05117	0.881515336867185	2.106351	-4.542231	-2.353012
Trial2	2	1	blindfold	counterclockwise	practice	Guided	1	0.5	-0.25	10.20259	0.157	-1.45228	-1.05113	0.871469089446877	2.018047	-4.482986	-2.216766
Trial2	2	1	blindfold	counterclockwise	practice	Guided	1	0.5	-0.25	10.2226	0.17968	-1.45225	-1.05106	0.862729477875153	2.002451	-4.449132	-2.147399
Trial2	2	1	blindfold	counterclockwise	practice	Guided	1	0.5	-0.25	10.24258	0.22915	-1.45222	-1.05106	0.845610416571424	1.822238	-4.440668	-2.126283
Trial2	2	1	blindfold	counterclockwise	practice	Guided	1	0.5	-0.25	10.26259	0.25437	-1.45222	-1.05105	0.837863421887587	1.719822	-4.482986	-2.121134
Trial2	2	1	blindfold	counterclockwise	practice	Guided	1	0.5	-0.25	10.28259	0.27807	-1.45224	-1.05101	0.831185878121061	1.61732	-4.478754	-2.022413
Trial2	2	1	blindfold	counterclockwise	practice	Guided	1	0.5	-0.25	10.30258	0.30309	-1.45223	-1.05098	0.82482875361574	1.53639	-4.411046	-1.948874
Trial2	2	1	blindfold	counterclockwise	practice	Guided	1	0.5	-0.25	10.32259	0.32715	-1.45221	-1.05097	0.819408440273594	1.432036	-4.343337	-1.923558
Trial2	2	1	blindfold	counterclockwise	practice	Guided	1	0.5	-0.25	10.34259	0.37522	-1.45215	-1.051	0.810660870331469	1.470592	-4.262933	-1.98887
Trial2	2	1	blindfold	counterclockwise	practice	Guided	1	0.5	-0.25	10.36259	0.39853	-1.45213	-1.05102	0.807421353435761	1.433869	-4.296787	-2.045826
Trial2	2	1	blindfold	counterclockwise	practice	Guided	1	0.5	-0.25	10.38258	0.4216	-1.45215	-1.05107	0.804897299345978	1.468183	-4.385655	-2.145458
Trial2	2	1	blindfold	counterclockwise	practice	Free	1	0.5	-0.25	0	0.46244	-1.45209	-1.05088	0.80176034357435	1.308646	-4.267164	-1.812844
Trial2	2	1	blindfold	counterclockwise	practice	Free	1	0.5	-0.25	0.001617432	0.46244	-1.45209	-1.05088	0.80176034357435	1.293435	-4.237542	-1.855892
Trial2	2	1	blindfold	counterclockwise	practice	Free	1	0.5	-0.25	0.0216217	0.46244	-1.45209	-1.05132	0.802199743161726	1.293435	-4.237542	-1.855892
Trial2	2	1	blindfold	counterclockwise	practice	Free	1	0.5	-0.25	0.04161072	0.46277	-1.4521	-1.05265	0.803512945674407	1.344929	-4.250237	-1.933037
Trial2	2	1	blindfold	counterclockwise	practice	Free	1	0.5	-0.25	0.06161499	0.46372	-1.45212	-1.05468	0.805497439385126	1.234234	-4.237542	-1.728068
Trial2	2	1	blindfold	counterclockwise	practice	Free	1	0.5	-0.25	0.08161926	0.46518	-1.45212	-1.05721	0.807960620998932	1.010238	-4.055574	-1.378306
Trial2	2	1	blindfold	counterclockwise	practice	Free	1	0.5	-0.25	0.1016083	0.46704	-1.45204	-1.05992	0.810590335665153	0.86626	-3.852448	-1.090301
Trial2	2	1	blindfold	counterclockwise	practice	Free	1	0.5	-0.25	0.1216125	0.46907	-1.45195	-1.06625	0.816835767971089	0.836735	-3.772044	-1.087802
Trial2	2	1	blindfold	counterclockwise	practice	Free	1	0.5	-0.25	0.1416168	0.47397	-1.4519	-1.06987	0.82028310357033	1.038606	-3.90323	-1.239063
Trial2	2	1	blindfold	counterclockwise	practice	Free	1	0.5	-0.25	0.1616211	0.47686	-1.45194	-1.0737	0.82402492060148	1.073317	-3.911693	-1.117547
Trial2	2	1	blindfold	counterclockwise	practice	Free	1	0.5	-0.25	0.1816101	0.48007	-1.45196	-1.07778	0.828019895455378	1.058907	-3.949779	-0.96116
Trial2	2	1	blindfold	counterclockwise	practice	Free	1	0.5	-0.25	0.2016144	0.48359	-1.45197	-1.08186	0.832021789409671	1.100451	-3.987866	-0.933856
Trial2	2	1	blindfold	counterclockwise	practice	Free	1	0.5	-0.25	0.2216187	0.48751	-1.45197	-1.09043	0.840522825916254	1.0449	-3.945548	-0.927161
Trial2	2	1	blindfold	counterclockwise	practice	Free	1	0.5	-0.25	0.2416229	0.49599	-1.45192	-1.0948	0.844809512576386	1.048662	-3.59854	-0.963932
Trial2	2	1	blindfold	counterclockwise	practice	Free	1	0.5	-0.25	0.2616119	0.50057	-1.45185	-1.09907	0.849070263500491	1.080406	-3.788971	-0.62591
Trial2	2	1	blindfold	counterclockwise	practice	Free	1	0.5	-0.25	0.2816162	0.50541	-1.45186	-1.10306	0.853077161415768	1.066497	-3.55199	-0.248565
Trial2	2	1	blindfold	counterclockwise	practice	Free	1	0.5	-0.25	0.3016205	0.51059	-1.45178	-1.10662	0.856685411475383	1.051737	-3.289619	-0.10029
Trial2	2	1	blindfold	counterclockwise	practice	Free	1	0.5	-0.25	0.3216095	0.51601	-1.45167	-1.11273	0.862878564949581	1.093813	-3.3404	-0.151534
Trial2	2	1	blindfold	counterclockwise	practice	Free	1	0.5	-0.25	0.3416138	0.52733	-1.45171	-1.11555	0.865981409557077	1.155738	-3.399645	-0.29352
Trial2	2	1	blindfold	counterclockwise	practice	Free	1	0.5	-0.25	0.361618	0.53335	-1.45171	-1.11821	0.868850366973451	1.231037	-3.399645	-0.21888
Trial2	2	1	blindfold	counterclockwise	practice	Free	1	0.5	-0.25	0.3816223	0.53965	-1.45171	-1.11821	0.869114985428571	1.250056	-3.467354	-0.186576
Trial2	2	1	blindfold	counterclockwise	practice	Free	1	0.5	-0.25	0.4016113	0.54646	-1.4517	-1.12318	0.874415177424062	1.31974	-3.416573	-0.260498
Trial2	2	1	blindfold	counterclockwise	practice	Free	1	0.5	-0.25	0.4216156	0.55339	-1.4517	-1.12796	0.879581831294276	1.337187	-3.429268	-0.262028
Trial2	2	1	blindfold	counterclockwise	practice	Free	1	0.5	-0.25	0.4416199	0.56847	-1.45173	-1.13031	0.882968821832625	1.312619	-3.467354	-0.316194
Trial2	2	1	blindfold	counterclockwise	practice	Free	1	0.5	-0.25	0.4616089	0.57635	-1.45173	-1.13275	0.886045682059331	1.336892	-3.408109	-0.318147
Trial2	2	1	blindfold	counterclockwise	practice	Free	1	0.5	-0.25	0.4816132	0.58477	-1.45171	-1.13503	0.889080481715178	1.305623	-3.4335	-0.22016
Trial2	2	1	blindfold	counterclockwise	practice	Free	1	0.5	-0.25	0.5016174	0.59296	-1.45169	-1.13742	0.892275698084557	1.330813	-3.331937	-0.233359
Trial2	2	1	blindfold	counterclockwise	practice	Free	1	0.5	-0.25	0.5216217	0.60194	-1.45165	-1.14213	0.897935264167763	1.300213	-3.243069	-0.24711
Trial2	2	1	blindfold	counterclockwise	practice	Free	1	0.5	-0.25	0.5416107	0.62049	-1.45165	-1.14452	0.902598327075341	1.337024	-3.361559	-0.316773
Trial2	2	1	blindfold	counterclockwise	practice	Free	1	0.5	-0.25	0.561615	0.63005	-1.45166	-1.147	0.906378465656526	1.345418	-3.378486	-0.35664
Trial2	2	1	blindfold	counterclockwise	practice	Free	1	0.5	-0.25	0.5816193	0.63989	-1.45169	-1.1496	0.910411671617533	1.366577	-3.420804	-0.301877
Trial2	2	1	blindfold	counterclockwise	practice	Free	1	0.5	-0.25	0.6016083	0.65001	-1.4517	-1.15212	0.914507243696571	1.370767	-3.38695	-0.265369
Trial2	2	1	blindfold	counterclockwise	practice	Free	1	0.5	-0.25	0.6216125	0.66073	-1.4517	-1.15704	0.921170828791537	1.374413	-3.370023	-0.190818
Trial2	2	1	blindfold	counterclockwise	practice	Free	1	0.5	-0.25	0.6416168	0.68281	-1.45166	-1.15927	0.927465104283945	1.321317	-3.276923	-0.115072
Trial2	2	1	blindfold	counterclockwise	practice	Free	1	0.5	-0.25	0.6616211	0.69411	-1.45164	-1.16141	0.931851300863692	1.242785	-3.247301	-0.09092
Trial2	2	1	blindfold	counterclockwise	practice	Free	1	0.5	-0.25	0.6816101	0.70565	-1.45164	-1.16353	0.936391455236923	1.264392	-3.327705	-0.091051
Trial2	2	1	blindfold	counterclockwise	practice	Free	1	0.5	-0.25	0.7016144	0.71738	-1.45166	-1.16561	0.941061033242961	1.270884	-3.327705	-0.109496
Trial2	2	1	blindfold	counterclockwise	practice	Free	1	0.5	-0.25	0.7216187	0.73005	-1.45166	-1.16942	0.947763752854032	1.334206	-3.353096	-0.114681
Trial2	2	1	blindfold	counterclockwise	practice	Free	1	0.5	-0.25	0.7416229	0.76738	-1.45169	-1.17118	0.959200017975172	1.386532	-3.391182	-0.030795
Trial2	2	1	blindfold	counterclockwise	practice	Free	1	0.5	-0.25	0.7616119	0.76738	-1.45169	-1.17285	0.960803939437098	1.400827	-3.416573	-0.030795
Trial2	2	1	blindfold	counterclockwise	practice	Free	1	0.5	-0.25	0.7816162	0.78035	-1.4517	-1.17437	0.965948174255853	1.365308	-3.441963	0.021796
Trial2	2	1	blindfold	counterclockwise	practice	Free	1	0.5	-0.25	0.8016205	0.79396	-1.45171	-1.17585	0.971396307951047	1.401397	-3.467354	-0.132583
Trial2	2	1	blindfold	counterclockwise	practice	Free	1	0.5	-0.25	0.8216095	0.80739	-1.45173	-1.17872	0.978268587895361	1.360981	-3.50544	-0.125825
Trial2	2	1	blindfold	counterclockwise	practice	Free	1	0.5	-0.25	0.8416138	0.83507	-1.45176	-1.18002	0.988538854895863	1.184151	-3.501209	-0.026407
Trial2	2	1	blindfold	counterclockwise	practice	Free	1	0.5	-0.25	0.861618	0.8488799	-1.45175	-1.18123	0.994437855188432	1.232426	-3.535063	-0.035408
Trial2	2	1	blindfold	counterclockwise	practice	Free	1	0.5	-0.25	0.8816223	0.86277	-1.45176	-1.18238	1.00046713079875	1.266712	-3.509672	0.00098467
Trial2	2	1	blindfold	counterclockwise	practice	Free	1	0.5	-0.25	0.9016113	0.8767099	-1.45176	-1.1835	1.00664428850148	1.205222	-3.450427	-0.051043
Trial2	2	1	blindfold	counterclockwise	practice	Free	1	0.5	-0.25	0.9216156	0.89109	-1.45175	-1.18556	1.01401376075809	1.168532	-3.509672	0.0064303
Trial2	2	1	blindfold	counterclockwise	practice	Free	1	0.5	-0.25	0.9416199	0.91937	-1.45175	-1.18659	1.0261929347914	1.090293	-3.492745	-0.110065
Trial2	2	1	blindfold	counterclockwise	practice	Free	1	0.5	-0.25	0.9616089	0.93325	-1.45175	-1.18767	1.03292329544101	1.121406	-3.543527	-0.18102
Trial2	2	1	blindfold	counterclockwise	practice	Free	1	0.5	-0.25	0.9816132	0.94709	-1.45177	-1.18878	1.03980637113856	1.143533	-3.581613	-0.150004
Trial2	2	1	blindfold	counterclockwise	practice	Free	1	0.5	-0.25	1.001617	0.96084	-1.45179	-1.18993	1.04682464013683	1.089732	-3.573149	-0.100233
Trial2	2	1	blindfold	counterclockwise	practice	Free	1	0.5	-0.25	1.021622	0.9749	-1.45178	-1.19218	1.0550986873012	0.962395	-3.526599	-0.097899
Trial2	2	1	blindfold	counterclockwise	practice	Free	1	0.5	-0.25	1.041611	1.00223	-1.45174	-1.19323	1.06860553833367	1.075986	-3.403877	-0.018472
Trial2	2	1	blindfold	counterclockwise	practice	Free	1	0.5	-0.25	1.061615	1.01602	-1.45171	-1.19414	1.07595397722524	1.085589	-3.374255	0.0063091
Trial2	2	1	blindfold	counterclockwise	practice	Free	1	0.5	-0.25	1.081619	1.029	-1.4517	-1.19502	1.08300681991128	1.102981	-3.437732	-0.023454
Trial2	2	1	blindfold	counterclockwise	practice	Free	1	0.5	-0.25	1.101608	1.04277	-1.45171	-1.19583	1.09050156750118	1.122111	-3.463122	-0.0057289
Trial2	2	1	blindfold	counterclockwise	practice	Free	1	0.5	-0.25	1.121613	1.05612	-1.45171	-1.19741	1.09856960681636	1.094832	-3.463122	-0.05048
Trial2	2	1	blindfold	counterclockwise	practice	Free	1	0.5	-0.25	1.141617	1.08303	-1.45173	-1.19811	1.11303032592242	1.031429	-3.50544	0.033859
Trial2	2	1	blindfold	counterclockwise	practice	Free	1	0.5	-0.25	1.161621	1.09617	-1.45173	-1.19877	1.12052815687803	1.118876	-3.450427	0.023443
Trial2	2	1	blindfold	counterclockwise	practice	Free	1	0.5	-0.25	1.18161	1.10929	-1.45172	-1.19933	1.12803444315623	1.251052	-3.420804	0.041443
Trial2	2	1	blindfold	counterclockwise	practice	Free	1	0.5	-0.25	1.201614	1.1225	-1.45171	-1.19986	1.13566727267593	1.202573	-3.403877	-0.014989
Trial2	2	1	blindfold	counterclockwise	practice	Free	1	0.5	-0.25	1.221619	1.1362	-1.4517	-1.20072	1.14394877774799	1.12925	-3.370023	0.04416
Trial2	2	1	blindfold	counterclockwise	practice	Free	1	0.5	-0.25	1.241623	1.1629	-1.45169	-1.20117	1.15937943699408	1.077227	-3.403877	-0.054396
Trial2	2	1	blindfold	counterclockwise	practice	Free	1	0.5	-0.25	1.261612	1.17664	-1.4517	-1.20169	1.16771379733337	1.142574	-3.399645	-0.135932
Trial2	2	1	blindfold	counterclockwise	practice	Free	1	0.5	-0.25	1.281616	1.19035	-1.45171	-1.20225	1.17616457376097	1.133067	-3.365791	-0.102496
Trial2	2	1	blindfold	counterclockwise	practice	Free	1	0.5	-0.25	1.30162	1.20322	-1.4517	-1.20287	1.18426333248977	1.044786	-3.4335	-0.058154
Trial2	2	1	blindfold	counterclockwise	practice	Free	1	0.5	-0.25	1.321609	1.21686	-1.45171	-1.20394	1.19326851846813	1.109489	-3.382718	-0.032339
Trial2	2	1	blindfold	counterclockwise	practice	Free	1	0.5	-0.25	1.341614	1.24319	-1.45171	-1.20437	1.20960885791805	0.956384	-3.484281	0.082538
Trial2	2	1	blindfold	counterclockwise	practice	Free	1	0.5	-0.25	1.361618	1.25653	-1.45174	-1.2047	1.21810910352502	0.797848	-3.632394	0.060616
Trial2	2	1	blindfold	counterclockwise	practice	Free	1	0.5	-0.25	1.381622	1.26916	-1.4518	-1.20498	1.22621123210319	0.612936	-3.76358	0.037688
Trial2	2	1	blindfold	counterclockwise	practice	Free	1	0.5	-0.25	1.401611	1.28128	-1.45188	-1.20525	1.23405879597857	0.469951	-3.873607	-0.029551
Trial2	2	1	blindfold	counterclockwise	practice	Free	1	0.5	-0.25	1.421616	1.29343	-1.45195	-1.20574	1.242163518787	0.45365	-3.97517	-0.032118
Trial2	2	1	blindfold	counterclockwise	practice	Free	1	0.5	-0.25	1.44162	1.31377	-1.45199	-1.20596	1.25542068598072	0.32629	-3.962475	0.0059313
Trial2	2	1	blindfold	counterclockwise	practice	Free	1	0.5	-0.25	1.461609	1.32319	-1.45199	-1.20613	1.26167601349219	0.264416	-3.996329	0.037925
Trial2	2	1	blindfold	counterclockwise	practice	Free	1	0.5	-0.25	1.481613	1.33147	-1.452	-1.20626	1.26719197611782	0.169216	-4.102124	0.063555
Trial2	2	1	blindfold	counterclockwise	practice	Free	1	0.5	-0.25	1.501617	1.33906	-1.45203	-1.20634	1.27224522325357	0.096287	-4.14021	0.015665
Trial2	2	1	blindfold	counterclockwise	practice	Free	1	0.5	-0.25	1.521622	1.34546	-1.45207	-1.20635	1.27648266650689	0.158108	-4.169833	0.053161
Trial2	2	1	blindfold	counterclockwise	practice	Free	1	0.5	-0.25	1.541611	1.35554	-1.45209	-1.20627	1.28312159549446	0.10619	-4.216383	0.099528
Trial2	2	1	blindfold	counterclockwise	practice	Free	1	0.5	-0.25	1.561615	1.35907	-1.4521	-1.20614	1.28538124553642	0.066347	-4.254469	0.10494
Trial2	2	1	blindfold	counterclockwise	practice	Free	1	0.5	-0.25	1.581619	1.36163	-1.45212	-1.20594	1.28694502299478	0.072697	-4.334873	0.162124
Trial2	2	1	blindfold	counterclockwise	practice	Free	1	0.5	-0.25	1.601608	1.36328	-1.45217	-1.20574	1.28790184110608	0.033748	-4.419509	0.253765
Trial2	2	1	blindfold	counterclockwise	practice	Free	1	0.5	-0.25	1.621613	1.36383	-1.4522	-1.20566	1.28821125040054	0.047738	-4.419509	0.407081
Trial2	2	1	blindfold	counterclockwise	practice	Free	1	0.5	-0.25	1.641617	1.36384	-1.45219	-1.20562	1.28818833973844	-0.167539	-4.292555	0.700354
Trial2	2	1	blindfold	counterclockwise	practice	Free	1	0.5	-0.25	1.661621	1.36383	-1.45217	-1.20557	1.28814448304594	-0.263175	-4.343337	0.843393
Trial2	2	1	blindfold	counterclockwise	practice	Free	1	0.5	-0.25	1.68161	1.36382	-1.45218	-1.20552	1.28810071531428	-0.282599	-4.377191	0.968927
Trial2	2	1	blindfold	counterclockwise	practice	Free	1	0.5	-0.25	1.701614	1.3638	-1.45219	-1.20543	1.28802060082649	-0.274284	-4.356032	1.129864
Trial2	2	1	blindfold	counterclockwise	practice	Free	1	0.5	-0.25	1.721619	1.36378	-1.45218	-1.20457	1.28736937813113	-0.238905	-4.317946	1.277093
Trial2	2	1	blindfold	counterclockwise	practice	Free	1	0.5	-0.25	1.741623	1.36369	-1.45215	-1.2035	1.28651574423194	-0.099029	-4.313714	1.631889
Trial2	2	1	blindfold	counterclockwise	practice	Free	1	0.5	-0.25	1.761612	1.36362	-1.45215	-1.20197	1.28533514050658	-0.111341	-4.343337	1.656037
Trial2	2	1	blindfold	counterclockwise	practice	Free	1	0.5	-0.25	1.781616	1.36353	-1.45217	-1.2	1.28381618377261	-0.109287	-4.487218	1.629282
Trial2	2	1	blindfold	counterclockwise	practice	Free	1	0.5	-0.25	1.80162	1.36341	-1.45223	-1.19747	1.28186431687444	-0.171464	-4.567622	1.696452
Trial2	2	1	blindfold	counterclockwise	practice	Free	1	0.5	-0.25	1.821609	1.36319	-1.45226	-1.19043	1.27652087129263	-0.306374	-4.49145	1.922048
Trial2	2	1	blindfold	counterclockwise	practice	Free	1	0.5	-0.25	1.841614	1.36228	-1.4522	-1.18543	1.27222481910268	-0.296454	-4.360264	2.198141
Trial2	2	1	blindfold	counterclockwise	practice	Free	1	0.5	-0.25	1.861618	1.36159	-1.45217	-1.17959	1.26746791658847	-0.242245	-4.419509	2.320414
Trial2	2	1	blindfold	counterclockwise	practice	Free	1	0.5	-0.25	1.881622	1.36083	-1.45218	-1.17277	1.26195599090125	-0.220067	-4.368728	2.316019
Trial2	2	1	blindfold	counterclockwise	practice	Free	1	0.5	-0.25	1.901611	1.35999	-1.45219	-1.16466	1.25546225341908	-0.238451	-4.432205	2.411615
Trial2	2	1	blindfold	counterclockwise	practice	Free	1	0.5	-0.25	1.921616	1.35906	-1.4522	-1.14563	1.24102258786515	-0.22053	-4.419509	2.406423
Trial2	2	1	blindfold	counterclockwise	practice	Free	1	0.5	-0.25	1.94162	1.35696	-1.45226	-1.1349	1.23183939732821	-0.238227	-4.673417	2.360037
Trial2	2	1	blindfold	counterclockwise	practice	Free	1	0.5	-0.25	1.961609	1.35577	-1.4523	-1.12334	1.22272844456637	-0.325891	-4.597245	2.252924
Trial2	2	1	blindfold	counterclockwise	practice	Free	1	0.5	-0.25	1.981613	1.35446	-1.45231	-1.11094	1.21297961305541	-0.298869	-4.70304	2.335621
Trial2	2	1	blindfold	counterclockwise	practice	Free	1	0.5	-0.25	2.001617	1.35302	-1.45234	-1.09727	1.20229352334387	-0.31999	-4.741126	2.422082
Trial2	2	1	blindfold	counterclockwise	practice	Free	1	0.5	-0.25	2.021622	1.35136	-1.45236	-1.06722	1.18011112652282	-0.374768	-4.741126	2.368577
Trial2	2	1	blindfold	counterclockwise	practice	Free	1	0.5	-0.25	2.041611	1.34735	-1.45238	-1.0518	1.1665698800113	-0.566345	-4.715735	2.44404
Trial2	2	1	blindfold	counterclockwise	practice	Free	1	0.5	-0.25	2.061615	1.34516	-1.45237	-1.03515	1.15358399824509	-0.450677	-4.779212	2.311022
Trial2	2	1	blindfold	counterclockwise	practice	Free	1	0.5	-0.25	2.081619	1.34255	-1.45238	-1.01729	1.13957207183109	-0.430886	-4.999266	2.319111
Trial2	2	1	blindfold	counterclockwise	practice	Free	1	0.5	-0.25	2.101608	1.33978	-1.45244	-0.99936	1.12550915147949	-0.282203	-5.058511	2.261363
Trial2	2	1	blindfold	counterclockwise	practice	Free	1	0.5	-0.25	2.121613	1.33702	-1.45248	-0.96095	1.09820411294922	-0.216574	-5.066975	2.29978
Trial2	2	1	blindfold	counterclockwise	practice	Free	1	0.5	-0.25	2.141617	1.33131	-1.45252	-0.94107	1.08104308198665	-0.214326	-5.113524	2.35197
Trial2	2	1	blindfold	counterclockwise	practice	Free	1	0.5	-0.25	2.161621	1.32849	-1.45251	-0.92078	1.06599311738746	-0.223261	-5.088134	2.014206
Trial2	2	1	blindfold	counterclockwise	practice	Free	1	0.5	-0.25	2.18161	1.32572	-1.45252	-0.89955	1.05058491778567	-0.166769	-5.168538	1.964743
Trial2	2	1	blindfold	counterclockwise	practice	Free	1	0.5	-0.25	2.201614	1.32295	-1.45258	-0.87867	1.03560255495131	-0.124088	-5.181233	1.932082
Trial2	2	1	blindfold	counterclockwise	practice	Free	1	0.5	-0.25	2.221619	1.32035	-1.4526	-0.83554	1.00788456367833	-0.117368	-5.236247	2.263051
Trial2	2	1	blindfold	counterclockwise	practice	Free	1	0.5	-0.25	2.241623	1.31526	-1.45251	-0.81282	0.990663951068675	-0.04642	-5.100829	2.022611
Trial2	2	1	blindfold	counterclockwise	practice	Free	1	0.5	-0.25	2.261612	1.31274	-1.45255	-0.79012	0.975846236109781	-0.098885	-5.422446	1.84449
Trial2	2	1	blindfold	counterclockwise	practice	Free	1	0.5	-0.25	2.281616	1.31037	-1.45264	-0.76805	0.961808350827235	-0.09147	-5.325114	1.813618
Trial2	2	1	blindfold	counterclockwise	practice	Free	1	0.5	-0.25	2.30162	1.30828	-1.45269	-0.74574	0.948195490474898	-0.069901	-5.278565	2.044229
Trial2	2	1	blindfold	counterclockwise	practice	Free	1	0.5	-0.25	2.321609	1.30614	-1.45265	-0.7009799	0.923712361099771	-0.063858	-5.121988	1.786868
Trial2	2	1	blindfold	counterclockwise	practice	Free	1	0.5	-0.25	2.341614	1.30242	-1.45266	-0.67821	0.909528289800356	0.117029	-5.477459	1.42568
Trial2	2	1	blindfold	counterclockwise	practice	Free	1	0.5	-0.25	2.361618	1.3008	-1.45273	-0.65553	0.897627536903866	0.0058515	-5.477459	1.770634
Trial2	2	1	blindfold	counterclockwise	practice	Free	1	0.5	-0.25	2.381622	1.29939	-1.45272	-0.63342	0.886586366518346	0.028444	-5.177001	1.918053
Trial2	2	1	blindfold	counterclockwise	practice	Free	1	0.5	-0.25	2.401611	1.29808	-1.45262	-0.6114	0.876094515706478	0.114854	-5.177001	1.667282
Trial2	2	1	blindfold	counterclockwise	practice	Free	1	0.5	-0.25	2.421616	1.29703	-1.45262	-0.56769	0.858011492881445	0.220146	-5.519777	1.390613
Trial2	2	1	blindfold	counterclockwise	practice	Free	1	0.5	-0.25	2.44162	1.29553	-1.45275	-0.5463	0.848918014822238	-0.045406	-5.329346	1.851968
Trial2	2	1	blindfold	counterclockwise	practice	Free	1	0.5	-0.25	2.461609	1.29501	-1.45271	-0.52436	0.841019776017955	0.100959	-5.282796	1.674093
Trial2	2	1	blindfold	counterclockwise	practice	Free	1	0.5	-0.25	2.481613	1.29458	-1.45268	-0.50284	0.833837757453138	0.047299	-5.540936	1.374579
Trial2	2	1	blindfold	counterclockwise	practice	Free	1	0.5	-0.25	2.501617	1.29424	-1.45273	-0.48183	0.827382815577799	0.089516	-5.604413	1.30984
Trial2	2	1	blindfold	counterclockwise	practice	Free	1	0.5	-0.25	2.521622	1.29398	-1.45279	-0.44158	0.816766269916628	0.021389	-5.62134	1.476664
Trial2	2	1	blindfold	counterclockwise	practice	Free	1	0.5	-0.25	2.541611	1.29339	-1.45274	-0.42214	0.81184957957233	-0.203771	-5.392823	1.618292
Trial2	2	1	blindfold	counterclockwise	practice	Free	1	0.5	-0.25	2.561615	1.29295	-1.45269	-0.40179	0.807347483203172	-0.00018168	-5.625572	1.373562
Trial2	2	1	blindfold	counterclockwise	practice	Free	1	0.5	-0.25	2.581619	1.29242	-1.45277	-0.38298	0.803500579255046	-0.107257	-5.76099	1.473887
Trial2	2	1	blindfold	counterclockwise	practice	Free	1	0.5	-0.25	2.601608	1.29186	-1.45283	-0.36314	0.799901919200906	-0.179743	-5.468996	1.614715
Trial2	2	1	blindfold	counterclockwise	practice	Free	1	0.5	-0.25	2.621613	1.29115	-1.4528	-0.32387	0.794591126636624	-0.257194	-5.540936	1.948827
Trial2	2	1	blindfold	counterclockwise	practice	Free	1	0.5	-0.25	2.641617	1.28933	-1.45274	-0.30479	0.791229299320443	-0.137641	-5.659427	1.502587
Trial2	2	1	blindfold	counterclockwise	practice	Free	1	0.5	-0.25	2.661621	1.28826	-1.45281	-0.28594	0.789079002268518	-0.201446	-5.642499	1.515507
Trial2	2	1	blindfold	counterclockwise	practice	Free	1	0.5	-0.25	2.68161	1.28713	-1.45285	-0.26657	0.787304387793244	-0.233919	-5.642499	1.733529
Trial2	2	1	blindfold	counterclockwise	practice	Free	1	0.5	-0.25	2.701614	1.28587	-1.45284	-0.24755	0.785873775036499	-0.201922	-5.634036	2.071233
Trial2	2	1	blindfold	counterclockwise	practice	Free	1	0.5	-0.25	2.721619	1.28451	-1.45279	-0.20843	0.785610610573317	-0.296822	-5.439373	2.031752
Trial2	2	1	blindfold	counterclockwise	practice	Free	1	0.5	-0.25	2.741623	1.28134	-1.45276	-0.18868	0.783742523759603	-0.177035	-5.748294	1.63312
Trial2	2	1	blindfold	counterclockwise	practice	Free	1	0.5	-0.25	2.761612	1.27956	-1.45284	-0.17006	0.783648093683658	-0.21435	-5.689049	1.893393
Trial2	2	1	blindfold	counterclockwise	practice	Free	1	0.5	-0.25	2.781616	1.2779	-1.45283	-0.15001	0.784299929175151	-0.214037	-5.570559	2.096653
Trial2	2	1	blindfold	counterclockwise	practice	Free	1	0.5	-0.25	2.80162	1.27604	-1.45278	-0.12966	0.785315053409285	-0.297134	-5.40975	2.118354
Trial2	2	1	blindfold	counterclockwise	practice	Free	1	0.5	-0.25	2.821609	1.27407	-1.45272	-0.090568	0.790318268730206	-0.220255	-5.401287	1.537895
Trial2	2	1	blindfold	counterclockwise	practice	Free	1	0.5	-0.25	2.841614	1.27011	-1.45282	-0.071341	0.790562121089113	-0.184308	-5.735599	1.670847
Trial2	2	1	blindfold	counterclockwise	practice	Free	1	0.5	-0.25	2.861618	1.26817	-1.45286	-0.051439	0.793417682495256	-0.195501	-5.777917	1.927967
Trial2	2	1	blindfold	counterclockwise	practice	Free	1	0.5	-0.25	2.881622	1.26618	-1.45288	-0.032464	0.796463283548506	-0.195036	-5.731367	2.066499
Trial2	2	1	blindfold	counterclockwise	practice	Free	1	0.5	-0.25	2.901611	1.26432	-1.45286	-0.012197	0.800459464019023	-0.105231	-5.676354	1.882207
Trial2	2	1	blindfold	counterclockwise	practice	Free	1	0.5	-0.25	2.921616	1.26241	-1.45285	0.026711	0.811072051074304	-0.021308	-5.959884	1.623216
Trial2	2	1	blindfold	counterclockwise	practice	Free	1	0.5	-0.25	2.94162	1.2591	-1.45293	0.046699	0.815023341865137	-0.036378	-5.727135	1.810591
Trial2	2	1	blindfold	counterclockwise	practice	Free	1	0.5	-0.25	2.961609	1.2575	-1.4529	0.066263	0.820870643384691	-0.054868	-5.638268	1.975525
Trial2	2	1	blindfold	counterclockwise	practice	Free	1	0.5	-0.25	2.981613	1.25596	-1.45286	0.08634701	0.827408491335578	-0.184406	-5.638268	1.684319
Trial2	2	1	blindfold	counterclockwise	practice	Free	1	0.5	-0.25	3.001617	1.25437	-1.45285	0.1055	0.833939138141336	-0.08073	-5.930262	1.559336
Trial2	2	1	blindfold	counterclockwise	practice	Free	1	0.5	-0.25	3.021622	1.25289	-1.45294	0.1435	0.849520693651084	0.011334	-6.036057	1.509821
Trial2	2	1	blindfold	counterclockwise	practice	Free	1	0.5	-0.25	3.041611	1.25009	-1.45301	0.16255	0.856056374924459	-0.200192	-6.074143	1.763461
Trial2	2	1	blindfold	counterclockwise	practice	Free	1	0.5	-0.25	3.061615	1.24862	-1.453	0.18021	0.863430718839184	-0.184127	-6.006434	1.563566
Trial2	2	1	blindfold	counterclockwise	practice	Free	1	0.5	-0.25	3.081619	1.24726	-1.45299	0.19852	0.871531784132247	-0.180212	-6.133388	1.300438
Trial2	2	1	blindfold	counterclockwise	practice	Free	1	0.5	-0.25	3.101608	1.24581	-1.45302	0.21583	0.879335084562821	-0.13594	-6.103766	1.413894
Trial2	2	1	blindfold	counterclockwise	practice	Free	1	0.5	-0.25	3.121613	1.24439	-1.45305	0.24959	0.896496877230075	-0.199572	-6.23072	1.525778
Trial2	2	1	blindfold	counterclockwise	practice	Free	1	0.5	-0.25	3.141617	1.24138	-1.45309	0.26679	0.903723506382997	-0.297506	-6.120693	1.773122
Trial2	2	1	blindfold	counterclockwise	practice	Free	1	0.5	-0.25	3.161621	1.23967	-1.45308	0.28338	0.911924334442084	-0.346274	-6.069911	1.775575
Trial2	2	1	blindfold	counterclockwise	practice	Free	1	0.5	-0.25	3.18161	1.23788	-1.45306	0.30012	0.920379754220693	-0.257386	-6.226488	1.483092
Trial2	2	1	blindfold	counterclockwise	practice	Free	1	0.5	-0.25	3.201614	1.23601	-1.4531	0.31589	0.928408402911216	-0.134691	-6.268806	1.305181
Trial2	2	1	blindfold	counterclockwise	practice	Free	1	0.5	-0.25	3.221619	1.23427	-1.45313	0.34662	0.946101488090291	-0.170532	-6.311124	1.497688
Trial2	2	1	blindfold	counterclockwise	practice	Free	1	0.5	-0.25	3.241623	1.23083	-1.45317	0.36294	0.953838571051618	-0.324434	-6.239183	2.040269
Trial2	2	1	blindfold	counterclockwise	practice	Free	1	0.5	-0.25	3.261612	1.22887	-1.45315	0.37779	0.961962481556231	-0.246649	-6.421151	1.879695
Trial2	2	1	blindfold	counterclockwise	practice	Free	1	0.5	-0.25	3.281616	1.22701	-1.4532	0.39252	0.970245082919173	-0.122763	-6.526946	1.192076
Trial2	2	1	blindfold	counterclockwise	practice	Free	1	0.5	-0.25	3.30162	1.22518	-1.45329	0.40688	0.978456661194071	-0.011452	-6.806244	1.077844
Trial2	2	1	blindfold	counterclockwise	practice	Free	1	0.5	-0.25	3.321609	1.22349	-1.45337	0.4334	0.995225274368794	-0.057742	-6.797781	1.336208
Trial2	2	1	blindfold	counterclockwise	practice	Free	1	0.5	-0.25	3.341614	1.22053	-1.45337	0.44669	1.00226766642523	-0.292916	-6.683522	1.605437
Trial2	2	1	blindfold	counterclockwise	practice	Free	1	0.5	-0.25	3.361618	1.21897	-1.45336	0.45927	1.00994143880281	-0.292971	-6.691986	1.544779
Trial2	2	1	blindfold	counterclockwise	practice	Free	1	0.5	-0.25	3.381622	1.21742	-1.45334	0.47194	1.01778622985586	-0.243613	-6.72584	1.594646
Trial2	2	1	blindfold	counterclockwise	practice	Free	1	0.5	-0.25	3.401611	1.2158	-1.45335	0.48397	1.02522266910788	-0.12451	-6.738536	1.642563
Trial2	2	1	blindfold	counterclockwise	practice	Free	1	0.5	-0.25	3.421616	1.21429	-1.45338	0.50687	1.04070279657987	-0.041673	-7.026298	1.461536
Trial2	2	1	blindfold	counterclockwise	practice	Free	1	0.5	-0.25	3.44162	1.2118	-1.45347	0.51739	1.04668363991131	-0.0086137	-6.920503	1.386622
Trial2	2	1	blindfold	counterclockwise	practice	Free	1	0.5	-0.25	3.461609	1.21079	-1.45345	0.52766	1.05355465138472	-0.156061	-6.755463	1.679137
Trial2	2	1	blindfold	counterclockwise	practice	Free	1	0.5	-0.25	3.481613	1.20986	-1.4534	0.53782	1.06045343907553	-0.068112	-6.797781	1.455943
Trial2	2	1	blindfold	counterclockwise	practice	Free	1	0.5	-0.25	3.501617	1.20893	-1.45341	0.54692	1.06661298312421	-0.169648	-6.967053	1.067172
Trial2	2	1	blindfold	counterclockwise	practice	Free	1	0.5	-0.25	3.521622	1.20805	-1.45344	0.56184	1.07722746080072	-0.143359	-6.899344	0.737133
Trial2	2	1	blindfold	counterclockwise	practice	Free	1	0.5	-0.25	3.541611	1.20629	-1.45353	0.56706	1.08001509565972	-0.400921	-7.047457	0.47173
Trial2	2	1	blindfold	counterclockwise	practice	Free	1	0.5	-0.25	3.561615	1.20529	-1.45355	0.57136	1.08262012368313	-0.545854	-7.064384	0.539253
Trial2	2	1	blindfold	counterclockwise	practice	Free	1	0.5	-0.25	3.581619	1.20408	-1.45357	0.57431	1.08407361835605	-0.738633	-7.398696	0.353439
Trial2	2	1	blindfold	counterclockwise	practice	Free	1	0.5	-0.25	3.601608	1.20278	-1.45366	0.57606	1.08456205855977	-0.853265	-7.36061	0.486239
Trial2	2	1	blindfold	counterclockwise	practice	Free	1	0.5	-0.25	3.621613	1.20162	-1.45369	0.57756	1.0849544535528	-0.931493	-7.390233	0.774711
Trial2	2	1	blindfold	counterclockwise	practice	Free	1	0.5	-0.25	3.641617	1.20003	-1.45371	0.57762	1.08397272610783	-1.222222	-7.373306	0.346444
Trial2	2	1	blindfold	counterclockwise	practice	Free	1	0.5	-0.25	3.661621	1.19984	-1.4537	0.57761	1.08384245178388	-1.30002	-7.508723	0.051774
Trial2	2	1	blindfold	counterclockwise	practice	Free	1	0.5	-0.25	3.68161	1.19977	-1.45375	0.5776	1.08378954597162	-1.247501	-7.576432	-0.283387
Trial2	2	1	blindfold	counterclockwise	practice	Free	1	0.5	-0.25	3.701614	1.1997	-1.45378	0.57757	1.08372147112359	-1.101601	-7.529882	-0.347305
Trial2	2	1	blindfold	counterclockwise	practice	Free	1	0.5	-0.25	3.721619	1.19965	-1.45377	0.57752	1.08365103379059	-0.984629	-7.457942	-0.433178
Trial2	2	1	blindfold	counterclockwise	practice	Free	1	0.5	-0.25	3.741623	1.19954	-1.45368	0.57749	1.08355705534232	-1.116947	-7.233656	-0.51874
Trial2	2	1	blindfold	counterclockwise	practice	Free	1	0.5	-0.25	3.761612	1.19947	-1.45362	0.57747	1.0834966311686	-1.337648	-7.119398	-0.424396
Trial2	2	1	blindfold	counterclockwise	practice	Free	1	0.5	-0.25	3.781616	1.19939	-1.45357	0.57744	1.08342201975803	-1.456069	-6.958589	-0.398513
Trial2	2	1	blindfold	counterclockwise	practice	Free	1	0.5	-0.25	3.80162	1.19931	-1.4535	0.57742	1.08335508931209	-1.607606	-6.895112	-0.457996
Trial2	2	1	blindfold	counterclockwise	practice	Free	1	0.5	-0.25	3.821609	1.19922	-1.45346	0.57733	1.08322825163864	-1.721013	-6.899344	-0.474349
Trial2	2	1	blindfold	counterclockwise	practice	Free	1	0.5	-0.25	3.841614	1.19889	-1.45344	0.5772	1.08291598189361	-1.90799	-6.886649	-0.589182
Trial2	2	1	blindfold	counterclockwise	practice	Free	1	0.5	-0.25	3.861618	1.19848	-1.45345	0.57699	1.08249101535896	-1.993881	-6.920503	-0.573229
Trial2	2	1	blindfold	counterclockwise	practice	Free	1	0.5	-0.25	3.881622	1.19777	-1.45346	0.57669	1.08180370669191	-2.115214	-6.912039	-0.61263
Trial2	2	1	blindfold	counterclockwise	practice	Free	1	0.5	-0.25	3.901611	1.19672	-1.45347	0.57629	1.08082095975091	-2.193829	-6.933198	-0.624801
Trial2	2	1	blindfold	counterclockwise	practice	Free	1	0.5	-0.25	3.921616	1.19524	-1.45348	0.5752	1.07903367101431	-2.33223	-6.945894	-0.611411
Trial2	2	1	blindfold	counterclockwise	practice	Free	1	0.5	-0.25	3.94162	1.19059	-1.45346	0.57458	1.07556799755887	-2.477664	-6.886649	-0.363434
Trial2	2	1	blindfold	counterclockwise	practice	Free	1	0.5	-0.25	3.961609	1.18719	-1.45345	0.57394	1.0728966382453	-2.566396	-6.971285	-0.333404
Trial2	2	1	blindfold	counterclockwise	practice	Free	1	0.5	-0.25	3.981613	1.18319	-1.45346	0.57331	1.06985416994407	-2.605326	-6.941662	-0.253138
Trial2	2	1	blindfold	counterclockwise	practice	Free	1	0.5	-0.25	4.001617	1.17836	-1.45346	0.57271	1.06631326401432	-2.611051	-6.844331	-0.165375
Trial2	2	1	blindfold	counterclockwise	practice	Free	1	0.5	-0.25	4.021622	1.17296	-1.45344	0.5716	1.06202721818411	-2.658807	-6.848562	-0.142684
Trial2	2	1	blindfold	counterclockwise	practice	Free	1	0.5	-0.25	4.041611	1.15976	-1.45344	0.5707	1.05301079226942	-2.607962	-6.996675	-0.518811
Trial2	2	1	blindfold	counterclockwise	practice	Free	1	0.5	-0.25	4.061615	1.15224	-1.45349	0.56955	1.04741542743816	-2.589088	-7.110934	-0.563177
Trial2	2	1	blindfold	counterclockwise	practice	Free	1	0.5	-0.25	4.081619	1.14408	-1.45352	0.56829	1.04136334572391	-2.654554	-6.928967	-0.399174
Trial2	2	1	blindfold	counterclockwise	practice	Free	1	0.5	-0.25	4.101608	1.13529	-1.45349	0.56706	1.03497840551942	-2.566698	-6.954357	-0.134291
Trial2	2	1	blindfold	counterclockwise	practice	Free	1	0.5	-0.25	4.121613	1.12528	-1.45348	0.56545	1.02758633739305	-2.555462	-6.903576	0.04555
Trial2	2	1	blindfold	counterclockwise	practice	Free	1	0.5	-0.25	4.141617	1.10505	-1.45345	0.56499	1.01503405734565	-2.471666	-6.920503	0.175798
Trial2	2	1	blindfold	counterclockwise	practice	Free	1	0.5	-0.25	4.161621	1.09369	-1.45345	0.56478	1.00813407054784	-2.528551	-6.912039	0.208349
Trial2	2	1	blindfold	counterclockwise	practice	Free	1	0.5	-0.25	4.18161	1.08215	-1.45344	0.5648	1.00139786360509	-2.581152	-6.895112	0.242045
Trial2	2	1	blindfold	counterclockwise	practice	Free	1	0.5	-0.25	4.201614	1.06967	-1.45345	0.56494	0.994309371739843	-2.544626	-6.916271	0.145578
Trial2	2	1	blindfold	counterclockwise	practice	Free	1	0.5	-0.25	4.221619	1.05703	-1.45345	0.56535	0.987460443813884	-2.528	-6.916271	0.095856
Trial2	2	1	blindfold	counterclockwise	practice	Free	1	0.5	-0.25	4.241623	1.03027	-1.45346	0.56573	0.972934553503992	-2.575604	-6.93743	0.180912
Trial2	2	1	blindfold	counterclockwise	practice	Free	1	0.5	-0.25	4.261612	1.01575	-1.45346	0.5663	0.965579546696785	-2.485733	-6.941662	0.285832
Trial2	2	1	blindfold	counterclockwise	practice	Free	1	0.5	-0.25	4.281616	1.00123	-1.45347	0.56711	0.958592859241279	-2.501994	-7.034762	0.315247
Trial2	2	1	blindfold	counterclockwise	practice	Free	1	0.5	-0.25	4.30162	0.98584	-1.45347	0.56816	0.951538885730536	-2.410544	-6.861258	0.368333
Trial2	2	1	blindfold	counterclockwise	practice	Free	1	0.5	-0.25	4.321609	0.97097	-1.45346	0.5709	0.946408750681205	-2.454665	-6.954357	0.435732
Trial2	2	1	blindfold	counterclockwise	practice	Free	1	0.5	-0.25	4.341614	0.93867	-1.45346	0.57249	0.932159381785566	-2.337956	-6.857026	0.259065
Trial2	2	1	blindfold	counterclockwise	practice	Free	1	0.5	-0.25	4.361618	0.92177	-1.45346	0.5741	0.925759581303619	-2.404661	-6.992444	0.258911
Trial2	2	1	blindfold	counterclockwise	practice	Free	1	0.5	-0.25	4.381622	0.90507	-1.45347	0.57594	0.919923157339329	-2.405863	-6.806244	0.304548
Trial2	2	1	blindfold	counterclockwise	practice	Free	1	0.5	-0.25	4.401611	0.88754	-1.45344	0.57787	0.914087519838368	-2.433198	-6.852794	0.487551
Trial2	2	1	blindfold	counterclockwise	practice	Free	1	0.5	-0.25	4.421616	0.87021	-1.45344	0.58274	0.911323960199732	-2.384006	-6.759695	0.626718
Trial2	2	1	blindfold	counterclockwise	practice	Free	1	0.5	-0.25	4.44162	0.83464	-1.45337	0.58544	0.899968814683953	-2.294701	-6.666595	0.333934
Trial2	2	1	blindfold	counterclockwise	practice	Free	1	0.5	-0.25	4.461609	0.81648	-1.45335	0.58811	0.895872758944442	-2.129874	-6.810476	0.279783
Trial2	2	1	blindfold	counterclockwise	practice	Free	1	0.5	-0.25	4.481613	0.79706	-1.45336	0.59063	0.891573574916231	-2.085113	-6.730072	0.216603
Trial2	2	1	blindfold	counterclockwise	practice	Free	1	0.5	-0.25	4.501617	0.77921	-1.45337	0.59308	0.888111536445607	-2.06225	-6.869721	0.218033
Trial2	2	1	blindfold	counterclockwise	practice	Free	1	0.5	-0.25	4.521622	0.76019	-1.45341	0.5975	0.886541033312533	-2.085327	-6.852794	0.133321
Trial2	2	1	blindfold	counterclockwise	practice	Free	1	0.5	-0.25	4.541611	0.72323	-1.45346	0.59955	0.878388781936612	-2.130328	-6.912039	-0.0056049
Trial2	2	1	blindfold	counterclockwise	practice	Free	1	0.5	-0.25	4.561615	0.70364	-1.45346	0.60133	0.875346778063943	-2.147932	-6.903576	0.106008
Trial2	2	1	blindfold	counterclockwise	practice	Free	1	0.5	-0.25	4.581619	0.68571	-1.45346	0.60322	0.873196743775939	-2.075582	-6.958589	0.220095
Trial2	2	1	blindfold	counterclockwise	practice	Free	1	0.5	-0.25	4.601608	0.66722	-1.45346	0.60507	0.87126759576897	-1.981246	-6.831635	0.263802
Trial2	2	1	blindfold	counterclockwise	practice	Free	1	0.5	-0.25	4.621613	0.64826	-1.45343	0.60876	0.871464149104639	-1.921737	-6.814708	0.170787
Trial2	2	1	blindfold	counterclockwise	practice	Free	1	0.5	-0.25	4.641617	0.61122	-1.45341	0.61065	0.867806612369659	-1.927045	-6.831635	0.280583
Trial2	2	1	blindfold	counterclockwise	practice	Free	1	0.5	-0.25	4.661621	0.5926	-1.45342	0.6125	0.867456643491872	-1.922777	-6.869721	0.299874
Trial2	2	1	blindfold	counterclockwise	practice	Free	1	0.5	-0.25	4.68161	0.5752	-1.45343	0.61451	0.867774494846035	-1.917883	-6.746999	0.263892
Trial2	2	1	blindfold	counterclockwise	practice	Free	1	0.5	-0.25	4.701614	0.55684	-1.45339	0.61649	0.868352300141263	-1.965408	-6.802013	0.243803
Trial2	2	1	blindfold	counterclockwise	practice	Free	1	0.5	-0.25	4.721619	0.53912	-1.45338	0.62054	0.871418557621035	-1.834959	-6.721608	0.228649
Trial2	2	1	blindfold	counterclockwise	practice	Free	1	0.5	-0.25	4.741623	0.50353	-1.45339	0.62245	0.872457135487294	-1.881299	-6.857026	0.253047
Trial2	2	1	blindfold	counterclockwise	practice	Free	1	0.5	-0.25	4.761612	0.48621	-1.45341	0.62442	0.874528717900322	-1.841939	-6.77239	0.207013
Trial2	2	1	blindfold	counterclockwise	practice	Free	1	0.5	-0.25	4.781616	0.46906	-1.45342	0.62649	0.877035917106657	-1.939764	-6.93743	0.272246
Trial2	2	1	blindfold	counterclockwise	practice	Free	1	0.5	-0.25	4.80162	0.45151	-1.45345	0.62859	0.879927069929638	-1.974252	-6.912039	0.347496
Trial2	2	1	blindfold	counterclockwise	practice	Free	1	0.5	-0.25	4.821609	0.43508	-1.45344	0.63315	0.885532888877429	-1.987848	-6.831635	0.377835
Trial2	2	1	blindfold	counterclockwise	practice	Free	1	0.5	-0.25	4.841614	0.40049	-1.45338	0.63532	0.890894917024034	-1.746506	-6.620045	0.272323
Trial2	2	1	blindfold	counterclockwise	practice	Free	1	0.5	-0.25	4.861618	0.38448	-1.45333	0.63753	0.89501643703513	-1.703658	-6.77239	0.231003
Trial2	2	1	blindfold	counterclockwise	practice	Free	1	0.5	-0.25	4.881622	0.36774	-1.45335	0.63975	0.899526421725109	-1.646687	-6.670827	0.318028
Trial2	2	1	blindfold	counterclockwise	practice	Free	1	0.5	-0.25	4.901611	0.35179	-1.45335	0.6420701	0.904298172010899	-1.634358	-6.67929	0.276772
Trial2	2	1	blindfold	counterclockwise	practice	Free	1	0.5	-0.25	4.921616	0.33566	-1.45335	0.64681	0.91174327503334	-1.727123	-6.780854	0.356173
Trial2	2	1	blindfold	counterclockwise	practice	Free	1	0.5	-0.25	4.94162	0.30478	-1.45335	0.64913	0.920079115616817	-1.500985	-6.700449	0.221229
Trial2	2	1	blindfold	counterclockwise	practice	Free	1	0.5	-0.25	4.961609	0.29053	-1.45336	0.65141	0.925428355469441	-1.52308	-6.746999	0.25349
Trial2	2	1	blindfold	counterclockwise	practice	Free	1	0.5	-0.25	4.981613	0.27579	-1.45337	0.65367	0.931069012493237	-1.548591	-6.691986	0.273104
Trial2	2	1	blindfold	counterclockwise	practice	Free	1	0.5	-0.25	5.001617	0.26185	-1.45334	0.65602	0.936796475877519	-1.437137	-6.696218	0.354148
Trial2	2	1	blindfold	counterclockwise	practice	Free	1	0.5	-0.25	5.021622	0.24792	-1.45333	0.66099	0.945223308429859	-1.376246	-6.615813	0.436447
Trial2	2	1	blindfold	counterclockwise	practice	Free	1	0.5	-0.25	5.041611	0.22227	-1.45333	0.66366	0.954939072521863	-1.365373	-6.738536	0.540649
Trial2	2	1	blindfold	counterclockwise	practice	Free	1	0.5	-0.25	5.061615	0.21021	-1.45337	0.66634	0.961070876860051	-1.254338	-6.658131	0.437608
Trial2	2	1	blindfold	counterclockwise	practice	Free	1	0.5	-0.25	5.081619	0.19869	-1.45334	0.66897	0.967105763681955	-1.180181	-6.539641	0.28602
Trial2	2	1	blindfold	counterclockwise	practice	Free	1	0.5	-0.25	5.101608	0.18742	-1.45328	0.67128	0.972863370111014	-1.101013	-6.476164	0.091956
Trial2	2	1	blindfold	counterclockwise	practice	Free	1	0.5	-0.25	5.121613	0.17682	-1.45324	0.67503	0.979860093920445	-0.925808	-6.336515	0.048742
Trial2	2	1	blindfold	counterclockwise	practice	Free	1	0.5	-0.25	5.141617	0.15856	-1.45319	0.67645	0.987365640021235	-0.78726	-6.438078	-0.050248
Trial2	2	1	blindfold	counterclockwise	practice	Free	1	0.5	-0.25	5.161621	0.15053	-1.45321	0.67742	0.991078733864993	-0.710691	-6.429614	-0.220614
Trial2	2	1	blindfold	counterclockwise	practice	Free	1	0.5	-0.25	5.18161	0.14351	-1.45321	0.67796	0.994079897552918	-0.69836	-6.433846	-0.215196
Trial2	2	1	blindfold	counterclockwise	practice	Free	1	0.5	-0.25	5.201614	0.13784	-1.45321	0.67826	0.996406816438448	-0.720676	-6.493091	-0.176942
Trial2	2	1	blindfold	counterclockwise	practice	Free	1	0.5	-0.25	5.221619	0.13279	-1.45324	0.67813	0.998132525476606	-0.662209	-6.543873	-0.1495
Trial2	2	1	blindfold	counterclockwise	practice	Free	1	0.5	-0.25	5.241623	0.12592	-1.45328	0.67767	1.00025370816958	-0.602215	-6.590423	-0.549399
Trial2	2	1	blindfold	counterclockwise	practice	Free	1	0.5	-0.25	5.261612	0.1239	-1.4533	0.6770999	1.00048264223165	-0.62322	-6.683522	-0.744464
Trial2	2	1	blindfold	counterclockwise	practice	Free	1	0.5	-0.25	5.281616	0.12286	-1.45333	0.6767	1.00050360445388	-0.508982	-6.730072	-0.928036
Trial2	2	1	blindfold	counterclockwise	practice	Free	1	0.5	-0.25	5.30162	0.12254	-1.45337	0.67661	1.0005409201431	-0.292663	-6.852794	-1.126235
Trial2	2	1	blindfold	counterclockwise	practice	Free	1	0.5	-0.25	5.321609	0.12253	-1.45341	0.67632	1.00027609128417	-0.03554	-6.861258	-1.442007
Trial2	2	1	blindfold	counterclockwise	practice	Free	1	0.5	-0.25	5.341614	0.12256	-1.45348	0.67583	0.999811058789747	0.340258	-7.051689	-2.135986
Trial2	2	1	blindfold	counterclockwise	practice	Free	1	0.5	-0.25	5.361618	0.12264	-1.45353	0.67488	0.998901214475271	0.288386	-7.106702	-2.272631
Trial2	2	1	blindfold	counterclockwise	practice	Free	1	0.5	-0.25	5.381622	0.12276	-1.45355	0.67331	0.997402349208121	0.280396	-7.127861	-2.475991
Trial2	2	1	blindfold	counterclockwise	practice	Free	1	0.5	-0.25	5.401611	0.12293	-1.45356	0.67124	0.995422012336839	0.217755	-7.047457	-2.511302
Trial2	2	1	blindfold	counterclockwise	practice	Free	1	0.5	-0.25	5.421616	0.12312	-1.45353	0.66508	0.989651435861397	0.132409	-7.000907	-2.500767
Trial2	2	1	blindfold	counterclockwise	practice	Free	1	0.5	-0.25	5.44162	0.12348	-1.45352	0.66107	0.985807200181023	0.048154	-7.089775	-2.494075
Trial2	2	1	blindfold	counterclockwise	practice	Free	1	0.5	-0.25	5.461609	0.12362	-1.45354	0.65662	0.981642333137189	-0.024442	-7.144788	-2.466134
Trial2	2	1	blindfold	counterclockwise	practice	Free	1	0.5	-0.25	5.481613	0.1237	-1.45356	0.65159	0.976967862729456	0.036287	-7.208265	-2.528215
Trial2	2	1	blindfold	counterclockwise	practice	Free	1	0.5	-0.25	5.501617	0.12375	-1.45358	0.64573	0.971543216266234	0.059789	-7.14902	-2.638212
Trial2	2	1	blindfold	counterclockwise	practice	Free	1	0.5	-0.25	5.521622	0.12386	-1.45358	0.63198	0.958837849806497	0.193577	-7.237888	-2.558417
Trial2	2	1	blindfold	counterclockwise	practice	Free	1	0.5	-0.25	5.541611	0.12446	-1.45356	0.62478	0.951982318896413	0.248372	-7.115166	-2.54867
Trial2	2	1	blindfold	counterclockwise	practice	Free	1	0.5	-0.25	5.561615	0.1249	-1.45355	0.61691	0.944580820277104	0.231725	-7.187106	-2.735295
Trial2	2	1	blindfold	counterclockwise	practice	Free	1	0.5	-0.25	5.581619	0.12543	-1.45358	0.60812	0.936307993523657	0.224352	-7.174411	-2.77355
Trial2	2	1	blindfold	counterclockwise	practice	Free	1	0.5	-0.25	5.601608	0.12603	-1.45357	0.59842	0.927183961969392	0.220362	-7.034762	-2.595846
Trial2	2	1	blindfold	counterclockwise	practice	Free	1	0.5	-0.25	5.621613	0.12671	-1.45353	0.57678	0.907144162044628	0.228739	-6.954357	-2.942739
Trial2	2	1	blindfold	counterclockwise	practice	Free	1	0.5	-0.25	5.641617	0.12836	-1.45354	0.56412	0.894934440543112	0.210021	-7.03053	-3.019341
Trial2	2	1	blindfold	counterclockwise	practice	Free	1	0.5	-0.25	5.661621	0.12933	-1.45354	0.55112	0.882717101106884	0.197132	-7.165947	-2.820681
Trial2	2	1	blindfold	counterclockwise	practice	Free	1	0.5	-0.25	5.68161	0.13032	-1.45356	0.53702	0.869519308599006	0.213964	-6.93743	-2.803326
Trial2	2	1	blindfold	counterclockwise	practice	Free	1	0.5	-0.25	5.701614	0.1314	-1.4535	0.52278	0.856186245642764	0.149649	-6.861258	-2.587847
Trial2	2	1	blindfold	counterclockwise	practice	Free	1	0.5	-0.25	5.721619	0.13245	-1.45342	0.49302	0.828958213929002	0.144908	-6.708913	-2.373199
Trial2	2	1	blindfold	counterclockwise	practice	Free	1	0.5	-0.25	5.741623	0.13456	-1.45334	0.47813	0.814689918211158	0.041783	-6.446541	-2.117503
Trial2	2	1	blindfold	counterclockwise	practice	Free	1	0.5	-0.25	5.761612	0.13549	-1.4533	0.46283	0.80062110820761	0.185505	-6.873953	-2.456403
Trial2	2	1	blindfold	counterclockwise	practice	Free	1	0.5	-0.25	5.781616	0.13655	-1.45338	0.44719	0.786237733346928	0.333813	-6.840099	-2.440426
Trial2	2	1	blindfold	counterclockwise	practice	Free	1	0.5	-0.25	5.80162	0.13778	-1.4534	0.43103	0.771365775009557	0.3917	-6.649668	-2.036882
Trial2	2	1	blindfold	counterclockwise	practice	Free	1	0.5	-0.25	5.821609	0.13926	-1.45337	0.40019	0.743559285130967	0.443671	-6.746999	-1.730603
Trial2	2	1	blindfold	counterclockwise	practice	Free	1	0.5	-0.25	5.841614	0.14262	-1.45331	0.38468	0.72838119997206	0.253895	-6.573495	-1.565962
Trial2	2	1	blindfold	counterclockwise	practice	Free	1	0.5	-0.25	5.861618	0.14444	-1.45328	0.36937	0.714172313678852	0.197541	-6.539641	-1.664742
Trial2	2	1	blindfold	counterclockwise	practice	Free	1	0.5	-0.25	5.881622	0.14628	-1.45327	0.35457	0.700444667013189	0.374334	-6.552336	-1.935217
Trial2	2	1	blindfold	counterclockwise	practice	Free	1	0.5	-0.25	5.901611	0.14819	-1.45329	0.34035	0.687228787851694	0.507345	-6.4677	-1.825756
Trial2	2	1	blindfold	counterclockwise	practice	Free	1	0.5	-0.25	5.921616	0.15023	-1.45325	0.31097	0.66107973032932	0.484524	-6.416919	-1.589156
Trial2	2	1	blindfold	counterclockwise	practice	Free	1	0.5	-0.25	5.94162	0.15504	-1.45323	0.2971	0.64677339359808	0.46047	-6.471932	-1.602185
Trial2	2	1	blindfold	counterclockwise	practice	Free	1	0.5	-0.25	5.961609	0.15763	-1.45323	0.28345	0.633866018734847	0.395903	-6.459237	-1.54456
Trial2	2	1	blindfold	counterclockwise	practice	Free	1	0.5	-0.25	5.981613	0.16036	-1.45319	0.26925	0.620464255244167	0.416359	-6.264574	-1.946015
Trial2	2	1	blindfold	counterclockwise	practice	Free	1	0.5	-0.25	6.001617	0.16306	-1.45316	0.25507	0.607144359316171	0.466646	-6.412687	-2.342364
Trial2	2	1	blindfold	counterclockwise	practice	Free	1	0.5	-0.25	6.021622	0.16583	-1.45317	0.22604	0.58162159953458	0.449216	-6.213792	-2.16477
Trial2	2	1	blindfold	counterclockwise	practice	Free	1	0.5	-0.25	6.041611	0.17177	-1.45306	0.21105	0.565952325430555	0.447402	-6.040289	-1.753932
Trial2	2	1	blindfold	counterclockwise	practice	Free	1	0.5	-0.25	6.061615	0.17489	-1.45303	0.19657	0.552377848226905	0.443205	-5.955653	-1.732715
Trial2	2	1	blindfold	counterclockwise	practice	Free	1	0.5	-0.25	6.081619	0.17787	-1.453	0.18178	0.538703720060665	0.297738	-5.917566	-1.525374
Trial2	2	1	blindfold	counterclockwise	practice	Free	1	0.5	-0.25	6.101608	0.1811	-1.45296	0.16735	0.525241128104107	0.297253	-5.862553	-1.75814
Trial2	2	1	blindfold	counterclockwise	practice	Free	1	0.5	-0.25	6.121613	0.18403	-1.45295	0.13754	0.500024292402848	0.408669	-5.930262	-2.042375
Trial2	2	1	blindfold	counterclockwise	practice	Free	1	0.5	-0.25	6.141617	0.19034	-1.45295	0.12255	0.484440725537429	0.365125	-5.689049	-1.598748
Trial2	2	1	blindfold	counterclockwise	practice	Free	1	0.5	-0.25	6.161621	0.19363	-1.4529	0.10865	0.471691002335323	0.354056	-5.769453	-1.472116
Trial2	2	1	blindfold	counterclockwise	practice	Free	1	0.5	-0.25	6.18161	0.19654	-1.45288	0.09450901	0.459101761795189	0.278603	-5.786381	-1.478777
Trial2	2	1	blindfold	counterclockwise	practice	Free	1	0.5	-0.25	6.201614	0.19968	-1.45287	0.080102	0.446272825961284	0.221561	-5.710208	-1.52721
Trial2	2	1	blindfold	counterclockwise	practice	Free	1	0.5	-0.25	6.221619	0.20254	-1.45286	0.051373	0.423447919151411	0.293347	-5.701745	-1.87187
Trial2	2	1	blindfold	counterclockwise	practice	Free	1	0.5	-0.25	6.241623	0.20845	-1.45293	0.03621	0.408555471122277	0.3696	-5.756758	-1.953669
Trial2	2	1	blindfold	counterclockwise	practice	Free	1	0.5	-0.25	6.261612	0.21151	-1.4529	0.021542	0.396183716449105	0.384325	-5.739831	-1.635424
Trial2	2	1	blindfold	counterclockwise	practice	Free	1	0.5	-0.25	6.281616	0.21451	-1.45289	0.0069744	0.384109861772783	0.383685	-5.811771	-1.601436
Trial2	2	1	blindfold	counterclockwise	practice	Free	1	0.5	-0.25	6.30162	0.21753	-1.4529	-0.0079028	0.372021984110986	0.272491	-5.83293	-1.554564
Trial2	2	1	blindfold	counterclockwise	practice	Free	1	0.5	-0.25	6.321609	0.22058	-1.45289	-0.036738	0.351505633258466	0.211822	-5.604413	-1.458764
Trial2	2	1	blindfold	counterclockwise	practice	Free	1	0.5	-0.25	6.341614	0.22617	-1.45283	-0.052112	0.337849870464421	0.345768	-5.917566	-2.181467
Trial2	2	1	blindfold	counterclockwise	practice	Free	1	0.5	-0.25	6.361618	0.229	-1.45291	-0.067289	0.326839880583072	0.32215	-5.900639	-2.022419
Trial2	2	1	blindfold	counterclockwise	practice	Free	1	0.5	-0.25	6.381622	0.23176	-1.45294	-0.082504	0.316239796292108	0.348126	-5.993739	-1.801114
Trial2	2	1	blindfold	counterclockwise	practice	Free	1	0.5	-0.25	6.401611	0.23452	-1.45298	-0.098198	0.305816083508435	0.392143	-5.921798	-1.791547
Trial2	2	1	blindfold	counterclockwise	practice	Free	1	0.5	-0.25	6.421616	0.23741	-1.45298	-0.12918	0.289051870489287	0.350133	-5.964116	-1.822003
Trial2	2	1	blindfold	counterclockwise	practice	Free	1	0.5	-0.25	6.44162	0.24304	-1.45289	-0.14475	0.277679669746241	0.266101	-5.849858	-2.125869
Trial2	2	1	blindfold	counterclockwise	practice	Free	1	0.5	-0.25	6.461609	0.24589	-1.45293	-0.16055	0.269394119540139	0.360923	-6.040289	-2.045744
Trial2	2	1	blindfold	counterclockwise	practice	Free	1	0.5	-0.25	6.481613	0.24862	-1.45297	-0.17684	0.261809643388046	0.212906	-5.727135	-1.827208
Trial2	2	1	blindfold	counterclockwise	practice	Free	1	0.5	-0.25	6.501617	0.25128	-1.45291	-0.19295	0.255179028481386	0.188134	-5.83293	-1.518996
Trial2	2	1	blindfold	counterclockwise	practice	Free	1	0.5	-0.25	6.521622	0.25395	-1.4529	-0.22438	0.247380246093479	0.247732	-5.773685	-1.647041
Trial2	2	1	blindfold	counterclockwise	practice	Free	1	0.5	-0.25	6.541611	0.25913	-1.45285	-0.23953	0.241097443673622	0.172584	-5.705976	-1.926147
Trial2	2	1	blindfold	counterclockwise	practice	Free	1	0.5	-0.25	6.561615	0.26149	-1.45287	-0.25552	0.238573881008184	0.263436	-6.002202	-2.261131
Trial2	2	1	blindfold	counterclockwise	practice	Free	1	0.5	-0.25	6.581619	0.26396	-1.45297	-0.27178	0.237042715122504	0.326134	-5.97258	-2.127108
Trial2	2	1	blindfold	counterclockwise	practice	Free	1	0.5	-0.25	6.601608	0.26645	-1.45299	-0.28855	0.236710181117904	0.244568	-5.955653	-1.849603
Trial2	2	1	blindfold	counterclockwise	practice	Free	1	0.5	-0.25	6.621613	0.26902	-1.45298	-0.32079	0.241584328063568	0.35734	-5.985275	-1.74441
Trial2	2	1	blindfold	counterclockwise	practice	Free	1	0.5	-0.25	6.641617	0.274	-1.45297	-0.33689	0.242127805028669	0.169481	-5.59595	-1.88377
Trial2	2	1	blindfold	counterclockwise	practice	Free	1	0.5	-0.25	6.661621	0.27639	-1.45291	-0.35376	0.246510804380844	0.135349	-6.074143	-2.156344
Trial2	2	1	blindfold	counterclockwise	practice	Free	1	0.5	-0.25	6.68161	0.27873	-1.45299	-0.37028	0.251848542770118	0.120845	-6.065679	-2.008718
Trial2	2	1	blindfold	counterclockwise	practice	Free	1	0.5	-0.25	6.701614	0.28086	-1.45298	-0.38721	0.258551572589013	0.08012	-5.659427	-1.62877
Trial2	2	1	blindfold	counterclockwise	practice	Free	1	0.5	-0.25	6.721619	0.28289	-1.4529	-0.41916	0.27523056521131	0.179399	-5.799076	-1.404584
Trial2	2	1	blindfold	counterclockwise	practice	Free	1	0.5	-0.25	6.741623	0.28855	-1.45284	-0.43477	0.280804300971788	-0.01891	-5.557863	-1.599841
Trial2	2	1	blindfold	counterclockwise	practice	Free	1	0.5	-0.25	6.761612	0.28855	-1.45284	-0.45091	0.291677794590988	0.091387	-5.752526	-1.782613
Trial2	2	1	blindfold	counterclockwise	practice	Free	1	0.5	-0.25	6.781616	0.29016	-1.45287	-0.46707	0.30191425294499	0.011108	-5.883712	-1.770304
Trial2	2	1	blindfold	counterclockwise	practice	Free	1	0.5	-0.25	6.80162	0.29174	-1.45289	-0.483	0.312507971536973	0.053816	-5.515545	-1.50762
Trial2	2	1	blindfold	counterclockwise	practice	Free	1	0.5	-0.25	6.821609	0.29311	-1.45283	-0.51212	0.333931696442102	0.041483	-5.710208	-1.241478
Trial2	2	1	blindfold	counterclockwise	practice	Free	1	0.5	-0.25	6.841614	0.2956	-1.45289	-0.52658	0.343912553388224	0.053956	-5.612877	-1.130596
Trial2	2	1	blindfold	counterclockwise	practice	Free	1	0.5	-0.25	6.861618	0.29677	-1.45283	-0.54034	0.354400549631937	0.011431	-5.587486	-1.403655
Trial2	2	1	blindfold	counterclockwise	practice	Free	1	0.5	-0.25	6.881622	0.29783	-1.45282	-0.554	0.365087286674698	0.132055	-5.938725	-1.631136
Trial2	2	1	blindfold	counterclockwise	practice	Free	1	0.5	-0.25	6.901611	0.29886	-1.45292	-0.56788	0.376171517362915	0.095227	-5.862553	-1.565038
Trial2	2	1	blindfold	counterclockwise	practice	Free	1	0.5	-0.25	6.921616	0.2999	-1.45292	-0.59413	0.398077248483651	0.133675	-5.612877	-1.385353
Trial2	2	1	blindfold	counterclockwise	practice	Free	1	0.5	-0.25	6.94162	0.30183	-1.45282	-0.60634	0.407737097452557	0.040477	-5.562095	-1.105797
Trial2	2	1	blindfold	counterclockwise	practice	Free	1	0.5	-0.25	6.961609	0.30272	-1.45277	-0.61787	0.417429940668646	-0.053785	-5.413982	-0.846616
Trial2	2	1	blindfold	counterclockwise	practice	Free	1	0.5	-0.25	6.981613	0.30349	-1.4527	-0.62879	0.426729500638222	-0.114027	-5.303955	-0.87587
Trial2	2	1	blindfold	counterclockwise	practice	Free	1	0.5	-0.25	7.001617	0.30406	-1.45267	-0.6395	0.43600773610614	-0.089877	-5.545168	-1.031306
Trial2	2	1	blindfold	counterclockwise	practice	Free	1	0.5	-0.25	7.021622	0.30449	-1.45274	-0.65838	0.452767501367096	-0.0037519	-5.557863	-1.061233
Trial2	2	1	blindfold	counterclockwise	practice	Free	1	0.5	-0.25	7.041611	0.30512	-1.45275	-0.66684	0.460145430739769	0.090151	-5.333578	-0.616343
Trial2	2	1	blindfold	counterclockwise	practice	Free	1	0.5	-0.25	7.061615	0.30545	-1.45271	-0.67428	0.466758195972851	0.129188	-5.435141	-0.721056
Trial2	2	1	blindfold	counterclockwise	practice	Free	1	0.5	-0.25	7.081619	0.30584	-1.45272	-0.68095	0.472669006845665	0.122022	-5.515545	-0.665713
Trial2	2	1	blindfold	counterclockwise	practice	Free	1	0.5	-0.25	7.101608	0.30623	-1.45273	-0.68701	0.478042405142372	0.0032552	-5.40975	-0.6627
Trial2	2	1	blindfold	counterclockwise	practice	Free	1	0.5	-0.25	7.121613	0.3066	-1.4527	-0.69637	0.486466586921276	0.073751	-5.248942	-0.609835
Trial2	2	1	blindfold	counterclockwise	practice	Free	1	0.5	-0.25	7.141617	0.30731	-1.45261	-0.69977	0.489308155572936	0.143482	-5.177001	-0.304517
Trial2	2	1	blindfold	counterclockwise	practice	Free	1	0.5	-0.25	7.161621	0.30771	-1.45257	-0.70197	0.491174420244902	0.258048	-5.100829	-0.142394
Trial2	2	1	blindfold	counterclockwise	practice	Free	1	0.5	-0.25	7.18161	0.30815	-1.45255	-0.70313	0.492070348708935	0.370743	-5.092365	-0.094609
Trial2	2	1	blindfold	counterclockwise	practice	Free	1	0.5	-0.25	7.201614	0.30862	-1.45254	-0.70344	0.492172881544502	0.56843	-4.995034	-0.153387
Trial2	2	1	blindfold	counterclockwise	practice	Free	1	0.5	-0.25	7.221619	0.30894	-1.45251	-0.70344	0.492048543636198	0.813543	-4.910398	-0.048786
Trial2	2	1	blindfold	counterclockwise	practice	Free	1	0.5	-0.25	7.241623	0.30906	-1.45243	-0.7034301	0.49199279301952	1.164847	-4.694576	0.141146
Trial2	2	1	blindfold	counterclockwise	practice	Free	1	0.5	-0.25	7.261612	0.30913	-1.45237	-0.70341	0.49194710351993	1.266693	-4.593013	0.137363
Trial2	2	1	blindfold	counterclockwise	practice	Free	1	0.5	-0.25	7.281616	0.30932	-1.45232	-0.70338	0.491845839169363	1.347792	-4.571854	0.124179
Trial2	2	1	blindfold	counterclockwise	practice	Free	1	0.5	-0.25	7.30162	0.30965	-1.4523	-0.7033401	0.491681121431081	1.361052	-4.614172	0.136748
Trial2	2	1	blindfold	counterclockwise	practice	Free	1	0.5	-0.25	7.321609	0.31016	-1.4523	-0.70339	0.491529985717631	1.461606	-4.626867	0.035125
Trial2	2	1	blindfold	counterclockwise	practice	Free	1	0.5	-0.25	7.341614	0.31204	-1.45227	-0.70358	0.490982481759897	1.797495	-4.482986	-0.252187
Trial2	2	1	blindfold	counterclockwise	practice	Free	1	0.5	-0.25	7.361618	0.31384	-1.45225	-0.70388	0.49057371233723	1.896192	-4.470291	-0.276502
Trial2	2	1	blindfold	counterclockwise	practice	Free	1	0.5	-0.25	7.381622	0.31622	-1.45224	-0.70426	0.490027788747903	1.949047	-4.478754	-0.226457
Trial2	2	1	blindfold	counterclockwise	practice	Free	1	0.5	-0.25	7.401611	0.3193	-1.45224	-0.70472	0.489308479732752	2.026057	-4.478754	-0.238611
Trial2	2	1	blindfold	counterclockwise	practice	Free	1	0.5	-0.25	7.421616	0.32301	-1.45223	-0.70575	0.488910526033767	2.071466	-4.457595	-0.209569
Trial2	2	1	blindfold	counterclockwise	practice	Free	1	0.5	-0.25	7.44162	0.33313	-1.45222	-0.70624	0.48579885993185	2.077879	-4.385655	-0.074294
Trial2	2	1	blindfold	counterclockwise	practice	Free	1	0.5	-0.25	7.461609	0.33927	-1.45219	-0.70669	0.484148636921443	2.094856	-4.372959	-0.034193
Trial2	2	1	blindfold	counterclockwise	practice	Free	1	0.5	-0.25	7.481613	0.34642	-1.45219	-0.7072001	0.482305614207466	2.180785	-4.415277	-0.157175
Trial2	2	1	blindfold	counterclockwise	practice	Free	1	0.5	-0.25	7.501617	0.3542	-1.45222	-0.70779	0.480447019107327	2.222667	-4.508377	-0.23352
Trial2	2	1	blindfold	counterclockwise	practice	Free	1	0.5	-0.25	7.521622	0.36284	-1.45225	-0.70908	0.479131871219004	2.296463	-4.512609	-0.179238
Trial2	2	1	blindfold	counterclockwise	practice	Free	1	0.5	-0.25	7.541611	0.38299	-1.45226	-0.70966	0.474319142819465	2.223775	-4.4449	-0.014488
Trial2	2	1	blindfold	counterclockwise	practice	Free	1	0.5	-0.25	7.561615	0.3945	-1.45224	-0.71014	0.472079502456712	2.146221	-4.466059	0.018258
Trial2	2	1	blindfold	counterclockwise	practice	Free	1	0.5	-0.25	7.581619	0.4064	-1.45224	-0.71059	0.470004376099317	2.158823	-4.495682	-0.044823
Trial2	2	1	blindfold	counterclockwise	practice	Free	1	0.5	-0.25	7.601608	0.41899	-1.45224	-0.71102	0.468083385868781	2.087112	-4.482986	-0.04503
Trial2	2	1	blindfold	counterclockwise	practice	Free	1	0.5	-0.25	7.621613	0.43262	-1.45225	-0.71186	0.466749100139965	2.027245	-4.512609	-0.031862
Trial2	2	1	blindfold	counterclockwise	practice	Free	1	0.5	-0.25	7.641617	0.46072	-1.45225	-0.71235	0.464015571662153	1.960056	-4.525304	-0.091449
Trial2	2	1	blindfold	counterclockwise	practice	Free	1	0.5	-0.25	7.661621	0.4755	-1.45227	-0.71287	0.4635179491317	1.925872	-4.533768	-0.081002
Trial2	2	1	blindfold	counterclockwise	practice	Free	1	0.5	-0.25	7.68161	0.49164	-1.45227	-0.71341	0.463485421663378	1.947158	-4.495682	-0.074672
Trial2	2	1	blindfold	counterclockwise	practice	Free	1	0.5	-0.25	7.701614	0.50725	-1.45226	-0.71399	0.464046671229099	1.908724	-4.504145	-0.119842
Trial2	2	1	blindfold	counterclockwise	practice	Free	1	0.5	-0.25	7.721619	0.52322	-1.45226	-0.71547	0.466048821820884	1.73943	-4.529536	-0.133728
Trial2	2	1	blindfold	counterclockwise	practice	Free	1	0.5	-0.25	7.741623	0.55612	-1.45227	-0.71649	0.469853601696871	1.661353	-4.559159	-0.28367
Trial2	2	1	blindfold	counterclockwise	practice	Free	1	0.5	-0.25	7.761612	0.57344	-1.45227	-0.71764	0.473371512946858	1.64023	-4.487218	-0.272818
Trial2	2	1	blindfold	counterclockwise	practice	Free	1	0.5	-0.25	7.781616	0.59041	-1.45226	-0.71894	0.477575808773088	1.533235	-4.478754	-0.299394
Trial2	2	1	blindfold	counterclockwise	practice	Free	1	0.5	-0.25	7.80162	0.60748	-1.45225	-0.72036	0.482483636957638	1.535064	-4.508377	-0.261339
Trial2	2	1	blindfold	counterclockwise	practice	Free	1	0.5	-0.25	7.821609	0.62462	-1.45225	-0.72337	0.489499036071813	1.531892	-4.571854	-0.172841
Trial2	2	1	blindfold	counterclockwise	practice	Free	1	0.5	-0.25	7.841614	0.65968	-1.45226	-0.7249	0.501026668075292	1.632545	-4.521072	-0.141914
Trial2	2	1	blindfold	counterclockwise	practice	Free	1	0.5	-0.25	7.861618	0.6770999	-1.45226	-0.72639	0.50824386462535	1.532177	-4.529536	-0.109741
Trial2	2	1	blindfold	counterclockwise	practice	Free	1	0.5	-0.25	7.881622	0.69514	-1.45226	-0.72795	0.516251739597781	1.500338	-4.482986	-0.164444
Trial2	2	1	blindfold	counterclockwise	practice	Free	1	0.5	-0.25	7.901611	0.71324	-1.45225	-0.72954	0.524814144525546	1.514631	-4.516841	-0.20996
Trial2	2	1	blindfold	counterclockwise	practice	Free	1	0.5	-0.25	7.921616	0.73085	-1.45225	-0.7328	0.535151929847601	1.508166	-4.474523	-0.181087
Trial2	2	1	blindfold	counterclockwise	practice	Free	1	0.5	-0.25	7.94162	0.76612	-1.45224	-0.73447	0.552748582872673	1.42784	-4.499913	-0.097405
Trial2	2	1	blindfold	counterclockwise	practice	Free	1	0.5	-0.25	7.961609	0.78374	-1.45224	-0.73604	0.562799481516453	1.429288	-4.49145	-0.069091
Trial2	2	1	blindfold	counterclockwise	practice	Free	1	0.5	-0.25	7.981613	0.8019	-1.45223	-0.73762	0.573512762010142	1.537918	-4.427973	-0.114951
Trial2	2	1	blindfold	counterclockwise	practice	Free	1	0.5	-0.25	8.001617	0.82007	-1.45222	-0.7391601	0.584570226770504	1.466244	-4.436436	-0.149688
Trial2	2	1	blindfold	counterclockwise	practice	Free	1	0.5	-0.25	8.021622	0.83767	-1.45223	-0.74239	0.597050212146253	1.44664	-4.512609	-0.122697
Trial2	2	1	blindfold	counterclockwise	practice	Free	1	0.5	-0.25	8.041611	0.87266	-1.45225	-0.74417	0.618934132600591	1.369485	-4.482986	-0.270566
Trial2	2	1	blindfold	counterclockwise	practice	Free	1	0.5	-0.25	8.061615	0.8905799	-1.45225	-0.74589	0.63123656572719	1.41592	-4.436436	-0.162697
Trial2	2	1	blindfold	counterclockwise	practice	Free	1	0.5	-0.25	8.081619	0.90792	-1.45223	-0.7475	0.643354475517693	1.396825	-4.419509	-0.016548
Trial2	2	1	blindfold	counterclockwise	practice	Free	1	0.5	-0.25	8.101608	0.92521	-1.45222	-0.74905	0.655632875131168	1.407468	-4.436436	-0.058468
Trial2	2	1	blindfold	counterclockwise	practice	Free	1	0.5	-0.25	8.121613	0.94242	-1.45223	-0.75244	0.66946355438235	1.312278	-4.538	-0.196743
Trial2	2	1	blindfold	counterclockwise	practice	Free	1	0.5	-0.25	8.141617	0.97709	-1.45224	-0.75428	0.694199696446193	1.352095	-4.394118	-0.303515
Trial2	2	1	blindfold	counterclockwise	practice	Free	1	0.5	-0.25	8.161621	0.99404	-1.45221	-0.75617	0.707307314782948	1.347141	-4.377191	-0.181713
Trial2	2	1	blindfold	counterclockwise	practice	Free	1	0.5	-0.25	8.18161	1.01142	-1.45219	-0.7580299	0.720863957919819	1.193127	-4.389887	-0.176152
Trial2	2	1	blindfold	counterclockwise	practice	Free	1	0.5	-0.25	8.201614	1.02815	-1.4522	-0.75989	0.734118751373165	1.209936	-4.457595	-0.121119
Trial2	2	1	blindfold	counterclockwise	practice	Free	1	0.5	-0.25	8.221619	1.04521	-1.45224	-0.76344	0.748915612856782	1.267226	-4.546463	-0.126375
Trial2	2	1	blindfold	counterclockwise	practice	Free	1	0.5	-0.25	8.241623	1.07776	-1.45228	-0.7653	0.774170990406483	1.242383	-4.559159	-0.22117
Trial2	2	1	blindfold	counterclockwise	practice	Free	1	0.5	-0.25	8.261612	1.09427	-1.45228	-0.76713	0.787769177412953	1.316666	-4.597245	-0.197607
Trial2	2	1	blindfold	counterclockwise	practice	Free	1	0.5	-0.25	8.281616	1.11014	-1.45228	-0.76909	0.801077526159033	1.244014	-4.525304	-0.245219
Trial2	2	1	blindfold	counterclockwise	practice	Free	1	0.5	-0.25	8.30162	1.12629	-1.45228	-0.77114	0.814755175957247	1.261274	-4.639563	-0.257787
Trial2	2	1	blindfold	counterclockwise	practice	Free	1	0.5	-0.25	8.321609	1.14221	-1.45231	-0.77533	0.829701939890568	1.287073	-4.690344	-0.30498
Trial2	2	1	blindfold	counterclockwise	practice	Free	1	0.5	-0.25	8.341614	1.17183	-1.45237	-0.77751	0.854179323344693	1.214832	-4.817298	-0.252547
Trial2	2	1	blindfold	counterclockwise	practice	Free	1	0.5	-0.25	8.361618	1.18636	-1.45242	-0.7797	0.866990266291159	1.20717	-4.935789	-0.131219
Trial2	2	1	blindfold	counterclockwise	practice	Free	1	0.5	-0.25	8.381622	1.20053	-1.45247	-0.78174	0.879482684320864	1.227801	-4.91463	-0.146576
Trial2	2	1	blindfold	counterclockwise	practice	Free	1	0.5	-0.25	8.401611	1.21475	-1.45248	-0.7838	0.892081881011754	1.103137	-4.86808	-0.166687
Trial2	2	1	blindfold	counterclockwise	practice	Free	1	0.5	-0.25	8.421616	1.2286	-1.45248	-0.78769	0.905521129192965	1.064876	-4.995034	-0.236147
Trial2	2	1	blindfold	counterclockwise	practice	Free	1	0.5	-0.25	8.44162	1.25411	-1.45258	-0.78952	0.927234542810847	0.735399	-5.329346	-0.100087
Trial2	2	1	blindfold	counterclockwise	practice	Free	1	0.5	-0.25	8.461609	1.26584	-1.45264	-0.79128	0.937813847572435	0.587877	-5.38436	-0.092216
Trial2	2	1	blindfold	counterclockwise	practice	Free	1	0.5	-0.25	8.481613	1.27702	-1.45269	-0.79284	0.947858278145754	0.521914	-5.426678	-0.046137
Trial2	2	1	blindfold	counterclockwise	practice	Free	1	0.5	-0.25	8.501617	1.28693	-1.45271	-0.79431	0.956834425244344	0.469678	-5.532473	-0.132519
Trial2	2	1	blindfold	counterclockwise	practice	Free	1	0.5	-0.25	8.521622	1.29613	-1.45277	-0.79686	0.965856470586739	0.434878	-5.689049	-0.14504
Trial2	2	1	blindfold	counterclockwise	practice	Free	1	0.5	-0.25	8.541611	1.31107	-1.45287	-0.79787	0.978772736326943	0.458721	-5.684817	-0.044735
Trial2	2	1	blindfold	counterclockwise	practice	Free	1	0.5	-0.25	8.561615	1.31709	-1.45284	-0.7985901	0.984168170597929	0.507193	-5.62134	0.071566
Trial2	2	1	blindfold	counterclockwise	practice	Free	1	0.5	-0.25	8.581619	1.32211	-1.45281	-0.79897	0.98855085504242	0.4927	-5.579022	0.140827
Trial2	2	1	blindfold	counterclockwise	practice	Free	1	0.5	-0.25	8.601608	1.32583	-1.4528	-0.79905	0.991691129411504	0.479899	-5.511314	0.287894
Trial2	2	1	blindfold	counterclockwise	practice	Free	1	0.5	-0.25	8.621613	1.32895	-1.45277	-0.79831	0.993882196121975	0.598776	-5.418214	0.349799
Trial2	2	1	blindfold	counterclockwise	practice	Free	1	0.5	-0.25	8.641617	1.33308	-1.4527	-0.79767	0.996977739435255	0.790701	-5.460532	0.702793
Trial2	2	1	blindfold	counterclockwise	practice	Free	1	0.5	-0.25	8.661621	1.33428	-1.45271	-0.79706	0.997646129370101	0.872753	-5.540936	0.701813
Trial2	2	1	blindfold	counterclockwise	practice	Free	1	0.5	-0.25	8.68161	1.33519	-1.45275	-0.79661	0.998160669975882	0.832721	-5.600181	0.663843
Trial2	2	1	blindfold	counterclockwise	practice	Free	1	0.5	-0.25	8.701614	1.33581	-1.45279	-0.79642	0.99857551464353	0.800039	-5.583254	0.53444
Trial2	2	1	blindfold	counterclockwise	practice	Free	1	0.5	-0.25	8.721619	1.33604	-1.4528	-0.7963901	0.998751725398072	0.650372	-5.617109	0.472536
Trial2	2	1	blindfold	counterclockwise	practice	Free	1	0.5	-0.25	8.741623	1.33609	-1.45284	-0.79638	0.998788026568808	0.320102	-5.875248	0.243525
Trial2	2	1	blindfold	counterclockwise	practice	Free	1	0.5	-0.25	8.761612	1.33611	-1.45291	-0.79638	0.998804691664186	0.153609	-6.074143	0.116189
Trial2	2	1	blindfold	counterclockwise	practice	Free	1	0.5	-0.25	8.781616	1.33611	-1.453	-0.79638	0.998804691664186	-0.0035878	-6.124925	-0.021943
Trial2	2	1	blindfold	counterclockwise	practice	Free	1	0.5	-0.25	8.80162	1.33612	-1.45304	-0.79638	0.99881327373567	0.056161	-6.103766	0.0061016
Trial2	2	1	blindfold	counterclockwise	practice	Free	1	0.5	-0.25	8.821609	1.33612	-1.45305	-0.7963901	0.998818784097148	0.106508	-6.103766	-0.074549
Trial2	2	1	blindfold	counterclockwise	practice	Free	1	0.5	-0.25	8.841614	1.33613	-1.45306	-0.7964	0.998832511953088	0.022263	-6.196865	-0.19455
Trial2	2	1	blindfold	counterclockwise	practice	Free	1	0.5	-0.25	8.861618	1.33613	-1.45308	-0.79641	0.998837957197477	-0.00020029	-6.167243	-0.211854
Trial2	2	1	blindfold	counterclockwise	practice	Free	1	0.5	-0.25	8.881622	1.33613	-1.45308	-0.79642	0.998843435118256	-0.083164	-6.146084	-0.205741
Trial2	2	1	blindfold	counterclockwise	practice	Free	1	0.5	-0.25	8.901611	1.33612	-1.45307	-0.7964301	0.998840663217045	-0.142015	-6.129156	-0.2031
Trial2	2	1	blindfold	counterclockwise	practice	Free	1	0.5	-0.25	8.921616	1.33611	-1.45307	-0.79645	0.998843005151306	-0.224267	-6.116461	-0.234215
Trial2	2	1	blindfold	counterclockwise	practice	Free	1	0.5	-0.25	8.94162	1.33609	-1.45306	-0.79646	0.998831786471572	-0.237363	-6.095302	-0.219112
Trial2	2	1	blindfold	counterclockwise	practice	Free	1	0.5	-0.25	8.961609	1.33608	-1.45304	-0.79647	0.998828882942459	-0.281121	-5.985275	-0.157457
Trial2	2	1	blindfold	counterclockwise	practice	Free	1	0.5	-0.25	8.981613	1.33606	-1.45301	-0.79647	0.998812218847095	-0.285808	-5.866785	-0.095199
Trial2	2	1	blindfold	counterclockwise	practice	Free	1	0.5	-0.25	9.001617	1.33604	-1.45295	-0.79647	0.998795455086575	-0.403333	-5.748294	-0.01268
Trial2	2	1	blindfold	counterclockwise	practice	Free	1	0.5	-0.25	9.021622	1.33602	-1.45291	-0.79649	0.998789649211792	-0.39655	-5.80754	-0.013492
Trial2	2	1	blindfold	counterclockwise	practice	Free	1	0.5	-0.25	9.041611	1.33599	-1.45292	-0.7965	0.998769950764766	-0.188014	-5.951421	-0.261392
Trial2	2	1	blindfold	counterclockwise	practice	Free	1	0.5	-0.25	9.061615	1.33598	-1.45294	-0.79651	0.998767048459636	-0.253306	-6.057216	-0.192218
Trial2	2	1	blindfold	counterclockwise	practice	Free	1	0.5	-0.25	9.081619	1.33597	-1.45299	-0.79653	0.998769725553771	-0.143659	-6.061448	-0.179235
Trial2	2	1	blindfold	counterclockwise	practice	Free	1	0.5	-0.25	9.101608	1.33596	-1.453	-0.79654	0.998766823748769	-0.088969	-5.828699	-0.215865
Trial2	2	1	blindfold	counterclockwise	practice	Free	1	0.5	-0.25	9.121613	1.33595	-1.45293	-0.79655	0.998763889518891	-0.189193	-5.553632	-0.160806
Trial2	2	1	blindfold	counterclockwise	practice	Free	1	0.5	-0.25	9.141617	1.33593	-1.45275	-0.79656	0.998752507201179	-0.239569	-5.439373	-0.128929
Trial2	2	1	blindfold	counterclockwise	practice	Free	1	0.5	-0.25	9.161621	1.33592	-1.45272	-0.79656	0.998744225884659	-0.234326	-5.325114	-0.0675
Trial2	2	1	blindfold	counterclockwise	practice	Free	1	0.5	-0.25	9.18161	1.3359	-1.45267	-0.79656	0.998727463791666	-0.183475	-5.261637	-0.044276
Trial2	2	1	blindfold	counterclockwise	practice	Free	1	0.5	-0.25	9.201614	1.33589	-1.45266	-0.79656	0.998719182563921	-0.189062	-5.38436	0.031954
Trial2	2	1	blindfold	counterclockwise	practice	Free	1	0.5	-0.25	9.221619	1.33588	-1.45268	-0.79655	0.998705321540129	-0.117543	-5.342042	0.06325
Trial2	2	1	blindfold	counterclockwise	practice	Free	1	0.5	-0.25	9.241623	1.33588	-1.45265	-0.79655	0.998705321540129	0.071512	-5.253174	0.001208
Trial2	2	1	blindfold	counterclockwise	practice	Free	1	0.5	-0.25	9.261612	1.33588	-1.45269	-0.79656	0.998710801592239	0.019215	-5.460532	0.0038572
Trial2	2	1	blindfold	counterclockwise	practice	Free	1	0.5	-0.25	9.281616	1.33588	-1.45272	-0.79656	0.998710801592239	-0.053345	-5.367432	-0.109592
Trial2	2	1	blindfold	counterclockwise	practice	Free	1	0.5	-0.25	9.30162	1.33588	-1.45269	-0.7965701	0.998716314334666	-0.107371	-5.232015	-0.126776
Trial2	2	1	blindfold	counterclockwise	practice	Free	1	0.5	-0.25	9.321609	1.33587	-1.45264	-0.7966	0.998724309124802	-0.156483	-5.253174	-0.208753
Trial3	1	1	blindfold	counterclockwise	practice	Guided	1	-0.5	-0.5	0	-0.55677	-1.45156	-1.30008	0.802091484258298	-0.590394	-3.272691	-0.203532
Trial3	1	1	blindfold	counterclockwise	practice	Guided	1	-0.5	-0.5	0.0100708	-0.55676	-1.45156	-1.30008	0.802090771366427	-0.510182	-3.29385	-0.209502
Trial3	1	1	blindfold	counterclockwise	practice	Guided	1	-0.5	-0.5	0.03005981	-0.55675	-1.45156	-1.30008	0.802090067034793	-0.474335	-3.285387	-0.241872
Trial3	1	1	blindfold	counterclockwise	practice	Guided	1	-0.5	-0.5	0.05006409	-0.55677	-1.45158	-1.30009	0.802101472726159	-0.46416	-3.272691	-0.235941
Trial3	1	1	blindfold	counterclockwise	practice	Guided	1	-0.5	-0.5	0.07006836	-0.55679	-1.45161	-1.30009	0.802102886209463	-0.387774	-3.243069	-0.222854
Trial3	1	1	blindfold	counterclockwise	practice	Guided	1	-0.5	-0.5	0.09007263	-0.55682	-1.45162	-1.30009	0.80210500947291	-0.19938	-3.226142	-0.185926
Trial3	1	1	blindfold	counterclockwise	practice	Guided	1	-0.5	-0.5	0.1100616	-0.55683	-1.45162	-1.30009	0.802105718882856	-0.121777	-3.192287	-0.18776
Trial3	1	1	blindfold	counterclockwise	practice	Guided	1	-0.5	-0.5	0.1300659	-0.55683	-1.45161	-1.30009	0.802105718882856	0.0018888	-3.162665	-0.180151
Trial3	1	1	blindfold	counterclockwise	practice	Guided	1	-0.5	-0.5	0.1500702	-0.55683	-1.45161	-1.30009	0.802105718882856	0.125847	-3.188055	-0.168324
Trial3	1	1	blindfold	counterclockwise	practice	Guided	1	-0.5	-0.5	0.1700592	-0.55682	-1.4516	-1.30009	0.80210500947291	0.216709	-3.200751	-0.200659
Trial3	1	1	blindfold	counterclockwise	practice	Guided	1	-0.5	-0.5	0.1900635	-0.5568	-1.4516	-1.30009	0.802103595246998	0.366165	-3.213446	-0.186488
Trial3	1	1	blindfold	counterclockwise	practice	Guided	1	-0.5	-0.5	0.2100677	-0.55677	-1.4516	-1.30009	0.802101472726159	0.444246	-3.149969	-0.162687
Trial3	1	1	blindfold	counterclockwise	practice	Guided	1	-0.5	-0.5	0.230072	-0.55675	-1.45159	-1.30009	0.802100055520303	0.525938	-3.162665	-0.147651
Trial3	1	1	blindfold	counterclockwise	practice	Guided	1	-0.5	-0.5	0.250061	-0.55672	-1.45158	-1.30009	0.802097934859327	0.540245	-3.154201	-0.182294
Trial3	1	1	blindfold	counterclockwise	practice	Guided	1	-0.5	-0.5	0.2700653	-0.55669	-1.45157	-1.30009	0.802095811100696	0.59868	-3.133042	-0.19555
Trial3	1	1	blindfold	counterclockwise	practice	Guided	1	-0.5	-0.5	0.2900696	-0.55663	-1.45156	-1.3001	0.802101563950166	0.580569	-3.133042	-0.266214
Trial3	1	1	blindfold	counterclockwise	practice	Guided	1	-0.5	-0.5	0.3100586	-0.5566	-1.45156	-1.3001	0.802099443571995	0.580894	-3.111883	-0.261938
Trial3	1	1	blindfold	counterclockwise	practice	Guided	1	-0.5	-0.5	0.3300629	-0.55657	-1.45156	-1.3001	0.802097328517096	0.580259	-3.08226	-0.270313
Trial3	1	1	blindfold	counterclockwise	practice	Guided	1	-0.5	-0.5	0.3500671	-0.55654	-1.45155	-1.3001	0.80209521457727	0.552013	-3.094956	-0.254016
Trial3	1	1	blindfold	counterclockwise	practice	Guided	1	-0.5	-0.5	0.3700714	-0.55651	-1.45155	-1.30011	0.802103209363339	0.541929	-3.069565	-0.226072
Trial3	1	1	blindfold	counterclockwise	practice	Guided	1	-0.5	-0.5	0.3900604	-0.55646	-1.45154	-1.30011	0.80209968351845	0.539049	-3.099188	-0.254215
Trial3	1	1	blindfold	counterclockwise	practice	Guided	1	-0.5	-0.5	0.4100647	-0.55643	-1.45154	-1.30011	0.802097573697584	0.608861	-3.107651	-0.284926
Trial3	1	1	blindfold	counterclockwise	practice	Guided	1	-0.5	-0.5	0.430069	-0.5564	-1.45155	-1.30012	0.802105453786629	0.582267	-3.107651	-0.2998
Trial3	1	1	blindfold	counterclockwise	practice	Guided	1	-0.5	-0.5	0.450058	-0.55637	-1.45155	-1.30012	0.802103342033342	0.579016	-3.111883	-0.288357
Trial3	1	1	blindfold	counterclockwise	practice	Guided	1	-0.5	-0.5	0.4700623	-0.55634	-1.45156	-1.30013	0.802111105519352	0.60824	-3.107651	-0.293139
Trial3	1	1	blindfold	counterclockwise	practice	Guided	1	-0.5	-0.5	0.4900665	-0.55627	-1.45156	-1.30013	0.80210619347933	0.75273	-3.133042	-0.346418
Trial3	1	1	blindfold	counterclockwise	practice	Guided	1	-0.5	-0.5	0.5100708	-0.55623	-1.45156	-1.30014	0.802113377674449	0.764114	-3.094956	-0.364171
Trial3	1	1	blindfold	counterclockwise	practice	Guided	1	-0.5	-0.5	0.5300598	-0.55619	-1.45156	-1.30014	0.802110574944233	0.796276	-3.12881	-0.387742
Trial3	1	1	blindfold	counterclockwise	practice	Guided	1	-0.5	-0.5	0.5500641	-0.55615	-1.45157	-1.30015	0.802117763213503	0.882328	-3.171128	-0.428142
Trial3	1	1	blindfold	counterclockwise	practice	Guided	1	-0.5	-0.5	0.5700684	-0.55607	-1.45158	-1.30018	0.802142011918773	0.92518	-3.158433	-0.4228
Trial3	1	1	blindfold	counterclockwise	practice	Guided	1	-0.5	-0.5	0.5900726	-0.5557	-1.45159	-1.30021	0.802146204311658	1.012928	-3.17536	-0.497099
Trial3	1	1	blindfold	counterclockwise	practice	Guided	1	-0.5	-0.5	0.6100616	-0.55534	-1.45158	-1.30022	0.802131275658128	1.064563	-3.111883	-0.483252
Trial3	1	1	blindfold	counterclockwise	practice	Guided	1	-0.5	-0.5	0.6300659	-0.55481	-1.45157	-1.30022	0.802094888362837	1.105153	-3.078029	-0.457024
Trial3	1	1	blindfold	counterclockwise	practice	Guided	1	-0.5	-0.5	0.6500702	-0.55405	-1.45154	-1.30022	0.80204330792534	1.09997	-2.997624	-0.413959
Trial3	1	1	blindfold	counterclockwise	practice	Guided	1	-0.5	-0.5	0.6700592	-0.55307	-1.45151	-1.3002	0.801957880832946	1.131251	-2.972234	-0.444195
Trial3	1	1	blindfold	counterclockwise	practice	Guided	1	-0.5	-0.5	0.6900635	-0.55023	-1.45149	-1.30021	0.801784945088991	1.122929	-2.984929	-0.431166
Trial3	1	1	blindfold	counterclockwise	practice	Guided	1	-0.5	-0.5	0.7100677	-0.54839	-1.45148	-1.30021	0.801671776802384	1.228978	-2.934147	-0.447096
Trial3	1	1	blindfold	counterclockwise	practice	Guided	1	-0.5	-0.5	0.730072	-0.54624	-1.45147	-1.30022	0.801554866300742	1.243995	-2.904525	-0.422834
Trial3	1	1	blindfold	counterclockwise	practice	Guided	1	-0.5	-0.5	0.750061	-0.54365	-1.45146	-1.30022	0.801409629267944	1.269176	-2.900293	-0.428346
Trial3	1	1	blindfold	counterclockwise	practice	Guided	1	-0.5	-0.5	0.7700653	-0.54062	-1.45146	-1.30021	0.801240306892076	1.40052	-2.862207	-0.433084
Trial3	1	1	blindfold	counterclockwise	practice	Guided	1	-0.5	-0.5	0.7900696	-0.53316	-1.45143	-1.3002	0.800886761312905	1.455339	-2.84528	-0.384361
Trial3	1	1	blindfold	counterclockwise	practice	Guided	1	-0.5	-0.5	0.8100586	-0.52871	-1.45142	-1.30021	0.800724863592384	1.46764	-2.857975	-0.452037
Trial3	1	1	blindfold	counterclockwise	practice	Guided	1	-0.5	-0.5	0.8300629	-0.5239	-1.45143	-1.30022	0.800576842158779	1.43782	-2.84528	-0.457244
Trial3	1	1	blindfold	counterclockwise	practice	Guided	1	-0.5	-0.5	0.8500671	-0.51829	-1.45142	-1.30022	0.800429005070003	1.435151	-2.819889	-0.438834
Trial3	1	1	blindfold	counterclockwise	practice	Guided	1	-0.5	-0.5	0.8700714	-0.51234	-1.45142	-1.30021	0.800305140844501	1.428276	-2.828352	-0.419992
Trial3	1	1	blindfold	counterclockwise	practice	Guided	1	-0.5	-0.5	0.8900604	-0.49875	-1.4514	-1.30021	0.80021097543479	1.389402	-2.794498	-0.441252
Trial3	1	1	blindfold	counterclockwise	practice	Guided	1	-0.5	-0.5	0.9100647	-0.49132	-1.4514	-1.30022	0.800267087181652	1.45178	-2.84528	-0.399955
Trial3	1	1	blindfold	counterclockwise	practice	Guided	1	-0.5	-0.5	0.930069	-0.48341	-1.45142	-1.30025	0.800421998729011	1.437194	-2.849511	-0.498964
Trial3	1	1	blindfold	counterclockwise	practice	Guided	1	-0.5	-0.5	0.950058	-0.47478	-1.45143	-1.30028	0.800677266769081	1.419994	-2.866439	-0.576542
Trial3	1	1	blindfold	counterclockwise	practice	Guided	1	-0.5	-0.5	0.9700623	-0.46596	-1.45143	-1.30031	0.801033607933879	1.413872	-2.874902	-0.616603
Trial3	1	1	blindfold	counterclockwise	practice	Guided	1	-0.5	-0.5	0.9900665	-0.45673	-1.45143	-1.30035	0.801518768293694	1.408376	-2.87067	-0.648291
Trial3	1	1	blindfold	counterclockwise	practice	Guided	1	-0.5	-0.5	1.010071	-0.43709	-1.45144	-1.30035	0.802818606156346	1.446695	-2.91722	-0.671978
Trial3	1	1	blindfold	counterclockwise	practice	Guided	1	-0.5	-0.5	1.03006	-0.42603	-1.45145	-1.30035	0.803760911685202	1.402356	-2.887598	-0.722236
Trial3	1	1	blindfold	counterclockwise	practice	Guided	1	-0.5	-0.5	1.050064	-0.41556	-1.45144	-1.30035	0.804791995569006	1.408583	-2.904525	-0.703503
Trial3	1	1	blindfold	counterclockwise	practice	Guided	1	-0.5	-0.5	1.070068	-0.40405	-1.45145	-1.30037	0.80610080003296	1.456423	-2.925684	-0.699519
Trial3	1	1	blindfold	counterclockwise	practice	Guided	1	-0.5	-0.5	1.090073	-0.38019	-1.45146	-1.30038	0.809297574065311	1.483806	-2.959538	-0.784972
Trial3	1	1	blindfold	counterclockwise	practice	Guided	1	-0.5	-0.5	1.110062	-0.36821	-1.45147	-1.30039	0.811167528764748	1.52722	-2.972234	-0.763628
Trial3	1	1	blindfold	counterclockwise	practice	Guided	1	-0.5	-0.5	1.130066	-0.35466	-1.45149	-1.30037	0.813459166727471	1.539162	-3.01032	-0.748623
Trial3	1	1	blindfold	counterclockwise	practice	Guided	1	-0.5	-0.5	1.15007	-0.34184	-1.4515	-1.30035	0.815827567707754	1.571044	-2.993393	-0.717222
Trial3	1	1	blindfold	counterclockwise	practice	Guided	1	-0.5	-0.5	1.170059	-0.32776	-1.4515	-1.30035	0.818673718617796	1.650394	-2.993393	-0.67927
Trial3	1	1	blindfold	counterclockwise	practice	Guided	1	-0.5	-0.5	1.190063	-0.31317	-1.45149	-1.30033	0.821847693674692	1.608978	-3.006088	-0.691502
Trial3	1	1	blindfold	counterclockwise	practice	Guided	1	-0.5	-0.5	1.210068	-0.28351	-1.45149	-1.30032	0.829083873648065	1.57188	-2.900293	-0.615134
Trial3	1	1	blindfold	counterclockwise	practice	Guided	1	-0.5	-0.5	1.230072	-0.26756	-1.45146	-1.30031	0.833381348713408	1.590416	-2.891829	-0.603871
Trial3	1	1	blindfold	counterclockwise	practice	Guided	1	-0.5	-0.5	1.250061	-0.25209	-1.45145	-1.30031	0.837827837799238	1.625046	-2.896061	-0.627598
Trial3	1	1	blindfold	counterclockwise	practice	Guided	1	-0.5	-0.5	1.270065	-0.23563	-1.45145	-1.30031	0.842844957874274	1.596862	-2.883366	-0.630966
Trial3	1	1	blindfold	counterclockwise	practice	Guided	1	-0.5	-0.5	1.29007	-0.21759	-1.45146	-1.30035	0.848713997442447	1.70793	-2.934147	-0.629601
Trial3	1	1	blindfold	counterclockwise	practice	Guided	1	-0.5	-0.5	1.310059	-0.18194	-1.45149	-1.30038	0.861260878730822	1.813632	-3.023015	-0.762271
Trial3	1	1	blindfold	counterclockwise	practice	Guided	1	-0.5	-0.5	1.330063	-0.1628	-1.45151	-1.3004	0.868529815588645	1.692544	-3.014552	-0.802702
Trial3	1	1	blindfold	counterclockwise	practice	Guided	1	-0.5	-0.5	1.350067	-0.14435	-1.45152	-1.3004	0.875857932496363	1.668342	-3.073797	-0.818655
Trial3	1	1	blindfold	counterclockwise	practice	Guided	1	-0.5	-0.5	1.370071	-0.12431	-1.45152	-1.30036	0.884148769928983	1.687735	-3.069565	-0.801546
Trial3	1	1	blindfold	counterclockwise	practice	Guided	1	-0.5	-0.5	1.39006	-0.083801	-1.45151	-1.30033	0.902080807899727	1.397545	-2.959538	-0.620184
Trial3	1	1	blindfold	counterclockwise	practice	Guided	1	-0.5	-0.5	1.410065	-0.064139	-1.45148	-1.3003	0.911293089270179	1.407738	-2.904525	-0.60788
Trial3	1	1	blindfold	counterclockwise	practice	Guided	1	-0.5	-0.5	1.430069	-0.042438	-1.45146	-1.30029	0.921860541708218	1.337729	-2.900293	-0.557023
Trial3	1	1	blindfold	counterclockwise	practice	Guided	1	-0.5	-0.5	1.450058	-0.022457	-1.45144	-1.30029	0.931939478664089	1.301197	-2.887598	-0.570092
Trial3	1	1	blindfold	counterclockwise	practice	Guided	1	-0.5	-0.5	1.470062	-0.0011218	-1.45144	-1.30028	0.943041619801367	1.264815	-2.883366	-0.608799
Trial3	1	1	blindfold	counterclockwise	practice	Guided	1	-0.5	-0.5	1.490067	0.040432	-1.45145	-1.30028	0.96566805035293	1.242631	-2.91722	-0.59744
Trial3	1	1	blindfold	counterclockwise	practice	Guided	1	-0.5	-0.5	1.510071	0.061248	-1.45145	-1.30028	0.977469875028479	1.273763	-2.879134	-0.551239
Trial3	1	1	blindfold	counterclockwise	practice	Guided	1	-0.5	-0.5	1.53006	0.08274399	-1.45145	-1.30027	0.989960895506885	1.245879	-2.883366	-0.556354
Trial3	1	1	blindfold	counterclockwise	practice	Guided	1	-0.5	-0.5	1.550064	0.10365	-1.45145	-1.30028	1.00241775982803	1.174972	-2.904525	-0.536737
Trial3	1	1	blindfold	counterclockwise	practice	Guided	1	-0.5	-0.5	1.570068	0.12582	-1.45144	-1.30028	1.0159225976074	1.109518	-2.866439	-0.551738
Trial3	1	1	blindfold	counterclockwise	practice	Guided	1	-0.5	-0.5	1.590073	0.16687	-1.45144	-1.30026	1.0416964904516	1.183445	-2.874902	-0.501379
Trial3	1	1	blindfold	counterclockwise	practice	Guided	1	-0.5	-0.5	1.610062	0.18836	-1.45143	-1.30023	1.055560311741	1.326945	-2.862207	-0.443397
Trial3	1	1	blindfold	counterclockwise	practice	Guided	1	-0.5	-0.5	1.630066	0.20934	-1.45142	-1.30019	1.06933027425577	1.301487	-2.815657	-0.384881
Trial3	1	1	blindfold	counterclockwise	practice	Guided	1	-0.5	-0.5	1.65007	0.23045	-1.45141	-1.30017	1.08343396168917	1.238001	-2.79873	-0.349325
Trial3	1	1	blindfold	counterclockwise	practice	Guided	1	-0.5	-0.5	1.670059	0.25226	-1.45141	-1.30018	1.09826366260696	1.150701	-2.84528	-0.35766
Trial3	1	1	blindfold	counterclockwise	practice	Guided	1	-0.5	-0.5	1.690063	0.27342	-1.45143	-1.30018	1.11286406419342	1.045015	-2.87067	-0.336879
Trial3	1	1	blindfold	counterclockwise	practice	Guided	1	-0.5	-0.5	1.710068	0.30688	-1.45144	-1.3002	1.13638697052039	1.993957	-2.874902	-0.503541
Trial3	1	1	blindfold	counterclockwise	practice	Guided	1	-0.5	-0.5	1.730072	0.30477	-1.45145	-1.30034	1.13498843890606	4.257579	-3.403877	-0.980262
Trial3	1	1	blindfold	counterclockwise	practice	Guided	1	-0.5	-0.5	1.750061	0.30296	-1.45157	-1.30048	1.13380474920496	4.892933	-3.560454	-1.700039
Trial3	1	1	blindfold	counterclockwise	practice	Guided	1	-0.5	-0.5	1.770065	0.30262	-1.45165	-1.30055	1.13361330757592	4.26699	-3.518136	-1.793807
Trial3	1	1	blindfold	counterclockwise	practice	Guided	1	-0.5	-0.5	1.79007	0.30246	-1.45166	-1.30069	1.13359897644203	3.432032	-3.501209	-2.103281
Trial3	1	1	blindfold	counterclockwise	practice	Guided	1	-0.5	-0.5	1.810059	0.30157	-1.45184	-1.3006	1.13290551467787	0.446228	-4.059806	-1.105039
Trial3	1	1	blindfold	counterclockwise	practice	Guided	1	-0.5	-0.5	1.830063	0.30093	-1.45188	-1.30043	1.13233260765433	-0.024014	-3.26846	-0.489507
Trial3	1	1	blindfold	counterclockwise	practice	Guided	1	-0.5	-0.5	1.850067	0.30051	-1.45164	-1.30026	1.13191529140805	0.276508	-2.312073	-0.050865
Trial3	1	1	blindfold	counterclockwise	practice	Guided	1	-0.5	-0.5	1.870071	0.30038	-1.45129	-1.30016	1.13175264360828	0.791332	-2.168192	0.166114
Trial3	1	1	blindfold	counterclockwise	practice	Guided	1	-0.5	-0.5	1.89006	0.30046	-1.45109	-1.30015	1.13180221882444	1.579225	-1.95237	-0.135269
Trial3	1	1	blindfold	counterclockwise	practice	Guided	1	-0.5	-0.5	1.910065	0.3005	-1.45107	-1.30016	1.13183752113537	1.510793	-2.28245	-0.299177
Trial3	1	1	blindfold	counterclockwise	practice	Guided	1	-0.5	-0.5	1.930069	0.30052	-1.45115	-1.30017	1.13185874359497	1.275153	-3.065333	-0.566968
Trial3	1	1	blindfold	counterclockwise	practice	Guided	1	-0.5	-0.5	1.950058	0.30053	-1.4514	-1.3002	1.13188706326819	1.100289	-3.467354	-0.845242
Trial3	1	1	blindfold	counterclockwise	practice	Guided	1	-0.5	-0.5	1.970062	0.30052	-1.45161	-1.30021	1.13188706043706	0.88147	-3.399645	-0.879689
Trial3	1	1	blindfold	counterclockwise	practice	Guided	1	-0.5	-0.5	1.990067	0.30051	-1.4516	-1.30021	1.13187997841751	0.87691	-2.709862	-0.358862
Trial3	1	1	blindfold	counterclockwise	practice	Guided	1	-0.5	-0.5	2.010071	0.3005	-1.45143	-1.30019	1.1318587588329	0.900394	-2.092019	-0.209562
Trial3	1	1	blindfold	counterclockwise	practice	Guided	1	-0.5	-0.5	2.03006	0.3005	-1.45117	-1.30018	1.13185167955607	0.882819	-1.745012	-0.09165
Trial3	1	1	blindfold	counterclockwise	practice	Guided	1	-0.5	-0.5	2.050064	0.30049	-1.45096	-1.30017	1.13183751821526	0.836133	-1.60113	-0.097242
Trial3	1	1	blindfold	counterclockwise	practice	Guided	1	-0.5	-0.5	2.070068	0.30048	-1.45087	-1.30018	1.1318375365497	0.715704	-1.681535	-0.35257
Trial3	1	1	blindfold	counterclockwise	practice	Guided	1	-0.5	-0.5	2.090073	0.30047	-1.45087	-1.3002	1.13184461343759	0.568685	-1.732316	-0.587284
Trial3	1	1	blindfold	counterclockwise	practice	Guided	1	-0.5	-0.5	2.110062	0.30045	-1.45088	-1.30023	1.13185170976607	0.729938	-1.804257	-0.873443
Trial3	1	1	blindfold	counterclockwise	practice	Guided	1	-0.5	-0.5	2.130066	0.30045	-1.45088	-1.30028	1.13188702452232	0.8537	-1.660376	-1.130355
Trial3	1	1	blindfold	counterclockwise	practice	Guided	1	-0.5	-0.5	2.15007	0.30044	-1.45085	-1.30035	1.131929440732	0.85244	-1.351454	-1.20206
Trial3	1	1	blindfold	counterclockwise	practice	Guided	1	-0.5	-0.5	2.170059	0.30044	-1.45076	-1.30041	1.13197192316235	0.799034	-1.161023	-1.242739
Trial3	1	1	blindfold	counterclockwise	practice	Guided	1	-0.5	-0.5	2.190063	0.30039	-1.45061	-1.30041	1.13193656184651	0.312539	-1.008678	-0.767939
Trial3	1	1	blindfold	counterclockwise	practice	Guided	1	-0.5	-0.5	2.210068	0.30034	-1.45058	-1.3004	1.13189412067719	0.220985	-1.072155	-0.889649
Trial3	1	1	blindfold	counterclockwise	practice	Guided	1	-0.5	-0.5	2.230072	0.30028	-1.45057	-1.30034	1.13180921584855	-0.045461	-1.05946	-0.59146
Trial3	1	1	blindfold	counterclockwise	practice	Guided	1	-0.5	-0.5	2.250061	0.30015	-1.45054	-1.30021	1.13162539237127	-0.331012	-0.835175	-0.233825
Trial3	1	1	blindfold	counterclockwise	practice	Guided	1	-0.5	-0.5	2.270065	0.29994	-1.45044	-1.30003	1.13134962653558	-0.409194	-0.564339	0.016252
Trial3	1	1	blindfold	counterclockwise	practice	Guided	1	-0.5	-0.5	2.29007	0.29951	-1.45033	-1.29973	1.13083342083935	-0.488028	-0.577035	0.288301
Trial3	1	1	blindfold	counterclockwise	practice	Guided	1	-0.5	-0.5	2.310059	0.29785	-1.45035	-1.29964	1.12959668774027	-0.54543	-0.864797	0.76478
Trial3	1	1	blindfold	counterclockwise	practice	Guided	1	-0.5	-0.5	2.330063	0.29666	-1.45041	-1.29954	1.12868563150798	-0.487943	-0.860565	0.919514
[truncated: 10,833 more rows]
