# Supplementary material for: Assessing kinesthetic proprioceptive function of the upper limb: a novel dynamic movement reproduction task using a robotic arm
Source: PeerJ. 2021 May 3;9:e11301. doi: 10.7717/peerj.11301 (PMC8101453; doi:10.7717/peerj.11301)
Supplement: Supplemental Information 1 [file peerj-09-11301-s001.zip › DMR raw data_Study 1/Session 2/HMData_PP23-2_2019-07-03-10-38-33.txt]

Trial1	2	1	noBlindfold	counterclockwise	practice	Guided	1	0.5	-0.25	0	0.44997	-1.45216	-1.05036	0.801922111412836	0.334668	-4.399956	-0.782966
Trial1	2	1	noBlindfold	counterclockwise	practice	Guided	1	0.5	-0.25	0.009532928	0.45001	-1.45211	-1.05036	0.801919617232055	0.52467	-4.294161	-0.701906
Trial1	2	1	noBlindfold	counterclockwise	practice	Guided	1	0.5	-0.25	0.02953339	0.45004	-1.45208	-1.05036	0.801917748828747	0.60301	-4.26877	-0.672512
Trial1	2	1	noBlindfold	counterclockwise	practice	Guided	1	0.5	-0.25	0.04953384	0.45007	-1.45209	-1.05036	0.801915877830798	0.659267	-4.289929	-0.690111
Trial1	2	1	noBlindfold	counterclockwise	practice	Guided	1	0.5	-0.25	0.0695343	0.4501	-1.45211	-1.05036	0.801914011662813	0.66907	-4.285698	-0.710681
Trial1	2	1	noBlindfold	counterclockwise	practice	Guided	1	0.5	-0.25	0.08953476	0.45013	-1.45213	-1.05035	0.801902152413611	0.727384	-4.281466	-0.670511
Trial1	2	1	noBlindfold	counterclockwise	practice	Guided	1	0.5	-0.25	0.1095352	0.45021	-1.45212	-1.05035	0.80189718002237	0.750843	-4.124889	-0.683609
Trial1	2	1	noBlindfold	counterclockwise	practice	Guided	1	0.5	-0.25	0.1295319	0.45024	-1.45209	-1.05034	0.801885441892219	0.777162	-4.05718	-0.610464
Trial1	2	1	noBlindfold	counterclockwise	practice	Guided	1	0.5	-0.25	0.1495323	0.45028	-1.45206	-1.05034	0.801882961064353	0.782641	-4.006399	-0.563462
Trial1	2	1	noBlindfold	counterclockwise	practice	Guided	1	0.5	-0.25	0.1695328	0.45032	-1.45204	-1.05033	0.801870489726175	0.804471	-4.036021	-0.506932
Trial1	2	1	noBlindfold	counterclockwise	practice	Guided	1	0.5	-0.25	0.1895332	0.45036	-1.45203	-1.05033	0.801868010995264	0.800349	-4.044485	-0.575043
Trial1	2	1	noBlindfold	counterclockwise	practice	Guided	1	0.5	-0.25	0.2095337	0.45045	-1.45201	-1.05032	0.801852330924879	0.850599	-3.981008	-0.63118
Trial1	2	1	noBlindfold	counterclockwise	practice	Guided	1	0.5	-0.25	0.2295341	0.45049	-1.45201	-1.05032	0.801849860468324	0.826779	-4.129121	-0.5903
Trial1	2	1	noBlindfold	counterclockwise	practice	Guided	1	0.5	-0.25	0.2495346	0.45053	-1.45204	-1.05032	0.801847390160368	0.811681	-4.141816	-0.553096
Trial1	2	1	noBlindfold	counterclockwise	practice	Guided	1	0.5	-0.25	0.2695351	0.45057	-1.45205	-1.05032	0.801844925516994	0.839833	-4.095267	-0.661539
Trial1	2	1	noBlindfold	counterclockwise	practice	Guided	1	0.5	-0.25	0.2895355	0.45061	-1.45205	-1.05033	0.801852574571812	0.627441	-3.981008	-1.251844
Trial1	2	1	noBlindfold	counterclockwise	practice	Guided	1	0.5	-0.25	0.3095322	0.45068	-1.45206	-1.05032	0.801838152021885	0.814387	-4.069876	-0.595295
Trial1	2	1	noBlindfold	counterclockwise	practice	Guided	1	0.5	-0.25	0.3295326	0.45072	-1.45205	-1.05032	0.80183569116141	0.841143	-4.014862	-0.483322
Trial1	2	1	noBlindfold	counterclockwise	practice	Guided	1	0.5	-0.25	0.3495331	0.45076	-1.45203	-1.05031	0.801823358424538	0.825231	-3.997935	-0.433445
Trial1	2	1	noBlindfold	counterclockwise	practice	Guided	1	0.5	-0.25	0.3695335	0.45081	-1.45202	-1.0503	0.801810294248373	0.811318	-3.972544	-0.48724
Trial1	2	1	noBlindfold	counterclockwise	practice	Guided	1	0.5	-0.25	0.389534	0.45084	-1.452	-1.05029	0.801798460762938	0.779587	-3.909067	-0.44901
Trial1	2	1	noBlindfold	counterclockwise	practice	Guided	1	0.5	-0.25	0.4095345	0.45091	-1.45199	-1.05028	0.80178429580019	0.650014	-4.133353	-0.471215
Trial1	2	1	noBlindfold	counterclockwise	practice	Guided	1	0.5	-0.25	0.4295349	0.45095	-1.45204	-1.05029	0.801791723918702	0.637022	-4.277234	-0.60635
Trial1	2	1	noBlindfold	counterclockwise	practice	Guided	1	0.5	-0.25	0.4495354	0.45098	-1.45209	-1.05029	0.801789888544314	0.752671	-4.285698	-0.624381
Trial1	2	1	noBlindfold	counterclockwise	practice	Guided	1	0.5	-0.25	0.469532	0.45102	-1.45211	-1.05029	0.801787444333018	0.826364	-4.260307	-0.649335
Trial1	2	1	noBlindfold	counterclockwise	practice	Guided	1	0.5	-0.25	0.4895325	0.45107	-1.45212	-1.05029	0.801784390954555	0.939744	-4.239148	-0.565731
Trial1	2	1	noBlindfold	counterclockwise	practice	Guided	1	0.5	-0.25	0.5095329	0.45117	-1.45212	-1.05028	0.801768421145823	0.988265	-4.162975	-0.51574
Trial1	2	1	noBlindfold	counterclockwise	practice	Guided	1	0.5	-0.25	0.5295334	0.45122	-1.4521	-1.05028	0.801765375235463	0.937211	-4.146048	-0.459858
Trial1	2	1	noBlindfold	counterclockwise	practice	Guided	1	0.5	-0.25	0.5495338	0.45126	-1.45208	-1.05027	0.801752830684183	0.835742	-4.107962	-0.398458
Trial1	2	1	noBlindfold	counterclockwise	practice	Guided	1	0.5	-0.25	0.5695343	0.4513	-1.45207	-1.05027	0.801750398515401	0.752629	-4.158744	-0.403742
Trial1	2	1	noBlindfold	counterclockwise	practice	Guided	1	0.5	-0.25	0.5895348	0.45134	-1.45207	-1.05026	0.80173797321708	0.763935	-4.167207	-0.402799
Trial1	2	1	noBlindfold	counterclockwise	practice	Guided	1	0.5	-0.25	0.6095352	0.45141	-1.45207	-1.05026	0.801733729206647	0.809414	-4.116426	-0.450578
Trial1	2	1	noBlindfold	counterclockwise	practice	Guided	1	0.5	-0.25	0.6295319	0.45145	-1.45207	-1.05026	0.801731304469553	0.865672	-4.167207	-0.468152
Trial1	2	1	noBlindfold	counterclockwise	practice	Guided	1	0.5	-0.25	0.6495323	0.4515	-1.45208	-1.05026	0.801728279502774	0.933896	-4.19683	-0.540103
Trial1	2	1	noBlindfold	counterclockwise	practice	Guided	1	0.5	-0.25	0.6695328	0.45155	-1.4521	-1.05026	0.801725255839155	1.024055	-4.239148	-0.598564
Trial1	2	1	noBlindfold	counterclockwise	practice	Guided	1	0.5	-0.25	0.6895332	0.4516	-1.45212	-1.05028	0.801742346707808	1.03603	-4.336479	-0.67771
Trial1	2	1	noBlindfold	counterclockwise	practice	Guided	1	0.5	-0.25	0.7095337	0.45171	-1.45215	-1.05029	0.801745590071852	1.148282	-4.302625	-0.708651
Trial1	2	1	noBlindfold	counterclockwise	practice	Guided	1	0.5	-0.25	0.7295341	0.45178	-1.45215	-1.0503	0.801751372052897	1.190791	-4.24338	-0.710153
Trial1	2	1	noBlindfold	counterclockwise	practice	Guided	1	0.5	-0.25	0.7495346	0.45188	-1.45213	-1.05031	0.801755360253447	1.158645	-4.184134	-0.729195
Trial1	2	1	noBlindfold	counterclockwise	practice	Guided	1	0.5	-0.25	0.7695351	0.45199	-1.45211	-1.05032	0.801758640564211	1.137813	-4.141816	-0.743201
Trial1	2	1	noBlindfold	counterclockwise	practice	Guided	1	0.5	-0.25	0.7895355	0.4521	-1.45209	-1.05033	0.801762175856902	1.145187	-4.162975	-0.725747
Trial1	2	1	noBlindfold	counterclockwise	practice	Guided	1	0.5	-0.25	0.8095322	0.4523	-1.45208	-1.05034	0.801760247676269	1.142882	-4.129121	-0.755551
Trial1	2	1	noBlindfold	counterclockwise	practice	Guided	1	0.5	-0.25	0.8295326	0.45242	-1.45208	-1.05036	0.801772991141045	1.199974	-4.209525	-0.785775
Trial1	2	1	noBlindfold	counterclockwise	practice	Guided	1	0.5	-0.25	0.8495331	0.45259	-1.4521	-1.05038	0.801782913271678	1.316734	-4.264539	-0.82064
Trial1	2	1	noBlindfold	counterclockwise	practice	Guided	1	0.5	-0.25	0.8695335	0.4529	-1.45212	-1.0504	0.80178463481903	1.363093	-4.251843	-0.890994
Trial1	2	1	noBlindfold	counterclockwise	practice	Guided	1	0.5	-0.25	0.889534	0.45336	-1.45212	-1.05042	0.801777735680675	1.409348	-4.230684	-0.873854
Trial1	2	1	noBlindfold	counterclockwise	practice	Guided	1	0.5	-0.25	0.9095345	0.45504	-1.45208	-1.05041	0.801671766160043	1.497188	-4.069876	-0.850813
Trial1	2	1	noBlindfold	counterclockwise	practice	Guided	1	0.5	-0.25	0.9295349	0.45633	-1.45206	-1.0504	0.801590455721563	1.485629	-4.091035	-0.80037
Trial1	2	1	noBlindfold	counterclockwise	practice	Guided	1	0.5	-0.25	0.9495354	0.45782	-1.45204	-1.05039	0.801500663024754	1.467281	-4.05718	-0.77577
Trial1	2	1	noBlindfold	counterclockwise	practice	Guided	1	0.5	-0.25	0.969532	0.45972	-1.45202	-1.05037	0.801382916435461	1.472359	-3.989472	-0.719886
Trial1	2	1	noBlindfold	counterclockwise	practice	Guided	1	0.5	-0.25	0.9895325	0.46188	-1.45199	-1.05032	0.801227241761072	1.569502	-3.887908	-0.645136
Trial1	2	1	noBlindfold	counterclockwise	practice	Guided	1	0.5	-0.25	1.009533	0.46765	-1.4519	-1.05032	0.800973458463002	1.75364	-3.689014	-0.651275
Trial1	2	1	noBlindfold	counterclockwise	practice	Guided	1	0.5	-0.25	1.029533	0.47137	-1.45186	-1.05032	0.800831840254641	1.867752	-3.591682	-0.648139
Trial1	2	1	noBlindfold	counterclockwise	practice	Guided	1	0.5	-0.25	1.049534	0.47594	-1.45181	-1.05029	0.800651578307786	1.86362	-3.545133	-0.582617
Trial1	2	1	noBlindfold	counterclockwise	practice	Guided	1	0.5	-0.25	1.069534	0.48111	-1.45177	-1.05024	0.800462962489526	1.855934	-3.477424	-0.467426
Trial1	2	1	noBlindfold	counterclockwise	practice	Guided	1	0.5	-0.25	1.089535	0.48698	-1.45175	-1.05022	0.800325926433979	1.799114	-3.498583	-0.427883
Trial1	2	1	noBlindfold	counterclockwise	practice	Guided	1	0.5	-0.25	1.109535	0.50092	-1.45173	-1.05022	0.800220541516523	1.691489	-3.443569	-0.448859
Trial1	2	1	noBlindfold	counterclockwise	practice	Guided	1	0.5	-0.25	1.129532	0.50869	-1.45171	-1.05022	0.800267195855204	1.709199	-3.380092	-0.451483
Trial1	2	1	noBlindfold	counterclockwise	practice	Guided	1	0.5	-0.25	1.149532	0.5173	-1.4517	-1.05021	0.800396984609102	1.725382	-3.388556	-0.429617
Trial1	2	1	noBlindfold	counterclockwise	practice	Guided	1	0.5	-0.25	1.169533	0.52655	-1.45168	-1.0502	0.800640318140705	1.759731	-3.346238	-0.424677
Trial1	2	1	noBlindfold	counterclockwise	practice	Guided	1	0.5	-0.25	1.189533	0.53619	-1.45166	-1.05023	0.801047946998077	1.815208	-3.320847	-0.417829
Trial1	2	1	noBlindfold	counterclockwise	practice	Guided	1	0.5	-0.25	1.209534	0.55762	-1.45167	-1.05024	0.802311775099161	1.971634	-3.371629	-0.492963
Trial1	2	1	noBlindfold	counterclockwise	practice	Guided	1	0.5	-0.25	1.229534	0.56947	-1.45167	-1.05024	0.803249774740478	2.00976	-3.265834	-0.477949
Trial1	2	1	noBlindfold	counterclockwise	practice	Guided	1	0.5	-0.25	1.249535	0.58212	-1.45165	-1.05024	0.804442549816935	2.113985	-3.274297	-0.490973
Trial1	2	1	noBlindfold	counterclockwise	practice	Guided	1	0.5	-0.25	1.269535	0.59647	-1.45163	-1.05024	0.806033859042744	2.137383	-3.202357	-0.450694
Trial1	2	1	noBlindfold	counterclockwise	practice	Guided	1	0.5	-0.25	1.289536	0.61138	-1.4516	-1.05021	0.807924218483055	2.211149	-3.176966	-0.452296
Trial1	2	1	noBlindfold	counterclockwise	practice	Guided	1	0.5	-0.25	1.309532	0.6426	-1.45156	-1.05017	0.812777153022351	2.16893	-3.096562	-0.331349
Trial1	2	1	noBlindfold	counterclockwise	practice	Guided	1	0.5	-0.25	1.329533	0.65983	-1.45154	-1.05016	0.8159667437391	2.156718	-2.986535	-0.322827
Trial1	2	1	noBlindfold	counterclockwise	practice	Guided	1	0.5	-0.25	1.349533	0.67801	-1.45151	-1.05016	0.819721697694819	2.146243	-2.965376	-0.291989
Trial1	2	1	noBlindfold	counterclockwise	practice	Guided	1	0.5	-0.25	1.369534	0.69775	-1.45148	-1.05016	0.824233679125891	2.229618	-2.944217	-0.299399
Trial1	2	1	noBlindfold	counterclockwise	practice	Guided	1	0.5	-0.25	1.389534	0.7179	-1.45147	-1.05018	0.82931802837803	2.288426	-2.931522	-0.359327
Trial1	2	1	noBlindfold	counterclockwise	practice	Guided	1	0.5	-0.25	1.409534	0.7613	-1.45146	-1.05017	0.841753909884662	2.374802	-2.92729	-0.335364
Trial1	2	1	noBlindfold	counterclockwise	practice	Guided	1	0.5	-0.25	1.429535	0.78531	-1.45147	-1.05016	0.849504494067668	2.359023	-2.944217	-0.290678
Trial1	2	1	noBlindfold	counterclockwise	practice	Guided	1	0.5	-0.25	1.449535	0.81041	-1.45147	-1.05016	0.858260151969251	2.325176	-2.910363	-0.312038
Trial1	2	1	noBlindfold	counterclockwise	practice	Guided	1	0.5	-0.25	1.469532	0.83576	-1.45146	-1.05017	0.867759595933563	2.303171	-2.969608	-0.307103
Trial1	2	1	noBlindfold	counterclockwise	practice	Guided	1	0.5	-0.25	1.489532	0.86202	-1.45148	-1.05013	0.878217811322349	2.183662	-2.978071	-0.338112
Trial1	2	1	noBlindfold	counterclockwise	practice	Guided	1	0.5	-0.25	1.509533	0.91781	-1.45145	-1.05009	0.902612376378128	2.115784	-2.83419	-0.176339
Trial1	2	1	noBlindfold	counterclockwise	practice	Guided	1	0.5	-0.25	1.529533	0.94646	-1.45142	-1.05006	0.916200085668661	2.119234	-2.825727	-0.09463
Trial1	2	1	noBlindfold	counterclockwise	practice	Guided	1	0.5	-0.25	1.549534	0.97674	-1.45141	-1.05008	0.931347917429192	2.029147	-2.821495	-0.171171
Trial1	2	1	noBlindfold	counterclockwise	practice	Guided	1	0.5	-0.25	1.569534	1.00679	-1.45141	-1.0501	0.947098884806486	1.970291	-2.884972	-0.252425
Trial1	2	1	noBlindfold	counterclockwise	practice	Guided	1	0.5	-0.25	1.589535	1.03739	-1.45142	-1.05009	0.963811154694663	1.788927	-2.906131	-0.220765
Trial1	2	1	noBlindfold	counterclockwise	practice	Guided	1	0.5	-0.25	1.609535	1.09972	-1.45145	-1.05008	0.999895991118156	1.643297	-2.931522	-0.171774
Trial1	2	1	noBlindfold	counterclockwise	practice	Guided	1	0.5	-0.25	1.629532	1.13226	-1.45146	-1.05009	1.01975320538326	1.571677	-3.071171	-0.167542
Trial1	2	1	noBlindfold	counterclockwise	practice	Guided	1	0.5	-0.25	1.649532	1.16408	-1.4515	-1.05013	1.03981263230876	1.581712	-3.117721	-0.288003
Trial1	2	1	noBlindfold	counterclockwise	practice	Guided	1	0.5	-0.25	1.669533	1.19703	-1.45153	-1.05015	1.06117434775382	1.478748	-3.020389	-0.30306
Trial1	2	1	noBlindfold	counterclockwise	practice	Guided	1	0.5	-0.25	1.689533	1.22911	-1.45153	-1.05007	1.08245714764311	1.2874	-2.982303	-0.300717
Trial1	2	1	noBlindfold	counterclockwise	practice	Guided	1	0.5	-0.25	1.709534	1.29314	-1.4515	-1.05007	1.12658032362251	1.169958	-2.914594	-0.061802
Trial1	2	1	noBlindfold	counterclockwise	practice	Guided	1	0.5	-0.25	1.729534	1.31093	-1.45148	-1.05012	1.13921003118896	2.828304	-2.66915	-1.139835
Trial1	2	1	noBlindfold	counterclockwise	practice	Guided	1	0.5	-0.25	1.749535	1.30707	-1.4515	-1.05016	1.13649378280725	6.505197	-3.604378	-0.29021
Trial1	2	1	noBlindfold	counterclockwise	practice	Guided	1	0.5	-0.25	1.769535	1.30382	-1.4516	-1.05034	1.1343151329398	6.021673	-3.367397	-1.168808
Trial1	2	1	noBlindfold	counterclockwise	practice	Guided	1	0.5	-0.25	1.789536	1.303	-1.45166	-1.05047	1.13382589901714	4.360996	-3.824431	-1.381176
Trial1	2	1	noBlindfold	counterclockwise	practice	Guided	1	0.5	-0.25	1.809532	1.30182	-1.45178	-1.05047	1.1329905508477	0.316067	-3.714405	-0.988299
Trial1	2	1	noBlindfold	counterclockwise	practice	Guided	1	0.5	-0.25	1.829533	1.30083	-1.45177	-1.05045	1.13227587575771	-0.553306	-3.062707	-0.894797
Trial1	2	1	noBlindfold	counterclockwise	practice	Guided	1	0.5	-0.25	1.849533	1.3002	-1.45158	-1.05029	1.13171731564141	-0.338519	-2.521037	-0.519514
Trial1	2	1	noBlindfold	counterclockwise	practice	Guided	1	0.5	-0.25	1.869534	1.29993	-1.45136	-1.04983	1.13120118576116	0.257536	-2.554891	0.704956
Trial1	2	1	noBlindfold	counterclockwise	practice	Guided	1	0.5	-0.25	1.889534	1.30007	-1.45126	-1.04676	1.12913175467204	1.099823	-2.279824	1.643609
Trial1	2	1	noBlindfold	counterclockwise	practice	Guided	1	0.5	-0.25	1.909534	1.30082	-1.45103	-1.04505	1.12845788731781	2.266741	-2.334838	0.590036
Trial1	2	1	noBlindfold	counterclockwise	practice	Guided	1	0.5	-0.25	1.929535	1.30108	-1.45116	-1.04414	1.12800153270896	2.52976	-2.956912	0.075061
Trial1	2	1	noBlindfold	counterclockwise	practice	Guided	1	0.5	-0.25	1.949535	1.3012	-1.45138	-1.04389	1.12791073749743	2.349517	-3.117721	0.351721
Trial1	2	1	noBlindfold	counterclockwise	practice	Guided	1	0.5	-0.25	1.969532	1.30119	-1.45148	-1.04388	1.12789657630504	2.066625	-3.050012	0.531794
Trial1	2	1	noBlindfold	counterclockwise	practice	Guided	1	0.5	-0.25	1.989532	1.30117	-1.4515	-1.04383	1.12784727826884	2.002321	-3.240443	0.390771
Trial1	2	1	noBlindfold	counterclockwise	practice	Guided	1	0.5	-0.25	2.009533	1.30113	-1.4515	-1.04348	1.12757250311531	1.68601	-2.66915	1.124094
Trial1	2	1	noBlindfold	counterclockwise	practice	Guided	1	0.5	-0.25	2.029533	1.301	-1.45137	-1.04206	1.12648127810903	1.348343	-2.216347	2.042856
Trial1	2	1	noBlindfold	counterclockwise	practice	Guided	1	0.5	-0.25	2.049534	1.30078	-1.45116	-1.03896	1.12414703273221	1.079055	-1.877803	2.380904
Trial1	2	1	noBlindfold	counterclockwise	practice	Guided	1	0.5	-0.25	2.069534	1.30059	-1.45096	-1.03386	1.12043779798262	0.942977	-1.556187	2.652227
Trial1	2	1	noBlindfold	counterclockwise	practice	Guided	1	0.5	-0.25	2.089535	1.30048	-1.45077	-1.01678	1.10847644607292	0.917675	-1.145702	2.94908
Trial1	2	1	noBlindfold	counterclockwise	practice	Guided	1	0.5	-0.25	2.109535	1.3005	-1.45052	-1.00397	1.09966863557247	1.12237	-0.908721	3.831543
Trial1	2	1	noBlindfold	counterclockwise	practice	Guided	1	0.5	-0.25	2.129532	1.30058	-1.45044	-0.98764	1.0885959672222	1.368079	-0.777535	3.890948
Trial1	2	1	noBlindfold	counterclockwise	practice	Guided	1	0.5	-0.25	2.149532	1.30067	-1.4504	-0.96872	1.07593259957356	1.403841	-0.828317	4.174161
Trial1	2	1	noBlindfold	counterclockwise	practice	Guided	1	0.5	-0.25	2.169533	1.3007	-1.45038	-0.94686	1.06147740899408	1.359163	-0.777535	4.033517
Trial1	2	1	noBlindfold	counterclockwise	practice	Guided	1	0.5	-0.25	2.189533	1.30069	-1.45039	-0.89456	1.02789208144604	1.434672	-0.828317	3.687374
Trial1	2	1	noBlindfold	counterclockwise	practice	Guided	1	0.5	-0.25	2.209534	1.30065	-1.45047	-0.86511	1.00965369978014	1.342994	-0.887562	3.529427
Trial1	2	1	noBlindfold	counterclockwise	practice	Guided	1	0.5	-0.25	2.229534	1.30064	-1.4505	-0.83324	0.990552029893637	1.219479	-1.018748	3.690133
Trial1	2	1	noBlindfold	counterclockwise	practice	Guided	1	0.5	-0.25	2.249535	1.30063	-1.45053	-0.79812	0.970280293164832	1.367823	-1.001821	3.483323
Trial1	2	1	noBlindfold	counterclockwise	practice	Guided	1	0.5	-0.25	2.269535	1.30064	-1.45051	-0.76214	0.950427169679357	1.086257	-1.133007	3.026126
Trial1	2	1	noBlindfold	counterclockwise	practice	Guided	1	0.5	-0.25	2.289532	1.30064	-1.45054	-0.68311	0.910279440472472	1.001592	-1.226106	3.270149
Trial1	2	1	noBlindfold	counterclockwise	practice	Guided	1	0.5	-0.25	2.309532	1.30054	-1.4505	-0.64163	0.891200480441438	1.209699	-1.175325	2.788458
Trial1	2	1	noBlindfold	counterclockwise	practice	Guided	1	0.5	-0.25	2.329533	1.30054	-1.45059	-0.59753	0.872720659903291	0.990188	-1.653518	2.725887
Trial1	2	1	noBlindfold	counterclockwise	practice	Guided	1	0.5	-0.25	2.349533	1.30054	-1.45068	-0.55386	0.856268152567869	1.301102	-1.230338	2.12078
Trial1	2	1	noBlindfold	counterclockwise	practice	Guided	1	0.5	-0.25	2.369534	1.30058	-1.45068	-0.50941	0.841559229270242	1.035264	-1.860876	2.16489
Trial1	2	1	noBlindfold	counterclockwise	practice	Guided	1	0.5	-0.25	2.389534	1.30057	-1.45083	-0.41827	0.818063037241308	1.269152	-1.636591	1.847032
Trial1	2	1	noBlindfold	counterclockwise	practice	Guided	1	0.5	-0.25	2.409534	1.30055	-1.45096	-0.37364	0.810041435144166	1.247363	-2.072466	1.233763
Trial1	2	1	noBlindfold	counterclockwise	practice	Guided	1	0.5	-0.25	2.429535	1.30053	-1.45104	-0.32976	0.804493549854168	1.145034	-2.119016	0.713405
Trial1	2	1	noBlindfold	counterclockwise	practice	Guided	1	0.5	-0.25	2.449535	1.30051	-1.45112	-0.28528	0.801287099594668	0.753342	-2.537964	0.819465
Trial1	2	1	noBlindfold	counterclockwise	practice	Guided	1	0.5	-0.25	2.469532	1.30046	-1.45116	-0.24298	0.8004907630248	1.002273	-2.224811	0.523078
Trial1	2	1	noBlindfold	counterclockwise	practice	Guided	1	0.5	-0.25	2.489532	1.30045	-1.45117	-0.16005	0.805488145124642	0.707913	-2.774945	0.627106
Trial1	2	1	noBlindfold	counterclockwise	practice	Guided	1	0.5	-0.25	2.509533	1.30044	-1.4512	-0.12109	0.810753912810691	1.010709	-2.825727	-0.112486
Trial1	2	1	noBlindfold	counterclockwise	practice	Guided	1	0.5	-0.25	2.529533	1.30043	-1.4513	-0.082169	0.817835879523148	0.824104	-2.7157	0.296103
Trial1	2	1	noBlindfold	counterclockwise	practice	Guided	1	0.5	-0.25	2.549534	1.30043	-1.45132	-0.045801	0.826066287977017	0.920412	-2.482951	-0.192808
Trial1	2	1	noBlindfold	counterclockwise	practice	Guided	1	0.5	-0.25	2.569534	1.30046	-1.45132	-0.010767	0.835445156229258	0.836328	-3.016158	-0.106313
Trial1	2	1	noBlindfold	counterclockwise	practice	Guided	1	0.5	-0.25	2.589535	1.30045	-1.45144	0.056041	0.856960467628472	0.892957	-2.588746	0.037299
Trial1	2	1	noBlindfold	counterclockwise	practice	Guided	1	0.5	-0.25	2.609535	1.30044	-1.45137	0.08654699	0.868313307117977	0.871728	-3.198125	-0.295731
Trial1	2	1	noBlindfold	counterclockwise	practice	Guided	1	0.5	-0.25	2.629532	1.30041	-1.45146	0.11551	0.879916917192982	0.800121	-2.224811	-0.305123
Trial1	2	1	noBlindfold	counterclockwise	practice	Guided	1	0.5	-0.25	2.649532	1.30039	-1.45134	0.14377	0.892008390518396	0.691618	-2.868045	-0.419507
Trial1	2	1	noBlindfold	counterclockwise	practice	Guided	1	0.5	-0.25	2.669533	1.30038	-1.45143	0.16977	0.903778165934122	0.732745	-3.181198	-0.261717
Trial1	2	1	noBlindfold	counterclockwise	practice	Guided	1	0.5	-0.25	2.689533	1.30037	-1.45149	0.22067	0.928505431439943	0.772298	-2.453328	0.367416
Trial1	2	1	noBlindfold	counterclockwise	practice	Guided	1	0.5	-0.25	2.709534	1.30037	-1.45138	0.24388	0.94048368388341	0.838129	-2.876508	-0.0023779
Trial1	2	1	noBlindfold	counterclockwise	practice	Guided	1	0.5	-0.25	2.729534	1.30043	-1.45141	0.26605	0.952363320279597	1.033531	-2.609905	-0.078744
Trial1	2	1	noBlindfold	counterclockwise	practice	Guided	1	0.5	-0.25	2.749535	1.30048	-1.45138	0.28763	0.964268864118299	0.82901	-2.935753	0.789112
Trial1	2	1	noBlindfold	counterclockwise	practice	Guided	1	0.5	-0.25	2.769535	1.30047	-1.45144	0.30855	0.97607895379063	0.897693	-2.660686	0.555896
Trial1	2	1	noBlindfold	counterclockwise	practice	Guided	1	0.5	-0.25	2.789532	1.30047	-1.45138	0.34886	0.999692610582992	0.868694	-2.660686	0.30253
Trial1	2	1	noBlindfold	counterclockwise	practice	Guided	1	0.5	-0.25	2.809532	1.30043	-1.45137	0.36818	1.0113529555897	0.816826	-2.563355	0.808697
Trial1	2	1	noBlindfold	counterclockwise	practice	Guided	1	0.5	-0.25	2.829533	1.3004	-1.45134	0.38757	1.02329648041641	0.760645	-2.55066	1.217821
Trial1	2	1	noBlindfold	counterclockwise	practice	Guided	1	0.5	-0.25	2.849533	1.30037	-1.45131	0.40807	1.03616999721628	0.761929	-2.377156	1.040766
Trial1	2	1	noBlindfold	counterclockwise	practice	Guided	1	0.5	-0.25	2.869534	1.30038	-1.45129	0.42652	1.04799209332379	0.78472	-2.7157	0.716632
Trial1	2	1	noBlindfold	counterclockwise	practice	Guided	1	0.5	-0.25	2.889534	1.30041	-1.45133	0.4647	1.07305746766653	0.848789	-2.563355	0.81574
Trial1	2	1	noBlindfold	counterclockwise	practice	Guided	1	0.5	-0.25	2.909534	1.30045	-1.45134	0.48365	1.0858003827483	0.825974	-2.601441	1.385015
Trial1	2	1	noBlindfold	counterclockwise	practice	Guided	1	0.5	-0.25	2.929535	1.30043	-1.45131	0.50287	1.09886375495473	0.706134	-2.546428	1.40975
Trial1	2	1	noBlindfold	counterclockwise	practice	Guided	1	0.5	-0.25	2.949535	1.3004	-1.45128	0.52266	1.11249435585695	0.788077	-2.592978	1.06034
Trial1	2	1	noBlindfold	counterclockwise	practice	Guided	1	0.5	-0.25	2.969532	1.30041	-1.45131	0.54165	1.12577348426908	0.809993	-2.673382	0.89238
Trial1	2	1	noBlindfold	counterclockwise	practice	Guided	1	0.5	-0.25	2.989532	1.30042	-1.45133	0.55568	1.1356903077182	0.841225	-2.647991	0.951436
Trial1	2	1	noBlindfold	counterclockwise	practice	Guided	1	0.5	-0.25	3.009533	1.3004	-1.45136	0.55478	1.13503790625571	0.610041	-1.310742	8.322065
Trial1	2	1	noBlindfold	counterclockwise	practice	Guided	1	0.5	-0.25	3.029533	1.30039	-1.45099	0.5544	1.13476145660474	0.556322	-1.128748	8.633753
Trial1	2	1	noBlindfold	counterclockwise	practice	Guided	1	0.5	-0.25	3.049534	1.30036	-1.45094	0.55378	1.13430083838749	0.364096	-2.262871	6.999631
Trial1	2	1	noBlindfold	counterclockwise	practice	Guided	1	0.5	-0.25	3.069534	1.30031	-1.45084	0.55315	1.13381922755992	-0.046595	-0.121553	5.478671
Trial1	2	1	noBlindfold	counterclockwise	practice	Guided	1	0.5	-0.25	3.089535	1.30018	-1.45062	0.55281	1.13348656254835	-0.138731	-1.907339	6.04829
Trial1	2	1	noBlindfold	counterclockwise	practice	Guided	1	0.5	-0.25	3.109535	1.30018	-1.45077	0.55252	1.13328124269106	1.055593	-1.74653	4.362594
Trial1	2	1	noBlindfold	counterclockwise	practice	Guided	1	0.5	-0.25	3.129532	1.30028	-1.45087	0.5524	1.13326686484715	1.564927	-3.020302	4.488615
Trial1	2	1	noBlindfold	counterclockwise	practice	Guided	1	0.5	-0.25	3.149532	1.30041	-1.45115	0.55221	1.1332241883585	1.593188	-2.779089	3.759424
Trial1	2	1	noBlindfold	counterclockwise	practice	Guided	1	0.5	-0.25	3.169533	1.30045	-1.45119	0.55207	1.13315333026121	0.970873	-2.393996	3.350446
Trial1	2	1	noBlindfold	counterclockwise	practice	Guided	1	0.5	-0.25	3.189533	1.30044	-1.45121	0.55179	1.13294806683948	0.123026	-2.846798	3.348092
Trial1	2	1	noBlindfold	counterclockwise	practice	Guided	1	0.5	-0.25	3.209534	1.30004	-1.45113	0.55162	1.132545207548	-1.414039	-2.030061	3.081117
Trial1	2	1	noBlindfold	counterclockwise	practice	Guided	1	0.5	-0.25	3.229534	1.29918	-1.45108	0.55138	1.13176782129482	-1.940018	-2.12316	2.628237
Trial1	2	1	noBlindfold	counterclockwise	practice	Guided	1	0.5	-0.25	3.249535	1.29742	-1.45102	0.55107	1.13030610732081	-2.422683	-1.589954	2.010712
Trial1	2	1	noBlindfold	counterclockwise	practice	Guided	1	0.5	-0.25	3.269535	1.2941	-1.45088	0.55078	1.1277603863362	-2.881778	-1.962352	1.516375
Trial1	2	1	noBlindfold	counterclockwise	practice	Guided	1	0.5	-0.25	3.289532	1.28839	-1.45095	0.55001	1.12319851170695	-3.292669	-2.131624	0.81835
Trial1	2	1	noBlindfold	counterclockwise	practice	Guided	1	0.5	-0.25	3.309532	1.27032	-1.45101	0.54971	1.11037329451038	-3.584368	-2.131624	-0.370831
Trial1	2	1	noBlindfold	counterclockwise	practice	Guided	1	0.5	-0.25	3.329533	1.25706	-1.45104	0.54957	1.10111400352142	-3.492343	-1.970816	-0.843562
Trial1	2	1	noBlindfold	counterclockwise	practice	Guided	1	0.5	-0.25	3.349533	1.24232	-1.451	0.54955	1.09101753882767	-3.399828	-1.924266	-0.946511
Trial1	2	1	noBlindfold	counterclockwise	practice	Guided	1	0.5	-0.25	3.369534	1.22491	-1.45097	0.54967	1.07933619267318	-3.444316	-1.983511	-0.554103
Trial1	2	1	noBlindfold	counterclockwise	practice	Guided	1	0.5	-0.25	3.389534	1.20461	-1.45098	0.54992	1.06599591019546	-3.577526	-1.79308	-0.495787
Trial1	2	1	noBlindfold	counterclockwise	practice	Guided	1	0.5	-0.25	3.409534	1.15709	-1.45091	0.55016	1.03538553760394	-3.697449	-1.721139	0.255783
Trial1	2	1	noBlindfold	counterclockwise	practice	Guided	1	0.5	-0.25	3.429535	1.12994	-1.45085	0.55032	1.0184972235392	-3.592741	-1.564563	0.614785
Trial1	2	1	noBlindfold	counterclockwise	practice	Guided	1	0.5	-0.25	3.449535	1.10045	-1.45078	0.55048	1.00065403243839	-3.421641	-1.496854	0.965954
Trial1	2	1	noBlindfold	counterclockwise	practice	Guided	1	0.5	-0.25	3.469532	1.06879	-1.45075	0.55065	0.982121467249907	-3.300415	-1.403754	1.305553
Trial1	2	1	noBlindfold	counterclockwise	practice	Guided	1	0.5	-0.25	3.489532	1.033	-1.45073	0.55086	0.962011334285164	-3.264078	-1.378364	1.56646
Trial1	2	1	noBlindfold	counterclockwise	practice	Guided	1	0.5	-0.25	3.509533	0.96103	-1.45072	0.55091	0.924124173774456	-3.012203	-1.378364	1.734927
Trial1	2	1	noBlindfold	counterclockwise	practice	Guided	1	0.5	-0.25	3.529533	0.91967	-1.45069	0.55099	0.904272002095614	-2.905695	-1.306423	1.96461
Trial1	2	1	noBlindfold	counterclockwise	practice	Guided	1	0.5	-0.25	3.549534	0.88044	-1.45069	0.55108	0.886827908360086	-2.806275	-1.450304	2.20864
Trial1	2	1	noBlindfold	counterclockwise	practice	Guided	1	0.5	-0.25	3.569534	0.8387	-1.45068	0.55111	0.869767136093205	-2.65931	-1.348741	2.219392
Trial1	2	1	noBlindfold	counterclockwise	practice	Guided	1	0.5	-0.25	3.589535	0.79316	-1.45068	0.55104	0.852999316970408	-2.393436	-1.407986	2.092827
Trial1	2	1	noBlindfold	counterclockwise	practice	Guided	1	0.5	-0.25	3.609535	0.706	-1.45072	0.55108	0.827142769006225	-1.933382	-1.501086	2.193506
Trial1	2	1	noBlindfold	counterclockwise	practice	Guided	1	0.5	-0.25	3.629532	0.65821	-1.45075	0.55108	0.816553455425115	-1.686367	-1.58149	2.148611
Trial1	2	1	noBlindfold	counterclockwise	practice	Guided	1	0.5	-0.25	3.649532	0.6143	-1.45078	0.55106	0.809173377284548	-1.623772	-1.619576	2.069167
Trial1	2	1	noBlindfold	counterclockwise	practice	Guided	1	0.5	-0.25	3.669533	0.56749	-1.45082	0.55107	0.803908015760157	-1.689993	-1.653431	2.065879
Trial1	2	1	noBlindfold	counterclockwise	practice	Guided	1	0.5	-0.25	3.689533	0.52191	-1.45083	0.55121	0.801509507503253	-1.601457	-1.649199	2.286231
Trial1	2	1	noBlindfold	counterclockwise	practice	Guided	1	0.5	-0.25	3.709534	0.42938	-1.45082	0.55127	0.804376037877297	-1.206746	-1.594185	2.555024
Trial1	2	1	noBlindfold	counterclockwise	practice	Guided	1	0.5	-0.25	3.729534	0.38279	-1.45078	0.55133	0.809856719224737	-1.049844	-1.551867	2.705209
Trial1	2	1	noBlindfold	counterclockwise	practice	Guided	1	0.5	-0.25	3.749535	0.33932	-1.45078	0.55139	0.817339574948325	-1.03153	-1.568795	2.768337
Trial1	2	1	noBlindfold	counterclockwise	practice	Guided	1	0.5	-0.25	3.769535	0.29357	-1.45078	0.55146	0.827617984520918	-1.084454	-1.530708	2.933969
Trial1	2	1	noBlindfold	counterclockwise	practice	Guided	1	0.5	-0.25	3.789532	0.24961	-1.45077	0.55163	0.839824885248286	-0.986825	-1.67459	3.119317
Trial1	2	1	noBlindfold	counterclockwise	practice	Guided	1	0.5	-0.25	3.809532	0.16206	-1.45079	0.55167	0.869987506437252	-0.751809	-1.522245	3.346448
Trial1	2	1	noBlindfold	counterclockwise	practice	Guided	1	0.5	-0.25	3.829533	0.12002	-1.45079	0.55168	0.887172799896109	-0.54442	-1.644967	3.36761
Trial1	2	1	noBlindfold	counterclockwise	practice	Guided	1	0.5	-0.25	3.849533	0.07883801	-1.4508	0.55164	0.905540763067872	-0.509438	-1.573026	3.206606
Trial1	2	1	noBlindfold	counterclockwise	practice	Guided	1	0.5	-0.25	3.869534	0.038526	-1.45082	0.55163	0.924969698513085	-0.553772	-1.712676	3.239635
Trial1	2	1	noBlindfold	counterclockwise	practice	Guided	1	0.5	-0.25	3.889534	-0.0020271	-1.45086	0.55164	0.945863551041623	-0.36108	-1.79308	3.33147
Trial1	2	1	noBlindfold	counterclockwise	practice	Guided	1	0.5	-0.25	3.909534	-0.07819	-1.4509	0.55162	0.988381661964123	0.139586	-1.831166	3.20409
Trial1	2	1	noBlindfold	counterclockwise	practice	Guided	1	0.5	-0.25	3.929535	-0.11352	-1.45091	0.55162	1.00945600246255	0.133838	-1.848093	3.208449
Trial1	2	1	noBlindfold	counterclockwise	practice	Guided	1	0.5	-0.25	3.949535	-0.14839	-1.45092	0.55169	1.03107536758798	0.12193	-1.907339	3.390632
Trial1	2	1	noBlindfold	counterclockwise	practice	Guided	1	0.5	-0.25	3.969532	-0.17983	-1.45093	0.55181	1.05122222529756	0.072669	-1.822703	3.634454
Trial1	2	1	noBlindfold	counterclockwise	practice	Guided	1	0.5	-0.25	3.989532	-0.21185	-1.45092	0.55199	1.07234249027787	-0.079335	-1.687285	3.924655
Trial1	2	1	noBlindfold	counterclockwise	practice	Guided	1	0.5	-0.25	4.009533	-0.27047	-1.45087	0.55197	1.11210608556795	-0.262125	-1.704212	3.935892
Trial1	2	1	noBlindfold	counterclockwise	practice	Guided	1	0.5	-0.25	4.029533	-0.299	-1.45085	0.55195	1.13204450398934	-0.150134	-1.695749	3.776291
Trial1	2	1	noBlindfold	counterclockwise	practice	Guided	1	0.5	-0.25	4.049534	-0.30891	-1.45085	0.55208	1.13915220342921	-2.851638	-1.62804	3.72934
Trial1	2	1	noBlindfold	counterclockwise	practice	Guided	1	0.5	-0.25	4.069534	-0.30563	-1.45087	0.55302	1.13748881995846	-7.137118	-1.996206	7.08744
Trial1	2	1	noBlindfold	counterclockwise	practice	Guided	1	0.5	-0.25	4.089535	-0.3038	-1.45088	0.55414	1.13698527386319	-4.743101	-1.018661	9.229969
Trial1	2	1	noBlindfold	counterclockwise	practice	Guided	1	0.5	-0.25	4.109535	-0.3019	-1.45055	0.55354	1.13521809655715	-0.925871	-0.701276	6.640342
Trial1	2	1	noBlindfold	counterclockwise	practice	Guided	1	0.5	-0.25	4.129532	-0.30104	-1.45045	0.55276	1.13405850696998	-0.808658	-0.811302	4.853722
Trial1	2	1	noBlindfold	counterclockwise	practice	Guided	1	0.5	-0.25	4.149532	-0.30068	-1.4505	0.55224	1.13343615656906	-1.122235	-1.721139	4.006388
Trial1	2	1	noBlindfold	counterclockwise	practice	Guided	1	0.5	-0.25	4.169533	-0.30062	-1.45074	0.55203	1.13324509099355	-1.312737	-2.605586	3.546466
Trial1	2	1	noBlindfold	counterclockwise	practice	Guided	1	0.5	-0.25	4.189533	-0.30061	-1.45096	0.55116	1.1326225263481	-0.879978	-2.355909	2.785193
Trial1	2	1	noBlindfold	counterclockwise	practice	Guided	1	0.5	-0.25	4.209534	-0.30038	-1.45111	0.55035	1.13188703940946	-0.085013	-2.26281	-0.02188
Trial1	2	1	noBlindfold	counterclockwise	practice	Guided	1	0.5	-0.25	4.229534	-0.30021	-1.45111	0.54883	1.13069242855382	-0.390913	-2.190869	-1.424838
Trial1	2	1	noBlindfold	counterclockwise	practice	Guided	1	0.5	-0.25	4.249535	-0.30024	-1.45115	0.54592	1.12865968973676	-1.030209	-2.749467	-2.339062
Trial1	2	1	noBlindfold	counterclockwise	practice	Guided	1	0.5	-0.25	4.269535	-0.30044	-1.45132	0.54111	1.12541512971019	-1.505158	-3.003375	-3.037682
Trial1	2	1	noBlindfold	counterclockwise	practice	Guided	1	0.5	-0.25	4.289532	-0.3007	-1.45148	0.52391	1.11357854265572	-1.751603	-3.269978	-3.820929
Trial1	2	1	noBlindfold	counterclockwise	practice	Guided	1	0.5	-0.25	4.309532	-0.30087	-1.4518	0.51051	1.10443115228482	-1.690762	-3.866662	-4.698257
Trial1	2	1	noBlindfold	counterclockwise	practice	Guided	1	0.5	-0.25	4.329533	-0.30087	-1.45194	0.49444	1.09342750152506	-1.888768	-4.141729	-4.729433
Trial1	2	1	noBlindfold	counterclockwise	practice	Guided	1	0.5	-0.25	4.349533	-0.30093	-1.45205	0.47428	1.07984738381243	-2.136367	-4.323696	-5.555357
Trial1	2	1	noBlindfold	counterclockwise	practice	Guided	1	0.5	-0.25	4.369534	-0.30104	-1.45217	0.45128	1.06464017722331	-2.282124	-4.442187	-5.530908
Trial1	2	1	noBlindfold	counterclockwise	practice	Guided	1	0.5	-0.25	4.389534	-0.30112	-1.45223	0.39605	1.02916172060917	-2.329312	-4.272915	-5.172826
Trial1	2	1	noBlindfold	counterclockwise	practice	Guided	1	0.5	-0.25	4.409534	-0.30107	-1.45216	0.36316	1.00880045370141	-2.013323	-4.281378	-4.712065
Trial1	2	1	noBlindfold	counterclockwise	practice	Guided	1	0.5	-0.25	4.429535	-0.30102	-1.45206	0.327	0.987199081016917	-1.944589	-4.116338	-5.364681
Trial1	2	1	noBlindfold	counterclockwise	practice	Guided	1	0.5	-0.25	4.449535	-0.30101	-1.4521	0.28923	0.965601353394376	-2.029632	-4.641081	-4.924314
Trial1	2	1	noBlindfold	counterclockwise	practice	Guided	1	0.5	-0.25	4.469532	-0.30102	-1.4522	0.24952	0.944009146582851	-2.137176	-4.234829	-3.8557
Trial1	2	1	noBlindfold	counterclockwise	practice	Guided	1	0.5	-0.25	4.489532	-0.30103	-1.45213	0.16416	0.901763594899719	-2.197143	-4.357551	-4.467745
Trial1	2	1	noBlindfold	counterclockwise	practice	Guided	1	0.5	-0.25	4.509533	-0.30103	-1.45218	0.11763	0.881363087443844	-2.142419	-3.866662	-4.102731
Trial1	2	1	noBlindfold	counterclockwise	practice	Guided	1	0.5	-0.25	4.529533	-0.30107	-1.4521	0.071307	0.863105638337254	-2.185493	-4.700327	-3.343579
Trial1	2	1	noBlindfold	counterclockwise	practice	Guided	1	0.5	-0.25	4.549534	-0.30109	-1.45224	0.024204	0.846718976681121	-2.41063	-4.090947	-3.044904
Trial1	2	1	noBlindfold	counterclockwise	practice	Guided	1	0.5	-0.25	4.569534	-0.30111	-1.45212	-0.025016	0.832102777329584	-2.195339	-4.226365	-2.747266
Trial1	2	1	noBlindfold	counterclockwise	practice	Guided	1	0.5	-0.25	4.589535	-0.30114	-1.45214	-0.12126	0.811418082823093	-2.484675	-4.323696	-2.110936
Trial1	2	1	noBlindfold	counterclockwise	practice	Guided	1	0.5	-0.25	4.609535	-0.3012	-1.45207	-0.17076	0.805108949516467	-2.234521	-4.531055	-1.500522
Trial1	2	1	noBlindfold	counterclockwise	practice	Guided	1	0.5	-0.25	4.629532	-0.30121	-1.45211	-0.21851	0.801828603716987	-2.443896	-4.124802	-1.933431
Trial1	2	1	noBlindfold	counterclockwise	practice	Guided	1	0.5	-0.25	4.649532	-0.3012	-1.45208	-0.26706	0.801381611901273	-2.161046	-4.366014	-1.176866
Trial1	2	1	noBlindfold	counterclockwise	practice	Guided	1	0.5	-0.25	4.669533	-0.30116	-1.45207	-0.31376	0.80369313135621	-2.25665	-4.065557	-1.859389
Trial1	2	1	noBlindfold	counterclockwise	practice	Guided	1	0.5	-0.25	4.689533	-0.30112	-1.45206	-0.40633	0.816230568419891	-2.345453	-4.281378	-0.974784
Trial1	2	1	noBlindfold	counterclockwise	practice	Guided	1	0.5	-0.25	4.709534	-0.30112	-1.45199	-0.45052	0.825833843581773	-2.227809	-4.103643	-0.829275
Trial1	2	1	noBlindfold	counterclockwise	practice	Guided	1	0.5	-0.25	4.729534	-0.30114	-1.452	-0.49361	0.837359636123132	-2.564361	-3.570436	-0.78472
Trial1	2	1	noBlindfold	counterclockwise	practice	Guided	1	0.5	-0.25	4.749535	-0.30117	-1.45194	-0.53813	0.851406039276769	-2.242917	-4.044398	-0.893414
Trial1	2	1	noBlindfold	counterclockwise	practice	Guided	1	0.5	-0.25	4.769535	-0.30116	-1.45198	-0.57745	0.865494539501724	-2.395437	-4.141729	-0.251643
Trial1	2	1	noBlindfold	counterclockwise	practice	Guided	1	0.5	-0.25	4.789532	-0.30118	-1.45196	-0.65625	0.898291969812516	-2.284869	-3.985152	-0.710562
Trial1	2	1	noBlindfold	counterclockwise	practice	Guided	1	0.5	-0.25	4.809532	-0.30114	-1.45196	-0.69314	0.915531759307582	-2.286488	-3.515423	-0.567584
Trial1	2	1	noBlindfold	counterclockwise	practice	Guided	1	0.5	-0.25	4.829533	-0.30114	-1.45187	-0.7291	0.933467820927764	-2.242919	-3.731244	-0.828444
Trial1	2	1	noBlindfold	counterclockwise	practice	Guided	1	0.5	-0.25	4.849533	-0.3011	-1.45191	-0.76387	0.951747637282098	-2.237836	-3.976689	-0.337826
Trial1	2	1	noBlindfold	counterclockwise	practice	Guided	1	0.5	-0.25	4.869534	-0.3011	-1.45196	-0.7988	0.971052325108239	-2.011201	-3.756635	-0.857481
Trial1	2	1	noBlindfold	counterclockwise	practice	Guided	1	0.5	-0.25	4.889534	-0.3011	-1.45194	-0.86572	1.01038224140301	-2.151893	-4.230597	-0.795795
Trial1	2	1	noBlindfold	counterclockwise	practice	Guided	1	0.5	-0.25	4.909534	-0.30111	-1.452	-0.8961	1.02918535665273	-2.228435	-4.023239	-1.199977
Trial1	2	1	noBlindfold	counterclockwise	practice	Guided	1	0.5	-0.25	4.929535	-0.3011	-1.45201	-0.92754	1.0492004787805	-2.263136	-4.251756	-1.029483
Trial1	2	1	noBlindfold	counterclockwise	practice	Guided	1	0.5	-0.25	4.949535	-0.30111	-1.4521	-0.95693	1.06842277690357	-2.381324	-4.124802	-0.435985
Trial1	2	1	noBlindfold	counterclockwise	practice	Guided	1	0.5	-0.25	4.969532	-0.30117	-1.45204	-0.98567	1.08769653326728	-2.387951	-3.81588	-1.08414
Trial1	2	1	noBlindfold	counterclockwise	practice	Guided	1	0.5	-0.25	4.989532	-0.30117	-1.452	-1.04119	1.12599068201185	-2.327288	-4.171352	-1.354024
Trial1	2	1	noBlindfold	counterclockwise	practice	Guided	1	0.5	-0.25	5.009533	-0.30123	-1.45204	-1.05868	1.13839041159174	-2.665641	-3.714317	-0.982067
Trial1	2	1	noBlindfold	counterclockwise	practice	Guided	1	0.5	-0.25	5.029533	-0.30125	-1.45198	-1.05715	1.13731818968816	-2.185278	-3.253051	-9.594968
Trial1	2	1	noBlindfold	counterclockwise	practice	Guided	1	0.5	-0.25	5.049534	-0.30115	-1.45202	-1.05443	1.13531889727963	-0.834732	-6.092586	-6.212972
Trial1	2	1	noBlindfold	counterclockwise	practice	Guided	1	0.5	-0.25	5.069534	-0.3008	-1.45258	-1.05312	1.13414390393787	-1.4483	-5.787896	-4.80611
Trial1	2	1	noBlindfold	counterclockwise	practice	Guided	1	0.5	-0.25	5.089535	-0.30066	-1.45267	-1.05216	1.13336541477049	-1.092779	-3.951295	-3.317567
Trial1	2	1	noBlindfold	counterclockwise	practice	Guided	1	0.5	-0.25	5.109535	-0.30052	-1.45254	-1.05218	1.13328068476511	-0.054964	-5.974096	-4.297749
Trial1	2	1	noBlindfold	counterclockwise	practice	Guided	1	0.5	-0.25	5.129532	-0.30048	-1.45258	-1.0522	1.13326652595015	-0.208944	-4.492966	-5.214959
Trial1	2	1	noBlindfold	counterclockwise	practice	Guided	1	0.5	-0.25	5.149532	-0.30046	-1.45245	-1.05219	1.13324529157177	-0.711835	-4.05709	-4.4223
Trial1	2	1	noBlindfold	counterclockwise	practice	Guided	1	0.5	-0.25	5.169533	-0.30046	-1.45238	-1.05217	1.13323119942449	-0.982146	-4.869596	-3.791357
Trial1	2	1	noBlindfold	counterclockwise	practice	Guided	1	0.5	-0.25	5.189533	-0.30046	-1.45238	-1.05205	1.13314622831882	-0.727016	-4.107872	-3.981147
Trial1	2	1	noBlindfold	counterclockwise	practice	Guided	1	0.5	-0.25	5.209534	-0.30038	-1.45199	-1.05188	1.13296940315537	0.238112	-3.540811	-2.895838
Trial1	2	1	noBlindfold	counterclockwise	practice	Guided	1	0.5	-0.25	5.229534	-0.30022	-1.45193	-1.05173	1.13275024629139	1.35776	-3.646606	-2.893293
Trial1	2	1	noBlindfold	counterclockwise	practice	Guided	1	0.5	-0.25	5.249535	-0.29975	-1.45182	-1.05158	1.13231200767033	2.550017	-2.965286	-2.925535
Trial1	2	1	noBlindfold	counterclockwise	practice	Guided	1	0.5	-0.25	5.269535	-0.29791	-1.45159	-1.05148	1.13094237438402	3.327123	-3.214962	-2.804526
Trial1	2	1	noBlindfold	counterclockwise	practice	Guided	1	0.5	-0.25	5.289532	-0.29428	-1.45162	-1.05168	1.12852624207109	3.883382	-3.862427	-3.023928
Trial1	2	1	noBlindfold	counterclockwise	practice	Guided	1	0.5	-0.25	5.309532	-0.27973	-1.45187	-1.05175	1.11838366655532	4.159945	-3.671996	-3.495055
Trial1	2	1	noBlindfold	counterclockwise	practice	Guided	1	0.5	-0.25	5.329533	-0.26844	-1.45188	-1.05171	1.11051293806007	3.878314	-4.019004	-3.395512
Trial1	2	1	noBlindfold	counterclockwise	practice	Guided	1	0.5	-0.25	5.349533	-0.25533	-1.45195	-1.05167	1.10145281863162	3.658298	-3.72701	-3.341454
Trial1	2	1	noBlindfold	counterclockwise	practice	Guided	1	0.5	-0.25	5.369534	-0.24026	-1.45186	-1.0516	1.0911220838997	3.687247	-3.185339	-3.210472
Trial1	2	1	noBlindfold	counterclockwise	practice	Guided	1	0.5	-0.25	5.389534	-0.22205	-1.45166	-1.05138	1.07868716191176	3.666818	-3.231889	-2.898896
Trial1	2	1	noBlindfold	counterclockwise	practice	Guided	1	0.5	-0.25	5.409534	-0.18139	-1.45155	-1.05137	1.05189649275962	3.832618	-2.859491	-2.714859
Trial1	2	1	noBlindfold	counterclockwise	practice	Guided	1	0.5	-0.25	5.429535	-0.15789	-1.45146	-1.05136	1.036820682939	3.866645	-2.893345	-2.743532
Trial1	2	1	noBlindfold	counterclockwise	practice	Guided	1	0.5	-0.25	5.449535	-0.13222	-1.45147	-1.05137	1.02073309189697	3.826693	-3.176876	-2.735692
Trial1	2	1	noBlindfold	counterclockwise	practice	Guided	1	0.5	-0.25	5.469532	-0.10362	-1.45155	-1.0514	1.00329406377764	3.92981	-3.088008	-2.872568
Trial1	2	1	noBlindfold	counterclockwise	practice	Guided	1	0.5	-0.25	5.489532	-0.073809	-1.45154	-1.05131	0.985573225160373	3.86252	-3.003372	-2.749213
Trial1	2	1	noBlindfold	counterclockwise	practice	Guided	1	0.5	-0.25	5.509533	-0.0073297	-1.45158	-1.05128	0.94838446722585	3.753359	-3.25728	-2.495638
Trial1	2	1	noBlindfold	counterclockwise	practice	Guided	1	0.5	-0.25	5.529533	0.029313	-1.45159	-1.05128	0.929298619075263	3.856109	-3.104935	-2.525313
Trial1	2	1	noBlindfold	counterclockwise	practice	Guided	1	0.5	-0.25	5.549534	0.066766	-1.45157	-1.05129	0.910910214143399	3.651736	-3.223426	-2.603714
Trial1	2	1	noBlindfold	counterclockwise	practice	Guided	1	0.5	-0.25	5.569534	0.10474	-1.4516	-1.05128	0.893465242595596	3.48351	-3.312293	-2.536855
Trial1	2	1	noBlindfold	counterclockwise	practice	Guided	1	0.5	-0.25	5.589535	0.14786	-1.45164	-1.05111	0.875088483895038	3.21353	-3.185339	-2.45433
Trial1	2	1	noBlindfold	counterclockwise	practice	Guided	1	0.5	-0.25	5.609535	0.23141	-1.45159	-1.051	0.844832284136407	2.728175	-3.231889	-2.006585
Trial1	2	1	noBlindfold	counterclockwise	practice	Guided	1	0.5	-0.25	5.629532	0.27651	-1.45159	-1.05097	0.831565298140511	2.582851	-3.147253	-1.937762
Trial1	2	1	noBlindfold	counterclockwise	practice	Guided	1	0.5	-0.25	5.649532	0.32094	-1.45157	-1.05097	0.820740849680963	2.3907	-3.088008	-1.998248
Trial1	2	1	noBlindfold	counterclockwise	practice	Guided	1	0.5	-0.25	5.669533	0.36729	-1.45156	-1.05097	0.811889773225614	2.281813	-3.214962	-1.930458
Trial1	2	1	noBlindfold	counterclockwise	practice	Guided	1	0.5	-0.25	5.689533	0.41132	-1.45159	-1.05096	0.805854189848654	2.245899	-3.223426	-1.889072
Trial1	2	1	noBlindfold	counterclockwise	practice	Guided	1	0.5	-0.25	5.709534	0.5047	-1.45165	-1.05101	0.801023801378994	2.264572	-3.426552	-2.005316
Trial1	2	1	noBlindfold	counterclockwise	practice	Free	1	0.5	-0.25	0	0.47578	-1.45073	-1.05004	0.800406534284564	3.093188	-1.526474	-0.062805
Trial1	2	1	noBlindfold	counterclockwise	practice	Free	1	0.5	-0.25	0.002082825	0.47605	-1.45073	-1.05004	0.800398409417393	3.106423	-1.530706	-0.071347
Trial1	2	1	noBlindfold	counterclockwise	practice	Free	1	0.5	-0.25	0.02207947	0.47605	-1.45073	-1.05008	0.800438326648121	3.106423	-1.530706	-0.071347
Trial1	2	1	noBlindfold	counterclockwise	practice	Free	1	0.5	-0.25	0.04208374	0.47763	-1.45075	-1.05022	0.800532625637942	3.031387	-1.56456	-0.168494
Trial1	2	1	noBlindfold	counterclockwise	practice	Free	1	0.5	-0.25	0.06208038	0.48125	-1.45077	-1.05031	0.800529627273223	2.620123	-1.543401	0.034643
Trial1	2	1	noBlindfold	counterclockwise	practice	Free	1	0.5	-0.25	0.08208466	0.48699	-1.45077	-1.05014	0.800245666504867	2.217059	-1.441838	0.280701
Trial1	2	1	noBlindfold	counterclockwise	practice	Free	1	0.5	-0.25	0.1020813	0.49413	-1.45073	-1.04952	0.799541564023281	2.010286	-1.289493	0.508481
Trial1	2	1	noBlindfold	counterclockwise	practice	Free	1	0.5	-0.25	0.1220856	0.50264	-1.45066	-1.04696	0.796964368856985	2.006907	-1.166771	0.521069
Trial1	2	1	noBlindfold	counterclockwise	practice	Free	1	0.5	-0.25	0.1420822	0.5244	-1.45056	-1.04498	0.79535441050843	2.402908	-1.039817	0.562522
Trial1	2	1	noBlindfold	counterclockwise	practice	Free	1	0.5	-0.25	0.1620789	0.53804	-1.45055	-1.04268	0.793592252008851	2.496918	-1.149844	0.489961
Trial1	2	1	noBlindfold	counterclockwise	practice	Free	1	0.5	-0.25	0.1820831	0.55294	-1.45056	-1.0401	0.791871593573831	2.377215	-1.268334	0.333313
Trial1	2	1	noBlindfold	counterclockwise	practice	Free	1	0.5	-0.25	0.2020798	0.56934	-1.45063	-1.03762	0.790666431043597	2.12851	-1.505315	0.149594
Trial1	2	1	noBlindfold	counterclockwise	practice	Free	1	0.5	-0.25	0.222084	0.58699	-1.45073	-1.03762	0.792409383320814	2.006191	-1.644964	0.144116
Trial1	2	1	noBlindfold	counterclockwise	practice	Free	1	0.5	-0.25	0.2420807	0.62661	-1.45083	-1.02949	0.789705475558226	1.812956	-1.543401	0.168232
Trial1	2	1	noBlindfold	counterclockwise	practice	Free	1	0.5	-0.25	0.262085	0.64726	-1.4508	-1.02662	0.790458093183535	1.743088	-1.484156	0.277717
Trial1	2	1	noBlindfold	counterclockwise	practice	Free	1	0.5	-0.25	0.2820816	0.66877	-1.45075	-1.02359	0.791785802909097	1.586782	-1.357202	0.267323
Trial1	2	1	noBlindfold	counterclockwise	practice	Free	1	0.5	-0.25	0.3020782	0.69107	-1.4507	-1.02029	0.793633708398162	1.457855	-1.386824	0.309835
Trial1	2	1	noBlindfold	counterclockwise	practice	Free	1	0.5	-0.25	0.3220825	0.71469	-1.4507	-1.01359	0.793196989186044	1.293693	-1.475692	0.252362
Trial1	2	1	noBlindfold	counterclockwise	practice	Free	1	0.5	-0.25	0.3420792	0.76171	-1.45077	-1.01017	0.803959297474821	1.057847	-1.56456	0.183945
Trial1	2	1	noBlindfold	counterclockwise	practice	Free	1	0.5	-0.25	0.3620834	0.78554	-1.45079	-1.00664	0.808725607385372	0.991541	-1.594183	0.128892
Trial1	2	1	noBlindfold	counterclockwise	practice	Free	1	0.5	-0.25	0.3820801	0.81022	-1.45081	-1.00324	0.814620728801053	0.961445	-1.678819	0.094799
Trial1	2	1	noBlindfold	counterclockwise	practice	Free	1	0.5	-0.25	0.4020844	0.8343	-1.45083	-0.99974	0.820893752017081	1.06962	-1.695746	0.047331
Trial1	2	1	noBlindfold	counterclockwise	practice	Free	1	0.5	-0.25	0.422081	0.85924	-1.45084	-0.99387	0.826072570783529	1.002853	-1.712673	-0.063662
Trial1	2	1	noBlindfold	counterclockwise	practice	Free	1	0.5	-0.25	0.4420853	0.90794	-1.45089	-0.99125	0.846088972989892	0.924563	-1.86925	-0.253447
Trial1	2	1	noBlindfold	counterclockwise	practice	Free	1	0.5	-0.25	0.4620819	0.93231	-1.45093	-0.98907	0.856222159024261	0.823881	-1.949654	-0.333667
Trial1	2	1	noBlindfold	counterclockwise	practice	Free	1	0.5	-0.25	0.4820786	0.95727	-1.45097	-0.98711	0.867425502316409	0.587148	-2.03429	-0.218716
Trial1	2	1	noBlindfold	counterclockwise	practice	Free	1	0.5	-0.25	0.5020828	0.98186	-1.45101	-0.9853799	0.879188687083471	0.299861	-2.017363	-0.027036
Trial1	2	1	noBlindfold	counterclockwise	practice	Free	1	0.5	-0.25	0.5220795	1.00443	-1.451	-0.98225	0.889179164697716	0.016916	-1.839627	-0.048644
Trial1	2	1	noBlindfold	counterclockwise	practice	Free	1	0.5	-0.25	0.5420837	1.0491	-1.45091	-0.98117	0.914396206451878	-0.30182	-1.742296	-0.343063
Trial1	2	1	noBlindfold	counterclockwise	practice	Free	1	0.5	-0.25	0.5620804	1.06959	-1.45088	-0.9802901	0.926151338389974	-0.487931	-1.721137	-0.214498
Trial1	2	1	noBlindfold	counterclockwise	practice	Free	1	0.5	-0.25	0.5820847	1.08947	-1.45086	-0.97955	0.937932899139849	-0.685217	-1.68305	-0.075701
Trial1	2	1	noBlindfold	counterclockwise	practice	Free	1	0.5	-0.25	0.6020813	1.10742	-1.45084	-0.9788	0.948740457287708	-0.803451	-1.640732	0.019343
Trial1	2	1	noBlindfold	counterclockwise	practice	Free	1	0.5	-0.25	0.6220856	1.12441	-1.45082	-0.97696	0.958310354792097	-1.032162	-1.543401	0.07876
Trial1	2	1	noBlindfold	counterclockwise	practice	Free	1	0.5	-0.25	0.6420822	1.15265	-1.45068	-0.97538	0.975770552007846	-1.153583	-1.158307	0.595285
Trial1	2	1	noBlindfold	counterclockwise	practice	Free	1	0.5	-0.25	0.6620789	1.16469	-1.45058	-0.97317	0.982236086351686	-1.31347	-0.984803	0.798474
Trial1	2	1	noBlindfold	counterclockwise	practice	Free	1	0.5	-0.25	0.6820831	1.17475	-1.45049	-0.96984	0.986639394550908	-1.396593	-0.832459	1.254994
Trial1	2	1	noBlindfold	counterclockwise	practice	Free	1	0.5	-0.25	0.7020798	1.18339	-1.4504	-0.96548	0.989410687573986	-1.444531	-0.548928	1.400022
Trial1	2	1	noBlindfold	counterclockwise	practice	Free	1	0.5	-0.25	0.722084	1.19016	-1.45031	-0.95406	0.985911448582456	-1.357184	-0.498146	1.083376
Trial1	2	1	noBlindfold	counterclockwise	practice	Free	1	0.5	-0.25	0.7420807	1.19944	-1.45027	-0.94642	0.987024351149629	-1.332148	-0.404986	1.845644
Trial1	2	1	noBlindfold	counterclockwise	practice	Free	1	0.5	-0.25	0.762085	1.20204	-1.45023	-0.93635	0.981802631538078	-1.431425	-0.366795	2.314017
Trial1	2	1	noBlindfold	counterclockwise	practice	Free	1	0.5	-0.25	0.7820816	1.20334	-1.45018	-0.92545	0.975151254882482	-1.31577	-0.328613	2.187771
Trial1	2	1	noBlindfold	counterclockwise	practice	Free	1	0.5	-0.25	0.8020782	1.20334	-1.45016	-0.91229	0.966082421262132	-1.205154	-0.277751	1.94485
Trial1	2	1	noBlindfold	counterclockwise	practice	Free	1	0.5	-0.25	0.8220825	1.2023	-1.45012	-0.8815	0.944466770468027	-1.081496	-0.087267	1.949143
Trial1	2	1	noBlindfold	counterclockwise	practice	Free	1	0.5	-0.25	0.8420792	1.19704	-1.4501	-0.86233	0.927799918150747	-1.301271	0.0059413	2.918585
Trial1	2	1	noBlindfold	counterclockwise	practice	Free	1	0.5	-0.25	0.8620834	1.1926	-1.45001	-0.84212	0.911208461904036	-1.192164	-0.104103	2.071118
Trial1	2	1	noBlindfold	counterclockwise	practice	Free	1	0.5	-0.25	0.8820801	1.1873	-1.45001	-0.82041	0.893167860784005	-1.032084	-0.214084	2.053008
Trial1	2	1	noBlindfold	counterclockwise	practice	Free	1	0.5	-0.25	0.9020844	1.18116	-1.45009	-0.7964801	0.873280805114026	-0.911335	-0.222478	2.163384
Trial1	2	1	noBlindfold	counterclockwise	practice	Free	1	0.5	-0.25	0.922081	1.17408	-1.45012	-0.74529	0.836478350720131	-0.907432	-0.298588	2.353966
Trial1	2	1	noBlindfold	counterclockwise	practice	Free	1	0.5	-0.25	0.9420853	1.15827	-1.45008	-0.71717	0.807197128172232	-0.79176	-0.311189	1.545706
Trial1	2	1	noBlindfold	counterclockwise	practice	Free	1	0.5	-0.25	0.9620819	1.14925	-1.45011	-0.68889	0.783677240290285	-0.613137	-0.412662	1.688163
Trial1	2	1	noBlindfold	counterclockwise	practice	Free	1	0.5	-0.25	0.9820786	1.14008	-1.45017	-0.65846	0.759303604186699	-0.637782	-0.264475	2.143494
Trial1	2	1	noBlindfold	counterclockwise	practice	Free	1	0.5	-0.25	1.002083	1.13024	-1.45017	-0.62791	0.73485940713975	-0.541107	-0.073989	1.683639
Trial1	2	1	noBlindfold	counterclockwise	practice	Free	1	0.5	-0.25	1.022079	1.1205	-1.45013	-0.5644	0.695605909835599	-0.306464	-0.679068	1.420707
Trial1	2	1	noBlindfold	counterclockwise	practice	Free	1	0.5	-0.25	1.042084	1.10095	-1.45021	-0.53132	0.663537390098923	0.037524	0.070063	1.68229
Trial1	2	1	noBlindfold	counterclockwise	practice	Free	1	0.5	-0.25	1.06208	1.09124	-1.45012	-0.49663	0.640617684103767	-0.098541	-0.551965	1.217521
Trial1	2	1	noBlindfold	counterclockwise	practice	Free	1	0.5	-0.25	1.082085	1.08142	-1.45021	-0.46244	0.61901537753679	0.215921	-0.674672	1.34263
Trial1	2	1	noBlindfold	counterclockwise	practice	Free	1	0.5	-0.25	1.102081	1.07213	-1.45025	-0.4268	0.598824624216342	0.036105	0.065938	1.136766
Trial1	2	1	noBlindfold	counterclockwise	practice	Free	1	0.5	-0.25	1.122086	1.06285	-1.45017	-0.35755	0.573033270113407	0.324018	-0.644962	0.746707
Trial1	2	1	noBlindfold	counterclockwise	practice	Free	1	0.5	-0.25	1.142082	1.04593	-1.45038	-0.32211	0.550671814365812	0.225912	-0.082088	0.562988
Trial1	2	1	noBlindfold	counterclockwise	practice	Free	1	0.5	-0.25	1.162079	1.03771	-1.45027	-0.28793	0.539046081171827	0.118024	-0.869158	0.489385
Trial1	2	1	noBlindfold	counterclockwise	practice	Free	1	0.5	-0.25	1.182083	1.02995	-1.45042	-0.25285	0.529957686079501	-0.176245	-1.089212	0.925694
Trial1	2	1	noBlindfold	counterclockwise	practice	Free	1	0.5	-0.25	1.20208	1.0223	-1.45043	-0.2192	0.523207354772383	0.0088776	-0.162408	0.424218
Trial1	2	1	noBlindfold	counterclockwise	practice	Free	1	0.5	-0.25	1.222084	1.0146	-1.45031	-0.15368	0.523536763449922	0.149043	-1.135696	0.183604
Trial1	2	1	noBlindfold	counterclockwise	practice	Free	1	0.5	-0.25	1.242081	1.00023	-1.45046	-0.1214	0.516495970174255	0.21574	-0.581276	-0.45125
Trial1	2	1	noBlindfold	counterclockwise	practice	Free	1	0.5	-0.25	1.262085	0.99338	-1.45041	-0.091415	0.518240326186399	0.1779	-1.38955	-0.641767
Trial1	2	1	noBlindfold	counterclockwise	practice	Free	1	0.5	-0.25	1.282082	0.98659	-1.45061	-0.062631	0.521418254370469	-0.177029	-1.194887	-0.330526
Trial1	2	1	noBlindfold	counterclockwise	practice	Free	1	0.5	-0.25	1.302078	0.98011	-1.45053	-0.033363	0.526723123993035	-0.108941	-0.712432	-0.619463
Trial1	2	1	noBlindfold	counterclockwise	practice	Free	1	0.5	-0.25	1.322083	0.97349	-1.45046	0.018048	0.544097886384238	-0.2506	-1.31758	-0.406413
Trial1	2	1	noBlindfold	counterclockwise	practice	Free	1	0.5	-0.25	1.342079	0.96056	-1.45047	0.043769	0.546274386119049	-0.199073	-0.615101	-0.141513
Trial1	2	1	noBlindfold	counterclockwise	practice	Free	1	0.5	-0.25	1.362083	0.954	-1.45044	0.067718	0.554130601541322	-0.017744	-1.55456	-0.390081
Trial1	2	1	noBlindfold	counterclockwise	practice	Free	1	0.5	-0.25	1.38208	0.94732	-1.45061	0.090675	0.562276285852132	-0.078394	-0.91979	-0.386768
Trial1	2	1	noBlindfold	counterclockwise	practice	Free	1	0.5	-0.25	1.402084	0.94094	-1.45054	0.11325	0.571295604359149	-0.1145	-1.01289	0.297473
Trial1	2	1	noBlindfold	counterclockwise	practice	Free	1	0.5	-0.25	1.422081	0.93462	-1.45053	0.15821	0.596263300990083	-0.353096	-1.300652	0.722378
Trial1	2	1	noBlindfold	counterclockwise	practice	Free	1	0.5	-0.25	1.442085	0.9221	-1.45047	0.1804	0.602837105293611	0.13804	-0.995963	0.328699
Trial1	2	1	noBlindfold	counterclockwise	practice	Free	1	0.5	-0.25	1.462082	0.91629	-1.45047	0.20197	0.614470701173526	0.123354	-1.228712	0.613274
Trial1	2	1	noBlindfold	counterclockwise	practice	Free	1	0.5	-0.25	1.482079	0.91053	-1.45054	0.22364	0.626793228154007	-0.004932	-0.852082	0.858651
Trial1	2	1	noBlindfold	counterclockwise	practice	Free	1	0.5	-0.25	1.502083	0.90511	-1.45049	0.24496	0.639608884332927	0.107639	-1.139844	0.113763
Trial1	2	1	noBlindfold	counterclockwise	practice	Free	1	0.5	-0.25	1.522079	0.89993	-1.45055	0.28698	0.669545763106047	0.212031	-1.199089	-0.039544
Trial1	2	1	noBlindfold	counterclockwise	practice	Free	1	0.5	-0.25	1.542084	0.89015	-1.45059	0.30719	0.680204181100505	0.0081465	-1.364129	0.844817
Trial1	2	1	noBlindfold	counterclockwise	practice	Free	1	0.5	-0.25	1.56208	0.8856701	-1.45065	0.3273	0.694274203244015	0.060332	-1.046744	0.692969
Trial1	2	1	noBlindfold	counterclockwise	practice	Free	1	0.5	-0.25	1.582085	0.88128	-1.45058	0.34683	0.708223484168016	-0.040789	-1.089062	-0.033709
Trial1	2	1	noBlindfold	counterclockwise	practice	Free	1	0.5	-0.25	1.602081	0.87703	-1.45055	0.36567	0.721942608989968	-0.027177	-1.27103	-0.121485
Trial1	2	1	noBlindfold	counterclockwise	practice	Free	1	0.5	-0.25	1.622086	0.87289	-1.4506	0.40213	0.751212683465783	-0.124318	-1.254103	-0.157912
Trial1	2	1	noBlindfold	counterclockwise	practice	Free	1	0.5	-0.25	1.642082	0.86452	-1.45069	0.41769	0.760713341592139	-0.230854	-1.478388	-0.610794
Trial1	2	1	noBlindfold	counterclockwise	practice	Free	1	0.5	-0.25	1.662079	0.86055	-1.45072	0.43249	0.771873644917834	-0.234069	-1.444534	-1.279277
Trial1	2	1	noBlindfold	counterclockwise	practice	Free	1	0.5	-0.25	1.682083	0.85626	-1.45074	0.44535	0.781301989766601	-0.273439	-1.596878	-1.387917
Trial1	2	1	noBlindfold	counterclockwise	practice	Free	1	0.5	-0.25	1.70208	0.85184	-1.45079	0.456	0.788813919416773	-0.487048	-1.791541	-1.284038
Trial1	2	1	noBlindfold	counterclockwise	practice	Free	1	0.5	-0.25	1.722084	0.84747	-1.45084	0.47205	0.801306215405762	-0.591235	-1.668819	-1.418756
Trial1	2	1	noBlindfold	counterclockwise	practice	Free	1	0.5	-0.25	1.742081	0.83719	-1.45086	0.47734	0.801698552159396	-0.955921	-1.651892	-1.369832
Trial1	2	1	noBlindfold	counterclockwise	practice	Free	1	0.5	-0.25	1.762085	0.8315	-1.45083	0.48095	0.802608338682668	-1.096396	-1.64766	-1.496757
Trial1	2	1	noBlindfold	counterclockwise	practice	Free	1	0.5	-0.25	1.782082	0.82522	-1.45081	0.48291	0.801826115713479	-1.153792	-1.567256	-1.696317
Trial1	2	1	noBlindfold	counterclockwise	practice	Free	1	0.5	-0.25	1.802078	0.8181	-1.45078	0.48338	0.799395899413057	-1.350962	-1.38952	-1.475397
Trial1	2	1	noBlindfold	counterclockwise	practice	Free	1	0.5	-0.25	1.822083	0.81067	-1.45071	0.48132	0.794572081967138	-1.555081	-1.279493	-1.173633
Trial1	2	1	noBlindfold	counterclockwise	practice	Free	1	0.5	-0.25	1.842079	0.79219	-1.45057	0.479	0.785376298277044	-1.80821	-0.869009	-0.996737
Trial1	2	1	noBlindfold	counterclockwise	practice	Free	1	0.5	-0.25	1.862083	0.78099	-1.45046	0.4758	0.778293668005024	-1.883245	-0.843618	-1.128222
Trial1	2	1	noBlindfold	counterclockwise	practice	Free	1	0.5	-0.25	1.88208	0.7688301	-1.45042	0.47168	0.77012443552677	-1.895278	-0.8013	-1.180417
Trial1	2	1	noBlindfold	counterclockwise	practice	Free	1	0.5	-0.25	1.902084	0.75534	-1.45038	0.46693	0.761043450258292	-2.063111	-0.725128	-0.813454
Trial1	2	1	noBlindfold	counterclockwise	practice	Free	1	0.5	-0.25	1.922081	0.74044	-1.45034	0.4566	0.74638793192887	-2.12706	-0.530465	-0.302836
Trial1	2	1	noBlindfold	counterclockwise	practice	Free	1	0.5	-0.25	1.942085	0.70478	-1.45018	0.45143	0.730711241208299	-2.278783	-0.289073	-0.387504
Trial1	2	1	noBlindfold	counterclockwise	practice	Free	1	0.5	-0.25	1.962082	0.6856	-1.45014	0.44549	0.719828936174273	-2.164758	-0.23822	-0.62925
Trial1	2	1	noBlindfold	counterclockwise	practice	Free	1	0.5	-0.25	1.982079	0.66364	-1.45013	0.43925	0.708409196274697	-2.050804	-0.382024	-0.690222
Trial1	2	1	noBlindfold	counterclockwise	practice	Free	1	0.5	-0.25	2.002083	0.64089	-1.45015	0.43244	0.696831660919026	-1.994911	-0.343843	-0.577939
Trial1	2	1	noBlindfold	counterclockwise	practice	Free	1	0.5	-0.25	2.022079	0.61608	-1.45017	0.41865	0.678651133776999	-1.969832	-0.356441	-0.390956
Trial1	2	1	noBlindfold	counterclockwise	practice	Free	1	0.5	-0.25	2.042084	0.5643	-1.45017	0.41138	0.66449829584139	-1.743844	-0.309708	-0.285509
Trial1	2	1	noBlindfold	counterclockwise	practice	Free	1	0.5	-0.25	2.06208	0.5368	-1.45015	0.40418	0.655214237704265	-1.649476	-0.26731	-0.301693
Trial1	2	1	noBlindfold	counterclockwise	practice	Free	1	0.5	-0.25	2.082085	0.50657	-1.45014	0.39661	0.646643398388981	-1.582552	-0.254538	-0.299437
Trial1	2	1	noBlindfold	counterclockwise	practice	Free	1	0.5	-0.25	2.102081	0.47711	-1.45014	0.38919	0.639599743204644	-1.602679	-0.301007	-0.219766
Trial1	2	1	noBlindfold	counterclockwise	practice	Free	1	0.5	-0.25	2.122086	0.4468	-1.45015	0.37485	0.627110651582165	-1.477657	-0.326304	-0.027515
Trial1	2	1	noBlindfold	counterclockwise	practice	Free	1	0.5	-0.25	2.142082	0.38412	-1.45019	0.368	0.628770364502733	-1.235342	-0.368413	0.242417
Trial1	2	1	noBlindfold	counterclockwise	practice	Free	1	0.5	-0.25	2.162079	0.35201	-1.45018	0.36165	0.629298622144507	-1.152534	-0.355624	0.381372
Trial1	2	1	noBlindfold	counterclockwise	practice	Free	1	0.5	-0.25	2.182083	0.31746	-1.45017	0.35614	0.633029648681323	-1.108524	-0.275125	0.403301
Trial1	2	1	noBlindfold	counterclockwise	practice	Free	1	0.5	-0.25	2.20208	0.2855	-1.45015	0.35097	0.638102799276902	-0.998993	-0.313133	0.473809
Trial1	2	1	noBlindfold	counterclockwise	practice	Free	1	0.5	-0.25	2.222084	0.25225	-1.45016	0.34218	0.641916807678899	-0.913291	-0.32997	0.525366
Trial1	2	1	noBlindfold	counterclockwise	practice	Free	1	0.5	-0.25	2.242081	0.18452	-1.45017	0.33862	0.667833140913098	-0.522316	-0.427106	0.559771
Trial1	2	1	noBlindfold	counterclockwise	practice	Free	1	0.5	-0.25	2.262085	0.15034	-1.4502	0.33575	0.682176777003011	-0.459329	-0.456608	0.551515
Trial1	2	1	noBlindfold	counterclockwise	practice	Free	1	0.5	-0.25	2.282082	0.11745	-1.45023	0.33341	0.697647303606535	-0.306509	-0.549669	0.467694
Trial1	2	1	noBlindfold	counterclockwise	practice	Free	1	0.5	-0.25	2.302078	0.084967	-1.45028	0.33151	0.714427237643799	-0.235714	-0.621609	0.448576
Trial1	2	1	noBlindfold	counterclockwise	practice	Free	1	0.5	-0.25	2.322083	0.052985	-1.45032	0.32894	0.731432799854519	-0.157014	-0.786649	0.429289
Trial1	2	1	noBlindfold	counterclockwise	practice	Free	1	0.5	-0.25	2.342079	-0.010233	-1.45042	0.32828	0.771197429184705	-0.059064	-0.867054	0.438652
Trial1	2	1	noBlindfold	counterclockwise	practice	Free	1	0.5	-0.25	2.362083	-0.040405	-1.45045	0.32806	0.791322288959392	0.015507	-0.938994	0.467648
Trial1	2	1	noBlindfold	counterclockwise	practice	Free	1	0.5	-0.25	2.38208	-0.070718	-1.45047	0.32828	0.812481872808022	0.043894	-0.913603	0.50088
Trial1	2	1	noBlindfold	counterclockwise	practice	Free	1	0.5	-0.25	2.402084	-0.099352	-1.45047	0.32893	0.833296319690022	0.058778	-0.934762	0.487589
Trial1	2	1	noBlindfold	counterclockwise	practice	Free	1	0.5	-0.25	2.422081	-0.12722	-1.45047	0.33131	0.855176143534548	0.085816	-0.968617	0.46113
Trial1	2	1	noBlindfold	counterclockwise	practice	Free	1	0.5	-0.25	2.442085	-0.18139	-1.45046	0.33299	0.896755063711424	0.318713	-0.926299	0.341847
Trial1	2	1	noBlindfold	counterclockwise	practice	Free	1	0.5	-0.25	2.462082	-0.20747	-1.45046	0.33485	0.917912470635946	0.336533	-0.896676	0.221139
Trial1	2	1	noBlindfold	counterclockwise	practice	Free	1	0.5	-0.25	2.482079	-0.23251	-1.45045	0.33671	0.93850918852873	0.415919	-0.934762	0.080573
Trial1	2	1	noBlindfold	counterclockwise	practice	Free	1	0.5	-0.25	2.502083	-0.25579	-1.45046	0.33852	0.957900984437841	0.476523	-0.964385	0.101396
Trial1	2	1	noBlindfold	counterclockwise	practice	Free	1	0.5	-0.25	2.522079	-0.27736	-1.45046	0.34233	0.97731440343918	0.549616	-0.913603	0.020323
Trial1	2	1	noBlindfold	counterclockwise	practice	Free	1	0.5	-0.25	2.542084	-0.31955	-1.45049	0.34402	1.01218673478171	0.918829	-1.095571	-0.040125
Trial1	2	1	noBlindfold	counterclockwise	practice	Free	1	0.5	-0.25	2.56208	-0.33747	-1.45051	0.34561	1.02767080892557	0.922973	-1.019398	-0.187461
Trial1	2	1	noBlindfold	counterclockwise	practice	Free	1	0.5	-0.25	2.582085	-0.35506	-1.45052	0.34686	1.04277007111503	0.955237	-1.108266	-0.264158
Trial1	2	1	noBlindfold	counterclockwise	practice	Free	1	0.5	-0.25	2.602081	-0.37112	-1.45055	0.34769	1.05644847684283	1.034629	-1.133657	-0.371008
Trial1	2	1	noBlindfold	counterclockwise	practice	Free	1	0.5	-0.25	2.622086	-0.38482	-1.45056	0.34763	1.0677396922431	1.195227	-1.167511	-0.518803
Trial1	2	1	noBlindfold	counterclockwise	practice	Free	1	0.5	-0.25	2.642082	-0.40877	-1.45067	0.3464	1.08699395355406	1.28772	-1.548373	-1.02666
Trial1	2	1	noBlindfold	counterclockwise	practice	Free	1	0.5	-0.25	2.662079	-0.418	-1.45076	0.34429	1.0935742126861	1.317777	-1.6584	-1.00529
Trial1	2	1	noBlindfold	counterclockwise	practice	Free	1	0.5	-0.25	2.682083	-0.42569	-1.45082	0.34149	1.09852735641753	1.188163	-1.683791	-1.022406
Trial1	2	1	noBlindfold	counterclockwise	practice	Free	1	0.5	-0.25	2.70208	-0.43152	-1.45085	0.33765	1.10139096695086	1.120188	-1.633009	-1.179417
Trial1	2	1	noBlindfold	counterclockwise	practice	Free	1	0.5	-0.25	2.722084	-0.43614	-1.45083	0.32745	1.09991209282884	0.998426	-1.654168	-1.374356
Trial1	2	1	noBlindfold	counterclockwise	practice	Free	1	0.5	-0.25	2.742081	-0.44131	-1.4508	0.32073	1.1008166033302	0.877241	-1.616082	-1.864425
Trial1	2	1	noBlindfold	counterclockwise	practice	Free	1	0.5	-0.25	2.762085	-0.4424	-1.45081	0.31264	1.09757986417177	0.805635	-1.679559	-2.09839
Trial1	2	1	noBlindfold	counterclockwise	practice	Free	1	0.5	-0.25	2.782082	-0.44274	-1.45083	0.30294	1.09293243975325	0.758909	-1.675327	-2.370276
Trial1	2	1	noBlindfold	counterclockwise	practice	Free	1	0.5	-0.25	2.802078	-0.44237	-1.45084	0.29146	1.08684872536885	0.729787	-1.700718	-2.669862
Trial1	2	1	noBlindfold	counterclockwise	practice	Free	1	0.5	-0.25	2.822083	-0.44146	-1.45085	0.26265	1.07198740319541	0.577043	-1.675327	-2.66564
Trial1	2	1	noBlindfold	counterclockwise	practice	Free	1	0.5	-0.25	2.842079	-0.43619	-1.45087	0.24653	1.05971401108441	0.429261	-1.726109	-2.471056
Trial1	2	1	noBlindfold	counterclockwise	practice	Free	1	0.5	-0.25	2.862083	-0.43619	-1.45087	0.2278	1.05106829942179	0.387299	-1.721877	-2.48514
Trial1	2	1	noBlindfold	counterclockwise	practice	Free	1	0.5	-0.25	2.88208	-0.43381	-1.45085	0.20751	1.03986372122083	0.361641	-1.6584	-2.452483
Trial1	2	1	noBlindfold	counterclockwise	practice	Free	1	0.5	-0.25	2.902084	-0.43124	-1.45085	0.18719	1.02875803022781	0.17243	-1.747268	-2.107138
Trial1	2	1	noBlindfold	counterclockwise	practice	Free	1	0.5	-0.25	2.922081	-0.42875	-1.45083	0.13983	1.00724572288896	0.063177	-1.501824	-2.692952
Trial1	2	1	noBlindfold	counterclockwise	practice	Free	1	0.5	-0.25	2.942085	-0.42338	-1.4509	0.11441	0.992685875773854	0.199181	-1.70495	-2.210143
Trial1	2	1	noBlindfold	counterclockwise	practice	Free	1	0.5	-0.25	2.962082	-0.42061	-1.4509	0.087396	0.9804890869766	0.304311	-1.975785	-1.826989
Trial1	2	1	noBlindfold	counterclockwise	practice	Free	1	0.5	-0.25	2.982079	-0.41762	-1.45098	0.060393	0.968695144832387	0.094254	-1.831904	-1.756808
Trial1	2	1	noBlindfold	counterclockwise	practice	Free	1	0.5	-0.25	3.002083	-0.41464	-1.45094	0.031242	0.956903030265279	0.347485	-1.984249	-2.533394
Trial1	2	1	noBlindfold	counterclockwise	practice	Free	1	0.5	-0.25	3.022079	-0.41156	-1.45099	-0.028068	0.938187318720369	0.126959	-2.043494	-2.314318
Trial1	2	1	noBlindfold	counterclockwise	practice	Free	1	0.5	-0.25	3.042084	-0.40527	-1.45097	-0.059695	0.925056638162382	0.314586	-1.844599	-1.974278
Trial1	2	1	noBlindfold	counterclockwise	practice	Free	1	0.5	-0.25	3.06208	-0.40223	-1.45095	-0.091372	0.916068668822041	0.151789	-2.047726	-2.281307
Trial1	2	1	noBlindfold	counterclockwise	practice	Free	1	0.5	-0.25	3.082085	-0.39934	-1.45096	-0.12346	0.908198634514723	-0.193114	-1.857295	-1.546287
Trial1	2	1	noBlindfold	counterclockwise	practice	Free	1	0.5	-0.25	3.102081	-0.39661	-1.45096	-0.1566	0.901461641503831	-0.388889	-1.831904	-1.046175
Trial1	2	1	noBlindfold	counterclockwise	practice	Free	1	0.5	-0.25	3.122086	-0.39422	-1.45097	-0.22137	0.894678226534293	-0.23448	-2.263548	-1.365712
Trial1	2	1	noBlindfold	counterclockwise	practice	Free	1	0.5	-0.25	3.142082	-0.3901	-1.45104	-0.25483	0.890113106858592	0.070173	-1.996944	-1.130406
Trial1	2	1	noBlindfold	counterclockwise	practice	Free	1	0.5	-0.25	3.162079	-0.38814	-1.45102	-0.28755	0.888933463592262	0.103645	-2.411661	-1.424917
Trial1	2	1	noBlindfold	counterclockwise	practice	Free	1	0.5	-0.25	3.182083	-0.38622	-1.45113	-0.32025	0.88899994878792	0.208039	-2.280475	-1.185253
Trial1	2	1	noBlindfold	counterclockwise	practice	Free	1	0.5	-0.25	3.20208	-0.38416	-1.45113	-0.35359	0.890207705235079	0.17506	-2.073117	-0.547162
Trial1	2	1	noBlindfold	counterclockwise	practice	Free	1	0.5	-0.25	3.222084	-0.38202	-1.45106	-0.41754	0.897791139797577	0.061015	-2.407429	-0.972653
Trial1	2	1	noBlindfold	counterclockwise	practice	Free	1	0.5	-0.25	3.242081	-0.3775	-1.45117	-0.44976	0.899950164959882	0.080953	-1.929235	-0.431043
Trial1	2	1	noBlindfold	counterclockwise	practice	Free	1	0.5	-0.25	3.262085	-0.37504	-1.45106	-0.4807	0.904940592522702	0.378612	-2.513224	-0.761959
Trial1	2	1	noBlindfold	counterclockwise	practice	Free	1	0.5	-0.25	3.282082	-0.3725	-1.45117	-0.51124	0.910770330341559	0.357396	-2.525919	-1.018789
Trial1	2	1	noBlindfold	counterclockwise	practice	Free	1	0.5	-0.25	3.302078	-0.36971	-1.45121	-0.54111	0.91713712236811	0.321755	-2.005408	-0.456977
Trial1	2	1	noBlindfold	counterclockwise	practice	Free	1	0.5	-0.25	3.322083	-0.36662	-1.45109	-0.60014	0.93468081937981	0.440842	-2.140825	-0.607334
Trial1	2	1	noBlindfold	counterclockwise	practice	Free	1	0.5	-0.25	3.342079	-0.35953	-1.45121	-0.62831	0.939100768740554	0.446531	-2.111203	-0.43731
Trial1	2	1	noBlindfold	counterclockwise	practice	Free	1	0.5	-0.25	3.362083	-0.35561	-1.4511	-0.65664	0.94732493233505	0.314752	-1.950394	-0.209536
Trial1	2	1	noBlindfold	counterclockwise	practice	Free	1	0.5	-0.25	3.38208	-0.35152	-1.45107	-0.68364	0.955578341108082	0.205386	-2.589396	-0.521299
Trial1	2	1	noBlindfold	counterclockwise	practice	Free	1	0.5	-0.25	3.402084	-0.34718	-1.45122	-0.7102	0.964104775559356	0.326599	-2.225461	-0.726441
Trial1	2	1	noBlindfold	counterclockwise	practice	Free	1	0.5	-0.25	3.422081	-0.34267	-1.45115	-0.76185	0.985942792620758	0.414545	-2.119666	-0.166961
Trial1	2	1	noBlindfold	counterclockwise	practice	Free	1	0.5	-0.25	3.442085	-0.33364	-1.45118	-0.7871	0.991681415168409	0.319544	-2.585164	-0.555544
Trial1	2	1	noBlindfold	counterclockwise	practice	Free	1	0.5	-0.25	3.462082	-0.32902	-1.4512	-0.81107	1.00103629091407	0.416144	-2.191607	-0.492057
Trial1	2	1	noBlindfold	counterclockwise	practice	Free	1	0.5	-0.25	3.482079	-0.32413	-1.45114	-0.8341	1.01013022630207	0.157323	-2.360879	0.12628
Trial1	2	1	noBlindfold	counterclockwise	practice	Free	1	0.5	-0.25	3.502083	-0.31954	-1.45114	-0.8564	1.0194934165291	0.144558	-2.356647	-0.148382
Trial1	2	1	noBlindfold	counterclockwise	practice	Free	1	0.5	-0.25	3.522079	-0.3147	-1.45113	-0.90035	1.04244481466634	0.394928	-2.398965	-0.616419
Trial1	2	1	noBlindfold	counterclockwise	practice	Free	1	0.5	-0.25	3.542084	-0.30492	-1.45107	-0.92079	1.04778595209119	0.196338	-2.22123	0.103761
Trial1	2	1	noBlindfold	counterclockwise	practice	Free	1	0.5	-0.25	3.56208	-0.30016	-1.4511	-0.94086	1.0571393066884	-0.022584	-2.233925	0.198149
Trial1	2	1	noBlindfold	counterclockwise	practice	Free	1	0.5	-0.25	3.582085	-0.29539	-1.45109	-0.95992	1.06612928801041	0.251604	-1.975785	-0.533339
Trial1	2	1	noBlindfold	counterclockwise	practice	Free	1	0.5	-0.25	3.602081	-0.29061	-1.45106	-0.9786301	1.07515857872141	0.310017	-2.284707	-0.459269
Trial1	2	1	noBlindfold	counterclockwise	practice	Free	1	0.5	-0.25	3.622086	-0.28607	-1.4511	-1.01458	1.09658042190758	0.164735	-2.204302	-0.287889
Trial1	2	1	noBlindfold	counterclockwise	practice	Free	1	0.5	-0.25	3.642082	-0.27686	-1.45111	-1.03103	1.10159848593616	0.065359	-2.183143	0.088912
Trial1	2	1	noBlindfold	counterclockwise	practice	Free	1	0.5	-0.25	3.662079	-0.27254	-1.45109	-1.04736	1.11022562375973	0.116314	-2.106971	-0.239063
Trial1	2	1	noBlindfold	counterclockwise	practice	Free	1	0.5	-0.25	3.682083	-0.2682	-1.45107	-1.0627	1.11830791797326	0.139287	-2.166216	-0.314705
Trial1	2	1	noBlindfold	counterclockwise	practice	Free	1	0.5	-0.25	3.70208	-0.2641	-1.45107	-1.0772	1.12610335421186	-0.024823	-2.183143	0.177166
Trial1	2	1	noBlindfold	counterclockwise	practice	Free	1	0.5	-0.25	3.722084	-0.26019	-1.45104	-1.10381	1.143188648825	-0.071685	-1.891149	0.288866
Trial1	2	1	noBlindfold	counterclockwise	practice	Free	1	0.5	-0.25	3.742081	-0.2529	-1.45095	-1.11491	1.14670298507924	0.144028	-1.814977	0.653769
Trial1	2	1	noBlindfold	counterclockwise	practice	Free	1	0.5	-0.25	3.762085	-0.24936	-1.4509	-1.12512	1.15211782959788	0.267893	-1.688023	0.696136
Trial1	2	1	noBlindfold	counterclockwise	practice	Free	1	0.5	-0.25	3.782082	-0.24576	-1.45084	-1.13398	1.1565373726025	0.462319	-1.6584	0.575348
Trial1	2	1	noBlindfold	counterclockwise	practice	Free	1	0.5	-0.25	3.802078	-0.24205	-1.45081	-1.14183	1.16017191901954	0.67355	-1.645705	0.5728
Trial1	2	1	noBlindfold	counterclockwise	practice	Free	1	0.5	-0.25	3.822083	-0.23795	-1.4508	-1.15463	1.16744411120409	0.92507	-1.489128	0.636982
Trial1	2	1	noBlindfold	counterclockwise	practice	Free	1	0.5	-0.25	3.842079	-0.22767	-1.45073	-1.15933	1.1646392983621	1.417407	-1.480665	0.847572
Trial1	2	1	noBlindfold	counterclockwise	practice	Free	1	0.5	-0.25	3.862083	-0.22126	-1.45073	-1.16321	1.1636873948356	1.781109	-1.353711	0.723766
Trial1	2	1	noBlindfold	counterclockwise	practice	Free	1	0.5	-0.25	3.88208	-0.21342	-1.45069	-1.16613	1.16114701880963	1.94992	-1.273306	0.737967
Trial1	2	1	noBlindfold	counterclockwise	practice	Free	1	0.5	-0.25	3.902084	-0.20441	-1.45065	-1.16822	1.15729048133659	2.098174	-1.286002	0.783287
Trial1	2	1	noBlindfold	counterclockwise	practice	Free	1	0.5	-0.25	3.922081	-0.19431	-1.45063	-1.16991	1.15251928958367	2.157698	-1.197134	0.844271
Trial1	2	1	noBlindfold	counterclockwise	practice	Free	1	0.5	-0.25	3.942085	-0.16821	-1.45057	-1.16949	1.13664701058943	2.312429	-1.129425	0.921359
Trial1	2	1	noBlindfold	counterclockwise	practice	Free	1	0.5	-0.25	3.962082	-0.15316	-1.45056	-1.16811	1.1267404267056	2.270668	-1.074412	1.062823
Trial1	2	1	noBlindfold	counterclockwise	practice	Free	1	0.5	-0.25	3.982079	-0.13658	-1.45054	-1.166	1.11547752951676	2.353993	-0.994008	0.897689
Trial1	2	1	noBlindfold	counterclockwise	practice	Free	1	0.5	-0.25	4.002083	-0.11785	-1.4505	-1.16337	1.10271637392702	2.402439	-1.065948	0.649473
Trial1	2	1	noBlindfold	counterclockwise	practice	Free	1	0.5	-0.25	4.022079	-0.09869599	-1.45054	-1.15653	1.08638555515748	2.3545	-1.256379	0.661212
Trial1	2	1	noBlindfold	counterclockwise	practice	Free	1	0.5	-0.25	4.042084	-0.05415	-1.45068	-1.15228	1.05886324540471	2.308367	-1.438347	0.791051
Trial1	2	1	noBlindfold	counterclockwise	practice	Free	1	0.5	-0.25	4.06208	-0.030102	-1.45071	-1.14739	1.04226530135416	2.373092	-1.459506	0.659415
Trial1	2	1	noBlindfold	counterclockwise	practice	Free	1	0.5	-0.25	4.082085	-0.0038651	-1.45074	-1.14223	1.02467286112361	2.434127	-1.573764	0.630542
Trial1	2	1	noBlindfold	counterclockwise	practice	Free	1	0.5	-0.25	4.102081	0.02304	-1.45076	-1.13663	1.00677887419612	2.475029	-1.569532	0.479261
Trial1	2	1	noBlindfold	counterclockwise	practice	Free	1	0.5	-0.25	4.122086	0.051352	-1.45079	-1.1252	0.983493835489957	2.337731	-1.785354	0.471343
Trial1	2	1	noBlindfold	counterclockwise	practice	Free	1	0.5	-0.25	4.142082	0.11259	-1.4509	-1.11931	0.951728123668409	2.078738	-1.793818	0.296204
Trial1	2	1	noBlindfold	counterclockwise	practice	Free	1	0.5	-0.25	4.162079	0.14422	-1.45091	-1.11312	0.933571460854191	1.826871	-1.874222	0.350678
Trial1	2	1	noBlindfold	counterclockwise	practice	Free	1	0.5	-0.25	4.182083	0.17757	-1.45093	-1.10705	0.915694224159863	1.820123	-1.882686	0.240644
Trial1	2	1	noBlindfold	counterclockwise	practice	Free	1	0.5	-0.25	4.20208	0.21056	-1.45095	-1.10084	0.898723637099062	1.758358	-1.971553	0.162506
Trial1	2	1	noBlindfold	counterclockwise	practice	Free	1	0.5	-0.25	4.222084	0.24406	-1.45097	-1.08898	0.877150305634975	1.561887	-1.950394	0.08298
Trial1	2	1	noBlindfold	counterclockwise	practice	Free	1	0.5	-0.25	4.242081	0.31323	-1.45099	-1.08311	0.853788767885283	1.344756	-2.090044	0.189623
Trial1	2	1	noBlindfold	counterclockwise	practice	Free	1	0.5	-0.25	4.262085	0.34761	-1.45102	-1.07718	0.841100179369491	1.184618	-2.090044	0.092058
Trial1	2	1	noBlindfold	counterclockwise	practice	Free	1	0.5	-0.25	4.282082	0.38311	-1.45105	-1.07167	0.829942619850995	1.208422	-2.08158	-0.110006
Trial1	2	1	noBlindfold	counterclockwise	practice	Free	1	0.5	-0.25	4.302078	0.41758	-1.45106	-1.06639	0.820539912732336	1.132346	-2.170448	-0.032562
Trial1	2	1	noBlindfold	counterclockwise	practice	Free	1	0.5	-0.25	4.322083	0.45196	-1.45108	-1.05613	0.807560215687757	0.903638	-2.187375	0.0048644
Trial1	2	1	noBlindfold	counterclockwise	practice	Free	1	0.5	-0.25	4.342079	0.52091	-1.45109	-1.05123	0.80150275448657	0.645062	-2.187375	0.141322
Trial1	2	1	noBlindfold	counterclockwise	practice	Free	1	0.5	-0.25	4.362083	0.55414	-1.45109	-1.04633	0.79816825658936	0.369047	-2.200071	-0.018507
Trial1	2	1	noBlindfold	counterclockwise	practice	Free	1	0.5	-0.25	4.38208	0.58767	-1.4511	-1.04173	0.796569080998236	0.309441	-2.272011	0.03325
Trial1	2	1	noBlindfold	counterclockwise	practice	Free	1	0.5	-0.25	4.402084	0.61937	-1.45111	-1.04173	0.800678131591765	0.015353	-2.24662	0.088389
Trial1	2	1	noBlindfold	counterclockwise	practice	Free	1	0.5	-0.25	4.422081	0.65098	-1.45113	-1.0282	0.792710695216475	-0.145734	-2.335488	0.123998
Trial1	2	1	noBlindfold	counterclockwise	practice	Free	1	0.5	-0.25	4.442085	0.70865	-1.45122	-1.02401	0.801639816856237	-0.403232	-2.508992	-0.025566
Trial1	2	1	noBlindfold	counterclockwise	practice	Free	1	0.5	-0.25	4.462082	0.73545	-1.45125	-1.01995	0.805145805720467	-0.458863	-2.530151	-0.102946
Trial1	2	1	noBlindfold	counterclockwise	practice	Free	1	0.5	-0.25	4.482079	0.76083	-1.45127	-1.01626	0.809436045332822	-0.579944	-2.542846	-0.083996
Trial1	2	1	noBlindfold	counterclockwise	practice	Free	1	0.5	-0.25	4.502083	0.7854	-1.45128	-1.01282	0.814461481886422	-0.677182	-2.593628	-0.141284
Trial1	2	1	noBlindfold	counterclockwise	practice	Free	1	0.5	-0.25	4.522079	0.80767	-1.45129	-1.00671	0.816866531770165	-0.713136	-2.585164	-0.146032
Trial1	2	1	noBlindfold	counterclockwise	practice	Free	1	0.5	-0.25	4.542084	0.84781	-1.4513	-1.00423	0.83056288276707	-0.895137	-2.59786	-0.223492
Trial1	2	1	noBlindfold	counterclockwise	practice	Free	1	0.5	-0.25	4.56208	0.8649999	-1.45129	-1.00202	0.835918085683815	-0.938179	-2.559774	-0.252295
Trial1	2	1	noBlindfold	counterclockwise	practice	Free	1	0.5	-0.25	4.582085	0.88089	-1.45128	-1.00023	0.841381197496744	-0.98492	-2.538615	-0.251651
Trial1	2	1	noBlindfold	counterclockwise	practice	Free	1	0.5	-0.25	4.602081	0.8946	-1.45127	-0.9988	0.846410471040041	-0.937079	-2.547078	-0.28988
Trial1	2	1	noBlindfold	counterclockwise	practice	Free	1	0.5	-0.25	4.622086	0.90668	-1.45127	-0.99694	0.85047516200161	-0.810542	-2.513224	-0.326239
Trial1	2	1	noBlindfold	counterclockwise	practice	Free	1	0.5	-0.25	4.642082	0.92648	-1.45125	-0.99641	0.859658707120963	-0.799194	-2.500528	-0.198398
Trial1	2	1	noBlindfold	counterclockwise	practice	Free	1	0.5	-0.25	4.662079	0.9340299	-1.45125	-0.99603	0.863100635319899	-0.737552	-2.487833	-0.14816
Trial1	2	1	noBlindfold	counterclockwise	practice	Free	1	0.5	-0.25	4.682083	0.94035	-1.45126	-0.9957	0.866011900389691	-0.75729	-2.513224	-0.0019401
Trial1	2	1	noBlindfold	counterclockwise	practice	Free	1	0.5	-0.25	4.70208	0.94513	-1.45125	-0.99534	0.868143080777187	-0.660422	-2.555542	0.070569
Trial1	2	1	noBlindfold	counterclockwise	practice	Free	1	0.5	-0.25	4.722084	0.94876	-1.45126	-0.99453	0.869316091698126	-0.531577	-2.525919	0.190302
Trial1	2	1	noBlindfold	counterclockwise	practice	Free	1	0.5	-0.25	4.742081	0.9525501	-1.45125	-0.99422	0.871013769568485	-0.314323	-2.521687	0.164162
Trial1	2	1	noBlindfold	counterclockwise	practice	Free	1	0.5	-0.25	4.762085	0.95306	-1.45127	-0.99413	0.871201969357379	-0.350641	-2.606323	0.274453
Trial1	2	1	noBlindfold	counterclockwise	practice	Free	1	0.5	-0.25	4.782082	0.95305	-1.45129	-0.99412	0.871188208882179	-0.412091	-2.665569	0.287336
Trial1	2	1	noBlindfold	counterclockwise	practice	Free	1	0.5	-0.25	4.802078	0.95303	-1.45131	-0.9941	0.871160687970325	-0.461138	-2.678264	0.27201
Trial1	2	1	noBlindfold	counterclockwise	practice	Free	1	0.5	-0.25	4.822083	0.9529999	-1.45132	-0.9940701	0.871119508521981	-0.506752	-2.703655	0.296145
Trial1	2	1	noBlindfold	counterclockwise	practice	Free	1	0.5	-0.25	4.842079	0.95296	-1.45134	-0.99405	0.871081584581722	-0.359934	-2.71635	0.314847
Trial1	2	1	noBlindfold	counterclockwise	practice	Free	1	0.5	-0.25	4.862083	0.95294	-1.45134	-0.99404	0.871062668228349	-0.280937	-2.686728	0.300471
Trial1	2	1	noBlindfold	counterclockwise	practice	Free	1	0.5	-0.25	4.88208	0.95293	-1.45135	-0.99403	0.871048907967225	-0.222544	-2.733277	0.248552
Trial1	2	1	noBlindfold	counterclockwise	practice	Free	1	0.5	-0.25	4.902084	0.95292	-1.45136	-0.99402	0.87103522962516	-0.157496	-2.729046	0.210378
Trial1	2	1	noBlindfold	counterclockwise	practice	Free	1	0.5	-0.25	4.922081	0.9529101	-1.45137	-0.99401	0.871021449469487	-0.169455	-2.851768	0.110463
Trial1	2	1	noBlindfold	counterclockwise	practice	Free	1	0.5	-0.25	4.942085	0.95289	-1.45142	-0.99401	0.871011005006844	-0.12993	-2.872927	0.0090474
Trial1	2	1	noBlindfold	counterclockwise	practice	Free	1	0.5	-0.25	4.962082	0.95289	-1.45143	-0.99402	0.871019609448964	-0.093307	-2.88139	0.022581
Trial1	2	1	noBlindfold	counterclockwise	practice	Free	1	0.5	-0.25	4.982079	0.95289	-1.45144	-0.99402	0.871019609448964	-0.061839	-2.872927	-0.020108
Trial1	2	1	noBlindfold	counterclockwise	practice	Free	1	0.5	-0.25	5.002083	0.95288	-1.45144	-0.99402	0.871014433882721	-0.076875	-2.864463	-0.034966
Trial1	2	1	noBlindfold	counterclockwise	practice	Free	1	0.5	-0.25	5.022079	0.95288	-1.45143	-0.99402	0.871014433882721	-0.069427	-2.839072	-0.089463
Trial1	2	1	noBlindfold	counterclockwise	practice	Free	1	0.5	-0.25	5.042084	0.95288	-1.45142	-0.99403	0.871022936578583	-0.032617	-2.839072	-0.045974
Trial1	2	1	noBlindfold	counterclockwise	practice	Free	1	0.5	-0.25	5.06208	0.95288	-1.45142	-0.99403	0.871022936578583	-0.023461	-2.839072	-0.113042
Trial1	2	1	noBlindfold	counterclockwise	practice	Free	1	0.5	-0.25	5.082085	0.95288	-1.45142	-0.99404	0.87103149021982	-0.0085895	-2.856	-0.128066
Trial1	2	1	noBlindfold	counterclockwise	practice	Free	1	0.5	-0.25	5.102081	0.95287	-1.45142	-0.99404	0.871026283847864	-0.028405	-2.872927	-0.139273
Trial1	2	1	noBlindfold	counterclockwise	practice	Free	1	0.5	-0.25	5.122086	0.95287	-1.45143	-0.99406	0.871043340410653	-0.033353	-2.906781	-0.165538
Trial1	2	1	noBlindfold	counterclockwise	practice	Free	1	0.5	-0.25	5.142082	0.95287	-1.45147	-0.9940701	0.871051945111672	-0.021515	-2.999881	-0.189461
Trial1	2	1	noBlindfold	counterclockwise	practice	Free	1	0.5	-0.25	5.162079	0.95287	-1.45148	-0.99408	0.87106044801284	0.004791	-2.999881	-0.193793
Trial1	2	1	noBlindfold	counterclockwise	practice	Free	1	0.5	-0.25	5.182083	0.95287	-1.45149	-0.99409	0.871068950944756	0.036234	-3.046431	-0.233375
Trial1	2	1	noBlindfold	counterclockwise	practice	Free	1	0.5	-0.25	5.20208	0.95287	-1.45151	-0.99411	0.871086109649487	0.066712	-3.09298	-0.241314
Trial1	2	1	noBlindfold	counterclockwise	practice	Free	1	0.5	-0.25	5.222084	0.95288	-1.45153	-0.99413	0.871108372558674	0.118909	-3.135298	-0.217041
Trial1	2	1	noBlindfold	counterclockwise	practice	Free	1	0.5	-0.25	5.242081	0.95289	-1.45156	-0.99414	0.871122050551837	0.09999	-3.194544	-0.172518
Trial1	2	1	noBlindfold	counterclockwise	practice	Free	1	0.5	-0.25	5.262085	0.95289	-1.45158	-0.99414	0.871122050551837	0.08148	-3.253789	-0.162181
Trial1	2	1	noBlindfold	counterclockwise	practice	Free	1	0.5	-0.25	5.282082	0.95289	-1.4516	-0.99415	0.871130604483976	0.037817	-3.296107	-0.155275
Trial1	2	1	noBlindfold	counterclockwise	practice	Free	1	0.5	-0.25	5.302078	0.9529	-1.45163	-0.9941601	0.871144415290348	0.061435	-3.380743	-0.203258
Trial1	2	1	noBlindfold	counterclockwise	practice	Free	1	0.5	-0.25	5.322083	0.9529	-1.45167	-0.99419	0.871169975380376	0.064277	-3.414597	-0.224164
Trial1	2	1	noBlindfold	counterclockwise	practice	Free	1	0.5	-0.25	5.342079	0.9529101	-1.45172	-0.9942001	0.871183817127342	0.048611	-3.49077	-0.234711
Trial1	2	1	noBlindfold	counterclockwise	practice	Free	1	0.5	-0.25	5.362083	0.9529101	-1.45174	-0.99421	0.871192320226744	0.055454	-3.56271	-0.174811
Trial1	2	1	noBlindfold	counterclockwise	practice	Free	1	0.5	-0.25	5.38208	0.9529101	-1.45177	-0.99422	0.871200874273923	0.059063	-3.668505	-0.186192
Trial1	2	1	noBlindfold	counterclockwise	practice	Free	1	0.5	-0.25	5.402084	0.95292	-1.45182	-0.99424	0.871223106244764	0.061332	-3.799691	-0.29686
Trial1	2	1	noBlindfold	counterclockwise	practice	Free	1	0.5	-0.25	5.422081	0.95292	-1.45188	-0.99428	0.871257271871552	0.13392	-3.854704	-0.354515
Trial1	2	1	noBlindfold	counterclockwise	practice	Free	1	0.5	-0.25	5.442085	0.95294	-1.45193	-0.9943	0.871284760356816	0.125463	-3.897022	-0.35564
Trial1	2	1	noBlindfold	counterclockwise	practice	Free	1	0.5	-0.25	5.462082	0.95294	-1.45195	-0.99431	0.871293314530836	0.067495	-3.98589	-0.342582
Trial1	2	1	noBlindfold	counterclockwise	practice	Free	1	0.5	-0.25	5.482079	0.95294	-1.45197	-0.99433	0.871310372054012	0.094729	-4.045135	-0.291806
Trial1	2	1	noBlindfold	counterclockwise	practice	Free	1	0.5	-0.25	5.502083	0.95295	-1.45201	-0.99435	0.871332685995807	0.070888	-4.108612	-0.378818
Trial1	2	1	noBlindfold	counterclockwise	practice	Free	1	0.5	-0.25	5.522079	0.95295	-1.45204	-0.99438	0.871358298004986	0.058668	-4.104381	-0.424266
Trial1	2	1	noBlindfold	counterclockwise	practice	Free	1	0.5	-0.25	5.542084	0.95296	-1.45205	-0.9944	0.871380611983939	0.091792	-4.138235	-0.270454
Trial2	3	1	noBlindfold	counterclockwise	practice	Guided	1	0.5	0	0	0.45431	-1.45026	-0.79987	0.801173839035378	0.724121	-0.558569	0.262343
Trial2	3	1	noBlindfold	counterclockwise	practice	Guided	1	0.5	0	0.01776886	0.45453	-1.45027	-0.79988	0.80117137970879	0.765794	-0.562801	0.234455
Trial2	3	1	noBlindfold	counterclockwise	practice	Guided	1	0.5	0	0.0377655	0.45478	-1.45027	-0.7999099	0.801187103163012	0.81056	-0.588192	0.199259
Trial2	3	1	noBlindfold	counterclockwise	practice	Guided	1	0.5	0	0.05776978	0.4564	-1.45029	-0.7999099	0.801097303066824	0.802904	-0.605119	0.196101
Trial2	3	1	noBlindfold	counterclockwise	practice	Guided	1	0.5	0	0.07776642	0.45804	-1.4503	-0.79989	0.80098983759861	0.817454	-0.622046	0.213766
Trial2	3	1	noBlindfold	counterclockwise	practice	Guided	1	0.5	0	0.09777069	0.46021	-1.4503	-0.79986	0.80084909004996	0.858356	-0.579728	0.283879
Trial2	3	1	noBlindfold	counterclockwise	practice	Guided	1	0.5	0	0.1177673	0.46302	-1.45029	-0.79984	0.800694449407021	0.942659	-0.545874	0.311104
Trial2	3	1	noBlindfold	counterclockwise	practice	Guided	1	0.5	0	0.137764	0.46637	-1.45027	-0.7998199	0.800526654326734	0.996195	-0.503527	0.325699
Trial2	3	1	noBlindfold	counterclockwise	practice	Guided	1	0.5	0	0.1577682	0.47545	-1.45024	-0.79981	0.800186681879394	1.110329	-0.469438	0.39227
Trial2	3	1	noBlindfold	counterclockwise	practice	Guided	1	0.5	0	0.1777649	0.48082	-1.45024	-0.7998	0.800029983012145	1.100042	-0.490479	0.41398
Trial2	3	1	noBlindfold	counterclockwise	practice	Guided	1	0.5	0	0.1977692	0.48708	-1.45024	-0.79979	0.799894374695921	1.076687	-0.490365	0.418583
Trial2	3	1	noBlindfold	counterclockwise	practice	Guided	1	0.5	0	0.2177658	0.4943	-1.45024	-0.79979	0.799810336024904	1.09823	-0.502963	0.428821
Trial2	3	1	noBlindfold	counterclockwise	practice	Guided	1	0.5	0	0.2377701	0.50208	-1.45025	-0.79979	0.79979272936827	1.199305	-0.485948	0.446999
Trial2	3	1	noBlindfold	counterclockwise	practice	Guided	1	0.5	0	0.2577667	0.52005	-1.45024	-0.79979	0.800041302539613	1.321098	-0.473036	0.403917
Trial2	3	1	noBlindfold	counterclockwise	practice	Guided	1	0.5	0	0.277771	0.53063	-1.45024	-0.79978	0.800366270764088	1.377431	-0.498347	0.469809
Trial2	3	1	noBlindfold	counterclockwise	practice	Guided	1	0.5	0	0.2977676	0.5421	-1.45025	-0.79976	0.80086730678047	1.314811	-0.519477	0.48417
Trial2	3	1	noBlindfold	counterclockwise	practice	Guided	1	0.5	0	0.3177643	0.55369	-1.45026	-0.79976	0.801560134912522	1.331145	-0.532173	0.506426
Trial2	3	1	noBlindfold	counterclockwise	practice	Guided	1	0.5	0	0.3377686	0.56682	-1.45027	-0.79976	0.802546539357241	1.326281	-0.599881	0.498536
Trial2	3	1	noBlindfold	counterclockwise	practice	Guided	1	0.5	0	0.3577652	0.5955	-1.45028	-0.79974	0.805421841317267	1.320305	-0.574491	0.499429
Trial2	3	1	noBlindfold	counterclockwise	practice	Guided	1	0.5	0	0.3777695	0.61011	-1.45029	-0.79972	0.807264692143091	1.412619	-0.587186	0.549145
Trial2	3	1	noBlindfold	counterclockwise	practice	Guided	1	0.5	0	0.3977661	0.62641	-1.45029	-0.79972	0.809649029688739	1.400903	-0.574491	0.572678
Trial2	3	1	noBlindfold	counterclockwise	practice	Guided	1	0.5	0	0.4177704	0.64247	-1.45029	-0.79971	0.812301570919098	1.373844	-0.587186	0.577726
Trial2	3	1	noBlindfold	counterclockwise	practice	Guided	1	0.5	0	0.437767	0.6603	-1.45029	-0.79968	0.815588247215064	1.413974	-0.5491	0.632199
Trial2	3	1	noBlindfold	counterclockwise	practice	Guided	1	0.5	0	0.4577713	0.69825	-1.45029	-0.79967	0.823878109501301	1.38629	-0.599881	0.66735
Trial2	3	1	noBlindfold	counterclockwise	practice	Guided	1	0.5	0	0.4777679	0.71718	-1.45029	-0.79968	0.828646638844545	1.467516	-0.599881	0.65038
Trial2	3	1	noBlindfold	counterclockwise	practice	Guided	1	0.5	0	0.4977646	0.73804	-1.4503	-0.7996899	0.83436625131476	1.381313	-0.629504	0.568977
Trial2	3	1	noBlindfold	counterclockwise	practice	Guided	1	0.5	0	0.5177689	0.75837	-1.45031	-0.7997	0.840401810624616	1.363143	-0.642199	0.60524
Trial2	3	1	noBlindfold	counterclockwise	practice	Guided	1	0.5	0	0.5377655	0.7807	-1.45032	-0.7997299	0.847561475290329	1.393519	-0.684517	0.565273
Trial2	3	1	noBlindfold	counterclockwise	practice	Guided	1	0.5	0	0.5577698	0.82689	-1.45035	-0.79971	0.863940511442244	1.475554	-0.718372	0.590902
Trial2	3	1	noBlindfold	counterclockwise	practice	Guided	1	0.5	0	0.5777664	0.85073	-1.45035	-0.79967	0.87320307647668	1.519434	-0.671822	0.670152
Trial2	3	1	noBlindfold	counterclockwise	practice	Guided	1	0.5	0	0.5977707	0.87606	-1.45034	-0.7996399	0.883654437228185	1.541153	-0.62104	0.751368
Trial2	3	1	noBlindfold	counterclockwise	practice	Guided	1	0.5	0	0.6177673	0.90064	-1.45033	-0.79963	0.89438273993233	1.550699	-0.688749	0.728897
Trial2	3	1	noBlindfold	counterclockwise	practice	Guided	1	0.5	0	0.637764	0.92752	-1.45034	-0.79963	0.906742243829935	1.60188	-0.66759	0.776574
Trial2	3	1	noBlindfold	counterclockwise	practice	Guided	1	0.5	0	0.6577682	0.9826	-1.45034	-0.7996	0.933950160784932	1.449738	-0.71414	0.849363
Trial2	3	1	noBlindfold	counterclockwise	practice	Guided	1	0.5	0	0.6777649	1.00977	-1.45034	-0.79954	0.948224485126608	1.329398	-0.705676	0.948656
Trial2	3	1	noBlindfold	counterclockwise	practice	Guided	1	0.5	0	0.6977692	1.03916	-1.45033	-0.79948	0.96429343242117	1.320358	-0.676054	1.069012
Trial2	3	1	noBlindfold	counterclockwise	practice	Guided	1	0.5	0	0.7177658	1.06817	-1.45033	-0.79942	0.980759618211973	1.347555	-0.654895	1.161347
Trial2	3	1	noBlindfold	counterclockwise	practice	Guided	1	0.5	0	0.7377701	1.09766	-1.45033	-0.79938	0.998101098028044	1.366994	-0.671822	1.235407
Trial2	3	1	noBlindfold	counterclockwise	practice	Guided	1	0.5	0	0.7577667	1.15977	-1.45033	-0.79939	1.03649451009695	1.264872	-0.676054	1.22746
Trial2	3	1	noBlindfold	counterclockwise	practice	Guided	1	0.5	0	0.777771	1.19042	-1.45034	-0.7994	1.05627654292563	1.072283	-0.769153	1.24668
Trial2	3	1	noBlindfold	counterclockwise	practice	Guided	1	0.5	0	0.7977676	1.22125	-1.45035	-0.7993701	1.07665877722027	1.060151	-0.697213	1.263266
Trial2	3	1	noBlindfold	counterclockwise	practice	Guided	1	0.5	0	0.8177643	1.25225	-1.45036	-0.79934	1.09764495516046	1.035034	-0.76069	1.303033
Trial2	3	1	noBlindfold	counterclockwise	practice	Guided	1	0.5	0	0.8377686	1.28434	-1.45036	-0.79927	1.11983113233558	1.114106	-0.739531	1.336884
Trial2	3	1	noBlindfold	counterclockwise	practice	Guided	1	0.5	0	0.8577652	1.30835	-1.45037	-0.79887	1.1364959257722	4.978516	-1.086538	0.873416
Trial2	3	1	noBlindfold	counterclockwise	practice	Guided	1	0.5	0	0.8777695	1.30424	-1.45049	-0.7977999	1.1328224533752	6.186269	-1.564732	1.472395
Trial2	3	1	noBlindfold	counterclockwise	practice	Guided	1	0.5	0	0.8977661	1.30273	-1.45058	-0.79712	1.13127173801281	4.413376	-1.268506	0.179575
Trial2	3	1	noBlindfold	counterclockwise	practice	Guided	1	0.5	0	0.9177704	1.30213	-1.45063	-0.79712	1.13084616638556	2.194232	-1.615513	-0.5172
Trial2	3	1	noBlindfold	counterclockwise	practice	Guided	1	0.5	0	0.937767	1.30146	-1.45073	-0.79796	1.13096348576898	0.449848	-1.776322	-0.58853
Trial2	3	1	noBlindfold	counterclockwise	practice	Guided	1	0.5	0	0.9577713	1.29976	-1.4507	-0.79797	1.129766497428	-0.402056	-0.959584	0.261066
Trial2	3	1	noBlindfold	counterclockwise	practice	Guided	1	0.5	0	0.9777679	1.29968	-1.45056	-0.79669	1.12880601939107	-0.030602	-1.048452	1.697873
Trial2	3	1	noBlindfold	counterclockwise	practice	Guided	1	0.5	0	0.9977646	1.29996	-1.4505	-0.79322	1.12655850537454	0.659035	-0.773385	2.706298
Trial2	3	1	noBlindfold	counterclockwise	practice	Guided	1	0.5	0	1.017769	1.30037	-1.45038	-0.78789	1.12310408268559	1.104699	-0.434795	2.492954
Trial2	3	1	noBlindfold	counterclockwise	practice	Guided	1	0.5	0	1.037766	1.30056	-1.45025	-0.77302	1.11285950372511	1.219456	-0.485465	2.049882
Trial2	3	1	noBlindfold	counterclockwise	practice	Guided	1	0.5	0	1.05777	1.30055	-1.45024	-0.76385	1.10650217312773	0.81369	-0.608065	1.399423
Trial2	3	1	noBlindfold	counterclockwise	practice	Guided	1	0.5	0	1.077766	1.30043	-1.45031	-0.75409	1.09969997040766	0.659056	-0.83235	1.41735
Trial2	3	1	noBlindfold	counterclockwise	practice	Guided	1	0.5	0	1.097771	1.30036	-1.45039	-0.74307	1.09212137921342	0.749974	-0.950841	1.547222
Trial2	3	1	noBlindfold	counterclockwise	practice	Guided	1	0.5	0	1.117767	1.30038	-1.45046	-0.73089	1.08388577582046	0.927766	-1.022781	1.784517
Trial2	3	1	noBlindfold	counterclockwise	practice	Guided	1	0.5	0	1.137764	1.30044	-1.45049	-0.70338	1.06557384162577	1.032878	-0.857741	1.973416
Trial2	3	1	noBlindfold	counterclockwise	practice	Guided	1	0.5	0	1.157768	1.3004	-1.4504	-0.68742	1.05507651895477	0.470153	-0.633456	2.266061
Trial2	3	1	noBlindfold	counterclockwise	practice	Guided	1	0.5	0	1.177765	1.30025	-1.45031	-0.66978	1.04355422366822	0.178949	-0.362557	2.317485
Trial2	3	1	noBlindfold	counterclockwise	practice	Guided	1	0.5	0	1.197769	1.3001	-1.45021	-0.65028	1.03103057038215	-0.016511	-0.269365	2.449703
Trial2	3	1	noBlindfold	counterclockwise	practice	Guided	1	0.5	0	1.217766	1.29996	-1.45013	-0.62755	1.01673744843328	0.051365	-0.133896	2.448436
Trial2	3	1	noBlindfold	counterclockwise	practice	Guided	1	0.5	0	1.23777	1.29999	-1.45006	-0.57896	0.987511308988083	0.21676	-0.235429	2.541738
Trial2	3	1	noBlindfold	counterclockwise	practice	Guided	1	0.5	0	1.257767	1.30016	-1.45007	-0.55195	0.972062083174992	0.368861	-0.193025	2.511051
Trial2	3	1	noBlindfold	counterclockwise	practice	Guided	1	0.5	0	1.277771	1.30017	-1.45008	-0.52234	0.955568425474377	0.1187	-0.336857	2.63609
Trial2	3	1	noBlindfold	counterclockwise	practice	Guided	1	0.5	0	1.297768	1.30016	-1.45009	-0.49236	0.939507467227417	0.549669	-0.26487	2.032909
Trial2	3	1	noBlindfold	counterclockwise	practice	Guided	1	0.5	0	1.317764	1.30019	-1.45011	-0.46153	0.923749944276253	0.453706	-0.522935	1.547821
Trial2	3	1	noBlindfold	counterclockwise	practice	Guided	1	0.5	0	1.337769	1.30025	-1.45018	-0.39615	0.892936161490223	0.530031	-0.366302	1.654642
Trial2	3	1	noBlindfold	counterclockwise	practice	Guided	1	0.5	0	1.357765	1.30031	-1.45021	-0.36289	0.878740733666726	0.616935	-0.683576	1.488461
Trial2	3	1	noBlindfold	counterclockwise	practice	Guided	1	0.5	0	1.377769	1.30031	-1.45032	-0.3283	0.865030063462666	0.628165	-0.69204	1.111527
Trial2	3	1	noBlindfold	counterclockwise	practice	Guided	1	0.5	0	1.397766	1.30027	-1.45038	-0.2944	0.852703568009984	0.391164	-0.374648	1.124025
Trial2	3	1	noBlindfold	counterclockwise	practice	Guided	1	0.5	0	1.41777	1.30023	-1.45031	-0.2594	0.841223183636387	0.487576	-1.022062	0.94587
Trial2	3	1	noBlindfold	counterclockwise	practice	Guided	1	0.5	0	1.437767	1.30022	-1.45044	-0.19155	0.822826510290013	0.580563	-1.11093	0.874815
Trial2	3	1	noBlindfold	counterclockwise	practice	Guided	1	0.5	0	1.457771	1.30028	-1.45036	-0.15771	0.815671798373039	0.703745	-0.983923	0.768902
Trial2	3	1	noBlindfold	counterclockwise	practice	Guided	1	0.5	0	1.477768	1.30033	-1.45047	-0.1231	0.80974180260725	0.658632	-1.402871	0.652118
Trial2	3	1	noBlindfold	counterclockwise	practice	Guided	1	0.5	0	1.497765	1.30034	-1.45058	-0.09067401	0.80545998681348	0.637647	-0.446484	0.694355
Trial2	3	1	noBlindfold	counterclockwise	practice	Guided	1	0.5	0	1.517769	1.30034	-1.45041	-0.055519	0.802263282483163	0.570882	-0.992348	0.585523
Trial2	3	1	noBlindfold	counterclockwise	practice	Guided	1	0.5	0	1.537766	1.30033	-1.45055	0.009107	0.800381855693455	0.73424	-1.673668	0.393953
Trial2	3	1	noBlindfold	counterclockwise	practice	Guided	1	0.5	0	1.55777	1.30033	-1.45057	0.039642	0.801311216586725	0.818643	-1.51286	0.362056
Trial2	3	1	noBlindfold	counterclockwise	practice	Guided	1	0.5	0	1.577766	1.30034	-1.45072	0.072207	0.803590608095843	0.619632	-1.809086	0.257136
Trial2	3	1	noBlindfold	counterclockwise	practice	Guided	1	0.5	0	1.597771	1.30033	-1.45085	0.10138	0.80672553138081	0.501958	-1.246256	0.55844
Trial2	3	1	noBlindfold	counterclockwise	practice	Guided	1	0.5	0	1.617767	1.30029	-1.45066	0.13179	0.811068725993691	0.492436	-1.491701	0.266512
Trial2	3	1	noBlindfold	counterclockwise	practice	Guided	1	0.5	0	1.637764	1.30028	-1.45074	0.18933	0.822370893173028	0.520171	-1.855635	0.199544
Trial2	3	1	noBlindfold	counterclockwise	practice	Guided	1	0.5	0	1.657768	1.30027	-1.45069	0.2169	0.82914270011965	0.582951	-1.385906	0.440301
Trial2	3	1	noBlindfold	counterclockwise	practice	Guided	1	0.5	0	1.677765	1.30029	-1.45075	0.24541	0.837072243429136	0.57281	-1.830245	0.195671
Trial2	3	1	noBlindfold	counterclockwise	practice	Guided	1	0.5	0	1.697769	1.30032	-1.45086	0.26987	0.844595735877846	0.60817	-1.242024	-0.056022
Trial2	3	1	noBlindfold	counterclockwise	practice	Guided	1	0.5	0	1.717766	1.30033	-1.45077	0.29613	0.853358749463419	0.423407	-1.627118	0.353892
Trial2	3	1	noBlindfold	counterclockwise	practice	Guided	1	0.5	0	1.73777	1.30029	-1.4508	0.34497	0.871474708438684	0.596917	-1.770999	0.354879
Trial2	3	1	noBlindfold	counterclockwise	practice	Guided	1	0.5	0	1.757767	1.30025	-1.45078	0.36889	0.881181021594402	0.501325	-1.555178	0.051803
Trial2	3	1	noBlindfold	counterclockwise	practice	Guided	1	0.5	0	1.777771	1.30024	-1.45079	0.39167	0.89094866556964	0.379063	-1.72445	0.410518
Trial2	3	1	noBlindfold	counterclockwise	practice	Guided	1	0.5	0	1.797768	1.30021	-1.45081	0.41472	0.901292804847422	0.487628	-1.428224	0.452642
Trial2	3	1	noBlindfold	counterclockwise	practice	Guided	1	0.5	0	1.817764	1.3002	-1.45077	0.43643	0.911477464341436	0.442601	-1.715986	0.06103
Trial2	3	1	noBlindfold	counterclockwise	practice	Guided	1	0.5	0	1.837769	1.30021	-1.4508	0.47792	0.932064142109156	0.430865	-1.703291	0.101628
Trial2	3	1	noBlindfold	counterclockwise	practice	Guided	1	0.5	0	1.857765	1.3002	-1.45081	0.4987	0.942879472527874	0.336842	-1.792158	0.489303
Trial2	3	1	noBlindfold	counterclockwise	practice	Guided	1	0.5	0	1.877769	1.30019	-1.45084	0.51835	0.953410047674293	0.399509	-1.605959	0.237104
Trial2	3	1	noBlindfold	counterclockwise	practice	Guided	1	0.5	0	1.897766	1.30019	-1.45085	0.5374	0.963899766032509	0.436031	-1.728681	0.194637
Trial2	3	1	noBlindfold	counterclockwise	practice	Guided	1	0.5	0	1.91777	1.3002	-1.45087	0.55662	0.974754247591042	0.498344	-1.770999	0.463524
Trial2	3	1	noBlindfold	counterclockwise	practice	Guided	1	0.5	0	1.937767	1.3002	-1.45089	0.59422	0.99670330358995	0.395151	-1.775231	0.656757
Trial2	3	1	noBlindfold	counterclockwise	practice	Guided	1	0.5	0	1.957771	1.30014	-1.45083	0.61267	1.0077641544672	0.258746	-1.580568	0.694368
Trial2	3	1	noBlindfold	counterclockwise	practice	Guided	1	0.5	0	1.977768	1.30012	-1.45078	0.63087	1.01891566696116	0.274286	-1.415528	0.453065
Trial2	3	1	noBlindfold	counterclockwise	practice	Guided	1	0.5	0	1.997765	1.30012	-1.45075	0.64996	1.03084439967987	0.288032	-1.457846	0.462381
Trial2	3	1	noBlindfold	counterclockwise	practice	Guided	1	0.5	0	2.017769	1.30012	-1.45077	0.66738	1.04191569231416	0.295293	-1.614423	0.769386
Trial2	3	1	noBlindfold	counterclockwise	practice	Guided	1	0.5	0	2.037766	1.30011	-1.4508	0.70374	1.06556377728517	0.177267	-1.648277	0.857355
Trial2	3	1	noBlindfold	counterclockwise	practice	Guided	1	0.5	0	2.05777	1.30009	-1.45081	0.72281	1.0782385061129	0.156354	-1.546714	0.989095
Trial2	3	1	noBlindfold	counterclockwise	practice	Guided	1	0.5	0	2.077766	1.30009	-1.45077	0.74141	1.09079454983412	0.164345	-1.669436	0.864983
Trial2	3	1	noBlindfold	counterclockwise	practice	Guided	1	0.5	0	2.097771	1.3001	-1.45077	0.76069	1.10399691871735	0.162537	-1.504396	0.887571
Trial2	3	1	noBlindfold	counterclockwise	practice	Guided	1	0.5	0	2.117767	1.30009	-1.45075	0.77965	1.11713831591579	0.123849	-1.597496	1.073595
Trial2	3	1	noBlindfold	counterclockwise	practice	Guided	1	0.5	0	2.137764	1.30007	-1.45079	0.80642	1.13596885805785	0.039696	-1.732913	1.057261
Trial2	3	1	noBlindfold	counterclockwise	practice	Guided	1	0.5	0	2.157768	1.30005	-1.45084	0.8047	1.13473439719208	0.011952	-2.469246	5.182189
Trial2	3	1	noBlindfold	counterclockwise	practice	Guided	1	0.5	0	2.177765	1.30009	-1.45079	0.80369	1.13404655057513	0.805678	-0.150221	6.497263
Trial2	3	1	noBlindfold	counterclockwise	practice	Guided	1	0.5	0	2.197769	1.30016	-1.45069	0.80365	1.13406757850349	0.164049	-2.473475	7.520281
Trial2	3	1	noBlindfold	counterclockwise	practice	Guided	1	0.5	0	2.217766	1.30015	-1.45075	0.80362	1.13403930927035	-0.42886	-0.691887	7.317901
Trial2	3	1	noBlindfold	counterclockwise	practice	Guided	1	0.5	0	2.23777	1.30006	-1.45058	0.80353	1.1339120260858	-0.674826	-0.268699	6.924748
Trial2	3	1	noBlindfold	counterclockwise	practice	Guided	1	0.5	0	2.257767	1.2999	-1.45051	0.80343	1.13372823264928	-0.065825	-0.514117	6.61907
Trial2	3	1	noBlindfold	counterclockwise	practice	Guided	1	0.5	0	2.277771	1.29991	-1.45049	0.80329	1.13363608197413	0.417681	-1.055743	6.255857
Trial2	3	1	noBlindfold	counterclockwise	practice	Guided	1	0.5	0	2.297768	1.29994	-1.45051	0.80286	1.13335272208655	0.689771	-1.576254	5.831009
Trial2	3	1	noBlindfold	counterclockwise	practice	Guided	1	0.5	0	2.317764	1.30002	-1.45054	0.8025	1.13315419233588	0.468468	-1.199624	4.240094
Trial2	3	1	noBlindfold	counterclockwise	practice	Guided	1	0.5	0	2.337769	1.30003	-1.45055	0.80199	1.13280007129811	0.270563	-1.432373	3.496959
Trial2	3	1	noBlindfold	counterclockwise	practice	Guided	1	0.5	0	2.357765	1.30004	-1.45059	0.80161	1.13253811991808	0.05003	-1.517009	3.053515
Trial2	3	1	noBlindfold	counterclockwise	practice	Guided	1	0.5	0	2.377769	1.30001	-1.45061	0.80159	1.13250276573379	-0.463124	-1.419678	2.942538
Trial2	3	1	noBlindfold	counterclockwise	practice	Guided	1	0.5	0	2.397766	1.29997	-1.45061	0.80154	1.13243915916532	-0.859279	-1.098061	2.982497
Trial2	3	1	noBlindfold	counterclockwise	practice	Guided	1	0.5	0	2.41777	1.29968	-1.45055	0.80144	1.13216349004572	-1.278693	-0.810298	2.786518
Trial2	3	1	noBlindfold	counterclockwise	practice	Guided	1	0.5	0	2.437767	1.29869	-1.45046	0.80135	1.13140066864949	-1.755195	-0.822994	2.672011
Trial2	3	1	noBlindfold	counterclockwise	practice	Guided	1	0.5	0	2.457771	1.29282	-1.45033	0.80127	1.12720767451419	-2.599128	-0.632563	2.577536
Trial2	3	1	noBlindfold	counterclockwise	practice	Guided	1	0.5	0	2.477768	1.28721	-1.4503	0.80097	1.12305495802675	-2.769166	-0.569086	1.923493
Trial2	3	1	noBlindfold	counterclockwise	practice	Guided	1	0.5	0	2.497765	1.27901	-1.45027	0.80055	1.11702146194907	-2.824851	-0.374332	0.957807
Trial2	3	1	noBlindfold	counterclockwise	practice	Guided	1	0.5	0	2.517769	1.2694	-1.45022	0.80006	1.10998757585917	-2.691621	-0.501203	0.174625
Trial2	3	1	noBlindfold	counterclockwise	practice	Guided	1	0.5	0	2.537766	1.25699	-1.45026	0.79929	1.10086252532388	-2.565884	-0.649316	-0.57629
Trial2	3	1	noBlindfold	counterclockwise	practice	Guided	1	0.5	0	2.55777	1.2274	-1.45036	0.79898	1.08049983359983	-2.428401	-0.932847	-2.075026
Trial2	3	1	noBlindfold	counterclockwise	practice	Guided	1	0.5	0	2.577766	1.2103	-1.45043	0.79875	1.06889081827928	-2.351557	-0.903224	-2.525257
Trial2	3	1	noBlindfold	counterclockwise	practice	Guided	1	0.5	0	2.597771	1.19126	-1.45046	0.79865	1.05625859749006	-2.337129	-0.907456	-2.754511
Trial2	3	1	noBlindfold	counterclockwise	practice	Guided	1	0.5	0	2.617767	1.17147	-1.45048	0.79867	1.04342973973466	-2.354821	-1.072496	-2.626254
Trial2	3	1	noBlindfold	counterclockwise	practice	Guided	1	0.5	0	2.637764	1.1491	-1.4505	0.79895	1.02939388649176	-2.317942	-0.966701	-2.409926
Trial2	3	1	noBlindfold	counterclockwise	practice	Guided	1	0.5	0	2.657768	1.10374	-1.4505	0.79916	1.00157809038528	-2.270307	-0.958238	-1.64055
Trial2	3	1	noBlindfold	counterclockwise	practice	Guided	1	0.5	0	2.677765	1.07807	-1.45049	0.79935	0.98647120387251	-2.248132	-0.903224	-1.248602
Trial2	3	1	noBlindfold	counterclockwise	practice	Guided	1	0.5	0	2.697769	1.05185	-1.45047	0.7995	0.971462167579284	-2.239862	-0.979397	-1.003336
Trial2	3	1	noBlindfold	counterclockwise	practice	Guided	1	0.5	0	2.717766	1.0235	-1.45047	0.7996399	0.955759513746041	-2.255993	-0.852443	-0.736148
Trial2	3	1	noBlindfold	counterclockwise	practice	Guided	1	0.5	0	2.73777	0.9947	-1.45045	0.79986	0.940480763248302	-2.201693	-0.860906	-0.483451
Trial2	3	1	noBlindfold	counterclockwise	practice	Guided	1	0.5	0	2.757767	0.93355	-1.45044	0.7999099	0.909846981452811	-1.852056	-0.746648	-0.202944
Trial2	3	1	noBlindfold	counterclockwise	practice	Guided	1	0.5	0	2.777771	0.90145	-1.4504	0.7999	0.894987199708813	-1.702942	-0.77627	-0.219544
Trial2	3	1	noBlindfold	counterclockwise	practice	Guided	1	0.5	0	2.797768	0.86751	-1.45038	0.7999099	0.880295120128405	-1.717958	-0.788966	-0.182694
Trial2	3	1	noBlindfold	counterclockwise	practice	Guided	1	0.5	0	2.817764	0.8317	-1.45037	0.79994	0.865984327822271	-1.705713	-0.645084	-0.139774
Trial2	3	1	noBlindfold	counterclockwise	practice	Guided	1	0.5	0	2.837769	0.79821	-1.45035	0.80003	0.853801600580069	-1.599634	-0.788966	0.015321
Trial2	3	1	noBlindfold	counterclockwise	practice	Guided	1	0.5	0	2.857765	0.7273	-1.45034	0.80009	0.831750696595589	-1.323577	-0.598535	0.082761
Trial2	3	1	noBlindfold	counterclockwise	practice	Guided	1	0.5	0	2.877769	0.69116	-1.45032	0.80022	0.822735802281495	-1.162839	-0.721257	0.508992
Trial2	3	1	noBlindfold	counterclockwise	practice	Guided	1	0.5	0	2.897766	0.65361	-1.45033	0.80037	0.814977380645008	-1.146095	-0.594303	0.713871
Trial2	3	1	noBlindfold	counterclockwise	practice	Guided	1	0.5	0	2.91777	0.61468	-1.45032	0.8005	0.808672808790131	-1.160954	-0.645084	1.027554
Trial2	3	1	noBlindfold	counterclockwise	practice	Guided	1	0.5	0	2.937767	0.58	-1.45032	0.80069	0.804676621932916	-1.239075	-0.636621	1.196656
Trial2	3	1	noBlindfold	counterclockwise	practice	Guided	1	0.5	0	2.957771	0.5045	-1.4503	0.80075	0.800762661638773	-1.08929	-0.602766	1.485479
Trial2	3	1	noBlindfold	counterclockwise	practice	Guided	1	0.5	0	2.977768	0.46602	-1.45031	0.8008	0.801520631046482	-1.052728	-0.623925	1.593507
Trial2	3	1	noBlindfold	counterclockwise	practice	Guided	1	0.5	0	2.997765	0.42867	-1.45032	0.80083	0.804000413975106	-1.023445	-0.623925	1.644812
Trial2	3	1	noBlindfold	counterclockwise	practice	Guided	1	0.5	0	3.017769	0.39136	-1.45032	0.80085	0.808185269266847	-0.974769	-0.72972	1.730994
Trial2	3	1	noBlindfold	counterclockwise	practice	Guided	1	0.5	0	3.037766	0.35414	-1.45035	0.80083	0.814004818068349	-0.961363	-0.755111	1.720997
Trial2	3	1	noBlindfold	counterclockwise	practice	Guided	1	0.5	0	3.05777	0.27901	-1.45038	0.80082	0.830752214725738	-0.864261	-0.835515	1.627377
Trial2	3	1	noBlindfold	counterclockwise	practice	Guided	1	0.5	0	3.077766	0.2412	-1.4504	0.80083	0.841609255798293	-0.725065	-0.767807	1.639327
Trial2	3	1	noBlindfold	counterclockwise	practice	Guided	1	0.5	0	3.097771	0.20481	-1.4504	0.80085	0.853520894007723	-0.640521	-0.810125	1.735731
Trial2	3	1	noBlindfold	counterclockwise	practice	Guided	1	0.5	0	3.117767	0.16879	-1.45039	0.80087	0.866656116711604	-0.658284	-0.759343	1.743529
Trial2	3	1	noBlindfold	counterclockwise	practice	Guided	1	0.5	0	3.137764	0.13206	-1.45037	0.80091	0.881383378977544	-0.588395	-0.746648	1.80839
Trial2	3	1	noBlindfold	counterclockwise	practice	Guided	1	0.5	0	3.157768	0.061965	-1.45036	0.80093	0.912887436195798	-0.483668	-0.695866	1.859053
Trial2	3	1	noBlindfold	counterclockwise	practice	Guided	1	0.5	0	3.177765	0.027585	-1.45035	0.80096	0.929899382164558	-0.501091	-0.674707	1.934116
Trial2	3	1	noBlindfold	counterclockwise	practice	Guided	1	0.5	0	3.197769	-0.0073534	-1.45035	0.80098	0.948143703884739	-0.403299	-0.695866	1.974929
Trial2	3	1	noBlindfold	counterclockwise	practice	Guided	1	0.5	0	3.217766	-0.040715	-1.45035	0.80095	0.966381705411455	-0.299016	-0.700098	1.866227
Trial2	3	1	noBlindfold	counterclockwise	practice	Guided	1	0.5	0	3.23777	-0.07443	-1.45035	0.80083	0.985544787765797	-0.239072	-0.708561	1.719036
Trial2	3	1	noBlindfold	counterclockwise	practice	Guided	1	0.5	0	3.257767	-0.13787	-1.45037	0.80081	1.02380406257937	-0.13726	-0.700098	1.604931
Trial2	3	1	noBlindfold	counterclockwise	practice	Guided	1	0.5	0	3.277771	-0.16857	-1.45038	0.80083	1.04322314980822	-0.119419	-0.860906	1.719723
Trial2	3	1	noBlindfold	counterclockwise	practice	Guided	1	0.5	0	3.297768	-0.19942	-1.45041	0.80083	1.06325775002135	-0.167014	-0.882065	1.667748
Trial2	3	1	noBlindfold	counterclockwise	practice	Guided	1	0.5	0	3.317764	-0.22857	-1.45044	0.80078	1.08261850524661	-0.086766	-0.962469	1.551252
Trial2	3	1	noBlindfold	counterclockwise	practice	Guided	1	0.5	0	3.337769	-0.25783	-1.45047	0.8006999	1.10246392616835	-0.139708	-0.945542	1.460373
Trial2	3	1	noBlindfold	counterclockwise	practice	Guided	1	0.5	0	3.357765	-0.30753	-1.45048	0.8006999	1.13720054822685	-0.52448	-0.91592	1.182224
Trial2	3	1	noBlindfold	counterclockwise	practice	Guided	1	0.5	0	3.377769	-0.30708	-1.45048	0.80111	1.13716986895074	-5.931602	-1.415272	2.447214
Trial2	3	1	noBlindfold	counterclockwise	practice	Guided	1	0.5	0	3.397766	-0.30423	-1.45057	0.80197	1.13575604299225	-5.286105	-1.135973	4.757927
Trial2	3	1	noBlindfold	counterclockwise	practice	Guided	1	0.5	0	3.41777	-0.30274	-1.45049	0.80268	1.13520338585203	-2.450421	-0.518081	6.093277
Trial2	3	1	noBlindfold	counterclockwise	practice	Guided	1	0.5	0	3.437767	-0.30159	-1.45041	0.80237	1.13417113211748	-0.177558	-0.568855	5.906675
Trial2	3	1	noBlindfold	counterclockwise	practice	Guided	1	0.5	0	3.457771	-0.30039	-1.45029	0.80176	1.13289155992115	-0.953068	-0.556057	3.115555
Trial2	3	1	noBlindfold	counterclockwise	practice	Guided	1	0.5	0	3.477768	-0.3005	-1.45033	0.80129	1.13263669543482	-2.10932	-1.377027	2.025138
Trial2	3	1	noBlindfold	counterclockwise	practice	Guided	1	0.5	0	3.497765	-0.30076	-1.4505	0.80098	1.13260124931871	-1.436736	-1.169668	1.579695
Trial2	3	1	noBlindfold	counterclockwise	practice	Guided	1	0.5	0	3.517769	-0.30073	-1.45055	0.80047	1.13221938203735	-0.664806	-1.250073	0.5388
Trial2	3	1	noBlindfold	counterclockwise	practice	Guided	1	0.5	0	3.537766	-0.30043	-1.4506	0.79638	1.12911879916394	0.318557	-1.351636	-1.005768
Trial2	3	1	noBlindfold	counterclockwise	practice	Guided	1	0.5	0	3.55777	-0.29976	-1.45063	0.79115	1.12495973594605	-0.100136	-1.423576	-3.13071
Trial2	3	1	noBlindfold	counterclockwise	practice	Guided	1	0.5	0	3.577766	-0.30008	-1.45074	0.78306	1.1195136895692	-0.945215	-1.944088	-3.599276
Trial2	3	1	noBlindfold	counterclockwise	practice	Guided	1	0.5	0	3.597771	-0.30048	-1.45095	0.77259	1.11250326876324	-1.545788	-2.130287	-3.797904
Trial2	3	1	noBlindfold	counterclockwise	practice	Guided	1	0.5	0	3.617767	-0.30073	-1.45105	0.75908	1.10334534590021	-1.562851	-2.083737	-3.805515
Trial2	3	1	noBlindfold	counterclockwise	practice	Guided	1	0.5	0	3.637764	-0.30081	-1.45106	0.72505	1.08027502682074	-1.647215	-2.011797	-3.885727
Trial2	3	1	noBlindfold	counterclockwise	practice	Guided	1	0.5	0	3.657768	-0.30084	-1.45099	0.70363	1.0660393395079	-1.884417	-2.071042	-3.762649
Trial2	3	1	noBlindfold	counterclockwise	practice	Guided	1	0.5	0	3.677765	-0.30092	-1.45103	0.68049	1.05097073090132	-1.980314	-2.223387	-3.600797
Trial2	3	1	noBlindfold	counterclockwise	practice	Guided	1	0.5	0	3.697769	-0.30099	-1.45106	0.65469	1.03450662553602	-1.875343	-2.003333	-4.315026
Trial2	3	1	noBlindfold	counterclockwise	practice	Guided	1	0.5	0	3.717766	-0.30097	-1.45108	0.62529	1.01614001221447	-1.676523	-2.253009	-4.271572
Trial2	3	1	noBlindfold	counterclockwise	practice	Guided	1	0.5	0	3.73777	-0.30085	-1.45112	0.56108	0.9778402418062	-1.245701	-2.121823	-4.096814
Trial2	3	1	noBlindfold	counterclockwise	practice	Guided	1	0.5	0	3.757767	-0.30056	-1.4511	0.5247	0.957186703302686	-1.100648	-2.337645	-3.749522
Trial2	3	1	noBlindfold	counterclockwise	practice	Guided	1	0.5	0	3.777771	-0.30053	-1.4511	0.48766	0.937368963539925	-1.068563	-2.265705	-3.187383
Trial2	3	1	noBlindfold	counterclockwise	practice	Guided	1	0.5	0	3.797768	-0.30052	-1.45106	0.44945	0.918061867115723	-1.10933	-1.94832	-2.474095
Trial2	3	1	noBlindfold	counterclockwise	practice	Guided	1	0.5	0	3.817764	-0.30055	-1.45098	0.40896	0.898959702099234	-1.382161	-2.032956	-2.661736
Trial2	3	1	noBlindfold	counterclockwise	practice	Guided	1	0.5	0	3.837769	-0.3006	-1.45099	0.32867	0.865438798119254	-1.363212	-1.893306	-2.024767
Trial2	3	1	noBlindfold	counterclockwise	practice	Guided	1	0.5	0	3.857765	-0.30072	-1.45083	0.28689	0.850563578183988	-1.661757	-2.075274	-1.687939
Trial2	3	1	noBlindfold	counterclockwise	practice	Guided	1	0.5	0	3.877769	-0.30077	-1.45094	0.2453	0.837499048329111	-1.482065	-1.406649	-1.180926
Trial2	3	1	noBlindfold	counterclockwise	practice	Guided	1	0.5	0	3.897766	-0.30078	-1.45077	0.20627	0.826919534333314	-1.618876	-1.563226	-1.132013
Trial2	3	1	noBlindfold	counterclockwise	practice	Guided	1	0.5	0	3.91777	-0.30078	-1.45078	0.16543	0.817689237271483	-1.522703	-2.206459	-0.671392
Trial2	3	1	noBlindfold	counterclockwise	practice	Guided	1	0.5	0	3.937767	-0.30074	-1.45085	0.087148	0.805468389522348	-1.526016	-1.046946	-0.824283
Trial2	3	1	noBlindfold	counterclockwise	practice	Guided	1	0.5	0	3.957771	-0.30062	-1.4508	0.047512	0.802028526804619	-1.301509	-1.715571	-0.501896
Trial2	3	1	noBlindfold	counterclockwise	practice	Guided	1	0.5	0	3.977768	-0.30057	-1.45072	0.0093705	0.800624849108102	-1.123019	-1.110423	-0.918027
Trial2	3	1	noBlindfold	counterclockwise	practice	Guided	1	0.5	0	3.997765	-0.30054	-1.45067	-0.028036	0.80103077913637	-0.888714	-2.197996	-0.302944
Trial2	3	1	noBlindfold	counterclockwise	practice	Guided	1	0.5	0	4.017769	-0.30051	-1.45083	-0.065848	0.803213671483143	-1.134714	-1.114655	-0.481646
Trial2	3	1	noBlindfold	counterclockwise	practice	Guided	1	0.5	0	4.037766	-0.3005	-1.45067	-0.13885	0.812452818473748	-0.998493	-1.393954	-0.730156
Trial2	3	1	noBlindfold	counterclockwise	practice	Guided	1	0.5	0	4.05777	-0.30053	-1.4508	-0.17375	0.819168706111058	-1.015334	-0.805734	-0.475571
Trial2	3	1	noBlindfold	counterclockwise	practice	Guided	1	0.5	0	4.077766	-0.30057	-1.45064	-0.20808	0.827169647970407	-1.104441	-1.73673	-0.568974
Trial2	3	1	noBlindfold	counterclockwise	practice	Guided	1	0.5	0	4.097771	-0.30058	-1.45077	-0.24149	0.836209155340255	-1.221017	-1.698643	-0.08909
Trial2	3	1	noBlindfold	counterclockwise	practice	Guided	1	0.5	0	4.117767	-0.30061	-1.45076	-0.2743	0.846295974479464	-1.40687	-0.835356	-0.521038
Trial2	3	1	noBlindfold	counterclockwise	practice	Guided	1	0.5	0	4.137764	-0.30062	-1.45063	-0.33974	0.869721576520476	-1.189156	-1.863684	-0.400395
Trial2	3	1	noBlindfold	counterclockwise	practice	Guided	1	0.5	0	4.157768	-0.30062	-1.45076	-0.37042	0.882158335398993	-1.18628	-0.746488	-0.523817
Trial2	3	1	noBlindfold	counterclockwise	practice	Guided	1	0.5	0	4.177765	-0.30061	-1.45065	-0.40064	0.895259068514193	-1.289325	-1.800207	-0.646356
Trial2	3	1	noBlindfold	counterclockwise	practice	Guided	1	0.5	0	4.197769	-0.30059	-1.45082	-0.43022	0.908863915501109	-1.07633	-1.588617	-0.533698
Trial2	3	1	noBlindfold	counterclockwise	practice	Guided	1	0.5	0	4.217766	-0.30056	-1.45079	-0.46004	0.923327197751508	-1.141309	-0.945383	-0.293605
Trial2	3	1	noBlindfold	counterclockwise	practice	Guided	1	0.5	0	4.23777	-0.30057	-1.45069	-0.5164	0.952670605013575	-1.168447	-1.846756	-0.42382
Trial2	3	1	noBlindfold	counterclockwise	practice	Guided	1	0.5	0	4.257767	-0.30052	-1.45088	-0.54453	0.968165911891745	-0.998139	-1.415113	-0.224461
Trial2	3	1	noBlindfold	counterclockwise	practice	Guided	1	0.5	0	4.277771	-0.30051	-1.45076	-0.57147	0.983562010847652	-1.107313	-1.914465	-0.669625
Trial2	3	1	noBlindfold	counterclockwise	practice	Guided	1	0.5	0	4.297768	-0.30051	-1.45085	-0.59818	0.999317542395074	-0.973645	-2.075274	-0.991103
Trial2	3	1	noBlindfold	counterclockwise	practice	Guided	1	0.5	0	4.317764	-0.30049	-1.45092	-0.62543	1.0158478709488	-0.84264	-1.495517	-0.804688
Trial2	3	1	noBlindfold	counterclockwise	practice	Guided	1	0.5	0	4.337769	-0.30046	-1.45081	-0.6772	1.0484922733843	-1.013467	-1.724034	-0.381152
Trial2	3	1	noBlindfold	counterclockwise	practice	Guided	1	0.5	0	4.357765	-0.30051	-1.45089	-0.70298	1.06536246492003	-0.958606	-1.614007	-1.080452
Trial2	3	1	noBlindfold	counterclockwise	practice	Guided	1	0.5	0	4.377769	-0.30047	-1.45081	-0.72925	1.08284707823191	-0.844191	-1.542067	-0.579799
Trial2	3	1	noBlindfold	counterclockwise	practice	Guided	1	0.5	0	4.397766	-0.30047	-1.45078	-0.75485	1.10025028511255	-1.045349	-1.787511	-0.151587
Trial2	3	1	noBlindfold	counterclockwise	practice	Guided	1	0.5	0	4.41777	-0.30048	-1.4508	-0.77952	1.11732700456103	-0.826361	-1.419345	-0.851855
Trial2	3	1	noBlindfold	counterclockwise	practice	Guided	1	0.5	0	4.437767	-0.30038	-1.45076	-0.80814	1.13740861516803	-0.445586	-1.271232	-1.115086
Trial2	3	1	noBlindfold	counterclockwise	practice	Guided	1	0.5	0	4.457771	-0.30022	-1.4506	-0.80484	1.13495354081153	0.644075	-0.915762	-5.868384
Trial2	3	1	noBlindfold	counterclockwise	practice	Guided	1	0.5	0	4.477768	-0.29982	-1.45082	-0.80271	1.13316167453298	1.314532	-2.621176	-4.876947
Trial2	3	1	noBlindfold	counterclockwise	practice	Guided	1	0.5	0	4.497765	-0.2986	-1.45127	-0.80187	1.13170553570772	1.533375	-1.228914	-3.767933
Trial2	3	1	noBlindfold	counterclockwise	practice	Guided	1	0.5	0	4.517769	-0.29667	-1.45092	-0.80123	1.12989052877363	1.538638	-1.563219	-2.407806
Trial2	3	1	noBlindfold	counterclockwise	practice	Guided	1	0.5	0	4.537766	-0.29368	-1.45095	-0.80116	1.12773457516236	1.556326	-3.137448	-1.924793
Trial2	3	1	noBlindfold	counterclockwise	practice	Guided	1	0.5	0	4.55777	-0.28589	-1.45092	-0.80124	1.12232285808223	1.312967	-0.526428	-2.539471
Trial2	3	1	noBlindfold	counterclockwise	practice	Guided	1	0.5	0	4.577766	-0.28121	-1.45051	-0.80112	1.11896487671961	0.597757	-1.554755	-2.222556
Trial2	3	1	noBlindfold	counterclockwise	practice	Guided	1	0.5	0	4.597771	-0.2761	-1.45065	-0.80101	1.11532428708117	0.447603	-1.563219	-1.920355
Trial2	3	1	noBlindfold	counterclockwise	practice	Guided	1	0.5	0	4.617767	-0.27133	-1.45065	-0.80098	1.11198874911456	0.784538	-0.36983	-2.00739
Trial2	3	1	noBlindfold	counterclockwise	practice	Guided	1	0.5	0	4.637764	-0.26617	-1.45037	-0.80093	1.10837956852291	1.126878	-0.987612	-1.879422
Trial2	3	1	noBlindfold	counterclockwise	practice	Guided	1	0.5	0	4.657768	-0.25433	-1.45063	-0.801	1.10027940146361	1.924371	-0.792949	-1.985512
Trial2	3	1	noBlindfold	counterclockwise	practice	Guided	1	0.5	0	4.677765	-0.24693	-1.45047	-0.80111	1.09529977211157	2.290223	-0.746399	-2.27735
Trial2	3	1	noBlindfold	counterclockwise	practice	Guided	1	0.5	0	4.697769	-0.23767	-1.45046	-0.80122	1.08908701369901	2.371954	-1.45311	-2.462847
Trial2	3	1	noBlindfold	counterclockwise	practice	Guided	1	0.5	0	4.717766	-0.2271	-1.45062	-0.80132	1.08202964685657	2.670406	-1.14842	-2.6628
Trial2	3	1	noBlindfold	counterclockwise	practice	Guided	1	0.5	0	4.73777	-0.21454	-1.45058	-0.80135	1.07365228863254	2.777234	-0.962221	-2.800265
Trial2	3	1	noBlindfold	counterclockwise	practice	Guided	1	0.5	0	4.757767	-0.18508	-1.45067	-0.80129	1.0542296906613	2.588963	-1.338851	-2.557503
Trial2	3	1	noBlindfold	counterclockwise	practice	Guided	1	0.5	0	4.777771	-0.16809	-1.45065	-0.80124	1.04323043205863	2.661336	-0.919903	-2.458945
Trial2	3	1	noBlindfold	counterclockwise	practice	Guided	1	0.5	0	4.797768	-0.14894	-1.45053	-0.80121	1.03104832920948	2.508019	-1.186507	-2.44356
Trial2	3	1	noBlindfold	counterclockwise	practice	Guided	1	0.5	0	4.817764	-0.12877	-1.45056	-0.80121	1.01847397737731	2.545183	-1.249984	-2.444597
Trial2	3	1	noBlindfold	counterclockwise	practice	Guided	1	0.5	0	4.837769	-0.10711	-1.45058	-0.80119	1.00523032160945	2.599711	-0.924135	-2.453561
Trial2	3	1	noBlindfold	counterclockwise	practice	Guided	1	0.5	0	4.857765	-0.058502	-1.45059	-0.80116	0.976617526986995	2.589187	-1.512355	-2.298578
Trial2	3	1	noBlindfold	counterclockwise	practice	Guided	1	0.5	0	4.877769	-0.032411	-1.45071	-0.80113	0.961909947128163	2.526511	-1.465805	-2.237109
Trial2	3	1	noBlindfold	counterclockwise	practice	Guided	1	0.5	0	4.897766	-0.0049594	-1.45074	-0.80111	0.946974750918135	2.700886	-1.461574	-2.226085
Trial2	3	1	noBlindfold	counterclockwise	practice	Guided	1	0.5	0	4.91777	0.024808	-1.45077	-0.80108	0.931416439661481	2.731759	-1.774727	-2.158594
Trial2	3	1	noBlindfold	counterclockwise	practice	Guided	1	0.5	0	4.937767	0.055106	-1.45085	-0.80101	0.916268362628635	2.741058	-1.719713	-2.090933
Trial2	3	1	noBlindfold	counterclockwise	practice	Guided	1	0.5	0	4.957771	0.12068	-1.45083	-0.80098	0.886257680131562	2.560019	-1.812813	-1.936738
Trial2	3	1	noBlindfold	counterclockwise	practice	Guided	1	0.5	0	4.977768	0.15476	-1.45088	-0.80093	0.872169399853436	2.365747	-1.774727	-1.886721
Trial2	3	1	noBlindfold	counterclockwise	practice	Guided	1	0.5	0	4.997765	0.1909	-1.45088	-0.80086	0.858440173351446	2.267475	-1.681627	-1.792683
Trial2	3	1	noBlindfold	counterclockwise	practice	Guided	1	0.5	0	5.017769	0.22692	-1.45086	-0.80078	0.846062224278977	2.204111	-1.804349	-1.529077
Trial2	3	1	noBlindfold	counterclockwise	practice	Guided	1	0.5	0	5.037766	0.2638	-1.45088	-0.80067	0.834783166807301	2.036261	-1.778959	-1.456729
Trial2	3	1	noBlindfold	counterclockwise	practice	Guided	1	0.5	0	5.05777	0.34072	-1.45087	-0.80065	0.816339722475094	1.713693	-1.71125	-1.278179
Trial2	3	1	noBlindfold	counterclockwise	practice	Guided	1	0.5	0	5.077766	0.38051	-1.45086	-0.80063	0.809497502612172	1.602696	-1.728177	-1.275518
Trial2	3	1	noBlindfold	counterclockwise	practice	Guided	1	0.5	0	5.097771	0.4206	-1.45088	-0.8006	0.804527630414634	1.403309	-1.71125	-1.216161
Trial2	3	1	noBlindfold	counterclockwise	practice	Free	1	0.5	0	0	0.4729	-1.44985	-0.8	0.800458826881744	2.381314	0.279313	0.015316
Trial2	3	1	noBlindfold	counterclockwise	practice	Free	1	0.5	0	0.0003967285	0.47296	-1.44986	-0.8	0.800456798060874	2.374339	0.253848	-0.0063189
Trial2	3	1	noBlindfold	counterclockwise	practice	Free	1	0.5	0	0.02039337	0.47296	-1.44986	-0.80003	0.800486821657293	2.374339	0.253848	-0.0063189
Trial2	3	1	noBlindfold	counterclockwise	practice	Free	1	0.5	0	0.04039764	0.47401	-1.44988	-0.8001	0.800521980231619	2.296782	0.219854	-0.049185
Trial2	3	1	noBlindfold	counterclockwise	practice	Free	1	0.5	0	0.06039429	0.47697	-1.44988	-0.80006	0.800391427865265	1.90169	0.24095	0.089563
Trial2	3	1	noBlindfold	counterclockwise	practice	Free	1	0.5	0	0.08039093	0.48167	-1.44988	-0.79975	0.799960060655062	1.514725	0.283197	0.340197
Trial2	3	1	noBlindfold	counterclockwise	practice	Free	1	0.5	0	0.1003952	0.48746	-1.44986	-0.79909	0.799188356054806	1.344894	0.342355	0.388238
Trial2	3	1	noBlindfold	counterclockwise	practice	Free	1	0.5	0	0.1203918	0.49432	-1.44984	-0.79665	0.796670241176211	1.444995	0.371883	0.469146
Trial2	3	1	noBlindfold	counterclockwise	practice	Free	1	0.5	0	0.1403961	0.51181	-1.44982	-0.795	0.795087673137926	1.797057	0.291276	0.287988
Trial2	3	1	noBlindfold	counterclockwise	practice	Free	1	0.5	0	0.1603928	0.52278	-1.44984	-0.7933	0.793626975116325	1.816211	0.202333	0.148396
Trial2	3	1	noBlindfold	counterclockwise	practice	Free	1	0.5	0	0.180397	0.53483	-1.44989	-0.79153	0.792295960304232	1.651433	0.151501	0.035637
Trial2	3	1	noBlindfold	counterclockwise	practice	Free	1	0.5	0	0.2003937	0.54815	-1.44992	-0.78976	0.791226434215762	1.574445	0.087984	0.093562
Trial2	3	1	noBlindfold	counterclockwise	practice	Free	1	0.5	0	0.2203903	0.56258	-1.44994	-0.78976	0.792235509488536	1.46381	0.147201	0.174919
Trial2	3	1	noBlindfold	counterclockwise	practice	Free	1	0.5	0	0.2403946	0.59489	-1.44992	-0.78358	0.7893045903222	1.363915	0.223282	0.217738
Trial2	3	1	noBlindfold	counterclockwise	practice	Free	1	0.5	0	0.2603912	0.61271	-1.4499	-0.78126	0.789348308868238	1.345362	0.189367	0.185802
Trial2	3	1	noBlindfold	counterclockwise	practice	Free	1	0.5	0	0.2803955	0.6303101	-1.44991	-0.77878	0.789606847806495	1.248953	0.142774	0.226921
Trial2	3	1	noBlindfold	counterclockwise	practice	Free	1	0.5	0	0.3003922	0.64977	-1.44993	-0.77613	0.79044851215808	1.047548	0.100423	0.259628
Trial2	3	1	noBlindfold	counterclockwise	practice	Free	1	0.5	0	0.3203964	0.6693	-1.44994	-0.77028	0.788665823115037	0.98324	0.070772	0.22888
Trial2	3	1	noBlindfold	counterclockwise	practice	Free	1	0.5	0	0.3403931	0.7103601	-1.44997	-0.76721	0.795526583542394	0.707392	0.062271	0.213999
Trial2	3	1	noBlindfold	counterclockwise	practice	Free	1	0.5	0	0.3603973	0.73109	-1.44997	-0.76412	0.798299405203937	0.653859	0.041094	0.078339
Trial2	3	1	noBlindfold	counterclockwise	practice	Free	1	0.5	0	0.380394	0.75201	-1.44998	-0.761	0.801642064675108	0.525762	-0.01392	-0.021357
Trial2	3	1	noBlindfold	counterclockwise	practice	Free	1	0.5	0	0.4003906	0.77368	-1.45002	-0.7579399	0.805837248807888	0.382257	-0.043532	-0.004618
Trial2	3	1	noBlindfold	counterclockwise	practice	Free	1	0.5	0	0.4203949	0.79531	-1.45003	-0.75234	0.808222439671084	0.195135	-0.081601	-0.057244
Trial2	3	1	noBlindfold	counterclockwise	practice	Free	1	0.5	0	0.4403915	0.83671	-1.45006	-0.7499501	0.822069782722523	0.057458	-0.132321	-0.165764
Trial2	3	1	noBlindfold	counterclockwise	practice	Free	1	0.5	0	0.4603958	0.8569	-1.45005	-0.74762	0.828440243865179	-0.090415	-0.026508	-0.206098
Trial2	3	1	noBlindfold	counterclockwise	practice	Free	1	0.5	0	0.4803925	0.8773	-1.45003	-0.74551	0.835547961867897	-0.02349	-0.034955	-0.156578
Trial2	3	1	noBlindfold	counterclockwise	practice	Free	1	0.5	0	0.5003967	0.8973401	-1.45002	-0.74371	0.843198522212772	0.0013249	-0.039176	-0.181447
Trial2	3	1	noBlindfold	counterclockwise	practice	Free	1	0.5	0	0.5203934	0.91588	-1.45001	-0.74028	0.849099918241337	-0.021466	-0.0053229	-0.167523
Trial2	3	1	noBlindfold	counterclockwise	practice	Free	1	0.5	0	0.5403976	0.95358	-1.45	-0.73843	0.866610486540663	-0.17225	0.024301	0.237373
Trial2	3	1	noBlindfold	counterclockwise	practice	Free	1	0.5	0	0.5603943	0.97144	-1.44998	-0.73633	0.874321226082324	-0.217767	0.066601	0.248061
Trial2	3	1	noBlindfold	counterclockwise	practice	Free	1	0.5	0	0.5803909	0.98931	-1.44997	-0.73419	0.882303371289346	-0.211744	0.053889	0.145736
Trial2	3	1	noBlindfold	counterclockwise	practice	Free	1	0.5	0	0.6003952	1.00563	-1.44997	-0.73192	0.889589009322021	-0.256151	0.062343	0.125678
Trial2	3	1	noBlindfold	counterclockwise	practice	Free	1	0.5	0	0.6203918	1.02289	-1.44997	-0.72726	0.895723741318706	-0.313643	0.066555	0.107627
Trial2	3	1	noBlindfold	counterclockwise	practice	Free	1	0.5	0	0.6403961	1.0535	-1.45	-0.7245899	0.91180749013581	-0.555377	0.01577	0.362538
Trial2	3	1	noBlindfold	counterclockwise	practice	Free	1	0.5	0	0.6603928	1.06769	-1.45	-0.72148	0.918044312970265	-0.714257	0.079242	0.435461
Trial2	3	1	noBlindfold	counterclockwise	practice	Free	1	0.5	0	0.680397	1.08099	-1.44998	-0.71797	0.923596378523963	-0.874959	0.049604	0.468134
Trial2	3	1	noBlindfold	counterclockwise	practice	Free	1	0.5	0	0.7003937	1.09398	-1.44995	-0.71438	0.929059205842973	-0.974011	0.168057	0.411815
Trial2	3	1	noBlindfold	counterclockwise	practice	Free	1	0.5	0	0.7203903	1.10474	-1.44992	-0.70593	0.929541636190419	-1.026856	0.163771	0.340042
Trial2	3	1	noBlindfold	counterclockwise	practice	Free	1	0.5	0	0.7403946	1.12362	-1.44989	-0.70091	0.938177391840138	-1.23056	0.25675	0.849609
Trial2	3	1	noBlindfold	counterclockwise	practice	Free	1	0.5	0	0.7603912	1.13097	-1.44988	-0.69499	0.938687539371559	-1.325793	0.260911	0.958587
Trial2	3	1	noBlindfold	counterclockwise	practice	Free	1	0.5	0	0.7803955	1.13713	-1.44987	-0.68856	0.938109562361388	-1.284627	0.294692	0.902638
Trial2	3	1	noBlindfold	counterclockwise	practice	Free	1	0.5	0	0.8003922	1.14177	-1.44987	-0.6811399	0.935852747831028	-1.318054	0.27769	1.100639
Trial2	3	1	noBlindfold	counterclockwise	practice	Free	1	0.5	0	0.8203964	1.14518	-1.44983	-0.664	0.925825675818032	-1.406037	0.442619	1.150852
Trial2	3	1	noBlindfold	counterclockwise	practice	Free	1	0.5	0	0.8403931	1.14785	-1.44979	-0.65365	0.920308672019722	-1.463043	0.552432	1.710462
Trial2	3	1	noBlindfold	counterclockwise	practice	Free	1	0.5	0	0.8603973	1.14718	-1.44973	-0.64165	0.911348809036247	-1.456922	0.670923	1.764042
Trial2	3	1	noBlindfold	counterclockwise	practice	Free	1	0.5	0	0.880394	1.14514	-1.44969	-0.62858	0.900732185737565	-1.433726	0.573591	1.95681
Trial2	3	1	noBlindfold	counterclockwise	practice	Free	1	0.5	0	0.9003906	1.14201	-1.44968	-0.61352	0.888022313156521	-1.360451	0.768254	2.154617
Trial2	3	1	noBlindfold	counterclockwise	practice	Free	1	0.5	0	0.9203949	1.13739	-1.44964	-0.5789	0.861040817732735	-1.114776	0.747095	2.1801
Trial2	3	1	noBlindfold	counterclockwise	practice	Free	1	0.5	0	0.9403915	1.12594	-1.44963	-0.56001	0.839888122356407	-0.881462	0.730168	2.310843
Trial2	3	1	noBlindfold	counterclockwise	practice	Free	1	0.5	0	0.9603958	1.1196	-1.4496	-0.53857	0.820951802534014	-0.551145	0.772486	2.118408
Trial2	3	1	noBlindfold	counterclockwise	practice	Free	1	0.5	0	0.9803925	1.11252	-1.4496	-0.51639	0.801148790059495	-0.440875	0.713241	2.044558
Trial2	3	1	noBlindfold	counterclockwise	practice	Free	1	0.5	0	1.000397	1.10565	-1.44962	-0.49215	0.780399571181382	-0.321383	0.869817	2.134083
Trial2	3	1	noBlindfold	counterclockwise	practice	Free	1	0.5	0	1.020393	1.098	-1.44961	-0.44125	0.743172653125975	-0.36516	0.874049	2.205899
Trial2	3	1	noBlindfold	counterclockwise	practice	Free	1	0.5	0	1.040398	1.08338	-1.44954	-0.41353	0.715079897624493	-0.118426	0.713241	1.62912
Trial2	3	1	noBlindfold	counterclockwise	practice	Free	1	0.5	0	1.060394	1.07616	-1.44958	-0.38568	0.693332078005112	-0.051037	0.670923	1.679277
Trial2	3	1	noBlindfold	counterclockwise	practice	Free	1	0.5	0	1.080391	1.06884	-1.4496	-0.35579	0.670943732805785	-0.148945	0.6413	2.242052
Trial2	3	1	noBlindfold	counterclockwise	practice	Free	1	0.5	0	1.100395	1.06162	-1.4496	-0.32676	0.649760813497032	0.123148	0.895208	1.744723
Trial2	3	1	noBlindfold	counterclockwise	practice	Free	1	0.5	0	1.120392	1.05502	-1.44964	-0.29518	0.628632180322018	0.218753	0.63281	1.483794
Trial2	3	1	noBlindfold	counterclockwise	practice	Free	1	0.5	0	1.140396	1.04833	-1.44971	-0.23086	0.594947115822717	0.046393	0.383096	1.540814
Trial2	3	1	noBlindfold	counterclockwise	practice	Free	1	0.5	0	1.160393	1.03618	-1.44972	-0.19962	0.572133861096141	0.160345	0.209508	0.881912
Trial2	3	1	noBlindfold	counterclockwise	practice	Free	1	0.5	0	1.180397	1.03055	-1.44982	-0.1671	0.556242496461493	0.122008	0.590303	0.905562
Trial2	3	1	noBlindfold	counterclockwise	practice	Free	1	0.5	0	1.200394	1.02515	-1.4498	-0.13238	0.541578178803924	0.283331	0.552169	1.041167
Trial2	3	1	noBlindfold	counterclockwise	practice	Free	1	0.5	0	1.22039	1.01972	-1.44978	-0.066852	0.524001932640476	0.20587	0.023145	0.657849
Trial2	3	1	noBlindfold	counterclockwise	practice	Free	1	0.5	0	1.240395	1.01046	-1.44988	-0.034297	0.511610902310298	0.17556	0.509734	0.528469
Trial2	3	1	noBlindfold	counterclockwise	practice	Free	1	0.5	0	1.260391	1.00624	-1.44982	-6.8892E-05	0.506240014949142	0.030742	-0.053123	0.363492
Trial2	3	1	noBlindfold	counterclockwise	practice	Free	1	0.5	0	1.280396	1.00215	-1.45004	0.031005	0.503106342090399	0.099459	0.103501	0.365502
Trial2	3	1	noBlindfold	counterclockwise	practice	Free	1	0.5	0	1.300392	0.99837	-1.44998	0.062753	0.502305273350253	0.294854	0.611245	0.325277
Trial2	3	1	noBlindfold	counterclockwise	practice	Free	1	0.5	0	1.320396	0.99476	-1.44985	0.12602	0.510557081951942	0.368534	-0.319766	0.269034
Trial2	3	1	noBlindfold	counterclockwise	practice	Free	1	0.5	0	1.340393	0.9881001	-1.44999	0.15664	0.512618521038742	0.042175	0.331918	0.166947
Trial2	3	1	noBlindfold	counterclockwise	practice	Free	1	0.5	0	1.360397	0.9851	-1.44985	0.18769	0.520143744000555	0.253105	-0.032046	0.060964
Trial2	3	1	noBlindfold	counterclockwise	practice	Free	1	0.5	0	1.380394	0.98224	-1.45007	0.21825	0.529328296898191	0.291354	-0.07431	0.03748
Trial2	3	1	noBlindfold	counterclockwise	practice	Free	1	0.5	0	1.400391	0.97962	-1.45004	0.24758	0.539751032817642	0.043049	0.171087	0.420816
Trial2	3	1	noBlindfold	counterclockwise	practice	Free	1	0.5	0	1.420395	0.97722	-1.44991	0.30476	0.566231039776085	0.160758	-0.294423	0.148465
Trial2	3	1	noBlindfold	counterclockwise	practice	Free	1	0.5	0	1.440392	0.97276	-1.4501	0.33334	0.578461395855548	-0.0046103	0.251521	-0.09005
Trial2	3	1	noBlindfold	counterclockwise	practice	Free	1	0.5	0	1.460396	0.97063	-1.44999	0.3606	0.592895408334512	0.01056	-0.197012	-0.053133
Trial2	3	1	noBlindfold	counterclockwise	practice	Free	1	0.5	0	1.480392	0.96846	-1.45009	0.38719	0.60775885155304	-0.015893	-0.319641	-0.173609
Trial2	3	1	noBlindfold	counterclockwise	practice	Free	1	0.5	0	1.500397	0.9664	-1.45012	0.41311	0.623047985316544	-0.0019927	0.065495	-0.278538
Trial2	3	1	noBlindfold	counterclockwise	practice	Free	1	0.5	0	1.520393	0.96437	-1.45009	0.46451	0.656817358662413	-0.135464	-0.226443	0.014177
Trial2	3	1	noBlindfold	counterclockwise	practice	Free	1	0.5	0	1.540398	0.9600199	-1.45015	0.48729	0.670126771582522	-0.091851	-0.395542	-0.599057
Trial2	3	1	noBlindfold	counterclockwise	practice	Free	1	0.5	0	1.560394	0.95789	-1.4502	0.51037	0.685668167785088	-0.072045	-0.484303	-0.612836
Trial2	3	1	noBlindfold	counterclockwise	practice	Free	1	0.5	0	1.580391	0.95556	-1.45027	0.53227	0.70060420596532	-0.200044	-0.640867	-0.626638
Trial2	3	1	noBlindfold	counterclockwise	practice	Free	1	0.5	0	1.600395	0.95312	-1.45036	0.55197	0.714134871509062	-0.179315	-0.78898	-1.078383
Trial2	3	1	noBlindfold	counterclockwise	practice	Free	1	0.5	0	1.620392	0.9506201	-1.45044	0.58565	0.738948116054924	-0.155945	-0.945557	-1.48335
Trial2	3	1	noBlindfold	counterclockwise	practice	Free	1	0.5	0	1.640396	0.94517	-1.45045	0.60035	0.747393112827354	-0.626838	-0.886311	-1.294092
Trial2	3	1	noBlindfold	counterclockwise	practice	Free	1	0.5	0	1.660393	0.94163	-1.45046	0.61357	0.755979613582968	-0.755855	-0.827066	-1.024261
Trial2	3	1	noBlindfold	counterclockwise	practice	Free	1	0.5	0	1.680397	0.93772	-1.45041	0.62504	0.763068669286449	-0.91275	-0.704344	-1.038257
Trial2	3	1	noBlindfold	counterclockwise	practice	Free	1	0.5	0	1.700394	0.93312	-1.45035	0.63505	0.768688133097986	-0.949587	-0.564695	-1.250114
Trial2	3	1	noBlindfold	counterclockwise	practice	Free	1	0.5	0	1.72039	0.92759	-1.45032	0.65084	0.778733575579517	-1.059926	-0.67049	-1.362634
Trial2	3	1	noBlindfold	counterclockwise	practice	Free	1	0.5	0	1.740395	0.91409	-1.4503	0.65638	0.776083250100214	-1.394425	-0.662018	-1.27928
Trial2	3	1	noBlindfold	counterclockwise	practice	Free	1	0.5	0	1.760391	0.90626	-1.45031	0.66104	0.775900181016178	-1.425222	-0.535064	-1.080384
Trial2	3	1	noBlindfold	counterclockwise	practice	Free	1	0.5	0	1.780396	0.8969	-1.45025	0.66455	0.77405188427785	-1.457015	-0.340299	-1.052869
Trial2	3	1	noBlindfold	counterclockwise	practice	Free	1	0.5	0	1.800392	0.88637	-1.4502	0.66681	0.770660316623723	-1.631044	-0.416363	-1.125546
Trial2	3	1	noBlindfold	counterclockwise	practice	Free	1	0.5	0	1.820396	0.87535	-1.45019	0.66899	0.767095341427802	-1.644851	-0.310472	-1.03221
Trial2	3	1	noBlindfold	counterclockwise	practice	Free	1	0.5	0	1.840393	0.84861	-1.45014	0.66924	0.754593358828241	-1.598055	-0.335704	-0.477032
Trial2	3	1	noBlindfold	counterclockwise	practice	Free	1	0.5	0	1.860397	0.83359	-1.45012	0.669	0.74755825734121	-1.725237	-0.115597	-0.517377
Trial2	3	1	noBlindfold	counterclockwise	practice	Free	1	0.5	0	1.880394	0.81682	-1.45005	0.66833	0.739621402046381	-1.693697	-0.001334	-0.476666
Trial2	3	1	noBlindfold	counterclockwise	practice	Free	1	0.5	0	1.900391	0.79874	-1.44999	0.6673599	0.731173649369895	-1.684396	-0.085957	-0.370823
Trial2	3	1	noBlindfold	counterclockwise	practice	Free	1	0.5	0	1.920395	0.78055	-1.45	0.66464	0.721425426715655	-1.695369	-0.018239	-0.276874
Trial2	3	1	noBlindfold	counterclockwise	practice	Free	1	0.5	0	1.940392	0.7387	-1.45003	0.66308	0.704735951498172	-1.73721	-0.077456	-0.118359
Trial2	3	1	noBlindfold	counterclockwise	practice	Free	1	0.5	0	1.960396	0.71558	-1.45003	0.66149	0.695732493465265	-1.709993	-0.026669	-0.094179
Trial2	3	1	noBlindfold	counterclockwise	practice	Free	1	0.5	0	1.980392	0.69202	-1.45002	0.65979	0.687164097591997	-1.598551	-0.039354	-0.127769
Trial2	3	1	noBlindfold	counterclockwise	practice	Free	1	0.5	0	2.000397	0.66669	-1.45003	0.65817	0.678950132433373	-1.450459	-0.052023	-0.079331
Trial2	3	1	noBlindfold	counterclockwise	practice	Free	1	0.5	0	2.020393	0.642	-1.45003	0.65503	0.670244959262334	-1.452898	-0.060475	0.053481
Trial2	3	1	noBlindfold	counterclockwise	practice	Free	1	0.5	0	2.040398	0.58787	-1.45004	0.65377	0.659648626778436	-1.394921	0.0030419	0.129892
Trial2	3	1	noBlindfold	counterclockwise	practice	Free	1	0.5	0	2.060394	0.56003	-1.45002	0.65264	0.655394956535838	-1.330654	-0.018118	0.18186
Trial2	3	1	noBlindfold	counterclockwise	practice	Free	1	0.5	0	2.080391	0.53148	-1.45001	0.65163	0.652389994959868	-1.24218	-0.051964	0.163299
Trial2	3	1	noBlindfold	counterclockwise	practice	Free	1	0.5	0	2.100395	0.50141	-1.45002	0.65078	0.65078149002889	-1.206442	0.041148	0.10031
Trial2	3	1	noBlindfold	counterclockwise	practice	Free	1	0.5	0	2.120392	0.47165	-1.45002	0.65002	0.650637938461798	-1.180802	-0.056174	0.079365
Trial2	3	1	noBlindfold	counterclockwise	practice	Free	1	0.5	0	2.140396	0.44044	-1.45003	0.64883	0.65155794690601	-1.103074	-0.102703	0.071959
Trial2	3	1	noBlindfold	counterclockwise	practice	Free	1	0.5	0	2.160393	0.37858	-1.45005	0.64841	0.659680513307062	-0.896369	-0.08995	0.115266
Trial2	3	1	noBlindfold	counterclockwise	practice	Free	1	0.5	0	2.180397	0.34723	-1.45006	0.6480801	0.665842645966952	-0.826814	-0.166083	0.10344
Trial2	3	1	noBlindfold	counterclockwise	practice	Free	1	0.5	0	2.200394	0.31478	-1.45008	0.64782	0.673778299309857	-0.735383	-0.140646	0.07507
Trial2	3	1	noBlindfold	counterclockwise	practice	Free	1	0.5	0	2.22039	0.28317	-1.45008	0.64749	0.682831292833953	-0.725641	-0.182923	0.06302
Trial2	3	1	noBlindfold	counterclockwise	practice	Free	1	0.5	0	2.240395	0.21896	-1.45012	0.64744	0.705805967304332	-0.535764	-0.271655	0.112287
Trial2	3	1	noBlindfold	counterclockwise	practice	Free	1	0.5	0	2.260391	0.18748	-1.45012	0.64745	0.718929961749835	-0.4704	-0.313906	0.079364
Trial2	3	1	noBlindfold	counterclockwise	practice	Free	1	0.5	0	2.280396	0.15616	-1.45014	0.6475199	0.73314939014336	-0.486749	-0.292661	0.081666
Trial2	3	1	noBlindfold	counterclockwise	practice	Free	1	0.5	0	2.300392	0.12409	-1.45015	0.64769	0.748872927178767	-0.45212	-0.27142	0.076709
Trial2	3	1	noBlindfold	counterclockwise	practice	Free	1	0.5	0	2.320396	0.093187	-1.45016	0.64842	0.765470625842479	-0.397459	-0.364427	0.147613
Trial2	3	1	noBlindfold	counterclockwise	practice	Free	1	0.5	0	2.340393	0.032284	-1.45015	0.64904	0.800006973765033	-0.302518	-0.321944	0.186069
Trial2	3	1	noBlindfold	counterclockwise	practice	Free	1	0.5	0	2.360397	0.00049275	-1.45014	0.64986	0.819649599943485	-0.233322	-0.211844	0.259537
Trial2	3	1	noBlindfold	counterclockwise	practice	Free	1	0.5	0	2.380394	-0.029113	-1.45011	0.65088	0.838811845593955	-0.130497	-0.232953	0.238483
Trial2	3	1	noBlindfold	counterclockwise	practice	Free	1	0.5	0	2.400391	-0.058291	-1.45008	0.6521	0.858442314286123	-0.020129	-0.105958	0.17399
Trial2	3	1	noBlindfold	counterclockwise	practice	Free	1	0.5	0	2.420395	-0.086979	-1.45006	0.65484	0.879408758380032	0.01482	-0.050917	0.181814
Trial2	3	1	noBlindfold	counterclockwise	practice	Free	1	0.5	0	2.440392	-0.14366	-1.45003	0.65633	0.919275390138073	0.060617	-0.114357	0.095537
Trial2	3	1	noBlindfold	counterclockwise	practice	Free	1	0.5	0	2.460396	-0.17072	-1.45004	0.6578701	0.939498973620297	0.156497	-0.042399	0.056697
Trial2	3	1	noBlindfold	counterclockwise	practice	Free	1	0.5	0	2.480392	-0.1979	-1.45001	0.6592799	0.960059606867719	0.222977	0.01261	-0.068424
Trial2	3	1	noBlindfold	counterclockwise	practice	Free	1	0.5	0	2.500397	-0.22355	-1.45	0.66051	0.979692837328214	0.451299	-0.025466	-0.189916
Trial2	3	1	noBlindfold	counterclockwise	practice	Free	1	0.5	0	2.520393	-0.24841	-1.45001	0.6620901	0.999240091037266	0.430634	-0.012763	-0.246638
Trial2	3	1	noBlindfold	counterclockwise	practice	Free	1	0.5	0	2.540398	-0.29548	-1.45006	0.66214	1.03499654401508	0.740155	-0.190436	-0.573036
Trial2	3	1	noBlindfold	counterclockwise	practice	Free	1	0.5	0	2.560394	-0.3181	-1.45009	0.66159	1.05213544731005	0.808007	-0.228469	-0.673652
Trial2	3	1	noBlindfold	counterclockwise	practice	Free	1	0.5	0	2.580391	-0.33891	-1.45012	0.66046	1.06769722580615	0.7734	-0.300334	-0.585521
Trial2	3	1	noBlindfold	counterclockwise	practice	Free	1	0.5	0	2.600395	-0.35861	-1.45015	0.6588	1.08223314820793	0.741593	-0.342562	-0.649764
Trial2	3	1	noBlindfold	counterclockwise	practice	Free	1	0.5	0	2.620392	-0.37775	-1.45017	0.65302	1.09402019114892	0.801146	-0.338233	-0.851954
Trial2	3	1	noBlindfold	counterclockwise	practice	Free	1	0.5	0	2.640396	-0.41121	-1.4502	0.64868	1.11852109861431	1.100769	-0.354941	-1.245743
Trial2	3	1	noBlindfold	counterclockwise	practice	Free	1	0.5	0	2.660393	-0.4264	-1.4502	0.64306	1.1277158748738	1.025659	-0.435226	-1.351142
Trial2	3	1	noBlindfold	counterclockwise	practice	Free	1	0.5	0	2.680397	-0.44027	-1.45021	0.63651	1.13545263398354	0.811776	-0.36318	-1.385049
Trial2	3	1	noBlindfold	counterclockwise	practice	Free	1	0.5	0	2.700394	-0.45258	-1.45019	0.62865	1.1413191602102	0.74939	-0.316541	-1.338401
Trial2	3	1	noBlindfold	counterclockwise	practice	Free	1	0.5	0	2.72039	-0.46424	-1.45015	0.60975	1.1408566551971	0.714552	-0.185283	-1.429919
Trial2	3	1	noBlindfold	counterclockwise	practice	Free	1	0.5	0	2.740395	-0.48442	-1.45006	0.59805	1.15184484190077	0.54376	-0.18098	-1.940172
Trial2	3	1	noBlindfold	counterclockwise	practice	Free	1	0.5	0	2.760391	-0.4934	-1.45007	0.58435	1.15252263593748	0.524137	-0.155538	-2.046606
Trial2	3	1	noBlindfold	counterclockwise	practice	Free	1	0.5	0	2.780396	-0.50167	-1.4501	0.56952	1.15225683827902	0.553451	-0.375525	-1.968367
Trial2	3	1	noBlindfold	counterclockwise	practice	Free	1	0.5	0	2.800392	-0.50945	-1.45015	0.55317	1.15108046214204	0.681733	-0.358493	-2.074755
Trial2	3	1	noBlindfold	counterclockwise	practice	Free	1	0.5	0	2.820396	-0.51624	-1.4502	0.51538	1.13945614621596	0.706842	-0.536135	-2.060899
Trial2	3	1	noBlindfold	counterclockwise	practice	Free	1	0.5	0	2.840393	-0.52759	-1.45023	0.49446	1.14036479615104	0.539662	-0.421651	-2.205467
Trial2	3	1	noBlindfold	counterclockwise	practice	Free	1	0.5	0	2.860397	-0.53202	-1.4502	0.47113	1.13447287929195	0.742758	-0.391925	-2.469515
Trial2	3	1	noBlindfold	counterclockwise	practice	Free	1	0.5	0	2.880394	-0.53574	-1.45023	0.44686	1.12802538004121	0.740638	-0.459595	-2.469494
Trial2	3	1	noBlindfold	counterclockwise	practice	Free	1	0.5	0	2.900391	-0.53882	-1.45022	0.42047	1.12068815809452	0.77763	-0.425641	-2.307267
Trial2	3	1	noBlindfold	counterclockwise	practice	Free	1	0.5	0	2.920395	-0.5411	-1.45023	0.39391	1.11312817917155	0.764907	-0.726063	-1.651176
Trial2	3	1	noBlindfold	counterclockwise	practice	Free	1	0.5	0	2.940392	-0.54255	-1.45029	0.33283	1.09438857656521	0.56523	-0.522885	-1.831406
Trial2	3	1	noBlindfold	counterclockwise	practice	Free	1	0.5	0	2.960396	-0.54341	-1.45031	0.3065	1.08749559874668	0.859825	-0.611696	-1.705622
Trial2	3	1	noBlindfold	counterclockwise	practice	Free	1	0.5	0	2.980392	-0.54285	-1.4503	0.27586	1.07871910388509	0.93221	-0.590518	-1.401523
Trial2	3	1	noBlindfold	counterclockwise	practice	Free	1	0.5	0	3.000397	-0.54161	-1.45028	0.24229	1.06941845724187	0.763173	-0.768219	-1.945809
Trial2	3	1	noBlindfold	counterclockwise	practice	Free	1	0.5	0	3.020393	-0.53963	-1.45033	0.2097	1.06056806456947	0.681387	-0.573556	-1.839533
Trial2	3	1	noBlindfold	counterclockwise	practice	Free	1	0.5	0	3.04039	-0.53718	-1.4503	0.14316	1.04701344385769	0.632617	-0.543883	-1.09476
Trial2	3	1	noBlindfold	counterclockwise	practice	Free	1	0.5	0	3.060394	-0.53047	-1.45035	0.10934	1.03625464242555	0.638403	-1.11514	-1.246547
Trial2	3	1	noBlindfold	counterclockwise	practice	Free	1	0.5	0	3.080391	-0.5265	-1.45041	0.074382	1.02919138378856	0.549999	-0.581933	-0.821457
Trial2	3	1	noBlindfold	counterclockwise	practice	Free	1	0.5	0	3.100395	-0.52201	-1.45032	0.040219	1.0228010285582	0.449888	-0.653829	-1.202731
Trial2	3	1	noBlindfold	counterclockwise	practice	Free	1	0.5	0	3.120392	-0.51692	-1.4504	-0.027947	1.01730397739462	0.541624	-1.254744	-0.993205
Trial2	3	1	noBlindfold	counterclockwise	practice	Free	1	0.5	0	3.140396	-0.50587	-1.45032	-0.061829	1.00776845123373	0.375216	-0.67065	-0.727036
Trial2	3	1	noBlindfold	counterclockwise	practice	Free	1	0.5	0	3.160393	-0.4999	-1.45034	-0.096619	1.00455721938767	0.314747	-1.013426	-0.767409
Trial2	3	1	noBlindfold	counterclockwise	practice	Free	1	0.5	0	3.180397	-0.49354	-1.45041	-0.13011	1.00202311384885	0.228624	-0.365943	-0.459321
Trial2	3	1	noBlindfold	counterclockwise	practice	Free	1	0.5	0	3.200394	-0.48738	-1.45028	-0.16353	1.0008303146418	-0.090458	-0.4251	-0.692869
Trial2	3	1	noBlindfold	counterclockwise	practice	Free	1	0.5	0	3.22039	-0.48076	-1.45032	-0.23034	1.00744563670179	0.097086	-1.203744	-0.473873
Trial2	3	1	noBlindfold	counterclockwise	practice	Free	1	0.5	0	3.240395	-0.46777	-1.45029	-0.26259	1.00276230406049	0.166982	-0.412284	-0.406396
Trial2	3	1	noBlindfold	counterclockwise	practice	Free	1	0.5	0	3.260391	-0.46148	-1.45028	-0.29526	1.00579433740947	-0.033653	-1.030115	-0.196329
Trial2	3	1	noBlindfold	counterclockwise	practice	Free	1	0.5	0	3.280396	-0.45519	-1.45038	-0.32605	1.0093049754243	-0.039892	-0.357243	0.368345
Trial2	3	1	noBlindfold	counterclockwise	practice	Free	1	0.5	0	3.300392	-0.44947	-1.45025	-0.35598	1.01400936642181	-0.132098	-0.179461	0.268581
Trial2	3	1	noBlindfold	counterclockwise	practice	Free	1	0.5	0	3.320396	-0.44369	-1.45017	-0.41501	1.03091421769884	-0.231325	-0.826896	0.186093
Trial2	3	1	noBlindfold	counterclockwise	practice	Free	1	0.5	0	3.340393	-0.43325	-1.45019	-0.4421	1.03267032848745	-0.388985	-0.16245	0.815175
Trial2	3	1	noBlindfold	counterclockwise	practice	Free	1	0.5	0	3.360397	-0.42878	-1.45012	-0.46898	1.04046841503997	-0.377971	-0.644824	0.411144
Trial2	3	1	noBlindfold	counterclockwise	practice	Free	1	0.5	0	3.380394	-0.42473	-1.45025	-0.49401	1.0484137826882	-0.401814	-0.437458	0.530211
Trial2	3	1	noBlindfold	counterclockwise	practice	Free	1	0.5	0	3.400391	-0.42129	-1.45021	-0.51784	1.05685075692268	-0.322195	-0.07771	0.758744
Trial2	3	1	noBlindfold	counterclockwise	practice	Free	1	0.5	0	3.420395	-0.41827	-1.45012	-0.56154	1.0763581922869	-0.495171	-0.530453	1.112943
Trial2	3	1	noBlindfold	counterclockwise	practice	Free	1	0.5	0	3.440392	-0.41354	-1.45022	-0.58177	1.08305663665002	-0.16697	-0.179071	0.612751
Trial2	3	1	noBlindfold	counterclockwise	practice	Free	1	0.5	0	3.460396	-0.41157	-1.45014	-0.60136	1.09205941464029	-0.131458	-0.234036	0.915724
Trial2	3	1	noBlindfold	counterclockwise	practice	Free	1	0.5	0	3.480392	-0.40972	-1.45015	-0.61886	1.10026278333706	-0.236891	-0.5471	1.274044
Trial2	3	1	noBlindfold	counterclockwise	practice	Free	1	0.5	0	3.500397	-0.40816	-1.45021	-0.6356	1.10848637352533	-0.131152	-0.267729	0.860444
Trial2	3	1	noBlindfold	counterclockwise	practice	Free	1	0.5	0	3.520393	-0.40676	-1.45016	-0.6509	1.11619197665449	0.04066	-0.360764	0.553142
Trial2	3	1	noBlindfold	counterclockwise	practice	Free	1	0.5	0	3.54039	-0.40529	-1.45018	-0.6778901	1.1309663719374	0.056171	-0.491846	0.88289
Trial2	3	1	noBlindfold	counterclockwise	practice	Free	1	0.5	0	3.560394	-0.40261	-1.45017	-0.68976	1.13599015622651	0.1504	-0.322389	1.190962
Trial2	3	1	noBlindfold	counterclockwise	practice	Free	1	0.5	0	3.580391	-0.40109	-1.45018	-0.7	1.14103602839279	0.367291	-0.326515	1.067849
Trial2	3	1	noBlindfold	counterclockwise	practice	Free	1	0.5	0	3.600395	-0.39935	-1.45015	-0.70901	1.14521857617435	0.365334	-0.161409	1.114709
Trial2	3	1	noBlindfold	counterclockwise	practice	Free	1	0.5	0	3.620392	-0.3973	-1.4501	-0.7238	1.15283725824923	0.457716	-0.119054	1.139712
Trial2	3	1	noBlindfold	counterclockwise	practice	Free	1	0.5	0	3.640396	-0.39208	-1.45007	-0.72954	1.15240413349031	0.674133	-0.0089468	0.915002
Trial2	3	1	noBlindfold	counterclockwise	practice	Free	1	0.5	0	3.660393	-0.3886	-1.45002	-0.73455	1.15289793425233	0.906765	0.024899	0.842756
Trial2	3	1	noBlindfold	counterclockwise	practice	Free	1	0.5	0	3.680397	-0.38434	-1.44998	-0.73867	1.15225456003358	1.09192	-0.059735	0.680345
Trial2	3	1	noBlindfold	counterclockwise	practice	Free	1	0.5	0	3.700394	-0.3793	-1.45001	-0.74221	1.15067120257643	1.278872	-0.042789	0.547986
Trial2	3	1	noBlindfold	counterclockwise	practice	Free	1	0.5	0	3.72039	-0.37322	-1.45002	-0.74543	1.14811978321132	1.515455	0.024922	0.439925
Trial2	3	1	noBlindfold	counterclockwise	practice	Free	1	0.5	0	3.740395	-0.36544	-1.44999	-0.75037	1.14544381637378	1.660685	-0.059715	0.344092
Trial2	3	1	noBlindfold	counterclockwise	practice	Free	1	0.5	0	3.760391	-0.34691	-1.45001	-0.75264	1.13301523859049	1.92247	0.147655	0.098692
Trial2	3	1	noBlindfold	counterclockwise	practice	Free	1	0.5	0	3.780396	-0.33529	-1.44994	-0.75474	1.12576277527641	2.022908	0.189925	0.080518
Trial2	3	1	noBlindfold	counterclockwise	practice	Free	1	0.5	0	3.800392	-0.32168	-1.4499	-0.75673	1.11704891156123	2.085551	0.249112	0.069368
Trial2	3	1	noBlindfold	counterclockwise	practice	Free	1	0.5	0	3.820396	-0.30687	-1.44987	-0.7605	1.10878284574572	2.151367	0.401369	0.033316
Trial2	3	1	noBlindfold	counterclockwise	practice	Free	1	0.5	0	3.840393	-0.27197	-1.44979	-0.7619799	1.08468940811079	2.027914	0.396904	0.257324
Trial2	3	1	noBlindfold	counterclockwise	practice	Free	1	0.5	0	3.860397	-0.25196	-1.44979	-0.76317	1.07138800892113	1.968473	0.456027	0.268669
Trial2	3	1	noBlindfold	counterclockwise	practice	Free	1	0.5	0	3.880394	-0.23115	-1.44977	-0.7640899	1.05755083273349	1.989257	0.477065	0.304893
Trial2	3	1	noBlindfold	counterclockwise	practice	Free	1	0.5	0	3.900391	-0.20903	-1.44977	-0.76476	1.04287172195164	1.905199	0.447319	0.220831
Trial2	3	1	noBlindfold	counterclockwise	practice	Free	1	0.5	0	3.920395	-0.18566	-1.44978	-0.76513	1.02740133980427	1.868193	0.417581	0.304666
Trial2	3	1	noBlindfold	counterclockwise	practice	Free	1	0.5	0	3.940392	-0.16036	-1.44979	-0.76475	1.01040482438073	1.847553	0.425926	0.397049
Trial2	3	1	noBlindfold	counterclockwise	practice	Free	1	0.5	0	3.960396	-0.10783	-1.4498	-0.76402	0.976311380732026	1.725505	0.383387	0.387715
Trial2	3	1	noBlindfold	counterclockwise	practice	Free	1	0.5	0	3.980392	-0.07915001	-1.44982	-0.76311	0.957993514749188	1.650839	0.349433	0.273058
Trial2	3	1	noBlindfold	counterclockwise	practice	Free	1	0.5	0	4.000397	-0.051246	-1.44984	-0.76196	0.940454805815279	1.640914	0.230868	0.22058
Trial2	3	1	noBlindfold	counterclockwise	practice	Free	1	0.5	0	4.020393	-0.020673	-1.44988	-0.76056	0.921711419119808	1.49599	0.133486	0.274559
Trial2	3	1	noBlindfold	counterclockwise	practice	Free	1	0.5	0	4.04039	0.010829	-1.44993	-0.75688	0.901196748568902	1.506807	0.074209	0.400122
Trial2	3	1	noBlindfold	counterclockwise	practice	Free	1	0.5	0	4.060394	0.074535	-1.45	-0.75451	0.866201983701714	1.406716	-0.018901	0.332763
Trial2	3	1	noBlindfold	counterclockwise	practice	Free	1	0.5	0	4.080391	0.10751	-1.45003	-0.75184	0.848122501996331	1.307568	-0.048511	0.346162
Trial2	3	1	noBlindfold	counterclockwise	practice	Free	1	0.5	0	4.100395	0.14308	-1.45003	-0.74903	0.829721532265827	1.177242	-0.061191	0.413118
Trial2	3	1	noBlindfold	counterclockwise	practice	Free	1	0.5	0	4.120392	0.17599	-1.45004	-0.7421399	0.809786492673421	0.947167	-0.124643	0.399237
Trial2	3	1	noBlindfold	counterclockwise	practice	Free	1	0.5	0	4.140396	0.24576	-1.45003	-0.73851	0.781047325001806	0.857194	-0.120372	0.329342
Trial2	3	1	noBlindfold	counterclockwise	practice	Free	1	0.5	0	4.160393	0.28044	-1.45004	-0.73435	0.766470190288591	0.776865	-0.128811	0.38515
Trial2	3	1	noBlindfold	counterclockwise	practice	Free	1	0.5	0	4.180397	0.31621	-1.45005	-0.73001	0.752790351471787	0.512403	-0.086463	0.384124
Trial2	3	1	noBlindfold	counterclockwise	practice	Free	1	0.5	0	4.200394	0.35084	-1.45005	-0.72546	0.740635468568233	0.462558	-0.073742	0.333114
Trial2	3	1	noBlindfold	counterclockwise	practice	Free	1	0.5	0	4.22039	0.3853	-1.45006	-0.72061	0.72968136815544	0.37694	-0.107561	0.249759
Trial2	3	1	noBlindfold	counterclockwise	practice	Free	1	0.5	0	4.240395	0.42053	-1.45006	-0.71086	0.715288303397578	0.31219	-0.132917	0.247428
Trial2	3	1	noBlindfold	counterclockwise	practice	Free	1	0.5	0	4.260391	0.48777	-1.45008	-0.70588	0.705985926315528	0.118106	-0.247084	0.201745
Trial2	3	1	noBlindfold	counterclockwise	practice	Free	1	0.5	0	4.280396	0.52065	-1.4501	-0.70074	0.701044180431446	-0.033076	-0.213166	0.117826
Trial2	3	1	noBlindfold	counterclockwise	practice	Free	1	0.5	0	4.300392	0.5539	-1.45011	-0.70074	0.702809881533878	-0.051289	-0.2258	0.026894
Trial2	3	1	noBlindfold	counterclockwise	practice	Free	1	0.5	0	4.320396	0.58744	-1.45011	-0.69084	0.696351685389761	-0.089272	-0.293441	-0.070306
Trial2	3	1	noBlindfold	counterclockwise	practice	Free	1	0.5	0	4.340393	0.61744	-1.45015	-0.68224	0.692274208996584	-0.098394	-0.445683	-0.237381
Trial2	3	1	noBlindfold	counterclockwise	practice	Free	1	0.5	0	4.360397	0.67707	-1.45023	-0.67833	0.70106018798564	-0.26588	-0.500502	-0.243139
Trial2	3	1	noBlindfold	counterclockwise	practice	Free	1	0.5	0	4.380394	0.70562	-1.45025	-0.6748	0.705432202217395	-0.362978	-0.568194	-0.280439
Trial2	3	1	noBlindfold	counterclockwise	practice	Free	1	0.5	0	4.400391	0.73488	-1.45027	-0.67179	0.711667344859885	-0.388103	-0.513181	-0.387059
Trial2	3	1	noBlindfold	counterclockwise	practice	Free	1	0.5	0	4.420395	0.76148	-1.45026	-0.6671	0.716515341272962	-0.440402	-0.530039	-0.437381
Trial2	3	1	noBlindfold	counterclockwise	practice	Free	1	0.5	0	4.440392	0.81248	-1.45027	-0.66547	0.735183011064739	-0.558899	-0.546962	-0.387365
Trial2	3	1	noBlindfold	counterclockwise	practice	Free	1	0.5	0	4.460396	0.8353299	-1.45026	-0.66395	0.743825068946709	-0.620567	-0.449527	-0.230888
Trial2	3	1	noBlindfold	counterclockwise	practice	Free	1	0.5	0	4.480392	0.85846	-1.45025	-0.66249	0.753250683251536	-0.756076	-0.546803	0.056433
Trial2	3	1	noBlindfold	counterclockwise	practice	Free	1	0.5	0	4.500397	0.87969	-1.45025	-0.6611199	0.762393639736203	-0.843567	-0.470543	-0.062287
Trial2	3	1	noBlindfold	counterclockwise	practice	Free	1	0.5	0	4.520393	0.89969	-1.45024	-0.65997	0.771564970320438	-0.942387	-0.542388	-0.272622
Trial2	3	1	noBlindfold	counterclockwise	practice	Free	1	0.5	0	4.54039	0.91892	-1.45026	-0.65871	0.780636162372269	-1.056129	-0.584706	-0.341796
Trial2	3	1	noBlindfold	counterclockwise	practice	Free	1	0.5	0	4.560394	0.9520299	-1.45027	-0.6584	0.798637357415633	-1.070548	-0.512741	-0.148531
Trial2	3	1	noBlindfold	counterclockwise	practice	Free	1	0.5	0	4.580391	0.9665	-1.45026	-0.6582	0.806752445898885	-0.973835	-0.457656	-0.162908
Trial2	3	1	noBlindfold	counterclockwise	practice	Free	1	0.5	0	4.600395	0.9805	-1.45024	-0.65811	0.814855223507427	-0.929705	-0.461787	-0.088973
Trial2	3	1	noBlindfold	counterclockwise	practice	Free	1	0.5	0	4.620392	0.99217	-1.45023	-0.65811	0.821790780722565	-0.813195	-0.402424	-0.124329
Trial2	3	1	noBlindfold	counterclockwise	practice	Free	1	0.5	0	4.640396	1.00349	-1.45021	-0.65829	0.828762880911679	-0.773349	-0.406538	-0.076736
Trial2	3	1	noBlindfold	counterclockwise	practice	Free	1	0.5	0	4.660393	1.02239	-1.45021	-0.65842	0.840480964368442	-0.789276	-0.410539	0.0058789
Trial2	3	1	noBlindfold	counterclockwise	practice	Free	1	0.5	0	4.680397	1.03034	-1.45021	-0.6585	0.845507339681545	-0.794557	-0.397737	0.058433
Trial2	3	1	noBlindfold	counterclockwise	practice	Free	1	0.5	0	4.700394	1.03751	-1.45019	-0.65849	0.850015291107002	-0.767959	-0.321464	0.078938
Trial2	3	1	noBlindfold	counterclockwise	practice	Free	1	0.5	0	4.72039	1.04354	-1.45016	-0.65835	0.853733238805016	-0.774598	-0.24098	0.120065
Trial2	3	1	noBlindfold	counterclockwise	practice	Free	1	0.5	0	4.740395	1.04884	-1.45013	-0.65754	0.85649530057504	-0.792288	-0.215523	0.176646
Trial2	3	1	noBlindfold	counterclockwise	practice	Free	1	0.5	0	4.760391	1.05661	-1.45011	-0.65689	0.860998907273832	-0.753109	-0.287339	0.224835
Trial2	3	1	noBlindfold	counterclockwise	practice	Free	1	0.5	0	4.780396	1.05912	-1.45013	-0.65595	0.861908070778494	-0.766677	-0.283031	0.282337
Trial2	3	1	noBlindfold	counterclockwise	practice	Free	1	0.5	0	4.800392	1.06096	-1.45014	-0.65492	0.862320338038955	-0.686652	-0.270259	0.290574
Trial2	3	1	noBlindfold	counterclockwise	practice	Free	1	0.5	0	4.820396	1.06202	-1.45013	-0.65377	0.862137802943371	-0.610296	-0.244797	0.143167
Trial2	3	1	noBlindfold	counterclockwise	practice	Free	1	0.5	0	4.840393	1.06249	-1.45013	-0.65157	0.860777833433137	-0.479376	-0.236263	0.066358
Trial2	3	1	noBlindfold	counterclockwise	practice	Free	1	0.5	0	4.860397	1.06207	-1.45014	-0.65039	0.859610311859954	-0.482934	-0.316511	0.224277
Trial2	3	1	noBlindfold	counterclockwise	practice	Free	1	0.5	0	4.880394	1.06132	-1.45015	-0.64901	0.858075871058918	-0.426916	-0.358742	0.357457
Trial2	3	1	noBlindfold	counterclockwise	practice	Free	1	0.5	0	4.900391	1.06021	-1.45016	-0.64744	0.856162255099088	-0.372414	-0.358647	0.366107
Trial2	3	1	noBlindfold	counterclockwise	practice	Free	1	0.5	0	4.920395	1.0589	-1.45017	-0.64573	0.854011936961085	-0.258534	-0.3247	0.217095
Trial2	3	1	noBlindfold	counterclockwise	practice	Free	1	0.5	0	4.940392	1.05741	-1.45017	-0.64226	0.850413920945535	-0.179401	-0.375382	0.17825
Trial2	3	1	noBlindfold	counterclockwise	practice	Free	1	0.5	0	4.960396	1.0543	-1.45021	-0.6404101	0.846979035999025	-0.136782	-0.430167	0.180678
Trial2	3	1	noBlindfold	counterclockwise	practice	Free	1	0.5	0	4.980392	1.05265	-1.45022	-0.6386	0.84453060583781	-0.09226	-0.472354	0.17056
Trial2	3	1	noBlindfold	counterclockwise	practice	Free	1	0.5	0	5.000397	1.05107	-1.45024	-0.63686	0.842180974259218	-0.0024167	-0.527288	0.071799
Trial2	3	1	noBlindfold	counterclockwise	practice	Free	1	0.5	0	5.020393	1.04959	-1.45025	-0.63371	0.838831065725095	0.00047463	-0.531495	0.01811
Trial2	3	1	noBlindfold	counterclockwise	practice	Free	1	0.5	0	5.04039	1.04706	-1.45027	-0.63236	0.836154174702883	0.06293	-0.616107	0.002259
Trial2	3	1	noBlindfold	counterclockwise	practice	Free	1	0.5	0	5.060394	1.04606	-1.4503	-0.63122	0.834637815953754	0.075223	-0.645729	-0.021507
Trial2	3	1	noBlindfold	counterclockwise	practice	Free	1	0.5	0	5.080391	1.04525	-1.45033	-0.63032	0.833427149897751	0.102896	-0.675352	-0.133694
Trial2	3	1	noBlindfold	counterclockwise	practice	Free	1	0.5	0	5.100395	1.04464	-1.45034	-0.62977	0.832612216762042	0.11429	-0.688047	-0.160948
Trial2	3	1	noBlindfold	counterclockwise	practice	Free	1	0.5	0	5.120392	1.04428	-1.45035	-0.62955	0.832210281557808	0.126564	-0.734597	-0.184661
Trial2	3	1	noBlindfold	counterclockwise	practice	Free	1	0.5	0	5.140396	1.04415	-1.45037	-0.62967	0.832216051224989	0.174482	-0.793842	-0.189904
Trial2	3	1	noBlindfold	counterclockwise	practice	Free	1	0.5	0	5.160393	1.04424	-1.4504	-0.62988	0.832433738232352	0.230451	-0.874246	-0.300873
Trial2	3	1	noBlindfold	counterclockwise	practice	Free	1	0.5	0	5.180397	1.04439	-1.45043	-0.63021	0.832781516298848	0.250404	-0.925028	-0.31904
Trial2	3	1	noBlindfold	counterclockwise	practice	Free	1	0.5	0	5.200394	1.04461	-1.45045	-0.63065	0.833258351213225	0.232292	-0.92926	-0.39461
Trial3	1	1	noBlindfold	counterclockwise	practice	Guided	1	-0.5	-0.5	0	-0.54913	-1.45019	-1.29891	0.800419131258896	-0.169057	-0.253983	2.395369
Trial3	1	1	noBlindfold	counterclockwise	practice	Guided	1	-0.5	-0.5	0.01255798	-0.54917	-1.45016	-1.29887	0.800381731117204	-0.196908	-0.165058	2.418679
Trial3	1	1	noBlindfold	counterclockwise	practice	Guided	1	-0.5	-0.5	0.03255463	-0.5492	-1.45015	-1.29882	0.800333600301745	-0.244981	-0.165009	2.511411
Trial3	1	1	noBlindfold	counterclockwise	practice	Guided	1	-0.5	-0.5	0.0525589	-0.54924	-1.45013	-1.29874	0.800256341044635	-0.283646	-0.114184	2.625877
Trial3	1	1	noBlindfold	counterclockwise	practice	Guided	1	-0.5	-0.5	0.07255554	-0.54928	-1.45011	-1.29859	0.800109003322344	-0.366899	-0.042217	2.749739
Trial3	1	1	noBlindfold	counterclockwise	practice	Guided	1	-0.5	-0.5	0.09255981	-0.54952	-1.45005	-1.29852	0.800053981195511	-0.424977	0.025496	2.995998
Trial3	1	1	noBlindfold	counterclockwise	practice	Guided	1	-0.5	-0.5	0.1125565	-0.5498	-1.45001	-1.29849	0.800041495027749	-0.465094	0.080496	3.020297
Trial3	1	1	noBlindfold	counterclockwise	practice	Guided	1	-0.5	-0.5	0.1325531	-0.55018	-1.44997	-1.29845	0.800025265686175	-0.495242	0.165103	3.124465
Trial3	1	1	noBlindfold	counterclockwise	practice	Guided	1	-0.5	-0.5	0.1525574	-0.55072	-1.44994	-1.2984	0.800009466801685	-0.559398	0.207373	3.226016
Trial3	1	1	noBlindfold	counterclockwise	practice	Guided	1	-0.5	-0.5	0.172554	-0.55136	-1.44991	-1.29829	0.79994049629871	-0.555008	0.228473	3.337061
Trial3	1	1	noBlindfold	counterclockwise	practice	Guided	1	-0.5	-0.5	0.1925583	-0.55295	-1.44988	-1.29825	0.800004189775858	-0.578455	0.241028	3.513076
Trial3	1	1	noBlindfold	counterclockwise	practice	Guided	1	-0.5	-0.5	0.2125549	-0.55392	-1.44987	-1.29822	0.800039123683895	-0.573466	0.253648	3.580675
Trial3	1	1	noBlindfold	counterclockwise	practice	Guided	1	-0.5	-0.5	0.2325592	-0.55498	-1.44987	-1.29821	0.800101269805825	-0.567066	0.262039	3.589201
Trial3	1	1	noBlindfold	counterclockwise	practice	Guided	1	-0.5	-0.5	0.2525558	-0.55608	-1.44987	-1.2982	0.800167621525585	-0.514918	0.236574	3.607493
Trial3	1	1	noBlindfold	counterclockwise	practice	Guided	1	-0.5	-0.5	0.2725525	-0.55723	-1.44987	-1.29816	0.80020909096359	-0.553924	0.278818	3.639058
Trial3	1	1	noBlindfold	counterclockwise	practice	Guided	1	-0.5	-0.5	0.2925568	-0.55965	-1.44986	-1.29815	0.800375821123343	-0.456626	0.287125	3.682759
Trial3	1	1	noBlindfold	counterclockwise	practice	Guided	1	-0.5	-0.5	0.3125534	-0.56077	-1.44986	-1.29814	0.800450203117576	-0.466485	0.299744	3.713333
Trial3	1	1	noBlindfold	counterclockwise	practice	Guided	1	-0.5	-0.5	0.3325577	-0.56193	-1.44986	-1.29814	0.80053910759175	-0.439335	0.274276	3.731248
Trial3	1	1	noBlindfold	counterclockwise	practice	Guided	1	-0.5	-0.5	0.3525543	-0.56303	-1.44987	-1.29813	0.800614972927479	-0.444288	0.278432	3.711843
Trial3	1	1	noBlindfold	counterclockwise	practice	Guided	1	-0.5	-0.5	0.3725586	-0.56409	-1.44987	-1.29812	0.800689140091842	-0.443114	0.291053	3.775518
Trial3	1	1	noBlindfold	counterclockwise	practice	Guided	1	-0.5	-0.5	0.3925552	-0.56597	-1.44987	-1.29811	0.800831834174989	-0.442809	0.240128	3.77563
Trial3	1	1	noBlindfold	counterclockwise	practice	Guided	1	-0.5	-0.5	0.4125595	-0.56689	-1.44988	-1.29811	0.800908145498571	-0.401442	0.197748	3.802268
Trial3	1	1	noBlindfold	counterclockwise	practice	Guided	1	-0.5	-0.5	0.4325562	-0.56772	-1.44989	-1.29812	0.800987869499275	-0.355019	0.210386	3.739306
Trial3	1	1	noBlindfold	counterclockwise	practice	Guided	1	-0.5	-0.5	0.4525528	-0.56845	-1.4499	-1.29812	0.801049916159342	-0.345545	0.214564	3.750354
Trial3	1	1	noBlindfold	counterclockwise	practice	Guided	1	-0.5	-0.5	0.4725571	-0.56908	-1.4499	-1.29814	0.801123950158523	-0.304087	0.172193	3.731202
Trial3	1	1	noBlindfold	counterclockwise	practice	Guided	1	-0.5	-0.5	0.4925537	-0.56988	-1.4499	-1.29814	0.801193330852485	-0.267747	0.189013	3.744481
Trial3	1	1	noBlindfold	counterclockwise	practice	Guided	1	-0.5	-0.5	0.512558	-0.57003	-1.4499	-1.29813	0.801196449483144	-0.259607	0.193192	3.765907
Trial3	1	1	noBlindfold	counterclockwise	practice	Guided	1	-0.5	-0.5	0.5325546	-0.57005	-1.4499	-1.29813	0.801198200240465	-0.178122	0.163517	3.763869
Trial3	1	1	noBlindfold	counterclockwise	practice	Guided	1	-0.5	-0.5	0.5525589	-0.57005	-1.44991	-1.29813	0.801198200240465	-0.147203	0.167702	3.723255
Trial3	1	1	noBlindfold	counterclockwise	practice	Guided	1	-0.5	-0.5	0.5725555	-0.57005	-1.44991	-1.29815	0.801218031956799	-0.102004	0.154963	3.702751
Trial3	1	1	noBlindfold	counterclockwise	practice	Guided	1	-0.5	-0.5	0.5925598	-0.57005	-1.44991	-1.29815	0.801218031956799	-0.0042328	0.078724	3.648432
Trial3	1	1	noBlindfold	counterclockwise	practice	Guided	1	-0.5	-0.5	0.6125565	-0.57005	-1.44991	-1.29816	0.801228007192792	0.077578	0.08293	3.608094
Trial3	1	1	noBlindfold	counterclockwise	practice	Guided	1	-0.5	-0.5	0.6325531	-0.57005	-1.44992	-1.29817	0.801237982429741	0.119164	0.099827	3.624966
Trial3	1	1	noBlindfold	counterclockwise	practice	Guided	1	-0.5	-0.5	0.6525574	-0.57005	-1.44992	-1.29818	0.801248076420484	0.120799	0.061713	3.562277
Trial3	1	1	noBlindfold	counterclockwise	practice	Guided	1	-0.5	-0.5	0.672554	-0.57004	-1.44992	-1.29821	0.801277008033402	0.117585	0.095541	3.57526
Trial3	1	1	noBlindfold	counterclockwise	practice	Guided	1	-0.5	-0.5	0.6925583	-0.57003	-1.44993	-1.29825	0.801315915110541	0.161662	0.019342	3.43175
Trial3	1	1	noBlindfold	counterclockwise	practice	Guided	1	-0.5	-0.5	0.7125549	-0.57002	-1.44994	-1.29829	0.80135494637538	0.166186	-0.010283	3.384351
Trial3	1	1	noBlindfold	counterclockwise	practice	Guided	1	-0.5	-0.5	0.7325592	-0.57001	-1.44995	-1.29833	0.801393853904209	0.168729	-0.052591	3.309394
Trial3	1	1	noBlindfold	counterclockwise	practice	Guided	1	-0.5	-0.5	0.7525558	-0.57001	-1.44995	-1.29836	0.801423661043569	0.155708	-0.141429	3.245449
Trial3	1	1	noBlindfold	counterclockwise	practice	Guided	1	-0.5	-0.5	0.7725525	-0.57	-1.44997	-1.2984	0.801462806349982	0.134586	-0.158316	3.191916
Trial3	1	1	noBlindfold	counterclockwise	practice	Guided	1	-0.5	-0.5	0.7925568	-0.56999	-1.44999	-1.29841	0.801471793599414	-0.004966	-0.14976	3.145288
Trial3	1	1	noBlindfold	counterclockwise	practice	Guided	1	-0.5	-0.5	0.8125534	-0.56999	-1.44999	-1.29841	0.801471793599414	-0.076878	-0.153944	3.182709
Trial3	1	1	noBlindfold	counterclockwise	practice	Guided	1	-0.5	-0.5	0.8325577	-0.57	-1.45	-1.2984	0.801462806349982	-0.207233	-0.0862	3.213065
Trial3	1	1	noBlindfold	counterclockwise	practice	Guided	1	-0.5	-0.5	0.8525543	-0.57001	-1.45	-1.29836	0.801423661043569	-0.364822	-0.065021	3.315748
Trial3	1	1	noBlindfold	counterclockwise	practice	Guided	1	-0.5	-0.5	0.8725586	-0.57009	-1.45001	-1.29829	0.801361063689869	-0.613656	0.0026968	3.390337
Trial3	1	1	noBlindfold	counterclockwise	practice	Guided	1	-0.5	-0.5	0.8925552	-0.57107	-1.44999	-1.2983	0.801457348555909	-0.893424	0.03654	3.386911
Trial3	1	1	noBlindfold	counterclockwise	practice	Guided	1	-0.5	-0.5	0.9125595	-0.57222	-1.44998	-1.29833	0.801589945321068	-0.979702	0.040761	3.359972
Trial3	1	1	noBlindfold	counterclockwise	practice	Guided	1	-0.5	-0.5	0.9325562	-0.57389	-1.44998	-1.29833	0.801742125534893	-1.046663	0.04075	3.327256
Trial3	1	1	noBlindfold	counterclockwise	practice	Guided	1	-0.5	-0.5	0.9525528	-0.57623	-1.44998	-1.29833	0.801961170742676	-1.104013	0.0068884	3.370634
Trial3	1	1	noBlindfold	counterclockwise	practice	Guided	1	-0.5	-0.5	0.9725571	-0.57911	-1.44999	-1.29838	0.802289877951571	-1.047746	0.028043	3.31161
Trial3	1	1	noBlindfold	counterclockwise	practice	Guided	1	-0.5	-0.5	0.9925537	-0.58649	-1.45002	-1.29843	0.80310081958447	-0.897734	-0.128509	3.1269
Trial3	1	1	noBlindfold	counterclockwise	practice	Guided	1	-0.5	-0.5	1.012558	-0.59098	-1.45005	-1.29848	0.803646516625934	-0.750367	-0.175019	3.034998
Trial3	1	1	noBlindfold	counterclockwise	practice	Guided	1	-0.5	-0.5	1.032555	-0.59565	-1.45008	-1.29853	0.804238185403002	-0.626531	-0.251134	2.915131
Trial3	1	1	noBlindfold	counterclockwise	practice	Guided	1	-0.5	-0.5	1.052559	-0.60048	-1.45012	-1.29857	0.804866651232265	-0.479737	-0.331462	2.869611
Trial3	1	1	noBlindfold	counterclockwise	practice	Guided	1	-0.5	-0.5	1.072556	-0.60534	-1.45015	-1.29867	0.805586972812283	-0.398068	-0.33137	2.757116
Trial3	1	1	noBlindfold	counterclockwise	practice	Guided	1	-0.5	-0.5	1.09256	-0.61479	-1.45021	-1.29872	0.806926382637332	-0.106216	-0.483486	2.580109
Trial3	1	1	noBlindfold	counterclockwise	practice	Guided	1	-0.5	-0.5	1.112556	-0.6191	-1.45024	-1.29874	0.807570701808527	0.019939	-0.551147	2.51879
Trial3	1	1	noBlindfold	counterclockwise	practice	Guided	1	-0.5	-0.5	1.132553	-0.62282	-1.45027	-1.29877	0.808157281506575	0.167233	-0.563842	2.490004
Trial3	1	1	noBlindfold	counterclockwise	practice	Guided	1	-0.5	-0.5	1.152557	-0.62595	-1.45028	-1.29881	0.808678450664865	0.325335	-0.593465	2.390754
Trial3	1	1	noBlindfold	counterclockwise	practice	Guided	1	-0.5	-0.5	1.172554	-0.62841	-1.4503	-1.29891	0.809163862166307	0.480477	-0.635783	2.262664
Trial3	1	1	noBlindfold	counterclockwise	practice	Guided	1	-0.5	-0.5	1.192558	-0.63046	-1.45033	-1.29894	0.809521489112456	0.878621	-0.690796	2.106872
Trial3	1	1	noBlindfold	counterclockwise	practice	Guided	1	-0.5	-0.5	1.212555	-0.6302	-1.45035	-1.299	0.809538684070263	1.14031	-0.792359	1.995113
Trial3	1	1	noBlindfold	counterclockwise	practice	Guided	1	-0.5	-0.5	1.232559	-0.62928	-1.45038	-1.29905	0.809440653207162	1.376433	-0.834677	1.873118
Trial3	1	1	noBlindfold	counterclockwise	practice	Guided	1	-0.5	-0.5	1.252556	-0.62757	-1.45042	-1.29908	0.809198858107684	1.5025	-0.923545	1.814225
Trial3	1	1	noBlindfold	counterclockwise	practice	Guided	1	-0.5	-0.5	1.272552	-0.62481	-1.45046	-1.299	0.808689297772878	1.592748	-0.932009	1.887879
Trial3	1	1	noBlindfold	counterclockwise	practice	Guided	1	-0.5	-0.5	1.292557	-0.61657	-1.45047	-1.29895	0.807409188429442	1.474386	-0.834677	2.130078
Trial3	1	1	noBlindfold	counterclockwise	practice	Guided	1	-0.5	-0.5	1.312553	-0.61102	-1.45042	-1.29891	0.806586923984252	1.27577	-0.703491	2.163621
Trial3	1	1	noBlindfold	counterclockwise	practice	Guided	1	-0.5	-0.5	1.332558	-0.60497	-1.45037	-1.29888	0.805746809152308	1.025617	-0.623087	2.229819
Trial3	1	1	noBlindfold	counterclockwise	practice	Guided	1	-0.5	-0.5	1.352554	-0.59845	-1.45032	-1.29884	0.804883732271314	0.862319	-0.580769	2.352032
Trial3	1	1	noBlindfold	counterclockwise	practice	Guided	1	-0.5	-0.5	1.372559	-0.59099	-1.45028	-1.29877	0.803935703752209	0.699451	-0.508816	2.416713
Trial3	1	1	noBlindfold	counterclockwise	practice	Guided	1	-0.5	-0.5	1.392555	-0.57717	-1.45026	-1.29876	0.802479182890489	0.822996	-0.55111	2.481519
Trial3	1	1	noBlindfold	counterclockwise	practice	Guided	1	-0.5	-0.5	1.41256	-0.56953	-1.45026	-1.29878	0.801800382840797	0.958333	-0.563801	2.402512
Trial3	1	1	noBlindfold	counterclockwise	practice	Guided	1	-0.5	-0.5	1.432556	-0.56178	-1.45026	-1.29879	0.801175507874542	1.095536	-0.479125	2.401403
Trial3	1	1	noBlindfold	counterclockwise	practice	Guided	1	-0.5	-0.5	1.452553	-0.55333	-1.45024	-1.2988	0.800578238488909	1.223469	-0.474772	2.392973
Trial3	1	1	noBlindfold	counterclockwise	practice	Guided	1	-0.5	-0.5	1.472557	-0.54452	-1.45022	-1.29877	0.80000966326937	1.356123	-0.394251	2.393028
Trial3	1	1	noBlindfold	counterclockwise	practice	Guided	1	-0.5	-0.5	1.492554	-0.52398	-1.45017	-1.29873	0.799089787862082	1.562453	-0.275567	2.534659
Trial3	1	1	noBlindfold	counterclockwise	practice	Guided	1	-0.5	-0.5	1.512558	-0.51298	-1.45014	-1.29868	0.798785534117114	1.696705	-0.212023	2.637897
Trial3	1	1	noBlindfold	counterclockwise	practice	Guided	1	-0.5	-0.5	1.532555	-0.50058	-1.45011	-1.29861	0.798610182625342	1.79501	-0.135802	2.756327
Trial3	1	1	noBlindfold	counterclockwise	practice	Guided	1	-0.5	-0.5	1.552559	-0.48659	-1.45007	-1.29855	0.798662717658953	1.917173	0.016565	2.930593
Trial3	1	1	noBlindfold	counterclockwise	practice	Guided	1	-0.5	-0.5	1.572556	-0.47177	-1.45001	-1.29847	0.798968901255346	1.96729	0.046184	2.956647
Trial3	1	1	noBlindfold	counterclockwise	practice	Guided	1	-0.5	-0.5	1.59256	-0.43836	-1.44996	-1.2984	0.800775948609388	1.943089	0.126547	3.233733
Trial3	1	1	noBlindfold	counterclockwise	practice	Guided	1	-0.5	-0.5	1.612556	-0.41991	-1.44992	-1.29831	0.802317476394052	1.894611	0.354999	3.345018
Trial3	1	1	noBlindfold	counterclockwise	practice	Guided	1	-0.5	-0.5	1.632553	-0.39988	-1.44984	-1.29831	0.80456381862748	1.815034	0.498767	3.63986
Trial3	1	1	noBlindfold	counterclockwise	practice	Guided	1	-0.5	-0.5	1.652557	-0.37957	-1.44976	-1.29801	0.807046169783899	1.755138	0.629929	4.020489
Trial3	1	1	noBlindfold	counterclockwise	practice	Guided	1	-0.5	-0.5	1.672554	-0.35792	-1.44968	-1.29773	0.810283914826479	1.717702	0.794969	4.302332
Trial3	1	1	noBlindfold	counterclockwise	practice	Guided	1	-0.5	-0.5	1.692558	-0.31338	-1.44956	-1.29766	0.819199907224178	1.748539	0.904996	4.68402
Trial3	1	1	noBlindfold	counterclockwise	practice	Guided	1	-0.5	-0.5	1.712555	-0.2906	-1.44954	-1.29764	0.824668457497586	1.729522	0.955777	4.715484
Trial3	1	1	noBlindfold	counterclockwise	practice	Guided	1	-0.5	-0.5	1.732559	-0.26733	-1.44952	-1.29762	0.830862744382705	1.673448	1.03195	4.742526
Trial3	1	1	noBlindfold	counterclockwise	practice	Guided	1	-0.5	-0.5	1.752556	-0.24359	-1.44949	-1.29759	0.837792287845747	1.673202	1.112354	4.844934
Trial3	1	1	noBlindfold	counterclockwise	practice	Guided	1	-0.5	-0.5	1.772552	-0.2187	-1.44946	-1.29755	0.845704333625195	1.657293	1.099658	4.8844
Trial3	1	1	noBlindfold	counterclockwise	practice	Guided	1	-0.5	-0.5	1.792557	-0.16843	-1.44949	-1.29756	0.863736407000559	1.737606	1.027718	4.876577
Trial3	1	1	noBlindfold	counterclockwise	practice	Guided	1	-0.5	-0.5	1.812553	-0.14225	-1.44951	-1.29758	0.874138961401344	1.66742	0.926155	4.811941
Trial3	1	1	noBlindfold	counterclockwise	practice	Guided	1	-0.5	-0.5	1.832558	-0.11243	-1.44954	-1.29761	0.886787516098326	1.646812	0.858446	4.772461
Trial3	1	1	noBlindfold	counterclockwise	practice	Guided	1	-0.5	-0.5	1.852554	-0.090113	-1.44956	-1.29761	0.896765825849321	1.522493	0.871141	4.769745
Trial3	1	1	noBlindfold	counterclockwise	practice	Guided	1	-0.5	-0.5	1.872559	-0.063545	-1.44957	-1.29759	0.909198987937831	1.411516	0.849982	4.801376
Trial3	1	1	noBlindfold	counterclockwise	practice	Guided	1	-0.5	-0.5	1.892555	-0.0090784	-1.44958	-1.29759	0.936564921864632	1.291368	0.854214	4.849594
Trial3	1	1	noBlindfold	counterclockwise	practice	Guided	1	-0.5	-0.5	1.91256	0.01872	-1.44956	-1.29759	0.951430646524247	1.298496	0.926155	4.799629
Trial3	1	1	noBlindfold	counterclockwise	practice	Guided	1	-0.5	-0.5	1.932556	0.044961	-1.44954	-1.2976	0.965996013775376	1.327117	0.947314	4.813133
Trial3	1	1	noBlindfold	counterclockwise	practice	Guided	1	-0.5	-0.5	1.952553	0.072084	-1.44954	-1.29762	0.98156898505465	1.284613	0.900764	4.754426
Trial3	1	1	noBlindfold	counterclockwise	practice	Guided	1	-0.5	-0.5	1.972557	0.10008	-1.44955	-1.29763	0.99815316241195	1.208756	0.879605	4.69471
Trial3	1	1	noBlindfold	counterclockwise	practice	Guided	1	-0.5	-0.5	1.992554	0.15522	-1.44954	-1.2976	1.03222045137031	1.043006	0.968473	4.814973
Trial3	1	1	noBlindfold	counterclockwise	practice	Guided	1	-0.5	-0.5	2.012558	0.18218	-1.44952	-1.29754	1.04949497202959	0.950105	1.023486	4.956228
Trial3	1	1	noBlindfold	counterclockwise	practice	Guided	1	-0.5	-0.5	2.032555	0.20888	-1.44949	-1.29749	1.06700570099643	1.005341	1.082731	5.050891
Trial3	1	1	noBlindfold	counterclockwise	practice	Guided	1	-0.5	-0.5	2.052559	0.23528	-1.44946	-1.29749	1.08472438440934	0.985827	1.163135	4.96136
Trial3	1	1	noBlindfold	counterclockwise	practice	Guided	1	-0.5	-0.5	2.072556	0.26216	-1.44942	-1.29725	1.10294845508651	0.957119	1.163135	5.019567
Trial3	1	1	noBlindfold	counterclockwise	practice	Guided	1	-0.5	-0.5	2.09256	0.30772	-1.44941	-1.2954	1.13361043352086	1.383047	1.213917	4.807984
Trial3	1	1	noBlindfold	counterclockwise	practice	Guided	1	-0.5	-0.5	2.112556	0.30665	-1.44942	-1.29104	1.12979140736666	3.921584	0.866909	3.855925
Trial3	1	1	noBlindfold	counterclockwise	practice	Guided	1	-0.5	-0.5	2.132553	0.30339	-1.44951	-1.28514	1.12333448477387	6.016712	0.63416	1.996827
Trial3	1	1	noBlindfold	counterclockwise	practice	Guided	1	-0.5	-0.5	2.152557	0.30265	-1.4497	-1.27883	1.11840210967398	5.732024	-0.432266	0.99834
Trial3	1	1	noBlindfold	counterclockwise	practice	Guided	1	-0.5	-0.5	2.172554	0.3027	-1.45023	-1.26477	1.10869315458492	4.699614	-0.863902	1.175913
Trial3	1	1	noBlindfold	counterclockwise	practice	Guided	1	-0.5	-0.5	2.192558	0.30167	-1.45042	-1.255	1.10122641882429	1.696004	-0.246007	2.719657
Trial3	1	1	noBlindfold	counterclockwise	practice	Guided	1	-0.5	-0.5	2.212555	0.30095	-1.4502	-1.24275	1.09233618696208	0.937071	0.130651	2.639714
Trial3	1	1	noBlindfold	counterclockwise	practice	Guided	1	-0.5	-0.5	2.232559	0.30053	-1.44984	-1.22888	1.08264225739288	0.947775	0.837317	2.65594
Trial3	1	1	noBlindfold	counterclockwise	practice	Guided	1	-0.5	-0.5	2.252556	0.30044	-1.44955	-1.21245	1.07158259443764	1.199263	1.345133	3.046436
Trial3	1	1	noBlindfold	counterclockwise	practice	Guided	1	-0.5	-0.5	2.272552	0.30058	-1.44939	-1.17453	1.04686154227023	1.69784	0.875403	3.064879
Trial3	1	1	noBlindfold	counterclockwise	practice	Guided	1	-0.5	-0.5	2.292557	0.30099	-1.44989	-1.15336	1.03366547111373	2.237058	-0.339149	2.032612
Trial3	1	1	noBlindfold	counterclockwise	practice	Guided	1	-0.5	-0.5	2.312553	0.3011	-1.45023	-1.13086	1.01967911147491	2.359812	-0.813051	1.601228
Trial3	1	1	noBlindfold	counterclockwise	practice	Guided	1	-0.5	-0.5	2.332558	0.30118	-1.4504	-1.10848	1.00605033796454	2.586871	-1.168522	1.535025
Trial3	1	1	noBlindfold	counterclockwise	practice	Guided	1	-0.5	-0.5	2.352554	0.30126	-1.45054	-1.08477	0.991954378915068	2.829137	-1.223536	1.80837
Trial3	1	1	noBlindfold	counterclockwise	practice	Guided	1	-0.5	-0.5	2.372559	0.30136	-1.45056	-1.03587	0.964020023087675	2.850315	-0.774965	2.101795
Trial3	1	1	noBlindfold	counterclockwise	practice	Guided	1	-0.5	-0.5	2.392555	0.30141	-1.45025	-1.00956	0.94968908269394	2.50962	-0.305087	2.32535
Trial3	1	1	noBlindfold	counterclockwise	practice	Guided	1	-0.5	-0.5	2.41256	0.30128	-1.45014	-0.98078	0.93445119669716	2.133442	0.092753	2.491025
Trial3	1	1	noBlindfold	counterclockwise	practice	Guided	1	-0.5	-0.5	2.432556	0.30105	-1.44999	-0.94996	0.918773698954973	1.509657	0.253534	3.002969
Trial3	1	1	noBlindfold	counterclockwise	practice	Guided	1	-0.5	-0.5	2.452553	0.30079	-1.44988	-0.9183699	0.903492145645815	1.309198	0.126511	2.53686
Trial3	1	1	noBlindfold	counterclockwise	practice	Guided	1	-0.5	-0.5	2.472557	0.30063	-1.44989	-0.85006	0.873813707791739	0.936291	-0.271303	2.529308
Trial3	1	1	noBlindfold	counterclockwise	practice	Guided	1	-0.5	-0.5	2.492554	0.30046	-1.45	-0.81216	0.859174054634478	1.176957	0.350736	2.616674
Trial3	1	1	noBlindfold	counterclockwise	practice	Guided	1	-0.5	-0.5	2.512558	0.30053	-1.44994	-0.77415	0.846171675634533	1.345994	-0.212122	2.186433
Trial3	1	1	noBlindfold	counterclockwise	practice	Guided	1	-0.5	-0.5	2.532555	0.30067	-1.4501	-0.73384	0.834118448366453	1.459129	-0.465956	2.327673
Trial3	1	1	noBlindfold	counterclockwise	practice	Guided	1	-0.5	-0.5	2.552559	0.30075	-1.4502	-0.69403	0.823922463458685	1.708004	-0.216242	1.688515
Trial3	1	1	noBlindfold	counterclockwise	practice	Guided	1	-0.5	-0.5	2.572556	0.30085	-1.45018	-0.6129	0.808768905843804	1.911529	-0.753637	1.48435
Trial3	1	1	noBlindfold	counterclockwise	practice	Guided	1	-0.5	-0.5	2.59256	0.30084	-1.45037	-0.57172	0.804045083877131	1.727857	-0.427723	1.318147
Trial3	1	1	noBlindfold	counterclockwise	practice	Guided	1	-0.5	-0.5	2.612556	0.30084	-1.45031	-0.52874	0.801355554593556	1.548706	-1.286753	1.979732
Trial3	1	1	noBlindfold	counterclockwise	practice	Guided	1	-0.5	-0.5	2.632553	0.30078	-1.45042	-0.48678	0.800889114923868	1.354119	-0.740851	1.310511
Trial3	1	1	noBlindfold	counterclockwise	practice	Guided	1	-0.5	-0.5	2.652557	0.30078	-1.45037	-0.44469	0.802687861492969	1.629886	-0.766227	1.124534
Trial3	1	1	noBlindfold	counterclockwise	practice	Guided	1	-0.5	-0.5	2.672554	0.30078	-1.45041	-0.35879	0.813135208250566	1.580326	-1.011671	1.631078
Trial3	1	1	noBlindfold	counterclockwise	practice	Guided	1	-0.5	-0.5	2.692558	0.30084	-1.45044	-0.31393	0.822171996672711	1.575449	-1.155552	1.356561
Trial3	1	1	noBlindfold	counterclockwise	practice	Guided	1	-0.5	-0.5	2.712555	0.30088	-1.45046	-0.27317	0.832382514065317	1.967486	-0.952426	0.948013
Trial3	1	1	noBlindfold	counterclockwise	practice	Guided	1	-0.5	-0.5	2.732559	0.30094	-1.45048	-0.23146	0.844759506402708	1.97508	-1.316361	0.872784
Trial3	1	1	noBlindfold	counterclockwise	practice	Guided	1	-0.5	-0.5	2.752556	0.30095	-1.45059	-0.189	0.859210038596431	1.891475	-1.028598	0.670249
Trial3	1	1	noBlindfold	counterclockwise	practice	Guided	1	-0.5	-0.5	2.772552	0.30098	-1.45055	-0.10877	0.891420146510465	2.05846	-1.274043	0.378252
Trial3	1	1	noBlindfold	counterclockwise	practice	Guided	1	-0.5	-0.5	2.792557	0.30096	-1.45067	-0.068766	0.909670101253467	1.963985	-0.982048	0.137418
Trial3	1	1	noBlindfold	counterclockwise	practice	Guided	1	-0.5	-0.5	2.812553	0.30098	-1.45067	-0.030773	0.928301104109097	1.987616	-1.828408	0.512097
Trial3	1	1	noBlindfold	counterclockwise	practice	Guided	1	-0.5	-0.5	2.832558	0.30096	-1.45079	0.0062019	0.947511103985847	1.91257	-1.295202	0.063978
Trial3	1	1	noBlindfold	counterclockwise	practice	Guided	1	-0.5	-0.5	2.852554	0.30097	-1.45071	0.041842	0.967029327963729	2.063453	-1.811481	-0.321772
Trial3	1	1	noBlindfold	counterclockwise	practice	Guided	1	-0.5	-0.5	2.872559	0.301	-1.4508	0.11038	1.00705746382447	2.073188	-2.052694	0.271714
Trial3	1	1	noBlindfold	counterclockwise	practice	Guided	1	-0.5	-0.5	2.892555	0.30104	-1.45077	0.1428	1.02706227456646	2.046424	-1.921508	-0.477538
Trial3	1	1	noBlindfold	counterclockwise	practice	Guided	1	-0.5	-0.5	2.91256	0.30106	-1.45089	0.17282	1.0461280571703	2.201302	-1.828408	-0.028263
Trial3	1	1	noBlindfold	counterclockwise	practice	Guided	1	-0.5	-0.5	2.932556	0.30105	-1.4508	0.2012	1.06459502442671	2.179333	-1.439083	-0.664439
Trial3	1	1	noBlindfold	counterclockwise	practice	Guided	1	-0.5	-0.5	2.952553	0.30106	-1.45081	0.22839	1.08270455858649	2.155601	-2.120403	-1.026239
Trial3	1	1	noBlindfold	counterclockwise	practice	Guided	1	-0.5	-0.5	2.972557	0.30107	-1.45097	0.27635	1.11554135203582	2.113369	-1.642209	-0.692292
Trial3	1	1	noBlindfold	counterclockwise	practice	Guided	1	-0.5	-0.5	2.992554	0.301	-1.45088	0.29872	1.1311740097552	1.993094	-2.128866	-0.735907
Trial3	1	1	noBlindfold	counterclockwise	practice	Guided	1	-0.5	-0.5	3.012558	0.30099	-1.45095	0.30701	1.13703567954708	1.959737	-1.642209	-0.423692
Trial3	1	1	noBlindfold	counterclockwise	practice	Guided	1	-0.5	-0.5	3.032555	0.30098	-1.45096	0.30517	1.13572342203509	0.788525	-3.398406	4.922536
Trial3	1	1	noBlindfold	counterclockwise	practice	Guided	1	-0.5	-0.5	3.052559	0.30085	-1.45091	0.3035	1.13444831238589	0.445677	0.494856	6.394962
Trial3	1	1	noBlindfold	counterclockwise	practice	Guided	1	-0.5	-0.5	3.072556	0.30059	-1.45044	0.30164	1.13294795007971	0.317303	-1.197913	4.188709
Trial3	1	1	noBlindfold	counterclockwise	practice	Guided	1	-0.5	-0.5	3.092552	0.30019	-1.45028	0.30181	1.13278564130013	-0.228312	0.118134	3.613198
Trial3	1	1	noBlindfold	counterclockwise	practice	Guided	1	-0.5	-0.5	3.112556	0.29998	-1.45021	0.30223	1.13293468364035	-0.363784	-1.540715	5.059579
Trial3	1	1	noBlindfold	counterclockwise	practice	Guided	1	-0.5	-0.5	3.132553	0.29989	-1.45046	0.30228	1.13290654649205	0.371543	-0.98635	4.649072
Trial3	1	1	noBlindfold	counterclockwise	practice	Guided	1	-0.5	-0.5	3.152557	0.29998	-1.45044	0.30228	1.13297009501941	0.993811	-0.567382	4.465884
Trial3	1	1	noBlindfold	counterclockwise	practice	Guided	1	-0.5	-0.5	3.172554	0.30016	-1.45047	0.30221	1.13304761594166	1.224969	-1.709968	4.499317
Trial3	1	1	noBlindfold	counterclockwise	practice	Guided	1	-0.5	-0.5	3.192558	0.30029	-1.45055	0.30221	1.13313944532735	0.495141	-0.850912	4.274348
Trial3	1	1	noBlindfold	counterclockwise	practice	Guided	1	-0.5	-0.5	3.212555	0.30028	-1.45056	0.30224	1.13315359874735	-0.405293	-1.417973	4.553093
Trial3	1	1	noBlindfold	counterclockwise	practice	Guided	1	-0.5	-0.5	3.232559	0.30012	-1.45054	0.30234	1.13311141778073	-1.253066	-0.491209	4.720218
Trial3	1	1	noBlindfold	counterclockwise	practice	Guided	1	-0.5	-0.5	3.252556	0.29942	-1.45037	0.30248	1.13271640630458	-1.99848	-0.512265	5.049833
Trial3	1	1	noBlindfold	counterclockwise	practice	Guided	1	-0.5	-0.5	3.272552	0.29755	-1.4503	0.3024	1.13134068241601	-2.291256	-0.508034	5.026996
Trial3	1	1	noBlindfold	counterclockwise	practice	Guided	1	-0.5	-0.5	3.292557	0.28917	-1.44991	0.30228	1.12536327318655	-2.474233	-0.076417	4.572483
Trial3	1	1	noBlindfold	counterclockwise	practice	Guided	1	-0.5	-0.5	3.312553	0.28259	-1.44997	0.30208	1.12061565490815	-2.543419	-0.165228	4.119012
Trial3	1	1	noBlindfold	counterclockwise	practice	Guided	1	-0.5	-0.5	3.332558	0.27402	-1.45006	0.30186	1.11448932365766	-2.568685	0.071749	3.643213
Trial3	1	1	noBlindfold	counterclockwise	practice	Guided	1	-0.5	-0.5	3.352554	0.26354	-1.45005	0.30173	1.10714241865931	-2.619934	-0.376779	3.449607
Trial3	1	1	noBlindfold	counterclockwise	practice	Guided	1	-0.5	-0.5	3.372559	0.25154	-1.45015	0.30164	1.09883532674867	-2.595498	-0.351275	3.267154
Trial3	1	1	noBlindfold	counterclockwise	practice	Guided	1	-0.5	-0.5	3.392555	0.22189	-1.4502	0.30172	1.07883275971554	-2.612934	-0.621981	3.454116
Trial3	1	1	noBlindfold	counterclockwise	practice	Guided	1	-0.5	-0.5	3.41256	0.20531	-1.45027	0.30183	1.06789210022115	-2.604793	-0.486555	3.678391
Trial3	1	1	noBlindfold	counterclockwise	practice	Guided	1	-0.5	-0.5	3.432556	0.18604	-1.45025	0.30201	1.05540082417032	-2.70926	-0.444119	4.069222
Trial3	1	1	noBlindfold	counterclockwise	practice	Guided	1	-0.5	-0.5	3.452553	0.16564	-1.45024	0.30218	1.04238637024039	-2.875295	-0.57103	4.401899
Trial3	1	1	noBlindfold	counterclockwise	practice	Guided	1	-0.5	-0.5	3.472557	0.14287	-1.45024	0.30237	1.02814369865737	-2.840243	-0.338194	4.629019
Trial3	1	1	noBlindfold	counterclockwise	practice	Guided	1	-0.5	-0.5	3.492554	0.09373701	-1.45022	0.30238	0.998166964906466	-2.727986	-0.536935	4.795514
Trial3	1	1	noBlindfold	counterclockwise	practice	Guided	1	-0.5	-0.5	3.512558	0.066871	-1.45024	0.30238	0.982423732704706	-2.682762	-0.388733	4.754035
Trial3	1	1	noBlindfold	counterclockwise	practice	Guided	1	-0.5	-0.5	3.532555	0.036827	-1.45022	0.30238	0.965399856583214	-2.59734	-0.473247	4.747675
Trial3	1	1	noBlindfold	counterclockwise	practice	Guided	1	-0.5	-0.5	3.552559	0.008051001	-1.45023	0.30237	0.949691241926266	-2.483725	-0.435066	4.727088
Trial3	1	1	noBlindfold	counterclockwise	practice	Guided	1	-0.5	-0.5	3.572556	-0.024687	-1.45023	0.30233	0.93255340695961	-2.333836	-0.473027	4.744449
Trial3	1	1	noBlindfold	counterclockwise	practice	Guided	1	-0.5	-0.5	3.592552	-0.08825801	-1.45029	0.30225	0.901740832470636	-1.916343	-0.671878	4.476122
Trial3	1	1	noBlindfold	counterclockwise	practice	Guided	1	-0.5	-0.5	3.612556	-0.1215	-1.45032	0.30217	0.886983046245122	-1.776336	-0.697269	4.293934
Trial3	1	1	noBlindfold	counterclockwise	practice	Guided	1	-0.5	-0.5	3.632553	-0.1562	-1.45036	0.30213	0.872703274080174	-1.544012	-0.798832	4.276734
Trial3	1	1	noBlindfold	counterclockwise	practice	Guided	1	-0.5	-0.5	3.652557	-0.19014	-1.4504	0.30209	0.859861363720609	-1.422696	-0.883468	4.223242
Trial3	1	1	noBlindfold	counterclockwise	practice	Guided	1	-0.5	-0.5	3.672554	-0.2242	-1.45043	0.30197	0.848069291564773	-1.334489	-0.921554	4.016698
Trial3	1	1	noBlindfold	counterclockwise	practice	Guided	1	-0.5	-0.5	3.692558	-0.29336	-1.45052	0.30193	0.828125464747733	-1.058873	-1.086595	3.867615
Trial3	1	1	noBlindfold	counterclockwise	practice	Guided	1	-0.5	-0.5	3.712555	-0.32719	-1.45055	0.30191	0.820318816636994	-0.950848	-1.230476	3.817378
Trial3	1	1	noBlindfold	counterclockwise	practice	Guided	1	-0.5	-0.5	3.732559	-0.36168	-1.45062	0.30187	0.813712413716488	-0.819029	-1.361662	3.735048
Trial3	1	1	noBlindfold	counterclockwise	practice	Guided	1	-0.5	-0.5	3.752556	-0.39468	-1.45067	0.30183	0.808717278380585	-0.751609	-1.412443	3.609125
Trial3	1	1	noBlindfold	counterclockwise	practice	Guided	1	-0.5	-0.5	3.772552	-0.42715	-1.45071	0.30176	0.805062883969977	-0.716764	-1.56902	3.637575
Trial3	1	1	noBlindfold	counterclockwise	practice	Guided	1	-0.5	-0.5	3.792557	-0.49108	-1.45077	0.30172	0.801769614284437	-0.570654	-1.56902	3.457142
Trial3	1	1	noBlindfold	counterclockwise	practice	Guided	1	-0.5	-0.5	3.812553	-0.52246	-1.45077	0.30172	0.802034537046384	-0.563111	-1.607106	3.478217
Trial3	1	1	noBlindfold	counterclockwise	practice	Guided	1	-0.5	-0.5	3.832558	-0.55222	-1.45077	0.30177	0.803468768888421	-0.5269	-1.505543	3.595043
Trial3	1	1	noBlindfold	counterclockwise	practice	Guided	1	-0.5	-0.5	3.852554	-0.58132	-1.45074	0.30181	0.80592320396226	-0.516784	-1.416675	3.631426
Trial3	1	1	noBlindfold	counterclockwise	practice	Guided	1	-0.5	-0.5	3.872559	-0.61054	-1.45073	0.30179	0.809374010017748	-0.439538	-1.399748	3.559105
Trial3	1	1	noBlindfold	counterclockwise	practice	Guided	1	-0.5	-0.5	3.892555	-0.66581	-1.45069	0.30181	0.818774842361077	-0.367619	-1.340503	3.635159
Trial3	1	1	noBlindfold	counterclockwise	practice	Guided	1	-0.5	-0.5	3.91256	-0.69111	-1.45068	0.30184	0.824299952889735	-0.378785	-1.327807	3.657221
Trial3	1	1	noBlindfold	counterclockwise	practice	Guided	1	-0.5	-0.5	3.932556	-0.71725	-1.45067	0.30187	0.830778587954247	-0.399583	-1.327807	3.740312
Trial3	1	1	noBlindfold	counterclockwise	practice	Guided	1	-0.5	-0.5	3.952553	-0.74191	-1.45066	0.3019	0.837594202346139	-0.457586	-1.298185	3.8046
Trial3	1	1	noBlindfold	counterclockwise	practice	Guided	1	-0.5	-0.5	3.972557	-0.76661	-1.45066	0.30196	0.845115792224761	-0.448756	-1.293953	3.870033
Trial3	1	1	noBlindfold	counterclockwise	practice	Guided	1	-0.5	-0.5	3.992554	-0.81262	-1.45066	0.30198	0.860757343708887	-0.603594	-1.353198	3.955877
Trial3	1	1	noBlindfold	counterclockwise	practice	Guided	1	-0.5	-0.5	4.012558	-0.83543	-1.45067	0.30198	0.869301588999881	-0.659471	-1.378589	3.943012
Trial3	1	1	noBlindfold	counterclockwise	practice	Guided	1	-0.5	-0.5	4.032555	-0.85707	-1.45069	0.30199	0.877887788611838	-0.634182	-1.340503	3.960836
Trial3	1	1	noBlindfold	counterclockwise	practice	Guided	1	-0.5	-0.5	4.052559	-0.87884	-1.4507	0.302	0.886974516757201	-0.657769	-1.425139	4.020521
Trial3	1	1	noBlindfold	counterclockwise	practice	Guided	1	-0.5	-0.5	4.072556	-0.89887	-1.4507	0.30197	0.895685859516677	-0.665887	-1.40398	3.992036
Trial3	1	1	noBlindfold	counterclockwise	practice	Guided	1	-0.5	-0.5	4.092552	-0.93952	-1.4507	0.30196	0.91450405113118	-0.715108	-1.365893	3.974997
Trial3	1	1	noBlindfold	counterclockwise	practice	Guided	1	-0.5	-0.5	4.112556	-0.96017	-1.4507	0.30194	0.924588671349952	-0.778006	-1.47592	3.883078
Trial3	1	1	noBlindfold	counterclockwise	practice	Guided	1	-0.5	-0.5	4.132553	-0.97875	-1.45071	0.30193	0.933966405723277	-0.792796	-1.437834	3.85162
Trial3	1	1	noBlindfold	counterclockwise	practice	Guided	1	-0.5	-0.5	4.152557	-0.99761	-1.45071	0.30193	0.943772980199105	-0.760049	-1.420907	3.945129
Trial3	1	1	noBlindfold	counterclockwise	practice	Guided	1	-0.5	-0.5	4.172554	-1.01616	-1.45071	0.30193	0.953683831732264	-0.770907	-1.387052	3.844093
Trial3	1	1	noBlindfold	counterclockwise	practice	Guided	1	-0.5	-0.5	4.192558	-1.05282	-1.45072	0.30194	0.974021391112226	-0.813295	-1.463225	3.955846
Trial3	1	1	noBlindfold	counterclockwise	practice	Guided	1	-0.5	-0.5	4.212555	-1.07097	-1.45072	0.30191	0.984411741357501	-0.824834	-1.480152	3.811931
Trial3	1	1	noBlindfold	counterclockwise	practice	Guided	1	-0.5	-0.5	4.232559	-1.08837	-1.45072	0.30188	0.994580692557239	-0.941139	-1.458993	3.75714
Trial3	1	1	noBlindfold	counterclockwise	practice	Guided	1	-0.5	-0.5	4.252556	-1.10561	-1.45071	0.30187	1.00486763616847	-0.969215	-1.399748	3.737296
Trial3	1	1	noBlindfold	counterclockwise	practice	Guided	1	-0.5	-0.5	4.272552	-1.12325	-1.45071	0.30186	1.01558851858857	-0.936906	-1.454761	3.740077
Trial3	1	1	noBlindfold	counterclockwise	practice	Guided	1	-0.5	-0.5	4.292557	-1.15721	-1.45072	0.30184	1.03676051788107	-1.0534	-1.42937	3.690433
Trial3	1	1	noBlindfold	counterclockwise	practice	Guided	1	-0.5	-0.5	4.312553	-1.17413	-1.45074	0.30183	1.04756028263046	-1.086966	-1.560556	3.687871
Trial3	1	1	noBlindfold	counterclockwise	practice	Guided	1	-0.5	-0.5	4.332558	-1.19204	-1.45076	0.30179	1.05914423845767	-1.089317	-1.573252	3.541135
Trial3	1	1	noBlindfold	counterclockwise	practice	Guided	1	-0.5	-0.5	4.352554	-1.20841	-1.45077	0.30176	1.06988966219536	-1.03733	-1.594411	3.489728
Trial3	1	1	noBlindfold	counterclockwise	practice	Guided	1	-0.5	-0.5	4.372559	-1.2258	-1.45079	0.30177	1.08149009695525	-1.112122	-1.560556	3.568996
Trial3	1	1	noBlindfold	counterclockwise	practice	Guided	1	-0.5	-0.5	4.392555	-1.25963	-1.45076	0.30179	1.10449304478338	-1.091846	-1.560556	3.593342
Trial3	1	1	noBlindfold	counterclockwise	practice	Guided	1	-0.5	-0.5	4.41256	-1.27709	-1.45075	0.30182	1.11659496207626	-1.029318	-1.454761	3.597597
Trial3	1	1	noBlindfold	counterclockwise	practice	Guided	1	-0.5	-0.5	4.432556	-1.29406	-1.45072	0.30182	1.1284709118921	-1.14144	-1.40398	3.701483
Trial3	1	1	noBlindfold	counterclockwise	practice	Guided	1	-0.5	-0.5	4.452553	-1.30555	-1.45071	0.30187	1.13662062247097	-1.9821	-1.124681	3.360371
Trial3	1	1	noBlindfold	counterclockwise	practice	Guided	1	-0.5	-0.5	4.472557	-1.30445	-1.45072	0.3032	1.13678058981589	-5.042548	-2.085299	5.852198
Trial3	1	1	noBlindfold	counterclockwise	practice	Guided	1	-0.5	-0.5	4.492554	-1.30307	-1.45081	0.30323	1.13582568890878	-4.595301	-1.044277	7.060313
Trial3	1	1	noBlindfold	counterclockwise	practice	Guided	1	-0.5	-0.5	4.512558	-1.30228	-1.45074	0.30305	1.13513983177107	-3.51033	-0.781905	5.604365
Trial3	1	1	noBlindfold	counterclockwise	practice	Guided	1	-0.5	-0.5	4.532555	-1.30228	-1.45062	0.30292	1.13504786912937	-3.002125	-0.616865	5.288918
Trial3	1	1	noBlindfold	counterclockwise	practice	Guided	1	-0.5	-0.5	4.552559	-1.30196	-1.45053	0.30292	1.13482173764882	-3.059932	-0.900395	5.701396
Trial3	1	1	noBlindfold	counterclockwise	practice	Guided	1	-0.5	-0.5	4.572556	-1.3019	-1.45053	0.30291	1.13477227893557	-3.153025	-1.416675	6.187115
Trial3	1	1	noBlindfold	counterclockwise	practice	Guided	1	-0.5	-0.5	4.592552	-1.30182	-1.45055	0.30269	1.13456009589044	-2.346087	-1.31088	4.930674
Trial3	1	1	noBlindfold	counterclockwise	practice	Guided	1	-0.5	-0.5	4.612556	-1.30161	-1.45058	0.30224	1.13409328241319	-1.870525	-1.408211	3.823022
Trial3	1	1	noBlindfold	counterclockwise	practice	Guided	1	-0.5	-0.5	4.632553	-1.30131	-1.45064	0.30179	1.13356297514808	-1.652166	-1.607106	2.953059
Trial3	1	1	noBlindfold	counterclockwise	practice	Guided	1	-0.5	-0.5	4.652557	-1.3011	-1.45075	0.30138	1.13312450905305	-1.580751	-2.102227	2.125003
Trial3	1	1	noBlindfold	counterclockwise	practice	Guided	1	-0.5	-0.5	4.672554	-1.30098	-1.45092	0.30057	1.13246689050804	-1.598672	-2.571956	1.15242
Trial3	1	1	noBlindfold	counterclockwise	practice	Guided	1	-0.5	-0.5	4.692558	-1.30085	-1.45126	0.30008	1.13202861498306	-1.440664	-2.724301	-0.628584
Trial3	1	1	noBlindfold	counterclockwise	practice	Guided	1	-0.5	-0.5	4.712555	-1.30078	-1.45132	0.29896	1.1311877753864	-1.244173	-2.550797	-1.537185
Trial3	1	1	noBlindfold	counterclockwise	practice	Guided	1	-0.5	-0.5	4.732559	-1.30068	-1.45129	0.29644	1.12933839508068	-1.088268	-2.41538	-2.262917
Trial3	1	1	noBlindfold	counterclockwise	practice	Guided	1	-0.5	-0.5	4.752556	-1.30059	-1.45122	0.29247	1.12647819473691	-1.161237	-2.394221	-2.584919
Trial3	1	1	noBlindfold	counterclockwise	practice	Guided	1	-0.5	-0.5	4.772552	-1.30059	-1.45119	0.27838	1.11661085326488	-1.333355	-2.377294	-2.771538
Trial3	1	1	noBlindfold	counterclockwise	practice	Guided	1	-0.5	-0.5	4.792557	-1.30076	-1.4512	0.26894	1.11017356890519	-1.694738	-2.423843	-3.071811
Trial3	1	1	noBlindfold	counterclockwise	practice	Guided	1	-0.5	-0.5	4.812553	-1.30086	-1.45122	0.25669	1.10179697075147	-1.962906	-2.470393	-3.054837
Trial3	1	1	noBlindfold	counterclockwise	practice	Guided	1	-0.5	-0.5	4.832558	-1.30098	-1.45124	0.24361	1.09294315474557	-2.164909	-2.588884	-2.690623
Trial3	1	1	noBlindfold	counterclockwise	practice	Guided	1	-0.5	-0.5	4.852554	-1.30106	-1.45126	0.22823	1.08259687504705	-2.206115	-2.296889	-2.571851
Trial3	1	1	noBlindfold	counterclockwise	practice	Guided	1	-0.5	-0.5	4.872559	-1.30113	-1.45118	0.19456	1.06029380307299	-2.419401	-2.271499	-2.949944
Trial3	1	1	noBlindfold	counterclockwise	practice	Guided	1	-0.5	-0.5	4.892555	-1.30116	-1.45115	0.1748	1.04747905073503	-2.255274	-2.229181	-3.032368
Trial3	1	1	noBlindfold	counterclockwise	practice	Guided	1	-0.5	-0.5	4.91256	-1.30114	-1.45112	0.15337	1.03378806310262	-2.214455	-2.241876	-3.094669
Trial3	1	1	noBlindfold	counterclockwise	practice	Guided	1	-0.5	-0.5	4.932556	-1.30112	-1.45116	0.1304	1.01941036168088	-2.203583	-2.449234	-3.020363
Trial3	1	1	noBlindfold	counterclockwise	practice	Guided	1	-0.5	-0.5	4.952553	-1.30109	-1.45122	0.10597	1.00446245651895	-2.212162	-2.466161	-2.876795
Trial3	1	1	noBlindfold	counterclockwise	practice	Guided	1	-0.5	-0.5	4.972557	-1.3011	-1.45122	0.050979	0.972285499759415	-2.400024	-2.402684	-3.291813
Trial3	1	1	noBlindfold	counterclockwise	practice	Guided	1	-0.5	-0.5	4.992554	-1.30115	-1.45133	0.021422	0.95588825658171	-2.239605	-2.436539	-3.286904
Trial3	1	1	noBlindfold	counterclockwise	practice	Guided	1	-0.5	-0.5	5.012558	-1.30115	-1.4513	-0.010303	0.938959321898294	-2.354198	-2.830096	-2.575266
Trial3	1	1	noBlindfold	counterclockwise	practice	Guided	1	-0.5	-0.5	5.032555	-1.30117	-1.45132	-0.042648	0.922520573369062	-2.224617	-2.571956	-3.37568
Trial3	1	1	noBlindfold	counterclockwise	practice	Guided	1	-0.5	-0.5	5.052559	-1.3012	-1.45132	-0.077495	0.905776890075246	-2.440123	-2.656592	-3.149419
Trial3	1	1	noBlindfold	counterclockwise	practice	Guided	1	-0.5	-0.5	5.072556	-1.3012	-1.45131	-0.14769	0.875239189041915	-2.428449	-2.593115	-2.32331
Trial3	1	1	noBlindfold	counterclockwise	practice	Guided	1	-0.5	-0.5	5.092552	-1.30126	-1.45127	-0.18393	0.861346514259121	-2.446494	-2.851255	-2.440847
Trial3	1	1	noBlindfold	counterclockwise	practice	Guided	1	-0.5	-0.5	5.112556	-1.30122	-1.45134	-0.22182	0.848137777396928	-2.240978	-2.432307	-2.075545
Trial3	1	1	noBlindfold	counterclockwise	practice	Guided	1	-0.5	-0.5	5.132553	-1.30114	-1.45126	-0.2593	0.836517725347088	-2.32419	-2.364598	-2.324076
Trial3	1	1	noBlindfold	counterclockwise	practice	Guided	1	-0.5	-0.5	5.152557	-1.3011	-1.45126	-0.29832	0.826096882522233	-2.058392	-3.020527	-2.100438
Trial3	1	1	noBlindfold	counterclockwise	practice	Guided	1	-0.5	-0.5	5.172554	-1.30104	-1.45139	-0.37452	0.810808483272493	-2.042256	-2.419612	-1.537023
Trial3	1	1	noBlindfold	counterclockwise	practice	Guided	1	-0.5	-0.5	5.192558	-1.30098	-1.45127	-0.41502	0.805475336449989	-1.948139	-3.028991	-1.580221
Trial3	1	1	noBlindfold	counterclockwise	practice	Guided	1	-0.5	-0.5	5.212555	-1.30096	-1.45139	-0.45202	0.802395853320648	-1.978701	-2.339207	-1.658065
Trial3	1	1	noBlindfold	counterclockwise	practice	Guided	1	-0.5	-0.5	5.232559	-1.30095	-1.45125	-0.49271	0.800983225382999	-1.766972	-2.470393	-1.818883
Trial3	1	1	noBlindfold	counterclockwise	practice	Guided	1	-0.5	-0.5	5.252556	-1.30094	-1.45128	-0.5296	0.801486808338757	-1.943645	-3.088236	-1.181273
Trial3	1	1	noBlindfold	counterclockwise	practice	Guided	1	-0.5	-0.5	5.272552	-1.30096	-1.45137	-0.60518	0.807836531544511	-2.014761	-2.131849	-1.466306
Trial3	1	1	noBlindfold	counterclockwise	practice	Guided	1	-0.5	-0.5	5.292557	-1.30097	-1.45125	-0.64332	0.813691399952745	-1.999072	-2.813169	-0.675769
Trial3	1	1	noBlindfold	counterclockwise	practice	Guided	1	-0.5	-0.5	5.312553	-1.30099	-1.45129	-0.67999	0.820963674350432	-2.193725	-2.174167	-1.282151
Trial3	1	1	noBlindfold	counterclockwise	practice	Guided	1	-0.5	-0.5	5.332558	-1.30099	-1.4512	-0.71618	0.829649766417856	-1.798969	-2.62697	-0.877857
Trial3	1	1	noBlindfold	counterclockwise	practice	Guided	1	-0.5	-0.5	5.352554	-1.30098	-1.45126	-0.75268	0.839890528344636	-1.981577	-2.62697	-0.512493
Trial3	1	1	noBlindfold	counterclockwise	practice	Guided	1	-0.5	-0.5	5.372559	-1.301	-1.45124	-0.82182	0.863231768307888	-2.095722	-1.987968	-1.022386
Trial3	1	1	noBlindfold	counterclockwise	practice	Guided	1	-0.5	-0.5	5.392555	-1.30102	-1.4512	-0.8550799	0.87619327863144	-2.192589	-2.309585	-0.360774
Trial3	1	1	noBlindfold	counterclockwise	practice	Guided	1	-0.5	-0.5	5.41256	-1.30106	-1.45117	-0.88854	0.890314784877925	-2.212508	-2.208022	-0.635101
Trial3	1	1	noBlindfold	counterclockwise	practice	Guided	1	-0.5	-0.5	5.432556	-1.3011	-1.45115	-0.91991	0.90448087577568	-2.34541	-2.491552	-0.293241
Trial3	1	1	noBlindfold	counterclockwise	practice	Guided	1	-0.5	-0.5	5.452553	-1.30113	-1.4512	-0.95003	0.918877790610454	-2.255062	-2.381525	0.07122
Trial3	1	1	noBlindfold	counterclockwise	practice	Guided	1	-0.5	-0.5	5.472557	-1.30117	-1.45114	-1.00814	0.948725240659994	-2.194889	-2.216485	-0.350933
Trial3	1	1	noBlindfold	counterclockwise	practice	Guided	1	-0.5	-0.5	5.492554	-1.30114	-1.45116	-1.03488	0.963287051498156	-2.253858	-2.296889	0.259774
Trial3	1	1	noBlindfold	counterclockwise	practice	Guided	1	-0.5	-0.5	5.512558	-1.30112	-1.45112	-1.0614	0.978245033580726	-2.105851	-1.797537	-0.151955
Trial3	1	1	noBlindfold	counterclockwise	practice	Guided	1	-0.5	-0.5	5.532555	-1.30108	-1.45105	-1.08631	0.992717783704653	-1.992581	-2.208022	-0.366589
Trial3	1	1	noBlindfold	counterclockwise	practice	Guided	1	-0.5	-0.5	5.552559	-1.30104	-1.45112	-1.11093	1.00742274662767	-2.135967	-2.41538	-0.179141
Trial3	1	1	noBlindfold	counterclockwise	practice	Guided	1	-0.5	-0.5	5.572556	-1.30105	-1.45117	-1.15577	1.03523689533436	-2.109988	-2.136081	0.055852
Trial3	1	1	noBlindfold	counterclockwise	practice	Guided	1	-0.5	-0.5	5.592552	-1.30108	-1.45114	-1.17721	1.04897211398933	-2.191516	-2.610043	-0.577327
Trial3	1	1	noBlindfold	counterclockwise	practice	Guided	1	-0.5	-0.5	5.612556	-1.3011	-1.45124	-1.1986	1.06292204333636	-2.215059	-2.419612	-0.504721
Trial3	1	1	noBlindfold	counterclockwise	practice	Guided	1	-0.5	-0.5	5.632553	-1.30112	-1.45118	-1.21867	1.07623413208524	-2.253951	-2.178399	-0.412721
Trial3	1	1	noBlindfold	counterclockwise	practice	Guided	1	-0.5	-0.5	5.652557	-1.30114	-1.45108	-1.23814	1.08934661705739	-2.337705	-2.212253	-0.47546
Trial3	1	1	noBlindfold	counterclockwise	practice	Guided	1	-0.5	-0.5	5.672554	-1.30115	-1.45109	-1.27675	1.11587721993441	-2.250368	-2.381525	-0.780864
Trial3	1	1	noBlindfold	counterclockwise	practice	Guided	1	-0.5	-0.5	5.692558	-1.30109	-1.45114	-1.29548	1.12895245352216	-2.226091	-2.182631	-1.036402
Trial3	1	1	noBlindfold	counterclockwise	practice	Guided	1	-0.5	-0.5	5.712555	-1.30109	-1.45112	-1.30643	1.13669455332903	-2.240705	-2.351903	-0.953071
Trial3	1	1	noBlindfold	counterclockwise	practice	Guided	1	-0.5	-0.5	5.732559	-1.30109	-1.45112	-1.30481	1.13554586142235	-2.785545	-1.590179	-6.607324
Trial3	1	1	noBlindfold	counterclockwise	practice	Guided	1	-0.5	-0.5	5.752556	-1.30102	-1.45107	-1.30268	1.13398761343258	-0.724248	-2.720069	-2.817342
Trial3	1	1	noBlindfold	counterclockwise	practice	Guided	1	-0.5	-0.5	5.772552	-1.30078	-1.45134	-1.30143	1.13293368081736	-0.97584	-2.555029	-2.660807
Trial3	1	1	noBlindfold	counterclockwise	practice	Guided	1	-0.5	-0.5	5.792557	-1.30055	-1.45127	-1.30134	1.13270739677499	-0.932334	-2.512711	-1.933527
Trial3	1	1	noBlindfold	counterclockwise	practice	Guided	1	-0.5	-0.5	5.812553	-1.30054	-1.45132	-1.30132	1.13268623563077	-0.918637	-3.63837	-1.953148
Trial3	1	1	noBlindfold	counterclockwise	practice	Guided	1	-0.5	-0.5	5.832558	-1.30053	-1.45148	-1.3013	1.13266490586121	-1.018456	-2.842792	-2.176087
Trial3	1	1	noBlindfold	counterclockwise	practice	Guided	1	-0.5	-0.5	5.852554	-1.30053	-1.45144	-1.30128	1.13265082213623	-1.192908	-1.94565	-2.286879
Trial3	1	1	noBlindfold	counterclockwise	practice	Guided	1	-0.5	-0.5	5.872559	-1.30054	-1.45133	-1.30125	1.13263664788823	-1.311766	-2.512711	-2.085185
Trial3	1	1	noBlindfold	counterclockwise	practice	Guided	1	-0.5	-0.5	5.892555	-1.30055	-1.45133	-1.30124	1.1326366416996	-0.851896	-2.178399	-2.278806
Trial3	1	1	noBlindfold	counterclockwise	practice	Guided	1	-0.5	-0.5	5.91256	-1.30053	-1.45122	-1.30122	1.13260840335003	-0.357885	-1.691742	-2.280773
Trial3	1	1	noBlindfold	counterclockwise	practice	Guided	1	-0.5	-0.5	5.932556	-1.30045	-1.4511	-1.3012	1.13253761567407	0.112766	-2.165704	-2.244196
Trial3	1	1	noBlindfold	counterclockwise	practice	Guided	1	-0.5	-0.5	5.952553	-1.30029	-1.45111	-1.30121	1.1324315526373	0.936839	-2.097995	-2.347863
Trial3	1	1	noBlindfold	counterclockwise	practice	Guided	1	-0.5	-0.5	5.972557	-1.29988	-1.45101	-1.30148	1.13233305439263	1.780268	-1.395516	-2.729907
Trial3	1	1	noBlindfold	counterclockwise	practice	Guided	1	-0.5	-0.5	5.992554	-1.29552	-1.45076	-1.3016	1.12934259829195	2.782356	-1.941418	-3.223289
Trial3	1	1	noBlindfold	counterclockwise	practice	Guided	1	-0.5	-0.5	6.012558	-1.29066	-1.45088	-1.30172	1.12600988831729	3.155555	-1.750987	-3.483868
Trial3	1	1	noBlindfold	counterclockwise	practice	Guided	1	-0.5	-0.5	6.032555	-1.28418	-1.45086	-1.30181	1.12153353684966	3.31307	-1.505543	-3.657682
Trial3	1	1	noBlindfold	counterclockwise	practice	Guided	1	-0.5	-0.5	6.052559	-1.27483	-1.4508	-1.30183	1.11503037936602	3.157735	-1.755219	-3.663506
Trial3	1	1	noBlindfold	counterclockwise	practice	Guided	1	-0.5	-0.5	6.072556	-1.26431	-1.45085	-1.30188	1.1077821614828	3.130589	-1.865246	-3.725741
Trial3	1	1	noBlindfold	counterclockwise	practice	Guided	1	-0.5	-0.5	6.092552	-1.23574	-1.45076	-1.3019	1.08828171945254	2.983784	-1.344734	-3.835749
Trial3	1	1	noBlindfold	counterclockwise	practice	Guided	1	-0.5	-0.5	6.112556	-1.21979	-1.45071	-1.3019	1.0775626546809	2.86731	-1.624033	-3.756671
Trial3	1	1	noBlindfold	counterclockwise	practice	Guided	1	-0.5	-0.5	6.132553	-1.20172	-1.45077	-1.3019	1.06557712730666	2.940833	-1.577483	-3.806517
Trial3	1	1	noBlindfold	counterclockwise	practice	Guided	1	-0.5	-0.5	6.152557	-1.18209	-1.45078	-1.30189	1.05274605800869	2.851829	-1.425139	-3.778103
Trial3	1	1	noBlindfold	counterclockwise	practice	Guided	1	-0.5	-0.5	6.172554	-1.16091	-1.45075	-1.30186	1.03912542660999	2.821363	-1.619801	-3.758398
Trial3	1	1	noBlindfold	counterclockwise	practice	Guided	1	-0.5	-0.5	6.192558	-1.11345	-1.45088	-1.30189	1.00962793216198	2.872274	-1.712901	-3.79937
Trial3	1	1	noBlindfold	counterclockwise	practice	Guided	1	-0.5	-0.5	6.212555	-1.08716	-1.45086	-1.3019	0.993881538285289	2.965298	-1.632497	-3.830626
Trial3	1	1	noBlindfold	counterclockwise	practice	Guided	1	-0.5	-0.5	6.232559	-1.06017	-1.45085	-1.30187	0.978154466038143	2.819121	-1.814464	-3.749176
Trial3	1	1	noBlindfold	counterclockwise	practice	Guided	1	-0.5	-0.5	6.252556	-1.03183	-1.4509	-1.30184	0.962180091064283	2.810334	-1.810232	-3.692053
Trial3	1	1	noBlindfold	counterclockwise	practice	Guided	1	-0.5	-0.5	6.272552	-1.00225	-1.45091	-1.3017	0.94603271719918	2.6606	-1.704437	-3.50895
Trial3	1	1	noBlindfold	counterclockwise	practice	Guided	1	-0.5	-0.5	6.292557	-0.9389	-1.45085	-1.30163	0.913916787149989	2.260357	-1.772146	-3.244398
Trial3	1	1	noBlindfold	counterclockwise	practice	Guided	1	-0.5	-0.5	6.312553	-0.90539	-1.45086	-1.30158	0.898260364623473	2.145565	-1.573252	-3.214049
Trial3	1	1	noBlindfold	counterclockwise	practice	Guided	1	-0.5	-0.5	6.332558	-0.8721	-1.45082	-1.30153	0.883690417127171	2.252867	-1.505543	-3.069734
Trial3	1	1	noBlindfold	counterclockwise	practice	Guided	1	-0.5	-0.5	6.352554	-0.83811	-1.45079	-1.30146	0.869860062233305	1.896571	-1.61557	-2.907367
Trial3	1	1	noBlindfold	counterclockwise	practice	Guided	1	-0.5	-0.5	6.372559	-0.80355	-1.45079	-1.30132	0.856887664570637	1.849982	-1.607106	-2.785531
Trial3	1	1	noBlindfold	counterclockwise	practice	Guided	1	-0.5	-0.5	6.392555	-0.73206	-1.45072	-1.30124	0.834168649571703	1.607426	-1.340503	-2.473803
Trial3	1	1	noBlindfold	counterclockwise	practice	Guided	1	-0.5	-0.5	6.41256	-0.6952	-1.45068	-1.30113	0.824568004552637	1.552913	-1.437834	-2.221595
Trial3	1	1	noBlindfold	counterclockwise	practice	Guided	1	-0.5	-0.5	6.432556	-0.66023	-1.45068	-1.30103	0.816898262597892	1.605152	-1.370125	-2.030591
Trial3	1	1	noBlindfold	counterclockwise	practice	Guided	1	-0.5	-0.5	6.452553	-0.62287	-1.45067	-1.30094	0.810309799795831	1.288663	-1.277026	-1.86423
Trial3	1	1	noBlindfold	counterclockwise	practice	Guided	1	-0.5	-0.5	6.472557	-0.58545	-1.45066	-1.30078	0.805326270867727	1.055257	-1.319344	-1.69344
Trial3	1	1	noBlindfold	counterclockwise	practice	Guided	1	-0.5	-0.5	6.492554	-0.51317	-1.45063	-1.30071	0.800818265027395	0.911126	-1.179694	-1.427953
Trial3	1	1	noBlindfold	counterclockwise	practice	Free	1	-0.5	-0.5	0	-0.53295	-1.45011	-1.30022	0.800898104659791	1.85871	-0.235992	-0.472074
Trial3	1	1	noBlindfold	counterclockwise	practice	Free	1	-0.5	-0.5	0.01131439	-0.53291	-1.45011	-1.30022	0.800896457770118	1.846977	-0.206308	-0.458403
Trial3	1	1	noBlindfold	counterclockwise	practice	Free	1	-0.5	-0.5	0.03131866	-0.53287	-1.45011	-1.30022	0.80089481532652	1.837624	-0.197782	-0.470342
Trial3	1	1	noBlindfold	counterclockwise	practice	Free	1	-0.5	-0.5	0.05131531	-0.53218	-1.45011	-1.30091	0.801556220654931	1.812386	-0.193494	-0.457928
Trial3	1	1	noBlindfold	counterclockwise	practice	Free	1	-0.5	-0.5	0.07131958	-0.52997	-1.45011	-1.30274	0.803299242084113	1.569682	-0.235748	-0.364758
Trial3	1	1	noBlindfold	counterclockwise	practice	Free	1	-0.5	-0.5	0.09131622	-0.52185	-1.4501	-1.30366	0.803956890959538	0.991069	-0.155233	0.026313
Trial3	1	1	noBlindfold	counterclockwise	practice	Free	1	-0.5	-0.5	0.1113205	-0.51658	-1.45007	-1.30444	0.804610865038494	0.880825	-0.045182	0.149347
Trial3	1	1	noBlindfold	counterclockwise	practice	Free	1	-0.5	-0.5	0.1313171	-0.51043	-1.45002	-1.30497	0.805037474477801	0.891611	0.043685	0.246901
Trial3	1	1	noBlindfold	counterclockwise	practice	Free	1	-0.5	-0.5	0.1513138	-0.50376	-1.44997	-1.30532	0.805328802256876	0.976859	0.030977	0.195233
Trial3	1	1	noBlindfold	counterclockwise	practice	Free	1	-0.5	-0.5	0.1713181	-0.49611	-1.44997	-1.30549	0.805499410021977	1.081069	-0.011349	0.172261
Trial3	1	1	noBlindfold	counterclockwise	practice	Free	1	-0.5	-0.5	0.1913147	-0.47884	-1.45004	-1.30528	0.805557928538695	0.985659	-0.087486	0.214938
Trial3	1	1	noBlindfold	counterclockwise	practice	Free	1	-0.5	-0.5	0.211319	-0.46877	-1.45006	-1.30491	0.805515688103411	0.916442	-0.176316	0.199397
Trial3	1	1	noBlindfold	counterclockwise	practice	Free	1	-0.5	-0.5	0.2313156	-0.45864	-1.45008	-1.30447	0.805532575323825	0.949029	-0.197427	0.054446
Trial3	1	1	noBlindfold	counterclockwise	practice	Free	1	-0.5	-0.5	0.2513199	-0.44722	-1.45009	-1.30407	0.80580040336876	1.012493	-0.150827	-0.028075
Trial3	1	1	noBlindfold	counterclockwise	practice	Free	1	-0.5	-0.5	0.2713165	-0.43547	-1.45008	-1.30407	0.806655240646967	1.036359	-0.125397	0.022872
Trial3	1	1	noBlindfold	counterclockwise	practice	Free	1	-0.5	-0.5	0.2913132	-0.40957	-1.45006	-1.30244	0.807519419464913	0.979248	-0.104174	0.224617
Trial3	1	1	noBlindfold	counterclockwise	practice	Free	1	-0.5	-0.5	0.3113174	-0.39547	-1.45005	-1.3016	0.808386695378359	0.975034	-0.133765	0.154591
Trial3	1	1	noBlindfold	counterclockwise	practice	Free	1	-0.5	-0.5	0.3313141	-0.38167	-1.45006	-1.30062	0.809317187148222	0.935614	-0.116804	0.129627
Trial3	1	1	noBlindfold	counterclockwise	practice	Free	1	-0.5	-0.5	0.3513184	-0.36646	-1.45006	-1.29957	0.810644955240718	0.887184	-0.091385	0.107652
Trial3	1	1	noBlindfold	counterclockwise	practice	Free	1	-0.5	-0.5	0.371315	-0.35119	-1.45005	-1.29723	0.810999443380686	0.955369	-0.1506	0.141114
Trial3	1	1	noBlindfold	counterclockwise	practice	Free	1	-0.5	-0.5	0.3913193	-0.31867	-1.45007	-1.296	0.816392413795288	0.990378	-0.15475	0.066701
Trial3	1	1	noBlindfold	counterclockwise	practice	Free	1	-0.5	-0.5	0.4113159	-0.3019	-1.45007	-1.29474	0.819057517423501	0.972307	-0.150479	0.044285
Trial3	1	1	noBlindfold	counterclockwise	practice	Free	1	-0.5	-0.5	0.4313202	-0.28463	-1.45008	-1.29338	0.822092510628643	0.919094	-0.175823	0.087483
Trial3	1	1	noBlindfold	counterclockwise	practice	Free	1	-0.5	-0.5	0.4513168	-0.26637	-1.45008	-1.29204	0.825778731193512	0.98184	-0.184237	0.08688
Trial3	1	1	noBlindfold	counterclockwise	practice	Free	1	-0.5	-0.5	0.4713135	-0.24819	-1.45009	-1.28943	0.828618034784171	0.810676	-0.192647	0.039763
Trial3	1	1	noBlindfold	counterclockwise	practice	Free	1	-0.5	-0.5	0.4913177	-0.21008	-1.45013	-1.28825	0.839875956363485	0.787614	-0.378696	-0.018822
Trial3	1	1	noBlindfold	counterclockwise	practice	Free	1	-0.5	-0.5	0.5113144	-0.19079	-1.45016	-1.28709	0.845648622668456	0.799443	-0.302434	-0.066219
Trial3	1	1	noBlindfold	counterclockwise	practice	Free	1	-0.5	-0.5	0.5313187	-0.17117	-1.45016	-1.28601	0.852021674487139	0.795717	-0.319272	-0.035899
Trial3	1	1	noBlindfold	counterclockwise	practice	Free	1	-0.5	-0.5	0.5513153	-0.15064	-1.45017	-1.28498	0.859212491151993	0.745041	-0.365729	-0.032762
Trial3	1	1	noBlindfold	counterclockwise	practice	Free	1	-0.5	-0.5	0.5713196	-0.13046	-1.45018	-1.28313	0.865940235079081	0.671884	-0.340232	-0.11411
Trial3	1	1	noBlindfold	counterclockwise	practice	Free	1	-0.5	-0.5	0.5913162	-0.088936	-1.45019	-1.28235	0.883767529545427	0.537823	-0.44582	-0.036951
Trial3	1	1	noBlindfold	counterclockwise	practice	Free	1	-0.5	-0.5	0.6113205	-0.068342	-1.45019	-1.28155	0.89283196780216	0.483179	-0.403392	-0.0099234
Trial3	1	1	noBlindfold	counterclockwise	practice	Free	1	-0.5	-0.5	0.6313171	-0.047097	-1.45019	-1.28079	0.902637305711922	0.51696	-0.411746	-0.029762
Trial3	1	1	noBlindfold	counterclockwise	practice	Free	1	-0.5	-0.5	0.6513138	-0.026454	-1.4502	-1.28007	0.912554074375026	0.533911	-0.377783	0.01846
Trial3	1	1	noBlindfold	counterclockwise	practice	Free	1	-0.5	-0.5	0.6713181	-0.0057957	-1.45019	-1.27886	0.922421133538408	0.559424	-0.373446	-0.094314
Trial3	1	1	noBlindfold	counterclockwise	practice	Free	1	-0.5	-0.5	0.6913147	0.03619	-1.45022	-1.27838	0.945185270983827	0.504582	-0.436681	-0.053317
Trial3	1	1	noBlindfold	counterclockwise	practice	Free	1	-0.5	-0.5	0.711319	0.056865	-1.45022	-1.27796	0.956723732329002	0.500798	-0.436565	-0.064858
Trial3	1	1	noBlindfold	counterclockwise	practice	Free	1	-0.5	-0.5	0.7313156	0.077539	-1.45022	-1.2776	0.968613929955358	0.483516	-0.482993	-0.042185
Trial3	1	1	noBlindfold	counterclockwise	practice	Free	1	-0.5	-0.5	0.7513199	0.09882501	-1.45023	-1.27729	0.981209005821017	0.525873	-0.491335	-0.040133
Trial3	1	1	noBlindfold	counterclockwise	practice	Free	1	-0.5	-0.5	0.7713165	0.11946	-1.45025	-1.27681	0.993561546842891	0.479936	-0.516644	-0.069077
Trial3	1	1	noBlindfold	counterclockwise	practice	Free	1	-0.5	-0.5	0.7913132	0.16118	-1.45029	-1.2766	1.01993466889222	0.440663	-0.656273	-0.012278
Trial3	1	1	noBlindfold	counterclockwise	practice	Free	1	-0.5	-0.5	0.8113174	0.18215	-1.45033	-1.27633	1.03344902679542	0.32372	-0.702822	0.083147
Trial3	1	1	noBlindfold	counterclockwise	practice	Free	1	-0.5	-0.5	0.8313141	0.20165	-1.45036	-1.27595	1.04614111440328	0.219354	-0.753604	0.165547
Trial3	1	1	noBlindfold	counterclockwise	practice	Free	1	-0.5	-0.5	0.8513184	0.22205	-1.45038	-1.27541	1.059536206902	0.145845	-0.829776	0.19757
Trial3	1	1	noBlindfold	counterclockwise	practice	Free	1	-0.5	-0.5	0.871315	0.24145	-1.4504	-1.27368	1.07160104348571	0.071729	-0.855167	0.241878
Trial3	1	1	noBlindfold	counterclockwise	practice	Free	1	-0.5	-0.5	0.8913193	0.27889	-1.45042	-1.27246	1.09697960975318	0.042019	-0.787458	0.317167
Trial3	1	1	noBlindfold	counterclockwise	practice	Free	1	-0.5	-0.5	0.9113159	0.29744	-1.45041	-1.27098	1.10919814229561	0.049305	-0.804386	0.325999
Trial3	1	1	noBlindfold	counterclockwise	practice	Free	1	-0.5	-0.5	0.9313202	0.31495	-1.45041	-1.26913	1.12058220472157	0.046449	-0.829776	0.372519
Trial3	1	1	noBlindfold	counterclockwise	practice	Free	1	-0.5	-0.5	0.9513168	0.33246	-1.4504	-1.26703	1.1319561169029	-0.096551	-0.757836	0.412157
Trial3	1	1	noBlindfold	counterclockwise	practice	Free	1	-0.5	-0.5	0.9713135	0.34884	-1.45039	-1.26223	1.14084345670242	-0.206463	-0.740909	0.228635
Trial3	1	1	noBlindfold	counterclockwise	practice	Free	1	-0.5	-0.5	0.9913177	0.37984	-1.45046	-1.25946	1.16228131345408	-0.637666	-0.939803	0.428975
Trial3	1	1	noBlindfold	counterclockwise	practice	Free	1	-0.5	-0.5	1.011314	0.39366	-1.45047	-1.25627	1.17071449177617	-0.783823	-0.893253	0.601886
Trial3	1	1	noBlindfold	counterclockwise	practice	Free	1	-0.5	-0.5	1.031319	0.40635	-1.45046	-1.25256	1.17805642289293	-0.807967	-0.918644	0.59748
Trial3	1	1	noBlindfold	counterclockwise	practice	Free	1	-0.5	-0.5	1.051315	0.4182	-1.45045	-1.24853	1.18464698353948	-0.820488	-0.842472	0.470161
Trial3	1	1	noBlindfold	counterclockwise	practice	Free	1	-0.5	-0.5	1.07132	0.42884	-1.45042	-1.23941	1.18721133181341	-0.786153	-0.711286	0.522063
Trial3	1	1	noBlindfold	counterclockwise	practice	Free	1	-0.5	-0.5	1.091316	0.44655	-1.45035	-1.23387	1.19771536194176	-0.784794	-0.757836	0.749346
Trial3	1	1	noBlindfold	counterclockwise	practice	Free	1	-0.5	-0.5	1.11132	0.45414	-1.45036	-1.22786	1.20006803787153	-0.815791	-0.702822	0.890826
Trial3	1	1	noBlindfold	counterclockwise	practice	Free	1	-0.5	-0.5	1.131317	0.46044	-1.45033	-1.22198	1.20154069450538	-0.794167	-0.588564	0.938258
Trial3	1	1	noBlindfold	counterclockwise	practice	Free	1	-0.5	-0.5	1.151314	0.46517	-1.4503	-1.21484	1.20106171961602	-0.8365	-0.601259	1.058035
Trial3	1	1	noBlindfold	counterclockwise	practice	Free	1	-0.5	-0.5	1.171318	0.46949	-1.4503	-1.19796	1.19459576100733	-0.835098	-0.639345	1.06152
Trial3	1	1	noBlindfold	counterclockwise	practice	Free	1	-0.5	-0.5	1.191315	0.47555	-1.45024	-1.18836	1.19395864702372	-0.895635	-0.381071	1.222695
Trial3	1	1	noBlindfold	counterclockwise	practice	Free	1	-0.5	-0.5	1.211319	0.47724	-1.45019	-1.17802	1.18941548225659	-0.847501	-0.410591	1.068784
Trial3	1	1	noBlindfold	counterclockwise	practice	Free	1	-0.5	-0.5	1.231316	0.47812	-1.4502	-1.16625	1.18347276376316	-0.809651	-0.410472	1.135119
Trial3	1	1	noBlindfold	counterclockwise	practice	Free	1	-0.5	-0.5	1.25132	0.47819	-1.45018	-1.15474	1.17708968291313	-0.806324	-0.148019	1.147752
Trial3	1	1	noBlindfold	counterclockwise	practice	Free	1	-0.5	-0.5	1.271317	0.4775	-1.45012	-1.12802	1.16185860351156	-0.815902	-0.283381	1.291333
Trial3	1	1	noBlindfold	counterclockwise	practice	Free	1	-0.5	-0.5	1.291313	0.474	-1.45012	-1.11302	1.15085603375521	-0.707573	-0.152059	1.39213
Trial3	1	1	noBlindfold	counterclockwise	practice	Free	1	-0.5	-0.5	1.311317	0.47115	-1.45007	-1.09799	1.14049306297407	-0.616495	-0.10125	1.36867
Trial3	1	1	noBlindfold	counterclockwise	practice	Free	1	-0.5	-0.5	1.331314	0.46806	-1.45006	-1.081	1.12902664337404	-0.546271	-0.207002	1.459185
Trial3	1	1	noBlindfold	counterclockwise	practice	Free	1	-0.5	-0.5	1.351318	0.46434	-1.45009	-1.06289	1.11660057752514	-0.6037	-0.109612	1.581956
Trial3	1	1	noBlindfold	counterclockwise	practice	Free	1	-0.5	-0.5	1.371315	0.46028	-1.45008	-1.02469	1.09427473023205	-0.646138	-0.088424	1.464932
Trial3	1	1	noBlindfold	counterclockwise	practice	Free	1	-0.5	-0.5	1.391319	0.45072	-1.45011	-1.00415	1.076120716902	-0.587961	-0.359138	1.51164
Trial3	1	1	noBlindfold	counterclockwise	practice	Free	1	-0.5	-0.5	1.411316	0.44545	-1.45014	-0.982	1.06122554373649	-0.391872	-0.215186	1.511633
Trial3	1	1	noBlindfold	counterclockwise	practice	Free	1	-0.5	-0.5	1.43132	0.43986	-1.45012	-0.95949	1.04616817723631	-0.47215	-0.308229	1.591592
Trial3	1	1	noBlindfold	counterclockwise	practice	Free	1	-0.5	-0.5	1.451317	0.43383	-1.45014	-0.9362	1.03068371270992	-0.527316	-0.25312	1.338278
Trial3	1	1	noBlindfold	counterclockwise	practice	Free	1	-0.5	-0.5	1.471313	0.42773	-1.45015	-0.88709	1.0052470543545	-0.234012	-0.31229	1.09547
Trial3	1	1	noBlindfold	counterclockwise	practice	Free	1	-0.5	-0.5	1.491318	0.41494	-1.45015	-0.86174	0.983855185195875	-0.323935	-0.316348	1.533684
Trial3	1	1	noBlindfold	counterclockwise	practice	Free	1	-0.5	-0.5	1.511314	0.40839	-1.45018	-0.83558	0.968393696076463	-0.34382	-0.295094	1.532685
Trial3	1	1	noBlindfold	counterclockwise	practice	Free	1	-0.5	-0.5	1.531319	0.40165	-1.45013	-0.80799	0.952801425092469	-0.273412	-0.358519	1.20983
Trial3	1	1	noBlindfold	counterclockwise	practice	Free	1	-0.5	-0.5	1.551315	0.39466	-1.45015	-0.78073	0.937670435973504	-0.108085	-0.485379	1.088847
Trial3	1	1	noBlindfold	counterclockwise	practice	Free	1	-0.5	-0.5	1.57132	0.38791	-1.45019	-0.72341	0.915585176698578	-0.080359	-0.472587	1.361724
Trial3	1	1	noBlindfold	counterclockwise	practice	Free	1	-0.5	-0.5	1.591316	0.37451	-1.45016	-0.69451	0.895880492307671	-0.05774	-0.684034	1.066302
Trial3	1	1	noBlindfold	counterclockwise	practice	Free	1	-0.5	-0.5	1.61132	0.36775	-1.45025	-0.66439	0.883184083085376	0.0536	-0.684011	1.037063
Trial3	1	1	noBlindfold	counterclockwise	practice	Free	1	-0.5	-0.5	1.631317	0.36115	-1.45026	-0.63469	0.871619560183852	-0.0017539	-0.184606	1.315109
Trial3	1	1	noBlindfold	counterclockwise	practice	Free	1	-0.5	-0.5	1.651314	0.35485	-1.4502	-0.60468	0.861235400641051	-0.049459	-0.497699	1.03284
Trial3	1	1	noBlindfold	counterclockwise	practice	Free	1	-0.5	-0.5	1.671318	0.3487	-1.45025	-0.54315	0.849796205563159	0.199177	-0.920849	0.89559
Trial3	1	1	noBlindfold	counterclockwise	practice	Free	1	-0.5	-0.5	1.691315	0.33688	-1.45022	-0.51241	0.836972036217112	-0.037384	-0.192893	0.99955
Trial3	1	1	noBlindfold	counterclockwise	practice	Free	1	-0.5	-0.5	1.711319	0.3313	-1.45022	-0.48066	0.831524959571385	-0.073965	-1.115401	0.896001
Trial3	1	1	noBlindfold	counterclockwise	practice	Free	1	-0.5	-0.5	1.731316	0.3259	-1.45036	-0.44975	0.827427278958608	0.022061	-0.696453	0.849969
Trial3	1	1	noBlindfold	counterclockwise	practice	Free	1	-0.5	-0.5	1.75132	0.32045	-1.45033	-0.41775	0.824562476609056	0.052976	-0.379012	0.83451
Trial3	1	1	noBlindfold	counterclockwise	practice	Free	1	-0.5	-0.5	1.771317	0.31506	-1.45028	-0.35611	0.82766364968131	0.0099724	-1.07724	0.684068
Trial3	1	1	noBlindfold	counterclockwise	practice	Free	1	-0.5	-0.5	1.791313	0.30505	-1.45043	-0.32565	0.823713178001067	-0.01988	-0.59055	0.52582
Trial3	1	1	noBlindfold	counterclockwise	practice	Free	1	-0.5	-0.5	1.811317	0.29998	-1.4503	-0.29467	0.825910672193305	-0.0025775	-0.971378	0.418427
Trial3	1	1	noBlindfold	counterclockwise	practice	Free	1	-0.5	-0.5	1.831314	0.29504	-1.45045	-0.26518	0.828992767541381	-0.017914	-0.899438	0.131761
Trial3	1	1	noBlindfold	counterclockwise	practice	Free	1	-0.5	-0.5	1.851318	0.29055	-1.45049	-0.23615	0.833418327564329	0.065404	-0.759774	0.34735
Trial3	1	1	noBlindfold	counterclockwise	practice	Free	1	-0.5	-0.5	1.871315	0.28588	-1.45036	-0.17927	0.848808050637308	0.017769	-0.992494	0.083434
Trial3	1	1	noBlindfold	counterclockwise	practice	Free	1	-0.5	-0.5	1.891319	0.27701	-1.45049	-0.15244	0.851200614670416	-0.0081364	-0.421187	-0.177079
Trial3	1	1	noBlindfold	counterclockwise	practice	Free	1	-0.5	-0.5	1.911316	0.27283	-1.45037	-0.12634	0.858421818083267	-0.0026808	-0.691995	-0.118995
Trial3	1	1	noBlindfold	counterclockwise	practice	Free	1	-0.5	-0.5	1.93132	0.2687	-1.45041	-0.10053	0.866300162579151	-0.03234	-1.212507	-0.402531
Trial3	1	1	noBlindfold	counterclockwise	practice	Free	1	-0.5	-0.5	1.951317	0.26455	-1.45053	-0.076002	0.87424882365704	0.030775	-0.776631	-0.691985
Trial3	1	1	noBlindfold	counterclockwise	practice	Free	1	-0.5	-0.5	1.971313	0.26055	-1.45046	-0.031681	0.89317356700952	-0.055484	-1.081321	-0.365278
Trial3	1	1	noBlindfold	counterclockwise	practice	Free	1	-0.5	-0.5	1.991318	0.25303	-1.45057	-0.011466	0.897618879603532	0.0057164	-1.017844	-0.824229
Trial3	1	1	noBlindfold	counterclockwise	practice	Free	1	-0.5	-0.5	2.011314	0.24917	-1.45052	0.0079599	0.905140297032489	-0.083286	-1.089785	-0.832116
Trial3	1	1	noBlindfold	counterclockwise	practice	Free	1	-0.5	-0.5	2.031319	0.24535	-1.45052	0.025648	0.912059453622374	-0.137585	-1.229434	-0.652146
Trial3	1	1	noBlindfold	counterclockwise	practice	Free	1	-0.5	-0.5	2.051315	0.24163	-1.45056	0.042382	0.918799920034512	-0.273883	-1.017844	-0.445325
Trial3	1	1	noBlindfold	counterclockwise	practice	Free	1	-0.5	-0.5	2.07132	0.23782	-1.45051	0.073884	0.934730545018153	-0.187958	-0.967062	-0.463192
Trial3	1	1	noBlindfold	counterclockwise	practice	Free	1	-0.5	-0.5	2.091316	0.22968	-1.45049	0.087522	0.936811083145583	-0.191967	-0.810486	-0.36928
Trial3	1	1	noBlindfold	counterclockwise	practice	Free	1	-0.5	-0.5	2.11132	0.22575	-1.45044	0.10116	0.942393974830485	-0.275468	-1.000917	0.01982
Trial3	1	1	noBlindfold	counterclockwise	practice	Free	1	-0.5	-0.5	2.131317	0.22161	-1.45047	0.11489	0.94805627404642	-0.284308	-0.958599	0.172539
Trial3	1	1	noBlindfold	counterclockwise	practice	Free	1	-0.5	-0.5	2.151314	0.21722	-1.45045	0.12791	0.953244728472895	-0.283805	-0.72585	0.16078
Trial3	1	1	noBlindfold	counterclockwise	practice	Free	1	-0.5	-0.5	2.171318	0.21284	-1.4504	0.15293	0.966673908719391	-0.165487	-0.84434	-0.06346
Trial3	1	1	noBlindfold	counterclockwise	practice	Free	1	-0.5	-0.5	2.191315	0.20395	-1.45036	0.16444	0.96800107812074	-0.088347	-0.747009	-0.212927
Trial3	1	1	noBlindfold	counterclockwise	practice	Free	1	-0.5	-0.5	2.211319	0.19945	-1.45037	0.17581	0.972599327479095	-0.077557	-0.793559	-0.09255
Trial3	1	1	noBlindfold	counterclockwise	practice	Free	1	-0.5	-0.5	2.231316	0.19516	-1.45039	0.18645	0.976965217647403	-0.099686	-0.780863	-0.0056479
Trial3	1	1	noBlindfold	counterclockwise	practice	Free	1	-0.5	-0.5	2.25132	0.19095	-1.45042	0.19667	0.981203849441525	-0.079203	-0.848572	0.016249
Trial3	1	1	noBlindfold	counterclockwise	practice	Free	1	-0.5	-0.5	2.271317	0.18667	-1.45043	0.21579	0.9919027087254	-0.128371	-0.950135	-0.167287
Trial3	1	1	noBlindfold	counterclockwise	practice	Free	1	-0.5	-0.5	2.291313	0.17846	-1.45045	0.22428	0.992415987503766	-0.09865	-0.975526	-0.326331
Trial3	1	1	noBlindfold	counterclockwise	practice	Free	1	-0.5	-0.5	2.311317	0.17456	-1.45048	0.23193	0.995365629473902	-0.04585	-1.161725	-0.528482
Trial3	1	1	noBlindfold	counterclockwise	practice	Free	1	-0.5	-0.5	2.331314	0.1708	-1.45055	0.23891	0.997978273972375	-0.059101	-1.115175	-0.524531
Trial3	1	1	noBlindfold	counterclockwise	practice	Free	1	-0.5	-0.5	2.351318	0.16705	-1.45056	0.24488	0.999900960476096	-0.156161	-1.19558	-0.688139
Trial3	1	1	noBlindfold	counterclockwise	practice	Free	1	-0.5	-0.5	2.371315	0.16338	-1.45059	0.2537	1.0040601040485	-0.241129	-1.284447	-0.690415
Trial3	1	1	noBlindfold	counterclockwise	practice	Free	1	-0.5	-0.5	2.391319	0.15631	-1.45055	0.25686	1.0017883244946	-0.416584	-1.127871	-0.644014
Trial3	1	1	noBlindfold	counterclockwise	practice	Free	1	-0.5	-0.5	2.411316	0.15262	-1.45054	0.25909	1.00106468600787	-0.544321	-1.022076	-0.791013
Trial3	1	1	noBlindfold	counterclockwise	practice	Free	1	-0.5	-0.5	2.43132	0.14869	-1.45048	0.26043	0.999526144559945	-0.753925	-0.72585	-0.89333
Trial3	1	1	noBlindfold	counterclockwise	practice	Free	1	-0.5	-0.5	2.451317	0.14419	-1.4504	0.26098	0.997031258209285	-0.92798	-0.852804	-0.731844
Trial3	1	1	noBlindfold	counterclockwise	practice	Free	1	-0.5	-0.5	2.471313	0.13921	-1.4504	0.26055	0.993491701558435	-1.151972	-0.730082	-0.596563
Trial3	1	1	noBlindfold	counterclockwise	practice	Free	1	-0.5	-0.5	2.491318	0.12692	-1.45033	0.25972	0.984988914083857	-1.355647	-0.675068	-0.437149
Trial3	1	1	noBlindfold	counterclockwise	practice	Free	1	-0.5	-0.5	2.511314	0.11914	-1.45032	0.25856	0.979156583471638	-1.458346	-0.552346	-0.411653
Trial3	1	1	noBlindfold	counterclockwise	practice	Free	1	-0.5	-0.5	2.531319	0.11027	-1.45028	0.25726	0.972559599076093	-1.508351	-0.531123	-0.257622
Trial3	1	1	noBlindfold	counterclockwise	practice	Free	1	-0.5	-0.5	2.551315	0.10054	-1.45026	0.25599	0.965489081353362	-1.640453	-0.548038	0.01366
Trial3	1	1	noBlindfold	counterclockwise	practice	Free	1	-0.5	-0.5	2.57132	0.089632	-1.45025	0.25377	0.956992739918232	-1.734915	-0.408328	0.134548
Trial3	1	1	noBlindfold	counterclockwise	practice	Free	1	-0.5	-0.5	2.591316	0.063719	-1.45021	0.2528	0.940471676343745	-1.682514	-0.391173	0.041577
Trial3	1	1	noBlindfold	counterclockwise	practice	Free	1	-0.5	-0.5	2.61132	0.049119	-1.45019	0.25194	0.931099058697164	-1.691145	-0.386846	0.088494
Trial3	1	1	noBlindfold	counterclockwise	practice	Free	1	-0.5	-0.5	2.631317	0.033337	-1.45017	0.25125	0.921316944982653	-1.649039	-0.407913	0.22468
Trial3	1	1	noBlindfold	counterclockwise	practice	Free	1	-0.5	-0.5	2.651314	0.016406	-1.45018	0.25091	0.911340200322643	-1.635717	-0.357028	0.361092
Trial3	1	1	noBlindfold	counterclockwise	practice	Free	1	-0.5	-0.5	2.671318	-0.0022105	-1.45017	0.25147	0.90138867675646	-1.608819	-0.289235	0.433953
Trial3	1	1	noBlindfold	counterclockwise	practice	Free	1	-0.5	-0.5	2.691315	-0.041603	-1.45016	0.25247	0.88110097960005	-1.575091	-0.280592	0.550973
Trial3	1	1	noBlindfold	counterclockwise	practice	Free	1	-0.5	-0.5	2.711319	-0.063464	-1.45015	0.25397	0.871225823313336	-1.576557	-0.318604	0.603614
Trial3	1	1	noBlindfold	counterclockwise	practice	Free	1	-0.5	-0.5	2.731316	-0.085669	-1.45015	0.25595	0.862050220730025	-1.54164	-0.305822	0.529093
Trial3	1	1	noBlindfold	counterclockwise	practice	Free	1	-0.5	-0.5	2.75132	-0.10953	-1.45015	0.25823	0.852865495518724	-1.505407	-0.305735	0.348625
Trial3	1	1	noBlindfold	counterclockwise	practice	Free	1	-0.5	-0.5	2.771317	-0.13433	-1.45015	0.26361	0.846649151630919	-1.444669	-0.360669	0.35346
Trial3	1	1	noBlindfold	counterclockwise	practice	Free	1	-0.5	-0.5	2.791313	-0.18485	-1.45019	0.26694	0.829166134096354	-1.288367	-0.457786	0.619357
Trial3	1	1	noBlindfold	counterclockwise	practice	Free	1	-0.5	-0.5	2.811317	-0.21113	-1.45021	0.27076	0.823114116898278	-1.293904	-0.461896	0.637233
Trial3	1	1	noBlindfold	counterclockwise	practice	Free	1	-0.5	-0.5	2.831314	-0.23802	-1.45023	0.27521	0.818281162045094	-1.349497	-0.44908	0.647298
Trial3	1	1	noBlindfold	counterclockwise	practice	Free	1	-0.5	-0.5	2.851318	-0.26637	-1.45023	0.28001	0.814247231665505	-1.271189	-0.482805	0.629002
Trial3	1	1	noBlindfold	counterclockwise	practice	Free	1	-0.5	-0.5	2.871315	-0.29445	-1.45024	0.291	0.817270960106675	-1.157215	-0.499652	0.64637
Trial3	1	1	noBlindfold	counterclockwise	practice	Free	1	-0.5	-0.5	2.891319	-0.35192	-1.45026	0.29716	0.810796983721606	-0.991879	-0.579972	0.427003
Trial3	1	1	noBlindfold	counterclockwise	practice	Free	1	-0.5	-0.5	2.911316	-0.38202	-1.45029	0.30347	0.81208580029524	-0.926437	-0.605363	0.307482
Trial3	1	1	noBlindfold	counterclockwise	practice	Free	1	-0.5	-0.5	2.93132	-0.41149	-1.45031	0.30978	0.814602766421179	-0.959131	-0.677303	0.138326
Trial3	1	1	noBlindfold	counterclockwise	practice	Free	1	-0.5	-0.5	2.951317	-0.44202	-1.45035	0.31568	0.817738032462739	-0.744375	-0.783098	0.164237
Trial3	1	1	noBlindfold	counterclockwise	practice	Free	1	-0.5	-0.5	2.971313	-0.47167	-1.45038	0.32735	0.827834914141266	-0.676252	-0.74078	0.013625
Trial3	1	1	noBlindfold	counterclockwise	practice	Free	1	-0.5	-0.5	2.991318	-0.53079	-1.4504	0.33292	0.8334888886553	-0.672263	-0.800025	-0.158246
Trial3	1	1	noBlindfold	counterclockwise	practice	Free	1	-0.5	-0.5	3.011314	-0.56111	-1.4504	0.33805	0.840275103827953	-0.649082	-0.821184	-0.293141
Trial3	1	1	noBlindfold	counterclockwise	practice	Free	1	-0.5	-0.5	3.031319	-0.59045	-1.4504	0.34265	0.847490540781036	-0.604848	-0.910052	-0.456277
Trial3	1	1	noBlindfold	counterclockwise	practice	Free	1	-0.5	-0.5	3.051315	-0.62051	-1.45043	0.3465	0.855035041112346	-0.540882	-0.83388	-0.46904
Trial3	1	1	noBlindfold	counterclockwise	practice	Free	1	-0.5	-0.5	3.07132	-0.64946	-1.45042	0.35304	0.866034355122371	-0.467001	-0.867734	-0.471044
Trial3	1	1	noBlindfold	counterclockwise	practice	Free	1	-0.5	-0.5	3.091316	-0.70669	-1.45044	0.35569	0.880298893513474	-0.488711	-0.829648	-0.43834
Trial3	1	1	noBlindfold	counterclockwise	practice	Free	1	-0.5	-0.5	3.11132	-0.73586	-1.45043	0.35782	0.889654451715674	-0.421192	-0.893125	-0.517829
Trial3	1	1	noBlindfold	counterclockwise	practice	Free	1	-0.5	-0.5	3.131317	-0.76394	-1.45044	0.35948	0.899094111810661	-0.412487	-0.842343	-0.46598
Trial3	1	1	noBlindfold	counterclockwise	practice	Free	1	-0.5	-0.5	3.151314	-0.79255	-1.45044	0.36072	0.909078883741265	-0.473137	-0.825416	-0.335669
Trial3	1	1	noBlindfold	counterclockwise	practice	Free	1	-0.5	-0.5	3.171318	-0.8200001	-1.45044	0.36238	0.919836558561242	-0.409142	-0.888893	-0.2896
Trial3	1	1	noBlindfold	counterclockwise	practice	Free	1	-0.5	-0.5	3.191315	-0.87397	-1.45042	0.36259	0.940167573940268	-0.248344	-0.791562	-0.452394
Trial3	1	1	noBlindfold	counterclockwise	practice	Free	1	-0.5	-0.5	3.211319	-0.90121	-1.45041	0.36235	0.951113570346078	-0.211971	-0.812721	-0.477351
Trial3	1	1	noBlindfold	counterclockwise	practice	Free	1	-0.5	-0.5	3.231316	-0.92716	-1.4504	0.36167	0.961738454002958	-0.125138	-0.749244	-0.534226
Trial3	1	1	noBlindfold	counterclockwise	practice	Free	1	-0.5	-0.5	3.25132	-0.95334	-1.45039	0.36056	0.972666779333736	0.022567	-0.888893	-0.460719
Trial3	1	1	noBlindfold	counterclockwise	practice	Free	1	-0.5	-0.5	3.271317	-0.97809	-1.45042	0.35707	0.981396493264041	0.19143	-0.850807	-0.490905
Trial3	1	1	noBlindfold	counterclockwise	practice	Free	1	-0.5	-0.5	3.291313	-1.02498	-1.45045	0.35464	1.0030022999036	0.665291	-0.990456	-0.515706
Trial3	1	1	noBlindfold	counterclockwise	practice	Free	1	-0.5	-0.5	3.311317	-1.04736	-1.45047	0.35197	1.01264792372293	0.719439	-0.914284	-0.403653
Trial3	1	1	noBlindfold	counterclockwise	practice	Free	1	-0.5	-0.5	3.331314	-1.06783	-1.45048	0.34895	1.02134573306003	0.799905	-0.981993	-0.361362
Trial3	1	1	noBlindfold	counterclockwise	practice	Free	1	-0.5	-0.5	3.351318	-1.08708	-1.45049	0.34575	1.02954164457092	0.643843	-0.99892	-0.406787
Trial3	1	1	noBlindfold	counterclockwise	practice	Free	1	-0.5	-0.5	3.371315	-1.10618	-1.4505	0.33852	1.03468355252186	0.802031	-0.95237	-0.409904
Trial3	1	1	noBlindfold	counterclockwise	practice	Free	1	-0.5	-0.5	3.391319	-1.13821	-1.4505	0.3346	1.05065179354717	1.0615	-1.032774	-0.402013
Trial3	1	1	noBlindfold	counterclockwise	practice	Free	1	-0.5	-0.5	3.411316	-1.15205	-1.45051	0.33047	1.05586442770755	1.262342	-1.108947	-0.429214
Trial3	1	1	noBlindfold	counterclockwise	practice	Free	1	-0.5	-0.5	3.43132	-1.16426	-1.45054	0.32609	1.06003117337721	1.300511	-1.172424	-0.308665
Trial3	1	1	noBlindfold	counterclockwise	practice	Free	1	-0.5	-0.5	3.451317	-1.17511	-1.45058	0.32179	1.06353763852623	1.292464	-1.286682	-0.222522
Trial3	1	1	noBlindfold	counterclockwise	practice	Free	1	-0.5	-0.5	3.471313	-1.18397	-1.45062	0.31285	1.0623276547569	1.275333	-1.231669	-0.345827
Trial3	1	1	noBlindfold	counterclockwise	practice	Free	1	-0.5	-0.5	3.491318	-1.1973	-1.45061	0.30817	1.06741094741416	1.01632	-1.11741	-0.383942
Trial3	1	1	noBlindfold	counterclockwise	practice	Free	1	-0.5	-0.5	3.511314	-1.20197	-1.45057	0.30365	1.06705911913904	0.912181	-1.130106	-0.405594
Trial3	1	1	noBlindfold	counterclockwise	practice	Free	1	-0.5	-0.5	3.531319	-1.2053	-1.45055	0.29861	1.06546984358116	0.822077	-0.981993	-0.585677
Trial3	1	1	noBlindfold	counterclockwise	practice	Free	1	-0.5	-0.5	3.551315	-1.20787	-1.4505	0.29325	1.06316767256595	0.746923	-0.956602	-0.838024
Trial3	1	1	noBlindfold	counterclockwise	practice	Free	1	-0.5	-0.5	3.57132	-1.20956	-1.45048	0.28039	1.05474358754704	0.5844	-0.88043	-1.142893
Trial3	1	1	noBlindfold	counterclockwise	practice	Free	1	-0.5	-0.5	3.591316	-1.21142	-1.45043	0.27242	1.05011958376805	0.202832	-0.83388	-1.3455
Trial3	1	1	noBlindfold	counterclockwise	practice	Free	1	-0.5	-0.5	3.61132	-1.21196	-1.45041	0.26367	1.04406849232207	-0.013423	-0.757707	-1.456846
Trial3	1	1	noBlindfold	counterclockwise	practice	Free	1	-0.5	-0.5	3.631317	-1.21242	-1.45038	0.25356	1.03701249802493	-0.095078	-0.749244	-1.554874
Trial3	1	1	noBlindfold	counterclockwise	practice	Free	1	-0.5	-0.5	3.651314	-1.21294	-1.45036	0.24267	1.02948634766604	-0.158757	-0.601131	-1.56729
Trial3	1	1	noBlindfold	counterclockwise	practice	Free	1	-0.5	-0.5	3.671318	-1.21359	-1.45031	0.21767	1.01205777742	-0.345971	-0.647681	-1.575414
Trial3	1	1	noBlindfold	counterclockwise	practice	Free	1	-0.5	-0.5	3.691315	-1.21573	-1.45032	0.20305	1.00326899181644	-0.626237	-0.550349	-1.624369
Trial3	1	1	noBlindfold	counterclockwise	practice	Free	1	-0.5	-0.5	3.711319	-1.21751	-1.45029	0.18743	0.993670265301102	-0.555236	-0.626477	-1.981219
Trial3	1	1	noBlindfold	counterclockwise	practice	Free	1	-0.5	-0.5	3.731316	-1.21976	-1.45032	0.17039	0.983604234326893	-0.603559	-0.673027	-2.131092
Trial3	1	1	noBlindfold	counterclockwise	practice	Free	1	-0.5	-0.5	3.75132	-1.22253	-1.45033	0.15089	0.972474880988809	-0.598644	-0.571464	-1.873974
Trial3	1	1	noBlindfold	counterclockwise	practice	Free	1	-0.5	-0.5	3.771317	-1.22598	-1.45033	0.11025	0.948394480355618	-0.547965	-0.863458	-1.909287
Trial3	1	1	noBlindfold	counterclockwise	practice	Free	1	-0.5	-0.5	3.791313	-1.23354	-1.45042	0.08793	0.940075902967662	-0.381522	-0.838067	-1.983043
Trial3	1	1	noBlindfold	counterclockwise	practice	Free	1	-0.5	-0.5	3.811317	-1.23772	-1.45041	0.064032	0.928634971024359	-0.365571	-0.973485	-2.548412
Trial3	1	1	noBlindfold	counterclockwise	practice	Free	1	-0.5	-0.5	3.831314	-1.24218	-1.45048	0.037889	0.916600083805886	-0.430012	-1.075048	-2.444137
Trial3	1	1	noBlindfold	counterclockwise	practice	Free	1	-0.5	-0.5	3.851318	-1.24704	-1.45048	0.010414	0.904760334797228	-0.343652	-0.833835	-2.176841
Trial3	1	1	noBlindfold	counterclockwise	practice	Free	1	-0.5	-0.5	3.871315	-1.2521	-1.45045	-0.045129	0.878955073841656	-0.394675	-1.189306	-1.759807
Trial3	1	1	noBlindfold	counterclockwise	practice	Free	1	-0.5	-0.5	3.891319	-1.26236	-1.45045	-0.075987	0.872341643653351	-0.485341	-1.15122	-2.030535
Trial3	1	1	noBlindfold	counterclockwise	practice	Free	1	-0.5	-0.5	3.911316	-1.26813	-1.45047	-0.10678	0.862928490940078	-0.341468	-0.838067	-1.714712
Trial3	1	1	noBlindfold	counterclockwise	practice	Free	1	-0.5	-0.5	3.93132	-1.27397	-1.45046	-0.1393	0.853893471395386	-0.363547	-0.778822	-1.593397
Trial3	1	1	noBlindfold	counterclockwise	practice	Free	1	-0.5	-0.5	3.951317	-1.28008	-1.45045	-0.17178	0.846317381560591	-0.499102	-1.341651	-1.746712
Trial3	1	1	noBlindfold	counterclockwise	practice	Free	1	-0.5	-0.5	3.971313	-1.28644	-1.45052	-0.23885	0.828665928306038	-0.356936	-0.876153	-1.728777
Trial3	1	1	noBlindfold	counterclockwise	practice	Free	1	-0.5	-0.5	3.991318	-1.29956	-1.45044	-0.27447	0.83075874105589	-0.387278	-1.24008	-1.605759
Trial3	1	1	noBlindfold	counterclockwise	practice	Free	1	-0.5	-0.5	4.011314	-1.3063	-1.45057	-0.31046	0.828278438802074	-0.119655	-1.163907	-1.371853
Trial3	1	1	noBlindfold	counterclockwise	practice	Free	1	-0.5	-0.5	4.031319	-1.31297	-1.45055	-0.34583	0.827459171482034	-0.063551	-0.736496	-1.422352
Trial3	1	1	noBlindfold	counterclockwise	practice	Free	1	-0.5	-0.5	4.051315	-1.31917	-1.45044	-0.38164	0.827676610439215	0.034801	-1.341643	-1.386551
Trial3	1	1	noBlindfold	counterclockwise	practice	Free	1	-0.5	-0.5	4.07132	-1.32565	-1.45058	-0.455	0.826875493908949	0.0078469	-1.396656	-1.137053
Trial3	1	1	noBlindfold	counterclockwise	practice	Free	1	-0.5	-0.5	4.091316	-1.33773	-1.45046	-0.49264	0.837762261536795	0.045002	-1.405112	-1.215571
Trial3	1	1	noBlindfold	counterclockwise	practice	Free	1	-0.5	-0.5	4.11132	-1.34352	-1.45062	-0.5301	0.84405679604854	-0.018597	-1.383953	-0.688125
Trial3	1	1	noBlindfold	counterclockwise	practice	Free	1	-0.5	-0.5	4.131317	-1.34889	-1.45061	-0.56546	0.851410213491636	-0.07842	-0.850746	-1.146717
Trial3	1	1	noBlindfold	counterclockwise	practice	Free	1	-0.5	-0.5	4.151314	-1.35403	-1.45051	-0.60402	0.860341575865323	0.28299	-1.56592	-0.840827
Trial3	1	1	noBlindfold	counterclockwise	practice	Free	1	-0.5	-0.5	4.171318	-1.35913	-1.45067	-0.67377	0.876527476033137	0.271717	-1.379721	-0.665467
Trial3	1	1	noBlindfold	counterclockwise	practice	Free	1	-0.5	-0.5	4.191315	-1.36747	-1.45055	-0.7113701	0.892850236297831	0.392463	-1.481284	-0.453877
Trial3	1	1	noBlindfold	counterclockwise	practice	Free	1	-0.5	-0.5	4.211319	-1.37137	-1.45066	-0.7461799	0.905477865881723	0.141707	-1.337403	-0.331635
Trial3	1	1	noBlindfold	counterclockwise	practice	Free	1	-0.5	-0.5	4.231316	-1.37498	-1.45063	-0.78052	0.918847980210167	0.15795	-1.075031	-0.485892
Trial3	1	1	noBlindfold	counterclockwise	practice	Free	1	-0.5	-0.5	4.25132	-1.37814	-1.45056	-0.8140301	0.932601031903087	0.13601	-1.392416	-0.062417
Trial3	1	1	noBlindfold	counterclockwise	practice	Free	1	-0.5	-0.5	4.271317	-1.38126	-1.45065	-0.88032	0.959824236784085	0.050797	-1.345866	0.071405
Trial3	1	1	noBlindfold	counterclockwise	practice	Free	1	-0.5	-0.5	4.291313	-1.38692	-1.4506	-0.9102	0.977185393798824	0.224039	-1.30778	-0.010863
Trial3	1	1	noBlindfold	counterclockwise	practice	Free	1	-0.5	-0.5	4.311317	-1.38941	-1.45065	-0.9410601	0.992765915900439	0.217383	-1.121581	0.042321
Trial3	1	1	noBlindfold	counterclockwise	practice	Free	1	-0.5	-0.5	4.331314	-1.39175	-1.45061	-0.97039	1.008208678754	0.0887	-1.113117	-0.255486
Trial3	1	1	noBlindfold	counterclockwise	practice	Free	1	-0.5	-0.5	4.351318	-1.39383	-1.45058	-0.99899	1.02368119904071	0.218953	-1.438966	-0.035384
Trial3	1	1	noBlindfold	counterclockwise	practice	Free	1	-0.5	-0.5	4.371315	-1.39568	-1.45062	-1.05393	1.05312917913714	0.0069774	-1.117349	0.244157
Trial3	1	1	noBlindfold	counterclockwise	practice	Free	1	-0.5	-0.5	4.391319	-1.39907	-1.45048	-1.08057	1.07022820629548	-0.010825	-1.036945	-0.214743
Trial3	1	1	noBlindfold	counterclockwise	practice	Free	1	-0.5	-0.5	4.411316	-1.40073	-1.45053	-1.10714	1.08624749272447	0.02428	-1.066568	0.158798
Trial3	1	1	noBlindfold	counterclockwise	practice	Free	1	-0.5	-0.5	4.43132	-1.40249	-1.45053	-1.13289	1.1022876077789	-0.120266	-0.854978	0.175975
Trial3	1	1	noBlindfold	counterclockwise	practice	Free	1	-0.5	-0.5	4.451317	-1.40433	-1.45043	-1.15735	1.1179990528225	-0.147506	-0.808428	-0.100773
Trial3	1	1	noBlindfold	counterclockwise	practice	Free	1	-0.5	-0.5	4.471313	-1.40619	-1.45045	-1.20429	1.14769535075435	-0.101361	-1.045409	-0.22196
Trial3	1	1	noBlindfold	counterclockwise	practice	Free	1	-0.5	-0.5	4.491318	-1.40992	-1.45045	-1.22732	1.1648814029885	-0.048621	-0.744951	0.27213
Trial3	1	1	noBlindfold	counterclockwise	practice	Free	1	-0.5	-0.5	4.511314	-1.41178	-1.45039	-1.2489	1.17991265908389	-0.098325	-1.087727	0.238626
Trial3	1	1	noBlindfold	counterclockwise	practice	Free	1	-0.5	-0.5	4.531319	-1.4137	-1.45049	-1.2702	1.19501285495568	-0.04148	-1.197753	0.309375
Trial3	1	1	noBlindfold	counterclockwise	practice	Free	1	-0.5	-0.5	4.551315	-1.41554	-1.45055	-1.28982	1.20914391925837	0.102304	-0.859209	0.561552
Trial3	1	1	noBlindfold	counterclockwise	practice	Free	1	-0.5	-0.5	4.57132	-1.41732	-1.45045	-1.32655	1.23477160648686	0.082991	-0.681474	0.573903
Trial3	1	1	noBlindfold	counterclockwise	practice	Free	1	-0.5	-0.5	4.591316	-1.42046	-1.45044	-1.34319	1.24828525833324	0.14235	-1.02425	0.459632
Trial3	1	1	noBlindfold	counterclockwise	practice	Free	1	-0.5	-0.5	4.61132	-1.42192	-1.45044	-1.35884	1.25997727173332	0.101333	-0.664547	0.6262
Trial3	1	1	noBlindfold	counterclockwise	practice	Free	1	-0.5	-0.5	4.631317	-1.42321	-1.45035	-1.3738	1.27115823508288	0.132476	-0.64338	0.788271
Trial3	1	1	noBlindfold	counterclockwise	practice	Free	1	-0.5	-0.5	4.651314	-1.42437	-1.45034	-1.38694	1.28106297178409	0.187401	-0.825347	0.984543
Trial3	1	1	noBlindfold	counterclockwise	practice	Free	1	-0.5	-0.5	4.671318	-1.4253	-1.45039	-1.40909	1.29716019748731	0.36434	-0.76187	1.165938
Trial3	1	1	noBlindfold	counterclockwise	practice	Free	1	-0.5	-0.5	4.691315	-1.42603	-1.45029	-1.41773	1.3037483340752	0.734091	-0.56292	1.344898
Trial3	1	1	noBlindfold	counterclockwise	practice	Free	1	-0.5	-0.5	4.711319	-1.42548	-1.45027	-1.42504	1.30851520383526	0.899984	-0.584079	1.403721
Trial3	1	1	noBlindfold	counterclockwise	practice	Free	1	-0.5	-0.5	4.731316	-1.42409	-1.45026	-1.43067	1.31152157848081	1.148347	-0.351235	1.309059
Trial3	1	1	noBlindfold	counterclockwise	practice	Free	1	-0.5	-0.5	4.75132	-1.42174	-1.4502	-1.43509	1.31301110384221	1.433136	-0.283443	1.31548
Trial3	1	1	noBlindfold	counterclockwise	practice	Free	1	-0.5	-0.5	4.771317	-1.41818	-1.45015	-1.44004	1.31405086626407	1.719694	-0.338377	1.197205
Trial3	1	1	noBlindfold	counterclockwise	practice	Free	1	-0.5	-0.5	4.791313	-1.40648	-1.45016	-1.44072	1.30639204359227	2.119584	-0.211244	1.232461
Trial3	1	1	noBlindfold	counterclockwise	practice	Free	1	-0.5	-0.5	4.811317	-1.39818	-1.45014	-1.44013	1.30021987940607	2.245321	-0.257724	1.41419
Trial3	1	1	noBlindfold	counterclockwise	practice	Free	1	-0.5	-0.5	4.831314	-1.38772	-1.45011	-1.43861	1.29191154156932	2.388771	-0.253437	1.047229
Trial3	1	1	noBlindfold	counterclockwise	practice	Free	1	-0.5	-0.5	4.851318	-1.37602	-1.45012	-1.43652	1.28237313525725	2.537426	-0.333759	0.665055
Trial3	1	1	noBlindfold	counterclockwise	practice	Free	1	-0.5	-0.5	4.871315	-1.36156	-1.45019	-1.4309	1.26840852029507	2.569782	-0.456374	0.595278
Trial3	1	1	noBlindfold	counterclockwise	practice	Free	1	-0.5	-0.5	4.891319	-1.32707	-1.4502	-1.42762	1.24278869664492	2.521066	-0.426535	0.396414
Trial3	1	1	noBlindfold	counterclockwise	practice	Free	1	-0.5	-0.5	4.911316	-1.30723	-1.45021	-1.42417	1.22707395326124	2.517121	-0.612673	0.287582
Trial3	1	1	noBlindfold	counterclockwise	practice	Free	1	-0.5	-0.5	4.93132	-1.28557	-1.45026	-1.42072	1.21030805205429	2.555217	-0.544964	0.120887
Trial3	1	1	noBlindfold	counterclockwise	practice	Free	1	-0.5	-0.5	4.951317	-1.26215	-1.45027	-1.41722	1.19254552072833	2.491372	-0.477181	-0.018997
Trial3	1	1	noBlindfold	counterclockwise	practice	Free	1	-0.5	-0.5	4.971313	-1.23627	-1.45025	-1.41091	1.17126021339535	2.235717	-0.53635	-0.098199
Trial3	1	1	noBlindfold	counterclockwise	practice	Free	1	-0.5	-0.5	4.991318	-1.18089	-1.45032	-1.4082	1.13509401797452	1.991512	-0.616754	-0.222713
Trial3	1	1	noBlindfold	counterclockwise	practice	Free	1	-0.5	-0.5	5.011314	-1.15178	-1.4503	-1.40582	1.11594213955148	1.902446	-0.447428	-0.307704
Trial3	1	1	noBlindfold	counterclockwise	practice	Free	1	-0.5	-0.5	5.031319	-1.12153	-1.45026	-1.40371	1.09680954272302	1.912056	-0.63357	-0.301186
Trial3	1	1	noBlindfold	counterclockwise	practice	Free	1	-0.5	-0.5	5.051315	-1.08924	-1.4503	-1.40192	1.07734103051642	1.911567	-0.735133	-0.275727
Trial3	1	1	noBlindfold	counterclockwise	practice	Free	1	-0.5	-0.5	5.07132	-1.05791	-1.45036	-1.39893	1.05798799192415	1.827985	-0.675888	-0.170205
Trial3	1	1	noBlindfold	counterclockwise	practice	Free	1	-0.5	-0.5	5.091316	-0.98962	-1.45039	-1.39784	1.02266527594182	1.521211	-0.989041	-0.292549
Trial3	1	1	noBlindfold	counterclockwise	practice	Free	1	-0.5	-0.5	5.11132	-0.95385	-1.45048	-1.39706	1.0053340538936	1.660598	-1.035591	-0.34109
Trial3	1	1	noBlindfold	counterclockwise	practice	Free	1	-0.5	-0.5	5.131317	-0.9185899	-1.4505	-1.39668	0.989571909327032	1.435853	-0.849392	-0.40798
Trial3	1	1	noBlindfold	counterclockwise	practice	Free	1	-0.5	-0.5	5.151314	-0.8817	-1.45046	-1.39669	0.974550075713257	1.561018	-0.874783	-0.440763
Trial3	1	1	noBlindfold	counterclockwise	practice	Free	1	-0.5	-0.5	5.171318	-0.84542	-1.45045	-1.3977	0.961862982188103	1.207517	-0.963651	-0.370131
Trial3	1	1	noBlindfold	counterclockwise	practice	Free	1	-0.5	-0.5	5.191315	-0.7720799	-1.45044	-1.39856	0.938848997634607	0.959027	-0.747829	-0.207399
Trial3	1	1	noBlindfold	counterclockwise	practice	Free	1	-0.5	-0.5	5.211319	-0.73422	-1.45039	-1.3995	0.92949422173655	0.701061	-0.743597	-0.109948
Trial3	1	1	noBlindfold	counterclockwise	practice	Free	1	-0.5	-0.5	5.231316	-0.69653	-1.45037	-1.4005	0.92169635813031	0.48898	-0.743597	-0.077491
Trial3	1	1	noBlindfold	counterclockwise	practice	Free	1	-0.5	-0.5	5.25132	-0.66026	-1.45037	-1.40159	0.915722547505524	0.395217	-0.658961	-0.136218
Trial3	1	1	noBlindfold	counterclockwise	practice	Free	1	-0.5	-0.5	5.271317	-0.62447	-1.45034	-1.40403	0.912558586425755	0.181581	-0.646266	-0.083124
Trial3	1	1	noBlindfold	counterclockwise	practice	Free	1	-0.5	-0.5	5.291313	-0.55502	-1.45032	-1.40541	0.907080241904693	-0.394335	-0.642034	-0.197349
Trial3	1	1	noBlindfold	counterclockwise	practice	Free	1	-0.5	-0.5	5.311317	-0.52077	-1.45031	-1.40694	0.907177900478504	-0.328889	-0.570093	-0.195639
Trial3	1	1	noBlindfold	counterclockwise	practice	Free	1	-0.5	-0.5	5.331314	-0.48863	-1.45029	-1.40861	0.908681242689877	-0.672256	-0.51508	-0.200177
Trial3	1	1	noBlindfold	counterclockwise	practice	Free	1	-0.5	-0.5	5.351318	-0.45763	-1.45027	-1.41038	0.91136544328278	-0.6941	-0.565861	-0.080783
Trial3	1	1	noBlindfold	counterclockwise	practice	Free	1	-0.5	-0.5	5.371315	-0.42703	-1.45027	-1.41362	0.916529386762717	-0.873726	-0.506616	0.034369
Trial3	1	1	noBlindfold	counterclockwise	practice	Free	1	-0.5	-0.5	5.391319	-0.37196	-1.45024	-1.41501	0.923925051485427	-1.009457	-0.430244	0.119258
Trial3	1	1	noBlindfold	counterclockwise	practice	Free	1	-0.5	-0.5	5.411316	-0.34593	-1.45022	-1.41624	0.929103469497496	-1.072516	-0.43859	0.135637
Trial3	1	1	noBlindfold	counterclockwise	practice	Free	1	-0.5	-0.5	5.43132	-0.32218	-1.45019	-1.41727	0.934346880460112	-1.137314	-0.34116	0.215346
Trial3	1	1	noBlindfold	counterclockwise	practice	Free	1	-0.5	-0.5	5.451317	-0.29995	-1.45017	-1.41794	0.939485850635358	-1.302424	-0.294527	0.341103
Trial3	1	1	noBlindfold	counterclockwise	practice	Free	1	-0.5	-0.5	5.471313	-0.27874	-1.45014	-1.41804	0.944326894404983	-1.473003	-0.281754	0.449461
Trial3	1	1	noBlindfold	counterclockwise	practice	Free	1	-0.5	-0.5	5.491318	-0.24283	-1.45015	-1.41754	0.95289883964501	-1.639114	-0.349295	0.379823
Trial3	1	1	noBlindfold	counterclockwise	practice	Free	1	-0.5	-0.5	5.511314	-0.22721	-1.45015	-1.41696	0.956676553195003	-1.684048	-0.336518	0.11985
Trial3	1	1	noBlindfold	counterclockwise	practice	Free	1	-0.5	-0.5	5.531319	-0.21359	-1.45016	-1.41635	0.96006667777192	-1.734585	-0.353345	-0.021213
Trial3	1	1	noBlindfold	counterclockwise	practice	Free	1	-0.5	-0.5	5.551315	-0.20262	-1.45018	-1.41566	0.962739801442816	-1.818888	-0.361705	0.152233
Trial3	1	1	noBlindfold	counterclockwise	practice	Free	1	-0.5	-0.5	5.57132	-0.1929	-1.45017	-1.41374	0.96396642441908	-1.796317	-0.281214	0.213181
Trial3	1	1	noBlindfold	counterclockwise	practice	Free	1	-0.5	-0.5	5.591316	-0.1795	-1.45016	-1.41259	0.967233585002408	-1.617189	-0.314894	0.100467
Trial3	1	1	noBlindfold	counterclockwise	practice	Free	1	-0.5	-0.5	5.61132	-0.17531	-1.45017	-1.41144	0.967546750058906	-1.579542	-0.395206	0.082051
Trial3	1	1	noBlindfold	counterclockwise	practice	Free	1	-0.5	-0.5	5.631317	-0.17264	-1.45017	-1.41035	0.967420202567036	-1.598127	-0.348564	0.010222
Trial3	1	1	noBlindfold	counterclockwise	practice	Free	1	-0.5	-0.5	5.651314	-0.17162	-1.45018	-1.40934	0.966815750904668	-1.64783	-0.43309	0.057914
Trial3	1	1	noBlindfold	counterclockwise	practice	Free	1	-0.5	-0.5	5.671318	-0.17215	-1.45021	-1.4075	0.96490513721188	-1.65716	-0.500676	0.020342
Trial3	1	1	noBlindfold	counterclockwise	practice	Free	1	-0.5	-0.5	5.691315	-0.17735	-1.45025	-1.40673	0.962425161299699	-1.537209	-0.530206	-0.095092
Trial3	1	1	noBlindfold	counterclockwise	practice	Free	1	-0.5	-0.5	5.711319	-0.18193	-1.45028	-1.40615	0.960352182168601	-1.412363	-0.623306	-0.177451
Trial3	1	1	noBlindfold	counterclockwise	practice	Free	1	-0.5	-0.5	5.731316	-0.18743	-1.45031	-1.40577	0.958185476237332	-1.371196	-0.627537	-0.215291
Trial3	1	1	noBlindfold	counterclockwise	practice	Free	1	-0.5	-0.5	5.75132	-0.19409	-1.45031	-1.40564	0.955910313481365	-1.27468	-0.555597	-0.258443
Trial3	1	1	noBlindfold	counterclockwise	practice	Free	1	-0.5	-0.5	5.771317	-0.20144	-1.4503	-1.40629	0.954200983130547	-1.214081	-0.636001	-0.330942
Trial3	1	1	noBlindfold	counterclockwise	practice	Free	1	-0.5	-0.5	5.791313	-0.21861	-1.45032	-1.40714	0.949780679797248	-0.870345	-0.665624	-0.414391
Trial3	1	1	noBlindfold	counterclockwise	practice	Free	1	-0.5	-0.5	5.811317	-0.22752	-1.45034	-1.40827	0.948261432164414	-0.627627	-0.716405	-0.353137
Trial3	1	1	noBlindfold	counterclockwise	practice	Free	1	-0.5	-0.5	5.831314	-0.23723	-1.45036	-1.40963	0.946823593811663	-0.492494	-0.801041	-0.225433
Trial3	1	1	noBlindfold	counterclockwise	practice	Free	1	-0.5	-0.5	5.851318	-0.24674	-1.45038	-1.41118	0.94572176463008	-0.305095	-0.707942	-0.307351
Trial3	1	1	noBlindfold	counterclockwise	practice	Free	1	-0.5	-0.5	5.871315	-0.25645	-1.45036	-1.41525	0.947100460073008	-0.126582	-0.70371	-0.397897
Trial3	1	1	noBlindfold	counterclockwise	practice	Free	1	-0.5	-0.5	5.891319	-0.27476	-1.45037	-1.41783	0.945063460998115	0.12011	-0.733332	-0.558298
Trial3	1	1	noBlindfold	counterclockwise	practice	Free	1	-0.5	-0.5	5.911316	-0.28316	-1.45036	-1.42075	0.945938786625005	0.24929	-0.767187	-0.496635
Trial3	1	1	noBlindfold	counterclockwise	practice	Free	1	-0.5	-0.5	5.93132	-0.29105	-1.45038	-1.42399	0.947321295164063	0.258172	-0.843359	-0.365857
Trial3	1	1	noBlindfold	counterclockwise	practice	Free	1	-0.5	-0.5	5.951317	-0.29857	-1.45042	-1.42727	0.948896093682605	0.336098	-0.864518	-0.314141
Trial3	1	1	noBlindfold	counterclockwise	practice	Free	1	-0.5	-0.5	5.971313	-0.30518	-1.45045	-1.43416	0.954258735092906	0.477215	-0.957618	-0.273627
Trial3	1	1	noBlindfold	counterclockwise	practice	Free	1	-0.5	-0.5	5.991318	-0.31621	-1.4505	-1.4376	0.955443520096018	0.597587	-1.054949	-0.224217
Trial3	1	1	noBlindfold	counterclockwise	practice	Free	1	-0.5	-0.5	6.011314	-0.32026	-1.45051	-1.44097	0.957982728087975	0.627261	-0.966081	-0.124055
Trial3	1	1	noBlindfold	counterclockwise	practice	Free	1	-0.5	-0.5	6.031319	-0.32371	-1.45049	-1.4442	0.960516464979881	0.60333	-0.9153	-0.097215
Trial3	1	1	noBlindfold	counterclockwise	practice	Free	1	-0.5	-0.5	6.051315	-0.3263	-1.45047	-1.44726	0.963054004413933	0.595085	-0.974545	0.012561
Trial3	1	1	noBlindfold	counterclockwise	practice	Free	1	-0.5	-0.5	6.07132	-0.32817	-1.45048	-1.4522	0.967579591731376	0.516999	-0.889909	0.06672
Trial3	1	1	noBlindfold	counterclockwise	practice	Free	1	-0.5	-0.5	6.091316	-0.33006	-1.45045	-1.45403	0.969047425668241	0.493554	-0.889909	0.207389
Trial3	1	1	noBlindfold	counterclockwise	practice	Free	1	-0.5	-0.5	6.11132	-0.33017	-1.45044	-1.45518	0.970160380056873	0.496979	-0.860286	0.287639
Trial3	1	1	noBlindfold	counterclockwise	practice	Free	1	-0.5	-0.5	6.131317	-0.32986	-1.45043	-1.45596	0.970982599289767	0.49356	-0.767187	0.308923
Trial3	1	1	noBlindfold	counterclockwise	practice	Free	1	-0.5	-0.5	6.151314	-0.3292	-1.4504	-1.45633	0.971462607429303	0.45715	-0.712173	0.255442
Trial3	1	1	noBlindfold	counterclockwise	practice	Free	1	-0.5	-0.5	6.171318	-0.32827	-1.45036	-1.45607	0.971370644440263	0.367132	-0.716405	0.331386
Trial3	1	1	noBlindfold	counterclockwise	practice	Free	1	-0.5	-0.5	6.191315	-0.32609	-1.45034	-1.45544	0.971138694399155	0.270347	-0.614842	0.449856
Trial3	1	1	noBlindfold	counterclockwise	practice	Free	1	-0.5	-0.5	6.211319	-0.32486	-1.45032	-1.45445	0.970385929266839	0.211201	-0.623306	0.456568
Trial3	1	1	noBlindfold	counterclockwise	practice	Free	1	-0.5	-0.5	6.231316	-0.32361	-1.45031	-1.45335	0.969530700841758	0.164413	-0.631769	0.356842
Trial3	1	1	noBlindfold	counterclockwise	practice	Free	1	-0.5	-0.5	6.25132	-0.32237	-1.45031	-1.45208	0.968508527338701	0.146353	-0.589451	0.234721
Trial3	1	1	noBlindfold	counterclockwise	practice	Free	1	-0.5	-0.5	6.271317	-0.32108	-1.4503	-1.44935	0.96606302974099	0.134673	-0.576756	0.260589
Trial3	1	1	noBlindfold	counterclockwise	practice	Free	1	-0.5	-0.5	6.291313	-0.31863	-1.45028	-1.44774	0.964938510324777	0.097372	-0.496352	0.283241
Trial3	1	1	noBlindfold	counterclockwise	practice	Free	1	-0.5	-0.5	6.311317	-0.3174	-1.45026	-1.44609	0.963550218571308	0.023108	-0.500575	0.231262
Trial3	1	1	noBlindfold	counterclockwise	practice	Free	1	-0.5	-0.5	6.331314	-0.31629	-1.45026	-1.44436	0.962062997173271	-0.0049747	-0.525933	0.164444
Trial3	1	1	noBlindfold	counterclockwise	practice	Free	1	-0.5	-0.5	6.351318	-0.31523	-1.45025	-1.44267	0.960607323211468	-0.0046353	-0.508938	0.177257
Trial4	9	1	noBlindfold	counterclockwise	test	Guided	1	0.5	-0.25	0	0.50553	-1.45045	-1.04922	0.799239097420662	1.364215	-0.814981	-0.00091498
Trial4	9	1	noBlindfold	counterclockwise	test	Guided	1	0.5	-0.25	0.0136795	0.50623	-1.45044	-1.04923	0.799254260554372	1.483917	-0.840372	-0.013952
Trial4	9	1	noBlindfold	counterclockwise	test	Guided	1	0.5	-0.25	0.03367615	0.50705	-1.45045	-1.04921	0.799241046849753	1.605449	-0.861531	-0.051003
Trial4	9	1	noBlindfold	counterclockwise	test	Guided	1	0.5	-0.25	0.05368042	0.50837	-1.45046	-1.04913	0.79917379476625	1.693845	-0.88269	-0.099328
Trial4	9	1	noBlindfold	counterclockwise	test	Guided	1	0.5	-0.25	0.07367706	0.51437	-1.45051	-1.04902	0.799149260791551	1.491121	-0.950399	0.0064849
Trial4	9	1	noBlindfold	counterclockwise	test	Guided	1	0.5	-0.25	0.09367371	0.51877	-1.4505	-1.04886	0.799080551950981	1.432329	-0.823445	0.113583
Trial4	9	1	noBlindfold	counterclockwise	test	Guided	1	0.5	-0.25	0.113678	0.52401	-1.45047	-1.04864	0.799000844916053	1.464829	-0.768432	0.189359
Trial4	9	1	noBlindfold	counterclockwise	test	Guided	1	0.5	-0.25	0.1336746	0.53034	-1.45043	-1.04835	0.798926399580322	1.607784	-0.688027	0.205947
Trial4	9	1	noBlindfold	counterclockwise	test	Guided	1	0.5	-0.25	0.1536789	0.53747	-1.45041	-1.04736	0.798239863046386	1.667614	-0.688027	0.141838
Trial4	9	1	noBlindfold	counterclockwise	test	Guided	1	0.5	-0.25	0.1736755	0.55516	-1.45039	-1.0466	0.798507456969371	1.632626	-0.700723	0.103751
Trial4	9	1	noBlindfold	counterclockwise	test	Guided	1	0.5	-0.25	0.1936798	0.56537	-1.4504	-1.04563	0.798310900793462	1.573498	-0.709186	0.152515
Trial4	9	1	noBlindfold	counterclockwise	test	Guided	1	0.5	-0.25	0.2136765	0.57647	-1.45041	-1.04436	0.798032292132424	1.538808	-0.692259	0.211711
Trial4	9	1	noBlindfold	counterclockwise	test	Guided	1	0.5	-0.25	0.2336807	0.58879	-1.4504	-1.04278	0.797736591554148	1.581296	-0.666868	0.20971
Trial4	9	1	noBlindfold	counterclockwise	test	Guided	1	0.5	-0.25	0.2536774	0.60202	-1.45037	-1.04086	0.797413013687977	1.580146	-0.616087	0.221248
Trial4	9	1	noBlindfold	counterclockwise	test	Guided	1	0.5	-0.25	0.273674	0.61575	-1.45035	-1.04086	0.799285622872082	1.591955	-0.556842	0.229841
Trial4	9	1	noBlindfold	counterclockwise	test	Guided	1	0.5	-0.25	0.2936783	0.64623	-1.45033	-1.03291	0.796449156682763	1.559429	-0.527219	-0.016734
Trial4	9	1	noBlindfold	counterclockwise	test	Guided	1	0.5	-0.25	0.3136749	0.66194	-1.45034	-1.02913	0.795781430740736	1.542368	-0.590696	0.045536
Trial4	9	1	noBlindfold	counterclockwise	test	Guided	1	0.5	-0.25	0.3336792	0.67939	-1.45034	-1.02488	0.795374031412212	1.570095	-0.518747	0.055905
Trial4	9	1	noBlindfold	counterclockwise	test	Guided	1	0.5	-0.25	0.3536758	0.6970299	-1.45032	-1.01449	0.789471831907065	1.541636	-0.463661	0.129473
Trial4	9	1	noBlindfold	counterclockwise	test	Guided	1	0.5	-0.25	0.3736801	0.73427	-1.45031	-1.00807	0.793443466677808	1.48408	-0.442334	0.191683
Trial4	9	1	noBlindfold	counterclockwise	test	Guided	1	0.5	-0.25	0.3936768	0.75437	-1.45028	-1.00086	0.792776650353696	1.444292	-0.437981	0.250257
Trial4	9	1	noBlindfold	counterclockwise	test	Guided	1	0.5	-0.25	0.413681	0.775	-1.45028	-0.99282	0.792089948881936	1.364916	-0.374382	0.302279
Trial4	9	1	noBlindfold	counterclockwise	test	Guided	1	0.5	-0.25	0.4336777	0.79544	-1.45026	-0.98421	0.791422232125417	1.274626	-0.34466	0.415337
Trial4	9	1	noBlindfold	counterclockwise	test	Guided	1	0.5	-0.25	0.4536743	0.81686	-1.45024	-0.97449	0.790750261281576	1.19748	-0.306477	0.376189
Trial4	9	1	noBlindfold	counterclockwise	test	Guided	1	0.5	-0.25	0.4736786	0.83792	-1.45023	-0.95335	0.780314786683718	1.155608	-0.391022	0.502828
Trial4	9	1	noBlindfold	counterclockwise	test	Guided	1	0.5	-0.25	0.4936752	0.88056	-1.4502	-0.94089	0.788767970141582	1.081984	-0.145427	0.757096
Trial4	9	1	noBlindfold	counterclockwise	test	Guided	1	0.5	-0.25	0.5136795	0.90208	-1.45016	-0.92783	0.788112814827042	0.941684	-0.166535	0.93023
Trial4	9	1	noBlindfold	counterclockwise	test	Guided	1	0.5	-0.25	0.5336761	0.92434	-1.45014	-0.91384	0.787875582400342	0.894851	-0.128404	0.940311
Trial4	9	1	noBlindfold	counterclockwise	test	Guided	1	0.5	-0.25	0.5536804	0.9459699	-1.45013	-0.88255	0.773956517283931	0.810421	-0.162225	0.745354
Trial4	9	1	noBlindfold	counterclockwise	test	Guided	1	0.5	-0.25	0.5736771	0.98943	-1.45014	-0.86569	0.786521393455742	0.758617	-0.11135	0.909307
Trial4	9	1	noBlindfold	counterclockwise	test	Guided	1	0.5	-0.25	0.5936737	1.01048	-1.45014	-0.84674	0.785295176398347	0.66231	-0.107079	1.047741
Trial4	9	1	noBlindfold	counterclockwise	test	Guided	1	0.5	-0.25	0.613678	1.03251	-1.45013	-0.82788	0.785819444487772	0.588153	-0.132426	1.034955
Trial4	9	1	noBlindfold	counterclockwise	test	Guided	1	0.5	-0.25	0.6336746	1.05294	-1.45013	-0.80864	0.786016099690011	0.550143	-0.162014	1.121348
Trial4	9	1	noBlindfold	counterclockwise	test	Guided	1	0.5	-0.25	0.6536789	1.07237	-1.45012	-0.76537	0.770203602255458	0.403041	-0.030799	1.108728
Trial4	9	1	noBlindfold	counterclockwise	test	Guided	1	0.5	-0.25	0.6736755	1.11105	-1.45008	-0.74268	0.784930347892568	0.33729	-0.102717	1.12729
Trial4	9	1	noBlindfold	counterclockwise	test	Guided	1	0.5	-0.25	0.6936798	1.13004	-1.45009	-0.71912	0.785508660904197	0.164515	-0.060371	1.085087
Trial4	9	1	noBlindfold	counterclockwise	test	Guided	1	0.5	-0.25	0.7136765	1.14777	-1.45009	-0.69396	0.785306512160095	0.172782	-0.005348	1.119268
Trial4	9	1	noBlindfold	counterclockwise	test	Guided	1	0.5	-0.25	0.7336807	1.16526	-1.45008	-0.66783	0.785590708626826	-0.0075871	-0.089975	1.269025
Trial4	9	1	noBlindfold	counterclockwise	test	Guided	1	0.5	-0.25	0.7536774	1.18193	-1.45009	-0.61462	0.773289296783362	-0.060224	-0.0010869	1.324716
Trial4	9	1	noBlindfold	counterclockwise	test	Guided	1	0.5	-0.25	0.773674	1.2118	-1.45009	-0.58695	0.787524295286655	-0.0020723	-0.216881	1.086882
Trial4	9	1	noBlindfold	counterclockwise	test	Guided	1	0.5	-0.25	0.7936783	1.22532	-1.45014	-0.55775	0.787908072019931	-0.008226	-0.216832	1.026775
Trial4	9	1	noBlindfold	counterclockwise	test	Guided	1	0.5	-0.25	0.8136749	1.23817	-1.45014	-0.52873	0.789040712615643	-0.165355	-0.043292	1.121378
Trial4	9	1	noBlindfold	counterclockwise	test	Guided	1	0.5	-0.25	0.8336792	1.24959	-1.45013	-0.49835	0.78966001967719	-0.020795	-0.136355	0.91673
Trial4	9	1	noBlindfold	counterclockwise	test	Guided	1	0.5	-0.25	0.8536758	1.26018	-1.45018	-0.43873	0.783257710151279	-0.095976	-0.216671	0.611332
Trial4	9	1	noBlindfold	counterclockwise	test	Guided	1	0.5	-0.25	0.8736801	1.27708	-1.45021	-0.40869	0.793117857593724	-0.042281	-0.03032	0.628593
Trial4	9	1	noBlindfold	counterclockwise	test	Guided	1	0.5	-0.25	0.8936768	1.28373	-1.45019	-0.37864	0.794217230108842	-0.130583	-0.313777	0.632492
Trial4	9	1	noBlindfold	counterclockwise	test	Guided	1	0.5	-0.25	0.913681	1.2892	-1.45025	-0.34779	0.795235582218184	-0.028292	-0.186771	0.528068
Trial4	9	1	noBlindfold	counterclockwise	test	Guided	1	0.5	-0.25	0.9336777	1.29358	-1.45025	-0.31783	0.796473491881523	-0.289516	-0.258645	0.801701
Trial4	9	1	noBlindfold	counterclockwise	test	Guided	1	0.5	-0.25	0.9536743	1.29665	-1.45019	-0.25632	0.796675120648474	-0.263856	-0.406698	0.690823
Trial4	9	1	noBlindfold	counterclockwise	test	Guided	1	0.5	-0.25	0.9736786	1.29943	-1.45027	-0.22773	0.799740144364152	-0.290835	-0.093413	0.469263
Trial4	9	1	noBlindfold	counterclockwise	test	Guided	1	0.5	-0.25	0.9936752	1.2991	-1.45022	-0.19846	0.800760418588598	-0.298065	0.113998	0.502194
Trial4	9	1	noBlindfold	counterclockwise	test	Guided	1	0.5	-0.25	1.01368	1.2977	-1.45017	-0.16865	0.801837263959674	-0.361518	-0.135625	0.430996
Trial4	9	1	noBlindfold	counterclockwise	test	Guided	1	0.5	-0.25	1.033676	1.29518	-1.45024	-0.14023	0.802720883131933	-0.476236	-0.368335	0.212153
Trial4	9	1	noBlindfold	counterclockwise	test	Guided	1	0.5	-0.25	1.05368	1.2917	-1.45023	-0.083661	0.808985514411408	-0.593962	-0.33442	0.625388
Trial4	9	1	noBlindfold	counterclockwise	test	Guided	1	0.5	-0.25	1.073677	1.28168	-1.45021	-0.056686	0.805229101848475	-0.599636	-0.499333	0.158425
Trial4	9	1	noBlindfold	counterclockwise	test	Guided	1	0.5	-0.25	1.093674	1.2754	-1.45024	-0.030424	0.80589009513219	-0.739476	-0.198795	-0.010899
Trial4	9	1	noBlindfold	counterclockwise	test	Guided	1	0.5	-0.25	1.113678	1.26809	-1.45017	-0.0039852	0.806526840697546	-0.829011	-0.135272	0.147789
Trial4	9	1	noBlindfold	counterclockwise	test	Guided	1	0.5	-0.25	1.133675	1.26047	-1.45016	0.021818	0.807588816288374	-0.819562	-0.384873	0.124177
Trial4	9	1	noBlindfold	counterclockwise	test	Guided	1	0.5	-0.25	1.153679	1.25162	-1.45021	0.070414	0.817066604913393	-0.924935	-0.232428	0.132867
Trial4	9	1	noBlindfold	counterclockwise	test	Guided	1	0.5	-0.25	1.173676	1.23185	-1.45017	0.094166	0.808736481276296	-1.275223	-0.223845	0.186864
Trial4	9	1	noBlindfold	counterclockwise	test	Guided	1	0.5	-0.25	1.19368	1.22129	-1.45018	0.11868	0.810051970964816	-1.181081	-0.295708	-0.129285
Trial4	9	1	noBlindfold	counterclockwise	test	Guided	1	0.5	-0.25	1.213676	1.2087	-1.45019	0.14047	0.809149303697225	-1.16512	-0.274466	-0.206512
Trial4	9	1	noBlindfold	counterclockwise	test	Guided	1	0.5	-0.25	1.233681	1.19692	-1.4502	0.16256	0.809878471699594	-1.138026	-0.342087	0.31869
Trial4	9	1	noBlindfold	counterclockwise	test	Guided	1	0.5	-0.25	1.253677	1.18409	-1.4502	0.20593	0.822101773899241	-1.147479	-0.185444	0.300291
Trial4	9	1	noBlindfold	counterclockwise	test	Guided	1	0.5	-0.25	1.273674	1.15598	-1.45019	0.22694	0.811037301031845	-0.922069	-0.253002	-0.038951
Trial4	9	1	noBlindfold	counterclockwise	test	Guided	1	0.5	-0.25	1.293678	1.14086	-1.45016	0.24632	0.810577065942092	-1.026884	-0.176781	0.24033
Trial4	9	1	noBlindfold	counterclockwise	test	Guided	1	0.5	-0.25	1.313675	1.126	-1.45016	0.2665	0.811571411100345	-1.025038	-0.1344	0.51541
Trial4	9	1	noBlindfold	counterclockwise	test	Guided	1	0.5	-0.25	1.333679	1.10995	-1.45014	0.28553	0.811684337924448	-1.023565	-0.307859	0.067729
Trial4	9	1	noBlindfold	counterclockwise	test	Guided	1	0.5	-0.25	1.353676	1.09278	-1.45014	0.32233	0.823984070191285	-0.96448	-0.168164	-0.013535
Trial4	9	1	noBlindfold	counterclockwise	test	Guided	1	0.5	-0.25	1.37368	1.05739	-1.45016	0.33969	0.811429528464628	-0.88781	-0.206129	0.345269
Trial4	9	1	noBlindfold	counterclockwise	test	Guided	1	0.5	-0.25	1.393684	1.03903	-1.45016	0.35694	0.811744779441163	-0.692708	-0.151067	0.044765
Trial4	9	1	noBlindfold	counterclockwise	test	Guided	1	0.5	-0.25	1.413673	1.02012	-1.45016	0.37296	0.811544209028097	-0.795946	-0.299109	-0.080916
Trial4	9	1	noBlindfold	counterclockwise	test	Guided	1	0.5	-0.25	1.433678	1.00082	-1.45019	0.38825	0.81128527978183	-0.690736	-0.231322	-0.042906
Trial4	9	1	noBlindfold	counterclockwise	test	Guided	1	0.5	-0.25	1.453682	0.97998	-1.45019	0.4169	0.821666827114017	-0.762189	-0.31589	0.024206
Trial4	9	1	noBlindfold	counterclockwise	test	Guided	1	0.5	-0.25	1.473671	0.9399999	-1.4502	0.43067	0.810500848619109	-0.859363	-0.248013	0.072836
Trial4	9	1	noBlindfold	counterclockwise	test	Guided	1	0.5	-0.25	1.493675	0.91836	-1.45018	0.4437	0.810089350344876	-0.819208	-0.252182	-0.196378
Trial4	9	1	noBlindfold	counterclockwise	test	Guided	1	0.5	-0.25	1.51368	0.8964	-1.45019	0.45558	0.809305945242409	-0.743746	-0.184388	-0.24135
Trial4	9	1	noBlindfold	counterclockwise	test	Guided	1	0.5	-0.25	1.533684	0.8748699	-1.45019	0.46676	0.808871029552271	-0.752509	-0.281641	-0.077216
Trial4	9	1	noBlindfold	counterclockwise	test	Guided	1	0.5	-0.25	1.553673	0.85308	-1.4502	0.4873	0.817481995628334	-0.783989	-0.34504	-0.188053
Trial4	9	1	noBlindfold	counterclockwise	test	Guided	1	0.5	-0.25	1.573677	0.80791	-1.4502	0.49665	0.807647686070637	-0.908717	-0.162912	-0.362244
Trial4	9	1	noBlindfold	counterclockwise	test	Guided	1	0.5	-0.25	1.593681	0.78448	-1.45018	0.50477	0.806601928232943	-0.906919	-0.306707	-0.473971
Trial4	9	1	noBlindfold	counterclockwise	test	Guided	1	0.5	-0.25	1.61367	0.76214	-1.45018	0.5127	0.80649161230623	-0.989755	-0.260094	-0.567474
Trial4	9	1	noBlindfold	counterclockwise	test	Guided	1	0.5	-0.25	1.633675	0.73812	-1.45018	0.51968	0.805672688974298	-0.979035	-0.281168	-0.60356
Trial4	9	1	noBlindfold	counterclockwise	test	Guided	1	0.5	-0.25	1.653679	0.71455	-1.4502	0.53167	0.810579828962925	-0.992121	-0.420731	-0.534457
Trial4	9	1	noBlindfold	counterclockwise	test	Guided	1	0.5	-0.25	1.673683	0.66603	-1.45023	0.5363	0.803637762325346	-0.797472	-0.302045	-0.480792
Trial4	9	1	noBlindfold	counterclockwise	test	Guided	1	0.5	-0.25	1.693672	0.64258	-1.45023	0.54046	0.803216074420835	-0.873789	-0.433126	-0.498496
Trial4	9	1	noBlindfold	counterclockwise	test	Guided	1	0.5	-0.25	1.713676	0.61749	-1.45025	0.54376	0.802408149774118	-1.004015	-0.399154	-0.45316
Trial4	9	1	noBlindfold	counterclockwise	test	Guided	1	0.5	-0.25	1.733681	0.59289	-1.45023	0.54651	0.801908165984916	-1.062745	-0.318667	-0.556672
Trial4	9	1	noBlindfold	counterclockwise	test	Guided	1	0.5	-0.25	1.75367	0.56567	-1.45023	0.54826	0.800956638025637	-1.033081	-0.382021	-0.54763
Trial4	9	1	noBlindfold	counterclockwise	test	Guided	1	0.5	-0.25	1.773674	0.53964	-1.45023	0.54927	0.800252348983658	-1.000523	-0.216895	-0.541801
Trial4	9	1	noBlindfold	counterclockwise	test	Guided	1	0.5	-0.25	1.793678	0.48998	-1.45017	0.54859	0.798652863233612	-0.932693	-0.276011	-0.341432
Trial4	9	1	noBlindfold	counterclockwise	test	Guided	1	0.5	-0.25	1.813683	0.4641	-1.45018	0.54699	0.797798115928534	-0.934908	-0.216698	-0.264317
Trial4	9	1	noBlindfold	counterclockwise	test	Guided	1	0.5	-0.25	1.833672	0.43728	-1.45017	0.54455	0.797021645609223	-0.938782	-0.284344	-0.128888
Trial4	9	1	noBlindfold	counterclockwise	test	Guided	1	0.5	-0.25	1.853676	0.41108	-1.45018	0.53678	0.79178881899442	-1.03919	-0.254651	-0.271324
Trial4	9	1	noBlindfold	counterclockwise	test	Guided	1	0.5	-0.25	1.87368	0.35752	-1.4502	0.5316	0.794480404103339	-0.964366	-0.309515	-0.141806
Trial4	9	1	noBlindfold	counterclockwise	test	Guided	1	0.5	-0.25	1.893684	0.33101	-1.4502	0.52529	0.793493685398132	-1.106521	-0.233268	0.18987
Trial4	9	1	noBlindfold	counterclockwise	test	Guided	1	0.5	-0.25	1.913673	0.30366	-1.4502	0.51821	0.792903517548717	-1.114767	-0.254357	0.538128
Trial4	9	1	noBlindfold	counterclockwise	test	Guided	1	0.5	-0.25	1.933678	0.27796	-1.4502	0.51014	0.791905665354792	-1.061353	-0.203512	0.723714
Trial4	9	1	noBlindfold	counterclockwise	test	Guided	1	0.5	-0.25	1.953682	0.24998	-1.45018	0.49068	0.781739646556914	-1.184933	-0.182309	0.732129
Trial4	9	1	noBlindfold	counterclockwise	test	Guided	1	0.5	-0.25	1.973671	0.19764	-1.45015	0.4796	0.789770664808107	-1.153415	-0.18223	0.511401
Trial4	9	1	noBlindfold	counterclockwise	test	Guided	1	0.5	-0.25	1.993675	0.17176	-1.45016	0.46718	0.78872597555042	-1.106755	-0.165253	0.450474
Trial4	9	1	noBlindfold	counterclockwise	test	Guided	1	0.5	-0.25	2.01368	0.14619	-1.45017	0.4542	0.788085726117437	-1.086678	-0.228671	0.409317
Trial4	9	1	noBlindfold	counterclockwise	test	Guided	1	0.5	-0.25	2.033684	0.12028	-1.4502	0.44033	0.787872286970433	-0.92675	-0.2963	0.336703
Trial4	9	1	noBlindfold	counterclockwise	test	Guided	1	0.5	-0.25	2.053673	0.095644	-1.45021	0.42514	0.786967462945014	-0.862184	-0.380861	0.062268
Trial4	9	1	noBlindfold	counterclockwise	test	Guided	1	0.5	-0.25	2.073677	0.070815	-1.45026	0.39311	0.773168939927647	-0.847115	-0.452704	-0.158091
Trial4	9	1	noBlindfold	counterclockwise	test	Guided	1	0.5	-0.25	2.093681	0.024212	-1.45033	0.37527	0.785707812760274	-0.869303	-0.609162	-0.36264
Trial4	9	1	noBlindfold	counterclockwise	test	Guided	1	0.5	-0.25	2.11367	0.0010304	-1.45034	0.35696	0.785729661898982	-0.719878	-0.435578	-0.867356
Trial4	9	1	noBlindfold	counterclockwise	test	Guided	1	0.5	-0.25	2.133675	-0.021009	-1.45035	0.3377	0.785392668705059	-0.727342	-0.748723	-0.86889
Trial4	9	1	noBlindfold	counterclockwise	test	Guided	1	0.5	-0.25	2.153679	-0.042595	-1.45038	0.29507	0.769097285025636	-0.513404	-0.579451	-1.134978
Trial4	9	1	noBlindfold	counterclockwise	test	Guided	1	0.5	-0.25	2.173683	-0.085419	-1.45044	0.27378	0.785532227696923	-0.589141	-0.871445	-0.888836
Trial4	9	1	noBlindfold	counterclockwise	test	Guided	1	0.5	-0.25	2.193672	-0.10457	-1.45044	0.25084	0.785076811797205	-0.584192	-0.638681	-1.119865
Trial4	9	1	noBlindfold	counterclockwise	test	Guided	1	0.5	-0.25	2.213676	-0.12369	-1.45044	0.22686	0.785101709077038	-0.642439	-1.121106	-1.45959
Trial4	9	1	noBlindfold	counterclockwise	test	Guided	1	0.5	-0.25	2.233681	-0.1422	-1.45051	0.2003	0.78434108279327	-0.613511	-0.727548	-1.479724
Trial4	9	1	noBlindfold	counterclockwise	test	Guided	1	0.5	-0.25	2.25367	-0.16109	-1.45045	0.17437	0.785576157257149	-0.438549	-0.884125	-1.004847
Trial4	9	1	noBlindfold	counterclockwise	test	Guided	1	0.5	-0.25	2.273674	-0.17808	-1.45047	0.11948	0.772209781014501	-0.612457	-0.765635	-1.06159
Trial4	9	1	noBlindfold	counterclockwise	test	Guided	1	0.5	-0.25	2.293678	-0.20952	-1.45048	0.089623	0.786614522114828	-0.851413	-0.888357	-1.198103
Trial4	9	1	noBlindfold	counterclockwise	test	Guided	1	0.5	-0.25	2.313683	-0.22435	-1.45048	0.060057	0.787920221498958	-1.048785	-0.816416	-0.447387
Trial4	9	1	noBlindfold	counterclockwise	test	Guided	1	0.5	-0.25	2.333672	-0.23718	-1.45045	0.029841	0.788508294068286	-1.361175	-0.596351	-0.707829
Trial4	9	1	noBlindfold	counterclockwise	test	Guided	1	0.5	-0.25	2.353676	-0.24956	-1.45044	-0.0018852	0.789557563025652	-1.178769	-0.837564	-0.542658
Trial4	9	1	noBlindfold	counterclockwise	test	Guided	1	0.5	-0.25	2.37368	-0.26094	-1.45045	-0.064306	0.783270048670915	-1.05894	-0.545543	-0.335889
Trial4	9	1	noBlindfold	counterclockwise	test	Guided	1	0.5	-0.25	2.393684	-0.27821	-1.45035	-0.096814	0.793143604222945	-1.341686	-0.926314	-0.477179
Trial4	9	1	noBlindfold	counterclockwise	test	Guided	1	0.5	-0.25	2.413673	-0.28522	-1.45043	-0.12742	0.794730332879655	-1.104711	-0.536965	-0.259936
Trial4	9	1	noBlindfold	counterclockwise	test	Guided	1	0.5	-0.25	2.433678	-0.29053	-1.45036	-0.15993	0.79564456975868	-1.084986	-0.18987	-0.411515
Trial4	9	1	noBlindfold	counterclockwise	test	Guided	1	0.5	-0.25	2.453682	-0.29484	-1.45034	-0.22419	0.795258948154133	-1.040135	-0.892317	-0.709934
Trial4	9	1	noBlindfold	counterclockwise	test	Guided	1	0.5	-0.25	2.473671	-0.29936	-1.45044	-0.25559	0.799379552658703	-0.678556	-0.57065	-0.591711
Trial4	9	1	noBlindfold	counterclockwise	test	Guided	1	0.5	-0.25	2.493675	-0.29969	-1.45039	-0.28872	0.800626847203722	-0.62478	-1.027668	-0.802093
Trial4	9	1	noBlindfold	counterclockwise	test	Guided	1	0.5	-0.25	2.51368	-0.29872	-1.45055	-0.31876	0.801674235909649	-0.47372	-0.95996	-0.754474
Trial4	9	1	noBlindfold	counterclockwise	test	Guided	1	0.5	-0.25	2.533684	-0.29664	-1.45052	-0.34942	0.802819806705261	-0.469937	-0.60872	-0.687183
Trial4	9	1	noBlindfold	counterclockwise	test	Guided	1	0.5	-0.25	2.553673	-0.29336	-1.45043	-0.41115	0.809561243334555	-0.289403	-0.972633	-0.924529
Trial4	9	1	noBlindfold	counterclockwise	test	Guided	1	0.5	-0.25	2.573677	-0.28309	-1.45057	-0.44105	0.806058335798805	-0.209025	-0.64678	-0.784556
Trial4	9	1	noBlindfold	counterclockwise	test	Guided	1	0.5	-0.25	2.593681	-0.27628	-1.45045	-0.47144	0.807246140167368	-0.396328	-0.600216	-0.836286
Trial4	9	1	noBlindfold	counterclockwise	test	Guided	1	0.5	-0.25	2.61367	-0.26814	-1.4505	-0.50145	0.808248842148924	-0.268611	-1.188436	-1.066454
Trial4	9	1	noBlindfold	counterclockwise	test	Guided	1	0.5	-0.25	2.633675	-0.25911	-1.45059	-0.52927	0.808850868141323	-0.085257	-0.904905	-0.97225
Trial4	9	1	noBlindfold	counterclockwise	test	Guided	1	0.5	-0.25	2.653679	-0.24897	-1.45052	-0.58583	0.820815347513343	-0.046867	-0.887978	-0.776785
Trial4	9	1	noBlindfold	counterclockwise	test	Guided	1	0.5	-0.25	2.673683	-0.22533	-1.45061	-0.61296	0.811075551138058	0.0035612	-0.807574	-1.026246
Trial4	9	1	noBlindfold	counterclockwise	test	Guided	1	0.5	-0.25	2.693672	-0.21209	-1.45056	-0.6396199	0.811711692364696	0.261537	-0.752561	-0.970452
Trial4	9	1	noBlindfold	counterclockwise	test	Guided	1	0.5	-0.25	2.713676	-0.19782	-1.4505	-0.66735	0.813101322182552	0.126432	-1.141886	-1.03797
Trial4	9	1	noBlindfold	counterclockwise	test	Guided	1	0.5	-0.25	2.733681	-0.1816	-1.45057	-0.6923	0.812531736284276	0.306444	-1.069946	-1.389233
Trial4	9	1	noBlindfold	counterclockwise	test	Guided	1	0.5	-0.25	2.75367	-0.16568	-1.45061	-0.74306	0.828394837764333	0.465824	-0.786415	-1.425786
Trial4	9	1	noBlindfold	counterclockwise	test	Guided	1	0.5	-0.25	2.773674	-0.12895	-1.45064	-0.7669901	0.814160199323789	0.311113	-1.036091	-1.039394
Trial4	9	1	noBlindfold	counterclockwise	test	Guided	1	0.5	-0.25	2.793678	-0.10945	-1.45065	-0.79025	0.814431928164221	0.290524	-0.993773	-1.220106
Trial4	9	1	noBlindfold	counterclockwise	test	Guided	1	0.5	-0.25	2.813683	-0.08894899	-1.45065	-0.81347	0.815082429091406	0.392091	-1.184204	-1.177876
Trial4	9	1	noBlindfold	counterclockwise	test	Guided	1	0.5	-0.25	2.833672	-0.066775	-1.45066	-0.83513	0.814623220608754	0.28681	-1.112264	-1.040373
Trial4	9	1	noBlindfold	counterclockwise	test	Guided	1	0.5	-0.25	2.853676	-0.044378	-1.45063	-0.87585	0.829479148666947	0.252324	-1.040323	-1.026525
Trial4	9	1	noBlindfold	counterclockwise	test	Guided	1	0.5	-0.25	2.87368	0.0028626	-1.45063	-0.89552	0.814764768745941	0.40434	-1.116495	-1.350085
Trial4	9	1	noBlindfold	counterclockwise	test	Guided	1	0.5	-0.25	2.893684	0.02863	-1.45063	-0.91362	0.813990893799849	0.496816	-0.993773	-1.14476
Trial4	9	1	noBlindfold	counterclockwise	test	Guided	1	0.5	-0.25	2.913673	0.054485	-1.45061	-0.93061	0.813457797435093	0.379831	-1.061482	-0.894505
Trial4	9	1	noBlindfold	counterclockwise	test	Guided	1	0.5	-0.25	2.933678	0.080923	-1.45061	-0.94695	0.813243420724899	0.307023	-0.98531	-0.894171
Trial4	9	1	noBlindfold	counterclockwise	test	Guided	1	0.5	-0.25	2.953682	0.10862	-1.45059	-0.97567	0.824484822238277	0.272345	-1.048787	-1.113754
Trial4	9	1	noBlindfold	counterclockwise	test	Guided	1	0.5	-0.25	2.973671	0.16464	-1.45061	-0.988	0.810623448572227	0.156777	-0.926064	-1.055625
Trial4	9	1	noBlindfold	counterclockwise	test	Guided	1	0.5	-0.25	2.993675	0.19267	-1.45058	-0.99907	0.809665155865556	0.137756	-0.930296	-0.848237
Trial4	9	1	noBlindfold	counterclockwise	test	Guided	1	0.5	-0.25	3.01368	0.22076	-1.45056	-1.00918	0.80890627486561	0.086465	-0.976846	-0.616699
Trial4	9	1	noBlindfold	counterclockwise	test	Guided	1	0.5	-0.25	3.033684	0.24958	-1.45053	-1.01777	0.807577260173269	0.037326	-0.837197	-0.48706
Trial4	9	1	noBlindfold	counterclockwise	test	Guided	1	0.5	-0.25	3.053673	0.27732	-1.45049	-1.02543	0.806770111408606	0.031651	-0.706011	-0.508327
Trial4	9	1	noBlindfold	counterclockwise	test	Guided	1	0.5	-0.25	3.073677	0.30559	-1.45044	-1.03703	0.81068578290738	0.029737	-0.777951	-0.605803
Trial4	9	1	noBlindfold	counterclockwise	test	Guided	1	0.5	-0.25	3.093681	0.35945	-1.45045	-1.04132	0.803704918779104	0.196861	-0.672156	-0.644734
Trial4	9	1	noBlindfold	counterclockwise	test	Guided	1	0.5	-0.25	3.11367	0.3859	-1.45043	-1.04475	0.802898707924989	0.228977	-0.756792	-0.636696
Trial4	9	1	noBlindfold	counterclockwise	test	Guided	1	0.5	-0.25	3.133675	0.41284	-1.45044	-1.04717	0.801920785810938	0.287358	-0.790647	-0.513639
Trial4	9	1	noBlindfold	counterclockwise	test	Guided	1	0.5	-0.25	3.153679	0.43862	-1.45046	-1.04879	0.801144764237171	0.24829	-0.68062	-0.536479
Trial4	9	1	noBlindfold	counterclockwise	test	Free	1	0.5	-0.25	0	0.50626	-1.45017	-1.04925	0.799274521358848	1.104005	-0.248624	-0.154963
Trial4	9	1	noBlindfold	counterclockwise	test	Free	1	0.5	-0.25	0.006607056	0.50665	-1.45017	-1.04923	0.799257644486482	1.154053	-0.252782	-0.142733
Trial4	9	1	noBlindfold	counterclockwise	test	Free	1	0.5	-0.25	0.02661133	0.50755	-1.45017	-1.0492	0.799235719420715	1.314063	-0.22725	-0.0078914
Trial4	9	1	noBlindfold	counterclockwise	test	Free	1	0.5	-0.25	0.0466156	0.50844	-1.45014	-1.04909	0.799134598451848	1.322144	-0.189109	0.056581
Trial4	9	1	noBlindfold	counterclockwise	test	Free	1	0.5	-0.25	0.06661987	0.51043	-1.45011	-1.04892	0.798988114650037	1.222283	-0.214442	0.088032
Trial4	9	1	noBlindfold	counterclockwise	test	Free	1	0.5	-0.25	0.08660889	0.51343	-1.4501	-1.04856	0.798672946648336	1.076155	-0.205924	0.158947
Trial4	9	1	noBlindfold	counterclockwise	test	Free	1	0.5	-0.25	0.1066132	0.51753	-1.45009	-1.04693	0.797122853518671	0.920687	-0.18048	0.32176
Trial4	9	1	noBlindfold	counterclockwise	test	Free	1	0.5	-0.25	0.1266174	0.52752	-1.45006	-1.0455	0.795975800207451	1.00025	-0.112703	0.503057
Trial4	9	1	noBlindfold	counterclockwise	test	Free	1	0.5	-0.25	0.1466064	0.53366	-1.45004	-1.0438	0.794513328700795	1.109731	-0.032281	0.283203
Trial4	9	1	noBlindfold	counterclockwise	test	Free	1	0.5	-0.25	0.1666107	0.54065	-1.45004	-1.04191	0.79295256191578	1.171154	-0.23537	0.200045
Trial4	9	1	noBlindfold	counterclockwise	test	Free	1	0.5	-0.25	0.186615	0.54852	-1.4501	-1.03984	0.791328877204998	1.160139	-0.28608	0.230332
Trial4	9	1	noBlindfold	counterclockwise	test	Free	1	0.5	-0.25	0.2066193	0.55774	-1.45013	-1.03498	0.787100635145043	0.970443	-0.260609	0.356021
Trial4	9	1	noBlindfold	counterclockwise	test	Free	1	0.5	-0.25	0.2266083	0.57715	-1.45017	-1.03215	0.785945793404405	0.948985	-0.345056	0.362026
Trial4	9	1	noBlindfold	counterclockwise	test	Free	1	0.5	-0.25	0.2466125	0.58774	-1.45016	-1.02906	0.783985204887415	0.979164	-0.218024	0.251426
Trial4	9	1	noBlindfold	counterclockwise	test	Free	1	0.5	-0.25	0.2666168	0.59929	-1.45012	-1.02602	0.782346112538406	0.928513	-0.222204	0.244443
Trial4	9	1	noBlindfold	counterclockwise	test	Free	1	0.5	-0.25	0.2866058	0.61073	-1.4501	-1.0226	0.78049469940562	0.846141	-0.264459	0.259994
Trial4	9	1	noBlindfold	counterclockwise	test	Free	1	0.5	-0.25	0.3066101	0.62379	-1.45012	-1.0226	0.782454343904025	0.811184	-0.222071	0.313705
Trial4	9	1	noBlindfold	counterclockwise	test	Free	1	0.5	-0.25	0.3266144	0.64979	-1.45008	-1.01115	0.775748918744968	0.795109	-0.183894	0.294043
Trial4	9	1	noBlindfold	counterclockwise	test	Free	1	0.5	-0.25	0.3466187	0.66348	-1.45008	-1.00696	0.77441205940668	0.786479	-0.188074	0.290621
Trial4	9	1	noBlindfold	counterclockwise	test	Free	1	0.5	-0.25	0.3666077	0.6776201	-1.45009	-1.00241	0.773090934893329	0.802777	-0.145709	0.347683
Trial4	9	1	noBlindfold	counterclockwise	test	Free	1	0.5	-0.25	0.3866119	0.69221	-1.45008	-0.99766	0.771971634868978	0.812083	-0.132972	0.449653
Trial4	9	1	noBlindfold	counterclockwise	test	Free	1	0.5	-0.25	0.4066162	0.7077	-1.45008	-0.98685	0.765563299026435	0.743998	-0.213327	0.482807
Trial4	9	1	noBlindfold	counterclockwise	test	Free	1	0.5	-0.25	0.4266205	0.7389801	-1.45009	-0.98076	0.768844335672349	0.793891	-0.090504	0.713126
Trial4	9	1	noBlindfold	counterclockwise	test	Free	1	0.5	-0.25	0.4466095	0.7557	-1.45007	-0.97383	0.767666810993415	0.802482	-0.141255	0.830491
Trial4	9	1	noBlindfold	counterclockwise	test	Free	1	0.5	-0.25	0.4666138	0.77282	-1.45007	-0.96634	0.766533595796915	0.723976	-0.111587	0.965136
Trial4	9	1	noBlindfold	counterclockwise	test	Free	1	0.5	-0.25	0.486618	0.78974	-1.45004	-0.95806	0.765047896097382	0.623499	0.03229	1.040879
Trial4	9	1	noBlindfold	counterclockwise	test	Free	1	0.5	-0.25	0.5066071	0.80693	-1.44998	-0.93891	0.754190311996152	0.569736	-0.056579	1.113227
Trial4	9	1	noBlindfold	counterclockwise	test	Free	1	0.5	-0.25	0.5266113	0.84239	-1.45001	-0.9276	0.759192088537353	0.436922	0.028059	1.245554
Trial4	9	1	noBlindfold	counterclockwise	test	Free	1	0.5	-0.25	0.5466156	0.85999	-1.44998	-0.91533	0.756476569301847	0.33737	-0.0015803	1.217738
Trial4	9	1	noBlindfold	counterclockwise	test	Free	1	0.5	-0.25	0.5666199	0.87811	-1.44999	-0.90248	0.754120231942137	0.286262	-0.090442	1.275803
Trial4	9	1	noBlindfold	counterclockwise	test	Free	1	0.5	-0.25	0.5866089	0.89565	-1.45002	-0.88866	0.751282609049546	0.104606	0.053442	1.326133
Trial4	9	1	noBlindfold	counterclockwise	test	Free	1	0.5	-0.25	0.6066132	0.91308	-1.44998	-0.85752	0.734653436054788	0.113569	0.036498	1.35803
Trial4	9	1	noBlindfold	counterclockwise	test	Free	1	0.5	-0.25	0.6266174	0.9478	-1.45002	-0.84074	0.741281680218956	-0.059929	0.0068913	1.292564
Trial4	9	1	noBlindfold	counterclockwise	test	Free	1	0.5	-0.25	0.6466064	0.96443	-1.44999	-0.82249	0.737183813507514	-0.19585	-0.060822	1.350374
Trial4	9	1	noBlindfold	counterclockwise	test	Free	1	0.5	-0.25	0.6666107	0.98113	-1.45001	-0.8043801	0.734045864211693	-0.240576	-0.035413	1.484971
Trial4	9	1	noBlindfold	counterclockwise	test	Free	1	0.5	-0.25	0.686615	0.99634	-1.45002	-0.78428	0.729252009404014	-0.287914	0.011144	1.325584
Trial4	9	1	noBlindfold	counterclockwise	test	Free	1	0.5	-0.25	0.7066193	1.01194	-1.45003	-0.7424099	0.710316914887982	-0.334417	-0.251199	1.260933
Trial4	9	1	noBlindfold	counterclockwise	test	Free	1	0.5	-0.25	0.7266083	1.04086	-1.45008	-0.7205999	0.716933598397789	-0.430269	-0.191861	1.339459
Trial4	9	1	noBlindfold	counterclockwise	test	Free	1	0.5	-0.25	0.7466125	1.05414	-1.45009	-0.6979	0.712520629815136	-0.565298	-0.310296	1.467445
Trial4	9	1	noBlindfold	counterclockwise	test	Free	1	0.5	-0.25	0.7666168	1.06669	-1.45011	-0.67433	0.707950185785271	-0.582584	-0.140965	1.472399
Trial4	9	1	noBlindfold	counterclockwise	test	Free	1	0.5	-0.25	0.7866058	1.07853	-1.45008	-0.6494	0.703005975938637	-0.561581	-0.068995	1.095165
Trial4	9	1	noBlindfold	counterclockwise	test	Free	1	0.5	-0.25	0.8066101	1.09008	-1.45008	-0.59862	0.685368759121349	-0.395645	-0.365155	1.210271
Trial4	9	1	noBlindfold	counterclockwise	test	Free	1	0.5	-0.25	0.8266144	1.11069	-1.45012	-0.57182	0.690297326494586	-0.701695	-0.263454	1.389194
Trial4	9	1	noBlindfold	counterclockwise	test	Free	1	0.5	-0.25	0.8466187	1.12031	-1.45012	-0.54601	0.68731824006702	-0.587141	-0.225297	1.304922
Trial4	9	1	noBlindfold	counterclockwise	test	Free	1	0.5	-0.25	0.8666077	1.12896	-1.45012	-0.51821	0.683759679447602	-0.564971	-0.373338	0.938051
Trial4	9	1	noBlindfold	counterclockwise	test	Free	1	0.5	-0.25	0.8866119	1.13694	-1.45013	-0.49088	0.680966773886905	-0.703011	-0.288634	0.909343
Trial4	9	1	noBlindfold	counterclockwise	test	Free	1	0.5	-0.25	0.9066162	1.14448	-1.45013	-0.43371	0.670152082681774	-0.507787	-0.2801	1.299868
Trial4	9	1	noBlindfold	counterclockwise	test	Free	1	0.5	-0.25	0.9266205	1.15726	-1.45008	-0.4041	0.675083400139356	-0.418137	-0.292694	0.971162
Trial4	9	1	noBlindfold	counterclockwise	test	Free	1	0.5	-0.25	0.9466095	1.16284	-1.45014	-0.37605	0.6747188144158	-0.543587	-0.136026	0.80153
Trial4	9	1	noBlindfold	counterclockwise	test	Free	1	0.5	-0.25	0.9666138	1.16752	-1.45016	-0.34589	0.67437222767206	-0.609326	-0.131725	1.068988
Trial4	9	1	noBlindfold	counterclockwise	test	Free	1	0.5	-0.25	0.986618	1.17178	-1.45012	-0.31637	0.675050615513645	-0.634502	-0.144367	0.860985
Trial4	9	1	noBlindfold	counterclockwise	test	Free	1	0.5	-0.25	1.006607	1.17521	-1.45015	-0.2556	0.675233221134744	-0.599986	-0.419359	0.716151
Trial4	9	1	noBlindfold	counterclockwise	test	Free	1	0.5	-0.25	1.026611	1.18021	-1.45018	-0.22691	0.680601781289735	-0.730006	-0.338807	0.823899
Trial4	9	1	noBlindfold	counterclockwise	test	Free	1	0.5	-0.25	1.046616	1.18158	-1.45014	-0.1974	0.683606600618482	-0.623417	-0.626504	0.486083
Trial4	9	1	noBlindfold	counterclockwise	test	Free	1	0.5	-0.25	1.06662	1.18237	-1.45021	-0.16731	0.687362018181372	-0.744164	-0.651856	0.299215
Trial4	9	1	noBlindfold	counterclockwise	test	Free	1	0.5	-0.25	1.086609	1.18247	-1.45022	-0.13733	0.691707990699361	-0.87715	-0.135502	0.634451
Trial4	9	1	noBlindfold	counterclockwise	test	Free	1	0.5	-0.25	1.106613	1.18176	-1.45014	-0.079903	0.702658967002394	-0.891819	-0.27086	0.484559
Trial4	9	1	noBlindfold	counterclockwise	test	Free	1	0.5	-0.25	1.126617	1.17795	-1.45023	-0.051786	0.706332092542381	-0.89794	-0.194558	0.202235
Trial4	9	1	noBlindfold	counterclockwise	test	Free	1	0.5	-0.25	1.146606	1.1748	-1.45016	-0.023873	0.711680063025004	-1.02795	-0.410316	0.426688
Trial4	9	1	noBlindfold	counterclockwise	test	Free	1	0.5	-0.25	1.166611	1.1709	-1.45014	0.0035987	0.717230153798048	-1.007944	-0.6049	0.124283
Trial4	9	1	noBlindfold	counterclockwise	test	Free	1	0.5	-0.25	1.186615	1.16622	-1.45021	0.03193	0.723417960847492	-0.980018	-0.401715	-0.244795
Trial4	9	1	noBlindfold	counterclockwise	test	Free	1	0.5	-0.25	1.206619	1.16036	-1.45019	0.083343	0.739724851931901	-1.091197	-0.43972	-0.09018
Trial4	9	1	noBlindfold	counterclockwise	test	Free	1	0.5	-0.25	1.226608	1.14679	-1.45018	0.10783	0.739174979828764	-1.006138	-0.367576	-0.417519
Trial4	9	1	noBlindfold	counterclockwise	test	Free	1	0.5	-0.25	1.246613	1.13844	-1.45019	0.13146	0.743718615297637	-1.068776	-0.185512	-0.428761
Trial4	9	1	noBlindfold	counterclockwise	test	Free	1	0.5	-0.25	1.266617	1.12954	-1.45017	0.15447	0.748275716396475	-1.131725	-0.346222	-0.146834
Trial4	9	1	noBlindfold	counterclockwise	test	Free	1	0.5	-0.25	1.286606	1.11974	-1.45018	0.17733	0.752787227513517	-1.232285	-0.295341	-0.432013
Trial4	9	1	noBlindfold	counterclockwise	test	Free	1	0.5	-0.25	1.30661	1.10866	-1.45019	0.21972	0.768832789716949	-1.191144	-0.413723	-0.74115
Trial4	9	1	noBlindfold	counterclockwise	test	Free	1	0.5	-0.25	1.326614	1.0837	-1.45018	0.24083	0.76263996413956	-1.221045	-0.333116	-0.24303
Trial4	9	1	noBlindfold	counterclockwise	test	Free	1	0.5	-0.25	1.346619	1.06855	-1.45018	0.25843	0.762725482045794	-1.337806	-0.239907	-0.356778
Trial4	9	1	noBlindfold	counterclockwise	test	Free	1	0.5	-0.25	1.366608	1.05541	-1.45016	0.27543	0.76456327954331	-1.431585	-0.303308	-0.465698
Trial4	9	1	noBlindfold	counterclockwise	test	Free	1	0.5	-0.25	1.386612	1.04102	-1.45014	0.29399	0.767220839501865	-1.387522	-0.273622	-0.274285
Trial4	9	1	noBlindfold	counterclockwise	test	Free	1	0.5	-0.25	1.406616	1.02377	-1.45013	0.32861	0.78046429897308	-1.336354	-0.290478	0.017762
Trial4	9	1	noBlindfold	counterclockwise	test	Free	1	0.5	-0.25	1.42662	0.98782	-1.45011	0.34473	0.769202276175994	-1.428971	-0.176092	-0.059918
Trial4	9	1	noBlindfold	counterclockwise	test	Free	1	0.5	-0.25	1.446609	0.96931	-1.4501	0.36133	0.77069854946049	-1.382854	-0.349535	-0.202449
Trial4	9	1	noBlindfold	counterclockwise	test	Free	1	0.5	-0.25	1.466614	0.9487801	-1.45013	0.37691	0.770986181128051	-1.301401	-0.205578	-0.227426
Trial4	9	1	noBlindfold	counterclockwise	test	Free	1	0.5	-0.25	1.486618	0.92871	-1.45013	0.39203	0.772007009760746	-1.091731	-0.307074	-0.168928
Trial4	9	1	noBlindfold	counterclockwise	test	Free	1	0.5	-0.25	1.506607	0.9067	-1.45015	0.42154	0.785092870146967	-1.122058	-0.30274	-0.089584
Trial4	9	1	noBlindfold	counterclockwise	test	Free	1	0.5	-0.25	1.526611	0.86236	-1.45015	0.43527	0.775177243345532	-0.922237	-0.306809	-0.386754
Trial4	9	1	noBlindfold	counterclockwise	test	Free	1	0.5	-0.25	1.546616	0.83883	-1.45017	0.44832	0.776180744190589	-0.922957	-0.281315	-0.417343
Trial4	9	1	noBlindfold	counterclockwise	test	Free	1	0.5	-0.25	1.56662	0.81565	-1.45017	0.46105	0.777963380685418	-0.94004	-0.399712	-0.484272
Trial4	9	1	noBlindfold	counterclockwise	test	Free	1	0.5	-0.25	1.586609	0.79141	-1.45018	0.47273	0.779267858686873	-0.874439	-0.424999	-0.500444
Trial4	9	1	noBlindfold	counterclockwise	test	Free	1	0.5	-0.25	1.606613	0.76759	-1.4502	0.49446	0.79109111285054	-0.777692	-0.365668	-0.43671
Trial4	9	1	noBlindfold	counterclockwise	test	Free	1	0.5	-0.25	1.626617	0.71859	-1.45018	0.50397	0.785017451339852	-0.617052	-0.450107	-0.720826
Trial4	9	1	noBlindfold	counterclockwise	test	Free	1	0.5	-0.25	1.646606	0.6943	-1.4502	0.51261	0.786973016276142	-0.514051	-0.517692	-0.657549
Trial4	9	1	noBlindfold	counterclockwise	test	Free	1	0.5	-0.25	1.666611	0.67001	-1.45021	0.52062	0.789150528550183	-0.653976	-0.432951	-0.778885
Trial4	9	1	noBlindfold	counterclockwise	test	Free	1	0.5	-0.25	1.686615	0.64569	-1.45024	0.52763	0.791159868975768	-0.70597	-0.716438	-0.611296
Trial4	9	1	noBlindfold	counterclockwise	test	Free	1	0.5	-0.25	1.706619	0.62058	-1.45028	0.53968	0.798832929681259	-0.643285	-0.500608	-0.660577
Trial4	9	1	noBlindfold	counterclockwise	test	Free	1	0.5	-0.25	1.726608	0.57089	-1.45027	0.54465	0.797805768895271	-0.602115	-0.504785	-0.488426
Trial4	9	1	noBlindfold	counterclockwise	test	Free	1	0.5	-0.25	1.746613	0.54635	-1.45024	0.549	0.800343277809862	-0.550178	-0.50467	-0.732036
Trial4	9	1	noBlindfold	counterclockwise	test	Free	1	0.5	-0.25	1.766617	0.52112	-1.45025	0.55232	0.802597931976234	-0.511873	-0.657003	-0.725053
Trial4	9	1	noBlindfold	counterclockwise	test	Free	1	0.5	-0.25	1.786606	0.49747	-1.45029	0.55509	0.805093985359378	-0.469234	-0.487699	-0.80775
Trial4	9	1	noBlindfold	counterclockwise	test	Free	1	0.5	-0.25	1.80661	0.47172	-1.45029	0.55774	0.808234881460773	-0.497132	-0.792376	-0.820688
Trial4	9	1	noBlindfold	counterclockwise	test	Free	1	0.5	-0.25	1.826614	0.42429	-1.45038	0.5577	0.811240567845526	-0.371616	-0.652727	-1.001625
Trial4	9	1	noBlindfold	counterclockwise	test	Free	1	0.5	-0.25	1.846619	0.39978	-1.45037	0.55676	0.812961050680681	-0.381405	-0.826231	-0.974082
Trial4	9	1	noBlindfold	counterclockwise	test	Free	1	0.5	-0.25	1.866608	0.37622	-1.4504	0.5548	0.814263152868156	-0.403901	-0.813535	-1.087273
Trial4	9	1	noBlindfold	counterclockwise	test	Free	1	0.5	-0.25	1.886612	0.3522	-1.4504	0.55186	0.815367560580725	-0.416658	-0.720436	-1.231796
Trial4	9	1	noBlindfold	counterclockwise	test	Free	1	0.5	-0.25	1.906616	0.32909	-1.4504	0.54302	0.811228059564951	-0.441493	-0.970112	-1.22331
Trial4	9	1	noBlindfold	counterclockwise	test	Free	1	0.5	-0.25	1.92662	0.28283	-1.45045	0.53745	0.816847804621392	-0.465097	-0.91933	-0.758077
Trial4	9	1	noBlindfold	counterclockwise	test	Free	1	0.5	-0.25	1.946609	0.25967	-1.45046	0.53153	0.817647656560253	-0.531594	-1.003966	-0.91102
Trial4	9	1	noBlindfold	counterclockwise	test	Free	1	0.5	-0.25	1.966614	0.23804	-1.45048	0.52432	0.817431656935767	-0.425259	-0.813535	-1.217878
Trial4	9	1	noBlindfold	counterclockwise	test	Free	1	0.5	-0.25	1.986618	0.21525	-1.45045	0.51638	0.817570115421226	-0.445682	-0.940489	-1.25898
Trial4	9	1	noBlindfold	counterclockwise	test	Free	1	0.5	-0.25	2.006607	0.19331	-1.45047	0.49766	0.808117716459923	-0.486929	-1.016662	-1.177957
Trial4	9	1	noBlindfold	counterclockwise	test	Free	1	0.5	-0.25	2.026611	0.15009	-1.45052	0.48721	0.816036521541351	-0.360349	-1.143616	-1.18766
Trial4	9	1	noBlindfold	counterclockwise	test	Free	1	0.5	-0.25	2.046616	0.12826	-1.45055	0.47589	0.815540884282928	-0.265668	-1.10553	-1.281419
Trial4	9	1	noBlindfold	counterclockwise	test	Free	1	0.5	-0.25	2.06662	0.10746	-1.45057	0.46368	0.814510151675448	-0.196938	-1.181702	-1.372454
Trial4	9	1	noBlindfold	counterclockwise	test	Free	1	0.5	-0.25	2.086609	0.08707	-1.45059	0.45018	0.812873425844187	-0.172797	-1.304424	-1.320583
Trial4	9	1	noBlindfold	counterclockwise	test	Free	1	0.5	-0.25	2.106613	0.066498	-1.45061	0.42118	0.799003495758334	-0.146588	-1.190166	-1.484682
Trial4	9	1	noBlindfold	counterclockwise	test	Free	1	0.5	-0.25	2.126617	0.027884	-1.45064	0.40435	0.806887511061323	-0.034028	-1.139384	-1.43681
Trial4	9	1	noBlindfold	counterclockwise	test	Free	1	0.5	-0.25	2.146606	0.008188199	-1.45062	0.38822	0.805731712961218	-0.034641	-1.304424	-1.368977
Trial4	9	1	noBlindfold	counterclockwise	test	Free	1	0.5	-0.25	2.166611	-0.0092968	-1.45063	0.37026	0.802561959218267	-0.026655	-1.097066	-1.504335
Trial4	9	1	noBlindfold	counterclockwise	test	Free	1	0.5	-0.25	2.186615	-0.027303	-1.45063	0.35194	0.80023758207964	0.191904	-1.329815	-1.543776
Trial4	9	1	noBlindfold	counterclockwise	test	Free	1	0.5	-0.25	2.206619	-0.044151	-1.45066	0.31232	0.782498617993029	0.2424	-1.300192	-1.625441
[truncated: 6,035 more rows]
