# Supplementary material for: Assessing kinesthetic proprioceptive function of the upper limb: a novel dynamic movement reproduction task using a robotic arm
Source: PeerJ. 2021 May 3;9:e11301. doi: 10.7717/peerj.11301 (PMC8101453; doi:10.7717/peerj.11301)
Supplement: Supplemental Information 1 [file peerj-09-11301-s001.zip › DMR raw data_Study 1/Session 2/HMData_PP24-2_2019-07-04-11-39-16.txt]

Trial1	1	1	noBlindfold	counterclockwise	practice	Guided	1	-0.5	-0.5	0	-0.5488	-1.45076	-1.30013	0.801616785955304	-0.098473	-1.712264	-0.362197
Trial1	1	1	noBlindfold	counterclockwise	practice	Guided	1	-0.5	-0.5	0.01509094	-0.54881	-1.45079	-1.30013	0.801617395613927	-0.224714	-1.746119	-0.341621
Trial1	1	1	noBlindfold	counterclockwise	practice	Guided	1	-0.5	-0.5	0.03508759	-0.54883	-1.45081	-1.30013	0.801618611674269	-0.450911	-1.851914	-0.303329
Trial1	1	1	noBlindfold	counterclockwise	practice	Guided	1	-0.5	-0.5	0.05509186	-0.54887	-1.45089	-1.30014	0.801631047503948	-0.539411	-2.021186	-0.296591
Trial1	1	1	noBlindfold	counterclockwise	practice	Guided	1	-0.5	-0.5	0.0750885	-0.54901	-1.45103	-1.30015	0.801649586433577	-0.641526	-2.143908	-0.331614
Trial1	1	1	noBlindfold	counterclockwise	practice	Guided	1	-0.5	-0.5	0.09508514	-0.54914	-1.45106	-1.30016	0.801667423947781	-0.650918	-2.152372	-0.360075
Trial1	1	1	noBlindfold	counterclockwise	practice	Guided	1	-0.5	-0.5	0.1150894	-0.54931	-1.45108	-1.30018	0.801697847553742	-0.563789	-2.224312	-0.451311
Trial1	1	1	noBlindfold	counterclockwise	practice	Guided	1	-0.5	-0.5	0.1350861	-0.54944	-1.45111	-1.3002	0.801725846533422	-0.574	-2.296253	-0.531146
Trial1	1	1	noBlindfold	counterclockwise	practice	Guided	1	-0.5	-0.5	0.1550903	-0.54951	-1.45114	-1.30021	0.801740159245064	-0.578086	-2.355498	-0.586007
Trial1	1	1	noBlindfold	counterclockwise	practice	Guided	1	-0.5	-0.5	0.175087	-0.54956	-1.45117	-1.30022	0.801753243400601	-0.612484	-2.410511	-0.591905
Trial1	1	1	noBlindfold	counterclockwise	practice	Guided	1	-0.5	-0.5	0.1950912	-0.5496	-1.45119	-1.30023	0.801765711049759	-0.648781	-2.47822	-0.627981
Trial1	1	1	noBlindfold	counterclockwise	practice	Guided	1	-0.5	-0.5	0.2150879	-0.54963	-1.4512	-1.30024	0.801777560722789	-0.651324	-2.452829	-0.65688
Trial1	1	1	noBlindfold	counterclockwise	practice	Guided	1	-0.5	-0.5	0.2350922	-0.54967	-1.45121	-1.30026	0.801799907101851	-0.696695	-2.473988	-0.695907
Trial1	1	1	noBlindfold	counterclockwise	practice	Guided	1	-0.5	-0.5	0.2550888	-0.54975	-1.45122	-1.30032	0.801864831995445	-0.813182	-2.486684	-0.721088
Trial1	1	1	noBlindfold	counterclockwise	practice	Guided	1	-0.5	-0.5	0.2750854	-0.55027	-1.45123	-1.30035	0.801927128071934	-0.858631	-2.465525	-0.760026
Trial1	1	1	noBlindfold	counterclockwise	practice	Guided	1	-0.5	-0.5	0.2950897	-0.55074	-1.45122	-1.30037	0.801976713857237	-0.796981	-2.43167	-0.778663
Trial1	1	1	noBlindfold	counterclockwise	practice	Guided	1	-0.5	-0.5	0.3150864	-0.55126	-1.45122	-1.30038	0.802019773996003	-0.764238	-2.435902	-0.800976
Trial1	1	1	noBlindfold	counterclockwise	practice	Guided	1	-0.5	-0.5	0.3350906	-0.55183	-1.45122	-1.30039	0.802066399079411	-0.761756	-2.402048	-0.762933
Trial1	1	1	noBlindfold	counterclockwise	practice	Guided	1	-0.5	-0.5	0.3550873	-0.5524	-1.45121	-1.30041	0.80212341882195	-0.621214	-2.389352	-0.81592
Trial1	1	1	noBlindfold	counterclockwise	practice	Guided	1	-0.5	-0.5	0.3750916	-0.55321	-1.4512	-1.30041	0.802176742368885	-0.433501	-2.469757	-0.80462
Trial1	1	1	noBlindfold	counterclockwise	practice	Guided	1	-0.5	-0.5	0.3950882	-0.55329	-1.45121	-1.30041	0.802182052201722	-0.444204	-2.423207	-0.746578
Trial1	1	1	noBlindfold	counterclockwise	practice	Guided	1	-0.5	-0.5	0.4150848	-0.55331	-1.45121	-1.3004	0.802173387476637	-0.369748	-2.418975	-0.75003
Trial1	1	1	noBlindfold	counterclockwise	practice	Guided	1	-0.5	-0.5	0.4350891	-0.55332	-1.45121	-1.3004	0.802174053010622	-0.28202	-2.461293	-0.769401
Trial1	1	1	noBlindfold	counterclockwise	practice	Guided	1	-0.5	-0.5	0.4550858	-0.55333	-1.45121	-1.30039	0.802164727242663	-0.204102	-2.473988	-0.749835
Trial1	1	1	noBlindfold	counterclockwise	practice	Guided	1	-0.5	-0.5	0.47509	-0.55334	-1.45121	-1.30039	0.802165393033836	-0.235614	-2.452829	-0.658033
Trial1	1	1	noBlindfold	counterclockwise	practice	Guided	1	-0.5	-0.5	0.4950867	-0.55334	-1.45122	-1.30038	0.802155401616289	-0.283576	-2.490916	-0.680162
Trial1	1	1	noBlindfold	counterclockwise	practice	Guided	1	-0.5	-0.5	0.5150909	-0.55336	-1.45122	-1.30038	0.80215672962363	-0.36981	-2.495147	-0.699099
Trial1	1	1	noBlindfold	counterclockwise	practice	Guided	1	-0.5	-0.5	0.5350876	-0.55337	-1.45123	-1.30037	0.802147404403551	-0.497009	-2.503611	-0.642789
Trial1	1	1	noBlindfold	counterclockwise	practice	Guided	1	-0.5	-0.5	0.5550919	-0.5534	-1.45123	-1.30036	0.802139408356675	-0.515105	-2.512075	-0.599963
Trial1	1	1	noBlindfold	counterclockwise	practice	Guided	1	-0.5	-0.5	0.5750885	-0.55345	-1.45125	-1.30035	0.802132747733467	-0.613775	-2.516306	-0.561806
Trial1	1	1	noBlindfold	counterclockwise	practice	Guided	1	-0.5	-0.5	0.5950851	-0.55348	-1.45125	-1.30035	0.802134750053504	-0.609555	-2.52477	-0.562126
Trial1	1	1	noBlindfold	counterclockwise	practice	Guided	1	-0.5	-0.5	0.6150894	-0.5535	-1.45125	-1.30034	0.802126090297709	-0.61633	-2.545929	-0.592941
Trial1	1	1	noBlindfold	counterclockwise	practice	Guided	1	-0.5	-0.5	0.6350861	-0.55353	-1.45126	-1.30034	0.802128090529526	-0.620555	-2.588247	-0.595239
Trial1	1	1	noBlindfold	counterclockwise	practice	Guided	1	-0.5	-0.5	0.6550903	-0.55356	-1.45128	-1.30033	0.802120223567951	-0.68942	-2.64326	-0.551826
Trial1	1	1	noBlindfold	counterclockwise	practice	Guided	1	-0.5	-0.5	0.675087	-0.55368	-1.45134	-1.30032	0.802118253078323	-0.914997	-2.825228	-0.560512
Trial1	1	1	noBlindfold	counterclockwise	practice	Guided	1	-0.5	-0.5	0.6950912	-0.55385	-1.45139	-1.30033	0.802139638371606	-0.956445	-2.943718	-0.62774
Trial1	1	1	noBlindfold	counterclockwise	practice	Guided	1	-0.5	-0.5	0.7150879	-0.55415	-1.45146	-1.30036	0.802189686718145	-1.047216	-3.083368	-0.791991
Trial1	1	1	noBlindfold	counterclockwise	practice	Guided	1	-0.5	-0.5	0.7350922	-0.55462	-1.45153	-1.30039	0.802251519898958	-1.148819	-3.20609	-0.843611
Trial1	1	1	noBlindfold	counterclockwise	practice	Guided	1	-0.5	-0.5	0.7550888	-0.55534	-1.4516	-1.30043	0.802340822072254	-1.304034	-3.286494	-0.874123
Trial1	1	1	noBlindfold	counterclockwise	practice	Guided	1	-0.5	-0.5	0.7750854	-0.55772	-1.45168	-1.30045	0.802528347986488	-1.429334	-3.421912	-0.897997
Trial1	1	1	noBlindfold	counterclockwise	practice	Guided	1	-0.5	-0.5	0.7950897	-0.55956	-1.45172	-1.30046	0.80267276946009	-1.547732	-3.519243	-0.943684
Trial1	1	1	noBlindfold	counterclockwise	practice	Guided	1	-0.5	-0.5	0.8150864	-0.56182	-1.45176	-1.30044	0.802823664188617	-1.707091	-3.570025	-0.858722
Trial1	1	1	noBlindfold	counterclockwise	practice	Guided	1	-0.5	-0.5	0.8350906	-0.56467	-1.45178	-1.30043	0.803038288219083	-1.845072	-3.485389	-0.826064
Trial1	1	1	noBlindfold	counterclockwise	practice	Guided	1	-0.5	-0.5	0.8550873	-0.56821	-1.45177	-1.30041	0.803311163029627	-1.939016	-3.519243	-0.826206
Trial1	1	1	noBlindfold	counterclockwise	practice	Guided	1	-0.5	-0.5	0.8750916	-0.5778	-1.45176	-1.30039	0.804162300660054	-2.048904	-3.515011	-0.801963
Trial1	1	1	noBlindfold	counterclockwise	practice	Guided	1	-0.5	-0.5	0.8950882	-0.58399	-1.45176	-1.30037	0.804764821536303	-2.083204	-3.502316	-0.744377
Trial1	1	1	noBlindfold	counterclockwise	practice	Guided	1	-0.5	-0.5	0.9150848	-0.59093	-1.45176	-1.30035	0.805498793239779	-2.106535	-3.553097	-0.704149
Trial1	1	1	noBlindfold	counterclockwise	practice	Guided	1	-0.5	-0.5	0.9350891	-0.59878	-1.45176	-1.30033	0.806402914926533	-2.146389	-3.548866	-0.660241
Trial1	1	1	noBlindfold	counterclockwise	practice	Guided	1	-0.5	-0.5	0.9550858	-0.60754	-1.45176	-1.30029	0.807482958935334	-2.209781	-3.468461	-0.636803
Trial1	1	1	noBlindfold	counterclockwise	practice	Guided	1	-0.5	-0.5	0.97509	-0.62869	-1.45174	-1.30029	0.810570781694636	-2.292014	-3.459998	-0.583248
Trial1	1	1	noBlindfold	counterclockwise	practice	Guided	1	-0.5	-0.5	0.9950867	-0.6404999	-1.45173	-1.30028	0.812519706888885	-2.27774	-3.400753	-0.550944
Trial1	1	1	noBlindfold	counterclockwise	practice	Guided	1	-0.5	-0.5	1.015091	-0.6533599	-1.45171	-1.30026	0.814822224877052	-2.387993	-3.413448	-0.485659
Trial1	1	1	noBlindfold	counterclockwise	practice	Guided	1	-0.5	-0.5	1.035088	-0.66773	-1.45169	-1.30025	0.817638974171691	-2.376359	-3.388057	-0.504653
Trial1	1	1	noBlindfold	counterclockwise	practice	Guided	1	-0.5	-0.5	1.055092	-0.68272	-1.45169	-1.30025	0.820845142758557	-2.289505	-3.383825	-0.536151
Trial1	1	1	noBlindfold	counterclockwise	practice	Guided	1	-0.5	-0.5	1.075089	-0.71606	-1.45171	-1.3003	0.828952487226137	-2.250268	-3.41768	-0.576463
Trial1	1	1	noBlindfold	counterclockwise	practice	Guided	1	-0.5	-0.5	1.095085	-0.73317	-1.45171	-1.30029	0.833565900921073	-2.143001	-3.459998	-0.547961
Trial1	1	1	noBlindfold	counterclockwise	practice	Guided	1	-0.5	-0.5	1.115089	-0.75263	-1.45172	-1.3003	0.839227143694215	-1.952666	-3.485389	-0.579247
Trial1	1	1	noBlindfold	counterclockwise	practice	Guided	1	-0.5	-0.5	1.135086	-0.771	-1.45173	-1.30033	0.844966977142071	-1.85979	-3.498084	-0.68663
Trial1	1	1	noBlindfold	counterclockwise	practice	Guided	1	-0.5	-0.5	1.15509	-0.79043	-1.45175	-1.30041	0.851472730098861	-1.831585	-3.519243	-0.777558
Trial1	1	1	noBlindfold	counterclockwise	practice	Guided	1	-0.5	-0.5	1.175087	-0.83181	-1.45177	-1.3004	0.866451420682091	-1.817297	-3.472693	-0.77048
Trial1	1	1	noBlindfold	counterclockwise	practice	Guided	1	-0.5	-0.5	1.195091	-0.85254	-1.45175	-1.30039	0.874590546076783	-1.787638	-3.476925	-0.770992
Trial1	1	1	noBlindfold	counterclockwise	practice	Guided	1	-0.5	-0.5	1.215088	-0.8737	-1.45173	-1.30042	0.883359471997018	-1.754354	-3.421912	-0.82319
Trial1	1	1	noBlindfold	counterclockwise	practice	Guided	1	-0.5	-0.5	1.235092	-0.89522	-1.45172	-1.30045	0.892703189306011	-1.6581	-3.451534	-0.962855
Trial1	1	1	noBlindfold	counterclockwise	practice	Guided	1	-0.5	-0.5	1.255089	-0.91703	-1.45172	-1.30041	0.902535440494926	-1.69068	-3.413448	-0.890127
Trial1	1	1	noBlindfold	counterclockwise	practice	Guided	1	-0.5	-0.5	1.275085	-0.96212	-1.45168	-1.3004	0.924226747682313	-1.542519	-3.32458	-0.798892
Trial1	1	1	noBlindfold	counterclockwise	practice	Guided	1	-0.5	-0.5	1.29509	-0.98536	-1.45166	-1.30039	0.936054760935731	-1.499022	-3.345739	-0.755414
Trial1	1	1	noBlindfold	counterclockwise	practice	Guided	1	-0.5	-0.5	1.315086	-1.0081	-1.45167	-1.3004	0.948053708003952	-1.614278	-3.354203	-0.825867
Trial1	1	1	noBlindfold	counterclockwise	practice	Guided	1	-0.5	-0.5	1.335091	-1.03106	-1.45169	-1.3004	0.960554471488534	-1.70299	-3.421912	-0.795659
Trial1	1	1	noBlindfold	counterclockwise	practice	Guided	1	-0.5	-0.5	1.355087	-1.055	-1.4517	-1.30041	0.974002649657788	-1.706806	-3.451534	-0.828646
Trial1	1	1	noBlindfold	counterclockwise	practice	Guided	1	-0.5	-0.5	1.375092	-1.10221	-1.45175	-1.30043	1.0016712126118	-1.550615	-3.447302	-0.880866
Trial1	1	1	noBlindfold	counterclockwise	practice	Guided	1	-0.5	-0.5	1.395088	-1.12673	-1.45175	-1.30046	1.01662511793582	-1.508748	-3.53617	-0.891469
Trial1	1	1	noBlindfold	counterclockwise	practice	Guided	1	-0.5	-0.5	1.415085	-1.15059	-1.45176	-1.30049	1.03152881869943	-1.411625	-3.493852	-0.958366
Trial1	1	1	noBlindfold	counterclockwise	practice	Guided	1	-0.5	-0.5	1.435089	-1.17445	-1.45176	-1.30052	1.04676407838283	-1.41248	-3.595415	-1.018405
Trial1	1	1	noBlindfold	counterclockwise	practice	Guided	1	-0.5	-0.5	1.455086	-1.19971	-1.45179	-1.30056	1.06324522564622	-1.333827	-3.705442	-1.113139
Trial1	1	1	noBlindfold	counterclockwise	practice	Guided	1	-0.5	-0.5	1.47509	-1.24626	-1.45185	-1.30054	1.09442601480954	-1.354995	-3.680051	-1.050837
Trial1	1	1	noBlindfold	counterclockwise	practice	Guided	1	-0.5	-0.5	1.495087	-1.27037	-1.45184	-1.30051	1.11098437673313	-1.359061	-3.705442	-0.990647
Trial1	1	1	noBlindfold	counterclockwise	practice	Guided	1	-0.5	-0.5	1.515091	-1.2929	-1.45183	-1.3005	1.12671676252556	-1.263709	-3.658892	-0.965465
Trial1	1	1	noBlindfold	counterclockwise	practice	Guided	1	-0.5	-0.5	1.535088	-1.30782	-1.45183	-1.30048	1.1372517426118	-2.330109	-3.392289	-1.339413
Trial1	1	1	noBlindfold	counterclockwise	practice	Guided	1	-0.5	-0.5	1.555092	-1.30549	-1.45182	-1.29857	1.13425229609689	-5.297546	-3.908569	0.648922
Trial1	1	1	noBlindfold	counterclockwise	practice	Guided	1	-0.5	-0.5	1.575089	-1.3035	-1.4519	-1.29716	1.1318463108058	-6.791687	-3.303421	1.726078
Trial1	1	1	noBlindfold	counterclockwise	practice	Guided	1	-0.5	-0.5	1.595085	-1.30331	-1.45172	-1.29617	1.13101436172165	-5.253419	-2.85485	0.794407
Trial1	1	1	noBlindfold	counterclockwise	practice	Guided	1	-0.5	-0.5	1.615089	-1.30277	-1.45154	-1.29595	1.13047592270327	-3.750466	-2.9014	0.147495
Trial1	1	1	noBlindfold	counterclockwise	practice	Guided	1	-0.5	-0.5	1.635086	-1.30223	-1.45149	-1.29598	1.13011392256393	-2.887131	-2.952182	-0.290378
Trial1	1	1	noBlindfold	counterclockwise	practice	Guided	1	-0.5	-0.5	1.65509	-1.30185	-1.45149	-1.29599	1.12985106317575	-2.457553	-3.053745	-0.400348
Trial1	1	1	noBlindfold	counterclockwise	practice	Guided	1	-0.5	-0.5	1.675087	-1.30154	-1.45156	-1.29597	1.12961700641108	-2.509527	-3.692747	0.30849
Trial1	1	1	noBlindfold	counterclockwise	practice	Guided	1	-0.5	-0.5	1.695091	-1.30152	-1.45167	-1.29594	1.1295816279846	-2.782503	-3.832396	0.664886
Trial1	1	1	noBlindfold	counterclockwise	practice	Guided	1	-0.5	-0.5	1.715088	-1.30151	-1.45174	-1.29591	1.12955352361807	-2.950511	-3.790078	0.752432
Trial1	1	1	noBlindfold	counterclockwise	practice	Guided	1	-0.5	-0.5	1.735092	-1.30151	-1.45176	-1.2959	1.12954655183316	-2.935594	-3.671588	0.633506
Trial1	1	1	noBlindfold	counterclockwise	practice	Guided	1	-0.5	-0.5	1.755089	-1.3015	-1.45177	-1.29589	1.12953239057939	-2.825715	-3.523475	0.328845
Trial1	1	1	noBlindfold	counterclockwise	practice	Guided	1	-0.5	-0.5	1.775085	-1.30148	-1.45175	-1.29588	1.12951095526715	-2.758583	-3.176467	0.309936
Trial1	1	1	noBlindfold	counterclockwise	practice	Guided	1	-0.5	-0.5	1.79509	-1.30148	-1.45172	-1.29585	1.12948987205239	-2.848491	-3.125686	0.480762
Trial1	1	1	noBlindfold	counterclockwise	practice	Guided	1	-0.5	-0.5	1.815086	-1.30148	-1.45169	-1.29581	1.12946164972831	-3.106742	-3.108758	0.840555
Trial1	1	1	noBlindfold	counterclockwise	practice	Guided	1	-0.5	-0.5	1.835091	-1.30149	-1.45166	-1.29569	1.12938426194915	-3.363191	-3.108758	1.114002
Trial1	1	1	noBlindfold	counterclockwise	practice	Guided	1	-0.5	-0.5	1.855087	-1.30154	-1.45163	-1.2949	1.12886336815782	-3.525416	-3.134149	1.287585
Trial1	1	1	noBlindfold	counterclockwise	practice	Guided	1	-0.5	-0.5	1.875092	-1.30168	-1.45157	-1.29411	1.12840664709658	-3.439725	-3.129917	1.484415
Trial1	1	1	noBlindfold	counterclockwise	practice	Guided	1	-0.5	-0.5	1.895088	-1.30169	-1.45156	-1.29284	1.12752041707989	-3.27399	-3.087599	1.614103
Trial1	1	1	noBlindfold	counterclockwise	practice	Guided	1	-0.5	-0.5	1.915085	-1.30166	-1.45154	-1.29097	1.12618477707335	-3.094831	-3.007195	1.812751
Trial1	1	1	noBlindfold	counterclockwise	practice	Guided	1	-0.5	-0.5	1.935089	-1.30158	-1.45151	-1.28817	1.12416311819489	-2.858213	-2.943718	2.069123
Trial1	1	1	noBlindfold	counterclockwise	practice	Guided	1	-0.5	-0.5	1.955086	-1.30147	-1.45146	-1.27957	1.11807128356055	-2.666744	-2.850619	2.125304
Trial1	1	1	noBlindfold	counterclockwise	practice	Guided	1	-0.5	-0.5	1.97509	-1.30129	-1.45141	-1.27323	1.11353054727863	-2.464158	-2.732128	2.512571
Trial1	1	1	noBlindfold	counterclockwise	practice	Guided	1	-0.5	-0.5	1.995087	-1.30124	-1.45138	-1.26548	1.10812687866225	-2.393774	-2.660188	2.541998
Trial1	1	1	noBlindfold	counterclockwise	practice	Guided	1	-0.5	-0.5	2.015091	-1.30119	-1.45133	-1.25623	1.10172095507551	-2.31318	-2.600942	2.605527
Trial1	1	1	noBlindfold	counterclockwise	practice	Guided	1	-0.5	-0.5	2.035088	-1.30117	-1.45131	-1.24534	1.09426004928393	-2.324422	-2.655956	2.827491
Trial1	1	1	noBlindfold	counterclockwise	practice	Guided	1	-0.5	-0.5	2.055092	-1.30117	-1.4513	-1.22045	1.07746072814989	-2.252157	-2.567088	2.73127
Trial1	1	1	noBlindfold	counterclockwise	practice	Guided	1	-0.5	-0.5	2.075089	-1.30114	-1.45129	-1.20529	1.06736100144169	-2.38921	-2.490916	2.932213
Trial1	1	1	noBlindfold	counterclockwise	practice	Guided	1	-0.5	-0.5	2.095085	-1.30116	-1.45127	-1.18807	1.05607656732719	-2.32553	-2.507843	2.874559
Trial1	1	1	noBlindfold	counterclockwise	practice	Guided	1	-0.5	-0.5	2.115089	-1.30117	-1.45126	-1.16976	1.04424700040089	-2.363279	-2.567088	2.968692
Trial1	1	1	noBlindfold	counterclockwise	practice	Guided	1	-0.5	-0.5	2.135086	-1.30119	-1.45125	-1.15007	1.03174425003474	-2.417803	-2.410511	2.803705
Trial1	1	1	noBlindfold	counterclockwise	practice	Guided	1	-0.5	-0.5	2.15509	-1.30119	-1.45122	-1.10656	1.00489814342986	-2.20494	-2.347034	2.547041
Trial1	1	1	noBlindfold	counterclockwise	practice	Guided	1	-0.5	-0.5	2.175087	-1.30108	-1.45125	-1.08354	0.991084272950805	-2.068209	-2.600942	2.460384
Trial1	1	1	noBlindfold	counterclockwise	practice	Guided	1	-0.5	-0.5	2.195091	-1.30101	-1.45127	-1.05879	0.976659141276123	-1.907642	-2.440134	2.367744
Trial1	1	1	noBlindfold	counterclockwise	practice	Guided	1	-0.5	-0.5	2.215088	-1.30094	-1.45125	-1.03325	0.962216440072346	-1.793274	-2.465525	1.97804
Trial1	1	1	noBlindfold	counterclockwise	practice	Guided	1	-0.5	-0.5	2.235092	-1.30087	-1.45125	-1.00871	0.948777436757483	-1.47394	-2.672883	1.907312
Trial1	1	1	noBlindfold	counterclockwise	practice	Guided	1	-0.5	-0.5	2.255089	-1.30078	-1.45132	-0.95568	0.921353881588751	-1.448715	-2.61787	1.839055
Trial1	1	1	noBlindfold	counterclockwise	practice	Guided	1	-0.5	-0.5	2.275085	-1.3007	-1.45131	-0.92792	0.90787439733822	-1.521514	-2.529002	1.842465
Trial1	1	1	noBlindfold	counterclockwise	practice	Guided	1	-0.5	-0.5	2.29509	-1.30071	-1.45125	-0.90078	0.895411118285337	-1.268826	-2.567088	1.417329
Trial1	1	1	noBlindfold	counterclockwise	practice	Guided	1	-0.5	-0.5	2.315086	-1.30067	-1.45128	-0.87338	0.883450690028648	-1.471824	-2.672883	1.637673
Trial1	1	1	noBlindfold	counterclockwise	practice	Guided	1	-0.5	-0.5	2.335091	-1.30071	-1.4513	-0.84549	0.872066402992988	-1.49019	-2.584015	1.944028
Trial1	1	1	noBlindfold	counterclockwise	practice	Guided	1	-0.5	-0.5	2.355087	-1.30077	-1.45126	-0.78736	0.850769322844386	-1.733193	-2.338571	1.543694
Trial1	1	1	noBlindfold	counterclockwise	practice	Guided	1	-0.5	-0.5	2.375092	-1.30081	-1.45129	-0.75899	0.841648642821547	-1.581325	-2.668651	1.427222
Trial1	1	1	noBlindfold	counterclockwise	practice	Guided	1	-0.5	-0.5	2.395088	-1.30083	-1.45132	-0.73035	0.833300449490748	-1.874182	-2.605174	1.825697
Trial1	1	1	noBlindfold	counterclockwise	practice	Guided	1	-0.5	-0.5	2.415085	-1.30088	-1.45125	-0.70173	0.825895696132505	-1.685191	-2.533234	1.274203
Trial1	1	1	noBlindfold	counterclockwise	practice	Guided	1	-0.5	-0.5	2.435089	-1.30086	-1.45124	-0.67326	0.81938748739927	-1.562568	-2.787142	1.199574
Trial1	1	1	noBlindfold	counterclockwise	practice	Guided	1	-0.5	-0.5	2.455086	-1.30081	-1.4513	-0.61531	0.809069232102331	-1.664403	-2.558624	1.432778
Trial1	1	1	noBlindfold	counterclockwise	practice	Guided	1	-0.5	-0.5	2.47509	-1.30084	-1.45117	-0.58701	0.805552786356724	-1.529871	-2.613638	0.938727
Trial1	1	1	noBlindfold	counterclockwise	practice	Guided	1	-0.5	-0.5	2.495087	-1.30078	-1.45127	-0.55813	0.802887165826316	-1.622207	-2.770214	1.073373
Trial1	1	1	noBlindfold	counterclockwise	practice	Guided	1	-0.5	-0.5	2.515091	-1.30076	-1.45131	-0.53008	0.801324799609997	-1.665041	-2.516306	1.51207
Trial1	1	1	noBlindfold	counterclockwise	practice	Guided	1	-0.5	-0.5	2.535088	-1.3008	-1.45124	-0.5014	0.80080118962313	-1.669464	-2.512075	0.988136
Trial1	1	1	noBlindfold	counterclockwise	practice	Guided	2	-0.5	-0.5	0	-0.54437	-1.45015	-1.30038	0.80160889924749	1.741672	-0.169101	-0.829087
Trial1	1	1	noBlindfold	counterclockwise	practice	Guided	2	-0.5	-0.5	0.00428772	-0.54253	-1.4501	-1.30048	0.801609153625041	2.027627	-0.101348	-0.991315
Trial1	1	1	noBlindfold	counterclockwise	practice	Guided	2	-0.5	-0.5	0.02429199	-0.53852	-1.45003	-1.30051	0.801436290095047	2.47013	-0.020916	-1.039508
Trial1	1	1	noBlindfold	counterclockwise	practice	Guided	2	-0.5	-0.5	0.04428864	-0.53527	-1.45001	-1.30058	0.801356569429104	2.648414	0.017169	-1.161414
Trial1	1	1	noBlindfold	counterclockwise	practice	Guided	2	-0.5	-0.5	0.06429291	-0.52989	-1.44997	-1.30064	0.801197728977929	2.731471	0.114478	-1.317485
Trial1	1	1	noBlindfold	counterclockwise	practice	Guided	2	-0.5	-0.5	0.08428955	-0.52233	-1.44994	-1.30066	0.800971458563901	2.573951	0.122904	-1.345244
Trial1	1	1	noBlindfold	counterclockwise	practice	Guided	2	-0.5	-0.5	0.1042938	-0.51245	-1.44994	-1.30051	0.800606857535242	2.370426	0.050932	-1.186905
Trial1	1	1	noBlindfold	counterclockwise	practice	Guided	2	-0.5	-0.5	0.1242905	-0.48775	-1.44992	-1.30043	0.800523792710599	2.48413	0.32591	-0.803398
Trial1	1	1	noBlindfold	counterclockwise	practice	Guided	2	-0.5	-0.5	0.1442871	-0.47271	-1.44985	-1.30042	0.800885132087357	2.482757	0.469676	-0.848441
Trial1	1	1	noBlindfold	counterclockwise	practice	Guided	2	-0.5	-0.5	0.1642914	-0.4559	-1.44978	-1.30041	0.801623996150791	2.392683	0.423007	-0.82401
Trial1	1	1	noBlindfold	counterclockwise	practice	Guided	2	-0.5	-0.5	0.184288	-0.43682	-1.44978	-1.30041	0.802899700052608	2.268804	0.422885	-0.838074
Trial1	1	1	noBlindfold	counterclockwise	practice	Guided	2	-0.5	-0.5	0.2042923	-0.41674	-1.44978	-1.30041	0.804728803585976	2.146193	0.431229	-0.821309
Trial1	1	1	noBlindfold	counterclockwise	practice	Guided	2	-0.5	-0.5	0.2242889	-0.37027	-1.4498	-1.30042	0.810865043715562	2.018717	0.316739	-0.848173
Trial1	1	1	noBlindfold	counterclockwise	practice	Guided	2	-0.5	-0.5	0.2442932	-0.34685	-1.44983	-1.30044	0.814959532593536	1.937422	0.308193	-0.922385
Trial1	1	1	noBlindfold	counterclockwise	practice	Guided	2	-0.5	-0.5	0.2642899	-0.32232	-1.44985	-1.30048	0.81996256719308	1.900908	0.320809	-0.95617
Trial1	1	1	noBlindfold	counterclockwise	practice	Guided	2	-0.5	-0.5	0.2842941	-0.29428	-1.44985	-1.30053	0.826540339738567	1.831718	0.312255	-1.085832
Trial1	1	1	noBlindfold	counterclockwise	practice	Guided	2	-0.5	-0.5	0.3042908	-0.26761	-1.44986	-1.30056	0.833607479198095	1.77456	0.244474	-1.14021
Trial1	1	1	noBlindfold	counterclockwise	practice	Guided	2	-0.5	-0.5	0.3242874	-0.2091	-1.44988	-1.30053	0.851745864152982	1.442783	0.214719	-1.053504
Trial1	1	1	noBlindfold	counterclockwise	practice	Guided	2	-0.5	-0.5	0.3442917	-0.17923	-1.44989	-1.30052	0.862395256864256	1.46318	0.223119	-1.090163
Trial1	1	1	noBlindfold	counterclockwise	practice	Guided	2	-0.5	-0.5	0.3642883	-0.14873	-1.44988	-1.3005	0.874180143323232	1.426631	0.265365	-0.994906
Trial1	1	1	noBlindfold	counterclockwise	practice	Guided	2	-0.5	-0.5	0.3842926	-0.11666	-1.44987	-1.30047	0.88752553640337	1.355988	0.316068	-0.92779
Trial1	1	1	noBlindfold	counterclockwise	practice	Guided	2	-0.5	-0.5	0.4042892	-0.08494899	-1.44985	-1.30041	0.90162273549516	1.373337	0.29059	-0.854404
Trial1	1	1	noBlindfold	counterclockwise	practice	Guided	2	-0.5	-0.5	0.4242935	-0.018913	-1.44988	-1.30039	0.933846273672983	1.359846	0.159273	-0.816511
Trial1	1	1	noBlindfold	counterclockwise	practice	Guided	2	-0.5	-0.5	0.4442902	0.014423	-1.44992	-1.30038	0.951440567989977	1.321024	0.155003	-0.759392
Trial1	1	1	noBlindfold	counterclockwise	practice	Guided	2	-0.5	-0.5	0.4642868	0.048287	-1.44993	-1.30036	0.970151897079806	1.260844	0.150728	-0.737042
Trial1	1	1	noBlindfold	counterclockwise	practice	Guided	2	-0.5	-0.5	0.4842911	0.083679	-1.44993	-1.30037	0.990592385582286	1.218045	0.108375	-0.722165
Trial1	1	1	noBlindfold	counterclockwise	practice	Guided	2	-0.5	-0.5	0.5042877	0.11844	-1.44995	-1.30033	1.01143275297747	0.960013	0.070273	-0.773189
Trial1	1	1	noBlindfold	counterclockwise	practice	Guided	2	-0.5	-0.5	0.524292	0.18975	-1.44998	-1.30027	1.05649756045995	0.779064	0.015237	-0.54924
Trial1	1	1	noBlindfold	counterclockwise	practice	Guided	2	-0.5	-0.5	0.5442886	0.22498	-1.44999	-1.3002	1.07977590841282	0.564792	0.011002	-0.396279
Trial1	1	1	noBlindfold	counterclockwise	practice	Guided	2	-0.5	-0.5	0.5642929	0.26121	-1.45	-1.30015	1.10439156879237	0.540719	-0.02285	-0.271593
Trial1	1	1	noBlindfold	counterclockwise	practice	Guided	2	-0.5	-0.5	0.5842896	0.29622	-1.45001	-1.30014	1.12880040416194	0.427593	0.011006	-0.269668
Trial1	1	1	noBlindfold	counterclockwise	practice	Guided	2	-0.5	-0.5	0.6042938	0.31158	-1.45	-1.30021	1.13973599696634	2.409531	0.159107	-0.355122
Trial1	1	1	noBlindfold	counterclockwise	practice	Guided	2	-0.5	-0.5	0.6242905	0.3033	-1.45001	-1.30066	1.13417261841095	6.073881	-0.145578	-1.735442
Trial1	1	1	noBlindfold	counterclockwise	practice	Guided	2	-0.5	-0.5	0.6442871	0.30258	-1.44999	-1.30104	1.13393113628912	5.031758	-0.120199	-2.752765
Trial1	1	1	noBlindfold	counterclockwise	practice	Guided	2	-0.5	-0.5	0.6642914	0.30241	-1.45	-1.3011	1.13385318874503	3.372896	-0.361403	-2.584389
Trial1	1	1	noBlindfold	counterclockwise	practice	Guided	2	-0.5	-0.5	0.684288	0.30188	-1.45006	-1.30112	1.13349232931669	1.873066	-1.250038	-2.680521
Trial1	1	1	noBlindfold	counterclockwise	practice	Guided	2	-0.5	-0.5	0.7042923	0.30124	-1.45032	-1.30072	1.13275682018555	1.018261	-1.148475	-1.984201
Trial1	1	1	noBlindfold	counterclockwise	practice	Guided	2	-0.5	-0.5	0.7242889	0.30059	-1.45037	-1.30037	1.13204967351745	0.949982	-0.378225	-0.431571
Trial1	1	1	noBlindfold	counterclockwise	practice	Guided	2	-0.5	-0.5	0.7442932	0.30062	-1.45026	-1.30019	1.13194362004841	1.831661	-0.399275	-0.140936
Trial1	1	1	noBlindfold	counterclockwise	practice	Guided	2	-0.5	-0.5	0.7642899	0.30082	-1.45022	-1.30016	1.13206385716075	2.18767	-0.229903	-0.248957
Trial1	1	1	noBlindfold	counterclockwise	practice	Guided	2	-0.5	-0.5	0.7842941	0.30097	-1.45019	-1.30015	1.1321629966576	2.009212	-0.039428	-0.235037
Trial1	1	1	noBlindfold	counterclockwise	practice	Guided	2	-0.5	-0.5	0.8042908	0.30098	-1.45015	-1.30013	1.13215590598138	1.693668	-0.077508	-0.286113
Trial1	1	1	noBlindfold	counterclockwise	practice	Guided	2	-0.5	-0.5	0.8242874	0.30077	-1.45015	-1.30005	1.13195079543351	1.103074	-0.305866	0.066497
Trial1	1	1	noBlindfold	counterclockwise	practice	Guided	2	-0.5	-0.5	0.8442917	0.30064	-1.45015	-1.2999	1.13175275389061	1.305403	-0.305781	0.295046
Trial1	1	1	noBlindfold	counterclockwise	practice	Guided	2	-0.5	-0.5	0.8642883	0.30065	-1.45016	-1.29972	1.13163262120171	1.630799	-0.513047	0.312664
Trial1	1	1	noBlindfold	counterclockwise	practice	Guided	2	-0.5	-0.5	0.8842926	0.30076	-1.45023	-1.29975	1.13173176371429	1.93827	-0.678087	-0.0066524
Trial1	1	1	noBlindfold	counterclockwise	practice	Guided	2	-0.5	-0.5	0.9042892	0.30089	-1.45031	-1.30011	1.13207816197415	1.945194	-0.9193	-0.496146
Trial1	1	1	noBlindfold	counterclockwise	practice	Guided	2	-0.5	-0.5	0.9242935	0.30089	-1.45046	-1.30017	1.13212045758346	1.434911	-0.936227	-0.686438
Trial1	1	1	noBlindfold	counterclockwise	practice	Guided	2	-0.5	-0.5	0.9442902	0.30082	-1.45045	-1.30021	1.13209924646821	1.195331	-0.8262	-0.624881
Trial1	1	1	noBlindfold	counterclockwise	practice	Guided	2	-0.5	-0.5	0.9642868	0.30076	-1.45043	-1.30023	1.13207096686397	1.304838	-0.669623	-0.845141
Trial1	1	1	noBlindfold	counterclockwise	practice	Guided	2	-0.5	-0.5	0.9842911	0.30075	-1.45042	-1.30024	1.13207098334486	1.422221	-0.847359	-0.686974
Trial1	1	1	noBlindfold	counterclockwise	practice	Guided	2	-0.5	-0.5	1.004288	0.30075	-1.45042	-1.30026	1.13208505599504	1.597673	-0.99124	-0.730548
Trial1	1	1	noBlindfold	counterclockwise	practice	Guided	2	-0.5	-0.5	1.024292	0.30076	-1.45045	-1.30027	1.1320991962556	1.704741	-1.042022	-0.861657
Trial1	1	1	noBlindfold	counterclockwise	practice	Guided	2	-0.5	-0.5	1.044289	0.30077	-1.45045	-1.30027	1.13210625803518	1.560983	-0.999704	-0.867598
Trial1	1	1	noBlindfold	counterclockwise	practice	Guided	2	-0.5	-0.5	1.064293	0.30077	-1.45046	-1.30028	1.13211333651616	1.52474	-1.008167	-0.708163
Trial1	1	1	noBlindfold	counterclockwise	practice	Guided	2	-0.5	-0.5	1.08429	0.30077	-1.45046	-1.30027	1.13210625803518	1.498393	-0.94469	-0.480539
Trial1	1	1	noBlindfold	counterclockwise	practice	Guided	2	-0.5	-0.5	1.104294	0.30077	-1.45046	-1.30025	1.13209218547246	1.46708	-0.889677	-0.33298
Trial1	1	1	noBlindfold	counterclockwise	practice	Guided	2	-0.5	-0.5	1.12429	0.30076	-1.45046	-1.30021	1.1320568103001	1.605313	-0.940459	0.0069477
Trial1	1	1	noBlindfold	counterclockwise	practice	Guided	2	-0.5	-0.5	1.144287	0.30077	-1.45046	-1.3002	1.13205679417277	1.751517	-0.843127	-0.046286
Trial1	1	1	noBlindfold	counterclockwise	practice	Guided	2	-0.5	-0.5	1.164291	0.30078	-1.45045	-1.3002	1.13206387738596	1.753752	-0.745796	-0.20284
Trial1	1	1	noBlindfold	counterclockwise	practice	Guided	2	-0.5	-0.5	1.184288	0.30079	-1.45045	-1.30019	1.13206388260499	1.770696	-0.94469	-0.150808
Trial1	1	1	noBlindfold	counterclockwise	practice	Guided	2	-0.5	-0.5	1.204292	0.30079	-1.45045	-1.29994	1.13188728304669	1.7144	-1.029326	0.134459
Trial1	1	1	noBlindfold	counterclockwise	practice	Guided	2	-0.5	-0.5	1.224289	0.30082	-1.45048	-1.29946	1.1315691970293	1.705455	-1.003936	0.760837
Trial1	1	1	noBlindfold	counterclockwise	practice	Guided	2	-0.5	-0.5	1.244293	0.30085	-1.45048	-1.29852	1.13092655363173	1.829007	-0.940459	0.947382
Trial1	1	1	noBlindfold	counterclockwise	practice	Guided	2	-0.5	-0.5	1.26429	0.3009	-1.45047	-1.297	1.12988933537666	1.929459	-0.847359	1.079313
Trial1	1	1	noBlindfold	counterclockwise	practice	Guided	2	-0.5	-0.5	1.284294	0.30096	-1.45043	-1.29497	1.12850090206562	2.006956	-0.821968	1.048651
Trial1	1	1	noBlindfold	counterclockwise	practice	Guided	2	-0.5	-0.5	1.304291	0.301	-1.4504	-1.2886	1.12405111446645	2.08537	-0.809273	1.200187
Trial1	1	1	noBlindfold	counterclockwise	practice	Guided	2	-0.5	-0.5	1.324287	0.30104	-1.45037	-1.28398	1.12084331230071	2.086992	-0.750028	1.670514
Trial1	1	1	noBlindfold	counterclockwise	practice	Guided	2	-0.5	-0.5	1.344292	0.30105	-1.45038	-1.27835	1.1169198787329	2.167445	-0.868518	1.669688
Trial1	1	1	noBlindfold	counterclockwise	practice	Guided	2	-0.5	-0.5	1.364288	0.30107	-1.4504	-1.27145	1.11213682649773	2.227462	-0.834664	1.752748
Trial1	1	1	noBlindfold	counterclockwise	practice	Guided	2	-0.5	-0.5	1.384293	0.30111	-1.45039	-1.26364	1.10676247186993	2.289389	-0.766955	1.789322
Trial1	1	1	noBlindfold	counterclockwise	practice	Guided	2	-0.5	-0.5	1.404289	0.30113	-1.45038	-1.24475	1.09382899409697	2.281355	-0.745796	1.776421
Trial1	1	1	noBlindfold	counterclockwise	practice	Guided	2	-0.5	-0.5	1.424294	0.30115	-1.45042	-1.23337	1.08612753123353	2.301418	-0.885445	1.801688
Trial1	1	1	noBlindfold	counterclockwise	practice	Guided	2	-0.5	-0.5	1.44429	0.30114	-1.45044	-1.2212	1.07794004508051	2.215836	-0.855823	1.896968
Trial1	1	1	noBlindfold	counterclockwise	practice	Guided	2	-0.5	-0.5	1.464287	0.30112	-1.45044	-1.20767	1.06892004679544	2.257837	-0.915068	1.720973
Trial1	1	1	noBlindfold	counterclockwise	practice	Guided	2	-0.5	-0.5	1.484291	0.30112	-1.45046	-1.19362	1.05967067203163	2.251334	-1.016631	1.771724
Trial1	1	1	noBlindfold	counterclockwise	practice	Guided	2	-0.5	-0.5	1.504288	0.30112	-1.45048	-1.16317	1.03999408539915	2.22376	-0.855823	1.618282
Trial1	1	1	noBlindfold	counterclockwise	practice	Guided	2	-0.5	-0.5	1.524292	0.30111	-1.45047	-1.1465	1.02943648180449	2.297535	-1.054717	1.469344
Trial1	1	1	noBlindfold	counterclockwise	practice	Guided	2	-0.5	-0.5	1.544289	0.30113	-1.45051	-1.1298	1.01904723341245	2.30535	-1.016631	1.4113
Trial1	1	1	noBlindfold	counterclockwise	practice	Guided	2	-0.5	-0.5	1.564293	0.30115	-1.45051	-1.11205	1.00818970761468	2.349384	-0.957386	1.43818
Trial1	1	1	noBlindfold	counterclockwise	practice	Guided	2	-0.5	-0.5	1.58429	0.30116	-1.45049	-1.09434	0.99754564121864	2.32468	-1.025095	1.318776
Trial1	1	1	noBlindfold	counterclockwise	practice	Guided	2	-0.5	-0.5	1.604294	0.30116	-1.4505	-1.05724	0.975896376764884	2.274701	-1.003936	1.295727
Trial1	1	1	noBlindfold	counterclockwise	practice	Guided	2	-0.5	-0.5	1.62429	0.30113	-1.45048	-1.03818	0.965115007280607	2.308916	-0.898141	0.867014
Trial1	1	1	noBlindfold	counterclockwise	practice	Guided	2	-0.5	-0.5	1.644287	0.30114	-1.45048	-1.02015	0.955186582167709	2.239173	-0.99124	0.930698
Trial1	1	1	noBlindfold	counterclockwise	practice	Guided	2	-0.5	-0.5	1.664291	0.30113	-1.45049	-1.00023	0.944478373811751	2.090219	-0.821968	1.043128
Trial1	1	1	noBlindfold	counterclockwise	practice	Guided	2	-0.5	-0.5	1.684288	0.30109	-1.45045	-0.98175	0.934787787413645	2.055003	-0.766955	1.071491
Trial1	1	1	noBlindfold	counterclockwise	practice	Guided	2	-0.5	-0.5	1.704292	0.30106	-1.45041	-0.94234	0.915074748022772	2.009116	-0.77965	1.150231
Trial1	1	1	noBlindfold	counterclockwise	practice	Guided	2	-0.5	-0.5	1.724289	0.30099	-1.4504	-0.92289	0.905770921921994	1.951534	-0.8262	0.716157
Trial1	1	1	noBlindfold	counterclockwise	practice	Guided	2	-0.5	-0.5	1.744293	0.30097	-1.4504	-0.90284	0.896567343756279	1.867981	-0.7331	0.766013
Trial1	1	1	noBlindfold	counterclockwise	practice	Guided	2	-0.5	-0.5	1.76429	0.30095	-1.45038	-0.88262	0.887647978918935	1.831803	-0.7331	0.931662
Trial1	1	1	noBlindfold	counterclockwise	practice	Guided	2	-0.5	-0.5	1.784294	0.30092	-1.45038	-0.86342	0.879515160441897	1.740302	-0.750028	0.987181
Trial1	1	1	noBlindfold	counterclockwise	practice	Guided	2	-0.5	-0.5	1.804291	0.30089	-1.45037	-0.8243	0.864057448451273	1.818748	-0.648464	0.549938
Trial1	1	1	noBlindfold	counterclockwise	practice	Guided	2	-0.5	-0.5	1.824287	0.30095	-1.45038	-0.80398	0.856694066598179	1.88738	-0.754259	0.52821
Trial1	1	1	noBlindfold	counterclockwise	practice	Guided	2	-0.5	-0.5	1.844292	0.30096	-1.45038	-0.78548	0.850315101443386	1.929403	-0.821968	0.725074
Trial1	1	1	noBlindfold	counterclockwise	practice	Guided	2	-0.5	-0.5	1.864288	0.30095	-1.45038	-0.76641	0.844094291026269	1.844394	-0.796577	0.729973
Trial1	1	1	noBlindfold	counterclockwise	practice	Guided	2	-0.5	-0.5	1.884293	0.30093	-1.45038	-0.74647	0.837995424828618	1.810766	-0.805041	0.343199
Trial1	1	1	noBlindfold	counterclockwise	practice	Guided	2	-0.5	-0.5	1.904289	0.30093	-1.45039	-0.71013	0.828035920894216	1.879822	-0.851591	0.219399
Trial1	1	1	noBlindfold	counterclockwise	practice	Guided	2	-0.5	-0.5	1.924294	0.30093	-1.4504	-0.6917	0.823551903217462	1.69391	-0.750028	0.584081
Trial1	1	1	noBlindfold	counterclockwise	practice	Guided	2	-0.5	-0.5	1.94429	0.30089	-1.45039	-0.67433	0.819643664966695	1.645868	-0.910836	0.802357
Trial1	1	1	noBlindfold	counterclockwise	practice	Guided	2	-0.5	-0.5	1.964287	0.30085	-1.45041	-0.65653	0.816003895922731	1.702041	-0.805041	0.589058
Trial1	1	1	noBlindfold	counterclockwise	practice	Guided	2	-0.5	-0.5	1.984291	0.30083	-1.45039	-0.63853	0.812723363013442	1.693701	-0.834664	0.30498
Trial1	1	1	noBlindfold	counterclockwise	practice	Guided	2	-0.5	-0.5	2.004288	0.30084	-1.45038	-0.6046	0.80764218593085	1.826245	-0.817736	0.293611
Trial1	1	1	noBlindfold	counterclockwise	practice	Guided	2	-0.5	-0.5	2.024292	0.30088	-1.4504	-0.58755	0.805651163990059	1.803869	-0.889677	0.395137
Trial1	1	1	noBlindfold	counterclockwise	practice	Guided	2	-0.5	-0.5	2.044289	0.30089	-1.45041	-0.57124	0.80405219277049	1.887404	-0.758491	0.420263
Trial1	1	1	noBlindfold	counterclockwise	practice	Guided	2	-0.5	-0.5	2.064293	0.3009	-1.4504	-0.55432	0.802739988796798	1.767687	-0.682319	0.35133
Trial1	1	1	noBlindfold	counterclockwise	practice	Guided	2	-0.5	-0.5	2.08429	0.30089	-1.45038	-0.53933	0.801855123648134	1.744945	-0.66116	0.108962
Trial1	1	1	noBlindfold	counterclockwise	practice	Guided	2	-0.5	-0.5	2.104294	0.30088	-1.45038	-0.50974	0.800939239744876	1.747793	-0.745796	0.138924
Trial1	1	1	noBlindfold	counterclockwise	practice	Guided	2	-0.5	-0.5	2.12429	0.30088	-1.45035	-0.49506	0.800895250077804	1.743647	-0.690782	0.227977
Trial1	1	1	noBlindfold	counterclockwise	practice	Guided	2	-0.5	-0.5	2.144287	0.30089	-1.45037	-0.48074	0.801121549556013	1.785009	-0.885445	0.341371
Trial1	1	1	noBlindfold	counterclockwise	practice	Guided	2	-0.5	-0.5	2.164291	0.30089	-1.45038	-0.46721	0.801560961136549	1.82412	-0.652696	0.227744
Trial1	1	1	noBlindfold	counterclockwise	practice	Guided	2	-0.5	-0.5	2.184288	0.30088	-1.45037	-0.45408	0.802195391398651	1.689423	-0.758491	0.208873
Trial1	1	1	noBlindfold	counterclockwise	practice	Guided	2	-0.5	-0.5	2.204292	0.30087	-1.45037	-0.42903	0.804008395318642	1.727844	-0.788114	0.202344
Trial1	1	1	noBlindfold	counterclockwise	practice	Guided	2	-0.5	-0.5	2.224289	0.30084	-1.45035	-0.41658	0.805173047069045	1.671524	-0.792346	0.318548
Trial1	1	1	noBlindfold	counterclockwise	practice	Guided	2	-0.5	-0.5	2.244293	0.30084	-1.45037	-0.40468	0.806492800784981	1.695117	-0.70771	0.446824
Trial1	1	1	noBlindfold	counterclockwise	practice	Guided	2	-0.5	-0.5	2.26429	0.30084	-1.45036	-0.39261	0.80800826327838	1.723238	-0.720405	0.388895
Trial1	1	1	noBlindfold	counterclockwise	practice	Guided	2	-0.5	-0.5	2.284294	0.30084	-1.45036	-0.38104	0.809627209205301	1.720013	-0.77965	0.456591
Trial1	1	1	noBlindfold	counterclockwise	practice	Guided	2	-0.5	-0.5	2.304291	0.30085	-1.45037	-0.35792	0.813355677297398	1.672281	-0.682319	0.479785
Trial1	1	1	noBlindfold	counterclockwise	practice	Guided	2	-0.5	-0.5	2.324287	0.30084	-1.45036	-0.34694	0.815335573993722	1.736991	-0.813505	0.186414
Trial1	1	1	noBlindfold	counterclockwise	practice	Guided	2	-0.5	-0.5	2.344292	0.30085	-1.45039	-0.33627	0.817415586016069	1.752883	-0.77965	0.29742
Trial1	1	1	noBlindfold	counterclockwise	practice	Guided	2	-0.5	-0.5	2.364288	0.30086	-1.45038	-0.32553	0.819644132197073	1.701935	-0.656928	0.29932
Trial1	1	1	noBlindfold	counterclockwise	practice	Guided	2	-0.5	-0.5	2.384293	0.30086	-1.45037	-0.31522	0.82190046171194	1.665857	-0.906604	0.522189
Trial1	1	1	noBlindfold	counterclockwise	practice	Guided	2	-0.5	-0.5	2.404289	0.30085	-1.4504	-0.29474	0.826735991691865	1.701641	-0.737332	0.570524
Trial1	1	1	noBlindfold	counterclockwise	practice	Guided	2	-0.5	-0.5	2.424294	0.30082	-1.45039	-0.28424	0.829376293141809	1.66674	-0.885445	0.590065
Trial1	1	1	noBlindfold	counterclockwise	practice	Guided	2	-0.5	-0.5	2.44429	0.30082	-1.4504	-0.27384	0.832142417030136	1.651653	-0.711941	0.462309
Trial1	1	1	noBlindfold	counterclockwise	practice	Guided	2	-0.5	-0.5	2.464287	0.30083	-1.4504	-0.26413	0.83484331351194	1.653608	-0.881213	0.515053
Trial1	1	1	noBlindfold	counterclockwise	practice	Guided	2	-0.5	-0.5	2.484291	0.30085	-1.45042	-0.25367	0.837877800742824	1.742596	-0.830432	0.42014
Trial1	1	1	noBlindfold	counterclockwise	practice	Guided	2	-0.5	-0.5	2.504288	0.30086	-1.45042	-0.2346	0.843690628107864	1.78667	-0.9193	0.384207
Trial1	1	1	noBlindfold	counterclockwise	practice	Guided	2	-0.5	-0.5	2.524292	0.30088	-1.45043	-0.22447	0.846950757084218	1.723128	-0.783882	0.745618
Trial1	1	1	noBlindfold	counterclockwise	practice	Guided	2	-0.5	-0.5	2.544289	0.30086	-1.45042	-0.21404	0.850382175078619	1.733541	-0.931995	0.953904
Trial1	1	1	noBlindfold	counterclockwise	practice	Guided	2	-0.5	-0.5	2.564293	0.30085	-1.45041	-0.20395	0.853818680113314	1.713148	-0.741564	0.936116
Trial1	1	1	noBlindfold	counterclockwise	practice	Guided	2	-0.5	-0.5	2.58429	0.30084	-1.45039	-0.19303	0.857656877186582	1.743993	-0.847359	0.823358
Trial1	1	1	noBlindfold	counterclockwise	practice	Guided	2	-0.5	-0.5	2.604294	0.30086	-1.45041	-0.17087	0.865854077001313	1.784329	-0.893909	0.863623
Trial1	1	1	noBlindfold	counterclockwise	practice	Guided	2	-0.5	-0.5	2.62429	0.3009	-1.4504	-0.16002	0.870073120063805	1.775006	-0.927763	0.79148
Trial1	1	1	noBlindfold	counterclockwise	practice	Guided	2	-0.5	-0.5	2.644287	0.3009	-1.45043	-0.14833	0.874707160370431	1.800714	-0.8262	0.78442
Trial1	1	1	noBlindfold	counterclockwise	practice	Guided	2	-0.5	-0.5	2.664291	0.3009	-1.45043	-0.13628	0.879620979670778	1.758176	-0.87275	1.04519
Trial1	1	1	noBlindfold	counterclockwise	practice	Guided	2	-0.5	-0.5	2.684288	0.3009	-1.45043	-0.12407	0.884739618080543	1.885282	-0.936227	1.301595
Trial1	1	1	noBlindfold	counterclockwise	practice	Guided	2	-0.5	-0.5	2.704292	0.30092	-1.45044	-0.097987	0.896151365175165	1.923957	-0.957386	1.202031
Trial1	1	1	noBlindfold	counterclockwise	practice	Guided	2	-0.5	-0.5	2.724289	0.301	-1.45047	-0.084713	0.902255115401075	2.024384	-0.995472	0.965954
Trial1	1	1	noBlindfold	counterclockwise	practice	Guided	2	-0.5	-0.5	2.744293	0.30103	-1.45049	-0.071207	0.908577191105586	2.103315	-0.999704	1.02429
Trial1	1	1	noBlindfold	counterclockwise	practice	Guided	2	-0.5	-0.5	2.76429	0.30102	-1.45049	-0.057128	0.915297023995167	2.064088	-1.054717	0.845513
Trial1	1	1	noBlindfold	counterclockwise	practice	Guided	2	-0.5	-0.5	2.784294	0.301	-1.4505	-0.04346	0.921970590524706	2.023189	-0.9193	0.644562
Trial1	1	1	noBlindfold	counterclockwise	practice	Guided	2	-0.5	-0.5	2.804291	0.30099	-1.45051	-0.01576	0.935987917330929	2.057355	-1.160512	0.637984
Trial1	1	1	noBlindfold	counterclockwise	practice	Guided	2	-0.5	-0.5	2.824287	0.30105	-1.45051	-0.0013644	0.94356694300933	2.255085	-1.071644	1.08488
Trial1	1	1	noBlindfold	counterclockwise	practice	Guided	2	-0.5	-0.5	2.844292	0.3011	-1.45053	0.012369	0.950938052071653	2.271248	-1.071644	1.013956
Trial1	1	1	noBlindfold	counterclockwise	practice	Guided	2	-0.5	-0.5	2.864288	0.30114	-1.45055	0.026564	0.958694405154389	2.313899	-1.185903	0.838444
Trial1	1	1	noBlindfold	counterclockwise	practice	Guided	2	-0.5	-0.5	2.884293	0.30116	-1.45057	0.04123	0.966843950030576	2.280845	-1.135121	0.828981
Trial1	1	1	noBlindfold	counterclockwise	practice	Guided	2	-0.5	-0.5	2.904289	0.30114	-1.45057	0.069627	0.983005715887389	2.15626	-1.185903	0.87523
Trial1	1	1	noBlindfold	counterclockwise	practice	Guided	2	-0.5	-0.5	2.924294	0.3011	-1.45062	0.084076	0.991416140529502	2.221344	-1.266307	0.652618
Trial1	1	1	noBlindfold	counterclockwise	practice	Guided	2	-0.5	-0.5	2.94429	0.30111	-1.45063	0.098205	0.999813209248053	2.220666	-1.36787	0.996093
Trial1	1	1	noBlindfold	counterclockwise	practice	Guided	2	-0.5	-0.5	2.964287	0.30113	-1.45065	0.11304	1.00877515511674	2.287083	-1.266307	1.186229
Trial1	1	1	noBlindfold	counterclockwise	practice	Guided	2	-0.5	-0.5	2.984291	0.30114	-1.45065	0.12774	1.01778328656875	2.386397	-1.346711	1.229786
Trial1	1	1	noBlindfold	counterclockwise	practice	Guided	2	-0.5	-0.5	3.004288	0.30116	-1.45065	0.15827	1.03690727886712	2.40165	-1.232453	1.095307
Trial1	1	1	noBlindfold	counterclockwise	practice	Guided	2	-0.5	-0.5	3.024292	0.30121	-1.45066	0.17333	1.04657096785461	2.521438	-1.401725	0.822547
Trial1	1	1	noBlindfold	counterclockwise	practice	Guided	2	-0.5	-0.5	3.044289	0.30126	-1.45069	0.18827	1.05628271560267	2.564191	-1.393261	0.73189
Trial1	1	1	noBlindfold	counterclockwise	practice	Guided	2	-0.5	-0.5	3.064293	0.30129	-1.45071	0.20323	1.06611355758086	2.560431	-1.511752	0.965133
Trial1	1	1	noBlindfold	counterclockwise	practice	Guided	2	-0.5	-0.5	3.08429	0.30128	-1.45072	0.21889	1.07650009396235	2.381126	-1.384798	1.159662
Trial1	1	1	noBlindfold	counterclockwise	practice	Guided	2	-0.5	-0.5	3.104294	0.30122	-1.45072	0.25051	1.0978245574251	2.290536	-1.439811	1.422022
Trial1	1	1	noBlindfold	counterclockwise	practice	Guided	2	-0.5	-0.5	3.12429	0.30115	-1.4507	0.2672	1.10925073374721	2.354403	-1.444043	1.087051
Trial1	1	1	noBlindfold	counterclockwise	practice	Guided	2	-0.5	-0.5	3.144287	0.30118	-1.45071	0.28394	1.12091540766188	2.525061	-1.570997	0.982029
Trial1	1	1	noBlindfold	counterclockwise	practice	Guided	2	-0.5	-0.5	3.164291	0.30124	-1.45076	0.29973	1.13205724702294	2.583825	-1.609083	0.989838
Trial1	1	1	noBlindfold	counterclockwise	practice	Guided	2	-0.5	-0.5	3.184288	0.30128	-1.45078	0.3055	1.13616894717102	2.650585	-1.486361	1.121024
Trial1	1	1	noBlindfold	counterclockwise	practice	Guided	2	-0.5	-0.5	3.204292	0.30128	-1.45079	0.30364	1.13485104210985	2.186752	-2.434284	4.943221
Trial1	1	1	noBlindfold	counterclockwise	practice	Guided	2	-0.5	-0.5	3.224289	0.30097	-1.45055	0.30298	1.13416482894276	1.118669	-1.985698	5.490922
Trial1	1	1	noBlindfold	counterclockwise	practice	Guided	2	-0.5	-0.5	3.244293	0.3008	-1.45077	0.30234	1.13359168576826	0.924541	-1.232438	3.83864
Trial1	1	1	noBlindfold	counterclockwise	practice	Guided	2	-0.5	-0.5	3.26429	0.30067	-1.45057	0.302	1.13325922507096	0.88309	-0.00096756	3.662674
Trial1	1	1	noBlindfold	counterclockwise	practice	Guided	2	-0.5	-0.5	3.284286	0.30058	-1.45043	0.302	1.13319563795646	0.970464	-1.833316	4.095283
Trial1	1	1	noBlindfold	counterclockwise	practice	Guided	2	-0.5	-0.5	3.304291	0.30058	-1.45056	0.30194	1.13315315928301	1.378421	-1.003883	3.946127
Trial1	1	1	noBlindfold	counterclockwise	practice	Guided	2	-0.5	-0.5	3.324287	0.30063	-1.45054	0.30186	1.13313188514187	1.890524	-1.786709	3.364196
Trial1	1	1	noBlindfold	counterclockwise	practice	Guided	2	-0.5	-0.5	3.344292	0.30069	-1.45059	0.30172	1.13307520328415	1.885251	-0.906495	2.98254
Trial1	1	1	noBlindfold	counterclockwise	practice	Guided	2	-0.5	-0.5	3.364288	0.30073	-1.45054	0.3016	1.13301857515593	1.804971	-1.020753	2.736779
Trial1	1	1	noBlindfold	counterclockwise	practice	Guided	2	-0.5	-0.5	3.384293	0.30077	-1.45058	0.30146	1.13294779078894	1.869987	-1.782477	2.469004
Trial1	1	1	noBlindfold	counterclockwise	practice	Guided	2	-0.5	-0.5	3.404289	0.3008	-1.45062	0.30103	1.13266487097766	1.822984	-1.05884	1.835114
Trial1	1	1	noBlindfold	counterclockwise	practice	Guided	2	-0.5	-0.5	3.424294	0.3008	-1.45069	0.30096	1.13261536347787	1.400057	-1.845954	1.418633
Trial1	1	1	noBlindfold	counterclockwise	practice	Guided	2	-0.5	-0.5	3.44429	0.30077	-1.45074	0.30093	1.13257292160163	1.130941	-1.393152	1.37897
Trial1	1	1	noBlindfold	counterclockwise	practice	Guided	2	-0.5	-0.5	3.464287	0.30074	-1.45075	0.30087	1.13250929901287	0.800874	-1.972908	1.369984
Trial1	1	1	noBlindfold	counterclockwise	practice	Guided	2	-0.5	-0.5	3.484291	0.30064	-1.45086	0.30075	1.13235373393738	0.374132	-2.159108	1.120094
Trial1	1	1	noBlindfold	counterclockwise	practice	Guided	2	-0.5	-0.5	3.504288	0.30047	-1.45095	0.30052	1.1320708843164	-0.065116	-1.922127	0.836836
Trial1	1	1	noBlindfold	counterclockwise	practice	Guided	2	-0.5	-0.5	3.524292	0.30004	-1.4511	0.30038	1.13166785898708	-0.949919	-2.32838	0.582527
Trial1	1	1	noBlindfold	counterclockwise	practice	Guided	2	-0.5	-0.5	3.544289	0.29952	-1.45115	0.3002	1.13117298413102	-1.436722	-2.345307	0.213819
Trial1	1	1	noBlindfold	counterclockwise	practice	Guided	2	-0.5	-0.5	3.564293	0.29833	-1.45119	0.30004	1.13021892368887	-1.738978	-2.455334	0.037274
Trial1	1	1	noBlindfold	counterclockwise	practice	Guided	2	-0.5	-0.5	3.58429	0.29618	-1.4512	0.29994	1.1286304070611	-1.836665	-2.180267	-0.039632
Trial1	1	1	noBlindfold	counterclockwise	practice	Guided	2	-0.5	-0.5	3.604294	0.29286	-1.45112	0.29984	1.12621978871988	-1.800639	-2.159108	-0.162856
Trial1	1	1	noBlindfold	counterclockwise	practice	Guided	2	-0.5	-0.5	3.62429	0.28323	-1.45106	0.29977	1.11941113646552	-1.886028	-1.964445	-0.49347
Trial1	1	1	noBlindfold	counterclockwise	practice	Guided	2	-0.5	-0.5	3.644287	0.2768	-1.451	0.29971	1.11487862264417	-1.966564	-1.922127	-0.596772
Trial1	1	1	noBlindfold	counterclockwise	practice	Guided	2	-0.5	-0.5	3.664291	0.26896	-1.45098	0.29963	1.10937261330898	-2.040961	-1.900968	-0.745409
Trial1	1	1	noBlindfold	counterclockwise	practice	Guided	2	-0.5	-0.5	3.684288	0.26014	-1.45096	0.29955	1.10321938877277	-2.07201	-1.85865	-0.903989
Trial1	1	1	noBlindfold	counterclockwise	practice	Guided	2	-0.5	-0.5	3.704292	0.2498	-1.45093	0.29946	1.09605488761855	-2.172983	-1.900968	-0.984779
Trial1	1	1	noBlindfold	counterclockwise	practice	Guided	2	-0.5	-0.5	3.724289	0.22585	-1.45087	0.29948	1.07982707035727	-2.21524	-1.634364	-1.094881
Trial1	1	1	noBlindfold	counterclockwise	practice	Guided	2	-0.5	-0.5	3.744293	0.21149	-1.45083	0.29955	1.07027950790662	-2.195748	-1.537033	-0.871845
Trial1	1	1	noBlindfold	counterclockwise	practice	Guided	2	-0.5	-0.5	3.76429	0.19625	-1.45077	0.29965	1.06028496906984	-2.179049	-1.405847	-0.68741
Trial1	1	1	noBlindfold	counterclockwise	practice	Guided	2	-0.5	-0.5	3.784286	0.17974	-1.45072	0.29978	1.04961638219565	-2.098894	-1.266198	-0.453932
Trial1	1	1	noBlindfold	counterclockwise	practice	Guided	2	-0.5	-0.5	3.804291	0.16144	-1.45066	0.30004	1.03805919182802	-2.028376	-1.261966	-0.119618
Trial1	1	1	noBlindfold	counterclockwise	practice	Guided	2	-0.5	-0.5	3.824287	0.12156	-1.45061	0.30006	1.01313022495168	-1.981523	-1.202721	0.057501
Trial1	1	1	noBlindfold	counterclockwise	practice	Guided	2	-0.5	-0.5	3.844292	0.10016	-1.45061	0.30007	1.00015199554243	-1.956816	-1.240807	0.125336
Trial1	1	1	noBlindfold	counterclockwise	practice	Guided	2	-0.5	-0.5	3.864288	0.077689	-1.45062	0.30007	0.98683157907003	-1.85084	-1.261966	0.17222
Trial1	1	1	noBlindfold	counterclockwise	practice	Guided	2	-0.5	-0.5	3.884293	0.05424	-1.45063	0.30004	0.973265631402661	-1.751853	-1.257734	0.036787
Trial1	1	1	noBlindfold	counterclockwise	practice	Guided	2	-0.5	-0.5	3.904289	0.029174	-1.45063	0.30002	0.959196089206694	-1.637334	-1.211184	0.01091
Trial1	1	1	noBlindfold	counterclockwise	practice	Guided	2	-0.5	-0.5	3.924294	-0.021669	-1.4506	0.30007	0.932154778203228	-1.352701	-1.168866	0.155021
Trial1	1	1	noBlindfold	counterclockwise	practice	Guided	2	-0.5	-0.5	3.94429	-0.049531	-1.45058	0.30013	0.91822129915521	-1.240688	-1.139244	0.261713
Trial1	1	1	noBlindfold	counterclockwise	practice	Guided	2	-0.5	-0.5	3.964287	-0.075404	-1.45057	0.30018	0.905853064174622	-1.212258	-1.147707	0.372877
Trial1	1	1	noBlindfold	counterclockwise	practice	Guided	2	-0.5	-0.5	3.984291	-0.10241	-1.45058	0.30022	0.893549032763173	-1.19216	-1.164635	0.449874
Trial1	1	1	noBlindfold	counterclockwise	practice	Guided	2	-0.5	-0.5	4.004288	-0.13138	-1.45058	0.30033	0.881140620180243	-1.165682	-1.143476	0.56815
Trial1	1	1	noBlindfold	counterclockwise	practice	Guided	2	-0.5	-0.5	4.024292	-0.1866	-1.45057	0.30037	0.859541569396356	-0.912273	-1.139244	0.753985
Trial1	1	1	noBlindfold	counterclockwise	practice	Guided	2	-0.5	-0.5	4.044289	-0.21348	-1.45058	0.3004	0.850137550672192	-0.848706	-1.211184	0.766388
Trial1	1	1	noBlindfold	counterclockwise	practice	Guided	2	-0.5	-0.5	4.064293	-0.24207	-1.45059	0.30039	0.840923332194275	-0.984712	-1.185794	0.775125
Trial1	1	1	noBlindfold	counterclockwise	practice	Guided	2	-0.5	-0.5	4.08429	-0.26984	-1.45058	0.30037	0.83280596417347	-0.88481	-1.126548	0.748153
Trial1	1	1	noBlindfold	counterclockwise	practice	Guided	2	-0.5	-0.5	4.104294	-0.29759	-1.45057	0.30029	0.825490112948889	-0.736101	-1.160403	0.68679
Trial1	1	1	noBlindfold	counterclockwise	practice	Guided	2	-0.5	-0.5	4.12429	-0.35342	-1.45058	0.3002	0.813514446880035	-0.407219	-1.202721	0.379589
Trial1	1	1	noBlindfold	counterclockwise	practice	Guided	2	-0.5	-0.5	4.144287	-0.38123	-1.45059	0.30014	0.808906898515064	-0.399769	-1.257734	0.274991
Trial1	1	1	noBlindfold	counterclockwise	practice	Guided	2	-0.5	-0.5	4.164291	-0.41096	-1.45061	0.30013	0.805069037991846	-0.282966	-1.257734	0.234287
Trial1	1	1	noBlindfold	counterclockwise	practice	Guided	2	-0.5	-0.5	4.184288	-0.43617	-1.45061	0.30014	0.802681959421259	-0.191141	-1.228112	0.308809
Trial1	1	1	noBlindfold	counterclockwise	practice	Guided	2	-0.5	-0.5	4.204292	-0.46008	-1.45061	0.30014	0.80113523560866	-0.163423	-1.249271	0.320051
Trial1	1	1	noBlindfold	counterclockwise	practice	Guided	2	-0.5	-0.5	4.224289	-0.50917	-1.45061	0.30015	0.800202521145334	-0.085297	-1.156171	0.263271
Trial1	1	1	noBlindfold	counterclockwise	practice	Guided	2	-0.5	-0.5	4.244293	-0.53348	-1.45059	0.30018	0.800880092812925	-0.1248	-1.151939	0.346262
Trial1	1	1	noBlindfold	counterclockwise	practice	Guided	2	-0.5	-0.5	4.26429	-0.55647	-1.45057	0.30021	0.802200042170177	-0.058574	-1.13078	0.422897
Trial1	1	1	noBlindfold	counterclockwise	practice	Guided	2	-0.5	-0.5	4.284286	-0.57885	-1.45057	0.30021	0.804085418726083	0.033442	-1.151939	0.394476
Trial1	1	1	noBlindfold	counterclockwise	practice	Guided	2	-0.5	-0.5	4.304291	-0.60183	-1.45057	0.30021	0.806663122179628	0.0087527	-1.181562	0.386356
Trial1	1	1	noBlindfold	counterclockwise	practice	Guided	2	-0.5	-0.5	4.324287	-0.64238	-1.45058	0.30023	0.812797706300809	-0.053567	-1.181562	0.487268
Trial1	1	1	noBlindfold	counterclockwise	practice	Guided	2	-0.5	-0.5	4.344292	-0.66258	-1.45057	0.30024	0.816588198947502	0.00073236	-1.122317	0.481831
Trial1	1	1	noBlindfold	counterclockwise	practice	Guided	2	-0.5	-0.5	4.364288	-0.68154	-1.45056	0.30025	0.820583224704367	0.028351	-1.096926	0.503376
Trial1	1	1	noBlindfold	counterclockwise	practice	Guided	2	-0.5	-0.5	4.384293	-0.7004	-1.45056	0.30024	0.824951019079146	0.055606	-1.075767	0.470135
Trial1	1	1	noBlindfold	counterclockwise	practice	Guided	2	-0.5	-0.5	4.404289	-0.71752	-1.45055	0.3002	0.82923761025767	0.0060861	-1.17733	0.472101
Trial1	1	1	noBlindfold	counterclockwise	practice	Guided	2	-0.5	-0.5	4.424294	-0.75149	-1.45055	0.30019	0.838779623863346	-0.037453	-1.071535	0.374846
Trial1	1	1	noBlindfold	counterclockwise	practice	Guided	2	-0.5	-0.5	4.44429	-0.7674	-1.45053	0.30022	0.843714887191978	-0.098203	-1.063071	0.460881
Trial1	1	1	noBlindfold	counterclockwise	practice	Guided	2	-0.5	-0.5	4.464287	-0.78377	-1.45052	0.30028	0.849101591653145	-0.091331	-1.079999	0.622665
Trial1	1	1	noBlindfold	counterclockwise	practice	Guided	2	-0.5	-0.5	4.484291	-0.79827	-1.45053	0.30031	0.854084945575052	-0.065951	-1.063071	0.634878
Trial1	1	1	noBlindfold	counterclockwise	practice	Guided	2	-0.5	-0.5	4.504288	-0.81317	-1.45053	0.30027	0.859364601059392	-0.096757	-1.079999	0.584793
Trial1	1	1	noBlindfold	counterclockwise	practice	Guided	2	-0.5	-0.5	4.524292	-0.8406	-1.45054	0.30026	0.869726651752722	-0.044692	-1.139244	0.523232
Trial1	1	1	noBlindfold	counterclockwise	practice	Guided	2	-0.5	-0.5	4.544289	-0.85361	-1.45055	0.30027	0.874912610554155	-0.170679	-1.143476	0.559647
Trial1	1	1	noBlindfold	counterclockwise	practice	Guided	2	-0.5	-0.5	4.564293	-0.86656	-1.45056	0.30024	0.880198981235159	-0.091227	-1.122317	0.483723
Trial1	1	1	noBlindfold	counterclockwise	practice	Guided	2	-0.5	-0.5	4.58429	-0.8794	-1.45055	0.30021	0.885596078313179	-0.085851	-1.075767	0.401737
Trial1	1	1	noBlindfold	counterclockwise	practice	Guided	2	-0.5	-0.5	4.604294	-0.8907	-1.45055	0.30025	0.890531599111468	-0.031603	-1.088462	0.414783
Trial1	1	1	noBlindfold	counterclockwise	practice	Guided	2	-0.5	-0.5	4.62429	-0.91272	-1.45057	0.30031	0.900463126944663	-0.138307	-1.096926	0.646566
Trial1	1	1	noBlindfold	counterclockwise	practice	Guided	2	-0.5	-0.5	4.644287	-0.92346	-1.45056	0.30035	0.905471433246497	-0.20832	-1.143476	0.73562
Trial1	1	1	noBlindfold	counterclockwise	practice	Guided	2	-0.5	-0.5	4.664291	-0.93357	-1.45055	0.30037	0.910260987982588	-0.32242	-1.05884	0.712125
Trial1	1	1	noBlindfold	counterclockwise	practice	Guided	2	-0.5	-0.5	4.684288	-0.94347	-1.45054	0.30041	0.915052902315895	-0.429679	-1.075767	0.807944
Trial1	1	1	noBlindfold	counterclockwise	practice	Guided	2	-0.5	-0.5	4.704292	-0.95323	-1.45054	0.30048	0.919883494512109	-0.425215	-1.063071	1.005555
Trial1	1	1	noBlindfold	counterclockwise	practice	Guided	2	-0.5	-0.5	4.724289	-0.973	-1.45053	0.30046	0.929766191928432	-0.475484	-1.024985	0.870159
Trial1	1	1	noBlindfold	counterclockwise	practice	Guided	2	-0.5	-0.5	4.744293	-0.98218	-1.45052	0.30045	0.934461208274982	-0.574695	-1.063071	0.896435
Trial1	1	1	noBlindfold	counterclockwise	practice	Guided	2	-0.5	-0.5	4.76429	-0.99193	-1.45051	0.30047	0.9395463505721	-0.624999	-1.003826	0.958534
Trial1	1	1	noBlindfold	counterclockwise	practice	Guided	2	-0.5	-0.5	4.784286	-1.00142	-1.45051	0.30052	0.944592140803112	-0.616732	-0.982667	1.049264
Trial1	1	1	noBlindfold	counterclockwise	practice	Guided	2	-0.5	-0.5	4.804291	-1.01154	-1.4505	0.30057	0.950044972053975	-0.589343	-1.01229	1.118177
Trial1	1	1	noBlindfold	counterclockwise	practice	Guided	2	-0.5	-0.5	4.824287	-1.03068	-1.45052	0.30058	0.960494484499081	-0.642801	-0.969972	1.159834
Trial1	1	1	noBlindfold	counterclockwise	practice	Guided	2	-0.5	-0.5	4.844292	-1.04033	-1.4505	0.30058	0.9658596656666	-0.723451	-0.978435	1.133831
Trial1	1	1	noBlindfold	counterclockwise	practice	Guided	2	-0.5	-0.5	4.864288	-1.0501	-1.45049	0.30057	0.971350837588589	-0.758987	-0.991131	1.141994
Trial1	1	1	noBlindfold	counterclockwise	practice	Guided	2	-0.5	-0.5	4.884293	-1.06002	-1.45049	0.30058	0.977011102799234	-0.741448	-0.936117	1.161435
Trial1	1	1	noBlindfold	counterclockwise	practice	Guided	2	-0.5	-0.5	4.904289	-1.07044	-1.45047	0.30058	0.983020878413343	-0.741404	-0.978435	1.193746
Trial1	1	1	noBlindfold	counterclockwise	practice	Guided	2	-0.5	-0.5	4.924294	-1.09143	-1.4505	0.30053	0.995307837575196	-0.722152	-1.024985	1.060489
Trial1	1	1	noBlindfold	counterclockwise	practice	Guided	2	-0.5	-0.5	4.94429	-1.10194	-1.45052	0.30049	1.0015567334638	-0.718915	-1.122317	0.970364
Trial1	1	1	noBlindfold	counterclockwise	practice	Guided	2	-0.5	-0.5	4.964287	-1.11253	-1.45055	0.30048	1.00794902440699	-0.659878	-1.101158	0.977688
Trial1	1	1	noBlindfold	counterclockwise	practice	Guided	2	-0.5	-0.5	4.984291	-1.12318	-1.45056	0.30047	1.01444840389825	-0.649747	-1.198489	0.97555
Trial1	1	1	noBlindfold	counterclockwise	practice	Guided	2	-0.5	-0.5	5.004288	-1.13421	-1.45059	0.30048	1.02126909062209	-0.741777	-1.240807	0.941132
Trial1	1	1	noBlindfold	counterclockwise	practice	Guided	2	-0.5	-0.5	5.024292	-1.15597	-1.45064	0.3005	1.03493809959905	-0.806802	-1.257734	1.018058
Trial1	1	1	noBlindfold	counterclockwise	practice	Guided	2	-0.5	-0.5	5.044289	-1.16707	-1.45064	0.3005	1.04200888970168	-0.82485	-1.261966	1.019667
Trial1	1	1	noBlindfold	counterclockwise	practice	Guided	2	-0.5	-0.5	5.064293	-1.17866	-1.45063	0.30048	1.04945113592559	-0.774336	-1.240807	0.963633
Trial1	1	1	noBlindfold	counterclockwise	practice	Guided	2	-0.5	-0.5	5.08429	-1.1904	-1.45062	0.30045	1.05705835413829	-0.760636	-1.249271	0.897828
Trial1	1	1	noBlindfold	counterclockwise	practice	Guided	2	-0.5	-0.5	5.104294	-1.20227	-1.45063	0.30044	1.06484149593813	-0.808879	-1.261966	0.948912
Trial1	1	1	noBlindfold	counterclockwise	practice	Guided	2	-0.5	-0.5	5.12429	-1.22528	-1.45063	0.30042	1.08014040762424	-0.795037	-1.236575	0.844339
Trial1	1	1	noBlindfold	counterclockwise	practice	Guided	2	-0.5	-0.5	5.144287	-1.23712	-1.45062	0.30038	1.08809653656152	-0.720837	-1.194257	0.73636
Trial1	1	1	noBlindfold	counterclockwise	practice	Guided	2	-0.5	-0.5	5.164291	-1.24945	-1.45061	0.3004	1.09650143513653	-0.731822	-1.211184	0.818998
Trial1	1	1	noBlindfold	counterclockwise	practice	Guided	2	-0.5	-0.5	5.184288	-1.26158	-1.4506	0.30044	1.10485668610162	-0.78421	-1.173098	0.908269
Trial1	1	1	noBlindfold	counterclockwise	practice	Guided	2	-0.5	-0.5	5.204292	-1.27422	-1.45059	0.3004	1.1135783469448	-0.749922	-1.202721	0.822225
Trial1	1	1	noBlindfold	counterclockwise	practice	Guided	2	-0.5	-0.5	5.224289	-1.29944	-1.45062	0.30039	1.13125077914013	-0.783546	-1.316979	0.777404
Trial1	1	1	noBlindfold	counterclockwise	practice	Guided	2	-0.5	-0.5	5.244293	-1.30423	-1.45063	0.30047	1.13469734486687	-2.019965	-1.274661	0.687421
Trial1	1	1	noBlindfold	counterclockwise	practice	Guided	2	-0.5	-0.5	5.26429	-1.30286	-1.45065	0.30097	1.13407979985688	-4.116321	-1.566656	2.714105
Trial1	1	1	noBlindfold	counterclockwise	practice	Guided	2	-0.5	-0.5	5.284286	-1.30226	-1.45068	0.30154	1.13405799016075	-4.121128	-0.961508	3.995115
Trial1	1	1	noBlindfold	counterclockwise	practice	Guided	2	-0.5	-0.5	5.304291	-1.30213	-1.45062	0.3017	1.13407917972908	-3.276518	-1.016522	4.158203
Trial1	1	1	noBlindfold	counterclockwise	practice	Guided	2	-0.5	-0.5	5.324287	-1.30169	-1.45058	0.30159	1.13369023111406	-2.407017	-1.037681	2.733965
Trial1	1	1	noBlindfold	counterclockwise	practice	Guided	2	-0.5	-0.5	5.344292	-1.30154	-1.45058	0.3015	1.13352046175171	-2.491373	-1.359297	2.418488
Trial1	1	1	noBlindfold	counterclockwise	practice	Guided	2	-0.5	-0.5	5.364288	-1.30148	-1.4506	0.30147	1.13345675645872	-2.420673	-1.346602	2.412952
Trial1	1	1	noBlindfold	counterclockwise	practice	Guided	2	-0.5	-0.5	5.384293	-1.30144	-1.4506	0.30138	1.13336489817442	-2.068525	-1.202721	2.358548
Trial1	1	1	noBlindfold	counterclockwise	practice	Guided	2	-0.5	-0.5	5.404289	-1.30131	-1.4506	0.30076	1.13283467250481	-1.577135	-1.253502	1.773185
Trial1	1	1	noBlindfold	counterclockwise	practice	Guided	2	-0.5	-0.5	5.424294	-1.30085	-1.45063	0.30044	1.1322830881185	-1.212099	-1.380456	0.348452
Trial1	1	1	noBlindfold	counterclockwise	practice	Guided	2	-0.5	-0.5	5.44429	-1.30072	-1.45068	0.3002	1.13202144199781	-1.098014	-1.558192	-0.102911
Trial1	1	1	noBlindfold	counterclockwise	practice	Guided	2	-0.5	-0.5	5.464287	-1.30063	-1.45074	0.29992	1.13175984600209	-0.90646	-1.634364	-0.576266
Trial1	1	1	noBlindfold	counterclockwise	practice	Guided	2	-0.5	-0.5	5.484291	-1.30054	-1.4508	0.29929	1.13125096708491	-0.790965	-1.731696	-0.945517
Trial1	1	1	noBlindfold	counterclockwise	practice	Guided	2	-0.5	-0.5	5.504288	-1.30046	-1.45085	0.29639	1.12914711550635	-0.797253	-1.761318	-1.182827
Trial1	1	1	noBlindfold	counterclockwise	practice	Guided	2	-0.5	-0.5	5.524292	-1.30051	-1.45088	0.29412	1.12758276289748	-1.36348	-1.727464	-1.327437
Trial1	1	1	noBlindfold	counterclockwise	practice	Guided	2	-0.5	-0.5	5.544289	-1.30065	-1.45089	0.29083	1.12536764968093	-1.627627	-1.926359	-1.603681
Trial1	1	1	noBlindfold	counterclockwise	practice	Guided	2	-0.5	-0.5	5.564293	-1.30079	-1.45095	0.28646	1.12240101679473	-1.745094	-1.994067	-1.878648
Trial1	1	1	noBlindfold	counterclockwise	practice	Guided	2	-0.5	-0.5	5.58429	-1.30085	-1.451	0.28105	1.11865985616046	-1.689801	-2.053313	-2.095453
Trial1	1	1	noBlindfold	counterclockwise	practice	Guided	2	-0.5	-0.5	5.604294	-1.30084	-1.45104	0.26588	1.10811403024782	-1.589067	-2.171803	-2.266199
Trial1	1	1	noBlindfold	counterclockwise	practice	Guided	2	-0.5	-0.5	5.62429	-1.30074	-1.45108	0.25606	1.10127711469248	-1.465921	-2.163339	-2.611547
Trial1	1	1	noBlindfold	counterclockwise	practice	Guided	2	-0.5	-0.5	5.644287	-1.30074	-1.45109	0.24446	1.09334588539958	-1.521646	-2.252207	-2.460491
Trial1	1	1	noBlindfold	counterclockwise	practice	Guided	2	-0.5	-0.5	5.664291	-1.30078	-1.4511	0.23191	1.08486908659906	-1.753313	-1.947518	-2.339278
Trial1	1	1	noBlindfold	counterclockwise	practice	Guided	2	-0.5	-0.5	5.684288	-1.30087	-1.45103	0.21815	1.07570083377941	-1.977481	-2.02369	-2.319805
Trial1	1	1	noBlindfold	counterclockwise	practice	Guided	2	-0.5	-0.5	5.704292	-1.30096	-1.45103	0.18746	1.05552749034872	-2.069315	-2.150644	-2.252236
Trial1	1	1	noBlindfold	counterclockwise	practice	Guided	2	-0.5	-0.5	5.724289	-1.30101	-1.45098	0.17032	1.04448347877757	-1.942286	-1.981372	-1.890365
Trial1	1	1	noBlindfold	counterclockwise	practice	Guided	2	-0.5	-0.5	5.744293	-1.30099	-1.45099	0.15298	1.0334252933475	-1.938779	-2.108326	-1.785626
Trial1	1	1	noBlindfold	counterclockwise	practice	Guided	2	-0.5	-0.5	5.76429	-1.30098	-1.45101	0.13501	1.02215782567929	-1.913712	-1.867113	-1.796552
Trial1	1	1	noBlindfold	counterclockwise	practice	Guided	2	-0.5	-0.5	5.784286	-1.30097	-1.45098	0.11603	1.01046821670913	-1.940905	-1.985604	-1.509086
Trial1	1	1	noBlindfold	counterclockwise	practice	Guided	2	-0.5	-0.5	5.804291	-1.30098	-1.45097	0.077493	0.987454848083753	-2.146062	-1.790941	-1.649898
Trial1	1	1	noBlindfold	counterclockwise	practice	Guided	2	-0.5	-0.5	5.824287	-1.30103	-1.45096	0.057531	0.97595591073181	-2.005373	-1.799405	-1.590038
Trial1	1	1	noBlindfold	counterclockwise	practice	Guided	2	-0.5	-0.5	5.844292	-1.30102	-1.45091	0.03666	0.964176772038429	-1.959662	-1.795173	-1.367297
Trial1	1	1	noBlindfold	counterclockwise	practice	Guided	2	-0.5	-0.5	5.864288	-1.30099	-1.45092	0.015733	0.952662313725825	-1.969057	-1.913663	-1.098006
Trial1	1	1	noBlindfold	counterclockwise	practice	Guided	2	-0.5	-0.5	5.884293	-1.30097	-1.45093	-0.0047898	0.941693266058318	-1.954695	-1.583583	-1.236578
Trial1	1	1	noBlindfold	counterclockwise	practice	Guided	2	-0.5	-0.5	5.904289	-1.30098	-1.45084	-0.047676	0.919872771455289	-1.964344	-1.951749	-1.547372
Trial1	1	1	noBlindfold	counterclockwise	practice	Guided	2	-0.5	-0.5	5.924294	-1.30098	-1.45089	-0.068545	0.90979246724332	-1.737132	-1.503179	-1.308531
Trial1	1	1	noBlindfold	counterclockwise	practice	Guided	2	-0.5	-0.5	5.94429	-1.30096	-1.45082	-0.090744	0.899459556935844	-1.87467	-1.799405	-1.046539
Trial1	1	1	noBlindfold	counterclockwise	practice	Guided	2	-0.5	-0.5	5.964287	-1.30092	-1.45088	-0.11243	0.88976590607701	-1.903206	-1.638596	-1.206134
Trial1	1	1	noBlindfold	counterclockwise	practice	Guided	2	-0.5	-0.5	5.984291	-1.30092	-1.45083	-0.13453	0.880364229718905	-1.778522	-1.575119	-1.480325
Trial1	1	1	noBlindfold	counterclockwise	practice	Guided	2	-0.5	-0.5	6.004288	-1.30089	-1.45085	-0.18037	0.862315532291814	-1.70065	-1.845954	-1.445991
Trial1	1	1	noBlindfold	counterclockwise	practice	Guided	2	-0.5	-0.5	6.024292	-1.30084	-1.45085	-0.20378	0.853868162005734	-1.598369	-1.820564	-0.950706
Trial1	1	1	noBlindfold	counterclockwise	practice	Guided	2	-0.5	-0.5	6.044289	-1.30083	-1.45087	-0.22748	0.845928870487299	-1.7514	-1.719	-1.31133
Trial1	1	1	noBlindfold	counterclockwise	practice	Guided	2	-0.5	-0.5	6.064293	-1.30084	-1.45085	-0.25076	0.838728281422587	-1.582223	-1.922127	-1.297618
Trial1	1	1	noBlindfold	counterclockwise	practice	Guided	2	-0.5	-0.5	6.08429	-1.30083	-1.45087	-0.27347	0.832252571605076	-1.639768	-1.621669	-1.247825
Trial1	1	1	noBlindfold	counterclockwise	practice	Guided	2	-0.5	-0.5	6.104294	-1.30083	-1.45083	-0.3206	0.820678297178278	-1.743731	-1.69361	-0.898923
Trial1	1	1	noBlindfold	counterclockwise	practice	Guided	2	-0.5	-0.5	6.12429	-1.30089	-1.45084	-0.34454	0.815838558693916	-1.848597	-1.64706	-1.229583
Trial1	1	1	noBlindfold	counterclockwise	practice	Guided	2	-0.5	-0.5	6.144287	-1.30092	-1.45086	-0.36783	0.811752287579676	-1.830562	-1.723232	-1.104882
Trial1	1	1	noBlindfold	counterclockwise	practice	Guided	2	-0.5	-0.5	6.164291	-1.30093	-1.45083	-0.39103	0.808308832712097	-1.851387	-1.545497	-0.872899
Trial1	1	1	noBlindfold	counterclockwise	practice	Guided	2	-0.5	-0.5	6.184288	-1.30093	-1.45082	-0.41462	0.805467847551436	-1.892492	-1.723232	-0.64009
Trial1	1	1	noBlindfold	counterclockwise	practice	Guided	2	-0.5	-0.5	6.204292	-1.30095	-1.45084	-0.46026	0.801935317110013	-2.102133	-1.486251	-1.118127
Trial1	1	1	noBlindfold	counterclockwise	practice	Guided	2	-0.5	-0.5	6.224289	-1.30099	-1.45081	-0.48287	0.801173135650362	-1.941027	-1.541265	-0.799136
Trial1	1	1	noBlindfold	counterclockwise	practice	Guided	2	-0.5	-0.5	6.244293	-1.30099	-1.45078	-0.5057	0.801010266306044	-1.903984	-1.55396	-0.553115
Trial1	1	1	noBlindfold	counterclockwise	practice	Guided	2	-0.5	-0.5	6.26429	-1.301	-1.45078	-0.52821	0.801496601169688	-2.041273	-1.558192	-0.725415
Trial1	1	1	noBlindfold	counterclockwise	practice	Guided	2	-0.5	-0.5	6.284286	-1.30102	-1.45078	-0.55061	0.802617134192432	-1.933359	-1.740159	-1.011266
Trial1	1	1	noBlindfold	counterclockwise	practice	Guided	2	-0.5	-0.5	6.304291	-1.30102	-1.45082	-0.5927	0.806366034909251	-1.979458	-1.515874	-0.878138
Trial1	1	1	noBlindfold	counterclockwise	practice	Guided	2	-0.5	-0.5	6.324287	-1.30097	-1.45074	-0.61401	0.809043472125937	-1.939669	-1.76555	-0.267159
Trial1	1	1	noBlindfold	counterclockwise	practice	Guided	2	-0.5	-0.5	6.344292	-1.30096	-1.4508	-0.63438	0.812154544304756	-1.997657	-1.363529	-0.696707
Trial1	1	1	noBlindfold	counterclockwise	practice	Guided	2	-0.5	-0.5	6.364288	-1.30099	-1.45074	-0.65456	0.815765750407514	-1.964742	-1.452397	-0.730099
Trial1	1	1	noBlindfold	counterclockwise	practice	Guided	2	-0.5	-0.5	6.384293	-1.30099	-1.45072	-0.67443	0.819762640127236	-2.05543	-1.494715	-0.649447
Trial1	1	1	noBlindfold	counterclockwise	practice	Guided	2	-0.5	-0.5	6.404289	-1.301	-1.45073	-0.71293	0.828818537479207	-2.046479	-1.452397	-0.358428
Trial1	1	1	noBlindfold	counterclockwise	practice	Guided	2	-0.5	-0.5	6.424294	-1.30105	-1.45067	-0.7316	0.833858359392489	-2.177976	-1.29582	-0.373855
Trial1	1	1	noBlindfold	counterclockwise	practice	Guided	2	-0.5	-0.5	6.44429	-1.30107	-1.45067	-0.74988	0.839138324119678	-2.138683	-1.465092	-0.526749
Trial1	1	1	noBlindfold	counterclockwise	practice	Guided	2	-0.5	-0.5	6.464287	-1.30108	-1.45071	-0.76717	0.844457773606207	-2.159856	-1.240807	-0.451757
Trial1	1	1	noBlindfold	counterclockwise	practice	Guided	2	-0.5	-0.5	6.484291	-1.30109	-1.45065	-0.78396	0.849928505438123	-2.22349	-1.198489	-0.310228
Trial1	1	1	noBlindfold	counterclockwise	practice	Guided	2	-0.5	-0.5	6.504288	-1.30109	-1.45063	-0.8156	0.861016013275934	-2.22046	-1.532801	-0.175839
Trial1	1	1	noBlindfold	counterclockwise	practice	Guided	2	-0.5	-0.5	6.524292	-1.30111	-1.45069	-0.8311499	0.866854871271551	-2.227028	-1.168866	-0.439181
Trial1	1	1	noBlindfold	counterclockwise	practice	Guided	2	-0.5	-0.5	6.544289	-1.30112	-1.45065	-0.8463	0.872764009954875	-2.229593	-1.422774	-0.499869
Trial1	1	1	noBlindfold	counterclockwise	practice	Guided	2	-0.5	-0.5	6.564293	-1.30112	-1.45071	-0.86052	0.878503270993099	-2.244172	-1.473556	-0.351511
Trial1	1	1	noBlindfold	counterclockwise	practice	Guided	2	-0.5	-0.5	6.58429	-1.30112	-1.45071	-0.87438	0.88428146070718	-2.204484	-1.329675	-0.501549
Trial1	1	1	noBlindfold	counterclockwise	practice	Guided	2	-0.5	-0.5	6.604294	-1.30111	-1.45069	-0.90115	0.895934399803613	-2.129049	-1.520106	-0.383465
Trial1	1	1	noBlindfold	counterclockwise	practice	Guided	2	-0.5	-0.5	6.62429	-1.30108	-1.45074	-0.91374	0.901615199355084	-2.196648	-1.346602	-0.402284
Trial1	1	1	noBlindfold	counterclockwise	practice	Guided	2	-0.5	-0.5	6.644287	-1.30108	-1.45069	-0.92616	0.907381658794812	-2.139402	-1.384688	-0.672062
Trial1	1	1	noBlindfold	counterclockwise	practice	Guided	2	-0.5	-0.5	6.664291	-1.30109	-1.45071	-0.93919	0.913582549055003	-2.197668	-1.625901	-0.709166
Trial1	1	1	noBlindfold	counterclockwise	practice	Guided	2	-0.5	-0.5	6.684288	-1.3011	-1.45077	-0.95108	0.919366316181612	-2.238741	-1.520106	-0.792555
Trial1	1	1	noBlindfold	counterclockwise	practice	Guided	2	-0.5	-0.5	6.704292	-1.3011	-1.45076	-0.9761	0.931897212436567	-2.159806	-1.380456	-1.032083
Trial1	1	1	noBlindfold	counterclockwise	practice	Guided	2	-0.5	-0.5	6.724289	-1.30106	-1.4508	-0.98879	0.938409697406148	-2.067684	-1.697841	-0.98767
Trial1	1	1	noBlindfold	counterclockwise	practice	Guided	2	-0.5	-0.5	6.744293	-1.30104	-1.45083	-1.00191	0.94529296322701	-2.083335	-1.532801	-0.931194
Trial1	1	1	noBlindfold	counterclockwise	practice	Guided	2	-0.5	-0.5	6.76429	-1.30103	-1.45079	-1.01467	0.952120973587385	-2.082566	-1.592046	-0.889521
Trial1	1	1	noBlindfold	counterclockwise	practice	Guided	2	-0.5	-0.5	6.784286	-1.30105	-1.45079	-1.02763	0.959205190033305	-2.142197	-1.706305	-1.167447
Trial1	1	1	noBlindfold	counterclockwise	practice	Guided	2	-0.5	-0.5	6.804291	-1.30108	-1.45083	-1.05528	0.974712774725693	-2.260145	-1.710537	-1.249559
Trial1	1	1	noBlindfold	counterclockwise	practice	Guided	2	-0.5	-0.5	6.824287	-1.30114	-1.45085	-1.06865	0.982439943427108	-2.349953	-1.761318	-1.182844
Trial1	1	1	noBlindfold	counterclockwise	practice	Guided	2	-0.5	-0.5	6.844292	-1.30118	-1.45089	-1.08302	0.990859065711541	-2.44801	-1.875577	-1.204263
Trial1	1	1	noBlindfold	counterclockwise	practice	Guided	2	-0.5	-0.5	6.864288	-1.30122	-1.45093	-1.09746	0.999455888385214	-2.487961	-1.888272	-1.120291
Trial1	1	1	noBlindfold	counterclockwise	practice	Guided	2	-0.5	-0.5	6.884293	-1.30124	-1.45093	-1.11151	1.00793353565965	-2.41623	-1.833259	-0.971723
Trial1	1	1	noBlindfold	counterclockwise	practice	Guided	2	-0.5	-0.5	6.904289	-1.30125	-1.4509	-1.13986	1.02538889940894	-2.641912	-1.795173	-1.062169
Trial1	1	1	noBlindfold	counterclockwise	practice	Guided	2	-0.5	-0.5	6.924294	-1.30135	-1.45093	-1.15461	1.03473480666271	-2.769893	-1.875577	-1.145333
Trial1	1	1	noBlindfold	counterclockwise	practice	Guided	2	-0.5	-0.5	6.94429	-1.30138	-1.45096	-1.16893	1.04387604217058	-2.790737	-1.790941	-0.979026
Trial1	1	1	noBlindfold	counterclockwise	practice	Guided	2	-0.5	-0.5	6.964287	-1.30139	-1.45092	-1.18326	1.05312392552597	-2.791847	-1.799405	-1.035707
Trial1	1	1	noBlindfold	counterclockwise	practice	Guided	2	-0.5	-0.5	6.984291	-1.3014	-1.45091	-1.19794	1.06271458878808	-2.80147	-1.917895	-0.898526
Trial1	1	1	noBlindfold	counterclockwise	practice	Guided	2	-0.5	-0.5	7.004288	-1.3014	-1.45094	-1.22605	1.08138369477816	-2.7576	-1.892504	-0.893363
Trial1	1	1	noBlindfold	counterclockwise	practice	Guided	2	-0.5	-0.5	7.024292	-1.30139	-1.45095	-1.24051	1.09113741792217	-2.772917	-1.896736	-1.085676
Trial1	1	1	noBlindfold	counterclockwise	practice	Guided	2	-0.5	-0.5	7.044289	-1.30139	-1.45096	-1.2546	1.10074840752309	-2.747864	-2.108326	-1.116859
Trial1	1	1	noBlindfold	counterclockwise	practice	Guided	2	-0.5	-0.5	7.064293	-1.30139	-1.451	-1.26867	1.11044105469997	-2.810231	-2.002531	-1.011982
Trial1	1	1	noBlindfold	counterclockwise	practice	Guided	2	-0.5	-0.5	7.08429	-1.3014	-1.45099	-1.28321	1.12056237232305	-2.842785	-1.892504	-1.131908
Trial1	1	1	noBlindfold	counterclockwise	practice	Guided	2	-0.5	-0.5	7.104294	-1.30141	-1.45096	-1.30484	1.13579289041338	-2.823076	-2.02369	-1.062369
Trial1	1	1	noBlindfold	counterclockwise	practice	Guided	2	-0.5	-0.5	7.12429	-1.30142	-1.451	-1.30358	1.13490734070266	-2.91764	-1.524338	-2.229314
Trial1	1	1	noBlindfold	counterclockwise	practice	Guided	2	-0.5	-0.5	7.144287	-1.3014	-1.45096	-1.30197	1.13375392119938	-1.896256	-2.222583	-2.260316
Trial1	1	1	noBlindfold	counterclockwise	practice	Guided	2	-0.5	-0.5	7.164291	-1.30123	-1.45117	-1.30164	1.1334003588783	-2.119032	-2.569591	-2.641827
Trial1	1	1	noBlindfold	counterclockwise	practice	Guided	2	-0.5	-0.5	7.184288	-1.30114	-1.45117	-1.30151	1.13324483014078	-1.713431	-1.587813	-2.391666
Trial1	1	1	noBlindfold	counterclockwise	practice	Guided	2	-0.5	-0.5	7.204292	-1.30107	-1.45108	-1.30149	1.13318111283509	-1.603451	-1.951748	-2.449932
Trial1	1	1	noBlindfold	counterclockwise	practice	Guided	2	-0.5	-0.5	7.224289	-1.30106	-1.45111	-1.3014	1.1331103770096	-1.804834	-3.035089	-2.03581
Trial1	1	1	noBlindfold	counterclockwise	practice	Guided	2	-0.5	-0.5	7.244293	-1.30103	-1.45118	-1.30133	1.13303973323553	-1.821291	-1.833258	-1.886723
Trial1	1	1	noBlindfold	counterclockwise	practice	Guided	2	-0.5	-0.5	7.26429	-1.30102	-1.45114	-1.30129	1.13300415751734	-1.936807	-2.23951	-1.762994
Trial1	1	1	noBlindfold	counterclockwise	practice	Guided	2	-0.5	-0.5	7.284286	-1.30102	-1.45115	-1.30127	1.1329900781854	-2.125557	-2.535736	-1.894587
Trial1	1	1	noBlindfold	counterclockwise	practice	Guided	2	-0.5	-0.5	7.304291	-1.30103	-1.45115	-1.30125	1.13298307868051	-2.135772	-2.019457	-2.011243
Trial1	1	1	noBlindfold	counterclockwise	practice	Guided	2	-0.5	-0.5	7.324287	-1.30103	-1.45109	-1.30124	1.1329759970602	-1.912789	-1.964443	-2.231481
Trial1	1	1	noBlindfold	counterclockwise	practice	Guided	2	-0.5	-0.5	7.344292	-1.30102	-1.45108	-1.30123	1.13296183574132	-1.492625	-2.010993	-2.237525
Trial1	1	1	noBlindfold	counterclockwise	practice	Guided	2	-0.5	-0.5	7.364288	-1.30099	-1.45106	-1.30123	1.13294068099641	-1.081914	-1.511641	-2.345053
Trial1	1	1	noBlindfold	counterclockwise	practice	Guided	2	-0.5	-0.5	7.384293	-1.30087	-1.45095	-1.30126	1.13287706008915	-0.549965	-1.405846	-2.568724
Trial1	1	1	noBlindfold	counterclockwise	practice	Guided	2	-0.5	-0.5	7.404289	-1.30065	-1.45087	-1.30138	1.13280625315472	-0.07535	-1.655522	-2.752078
Trial1	1	1	noBlindfold	counterclockwise	practice	Guided	2	-0.5	-0.5	7.424294	-1.30016	-1.45076	-1.30147	1.13252370899978	0.794246	-1.130779	-2.993768
Trial1	1	1	noBlindfold	counterclockwise	practice	Guided	2	-0.5	-0.5	7.44429	-1.29973	-1.45065	-1.30156	1.1322836639573	1.200005	-1.206951	-3.17224
Trial1	1	1	noBlindfold	counterclockwise	practice	Guided	2	-0.5	-0.5	7.464287	-1.29873	-1.45062	-1.30164	1.13163430104479	1.561771	-1.291587	-3.365084
Trial1	1	1	noBlindfold	counterclockwise	practice	Guided	2	-0.5	-0.5	7.484291	-1.29697	-1.45062	-1.30168	1.13042114721866	1.770427	-1.10962	-3.405717
Trial1	1	1	noBlindfold	counterclockwise	practice	Guided	2	-0.5	-0.5	7.504288	-1.29423	-1.45056	-1.30164	1.12846276011208	1.837267	-0.982666	-3.351934
Trial1	1	1	noBlindfold	counterclockwise	practice	Guided	2	-0.5	-0.5	7.524292	-1.28546	-1.45052	-1.30157	1.12225744405286	1.645054	-1.075765	-3.125301
Trial1	1	1	noBlindfold	counterclockwise	practice	Guided	2	-0.5	-0.5	7.544289	-1.27963	-1.4505	-1.30152	1.1181490654262	1.462967	-0.821857	-3.049237
Trial1	1	1	noBlindfold	counterclockwise	practice	Guided	2	-0.5	-0.5	7.564293	-1.27325	-1.45043	-1.30147	1.11367390801952	1.360311	-0.796467	-2.93935
Trial1	1	1	noBlindfold	counterclockwise	practice	Guided	2	-0.5	-0.5	7.58429	-1.26622	-1.45039	-1.3014	1.10875393817935	1.187792	-0.796467	-2.818745
Trial1	1	1	noBlindfold	counterclockwise	practice	Guided	2	-0.5	-0.5	7.604294	-1.25865	-1.45038	-1.30128	1.10344887174942	1.117378	-0.682208	-2.603447
Trial1	1	1	noBlindfold	counterclockwise	practice	Guided	2	-0.5	-0.5	7.62429	-1.24155	-1.4503	-1.30129	1.09177006995652	1.230492	-0.59334	-2.608763
Trial1	1	1	noBlindfold	counterclockwise	practice	Guided	2	-0.5	-0.5	7.644287	-1.23243	-1.4503	-1.30129	1.0855962449051	1.303538	-0.644122	-2.579439
Trial1	1	1	noBlindfold	counterclockwise	practice	Guided	2	-0.5	-0.5	7.664291	-1.22272	-1.45032	-1.30129	1.07906893520683	1.385659	-0.656817	-2.565737
Trial1	1	1	noBlindfold	counterclockwise	practice	Guided	2	-0.5	-0.5	7.684288	-1.21199	-1.45032	-1.30131	1.07192703787762	1.576834	-0.635658	-2.650332
Trial1	1	1	noBlindfold	counterclockwise	practice	Guided	2	-0.5	-0.5	7.704292	-1.20109	-1.45033	-1.30136	1.06475585227283	1.747891	-0.699135	-2.649331
Trial1	1	1	noBlindfold	counterclockwise	practice	Guided	2	-0.5	-0.5	7.724289	-1.17493	-1.45035	-1.30136	1.04771584956803	1.744686	-0.669513	-2.696611
Trial1	1	1	noBlindfold	counterclockwise	practice	Guided	2	-0.5	-0.5	7.744293	-1.16122	-1.45034	-1.30136	1.03893681020939	1.774261	-0.754149	-2.675506
Trial1	1	1	noBlindfold	counterclockwise	practice	Guided	2	-0.5	-0.5	7.76429	-1.14571	-1.45036	-1.30136	1.02913520028048	1.754248	-0.830321	-2.727605
Trial1	1	1	noBlindfold	counterclockwise	practice	Guided	2	-0.5	-0.5	7.784286	-1.12981	-1.45038	-1.30136	1.01923425805211	1.707647	-0.766844	-2.70296
Trial1	1	1	noBlindfold	counterclockwise	practice	Guided	2	-0.5	-0.5	7.804291	-1.11259	-1.45037	-1.30133	1.0086606792276	1.595031	-0.73299	-2.66158
Trial1	1	1	noBlindfold	counterclockwise	practice	Guided	2	-0.5	-0.5	7.824287	-1.09513	-1.45036	-1.30124	0.998080739509549	1.600173	-0.762612	-2.527013
Trial1	1	1	noBlindfold	counterclockwise	practice	Guided	2	-0.5	-0.5	7.844292	-1.0575	-1.45036	-1.30123	0.976102394811381	1.519301	-0.635658	-2.488173
Trial1	1	1	noBlindfold	counterclockwise	practice	Guided	2	-0.5	-0.5	7.864288	-1.038	-1.45033	-1.30123	0.965097723808207	1.444478	-0.682208	-2.480181
Trial1	1	1	noBlindfold	counterclockwise	practice	Guided	2	-0.5	-0.5	7.884293	-1.01795	-1.45033	-1.30121	0.954049060088503	1.286974	-0.703367	-2.396186
Trial1	1	1	noBlindfold	counterclockwise	practice	Guided	2	-0.5	-0.5	7.904289	-0.99749	-1.45034	-1.30116	0.943055459222559	1.192229	-0.635658	-2.360622
Trial1	1	1	noBlindfold	counterclockwise	practice	Guided	2	-0.5	-0.5	7.924294	-0.95495	-1.45032	-1.30116	0.921323390549919	1.133579	-0.690672	-2.318787
Trial1	1	1	noBlindfold	counterclockwise	practice	Guided	2	-0.5	-0.5	7.94429	-0.93356	-1.45035	-1.30117	0.910959736108251	1.179171	-0.737221	-2.311816
Trial1	1	1	noBlindfold	counterclockwise	practice	Guided	2	-0.5	-0.5	7.964287	-0.91124	-1.45037	-1.30119	0.90056847462066	1.136502	-0.749917	-2.39403
Trial1	1	1	noBlindfold	counterclockwise	practice	Guided	2	-0.5	-0.5	7.984291	-0.8893	-1.45037	-1.3012	0.890772601889745	1.126933	-0.796467	-2.392196
Trial1	1	1	noBlindfold	counterclockwise	practice	Guided	2	-0.5	-0.5	8.004288	-0.86711	-1.4504	-1.30125	0.881346271633826	1.167114	-0.881103	-2.437812
Trial1	1	1	noBlindfold	counterclockwise	practice	Guided	2	-0.5	-0.5	8.024292	-0.8214	-1.45043	-1.30126	0.863316587513579	1.087081	-0.893798	-2.522193
Trial1	1	1	noBlindfold	counterclockwise	practice	Guided	2	-0.5	-0.5	8.044289	-0.79865	-1.45044	-1.30124	0.855089073427269	0.99972	-0.89803	-2.453338
Trial1	1	1	noBlindfold	counterclockwise	practice	Guided	2	-0.5	-0.5	8.064293	-0.77512	-1.45044	-1.30122	0.847139072958768	0.924835	-0.834553	-2.386255
Trial1	1	1	noBlindfold	counterclockwise	practice	Guided	2	-0.5	-0.5	8.08429	-0.75223	-1.45042	-1.30124	0.840003245475553	0.862287	-0.800698	-2.471444
Trial1	1	1	noBlindfold	counterclockwise	practice	Guided	2	-0.5	-0.5	8.104294	-0.7293	-1.45041	-1.30126	0.833424309066956	0.896239	-0.885334	-2.520801
Trial1	1	1	noBlindfold	counterclockwise	practice	Guided	2	-0.5	-0.5	8.12429	-0.68274	-1.45044	-1.30124	0.821814688984023	0.919015	-0.830321	-2.439238
Trial1	1	1	noBlindfold	counterclockwise	practice	Guided	2	-0.5	-0.5	8.144287	-0.65918	-1.45043	-1.30123	0.816889158717969	0.812666	-0.817626	-2.430509
Trial1	1	1	noBlindfold	counterclockwise	practice	Guided	2	-0.5	-0.5	8.164291	-0.63639	-1.45043	-1.30122	0.812745844471613	0.710873	-0.889566	-2.41451
Trial1	1	1	noBlindfold	counterclockwise	practice	Guided	2	-0.5	-0.5	8.184288	-0.61376	-1.45043	-1.30122	0.809255781522048	0.671605	-0.859944	-2.463722
Trial1	1	1	noBlindfold	counterclockwise	practice	Free	1	-0.5	-0.5	0	-0.55002	-1.45037	-1.30016	0.801721843170955	0.085603	-0.754206	-0.329258
Trial1	1	1	noBlindfold	counterclockwise	practice	Free	1	-0.5	-0.5	0.01341248	-0.55002	-1.45037	-1.30016	0.801721843170955	0.088848	-0.758438	-0.337922
Trial1	1	1	noBlindfold	counterclockwise	practice	Free	1	-0.5	-0.5	0.03340912	-0.55002	-1.45037	-1.30021	0.801771813536522	0.045359	-0.745743	-0.35154
Trial1	1	1	noBlindfold	counterclockwise	practice	Free	1	-0.5	-0.5	0.05341339	-0.55	-1.45037	-1.30054	0.802099897392365	0.062123	-0.754206	-0.297543
Trial1	1	1	noBlindfold	counterclockwise	practice	Free	1	-0.5	-0.5	0.07341003	-0.54994	-1.45036	-1.30075	0.802305678456448	0.012956	-0.711888	-0.217312
Trial1	1	1	noBlindfold	counterclockwise	practice	Free	1	-0.5	-0.5	0.09340668	-0.54992	-1.45035	-1.30096	0.802514194679974	-0.022802	-0.682266	-0.184858
Trial1	1	1	noBlindfold	counterclockwise	practice	Free	1	-0.5	-0.5	0.1134109	-0.54992	-1.45034	-1.3012	0.8027535794229	-0.030823	-0.665339	-0.235121
Trial1	1	1	noBlindfold	counterclockwise	practice	Free	1	-0.5	-0.5	0.1334076	-0.54994	-1.45033	-1.30149	0.803044414965058	-0.053502	-0.682266	-0.254564
Trial1	1	1	noBlindfold	counterclockwise	practice	Free	1	-0.5	-0.5	0.1534119	-0.54996	-1.45033	-1.30207	0.803624491236754	-0.0068527	-0.627252	-0.197641
Trial1	1	1	noBlindfold	counterclockwise	practice	Free	1	-0.5	-0.5	0.1734085	-0.55005	-1.4503	-1.30236	0.803919564960372	-0.034146	-0.635716	-0.166736
Trial1	1	1	noBlindfold	counterclockwise	practice	Free	1	-0.5	-0.5	0.1934128	-0.55013	-1.4503	-1.30266	0.804223895971294	-0.055864	-0.610325	-0.20666
Trial1	1	1	noBlindfold	counterclockwise	practice	Free	1	-0.5	-0.5	0.2134094	-0.55021	-1.4503	-1.30297	0.804538344667462	-0.074311	-0.584934	-0.193311
Trial1	1	1	noBlindfold	counterclockwise	practice	Free	1	-0.5	-0.5	0.2334061	-0.55031	-1.4503	-1.30332	0.804893787569543	-0.058999	-0.584934	-0.215624
Trial1	1	1	noBlindfold	counterclockwise	practice	Free	1	-0.5	-0.5	0.2534103	-0.55042	-1.4503	-1.30414	0.805719100649941	-0.064792	-0.631484	-0.236344
Trial1	1	1	noBlindfold	counterclockwise	practice	Free	1	-0.5	-0.5	0.273407	-0.55061	-1.45033	-1.3046	0.806190134711757	-0.024583	-0.64418	-0.209525
Trial1	1	1	noBlindfold	counterclockwise	practice	Free	1	-0.5	-0.5	0.2934113	-0.55067	-1.45033	-1.30507	0.806663014634024	-0.0097015	-0.623021	-0.201029
Trial1	1	1	noBlindfold	counterclockwise	practice	Free	1	-0.5	-0.5	0.3134079	-0.55071	-1.45032	-1.30554	0.807134644690115	0.021198	-0.631484	-0.221346
Trial1	1	1	noBlindfold	counterclockwise	practice	Free	1	-0.5	-0.5	0.3334122	-0.55073	-1.45032	-1.30599	0.807585025266025	-0.028487	-0.610325	-0.204505
Trial1	1	1	noBlindfold	counterclockwise	practice	Free	1	-0.5	-0.5	0.3534088	-0.55076	-1.45031	-1.30649	0.80808576598168	-0.078162	-0.627252	-0.188292
Trial1	1	1	noBlindfold	counterclockwise	practice	Free	1	-0.5	-0.5	0.3734131	-0.55083	-1.4503	-1.30726	0.808858617796865	-0.073698	-0.618789	-0.129167
Trial1	1	1	noBlindfold	counterclockwise	practice	Free	1	-0.5	-0.5	0.3934097	-0.55108	-1.45029	-1.30759	0.809203797502446	-0.059403	-0.59763	-0.108959
Trial1	1	1	noBlindfold	counterclockwise	practice	Free	1	-0.5	-0.5	0.4134064	-0.55123	-1.4503	-1.30789	0.80951261062714	-0.082069	-0.631484	-0.128431
Trial1	1	1	noBlindfold	counterclockwise	practice	Free	1	-0.5	-0.5	0.4334106	-0.5514	-1.45032	-1.30818	0.809812837556504	-0.086813	-0.631484	-0.19168
Trial1	1	1	noBlindfold	counterclockwise	practice	Free	1	-0.5	-0.5	0.4534073	-0.55156	-1.45032	-1.30889	0.810531578651116	-0.122776	-0.639948	-0.218618
Trial1	1	1	noBlindfold	counterclockwise	practice	Free	1	-0.5	-0.5	0.4734116	-0.55193	-1.45032	-1.30928	0.810944333931304	-0.109425	-0.64418	-0.211013
Trial1	1	1	noBlindfold	counterclockwise	practice	Free	1	-0.5	-0.5	0.4934082	-0.55215	-1.45032	-1.30968	0.81135769044149	-0.126994	-0.631484	-0.162946
Trial1	1	1	noBlindfold	counterclockwise	practice	Free	1	-0.5	-0.5	0.5134125	-0.55241	-1.45031	-1.31007	0.811763681740422	-0.130542	-0.584934	-0.154136
Trial1	1	1	noBlindfold	counterclockwise	practice	Free	1	-0.5	-0.5	0.5334091	-0.55271	-1.4503	-1.31042	0.812132365451863	-0.156853	-0.572239	-0.109668
Trial1	1	1	noBlindfold	counterclockwise	practice	Free	1	-0.5	-0.5	0.5534134	-0.55306	-1.45029	-1.31071	0.812444454397184	-0.211419	-0.572239	-0.046106
Trial1	1	1	noBlindfold	counterclockwise	practice	Free	1	-0.5	-0.5	0.57341	-0.55349	-1.45028	-1.31111	0.812871848646273	-0.210728	-0.546848	-0.037644
Trial1	1	1	noBlindfold	counterclockwise	practice	Free	1	-0.5	-0.5	0.5934067	-0.55441	-1.45027	-1.31126	0.813082535307145	-0.192466	-0.546844	-0.022007
Trial1	1	1	noBlindfold	counterclockwise	practice	Free	1	-0.5	-0.5	0.6134109	-0.55492	-1.45028	-1.31142	0.813276553805422	-0.060598	-0.593394	-0.074415
Trial1	1	1	noBlindfold	counterclockwise	practice	Free	1	-0.5	-0.5	0.6334076	-0.55534	-1.45029	-1.31161	0.813494486733627	-0.10208	-0.635712	-0.107824
Trial1	1	1	noBlindfold	counterclockwise	practice	Free	1	-0.5	-0.5	0.6534119	-0.55567	-1.4503	-1.31178	0.813686717513617	-0.031669	-0.568003	-0.085038
Trial1	1	1	noBlindfold	counterclockwise	practice	Free	1	-0.5	-0.5	0.6734085	-0.55589	-1.45029	-1.31215	0.814070832132318	0.00086425	-0.512986	-0.159625
Trial1	1	1	noBlindfold	counterclockwise	practice	Free	1	-0.5	-0.5	0.6934128	-0.55604	-1.45027	-1.31236	0.814290690374669	0.090421	-0.563755	-0.153609
Trial1	1	1	noBlindfold	counterclockwise	practice	Free	1	-0.5	-0.5	0.7134094	-0.55601	-1.45028	-1.3126	0.81452790879737	0.098577	-0.584914	-0.213585
Trial1	1	1	noBlindfold	counterclockwise	practice	Free	1	-0.5	-0.5	0.7334061	-0.55594	-1.45029	-1.31283	0.814752630831114	0.090696	-0.576451	-0.149273
Trial1	1	1	noBlindfold	counterclockwise	practice	Free	1	-0.5	-0.5	0.7534103	-0.55585	-1.45029	-1.31321	0.815125601954841	0.102638	-0.593378	-0.103461
Trial1	1	1	noBlindfold	counterclockwise	practice	Free	1	-0.5	-0.5	0.773407	-0.55565	-1.45029	-1.3134	0.815301497029405	0.144209	-0.525669	-0.144559
Trial1	1	1	noBlindfold	counterclockwise	practice	Free	1	-0.5	-0.5	0.7934113	-0.55552	-1.45027	-1.31363	0.815522174086528	0.214245	-0.457889	-0.14151
Trial1	1	1	noBlindfold	counterclockwise	practice	Free	1	-0.5	-0.5	0.8134079	-0.55528	-1.45024	-1.31391	0.815785128188047	0.241803	-0.483152	-0.169015
Trial1	1	1	noBlindfold	counterclockwise	practice	Free	1	-0.5	-0.5	0.8334122	-0.55492	-1.45024	-1.31423	0.816080043895895	0.27678	-0.538133	-0.154626
Trial1	1	1	noBlindfold	counterclockwise	practice	Free	1	-0.5	-0.5	0.8534088	-0.55443	-1.45027	-1.31459	0.816406428700424	0.338266	-0.567756	-0.070103
Trial1	1	1	noBlindfold	counterclockwise	practice	Free	1	-0.5	-0.5	0.8734131	-0.55374	-1.45029	-1.31542	0.817188854352624	0.496276	-0.588915	-0.106505
Trial1	1	1	noBlindfold	counterclockwise	practice	Free	1	-0.5	-0.5	0.8934097	-0.55139	-1.45026	-1.31601	0.817626594884754	0.745401	-0.444891	-0.18529
Trial1	1	1	noBlindfold	counterclockwise	practice	Free	1	-0.5	-0.5	0.9134064	-0.54951	-1.45023	-1.31675	0.818249279754364	0.80845	-0.415149	-0.193975
Trial1	1	1	noBlindfold	counterclockwise	practice	Free	1	-0.5	-0.5	0.9334106	-0.54695	-1.45021	-1.31762	0.818966927917114	0.88809	-0.385415	-0.20798
Trial1	1	1	noBlindfold	counterclockwise	practice	Free	1	-0.5	-0.5	0.9534073	-0.54382	-1.45018	-1.31872	0.819891825298605	0.965264	-0.334538	-0.255625
Trial1	1	1	noBlindfold	counterclockwise	practice	Free	1	-0.5	-0.5	0.9734116	-0.53987	-1.45017	-1.32167	0.82263667728485	0.983033	-0.292129	-0.362304
Trial1	1	1	noBlindfold	counterclockwise	practice	Free	1	-0.5	-0.5	0.9934082	-0.52986	-1.45016	-1.32341	0.82395127596437	0.926022	-0.346965	-0.335299
Trial1	1	1	noBlindfold	counterclockwise	practice	Free	1	-0.5	-0.5	1.013412	-0.5241	-1.45017	-1.32547	0.825821820740537	0.937148	-0.384956	-0.266626
Trial1	1	1	noBlindfold	counterclockwise	practice	Free	1	-0.5	-0.5	1.033409	-0.51735	-1.45017	-1.32765	0.827831783888643	0.931071	-0.30869	-0.252972
Trial1	1	1	noBlindfold	counterclockwise	practice	Free	1	-0.5	-0.5	1.053413	-0.51017	-1.45016	-1.33274	0.832802167462739	0.959178	-0.270526	-0.296426
Trial1	1	1	noBlindfold	counterclockwise	practice	Free	1	-0.5	-0.5	1.07341	-0.49367	-1.4501	-1.33525	0.835274005954594	0.865808	-0.168846	-0.113884
Trial1	1	1	noBlindfold	counterclockwise	practice	Free	1	-0.5	-0.5	1.093407	-0.48462	-1.45008	-1.33785	0.83799112420168	0.848682	-0.101107	-0.052243
Trial1	1	1	noBlindfold	counterclockwise	practice	Free	1	-0.5	-0.5	1.113411	-0.47501	-1.45005	-1.34062	0.84099141069992	0.818655	-0.092621	-0.059001
Trial1	1	1	noBlindfold	counterclockwise	practice	Free	1	-0.5	-0.5	1.133408	-0.46422	-1.45004	-1.34323	0.843988776809787	0.841498	-0.122213	-0.168024
Trial1	1	1	noBlindfold	counterclockwise	practice	Free	1	-0.5	-0.5	1.153412	-0.45383	-1.45006	-1.34323	0.84449305311893	0.832533	-0.10948	-0.178906
Trial1	1	1	noBlindfold	counterclockwise	practice	Free	1	-0.5	-0.5	1.173409	-0.43016	-1.45005	-1.35162	0.854478892512087	0.850031	-0.084033	-0.028698
Trial1	1	1	noBlindfold	counterclockwise	practice	Free	1	-0.5	-0.5	1.193413	-0.41827	-1.45005	-1.3544	0.858300192468517	0.854773	-0.139016	-0.019013
Trial1	1	1	noBlindfold	counterclockwise	practice	Free	1	-0.5	-0.5	1.213409	-0.40514	-1.45006	-1.35706	0.862293563915382	0.885744	-0.109356	0.0062923
Trial1	1	1	noBlindfold	counterclockwise	practice	Free	1	-0.5	-0.5	1.233406	-0.3781	-1.45006	-1.35972	0.868319107359815	0.893091	-0.11779	-0.013574
Trial1	1	1	noBlindfold	counterclockwise	practice	Free	1	-0.5	-0.5	1.25341	-0.3781	-1.45005	-1.36239	0.870962795719201	0.856337	-0.037365	0.015416
Trial1	1	1	noBlindfold	counterclockwise	practice	Free	1	-0.5	-0.5	1.273407	-0.36383	-1.45004	-1.36703	0.877657867445934	0.836589	-0.088123	0.136654
Trial1	1	1	noBlindfold	counterclockwise	practice	Free	1	-0.5	-0.5	1.293411	-0.33354	-1.45003	-1.36896	0.884760111848083	0.700527	-0.02884	0.239128
Trial1	1	1	noBlindfold	counterclockwise	practice	Free	1	-0.5	-0.5	1.313408	-0.31804	-1.45002	-1.37071	0.889519745896109	0.703361	-0.0246	0.219248
Trial1	1	1	noBlindfold	counterclockwise	practice	Free	1	-0.5	-0.5	1.333412	-0.30169	-1.45002	-1.37218	0.894441041975479	0.698302	-0.062673	0.212444
Trial1	1	1	noBlindfold	counterclockwise	practice	Free	1	-0.5	-0.5	1.353409	-0.28545	-1.45003	-1.37344	0.89940490966901	0.615108	-0.033033	0.26784
Trial1	1	1	noBlindfold	counterclockwise	practice	Free	1	-0.5	-0.5	1.373413	-0.26789	-1.45003	-1.37482	0.905088432711516	0.461482	-0.020324	0.376079
Trial1	1	1	noBlindfold	counterclockwise	practice	Free	1	-0.5	-0.5	1.39341	-0.23458	-1.45002	-1.37522	0.914580623218134	0.631009	-0.06262	0.161247
Trial1	1	1	noBlindfold	counterclockwise	practice	Free	1	-0.5	-0.5	1.413406	-0.21683	-1.45003	-1.37546	0.92011711781799	0.557069	-0.028747	0.105451
Trial1	1	1	noBlindfold	counterclockwise	practice	Free	1	-0.5	-0.5	1.433411	-0.19941	-1.45002	-1.37551	0.925673843571914	0.530681	-0.011813	0.212485
Trial1	1	1	noBlindfold	counterclockwise	practice	Free	1	-0.5	-0.5	1.453407	-0.18128	-1.45001	-1.3753	0.931521554010785	0.522337	-0.05413	0.307728
Trial1	1	1	noBlindfold	counterclockwise	practice	Free	1	-0.5	-0.5	1.473412	-0.16408	-1.45001	-1.37431	0.936621724944988	0.521282	-0.075279	0.266603
Trial1	1	1	noBlindfold	counterclockwise	practice	Free	1	-0.5	-0.5	1.493408	-0.12776	-1.45002	-1.37375	0.949737660706653	0.494714	0.013609	0.011304
Trial1	1	1	noBlindfold	counterclockwise	practice	Free	1	-0.5	-0.5	1.513412	-0.10977	-1.45002	-1.37323	0.95645713960355	0.370638	-0.071014	-0.083225
Trial1	1	1	noBlindfold	counterclockwise	practice	Free	1	-0.5	-0.5	1.533409	-0.091165	-1.45004	-1.37274	0.963753712702567	0.477411	-0.130229	0.0014482
Trial1	1	1	noBlindfold	counterclockwise	practice	Free	1	-0.5	-0.5	1.553413	-0.07304	-1.45005	-1.37225	0.971141103504045	0.523677	-0.083649	-0.019077
Trial1	1	1	noBlindfold	counterclockwise	practice	Free	1	-0.5	-0.5	1.57341	-0.054293	-1.45006	-1.37134	0.978717625045654	0.426521	-0.117468	0.029314
Trial1	1	1	noBlindfold	counterclockwise	practice	Free	1	-0.5	-0.5	1.593407	-0.017765	-1.45007	-1.37104	0.995621143169077	0.396471	-0.15971	-0.154738
Trial1	1	1	noBlindfold	counterclockwise	practice	Free	1	-0.5	-0.5	1.613411	0.00054831	-1.45007	-1.37095	1.0045409322506	0.468764	-0.134278	-0.187399
Trial1	1	1	noBlindfold	counterclockwise	practice	Free	1	-0.5	-0.5	1.633408	0.019465	-1.45008	-1.37108	1.01421108043067	0.520278	-0.155391	-0.262055
Trial1	1	1	noBlindfold	counterclockwise	practice	Free	1	-0.5	-0.5	1.653412	0.037884	-1.45008	-1.37146	1.02409065112136	0.495303	-0.189202	-0.252459
Trial1	1	1	noBlindfold	counterclockwise	practice	Free	1	-0.5	-0.5	1.673409	0.056938	-1.45009	-1.37304	1.03555719742106	0.50907	-0.222998	-0.293223
Trial1	1	1	noBlindfold	counterclockwise	practice	Free	1	-0.5	-0.5	1.693413	0.095974	-1.45012	-1.37401	1.05786503336346	0.669852	-0.239789	-0.21584
Trial1	1	1	noBlindfold	counterclockwise	practice	Free	1	-0.5	-0.5	1.713409	0.11374	-1.45011	-1.37513	1.06889157628313	0.685654	-0.108554	-0.095596
Trial1	1	1	noBlindfold	counterclockwise	practice	Free	1	-0.5	-0.5	1.733406	0.13284	-1.45008	-1.37636	1.08096873632885	0.592656	-0.146607	-0.087145
Trial1	1	1	noBlindfold	counterclockwise	practice	Free	1	-0.5	-0.5	1.75341	0.1527	-1.45007	-1.37766	1.09375702879216	0.540607	-0.214268	-0.205215
Trial1	1	1	noBlindfold	counterclockwise	practice	Free	1	-0.5	-0.5	1.773407	0.17153	-1.45009	-1.38098	1.10773568081368	0.571486	-0.184593	-0.232625
Trial1	1	1	noBlindfold	counterclockwise	practice	Free	1	-0.5	-0.5	1.793411	0.21132	-1.45008	-1.38283	1.13373938375796	0.623928	-0.121033	-0.105044
Trial1	1	1	noBlindfold	counterclockwise	practice	Free	1	-0.5	-0.5	1.813408	0.23174	-1.45006	-1.38469	1.14809394798311	0.498422	-0.150621	-0.014413
Trial1	1	1	noBlindfold	counterclockwise	practice	Free	1	-0.5	-0.5	1.833412	0.25229	-1.45007	-1.38646	1.16264857465973	0.486073	-0.167501	-0.021889
Trial1	1	1	noBlindfold	counterclockwise	practice	Free	1	-0.5	-0.5	1.853409	0.27172	-1.45008	-1.38838	1.17676278361596	0.480283	-0.209774	-0.088576
Trial1	1	1	noBlindfold	counterclockwise	practice	Free	1	-0.5	-0.5	1.873413	0.29242	-1.45008	-1.39208	1.19320421760715	0.525532	-0.14202	-0.051471
Trial1	1	1	noBlindfold	counterclockwise	practice	Free	1	-0.5	-0.5	1.89341	0.33272	-1.45007	-1.39381	1.221605068912	0.364828	-0.091162	0.125966
Trial1	1	1	noBlindfold	counterclockwise	practice	Free	1	-0.5	-0.5	1.913406	0.35343	-1.45007	-1.39536	1.23693663380942	0.332474	-0.171527	0.062251
Trial1	1	1	noBlindfold	counterclockwise	practice	Free	1	-0.5	-0.5	1.933411	0.37344	-1.45008	-1.39684	1.25188643179484	0.38619	-0.230723	0.107872
Trial1	1	1	noBlindfold	counterclockwise	practice	Free	1	-0.5	-0.5	1.953407	0.39401	-1.45009	-1.39823	1.26730860848796	0.491404	-0.179886	0.038508
Trial1	1	1	noBlindfold	counterclockwise	practice	Free	1	-0.5	-0.5	1.973412	0.41399	-1.45009	-1.40084	1.28331231135252	0.483269	-0.124829	0.030837
Trial1	1	1	noBlindfold	counterclockwise	practice	Free	1	-0.5	-0.5	1.993408	0.45411	-1.45008	-1.40201	1.3129919283061	0.406728	-0.196686	0.164307
Trial1	1	1	noBlindfold	counterclockwise	practice	Free	1	-0.5	-0.5	2.013412	0.47476	-1.45008	-1.40305	1.32877998718587	0.254161	-0.171246	0.091652
Trial1	1	1	noBlindfold	counterclockwise	practice	Free	1	-0.5	-0.5	2.033409	0.49468	-1.45009	-1.40392	1.34404603425849	0.206811	-0.209276	0.084872
Trial1	1	1	noBlindfold	counterclockwise	practice	Free	1	-0.5	-0.5	2.053413	0.51441	-1.45012	-1.40472	1.35924459615883	0.15102	-0.255754	0.102571
Trial1	1	1	noBlindfold	counterclockwise	practice	Free	1	-0.5	-0.5	2.07341	0.53389	-1.45012	-1.40591	1.37462776998995	0.216836	-0.213377	0.089967
Trial1	1	1	noBlindfold	counterclockwise	practice	Free	1	-0.5	-0.5	2.093407	0.5727	-1.45011	-1.40623	1.40425713614478	0.173437	-0.25134	0.237074
Trial1	1	1	noBlindfold	counterclockwise	practice	Free	1	-0.5	-0.5	2.113411	0.5914	-1.45012	-1.40634	1.41866353325895	0.081762	-0.268199	0.220013
Trial1	1	1	noBlindfold	counterclockwise	practice	Free	1	-0.5	-0.5	2.133408	0.61036	-1.45012	-1.40625	1.43324398420924	0.060131	-0.22581	0.207106
Trial1	1	1	noBlindfold	counterclockwise	practice	Free	1	-0.5	-0.5	2.153412	0.62846	-1.45013	-1.40604	1.44718021060106	0.044023	-0.276518	0.142129
Trial1	1	1	noBlindfold	counterclockwise	practice	Free	1	-0.5	-0.5	2.173409	0.64681	-1.45014	-1.40543	1.4611559041474	0.114033	-0.242589	0.067772
Trial1	1	1	noBlindfold	counterclockwise	practice	Free	1	-0.5	-0.5	2.193413	0.68212	-1.45012	-1.40494	1.48873240509512	0.06386	-0.267845	0.191076
Trial1	1	1	noBlindfold	counterclockwise	practice	Free	1	-0.5	-0.5	2.213409	0.6985101	-1.45013	-1.40431	1.50140031178945	-0.034414	-0.284698	0.147736
Trial1	1	1	noBlindfold	counterclockwise	practice	Free	1	-0.5	-0.5	2.233406	0.71549	-1.45015	-1.40351	1.51451186001156	-0.110461	-0.343853	0.182668
Trial1	1	1	noBlindfold	counterclockwise	practice	Free	1	-0.5	-0.5	2.25341	0.73197	-1.45017	-1.40263	1.52724955118404	-0.066183	-0.339525	0.161363
Trial1	1	1	noBlindfold	counterclockwise	practice	Free	1	-0.5	-0.5	2.273407	0.74709	-1.45017	-1.40074	1.53836472278095	-0.0098067	-0.360593	0.064931
Trial1	1	1	noBlindfold	counterclockwise	practice	Free	1	-0.5	-0.5	2.293411	0.77806	-1.45018	-1.3997	1.56297715409876	0.077701	-0.292679	0.14583
Trial1	1	1	noBlindfold	counterclockwise	practice	Free	1	-0.5	-0.5	2.313408	0.79263	-1.45016	-1.3985	1.57422830709718	0.091549	-0.246057	0.224844
Trial1	1	1	noBlindfold	counterclockwise	practice	Free	1	-0.5	-0.5	2.333412	0.80697	-1.45013	-1.39708	1.58522017670119	0.072389	-0.288301	0.23992
Trial1	1	1	noBlindfold	counterclockwise	practice	Free	1	-0.5	-0.5	2.353409	0.82151	-1.45015	-1.39569	1.59644894592745	0.117446	-0.398234	0.100354
Trial1	1	1	noBlindfold	counterclockwise	practice	Free	1	-0.5	-0.5	2.373413	0.83498	-1.45018	-1.39297	1.60610304457546	0.146219	-0.406591	-0.040945
Trial1	1	1	noBlindfold	counterclockwise	practice	Free	1	-0.5	-0.5	2.39341	0.86249	-1.45021	-1.39169	1.62833960439688	0.124289	-0.469833	-0.034453
Trial1	1	1	noBlindfold	counterclockwise	practice	Free	1	-0.5	-0.5	2.413406	0.87604	-1.45023	-1.39056	1.63907992117671	-0.014654	-0.503588	-0.0096984
Trial1	1	1	noBlindfold	counterclockwise	practice	Free	1	-0.5	-0.5	2.433411	0.88882	-1.45025	-1.38943	1.64921398810394	-0.105498	-0.51625	-0.036436
Trial1	1	1	noBlindfold	counterclockwise	practice	Free	1	-0.5	-0.5	2.453407	0.90115	-1.45026	-1.38848	1.65910165038114	-0.180585	-0.592423	-0.135143
Trial1	1	1	noBlindfold	counterclockwise	practice	Free	1	-0.5	-0.5	2.473412	0.9129601	-1.45028	-1.38706	1.66833192860379	-0.271675	-0.626277	-0.138528
Trial1	1	1	noBlindfold	counterclockwise	practice	Free	1	-0.5	-0.5	2.493408	0.93501	-1.45033	-1.38669	1.68685296883911	-0.389313	-0.681291	-0.282296
Trial1	1	1	noBlindfold	counterclockwise	practice	Free	1	-0.5	-0.5	2.513412	0.94508	-1.45035	-1.38666	1.69541212877564	-0.446251	-0.753231	-0.366907
Trial1	1	1	noBlindfold	counterclockwise	practice	Free	1	-0.5	-0.5	2.533409	0.95408	-1.45038	-1.38697	1.70325114474628	-0.498327	-0.804013	-0.357104
Trial1	1	1	noBlindfold	counterclockwise	practice	Free	1	-0.5	-0.5	2.553413	0.96229	-1.4504	-1.38765	1.71061823086215	-0.534853	-0.82094	-0.336744
Trial1	1	1	noBlindfold	counterclockwise	practice	Free	1	-0.5	-0.5	2.57341	0.96991	-1.4504	-1.38996	1.71833185822266	-0.524822	-0.825172	-0.378526
Trial1	1	1	noBlindfold	counterclockwise	practice	Free	1	-0.5	-0.5	2.593407	0.98237	-1.45044	-1.39159	1.72984201221052	-0.448772	-0.918271	-0.380186
Trial1	1	1	noBlindfold	counterclockwise	practice	Free	1	-0.5	-0.5	2.613411	0.98764	-1.45045	-1.39338	1.73528117177479	-0.346662	-0.905576	-0.364035
Trial1	1	1	noBlindfold	counterclockwise	practice	Free	1	-0.5	-0.5	2.633408	0.99213	-1.45046	-1.39537	1.74015497309689	-0.254028	-0.808245	-0.41572
Trial1	1	1	noBlindfold	counterclockwise	practice	Free	1	-0.5	-0.5	2.653412	0.99607	-1.45043	-1.39766	1.74471162101926	-0.185444	-0.829404	-0.321079
Trial1	1	1	noBlindfold	counterclockwise	practice	Free	1	-0.5	-0.5	2.673409	0.99968	-1.45041	-1.40221	1.75014945309817	-0.137788	-0.880185	-0.289083
Trial1	1	1	noBlindfold	counterclockwise	practice	Free	1	-0.5	-0.5	2.693413	1.00566	-1.45047	-1.40456	1.75648545745836	0.131349	-0.956358	-0.166884
Trial1	1	1	noBlindfold	counterclockwise	practice	Free	1	-0.5	-0.5	2.713409	1.00842	-1.45047	-1.40664	1.75992239517326	0.253262	-0.812476	0.097545
Trial1	1	1	noBlindfold	counterclockwise	practice	Free	1	-0.5	-0.5	2.733406	1.01125	-1.45042	-1.40819	1.76314653900533	0.172424	-0.808245	0.312898
Trial1	1	1	noBlindfold	counterclockwise	practice	Free	1	-0.5	-0.5	2.75341	1.01395	-1.45042	-1.40918	1.76597081728575	0.059255	-0.880185	0.545086
Trial1	1	1	noBlindfold	counterclockwise	practice	Free	1	-0.5	-0.5	2.773407	1.01645	-1.45043	-1.40867	1.76785231905552	0.0092588	-0.82094	0.751832
Trial1	1	1	noBlindfold	counterclockwise	practice	Free	1	-0.5	-0.5	2.793411	1.02077	-1.4504	-1.40685	1.77062654313086	-0.17998	-0.859026	1.469079
Trial1	1	1	noBlindfold	counterclockwise	practice	Free	1	-0.5	-0.5	2.813408	1.02233	-1.45041	-1.40358	1.77029531284595	-0.298493	-0.808245	1.674837
Trial1	1	1	noBlindfold	counterclockwise	practice	Free	1	-0.5	-0.5	2.833412	1.0236	-1.45039	-1.39905	1.76908106192065	-0.391979	-0.778622	1.576426
Trial1	1	1	noBlindfold	counterclockwise	practice	Free	1	-0.5	-0.5	2.853409	1.02443	-1.45039	-1.39349	1.76697799627559	-0.325392	-0.905576	1.52582
Trial1	1	1	noBlindfold	counterclockwise	practice	Free	1	-0.5	-0.5	2.873413	1.02488	-1.45042	-1.37859	1.75988054662521	-0.296143	-0.842099	1.713582
Trial1	1	1	noBlindfold	counterclockwise	practice	Free	1	-0.5	-0.5	2.89341	1.02498	-1.45037	-1.3689	1.755149941364	-0.262737	-0.854794	1.807938
Trial1	1	1	noBlindfold	counterclockwise	practice	Free	1	-0.5	-0.5	2.913406	1.02463	-1.45042	-1.35805	1.74949886230916	-0.256922	-0.973285	1.642113
Trial1	1	1	noBlindfold	counterclockwise	practice	Free	1	-0.5	-0.5	2.933411	1.02405	-1.45047	-1.34652	1.74336588728348	-0.200696	-0.86749	1.513221
Trial1	1	1	noBlindfold	counterclockwise	practice	Free	1	-0.5	-0.5	2.953407	1.02335	-1.45047	-1.33402	1.73671661909776	-0.100127	-0.922503	1.587074
Trial1	1	1	noBlindfold	counterclockwise	practice	Free	1	-0.5	-0.5	2.973412	1.02258	-1.45046	-1.30682	1.72313903856344	-0.057549	-0.926735	1.311027
Trial1	1	1	noBlindfold	counterclockwise	practice	Free	1	-0.5	-0.5	2.993408	1.02094	-1.45051	-1.29251	1.71503085521718	0.060251	-0.98598	1.015622
Trial1	1	1	noBlindfold	counterclockwise	practice	Free	1	-0.5	-0.5	3.013412	1.02017	-1.4505	-1.27736	1.70739721775198	0.182556	-0.884417	0.973477
Trial1	1	1	noBlindfold	counterclockwise	practice	Free	1	-0.5	-0.5	3.033409	1.01959	-1.45048	-1.26234	1.70009294692907	0.29516	-0.98598	0.890576
Trial1	1	1	noBlindfold	counterclockwise	practice	Free	1	-0.5	-0.5	3.053413	1.01927	-1.45048	-1.2466	1.69280618145929	0.300622	-0.981748	0.818816
Trial1	1	1	noBlindfold	counterclockwise	practice	Free	1	-0.5	-0.5	3.07341	1.01923	-1.45048	-1.21483	1.679000188975	0.24418	-0.956358	0.913552
Trial1	1	1	noBlindfold	counterclockwise	practice	Free	1	-0.5	-0.5	3.093407	1.0198	-1.45046	-1.19825	1.67252648840471	0.080066	-0.91404	1.114355
Trial1	1	1	noBlindfold	counterclockwise	practice	Free	1	-0.5	-0.5	3.113411	1.02026	-1.45043	-1.18083	1.66574904688478	0.128559	-0.880185	0.91866
Trial1	1	1	noBlindfold	counterclockwise	practice	Free	1	-0.5	-0.5	3.133408	1.02085	-1.45044	-1.16364	1.6593381184619	0.17897	-0.897112	0.879193
Trial1	1	1	noBlindfold	counterclockwise	practice	Free	1	-0.5	-0.5	3.153412	1.02152	-1.45045	-1.14554	1.65279915817131	0.158712	-0.977517	1.017505
Trial1	1	1	noBlindfold	counterclockwise	practice	Free	1	-0.5	-0.5	3.173409	1.02231	-1.45045	-1.10915	1.6396619874994	0.169484	-0.952126	1.057676
Trial1	1	1	noBlindfold	counterclockwise	practice	Free	1	-0.5	-0.5	3.193413	1.02422	-1.45045	-1.09052	1.634613249773	0.066834	-0.875953	0.88469
Trial1	1	1	noBlindfold	counterclockwise	practice	Free	1	-0.5	-0.5	3.213409	1.02532	-1.45044	-1.07118	1.62875653208139	0.237641	-0.926735	0.778664
Trial1	1	1	noBlindfold	counterclockwise	practice	Free	1	-0.5	-0.5	3.233406	1.02664	-1.45046	-1.05223	1.62344936441087	0.345875	-0.943662	0.82749
Trial1	1	1	noBlindfold	counterclockwise	practice	Free	1	-0.5	-0.5	3.25341	1.02813	-1.45046	-1.03306	1.61843570814148	0.296736	-0.842099	0.837696
Trial1	1	1	noBlindfold	counterclockwise	practice	Free	1	-0.5	-0.5	3.273407	1.02984	-1.45045	-0.99331	1.60740944809737	0.325371	-1.057921	0.987622
Trial1	1	1	noBlindfold	counterclockwise	practice	Free	1	-0.5	-0.5	3.293411	1.0337	-1.45047	-0.9735299	1.60513745718771	0.164572	-0.892881	0.677756
Trial1	1	1	noBlindfold	counterclockwise	practice	Free	1	-0.5	-0.5	3.313408	1.03572	-1.45044	-0.95311	1.60116974227235	0.165648	-1.002907	0.610888
Trial1	1	1	noBlindfold	counterclockwise	practice	Free	1	-0.5	-0.5	3.333412	1.03788	-1.45046	-0.93318	1.597723373649	0.013823	-1.100239	0.806234
Trial1	1	1	noBlindfold	counterclockwise	practice	Free	1	-0.5	-0.5	3.353409	1.04022	-1.45049	-0.9124	1.59447530014378	0.190891	-0.956358	0.93901
Trial1	1	1	noBlindfold	counterclockwise	practice	Free	1	-0.5	-0.5	3.373413	1.04256	-1.45049	-0.8715301	1.58667132026824	0.131784	-0.922503	1.020271
Trial1	1	1	noBlindfold	counterclockwise	practice	Free	1	-0.5	-0.5	3.39341	1.04746	-1.45053	-0.85061	1.58668198209924	0.287017	-1.121398	0.509432
Trial1	1	1	noBlindfold	counterclockwise	practice	Free	1	-0.5	-0.5	3.413406	1.0501	-1.45055	-0.83041	1.58492304346555	0.348255	-1.028298	0.570372
Trial1	1	1	noBlindfold	counterclockwise	practice	Free	1	-0.5	-0.5	3.433411	1.05306	-1.45052	-0.81021	1.58373792287279	0.214958	-1.108702	0.708474
Trial1	1	1	noBlindfold	counterclockwise	practice	Free	1	-0.5	-0.5	3.453407	1.05608	-1.45056	-0.78927	1.58273878884036	0.094942	-1.235656	0.81427
Trial1	1	1	noBlindfold	counterclockwise	practice	Free	1	-0.5	-0.5	3.473412	1.05925	-1.45059	-0.74892	1.57899388915041	0.182571	-1.070616	0.605477
Trial1	1	1	noBlindfold	counterclockwise	practice	Free	1	-0.5	-0.5	3.493408	1.06577	-1.45059	-0.72908	1.58243907175022	0.438759	-1.303365	0.522242
Trial1	1	1	noBlindfold	counterclockwise	practice	Free	1	-0.5	-0.5	3.513412	1.06935	-1.45063	-0.70874	1.58317144415328	0.258118	-1.180643	0.537792
Trial1	1	1	noBlindfold	counterclockwise	practice	Free	1	-0.5	-0.5	3.533409	1.07333	-1.45061	-0.68896	1.5846365331368	0.216272	-1.239888	0.778867
Trial1	1	1	noBlindfold	counterclockwise	practice	Free	1	-0.5	-0.5	3.553413	1.07702	-1.45061	-0.66863	1.58601018706477	0.237625	-1.231425	0.615476
Trial1	1	1	noBlindfold	counterclockwise	practice	Free	1	-0.5	-0.5	3.57341	1.08099	-1.45063	-0.6298	1.58630932963869	0.1636	-1.383769	0.539348
Trial1	1	1	noBlindfold	counterclockwise	practice	Free	1	-0.5	-0.5	3.593407	1.089	-1.4506	-0.61051	1.59283816372621	0.179717	-1.155252	0.589594
Trial1	1	1	noBlindfold	counterclockwise	practice	Free	1	-0.5	-0.5	3.613411	1.09314	-1.45058	-0.59047	1.59570670611382	0.02602	-1.307597	0.890358
Trial1	1	1	noBlindfold	counterclockwise	practice	Free	1	-0.5	-0.5	3.633408	1.09737	-1.4506	-0.57088	1.59894183188273	0.024298	-1.201802	0.811798
Trial1	1	1	noBlindfold	counterclockwise	practice	Free	1	-0.5	-0.5	3.653412	1.10138	-1.45056	-0.55131	1.60220179459716	0.016885	-1.180643	0.530722
Trial1	1	1	noBlindfold	counterclockwise	practice	Free	1	-0.5	-0.5	3.673409	1.10533	-1.45057	-0.51151	1.60537125253643	0.055782	-1.349915	0.602531
Trial1	1	1	noBlindfold	counterclockwise	practice	Free	1	-0.5	-0.5	3.693413	1.11317	-1.45059	-0.4917	1.61319137999236	-0.041469	-1.159484	0.820577
Trial1	1	1	noBlindfold	counterclockwise	practice	Free	1	-0.5	-0.5	3.713409	1.11688	-1.45058	-0.47044	1.61715024589425	-0.124692	-1.189107	0.924299
Trial1	1	1	noBlindfold	counterclockwise	practice	Free	1	-0.5	-0.5	3.733406	1.1205	-1.45059	-0.45089	1.62124394822199	-0.087909	-1.180643	0.764465
Trial1	1	1	noBlindfold	counterclockwise	practice	Free	1	-0.5	-0.5	3.75341	1.12379	-1.45059	-0.43017	1.62529082829956	-0.0086202	-1.210266	0.675291
Trial1	1	1	noBlindfold	counterclockwise	practice	Free	1	-0.5	-0.5	3.773407	1.12691	-1.45062	-0.38999	1.63062511349063	-0.062475	-1.282206	0.682407
Trial1	1	1	noBlindfold	counterclockwise	practice	Free	1	-0.5	-0.5	3.793411	1.13277	-1.45064	-0.3698	1.63795302537878	-0.144761	-1.392233	0.849083
Trial1	1	1	noBlindfold	counterclockwise	practice	Free	1	-0.5	-0.5	3.813408	1.13536	-1.45069	-0.34909	1.64230818421307	-0.111544	-1.366842	0.608844
Trial1	1	1	noBlindfold	counterclockwise	practice	Free	1	-0.5	-0.5	3.833412	1.13778	-1.45069	-0.32923	1.64665902602768	-0.09353	-1.451478	0.484181
Trial1	1	1	noBlindfold	counterclockwise	practice	Free	1	-0.5	-0.5	3.853409	1.13998	-1.45072	-0.309	1.65106500809366	-0.076849	-1.565737	0.487723
Trial1	1	1	noBlindfold	counterclockwise	practice	Free	1	-0.5	-0.5	3.873413	1.14204	-1.45075	-0.27035	1.65802126847847	-0.160598	-1.50226	0.498671
Trial1	1	1	noBlindfold	counterclockwise	practice	Free	1	-0.5	-0.5	3.89341	1.14564	-1.45078	-0.25141	1.66431008088445	-0.209154	-1.646141	0.566053
Trial1	1	1	noBlindfold	counterclockwise	practice	Free	1	-0.5	-0.5	3.913406	1.14705	-1.4508	-0.23242	1.66864389358534	-0.061095	-1.671532	0.202134
Trial1	1	1	noBlindfold	counterclockwise	practice	Free	1	-0.5	-0.5	3.933411	1.14836	-1.45083	-0.21447	1.6729070856017	-0.020717	-1.599591	0.217609
Trial1	1	1	noBlindfold	counterclockwise	practice	Free	1	-0.5	-0.5	3.953407	1.14957	-1.45083	-0.19682	1.67719982830656	-0.0027998	-1.616518	0.444671
Trial1	1	1	noBlindfold	counterclockwise	practice	Free	1	-0.5	-0.5	3.973412	1.15077	-1.45081	-0.16106	1.68520673637059	-0.026106	-1.722313	0.482773
Trial1	1	1	noBlindfold	counterclockwise	practice	Free	1	-0.5	-0.5	3.993408	1.15303	-1.45083	-0.14414	1.69090054175143	-0.069231	-1.688459	0.380536
Trial1	1	1	noBlindfold	counterclockwise	practice	Free	1	-0.5	-0.5	4.013412	1.15398	-1.45082	-0.12721	1.69547110715851	0.044273	-1.802718	0.233912
Trial1	1	1	noBlindfold	counterclockwise	practice	Free	1	-0.5	-0.5	4.033409	1.15489	-1.45084	-0.11125	1.69993743456239	0.065255	-1.663068	0.188599
Trial1	1	1	noBlindfold	counterclockwise	practice	Free	1	-0.5	-0.5	4.053413	1.15578	-1.45083	-0.095581	1.70445369219516	-0.066916	-1.684227	0.432448
Trial1	1	1	noBlindfold	counterclockwise	practice	Free	1	-0.5	-0.5	4.07341	1.15651	-1.45085	-0.064953	1.71268539371134	-0.145717	-1.773095	0.460402
Trial1	1	1	noBlindfold	counterclockwise	practice	Free	1	-0.5	-0.5	4.093407	1.1574	-1.45088	-0.04957	1.71751622600503	-0.233223	-1.811181	0.46512
Trial1	1	1	noBlindfold	counterclockwise	practice	Free	1	-0.5	-0.5	4.113411	1.15752	-1.45088	-0.035107	1.72148129237659	-0.170669	-1.798486	0.205509
Trial1	1	1	noBlindfold	counterclockwise	practice	Free	1	-0.5	-0.5	4.133408	1.15749	-1.45091	-0.021182	1.7252651467058	-0.052126	-1.819645	0.193716
Trial1	1	1	noBlindfold	counterclockwise	practice	Free	1	-0.5	-0.5	4.153412	1.15739	-1.45092	-0.007767	1.72894040771539	-0.049139	-1.853499	0.155465
Trial1	1	1	noBlindfold	counterclockwise	practice	Free	1	-0.5	-0.5	4.173409	1.15725	-1.45093	0.018703	1.73652829526009	-0.078004	-1.92544	0.438567
Trial1	1	1	noBlindfold	counterclockwise	practice	Free	1	-0.5	-0.5	4.193413	1.15676	-1.45097	0.031638	1.73996913355742	-0.131064	-1.938135	0.777405
Trial1	1	1	noBlindfold	counterclockwise	practice	Free	1	-0.5	-0.5	4.213409	1.15636	-1.45094	0.044443	1.74354430227106	-0.120751	-1.92544	0.567474
Trial1	1	1	noBlindfold	counterclockwise	practice	Free	1	-0.5	-0.5	4.233406	1.15583	-1.45095	0.057473	1.74715460672601	-0.142033	-1.845036	0.550931
Trial1	1	1	noBlindfold	counterclockwise	practice	Free	1	-0.5	-0.5	4.25341	1.1552	-1.45092	0.069982	1.75059033903722	-0.187437	-1.870426	0.598288
Trial1	1	1	noBlindfold	counterclockwise	practice	Free	1	-0.5	-0.5	4.273407	1.15452	-1.45092	0.095006	1.75825728785322	-0.103937	-1.921208	0.56713
Trial1	1	1	noBlindfold	counterclockwise	practice	Free	1	-0.5	-0.5	4.293411	1.15304	-1.45097	0.10629	1.76071831166687	-0.159616	-1.993149	0.409412
Trial1	1	1	noBlindfold	counterclockwise	practice	Free	1	-0.5	-0.5	4.313408	1.1522	-1.45098	0.11789	1.76395942082621	-0.141946	-2.018539	0.274774
Trial1	1	1	noBlindfold	counterclockwise	practice	Free	1	-0.5	-0.5	4.333412	1.15124	-1.451	0.12884	1.76692763105653	-0.089026	-2.04393	0.444573
Trial1	1	1	noBlindfold	counterclockwise	practice	Free	1	-0.5	-0.5	4.353409	1.15027	-1.45099	0.13936	1.76979440279916	-0.070806	-1.963526	0.226975
Trial1	1	1	noBlindfold	counterclockwise	practice	Free	1	-0.5	-0.5	4.373413	1.14929	-1.45101	0.1583	1.77581426308793	0.0024229	-2.132798	0.044065
Trial1	1	1	noBlindfold	counterclockwise	practice	Free	1	-0.5	-0.5	4.39341	1.14744	-1.45106	0.1661	1.77700523765538	-0.06688	-2.310534	-0.348925
Trial1	1	1	noBlindfold	counterclockwise	practice	Free	1	-0.5	-0.5	4.413406	1.14653	-1.45112	0.17327	1.77886301393222	-0.190577	-2.365547	-0.105443
Trial1	1	1	noBlindfold	counterclockwise	practice	Free	1	-0.5	-0.5	4.433411	1.14553	-1.45117	0.17942	1.78027538927845	-0.216313	-2.416329	-0.13673
Trial1	1	1	noBlindfold	counterclockwise	practice	Free	1	-0.5	-0.5	4.453407	1.14445	-1.45122	0.18473	1.78131153912506	-0.294449	-2.564442	-0.199523
Trial1	1	1	noBlindfold	counterclockwise	practice	Free	1	-0.5	-0.5	4.473412	1.14326	-1.45128	0.19285	1.78335205975919	-0.383878	-2.615223	-0.161011
Trial1	1	1	noBlindfold	counterclockwise	practice	Free	1	-0.5	-0.5	4.493408	1.14027	-1.45133	0.19556	1.78165355239427	-0.66221	-2.682932	-0.258601
Trial1	1	1	noBlindfold	counterclockwise	practice	Free	1	-0.5	-0.5	4.513412	1.13843	-1.45134	0.19757	1.78074613099369	-0.731992	-2.716786	-0.254795
Trial1	1	1	noBlindfold	counterclockwise	practice	Free	1	-0.5	-0.5	4.533409	1.13637	-1.45136	0.19892	1.77938072206404	-0.903542	-2.763336	-0.171661
Trial1	1	1	noBlindfold	counterclockwise	practice	Free	1	-0.5	-0.5	4.553413	1.13398	-1.45137	0.19979	1.77752547174859	-1.049791	-2.649078	-0.195524
Trial1	1	1	noBlindfold	counterclockwise	practice	Free	1	-0.5	-0.5	4.57341	1.13132	-1.45133	0.20014	1.77521856686709	-1.221046	-2.636382	-0.400814
Trial1	1	1	noBlindfold	counterclockwise	practice	Free	1	-0.5	-0.5	4.593407	1.12446	-1.45131	0.19978	1.76877423216872	-1.415506	-2.564442	-0.354789
Trial1	1	1	noBlindfold	counterclockwise	practice	Free	1	-0.5	-0.5	4.613411	1.12017	-1.45128	0.19907	1.76455367534764	-1.572718	-2.479806	-0.494509
Trial1	1	1	noBlindfold	counterclockwise	practice	Free	1	-0.5	-0.5	4.633408	1.11499	-1.45126	0.19788	1.7593263430263	-1.593793	-2.517892	-0.661906
Trial1	1	1	noBlindfold	counterclockwise	practice	Free	1	-0.5	-0.5	4.653412	1.10915	-1.45125	0.1961	1.75325945951912	-1.715119	-2.51366	-0.863956
Trial1	1	1	noBlindfold	counterclockwise	practice	Free	1	-0.5	-0.5	4.673409	1.10244	-1.45126	0.19044	1.74485568016879	-1.784233	-2.551746	-0.934828
Trial1	1	1	noBlindfold	counterclockwise	practice	Free	1	-0.5	-0.5	4.693413	1.08558	-1.45125	0.18703	1.72802608002318	-2.010979	-2.458647	-0.535644
Trial1	1	1	noBlindfold	counterclockwise	practice	Free	1	-0.5	-0.5	4.713409	1.07476	-1.45124	0.1839	1.71685425001507	-2.17114	-2.458647	-0.250918
Trial1	1	1	noBlindfold	counterclockwise	practice	Free	1	-0.5	-0.5	4.733406	1.06391	-1.45123	0.18079	1.70566395429575	-2.170542	-2.42056	-0.313974
Trial1	1	1	noBlindfold	counterclockwise	practice	Free	1	-0.5	-0.5	4.75341	1.0523	-1.45121	0.17718	1.69357845362676	-2.16508	-2.297838	-0.425339
Trial1	1	1	noBlindfold	counterclockwise	practice	Free	1	-0.5	-0.5	4.773407	1.03876	-1.45116	0.16966	1.67816180956592	-2.06883	-2.247057	-0.411265
Trial1	1	1	noBlindfold	counterclockwise	practice	Free	1	-0.5	-0.5	4.793411	1.00727	-1.45111	0.16584	1.64778812158699	-1.9686	-2.217434	-0.295962
Trial1	1	1	noBlindfold	counterclockwise	practice	Free	1	-0.5	-0.5	4.813408	0.99037	-1.45112	0.1618	1.63069981916391	-1.992286	-2.293606	-0.461264
Trial1	1	1	noBlindfold	counterclockwise	practice	Free	1	-0.5	-0.5	4.833412	0.9725	-1.45113	0.15752	1.61263409261186	-1.97312	-2.25552	-0.524424
Trial1	1	1	noBlindfold	counterclockwise	practice	Free	1	-0.5	-0.5	4.853409	0.95368	-1.45114	0.15312	1.59365969087676	-1.967502	-2.247057	-0.327662
Trial1	1	1	noBlindfold	counterclockwise	practice	Free	1	-0.5	-0.5	4.873413	0.93393	-1.45113	0.14379	1.57182084208698	-1.971035	-2.247057	-0.278224
Trial1	1	1	noBlindfold	counterclockwise	practice	Free	1	-0.5	-0.5	4.89341	0.89103	-1.4511	0.13917	1.53085029616522	-1.815443	-2.217434	-0.402185
Trial1	1	1	noBlindfold	counterclockwise	practice	Free	1	-0.5	-0.5	4.913406	0.86864	-1.45111	0.13416	1.50842115035104	-1.843505	-2.25552	-0.334182
Trial1	1	1	noBlindfold	counterclockwise	practice	Free	1	-0.5	-0.5	4.933411	0.84476	-1.45112	0.12938	1.48475541662365	-1.83011	-2.234361	-0.124203
Trial1	1	1	noBlindfold	counterclockwise	practice	Free	1	-0.5	-0.5	4.953407	0.82082	-1.45111	0.12475	1.4611222119453	-1.833506	-2.225898	-0.0014005
Trial1	1	1	noBlindfold	counterclockwise	practice	Free	1	-0.5	-0.5	4.973412	0.79617	-1.45112	0.11571	1.43497577319898	-1.71824	-2.221666	0.038559
Trial1	1	1	noBlindfold	counterclockwise	practice	Free	1	-0.5	-0.5	4.993408	0.74424	-1.45107	0.11164	1.38644748906345	-1.551033	-2.098944	-0.01908
Trial1	1	1	noBlindfold	counterclockwise	practice	Free	1	-0.5	-0.5	5.013412	0.71786	-1.45106	0.10754	1.36098780144453	-1.555127	-2.115871	0.072267
Trial1	1	1	noBlindfold	counterclockwise	practice	Free	1	-0.5	-0.5	5.033409	0.69019	-1.45105	0.10386	1.33461569065568	-1.535718	-2.111639	0.197007
Trial1	1	1	noBlindfold	counterclockwise	practice	Free	1	-0.5	-0.5	5.053406	0.66289	-1.45106	0.10055	1.30880613128479	-1.56316	-2.09048	0.269065
Trial1	1	1	noBlindfold	counterclockwise	practice	Free	1	-0.5	-0.5	5.07341	0.6352	-1.45105	0.095006	1.28168297112228	-1.4087	-2.098944	0.318035
Trial1	1	1	noBlindfold	counterclockwise	practice	Free	1	-0.5	-0.5	5.093407	0.57804	-1.45104	0.09294499	1.23034711213006	-1.274023	-2.039698	0.424675
Trial1	1	1	noBlindfold	counterclockwise	practice	Free	1	-0.5	-0.5	5.113411	0.54956	-1.45103	0.09134699	1.20468563653076	-1.281512	-2.022771	0.489268
Trial1	1	1	noBlindfold	counterclockwise	practice	Free	1	-0.5	-0.5	5.133408	0.52001	-1.45102	0.090226	1.17846812531143	-1.260338	-2.001612	0.425088
Trial1	1	1	noBlindfold	counterclockwise	practice	Free	1	-0.5	-0.5	5.153412	0.49025	-1.45101	0.089443	1.15240535125184	-1.235692	-2.022771	0.25486
Trial1	1	1	noBlindfold	counterclockwise	practice	Free	1	-0.5	-0.5	5.173409	0.4612	-1.45101	0.08868	1.12714221780384	-1.174535	-2.014308	0.197401
Trial1	1	1	noBlindfold	counterclockwise	practice	Free	1	-0.5	-0.5	5.193413	0.40291	-1.45102	0.088901	1.07798462104677	-1.023825	-2.056626	0.468251
Trial1	1	1	noBlindfold	counterclockwise	practice	Free	1	-0.5	-0.5	5.213409	0.37379	-1.45103	0.089689	1.05415467336187	-1.062677	-2.094712	0.59403
Trial1	1	1	noBlindfold	counterclockwise	practice	Free	1	-0.5	-0.5	5.233406	0.34469	-1.45103	0.09104	1.0309362347223	-1.114517	-2.031235	0.672681
Trial1	1	1	noBlindfold	counterclockwise	practice	Free	1	-0.5	-0.5	5.25341	0.31467	-1.45102	0.09295599	1.00761300241915	-1.142462	-2.010076	0.710492
Trial1	1	1	noBlindfold	counterclockwise	practice	Free	1	-0.5	-0.5	5.273407	0.28547	-1.45102	0.098353	0.98741553846952	-1.121936	-2.035467	0.619426
Trial1	1	1	noBlindfold	counterclockwise	practice	Free	1	-0.5	-0.5	5.293411	0.22605	-1.45099	0.10172	0.942982276388228	-1.03027	-1.916976	0.621018
Trial1	1	1	noBlindfold	counterclockwise	practice	Free	1	-0.5	-0.5	5.313408	0.19677	-1.45099	0.10561	0.923174901734198	-0.982379	-2.014308	0.529935
Trial1	1	1	noBlindfold	counterclockwise	practice	Free	1	-0.5	-0.5	5.333412	0.16665	-1.45099	0.10979	0.90347443774993	-0.981147	-1.963526	0.598517
Trial1	1	1	noBlindfold	counterclockwise	practice	Free	1	-0.5	-0.5	5.353409	0.13745	-1.45099	0.11449	0.885404121722693	-1.015105	-2.04393	0.564984
Trial1	1	1	noBlindfold	counterclockwise	practice	Free	1	-0.5	-0.5	5.373413	0.10743	-1.45101	0.12498	0.871533817238906	-0.932821	-1.984685	0.604551
Trial1	1	1	noBlindfold	counterclockwise	practice	Free	1	-0.5	-0.5	5.39341	0.048687	-1.45102	0.13046	0.83578539829331	-0.88807	-2.069321	0.482779
Trial1	1	1	noBlindfold	counterclockwise	practice	Free	1	-0.5	-0.5	5.413406	0.020875	-1.45103	0.13615	0.822190726486803	-0.839253	-2.13703	0.304885
Trial1	1	1	noBlindfold	counterclockwise	practice	Free	1	-0.5	-0.5	5.433411	-0.0075806	-1.45106	0.142	0.809098801912262	-0.750471	-2.158189	-0.0089415
Trial1	1	1	noBlindfold	counterclockwise	practice	Free	1	-0.5	-0.5	5.453407	-0.037447	-1.45107	0.1471	0.795420449599105	-0.72596	-2.132798	-0.090009
Trial1	1	1	noBlindfold	counterclockwise	practice	Free	1	-0.5	-0.5	5.473412	-0.064416	-1.45108	0.1572	0.788444844921459	-0.614373	-2.175116	0.04722
Trial1	1	1	noBlindfold	counterclockwise	practice	Free	1	-0.5	-0.5	5.493408	-0.11983	-1.45111	0.16177	0.763196413222835	-0.779153	-2.251288	-0.163065
Trial1	1	1	noBlindfold	counterclockwise	practice	Free	1	-0.5	-0.5	5.513412	-0.14667	-1.45113	0.16613	0.754036640509928	-0.811986	-2.242825	-0.217927
Trial1	1	1	noBlindfold	counterclockwise	practice	Free	1	-0.5	-0.5	5.533409	-0.17409	-1.45114	0.17002	0.745079947828029	-0.85419	-2.331693	-0.178689
Trial1	1	1	noBlindfold	counterclockwise	practice	Free	1	-0.5	-0.5	5.553406	-0.20048	-1.45115	0.1736	0.737190067144247	-0.87495	-2.276679	-0.25447
Trial1	1	1	noBlindfold	counterclockwise	practice	Free	1	-0.5	-0.5	5.57341	-0.22669	-1.45116	0.17972	0.732610147813855	-0.965369	-2.323229	-0.259531
Trial1	1	1	noBlindfold	counterclockwise	practice	Free	1	-0.5	-0.5	5.593407	-0.27962	-1.45116	0.18203	0.716751183101476	-1.058245	-2.306302	-0.444898
Trial1	1	1	noBlindfold	counterclockwise	practice	Free	1	-0.5	-0.5	5.613411	-0.30565	-1.45116	0.1838	0.710882803273558	-1.022401	-2.344388	-0.52293
Trial1	1	1	noBlindfold	counterclockwise	practice	Free	1	-0.5	-0.5	5.633408	-0.33244	-1.45116	0.18487	0.705069699115445	-1.041508	-2.272447	-0.676421
Trial1	1	1	noBlindfold	counterclockwise	practice	Free	1	-0.5	-0.5	5.653412	-0.35842	-1.45115	0.18511	0.699586011714343	-1.07725	-2.285143	-0.891914
Trial1	1	1	noBlindfold	counterclockwise	practice	Free	1	-0.5	-0.5	5.673409	-0.38518	-1.45115	0.1833	0.692879879824197	-1.050779	-2.365547	-0.8765
Trial1	1	1	noBlindfold	counterclockwise	practice	Free	1	-0.5	-0.5	5.693413	-0.43796	-1.45112	0.18174	0.684557076140449	-1.195017	-2.238593	-0.490922
Trial1	1	1	noBlindfold	counterclockwise	practice	Free	1	-0.5	-0.5	5.713409	-0.46326	-1.45111	0.17972	0.680712204677722	-1.113154	-2.293606	-0.450454
Trial1	1	1	noBlindfold	counterclockwise	practice	Free	1	-0.5	-0.5	5.733406	-0.49019	-1.45111	0.17749	0.677561015812761	-1.090942	-2.141262	-0.362483
Trial1	1	1	noBlindfold	counterclockwise	practice	Free	1	-0.5	-0.5	5.75341	-0.51639	-1.45108	0.17499	0.67518895932882	-1.184401	-2.18358	-0.283992
Trial1	1	1	noBlindfold	counterclockwise	practice	Free	1	-0.5	-0.5	5.773407	-0.5427	-1.45109	0.16946	0.67082037767842	-1.149264	-2.170884	-0.351456
Trial1	1	1	noBlindfold	counterclockwise	practice	Free	1	-0.5	-0.5	5.793411	-0.59642	-1.45105	0.1663	0.67324030095618	-0.982705	-2.141262	-0.345986
Trial1	1	1	noBlindfold	counterclockwise	practice	Free	1	-0.5	-0.5	5.813408	-0.62286	-1.45105	0.16308	0.674366130982226	-0.859927	-2.103175	-0.316823
Trial1	1	1	noBlindfold	counterclockwise	practice	Free	1	-0.5	-0.5	5.833412	-0.64994	-1.45104	0.15971	0.676534757940933	-0.772813	-1.980453	-0.299293
Trial1	1	1	noBlindfold	counterclockwise	practice	Free	1	-0.5	-0.5	5.853409	-0.67521	-1.45101	0.15621	0.679198141055438	-0.762286	-2.035467	-0.270082
Trial1	1	1	noBlindfold	counterclockwise	practice	Free	1	-0.5	-0.5	5.873413	-0.70185	-1.45099	0.14895	0.679617184997326	-0.762989	-1.908513	-0.228313
Trial1	1	1	noBlindfold	counterclockwise	practice	Free	1	-0.5	-0.5	5.89341	-0.75301	-1.45093	0.14538	0.693202278264899	-0.701779	-1.819645	-0.119407
Trial1	1	1	noBlindfold	counterclockwise	practice	Free	1	-0.5	-0.5	5.913406	-0.77903	-1.45091	0.14183	0.699859628989995	-0.591577	-1.730777	-0.131222
Trial1	1	1	noBlindfold	counterclockwise	practice	Free	1	-0.5	-0.5	5.933411	-0.80402	-1.4509	0.13813	0.706850831293935	-0.578572	-1.790022	-0.032309
Trial1	1	1	noBlindfold	counterclockwise	practice	Free	1	-0.5	-0.5	5.953407	-0.82951	-1.45089	0.1349	0.715314529837061	-0.729363	-1.705386	0.051761
Trial1	1	1	noBlindfold	counterclockwise	practice	Free	1	-0.5	-0.5	5.973412	-0.85404	-1.45087	0.12898	0.721775710076296	-0.795792	-1.7604	0.124384
Trial1	1	1	noBlindfold	counterclockwise	practice	Free	1	-0.5	-0.5	5.993408	-0.90272	-1.45089	0.12656	0.744822705546988	-0.761323	-1.718082	0.343935
Trial1	1	1	noBlindfold	counterclockwise	practice	Free	1	-0.5	-0.5	6.013412	-0.92832	-1.45087	0.12455	0.757311505702264	-0.713122	-1.743472	0.318084
Trial1	1	1	noBlindfold	counterclockwise	practice	Free	1	-0.5	-0.5	6.033409	-0.95158	-1.45088	0.12278	0.769272033693019	-0.818205	-1.773095	0.222493
Trial1	1	1	noBlindfold	counterclockwise	practice	Free	1	-0.5	-0.5	6.053406	-0.97689	-1.45087	0.12132	0.783238560697858	-0.785384	-1.7604	0.186108
Trial1	1	1	noBlindfold	counterclockwise	practice	Free	1	-0.5	-0.5	6.07341	-0.99991	-1.45087	0.11884	0.795533124748763	-0.726631	-1.756168	0.127452
Trial1	1	1	noBlindfold	counterclockwise	practice	Free	1	-0.5	-0.5	6.093407	-1.04748	-1.45089	0.11798	0.825611059078514	-0.516764	-1.78579	0.241405
Trial1	1	1	noBlindfold	counterclockwise	practice	Free	1	-0.5	-0.5	6.113411	-1.07045	-1.45089	0.11731	0.840526566775372	-0.415857	-1.790022	0.272072
Trial1	1	1	noBlindfold	counterclockwise	practice	Free	1	-0.5	-0.5	6.133408	-1.09368	-1.45089	0.11686	0.85613789306331	-0.368805	-1.794254	0.174516
Trial1	1	1	noBlindfold	counterclockwise	practice	Free	1	-0.5	-0.5	6.153412	-1.11574	-1.45089	0.11659	0.871389150398037	-0.211943	-1.83234	0.158638
Trial1	1	1	noBlindfold	counterclockwise	practice	Free	1	-0.5	-0.5	6.173409	-1.1379	-1.4509	0.11672	0.887276715050023	-0.198378	-1.87889	0.247336
Trial1	1	1	noBlindfold	counterclockwise	practice	Free	1	-0.5	-0.5	6.193413	-1.17902	-1.45093	0.11713	0.917560710232836	-0.068026	-1.900049	0.243983
Trial1	1	1	noBlindfold	counterclockwise	practice	Free	1	-0.5	-0.5	6.213409	-1.19852	-1.45094	0.11779	0.932520560737155	0.075477	-1.891585	0.244929
Trial1	1	1	noBlindfold	counterclockwise	practice	Free	1	-0.5	-0.5	6.233406	-1.21779	-1.45094	0.11853	0.947524069536541	0.040105	-1.861963	0.195988
Trial1	1	1	noBlindfold	counterclockwise	practice	Free	1	-0.5	-0.5	6.25341	-1.23567	-1.45093	0.11945	0.961732089314533	0.082634	-1.938135	0.169606
Trial1	1	1	noBlindfold	counterclockwise	practice	Free	1	-0.5	-0.5	6.273407	-1.25323	-1.45095	0.12153	0.97655257549837	0.118277	-1.984685	0.192045
Trial1	1	1	noBlindfold	counterclockwise	practice	Free	1	-0.5	-0.5	6.293411	-1.28477	-1.45103	0.12264	1.00177070214602	0.192768	-2.124334	0.07126
Trial1	1	1	noBlindfold	counterclockwise	practice	Free	1	-0.5	-0.5	6.313408	-1.2996	-1.45105	0.12367	1.01406332801065	0.25161	-2.069321	0.0055695
Trial1	1	1	noBlindfold	counterclockwise	practice	Free	1	-0.5	-0.5	6.333412	-1.313	-1.45106	0.12466	1.0252653592756	0.271368	-2.221666	0.035273
Trial1	1	1	noBlindfold	counterclockwise	practice	Free	1	-0.5	-0.5	6.353409	-1.32543	-1.45109	0.12565	1.035747302098	0.25092	-2.340156	0.07845
Trial1	1	1	noBlindfold	counterclockwise	practice	Free	1	-0.5	-0.5	6.373413	-1.33693	-1.45115	0.12734	1.04594796632679	0.203226	-2.42056	0.002096
Trial1	1	1	noBlindfold	counterclockwise	practice	Free	1	-0.5	-0.5	6.39341	-1.35719	-1.45133	0.12788	1.06254788258412	0.349977	-2.721018	-0.18899
Trial1	1	1	noBlindfold	counterclockwise	practice	Free	1	-0.5	-0.5	6.413406	-1.36552	-1.45139	0.12823	1.06948482564439	0.337989	-2.919913	-0.164902
Trial1	1	1	noBlindfold	counterclockwise	practice	Free	1	-0.5	-0.5	6.433411	-1.37292	-1.45147	0.1282	1.07546484041649	0.31405	-3.093417	-0.29292
Trial1	1	1	noBlindfold	counterclockwise	practice	Free	1	-0.5	-0.5	6.453407	-1.37895	-1.45155	0.12753	1.07997546041529	0.318699	-3.296543	-0.817463
Trial1	1	1	noBlindfold	counterclockwise	practice	Free	1	-0.5	-0.5	6.473412	-1.38381	-1.45164	0.1237	1.08172171737334	0.316937	-3.482742	-1.19129
Trial1	1	1	noBlindfold	counterclockwise	practice	Free	1	-0.5	-0.5	6.493408	-1.39046	-1.4518	0.1207	1.08544347124814	-0.053664	-3.588537	-1.503995
Trial1	1	1	noBlindfold	counterclockwise	practice	Free	1	-0.5	-0.5	6.513412	-1.39267	-1.4518	0.1164	1.08480806755712	-0.213169	-3.499669	-1.992467
Trial1	1	1	noBlindfold	counterclockwise	practice	Free	1	-0.5	-0.5	6.533409	-1.39466	-1.45177	0.11123	1.08352139916324	-0.320561	-3.47851	-2.312851
Trial1	1	1	noBlindfold	counterclockwise	practice	Free	1	-0.5	-0.5	6.553406	-1.39655	-1.45174	0.10454	1.08132807424086	-0.430346	-3.40657	-2.451716
Trial1	1	1	noBlindfold	counterclockwise	practice	Free	1	-0.5	-0.5	6.57341	-1.39858	-1.4517	0.086256	1.07291297152084	-0.634805	-3.343093	-2.649287
Trial1	1	1	noBlindfold	counterclockwise	practice	Free	1	-0.5	-0.5	6.593407	-1.40364	-1.45169	0.074876	1.071003139998	-0.655354	-3.347325	-2.753143
Trial1	1	1	noBlindfold	counterclockwise	practice	Free	1	-0.5	-0.5	6.613411	-1.40669	-1.45169	0.061559	1.06650610522198	-0.759761	-3.45312	-2.789256
Trial1	1	1	noBlindfold	counterclockwise	practice	Free	1	-0.5	-0.5	6.633408	-1.41027	-1.45172	0.046783	1.0618677309032	-0.732014	-3.317702	-2.647889
Trial1	1	1	noBlindfold	counterclockwise	practice	Free	1	-0.5	-0.5	6.653412	-1.41419	-1.4517	0.031471	1.05745196565612	-0.880603	-3.283848	-2.672578
Trial1	1	1	noBlindfold	counterclockwise	practice	Free	1	-0.5	-0.5	6.673409	-1.41863	-1.45166	-0.0057557	1.04314836552267	-0.863926	-3.300775	-2.894963
Trial1	1	1	noBlindfold	counterclockwise	practice	Free	1	-0.5	-0.5	6.693413	-1.42924	-1.45161	-0.025077	1.04357022444919	-0.828872	-2.898754	-2.43346
Trial1	1	1	noBlindfold	counterclockwise	practice	Free	1	-0.5	-0.5	6.713409	-1.43482	-1.45153	-0.047158	1.03872719801846	-0.710038	-3.182284	-2.078903
Trial1	1	1	noBlindfold	counterclockwise	practice	Free	1	-0.5	-0.5	6.733406	-1.4411	-1.45155	-0.067993	1.03551872800878	-0.693064	-3.051099	-1.695726
Trial1	1	1	noBlindfold	counterclockwise	practice	Free	1	-0.5	-0.5	6.75341	-1.44734	-1.45149	-0.090407	1.03209472629539	-0.860237	-2.877595	-2.138146
Trial1	1	1	noBlindfold	counterclockwise	practice	Free	1	-0.5	-0.5	6.773407	-1.45437	-1.45147	-0.13809	1.02068652727947	-0.598479	-3.389643	-1.970526
Trial1	1	1	noBlindfold	counterclockwise	practice	Free	1	-0.5	-0.5	6.793411	-1.46916	-1.45142	-0.16277	1.02615560779194	-0.768626	-2.860668	-1.234379
Trial1	1	1	noBlindfold	counterclockwise	practice	Free	1	-0.5	-0.5	6.813408	-1.47712	-1.45142	-0.18777	1.02579293853052	-0.786566	-2.864899	-1.568466
Trial1	1	1	noBlindfold	counterclockwise	practice	Free	1	-0.5	-0.5	6.833412	-1.48543	-1.45142	-0.21185	1.02669504672048	-0.507614	-2.831045	-1.818104
Trial1	1	1	noBlindfold	counterclockwise	practice	Free	1	-0.5	-0.5	6.853409	-1.49347	-1.4514	-0.23701	1.02768990082446	-0.510406	-2.759104	-1.573665
Trial1	1	1	noBlindfold	counterclockwise	practice	Free	1	-0.5	-0.5	6.873413	-1.50192	-1.45139	-0.28774	1.02415731496146	-0.578948	-3.034171	-0.699573
Trial1	1	1	noBlindfold	counterclockwise	practice	Free	1	-0.5	-0.5	6.89341	-1.51959	-1.45141	-0.31377	1.0364581147244	-0.380045	-2.962231	-1.531019
Trial1	1	1	noBlindfold	counterclockwise	practice	Free	1	-0.5	-0.5	6.913406	-1.52868	-1.45144	-0.33919	1.04117365203908	-0.333442	-2.712555	-1.389908
Trial1	1	1	noBlindfold	counterclockwise	practice	Free	1	-0.5	-0.5	6.933411	-1.5374	-1.45139	-0.36519	1.04612261200622	-0.305798	-2.835277	-0.860997
Trial1	1	1	noBlindfold	counterclockwise	practice	Free	1	-0.5	-0.5	6.953407	-1.54605	-1.45138	-0.38962	1.05185764036513	-0.450284	-2.826813	-1.008161
Trial1	1	1	noBlindfold	counterclockwise	practice	Free	1	-0.5	-0.5	6.973412	-1.5547	-1.45139	-0.44026	1.0563905500501	-0.234471	-2.881827	-1.370455
Trial1	1	1	noBlindfold	counterclockwise	practice	Free	1	-0.5	-0.5	6.993408	-1.57173	-1.45134	-0.46595	1.07227066401458	-0.377168	-2.543283	-0.639451
Trial1	1	1	noBlindfold	counterclockwise	practice	Free	1	-0.5	-0.5	7.013412	-1.58043	-1.45131	-0.49159	1.08046276160547	-0.316899	-2.750641	-1.167426
Trial1	1	1	noBlindfold	counterclockwise	practice	Free	1	-0.5	-0.5	7.033409	-1.58889	-1.45137	-0.51646	1.08901435663583	-0.343215	-2.814118	-1.113044
Trial1	1	1	noBlindfold	counterclockwise	practice	Free	1	-0.5	-0.5	7.053406	-1.59758	-1.45134	-0.5418	1.09837561962321	-0.285327	-2.42056	-0.822211
Trial1	1	1	noBlindfold	counterclockwise	practice	Free	1	-0.5	-0.5	7.07341	-1.60623	-1.45126	-0.5892	1.10982048181014	-0.402047	-2.708323	-0.444855
Trial1	1	1	noBlindfold	counterclockwise	practice	Free	1	-0.5	-0.5	7.093407	-1.62283	-1.4513	-0.61399	1.12860134936963	-0.149734	-2.555978	-1.082127
Trial1	1	1	noBlindfold	counterclockwise	practice	Free	1	-0.5	-0.5	7.113411	-1.63131	-1.45127	-0.63843	1.13974784465813	-0.165724	-2.471342	-0.668496
Trial1	1	1	noBlindfold	counterclockwise	practice	Free	1	-0.5	-0.5	7.133408	-1.63933	-1.45125	-0.66167	1.15074316140133	-0.176623	-2.471342	-0.443682
Trial1	1	1	noBlindfold	counterclockwise	practice	Free	1	-0.5	-0.5	7.153412	-1.64747	-1.45125	-0.68547	1.16236247891768	-0.262946	-2.615223	-0.936444
Trial1	1	1	noBlindfold	counterclockwise	practice	Free	1	-0.5	-0.5	7.173409	-1.6552	-1.4513	-0.7312	1.17810885797002	-0.089327	-2.496733	-1.149466
Trial1	1	1	noBlindfold	counterclockwise	practice	Free	1	-0.5	-0.5	7.193413	-1.67	-1.4512	-0.7534	1.19712633988346	-0.080939	-2.526355	-0.375451
Trial1	1	1	noBlindfold	counterclockwise	practice	Free	1	-0.5	-0.5	7.213409	-1.67699	-1.45122	-0.77593	1.20890140757466	-0.067165	-2.555978	-0.68844
Trial1	1	1	noBlindfold	counterclockwise	practice	Free	1	-0.5	-0.5	7.233406	-1.68404	-1.45126	-0.79748	1.22083780529009	-0.050788	-2.407865	-0.762298
Trial1	1	1	noBlindfold	counterclockwise	practice	Free	1	-0.5	-0.5	7.25341	-1.69069	-1.45123	-0.81845	1.23253931326153	-0.151062	-2.390938	-0.270742
Trial1	1	1	noBlindfold	counterclockwise	practice	Free	1	-0.5	-0.5	7.273407	-1.69721	-1.45121	-0.85909	1.24990304016146	-0.277473	-2.492501	-0.095281
Trial1	1	1	noBlindfold	counterclockwise	practice	Free	1	-0.5	-0.5	7.293411	-1.71043	-1.45118	-0.87856	1.26824612674197	-0.320277	-2.374011	-0.494395
Trial1	1	1	noBlindfold	counterclockwise	practice	Free	1	-0.5	-0.5	7.313408	-1.71695	-1.45117	-0.89765	1.28027054993618	-0.445539	-2.238593	-0.541593
Trial1	1	1	noBlindfold	counterclockwise	practice	Free	1	-0.5	-0.5	7.333412	-1.72345	-1.45114	-0.91682	1.29250482494569	-0.182876	-2.204739	-0.345347
Trial1	1	1	noBlindfold	counterclockwise	practice	Free	1	-0.5	-0.5	7.353409	-1.73008	-1.45112	-0.93576	1.30498403443828	-0.173715	-2.272447	-0.569999
Trial1	1	1	noBlindfold	counterclockwise	practice	Free	1	-0.5	-0.5	7.373413	-1.73655	-1.45112	-0.97263	1.32379578156687	0.079389	-2.259752	-1.196128
Trial1	1	1	noBlindfold	counterclockwise	practice	Free	1	-0.5	-0.5	7.39341	-1.74804	-1.45109	-0.9921401	1.3415683274993	0.106715	-2.141262	-1.050373
Trial1	1	1	noBlindfold	counterclockwise	practice	Free	1	-0.5	-0.5	7.413406	-1.75353	-1.45108	-1.01097	1.35367199204972	0.166305	-2.34862	-0.759931
Trial1	1	1	noBlindfold	counterclockwise	practice	Free	1	-0.5	-0.5	7.433411	-1.75848	-1.45113	-1.02969	1.36540968819965	0.179467	-2.344388	-0.881029
Trial1	1	1	noBlindfold	counterclockwise	practice	Free	1	-0.5	-0.5	7.453407	-1.76306	-1.45114	-1.04903	1.37722706158766	0.102316	-2.132798	-1.014377
Trial1	1	1	noBlindfold	counterclockwise	practice	Free	1	-0.5	-0.5	7.473412	-1.76745	-1.45111	-1.08677	1.3966848390922	0.03881	-2.374011	-0.762851
Trial1	1	1	noBlindfold	counterclockwise	practice	Free	1	-0.5	-0.5	7.493408	-1.77562	-1.45117	-1.10484	1.41174986197221	-0.259579	-2.192043	-0.519491
Trial1	1	1	noBlindfold	counterclockwise	practice	Free	1	-0.5	-0.5	7.513412	-1.77966	-1.45111	-1.12307	1.42328700827887	-0.246152	-2.187811	-0.437324
Trial1	1	1	noBlindfold	counterclockwise	practice	Free	1	-0.5	-0.5	7.533409	-1.78391	-1.4511	-1.14056	1.43483163747224	-0.300553	-2.221666	-0.708281
Trial1	1	1	noBlindfold	counterclockwise	practice	Free	1	-0.5	-0.5	7.553406	-1.78804	-1.45111	-1.15786	1.44631486046746	-0.325143	-2.196275	-0.702127
Trial1	1	1	noBlindfold	counterclockwise	practice	Free	1	-0.5	-0.5	7.57341	-1.79255	-1.45109	-1.19155	1.46592184114933	-0.377339	-2.060857	-0.370582
Trial1	1	1	noBlindfold	counterclockwise	practice	Free	1	-0.5	-0.5	7.593407	-1.80192	-1.45105	-1.2072	1.48159624524604	-0.333963	-2.259752	-0.110757
Trial1	1	1	noBlindfold	counterclockwise	practice	Free	1	-0.5	-0.5	7.613411	-1.80669	-1.4511	-1.22319	1.49346657192109	-0.220015	-2.115871	-0.178473
Trial1	1	1	noBlindfold	counterclockwise	practice	Free	1	-0.5	-0.5	7.633408	-1.81158	-1.45106	-1.23751	1.50471366332712	-0.106308	-1.988917	-0.516105
Trial1	1	1	noBlindfold	counterclockwise	practice	Free	1	-0.5	-0.5	7.653412	-1.81619	-1.45102	-1.25189	1.51581489464101	-0.0046342	-2.192043	-0.363167
Trial1	1	1	noBlindfold	counterclockwise	practice	Free	1	-0.5	-0.5	7.673409	-1.82059	-1.45108	-1.27911	1.53328742269704	0.033545	-2.306302	-0.106547
Trial1	1	1	noBlindfold	counterclockwise	practice	Free	1	-0.5	-0.5	7.693413	-1.82874	-1.45111	-1.29134	1.54653440246436	0.228673	-2.187811	0.062609
Trial1	1	1	noBlindfold	counterclockwise	practice	Free	1	-0.5	-0.5	7.713409	-1.83221	-1.4511	-1.30296	1.55548325601613	0.184658	-2.221666	0.217581
Trial1	1	1	noBlindfold	counterclockwise	practice	Free	1	-0.5	-0.5	7.733406	-1.83541	-1.45112	-1.31321	1.56353138323771	0.088299	-2.217434	0.355126
Trial1	1	1	noBlindfold	counterclockwise	practice	Free	1	-0.5	-0.5	7.75341	-1.83823	-1.45112	-1.32291	1.57099985803927	0.121229	-2.179348	0.434011
Trial1	1	1	noBlindfold	counterclockwise	practice	Free	1	-0.5	-0.5	7.773407	-1.84092	-1.45112	-1.33777	1.58111508688547	0.20131	-2.323229	0.457467
Trial1	1	1	noBlindfold	counterclockwise	practice	Free	1	-0.5	-0.5	7.793411	-1.84463	-1.45114	-1.34399	1.58756067962538	0.599047	-2.196275	0.232037
Trial1	1	1	noBlindfold	counterclockwise	practice	Free	1	-0.5	-0.5	7.813408	-1.8456	-1.45109	-1.34977	1.59146107457913	0.727078	-2.052394	0.028629
Trial1	1	1	noBlindfold	counterclockwise	practice	Free	1	-0.5	-0.5	7.833412	-1.84582	-1.45102	-1.35497	1.59442936561868	0.982459	-1.959294	-0.18388
Trial1	1	1	noBlindfold	counterclockwise	practice	Free	1	-0.5	-0.5	7.853409	-1.84514	-1.45097	-1.36003	1.59657547965248	1.284224	-1.794254	-0.26788
Trial1	1	1	noBlindfold	counterclockwise	practice	Free	1	-0.5	-0.5	7.873413	-1.84345	-1.4509	-1.3693	1.60016892628272	1.479366	-1.608055	-0.289822
Trial1	1	1	noBlindfold	counterclockwise	practice	Free	1	-0.5	-0.5	7.89341	-1.8365	-1.45079	-1.37363	1.59670342855436	1.691895	-1.603823	-0.065825
Trial1	1	1	noBlindfold	counterclockwise	practice	Free	1	-0.5	-0.5	7.913406	-1.83125	-1.45078	-1.37787	1.59464178611015	1.835995	-1.544578	-0.222073
Trial1	1	1	noBlindfold	counterclockwise	practice	Free	1	-0.5	-0.5	7.933411	-1.82473	-1.45078	-1.38222	1.5916097656084	1.932937	-1.514955	-0.2875
Trial1	1	1	noBlindfold	counterclockwise	practice	Free	1	-0.5	-0.5	7.953407	-1.81637	-1.45078	-1.38651	1.58705072700475	1.963411	-1.569969	-0.357738
Trial1	1	1	noBlindfold	counterclockwise	practice	Free	1	-0.5	-0.5	7.973412	-1.80746	-1.45078	-1.39541	1.58468009733055	1.960914	-1.506492	-0.380803
Trial1	1	1	noBlindfold	counterclockwise	practice	Free	1	-0.5	-0.5	7.993408	-1.78506	-1.45073	-1.39973	1.56872347498221	1.826287	-1.421856	-0.110665
Trial1	1	1	noBlindfold	counterclockwise	practice	Free	1	-0.5	-0.5	8.013412	-1.7723	-1.4507	-1.40404	1.5607804413866	1.794898	-1.328756	-0.026562
Trial1	1	1	noBlindfold	counterclockwise	practice	Free	1	-0.5	-0.5	8.033409	-1.75804	-1.45067	-1.40812	1.55156263249922	1.693707	-1.252584	0.076175
Trial1	1	1	noBlindfold	counterclockwise	practice	Free	1	-0.5	-0.5	8.053406	-1.74274	-1.45063	-1.41171	1.54130381454015	1.562983	-1.19757	0.166099
Trial1	1	1	noBlindfold	counterclockwise	practice	Free	1	-0.5	-0.5	8.07341	-1.72747	-1.4506	-1.41821	1.53290324494023	1.463997	-1.184875	0.231344
Trial1	1	1	noBlindfold	counterclockwise	practice	Free	1	-0.5	-0.5	8.093407	-1.69358	-1.4506	-1.42105	1.50763599929093	1.611184	-1.218729	0.141162
Trial1	1	1	noBlindfold	counterclockwise	practice	Free	1	-0.5	-0.5	8.113411	-1.67492	-1.45059	-1.42401	1.49473460186815	1.604083	-1.222961	-0.140379
Trial1	1	1	noBlindfold	counterclockwise	practice	Free	1	-0.5	-0.5	8.133408	-1.65603	-1.4506	-1.42719	1.4819199164318	1.593885	-1.235656	-0.481024
Trial1	1	1	noBlindfold	counterclockwise	practice	Free	1	-0.5	-0.5	8.153412	-1.63573	-1.45061	-1.43091	1.46849442856851	1.559072	-1.261047	-0.611919
Trial1	1	1	noBlindfold	counterclockwise	practice	Free	1	-0.5	-0.5	8.173409	-1.61522	-1.45063	-1.43953	1.45822914157683	1.565519	-1.252584	-0.599592
Trial1	1	1	noBlindfold	counterclockwise	practice	Free	1	-0.5	-0.5	8.193413	-1.57138	-1.45062	-1.44455	1.42829615928816	1.36493	-1.307597	-0.642645
Trial1	1	1	noBlindfold	counterclockwise	practice	Free	1	-0.5	-0.5	8.213409	-1.54887	-1.45064	-1.45031	1.41535067714519	1.322043	-1.227193	-0.805724
Trial1	1	1	noBlindfold	counterclockwise	practice	Free	1	-0.5	-0.5	8.233406	-1.52513	-1.45062	-1.45672	1.40221414392802	1.278869	-1.189107	-0.866165
Trial1	1	1	noBlindfold	counterclockwise	practice	Free	1	-0.5	-0.5	8.25341	-1.50085	-1.45061	-1.46326	1.38908983858867	1.339021	-1.286438	-0.791103
Trial1	1	1	noBlindfold	counterclockwise	practice	Free	1	-0.5	-0.5	8.273407	-1.47753	-1.45064	-1.47816	1.38288175124094	1.238556	-1.307597	-0.585498
Trial1	1	1	noBlindfold	counterclockwise	practice	Free	1	-0.5	-0.5	8.293411	-1.42754	-1.45062	-1.48644	1.35402892577164	1.12681	-1.189107	-0.826286
Trial1	1	1	noBlindfold	counterclockwise	practice	Free	1	-0.5	-0.5	8.313408	-1.40166	-1.45061	-1.49498	1.34274936203784	1.035582	-1.29067	-0.790997
Trial1	1	1	noBlindfold	counterclockwise	practice	Free	1	-0.5	-0.5	8.333412	-1.37631	-1.45064	-1.50417	1.3327702241668	0.955726	-1.33722	-0.678799
Trial1	1	1	noBlindfold	counterclockwise	practice	Free	1	-0.5	-0.5	8.353409	-1.35004	-1.45065	-1.5131	1.32247470943193	0.952518	-1.29067	-0.609871
Trial1	1	1	noBlindfold	counterclockwise	practice	Free	1	-0.5	-0.5	8.373413	-1.32518	-1.45065	-1.53259	1.32180325749502	1.087562	-1.349915	-0.607936
Trial1	1	1	noBlindfold	counterclockwise	practice	Free	1	-0.5	-0.5	8.39341	-1.27238	-1.4507	-1.54237	1.2973459159155	1.133577	-1.375306	-0.400796
Trial1	1	1	noBlindfold	counterclockwise	practice	Free	1	-0.5	-0.5	8.413406	-1.24594	-1.45069	-1.55218	1.28977102629947	1.1744	-1.358379	-0.338816
Trial1	1	1	noBlindfold	counterclockwise	practice	Free	1	-0.5	-0.5	8.433411	-1.21918	-1.45068	-1.56235	1.28289017377904	1.255313	-1.438783	-0.372615
Trial1	1	1	noBlindfold	counterclockwise	practice	Free	1	-0.5	-0.5	8.453407	-1.19203	-1.4507	-1.57227	1.27619286542355	1.352593	-1.493796	-0.356971
Trial1	1	1	noBlindfold	counterclockwise	practice	Free	1	-0.5	-0.5	8.473412	-1.16361	-1.45073	-1.59238	1.27815183522758	1.408605	-1.459942	-0.329913
Trial1	1	1	noBlindfold	counterclockwise	practice	Free	1	-0.5	-0.5	8.493408	-1.10608	-1.45072	-1.6022	1.25784649214835	1.593625	-1.493796	-0.208134
Trial1	1	1	noBlindfold	counterclockwise	practice	Free	1	-0.5	-0.5	8.513412	-1.07683	-1.45073	-1.61201	1.25271669892666	1.625513	-1.464174	-0.316905
Trial1	1	1	noBlindfold	counterclockwise	practice	Free	1	-0.5	-0.5	8.533409	-1.04696	-1.45073	-1.62203	1.24824540964975	1.534292	-1.489564	-0.204085
Trial1	1	1	noBlindfold	counterclockwise	practice	Free	1	-0.5	-0.5	8.553406	-1.01563	-1.45073	-1.63184	1.2437588465051	1.327296	-1.510723	-0.089295
Trial1	1	1	noBlindfold	counterclockwise	practice	Free	1	-0.5	-0.5	8.57341	-0.98394	-1.45074	-1.64971	1.24740966597476	1.121482	-1.493796	0.176752
Trial1	1	1	noBlindfold	counterclockwise	practice	Free	1	-0.5	-0.5	8.593407	-0.92201	-1.45071	-1.65806	1.23255640944488	0.987231	-1.396465	0.179961
Trial1	1	1	noBlindfold	counterclockwise	practice	Free	1	-0.5	-0.5	8.613411	-0.89096	-1.45068	-1.66625	1.23003609351125	0.847226	-1.345683	0.195451
Trial1	1	1	noBlindfold	counterclockwise	practice	Free	1	-0.5	-0.5	8.633408	-0.85996	-1.45067	-1.67353	1.22749505721074	0.626889	-1.383769	0.294144
Trial1	1	1	noBlindfold	counterclockwise	practice	Free	1	-0.5	-0.5	8.653412	-0.82918	-1.45067	-1.68084	1.22586402828918	0.474266	-1.371074	0.23259
Trial1	1	1	noBlindfold	counterclockwise	practice	Free	1	-0.5	-0.5	8.673409	-0.79788	-1.45068	-1.69378	1.2303832934298	0.39996	-1.400697	0.309851
Trial1	1	1	noBlindfold	counterclockwise	practice	Free	1	-0.5	-0.5	8.693413	-0.73775	-1.45066	-1.69958	1.22291337630454	0.186293	-1.261047	0.344123
Trial1	1	1	noBlindfold	counterclockwise	practice	Free	1	-0.5	-0.5	8.713409	-0.70818	-1.45064	-1.70472	1.22257484187838	0.0045076	-1.311829	0.36238
Trial1	1	1	noBlindfold	counterclockwise	practice	Free	1	-0.5	-0.5	8.733406	-0.68106	-1.45064	-1.70937	1.2228485464659	-0.088396	-1.303365	0.373678
Trial1	1	1	noBlindfold	counterclockwise	practice	Free	1	-0.5	-0.5	8.75341	-0.65315	-1.45065	-1.71341	1.2230367147309	-0.279303	-1.332988	0.545869
Trial1	1	1	noBlindfold	counterclockwise	practice	Free	1	-0.5	-0.5	8.773407	-0.62714	-1.45065	-1.71941	1.2260200647878	-0.523366	-1.265279	0.648818
Trial1	1	1	noBlindfold	counterclockwise	practice	Free	1	-0.5	-0.5	8.793411	-0.57818	-1.45062	-1.72129	1.22378987220383	-0.624684	-1.286438	0.648425
Trial1	1	1	noBlindfold	counterclockwise	practice	Free	1	-0.5	-0.5	8.813408	-0.55601	-1.45064	-1.72253	1.22381237936283	-0.671955	-1.349915	0.662667
Trial1	1	1	noBlindfold	counterclockwise	practice	Free	1	-0.5	-0.5	8.833412	-0.53515	-1.45067	-1.72295	1.22345501740667	-0.773864	-1.358379	0.811805
Trial1	1	1	noBlindfold	counterclockwise	practice	Free	1	-0.5	-0.5	8.853409	-0.51509	-1.45068	-1.72262	1.222713129696	-0.839459	-1.354147	0.809782
Trial1	1	1	noBlindfold	counterclockwise	practice	Free	1	-0.5	-0.5	8.873413	-0.49654	-1.45067	-1.72051	1.22051491025604	-0.862048	-1.252584	0.609972
Trial1	1	1	noBlindfold	counterclockwise	practice	Free	1	-0.5	-0.5	8.89341	-0.46463	-1.45068	-1.71885	1.21936311216275	-0.823112	-1.451478	0.515016
Trial1	1	1	noBlindfold	counterclockwise	practice	Free	1	-0.5	-0.5	8.913406	-0.45066	-1.45071	-1.71665	1.2176500652214	-0.877484	-1.396465	0.690469
Trial1	1	1	noBlindfold	counterclockwise	practice	Free	1	-0.5	-0.5	8.933411	-0.43806	-1.45071	-1.71389	1.21546920492314	-0.880612	-1.413392	0.65114
Trial1	1	1	noBlindfold	counterclockwise	practice	Free	1	-0.5	-0.5	8.953407	-0.42646	-1.45072	-1.71095	1.21318097574354	-0.834436	-1.540346	0.422738
Trial1	1	1	noBlindfold	counterclockwise	practice	Free	1	-0.5	-0.5	8.973412	-0.41646	-1.45075	-1.70482	1.20771269944237	-0.764249	-1.591128	0.235718
Trial1	1	1	noBlindfold	counterclockwise	practice	Free	1	-0.5	-0.5	8.993408	-0.39975	-1.45078	-1.70191	1.20608364437534	-0.619442	-1.514955	0.090136
Trial1	1	1	noBlindfold	counterclockwise	practice	Free	1	-0.5	-0.5	9.013412	-0.39312	-1.45078	-1.69912	1.20387371668261	-0.58591	-1.675764	0.084815
Trial1	1	1	noBlindfold	counterclockwise	practice	Free	1	-0.5	-0.5	9.033409	-0.38748	-1.45083	-1.69637	1.20164955688791	-0.563541	-1.684227	0.023994
Trial1	1	1	noBlindfold	counterclockwise	practice	Free	1	-0.5	-0.5	9.053406	-0.38263	-1.45085	-1.6941	1.19985440050317	-0.420559	-1.650373	-0.030263
Trial1	1	1	noBlindfold	counterclockwise	practice	Free	1	-0.5	-0.5	9.07341	-0.37875	-1.45085	-1.69045	1.19660881417177	-0.37127	-1.688459	-0.121448
Trial1	1	1	noBlindfold	counterclockwise	practice	Free	1	-0.5	-0.5	9.093407	-0.37307	-1.45085	-1.68934	1.19609399677191	-0.235251	-1.709618	-0.293333
Trial1	1	1	noBlindfold	counterclockwise	practice	Free	1	-0.5	-0.5	9.113411	-0.37121	-1.45086	-1.68866	1.19561667555729	-0.156837	-1.735009	-0.250456
Trial1	1	1	noBlindfold	counterclockwise	practice	Free	1	-0.5	-0.5	9.133408	-0.36985	-1.45087	-1.68841	1.19551556231777	-0.181921	-1.730777	-0.24496
Trial1	1	1	noBlindfold	counterclockwise	practice	Free	1	-0.5	-0.5	9.153412	-0.3691	-1.45088	-1.68843	1.1956173477346	-0.134365	-1.768863	-0.225987
Trial1	1	1	noBlindfold	counterclockwise	practice	Free	1	-0.5	-0.5	9.173409	-0.3689	-1.45089	-1.68847	1.19567883710773	-0.117837	-1.756168	-0.324139
Trial1	1	1	noBlindfold	counterclockwise	practice	Free	1	-0.5	-0.5	9.193413	-0.36892	-1.45088	-1.68848	1.19568659789156	-0.221809	-1.735009	-0.285089
Trial1	1	1	noBlindfold	counterclockwise	practice	Free	1	-0.5	-0.5	9.213409	-0.36893	-1.45088	-1.68849	1.19569557516374	-0.311288	-1.802718	-0.208711
Trial2	3	1	noBlindfold	counterclockwise	practice	Guided	1	0.5	0	0	0.45104	-1.45038	-0.8001	0.801596558049754	0.033992	-0.82884	-0.191258
Trial2	3	1	noBlindfold	counterclockwise	practice	Guided	1	0.5	0	0.007904053	0.45104	-1.45039	-0.8001	0.801596558049754	0.048883	-0.837304	-0.224076
Trial2	3	1	noBlindfold	counterclockwise	practice	Guided	1	0.5	0	0.0279007	0.45103	-1.45039	-0.8001	0.801597169722595	0.049152	-0.837304	-0.228236
Trial2	3	1	noBlindfold	counterclockwise	practice	Guided	1	0.5	0	0.04790497	0.45103	-1.4504	-0.8001	0.801597169722595	0.058706	-0.837304	-0.244499
Trial2	3	1	noBlindfold	counterclockwise	practice	Guided	1	0.5	0	0.06790161	0.45104	-1.4504	-0.8001	0.801596558049754	0.034496	-0.816145	-0.1994
Trial2	3	1	noBlindfold	counterclockwise	practice	Guided	1	0.5	0	0.08790588	0.45104	-1.4504	-0.8001	0.801596558049754	0.030818	-0.807681	-0.208068
Trial2	3	1	noBlindfold	counterclockwise	practice	Guided	1	0.5	0	0.1079025	0.45104	-1.4504	-0.8001	0.801596558049754	0.037555	-0.803449	-0.18208
Trial2	3	1	noBlindfold	counterclockwise	practice	Guided	1	0.5	0	0.1278992	0.45104	-1.4504	-0.80009	0.801586563165124	0.009127	-0.786522	-0.137272
Trial2	3	1	noBlindfold	counterclockwise	practice	Guided	1	0.5	0	0.1479034	0.45104	-1.4504	-0.80009	0.801586563165124	-0.0072033	-0.794986	-0.146802
Trial2	3	1	noBlindfold	counterclockwise	practice	Guided	1	0.5	0	0.1679001	0.45104	-1.4504	-0.80009	0.801586563165124	-0.016768	-0.773827	-0.130437
Trial2	3	1	noBlindfold	counterclockwise	practice	Guided	1	0.5	0	0.1879044	0.45104	-1.4504	-0.80009	0.801586563165124	-0.0029756	-0.807681	-0.146448
Trial2	3	1	noBlindfold	counterclockwise	practice	Guided	1	0.5	0	0.207901	0.45104	-1.45039	-0.80009	0.801586563165124	0.029114	-0.778058	-0.118791
Trial2	3	1	noBlindfold	counterclockwise	practice	Guided	1	0.5	0	0.2279053	0.45104	-1.45039	-0.80008	0.801576627774317	0.011663	-0.773827	-0.111436
Trial2	3	1	noBlindfold	counterclockwise	practice	Guided	1	0.5	0	0.2479019	0.45104	-1.45039	-0.80008	0.801576627774317	-0.011976	-0.811913	-0.074811
Trial2	3	1	noBlindfold	counterclockwise	practice	Guided	1	0.5	0	0.2678986	0.45104	-1.45039	-0.80008	0.801576627774317	-0.028861	-0.78229	-0.075909
Trial2	3	1	noBlindfold	counterclockwise	practice	Guided	1	0.5	0	0.2879028	0.45104	-1.45039	-0.80007	0.801566692383972	-0.080362	-0.778058	-0.09586
Trial2	3	1	noBlindfold	counterclockwise	practice	Guided	1	0.5	0	0.3078995	0.45104	-1.45039	-0.80007	0.801566692383972	-0.041771	-0.773827	-0.076398
Trial2	3	1	noBlindfold	counterclockwise	practice	Guided	1	0.5	0	0.3279037	0.45104	-1.45039	-0.80007	0.801566692383972	-0.05245	-0.739972	-0.03922
Trial2	3	1	noBlindfold	counterclockwise	practice	Guided	1	0.5	0	0.3479004	0.45103	-1.45039	-0.80006	0.801557309203995	-0.0059925	-0.769595	-0.036119
Trial2	3	1	noBlindfold	counterclockwise	practice	Guided	1	0.5	0	0.3679047	0.45103	-1.45039	-0.80006	0.801557309203995	-0.009649	-0.756899	-0.044835
Trial2	3	1	noBlindfold	counterclockwise	practice	Guided	1	0.5	0	0.3879013	0.45103	-1.45039	-0.80005	0.801547254835551	-0.0076662	-0.761131	-0.010767
Trial2	3	1	noBlindfold	counterclockwise	practice	Guided	1	0.5	0	0.4079056	0.45103	-1.45038	-0.80005	0.801547254835551	-0.014139	-0.78229	-0.040868
Trial2	3	1	noBlindfold	counterclockwise	practice	Guided	1	0.5	0	0.4279022	0.45103	-1.45038	-0.80005	0.801547254835551	0.034272	-0.739972	-0.067324
Trial2	3	1	noBlindfold	counterclockwise	practice	Guided	1	0.5	0	0.4478989	0.45103	-1.45038	-0.80005	0.801547254835551	0.023003	-0.739972	-0.110648
Trial2	3	1	noBlindfold	counterclockwise	practice	Guided	1	0.5	0	0.4679031	0.45103	-1.45038	-0.80005	0.801547254835551	0.054218	-0.803449	-0.176492
Trial2	3	1	noBlindfold	counterclockwise	practice	Guided	1	0.5	0	0.4878998	0.45104	-1.45039	-0.80006	0.801556697500736	0.095286	-0.803449	-0.220075
Trial2	3	1	noBlindfold	counterclockwise	practice	Guided	1	0.5	0	0.5079041	0.45105	-1.45039	-0.80007	0.801566082632935	0.217948	-0.786522	-0.216031
Trial2	3	1	noBlindfold	counterclockwise	practice	Guided	1	0.5	0	0.5279007	0.45106	-1.45039	-0.80008	0.801575406591671	0.224359	-0.837304	-0.249466
Trial2	3	1	noBlindfold	counterclockwise	practice	Guided	1	0.5	0	0.547905	0.45108	-1.4504	-0.80008	0.801574184087218	0.278055	-0.841535	-0.22886
Trial2	3	1	noBlindfold	counterclockwise	practice	Guided	1	0.5	0	0.5679016	0.45114	-1.45041	-0.80008	0.801570526831367	0.327251	-0.811913	-0.159006
Trial2	3	1	noBlindfold	counterclockwise	practice	Guided	1	0.5	0	0.5879059	0.45129	-1.45042	-0.80007	0.801551460419811	0.382044	-0.871158	-0.137014
Trial2	3	1	noBlindfold	counterclockwise	practice	Guided	1	0.5	0	0.6079025	0.45185	-1.45045	-0.80006	0.801507629699123	0.355962	-0.943099	-0.067375
Trial2	3	1	noBlindfold	counterclockwise	practice	Guided	1	0.5	0	0.6278992	0.45225	-1.45047	-0.80007	0.801493696602861	0.357554	-0.981185	-0.155424
Trial2	3	1	noBlindfold	counterclockwise	practice	Guided	1	0.5	0	0.6479034	0.45275	-1.45048	-0.80009	0.801483935813831	0.437403	-0.99388	-0.209381
Trial2	3	1	noBlindfold	counterclockwise	practice	Guided	1	0.5	0	0.6679001	0.45334	-1.45049	-0.80012	0.801479359856931	0.555281	-0.985417	-0.260766
Trial2	3	1	noBlindfold	counterclockwise	practice	Guided	1	0.5	0	0.6879044	0.45415	-1.4505	-0.80013	0.801442609077275	0.620063	-1.006576	-0.277469
Trial2	3	1	noBlindfold	counterclockwise	practice	Guided	1	0.5	0	0.707901	0.45666	-1.45049	-0.80012	0.801292930778171	0.701485	-0.930403	-0.224888
Trial2	3	1	noBlindfold	counterclockwise	practice	Guided	1	0.5	0	0.7279053	0.45853	-1.45047	-0.80011	0.801184023575281	0.758087	-0.905012	-0.182581
Trial2	3	1	noBlindfold	counterclockwise	practice	Guided	1	0.5	0	0.7479019	0.4607	-1.45046	-0.80012	0.801084577331806	0.811781	-0.892317	-0.284611
Trial2	3	1	noBlindfold	counterclockwise	practice	Guided	1	0.5	0	0.7678986	0.46333	-1.45044	-0.80013	0.800969862852244	0.92837	-0.849999	-0.250753
Trial2	3	1	noBlindfold	counterclockwise	practice	Guided	1	0.5	0	0.7879028	0.46662	-1.45042	-0.8001	0.800795969501089	1.020213	-0.845767	-0.226845
Trial2	3	1	noBlindfold	counterclockwise	practice	Guided	1	0.5	0	0.8078995	0.4748	-1.4504	-0.80008	0.800476763584055	1.151431	-0.820376	-0.156671
Trial2	3	1	noBlindfold	counterclockwise	practice	Guided	1	0.5	0	0.8279037	0.48018	-1.45041	-0.80008	0.800325458780347	1.182919	-0.866926	-0.178813
Trial2	3	1	noBlindfold	counterclockwise	practice	Guided	1	0.5	0	0.8479004	0.48617	-1.45042	-0.80011	0.800229559380667	1.229263	-0.849999	-0.230066
Trial2	3	1	noBlindfold	counterclockwise	practice	Guided	1	0.5	0	0.8679047	0.49313	-1.45043	-0.80015	0.80017952855709	1.24146	-0.913476	-0.333221
Trial2	3	1	noBlindfold	counterclockwise	practice	Guided	1	0.5	0	0.8879013	0.50041	-1.45044	-0.8002501	0.800250158445853	1.252807	-0.913476	-0.380102
Trial2	3	1	noBlindfold	counterclockwise	practice	Guided	1	0.5	0	0.9079056	0.51791	-1.45044	-0.8003	0.800500382004512	1.372389	-0.913476	-0.632293
Trial2	3	1	noBlindfold	counterclockwise	practice	Guided	1	0.5	0	0.9279022	0.5277	-1.45045	-0.80036	0.800839161725497	1.394994	-0.930403	-0.743049
Trial2	3	1	noBlindfold	counterclockwise	practice	Guided	1	0.5	0	0.9478989	0.53864	-1.45046	-0.80037	0.801302157940904	1.467284	-0.913476	-0.726457
Trial2	3	1	noBlindfold	counterclockwise	practice	Guided	1	0.5	0	0.9679031	0.55013	-1.45046	-0.80036	0.801928357420499	1.489301	-0.926171	-0.717917
Trial2	3	1	noBlindfold	counterclockwise	practice	Guided	1	0.5	0	0.9878998	0.5625	-1.45046	-0.80036	0.802796563624629	1.50754	-0.892317	-0.713644
Trial2	3	1	noBlindfold	counterclockwise	practice	Guided	1	0.5	0	1.007904	0.59023	-1.45046	-0.80026	0.805330696153035	1.548562	-0.866926	-0.512661
Trial2	3	1	noBlindfold	counterclockwise	practice	Guided	1	0.5	0	1.027901	0.60515	-1.45045	-0.8002	0.807079073822988	1.502977	-0.883853	-0.415674
Trial2	3	1	noBlindfold	counterclockwise	practice	Guided	1	0.5	0	1.047905	0.62184	-1.45045	-0.80017	0.809392995724075	1.355522	-0.905012	-0.323635
Trial2	3	1	noBlindfold	counterclockwise	practice	Guided	1	0.5	0	1.067902	0.6378	-1.45045	-0.80015	0.811929142132753	1.239318	-0.926171	-0.289697
Trial2	3	1	noBlindfold	counterclockwise	practice	Guided	1	0.5	0	1.087906	0.65486	-1.45045	-0.80018	0.815027356247073	1.173453	-0.900781	-0.318136
Trial2	3	1	noBlindfold	counterclockwise	practice	Guided	1	0.5	0	1.107903	0.69111	-1.45046	-0.8002	0.82270476309003	1.150211	-0.968489	-0.429531
Trial2	3	1	noBlindfold	counterclockwise	practice	Guided	1	0.5	0	1.127899	0.7097	-1.45047	-0.80022	0.827240082315647	1.162689	-0.964258	-0.454073
Trial2	3	1	noBlindfold	counterclockwise	practice	Guided	1	0.5	0	1.147903	0.72994	-1.45047	-0.80019	0.832572155118128	1.206724	-0.964258	-0.335217
Trial2	3	1	noBlindfold	counterclockwise	practice	Guided	1	0.5	0	1.1679	0.74889	-1.45048	-0.80015	0.837965575008037	1.179513	-0.92194	-0.271021
Trial2	3	1	noBlindfold	counterclockwise	practice	Guided	1	0.5	0	1.187904	0.76887	-1.45046	-0.80011	0.844077694438553	1.132752	-0.892317	-0.188294
Trial2	3	1	noBlindfold	counterclockwise	practice	Guided	1	0.5	0	1.207901	0.81067	-1.45044	-0.8001	0.858298211844869	1.009265	-0.845767	-0.219673
Trial2	3	1	noBlindfold	counterclockwise	practice	Guided	1	0.5	0	1.227905	0.83177	-1.45043	-0.80008	0.866140487076266	0.915001	-0.824608	-0.161726
Trial2	3	1	noBlindfold	counterclockwise	practice	Guided	1	0.5	0	1.247902	0.85446	-1.45043	-0.80005	0.875055330696514	0.889032	-0.854231	-0.085307
Trial2	3	1	noBlindfold	counterclockwise	practice	Guided	1	0.5	0	1.267899	0.87545	-1.45043	-0.80003	0.88374809963348	0.943284	-0.917708	-0.053823
Trial2	3	1	noBlindfold	counterclockwise	practice	Guided	1	0.5	0	1.287903	0.89737	-1.45045	-0.80005	0.893298853199673	0.998021	-0.943099	-0.063017
Trial2	3	1	noBlindfold	counterclockwise	practice	Guided	1	0.5	0	1.307899	0.9428	-1.45044	-0.80007	0.914430920184963	0.995213	-0.845767	-0.158125
Trial2	3	1	noBlindfold	counterclockwise	practice	Guided	1	0.5	0	1.327904	0.96564	-1.45044	-0.80006	0.925697939475997	0.96758	-0.888085	-0.131991
Trial2	3	1	noBlindfold	counterclockwise	practice	Guided	1	0.5	0	1.3479	0.99016	-1.45044	-0.80004	0.938254168593894	1.002273	-0.866926	-0.042092
Trial2	3	1	noBlindfold	counterclockwise	practice	Guided	1	0.5	0	1.367905	1.01283	-1.45043	-0.80003	0.950285545599766	0.921264	-0.858463	-0.076613
Trial2	3	1	noBlindfold	counterclockwise	practice	Guided	1	0.5	0	1.387901	1.03644	-1.45044	-0.80001	0.963215362758787	0.893508	-0.917708	-0.105026
Trial2	3	1	noBlindfold	counterclockwise	practice	Guided	1	0.5	0	1.407906	1.08497	-1.45045	-0.79998	0.991038833369963	0.808753	-0.841535	0.0086201
Trial2	3	1	noBlindfold	counterclockwise	practice	Guided	1	0.5	0	1.427902	1.10914	-1.45042	-0.79997	1.00548676602205	0.731532	-0.892317	0.065856
Trial2	3	1	noBlindfold	counterclockwise	practice	Guided	1	0.5	0	1.447899	1.13418	-1.45044	-0.79998	1.02085859944473	0.752407	-0.841535	-0.012028
Trial2	3	1	noBlindfold	counterclockwise	practice	Guided	1	0.5	0	1.467903	1.15853	-1.45043	-0.79999	1.03616878655225	0.740318	-0.803449	0.035756
Trial2	3	1	noBlindfold	counterclockwise	practice	Guided	1	0.5	0	1.4879	1.1829	-1.45042	-0.79994	1.05178720852822	0.690882	-0.841535	0.07871
Trial2	3	1	noBlindfold	counterclockwise	practice	Guided	1	0.5	0	1.507904	1.23242	-1.45039	-0.7999099	1.08457131439469	0.753137	-0.739972	0.24602
Trial2	3	1	noBlindfold	counterclockwise	practice	Guided	1	0.5	0	1.527901	1.25688	-1.45038	-0.79992	1.10124445489763	0.756347	-0.769595	0.186983
Trial2	3	1	noBlindfold	counterclockwise	practice	Guided	1	0.5	0	1.547905	1.28214	-1.45037	-0.79992	1.11875598434896	0.716654	-0.778058	0.187476
Trial2	3	1	noBlindfold	counterclockwise	practice	Guided	1	0.5	0	1.567902	1.30522	-1.45038	-0.79992	1.1350115453754	0.693443	-0.668032	0.154301
Trial2	3	1	noBlindfold	counterclockwise	practice	Guided	1	0.5	0	1.587906	1.30752	-1.45037	-0.7999	1.13663028816014	3.151396	-0.642599	-0.412047
Trial2	3	1	noBlindfold	counterclockwise	practice	Guided	1	0.5	0	1.607903	1.30202	-1.45041	-0.80005	1.13283535681699	3.151706	-0.401356	-0.498824
Trial2	3	1	noBlindfold	counterclockwise	practice	Guided	1	0.5	0	1.627899	1.30147	-1.45032	-0.80029	1.13261564402926	1.960029	-0.46897	-0.856057
Trial2	3	1	noBlindfold	counterclockwise	practice	Guided	1	0.5	0	1.647903	1.30103	-1.4503	-0.80045	1.13241744729019	0.61504	-0.993701	-1.147114
Trial2	3	1	noBlindfold	counterclockwise	practice	Guided	1	0.5	0	1.6679	1.30053	-1.45045	-0.80046	1.13207084269863	-0.148055	-1.243377	-1.002282
Trial2	3	1	noBlindfold	counterclockwise	practice	Guided	1	0.5	0	1.687904	1.30014	-1.45057	-0.80014	1.13156883050467	-0.06492	-1.141814	-0.603287
Trial2	3	1	noBlindfold	counterclockwise	practice	Guided	1	0.5	0	1.707901	1.30022	-1.45051	-0.7997299	1.13133551647626	1.35945	-0.727098	0.542864
Trial2	3	1	noBlindfold	counterclockwise	practice	Guided	1	0.5	0	1.727905	1.30056	-1.45039	-0.79913	1.13115207082397	1.89469	-0.456235	0.51971
Trial2	3	1	noBlindfold	counterclockwise	practice	Guided	1	0.5	0	1.747902	1.30084	-1.45028	-0.79866	1.13101826294473	1.749104	-0.489962	0.177395
Trial2	3	1	noBlindfold	counterclockwise	practice	Guided	1	0.5	0	1.767899	1.30087	-1.45026	-0.79845	1.13089135022517	1.31277	-0.544955	0.035524
Trial2	3	1	noBlindfold	counterclockwise	practice	Guided	1	0.5	0	1.787903	1.30072	-1.45027	-0.79828	1.13066504330089	0.928261	-0.608432	0.047242
Trial2	3	1	noBlindfold	counterclockwise	practice	Guided	1	0.5	0	1.807899	1.30053	-1.45045	-0.79816	1.13044572121453	1.156434	-1.205116	0.36987
Trial2	3	1	noBlindfold	counterclockwise	practice	Guided	1	0.5	0	1.827904	1.30058	-1.45051	-0.79803	1.13038939828853	1.613099	-0.853877	0.392644
Trial2	3	1	noBlindfold	counterclockwise	practice	Guided	1	0.5	0	1.8479	1.30071	-1.45046	-0.79781	1.13032617837509	1.929415	-0.654982	0.40583
Trial2	3	1	noBlindfold	counterclockwise	practice	Guided	1	0.5	0	1.867905	1.30086	-1.45039	-0.7974401	1.13017142594016	2.008293	-0.773473	0.51143
Trial2	3	1	noBlindfold	counterclockwise	practice	Guided	1	0.5	0	1.887901	1.30094	-1.45037	-0.7957	1.12900108689488	1.838687	-0.667678	0.6771
Trial2	3	1	noBlindfold	counterclockwise	practice	Guided	1	0.5	0	1.907906	1.30079	-1.45025	-0.79377	1.12753517713928	1.29464	-0.58712	1.132993
Trial2	3	1	noBlindfold	counterclockwise	practice	Guided	1	0.5	0	1.927902	1.30067	-1.45029	-0.79091	1.12543819475776	1.193627	-0.790246	1.479987
Trial2	3	1	noBlindfold	counterclockwise	practice	Guided	1	0.5	0	1.947899	1.30061	-1.45039	-0.78707	1.12270019078205	1.302479	-0.866418	1.518267
Trial2	3	1	noBlindfold	counterclockwise	practice	Guided	1	0.5	0	1.967903	1.30064	-1.45043	-0.78214	1.11927087920212	1.527603	-0.832564	1.472172
Trial2	3	1	noBlindfold	counterclockwise	practice	Guided	1	0.5	0	1.9879	1.30074	-1.45044	-0.76933	1.11042926319772	1.664511	-0.883346	1.493475
Trial2	3	1	noBlindfold	counterclockwise	practice	Guided	1	0.5	0	2.007904	1.30084	-1.45042	-0.76242	1.10572546381161	1.555699	-0.807173	1.675839
Trial2	3	1	noBlindfold	counterclockwise	practice	Guided	1	0.5	0	2.027901	1.3008	-1.45041	-0.75366	1.09967446367741	1.423097	-0.828332	1.870481
Trial2	3	1	noBlindfold	counterclockwise	practice	Guided	1	0.5	0	2.047905	1.30072	-1.45042	-0.74331	1.09254848821041	1.317875	-0.891809	1.927187
Trial2	3	1	noBlindfold	counterclockwise	practice	Guided	1	0.5	0	2.067902	1.30069	-1.45043	-0.73191	1.08480265390619	1.438453	-0.857955	2.098585
Trial2	3	1	noBlindfold	counterclockwise	practice	Guided	1	0.5	0	2.087898	1.30071	-1.45041	-0.70453	1.066535965857	1.476319	-0.769087	2.165281
Trial2	3	1	noBlindfold	counterclockwise	practice	Guided	1	0.5	0	2.107903	1.30077	-1.45043	-0.68901	1.05639361847802	1.492811	-0.951054	2.213024
Trial2	3	1	noBlindfold	counterclockwise	practice	Guided	1	0.5	0	2.127899	1.30076	-1.45045	-0.67126	1.04489550361174	1.503036	-0.845259	1.907437
Trial2	3	1	noBlindfold	counterclockwise	practice	Guided	1	0.5	0	2.147903	1.30073	-1.45046	-0.65382	1.03375484561681	1.321934	-1.090704	2.122943
Trial2	3	1	noBlindfold	counterclockwise	practice	Guided	1	0.5	0	2.1679	1.30068	-1.45051	-0.63463	1.02168674086985	1.291182	-0.942591	2.174601
Trial2	3	1	noBlindfold	counterclockwise	practice	Guided	1	0.5	0	2.187904	1.30063	-1.45051	-0.5928	0.996202900731577	1.346086	-1.044154	1.836303
Trial2	3	1	noBlindfold	counterclockwise	practice	Guided	1	0.5	0	2.207901	1.30068	-1.45057	-0.5703	0.983021159078032	1.331044	-1.094936	1.716823
Trial2	3	1	noBlindfold	counterclockwise	practice	Guided	1	0.5	0	2.227905	1.30071	-1.45058	-0.54761	0.97005831790336	1.345012	-1.281135	1.7508
Trial2	3	1	noBlindfold	counterclockwise	practice	Guided	1	0.5	0	2.247902	1.3007	-1.45062	-0.52422	0.957040754844644	1.373584	-1.196499	1.742697
Trial2	3	1	noBlindfold	counterclockwise	practice	Guided	1	0.5	0	2.267899	1.30071	-1.45063	-0.5005	0.944265173554222	1.502688	-1.310757	1.327879
Trial2	3	1	noBlindfold	counterclockwise	practice	Guided	1	0.5	0	2.287903	1.30075	-1.45064	-0.45083	0.918938572105151	1.607219	-1.374234	1.149777
Trial2	3	1	noBlindfold	counterclockwise	practice	Guided	1	0.5	0	2.307899	1.30079	-1.45069	-0.42609	0.907092844447731	1.451797	-1.492725	1.590904
Trial2	3	1	noBlindfold	counterclockwise	practice	Guided	1	0.5	0	2.327904	1.30076	-1.4507	-0.40115	0.8956215382925	1.349167	-1.429248	1.124566
Trial2	3	1	noBlindfold	counterclockwise	practice	Guided	1	0.5	0	2.3479	1.30077	-1.45071	-0.37627	0.884766508128586	1.608744	-1.55197	0.938908
Trial2	3	1	noBlindfold	counterclockwise	practice	Guided	1	0.5	0	2.367905	1.30078	-1.45072	-0.35144	0.874504879057897	1.499482	-1.298062	0.874038
Trial2	3	1	noBlindfold	counterclockwise	practice	Guided	1	0.5	0	2.387901	1.30077	-1.45068	-0.30039	0.855258334693162	1.39552	-1.378466	1.285647
Trial2	3	1	noBlindfold	counterclockwise	practice	Guided	1	0.5	0	2.407906	1.3007	-1.45069	-0.27536	0.846725180835347	1.503572	-1.43348	0.719591
Trial2	3	1	noBlindfold	counterclockwise	practice	Guided	1	0.5	0	2.427902	1.30074	-1.45072	-0.24985	0.838814388465559	1.464135	-1.38693	0.604538
Trial2	3	1	noBlindfold	counterclockwise	practice	Guided	1	0.5	0	2.447899	1.30075	-1.45072	-0.22513	0.831795599279995	1.336541	-1.399625	1.007106
Trial2	3	1	noBlindfold	counterclockwise	practice	Guided	1	0.5	0	2.467903	1.30071	-1.45071	-0.19975	0.825249358450183	1.48694	-1.361539	0.980539
Trial2	3	1	noBlindfold	counterclockwise	practice	Guided	1	0.5	0	2.4879	1.30069	-1.45073	-0.15097	0.814798443797074	1.398864	-1.43348	0.438779
Trial2	3	1	noBlindfold	counterclockwise	practice	Guided	1	0.5	0	2.507904	1.30075	-1.45068	-0.12792	0.81090315446692	1.511868	-1.441943	1.005821
Trial2	3	1	noBlindfold	counterclockwise	practice	Guided	1	0.5	0	2.527901	1.30074	-1.45069	-0.10348	0.807398701374817	1.440549	-1.395393	1.074127
Trial2	3	1	noBlindfold	counterclockwise	practice	Guided	1	0.5	0	2.547905	1.30074	-1.45071	-0.080097	0.804736033439497	1.563375	-1.501188	0.274232
Trial2	3	1	noBlindfold	counterclockwise	practice	Guided	1	0.5	0	2.567902	1.30078	-1.45072	-0.057183	0.802819155704975	1.641183	-1.480029	0.678334
Trial2	3	1	noBlindfold	counterclockwise	practice	Guided	1	0.5	0	2.587898	1.30082	-1.4507	-0.01067	0.800891072564746	1.65104	-1.420784	0.647905
Trial2	3	1	noBlindfold	counterclockwise	practice	Guided	1	0.5	0	2.607903	1.30076	-1.45071	0.011463	0.800842073819044	1.574509	-1.475798	0.503313
Trial2	3	1	noBlindfold	counterclockwise	practice	Guided	1	0.5	0	2.627899	1.30077	-1.45073	0.032993	0.801449438168225	1.696745	-1.471566	0.180431
Trial2	3	1	noBlindfold	counterclockwise	practice	Guided	1	0.5	0	2.647903	1.30081	-1.45073	0.054033	0.802630791745221	1.624897	-1.306526	0.359876
Trial2	3	1	noBlindfold	counterclockwise	practice	Guided	1	0.5	0	2.6679	1.30081	-1.45071	0.074948	0.804309533427341	1.552603	-1.50542	0.818536
Trial2	3	1	noBlindfold	counterclockwise	practice	Guided	1	0.5	0	2.687904	1.30077	-1.45075	0.11667	0.809224661157071	1.523151	-1.488493	0.881691
Trial2	3	1	noBlindfold	counterclockwise	practice	Guided	1	0.5	0	2.707901	1.30074	-1.45077	0.13712	0.812395501012314	1.49972	-1.535043	0.370219
Trial2	3	1	noBlindfold	counterclockwise	practice	Guided	1	0.5	0	2.727905	1.30072	-1.45078	0.15677	0.815922368059427	1.269379	-1.606983	0.651565
Trial2	3	1	noBlindfold	counterclockwise	practice	Guided	1	0.5	0	2.747902	1.30066	-1.45081	0.17651	0.819885617741595	1.2561	-1.784719	1.070605
Trial2	3	1	noBlindfold	counterclockwise	practice	Guided	1	0.5	0	2.767899	1.30061	-1.45084	0.19619	0.824297878713481	1.225716	-1.67046	0.952104
Trial2	3	1	noBlindfold	counterclockwise	practice	Guided	1	0.5	0	2.787903	1.30058	-1.45084	0.23532	0.83444824839274	1.294034	-1.712778	0.530353
Trial2	3	1	noBlindfold	counterclockwise	practice	Guided	1	0.5	0	2.807899	1.30067	-1.45081	0.25305	0.83970637460023	1.400657	-1.475798	0.421993
Trial2	3	1	noBlindfold	counterclockwise	practice	Guided	1	0.5	0	2.827904	1.3007	-1.45079	0.27159	0.845506672845931	1.433992	-1.59852	0.599762
Trial2	3	1	noBlindfold	counterclockwise	practice	Guided	1	0.5	0	2.8479	1.30071	-1.45079	0.28931	0.851373424679237	1.467759	-1.475798	0.565032
Trial2	3	1	noBlindfold	counterclockwise	practice	Guided	1	0.5	0	2.867905	1.30071	-1.45076	0.30662	0.857410211099962	1.430718	-1.361539	0.327489
Trial2	3	1	noBlindfold	counterclockwise	practice	Guided	1	0.5	0	2.887901	1.30073	-1.45074	0.34035	0.870061285651709	1.557443	-1.518116	0.361817
Trial2	3	1	noBlindfold	counterclockwise	practice	Guided	1	0.5	0	2.907906	1.30076	-1.45068	0.35713	0.876788718763924	1.508833	-1.425016	0.65403
Trial2	3	1	noBlindfold	counterclockwise	practice	Guided	1	0.5	0	2.927902	1.30074	-1.45071	0.37341	0.883526780215254	1.425542	-1.564665	0.894721
Trial2	3	1	noBlindfold	counterclockwise	practice	Guided	1	0.5	0	2.947899	1.30072	-1.45073	0.38965	0.89049402940863	1.398815	-1.353075	0.746154
Trial2	3	1	noBlindfold	counterclockwise	practice	Guided	1	0.5	0	2.967903	1.3007	-1.45071	0.40617	0.897827648402508	1.423007	-1.43348	0.60866
Trial2	3	1	noBlindfold	counterclockwise	practice	Guided	1	0.5	0	2.9879	1.3007	-1.45073	0.43778	0.9125632749923	1.474939	-1.484261	0.468613
Trial2	3	1	noBlindfold	counterclockwise	practice	Guided	1	0.5	0	3.007904	1.30074	-1.45073	0.45531	0.921136127184916	1.45822	-1.594288	0.655141
Trial2	3	1	noBlindfold	counterclockwise	practice	Guided	1	0.5	0	3.027901	1.30074	-1.45074	0.46813	0.927539887663415	1.441313	-1.526579	0.686551
Trial2	3	1	noBlindfold	counterclockwise	practice	Guided	1	0.5	0	3.047905	1.30074	-1.45076	0.48447	0.935893019389438	1.498622	-1.403857	0.740336
Trial2	3	1	noBlindfold	counterclockwise	practice	Guided	1	0.5	0	3.067902	1.30074	-1.45076	0.49918	0.943591656841025	1.484462	-1.606983	0.63365
Trial2	3	1	noBlindfold	counterclockwise	practice	Guided	1	0.5	0	3.087898	1.30074	-1.45077	0.52653	0.958341496067778	1.609879	-1.492725	0.342478
Trial2	3	1	noBlindfold	counterclockwise	practice	Guided	1	0.5	0	3.107903	1.30082	-1.45076	0.54057	0.966192808931756	1.682789	-1.509652	0.495412
Trial2	3	1	noBlindfold	counterclockwise	practice	Guided	1	0.5	0	3.127899	1.30084	-1.45077	0.55412	0.973854982025351	1.662305	-1.602752	0.797195
Trial2	3	1	noBlindfold	counterclockwise	practice	Guided	1	0.5	0	3.147903	1.30083	-1.45079	0.56756	0.981556356791587	1.63875	-1.568897	0.640213
Trial2	3	1	noBlindfold	counterclockwise	practice	Guided	1	0.5	0	3.1679	1.30081	-1.45078	0.58132	0.989560281819245	1.599563	-1.573129	0.766618
Trial2	3	1	noBlindfold	counterclockwise	practice	Guided	1	0.5	0	3.187904	1.30078	-1.45077	0.60826	1.00559877656845	1.48053	-1.45887	0.699684
Trial2	3	1	noBlindfold	counterclockwise	practice	Guided	1	0.5	0	3.207901	1.30079	-1.45074	0.62097	1.01334519925489	1.66193	-1.539275	0.63208
Trial2	3	1	noBlindfold	counterclockwise	practice	Guided	1	0.5	0	3.227905	1.30083	-1.45074	0.63432	1.02161166651877	1.790845	-1.513884	0.642356
Trial2	3	1	noBlindfold	counterclockwise	practice	Guided	1	0.5	0	3.247902	1.30086	-1.45075	0.6473	1.0297446828443	1.680957	-1.535043	0.821504
Trial2	3	1	noBlindfold	counterclockwise	practice	Guided	1	0.5	0	3.267899	1.30085	-1.45077	0.66098	1.03839073508882	1.573906	-1.547738	1.188433
Trial2	3	1	noBlindfold	counterclockwise	practice	Guided	1	0.5	0	3.287903	1.30082	-1.45078	0.68961	1.05682288933493	1.600722	-1.59852	1.3442
Trial2	3	1	noBlindfold	counterclockwise	practice	Guided	1	0.5	0	3.307899	1.30077	-1.45079	0.70423	1.06638293853255	1.487822	-1.640838	1.543698
Trial2	3	1	noBlindfold	counterclockwise	practice	Guided	1	0.5	0	3.327904	1.30078	-1.45081	0.72067	1.07731793271929	1.594933	-1.615447	1.324759
Trial2	3	1	noBlindfold	counterclockwise	practice	Guided	1	0.5	0	3.3479	1.30082	-1.4508	0.73587	1.08757405429007	1.805682	-1.606983	1.051306
Trial2	3	1	noBlindfold	counterclockwise	practice	Guided	1	0.5	0	3.367905	1.30088	-1.45078	0.75165	1.09835626209206	1.844786	-1.581593	0.962171
Trial2	3	1	noBlindfold	counterclockwise	practice	Guided	1	0.5	0	3.387901	1.3009	-1.4508	0.78507	1.12150599198425	1.739654	-1.755096	1.152372
Trial2	3	1	noBlindfold	counterclockwise	practice	Guided	1	0.5	0	3.407906	1.30084	-1.45088	0.80162	1.1331104014639	1.585892	-1.750865	1.818041
Trial2	3	1	noBlindfold	counterclockwise	practice	Guided	1	0.5	0	3.427902	1.3008	-1.45089	0.8061301	1.13627736289704	1.479527	-1.860891	2.080895
Trial2	3	1	noBlindfold	counterclockwise	practice	Guided	1	0.5	0	3.447899	1.30078	-1.45093	0.80507	1.1355115475635	1.20491	-2.98655	7.421548
Trial2	3	1	noBlindfold	counterclockwise	practice	Guided	1	0.5	0	3.467903	1.30075	-1.45092	0.80428	1.13493025785844	1.193026	-1.530811	7.858495
Trial2	3	1	noBlindfold	counterclockwise	practice	Guided	1	0.5	0	3.4879	1.30072	-1.45099	0.8034	1.13428568210126	0.937542	-3.490134	6.842144
Trial2	3	1	noBlindfold	counterclockwise	practice	Guided	1	0.5	0	3.507904	1.30054	-1.45096	0.80301	1.13388239391467	0.289272	-1.640838	5.248944
Trial2	3	1	noBlindfold	counterclockwise	practice	Guided	1	0.5	0	3.527901	1.30045	-1.45098	0.80286	1.13371264637693	0.496718	-2.411025	5.297225
Trial2	3	1	noBlindfold	counterclockwise	practice	Guided	1	0.5	0	3.547905	1.30044	-1.45098	0.80269	1.13358519862136	1.041824	-1.535043	4.809878
Trial2	3	1	noBlindfold	counterclockwise	practice	Guided	1	0.5	0	3.567902	1.30047	-1.45095	0.80248	1.1334576054861	1.641386	-1.661997	4.295846
Trial2	3	1	noBlindfold	counterclockwise	practice	Guided	1	0.5	0	3.587898	1.30052	-1.45094	0.80212	1.13323811545035	1.666088	-1.788951	4.06186
Trial2	3	1	noBlindfold	counterclockwise	practice	Guided	1	0.5	0	3.607903	1.30057	-1.45089	0.80195	1.13315321353654	1.356377	-1.661997	3.257091
Trial2	3	1	noBlindfold	counterclockwise	practice	Guided	1	0.5	0	3.627899	1.30058	-1.45088	0.80187	1.13310363795311	1.407716	-1.568897	3.19142
Trial2	3	1	noBlindfold	counterclockwise	practice	Guided	1	0.5	0	3.647903	1.30059	-1.45086	0.80181	1.1330682801532	1.54119	-1.289598	3.062138
Trial2	3	1	noBlindfold	counterclockwise	practice	Guided	1	0.5	0	3.6679	1.3006	-1.45085	0.80177	1.13304705392358	1.538129	-1.649301	2.984135
Trial2	3	1	noBlindfold	counterclockwise	practice	Guided	1	0.5	0	3.687904	1.30061	-1.45085	0.80155	1.13289846351943	1.18306	-1.632374	2.828015
Trial2	3	1	noBlindfold	counterclockwise	practice	Guided	1	0.5	0	3.707901	1.30055	-1.45088	0.8013901	1.13274281813592	0.454548	-2.178276	2.232494
Trial2	3	1	noBlindfold	counterclockwise	practice	Guided	1	0.5	0	3.727905	1.30045	-1.45096	0.80117	1.13251644824914	0.186849	-2.254449	1.830073
Trial2	3	1	noBlindfold	counterclockwise	practice	Guided	1	0.5	0	3.747902	1.30034	-1.45105	0.80084	1.13220526099067	-0.011033	-2.521052	1.069471
Trial2	3	1	noBlindfold	counterclockwise	practice	Guided	1	0.5	0	3.767899	1.3002	-1.45118	0.80041	1.13180216519794	-0.260213	-2.660702	0.077935
Trial2	3	1	noBlindfold	counterclockwise	practice	Guided	1	0.5	0	3.787903	1.30001	-1.45128	0.7994599	1.1309960795601	-0.581339	-2.707251	-0.839595
Trial2	3	1	noBlindfold	counterclockwise	practice	Guided	1	0.5	0	3.807899	1.2989	-1.45144	0.79928	1.13008390256226	-1.258154	-2.982318	-1.664467
Trial2	3	1	noBlindfold	counterclockwise	practice	Guided	1	0.5	0	3.827904	1.29793	-1.45148	0.79919	1.12933476680029	-1.371427	-2.973855	-1.692878
Trial2	3	1	noBlindfold	counterclockwise	practice	Guided	1	0.5	0	3.8479	1.29654	-1.45149	0.79919	1.12835310676917	-1.449862	-2.990782	-1.605173
Trial2	3	1	noBlindfold	counterclockwise	practice	Guided	1	0.5	0	3.867905	1.29475	-1.45148	0.79921	1.12710432804738	-1.415545	-2.918841	-1.552291
Trial2	3	1	noBlindfold	counterclockwise	practice	Guided	1	0.5	0	3.887901	1.29254	-1.45147	0.79912	1.12548317076593	-1.467648	-2.889219	-1.575156
Trial2	3	1	noBlindfold	counterclockwise	practice	Guided	1	0.5	0	3.907906	1.28652	-1.45144	0.79898	1.12115242217167	-1.67219	-2.876523	-2.032627
Trial2	3	1	noBlindfold	counterclockwise	practice	Guided	1	0.5	0	3.927902	1.28268	-1.45143	0.79883	1.11835479933794	-1.783888	-2.82151	-2.422908
Trial2	3	1	noBlindfold	counterclockwise	practice	Guided	1	0.5	0	3.947899	1.27819	-1.45141	0.7987	1.11512391789024	-1.898898	-2.749569	-2.618837
Trial2	3	1	noBlindfold	counterclockwise	practice	Guided	1	0.5	0	3.967903	1.27275	-1.45137	0.79863	1.11128415313614	-2.122271	-2.660702	-2.766376
Trial2	3	1	noBlindfold	counterclockwise	practice	Guided	1	0.5	0	3.9879	1.26651	-1.45135	0.79853	1.10688198473418	-2.346125	-2.779192	-2.860666
Trial2	3	1	noBlindfold	counterclockwise	practice	Guided	1	0.5	0	4.007904	1.25029	-1.45139	0.79853	1.09571213947749	-2.655023	-2.72841	-2.928872
Trial2	3	1	noBlindfold	counterclockwise	practice	Guided	1	0.5	0	4.027901	1.24033	-1.45138	0.79855	1.08893094298098	-2.733732	-2.724179	-2.836611
Trial2	3	1	noBlindfold	counterclockwise	practice	Guided	1	0.5	0	4.047905	1.2286	-1.45135	0.79849	1.08094600114202	-2.766701	-2.648006	-3.014364
Trial2	3	1	noBlindfold	counterclockwise	practice	Guided	1	0.5	0	4.067902	1.21576	-1.45132	0.79837	1.07224392272205	-2.791826	-2.592993	-3.30953
Trial2	3	1	noBlindfold	counterclockwise	practice	Guided	1	0.5	0	4.087898	1.20147	-1.45129	0.79827	1.06268304438982	-2.858583	-2.550675	-3.446496
Trial2	3	1	noBlindfold	counterclockwise	practice	Guided	1	0.5	0	4.107903	1.16794	-1.45125	0.79833	1.04090089552805	-2.936223	-2.394098	-3.341629
Trial2	3	1	noBlindfold	counterclockwise	practice	Guided	1	0.5	0	4.127899	1.14857	-1.45122	0.79842	1.02864845269554	-3.03229	-2.381403	-3.178772
Trial2	3	1	noBlindfold	counterclockwise	practice	Guided	1	0.5	0	4.147903	1.12881	-1.45118	0.79854	1.01639955338559	-3.087314	-2.309462	-2.968154
Trial2	3	1	noBlindfold	counterclockwise	practice	Guided	1	0.5	0	4.1679	1.10617	-1.45116	0.79874	1.002710142294	-3.095092	-1.970918	-2.525398
Trial2	3	1	noBlindfold	counterclockwise	practice	Guided	1	0.5	0	4.187904	1.08252	-1.45105	0.79921	0.988972296395349	-3.026247	-1.987845	-1.939308
Trial2	3	1	noBlindfold	counterclockwise	practice	Guided	1	0.5	0	4.207901	1.02925	-1.45101	0.79939	0.958712673647151	-2.975516	-1.839732	-1.184067
Trial2	3	1	noBlindfold	counterclockwise	practice	Guided	1	0.5	0	4.227905	1.00046	-1.45096	0.79954	0.943252047507032	-2.982868	-1.898978	-0.880297
Trial2	3	1	noBlindfold	counterclockwise	practice	Guided	1	0.5	0	4.247902	0.96999	-1.45095	0.79963	0.927522869350751	-2.802582	-1.970918	-0.747096
Trial2	3	1	noBlindfold	counterclockwise	practice	Guided	1	0.5	0	4.267899	0.9370201	-1.45098	0.79967	0.911295020468896	-2.637771	-1.992077	-0.617854
Trial2	3	1	noBlindfold	counterclockwise	practice	Guided	1	0.5	0	4.287903	0.90366	-1.451	0.7996399	0.895748530087442	-2.519735	-1.970918	-0.717286
Trial2	3	1	noBlindfold	counterclockwise	practice	Guided	1	0.5	0	4.307899	0.83228	-1.45092	0.79966	0.865948118570167	-2.43408	-1.839732	-0.702625
Trial2	3	1	noBlindfold	counterclockwise	practice	Guided	1	0.5	0	4.327904	0.7943	-1.45092	0.7997	0.852134139272267	-2.30298	-1.915905	-0.545035
Trial2	3	1	noBlindfold	counterclockwise	practice	Guided	1	0.5	0	4.3479	0.75648	-1.4509	0.79975	0.839870299824814	-2.098699	-1.695851	-0.520033
Trial2	3	1	noBlindfold	counterclockwise	practice	Guided	1	0.5	0	4.367905	0.71781	-1.45088	0.79978	0.828908428100354	-1.999535	-1.683156	-0.44381
Trial2	3	1	noBlindfold	counterclockwise	practice	Guided	1	0.5	0	4.387901	0.67841	-1.45087	0.79979	0.819447502610806	-1.901012	-1.725474	-0.424469
Trial2	3	1	noBlindfold	counterclockwise	practice	Guided	1	0.5	0	4.407906	0.5966	-1.45085	0.79981	0.805622481717654	-1.812063	-1.776255	-0.373583
Trial2	3	1	noBlindfold	counterclockwise	practice	Guided	1	0.5	0	4.427902	0.55554	-1.45085	0.79985	0.801775959688286	-1.694129	-1.657765	-0.290402
Trial2	3	1	noBlindfold	counterclockwise	practice	Guided	1	0.5	0	4.447899	0.51276	-1.45084	0.79992	0.800021727329117	-1.581673	-1.653533	-0.137876
Trial2	3	1	noBlindfold	counterclockwise	practice	Guided	1	0.5	0	4.467903	0.47088	-1.45082	0.80005	0.800579736049696	-1.361528	-1.606983	0.072163
Trial2	3	1	noBlindfold	counterclockwise	practice	Guided	1	0.5	0	4.4879	0.42882	-1.45081	0.80021	0.80336955212679	-1.166932	-1.602752	0.365364
Trial2	3	1	noBlindfold	counterclockwise	practice	Guided	1	0.5	0	4.507904	0.34363	-1.45077	0.80023	0.815364686169607	-1.067449	-1.496957	0.442687
Trial2	3	1	noBlindfold	counterclockwise	practice	Guided	1	0.5	0	4.527901	0.30191	-1.45076	0.80024	0.82439290930303	-1.031383	-1.547738	0.509883
Trial2	3	1	noBlindfold	counterclockwise	practice	Guided	1	0.5	0	4.547905	0.2604	-1.45076	0.80026	0.835358749723401	-0.955253	-1.606983	0.516956
Trial2	3	1	noBlindfold	counterclockwise	practice	Guided	1	0.5	0	4.567902	0.21787	-1.45079	0.80029	0.848564370743062	-0.959632	-1.661997	0.613887
Trial2	3	1	noBlindfold	counterclockwise	practice	Guided	1	0.5	0	4.587898	0.17688	-1.45081	0.8003401	0.863105288480382	-0.904697	-1.657765	0.689953
Trial2	3	1	noBlindfold	counterclockwise	practice	Guided	1	0.5	0	4.607903	0.094668	-1.45083	0.8003401	0.897127769815521	-0.770371	-1.628142	0.649808
Trial2	3	1	noBlindfold	counterclockwise	practice	Guided	1	0.5	0	4.627899	0.054738	-1.45083	0.80036	0.915878988283981	-0.693742	-1.632374	0.736849
Trial2	3	1	noBlindfold	counterclockwise	practice	Guided	1	0.5	0	4.647903	0.015247	-1.45082	0.8003801	0.93573163770319	-0.700836	-1.590056	0.780442
Trial2	3	1	noBlindfold	counterclockwise	practice	Guided	1	0.5	0	4.6679	-0.024922	-1.45082	0.80037	0.957149521229736	-0.568508	-1.623911	0.729396
Trial2	3	1	noBlindfold	counterclockwise	practice	Guided	1	0.5	0	4.687904	-0.063311	-1.45083	0.80033	0.978696770369769	-0.529832	-1.678924	0.7033
Trial2	3	1	noBlindfold	counterclockwise	practice	Guided	1	0.5	0	4.707901	-0.13934	-1.45083	0.80033	1.02434550595619	-0.503786	-1.64507	0.68103
Trial2	3	1	noBlindfold	counterclockwise	practice	Guided	1	0.5	0	4.727905	-0.17586	-1.45082	0.8003801	1.04756621242805	-0.397609	-1.632374	0.781851
Trial2	3	1	noBlindfold	counterclockwise	practice	Guided	1	0.5	0	4.747902	-0.21278	-1.45081	0.80042	1.07178705023204	-0.380814	-1.573129	0.847541
Trial2	3	1	noBlindfold	counterclockwise	practice	Guided	1	0.5	0	4.767899	-0.24786	-1.45081	0.8004301	1.09543728102713	-0.25394	-1.700083	0.894548
Trial2	3	1	noBlindfold	counterclockwise	practice	Guided	1	0.5	0	4.787903	-0.28213	-1.45082	0.80041	1.11909939947276	-0.173856	-1.577361	0.790227
Trial2	3	1	noBlindfold	counterclockwise	practice	Guided	1	0.5	0	4.807899	-0.3087	-1.4508	0.80055	1.13792616597579	-7.450312	-1.915905	1.502367
Trial2	3	1	noBlindfold	counterclockwise	practice	Guided	1	0.5	0	4.827904	-0.30499	-1.45086	0.80096	1.13558170920777	-5.730604	-2.212131	2.489914
Trial2	3	1	noBlindfold	counterclockwise	practice	Guided	1	0.5	0	4.8479	-0.30282	-1.45083	0.80154	1.13445420654894	-0.40245	-1.568897	3.422457
Trial2	3	1	noBlindfold	counterclockwise	practice	Guided	1	0.5	0	4.867905	-0.30072	-1.45085	0.80186	1.13319550089401	2.468799	-2.106336	4.033329
Trial2	3	1	noBlindfold	counterclockwise	practice	Guided	1	0.5	0	4.887901	-0.29743	-1.45098	0.80099	1.13025642024812	1.037481	-1.924368	3.060487
Trial2	3	1	noBlindfold	counterclockwise	practice	Guided	1	0.5	0	4.907906	-0.29341	-1.45056	0.80102	1.12744508515938	-4.571914	-1.391162	1.730042
Trial2	3	1	noBlindfold	counterclockwise	practice	Guided	1	0.5	0	4.927902	-0.29635	-1.4507	0.80188	1.13012603889472	-3.881105	-2.199435	4.469267
Trial2	3	1	noBlindfold	counterclockwise	practice	Guided	1	0.5	0	4.947899	-0.30152	-1.45099	0.80217	1.1339801448501	-2.183965	-2.076713	5.477498
Trial2	3	1	noBlindfold	counterclockwise	practice	Guided	1	0.5	0	4.967903	-0.30206	-1.45101	0.80189	1.13416390263542	-1.07584	-1.496957	3.602991
Trial2	3	1	noBlindfold	counterclockwise	practice	Guided	1	0.5	0	4.9879	-0.30134	-1.45084	0.8014	1.13330831603113	-1.659491	-1.133022	2.316593
Trial2	3	1	noBlindfold	counterclockwise	practice	Guided	1	0.5	0	5.007904	-0.30103	-1.45073	0.8014	1.13308916075509	-2.421034	-1.835501	2.48779
Trial2	3	1	noBlindfold	counterclockwise	practice	Guided	1	0.5	0	5.027901	-0.30104	-1.45074	0.8014	1.13309621874399	-2.36031	-1.949759	2.878495
Trial2	3	1	noBlindfold	counterclockwise	practice	Guided	1	0.5	0	5.047905	-0.30105	-1.45075	0.8013901	1.13309625780672	-1.942228	-1.805878	2.77804
Trial2	3	1	noBlindfold	counterclockwise	practice	Guided	1	0.5	0	5.067902	-0.30104	-1.45075	0.80129	1.1330184008541	-1.622274	-1.594288	2.153382
Trial2	3	1	noBlindfold	counterclockwise	practice	Guided	1	0.5	0	5.087898	-0.30102	-1.45075	0.80063	1.13253758832327	-1.728693	-1.539275	1.265131
Trial2	3	1	noBlindfold	counterclockwise	practice	Guided	1	0.5	0	5.107903	-0.30104	-1.4508	0.80036	1.13236087188462	-2.47089	-2.034395	0.017386
Trial2	3	1	noBlindfold	counterclockwise	practice	Guided	1	0.5	0	5.127899	-0.30113	-1.45093	0.80015	1.13227618236242	-2.557938	-2.161349	-0.395151
Trial2	3	1	noBlindfold	counterclockwise	practice	Guided	1	0.5	0	5.147903	-0.30118	-1.451	0.79966	1.13196535254162	-2.382588	-2.085177	-1.040826
Trial2	3	1	noBlindfold	counterclockwise	practice	Guided	1	0.5	0	5.1679	-0.30117	-1.45103	0.79815	1.13089202954506	-2.222375	-2.127495	-1.923576
Trial2	3	1	noBlindfold	counterclockwise	practice	Guided	1	0.5	0	5.187904	-0.30114	-1.45106	0.78958	1.12483859859809	-2.209812	-2.178276	-2.733959
Trial2	3	1	noBlindfold	counterclockwise	practice	Guided	1	0.5	0	5.207901	-0.30112	-1.4511	0.78242	1.11980993907929	-2.295839	-2.360244	-3.050677
Trial2	3	1	noBlindfold	counterclockwise	practice	Guided	1	0.5	0	5.227905	-0.30115	-1.45118	0.7734	1.11354790389925	-2.321463	-2.635311	-2.770392
Trial2	3	1	noBlindfold	counterclockwise	practice	Guided	1	0.5	0	5.247902	-0.30117	-1.4513	0.76321	1.10650931186498	-2.441087	-2.77496	-2.645093
Trial2	3	1	noBlindfold	counterclockwise	practice	Guided	1	0.5	0	5.267899	-0.30122	-1.45136	0.75133	1.09838530765714	-2.561563	-2.643774	-2.97754
Trial2	3	1	noBlindfold	counterclockwise	practice	Guided	1	0.5	0	5.287903	-0.30127	-1.45134	0.72119	1.07802996570862	-2.656202	-2.584529	-3.379349
Trial2	3	1	noBlindfold	counterclockwise	practice	Guided	1	0.5	0	5.307899	-0.30135	-1.45128	0.70303	1.06602672838974	-2.727255	-2.601456	-3.198019
Trial2	3	1	noBlindfold	counterclockwise	practice	Guided	1	0.5	0	5.327904	-0.30135	-1.4513	0.68376	1.05341802663176	-2.718906	-2.461807	-3.025416
Trial2	3	1	noBlindfold	counterclockwise	practice	Guided	1	0.5	0	5.3479	-0.30133	-1.45124	0.66271	1.03986264854865	-2.456208	-2.364476	-3.304583
Trial2	3	1	noBlindfold	counterclockwise	practice	Guided	1	0.5	0	5.367905	-0.30126	-1.45121	0.64008	1.02553398449646	-2.34862	-2.440648	-2.953281
Trial2	3	1	noBlindfold	counterclockwise	practice	Guided	1	0.5	0	5.387901	-0.3012	-1.45119	0.59044	0.995259166390268	-2.333906	-2.23329	-2.624981
Trial2	3	1	noBlindfold	counterclockwise	practice	Guided	1	0.5	0	5.407906	-0.3011	-1.45117	0.56355	0.979464029278303	-2.154609	-2.152886	-2.475013
Trial2	3	1	noBlindfold	counterclockwise	practice	Guided	1	0.5	0	5.427902	-0.30105	-1.4511	0.53617	0.963929141266349	-1.936439	-2.165581	-2.606286
Trial2	3	1	noBlindfold	counterclockwise	practice	Guided	1	0.5	0	5.447899	-0.30099	-1.45106	0.50789	0.948439372062044	-1.853322	-1.945527	-2.263839
Trial2	3	1	noBlindfold	counterclockwise	practice	Guided	1	0.5	0	5.467903	-0.30092	-1.451	0.47928	0.933371392426711	-1.811771	-2.076713	-1.435982
Trial2	3	1	noBlindfold	counterclockwise	practice	Guided	1	0.5	0	5.4879	-0.30088	-1.45101	0.41998	0.904318522349806	-1.852024	-1.827037	-1.561442
Trial2	3	1	noBlindfold	counterclockwise	practice	Guided	1	0.5	0	5.507904	-0.30082	-1.45093	0.39017	0.890811581122674	-1.45558	-1.547738	-1.456542
Trial2	3	1	noBlindfold	counterclockwise	practice	Guided	1	0.5	0	5.527901	-0.30079	-1.45085	0.35949	0.877779976391211	-1.602241	-1.772024	-0.877049
Trial2	3	1	noBlindfold	counterclockwise	practice	Guided	1	0.5	0	5.547905	-0.30082	-1.45084	0.32955	0.865976814232255	-1.830188	-1.700083	-1.391893
Trial2	3	1	noBlindfold	counterclockwise	practice	Guided	1	0.5	0	5.567902	-0.30086	-1.45086	0.2994	0.854995369000654	-1.706771	-1.467334	-1.342779
Trial2	3	1	noBlindfold	counterclockwise	practice	Guided	1	0.5	0	5.587898	-0.30085	-1.45077	0.23764	0.835364288987833	-1.686493	-1.382698	-0.911065
Trial2	3	1	noBlindfold	counterclockwise	practice	Guided	1	0.5	0	5.607903	-0.30089	-1.45081	0.20852	0.82759010287709	-1.773055	-1.721242	-1.336461
Trial2	3	1	noBlindfold	counterclockwise	practice	Guided	1	0.5	0	5.627899	-0.30086	-1.45083	0.17743	0.820279297698946	-1.526691	-1.188035	-1.332697
Trial2	3	1	noBlindfold	counterclockwise	practice	Guided	1	0.5	0	5.647903	-0.30079	-1.45072	0.14708	0.81418497331453	-1.561849	-1.611215	-1.199941
Trial2	3	1	noBlindfold	counterclockwise	practice	Guided	1	0.5	0	5.6679	-0.30076	-1.45076	0.11544	0.809038301650296	-1.38014	-1.67046	-1.548618
Trial2	3	1	noBlindfold	counterclockwise	practice	Guided	1	0.5	0	5.687904	-0.30074	-1.4508	0.053455	0.802522268006446	-1.281442	-1.162644	-1.290014
Trial2	3	1	noBlindfold	counterclockwise	practice	Guided	1	0.5	0	5.707901	-0.3007	-1.45073	0.022332	0.801011374706931	-1.618928	-1.619679	-1.24281
Trial2	3	1	noBlindfold	counterclockwise	practice	Guided	1	0.5	0	5.727905	-0.30074	-1.4508	-0.0088928	0.800789382565483	-1.429236	-1.314989	-1.225881
Trial2	3	1	noBlindfold	counterclockwise	practice	Guided	1	0.5	0	5.747902	-0.30072	-1.45073	-0.041068	0.801772479702939	-1.325862	-1.259976	-0.895739
Trial2	3	1	noBlindfold	counterclockwise	practice	Guided	1	0.5	0	5.767899	-0.3007	-1.45064	-0.072348	0.803961900283388	-1.194079	-1.585824	-1.093821
Trial2	3	1	noBlindfold	counterclockwise	practice	Guided	1	0.5	0	5.787903	-0.3007	-1.45071	-0.13564	0.812107574486278	-1.494598	-1.611215	-1.101999
Trial2	3	1	noBlindfold	counterclockwise	practice	Guided	1	0.5	0	5.807899	-0.30068	-1.45061	-0.16663	0.817834969716811	-1.214114	-1.255744	-0.826777
Trial2	3	1	noBlindfold	counterclockwise	practice	Guided	1	0.5	0	5.827904	-0.30072	-1.45062	-0.1985	0.824957442118789	-1.416412	-1.666229	-1.07146
Trial2	3	1	noBlindfold	counterclockwise	practice	Guided	1	0.5	0	5.8479	-0.30075	-1.45071	-0.229	0.832851481942808	-1.395164	-1.251512	-0.636438
Trial2	3	1	noBlindfold	counterclockwise	practice	Guided	1	0.5	0	5.867905	-0.30075	-1.45064	-0.25989	0.841868990366814	-1.663468	-1.03569	-0.492519
Trial2	3	1	noBlindfold	counterclockwise	practice	Guided	1	0.5	0	5.887901	-0.30076	-1.45061	-0.3184	0.861739598885946	-1.629354	-1.585824	-0.579187
Trial2	3	1	noBlindfold	counterclockwise	practice	Guided	1	0.5	0	5.907906	-0.30075	-1.45061	-0.34669	0.872579248819262	-1.459987	-0.908736	-0.049793
Trial2	3	1	noBlindfold	counterclockwise	practice	Guided	1	0.5	0	5.927902	-0.30076	-1.45053	-0.37528	0.884336855779849	-1.457399	-1.243049	-0.355143
Trial2	3	1	noBlindfold	counterclockwise	practice	Guided	1	0.5	0	5.947899	-0.30079	-1.45062	-0.40242	0.896217892542919	-1.658377	-1.471566	-0.41472
Trial2	3	1	noBlindfold	counterclockwise	practice	Guided	1	0.5	0	5.967903	-0.30079	-1.45069	-0.42875	0.908345301760995	-1.505968	-0.96375	-0.128801
Trial2	3	1	noBlindfold	counterclockwise	practice	Guided	1	0.5	0	5.9879	-0.30079	-1.45064	-0.47981	0.933532151946966	-1.783858	-1.086472	-0.078257
Trial2	3	1	noBlindfold	counterclockwise	practice	Guided	1	0.5	0	6.007904	-0.30082	-1.45071	-0.50404	0.946239391308987	-1.436632	-1.34038	-0.280892
Trial2	3	1	noBlindfold	counterclockwise	practice	Guided	1	0.5	0	6.027901	-0.30079	-1.45063	-0.52748	0.958905521983747	-1.501929	-1.133022	0.048123
Trial2	3	1	noBlindfold	counterclockwise	practice	Guided	1	0.5	0	6.047905	-0.30078	-1.4506	-0.55063	0.971824078185303	-1.61046	-1.365771	0.175674
Trial2	3	1	noBlindfold	counterclockwise	practice	Guided	1	0.5	0	6.067902	-0.30081	-1.45067	-0.57427	0.985435292284495	-1.611724	-1.357307	-0.222685
Trial2	3	1	noBlindfold	counterclockwise	practice	Guided	1	0.5	0	6.087898	-0.30082	-1.45069	-0.61421	1.00924060415795	-1.597847	-1.255744	-0.272225
Trial2	3	1	noBlindfold	counterclockwise	practice	Guided	1	0.5	0	6.107903	-0.30079	-1.45064	-0.63355	1.02110245850644	-1.600953	-1.446175	0.199864
Trial2	3	1	noBlindfold	counterclockwise	practice	Guided	1	0.5	0	6.127899	-0.30081	-1.45066	-0.65232	1.03286886340157	-1.704374	-1.391162	-0.308196
Trial2	3	1	noBlindfold	counterclockwise	practice	Guided	1	0.5	0	6.147903	-0.30083	-1.45066	-0.67171	1.04523827084501	-1.690086	-1.425016	-0.368233
Trial2	3	1	noBlindfold	counterclockwise	practice	Guided	1	0.5	0	6.1679	-0.30084	-1.45068	-0.68896	1.0564140482105	-1.666999	-1.22189	-0.326994
Trial2	3	1	noBlindfold	counterclockwise	practice	Guided	1	0.5	0	6.187904	-0.30086	-1.45064	-0.72246	1.07857555001245	-1.852093	-1.289598	-0.168819
Trial2	3	1	noBlindfold	counterclockwise	practice	Guided	1	0.5	0	6.207901	-0.30093	-1.45071	-0.73854	1.08946325165229	-1.941184	-1.344612	-0.018645
Trial2	3	1	noBlindfold	counterclockwise	practice	Guided	1	0.5	0	6.227905	-0.30096	-1.4507	-0.7542599	1.10020225031651	-1.837098	-1.251512	-0.523261
Trial2	3	1	noBlindfold	counterclockwise	practice	Guided	1	0.5	0	6.247902	-0.30093	-1.45067	-0.76912	1.11042081878754	-1.854899	-1.344612	-0.365905
Trial2	3	1	noBlindfold	counterclockwise	practice	Guided	1	0.5	0	6.267899	-0.30091	-1.45066	-0.7836	1.12048460007249	-1.75575	-1.230353	-0.377808
Trial2	3	1	noBlindfold	counterclockwise	practice	Guided	1	0.5	0	6.287903	-0.3009	-1.45062	-0.80464	1.13529130682001	-1.678373	-1.412321	-0.357371
Trial2	3	1	noBlindfold	counterclockwise	practice	Guided	1	0.5	0	6.307899	-0.30086	-1.45066	-0.80324	1.13427122836053	-1.572013	-1.298062	-2.602428
Trial2	3	1	noBlindfold	counterclockwise	practice	Guided	1	0.5	0	6.327904	-0.30081	-1.45061	-0.80176	1.13318833260788	-0.88879	-1.801649	-2.573198
Trial2	3	1	noBlindfold	counterclockwise	practice	Guided	1	0.5	0	6.3479	-0.30066	-1.45077	-0.80119	1.13267908264138	-0.907676	-1.128793	-1.848027
Trial2	3	1	noBlindfold	counterclockwise	practice	Guided	1	0.5	0	6.367905	-0.30056	-1.45065	-0.80103	1.13249522486086	-0.855267	-0.561731	-1.812212
Trial2	3	1	noBlindfold	counterclockwise	practice	Guided	1	0.5	0	6.387901	-0.3005	-1.45059	-0.80101	1.13243865136591	-0.652263	-1.941298	-2.011771
Trial2	3	1	noBlindfold	counterclockwise	practice	Guided	1	0.5	0	6.407906	-0.30049	-1.45088	-0.801	1.13242449002552	-1.054528	-1.268442	-1.816142
Trial2	3	1	noBlindfold	counterclockwise	practice	Guided	1	0.5	0	6.427902	-0.30049	-1.45082	-0.801	1.13242449002552	-1.042047	-1.518118	-1.825343
Trial2	3	1	noBlindfold	counterclockwise	practice	Guided	1	0.5	0	6.447899	-0.30049	-1.45083	-0.80098	1.13241036642358	-1.163103	-2.080948	-1.710012
Trial2	3	1	noBlindfold	counterclockwise	practice	Guided	1	0.5	0	6.467903	-0.3005	-1.45085	-0.80097	1.13241032001964	-1.354168	-1.526582	-1.502182
Trial2	3	1	noBlindfold	counterclockwise	practice	Guided	1	0.5	0	6.4879	-0.30052	-1.45082	-0.80094	1.13240329276151	-1.459917	-1.327687	-1.594949
Trial2	3	1	noBlindfold	counterclockwise	practice	Guided	1	0.5	0	6.507904	-0.30054	-1.45081	-0.80094	1.13241742940829	-1.493565	-1.530814	-1.615143
Trial2	3	1	noBlindfold	counterclockwise	practice	Guided	1	0.5	0	6.527901	-0.30055	-1.4508	-0.80093	1.13241736273418	-1.438161	-1.26421	-1.773804
Trial2	3	1	noBlindfold	counterclockwise	practice	Guided	1	0.5	0	6.547905	-0.30056	-1.45079	-0.80093	1.13242444174666	-1.436728	-1.602754	-1.836288
Trial2	3	1	noBlindfold	counterclockwise	practice	Guided	1	0.5	0	6.567902	-0.30057	-1.45079	-0.80093	1.13243152080344	-1.414601	-1.573132	-1.719775
Trial2	3	1	noBlindfold	counterclockwise	practice	Guided	1	0.5	0	6.587898	-0.30057	-1.45079	-0.80094	1.13243864524397	-1.172375	-1.19227	-1.768444
Trial2	3	1	noBlindfold	counterclockwise	practice	Guided	1	0.5	0	6.607903	-0.30056	-1.45076	-0.80098	1.13245985383026	-0.604159	-1.425019	-2.361226
Trial2	3	1	noBlindfold	counterclockwise	practice	Guided	1	0.5	0	6.627899	-0.30052	-1.45074	-0.80106	1.13248811763233	-0.25669	-1.234588	-2.438993
Trial2	3	1	noBlindfold	counterclockwise	practice	Guided	1	0.5	0	6.647903	-0.30039	-1.45068	-0.80115	1.1324599002317	-0.011492	-1.221892	-2.565249
Trial2	3	1	noBlindfold	counterclockwise	practice	Guided	1	0.5	0	6.6679	-0.30026	-1.45067	-0.80124	1.13243170420431	0.303087	-1.40386	-2.73159
Trial2	3	1	noBlindfold	counterclockwise	practice	Guided	1	0.5	0	6.687904	-0.30012	-1.45067	-0.80145	1.13248140524972	0.69306	-1.21766	-2.918181
Trial2	3	1	noBlindfold	counterclockwise	practice	Guided	1	0.5	0	6.707901	-0.29929	-1.45059	-0.80154	1.13195887972282	1.205888	-1.204965	-3.118385
Trial2	3	1	noBlindfold	counterclockwise	practice	Guided	1	0.5	0	6.727905	-0.2981	-1.45058	-0.80159	1.13115435301119	1.433086	-1.090706	-3.170324
Trial2	3	1	noBlindfold	counterclockwise	practice	Guided	1	0.5	0	6.747902	-0.29632	-1.45054	-0.80162	1.12992042354462	1.595966	-0.989143	-3.248826
Trial2	3	1	noBlindfold	counterclockwise	practice	Guided	1	0.5	0	6.767899	-0.29355	-1.45052	-0.80163	1.127977089616	1.684875	-1.162647	-3.285673
Trial2	3	1	noBlindfold	counterclockwise	practice	Guided	1	0.5	0	6.787903	-0.28984	-1.45056	-0.80164	1.12537726539497	1.729764	-1.19227	-3.268523
Trial2	3	1	noBlindfold	counterclockwise	practice	Guided	1	0.5	0	6.807899	-0.27981	-1.45056	-0.80165	1.11836771977501	1.885969	-1.086475	-3.318313
Trial2	3	1	noBlindfold	counterclockwise	practice	Guided	1	0.5	0	6.827904	-0.27309	-1.45055	-0.80165	1.1136924433991	1.927095	-1.124561	-3.33127
Trial2	3	1	noBlindfold	counterclockwise	practice	Guided	1	0.5	0	6.8479	-0.26573	-1.45056	-0.80161	1.10856709491021	1.97383	-1.056852	-3.211895
Trial2	3	1	noBlindfold	counterclockwise	practice	Guided	1	0.5	0	6.867905	-0.25651	-1.45054	-0.80158	1.10219686294859	2.00205	-1.061084	-3.146305
Trial2	3	1	noBlindfold	counterclockwise	practice	Guided	1	0.5	0	6.887901	-0.24698	-1.45054	-0.80158	1.09567771398087	2.023019	-1.111865	-3.164989
Trial2	3	1	noBlindfold	counterclockwise	practice	Guided	1	0.5	0	6.907906	-0.22391	-1.45051	-0.80154	1.08005189357031	2.164126	-0.989143	-3.076953
Trial2	3	1	noBlindfold	counterclockwise	practice	Guided	1	0.5	0	6.927902	-0.21017	-1.4505	-0.8014799	1.0708461688158	2.15374	-1.044157	-2.93203
Trial2	3	1	noBlindfold	counterclockwise	practice	Guided	1	0.5	0	6.947899	-0.19519	-1.45051	-0.80144	1.060940718021	2.152579	-1.05262	-2.909841
Trial2	3	1	noBlindfold	counterclockwise	practice	Guided	1	0.5	0	6.967903	-0.17949	-1.45052	-0.80142	1.05070482716832	2.187442	-1.035693	-2.799587
Trial2	3	1	noBlindfold	counterclockwise	practice	Guided	1	0.5	0	6.9879	-0.16264	-1.45051	-0.80138	1.03985655110805	2.220978	-0.989143	-2.764813
Trial2	3	1	noBlindfold	counterclockwise	practice	Guided	1	0.5	0	7.007904	-0.12497	-1.45049	-0.8013901	1.01627433355557	2.083669	-0.98068	-2.796002
Trial2	3	1	noBlindfold	counterclockwise	practice	Guided	1	0.5	0	7.027901	-0.10413	-1.45048	-0.80138	1.00358503722511	2.067671	-0.959521	-2.789101
Trial2	3	1	noBlindfold	counterclockwise	practice	Guided	1	0.5	0	7.047905	-0.083526	-1.45049	-0.80135	0.991294311315314	2.038859	-1.027229	-2.70997
Trial2	3	1	noBlindfold	counterclockwise	practice	Guided	1	0.5	0	7.067902	-0.059935	-1.4505	-0.80132	0.977568909413501	1.943052	-1.001839	-2.613326
Trial2	3	1	noBlindfold	counterclockwise	practice	Guided	1	0.5	0	7.087898	-0.037447	-1.45051	-0.80132	0.964864262153641	1.994463	-1.014534	-2.644848
Trial2	3	1	noBlindfold	counterclockwise	practice	Guided	1	0.5	0	7.107903	0.011704	-1.45052	-0.80133	0.938383026963437	1.976142	-1.048388	-2.66805
Trial2	3	1	noBlindfold	counterclockwise	practice	Guided	1	0.5	0	7.127899	0.038422	-1.45052	-0.80134	0.924770252687746	1.915249	-1.044157	-2.690289
Trial2	3	1	noBlindfold	counterclockwise	practice	Guided	1	0.5	0	7.147903	0.065177	-1.45052	-0.80134	0.911710924728423	1.870935	-1.010302	-2.674811
Trial2	3	1	noBlindfold	counterclockwise	practice	Guided	1	0.5	0	7.1679	0.093513	-1.45051	-0.80133	0.898532918139001	1.76816	-1.05262	-2.694389
Trial2	3	1	noBlindfold	counterclockwise	practice	Guided	1	0.5	0	7.187904	0.12168	-1.45052	-0.80127	0.886092344752488	1.66876	-1.078011	-2.66827
Trial2	3	1	noBlindfold	counterclockwise	practice	Guided	1	0.5	0	7.207901	0.18041	-1.45055	-0.80121	0.862597998538809	1.507854	-1.048388	-2.422617
Trial2	3	1	noBlindfold	counterclockwise	practice	Guided	1	0.5	0	7.227905	0.20994	-1.45053	-0.80116	0.852051707947056	1.379165	-0.984911	-2.305518
Trial2	3	1	noBlindfold	counterclockwise	practice	Guided	1	0.5	0	7.247902	0.23978	-1.4505	-0.80111	0.842313259566701	1.288463	-0.942593	-2.210155
Trial2	3	1	noBlindfold	counterclockwise	practice	Guided	1	0.5	0	7.267899	0.26982	-1.45047	-0.80107	0.833484271246736	1.103256	-0.874885	-2.102733
Trial2	3	1	noBlindfold	counterclockwise	practice	Guided	1	0.5	0	7.287903	0.30086	-1.45044	-0.80102	0.825402769186169	0.992662	-0.849494	-2.065307
Trial2	3	1	noBlindfold	counterclockwise	practice	Guided	1	0.5	0	7.307899	0.36103	-1.4504	-0.80101	0.812975833634381	0.891567	-0.819871	-2.046294
Trial2	3	1	noBlindfold	counterclockwise	practice	Guided	1	0.5	0	7.327904	0.39193	-1.4504	-0.801	0.808257459210208	0.855965	-0.76909	-2.0026
Trial2	3	1	noBlindfold	counterclockwise	practice	Guided	1	0.5	0	7.3479	0.42185	-1.45038	-0.80101	0.804813306810001	0.856832	-0.735235	-2.007835
Trial2	3	1	noBlindfold	counterclockwise	practice	Free	1	0.5	0	0	0.45219	-1.45034	-0.80005	0.801477220172046	-0.020107	-0.683072	-0.086322
Trial2	3	1	noBlindfold	counterclockwise	practice	Free	1	0.5	0	0.01782227	0.45208	-1.45034	-0.80005	0.801483789472859	-0.027138	-0.712695	-0.107968
Trial2	3	1	noBlindfold	counterclockwise	practice	Free	1	0.5	0	0.03782654	0.45198	-1.45033	-0.80006	0.801499830681906	-0.045707	-0.683072	-0.087676
Trial2	3	1	noBlindfold	counterclockwise	practice	Free	1	0.5	0	0.05782318	0.45195	-1.45033	-0.80006	0.801501629277596	-0.04935	-0.678841	-0.09242
Trial2	3	1	noBlindfold	counterclockwise	practice	Free	1	0.5	0	0.07782745	0.45195	-1.45034	-0.80006	0.801501629277596	-0.026254	-0.708463	-0.056938
Trial2	3	1	noBlindfold	counterclockwise	practice	Free	1	0.5	0	0.0978241	0.45194	-1.45034	-0.80006	0.801502227866963	-0.040036	-0.687304	-0.040878
Trial2	3	1	noBlindfold	counterclockwise	practice	Free	1	0.5	0	0.1178207	0.45194	-1.45034	-0.80006	0.801502227866963	-0.020888	-0.65345	-0.075208
Trial2	3	1	noBlindfold	counterclockwise	practice	Free	1	0.5	0	0.137825	0.45194	-1.45033	-0.80007	0.801512223429437	-0.058032	-0.657682	-0.025088
Trial2	3	1	noBlindfold	counterclockwise	practice	Free	1	0.5	0	0.1578217	0.45193	-1.45033	-0.80009	0.8015326942519	-0.112331	-0.683072	-0.164363
Trial2	3	1	noBlindfold	counterclockwise	practice	Free	1	0.5	0	0.1778259	0.45193	-1.45034	-0.80014	0.801582612540786	-0.080497	-0.683072	-0.196119
Trial2	3	1	noBlindfold	counterclockwise	practice	Free	1	0.5	0	0.1978226	0.45192	-1.45033	-0.80027	0.801712976813395	0.014931	-0.577277	-0.292615
Trial2	3	1	noBlindfold	counterclockwise	practice	Free	1	0.5	0	0.2178268	0.45194	-1.4503	-0.8005201	0.801961429230857	0.147496	-0.534959	-0.308025
Trial2	3	1	noBlindfold	counterclockwise	practice	Free	1	0.5	0	0.2378235	0.452	-1.45028	-0.80128	0.802716432507598	0.087232	-0.594205	-0.294994
Trial2	3	1	noBlindfold	counterclockwise	practice	Free	1	0.5	0	0.2578278	0.45219	-1.4503	-0.80176	0.803184238662168	-0.018065	-0.628059	-0.225592
Trial2	3	1	noBlindfold	counterclockwise	practice	Free	1	0.5	0	0.2778244	0.45225	-1.45031	-0.8022701	0.803689806976679	-0.031566	-0.615364	-0.230587
Trial2	3	1	noBlindfold	counterclockwise	practice	Free	1	0.5	0	0.297821	0.45226	-1.45031	-0.80284	0.804258144252426	-0.063928	-0.632291	-0.253886
Trial2	3	1	noBlindfold	counterclockwise	practice	Free	1	0.5	0	0.3178253	0.45222	-1.45031	-0.80345	0.804869438408964	-0.055465	-0.551887	-0.253252
Trial2	3	1	noBlindfold	counterclockwise	practice	Free	1	0.5	0	0.337822	0.45215	-1.45029	-0.80479	0.806211262633368	-0.022239	-0.551887	-0.221664
Trial2	3	1	noBlindfold	counterclockwise	practice	Free	1	0.5	0	0.3578262	0.45206	-1.45028	-0.80548	0.806905372966437	0.02532	-0.585741	-0.192557
Trial2	3	1	noBlindfold	counterclockwise	practice	Free	1	0.5	0	0.3778229	0.45206	-1.45028	-0.80617	0.807594198043252	-0.00058179	-0.505333	-0.167451
Trial2	3	1	noBlindfold	counterclockwise	practice	Free	1	0.5	0	0.3978271	0.45206	-1.45027	-0.80683	0.808252977843995	-0.033512	-0.509524	-0.136998
Trial2	3	1	noBlindfold	counterclockwise	practice	Free	1	0.5	0	0.4178238	0.45204	-1.45025	-0.8074499	0.808873020570964	-0.048983	-0.479803	-0.095583
Trial2	3	1	noBlindfold	counterclockwise	practice	Free	1	0.5	0	0.4378204	0.45199	-1.45023	-0.80844	0.809864275306719	-0.030387	-0.407737	-0.056153
Trial2	3	1	noBlindfold	counterclockwise	practice	Free	1	0.5	0	0.4578247	0.45187	-1.45022	-0.80879	0.810220838404677	-0.054871	-0.517562	-0.070478
Trial2	3	1	noBlindfold	counterclockwise	practice	Free	1	0.5	0	0.4778214	0.45181	-1.45025	-0.80907	0.810503871917527	-0.04698	-0.517562	-0.074119
Trial2	3	1	noBlindfold	counterclockwise	practice	Free	1	0.5	0	0.4978256	0.45174	-1.45027	-0.80927	0.810707715610972	-0.042181	-0.471	-0.088167
Trial2	3	1	noBlindfold	counterclockwise	practice	Free	1	0.5	0	0.5178223	0.45166	-1.45026	-0.80941	0.810852183913631	-0.113382	-0.521741	-0.082784
Trial2	3	1	noBlindfold	counterclockwise	practice	Free	1	0.5	0	0.5378265	0.45155	-1.45026	-0.80948	0.810928659496658	-0.102651	-0.492098	-0.052367
Trial2	3	1	noBlindfold	counterclockwise	practice	Free	1	0.5	0	0.5578232	0.45137	-1.45023	-0.80945	0.810909506920781	-0.143651	-0.491867	0.063051
Trial2	3	1	noBlindfold	counterclockwise	practice	Free	1	0.5	0	0.5778275	0.45128	-1.45024	-0.80942	0.810884922879364	-0.16022	-0.525662	0.068099
Trial2	3	1	noBlindfold	counterclockwise	practice	Free	1	0.5	0	0.5978241	0.4512	-1.45025	-0.80941	0.81087973734594	-0.192274	-0.512962	0.022219
Trial2	3	1	noBlindfold	counterclockwise	practice	Free	1	0.5	0	0.6178207	0.45109	-1.45026	-0.80942	0.810896360120481	-0.180413	-0.525645	-0.027887
Trial2	3	1	noBlindfold	counterclockwise	practice	Free	1	0.5	0	0.637825	0.45096	-1.45027	-0.80952	0.811004046795769	-0.2209	-0.589122	-0.072055
Trial2	3	1	noBlindfold	counterclockwise	practice	Free	1	0.5	0	0.6578217	0.4506	-1.45029	-0.80962	0.811125722996133	-0.145095	-0.584891	-0.137883
Trial2	3	1	noBlindfold	counterclockwise	practice	Free	1	0.5	0	0.6778259	0.45042	-1.4503	-0.80975	0.811266460494722	-0.109322	-0.63144	-0.137589
Trial2	3	1	noBlindfold	counterclockwise	practice	Free	1	0.5	0	0.6978226	0.45028	-1.45032	-0.8099	0.811424772154897	-0.044843	-0.60605	-0.150239
Trial2	3	1	noBlindfold	counterclockwise	practice	Free	1	0.5	0	0.7178268	0.4502	-1.4503	-0.81009	0.811619281249236	0.027474	-0.512934	-0.217494
Trial2	3	1	noBlindfold	counterclockwise	practice	Free	1	0.5	0	0.7378235	0.45019	-1.45027	-0.8106	0.812128910549248	0.127116	-0.576394	-0.185395
Trial2	3	1	noBlindfold	counterclockwise	practice	Free	1	0.5	0	0.7578278	0.45054	-1.45032	-0.81097	0.812476858422138	0.426748	-0.686421	-0.229017
Trial2	3	1	noBlindfold	counterclockwise	practice	Free	1	0.5	0	0.7778244	0.45103	-1.45034	-0.81141	0.812886379735667	0.518699	-0.703348	-0.210087
Trial2	3	1	noBlindfold	counterclockwise	practice	Free	1	0.5	0	0.797821	0.4518	-1.45036	-0.81201	0.813439341373046	0.613555	-0.775289	-0.27498
Trial2	3	1	noBlindfold	counterclockwise	practice	Free	1	0.5	0	0.8178253	0.45295	-1.45038	-0.81294	0.814300404302418	0.762533	-0.779521	-0.494571
Trial2	3	1	noBlindfold	counterclockwise	practice	Free	1	0.5	0	0.837822	0.45467	-1.45039	-0.81583	0.817088357608446	0.961184	-0.732971	-0.608263
Trial2	3	1	noBlindfold	counterclockwise	practice	Free	1	0.5	0	0.8578262	0.46006	-1.45034	-0.81763	0.818604916279722	1.059867	-0.610249	-0.303674
Trial2	3	1	noBlindfold	counterclockwise	practice	Free	1	0.5	0	0.8778229	0.46398	-1.45031	-0.81953	0.820321145121039	1.060506	-0.593321	-0.247753
Trial2	3	1	noBlindfold	counterclockwise	practice	Free	1	0.5	0	0.8978271	0.46855	-1.4503	-0.82166	0.822261714430785	1.032184	-0.601785	-0.32518
Trial2	3	1	noBlindfold	counterclockwise	practice	Free	1	0.5	0	0.9178238	0.47387	-1.45031	-0.8239	0.824314296166558	1.078882	-0.559467	-0.32096
Trial2	3	1	noBlindfold	counterclockwise	practice	Free	1	0.5	0	0.9378204	0.4801	-1.45031	-0.8287	0.828938906621355	1.098808	-0.551003	-0.217625
Trial2	3	1	noBlindfold	counterclockwise	practice	Free	1	0.5	0	0.9578247	0.49449	-1.45028	-0.8314199	0.831438202559988	1.221289	-0.580626	-0.162597
Trial2	3	1	noBlindfold	counterclockwise	practice	Free	1	0.5	0	0.9778214	0.50318	-1.45028	-0.83402	0.834026080875668	1.308304	-0.529844	-0.243491
Trial2	3	1	noBlindfold	counterclockwise	practice	Free	1	0.5	0	0.9978256	0.51252	-1.45028	-0.83661	0.836703636473189	1.350398	-0.563699	0.045986
Trial2	3	1	noBlindfold	counterclockwise	practice	Free	1	0.5	0	1.017822	0.52275	-1.45027	-0.83912	0.839428368667028	1.352573	-0.483235	0.073752
Trial2	3	1	noBlindfold	counterclockwise	practice	Free	1	0.5	0	1.037827	0.53424	-1.45026	-0.8436	0.844294614856579	1.366297	-0.622868	0.11542
Trial2	3	1	noBlindfold	counterclockwise	practice	Free	1	0.5	0	1.057823	0.55912	-1.45029	-0.84562	0.847684150982218	1.310325	-0.415448	0.073483
Trial2	3	1	noBlindfold	counterclockwise	practice	Free	1	0.5	0	1.077827	0.57325	-1.45025	-0.84748	0.850639706742625	1.335715	-0.529595	0.139571
Trial2	3	1	noBlindfold	counterclockwise	practice	Free	1	0.5	0	1.097824	0.58784	-1.45026	-0.84748	0.852020080775587	1.392239	-0.54229	0.158579
Trial2	3	1	noBlindfold	counterclockwise	practice	Free	1	0.5	0	1.117821	0.60422	-1.45027	-0.8506	0.856961008406356	1.359354	-0.419523	0.239696
Trial2	3	1	noBlindfold	counterclockwise	practice	Free	1	0.5	0	1.137825	0.62002	-1.45024	-0.85243	0.860837774954612	1.303863	-0.45749	0.33128
Trial2	3	1	noBlindfold	counterclockwise	practice	Free	1	0.5	0	1.157822	0.65553	-1.45023	-0.85281	0.866876306660169	1.231718	-0.436114	0.318496
Trial2	3	1	noBlindfold	counterclockwise	practice	Free	1	0.5	0	1.177826	0.6741	-1.45022	-0.85288	0.870468322157345	1.20767	-0.40215	0.31711
Trial2	3	1	noBlindfold	counterclockwise	practice	Free	1	0.5	0	1.197823	0.6933	-1.45021	-0.85268	0.874315744463186	1.134855	-0.486662	0.317775
Trial2	3	1	noBlindfold	counterclockwise	practice	Free	1	0.5	0	1.217827	0.71311	-1.45023	-0.8522	0.878442230694459	1.166124	-0.524672	0.279591
Trial2	3	1	noBlindfold	counterclockwise	practice	Free	1	0.5	0	1.237823	0.7341	-1.45025	-0.85083	0.882448028499853	1.151159	-0.503432	0.217671
Trial2	3	1	noBlindfold	counterclockwise	practice	Free	1	0.5	0	1.257828	0.7764601	-1.45028	-0.8501	0.893924011034894	1.041571	-0.562669	-0.017628
Trial2	3	1	noBlindfold	counterclockwise	practice	Free	1	0.5	0	1.277824	0.79898	-1.45029	-0.84946	0.900539471856656	0.921576	-0.571133	-0.079619
Trial2	3	1	noBlindfold	counterclockwise	practice	Free	1	0.5	0	1.297821	0.82184	-1.4503	-0.84896	0.907917434627007	0.809453	-0.63461	-0.098808
Trial2	3	1	noBlindfold	counterclockwise	practice	Free	1	0.5	0	1.317825	0.84354	-1.45032	-0.84847	0.915380300767741	0.680033	-0.685391	-0.014435
Trial2	3	1	noBlindfold	counterclockwise	practice	Free	1	0.5	0	1.337822	0.8666999	-1.45033	-0.84759	0.923513723896775	0.671282	-0.596524	-0.043137
Trial2	3	1	noBlindfold	counterclockwise	practice	Free	1	0.5	0	1.357826	0.91259	-1.4503	-0.84723	0.942353029538426	0.678021	-0.621914	-0.061581
Trial2	3	1	noBlindfold	counterclockwise	practice	Free	1	0.5	0	1.377823	0.93463	-1.4503	-0.84701	0.952013254347388	0.643174	-0.579596	-0.138693
Trial2	3	1	noBlindfold	counterclockwise	practice	Free	1	0.5	0	1.397827	0.95811	-1.4503	-0.84701	0.962959382128974	0.604118	-0.672696	-0.219026
Trial2	3	1	noBlindfold	counterclockwise	practice	Free	1	0.5	0	1.417824	0.9809	-1.45033	-0.84724	0.974207611206987	0.551682	-0.727709	-0.263215
Trial2	3	1	noBlindfold	counterclockwise	practice	Free	1	0.5	0	1.43782	1.00431	-1.45035	-0.84812	0.986729992751321	0.564462	-0.715014	-0.169707
Trial2	3	1	noBlindfold	counterclockwise	practice	Free	1	0.5	0	1.457825	1.05092	-1.45035	-0.8486	1.01174837121407	0.580255	-0.68116	-0.013613
Trial2	3	1	noBlindfold	counterclockwise	practice	Free	1	0.5	0	1.477821	1.07345	-1.45035	-0.84917	1.0246631669529	0.638559	-0.655769	-0.135319
Trial2	3	1	noBlindfold	counterclockwise	practice	Free	1	0.5	0	1.497826	1.0953	-1.45034	-0.84992	1.03766372441831	0.635167	-0.668464	-0.221582
Trial2	3	1	noBlindfold	counterclockwise	practice	Free	1	0.5	0	1.517822	1.11788	-1.45033	-0.85093	1.05159759474006	0.585685	-0.617683	-0.298718
Trial2	3	1	noBlindfold	counterclockwise	practice	Free	1	0.5	0	1.537827	1.14117	-1.45032	-0.8531899	1.06725446048272	0.506282	-0.672696	-0.177256
Trial2	3	1	noBlindfold	counterclockwise	practice	Free	1	0.5	0	1.557823	1.18593	-1.45033	-0.8543	1.09559504902047	0.219532	-0.689623	0.020287
Trial2	3	1	noBlindfold	counterclockwise	practice	Free	1	0.5	0	1.577827	1.20847	-1.45033	-0.85531	1.11062363361959	-0.036023	-0.668464	0.034856
Trial2	3	1	noBlindfold	counterclockwise	practice	Free	1	0.5	0	1.597824	1.2298	-1.45034	-0.85623	1.12505016218993	-0.168575	-0.655769	0.097211
Trial2	3	1	noBlindfold	counterclockwise	practice	Free	1	0.5	0	1.617821	1.25106	-1.45034	-0.8570499	1.1395726129711	-0.241386	-0.660001	0.070364
Trial2	3	1	noBlindfold	counterclockwise	practice	Free	1	0.5	0	1.637825	1.27095	-1.45035	-0.85849	1.15384960188872	-0.242532	-0.778491	0.05228
Trial2	3	1	noBlindfold	counterclockwise	practice	Free	1	0.5	0	1.657822	1.30829	-1.45039	-0.85899	1.17948996401422	-0.374842	-0.782723	0.133242
Trial2	3	1	noBlindfold	counterclockwise	practice	Free	1	0.5	0	1.677826	1.3257	-1.45039	-0.85923	1.19166137301165	-0.444982	-0.79965	0.269546
Trial2	3	1	noBlindfold	counterclockwise	practice	Free	1	0.5	0	1.697823	1.34274	-1.45041	-0.85919	1.2035024889662	-0.387278	-0.867359	0.323091
Trial2	3	1	noBlindfold	counterclockwise	practice	Free	1	0.5	0	1.717827	1.35888	-1.45043	-0.85886	1.21462555975109	-0.424366	-0.880054	0.310568
Trial2	3	1	noBlindfold	counterclockwise	practice	Free	1	0.5	0	1.737823	1.37365	-1.45044	-0.85733	1.22404203840413	-0.56757	-0.922372	0.289391
Trial2	3	1	noBlindfold	counterclockwise	practice	Free	1	0.5	0	1.757828	1.40003	-1.45052	-0.85601	1.24209781043924	-0.917191	-1.142426	0.448857
Trial2	3	1	noBlindfold	counterclockwise	practice	Free	1	0.5	0	1.777824	1.41167	-1.45057	-0.85436	1.24942911617088	-1.029901	-1.265148	0.445843
Trial2	3	1	noBlindfold	counterclockwise	practice	Free	1	0.5	0	1.797821	1.4218	-1.45064	-0.85259	1.25563716909631	-1.151621	-1.362479	0.3414
Trial2	3	1	noBlindfold	counterclockwise	practice	Free	1	0.5	0	1.817825	1.42985	-1.45069	-0.85048	1.2601337836217	-1.241754	-1.510592	0.355975
Trial2	3	1	noBlindfold	counterclockwise	practice	Free	1	0.5	0	1.837822	1.43674	-1.45075	-0.84562	1.2619647972488	-1.253635	-1.489433	0.512488
Trial2	3	1	noBlindfold	counterclockwise	practice	Free	1	0.5	0	1.857826	1.44553	-1.45074	-0.8432	1.26689122489851	-0.977062	-1.485202	0.081038
Trial2	3	1	noBlindfold	counterclockwise	practice	Free	1	0.5	0	1.877823	1.44804	-1.45075	-0.84132	1.26751696788484	-0.826305	-1.624851	-0.181475
Trial2	3	1	noBlindfold	counterclockwise	practice	Free	1	0.5	0	1.897827	1.44942	-1.45081	-0.84005	1.26770748275755	-0.737969	-1.8576	-0.210412
Trial2	3	1	noBlindfold	counterclockwise	practice	Free	1	0.5	0	1.917824	1.44989	-1.45091	-0.83957	1.26774165610215	-0.702464	-2.081885	-0.336953
Trial2	3	1	noBlindfold	counterclockwise	practice	Free	1	0.5	0	1.93782	1.44971	-1.45102	-0.84003	1.26791148397494	-0.667748	-2.128435	-0.39869
Trial2	3	1	noBlindfold	counterclockwise	practice	Free	1	0.5	0	1.957825	1.44866	-1.45096	-0.84064	1.26752966429855	-0.79135	-1.717951	-0.506436
Trial2	3	1	noBlindfold	counterclockwise	practice	Free	1	0.5	0	1.977821	1.44768	-1.45086	-0.84139	1.26729413736195	-0.752157	-1.612156	-0.368332
Trial2	3	1	noBlindfold	counterclockwise	practice	Free	1	0.5	0	1.997826	1.44633	-1.45082	-0.84207	1.26673684472488	-0.798872	-1.722182	-0.127113
Trial2	3	1	noBlindfold	counterclockwise	practice	Free	1	0.5	0	2.017822	1.44466	-1.45086	-0.84262	1.26585580060945	-0.716136	-1.882991	-0.027256
Trial2	3	1	noBlindfold	counterclockwise	practice	Free	1	0.5	0	2.037827	1.44271	-1.45093	-0.84274	1.26448128878913	-0.458926	-1.874527	0.148209
Trial2	3	1	noBlindfold	counterclockwise	practice	Free	1	0.5	0	2.057823	1.43918	-1.45089	-0.8417	1.2611572854124	-0.705344	-1.882991	1.013259
Trial2	3	1	noBlindfold	counterclockwise	practice	Free	1	0.5	0	2.077827	1.43721	-1.45094	-0.83937	1.25813530023724	-0.959172	-2.090349	1.894092
Trial2	3	1	noBlindfold	counterclockwise	practice	Free	1	0.5	0	2.097824	1.43479	-1.451	-0.8359	1.25401802102873	-0.987202	-1.798355	1.835315
Trial2	3	1	noBlindfold	counterclockwise	practice	Free	1	0.5	0	2.117821	1.43175	-1.45092	-0.83083	1.24837359192279	-0.972239	-1.595228	1.818209
Trial2	3	1	noBlindfold	counterclockwise	practice	Free	1	0.5	0	2.137825	1.42817	-1.45081	-0.81529	1.2353936411743	-1.214903	-1.464043	2.424869
Trial2	3	1	noBlindfold	counterclockwise	practice	Free	1	0.5	0	2.157822	1.41856	-1.45082	-0.80414	1.2208167836814	-0.968192	-1.882991	2.831288
Trial2	3	1	noBlindfold	counterclockwise	practice	Free	1	0.5	0	2.177826	1.41255	-1.45091	-0.7916	1.20804727243046	-0.70273	-1.823746	2.475952
Trial2	3	1	noBlindfold	counterclockwise	practice	Free	1	0.5	0	2.197823	1.4064	-1.45092	-0.77705	1.19388770164113	-0.460377	-1.853368	2.418137
Trial2	3	1	noBlindfold	counterclockwise	practice	Free	1	0.5	0	2.217827	1.39996	-1.45094	-0.76143	1.17885693272556	-0.259436	-2.090349	2.308344
Trial2	3	1	noBlindfold	counterclockwise	practice	Free	1	0.5	0	2.237823	1.39373	-1.45105	-0.72584	1.15134579705684	-0.384194	-2.407734	2.645501
Trial2	3	1	noBlindfold	counterclockwise	practice	Free	1	0.5	0	2.257828	1.38135	-1.45109	-0.7057201	1.12907869822119	-0.019113	-2.018408	1.990246
Trial2	3	1	noBlindfold	counterclockwise	practice	Free	1	0.5	0	2.277824	1.37528	-1.45104	-0.68522	1.11159415736432	0.067877	-2.217303	1.933568
Trial2	3	1	noBlindfold	counterclockwise	practice	Free	1	0.5	0	2.297821	1.36969	-1.4511	-0.66306	1.09362204181984	-0.026305	-2.318866	2.049106
Trial2	3	1	noBlindfold	counterclockwise	practice	Free	1	0.5	0	2.317825	1.36434	-1.45115	-0.64053	1.07580779863617	0.029457	-2.323098	2.030254
Trial2	3	1	noBlindfold	counterclockwise	practice	Free	1	0.5	0	2.337822	1.35899	-1.45116	-0.59201	1.04323522779032	-0.067375	-2.407734	2.334379
Trial2	3	1	noBlindfold	counterclockwise	practice	Free	1	0.5	0	2.357826	1.34898	-1.45115	-0.56734	1.02109835569391	0.201488	-2.369648	1.568709
Trial2	3	1	noBlindfold	counterclockwise	practice	Free	1	0.5	0	2.377823	1.34421	-1.45114	-0.54204	1.00324370104703	0.185412	-2.255389	1.772795
Trial2	3	1	noBlindfold	counterclockwise	practice	Free	1	0.5	0	2.397827	1.3398	-1.45115	-0.51528	0.985280532393934	-0.236429	-2.395039	1.911046
Trial2	3	1	noBlindfold	counterclockwise	practice	Free	1	0.5	0	2.417824	1.33549	-1.45115	-0.48913	0.968138248414966	0.255106	-2.386575	1.113384
Trial2	3	1	noBlindfold	counterclockwise	practice	Free	1	0.5	0	2.43782	1.33132	-1.45112	-0.43565	0.938554081354553	0.170845	-2.500834	1.122116
Trial2	3	1	noBlindfold	counterclockwise	practice	Free	1	0.5	0	2.457825	1.32385	-1.45115	-0.40874	0.91967237654577	-0.103042	-2.263853	1.692414
Trial2	3	1	noBlindfold	counterclockwise	practice	Free	1	0.5	0	2.477821	1.32049	-1.45113	-0.38181	0.904976536788661	0.333833	-2.035336	0.996254
Trial2	3	1	noBlindfold	counterclockwise	practice	Free	1	0.5	0	2.497826	1.31724	-1.45113	-0.35496	0.890998212658163	0.284198	-2.174985	1.025099
Trial2	3	1	noBlindfold	counterclockwise	practice	Free	1	0.5	0	2.517822	1.31449	-1.45112	-0.32705	0.877699047685136	0.17119	-2.16229	1.317398
Trial2	3	1	noBlindfold	counterclockwise	practice	Free	1	0.5	0	2.537827	1.31192	-1.45112	-0.27252	0.856435124418388	0.17475	-2.221535	1.400491
Trial2	3	1	noBlindfold	counterclockwise	practice	Free	1	0.5	0	2.557823	1.30786	-1.45112	-0.24456	0.84406599385687	0.453334	-2.090349	0.949172
Trial2	3	1	noBlindfold	counterclockwise	practice	Free	1	0.5	0	2.577827	1.30642	-1.45111	-0.21632	0.834929644726521	0.171778	-2.128435	1.422386
Trial2	3	1	noBlindfold	counterclockwise	practice	Free	1	0.5	0	2.597824	1.30526	-1.45111	-0.18966	0.827293592522382	0.320808	-2.191912	1.099542
Trial2	3	1	noBlindfold	counterclockwise	practice	Free	1	0.5	0	2.617821	1.30446	-1.45112	-0.16145	0.820501110278671	0.483335	-2.310403	0.961332
Trial2	3	1	noBlindfold	counterclockwise	practice	Free	1	0.5	0	2.637825	1.30408	-1.45112	-0.10616	0.811057708925098	0.480655	-2.048031	1.112804
Trial2	3	1	noBlindfold	counterclockwise	practice	Free	1	0.5	0	2.657822	1.30436	-1.45111	-0.07674401	0.80801281148671	0.442081	-2.37388	0.98043
Trial2	3	1	noBlindfold	counterclockwise	practice	Free	1	0.5	0	2.677826	1.30499	-1.45112	-0.050041	0.806543915434138	0.559618	-2.217303	0.872344
Trial2	3	1	noBlindfold	counterclockwise	practice	Free	1	0.5	0	2.697823	1.30598	-1.45109	-0.021481	0.80626617239629	0.372363	-2.149594	1.25259
Trial2	3	1	noBlindfold	counterclockwise	practice	Free	1	0.5	0	2.717827	1.30727	-1.45108	0.0066227	0.807297096113467	0.131082	-2.183449	1.662042
Trial2	3	1	noBlindfold	counterclockwise	practice	Free	1	0.5	0	2.737823	1.30871	-1.45108	0.063644	0.811210446731438	0.339226	-2.238462	0.856974
Trial2	3	1	noBlindfold	counterclockwise	practice	Free	1	0.5	0	2.757828	1.31228	-1.45103	0.092416	0.817520285165849	0.023789	-2.153826	1.880505
Trial2	3	1	noBlindfold	counterclockwise	practice	Free	1	0.5	0	2.777824	1.31419	-1.45104	0.12177	0.823245611388723	0.038361	-2.081885	1.702448
Trial2	3	1	noBlindfold	counterclockwise	practice	Free	1	0.5	0	2.797821	1.31605	-1.45104	0.15227	0.8301348339777	0.250478	-2.153826	1.308344
Trial2	3	1	noBlindfold	counterclockwise	practice	Free	1	0.5	0	2.817825	1.31796	-1.45101	0.18239	0.838048157547948	-0.027983	-2.018408	1.571429
Trial2	3	1	noBlindfold	counterclockwise	practice	Free	1	0.5	0	2.837822	1.31984	-1.45098	0.24556	0.855825484359876	-0.452951	-2.179217	2.186782
Trial2	3	1	noBlindfold	counterclockwise	practice	Free	1	0.5	0	2.857826	1.32284	-1.45102	0.27684	0.868162433758869	-0.011878	-1.938004	1.077081
Trial2	3	1	noBlindfold	counterclockwise	practice	Free	1	0.5	0	2.877823	1.32428	-1.45098	0.30828	0.880042107065284	-0.042185	-2.196144	1.46103
Trial2	3	1	noBlindfold	counterclockwise	practice	Free	1	0.5	0	2.897827	1.32563	-1.451	0.33964	0.892759854446616	-0.082431	-2.153826	1.178603
Trial2	3	1	noBlindfold	counterclockwise	practice	Free	1	0.5	0	2.917824	1.32691	-1.45106	0.37122	0.906412964561764	0.163895	-2.179217	0.310823
Trial2	3	1	noBlindfold	counterclockwise	practice	Free	1	0.5	0	2.93782	1.32832	-1.45109	0.43012	0.933336634365945	0.21153	-2.306171	0.218052
Trial2	3	1	noBlindfold	counterclockwise	practice	Free	1	0.5	0	2.957825	1.33127	-1.4511	0.45874	0.949448346498992	0.251876	-2.428893	-0.350434
Trial2	3	1	noBlindfold	counterclockwise	practice	Free	1	0.5	0	2.977821	1.33295	-1.4512	0.48525	0.963988217536056	0.143446	-2.382343	-0.223932
Trial2	3	1	noBlindfold	counterclockwise	practice	Free	1	0.5	0	2.997826	1.33466	-1.45119	0.51179	0.979074249287427	-0.031236	-2.395039	0.352145
Trial2	3	1	noBlindfold	counterclockwise	practice	Free	1	0.5	0	3.017822	1.33622	-1.4512	0.53669	0.993629752216197	-0.15506	-2.534688	0.304417
Trial2	3	1	noBlindfold	counterclockwise	practice	Free	1	0.5	0	3.037827	1.3376	-1.45125	0.58279	1.02040087804858	0.052012	-2.28078	-0.503237
Trial2	3	1	noBlindfold	counterclockwise	practice	Free	1	0.5	0	3.057823	1.34002	-1.45117	0.60471	1.03503993411706	-0.28625	-2.560079	0.424238
Trial2	3	1	noBlindfold	counterclockwise	practice	Free	1	0.5	0	3.077827	1.3409	-1.45123	0.62672	1.04875679477641	-0.332813	-2.386575	0.521459
Trial2	3	1	noBlindfold	counterclockwise	practice	Free	1	0.5	0	3.097824	1.34151	-1.45119	0.647	1.06148386482538	-0.055666	-2.246926	-0.238201
Trial2	3	1	noBlindfold	counterclockwise	practice	Free	1	0.5	0	3.117821	1.34204	-1.45112	0.66657	1.07393996165047	0.099885	-2.179217	-0.456537
Trial2	3	1	noBlindfold	counterclockwise	practice	Free	1	0.5	0	3.137825	1.3426	-1.45109	0.7009	1.09600893029399	0.0044042	-2.103044	-0.681401
Trial2	3	1	noBlindfold	counterclockwise	practice	Free	1	0.5	0	3.157822	1.34344	-1.45118	0.71594	1.10632771290849	-0.333372	-2.505065	-0.361366
Trial2	3	1	noBlindfold	counterclockwise	practice	Free	1	0.5	0	3.177826	1.34347	-1.45122	0.72968	1.11529131117004	-0.164936	-2.289244	-0.549515
Trial2	3	1	noBlindfold	counterclockwise	practice	Free	1	0.5	0	3.197823	1.34331	-1.45119	0.74207	1.12331636997475	-0.135419	-2.37388	-0.62127
Trial2	3	1	noBlindfold	counterclockwise	practice	Free	1	0.5	0	3.217827	1.34305	-1.45119	0.75361	1.13077909523764	-0.174871	-2.428893	-0.482926
Trial2	3	1	noBlindfold	counterclockwise	practice	Free	1	0.5	0	3.237831	1.34263	-1.45122	0.77407	1.14420695996153	-0.289827	-2.65741	0.068578
Trial2	3	1	noBlindfold	counterclockwise	practice	Free	1	0.5	0	3.25782	1.34123	-1.45132	0.7832	1.14937807426549	-0.202004	-2.598165	0.152037
Trial2	3	1	noBlindfold	counterclockwise	practice	Free	1	0.5	0	3.277824	1.34028	-1.45131	0.79199	1.15469424468768	-0.281065	-2.479675	0.459307
Trial2	3	1	noBlindfold	counterclockwise	practice	Free	1	0.5	0	3.297829	1.33921	-1.45125	0.80065	1.15987667603225	-0.227778	-2.471211	0.320008
Trial2	3	1	noBlindfold	counterclockwise	practice	Free	1	0.5	0	3.317818	1.33801	-1.45125	0.80873	1.16460504254465	-0.172339	-2.500834	0.460893
Trial2	3	1	noBlindfold	counterclockwise	practice	Free	1	0.5	0	3.337822	1.33681	-1.45124	0.82434	1.17464351030455	-0.247671	-2.361184	0.651212
Trial2	3	1	noBlindfold	counterclockwise	practice	Free	1	0.5	0	3.357826	1.33408	-1.45124	0.83186	1.17799850755301	-0.163824	-2.450052	0.410491
Trial2	3	1	noBlindfold	counterclockwise	practice	Free	1	0.5	0	3.377831	1.33265	-1.45122	0.83882	1.18191585628459	-0.194606	-2.428893	0.411166
Trial2	3	1	noBlindfold	counterclockwise	practice	Free	1	0.5	0	3.39782	1.33122	-1.45124	0.84543	1.18561307071286	-0.23937	-2.670106	0.364523
Trial2	3	1	noBlindfold	counterclockwise	practice	Free	1	0.5	0	3.417824	1.3297	-1.4513	0.85199	1.18923883737251	-0.342292	-2.58547	0.543334
Trial2	3	1	noBlindfold	counterclockwise	practice	Free	1	0.5	0	3.437828	1.32797	-1.45131	0.86432	1.19690580174538	-0.420875	-2.699728	0.627943
Trial2	3	1	noBlindfold	counterclockwise	practice	Free	1	0.5	0	3.457817	1.32412	-1.45134	0.86979	1.19821055028527	-0.197959	-2.551615	0.222154
Trial2	3	1	noBlindfold	counterclockwise	practice	Free	1	0.5	0	3.477821	1.32226	-1.45131	0.87481	1.20058487656741	-0.202361	-2.725119	0.273417
Trial2	3	1	noBlindfold	counterclockwise	practice	Free	1	0.5	0	3.497826	1.32033	-1.45134	0.87946	1.20266005142759	-0.337059	-2.729351	0.318608
Trial2	3	1	noBlindfold	counterclockwise	practice	Free	1	0.5	0	3.51783	1.31843	-1.45137	0.88375	1.20450889511378	-0.389003	-2.771669	0.286341
Trial2	3	1	noBlindfold	counterclockwise	practice	Free	1	0.5	0	3.537819	1.31647	-1.45138	0.88989	1.20769509309128	-0.332687	-2.805523	-0.118635
Trial2	3	1	noBlindfold	counterclockwise	practice	Free	1	0.5	0	3.557823	1.31267	-1.45142	0.89207	1.20673998579747	-0.279024	-2.936709	0.013295
Trial2	3	1	noBlindfold	counterclockwise	practice	Free	1	0.5	0	3.577827	1.31099	-1.45147	0.89368	1.20680099494043	-0.360838	-3.055199	0.145213
Trial2	3	1	noBlindfold	counterclockwise	practice	Free	1	0.5	0	3.597816	1.30953	-1.45151	0.89459	1.20649498842641	-0.426185	-3.131372	-0.229741
Trial2	3	1	noBlindfold	counterclockwise	practice	Free	1	0.5	0	3.617821	1.30828	-1.45157	0.89473	1.20576049584649	-0.512766	-3.262558	-0.503056
Trial2	3	1	noBlindfold	counterclockwise	practice	Free	1	0.5	0	3.637825	1.30723	-1.45163	0.89389	1.20443328294892	-0.812942	-3.334498	-0.459455
Trial2	3	1	noBlindfold	counterclockwise	practice	Free	1	0.5	0	3.657829	1.30508	-1.45165	0.8928	1.20218376131341	-1.23648	-3.169458	-0.982546
Trial2	3	1	noBlindfold	counterclockwise	practice	Free	1	0.5	0	3.677818	1.30344	-1.4516	0.89092	1.1996893379711	-1.433362	-3.025577	-1.315469
Trial2	3	1	noBlindfold	counterclockwise	practice	Free	1	0.5	0	3.697823	1.30101	-1.45154	0.88834	1.19614580986019	-1.760348	-3.084822	-1.388683
Trial2	3	1	noBlindfold	counterclockwise	practice	Free	1	0.5	0	3.717827	1.29765	-1.45152	0.88533	1.19166053108102	-2.135871	-3.012881	-0.857575
Trial2	3	1	noBlindfold	counterclockwise	practice	Free	1	0.5	0	3.737831	1.29297	-1.45151	0.8795	1.18419665538919	-2.446773	-3.089054	-0.370156
Trial2	3	1	noBlindfold	counterclockwise	practice	Free	1	0.5	0	3.75782	1.2789	-1.45158	0.8758	1.17205414388995	-2.382097	-3.021345	-0.978029
Trial2	3	1	noBlindfold	counterclockwise	practice	Free	1	0.5	0	3.777824	1.26957	-1.45154	0.87152	1.16266291529442	-2.239888	-3.029809	-1.422088
Trial2	3	1	noBlindfold	counterclockwise	practice	Free	1	0.5	0	3.797829	1.25926	-1.45152	0.86626	1.1519037330604	-2.30659	-3.046736	-1.366185
Trial2	3	1	noBlindfold	counterclockwise	practice	Free	1	0.5	0	3.817818	1.24769	-1.45152	0.8602	1.13972992371767	-2.444089	-2.987491	-1.071727
Trial2	3	1	noBlindfold	counterclockwise	practice	Free	1	0.5	0	3.837822	1.23435	-1.45151	0.84735	1.12128136406485	-2.521042	-2.991722	-0.86771
Trial2	3	1	noBlindfold	counterclockwise	practice	Free	1	0.5	0	3.857826	1.20396	-1.45148	0.84052	1.09637291951105	-2.714039	-2.898623	-0.47273
Trial2	3	1	noBlindfold	counterclockwise	practice	Free	1	0.5	0	3.877831	1.18587	-1.45145	0.83393	1.07974858103355	-2.707723	-2.873232	-0.325951
Trial2	3	1	noBlindfold	counterclockwise	practice	Free	1	0.5	0	3.89782	1.16677	-1.45142	0.82718	1.06245423747753	-2.658508	-2.784364	-0.308228
Trial2	3	1	noBlindfold	counterclockwise	practice	Free	1	0.5	0	3.917824	1.14554	-1.45139	0.82068	1.04414442929262	-2.690045	-2.792828	-0.277159
Trial2	3	1	noBlindfold	counterclockwise	practice	Free	1	0.5	0	3.937828	1.12343	-1.45138	0.80822	1.02072743700702	-2.711564	-2.729351	-0.174351
Trial2	3	1	noBlindfold	counterclockwise	practice	Free	1	0.5	0	3.957817	1.07489	-1.45134	0.80247	0.987145674685921	-2.519598	-2.623556	0.094718
Trial2	3	1	noBlindfold	counterclockwise	practice	Free	1	0.5	0	3.977821	1.04865	-1.45132	0.79686	0.967472314083271	-2.402875	-2.615092	0.109318
Trial2	3	1	noBlindfold	counterclockwise	practice	Free	1	0.5	0	3.997826	1.0204	-1.4513	0.79181	0.947512185608307	-2.467415	-2.615092	0.170584
Trial2	3	1	noBlindfold	counterclockwise	practice	Free	1	0.5	0	4.01783	0.9918	-1.4513	0.78731	0.928291028814387	-2.512621	-2.589701	0.455315
Trial2	3	1	noBlindfold	counterclockwise	practice	Free	1	0.5	0	4.037819	0.96203	-1.45129	0.77942	0.906072447263423	-2.415296	-2.58547	0.469809
Trial2	3	1	noBlindfold	counterclockwise	practice	Free	1	0.5	0	4.057823	0.8984	-1.45126	0.77536	0.87172568978779	-2.028901	-2.428893	-0.363172
Trial2	3	1	noBlindfold	counterclockwise	practice	Free	1	0.5	0	4.077827	0.86488	-1.45124	0.77121	0.853171863079006	-2.053655	-2.564311	-0.263612
Trial2	3	1	noBlindfold	counterclockwise	practice	Free	1	0.5	0	4.097816	0.83058	-1.45127	0.76746	0.835630281835346	-2.212989	-2.678569	0.162005
Trial2	3	1	noBlindfold	counterclockwise	practice	Free	1	0.5	0	4.117821	0.79644	-1.45133	0.76415	0.819635245153731	-2.219822	-2.716655	0.369826
Trial2	3	1	noBlindfold	counterclockwise	practice	Free	1	0.5	0	4.137825	0.76148	-1.45136	0.75857	0.80237160078558	-2.179255	-2.720887	0.273226
Trial2	3	1	noBlindfold	counterclockwise	practice	Free	1	0.5	0	4.157829	0.6895	-1.45137	0.75606	0.779446579467664	-1.867488	-2.79706	0.125192
Trial2	3	1	noBlindfold	counterclockwise	practice	Free	1	0.5	0	4.177818	0.65163	-1.45138	0.75372	0.768820900215699	-1.702958	-2.712424	0.021
Trial2	3	1	noBlindfold	counterclockwise	practice	Free	1	0.5	0	4.197823	0.61456	-1.45138	0.75143	0.760112552454852	-1.677041	-2.805523	-0.0070931
Trial2	3	1	noBlindfold	counterclockwise	practice	Free	1	0.5	0	4.217827	0.57725	-1.4514	0.74902	0.752993023987362	-1.655426	-2.890159	-0.120593
Trial2	3	1	noBlindfold	counterclockwise	practice	Free	1	0.5	0	4.237831	0.53861	-1.45144	0.74422	0.745220884330268	-1.608013	-2.907086	-0.167497
Trial2	3	1	noBlindfold	counterclockwise	practice	Free	1	0.5	0	4.25782	0.46332	-1.45143	0.74171	0.742616425841709	-1.301702	-2.852073	-0.127188
Trial2	3	1	noBlindfold	counterclockwise	practice	Free	1	0.5	0	4.277824	0.42576	-1.45143	0.73922	0.742938638175056	-1.299399	-2.771669	-0.160089
Trial2	3	1	noBlindfold	counterclockwise	practice	Free	1	0.5	0	4.297829	0.3872	-1.4514	0.7366199	0.745206542000404	-1.197643	-2.843609	-0.228645
Trial2	3	1	noBlindfold	counterclockwise	practice	Free	1	0.5	0	4.317818	0.34995	-1.4514	0.73379	0.748974512691798	-1.205607	-2.805523	-0.254479
Trial2	3	1	noBlindfold	counterclockwise	practice	Free	1	0.5	0	4.337822	0.31287	-1.4514	0.72752	0.751201020282989	-1.210185	-2.784364	-0.355355
Trial2	3	1	noBlindfold	counterclockwise	practice	Free	1	0.5	0	4.357826	0.23834	-1.45139	0.72398	0.769813623464879	-0.910568	-2.75051	-0.322423
Trial2	3	1	noBlindfold	counterclockwise	practice	Free	1	0.5	0	4.377831	0.20114	-1.45139	0.72054	0.780060999434325	-0.842693	-2.767437	-0.0096782
Trial2	3	1	noBlindfold	counterclockwise	practice	Free	1	0.5	0	4.39782	0.1655	-1.45139	0.7174801	0.791623573033904	-0.886521	-2.746278	0.083785
Trial2	3	1	noBlindfold	counterclockwise	practice	Free	1	0.5	0	4.417824	0.13025	-1.45138	0.7143	0.804325509541764	-1.0112	-2.648947	-0.026534
Trial2	3	1	noBlindfold	counterclockwise	practice	Free	1	0.5	0	4.437828	0.094277	-1.45134	0.7076	0.815664702965686	-0.990846	-2.551615	-0.298714
Trial2	3	1	noBlindfold	counterclockwise	practice	Free	1	0.5	0	4.457817	0.024493	-1.45123	0.70419	0.849700232923328	-0.719584	-2.450052	-0.192517
Trial2	3	1	noBlindfold	counterclockwise	practice	Free	1	0.5	0	4.477821	-0.009196101	-1.45124	0.70079	0.866248969040684	-0.626599	-2.564311	-0.023569
Trial2	3	1	noBlindfold	counterclockwise	practice	Free	1	0.5	0	4.497826	-0.043299	-1.45127	0.69754	0.884158261313911	-0.532264	-2.560079	0.084987
Trial2	3	1	noBlindfold	counterclockwise	practice	Free	1	0.5	0	4.51783	-0.075735	-1.45129	0.6947	0.902263198035676	-0.579796	-2.661642	0.0087704
Trial2	3	1	noBlindfold	counterclockwise	practice	Free	1	0.5	0	4.537819	-0.10659	-1.45131	0.68914	0.918077012627309	-0.609035	-2.644715	0.0043785
Trial2	3	1	noBlindfold	counterclockwise	practice	Free	1	0.5	0	4.557823	-0.16945	-1.45134	0.68672	0.959034774895858	-0.581859	-2.699728	0.196121
Trial2	3	1	noBlindfold	counterclockwise	practice	Free	1	0.5	0	4.577827	-0.19951	-1.45134	0.68454	0.978728372465855	-0.506277	-2.70396	0.069208
Trial2	3	1	noBlindfold	counterclockwise	practice	Free	1	0.5	0	4.597816	-0.22978	-1.45132	0.6824	0.99912391486968	-0.452568	-2.517761	0.014876
Trial2	3	1	noBlindfold	counterclockwise	practice	Free	1	0.5	0	4.617821	-0.2593	-1.4513	0.68036	1.01952251313153	-0.335607	-2.632019	-0.0056788
Trial2	3	1	noBlindfold	counterclockwise	practice	Free	1	0.5	0	4.637825	-0.28716	-1.45132	0.67653	1.03793724554933	-0.094831	-2.636251	-0.030798
Trial2	3	1	noBlindfold	counterclockwise	practice	Free	1	0.5	0	4.657829	-0.34047	-1.45133	0.67464	1.07774253753824	0.208313	-2.780132	0.0047363
Trial2	3	1	noBlindfold	counterclockwise	practice	Free	1	0.5	0	4.677818	-0.36491	-1.45138	0.67291	1.09584540602594	0.260409	-2.843609	-0.037165
Trial2	3	1	noBlindfold	counterclockwise	practice	Free	1	0.5	0	4.697823	-0.38808	-1.45142	0.67106	1.11310720330079	0.18597	-2.860537	-0.177789
Trial2	3	1	noBlindfold	counterclockwise	practice	Free	1	0.5	0	4.717827	-0.40996	-1.45144	0.66912	1.12949050348338	0.288645	-2.898623	-0.212182
Trial2	3	1	noBlindfold	counterclockwise	practice	Free	1	0.5	0	4.737831	-0.43047	-1.45144	0.66494	1.14364312830395	0.42305	-2.792828	-0.219517
Trial2	3	1	noBlindfold	counterclockwise	practice	Free	1	0.5	0	4.75782	-0.46785	-1.45144	0.66287	1.17308581286581	0.36992	-2.885927	-0.039802
Trial2	3	1	noBlindfold	counterclockwise	practice	Free	1	0.5	0	4.777824	-0.48473	-1.45145	0.66107	1.18604667441653	0.374727	-2.932477	0.149897
Trial2	3	1	noBlindfold	counterclockwise	practice	Free	1	0.5	0	4.797829	-0.49988	-1.45146	0.65948	1.19777876215194	0.360377	-3.021345	0.129038
Trial2	3	1	noBlindfold	counterclockwise	practice	Free	1	0.5	0	4.817818	-0.51378	-1.45149	0.65801	1.20860541613997	0.401528	-3.00865	0.068895
Trial2	3	1	noBlindfold	counterclockwise	practice	Free	1	0.5	0	4.837822	-0.52637	-1.4515	0.65541	1.217783893565	0.576733	-3.000186	-0.0090918
Trial2	3	1	noBlindfold	counterclockwise	practice	Free	1	0.5	0	4.857826	-0.54768	-1.45153	0.65425	1.23518278857682	0.554042	-3.186385	0.02257
Trial2	3	1	noBlindfold	counterclockwise	practice	Free	1	0.5	0	4.877831	-0.55631	-1.45158	0.65326	1.24199010860823	0.464973	-3.283717	0.059404
Trial2	3	1	noBlindfold	counterclockwise	practice	Free	1	0.5	0	4.89782	-0.56334	-1.45165	0.65244	1.24754553584019	0.409321	-3.436061	0.056287
Trial2	3	1	noBlindfold	counterclockwise	practice	Free	1	0.5	0	4.917824	-0.56911	-1.45171	0.65166	1.25206104166751	0.384628	-3.520697	-0.09465
Trial2	3	1	noBlindfold	counterclockwise	practice	Free	1	0.5	0	4.937828	-0.57363	-1.45177	0.64959	1.25484996497122	0.470849	-3.664579	-0.313246
Trial2	3	1	noBlindfold	counterclockwise	practice	Free	1	0.5	0	4.957817	-0.57882	-1.45185	0.64809	1.25852025237703	0.498718	-3.799996	-1.043775
Trial2	3	1	noBlindfold	counterclockwise	practice	Free	1	0.5	0	4.977821	-0.57964	-1.4519	0.64604	1.25816939627831	0.516697	-3.871937	-1.624607
Trial2	3	1	noBlindfold	counterclockwise	practice	Free	1	0.5	0	4.997826	-0.57975	-1.45193	0.64291	1.25665959527551	0.530847	-3.850778	-2.281588
Trial2	3	1	noBlindfold	counterclockwise	practice	Free	1	0.5	0	5.01783	-0.5794	-1.45193	0.63829	1.25400098692766	0.499009	-3.774605	-2.699356
Trial2	3	1	noBlindfold	counterclockwise	practice	Free	1	0.5	0	5.037819	-0.57873	-1.4519	0.62346	1.24593769919363	0.36522	-3.719592	-2.96136
Trial2	3	1	noBlindfold	counterclockwise	practice	Free	1	0.5	0	5.057823	-0.57687	-1.45183	0.61322	1.2392286553109	-0.0080296	-3.529161	-3.248637
Trial2	3	1	noBlindfold	counterclockwise	practice	Free	1	0.5	0	5.077827	-0.57599	-1.45177	0.6006	1.23226413192317	-0.160633	-3.524929	-3.253536
Trial2	3	1	noBlindfold	counterclockwise	practice	Free	1	0.5	0	5.097816	-0.57526	-1.45175	0.58641	1.22476968194433	-0.179638	-3.537625	-3.323792
Trial2	3	1	noBlindfold	counterclockwise	practice	Free	1	0.5	0	5.117821	-0.57479	-1.45178	0.57048	1.21680769391739	-0.354657	-3.685738	-3.058408
Trial2	3	1	noBlindfold	counterclockwise	practice	Free	1	0.5	0	5.137825	-0.5747	-1.4518	0.53361	1.19988320388905	-0.563637	-3.579943	-2.951276
Trial2	3	1	noBlindfold	counterclockwise	practice	Free	1	0.5	0	5.157829	-0.57608	-1.45175	0.51361	1.19236884234647	-0.410142	-3.389512	-2.473903
Trial2	3	1	noBlindfold	counterclockwise	practice	Free	1	0.5	0	5.177818	-0.57739	-1.4517	0.49168	1.18427973583629	-0.366567	-3.160994	-2.669972
Trial2	3	1	noBlindfold	counterclockwise	practice	Free	1	0.5	0	5.197823	-0.57904	-1.45165	0.46891	1.1765219497296	-0.15425	-3.448757	-2.960318
Trial2	3	1	noBlindfold	counterclockwise	practice	Free	1	0.5	0	5.217827	-0.58076	-1.45167	0.44476	1.16869740957328	-0.0083876	-3.182153	-2.911753
Trial2	3	1	noBlindfold	counterclockwise	practice	Free	1	0.5	0	5.237831	-0.58246	-1.45162	0.39282	1.15153258907173	0.081915	-3.122908	-2.499914
Trial2	3	1	noBlindfold	counterclockwise	practice	Free	1	0.5	0	5.25782	-0.5856	-1.45161	0.36502	1.14532397408055	0.05313	-2.953636	-2.581851
Trial2	3	1	noBlindfold	counterclockwise	practice	Free	1	0.5	0	5.277824	-0.58706	-1.45158	0.337	1.13809858838614	0.11865	-3.182153	-2.460366
Trial2	3	1	noBlindfold	counterclockwise	practice	Free	1	0.5	0	5.297829	-0.5885	-1.45155	0.30848	1.1313674057777	-0.070482	-3.050968	-1.939216
Trial2	3	1	noBlindfold	counterclockwise	practice	Free	1	0.5	0	5.317818	-0.58987	-1.45152	0.27985	1.12522557320638	-0.227549	-3.042504	-1.3231
Trial2	3	1	noBlindfold	counterclockwise	practice	Free	1	0.5	0	5.337822	-0.59134	-1.45149	0.22059	1.11341050535967	-0.434704	-3.000186	-1.85057
Trial2	3	1	noBlindfold	counterclockwise	practice	Free	1	0.5	0	5.357826	-0.5946	-1.45145	0.19057	1.11106525506695	-0.212764	-2.932477	-0.917836
Trial2	3	1	noBlindfold	counterclockwise	practice	Free	1	0.5	0	5.377831	-0.59636	-1.45145	0.16149	1.10818966268541	-0.546453	-3.08059	-1.209717
Trial2	3	1	noBlindfold	counterclockwise	practice	Free	1	0.5	0	5.39782	-0.5984	-1.4515	0.13227	1.1063353488149	-0.225221	-3.00865	-1.523366
Trial2	3	1	noBlindfold	counterclockwise	practice	Free	1	0.5	0	5.417824	-0.60049	-1.45148	0.10309	1.10530803910998	-0.066485	-2.75051	-1.220544
Trial2	3	1	noBlindfold	counterclockwise	practice	Free	1	0.5	0	5.437828	-0.6026	-1.4514	0.043141	1.10344369579515	-0.151974	-2.775901	-1.101225
Trial2	3	1	noBlindfold	counterclockwise	practice	Free	1	0.5	0	5.457817	-0.60703	-1.45145	0.014009	1.10711860991932	-0.095622	-2.691265	-1.210794
Trial2	3	1	noBlindfold	counterclockwise	practice	Free	1	0.5	0	5.477821	-0.60928	-1.45136	-0.015619	1.10938994489037	-0.109179	-2.79706	-0.641947
Trial2	3	1	noBlindfold	counterclockwise	practice	Free	1	0.5	0	5.497826	-0.6115	-1.45136	-0.044275	1.11238149067966	-0.10614	-2.881696	-1.242006
Trial2	3	1	noBlindfold	counterclockwise	practice	Free	1	0.5	0	5.51783	-0.61388	-1.45139	-0.072154	1.11621455796419	-0.164346	-2.729351	-1.397737
Trial2	3	1	noBlindfold	counterclockwise	practice	Free	1	0.5	0	5.537819	-0.61613	-1.45134	-0.13071	1.1237576545202	-0.059291	-2.386575	-0.99154
Trial2	3	1	noBlindfold	counterclockwise	practice	Free	1	0.5	0	5.557823	-0.62096	-1.45125	-0.15987	1.13230284454009	-0.246367	-2.632019	-1.248289
Trial2	3	1	noBlindfold	counterclockwise	practice	Free	1	0.5	0	5.577827	-0.6234	-1.45129	-0.1872	1.13889039738052	-0.038583	-2.488138	-1.168006
Trial2	3	1	noBlindfold	counterclockwise	practice	Free	1	0.5	0	5.597816	-0.6258399	-1.45126	-0.21488	1.14616272837955	-0.245345	-2.644715	-0.394271
Trial2	3	1	noBlindfold	counterclockwise	practice	Free	1	0.5	0	5.617821	-0.62841	-1.45127	-0.24305	1.15428869601297	-0.557734	-2.775901	-0.877353
Trial2	3	1	noBlindfold	counterclockwise	practice	Free	1	0.5	0	5.637825	-0.63123	-1.45135	-0.29691	1.16954557257162	-0.412543	-2.928245	-1.040869
Trial2	3	1	noBlindfold	counterclockwise	practice	Free	1	0.5	0	5.657829	-0.63773	-1.4513	-0.32293	1.18267211402781	-0.46231	-2.729351	-0.355171
Trial2	3	1	noBlindfold	counterclockwise	practice	Free	1	0.5	0	5.677818	-0.64131	-1.4513	-0.34935	1.19358028171577	-0.362805	-2.678569	-0.88407
Trial2	3	1	noBlindfold	counterclockwise	practice	Free	1	0.5	0	5.697823	-0.64503	-1.45134	-0.37474	1.20479202417765	-0.186614	-2.547383	-0.842595
Trial2	3	1	noBlindfold	counterclockwise	practice	Free	1	0.5	0	5.717827	-0.64887	-1.45131	-0.39971	1.21641700936179	-0.123606	-2.458516	-0.704134
Trial2	3	1	noBlindfold	counterclockwise	practice	Free	1	0.5	0	5.737831	-0.65252	-1.45129	-0.44954	1.23708874155168	-0.191249	-2.547383	-0.573796
Trial2	3	1	noBlindfold	counterclockwise	practice	Free	1	0.5	0	5.75782	-0.6598901	-1.45132	-0.47438	1.25314855975888	-0.044534	-2.513529	-1.507599
Trial2	3	1	noBlindfold	counterclockwise	practice	Free	1	0.5	0	5.777824	-0.6633199	-1.45127	-0.49995	1.26620034718773	-0.047078	-2.310403	-1.073449
Trial2	3	1	noBlindfold	counterclockwise	practice	Free	1	0.5	0	5.797829	-0.6667	-1.45125	-0.52457	1.2792038834682	-0.169602	-2.661642	-0.856703
Trial2	3	1	noBlindfold	counterclockwise	practice	Free	1	0.5	0	5.817818	-0.6699901	-1.4513	-0.54931	1.29252396064239	-0.296447	-2.521993	-1.345649
Trial2	3	1	noBlindfold	counterclockwise	practice	Free	1	0.5	0	5.837822	-0.67329	-1.45129	-0.59978	1.31770459277447	-0.13937	-2.318866	-1.320588
Trial2	3	1	noBlindfold	counterclockwise	practice	Free	1	0.5	0	5.857826	-0.67993	-1.45123	-0.62487	1.33517686388007	-0.430605	-2.407734	-0.578781
Trial2	3	1	noBlindfold	counterclockwise	practice	Free	1	0.5	0	5.877831	-0.68338	-1.45124	-0.64892	1.34962417309707	-0.456798	-2.450052	-0.814885
Trial2	3	1	noBlindfold	counterclockwise	practice	Free	1	0.5	0	5.89782	-0.68713	-1.45125	-0.67259	1.36442480516521	-0.318746	-2.365416	-0.772263
Trial2	3	1	noBlindfold	counterclockwise	practice	Free	1	0.5	0	5.917824	-0.69089	-1.45121	-0.69625	1.37948651143604	-0.317031	-2.18768	-0.343519
Trial2	3	1	noBlindfold	counterclockwise	practice	Free	1	0.5	0	5.937828	-0.69478	-1.45116	-0.74004	1.40540330063166	-0.323411	-2.462747	0.077777
Trial2	3	1	noBlindfold	counterclockwise	practice	Free	1	0.5	0	5.957817	-0.70308	-1.45118	-0.76205	1.42412139053661	-0.254293	-2.259621	-0.719881
Trial2	3	1	noBlindfold	counterclockwise	practice	Free	1	0.5	0	5.977821	-0.70743	-1.45115	-0.78281	1.43898529200587	-0.293034	-2.340025	-0.234932
Trial2	3	1	noBlindfold	counterclockwise	practice	Free	1	0.5	0	5.997826	-0.71175	-1.45115	-0.80255	1.45341827000497	-0.365556	-2.340025	0.249362
Trial2	3	1	noBlindfold	counterclockwise	practice	Free	1	0.5	0	6.01783	-0.71623	-1.45116	-0.82127	1.4675488910039	-0.457301	-2.23423	0.144226
Trial2	3	1	noBlindfold	counterclockwise	practice	Free	1	0.5	0	6.037819	-0.72085	-1.45114	-0.85589	1.49098033226633	-0.204452	-2.361184	0.079348
Trial2	3	1	noBlindfold	counterclockwise	practice	Free	1	0.5	0	6.057823	-0.73031	-1.4511	-0.87084	1.50732381410483	-0.312413	-2.064958	1.218788
Trial2	3	1	noBlindfold	counterclockwise	practice	Free	1	0.5	0	6.077827	-0.73505	-1.45108	-0.88336	1.51844435042413	-0.244842	-2.331562	1.408414
Trial2	3	1	noBlindfold	counterclockwise	practice	Free	1	0.5	0	6.097816	-0.73992	-1.45115	-0.89403	1.52862400835414	-0.228085	-2.458516	1.316561
Trial2	3	1	noBlindfold	counterclockwise	practice	Free	1	0.5	0	6.117821	-0.74456	-1.45119	-0.90359	1.53798716911633	-0.091219	-2.361184	0.765603
Trial2	3	1	noBlindfold	counterclockwise	practice	Free	1	0.5	0	6.137825	-0.749	-1.45119	-0.91845	1.55033913412737	-0.057707	-2.500834	0.598914
Trial2	3	1	noBlindfold	counterclockwise	practice	Free	1	0.5	0	6.157829	-0.75722	-1.45121	-0.9241099	1.56031451213509	-0.107146	-2.259621	0.648393
Trial2	3	1	noBlindfold	counterclockwise	practice	Free	1	0.5	0	6.177818	-0.76081	-1.45117	-0.92888	1.56603317677652	0.066629	-2.246926	0.5229
Trial2	3	1	noBlindfold	counterclockwise	practice	Free	1	0.5	0	6.197823	-0.7640899	-1.45112	-0.93257	1.57086290341907	0.152774	-2.200376	0.530322
Trial2	3	1	noBlindfold	counterclockwise	practice	Free	1	0.5	0	6.217827	-0.76679	-1.45108	-0.93538	1.57470395498888	0.137007	-2.026872	0.578857
Trial2	3	1	noBlindfold	counterclockwise	practice	Free	1	0.5	0	6.237831	-0.76909	-1.45103	-0.93822	1.57824150042194	0.143674	-2.031104	0.561068
Trial2	3	1	noBlindfold	counterclockwise	practice	Free	1	0.5	0	6.25782	-0.772	-1.45104	-0.9386801	1.58085555287308	0.238549	-2.001481	0.290769
Trial2	3	1	noBlindfold	counterclockwise	practice	Free	1	0.5	0	6.277824	-0.77255	-1.45101	-0.93873	1.58132780799112	0.342665	-1.853368	0.129928
Trial2	3	1	noBlindfold	counterclockwise	practice	Free	1	0.5	0	6.297829	-0.77257	-1.45096	-0.93875	1.58135573001137	0.492541	-1.798355	-0.052828
Trial2	3	1	noBlindfold	counterclockwise	practice	Free	1	0.5	0	6.317818	-0.77248	-1.45093	-0.93894	1.5813961175419	0.820566	-1.823746	-0.319671
Trial2	3	1	noBlindfold	counterclockwise	practice	Free	1	0.5	0	6.337822	-0.77206	-1.4509	-0.94059	1.58203862720741	1.098187	-1.768732	-0.656436
Trial2	3	1	noBlindfold	counterclockwise	practice	Free	1	0.5	0	6.357826	-0.76905	-1.45088	-0.94221	1.5805845839565	1.539014	-1.747573	-0.90869
Trial2	3	1	noBlindfold	counterclockwise	practice	Free	1	0.5	0	6.377831	-0.76617	-1.45088	-0.94448	1.57962938878803	1.584368	-1.772964	-0.883021
Trial2	3	1	noBlindfold	counterclockwise	practice	Free	1	0.5	0	6.39782	-0.76224	-1.45087	-0.94729	1.57816607152646	1.767113	-1.69256	-1.050674
Trial2	3	1	noBlindfold	counterclockwise	practice	Free	1	0.5	0	6.417824	-0.75717	-1.45085	-0.95097	1.57633130802559	1.829657	-1.620619	-1.187725
Trial2	3	1	noBlindfold	counterclockwise	practice	Free	1	0.5	0	6.437828	-0.7509	-1.45082	-0.96119	1.57754141754475	1.823739	-1.595228	-1.253049
Trial2	3	1	noBlindfold	counterclockwise	practice	Free	1	0.5	0	6.457817	-0.7345099	-1.4508	-0.96773	1.56860324153238	1.753776	-1.662937	-1.299804
Trial2	3	1	noBlindfold	counterclockwise	practice	Free	1	0.5	0	6.477821	-0.72473	-1.45082	-0.9749	1.56537327410664	1.689817	-1.620619	-1.277422
Trial2	3	1	noBlindfold	counterclockwise	practice	Free	1	0.5	0	6.497826	-0.71356	-1.45081	-0.98277	1.56159045881344	1.790783	-1.561374	-1.14904
Trial2	3	1	noBlindfold	counterclockwise	practice	Free	1	0.5	0	6.51783	-0.70165	-1.45078	-0.99124	1.55772897680734	1.699759	-1.561374	-1.046313
Trial2	3	1	noBlindfold	counterclockwise	practice	Free	1	0.5	0	6.537819	-0.68869	-1.45076	-1.0101	1.5598993417409	1.69955	-1.590997	-0.936144
Trial2	3	1	noBlindfold	counterclockwise	practice	Free	1	0.5	0	6.557823	-0.65913	-1.45075	-1.01948	1.54367151756005	1.849012	-1.392102	-0.690785
Trial2	3	1	noBlindfold	counterclockwise	practice	Free	1	0.5	0	6.577827	-0.64286	-1.45072	-1.02985	1.53841476984506	1.904186	-1.464043	-0.801316
Trial2	3	1	noBlindfold	counterclockwise	practice	Free	1	0.5	0	6.597816	-0.62482	-1.45073	-1.0402	1.53206920487424	1.985217	-1.55291	-0.671088
Trial2	3	1	noBlindfold	counterclockwise	practice	Free	1	0.5	0	6.617821	-0.60611	-1.45075	-1.05068	1.52558434031653	1.942205	-1.442884	-0.491759
Trial2	3	1	noBlindfold	counterclockwise	practice	Free	1	0.5	0	6.637825	-0.58631	-1.45074	-1.0725	1.52654039554028	1.959455	-1.455579	-0.448655
Trial2	3	1	noBlindfold	counterclockwise	practice	Free	1	0.5	0	6.657829	-0.54196	-1.45072	-1.08306	1.50289709027321	2.079798	-1.421725	-0.282723
Trial2	3	1	noBlindfold	counterclockwise	practice	Free	1	0.5	0	6.677818	-0.5186	-1.45071	-1.09357	1.49447022897587	2.155581	-1.324393	-0.29759
Trial2	3	1	noBlindfold	counterclockwise	practice	Free	1	0.5	0	6.697823	-0.49399	-1.45069	-1.10398	1.48552620668625	2.2276	-1.404797	-0.243448
Trial2	3	1	noBlindfold	counterclockwise	practice	Free	1	0.5	0	6.717827	-0.46811	-1.4507	-1.11424	1.47606489922924	2.107636	-1.375175	-0.134183
Trial2	3	1	noBlindfold	counterclockwise	practice	Free	1	0.5	0	6.737831	-0.44107	-1.45068	-1.13439	1.47392450523805	2.026657	-1.31593	-0.069835
Trial2	3	1	noBlindfold	counterclockwise	practice	Free	1	0.5	0	6.75782	-0.38282	-1.45069	-1.14382	1.44488597168376	1.921128	-1.396334	0.11352
Trial2	3	1	noBlindfold	counterclockwise	practice	Free	1	0.5	0	6.777824	-0.35264	-1.4507	-1.15327	1.43423383093961	2.036226	-1.320161	-0.035707
Trial2	3	1	noBlindfold	counterclockwise	practice	Free	1	0.5	0	6.797829	-0.32054	-1.45067	-1.16228	1.42273701824112	2.028824	-1.332857	-0.1067
Trial2	3	1	noBlindfold	counterclockwise	practice	Free	1	0.5	0	6.817818	-0.28836	-1.45067	-1.17113	1.41175674575577	1.988092	-1.366711	-0.066112
Trial2	3	1	noBlindfold	counterclockwise	practice	Free	1	0.5	0	6.837822	-0.25529	-1.45067	-1.18853	1.40821392977759	1.752468	-1.34132	-0.019298
Trial2	3	1	noBlindfold	counterclockwise	practice	Free	1	0.5	0	6.857826	-0.18605	-1.45069	-1.19703	1.37969039347782	1.392493	-1.38787	-0.015352
Trial2	3	1	noBlindfold	counterclockwise	practice	Free	1	0.5	0	6.877831	-0.15022	-1.45069	-1.20504	1.36927258271051	1.202647	-1.277843	0.024322
Trial2	3	1	noBlindfold	counterclockwise	practice	Free	1	0.5	0	6.89782	-0.11515	-1.45066	-1.21279	1.35987835231808	1.287545	-1.243989	0.06322
Trial2	3	1	noBlindfold	counterclockwise	practice	Free	1	0.5	0	6.917824	-0.079785	-1.45064	-1.2202	1.3509398737238	1.233237	-1.243989	0.213637
Trial2	3	1	noBlindfold	counterclockwise	practice	Free	1	0.5	0	6.937828	-0.044218	-1.45062	-1.234	1.34867681507691	1.016394	-1.117035	0.26261
Trial2	3	1	noBlindfold	counterclockwise	practice	Free	1	0.5	0	6.957817	0.028327	-1.4506	-1.24041	1.3270615335686	1.106738	-1.273612	0.281868
Trial2	3	1	noBlindfold	counterclockwise	practice	Free	1	0.5	0	6.977821	0.0642	-1.45062	-1.24638	1.3203729299938	1.06098	-1.197439	0.107621
Trial2	3	1	noBlindfold	counterclockwise	practice	Free	1	0.5	0	6.997826	0.1012	-1.45061	-1.25214	1.31411408736543	0.820802	-1.167817	0.029609
Trial2	3	1	noBlindfold	counterclockwise	practice	Free	1	0.5	0	7.01783	0.13707	-1.4506	-1.25784	1.30915218536016	0.894289	-1.324393	0.145261
Trial2	3	1	noBlindfold	counterclockwise	practice	Free	1	0.5	0	7.037819	0.17276	-1.45063	-1.26798	1.30952645714764	0.668411	-1.286307	0.166979
Trial2	3	1	noBlindfold	counterclockwise	practice	Free	1	0.5	0	7.057823	0.24431	-1.45062	-1.27263	1.29806180010973	0.761441	-1.22283	0.140673
Trial2	3	1	noBlindfold	counterclockwise	practice	Free	1	0.5	0	7.077827	0.27919	-1.45061	-1.27715	1.296097706983	0.743316	-1.218598	0.156227
Trial2	3	1	noBlindfold	counterclockwise	practice	Free	1	0.5	0	7.097816	0.31493	-1.45061	-1.28115	1.29444821326543	0.815917	-1.150889	0.311421
Trial2	3	1	noBlindfold	counterclockwise	practice	Free	1	0.5	0	7.117821	0.34944	-1.45059	-1.28479	1.293581754488	0.727026	-1.087412	0.285187
Trial2	3	1	noBlindfold	counterclockwise	practice	Free	1	0.5	0	7.137825	0.38381	-1.45059	-1.29128	1.29649679174396	0.793965	-1.307466	0.279771
Trial2	3	1	noBlindfold	counterclockwise	practice	Free	1	0.5	0	7.157829	0.45388	-1.45064	-1.29388	1.29470169294582	0.383656	-1.12973	0.343352
Trial2	3	1	noBlindfold	counterclockwise	practice	Free	1	0.5	0	7.177818	0.48715	-1.4506	-1.296	1.29606370707926	0.083279	-1.066253	0.444306
Trial2	3	1	noBlindfold	counterclockwise	practice	Free	1	0.5	0	7.197823	0.51973	-1.45056	-1.29756	1.29770996937185	-0.130708	-1.197439	0.518197
Trial2	3	1	noBlindfold	counterclockwise	practice	Free	1	0.5	0	7.217827	0.55138	-1.45058	-1.29856	1.29957609871062	-0.379597	-1.239757	0.561489
Trial2	3	1	noBlindfold	counterclockwise	practice	Free	1	0.5	0	7.237831	0.58275	-1.45062	-1.29896	1.30159308589089	-0.493211	-1.248221	0.622843
Trial2	3	1	noBlindfold	counterclockwise	practice	Free	1	0.5	0	7.25782	0.63987	-1.45059	-1.29851	1.30602133768787	-0.440259	-1.133962	0.407558
Trial2	3	1	noBlindfold	counterclockwise	practice	Free	1	0.5	0	7.277824	0.66666	-1.45057	-1.29773	1.3083879169086	-0.552543	-1.205903	0.367556
Trial2	3	1	noBlindfold	counterclockwise	practice	Free	1	0.5	0	7.297829	0.69297	-1.4506	-1.29661	1.31089077061556	-0.674153	-1.31593	0.377428
Trial2	3	1	noBlindfold	counterclockwise	practice	Free	1	0.5	0	7.317818	0.71786	-1.45064	-1.29527	1.31346383944631	-0.762909	-1.383638	0.315169
Trial2	3	1	noBlindfold	counterclockwise	practice	Free	1	0.5	0	7.337822	0.7405699	-1.45067	-1.29196	1.31416686330042	-0.878608	-1.396334	0.271083
Trial2	3	1	noBlindfold	counterclockwise	practice	Free	1	0.5	0	7.357826	0.78142	-1.45073	-1.28994	1.32028118772716	-0.999961	-1.514824	0.351016
Trial2	3	1	noBlindfold	counterclockwise	practice	Free	1	0.5	0	7.377831	0.79947	-1.45077	-1.28766	1.32202517673416	-1.028312	-1.586765	0.341168
Trial2	3	1	noBlindfold	counterclockwise	practice	Free	1	0.5	0	7.39782	0.81642	-1.45079	-1.28529	1.32366612843776	-1.056781	-1.578301	0.240096
Trial2	3	1	noBlindfold	counterclockwise	practice	Free	1	0.5	0	7.417824	0.83129	-1.45081	-1.28271	1.32480107946564	-0.977034	-1.671401	0.280831
Trial2	3	1	noBlindfold	counterclockwise	practice	Free	1	0.5	0	7.437828	0.84508	-1.45082	-1.27797	1.32373993983291	-0.816061	-1.671401	0.096015
Trial2	3	1	noBlindfold	counterclockwise	practice	Free	1	0.5	0	7.457817	0.86808	-1.45085	-1.27588	1.32791299656058	-0.472483	-1.798355	-0.141955
Trial2	3	1	noBlindfold	counterclockwise	practice	Free	1	0.5	0	7.477821	0.87795	-1.45089	-1.27403	1.32890888915456	-0.480321	-1.844905	-0.0412
Trial2	3	1	noBlindfold	counterclockwise	practice	Free	1	0.5	0	7.497826	0.8868	-1.45092	-1.27221	1.32971144320449	-0.407148	-1.882991	-0.011436
Trial2	3	1	noBlindfold	counterclockwise	practice	Free	1	0.5	0	7.51783	0.89534	-1.45092	-1.27068	1.33075964235531	-0.343037	-1.870295	-0.08068
Trial2	3	1	noBlindfold	counterclockwise	practice	Free	1	0.5	0	7.537819	0.90202	-1.45093	-1.2683	1.33049045134245	-0.38381	-1.929541	-0.094588
Trial2	3	1	noBlindfold	counterclockwise	practice	Free	1	0.5	0	7.557823	0.9131	-1.45094	-1.26743	1.33305310785453	-0.380282	-1.853368	-0.120221
Trial2	3	1	noBlindfold	counterclockwise	practice	Free	1	0.5	0	7.577827	0.91732	-1.45093	-1.26668	1.33365446098083	-0.400164	-1.866064	-0.040087
Trial2	3	1	noBlindfold	counterclockwise	practice	Free	1	0.5	0	7.597816	0.92079	-1.45093	-1.26608	1.33417495468162	-0.326155	-1.832209	-0.0070294
Trial2	3	1	noBlindfold	counterclockwise	practice	Free	1	0.5	0	7.617821	0.92338	-1.45092	-1.26563	1.33456732805811	-0.247305	-1.870295	-0.022666
Trial2	3	1	noBlindfold	counterclockwise	practice	Free	1	0.5	0	7.637825	0.92527	-1.45093	-1.26518	1.33474154883362	-0.164801	-1.866064	-0.033507
Trial2	3	1	noBlindfold	counterclockwise	practice	Free	1	0.5	0	7.657829	0.92726	-1.45093	-1.26516	1.33535793996723	0.028536	-1.853368	-0.077053
Trial2	3	1	noBlindfold	counterclockwise	practice	Free	1	0.5	0	7.677818	0.92754	-1.45093	-1.26517	1.33545704866471	0.136772	-1.882991	-0.122913
Trial3	2	1	noBlindfold	counterclockwise	practice	Guided	1	0.5	-0.25	0	0.4478	-1.45052	-1.05001	0.801711160233951	-0.189071	-1.11695	-0.03251
Trial3	2	1	noBlindfold	counterclockwise	practice	Guided	1	0.5	-0.25	0.009872437	0.4478	-1.45052	-1.05001	0.801711160233951	-0.116931	-1.108486	-0.032132
Trial3	2	1	noBlindfold	counterclockwise	practice	Guided	1	0.5	-0.25	0.02986145	0.44781	-1.45052	-1.05001	0.801710510244895	-0.064347	-1.112718	-0.049201
Trial3	2	1	noBlindfold	counterclockwise	practice	Guided	1	0.5	-0.25	0.04986572	0.44781	-1.45053	-1.05001	0.801710510244895	-0.032356	-1.091559	-0.094568
Trial3	2	1	noBlindfold	counterclockwise	practice	Guided	1	0.5	-0.25	0.06987	0.44781	-1.45053	-1.05002	0.801720502585225	0.036282	-1.078864	-0.107137
Trial3	2	1	noBlindfold	counterclockwise	practice	Guided	1	0.5	-0.25	0.08987427	0.44782	-1.45053	-1.05003	0.801729843137367	0.150327	-1.049241	-0.184266
Trial3	2	1	noBlindfold	counterclockwise	practice	Guided	1	0.5	-0.25	0.1098633	0.44783	-1.45053	-1.05003	0.80172919341248	0.183799	-1.074632	-0.172012
Trial3	2	1	noBlindfold	counterclockwise	practice	Guided	1	0.5	-0.25	0.1298676	0.44783	-1.45053	-1.05003	0.80172919341248	0.180063	-1.049241	-0.168551
Trial3	2	1	noBlindfold	counterclockwise	practice	Guided	1	0.5	-0.25	0.1498718	0.44784	-1.45053	-1.05004	0.801738536177101	0.188187	-1.083096	-0.165089
Trial3	2	1	noBlindfold	counterclockwise	practice	Guided	1	0.5	-0.25	0.1698761	0.44785	-1.45053	-1.05004	0.80173788476938	0.209249	-1.040778	-0.163701
Trial3	2	1	noBlindfold	counterclockwise	practice	Guided	1	0.5	-0.25	0.1898651	0.44786	-1.45053	-1.05007	0.801767210635203	0.268039	-1.045009	-0.155671
Trial3	2	1	noBlindfold	counterclockwise	practice	Guided	1	0.5	-0.25	0.2098694	0.44801	-1.45051	-1.05009	0.80177733627778	0.569386	-0.985764	-0.230726
Trial3	2	1	noBlindfold	counterclockwise	practice	Guided	1	0.5	-0.25	0.2298737	0.44837	-1.45049	-1.05011	0.801774057938672	0.611364	-0.95191	-0.222613
Trial3	2	1	noBlindfold	counterclockwise	practice	Guided	1	0.5	-0.25	0.2498627	0.449	-1.45048	-1.05011	0.801733736338778	0.648858	-0.909592	-0.236927
Trial3	2	1	noBlindfold	counterclockwise	practice	Guided	1	0.5	-0.25	0.2698669	0.44998	-1.45046	-1.05011	0.801671991794577	0.614295	-0.939214	-0.200893
Trial3	2	1	noBlindfold	counterclockwise	practice	Guided	1	0.5	-0.25	0.2898712	0.45124	-1.45045	-1.05012	0.801604357154606	0.618015	-0.892665	-0.191969
Trial3	2	1	noBlindfold	counterclockwise	practice	Guided	1	0.5	-0.25	0.3098755	0.45472	-1.45044	-1.05014	0.801420080400871	0.726033	-0.896896	-0.286241
Trial3	2	1	noBlindfold	counterclockwise	practice	Guided	1	0.5	-0.25	0.3298645	0.45698	-1.45043	-1.05015	0.801305686158471	0.765786	-0.879969	-0.308751
Trial3	2	1	noBlindfold	counterclockwise	practice	Guided	1	0.5	-0.25	0.3498688	0.45982	-1.45042	-1.05015	0.801158232575652	0.83881	-0.803797	-0.320492
Trial3	2	1	noBlindfold	counterclockwise	practice	Guided	1	0.5	-0.25	0.369873	0.46287	-1.45042	-1.05013	0.800991054326615	0.871105	-0.816492	-0.228785
Trial3	2	1	noBlindfold	counterclockwise	practice	Guided	1	0.5	-0.25	0.3898621	0.46663	-1.4504	-1.0501	0.800795671267967	0.909794	-0.748783	-0.170491
Trial3	2	1	noBlindfold	counterclockwise	practice	Guided	1	0.5	-0.25	0.4098663	0.47559	-1.45038	-1.05011	0.800482250046274	0.988031	-0.820724	-0.193453
Trial3	2	1	noBlindfold	counterclockwise	practice	Guided	1	0.5	-0.25	0.4298706	0.48107	-1.4504	-1.05013	0.800353907920691	0.970135	-0.778406	-0.308892
Trial3	2	1	noBlindfold	counterclockwise	practice	Guided	1	0.5	-0.25	0.4498749	0.48676	-1.4504	-1.05015	0.80025956992888	0.926014	-0.808029	-0.3317
Trial3	2	1	noBlindfold	counterclockwise	practice	Guided	1	0.5	-0.25	0.4698639	0.49336	-1.45041	-1.05016	0.800187600300072	0.94987	-0.850347	-0.303546
Trial3	2	1	noBlindfold	counterclockwise	practice	Guided	1	0.5	-0.25	0.4898682	0.50033	-1.45042	-1.05019	0.800190039958337	1.032829	-0.841883	-0.380525
Trial3	2	1	noBlindfold	counterclockwise	practice	Guided	1	0.5	-0.25	0.5098724	0.5163	-1.45041	-1.0502	0.800365983496095	1.186922	-0.774174	-0.392698
Trial3	2	1	noBlindfold	counterclockwise	practice	Guided	1	0.5	-0.25	0.5298615	0.52521	-1.4504	-1.05022	0.80061702075661	1.234748	-0.761479	-0.452195
Trial3	2	1	noBlindfold	counterclockwise	practice	Guided	1	0.5	-0.25	0.5498657	0.53516	-1.45038	-1.05024	0.801012076873959	1.255236	-0.744552	-0.494183
Trial3	2	1	noBlindfold	counterclockwise	practice	Guided	1	0.5	-0.25	0.56987	0.5456	-1.45038	-1.05022	0.801518202163633	1.285194	-0.753015	-0.481737
Trial3	2	1	noBlindfold	counterclockwise	practice	Guided	1	0.5	-0.25	0.5898743	0.56951	-1.45037	-1.05019	0.803203354644912	1.251097	-0.736088	-0.403713
Trial3	2	1	noBlindfold	counterclockwise	practice	Guided	1	0.5	-0.25	0.6098633	0.58184	-1.45037	-1.05019	0.80436421043973	1.277422	-0.753015	-0.301425
Trial3	2	1	noBlindfold	counterclockwise	practice	Guided	1	0.5	-0.25	0.6298676	0.59527	-1.45037	-1.05015	0.805801743685713	1.251618	-0.74032	-0.288325
Trial3	2	1	noBlindfold	counterclockwise	practice	Guided	1	0.5	-0.25	0.6498718	0.61025	-1.45037	-1.05014	0.807699775701059	1.274431	-0.710697	-0.296249
Trial3	2	1	noBlindfold	counterclockwise	practice	Guided	1	0.5	-0.25	0.6698761	0.62461	-1.45037	-1.05015	0.80979487230222	1.276562	-0.710697	-0.310333
Trial3	2	1	noBlindfold	counterclockwise	practice	Guided	1	0.5	-0.25	0.6898651	0.64003	-1.45036	-1.0501	0.812261375801898	1.27295	-0.714929	-0.283339
Trial3	2	1	noBlindfold	counterclockwise	practice	Guided	1	0.5	-0.25	0.7098694	0.6737	-1.45036	-1.05008	0.818718263207662	1.103864	-0.736088	-0.164963
Trial3	2	1	noBlindfold	counterclockwise	practice	Guided	1	0.5	-0.25	0.7298737	0.69035	-1.45037	-1.05007	0.822402092485019	1.114775	-0.769942	-0.09741
Trial3	2	1	noBlindfold	counterclockwise	practice	Guided	1	0.5	-0.25	0.7498627	0.70855	-1.45038	-1.05006	0.826794503075778	1.050898	-0.765711	-0.049948
Trial3	2	1	noBlindfold	counterclockwise	practice	Guided	1	0.5	-0.25	0.7698669	0.7266999	-1.45038	-1.05004	0.831538861860822	1.016021	-0.714929	-0.118934
Trial3	2	1	noBlindfold	counterclockwise	practice	Guided	1	0.5	-0.25	0.7898712	0.76501	-1.45037	-1.05002	0.842770589946108	0.985816	-0.706465	-0.065587
Trial3	2	1	noBlindfold	counterclockwise	practice	Guided	1	0.5	-0.25	0.8098755	0.7845	-1.45036	-1.04999	0.849072525587002	0.932572	-0.64722	-0.0050058
Trial3	2	1	noBlindfold	counterclockwise	practice	Guided	1	0.5	-0.25	0.8298645	0.8043301	-1.45035	-1.04997	0.855902348438116	0.8266	-0.672611	0.056593
Trial3	2	1	noBlindfold	counterclockwise	practice	Guided	1	0.5	-0.25	0.8498688	0.82502	-1.45034	-1.04995	0.863457016072255	0.748445	-0.706465	0.114756
Trial3	2	1	noBlindfold	counterclockwise	practice	Guided	1	0.5	-0.25	0.869873	0.84528	-1.45034	-1.04993	0.871267031318393	0.728745	-0.672611	0.135827
Trial3	2	1	noBlindfold	counterclockwise	practice	Guided	1	0.5	-0.25	0.8898621	0.86626	-1.45035	-1.0499	0.879764905527781	0.651183	-0.681075	0.188803
Trial3	2	1	noBlindfold	counterclockwise	practice	Guided	1	0.5	-0.25	0.9098663	0.90707	-1.45036	-1.04988	0.897504333325582	0.654162	-0.719161	0.21351
Trial3	2	1	noBlindfold	counterclockwise	practice	Guided	1	0.5	-0.25	0.9298706	0.92816	-1.45034	-1.04989	0.907273428427439	0.673688	-0.592207	0.192481
Trial3	2	1	noBlindfold	counterclockwise	practice	Guided	1	0.5	-0.25	0.9498749	0.94807	-1.45031	-1.04992	0.916863595845902	0.628584	-0.642988	0.145509
Trial3	2	1	noBlindfold	counterclockwise	practice	Guided	1	0.5	-0.25	0.9698639	0.96928	-1.45031	-1.04993	0.927422066736275	0.605354	-0.668379	0.127069
Trial3	2	1	noBlindfold	counterclockwise	practice	Guided	1	0.5	-0.25	0.9898682	0.98985	-1.45032	-1.0499	0.937972799723332	0.547531	-0.685306	0.171872
Trial3	2	1	noBlindfold	counterclockwise	practice	Guided	1	0.5	-0.25	1.009872	1.03156	-1.45031	-1.0499	0.960414432105424	0.6087	-0.587975	0.188501
Trial3	2	1	noBlindfold	counterclockwise	practice	Guided	1	0.5	-0.25	1.029861	1.0521	-1.45031	-1.0499	0.971933256148288	0.558968	-0.655684	0.207014
Trial3	2	1	noBlindfold	counterclockwise	practice	Guided	1	0.5	-0.25	1.049866	1.07262	-1.45032	-1.0499	0.983734522498959	0.534591	-0.592207	0.193456
Trial3	2	1	noBlindfold	counterclockwise	practice	Guided	1	0.5	-0.25	1.06987	1.09372	-1.45032	-1.0499	0.996164292268685	0.558226	-0.609134	0.177371
Trial3	2	1	noBlindfold	counterclockwise	practice	Guided	1	0.5	-0.25	1.089874	1.11417	-1.45031	-1.04989	1.00847853651863	0.556539	-0.64722	0.213021
Trial3	2	1	noBlindfold	counterclockwise	practice	Guided	1	0.5	-0.25	1.109863	1.15498	-1.4503	-1.04988	1.03383112072007	0.450271	-0.571048	0.228628
Trial3	2	1	noBlindfold	counterclockwise	practice	Guided	1	0.5	-0.25	1.129868	1.17589	-1.4503	-1.04985	1.04718062041552	0.370037	-0.638757	0.319405
Trial3	2	1	noBlindfold	counterclockwise	practice	Guided	1	0.5	-0.25	1.149872	1.19728	-1.45031	-1.04984	1.06110474698253	0.338413	-0.634525	0.323683
Trial3	2	1	noBlindfold	counterclockwise	practice	Guided	1	0.5	-0.25	1.169876	1.21667	-1.45031	-1.04985	1.07395341738131	0.364331	-0.642988	0.269062
Trial3	2	1	noBlindfold	counterclockwise	practice	Guided	1	0.5	-0.25	1.189865	1.23649	-1.45032	-1.04982	1.08725786904192	0.295245	-0.621829	0.326262
Trial3	2	1	noBlindfold	counterclockwise	practice	Guided	1	0.5	-0.25	1.209869	1.27607	-1.45031	-1.0498	1.11443471960949	0.371876	-0.621829	0.381149
Trial3	2	1	noBlindfold	counterclockwise	practice	Guided	1	0.5	-0.25	1.229874	1.29529	-1.45031	-1.04979	1.12789638580965	0.410057	-0.626061	0.42823
Trial3	2	1	noBlindfold	counterclockwise	practice	Guided	1	0.5	-0.25	1.249863	1.30649	-1.45031	-1.0498	1.13582839013509	1.448385	-0.439826	-0.13314
Trial3	2	1	noBlindfold	counterclockwise	practice	Guided	1	0.5	-0.25	1.269867	1.30418	-1.45031	-1.04983	1.13421050912495	2.959514	-0.7741	-0.04789
Trial3	2	1	noBlindfold	counterclockwise	practice	Guided	1	0.5	-0.25	1.289871	1.30205	-1.45031	-1.05034	1.13306160060264	3.475311	-0.338211	-0.697739
Trial3	2	1	noBlindfold	counterclockwise	practice	Guided	1	0.5	-0.25	1.309875	1.30138	-1.45026	-1.05043	1.13265089710108	1.691499	-0.892455	-1.157589
Trial3	2	1	noBlindfold	counterclockwise	practice	Guided	1	0.5	-0.25	1.329865	1.30098	-1.45038	-1.05041	1.13235380298041	0.529514	-1.146363	-0.919057
Trial3	2	1	noBlindfold	counterclockwise	practice	Guided	1	0.5	-0.25	1.349869	1.3005	-1.45049	-1.05023	1.13188709746028	-0.302186	-1.09135	-0.331814
Trial3	2	1	noBlindfold	counterclockwise	practice	Guided	1	0.5	-0.25	1.369873	1.30005	-1.45054	-1.04991	1.13134254841054	-0.227898	-1.125204	0.270911
Trial3	2	1	noBlindfold	counterclockwise	practice	Guided	1	0.5	-0.25	1.389862	1.29968	-1.45055	-1.04965	1.13089705208575	0.320627	-0.977091	0.543835
Trial3	2	1	noBlindfold	counterclockwise	practice	Guided	1	0.5	-0.25	1.409866	1.30027	-1.45035	-1.04937	1.13111647878344	1.258813	-0.308394	0.282513
Trial3	2	1	noBlindfold	counterclockwise	practice	Guided	1	0.5	-0.25	1.429871	1.30058	-1.45023	-1.04903	1.13109558884611	1.283451	-0.409866	0.265592
Trial3	2	1	noBlindfold	counterclockwise	practice	Guided	1	0.5	-0.25	1.449875	1.30064	-1.45021	-1.04838	1.13067901756568	1.073591	-0.519772	0.609789
Trial3	2	1	noBlindfold	counterclockwise	practice	Guided	1	0.5	-0.25	1.469864	1.30057	-1.45024	-1.04702	1.12966957425632	0.823891	-0.583241	1.123107
Trial3	2	1	noBlindfold	counterclockwise	practice	Guided	1	0.5	-0.25	1.489868	1.30045	-1.4503	-1.04133	1.12557686870718	0.711041	-0.794831	1.407513
Trial3	2	1	noBlindfold	counterclockwise	practice	Guided	1	0.5	-0.25	1.509872	1.30042	-1.45042	-1.037	1.1225155485496	1.126673	-0.672108	1.416047
Trial3	2	1	noBlindfold	counterclockwise	practice	Guided	1	0.5	-0.25	1.529861	1.30054	-1.45036	-1.03184	1.11898971302238	1.335285	-0.587472	1.450559
Trial3	2	1	noBlindfold	counterclockwise	practice	Guided	1	0.5	-0.25	1.549866	1.30064	-1.45033	-1.02564	1.11473845146587	1.362339	-0.739817	1.533368
Trial3	2	1	noBlindfold	counterclockwise	practice	Guided	1	0.5	-0.25	1.56987	1.30067	-1.45037	-1.01824	1.10962387882571	1.177835	-0.824453	1.856594
Trial3	2	1	noBlindfold	counterclockwise	practice	Guided	1	0.5	-0.25	1.589874	1.30061	-1.4504	-0.99921	1.09649081212446	1.068965	-0.794831	1.893915
Trial3	2	1	noBlindfold	counterclockwise	practice	Guided	1	0.5	-0.25	1.609863	1.3005	-1.45047	-0.98778	1.08863202500281	0.982099	-1.112216	2.092438
Trial3	2	1	noBlindfold	counterclockwise	practice	Guided	1	0.5	-0.25	1.629868	1.30049	-1.45053	-0.9744501	1.07963519411923	1.035392	-0.997957	2.33525
Trial3	2	1	noBlindfold	counterclockwise	practice	Guided	1	0.5	-0.25	1.649872	1.30052	-1.45052	-0.96013	1.07010132575175	1.281906	-1.065666	2.164202
Trial3	2	1	noBlindfold	counterclockwise	practice	Guided	1	0.5	-0.25	1.669876	1.3006	-1.45052	-0.9447401	1.06001141024931	1.414333	-1.107984	1.864971
Trial3	2	1	noBlindfold	counterclockwise	practice	Guided	1	0.5	-0.25	1.689865	1.3007	-1.45055	-0.9105999	1.0380330913302	1.538033	-1.078361	1.79857
Trial3	2	1	noBlindfold	counterclockwise	practice	Guided	1	0.5	-0.25	1.709869	1.30072	-1.45058	-0.89236	1.0265372931727	1.327504	-1.260329	1.818942
Trial3	2	1	noBlindfold	counterclockwise	practice	Guided	1	0.5	-0.25	1.729874	1.30067	-1.45064	-0.87329	1.01467379996443	1.321309	-1.391514	1.794652
Trial3	2	1	noBlindfold	counterclockwise	practice	Guided	1	0.5	-0.25	1.749863	1.30063	-1.45066	-0.85273	1.00214359176097	1.163774	-1.302647	1.805148
Trial3	2	1	noBlindfold	counterclockwise	practice	Guided	1	0.5	-0.25	1.769867	1.30058	-1.45064	-0.83146	0.989456470247565	1.089681	-1.289951	1.554226
Trial3	2	1	noBlindfold	counterclockwise	practice	Guided	1	0.5	-0.25	1.789871	1.30059	-1.45062	-0.78911	0.965185995966479	1.368482	-1.395746	1.173131
Trial3	2	1	noBlindfold	counterclockwise	practice	Guided	1	0.5	-0.25	1.809875	1.30065	-1.45063	-0.76731	0.953231257918565	1.325846	-1.247633	1.321985
Trial3	2	1	noBlindfold	counterclockwise	practice	Guided	1	0.5	-0.25	1.829865	1.30063	-1.45064	-0.74497	0.941277652775357	1.094142	-1.484614	1.557597
Trial3	2	1	noBlindfold	counterclockwise	practice	Guided	1	0.5	-0.25	1.849869	1.30058	-1.45069	-0.72169	0.929203869575326	1.221713	-1.179924	1.118398
Trial3	2	1	noBlindfold	counterclockwise	practice	Guided	1	0.5	-0.25	1.869873	1.30056	-1.45068	-0.69901	0.917881391747689	1.148955	-1.370355	1.00174
Trial3	2	1	noBlindfold	counterclockwise	practice	Guided	1	0.5	-0.25	1.889862	1.30056	-1.45068	-0.65211	0.895873175274062	1.03118	-1.378819	0.983994
Trial3	2	1	noBlindfold	counterclockwise	practice	Guided	1	0.5	-0.25	1.909866	1.30049	-1.45069	-0.62842	0.885429820877479	0.888528	-1.315342	1.375962
Trial3	2	1	noBlindfold	counterclockwise	practice	Guided	1	0.5	-0.25	1.929871	1.30049	-1.45067	-0.60407	0.875299860204785	1.126827	-1.391514	0.884517
Trial3	2	1	noBlindfold	counterclockwise	practice	Guided	1	0.5	-0.25	1.949875	1.30055	-1.45069	-0.58052	0.866096836510645	1.074544	-1.328037	0.797437
Trial3	2	1	noBlindfold	counterclockwise	practice	Guided	1	0.5	-0.25	1.969864	1.30056	-1.45068	-0.55692	0.857377507963627	1.080132	-1.349196	0.89445
Trial3	2	1	noBlindfold	counterclockwise	practice	Guided	1	0.5	-0.25	1.989868	1.30052	-1.45069	-0.50447	0.839992354550284	0.887141	-1.467687	1.258008
Trial3	2	1	noBlindfold	counterclockwise	practice	Guided	1	0.5	-0.25	2.009872	1.30048	-1.45073	-0.48474	0.834189005389774	1.171209	-1.497309	0.478503
Trial3	2	1	noBlindfold	counterclockwise	practice	Guided	1	0.5	-0.25	2.029861	1.30053	-1.45074	-0.46025	0.827679456482915	1.161621	-1.40421	0.633482
Trial3	2	1	noBlindfold	counterclockwise	practice	Guided	1	0.5	-0.25	2.049866	1.30056	-1.45073	-0.43704	0.82211937802407	1.118711	-1.581945	1.112215
Trial3	2	1	noBlindfold	counterclockwise	practice	Guided	1	0.5	-0.25	2.06987	1.30056	-1.45073	-0.41521	0.817429297639642	1.096864	-1.408442	0.928732
Trial3	2	1	noBlindfold	counterclockwise	practice	Guided	1	0.5	-0.25	2.089874	1.30058	-1.45073	-0.36911	0.809392096126135	1.353256	-1.518468	0.515308
Trial3	2	1	noBlindfold	counterclockwise	practice	Guided	1	0.5	-0.25	2.109863	1.30068	-1.4507	-0.34683	0.806513843324503	1.196116	-1.332269	0.605959
Trial3	2	1	noBlindfold	counterclockwise	practice	Guided	1	0.5	-0.25	2.129868	1.30063	-1.45072	-0.32395	0.80403790964524	1.040825	-1.594641	0.855716
Trial3	2	1	noBlindfold	counterclockwise	practice	Guided	1	0.5	-0.25	2.149872	1.30057	-1.45073	-0.30208	0.802262220036686	1.035761	-1.459223	0.501168
Trial3	2	1	noBlindfold	counterclockwise	practice	Guided	1	0.5	-0.25	2.169876	1.30056	-1.45072	-0.28064	0.801146128782198	1.176762	-1.421137	0.466242
Trial3	2	1	noBlindfold	counterclockwise	practice	Guided	1	0.5	-0.25	2.189865	1.30056	-1.45073	-0.23753	0.80065711162303	1.065563	-1.493078	0.647086
Trial3	2	1	noBlindfold	counterclockwise	practice	Guided	1	0.5	-0.25	2.209869	1.3005	-1.45074	-0.21624	0.801211609902555	1.086181	-1.421137	0.938351
Trial3	2	1	noBlindfold	counterclockwise	practice	Guided	1	0.5	-0.25	2.229874	1.30049	-1.45071	-0.19458	0.802406164296343	1.101892	-1.391514	0.531667
Trial3	2	1	noBlindfold	counterclockwise	practice	Guided	1	0.5	-0.25	2.249863	1.30053	-1.45071	-0.17386	0.804142717002985	1.113517	-1.340733	0.495994
Trial3	2	1	noBlindfold	counterclockwise	practice	Guided	1	0.5	-0.25	2.269867	1.30055	-1.45068	-0.15324	0.806376323665657	1.018428	-1.315342	0.740429
Trial3	2	1	noBlindfold	counterclockwise	practice	Guided	1	0.5	-0.25	2.289871	1.30054	-1.45069	-0.11112	0.812497322131574	1.016186	-1.446528	0.998494
Trial3	2	1	noBlindfold	counterclockwise	practice	Guided	1	0.5	-0.25	2.309875	1.3005	-1.45069	-0.090715	0.816193615621857	1.129352	-1.412673	0.519832
Trial3	2	1	noBlindfold	counterclockwise	practice	Guided	1	0.5	-0.25	2.329865	1.30053	-1.45068	-0.070055	0.820504975373854	1.114521	-1.340733	0.42657
Trial3	2	1	noBlindfold	counterclockwise	practice	Guided	1	0.5	-0.25	2.349869	1.30055	-1.45069	-0.050244	0.825095592316373	1.080182	-1.336501	0.545447
Trial3	2	1	noBlindfold	counterclockwise	practice	Guided	1	0.5	-0.25	2.369873	1.30054	-1.45069	-0.029892	0.830248020844357	1.069381	-1.505773	0.855526
Trial3	2	1	noBlindfold	counterclockwise	practice	Guided	1	0.5	-0.25	2.389862	1.30051	-1.45072	0.0090365	0.841377588643597	0.943051	-1.344965	0.777081
Trial3	2	1	noBlindfold	counterclockwise	practice	Guided	1	0.5	-0.25	2.409866	1.30054	-1.45071	0.027944	0.847417908463202	1.111166	-1.323806	0.397499
Trial3	2	1	noBlindfold	counterclockwise	practice	Guided	1	0.5	-0.25	2.429871	1.30056	-1.4507	0.047175	0.853937520493192	1.04855	-1.344965	0.546641
Trial3	2	1	noBlindfold	counterclockwise	practice	Guided	1	0.5	-0.25	2.449875	1.30056	-1.45069	0.066324	0.860788699153727	1.08015	-1.514237	0.796836
Trial3	2	1	noBlindfold	counterclockwise	practice	Guided	1	0.5	-0.25	2.469864	1.30055	-1.45072	0.08423901	0.8675229046013	1.022188	-1.408442	0.76322
Trial3	2	1	noBlindfold	counterclockwise	practice	Guided	1	0.5	-0.25	2.489868	1.30054	-1.45072	0.12072	0.882211744378225	1.110231	-1.391514	0.441
Trial3	2	1	noBlindfold	counterclockwise	practice	Guided	1	0.5	-0.25	2.509872	1.30061	-1.45073	0.13833	0.88981833201942	1.234592	-1.387283	0.660788
Trial3	2	1	noBlindfold	counterclockwise	practice	Guided	1	0.5	-0.25	2.529861	1.30062	-1.45073	0.15641	0.897864920367439	1.168537	-1.412673	0.741336
Trial3	2	1	noBlindfold	counterclockwise	practice	Guided	1	0.5	-0.25	2.549866	1.30063	-1.45075	0.17388	0.905915341124591	1.266737	-1.484614	0.747636
Trial3	2	1	noBlindfold	counterclockwise	practice	Guided	1	0.5	-0.25	2.56987	1.30062	-1.45076	0.19221	0.914626703897428	1.198377	-1.488846	0.741772
Trial3	2	1	noBlindfold	counterclockwise	practice	Guided	1	0.5	-0.25	2.589874	1.3006	-1.45073	0.22526	0.931038399148851	1.227519	-1.484614	0.43685
Trial3	2	1	noBlindfold	counterclockwise	practice	Guided	1	0.5	-0.25	2.609863	1.30061	-1.45075	0.24174	0.939566225997964	1.217793	-1.471919	0.709493
Trial3	2	1	noBlindfold	counterclockwise	practice	Guided	1	0.5	-0.25	2.629868	1.30061	-1.45074	0.25921	0.948826270369151	1.264939	-1.539627	0.864125
Trial3	2	1	noBlindfold	counterclockwise	practice	Guided	1	0.5	-0.25	2.649872	1.3006	-1.45077	0.27524	0.957516320977249	1.134972	-1.5227	0.957034
Trial3	2	1	noBlindfold	counterclockwise	practice	Guided	1	0.5	-0.25	2.669876	1.30058	-1.45077	0.29178	0.96667157759153	1.17685	-1.370355	0.828512
Trial3	2	1	noBlindfold	counterclockwise	practice	Guided	1	0.5	-0.25	2.689865	1.30056	-1.45074	0.32477	0.985523633618801	1.130585	-1.454991	0.497518
Trial3	2	1	noBlindfold	counterclockwise	practice	Guided	1	0.5	-0.25	2.709869	1.30059	-1.45073	0.34087	0.995023496214305	1.173665	-1.378819	0.70107
Trial3	2	1	noBlindfold	counterclockwise	practice	Guided	1	0.5	-0.25	2.729874	1.3006	-1.45073	0.3575	1.00499587727889	1.173892	-1.641191	0.942503
Trial3	2	1	noBlindfold	counterclockwise	practice	Guided	1	0.5	-0.25	2.749863	1.30059	-1.45078	0.37368	1.01485030731497	1.133964	-1.586177	0.931218
Trial3	2	1	noBlindfold	counterclockwise	practice	Guided	1	0.5	-0.25	2.769867	1.30058	-1.45078	0.38981	1.02483425243082	1.138396	-1.493078	0.732378
Trial3	2	1	noBlindfold	counterclockwise	practice	Guided	1	0.5	-0.25	2.789871	1.30057	-1.45079	0.42213	1.0453090760177	1.138953	-1.6158	0.681919
Trial3	2	1	noBlindfold	counterclockwise	practice	Guided	1	0.5	-0.25	2.809875	1.3006	-1.45081	0.43794	1.05556709342278	1.249336	-1.552323	0.839527
Trial3	2	1	noBlindfold	counterclockwise	practice	Guided	1	0.5	-0.25	2.829865	1.30062	-1.45081	0.45385	1.06601929819494	1.198739	-1.666581	0.998126
Trial3	2	1	noBlindfold	counterclockwise	practice	Guided	1	0.5	-0.25	2.849869	1.30061	-1.45082	0.4703	1.07694407981477	1.210206	-1.789304	0.836536
Trial3	2	1	noBlindfold	counterclockwise	practice	Guided	1	0.5	-0.25	2.869873	1.30059	-1.45085	0.48682	1.08804785740148	1.14464	-1.66235	0.965482
Trial3	2	1	noBlindfold	counterclockwise	practice	Guided	1	0.5	-0.25	2.889862	1.30057	-1.45084	0.51887	1.10998802407637	1.050152	-1.717363	1.013633
Trial3	2	1	noBlindfold	counterclockwise	practice	Guided	1	0.5	-0.25	2.909866	1.3006	-1.45084	0.53463	1.12098380046187	1.312873	-1.607336	0.581805
Trial3	2	1	noBlindfold	counterclockwise	practice	Guided	1	0.5	-0.25	2.929871	1.30065	-1.45081	0.55022	1.13198599867476	1.329112	-1.708899	0.695312
Trial3	2	1	noBlindfold	counterclockwise	practice	Guided	1	0.5	-0.25	2.949875	1.30066	-1.45084	0.55516	1.13549075392153	1.244132	-1.641191	0.790221
Trial3	2	1	noBlindfold	counterclockwise	practice	Guided	1	0.5	-0.25	2.969864	1.30065	-1.45086	0.55392	1.1346046219351	0.846911	-2.859949	4.292204
Trial3	2	1	noBlindfold	counterclockwise	practice	Guided	1	0.5	-0.25	2.989868	1.30058	-1.45087	0.55275	1.13372656522609	0.67611	-0.862529	6.013015
Trial3	2	1	noBlindfold	counterclockwise	practice	Guided	1	0.5	-0.25	3.009872	1.30041	-1.45103	0.5523	1.13328790332008	0.237324	-1.514227	4.045813
Trial3	2	1	noBlindfold	counterclockwise	practice	Guided	1	0.5	-0.25	3.029861	1.30031	-1.45079	0.55183	1.13288457489363	0.207381	-0.46045	3.06188
Trial3	2	1	noBlindfold	counterclockwise	practice	Guided	1	0.5	-0.25	3.049866	1.30024	-1.45064	0.55178	1.13279974680987	0.389774	-2.148934	3.390351
Trial3	2	1	noBlindfold	counterclockwise	practice	Guided	1	0.5	-0.25	3.06987	1.30024	-1.45074	0.55175	1.13277852677445	0.763813	-1.264488	3.347275
Trial3	2	1	noBlindfold	counterclockwise	practice	Guided	1	0.5	-0.25	3.089874	1.30026	-1.4507	0.55148	1.13260150397339	1.109787	-1.090984	2.761738
Trial3	2	1	noBlindfold	counterclockwise	practice	Guided	1	0.5	-0.25	3.109863	1.30036	-1.45075	0.55125	1.13250947016733	0.916164	-1.285647	2.03923
Trial3	2	1	noBlindfold	counterclockwise	practice	Guided	1	0.5	-0.25	3.129868	1.30037	-1.45073	0.55094	1.13229719978144	0.862513	-1.518396	1.364444
Trial3	2	1	noBlindfold	counterclockwise	practice	Guided	1	0.5	-0.25	3.149872	1.30039	-1.45078	0.55064	1.13209917809928	0.891308	-1.962735	0.760303
Trial3	2	1	noBlindfold	counterclockwise	practice	Guided	1	0.5	-0.25	3.169876	1.30041	-1.45084	0.55037	1.13192240077117	0.887004	-1.522627	0.141546
Trial3	2	1	noBlindfold	counterclockwise	practice	Guided	1	0.5	-0.25	3.189865	1.30042	-1.45082	0.55017	1.1317880922208	0.775046	-1.772304	-0.154867
Trial3	2	1	noBlindfold	counterclockwise	practice	Guided	1	0.5	-0.25	3.209869	1.30036	-1.4509	0.55012	1.13171024590217	0.181527	-1.755376	-0.165926
Trial3	2	1	noBlindfold	counterclockwise	practice	Guided	1	0.5	-0.25	3.229874	1.30028	-1.45091	0.55008	1.13162540040989	-0.076272	-2.000821	-0.176431
Trial3	2	1	noBlindfold	counterclockwise	practice	Guided	1	0.5	-0.25	3.249863	1.30021	-1.45096	0.55007	1.13156883483564	-0.240428	-1.941576	0.016202
Trial3	2	1	noBlindfold	counterclockwise	practice	Guided	1	0.5	-0.25	3.269867	1.30013	-1.45095	0.55007	1.13151227022995	-0.505407	-1.751145	0.12132
Trial3	2	1	noBlindfold	counterclockwise	practice	Guided	1	0.5	-0.25	3.289871	1.29998	-1.45092	0.55	1.13135666335843	-0.842949	-1.916185	0.098543
Trial3	2	1	noBlindfold	counterclockwise	practice	Guided	1	0.5	-0.25	3.309875	1.2984	-1.45091	0.54992	1.13018346888475	-1.580917	-1.780767	-0.186566
Trial3	2	1	noBlindfold	counterclockwise	practice	Guided	1	0.5	-0.25	3.329865	1.29632	-1.4509	0.54985	1.12866535470506	-1.830792	-1.801926	-0.300024
Trial3	2	1	noBlindfold	counterclockwise	practice	Guided	1	0.5	-0.25	3.349869	1.2931	-1.45088	0.54978	1.12634616143118	-1.928206	-1.641118	-0.460722
Trial3	2	1	noBlindfold	counterclockwise	practice	Guided	1	0.5	-0.25	3.369873	1.28863	-1.45083	0.5497	1.12314621283038	-2.005362	-1.586104	-0.573736
Trial3	2	1	noBlindfold	counterclockwise	practice	Guided	1	0.5	-0.25	3.389862	1.28269	-1.45079	0.54937	1.11874755589085	-1.904545	-1.526859	-0.916384
Trial3	2	1	noBlindfold	counterclockwise	practice	Guided	1	0.5	-0.25	3.409866	1.2673	-1.45074	0.54929	1.10797726886206	-1.946053	-1.408369	-1.432597
Trial3	2	1	noBlindfold	counterclockwise	practice	Guided	1	0.5	-0.25	3.429871	1.258	-1.45071	0.54931	1.10157180929721	-2.022366	-1.395673	-1.372375
Trial3	2	1	noBlindfold	counterclockwise	practice	Guided	1	0.5	-0.25	3.449875	1.24752	-1.45071	0.54937	1.09443066828922	-2.071256	-1.357587	-1.222633
Trial3	2	1	noBlindfold	counterclockwise	practice	Guided	1	0.5	-0.25	3.469864	1.23544	-1.45068	0.5494	1.0862376959037	-2.060721	-1.302574	-1.219253
Trial3	2	1	noBlindfold	counterclockwise	practice	Guided	1	0.5	-0.25	3.489868	1.2225	-1.45066	0.54944	1.07754840141485	-2.022386	-1.285647	-1.127035
Trial3	2	1	noBlindfold	counterclockwise	practice	Guided	1	0.5	-0.25	3.509872	1.19301	-1.45061	0.54948	1.05803167757741	-2.026991	-1.230633	-1.063415
Trial3	2	1	noBlindfold	counterclockwise	practice	Guided	1	0.5	-0.25	3.529861	1.17592	-1.45061	0.54953	1.04695564717076	-2.076	-1.22217	-0.886861
Trial3	2	1	noBlindfold	counterclockwise	practice	Guided	1	0.5	-0.25	3.549866	1.15811	-1.45061	0.54954	1.03555443440964	-2.088722	-1.260256	-0.953545
Trial3	2	1	noBlindfold	counterclockwise	practice	Guided	1	0.5	-0.25	3.56987	1.13857	-1.45062	0.54952	1.02323212917297	-2.008281	-1.302574	-0.948943
Trial3	2	1	noBlindfold	counterclockwise	practice	Guided	1	0.5	-0.25	3.589874	1.11854	-1.45063	0.54939	1.01075031168795	-1.924187	-1.243329	-1.145343
Trial3	2	1	noBlindfold	counterclockwise	practice	Guided	1	0.5	-0.25	3.609863	1.07559	-1.45065	0.54938	0.985044291485167	-1.871525	-1.243329	-1.247569
Trial3	2	1	noBlindfold	counterclockwise	practice	Guided	1	0.5	-0.25	3.629868	1.05204	-1.45064	0.54942	0.971504233390899	-1.86898	-1.272951	-1.212433
Trial3	2	1	noBlindfold	counterclockwise	practice	Guided	1	0.5	-0.25	3.649872	1.02829	-1.45065	0.54945	0.958233077211844	-1.75557	-1.298342	-1.090408
Trial3	2	1	noBlindfold	counterclockwise	practice	Guided	1	0.5	-0.25	3.669876	1.00299	-1.45066	0.54948	0.944546005347193	-1.699056	-1.361819	-1.077044
Trial3	2	1	noBlindfold	counterclockwise	practice	Guided	1	0.5	-0.25	3.689865	0.9777099	-1.45067	0.54953	0.931372676825382	-1.650903	-1.277183	-1.030298
Trial3	2	1	noBlindfold	counterclockwise	practice	Guided	1	0.5	-0.25	3.709869	0.92357	-1.45066	0.54953	0.904798233805121	-1.660749	-1.285647	-0.936283
Trial3	2	1	noBlindfold	counterclockwise	practice	Guided	1	0.5	-0.25	3.729874	0.89715	-1.45065	0.54955	0.892753215696034	-1.670739	-1.272951	-0.92063
Trial3	2	1	noBlindfold	counterclockwise	practice	Guided	1	0.5	-0.25	3.749863	0.86843	-1.45064	0.54955	0.880352699742591	-1.548648	-1.162924	-0.874741
Trial3	2	1	noBlindfold	counterclockwise	practice	Guided	1	0.5	-0.25	3.769867	0.84083	-1.45062	0.54955	0.869163543219993	-1.488161	-1.251792	-0.899978
Trial3	2	1	noBlindfold	counterclockwise	practice	Guided	1	0.5	-0.25	3.789871	0.81098	-1.45061	0.54957	0.857916467359938	-1.502006	-1.150229	-0.868213
Trial3	2	1	noBlindfold	counterclockwise	practice	Guided	1	0.5	-0.25	3.809875	0.75147	-1.4506	0.54958	0.838191694580991	-1.495643	-1.243329	-0.831991
Trial3	2	1	noBlindfold	counterclockwise	practice	Guided	1	0.5	-0.25	3.829865	0.72004	-1.45061	0.5496	0.829323672561266	-1.461098	-1.226401	-0.823548
Trial3	2	1	noBlindfold	counterclockwise	practice	Guided	1	0.5	-0.25	3.849869	0.68909	-1.45062	0.54962	0.821673418541633	-1.349407	-1.22217	-0.727686
Trial3	2	1	noBlindfold	counterclockwise	practice	Guided	1	0.5	-0.25	3.869873	0.65587	-1.45062	0.54962	0.814670265044277	-1.327418	-1.17562	-0.764986
Trial3	2	1	noBlindfold	counterclockwise	practice	Guided	1	0.5	-0.25	3.889862	0.62516	-1.4506	0.54966	0.809395505181498	-1.380732	-1.217938	-0.735693
Trial3	2	1	noBlindfold	counterclockwise	practice	Guided	1	0.5	-0.25	3.909866	0.56068	-1.4506	0.5497	0.801998867704788	-1.408854	-1.22217	-0.563811
Trial3	2	1	noBlindfold	counterclockwise	practice	Guided	1	0.5	-0.25	3.929871	0.52685	-1.45061	0.54975	0.800200560430712	-1.246449	-1.103679	-0.46344
Trial3	2	1	noBlindfold	counterclockwise	practice	Guided	1	0.5	-0.25	3.949875	0.49372	-1.45059	0.54978	0.799804666616111	-1.16704	-1.154461	-0.473987
Trial3	2	1	noBlindfold	counterclockwise	practice	Guided	1	0.5	-0.25	3.969864	0.45939	-1.45059	0.54978	0.800810364336368	-1.103189	-1.184083	-0.425069
Trial3	2	1	noBlindfold	counterclockwise	practice	Guided	1	0.5	-0.25	3.989868	0.42491	-1.4506	0.54976	0.80327737351194	-1.043961	-1.213706	-0.441487
Trial3	2	1	noBlindfold	counterclockwise	practice	Guided	1	0.5	-0.25	4.009872	0.35902	-1.45062	0.54977	0.812100616266364	-0.662037	-1.289878	-0.430093
Trial3	2	1	noBlindfold	counterclockwise	practice	Guided	1	0.5	-0.25	4.029861	0.32495	-1.45062	0.5498	0.818732261218338	-0.451954	-1.188315	-0.346539
Trial3	2	1	noBlindfold	counterclockwise	practice	Guided	1	0.5	-0.25	4.049866	0.29236	-1.45061	0.54984	0.826352436617844	-0.33646	-1.251792	-0.337889
Trial3	2	1	noBlindfold	counterclockwise	practice	Guided	1	0.5	-0.25	4.06987	0.25936	-1.45061	0.54986	0.835274579266234	-0.287051	-1.158693	-0.25206
Trial3	2	1	noBlindfold	counterclockwise	practice	Guided	1	0.5	-0.25	4.089874	0.22791	-1.4506	0.54991	0.844919518075646	-0.352593	-1.154461	-0.228923
Trial3	2	1	noBlindfold	counterclockwise	practice	Guided	1	0.5	-0.25	4.109863	0.16548	-1.45056	0.54995	0.867077641766199	-0.480244	-1.116375	-0.125943
Trial3	2	1	noBlindfold	counterclockwise	practice	Guided	1	0.5	-0.25	4.129868	0.13533	-1.45055	0.55001	0.879204331167815	-0.335075	-1.08252	0.0015861
Trial3	2	1	noBlindfold	counterclockwise	practice	Guided	1	0.5	-0.25	4.149872	0.10564	-1.45055	0.55006	0.891973018663222	-0.201225	-1.078288	0.103582
Trial3	2	1	noBlindfold	counterclockwise	practice	Guided	1	0.5	-0.25	4.169876	0.076528	-1.45055	0.55006	0.905220743401836	-0.158315	-1.107911	0.105025
Trial3	2	1	noBlindfold	counterclockwise	practice	Guided	1	0.5	-0.25	4.189865	0.047199	-1.45056	0.55003	0.919280553306879	-0.111207	-1.090984	0.114508
Trial3	2	1	noBlindfold	counterclockwise	practice	Guided	1	0.5	-0.25	4.209869	-0.0086093	-1.45055	0.54997	0.947963855158814	0.024765	-1.086752	-0.0036334
Trial3	2	1	noBlindfold	counterclockwise	practice	Guided	1	0.5	-0.25	4.229874	-0.060563	-1.45055	0.54991	0.976773718493745	0.187861	-1.099447	-0.191483
Trial3	2	1	noBlindfold	counterclockwise	practice	Guided	1	0.5	-0.25	4.249863	-0.060563	-1.45055	0.54984	0.976716365132693	0.248085	-1.154461	-0.349867
Trial3	2	1	noBlindfold	counterclockwise	practice	Guided	1	0.5	-0.25	4.269867	-0.085876	-1.45057	0.54983	0.991452844115523	0.255055	-1.188315	-0.329213
Trial3	2	1	noBlindfold	counterclockwise	practice	Guided	1	0.5	-0.25	4.289871	-0.11019	-1.45058	0.54993	1.00609134737768	0.13695	-1.201011	-0.26042
Trial3	2	1	noBlindfold	counterclockwise	practice	Guided	1	0.5	-0.25	4.309875	-0.15481	-1.45062	0.54996	1.0337853551986	0.136709	-1.264488	-0.083096
Trial3	2	1	noBlindfold	counterclockwise	practice	Guided	1	0.5	-0.25	4.329865	-0.17592	-1.45063	0.54994	1.047268746274	0.176935	-1.209474	-0.119438
Trial3	2	1	noBlindfold	counterclockwise	practice	Guided	1	0.5	-0.25	4.349869	-0.19626	-1.45061	0.54991	1.06048763181891	0.142253	-1.179852	-0.236624
Trial3	2	1	noBlindfold	counterclockwise	practice	Guided	1	0.5	-0.25	4.369873	-0.21645	-1.4506	0.54994	1.07387364174677	-0.022512	-1.17562	-0.107955
Trial3	2	1	noBlindfold	counterclockwise	practice	Guided	1	0.5	-0.25	4.389862	-0.23544	-1.4506	0.5501	1.08675294117922	-0.132319	-1.209474	0.092012
Trial3	2	1	noBlindfold	counterclockwise	practice	Guided	1	0.5	-0.25	4.409866	-0.2724	-1.45063	0.55009	1.11209074508022	-0.129626	-1.201011	0.130821
Trial3	2	1	noBlindfold	counterclockwise	practice	Guided	1	0.5	-0.25	4.429871	-0.28988	-1.45062	0.55007	1.12428751286905	-0.175176	-1.251792	0.117801
Trial3	2	1	noBlindfold	counterclockwise	practice	Guided	1	0.5	-0.25	4.449875	-0.30455	-1.45062	0.55009	1.13465621302716	-0.38894	-1.150229	0.104181
Trial3	2	1	noBlindfold	counterclockwise	practice	Guided	1	0.5	-0.25	4.469864	-0.30469	-1.45062	0.55052	1.13505871060225	-4.170084	-1.179852	1.238095
Trial3	2	1	noBlindfold	counterclockwise	practice	Guided	1	0.5	-0.25	4.489868	-0.30298	-1.4507	0.55182	1.1347652489299	-4.769564	-1.755376	4.278404
Trial3	2	1	noBlindfold	counterclockwise	practice	Guided	1	0.5	-0.25	4.509872	-0.30189	-1.45076	0.5516	1.13383866757906	-1.468074	-1.179852	3.057241
Trial3	2	1	noBlindfold	counterclockwise	practice	Guided	1	0.5	-0.25	4.529861	-0.30123	-1.45064	0.55108	1.13300425176218	-0.878311	-0.807453	1.689549
Trial3	2	1	noBlindfold	counterclockwise	practice	Guided	1	0.5	-0.25	4.549866	-0.30075	-1.4505	0.55071	1.13240325416463	-1.132922	-0.942871	0.991495
Trial3	2	1	noBlindfold	counterclockwise	practice	Guided	1	0.5	-0.25	4.56987	-0.30064	-1.4505	0.55067	1.1322971282454	-1.556185	-1.336428	1.057467
Trial3	2	1	noBlindfold	counterclockwise	practice	Guided	1	0.5	-0.25	4.589874	-0.30066	-1.45057	0.5506	1.13226180978334	-1.432678	-1.624191	1.474222
Trial3	2	1	noBlindfold	counterclockwise	practice	Guided	1	0.5	-0.25	4.609863	-0.30059	-1.45068	0.55026	1.13197192594152	-0.480754	-1.311037	0.057104
Trial3	2	1	noBlindfold	counterclockwise	practice	Guided	1	0.5	-0.25	4.629868	-0.3004	-1.45066	0.54939	1.13122258776545	-0.363693	-1.226401	-0.898666
Trial3	2	1	noBlindfold	counterclockwise	practice	Guided	1	0.5	-0.25	4.649872	-0.30027	-1.45065	0.54731	1.12966158047221	-0.610921	-1.416832	-1.775109
Trial3	2	1	noBlindfold	counterclockwise	practice	Guided	1	0.5	-0.25	4.669876	-0.30029	-1.45071	0.54391	1.12727868944634	-0.778974	-1.658045	-2.12193
Trial3	2	1	noBlindfold	counterclockwise	practice	Guided	1	0.5	-0.25	4.689865	-0.30036	-1.45083	0.53387	1.1202804419368	-0.856564	-1.916185	-1.850642
Trial3	2	1	noBlindfold	counterclockwise	practice	Guided	1	0.5	-0.25	4.709869	-0.30048	-1.45099	0.52666	1.11533359943442	-1.058784	-1.890794	-2.37365
Trial3	2	1	noBlindfold	counterclockwise	practice	Guided	1	0.5	-0.25	4.729874	-0.30054	-1.45094	0.5178	1.1092254465205	-1.242783	-1.759608	-2.796393
Trial3	2	1	noBlindfold	counterclockwise	practice	Guided	1	0.5	-0.25	4.749863	-0.30062	-1.45088	0.50694	1.10179423773933	-1.494365	-1.869635	-2.595796
Trial3	2	1	noBlindfold	counterclockwise	practice	Guided	1	0.5	-0.25	4.769867	-0.30075	-1.45092	0.49445	1.0933464212327	-1.792291	-2.098152	-2.507257
Trial3	2	1	noBlindfold	counterclockwise	practice	Guided	1	0.5	-0.25	4.789871	-0.30088	-1.45099	0.46484	1.07350128857847	-1.848217	-2.085457	-2.877707
Trial3	2	1	noBlindfold	counterclockwise	practice	Guided	1	0.5	-0.25	4.809875	-0.30089	-1.45104	0.44733	1.06192933668402	-1.606129	-2.119311	-2.887154
Trial3	2	1	noBlindfold	counterclockwise	practice	Guided	1	0.5	-0.25	4.829865	-0.30082	-1.45104	0.42748	1.0489479625417	-1.469764	-2.055834	-2.962594
Trial3	2	1	noBlindfold	counterclockwise	practice	Guided	1	0.5	-0.25	4.849869	-0.30074	-1.45104	0.40715	1.03587195900386	-1.263413	-1.97543	-2.999388
Trial3	2	1	noBlindfold	counterclockwise	practice	Guided	1	0.5	-0.25	4.869873	-0.30066	-1.45102	0.38403	1.02129844671682	-1.175848	-2.026212	-2.563585
[truncated: 7,123 more rows]
