# Supplementary material for: Assessing kinesthetic proprioceptive function of the upper limb: a novel dynamic movement reproduction task using a robotic arm
Source: PeerJ. 2021 May 3;9:e11301. doi: 10.7717/peerj.11301 (PMC8101453; doi:10.7717/peerj.11301)
Supplement: Supplemental Information 1 [file peerj-09-11301-s001.zip › DMR raw data_Study 1/Session 2/HMData_PP25-2_2019-07-04-13-21-42.txt]

Trial1	2	1	blindfold	clockwise	practice	Guided	1	0.5	-0.25	0	0.45133	-1.45029	-1.05001	0.801489062145501	0.315924	-0.523619	-0.156092
Trial1	2	1	blindfold	clockwise	practice	Guided	1	0.5	-0.25	0.01228333	0.45138	-1.45027	-1.05005	0.801526005721896	0.279731	-0.578612	-0.188046
Trial1	2	1	blindfold	clockwise	practice	Guided	1	0.5	-0.25	0.03227997	0.45142	-1.45027	-1.05007	0.801543572814492	0.207436	-0.659016	-0.251975
Trial1	2	1	blindfold	clockwise	practice	Guided	1	0.5	-0.25	0.05227661	0.45146	-1.45031	-1.05009	0.801561019415091	0.177933	-0.735189	-0.321632
Trial1	2	1	blindfold	clockwise	practice	Guided	1	0.5	-0.25	0.07228088	0.45148	-1.45034	-1.0501	0.801569922895882	0.113463	-0.722493	-0.308722
Trial1	2	1	blindfold	clockwise	practice	Guided	1	0.5	-0.25	0.09227753	0.45149	-1.45034	-1.05009	0.801559204411093	0.052176	-0.642089	-0.147144
Trial1	2	1	blindfold	clockwise	practice	Guided	1	0.5	-0.25	0.1122818	0.45149	-1.45033	-1.05009	0.801559204411093	0.053404	-0.54899	-0.10038
Trial1	2	1	blindfold	clockwise	practice	Guided	1	0.5	-0.25	0.1322784	0.4515	-1.4503	-1.05009	0.801558598455879	0.159449	-0.540526	-0.233475
Trial1	2	1	blindfold	clockwise	practice	Guided	1	0.5	-0.25	0.1522827	0.45151	-1.45029	-1.05009	0.801557994428185	0.084795	-0.561685	-0.127957
Trial1	2	1	blindfold	clockwise	practice	Guided	1	0.5	-0.25	0.1722794	0.45151	-1.45029	-1.05004	0.801508137221694	0.128664	-0.54899	-0.019105
Trial1	2	1	blindfold	clockwise	practice	Guided	1	0.5	-0.25	0.192276	0.45154	-1.45026	-1.05002	0.801486329842583	0.088583	-0.536181	0.059486
Trial1	2	1	blindfold	clockwise	practice	Guided	1	0.5	-0.25	0.2122803	0.45156	-1.45026	-1.05	0.801465132249945	0.045675	-0.489604	0.103204
Trial1	2	1	blindfold	clockwise	practice	Guided	1	0.5	-0.25	0.2322769	0.45155	-1.45022	-1.04997	0.801435868917885	-0.101312	-0.286374	0.127194
Trial1	2	1	blindfold	clockwise	practice	Guided	1	0.5	-0.25	0.2522812	0.45152	-1.4502	-1.04994	0.801407696229719	-0.180815	-0.430154	0.174032
Trial1	2	1	blindfold	clockwise	practice	Guided	1	0.5	-0.25	0.2722778	0.45143	-1.45023	-1.04994	0.801413145864439	-0.233597	-0.722129	0.207652
Trial1	2	1	blindfold	clockwise	practice	Guided	1	0.5	-0.25	0.2922821	0.45108	-1.45035	-1.04996	0.801454423628445	-0.33293	-0.743288	0.036118
Trial1	2	1	blindfold	clockwise	practice	Guided	1	0.5	-0.25	0.3122787	0.45076	-1.45039	-1.04999	0.801503885828885	-0.314048	-0.891401	-0.0078816
Trial1	2	1	blindfold	clockwise	practice	Guided	1	0.5	-0.25	0.332283	0.45042	-1.45044	-1.05	0.801534838870692	-0.211811	-0.992964	0.0054461
Trial1	2	1	blindfold	clockwise	practice	Guided	1	0.5	-0.25	0.3522797	0.45015	-1.45047	-1.05001	0.801561580130175	-0.096933	-0.908328	7.7344E-05
Trial1	2	1	blindfold	clockwise	practice	Guided	1	0.5	-0.25	0.3722763	0.45004	-1.45046	-1.05001	0.801568430549097	-0.027627	-0.91256	-0.076908
Trial1	2	1	blindfold	clockwise	practice	Guided	1	0.5	-0.25	0.3922806	0.45004	-1.45045	-1.05002	0.801578424660568	0.161122	-0.815228	-0.123282
Trial1	2	1	blindfold	clockwise	practice	Guided	1	0.5	-0.25	0.4122772	0.45005	-1.45043	-1.05002	0.801577800605967	0.207964	-0.874474	-0.060885
Trial1	2	1	blindfold	clockwise	practice	Guided	1	0.5	-0.25	0.4322815	0.45006	-1.45044	-1.05003	0.80158717080349	0.271073	-0.95911	-0.120422
Trial1	2	1	blindfold	clockwise	practice	Guided	1	0.5	-0.25	0.4522781	0.45009	-1.45047	-1.05004	0.801595297646996	0.283496	-0.95911	-0.140421
Trial1	2	1	blindfold	clockwise	practice	Guided	1	0.5	-0.25	0.4722824	0.45014	-1.45048	-1.05008	0.80163204330345	0.313784	-0.988732	-0.178375
Trial1	2	1	blindfold	clockwise	practice	Guided	1	0.5	-0.25	0.4922791	0.45038	-1.45052	-1.05009	0.801627146040292	0.407574	-1.081832	-0.204736
Trial1	2	1	blindfold	clockwise	practice	Guided	1	0.5	-0.25	0.5122833	0.45064	-1.45054	-1.05011	0.801631083714171	0.477735	-1.090295	-0.242559
Trial1	2	1	blindfold	clockwise	practice	Guided	1	0.5	-0.25	0.53228	0.45101	-1.45056	-1.05013	0.801628374387558	0.505675	-1.213018	-0.283056
Trial1	2	1	blindfold	clockwise	practice	Guided	1	0.5	-0.25	0.5522766	0.45152	-1.45061	-1.05018	0.801647225180641	0.575243	-1.390753	-0.390003
Trial1	2	1	blindfold	clockwise	practice	Guided	1	0.5	-0.25	0.5722809	0.45219	-1.45067	-1.05024	0.801666960973987	0.606049	-1.416144	-0.44992
Trial1	2	1	blindfold	clockwise	practice	Guided	1	0.5	-0.25	0.5922775	0.45392	-1.45071	-1.05025	0.801575644436418	0.596507	-1.361131	-0.506796
Trial1	2	1	blindfold	clockwise	practice	Guided	1	0.5	-0.25	0.6122818	0.45495	-1.45069	-1.05026	0.801526971524846	0.610351	-1.339972	-0.522769
Trial1	2	1	blindfold	clockwise	practice	Guided	1	0.5	-0.25	0.6322784	0.45619	-1.45068	-1.05027	0.801468232697278	0.568939	-1.394985	-0.600586
Trial1	2	1	blindfold	clockwise	practice	Guided	1	0.5	-0.25	0.6522827	0.45751	-1.4507	-1.05028	0.801407279179385	0.543149	-1.483853	-0.593682
Trial1	2	1	blindfold	clockwise	practice	Guided	1	0.5	-0.25	0.6722794	0.45895	-1.45073	-1.05029	0.801342105225733	0.580447	-1.488085	-0.578414
Trial1	2	1	blindfold	clockwise	practice	Guided	1	0.5	-0.25	0.692276	0.46209	-1.45075	-1.0503	0.801197391589427	0.686849	-1.513475	-0.5923
Trial1	2	1	blindfold	clockwise	practice	Guided	1	0.5	-0.25	0.7122803	0.46391	-1.45076	-1.0503	0.801113339446687	0.748361	-1.54733	-0.613814
Trial1	2	1	blindfold	clockwise	practice	Guided	1	0.5	-0.25	0.7322769	0.46601	-1.45077	-1.0503	0.801021481089679	0.782331	-1.568489	-0.606826
Trial1	2	1	blindfold	clockwise	practice	Guided	1	0.5	-0.25	0.7522812	0.46827	-1.45079	-1.05031	0.800938770352828	0.774097	-1.627734	-0.592766
Trial1	2	1	blindfold	clockwise	practice	Guided	1	0.5	-0.25	0.7722778	0.47092	-1.45081	-1.05033	0.800858180833298	0.810665	-1.657357	-0.642548
Trial1	2	1	blindfold	clockwise	practice	Guided	1	0.5	-0.25	0.7922821	0.47665	-1.45085	-1.05033	0.800670593932718	0.888366	-1.75892	-0.653563
Trial1	2	1	blindfold	clockwise	practice	Guided	1	0.5	-0.25	0.8122787	0.4799	-1.45088	-1.05032	0.800572275514124	0.930611	-1.784311	-0.646019
Trial1	2	1	blindfold	clockwise	practice	Guided	1	0.5	-0.25	0.832283	0.48345	-1.45089	-1.05031	0.800481120229286	0.945525	-1.767383	-0.610558
Trial1	2	1	blindfold	clockwise	practice	Guided	1	0.5	-0.25	0.8522797	0.48729	-1.45089	-1.0503	0.800400923029475	0.935373	-1.792774	-0.581074
Trial1	2	1	blindfold	clockwise	practice	Guided	1	0.5	-0.25	0.8722763	0.49154	-1.4509	-1.05025	0.800294770588134	0.868257	-1.822397	-0.525825
Trial1	2	1	blindfold	clockwise	practice	Guided	1	0.5	-0.25	0.8922806	0.50036	-1.45094	-1.05023	0.800230107227253	0.707013	-1.890106	-0.455687
Trial1	2	1	blindfold	clockwise	practice	Guided	1	0.5	-0.25	0.9122772	0.50493	-1.45094	-1.05021	0.800225185268587	0.694601	-1.868947	-0.396672
Trial1	2	1	blindfold	clockwise	practice	Guided	1	0.5	-0.25	0.9322815	0.50957	-1.45094	-1.05019	0.800247196881299	0.683947	-1.898569	-0.350307
Trial1	2	1	blindfold	clockwise	practice	Guided	1	0.5	-0.25	0.9522781	0.51441	-1.45095	-1.05017	0.800299687084543	0.686858	-1.902801	-0.343147
Trial1	2	1	blindfold	clockwise	practice	Guided	1	0.5	-0.25	0.9722824	0.51915	-1.45095	-1.05013	0.800359141611007	0.624377	-1.949351	-0.275393
Trial1	2	1	blindfold	clockwise	practice	Guided	1	0.5	-0.25	0.9922791	0.52881	-1.45101	-1.05017	0.800688425397697	0.396633	-2.148245	-0.31038
Trial1	2	1	blindfold	clockwise	practice	Guided	1	0.5	-0.25	1.012283	0.53317	-1.45107	-1.05021	0.800897178498941	0.259977	-2.207491	-0.464759
Trial1	2	1	blindfold	clockwise	practice	Guided	1	0.5	-0.25	1.03228	0.53713	-1.45111	-1.05023	0.801090963418712	0.220557	-2.237113	-0.501524
Trial1	2	1	blindfold	clockwise	practice	Guided	1	0.5	-0.25	1.052277	0.54063	-1.45112	-1.05023	0.801260812980792	0.148003	-2.199027	-0.451031
Trial1	2	1	blindfold	clockwise	practice	Guided	1	0.5	-0.25	1.072281	0.54366	-1.45111	-1.05022	0.801410171488459	0.187691	-2.173636	-0.401821
Trial1	2	1	blindfold	clockwise	practice	Guided	1	0.5	-0.25	1.092278	0.54849	-1.45108	-1.05022	0.801687811801424	0.241413	-2.190563	-0.43548
Trial1	2	1	blindfold	clockwise	practice	Guided	1	0.5	-0.25	1.112282	0.55028	-1.45108	-1.05021	0.801788075812107	0.29917	-2.224418	-0.422248
Trial1	2	1	blindfold	clockwise	practice	Guided	1	0.5	-0.25	1.132278	0.55174	-1.4511	-1.05021	0.801880957046349	0.302471	-2.266736	-0.442515
Trial1	2	1	blindfold	clockwise	practice	Guided	1	0.5	-0.25	1.152283	0.55296	-1.45112	-1.05021	0.80196059876157	0.328311	-2.283663	-0.406936
Trial1	2	1	blindfold	clockwise	practice	Guided	1	0.5	-0.25	1.172279	0.55379	-1.45113	-1.0502	0.802005846627095	0.310726	-2.275199	-0.399694
Trial1	2	1	blindfold	clockwise	practice	Guided	1	0.5	-0.25	1.192276	0.55455	-1.45114	-1.0502	0.802057179032307	0.314464	-2.287895	-0.394911
Trial1	2	1	blindfold	clockwise	practice	Guided	1	0.5	-0.25	1.21228	0.55457	-1.45114	-1.0502	0.802058541380402	0.273421	-2.270968	-0.359832
Trial1	2	1	blindfold	clockwise	practice	Guided	1	0.5	-0.25	1.232277	0.55458	-1.45114	-1.0502	0.802059222741109	0.302641	-2.287895	-0.408359
Trial1	2	1	blindfold	clockwise	practice	Guided	1	0.5	-0.25	1.252281	0.55459	-1.45114	-1.0502	0.802059900169427	0.287906	-2.270968	-0.383939
Trial1	2	1	blindfold	clockwise	practice	Guided	1	0.5	-0.25	1.272278	0.5546	-1.45114	-1.05019	0.802050591427444	0.246541	-2.321749	-0.344643
Trial1	2	1	blindfold	clockwise	practice	Guided	1	0.5	-0.25	1.292282	0.55462	-1.45116	-1.05019	0.802051950976336	0.221209	-2.402153	-0.387621
Trial1	2	1	blindfold	clockwise	practice	Guided	1	0.5	-0.25	1.312279	0.55464	-1.45118	-1.05019	0.802053315080599	0.273317	-2.427544	-0.364099
Trial1	2	1	blindfold	clockwise	practice	Guided	1	0.5	-0.25	1.332283	0.55465	-1.45119	-1.05019	0.802053997319389	0.339843	-2.410617	-0.400531
Trial1	2	1	blindfold	clockwise	practice	Guided	1	0.5	-0.25	1.35228	0.55466	-1.45119	-1.05019	0.802054679682617	0.353966	-2.414849	-0.365343
Trial1	2	1	blindfold	clockwise	practice	Guided	1	0.5	-0.25	1.372276	0.55468	-1.4512	-1.05019	0.802056040718851	0.412588	-2.376763	-0.39078
Trial1	2	1	blindfold	clockwise	practice	Guided	1	0.5	-0.25	1.392281	0.55472	-1.4512	-1.05019	0.802058772408673	0.480274	-2.414849	-0.410232
Trial1	2	1	blindfold	clockwise	practice	Guided	1	0.5	-0.25	1.412277	0.55475	-1.4512	-1.05019	0.802060818413904	0.498678	-2.44024	-0.429882
Trial1	2	1	blindfold	clockwise	practice	Guided	1	0.5	-0.25	1.432281	0.55477	-1.45121	-1.0502	0.802072171886833	0.517413	-2.44024	-0.45378
Trial1	2	1	blindfold	clockwise	practice	Guided	1	0.5	-0.25	1.452278	0.5548	-1.45121	-1.0502	0.802074219724941	0.539041	-2.461399	-0.460476
Trial1	2	1	blindfold	clockwise	practice	Guided	1	0.5	-0.25	1.472282	0.55482	-1.45122	-1.0502	0.802075588285932	0.547671	-2.448703	-0.449288
Trial1	2	1	blindfold	clockwise	practice	Guided	1	0.5	-0.25	1.492279	0.55488	-1.45121	-1.0502	0.802079692876968	0.546325	-2.39369	-0.391633
Trial1	2	1	blindfold	clockwise	practice	Guided	1	0.5	-0.25	1.512283	0.55491	-1.45121	-1.0502	0.802081744808708	0.491653	-2.402153	-0.344892
Trial1	2	1	blindfold	clockwise	practice	Guided	1	0.5	-0.25	1.53228	0.55493	-1.4512	-1.05019	0.802073126034049	0.384734	-2.402153	-0.365761
Trial1	2	1	blindfold	clockwise	practice	Guided	1	0.5	-0.25	1.552277	0.55494	-1.4512	-1.05019	0.80207380779421	0.298935	-2.376763	-0.325912
Trial1	2	1	blindfold	clockwise	practice	Guided	1	0.5	-0.25	1.572281	0.55495	-1.4512	-1.05019	0.802074493760827	0.201505	-2.402153	-0.329249
Trial1	2	1	blindfold	clockwise	practice	Guided	1	0.5	-0.25	1.592278	0.55496	-1.4512	-1.05018	0.802065189807892	0.141249	-2.39369	-0.278565
Trial1	2	1	blindfold	clockwise	practice	Guided	1	0.5	-0.25	1.612282	0.55497	-1.4512	-1.05018	0.802065876031913	0.198273	-2.389458	-0.235862
Trial1	2	1	blindfold	clockwise	practice	Guided	1	0.5	-0.25	1.632278	0.55498	-1.4512	-1.05018	0.802066558294588	0.252833	-2.34714	-0.28242
Trial1	2	1	blindfold	clockwise	practice	Guided	1	0.5	-0.25	1.652283	0.55499	-1.4512	-1.05017	0.80205725474893	0.257978	-2.419081	-0.294658
Trial1	2	1	blindfold	clockwise	practice	Guided	1	0.5	-0.25	1.672279	0.555	-1.4512	-1.05018	0.802067931363296	0.290759	-2.46563	-0.334425
Trial1	2	1	blindfold	clockwise	practice	Guided	1	0.5	-0.25	1.692276	0.55502	-1.45123	-1.05018	0.802069304929718	0.188477	-2.537571	-0.388286
Trial1	2	1	blindfold	clockwise	practice	Guided	1	0.5	-0.25	1.71228	0.55503	-1.45124	-1.05018	0.802069987810097	0.15379	-2.571425	-0.429803
Trial1	2	1	blindfold	clockwise	practice	Guided	1	0.5	-0.25	1.732277	0.55504	-1.45126	-1.05019	0.802080664879299	0.066163	-2.634902	-0.45255
Trial1	2	1	blindfold	clockwise	practice	Guided	1	0.5	-0.25	1.752281	0.55504	-1.45129	-1.05019	0.802080664879299	0.012751	-2.698379	-0.525609
Trial1	2	1	blindfold	clockwise	practice	Guided	1	0.5	-0.25	1.772278	0.55503	-1.45131	-1.0502	0.802089967779124	-0.073266	-2.67722	-0.511106
Trial1	2	1	blindfold	clockwise	practice	Guided	1	0.5	-0.25	1.792282	0.55502	-1.45131	-1.0502	0.802089284915756	-0.269897	-2.65183	-0.492461
Trial1	2	1	blindfold	clockwise	practice	Guided	1	0.5	-0.25	1.812279	0.55501	-1.45132	-1.05021	0.802098584002055	-0.266612	-2.744929	-0.479336
Trial1	2	1	blindfold	clockwise	practice	Guided	1	0.5	-0.25	1.832283	0.555	-1.45134	-1.05022	0.802107891406154	-0.274868	-2.86342	-0.535091
Trial1	2	1	blindfold	clockwise	practice	Guided	1	0.5	-0.25	1.85228	0.55499	-1.45139	-1.05022	0.802107204843791	-0.244251	-2.931128	-0.545403
Trial1	2	1	blindfold	clockwise	practice	Guided	1	0.5	-0.25	1.872276	0.55498	-1.45143	-1.05022	0.802106518405851	-0.21298	-2.918433	-0.564158
Trial1	2	1	blindfold	clockwise	practice	Guided	1	0.5	-0.25	1.892281	0.55496	-1.45144	-1.05022	0.802105149987332	-0.130383	-2.905738	-0.43042
Trial1	2	1	blindfold	clockwise	practice	Guided	1	0.5	-0.25	1.912277	0.55496	-1.45144	-1.05022	0.802105149987332	-0.140448	-2.914201	-0.405324
Trial1	2	1	blindfold	clockwise	practice	Guided	1	0.5	-0.25	1.932281	0.55496	-1.45144	-1.05022	0.802105149987332	-0.150075	-2.901506	-0.44417
Trial1	2	1	blindfold	clockwise	practice	Guided	1	0.5	-0.25	1.952278	0.55495	-1.45144	-1.05022	0.802104463921922	-0.158471	-2.93536	-0.444712
Trial1	2	1	blindfold	clockwise	practice	Guided	1	0.5	-0.25	1.972282	0.55494	-1.45145	-1.05023	0.802113768044351	-0.263221	-2.93536	-0.461332
Trial1	2	1	blindfold	clockwise	practice	Guided	1	0.5	-0.25	1.992279	0.55492	-1.45147	-1.05024	0.802122386633819	-0.436119	-3.113096	-0.580984
Trial1	2	1	blindfold	clockwise	practice	Guided	1	0.5	-0.25	2.012283	0.55489	-1.45151	-1.05025	0.80213032454122	-0.508657	-3.223123	-0.629147
Trial1	2	1	blindfold	clockwise	practice	Guided	1	0.5	-0.25	2.03228	0.55486	-1.45156	-1.05026	0.802138144685502	-0.683411	-3.324686	-0.727821
Trial1	2	1	blindfold	clockwise	practice	Guided	1	0.5	-0.25	2.052277	0.55483	-1.45161	-1.05027	0.802146080852422	-0.798652	-3.333149	-0.719919
Trial1	2	1	blindfold	clockwise	practice	Guided	1	0.5	-0.25	2.072281	0.55478	-1.45164	-1.05029	0.802162648609305	-0.953089	-3.413554	-0.753308
Trial1	2	1	blindfold	clockwise	practice	Guided	1	0.5	-0.25	2.092278	0.5544	-1.45169	-1.0503	0.802146779756575	-1.316583	-3.413554	-0.612067
Trial1	2	1	blindfold	clockwise	practice	Guided	1	0.5	-0.25	2.112282	0.55379	-1.45171	-1.05031	0.802115629082473	-1.458442	-3.502421	-0.670565
Trial1	2	1	blindfold	clockwise	practice	Guided	1	0.5	-0.25	2.132278	0.55275	-1.45175	-1.05032	0.802056431939815	-1.532268	-3.642071	-0.624294
Trial1	2	1	blindfold	clockwise	practice	Guided	1	0.5	-0.25	2.152283	0.55125	-1.45182	-1.05035	0.801989158520643	-1.583595	-3.798647	-0.729732
Trial1	2	1	blindfold	clockwise	practice	Guided	1	0.5	-0.25	2.172279	0.54922	-1.4519	-1.05043	0.801941946209642	-1.659743	-3.963688	-0.790266
Trial1	2	1	blindfold	clockwise	practice	Guided	1	0.5	-0.25	2.192276	0.54371	-1.45205	-1.05044	0.801632511295244	-1.816555	-4.234523	-0.911164
Trial1	2	1	blindfold	clockwise	practice	Guided	1	0.5	-0.25	2.21228	0.54019	-1.4521	-1.05043	0.801438403530608	-1.953668	-4.242986	-0.844184
Trial1	2	1	blindfold	clockwise	practice	Guided	1	0.5	-0.25	2.232277	0.53592	-1.45213	-1.0504	0.801205615332582	-2.086911	-4.323391	-0.767407
Trial1	2	1	blindfold	clockwise	practice	Guided	1	0.5	-0.25	2.252281	0.53103	-1.45215	-1.05038	0.800981268006684	-2.198799	-4.327622	-0.762032
Trial1	2	1	blindfold	clockwise	practice	Guided	1	0.5	-0.25	2.272278	0.52512	-1.45217	-1.05034	0.800734176434215	-2.309704	-4.420722	-0.700167
Trial1	2	1	blindfold	clockwise	practice	Guided	1	0.5	-0.25	2.292282	0.51074	-1.45223	-1.05034	0.80041211455442	-2.294052	-4.530749	-0.697981
Trial1	2	1	blindfold	clockwise	practice	Guided	1	0.5	-0.25	2.312279	0.50263	-1.45225	-1.05035	0.8003542719357	-2.386616	-4.615385	-0.718496
Trial1	2	1	blindfold	clockwise	practice	Guided	1	0.5	-0.25	2.332283	0.4934	-1.4523	-1.05034	0.800367269573123	-2.519925	-4.632312	-0.703176
Trial1	2	1	blindfold	clockwise	practice	Guided	1	0.5	-0.25	2.35228	0.4829	-1.45232	-1.05024	0.800422720540038	-2.526253	-4.530749	-0.554971
Trial1	2	1	blindfold	clockwise	practice	Guided	1	0.5	-0.25	2.372276	0.47125	-1.45227	-1.05018	0.800696277231077	-2.707104	-4.395331	-0.269909
Trial1	2	1	blindfold	clockwise	practice	Guided	1	0.5	-0.25	2.392281	0.44505	-1.45227	-1.05025	0.802134434088298	-2.711054	-4.869293	-0.555891
Trial1	2	1	blindfold	clockwise	practice	Guided	1	0.5	-0.25	2.412277	0.43036	-1.45241	-1.05035	0.803373994355008	-2.699959	-5.127433	-0.722529
Trial1	2	1	blindfold	clockwise	practice	Guided	1	0.5	-0.25	2.432281	0.41432	-1.45254	-1.05041	0.804982784612115	-2.51549	-5.178214	-0.820339
Trial1	2	1	blindfold	clockwise	practice	Guided	1	0.5	-0.25	2.452278	0.39802	-1.45259	-1.05042	0.806890432681259	-2.50691	-5.212069	-0.868759
Trial1	2	1	blindfold	clockwise	practice	Guided	1	0.5	-0.25	2.472282	0.38101	-1.45259	-1.05035	0.809146874675441	-2.564369	-5.093578	-0.759556
Trial1	2	1	blindfold	clockwise	practice	Guided	1	0.5	-0.25	2.492279	0.34415	-1.45249	-1.0503	0.81533386642997	-2.380901	-5.042797	-0.588638
Trial1	2	1	blindfold	clockwise	practice	Guided	1	0.5	-0.25	2.512283	0.32489	-1.45251	-1.05026	0.819194415254129	-2.396527	-5.110505	-0.553011
Trial1	2	1	blindfold	clockwise	practice	Guided	1	0.5	-0.25	2.53228	0.30434	-1.45255	-1.05026	0.823831789681636	-2.468014	-5.127433	-0.379787
Trial1	2	1	blindfold	clockwise	practice	Guided	1	0.5	-0.25	2.552277	0.28371	-1.45257	-1.0502	0.828915785618008	-2.455215	-5.123201	-0.417536
Trial1	2	1	blindfold	clockwise	practice	Guided	1	0.5	-0.25	2.572281	0.26242	-1.45257	-1.05018	0.834704871663084	-2.436236	-5.152823	-0.393626
Trial1	2	1	blindfold	clockwise	practice	Guided	1	0.5	-0.25	2.592278	0.21801	-1.45257	-1.05017	0.84840455909989	-2.425846	-5.034333	-0.371802
Trial1	2	1	blindfold	clockwise	practice	Guided	1	0.5	-0.25	2.612282	0.1935	-1.45254	-1.05014	0.856834941916711	-2.433385	-5.042797	-0.282847
Trial1	2	1	blindfold	clockwise	practice	Guided	1	0.5	-0.25	2.632278	0.17048	-1.45253	-1.05011	0.865308855729574	-2.266545	-5.131664	-0.187193
Trial1	2	1	blindfold	clockwise	practice	Guided	1	0.5	-0.25	2.652283	0.1455	-1.45255	-1.0501	0.87511736239555	-2.280107	-5.106274	-0.194848
Trial1	2	1	blindfold	clockwise	practice	Guided	1	0.5	-0.25	2.672279	0.12006	-1.45256	-1.05007	0.885701127193019	-2.22915	-5.089346	-0.237042
Trial1	2	1	blindfold	clockwise	practice	Guided	1	0.5	-0.25	2.692276	0.069592	-1.45253	-1.05004	0.908468524220305	-2.058331	-5.030101	-0.075708
Trial1	2	1	blindfold	clockwise	practice	Guided	1	0.5	-0.25	2.71228	0.043933	-1.45253	-1.05001	0.92087624230612	-1.969944	-5.106274	-0.00035671
Trial1	2	1	blindfold	clockwise	practice	Guided	1	0.5	-0.25	2.732277	0.017277	-1.45255	-1.05002	0.934373298974036	-2.024974	-5.123201	-0.047862
Trial1	2	1	blindfold	clockwise	practice	Guided	1	0.5	-0.25	2.752281	-0.0087778	-1.45257	-1.05004	0.948113317072319	-1.894168	-5.199373	-0.095927
Trial1	2	1	blindfold	clockwise	practice	Guided	1	0.5	-0.25	2.772278	-0.034928	-1.4526	-1.04998	0.962349228779114	-1.830753	-5.212069	-0.050984
Trial1	2	1	blindfold	clockwise	practice	Guided	1	0.5	-0.25	2.792282	-0.08874	-1.45256	-1.04993	0.9932284496739	-1.701552	-5.000479	0.130064
Trial1	2	1	blindfold	clockwise	practice	Guided	1	0.5	-0.25	2.812279	-0.11632	-1.45251	-1.04991	1.00980506449637	-1.640821	-5.059724	0.186296
Trial1	2	1	blindfold	clockwise	practice	Guided	1	0.5	-0.25	2.832283	-0.14144	-1.4525	-1.0499	1.0253219913967	-1.618779	-5.030101	0.187873
Trial1	2	1	blindfold	clockwise	practice	Guided	1	0.5	-0.25	2.85228	-0.16643	-1.4525	-1.04988	1.04112296051446	-1.575315	-4.970856	0.217762
Trial1	2	1	blindfold	clockwise	practice	Guided	1	0.5	-0.25	2.872276	-0.19286	-1.45249	-1.04981	1.05818282801564	-1.659353	-4.945465	0.361323
Trial1	2	1	blindfold	clockwise	practice	Guided	1	0.5	-0.25	2.892281	-0.2448	-1.45247	-1.0498	1.09288935550899	-1.883951	-4.962392	0.411285
Trial1	2	1	blindfold	clockwise	practice	Guided	1	0.5	-0.25	2.912277	-0.26969	-1.45247	-1.04981	1.11000839424354	-1.872708	-4.903147	0.357807
Trial1	2	1	blindfold	clockwise	practice	Guided	1	0.5	-0.25	2.932281	-0.29626	-1.45247	-1.0498	1.12858765178906	-1.882369	-4.945465	0.387221
Trial1	2	1	blindfold	clockwise	practice	Guided	1	0.5	-0.25	2.952278	-0.30859	-1.45247	-1.04972	1.13726414953427	-3.694875	-4.797352	0.401512
Trial1	2	1	blindfold	clockwise	practice	Guided	1	0.5	-0.25	2.972282	-0.30597	-1.45244	-1.04709	1.13355201359515	-6.818405	-4.374172	1.650626
Trial1	2	1	blindfold	clockwise	practice	Guided	1	0.5	-0.25	2.992279	-0.30361	-1.45193	-1.04438	1.12996837637673	-5.757726	-3.337381	2.684194
Trial1	2	1	blindfold	clockwise	practice	Guided	1	0.5	-0.25	3.012283	-0.303	-1.45173	-1.04017	1.12657780985427	-4.286272	-3.61668	3.131451
Trial1	2	1	blindfold	clockwise	practice	Guided	1	0.5	-0.25	3.03228	-0.30226	-1.45181	-1.03554	1.12280637052692	-2.455916	-4.424954	1.656814
Trial1	2	1	blindfold	clockwise	practice	Guided	1	0.5	-0.25	3.052277	-0.30145	-1.45219	-1.03226	1.11993425725593	-1.565446	-5.546381	0.034503
Trial1	2	1	blindfold	clockwise	practice	Guided	1	0.5	-0.25	3.072281	-0.30097	-1.45272	-1.03059	1.11842469896744	-1.870494	-6.48584	-0.109079
Trial1	2	1	blindfold	clockwise	practice	Guided	1	0.5	-0.25	3.092278	-0.30113	-1.45318	-1.03032	1.11835086156556	-4.190149	-5.381341	1.116701
Trial1	2	1	blindfold	clockwise	practice	Guided	1	0.5	-0.25	3.112282	-0.3015	-1.45286	-1.02955	1.11807887581935	-5.287906	-4.395331	1.767989
Trial1	2	1	blindfold	clockwise	practice	Guided	1	0.5	-0.25	3.132278	-0.30209	-1.45241	-1.02831	1.11763800734629	-5.734567	-3.819806	1.840433
Trial1	2	1	blindfold	clockwise	practice	Guided	1	0.5	-0.25	3.152283	-0.30258	-1.45206	-1.02651	1.11673740655635	-6.051633	-3.591289	2.049295
Trial1	2	1	blindfold	clockwise	practice	Guided	1	0.5	-0.25	3.172279	-0.30292	-1.45185	-1.02019	1.11259749472498	-6.404345	-3.692852	2.61119
Trial1	2	1	blindfold	clockwise	practice	Guided	1	0.5	-0.25	3.192276	-0.30331	-1.45197	-1.01535	1.10953484189725	-6.918071	-4.268377	3.16765
Trial1	2	1	blindfold	clockwise	practice	Guided	1	0.5	-0.25	3.21228	-0.30343	-1.45209	-1.00923	1.1054094129183	-7.037263	-4.238755	3.350988
Trial1	2	1	blindfold	clockwise	practice	Guided	1	0.5	-0.25	3.232277	-0.30351	-1.45212	-1.00141	1.10011151066432	-7.137546	-4.031396	3.571716
Trial1	2	1	blindfold	clockwise	practice	Guided	1	0.5	-0.25	3.252281	-0.30357	-1.45204	-0.992	1.09374988595128	-7.204747	-3.769025	3.481932
Trial1	2	1	blindfold	clockwise	practice	Guided	1	0.5	-0.25	3.272278	-0.30361	-1.45194	-0.96854	1.07800221585121	-7.273831	-3.824038	3.642148
Trial1	2	1	blindfold	clockwise	practice	Guided	1	0.5	-0.25	3.292282	-0.30368	-1.45188	-0.9541	1.06848410881175	-7.355342	-3.658998	3.799506
Trial1	2	1	blindfold	clockwise	practice	Guided	1	0.5	-0.25	3.312279	-0.30366	-1.45188	-0.93733	1.0574932356529	-7.320756	-3.845197	4.066111
Trial1	2	1	blindfold	clockwise	practice	Guided	1	0.5	-0.25	3.332283	-0.30364	-1.45191	-0.91933	1.04586801867583	-7.130531	-3.870588	3.791142
Trial1	2	1	blindfold	clockwise	practice	Guided	1	0.5	-0.25	3.35228	-0.30359	-1.45193	-0.89964	1.03333878664388	-7.157416	-3.756329	3.941441
Trial1	2	1	blindfold	clockwise	practice	Guided	1	0.5	-0.25	3.372276	-0.30355	-1.45191	-0.85448	1.00552903630147	-7.031167	-3.78172	3.911467
Trial1	2	1	blindfold	clockwise	practice	Guided	1	0.5	-0.25	3.392281	-0.30353	-1.45182	-0.8298	0.990872607550991	-7.13994	-3.426249	3.630435
Trial1	2	1	blindfold	clockwise	practice	Guided	1	0.5	-0.25	3.412277	-0.30352	-1.45178	-0.80298	0.975413382899831	-7.006484	-3.832502	3.521571
Trial1	2	1	blindfold	clockwise	practice	Guided	1	0.5	-0.25	3.432281	-0.3035	-1.45185	-0.77565	0.960166752602153	-7.003243	-3.777488	3.517919
Trial1	2	1	blindfold	clockwise	practice	Guided	1	0.5	-0.25	3.452278	-0.30349	-1.45189	-0.7459	0.944199628476519	-7.010879	-3.756329	4.028921
Trial1	2	1	blindfold	clockwise	practice	Guided	1	0.5	-0.25	3.472282	-0.30351	-1.45186	-0.68506	0.913731668089837	-6.773195	-3.612448	3.348193
Trial1	2	1	blindfold	clockwise	practice	Guided	1	0.5	-0.25	3.492279	-0.3033	-1.45201	-0.65265	0.898564355304053	-6.465048	-4.247218	2.925878
Trial1	2	1	blindfold	clockwise	practice	Guided	1	0.5	-0.25	3.512283	-0.30324	-1.45207	-0.62136	0.884930930673581	-6.474538	-3.557435	3.076087
Trial1	2	1	blindfold	clockwise	practice	Guided	1	0.5	-0.25	3.53228	-0.30322	-1.45191	-0.58773	0.871334563210503	-6.249775	-3.94676	2.605542
Trial1	2	1	blindfold	clockwise	practice	Guided	1	0.5	-0.25	3.552277	-0.30312	-1.452	-0.55514	0.859134532414521	-5.986244	-4.725412	2.154127
Trial1	2	1	blindfold	clockwise	practice	Guided	1	0.5	-0.25	3.572281	-0.30303	-1.45221	-0.4881	0.837585085883832	-6.224133	-3.942529	2.772465
Trial1	2	1	blindfold	clockwise	practice	Guided	1	0.5	-0.25	3.592278	-0.30304	-1.45202	-0.45529	0.828865025323043	-5.841355	-4.742339	1.872125
Trial1	2	1	blindfold	clockwise	practice	Guided	1	0.5	-0.25	3.612282	-0.30297	-1.45223	-0.42274	0.82134031308653	-5.966532	-4.306463	2.00369
Trial1	2	1	blindfold	clockwise	practice	Guided	1	0.5	-0.25	3.632278	-0.30296	-1.45215	-0.38941	0.814972343167634	-5.83048	-3.955224	2.086249
Trial1	2	1	blindfold	clockwise	practice	Guided	1	0.5	-0.25	3.652283	-0.30293	-1.45213	-0.35687	0.810010973230569	-5.59116	-4.975088	1.473092
Trial1	2	1	blindfold	clockwise	practice	Guided	1	0.5	-0.25	3.672279	-0.30285	-1.45234	-0.29598	0.804165590134752	-5.76377	-4.589994	1.513785
Trial1	2	1	blindfold	clockwise	practice	Guided	1	0.5	-0.25	3.692276	-0.30285	-1.45211	-0.26595	0.803008429396624	-5.628812	-4.62808	0.982465
Trial1	2	1	blindfold	clockwise	practice	Guided	1	0.5	-0.25	3.71228	-0.3028	-1.45226	-0.23846	0.802882937320694	-5.444515	-4.632312	1.527667
Trial1	2	1	blindfold	clockwise	practice	Guided	1	0.5	-0.25	3.732277	-0.30283	-1.45219	-0.2097	0.803840852246945	-5.831816	-3.853661	1.74693
Trial1	2	1	blindfold	clockwise	practice	Guided	1	0.5	-0.25	3.752281	-0.30289	-1.45205	-0.18255	0.80571822694885	-5.707305	-4.649239	1.295577
Trial1	2	1	blindfold	clockwise	practice	Guided	1	0.5	-0.25	3.772278	-0.30287	-1.45219	-0.12884	0.811960584793291	-5.673104	-4.598458	1.428173
Trial1	2	1	blindfold	clockwise	practice	Guided	1	0.5	-0.25	3.792282	-0.30295	-1.45202	-0.10272	0.816345571800043	-5.744236	-4.420722	1.692726
Trial1	2	1	blindfold	clockwise	practice	Guided	1	0.5	-0.25	3.812279	-0.30289	-1.45216	-0.077225	0.821269479050645	-5.557251	-4.746571	1.442965
Trial1	2	1	blindfold	clockwise	practice	Guided	1	0.5	-0.25	3.832283	-0.30282	-1.4523	-0.050731	0.827180803836579	-5.841562	-4.200668	2.534451
Trial1	2	1	blindfold	clockwise	practice	Guided	1	0.5	-0.25	3.85228	-0.30287	-1.45218	-0.024422	0.833957840632526	-6.082871	-3.980615	2.865792
Trial1	2	1	blindfold	clockwise	practice	Guided	1	0.5	-0.25	3.872276	-0.30294	-1.45209	0.027989	0.849700239856168	-5.710785	-4.79312	1.912171
Trial1	2	1	blindfold	clockwise	practice	Guided	1	0.5	-0.25	3.892281	-0.30287	-1.45231	0.056102	0.859243085531574	-5.848464	-4.175278	3.513143
Trial1	2	1	blindfold	clockwise	practice	Guided	1	0.5	-0.25	3.912277	-0.30291	-1.45212	0.085177	0.870062119893955	-5.656253	-4.031396	3.125191
Trial1	2	1	blindfold	clockwise	practice	Guided	1	0.5	-0.25	3.932281	-0.30285	-1.45208	0.11343	0.881277201730711	-5.286211	-4.598458	2.065161
Trial1	2	1	blindfold	clockwise	practice	Guided	1	0.5	-0.25	3.952278	-0.30268	-1.45222	0.14177	0.893184720189868	-5.115768	-4.551908	2.159137
Trial1	2	1	blindfold	clockwise	practice	Guided	1	0.5	-0.25	3.972282	-0.30257	-1.45225	0.20067	0.92044664910876	-5.127106	-4.25145	3.241603
Trial1	2	1	blindfold	clockwise	practice	Guided	1	0.5	-0.25	3.992279	-0.3025	-1.45228	0.22971	0.934948106349481	-4.717375	-5.068187	1.239794
Trial1	2	1	blindfold	clockwise	practice	Guided	1	0.5	-0.25	4.012283	-0.30243	-1.45245	0.25694	0.949148082250099	-4.996574	-4.543444	2.132768
Trial1	2	1	blindfold	clockwise	practice	Guided	1	0.5	-0.25	4.03228	-0.30247	-1.45232	0.28625	0.965153954577172	-5.275507	-3.870588	2.538779
Trial1	2	1	blindfold	clockwise	practice	Guided	1	0.5	-0.25	4.052277	-0.30253	-1.45214	0.31516	0.981560094254778	-4.836999	-4.657703	1.605958
Trial1	2	1	blindfold	clockwise	practice	Guided	1	0.5	-0.25	4.072281	-0.30245	-1.45226	0.37073	1.01451059782573	-4.693378	-4.632312	1.512283
Trial1	2	1	blindfold	clockwise	practice	Guided	1	0.5	-0.25	4.092278	-0.30243	-1.45212	0.39869	1.03183942942961	-4.811216	-4.357245	2.066018
Trial1	2	1	blindfold	clockwise	practice	Guided	1	0.5	-0.25	4.112282	-0.30238	-1.45219	0.42595	1.04915301424922	-4.608556	-4.949697	1.25957
Trial1	2	1	blindfold	clockwise	practice	Guided	1	0.5	-0.25	4.132278	-0.30229	-1.45235	0.45409	1.06743241432482	-4.626396	-4.551908	2.253348
Trial1	2	1	blindfold	clockwise	practice	Guided	1	0.5	-0.25	4.152283	-0.30232	-1.45227	0.48287	1.08665350654435	-4.855785	-3.997542	3.008949
Trial1	2	1	blindfold	clockwise	practice	Guided	1	0.5	-0.25	4.172279	-0.30238	-1.45213	0.53715	1.12401904777036	-4.574758	-4.712716	1.473583
Trial1	2	1	blindfold	clockwise	practice	Guided	1	0.5	-0.25	4.192276	-0.30227	-1.45243	0.55823	1.13880325359599	-4.655142	-4.645007	2.45941
Trial1	2	1	blindfold	clockwise	practice	Guided	1	0.5	-0.25	4.21228	-0.3023	-1.4524	0.55835	1.13890959491374	-4.872102	-5.284009	5.333287
Trial1	2	1	blindfold	clockwise	practice	Guided	1	0.5	-0.25	4.232277	-0.30234	-1.45237	0.55649	1.13761839104578	-6.700417	-1.708138	9.736388
Trial1	2	1	blindfold	clockwise	practice	Guided	1	0.5	-0.25	4.252281	-0.30282	-1.45172	0.55551	1.13726262702041	-7.714	-2.668749	10.20504
Trial1	2	1	blindfold	clockwise	practice	Guided	1	0.5	-0.25	4.272278	-0.30331	-1.45175	0.55474	1.13706348002304	-8.527285	-5.004702	8.121947
Trial1	2	1	blindfold	clockwise	practice	Guided	1	0.5	-0.25	4.292282	-0.3037	-1.45172	0.55474	1.13733903501211	-8.054486	-3.451632	9.757447
Trial1	2	1	blindfold	clockwise	practice	Guided	1	0.5	-0.25	4.312279	-0.30371	-1.45174	0.55467	1.13729657906555	-6.655568	-4.484191	8.543713
Trial1	2	1	blindfold	clockwise	practice	Guided	1	0.5	-0.25	4.332283	-0.30365	-1.45177	0.55457	1.13718346149998	-5.542989	-4.433409	7.744319
Trial1	2	1	blindfold	clockwise	practice	Guided	1	0.5	-0.25	4.35228	-0.30353	-1.45186	0.55441	1.13698543978524	-5.140068	-5.381332	7.827759
Trial1	2	1	blindfold	clockwise	practice	Guided	1	0.5	-0.25	4.372276	-0.30333	-1.45203	0.55433	1.13678750461222	-4.843477	-4.856589	7.298196
Trial1	2	1	blindfold	clockwise	practice	Guided	1	0.5	-0.25	4.392281	-0.3032	-1.45207	0.55432	1.13668855762774	-5.299272	-4.297992	8.480454
Trial1	2	1	blindfold	clockwise	practice	Guided	1	0.5	-0.25	4.412277	-0.30317	-1.45207	0.55434	1.13668152323426	-5.246525	-3.743626	8.825239
Trial1	2	1	blindfold	clockwise	practice	Guided	1	0.5	-0.25	4.432281	-0.30315	-1.45206	0.55435	1.13667447928263	-4.996684	-3.61244	9.277259
Trial1	2	1	blindfold	clockwise	practice	Guided	1	0.5	-0.25	4.452278	-0.3031	-1.45205	0.55435	1.13663914503505	-4.140039	-3.65899	8.983776
Trial1	2	1	blindfold	clockwise	practice	Guided	1	0.5	-0.25	4.472282	-0.30296	-1.45203	0.55429	1.13649776670767	-3.233839	-3.455863	8.670524
Trial1	2	1	blindfold	clockwise	practice	Guided	1	0.5	-0.25	4.492279	-0.30203	-1.4519	0.55416	1.13574883670891	-1.065298	-3.09616	7.990388
Trial1	2	1	blindfold	clockwise	practice	Guided	1	0.5	-0.25	4.512283	-0.30142	-1.45176	0.55405	1.13524022730345	-0.136162	-2.901498	7.718595
Trial1	2	1	blindfold	clockwise	practice	Guided	1	0.5	-0.25	4.53228	-0.30088	-1.45162	0.55396	1.13479536505827	0.824354	-2.740689	7.794883
Trial1	2	1	blindfold	clockwise	practice	Guided	1	0.5	-0.25	4.552277	-0.30035	-1.4515	0.55384	1.13433630599007	1.68274	-2.541795	7.526947
Trial1	2	1	blindfold	clockwise	practice	Guided	1	0.5	-0.25	4.572281	-0.29968	-1.45139	0.55349	1.13361556387044	2.262162	-2.520636	7.137766
Trial1	2	1	blindfold	clockwise	practice	Guided	1	0.5	-0.25	4.592278	-0.29548	-1.45119	0.55351	1.13067094571019	2.957742	-2.114383	7.055783
Trial1	2	1	blindfold	clockwise	practice	Guided	1	0.5	-0.25	4.612282	-0.29134	-1.45109	0.55365	1.12786184544836	3.049663	-2.203251	7.405177
Trial1	2	1	blindfold	clockwise	practice	Guided	1	0.5	-0.25	4.632278	-0.28548	-1.45109	0.55378	1.12385103026072	3.146772	-2.152469	7.590101
Trial1	2	1	blindfold	clockwise	practice	Guided	1	0.5	-0.25	4.652283	-0.27819	-1.45107	0.5539	1.11885428795885	3.46041	-1.987429	7.828644
Trial1	2	1	blindfold	clockwise	practice	Guided	1	0.5	-0.25	4.672279	-0.26881	-1.45101	0.55408	1.11248077909602	3.684195	-1.96627	7.955411
Trial1	2	1	blindfold	clockwise	practice	Guided	1	0.5	-0.25	4.692276	-0.24487	-1.45113	0.55415	1.0961243206245	4.029908	-2.660285	8.300004
Trial1	2	1	blindfold	clockwise	practice	Guided	1	0.5	-0.25	4.71228	-0.22916	-1.45131	0.5542	1.08554684426522	4.113696	-2.727994	8.308806
Trial1	2	1	blindfold	clockwise	practice	Guided	1	0.5	-0.25	4.732277	-0.21183	-1.45136	0.55439	1.07412534159371	4.214229	-2.520636	8.860443
Trial1	2	1	blindfold	clockwise	practice	Guided	1	0.5	-0.25	4.752281	-0.19182	-1.45131	0.5546	1.0611296183707	4.162469	-2.630662	9.254073
Trial1	2	1	blindfold	clockwise	practice	Guided	1	0.5	-0.25	4.772278	-0.17039	-1.4513	0.55474	1.04739158668258	3.912492	-2.613735	9.489571
Trial1	2	1	blindfold	clockwise	practice	Guided	1	0.5	-0.25	4.792282	-0.12184	-1.45134	0.55471	1.01697744475375	3.614325	-2.808398	9.440857
Trial1	2	1	blindfold	clockwise	practice	Guided	1	0.5	-0.25	4.812279	-0.095825	-1.45139	0.55462	1.00120963106247	3.369029	-2.753385	9.190543
Trial1	2	1	blindfold	clockwise	practice	Guided	1	0.5	-0.25	4.832283	-0.068673	-1.45136	0.55453	0.985219490820839	3.133967	-2.55449	9.04859
Trial1	2	1	blindfold	clockwise	practice	Guided	1	0.5	-0.25	4.85228	-0.039683	-1.45128	0.55444	0.96870087849716	2.979522	-2.410609	8.883465
Trial1	2	1	blindfold	clockwise	practice	Guided	1	0.5	-0.25	4.872276	-0.010663	-1.45121	0.55417	0.952610155554517	2.925985	-2.3429	8.684194
Trial1	2	1	blindfold	clockwise	practice	Guided	1	0.5	-0.25	4.892281	0.050895	-1.45115	0.55395	0.920885945255898	2.968693	-2.283655	7.847654
Trial1	2	1	blindfold	clockwise	practice	Guided	1	0.5	-0.25	4.912277	0.082599	-1.45114	0.55361	0.905545457142233	2.923113	-2.258264	7.171054
Trial1	2	1	blindfold	clockwise	practice	Guided	1	0.5	-0.25	4.932281	0.11521	-1.45114	0.55326	0.890668242565145	2.792266	-2.266728	6.31844
Trial1	2	1	blindfold	clockwise	practice	Guided	1	0.5	-0.25	4.952278	0.14975	-1.45111	0.55328	0.876318331629982	2.839049	-1.962038	6.660684
Trial1	2	1	blindfold	clockwise	practice	Guided	1	0.5	-0.25	4.972282	0.18425	-1.45099	0.55345	0.863267014718303	2.920933	-1.75468	7.02319
Trial1	2	1	blindfold	clockwise	practice	Guided	1	0.5	-0.25	4.992279	0.25853	-1.45098	0.55342	0.838922796753123	2.654279	-2.478318	6.833226
Trial1	2	1	blindfold	clockwise	practice	Guided	1	0.5	-0.25	5.012283	0.29572	-1.45119	0.55334	0.828906205851606	2.566547	-2.626431	6.675222
Trial1	2	1	blindfold	clockwise	practice	Guided	1	0.5	-0.25	5.03228	0.33223	-1.45126	0.55331	0.820642243349112	2.559895	-2.182092	6.542823
Trial1	2	1	blindfold	clockwise	practice	Guided	1	0.5	-0.25	5.052277	0.37156	-1.45113	0.55343	0.813631694489107	2.311184	-1.991661	6.948836
Trial1	2	1	blindfold	clockwise	practice	Guided	1	0.5	-0.25	5.072281	0.41012	-1.45101	0.55348	0.808491539663353	2.061473	-1.923952	7.027349
Trial1	2	1	blindfold	clockwise	practice	Guided	1	0.5	-0.25	5.092278	0.48994	-1.45105	0.55341	0.803472974743394	1.85621	-2.46139	6.751439
Trial1	2	1	blindfold	clockwise	practice	Guided	1	0.5	-0.25	5.112282	0.52738	-1.45122	0.55331	0.803776450928532	1.818251	-2.694139	6.590513
Trial1	2	1	blindfold	clockwise	practice	Guided	1	0.5	-0.25	5.132278	0.56574	-1.45133	0.55331	0.805995450003337	1.807028	-2.634894	6.521866
Trial1	2	1	blindfold	clockwise	practice	Guided	1	0.5	-0.25	5.152283	0.60501	-1.45136	0.55336	0.810194034180712	1.599854	-2.609503	6.826295
Trial1	2	1	blindfold	clockwise	practice	Guided	1	0.5	-0.25	5.172279	0.64271	-1.45133	0.5532	0.815779629006877	1.52722	-2.753385	6.581401
Trial1	2	1	blindfold	clockwise	practice	Guided	1	0.5	-0.25	5.192276	0.71662	-1.45143	0.55312	0.831820893178363	1.606572	-2.778775	6.210558
Trial1	2	1	blindfold	clockwise	practice	Guided	1	0.5	-0.25	5.21228	0.75404	-1.45141	0.55307	0.842293156802054	1.570433	-2.761848	6.128734
Trial1	2	1	blindfold	clockwise	practice	Guided	1	0.5	-0.25	5.232277	0.7899899	-1.45137	0.55302	0.853777073500099	1.502177	-2.499477	6.009811
Trial1	2	1	blindfold	clockwise	practice	Guided	1	0.5	-0.25	5.252281	0.82556	-1.45128	0.55304	0.866523240036737	1.532441	-2.364059	6.106553
Trial1	2	1	blindfold	clockwise	practice	Guided	1	0.5	-0.25	5.272278	0.86183	-1.45121	0.55295	0.880709763825229	1.462464	-2.567185	6.119871
Trial1	2	1	blindfold	clockwise	practice	Guided	1	0.5	-0.25	5.292282	0.93125	-1.45132	0.55281	0.911306953599859	1.760137	-2.605272	5.60581
Trial1	2	1	blindfold	clockwise	practice	Guided	1	0.5	-0.25	5.312279	0.9678	-1.45131	0.55278	0.929135374496485	1.812427	-2.64759	5.508569
Trial1	2	1	blindfold	clockwise	practice	Guided	1	0.5	-0.25	5.332283	1.00117	-1.45132	0.55289	0.946469040782719	1.88005	-2.571417	5.839249
Trial1	2	1	blindfold	clockwise	practice	Guided	1	0.5	-0.25	5.35228	1.03662	-1.45129	0.55298	0.965783586739109	1.791907	-2.537563	5.978748
Trial1	2	1	blindfold	clockwise	practice	Guided	1	0.5	-0.25	5.372276	1.071	-1.45128	0.55304	0.985349769044743	1.854204	-2.643358	5.956534
Trial1	2	1	blindfold	clockwise	practice	Guided	1	0.5	-0.25	5.392281	1.13987	-1.45131	0.55314	1.02687261142513	2.336015	-2.55449	6.308359
Trial1	2	1	blindfold	clockwise	practice	Guided	1	0.5	-0.25	5.412277	1.17574	-1.45129	0.55321	1.04965274675936	2.377477	-2.364059	6.451488
Trial1	2	1	blindfold	clockwise	practice	Guided	1	0.5	-0.25	5.432281	1.21203	-1.45121	0.55318	1.07335213315367	2.291633	-2.160933	6.313945
Trial1	2	1	blindfold	clockwise	practice	Guided	1	0.5	-0.25	5.452278	1.24758	-1.4511	0.55315	1.09723546909346	1.840635	-2.025515	6.192634
Trial1	2	1	blindfold	clockwise	practice	Guided	1	0.5	-0.25	5.472282	1.28327	-1.45099	0.55308	1.12180627634639	1.914016	-1.868938	6.461569
Trial1	2	1	blindfold	clockwise	practice	Guided	1	0.5	-0.25	5.492279	1.30977	-1.451	0.55266	1.14017133958477	10.55627	-2.787239	4.454927
Trial1	2	1	blindfold	clockwise	practice	Guided	1	0.5	-0.25	5.512276	1.30665	-1.45135	0.55186	1.13739338419221	9.716909	-4.005997	2.352405
Trial1	2	1	blindfold	clockwise	practice	Guided	1	0.5	-0.25	5.53228	1.30524	-1.4516	0.55126	1.13597046654903	6.093177	-3.65899	0.938751
Trial1	2	1	blindfold	clockwise	practice	Guided	1	0.5	-0.25	5.552277	1.30341	-1.4518	0.55129	1.13469517809261	0.715632	-3.697076	2.222041
Trial1	2	1	blindfold	clockwise	practice	Guided	1	0.5	-0.25	5.572281	1.30107	-1.4517	0.55318	1.13437704473386	-1.695327	-1.87317	4.326459
Trial1	2	1	blindfold	clockwise	practice	Guided	1	0.5	-0.25	5.592278	1.29624	-1.45051	0.55373	1.13136202152675	2.462984	-1.513419	7.821933
Trial1	2	1	blindfold	clockwise	practice	Guided	1	0.5	-0.25	5.612282	1.29665	-1.4506	0.55362	1.13157252486286	4.356799	-1.674227	7.121345
Trial1	2	1	blindfold	clockwise	practice	Guided	1	0.5	-0.25	5.632278	1.29981	-1.4508	0.55334	1.13360094947531	4.00913	-2.427488	6.186588
Trial1	2	1	blindfold	clockwise	practice	Guided	1	0.5	-0.25	5.652283	1.30202	-1.45107	0.55315	1.13502683922753	3.084012	-3.341557	5.500948
Trial1	2	1	blindfold	clockwise	practice	Guided	1	0.5	-0.25	5.672279	1.30194	-1.45121	0.5531	1.13493493209768	2.752183	-2.6687	5.402801
Trial1	2	1	blindfold	clockwise	practice	Guided	1	0.5	-0.25	5.692276	1.30184	-1.45123	0.5531	1.13486426302503	2.898282	-2.59676	6.029427
Trial1	2	1	blindfold	clockwise	practice	Guided	1	0.5	-0.25	5.71228	1.30183	-1.45123	0.5531	1.13485718793784	3.549248	-2.050858	6.135703
Trial1	2	1	blindfold	clockwise	practice	Guided	1	0.5	-0.25	5.732277	1.30184	-1.45122	0.55309	1.13485721899933	4.192022	-2.334388	6.169084
Trial1	2	1	blindfold	clockwise	practice	Guided	1	0.5	-0.25	5.752281	1.30186	-1.45122	0.55309	1.13487145362336	4.712668	-2.389402	5.993365
Trial1	2	1	blindfold	clockwise	practice	Guided	1	0.5	-0.25	5.772278	1.30188	-1.45122	0.55305	1.13485717629168	4.925169	-2.380938	5.796169
Trial1	2	1	blindfold	clockwise	practice	Guided	1	0.5	-0.25	5.792282	1.30194	-1.45123	0.55292	1.13480756378359	5.071242	-2.71525	5.130624
Trial1	2	1	blindfold	clockwise	practice	Guided	1	0.5	-0.25	5.812279	1.30204	-1.45125	0.55273	1.13474394176503	5.287964	-2.825277	4.242608
Trial1	2	1	blindfold	clockwise	practice	Guided	1	0.5	-0.25	5.832283	1.30215	-1.45129	0.55242	1.13460232383628	5.522061	-3.045331	3.75481
Trial1	2	1	blindfold	clockwise	practice	Guided	1	0.5	-0.25	5.85228	1.30234	-1.45137	0.55208	1.13449632335135	5.912771	-3.189212	2.933742
Trial1	2	1	blindfold	clockwise	practice	Guided	1	0.5	-0.25	5.872276	1.30256	-1.45146	0.55121	1.13403701454278	6.387614	-3.481206	2.103116
Trial1	2	1	blindfold	clockwise	practice	Guided	1	0.5	-0.25	5.892281	1.3031	-1.45178	0.55081	1.13413677170426	7.230669	-4.348725	0.104759
Trial1	2	1	blindfold	clockwise	practice	Guided	1	0.5	-0.25	5.912277	1.30329	-1.45197	0.55047	1.1340313274011	7.21167	-4.564547	-0.761282
Trial1	2	1	blindfold	clockwise	practice	Guided	1	0.5	-0.25	5.932281	1.30339	-1.4521	0.55006	1.13381285568041	7.012466	-4.606865	-1.583484
Trial1	2	1	blindfold	clockwise	practice	Guided	1	0.5	-0.25	5.952278	1.30341	-1.4522	0.54913	1.1331708696215	6.702774	-4.835382	-2.471289
Trial1	2	1	blindfold	clockwise	practice	Guided	1	0.5	-0.25	5.972282	1.30335	-1.45233	0.54357	1.12921410439235	6.297596	-5.008886	-3.11955
Trial1	2	1	blindfold	clockwise	practice	Guided	1	0.5	-0.25	5.992279	1.30308	-1.45256	0.53815	1.12521911652851	5.991998	-5.499775	-4.166623
Trial1	2	1	blindfold	clockwise	practice	Guided	1	0.5	-0.25	6.012276	1.30301	-1.45274	0.53037	1.11973316967972	5.967864	-5.910259	-4.85693
Trial1	2	1	blindfold	clockwise	practice	Guided	1	0.5	-0.25	6.03228	1.30299	-1.45293	0.5199	1.11244722593267	5.890168	-6.075299	-5.29068
Trial1	2	1	blindfold	clockwise	practice	Guided	1	0.5	-0.25	6.052277	1.30295	-1.45305	0.50607	1.10289184529258	5.729394	-6.248803	-5.635764
Trial1	2	1	blindfold	clockwise	practice	Guided	1	0.5	-0.25	6.072281	1.30288	-1.45314	0.46792	1.07704480256142	5.627233	-6.418075	-5.941363
Trial1	2	1	blindfold	clockwise	practice	Guided	1	0.5	-0.25	6.092278	1.30274	-1.4533	0.44499	1.06179213751978	5.371027	-6.794705	-6.404632
Trial1	2	1	blindfold	clockwise	practice	Guided	1	0.5	-0.25	6.112282	1.30267	-1.45339	0.41848	1.04457869703718	5.106244	-6.820096	-5.880166
Trial1	2	1	blindfold	clockwise	practice	Guided	1	0.5	-0.25	6.132278	1.30259	-1.45339	0.3882	1.02540242855516	5.071636	-6.803169	-5.832167
Trial1	2	1	blindfold	clockwise	practice	Guided	1	0.5	-0.25	6.152283	1.30259	-1.45346	0.35578	1.00554479492812	5.332089	-7.598747	-6.26197
Trial1	2	1	blindfold	clockwise	practice	Guided	1	0.5	-0.25	6.172279	1.30267	-1.45369	0.28232	0.963142636646927	5.551934	-7.556429	-6.142936
Trial1	2	1	blindfold	clockwise	practice	Guided	1	0.5	-0.25	6.192276	1.30281	-1.45377	0.24175	0.941446698501267	5.694704	-7.83996	-5.528169
Trial1	2	1	blindfold	clockwise	practice	Guided	1	0.5	-0.25	6.21228	1.30289	-1.45395	0.20043	0.920608300150846	5.883337	-8.271604	-5.52741
Trial1	2	1	blindfold	clockwise	practice	Guided	1	0.5	-0.25	6.232277	1.30292	-1.45406	0.15715	0.900250866847512	5.894727	-7.62837	-5.605655
Trial1	2	1	blindfold	clockwise	practice	Guided	1	0.5	-0.25	6.252281	1.30285	-1.45399	0.11054	0.880089330026586	5.451201	-8.296994	-5.612024
Trial1	2	1	blindfold	clockwise	practice	Guided	1	0.5	-0.25	6.272278	1.30275	-1.45405	0.016878	0.845950008184178	5.309088	-7.607211	-5.280711
Trial1	2	1	blindfold	clockwise	practice	Guided	1	0.5	-0.25	6.292282	1.30259	-1.45388	-0.03383	0.831192149424775	4.914053	-8.385862	-4.091681
Trial1	2	1	blindfold	clockwise	practice	Guided	1	0.5	-0.25	6.312279	1.30257	-1.45394	-0.085822	0.819190452075329	5.4746	-7.945755	-4.848101
Trial1	2	1	blindfold	clockwise	practice	Guided	1	0.5	-0.25	6.332283	1.30259	-1.45398	-0.13706	0.810497602008073	5.077483	-8.546671	-4.192204
Trial1	2	1	blindfold	clockwise	practice	Guided	1	0.5	-0.25	6.35228	1.30262	-1.45406	-0.18896	0.804937781097915	5.432643	-8.009232	-4.379364
Trial1	2	1	blindfold	clockwise	practice	Guided	1	0.5	-0.25	6.372276	1.30269	-1.45405	-0.29481	0.803939810387646	5.497771	-8.390094	-3.413825
Trial1	2	1	blindfold	clockwise	practice	Guided	1	0.5	-0.25	6.392281	1.30282	-1.45417	-0.34698	0.808656302475956	5.477474	-8.588989	-3.452095
Trial1	2	1	blindfold	clockwise	practice	Guided	1	0.5	-0.25	6.412277	1.30284	-1.45425	-0.39913	0.816573211420241	5.708077	-8.21659	-3.835142
Trial1	2	1	blindfold	clockwise	practice	Guided	1	0.5	-0.25	6.432281	1.30284	-1.45421	-0.45258	0.828004054974897	5.511992	-8.682088	-3.140042
Trial1	2	1	blindfold	clockwise	practice	Guided	1	0.5	-0.25	6.452278	1.30281	-1.45421	-0.50601	0.842641643738843	5.602782	-8.292763	-3.69069
Trial1	2	1	blindfold	clockwise	practice	Guided	1	0.5	-0.25	6.472282	1.30279	-1.45418	-0.60854	0.8792171450121	5.466727	-8.538207	-3.565863
Trial1	2	1	blindfold	clockwise	practice	Guided	1	0.5	-0.25	6.492279	1.30271	-1.45411	-0.66239	0.902446087791527	5.269651	-8.385862	-3.527163
Trial1	2	1	blindfold	clockwise	practice	Guided	1	0.5	-0.25	6.512276	1.30268	-1.45411	-0.71443	0.927356575044363	5.324831	-8.021927	-3.252495
Trial1	2	1	blindfold	clockwise	practice	Guided	1	0.5	-0.25	6.53228	1.30268	-1.45401	-0.76746	0.955018248939627	5.250394	-8.076941	-2.765212
Trial1	2	1	blindfold	clockwise	practice	Guided	1	0.5	-0.25	6.552277	1.30268	-1.45398	-0.81976	0.984338068787205	5.41899	-8.068477	-2.7955
Trial1	2	1	blindfold	clockwise	practice	Guided	1	0.5	-0.25	6.572281	1.30267	-1.45398	-0.91862	1.04466828399185	5.438786	-8.271604	-2.316293
Trial1	2	1	blindfold	clockwise	practice	Guided	1	0.5	-0.25	6.592278	1.30267	-1.45396	-0.96662	1.07602198454053	5.211979	-8.038855	-2.207795
Trial1	2	1	blindfold	clockwise	practice	Guided	1	0.5	-0.25	6.612282	1.30267	-1.45398	-1.01363	1.10788535448416	5.101115	-7.806106	-2.350693
Trial1	2	1	blindfold	clockwise	practice	Guided	1	0.5	-0.25	6.632278	1.30264	-1.45394	-1.05804	1.138929055411	5.025907	-7.734165	-2.314176
Trial1	2	1	blindfold	clockwise	practice	Guided	1	0.5	-0.25	6.652283	1.3026	-1.45392	-1.06515	1.14395645071727	5.248475	-7.382926	-2.467632
Trial1	2	1	blindfold	clockwise	practice	Guided	1	0.5	-0.25	6.672279	1.30264	-1.45384	-1.05682	1.1380639157051	5.512616	-11.31004	-6.947235
Trial1	2	1	blindfold	clockwise	practice	Guided	1	0.5	-0.25	6.692276	1.30295	-1.45561	-1.05657	1.13810527141915	6.964291	-12.99006	-11.45532
Trial1	2	1	blindfold	clockwise	practice	Guided	1	0.5	-0.25	6.71228	1.30298	-1.45583	-1.05575	1.137545633292	5.354872	-9.799283	-7.84361
Trial1	2	1	blindfold	clockwise	practice	Guided	1	0.5	-0.25	6.732277	1.30301	-1.45545	-1.0549	1.13696479183598	6.274688	-7.827265	-6.826699
Trial1	2	1	blindfold	clockwise	practice	Guided	1	0.5	-0.25	6.752281	1.30303	-1.45512	-1.05463	1.13678788985576	6.774003	-10.07435	-6.182395
Trial1	2	1	blindfold	clockwise	practice	Guided	1	0.5	-0.25	6.772278	1.30305	-1.45511	-1.05425	1.13653307661381	6.515646	-9.630011	-6.879985
Trial1	2	1	blindfold	clockwise	practice	Guided	1	0.5	-0.25	6.792282	1.30293	-1.45484	-1.05381	1.13613691849629	3.664788	-8.322385	-4.751813
Trial1	2	1	blindfold	clockwise	practice	Guided	1	0.5	-0.25	6.812279	1.30265	-1.45455	-1.05353	1.1357409067671	2.813322	-7.700311	-5.012559
Trial1	2	1	blindfold	clockwise	practice	Guided	1	0.5	-0.25	6.832283	1.30238	-1.45425	-1.05335	1.13542273477038	2.31361	-7.137481	-5.057603
Trial1	2	1	blindfold	clockwise	practice	Guided	1	0.5	-0.25	6.85228	1.30217	-1.45403	-1.0533	1.13523904852754	2.481969	-7.526807	-5.060972
Trial1	2	1	blindfold	clockwise	practice	Guided	1	0.5	-0.25	6.872276	1.30213	-1.45402	-1.05331	1.13521791622347	3.17638	-8.466266	-5.814889
Trial1	2	1	blindfold	clockwise	practice	Guided	1	0.5	-0.25	6.892281	1.30211	-1.4541	-1.05337	1.1352461133549	4.34045	-9.668098	-7.596602
Trial1	2	1	blindfold	clockwise	practice	Guided	1	0.5	-0.25	6.912277	1.30211	-1.45429	-1.05347	1.13531689344986	4.420921	-10.14629	-8.614554
Trial1	2	1	blindfold	clockwise	practice	Guided	1	0.5	-0.25	6.932281	1.30211	-1.45448	-1.05357	1.13538767794288	3.93745	-10.06589	-9.375202
Trial1	2	1	blindfold	clockwise	practice	Guided	1	0.5	-0.25	6.952278	1.30209	-1.45453	-1.05366	1.13543723173292	2.985499	-9.363408	-9.533863
Trial1	2	1	blindfold	clockwise	practice	Guided	1	0.5	-0.25	6.972282	1.30205	-1.45453	-1.05395	1.13561433170488	1.817913	-8.652466	-9.50426
Trial1	2	1	blindfold	clockwise	practice	Guided	1	0.5	-0.25	6.992279	1.30158	-1.45431	-1.05411	1.13539578287906	-0.456131	-7.657993	-9.264909
Trial1	2	1	blindfold	clockwise	practice	Guided	1	0.5	-0.25	7.012276	1.30111	-1.45412	-1.05421	1.13513467382275	-1.289163	-7.645297	-9.070611
Trial1	2	1	blindfold	clockwise	practice	Guided	1	0.5	-0.25	7.03228	1.30075	-1.45403	-1.05429	1.13493739634667	-1.990027	-7.79341	-9.122316
Trial1	2	1	blindfold	clockwise	practice	Guided	1	0.5	-0.25	7.052277	1.30041	-1.454	-1.05438	1.13476142843717	-2.623832	-8.123491	-9.350932
Trial1	2	1	blindfold	clockwise	practice	Guided	1	0.5	-0.25	7.072281	1.3001	-1.45404	-1.05456	1.13467037454784	-3.163708	-8.258908	-9.460757
Trial1	2	1	blindfold	clockwise	practice	Guided	1	0.5	-0.25	7.092278	1.29836	-1.454	-1.05457	1.13345105912712	-4.093322	-7.649529	-9.146443
Trial1	2	1	blindfold	clockwise	practice	Guided	1	0.5	-0.25	7.112282	1.29609	-1.45387	-1.05457	1.13185339992767	-4.670636	-7.395621	-9.187351
Trial1	2	1	blindfold	clockwise	practice	Guided	1	0.5	-0.25	7.132278	1.29203	-1.45373	-1.05455	1.12898735986212	-5.079125	-7.230581	-9.108248
Trial1	2	1	blindfold	clockwise	practice	Guided	1	0.5	-0.25	7.152283	1.28586	-1.45362	-1.05449	1.12462436452793	-5.107616	-6.921659	-8.947761
Trial1	2	1	blindfold	clockwise	practice	Guided	1	0.5	-0.25	7.172279	1.27799	-1.45348	-1.05444	1.11910336797802	-5.136962	-6.701606	-8.866882
Trial1	2	1	blindfold	clockwise	practice	Guided	1	0.5	-0.25	7.192276	1.25493	-1.4534	-1.05444	1.10319675596602	-5.202946	-6.908964	-8.872414
Trial1	2	1	blindfold	clockwise	practice	Guided	1	0.5	-0.25	7.21228	1.23985	-1.45341	-1.05444	1.09293267688011	-5.257577	-6.790474	-8.890823
Trial1	2	1	blindfold	clockwise	practice	Guided	1	0.5	-0.25	7.232277	1.22305	-1.4534	-1.05441	1.08160839363714	-5.198429	-6.731228	-8.860025
Trial1	2	1	blindfold	clockwise	practice	Guided	1	0.5	-0.25	7.252281	1.20415	-1.45337	-1.05435	1.0690211038625	-5.131845	-6.667751	-8.695732
Trial1	2	1	blindfold	clockwise	practice	Guided	1	0.5	-0.25	7.272278	1.18185	-1.45331	-1.05409	1.05426757910397	-5.15939	-6.456161	-8.421809
Trial1	2	1	blindfold	clockwise	practice	Guided	1	0.5	-0.25	7.292282	1.13417	-1.45315	-1.05392	1.02394290599752	-5.106135	-6.05414	-7.84504
Trial1	2	1	blindfold	clockwise	practice	Guided	1	0.5	-0.25	7.312279	1.10687	-1.45304	-1.05372	1.00710332048263	-4.943457	-5.914491	-7.425593
Trial1	2	1	blindfold	clockwise	practice	Guided	1	0.5	-0.25	7.332283	1.07668	-1.45294	-1.05351	0.98903387188207	-4.70791	-5.652119	-7.077231
Trial1	2	1	blindfold	clockwise	practice	Guided	1	0.5	-0.25	7.35228	1.04556	-1.45286	-1.05331	0.971052383312285	-4.483789	-5.614033	-6.582428
Trial1	2	1	blindfold	clockwise	practice	Guided	1	0.5	-0.25	7.372276	1.01175	-1.45282	-1.05302	0.952223275322361	-4.364597	-5.554788	-6.322172
Trial1	2	1	blindfold	clockwise	practice	Guided	1	0.5	-0.25	7.392281	0.94167	-1.4527	-1.05286	0.916327781777898	-3.832276	-5.322039	-5.682478
Trial1	2	1	blindfold	clockwise	practice	Guided	1	0.5	-0.25	7.412277	0.90475	-1.45265	-1.05274	0.899007244701135	-3.650548	-5.30088	-5.474971
Trial1	2	1	blindfold	clockwise	practice	Guided	1	0.5	-0.25	7.432281	0.8657	-1.45263	-1.05268	0.882061053515506	-3.325111	-5.288185	-5.357607
Trial1	2	1	blindfold	clockwise	practice	Guided	1	0.5	-0.25	7.452278	0.82712	-1.45266	-1.05259	0.866693848268385	-2.984084	-5.444761	-5.194617
Trial1	2	1	blindfold	clockwise	practice	Guided	1	0.5	-0.25	7.472282	0.787	-1.45271	-1.05237	0.852154059117301	-2.756359	-5.389748	-4.954335
Trial1	2	1	blindfold	clockwise	practice	Guided	1	0.5	-0.25	7.492279	0.70884	-1.45264	-1.05227	0.829006252571571	-2.53976	-5.13584	-4.549613
Trial1	2	1	blindfold	clockwise	practice	Guided	1	0.5	-0.25	7.512276	0.6697	-1.45256	-1.05218	0.819933481619098	-2.414826	-4.983495	-4.321812
Trial1	2	1	blindfold	clockwise	practice	Guided	1	0.5	-0.25	7.53228	0.62938	-1.45246	-1.05212	0.812487309445741	-2.369564	-4.640719	-4.242926
Trial1	2	1	blindfold	clockwise	practice	Guided	1	0.5	-0.25	7.552277	0.59139	-1.45234	-1.05203	0.807220164689988	-2.295795	-4.344493	-4.047788
Trial1	2	1	blindfold	clockwise	practice	Guided	1	0.5	-0.25	7.572281	0.55099	-1.45221	-1.05192	0.803539398032532	-2.218426	-4.179453	-3.951177
Trial1	2	1	blindfold	clockwise	practice	Guided	1	0.5	-0.25	7.592278	0.47143	-1.45208	-1.05187	0.802378790257417	-1.941328	-4.268321	-3.72337
Trial1	2	1	blindfold	clockwise	practice	Guided	1	0.5	-0.25	7.612282	0.43245	-1.45211	-1.05182	0.804660412298278	-1.87821	-4.264089	-3.598781
Trial1	2	1	blindfold	clockwise	practice	Free	1	0.5	-0.25	0	0.43778	-1.45127	-1.04992	0.802336255586243	-2.52747	-2.651773	0.18485
Trial1	2	1	blindfold	clockwise	practice	Free	1	0.5	-0.25	0.001480103	0.43664	-1.45126	-1.04992	0.802425463373255	-2.640911	-2.656005	0.241747
Trial1	2	1	blindfold	clockwise	practice	Free	1	0.5	-0.25	0.02148438	0.43664	-1.45126	-1.04977	0.80227584756812	-2.640911	-2.656005	0.241747
Trial1	2	1	blindfold	clockwise	practice	Free	1	0.5	-0.25	0.04148102	0.43329	-1.45132	-1.04939	0.802168641265859	-2.895672	-2.770264	0.315643
Trial1	2	1	blindfold	clockwise	practice	Free	1	0.5	-0.25	0.06147766	0.42925	-1.45138	-1.04888	0.8020067246215	-2.745919	-2.833741	0.229392
Trial1	2	1	blindfold	clockwise	practice	Free	1	0.5	-0.25	0.08148193	0.42347	-1.45143	-1.04846	0.802119208520045	-2.522335	-3.028403	-0.0301
Trial1	2	1	blindfold	clockwise	practice	Free	1	0.5	-0.25	0.1014786	0.41622	-1.45151	-1.04827	0.802654383375503	-2.401437	-3.23153	-0.210788
Trial1	2	1	blindfold	clockwise	practice	Free	1	0.5	-0.25	0.1214828	0.40738	-1.4516	-1.04881	0.80416160445099	-2.480598	-3.295007	-0.394156
Trial1	2	1	blindfold	clockwise	practice	Free	1	0.5	-0.25	0.1414795	0.38618	-1.45168	-1.04931	0.807373161920755	-2.74123	-3.345788	-0.123926
Trial1	2	1	blindfold	clockwise	practice	Free	1	0.5	-0.25	0.1614838	0.37297	-1.45167	-1.04971	0.809736231934125	-2.784872	-3.299239	0.065578
Trial1	2	1	blindfold	clockwise	practice	Free	1	0.5	-0.25	0.1814804	0.35864	-1.45165	-1.04992	0.812314465883763	-2.592322	-3.265384	0.20821
Trial1	2	1	blindfold	clockwise	practice	Free	1	0.5	-0.25	0.2014847	0.34295	-1.45164	-1.04997	0.815240306233151	-2.392759	-3.333093	0.214985
Trial1	2	1	blindfold	clockwise	practice	Free	1	0.5	-0.25	0.2214813	0.32558	-1.45167	-1.04997	0.81876393804775	-2.269967	-3.405034	0.044343
Trial1	2	1	blindfold	clockwise	practice	Free	1	0.5	-0.25	0.241478	0.28804	-1.4518	-1.0503	0.827893187446166	-2.081497	-3.705491	-0.316955
Trial1	2	1	blindfold	clockwise	practice	Free	1	0.5	-0.25	0.2614822	0.2693	-1.45186	-1.051	0.833560724910818	-2.080196	-3.794359	-0.450298
Trial1	2	1	blindfold	clockwise	practice	Free	1	0.5	-0.25	0.2814789	0.24871	-1.45191	-1.05227	0.840704412496442	-2.049787	-3.91285	-0.676354
Trial1	2	1	blindfold	clockwise	practice	Free	1	0.5	-0.25	0.3014832	0.22811	-1.45195	-1.05416	0.848880135093675	-2.034716	-3.955168	-0.817697
Trial1	2	1	blindfold	clockwise	practice	Free	1	0.5	-0.25	0.3214798	0.20693	-1.45198	-1.0593	0.860730167053284	-2.005549	-3.989022	-0.735238
Trial1	2	1	blindfold	clockwise	practice	Free	1	0.5	-0.25	0.3414841	0.16307	-1.45195	-1.06224	0.879349563266962	-1.752691	-3.739346	-0.271811
Trial1	2	1	blindfold	clockwise	practice	Free	1	0.5	-0.25	0.3614807	0.13982	-1.45189	-1.06526	0.891279187353647	-1.671701	-3.823982	-0.349246
Trial1	2	1	blindfold	clockwise	practice	Free	1	0.5	-0.25	0.381485	0.11692	-1.45191	-1.06875	0.903936885112336	-1.660964	-4.022876	-0.597331
Trial1	2	1	blindfold	clockwise	practice	Free	1	0.5	-0.25	0.4014816	0.093073	-1.45199	-1.07255	0.917702560397868	-1.640644	-4.137135	-0.684675
Trial1	2	1	blindfold	clockwise	practice	Free	1	0.5	-0.25	0.4214783	0.070457	-1.45205	-1.08099	0.935441870881694	-1.622792	-4.12444	-0.53941
Trial1	2	1	blindfold	clockwise	practice	Free	1	0.5	-0.25	0.4414825	0.022599	-1.45203	-1.08562	0.962378602760448	-1.605317	-4.001717	-0.443672
Trial1	2	1	blindfold	clockwise	practice	Free	1	0.5	-0.25	0.4614792	-0.0011761	-1.452	-1.09015	0.978278847496547	-1.513315	-3.904386	-0.298981
Trial1	2	1	blindfold	clockwise	practice	Free	1	0.5	-0.25	0.4814835	-0.025754	-1.45197	-1.09465	0.994912530309869	-1.497128	-3.900154	-0.264217
Trial1	2	1	blindfold	clockwise	practice	Free	1	0.5	-0.25	0.5014801	-0.04965	-1.45195	-1.0993	1.01164502498788	-1.384314	-4.005949	-0.31084
Trial1	2	1	blindfold	clockwise	practice	Free	1	0.5	-0.25	0.5214844	-0.073526	-1.45199	-1.10807	1.03209312523548	-1.438419	-4.111744	-0.152936
Trial1	2	1	blindfold	clockwise	practice	Free	1	0.5	-0.25	0.541481	-0.1225	-1.45202	-1.11186	1.06315989710456	-1.405889	-3.98479	0.055115
Trial1	2	1	blindfold	clockwise	practice	Free	1	0.5	-0.25	0.5614777	-0.14549	-1.45201	-1.11534	1.07956966116435	-1.388864	-4.014413	0.423376
Trial1	2	1	blindfold	clockwise	practice	Free	1	0.5	-0.25	0.5814819	-0.16989	-1.45199	-1.11819	1.09658860888378	-1.361523	-3.845141	0.448335
Trial1	2	1	blindfold	clockwise	practice	Free	1	0.5	-0.25	0.6014786	-0.19353	-1.45195	-1.12042	1.11293073112303	-1.288088	-3.980558	0.429179
Trial1	2	1	blindfold	clockwise	practice	Free	1	0.5	-0.25	0.6214828	-0.21701	-1.45198	-1.12352	1.13010644130106	-1.180126	-4.120208	0.345459
Trial1	2	1	blindfold	clockwise	practice	Free	1	0.5	-0.25	0.6414795	-0.26426	-1.45211	-1.12418	1.16115638401221	-0.863111	-4.264089	0.603019
Trial1	2	1	blindfold	clockwise	practice	Free	1	0.5	-0.25	0.6614838	-0.28565	-1.45214	-1.12431	1.17544202369148	-0.69918	-4.357189	0.632636
Trial1	2	1	blindfold	clockwise	practice	Free	1	0.5	-0.25	0.6814804	-0.30759	-1.45217	-1.12397	1.18996858657946	-0.542412	-4.429129	0.500571
Trial1	2	1	blindfold	clockwise	practice	Free	1	0.5	-0.25	0.7014847	-0.32797	-1.45221	-1.12327	1.2033847767036	-0.41121	-4.40797	0.381296
Trial1	2	1	blindfold	clockwise	practice	Free	1	0.5	-0.25	0.7214813	-0.34796	-1.45221	-1.12111	1.21567623990965	-0.326003	-4.403738	0.369521
Trial1	2	1	blindfold	clockwise	practice	Free	1	0.5	-0.25	0.741478	-0.38373	-1.4522	-1.1197	1.23990189713698	-0.248191	-4.382579	0.353988
Trial1	2	1	blindfold	clockwise	practice	Free	1	0.5	-0.25	0.7614822	-0.40058	-1.45219	-1.11807	1.25083566165542	-0.302457	-4.433361	0.327317
Trial1	2	1	blindfold	clockwise	practice	Free	1	0.5	-0.25	0.7814789	-0.41587	-1.45223	-1.11625	1.26063751759935	-0.314058	-4.598401	0.367351
Trial1	2	1	blindfold	clockwise	practice	Free	1	0.5	-0.25	0.8014832	-0.43009	-1.45229	-1.11434	1.26970507292119	-0.101	-4.729587	0.236003
Trial1	2	1	blindfold	clockwise	practice	Free	1	0.5	-0.25	0.8214798	-0.44344	-1.45237	-1.11095	1.27722901712006	0.099079	-4.958104	0.108931
Trial1	2	1	blindfold	clockwise	practice	Free	1	0.5	-0.25	0.8414841	-0.46493	-1.45253	-1.10946	1.29219247250408	0.336295	-5.152767	0.037759
Trial1	2	1	blindfold	clockwise	practice	Free	1	0.5	-0.25	0.8614807	-0.47326	-1.45258	-1.10817	1.29757111710893	0.405533	-5.199317	0.121797
Trial1	2	1	blindfold	clockwise	practice	Free	1	0.5	-0.25	0.881485	-0.48004	-1.45261	-1.10711	1.3019662134677	0.50646	-5.355893	0.046733
Trial1	2	1	blindfold	clockwise	practice	Free	1	0.5	-0.25	0.9014816	-0.48484	-1.45267	-1.10626	1.30502525840274	0.57664	-5.508238	0.079814
Trial1	2	1	blindfold	clockwise	practice	Free	1	0.5	-0.25	0.9214783	-0.48794	-1.45275	-1.10566	1.30697338922837	0.544167	-5.643656	0.162468
Trial1	2	1	blindfold	clockwise	practice	Free	1	0.5	-0.25	0.9414825	-0.48912	-1.45285	-1.10563	1.30784599743968	0.423452	-5.639424	0.569396
Trial1	2	1	blindfold	clockwise	practice	Free	1	0.5	-0.25	0.9614792	-0.48909	-1.45283	-1.1056	1.30780366929291	0.567151	-5.580179	0.686783
Trial1	2	1	blindfold	clockwise	practice	Free	1	0.5	-0.25	0.9814835	-0.48906	-1.4528	-1.10556	1.30775474496319	0.718084	-5.542093	0.723088
Trial1	2	1	blindfold	clockwise	practice	Free	1	0.5	-0.25	1.00148	-0.48901	-1.45279	-1.10551	1.30768424604629	0.834962	-5.609801	0.757488
Trial1	2	1	blindfold	clockwise	practice	Free	1	0.5	-0.25	1.021484	-0.48897	-1.4528	-1.10538	1.30756891398671	0.776106	-5.664815	0.898846
Trial1	2	1	blindfold	clockwise	practice	Free	1	0.5	-0.25	1.041481	-0.4889	-1.45283	-1.10519	1.30739174114797	0.420628	-5.614033	1.519786
Trial1	2	1	blindfold	clockwise	practice	Free	1	0.5	-0.25	1.061478	-0.48887	-1.4528	-1.10452	1.30693084529712	0.158148	-5.372821	1.898364
Trial1	2	1	blindfold	clockwise	practice	Free	1	0.5	-0.25	1.081482	-0.48884	-1.45271	-1.10297	1.30589524872455	-0.088115	-5.20778	2.326731
Trial1	2	1	blindfold	clockwise	practice	Free	1	0.5	-0.25	1.101479	-0.4889	-1.45261	-1.10012	1.30408101431346	-0.292481	-5.08929	2.684355
Trial1	2	1	blindfold	clockwise	practice	Free	1	0.5	-0.25	1.121483	-0.48915	-1.45255	-1.09009	1.29775535730261	-0.367717	-5.13584	2.944065
Trial1	2	1	blindfold	clockwise	practice	Free	1	0.5	-0.25	1.141479	-0.49011	-1.45256	-1.08268	1.29370542759141	-0.144001	-5.127376	3.198186
Trial1	2	1	blindfold	clockwise	practice	Free	1	0.5	-0.25	1.161484	-0.49067	-1.45257	-1.07335	1.28815070691737	-0.053361	-5.203549	3.232241
Trial1	2	1	blindfold	clockwise	practice	Free	1	0.5	-0.25	1.18148	-0.49123	-1.45259	-1.06264	1.28176472862107	-0.034183	-5.296648	3.315799
Trial1	2	1	blindfold	clockwise	practice	Free	1	0.5	-0.25	1.201485	-0.49173	-1.45262	-1.0498	1.27405200178321	-0.022508	-5.186621	3.412602
Trial1	2	1	blindfold	clockwise	practice	Free	1	0.5	-0.25	1.221481	-0.49218	-1.4526	-1.01864	1.25508113098611	-0.0074917	-5.072363	3.738249
Trial1	2	1	blindfold	clockwise	practice	Free	1	0.5	-0.25	1.241478	-0.49284	-1.45248	-0.99908	1.24372509006782	0.142092	-4.932713	4.152078
Trial1	2	1	blindfold	clockwise	practice	Free	1	0.5	-0.25	1.261482	-0.49298	-1.45247	-0.97806	1.23129227277621	0.126464	-5.059667	3.796858
Trial1	2	1	blindfold	clockwise	practice	Free	1	0.5	-0.25	1.281479	-0.49298	-1.45256	-0.95497	1.21778158593094	0.165752	-5.305112	3.980774
Trial1	2	1	blindfold	clockwise	practice	Free	1	0.5	-0.25	1.301483	-0.49284	-1.45261	-0.92908	1.20286362861939	-0.0036372	-4.809991	3.899542
Trial1	2	1	blindfold	clockwise	practice	Free	1	0.5	-0.25	1.32148	-0.49262	-1.45251	-0.87417	1.17255389755712	0.095387	-4.9708	3.561583
Trial1	2	1	blindfold	clockwise	practice	Free	1	0.5	-0.25	1.341484	-0.49164	-1.45261	-0.84477	1.15633094853462	0.261661	-5.292416	3.316407
Trial1	2	1	blindfold	clockwise	practice	Free	1	0.5	-0.25	1.361481	-0.49075	-1.45259	-0.81328	1.13967975100395	0.186831	-4.953872	3.152062
Trial1	2	1	blindfold	clockwise	practice	Free	1	0.5	-0.25	1.381485	-0.4898	-1.45249	-0.78211	1.12376382837811	0.111761	-5.271257	2.512574
Trial1	2	1	blindfold	clockwise	practice	Free	1	0.5	-0.25	1.401482	-0.48877	-1.45259	-0.74971	1.10787010827633	0.181059	-5.520934	2.17241
Trial1	2	1	blindfold	clockwise	practice	Free	1	0.5	-0.25	1.421478	-0.48773	-1.45271	-0.68551	1.07948109267349	-0.275943	-5.118913	2.417586
Trial1	2	1	blindfold	clockwise	practice	Free	1	0.5	-0.25	1.441483	-0.48626	-1.45249	-0.65321	1.06549850910675	-0.018773	-5.516702	1.792346
Trial1	2	1	blindfold	clockwise	practice	Free	1	0.5	-0.25	1.461479	-0.48581	-1.45263	-0.621	1.0533101979027	-0.262126	-5.025813	1.93748
Trial1	2	1	blindfold	clockwise	practice	Free	1	0.5	-0.25	1.481483	-0.48554	-1.45254	-0.58782	1.04183081385596	-0.206919	-4.936945	1.830621
Trial1	2	1	blindfold	clockwise	practice	Free	1	0.5	-0.25	1.50148	-0.4855	-1.45245	-0.55595	1.03189902640174	-0.209914	-5.203549	1.416235
Trial1	2	1	blindfold	clockwise	practice	Free	1	0.5	-0.25	1.521484	-0.48563	-1.45261	-0.49345	1.01525091387309	-0.066725	-5.338966	1.622139
Trial1	2	1	blindfold	clockwise	practice	Free	1	0.5	-0.25	1.541481	-0.48629	-1.45253	-0.46308	1.00904462797159	-0.097932	-5.423602	1.072961
Trial1	2	1	blindfold	clockwise	practice	Free	1	0.5	-0.25	1.561478	-0.48679	-1.45264	-0.43266	1.00355327535187	-0.092508	-5.482847	1.025945
Trial1	2	1	blindfold	clockwise	practice	Free	1	0.5	-0.25	1.581482	-0.48739	-1.45263	-0.40356	0.999259577495802	-0.409749	-4.471447	1.36431
Trial1	2	1	blindfold	clockwise	practice	Free	1	0.5	-0.25	1.601479	-0.48823	-1.45243	-0.37418	0.996001601525176	-0.346539	-5.025813	1.185604
Trial1	2	1	blindfold	clockwise	practice	Free	1	0.5	-0.25	1.621483	-0.48935	-1.45248	-0.31945	0.991784608795662	-0.173524	-5.313575	0.72261
Trial1	2	1	blindfold	clockwise	practice	Free	1	0.5	-0.25	1.641479	-0.49182	-1.4524	-0.29197	0.992707615325246	-0.25833	-4.805759	1.200647
Trial1	2	1	blindfold	clockwise	practice	Free	1	0.5	-0.25	1.661484	-0.49325	-1.45242	-0.26627	0.993383259576932	0.059363	-5.338966	0.590042
Trial1	2	1	blindfold	clockwise	practice	Free	1	0.5	-0.25	1.68148	-0.49446	-1.4526	-0.24122	0.994498774680447	0.28534	-5.279721	1.20635
Trial1	2	1	blindfold	clockwise	practice	Free	1	0.5	-0.25	1.701485	-0.49541	-1.4526	-0.21642	0.995976242450114	-0.0024295	-4.71266	1.567098
Trial1	2	1	blindfold	clockwise	practice	Free	1	0.5	-0.25	1.721481	-0.49625	-1.45248	-0.16741	0.999667563200621	0.110102	-5.195085	1.002003
Trial1	2	1	blindfold	clockwise	practice	Free	1	0.5	-0.25	1.741478	-0.49754	-1.45259	-0.14414	1.00314125841462	-0.109063	-4.903091	1.694754
Trial1	2	1	blindfold	clockwise	practice	Free	1	0.5	-0.25	1.761482	-0.49817	-1.45246	-0.12001	1.00659859176027	-0.43126	-4.517997	1.923994
Trial1	2	1	blindfold	clockwise	practice	Free	1	0.5	-0.25	1.781479	-0.49908	-1.45231	-0.09687	1.01074707450578	-0.223083	-4.991959	1.317927
Trial1	2	1	blindfold	clockwise	practice	Free	1	0.5	-0.25	1.801483	-0.50018	-1.45242	-0.074245	1.01550473413255	-0.02829	-5.258562	1.251111
Trial1	2	1	blindfold	clockwise	practice	Free	1	0.5	-0.25	1.82148	-0.50119	-1.45256	-0.029037	1.02528341285749	0.017395	-5.224708	1.744205
Trial1	2	1	blindfold	clockwise	practice	Free	1	0.5	-0.25	1.841484	-0.50316	-1.45252	-0.0065297	1.03228279665535	-0.044258	-5.165462	1.392771
Trial1	2	1	blindfold	clockwise	practice	Free	1	0.5	-0.25	1.861481	-0.50407	-1.4526	0.016089	1.03872994012234	0.162863	-5.487079	1.222528
Trial1	2	1	blindfold	clockwise	practice	Free	1	0.5	-0.25	1.881485	-0.5048	-1.45274	0.037836	1.04521416302438	0.111827	-5.448993	1.617535
Trial1	2	1	blindfold	clockwise	practice	Free	1	0.5	-0.25	1.901482	-0.50537	-1.45273	0.060049	1.05209280101949	-0.148036	-5.186621	2.399847
Trial1	2	1	blindfold	clockwise	practice	Free	1	0.5	-0.25	1.921478	-0.50604	-1.45265	0.10508	1.06686374135616	-0.320096	-5.25433	2.062188
Trial1	2	1	blindfold	clockwise	practice	Free	1	0.5	-0.25	1.941483	-0.50779	-1.45284	0.12667	1.07588145890953	0.174108	-5.851014	0.826402
Trial1	2	1	blindfold	clockwise	practice	Free	1	0.5	-0.25	1.961479	-0.5085	-1.45288	0.14679	1.08375020736889	0.235587	-5.440529	0.944211
Trial1	2	1	blindfold	clockwise	practice	Free	1	0.5	-0.25	1.981483	-0.50888	-1.45274	0.16627	1.09138420733285	0.321086	-5.20778	0.996183
Trial1	2	1	blindfold	clockwise	practice	Free	1	0.5	-0.25	2.00148	-0.50903	-1.45262	0.18525	1.09890130781296	0.259139	-5.330503	0.481615
Trial1	2	1	blindfold	clockwise	practice	Free	1	0.5	-0.25	2.021484	-0.50889	-1.45269	0.21702	1.11174042981167	0.414213	-5.774842	-0.078418
Trial1	2	1	blindfold	clockwise	practice	Free	1	0.5	-0.25	2.041481	-0.50752	-1.45291	0.23035	1.11616870648583	0.468863	-5.542093	-0.083183
Trial1	2	1	blindfold	clockwise	practice	Free	1	0.5	-0.25	2.061478	-0.50635	-1.45283	0.24239	1.12035182094567	0.413723	-5.597106	-0.129309
Trial1	2	1	blindfold	clockwise	practice	Free	1	0.5	-0.25	2.081482	-0.50485	-1.45278	0.25209	1.12330670694939	0.498644	-5.698669	-0.565675
Trial1	2	1	blindfold	clockwise	practice	Free	1	0.5	-0.25	2.101479	-0.50317	-1.45286	0.25975	1.12525337017538	0.50559	-6.071068	-0.876264
Trial1	2	1	blindfold	clockwise	practice	Free	1	0.5	-0.25	2.121483	-0.50138	-1.45298	0.26862	1.12770946850713	0.290224	-5.973736	-0.717173
Trial1	2	1	blindfold	clockwise	practice	Free	1	0.5	-0.25	2.141479	-0.49815	-1.45304	0.27076	1.12583052985156	0.438083	-6.113386	-0.1393
Trial1	2	1	blindfold	clockwise	practice	Free	1	0.5	-0.25	2.161484	-0.49691	-1.45307	0.27159	1.12511582628165	0.50235	-6.223412	-0.132021
Trial1	2	1	blindfold	clockwise	practice	Free	1	0.5	-0.25	2.18148	-0.49614	-1.45313	0.27166	1.12446612295502	0.568247	-6.40538	0.04072
Trial1	2	1	blindfold	clockwise	practice	Free	1	0.5	-0.25	2.201485	-0.49599	-1.45316	0.27167	1.12433785356774	0.662976	-6.227644	0.104694
Trial1	2	1	blindfold	clockwise	practice	Free	1	0.5	-0.25	2.221481	-0.49595	-1.45315	0.27173	1.12433027563839	0.671659	-6.31228	0.303501
Trial1	2	1	blindfold	clockwise	practice	Free	1	0.5	-0.25	2.241478	-0.49589	-1.45312	0.27179	1.12430500149823	0.500599	-6.092227	0.92985
Trial1	2	1	blindfold	clockwise	practice	Free	1	0.5	-0.25	2.261482	-0.49587	-1.45307	0.27186	1.12431975367258	0.354821	-6.011822	1.210046
Trial1	2	1	blindfold	clockwise	practice	Free	1	0.5	-0.25	2.281479	-0.49585	-1.45301	0.27194	1.12433917139368	0.230055	-5.808696	1.339762
Trial1	2	1	blindfold	clockwise	practice	Free	1	0.5	-0.25	2.301483	-0.49584	-1.45293	0.27207	1.12439068239982	0.204114	-5.77061	1.482173
Trial1	2	1	blindfold	clockwise	practice	Free	1	0.5	-0.25	2.32148	-0.49582	-1.4529	0.27261	1.12462381480097	0.205709	-5.804464	1.549996
Trial1	2	1	blindfold	clockwise	practice	Free	1	0.5	-0.25	2.341484	-0.49569	-1.45293	0.27301	1.12469463801303	0.547277	-5.906027	1.473753
Trial1	2	1	blindfold	clockwise	practice	Free	1	0.5	-0.25	2.361481	-0.49552	-1.45295	0.27345	1.12474883902536	0.886383	-5.944114	1.368001
Trial1	2	1	blindfold	clockwise	practice	Free	1	0.5	-0.25	2.381485	-0.49522	-1.45297	0.274	1.12473945777593	1.177083	-5.965273	1.291956
Trial1	2	1	blindfold	clockwise	practice	Free	1	0.5	-0.25	2.401482	-0.49471	-1.45298	0.27475	1.1246379319857	1.46499	-5.965273	1.381957
Trial1	2	1	blindfold	clockwise	practice	Free	1	0.5	-0.25	2.421478	-0.4939	-1.45299	0.27714	1.12503945830665	1.626263	-5.986432	1.334351
Trial1	2	1	blindfold	clockwise	practice	Free	1	0.5	-0.25	2.441483	-0.49077	-1.45304	0.27868	1.12299944608077	1.929386	-6.134545	1.16505
Trial1	2	1	blindfold	clockwise	practice	Free	1	0.5	-0.25	2.461479	-0.48838	-1.45307	0.28061	1.12180302227039	2.04305	-6.181094	1.160497
Trial1	2	1	blindfold	clockwise	practice	Free	1	0.5	-0.25	2.481483	-0.48517	-1.45308	0.28265	1.11994462282815	2.163959	-6.244571	1.193975
Trial1	2	1	blindfold	clockwise	practice	Free	1	0.5	-0.25	2.50148	-0.48158	-1.4531	0.28508	1.11794899564002	2.298073	-6.261499	1.133219
Trial1	2	1	blindfold	clockwise	practice	Free	1	0.5	-0.25	2.521484	-0.47699	-1.45314	0.2903	1.11643790272596	2.44793	-6.401148	1.05897
Trial1	2	1	blindfold	clockwise	practice	Free	1	0.5	-0.25	2.541481	-0.46563	-1.45327	0.29293	1.10779703893422	2.585067	-6.705838	0.581764
Trial1	2	1	blindfold	clockwise	practice	Free	1	0.5	-0.25	2.561478	-0.45852	-1.45335	0.29539	1.10281952341782	2.633454	-6.73546	0.509115
Trial1	2	1	blindfold	clockwise	practice	Free	1	0.5	-0.25	2.581482	-0.45086	-1.45339	0.29786	1.09739933635831	2.540958	-6.858182	0.546541
Trial1	2	1	blindfold	clockwise	practice	Free	1	0.5	-0.25	2.601479	-0.44254	-1.45346	0.30039	1.09147187162945	2.52383	-7.145945	0.60143
Trial1	2	1	blindfold	clockwise	practice	Free	1	0.5	-0.25	2.621483	-0.43366	-1.45356	0.30585	1.08659570137633	2.535919	-7.230581	0.723292
Trial1	2	1	blindfold	clockwise	practice	Free	1	0.5	-0.25	2.641479	-0.41392	-1.45364	0.30871	1.07117067431868	2.746834	-7.264435	0.632219
Trial1	2	1	blindfold	clockwise	practice	Free	1	0.5	-0.25	2.661484	-0.40318	-1.45362	0.31207	1.06379359680958	2.852092	-7.090931	0.888906
Trial1	2	1	blindfold	clockwise	practice	Free	1	0.5	-0.25	2.68148	-0.39087	-1.45357	0.3154	1.05514289580966	2.922423	-7.222117	0.835297
Trial1	2	1	blindfold	clockwise	practice	Free	1	0.5	-0.25	2.701485	-0.37876	-1.4536	0.31903	1.04690698189866	3.006485	-7.336376	0.663487
Trial1	2	1	blindfold	clockwise	practice	Free	1	0.5	-0.25	2.721481	-0.365	-1.45365	0.32606	1.03926422854652	3.056371	-7.361767	0.475641
Trial1	2	1	blindfold	clockwise	practice	Free	1	0.5	-0.25	2.741478	-0.33523	-1.45372	0.32945	1.01654879692286	3.057852	-7.539502	0.41582
Trial1	2	1	blindfold	clockwise	practice	Free	1	0.5	-0.25	2.761482	-0.3193	-1.45377	0.3328	1.00543936880175	3.033949	-7.713006	0.39595
Trial1	2	1	blindfold	clockwise	practice	Free	1	0.5	-0.25	2.781479	-0.3026	-1.45383	0.33606	0.99379729477773	3.037501	-7.611443	0.342311
Trial1	2	1	blindfold	clockwise	practice	Free	1	0.5	-0.25	2.801483	-0.28517	-1.45382	0.33934	0.981740085464487	3.048498	-7.687615	0.240226
Trial1	2	1	blindfold	clockwise	practice	Free	1	0.5	-0.25	2.82148	-0.26587	-1.45384	0.34444	0.9694925444023	3.0629	-7.691847	0.021047
Trial1	2	1	blindfold	clockwise	practice	Free	1	0.5	-0.25	2.841484	-0.22801	-1.45395	0.34636	0.94108648380716	3.097174	-8.047318	-0.280808
Trial1	2	1	blindfold	clockwise	practice	Free	1	0.5	-0.25	2.861481	-0.20784	-1.45402	0.34801	0.926635539880133	3.088201	-8.055782	-0.188731
Trial1	2	1	blindfold	clockwise	practice	Free	1	0.5	-0.25	2.881485	-0.18642	-1.45405	0.34932	0.911239202334574	3.092955	-8.127722	-0.041423
Trial1	2	1	blindfold	clockwise	practice	Free	1	0.5	-0.25	2.901482	-0.16505	-1.45406	0.35057	0.896089200378332	3.126715	-8.161577	-0.038813
Trial1	2	1	blindfold	clockwise	practice	Free	1	0.5	-0.25	2.921478	-0.14242	-1.45408	0.35249	0.880736976749756	3.150641	-8.220822	-0.09895
Trial1	2	1	blindfold	clockwise	practice	Free	1	0.5	-0.25	2.941483	-0.09681199	-1.4542	0.35332	0.848633950978116	3.059892	-8.512816	0.046777
Trial1	2	1	blindfold	clockwise	practice	Free	1	0.5	-0.25	2.961479	-0.073287	-1.45426	0.35429	0.83296121962419	2.98094	-8.500121	0.233901
Trial1	2	1	blindfold	clockwise	practice	Free	1	0.5	-0.25	2.981483	-0.049417	-1.45426	0.35545	0.817574896780559	2.929629	-8.487425	0.348764
Trial1	2	1	blindfold	clockwise	practice	Free	1	0.5	-0.25	3.00148	-0.024508	-1.45424	0.35689	0.802137210832065	2.8519	-8.419717	0.39955
Trial1	2	1	blindfold	clockwise	practice	Free	1	0.5	-0.25	3.021484	0.00068664	-1.45421	0.36013	0.788398670142622	2.863044	-8.402789	0.340634
Trial1	2	1	blindfold	clockwise	practice	Free	1	0.5	-0.25	3.041481	0.050401	-1.4542	0.36196	0.759364402813613	2.717343	-8.373167	0.262275
Trial1	2	1	blindfold	clockwise	practice	Free	1	0.5	-0.25	3.061478	0.076299	-1.45419	0.3638	0.74583709138003	2.605551	-8.373167	0.302788
Trial1	2	1	blindfold	clockwise	practice	Free	1	0.5	-0.25	3.081482	0.10149	-1.45417	0.36561	0.733338865607727	2.527938	-8.258908	0.121956
Trial1	2	1	blindfold	clockwise	practice	Free	1	0.5	-0.25	3.101479	0.12666	-1.45416	0.36742	0.721519390384612	2.561304	-8.352008	0.130234
Trial1	2	1	blindfold	clockwise	practice	Free	1	0.5	-0.25	3.121483	0.15263	-1.45416	0.37088	0.711447749317041	2.704246	-8.42818	0.154614
Trial1	2	1	blindfold	clockwise	practice	Free	1	0.5	-0.25	3.141479	0.20341	-1.45423	0.37261	0.689644024823213	2.68193	-8.445107	0.169764
Trial1	2	1	blindfold	clockwise	practice	Free	1	0.5	-0.25	3.161484	0.22893	-1.45423	0.37449	0.680783884930572	2.671524	-8.398558	0.247351
Trial1	2	1	blindfold	clockwise	practice	Free	1	0.5	-0.25	3.18148	0.25528	-1.4542	0.37628	0.672394588720848	2.713063	-8.241981	0.302417
Trial1	2	1	blindfold	clockwise	practice	Free	1	0.5	-0.25	3.201485	0.281	-1.45415	0.37816	0.665241292668926	2.874364	-8.246213	0.20493
Trial1	2	1	blindfold	clockwise	practice	Free	1	0.5	-0.25	3.221481	0.307	-1.45412	0.38201	0.660821951842031	2.941955	-8.241981	0.196359
Trial1	2	1	blindfold	clockwise	practice	Free	1	0.5	-0.25	3.241478	0.36083	-1.45413	0.38386	0.648958223533941	2.890722	-8.246213	0.14532
Trial1	2	1	blindfold	clockwise	practice	Free	1	0.5	-0.25	3.261482	0.38779	-1.45413	0.38578	0.645606145806527	2.778404	-8.182736	0.176604
Trial1	2	1	blindfold	clockwise	practice	Free	1	0.5	-0.25	3.281479	0.4158	-1.45409	0.38774	0.64327438478298	2.833207	-8.034623	0.292471
Trial1	2	1	blindfold	clockwise	practice	Free	1	0.5	-0.25	3.301483	0.44325	-1.45403	0.38986	0.642371689447467	2.933622	-7.983841	0.408768
Trial1	2	1	blindfold	clockwise	practice	Free	1	0.5	-0.25	3.32148	0.47105	-1.454	0.39433	0.644980034717122	2.838046	-8.064245	0.279206
Trial1	2	1	blindfold	clockwise	practice	Free	1	0.5	-0.25	3.341484	0.52828	-1.45403	0.39648	0.647098247745775	2.616188	-8.068477	0.112481
Trial1	2	1	blindfold	clockwise	practice	Free	1	0.5	-0.25	3.361481	0.55663	-1.45404	0.39877	0.65123688270415	2.61009	-8.072709	0.260899
Trial1	2	1	blindfold	clockwise	practice	Free	1	0.5	-0.25	3.381485	0.58586	-1.45403	0.40117	0.656806129734075	2.636959	-8.034623	0.366927
Trial1	2	1	blindfold	clockwise	practice	Free	1	0.5	-0.25	3.401482	0.6143	-1.45404	0.40393	0.663844040269558	2.617651	-8.14465	0.570331
Trial1	2	1	blindfold	clockwise	practice	Free	1	0.5	-0.25	3.421478	0.64274	-1.45406	0.40967	0.674936451461375	2.378326	-8.161577	0.457333
Trial1	2	1	blindfold	clockwise	practice	Free	1	0.5	-0.25	3.441483	0.69978	-1.45412	0.41261	0.692072285266229	1.983471	-8.275835	0.260106
Trial1	2	1	blindfold	clockwise	practice	Free	1	0.5	-0.25	3.461479	0.72796	-1.45415	0.4154	0.703365420798679	1.968248	-8.330849	0.186998
Trial1	2	1	blindfold	clockwise	practice	Free	1	0.5	-0.25	3.481483	0.7546901	-1.45418	0.41816	0.715055799475461	1.879222	-8.423948	0.153788
Trial1	2	1	blindfold	clockwise	practice	Free	1	0.5	-0.25	3.50148	0.7807701	-1.4542	0.42058	0.726986467900214	1.708593	-8.398558	0.095468
Trial1	2	1	blindfold	clockwise	practice	Free	1	0.5	-0.25	3.521484	0.80607	-1.45419	0.42495	0.741104806358675	1.567703	-8.385862	-0.046175
Trial1	2	1	blindfold	clockwise	practice	Free	1	0.5	-0.25	3.541481	0.85457	-1.45416	0.42699	0.764222067481617	1.505738	-8.284299	0.145568
Trial1	2	1	blindfold	clockwise	practice	Free	1	0.5	-0.25	3.561478	0.87771	-1.45414	0.42899	0.776976358364076	1.686565	-8.284299	0.249492
Trial1	2	1	blindfold	clockwise	practice	Free	1	0.5	-0.25	3.581482	0.89941	-1.45415	0.43098	0.789469512901488	1.672964	-8.339312	0.176356
Trial1	2	1	blindfold	clockwise	practice	Free	1	0.5	-0.25	3.601479	0.92099	-1.45416	0.43259	0.801973628058762	1.507178	-8.326617	-0.085476
Trial1	2	1	blindfold	clockwise	practice	Free	1	0.5	-0.25	3.621483	0.94045	-1.45416	0.43443	0.81390453396057	1.275091	-8.296994	-0.352107
Trial1	2	1	blindfold	clockwise	practice	Free	1	0.5	-0.25	3.641479	0.97763	-1.45414	0.4346	0.834750016006537	0.721178	-8.301226	-0.456348
Trial1	2	1	blindfold	clockwise	practice	Free	1	0.5	-0.25	3.661484	0.9942001	-1.45415	0.43446	0.8442269843766	0.627887	-8.360471	-0.312297
Trial1	2	1	blindfold	clockwise	practice	Free	1	0.5	-0.25	3.68148	1.00871	-1.45419	0.43415	0.852553204146658	0.74046	-8.440876	-0.21713
Trial1	2	1	blindfold	clockwise	practice	Free	1	0.5	-0.25	3.701485	1.02207	-1.45423	0.43378	0.860297669635062	0.729146	-8.529743	-0.105766
Trial1	2	1	blindfold	clockwise	practice	Free	1	0.5	-0.25	3.721481	1.03349	-1.45425	0.43279	0.866495053335794	0.676293	-8.466266	-0.097101
Trial1	2	1	blindfold	clockwise	practice	Free	1	0.5	-0.25	3.741478	1.05179	-1.45421	0.43173	0.87705643994963	0.601065	-8.398558	-0.695388
Trial1	2	1	blindfold	clockwise	practice	Free	1	0.5	-0.25	3.761482	1.05886	-1.4542	0.43016	0.880307948682698	0.565719	-8.440876	-1.094524
Trial1	2	1	blindfold	clockwise	practice	Free	1	0.5	-0.25	3.781479	1.06425	-1.45421	0.42813	0.882178186034722	0.543602	-8.407021	-1.265814
Trial1	2	1	blindfold	clockwise	practice	Free	1	0.5	-0.25	3.801483	1.06827	-1.45421	0.42581	0.882977850728481	0.554947	-8.466266	-1.490484
Trial1	2	1	blindfold	clockwise	practice	Free	1	0.5	-0.25	3.82148	1.0711	-1.45422	0.42034	0.88063098049126	0.482021	-8.546671	-1.859264
Trial1	2	1	blindfold	clockwise	practice	Free	1	0.5	-0.25	3.841484	1.07428	-1.45432	0.41717	0.880291621323488	0.322368	-8.720174	-2.39678
Trial1	2	1	blindfold	clockwise	practice	Free	1	0.5	-0.25	3.861481	1.07515	-1.45435	0.41391	0.878392866280679	0.24697	-8.690552	-2.404479
Trial1	2	1	blindfold	clockwise	practice	Free	1	0.5	-0.25	3.881485	1.07577	-1.45434	0.41044	0.876180407981422	0.222676	-8.682088	-2.322966
Trial1	2	1	blindfold	clockwise	practice	Free	1	0.5	-0.25	3.901482	1.0763	-1.45435	0.407	0.87393977234783	0.350423	-8.73287	-2.449179
Trial1	2	1	blindfold	clockwise	practice	Free	1	0.5	-0.25	3.921478	1.07681	-1.45436	0.3978	0.867383754895949	0.503736	-8.872519	-2.70838
Trial1	2	1	blindfold	clockwise	practice	Free	1	0.5	-0.25	3.941483	1.07833	-1.45451	0.39199	0.864069884118619	0.501063	-9.236454	-3.523403
Trial1	2	1	blindfold	clockwise	practice	Free	1	0.5	-0.25	3.961479	1.0792	-1.45458	0.38507	0.859526947800876	0.417181	-9.219527	-3.625733
Trial1	2	1	blindfold	clockwise	practice	Free	1	0.5	-0.25	3.981483	1.08016	-1.45462	0.37715	0.854343474427835	0.408491	-9.27454	-3.873017
Trial1	2	1	blindfold	clockwise	practice	Free	1	0.5	-0.25	4.00148	1.08115	-1.45464	0.36672	0.847395382101819	0.397305	-9.346481	-4.331923
Trial1	2	1	blindfold	clockwise	practice	Free	1	0.5	-0.25	4.021484	1.0823	-1.45469	0.34098	0.829656989664814	0.408246	-9.549607	-4.773592
Trial1	2	1	blindfold	clockwise	practice	Free	1	0.5	-0.25	4.041481	1.08489	-1.45476	0.32549	0.820539492692196	0.437816	-9.562303	-5.052066
Trial1	2	1	blindfold	clockwise	practice	Free	1	0.5	-0.25	4.061478	1.08636	-1.45479	0.30627	0.808241510977149	0.402485	-9.676561	-5.123293
Trial1	2	1	blindfold	clockwise	practice	Free	1	0.5	-0.25	4.081482	1.088	-1.45483	0.28669	0.796103147910453	0.331876	-9.786588	-5.107415
Trial1	2	1	blindfold	clockwise	practice	Free	1	0.5	-0.25	4.101479	1.08969	-1.45486	0.26395	0.782226855355377	0.426	-9.443812	-4.838349
Trial1	2	1	blindfold	clockwise	practice	Free	1	0.5	-0.25	4.121483	1.09156	-1.4548	0.21245	0.750868333988974	0.499459	-9.676561	-5.530609
Trial1	2	1	blindfold	clockwise	practice	Free	1	0.5	-0.25	4.141479	1.09588	-1.45496	0.18358	0.73692918599539	0.587507	-9.69772	-5.091353
Trial1	2	1	blindfold	clockwise	practice	Free	1	0.5	-0.25	4.161484	1.09837	-1.45491	0.1527	0.721258651617308	0.516549	-9.401494	-3.928917
Trial1	2	1	blindfold	clockwise	practice	Free	1	0.5	-0.25	4.18148	1.10109	-1.45478	0.12142	0.706584705960909	0.458331	-10.09551	-4.272927
Trial1	2	1	blindfold	clockwise	practice	Free	1	0.5	-0.25	4.201485	1.10389	-1.45492	0.087662	0.691880650930987	0.347529	-10.32826	-4.74828
Trial1	2	1	blindfold	clockwise	practice	Free	1	0.5	-0.25	4.221481	1.10696	-1.45506	0.017346	0.663230273842239	0.354399	-9.917774	-4.164059
Trial1	2	1	blindfold	clockwise	practice	Free	1	0.5	-0.25	4.241478	1.11281	-1.4548	-0.018375	0.655123084578517	-0.044714	-10.0278	-4.906219
Trial1	2	1	blindfold	clockwise	practice	Free	1	0.5	-0.25	4.261482	1.1156	-1.4549	-0.057197	0.645086308550087	0.034037	-9.926237	-3.955342
Trial1	2	1	blindfold	clockwise	practice	Free	1	0.5	-0.25	4.281479	1.11833	-1.45484	-0.095459	0.637349913367153	0.11453	-9.511521	-3.75991
Trial1	2	1	blindfold	clockwise	practice	Free	1	0.5	-0.25	4.301483	1.12086	-1.45482	-0.13528	0.631369776206143	0.311092	-10.13783	-3.642853
Trial1	2	1	blindfold	clockwise	practice	Free	1	0.5	-0.25	4.32148	1.12343	-1.45496	-0.21378	0.624481281824326	0.349345	-9.62578	-3.583984
Trial1	2	1	blindfold	clockwise	practice	Free	1	0.5	-0.25	4.341484	1.12852	-1.45495	-0.25347	0.62852959062094	0.286848	-10.1209	-3.504555
Trial1	2	1	blindfold	clockwise	practice	Free	1	0.5	-0.25	4.361481	1.13104	-1.45496	-0.29333	0.632525841507061	-0.011668	-9.130659	-3.485033
Trial1	2	1	blindfold	clockwise	practice	Free	1	0.5	-0.25	4.381485	1.13341	-1.45476	-0.33574	0.639186628859777	-0.10808	-9.519985	-3.273992
Trial1	2	1	blindfold	clockwise	practice	Free	1	0.5	-0.25	4.401482	1.13572	-1.45479	-0.37553	0.64799515349863	-0.086751	-9.701952	-2.831115
Trial1	2	1	blindfold	clockwise	practice	Free	1	0.5	-0.25	4.421478	1.13767	-1.45476	-0.45421	0.669570615806414	-0.09968	-9.041791	-2.987702
Trial1	2	1	blindfold	clockwise	practice	Free	1	0.5	-0.25	4.441483	1.14133	-1.45471	-0.49376	0.686092636815464	0.127786	-9.126427	-2.499717
Trial1	2	1	blindfold	clockwise	practice	Free	1	0.5	-0.25	4.461479	1.14306	-1.45464	-0.5314	0.701934515554675	0.095165	-9.168745	-2.297912
Trial1	2	1	blindfold	clockwise	practice	Free	1	0.5	-0.25	4.481483	1.14467	-1.45464	-0.56899	0.719273269613886	-0.017549	-9.418421	-1.639684
Trial1	2	1	blindfold	clockwise	practice	Free	1	0.5	-0.25	4.50148	1.14623	-1.45458	-0.60452	0.737087236678842	0.148449	-9.033328	-1.817645
Trial1	2	1	blindfold	clockwise	practice	Free	1	0.5	-0.25	4.521484	1.1476	-1.45449	-0.67234	0.773147322335646	-0.031673	-9.380335	-1.942345
Trial1	2	1	blindfold	clockwise	practice	Free	1	0.5	-0.25	4.541481	1.15001	-1.4545	-0.7044	0.79309037911613	0.032163	-8.855592	-1.428493
Trial1	2	1	blindfold	clockwise	practice	Free	1	0.5	-0.25	4.561478	1.15084	-1.45444	-0.7360801	0.812321720973564	-0.115939	-9.172977	-1.496637
Trial1	2	1	blindfold	clockwise	practice	Free	1	0.5	-0.25	4.581482	1.15147	-1.45454	-0.76535	0.830661695232415	-0.284157	-9.130659	-1.220279
Trial1	2	1	blindfold	clockwise	practice	Free	1	0.5	-0.25	4.601479	1.15196	-1.45451	-0.79535	0.8499755882287	-0.039886	-8.783651	-1.702139
Trial1	2	1	blindfold	clockwise	practice	Free	1	0.5	-0.25	4.621483	1.15234	-1.45449	-0.8480101	0.884965300096561	0.0090532	-9.287236	-1.921121
Trial1	2	1	blindfold	clockwise	practice	Free	1	0.5	-0.25	4.641479	1.15281	-1.45457	-0.87218	0.901814171854109	-0.131783	-8.398558	-0.584134
Trial1	2	1	blindfold	clockwise	practice	Free	1	0.5	-0.25	4.661484	1.15279	-1.45434	-0.89493	0.917643411543538	-0.217902	-8.741333	-0.173575
Trial1	2	1	blindfold	clockwise	practice	Free	1	0.5	-0.25	4.68148	1.15255	-1.45434	-0.9148	0.931547413047041	-0.080171	-9.147586	-0.253377
Trial1	2	1	blindfold	clockwise	practice	Free	1	0.5	-0.25	4.701485	1.15224	-1.45447	-0.93266	0.944161874994509	-0.01894	-8.817506	0.100105
Trial1	2	1	blindfold	clockwise	practice	Free	1	0.5	-0.25	4.721481	1.15185	-1.45439	-0.95962	0.963570934590976	-0.219545	-8.288531	0.611569
Trial1	2	1	blindfold	clockwise	practice	Free	1	0.5	-0.25	4.741478	1.15091	-1.45417	-0.97012	0.970699026941833	0.106772	-8.68632	-0.166595
Trial1	2	1	blindfold	clockwise	practice	Free	1	0.5	-0.25	4.761482	1.15056	-1.45432	-0.97785	0.976214112251645	0.074852	-8.766724	0.338504
Trial1	2	1	blindfold	clockwise	practice	Free	1	0.5	-0.25	4.781479	1.15033	-1.45434	-0.98299	0.979899733217808	-0.071926	-8.385862	0.708827
Trial1	2	1	blindfold	clockwise	practice	Free	1	0.5	-0.25	4.801483	1.15007	-1.45423	-0.98531	0.981464092654914	-0.125439	-8.440876	0.69572
Trial1	2	1	blindfold	clockwise	practice	Free	1	0.5	-0.25	4.82148	1.14987	-1.45422	-0.9855599	0.981518971881158	-0.03337	-8.635538	0.449237
Trial1	2	1	blindfold	clockwise	practice	Free	1	0.5	-0.25	4.841484	1.14982	-1.4543	-0.9855	0.981440885288201	-0.311868	-8.313922	1.035439
Trial1	2	1	blindfold	clockwise	practice	Free	1	0.5	-0.25	4.861481	1.1498	-1.45419	-0.98543	0.981375185155243	-0.47634	-8.119259	1.238231
Trial1	2	1	blindfold	clockwise	practice	Free	1	0.5	-0.25	4.881485	1.14977	-1.45409	-0.9853799	0.981317852964797	-0.57112	-8.119259	1.11111
Trial1	2	1	blindfold	clockwise	practice	Free	1	0.5	-0.25	4.901482	1.14973	-1.45408	-0.98533	0.981253900843252	-0.661174	-8.305458	0.903277
Trial1	2	1	blindfold	clockwise	practice	Free	1	0.5	-0.25	4.921478	1.14969	-1.45413	-0.98524	0.981160012285475	-0.833844	-8.407021	0.831949
Trial1	2	1	blindfold	clockwise	practice	Free	1	0.5	-0.25	4.941483	1.14958	-1.4542	-0.98522	0.981072193728604	-1.111045	-8.47473	0.666214
Trial1	2	1	blindfold	clockwise	practice	Free	1	0.5	-0.25	4.961479	1.14952	-1.45424	-0.98521	0.981024909566456	-1.219514	-8.580525	0.335266
Trial1	2	1	blindfold	clockwise	practice	Free	1	0.5	-0.25	4.981483	1.14945	-1.45428	-0.98521	0.980978660066849	-1.313278	-8.694784	0.045242
Trial1	2	1	blindfold	clockwise	practice	Free	1	0.5	-0.25	5.00148	1.14937	-1.45433	-0.98523	0.980940592436845	-1.542787	-8.73287	-0.279915
Trial1	2	1	blindfold	clockwise	practice	Free	1	0.5	-0.25	5.021484	1.14928	-1.45437	-0.98528	0.980918498746543	-1.85336	-8.842897	-0.425377
Trial1	2	1	blindfold	clockwise	practice	Free	1	0.5	-0.25	5.041481	1.14904	-1.45444	-0.98532	0.98078966235568	-2.371595	-8.885215	-0.377587
Trial1	2	1	blindfold	clockwise	practice	Free	1	0.5	-0.25	5.061478	1.14878	-1.45444	-0.98544	0.980707647585916	-2.677815	-8.825969	-0.419269
Trial1	2	1	blindfold	clockwise	practice	Free	1	0.5	-0.25	5.081482	1.14811	-1.45442	-0.98564	0.980414610077818	-2.939571	-8.834433	-0.470483
Trial1	2	1	blindfold	clockwise	practice	Free	1	0.5	-0.25	5.101479	1.14675	-1.45442	-0.98602	0.979801471067853	-3.221603	-8.914837	-0.528832
Trial1	2	1	blindfold	clockwise	practice	Free	1	0.5	-0.25	5.121483	1.14453	-1.45445	-0.988	0.97982807044287	-3.445208	-8.969851	-0.80512
Trial1	2	1	blindfold	clockwise	practice	Free	1	0.5	-0.25	5.141479	1.13678	-1.45449	-0.98989	0.976179321736916	-3.553346	-8.986778	-1.416938
Trial1	2	1	blindfold	clockwise	practice	Free	1	0.5	-0.25	5.161484	1.13123	-1.45449	-0.9925001	0.974555107648928	-3.668372	-9.033328	-1.561215
Trial1	2	1	blindfold	clockwise	practice	Free	1	0.5	-0.25	5.18148	1.1244	-1.45451	-0.99544	0.972397134642343	-3.834046	-9.050255	-1.307963
Trial1	2	1	blindfold	clockwise	practice	Free	1	0.5	-0.25	5.201485	1.11591	-1.45451	-0.99862	0.969420961738694	-3.938172	-8.85136	-1.035906
Trial1	2	1	blindfold	clockwise	practice	Free	1	0.5	-0.25	5.221481	1.10618	-1.45445	-1.00622	0.969186742751801	-3.964089	-8.859824	-1.09331
Trial1	2	1	blindfold	clockwise	practice	Free	1	0.5	-0.25	5.241478	1.08195	-1.45454	-1.01083	0.957876871230218	-3.89295	-9.363408	-1.486109
Trial1	2	1	blindfold	clockwise	practice	Free	1	0.5	-0.25	5.261482	1.06798	-1.45465	-1.01589	0.953513940080412	-4.020712	-9.388799	-1.3334
Trial1	2	1	blindfold	clockwise	practice	Free	1	0.5	-0.25	5.281479	1.05266	-1.45468	-1.02133	0.948885151160596	-4.177272	-9.270308	-1.067497
Trial1	2	1	blindfold	clockwise	practice	Free	1	0.5	-0.25	5.301483	1.03535	-1.45464	-1.02669	0.943316993881633	-4.176599	-9.219527	-0.817041
Trial1	2	1	blindfold	clockwise	practice	Free	1	0.5	-0.25	5.32148	1.01706	-1.4546	-1.03735	0.941950642777937	-4.084295	-9.2026	-0.629327
Trial1	2	1	blindfold	clockwise	practice	Free	1	0.5	-0.25	5.341484	0.97589	-1.45462	-1.04251	0.924415211042426	-3.929138	-9.346481	-0.548344
Trial1	2	1	blindfold	clockwise	practice	Free	1	0.5	-0.25	5.361481	0.95383	-1.45466	-1.04794	0.917970555680675	-3.867313	-9.460739	-0.756996
Trial1	2	1	blindfold	clockwise	practice	Free	1	0.5	-0.25	5.381485	0.93006	-1.45471	-1.05353	0.911379204168028	-3.794736	-9.473435	-1.032517
Trial1	2	1	blindfold	clockwise	practice	Free	1	0.5	-0.25	5.401482	0.90608	-1.45474	-1.05949	0.905635123369509	-3.729544	-9.431117	-1.101973
Trial1	2	1	blindfold	clockwise	practice	Free	1	0.5	-0.25	5.421478	0.88123	-1.45471	-1.07264	0.906682295416473	-3.673678	-9.27454	-1.084196
Trial1	2	1	blindfold	clockwise	practice	Free	1	0.5	-0.25	5.441483	0.82824	-1.45463	-1.07944	0.892027013311249	-3.556052	-9.211063	-0.916736
Trial1	2	1	blindfold	clockwise	practice	Free	1	0.5	-0.25	5.461479	0.80102	-1.45462	-1.08652	0.889032540184225	-3.349811	-9.257613	-0.782978
Trial1	2	1	blindfold	clockwise	practice	Free	1	0.5	-0.25	5.481483	0.77239	-1.45461	-1.09331	0.886209946928006	-3.240899	-9.219527	-0.598027
Trial1	2	1	blindfold	clockwise	practice	Free	1	0.5	-0.25	5.50148	0.74417	-1.4546	-1.09993	0.884307684181071	-3.104598	-9.143354	-0.485194
Trial1	2	1	blindfold	clockwise	practice	Free	1	0.5	-0.25	5.521484	0.71566	-1.45458	-1.11275	0.889295721288684	-2.867213	-9.139123	-0.398044
Trial1	2	1	blindfold	clockwise	practice	Free	1	0.5	-0.25	5.541481	0.65752	-1.45455	-1.11875	0.882915097994695	-2.76883	-9.029096	-0.369777
Trial1	2	1	blindfold	clockwise	practice	Free	1	0.5	-0.25	5.561478	0.6289	-1.45452	-1.12474	0.884186226625148	-2.720036	-8.999473	-0.200998
Trial1	2	1	blindfold	clockwise	practice	Free	1	0.5	-0.25	5.581482	0.59857	-1.45449	-1.12977	0.885274740944523	-2.715931	-8.940228	-0.040661
Trial1	2	1	blindfold	clockwise	practice	Free	1	0.5	-0.25	5.601479	0.57085	-1.45445	-1.13465	0.887482581748773	-2.706655	-8.842897	0.021555
Trial1	2	1	blindfold	clockwise	practice	Free	1	0.5	-0.25	5.621483	0.54231	-1.45443	-1.14288	0.893881851388017	-2.541441	-8.902142	0.063669
Trial1	2	1	blindfold	clockwise	practice	Free	1	0.5	-0.25	5.641479	0.4858	-1.45443	-1.14655	0.896662506055646	-2.378056	-8.821738	-0.111343
Trial1	2	1	blindfold	clockwise	practice	Free	1	0.5	-0.25	5.661484	0.45711	-1.45442	-1.15017	0.90119117035756	-2.346448	-8.847128	-0.210101
Trial1	2	1	blindfold	clockwise	practice	Free	1	0.5	-0.25	5.68148	0.42875	-1.45442	-1.15356	0.906364772219388	-2.345789	-8.893678	-0.226451
Trial1	2	1	blindfold	clockwise	practice	Free	1	0.5	-0.25	5.701485	0.40162	-1.45444	-1.15695	0.912270201884398	-2.2105	-8.919069	-0.227283
Trial1	2	1	blindfold	clockwise	practice	Free	1	0.5	-0.25	5.721481	0.37419	-1.45444	-1.16322	0.921845441982399	-2.013762	-8.834433	-0.187685
Trial1	2	1	blindfold	clockwise	practice	Free	1	0.5	-0.25	5.741478	0.32299	-1.45438	-1.16619	0.933132738557669	-1.687924	-8.63977	-0.096279
Trial1	2	1	blindfold	clockwise	practice	Free	1	0.5	-0.25	5.761482	0.29791	-1.45433	-1.1688	0.940762350160037	-1.589401	-8.644002	-0.018759
Trial1	2	1	blindfold	clockwise	practice	Free	1	0.5	-0.25	5.781479	0.27449	-1.45431	-1.17117	0.948371721766284	-1.505021	-8.627075	-0.0066218
Trial1	2	1	blindfold	clockwise	practice	Free	1	0.5	-0.25	5.801483	0.25205	-1.45431	-1.1733	0.956013678028391	-1.348819	-8.635538	0.011653
Trial1	2	1	blindfold	clockwise	practice	Free	1	0.5	-0.25	5.82148	0.23073	-1.45432	-1.17686	0.965181827629327	-1.120364	-8.610148	0.022332
Trial1	2	1	blindfold	clockwise	practice	Free	1	0.5	-0.25	5.841484	0.19156	-1.45432	-1.17829	0.978190970732774	-0.734735	-8.63977	0.016382
Trial1	2	1	blindfold	clockwise	practice	Free	1	0.5	-0.25	5.861481	0.17414	-1.45433	-1.17952	0.984983343130635	-0.517763	-8.728638	-0.027847
Trial1	2	1	blindfold	clockwise	practice	Free	1	0.5	-0.25	5.881485	0.15951	-1.45435	-1.18066	0.99099015742745	-0.338011	-8.73287	-0.120514
Trial1	2	1	blindfold	clockwise	practice	Free	1	0.5	-0.25	5.901482	0.14594	-1.45435	-1.18176	0.996762303887816	-0.329178	-8.669393	-0.145146
Trial1	2	1	blindfold	clockwise	practice	Free	1	0.5	-0.25	5.921478	0.1344	-1.45435	-1.18346	1.00250233407907	-0.351489	-8.644002	-0.085779
Trial1	2	1	blindfold	clockwise	practice	Free	1	0.5	-0.25	5.941483	0.11738	-1.45429	-1.18402	1.00935190848084	-0.599173	-8.508584	0.02964
Trial1	2	1	blindfold	clockwise	practice	Free	1	0.5	-0.25	5.961479	0.11107	-1.45426	-1.18435	1.01206546188572	-0.662731	-8.419717	0.062894
Trial1	2	1	blindfold	clockwise	practice	Free	1	0.5	-0.25	5.981483	0.10654	-1.45422	-1.18454	1.01399006398543	-0.611557	-8.35624	0.046935
Trial1	2	1	blindfold	clockwise	practice	Free	1	0.5	-0.25	6.00148	0.10321	-1.45418	-1.18461	1.01535125821759	-0.539613	-8.339312	0.039727
Trial1	2	1	blindfold	clockwise	practice	Free	1	0.5	-0.25	6.021484	0.10147	-1.45416	-1.18462	1.01604159863016	-0.398975	-8.335081	-0.021741
Trial1	2	1	blindfold	clockwise	practice	Free	1	0.5	-0.25	6.041481	0.10114	-1.45416	-1.18462	1.01617107998495	-0.162218	-8.377399	0.0069572
Trial1	2	1	blindfold	clockwise	practice	Free	1	0.5	-0.25	6.061478	0.10114	-1.45417	-1.18462	1.01617107998495	0.046575	-8.411253	-0.091653
Trial1	2	1	blindfold	clockwise	practice	Free	1	0.5	-0.25	6.081482	0.10115	-1.45419	-1.18463	1.01617647213683	0.169138	-8.457803	-0.094001
Trial1	2	1	blindfold	clockwise	practice	Free	1	0.5	-0.25	6.101479	0.10116	-1.4542	-1.18463	1.016172550614	0.236301	-8.373167	-0.046589
Trial1	2	1	blindfold	clockwise	practice	Free	1	0.5	-0.25	6.121483	0.10117	-1.45419	-1.18462	1.01615930361115	0.171931	-8.335081	0.011754
Trial1	2	1	blindfold	clockwise	practice	Free	1	0.5	-0.25	6.141479	0.10117	-1.4541	-1.18461	1.01615020319891	-0.097432	-7.992305	0.202558
Trial1	2	1	blindfold	clockwise	practice	Free	1	0.5	-0.25	6.161484	0.10116	-1.45402	-1.1846	1.01614492055325	-0.198761	-7.83996	0.175677
Trial1	2	1	blindfold	clockwise	practice	Free	1	0.5	-0.25	6.18148	0.10115	-1.45395	-1.18459	1.01613963222841	-0.206625	-7.806106	0.133077
Trial1	2	1	blindfold	clockwise	practice	Free	1	0.5	-0.25	6.201485	0.10114	-1.4539	-1.18459	1.01614355982557	-0.192427	-7.772251	0.048718
Trial1	2	1	blindfold	clockwise	practice	Free	1	0.5	-0.25	6.221481	0.10113	-1.45389	-1.1846	1.01615669446463	-0.204102	-7.806106	-0.019175
Trial1	2	1	blindfold	clockwise	practice	Free	1	0.5	-0.25	6.241478	0.10111	-1.45391	-1.1846	1.01616454415501	-0.093158	-7.869583	-0.076826
Trial1	2	1	blindfold	clockwise	practice	Free	1	0.5	-0.25	6.261482	0.10111	-1.45393	-1.18461	1.0161737539822	-0.06684	-7.907669	-0.1399
Trial1	2	1	blindfold	clockwise	practice	Free	1	0.5	-0.25	6.281479	0.10111	-1.45394	-1.18462	1.01618285418352	-0.087613	-7.865351	-0.165542
Trial1	2	1	blindfold	clockwise	practice	Free	1	0.5	-0.25	6.301483	0.1011	-1.45393	-1.18463	1.01619610147017	-0.03289	-7.814569	-0.143555
Trial1	2	1	blindfold	clockwise	practice	Free	1	0.5	-0.25	6.32148	0.1011	-1.4539	-1.18464	1.01620531130738	0.030459	-7.700311	-0.12581
Trial1	2	1	blindfold	clockwise	practice	Free	1	0.5	-0.25	6.341484	0.10111	-1.45382	-1.18465	1.0162104838014	0.064639	-7.518343	-0.146286
Trial1	2	1	blindfold	clockwise	practice	Free	1	0.5	-0.25	6.361481	0.10111	-1.45377	-1.18466	1.01621969370443	-0.0073661	-7.404085	-0.155718
Trial1	2	1	blindfold	clockwise	practice	Free	1	0.5	-0.25	6.381485	0.10111	-1.45372	-1.18467	1.01622890362266	-0.087574	-7.294058	-0.169504
Trial1	2	1	blindfold	clockwise	practice	Free	1	0.5	-0.25	6.401482	0.1011	-1.45366	-1.18468	1.01624204116652	-0.125928	-7.171336	-0.14884
Trial1	2	1	blindfold	clockwise	practice	Free	1	0.5	-0.25	6.421478	0.1011	-1.45359	-1.18469	1.01625125107956	-0.20259	-7.006295	-0.111803
Trial1	2	1	blindfold	clockwise	practice	Free	1	0.5	-0.25	6.441483	0.10107	-1.45347	-1.1847	1.01627223535153	-0.193596	-6.832792	-0.141232
Trial1	2	1	blindfold	clockwise	practice	Free	1	0.5	-0.25	6.461479	0.10107	-1.45343	-1.1847	1.01627223535153	-0.127113	-6.773546	-0.051388
Trial1	2	1	blindfold	clockwise	practice	Free	1	0.5	-0.25	6.481483	0.10106	-1.45341	-1.1847	1.01627616029921	-0.0046871	-6.773546	-0.028477
Trial2	3	1	blindfold	clockwise	practice	Guided	1	0.5	0	0	0.41271	-1.45223	-0.79887	0.803624826845185	-5.45752	-4.699964	2.399676
Trial2	3	1	blindfold	clockwise	practice	Guided	1	0.5	0	0.01711273	0.41176	-1.45223	-0.79885	0.80370866910098	-5.485374	-4.742282	2.447476
Trial2	3	1	blindfold	clockwise	practice	Guided	1	0.5	0	0.03710938	0.41092	-1.45225	-0.79881	0.803761573183974	-5.64511	-4.780369	2.427749
Trial2	3	1	blindfold	clockwise	practice	Guided	1	0.5	0	0.05711365	0.40198	-1.45242	-0.7989	0.804890767039867	-4.943123	-5.051204	2.18489
Trial2	3	1	blindfold	clockwise	practice	Guided	1	0.5	0	0.07711029	0.39308	-1.45252	-0.79908	0.806201436597568	-4.431444	-5.317807	1.757903
Trial2	3	1	blindfold	clockwise	practice	Guided	1	0.5	0	0.09711456	0.38147	-1.45264	-0.79927	0.808011048095892	-4.219773	-5.487079	1.408084
Trial2	3	1	blindfold	clockwise	practice	Guided	1	0.5	0	0.1171112	0.36715	-1.45274	-0.79939	0.81035394800684	-4.508554	-5.546324	1.218017
Trial2	3	1	blindfold	clockwise	practice	Guided	1	0.5	0	0.1371155	0.35075	-1.45277	-0.79931	0.813124824536643	-4.906585	-5.440529	1.201404
Trial2	3	1	blindfold	clockwise	practice	Guided	1	0.5	0	0.1571121	0.30896	-1.45264	-0.79919	0.821706152358767	-4.651926	-5.046972	1.711199
Trial2	3	1	blindfold	clockwise	practice	Guided	1	0.5	0	0.1771088	0.28441	-1.45254	-0.79919	0.827758283098867	-4.210988	-4.941177	1.780171
Trial2	3	1	blindfold	clockwise	practice	Guided	1	0.5	0	0.197113	0.25775	-1.45249	-0.79911	0.835022062581413	-3.803349	-5.030045	1.735396
Trial2	3	1	blindfold	clockwise	practice	Guided	1	0.5	0	0.2171097	0.22763	-1.45251	-0.79913	0.84427134986518	-3.51078	-5.165462	1.718874
Trial2	3	1	blindfold	clockwise	practice	Guided	1	0.5	0	0.237114	0.19965	-1.45256	-0.79921	0.853783791722943	-3.356631	-5.220476	1.632228
Trial2	3	1	blindfold	clockwise	practice	Guided	1	0.5	0	0.2571106	0.1348	-1.4526	-0.79922	0.878705634728365	-3.055497	-5.148535	1.576496
Trial2	3	1	blindfold	clockwise	practice	Guided	1	0.5	0	0.2771149	0.10289	-1.45258	-0.7992	0.892421979620246	-2.828383	-5.038508	1.640192
Trial2	3	1	blindfold	clockwise	practice	Guided	1	0.5	0	0.2971115	0.068266	-1.45253	-0.79921	0.908367153874481	-2.573897	-4.945409	1.588113
Trial2	3	1	blindfold	clockwise	practice	Guided	1	0.5	0	0.3171158	0.033102	-1.45248	-0.79926	0.925640492049104	-2.37083	-4.873468	1.432972
Trial2	3	1	blindfold	clockwise	practice	Guided	1	0.5	0	0.3371124	-0.0013542	-1.45245	-0.79942	0.943625120968083	-2.194553	-4.843846	1.342608
Trial2	3	1	blindfold	clockwise	practice	Guided	1	0.5	0	0.3571091	-0.070634	-1.45245	-0.79952	0.982270541903404	-1.844354	-5.072363	0.924329
Trial2	3	1	blindfold	clockwise	practice	Guided	1	0.5	0	0.3771133	-0.10515	-1.45252	-0.79957	1.00275557585408	-1.662918	-5.152767	0.879464
Trial2	3	1	blindfold	clockwise	practice	Guided	1	0.5	0	0.39711	-0.14035	-1.45257	-0.79958	1.02439067865262	-1.465449	-5.156999	0.819549
Trial2	3	1	blindfold	clockwise	practice	Guided	1	0.5	0	0.4171143	-0.17402	-1.45257	-0.79954	1.04573761289742	-1.488809	-4.958104	0.899678
Trial2	3	1	blindfold	clockwise	practice	Guided	1	0.5	0	0.4371109	-0.20815	-1.45249	-0.79944	1.0679797644365	-1.372791	-4.738051	1.072564
Trial2	3	1	blindfold	clockwise	practice	Guided	1	0.5	0	0.4571152	-0.27474	-1.45232	-0.79941	1.11322880068569	-1.312127	-4.594169	1.172308
Trial2	3	1	blindfold	clockwise	practice	Guided	1	0.5	0	0.4771118	-0.30454	-1.45228	-0.79935	1.13412745521261	-1.3686	-4.488374	1.130187
Trial2	3	1	blindfold	clockwise	practice	Guided	1	0.5	0	0.4971085	-0.30986	-1.45227	-0.79873	1.13747212854173	-5.440693	-4.154062	1.526616
Trial2	3	1	blindfold	clockwise	practice	Guided	1	0.5	0	0.5171127	-0.30599	-1.45214	-0.79575	1.13262438364821	-8.45722	-3.036867	3.484396
Trial2	3	1	blindfold	clockwise	practice	Guided	1	0.5	0	0.5371094	-0.30434	-1.45155	-0.77979	1.12028356366403	-7.892838	-1.149484	5.104739
Trial2	3	1	blindfold	clockwise	practice	Guided	1	0.5	0	0.5571136	-0.30265	-1.45068	-0.76857	1.11128164021749	-2.56667	-3.625087	2.961019
Trial2	3	1	blindfold	clockwise	practice	Guided	1	0.5	0	0.5771103	-0.30152	-1.45155	-0.75703	1.10251019527988	-1.057213	-5.283953	1.945176
Trial2	3	1	blindfold	clockwise	practice	Guided	1	0.5	0	0.5971146	-0.3007	-1.45247	-0.7459	1.09429761827182	-0.809418	-5.872173	1.036188
Trial2	3	1	blindfold	clockwise	practice	Guided	1	0.5	0	0.6171112	-0.30041	-1.45296	-0.73633	1.08758360073724	-1.067749	-5.999127	0.463134
Trial2	3	1	blindfold	clockwise	practice	Guided	1	0.5	0	0.6371155	-0.30052	-1.45306	-0.71967	1.07645584234944	-1.84622	-5.673278	0.578317
Trial2	3	1	blindfold	clockwise	practice	Guided	1	0.5	0	0.6571121	-0.30128	-1.45234	-0.71131	1.07145298448747	-3.292442	-3.451583	1.802333
Trial2	3	1	blindfold	clockwise	practice	Guided	1	0.5	0	0.6771088	-0.30156	-1.45182	-0.70208	1.06555842233488	-3.282399	-3.087649	2.270421
Trial2	3	1	blindfold	clockwise	practice	Guided	1	0.5	0	0.697113	-0.30165	-1.45154	-0.69199	1.05900561265569	-3.209208	-3.062258	2.187634
Trial2	3	1	blindfold	clockwise	practice	Guided	1	0.5	0	0.7171097	-0.30161	-1.45148	-0.68082	1.05171024395917	-3.174264	-3.210371	2.125815
Trial2	3	1	blindfold	clockwise	practice	Guided	1	0.5	0	0.737114	-0.30161	-1.45157	-0.65694	1.03641146394392	-3.35429	-3.650478	2.066447
Trial2	3	1	blindfold	clockwise	practice	Guided	1	0.5	0	0.7571106	-0.30178	-1.45194	-0.64396	1.02836551160255	-3.72217	-4.005949	2.736153
Trial2	3	1	blindfold	clockwise	practice	Guided	1	0.5	0	0.7771149	-0.30188	-1.45197	-0.62976	1.01961229355258	-3.901909	-3.713955	2.969286
Trial2	3	1	blindfold	clockwise	practice	Guided	1	0.5	0	0.7971115	-0.30194	-1.45187	-0.61421	1.01012954119454	-3.897349	-3.455815	3.058491
Trial2	3	1	blindfold	clockwise	practice	Guided	1	0.5	0	0.8171158	-0.30195	-1.45174	-0.59669	0.999581297265738	-3.90738	-3.320398	3.114455
Trial2	3	1	blindfold	clockwise	practice	Guided	1	0.5	0	0.8371124	-0.30195	-1.45166	-0.5576	0.976750530399912	-3.817022	-3.333093	3.22945
Trial2	3	1	blindfold	clockwise	practice	Guided	1	0.5	0	0.8571091	-0.30188	-1.45164	-0.53633	0.964707929942081	-3.600204	-3.197675	2.860431
Trial2	3	1	blindfold	clockwise	practice	Guided	1	0.5	0	0.8771133	-0.3018	-1.45168	-0.51397	0.95239090661722	-3.339391	-3.616624	2.904002
Trial2	3	1	blindfold	clockwise	practice	Guided	1	0.5	0	0.89711	-0.30168	-1.4518	-0.48994	0.939538206207633	-3.13957	-3.777432	2.636806
Trial2	3	1	blindfold	clockwise	practice	Guided	1	0.5	0	0.9171143	-0.30158	-1.4519	-0.46644	0.927414029278455	-3.078371	-3.845141	2.668406
Trial2	3	1	blindfold	clockwise	practice	Guided	1	0.5	0	0.9371109	-0.30153	-1.45193	-0.41407	0.902166459098282	-3.031769	-3.612392	2.840494
Trial2	3	1	blindfold	clockwise	practice	Guided	1	0.5	0	0.9571152	-0.30159	-1.4518	-0.38795	0.890534517031289	-3.298718	-3.785896	2.185033
Trial2	3	1	blindfold	clockwise	practice	Guided	1	0.5	0	0.9771118	-0.30162	-1.45186	-0.36135	0.879299981434313	-3.351898	-3.832445	2.306802
Trial2	3	1	blindfold	clockwise	practice	Guided	1	0.5	0	0.9971085	-0.30166	-1.45187	-0.33409	0.868490001109696	-3.432345	-3.468511	2.626332
Trial2	3	1	blindfold	clockwise	practice	Guided	1	0.5	0	1.017113	-0.3017	-1.45179	-0.30633	0.858231291468464	-3.330793	-3.523524	2.286079
Trial2	3	1	blindfold	clockwise	practice	Guided	1	0.5	0	1.037109	-0.30166	-1.45181	-0.24833	0.839241648805678	-3.124671	-3.794359	2.068275
Trial2	3	1	blindfold	clockwise	practice	Guided	1	0.5	0	1.057114	-0.30153	-1.45194	-0.21983	0.831129094504796	-3.036867	-3.603928	2.028306
Trial2	3	1	blindfold	clockwise	practice	Guided	1	0.5	0	1.07711	-0.3015	-1.45187	-0.19146	0.824050461723978	-2.852389	-4.035572	1.630286
Trial2	3	1	blindfold	clockwise	practice	Guided	1	0.5	0	1.097115	-0.30144	-1.45194	-0.16351	0.817949627322871	-2.751629	-4.204844	1.257367
Trial2	3	1	blindfold	clockwise	practice	Guided	1	0.5	0	1.117111	-0.30138	-1.45202	-0.13496	0.812664825379946	-2.697067	-4.005949	1.674742
Trial2	3	1	blindfold	clockwise	practice	Guided	1	0.5	0	1.137115	-0.30139	-1.45198	-0.080098	0.805382895629572	-2.692331	-4.073658	1.505644
Trial2	3	1	blindfold	clockwise	practice	Guided	1	0.5	0	1.157112	-0.30132	-1.45215	-0.054083	0.803143008360534	-2.605965	-4.424897	1.18478
Trial2	3	1	blindfold	clockwise	practice	Guided	1	0.5	0	1.177109	-0.3013	-1.45216	-0.028531	0.801807793958618	-2.708641	-3.921313	1.24554
Trial2	3	1	blindfold	clockwise	practice	Guided	1	0.5	0	1.197113	-0.30134	-1.45206	-0.003572	0.801347945056653	-2.687862	-4.162526	1.101801
Trial2	3	1	blindfold	clockwise	practice	Guided	1	0.5	0	1.21711	-0.30136	-1.45209	0.020646	0.801625925629975	-2.726771	-4.281016	0.959522
Trial2	3	1	blindfold	clockwise	practice	Guided	1	0.5	0	1.237114	-0.30136	-1.45214	0.06928	0.804349168949188	-2.801608	-4.331798	1.404529
Trial2	3	1	blindfold	clockwise	practice	Guided	1	0.5	0	1.257111	-0.30147	-1.45203	0.09226701	0.806763492005076	-3.038685	-4.005949	1.105867
Trial2	3	1	blindfold	clockwise	practice	Guided	1	0.5	0	1.277115	-0.3015	-1.452	0.11468	0.80966273254478	-3.032766	-4.111744	1.011353
Trial2	3	1	blindfold	clockwise	practice	Guided	1	0.5	0	1.297112	-0.30152	-1.45203	0.13737	0.813206498108376	-3.083612	-4.073658	1.421348
Trial2	3	1	blindfold	clockwise	practice	Guided	1	0.5	0	1.317116	-0.30154	-1.45201	0.15856	0.817072593245834	-3.153534	-3.790127	1.539944
Trial2	3	1	blindfold	clockwise	practice	Guided	1	0.5	0	1.337112	-0.30156	-1.45192	0.20254	0.826753203046631	-3.168736	-3.760505	1.240528
Trial2	3	1	blindfold	clockwise	practice	Guided	1	0.5	0	1.357109	-0.30148	-1.45198	0.22315	0.831965202773551	-2.684264	-4.065194	1.17836
Trial2	3	1	blindfold	clockwise	practice	Guided	1	0.5	0	1.377113	-0.30139	-1.45203	0.24343	0.837546468127814	-2.588305	-4.141367	1.319368
Trial2	3	1	blindfold	clockwise	practice	Guided	1	0.5	0	1.39711	-0.30132	-1.45205	0.26348	0.84352559850066	-2.636569	-3.963631	1.388754
Trial2	3	1	blindfold	clockwise	practice	Guided	1	0.5	0	1.417114	-0.30127	-1.452	0.28387	0.850068120404271	-2.410331	-4.073658	1.381483
Trial2	3	1	blindfold	clockwise	practice	Guided	1	0.5	0	1.437111	-0.30122	-1.45201	0.32357	0.86408971837799	-2.297545	-4.12444	1.336061
Trial2	3	1	blindfold	clockwise	practice	Guided	1	0.5	0	1.457115	-0.30118	-1.45204	0.34337	0.871660685683097	-2.479394	-3.942472	1.903522
Trial2	3	1	blindfold	clockwise	practice	Guided	1	0.5	0	1.477112	-0.30121	-1.45197	0.36349	0.87980819460399	-2.555261	-3.730882	1.984348
Trial2	3	1	blindfold	clockwise	practice	Guided	1	0.5	0	1.497108	-0.30126	-1.45187	0.38444	0.888713506202868	-2.609704	-3.684332	1.781557
Trial2	3	1	blindfold	clockwise	practice	Guided	1	0.5	0	1.517113	-0.30129	-1.45184	0.40491	0.897784929396632	-2.550569	-3.718187	1.663098
Trial2	3	1	blindfold	clockwise	practice	Guided	1	0.5	0	1.537109	-0.30127	-1.45185	0.44751	0.917768396480876	-2.387322	-3.574306	1.777673
Trial2	3	1	blindfold	clockwise	practice	Guided	1	0.5	0	1.557114	-0.30119	-1.45178	0.46924	0.928488856718164	-2.456432	-3.540451	2.054126
Trial2	3	1	blindfold	clockwise	practice	Guided	1	0.5	0	1.57711	-0.30117	-1.45176	0.49108	0.939698306911713	-2.155876	-3.680101	1.728473
Trial2	3	1	blindfold	clockwise	practice	Guided	1	0.5	0	1.597115	-0.30113	-1.45183	0.51278	0.951184845920586	-1.985708	-4.022876	1.432101
Trial2	3	1	blindfold	clockwise	practice	Guided	1	0.5	0	1.617111	-0.30105	-1.45194	0.535	0.9632788497245	-1.895882	-3.798591	1.423641
Trial2	3	1	blindfold	clockwise	practice	Guided	1	0.5	0	1.637115	-0.30099	-1.45194	0.57951	0.988643926788436	-1.972949	-3.730882	1.876595
Trial2	3	1	blindfold	clockwise	practice	Guided	1	0.5	0	1.657112	-0.30098	-1.4518	0.60143	1.00164215498874	-1.87585	-3.836677	1.321181
Trial2	3	1	blindfold	clockwise	practice	Guided	1	0.5	0	1.677109	-0.30094	-1.45189	0.62303	1.01472719695841	-1.800235	-3.98479	1.304644
Trial2	3	1	blindfold	clockwise	practice	Guided	1	0.5	0	1.697113	-0.30091	-1.45195	0.64454	1.02805086052579	-1.84497	-3.870532	1.409284
Trial2	3	1	blindfold	clockwise	practice	Guided	1	0.5	0	1.71711	-0.30092	-1.45192	0.66697	1.04226763088871	-1.969339	-3.735114	1.980473
Trial2	3	1	blindfold	clockwise	practice	Guided	1	0.5	0	1.737114	-0.30097	-1.45184	0.71018	1.07047123489331	-2.010403	-3.667405	1.470457
Trial2	3	1	blindfold	clockwise	practice	Guided	1	0.5	0	1.757111	-0.30095	-1.45196	0.73179	1.08491359139709	-1.90271	-3.883227	0.988041
Trial2	3	1	blindfold	clockwise	practice	Guided	1	0.5	0	1.777115	-0.30093	-1.45198	0.75272	1.09912522045669	-1.896562	-3.823982	1.592492
Trial2	3	1	blindfold	clockwise	practice	Guided	1	0.5	0	1.797112	-0.30091	-1.45192	0.77366	1.11355584671331	-1.962251	-3.663173	1.550074
Trial2	3	1	blindfold	clockwise	practice	Guided	1	0.5	0	1.817116	-0.30092	-1.45185	0.79484	1.12838087764447	-1.843807	-3.997486	1.098657
Trial2	3	1	blindfold	clockwise	practice	Guided	1	0.5	0	1.837112	-0.3009	-1.45195	0.8053401	1.1357875806782	-1.655116	-4.204844	0.766035
Trial2	3	1	blindfold	clockwise	practice	Guided	1	0.5	0	1.857109	-0.30092	-1.45192	0.80388	1.13476690388025	-3.017552	-0.658595	6.253392
Trial2	3	1	blindfold	clockwise	practice	Guided	1	0.5	0	1.877113	-0.30113	-1.45135	0.80362	1.13473095722979	-3.807629	-2.986075	6.858984
Trial2	3	1	blindfold	clockwise	practice	Guided	1	0.5	0	1.89711	-0.3014	-1.45146	0.80353	1.13485787416088	-4.272655	-3.184969	6.80544
Trial2	3	1	blindfold	clockwise	practice	Guided	1	0.5	0	1.917114	-0.30152	-1.45141	0.80353	1.1349426062749	-4.80447	-2.004297	6.529363
Trial2	3	1	blindfold	clockwise	practice	Guided	1	0.5	0	1.937111	-0.3017	-1.45136	0.80352	1.13506269089503	-4.898801	-2.964916	7.261522
Trial2	3	1	blindfold	clockwise	practice	Guided	1	0.5	0	1.957115	-0.30174	-1.45137	0.80334	1.13496352227611	-3.923207	-3.083406	5.882469
Trial2	3	1	blindfold	clockwise	practice	Guided	1	0.5	0	1.977112	-0.30171	-1.45142	0.80299	1.13469459100612	-2.536847	-3.972084	4.78906
Trial2	3	1	blindfold	clockwise	practice	Guided	1	0.5	0	1.997108	-0.30157	-1.45159	0.80266	1.13436216399396	-2.137863	-3.917071	3.994427
Trial2	3	1	blindfold	clockwise	practice	Guided	1	0.5	0	2.017113	-0.30143	-1.45173	0.80259	1.13421371541445	-2.076574	-4.162515	4.245411
Trial2	3	1	blindfold	clockwise	practice	Guided	1	0.5	0	2.037109	-0.30139	-1.45179	0.80255	1.13415715435854	-1.914011	-4.052488	4.201831
Trial2	3	1	blindfold	clockwise	practice	Guided	1	0.5	0	2.057114	-0.30135	-1.45179	0.8025401	1.13412185087109	-1.732976	-3.591222	4.69571
Trial2	3	1	blindfold	clockwise	practice	Guided	1	0.5	0	2.07711	-0.30132	-1.45179	0.80252	1.1340864316834	-1.479566	-3.451573	4.48645
Trial2	3	1	blindfold	clockwise	practice	Guided	1	0.5	0	2.097115	-0.30128	-1.45179	0.80248	1.13402987062853	-1.258869	-3.489659	4.392728
Trial2	3	1	blindfold	clockwise	practice	Guided	1	0.5	0	2.117111	-0.30122	-1.45179	0.80233	1.13388136257158	-0.677939	-3.574295	3.921333
Trial2	3	1	blindfold	clockwise	practice	Guided	1	0.5	0	2.137115	-0.301	-1.4518	0.80189	1.1334145314058	-0.110959	-3.697017	3.503965
Trial2	3	1	blindfold	clockwise	practice	Guided	1	0.5	0	2.157112	-0.30035	-1.45187	0.8017099	1.1328278699876	0.888771	-3.895912	2.840185
Trial2	3	1	blindfold	clockwise	practice	Guided	1	0.5	0	2.177109	-0.30003	-1.45194	0.80152	1.1324673435064	1.600327	-4.234456	2.61279
Trial2	3	1	blindfold	clockwise	practice	Guided	1	0.5	0	2.197113	-0.29952	-1.45198	0.80146	1.13206467638726	1.274219	-3.663163	2.623207
Trial2	3	1	blindfold	clockwise	practice	Guided	1	0.5	0	2.21711	-0.29902	-1.45187	0.80156	1.13178238068281	1.122577	-3.201896	3.161847
Trial2	3	1	blindfold	clockwise	practice	Guided	1	0.5	0	2.237114	-0.29853	-1.4517	0.8017099	1.13154274198524	1.117171	-3.015697	3.738703
Trial2	3	1	blindfold	clockwise	practice	Guided	1	0.5	0	2.257111	-0.298	-1.45153	0.80188	1.13128933089617	1.32538	-2.647531	3.828628
Trial2	3	1	blindfold	clockwise	practice	Guided	1	0.5	0	2.277115	-0.29595	-1.4513	0.80179	1.12978033169029	1.922668	-2.617908	3.55801
Trial2	3	1	blindfold	clockwise	practice	Guided	1	0.5	0	2.297112	-0.29395	-1.4513	0.80163	1.12825851565095	2.407909	-2.723703	3.175664
Trial2	3	1	blindfold	clockwise	practice	Guided	1	0.5	0	2.317116	-0.29062	-1.45135	0.8015	1.12582515028464	2.79783	-2.78718	2.918624
Trial2	3	1	blindfold	clockwise	practice	Guided	1	0.5	0	2.337112	-0.28549	-1.45138	0.80142	1.1221713432338	3.20214	-2.626372	2.942448
Trial2	3	1	blindfold	clockwise	practice	Guided	1	0.5	0	2.357109	-0.26986	-1.45123	0.80141	1.1112796398276	3.90517	-2.368232	2.824984
Trial2	3	1	blindfold	clockwise	practice	Guided	1	0.5	0	2.377113	-0.25824	-1.45116	0.80143	1.10327598455777	4.038645	-2.186264	2.858156
Trial2	3	1	blindfold	clockwise	practice	Guided	1	0.5	0	2.39711	-0.24347	-1.45112	0.80147	1.09320710288692	4.061882	-2.275132	2.937667
Trial2	3	1	blindfold	clockwise	practice	Guided	1	0.5	0	2.417114	-0.22594	-1.45111	0.80145	1.08134684208346	3.937386	-2.038151	2.872888
Trial2	3	1	blindfold	clockwise	practice	Guided	1	0.5	0	2.437111	-0.20634	-1.45105	0.80143	1.06827253010889	3.901486	-1.919661	2.813881
Trial2	3	1	blindfold	clockwise	practice	Guided	1	0.5	0	2.457115	-0.159	-1.45095	0.80152	1.03764893223693	3.680929	-1.98737	3.072705
Trial2	3	1	blindfold	clockwise	practice	Guided	1	0.5	0	2.477112	-0.13222	-1.45096	0.80165	1.02095290352285	3.677907	-1.911197	3.372469
Trial2	3	1	blindfold	clockwise	practice	Guided	1	0.5	0	2.497108	-0.10335	-1.45097	0.80177	1.00342732877743	3.546557	-2.008529	3.564648
Trial2	3	1	blindfold	clockwise	practice	Guided	1	0.5	0	2.517113	-0.071598	-1.451	0.8018399	0.984719034179217	3.415012	-2.156642	3.69383
Trial2	3	1	blindfold	clockwise	practice	Guided	1	0.5	0	2.537109	-0.040038	-1.45105	0.80191	0.966799234062311	3.285137	-2.15241	3.745903
Trial2	3	1	blindfold	clockwise	practice	Guided	1	0.5	0	2.557114	0.031834	-1.45106	0.80188	0.928542375051826	3.283177	-2.093165	3.758576
Trial2	3	1	blindfold	clockwise	practice	Guided	1	0.5	0	2.57711	0.069004	-1.45106	0.80177	0.910270693811332	3.142119	-2.19896	3.505421
Trial2	3	1	blindfold	clockwise	practice	Guided	1	0.5	0	2.597115	0.10755	-1.45109	0.80168	0.892584939530903	2.917385	-2.258205	3.295288
Trial2	3	1	blindfold	clockwise	practice	Guided	1	0.5	0	2.617111	0.14727	-1.45114	0.80167	0.8758386094716	2.820042	-2.342841	3.312023
Trial2	3	1	blindfold	clockwise	practice	Guided	1	0.5	0	2.637115	0.18927	-1.45116	0.80172	0.859830288807378	2.660596	-2.304755	3.452291
Trial2	3	1	blindfold	clockwise	practice	Guided	1	0.5	0	2.657112	0.23345	-1.45115	0.80169	0.844840655267519	2.381104	-2.241278	3.482837
Trial2	3	1	blindfold	clockwise	practice	Guided	1	0.5	0	2.677109	0.31858	-1.45105	0.8016	0.821873313106847	2.08462	-1.957747	3.156271
Trial2	3	1	blindfold	clockwise	practice	Guided	1	0.5	0	2.697113	0.36052	-1.451	0.80152	0.813565586329321	1.84444	-2.165105	3.061921
Trial2	3	1	blindfold	clockwise	practice	Guided	1	0.5	0	2.71711	0.40401	-1.45105	0.80141	0.807138215985871	1.768664	-2.347073	2.842666
Trial2	3	1	blindfold	clockwise	practice	Guided	1	0.5	0	2.737114	0.45026	-1.45116	0.80109	0.802632704088948	1.775211	-2.562895	2.524892
Trial2	3	1	blindfold	clockwise	practice	Guided	1	0.5	0	2.757111	0.53622	-1.45132	0.80094	0.801758587062272	1.597185	-2.626372	1.84198
Trial2	3	1	blindfold	clockwise	practice	Guided	1	0.5	0	2.777115	0.57977	-1.45133	0.80089	0.804852834787542	1.473142	-2.57559	1.777215
Trial2	3	1	blindfold	clockwise	practice	Guided	1	0.5	0	2.797112	0.62444	-1.4513	0.8009	0.810509777280164	1.20245	-2.516345	1.821077
Trial2	3	1	blindfold	clockwise	practice	Guided	1	0.5	0	2.817116	0.66743	-1.45127	0.80095	0.818262614967972	1.215226	-2.52904	1.911328
Trial2	3	1	blindfold	clockwise	practice	Guided	1	0.5	0	2.837112	0.71004	-1.45128	0.80111	0.828187176200764	1.150192	-2.681385	2.059193
Trial2	3	1	blindfold	clockwise	practice	Guided	1	0.5	0	2.857109	0.79617	-1.45138	0.80124	0.854226054366477	0.935596	-2.761789	2.519452
Trial2	3	1	blindfold	clockwise	practice	Guided	1	0.5	0	2.877113	0.83692	-1.45139	0.80135	0.869296796497263	0.876913	-2.846425	2.708886
Trial2	3	1	blindfold	clockwise	practice	Guided	1	0.5	0	2.89711	0.87692	-1.4514	0.80142	0.885631214827408	0.945121	-2.774485	2.825207
Trial2	3	1	blindfold	clockwise	practice	Guided	1	0.5	0	2.917114	0.91618	-1.45138	0.80147	0.903083570927819	0.982576	-2.795644	2.915636
Trial2	3	1	blindfold	clockwise	practice	Guided	1	0.5	0	2.937111	0.95593	-1.45138	0.80151	0.922111924989858	1.052428	-2.757557	3.08181
Trial2	3	1	blindfold	clockwise	practice	Guided	1	0.5	0	2.957115	1.03235	-1.45137	0.80143	0.962126024483057	0.963451	-2.78718	2.746022
Trial2	3	1	blindfold	clockwise	practice	Guided	1	0.5	0	2.977112	1.06796	-1.45139	0.80132	0.98218753676863	1.056281	-2.778716	2.658758
Trial2	3	1	blindfold	clockwise	practice	Guided	1	0.5	0	2.997108	1.10526	-1.45139	0.80124	1.00415395755164	1.256906	-2.74063	2.458021
Trial2	3	1	blindfold	clockwise	practice	Guided	1	0.5	0	3.017113	1.14217	-1.45141	0.80119	1.02678512540184	1.264952	-2.994538	2.388653
Trial2	3	1	blindfold	clockwise	practice	Guided	1	0.5	0	3.037109	1.17661	-1.45147	0.80123	1.04869948837949	1.183823	-3.019929	2.32476
Trial2	3	1	blindfold	clockwise	practice	Guided	1	0.5	0	3.057114	1.24739	-1.4515	0.80129	1.09574517325973	1.208165	-3.079174	2.606467
Trial2	3	1	blindfold	clockwise	practice	Guided	1	0.5	0	3.07711	1.28258	-1.45152	0.80132	1.12006484334562	1.147423	-3.028393	2.654849
Trial2	3	1	blindfold	clockwise	practice	Guided	1	0.5	0	3.097115	1.30977	-1.45152	0.80129	1.13920729092344	2.033801	-2.727935	2.114535
Trial2	3	1	blindfold	clockwise	practice	Guided	1	0.5	0	3.117111	1.30923	-1.45152	0.80142	1.13891497091242	9.62075	-3.942461	3.363945
Trial2	3	1	blindfold	clockwise	practice	Guided	1	0.5	0	3.137115	1.3058	-1.45163	0.80114	1.13628292845024	7.557199	-3.519281	3.668178
Trial2	3	1	blindfold	clockwise	practice	Guided	1	0.5	0	3.157112	1.30217	-1.45166	0.80051	1.13326652343161	-0.94099	-3.4685	0.118418
Trial2	3	1	blindfold	clockwise	practice	Guided	1	0.5	0	3.177109	1.30024	-1.45166	0.80022	1.13169615622263	-1.170796	-2.474027	0.218265
Trial2	3	1	blindfold	clockwise	practice	Guided	1	0.5	0	3.197113	1.29822	-1.45138	0.80039	1.13038904365194	0.91409	-2.211655	0.812814
Trial2	3	1	blindfold	clockwise	practice	Guided	1	0.5	0	3.21711	1.29766	-1.45122	0.80099	1.13041869301754	3.227	-2.825266	2.554871
Trial2	3	1	blindfold	clockwise	practice	Guided	1	0.5	0	3.237114	1.29953	-1.45125	0.80177	1.13229123951494	3.717373	-2.135483	3.943817
Trial2	3	1	blindfold	clockwise	practice	Guided	1	0.5	0	3.257111	1.30168	-1.45121	0.80176	1.13380337352773	2.288003	-3.007234	3.75096
Trial2	3	1	blindfold	clockwise	practice	Guided	1	0.5	0	3.277115	1.30156	-1.45125	0.8016599	1.13364764171978	1.447017	-2.922598	2.984698
Trial2	3	1	blindfold	clockwise	practice	Guided	1	0.5	0	3.297112	1.30129	-1.45132	0.80158	1.1334002139288	1.45872	-3.142651	2.573008
Trial2	3	1	blindfold	clockwise	practice	Guided	1	0.5	0	3.317116	1.30119	-1.4514	0.80155	1.13330830169928	2.023304	-3.125724	2.356666
Trial2	3	1	blindfold	clockwise	practice	Guided	1	0.5	0	3.337112	1.30119	-1.45141	0.80135	1.13316683392078	2.777722	-3.214592	2.200976
Trial2	3	1	blindfold	clockwise	practice	Guided	1	0.5	0	3.357109	1.30128	-1.45155	0.80115	1.13308911320934	3.184554	-3.654699	1.203519
Trial2	3	1	blindfold	clockwise	practice	Guided	1	0.5	0	3.377113	1.30136	-1.45165	0.80095	1.13300430496659	3.359203	-3.933998	0.819684
Trial2	3	1	blindfold	clockwise	practice	Guided	1	0.5	0	3.39711	1.30145	-1.45178	0.80074	1.13291953750765	3.689877	-4.048256	0.313948
Trial2	3	1	blindfold	clockwise	practice	Guided	1	0.5	0	3.417114	1.30158	-1.45187	0.80049	1.13283488902616	4.153013	-3.993243	-0.259565
Trial2	3	1	blindfold	clockwise	practice	Guided	1	0.5	0	3.437111	1.30175	-1.45194	0.79961	1.1323335002812	4.537174	-4.14982	-0.880244
Trial2	3	1	blindfold	clockwise	practice	Guided	1	0.5	0	3.457115	1.3021	-1.45209	0.79821	1.13159333128551	4.761717	-4.323323	-2.46262
Trial2	3	1	blindfold	clockwise	practice	Guided	1	0.5	0	3.477112	1.30226	-1.45215	0.79544	1.12975483901724	4.863586	-4.441814	-3.095918
Trial2	3	1	blindfold	clockwise	practice	Guided	1	0.5	0	3.497108	1.30241	-1.45221	0.79126	1.1269225367686	5.174255	-4.513754	-3.310937
Trial2	3	1	blindfold	clockwise	practice	Guided	1	0.5	0	3.517113	1.30256	-1.45225	0.78532	1.12286690180707	5.439287	-4.632245	-3.477379
Trial2	3	1	blindfold	clockwise	practice	Guided	1	0.5	0	3.537109	1.3027	-1.4523	0.76793	1.1108752814018	5.548959	-4.704185	-3.878407
Trial2	3	1	blindfold	clockwise	practice	Guided	1	0.5	0	3.557114	1.30269	-1.45228	0.75695	1.10330622080263	4.99506	-4.31486	-3.793989
Trial2	3	1	blindfold	clockwise	practice	Guided	1	0.5	0	3.57711	1.30254	-1.45219	0.74317	1.09378802202725	4.773725	-4.259846	-4.038816
Trial2	3	1	blindfold	clockwise	practice	Guided	1	0.5	0	3.597115	1.30241	-1.45217	0.72754	1.0831327180973	4.646167	-4.69149	-4.29525
Trial2	3	1	blindfold	clockwise	practice	Guided	1	0.5	0	3.617111	1.30234	-1.45227	0.70918	1.0708341578371	4.686378	-4.695722	-4.437668
Trial2	3	1	blindfold	clockwise	practice	Guided	1	0.5	0	3.637115	1.30233	-1.45237	0.6679701	1.04399112023016	4.743506	-4.99618	-4.124719
Trial2	3	1	blindfold	clockwise	practice	Guided	1	0.5	0	3.657112	1.30238	-1.45261	0.64416	1.02895854137853	4.787231	-5.385505	-4.098998
Trial2	3	1	blindfold	clockwise	practice	Guided	1	0.5	0	3.677109	1.30237	-1.45271	0.61882	1.01327969829288	4.591937	-5.360114	-3.78086
Trial2	3	1	blindfold	clockwise	practice	Guided	1	0.5	0	3.697113	1.30232	-1.4527	0.59329	0.997852884015439	4.516187	-5.533618	-4.247238
Trial2	3	1	blindfold	clockwise	practice	Guided	1	0.5	0	3.71711	1.3023	-1.45277	0.5644	0.980934570465429	4.573934	-5.74944	-4.459411
Trial2	3	1	blindfold	clockwise	practice	Guided	1	0.5	0	3.737114	1.30228	-1.45284	0.5046	0.947773319535769	4.491243	-5.495532	-3.74989
Trial2	3	1	blindfold	clockwise	practice	Guided	1	0.5	0	3.757111	1.30223	-1.45268	0.47381	0.931702242690064	4.572482	-5.732513	-3.546657
Trial2	3	1	blindfold	clockwise	practice	Guided	1	0.5	0	3.777115	1.30229	-1.45282	0.44191	0.915944120168208	4.692457	-6.07952	-3.897096
Trial2	3	1	blindfold	clockwise	practice	Guided	1	0.5	0	3.797112	1.30234	-1.45294	0.40964	0.900863178305292	4.386168	-5.660572	-2.817692
Trial2	3	1	blindfold	clockwise	practice	Guided	1	0.5	0	3.817116	1.30226	-1.4528	0.37715	0.886489309364741	4.202978	-5.123134	-2.574019
Trial2	3	1	blindfold	clockwise	practice	Guided	1	0.5	0	3.837112	1.30221	-1.45269	0.34303	0.872473727786932	4.487252	-5.791758	-3.299135
Trial2	3	1	blindfold	clockwise	practice	Guided	1	0.5	0	3.857109	1.30224	-1.45281	0.27606	0.848409191128921	4.444121	-5.563241	-2.923235
Trial2	3	1	blindfold	clockwise	practice	Guided	1	0.5	0	3.877113	1.30217	-1.4526	0.24121	0.837650902052234	4.349129	-5.817149	-2.763497
Trial2	3	1	blindfold	clockwise	practice	Guided	1	0.5	0	3.89711	1.30222	-1.45272	0.2075	0.828621122353996	4.49663	-5.393969	-2.457465
Trial2	3	1	blindfold	clockwise	practice	Guided	1	0.5	0	3.917114	1.30222	-1.45269	0.17323	0.82071027261068	4.446445	-4.873457	-1.671351
Trial2	3	1	blindfold	clockwise	practice	Guided	1	0.5	0	3.937111	1.30218	-1.45258	0.10693	0.809275515116997	4.596502	-5.783294	-2.380031
Trial2	3	1	blindfold	clockwise	practice	Guided	1	0.5	0	3.957115	1.3022	-1.45278	0.073306	0.805542392006416	4.185373	-4.924239	-1.847361
Trial2	3	1	blindfold	clockwise	practice	Guided	1	0.5	0	3.977112	1.30211	-1.45262	0.040765	0.803145172318228	4.102709	-5.588632	-2.177532
Trial2	3	1	blindfold	clockwise	practice	Guided	1	0.5	0	3.997108	1.30207	-1.45271	0.008418	0.802114195314847	4.282874	-5.546314	-2.38509
Trial2	3	1	blindfold	clockwise	practice	Guided	1	0.5	0	4.017113	1.30204	-1.45272	-0.024319	0.802408708796227	3.811286	-4.776126	-1.567485
Trial2	3	1	blindfold	clockwise	practice	Guided	1	0.5	0	4.037109	1.30196	-1.45251	-0.088039	0.806777970695099	4.016708	-5.292406	-2.208337
Trial2	3	1	blindfold	clockwise	practice	Guided	1	0.5	0	4.057114	1.30202	-1.45273	-0.1216	0.811185901428319	3.907942	-5.038498	-1.796333
Trial2	3	1	blindfold	clockwise	practice	Guided	1	0.5	0	4.07711	1.30197	-1.45257	-0.15225	0.816294033426763	3.731589	-5.085047	-2.154744
Trial2	3	1	blindfold	clockwise	practice	Guided	1	0.5	0	4.097115	1.30193	-1.45256	-0.18499	0.822990247404623	3.977287	-5.567473	-2.616684
Trial2	3	1	blindfold	clockwise	practice	Guided	1	0.5	0	4.117111	1.30194	-1.45271	-0.21656	0.830665959419696	3.616875	-5.288174	-2.06308
Trial2	3	1	blindfold	clockwise	practice	Guided	1	0.5	0	4.137115	1.30186	-1.4526	-0.24809	0.839361815933311	3.4471	-4.915775	-2.20151
Trial2	3	1	blindfold	clockwise	practice	Guided	1	0.5	0	4.157112	1.3018	-1.45252	-0.31271	0.860622330792517	3.728793	-5.347419	-2.656773
Trial2	3	1	blindfold	clockwise	practice	Guided	1	0.5	0	4.177109	1.30184	-1.4526	-0.34451	0.872716709361926	3.633704	-4.695722	-2.186326
Trial2	3	1	blindfold	clockwise	practice	Guided	1	0.5	0	4.197113	1.30182	-1.45247	-0.37764	0.886299809593371	3.700657	-5.377042	-2.655374
Trial2	3	1	blindfold	clockwise	practice	Guided	1	0.5	0	4.21711	1.30186	-1.4526	-0.41019	0.900686091413177	3.788089	-5.575936	-2.7832
Trial2	3	1	blindfold	clockwise	practice	Guided	1	0.5	0	4.237114	1.30187	-1.4527	-0.47661	0.932819793055664	3.59167	-4.94963	-2.662079
Trial2	3	1	blindfold	clockwise	practice	Guided	1	0.5	0	4.257111	1.30174	-1.45264	-0.51172	0.951127897429202	3.479262	-5.360114	-3.018828
Trial2	3	1	blindfold	clockwise	practice	Guided	1	0.5	0	4.277115	1.30169	-1.45266	-0.5462	0.970072935125373	3.168409	-4.928471	-2.712702
Trial2	3	1	blindfold	clockwise	practice	Guided	1	0.5	0	4.297112	1.30161	-1.45251	-0.58121	0.990143254759398	3.033671	-5.034266	-2.703283
Trial2	3	1	blindfold	clockwise	practice	Guided	1	0.5	0	4.317116	1.30154	-1.45248	-0.61755	1.01184703420984	3.029692	-5.038498	-2.525539
Trial2	3	1	blindfold	clockwise	practice	Guided	1	0.5	0	4.337112	1.30152	-1.45251	-0.68829	1.05649298074561	3.074264	-4.52645	-2.131341
Trial2	3	1	blindfold	clockwise	practice	Guided	1	0.5	0	4.357109	1.30151	-1.4524	-0.72355	1.0797884363014	3.091004	-5.140061	-1.956651
Trial2	3	1	blindfold	clockwise	practice	Guided	1	0.5	0	4.377113	1.30155	-1.45248	-0.76074	1.1050826127636	3.340761	-4.725344	-2.057609
Trial2	3	1	blindfold	clockwise	practice	Guided	1	0.5	0	4.39711	1.30158	-1.45239	-0.79463	1.1287016583792	3.15085	-4.958093	-2.09272
Trial2	3	1	blindfold	clockwise	practice	Guided	1	0.5	0	4.417114	1.30158	-1.45244	-0.8121001	1.14106840581838	3.152351	-5.156988	-1.70721
Trial2	3	1	blindfold	clockwise	practice	Guided	1	0.5	0	4.437111	1.30161	-1.4524	-0.80544	1.13635918105386	4.472627	-2.490956	-5.44492
Trial2	3	1	blindfold	clockwise	practice	Guided	1	0.5	0	4.457115	1.30187	-1.45358	-0.80475	1.13605381594347	3.564483	-9.012159	-7.72344
Trial2	3	1	blindfold	clockwise	practice	Guided	1	0.5	0	4.477112	1.30187	-1.45384	-0.80417	1.13564302424061	4.261971	-5.884859	-6.57305
Trial2	3	1	blindfold	clockwise	practice	Guided	1	0.5	0	4.497108	1.30187	-1.4535	-0.80329	1.13502004779832	3.796421	-5.702892	-3.848574
Trial2	3	1	blindfold	clockwise	practice	Guided	1	0.5	0	4.517113	1.30191	-1.45331	-0.80297	1.13482171895159	4.450096	-6.612729	-3.908524
Trial2	3	1	blindfold	clockwise	practice	Guided	1	0.5	0	4.537109	1.30193	-1.45326	-0.80251	1.13451045965019	4.402785	-5.250089	-3.908968
Trial2	3	1	blindfold	clockwise	practice	Guided	1	0.5	0	4.557114	1.30187	-1.45291	-0.80234	1.13434787376415	2.599991	-5.406666	-3.112439
Trial2	3	1	blindfold	clockwise	practice	Guided	1	0.5	0	4.57711	1.30177	-1.45284	-0.80222	1.13419234786353	1.997636	-4.42912	-3.388224
Trial2	3	1	blindfold	clockwise	practice	Guided	1	0.5	0	4.597115	1.30162	-1.45258	-0.8021	1.13400134451242	1.609512	-3.967854	-3.340961
Trial2	3	1	blindfold	clockwise	practice	Guided	1	0.5	0	4.617111	1.30143	-1.4524	-0.80209	1.13385998710448	1.536349	-4.8523	-3.430909
Trial2	3	1	blindfold	clockwise	practice	Guided	1	0.5	0	4.637115	1.3014	-1.4524	-0.80212	1.13386000531251	1.925527	-5.042731	-4.068948
Trial2	3	1	blindfold	clockwise	practice	Guided	1	0.5	0	4.657112	1.30137	-1.45246	-0.8021801	1.13388119347112	2.671119	-6.324966	-5.240348
Trial2	3	1	blindfold	clockwise	practice	Guided	1	0.5	0	4.677109	1.30137	-1.45277	-0.8022701	1.13394486914148	2.881251	-7.073995	-6.023085
Trial2	3	1	blindfold	clockwise	practice	Guided	1	0.5	0	4.697113	1.30138	-1.45305	-0.80235	1.13400849755245	2.921418	-6.858173	-6.480744
Trial2	3	1	blindfold	clockwise	practice	Guided	1	0.5	0	4.71711	1.30138	-1.45311	-0.80243	1.13406509423429	2.688692	-6.697365	-6.609249
Trial2	3	1	blindfold	clockwise	practice	Guided	1	0.5	0	4.737114	1.30138	-1.45314	-0.80259	1.13417833822797	2.404283	-6.786233	-6.885672
Trial2	3	1	blindfold	clockwise	practice	Guided	1	0.5	0	4.757111	1.30134	-1.45315	-0.80265	1.13419255505603	1.381491	-6.142999	-6.698005
Trial2	3	1	blindfold	clockwise	practice	Guided	1	0.5	0	4.777115	1.30129	-1.45314	-0.80273	1.13421383378655	0.872929	-6.181085	-6.751306
Trial2	3	1	blindfold	clockwise	practice	Guided	1	0.5	0	4.797112	1.30122	-1.45313	-0.80286	1.13425649561555	0.434886	-6.126072	-7.130375
Trial2	3	1	blindfold	clockwise	practice	Guided	1	0.5	0	4.817116	1.30107	-1.45311	-0.80297	1.13422833371234	-0.051729	-6.104913	-7.135985
Trial2	3	1	blindfold	clockwise	practice	Guided	1	0.5	0	4.837112	1.30089	-1.4531	-0.80306	1.13416493425314	-0.751173	-6.045668	-6.791519
Trial2	3	1	blindfold	clockwise	practice	Guided	1	0.5	0	4.857109	1.30031	-1.45303	-0.80308	1.13376961845617	-2.194619	-5.8637	-6.231452
Trial2	3	1	blindfold	clockwise	practice	Guided	1	0.5	0	4.877113	1.29983	-1.45298	-0.80313	1.13346623905042	-2.602621	-5.859468	-6.330718
Trial2	3	1	blindfold	clockwise	practice	Guided	1	0.5	0	4.89711	1.29889	-1.45294	-0.80315	1.13281734763173	-3.03077	-5.715587	-6.372983
Trial2	3	1	blindfold	clockwise	practice	Guided	1	0.5	0	4.917114	1.29718	-1.45286	-0.80309	1.13156955083752	-3.390262	-5.398202	-6.147118
Trial2	3	1	blindfold	clockwise	practice	Guided	1	0.5	0	4.937111	1.29427	-1.45276	-0.80303	1.12947868402692	-3.690801	-5.470143	-5.986421
Trial2	3	1	blindfold	clockwise	practice	Guided	1	0.5	0	4.957115	1.28989	-1.45276	-0.80318	1.12650973513545	-3.697714	-5.779064	-6.130487
Trial2	3	1	blindfold	clockwise	practice	Guided	1	0.5	0	4.977112	1.27696	-1.45299	-0.80327	1.11754612640989	-3.479984	-5.961032	-6.621629
Trial2	3	1	blindfold	clockwise	practice	Guided	1	0.5	0	4.997108	1.26899	-1.45299	-0.80325	1.11200551599259	-3.666593	-5.766369	-6.491162
Trial2	3	1	blindfold	clockwise	practice	Guided	1	0.5	0	5.017113	1.25986	-1.45289	-0.80312	1.10561695859129	-3.795423	-5.419361	-6.164692
Trial2	3	1	blindfold	clockwise	practice	Guided	1	0.5	0	5.037109	1.2493	-1.45274	-0.80291	1.09823267601559	-3.914566	-5.148526	-5.725626
Trial2	3	1	blindfold	clockwise	practice	Guided	1	0.5	0	5.057114	1.23671	-1.45257	-0.80256	1.08942381004552	-3.953054	-4.822677	-5.37325
Trial2	3	1	blindfold	clockwise	practice	Guided	1	0.5	0	5.07711	1.20694	-1.45231	-0.80246	1.06944197974937	-3.820872	-4.551842	-4.907386
Trial2	3	1	blindfold	clockwise	practice	Guided	1	0.5	0	5.097115	1.18944	-1.45228	-0.8024	1.0579098632639	-3.847401	-4.623783	-4.770834
Trial2	3	1	blindfold	clockwise	practice	Guided	1	0.5	0	5.117111	1.16964	-1.45232	-0.80233	1.04506033907304	-3.864162	-4.780359	-4.669118
Trial2	3	1	blindfold	clockwise	practice	Guided	1	0.5	0	5.137115	1.14875	-1.45238	-0.80214	1.03165169736611	-3.903979	-4.793055	-4.429327
Trial2	3	1	blindfold	clockwise	practice	Guided	1	0.5	0	5.157112	1.10138	-1.45233	-0.80201	1.00243599933836	-3.713214	-4.517988	-3.967416
Trial2	3	1	blindfold	clockwise	practice	Guided	1	0.5	0	5.177109	1.0757	-1.45228	-0.80189	0.9871464141245	-3.525122	-4.505292	-3.745899
Trial2	3	1	blindfold	clockwise	practice	Guided	1	0.5	0	5.197113	1.04864	-1.45226	-0.80181	0.971547827770404	-3.429896	-4.539147	-3.60973
Trial2	3	1	blindfold	clockwise	practice	Guided	1	0.5	0	5.21711	1.01944	-1.45226	-0.80178	0.955337108991535	-3.265008	-4.602624	-3.523481
Trial2	3	1	blindfold	clockwise	practice	Guided	1	0.5	0	5.237114	0.98902	-1.45227	-0.80168	0.939058793997973	-3.297204	-4.589928	-3.503305
Trial2	3	1	blindfold	clockwise	practice	Guided	1	0.5	0	5.257111	0.92672	-1.45226	-0.80162	0.908121446840621	-3.166766	-4.484133	-3.254183
Trial2	3	1	blindfold	clockwise	practice	Guided	1	0.5	0	5.277115	0.89306	-1.45224	-0.80156	0.892745511462415	-2.940338	-4.509524	-3.096996
Trial2	3	1	blindfold	clockwise	practice	Guided	1	0.5	0	5.297112	0.85957	-1.45224	-0.80151	0.878469580160571	-2.742354	-4.433352	-3.051545
Trial2	3	1	blindfold	clockwise	practice	Guided	1	0.5	0	5.317116	0.8254499	-1.45223	-0.80147	0.865027050022439	-2.582065	-4.416425	-2.936187
Trial2	3	1	blindfold	clockwise	practice	Guided	1	0.5	0	5.337112	0.78984	-1.45223	-0.80143	0.85223074324167	-2.284335	-4.462974	-2.827956
Trial2	3	1	blindfold	clockwise	practice	Guided	1	0.5	0	5.357109	0.75393	-1.45224	-0.8013	0.840572542533531	-2.285568	-4.556074	-2.703843
Trial2	3	1	blindfold	clockwise	practice	Guided	1	0.5	0	5.377113	0.68366	-1.45222	-0.80121	0.8219905853316	-2.137445	-4.395266	-2.412524
Trial2	3	1	blindfold	clockwise	practice	Guided	1	0.5	0	5.39711	0.64832	-1.45218	-0.80112	0.814734405242716	-1.980049	-4.259848	-2.183823
Trial2	3	1	blindfold	clockwise	practice	Guided	1	0.5	0	5.417114	0.61299	-1.45213	-0.80104	0.808969601785393	-1.694402	-4.26408	-2.022955
Trial2	3	1	blindfold	clockwise	practice	Guided	1	0.5	0	5.437111	0.57678	-1.45211	-0.80097	0.804641557843513	-1.531341	-4.128662	-1.953513
Trial2	3	1	blindfold	clockwise	practice	Guided	1	0.5	0	5.457115	0.54198	-1.45208	-0.80084	0.801939561740897	-1.465959	-4.09904	-1.752471
Trial2	3	1	blindfold	clockwise	practice	Guided	1	0.5	0	5.477112	0.47353	-1.45202	-0.80081	0.801247330329755	-1.426424	-4.022867	-1.685557
Trial2	3	1	blindfold	clockwise	practice	Guided	1	0.5	0	5.497108	0.43989	-1.452	-0.80078	0.803032887316969	-1.445643	-3.933999	-1.513928
Trial2	3	1	blindfold	clockwise	practice	Free	1	0.5	0	0	0.43965	-1.45136	-0.79962	0.801894206660592	-2.179955	-2.815902	0.818703
Trial2	3	1	blindfold	clockwise	practice	Free	1	0.5	0	0.01625824	0.43898	-1.45134	-0.79962	0.801944907627439	-2.199896	-2.777816	0.800669
Trial2	3	1	blindfold	clockwise	practice	Free	1	0.5	0	0.03626251	0.43827	-1.45133	-0.79935	0.801730037032269	-2.221747	-2.756657	0.812199
Trial2	3	1	blindfold	clockwise	practice	Free	1	0.5	0	0.05625916	0.43703	-1.45134	-0.79736	0.799842605196249	-2.180548	-2.710107	0.768751
Trial2	3	1	blindfold	clockwise	practice	Free	1	0.5	0	0.07626343	0.43088	-1.45141	-0.7959599	0.798955451948012	-1.659489	-2.917465	0.524228
Trial2	3	1	blindfold	clockwise	practice	Free	1	0.5	0	0.09626007	0.42636	-1.45146	-0.7944	0.797805847931848	-1.512619	-2.997869	0.347169
Trial2	3	1	blindfold	clockwise	practice	Free	1	0.5	0	0.1162643	0.42117	-1.45151	-0.79284	0.796749296441636	-1.496007	-3.06981	0.295007
Trial2	3	1	blindfold	clockwise	practice	Free	1	0.5	0	0.136261	0.41551	-1.45153	-0.79122	0.795718331737033	-1.645245	-3.027492	0.244766
Trial2	3	1	blindfold	clockwise	practice	Free	1	0.5	0	0.1562653	0.40897	-1.45151	-0.78768	0.792922625893088	-1.726506	-2.930161	0.262703
Trial2	3	1	blindfold	clockwise	practice	Free	1	0.5	0	0.1762619	0.39412	-1.4514	-0.78551	0.792613742482749	-1.737864	-2.688948	0.549978
Trial2	3	1	blindfold	clockwise	practice	Free	1	0.5	0	0.1962585	0.38536	-1.45135	-0.78307	0.791417081888953	-1.59556	-2.748193	0.522098
Trial2	3	1	blindfold	clockwise	practice	Free	1	0.5	0	0.2162628	0.37561	-1.45136	-0.78058	0.79042898816023	-1.474209	-2.896306	0.255443
Trial2	3	1	blindfold	clockwise	practice	Free	1	0.5	0	0.2362595	0.3656	-1.45143	-0.7781	0.789621999017058	-1.411717	-2.989406	0.12535
Trial2	3	1	blindfold	clockwise	practice	Free	1	0.5	0	0.2562637	0.35514	-1.45149	-0.77363	0.787075493153293	-1.515437	-3.06981	0.089519
Trial2	3	1	blindfold	clockwise	practice	Free	1	0.5	0	0.2762604	0.33245	-1.45153	-0.77158	0.78956232720027	-1.520542	-3.052883	0.053864
Trial2	3	1	blindfold	clockwise	practice	Free	1	0.5	0	0.2962646	0.32054	-1.45153	-0.77158	0.792175204437851	-1.51014	-3.010565	0.065831
Trial2	3	1	blindfold	clockwise	practice	Free	1	0.5	0	0.3162613	0.30778	-1.45151	-0.76765	0.791350152852383	-1.447615	-2.980942	0.017215
Trial2	3	1	blindfold	clockwise	practice	Free	1	0.5	0	0.3362656	0.29461	-1.4515	-0.7659299	0.792990367935106	-1.34152	-3.082505	0.015984
Trial2	3	1	blindfold	clockwise	practice	Free	1	0.5	0	0.3562622	0.28149	-1.45151	-0.76278	0.793460752434056	-1.3288	-2.997869	0.027233
Trial2	3	1	blindfold	clockwise	practice	Free	1	0.5	0	0.3762589	0.25436	-1.4515	-0.76129	0.799938368900507	-1.317397	-3.06981	0.055286
Trial2	3	1	blindfold	clockwise	practice	Free	1	0.5	0	0.3962631	0.23995	-1.45153	-0.75993	0.803193394495241	-1.284491	-3.141751	-0.026238
Trial2	3	1	blindfold	clockwise	practice	Free	1	0.5	0	0.4162598	0.22574	-1.45156	-0.75865	0.806702161362902	-1.294216	-3.086737	0.014274
Trial2	3	1	blindfold	clockwise	practice	Free	1	0.5	0	0.436264	0.21134	-1.45156	-0.75736	0.810505232163487	-1.328021	-3.061346	0.016093
Trial2	3	1	blindfold	clockwise	practice	Free	1	0.5	0	0.4562607	0.19627	-1.45154	-0.75489	0.813701898067147	-1.303759	-3.057115	0.062066
Trial2	3	1	blindfold	clockwise	practice	Free	1	0.5	0	0.476265	0.16591	-1.45152	-0.75361	0.824344702728262	-1.208495	-3.035956	0.171581
Trial2	3	1	blindfold	clockwise	practice	Free	1	0.5	0	0.4962616	0.15071	-1.45153	-0.75222	0.829360285668012	-1.116408	-3.065578	0.243941
Trial2	3	1	blindfold	clockwise	practice	Free	1	0.5	0	0.5162582	0.13539	-1.45153	-0.75072	0.834578287675182	-1.183311	-3.112128	0.232494
Trial2	3	1	blindfold	clockwise	practice	Free	1	0.5	0	0.5362625	0.11996	-1.45154	-0.74911	0.839997718400896	-1.229319	-3.052883	0.234383
Trial2	3	1	blindfold	clockwise	practice	Free	1	0.5	0	0.5562592	0.10439	-1.45153	-0.74543	0.84390351573826	-1.347829	-2.942856	0.277863
Trial2	3	1	blindfold	clockwise	practice	Free	1	0.5	0	0.5762634	0.07201499	-1.4515	-0.74332	0.857727095005746	-1.299277	-3.082505	0.220828
Trial2	3	1	blindfold	clockwise	practice	Free	1	0.5	0	0.5962601	0.054738	-1.45153	-0.74128	0.864727885291794	-1.227048	-3.141751	0.263057
Trial2	3	1	blindfold	clockwise	practice	Free	1	0.5	0	0.6162643	0.038827	-1.45156	-0.739	0.871092118589009	-1.154441	-3.141751	0.249197
Trial2	3	1	blindfold	clockwise	practice	Free	1	0.5	0	0.636261	0.021883	-1.45155	-0.73669	0.878241474487274	-1.103098	-3.057115	0.28587
Trial2	3	1	blindfold	clockwise	practice	Free	1	0.5	0	0.6562653	0.0054364	-1.45154	-0.73178	0.88322993157719	-1.009299	-3.145982	0.271523
Trial2	3	1	blindfold	clockwise	practice	Free	1	0.5	0	0.6762619	-0.027293	-1.45155	-0.72931	0.899961637782301	-0.991763	-3.167141	0.170243
Trial2	3	1	blindfold	clockwise	practice	Free	1	0.5	0	0.6962585	-0.043515	-1.45158	-0.72691	0.907637976676821	-0.980061	-3.213691	-0.0093019
Trial2	3	1	blindfold	clockwise	practice	Free	1	0.5	0	0.7162628	-0.060067	-1.45161	-0.72478	0.915959080819473	-0.921559	-3.298327	-0.075302
Trial2	3	1	blindfold	clockwise	practice	Free	1	0.5	0	0.7362595	-0.075936	-1.45164	-0.72279	0.924190277747248	-0.933658	-3.302559	-0.013657
Trial2	3	1	blindfold	clockwise	practice	Free	1	0.5	0	0.7562637	-0.091554	-1.45164	-0.71911	0.931158066874221	-0.738723	-3.264473	0.0066608
Trial2	3	1	blindfold	clockwise	practice	Free	1	0.5	0	0.7762604	-0.12264	-1.45164	-0.7176	0.950068582183364	-0.580328	-3.353341	-0.115882
Trial2	3	1	blindfold	clockwise	practice	Free	1	0.5	0	0.7962646	-0.13694	-1.45168	-0.71626	0.958499336035	-0.432397	-3.442208	-0.117877
Trial2	3	1	blindfold	clockwise	practice	Free	1	0.5	0	0.8162613	-0.15092	-1.45172	-0.71521	0.967068839007485	-0.363049	-3.454904	-0.220249
Trial2	3	1	blindfold	clockwise	practice	Free	1	0.5	0	0.8362656	-0.16371	-1.45173	-0.71438	0.975115266505314	-0.239831	-3.44644	-0.188843
Trial2	3	1	blindfold	clockwise	practice	Free	1	0.5	0	0.8562622	-0.17569	-1.45173	-0.71332	0.982538760654239	-0.1932	-3.416818	-0.176978
Trial2	3	1	blindfold	clockwise	practice	Free	1	0.5	0	0.8762589	-0.19734	-1.45169	-0.713	0.997322460939133	-0.254605	-3.382963	-0.094022
Trial2	3	1	blindfold	clockwise	practice	Free	1	0.5	0	0.8962631	-0.20706	-1.45168	-0.71278	1.00398663450059	-0.271716	-3.366036	-0.097333
Trial2	3	1	blindfold	clockwise	practice	Free	1	0.5	0	0.9162598	-0.21636	-1.45167	-0.71261	1.0104378628465	-0.299399	-3.3745	-0.03677
Trial2	3	1	blindfold	clockwise	practice	Free	1	0.5	0	0.936264	-0.22473	-1.45169	-0.7124	1.01624178228738	-0.338447	-3.429513	0.058072
Trial2	3	1	blindfold	clockwise	practice	Free	1	0.5	0	0.9562607	-0.23268	-1.45171	-0.71185	1.02154313503164	-0.2871	-3.471831	0.069312
Trial2	3	1	blindfold	clockwise	practice	Free	1	0.5	0	0.976265	-0.24582	-1.45177	-0.71149	1.03075965128367	-0.023151	-3.581858	0.102297
Trial2	3	1	blindfold	clockwise	practice	Free	1	0.5	0	0.9962616	-0.25118	-1.45179	-0.71103	1.03432830964173	0.074591	-3.594553	0.221378
Trial2	3	1	blindfold	clockwise	practice	Free	1	0.5	0	1.016258	-0.25527	-1.4518	-0.71044	1.03689813606681	0.140544	-3.619944	0.257387
Trial2	3	1	blindfold	clockwise	practice	Free	1	0.5	0	1.036263	-0.25864	-1.45182	-0.70979	1.0389111936234	0.163061	-3.691885	0.315136
Trial2	3	1	blindfold	clockwise	practice	Free	1	0.5	0	1.056259	-0.26071	-1.45184	-0.70811	1.0392783681575	0.195371	-3.700348	0.491612
Trial2	3	1	blindfold	clockwise	practice	Free	1	0.5	0	1.076263	-0.26235	-1.4518	-0.70708	1.03977865314943	0.119532	-3.442208	1.023303
Trial2	3	1	blindfold	clockwise	practice	Free	1	0.5	0	1.09626	-0.26245	-1.45176	-0.70581	1.03898878906555	0.168561	-3.556467	1.216829
Trial2	3	1	blindfold	clockwise	practice	Free	1	0.5	0	1.116264	-0.26238	-1.45177	-0.70424	1.03787147468705	0.174229	-3.590321	1.254724
Trial2	3	1	blindfold	clockwise	practice	Free	1	0.5	0	1.136261	-0.26223	-1.4518	-0.70232	1.03645932878115	0.126404	-3.687653	1.332822
Trial2	3	1	blindfold	clockwise	practice	Free	1	0.5	0	1.156265	-0.26205	-1.45183	-0.69677	1.03257380217494	0.044004	-3.65803	1.501202
Trial2	3	1	blindfold	clockwise	practice	Free	1	0.5	0	1.176262	-0.26188	-1.45179	-0.69283	1.02979345012436	-0.177233	-3.497222	1.907919
Trial2	3	1	blindfold	clockwise	practice	Free	1	0.5	0	1.196259	-0.26199	-1.45177	-0.68782	1.02651115567033	-0.173647	-3.632639	1.996721
Trial2	3	1	blindfold	clockwise	practice	Free	1	0.5	0	1.216263	-0.26224	-1.45181	-0.6818401	1.02270018905257	-0.106409	-3.738434	2.281299
Trial2	3	1	blindfold	clockwise	practice	Free	1	0.5	0	1.236259	-0.26253	-1.45184	-0.67436	1.01794570518386	-0.02888	-3.509917	2.435774
Trial2	3	1	blindfold	clockwise	practice	Free	1	0.5	0	1.256264	-0.26281	-1.45179	-0.65611	1.0061607231967	0.0021569	-3.603017	2.464212
Trial2	3	1	blindfold	clockwise	practice	Free	1	0.5	0	1.27626	-0.2632	-1.45189	-0.64486	0.9991589450927	0.071617	-3.835766	2.520738
Trial2	3	1	blindfold	clockwise	practice	Free	1	0.5	0	1.296265	-0.26333	-1.45192	-0.6322	0.991135485920565	-0.052869	-3.696116	2.66123
Trial2	3	1	blindfold	clockwise	practice	Free	1	0.5	0	1.316261	-0.26346	-1.4519	-0.61905	0.982900870855486	-0.02769	-3.992342	2.647542
Trial2	3	1	blindfold	clockwise	practice	Free	1	0.5	0	1.336266	-0.26362	-1.45195	-0.60434	0.973828666528783	-0.025968	-3.996574	2.576669
Trial2	3	1	blindfold	clockwise	practice	Free	1	0.5	0	1.356262	-0.26379	-1.45199	-0.57061	0.953399709755015	0.018508	-4.098137	2.726198
Trial2	3	1	blindfold	clockwise	practice	Free	1	0.5	0	1.376259	-0.26427	-1.45203	-0.55212	0.94283885482126	-0.148833	-3.971183	2.783559
Trial2	3	1	blindfold	clockwise	practice	Free	1	0.5	0	1.396263	-0.26468	-1.452	-0.53202	0.931547503375148	-0.094019	-4.098137	2.473718
Trial2	3	1	blindfold	clockwise	practice	Free	1	0.5	0	1.41626	-0.26523	-1.45205	-0.51155	0.920467470850286	-0.065152	-4.144687	2.488253
Trial2	3	1	blindfold	clockwise	practice	Free	1	0.5	0	1.436264	-0.2658	-1.45209	-0.48935	0.908797586156871	-0.127339	-4.064283	2.609422
Trial2	3	1	blindfold	clockwise	practice	Free	1	0.5	0	1.456261	-0.26644	-1.45208	-0.4428	0.885156543769898	0.01123	-4.170078	2.768962
Trial2	3	1	blindfold	clockwise	practice	Free	1	0.5	0	1.476265	-0.2678	-1.45206	-0.41667	0.873573539804319	0.0034513	-4.368973	2.295929
Trial2	3	1	blindfold	clockwise	practice	Free	1	0.5	0	1.496262	-0.26849	-1.45215	-0.39148	0.862457795532821	0.076842	-4.665199	2.179446
Trial2	3	1	blindfold	clockwise	practice	Free	1	0.5	0	1.516258	-0.26905	-1.45225	-0.36641	0.851876872731577	0.133224	-4.313959	2.276837
Trial2	3	1	blindfold	clockwise	practice	Free	1	0.5	0	1.536263	-0.26945	-1.45221	-0.33882	0.840745083492619	-0.067102	-4.038892	2.734294
Trial2	3	1	blindfold	clockwise	practice	Free	1	0.5	0	1.556259	-0.26984	-1.45207	-0.28417	0.82061331859989	0.125151	-4.254714	2.061146
Trial2	3	1	blindfold	clockwise	practice	Free	1	0.5	0	1.576263	-0.2703	-1.45221	-0.25549	0.811564682609471	0.11748	-4.546708	2.159429
Trial2	3	1	blindfold	clockwise	practice	Free	1	0.5	0	1.59626	-0.2703	-1.45222	-0.22693	0.803031331659252	-0.100904	-3.975415	2.388581
Trial2	3	1	blindfold	clockwise	practice	Free	1	0.5	0	1.616264	-0.27029	-1.4521	-0.19717	0.795124343145423	0.216483	-4.402827	1.929991
Trial2	3	1	blindfold	clockwise	practice	Free	1	0.5	0	1.636261	-0.27014	-1.45222	-0.16851	0.788359834965573	0.33839	-4.677894	1.369844
Trial2	3	1	blindfold	clockwise	practice	Free	1	0.5	0	1.656265	-0.26972	-1.45236	-0.11047	0.777606893175478	0.240654	-4.440913	2.089668
Trial2	3	1	blindfold	clockwise	practice	Free	1	0.5	0	1.676262	-0.26837	-1.45219	-0.081441	0.772673991572336	0.149194	-4.834471	1.492439
Trial2	3	1	blindfold	clockwise	practice	Free	1	0.5	0	1.696259	-0.26759	-1.45232	-0.051725	0.769330818632065	0.134413	-4.948729	1.539677
Trial2	3	1	blindfold	clockwise	practice	Free	1	0.5	0	1.716263	-0.26674	-1.45236	-0.022709	0.767076213602825	-0.226651	-4.24625	1.898677
Trial2	3	1	blindfold	clockwise	practice	Free	1	0.5	0	1.736259	-0.26603	-1.45223	0.0071251	0.76606314930845	-0.063382	-4.474768	1.63372
Trial2	3	1	blindfold	clockwise	practice	Free	1	0.5	0	1.756264	-0.26541	-1.45228	0.064022	0.768082869506506	0.135137	-4.76253	1.0652
Trial2	3	1	blindfold	clockwise	practice	Free	1	0.5	0	1.77626	-0.26411	-1.4523	0.093327	0.769788295279201	-0.131895	-4.563635	1.818349
Trial2	3	1	blindfold	clockwise	practice	Free	1	0.5	0	1.796265	-0.26359	-1.45229	0.12119	0.77314724995374	0.025085	-5.118001	1.05737
Trial2	3	1	blindfold	clockwise	practice	Free	1	0.5	0	1.816261	-0.26303	-1.45245	0.14843	0.777332770361082	0.155972	-5.202637	1.140477
Trial2	3	1	blindfold	clockwise	practice	Free	1	0.5	0	1.836266	-0.26239	-1.45251	0.17546	0.782320106444485	-0.031317	-4.419754	1.496214
Trial2	3	1	blindfold	clockwise	practice	Free	1	0.5	0	1.856262	-0.26183	-1.45234	0.22847	0.795351175190442	-0.011719	-4.703285	1.173404
Trial2	3	1	blindfold	clockwise	practice	Free	1	0.5	0	1.876259	-0.26064	-1.45249	0.25426	0.802010817831854	0.136406	-4.978352	1.166735
Trial2	3	1	blindfold	clockwise	practice	Free	1	0.5	0	1.896263	-0.25993	-1.45248	0.27908	0.809554986062805	-0.135449	-4.59749	1.428942
Trial2	3	1	blindfold	clockwise	practice	Free	1	0.5	0	1.91626	-0.25936	-1.45243	0.30391	0.817917435575117	0.058513	-5.257651	0.93726
Trial2	3	1	blindfold	clockwise	practice	Free	1	0.5	0	1.936264	-0.25875	-1.45256	0.327	0.826214587556673	0.264187	-5.473472	0.614448
Trial2	3	1	blindfold	clockwise	practice	Free	1	0.5	0	1.956261	-0.25797	-1.45267	0.37151	0.844119796251	0.122473	-5.23226	1.22665
Trial2	3	1	blindfold	clockwise	practice	Free	1	0.5	0	1.976265	-0.25619	-1.4525	0.39315	0.852285306079157	0.053713	-5.287273	0.551985
Trial2	3	1	blindfold	clockwise	practice	Free	1	0.5	0	1.996262	-0.25525	-1.45258	0.41237	0.860494966167683	0.186661	-5.473472	0.401832
Trial2	3	1	blindfold	clockwise	practice	Free	1	0.5	0	2.016258	-0.25432	-1.45265	0.43271	0.869618662825351	0.102249	-5.206869	1.062241
Trial2	3	1	blindfold	clockwise	practice	Free	1	0.5	0	2.036263	-0.25337	-1.45258	0.45118	0.878139931722467	-0.183851	-4.893716	1.477668
Trial2	3	1	blindfold	clockwise	practice	Free	1	0.5	0	2.056259	-0.25273	-1.45249	0.48917	0.897713620903019	-0.31286	-4.897948	1.432699
Trial2	3	1	blindfold	clockwise	practice	Free	1	0.5	0	2.076263	-0.25233	-1.45253	0.508	0.907779958552359	-0.181742	-5.088379	1.320923
Trial2	3	1	blindfold	clockwise	practice	Free	1	0.5	0	2.09626	-0.25244	-1.45253	0.52608	0.918110092147163	-0.243599	-4.978352	1.442431
Trial2	3	1	blindfold	clockwise	practice	Free	1	0.5	0	2.116264	-0.25267	-1.45249	0.54437	0.928897629474876	-0.176659	-5.033365	1.325023
Trial2	3	1	blindfold	clockwise	practice	Free	1	0.5	0	2.136261	-0.25299	-1.45247	0.56088	0.938925093741383	-0.012892	-5.024902	0.830296
Trial2	3	1	blindfold	clockwise	practice	Free	1	0.5	0	2.156265	-0.25326	-1.45249	0.59151	0.957749826374011	0.17143	-5.177246	0.237055
Trial2	3	1	blindfold	clockwise	practice	Free	1	0.5	0	2.176262	-0.25329	-1.45264	0.60498	0.966150408096702	0.245375	-5.3042	0.280109
Trial2	3	1	blindfold	clockwise	practice	Free	1	0.5	0	2.196259	-0.25296	-1.45263	0.61698	0.973454208836206	0.200126	-5.101074	0.400738
Trial2	3	1	blindfold	clockwise	practice	Free	1	0.5	0	2.216263	-0.25248	-1.4526	0.62791	0.980049522523434	0.12221	-5.261882	0.366142
Trial2	3	1	blindfold	clockwise	practice	Free	1	0.5	0	2.236259	-0.25193	-1.4526	0.63775	0.98596339825539	0.058039	-5.096842	0.263149
Trial2	3	1	blindfold	clockwise	practice	Free	1	0.5	0	2.256264	-0.25135	-1.45258	0.65484	0.996665549052525	0.096108	-5.23226	0.443442
Trial2	3	1	blindfold	clockwise	practice	Free	1	0.5	0	2.27626	-0.25036	-1.45259	0.6618	1.0005095423803	0.001792	-5.321128	0.329071
Trial2	3	1	blindfold	clockwise	practice	Free	1	0.5	0	2.296265	-0.24996	-1.45266	0.66769	1.0041164749834	0.155479	-5.477704	0.173548
Trial2	3	1	blindfold	clockwise	practice	Free	1	0.5	0	2.316261	-0.24951	-1.45271	0.67242	1.00693288511323	0.221504	-5.316896	0.318702
Trial2	3	1	blindfold	clockwise	practice	Free	1	0.5	0	2.336266	-0.249	-1.45267	0.67609	1.00900877606271	0.164128	-5.266114	0.452609
Trial2	3	1	blindfold	clockwise	practice	Free	1	0.5	0	2.356262	-0.24852	-1.45265	0.68046	1.01158689857598	0.240428	-5.388836	0.343493
Trial2	3	1	blindfold	clockwise	practice	Free	1	0.5	0	2.376259	-0.24758	-1.45274	0.68111	1.01132917963199	0.293736	-5.60889	0.238787
Trial2	3	1	blindfold	clockwise	practice	Free	1	0.5	0	2.396263	-0.24731	-1.4528	0.68116	1.01116331278168	0.357802	-5.575036	0.43484
Trial2	3	1	blindfold	clockwise	practice	Free	1	0.5	0	2.41626	-0.24728	-1.4528	0.68117	1.01114783867953	0.487168	-5.613122	0.382164
Trial2	3	1	blindfold	clockwise	practice	Free	1	0.5	0	2.436264	-0.24725	-1.45285	0.68117	1.01112565955889	0.694335	-5.977057	0.020842
Trial2	3	1	blindfold	clockwise	practice	Free	1	0.5	0	2.456261	-0.24721	-1.45296	0.68116	1.01108939679675	0.791593	-6.209806	-0.16582
Trial2	3	1	blindfold	clockwise	practice	Free	1	0.5	0	2.476265	-0.2471	-1.45318	0.68117	1.01101481406547	1.076748	-6.404468	0.045501
Trial2	3	1	blindfold	clockwise	practice	Free	1	0.5	0	2.496262	-0.24704	-1.4532	0.6812	1.01099072414424	1.209795	-6.273283	0.357007
Trial2	3	1	blindfold	clockwise	practice	Free	1	0.5	0	2.516258	-0.24697	-1.45316	0.68125	1.01097269446998	1.338997	-6.142097	0.67722
Trial2	3	1	blindfold	clockwise	practice	Free	1	0.5	0	2.536263	-0.24688	-1.4531	0.68137	1.01098701749631	1.435461	-6.099779	0.931204
Trial2	3	1	blindfold	clockwise	practice	Free	1	0.5	0	2.556259	-0.24669	-1.45307	0.6820199	1.01128491259437	1.530954	-6.188647	0.981932
Trial2	3	1	blindfold	clockwise	practice	Free	1	0.5	0	2.576263	-0.24562	-1.45312	0.68262	1.01090024786902	1.802275	-6.24366	1.084214
Trial2	3	1	blindfold	clockwise	practice	Free	1	0.5	0	2.59626	-0.24464	-1.45312	0.68343	1.01072509818611	2.010091	-6.222501	1.029035
Trial2	3	1	blindfold	clockwise	practice	Free	1	0.5	0	2.616264	-0.24299	-1.45314	0.68423	1.01005190676811	2.27915	-6.531422	0.68665
Trial2	3	1	blindfold	clockwise	practice	Free	1	0.5	0	2.636261	-0.24083	-1.45324	0.68507	1.009034217405	2.470472	-6.671072	0.547652
Trial2	3	1	blindfold	clockwise	practice	Free	1	0.5	0	2.656265	-0.23787	-1.45331	0.68657	1.00788419851619	2.667086	-6.683767	0.379856
Trial2	3	1	blindfold	clockwise	practice	Free	1	0.5	0	2.676262	-0.22921	-1.45338	0.68714	1.00195237987756	2.834214	-6.802258	0.047135
Trial2	3	1	blindfold	clockwise	practice	Free	1	0.5	0	2.696259	-0.22356	-1.4534	0.6876701	0.998212994275889	2.863343	-6.844576	0.142565
Trial2	3	1	blindfold	clockwise	practice	Free	1	0.5	0	2.716263	-0.21676	-1.45342	0.6882	0.993661988332552	2.951603	-6.903821	0.134465
Trial2	3	1	blindfold	clockwise	practice	Free	1	0.5	0	2.736259	-0.20892	-1.45345	0.68875	0.988404861948321	3.107357	-7.022311	0.120544
Trial2	3	1	blindfold	clockwise	practice	Free	1	0.5	0	2.756264	-0.20021	-1.45349	0.69025	0.983228949758639	3.287352	-7.026543	0.191626
Trial2	3	1	blindfold	clockwise	practice	Free	1	0.5	0	2.77626	-0.17912	-1.45354	0.6916	0.969285557404844	3.472054	-7.094252	0.711901
Trial2	3	1	blindfold	clockwise	practice	Free	1	0.5	0	2.796265	-0.16662	-1.45355	0.69358	0.961995531831804	3.480248	-7.119643	0.775753
Trial2	3	1	blindfold	clockwise	practice	Free	1	0.5	0	2.816261	-0.15196	-1.45357	0.69579	0.953506977535885	3.476769	-7.187351	0.739235
Trial2	3	1	blindfold	clockwise	practice	Free	1	0.5	0	2.836266	-0.13729	-1.45359	0.69835	0.945426509544593	3.58016	-7.238133	0.560953
Trial2	3	1	blindfold	clockwise	practice	Free	1	0.5	0	2.856262	-0.12034	-1.45361	0.70353	0.937963854313874	3.675614	-7.250828	0.363733
Trial2	3	1	blindfold	clockwise	practice	Free	1	0.5	0	2.876259	-0.08329	-1.4536	0.70634	0.916047730512756	3.504956	-7.284683	0.121292
Trial2	3	1	blindfold	clockwise	practice	Free	1	0.5	0	2.896263	-0.058367	-1.45366	0.70804	0.901717442329578	3.437672	-7.483577	-0.190743
Trial2	3	1	blindfold	clockwise	practice	Free	1	0.5	0	2.91626	-0.039969	-1.45373	0.70959	0.891675115350625	3.450222	-7.652849	-0.415353
Trial2	3	1	blindfold	clockwise	practice	Free	1	0.5	0	2.936264	-0.01668	-1.45383	0.71044	0.87845500054736	3.430785	-7.839049	-0.598409
Trial2	3	1	blindfold	clockwise	practice	Free	1	0.5	0	2.956261	0.0061451	-1.45393	0.70985	0.864742516189037	3.455655	-8.02948	-0.78997
Trial2	3	1	blindfold	clockwise	practice	Free	1	0.5	0	2.976265	0.055732	-1.45406	0.70818	0.835998195146925	3.320353	-8.304547	-1.126916
Trial2	3	1	blindfold	clockwise	practice	Free	1	0.5	0	2.996262	0.08238599	-1.45413	0.70613	0.820378564772026	3.279444	-8.24107	-0.674849
Trial2	3	1	blindfold	clockwise	practice	Free	1	0.5	0	3.016258	0.10885	-1.45411	0.70433	0.805654407191005	3.093548	-7.877135	0.149508
Trial2	3	1	blindfold	clockwise	practice	Free	1	0.5	0	3.036263	0.13587	-1.45397	0.70299	0.791697918691712	3.024266	-7.741717	0.472833
Trial2	3	1	blindfold	clockwise	practice	Free	1	0.5	0	3.056259	0.1643	-1.45391	0.70048	0.776766825975071	3.052926	-8.076029	0.083368
Trial2	3	1	blindfold	clockwise	practice	Free	1	0.5	0	3.076263	0.22083	-1.45415	0.69893	0.752621466956715	2.850297	-8.418805	-0.291102
Trial2	3	1	blindfold	clockwise	practice	Free	1	0.5	0	3.09626	0.25028	-1.45419	0.69757	0.740921007863172	2.718061	-8.308778	0.01912
Trial2	3	1	blindfold	clockwise	practice	Free	1	0.5	0	3.116264	0.27811	-1.45415	0.69634	0.730838230988965	2.801595	-8.109884	0.127158
Trial2	3	1	blindfold	clockwise	practice	Free	1	0.5	0	3.136261	0.30786	-1.45408	0.69522	0.721282616333174	2.787911	-8.131043	0.010631
Trial2	3	1	blindfold	clockwise	practice	Free	1	0.5	0	3.156265	0.33692	-1.45407	0.69294	0.711871426371124	2.650664	-8.190288	-0.140344
Trial2	3	1	blindfold	clockwise	practice	Free	1	0.5	0	3.176262	0.39595	-1.45405	0.69187	0.699650240893768	2.523902	-7.949075	0.034424
Trial2	3	1	blindfold	clockwise	practice	Free	1	0.5	0	3.196259	0.42496	-1.45399	0.69078	0.694843860001717	2.57105	-7.949075	-0.086429
Trial2	3	1	blindfold	clockwise	practice	Free	1	0.5	0	3.216263	0.45401	-1.45399	0.68967	0.691201665338383	2.613918	-8.059102	-0.166299
Trial2	3	1	blindfold	clockwise	practice	Free	1	0.5	0	3.236259	0.48397	-1.454	0.68857	0.688756587176686	2.399293	-7.978698	-0.03192
Trial2	3	1	blindfold	clockwise	practice	Free	1	0.5	0	3.256264	0.51381	-1.45397	0.68713	0.687268796834526	2.317091	-7.839049	0.164423
Trial2	3	1	blindfold	clockwise	practice	Free	1	0.5	0	3.27626	0.57119	-1.45387	0.6867499	0.690429930890156	2.382979	-7.720558	0.230275
Trial2	3	1	blindfold	clockwise	practice	Free	1	0.5	0	3.296265	0.60055	-1.45385	0.68655	0.693874075928776	2.350484	-7.635922	0.146215
Trial2	3	1	blindfold	clockwise	practice	Free	1	0.5	0	3.316261	0.62891	-1.45382	0.6865	0.698498430270112	2.189118	-7.542823	0.181446
Trial2	3	1	blindfold	clockwise	practice	Free	1	0.5	0	3.336266	0.65707	-1.45377	0.68658	0.704317455790559	2.120008	-7.475114	0.158534
Trial2	3	1	blindfold	clockwise	practice	Free	1	0.5	0	3.356262	0.68584	-1.45372	0.68705	0.711740255536231	2.29671	-7.377782	0.15081
Trial2	3	1	blindfold	clockwise	practice	Free	1	0.5	0	3.376259	0.74145	-1.45368	0.68729	0.728467953443949	2.397542	-7.39471	-0.0034865
Trial2	3	1	blindfold	clockwise	practice	Free	1	0.5	0	3.396263	0.76922	-1.4537	0.6875	0.738333024767822	2.209788	-7.449723	-0.023031
Trial2	3	1	blindfold	clockwise	practice	Free	1	0.5	0	3.41626	0.79769	-1.45371	0.68776	0.749421888956255	2.052811	-7.4201	0.08894
Trial2	3	1	blindfold	clockwise	practice	Free	1	0.5	0	3.436264	0.82507	-1.45371	0.68818	0.761092815007767	2.139594	-7.365087	0.198469
Trial2	3	1	blindfold	clockwise	practice	Free	1	0.5	0	3.456261	0.85222	-1.4537	0.68993	0.774636923022702	2.171544	-7.297378	0.372905
Trial2	3	1	blindfold	clockwise	practice	Free	1	0.5	0	3.476265	0.9066499	-1.45364	0.69138	0.802103755531269	1.97645	-7.200047	0.514715
Trial2	3	1	blindfold	clockwise	practice	Free	1	0.5	0	3.496262	0.9346	-1.4536	0.69292	0.817933568820022	1.886358	-7.111179	0.3813
Trial2	3	1	blindfold	clockwise	practice	Free	1	0.5	0	3.516258	0.95981	-1.45358	0.69463	0.833028287218065	2.021251	-7.102715	0.256047
Trial2	3	1	blindfold	clockwise	practice	Free	1	0.5	0	3.536263	0.9855599	-1.45356	0.69646	0.849014133727959	2.126111	-7.081556	0.22425
Trial2	3	1	blindfold	clockwise	practice	Free	1	0.5	0	3.556259	1.01193	-1.45353	0.70016	0.867350155824417	2.036122	-7.005384	0.274505
Trial2	3	1	blindfold	clockwise	practice	Free	1	0.5	0	3.576263	1.06244	-1.45345	0.70193	0.899468936572057	1.820509	-6.819185	0.025263
Trial2	3	1	blindfold	clockwise	practice	Free	1	0.5	0	3.59626	1.08726	-1.45342	0.70337	0.916298880654041	1.898849	-6.941907	-0.114328
Trial2	3	1	blindfold	clockwise	practice	Free	1	0.5	0	3.616264	1.11182	-1.45345	0.70464	0.933188761244505	1.886898	-7.026543	-0.169112
Trial2	3	1	blindfold	clockwise	practice	Free	1	0.5	0	3.636261	1.13681	-1.4535	0.7055401	0.950428238051433	1.807006	-7.04347	-0.24757
Trial2	3	1	blindfold	clockwise	practice	Free	1	0.5	0	3.656265	1.16065	-1.45353	0.70675	0.967447184364135	1.562869	-7.060397	-0.190652
Trial2	3	1	blindfold	clockwise	practice	Free	1	0.5	0	3.676262	1.2071	-1.45351	0.70722	1.00007526075237	1.294304	-7.005384	-0.005636
Trial2	3	1	blindfold	clockwise	practice	Free	1	0.5	0	3.696259	1.22881	-1.45349	0.70784	1.01597323909755	1.356994	-6.899589	0.23162
Trial2	3	1	blindfold	clockwise	practice	Free	1	0.5	0	3.716263	1.25045	-1.45346	0.70853	1.03208042248445	1.450081	-6.97153	0.189567
Trial2	3	1	blindfold	clockwise	practice	Free	1	0.5	0	3.736259	1.27083	-1.45345	0.70924	1.04747327585977	1.411814	-6.899589	0.098696
Trial2	3	1	blindfold	clockwise	practice	Free	1	0.5	0	3.756264	1.29059	-1.45345	0.7105399	1.06296736819023	1.36708	-6.895357	0.018462
Trial2	3	1	blindfold	clockwise	practice	Free	1	0.5	0	3.77626	1.32841	-1.45346	0.71122	1.09183195476766	1.280433	-6.899589	0.092967
Trial2	3	1	blindfold	clockwise	practice	Free	1	0.5	0	3.796265	1.34691	-1.45344	0.71189	1.10636517236929	1.258446	-6.793794	0.113412
Trial2	3	1	blindfold	clockwise	practice	Free	1	0.5	0	3.816261	1.36313	-1.45341	0.71261	1.11928842480959	1.326653	-6.751476	0.13931
Trial2	3	1	blindfold	clockwise	practice	Free	1	0.5	0	3.836266	1.37919	-1.45338	0.71331	1.13215995371854	1.240968	-6.823417	0.069937
Trial2	3	1	blindfold	clockwise	practice	Free	1	0.5	0	3.856262	1.39496	-1.45341	0.71419	1.14499809400074	1.107723	-6.958834	0.0030805
Trial2	3	1	blindfold	clockwise	practice	Free	1	0.5	0	3.876259	1.42283	-1.45351	0.71417	1.16689919075223	0.841538	-7.111179	-0.359657
Trial2	3	1	blindfold	clockwise	practice	Free	1	0.5	0	3.896263	1.4352	-1.45355	0.71372	1.17643328207883	0.759259	-7.073093	-0.499413
Trial2	3	1	blindfold	clockwise	practice	Free	1	0.5	0	3.91626	1.44676	-1.45355	0.7128299	1.18510797671541	0.685545	-7.035007	-0.6526
Trial2	3	1	blindfold	clockwise	practice	Free	1	0.5	0	3.936264	1.45676	-1.45354	0.71147	1.19230003071489	0.552467	-7.111179	-0.747519
Trial2	3	1	blindfold	clockwise	practice	Free	1	0.5	0	3.956261	1.46552	-1.45355	0.70732	1.19688355073381	0.506999	-7.13657	-0.895917
Trial2	3	1	blindfold	clockwise	practice	Free	1	0.5	0	3.976265	1.47938	-1.45364	0.70474	1.20658346479449	0.499692	-7.377782	-1.161199
Trial2	3	1	blindfold	clockwise	practice	Free	1	0.5	0	3.996262	1.48431	-1.45368	0.70195	1.20896649042493	0.463155	-7.34816	-1.153786
Trial2	3	1	blindfold	clockwise	practice	Free	1	0.5	0	4.016258	1.48824	-1.45368	0.69919	1.21057214001882	0.493366	-7.352392	-1.259531
Trial2	3	1	blindfold	clockwise	practice	Free	1	0.5	0	4.036263	1.49114	-1.45368	0.69633	1.21129434881517	0.506497	-7.437028	-1.554764
Trial2	3	1	blindfold	clockwise	practice	Free	1	0.5	0	4.056259	1.49333	-1.45372	0.68976	1.20932762655693	0.471781	-7.644386	-1.900577
Trial2	3	1	blindfold	clockwise	practice	Free	1	0.5	0	4.076263	1.49623	-1.45381	0.68593	1.20953480580087	0.128611	-7.63169	-2.364786
Trial2	3	1	blindfold	clockwise	practice	Free	1	0.5	0	4.09626	1.49706	-1.45381	0.68152	1.20772444527532	-0.0022642	-7.695167	-2.665438
Trial2	3	1	blindfold	clockwise	practice	Free	1	0.5	0	4.116264	1.49759	-1.45384	0.67624	1.20519138480079	-0.022488	-7.67824	-2.798478
Trial2	3	1	blindfold	clockwise	practice	Free	1	0.5	0	4.136261	1.49795	-1.45383	0.67031	1.20217288352357	0.093098	-7.674008	-2.915199
Trial2	3	1	blindfold	clockwise	practice	Free	1	0.5	0	4.156265	1.49829	-1.45384	0.65514	1.19406509233044	0.225714	-7.665545	-3.123897
Trial2	3	1	blindfold	clockwise	practice	Free	1	0.5	0	4.176262	1.49935	-1.45386	0.64561	1.18975328573508	0.370534	-7.88983	-3.772899
Trial2	3	1	blindfold	clockwise	practice	Free	1	0.5	0	4.196259	1.50012	-1.45392	0.6345	1.1844114090153	0.419855	-7.978698	-3.969778
Trial2	3	1	blindfold	clockwise	practice	Free	1	0.5	0	4.216263	1.50113	-1.45397	0.62149	1.17835099557109	0.450748	-7.851744	-3.882251
Trial2	3	1	blindfold	clockwise	practice	Free	1	0.5	0	4.236259	1.50236	-1.45396	0.60746	1.17206365886877	0.328839	-8.10142	-3.766138
Trial2	3	1	blindfold	clockwise	practice	Free	1	0.5	0	4.256264	1.50372	-1.45401	0.57494	1.15672377586484	0.358179	-8.046407	-3.546766
Trial2	3	1	blindfold	clockwise	practice	Free	1	0.5	0	4.27626	1.50689	-1.45401	0.55558	1.14999858630778	0.386428	-8.376487	-4.596641
Trial2	3	1	blindfold	clockwise	practice	Free	1	0.5	0	4.296265	1.50866	-1.45414	0.53483	1.14168220373479	0.291112	-8.334169	-4.644378
Trial2	3	1	blindfold	clockwise	practice	Free	1	0.5	0	4.316261	1.51049	-1.45416	0.51277	1.13314748863829	0.120248	-7.991393	-3.878654
Trial2	3	1	blindfold	clockwise	practice	Free	1	0.5	0	4.336266	1.5123	-1.45405	0.48999	1.12465173075298	0.112267	-8.025248	-3.191012
Trial2	3	1	blindfold	clockwise	practice	Free	1	0.5	0	4.356262	1.51397	-1.45402	0.44242	1.10628686669134	0.18826	-7.961771	-2.757109
Trial2	3	1	blindfold	clockwise	practice	Free	1	0.5	0	4.376259	1.51754	-1.45407	0.41779	1.09997105869497	0.50337	-8.761581	-3.543172
Trial2	3	1	blindfold	clockwise	practice	Free	1	0.5	0	4.396263	1.51971	-1.45426	0.39265	1.09269501706188	0.694841	-8.253765	-3.192607
Trial2	3	1	blindfold	clockwise	practice	Free	1	0.5	0	4.41626	1.52221	-1.4542	0.36621	1.0858281716943	0.331581	-7.987162	-2.054517
Trial2	3	1	blindfold	clockwise	practice	Free	1	0.5	0	4.436264	1.52502	-1.45398	0.34206	1.08058828912838	0.435824	-7.686704	-2.315516
Trial2	3	1	blindfold	clockwise	practice	Free	1	0.5	0	4.456261	1.52771	-1.45392	0.29009	1.06786701832072	0.36632	-8.537296	-3.022244
Trial2	3	1	blindfold	clockwise	practice	Free	1	0.5	0	4.476265	1.53389	-1.45415	0.26447	1.06717989920817	0.277104	-7.847512	-2.099233
Trial2	3	1	blindfold	clockwise	practice	Free	1	0.5	0	4.496262	1.53709	-1.45394	0.23804	1.06405760812298	0.59511	-7.504736	-2.408233
Trial2	3	1	blindfold	clockwise	practice	Free	1	0.5	0	4.516258	1.54056	-1.45384	0.21194	1.06192452083379	0.578721	-8.19452	-3.008265
Trial2	3	1	blindfold	clockwise	practice	Free	1	0.5	0	4.536263	1.54417	-1.45398	0.18563	1.06054197748194	0.61507	-7.885598	-2.805767
Trial2	3	1	blindfold	clockwise	practice	Free	1	0.5	0	4.556259	1.548	-1.45397	0.13273	1.05637171718737	0.378115	-7.458187	-1.93602
Trial2	3	1	blindfold	clockwise	practice	Free	1	0.5	0	4.576263	1.55576	-1.45373	0.10536	1.0610042235225	0.359478	-8.071798	-3.013355
Trial2	3	1	blindfold	clockwise	practice	Free	1	0.5	0	4.59626	1.5596	-1.45395	0.079459	1.06257499981138	0.164924	-7.919453	-2.714347
Trial2	3	1	blindfold	clockwise	practice	Free	1	0.5	0	4.616264	1.56306	-1.45395	0.052425	1.06435193451283	-0.026293	-7.267756	-1.762257
Trial2	3	1	blindfold	clockwise	practice	Free	1	0.5	0	4.636261	1.56645	-1.45373	0.026277	1.06677367933621	0.055534	-7.55975	-2.160505
Trial2	3	1	blindfold	clockwise	practice	Free	1	0.5	0	4.656265	1.56957	-1.45377	-0.027612	1.06992642062572	0.177074	-8.169129	-2.828327
Trial2	3	1	blindfold	clockwise	practice	Free	1	0.5	0	4.676262	1.5759	-1.45393	-0.052192	1.07716525314424	0.09687	-7.13657	-1.545248
Trial2	3	1	blindfold	clockwise	practice	Free	1	0.5	0	4.696259	1.57892	-1.45367	-0.078348	1.08176096686271	0.276347	-7.437028	-2.337948
Trial2	3	1	blindfold	clockwise	practice	Free	1	0.5	0	4.716263	1.58201	-1.4537	-0.10413	1.08700897215196	0.320745	-7.98293	-3.030488
Trial2	3	1	blindfold	clockwise	practice	Free	1	0.5	0	4.736259	1.58503	-1.45386	-0.1298	1.09276623993965	0.209722	-7.508968	-2.39419
Trial2	3	1	blindfold	clockwise	practice	Free	1	0.5	0	4.756264	1.58794	-1.45376	-0.18052	1.10281497299619	-0.125555	-6.810721	-1.457851
Trial2	3	1	blindfold	clockwise	practice	Free	1	0.5	0	4.77626	1.59307	-1.4536	-0.20535	1.11219185039609	0.14471	-7.720558	-2.497574
Trial2	3	1	blindfold	clockwise	practice	Free	1	0.5	0	4.796265	1.59535	-1.45378	-0.23054	1.11934819284436	0.128021	-7.67824	-2.047158
Trial2	3	1	blindfold	clockwise	practice	Free	1	0.5	0	4.816261	1.59749	-1.45379	-0.25443	1.12659623714959	0.02795	-7.09002	-1.609502
Trial2	3	1	blindfold	clockwise	practice	Free	1	0.5	0	4.836266	1.59952	-1.45361	-0.27892	1.13434585714389	0.055951	-7.310074	-2.065063
Trial2	3	1	blindfold	clockwise	practice	Free	1	0.5	0	4.856262	1.60136	-1.45365	-0.32658	1.14875944286953	0.127602	-7.779803	-2.539968
Trial2	3	1	blindfold	clockwise	practice	Free	1	0.5	0	4.876259	1.60497	-1.4537	-0.34815	1.15851934171333	0.051007	-6.941907	-1.020341
Trial2	3	1	blindfold	clockwise	practice	Free	1	0.5	0	4.896263	1.60644	-1.4535	-0.3705	1.1668245924553	0.12257	-7.047702	-1.484002
Trial2	3	1	blindfold	clockwise	practice	Free	1	0.5	0	4.91626	1.60792	-1.45356	-0.39198	1.17521695395072	0.191699	-7.640154	-2.107951
Trial2	3	1	blindfold	clockwise	practice	Free	1	0.5	0	4.936264	1.60938	-1.45373	-0.4131	1.1837971164573	0.264227	-7.496273	-1.914986
Trial2	3	1	blindfold	clockwise	practice	Free	1	0.5	0	4.956261	1.61088	-1.45372	-0.45399	1.20006721357554	0.081111	-7.119643	-1.275828
Trial2	3	1	blindfold	clockwise	practice	Free	1	0.5	0	4.976265	1.61373	-1.45345	-0.47451	1.21060085448912	0.23153	-7.293146	-2.232488
Trial2	3	1	blindfold	clockwise	practice	Free	1	0.5	0	4.996262	1.61518	-1.45359	-0.49441	1.21986369237098	0.247906	-7.487809	-2.284941
Trial2	3	1	blindfold	clockwise	practice	Free	1	0.5	0	5.016258	1.61667	-1.45369	-0.51389	1.22924158635987	0.037116	-7.094252	-1.747965
Trial2	3	1	blindfold	clockwise	practice	Free	1	0.5	0	5.036263	1.61809	-1.45358	-0.53248	1.23841027468772	-0.019866	-6.853039	-1.056109
Trial2	3	1	blindfold	clockwise	practice	Free	1	0.5	0	5.056259	1.61933	-1.45344	-0.56781	1.25511272504257	-0.152363	-6.658376	-0.910033
Trial2	3	1	blindfold	clockwise	practice	Free	1	0.5	0	5.076263	1.62132	-1.45349	-0.58452	1.26452448487779	0.080421	-7.437028	-1.715269
Trial2	3	1	blindfold	clockwise	practice	Free	1	0.5	0	5.09626	1.62223	-1.45364	-0.60098	1.27301883926177	0.117788	-7.119643	-1.409568
Trial2	3	1	blindfold	clockwise	practice	Free	1	0.5	0	5.116264	1.62315	-1.45357	-0.6157	1.28084050542937	0.050803	-6.721853	-0.589263
Trial2	3	1	blindfold	clockwise	practice	Free	1	0.5	0	5.136261	1.62398	-1.4534	-0.62928	1.28814756777045	-0.012143	-6.565277	-0.155795
Trial2	3	1	blindfold	clockwise	practice	Free	1	0.5	0	5.156265	1.62474	-1.45329	-0.65193	1.3000203989534	0.144583	-6.522959	-0.431376
Trial2	3	1	blindfold	clockwise	practice	Free	1	0.5	0	5.176262	1.62633	-1.45342	-0.6617301	1.30633302415432	0.24538	-7.149265	-0.924797
Trial2	3	1	blindfold	clockwise	practice	Free	1	0.5	0	5.196259	1.62718	-1.45354	-0.67037	1.31146125435363	0.192094	-7.001152	-0.689513
Trial2	3	1	blindfold	clockwise	practice	Free	1	0.5	0	5.216263	1.62802	-1.45348	-0.67815	1.31617490483241	0.098688	-6.616058	-0.485723
Trial2	3	1	blindfold	clockwise	practice	Free	1	0.5	0	5.236259	1.62885	-1.45335	-0.68415	1.31998616677791	0.151757	-6.66684	-0.524943
Trial2	3	1	blindfold	clockwise	practice	Free	1	0.5	0	5.256264	1.62954	-1.45332	-0.69326	1.32531879204831	0.120419	-6.793794	-0.61099
Trial2	3	1	blindfold	clockwise	practice	Free	1	0.5	0	5.27626	1.63058	-1.45337	-0.69596	1.32761866545298	-0.122762	-6.734549	-0.417459
Trial2	3	1	blindfold	clockwise	practice	Free	1	0.5	0	5.296265	1.63075	-1.45336	-0.6973701	1.3285030743961	-0.207295	-6.709158	-0.481486
Trial2	3	1	blindfold	clockwise	practice	Free	1	0.5	0	5.316261	1.63071	-1.45335	-0.69779	1.32868969591145	-0.288798	-6.747244	-0.557825
Trial2	3	1	blindfold	clockwise	practice	Free	1	0.5	0	5.336266	1.63061	-1.45337	-0.6978199	1.32862019693492	-0.486808	-6.823417	-0.5493
Trial2	3	1	blindfold	clockwise	practice	Free	1	0.5	0	5.356262	1.63058	-1.45339	-0.69784	1.32860515240145	-0.739263	-6.734549	-0.37115
Trial2	3	1	blindfold	clockwise	practice	Free	1	0.5	0	5.376259	1.63047	-1.45332	-0.69785	1.32851688459554	-1.296106	-6.577972	-0.123509
Trial2	3	1	blindfold	clockwise	practice	Free	1	0.5	0	5.396263	1.6304	-1.4533	-0.69786	1.32846249961659	-1.480117	-6.704926	-0.17272
Trial2	3	1	blindfold	clockwise	practice	Free	1	0.5	0	5.41626	1.63031	-1.45334	-0.69788	1.3283964373993	-1.754159	-6.827648	-0.174155
Trial2	3	1	blindfold	clockwise	practice	Free	1	0.5	0	5.436264	1.63015	-1.45341	-0.69795	1.32829708404398	-2.060737	-6.929212	-0.300584
Trial2	3	1	blindfold	clockwise	practice	Free	1	0.5	0	5.456261	1.62972	-1.45346	-0.6985	1.32822040159243	-2.266668	-6.929212	-0.394596
Trial2	3	1	blindfold	clockwise	practice	Free	1	0.5	0	5.476265	1.62729	-1.45347	-0.69908	1.32645979985257	-2.474459	-6.992689	-0.740052
Trial2	3	1	blindfold	clockwise	practice	Free	1	0.5	0	5.496262	1.6252	-1.45349	-0.69994	1.32513816427265	-2.610611	-7.081556	-0.78936
Trial2	3	1	blindfold	clockwise	practice	Free	1	0.5	0	5.516258	1.6222	-1.45353	-0.70102	1.32316359952707	-2.784407	-7.161961	-0.773198
Trial2	3	1	blindfold	clockwise	practice	Free	1	0.5	0	5.536263	1.61838	-1.45358	-0.70237	1.32064279707086	-3.014169	-7.259292	-0.813531
Trial2	3	1	blindfold	clockwise	practice	Free	1	0.5	0	5.556259	1.61352	-1.45362	-0.706	1.31846980462112	-3.21042	-7.335464	-0.866529
Trial2	3	1	blindfold	clockwise	practice	Free	1	0.5	0	5.576263	1.59962	-1.45369	-0.70792	1.30779003423212	-3.60639	-7.373551	-0.574135
Trial2	3	1	blindfold	clockwise	practice	Free	1	0.5	0	5.59626	1.59101	-1.45369	-0.71006	1.30172499730552	-3.699813	-7.390478	-0.508254
Trial2	3	1	blindfold	clockwise	practice	Free	1	0.5	0	5.616264	1.58028	-1.45369	-0.71224	1.29394389758587	-3.729499	-7.356623	-0.508749
Trial2	3	1	blindfold	clockwise	practice	Free	1	0.5	0	5.636261	1.56831	-1.45368	-0.71454	1.28524461571412	-3.779708	-7.263524	-0.439235
Trial2	3	1	blindfold	clockwise	practice	Free	1	0.5	0	5.656265	1.55392	-1.45365	-0.71861	1.27559701580523	-3.85404	-7.267756	-0.130487
Trial2	3	1	blindfold	clockwise	practice	Free	1	0.5	0	5.676262	1.52234	-1.45362	-0.7205	1.2507195672154	-3.958708	-7.445491	-0.140575
Trial2	3	1	blindfold	clockwise	practice	Free	1	0.5	0	5.696259	1.50333	-1.45371	-0.72245	1.23636770494988	-3.915605	-7.712095	-0.217541
Trial2	3	1	blindfold	clockwise	practice	Free	1	0.5	0	5.716263	1.48337	-1.45381	-0.72435	1.22135153548219	-3.86046	-7.542823	-0.262692
Trial2	3	1	blindfold	clockwise	practice	Free	1	0.5	0	5.736259	1.46203	-1.4538	-0.72618	1.20533771651699	-3.815569	-7.39471	-0.151479
Trial2	3	1	blindfold	clockwise	practice	Free	1	0.5	0	5.756264	1.43935	-1.45372	-0.72964	1.18943379606683	-3.636948	-7.25506	-0.033328
Trial2	3	1	blindfold	clockwise	practice	Free	1	0.5	0	5.77626	1.38986	-1.45366	-0.73128	1.15179046421929	-3.196006	-7.382014	-0.11562
Trial2	3	1	blindfold	clockwise	practice	Free	1	0.5	0	5.796265	1.3642	-1.45368	-0.73288	1.1331172587395	-3.083561	-7.327001	-0.106514
Trial2	3	1	blindfold	clockwise	practice	Free	1	0.5	0	5.816261	1.33786	-1.45368	-0.7345	1.11422591819488	-3.189382	-7.339696	-0.104582
Trial2	3	1	blindfold	clockwise	practice	Free	1	0.5	0	5.836266	1.30996	-1.45367	-0.7361	1.09447633622495	-3.189342	-7.310074	-0.140885
Trial2	3	1	blindfold	clockwise	practice	Free	1	0.5	0	5.856262	1.28214	-1.45366	-0.73985	1.07662486199945	-3.165241	-7.369319	-0.282512
Trial2	3	1	blindfold	clockwise	practice	Free	1	0.5	0	5.876259	1.22369	-1.45368	-0.74198	1.03646592239742	-2.865648	-7.280451	-0.309292
Trial2	3	1	blindfold	clockwise	practice	Free	1	0.5	0	5.896263	1.19421	-1.45365	-0.7446	1.01801600600555	-2.616104	-7.263524	-0.256354
Trial2	3	1	blindfold	clockwise	practice	Free	1	0.5	0	5.91626	1.15727	-1.45363	-0.74653	0.994641055278018	-2.542885	-7.314305	-0.303895
Trial2	3	1	blindfold	clockwise	practice	Free	1	0.5	0	5.936264	1.13192	-1.45364	-0.74893	0.979907634554968	-2.503204	-7.284683	-0.412116
Trial2	3	1	blindfold	clockwise	practice	Free	1	0.5	0	5.956261	1.10282	-1.45365	-0.75445	0.965705236073681	-2.615147	-7.352392	-0.435841
Trial2	3	1	blindfold	clockwise	practice	Free	1	0.5	0	5.976265	1.04225	-1.45366	-0.75714	0.931287309776825	-2.620553	-7.242365	-0.203045
Trial2	3	1	blindfold	clockwise	practice	Free	1	0.5	0	5.996262	1.01168	-1.45361	-0.75989	0.91610549167546	-2.445244	-7.085788	-0.080014
Trial2	3	1	blindfold	clockwise	practice	Free	1	0.5	0	6.016258	0.9801	-1.45356	-0.76245	0.90101393263851	-2.287622	-7.123874	-0.098017
Trial2	3	1	blindfold	clockwise	practice	Free	1	0.5	0	6.036263	0.94949	-1.45355	-0.7649	0.88719402189387	-2.193318	-7.111179	-0.090626
Trial2	3	1	blindfold	clockwise	practice	Free	1	0.5	0	6.056259	0.91904	-1.45356	-0.76919	0.875926753232602	-2.111821	-7.102715	0.039647
Trial2	3	1	blindfold	clockwise	practice	Free	1	0.5	0	6.076263	0.85877	-1.4535	-0.77087	0.850268447766978	-2.023569	-6.912284	0.141556
Trial2	3	1	blindfold	clockwise	practice	Free	1	0.5	0	6.09626	0.82815	-1.45348	-0.77237	0.839188825590944	-1.856728	-7.001152	0.127172
Trial2	3	1	blindfold	clockwise	practice	Free	1	0.5	0	6.116264	0.79886	-1.45348	-0.7736501	0.82936823676276	-1.734509	-6.916516	0.071829
Trial2	3	1	blindfold	clockwise	practice	Free	1	0.5	0	6.136261	0.76917	-1.45346	-0.77474	0.820167372667387	-1.722036	-6.819185	0.115174
Trial2	3	1	blindfold	clockwise	practice	Free	1	0.5	0	6.156265	0.74084	-1.45341	-0.77649	0.812982511335216	-1.699423	-6.726085	0.154269
Trial2	3	1	blindfold	clockwise	practice	Free	1	0.5	0	6.176262	0.68489	-1.4534	-0.77728	0.798967191439705	-1.45804	-6.941907	-0.025436
Trial2	3	1	blindfold	clockwise	practice	Free	1	0.5	0	6.196259	0.65754	-1.45345	-0.77804	0.793829370265611	-1.358848	-6.920748	-0.072369
Trial2	3	1	blindfold	clockwise	practice	Free	1	0.5	0	6.216263	0.63178	-1.45345	-0.7787501	0.789821267704119	-1.309915	-6.802258	-0.00935
Trial2	3	1	blindfold	clockwise	practice	Free	1	0.5	0	6.236259	0.60687	-1.45342	-0.77942	0.786712629060374	-1.164399	-6.83188	-0.017695
Trial2	3	1	blindfold	clockwise	practice	Free	1	0.5	0	6.256264	0.58286	-1.45341	-0.78092	0.785303679884772	-1.019671	-6.912284	-0.120445
Trial2	3	1	blindfold	clockwise	practice	Free	1	0.5	0	6.27626	0.53731	-1.45348	-0.78165	0.782539947543386	-0.9	-6.916516	-0.023975
Trial2	3	1	blindfold	clockwise	practice	Free	1	0.5	0	6.296265	0.51598	-1.45347	-0.78228	0.782443166825426	-0.841605	-6.916516	-0.008494
Trial2	3	1	blindfold	clockwise	practice	Free	1	0.5	0	6.316261	0.49708	-1.45346	-0.78291	0.782915434559261	-0.645068	-6.954602	-0.085643
Trial2	3	1	blindfold	clockwise	practice	Free	1	0.5	0	6.336266	0.4784	-1.45348	-0.78351	0.783807650500477	-0.444903	-7.068861	-0.036316
Trial2	3	1	blindfold	clockwise	practice	Free	1	0.5	0	6.356262	0.46179	-1.45352	-0.78485	0.785779567719134	-0.29488	-7.153497	-0.122892
Trial2	3	1	blindfold	clockwise	practice	Free	1	0.5	0	6.376259	0.4331	-1.45361	-0.78557	0.788413516423437	-0.188568	-7.233901	-0.150208
Trial2	3	1	blindfold	clockwise	practice	Free	1	0.5	0	6.396263	0.42152	-1.45362	-0.78626	0.790167015689247	-0.190509	-7.195815	-0.102098
Trial2	3	1	blindfold	clockwise	practice	Free	1	0.5	0	6.41626	0.41132	-1.45361	-0.78684	0.791821546720175	-0.26466	-7.250828	-0.072073
Trial2	3	1	blindfold	clockwise	practice	Free	1	0.5	0	6.436264	0.40305	-1.45361	-0.78735	0.793296490786418	-0.215455	-7.221206	-0.039493
Trial2	3	1	blindfold	clockwise	practice	Free	1	0.5	0	6.456261	0.39636	-1.45362	-0.78801	0.794796206275459	-0.211445	-7.267756	-0.034843
Trial2	3	1	blindfold	clockwise	practice	Free	1	0.5	0	6.476265	0.38764	-1.45365	-0.78819	0.796158437248835	-0.190008	-7.297378	-0.037657
Trial2	3	1	blindfold	clockwise	practice	Free	1	0.5	0	6.496262	0.38569	-1.45366	-0.78822	0.796465705012327	-0.177134	-7.310074	0.035155
Trial2	3	1	blindfold	clockwise	practice	Free	1	0.5	0	6.516258	0.3853	-1.45366	-0.78821	0.796511866027941	-0.149915	-7.373551	0.079066
Trial2	3	1	blindfold	clockwise	practice	Free	1	0.5	0	6.536263	0.38529	-1.45367	-0.78821	0.796513299490222	-0.0043176	-7.314305	0.053409
Trial2	3	1	blindfold	clockwise	practice	Free	1	0.5	0	6.556259	0.38529	-1.45367	-0.78822	0.796523208685128	0.134232	-7.428564	0.0019354
Trial2	3	1	blindfold	clockwise	practice	Free	1	0.5	0	6.576263	0.38533	-1.45371	-0.78822	0.796517454185866	0.415176	-7.492041	-0.096488
Trial2	3	1	blindfold	clockwise	practice	Free	1	0.5	0	6.59626	0.38535	-1.45373	-0.78823	0.796524425848691	0.35846	-7.445491	-0.070008
Trial2	3	1	blindfold	clockwise	practice	Free	1	0.5	0	6.616264	0.38536	-1.45373	-0.78822	0.79651313423836	0.246023	-7.365087	0.042294
Trial2	3	1	blindfold	clockwise	practice	Free	1	0.5	0	6.636261	0.38537	-1.4537	-0.78821	0.796501788023147	0.093673	-7.259292	0.209
Trial2	3	1	blindfold	clockwise	practice	Free	1	0.5	0	6.656265	0.38537	-1.45364	-0.78816	0.796452241371675	0.031278	-7.098484	0.313967
Trial2	3	1	blindfold	clockwise	practice	Free	1	0.5	0	6.676262	0.38538	-1.45354	-0.78815	0.796440886591506	0.098747	-7.077325	0.393886
Trial2	3	1	blindfold	clockwise	practice	Free	1	0.5	0	6.696259	0.38539	-1.45354	-0.78813	0.796419753383499	0.177882	-7.102715	0.343186
Trial2	3	1	blindfold	clockwise	practice	Free	1	0.5	0	6.716263	0.3854	-1.45355	-0.78811	0.796398434706846	0.187723	-7.153497	0.318226
Trial2	3	1	blindfold	clockwise	practice	Free	1	0.5	0	6.736259	0.38541	-1.45356	-0.7881	0.796387143439353	0.258148	-7.132338	0.271292
Trial2	3	1	blindfold	clockwise	practice	Free	1	0.5	0	6.756264	0.38542	-1.45356	-0.78807	0.796355978780485	0.194709	-7.106947	0.267611
Trial2	3	1	blindfold	clockwise	practice	Free	1	0.5	0	6.77626	0.38544	-1.45355	-0.7880599	0.796343192374359	0.183365	-7.085788	0.241396
Trial2	3	1	blindfold	clockwise	practice	Free	1	0.5	0	6.796265	0.38545	-1.45355	-0.78805	0.796331901451591	0.147594	-7.064629	0.273202
Trial2	3	1	blindfold	clockwise	practice	Free	1	0.5	0	6.816261	0.38546	-1.45354	-0.78803	0.796310705453348	0.17314	-7.035007	0.27034
Trial2	3	1	blindfold	clockwise	practice	Free	1	0.5	0	6.836266	0.38547	-1.45353	-0.78802	0.796299292439197	0.195659	-7.051934	0.253607
Trial2	3	1	blindfold	clockwise	practice	Free	1	0.5	0	6.856262	0.38547	-1.45354	-0.78799	0.796269682021338	0.182694	-7.09002	0.249552
Trial2	3	1	blindfold	clockwise	practice	Free	1	0.5	0	6.876259	0.38549	-1.45355	-0.78798	0.796256900777178	0.193576	-7.09002	0.279703
Trial2	3	1	blindfold	clockwise	practice	Free	1	0.5	0	6.896263	0.3855	-1.45355	-0.78796	0.796235641767927	0.166009	-7.102715	0.316204
Trial2	3	1	blindfold	clockwise	practice	Free	1	0.5	0	6.91626	0.38551	-1.45355	-0.78794	0.796214446091321	0.195052	-7.094252	0.326247
Trial2	3	1	blindfold	clockwise	practice	Free	1	0.5	0	6.936264	0.38552	-1.45354	-0.78793	0.796203037751894	0.187273	-7.073093	0.313003
Trial2	3	1	blindfold	clockwise	practice	Free	1	0.5	0	6.956261	0.38553	-1.45353	-0.78789	0.796162082111722	0.19749	-7.081556	0.355877
Trial3	1	1	blindfold	clockwise	practice	Guided	1	-0.5	-0.5	0	-0.55305	-1.45065	-1.30002	0.80177706305995	-0.581126	-1.401899	-0.090236
Trial3	1	1	blindfold	clockwise	practice	Guided	1	-0.5	-0.5	0.01203918	-0.55306	-1.45065	-1.30002	0.801777725675773	-0.5902	-1.372277	-0.102216
Trial3	1	1	blindfold	clockwise	practice	Guided	1	-0.5	-0.5	0.03204346	-0.55308	-1.45066	-1.30003	0.801788919999925	-0.607395	-1.410363	-0.100258
Trial3	1	1	blindfold	clockwise	practice	Guided	1	-0.5	-0.5	0.05204773	-0.5532	-1.45069	-1.30005	0.801816859102288	-0.625231	-1.469608	-0.111577
Trial3	1	1	blindfold	clockwise	practice	Guided	1	-0.5	-0.5	0.072052	-0.55351	-1.45073	-1.30007	0.801857469821444	-0.633675	-1.511926	-0.11085
Trial3	1	1	blindfold	clockwise	practice	Guided	1	-0.5	-0.5	0.09204102	-0.55473	-1.45077	-1.30009	0.801959668133693	-0.591759	-1.571171	-0.173211
Trial3	1	1	blindfold	clockwise	practice	Guided	1	-0.5	-0.5	0.1120453	-0.55562	-1.4508	-1.30009	0.802020899136305	-0.615122	-1.702357	-0.200996
Trial3	1	1	blindfold	clockwise	practice	Guided	1	-0.5	-0.5	0.1320496	-0.55663	-1.45084	-1.30008	0.802081586767314	-0.639539	-1.765834	-0.131076
Trial3	1	1	blindfold	clockwise	practice	Guided	1	-0.5	-0.5	0.1520386	-0.55776	-1.45086	-1.30008	0.80216215992556	-0.69116	-1.689662	-0.139689
Trial3	1	1	blindfold	clockwise	practice	Guided	1	-0.5	-0.5	0.1720428	-0.55907	-1.45085	-1.30009	0.802267536716859	-0.613923	-1.664271	-0.175499
Trial3	1	1	blindfold	clockwise	practice	Guided	1	-0.5	-0.5	0.1920471	-0.562	-1.45082	-1.30011	0.802508678666982	-0.539341	-1.617721	-0.205954
Trial3	1	1	blindfold	clockwise	practice	Guided	1	-0.5	-0.5	0.2120514	-0.56367	-1.45081	-1.30013	0.802659266839386	-0.497779	-1.600794	-0.263538
Trial3	1	1	blindfold	clockwise	practice	Guided	1	-0.5	-0.5	0.2320404	-0.56519	-1.45081	-1.30013	0.802781272009995	-0.454537	-1.63888	-0.263065
Trial3	1	1	blindfold	clockwise	practice	Guided	1	-0.5	-0.5	0.2520447	-0.56672	-1.45081	-1.30013	0.802906963430609	-0.426251	-1.68543	-0.269088
Trial3	1	1	blindfold	clockwise	practice	Guided	1	-0.5	-0.5	0.272049	-0.56822	-1.45083	-1.30014	0.80304297499155	-0.343409	-1.744675	-0.254394
Trial3	1	1	blindfold	clockwise	practice	Guided	1	-0.5	-0.5	0.292038	-0.57058	-1.45091	-1.30015	0.803256882078781	-0.188872	-1.854702	-0.287437
Trial3	1	1	blindfold	clockwise	practice	Guided	1	-0.5	-0.5	0.3120422	-0.57135	-1.45093	-1.30015	0.803324903656268	-0.211249	-1.888556	-0.302563
Trial3	1	1	blindfold	clockwise	practice	Guided	1	-0.5	-0.5	0.3320465	-0.57184	-1.45094	-1.30016	0.803378428500346	-0.238161	-1.842006	-0.32903
Trial3	1	1	blindfold	clockwise	practice	Guided	1	-0.5	-0.5	0.3520508	-0.57203	-1.45093	-1.30016	0.803395442792575	-0.269862	-1.85047	-0.307517
Trial3	1	1	blindfold	clockwise	practice	Guided	1	-0.5	-0.5	0.3720398	-0.57205	-1.45093	-1.30016	0.803397233269452	-0.275324	-1.888556	-0.309993
Trial3	1	1	blindfold	clockwise	practice	Guided	1	-0.5	-0.5	0.3920441	-0.57208	-1.45094	-1.30015	0.803390073461305	-0.277402	-1.901252	-0.28419
Trial3	1	1	blindfold	clockwise	practice	Guided	1	-0.5	-0.5	0.4120483	-0.57209	-1.45094	-1.30015	0.803390971939874	-0.390886	-1.867397	-0.270979
Trial3	1	1	blindfold	clockwise	practice	Guided	1	-0.5	-0.5	0.4320526	-0.57211	-1.45095	-1.30014	0.803382790756408	-0.517929	-1.922411	-0.214268
Trial3	1	1	blindfold	clockwise	practice	Guided	1	-0.5	-0.5	0.4520416	-0.57215	-1.45096	-1.30013	0.803376408471419	-0.676232	-1.977424	-0.176343
Trial3	1	1	blindfold	clockwise	practice	Guided	1	-0.5	-0.5	0.4720459	-0.57229	-1.45098	-1.3001	0.803359075897698	-0.780452	-1.985888	-0.206325
Trial3	1	1	blindfold	clockwise	practice	Guided	1	-0.5	-0.5	0.4920502	-0.57334	-1.45098	-1.30008	0.803434296381822	-0.946589	-1.947801	-0.15903
Trial3	1	1	blindfold	clockwise	practice	Guided	1	-0.5	-0.5	0.5120392	-0.57443	-1.45098	-1.30008	0.803534527218253	-1.068629	-1.939338	-0.14493
Trial3	1	1	blindfold	clockwise	practice	Guided	1	-0.5	-0.5	0.5320435	-0.57596	-1.45099	-1.30009	0.803687665894309	-1.186893	-2.066292	-0.190439
Trial3	1	1	blindfold	clockwise	practice	Guided	1	-0.5	-0.5	0.5520477	-0.57803	-1.45103	-1.3001	0.803895913424216	-1.318396	-2.218637	-0.21536
Trial3	1	1	blindfold	clockwise	practice	Guided	1	-0.5	-0.5	0.572052	-0.58081	-1.45109	-1.30011	0.804180597023035	-1.423754	-2.277882	-0.229871
Trial3	1	1	blindfold	clockwise	practice	Guided	1	-0.5	-0.5	0.592041	-0.58837	-1.45117	-1.30011	0.804975425828965	-1.721318	-2.421763	-0.229421
Trial3	1	1	blindfold	clockwise	practice	Guided	1	-0.5	-0.5	0.6120453	-0.59378	-1.45121	-1.30011	0.805587283218577	-1.861034	-2.557181	-0.220675
Trial3	1	1	blindfold	clockwise	practice	Guided	1	-0.5	-0.5	0.6320496	-0.60009	-1.45128	-1.30011	0.806346188920356	-1.925547	-2.701062	-0.22617
Trial3	1	1	blindfold	clockwise	practice	Guided	1	-0.5	-0.5	0.6520386	-0.607	-1.45134	-1.30009	0.8072130667867	-1.985494	-2.722221	-0.176598
Trial3	1	1	blindfold	clockwise	practice	Guided	1	-0.5	-0.5	0.6720428	-0.61534	-1.45137	-1.30009	0.808360842034689	-1.928101	-2.760307	-0.195989
Trial3	1	1	blindfold	clockwise	practice	Guided	1	-0.5	-0.5	0.6920471	-0.63404	-1.45139	-1.30009	0.811240197289462	-1.929874	-2.828016	-0.162644
Trial3	1	1	blindfold	clockwise	practice	Guided	1	-0.5	-0.5	0.7120514	-0.64524	-1.45142	-1.30008	0.813155934218792	-1.98875	-2.895725	-0.143623
Trial3	1	1	blindfold	clockwise	practice	Guided	1	-0.5	-0.5	0.7320404	-0.65704	-1.45145	-1.30007	0.815336520892029	-1.975572	-2.976129	-0.132976
Trial3	1	1	blindfold	clockwise	practice	Guided	1	-0.5	-0.5	0.7520447	-0.67013	-1.45149	-1.30007	0.817958619074766	-2.020983	-3.018447	-0.10985
Trial3	1	1	blindfold	clockwise	practice	Guided	1	-0.5	-0.5	0.772049	-0.68372	-1.45151	-1.30003	0.820853839295375	-2.046859	-2.988824	-0.110044
Trial3	1	1	blindfold	clockwise	practice	Guided	1	-0.5	-0.5	0.792038	-0.71393	-1.45149	-1.29999	0.828100206253911	-1.951367	-2.980361	0.0085079
Trial3	1	1	blindfold	clockwise	practice	Guided	1	-0.5	-0.5	0.8120422	-0.72956	-1.45149	-1.29999	0.832275016898104	-1.880194	-3.018447	0.0013869
Trial3	1	1	blindfold	clockwise	practice	Guided	1	-0.5	-0.5	0.8320465	-0.74691	-1.45151	-1.3	0.837236203204998	-1.777847	-3.081924	0.017176
Trial3	1	1	blindfold	clockwise	practice	Guided	1	-0.5	-0.5	0.8520508	-0.76438	-1.45154	-1.29999	0.842544186650019	-1.733496	-3.141169	0.0569
Trial3	1	1	blindfold	clockwise	practice	Guided	1	-0.5	-0.5	0.8720398	-0.7824	-1.45156	-1.29994	0.848324198156809	-1.716672	-3.225805	0.069759
Trial3	1	1	blindfold	clockwise	practice	Guided	1	-0.5	-0.5	0.8920441	-0.82104	-1.45164	-1.29991	0.86192957504777	-1.768743	-3.293514	0.17884
Trial3	1	1	blindfold	clockwise	practice	Guided	1	-0.5	-0.5	0.9120483	-0.83987	-1.45166	-1.29987	0.869082067596228	-1.77574	-3.272355	0.265225
Trial3	1	1	blindfold	clockwise	practice	Guided	1	-0.5	-0.5	0.9320526	-0.86033	-1.45165	-1.29985	0.87726717725436	-1.696508	-3.255428	0.320448
Trial3	1	1	blindfold	clockwise	practice	Guided	1	-0.5	-0.5	0.9520416	-0.88061	-1.45163	-1.29984	0.885781089027019	-1.663036	-3.191951	0.333507
Trial3	1	1	blindfold	clockwise	practice	Guided	1	-0.5	-0.5	0.9720459	-0.90192	-1.45161	-1.29983	0.895135531489689	-1.66109	-3.175023	0.29174
Trial3	1	1	blindfold	clockwise	practice	Guided	1	-0.5	-0.5	0.9920502	-0.9443	-1.45164	-1.29984	0.914957190354162	-1.507565	-3.344295	0.319721
Trial3	1	1	blindfold	clockwise	practice	Guided	1	-0.5	-0.5	1.012039	-0.96647	-1.45167	-1.29983	0.925916966322006	-1.500149	-3.382382	0.340428
Trial3	1	1	blindfold	clockwise	practice	Guided	1	-0.5	-0.5	1.032043	-0.9888	-1.45169	-1.29982	0.937356589536081	-1.449157	-3.403541	0.397677
Trial3	1	1	blindfold	clockwise	practice	Guided	1	-0.5	-0.5	1.052048	-1.00993	-1.4517	-1.29979	0.948521324748089	-1.497749	-3.433163	0.430438
Trial3	1	1	blindfold	clockwise	practice	Guided	1	-0.5	-0.5	1.072052	-1.03186	-1.45171	-1.29978	0.960480671032233	-1.461108	-3.458554	0.464044
Trial3	1	1	blindfold	clockwise	practice	Guided	1	-0.5	-0.5	1.092041	-1.07746	-1.45171	-1.29977	0.986454267261229	-1.418349	-3.399309	0.45347
Trial3	1	1	blindfold	clockwise	practice	Guided	1	-0.5	-0.5	1.112045	-1.09981	-1.4517	-1.29978	0.999710011682363	-1.410611	-3.390845	0.435445
Trial3	1	1	blindfold	clockwise	practice	Guided	1	-0.5	-0.5	1.13205	-1.12226	-1.4517	-1.2998	1.01335452161485	-1.370449	-3.458554	0.38659
Trial3	1	1	blindfold	clockwise	practice	Guided	1	-0.5	-0.5	1.152039	-1.14476	-1.45172	-1.29979	1.02731667833426	-1.366569	-3.538958	0.488662
Trial3	1	1	blindfold	clockwise	practice	Guided	1	-0.5	-0.5	1.172043	-1.16726	-1.45174	-1.29981	1.04160064507371	-1.33673	-3.534726	0.376773
Trial3	1	1	blindfold	clockwise	practice	Guided	1	-0.5	-0.5	1.192047	-1.21293	-1.45179	-1.29982	1.07143878973292	-1.467956	-3.606667	0.387055
Trial3	1	1	blindfold	clockwise	practice	Guided	1	-0.5	-0.5	1.212051	-1.23619	-1.45179	-1.29982	1.08705455511541	-1.34241	-3.560117	0.360467
Trial3	1	1	blindfold	clockwise	practice	Guided	1	-0.5	-0.5	1.23204	-1.25813	-1.45177	-1.2998	1.10201684154769	-1.452774	-3.454322	0.439687
Trial3	1	1	blindfold	clockwise	practice	Guided	1	-0.5	-0.5	1.252045	-1.28152	-1.45174	-1.29977	1.11821535206197	-1.557081	-3.433163	0.454249
Trial3	1	1	blindfold	clockwise	practice	Guided	1	-0.5	-0.5	1.272049	-1.30355	-1.45173	-1.29941	1.13346765964209	-1.533314	-3.458554	0.441009
Trial3	1	1	blindfold	clockwise	practice	Guided	1	-0.5	-0.5	1.292038	-1.30422	-1.4517	-1.29765	1.13270270859355	-6.839176	-3.136937	2.642066
Trial3	1	1	blindfold	clockwise	practice	Guided	1	-0.5	-0.5	1.312042	-1.30344	-1.45151	-1.29443	1.12988275378323	-7.521023	-2.134001	2.997861
Trial3	1	1	blindfold	clockwise	practice	Guided	1	-0.5	-0.5	1.332047	-1.30348	-1.45111	-1.28986	1.12670262324955	-6.612189	-1.503462	2.621624
Trial3	1	1	blindfold	clockwise	practice	Guided	1	-0.5	-0.5	1.352051	-1.3033	-1.45085	-1.28409	1.12253638235012	-5.160988	-1.842006	2.466877
Trial3	1	1	blindfold	clockwise	practice	Guided	1	-0.5	-0.5	1.37204	-1.30269	-1.45093	-1.27168	1.11346365066088	-3.414278	-2.633353	1.415103
Trial3	1	1	blindfold	clockwise	practice	Guided	1	-0.5	-0.5	1.392044	-1.30135	-1.45159	-1.26592	1.10851032840149	-2.376775	-3.940979	0.821646
Trial3	1	1	blindfold	clockwise	practice	Guided	1	-0.5	-0.5	1.412048	-1.30119	-1.45193	-1.26093	1.1049524031484	-2.554038	-4.245669	0.725732
Trial3	1	1	blindfold	clockwise	practice	Guided	1	-0.5	-0.5	1.432053	-1.30123	-1.45211	-1.25615	1.10169526789436	-2.742431	-4.169496	1.05969
Trial3	1	1	blindfold	clockwise	practice	Guided	1	-0.5	-0.5	1.452042	-1.30134	-1.45208	-1.25159	1.0986506807262	-2.942837	-3.792866	1.500131
Trial3	1	1	blindfold	clockwise	practice	Guided	1	-0.5	-0.5	1.472046	-1.30147	-1.45192	-1.24095	1.09149481044777	-3.2341	-3.356991	1.705043
Trial3	1	1	blindfold	clockwise	practice	Guided	1	-0.5	-0.5	1.49205	-1.30176	-1.45146	-1.23478	1.08752967159628	-3.839643	-2.565644	1.729108
Trial3	1	1	blindfold	clockwise	practice	Guided	1	-0.5	-0.5	1.512039	-1.30192	-1.4513	-1.2282	1.08321316718863	-4.207833	-2.561412	1.850259
Trial3	1	1	blindfold	clockwise	practice	Guided	1	-0.5	-0.5	1.532043	-1.30209	-1.45127	-1.22102	1.07852587889239	-4.512249	-2.612194	1.901692
Trial3	1	1	blindfold	clockwise	practice	Guided	1	-0.5	-0.5	1.552048	-1.30225	-1.45131	-1.2132	1.07343342062463	-4.786874	-2.777234	2.031619
Trial3	1	1	blindfold	clockwise	practice	Guided	1	-0.5	-0.5	1.572052	-1.30238	-1.45138	-1.1946	1.06126469372436	-4.960451	-2.933811	2.298531
Trial3	1	1	blindfold	clockwise	practice	Guided	1	-0.5	-0.5	1.592041	-1.30251	-1.45151	-1.18348	1.0541191967098	-5.082601	-2.946506	2.68889
Trial3	1	1	blindfold	clockwise	practice	Guided	1	-0.5	-0.5	1.612045	-1.30252	-1.45149	-1.17154	1.04642458414801	-4.97546	-2.997288	2.731316
Trial3	1	1	blindfold	clockwise	practice	Guided	1	-0.5	-0.5	1.63205	-1.30249	-1.45149	-1.15806	1.03780205121941	-4.878461	-2.925347	2.707482
Trial3	1	1	blindfold	clockwise	practice	Guided	1	-0.5	-0.5	1.652039	-1.30244	-1.45149	-1.14385	1.02881135876258	-4.768917	-2.933811	2.701575
Trial3	1	1	blindfold	clockwise	practice	Guided	1	-0.5	-0.5	1.672043	-1.30239	-1.45149	-1.11207	1.00918745548724	-4.792116	-3.022679	2.806617
Trial3	1	1	blindfold	clockwise	practice	Guided	1	-0.5	-0.5	1.692047	-1.30231	-1.45155	-1.09454	0.998588569679641	-4.594427	-3.196182	2.786185
Trial3	1	1	blindfold	clockwise	practice	Guided	1	-0.5	-0.5	1.712051	-1.30228	-1.45158	-1.07532	0.987241725973097	-4.514338	-3.187719	2.852836
Trial3	1	1	blindfold	clockwise	practice	Guided	1	-0.5	-0.5	1.73204	-1.30226	-1.45159	-1.05555	0.975836540187708	-4.548157	-3.12001	2.827205
Trial3	1	1	blindfold	clockwise	practice	Guided	1	-0.5	-0.5	1.752045	-1.30225	-1.45157	-1.03487	0.964204881888714	-4.553233	-2.942274	2.538124
Trial3	1	1	blindfold	clockwise	practice	Guided	1	-0.5	-0.5	1.772049	-1.30224	-1.45154	-0.99005	0.940073402317788	-4.40604	-3.02691	2.560937
Trial3	1	1	blindfold	clockwise	practice	Guided	1	-0.5	-0.5	1.792038	-1.30218	-1.45155	-0.96577	0.927596105084723	-4.259877	-2.993056	2.643941
Trial3	1	1	blindfold	clockwise	practice	Guided	1	-0.5	-0.5	1.812042	-1.30214	-1.45153	-0.94117	0.915455910644014	-4.251427	-3.060765	2.863772
Trial3	1	1	blindfold	clockwise	practice	Guided	1	-0.5	-0.5	1.832047	-1.30213	-1.45149	-0.91585	0.903517548710181	-4.192858	-3.031142	2.343517
Trial3	1	1	blindfold	clockwise	practice	Guided	1	-0.5	-0.5	1.852051	-1.30209	-1.45152	-0.88999	0.891874699705683	-4.139447	-3.268123	2.233144
Trial3	1	1	blindfold	clockwise	practice	Guided	1	-0.5	-0.5	1.87204	-1.30202	-1.4516	-0.8349	0.869134069412564	-3.883972	-3.369686	2.325822
Trial3	1	1	blindfold	clockwise	practice	Guided	1	-0.5	-0.5	1.892044	-1.30192	-1.45156	-0.80826	0.859127342697995	-3.753095	-3.039606	2.080271
Trial3	1	1	blindfold	clockwise	practice	Guided	1	-0.5	-0.5	1.912048	-1.30186	-1.45154	-0.77974	0.849255005634673	-3.561764	-3.361223	1.920355
Trial3	1	1	blindfold	clockwise	practice	Guided	1	-0.5	-0.5	1.932053	-1.30179	-1.45163	-0.75189	0.840425949423292	-3.322637	-3.445859	1.881623
Trial3	1	1	blindfold	clockwise	practice	Guided	1	-0.5	-0.5	1.952042	-1.30171	-1.45168	-0.7238	0.832361328409705	-3.458657	-3.07346	2.087376
Trial3	1	1	blindfold	clockwise	practice	Guided	1	-0.5	-0.5	1.972046	-1.3017	-1.45158	-0.66684	0.818876348905921	-3.314861	-3.031142	1.75644
Trial3	1	1	blindfold	clockwise	practice	Guided	1	-0.5	-0.5	1.99205	-1.30159	-1.45166	-0.63829	0.813431487717388	-2.998794	-3.352759	1.467562
Trial3	1	1	blindfold	clockwise	practice	Guided	1	-0.5	-0.5	2.012039	-1.30154	-1.45165	-0.61086	0.809170152975832	-3.17722	-2.980361	1.324176
Trial3	1	1	blindfold	clockwise	practice	Guided	1	-0.5	-0.5	2.032043	-1.30156	-1.45157	-0.58382	0.805930582273646	-3.182362	-3.162328	1.142411
Trial3	1	1	blindfold	clockwise	practice	Guided	1	-0.5	-0.5	2.052048	-1.30157	-1.45161	-0.55731	0.803616078088286	-3.055089	-3.373918	1.001326
Trial3	1	1	blindfold	clockwise	practice	Guided	1	-0.5	-0.5	2.072052	-1.30152	-1.4517	-0.50447	0.80153245419907	-3.040616	-3.153864	1.395437
Trial3	1	1	blindfold	clockwise	practice	Guided	1	-0.5	-0.5	2.092041	-1.30157	-1.4516	-0.47905	0.801843668444986	-3.120767	-3.564349	1.140419
Trial3	1	1	blindfold	clockwise	practice	Guided	1	-0.5	-0.5	2.112045	-1.30157	-1.45169	-0.45341	0.802922782526002	-3.094482	-3.356991	0.947547
Trial3	1	1	blindfold	clockwise	practice	Guided	1	-0.5	-0.5	2.13205	-1.30153	-1.4517	-0.42867	0.804697653028285	-3.119771	-3.246964	1.533258
Trial3	1	1	blindfold	clockwise	practice	Guided	1	-0.5	-0.5	2.152039	-1.30155	-1.45161	-0.40346	0.807342698610263	-3.062559	-3.069228	1.155215
Trial3	1	1	blindfold	clockwise	practice	Guided	1	-0.5	-0.5	2.172043	-1.30157	-1.45155	-0.35563	0.814467352982783	-3.091925	-3.2385	1.062445
Trial3	1	1	blindfold	clockwise	practice	Guided	1	-0.5	-0.5	2.192047	-1.30157	-1.45161	-0.3304	0.8193158914162	-3.255692	-3.056533	1.692617
Trial3	1	1	blindfold	clockwise	practice	Guided	1	-0.5	-0.5	2.212051	-1.30166	-1.45149	-0.30738	0.824476276203023	-3.614099	-2.552949	1.207627
Trial3	1	1	blindfold	clockwise	practice	Guided	1	-0.5	-0.5	2.23204	-1.30173	-1.45137	-0.28384	0.830358962126939	-3.427428	-2.773002	1.324398
Trial3	1	1	blindfold	clockwise	practice	Guided	1	-0.5	-0.5	2.252045	-1.30176	-1.45134	-0.26049	0.836770022564065	-3.463071	-2.430227	1.307228
Trial3	1	1	blindfold	clockwise	practice	Guided	1	-0.5	-0.5	2.272049	-1.30176	-1.45121	-0.21264	0.851701120651267	-3.389563	-2.129769	1.554059
Trial3	1	1	blindfold	clockwise	practice	Guided	1	-0.5	-0.5	2.292038	-1.30173	-1.45103	-0.18891	0.859969681660886	-3.475915	-2.142464	1.136793
Trial3	1	1	blindfold	clockwise	practice	Guided	1	-0.5	-0.5	2.312042	-1.30169	-1.45103	-0.16448	0.869068863179662	-3.262101	-2.104378	1.18533
Trial3	1	1	blindfold	clockwise	practice	Guided	1	-0.5	-0.5	2.332047	-1.30163	-1.45107	-0.14073	0.878456382523855	-3.083391	-2.299041	1.353475
Trial3	1	1	blindfold	clockwise	practice	Guided	1	-0.5	-0.5	2.352051	-1.30157	-1.45112	-0.11682	0.888448804871157	-3.111978	-2.146696	1.698618
Trial3	1	1	blindfold	clockwise	practice	Guided	1	-0.5	-0.5	2.37204	-1.30156	-1.45109	-0.068617	0.910268974077276	-3.049692	-2.2271	1.238895
Trial3	1	1	blindfold	clockwise	practice	Guided	1	-0.5	-0.5	2.392044	-1.30146	-1.45123	-0.044574	0.921819406132142	-2.792615	-2.447154	1.024557
Trial3	1	1	blindfold	clockwise	practice	Guided	1	-0.5	-0.5	2.412048	-1.30138	-1.45125	-0.021156	0.933542367020077	-2.634075	-2.404836	1.577109
Trial3	1	1	blindfold	clockwise	practice	Guided	1	-0.5	-0.5	2.432053	-1.30133	-1.45122	0.0022683	0.945729008521699	-2.738576	-2.244027	1.450667
Trial3	1	1	blindfold	clockwise	practice	Guided	1	-0.5	-0.5	2.452042	-1.30132	-1.45118	0.02544	0.958228082337468	-2.573338	-2.510631	0.992682
Trial3	1	1	blindfold	clockwise	practice	Guided	1	-0.5	-0.5	2.472046	-1.30129	-1.45124	0.071738	0.984352511565852	-2.615413	-2.629121	0.954569
Trial3	1	1	blindfold	clockwise	practice	Guided	1	-0.5	-0.5	2.49205	-1.30127	-1.45125	0.094486	0.997721017048744	-2.684003	-2.252491	1.292349
Trial3	1	1	blindfold	clockwise	practice	Guided	1	-0.5	-0.5	2.512039	-1.3013	-1.45116	0.11776	1.01178505525415	-2.562036	-2.349822	1.155188
Trial3	1	1	blindfold	clockwise	practice	Guided	1	-0.5	-0.5	2.532043	-1.30131	-1.45116	0.14007	1.02556688178764	-2.555013	-2.447154	0.852442
Trial3	1	1	blindfold	clockwise	practice	Guided	1	-0.5	-0.5	2.552048	-1.30129	-1.4512	0.16222	1.03951953303522	-2.602019	-2.328663	1.068738
Trial3	1	1	blindfold	clockwise	practice	Guided	1	-0.5	-0.5	2.572052	-1.30129	-1.4512	0.20743	1.06888854448923	-2.586913	-2.442922	1.44495
Trial3	1	1	blindfold	clockwise	practice	Guided	1	-0.5	-0.5	2.592041	-1.30131	-1.4512	0.22959	1.08369708975908	-2.56445	-2.557181	1.051242
Trial3	1	1	blindfold	clockwise	practice	Guided	1	-0.5	-0.5	2.612045	-1.30127	-1.45127	0.25219	1.09901019682285	-2.407114	-2.751843	1.19451
Trial3	1	1	blindfold	clockwise	practice	Guided	1	-0.5	-0.5	2.63205	-1.30123	-1.45132	0.27407	1.11407090731071	-2.444214	-2.722221	1.296291
Trial3	1	1	blindfold	clockwise	practice	Guided	1	-0.5	-0.5	2.652039	-1.30122	-1.45133	0.29672	1.12991873114088	-2.398561	-2.561412	1.500442
Trial3	1	1	blindfold	clockwise	practice	Guided	1	-0.5	-0.5	2.672043	-1.30123	-1.45129	0.30561	1.13621173365332	-2.476092	-2.57834	1.36027
Trial3	1	1	blindfold	clockwise	practice	Guided	1	-0.5	-0.5	2.692047	-1.30135	-1.45122	0.30408	1.13521208597334	-5.226593	0.235805	6.677007
Trial3	1	1	blindfold	clockwise	practice	Guided	1	-0.5	-0.5	2.712051	-1.30195	-1.45069	0.30355	1.13526057303286	-5.659433	-1.842003	6.35648
Trial3	1	1	blindfold	clockwise	practice	Guided	1	-0.5	-0.5	2.73204	-1.30239	-1.4508	0.30341	1.13547227921938	-5.994468	-2.007043	6.173273
Trial3	1	1	blindfold	clockwise	practice	Guided	1	-0.5	-0.5	2.752045	-1.30255	-1.45078	0.30338	1.13556412410642	-5.836004	-0.775589	6.183355
Trial3	1	1	blindfold	clockwise	practice	Guided	1	-0.5	-0.5	2.772049	-1.30259	-1.45076	0.3032	1.13546517780839	-5.850402	-1.795453	6.597544
Trial3	1	1	blindfold	clockwise	practice	Guided	1	-0.5	-0.5	2.792038	-1.30257	-1.45078	0.30307	1.13535898305768	-4.33289	-1.689658	5.221975
Trial3	1	1	blindfold	clockwise	practice	Guided	1	-0.5	-0.5	2.812042	-1.3025	-1.45082	0.30289	1.13518219761686	-3.911031	-2.519091	5.073482
Trial3	1	1	blindfold	clockwise	practice	Guided	1	-0.5	-0.5	2.832047	-1.30234	-1.45094	0.30267	1.13491350194639	-3.374055	-2.497932	4.403636
Trial3	1	1	blindfold	clockwise	practice	Guided	1	-0.5	-0.5	2.852051	-1.30213	-1.45102	0.30254	1.13467315150413	-3.124699	-2.56564	4.298741
Trial3	1	1	blindfold	clockwise	practice	Guided	1	-0.5	-0.5	2.87204	-1.302	-1.45111	0.30243	1.13450340878928	-2.976096	-2.997284	4.303729
Trial3	1	1	blindfold	clockwise	practice	Guided	1	-0.5	-0.5	2.892044	-1.30184	-1.45118	0.30241	1.13437609296776	-2.529543	-2.650276	4.244999
Trial3	1	1	blindfold	clockwise	practice	Guided	1	-0.5	-0.5	2.912048	-1.30178	-1.45119	0.30238	1.13431248002782	-2.313423	-2.709522	4.317161
Trial3	1	1	blindfold	clockwise	practice	Guided	1	-0.5	-0.5	2.932053	-1.30169	-1.4512	0.30236	1.13423480187951	-1.998101	-2.248255	4.253766
Trial3	1	1	blindfold	clockwise	practice	Guided	1	-0.5	-0.5	2.952042	-1.30154	-1.45119	0.30238	1.1341428729978	-1.503559	-2.231328	4.709399
Trial3	1	1	blindfold	clockwise	practice	Guided	1	-0.5	-0.5	2.972046	-1.3013	-1.45118	0.3025	1.13405813012986	-0.676699	-2.150924	5.02407
Trial3	1	1	blindfold	clockwise	practice	Guided	1	-0.5	-0.5	2.99205	-1.30054	-1.45103	0.30252	1.13353544526477	0.55563	-1.444213	5.215858
Trial3	1	1	blindfold	clockwise	practice	Guided	1	-0.5	-0.5	3.012039	-1.30017	-1.45084	0.30244	1.13321748764181	1.181185	-1.080279	4.838806
Trial3	1	1	blindfold	clockwise	practice	Guided	1	-0.5	-0.5	3.032043	-1.29951	-1.45067	0.30234	1.13268076725461	1.730251	-1.126828	4.661635
Trial3	1	1	blindfold	clockwise	practice	Guided	1	-0.5	-0.5	3.052048	-1.29795	-1.4506	0.30226	1.13152345424441	2.079847	-1.266478	4.508581
Trial3	1	1	blindfold	clockwise	practice	Guided	1	-0.5	-0.5	3.072052	-1.29516	-1.45062	0.30208	1.12942987759184	2.346432	-1.274941	4.301258
Trial3	1	1	blindfold	clockwise	practice	Guided	1	-0.5	-0.5	3.092041	-1.28532	-1.45068	0.30199	1.12245959159455	3.008641	-1.473836	3.934173
Trial3	1	1	blindfold	clockwise	practice	Guided	1	-0.5	-0.5	3.112045	-1.2777	-1.45073	0.30194	1.11710570120709	3.315561	-1.533081	3.881504
Trial3	1	1	blindfold	clockwise	practice	Guided	1	-0.5	-0.5	3.13205	-1.26728	-1.45078	0.30196	1.10989116562949	3.620354	-1.744671	3.97123
Trial3	1	1	blindfold	clockwise	practice	Guided	1	-0.5	-0.5	3.152039	-1.25551	-1.45086	0.30197	1.10179453966369	3.616208	-1.867393	3.925689
Trial3	1	1	blindfold	clockwise	practice	Guided	1	-0.5	-0.5	3.172043	-1.24117	-1.45094	0.30214	1.09213626286794	3.501913	-1.960493	4.014963
Trial3	1	1	blindfold	clockwise	practice	Guided	1	-0.5	-0.5	3.192047	-1.20528	-1.45096	0.30227	1.06820267173868	3.094243	-1.770062	4.592987
Trial3	1	1	blindfold	clockwise	practice	Guided	1	-0.5	-0.5	3.212051	-1.18586	-1.45093	0.30237	1.05555741851432	3.018614	-1.947798	4.792067
Trial3	1	1	blindfold	clockwise	practice	Guided	1	-0.5	-0.5	3.23204	-1.16434	-1.45095	0.30233	1.04167224674851	2.93366	-1.863162	4.649642
Trial3	1	1	blindfold	clockwise	practice	Guided	1	-0.5	-0.5	3.252045	-1.14065	-1.45093	0.30218	1.02660859429749	3.034266	-1.871625	4.349047
Trial3	1	1	blindfold	clockwise	practice	Guided	1	-0.5	-0.5	3.272049	-1.1146	-1.45094	0.30195	1.01037463593797	2.969857	-1.892784	3.994287
Trial3	1	1	blindfold	clockwise	practice	Guided	1	-0.5	-0.5	3.292038	-1.06181	-1.45096	0.30193	0.979143599498677	2.860358	-1.913943	3.917201
Trial3	1	1	blindfold	clockwise	practice	Guided	1	-0.5	-0.5	3.312042	-1.03297	-1.45097	0.30186	0.962827379901999	2.849585	-2.036665	3.667903
Trial3	1	1	blindfold	clockwise	practice	Guided	1	-0.5	-0.5	3.332047	-1.00192	-1.45102	0.30178	0.945925375593603	2.956755	-2.167851	3.524222
Trial3	1	1	blindfold	clockwise	practice	Guided	1	-0.5	-0.5	3.352051	-0.97043	-1.45106	0.30174	0.92956517423277	2.95662	-2.172083	3.515089
Trial3	1	1	blindfold	clockwise	practice	Guided	1	-0.5	-0.5	3.37204	-0.93761	-1.45106	0.30176	0.913412071630223	2.810395	-2.011275	3.510262
Trial3	1	1	blindfold	clockwise	practice	Guided	1	-0.5	-0.5	3.392044	-0.86736	-1.451	0.30167	0.881832285226527	2.872898	-2.011275	3.306829
Trial3	1	1	blindfold	clockwise	practice	Guided	1	-0.5	-0.5	3.412048	-0.83101	-1.45102	0.30148	0.867143466968191	2.788033	-2.07052	2.872482
Trial3	1	1	blindfold	clockwise	practice	Guided	1	-0.5	-0.5	3.432053	-0.7934899	-1.45103	0.30128	0.853338131190644	2.750026	-2.032434	2.526253
Trial3	1	1	blindfold	clockwise	practice	Guided	1	-0.5	-0.5	3.452042	-0.75368	-1.45102	0.3011	0.84030632808864	2.52408	-1.867393	2.144915
Trial3	1	1	blindfold	clockwise	practice	Guided	1	-0.5	-0.5	3.472046	-0.71404	-1.45097	0.30089	0.828998147835713	2.46135	-1.909711	1.878587
Trial3	1	1	blindfold	clockwise	practice	Guided	1	-0.5	-0.5	3.49205	-0.63085	-1.45087	0.30095	0.811567987940804	2.091165	-1.681194	1.896077
Trial3	1	1	blindfold	clockwise	practice	Guided	1	-0.5	-0.5	3.512039	-0.58883	-1.45084	0.30113	0.806039725823183	1.776682	-1.723512	2.31397
Trial3	1	1	blindfold	clockwise	practice	Guided	1	-0.5	-0.5	3.532043	-0.54649	-1.45085	0.30135	0.802697414902086	1.760912	-1.791221	2.768819
Trial3	1	1	blindfold	clockwise	practice	Guided	1	-0.5	-0.5	3.552048	-0.50141	-1.45087	0.30149	0.801491249095734	1.584797	-1.846234	3.024494
Trial3	1	1	blindfold	clockwise	practice	Guided	1	-0.5	-0.5	3.572052	-0.46021	-1.45092	0.30154	0.802527006236856	1.414216	-1.964725	3.089358
Trial3	1	1	blindfold	clockwise	practice	Guided	1	-0.5	-0.5	3.592041	-0.37445	-1.45095	0.30147	0.811244061304807	1.546259	-1.799685	2.972312
Trial3	1	1	blindfold	clockwise	practice	Guided	1	-0.5	-0.5	3.612045	-0.3324	-1.45089	0.30139	0.818728081620514	1.183931	-1.592326	2.712754
Trial3	1	1	blindfold	clockwise	practice	Guided	1	-0.5	-0.5	3.63205	-0.28806	-1.45083	0.30137	0.828922457716297	1.112436	-1.655803	2.715855
Trial3	1	1	blindfold	clockwise	practice	Guided	1	-0.5	-0.5	3.652039	-0.2466	-1.45085	0.30142	0.84052696592736	0.94302	-1.825075	2.810057
Trial3	1	1	blindfold	clockwise	practice	Guided	1	-0.5	-0.5	3.672043	-0.2044	-1.45091	0.3016	0.854366397873845	0.856615	-1.909711	3.034714
Trial3	1	1	blindfold	clockwise	practice	Guided	1	-0.5	-0.5	3.692047	-0.12568	-1.45102	0.30164	0.884727166188097	0.874964	-2.040897	3.311815
Trial3	1	1	blindfold	clockwise	practice	Guided	1	-0.5	-0.5	3.712051	-0.086751	-1.45103	0.30162	0.901869930571972	0.906958	-2.015506	3.24941
Trial3	1	1	blindfold	clockwise	practice	Guided	1	-0.5	-0.5	3.73204	-0.047229	-1.45101	0.30156	0.920597623625548	1.049259	-1.952029	3.106998
Trial3	1	1	blindfold	clockwise	practice	Guided	1	-0.5	-0.5	3.752045	-0.0093476	-1.45099	0.30145	0.939713734505009	1.080685	-1.901248	2.838945
Trial3	1	1	blindfold	clockwise	practice	Guided	1	-0.5	-0.5	3.772049	0.028155	-1.45095	0.30133	0.959727811489921	1.135513	-1.909711	2.707042
Trial3	1	1	blindfold	clockwise	practice	Guided	1	-0.5	-0.5	3.792038	0.10347	-1.45096	0.30133	1.00314795329961	1.202473	-1.901248	2.677579
Trial3	1	1	blindfold	clockwise	practice	Guided	1	-0.5	-0.5	3.812042	0.14022	-1.45096	0.30134	1.02568387916396	1.206794	-2.104374	2.672571
Trial3	1	1	blindfold	clockwise	practice	Guided	1	-0.5	-0.5	3.832047	0.17785	-1.45102	0.30133	1.04957628704094	1.220374	-2.239792	2.644441
Trial3	1	1	blindfold	clockwise	practice	Guided	1	-0.5	-0.5	3.852051	0.21409	-1.45109	0.3013	1.07331553320842	1.096849	-2.163619	2.570899
Trial3	1	1	blindfold	clockwise	practice	Guided	1	-0.5	-0.5	3.87204	0.24996	-1.45109	0.30125	1.09747050944834	0.873677	-2.14246	2.577269
Trial3	1	1	blindfold	clockwise	practice	Guided	1	-0.5	-0.5	3.892044	0.31097	-1.45108	0.30124	1.1400253889767	1.91843	-2.273646	2.333636
Trial3	1	1	blindfold	clockwise	practice	Guided	1	-0.5	-0.5	3.912048	0.30863	-1.45109	0.3011	1.13826343498721	8.175891	-2.506395	2.258337
Trial3	1	1	blindfold	clockwise	practice	Guided	1	-0.5	-0.5	3.932053	0.30537	-1.45124	0.30037	1.13543515491603	7.650998	-3.708226	-0.037231
Trial3	1	1	blindfold	clockwise	practice	Guided	1	-0.5	-0.5	3.952042	0.30392	-1.45166	0.29881	1.13330701579983	4.969199	-4.825422	-2.126636
Trial3	1	1	blindfold	clockwise	practice	Guided	1	-0.5	-0.5	3.972046	0.30269	-1.45213	0.29486	1.12965200977747	1.220502	-3.970598	-2.008189
Trial3	1	1	blindfold	clockwise	practice	Guided	1	-0.5	-0.5	3.99205	0.29967	-1.45125	0.29403	1.12692312814397	0.425174	-1.596558	0.615024
Trial3	1	1	blindfold	clockwise	practice	Guided	1	-0.5	-0.5	4.012039	0.29987	-1.4508	0.29491	1.12768522622373	1.515937	-1.64734	1.867594
Trial3	1	1	blindfold	clockwise	practice	Guided	1	-0.5	-0.5	4.032043	0.30062	-1.45074	0.2976	1.13011421084346	2.270638	-1.164915	2.573223
Trial3	1	1	blindfold	clockwise	practice	Guided	1	-0.5	-0.5	4.052048	0.30105	-1.45064	0.30101	1.13282748326871	2.102961	-1.520386	1.97546
Trial3	1	1	blindfold	clockwise	practice	Guided	1	-0.5	-0.5	4.072052	0.30106	-1.45074	0.30122	1.13298307365377	1.267782	-2.434455	1.342165
Trial3	1	1	blindfold	clockwise	practice	Guided	1	-0.5	-0.5	4.092041	0.30067	-1.451	0.30118	1.13267905697762	0.661838	-2.201706	1.98382
Trial3	1	1	blindfold	clockwise	practice	Guided	1	-0.5	-0.5	4.112045	0.30063	-1.45108	0.30118	1.13265078580113	1.378633	-2.726449	2.212431
Trial3	1	1	blindfold	clockwise	practice	Guided	1	-0.5	-0.5	4.13205	0.30065	-1.45113	0.30117	1.1326578383102	2.127713	-2.210169	2.31138
Trial3	1	1	blindfold	clockwise	practice	Guided	1	-0.5	-0.5	4.152039	0.30072	-1.45114	0.30114	1.13268611917319	2.561013	-2.709522	2.130911
Trial3	1	1	blindfold	clockwise	practice	Guided	1	-0.5	-0.5	4.172043	0.30085	-1.45126	0.30103	1.13270022765763	2.733697	-3.158092	1.7502
Trial3	1	1	blindfold	clockwise	practice	Guided	1	-0.5	-0.5	4.192047	0.30103	-1.45137	0.30101	1.13281334273602	3.018849	-3.031138	1.566194
Trial3	1	1	blindfold	clockwise	practice	Guided	1	-0.5	-0.5	4.212051	0.30109	-1.45138	0.30102	1.13286284520258	3.403498	-2.599495	1.886422
Trial3	1	1	blindfold	clockwise	practice	Guided	1	-0.5	-0.5	4.23204	0.30123	-1.45134	0.30104	1.13297597422737	3.696006	-2.205937	2.200516
Trial3	1	1	blindfold	clockwise	practice	Guided	1	-0.5	-0.5	4.252045	0.30139	-1.45129	0.30106	1.13310329484117	3.834168	-2.332891	2.49117
Trial3	1	1	blindfold	clockwise	practice	Guided	1	-0.5	-0.5	4.272049	0.30148	-1.45127	0.30109	1.13318814597906	3.915559	-2.057824	2.474331
Trial3	1	1	blindfold	clockwise	practice	Guided	1	-0.5	-0.5	4.292038	0.30157	-1.45121	0.3011	1.13325886249656	3.94198	-2.040897	2.539546
Trial3	1	1	blindfold	clockwise	practice	Guided	1	-0.5	-0.5	4.312042	0.3016	-1.45119	0.30111	1.13328716833912	4.130173	-1.757367	2.42222
Trial3	1	1	blindfold	clockwise	practice	Guided	1	-0.5	-0.5	4.332047	0.30167	-1.45115	0.3011	1.13332960785129	4.247664	-1.892784	2.203926
Trial3	1	1	blindfold	clockwise	practice	Guided	1	-0.5	-0.5	4.352051	0.30173	-1.45114	0.30107	1.13335085320027	4.465587	-2.07052	1.770566
Trial3	1	1	blindfold	clockwise	practice	Guided	1	-0.5	-0.5	4.37204	0.30182	-1.45113	0.30071	1.13316010372593	4.620642	-2.214401	1.164401
Trial3	1	1	blindfold	clockwise	practice	Guided	1	-0.5	-0.5	4.392044	0.30208	-1.45124	0.30042	1.13313921892215	4.734079	-2.942271	-0.25322
Trial3	1	1	blindfold	clockwise	practice	Guided	1	-0.5	-0.5	4.412048	0.30218	-1.45135	0.30009	1.13297693012399	4.59366	-3.217338	-0.94675
Trial3	1	1	blindfold	clockwise	practice	Guided	1	-0.5	-0.5	4.432053	0.30221	-1.4515	0.29941	1.13251808555923	4.372274	-3.513564	-1.658164
Trial3	1	1	blindfold	clockwise	practice	Guided	1	-0.5	-0.5	4.452042	0.30218	-1.45166	0.29778	1.13134684321431	4.125738	-3.610895	-2.36206
Trial3	1	1	blindfold	clockwise	practice	Guided	1	-0.5	-0.5	4.472046	0.3021	-1.4518	0.29044	1.12612601301839	3.935976	-3.894426	-2.859586
Trial3	1	1	blindfold	clockwise	practice	Guided	1	-0.5	-0.5	4.49205	0.30197	-1.452	0.28407	1.12157107546773	3.997114	-4.135638	-3.700104
Trial3	1	1	blindfold	clockwise	practice	Guided	1	-0.5	-0.5	4.512039	0.30198	-1.45208	0.27518	1.11538154962511	3.941343	-4.334533	-4.094334
Trial3	1	1	blindfold	clockwise	practice	Guided	1	-0.5	-0.5	4.532043	0.30197	-1.45216	0.26411	1.10770933888757	3.840423	-4.436096	-4.437972
Trial3	1	1	blindfold	clockwise	practice	Guided	1	-0.5	-0.5	4.552048	0.30192	-1.45224	0.25056	1.09836970913543	3.665188	-4.643454	-4.502811
Trial3	1	1	blindfold	clockwise	practice	Guided	1	-0.5	-0.5	4.572052	0.30183	-1.45232	0.21517	1.07442983114233	3.446025	-4.753481	-4.701327
Trial3	1	1	blindfold	clockwise	practice	Guided	1	-0.5	-0.5	4.592041	0.30163	-1.45248	0.19409	1.0603638911421	3.135113	-4.952376	-4.545039
Trial3	1	1	blindfold	clockwise	practice	Guided	1	-0.5	-0.5	4.612045	0.30155	-1.45249	0.17014	1.0447822840844	2.805392	-4.880435	-4.172962
Trial3	1	1	blindfold	clockwise	practice	Guided	1	-0.5	-0.5	4.63205	0.30145	-1.45246	0.14458	1.02849671405487	2.774863	-5.028548	-4.586184
Trial3	1	1	blindfold	clockwise	practice	Guided	1	-0.5	-0.5	4.652039	0.30136	-1.45255	0.11597	1.01074077243424	2.514735	-5.561755	-4.504361
Trial3	1	1	blindfold	clockwise	practice	Guided	1	-0.5	-0.5	4.672043	0.30128	-1.4527	0.055913	0.975237861362401	2.557349	-5.172429	-4.042778
Trial3	1	1	blindfold	clockwise	practice	Guided	1	-0.5	-0.5	4.692047	0.30118	-1.45259	0.024032	0.95733950930456	2.316616	-5.257065	-3.490234
Trial3	1	1	blindfold	clockwise	practice	Guided	1	-0.5	-0.5	4.712051	0.30118	-1.45263	-0.010023	0.93913090745339	2.487255	-5.439033	-3.706005
Trial3	1	1	blindfold	clockwise	practice	Guided	1	-0.5	-0.5	4.73204	0.30122	-1.45271	-0.044813	0.921492644212149	2.389935	-5.50251	-2.889312
Trial3	1	1	blindfold	clockwise	practice	Guided	1	-0.5	-0.5	4.752045	0.30123	-1.45267	-0.078363	0.905398942567387	2.499691	-5.011621	-3.24045
Trial3	1	1	blindfold	clockwise	practice	Guided	1	-0.5	-0.5	4.772049	0.30119	-1.45264	-0.15065	0.874042798774338	2.243167	-5.73949	-3.041955
Trial3	1	1	blindfold	clockwise	practice	Guided	1	-0.5	-0.5	4.792038	0.3011	-1.45265	-0.18803	0.859701381527897	2.064417	-5.058171	-2.717231
Trial3	1	1	blindfold	clockwise	practice	Guided	1	-0.5	-0.5	4.812042	0.30103	-1.45257	-0.22335	0.847457549105848	2.107917	-5.320542	-2.321689
Trial3	1	1	blindfold	clockwise	practice	Guided	1	-0.5	-0.5	4.832047	0.30102	-1.45259	-0.26073	0.83599232552077	2.14629	-4.86774	-1.900925
Trial3	1	1	blindfold	clockwise	practice	Guided	1	-0.5	-0.5	4.852051	0.30103	-1.45242	-0.29799	0.826109629107717	2.041505	-4.791567	-1.936184
Trial3	1	1	blindfold	clockwise	practice	Guided	1	-0.5	-0.5	4.87204	0.30101	-1.45242	-0.36906	0.811641715068473	2.107588	-5.235906	-1.734438
Trial3	1	1	blindfold	clockwise	practice	Guided	1	-0.5	-0.5	4.892044	0.30107	-1.45235	-0.40403	0.806798232852006	2.137516	-5.020084	-1.652525
Trial3	1	1	blindfold	clockwise	practice	Guided	1	-0.5	-0.5	4.912048	0.30107	-1.45245	-0.43843	0.803432645555654	2.300993	-5.19782	-1.546972
Trial3	1	1	blindfold	clockwise	practice	Guided	1	-0.5	-0.5	4.932053	0.30109	-1.45253	-0.47342	0.801530840400537	2.202443	-4.46995	-1.719376
Trial3	1	1	blindfold	clockwise	practice	Guided	1	-0.5	-0.5	4.952042	0.30108	-1.45241	-0.50798	0.801119733977241	2.2213	-5.070866	-1.587695
Trial3	1	1	blindfold	clockwise	practice	Guided	1	-0.5	-0.5	4.972046	0.30106	-1.45249	-0.5733	0.804406643252863	2.093424	-5.155502	-1.488238
Trial3	1	1	blindfold	clockwise	practice	Guided	1	-0.5	-0.5	4.99205	0.30105	-1.45238	-0.60516	0.807923102424632	2.07332	-4.901594	-1.341781
Trial3	1	1	blindfold	clockwise	practice	Guided	1	-0.5	-0.5	5.012039	0.30103	-1.45242	-0.6372399	0.812701591059219	2.082045	-5.037012	-1.354552
Trial3	1	1	blindfold	clockwise	practice	Guided	1	-0.5	-0.5	5.032043	0.30104	-1.45244	-0.66771	0.818408038694516	2.116355	-4.406473	-1.370353
Trial3	1	1	blindfold	clockwise	practice	Guided	1	-0.5	-0.5	5.052048	0.30104	-1.45231	-0.6976	0.825052019206535	2.126123	-4.808494	-1.21783
Trial3	1	1	blindfold	clockwise	practice	Guided	1	-0.5	-0.5	5.072052	0.30101	-1.45235	-0.75604	0.840936063231986	2.089145	-4.910058	-1.303952
Trial3	1	1	blindfold	clockwise	practice	Guided	1	-0.5	-0.5	5.092041	0.301	-1.45231	-0.78376	0.849776878025194	2.077035	-4.453023	-1.184872
Trial3	1	1	blindfold	clockwise	practice	Guided	1	-0.5	-0.5	5.112045	0.30097	-1.45228	-0.81181	0.859522203838972	2.030666	-4.884667	-1.34568
Trial3	1	1	blindfold	clockwise	practice	Guided	1	-0.5	-0.5	5.13205	0.30099	-1.45238	-0.83838	0.869532066595599	2.026522	-4.770408	-1.291917
Trial3	1	1	blindfold	clockwise	practice	Guided	1	-0.5	-0.5	5.152039	0.301	-1.45237	-0.86428	0.879943694934814	1.910987	-4.427632	-1.174494
Trial3	1	1	blindfold	clockwise	practice	Guided	1	-0.5	-0.5	5.172043	0.30096	-1.45226	-0.91556	0.902345304211686	1.845011	-4.550355	-1.317515
Trial3	1	1	blindfold	clockwise	practice	Guided	1	-0.5	-0.5	5.192047	0.30093	-1.45233	-0.9399999	0.913831931901703	1.794226	-4.643454	-1.133909
Trial3	1	1	blindfold	clockwise	practice	Guided	1	-0.5	-0.5	5.212051	0.30091	-1.45231	-0.96399	0.925604436119936	1.764251	-4.326069	-1.326084
Trial3	1	1	blindfold	clockwise	practice	Guided	1	-0.5	-0.5	5.23204	0.30089	-1.45224	-0.98929	0.938525169138309	1.877926	-4.588441	-1.706871
Trial3	1	1	blindfold	clockwise	practice	Guided	1	-0.5	-0.5	5.252045	0.30091	-1.45228	-1.01225	0.950713916833472	1.929938	-4.732322	-1.75737
Trial3	1	1	blindfold	clockwise	practice	Guided	1	-0.5	-0.5	5.272049	0.30094	-1.45232	-1.05884	0.976630473127953	1.886907	-4.453023	-1.236812
Trial3	1	1	blindfold	clockwise	practice	Guided	1	-0.5	-0.5	5.292038	0.30095	-1.45218	-1.08134	0.989685389377161	2.004693	-4.770408	-1.533032
Trial3	1	1	blindfold	clockwise	practice	Guided	1	-0.5	-0.5	5.312042	0.30098	-1.45234	-1.10442	1.00344029968769	2.051807	-5.248602	-1.840491
Trial3	1	1	blindfold	clockwise	practice	Guided	1	-0.5	-0.5	5.332047	0.30102	-1.4526	-1.12663	1.01700456072864	2.085919	-5.506741	-1.852019
Trial3	1	1	blindfold	clockwise	practice	Guided	1	-0.5	-0.5	5.352051	0.30105	-1.45275	-1.14864	1.03073518001619	2.134618	-5.464423	-1.807877
Trial3	1	1	blindfold	clockwise	practice	Guided	1	-0.5	-0.5	5.37204	0.30106	-1.45274	-1.19358	1.05959917755346	2.079534	-5.477119	-2.013749
Trial3	1	1	blindfold	clockwise	practice	Guided	1	-0.5	-0.5	5.392044	0.3011	-1.45282	-1.21593	1.07439142345705	2.183528	-5.646391	-2.183556
Trial3	1	1	blindfold	clockwise	practice	Guided	1	-0.5	-0.5	5.412048	0.3011	-1.4528	-1.2382	1.08935777061702	2.091795	-5.180893	-1.920816
Trial3	1	1	blindfold	clockwise	practice	Guided	1	-0.5	-0.5	5.432053	0.30106	-1.45267	-1.26176	1.10542998387916	1.990562	-5.15127	-1.83639
Trial3	1	1	blindfold	clockwise	practice	Guided	1	-0.5	-0.5	5.452042	0.30102	-1.45259	-1.28339	1.12041635597245	1.972111	-5.379787	-2.056699
Trial3	1	1	blindfold	clockwise	practice	Guided	1	-0.5	-0.5	5.472046	0.301	-1.45266	-1.30718	1.13716332791613	1.999852	-5.642159	-2.175325
Trial3	1	1	blindfold	clockwise	practice	Guided	1	-0.5	-0.5	5.49205	0.30101	-1.45269	-1.30474	1.13543973114818	2.592966	-6.001862	-6.09973
Trial3	1	1	blindfold	clockwise	practice	Guided	1	-0.5	-0.5	5.512039	0.30112	-1.45299	-1.3036	1.13470980974371	2.78411	-8.130457	-5.47628
Trial3	1	1	blindfold	clockwise	practice	Guided	1	-0.5	-0.5	5.532043	0.30127	-1.45361	-1.30346	1.13471652873581	3.589698	-7.398356	-5.387777
Trial3	1	1	blindfold	clockwise	practice	Guided	1	-0.5	-0.5	5.552048	0.30131	-1.45362	-1.30315	1.13452533507445	3.062328	-5.633695	-4.206678
Trial3	1	1	blindfold	clockwise	practice	Guided	1	-0.5	-0.5	5.572052	0.30137	-1.45335	-1.30285	1.13435532530819	3.087536	-5.650623	-3.892139
Trial3	1	1	blindfold	clockwise	practice	Guided	1	-0.5	-0.5	5.592041	0.30143	-1.45319	-1.3028	1.13436235799259	3.103284	-6.217684	-4.577577
Trial3	1	1	blindfold	clockwise	practice	Guided	1	-0.5	-0.5	5.612045	0.30143	-1.45318	-1.30276	1.13433392712154	2.531332	-6.141511	-4.266664
Trial3	1	1	blindfold	clockwise	practice	Guided	1	-0.5	-0.5	5.63205	0.30141	-1.45318	-1.30271	1.1342845348132	2.10635	-6.061107	-4.335105
Trial3	1	1	blindfold	clockwise	practice	Guided	1	-0.5	-0.5	5.652039	0.30138	-1.45316	-1.30267	1.13423500653185	1.652885	-5.807199	-4.328467
Trial3	1	1	blindfold	clockwise	practice	Guided	1	-0.5	-0.5	5.672043	0.30135	-1.45313	-1.30259	1.13415728103468	1.328734	-5.633695	-4.176884
Trial3	1	1	blindfold	clockwise	practice	Guided	1	-0.5	-0.5	5.692047	0.30126	-1.45307	-1.30257	1.13407943295235	1.399092	-5.794504	-4.440646
Trial3	1	1	blindfold	clockwise	practice	Guided	1	-0.5	-0.5	5.712051	0.30123	-1.45306	-1.30256	1.13405114299108	1.462215	-6.09073	-4.738759
Trial3	1	1	blindfold	clockwise	practice	Guided	1	-0.5	-0.5	5.73204	0.30121	-1.45306	-1.30256	1.13403703559846	1.435708	-6.386956	-5.019394
Trial3	1	1	blindfold	clockwise	practice	Guided	1	-0.5	-0.5	5.752045	0.30118	-1.45307	-1.30256	1.13401583272913	1.245337	-6.509678	-5.23058
Trial3	1	1	blindfold	clockwise	practice	Guided	1	-0.5	-0.5	5.772049	0.30115	-1.45308	-1.30254	1.1339805619815	0.887051	-6.310783	-5.067515
Trial3	1	1	blindfold	clockwise	practice	Guided	1	-0.5	-0.5	5.792038	0.30102	-1.45306	-1.30249	1.13385326574925	-0.29732	-5.697172	-4.50235
Trial3	1	1	blindfold	clockwise	practice	Guided	1	-0.5	-0.5	5.812042	0.30083	-1.453	-1.30239	1.13364826046326	-0.970093	-5.472887	-4.309879
Trial3	1	1	blindfold	clockwise	practice	Guided	1	-0.5	-0.5	5.832047	0.30049	-1.45288	-1.30223	1.13329492723632	-1.611116	-5.257065	-3.971999
Trial3	1	1	blindfold	clockwise	practice	Guided	1	-0.5	-0.5	5.852051	0.3	-1.45273	-1.30201	1.13279297114919	-2.35929	-5.070866	-3.599934
Trial3	1	1	blindfold	clockwise	practice	Guided	1	-0.5	-0.5	5.87204	0.29888	-1.45257	-1.3016	1.13171188855647	-2.948798	-4.808494	-3.293494
Trial3	1	1	blindfold	clockwise	practice	Guided	1	-0.5	-0.5	5.892044	0.29262	-1.45227	-1.3015	1.12723061126884	-3.347471	-4.266824	-2.945786
Trial3	1	1	blindfold	clockwise	practice	Guided	1	-0.5	-0.5	5.912048	0.28684	-1.45215	-1.30143	1.12312385634754	-3.325214	-4.131406	-2.823852
Trial3	1	1	blindfold	clockwise	practice	Guided	1	-0.5	-0.5	5.932053	0.27947	-1.45206	-1.30139	1.11794422931813	-3.330694	-4.084857	-2.764114
Trial3	1	1	blindfold	clockwise	practice	Guided	1	-0.5	-0.5	5.952042	0.2707	-1.45204	-1.3014	1.11185456184338	-3.298977	-4.101784	-2.808869
Trial3	1	1	blindfold	clockwise	practice	Guided	1	-0.5	-0.5	5.972046	0.2597	-1.45205	-1.30155	1.10436694583766	-3.315515	-4.211811	-2.951916
Trial3	1	1	blindfold	clockwise	practice	Guided	1	-0.5	-0.5	5.99205	0.23309	-1.45214	-1.30158	1.0862557510304	-3.484691	-4.271056	-3.193175
Trial3	1	1	blindfold	clockwise	practice	Guided	1	-0.5	-0.5	6.012039	0.21755	-1.45214	-1.30155	1.0758068027029	-3.469132	-4.13987	-3.095623
Trial3	1	1	blindfold	clockwise	practice	Guided	1	-0.5	-0.5	6.032043	0.20038	-1.45207	-1.30146	1.06436380851618	-3.325316	-3.970598	-2.892447
Trial3	1	1	blindfold	clockwise	practice	Guided	1	-0.5	-0.5	6.052048	0.18039	-1.452	-1.30137	1.05124891341826	-3.211446	-3.932512	-2.677034
Trial3	1	1	blindfold	clockwise	practice	Guided	1	-0.5	-0.5	6.072052	0.16065	-1.45197	-1.30128	1.03851244363847	-3.114305	-3.953671	-2.614714
Trial3	1	1	blindfold	clockwise	practice	Guided	1	-0.5	-0.5	6.092041	0.11544	-1.45203	-1.30123	1.01031481620276	-2.90842	-4.127175	-2.477848
Trial3	1	1	blindfold	clockwise	practice	Guided	1	-0.5	-0.5	6.112045	0.091564	-1.45207	-1.30118	0.995910320367723	-2.913517	-4.173724	-2.370051
Trial3	1	1	blindfold	clockwise	practice	Guided	1	-0.5	-0.5	6.13205	0.066711	-1.45209	-1.30113	0.981310718377752	-2.871771	-4.144102	-2.245237
Trial3	1	1	blindfold	clockwise	practice	Guided	1	-0.5	-0.5	6.152039	0.040897	-1.45208	-1.30106	0.966574687681143	-2.829541	-4.04677	-2.103836
Trial3	1	1	blindfold	clockwise	practice	Guided	1	-0.5	-0.5	6.172043	0.013298	-1.45203	-1.30091	0.95127895948755	-2.642898	-3.945207	-1.96141
Trial3	1	1	blindfold	clockwise	practice	Guided	1	-0.5	-0.5	6.192047	-0.042942	-1.45192	-1.30086	0.922105651206635	-2.435884	-3.814021	-1.676005
Trial3	1	1	blindfold	clockwise	practice	Guided	1	-0.5	-0.5	6.212051	-0.073106	-1.4519	-1.30085	0.907523699541299	-2.299313	-3.801326	-1.68864
Trial3	1	1	blindfold	clockwise	practice	Guided	1	-0.5	-0.5	6.23204	-0.1039	-1.45191	-1.30086	0.893460701467722	-2.222801	-3.839412	-1.743977
Trial3	1	1	blindfold	clockwise	practice	Guided	1	-0.5	-0.5	6.252045	-0.13427	-1.45192	-1.30089	0.880444874472554	-2.159135	-3.83518	-1.778425
Trial3	1	1	blindfold	clockwise	practice	Guided	1	-0.5	-0.5	6.272049	-0.16504	-1.45193	-1.30086	0.868086980774714	-2.138256	-3.852108	-1.807815
Trial3	1	1	blindfold	clockwise	practice	Guided	1	-0.5	-0.5	6.292038	-0.22939	-1.45189	-1.30078	0.845268286265176	-1.899741	-3.619359	-1.539571
Trial3	1	1	blindfold	clockwise	practice	Guided	1	-0.5	-0.5	6.312042	-0.25997	-1.45183	-1.30071	0.835913177920716	-1.778166	-3.437391	-1.392327
Trial3	1	1	blindfold	clockwise	practice	Guided	1	-0.5	-0.5	6.332047	-0.29259	-1.45173	-1.30064	0.827069102355294	-1.636219	-3.301974	-1.26728
Trial3	1	1	blindfold	clockwise	practice	Guided	1	-0.5	-0.5	6.352051	-0.32433	-1.45167	-1.30059	0.819636722943404	-1.563287	-3.318901	-1.145953
Trial3	1	1	blindfold	clockwise	practice	Guided	1	-0.5	-0.5	6.37204	-0.3561	-1.45164	-1.30051	0.813340975099687	-1.511768	-3.204642	-1.112435
Trial3	1	1	blindfold	clockwise	practice	Guided	1	-0.5	-0.5	6.392044	-0.41951	-1.45157	-1.30048	0.804516670583094	-1.230082	-3.018443	-0.981393
Trial3	1	1	blindfold	clockwise	practice	Guided	1	-0.5	-0.5	6.412048	-0.45194	-1.45152	-1.30048	0.801921565897881	-1.129478	-2.946502	-0.927663
Trial3	1	1	blindfold	clockwise	practice	Guided	1	-0.5	-0.5	6.432053	-0.48409	-1.45147	-1.3005	0.80065812590666	-0.980716	-2.912648	-0.984389
Trial3	1	1	blindfold	clockwise	practice	Guided	1	-0.5	-0.5	6.452042	-0.51488	-1.45145	-1.30055	0.800688260993995	-0.859502	-2.895721	-1.120998
Trial3	1	1	blindfold	clockwise	practice	Free	1	-0.5	-0.5	0	-0.5643	-1.45116	-1.29964	0.802220994581799	-2.698523	-2.480221	0.7949
Trial3	1	1	blindfold	clockwise	practice	Free	1	-0.5	-0.5	0.004013062	-0.5654	-1.45117	-1.29957	0.802240287688773	-2.886297	-2.526771	0.835355
Trial3	1	1	blindfold	clockwise	practice	Free	1	-0.5	-0.5	0.02400208	-0.56788	-1.4512	-1.29957	0.802446270907682	-3.135106	-2.564857	0.985857
Trial3	1	1	blindfold	clockwise	practice	Free	1	-0.5	-0.5	0.04400635	-0.56993	-1.45125	-1.29806	0.801117891230345	-3.13273	-2.59448	1.043593
Trial3	1	1	blindfold	clockwise	practice	Free	1	-0.5	-0.5	0.06401062	-0.57421	-1.4513	-1.29626	0.799710759353219	-2.849872	-2.657957	1.015439
Trial3	1	1	blindfold	clockwise	practice	Free	1	-0.5	-0.5	0.08401489	-0.58038	-1.45133	-1.29388	0.797938832173157	-2.520646	-2.784911	0.822308
Trial3	1	1	blindfold	clockwise	practice	Free	1	-0.5	-0.5	0.1040039	-0.58836	-1.4514	-1.28906	0.793991913910223	-2.235658	-3.11076	0.297193
Trial3	1	1	blindfold	clockwise	practice	Free	1	-0.5	-0.5	0.1240082	-0.60772	-1.45174	-1.2867	0.794040621354678	-2.206438	-3.563562	0.186618
Trial3	1	1	blindfold	clockwise	practice	Free	1	-0.5	-0.5	0.1440125	-0.61875	-1.45179	-1.28435	0.793288433220288	-2.342717	-3.445072	0.231812
Trial3	1	1	blindfold	clockwise	practice	Free	1	-0.5	-0.5	0.1640167	-0.63131	-1.45173	-1.28189	0.792839297942087	-2.481092	-3.296959	0.396896
Trial3	1	1	blindfold	clockwise	practice	Free	1	-0.5	-0.5	0.1840057	-0.64437	-1.45167	-1.27899	0.792255116614024	-2.594238	-3.246177	0.560518
Trial3	1	1	blindfold	clockwise	practice	Free	1	-0.5	-0.5	0.20401	-0.65959	-1.45162	-1.27899	0.79516943934249	-2.517202	-3.119223	0.495322
Trial3	1	1	blindfold	clockwise	practice	Free	1	-0.5	-0.5	0.2240143	-0.69312	-1.45164	-1.26904	0.792917296696344	-2.240468	-3.504317	0.319635
Trial3	1	1	blindfold	clockwise	practice	Free	1	-0.5	-0.5	0.2440033	-0.71107	-1.45174	-1.26571	0.794268433019697	-2.103963	-3.665125	0.107928
Trial3	1	1	blindfold	clockwise	practice	Free	1	-0.5	-0.5	0.2640076	-0.72982	-1.45182	-1.2624	0.796285781489464	-2.08898	-3.720139	0.09083
Trial3	1	1	blindfold	clockwise	practice	Free	1	-0.5	-0.5	0.2840118	-0.74993	-1.45185	-1.25929	0.799366180545163	-2.099567	-3.69898	0.114881
Trial3	1	1	blindfold	clockwise	practice	Free	1	-0.5	-0.5	0.3040161	-0.77018	-1.45186	-1.25353	0.800502682692537	-1.976082	-3.707443	0.039505
Trial3	1	1	blindfold	clockwise	practice	Free	1	-0.5	-0.5	0.3240051	-0.8126	-1.45184	-1.2509	0.813369304579989	-1.854226	-3.677821	-0.081133
Trial3	1	1	blindfold	clockwise	practice	Free	1	-0.5	-0.5	0.3440094	-0.83525	-1.45184	-1.24862	0.820258818991082	-1.833924	-3.69898	-0.150365
Trial3	1	1	blindfold	clockwise	practice	Free	1	-0.5	-0.5	0.3640137	-0.85765	-1.45186	-1.2466	0.827843655027688	-1.858784	-3.804775	-0.205516
Trial3	1	1	blindfold	clockwise	practice	Free	1	-0.5	-0.5	0.3840027	-0.88108	-1.45189	-1.24499	0.836798707753754	-1.713949	-3.885179	-0.264425
Trial3	1	1	blindfold	clockwise	practice	Free	1	-0.5	-0.5	0.404007	-0.90409	-1.45195	-1.24272	0.845530470248866	-1.598753	-4.037524	-0.252343
Trial3	1	1	blindfold	clockwise	practice	Free	1	-0.5	-0.5	0.4240112	-0.95034	-1.45199	-1.24205	0.868011764985812	-1.419963	-3.847093	-0.329991
Trial3	1	1	blindfold	clockwise	practice	Free	1	-0.5	-0.5	0.4440155	-0.97414	-1.45194	-1.24171	0.880308246200525	-1.430715	-3.842861	-0.302608
Trial3	1	1	blindfold	clockwise	practice	Free	1	-0.5	-0.5	0.4640045	-0.99724	-1.45192	-1.24176	0.893003664640704	-1.373258	-3.868252	-0.430216
Trial3	1	1	blindfold	clockwise	practice	Free	1	-0.5	-0.5	0.4840088	-1.02099	-1.45193	-1.24217	0.906778388217376	-1.376372	-3.906338	-0.408602
Trial3	1	1	blindfold	clockwise	practice	Free	1	-0.5	-0.5	0.5040131	-1.04399	-1.45194	-1.24375	0.921460343435926	-1.3464	-3.868252	-0.366053
Trial3	1	1	blindfold	clockwise	practice	Free	1	-0.5	-0.5	0.5240021	-1.09048	-1.45197	-1.24478	0.950454502096583	-1.242279	-4.037524	-0.201483
Trial3	1	1	blindfold	clockwise	practice	Free	1	-0.5	-0.5	0.5440063	-1.1132	-1.45201	-1.24597	0.965652854149711	-1.087987	-4.012133	-0.297282
Trial3	1	1	blindfold	clockwise	practice	Free	1	-0.5	-0.5	0.5640106	-1.13631	-1.45201	-1.24735	0.981540819945828	-0.993955	-4.020597	-0.234514
Trial3	1	1	blindfold	clockwise	practice	Free	1	-0.5	-0.5	0.5840149	-1.15897	-1.45201	-1.2488	0.997468273972126	-0.887171	-4.050219	-0.308808
Trial3	1	1	blindfold	clockwise	practice	Free	1	-0.5	-0.5	0.6040039	-1.17982	-1.45204	-1.25202	1.01375016522503	-0.847782	-4.088305	-0.218566
Trial3	1	1	blindfold	clockwise	practice	Free	1	-0.5	-0.5	0.6240082	-1.22169	-1.45202	-1.25337	1.04326553090564	-0.593627	-3.98251	0.150404
Trial3	1	1	blindfold	clockwise	practice	Free	1	-0.5	-0.5	0.6440125	-1.24131	-1.45198	-1.2544	1.05766719679161	-0.534625	-3.893643	0.292036
Trial3	1	1	blindfold	clockwise	practice	Free	1	-0.5	-0.5	0.6640167	-1.26019	-1.45196	-1.25498	1.07139330014701	-0.509795	-3.842861	0.503861
Trial3	1	1	blindfold	clockwise	practice	Free	1	-0.5	-0.5	0.6840057	-1.27827	-1.45194	-1.25502	1.08432441489268	-0.478604	-3.919033	0.576923
Trial3	1	1	blindfold	clockwise	practice	Free	1	-0.5	-0.5	0.70401	-1.29598	-1.45196	-1.25362	1.09614199841244	-0.076269	-4.07561	0.535739
Trial3	1	1	blindfold	clockwise	practice	Free	1	-0.5	-0.5	0.7240143	-1.32709	-1.4521	-1.25217	1.11796142487207	0.167336	-4.350677	0.64962
Trial3	1	1	blindfold	clockwise	practice	Free	1	-0.5	-0.5	0.7440033	-1.34107	-1.45216	-1.25017	1.12701093875629	0.225993	-4.376068	0.824769
Trial3	1	1	blindfold	clockwise	practice	Free	1	-0.5	-0.5	0.7640076	-1.35317	-1.45219	-1.24763	1.13439390255508	0.33821	-4.3803	0.842331
Trial3	1	1	blindfold	clockwise	practice	Free	1	-0.5	-0.5	0.7840118	-1.36374	-1.45219	-1.24452	1.14033190918129	0.50543	-4.376068	0.900906
Trial3	1	1	blindfold	clockwise	practice	Free	1	-0.5	-0.5	0.8040161	-1.37294	-1.45219	-1.23776	1.14294097080149	0.641998	-4.346445	0.780391
Trial3	1	1	blindfold	clockwise	practice	Free	1	-0.5	-0.5	0.8240051	-1.38578	-1.45223	-1.2346	1.15075776165937	0.860428	-4.740003	0.581923
Trial3	1	1	blindfold	clockwise	practice	Free	1	-0.5	-0.5	0.8440094	-1.38947	-1.45233	-1.23156	1.15166699575022	0.92092	-4.773857	0.850118
Trial3	1	1	blindfold	clockwise	practice	Free	1	-0.5	-0.5	0.8640137	-1.39154	-1.45236	-1.22852	1.15134049283634	0.918774	-4.621512	1.1712
Trial3	1	1	blindfold	clockwise	practice	Free	1	-0.5	-0.5	0.8840027	-1.39234	-1.45232	-1.2253	1.14992643842119	0.898739	-4.583426	1.315332
Trial3	1	1	blindfold	clockwise	practice	Free	1	-0.5	-0.5	0.904007	-1.39221	-1.45231	-1.21839	1.14547931926368	0.87815	-4.697685	1.394285
Trial3	1	1	blindfold	clockwise	practice	Free	1	-0.5	-0.5	0.9240112	-1.39005	-1.45239	-1.21452	1.14137105984564	0.982591	-4.820407	1.618221
Trial3	1	1	blindfold	clockwise	practice	Free	1	-0.5	-0.5	0.9440155	-1.38836	-1.4524	-1.2102	1.13735109062657	0.962772	-4.744234	1.673872
Trial3	1	1	blindfold	clockwise	practice	Free	1	-0.5	-0.5	0.9640045	-1.38625	-1.4524	-1.20515	1.13255270534067	0.960292	-4.820407	1.842539
Trial3	1	1	blindfold	clockwise	practice	Free	1	-0.5	-0.5	0.9840088	-1.38378	-1.45241	-1.19959	1.12716157489964	0.9512	-4.782321	1.887516
Trial3	1	1	blindfold	clockwise	practice	Free	1	-0.5	-0.5	1.004013	-1.38091	-1.4524	-1.18628	1.11668372502886	0.952032	-4.786552	2.029698
Trial3	1	1	blindfold	clockwise	practice	Free	1	-0.5	-0.5	1.024002	-1.3744	-1.45241	-1.17816	1.10656048483662	0.810104	-4.740003	2.178751
Trial3	1	1	blindfold	clockwise	practice	Free	1	-0.5	-0.5	1.044006	-1.37066	-1.4524	-1.16944	1.09827087130378	0.71133	-4.80348	2.154704
Trial3	1	1	blindfold	clockwise	practice	Free	1	-0.5	-0.5	1.064011	-1.36686	-1.45241	-1.1595	1.08921364401971	0.671407	-4.947361	2.290524
Trial3	1	1	blindfold	clockwise	practice	Free	1	-0.5	-0.5	1.084015	-1.36296	-1.45246	-1.14884	1.07967282819237	0.507533	-4.833102	2.519872
Trial3	1	1	blindfold	clockwise	practice	Free	1	-0.5	-0.5	1.104004	-1.35893	-1.45244	-1.12401	1.0616728165533	0.522769	-4.871188	2.48773
Trial3	1	1	blindfold	clockwise	practice	Free	1	-0.5	-0.5	1.124008	-1.35112	-1.45242	-1.11017	1.04724050877916	0.447316	-4.900811	2.563902
Trial3	1	1	blindfold	clockwise	practice	Free	1	-0.5	-0.5	1.144012	-1.34707	-1.45243	-1.09478	1.03503176737911	0.444438	-4.858493	2.652425
Trial3	1	1	blindfold	clockwise	practice	Free	1	-0.5	-0.5	1.164017	-1.34308	-1.45242	-1.07871	1.02258941662591	0.47226	-4.92197	2.715873
Trial3	1	1	blindfold	clockwise	practice	Free	1	-0.5	-0.5	1.184006	-1.33902	-1.45243	-1.06162	1.00963934384028	0.381536	-4.905043	2.573853
Trial3	1	1	blindfold	clockwise	practice	Free	1	-0.5	-0.5	1.20401	-1.33481	-1.45246	-1.02392	0.985596263938856	0.366179	-4.989679	2.744699
Trial3	1	1	blindfold	clockwise	practice	Free	1	-0.5	-0.5	1.224014	-1.32658	-1.4525	-1.00405	0.968143064912801	0.488814	-5.023533	2.513356
Trial3	1	1	blindfold	clockwise	practice	Free	1	-0.5	-0.5	1.244003	-1.32225	-1.45253	-0.98346	0.953849491823337	0.44413	-5.010838	2.39263
Trial3	1	1	blindfold	clockwise	practice	Free	1	-0.5	-0.5	1.264008	-1.31793	-1.45254	-0.9621	0.939439241846792	0.459975	-5.08701	2.537495
Trial3	1	1	blindfold	clockwise	practice	Free	1	-0.5	-0.5	1.284012	-1.3135	-1.45252	-0.93929	0.924531137837653	0.345769	-4.943129	2.571942
Trial3	1	1	blindfold	clockwise	practice	Free	1	-0.5	-0.5	1.304016	-1.3089	-1.45247	-0.89268	0.89917561236192	0.458777	-5.04046	2.363101
Trial3	1	1	blindfold	clockwise	practice	Free	1	-0.5	-0.5	1.324005	-1.29979	-1.45256	-0.86894	0.880784198414687	0.416085	-5.120865	2.35198
Trial3	1	1	blindfold	clockwise	practice	Free	1	-0.5	-0.5	1.344009	-1.29498	-1.45255	-0.84455	0.866434065784523	0.325649	-4.892347	2.420692
Trial3	1	1	blindfold	clockwise	practice	Free	1	-0.5	-0.5	1.364014	-1.29038	-1.45247	-0.81977	0.852615636364213	0.158718	-4.917738	1.991373
Trial3	1	1	blindfold	clockwise	practice	Free	1	-0.5	-0.5	1.384003	-1.28596	-1.45245	-0.79396	0.839133814886565	0.038501	-5.205501	1.992502
Trial3	1	1	blindfold	clockwise	practice	Free	1	-0.5	-0.5	1.404007	-1.2816	-1.45252	-0.74267	0.81840533131227	0.151059	-5.019301	2.006459
Trial3	1	1	blindfold	clockwise	practice	Free	1	-0.5	-0.5	1.424011	-1.27357	-1.45237	-0.71544	0.803009976151319	0.097202	-4.528413	2.115063
Trial3	1	1	blindfold	clockwise	practice	Free	1	-0.5	-0.5	1.444016	-1.26965	-1.45229	-0.68796	0.792268936572971	0.130654	-4.888116	1.902073
Trial3	1	1	blindfold	clockwise	practice	Free	1	-0.5	-0.5	1.464005	-1.26592	-1.45236	-0.6610299	0.782664659720381	0.19776	-4.850029	1.903835
Trial3	1	1	blindfold	clockwise	practice	Free	1	-0.5	-0.5	1.484009	-1.2621	-1.45238	-0.63349	0.773702764988178	0.112704	-4.583426	2.461201
Trial3	1	1	blindfold	clockwise	practice	Free	1	-0.5	-0.5	1.504013	-1.25864	-1.45228	-0.57644	0.762481341967228	0.0031606	-4.61728	2.197801
Trial3	1	1	blindfold	clockwise	practice	Free	1	-0.5	-0.5	1.524002	-1.25163	-1.45239	-0.54788	0.753153538580577	0.145975	-4.782321	2.170855
Trial3	1	1	blindfold	clockwise	practice	Free	1	-0.5	-0.5	1.544006	-1.24827	-1.45236	-0.51795	0.748485302064432	0.135067	-4.07561	2.17733
Trial3	1	1	blindfold	clockwise	practice	Free	1	-0.5	-0.5	1.564011	-1.24498	-1.45222	-0.48873	0.745065218376914	0.168946	-4.604585	1.809049
Trial3	1	1	blindfold	clockwise	practice	Free	1	-0.5	-0.5	1.584015	-1.24171	-1.45231	-0.45963	0.742807888404078	0.281112	-4.795016	1.468784
Trial3	1	1	blindfold	clockwise	practice	Free	1	-0.5	-0.5	1.604004	-1.23831	-1.45242	-0.40015	0.745031306744489	0.317111	-4.820407	2.137754
Trial3	1	1	blindfold	clockwise	practice	Free	1	-0.5	-0.5	1.624008	-1.23172	-1.45225	-0.37115	0.742978084266537	0.257858	-4.693453	1.361215
Trial3	1	1	blindfold	clockwise	practice	Free	1	-0.5	-0.5	1.644012	-1.22845	-1.45234	-0.34237	0.745309805090107	0.284563	-4.388763	1.407781
Trial3	1	1	blindfold	clockwise	practice	Free	1	-0.5	-0.5	1.664017	-1.22514	-1.45227	-0.31265	0.748951264977122	-0.047203	-3.859788	1.583987
Trial3	1	1	blindfold	clockwise	practice	Free	1	-0.5	-0.5	1.684006	-1.22182	-1.45212	-0.28402	0.75343975562333	0.102035	-4.600353	1.305198
Trial3	1	1	blindfold	clockwise	practice	Free	1	-0.5	-0.5	1.70401	-1.21869	-1.45224	-0.22704	0.768779789344813	0.129641	-4.896579	1.067114
Trial3	1	1	blindfold	clockwise	practice	Free	1	-0.5	-0.5	1.724014	-1.21253	-1.45218	-0.19911	0.773455762331965	-0.028597	-4.367604	1.595774
Trial3	1	1	blindfold	clockwise	practice	Free	1	-0.5	-0.5	1.744003	-1.20958	-1.45215	-0.17172	0.781838511092336	0.118595	-4.71038	1.012744
Trial3	1	1	blindfold	clockwise	practice	Free	1	-0.5	-0.5	1.764008	-1.20674	-1.45228	-0.14402	0.79133002872731	0.258127	-4.566499	1.141264
Trial3	1	1	blindfold	clockwise	practice	Free	1	-0.5	-0.5	1.784012	-1.20386	-1.45227	-0.11738	0.801134728121082	-0.019909	-4.113696	1.351173
Trial3	1	1	blindfold	clockwise	practice	Free	1	-0.5	-0.5	1.804016	-1.20096	-1.45217	-0.064873	0.825033523357945	0.020355	-4.629976	1.099772
Trial3	1	1	blindfold	clockwise	practice	Free	1	-0.5	-0.5	1.824005	-1.19543	-1.45236	-0.03957	0.834037604615976	0.15249	-4.807711	1.580448
Trial3	1	1	blindfold	clockwise	practice	Free	1	-0.5	-0.5	1.844009	-1.1926	-1.45238	-0.014488	0.845823077847038	0.014044	-4.625744	1.443954
Trial3	1	1	blindfold	clockwise	practice	Free	1	-0.5	-0.5	1.864014	-1.19004	-1.4524	0.010776	0.858514597018404	0.020491	-5.082778	0.994126
Trial3	1	1	blindfold	clockwise	practice	Free	1	-0.5	-0.5	1.884003	-1.18752	-1.45255	0.035374	0.871383445068126	0.157805	-5.311296	1.031658
Trial3	1	1	blindfold	clockwise	practice	Free	1	-0.5	-0.5	1.904007	-1.18516	-1.45262	0.082419	0.899253029158323	0.044826	-5.116633	1.54602
Trial3	1	1	blindfold	clockwise	practice	Free	1	-0.5	-0.5	1.924011	-1.18073	-1.45253	0.10519	0.910850284959869	0.12189	-5.43825	1.168354
Trial3	1	1	blindfold	clockwise	practice	Free	1	-0.5	-0.5	1.944016	-1.17861	-1.45264	0.12725	0.924096430556007	0.335555	-5.366309	0.983212
Trial3	1	1	blindfold	clockwise	practice	Free	1	-0.5	-0.5	1.964005	-1.17636	-1.45268	0.14889	0.937294564872159	0.388311	-5.366309	1.373978
Trial3	1	1	blindfold	clockwise	practice	Free	1	-0.5	-0.5	1.984009	-1.17396	-1.45265	0.17076	0.950863306193423	0.364625	-5.2986	1.361436
Trial3	1	1	blindfold	clockwise	practice	Free	1	-0.5	-0.5	2.004013	-1.17137	-1.45264	0.21124	0.97805932585892	0.351934	-5.573667	0.802819
Trial3	1	1	blindfold	clockwise	practice	Free	1	-0.5	-0.5	2.024002	-1.16592	-1.45286	0.23007	0.988155690868779	0.398041	-5.662535	1.03089
Trial3	1	1	blindfold	clockwise	practice	Free	1	-0.5	-0.5	2.044006	-1.16292	-1.45285	0.24847	0.999835125111427	0.256706	-5.641376	1.357219
Trial3	1	1	blindfold	clockwise	practice	Free	1	-0.5	-0.5	2.064011	-1.15998	-1.45281	0.26621	1.01126231609799	0.261356	-5.548276	1.075805
Trial3	1	1	blindfold	clockwise	practice	Free	1	-0.5	-0.5	2.084015	-1.15703	-1.45279	0.28344	1.02248062425714	0.435051	-5.992615	0.677992
Trial3	1	1	blindfold	clockwise	practice	Free	1	-0.5	-0.5	2.104004	-1.15394	-1.45291	0.31355	1.04379175383311	0.451963	-6.166119	0.419847
Trial3	1	1	blindfold	clockwise	practice	Free	1	-0.5	-0.5	2.124008	-1.1475	-1.45312	0.32643	1.04987755564521	0.511328	-6.398868	0.392354
Trial3	1	1	blindfold	clockwise	practice	Free	1	-0.5	-0.5	2.144012	-1.1442	-1.45316	0.33794	1.0569470441135	0.6073	-6.263451	0.271889
Trial3	1	1	blindfold	clockwise	practice	Free	1	-0.5	-0.5	2.164017	-1.14084	-1.45313	0.34855	1.0633498768966	0.564169	-6.199974	0.423062
Trial3	1	1	blindfold	clockwise	practice	Free	1	-0.5	-0.5	2.184006	-1.13735	-1.45309	0.35797	1.06879721897922	0.552587	-6.106874	0.710403
Trial3	1	1	blindfold	clockwise	practice	Free	1	-0.5	-0.5	2.20401	-1.13395	-1.45307	0.37447	1.0800881544403	0.589645	-6.293073	0.746249
Trial3	1	1	blindfold	clockwise	practice	Free	1	-0.5	-0.5	2.224014	-1.12692	-1.45324	0.38117	1.08142923571519	0.838095	-6.538518	0.545848
Trial3	1	1	blindfold	clockwise	practice	Free	1	-0.5	-0.5	2.244003	-1.12335	-1.45329	0.38699	1.08412009631344	0.973116	-6.627385	0.618456
Trial3	1	1	blindfold	clockwise	practice	Free	1	-0.5	-0.5	2.264008	-1.11974	-1.45332	0.39215	1.08628231808348	1.043344	-6.585067	0.648024
Trial3	1	1	blindfold	clockwise	practice	Free	1	-0.5	-0.5	2.284012	-1.11615	-1.45332	0.39635	1.08769672472507	0.960967	-6.724717	0.582838
Trial3	1	1	blindfold	clockwise	practice	Free	1	-0.5	-0.5	2.304016	-1.1127	-1.45336	0.40241	1.09075436343491	0.887133	-6.792426	0.429587
Trial3	1	1	blindfold	clockwise	practice	Free	1	-0.5	-0.5	2.324005	-1.10644	-1.45342	0.40448	1.08896898289089	0.989168	-6.703558	0.621491
Trial3	1	1	blindfold	clockwise	practice	Free	1	-0.5	-0.5	2.344009	-1.10391	-1.4534	0.40607	1.08888481440406	1.01502	-6.838975	0.513175
Trial3	1	1	blindfold	clockwise	practice	Free	1	-0.5	-0.5	2.364014	-1.10175	-1.4534	0.40702	1.08847984231891	1.138384	-6.932075	0.308037
Trial3	1	1	blindfold	clockwise	practice	Free	1	-0.5	-0.5	2.384003	-1.09988	-1.45345	0.40752	1.08786420749608	1.347774	-6.940539	0.211019
Trial3	1	1	blindfold	clockwise	practice	Free	1	-0.5	-0.5	2.404007	-1.09838	-1.45348	0.4077	1.08718806192707	1.535881	-7.046334	0.069919
Trial3	1	1	blindfold	clockwise	practice	Free	1	-0.5	-0.5	2.424011	-1.09588	-1.45356	0.40753	1.08567201798386	2.003777	-7.15636	-0.288555
Trial3	1	1	blindfold	clockwise	practice	Free	1	-0.5	-0.5	2.444016	-1.09449	-1.45359	0.40724	1.08466718342907	2.153857	-7.29601	-0.450037
Trial3	1	1	blindfold	clockwise	practice	Free	1	-0.5	-0.5	2.464005	-1.0929	-1.45364	0.40687	1.08348671883899	2.221064	-7.363719	-0.414987
Trial3	1	1	blindfold	clockwise	practice	Free	1	-0.5	-0.5	2.484009	-1.09099	-1.45368	0.40649	1.08212447315198	2.265656	-7.36795	-0.340908
Trial3	1	1	blindfold	clockwise	practice	Free	1	-0.5	-0.5	2.504013	-1.08872	-1.4537	0.40568	1.08020713747917	2.2343	-7.406037	-0.346755
Trial3	1	1	blindfold	clockwise	practice	Free	1	-0.5	-0.5	2.524002	-1.08339	-1.45372	0.40519	1.07689962808245	2.379936	-7.431427	-0.350968
Trial3	1	1	blindfold	clockwise	practice	Free	1	-0.5	-0.5	2.544006	-1.08006	-1.45373	0.40466	1.07465310718649	2.485488	-7.486441	-0.339557
Trial3	1	1	blindfold	clockwise	practice	Free	1	-0.5	-0.5	2.564011	-1.07633	-1.45374	0.40404	1.07212155479552	2.597147	-7.575309	-0.378696
Trial3	1	1	blindfold	clockwise	practice	Free	1	-0.5	-0.5	2.584015	-1.07205	-1.45379	0.40332	1.06921857414251	2.668489	-7.714958	-0.417963
Trial3	1	1	blindfold	clockwise	practice	Free	1	-0.5	-0.5	2.604004	-1.06704	-1.45385	0.40164	1.06512394096766	2.681366	-7.740349	-0.4178
Trial3	1	1	blindfold	clockwise	practice	Free	1	-0.5	-0.5	2.624008	-1.05551	-1.45385	0.4009	1.05840070119634	2.78027	-7.630322	-0.149729
Trial3	1	1	blindfold	clockwise	practice	Free	1	-0.5	-0.5	2.644012	-1.04857	-1.45383	0.40029	1.05425379341819	2.760514	-7.566845	-0.014137
Trial3	1	1	blindfold	clockwise	practice	Free	1	-0.5	-0.5	2.664017	-1.04117	-1.4538	0.39971	1.04992526082831	2.770872	-7.528759	-0.094015
Trial3	1	1	blindfold	clockwise	practice	Free	1	-0.5	-0.5	2.684006	-1.03283	-1.45377	0.39906	1.04509169858348	2.82645	-7.469514	-0.233431
Trial3	1	1	blindfold	clockwise	practice	Free	1	-0.5	-0.5	2.70401	-1.024	-1.45374	0.39733	1.03912320250617	2.905946	-7.401805	-0.290525
Trial3	1	1	blindfold	clockwise	practice	Free	1	-0.5	-0.5	2.724014	-1.00359	-1.45373	0.39617	1.02797058677923	3.058345	-7.62609	-0.443947
Trial3	1	1	blindfold	clockwise	practice	Free	1	-0.5	-0.5	2.744003	-0.99224	-1.4538	0.39477	1.02123137546989	3.130215	-7.685335	-0.522967
Trial3	1	1	blindfold	clockwise	practice	Free	1	-0.5	-0.5	2.764008	-0.98002	-1.45384	0.3931	1.01392647482491	3.15213	-7.744581	-0.544948
Trial3	1	1	blindfold	clockwise	practice	Free	1	-0.5	-0.5	2.784012	-0.96693	-1.45387	0.3911	1.00602330928386	3.135025	-7.782667	-0.620158
Trial3	1	1	blindfold	clockwise	practice	Free	1	-0.5	-0.5	2.804016	-0.95262	-1.45389	0.38627	0.995157940380598	2.9509	-7.808058	-0.64017
Trial3	1	1	blindfold	clockwise	practice	Free	1	-0.5	-0.5	2.824005	-0.9223199	-1.45389	0.38352	0.979265919989319	3.009006	-7.693799	-0.529839
Trial3	1	1	blindfold	clockwise	practice	Free	1	-0.5	-0.5	2.844009	-0.90585	-1.45385	0.38077	0.969778328325837	3.037938	-7.62609	-0.460692
Trial3	1	1	blindfold	clockwise	practice	Free	1	-0.5	-0.5	2.864014	-0.88911	-1.45381	0.37794	0.960304748561291	3.108189	-7.613395	-0.454488
Trial3	1	1	blindfold	clockwise	practice	Free	1	-0.5	-0.5	2.884003	-0.87158	-1.45381	0.37507	0.950694069974412	3.081599	-7.702263	-0.422092
Trial3	1	1	blindfold	clockwise	practice	Free	1	-0.5	-0.5	2.904007	-0.85325	-1.45384	0.36928	0.938314082785751	3.147387	-7.841912	-0.337895
Trial3	1	1	blindfold	clockwise	practice	Free	1	-0.5	-0.5	2.924011	-0.81382	-1.45395	0.36619	0.921286133341078	3.106151	-7.879998	-0.336918
Trial3	1	1	blindfold	clockwise	practice	Free	1	-0.5	-0.5	2.944016	-0.7915	-1.45394	0.36347	0.911346644096378	2.907533	-7.871535	-0.318527
Trial3	1	1	blindfold	clockwise	practice	Free	1	-0.5	-0.5	2.964005	-0.77112	-1.45393	0.36086	0.902544154638	2.720562	-7.83768	-0.149994
Trial3	1	1	blindfold	clockwise	practice	Free	1	-0.5	-0.5	2.984009	-0.75042	-1.45392	0.35844	0.894219993057116	2.639442	-7.858839	0.02005
Trial3	1	1	blindfold	clockwise	practice	Free	1	-0.5	-0.5	3.004013	-0.72884	-1.45393	0.35444	0.88455379231289	2.620018	-7.875766	0.1476
Trial3	1	1	blindfold	clockwise	practice	Free	1	-0.5	-0.5	3.024002	-0.6849	-1.45398	0.35243	0.872252793968633	2.927655	-8.146602	-0.247754
Trial3	1	1	blindfold	clockwise	practice	Free	1	-0.5	-0.5	3.044006	-0.66168	-1.45404	0.3504	0.865633032475377	2.928416	-8.091588	-0.312608
Trial3	1	1	blindfold	clockwise	practice	Free	1	-0.5	-0.5	3.064011	-0.63872	-1.45406	0.3484	0.859666099577015	2.919748	-8.023879	-0.206638
Trial3	1	1	blindfold	clockwise	practice	Free	1	-0.5	-0.5	3.084015	-0.61537	-1.45401	0.34643	0.854256399497613	2.832614	-7.795362	-0.097188
Trial3	1	1	blindfold	clockwise	practice	Free	1	-0.5	-0.5	3.104004	-0.59089	-1.45391	0.34299	0.84787566833162	2.884817	-7.67264	-0.02669
Trial3	1	1	blindfold	clockwise	practice	Free	1	-0.5	-0.5	3.124008	-0.54207	-1.45385	0.34139	0.842441121187462	2.856545	-7.736117	-0.034744
Trial3	1	1	blindfold	clockwise	practice	Free	1	-0.5	-0.5	3.144012	-0.51632	-1.45386	0.33992	0.840078521433317	2.711493	-7.693799	-0.026757
Trial3	1	1	blindfold	clockwise	practice	Free	1	-0.5	-0.5	3.164017	-0.49027	-1.45385	0.33856	0.838616462880042	2.588968	-7.596468	-0.033212
Trial3	1	1	blindfold	clockwise	practice	Free	1	-0.5	-0.5	3.184006	-0.46482	-1.45382	0.33727	0.838008783588955	2.461656	-7.621858	-0.053815
Trial3	1	1	blindfold	clockwise	practice	Free	1	-0.5	-0.5	3.20401	-0.43927	-1.45381	0.33496	0.837165639964822	2.468588	-7.609163	-0.016157
Trial3	1	1	blindfold	clockwise	practice	Free	1	-0.5	-0.5	3.224014	-0.38804	-1.45385	0.33405	0.841531014827485	2.466676	-7.812289	0.115067
Trial3	1	1	blindfold	clockwise	practice	Free	1	-0.5	-0.5	3.244003	-0.36164	-1.45389	0.33331	0.844718330196675	2.245705	-7.761508	0.126733
Trial3	1	1	blindfold	clockwise	practice	Free	1	-0.5	-0.5	3.264008	-0.33615	-1.45389	0.33273	0.848696689391548	2.240167	-7.740349	0.124524
Trial3	1	1	blindfold	clockwise	practice	Free	1	-0.5	-0.5	3.284012	-0.3101	-1.45389	0.33231	0.853699001429017	2.220954	-7.824985	0.101469
Trial3	1	1	blindfold	clockwise	practice	Free	1	-0.5	-0.5	3.304016	-0.28503	-1.4539	0.33157	0.858906695843686	2.2658	-7.812289	0.083598
Trial3	1	1	blindfold	clockwise	practice	Free	1	-0.5	-0.5	3.324005	-0.23457	-1.45395	0.33116	0.872513637208146	2.348497	-7.913853	-0.038992
Trial3	1	1	blindfold	clockwise	practice	Free	1	-0.5	-0.5	3.344009	-0.20991	-1.45395	0.33077	0.87996081314231	2.230642	-7.795362	-0.012464
Trial3	1	1	blindfold	clockwise	practice	Free	1	-0.5	-0.5	3.364014	-0.18548	-1.45393	0.33039	0.887958554132486	2.179421	-7.812289	-0.01814
Trial3	1	1	blindfold	clockwise	practice	Free	1	-0.5	-0.5	3.384003	-0.16129	-1.45391	0.32997	0.896423262373435	2.156957	-7.79113	-0.063384
Trial3	1	1	blindfold	clockwise	practice	Free	1	-0.5	-0.5	3.404007	-0.13661	-1.45389	0.32881	0.904974181074466	2.248008	-7.723422	-0.16624
Trial3	1	1	blindfold	clockwise	practice	Free	1	-0.5	-0.5	3.424011	-0.089054	-1.45389	0.32789	0.924271840650268	2.280556	-7.833448	-0.36341
Trial3	1	1	blindfold	clockwise	practice	Free	1	-0.5	-0.5	3.444016	-0.065457	-1.45391	0.32671	0.933957743948254	2.222559	-7.854607	-0.395893
Trial3	1	1	blindfold	clockwise	practice	Free	1	-0.5	-0.5	3.464005	-0.040619	-1.45391	0.3254	0.944624821784564	2.169302	-7.736117	-0.335012
Trial3	1	1	blindfold	clockwise	practice	Free	1	-0.5	-0.5	3.484009	-0.018095	-1.45388	0.3241	0.954658692465953	2.102884	-7.617627	-0.13577
Trial3	1	1	blindfold	clockwise	practice	Free	1	-0.5	-0.5	3.504013	0.0056326	-1.45382	0.32226	0.965285357308415	2.093836	-7.520295	0.122358
Trial3	1	1	blindfold	clockwise	practice	Free	1	-0.5	-0.5	3.524002	0.050997	-1.45373	0.32177	0.989395594974731	1.846111	-7.516063	0.241748
Trial3	1	1	blindfold	clockwise	practice	Free	1	-0.5	-0.5	3.544006	0.073127	-1.45375	0.32157	1.00172443294195	1.739048	-7.596468	0.268274
Trial3	1	1	blindfold	clockwise	practice	Free	1	-0.5	-0.5	3.564011	0.09538001	-1.4538	0.3216	1.01464471514397	1.806041	-7.744581	0.237159
Trial3	1	1	blindfold	clockwise	practice	Free	1	-0.5	-0.5	3.584015	0.11708	-1.45386	0.32179	1.02768017448981	1.862561	-7.795362	0.1616
Trial3	1	1	blindfold	clockwise	practice	Free	1	-0.5	-0.5	3.604004	0.13707	-1.4539	0.32239	1.04028050541159	1.908411	-7.841912	0.173486
Trial3	1	1	blindfold	clockwise	practice	Free	1	-0.5	-0.5	3.624008	0.17751	-1.45394	0.32272	1.0657804629306	1.560601	-7.896925	0.043664
Trial3	1	1	blindfold	clockwise	practice	Free	1	-0.5	-0.5	3.644012	0.19697	-1.45394	0.32314	1.07857619724078	1.255777	-7.808058	0.155871
Trial3	1	1	blindfold	clockwise	practice	Free	1	-0.5	-0.5	3.664017	0.21488	-1.4539	0.32377	1.09071097892013	1.064104	-7.71919	0.279038
Trial3	1	1	blindfold	clockwise	practice	Free	1	-0.5	-0.5	3.684006	0.23223	-1.45385	0.3246	1.10278100301095	1.039764	-7.753044	0.336102
Trial3	1	1	blindfold	clockwise	practice	Free	1	-0.5	-0.5	3.70401	0.24799	-1.45385	0.327	1.11508656403485	1.108995	-7.76574	0.348292
Trial3	1	1	blindfold	clockwise	practice	Free	1	-0.5	-0.5	3.724014	0.2764	-1.45385	0.32877	1.13563050443881	1.143958	-7.57954	0.662482
Trial3	1	1	blindfold	clockwise	practice	Free	1	-0.5	-0.5	3.744003	0.28959	-1.45381	0.33074	1.14611573406416	1.230857	-7.549918	0.597565
Trial3	1	1	blindfold	clockwise	practice	Free	1	-0.5	-0.5	3.764008	0.30153	-1.45379	0.3327	1.1557853001718	1.200808	-7.681104	0.276339
Trial3	1	1	blindfold	clockwise	practice	Free	1	-0.5	-0.5	3.784012	0.313	-1.45382	0.33433	1.16493588843384	1.259985	-7.782667	0.04882
Trial3	1	1	blindfold	clockwise	practice	Free	1	-0.5	-0.5	3.804016	0.32332	-1.45386	0.33751	1.17442701244366	1.199035	-7.693799	0.149193
Trial3	1	1	blindfold	clockwise	practice	Free	1	-0.5	-0.5	3.824005	0.34154	-1.45375	0.33947	1.18865445596844	1.061284	-7.389109	0.72935
Trial3	1	1	blindfold	clockwise	practice	Free	1	-0.5	-0.5	3.844009	0.34939	-1.4537	0.34168	1.1957794854721	0.903515	-7.418732	0.729366
Trial3	1	1	blindfold	clockwise	practice	Free	1	-0.5	-0.5	3.864014	0.3565	-1.4537	0.34384	1.20235527207128	0.825697	-7.524527	0.674568
Trial3	1	1	blindfold	clockwise	practice	Free	1	-0.5	-0.5	3.884003	0.36242	-1.45374	0.34591	1.20802816391463	0.854429	-7.541454	0.550013
Trial3	1	1	blindfold	clockwise	practice	Free	1	-0.5	-0.5	3.904007	0.36752	-1.45376	0.34899	1.21382658028547	0.900956	-7.583772	0.506876
Trial3	1	1	blindfold	clockwise	practice	Free	1	-0.5	-0.5	3.924011	0.37484	-1.45378	0.3498	1.21963317710378	0.901375	-7.55415	0.151613
Trial3	1	1	blindfold	clockwise	practice	Free	1	-0.5	-0.5	3.944016	0.37712	-1.45377	0.35006	1.22145059525396	0.839549	-7.600699	-0.12796
Trial3	1	1	blindfold	clockwise	practice	Free	1	-0.5	-0.5	3.964005	0.37849	-1.45379	0.34997	1.22237218431586	0.885071	-7.681104	-0.42585
Trial3	1	1	blindfold	clockwise	practice	Free	1	-0.5	-0.5	3.984009	0.37893	-1.45383	0.34991	1.22264669551514	0.968366	-7.774203	-0.832286
Trial3	1	1	blindfold	clockwise	practice	Free	1	-0.5	-0.5	4.004013	0.37899	-1.45388	0.34976	1.22258558466135	1.007918	-7.867303	-1.117435
Trial3	1	1	blindfold	clockwise	practice	Free	1	-0.5	-0.5	4.024002	0.37909	-1.45393	0.34963	1.22256712760652	0.890848	-7.841912	-1.709219
Trial3	1	1	blindfold	clockwise	practice	Free	1	-0.5	-0.5	4.044006	0.37915	-1.45394	0.34921	1.22231842838693	0.899247	-7.913853	-2.151181
Trial3	1	1	blindfold	clockwise	practice	Free	1	-0.5	-0.5	4.064011	0.37931	-1.45397	0.34815	1.22169736094317	0.962645	-8.083125	-2.715254
Trial3	1	1	blindfold	clockwise	practice	Free	1	-0.5	-0.5	4.084015	0.37969	-1.45404	0.34607	1.22052812821603	0.923859	-8.366655	-3.082588
Trial3	1	1	blindfold	clockwise	practice	Free	1	-0.5	-0.5	4.104004	0.38033	-1.45415	0.33912	1.21618392126731	0.821278	-8.40051	-3.191212
Trial3	1	1	blindfold	clockwise	practice	Free	1	-0.5	-0.5	4.124008	0.3821	-1.45418	0.33403	1.2139631512342	0.634554	-8.349728	-3.428473
Trial3	1	1	blindfold	clockwise	practice	Free	1	-0.5	-0.5	4.144012	0.38318	-1.4542	0.32736	1.21017830430519	0.650199	-8.603636	-3.712993
Trial3	1	1	blindfold	clockwise	practice	Free	1	-0.5	-0.5	4.164017	0.38447	-1.45428	0.31952	1.20577783234115	0.653614	-8.688272	-3.821524
Trial3	1	1	blindfold	clockwise	practice	Free	1	-0.5	-0.5	4.184006	0.38592	-1.45434	0.31026	1.2005729838375	0.551904	-8.645954	-3.565408
Trial3	1	1	blindfold	clockwise	practice	Free	1	-0.5	-0.5	4.20401	0.38757	-1.45433	0.28903	1.1875810957943	0.515784	-8.557086	-3.338769
Trial3	1	1	blindfold	clockwise	practice	Free	1	-0.5	-0.5	4.224014	0.39113	-1.45434	0.27604	1.18167287624494	0.710541	-8.954875	-3.995469
Trial3	1	1	blindfold	clockwise	practice	Free	1	-0.5	-0.5	4.244003	0.39331	-1.45445	0.2618	1.17402810921506	0.802261	-8.908326	-3.836326
Trial3	1	1	blindfold	clockwise	practice	Free	1	-0.5	-0.5	4.264008	0.39582	-1.45446	0.24748	1.16671324385805	0.657931	-8.692504	-3.451668
Trial3	1	1	blindfold	clockwise	practice	Free	1	-0.5	-0.5	4.284012	0.39842	-1.45439	0.23123	1.15838497617439	0.641748	-8.785603	-3.571448
Trial3	1	1	blindfold	clockwise	practice	Free	1	-0.5	-0.5	4.304016	0.40136	-1.45439	0.19685	1.13931985419664	0.619651	-8.734822	-3.725583
Trial3	1	1	blindfold	clockwise	practice	Free	1	-0.5	-0.5	4.324005	0.40729	-1.45433	0.17803	1.13265168739522	0.285807	-8.480914	-3.231351
Trial3	1	1	blindfold	clockwise	practice	Free	1	-0.5	-0.5	4.344009	0.41026	-1.45431	0.15873	1.12360957011958	0.483194	-8.94218	-3.730689
Trial3	1	1	blindfold	clockwise	practice	Free	1	-0.5	-0.5	4.364014	0.41321	-1.45447	0.1376	1.11377116364573	0.629933	-9.310347	-3.991721
Trial3	1	1	blindfold	clockwise	practice	Free	1	-0.5	-0.5	4.384003	0.41634	-1.45458	0.11601	1.10415003834843	0.63193	-8.832153	-3.826016
Trial3	1	1	blindfold	clockwise	practice	Free	1	-0.5	-0.5	4.404007	0.41976	-1.45449	0.070255	1.08219649451111	0.514507	-8.789835	-3.53309
Trial3	1	1	blindfold	clockwise	practice	Free	1	-0.5	-0.5	4.424011	0.42654	-1.45433	0.044718	1.07479956267935	0.319055	-9.001425	-4.315978
Trial3	1	1	blindfold	clockwise	practice	Free	1	-0.5	-0.5	4.444016	0.42984	-1.4545	0.017541	1.06416688709861	0.33338	-9.331506	-4.602372
Trial3	1	1	blindfold	clockwise	practice	Free	1	-0.5	-0.5	4.464005	0.43315	-1.45463	-0.0099341	1.05400829989421	0.203449	-9.043743	-4.076573
Trial3	1	1	blindfold	clockwise	practice	Free	1	-0.5	-0.5	4.484009	0.43626	-1.45455	-0.038102	1.04399833380181	0.06796	-8.671345	-3.404089
Trial3	1	1	blindfold	clockwise	practice	Free	1	-0.5	-0.5	4.504013	0.43926	-1.45436	-0.097113	1.02202118122096	0.114462	-8.887167	-3.744404
Trial3	1	1	blindfold	clockwise	practice	Free	1	-0.5	-0.5	4.524002	0.44469	-1.4546	-0.12818	1.01522868850556	0.142665	-8.992962	-2.961635
Trial3	1	1	blindfold	clockwise	practice	Free	1	-0.5	-0.5	4.544006	0.44734	-1.45446	-0.15874	1.00693171858759	-0.264783	-8.337033	-3.131469
Trial3	1	1	blindfold	clockwise	practice	Free	1	-0.5	-0.5	4.564011	0.44974	-1.45427	-0.19013	0.999012244233516	-0.022178	-8.937948	-3.720488
Trial3	1	1	blindfold	clockwise	practice	Free	1	-0.5	-0.5	4.584015	0.45205	-1.45437	-0.22195	0.991822065110511	0.167572	-8.705199	-3.41383
Trial3	1	1	blindfold	clockwise	practice	Free	1	-0.5	-0.5	4.604004	0.45429	-1.45437	-0.28657	0.977865896576388	-0.036656	-8.023879	-2.579706
Trial3	1	1	blindfold	clockwise	practice	Free	1	-0.5	-0.5	4.624008	0.45816	-1.45425	-0.3204	0.974847049835697	0.078972	-9.056439	-3.029559
Trial3	1	1	blindfold	clockwise	practice	Free	1	-0.5	-0.5	4.644012	0.45991	-1.4544	-0.35104	0.971399144657483	-0.101956	-8.243933	-2.347221
Trial3	1	1	blindfold	clockwise	practice	Free	1	-0.5	-0.5	4.664017	0.46134	-1.45425	-0.38241	0.968505017197556	-0.146523	-8.370887	-2.355643
Trial3	1	1	blindfold	clockwise	practice	Free	1	-0.5	-0.5	4.684006	0.46264	-1.45421	-0.4144	0.966438362567006	0.03333	-8.523232	-2.583412
Trial3	1	1	blindfold	clockwise	practice	Free	1	-0.5	-0.5	4.70401	0.46386	-1.45425	-0.47455	0.964195940440781	0.037862	-8.320105	-1.713272
Trial3	1	1	blindfold	clockwise	practice	Free	1	-0.5	-0.5	4.724014	0.46594	-1.45411	-0.50484	0.965952124437532	0.0053577	-8.667113	-2.271376
Trial3	1	1	blindfold	clockwise	practice	Free	1	-0.5	-0.5	4.744003	0.46676	-1.45426	-0.53429	0.96736790497421	-0.17583	-8.4259	-1.762487
Trial3	1	1	blindfold	clockwise	practice	Free	1	-0.5	-0.5	4.764008	0.4674	-1.4542	-0.56121	0.96933450957079	-0.343497	-8.032343	-1.617423
Trial3	1	1	blindfold	clockwise	practice	Free	1	-0.5	-0.5	4.784012	0.46771	-1.45407	-0.58916	0.971808715074082	-0.325533	-8.358192	-1.874813
Trial3	1	1	blindfold	clockwise	practice	Free	1	-0.5	-0.5	4.804016	0.46779	-1.45414	-0.64184	0.978128874910987	-0.031461	-8.480914	-1.900491
Trial3	1	1	blindfold	clockwise	practice	Free	1	-0.5	-0.5	4.824005	0.46761	-1.45404	-0.66674	0.981871347381836	-0.232358	-7.935012	-1.893302
Trial3	1	1	blindfold	clockwise	practice	Free	1	-0.5	-0.5	4.844009	0.46739	-1.45403	-0.69127	0.986117449499912	-0.022024	-8.35396	-2.141664
Trial3	1	1	blindfold	clockwise	practice	Free	1	-0.5	-0.5	4.864014	0.4672	-1.45416	-0.71512	0.990834223068861	0.072754	-8.396278	-1.842128
Trial3	1	1	blindfold	clockwise	practice	Free	1	-0.5	-0.5	4.884003	0.46708	-1.45419	-0.73859	0.996076758990852	-0.017272	-7.93078	-1.101777
Trial3	1	1	blindfold	clockwise	practice	Free	1	-0.5	-0.5	4.904007	0.46689	-1.454	-0.78245	1.00730048468103	-0.079122	-7.808058	-1.559918
Trial3	1	1	blindfold	clockwise	practice	Free	1	-0.5	-0.5	4.924011	0.46631	-1.45412	-0.80458	1.01317521834844	0.068694	-8.387814	-2.219674
Trial3	1	1	blindfold	clockwise	practice	Free	1	-0.5	-0.5	4.944016	0.46611	-1.45413	-0.82539	1.01943472314957	0.030223	-7.901157	-1.624399
Trial3	1	1	blindfold	clockwise	practice	Free	1	-0.5	-0.5	4.964005	0.46597	-1.45398	-0.84568	1.02595941472946	-0.035239	-7.600699	-1.726404
Trial3	1	1	blindfold	clockwise	practice	Free	1	-0.5	-0.5	4.984009	0.46585	-1.45388	-0.86629	1.03297366965526	0.154564	-8.125443	-2.027343
Trial3	1	1	blindfold	clockwise	practice	Free	1	-0.5	-0.5	5.004013	0.46581	-1.454	-0.90419	1.04697589134688	0.167751	-8.231238	-1.85255
Trial3	1	1	blindfold	clockwise	practice	Free	1	-0.5	-0.5	5.024002	0.46611	-1.45403	-0.92173	1.05414645223476	0.059546	-7.769971	-0.697714
Trial3	1	1	blindfold	clockwise	practice	Free	1	-0.5	-0.5	5.044006	0.46632	-1.45391	-0.93751	1.0607494107108	0.099311	-7.528759	-0.911347
Trial3	1	1	blindfold	clockwise	practice	Free	1	-0.5	-0.5	5.064011	0.46661	-1.45385	-0.9524	1.06723973504344	0.327438	-7.964634	-1.277722
Trial3	1	1	blindfold	clockwise	practice	Free	1	-0.5	-0.5	5.084015	0.46711	-1.45399	-0.9665101	1.07374736380478	0.469302	-8.243933	-1.497225
Trial3	1	1	blindfold	clockwise	practice	Free	1	-0.5	-0.5	5.104004	0.46792	-1.45409	-0.99268	1.08609514931077	0.421049	-7.990025	-1.475022
Trial3	1	1	blindfold	clockwise	practice	Free	1	-0.5	-0.5	5.124008	0.47032	-1.45392	-1.00364	1.0932401664236	0.350243	-7.689567	-0.864752
Trial3	1	1	blindfold	clockwise	practice	Free	1	-0.5	-0.5	5.144012	0.47166	-1.45385	-1.01345	1.09897867142242	0.240455	-7.647249	-0.808505
Trial3	1	1	blindfold	clockwise	practice	Free	1	-0.5	-0.5	5.164017	0.47297	-1.45381	-1.02225	1.10427154037325	0.164404	-7.592236	-1.00025
Trial3	1	1	blindfold	clockwise	practice	Free	1	-0.5	-0.5	5.184006	0.47416	-1.45383	-1.03027	1.1091320877635	0.154888	-7.863071	-0.989286
Trial3	1	1	blindfold	clockwise	practice	Free	1	-0.5	-0.5	5.20401	0.47524	-1.4539	-1.04229	1.11587253504345	0.19308	-7.863071	-0.823686
Trial3	1	1	blindfold	clockwise	practice	Free	1	-0.5	-0.5	5.224014	0.47715	-1.45393	-1.0466	1.11963999129645	0.395587	-7.867303	-0.713358
Trial3	1	1	blindfold	clockwise	practice	Free	1	-0.5	-0.5	5.244003	0.47813	-1.45393	-1.04981	1.12206471544543	0.464142	-7.905389	-0.852562
Trial3	1	1	blindfold	clockwise	practice	Free	1	-0.5	-0.5	5.264008	0.47903	-1.45394	-1.05198	1.12391356761589	0.398957	-7.892694	-0.960957
Trial3	1	1	blindfold	clockwise	practice	Free	1	-0.5	-0.5	5.284012	0.47971	-1.45395	-1.05335	1.12517902655458	0.346835	-7.93078	-1.123482
Trial3	1	1	blindfold	clockwise	practice	Free	1	-0.5	-0.5	5.304016	0.48015	-1.45398	-1.05418	1.12597040857708	0.270329	-8.006952	-1.183837
Trial3	1	1	blindfold	clockwise	practice	Free	1	-0.5	-0.5	5.324005	0.48034	-1.45395	-1.05426	1.12617524752898	0.087581	-7.799594	-1.365972
Trial3	1	1	blindfold	clockwise	practice	Free	1	-0.5	-0.5	5.344009	0.48034	-1.45392	-1.05434	1.12621461739508	-0.036944	-7.782667	-1.467784
Trial3	1	1	blindfold	clockwise	practice	Free	1	-0.5	-0.5	5.364014	0.48034	-1.4539	-1.05444	1.12626385045246	-0.079297	-7.875766	-1.716689
Trial3	1	1	blindfold	clockwise	practice	Free	1	-0.5	-0.5	5.384003	0.48033	-1.45393	-1.05461	1.12633882896702	-0.103223	-8.015416	-2.049168
Trial3	1	1	blindfold	clockwise	practice	Free	1	-0.5	-0.5	5.404007	0.48033	-1.454	-1.05568	1.12686609367153	-0.139031	-8.167761	-2.338851
Trial3	1	1	blindfold	clockwise	practice	Free	1	-0.5	-0.5	5.424011	0.48025	-1.45412	-1.05665	1.12727512236674	-0.25731	-8.256628	-2.399
Trial3	1	1	blindfold	clockwise	practice	Free	1	-0.5	-0.5	5.444016	0.48013	-1.45412	-1.05778	1.12772931539194	-0.348896	-8.167761	-2.299193
Trial3	1	1	blindfold	clockwise	practice	Free	1	-0.5	-0.5	5.464005	0.47995	-1.45409	-1.05894	1.12814709731993	-0.537934	-8.108515	-2.078756
Trial3	1	1	blindfold	clockwise	practice	Free	1	-0.5	-0.5	5.484009	0.47964	-1.45404	-1.05999	1.12839859875349	-0.845388	-7.947707	-1.73909
Trial3	1	1	blindfold	clockwise	practice	Free	1	-0.5	-0.5	5.504013	0.47916	-1.45398	-1.06159	1.1287770140354	-1.247845	-7.824985	-1.499118
Trial3	1	1	blindfold	clockwise	practice	Free	1	-0.5	-0.5	5.524002	0.47763	-1.45387	-1.06236	1.12783388773999	-1.93372	-7.609163	-1.210055
Trial3	1	1	blindfold	clockwise	practice	Free	1	-0.5	-0.5	5.544006	0.47644	-1.45381	-1.06316	1.12720194237887	-2.228352	-7.482209	-0.9326
Trial3	1	1	blindfold	clockwise	practice	Free	1	-0.5	-0.5	5.564011	0.47468	-1.45374	-1.06389	1.12604308309217	-2.549958	-7.317169	-0.631154
Trial3	1	1	blindfold	clockwise	practice	Free	1	-0.5	-0.5	5.584015	0.47226	-1.45368	-1.06461	1.12431043819447	-2.733784	-7.300242	-0.421642
Trial3	1	1	blindfold	clockwise	practice	Free	1	-0.5	-0.5	5.604004	0.46892	-1.45365	-1.06631	1.12228027798144	-2.792301	-7.304473	-0.436625
Trial3	1	1	blindfold	clockwise	practice	Free	1	-0.5	-0.5	5.624008	0.45983	-1.45366	-1.06756	1.11507755998429	-3.038296	-7.359487	-0.638877
Trial3	1	1	blindfold	clockwise	practice	Free	1	-0.5	-0.5	5.644012	0.45344	-1.45368	-1.06902	1.11032949825961	-3.196392	-7.4145	-0.760251
Trial3	1	1	blindfold	clockwise	practice	Free	1	-0.5	-0.5	5.664017	0.44652	-1.45371	-1.07099	1.10540926965483	-3.295959	-7.558381	-1.008799
Trial3	1	1	blindfold	clockwise	practice	Free	1	-0.5	-0.5	5.684006	0.43825	-1.45376	-1.07345	1.09961717866868	-3.309791	-7.516063	-1.077285
Trial3	1	1	blindfold	clockwise	practice	Free	1	-0.5	-0.5	5.70401	0.42881	-1.45376	-1.07952	1.09477460343908	-3.305055	-7.427196	-0.95066
Trial3	1	1	blindfold	clockwise	practice	Free	1	-0.5	-0.5	5.724014	0.40596	-1.45368	-1.08295	1.07730880523401	-3.433204	-7.317169	-0.770411
Trial3	1	1	blindfold	clockwise	practice	Free	1	-0.5	-0.5	5.744003	0.39241	-1.45367	-1.08651	1.06789022814771	-3.385184	-7.355255	-0.739622
Trial3	1	1	blindfold	clockwise	practice	Free	1	-0.5	-0.5	5.764008	0.37803	-1.45368	-1.0904	1.05806843901774	-3.391962	-7.36795	-0.796027
Trial3	1	1	blindfold	clockwise	practice	Free	1	-0.5	-0.5	5.784012	0.36198	-1.45369	-1.09439	1.04704778779417	-3.420336	-7.346791	-0.7677
Trial3	1	1	blindfold	clockwise	practice	Free	1	-0.5	-0.5	5.804016	0.34573	-1.45368	-1.10251	1.03840142272662	-3.430136	-7.253692	-0.590195
Trial3	1	1	blindfold	clockwise	practice	Free	1	-0.5	-0.5	5.824005	0.30791	-1.45359	-1.10659	1.01028215274558	-3.490576	-7.169056	-0.314648
Trial3	1	1	blindfold	clockwise	practice	Free	1	-0.5	-0.5	5.844009	0.28676	-1.45357	-1.11036	0.995756327177587	-3.393766	-7.160592	-0.20252
Trial3	1	1	blindfold	clockwise	practice	Free	1	-0.5	-0.5	5.864014	0.26575	-1.45357	-1.11389	0.981444875871795	-3.383911	-7.173288	-0.128141
Trial3	1	1	blindfold	clockwise	practice	Free	1	-0.5	-0.5	5.884003	0.24228	-1.45359	-1.11715	0.965325668069695	-3.449958	-7.215606	0.084647
Trial3	1	1	blindfold	clockwise	practice	Free	1	-0.5	-0.5	5.904007	0.21843	-1.45359	-1.12211	0.950348633364372	-3.300208	-7.164824	0.202391
Trial3	1	1	blindfold	clockwise	practice	Free	1	-0.5	-0.5	5.924011	0.16721	-1.45354	-1.12386	0.913438833510131	-3.082286	-7.075956	0.408828
Trial3	1	1	blindfold	clockwise	practice	Free	1	-0.5	-0.5	5.944016	0.14081	-1.45353	-1.12513	0.895223376018699	-2.982896	-7.105579	0.392396
Trial3	1	1	blindfold	clockwise	practice	Free	1	-0.5	-0.5	5.964005	0.11219	-1.45355	-1.12605	0.875622751453792	-2.708474	-7.177519	0.251101
Trial3	1	1	blindfold	clockwise	practice	Free	1	-0.5	-0.5	5.984009	0.085627	-1.45358	-1.12685	0.857846089585356	-2.650822	-7.228301	0.080083
Trial3	1	1	blindfold	clockwise	practice	Free	1	-0.5	-0.5	6.004013	0.05629	-1.45361	-1.12839	0.839245194034088	-2.518615	-7.215606	-0.043982
Trial3	1	1	blindfold	clockwise	practice	Free	1	-0.5	-0.5	6.024002	0.00059425	-1.45359	-1.12929	0.804114723173018	-2.193508	-7.126738	-0.185702
Trial3	1	1	blindfold	clockwise	practice	Free	1	-0.5	-0.5	6.044006	-0.026336	-1.45357	-1.1304	0.788518657273667	-2.110319	-7.147897	-0.292433
Trial3	1	1	blindfold	clockwise	practice	Free	1	-0.5	-0.5	6.064011	-0.054711	-1.45356	-1.13186	0.773000243440607	-1.914944	-7.143665	-0.514619
Trial3	1	1	blindfold	clockwise	practice	Free	1	-0.5	-0.5	6.084015	-0.08190601	-1.45357	-1.13379	0.759270948106394	-1.825186	-7.173288	-0.601589
Trial3	1	1	blindfold	clockwise	practice	Free	1	-0.5	-0.5	6.104004	-0.10946	-1.45358	-1.13878	0.748706471303601	-1.748235	-7.215606	-0.663986
Trial3	1	1	blindfold	clockwise	practice	Free	1	-0.5	-0.5	6.124008	-0.16133	-1.45361	-1.14192	0.725781391212046	-1.547677	-7.215606	-0.567636
Trial3	1	1	blindfold	clockwise	practice	Free	1	-0.5	-0.5	6.144012	-0.18778	-1.45361	-1.14488	0.71648549619032	-1.400219	-7.139433	-0.371734
Trial3	1	1	blindfold	clockwise	practice	Free	1	-0.5	-0.5	6.164017	-0.21117	-1.45358	-1.14782	0.709290853130237	-1.238523	-7.067493	-0.173438
Trial3	1	1	blindfold	clockwise	practice	Free	1	-0.5	-0.5	6.184006	-0.2344	-1.45353	-1.15054	0.702670365037443	-1.081966	-6.906684	0.083242
Trial3	1	1	blindfold	clockwise	practice	Free	1	-0.5	-0.5	6.20401	-0.25733	-1.45347	-1.15456	0.698095611577496	-1.063174	-6.915148	0.245476
Trial3	1	1	blindfold	clockwise	practice	Free	1	-0.5	-0.5	6.224014	-0.29886	-1.45343	-1.15601	0.686153376342698	-0.990712	-6.817816	0.224097
Trial3	1	1	blindfold	clockwise	practice	Free	1	-0.5	-0.5	6.244003	-0.31813	-1.45342	-1.1571	0.681804269691916	-0.989545	-6.805121	0.252668
Trial3	1	1	blindfold	clockwise	practice	Free	1	-0.5	-0.5	6.264008	-0.33751	-1.4534	-1.15779	0.677562259848071	-1.030591	-6.699326	0.256446
Trial3	1	1	blindfold	clockwise	practice	Free	1	-0.5	-0.5	6.284012	-0.35436	-1.45337	-1.15819	0.674110597255049	-1.11257	-6.631617	0.301149
Trial3	1	1	blindfold	clockwise	practice	Free	1	-0.5	-0.5	6.304016	-0.37146	-1.45332	-1.15811	0.670545550842449	-1.199959	-6.563908	0.320996
Trial3	1	1	blindfold	clockwise	practice	Free	1	-0.5	-0.5	6.324005	-0.40248	-1.45328	-1.15782	0.665009235740421	-1.000133	-6.627385	0.166118
Trial3	1	1	blindfold	clockwise	practice	Free	1	-0.5	-0.5	6.344009	-0.41714	-1.45331	-1.15742	0.662621105615477	-0.793586	-6.682399	0.142948
Trial3	1	1	blindfold	clockwise	practice	Free	1	-0.5	-0.5	6.364014	-0.43029	-1.45333	-1.15694	0.660628207173372	-0.568439	-6.682399	0.147434
Trial3	1	1	blindfold	clockwise	practice	Free	1	-0.5	-0.5	6.384003	-0.44255	-1.45334	-1.15645	0.658959139982833	-0.371221	-6.73318	0.110464
Trial3	1	1	blindfold	clockwise	practice	Free	1	-0.5	-0.5	6.404007	-0.45301	-1.45337	-1.15565	0.657331732258277	-0.197447	-6.910916	0.040384
Trial3	1	1	blindfold	clockwise	practice	Free	1	-0.5	-0.5	6.424011	-0.46913	-1.45351	-1.15533	0.656056740202511	0.150548	-7.071724	0.043162
Trial3	1	1	blindfold	clockwise	practice	Free	1	-0.5	-0.5	6.444016	-0.47418	-1.45352	-1.15493	0.655438763214794	0.139844	-6.957466	0.200688
Trial3	1	1	blindfold	clockwise	practice	Free	1	-0.5	-0.5	6.464005	-0.47771	-1.4535	-1.15445	0.654829537634341	0.034674	-6.910916	0.402703
Trial3	1	1	blindfold	clockwise	practice	Free	1	-0.5	-0.5	6.484009	-0.47949	-1.45347	-1.15417	0.654491478954602	-0.102602	-6.902452	0.505103
Trial3	1	1	blindfold	clockwise	practice	Free	1	-0.5	-0.5	6.504013	-0.47993	-1.45345	-1.15412	0.654427793908333	-0.195154	-6.881293	0.579137
Trial3	1	1	blindfold	clockwise	practice	Free	1	-0.5	-0.5	6.524002	-0.47995	-1.45344	-1.1541	0.654407163175882	-0.0099395	-6.860134	0.430825
Trial3	1	1	blindfold	clockwise	practice	Free	1	-0.5	-0.5	6.544006	-0.47994	-1.45344	-1.15409	0.654397580331261	0.168462	-6.949002	0.3085
Trial3	1	1	blindfold	clockwise	practice	Free	1	-0.5	-0.5	6.564011	-0.47993	-1.45347	-1.15408	0.654387877581898	0.307696	-7.08442	0.171871
Trial3	1	1	blindfold	clockwise	practice	Free	1	-0.5	-0.5	6.584015	-0.47991	-1.45353	-1.15408	0.654388491203399	0.38411	-7.173288	-0.019304
Trial3	1	1	blindfold	clockwise	practice	Free	1	-0.5	-0.5	6.604004	-0.47989	-1.45358	-1.15408	0.654389106351275	0.362898	-7.245228	-0.014224
Trial3	1	1	blindfold	clockwise	practice	Free	1	-0.5	-0.5	6.624008	-0.47987	-1.45359	-1.15407	0.654379712353371	0.12408	-7.092883	0.095045
Trial3	1	1	blindfold	clockwise	practice	Free	1	-0.5	-0.5	6.644012	-0.47986	-1.45354	-1.15406	0.654370010713619	0.01431	-6.902452	0.245914
Trial3	1	1	blindfold	clockwise	practice	Free	1	-0.5	-0.5	6.664017	-0.47986	-1.45347	-1.15403	0.654339984204959	-0.10274	-6.745876	0.381545
Trial3	1	1	blindfold	clockwise	practice	Free	1	-0.5	-0.5	6.684006	-0.47987	-1.45339	-1.15399	0.654299760780617	-0.241104	-6.66124	0.657938
Trial3	1	1	blindfold	clockwise	practice	Free	1	-0.5	-0.5	6.70401	-0.47989	-1.45334	-1.1539	0.654209185365683	-0.363989	-6.597763	0.784921
Trial3	1	1	blindfold	clockwise	practice	Free	1	-0.5	-0.5	6.724014	-0.47993	-1.45326	-1.15385	0.654158031078179	-0.433002	-6.386173	0.891336
Trial3	1	1	blindfold	clockwise	practice	Free	1	-0.5	-0.5	6.744003	-0.47996	-1.45321	-1.1538	0.654107067524064	-0.487323	-6.288841	0.903456
Trial3	1	1	blindfold	clockwise	practice	Free	1	-0.5	-0.5	6.764008	-0.47999	-1.45315	-1.15376	0.654066233252442	-0.500001	-6.136497	0.840691
Trial3	1	1	blindfold	clockwise	practice	Free	1	-0.5	-0.5	6.784012	-0.48001	-1.45309	-1.15372	0.654025586164488	-0.456103	-6.056092	0.72188
Trial3	1	1	blindfold	clockwise	practice	Free	1	-0.5	-0.5	6.804016	-0.48003	-1.45303	-1.15366	0.653964920883697	-0.320644	-5.946066	0.617407
Trial3	1	1	blindfold	clockwise	practice	Free	1	-0.5	-0.5	6.824005	-0.48006	-1.45298	-1.15365	0.65395411536296	-0.187967	-5.93337	0.365872
[truncated: 7,266 more rows]
