# Supplementary material for: Assessing kinesthetic proprioceptive function of the upper limb: a novel dynamic movement reproduction task using a robotic arm
Source: PeerJ. 2021 May 3;9:e11301. doi: 10.7717/peerj.11301 (PMC8101453; doi:10.7717/peerj.11301)
Supplement: Supplemental Information 2 [file peerj-09-11301-s002.zip]

Archive with 33 entries (32 files):
- DMR raw data_Study 2_part 1/
- DMR raw data_Study 2_part 1/HMData_PP001_2019-07-24-12-05-31.txt
- DMR raw data_Study 2_part 1/HMData_PP002_2019-07-26-14-11-50.txt
- DMR raw data_Study 2_part 1/HMData_PP003_2019-07-30-12-05-31.txt
- DMR raw data_Study 2_part 1/HMData_PP004_2019-08-08-10-01-48.txt
- DMR raw data_Study 2_part 1/HMData_PP005_2019-08-22-11-51-31.txt
- DMR raw data_Study 2_part 1/HMData_PP006_2019-08-22-15-22-35.txt
- DMR raw data_Study 2_part 1/HMData_PP007_2019-09-02-13-37-25.txt
- DMR raw data_Study 2_part 1/HMData_PP008_2019-09-09-11-55-13.txt
- DMR raw data_Study 2_part 1/HMData_PP009_2019-09-09-13-16-37.txt
- DMR raw data_Study 2_part 1/HMData_PP010_2019-09-23-11-51-36.txt
- DMR raw data_Study 2_part 1/HMData_PP011_2019-09-23-15-31-27.txt
- DMR raw data_Study 2_part 1/HMData_PP012_2019-09-24-09-52-22.txt
- DMR raw data_Study 2_part 1/HMData_PP013_2019-09-24-11-49-48.txt
- DMR raw data_Study 2_part 1/HMData_PP014_2019-09-24-13-20-32.txt
- DMR raw data_Study 2_part 1/HMData_PP015_2019-09-25-11-51-06.txt
- DMR raw data_Study 2_part 1/HMData_PP016_2019-09-30-11-43-35.txt
- DMR raw data_Study 2_part 1/HMData_PP017_2019-09-30-14-59-16.txt
- DMR raw data_Study 2_part 1/HMData_PP018_2019-09-30-17-00-58.txt
- DMR raw data_Study 2_part 1/HMData_PP019_2019-10-01-10-14-36.txt
- DMR raw data_Study 2_part 1/HMData_PP020_2019-10-01-11-34-39.txt
- DMR raw data_Study 2_part 1/HMData_PP021_2019-10-01-15-10-11.txt
- DMR raw data_Study 2_part 1/HMData_PP022_2019-10-02-09-45-07.txt
- DMR raw data_Study 2_part 1/HMData_PP023_2019-10-02-11-35-08.txt
- DMR raw data_Study 2_part 1/HMData_PP024_2019-10-07-10-07-07.txt
- DMR raw data_Study 2_part 1/HMData_PP025_2019-10-07-11-48-36.txt
- DMR raw data_Study 2_part 1/HMData_PP026_2019-10-07-13-37-18.txt
- DMR raw data_Study 2_part 1/HMData_PP027_2019-10-07-15-23-20.txt
- DMR raw data_Study 2_part 1/HMData_PP028_2019-10-07-16-46-09.txt
- DMR raw data_Study 2_part 1/HMData_PP029_2019-10-08-11-40-22.txt
- DMR raw data_Study 2_part 1/HMData_PP030_2019-10-09-09-59-36.txt
- DMR raw data_Study 2_part 1/HMData_PP031_2019-10-09-11-51-22.txt
- DMR raw data_Study 2_part 1/HMData_PP032_2019-10-14-09-45-56.txt
