# Supplementary material for: Assessing kinesthetic proprioceptive function of the upper limb: a novel dynamic movement reproduction task using a robotic arm
Source: PeerJ. 2021 May 3;9:e11301. doi: 10.7717/peerj.11301 (PMC8101453; doi:10.7717/peerj.11301)
Supplement: Supplemental Information 2 [file peerj-09-11301-s002.zip › DMR raw data_Study 2_part 1/HMData_PP001_2019-07-24-12-05-31.txt]

Trial1	3	1	blindfold	counterclockwise	practice	Guided	1	0.5	0	0	0.45006	-1.45	-0.8	0.801557188422396	0.0058973	0.019861	0.021188
Trial1	3	1	blindfold	counterclockwise	practice	Guided	1	0.5	0	0.007446289	0.45006	-1.45	-0.8	0.801557188422396	-0.016305	0.002931	0.01972
Trial1	3	1	blindfold	counterclockwise	practice	Guided	1	0.5	0	0.02745056	0.45006	-1.45	-0.8	0.801557188422396	-0.01159	-0.030925	0.015821
Trial1	3	1	blindfold	counterclockwise	practice	Guided	1	0.5	0	0.04745483	0.45006	-1.45	-0.8	0.801557188422396	-0.031584	0.024088	-0.01917
Trial1	3	1	blindfold	counterclockwise	practice	Guided	1	0.5	0	0.06745911	0.45006	-1.45	-0.8	0.801557188422396	-0.019368	-0.0055365	-0.0015295
Trial1	3	1	blindfold	counterclockwise	practice	Guided	1	0.5	0	0.08744812	0.45006	-1.45	-0.8	0.801557188422396	0.0044898	0.015621	-0.025211
Trial1	3	1	blindfold	counterclockwise	practice	Guided	1	0.5	0	0.1074524	0.45006	-1.45	-0.8	0.801557188422396	0.0069907	0.0071572	0.0044189
Trial1	3	1	blindfold	counterclockwise	practice	Guided	1	0.5	0	0.1274567	0.45006	-1.45	-0.8	0.801557188422396	-0.016043	0.0029251	0.015527
Trial1	3	1	blindfold	counterclockwise	practice	Guided	1	0.5	0	0.1474457	0.45006	-1.45	-0.8	0.801557188422396	0.022519	0.0071602	-0.032713
Trial1	3	1	blindfold	counterclockwise	practice	Guided	1	0.5	0	0.16745	0.45006	-1.45	-0.8	0.801557188422396	0.0033741	-0.0055365	0.0086096
Trial1	3	1	blindfold	counterclockwise	practice	Guided	1	0.5	0	0.1874542	0.45006	-1.45	-0.8	0.801557188422396	-0.0024501	-0.0055352	0.012216
Trial1	3	1	blindfold	counterclockwise	practice	Guided	1	0.5	0	0.2074585	0.45007	-1.45	-0.8	0.801556564601454	0.0072554	-0.0097669	0.00022799
Trial1	3	1	blindfold	counterclockwise	practice	Guided	1	0.5	0	0.2274475	0.45007	-1.45	-0.8	0.801556564601454	0.0078094	0.049477	-0.0081534
Trial1	3	1	blindfold	counterclockwise	practice	Guided	1	0.5	0	0.2474518	0.45007	-1.45	-0.8	0.801556564601454	-0.002452	-0.014001	0.012216
Trial1	3	1	blindfold	counterclockwise	practice	Guided	1	0.5	0	0.2674561	0.45007	-1.45	-0.8	0.801556564601454	-0.020493	0.019854	0.015234
Trial1	3	1	blindfold	counterclockwise	practice	Guided	1	0.5	0	0.2874451	0.45007	-1.45	-0.8	0.801556564601454	-0.00024509	-0.018233	-0.021314
Trial1	3	1	blindfold	counterclockwise	practice	Guided	1	0.5	0	0.3074493	0.45007	-1.45	-0.8	0.801556564601454	0.015856	-0.0097664	0.0050018
Trial1	3	1	blindfold	counterclockwise	practice	Guided	1	0.5	0	0.3274536	0.45007	-1.45	-0.8	0.801556564601454	-0.0016279	-0.0097666	-0.00036233
Trial1	3	1	blindfold	counterclockwise	practice	Guided	1	0.5	0	0.3474579	0.45007	-1.45	-0.8	0.801556564601454	0.024741	0.011391	0.005386
Trial1	3	1	blindfold	counterclockwise	practice	Guided	1	0.5	0	0.3674469	0.45007	-1.45	-0.8	0.801556564601454	0.015011	0.036779	-0.049776
Trial1	3	1	blindfold	counterclockwise	practice	Guided	1	0.5	0	0.3874512	0.45007	-1.45	-0.8	0.801556564601454	-0.03938	-0.018234	0.016399
Trial1	3	1	blindfold	counterclockwise	practice	Guided	1	0.5	0	0.4074554	0.45007	-1.45	-0.8	0.801556564601454	0.023354	0.015619	0.026538
Trial1	3	1	blindfold	counterclockwise	practice	Guided	1	0.5	0	0.4274445	0.45007	-1.45	-0.8	0.801556564601454	0.013623	-0.0055406	-0.0066964
Trial1	3	1	blindfold	counterclockwise	practice	Guided	1	0.5	0	0.4474487	0.45007	-1.45	-0.8	0.801556564601454	-0.0052445	0.002924	-0.02161
Trial1	3	1	blindfold	counterclockwise	practice	Guided	1	0.5	0	0.467453	0.45007	-1.45	-0.8	0.801556564601454	-0.011344	0.01562	0.011628
Trial1	3	1	blindfold	counterclockwise	practice	Guided	1	0.5	0	0.4874573	0.45007	-1.45	-0.8	0.801556564601454	0.023051	-0.014005	-0.036613
Trial1	3	1	blindfold	counterclockwise	practice	Guided	1	0.5	0	0.5074463	0.45007	-1.45	-0.8	0.801556564601454	0.010855	-0.030932	0.013095
Trial1	3	1	blindfold	counterclockwise	practice	Guided	1	0.5	0	0.5274506	0.45008	-1.45	-0.8	0.801555942761177	-0.0096908	0.032544	-0.013515
Trial1	3	1	blindfold	counterclockwise	practice	Guided	1	0.5	0	0.5474548	0.45008	-1.45	-0.8	0.801555942761177	-0.01441	0.011382	-0.00064873
Trial1	3	1	blindfold	counterclockwise	practice	Guided	1	0.5	0	0.5674591	0.45008	-1.45	-0.8	0.801555942761177	0.038596	0.011385	-0.0019118
Trial1	3	1	blindfold	counterclockwise	practice	Guided	1	0.5	0	0.5874481	0.45008	-1.45	-0.8	0.801555942761177	0.0075137	-0.0055421	-0.0039593
Trial1	3	1	blindfold	counterclockwise	practice	Guided	1	0.5	0	0.6074524	0.45008	-1.45	-0.8	0.801555942761177	0.020829	0.019847	-0.003078
Trial1	3	1	blindfold	counterclockwise	practice	Guided	1	0.5	0	0.6274567	0.45008	-1.45	-0.8	0.801555942761177	-0.0094275	-0.02247	-0.017701
Trial1	3	1	blindfold	counterclockwise	practice	Guided	1	0.5	0	0.6474457	0.45009	-1.45	-0.8	0.801555321044771	-0.030804	-0.014008	-0.031738
Trial1	3	1	blindfold	counterclockwise	practice	Guided	1	0.5	0	0.66745	0.45009	-1.45	-0.8	0.801555321044771	-0.0099851	0.019842	-0.0093183
Trial1	3	1	blindfold	counterclockwise	practice	Guided	1	0.5	0	0.6874542	0.45008	-1.45	-0.8	0.801555942761177	0.021652	-0.00132	-0.015649
Trial1	3	1	blindfold	counterclockwise	practice	Guided	1	0.5	0	0.7074585	0.45009	-1.45	-0.8	0.801555321044771	-0.0094354	-0.0013191	-0.0093183
Trial1	3	1	blindfold	counterclockwise	practice	Guided	1	0.5	0	0.7274475	0.45009	-1.45	-0.8	0.801555321044771	-0.027198	0.0029117	-0.018871
Trial1	3	1	blindfold	counterclockwise	practice	Guided	1	0.5	0	0.7474518	0.45009	-1.45	-0.8	0.801555321044771	0.025531	0.0029111	0.00052816
Trial1	3	1	blindfold	counterclockwise	practice	Guided	1	0.5	0	0.7674561	0.45009	-1.45	-0.8	0.801555321044771	0.017773	-0.0097864	0.043025
Trial1	3	1	blindfold	counterclockwise	practice	Guided	1	0.5	0	0.7874451	0.45009	-1.45	-0.8	0.801555321044771	-0.0033453	-0.026712	-0.04255
Trial1	3	1	blindfold	counterclockwise	practice	Guided	1	0.5	0	0.8074493	0.45009	-1.45	-0.8	0.801555321044771	0.021634	0.0029091	-0.015647
Trial1	3	1	blindfold	counterclockwise	practice	Guided	1	0.5	0	0.8274536	0.4501	-1.45	-0.8	0.801554697596921	0.017191	-0.035175	-0.0048314
Trial1	3	1	blindfold	counterclockwise	practice	Guided	1	0.5	0	0.8474579	0.4501	-1.45	-0.8	0.801554697596921	0.011643	0.01984	0.0094976
Trial1	3	1	blindfold	counterclockwise	practice	Guided	1	0.5	0	0.8674469	0.4501	-1.45	-0.8	0.801554697596921	-0.0036338	-0.018246	-0.038359
Trial1	3	1	blindfold	counterclockwise	practice	Guided	1	0.5	0	0.8874512	0.4501	-1.45	-0.8	0.801554697596921	0.009981	0.011379	0.025676
Trial1	3	1	blindfold	counterclockwise	practice	Guided	1	0.5	0	0.9074554	0.4501	-1.45	-0.8	0.801554697596921	0.0074732	0.011378	-0.00395
Trial1	3	1	blindfold	counterclockwise	practice	Guided	1	0.5	0	0.9274445	0.4501	-1.45	-0.8	0.801554697596921	0.028845	-0.047865	0.010088
Trial1	3	1	blindfold	counterclockwise	practice	Guided	1	0.5	0	0.9474487	0.4501	-1.45	-0.8	0.801554697596921	-0.01473	0.019843	-0.0054135
Trial1	3	1	blindfold	counterclockwise	practice	Guided	1	0.5	0	0.967453	0.4501	-1.45	-0.8	0.801554697596921	0.0035821	0.0071493	-0.012624
Trial1	3	1	blindfold	counterclockwise	practice	Guided	1	0.5	0	0.9874573	0.4501	-1.45	-0.8	0.801554697596921	0.0088499	0.0029162	-0.024904
Trial1	3	1	blindfold	counterclockwise	practice	Guided	1	0.5	0	1.007446	0.4501	-1.45	-0.8	0.801554697596921	-0.01418	0.019841	-0.013792
Trial1	3	1	blindfold	counterclockwise	practice	Guided	1	0.5	0	1.027451	0.4501	-1.45	-0.8	0.801554697596921	-0.036384	0.011377	-0.015253
Trial1	3	1	blindfold	counterclockwise	practice	Guided	1	0.5	0	1.047455	0.45011	-1.45	-0.8	0.801554076128627	0.030497	0.019839	-0.015051
Trial1	3	1	blindfold	counterclockwise	practice	Guided	1	0.5	0	1.067459	0.45011	-1.45	-0.8	0.801554076128627	0.016898	-0.026711	-0.011738
Trial1	3	1	blindfold	counterclockwise	practice	Guided	1	0.5	0	1.087448	0.4501	-1.45	-0.8	0.801554697596921	0.017176	0.0071441	-0.015928
Trial1	3	1	blindfold	counterclockwise	practice	Guided	1	0.5	0	1.107452	0.45011	-1.45	-0.8	0.801554076128627	0.033002	-0.0055534	0.014582
Trial1	3	1	blindfold	counterclockwise	practice	Guided	1	0.5	0	1.127457	0.45011	-1.45	-0.8	0.801554076128627	0.0080149	-0.026714	-0.01232
Trial1	3	1	blindfold	counterclockwise	practice	Guided	1	0.5	0	1.147446	0.45011	-1.45	-0.8	0.801554076128627	0.028557	0.024067	0.01429
Trial1	3	1	blindfold	counterclockwise	practice	Guided	1	0.5	0	1.16745	0.45011	-1.45	-0.8	0.801554076128627	0.012176	-0.0097894	-0.0078355
Trial1	3	1	blindfold	counterclockwise	practice	Guided	1	0.5	0	1.187454	0.45011	-1.45	-0.8	0.801554076128627	0.042429	0.011373	0.0067873
Trial1	3	1	blindfold	counterclockwise	practice	Guided	1	0.5	0	1.207458	0.45011	-1.45	-0.8	0.801554076128627	0.0099611	-0.022486	0.025695
Trial1	3	1	blindfold	counterclockwise	practice	Guided	1	0.5	0	1.227448	0.45011	-1.45	-0.8	0.801554076128627	-0.015299	0.024064	0.0029835
Trial1	3	1	blindfold	counterclockwise	practice	Guided	1	0.5	0	1.247452	0.45011	-1.45	-0.8	0.801554076128627	0.03826	-0.0055628	0.0023052
Trial1	3	1	blindfold	counterclockwise	practice	Guided	1	0.5	0	1.267456	0.45011	-1.45	-0.8	0.801554076128627	-0.0058696	0.036754	-0.0048164
Trial1	3	1	blindfold	counterclockwise	practice	Guided	1	0.5	0	1.287445	0.45011	-1.45	-0.8	0.801554076128627	0.025766	0.040984	-0.014077
Trial1	3	1	blindfold	counterclockwise	practice	Guided	1	0.5	0	1.307449	0.45012	-1.45	-0.8	0.80155345292963	-5.2649E-05	0.0071295	-0.025474
Trial1	3	1	blindfold	counterclockwise	practice	Guided	1	0.5	0	1.327454	0.45012	-1.45	-0.8	0.80155345292963	0.0068918	0.01559	0.0044494
Trial1	3	1	blindfold	counterclockwise	practice	Guided	1	0.5	0	1.347458	0.45012	-1.45	-0.8	0.80155345292963	0.019937	-0.0013391	0.0095201
Trial1	3	1	blindfold	counterclockwise	practice	Guided	1	0.5	0	1.367447	0.45012	-1.45	-0.8	0.80155345292963	0.01743	-0.0013416	-0.020108
Trial1	3	1	blindfold	counterclockwise	practice	Guided	1	0.5	0	1.387451	0.45012	-1.45	-0.8	0.80155345292963	0.041858	0.019818	0.015175
Trial1	3	1	blindfold	counterclockwise	practice	Guided	1	0.5	0	1.407455	0.45012	-1.45	-0.8	0.80155345292963	0.015214	0.028281	-0.0089978
Trial1	3	1	blindfold	counterclockwise	practice	Guided	1	0.5	0	1.427444	0.45012	-1.45	-0.8	0.80155345292963	-0.014489	0.0071207	-0.0095854
Trial1	3	1	blindfold	counterclockwise	practice	Guided	1	0.5	0	1.447449	0.45012	-1.45	-0.8	0.80155345292963	0.055727	-0.01404	0.0056209
Trial1	3	1	blindfold	counterclockwise	practice	Guided	1	0.5	0	1.467453	0.45012	-1.45	-0.8	0.80155345292963	-0.0058854	0.036741	-0.004811
Trial1	3	1	blindfold	counterclockwise	practice	Guided	1	0.5	0	1.487457	0.45012	-1.45	-0.8	0.80155345292963	0.042405	0.028273	0.010982
Trial1	3	1	blindfold	counterclockwise	practice	Guided	1	0.5	0	1.507446	0.45012	-1.45	-0.8	0.80155345292963	-0.039477	-0.014046	-0.036489
Trial1	3	1	blindfold	counterclockwise	practice	Guided	1	0.5	0	1.527451	0.45012	-1.45	-0.8	0.80155345292963	0.021306	0.019807	-0.011435
Trial1	3	1	blindfold	counterclockwise	practice	Guided	1	0.5	0	1.547455	0.45012	-1.45	-0.8	0.80155345292963	0.024086	-0.0013536	-0.017675
Trial1	3	1	blindfold	counterclockwise	practice	Guided	1	0.5	0	1.567459	0.45013	-1.45	-0.8	0.801552831709448	0.012422	-0.035207	0.0089335
Trial1	3	1	blindfold	counterclockwise	practice	Guided	1	0.5	0	1.587448	0.45013	-1.45	-0.8	0.801552831709448	0.033242	-0.014049	0.011954
Trial1	3	1	blindfold	counterclockwise	practice	Guided	1	0.5	0	1.607452	0.45013	-1.45	-0.8	0.801552831709448	0.011039	0.019808	-0.0039332
Trial1	3	1	blindfold	counterclockwise	practice	Guided	1	0.5	0	1.627457	0.45013	-1.45	-0.8	0.801552831709448	0.0010545	-0.0098162	0.0074676
Trial1	3	1	blindfold	counterclockwise	practice	Guided	1	0.5	0	1.647446	0.45013	-1.45	-0.8	0.801552831709448	-0.018384	0.019805	-0.035028
Trial1	3	1	blindfold	counterclockwise	practice	Guided	1	0.5	0	1.66745	0.45013	-1.45	-0.8	0.801552831709448	0.024911	0.015572	0.0014298
Trial1	3	1	blindfold	counterclockwise	practice	Guided	1	0.5	0	1.687454	0.45013	-1.45	-0.8	0.801552831709448	0.0010495	0.032499	-0.011728
Trial1	3	1	blindfold	counterclockwise	practice	Guided	1	0.5	0	1.707458	0.45013	-1.45	-0.8	0.801552831709448	0.0035336	0.007106	-0.012604
Trial1	3	1	blindfold	counterclockwise	practice	Guided	1	0.5	0	1.727448	0.45013	-1.45	-0.8	0.801552831709448	-0.033097	-0.009821	0.0018178
Trial1	3	1	blindfold	counterclockwise	practice	Guided	1	0.5	0	1.747452	0.45013	-1.45	-0.8	0.801552831709448	0.01103	-0.022513	0.0089379
Trial1	3	1	blindfold	counterclockwise	practice	Guided	1	0.5	0	1.767456	0.45013	-1.45	-0.8	0.801552831709448	0.0074184	-0.0055838	0.00084856
Trial1	3	1	blindfold	counterclockwise	practice	Guided	1	0.5	0	1.787445	0.45013	-1.45	-0.8	0.801552831709448	0.02074	-0.009815	-0.0030487
Trial1	3	1	blindfold	counterclockwise	practice	Guided	1	0.5	0	1.807449	0.45013	-1.45	-0.8	0.801552831709448	0.018805	0.019804	0.026288
Trial1	3	1	blindfold	counterclockwise	practice	Guided	1	0.5	0	1.827454	0.45013	-1.45	-0.8	0.801552831709448	-0.0075617	0.011339	0.020341
Trial1	3	1	blindfold	counterclockwise	practice	Guided	1	0.5	0	1.847458	0.45013	-1.45	-0.8	0.801552831709448	-0.01228	-0.030978	0.00084991
Trial1	3	1	blindfold	counterclockwise	practice	Guided	1	0.5	0	1.867447	0.45013	-1.45	-0.8	0.801552831709448	-0.016171	-0.018284	0.015563
Trial1	3	1	blindfold	counterclockwise	practice	Guided	1	0.5	0	1.887451	0.45013	-1.45	-0.8	0.801552831709448	-0.030597	0.0028749	0.031449
Trial1	3	1	blindfold	counterclockwise	practice	Guided	1	0.5	0	1.907455	0.45013	-1.45	-0.8	0.801552831709448	-0.0022974	0.015569	0.0080618
Trial1	3	1	blindfold	counterclockwise	practice	Guided	1	0.5	0	1.927444	0.45014	-1.45	-0.8	0.801552208759305	0.0046289	0.024033	-0.029364
Trial1	3	1	blindfold	counterclockwise	practice	Guided	1	0.5	0	1.947449	0.45014	-1.45	-0.8	0.801552208759305	0.0087909	0.0198	-0.024879
Trial1	3	1	blindfold	counterclockwise	practice	Guided	1	0.5	0	1.967453	0.45014	-1.45	-0.8	0.801552208759305	0.037107	0.0028715	0.019081
Trial1	3	1	blindfold	counterclockwise	practice	Guided	1	0.5	0	1.987457	0.45014	-1.45	-0.8	0.801552208759305	0.025168	0.011335	-0.0027527
Trial1	3	1	blindfold	counterclockwise	practice	Guided	1	0.5	0	2.007446	0.45014	-1.45	-0.8	0.801552208759305	-0.0020282	0.0028701	-0.0039229
Trial1	3	1	blindfold	counterclockwise	practice	Guided	1	0.5	0	2.027451	0.45014	-1.45	-0.8	0.801552208759305	-0.012289	-0.0098287	0.024242
Trial1	3	1	blindfold	counterclockwise	practice	Guided	1	0.5	0	2.047455	0.45014	-1.45	-0.8	0.801552208759305	-0.0159	0.0071	0.011378
Trial1	3	1	blindfold	counterclockwise	practice	Guided	1	0.5	0	2.067459	0.45014	-1.45	-0.8	0.801552208759305	-0.0061934	0.0070988	-0.00060867
Trial1	3	1	blindfold	counterclockwise	practice	Guided	1	0.5	0	2.087448	0.45014	-1.45	-0.8	0.801552208759305	0.011016	-0.030992	0.013134
Trial1	3	1	blindfold	counterclockwise	practice	Guided	1	0.5	0	2.107452	0.45014	-1.45	-0.8	0.801552208759305	0.0085067	0.007093	0.013426
Trial1	3	1	blindfold	counterclockwise	practice	Guided	1	0.5	0	2.127457	0.45014	-1.45	-0.8	0.801552208759305	0.0010254	-0.0013727	0.00056145
Trial1	3	1	blindfold	counterclockwise	practice	Guided	1	0.5	0	2.147446	0.45014	-1.45	-0.8	0.801552208759305	0.0051869	-0.018303	0.029606
Trial1	3	1	blindfold	counterclockwise	practice	Guided	1	0.5	0	2.16745	0.45014	-1.45	-0.8	0.801552208759305	-0.028126	0.0028552	-0.0062647
Trial1	3	1	blindfold	counterclockwise	practice	Guided	1	0.5	0	2.187454	0.45014	-1.45	-0.79998	0.801532339361911	0.013276	0.629154	0.177453
Trial1	3	1	blindfold	counterclockwise	practice	Guided	1	0.5	0	2.207458	0.45014	-1.4498	-0.79998	0.801532339361911	-0.018931	0.408966	0.124752
Trial1	3	1	blindfold	counterclockwise	practice	Guided	1	0.5	0	2.227448	0.45014	-1.44978	-0.79998	0.801532339361911	0.014362	0.383466	0.093246
Trial1	3	1	blindfold	counterclockwise	practice	Guided	1	0.5	0	2.247452	0.45014	-1.4498	-0.79999	0.801542274060369	0.043198	0.108318	-0.0058832
Trial1	3	1	blindfold	counterclockwise	practice	Guided	1	0.5	0	2.267456	0.45014	-1.44991	-0.79999	0.801542274060369	0.033211	-0.111732	0.010297
Trial1	3	1	blindfold	counterclockwise	practice	Guided	1	0.5	0	2.287445	0.45014	-1.45004	-0.7995499	0.80110306566291	-0.028123	0.070246	-0.0063736
Trial1	3	1	blindfold	counterclockwise	practice	Guided	1	0.5	0	2.307449	0.44705	-1.44881	-0.79921	0.800962137160808	-4.130464	4.331639	1.685802
Trial1	3	1	blindfold	counterclockwise	practice	Guided	1	0.5	0	2.327454	0.44207	-1.4481	-0.79905	0.801147202102422	-2.790878	2.981695	2.028549
Trial1	3	1	blindfold	counterclockwise	practice	Guided	1	0.5	0	2.347458	0.43555	-1.44836	-0.79915	0.801744667860166	-1.856989	1.999917	1.638999
Trial1	3	1	blindfold	counterclockwise	practice	Guided	1	0.5	0	2.367447	0.42795	-1.44887	-0.7993701	0.802610541155485	-0.528157	1.813718	1.212158
Trial1	3	1	blindfold	counterclockwise	practice	Guided	1	0.5	0	2.387451	0.42118	-1.44917	-0.79992	0.803793840401414	0.704801	0.874258	0.615473
Trial1	3	1	blindfold	counterclockwise	practice	Guided	1	0.5	0	2.407455	0.40985	-1.44974	-0.8001	0.805162705612601	0.017766	0.759909	-0.028803
Trial1	3	1	blindfold	counterclockwise	practice	Guided	1	0.5	0	2.427444	0.40463	-1.44964	-0.80014	0.805803572386283	-0.701032	1.263494	-0.235439
Trial1	3	1	blindfold	counterclockwise	practice	Guided	1	0.5	0	2.447449	0.39938	-1.44943	-0.8001601	0.806461710781358	-0.990977	1.576647	-0.30286
Trial1	3	1	blindfold	counterclockwise	practice	Guided	1	0.5	0	2.467453	0.3936	-1.44924	-0.8002	0.8072428808049	-0.819849	1.551256	-0.421923
Trial1	3	1	blindfold	counterclockwise	practice	Guided	1	0.5	0	2.487457	0.38781	-1.44921	-0.80026	0.808085810632668	-0.438171	1.276189	-0.555093
Trial1	3	1	blindfold	counterclockwise	practice	Guided	1	0.5	0	2.507446	0.37649	-1.4495	-0.80026	0.809735018556941	-0.204172	0.836082	-0.5082
Trial1	3	1	blindfold	counterclockwise	practice	Guided	1	0.5	0	2.527451	0.37131	-1.44958	-0.80024	0.810521525416235	-0.079075	0.848777	-0.458507
Trial1	3	1	blindfold	counterclockwise	practice	Guided	1	0.5	0	2.547455	0.36605	-1.44959	-0.80022	0.811353603455793	0.242758	0.836082	-0.457469
Trial1	3	1	blindfold	counterclockwise	practice	Guided	1	0.5	0	2.567459	0.36154	-1.4496	-0.80019	0.812080762989128	0.756981	0.844545	-0.354973
Trial1	3	1	blindfold	counterclockwise	practice	Guided	1	0.5	0	2.587448	0.35794	-1.44957	-0.80022	0.81273187897657	0.955401	0.882632	-0.403716
Trial1	3	1	blindfold	counterclockwise	practice	Guided	1	0.5	0	2.607452	0.35399	-1.44966	-0.80017	0.81338241352162	-0.11931	0.404405	-0.346892
Trial1	3	1	blindfold	counterclockwise	practice	Guided	1	0.5	0	2.627457	0.35247	-1.44978	-0.80009	0.813577921539203	-0.316331	0.171574	-0.116602
Trial1	3	1	blindfold	counterclockwise	practice	Guided	1	0.5	0	2.647446	0.35083	-1.4499	-0.80009	0.813876912613729	-0.051582	-0.01465	-0.065068
Trial1	3	1	blindfold	counterclockwise	practice	Guided	1	0.5	0	2.66745	0.34915	-1.45001	-0.79997	0.814068653154822	0.33051	0.023437	0.042794
Trial1	3	1	blindfold	counterclockwise	practice	Guided	1	0.5	0	2.687454	0.34787	-1.45002	-0.79999	0.814326431292233	0.432199	0.065738	0.037955
Trial1	3	1	blindfold	counterclockwise	practice	Guided	1	0.5	0	2.707458	0.34632	-1.44996	-0.80003	0.814656695293041	-0.244441	0.057241	-0.038924
Trial1	3	1	blindfold	counterclockwise	practice	Guided	1	0.5	0	2.727448	0.34553	-1.44997	-0.8001	0.814874805927206	-0.413863	-0.031642	-0.217893
Trial1	3	1	blindfold	counterclockwise	practice	Guided	1	0.5	0	2.747452	0.34442	-1.45003	-0.80012	0.815105600270541	-0.291253	-0.22203	-0.296944
Trial1	3	1	blindfold	counterclockwise	practice	Guided	1	0.5	0	2.767456	0.34314	-1.45012	-0.80007	0.815301869499557	-0.229171	-0.34466	-0.091469
Trial1	3	1	blindfold	counterclockwise	practice	Guided	1	0.5	0	2.787445	0.34182	-1.45017	-0.79996	0.81544886145972	-0.164325	-0.336108	0.051462
Trial1	3	1	blindfold	counterclockwise	practice	Guided	1	0.5	0	2.807449	0.33909	-1.45017	-0.79998	0.816002513972252	-0.261553	-0.238597	0.038269
Trial1	3	1	blindfold	counterclockwise	practice	Guided	1	0.5	0	2.827454	0.33752	-1.45013	-0.79998	0.816313555383984	-0.301457	-0.21315	0.036345
Trial1	3	1	blindfold	counterclockwise	practice	Guided	1	0.5	0	2.847458	0.33579	-1.45011	-0.79997	0.816649852331574	-0.079775	-0.259632	0.059906
Trial1	3	1	blindfold	counterclockwise	practice	Guided	1	0.5	0	2.867447	0.33418	-1.45011	-0.79995	0.816955495449782	0.026707	-0.102999	0.069318
Trial1	3	1	blindfold	counterclockwise	practice	Guided	1	0.5	0	2.887451	0.33266	-1.45008	-0.79992	0.817235961107133	-0.078423	-0.102969	0.215533
Trial1	3	1	blindfold	counterclockwise	practice	Guided	1	0.5	0	2.907455	0.32969	-1.45009	-0.79994	0.81786886515158	-0.341076	-0.085935	0.122913
Trial1	3	1	blindfold	counterclockwise	practice	Guided	1	0.5	0	2.927444	0.32801	-1.45006	-0.79997	0.818249725155556	-0.323185	-0.09861	0.031315
Trial1	3	1	blindfold	counterclockwise	practice	Guided	1	0.5	0	2.947449	0.32606	-1.45006	-0.79997	0.818661819537667	-0.180461	-0.191664	0.029788
Trial1	3	1	blindfold	counterclockwise	practice	Guided	1	0.5	0	2.967453	0.32409	-1.45006	-0.79995	0.819063083652418	-0.047207	-0.039291	0.13284
Trial1	3	1	blindfold	counterclockwise	practice	Guided	1	0.5	0	2.987457	0.32213	-1.45003	-0.79996	0.819495986916868	0.083901	-0.077372	0.092746
Trial1	3	1	blindfold	counterclockwise	practice	Guided	1	0.5	0	3.007446	0.31868	-1.45003	-0.79998	0.820271307552843	-0.038177	0.011529	0.036514
Trial1	3	1	blindfold	counterclockwise	practice	Guided	1	0.5	0	3.027451	0.31698	-1.45001	-0.79999	0.820658465055439	-0.076796	-0.043483	0.0052937
Trial1	3	1	blindfold	counterclockwise	practice	Guided	1	0.5	0	3.047455	0.31531	-1.45001	-0.79998	0.821022817572598	-0.101704	0.0073118	0.063015
Trial1	3	1	blindfold	counterclockwise	practice	Guided	1	0.5	0	3.067459	0.31361	-1.44999	-0.79996	0.821387344998426	-0.17838	0.049616	0.084728
Trial1	3	1	blindfold	counterclockwise	practice	Guided	1	0.5	0	3.087448	0.31179	-1.44999	-0.79988	0.821724447056367	-0.195667	-0.090031	0.172245
Trial1	3	1	blindfold	counterclockwise	practice	Guided	1	0.5	0	3.107452	0.30798	-1.45007	-0.79981	0.822537357103471	-0.179163	-0.153435	0.40418
Trial1	3	1	blindfold	counterclockwise	practice	Guided	1	0.5	0	3.127457	0.30592	-1.4501	-0.79975	0.822962426280605	-0.139809	-0.309942	0.523603
Trial1	3	1	blindfold	counterclockwise	practice	Guided	1	0.5	0	3.147446	0.30397	-1.45014	-0.79972	0.823395299125752	-0.101852	-0.23792	0.545217
Trial1	3	1	blindfold	counterclockwise	practice	Guided	1	0.5	0	3.16745	0.30202	-1.45014	-0.7997	0.823842346385786	-0.168708	-0.330952	0.581252
Trial1	3	1	blindfold	counterclockwise	practice	Guided	1	0.5	0	3.187454	0.30013	-1.45014	-0.79968	0.824279143724085	-0.245541	-0.297017	0.611554
Trial1	3	1	blindfold	counterclockwise	practice	Guided	1	0.5	0	3.207458	0.29811	-1.45014	-0.7996899	0.824780930065035	-0.323059	-0.330786	0.687866
Trial1	3	1	blindfold	counterclockwise	practice	Guided	1	0.5	0	3.227448	0.29394	-1.45026	-0.79968	0.825801921872713	-0.438055	-0.715778	0.653922
Trial1	3	1	blindfold	counterclockwise	practice	Guided	1	0.5	0	3.247452	0.29167	-1.45034	-0.79968	0.826371275450384	-0.325695	-0.635374	0.637831
Trial1	3	1	blindfold	counterclockwise	practice	Guided	1	0.5	0	3.267456	0.28927	-1.45033	-0.7996899	0.826989202472708	-0.234355	-0.521115	0.591355
Trial1	3	1	blindfold	counterclockwise	practice	Guided	1	0.5	0	3.287445	0.28719	-1.45027	-0.7996899	0.827521662180317	-0.235713	-0.245959	0.629195
Trial1	3	1	blindfold	counterclockwise	practice	Guided	1	0.5	0	3.307449	0.28241	-1.45008	-0.7997	0.828773512310349	-0.403149	-0.237408	0.601409
Trial1	3	1	blindfold	counterclockwise	practice	Guided	1	0.5	0	3.327454	0.27965	-1.45013	-0.79972	0.829521658902178	-0.36004	-0.571647	0.536072
Trial1	3	1	blindfold	counterclockwise	practice	Guided	1	0.5	0	3.347458	0.27672	-1.45026	-0.79972	0.830304778569695	-0.356801	-0.711296	0.565778
Trial1	3	1	blindfold	counterclockwise	practice	Guided	1	0.5	0	3.367447	0.27374	-1.45036	-0.7997	0.831091881373946	-0.312996	-0.817091	0.601294
Trial1	3	1	blindfold	counterclockwise	practice	Guided	1	0.5	0	3.387451	0.27094	-1.45042	-0.79971	0.831868151542341	-0.349718	-1.045608	0.637795
Trial1	3	1	blindfold	counterclockwise	practice	Guided	1	0.5	0	3.407455	0.26517	-1.45051	-0.79967	0.833436982432386	-0.199309	-0.872104	0.681726
Trial1	3	1	blindfold	counterclockwise	practice	Guided	1	0.5	0	3.427444	0.26269	-1.45045	-0.79961	0.834081659374807	-0.167808	-0.715528	0.796479
Trial1	3	1	blindfold	counterclockwise	practice	Guided	1	0.5	0	3.447449	0.26011	-1.45036	-0.79959	0.834800198320075	-0.244153	-0.635124	0.823054
Trial1	3	1	blindfold	counterclockwise	practice	Guided	1	0.5	0	3.467453	0.25774	-1.45032	-0.79961	0.835503497322864	-0.282251	-0.643587	0.770762
Trial1	3	1	blindfold	counterclockwise	practice	Guided	1	0.5	0	3.487457	0.25533	-1.45032	-0.79968	0.836272386500848	-0.345016	-0.779005	0.680735
Trial1	3	1	blindfold	counterclockwise	practice	Guided	1	0.5	0	3.507446	0.25061	-1.45048	-0.79967	0.837655927957485	-0.264302	-1.117549	0.68392
Trial1	3	1	blindfold	counterclockwise	practice	Guided	1	0.5	0	3.527451	0.24835	-1.45055	-0.7996399	0.838302904307189	-0.145196	-1.113317	0.721939
Trial1	3	1	blindfold	counterclockwise	practice	Guided	1	0.5	0	3.547455	0.24648	-1.45056	-0.7996	0.838828090057995	-0.042027	-1.075231	0.830756
Trial1	3	1	blindfold	counterclockwise	practice	Guided	1	0.5	0	3.567459	0.24481	-1.45055	-0.79963	0.839362883999746	-0.197533	-1.024449	0.703319
Trial1	3	1	blindfold	counterclockwise	practice	Guided	1	0.5	0	3.587448	0.24337	-1.45051	-0.7997299	0.83989698228014	-0.301206	-0.95674	0.619824
Trial1	3	1	blindfold	counterclockwise	practice	Guided	1	0.5	0	3.607452	0.24034	-1.45048	-0.79974	0.840837328155953	-0.483878	-1.00329	0.508434
Trial1	3	1	blindfold	counterclockwise	practice	Guided	1	0.5	0	3.627457	0.23862	-1.4505	-0.7997299	0.841360493353604	-0.270032	-1.117549	0.511801
Trial1	3	1	blindfold	counterclockwise	practice	Guided	1	0.5	0	3.647446	0.23704	-1.45055	-0.79972	0.841843229969875	-0.102175	-1.206417	0.555492
Trial1	3	1	blindfold	counterclockwise	practice	Guided	1	0.5	0	3.66745	0.23573	-1.45061	-0.79972	0.842253345619945	-0.071209	-1.430702	0.564979
Trial1	3	1	blindfold	counterclockwise	practice	Guided	1	0.5	0	3.687454	0.23474	-1.45069	-0.79979	0.842630968579569	-0.176533	-1.494179	0.523556
Trial1	3	1	blindfold	counterclockwise	practice	Guided	1	0.5	0	3.707458	0.23324	-1.45078	-0.79981	0.843123315356229	-0.542569	-1.430702	0.324344
Trial1	3	1	blindfold	counterclockwise	practice	Guided	1	0.5	0	3.727448	0.23246	-1.45072	-0.79978	0.843341939385607	-0.490351	-1.223344	0.466442
Trial1	3	1	blindfold	counterclockwise	practice	Guided	1	0.5	0	3.747452	0.23161	-1.45063	-0.79975	0.843583607343397	-0.391008	-1.16833	0.53261
Trial1	3	1	blindfold	counterclockwise	practice	Guided	1	0.5	0	3.767456	0.23078	-1.4506	-0.79977	0.843866964940974	-0.183452	-1.401079	0.48527
Trial1	3	1	blindfold	counterclockwise	practice	Guided	1	0.5	0	3.787445	0.23012	-1.45067	-0.79989	0.844191506091001	-0.071773	-1.528033	0.211578
Trial1	3	1	blindfold	counterclockwise	practice	Guided	1	0.5	0	3.807449	0.2297	-1.45079	-0.79989	0.844325866441857	-0.29488	-1.532265	0.229264
Trial1	3	1	blindfold	counterclockwise	practice	Guided	1	0.5	0	3.827454	0.22968	-1.45077	-0.79987	0.84431323909499	-0.400729	-1.384152	0.335497
Trial1	3	1	blindfold	counterclockwise	practice	Guided	1	0.5	0	3.847458	0.22965	-1.45072	-0.79983	0.844285015577006	-0.401234	-1.185258	0.485169
Trial1	3	1	blindfold	counterclockwise	practice	Guided	1	0.5	0	3.867447	0.22954	-1.45063	-0.79979	0.844282353493387	-0.343873	-0.999058	0.504782
Trial1	3	1	blindfold	counterclockwise	practice	Guided	1	0.5	0	3.887451	0.22941	-1.45053	-0.79979	0.84432400634508	-0.219538	-0.918654	0.517342
Trial1	3	1	blindfold	counterclockwise	practice	Guided	1	0.5	0	3.907455	0.22932	-1.4505	-0.79981	0.844371768668047	0.085294	-1.16833	0.191185
Trial1	3	1	blindfold	counterclockwise	practice	Guided	1	0.5	0	3.927444	0.22933	-1.45057	-0.7998199	0.844377992143461	0.106292	-1.367225	0.095198
Trial1	3	1	blindfold	counterclockwise	practice	Guided	1	0.5	0	3.947449	0.22933	-1.45063	-0.79983	0.844387533770016	0.095687	-1.227576	0.157092
Trial1	3	1	blindfold	counterclockwise	practice	Guided	1	0.5	0	3.967453	0.22934	-1.45062	-0.79983	0.84438433350434	0.094625	-1.147171	0.309036
Trial1	3	1	blindfold	counterclockwise	practice	Guided	1	0.5	0	3.987457	0.22934	-1.45058	-0.79984	0.844393818719754	0.117813	-1.007522	0.280304
Trial1	3	1	blindfold	counterclockwise	practice	Guided	1	0.5	0	4.007446	0.22936	-1.45049	-0.79984	0.844387404249849	0.132912	-0.973668	0.226048
Trial1	3	1	blindfold	counterclockwise	practice	Guided	1	0.5	0	4.027451	0.22937	-1.45052	-0.79985	0.84439362843774	0.254062	-1.236039	0.19642
Trial1	3	1	blindfold	counterclockwise	practice	Guided	1	0.5	0	4.047455	0.22938	-1.45055	-0.79985	0.84439042389235	0.178526	-0.986363	0.189651
Trial1	3	1	blindfold	counterclockwise	practice	Guided	1	0.5	0	4.067459	0.22939	-1.45051	-0.79984	0.844377790506328	0.088083	-1.020217	0.365893
Trial1	3	1	blindfold	counterclockwise	practice	Guided	1	0.5	0	4.087448	0.22939	-1.45059	-0.79984	0.844377790506328	0.21895	-1.659219	0.442952
Trial1	3	1	blindfold	counterclockwise	practice	Guided	1	0.5	0	4.107452	0.22947	-1.45066	-0.7998199	0.844333125940145	0.518168	-1.037145	0.41076
Trial1	3	1	blindfold	counterclockwise	practice	Guided	1	0.5	0	4.127457	0.2297	-1.4506	-0.7998	0.844240600667118	0.660351	-1.244503	0.419616
Trial1	3	1	blindfold	counterclockwise	practice	Guided	1	0.5	0	4.147446	0.23018	-1.45059	-0.79976	0.844049085616387	0.679761	-0.973668	0.486094
Trial1	3	1	blindfold	counterclockwise	practice	Guided	1	0.5	0	4.16745	0.23095	-1.45052	-0.79971	0.843755915076776	0.564714	-0.960972	0.613869
Trial1	3	1	blindfold	counterclockwise	practice	Guided	1	0.5	0	4.187454	0.23198	-1.45051	-0.79958	0.843304727701447	0.458034	-1.37992	0.73644
Trial1	3	1	blindfold	counterclockwise	practice	Guided	1	0.5	0	4.207458	0.234	-1.45066	-0.79943	0.842522608958033	0.492884	-1.358761	1.137034
Trial1	3	1	blindfold	counterclockwise	practice	Guided	1	0.5	0	4.227448	0.23505	-1.45064	-0.79916	0.84193539530804	0.584154	-1.020217	1.846261
Trial1	3	1	blindfold	counterclockwise	practice	Guided	1	0.5	0	4.247452	0.23615	-1.45056	-0.79898	0.841418952183857	0.519061	-1.007522	2.199924
Trial1	3	1	blindfold	counterclockwise	practice	Guided	1	0.5	0	4.267456	0.23727	-1.4505	-0.79899	0.841077934667471	0.505032	-1.075231	1.927785
Trial1	3	1	blindfold	counterclockwise	practice	Guided	1	0.5	0	4.287445	0.23844	-1.45054	-0.79922	0.8409317355778	0.418681	-1.252966	1.840822
Trial1	3	1	blindfold	counterclockwise	practice	Guided	1	0.5	0	4.307449	0.24049	-1.45077	-0.79929	0.840362983556268	0.602198	-2.057008	1.40476
Trial1	3	1	blindfold	counterclockwise	practice	Guided	1	0.5	0	4.327454	0.24152	-1.45095	-0.7993701	0.840121654490554	0.917883	-1.917359	1.169428
Trial1	3	1	blindfold	counterclockwise	practice	Guided	1	0.5	0	4.347458	0.24261	-1.45102	-0.79938	0.839796408268968	0.929093	-2.251671	1.225253
Trial1	3	1	blindfold	counterclockwise	practice	Guided	1	0.5	0	4.367447	0.24388	-1.4511	-0.79931	0.839341336388064	0.714913	-2.078167	1.355861
Trial1	3	1	blindfold	counterclockwise	practice	Guided	1	0.5	0	4.387451	0.24516	-1.45102	-0.79904	0.838694392419042	0.363751	-1.413775	1.704856
Trial1	3	1	blindfold	counterclockwise	practice	Guided	1	0.5	0	4.407455	0.24665	-1.45058	-0.79901	0.838214331918032	-0.277464	-0.855177	2.0643
Trial1	3	1	blindfold	counterclockwise	practice	Guided	1	0.5	0	4.427444	0.24668	-1.45047	-0.799	0.838195659461572	-0.311655	-0.597037	2.02524
Trial1	3	1	blindfold	counterclockwise	practice	Guided	1	0.5	0	4.447449	0.24665	-1.45042	-0.799	0.838204729873584	-0.29607	-0.779005	2.088842
Trial1	3	1	blindfold	counterclockwise	practice	Guided	1	0.5	0	4.467453	0.24663	-1.45042	-0.79901	0.838220376329716	-0.353114	-1.117549	1.943894
Trial1	3	1	blindfold	counterclockwise	practice	Guided	1	0.5	0	4.487457	0.24662	-1.45047	-0.79903	0.83824243216333	-0.225862	-1.35453	1.750952
Trial1	3	1	blindfold	counterclockwise	practice	Guided	1	0.5	0	4.507446	0.24661	-1.45063	-0.79905	0.838264540323511	0.0057924	-1.718464	1.625453
Trial1	3	1	blindfold	counterclockwise	practice	Guided	1	0.5	0	4.527451	0.24661	-1.45074	-0.79909	0.838302607334445	0.087872	-1.811564	1.447053
Trial1	3	1	blindfold	counterclockwise	practice	Guided	1	0.5	0	4.547455	0.24661	-1.45077	-0.79915	0.838359821810649	-0.019922	-1.494179	1.221712
Trial1	3	1	blindfold	counterclockwise	practice	Guided	1	0.5	0	4.567459	0.24661	-1.45076	-0.79916	0.838369367064354	-0.130128	-1.26143	1.317319
Trial1	3	1	blindfold	counterclockwise	practice	Guided	1	0.5	0	4.587448	0.2466	-1.45074	-0.79916	0.838372393637863	-0.267011	-1.396848	1.65701
Trial1	3	1	blindfold	counterclockwise	practice	Guided	1	0.5	0	4.607452	0.24657	-1.45082	-0.79915	0.838371919885689	-0.33424	-1.946982	1.797481
Trial1	3	1	blindfold	counterclockwise	practice	Guided	1	0.5	0	4.627457	0.24656	-1.45086	-0.79914	0.83836545416867	-0.303344	-1.832723	1.806999
Trial1	3	1	blindfold	counterclockwise	practice	Guided	1	0.5	0	4.647446	0.24655	-1.45087	-0.79913	0.838358875008031	-0.29245	-1.726928	1.984088
Trial1	3	1	blindfold	counterclockwise	practice	Guided	1	0.5	0	4.66745	0.24654	-1.45086	-0.79911	0.83834286469763	-0.355342	-1.540729	2.141344
Trial1	3	1	blindfold	counterclockwise	practice	Guided	1	0.5	0	4.687454	0.24652	-1.45083	-0.79903	0.838272661121123	-0.555546	-1.371457	2.016458
Trial1	3	1	blindfold	counterclockwise	practice	Guided	1	0.5	0	4.707458	0.24631	-1.45081	-0.79901	0.838317159392468	-0.566469	-1.756551	2.074911
Trial1	3	1	blindfold	counterclockwise	practice	Guided	1	0.5	0	4.727448	0.24621	-1.45086	-0.799	0.838337822108764	-0.462521	-1.862346	2.037113
Trial1	3	1	blindfold	counterclockwise	practice	Guided	1	0.5	0	4.747452	0.24619	-1.45087	-0.799	0.838343880636622	-0.334661	-2.031618	2.074859
Trial1	3	1	blindfold	counterclockwise	practice	Guided	1	0.5	0	4.767456	0.24618	-1.45093	-0.799	0.838346907807519	-0.402346	-2.353234	2.101842
Trial1	3	1	blindfold	counterclockwise	practice	Guided	1	0.5	0	4.787445	0.24616	-1.45104	-0.799	0.83835296247427	-0.410201	-2.306685	2.076349
Trial1	3	1	blindfold	counterclockwise	practice	Guided	1	0.5	0	4.807449	0.24612	-1.45105	-0.79901	0.838374673315581	-0.570709	-2.069704	1.839436
Trial1	3	1	blindfold	counterclockwise	practice	Guided	1	0.5	0	4.827454	0.2461	-1.45104	-0.79902	0.838390220263928	-0.587189	-1.968141	1.679145
Trial1	3	1	blindfold	counterclockwise	practice	Guided	1	0.5	0	4.847458	0.24608	-1.45103	-0.79903	0.838405819812172	-0.490002	-2.031618	1.703651
Trial1	3	1	blindfold	counterclockwise	practice	Guided	1	0.5	0	4.867447	0.24606	-1.45103	-0.79903	0.838411871925377	-0.368324	-2.205121	1.913957
Trial1	3	1	blindfold	counterclockwise	practice	Guided	1	0.5	0	4.887451	0.24606	-1.45104	-0.79904	0.838421358348525	-0.228286	-2.188194	1.860151
Trial1	3	1	blindfold	counterclockwise	practice	Guided	1	0.5	0	4.907455	0.24604	-1.45104	-0.79904	0.838427419852948	-0.307606	-2.145876	1.84049
Trial1	3	1	blindfold	counterclockwise	practice	Guided	1	0.5	0	4.927444	0.24603	-1.45104	-0.79905	0.838440048450948	-0.321839	-2.052777	1.743318
Trial1	3	1	blindfold	counterclockwise	practice	Guided	1	0.5	0	4.947449	0.24602	-1.45104	-0.79905	0.838443081696445	-0.443624	-2.040081	1.789375
Trial1	3	1	blindfold	counterclockwise	practice	Guided	1	0.5	0	4.967453	0.24601	-1.45104	-0.79906	0.838455596810086	-0.519254	-2.171267	1.790861
Trial1	3	1	blindfold	counterclockwise	practice	Guided	1	0.5	0	4.987457	0.24599	-1.45105	-0.79907	0.838471193251992	-0.413008	-2.281294	1.811489
Trial1	3	1	blindfold	counterclockwise	practice	Guided	1	0.5	0	5.007446	0.24596	-1.45108	-0.79908	0.838489828306927	-0.229063	-2.332075	1.654194
Trial1	3	1	blindfold	counterclockwise	practice	Guided	1	0.5	0	5.027451	0.24595	-1.4511	-0.79909	0.838502343794131	-0.285762	-2.395552	1.622738
Trial1	3	1	blindfold	counterclockwise	practice	Guided	1	0.5	0	5.047455	0.24595	-1.4511	-0.79909	0.838502343794131	-0.330704	-2.289757	1.759813
Trial1	3	1	blindfold	counterclockwise	practice	Guided	1	0.5	0	5.067459	0.24594	-1.4511	-0.79908	0.838495887188484	-0.389719	-2.315148	1.917396
Trial1	3	1	blindfold	counterclockwise	practice	Guided	1	0.5	0	5.087448	0.24592	-1.45111	-0.79905	0.838473379486183	-0.446052	-2.27283	2.125511
Trial1	3	1	blindfold	counterclockwise	practice	Guided	1	0.5	0	5.107452	0.24589	-1.45111	-0.79904	0.838472865610292	-0.597206	-2.171267	2.124286
Trial1	3	1	blindfold	counterclockwise	practice	Guided	1	0.5	0	5.127457	0.24587	-1.45111	-0.79904	0.838478930799983	-0.52707	-2.255903	2.034345
Trial1	3	1	blindfold	counterclockwise	practice	Guided	1	0.5	0	5.147446	0.24585	-1.45111	-0.79903	0.838475506203598	-0.482305	-2.167035	2.019161
Trial1	3	1	blindfold	counterclockwise	practice	Guided	1	0.5	0	5.16745	0.24584	-1.4511	-0.79902	0.838468989978437	-0.455436	-2.069704	2.154596
Trial1	3	1	blindfold	counterclockwise	practice	Guided	1	0.5	0	5.187454	0.24583	-1.4511	-0.79902	0.838472025388218	-0.377334	-2.306685	2.090157
Trial1	3	1	blindfold	counterclockwise	practice	Guided	1	0.5	0	5.207458	0.24581	-1.45115	-0.79903	0.838487629853705	-0.124337	-2.581752	1.868092
Trial1	3	1	blindfold	counterclockwise	practice	Guided	1	0.5	0	5.227448	0.2458	-1.45116	-0.79904	0.83850014656868	-0.224391	-2.391321	1.679582
Trial1	3	1	blindfold	counterclockwise	practice	Guided	1	0.5	0	5.247452	0.24579	-1.45116	-0.79904	0.838503177825874	-0.226912	-2.243208	1.750937
Trial1	3	1	blindfold	counterclockwise	practice	Guided	1	0.5	0	5.267456	0.24579	-1.45116	-0.79905	0.838512776933174	-0.297173	-2.128949	1.84928
Trial1	3	1	blindfold	counterclockwise	practice	Guided	1	0.5	0	5.287445	0.24578	-1.45115	-0.79906	0.838525298266628	-0.348581	-2.158572	1.918881
Trial1	3	1	blindfold	counterclockwise	practice	Guided	1	0.5	0	5.307449	0.24576	-1.45115	-0.79908	0.838550441130316	-0.223553	-2.323612	1.540923
Trial1	3	1	blindfold	counterclockwise	practice	Guided	1	0.5	0	5.327454	0.24576	-1.45115	-0.79909	0.838559926579479	-0.17935	-2.349003	1.550915
Trial1	3	1	blindfold	counterclockwise	practice	Guided	1	0.5	0	5.347458	0.24575	-1.45115	-0.7991	0.838572557121171	-0.165078	-2.340539	1.526211
Trial1	3	1	blindfold	counterclockwise	practice	Guided	1	0.5	0	5.367447	0.24575	-1.45116	-0.79912	0.838591584804602	-0.213942	-2.399784	1.524458
Trial1	3	1	blindfold	counterclockwise	practice	Guided	1	0.5	0	5.387451	0.24574	-1.45116	-0.79915	0.83862319074867	-0.327551	-2.323612	1.465746
Trial1	3	1	blindfold	counterclockwise	practice	Guided	1	0.5	0	5.407455	0.24572	-1.45114	-0.79917	0.838648338297834	-0.342841	-2.15434	1.276076
Trial1	3	1	blindfold	counterclockwise	practice	Guided	1	0.5	0	5.427444	0.24571	-1.45114	-0.7992	0.838679939731073	-0.27704	-2.15434	1.181775
Trial1	3	1	blindfold	counterclockwise	practice	Guided	1	0.5	0	5.447449	0.2457	-1.45113	-0.79921	0.838692513584422	-0.198825	-2.183962	1.113136
Trial1	3	1	blindfold	counterclockwise	practice	Guided	1	0.5	0	5.467453	0.2457	-1.45113	-0.79922	0.838701998969645	-0.217007	-2.217817	1.373052
Trial1	3	1	blindfold	counterclockwise	practice	Guided	1	0.5	0	5.487457	0.24569	-1.45113	-0.79924	0.838724119539465	-0.283363	-2.260135	1.362266
Trial1	3	1	blindfold	counterclockwise	practice	Guided	1	0.5	0	5.507446	0.24568	-1.45114	-0.79925	0.838736688928258	-0.251442	-2.31938	1.22052
Trial1	3	1	blindfold	counterclockwise	practice	Guided	1	0.5	0	5.527451	0.24567	-1.45114	-0.79927	0.838758748222412	-0.227945	-2.222049	1.166276
Trial1	3	1	blindfold	counterclockwise	practice	Guided	1	0.5	0	5.547455	0.24566	-1.45113	-0.79927	0.8387617800947	-0.26941	-2.22628	1.22828
Trial1	3	1	blindfold	counterclockwise	practice	Guided	1	0.5	0	5.567459	0.24566	-1.45114	-0.79928	0.838771379004838	-0.317268	-2.302453	1.323225
Trial1	3	1	blindfold	counterclockwise	practice	Guided	1	0.5	0	5.587448	0.24565	-1.45114	-0.7993	0.838793442858707	-0.310034	-2.327844	1.247836
Trial1	3	1	blindfold	counterclockwise	practice	Guided	1	0.5	0	5.607452	0.24562	-1.45115	-0.7993	0.838802539139688	-0.348597	-2.463261	1.334712
Trial1	3	1	blindfold	counterclockwise	practice	Guided	1	0.5	0	5.627457	0.24561	-1.45116	-0.7993	0.838805571449799	-0.310603	-2.454798	1.394913
Trial1	3	1	blindfold	counterclockwise	practice	Guided	1	0.5	0	5.647446	0.24561	-1.45117	-0.79929	0.838796029488512	-0.228906	-2.395552	1.477694
Trial1	3	1	blindfold	counterclockwise	practice	Guided	1	0.5	0	5.66745	0.2456	-1.45117	-0.79929	0.838799057421958	-0.301812	-2.395552	1.525512
Trial1	3	1	blindfold	counterclockwise	practice	Guided	1	0.5	0	5.687454	0.24559	-1.45117	-0.79929	0.838802094502396	-0.248471	-2.349003	1.422017
Trial1	3	1	blindfold	counterclockwise	practice	Guided	1	0.5	0	5.707458	0.24559	-1.45117	-0.79929	0.838802094502396	-0.056116	-2.306685	1.383028
Trial1	3	1	blindfold	counterclockwise	practice	Guided	1	0.5	0	5.727448	0.24558	-1.45117	-0.7993	0.838814669029467	0.047816	-2.179731	1.340525
Trial1	3	1	blindfold	counterclockwise	practice	Guided	1	0.5	0	5.747452	0.24559	-1.45116	-0.7993	0.838811636394689	-0.01915	-2.268598	1.217048
Trial1	3	1	blindfold	counterclockwise	practice	Guided	1	0.5	0	5.767456	0.24559	-1.45116	-0.79931	0.838821121500904	0.12848	-2.192426	1.195691
Trial1	3	1	blindfold	counterclockwise	practice	Guided	1	0.5	0	5.787445	0.24559	-1.45116	-0.79932	0.838830663415125	0.024208	-2.247439	1.251422
Trial1	3	1	blindfold	counterclockwise	practice	Guided	1	0.5	0	5.807449	0.24559	-1.45116	-0.79932	0.838830663415125	0.047393	-2.344771	1.348915
Trial1	3	1	blindfold	counterclockwise	practice	Guided	1	0.5	0	5.827454	0.24559	-1.45116	-0.79931	0.838821121500904	0.136833	-2.251671	1.461393
Trial1	3	1	blindfold	counterclockwise	practice	Guided	1	0.5	0	5.847458	0.24559	-1.45116	-0.7993	0.838811636394689	0.021855	-2.175499	1.567491
Trial1	3	1	blindfold	counterclockwise	practice	Guided	1	0.5	0	5.867447	0.24559	-1.45115	-0.7993	0.838811636394689	0.00095949	-2.230512	1.523763
Trial1	3	1	blindfold	counterclockwise	practice	Guided	1	0.5	0	5.887451	0.24559	-1.45115	-0.79931	0.838821121500904	0.0030546	-2.399784	1.465001
Trial1	3	1	blindfold	counterclockwise	practice	Guided	1	0.5	0	5.907455	0.2456	-1.45115	-0.79932	0.838827626438125	0.137301	-2.357466	1.19664
Trial1	3	1	blindfold	counterclockwise	practice	Guided	1	0.5	0	5.927444	0.2456	-1.45115	-0.79934	0.838846710368646	0.18125	-2.167035	0.940443
Trial1	3	1	blindfold	counterclockwise	practice	Guided	1	0.5	0	5.947449	0.24562	-1.45117	-0.79935	0.838850192485551	0.361889	-2.598679	0.872702
Trial1	3	1	blindfold	counterclockwise	practice	Guided	1	0.5	0	5.967453	0.24563	-1.45122	-0.7993701	0.838866244659242	0.35817	-2.62407	0.990222
Trial1	3	1	blindfold	counterclockwise	practice	Guided	1	0.5	0	5.987457	0.24565	-1.45122	-0.79939	0.838879208648992	0.38648	-2.22628	1.066886
Trial1	3	1	blindfold	counterclockwise	practice	Guided	1	0.5	0	6.007446	0.24567	-1.45111	-0.79938	0.838863598837946	0.159446	-1.887736	1.184827
Trial1	3	1	blindfold	counterclockwise	practice	Guided	1	0.5	0	6.027451	0.24568	-1.451	-0.7993701	0.838851081961593	0.087499	-1.68461	1.451219
Trial1	3	1	blindfold	counterclockwise	practice	Guided	1	0.5	0	6.047455	0.24568	-1.45093	-0.79936	0.838841482882704	0.037652	-1.765014	1.474648
Trial1	3	1	blindfold	counterclockwise	practice	Guided	1	0.5	0	6.067459	0.24568	-1.45092	-0.79936	0.838841482882704	0.131391	-1.862346	1.343524
Trial1	3	1	blindfold	counterclockwise	practice	Guided	1	0.5	0	6.087448	0.24568	-1.45092	-0.79938	0.838860567452837	0.19675	-1.887736	1.257611
Trial1	3	1	blindfold	counterclockwise	practice	Guided	1	0.5	0	6.107452	0.2457	-1.45092	-0.79939	0.8388640473778	0.3574	-1.828491	0.994401
Trial1	3	1	blindfold	counterclockwise	practice	Guided	1	0.5	0	6.127457	0.24572	-1.45092	-0.7994	0.838867471084233	0.407708	-1.94275	0.954178
Trial1	3	1	blindfold	counterclockwise	practice	Guided	1	0.5	0	6.147446	0.24573	-1.45094	-0.79942	0.838883525311673	0.346157	-1.985068	0.804876
Trial1	3	1	blindfold	counterclockwise	practice	Guided	1	0.5	0	6.16745	0.24574	-1.45095	-0.79943	0.838890037265901	0.270089	-2.078167	0.936634
Trial1	3	1	blindfold	counterclockwise	practice	Guided	1	0.5	0	6.187454	0.24575	-1.45096	-0.79945	0.838906030699575	0.254409	-2.052777	1.015742
Trial1	3	1	blindfold	counterclockwise	practice	Guided	1	0.5	0	6.207458	0.24576	-1.45095	-0.79945	0.838903000421346	0.094119	-1.650756	0.871484
Trial1	3	1	blindfold	counterclockwise	practice	Guided	1	0.5	0	6.227448	0.24576	-1.45091	-0.7994599	0.838912486273948	0.065824	-1.667683	1.038578
Trial1	3	1	blindfold	counterclockwise	practice	Guided	1	0.5	0	6.247452	0.24576	-1.4509	-0.79947	0.838922085740618	-0.068508	-1.891968	0.811015
Trial1	3	1	blindfold	counterclockwise	practice	Guided	1	0.5	0	6.267456	0.24576	-1.45092	-0.79949	0.838941114302058	-0.146728	-2.116254	0.757776
Trial1	3	1	blindfold	counterclockwise	practice	Guided	1	0.5	0	6.287445	0.24576	-1.45096	-0.79952	0.838969742428958	-0.104576	-2.035849	0.674948
Trial1	3	1	blindfold	counterclockwise	practice	Guided	1	0.5	0	6.307449	0.24575	-1.45096	-0.79953	0.838982315162576	-0.0067161	-1.824259	0.703962
Trial1	3	1	blindfold	counterclockwise	practice	Guided	1	0.5	0	6.327454	0.24575	-1.45096	-0.7995499	0.839001286984557	-0.036869	-1.980836	0.552221
Trial1	3	1	blindfold	counterclockwise	practice	Guided	1	0.5	0	6.347458	0.24575	-1.45097	-0.79957	0.83902042925609	0.0023198	-2.069704	0.441228
Trial1	3	1	blindfold	counterclockwise	practice	Guided	1	0.5	0	6.367447	0.24575	-1.45099	-0.79959	0.839039457967406	-0.06228	-2.069704	0.390786
Trial1	3	1	blindfold	counterclockwise	practice	Guided	1	0.5	0	6.387451	0.24575	-1.451	-0.79962	0.839068086319768	-0.067461	-1.955445	0.41151
Trial1	3	1	blindfold	counterclockwise	practice	Guided	1	0.5	0	6.407455	0.24575	-1.45099	-0.79963	0.839077572323384	0.035973	-1.934286	0.511783
Trial1	3	1	blindfold	counterclockwise	practice	Guided	1	0.5	0	6.427444	0.24575	-1.45099	-0.7996399	0.839087058337843	-0.0051121	-2.010459	0.535455
Trial1	3	1	blindfold	counterclockwise	practice	Guided	1	0.5	0	6.447449	0.24575	-1.45099	-0.7996399	0.839087058337843	0.04349	-2.116254	0.554318
Trial1	3	1	blindfold	counterclockwise	practice	Guided	1	0.5	0	6.467453	0.24575	-1.45101	-0.79965	0.839096657968303	-0.027071	-2.10779	0.526261
Trial1	3	1	blindfold	counterclockwise	practice	Guided	1	0.5	0	6.487457	0.24575	-1.45101	-0.79967	0.839115686854396	-0.089183	-2.145876	0.51983
Trial1	3	1	blindfold	counterclockwise	practice	Guided	1	0.5	0	6.507446	0.24574	-1.45102	-0.79967	0.839118720998877	-0.281975	-1.972372	0.558995
Trial1	3	1	blindfold	counterclockwise	practice	Guided	1	0.5	0	6.527451	0.24572	-1.451	-0.79966	0.839115294638038	-0.333755	-1.853882	0.76307
Trial1	3	1	blindfold	counterclockwise	practice	Guided	1	0.5	0	6.547455	0.24571	-1.45097	-0.79966	0.839118324626359	-0.304052	-1.858114	0.806163
Trial1	3	1	blindfold	counterclockwise	practice	Guided	1	0.5	0	6.567459	0.2457	-1.45097	-0.79966	0.83912135472288	-0.21814	-2.044313	0.763186
Trial1	3	1	blindfold	counterclockwise	practice	Guided	1	0.5	0	6.587448	0.24569	-1.45099	-0.79966	0.839124389443633	-0.119285	-2.124717	0.632066
Trial1	3	1	blindfold	counterclockwise	practice	Guided	1	0.5	0	6.607452	0.24568	-1.451	-0.79966	0.839127415240516	-0.238977	-1.938518	0.610971
Trial1	3	1	blindfold	counterclockwise	practice	Guided	1	0.5	0	6.627457	0.24567	-1.451	-0.79967	0.839139931434731	-0.332297	-1.887736	0.607622
Trial1	3	1	blindfold	counterclockwise	practice	Guided	1	0.5	0	6.647446	0.24565	-1.45097	-0.79967	0.839145997049653	-0.429888	-1.769246	0.613626
Trial1	3	1	blindfold	counterclockwise	practice	Guided	1	0.5	0	6.66745	0.24563	-1.45092	-0.79966	0.839142572945022	-0.434902	-1.553424	0.742629
Trial1	3	1	blindfold	counterclockwise	practice	Guided	1	0.5	0	6.687454	0.24561	-1.45084	-0.79965	0.83913909262134	-0.389343	-1.502643	0.839968
Trial1	3	1	blindfold	counterclockwise	practice	Guided	1	0.5	0	6.707458	0.24557	-1.45081	-0.79965	0.839151218122801	-0.329311	-1.77771	0.662364
Trial1	3	1	blindfold	counterclockwise	practice	Guided	1	0.5	0	6.727448	0.24556	-1.45084	-0.79966	0.839163796470753	-0.26886	-1.748087	0.59309
Trial1	3	1	blindfold	counterclockwise	practice	Guided	1	0.5	0	6.747452	0.24555	-1.45085	-0.79965	0.839157286040986	-0.230338	-1.8962	0.76258
Trial1	3	1	blindfold	counterclockwise	practice	Guided	1	0.5	0	6.767456	0.24553	-1.45087	-0.79966	0.839172887435779	-0.374082	-1.887736	0.560682
Trial1	3	1	blindfold	counterclockwise	practice	Guided	1	0.5	0	6.787445	0.24552	-1.45087	-0.79966	0.839175919479856	-0.514547	-1.667683	0.622099
Trial1	3	1	blindfold	counterclockwise	practice	Guided	1	0.5	0	6.807449	0.24544	-1.45072	-0.7996399	0.839181043921306	-0.44292	-1.117549	0.742348
Trial1	3	1	blindfold	counterclockwise	practice	Guided	1	0.5	0	6.827454	0.24533	-1.45061	-0.79961	0.839185907863454	-0.287836	-0.973668	0.890964
Trial1	3	1	blindfold	counterclockwise	practice	Guided	1	0.5	0	6.847458	0.24526	-1.45052	-0.79959	0.839188073140659	-0.0064632	-0.774773	0.993354
Trial1	3	1	blindfold	counterclockwise	practice	Guided	1	0.5	0	6.867447	0.24526	-1.45046	-0.79958	0.839178532068471	0.125587	-0.876336	1.044462
Trial1	3	1	blindfold	counterclockwise	practice	Guided	1	0.5	0	6.887451	0.24527	-1.45047	-0.79963	0.839223145786815	0.194769	-1.14294	0.718981
Trial1	3	1	blindfold	counterclockwise	practice	Guided	1	0.5	0	6.907455	0.24531	-1.45062	-0.79966	0.839239630959172	0.254984	-1.430702	0.401568
Trial1	3	1	blindfold	counterclockwise	practice	Guided	1	0.5	0	6.927444	0.24533	-1.45066	-0.79967	0.839243042521049	0.21949	-1.193721	0.392109
Trial1	3	1	blindfold	counterclockwise	practice	Guided	1	0.5	0	6.947449	0.24534	-1.45064	-0.79968	0.839249549902935	0.138495	-1.189489	0.418189
Trial1	3	1	blindfold	counterclockwise	practice	Guided	1	0.5	0	6.967453	0.24534	-1.45064	-0.7996899	0.839259034566678	0.097852	-1.401079	0.431837
Trial1	3	1	blindfold	counterclockwise	practice	Guided	1	0.5	0	6.987457	0.24534	-1.45066	-0.79971	0.839278174310444	-0.041011	-1.494179	0.360433
Trial1	3	1	blindfold	counterclockwise	practice	Guided	1	0.5	0	7.007446	0.24534	-1.45068	-0.79971	0.839278174310444	-0.162315	-1.159867	0.486874
Trial1	3	1	blindfold	counterclockwise	practice	Guided	1	0.5	0	7.027451	0.24533	-1.45063	-0.79971	0.839281208237754	0.034821	-0.977899	0.577949
Trial1	3	1	blindfold	counterclockwise	practice	Guided	1	0.5	0	7.047455	0.24533	-1.45056	-0.79971	0.839281208237754	0.06849	-1.079463	0.507709
Trial1	3	1	blindfold	counterclockwise	practice	Guided	1	0.5	0	7.067459	0.24534	-1.45056	-0.79972	0.839287659006991	0.161009	-1.248735	0.41008
Trial1	3	1	blindfold	counterclockwise	practice	Guided	1	0.5	0	7.087448	0.24535	-1.45058	-0.79974	0.839303708306302	0.238507	-1.210648	0.358114
Trial1	3	1	blindfold	counterclockwise	practice	Guided	1	0.5	0	7.107452	0.2454	-1.45053	-0.79979	0.839336193317789	0.338727	-1.041376	0.30668
Trial1	3	1	blindfold	counterclockwise	practice	Guided	1	0.5	0	7.127457	0.24546	-1.45055	-0.79987	0.839394163426997	0.253678	-1.439166	0.051605
Trial1	3	1	blindfold	counterclockwise	practice	Guided	1	0.5	0	7.147446	0.24555	-1.45067	-0.79995	0.839443157699299	0.35571	-1.248735	-0.188452
Trial1	3	1	blindfold	counterclockwise	practice	Guided	1	0.5	0	7.16745	0.24576	-1.45066	-0.80001	0.839436667482309	0.663131	-1.269894	0.053739
Trial1	3	1	blindfold	counterclockwise	practice	Guided	1	0.5	0	7.187454	0.24626	-1.45057	-0.79994	0.839218668838121	0.371389	-0.37696	-0.255045
Trial1	3	1	blindfold	counterclockwise	practice	Guided	1	0.5	0	7.207458	0.24809	-1.44984	-0.79985	0.838581331998073	0.113873	-0.029998	0.336359
Trial1	3	1	blindfold	counterclockwise	practice	Guided	1	0.5	0	7.227448	0.24906	-1.44989	-0.79979	0.83823324010524	-0.102086	-0.12307	0.395988
Trial1	3	1	blindfold	counterclockwise	practice	Guided	1	0.5	0	7.247452	0.24983	-1.45004	-0.79978	0.837993434376464	-0.24992	0.096988	0.419898
Trial1	3	1	blindfold	counterclockwise	practice	Guided	1	0.5	0	7.267456	0.2503	-1.45008	-0.7998	0.837872422407211	-0.085526	-0.448862	0.429976
Trial1	3	1	blindfold	counterclockwise	practice	Guided	1	0.5	0	7.287445	0.25054	-1.45017	-0.79988	0.837877283022774	-0.099611	-0.292187	0.186617
Trial1	3	1	blindfold	counterclockwise	practice	Guided	1	0.5	0	7.307449	0.25058	-1.45013	-0.79984	0.837827203759026	-0.0098914	-0.465566	0.432546
Trial1	3	1	blindfold	counterclockwise	practice	Guided	1	0.5	0	7.327454	0.25055	-1.45021	-0.79978	0.837778773011941	-0.248319	-0.60096	0.621265
Trial1	3	1	blindfold	counterclockwise	practice	Guided	1	0.5	0	7.347458	0.25043	-1.45021	-0.79975	0.837785952070135	-0.108238	-0.012679	0.567548
Trial1	3	1	blindfold	counterclockwise	practice	Guided	1	0.5	0	7.367447	0.25016	-1.45009	-0.79977	0.837885475661331	-0.539537	-0.025375	0.438205
Trial1	3	1	blindfold	counterclockwise	practice	Guided	1	0.5	0	7.387451	0.24948	-1.45001	-0.79983	0.83814576650061	-0.613111	-0.033817	0.372389
Trial1	3	1	blindfold	counterclockwise	practice	Guided	1	0.5	0	7.407455	0.2472	-1.44985	-0.79976	0.838763299981642	-0.0755	0.516226	0.534787
Trial1	3	1	blindfold	counterclockwise	practice	Guided	1	0.5	0	7.427444	0.24615	-1.4498	-0.79967	0.838994581404489	-0.172023	0.0422	0.745662
Trial1	3	1	blindfold	counterclockwise	practice	Guided	1	0.5	0	7.447449	0.24512	-1.44996	-0.79963	0.839268686071987	-0.058897	-0.228598	0.699306
Trial1	3	1	blindfold	counterclockwise	practice	Guided	1	0.5	0	7.467453	0.24419	-1.45011	-0.79962	0.839542106366069	-0.19457	-0.152376	0.761717
Trial1	3	1	blindfold	counterclockwise	practice	Guided	1	0.5	0	7.487457	0.24326	-1.45013	-0.79951	0.839721187704313	-0.307973	-0.418909	0.824951
Trial1	3	1	blindfold	counterclockwise	practice	Guided	1	0.5	0	7.507446	0.24145	-1.45029	-0.79947	0.840238297688924	-0.017701	-0.418857	1.072286
Trial1	3	1	blindfold	counterclockwise	practice	Guided	1	0.5	0	7.527451	0.24086	-1.45024	-0.79945	0.8404009819158	-0.178297	-0.414526	1.073363
Trial1	3	1	blindfold	counterclockwise	practice	Guided	1	0.5	0	7.547455	0.24027	-1.45024	-0.79944	0.840573634106253	-0.465107	-0.668388	1.130552
Trial1	3	1	blindfold	counterclockwise	practice	Guided	1	0.5	0	7.567459	0.23962	-1.45031	-0.79949	0.840822195486002	-0.60802	-0.846124	1.02053
Trial1	3	1	blindfold	counterclockwise	practice	Guided	1	0.5	0	7.587448	0.23869	-1.45041	-0.79967	0.841281755808237	-0.618211	-1.125422	0.804993
Trial1	3	1	blindfold	counterclockwise	practice	Guided	1	0.5	0	7.607452	0.23645	-1.45069	-0.79983	0.842132211537971	-0.178947	-1.387794	0.21607
Trial1	3	1	blindfold	counterclockwise	practice	Guided	1	0.5	0	7.627457	0.23559	-1.45072	-0.80011	0.842667622379811	0.345822	-1.489357	-0.282768
Trial1	3	1	blindfold	counterclockwise	practice	Guided	1	0.5	0	7.647446	0.23537	-1.45077	-0.80026	0.842879060689455	0.548544	-1.713643	-0.872548
Trial1	3	1	blindfold	counterclockwise	practice	Guided	1	0.5	0	7.66745	0.23552	-1.4508	-0.80028	0.842850939325247	0.398091	-1.396258	-0.772654
Trial1	3	1	blindfold	counterclockwise	practice	Guided	1	0.5	0	7.687454	0.23562	-1.4507	-0.79985	0.842411295254661	-0.118244	-0.879978	-0.149871
Trial1	3	1	blindfold	counterclockwise	practice	Guided	1	0.5	0	7.707458	0.23508	-1.45028	-0.79971	0.842448071344783	-0.859992	-0.46089	0.596127
Trial1	3	1	blindfold	counterclockwise	practice	Guided	1	0.5	0	7.727448	0.234	-1.45025	-0.79972	0.84279775906255	-0.878276	-0.731713	0.482142
Trial1	3	1	blindfold	counterclockwise	practice	Guided	1	0.5	0	7.747452	0.23238	-1.45034	-0.79978	0.843367318475291	-0.546185	-0.917912	0.409507
Trial1	3	1	blindfold	counterclockwise	practice	Guided	1	0.5	0	7.767456	0.23067	-1.45046	-0.79985	0.843977876452069	-0.204172	-1.260688	0.310755
Trial1	3	1	blindfold	counterclockwise	practice	Guided	1	0.5	0	7.787445	0.22899	-1.4506	-0.7999099	0.844572285369604	-0.104906	-1.417265	0.138619
Trial1	3	1	blindfold	counterclockwise	practice	Guided	1	0.5	0	7.807449	0.22769	-1.45071	-0.80001	0.845085010812458	-0.095805	-1.582305	0.0034046
Trial1	3	1	blindfold	counterclockwise	practice	Guided	1	0.5	0	7.827454	0.22588	-1.45074	-0.79988	0.845547062476966	-0.422103	-1.044866	0.286864
Trial1	3	1	blindfold	counterclockwise	practice	Guided	1	0.5	0	7.847458	0.22508	-1.45057	-0.79972	0.845655412548713	-0.419374	-0.862899	0.640942
Trial1	3	1	blindfold	counterclockwise	practice	Guided	1	0.5	0	7.867447	0.22408	-1.45047	-0.7997299	0.845990443555359	-0.330557	-1.142198	0.51784
Trial1	3	1	blindfold	counterclockwise	practice	Guided	1	0.5	0	7.887451	0.22318	-1.45055	-0.79985	0.846397847562803	-0.135424	-1.497669	0.27202
Trial1	3	1	blindfold	counterclockwise	practice	Guided	1	0.5	0	7.907455	0.22212	-1.4507	-0.79984	0.846735715447098	-0.120647	-1.26492	0.369015
Trial1	3	1	blindfold	counterclockwise	practice	Guided	1	0.5	0	7.927444	0.22198	-1.45066	-0.79984	0.846781669509127	-0.082985	-1.366483	0.307107
Trial1	3	1	blindfold	counterclockwise	practice	Guided	1	0.5	0	7.947449	0.22198	-1.45068	-0.79985	0.846791071689007	-0.044262	-1.590768	0.211641
Trial1	3	1	blindfold	counterclockwise	practice	Guided	1	0.5	0	7.967453	0.22198	-1.45074	-0.79986	0.846800530182091	0.052397	-1.565378	0.093328
Trial1	3	1	blindfold	counterclockwise	practice	Guided	1	0.5	0	7.987457	0.22198	-1.45076	-0.79986	0.846800530182091	0.019078	-1.47651	0.18
Trial1	3	1	blindfold	counterclockwise	practice	Guided	1	0.5	0	8.007446	0.22199	-1.45075	-0.79986	0.846797252378948	0.097068	-1.518828	0.245413
Trial1	3	1	blindfold	counterclockwise	practice	Guided	1	0.5	0	8.027451	0.22199	-1.45075	-0.79987	0.846806654620523	0.135878	-1.514596	0.145764
Trial1	3	1	blindfold	counterclockwise	practice	Guided	1	0.5	0	8.047455	0.222	-1.45075	-0.79988	0.846812882067934	0.085056	-1.484973	0.064245
Trial1	3	1	blindfold	counterclockwise	practice	Guided	1	0.5	0	8.067459	0.222	-1.45073	-0.79988	0.846812882067934	0.128682	-1.273383	0.090859
Trial1	3	1	blindfold	counterclockwise	practice	Guided	1	0.5	0	8.087448	0.22201	-1.45069	-0.79989	0.846819058297995	0.098699	-1.273383	0.190695
Trial1	3	1	blindfold	counterclockwise	practice	Guided	1	0.5	0	8.107452	0.22202	-1.45071	-0.7999	0.846825178417707	0.231145	-1.47651	0.085667
Trial1	3	1	blindfold	counterclockwise	practice	Guided	1	0.5	0	8.127457	0.22203	-1.45072	-0.79989	0.846812493864715	0.157076	-1.353788	0.171474
Trial1	3	1	blindfold	counterclockwise	practice	Guided	1	0.5	0	8.147446	0.22204	-1.45069	-0.79989	0.846809211806081	0.111836	-1.214138	0.329629
Trial1	3	1	blindfold	counterclockwise	practice	Guided	1	0.5	0	8.16745	0.22204	-1.45066	-0.79988	0.846799753054731	0.075953	-1.281847	0.33677
Trial1	3	1	blindfold	counterclockwise	practice	Guided	1	0.5	0	8.187454	0.22204	-1.45066	-0.79988	0.846799753054731	0.049516	-1.370715	0.327421
Trial1	3	1	blindfold	counterclockwise	practice	Guided	1	0.5	0	8.207458	0.22205	-1.45069	-0.79987	0.84678695109616	0.204318	-1.510364	0.357491
Trial1	3	1	blindfold	counterclockwise	practice	Guided	1	0.5	0	8.227448	0.22206	-1.45071	-0.79987	0.846783674065837	0.296437	-1.489205	0.398186
Trial1	3	1	blindfold	counterclockwise	practice	Guided	1	0.5	0	8.247452	0.22208	-1.45073	-0.79987	0.846777110538887	0.349075	-1.599232	0.282136
Trial1	3	1	blindfold	counterclockwise	practice	Guided	1	0.5	0	8.267456	0.2221	-1.45078	-0.79987	0.846770542542935	0.284302	-1.696563	0.222004
Trial1	3	1	blindfold	counterclockwise	practice	Guided	1	0.5	0	8.287445	0.22211	-1.45081	-0.79988	0.846776776447085	0.227626	-1.650014	0.177232
Trial1	3	1	blindfold	counterclockwise	practice	Guided	1	0.5	0	8.307449	0.22212	-1.4508	-0.79988	0.846773495194702	0.096116	-1.599232	0.248519
Trial1	3	1	blindfold	counterclockwise	practice	Guided	1	0.5	0	8.327454	0.22213	-1.4508	-0.79988	0.846770214047668	0.091235	-1.552682	0.260901
Trial1	3	1	blindfold	counterclockwise	practice	Guided	1	0.5	0	8.347458	0.22213	-1.45079	-0.79987	0.846760698675168	0.155333	-1.531523	0.342738
Trial1	3	1	blindfold	counterclockwise	practice	Guided	1	0.5	0	8.367447	0.22214	-1.45079	-0.79988	0.846766937895685	0.20062	-1.700795	0.180244
Trial1	3	1	blindfold	counterclockwise	practice	Guided	1	0.5	0	8.387451	0.22215	-1.45082	-0.79989	0.846773111224265	0.257329	-1.713491	0.06875
Trial1	3	1	blindfold	counterclockwise	practice	Guided	1	0.5	0	8.407455	0.22217	-1.45078	-0.79989	0.846766549740962	0.211578	-1.319933	0.247727
Trial1	3	1	blindfold	counterclockwise	practice	Guided	1	0.5	0	8.427444	0.22219	-1.4507	-0.79988	0.846750524488959	0.179571	-1.324165	0.279937
Trial1	3	1	blindfold	counterclockwise	practice	Guided	1	0.5	0	8.447449	0.22219	-1.45068	-0.79989	0.846759983790219	0.122251	-1.459583	0.253093
Trial1	3	1	blindfold	counterclockwise	practice	Guided	1	0.5	0	8.467453	0.2222	-1.4507	-0.79989	0.84675670341747	0.157695	-1.539987	0.119722
Trial1	3	1	blindfold	counterclockwise	practice	Guided	1	0.5	0	8.487457	0.22221	-1.45072	-0.7999	0.846762826231461	0.238378	-1.510364	0.101299
Trial1	3	1	blindfold	counterclockwise	practice	Guided	1	0.5	0	8.507446	0.22224	-1.4507	-0.7999	0.846752986170728	0.298731	-1.222602	0.157808
Trial1	3	1	blindfold	counterclockwise	practice	Guided	1	0.5	0	8.527451	0.22225	-1.45066	-0.7999	0.846749706361207	0.271419	-1.332629	0.173693
Trial1	3	1	blindfold	counterclockwise	practice	Guided	1	0.5	0	8.547455	0.22226	-1.45067	-0.7999	0.84674642665705	0.275928	-1.539987	0.169583
Trial1	3	1	blindfold	counterclockwise	practice	Guided	1	0.5	0	8.567459	0.22228	-1.45072	-0.7999	0.846739862677439	0.217637	-1.565378	0.180259
Trial1	3	1	blindfold	counterclockwise	practice	Guided	1	0.5	0	8.587448	0.22229	-1.45075	-0.79989	0.846727179916723	0.183184	-1.510364	0.284421
Trial1	3	1	blindfold	counterclockwise	practice	Guided	1	0.5	0	8.607452	0.2223	-1.45073	-0.79989	0.846723905484905	0.209615	-1.421496	0.284842
Trial1	3	1	blindfold	counterclockwise	practice	Guided	1	0.5	0	8.627457	0.22231	-1.45073	-0.79989	0.846720626271168	0.226662	-1.489205	0.306324
Trial1	3	1	blindfold	counterclockwise	practice	Guided	1	0.5	0	8.647446	0.22232	-1.45073	-0.79988	0.846707887385212	0.229684	-1.463814	0.348355
Trial1	3	1	blindfold	counterclockwise	practice	Guided	1	0.5	0	8.66745	0.22233	-1.45073	-0.79987	0.846695087349022	0.246462	-1.52306	0.373589
Trial1	3	1	blindfold	counterclockwise	practice	Guided	1	0.5	0	8.687454	0.22234	-1.45074	-0.79986	0.846682404861156	0.215398	-1.527291	0.372906
Trial1	3	1	blindfold	counterclockwise	practice	Guided	1	0.5	0	8.707458	0.22237	-1.4507	-0.79985	0.846663108548733	0.253516	-1.239529	0.428539
Trial1	3	1	blindfold	counterclockwise	practice	Guided	1	0.5	0	8.727448	0.22238	-1.45068	-0.79985	0.846659829926258	0.267876	-1.332629	0.39527
Trial1	3	1	blindfold	counterclockwise	practice	Guided	1	0.5	0	8.747452	0.22239	-1.45068	-0.79985	0.846656551409167	0.30447	-1.438424	0.362741
Trial1	3	1	blindfold	counterclockwise	practice	Guided	1	0.5	0	8.767456	0.22241	-1.4507	-0.79984	0.846640590944565	0.26518	-1.463814	0.336164
Trial1	3	1	blindfold	counterclockwise	practice	Guided	1	0.5	0	8.787445	0.22242	-1.4507	-0.79984	0.846637307821701	0.259298	-1.400337	0.377894
Trial1	3	1	blindfold	counterclockwise	practice	Guided	1	0.5	0	8.807449	0.22245	-1.45068	-0.79984	0.84662747862754	0.302654	-1.307238	0.408514
Trial1	3	1	blindfold	counterclockwise	practice	Guided	1	0.5	0	8.827454	0.22246	-1.45067	-0.79983	0.84661473569993	0.271849	-1.307238	0.416229
Trial1	3	1	blindfold	counterclockwise	practice	Guided	1	0.5	0	8.847458	0.22247	-1.45067	-0.79983	0.846611457953081	0.196579	-1.281847	0.379652
Trial1	3	1	blindfold	counterclockwise	practice	Guided	1	0.5	0	8.867447	0.22248	-1.45066	-0.7998199	0.846598663712966	0.175046	-1.277615	0.492292
Trial1	3	1	blindfold	counterclockwise	practice	Guided	1	0.5	0	8.887451	0.22249	-1.45065	-0.79981	0.84658598214012	0.202906	-1.243761	0.455252
Trial1	3	1	blindfold	counterclockwise	practice	Guided	1	0.5	0	8.907455	0.22251	-1.45064	-0.79981	0.846579422353445	0.221128	-1.332629	0.438836
Trial1	3	1	blindfold	counterclockwise	practice	Guided	1	0.5	0	8.927444	0.22252	-1.45065	-0.7998	0.846566740963858	0.278612	-1.349556	0.448989
Trial1	3	1	blindfold	counterclockwise	practice	Guided	1	0.5	0	8.947449	0.22253	-1.45065	-0.7998	0.846563468623929	0.222035	-1.260688	0.543749
Trial1	3	1	blindfold	counterclockwise	practice	Guided	1	0.5	0	8.967453	0.22253	-1.45064	-0.79979	0.846554008191443	0.182353	-1.197211	0.529854
Trial1	3	1	blindfold	counterclockwise	practice	Guided	1	0.5	0	8.987457	0.22254	-1.45063	-0.79979	0.846550731036131	0.169363	-1.209906	0.537814
Trial1	3	1	blindfold	counterclockwise	practice	Guided	1	0.5	0	9.007446	0.22256	-1.45063	-0.79979	0.84654417215814	0.171716	-1.290311	0.441042
Trial1	3	1	blindfold	counterclockwise	practice	Guided	1	0.5	0	9.027451	0.22256	-1.45063	-0.79978	0.846534655315818	0.22689	-1.252224	0.5226
Trial1	3	1	blindfold	counterclockwise	practice	Guided	1	0.5	0	9.047455	0.22257	-1.45063	-0.79978	0.846531378440055	0.218606	-1.247993	0.510821
Trial1	3	1	blindfold	counterclockwise	practice	Guided	1	0.5	0	9.067459	0.22258	-1.45063	-0.79978	0.846528101669706	0.268417	-1.277615	0.47336
Trial1	3	1	blindfold	counterclockwise	practice	Guided	1	0.5	0	9.087448	0.22259	-1.45063	-0.79977	0.846515420691242	0.173726	-1.247993	0.507983
Trial1	3	1	blindfold	counterclockwise	practice	Guided	1	0.5	0	9.107452	0.2226	-1.45063	-0.79977	0.846512139212248	0.092488	-1.290311	0.538865
Trial1	3	1	blindfold	counterclockwise	practice	Guided	1	0.5	0	9.127457	0.2226	-1.45064	-0.79976	0.846502678561472	0.127081	-1.349556	0.569396
Trial1	3	1	blindfold	counterclockwise	practice	Guided	1	0.5	0	9.147446	0.22261	-1.45064	-0.79976	0.846499406917482	0.063278	-1.396106	0.613548
Trial1	3	1	blindfold	counterclockwise	practice	Guided	1	0.5	0	9.16745	0.22261	-1.45066	-0.79975	0.846490002556364	0.085479	-1.370715	0.61427
Trial1	3	1	blindfold	counterclockwise	practice	Guided	1	0.5	0	9.187454	0.22261	-1.45066	-0.79975	0.846490002556364	0.090167	-1.205675	0.606018
Trial1	3	1	blindfold	counterclockwise	practice	Guided	1	0.5	0	9.207458	0.22262	-1.45064	-0.7997299	0.846467748400226	0.08631	-1.17182	0.723988
Trial1	3	1	blindfold	counterclockwise	practice	Guided	1	0.5	0	9.227448	0.22262	-1.45063	-0.7997299	0.846467748400226	0.104224	-1.319933	0.581261
Trial1	3	1	blindfold	counterclockwise	practice	Guided	1	0.5	0	9.247452	0.22263	-1.45064	-0.7997299	0.846464471974093	0.090169	-1.303006	0.601815
Trial1	3	1	blindfold	counterclockwise	practice	Guided	1	0.5	0	9.267456	0.22263	-1.45064	-0.7997299	0.846464471974093	0.143505	-1.332629	0.603548
Trial1	3	1	blindfold	counterclockwise	practice	Guided	1	0.5	0	9.287445	0.22263	-1.45064	-0.7997299	0.846464471974093	0.144008	-1.298774	0.586756
Trial1	3	1	blindfold	counterclockwise	practice	Guided	1	0.5	0	9.307449	0.22264	-1.45064	-0.7997299	0.846461190770721	0.079409	-1.324165	0.517328
Trial1	3	1	blindfold	counterclockwise	practice	Guided	1	0.5	0	9.327454	0.22264	-1.45064	-0.7997299	0.846461190770721	0.113869	-1.243761	0.568704
Trial1	3	1	blindfold	counterclockwise	practice	Guided	1	0.5	0	9.347458	0.22264	-1.45064	-0.79972	0.846451786338277	0.068417	-1.256456	0.579996
Trial1	3	1	blindfold	counterclockwise	practice	Guided	1	0.5	0	9.367447	0.22264	-1.45064	-0.79972	0.846451786338277	0.037406	-1.341092	0.574787
Trial1	3	1	blindfold	counterclockwise	practice	Guided	1	0.5	0	9.387451	0.22264	-1.45064	-0.79972	0.846451786338277	0.022962	-1.281847	0.607935
Trial1	3	1	blindfold	counterclockwise	practice	Guided	1	0.5	0	9.407455	0.22264	-1.45064	-0.79971	0.846442381918402	0.061466	-1.33686	0.679586
Trial1	3	1	blindfold	counterclockwise	practice	Guided	1	0.5	0	9.427444	0.22265	-1.45064	-0.79971	0.846439105630477	0.039485	-1.252224	0.646292
Trial1	3	1	blindfold	counterclockwise	practice	Guided	1	0.5	0	9.447449	0.22265	-1.45064	-0.79971	0.846439105630477	0.025715	-1.260688	0.658451
Trial1	3	1	blindfold	counterclockwise	practice	Guided	1	0.5	0	9.467453	0.22265	-1.45064	-0.79971	0.846439105630477	0.012766	-1.269152	0.645424
Trial1	3	1	blindfold	counterclockwise	practice	Guided	1	0.5	0	9.487457	0.22265	-1.45064	-0.79971	0.846439105630477	0.054413	-1.260688	0.59635
Trial1	3	1	blindfold	counterclockwise	practice	Guided	1	0.5	0	9.507446	0.22265	-1.45064	-0.79971	0.846439105630477	0.113945	-1.319933	0.543655
Trial1	3	1	blindfold	counterclockwise	practice	Guided	1	0.5	0	9.527451	0.22266	-1.45064	-0.79971	0.846435829447982	0.158378	-1.315701	0.548426
Trial1	3	1	blindfold	counterclockwise	practice	Guided	1	0.5	0	9.547455	0.22266	-1.45064	-0.79971	0.846435829447982	0.12706	-1.252224	0.548281
Trial1	3	1	blindfold	counterclockwise	practice	Guided	1	0.5	0	9.567459	0.22266	-1.45064	-0.79971	0.846435829447982	0.108962	-1.21837	0.509922
Trial1	3	1	blindfold	counterclockwise	practice	Guided	1	0.5	0	9.587448	0.22266	-1.45064	-0.79972	0.846445233940658	0.096816	-1.269152	0.517883
Trial1	3	1	blindfold	counterclockwise	practice	Guided	1	0.5	0	9.607452	0.22267	-1.45064	-0.7997299	0.846451362441635	0.190063	-1.379178	0.3863
Trial1	3	1	blindfold	counterclockwise	practice	Guided	1	0.5	0	9.627457	0.22268	-1.45065	-0.7997299	0.846448091424835	0.216153	-1.400337	0.403845
Trial1	3	1	blindfold	counterclockwise	practice	Guided	1	0.5	0	9.647446	0.22269	-1.45066	-0.79974	0.846454332888559	0.207745	-1.286079	0.386655
Trial1	3	1	blindfold	counterclockwise	practice	Guided	1	0.5	0	9.66745	0.22269	-1.45066	-0.79974	0.846454332888559	0.178415	-1.26492	0.46542
Trial1	3	1	blindfold	counterclockwise	practice	Guided	1	0.5	0	9.687454	0.2227	-1.45066	-0.79976	0.846469918035912	0.125059	-1.349556	0.3249
Trial1	3	1	blindfold	counterclockwise	practice	Guided	1	0.5	0	9.707458	0.22271	-1.45069	-0.79976	0.846466642563208	0.150574	-1.413033	0.359172
Trial1	3	1	blindfold	counterclockwise	practice	Guided	1	0.5	0	9.727448	0.22272	-1.45068	-0.79976	0.846463367195938	0.16587	-1.277615	0.435203
Trial1	3	1	blindfold	counterclockwise	practice	Guided	1	0.5	0	9.747452	0.22272	-1.45067	-0.79977	0.846472828286079	0.213985	-1.324165	0.323191
Trial1	3	1	blindfold	counterclockwise	practice	Guided	1	0.5	0	9.767456	0.22273	-1.45068	-0.79978	0.846478953002988	0.21017	-1.535755	0.301969
Trial1	3	1	blindfold	counterclockwise	practice	Guided	1	0.5	0	9.787445	0.22274	-1.45071	-0.79979	0.84648519542513	0.237214	-1.497669	0.290163
Trial1	3	1	blindfold	counterclockwise	practice	Guided	1	0.5	0	9.807449	0.22275	-1.45071	-0.79979	0.846481920484137	0.170903	-1.332629	0.409688
Trial1	3	1	blindfold	counterclockwise	practice	Guided	1	0.5	0	9.827454	0.22276	-1.4507	-0.79979	0.846478650529031	0.193642	-1.358019	0.393515
Trial1	3	1	blindfold	counterclockwise	practice	Guided	1	0.5	0	9.847458	0.22277	-1.4507	-0.79979	0.846475375798753	0.154383	-1.353788	0.374742
Trial1	3	1	blindfold	counterclockwise	practice	Guided	1	0.5	0	9.867447	0.22277	-1.4507	-0.79979	0.846475375798753	0.184923	-1.42996	0.384615
Trial1	3	1	blindfold	counterclockwise	practice	Guided	1	0.5	0	9.887451	0.22278	-1.4507	-0.79979	0.846472101173912	0.157364	-1.421496	0.408822
Trial1	3	1	blindfold	counterclockwise	practice	Guided	1	0.5	0	9.907455	0.22279	-1.4507	-0.79979	0.846468821774529	0.212614	-1.341092	0.48601
Trial1	3	1	blindfold	counterclockwise	practice	Guided	1	0.5	0	9.927444	0.2228	-1.45069	-0.79979	0.846465547360724	0.214199	-1.273383	0.435513
Trial1	3	1	blindfold	counterclockwise	practice	Guided	1	0.5	0	9.947449	0.22281	-1.45068	-0.79978	0.846452755289229	0.155782	-1.341092	0.454797
Trial1	3	1	blindfold	counterclockwise	practice	Guided	1	0.5	0	9.967453	0.22281	-1.45068	-0.79978	0.846452755289229	0.140076	-1.328397	0.521143
Trial1	3	1	blindfold	counterclockwise	practice	Guided	1	0.5	0	9.987457	0.22282	-1.45068	-0.79978	0.846449476169927	0.136405	-1.290311	0.495729
Trial1	3	1	blindfold	counterclockwise	practice	Guided	1	0.5	0	10.00745	0.22283	-1.45068	-0.79978	0.846446202035789	0.243849	-1.442655	0.473851
Trial1	3	1	blindfold	counterclockwise	practice	Guided	1	0.5	0	10.02745	0.22284	-1.45069	-0.79978	0.846442932886347	0.25349	-1.480742	0.440431
Trial1	3	1	blindfold	counterclockwise	practice	Guided	1	0.5	0	10.04745	0.22285	-1.4507	-0.79977	0.846430253703172	0.251921	-1.38341	0.48605
Trial1	3	1	blindfold	counterclockwise	practice	Guided	1	0.5	0	10.06746	0.22286	-1.4507	-0.79977	0.84642697984884	0.197255	-1.307238	0.530844
Trial1	3	1	blindfold	counterclockwise	practice	Guided	1	0.5	0	10.08745	0.22287	-1.45068	-0.79976	0.846414244460737	0.146646	-1.235297	0.579617
Trial1	3	1	blindfold	counterclockwise	practice	Guided	1	0.5	0	10.10745	0.22288	-1.45067	-0.79975	0.846401560558197	0.153147	-1.26492	0.651266
Trial1	3	1	blindfold	counterclockwise	practice	Guided	1	0.5	0	10.12746	0.22288	-1.45066	-0.79975	0.846401560558197	0.168357	-1.281847	0.592929
Trial1	3	1	blindfold	counterclockwise	practice	Guided	1	0.5	0	10.14745	0.22289	-1.45066	-0.79974	0.846388825260263	0.213049	-1.256456	0.584387
Trial1	3	1	blindfold	counterclockwise	practice	Guided	1	0.5	0	10.16745	0.2229	-1.45066	-0.79974	0.846385551718333	0.224477	-1.290311	0.506508
Trial1	3	1	blindfold	counterclockwise	practice	Guided	1	0.5	0	10.18745	0.22291	-1.45066	-0.79974	0.846382283160228	0.269021	-1.332629	0.540807
Trial1	3	1	blindfold	counterclockwise	practice	Guided	1	0.5	0	10.20746	0.22292	-1.45066	-0.79974	0.846379004950848	0.238921	-1.303006	0.603623
Trial1	3	1	blindfold	counterclockwise	practice	Guided	1	0.5	0	10.22745	0.22293	-1.45065	-0.7997299	0.846366213584152	0.176045	-1.328397	0.618386
Trial1	3	1	blindfold	counterclockwise	practice	Guided	1	0.5	0	10.24745	0.22293	-1.45065	-0.7997299	0.846366213584152	0.250233	-1.214138	0.662822
Trial1	3	1	blindfold	counterclockwise	practice	Guided	1	0.5	0	10.26746	0.22294	-1.45065	-0.79972	0.846353534903078	0.166621	-1.26492	0.630686
Trial1	3	1	blindfold	counterclockwise	practice	Guided	1	0.5	0	10.28745	0.22295	-1.45064	-0.7997299	0.846359667375814	0.251746	-1.281847	0.637054
Trial1	3	1	blindfold	counterclockwise	practice	Guided	1	0.5	0	10.30745	0.22297	-1.45065	-0.7997299	0.846353116711856	0.299354	-1.379178	0.513069
Trial1	3	1	blindfold	counterclockwise	practice	Guided	1	0.5	0	10.32745	0.22298	-1.45066	-0.7997299	0.846349843976973	0.304948	-1.345324	0.47541
Trial1	3	1	blindfold	counterclockwise	practice	Guided	1	0.5	0	10.34746	0.22299	-1.45066	-0.7997299	0.846346576224722	0.26443	-1.33686	0.486581
Trial1	3	1	blindfold	counterclockwise	practice	Guided	1	0.5	0	10.36745	0.223	-1.45066	-0.7997299	0.846343303700621	0.264216	-1.328397	0.490647
Trial1	3	1	blindfold	counterclockwise	practice	Guided	1	0.5	0	10.38745	0.22301	-1.45067	-0.79974	0.846349544840787	0.273036	-1.358019	0.490808
Trial1	3	1	blindfold	counterclockwise	practice	Guided	1	0.5	0	10.40746	0.22303	-1.45066	-0.79974	0.84634300039386	0.259955	-1.256456	0.477524
Trial1	3	1	blindfold	counterclockwise	practice	Guided	1	0.5	0	10.42744	0.22304	-1.45066	-0.79974	0.846339728328606	0.333432	-1.332629	0.542896
Trial1	3	1	blindfold	counterclockwise	practice	Guided	1	0.5	0	10.44745	0.22306	-1.45066	-0.79974	0.846333179638516	0.363103	-1.387642	0.58588
Trial1	3	1	blindfold	counterclockwise	practice	Guided	1	0.5	0	10.46745	0.22307	-1.45067	-0.7997299	0.846320394109253	0.356561	-1.341092	0.510027
Trial1	3	1	blindfold	counterclockwise	practice	Guided	1	0.5	0	10.48746	0.22309	-1.45067	-0.7997299	0.846313850854445	0.353314	-1.286079	0.598603
Trial1	3	1	blindfold	counterclockwise	practice	Guided	1	0.5	0	10.50745	0.22312	-1.45065	-0.7997299	0.846304031888231	0.380613	-1.247993	0.582243
Trial1	3	1	blindfold	counterclockwise	practice	Guided	1	0.5	0	10.52745	0.22313	-1.45064	-0.7997299	0.84630076073566	0.360589	-1.277615	0.518407
Trial1	3	1	blindfold	counterclockwise	practice	Guided	1	0.5	0	10.54745	0.22315	-1.45064	-0.7997299	0.846294223621627	0.345101	-1.328397	0.572681
Trial1	3	1	blindfold	counterclockwise	practice	Guided	1	0.5	0	10.56746	0.22316	-1.45065	-0.7997299	0.846290947910871	0.373191	-1.332629	0.526631
Trial1	3	1	blindfold	counterclockwise	practice	Guided	1	0.5	0	10.58745	0.22318	-1.45065	-0.7997299	0.846284406555128	0.347228	-1.286079	0.505127
Trial1	3	1	blindfold	counterclockwise	practice	Guided	1	0.5	0	10.60745	0.2232	-1.45065	-0.7997299	0.846277860747494	0.27076	-1.277615	0.519598
Trial1	3	1	blindfold	counterclockwise	practice	Guided	1	0.5	0	10.62746	0.22321	-1.45065	-0.7997299	0.846274590439008	0.226824	-1.243761	0.635829
Trial1	3	1	blindfold	counterclockwise	practice	Guided	1	0.5	0	10.64745	0.22322	-1.45064	-0.79972	0.846261918567162	0.246183	-1.298774	0.586033
Trial1	3	1	blindfold	counterclockwise	practice	Guided	1	0.5	0	10.66745	0.22323	-1.45064	-0.79972	0.846258648433164	0.250685	-1.303006	0.581979
Trial1	3	1	blindfold	counterclockwise	practice	Guided	1	0.5	0	10.68745	0.22324	-1.45065	-0.79972	0.846255378404666	0.262861	-1.324165	0.615994
Trial1	3	1	blindfold	counterclockwise	practice	Guided	1	0.5	0	10.70746	0.22326	-1.45065	-0.79972	0.846248833791202	0.220016	-1.324165	0.559969
Trial1	3	1	blindfold	counterclockwise	practice	Guided	1	0.5	0	10.72745	0.22327	-1.45065	-0.79972	0.846245564079368	0.214405	-1.328397	0.593404
Trial1	3	1	blindfold	counterclockwise	practice	Guided	1	0.5	0	10.74745	0.22327	-1.45066	-0.79972	0.846245564079368	0.177818	-1.332629	0.599479
Trial1	3	1	blindfold	counterclockwise	practice	Guided	1	0.5	0	10.76746	0.22327	-1.45066	-0.79971	0.846236157367697	0.105791	-1.33686	0.644494
Trial1	3	1	blindfold	counterclockwise	practice	Guided	1	0.5	0	10.78745	0.22328	-1.45066	-0.7997	0.84622341978904	0.072975	-1.256456	0.693852
Trial1	3	1	blindfold	counterclockwise	practice	Guided	1	0.5	0	10.80745	0.22329	-1.45065	-0.7997	0.846220150215467	0.118727	-1.281847	0.65332
Trial1	3	1	blindfold	counterclockwise	practice	Guided	1	0.5	0	10.82745	0.22329	-1.45065	-0.7997	0.846220150215467	0.181216	-1.277615	0.637832
Trial1	3	1	blindfold	counterclockwise	practice	Guided	1	0.5	0	10.84746	0.2233	-1.45065	-0.7997	0.846216885619856	0.160566	-1.226834	0.595852
Trial1	3	1	blindfold	counterclockwise	practice	Guided	1	0.5	0	10.86745	0.2233	-1.45064	-0.7997	0.846216885619856	0.195276	-1.235297	0.622196
Trial1	3	1	blindfold	counterclockwise	practice	Guided	1	0.5	0	10.88745	0.22331	-1.45064	-0.79971	0.846223079430046	0.191598	-1.290311	0.596863
Trial1	3	1	blindfold	counterclockwise	practice	Guided	1	0.5	0	10.90746	0.22332	-1.45066	-0.79971	0.846219810209407	0.284239	-1.332629	0.482101
Trial1	3	1	blindfold	counterclockwise	practice	Guided	1	0.5	0	10.92744	0.22334	-1.45066	-0.79971	0.846213267212896	0.313508	-1.298774	0.537624
Trial1	3	1	blindfold	counterclockwise	practice	Guided	1	0.5	0	10.94745	0.22335	-1.45066	-0.79971	0.846209998308953	0.304518	-1.31147	0.537468
Trial1	3	1	blindfold	counterclockwise	practice	Guided	1	0.5	0	10.96745	0.22336	-1.45066	-0.79972	0.846216136549323	0.287187	-1.341092	0.519937
Trial1	3	1	blindfold	counterclockwise	practice	Guided	1	0.5	0	10.98746	0.22337	-1.45066	-0.79972	0.846212863021506	0.237496	-1.319933	0.530745
Trial1	3	1	blindfold	counterclockwise	practice	Guided	1	0.5	0	11.00745	0.22339	-1.45067	-0.79972	0.846206330896152	0.282638	-1.408801	0.515446
Trial1	3	1	blindfold	counterclockwise	practice	Guided	1	0.5	0	11.02745	0.22341	-1.45068	-0.79972	0.846199794321633	0.348161	-1.404569	0.567552
Trial1	3	1	blindfold	counterclockwise	practice	Guided	1	0.5	0	11.04745	0.22342	-1.45069	-0.79972	0.846196526192656	0.343199	-1.417265	0.563641
Trial1	3	1	blindfold	counterclockwise	practice	Guided	1	0.5	0	11.06746	0.22344	-1.45069	-0.79972	0.846189985381131	0.374771	-1.379178	0.547429
Trial1	3	1	blindfold	counterclockwise	practice	Guided	1	0.5	0	11.08745	0.22345	-1.45069	-0.79972	0.846186717568884	0.330197	-1.434192	0.546411
Trial1	3	1	blindfold	counterclockwise	practice	Guided	1	0.5	0	11.10745	0.22348	-1.4507	-0.79972	0.846176914765308	0.287517	-1.358019	0.611657
Trial1	3	1	blindfold	counterclockwise	practice	Guided	1	0.5	0	11.12746	0.22349	-1.45069	-0.79971	0.846164239864014	0.255207	-1.319933	0.653197
Trial1	3	1	blindfold	counterclockwise	practice	Guided	1	0.5	0	11.14745	0.2235	-1.45069	-0.79971	0.846160972543087	0.283449	-1.358019	0.604127
Trial1	3	1	blindfold	counterclockwise	practice	Guided	1	0.5	0	11.16745	0.22351	-1.45069	-0.79971	0.846157705327695	0.243609	-1.358019	0.593988
Trial1	3	1	blindfold	counterclockwise	practice	Guided	1	0.5	0	11.18745	0.22352	-1.45068	-0.7997	0.846144969408271	0.263712	-1.286079	0.657677
Trial1	3	1	blindfold	counterclockwise	practice	Guided	1	0.5	0	11.20746	0.22354	-1.45066	-0.7997	0.846138440301076	0.246036	-1.307238	0.648698
Trial1	3	1	blindfold	counterclockwise	practice	Guided	1	0.5	0	11.22745	0.22355	-1.45066	-0.7997	0.846135173471292	0.229949	-1.328397	0.593544
Trial1	3	1	blindfold	counterclockwise	practice	Guided	1	0.5	0	11.24745	0.22356	-1.45066	-0.7997	0.846131901878685	0.282832	-1.349556	0.607876
Trial1	3	1	blindfold	counterclockwise	practice	Guided	1	0.5	0	11.26746	0.22357	-1.45067	-0.7997	0.846128635260141	0.228832	-1.328397	0.622923
Trial1	3	1	blindfold	counterclockwise	practice	Guided	1	0.5	0	11.28745	0.22358	-1.45066	-0.7997	0.84612536874714	0.281435	-1.307238	0.645651
Trial1	3	1	blindfold	counterclockwise	practice	Guided	1	0.5	0	11.30745	0.2236	-1.45066	-0.7997	0.846118836037772	0.31473	-1.319933	0.575302
Trial1	3	1	blindfold	counterclockwise	practice	Guided	1	0.5	0	11.32745	0.22361	-1.45066	-0.7997	0.846115574708984	0.301573	-1.31147	0.566468
Trial1	3	1	blindfold	counterclockwise	practice	Guided	1	0.5	0	11.34746	0.22363	-1.45066	-0.7997	0.846109037765325	0.371409	-1.345324	0.606567
Trial1	3	1	blindfold	counterclockwise	practice	Guided	1	0.5	0	11.36745	0.22364	-1.45066	-0.7997	0.846105771885609	0.379796	-1.269152	0.619447
Trial1	3	1	blindfold	counterclockwise	practice	Guided	1	0.5	0	11.38745	0.22365	-1.45066	-0.7997	0.846102501244498	0.352319	-1.294542	0.639565
Trial1	3	1	blindfold	counterclockwise	practice	Guided	1	0.5	0	11.40746	0.22369	-1.45066	-0.7997	0.846089444070329	0.393167	-1.400337	0.472788
Trial1	3	1	blindfold	counterclockwise	practice	Guided	1	0.5	0	11.42744	0.2237	-1.45067	-0.79971	0.846095643422169	0.379167	-1.366483	0.489037
Trial1	3	1	blindfold	counterclockwise	practice	Guided	1	0.5	0	11.44745	0.22372	-1.45067	-0.79971	0.84608910845333	0.37713	-1.370715	0.547067
Trial1	3	1	blindfold	counterclockwise	practice	Guided	1	0.5	0	11.46745	0.22374	-1.45068	-0.79971	0.846082573907364	0.419983	-1.353788	0.595417
Trial1	3	1	blindfold	counterclockwise	practice	Guided	1	0.5	0	11.48746	0.22375	-1.45067	-0.7997	0.846069844444669	0.346795	-1.286079	0.659673
Trial1	3	1	blindfold	counterclockwise	practice	Guided	1	0.5	0	11.50745	0.22378	-1.45065	-0.7997	0.846060055788172	0.333255	-1.188747	0.651419
Trial1	3	1	blindfold	counterclockwise	practice	Guided	1	0.5	0	11.52745	0.2238	-1.45064	-0.7997	0.846053522436848	0.339385	-1.247993	0.59699
Trial1	3	1	blindfold	counterclockwise	practice	Guided	1	0.5	0	11.54745	0.22381	-1.45064	-0.7997	0.846050258351992	0.419599	-1.247993	0.591206
Trial1	3	1	blindfold	counterclockwise	practice	Guided	1	0.5	0	11.56746	0.22385	-1.45064	-0.7997	0.846037203068309	0.477429	-1.307238	0.588896
Trial1	3	1	blindfold	counterclockwise	practice	Guided	1	0.5	0	11.58745	0.22393	-1.45064	-0.7997	0.846011092706196	0.476702	-1.26492	0.609888
Trial1	3	1	blindfold	counterclockwise	practice	Guided	1	0.5	0	11.60745	0.22407	-1.45064	-0.79971	0.845974880573592	0.440913	-1.231065	0.612928
Trial1	3	1	blindfold	counterclockwise	practice	Guided	1	0.5	0	11.62746	0.22453	-1.45061	-0.79971	0.845824955418568	0.472857	-1.176052	0.580392
Trial1	3	1	blindfold	counterclockwise	practice	Guided	1	0.5	0	11.64745	0.22487	-1.4506	-0.79971	0.845714289538094	0.477608	-1.209906	0.567962
Trial1	3	1	blindfold	counterclockwise	practice	Guided	1	0.5	0	11.66745	0.22526	-1.45059	-0.79971	0.845587496340611	0.499516	-1.197211	0.577116
Trial1	3	1	blindfold	counterclockwise	practice	Guided	1	0.5	0	11.68745	0.22583	-1.45059	-0.79972	0.845411880801945	0.540049	-1.180284	0.561687
Trial1	3	1	blindfold	counterclockwise	practice	Guided	1	0.5	0	11.70746	0.22721	-1.4506	-0.7997299	0.844974772514249	0.500858	-1.167588	0.53106
Trial1	3	1	blindfold	counterclockwise	practice	Guided	1	0.5	0	11.72745	0.22806	-1.4506	-0.79972	0.844691317006763	0.522466	-1.205675	0.548641
Trial1	3	1	blindfold	counterclockwise	practice	Guided	1	0.5	0	11.74745	0.22904	-1.45059	-0.79972	0.844376328769319	0.516396	-1.137966	0.594742
Trial1	3	1	blindfold	counterclockwise	practice	Guided	1	0.5	0	11.76746	0.23014	-1.45058	-0.7997299	0.844033412524279	0.566773	-1.121039	0.545947
Trial1	3	1	blindfold	counterclockwise	practice	Guided	1	0.5	0	11.78745	0.23135	-1.45058	-0.79975	0.843666362100185	0.594641	-1.146429	0.513471
Trial1	3	1	blindfold	counterclockwise	practice	Guided	1	0.5	0	11.80745	0.23429	-1.45059	-0.7997299	0.842715719720727	0.57706	-1.205675	0.500296
Trial1	3	1	blindfold	counterclockwise	practice	Guided	1	0.5	0	11.82745	0.23599	-1.4506	-0.7997	0.842152838518178	0.538728	-1.269152	0.705027
Trial1	3	1	blindfold	counterclockwise	practice	Guided	1	0.5	0	11.84746	0.23787	-1.4506	-0.79971	0.841574881543745	0.588974	-1.192979	0.550951
Trial1	3	1	blindfold	counterclockwise	practice	Guided	1	0.5	0	11.86745	0.23989	-1.4506	-0.7997299	0.840966822922	0.566883	-1.205675	0.525588
Trial1	3	1	blindfold	counterclockwise	practice	Guided	1	0.5	0	11.88745	0.24199	-1.45061	-0.79972	0.840310193548019	0.551293	-1.167588	0.584014
Trial1	3	1	blindfold	counterclockwise	practice	Guided	1	0.5	0	11.90746	0.24421	-1.45059	-0.79972	0.839631218408839	0.478744	-1.082952	0.615237
Trial1	3	1	blindfold	counterclockwise	practice	Guided	1	0.5	0	11.92744	0.2489	-1.45057	-0.79972	0.838214336046264	0.516613	-1.163357	0.541307
Trial1	3	1	blindfold	counterclockwise	practice	Guided	1	0.5	0	11.94745	0.25139	-1.45058	-0.79972	0.837471783616928	0.503379	-1.184516	0.532599
Trial1	3	1	blindfold	counterclockwise	practice	Guided	1	0.5	0	11.96745	0.25417	-1.45058	-0.79971	0.836641218938032	0.478212	-1.087184	0.603322
Trial1	3	1	blindfold	counterclockwise	practice	Guided	1	0.5	0	11.98746	0.25671	-1.45056	-0.7996899	0.835879202629015	0.499096	-1.112575	0.633712
Trial1	3	1	blindfold	counterclockwise	practice	Guided	1	0.5	0	12.00745	0.2594	-1.45055	-0.7996899	0.835100223507598	0.506937	-1.129502	0.655223
Trial1	3	1	blindfold	counterclockwise	practice	Guided	1	0.5	0	12.02745	0.26495	-1.45055	-0.79967	0.833498996779359	0.412176	-1.087184	0.668817
Trial1	3	1	blindfold	counterclockwise	practice	Guided	1	0.5	0	12.04745	0.26774	-1.45053	-0.79966	0.832706947980705	0.410984	-0.989853	0.689954
Trial1	3	1	blindfold	counterclockwise	practice	Guided	1	0.5	0	12.06746	0.27072	-1.45051	-0.79966	0.831880685504837	0.500521	-1.002548	0.639266
Trial1	3	1	blindfold	counterclockwise	practice	Guided	1	0.5	0	12.08745	0.27351	-1.45051	-0.79971	0.831164165552322	0.46474	-1.087184	0.663065
Trial1	3	1	blindfold	counterclockwise	practice	Guided	1	0.5	0	12.10745	0.2795	-1.45054	-0.79974	0.829580822200916	0.564306	-1.074489	0.49936
Trial1	3	1	blindfold	counterclockwise	practice	Guided	1	0.5	0	12.12746	0.2826	-1.45055	-0.79977	0.828791177147308	0.5564	-1.112575	0.469756
Trial1	3	1	blindfold	counterclockwise	practice	Guided	1	0.5	0	12.14745	0.2859	-1.45055	-0.79978	0.827941291593562	0.504917	-1.12527	0.417323
Trial1	3	1	blindfold	counterclockwise	practice	Guided	1	0.5	0	12.16745	0.28929	-1.45056	-0.79979	0.827080880685604	0.545266	-1.087184	0.406547
Trial1	3	1	blindfold	counterclockwise	practice	Guided	1	0.5	0	12.18745	0.2926	-1.45056	-0.79979	0.826243814662825	0.5271	-1.112575	0.41015
Trial1	3	1	blindfold	counterclockwise	practice	Guided	1	0.5	0	12.20746	0.29984	-1.45056	-0.79978	0.824446478090196	0.53685	-1.133734	0.482389
Trial1	3	1	blindfold	counterclockwise	practice	Guided	1	0.5	0	12.22745	0.30355	-1.45055	-0.79978	0.82355362393031	0.507879	-1.129502	0.426655
Trial1	3	1	blindfold	counterclockwise	practice	Guided	1	0.5	0	12.24745	0.3076	-1.45055	-0.79977	0.822587267287556	0.491833	-1.032171	0.489161
Trial1	3	1	blindfold	counterclockwise	practice	Guided	1	0.5	0	12.26746	0.3115	-1.45054	-0.79977	0.821683816441681	0.51956	-1.036403	0.461556
Trial1	3	1	blindfold	counterclockwise	practice	Guided	1	0.5	0	12.28745	0.31562	-1.45053	-0.79979	0.820767973430614	0.498995	-1.112575	0.401388
Trial1	3	1	blindfold	counterclockwise	practice	Guided	1	0.5	0	12.30745	0.31971	-1.45053	-0.79985	0.819917361684879	0.532022	-1.091416	0.365494
Trial1	3	1	blindfold	counterclockwise	practice	Guided	1	0.5	0	12.32745	0.32808	-1.45054	-0.79984	0.818107917939001	0.541662	-1.057562	0.341253
Trial1	3	1	blindfold	counterclockwise	practice	Guided	1	0.5	0	12.34746	0.33265	-1.45053	-0.7998199	0.817140120792994	0.531126	-1.05333	0.370451
Trial1	3	1	blindfold	counterclockwise	practice	Guided	1	0.5	0	12.36745	0.33722	-1.45052	-0.7998	0.816196934047815	0.597335	-1.023707	0.378204
Trial1	3	1	blindfold	counterclockwise	practice	Guided	1	0.5	0	12.38745	0.34194	-1.45051	-0.79979	0.815258886370129	0.566641	-0.96023	0.452676
Trial1	3	1	blindfold	counterclockwise	practice	Guided	1	0.5	0	12.40746	0.34695	-1.45048	-0.79977	0.814282723149542	0.57584	-0.922144	0.440846
Trial1	3	1	blindfold	counterclockwise	practice	Guided	1	0.5	0	12.42744	0.35714	-1.45047	-0.79975	0.812409434229991	0.500719	-0.934839	0.491802
Trial1	3	1	blindfold	counterclockwise	practice	Guided	1	0.5	0	12.44745	0.36228	-1.45047	-0.7997299	0.811501557295331	0.45207	-0.850203	0.569934
Trial1	3	1	blindfold	counterclockwise	practice	Guided	1	0.5	0	12.46745	0.36765	-1.45044	-0.7997299	0.810607485895273	0.535174	-0.854435	0.507432
Trial1	3	1	blindfold	counterclockwise	practice	Guided	1	0.5	0	12.48746	0.37281	-1.45044	-0.79974	0.809790953558877	0.502091	-0.934839	0.507499
Trial1	3	1	blindfold	counterclockwise	practice	Guided	1	0.5	0	12.50745	0.37841	-1.45045	-0.79974	0.808930297659566	0.527608	-0.871362	0.469854
Trial1	3	1	blindfold	counterclockwise	practice	Guided	1	0.5	0	12.52745	0.38943	-1.45041	-0.79972	0.80732756002513	0.370538	-0.761336	0.550042
Trial1	3	1	blindfold	counterclockwise	practice	Guided	1	0.5	0	12.54745	0.39495	-1.45038	-0.7996899	0.806560302814688	0.389359	-0.70209	0.636498
Trial1	3	1	blindfold	counterclockwise	practice	Guided	1	0.5	0	12.56746	0.40083	-1.45035	-0.79968	0.805805676587561	0.447899	-0.634382	0.656218
Trial1	3	1	blindfold	counterclockwise	practice	Guided	1	0.5	0	12.58745	0.40645	-1.45034	-0.7996899	0.805143226819026	0.448762	-0.689395	0.631425
Trial1	3	1	blindfold	counterclockwise	practice	Guided	1	0.5	0	12.60745	0.41784	-1.45035	-0.79968	0.803889518954297	0.260515	-0.668236	0.700673
Trial1	3	1	blindfold	counterclockwise	practice	Guided	1	0.5	0	12.62746	0.42362	-1.45033	-0.7996399	0.803279488168402	0.195847	-0.520119	0.726376
Trial1	3	1	blindfold	counterclockwise	practice	Guided	1	0.5	0	12.64745	0.42894	-1.45027	-0.7996	0.802751326438372	0.250795	-0.393058	0.812299
Trial1	3	1	blindfold	counterclockwise	practice	Guided	1	0.5	0	12.66745	0.43455	-1.45022	-0.79958	0.802254224956403	0.31165	-0.405631	0.841354
Trial1	3	1	blindfold	counterclockwise	practice	Guided	1	0.5	0	12.68745	0.44017	-1.45021	-0.79958	0.801815297490825	0.33332	-0.452062	0.845253
Trial1	3	1	blindfold	counterclockwise	practice	Guided	1	0.5	0	12.70746	0.45101	-1.45022	-0.79957	0.801069436178796	0.189153	-0.346049	0.844764
Trial1	3	1	blindfold	counterclockwise	practice	Guided	1	0.5	0	12.72745	0.45629	-1.45017	-0.79956	0.800753880046171	0.196994	-0.231715	0.917039
Trial1	3	1	blindfold	counterclockwise	practice	Guided	1	0.5	0	12.74745	0.46166	-1.45012	-0.79957	0.800488712648228	0.235697	-0.269739	0.860922
Trial1	3	1	blindfold	counterclockwise	practice	Guided	1	0.5	0	12.76746	0.46685	-1.45011	-0.79957	0.800256925584164	0.224349	-0.256976	0.881739
Trial1	3	1	blindfold	counterclockwise	practice	Guided	1	0.5	0	12.78745	0.47233	-1.45012	-0.79957	0.800048656008435	0.23237	-0.210355	0.823255
Trial1	3	1	blindfold	counterclockwise	practice	Guided	1	0.5	0	12.80745	0.47731	-1.45012	-0.7995	0.799821897497773	0.249811	-0.193366	0.94679
Trial1	3	1	blindfold	counterclockwise	practice	Guided	1	0.5	0	12.82745	0.48749	-1.45005	-0.79947	0.799567878860195	0.274747	-0.040964	1.075367
Trial1	3	1	blindfold	counterclockwise	practice	Guided	1	0.5	0	12.84746	0.49276	-1.45002	-0.7994599	0.79949271667013	0.316118	-0.040952	1.075558
Trial1	3	1	blindfold	counterclockwise	practice	Guided	1	0.5	0	12.86745	0.4979	-1.45002	-0.79943	0.799432770967605	0.249981	0.022532	1.145684
Trial1	3	1	blindfold	counterclockwise	practice	Guided	1	0.5	0	12.88745	0.50321	-1.44998	-0.79938	0.799386449470082	0.268832	0.157925	1.240303
Trial1	3	1	blindfold	counterclockwise	practice	Guided	1	0.5	0	12.90746	0.50834	-1.44993	-0.79932	0.799363490589927	0.227303	0.238277	1.30455
Trial1	3	1	blindfold	counterclockwise	practice	Guided	1	0.5	0	12.92744	0.51861	-1.44986	-0.79932	0.799536594905059	0.336055	0.356602	1.372269
Trial1	3	1	blindfold	counterclockwise	practice	Guided	1	0.5	0	12.94745	0.52348	-1.44981	-0.79935	0.799694798040179	0.389611	0.419966	1.2419
Trial1	3	1	blindfold	counterclockwise	practice	Guided	1	0.5	0	12.96745	0.52867	-1.44979	-0.79935	0.799864006781028	0.364294	0.424079	1.324564
Trial1	3	1	blindfold	counterclockwise	practice	Guided	1	0.5	0	12.98746	0.53384	-1.44978	-0.79932	0.800035986760758	0.328025	0.49593	1.310893
Trial1	3	1	blindfold	counterclockwise	practice	Guided	1	0.5	0	13.00745	0.5437	-1.44972	-0.79931	0.800503663135398	0.423617	0.59749	1.380875
Trial1	3	1	blindfold	counterclockwise	practice	Guided	1	0.5	0	13.02745	0.54876	-1.4497	-0.79929	0.80077590100016	0.401165	0.656735	1.425807
Trial1	3	1	blindfold	counterclockwise	practice	Guided	1	0.5	0	13.04745	0.55351	-1.44967	-0.79929	0.801079164328941	0.376532	0.766762	1.441027
Trial1	3	1	blindfold	counterclockwise	practice	Guided	1	0.5	0	13.06746	0.55847	-1.44963	-0.79929	0.80142575980797	0.313291	0.817543	1.381426
Trial1	3	1	blindfold	counterclockwise	practice	Guided	1	0.5	0	13.08745	0.56327	-1.44959	-0.79928	0.801780321320427	0.212183	0.910643	1.457661
Trial1	3	1	blindfold	counterclockwise	practice	Guided	1	0.5	0	13.10745	0.56785	-1.44955	-0.79919	0.8020650526727	0.213317	0.978352	1.538062
Trial1	3	1	blindfold	counterclockwise	practice	Guided	1	0.5	0	13.12746	0.576	-1.44947	-0.79915	0.802755693146302	0.329869	1.143392	1.721109
Trial1	3	1	blindfold	counterclockwise	practice	Guided	1	0.5	0	13.14745	0.57963	-1.44942	-0.79915	0.803107493614538	0.306104	1.287273	1.672988
Trial1	3	1	blindfold	counterclockwise	practice	Guided	1	0.5	0	13.16745	0.58324	-1.44935	-0.79915	0.803473465403631	0.326555	1.486168	1.683404
Trial1	3	1	blindfold	counterclockwise	practice	Guided	1	0.5	0	13.18745	0.58643	-1.4493	-0.79914	0.803800307403943	0.316427	1.448081	1.686968
Trial1	3	1	blindfold	counterclockwise	practice	Guided	1	0.5	0	13.20746	0.5894	-1.44927	-0.79914	0.804125087365832	0.362067	1.435386	1.665826
Trial1	3	1	blindfold	counterclockwise	practice	Guided	1	0.5	0	13.22745	0.59466	-1.44924	-0.79911	0.804697022042782	0.740272	1.613122	1.770864
Trial1	3	1	blindfold	counterclockwise	practice	Guided	1	0.5	0	13.24745	0.59733	-1.44921	-0.79908	0.804985709818964	0.788014	1.651208	1.830204
Trial1	3	1	blindfold	counterclockwise	practice	Guided	1	0.5	0	13.26746	0.60018	-1.44918	-0.79906	0.805315397453431	0.747021	1.701989	1.881793
Trial1	3	1	blindfold	counterclockwise	practice	Guided	1	0.5	0	13.28745	0.60307	-1.44916	-0.79903	0.805650283647651	0.632087	1.769698	1.960553
Trial1	3	1	blindfold	counterclockwise	practice	Guided	1	0.5	0	13.30745	0.6058	-1.4491	-0.79894	0.805914868434922	0.592164	1.960129	1.99948
Trial1	3	1	blindfold	counterclockwise	practice	Guided	1	0.5	0	13.32745	0.61075	-1.44892	-0.79886	0.80650032829604	0.527013	2.345223	2.361094
Trial1	3	1	blindfold	counterclockwise	practice	Guided	1	0.5	0	13.34746	0.61261	-1.44884	-0.79881	0.806708393748914	0.695093	2.425627	2.422782
Trial1	3	1	blindfold	counterclockwise	practice	Guided	1	0.5	0	13.36745	0.61445	-1.44878	-0.79878	0.806937629499961	0.786706	2.552581	2.490307
Trial1	3	1	blindfold	counterclockwise	practice	Guided	1	0.5	0	13.38745	0.61617	-1.44873	-0.79878	0.807183370240972	0.854442	2.71339	2.475599
Trial1	3	1	blindfold	counterclockwise	practice	Guided	1	0.5	0	13.40746	0.61773	-1.44865	-0.79871	0.807340070727523	0.862719	3.001152	2.476605
Trial1	3	1	blindfold	counterclockwise	practice	Guided	1	0.5	0	13.42744	0.62036	-1.44844	-0.7986799	0.807698082672109	0.912222	3.233901	2.658671
Trial1	3	1	blindfold	counterclockwise	practice	Guided	1	0.5	0	13.44745	0.62137	-1.44839	-0.79866	0.807829465470914	1.021082	3.276219	2.68564
Trial1	3	1	blindfold	counterclockwise	practice	Guided	1	0.5	0	13.46745	0.62226	-1.44836	-0.79864	0.807943924963475	1.105196	3.394709	2.73986
Trial1	3	1	blindfold	counterclockwise	practice	Guided	1	0.5	0	13.48746	0.62314	-1.44831	-0.7986	0.808038020662577	1.201265	3.576677	2.858468
Trial1	3	1	blindfold	counterclockwise	practice	Guided	1	0.5	0	13.50745	0.624	-1.44824	-0.79853	0.808100316463952	1.244534	3.72479	2.935392
Trial1	3	1	blindfold	counterclockwise	practice	Guided	1	0.5	0	13.52745	0.62576	-1.44805	-0.7985001	0.808342705668918	1.362842	4.131043	3.034127
Trial1	3	1	blindfold	counterclockwise	practice	Guided	1	0.5	0	13.54745	0.62668	-1.44797	-0.79847	0.80845667780872	1.526208	4.287619	3.09998
Trial1	3	1	blindfold	counterclockwise	practice	Guided	1	0.5	0	13.56746	0.62775	-1.4479	-0.79847	0.808625034115826	1.662935	4.321474	3.063067
Trial1	3	1	blindfold	counterclockwise	practice	Guided	1	0.5	0	13.58745	0.62898	-1.44786	-0.79845	0.808800496040462	1.740556	4.351096	3.090845
Trial1	3	1	blindfold	counterclockwise	practice	Guided	1	0.5	0	13.60745	0.63053	-1.44782	-0.79834	0.808940527658325	1.911704	4.537295	3.166171
Trial1	3	1	blindfold	counterclockwise	practice	Guided	1	0.5	0	13.62746	0.63488	-1.44759	-0.79829	0.809604571986496	2.374525	5.074734	3.461097
Trial1	3	1	blindfold	counterclockwise	practice	Guided	1	0.5	0	13.64745	0.63792	-1.44749	-0.79828	0.810106706259359	2.494978	5.078966	3.43486
Trial1	3	1	blindfold	counterclockwise	practice	Guided	1	0.5	0	13.66745	0.64168	-1.44745	-0.79827	0.810745515253012	2.523251	5.155138	3.442562
Trial1	3	1	blindfold	counterclockwise	practice	Guided	1	0.5	0	13.68745	0.6464	-1.44743	-0.79825	0.811563892236127	2.370839	5.121284	3.484748
Trial1	3	1	blindfold	counterclockwise	practice	Guided	1	0.5	0	13.70746	0.6511099	-1.44742	-0.79814	0.812318748950212	2.237107	5.244006	3.5841
Trial1	3	1	blindfold	counterclockwise	practice	Guided	1	0.5	0	13.72745	0.66267	-1.44721	-0.7981	0.81450913787063	2.396816	5.861849	3.838003
Trial1	3	1	blindfold	counterclockwise	practice	Guided	1	0.5	0	13.74745	0.6688401	-1.4471	-0.79807	0.815734401669369	2.522928	5.849153	3.875767
Trial1	3	1	blindfold	counterclockwise	practice	Guided	1	0.5	0	13.76746	0.67565	-1.44705	-0.79806	0.817161358735033	2.434122	6.026889	3.878283
Trial1	3	1	blindfold	counterclockwise	practice	Guided	1	0.5	0	13.78745	0.68921	-1.44699	-0.798	0.82012467548157	2.035081	6.213088	4.031067
Trial1	3	1	blindfold	counterclockwise	practice	Guided	1	0.5	0	13.80745	0.68921	-1.44689	-0.79782	0.819949526558136	1.771757	6.530473	4.209466
Trial1	3	1	blindfold	counterclockwise	practice	Guided	1	0.5	0	13.82745	0.70178	-1.44656	-0.79777	0.822892573244582	1.487937	7.004435	4.505139
Trial1	3	1	blindfold	counterclockwise	practice	Guided	1	0.5	0	13.84746	0.7066799	-1.44651	-0.79781	0.824146481283456	1.465275	6.80554	4.347978
Trial1	3	1	blindfold	counterclockwise	practice	Guided	1	0.5	0	13.86745	0.71095	-1.44656	-0.79787	0.825285699105704	1.461914	6.801308	4.184107
Trial1	3	1	blindfold	counterclockwise	practice	Guided	1	0.5	0	13.88745	0.71433	-1.44659	-0.7979	0.826185088260214	1.553155	6.97058	4.148167
Trial1	3	1	blindfold	counterclockwise	practice	Guided	1	0.5	0	13.90746	0.71728	-1.4465	-0.7977099	0.82677187723856	1.471037	7.351442	4.402204
Trial1	3	1	blindfold	counterclockwise	practice	Guided	1	0.5	0	13.92744	0.72062	-1.44622	-0.79766	0.827607796632282	1.410527	7.660364	4.912029
Trial1	3	1	blindfold	counterclockwise	practice	Guided	1	0.5	0	13.94745	0.72093	-1.44618	-0.79765	0.82768083973514	1.528399	7.732304	4.979521
Trial1	3	1	blindfold	counterclockwise	practice	Guided	1	0.5	0	13.96745	0.72099	-1.44616	-0.7976199	0.82766789710869	1.531031	8.041226	5.123414
Trial1	3	1	blindfold	counterclockwise	practice	Guided	1	0.5	0	13.98746	0.72105	-1.4461	-0.79759	0.827655074593325	1.455382	8.388233	5.28857
Trial1	3	1	blindfold	counterclockwise	practice	Guided	1	0.5	0	14.00745	0.72111	-1.44602	-0.79754	0.827622932495649	1.354065	8.612519	5.442564
Trial1	3	1	blindfold	counterclockwise	practice	Guided	1	0.5	0	14.02745	0.72124	-1.44584	-0.79751	0.827628766485225	1.548201	8.908745	5.509619
Trial1	3	1	blindfold	counterclockwise	practice	Guided	1	0.5	0	14.04745	0.72131	-1.44574	-0.79748	0.827618544151822	1.869826	9.188044	5.556372
Trial1	3	1	blindfold	counterclockwise	practice	Guided	1	0.5	0	14.06746	0.72141	-1.44562	-0.79745	0.827616390466216	2.1565	9.425024	5.720512
Trial1	3	1	blindfold	counterclockwise	practice	Guided	1	0.5	0	14.08745	0.72151	-1.44551	-0.79742	0.827614265886746	2.240922	9.526588	5.684446
Trial1	3	1	blindfold	counterclockwise	practice	Guided	1	0.5	0	14.10745	0.72161	-1.44542	-0.79736	0.827583194817012	2.16737	9.568906	5.743384
Trial1	3	1	blindfold	counterclockwise	practice	Guided	1	0.5	0	14.12746	0.72178	-1.44528	-0.79733	0.827599862914143	1.973058	10.11481	5.888438
Trial1	3	1	blindfold	counterclockwise	practice	Guided	1	0.5	0	14.14745	0.72187	-1.44515	-0.7973	0.827595045336964	2.066824	10.41103	5.932181
Trial1	3	1	blindfold	counterclockwise	practice	Guided	1	0.5	0	14.16745	0.72198	-1.44502	-0.79727	0.827595667547629	2.125971	10.62262	6.006092
Trial1	3	1	blindfold	counterclockwise	practice	Guided	1	0.5	0	14.18745	0.72207	-1.44493	-0.79725	0.827600504233759	2.221846	10.47874	6.03594
Trial1	3	1	blindfold	counterclockwise	practice	Guided	1	0.5	0	14.20746	0.72217	-1.4449	-0.79723	0.827608112640765	2.370441	10.30947	5.818505
Trial1	3	1	blindfold	counterclockwise	practice	Guided	1	0.5	0	14.22745	0.7223899	-1.44485	-0.79721	0.827647891932896	2.593814	10.70726	5.853124
Trial1	3	1	blindfold	counterclockwise	practice	Guided	1	0.5	0	14.24745	0.72251	-1.44478	-0.79721	0.827680155904062	2.749444	10.8596	5.734555
Trial1	3	1	blindfold	counterclockwise	practice	Guided	1	0.5	0	14.26746	0.72263	-1.44473	-0.79721	0.827712436027625	2.892295	10.73688	5.610385
Trial1	3	1	blindfold	counterclockwise	practice	Guided	1	0.5	0	14.28745	0.72276	-1.44471	-0.7972	0.82773776686688	2.915164	10.6057	5.604453
Trial1	3	1	blindfold	counterclockwise	practice	Guided	1	0.5	0	14.30745	0.72289	-1.4447	-0.79719	0.827763158821417	3.006662	10.79613	5.669127
Trial1	3	1	blindfold	counterclockwise	practice	Guided	1	0.5	0	14.32745	0.7231801	-1.44454	-0.79717	0.82782209119416	3.265743	11.55362	5.92482
Trial1	3	1	blindfold	counterclockwise	practice	Guided	1	0.5	0	14.34746	0.72335	-1.44442	-0.79716	0.827858221441025	3.369971	11.66788	5.952912
Trial1	3	1	blindfold	counterclockwise	practice	Guided	1	0.5	0	14.36745	0.7235399	-1.44432	-0.79715	0.827899907173802	3.453041	11.72712	5.843574
Trial1	3	1	blindfold	counterclockwise	practice	Guided	1	0.5	0	14.38745	0.72374	-1.44425	-0.79715	0.827953940221725	3.306359	11.76944	5.87459
Trial1	3	1	blindfold	counterclockwise	practice	Guided	1	0.5	0	14.40746	0.72388	-1.4442	-0.79716	0.828001369993303	3.17093	12.01065	5.628068
Trial1	3	1	blindfold	counterclockwise	practice	Guided	1	0.5	0	14.42744	0.72417	-1.44398	-0.79714	0.828060600705139	2.925074	12.78507	5.801816
Trial1	3	1	blindfold	counterclockwise	practice	Guided	1	0.5	0	14.44745	0.72431	-1.44384	-0.79713	0.828088875879379	2.887713	12.83585	6.062657
Trial1	3	1	blindfold	counterclockwise	practice	Guided	1	0.5	0	14.46745	0.72445	-1.44377	-0.79713	0.828126812648362	3.150047	12.59464	5.866784
Trial1	3	1	blindfold	counterclockwise	practice	Guided	1	0.5	0	14.48746	0.7245899	-1.44377	-0.79713	0.828164755185959	3.405301	12.28149	5.718218
Trial1	3	1	blindfold	counterclockwise	practice	Guided	1	0.5	0	14.50745	0.72475	-1.44381	-0.79714	0.828217824337277	3.426001	12.20109	5.571247
Trial1	3	1	blindfold	counterclockwise	practice	Guided	1	0.5	0	14.52745	0.72507	-1.44381	-0.79713	0.828295070370589	3.495154	12.5354	5.772925
Trial1	3	1	blindfold	counterclockwise	practice	Guided	1	0.5	0	14.54745	0.72523	-1.44378	-0.79713	0.828338555229901	3.702123	12.70467	5.845708
Trial1	3	1	blindfold	counterclockwise	practice	Guided	1	0.5	0	14.56746	0.72541	-1.44371	-0.79712	0.828377939628934	3.735525	13.06014	5.908543
Trial1	3	1	blindfold	counterclockwise	practice	Guided	1	0.5	0	14.58745	0.72559	-1.44362	-0.79711	0.828417246684338	3.735769	13.25904	5.919379
Trial1	3	1	blindfold	counterclockwise	practice	Guided	1	0.5	0	14.60745	0.72576	-1.44353	-0.79708	0.828434765134747	3.67498	13.32251	5.928135
Trial1	3	1	blindfold	counterclockwise	practice	Guided	1	0.5	0	14.62746	0.72611	-1.44329	-0.79705	0.828501312632877	3.60234	14.23658	6.394628
Trial1	3	1	blindfold	counterclockwise	practice	Guided	1	0.5	0	14.64745	0.72628	-1.44311	-0.79702	0.828518823483938	3.345786	14.52011	6.6074
Trial1	3	1	blindfold	counterclockwise	practice	Guided	1	0.5	0	14.66745	0.72644	-1.44298	-0.79699	0.828533764104491	3.658897	14.41008	6.661323
Trial1	3	1	blindfold	counterclockwise	practice	Guided	1	0.5	0	14.68745	0.72663	-1.44292	-0.79698	0.828576027953112	4.054587	14.45664	6.306595
Trial1	3	1	blindfold	counterclockwise	practice	Guided	1	0.5	0	14.70746	0.72683	-1.44287	-0.79695	0.828601910627856	4.431533	14.50742	6.127329
Trial1	3	1	blindfold	counterclockwise	practice	Guided	1	0.5	0	14.72745	0.72797	-1.44273	-0.79694	0.828905140564044	4.63719	14.62167	6.204987
Trial1	3	1	blindfold	counterclockwise	practice	Guided	1	0.5	0	14.74745	0.72898	-1.44271	-0.79695	0.829193051965186	4.647913	14.53704	6.097074
Trial1	3	1	blindfold	counterclockwise	practice	Guided	1	0.5	0	14.76746	0.73032	-1.44272	-0.79695	0.829564082245062	4.571112	14.6386	6.136251
Trial1	3	1	blindfold	counterclockwise	practice	Guided	1	0.5	0	14.78745	0.73191	-1.44268	-0.79693	0.829987709277196	4.533424	14.96868	6.099649
Trial1	3	1	blindfold	counterclockwise	practice	Guided	1	0.5	0	14.80745	0.73359	-1.44256	-0.79694	0.830468362180357	4.660241	15.17604	6.279457
Trial1	3	1	blindfold	counterclockwise	practice	Guided	1	0.5	0	14.82745	0.73774	-1.44244	-0.79697	0.831673928329382	4.867744	15.16758	5.984116
Trial1	3	1	blindfold	counterclockwise	practice	Guided	1	0.5	0	14.84746	0.74027	-1.44238	-0.79696	0.832391084411498	4.805723	15.62884	6.04271
Trial1	3	1	blindfold	counterclockwise	practice	Guided	1	0.5	0	14.86745	0.74309	-1.44222	-0.79689	0.833142508812074	4.566336	16.10704	6.244201
Trial1	3	1	blindfold	counterclockwise	practice	Guided	1	0.5	0	14.88745	0.74581	-1.44198	-0.79681	0.833863758582592	4.385678	16.60639	6.564835
Trial1	3	1	blindfold	counterclockwise	practice	Guided	1	0.5	0	14.90746	0.748	-1.44175	-0.7967	0.834406917509242	4.764574	16.9407	6.681444
Trial1	3	1	blindfold	counterclockwise	practice	Guided	1	0.5	0	14.92744	0.75232	-1.44147	-0.7966601	0.835662993292288	5.224738	17.24116	6.783049
Trial1	3	1	blindfold	counterclockwise	practice	Guided	1	0.5	0	14.94745	0.7546	-1.4414	-0.79663	0.836325642954262	4.877453	17.35542	6.83623
Trial1	3	1	blindfold	counterclockwise	practice	Guided	1	0.5	0	14.96745	0.75679	-1.44133	-0.79664	0.837004391253869	4.544497	17.53315	6.702979
Trial1	3	1	blindfold	counterclockwise	practice	Guided	1	0.5	0	14.98746	0.75836	-1.44124	-0.7966601	0.837506516039748	4.508943	17.78283	6.570186
Trial1	3	1	blindfold	counterclockwise	practice	Guided	1	0.5	0	15.00745	0.75936	-1.44115	-0.79662	0.837777434117815	4.66095	18.03251	6.799
Trial1	3	1	blindfold	counterclockwise	practice	Guided	1	0.5	0	15.02745	0.76017	-1.44093	-0.79661	0.838019038281146	5.13113	18.66304	7.075412
Trial1	3	1	blindfold	counterclockwise	practice	Guided	1	0.5	0	15.04745	0.76041	-1.44081	-0.79661	0.838093569479799	5.192823	18.91695	6.921909
Trial1	3	1	blindfold	counterclockwise	practice	Guided	1	0.5	0	15.06746	0.76067	-1.44068	-0.7966	0.838164892458257	5.134471	19.38668	6.80144
Trial1	3	1	blindfold	counterclockwise	practice	Guided	1	0.5	0	15.08745	0.76092	-1.44048	-0.79656	0.838204662964448	5.056408	20.14841	7.336114
Trial1	3	1	blindfold	counterclockwise	practice	Guided	1	0.5	0	15.10745	0.76118	-1.44017	-0.7964801	0.838209680938959	5.231965	20.88474	7.848186
Trial1	3	1	blindfold	counterclockwise	practice	Guided	1	0.5	0	15.12746	0.76173	-1.43978	-0.79647	0.83837165994271	5.902187	20.35153	7.436372
Trial1	3	1	blindfold	counterclockwise	practice	Guided	1	0.5	0	15.14745	0.76208	-1.43983	-0.79649	0.838500015129282	6.067313	19.98336	6.963655
Trial1	3	1	blindfold	counterclockwise	practice	Guided	1	0.5	0	15.16745	0.7626801	-1.43992	-0.79653	0.838725738704573	5.930042	19.99606	6.638628
Trial1	3	1	blindfold	counterclockwise	practice	Guided	1	0.5	0	15.18745	0.76351	-1.43994	-0.79655	0.839004992983419	6.004179	20.16957	6.683784
Trial1	3	1	blindfold	counterclockwise	practice	Guided	1	0.5	0	15.20746	0.76454	-1.43993	-0.79652	0.839300596263315	6.060689	20.1738	6.946742
Trial1	3	1	blindfold	counterclockwise	practice	Guided	1	0.5	0	15.22745	0.76754	-1.43988	-0.79653	0.840260491746948	6.328712	20.25843	6.996895
Trial1	3	1	blindfold	counterclockwise	practice	Guided	1	0.5	0	15.24745	0.7697001	-1.43988	-0.7965701	0.840988693057755	6.43376	20.14417	6.723577
Trial1	3	1	blindfold	counterclockwise	practice	Guided	1	0.5	0	15.26746	0.77249	-1.43988	-0.79659	0.841906385679237	6.373879	20.48272	6.757571
Trial1	3	1	blindfold	counterclockwise	practice	Guided	1	0.5	0	15.28745	0.77577	-1.43976	-0.79652	0.842907586652994	6.169814	21.0921	7.029454
Trial1	3	1	blindfold	counterclockwise	practice	Guided	1	0.5	0	15.30745	0.7791	-1.43954	-0.79642	0.843908521145786	5.880409	21.29946	7.299979
Trial1	3	1	blindfold	counterclockwise	practice	Guided	1	0.5	0	15.32745	0.78545	-1.43935	-0.79645	0.846058109484712	6.303919	21.41795	7.109742
Trial1	3	1	blindfold	counterclockwise	practice	Guided	1	0.5	0	15.34746	0.78871	-1.43928	-0.79647	0.847182331212373	6.196243	21.81573	7.007636
Trial1	3	1	blindfold	counterclockwise	practice	Guided	1	0.5	0	15.36745	0.79203	-1.43912	-0.79646	0.848310102824613	5.760267	22.23468	7.070317
Trial1	3	1	blindfold	counterclockwise	practice	Guided	1	0.5	0	15.38745	0.7947299	-1.4389	-0.79641	0.849196428352536	5.362947	22.87369	7.305604
Trial1	3	1	blindfold	counterclockwise	practice	Guided	1	0.5	0	15.40746	0.79649	-1.43863	-0.79637	0.849771414578536	5.519774	23.45767	7.4622
Trial1	3	1	blindfold	counterclockwise	practice	Guided	1	0.5	0	15.42744	0.79767	-1.43827	-0.79635	0.850165136350077	6.293372	23.68619	7.561092
Trial1	3	1	blindfold	counterclockwise	practice	Guided	1	0.5	0	15.44745	0.79796	-1.43824	-0.79635	0.850266730704105	6.077035	23.61002	7.645995
Trial1	3	1	blindfold	counterclockwise	practice	Guided	1	0.5	0	15.46745	0.79825	-1.43823	-0.79637	0.850387069209213	5.729396	23.52115	7.130231
Trial1	3	1	blindfold	counterclockwise	practice	Guided	1	0.5	0	15.48746	0.79852	-1.43823	-0.7964	0.850509934536185	5.498615	23.62695	6.681212
Trial1	3	1	blindfold	counterclockwise	practice	Guided	1	0.5	0	15.50745	0.79877	-1.43819	-0.7963901	0.850588388004645	5.140466	24.02897	6.649765
Trial1	3	1	blindfold	counterclockwise	practice	Guided	1	0.5	0	15.52745	0.79926	-1.43793	-0.79636	0.850732528235958	5.35878	24.49023	7.761705
Trial1	3	1	blindfold	counterclockwise	practice	Guided	1	0.5	0	15.54745	0.79953	-1.43787	-0.79634	0.850808856910859	5.984059	24.40137	7.776168
Trial1	3	1	blindfold	counterclockwise	practice	Guided	1	0.5	0	15.56746	0.79985	-1.43783	-0.79632	0.850902753480961	6.263102	24.7526	7.648532
Trial1	3	1	blindfold	counterclockwise	practice	Guided	1	0.5	0	15.58745	0.80015	-1.4377	-0.79629	0.850980480094541	6.264804	25.49317	7.915224
Trial1	3	1	blindfold	counterclockwise	practice	Guided	1	0.5	0	15.60745	0.80045	-1.43751	-0.79625	0.851048951318756	6.143187	25.49317	7.915019
Trial1	3	1	blindfold	counterclockwise	practice	Guided	1	0.5	0	15.62746	0.80103	-1.4375	-0.79624	0.851244487822	5.80613	24.64681	7.828595
Trial1	3	1	blindfold	counterclockwise	practice	Guided	1	0.5	0	15.64745	0.80131	-1.43756	-0.79623	0.851334167443705	5.922658	24.63411	7.67343
Trial1	3	1	blindfold	counterclockwise	practice	Guided	1	0.5	0	15.66745	0.8016	-1.43761	-0.79625	0.851455625510788	6.312223	24.46484	7.482744
Trial1	3	1	blindfold	counterclockwise	practice	Guided	1	0.5	0	15.68745	0.80194	-1.43772	-0.7963001	0.851622872752903	6.81322	23.77083	6.764488
Trial1	3	1	blindfold	counterclockwise	practice	Guided	1	0.5	0	15.70746	0.8023601	-1.43793	-0.79647	0.851930774106204	6.954256	23.17414	6.532321
Trial1	3	1	blindfold	counterclockwise	practice	Guided	1	0.5	0	15.72745	0.80413	-1.43845	-0.7965701	0.852654030739341	6.459759	22.69595	6.32695
Trial1	3	1	blindfold	counterclockwise	practice	Guided	1	0.5	0	15.74745	0.80515	-1.43862	-0.79669	0.853130377701115	6.322944	22.24738	5.960851
Trial1	3	1	blindfold	counterclockwise	practice	Guided	1	0.5	0	15.76746	0.80627	-1.43884	-0.79677	0.853606297170657	6.33771	21.58299	5.942583
Trial1	3	1	blindfold	counterclockwise	practice	Guided	1	0.5	0	15.78745	0.80758	-1.43909	-0.79684	0.854142472122589	6.519577	21.24444	6.164357
Trial1	3	1	blindfold	counterclockwise	practice	Guided	1	0.5	0	15.80745	0.80932	-1.43932	-0.79727	0.855171502425872	6.600473	20.72393	5.777674
Trial1	3	1	blindfold	counterclockwise	practice	Guided	1	0.5	0	15.82745	0.81521	-1.43995	-0.79748	0.857514818764403	6.424508	19.53903	4.599929
Trial1	3	1	blindfold	counterclockwise	practice	Guided	1	0.5	0	15.84746	0.81926	-1.44018	-0.79755	0.859076822471463	6.119134	19.39091	4.698365
Trial1	3	1	blindfold	counterclockwise	practice	Guided	1	0.5	0	15.86745	0.82418	-1.44032	-0.7975	0.860871041296426	5.637038	19.0693	5.101923
Trial1	3	1	blindfold	counterclockwise	practice	Guided	1	0.5	0	15.88745	0.82927	-1.44046	-0.7975	0.862800677536983	5.740256	18.61226	4.987306
Trial1	3	1	blindfold	counterclockwise	practice	Guided	1	0.5	0	15.90746	0.83474	-1.44068	-0.79767	0.865059729642695	5.962996	18.06636	4.845925
Trial1	3	1	blindfold	counterclockwise	practice	Guided	1	0.5	0	15.92744	0.84829	-1.4412	-0.79782	0.870530151822822	5.689274	17.20731	4.199091
Trial1	3	1	blindfold	counterclockwise	practice	Guided	1	0.5	0	15.94745	0.85578	-1.4414	-0.79793	0.873654222626121	5.513832	16.65294	4.137273
Trial1	3	1	blindfold	counterclockwise	practice	Guided	1	0.5	0	15.96745	0.8644	-1.44165	-0.79807	0.877327184792368	5.126311	16.22129	3.693362
Trial1	3	1	blindfold	counterclockwise	practice	Guided	1	0.5	0	15.98746	0.87325	-1.44189	-0.7982	0.881157662487368	4.858808	15.51035	3.614553
Trial1	3	1	blindfold	counterclockwise	practice	Guided	1	0.5	0	16.00745	0.88246	-1.44222	-0.7985901	0.885450021496202	4.672656	14.60052	3.087335
Trial1	3	1	blindfold	counterclockwise	practice	Guided	1	0.5	0	16.02745	0.90258	-1.44308	-0.79869	0.89441401178257	4.369292	13.19133	2.505355
Trial1	3	1	blindfold	counterclockwise	practice	Guided	1	0.5	0	16.04745	0.91329	-1.44338	-0.79866	0.899258810300915	3.990614	12.84855	2.728885
Trial1	3	1	blindfold	counterclockwise	practice	Guided	1	0.5	0	16.06746	0.92463	-1.4436	-0.79861	0.904482483661937	3.683014	12.40844	2.851119
Trial1	3	1	blindfold	counterclockwise	practice	Guided	1	0.5	0	16.08745	0.93572	-1.4438	-0.7986799	0.909803027389921	3.535274	11.86677	2.593058
Trial1	3	1	blindfold	counterclockwise	practice	Guided	1	0.5	0	16.10745	0.94719	-1.44408	-0.79888	0.915526137430227	3.307163	11.15583	2.430319
Trial1	3	1	blindfold	counterclockwise	practice	Guided	1	0.5	0	16.12746	0.9695799	-1.44461	-0.7989	0.926685781982479	3.034267	10.49144	2.186962
Trial1	3	1	blindfold	counterclockwise	practice	Guided	1	0.5	0	16.14745	0.98074	-1.44477	-0.79884	0.932339114467844	2.816194	10.16559	2.339201
Trial1	3	1	blindfold	counterclockwise	practice	Guided	1	0.5	0	16.16745	0.99206	-1.44491	-0.79878	0.938175130771888	2.800201	9.839741	2.520235
Trial1	3	1	blindfold	counterclockwise	practice	Guided	1	0.5	0	16.18745	1.00324	-1.44509	-0.79877	0.944078344852178	2.748009	9.425024	2.424199
Trial1	3	1	blindfold	counterclockwise	practice	Guided	1	0.5	0	16.20746	1.01364	-1.44529	-0.79896	0.949822734325461	2.58132	8.963758	2.374483
Trial1	3	1	blindfold	counterclockwise	practice	Guided	1	0.5	0	16.22745	1.03508	-1.44572	-0.79908	0.961685788646394	2.338015	8.151253	1.773057
Trial1	3	1	blindfold	counterclockwise	practice	Guided	1	0.5	0	16.24745	1.04552	-1.44589	-0.79914	0.967583040902379	2.311681	7.850795	1.696374
Trial1	3	1	blindfold	counterclockwise	practice	Guided	1	0.5	0	16.26746	1.05623	-1.44607	-0.79916	0.973677804828158	2.143784	7.512251	1.691307
Trial1	3	1	blindfold	counterclockwise	practice	Guided	1	0.5	0	16.28745	1.06686	-1.44624	-0.79914	0.979773008068307	2.076209	7.101766	1.735467
Trial1	3	1	blindfold	counterclockwise	practice	Guided	1	0.5	0	16.30745	1.07681	-1.44641	-0.7992	0.985611696457095	2.21742	6.89864	1.646449
Trial1	3	1	blindfold	counterclockwise	practice	Guided	1	0.5	0	16.32745	1.09798	-1.44665	-0.79924	0.998180681935399	2.181519	6.517778	1.529921
Trial1	3	1	blindfold	counterclockwise	practice	Guided	1	0.5	0	16.34746	1.10868	-1.44673	-0.79925	1.00463522113865	2.263053	6.433142	1.533148
Trial1	3	1	blindfold	counterclockwise	practice	Guided	1	0.5	0	16.36745	1.11997	-1.44678	-0.79918	1.01146002525672	2.340489	6.411983	1.626606
Trial1	3	1	blindfold	counterclockwise	practice	Guided	1	0.5	0	16.38745	1.13126	-1.44681	-0.79908	1.01834085844877	2.50108	6.38236	1.957996
Trial1	3	1	blindfold	counterclockwise	practice	Guided	1	0.5	0	16.40746	1.14299	-1.44681	-0.79897	1.02556772893894	2.712127	6.378128	2.064479
Trial1	3	1	blindfold	counterclockwise	practice	Guided	1	0.5	0	16.42744	1.16847	-1.44687	-0.799	1.04175482661813	2.490208	6.069207	2.019863
Trial1	3	1	blindfold	counterclockwise	practice	Guided	1	0.5	0	16.44745	1.18167	-1.44693	-0.79904	1.05030413639268	2.272834	5.925326	1.927825
Trial1	3	1	blindfold	counterclockwise	practice	Guided	1	0.5	0	16.46745	1.19511	-1.44701	-0.79905	1.05908395164254	2.04487	5.866081	1.920992
Trial1	3	1	blindfold	counterclockwise	practice	Guided	1	0.5	0	16.48746	1.20907	-1.44707	-0.79907	1.06831319584686	1.892101	5.709504	1.934016
Trial1	3	1	blindfold	counterclockwise	practice	Guided	1	0.5	0	16.50745	1.22266	-1.44714	-0.79913	1.07742575927374	1.934072	5.552927	1.824303
Trial1	3	1	blindfold	counterclockwise	practice	Guided	1	0.5	0	16.52745	1.25061	-1.44724	-0.79914	1.09637600268412	1.989959	5.523305	1.75976
Trial1	3	1	blindfold	counterclockwise	practice	Guided	1	0.5	0	16.54745	1.26452	-1.44722	-0.79915	1.10595272495727	1.893999	5.536	1.659935
Trial1	3	1	blindfold	counterclockwise	practice	Guided	1	0.5	0	16.56746	1.2788	-1.44724	-0.7991	1.11583615857598	1.62492	5.531768	1.842432
Trial1	3	1	blindfold	counterclockwise	practice	Guided	1	0.5	0	16.58745	1.29249	-1.44724	-0.79903	1.12538409407012	1.712404	5.692577	1.819059
Trial1	3	1	blindfold	counterclockwise	practice	Guided	1	0.5	0	16.60745	1.30383	-1.44721	-0.79837	1.13293308542386	1.86689	5.925326	1.626961
Trial1	3	1	blindfold	counterclockwise	practice	Guided	1	0.5	0	16.62746	1.30303	-1.44728	-0.79752	1.13176646217926	4.712422	5.476755	1.952498
Trial1	3	1	blindfold	counterclockwise	practice	Guided	1	0.5	0	16.64745	1.30262	-1.44724	-0.79655	1.13079211794525	3.726204	5.756054	1.819651
Trial1	3	1	blindfold	counterclockwise	practice	Guided	1	0.5	0	16.66745	1.3021	-1.44711	-0.79492	1.12927506328246	1.783306	6.33581	2.548303
Trial1	3	1	blindfold	counterclockwise	practice	Guided	1	0.5	0	16.68745	1.30135	-1.44684	-0.79268	1.12716611052661	0.652463	7.36837	2.469566
Trial1	3	1	blindfold	counterclockwise	practice	Guided	1	0.5	0	16.70746	1.30075	-1.44646	-0.78715	1.12285594253169	0.883533	7.32182	2.346113
Trial1	3	1	blindfold	counterclockwise	practice	Guided	1	0.5	0	16.72745	1.30109	-1.44642	-0.78417	1.12101196683072	3.898522	6.792845	2.243163
Trial1	3	1	blindfold	counterclockwise	practice	Guided	1	0.5	0	16.74745	1.30168	-1.44659	-0.78106	1.11926121014517	4.466287	6.369665	2.094584
Trial1	3	1	blindfold	counterclockwise	practice	Guided	1	0.5	0	16.76746	1.30205	-1.44673	-0.77836	1.11764425859145	4.024533	6.839395	1.96355
Trial1	3	1	blindfold	counterclockwise	practice	Guided	1	0.5	0	16.78745	1.30197	-1.44663	-0.7756701	1.1157149805781	2.818134	7.39376	2.101572
Trial1	3	1	blindfold	counterclockwise	practice	Guided	1	0.5	0	16.80745	1.30161	-1.44636	-0.77056	1.11190882850993	2.254042	7.842331	2.154204
Trial1	3	1	blindfold	counterclockwise	practice	Guided	1	0.5	0	16.82745	1.30122	-1.44614	-0.76827	1.11004157987026	2.752309	7.575728	2.122215
Trial1	3	1	blindfold	counterclockwise	practice	Guided	1	0.5	0	16.84746	1.30135	-1.44617	-0.7660699	1.10861399268918	3.524335	7.529178	2.159619
Trial1	3	1	blindfold	counterclockwise	practice	Guided	1	0.5	0	16.86745	1.30161	-1.44623	-0.76431	1.10758672820867	3.844956	7.313356	1.858057
Trial1	3	1	blindfold	counterclockwise	practice	Guided	1	0.5	0	16.88745	1.30178	-1.44631	-0.76306	1.10684762660507	3.62389	7.372601	1.682658
Trial1	3	1	blindfold	counterclockwise	practice	Guided	1	0.5	0	16.90746	1.30177	-1.44631	-0.76151	1.10577248163844	3.26556	7.736536	1.700381
Trial1	3	1	blindfold	counterclockwise	practice	Guided	1	0.5	0	16.92744	1.30163	-1.44589	-0.76054	1.10500307410873	3.151989	8.832572	2.892867
Trial1	3	1	blindfold	counterclockwise	practice	Guided	1	0.5	0	16.94745	1.30164	-1.44569	-0.75939	1.10421914061179	3.626158	8.747936	2.783143
Trial1	3	1	blindfold	counterclockwise	practice	Guided	1	0.5	0	16.96745	1.30174	-1.44567	-0.75813	1.10342559113497	3.965959	8.328988	2.608657
Trial1	3	1	blindfold	counterclockwise	practice	Guided	1	0.5	0	16.98746	1.30185	-1.4458	-0.75696	1.10270202856595	3.996761	8.100471	2.410126
Trial1	3	1	blindfold	counterclockwise	practice	Guided	1	0.5	0	17.00745	1.30192	-1.44591	-0.75451	1.10107265593892	3.810765	8.130094	2.293187
Trial1	3	1	blindfold	counterclockwise	practice	Guided	1	0.5	0	17.02745	1.30175	-1.44572	-0.75307	1.09996245114853	3.056442	9.073785	2.800688
Trial1	3	1	blindfold	counterclockwise	practice	Guided	1	0.5	0	17.04745	1.30165	-1.44554	-0.75154	1.09884256681204	3.220789	9.023003	2.697411
Trial1	3	1	blindfold	counterclockwise	practice	Guided	1	0.5	0	17.06746	1.30164	-1.44551	-0.74998	1.09776896627925	3.452249	8.781791	2.742164
Trial1	3	1	blindfold	counterclockwise	practice	Guided	1	0.5	0	17.08745	1.30169	-1.44557	-0.74833	1.09667898837581	3.688066	8.760632	2.662372
Trial1	3	1	blindfold	counterclockwise	practice	Guided	1	0.5	0	17.10745	1.30177	-1.44559	-0.74487	1.09437955312507	3.70499	9.056858	2.692302
Trial1	3	1	blindfold	counterclockwise	practice	Guided	1	0.5	0	17.12746	1.30177	-1.44542	-0.74321	1.09325038728319	3.434636	9.408097	2.70235
Trial1	3	1	blindfold	counterclockwise	practice	Guided	1	0.5	0	17.14745	1.30174	-1.44533	-0.74169	1.09219550998166	3.353114	9.357316	2.501575
Trial1	3	1	blindfold	counterclockwise	practice	Guided	1	0.5	0	17.16745	1.3017	-1.44533	-0.74028	1.09120915025003	3.336301	9.22613	2.629562
Trial1	3	1	blindfold	counterclockwise	practice	Guided	1	0.5	0	17.18745	1.3017	-1.44537	-0.73878	1.09019205460472	3.457709	9.145726	2.78039
Trial1	3	1	blindfold	counterclockwise	practice	Guided	1	0.5	0	17.20746	1.3017	-1.44541	-0.73476	1.08747193471065	3.373311	9.230362	3.015512
Trial1	3	1	blindfold	counterclockwise	practice	Guided	1	0.5	0	17.22745	1.30165	-1.44538	-0.7323999	1.08584173802735	3.139908	9.196507	2.917428
Trial1	3	1	blindfold	counterclockwise	practice	Guided	1	0.5	0	17.24745	1.30159	-1.44541	-0.72988	1.08409940955513	2.908202	9.01454	2.749189
Trial1	3	1	blindfold	counterclockwise	practice	Guided	1	0.5	0	17.26746	1.30151	-1.44547	-0.72721	1.08224433285609	2.884148	9.065321	2.861454
Trial1	3	1	blindfold	counterclockwise	practice	Guided	1	0.5	0	17.28745	1.30147	-1.44545	-0.72411	1.08013394476236	2.94654	9.293839	3.194565
Trial1	3	1	blindfold	counterclockwise	practice	Guided	1	0.5	0	17.30745	1.30147	-1.4454	-0.71656	1.07508710269345	3.029285	9.192275	3.167115
Trial1	3	1	blindfold	counterclockwise	practice	Guided	1	0.5	0	17.32745	1.30156	-1.44559	-0.71232	1.0723329955478	3.105155	8.527883	2.823917
Trial1	3	1	blindfold	counterclockwise	practice	Guided	1	0.5	0	17.34746	1.30156	-1.44571	-0.70813	1.06955430589409	2.967642	8.481333	2.541375
Trial1	3	1	blindfold	counterclockwise	practice	Guided	1	0.5	0	17.36745	1.30149	-1.44577	-0.70346	1.0664156181314	2.656098	8.33322	2.815003
Trial1	3	1	blindfold	counterclockwise	practice	Guided	1	0.5	0	17.38745	1.30137	-1.44581	-0.69867	1.06317145170161	2.412925	8.396697	2.913254
Trial1	3	1	blindfold	counterclockwise	practice	Guided	1	0.5	0	17.40746	1.30126	-1.44582	-0.6867499	1.05529287509479	2.298357	8.185107	3.050752
Trial1	3	1	blindfold	counterclockwise	practice	Guided	1	0.5	0	17.42744	1.30112	-1.44601	-0.67933	1.05037258156913	2.124432	7.673059	3.412124
Trial1	3	1	blindfold	counterclockwise	practice	Guided	1	0.5	0	17.44745	1.30109	-1.44613	-0.6711	1.04504565871203	2.094826	7.431847	3.337282
Trial1	3	1	blindfold	counterclockwise	practice	Guided	1	0.5	0	17.46745	1.30104	-1.44627	-0.66175	1.0390275142291	1.956467	7.165243	3.439284
Trial1	3	1	blindfold	counterclockwise	practice	Guided	1	0.5	0	17.48746	1.30098	-1.4464	-0.6510201	1.03218022696018	1.70641	7.029826	3.647937
Trial1	3	1	blindfold	counterclockwise	practice	Guided	1	0.5	0	17.50745	1.3009	-1.44647	-0.62466	1.01569725625539	1.692728	7.038289	3.782895
Trial1	3	1	blindfold	counterclockwise	practice	Guided	1	0.5	0	17.52745	1.30083	-1.44673	-0.61056	1.00703129150361	1.575969	6.128452	3.278191
Trial1	3	1	blindfold	counterclockwise	practice	Guided	1	0.5	0	17.54745	1.3008	-1.44687	-0.59467	0.99745325277631	1.693624	6.128452	2.904144
Trial1	3	1	blindfold	counterclockwise	practice	Guided	1	0.5	0	17.56746	1.30081	-1.44695	-0.57845	0.987877043757157	1.511712	5.836458	2.877869
Trial1	3	1	blindfold	counterclockwise	practice	Guided	1	0.5	0	17.58745	1.30079	-1.44706	-0.56152	0.978043673368231	1.436811	5.548696	2.721401
Trial1	3	1	blindfold	counterclockwise	practice	Guided	1	0.5	0	17.60745	1.30074	-1.4472	-0.52562	0.957841803524526	1.319814	5.396351	2.345226
Trial1	3	1	blindfold	counterclockwise	practice	Guided	1	0.5	0	17.62746	1.30059	-1.44746	-0.50745	0.947865969557284	1.103446	4.837753	2.008463
Trial1	3	1	blindfold	counterclockwise	practice	Guided	1	0.5	0	17.64745	1.30052	-1.44758	-0.4886	0.937849735128975	0.930596	4.740422	1.846311
Trial1	3	1	blindfold	counterclockwise	practice	Guided	1	0.5	0	17.66745	1.30047	-1.44764	-0.47034	0.928424321950078	0.886741	4.499209	1.516973
Trial1	3	1	blindfold	counterclockwise	practice	Guided	1	0.5	0	17.68745	1.30047	-1.44775	-0.45209	0.919313554766562	0.889386	4.059102	1.680953
Trial1	3	1	blindfold	counterclockwise	practice	Guided	1	0.5	0	17.70746	1.30047	-1.44788	-0.41377	0.901086927425669	0.879692	4.296083	1.589708
Trial1	3	1	blindfold	counterclockwise	practice	Guided	1	0.5	0	17.72745	1.30046	-1.44791	-0.39546	0.892818458757948	0.78103	3.758644	1.665377
Trial1	3	1	blindfold	counterclockwise	practice	Guided	1	0.5	0	17.74745	1.30044	-1.44804	-0.3759	0.884310426206044	0.828918	3.72479	1.470031
Trial1	3	1	blindfold	counterclockwise	practice	Guided	1	0.5	0	17.76746	1.3004	-1.44814	-0.35696	0.876390683729662	0.6694	3.483577	1.335325
Trial1	3	1	blindfold	counterclockwise	practice	Guided	1	0.5	0	17.78745	1.30036	-1.44824	-0.33807	0.868831042734046	0.51917	3.267755	1.378057
Trial1	3	1	blindfold	counterclockwise	practice	Guided	1	0.5	0	17.80745	1.30034	-1.44834	-0.29952	0.854550323215832	0.564212	3.018079	1.332013
Trial1	3	1	blindfold	counterclockwise	practice	Guided	1	0.5	0	17.82745	1.30034	-1.44848	-0.28151	0.848405500122209	0.756449	3.216974	1.274022
Trial1	3	1	blindfold	counterclockwise	practice	Guided	1	0.5	0	17.84746	1.30035	-1.44842	-0.26247	0.842288874599879	0.644653	3.157729	1.350129
Trial1	3	1	blindfold	counterclockwise	practice	Guided	1	0.5	0	17.86745	1.30036	-1.44843	-0.24397	0.836718254096816	0.651259	2.827648	1.249094
Trial1	3	1	blindfold	counterclockwise	practice	Guided	1	0.5	0	17.88745	1.30037	-1.44852	-0.22484	0.831351390224579	0.686036	2.819185	1.209702
Trial1	3	1	blindfold	counterclockwise	practice	Guided	1	0.5	0	17.90746	1.30038	-1.44861	-0.18793	0.82214707735258	0.746732	2.71339	1.089942
Trial1	3	1	blindfold	counterclockwise	practice	Guided	1	0.5	0	17.92744	1.30038	-1.4487	-0.16958	0.818147606761576	0.661458	2.514495	0.982569
Trial1	3	1	blindfold	counterclockwise	practice	Guided	1	0.5	0	17.94745	1.30037	-1.44872	-0.15051	0.814398772816013	0.835498	2.497568	1.200487
Trial1	3	1	blindfold	counterclockwise	practice	Guided	1	0.5	0	17.96745	1.30037	-1.44877	-0.13166	0.811126659080451	0.72169	2.307137	1.43472
Trial1	3	1	blindfold	counterclockwise	practice	Guided	1	0.5	0	17.98746	1.30039	-1.44879	-0.11259	0.808270170419653	0.979397	2.476409	1.211742
Trial1	3	1	blindfold	counterclockwise	practice	Guided	1	0.5	0	18.00745	1.30042	-1.44878	-0.074	0.803833471524992	0.867176	2.379077	1.1492
Trial1	3	1	blindfold	counterclockwise	practice	Guided	1	0.5	0	18.02745	1.30042	-1.44883	-0.055262	0.802325456642751	0.663536	2.328296	0.787285
Trial1	3	1	blindfold	counterclockwise	practice	Guided	1	0.5	0	18.04745	1.30039	-1.44884	-0.036105	0.80120392614511	0.597264	2.112474	0.814624
Trial1	3	1	blindfold	counterclockwise	practice	Guided	1	0.5	0	18.06746	1.30036	-1.44891	-0.017653	0.800554620849029	0.590124	2.099779	0.838897
Trial1	3	1	blindfold	counterclockwise	practice	Guided	1	0.5	0	18.08745	1.30037	-1.44895	0.00090338	0.800370487774734	0.703562	1.998215	0.395495
Trial1	3	1	blindfold	counterclockwise	practice	Guided	1	0.5	0	18.10745	1.30039	-1.44899	0.035556	0.801179374047546	0.715296	1.850102	0.445746
Trial1	3	1	blindfold	counterclockwise	practice	Guided	1	0.5	0	18.12746	1.30038	-1.44901	0.052788	0.802118883860885	0.772686	2.015143	0.368808
Trial1	3	1	blindfold	counterclockwise	practice	Guided	1	0.5	0	18.14745	1.30039	-1.44906	0.069153	0.803371830574854	0.681646	1.621585	0.555704
Trial1	3	1	blindfold	counterclockwise	practice	Guided	1	0.5	0	18.16745	1.30038	-1.44913	0.085048	0.804885888016649	0.717108	1.65544	0.2887
Trial1	3	1	blindfold	counterclockwise	practice	Guided	1	0.5	0	18.18745	1.30037	-1.44915	0.1008	0.806692471226698	0.8257	1.854334	0.063554
Trial1	3	1	blindfold	counterclockwise	practice	Guided	1	0.5	0	18.20746	1.30037	-1.44912	0.12983	0.810831629395676	0.686367	1.718917	0.282789
Trial1	3	1	blindfold	counterclockwise	practice	Guided	1	0.5	0	18.22745	1.30036	-1.44912	0.14448	0.813296098838141	0.750543	1.668135	0.292342
Trial1	3	1	blindfold	counterclockwise	practice	Guided	1	0.5	0	18.24745	1.30037	-1.44918	0.15749	0.815717599262095	0.778992	1.409995	0.295815
Trial1	3	1	blindfold	counterclockwise	practice	Guided	1	0.5	0	18.26746	1.30036	-1.44925	0.17077	0.818375504867688	0.548231	1.68083	0.636361
Trial1	3	1	blindfold	counterclockwise	practice	Guided	1	0.5	0	18.28745	1.30032	-1.44921	0.18428	0.82126199541791	0.646475	1.646976	0.560849
Trial1	3	1	blindfold	counterclockwise	practice	Guided	1	0.5	0	18.30745	1.30031	-1.44918	0.21085	0.827619383446301	0.652367	1.630049	0.569023
Trial1	3	1	blindfold	counterclockwise	practice	Guided	1	0.5	0	18.32745	1.30035	-1.44924	0.22362	0.831002976536618	0.801785	1.371909	0.680997
Trial1	3	1	blindfold	counterclockwise	practice	Guided	1	0.5	0	18.34746	1.30039	-1.4493	0.23635	0.834557057808283	0.784698	1.342286	0.552876
Trial1	3	1	blindfold	counterclockwise	practice	Guided	1	0.5	0	18.36745	1.30041	-1.44933	0.24867	0.838148547155805	0.784356	1.287273	0.695248
Trial1	3	1	blindfold	counterclockwise	practice	Guided	1	0.5	0	18.38745	1.3004	-1.44935	0.26131	0.841975719274959	0.772964	1.168783	0.482032
Trial1	3	1	blindfold	counterclockwise	practice	Guided	1	0.5	0	18.40746	1.30037	-1.4494	0.28677	0.850193581817314	0.712116	1.240723	0.649438
Trial1	3	1	blindfold	counterclockwise	practice	Guided	1	0.5	0	18.42744	1.30035	-1.44949	0.29897	0.854367083235182	0.645614	0.906411	0.277494
Trial1	3	1	blindfold	counterclockwise	practice	Guided	1	0.5	0	18.44745	1.30033	-1.44952	0.3111	0.858668382595029	0.698994	0.97412	0.022889
Trial1	3	1	blindfold	counterclockwise	practice	Guided	1	0.5	0	18.46745	1.3003	-1.44954	0.32248	0.86282886445625	0.490311	0.991047	0.057442
Trial1	3	1	blindfold	counterclockwise	practice	Guided	1	0.5	0	18.48746	1.30025	-1.44953	0.33344	0.866938513061914	0.438112	0.872557	0.045739
Trial1	3	1	blindfold	counterclockwise	practice	Guided	1	0.5	0	18.50745	1.30023	-1.44956	0.35521	0.875523982215891	0.411745	0.648271	0.351583
Trial1	3	1	blindfold	counterclockwise	practice	Guided	1	0.5	0	18.52745	1.30021	-1.44971	0.36572	0.87982222184218	0.350811	0.199642	0.245912
Trial1	3	1	blindfold	counterclockwise	practice	Guided	1	0.5	0	18.54745	1.30017	-1.44983	0.37662	0.884372410732726	0.260546	0.461932	0.022667
Trial1	3	1	blindfold	counterclockwise	practice	Guided	1	0.5	0	18.56746	1.30014	-1.44982	0.38646	0.888580549639503	0.182143	0.326421	0.164159
Trial1	3	1	blindfold	counterclockwise	practice	Guided	1	0.5	0	18.58745	1.30009	-1.44983	0.3967	0.8930368671792	0.091666	0.423665	0.43637
Trial1	3	1	blindfold	counterclockwise	practice	Guided	1	0.5	0	18.60745	1.30005	-1.44982	0.41768	0.90251682162889	0.13658	0.245823	0.261363
Trial1	3	1	blindfold	counterclockwise	practice	Guided	1	0.5	0	18.62746	1.30009	-1.44985	0.42832	0.907525179263523	0.303788	0.707004	0.724718
Trial1	3	1	blindfold	counterclockwise	practice	Guided	1	0.5	0	18.64745	1.30015	-1.4497	0.43946	0.912888372812351	0.417535	0.622368	0.655164
Trial1	3	1	blindfold	counterclockwise	practice	Guided	1	0.5	0	18.66745	1.3002	-1.44964	0.45047	0.918282765903956	0.446822	0.884739	0.769639
Trial1	3	1	blindfold	counterclockwise	practice	Guided	1	0.5	0	18.68745	1.30022	-1.44958	0.46166	0.923840907379148	0.606199	0.740858	0.712309
Trial1	3	1	blindfold	counterclockwise	practice	Guided	1	0.5	0	18.70746	1.30027	-1.44961	0.48508	0.935806935792512	0.53709	0.673149	0.752516
Trial1	3	1	blindfold	counterclockwise	practice	Guided	1	0.5	0	18.72745	1.30027	-1.44958	0.49678	0.941924831117708	0.606192	0.605441	0.592492
Trial1	3	1	blindfold	counterclockwise	practice	Guided	1	0.5	0	18.74745	1.30029	-1.44963	0.50863	0.948244899680163	0.557492	0.677381	0.274849
Trial1	3	1	blindfold	counterclockwise	practice	Guided	1	0.5	0	18.76746	1.3003	-1.44969	0.51965	0.954209824109649	0.487043	0.317627	-0.181681
Trial1	3	1	blindfold	counterclockwise	practice	Guided	1	0.5	0	18.78745	1.30026	-1.44981	0.5303	0.960017758414023	0.436808	0.317558	-0.085417
Trial1	3	1	blindfold	counterclockwise	practice	Guided	1	0.5	0	18.80745	1.30021	-1.44984	0.55195	0.972103297345871	0.366204	0.351309	0.057747
Trial1	3	1	blindfold	counterclockwise	practice	Guided	1	0.5	0	18.82745	1.30016	-1.44981	0.56226	0.97795309637937	0.428102	0.511993	0.379007
Trial1	3	1	blindfold	counterclockwise	practice	Guided	1	0.5	0	18.84746	1.30021	-1.44978	0.57317	0.984306811277997	0.468665	0.279155	0.298452
Trial1	3	1	blindfold	counterclockwise	practice	Guided	1	0.5	0	18.86745	1.30024	-1.44978	0.58361	0.990446743328164	0.47901	0.736128	0.197466
Trial1	3	1	blindfold	counterclockwise	practice	Guided	1	0.5	0	18.88745	1.30024	-1.44969	0.59379	0.996479141359925	0.469699	0.583784	0.083155
Trial1	3	1	blindfold	counterclockwise	practice	Guided	1	0.5	0	18.90746	1.30023	-1.4497	0.61396	1.00862031375608	0.337361	0.642965	0.366853
Trial1	3	1	blindfold	counterclockwise	practice	Guided	1	0.5	0	18.92744	1.30023	-1.4497	0.62339	1.01438809664656	0.524008	0.41437	-0.067337
Trial1	3	1	blindfold	counterclockwise	practice	Guided	1	0.5	0	18.94745	1.30025	-1.44974	0.63301	1.02034394707545	0.439148	0.786726	0.283949
Trial1	3	1	blindfold	counterclockwise	practice	Guided	1	0.5	0	18.96745	1.30022	-1.44966	0.64232	1.02612232306226	0.390745	0.613222	0.293976
Trial1	3	1	blindfold	counterclockwise	practice	Guided	1	0.5	0	18.98746	1.3002	-1.44967	0.65202	1.03220640762915	0.316105	0.596258	0.487717
Trial1	3	1	blindfold	counterclockwise	practice	Guided	1	0.5	0	19.00745	1.30016	-1.44969	0.66997	1.04360705447154	0.388893	0.55394	0.22453
Trial1	3	1	blindfold	counterclockwise	practice	Guided	1	0.5	0	19.02745	1.30023	-1.44995	0.67822	1.04897593344297	0.412361	0.096864	-0.300356
Trial1	3	1	blindfold	counterclockwise	practice	Guided	1	0.5	0	19.04745	1.3002	-1.45001	0.6866601	1.05442972402863	0.311846	0.44379	0.187706
Trial1	3	1	blindfold	counterclockwise	practice	Guided	1	0.5	0	19.06746	1.30016	-1.44986	0.6949	1.05978392859404	0.250176	0.405597	0.321031
Trial1	3	1	blindfold	counterclockwise	practice	Guided	1	0.5	0	19.08745	1.3001	-1.44975	0.70341	1.06533823073874	0.022094	0.803371	0.840369
Trial1	3	1	blindfold	counterclockwise	practice	Guided	1	0.5	0	19.10745	1.30005	-1.44967	0.72039	1.0765880448719	0.311769	0.29131	0.18062
Trial1	3	1	blindfold	counterclockwise	practice	Guided	1	0.5	0	19.12746	1.30014	-1.44985	0.72883	1.08232032377491	0.17636	0.460437	0.506506
Trial1	3	1	blindfold	counterclockwise	practice	Guided	1	0.5	0	19.14745	1.30011	-1.44982	0.7375	1.08815548269015	0.150282	0.333377	0.257875
Trial1	3	1	blindfold	counterclockwise	practice	Guided	1	0.5	0	19.16745	1.30009	-1.44986	0.7459	1.09385131977435	0.05705	0.134446	0.096488
Trial1	3	1	blindfold	counterclockwise	practice	Guided	1	0.5	0	19.18745	1.30004	-1.44991	0.7549601	1.10001304746648	-0.072261	0.303661	0.73077
Trial1	3	1	blindfold	counterclockwise	practice	Guided	1	0.5	0	19.20746	1.29996	-1.44986	0.77318	1.11253914708435	-0.044053	0.303562	0.608893
Trial1	3	1	blindfold	counterclockwise	practice	Guided	1	0.5	0	19.22745	1.29996	-1.44999	0.78233	1.11891747444072	-0.111908	0.066563	0.241617
Trial1	3	1	blindfold	counterclockwise	practice	Guided	1	0.5	0	19.24745	1.29994	-1.44999	0.79152	1.12534798529457	-0.038415	0.155388	-0.018244
Trial1	3	1	blindfold	counterclockwise	practice	Guided	1	0.5	0	19.26746	1.29996	-1.44993	0.80009	1.131406189547	-0.139988	0.18496	-0.199371
Trial1	3	1	blindfold	counterclockwise	practice	Guided	1	0.5	0	19.28745	1.29993	-1.44988	0.80301	1.13345189443033	-0.298259	0.523422	0.232874
Trial1	3	1	blindfold	counterclockwise	practice	Guided	1	0.5	0	19.30745	1.29988	-1.44988	0.80231	1.13292077146195	-1.117318	0.675731	4.171144
Trial1	3	1	blindfold	counterclockwise	practice	Guided	1	0.5	0	19.32745	1.2993	-1.44936	0.80172	1.13209346113619	0.021013	0.24829	3.014693
Trial1	3	1	blindfold	counterclockwise	practice	Guided	1	0.5	0	19.34746	1.29927	-1.44951	0.80128	1.13176060611395	-0.035407	0.916894	2.32558
Trial1	3	1	blindfold	counterclockwise	practice	Guided	1	0.5	0	19.36745	1.29927	-1.44952	0.801	1.13156236898378	0.090271	0.675681	1.7062
Trial1	3	1	blindfold	counterclockwise	practice	Guided	1	0.5	0	19.38745	1.2993	-1.4496	0.80093	1.13153409837863	-0.042549	0.730639	1.549322
Trial1	3	1	blindfold	counterclockwise	practice	Guided	1	0.5	0	19.40746	1.29927	-1.44959	0.80109	1.13162608127789	-0.580722	1.119964	2.300841
Trial1	3	1	blindfold	counterclockwise	practice	Guided	1	0.5	0	19.42744	1.29864	-1.4495	0.80098	1.13110339085219	-0.898579	1.043792	1.866556
Trial1	3	1	blindfold	counterclockwise	practice	Guided	1	0.5	0	19.44745	1.29782	-1.44952	0.80087	1.13044666261008	-1.020133	0.811043	1.693468
Trial1	3	1	blindfold	counterclockwise	practice	Guided	1	0.5	0	19.46745	1.29651	-1.44956	0.80082	1.1294869681848	-1.262528	0.82797	1.637565
Trial1	3	1	blindfold	counterclockwise	practice	Guided	1	0.5	0	19.48746	1.29434	-1.44955	0.80076	1.12791519424544	-1.479367	1.005706	1.556242
Trial1	3	1	blindfold	counterclockwise	practice	Guided	1	0.5	0	19.50745	1.29132	-1.44952	0.80066	1.12571929716907	-1.485453	0.861824	1.253893
Trial1	3	1	blindfold	counterclockwise	practice	Guided	1	0.5	0	19.52745	1.28216	-1.44957	0.80064	1.11928491580868	-1.76946	0.950692	1.315906
Trial1	3	1	blindfold	counterclockwise	practice	Guided	1	0.5	0	19.54745	1.27594	-1.44957	0.80056	1.11488972654723	-1.983908	0.747566	1.040131
Trial1	3	1	blindfold	counterclockwise	practice	Guided	1	0.5	0	19.56746	1.26807	-1.44962	0.80051	1.10939070708622	-2.071232	0.646003	1.06879
Trial1	3	1	blindfold	counterclockwise	practice	Guided	1	0.5	0	19.58745	1.25926	-1.44965	0.8005	1.10330233723668	-1.882135	0.582526	0.979281
Trial1	3	1	blindfold	counterclockwise	practice	Guided	1	0.5	0	19.60745	1.24819	-1.4497	0.8006101	1.09579415078158	-1.879188	0.408979	1.073854
Trial1	3	1	blindfold	counterclockwise	practice	Guided	1	0.5	0	19.62746	1.22341	-1.44976	0.80066	1.07906371513442	-1.757698	0.446881	1.34892
Trial1	3	1	blindfold	counterclockwise	practice	Guided	1	0.5	0	19.64745	1.20923	-1.44975	0.80076	1.06968394553617	-1.679655	0.624554	1.481139
Trial1	3	1	blindfold	counterclockwise	practice	Guided	1	0.5	0	19.66745	1.19401	-1.44969	0.80089	1.05975220905904	-1.744858	0.886926	1.827505
Trial1	3	1	blindfold	counterclockwise	practice	Guided	1	0.5	0	19.68745	1.17743	-1.44958	0.80101	1.04906076604978	-1.423194	0.925012	2.007555
Trial1	3	1	blindfold	counterclockwise	practice	Guided	1	0.5	0	19.70746	1.16075	-1.44953	0.80117	1.03849119368366	-1.253903	1.009648	2.32376
Trial1	3	1	blindfold	counterclockwise	practice	Guided	1	0.5	0	19.72745	1.12593	-1.44949	0.80119	1.01670738151091	-1.014228	0.971562	2.292469
Trial1	3	1	blindfold	counterclockwise	practice	Guided	1	0.5	0	19.74745	1.10854	-1.44951	0.80128	1.00616632595192	-1.011409	1.106979	2.562905
Trial1	3	1	blindfold	counterclockwise	practice	Guided	1	0.5	0	19.76746	1.09044	-1.4495	0.80138	0.995404091294023	-1.01385	0.865767	2.791351
Trial1	3	1	blindfold	counterclockwise	practice	Guided	1	0.5	0	19.78745	1.07276	-1.44955	0.80142	0.985052270286829	-0.932103	0.941939	2.896842
Trial1	3	1	blindfold	counterclockwise	practice	Guided	1	0.5	0	19.80745	1.05499	-1.44954	0.80108	0.974547642277059	-0.928446	0.929244	2.558728
Trial1	3	1	blindfold	counterclockwise	practice	Guided	1	0.5	0	19.82745	1.01874	-1.44959	0.80096	0.954268398435601	-0.864234	0.853071	1.943592
Trial1	3	1	blindfold	counterclockwise	practice	Guided	1	0.5	0	19.84746	1.00068	-1.44961	0.80094	0.944555649315347	-0.940369	0.679568	1.846463
Trial1	3	1	blindfold	counterclockwise	practice	Guided	1	0.5	0	19.86745	0.98186	-1.44965	0.80097	0.934741661538697	-1.058004	0.789594	2.027197
Trial1	3	1	blindfold	counterclockwise	practice	Guided	1	0.5	0	19.88745	0.96335	-1.44962	0.80092	0.925292430771284	-0.950949	0.730349	1.758884
Trial1	3	1	blindfold	counterclockwise	practice	Guided	1	0.5	0	19.90746	0.9446501	-1.44964	0.80098	0.916123726004764	-0.943293	0.548382	1.753933
Trial1	3	1	blindfold	counterclockwise	practice	Guided	1	0.5	0	19.92744	0.90598	-1.44963	0.80106	0.89806281221725	-1.114414	0.675336	2.143304
Trial1	3	1	blindfold	counterclockwise	practice	Guided	1	0.5	0	19.94745	0.8865399	-1.44964	0.80115	0.889524809954028	-1.124318	0.759972	2.249753
Trial1	3	1	blindfold	counterclockwise	practice	Guided	1	0.5	0	19.96745	0.86684	-1.44963	0.80117	0.881161134231228	-0.843848	0.594932	2.380092
Trial1	3	1	blindfold	counterclockwise	practice	Guided	1	0.5	0	19.98746	0.84647	-1.44966	0.80115	0.872858937694661	-0.759331	0.62455	2.280673
Trial1	3	1	blindfold	counterclockwise	practice	Guided	1	0.5	0	20.00745	0.82671	-1.44969	0.80117	0.865224115502413	-0.797508	0.637241	2.322855
Trial1	3	1	blindfold	counterclockwise	practice	Guided	1	0.5	0	20.02745	0.78643	-1.44964	0.80116	0.850822811066175	-0.81659	0.789586	2.272252
Trial1	3	1	blindfold	counterclockwise	practice	Guided	1	0.5	0	20.04745	0.76655	-1.44962	0.80115	0.844328236078596	-0.628468	0.781123	2.310279
Trial1	3	1	blindfold	counterclockwise	practice	Guided	1	0.5	0	20.06746	0.74684	-1.44963	0.80114	0.838305017204352	-0.534869	0.679559	2.316313
Trial1	3	1	blindfold	counterclockwise	practice	Guided	1	0.5	0	20.08745	0.72677	-1.44966	0.80113	0.832606704456964	-0.640135	0.628778	2.264191
Trial1	3	1	blindfold	counterclockwise	practice	Guided	1	0.5	0	20.10745	0.70743	-1.44968	0.80114	0.827558169073009	-0.576779	0.607619	2.227411
Trial1	3	1	blindfold	counterclockwise	practice	Guided	1	0.5	0	20.12746	0.66862	-1.44972	0.80119	0.818741807370201	-0.507337	0.472181	2.378137
Trial1	3	1	blindfold	counterclockwise	practice	Guided	1	0.5	0	20.14745	0.64979	-1.44975	0.80124	0.815121183587011	-0.674324	0.459376	2.421531
Trial1	3	1	blindfold	counterclockwise	practice	Guided	1	0.5	0	20.16745	0.63045	-1.44977	0.80129	0.811839165262061	-0.898919	0.526986	2.573343
Trial1	3	1	blindfold	counterclockwise	practice	Guided	1	0.5	0	20.18745	0.61156	-1.44976	0.8013	0.809028676232559	-0.852394	0.632741	2.60207
Trial1	3	1	blindfold	counterclockwise	practice	Guided	1	0.5	0	20.20746	0.59204	-1.44972	0.80138	0.80664814648258	-0.656885	0.581959	2.664393
Trial1	3	1	blindfold	counterclockwise	practice	Guided	1	0.5	0	20.22745	0.5546	-1.44974	0.8014	0.803257822474084	-0.621042	0.480272	2.767994
Trial1	3	1	blindfold	counterclockwise	practice	Guided	1	0.5	0	20.24745	0.53606	-1.44975	0.8014	0.802210876993176	-0.913109	0.560594	2.747549
Trial1	3	1	blindfold	counterclockwise	practice	Guided	1	0.5	0	20.26746	0.51687	-1.44973	0.8013901	0.801567595911942	-0.819797	0.649462	2.809714
Trial1	3	1	blindfold	counterclockwise	practice	Guided	1	0.5	0	20.28745	0.49823	-1.44972	0.80141	0.801411973990107	-0.613687	0.315104	2.818721
Trial1	3	1	blindfold	counterclockwise	practice	Guided	1	0.5	0	20.30745	0.47976	-1.44979	0.80153	0.801785510310959	-0.419866	0.234615	2.825501
Trial1	3	1	blindfold	counterclockwise	practice	Guided	1	0.5	0	20.32745	0.44209	-1.44987	0.80158	0.80366913773425	-1.007236	0.458746	3.189574
Trial1	3	1	blindfold	counterclockwise	practice	Guided	1	0.5	0	20.34746	0.42365	-1.4498	0.8015699	0.805197919516934	-0.864703	0.60681	3.115288
Trial1	3	1	blindfold	counterclockwise	practice	Guided	1	0.5	0	20.36745	0.40576	-1.44972	0.8015699	0.807090791675313	-0.573344	0.577187	3.07275
Trial1	3	1	blindfold	counterclockwise	practice	Guided	1	0.5	0	20.38745	0.38693	-1.44973	0.80161	0.809545186055655	-0.614315	0.403598	3.298305
Trial1	3	1	blindfold	counterclockwise	practice	Guided	1	0.5	0	20.40746	0.36771	-1.44978	0.8016599	0.812501881651637	-0.933085	0.36963	3.243511
Trial1	3	1	blindfold	counterclockwise	practice	Guided	1	0.5	0	20.42744	0.33156	-1.44978	0.80162	0.819125547909211	-0.82233	0.471024	3.268187
Trial1	3	1	blindfold	counterclockwise	practice	Guided	1	0.5	0	20.44745	0.31253	-1.44979	0.80156	0.823190996682633	-0.568118	0.293187	3.0921
Trial1	3	1	blindfold	counterclockwise	practice	Guided	1	0.5	0	20.46745	0.2947	-1.44986	0.80152	0.827394939353753	-0.723722	0.090018	3.046834
Trial1	3	1	blindfold	counterclockwise	practice	Guided	1	0.5	0	20.48746	0.27571	-1.44995	0.8015	0.832290992380349	-1.007505	0.026528	2.979192
Trial1	3	1	blindfold	counterclockwise	practice	Guided	1	0.5	0	20.50745	0.25701	-1.44999	0.80143	0.837456967443601	-1.06117	0.111143	3.046711
Trial1	3	1	blindfold	counterclockwise	practice	Guided	1	0.5	0	20.52745	0.21826	-1.44993	0.80131	0.849396930363188	-0.694074	-0.049736	2.56465
Trial1	3	1	blindfold	counterclockwise	practice	Guided	1	0.5	0	20.54745	0.19907	-1.45003	0.80129	0.855934866071569	-0.705738	-0.053934	2.536963
Trial1	3	1	blindfold	counterclockwise	practice	Guided	1	0.5	0	20.56746	0.17922	-1.45005	0.80132	0.863141693380625	-0.916385	0.030705	2.721081
Trial1	3	1	blindfold	counterclockwise	practice	Guided	1	0.5	0	20.58745	0.15976	-1.45001	0.80129	0.87053367758426	-0.864518	-0.02431	2.536774
Trial1	3	1	blindfold	counterclockwise	practice	Guided	1	0.5	0	20.60745	0.14009	-1.45001	0.80125	0.878371639704081	-0.633416	-0.117387	2.415718
Trial1	3	1	blindfold	counterclockwise	practice	Guided	1	0.5	0	20.62746	0.10007	-1.45009	0.80129	0.895549903807884	-0.902992	-0.24424	2.595737
Trial1	3	1	blindfold	counterclockwise	practice	Guided	1	0.5	0	20.64745	0.080221	-1.45012	0.80135	0.90464149230824	-0.908474	-0.180694	2.720555
Trial1	3	1	blindfold	counterclockwise	practice	Guided	1	0.5	0	20.66745	0.059571	-1.4501	0.8013901	0.914441751973957	-0.795949	-0.091783	2.825348
Trial1	3	1	blindfold	counterclockwise	practice	Guided	1	0.5	0	20.68745	0.038832	-1.45008	0.80133	0.924556998967923	-0.538946	-0.18484	2.61689
Trial1	3	1	blindfold	counterclockwise	practice	Guided	1	0.5	0	20.70746	0.018823	-1.45009	0.80117	0.934561213037846	-0.572365	-0.269414	2.434018
Trial1	3	1	blindfold	counterclockwise	practice	Guided	1	0.5	0	20.72745	-0.020892	-1.45017	0.80115	0.955599153815619	-0.763532	-0.320006	2.330003
Trial1	3	1	blindfold	counterclockwise	practice	Guided	1	0.5	0	20.74745	-0.040708	-1.45017	0.80113	0.96652698400631	-0.51936	-0.391859	2.25123
Trial1	3	1	blindfold	counterclockwise	practice	Guided	1	0.5	0	20.76746	-0.060931	-1.4502	0.80105	0.977918555907831	-0.423695	-0.577989	2.092531
Trial1	3	1	blindfold	counterclockwise	practice	Guided	1	0.5	0	20.78745	-0.080272	-1.45028	0.80102	0.989115047345183	-0.417426	-0.709175	1.97655
Trial1	3	1	blindfold	counterclockwise	practice	Guided	1	0.5	0	20.80745	-0.099382	-1.45033	0.80114	1.00054190114084	-0.659588	-0.654161	2.201307
Trial1	3	1	blindfold	counterclockwise	practice	Guided	1	0.5	0	20.82745	-0.13781	-1.45024	0.80113	1.02401702008403	-0.612086	-0.560879	2.202472
Trial1	3	1	blindfold	counterclockwise	practice	Guided	1	0.5	0	20.84746	-0.15659	-1.45026	0.80114	1.03582612613957	-0.543358	-0.548183	2.302313
Trial1	3	1	blindfold	counterclockwise	practice	Guided	1	0.5	0	20.86745	-0.17518	-1.45027	0.80112	1.04769335184101	-0.359272	-0.518509	2.256328
Trial1	3	1	blindfold	counterclockwise	practice	Guided	1	0.5	0	20.88745	-0.19401	-1.45027	0.80109	1.05990333408729	-0.193106	-0.721628	2.178428
Trial1	3	1	blindfold	counterclockwise	practice	Guided	1	0.5	0	20.90746	-0.21181	-1.45031	0.80107	1.07162805451787	-0.214516	-0.598905	2.127316
Trial1	3	1	blindfold	counterclockwise	practice	Guided	1	0.5	0	20.92744	-0.2469	-1.45029	0.80111	1.09527932696044	-0.31916	-0.658142	2.227565
Trial1	3	1	blindfold	counterclockwise	practice	Guided	1	0.5	0	20.94745	-0.2642	-1.4503	0.80112	1.10715625182961	-0.123706	-0.708924	2.264609
Trial1	3	1	blindfold	counterclockwise	practice	Guided	1	0.5	0	20.96745	-0.27995	-1.45032	0.80103	1.11802107138405	-0.099119	-0.785096	2.011657
Trial1	3	1	blindfold	counterclockwise	practice	Guided	1	0.5	0	20.98746	-0.29607	-1.45038	0.801	1.12930441354391	-0.198235	-0.88666	1.883365
Trial1	3	1	blindfold	counterclockwise	practice	Guided	1	0.5	0	21.00745	-0.305	-1.4504	0.80146	1.13594154229344	-1.083189	-0.755474	1.629191
Trial1	3	1	blindfold	counterclockwise	practice	Guided	1	0.5	0	21.02745	-0.30256	-1.45025	0.80229	1.13480030866499	-4.371858	0.522514	5.499505
Trial1	3	1	blindfold	counterclockwise	practice	Guided	1	0.5	0	21.04745	-0.30214	-1.44996	0.80249	1.13464477664644	-1.885154	-0.078432	5.554018
Trial1	3	1	blindfold	counterclockwise	practice	Guided	1	0.5	0	21.06746	-0.30133	-1.45012	0.80187	1.1336336478435	-0.303654	-1.631487	3.408576
Trial1	3	1	blindfold	counterclockwise	practice	Guided	1	0.5	0	21.08745	-0.30063	-1.45054	0.80122	1.1326790763981	-0.703146	-1.61456	1.677387
Trial1	3	1	blindfold	counterclockwise	practice	Guided	1	0.5	0	21.10745	-0.3005	-1.45067	0.80115	1.13253764799647	-1.165136	-0.738577	1.628475
Trial1	3	1	blindfold	counterclockwise	practice	Guided	1	0.5	0	21.12746	-0.30049	-1.45024	0.80107	1.13247402942297	-0.51907	-0.484609	2.23883
Trial1	3	1	blindfold	counterclockwise	practice	Guided	1	0.5	0	21.14745	-0.30041	-1.45028	0.80076	1.13219821537358	-0.561317	-1.06013	1.050665
Trial1	3	1	blindfold	counterclockwise	practice	Guided	1	0.5	0	21.16745	-0.30039	-1.45039	0.8005	1.13200016402316	-1.164327	-0.937408	0.568184
Trial1	3	1	blindfold	counterclockwise	practice	Guided	1	0.5	0	21.18745	-0.30052	-1.45044	0.80037	1.13200016632306	-1.633834	-0.924712	0.389169
Trial1	3	1	blindfold	counterclockwise	practice	Guided	1	0.5	0	21.20746	-0.30065	-1.45046	0.80015	1.13193661696503	-1.559226	-0.983958	0.292207
Trial1	3	1	blindfold	counterclockwise	practice	Guided	1	0.5	0	21.22745	-0.30068	-1.45058	0.79971	1.13164686251104	-1.263856	-1.546787	-0.839759
Trial1	3	1	blindfold	counterclockwise	practice	Guided	1	0.5	0	21.24745	-0.30067	-1.45073	0.79853	1.1308061631616	-1.307535	-1.775304	-1.420516
Trial1	3	1	blindfold	counterclockwise	practice	Guided	1	0.5	0	21.26746	-0.30068	-1.45085	0.7961	1.12909859110049	-1.412743	-1.779536	-1.945992
Trial1	3	1	blindfold	counterclockwise	practice	Guided	1	0.5	0	21.28745	-0.3007	-1.4509	0.79209	1.12628907047819	-1.38847	-1.804927	-2.372303
Trial1	3	1	blindfold	counterclockwise	practice	Guided	1	0.5	0	21.30745	-0.3007	-1.45095	0.7796201	1.11755444105557	-1.391001	-2.067298	-2.569899
Trial1	3	1	blindfold	counterclockwise	practice	Guided	1	0.5	0	21.32745	-0.30075	-1.4511	0.77083	1.11147624413785	-1.657577	-2.206948	-2.634453
Trial1	3	1	blindfold	counterclockwise	practice	Guided	1	0.5	0	21.34746	-0.30082	-1.45115	0.7604	1.10431916446882	-1.765635	-2.37622	-2.737831
Trial1	3	1	blindfold	counterclockwise	practice	Guided	1	0.5	0	21.36745	-0.30087	-1.45118	0.7488	1.09640055116133	-1.609006	-2.198484	-2.57879
Trial1	3	1	blindfold	counterclockwise	practice	Guided	1	0.5	0	21.38745	-0.30081	-1.45117	0.73618	1.08777648176508	-1.375424	-2.401611	-2.566389
Trial1	3	1	blindfold	counterclockwise	practice	Guided	1	0.5	0	21.40746	-0.30072	-1.4512	0.70679	1.06803776847264	-1.384444	-2.621664	-2.175658
Trial1	3	1	blindfold	counterclockwise	practice	Guided	1	0.5	0	21.42744	-0.30075	-1.45119	0.6914001	1.05793885488533	-1.55564	-2.579346	-1.594121
Trial1	3	1	blindfold	counterclockwise	practice	Guided	1	0.5	0	21.44745	-0.30077	-1.45121	0.67513	1.04739343986953	-1.413361	-2.308511	-1.526731
Trial1	3	1	blindfold	counterclockwise	practice	Guided	1	0.5	0	21.46745	-0.30075	-1.45118	0.65892	1.03700348207959	-1.419454	-2.253498	-1.324686
Trial1	3	1	blindfold	counterclockwise	practice	Guided	1	0.5	0	21.48746	-0.30071	-1.45116	0.64213	1.02638562510286	-1.335105	-2.405842	-1.729344
Trial1	3	1	blindfold	counterclockwise	practice	Guided	1	0.5	0	21.50745	-0.30066	-1.4512	0.60685	1.00465089199805	-1.326488	-2.350829	-1.502879
Trial1	3	1	blindfold	counterclockwise	practice	Guided	1	0.5	0	21.52745	-0.30059	-1.45121	0.58893	0.993872687682535	-1.127579	-2.570883	-1.46403
Trial1	3	1	blindfold	counterclockwise	practice	Guided	1	0.5	0	21.54745	-0.30056	-1.45125	0.56957	0.98250002555644	-1.080288	-2.418538	-1.340676
Trial1	3	1	blindfold	counterclockwise	practice	Guided	1	0.5	0	21.56746	-0.30057	-1.45122	0.55149	0.972138659130171	-1.156061	-2.278888	-1.345045
Trial1	3	1	blindfold	counterclockwise	practice	Guided	1	0.5	0	21.58745	-0.30059	-1.45117	0.53248	0.961498473035375	-1.226425	-2.249266	-1.282609
Trial1	3	1	blindfold	counterclockwise	practice	Guided	1	0.5	0	21.60745	-0.3006	-1.45116	0.49414	0.940815984050722	-1.237821	-2.198484	-1.099578
Trial1	3	1	blindfold	counterclockwise	practice	Guided	1	0.5	0	21.62746	-0.30063	-1.45115	0.47425	0.930549021914044	-1.13979	-2.37622	-1.152215
Trial1	3	1	blindfold	counterclockwise	practice	Guided	1	0.5	0	21.64745	-0.3006	-1.45112	0.45484	0.920782155166921	-1.15247	-1.783768	-1.304222
Trial1	3	1	blindfold	counterclockwise	practice	Guided	1	0.5	0	21.66745	-0.30058	-1.45102	0.43469	0.910979540476765	-1.133643	-1.944576	-1.208706
Trial1	3	1	blindfold	counterclockwise	practice	Guided	1	0.5	0	21.68745	-0.30056	-1.45102	0.41508	0.901769219441569	-1.127816	-2.088457	-1.050044
Trial1	3	1	blindfold	counterclockwise	practice	Guided	1	0.5	0	21.70746	-0.30055	-1.45101	0.37549	0.884235842010334	-1.089284	-1.826086	-0.891846
Trial1	3	1	blindfold	counterclockwise	practice	Guided	1	0.5	0	21.72745	-0.30049	-1.45093	0.35619	0.876159552605196	-0.814819	-1.838781	-0.68408
Trial1	3	1	blindfold	counterclockwise	practice	Guided	1	0.5	0	21.74745	-0.30042	-1.45092	0.33644	0.868253422616254	-0.791871	-2.037676	-0.841087
Trial1	3	1	blindfold	counterclockwise	practice	Guided	1	0.5	0	21.76746	-0.3004	-1.45098	0.31758	0.861102310340874	-0.941887	-2.020749	-0.732282
Trial1	3	1	blindfold	counterclockwise	practice	Guided	1	0.5	0	21.78745	-0.30054	-1.45092	0.29921	0.854629114398287	-1.160992	-1.864172	-0.245469
Trial1	3	1	blindfold	counterclockwise	practice	Guided	1	0.5	0	21.80745	-0.30054	-1.45092	0.26351	0.842794047267784	-1.245604	-1.809159	-0.326564
Trial1	3	1	blindfold	counterclockwise	practice	Guided	1	0.5	0	21.82745	-0.30063	-1.45092	0.24609	0.837596972081308	-1.144164	-1.936113	-0.351794
Trial1	3	1	blindfold	counterclockwise	practice	Guided	1	0.5	0	21.84746	-0.3006	-1.45095	0.23005	0.832996608043639	-0.99407	-1.95304	-0.464977
Trial1	3	1	blindfold	counterclockwise	practice	Guided	1	0.5	0	21.86745	-0.30054	-1.45096	0.21345	0.828507815684102	-0.947031	-1.800695	-0.248863
Trial1	3	1	blindfold	counterclockwise	practice	Guided	1	0.5	0	21.88745	-0.30048	-1.45093	0.19768	0.824527515866368	-0.878009	-1.677973	-0.378689
Trial1	3	1	blindfold	counterclockwise	practice	Guided	1	0.5	0	21.90746	-0.30044	-1.45088	0.16617	0.817506381814819	-0.801878	-1.876867	-0.715013
Trial1	3	1	blindfold	counterclockwise	practice	Guided	1	0.5	0	21.92744	-0.30045	-1.45089	0.15101	0.814569957467741	-1.018866	-1.631423	-0.462815
Trial1	3	1	blindfold	counterclockwise	practice	Guided	1	0.5	0	21.94745	-0.30051	-1.45083	0.13572	0.811933594093964	-1.103138	-1.677973	-0.51471
Trial1	3	1	blindfold	counterclockwise	practice	Guided	1	0.5	0	21.96745	-0.30055	-1.45083	0.12122	0.809675591494939	-1.112736	-1.512933	-0.435734
Trial1	3	1	blindfold	counterclockwise	practice	Guided	1	0.5	0	21.98746	-0.30054	-1.45079	0.10698	0.807656493478216	-1.053258	-1.57641	-0.500588
Trial1	3	1	blindfold	counterclockwise	practice	Guided	1	0.5	0	22.00745	-0.30049	-1.45082	0.07891999	0.804370929516409	-0.871404	-1.771072	-0.518449
Trial1	3	1	blindfold	counterclockwise	practice	Guided	1	0.5	0	22.02745	-0.3004	-1.45085	0.065074	0.803040949934588	-0.740082	-1.703364	-0.567272
Trial1	3	1	blindfold	counterclockwise	practice	Guided	1	0.5	0	22.04745	-0.30038	-1.45086	0.051935	0.802063198826086	-0.741825	-1.703364	-0.918574
Trial1	3	1	blindfold	counterclockwise	practice	Guided	1	0.5	0	22.06746	-0.30039	-1.45087	0.037697	0.801277245392388	-0.785613	-1.821854	-1.116038
Trial1	3	1	blindfold	counterclockwise	practice	Guided	1	0.5	0	22.08745	-0.3004	-1.45087	0.023786	0.800753342774903	-0.829663	-1.559482	-0.844525
Trial1	3	1	blindfold	counterclockwise	practice	Guided	1	0.5	0	22.10745	-0.30042	-1.45081	-0.0053246	0.80043769635637	-0.822359	-1.597569	-0.69166
Trial1	3	1	blindfold	counterclockwise	practice	Guided	1	0.5	0	22.12746	-0.30038	-1.45088	-0.01975	0.800623627746577	-0.66821	-2.02498	-1.450295
Trial1	3	1	blindfold	counterclockwise	practice	Guided	1	0.5	0	22.14745	-0.30033	-1.45093	-0.03531	0.801108530835105	-0.640828	-1.758377	-1.619965
Trial1	3	1	blindfold	counterclockwise	practice	Guided	1	0.5	0	22.16745	-0.30032	-1.45089	-0.052011	0.8020082577233	-0.740353	-1.610264	-1.497259
Trial1	3	1	blindfold	counterclockwise	practice	Guided	1	0.5	0	22.18745	-0.30034	-1.45083	-0.068782	0.803290155712059	-0.6653	-1.64835	-1.38211
Trial1	3	1	blindfold	counterclockwise	practice	Guided	1	0.5	0	22.20746	-0.30036	-1.45083	-0.1037	0.807050067350053	-0.859207	-1.788	-1.365417
Trial1	3	1	blindfold	counterclockwise	practice	Guided	1	0.5	0	22.22745	-0.30043	-1.45092	-0.1227	0.809779892447765	-0.827689	-1.682205	-1.18637
Trial1	3	1	blindfold	counterclockwise	practice	Guided	1	0.5	0	22.24745	-0.30043	-1.45087	-0.14079	0.812717668617022	-0.749641	-1.597569	-0.963279
Trial1	3	1	blindfold	counterclockwise	practice	Guided	1	0.5	0	22.26746	-0.30041	-1.45081	-0.15902	0.816053631712994	-0.834897	-1.57641	-0.887697
Trial1	3	1	blindfold	counterclockwise	practice	Guided	1	0.5	0	22.28745	-0.3004	-1.45077	-0.17743	0.819830194913554	-0.707938	-1.631423	-1.047818
Trial1	3	1	blindfold	counterclockwise	practice	Guided	1	0.5	0	22.30745	-0.30039	-1.4508	-0.2142	0.828556456976207	-0.810301	-1.559482	-0.899646
Trial1	3	1	blindfold	counterclockwise	practice	Guided	1	0.5	0	22.32745	-0.30043	-1.45076	-0.23289	0.833622181403021	-0.974625	-1.521396	-0.624488
Trial1	3	1	blindfold	counterclockwise	practice	Guided	1	0.5	0	22.34746	-0.30045	-1.45073	-0.25133	0.838979723214978	-0.85455	-1.398674	-0.627283
Trial1	3	1	blindfold	counterclockwise	practice	Guided	1	0.5	0	22.36745	-0.30045	-1.45068	-0.26911	0.844476398107102	-0.865401	-1.280184	-0.682026
Trial1	3	1	blindfold	counterclockwise	practice	Guided	1	0.5	0	22.38745	-0.30043	-1.45066	-0.28673	0.85023659802086	-0.832799	-1.326733	-0.678273
Trial1	3	1	blindfold	counterclockwise	practice	Guided	1	0.5	0	22.40746	-0.3004	-1.45063	-0.32149	0.862552001753474	-0.749492	-1.038971	-0.376161
Trial1	3	1	blindfold	counterclockwise	practice	Guided	1	0.5	0	22.42744	-0.30035	-1.45056	-0.33806	0.86881798845252	-0.76835	-1.148998	-0.392977
Trial1	3	1	blindfold	counterclockwise	practice	Guided	1	0.5	0	22.44745	-0.30034	-1.45058	-0.35484	0.875474467637592	-0.701817	-1.119375	-0.513365
Trial1	3	1	blindfold	counterclockwise	practice	Guided	1	0.5	0	22.46745	-0.30035	-1.45057	-0.37086	0.882098216944985	-0.695781	-1.081289	-0.335929
Trial1	3	1	blindfold	counterclockwise	practice	Guided	1	0.5	0	22.48746	-0.30036	-1.45053	-0.38652	0.888804719478801	-0.795653	-0.971262	-0.133702
Trial1	3	1	blindfold	counterclockwise	practice	Guided	1	0.5	0	22.50745	-0.30037	-1.45048	-0.41714	0.902550793455405	-0.798487	-0.937408	-0.154489
Trial1	3	1	blindfold	counterclockwise	practice	Guided	1	0.5	0	22.52745	-0.30033	-1.45051	-0.43173	0.909350799655027	-0.561767	-1.081289	-0.330693
Trial1	3	1	blindfold	counterclockwise	practice	Guided	1	0.5	0	22.54745	-0.3003	-1.45054	-0.44585	0.916112618052071	-0.570734	-0.979726	-0.144215
Trial1	3	1	blindfold	counterclockwise	practice	Guided	1	0.5	0	22.56746	-0.30029	-1.4505	-0.45983	0.922988492313575	-0.533952	-0.785063	0.165147
Trial1	3	1	blindfold	counterclockwise	practice	Guided	1	0.5	0	22.58745	-0.3003	-1.45041	-0.4729	0.929577595674424	-0.689871	-0.785063	-0.025234
Trial1	3	1	blindfold	counterclockwise	practice	Guided	1	0.5	0	22.60745	-0.30031	-1.45043	-0.49826	0.942740204155033	-0.596911	-0.916249	-0.045594
Trial1	3	1	blindfold	counterclockwise	practice	Guided	1	0.5	0	22.62746	-0.30032	-1.45048	-0.51033	0.949183244823158	-0.646886	-0.988189	-0.346827
Trial1	3	1	blindfold	counterclockwise	practice	Guided	1	0.5	0	22.64745	-0.30032	-1.45049	-0.52258	0.95582529091654	-0.598703	-1.047435	-0.336469
Trial1	3	1	blindfold	counterclockwise	practice	Guided	1	0.5	0	22.66745	-0.3003	-1.4505	-0.53406	0.962133139656374	-0.571483	-0.945871	-0.547845
Trial1	3	1	blindfold	counterclockwise	practice	Guided	1	0.5	0	22.68745	-0.30029	-1.45048	-0.54641	0.969034585518992	-0.604312	-0.988189	-0.777617
Trial1	3	1	blindfold	counterclockwise	practice	Guided	1	0.5	0	22.70746	-0.30028	-1.4505	-0.57133	0.98329347975614	-0.5605	-1.115143	-0.699801
Trial1	3	1	blindfold	counterclockwise	practice	Guided	1	0.5	0	22.72745	-0.30027	-1.45058	-0.58386	0.990618294158581	-0.59373	-1.170157	-0.748812
Trial1	3	1	blindfold	counterclockwise	practice	Guided	1	0.5	0	22.74745	-0.30028	-1.45057	-0.59699	0.998421320529386	-0.528296	-1.047435	-0.782311
Trial1	3	1	blindfold	counterclockwise	practice	Guided	1	0.5	0	22.76746	-0.30026	-1.45054	-0.61009	1.00629315243924	-0.517057	-1.098216	-0.92575
Trial1	3	1	blindfold	counterclockwise	practice	Guided	1	0.5	0	22.78745	-0.30026	-1.45052	-0.62363	1.01455923454419	-0.475428	-0.979726	-1.141071
Trial1	3	1	blindfold	counterclockwise	practice	Guided	1	0.5	0	22.80745	-0.30026	-1.45051	-0.65169	1.0320445453895	-0.591746	-1.030507	-0.816376
Trial1	3	1	blindfold	counterclockwise	practice	Guided	1	0.5	0	22.82745	-0.30033	-1.45049	-0.66548	1.04086101696627	-0.683422	-1.009348	-0.484344
Trial1	3	1	blindfold	counterclockwise	practice	Guided	1	0.5	0	22.84746	-0.30034	-1.45047	-0.67957	1.04993306479375	-0.627749	-0.971262	-0.436439
Trial1	3	1	blindfold	counterclockwise	practice	Guided	1	0.5	0	22.86745	-0.30034	-1.45046	-0.69322	1.05881916448353	-0.667362	-0.818917	-0.62384
Trial1	3	1	blindfold	counterclockwise	practice	Guided	1	0.5	0	22.88745	-0.30035	-1.45043	-0.70678	1.06775377814982	-0.772843	-0.810454	-0.439048
Trial1	3	1	blindfold	counterclockwise	practice	Guided	1	0.5	0	22.90746	-0.30037	-1.45041	-0.73362	1.08572115943844	-0.752758	-0.861235	-0.346696
Trial1	3	1	blindfold	counterclockwise	practice	Guided	1	0.5	0	22.92744	-0.30038	-1.45042	-0.74678	1.09466363180505	-0.746292	-0.899322	-0.204003
Trial1	3	1	blindfold	counterclockwise	practice	Guided	1	0.5	0	22.94745	-0.30039	-1.45044	-0.75878	1.10289222166957	-0.869807	-0.933176	-0.177461
Trial1	3	1	blindfold	counterclockwise	practice	Guided	1	0.5	0	22.96745	-0.30041	-1.45045	-0.77109	1.1114117182453	-0.884518	-0.840076	-0.098353
Trial1	3	1	blindfold	counterclockwise	practice	Guided	1	0.5	0	22.98746	-0.30044	-1.45045	-0.7824	1.11930960590391	-0.914652	-1.085521	0.233423
Trial1	3	1	blindfold	counterclockwise	practice	Guided	1	0.5	0	23.00745	-0.30047	-1.4505	-0.80253	1.13349309574278	-1.0242	-1.01358	-0.044605
Trial1	3	1	blindfold	counterclockwise	practice	Guided	1	0.5	0	23.02745	-0.30049	-1.45049	-0.80325	1.13401711335613	-0.99229	-0.273008	-1.231739
Trial1	3	1	blindfold	counterclockwise	practice	Guided	1	0.5	0	23.04745	-0.30048	-1.45048	-0.80197	1.13310376064364	-0.48923	-1.834502	-2.342965
Trial1	3	1	blindfold	counterclockwise	practice	Guided	1	0.5	0	23.06744	-0.30034	-1.45081	-0.80118	1.13244580931321	0.05172	-2.55814	-1.642993
Trial1	3	1	blindfold	counterclockwise	practice	Guided	1	0.5	0	23.08745	-0.30015	-1.45101	-0.80076	1.13201440488438	-0.111506	-1.225123	-0.961143
Trial1	3	1	blindfold	counterclockwise	practice	Guided	1	0.5	0	23.10745	-0.30011	-1.45075	-0.80088	1.13207099360393	-0.349797	-0.992374	-1.613444
Trial1	3	1	blindfold	counterclockwise	practice	Guided	1	0.5	0	23.12746	-0.30013	-1.45067	-0.80087	1.13207808536002	-0.553262	-1.157414	-1.886095
Trial1	3	1	blindfold	counterclockwise	practice	Guided	1	0.5	0	23.14745	-0.30015	-1.45063	-0.80085	1.13207807266026	-0.670801	-0.831566	-1.523529
Trial1	3	1	blindfold	counterclockwise	practice	Guided	1	0.5	0	23.16745	-0.30017	-1.45058	-0.80084	1.13208514424115	-0.370639	-1.072778	-1.385494
Trial1	3	1	blindfold	counterclockwise	practice	Guided	1	0.5	0	23.18745	-0.30017	-1.45058	-0.80083	1.13207806063012	-0.095356	-1.411322	-1.507016
Trial1	3	1	blindfold	counterclockwise	practice	Guided	1	0.5	0	23.20746	-0.30016	-1.45061	-0.80081	1.1320568157234	0.00096665	-1.512885	-1.444024
Trial1	3	1	blindfold	counterclockwise	practice	Guided	1	0.5	0	23.22745	-0.30013	-1.45063	-0.8008	1.1320285831754	0.158918	-1.182805	-1.396379
Trial1	3	1	blindfold	counterclockwise	practice	Guided	1	0.5	0	23.24745	-0.30011	-1.45061	-0.80075	1.13197907302337	0.332058	-1.005069	-1.307366
Trial1	3	1	blindfold	counterclockwise	practice	Guided	1	0.5	0	23.26746	-0.30002	-1.45055	-0.80063	1.13183053924701	0.61676	-0.835797	-1.113996
Trial1	3	1	blindfold	counterclockwise	practice	Guided	1	0.5	0	23.28745	-0.29968	-1.45047	-0.80055	1.1315336365235	0.915207	-0.801943	-1.013719
Trial1	3	1	blindfold	counterclockwise	practice	Guided	1	0.5	0	23.30745	-0.29881	-1.45042	-0.80047	1.13086234200069	1.147767	-0.916202	-0.994506
Trial1	3	1	blindfold	counterclockwise	practice	Guided	1	0.5	0	23.32745	-0.29498	-1.45043	-0.8004301	1.12813184681351	1.066244	-0.734234	-0.837703
Trial1	3	1	blindfold	counterclockwise	practice	Guided	1	0.5	0	23.34746	-0.29201	-1.45038	-0.8003801	1.12600536458319	1.160256	-0.586121	-0.723973
Trial1	3	1	blindfold	counterclockwise	practice	Guided	1	0.5	0	23.36745	-0.28847	-1.4503	-0.80037	1.12351103356864	1.244932	-0.543803	-0.736131
Trial1	3	1	blindfold	counterclockwise	practice	Guided	1	0.5	0	23.38745	-0.28394	-1.45028	-0.8004	1.12035804122001	1.366728	-0.658062	-0.82449
Trial1	3	1	blindfold	counterclockwise	practice	Guided	1	0.5	0	23.40746	-0.27834	-1.45032	-0.80053	1.11653995952519	1.224739	-0.823102	-0.926741
Trial1	3	1	blindfold	counterclockwise	practice	Guided	1	0.5	0	23.42744	-0.26534	-1.45043	-0.80057	1.10754578186794	1.119778	-0.835797	-1.14719
Trial1	3	1	blindfold	counterclockwise	practice	Guided	1	0.5	0	23.44745	-0.25776	-1.45041	-0.80054	1.10229963678268	1.084072	-0.713075	-1.064678
Trial1	3	1	blindfold	counterclockwise	practice	Guided	1	0.5	0	23.46745	-0.24958	-1.45036	-0.80049	1.09665602859768	1.12066	-0.645366	-0.968705
Trial1	3	1	blindfold	counterclockwise	practice	Guided	1	0.5	0	23.48746	-0.24101	-1.45034	-0.80047	1.09080156190133	1.11783	-0.670757	-0.937084
Trial1	3	1	blindfold	counterclockwise	practice	Guided	1	0.5	0	23.50745	-0.23181	-1.45034	-0.80047	1.08457276999628	1.091717	-0.730002	-0.955611
Trial1	3	1	blindfold	counterclockwise	practice	Guided	1	0.5	0	23.52745	-0.21183	-1.4504	-0.80046	1.07118538881699	1.002186	-0.801943	-0.894926
Trial1	3	1	blindfold	counterclockwise	practice	Guided	1	0.5	0	23.54745	-0.2005	-1.45041	-0.80047	1.06369755015231	0.972014	-0.86542	-0.930125
Trial1	3	1	blindfold	counterclockwise	practice	Guided	1	0.5	0	23.56744	-0.18942	-1.45043	-0.80049	1.05644886807756	0.989535	-0.878115	-0.992028
Trial1	3	1	blindfold	counterclockwise	practice	Guided	1	0.5	0	23.58745	-0.17797	-1.45045	-0.80047	1.04899739877773	0.907298	-0.95852	-0.967074
Trial1	3	1	blindfold	counterclockwise	practice	Guided	1	0.5	0	23.60745	-0.16623	-1.45047	-0.8003801	1.04137919605161	0.770116	-0.907738	-0.819251
Trial1	3	1	blindfold	counterclockwise	practice	Guided	1	0.5	0	23.62746	-0.14231	-1.45045	-0.80033	1.02620183678504	0.460308	-1.005069	-0.654119
Trial1	3	1	blindfold	counterclockwise	practice	Guided	1	0.5	0	23.64745	-0.13002	-1.45049	-0.8003	1.01853094426298	0.449027	-1.102401	-0.611585
Trial1	3	1	blindfold	counterclockwise	practice	Guided	1	0.5	0	23.66745	-0.11823	-1.45052	-0.80028	1.01126473851156	0.392737	-1.098169	-0.571784
Trial1	3	1	blindfold	counterclockwise	practice	Guided	1	0.5	0	23.68745	-0.10628	-1.45053	-0.80026	1.00398780700916	0.389978	-1.068546	-0.533104
Trial1	3	1	blindfold	counterclockwise	practice	Guided	1	0.5	0	23.70746	-0.094502	-1.45053	-0.80027	0.996927600898626	0.315257	-1.03046	-0.510412
Trial1	3	1	blindfold	counterclockwise	practice	Guided	1	0.5	0	23.72745	-0.072479	-1.45055	-0.80031	0.983985939497899	0.395271	-1.254746	-0.670283
Trial1	3	1	blindfold	counterclockwise	practice	Guided	1	0.5	0	23.74745	-0.061234	-1.4506	-0.80035	0.977519175727603	0.319901	-1.318223	-0.714589
Trial1	3	1	blindfold	counterclockwise	practice	Guided	1	0.5	0	23.76746	-0.050271	-1.45065	-0.80035	0.971266345224195	0.272115	-1.33515	-0.705383
Trial1	3	1	blindfold	counterclockwise	practice	Guided	1	0.5	0	23.78745	-0.03995	-1.45068	-0.80035	0.96545644115094	0.282127	-1.377468	-0.688218
Trial1	3	1	blindfold	counterclockwise	practice	Guided	1	0.5	0	23.80745	-0.029958	-1.45069	-0.80029	0.959853969788503	0.269855	-1.394395	-0.66253
Trial1	3	1	blindfold	counterclockwise	practice	Guided	1	0.5	0	23.82745	-0.010562	-1.45069	-0.80027	0.949265804059402	0.369687	-1.402859	-0.535932
Trial1	3	1	blindfold	counterclockwise	practice	Guided	1	0.5	0	23.84746	-0.0010575	-1.45069	-0.8002501	0.944170941250516	0.348083	-1.428249	-0.543813
Trial1	3	1	blindfold	counterclockwise	practice	Guided	1	0.5	0	23.86745	0.0076472	-1.45071	-0.80022	0.939554866868874	0.255139	-1.40709	-0.429971
Trial1	3	1	blindfold	counterclockwise	practice	Guided	1	0.5	0	23.88745	0.016323	-1.45071	-0.80019	0.935011995276052	0.197654	-1.364772	-0.375054
Trial1	3	1	blindfold	counterclockwise	practice	Guided	1	0.5	0	23.90746	0.02492	-1.45069	-0.80023	0.930628284743397	0.25599	-1.301295	-0.395505
Trial1	3	1	blindfold	counterclockwise	practice	Guided	1	0.5	0	23.92744	0.041037	-1.45067	-0.8002501	0.922522185471946	0.35559	-1.326686	-0.537169
Trial1	3	1	blindfold	counterclockwise	practice	Guided	1	0.5	0	23.94745	0.048675	-1.45069	-0.8002501	0.918746103664304	0.404575	-1.3817	-0.481559
Trial1	3	1	blindfold	counterclockwise	practice	Guided	1	0.5	0	23.96745	0.056173	-1.45069	-0.80024	0.915077281677634	0.498204	-1.373236	-0.450835
Trial1	3	1	blindfold	counterclockwise	practice	Guided	1	0.5	0	23.98746	0.063834	-1.45069	-0.8002501	0.911395046316982	0.512518	-1.398627	-0.508875
Trial1	3	1	blindfold	counterclockwise	practice	Guided	1	0.5	0	24.00745	0.071235	-1.45068	-0.8002501	0.907876408036153	0.553323	-1.347845	-0.533088
Trial1	3	1	blindfold	counterclockwise	practice	Guided	1	0.5	0	24.02745	0.08612499	-1.45067	-0.80022	0.900913197470229	0.508419	-1.330918	-0.414714
Trial1	3	1	blindfold	counterclockwise	practice	Guided	1	0.5	0	24.04745	0.093658	-1.45067	-0.80019	0.897450729535554	0.552633	-1.390163	-0.333127
Trial1	3	1	blindfold	counterclockwise	practice	Guided	1	0.5	0	24.06744	0.10078	-1.45069	-0.80018	0.894239664670236	0.517234	-1.3817	-0.346081
Trial1	3	1	blindfold	counterclockwise	practice	Guided	1	0.5	0	24.08745	0.10832	-1.4507	-0.8002	0.890917132131446	0.531809	-1.419786	-0.404001
Trial1	3	1	blindfold	counterclockwise	practice	Guided	1	0.5	0	24.10745	0.11559	-1.4507	-0.80024	0.887780980503604	0.488257	-1.369004	-0.441847
Trial1	3	1	blindfold	counterclockwise	practice	Guided	1	0.5	0	24.12746	0.13006	-1.4507	-0.80024	0.88161194859774	0.428329	-1.457872	-0.529968
Trial1	3	1	blindfold	counterclockwise	practice	Guided	1	0.5	0	24.14745	0.13699	-1.45072	-0.80023	0.878717396340643	0.241075	-1.529813	-0.491172
Trial1	3	1	blindfold	counterclockwise	practice	Guided	1	0.5	0	24.16745	0.14368	-1.45074	-0.8002	0.875947515623494	0.239201	-1.466336	-0.397894
Trial1	3	1	blindfold	counterclockwise	practice	Guided	1	0.5	0	24.18745	0.15027	-1.45072	-0.80015	0.87324175016998	0.246566	-1.330918	-0.301352
Trial1	3	1	blindfold	counterclockwise	practice	Guided	1	0.5	0	24.20746	0.15641	-1.45068	-0.80011	0.87076412512486	0.26825	-1.284368	-0.262763
Trial1	3	1	blindfold	counterclockwise	practice	Guided	1	0.5	0	24.22745	0.16837	-1.45062	-0.80012	0.866123812971064	0.423815	-1.292832	-0.24154
Trial1	3	1	blindfold	counterclockwise	practice	Guided	1	0.5	0	24.24745	0.17415	-1.45063	-0.80014	0.863945704686011	0.428673	-1.394395	-0.25359
Trial1	3	1	blindfold	counterclockwise	practice	Guided	1	0.5	0	24.26746	0.1802	-1.45068	-0.80013	0.86167282979344	0.38852	-1.449408	-0.245791
Trial1	3	1	blindfold	counterclockwise	practice	Guided	1	0.5	0	24.28745	0.18559	-1.45071	-0.80011	0.85966838270069	0.259177	-1.415554	-0.23211
Trial1	3	1	blindfold	counterclockwise	practice	Guided	1	0.5	0	24.30745	0.19091	-1.4507	-0.80008	0.85770894220557	0.217868	-1.330918	-0.182574
Trial1	3	1	blindfold	counterclockwise	practice	Guided	1	0.5	0	24.32745	0.20103	-1.45065	-0.80006	0.854095496977236	0.305117	-1.326686	-0.104129
Trial1	3	1	blindfold	counterclockwise	practice	Guided	1	0.5	0	24.34746	0.20579	-1.45066	-0.80002	0.852403423781749	0.414031	-1.373236	-0.037453
Trial1	3	1	blindfold	counterclockwise	practice	Guided	1	0.5	0	24.36745	0.21079	-1.45068	-0.79997	0.850643561927602	0.429756	-1.352077	0.026445
Trial1	3	1	blindfold	counterclockwise	practice	Guided	1	0.5	0	24.38745	0.21573	-1.45069	-0.79996	0.84896723648057	0.38778	-1.356309	0.084174
Trial1	3	1	blindfold	counterclockwise	practice	Guided	1	0.5	0	24.40746	0.2202	-1.45068	-0.79997	0.847490470309112	0.427095	-1.356309	0.102486
Trial1	3	1	blindfold	counterclockwise	practice	Guided	1	0.5	0	24.42744	0.22928	-1.45068	-0.79998	0.844545672245428	0.558774	-1.411322	0.032363
Trial1	3	1	blindfold	counterclockwise	practice	Guided	1	0.5	0	24.44745	0.234	-1.45069	-0.79999	0.843053971487134	0.53681	-1.436713	0.010418
Trial1	3	1	blindfold	counterclockwise	practice	Guided	1	0.5	0	24.46745	0.23876	-1.45071	-0.8	0.841573683153249	0.469334	-1.432481	0.029458
Trial1	3	1	blindfold	counterclockwise	practice	Guided	1	0.5	0	24.48746	0.24372	-1.45072	-0.80001	0.840056775751202	0.507262	-1.40709	-0.036095
Trial1	3	1	blindfold	counterclockwise	practice	Guided	1	0.5	0	24.50745	0.24855	-1.45072	-0.79998	0.838567330326794	0.435738	-1.466336	-0.029891
Trial1	3	1	blindfold	counterclockwise	practice	Guided	1	0.5	0	24.52745	0.25833	-1.45071	-0.79996	0.835667594616442	0.512964	-1.369004	0.045082
Trial1	3	1	blindfold	counterclockwise	practice	Guided	1	0.5	0	24.54745	0.26321	-1.4507	-0.79996	0.834269404042971	0.56104	-1.3817	0.068294
Trial1	3	1	blindfold	counterclockwise	practice	Guided	1	0.5	0	24.56744	0.26817	-1.45069	-0.79996	0.832875190571567	0.542382	-1.301295	0.088974
Trial1	3	1	blindfold	counterclockwise	practice	Guided	1	0.5	0	24.58745	0.27337	-1.45066	-0.79995	0.831433200096339	0.505234	-1.237818	0.125723
Trial1	3	1	blindfold	counterclockwise	practice	Guided	1	0.5	0	24.60745	0.2785	-1.45063	-0.79994	0.830039903733656	0.459948	-1.263209	0.141054
Trial1	3	1	blindfold	counterclockwise	practice	Guided	1	0.5	0	24.62746	0.28885	-1.45067	-0.79995	0.827347766547348	0.390024	-1.364772	0.100919
Trial1	3	1	blindfold	counterclockwise	practice	Guided	1	0.5	0	24.64745	0.29425	-1.4507	-0.79995	0.825986117370464	0.357997	-1.398627	0.116642
Trial1	3	1	blindfold	counterclockwise	practice	Guided	1	0.5	0	24.66745	0.29906	-1.4507	-0.79995	0.824801125784282	0.411531	-1.364772	0.110816
Trial1	3	1	blindfold	counterclockwise	practice	Guided	1	0.5	0	24.68745	0.3041	-1.45069	-0.79994	0.823578051356382	0.438001	-1.313991	0.113852
Trial1	3	1	blindfold	counterclockwise	practice	Guided	1	0.5	0	24.70746	0.3091	-1.45067	-0.79994	0.822403062304717	0.434304	-1.347845	0.091385
Trial1	3	1	blindfold	counterclockwise	practice	Guided	1	0.5	0	24.72745	0.31868	-1.45069	-0.79995	0.820242009964324	0.271982	-1.428249	0.12643
Trial1	3	1	blindfold	counterclockwise	practice	Guided	1	0.5	0	24.74745	0.32337	-1.45071	-0.79996	0.819227744756023	0.118641	-1.419786	0.06889
Trial1	3	1	blindfold	counterclockwise	practice	Guided	1	0.5	0	24.76746	0.32753	-1.45072	-0.79995	0.818331180292687	0.133521	-1.424018	0.12853
Trial1	3	1	blindfold	counterclockwise	practice	Guided	1	0.5	0	24.78745	0.3315	-1.45072	-0.79992	0.817474280395265	0.176434	-1.40709	0.160095
Trial1	3	1	blindfold	counterclockwise	practice	Guided	1	0.5	0	24.80745	0.33533	-1.45071	-0.79989	0.816664119474653	0.358831	-1.445177	0.253197
Trial1	3	1	blindfold	counterclockwise	practice	Guided	1	0.5	0	24.82745	0.34253	-1.45072	-0.7999099	0.815262365176359	0.394917	-1.457872	0.145946
Trial1	3	1	blindfold	counterclockwise	practice	Guided	1	0.5	0	24.84746	0.34608	-1.45074	-0.79992	0.814593955187205	0.314743	-1.424018	0.142061
Trial1	3	1	blindfold	counterclockwise	practice	Guided	1	0.5	0	24.86745	0.34925	-1.45072	-0.7999	0.813981307157995	0.083048	-1.322454	0.227052
Trial1	3	1	blindfold	counterclockwise	practice	Guided	1	0.5	0	24.88745	0.35225	-1.45067	-0.79984	0.813372078502715	-0.0075407	-1.199732	0.340109
Trial1	3	1	blindfold	counterclockwise	practice	Guided	1	0.5	0	24.90746	0.35479	-1.4506	-0.79977	0.812845608888063	0.045178	-1.055851	0.523581
Trial1	3	1	blindfold	counterclockwise	practice	Guided	1	0.5	0	24.92744	0.35922	-1.45052	-0.7998199	0.812115117333718	0.331253	-1.119328	0.3487
Trial1	3	1	blindfold	counterclockwise	practice	Guided	1	0.5	0	24.94745	0.36126	-1.45055	-0.79986	0.811803430048846	0.370608	-1.24205	0.254593
Trial1	3	1	blindfold	counterclockwise	practice	Guided	1	0.5	0	24.96745	0.36328	-1.4506	-0.79988	0.811480386510423	0.36621	-1.267441	0.236673
Trial1	3	1	blindfold	counterclockwise	practice	Guided	1	0.5	0	24.98746	0.36531	-1.45065	-0.79988	0.811140833237813	0.296516	-1.330918	0.217083
Trial1	3	1	blindfold	counterclockwise	practice	Guided	1	0.5	0	25.00745	0.36721	-1.45067	-0.79984	0.810788055098988	0.198563	-1.2886	0.295961
Trial1	3	1	blindfold	counterclockwise	practice	Guided	1	0.5	0	25.02745	0.37016	-1.45062	-0.7998199	0.810290298962322	0.100964	-1.212428	0.346296
Trial1	3	1	blindfold	counterclockwise	practice	Guided	1	0.5	0	25.04745	0.37133	-1.45061	-0.79983	0.810113586530565	0.171725	-1.271673	0.370565
Trial1	3	1	blindfold	counterclockwise	practice	Guided	1	0.5	0	25.06744	0.37226	-1.45063	-0.79984	0.809976291379149	0.225298	-1.352077	0.288798
Trial1	3	1	blindfold	counterclockwise	practice	Guided	1	0.5	0	25.08745	0.37302	-1.45066	-0.79985	0.809866608678335	0.104782	-1.436713	0.290581
Trial1	3	1	blindfold	counterclockwise	practice	Guided	1	0.5	0	25.10745	0.3735	-1.4507	-0.79985	0.809791488227688	0.052332	-1.419786	0.270822
Trial1	3	1	blindfold	counterclockwise	practice	Guided	1	0.5	0	25.12746	0.37366	-1.4507	-0.79985	0.809766508206038	0.102036	-1.280136	0.40751
Trial1	3	1	blindfold	counterclockwise	practice	Guided	1	0.5	0	25.14745	0.37366	-1.45068	-0.79984	0.809756676129717	0.1659	-1.250514	0.474427
Trial1	3	1	blindfold	counterclockwise	practice	Guided	1	0.5	0	25.16745	0.37367	-1.45065	-0.79984	0.809755113849494	0.229885	-1.271673	0.444155
Trial1	3	1	blindfold	counterclockwise	practice	Guided	1	0.5	0	25.18745	0.37368	-1.45065	-0.79983	0.80974366535306	0.282362	-1.301295	0.379617
Trial1	3	1	blindfold	counterclockwise	practice	Guided	1	0.5	0	25.20746	0.3737	-1.45066	-0.79983	0.809740546006261	0.292076	-1.377468	0.363217
Trial1	3	1	blindfold	counterclockwise	practice	Guided	1	0.5	0	25.22745	0.37372	-1.45067	-0.7998199	0.809727477206639	0.215562	-1.297064	0.45556
Trial1	3	1	blindfold	counterclockwise	practice	Guided	1	0.5	0	25.24745	0.37373	-1.45067	-0.7998199	0.809725915611979	0.182031	-1.33515	0.415746
Trial1	3	1	blindfold	counterclockwise	practice	Guided	1	0.5	0	25.26746	0.37374	-1.45067	-0.7998199	0.809724354138143	0.225953	-1.33515	0.426444
Trial1	3	1	blindfold	counterclockwise	practice	Guided	1	0.5	0	25.28745	0.37374	-1.45067	-0.79981	0.809714521919257	0.237165	-1.3817	0.464789
Trial1	3	1	blindfold	counterclockwise	practice	Guided	1	0.5	0	25.30745	0.37375	-1.45068	-0.79981	0.809712965194045	0.295779	-1.419786	0.451043
Trial1	3	1	blindfold	counterclockwise	practice	Guided	1	0.5	0	25.32745	0.37377	-1.4507	-0.79981	0.809709847457902	0.207609	-1.479031	0.349254
Trial1	3	1	blindfold	counterclockwise	practice	Guided	1	0.5	0	25.34746	0.37378	-1.45071	-0.79981	0.809708291093374	0.225101	-1.50019	0.336341
Trial1	3	1	blindfold	counterclockwise	practice	Guided	1	0.5	0	25.36745	0.37379	-1.45072	-0.79981	0.80970673020363	0.253309	-1.487495	0.326339
Trial1	3	1	blindfold	counterclockwise	practice	Guided	1	0.5	0	25.38745	0.3738	-1.45072	-0.79981	0.80970517407968	0.319507	-1.436713	0.414001
Trial1	3	1	blindfold	counterclockwise	practice	Guided	1	0.5	0	25.40746	0.37382	-1.45072	-0.79981	0.809702052903617	0.361926	-1.440945	0.374133
Trial1	3	1	blindfold	counterclockwise	practice	Guided	1	0.5	0	25.42744	0.37385	-1.45072	-0.7998199	0.809707209116002	0.375652	-1.470567	0.282172
Trial1	3	1	blindfold	counterclockwise	practice	Guided	1	0.5	0	25.44745	0.37387	-1.45073	-0.7998199	0.809704098470213	0.320176	-1.50019	0.31692
Trial1	3	1	blindfold	counterclockwise	practice	Guided	1	0.5	0	25.46745	0.37388	-1.45073	-0.7998199	0.809702538685452	0.307435	-1.449408	0.303528
Trial1	3	1	blindfold	counterclockwise	practice	Guided	1	0.5	0	25.48746	0.3739	-1.45073	-0.79983	0.809709374399137	0.316001	-1.466336	0.308132
Trial1	3	1	blindfold	counterclockwise	practice	Guided	1	0.5	0	25.50745	0.37391	-1.45073	-0.79984	0.809717706419738	0.375733	-1.457872	0.293712
Trial1	3	1	blindfold	counterclockwise	practice	Guided	1	0.5	0	25.52745	0.37395	-1.45073	-0.79984	0.809711479369265	0.384087	-1.534044	0.198105
Trial1	3	1	blindfold	counterclockwise	practice	Guided	1	0.5	0	25.54745	0.37397	-1.45075	-0.79985	0.809718199229806	0.343992	-1.601753	0.195864
Trial1	3	1	blindfold	counterclockwise	practice	Guided	1	0.5	0	25.56744	0.37398	-1.45077	-0.79985	0.809716645347366	0.256956	-1.610217	0.237315
Trial1	3	1	blindfold	counterclockwise	practice	Guided	1	0.5	0	25.58745	0.374	-1.45078	-0.79985	0.809713528667725	0.302542	-1.563667	0.298629
Trial1	3	1	blindfold	counterclockwise	practice	Guided	1	0.5	0	25.60745	0.37401	-1.45078	-0.79984	0.809702147045106	0.266778	-1.470567	0.380699
Trial1	3	1	blindfold	counterclockwise	practice	Guided	1	0.5	0	25.62746	0.37403	-1.45076	-0.79985	0.809708863827503	0.159946	-1.529813	0.294738
Trial1	3	1	blindfold	counterclockwise	practice	Guided	1	0.5	0	25.64745	0.37403	-1.45077	-0.79985	0.809708863827503	0.164033	-1.627144	0.219187
Trial1	3	1	blindfold	counterclockwise	practice	Guided	1	0.5	0	25.66745	0.37404	-1.45077	-0.79985	0.809707306030735	0.160002	-1.59329	0.210491
Trial1	3	1	blindfold	counterclockwise	practice	Guided	1	0.5	0	25.68745	0.37405	-1.45078	-0.79985	0.809705752990569	0.226454	-1.580594	0.279954
Trial1	3	1	blindfold	counterclockwise	practice	Guided	1	0.5	0	25.70746	0.37405	-1.45078	-0.79985	0.809705752990569	0.25076	-1.534044	0.341496
Trial1	3	1	blindfold	counterclockwise	practice	Guided	1	0.5	0	25.72745	0.37407	-1.45079	-0.79985	0.809702642635562	0.229554	-1.614449	0.319134
Trial1	3	1	blindfold	counterclockwise	practice	Guided	1	0.5	0	25.74745	0.37408	-1.45079	-0.79985	0.80970108532144	0.187132	-1.584826	0.278873
Trial1	3	1	blindfold	counterclockwise	practice	Guided	1	0.5	0	25.76746	0.37409	-1.45079	-0.79985	0.809699528128162	0.186161	-1.508654	0.295563
Trial1	3	1	blindfold	counterclockwise	practice	Guided	1	0.5	0	25.78745	0.3741	-1.45079	-0.79984	0.809688147415201	0.177994	-1.534044	0.362326
Trial1	3	1	blindfold	counterclockwise	practice	Guided	1	0.5	0	25.80745	0.3741	-1.45078	-0.79984	0.809688147415201	0.18308	-1.534044	0.349884
Trial1	3	1	blindfold	counterclockwise	practice	Guided	1	0.5	0	25.82745	0.37412	-1.45078	-0.79984	0.809685033593612	0.148817	-1.580594	0.322565
Trial1	3	1	blindfold	counterclockwise	practice	Guided	1	0.5	0	25.84746	0.37412	-1.45078	-0.79984	0.809685033593612	0.084047	-1.601753	0.365194
Trial1	3	1	blindfold	counterclockwise	practice	Guided	1	0.5	0	25.86745	0.37412	-1.45078	-0.79983	0.809675141770407	0.073521	-1.538276	0.393963
Trial1	3	1	blindfold	counterclockwise	practice	Guided	1	0.5	0	25.88745	0.37413	-1.45078	-0.79983	0.809673585021865	0.082381	-1.529813	0.394339
Trial1	3	1	blindfold	counterclockwise	practice	Guided	1	0.5	0	25.90746	0.37413	-1.45077	-0.7998199	0.809663634302648	0.081898	-1.466336	0.406073
Trial1	3	1	blindfold	counterclockwise	practice	Guided	1	0.5	0	25.92744	0.37414	-1.45075	-0.7998199	0.809662082288522	0.06553	-1.462104	0.447759
Trial1	3	1	blindfold	counterclockwise	practice	Guided	1	0.5	0	25.94745	0.37414	-1.45075	-0.7998199	0.809662082288522	0.119971	-1.508654	0.437973
Trial1	3	1	blindfold	counterclockwise	practice	Guided	1	0.5	0	25.96745	0.37414	-1.45075	-0.79981	0.809652249313422	0.134412	-1.559435	0.417613
Trial1	3	1	blindfold	counterclockwise	practice	Guided	1	0.5	0	25.98746	0.37415	-1.45075	-0.79981	0.809650692768187	0.104433	-1.521349	0.394827
Trial1	3	1	blindfold	counterclockwise	practice	Guided	1	0.5	0	26.00745	0.37415	-1.45075	-0.79981	0.809650692768187	0.066947	-1.424018	0.358257
Trial1	3	1	blindfold	counterclockwise	practice	Guided	1	0.5	0	26.02745	0.37415	-1.45075	-0.7998199	0.80966052576219	0.044011	-1.45364	0.357569
Trial1	3	1	blindfold	counterclockwise	practice	Guided	1	0.5	0	26.04745	0.37415	-1.45075	-0.7998199	0.80966052576219	0.063147	-1.495958	0.333286
Trial1	3	1	blindfold	counterclockwise	practice	Guided	1	0.5	0	26.06744	0.37415	-1.45075	-0.7998199	0.80966052576219	0.057767	-1.504422	0.344805
Trial1	3	1	blindfold	counterclockwise	practice	Guided	1	0.5	0	26.08745	0.37416	-1.45075	-0.7998199	0.80965897398869	0.067096	-1.534044	0.341728
Trial1	3	1	blindfold	counterclockwise	practice	Guided	1	0.5	0	26.10745	0.37416	-1.45075	-0.7998199	0.80965897398869	0.082552	-1.525581	0.384539
Trial1	3	1	blindfold	counterclockwise	practice	Guided	1	0.5	0	26.12746	0.37416	-1.45075	-0.79981	0.809649140975841	0.075766	-1.470567	0.426517
Trial1	3	1	blindfold	counterclockwise	practice	Guided	1	0.5	0	26.14745	0.37416	-1.45075	-0.79981	0.809649140975841	0.042035	-1.419786	0.390407
Trial1	3	1	blindfold	counterclockwise	practice	Guided	1	0.5	0	26.16745	0.37417	-1.45074	-0.79981	0.809647589303631	0.053051	-1.449408	0.432956
Trial1	3	1	blindfold	counterclockwise	practice	Guided	1	0.5	0	26.18745	0.37417	-1.45074	-0.79981	0.809647589303631	0.039708	-1.45364	0.432105
Trial1	3	1	blindfold	counterclockwise	practice	Guided	1	0.5	0	26.20746	0.37417	-1.45074	-0.79981	0.809647589303631	0.037776	-1.517117	0.385619
Trial1	3	1	blindfold	counterclockwise	practice	Guided	1	0.5	0	26.22745	0.37417	-1.45074	-0.7998	0.809637756274892	0.083395	-1.462104	0.437655
Trial1	3	1	blindfold	counterclockwise	practice	Guided	1	0.5	0	26.24745	0.37417	-1.45074	-0.7998	0.809637756274892	0.077089	-1.449408	0.479979
Trial1	3	1	blindfold	counterclockwise	practice	Guided	1	0.5	0	26.26746	0.37418	-1.45073	-0.79979	0.809626303515989	0.087639	-1.360541	0.53102
Trial1	3	1	blindfold	counterclockwise	practice	Guided	1	0.5	0	26.28745	0.37418	-1.45072	-0.79979	0.809626303515989	0.068922	-1.373236	0.534953
Trial1	3	1	blindfold	counterclockwise	practice	Guided	1	0.5	0	26.30745	0.37418	-1.45071	-0.79979	0.809626303515989	0.101301	-1.424018	0.443337
Trial1	3	1	blindfold	counterclockwise	practice	Guided	1	0.5	0	26.32745	0.37419	-1.45072	-0.79979	0.809624756678044	0.117331	-1.572131	0.378989
Trial1	3	1	blindfold	counterclockwise	practice	Guided	1	0.5	0	26.34746	0.37419	-1.45073	-0.79979	0.809624756678044	0.097228	-1.504422	0.434361
Trial1	3	1	blindfold	counterclockwise	practice	Guided	1	0.5	0	26.36745	0.3742	-1.45074	-0.79979	0.809623196067384	0.074838	-1.45364	0.517141
Trial1	3	1	blindfold	counterclockwise	practice	Guided	1	0.5	0	26.38745	0.3742	-1.45073	-0.79978	0.809613245226464	0.04977	-1.402859	0.486222
Trial1	3	1	blindfold	counterclockwise	practice	Guided	1	0.5	0	26.40746	0.3742	-1.45073	-0.79978	0.809613245226464	0.027314	-1.369004	0.489129
Trial1	3	1	blindfold	counterclockwise	practice	Guided	1	0.5	0	26.42744	0.3742	-1.45072	-0.79978	0.809613245226464	0.077776	-1.428249	0.462251
Trial1	3	1	blindfold	counterclockwise	practice	Guided	1	0.5	0	26.44745	0.3742	-1.45072	-0.79978	0.809613245226464	0.093149	-1.398627	0.425116
Trial1	3	1	blindfold	counterclockwise	practice	Guided	1	0.5	0	26.46745	0.3742	-1.45072	-0.79978	0.809613245226464	0.113196	-1.394395	0.384036
Trial1	3	1	blindfold	counterclockwise	practice	Guided	1	0.5	0	26.48746	0.37421	-1.45072	-0.79979	0.809621644839009	0.093707	-1.424018	0.332401
Trial1	3	1	blindfold	counterclockwise	practice	Guided	1	0.5	0	26.50745	0.37421	-1.45072	-0.79979	0.809621644839009	0.044575	-1.436713	0.333821
Trial1	3	1	blindfold	counterclockwise	practice	Guided	1	0.5	0	26.52745	0.37421	-1.45072	-0.79979	0.809621644839009	0.054642	-1.466336	0.40712
Trial1	3	1	blindfold	counterclockwise	practice	Guided	1	0.5	0	26.54745	0.37421	-1.45072	-0.79979	0.809621644839009	-0.0054348	-1.373236	0.428025
Trial1	3	1	blindfold	counterclockwise	practice	Guided	1	0.5	0	26.56744	0.37422	-1.45071	-0.79979	0.809620089100781	0.072463	-1.373236	0.473727
Trial1	3	1	blindfold	counterclockwise	practice	Guided	1	0.5	0	26.58745	0.37422	-1.45071	-0.79979	0.809620089100781	0.131352	-1.385931	0.455797
Trial1	3	1	blindfold	counterclockwise	practice	Guided	1	0.5	0	26.60745	0.37422	-1.45071	-0.7998	0.809629981101945	0.176585	-1.436713	0.361416
Trial1	3	1	blindfold	counterclockwise	practice	Guided	1	0.5	0	26.62746	0.37424	-1.45073	-0.79981	0.8096367078162	0.295126	-1.54674	0.228944
Trial1	3	1	blindfold	counterclockwise	practice	Guided	1	0.5	0	26.64745	0.37425	-1.45075	-0.7998199	0.809644990289577	0.276512	-1.567899	0.160578
Trial1	3	1	blindfold	counterclockwise	practice	Guided	1	0.5	0	26.66745	0.37427	-1.45076	-0.79983	0.809651830999579	0.403358	-1.589058	0.121226
Trial1	3	1	blindfold	counterclockwise	practice	Guided	1	0.5	0	26.68745	0.37429	-1.45077	-0.79987	0.809688176709805	0.507986	-1.534044	0.080663
Trial1	3	1	blindfold	counterclockwise	practice	Guided	1	0.5	0	26.70746	0.37445	-1.45075	-0.80005	0.809841178849818	0.998054	-1.301295	0.0023631
Trial1	3	1	blindfold	counterclockwise	practice	Guided	1	0.5	0	26.72745	0.37709	-1.45063	-0.80007	0.809455957464739	1.95816	-1.352077	-0.134866
Trial1	3	1	blindfold	counterclockwise	practice	Guided	1	0.5	0	26.74745	0.38029	-1.45068	-0.80009	0.808995933444261	2.110668	-1.639839	-0.208087
Trial1	3	1	blindfold	counterclockwise	practice	Guided	1	0.5	0	26.76746	0.38511	-1.45078	-0.80005	0.808257166275176	2.18279	-1.737171	-0.139391
Trial1	3	1	blindfold	counterclockwise	practice	Free	1	0.5	0	0	0.46016	-1.45093	-0.80015	0.801141251998879	0.293939	-1.885284	-0.403306
Trial1	3	1	blindfold	counterclockwise	practice	Free	1	0.5	0	0.001800537	0.45962	-1.45091	-0.80015	0.801168288124431	0.281628	-1.864125	-0.420868
Trial1	3	1	blindfold	counterclockwise	practice	Free	1	0.5	0	0.02180481	0.45962	-1.45091	-0.80028	0.801298061130893	0.281628	-1.864125	-0.420868
Trial1	3	1	blindfold	counterclockwise	practice	Free	1	0.5	0	0.04180908	0.45893	-1.45087	-0.8003401	0.801393131976375	0.129307	-1.690621	-0.340422
Trial1	3	1	blindfold	counterclockwise	practice	Free	1	0.5	0	0.0617981	0.45895	-1.45085	-0.80036	0.801411989212392	0.142302	-1.610217	-0.341536
Trial1	3	1	blindfold	counterclockwise	practice	Free	1	0.5	0	0.08180237	0.45896	-1.45081	-0.80039	0.801441477684764	0.17419	-1.534044	-0.351927
Trial1	3	1	blindfold	counterclockwise	practice	Free	1	0.5	0	0.1018066	0.45897	-1.45076	-0.80046	0.801510849073372	0.192175	-1.364772	-0.354818
Trial1	3	1	blindfold	counterclockwise	practice	Free	1	0.5	0	0.1218109	0.45902	-1.45072	-0.80096	0.802007661968253	0.278788	-1.360541	-0.44991
Trial1	3	1	blindfold	counterclockwise	practice	Free	1	0.5	0	0.1417999	0.45932	-1.45074	-0.8013901	0.802421883614432	0.244539	-1.491726	-0.473175
Trial1	3	1	blindfold	counterclockwise	practice	Free	1	0.5	0	0.1618042	0.45956	-1.45075	-0.8018399	0.802859075288904	0.191127	-1.449408	-0.409304
Trial1	3	1	blindfold	counterclockwise	practice	Free	1	0.5	0	0.1818085	0.45981	-1.45072	-0.80228	0.80328603070046	0.116309	-1.301295	-0.292166
Trial1	3	1	blindfold	counterclockwise	practice	Free	1	0.5	0	0.2017975	0.46004	-1.45065	-0.8028	0.803793904490433	0.105582	-1.233587	-0.398029
Trial1	3	1	blindfold	counterclockwise	practice	Free	1	0.5	0	0.2218018	0.46026	-1.45064	-0.80372	0.80470187268116	0.145448	-1.394395	-0.327877
Trial1	3	1	blindfold	counterclockwise	practice	Free	1	0.5	0	0.241806	0.46072	-1.45067	-0.8041101	0.805068873467758	0.285751	-1.360541	-0.29299
Trial1	3	1	blindfold	counterclockwise	practice	Free	1	0.5	0	0.2618103	0.46103	-1.45068	-0.80442	0.805363388612492	0.379677	-1.432481	-0.231835
Trial1	3	1	blindfold	counterclockwise	practice	Free	1	0.5	0	0.2817993	0.46139	-1.4507	-0.80468	0.805605745189641	0.327922	-1.343613	-0.193162
Trial1	3	1	blindfold	counterclockwise	practice	Free	1	0.5	0	0.3018036	0.46176	-1.4507	-0.80491	0.805817852414324	0.236502	-1.398627	-0.188615
Trial1	3	1	blindfold	counterclockwise	practice	Free	1	0.5	0	0.3218079	0.4621	-1.45071	-0.80519	0.80608144472396	0.27385	-1.483263	-0.120909
Trial1	3	1	blindfold	counterclockwise	practice	Free	1	0.5	0	0.3417969	0.46256	-1.45072	-0.80524	0.80610990058039	0.290896	-1.360541	-0.111224
Trial1	3	1	blindfold	counterclockwise	practice	Free	1	0.5	0	0.3618011	0.46271	-1.45069	-0.80527	0.806132956523249	0.397543	-1.2886	-0.040819
Trial1	3	1	blindfold	counterclockwise	practice	Free	1	0.5	0	0.3818054	0.46289	-1.45066	-0.80531	0.80616460219667	0.36362	-1.33515	-0.068344
Trial1	3	1	blindfold	counterclockwise	practice	Free	1	0.5	0	0.4018097	0.46308	-1.45068	-0.80539	0.806235784289232	0.431923	-1.529813	-0.156278
Trial1	3	1	blindfold	counterclockwise	practice	Free	1	0.5	0	0.4217987	0.46331	-1.45075	-0.8056999	0.806534907130729	0.399419	-1.627144	-0.204719
Trial1	3	1	blindfold	counterclockwise	practice	Free	1	0.5	0	0.441803	0.46386	-1.45076	-0.80595	0.806759924145927	0.468178	-1.415554	-0.300883
Trial1	3	1	blindfold	counterclockwise	practice	Free	1	0.5	0	0.4618073	0.46428	-1.45073	-0.80628	0.807070867717128	0.498576	-1.432481	-0.290299
Trial1	3	1	blindfold	counterclockwise	practice	Free	1	0.5	0	0.4817963	0.46483	-1.45074	-0.80678	0.80754620140669	0.507011	-1.559435	-0.423345
Trial1	3	1	blindfold	counterclockwise	practice	Free	1	0.5	0	0.5018005	0.46552	-1.45079	-0.80737	0.808105933058405	0.472413	-1.656767	-0.367536
Trial1	3	1	blindfold	counterclockwise	practice	Free	1	0.5	0	0.5218048	0.46629	-1.45082	-0.80875	0.8094522720861	0.535052	-1.605985	-0.393381
Trial1	3	1	blindfold	counterclockwise	practice	Free	1	0.5	0	0.5418091	0.46823	-1.45076	-0.80953	0.810153187434081	0.506743	-1.428249	-0.314972
Trial1	3	1	blindfold	counterclockwise	practice	Free	1	0.5	0	0.5617981	0.46946	-1.45073	-0.8102601	0.810835403552857	0.48533	-1.419786	-0.168155
Trial1	3	1	blindfold	counterclockwise	practice	Free	1	0.5	0	0.5818024	0.47078	-1.45073	-0.81093	0.811456281209684	0.415468	-1.449408	-0.126527
Trial1	3	1	blindfold	counterclockwise	practice	Free	1	0.5	0	0.6018066	0.47216	-1.45072	-0.81161	0.812087330182983	0.425996	-1.525581	-0.152154
Trial1	3	1	blindfold	counterclockwise	practice	Free	1	0.5	0	0.6218109	0.47364	-1.45075	-0.81271	0.813137364229663	0.428032	-1.563667	-0.116971
Trial1	3	1	blindfold	counterclockwise	practice	Free	1	0.5	0	0.6417999	0.47644	-1.45075	-0.81325	0.813591202044647	0.487589	-1.449408	-0.142049
Trial1	3	1	blindfold	counterclockwise	practice	Free	1	0.5	0	0.6618042	0.47796	-1.45074	-0.81381	0.814108385461961	0.533701	-1.534044	-0.163931
Trial1	3	1	blindfold	counterclockwise	practice	Free	1	0.5	0	0.6818085	0.47965	-1.45075	-0.81441	0.814664177997385	0.500843	-1.534044	-0.20394
Trial1	3	1	blindfold	counterclockwise	practice	Free	1	0.5	0	0.7017975	0.48137	-1.45075	-0.81506	0.815272905897146	0.425045	-1.495958	-0.141733
Trial1	3	1	blindfold	counterclockwise	practice	Free	1	0.5	0	0.7218018	0.48319	-1.45075	-0.81633	0.816503074436613	0.443006	-1.538276	-0.144503
Trial1	3	1	blindfold	counterclockwise	practice	Free	1	0.5	0	0.741806	0.48678	-1.4508	-0.817	0.817106922472382	0.463906	-1.555203	-0.238028
Trial1	3	1	blindfold	counterclockwise	practice	Free	1	0.5	0	0.7618103	0.48858	-1.4508	-0.81772	0.817799735754789	0.513216	-1.635608	-0.193728
Trial1	3	1	blindfold	counterclockwise	practice	Free	1	0.5	0	0.7817993	0.4905	-1.45082	-0.81829	0.81834513878611	0.528767	-1.601753	-0.036643
Trial1	3	1	blindfold	counterclockwise	practice	Free	1	0.5	0	0.8018036	0.49237	-1.4508	-0.8188	0.818835581412261	0.472748	-1.521349	-0.002622
Trial1	3	1	blindfold	counterclockwise	practice	Free	1	0.5	0	0.8218079	0.49439	-1.45078	-0.81953	0.819549151631314	0.39323	-1.660998	0.035244
Trial1	3	1	blindfold	counterclockwise	practice	Free	1	0.5	0	0.8417969	0.49823	-1.45082	-0.81982	0.819821957124661	0.493966	-1.728707	-0.013484
Trial1	3	1	blindfold	counterclockwise	practice	Free	1	0.5	0	0.8618011	0.50016	-1.45085	-0.82002	0.820019976008695	0.501807	-1.656767	0.021132
Trial1	3	1	blindfold	counterclockwise	practice	Free	1	0.5	0	0.8818054	0.50197	-1.45085	-0.82014	0.820142370136544	0.45934	-1.703316	0.051857
Trial1	3	1	blindfold	counterclockwise	practice	Free	1	0.5	0	0.9018097	0.50389	-1.45086	-0.8201301	0.820139275452897	0.426731	-1.703316	0.148236
Trial1	3	1	blindfold	counterclockwise	practice	Free	1	0.5	0	0.9217987	0.50568	-1.45085	-0.81981	0.819829709119638	0.321323	-1.660998	0.139855
Trial1	3	1	blindfold	counterclockwise	practice	Free	1	0.5	0	0.941803	0.50885	-1.45084	-0.81951	0.819557767614956	0.301875	-1.652535	0.183693
Trial1	3	1	blindfold	counterclockwise	practice	Free	1	0.5	0	0.9618073	0.51021	-1.45082	-0.8191	0.819163652880898	0.381616	-1.580594	0.179399
Trial1	3	1	blindfold	counterclockwise	practice	Free	1	0.5	0	0.9817963	0.51157	-1.45079	-0.81855	0.818631756617228	0.403761	-1.512885	0.309243
Trial1	3	1	blindfold	counterclockwise	practice	Free	1	0.5	0	1.001801	0.51288	-1.45077	-0.81795	0.818051413086213	0.403866	-1.525581	0.24609
Trial1	3	1	blindfold	counterclockwise	practice	Free	1	0.5	0	1.021805	0.51422	-1.45077	-0.81709	0.81721370242442	0.445089	-1.660998	-0.0076764
Trial1	3	1	blindfold	counterclockwise	practice	Free	1	0.5	0	1.041809	0.51683	-1.45092	-0.81671	0.816883385916165	0.508016	-1.673694	0.161494
Trial1	3	1	blindfold	counterclockwise	practice	Free	1	0.5	0	1.061798	0.51808	-1.45088	-0.8164	0.816600166789466	0.582798	-1.749866	-0.0012442
Trial1	3	1	blindfold	counterclockwise	practice	Free	1	0.5	0	1.081802	0.51956	-1.45088	-0.8161801	0.816414398301732	0.716232	-1.995311	0.0048153
Trial1	3	1	blindfold	counterclockwise	practice	Free	1	0.5	0	1.101807	0.5213	-1.45094	-0.81603	0.816307903569877	0.739691	-1.796416	-0.01004
Trial1	3	1	blindfold	counterclockwise	practice	Free	1	0.5	0	1.121811	0.52299	-1.45093	-0.8157	0.81602390938935	0.629315	-1.766793	0.091239
Trial1	3	1	blindfold	counterclockwise	practice	Free	1	0.5	0	1.1418	0.52697	-1.45089	-0.81563	0.816075797132361	0.703962	-1.826039	-0.054693
Trial1	3	1	blindfold	counterclockwise	practice	Free	1	0.5	0	1.161804	0.52916	-1.45092	-0.81568	0.816201086366469	0.815322	-1.906443	-0.108319
Trial1	3	1	blindfold	counterclockwise	practice	Free	1	0.5	0	1.181808	0.53168	-1.45095	-0.81586	0.816474871100231	0.922937	-1.885284	-0.184111
Trial1	3	1	blindfold	counterclockwise	practice	Free	1	0.5	0	1.201797	0.53447	-1.45096	-0.81619	0.816917563525551	0.996282	-1.868357	-0.207416
Trial1	3	1	blindfold	counterclockwise	practice	Free	1	0.5	0	1.221802	0.53771	-1.45096	-0.81658	0.817450265956083	0.85372	-1.961456	0.01782
Trial1	3	1	blindfold	counterclockwise	practice	Free	1	0.5	0	1.241806	0.54468	-1.45085	-0.81675	0.817971178272723	0.731728	-1.627144	-0.085475
Trial1	3	1	blindfold	counterclockwise	practice	Free	1	0.5	0	1.26181	0.54856	-1.45085	-0.81698	0.818421894574072	0.743659	-1.885284	-0.111843
Trial1	3	1	blindfold	counterclockwise	practice	Free	1	0.5	0	1.281799	0.55249	-1.45092	-0.81698	0.818664477743395	0.719514	-1.817575	-0.088049
Trial1	3	1	blindfold	counterclockwise	practice	Free	1	0.5	0	1.301804	0.55659	-1.45091	-0.81752	0.819476306826607	0.78576	-1.800648	-0.023198
Trial1	3	1	blindfold	counterclockwise	practice	Free	1	0.5	0	1.321808	0.56091	-1.45089	-0.81808	0.820344394747232	0.812041	-1.813343	-0.016306
Trial1	3	1	blindfold	counterclockwise	practice	Free	1	0.5	0	1.341797	0.57043	-1.4509	-0.81832	0.82134522233069	0.770051	-1.813343	0.0066647
Trial1	3	1	blindfold	counterclockwise	practice	Free	1	0.5	0	1.361801	0.5754	-1.4509	-0.81845	0.821915761658282	0.789963	-1.716012	0.088964
Trial1	3	1	blindfold	counterclockwise	practice	Free	1	0.5	0	1.381805	0.5807	-1.45085	-0.81848	0.822448795635619	0.809763	-1.677926	0.065954
Trial1	3	1	blindfold	counterclockwise	practice	Free	1	0.5	0	1.40181	0.58607	-1.45084	-0.8183401	0.822853877647906	0.766975	-1.737171	0.247637
Trial1	3	1	blindfold	counterclockwise	practice	Free	1	0.5	0	1.421799	0.59183	-1.45084	-0.81774	0.822879942424718	0.807936	-1.631376	0.164212
Trial1	3	1	blindfold	counterclockwise	practice	Free	1	0.5	0	1.441803	0.60363	-1.45083	-0.81738	0.823923091510617	0.785163	-1.699085	0.041152
Trial1	3	1	blindfold	counterclockwise	practice	Free	1	0.5	0	1.461807	0.60998	-1.45084	-0.81701	0.824379167184296	0.721579	-1.71178	0.053066
Trial1	3	1	blindfold	counterclockwise	practice	Free	1	0.5	0	1.481796	0.61629	-1.45084	-0.81664	0.824878350459331	0.717851	-1.749866	0.044966
Trial1	3	1	blindfold	counterclockwise	practice	Free	1	0.5	0	1.501801	0.62271	-1.45084	-0.8162301	0.825402477710909	0.730342	-1.677926	0.055219
Trial1	3	1	blindfold	counterclockwise	practice	Free	1	0.5	0	1.521805	0.62924	-1.45084	-0.8152599	0.825440325296563	0.678851	-1.614449	0.080704
Trial1	3	1	blindfold	counterclockwise	practice	Free	1	0.5	0	1.541809	0.64285	-1.45081	-0.81476	0.827188031644497	0.701523	-1.754098	0.029357
Trial1	3	1	blindfold	counterclockwise	practice	Free	1	0.5	0	1.561798	0.64973	-1.45085	-0.81435	0.828000603957204	0.65594	-1.817575	-0.0079874
Trial1	3	1	blindfold	counterclockwise	practice	Free	1	0.5	0	1.581802	0.65687	-1.45088	-0.81399	0.828967981485074	0.623331	-1.762562	0.005182
Trial1	3	1	blindfold	counterclockwise	practice	Free	1	0.5	0	1.601807	0.6638	-1.45087	-0.81365	0.829973906478024	0.649123	-1.652535	-0.024195
Trial1	3	1	blindfold	counterclockwise	practice	Free	1	0.5	0	1.621811	0.67077	-1.45084	-0.81282	0.830565285427514	0.610764	-1.707548	0.044491
Trial1	3	1	blindfold	counterclockwise	practice	Free	1	0.5	0	1.6418	0.68523	-1.45082	-0.81238	0.833229516496628	0.573572	-1.605985	0.058935
Trial1	3	1	blindfold	counterclockwise	practice	Free	1	0.5	0	1.661804	0.69203	-1.45081	-0.81185	0.834251668860885	0.542291	-1.66523	0.110678
Trial1	3	1	blindfold	counterclockwise	practice	Free	1	0.5	0	1.681808	0.69924	-1.45082	-0.81132	0.835426070253369	0.566735	-1.660998	0.03831
Trial1	3	1	blindfold	counterclockwise	practice	Free	1	0.5	0	1.701797	0.70623	-1.45084	-0.8108	0.836616638831704	0.509584	-1.682157	0.033323
Trial1	3	1	blindfold	counterclockwise	practice	Free	1	0.5	0	1.721802	0.71319	-1.45083	-0.80983	0.837421343947294	0.513102	-1.639839	-0.0013589
Trial1	3	1	blindfold	counterclockwise	practice	Free	1	0.5	0	1.741806	0.72729	-1.4508	-0.8094	0.840707516474256	0.557317	-1.610217	-0.054455
Trial1	3	1	blindfold	counterclockwise	practice	Free	1	0.5	0	1.76181	0.73429	-1.4508	-0.80899	0.842233120154593	0.558188	-1.605985	-0.00609
Trial1	3	1	blindfold	counterclockwise	practice	Free	1	0.5	0	1.781799	0.74171	-1.45081	-0.80865	0.844001526788888	0.45903	-1.635608	0.00065498
Trial1	3	1	blindfold	counterclockwise	practice	Free	1	0.5	0	1.801804	0.74845	-1.4508	-0.80835	0.845669611571586	0.538461	-1.572131	-0.055983
Trial1	3	1	blindfold	counterclockwise	practice	Free	1	0.5	0	1.821808	0.7554	-1.4508	-0.80782	0.847232169560742	0.62798	-1.572131	0.011877
Trial1	3	1	blindfold	counterclockwise	practice	Free	1	0.5	0	1.841797	0.76972	-1.45076	-0.80752	0.851373883806646	0.579965	-1.474799	0.04162
Trial1	3	1	blindfold	counterclockwise	practice	Free	1	0.5	0	1.861801	0.77714	-1.45075	-0.80725	0.853498207890636	0.689215	-1.584826	-0.012947
Trial1	3	1	blindfold	counterclockwise	practice	Free	1	0.5	0	1.881805	0.7844501	-1.45077	-0.80701	0.855673398745178	0.647623	-1.563667	0.038002
Trial1	3	1	blindfold	counterclockwise	practice	Free	1	0.5	0	1.90181	0.79189	-1.45079	-0.80675	0.857930852986524	0.678523	-1.601753	0.042291
Trial1	3	1	blindfold	counterclockwise	practice	Free	1	0.5	0	1.921799	0.79943	-1.45082	-0.80609	0.85990663228097	0.679979	-1.669462	0.106685
Trial1	3	1	blindfold	counterclockwise	practice	Free	1	0.5	0	1.941803	0.81511	-1.45082	-0.80569	0.86511886632688	0.785913	-1.682157	0.044778
Trial1	3	1	blindfold	counterclockwise	practice	Free	1	0.5	0	1.961807	0.82311	-1.45083	-0.80523	0.867637856196376	0.793077	-1.682157	0.097329
Trial1	3	1	blindfold	counterclockwise	practice	Free	1	0.5	0	1.981796	0.83175	-1.45082	-0.80473	0.870430040711559	0.678456	-1.648303	0.118208
Trial1	3	1	blindfold	counterclockwise	practice	Free	1	0.5	0	2.001801	0.83999	-1.4508	-0.80413	0.873051088517282	0.614223	-1.555203	0.148901
Trial1	3	1	blindfold	counterclockwise	practice	Free	1	0.5	0	2.021805	0.84802	-1.45077	-0.80297	0.875144982643307	0.595556	-1.563667	0.062977
Trial1	3	1	blindfold	counterclockwise	practice	Free	1	0.5	0	2.041809	0.86502	-1.45084	-0.80248	0.881597271607	0.672712	-1.699085	-0.014585
Trial1	3	1	blindfold	counterclockwise	practice	Free	1	0.5	0	2.061798	0.87345	-1.45084	-0.80201	0.884694822054463	0.734132	-1.656767	0.032209
Trial1	3	1	blindfold	counterclockwise	practice	Free	1	0.5	0	2.081802	0.88224	-1.45083	-0.80159	0.888061926029455	0.728494	-1.694853	0.0070672
Trial1	3	1	blindfold	counterclockwise	practice	Free	1	0.5	0	2.101807	0.89087	-1.45084	-0.80124	0.891495860503648	0.680916	-1.754098	-0.056514
Trial1	3	1	blindfold	counterclockwise	practice	Free	1	0.5	0	2.121811	0.89955	-1.45088	-0.80054	0.894709150082814	0.653465	-1.842966	-0.0044476
Trial1	3	1	blindfold	counterclockwise	practice	Free	1	0.5	0	2.1418	0.91713	-1.45091	-0.80009	0.902297826688051	0.608657	-1.800648	0.066776
Trial1	3	1	blindfold	counterclockwise	practice	Free	1	0.5	0	2.161804	0.92572	-1.45093	-0.79947	0.90575374238294	0.535763	-1.927602	0.239863
Trial1	3	1	blindfold	counterclockwise	practice	Free	1	0.5	0	2.181808	0.93451	-1.45095	-0.79878	0.909312080912151	0.709011	-1.902211	0.154105
Trial1	3	1	blindfold	counterclockwise	practice	Free	1	0.5	0	2.201797	0.94306	-1.45097	-0.79802	0.912763975729224	0.666665	-2.033397	0.095498
Trial1	3	1	blindfold	counterclockwise	practice	Free	1	0.5	0	2.221802	0.95163	-1.45102	-0.79649	0.915623282426387	0.69264	-2.105337	0.071281
Trial1	3	1	blindfold	counterclockwise	practice	Free	1	0.5	0	2.241806	0.9689	-1.45103	-0.79561	0.923505561622506	0.563049	-2.012238	0.230316
Trial1	3	1	blindfold	counterclockwise	practice	Free	1	0.5	0	2.26181	0.97728	-1.45099	-0.79457	0.926896787183396	0.527074	-1.881052	0.166451
Trial1	3	1	blindfold	counterclockwise	practice	Free	1	0.5	0	2.281799	0.98604	-1.45097	-0.79355	0.930567839204155	0.462012	-1.999542	0.149209
Trial1	3	1	blindfold	counterclockwise	practice	Free	1	0.5	0	2.301804	0.99393	-1.451	-0.79245	0.933779366746977	0.553523	-2.058788	0.130567
Trial1	3	1	blindfold	counterclockwise	practice	Free	1	0.5	0	2.321808	1.00195	-1.45102	-0.79026	0.936196896112855	0.619159	-2.020701	0.088564
Trial1	3	1	blindfold	counterclockwise	practice	Free	1	0.5	0	2.341797	1.01803	-1.45101	-0.78932	0.944129787896098	0.608648	-2.037629	-0.082489
Trial1	3	1	blindfold	counterclockwise	practice	Free	1	0.5	0	2.361801	1.0259	-1.45101	-0.7884001	0.947705366521026	0.569774	-1.944529	0.023844
Trial1	3	1	blindfold	counterclockwise	practice	Free	1	0.5	0	2.381805	1.03393	-1.45099	-0.78753	0.951464566434612	0.496802	-1.936065	0.063552
Trial1	3	1	blindfold	counterclockwise	practice	Free	1	0.5	0	2.40181	1.04163	-1.45097	-0.78663	0.955065341413561	0.557667	-1.965688	0.086939
Trial1	3	1	blindfold	counterclockwise	practice	Free	1	0.5	0	2.421799	1.04971	-1.45097	-0.78486	0.958220416161713	0.566371	-1.936065	0.080659
Trial1	3	1	blindfold	counterclockwise	practice	Free	1	0.5	0	2.441803	1.06449	-1.45098	-0.78395	0.966036524410357	0.54535	-1.936065	0.099897
Trial1	3	1	blindfold	counterclockwise	practice	Free	1	0.5	0	2.461807	1.07185	-1.45098	-0.78308	0.969652831844739	0.570576	-1.902211	-0.008084
Trial1	3	1	blindfold	counterclockwise	practice	Free	1	0.5	0	2.481796	1.07939	-1.45097	-0.78232	0.973507686253684	0.495221	-1.948761	-0.038637
Trial1	3	1	blindfold	counterclockwise	practice	Free	1	0.5	0	2.501801	1.08661	-1.45098	-0.7816	0.977246101132233	0.460872	-1.927602	0.0074491
Trial1	3	1	blindfold	counterclockwise	practice	Free	1	0.5	0	2.521805	1.09367	-1.45097	-0.78013	0.980330017475867	0.467253	-1.881052	0.051506
Trial1	3	1	blindfold	counterclockwise	practice	Free	1	0.5	0	2.541809	1.10743	-1.45097	-0.77931	0.988076535259161	0.426417	-1.927602	0.135151
Trial1	3	1	blindfold	counterclockwise	practice	Free	1	0.5	0	2.561798	1.11419	-1.45096	-0.77844	0.991563495677388	0.494479	-1.834502	0.159498
Trial1	3	1	blindfold	counterclockwise	practice	Free	1	0.5	0	2.581802	1.12066	-1.45094	-0.77752	0.994864950699835	0.51463	-1.851429	0.146281
Trial1	3	1	blindfold	counterclockwise	practice	Free	1	0.5	0	2.601807	1.12706	-1.45093	-0.77653	0.998099671806762	0.561144	-1.881052	0.137471
Trial1	3	1	blindfold	counterclockwise	practice	Free	1	0.5	0	2.621811	1.13363	-1.45094	-0.77457	1.00072263050922	0.635391	-1.897979	0.124877
Trial1	3	1	blindfold	counterclockwise	practice	Free	1	0.5	0	2.6418	1.14672	-1.45097	-0.77363	1.00834026184442	0.634959	-1.931834	0.100516
Trial1	3	1	blindfold	counterclockwise	practice	Free	1	0.5	0	2.661804	1.15268	-1.45097	-0.77256	1.01135561900211	0.643976	-1.821807	0.153748
Trial1	3	1	blindfold	counterclockwise	practice	Free	1	0.5	0	2.681808	1.15925	-1.45094	-0.77151	1.01480947865799	0.707222	-1.889516	0.126832
Trial1	3	1	blindfold	counterclockwise	practice	Free	1	0.5	0	2.701797	1.16574	-1.45096	-0.77051	1.01828059043731	0.705206	-2.01647	0.033448
Trial1	3	1	blindfold	counterclockwise	practice	Free	1	0.5	0	2.721802	1.17231	-1.45099	-0.76887	1.02135292618578	0.639833	-2.037629	-0.058111
Trial1	3	1	blindfold	counterclockwise	practice	Free	1	0.5	0	2.741806	1.18558	-1.45098	-0.76824	1.02966630902903	0.417861	-1.881052	-0.013016
Trial1	3	1	blindfold	counterclockwise	practice	Free	1	0.5	0	2.76181	1.19194	-1.45095	-0.76778	1.03357012189367	0.548371	-1.986847	-0.178869
Trial1	3	1	blindfold	counterclockwise	practice	Free	1	0.5	0	2.781799	1.1984	-1.45098	-0.76747	1.03767663219846	0.597408	-1.999542	-0.071541
Trial1	3	1	blindfold	counterclockwise	practice	Free	1	0.5	0	2.801804	1.20463	-1.45099	-0.7672	1.04168099277895	0.6646	-1.847198	-0.016355
Trial1	3	1	blindfold	counterclockwise	practice	Free	1	0.5	0	2.821808	1.21086	-1.45095	-0.76664	1.04549455309104	0.675431	-1.868357	0.050196
Trial1	3	1	blindfold	counterclockwise	practice	Free	1	0.5	0	2.841797	1.22364	-1.45092	-0.76637	1.0540293039381	0.53828	-1.92337	-0.015946
Trial1	3	1	blindfold	counterclockwise	practice	Free	1	0.5	0	2.861801	1.22988	-1.45095	-0.7660199	1.05806962314661	0.38929	-1.948761	0.132518
Trial1	3	1	blindfold	counterclockwise	practice	Free	1	0.5	0	2.881805	1.23615	-1.45095	-0.76565	1.06213781802047	0.416041	-1.754098	0.0096959
Trial1	3	1	blindfold	counterclockwise	practice	Free	1	0.5	0	2.90181	1.24205	-1.45093	-0.76518	1.06589807155455	0.404821	-1.87682	0.144619
Trial1	3	1	blindfold	counterclockwise	practice	Free	1	0.5	0	2.921799	1.24814	-1.45094	-0.7641799	1.06943190178951	0.434066	-1.902211	0.107661
Trial1	3	1	blindfold	counterclockwise	practice	Free	1	0.5	0	2.941803	1.2591	-1.45099	-0.76375	1.07682256558896	0.327287	-2.020701	-0.001149
Trial1	3	1	blindfold	counterclockwise	practice	Free	1	0.5	0	2.961807	1.26408	-1.451	-0.76332	1.0800350009701	0.247721	-1.936065	0.023187
Trial1	3	1	blindfold	counterclockwise	practice	Free	1	0.5	0	2.981796	1.26902	-1.45097	-0.7628101	1.08317629015106	0.17169	-1.83027	0.128279
Trial1	3	1	blindfold	counterclockwise	practice	Free	1	0.5	0	3.001801	1.27363	-1.45093	-0.76223	1.08604689578895	0.36783	-1.842966	0.143895
Trial1	3	1	blindfold	counterclockwise	practice	Free	1	0.5	0	3.021805	1.27793	-1.45092	-0.76057	1.08795308625363	0.537113	-1.809111	0.20598
Trial1	3	1	blindfold	counterclockwise	practice	Free	1	0.5	0	3.041809	1.28657	-1.4509	-0.75946	1.09337634467349	0.594389	-1.80488	0.332918
Trial1	3	1	blindfold	counterclockwise	practice	Free	1	0.5	0	3.061798	1.29074	-1.4509	-0.75827	1.09555611428657	0.569007	-1.87682	0.251482
Trial1	3	1	blindfold	counterclockwise	practice	Free	1	0.5	0	3.081802	1.29518	-1.45092	-0.7571599	1.09799934002902	0.513799	-1.851429	0.065974
Trial1	3	1	blindfold	counterclockwise	practice	Free	1	0.5	0	3.101807	1.29943	-1.45094	-0.75624	1.10044863950107	0.360224	-1.906443	-0.078619
Trial1	3	1	blindfold	counterclockwise	practice	Free	1	0.5	0	3.121811	1.30351	-1.45097	-0.75506	1.10260784587369	0.333955	-2.096874	-0.177523
Trial1	3	1	blindfold	counterclockwise	practice	Free	1	0.5	0	3.1418	1.31101	-1.45106	-0.75459	1.10776502258184	0.294023	-1.893747	0.029058
Trial1	3	1	blindfold	counterclockwise	practice	Free	1	0.5	0	3.161804	1.3143	-1.45098	-0.75404	1.10980219589639	0.394232	-1.745634	0.140239
Trial1	3	1	blindfold	counterclockwise	practice	Free	1	0.5	0	3.181808	1.31755	-1.45091	-0.75344	1.11178221268846	0.378534	-1.821807	0.152754
Trial1	3	1	blindfold	counterclockwise	practice	Free	1	0.5	0	3.201797	1.32061	-1.45091	-0.75281	1.113608434953	0.495959	-1.889516	0.154456
Trial1	3	1	blindfold	counterclockwise	practice	Free	1	0.5	0	3.221802	1.32365	-1.45093	-0.75152	1.11498057990963	0.625903	-1.889516	0.11592
Trial1	3	1	blindfold	counterclockwise	practice	Free	1	0.5	0	3.241806	1.33007	-1.45093	-0.75076	1.11922149390877	0.684615	-1.83027	0.209416
Trial1	3	1	blindfold	counterclockwise	practice	Free	1	0.5	0	3.26181	1.33344	-1.45094	-0.7499501	1.12118117328822	0.787371	-1.940297	0.217174
Trial1	3	1	blindfold	counterclockwise	practice	Free	1	0.5	0	3.281799	1.33712	-1.45096	-0.74912	1.12336572796645	0.774388	-2.029165	0.179851
Trial1	3	1	blindfold	counterclockwise	practice	Free	1	0.5	0	3.301804	1.34089	-1.45099	-0.74832	1.12564589159909	0.822012	-1.986847	0.087965
Trial1	3	1	blindfold	counterclockwise	practice	Free	1	0.5	0	3.321808	1.34487	-1.451	-0.7469	1.12768125978323	0.898632	-2.01647	0.02237
Trial1	3	1	blindfold	counterclockwise	practice	Free	1	0.5	0	3.341797	1.35385	-1.45094	-0.74625	1.13399697990905	0.669933	-1.762562	0.054899
Trial1	3	1	blindfold	counterclockwise	practice	Free	1	0.5	0	3.361801	1.35856	-1.4509	-0.74561	1.13712782493018	0.485665	-1.87682	0.09116
Trial1	3	1	blindfold	counterclockwise	practice	Free	1	0.5	0	3.381805	1.36306	-1.45093	-0.74498	1.1401174178225	0.306649	-2.046092	0.055369
Trial1	3	1	blindfold	counterclockwise	practice	Free	1	0.5	0	3.40181	1.36745	-1.45101	-0.74441	1.14307296581687	0.188526	-2.13496	0.100225
Trial1	3	1	blindfold	counterclockwise	practice	Free	1	0.5	0	3.421799	1.37131	-1.45105	-0.74346	1.14538809120292	0.124684	-2.096874	0.078802
Trial1	3	1	blindfold	counterclockwise	practice	Free	1	0.5	0	3.441803	1.37791	-1.45105	-0.74321	1.15025515461516	0.65397	-2.113801	-0.134457
Trial1	3	1	blindfold	counterclockwise	practice	Free	1	0.5	0	3.461807	1.38115	-1.45105	-0.74298	1.1525817197324	0.645517	-2.067251	0.018486
Trial1	3	1	blindfold	counterclockwise	practice	Free	1	0.5	0	3.481796	1.38449	-1.45102	-0.74268	1.15494419638176	0.557621	-1.919138	0.159406
Trial1	3	1	blindfold	counterclockwise	practice	Free	1	0.5	0	3.501801	1.3877	-1.45098	-0.74243	1.15724395583245	0.347326	-1.986847	-0.033618
Trial1	3	1	blindfold	counterclockwise	practice	Free	1	0.5	0	3.521805	1.39079	-1.451	-0.74242	1.15960953827425	0.172445	-2.160351	-0.155215
Trial1	3	1	blindfold	counterclockwise	practice	Free	1	0.5	0	3.541809	1.39564	-1.45108	-0.74255	1.16342221954705	0.171725	-2.122265	-0.105655
Trial1	3	1	blindfold	counterclockwise	practice	Free	1	0.5	0	3.561798	1.39744	-1.45106	-0.74265	1.16487233030624	0.295909	-2.126496	-0.0050019
Trial1	3	1	blindfold	counterclockwise	practice	Free	1	0.5	0	3.581802	1.39898	-1.45105	-0.74265	1.16605923910772	0.270358	-2.084178	0.139891
Trial1	3	1	blindfold	counterclockwise	practice	Free	1	0.5	0	3.601807	1.40024	-1.45104	-0.74258	1.16698638533666	0.137759	-2.126496	0.099558
Trial1	3	1	blindfold	counterclockwise	practice	Free	1	0.5	0	3.621811	1.40111	-1.45107	-0.74252	1.16761942183457	0.046041	-2.308464	0.037631
Trial1	3	1	blindfold	counterclockwise	practice	Free	1	0.5	0	3.6418	1.4015	-1.45111	-0.7424999	1.16790770099182	0.052977	-2.173046	0.244924
Trial1	3	1	blindfold	counterclockwise	practice	Free	1	0.5	0	3.661804	1.4015	-1.4511	-0.74248	1.16789504456807	0.055034	-2.18151	0.322485
Trial1	3	1	blindfold	counterclockwise	practice	Free	1	0.5	0	3.681808	1.40151	-1.45109	-0.74247	1.16789640809672	0.0021457	-2.240755	0.380039
Trial1	3	1	blindfold	counterclockwise	practice	Free	1	0.5	0	3.701797	1.40151	-1.4511	-0.74246	1.16789000426876	-0.064586	-2.211132	0.249926
Trial1	3	1	blindfold	counterclockwise	practice	Free	1	0.5	0	3.721802	1.4015	-1.45112	-0.74244	1.1678695807593	-0.111815	-2.291537	0.184649
Trial1	3	1	blindfold	counterclockwise	practice	Free	1	0.5	0	3.741806	1.40149	-1.45113	-0.74243	1.1678555231355	-0.134561	-2.240755	0.14122
Trial1	3	1	blindfold	counterclockwise	practice	Free	1	0.5	0	3.76181	1.40149	-1.45113	-0.74242	1.16784915731992	0.062458	-2.312696	0.19923
Trial1	3	1	blindfold	counterclockwise	practice	Free	1	0.5	0	3.781799	1.4015	-1.45113	-0.7424099	1.16785048343989	0.228841	-2.236523	0.229433
Trial1	3	1	blindfold	counterclockwise	practice	Free	1	0.5	0	3.801804	1.40151	-1.45113	-0.7424	1.16785188551208	0.35853	-2.25345	0.239155
Trial1	3	1	blindfold	counterclockwise	practice	Free	1	0.5	0	3.821808	1.40153	-1.45112	-0.74238	1.16785465227413	0.378417	-2.257682	0.230373
Trial1	3	1	blindfold	counterclockwise	practice	Free	1	0.5	0	3.841797	1.40158	-1.45112	-0.74236	1.16788048048516	0.516829	-2.164583	0.26333
Trial1	3	1	blindfold	counterclockwise	practice	Free	1	0.5	0	3.861801	1.40161	-1.45109	-0.74229	1.16785910162569	0.4884	-2.046092	0.334587
Trial1	3	1	blindfold	counterclockwise	practice	Free	1	0.5	0	3.881805	1.4017	-1.45104	-0.74215	1.16783960635542	0.495688	-2.050324	0.408938
Trial1	3	1	blindfold	counterclockwise	practice	Free	1	0.5	0	3.90181	1.40186	-1.45102	-0.74198	1.16785521437699	0.466056	-2.147655	0.398415
Trial1	3	1	blindfold	counterclockwise	practice	Free	1	0.5	0	3.921799	1.40206	-1.45106	-0.74178	1.16788257874601	0.364081	-2.257682	0.385739
Trial1	3	1	blindfold	counterclockwise	practice	Free	1	0.5	0	3.941803	1.40223	-1.45113	-0.74177	1.16800757891984	0.176459	-2.202669	0.32791
Trial1	3	1	blindfold	counterclockwise	practice	Free	1	0.5	0	3.961807	1.40224	-1.45111	-0.74175	1.16800254119639	0.240895	-2.105337	0.342794
Trial1	3	1	blindfold	counterclockwise	practice	Free	1	0.5	0	3.981796	1.40225	-1.45108	-0.74173	1.16799759596267	0.288652	-2.185742	0.329305
Trial1	3	1	blindfold	counterclockwise	practice	Free	1	0.5	0	4.001801	1.40227	-1.45108	-0.74172	1.16800676181094	0.289252	-2.215364	0.28406
Trial1	3	1	blindfold	counterclockwise	practice	Free	1	0.5	0	4.021805	1.40228	-1.45109	-0.74169	1.16799549645743	0.291476	-2.143424	0.207258
Trial1	3	1	blindfold	counterclockwise	practice	Free	1	0.5	0	4.041809	1.40232	-1.45105	-0.74167	1.16801353760683	0.390222	-2.012238	0.343492
Trial1	3	1	blindfold	counterclockwise	practice	Free	1	0.5	0	4.061798	1.40234	-1.45103	-0.74163	1.16800357605267	0.452843	-2.012238	0.347851
Trial1	3	1	blindfold	counterclockwise	practice	Free	1	0.5	0	4.081802	1.4024	-1.45102	-0.74157	1.16801192163549	0.481476	-2.092642	0.319414
Trial1	3	1	blindfold	counterclockwise	practice	Free	1	0.5	0	4.101807	1.4025	-1.45104	-0.74152	1.16805735606645	0.372587	-2.151887	0.318176
Trial1	3	1	blindfold	counterclockwise	practice	Free	1	0.5	0	4.121811	1.40254	-1.45107	-0.74149	1.16806936419284	0.168843	-2.215364	0.335831
Trial1	3	1	blindfold	counterclockwise	practice	Free	1	0.5	0	4.1418	1.40253	-1.45112	-0.74148	1.16805527031541	-0.256129	-2.329623	0.279368
Trial1	3	1	blindfold	counterclockwise	practice	Free	1	0.5	0	4.161804	1.40251	-1.45114	-0.74146	1.16802702829178	-0.266305	-2.283073	0.352388
Trial1	3	1	blindfold	counterclockwise	practice	Free	1	0.5	0	4.181808	1.4025	-1.45114	-0.74143	1.16800022135889	-0.19013	-2.236523	0.445316
Trial1	3	1	blindfold	counterclockwise	practice	Free	1	0.5	0	4.201797	1.40249	-1.45112	-0.74141	1.16797990101009	-0.046225	-2.18151	0.496524
Trial1	3	1	blindfold	counterclockwise	practice	Free	1	0.5	0	4.221802	1.40249	-1.4511	-0.74102	1.16773234227941	-0.055372	-2.075715	0.606114
Trial1	3	1	blindfold	counterclockwise	practice	Free	1	0.5	0	4.241806	1.40242	-1.451	-0.7403899	1.16727845368534	-0.224031	-1.851429	0.892798
Trial1	3	1	blindfold	counterclockwise	practice	Free	1	0.5	0	4.26181	1.40226	-1.45096	-0.73937	1.16650812463687	-0.316191	-1.910675	0.920836
Trial1	3	1	blindfold	counterclockwise	practice	Free	1	0.5	0	4.281799	1.40194	-1.45095	-0.73785	1.1652975500014	-0.337265	-1.813343	1.068389
Trial1	3	1	blindfold	counterclockwise	practice	Free	1	0.5	0	4.301804	1.40146	-1.45093	-0.73577	1.16360977068893	-0.36602	-1.732939	1.073491
Trial1	3	1	blindfold	counterclockwise	practice	Free	1	0.5	0	4.321808	1.40079	-1.45089	-0.72946	1.15910943784025	-0.375636	-1.809111	1.27311
Trial1	3	1	blindfold	counterclockwise	practice	Free	1	0.5	0	4.341797	1.39878	-1.45084	-0.7250201	1.15475527969786	-0.436735	-1.542508	1.414853
Trial1	3	1	blindfold	counterclockwise	practice	Free	1	0.5	0	4.361801	1.39742	-1.45081	-0.71984	1.15044876254295	-0.446522	-1.660998	1.528655
Trial1	3	1	blindfold	counterclockwise	practice	Free	1	0.5	0	4.381805	1.39576	-1.45081	-0.71389	1.14543657785736	-0.436613	-1.567899	1.385773
Trial1	3	1	blindfold	counterclockwise	practice	Free	1	0.5	0	4.40181	1.39382	-1.4508	-0.70697	1.13961436852111	-0.540823	-1.59329	1.371867
Trial1	3	1	blindfold	counterclockwise	practice	Free	1	0.5	0	4.421799	1.3916	-1.45079	-0.6915	1.12832754844189	-0.662768	-1.584826	1.303735
Trial1	3	1	blindfold	counterclockwise	practice	Free	1	0.5	0	4.441803	1.38598	-1.4508	-0.68288	1.11860870728266	-0.618102	-1.639839	1.223044
Trial1	3	1	blindfold	counterclockwise	practice	Free	1	0.5	0	4.461807	1.38264	-1.45083	-0.6735801	1.11029881623333	-0.453344	-1.703316	1.004448
Trial1	3	1	blindfold	counterclockwise	practice	Free	1	0.5	0	4.481796	1.37897	-1.45087	-0.66422	1.10171524638939	-0.477592	-1.851429	0.986326
Trial1	3	1	blindfold	counterclockwise	practice	Free	1	0.5	0	4.501801	1.37523	-1.4509	-0.65414	1.09266948682992	-0.512259	-1.605985	1.112192
Trial1	3	1	blindfold	counterclockwise	practice	Free	1	0.5	0	4.521805	1.37113	-1.45083	-0.63321	1.0769504943115	-0.480771	-1.54674	0.89448
Trial1	3	1	blindfold	counterclockwise	practice	Free	1	0.5	0	4.541809	1.36229	-1.45082	-0.62266	1.06360205596893	-0.483392	-1.504422	0.934019
Trial1	3	1	blindfold	counterclockwise	practice	Free	1	0.5	0	4.561798	1.35775	-1.45078	-0.61112	1.05318687542622	-0.349297	-1.686389	0.880124
Trial1	3	1	blindfold	counterclockwise	practice	Free	1	0.5	0	4.581802	1.35298	-1.45082	-0.59957	1.04262128240372	-0.412953	-1.694853	1.06008
Trial1	3	1	blindfold	counterclockwise	practice	Free	1	0.5	0	4.601807	1.34799	-1.45084	-0.58773	1.03175270432689	-0.220633	-1.677926	0.87649
Trial1	3	1	blindfold	counterclockwise	practice	Free	1	0.5	0	4.621811	1.34315	-1.45085	-0.56268	1.01366204664638	-0.270608	-1.716012	1.012059
Trial1	3	1	blindfold	counterclockwise	practice	Free	1	0.5	0	4.6418	1.33347	-1.45083	-0.54941	0.998260361838234	-0.192186	-1.61868	1.14373
Trial1	3	1	blindfold	counterclockwise	practice	Free	1	0.5	0	4.661804	1.32883	-1.45081	-0.53622	0.987163146908034	-0.108407	-1.71178	0.93357
Trial1	3	1	blindfold	counterclockwise	practice	Free	1	0.5	0	4.681808	1.32415	-1.45083	-0.5227	0.97592954106125	-0.201064	-1.635608	1.056208
Trial1	3	1	blindfold	counterclockwise	practice	Free	1	0.5	0	4.701797	1.31966	-1.45081	-0.50883	0.964754067579287	-0.111506	-1.660998	1.0186
Trial1	3	1	blindfold	counterclockwise	practice	Free	1	0.5	0	4.721802	1.31526	-1.4508	-0.47956	0.945847011726049	0.012307	-1.466336	1.013572
Trial1	3	1	blindfold	counterclockwise	practice	Free	1	0.5	0	4.741806	1.30672	-1.45077	-0.4649	0.931090217769054	0.039474	-1.66523	0.744763
Trial1	3	1	blindfold	counterclockwise	practice	Free	1	0.5	0	4.76181	1.30302	-1.45083	-0.44967	0.920350052051249	-0.085259	-1.71178	0.891002
Trial1	3	1	blindfold	counterclockwise	practice	Free	1	0.5	0	4.781799	1.29923	-1.45084	-0.43482	0.909855477198186	-0.01544	-1.652535	0.815071
Trial1	3	1	blindfold	counterclockwise	practice	Free	1	0.5	0	4.801804	1.29569	-1.45081	-0.42004	0.899753350935316	0.076623	-1.542508	0.537966
Trial1	3	1	blindfold	counterclockwise	practice	Free	1	0.5	0	4.821808	1.29235	-1.4508	-0.39055	0.883373037733257	0.09053	-1.652535	0.536427
Trial1	3	1	blindfold	counterclockwise	practice	Free	1	0.5	0	4.841797	1.28602	-1.45082	-0.3763	0.871452337769841	-0.017046	-1.580594	0.574596
Trial1	3	1	blindfold	counterclockwise	practice	Free	1	0.5	0	4.861801	1.28326	-1.45081	-0.36179	0.862779353974518	0.060124	-1.682157	0.461486
Trial1	3	1	blindfold	counterclockwise	practice	Free	1	0.5	0	4.881805	1.28051	-1.45081	-0.34784	0.854510651427524	0.0053238	-1.580594	0.553244
Trial1	3	1	blindfold	counterclockwise	practice	Free	1	0.5	0	4.90181	1.27799	-1.4508	-0.33408	0.846686514314761	0.06608	-1.627144	0.427804
Trial1	3	1	blindfold	counterclockwise	practice	Free	1	0.5	0	4.921799	1.27561	-1.45081	-0.30696	0.834143439361755	0.065779	-1.59329	0.342437
Trial1	3	1	blindfold	counterclockwise	practice	Free	1	0.5	0	4.941803	1.27102	-1.45082	-0.29392	0.825142955736581	-0.159555	-1.555203	0.446854
Trial1	3	1	blindfold	counterclockwise	practice	Free	1	0.5	0	4.961807	1.26876	-1.4508	-0.2805	0.81833497555878	-0.083233	-1.572131	0.676372
Trial1	3	1	blindfold	counterclockwise	practice	Free	1	0.5	0	4.981796	1.26646	-1.45078	-0.26719	0.811696583448276	0.119763	-1.597521	0.524428
Trial1	3	1	blindfold	counterclockwise	practice	Free	1	0.5	0	5.001801	1.26438	-1.45081	-0.25449	0.805631492986019	0.164087	-1.682157	0.432261
Trial1	3	1	blindfold	counterclockwise	practice	Free	1	0.5	0	5.021805	1.26258	-1.45084	-0.22964	0.796406206551078	0.026904	-1.656767	0.398434
Trial1	3	1	blindfold	counterclockwise	practice	Free	1	0.5	0	5.041809	1.25907	-1.45074	-0.21735	0.789574785864279	-0.287608	-1.220891	0.435528
Trial1	3	1	blindfold	counterclockwise	practice	Free	1	0.5	0	5.061798	1.25709	-1.45065	-0.20471	0.78427763400597	-0.171717	-1.237818	0.559272
Trial1	3	1	blindfold	counterclockwise	practice	Free	1	0.5	0	5.081802	1.25496	-1.45063	-0.19266	0.779155035585849	0.07549	-1.470567	0.292415
Trial1	3	1	blindfold	counterclockwise	practice	Free	1	0.5	0	5.101807	1.25303	-1.4507	-0.1809	0.774454057104293	0.163729	-1.580594	0.237335
Trial1	3	1	blindfold	counterclockwise	practice	Free	1	0.5	0	5.121811	1.25132	-1.45077	-0.15762	0.767675474209652	0.124341	-1.59329	0.409282
Trial1	3	1	blindfold	counterclockwise	practice	Free	1	0.5	0	5.1418	1.2482	-1.45073	-0.14642	0.762392382683831	-0.189125	-1.33515	0.319978
Trial1	3	1	blindfold	counterclockwise	practice	Free	1	0.5	0	5.161804	1.24656	-1.45071	-0.13504	0.758674898539307	-0.152605	-1.525581	0.408675
Trial1	3	1	blindfold	counterclockwise	practice	Free	1	0.5	0	5.181808	1.2448	-1.4507	-0.12407	0.755063151972572	0.031656	-1.24205	0.373042
Trial1	3	1	blindfold	counterclockwise	practice	Free	1	0.5	0	5.201797	1.24318	-1.45066	-0.11302	0.751724742017398	0.155494	-1.424018	0.702371
Trial1	3	1	blindfold	counterclockwise	practice	Free	1	0.5	0	5.221802	1.24175	-1.45067	-0.090302	0.747226549424637	0.134354	-1.187037	0.693836
Trial1	3	1	blindfold	counterclockwise	practice	Free	1	0.5	0	5.241806	1.23933	-1.45062	-0.079039	0.743542931694706	-0.00068607	-1.110864	0.619312
Trial1	3	1	blindfold	counterclockwise	practice	Free	1	0.5	0	5.26181	1.23827	-1.45058	-0.067298	0.741331018164941	0.069278	-1.187037	0.676413
Trial1	3	1	blindfold	counterclockwise	practice	Free	1	0.5	0	5.281799	1.23729	-1.45058	-0.055582	0.739382133630121	0.122237	-1.140487	0.905843
Trial1	3	1	blindfold	counterclockwise	practice	Free	1	0.5	0	5.301804	1.23649	-1.45055	-0.04329	0.737761181382689	0.166393	-1.136255	0.687747
Trial1	3	1	blindfold	counterclockwise	practice	Free	1	0.5	0	5.321808	1.23589	-1.45057	-0.018985	0.736134884193626	0.16337	-1.3817	0.790099
Trial1	3	1	blindfold	counterclockwise	practice	Free	1	0.5	0	5.341797	1.23519	-1.45057	-0.006522	0.735218962250315	0.013364	-1.115096	0.853896
Trial1	3	1	blindfold	counterclockwise	practice	Free	1	0.5	0	5.361801	1.23493	-1.45054	0.0069216	0.734962631676307	-0.022239	-0.950056	0.649425
Trial1	3	1	blindfold	counterclockwise	practice	Free	1	0.5	0	5.381805	1.23465	-1.4505	0.019484	0.734908342602946	-0.083856	-1.157414	0.881206
Trial1	3	1	blindfold	counterclockwise	practice	Free	1	0.5	0	5.40181	1.23438	-1.45052	0.032988	0.735120536076048	0.029723	-1.021997	0.703105
Trial1	3	1	blindfold	counterclockwise	practice	Free	1	0.5	0	5.421799	1.23413	-1.45055	0.059613	0.73654628356992	0.0047158	-1.237818	0.646548
Trial1	3	1	blindfold	counterclockwise	practice	Free	1	0.5	0	5.441803	1.23361	-1.45053	0.072172	0.737151598857538	-0.184935	-1.12356	0.392712
Trial1	3	1	blindfold	counterclockwise	practice	Free	1	0.5	0	5.461807	1.23324	-1.45053	0.085379	0.738194068646405	-0.086883	-0.98391	0.340017
Trial1	3	1	blindfold	counterclockwise	practice	Free	1	0.5	0	5.481796	1.23275	-1.45052	0.098188	0.739299233052421	-0.064284	-1.055851	0.602049
Trial1	3	1	blindfold	counterclockwise	practice	Free	1	0.5	0	5.501801	1.23224	-1.45053	0.1113	0.740650425537038	0.102831	-0.979679	0.466162
Trial1	3	1	blindfold	counterclockwise	practice	Free	1	0.5	0	5.521805	1.23181	-1.45054	0.13565	0.744275998907954	0.073525	-1.174341	0.244589
Trial1	3	1	blindfold	counterclockwise	practice	Free	1	0.5	0	5.541809	1.23097	-1.45056	0.14709	0.745622318676026	-0.222986	-1.136255	0.038232
Trial1	3	1	blindfold	counterclockwise	practice	Free	1	0.5	0	5.561798	1.2303	-1.45053	0.1586	0.747323208026209	-0.252307	-0.823102	0.193424
Trial1	3	1	blindfold	counterclockwise	practice	Free	1	0.5	0	5.581802	1.22946	-1.45047	0.16956	0.74890752883708	-0.18773	-1.07701	0.275536
Trial1	3	1	blindfold	counterclockwise	practice	Free	1	0.5	0	5.601807	1.22845	-1.45049	0.18017	0.750400372141766	-0.065358	-0.975447	0.017927
Trial1	3	1	blindfold	counterclockwise	practice	Free	1	0.5	0	5.621811	1.22743	-1.4505	0.20101	0.754691592720702	-0.077434	-1.03046	0.096909
Trial1	3	1	blindfold	counterclockwise	practice	Free	1	0.5	0	5.6418	1.2251	-1.45046	0.21133	0.755268452999964	-0.227659	-0.797711	0.507202
Trial1	3	1	blindfold	counterclockwise	practice	Free	1	0.5	0	5.661804	1.22372	-1.45042	0.22199	0.75700085892759	-0.104034	-0.950056	0.546147
Trial1	3	1	blindfold	counterclockwise	practice	Free	1	0.5	0	5.681808	1.22232	-1.45044	0.23198	0.758657263855781	0.14719	-1.005069	0.002463
Trial1	3	1	blindfold	counterclockwise	practice	Free	1	0.5	0	5.701797	1.221	-1.45052	0.24173	0.760443622985918	0.154092	-1.271673	-0.051833
Trial1	3	1	blindfold	counterclockwise	practice	Free	1	0.5	0	5.721802	1.21989	-1.45059	0.25993	0.765379136339274	-0.111376	-0.928897	0.235451
Trial1	3	1	blindfold	counterclockwise	practice	Free	1	0.5	0	5.741806	1.21745	-1.45044	0.26886	0.766172451379833	-0.210592	-0.878115	0.081183
Trial1	3	1	blindfold	counterclockwise	practice	Free	1	0.5	0	5.76181	1.21596	-1.45044	0.27675	0.7675866857246	-0.095616	-0.979679	-0.418193
Trial1	3	1	blindfold	counterclockwise	practice	Free	1	0.5	0	5.781799	1.21459	-1.45051	0.28362	0.768816691980294	-0.031969	-1.457872	-0.775639
Trial1	3	1	blindfold	counterclockwise	practice	Free	1	0.5	0	5.801804	1.21318	-1.45065	0.28987	0.769837806734186	-0.274001	-1.178573	-0.112501
Trial1	3	1	blindfold	counterclockwise	practice	Free	1	0.5	0	5.821808	1.21166	-1.45061	0.3013	0.772814140794471	-0.377538	-0.98391	0.054433
Trial1	3	1	blindfold	counterclockwise	practice	Free	1	0.5	0	5.841797	1.20794	-1.45058	0.30637	0.771389389051293	-0.261558	-1.174341	-0.048908
Trial1	3	1	blindfold	counterclockwise	practice	Free	1	0.5	0	5.861801	1.20589	-1.45057	0.31106	0.771387779747746	-0.039391	-1.013533	0.359416
Trial1	3	1	blindfold	counterclockwise	practice	Free	1	0.5	0	5.881805	1.20406	-1.45052	0.31586	0.771665805760755	0.113806	-1.110864	0.184204
Trial1	3	1	blindfold	counterclockwise	practice	Free	1	0.5	0	5.90181	1.20229	-1.45054	0.31993	0.771729469498055	-0.141535	-1.174341	-0.264696
Trial1	3	1	blindfold	counterclockwise	practice	Free	1	0.5	0	5.921799	1.20059	-1.4506	0.32481	0.772222703199344	-0.26996	-1.33515	-0.905586
Trial1	3	1	blindfold	counterclockwise	practice	Free	1	0.5	0	5.941803	1.19705	-1.45069	0.32625	0.769621817250669	-0.226625	-1.127792	-0.209291
Trial1	3	1	blindfold	counterclockwise	practice	Free	1	0.5	0	5.961807	1.19525	-1.45056	0.32742	0.768489729398496	-0.192361	-0.852725	0.020994
Trial1	3	1	blindfold	counterclockwise	practice	Free	1	0.5	0	5.981796	1.19362	-1.45048	0.32835	0.767412786826431	-0.284895	-1.021997	-0.165801
Trial1	3	1	blindfold	counterclockwise	practice	Free	1	0.5	0	6.001801	1.19188	-1.45051	0.32868	0.765982026870654	-0.309962	-1.178573	-0.544256
Trial1	3	1	blindfold	counterclockwise	practice	Free	1	0.5	0	6.021805	1.1902	-1.45057	0.32751	0.763962564441738	-0.305287	-1.17011	-0.78346
Trial1	3	1	blindfold	counterclockwise	practice	Free	1	0.5	0	6.041809	1.18706	-1.45059	0.32688	0.760856071600004	-0.289367	-1.038924	0.031145
Trial1	3	1	blindfold	counterclockwise	practice	Free	1	0.5	0	6.061798	1.18553	-1.45051	0.32706	0.759552198264553	-0.272738	-0.734234	0.888468
Trial1	3	1	blindfold	counterclockwise	practice	Free	1	0.5	0	6.081802	1.1839	-1.45039	0.32829	0.75861290683978	-0.153606	-0.619976	1.299447
Trial1	3	1	blindfold	counterclockwise	practice	Free	1	0.5	0	6.101807	1.18236	-1.4503	0.32998	0.757959016344027	0.178012	-0.395648	0.712087
Trial1	3	1	blindfold	counterclockwise	practice	Free	1	0.5	0	6.121811	1.18108	-1.45027	0.33218	0.757768759069266	0.581313	-1.305442	-0.418079
Trial1	3	1	blindfold	counterclockwise	practice	Free	1	0.5	0	6.1418	1.18009	-1.45057	0.333	0.757239290919942	-0.21833	-0.746844	0.213486
Trial1	3	1	blindfold	counterclockwise	practice	Free	1	0.5	0	6.161804	1.17969	-1.4505	0.3335	0.757100210940289	-0.287734	-1.368919	-0.195601
Trial1	3	1	blindfold	counterclockwise	practice	Free	1	0.5	0	6.181808	1.17917	-1.45059	0.33394	0.75682748953041	-0.378246	-1.102315	0.240308
Trial1	3	1	blindfold	counterclockwise	practice	Free	1	0.5	0	6.201797	1.17861	-1.45059	0.33429	0.756479644180459	-0.086829	-1.199647	0.158867
Trial1	3	1	blindfold	counterclockwise	practice	Free	1	0.5	0	6.221802	1.17821	-1.45063	0.33431	0.756129621288901	0.170792	-1.478946	-0.301984
Trial1	3	1	blindfold	counterclockwise	practice	Free	1	0.5	0	6.241806	1.17817	-1.45065	0.33441	0.756137922873959	-0.093257	-1.034607	0.29096
Trial1	3	1	blindfold	counterclockwise	practice	Free	1	0.5	0	6.26181	1.17815	-1.45055	0.33501	0.756385613101023	-0.10841	-0.78493	0.854054
Trial1	3	1	blindfold	counterclockwise	practice	Free	1	0.5	0	6.281799	1.17812	-1.45041	0.33596	0.756779954582042	0.269278	-0.734149	0.602131
Trial1	3	1	blindfold	counterclockwise	practice	Free	1	0.5	0	6.301804	1.17832	-1.4504	0.33684	0.757350062352264	0.608348	-1.157329	0.063388
Trial1	3	1	blindfold	counterclockwise	practice	Free	1	0.5	0	6.321808	1.17894	-1.45051	0.33909	0.758908178314608	0.389886	-1.038838	0.524191
Trial1	3	1	blindfold	counterclockwise	practice	Free	1	0.5	0	6.341797	1.18033	-1.45048	0.33988	0.760504679833121	-0.159016	-1.199647	-0.246305
Trial1	3	1	blindfold	counterclockwise	practice	Free	1	0.5	0	6.361801	1.18068	-1.45059	0.34069	0.761180004769814	-0.088108	-1.161561	0.284363
Trial1	3	1	blindfold	counterclockwise	practice	Free	1	0.5	0	6.381805	1.18084	-1.45055	0.34199	0.76190569141794	0.16431	-0.717222	0.863535
Trial1	3	1	blindfold	counterclockwise	practice	Free	1	0.5	0	6.40181	1.18109	-1.45043	0.34366	0.76287992367037	0.27412	-0.988057	0.684813
Trial1	3	1	blindfold	counterclockwise	practice	Free	1	0.5	0	6.421799	1.18147	-1.45047	0.34719	0.764815221055454	0.0061933	-1.059997	0.530291
Trial1	3	1	blindfold	counterclockwise	practice	Free	1	0.5	0	6.441803	1.1819	-1.45055	0.34894	0.765993979905757	-0.219996	-1.08962	0.307009
Trial1	3	1	blindfold	counterclockwise	practice	Free	1	0.5	0	6.461807	1.18183	-1.45055	0.35064	0.766707652210674	-0.020458	-0.979593	0.352859
Trial1	3	1	blindfold	counterclockwise	practice	Free	1	0.5	0	6.481796	1.18175	-1.45053	0.35209	0.767300796298151	0.257486	-1.199647	0.131979
Trial1	3	1	blindfold	counterclockwise	practice	Free	1	0.5	0	6.501801	1.18185	-1.45061	0.35309	0.767848894009276	0.226197	-1.500105	-0.127841
Trial1	3	1	blindfold	counterclockwise	practice	Free	1	0.5	0	6.521805	1.18205	-1.45069	0.35504	0.768924949966033	-0.076864	-1.237733	0.165145
Trial1	3	1	blindfold	counterclockwise	practice	Free	1	0.5	0	6.541809	1.18195	-1.45052	0.35671	0.769608849086288	-0.229898	-0.937275	0.875404
Trial1	3	1	blindfold	counterclockwise	practice	Free	1	0.5	0	6.561798	1.18163	-1.45048	0.35856	0.770184893309358	-0.074297	-1.258892	0.457396
Trial1	3	1	blindfold	counterclockwise	practice	Free	1	0.5	0	6.581802	1.18134	-1.45058	0.36062	0.770889710568668	0.03829	-1.271587	0.570987
Trial1	3	1	blindfold	counterclockwise	practice	Free	1	0.5	0	6.601807	1.18111	-1.45061	0.36331	0.771948850782266	-0.081568	-0.966898	1.035082
Trial1	3	1	blindfold	counterclockwise	practice	Free	1	0.5	0	6.621811	1.18085	-1.45051	0.37052	0.775139891418561	-0.124136	-0.827248	1.107711
Trial1	3	1	blindfold	counterclockwise	practice	Free	1	0.5	0	6.6418	1.18016	-1.45048	0.37428	0.776339504246188	0.023666	-1.123474	0.379061
Trial1	3	1	blindfold	counterclockwise	practice	Free	1	0.5	0	6.661804	1.17982	-1.45052	0.3787	0.778183152317241	-0.099598	-0.789162	0.912963
Trial1	3	1	blindfold	counterclockwise	practice	Free	1	0.5	0	6.681808	1.17942	-1.45041	0.384	0.780427787365239	-0.129001	-0.526783	1.436365
Trial1	3	1	blindfold	counterclockwise	practice	Free	1	0.5	0	6.701797	1.17895	-1.45028	0.39004	0.783009736247837	-0.069911	-0.518219	1.084651
Trial1	3	1	blindfold	counterclockwise	practice	Free	1	0.5	0	6.721802	1.17845	-1.45026	0.40088	0.788035004474531	0.175031	-0.831348	0.024544
Trial1	3	1	blindfold	counterclockwise	practice	Free	1	0.5	0	6.741806	1.1779	-1.45053	0.40517	0.789753806602793	-0.158821	-0.95407	-0.219797
Trial1	3	1	blindfold	counterclockwise	practice	Free	1	0.5	0	6.76181	1.17762	-1.45049	0.40972	0.791858103715133	-0.269135	-0.640917	0.473857
Trial1	3	1	blindfold	counterclockwise	practice	Free	1	0.5	0	6.781799	1.17715	-1.45036	0.41454	0.793961928004385	-0.20897	-0.560513	0.531893
Trial1	3	1	blindfold	counterclockwise	practice	Free	1	0.5	0	6.801804	1.17648	-1.45032	0.41903	0.795745721445692	-0.052807	-0.970997	0.181132
Trial1	3	1	blindfold	counterclockwise	practice	Free	1	0.5	0	6.821808	1.17582	-1.45044	0.4277	0.799787433337859	-0.092142	-1.013315	0.041318
Trial1	3	1	blindfold	counterclockwise	practice	Free	1	0.5	0	6.841797	1.17432	-1.45051	0.43173	0.800686101794418	-0.17301	-0.894825	0.058543
Trial1	3	1	blindfold	counterclockwise	practice	Free	1	0.5	0	6.861801	1.17345	-1.45048	0.43522	0.801842468552491	-0.060912	-1.076792	-0.128172
Trial1	3	1	blindfold	counterclockwise	practice	Free	1	0.5	0	6.881805	1.17257	-1.45053	0.43832	0.802791893093754	-0.021658	-1.21221	-0.076951
Trial1	3	1	blindfold	counterclockwise	practice	Free	1	0.5	0	6.90181	1.17179	-1.45058	0.44116	0.803693956213988	-0.071855	-1.262991	0.139954
Trial1	3	1	blindfold	counterclockwise	practice	Free	1	0.5	0	6.921799	1.17105	-1.45062	0.4459	0.805689048379517	-0.085848	-1.233369	0.076876
Trial1	3	1	blindfold	counterclockwise	practice	Free	1	0.5	0	6.941803	1.16946	-1.4506	0.44725	0.805114389454966	-0.136064	-1.250296	-0.397135
Trial1	3	1	blindfold	counterclockwise	practice	Free	1	0.5	0	6.961807	1.16871	-1.45061	0.44814	0.804986047925199	-0.086353	-1.21221	-0.330759
Trial1	3	1	blindfold	counterclockwise	practice	Free	1	0.5	0	6.981796	1.168	-1.4506	0.44869	0.804702858606805	-0.199112	-1.093719	-0.064936
Trial1	3	1	blindfold	counterclockwise	practice	Free	1	0.5	0	7.001801	1.16735	-1.45056	0.44893	0.804297255907163	-0.24798	-1.042938	-0.167214
Trial1	3	1	blindfold	counterclockwise	practice	Free	1	0.5	0	7.021805	1.16673	-1.45054	0.44789	0.803202601313117	-0.21029	-1.233369	-0.519676
Trial1	3	1	blindfold	counterclockwise	practice	Free	1	0.5	0	7.041809	1.16573	-1.4507	0.4464	0.801541893517112	-0.070663	-1.571913	-1.229779
Trial1	3	1	blindfold	counterclockwise	practice	Free	1	0.5	0	7.061798	1.16529	-1.45079	0.4448	0.800286081433801	-0.333763	-1.559217	-0.493901
Trial1	3	1	blindfold	counterclockwise	practice	Free	1	0.5	0	7.081802	1.16471	-1.45073	0.44298	0.798793287748177	-0.475053	-1.009083	-0.579128
Trial1	3	1	blindfold	counterclockwise	practice	Free	1	0.5	0	7.101807	1.16381	-1.45063	0.44063	0.796742444441483	-0.384946	-1.694635	-1.032135
Trial1	3	1	blindfold	counterclockwise	practice	Free	1	0.5	0	7.121811	1.16269	-1.45075	0.43565	0.793063070848045	-0.645841	-1.508436	-0.524379
Trial1	3	1	blindfold	counterclockwise	practice	Free	1	0.5	0	7.1418	1.15912	-1.45064	0.43351	0.788904319600011	-0.899159	-1.195283	-0.160333
Trial1	3	1	blindfold	counterclockwise	practice	Free	1	0.5	0	7.161804	1.15655	-1.45059	0.43133	0.785559292460101	-1.026178	-1.051401	-0.117609
Trial1	3	1	blindfold	counterclockwise	practice	Free	1	0.5	0	7.181808	1.15336	-1.45055	0.42934	0.781800576514725	-0.947703	-1.114878	-0.079295
Trial1	3	1	blindfold	counterclockwise	practice	Free	1	0.5	0	7.201797	1.14959	-1.45055	0.42762	0.777705630121543	-0.908066	-1.131806	0.169644
Trial1	3	1	blindfold	counterclockwise	practice	Free	1	0.5	0	7.221802	1.14531	-1.45055	0.42499	0.772684639390061	-0.830011	-1.093719	0.233428
Trial1	3	1	blindfold	counterclockwise	practice	Free	1	0.5	0	7.241806	1.13538	-1.45055	0.42403	0.763877757265273	-1.041909	-1.013315	0.14012
Trial1	3	1	blindfold	counterclockwise	practice	Free	1	0.5	0	7.26181	1.12973	-1.45053	0.42343	0.758849683447559	-1.148821	-1.009083	0.333734
Trial1	3	1	blindfold	counterclockwise	practice	Free	1	0.5	0	7.281799	1.12315	-1.45051	0.42327	0.7533083157256	-1.297506	-0.941375	0.489219
Trial1	3	1	blindfold	counterclockwise	practice	Free	1	0.5	0	7.301804	1.11595	-1.45047	0.4231	0.747267016298633	-1.116993	-0.949838	-0.068596
Trial1	3	1	blindfold	counterclockwise	practice	Free	1	0.5	0	7.321808	1.10807	-1.45054	0.42292	0.740682429270569	-0.961621	-1.660781	-0.164596
Trial1	3	1	blindfold	counterclockwise	practice	Free	1	0.5	0	7.341797	1.09031	-1.45059	0.42316	0.726312790172741	-1.315225	-1.013315	0.137309
Trial1	3	1	blindfold	counterclockwise	practice	Free	1	0.5	0	7.361801	1.08091	-1.45056	0.42338	0.718823346899557	-1.225799	-1.373018	-0.087109
Trial1	3	1	blindfold	counterclockwise	practice	Free	1	0.5	0	7.381805	1.0706	-1.45062	0.42377	0.710749881431495	-1.207373	-1.148733	0.243539
Trial1	3	1	blindfold	counterclockwise	practice	Free	1	0.5	0	7.40181	1.05903	-1.45061	0.42424	0.701779292408	-1.044858	-1.262991	0.084173
Trial1	3	1	blindfold	counterclockwise	practice	Free	1	0.5	0	7.421799	1.04796	-1.45064	0.42531	0.693648897324508	-1.111236	-1.373018	-0.04176
Trial1	3	1	blindfold	counterclockwise	practice	Free	1	0.5	0	7.441803	1.02286	-1.45067	0.42589	0.674362623854944	-1.139812	-1.37725	0.093382
Trial1	3	1	blindfold	counterclockwise	practice	Free	1	0.5	0	7.461807	1.01025	-1.45067	0.42655	0.665056322520902	-1.106224	-1.364555	0.117696
Trial1	3	1	blindfold	counterclockwise	practice	Free	1	0.5	0	7.481796	0.9968	-1.45069	0.42727	0.655263225131771	-0.959117	-1.432263	0.101615
Trial1	3	1	blindfold	counterclockwise	practice	Free	1	0.5	0	7.501801	0.98221	-1.45072	0.42797	0.64473620921442	-1.023876	-1.508436	0.06263
Trial1	3	1	blindfold	counterclockwise	practice	Free	1	0.5	0	7.521805	0.96855	-1.45072	0.42964	0.635711881898993	-1.078557	-1.368786	0.04267
Trial1	3	1	blindfold	counterclockwise	practice	Free	1	0.5	0	7.541809	0.93891	-1.45066	0.43058	0.614850508859006	-0.856179	-1.339164	0.149277
Trial1	3	1	blindfold	counterclockwise	practice	Free	1	0.5	0	7.561798	0.92394	-1.45064	0.43155	0.604946712728236	-0.80897	-1.364555	-0.049412
Trial1	3	1	blindfold	counterclockwise	practice	Free	1	0.5	0	7.581802	0.90834	-1.45068	0.43254	0.59483811931213	-0.853349	-1.521131	0.030556
Trial1	3	1	blindfold	counterclockwise	practice	Free	1	0.5	0	7.601807	0.89257	-1.45073	0.43356	0.584880761503497	-0.843479	-1.267223	0.140822
Trial1	3	1	blindfold	counterclockwise	practice	Free	1	0.5	0	7.621811	0.87756	-1.4507	0.43601	0.57676363539503	-0.861208	-1.411104	0.229366
Trial1	3	1	blindfold	counterclockwise	practice	Free	1	0.5	0	7.6418	0.84508	-1.45068	0.43723	0.557001152464758	-0.813955	-1.466118	0.079595
Trial1	3	1	blindfold	counterclockwise	practice	Free	1	0.5	0	7.661804	0.82953	-1.45072	0.43853	0.548542232243415	-0.846468	-1.622694	0.059888
Trial1	3	1	blindfold	counterclockwise	practice	Free	1	0.5	0	7.681808	0.81332	-1.45078	0.43988	0.540059104915476	-1.065987	-1.491509	0.119241
Trial1	3	1	blindfold	counterclockwise	practice	Free	1	0.5	0	7.701797	0.79582	-1.45075	0.44109	0.531102508636086	-1.026597	-1.521131	-0.024686
Trial1	3	1	blindfold	counterclockwise	practice	Free	1	0.5	0	7.721802	0.77953	-1.45075	0.44329	0.524063992066402	-0.991734	-1.4238	-0.046606
Trial1	3	1	blindfold	counterclockwise	practice	Free	1	0.5	0	7.741806	0.74475	-1.45073	0.44404	0.507024719828221	-0.837859	-1.516899	-0.253017
Trial1	3	1	blindfold	counterclockwise	practice	Free	1	0.5	0	7.76181	0.72738	-1.45075	0.44465	0.499414955983159	-0.967451	-1.440727	-0.123261
Trial1	3	1	blindfold	counterclockwise	practice	Free	1	0.5	0	7.781799	0.70976	-1.45071	0.4453	0.49223098065363	-1.069767	-1.389945	0.018356
Trial1	3	1	blindfold	counterclockwise	practice	Free	1	0.5	0	7.801804	0.69126	-1.45067	0.44606	0.485334861798809	-0.972225	-1.140269	0.191962
Trial1	3	1	blindfold	counterclockwise	practice	Free	1	0.5	0	7.821808	0.67304	-1.45061	0.44778	0.480051864829514	-0.851268	-1.178355	0.213108
Trial1	3	1	blindfold	counterclockwise	practice	Free	1	0.5	0	7.841797	0.63546	-1.45067	0.44852	0.468529200197847	-0.928422	-1.296846	-0.073518
Trial1	3	1	blindfold	counterclockwise	practice	Free	1	0.5	0	7.861801	0.61664	-1.45068	0.44925	0.464144866242759	-1.088757	-1.292614	-0.017256
Trial1	3	1	blindfold	counterclockwise	practice	Free	1	0.5	0	7.881805	0.59753	-1.45066	0.44993	0.46037929082439	-0.912927	-1.334932	-0.101643
Trial1	3	1	blindfold	counterclockwise	practice	Free	1	0.5	0	7.90181	0.57704	-1.45066	0.45059	0.457128536012953	-0.939438	-1.334932	0.078554
Trial1	3	1	blindfold	counterclockwise	practice	Free	1	0.5	0	7.921799	0.55812	-1.45065	0.45248	0.456197438224701	-0.879825	-1.254528	0.247996
Trial1	3	1	blindfold	counterclockwise	practice	Free	1	0.5	0	7.941803	0.51797	-1.45062	0.45357	0.453925844257522	-0.823732	-1.140269	0.09462
Trial1	3	1	blindfold	counterclockwise	practice	Free	1	0.5	0	7.961807	0.49801	-1.4506	0.45467	0.454674366981745	-0.703555	-1.229137	0.015507
Trial1	3	1	blindfold	counterclockwise	practice	Free	1	0.5	0	7.981796	0.4774	-1.4506	0.45562	0.456180157196833	-0.722772	-1.237601	-0.173355
Trial1	3	1	blindfold	counterclockwise	practice	Free	1	0.5	0	8.001801	0.45738	-1.4506	0.45645	0.458435441410787	-0.751824	-1.199514	-0.042376
Trial1	3	1	blindfold	counterclockwise	practice	Free	1	0.5	0	8.021805	0.43729	-1.45059	0.45868	0.462946931204091	-0.780435	-1.097951	0.151824
Trial1	3	1	blindfold	counterclockwise	practice	Free	1	0.5	0	8.041809	0.39641	-1.45056	0.45998	0.471500266181879	-0.675401	-1.186819	0.139545
Trial1	3	1	blindfold	counterclockwise	practice	Free	1	0.5	0	8.061798	0.3763	-1.45059	0.46126	0.477558899343155	-0.7788	-1.279919	0.064293
Trial1	3	1	blindfold	counterclockwise	practice	Free	1	0.5	0	8.081802	0.35618	-1.4506	0.46273	0.48456499355098	-0.624997	-1.11911	0.139851
Trial1	3	1	blindfold	counterclockwise	practice	Free	1	0.5	0	8.101807	0.33491	-1.45056	0.46424	0.492720506425328	-0.492533	-1.004852	0.246087
Trial1	3	1	blindfold	counterclockwise	practice	Free	1	0.5	0	8.121811	0.31561	-1.45053	0.46776	0.502791298338058	-0.377863	-1.203746	0.207935
Trial1	3	1	blindfold	counterclockwise	practice	Free	1	0.5	0	8.1418	0.27593	-1.4506	0.46963	0.520345760266765	-0.570707	-1.237601	0.180662
Trial1	3	1	blindfold	counterclockwise	practice	Free	1	0.5	0	8.161804	0.25665	-1.4506	0.47158	0.530666484064311	-0.475333	-1.152965	0.059998
Trial1	3	1	blindfold	counterclockwise	practice	Free	1	0.5	0	8.181808	0.23756	-1.45059	0.4735	0.54136588548575	-0.300732	-1.152965	0.048039
Trial1	3	1	blindfold	counterclockwise	practice	Free	1	0.5	0	8.201797	0.21826	-1.4506	0.47525	0.552485287275399	0.013043	-1.334932	0.0025627
Trial1	3	1	blindfold	counterclockwise	practice	Free	1	0.5	0	8.221802	0.20016	-1.45065	0.47857	0.564741787083512	0.083816	-1.432263	-0.108389
Trial1	3	1	blindfold	counterclockwise	practice	Free	1	0.5	0	8.241806	0.16522	-1.45072	0.48013	0.585322549134357	0.120174	-1.339164	0.140115
Trial1	3	1	blindfold	counterclockwise	practice	Free	1	0.5	0	8.26181	0.1499	-1.4507	0.48192	0.595665063972519	0.212339	-1.224905	0.20103
Trial1	3	1	blindfold	counterclockwise	practice	Free	1	0.5	0	8.281799	0.13488	-1.45067	0.48372	0.606050866346955	0.348613	-1.313773	0.107058
Trial1	3	1	blindfold	counterclockwise	practice	Free	1	0.5	0	8.301804	0.12031	-1.45066	0.48567	0.616473717598046	0.300408	-1.483045	0.285689
Trial1	3	1	blindfold	counterclockwise	practice	Free	1	0.5	0	8.321808	0.10703	-1.45068	0.49003	0.628136003200506	0.358843	-1.398409	0.285997
Trial1	3	1	blindfold	counterclockwise	practice	Free	1	0.5	0	8.341797	0.082876	-1.45075	0.49206	0.645070133381948	0.636265	-1.63539	-0.039194
Trial1	3	1	blindfold	counterclockwise	practice	Free	1	0.5	0	8.361801	0.072653	-1.45079	0.4939	0.653117651613826	0.82135	-1.766576	-0.247947
Trial1	3	1	blindfold	counterclockwise	practice	Free	1	0.5	0	8.381805	0.063246	-1.45085	0.49537	0.66041312583699	0.788361	-1.749648	-0.135532
Trial1	3	1	blindfold	counterclockwise	practice	Free	1	0.5	0	8.40181	0.055957	-1.45087	0.49679	0.666314103513726	0.808394	-1.749648	0.081337
Trial1	3	1	blindfold	counterclockwise	practice	Free	1	0.5	0	8.421799	0.049685	-1.45086	0.49885	0.672037899402475	0.899183	-1.728489	-0.112012
Trial1	3	1	blindfold	counterclockwise	practice	Free	1	0.5	0	8.441803	0.040813	-1.45086	0.49925	0.678309117689546	0.700818	-1.648085	-0.400307
Trial1	3	1	blindfold	counterclockwise	practice	Free	1	0.5	0	8.461807	0.038206	-1.45084	0.49933	0.680135399326881	0.730973	-1.724258	-0.282768
Trial1	3	1	blindfold	counterclockwise	practice	Free	1	0.5	0	8.481796	0.03667	-1.45084	0.49916	0.681054613703744	0.67774	-1.745417	-0.321028
Trial1	3	1	blindfold	counterclockwise	practice	Free	1	0.5	0	8.501801	0.036242	-1.45088	0.49889	0.681148072521016	0.758738	-1.923152	-0.467755
Trial1	3	1	blindfold	counterclockwise	practice	Free	1	0.5	0	8.521805	0.036492	-1.45096	0.49757	0.680011454161958	0.902465	-2.01202	-0.676555
Trial1	3	1	blindfold	counterclockwise	practice	Free	1	0.5	0	8.541809	0.038537	-1.45103	0.49687	0.678106119178977	0.858802	-1.914689	-0.1011
Trial1	3	1	blindfold	counterclockwise	practice	Free	1	0.5	0	8.561798	0.040142	-1.45093	0.49613	0.676471985395145	0.325271	-1.571913	-0.171707
Trial1	3	1	blindfold	counterclockwise	practice	Free	1	0.5	0	8.581802	0.041771	-1.45084	0.49531	0.674763528245006	0.455897	-1.851212	-0.393164
Trial1	3	1	blindfold	counterclockwise	practice	Free	1	0.5	0	8.601807	0.043364	-1.45087	0.49441	0.673021295068098	0.677453	-1.741185	-0.261443
Trial1	3	1	blindfold	counterclockwise	practice	Free	1	0.5	0	8.621811	0.045129	-1.45088	0.49223	0.670222348660817	0.776029	-1.855443	-0.339773
Trial1	3	1	blindfold	counterclockwise	practice	Free	1	0.5	0	8.6418	0.04916	-1.45102	0.49106	0.666630815448771	0.13943	-2.075497	-0.273109
Trial1	3	1	blindfold	counterclockwise	practice	Free	1	0.5	0	8.661804	0.050807	-1.45102	0.48999	0.66472892828521	-0.066408	-1.825821	-0.148925
Trial1	3	1	blindfold	counterclockwise	practice	Free	1	0.5	0	8.681808	0.052059	-1.45096	0.48911	0.663234313961557	0.178748	-2.075497	-0.188629
Trial1	3	1	blindfold	counterclockwise	practice	Free	1	0.5	0	8.701797	0.053053	-1.451	0.48846	0.662083678594953	0.37355	-2.067033	-0.085933
Trial1	3	1	blindfold	counterclockwise	practice	Free	1	0.5	0	8.721802	0.053941	-1.45104	0.48773	0.660945647002116	0.329408	-2.202451	-0.073672
Trial1	3	1	blindfold	counterclockwise	practice	Free	1	0.5	0	8.741806	0.055149	-1.45108	0.48764	0.660064543072121	0.194917	-1.990861	-0.028816
Trial1	3	1	blindfold	counterclockwise	practice	Free	1	0.5	0	8.76181	0.05533	-1.45103	0.48762	0.659927775397328	0.275655	-1.999325	-0.11183
Trial1	3	1	blindfold	counterclockwise	practice	Free	1	0.5	0	8.781799	0.055355	-1.45103	0.48759	0.659888754656916	0.349188	-2.257464	-0.35886
Trial1	3	1	blindfold	counterclockwise	practice	Free	1	0.5	0	8.801804	0.055376	-1.45109	0.48742	0.659749007830608	0.205926	-2.4352	-0.725544
Trial1	3	1	blindfold	counterclockwise	practice	Free	1	0.5	0	8.821808	0.055412	-1.45117	0.48623	0.658846029508636	0.140869	-2.426736	-0.911077
Trial1	3	1	blindfold	counterclockwise	practice	Free	1	0.5	0	8.841797	0.055542	-1.45121	0.48501	0.657858352782952	0.139207	-2.443664	-1.17177
Trial1	3	1	blindfold	counterclockwise	practice	Free	1	0.5	0	8.861801	0.055676	-1.45123	0.48326	0.656478523320598	0.107887	-2.494445	-1.184411
Trial1	3	1	blindfold	counterclockwise	practice	Free	1	0.5	0	8.881805	0.055844	-1.45124	0.48102	0.654717317763595	-0.05153	-2.452127	-1.261583
Trial1	3	1	blindfold	counterclockwise	practice	Free	1	0.5	0	8.90181	0.055958	-1.45124	0.47819	0.652563391017121	-0.041588	-2.452127	-1.362292
Trial1	3	1	blindfold	counterclockwise	practice	Free	1	0.5	0	8.921799	0.056018	-1.45123	0.46999	0.646537414603161	0.027216	-2.48175	-1.567421
Trial1	3	1	blindfold	counterclockwise	practice	Free	1	0.5	0	8.941803	0.056242	-1.45124	0.46468	0.642533015718931	0.099893	-2.38865	-1.717908
Trial1	3	1	blindfold	counterclockwise	practice	Free	1	0.5	0	8.961807	0.056445	-1.45123	0.45865	0.638044555723865	-0.043795	-2.519836	-1.584927
Trial1	3	1	blindfold	counterclockwise	practice	Free	1	0.5	0	8.981796	0.056603	-1.45123	0.45171	0.6329635149067	-0.12887	-2.337869	-1.497309
Trial1	3	1	blindfold	counterclockwise	practice	Free	1	0.5	0	9.001801	0.05668	-1.45121	0.44426	0.627614191350643	-0.101918	-2.511372	-1.509465
Trial1	3	1	blindfold	counterclockwise	practice	Free	1	0.5	0	9.021805	0.056706	-1.45122	0.4271	0.615568016300816	0.039974	-2.460591	-1.49589
Trial1	3	1	blindfold	counterclockwise	practice	Free	1	0.5	0	9.041809	0.056939	-1.45124	0.41786	0.609023835203188	0.061516	-2.579081	-1.428472
Trial1	3	1	blindfold	counterclockwise	practice	Free	1	0.5	0	9.061798	0.057112	-1.45126	0.40787	0.60208613361388	-0.046951	-2.443664	-1.261545
Trial1	3	1	blindfold	counterclockwise	practice	Free	1	0.5	0	9.081802	0.05724	-1.45125	0.39755	0.595048262736654	-0.061548	-2.447895	-1.580906
Trial1	3	1	blindfold	counterclockwise	practice	Free	1	0.5	0	9.101807	0.057317	-1.45124	0.38669	0.587790277730673	-0.015349	-2.464823	-1.303232
Trial1	3	1	blindfold	counterclockwise	practice	Free	1	0.5	0	9.121811	0.05735	-1.45121	0.36283	0.572350101674412	-0.060123	-2.346332	-1.274277
Trial1	3	1	blindfold	counterclockwise	practice	Free	1	0.5	0	9.1418	0.057237	-1.45122	0.35095	0.564982282188377	-0.180095	-2.384418	-1.216676
Trial1	3	1	blindfold	counterclockwise	practice	Free	1	0.5	0	9.161804	0.057005	-1.4512	0.33788	0.557142218766939	-0.184172	-2.359028	-1.321711
Trial1	3	1	blindfold	counterclockwise	practice	Free	1	0.5	0	9.181808	0.056618	-1.45119	0.32448	0.549431401829417	-0.042127	-2.287087	-1.295091
Trial1	3	1	blindfold	counterclockwise	practice	Free	1	0.5	0	9.201797	0.056218	-1.45116	0.31152	0.542205845165772	0.0010457	-2.329405	-1.282141
Trial1	3	1	blindfold	counterclockwise	practice	Free	1	0.5	0	9.221802	0.055866	-1.45117	0.2833	0.526795887954137	-0.122089	-2.502909	-1.342047
Trial1	3	1	blindfold	counterclockwise	practice	Free	1	0.5	0	9.241806	0.054552	-1.45113	0.26914	0.520442372449911	-0.433813	-2.236305	-0.861887
Trial1	3	1	blindfold	counterclockwise	practice	Free	1	0.5	0	9.26181	0.053474	-1.45107	0.2545	0.513960813787116	-0.193838	-2.067033	-0.834412
Trial1	3	1	blindfold	counterclockwise	practice	Free	1	0.5	0	9.281799	0.052224	-1.45106	0.24026	0.508161601942691	-0.099732	-2.172828	-0.925934
Trial1	3	1	blindfold	counterclockwise	practice	Free	1	0.5	0	9.301804	0.050976	-1.4511	0.22589	0.502641862640314	-0.148488	-2.359028	-0.972528
Trial1	3	1	blindfold	counterclockwise	practice	Free	1	0.5	0	9.321808	0.049702	-1.45114	0.19631	0.491228973576616	-0.169439	-2.27016	-1.15327
Trial1	3	1	blindfold	counterclockwise	practice	Free	1	0.5	0	9.341797	0.046949	-1.45109	0.18094	0.487846793320878	0.00015989	-2.067033	-1.282052
Trial1	3	1	blindfold	counterclockwise	practice	Free	1	0.5	0	9.361801	0.045605	-1.45109	0.16622	0.483842848943041	0.10519	-2.240537	-1.092584
Trial1	3	1	blindfold	counterclockwise	practice	Free	1	0.5	0	9.381805	0.044474	-1.45111	0.15026	0.479668638650408	0.092385	-2.257464	-1.105098
Trial1	3	1	blindfold	counterclockwise	practice	Free	1	0.5	0	9.40181	0.043389	-1.45112	0.13388	0.475833438158912	-0.062527	-2.287087	-1.358096
Trial1	3	1	blindfold	counterclockwise	practice	Free	1	0.5	0	9.421799	0.042318	-1.45116	0.1166	0.472301150593806	-0.143139	-2.477518	-1.240704
Trial1	3	1	blindfold	counterclockwise	practice	Free	1	0.5	0	9.441803	0.041142	-1.45117	0.08399001	0.466481497341214	-0.192786	-2.151669	-1.249743
Trial1	3	1	blindfold	counterclockwise	practice	Free	1	0.5	0	9.461807	0.038861	-1.45102	0.065775	0.465806321088723	-0.07069	-1.944311	-1.051393
Trial1	3	1	blindfold	counterclockwise	practice	Free	1	0.5	0	9.481796	0.037612	-1.45098	0.048903	0.464966845262318	-0.123267	-2.071265	-1.097985
Trial1	3	1	blindfold	counterclockwise	practice	Free	1	0.5	0	9.501801	0.036452	-1.451	0.031139	0.464592710380874	-0.145044	-2.024715	-1.215686
Trial1	3	1	blindfold	counterclockwise	practice	Free	1	0.5	0	9.521805	0.035226	-1.45103	-0.0058821	0.464811217601064	-0.158051	-2.206683	-1.379451
Trial1	3	1	blindfold	counterclockwise	practice	Free	1	0.5	0	9.541809	0.03271	-1.451	-0.024482	0.467930883399238	0.080623	-1.910457	-1.117811
Trial1	3	1	blindfold	counterclockwise	practice	Free	1	0.5	0	9.561798	0.031606	-1.45099	-0.043925	0.470449088779793	0.018649	-2.037411	-1.231536
Trial1	3	1	blindfold	counterclockwise	practice	Free	1	0.5	0	9.581802	0.030554	-1.45102	-0.063103	0.473668169694452	-0.199843	-2.054338	-1.186388
Trial1	3	1	blindfold	counterclockwise	practice	Free	1	0.5	0	9.601807	0.02948	-1.45102	-0.083154	0.477811319739798	-0.159611	-2.096656	-1.18668
Trial1	3	1	blindfold	counterclockwise	practice	Free	1	0.5	0	9.621811	0.028252	-1.45104	-0.12266	0.487433737458567	-0.298128	-1.973934	-1.182535
Trial1	3	1	blindfold	counterclockwise	practice	Free	1	0.5	0	9.6418	0.025354	-1.45097	-0.14333	0.495814800738514	-0.152489	-2.067033	-0.997015
Trial1	3	1	blindfold	counterclockwise	practice	Free	1	0.5	0	9.661804	0.023725	-1.45099	-0.16363	0.503599698230987	-0.04528	-1.935848	-1.177186
Trial1	3	1	blindfold	counterclockwise	practice	Free	1	0.5	0	9.681808	0.022171	-1.45099	-0.18489	0.512352287071313	-0.133728	-2.01202	-1.425271
Trial1	3	1	blindfold	counterclockwise	practice	Free	1	0.5	0	9.701797	0.020504	-1.45102	-0.2051	0.521519342208684	-0.17074	-2.05857	-1.080945
Trial1	3	1	blindfold	counterclockwise	practice	Free	1	0.5	0	9.721802	0.018868	-1.451	-0.24768	0.541140819803143	-0.122511	-1.825821	-0.92116
Trial1	3	1	blindfold	counterclockwise	practice	Free	1	0.5	0	9.741806	0.015473	-1.45098	-0.26872	0.554054917831708	0.01511	-1.952775	-1.017402
Trial1	3	1	blindfold	counterclockwise	practice	Free	1	0.5	0	9.76181	0.013898	-1.45099	-0.29043	0.566255017307619	-0.141394	-2.109351	-0.744694
Trial1	3	1	blindfold	counterclockwise	practice	Free	1	0.5	0	9.781799	0.012246	-1.45097	-0.31129	0.578623734745734	-0.141503	-1.851212	-0.778251
Trial1	3	1	blindfold	counterclockwise	practice	Free	1	0.5	0	9.801804	0.010537	-1.4509	-0.33181	0.591330620282502	-0.217599	-1.487277	-0.572464
Trial1	3	1	blindfold	counterclockwise	practice	Free	1	0.5	0	9.821808	0.0086865	-1.4508	-0.37277	0.616722315799709	-0.13355	-1.614231	-0.227814
Trial1	3	1	blindfold	counterclockwise	practice	Free	1	0.5	0	9.841797	0.004683	-1.45082	-0.39131	0.631238822908516	-0.097922	-1.652317	-0.29896
Trial1	3	1	blindfold	counterclockwise	practice	Free	1	0.5	0	9.861801	0.0027432	-1.45085	-0.41023	0.644633994551004	-0.173746	-1.63539	0.011869
Trial1	3	1	blindfold	counterclockwise	practice	Free	1	0.5	0	9.881805	0.00056012	-1.45082	-0.4278	0.657611612966695	-0.204822	-1.550754	0.024498
Trial1	3	1	blindfold	counterclockwise	practice	Free	1	0.5	0	9.90181	-0.0016996	-1.45078	-0.44466	0.670391684924748	-0.133528	-1.63539	0.221906
Trial1	3	1	blindfold	counterclockwise	practice	Free	1	0.5	0	9.921799	-0.0041051	-1.45079	-0.47647	0.693646600641115	-0.102269	-1.830053	0.125314
Trial1	3	1	blindfold	counterclockwise	practice	Free	1	0.5	0	9.941803	-0.0087314	-1.45079	-0.49132	0.707250304460708	-0.097367	-1.724258	0.326888
Trial1	3	1	blindfold	counterclockwise	practice	Free	1	0.5	0	9.961807	-0.011074	-1.4508	-0.50486	0.718387247820955	-0.132818	-1.54229	0.352257
Trial1	3	1	blindfold	counterclockwise	practice	Free	1	0.5	0	9.981796	-0.013397	-1.45078	-0.51771	0.729109109071313	-0.284533	-1.584608	0.071039
Trial1	3	1	blindfold	counterclockwise	practice	Free	1	0.5	0	10.0018	-0.015841	-1.45081	-0.53007	0.739639202054194	-0.235892	-1.80043	-0.080162
Trial1	3	1	blindfold	counterclockwise	practice	Free	1	0.5	0	10.0218	-0.018376	-1.45089	-0.55391	0.758636925385117	-0.290001	-1.686171	-0.323455
Trial1	3	1	blindfold	counterclockwise	practice	Free	1	0.5	0	10.04181	-0.023782	-1.45086	-0.56471	0.770223987750521	-0.114312	-1.669244	0.268388
Trial1	3	1	blindfold	counterclockwise	practice	Free	1	0.5	0	10.0618	-0.026421	-1.45081	-0.57479	0.779424540078008	-0.015407	-1.533827	0.473741
Trial1	3	1	blindfold	counterclockwise	practice	Free	1	0.5	0	10.0818	-0.028989	-1.45075	-0.58348	0.787577471338468	-0.088586	-1.368786	0.961274
Trial1	3	1	blindfold	counterclockwise	practice	Free	1	0.5	0	10.10181	-0.031754	-1.45068	-0.59051	0.794647335246474	-0.12459	-1.318005	0.79769
Trial1	3	1	blindfold	counterclockwise	practice	Free	1	0.5	0	10.12181	-0.034121	-1.45068	-0.6021	0.804866243268942	-0.066275	-1.567681	0.822623
Trial1	3	1	blindfold	counterclockwise	practice	Free	1	0.5	0	10.1418	-0.038963	-1.4508	-0.60701	0.811752588642576	-0.053654	-1.766576	-0.126697
Trial1	3	1	blindfold	counterclockwise	practice	Free	1	0.5	0	10.1618	-0.041146	-1.45086	-0.61204	0.816965119391358	-0.003286	-1.779271	-0.588946
Trial1	3	1	blindfold	counterclockwise	practice	Free	1	0.5	0	10.18181	-0.043156	-1.45089	-0.61711	0.822096835832697	0.013015	-1.673476	-0.782261
Trial1	3	1	blindfold	counterclockwise	practice	Free	1	0.5	0	10.2018	-0.0449	-1.45086	-0.62234	0.827177756462975	-0.030873	-1.673476	-0.698204
Trial1	3	1	blindfold	counterclockwise	practice	Free	1	0.5	0	10.2218	-0.046489	-1.45084	-0.6337399	0.836825280155851	-0.108171	-1.554986	-0.836089
Trial1	3	1	blindfold	counterclockwise	practice	Free	1	0.5	0	10.24181	-0.049591	-1.45081	-0.63954	0.843244743428013	-0.225863	-1.54229	-0.515965
Trial1	3	1	blindfold	counterclockwise	practice	Free	1	0.5	0	10.26181	-0.051172	-1.45078	-0.64552	0.848814870249007	-0.110264	-1.521131	-0.516643
Trial1	3	1	blindfold	counterclockwise	practice	Free	1	0.5	0	10.2818	-0.052757	-1.45077	-0.65124	0.854197767335619	0.0025965	-1.724258	-0.30746
Trial1	3	1	blindfold	counterclockwise	practice	Free	1	0.5	0	10.3018	-0.054264	-1.45082	-0.65713	0.859667621870958	0.057964	-1.720026	-0.593481
Trial1	3	1	blindfold	counterclockwise	practice	Free	1	0.5	0	10.32181	-0.055596	-1.45089	-0.6680601	0.868902276643745	-0.012136	-1.775039	-0.45003
Trial1	3	1	blindfold	counterclockwise	practice	Free	1	0.5	0	10.3418	-0.057932	-1.45079	-0.67322	0.874364531112077	-0.192311	-1.373018	-0.204863
Trial1	3	1	blindfold	counterclockwise	practice	Free	1	0.5	0	10.3618	-0.059117	-1.4507	-0.67849	0.879181755002196	-0.024063	-1.440727	-0.277483
Trial1	3	1	blindfold	counterclockwise	practice	Free	1	0.5	0	10.38181	-0.060252	-1.45068	-0.68385	0.8840436121933	0.175696	-1.453422	-0.804308
Trial1	3	1	blindfold	counterclockwise	practice	Free	1	0.5	0	10.40181	-0.061121	-1.45074	-0.6894701	0.888946417002746	0.251681	-1.665012	-0.750444
Trial1	3	1	blindfold	counterclockwise	practice	Free	1	0.5	0	10.4218	-0.061692	-1.4508	-0.70138	0.898572104428432	0.243094	-1.711562	-0.704179
Trial1	3	1	blindfold	counterclockwise	practice	Free	1	0.5	0	10.4418	-0.062192	-1.45081	-0.70796	0.904028329492939	0.088971	-1.791966	-0.984139
Trial1	3	1	blindfold	counterclockwise	practice	Free	1	0.5	0	10.46181	-0.062231	-1.45083	-0.71472	0.909355982178917	0.188224	-1.694635	-1.304301
Trial1	3	1	blindfold	counterclockwise	practice	Free	1	0.5	0	10.4818	-0.062103	-1.45083	-0.72222	0.915183872172616	0.209411	-1.419568	-0.943287
Trial1	3	1	blindfold	counterclockwise	practice	Free	1	0.5	0	10.5018	-0.061801	-1.45075	-0.72949	0.920747521980142	0.133998	-1.296846	-0.446906
Trial1	3	1	blindfold	counterclockwise	practice	Free	1	0.5	0	10.5218	-0.061393	-1.45066	-0.74325	0.931441185253554	0.092952	-1.37725	-0.08101
Trial1	3	1	blindfold	counterclockwise	practice	Free	1	0.5	0	10.54181	-0.060671	-1.45072	-0.74929	0.935835167344561	-0.248573	-1.538058	-0.022732
Trial1	3	1	blindfold	counterclockwise	practice	Free	1	0.5	0	10.5618	-0.060645	-1.45077	-0.75479	0.940229107996815	-0.199327	-1.432263	0.056121
Trial1	3	1	blindfold	counterclockwise	practice	Free	1	0.5	0	10.5818	-0.060773	-1.45073	-0.75985	0.944371970373077	0.037349	-1.419568	0.142121
Trial1	3	1	blindfold	counterclockwise	practice	Free	1	0.5	0	10.60181	-0.060853	-1.45071	-0.76406	0.947810001579749	0.191822	-1.313773	0.489219
Trial1	3	1	blindfold	counterclockwise	practice	Free	1	0.5	0	10.62181	-0.060745	-1.45069	-0.76954	0.952169513099883	0.148941	-1.368786	0.670171
Trial1	3	1	blindfold	counterclockwise	practice	Free	1	0.5	0	10.6418	-0.060363	-1.45069	-0.77141	0.953456902201129	-0.0070709	-1.432263	0.163293
Trial1	3	1	blindfold	counterclockwise	practice	Free	1	0.5	0	10.6618	-0.060219	-1.4507	-0.77292	0.954594508046378	0.018736	-1.368786	0.053754
Trial1	3	1	blindfold	counterclockwise	practice	Free	1	0.5	0	10.68181	-0.060059	-1.45067	-0.77439	0.95569138331735	0.233529	-1.271455	-0.288306
Trial1	3	1	blindfold	counterclockwise	practice	Free	1	0.5	0	10.7018	-0.059768	-1.45067	-0.77598	0.956809890312315	0.302032	-1.474581	-0.578654
Trial1	3	1	blindfold	counterclockwise	practice	Free	1	0.5	0	10.7218	-0.059282	-1.45072	-0.7796	0.959464722922268	0.270144	-1.54229	-0.653949
Trial1	3	1	blindfold	counterclockwise	practice	Free	1	0.5	0	10.74181	-0.058155	-1.4507	-0.7814	0.960272310341484	-0.194837	-1.182587	-0.406064
Trial1	3	1	blindfold	counterclockwise	practice	Free	1	0.5	0	10.76181	-0.057909	-1.45061	-0.78347	0.961814771534049	-0.195421	-1.127574	-0.481578
Trial1	3	1	blindfold	counterclockwise	practice	Free	1	0.5	0	10.7818	-0.057868	-1.45058	-0.78556	0.963494283138553	-0.098177	-1.246064	-0.562234
Trial1	3	1	blindfold	counterclockwise	practice	Free	1	0.5	0	10.8018	-0.05792	-1.45059	-0.78771	0.96527808702785	-0.029864	-1.191051	-0.386391
Trial1	3	1	blindfold	counterclockwise	practice	Free	1	0.5	0	10.82181	-0.058016	-1.45059	-0.79087	0.967913805210294	-0.0348	-1.157196	0.063118
Trial1	3	1	blindfold	counterclockwise	practice	Free	1	0.5	0	10.8418	-0.058404	-1.45058	-0.79158	0.96871768638625	-0.268894	-1.237601	0.249934
Trial1	3	1	blindfold	counterclockwise	practice	Free	1	0.5	0	10.8618	-0.058776	-1.45062	-0.79169	0.969022012146719	-0.275899	-1.360323	0.459835
Trial1	3	1	blindfold	counterclockwise	practice	Free	1	0.5	0	10.88181	-0.059154	-1.45064	-0.7915599	0.969133801884173	-0.08566	-1.220673	0.323645
Trial1	3	1	blindfold	counterclockwise	practice	Free	1	0.5	0	10.90181	-0.059315	-1.45063	-0.79153	0.969202265028153	0.148429	-1.241832	0.124086
Trial1	3	1	blindfold	counterclockwise	practice	Free	1	0.5	0	10.9218	-0.059306	-1.45063	-0.79154	0.9692052512114	0.2709	-1.343396	-0.095389
Trial1	3	1	blindfold	counterclockwise	practice	Free	1	0.5	0	10.9418	-0.059286	-1.45066	-0.79154	0.969193709184871	0.121119	-1.25876	0.073938
Trial1	3	1	blindfold	counterclockwise	practice	Free	1	0.5	0	10.96181	-0.059283	-1.45064	-0.79157	0.969216462284829	0.0080102	-1.186819	-0.130852
Trial1	3	1	blindfold	counterclockwise	practice	Free	1	0.5	0	10.9818	-0.059279	-1.45061	-0.79187	0.969459174946508	0.03032	-1.21221	-0.618218
Trial1	3	1	blindfold	counterclockwise	practice	Free	1	0.5	0	11.0018	-0.059242	-1.4506	-0.7925301	0.969977068417277	0.12675	-1.102183	-0.778691
Trial1	3	1	blindfold	counterclockwise	practice	Free	1	0.5	0	11.0218	-0.059128	-1.45057	-0.79383	0.97097386449749	0.052277	-1.051401	-0.182122
Trial1	3	1	blindfold	counterclockwise	practice	Free	1	0.5	0	11.04181	-0.058912	-1.45042	-0.79445	0.971356476370414	-0.050999	-1.182587	-0.251919
Trial1	3	1	blindfold	counterclockwise	practice	Free	1	0.5	0	11.0618	-0.058938	-1.45052	-0.79503	0.971845865186037	-0.185022	-1.207978	-0.313653
Trial1	3	1	blindfold	counterclockwise	practice	Free	1	0.5	0	11.0818	-0.059081	-1.45059	-0.79557	0.972369895687266	-0.215926	-1.097951	-0.292282
Trial1	3	1	blindfold	counterclockwise	practice	Free	1	0.5	0	11.10181	-0.059325	-1.45059	-0.7958	0.972698383944604	-0.207982	-1.136037	0.085697
Trial1	3	1	blindfold	counterclockwise	practice	Free	1	0.5	0	11.12181	-0.05958	-1.45057	-0.79535	0.972476953576004	-0.19296	-1.004852	0.286721
Trial1	3	1	blindfold	counterclockwise	practice	Free	1	0.5	0	11.1418	-0.05993	-1.45055	-0.79494	0.972343151841031	-0.152171	-1.140269	0.341211
Trial1	3	1	blindfold	counterclockwise	practice	Free	1	0.5	0	11.1618	-0.060106	-1.45057	-0.7947	0.972248353668614	0.028759	-1.152965	0.167312
Trial1	3	1	blindfold	counterclockwise	practice	Free	1	0.5	0	11.18181	-0.060178	-1.45057	-0.79468	0.972273466464555	0.164743	-1.207978	-0.052024
Trial1	3	1	blindfold	counterclockwise	practice	Free	1	0.5	0	11.2018	-0.060165	-1.45059	-0.79467	0.972257791243206	0.24171	-1.28415	0.102356
Trial1	3	1	blindfold	counterclockwise	practice	Free	1	0.5	0	11.2218	-0.060151	-1.4506	-0.79458	0.972176162701413	0.326715	-1.21221	0.156599
Trial1	3	1	blindfold	counterclockwise	practice	Free	1	0.5	0	11.24181	-0.059959	-1.45061	-0.7944601	0.971967521917965	0.500196	-1.229137	0.187939
Trial1	3	1	blindfold	counterclockwise	practice	Free	1	0.5	0	11.26181	-0.059645	-1.45062	-0.7942801	0.971639503159704	0.562506	-1.21221	0.179044
Trial1	3	1	blindfold	counterclockwise	practice	Free	1	0.5	0	11.2818	-0.059104	-1.45062	-0.79405	0.971139920220276	0.660206	-1.203746	0.148479
Trial1	3	1	blindfold	counterclockwise	practice	Free	1	0.5	0	11.3018	-0.058235	-1.45063	-0.7937599	0.970402577155538	0.713582	-1.296846	0.169573
Trial1	3	1	blindfold	counterclockwise	practice	Free	1	0.5	0	11.32181	-0.057092	-1.45065	-0.79267	0.968853573846147	0.656729	-1.233369	0.274874
Trial1	3	1	blindfold	counterclockwise	practice	Free	1	0.5	0	11.3418	-0.053811	-1.45061	-0.79198	0.966405187993821	0.967519	-1.233369	0.205309
Trial1	3	1	blindfold	counterclockwise	practice	Free	1	0.5	0	11.3618	-0.051353	-1.45063	-0.79129	0.964432509665286	1.090921	-1.364555	0.061869
Trial1	3	1	blindfold	counterclockwise	practice	Free	1	0.5	0	11.38181	-0.048323	-1.45068	-0.79062	0.962152818467615	1.153254	-1.415336	0.070266
Trial1	3	1	blindfold	counterclockwise	practice	Free	1	0.5	0	11.40181	-0.044509	-1.4507	-0.78997	0.959449173671196	1.175693	-1.415336	0.104344
Trial1	3	1	blindfold	counterclockwise	practice	Free	1	0.5	0	11.4218	-0.040162	-1.4507	-0.78833	0.955635448922787	1.069006	-1.360323	0.14767
Trial1	3	1	blindfold	counterclockwise	practice	Free	1	0.5	0	11.4418	-0.029736	-1.45066	-0.78737	0.94898455991644	1.127019	-1.262991	0.21618
Trial1	3	1	blindfold	counterclockwise	practice	Free	1	0.5	0	11.46181	-0.023367	-1.45064	-0.78644	0.944669737240507	1.308425	-1.381482	0.0023791
Trial1	3	1	blindfold	counterclockwise	practice	Free	1	0.5	0	11.4818	-0.016452	-1.45067	-0.78543	0.940012220631097	1.273352	-1.411104	0.184359
Trial1	3	1	blindfold	counterclockwise	practice	Free	1	0.5	0	11.5018	-0.008611401	-1.45069	-0.78446	0.934913397705944	1.157189	-1.254528	0.030499
Trial1	3	1	blindfold	counterclockwise	practice	Free	1	0.5	0	11.5218	-0.00038901	-1.45067	-0.78245	0.928771824679098	1.19722	-1.385714	0.048729
Trial1	3	1	blindfold	counterclockwise	practice	Free	1	0.5	0	11.54181	0.018141	-1.45068	-0.78143	0.918052803811366	1.076993	-1.334932	0.026477
Trial1	3	1	blindfold	counterclockwise	practice	Free	1	0.5	0	11.5618	0.028094	-1.45067	-0.78028	0.911883842710201	1.187421	-1.432263	0.23005
Trial1	3	1	blindfold	counterclockwise	practice	Free	1	0.5	0	11.5818	0.038901	-1.45069	-0.77919	0.905400104271292	1.139549	-1.360323	-0.033016
Trial1	3	1	blindfold	counterclockwise	practice	Free	1	0.5	0	11.60181	0.049936	-1.4507	-0.77812	0.898904002247979	1.094361	-1.601535	0.073554
Trial1	3	1	blindfold	counterclockwise	practice	Free	1	0.5	0	11.62181	0.061442	-1.45076	-0.7761	0.89143950528778	1.095009	-1.512668	-0.00010837
Trial1	3	1	blindfold	counterclockwise	practice	Free	1	0.5	0	11.6418	0.085659	-1.45077	-0.77505	0.87885206088656	0.982874	-1.491509	0.065307
Trial1	3	1	blindfold	counterclockwise	practice	Free	1	0.5	0	11.6618	0.098653	-1.45076	-0.77404	0.87190441790596	0.947749	-1.529595	0.024668
Trial1	3	1	blindfold	counterclockwise	practice	Free	1	0.5	0	11.68181	0.11153	-1.45076	-0.77289	0.865024765366222	0.833673	-1.550754	0.196895
Trial1	3	1	blindfold	counterclockwise	practice	Free	1	0.5	0	11.7018	0.12499	-1.45076	-0.77167	0.857966819350113	0.776521	-1.411104	0.138601
Trial1	3	1	blindfold	counterclockwise	practice	Free	1	0.5	0	11.7218	0.13859	-1.45073	-0.7691	0.849783452773998	0.714198	-1.512668	0.121479
Trial1	3	1	blindfold	counterclockwise	practice	Free	1	0.5	0	11.74181	0.16522	-1.45076	-0.76781	0.837621531319972	0.64121	-1.512668	0.014077
Trial1	3	1	blindfold	counterclockwise	practice	Free	1	0.5	0	11.76181	0.1786	-1.45077	-0.7665401	0.831192889566903	0.768577	-1.724258	0.064709
Trial1	3	1	blindfold	counterclockwise	practice	Free	1	0.5	0	11.7818	0.19202	-1.45081	-0.76529	0.82493666339502	0.677275	-1.550754	-0.028913
Trial1	3	1	blindfold	counterclockwise	practice	Free	1	0.5	0	11.8018	0.20583	-1.45079	-0.76417	0.818835612003975	0.697117	-1.58884	-0.081433
Trial1	3	1	blindfold	counterclockwise	practice	Free	1	0.5	0	11.82181	0.21924	-1.45081	-0.7623	0.812359152919956	0.626793	-1.698867	-0.120513
Trial1	3	1	blindfold	counterclockwise	practice	Free	1	0.5	0	11.8418	0.2462	-1.45084	-0.76144	0.802624055771312	0.523896	-1.669244	0.046855
Trial1	3	1	blindfold	counterclockwise	practice	Free	1	0.5	0	11.8618	0.25926	-1.45083	-0.76057	0.797760959216042	0.493065	-1.656549	0.0051866
Trial1	3	1	blindfold	counterclockwise	practice	Free	1	0.5	0	11.88181	0.27254	-1.45082	-0.75979	0.793107117179977	0.544554	-1.665012	-0.030172
Trial1	3	1	blindfold	counterclockwise	practice	Free	1	0.5	0	11.90181	0.28569	-1.45084	-0.7590901	0.788762638707676	0.541381	-1.741185	-0.058649
Trial1	3	1	blindfold	counterclockwise	practice	Free	1	0.5	0	11.9218	0.29791	-1.45087	-0.7580299	0.784506056480391	0.497694	-1.817357	-0.076348
Trial1	3	1	blindfold	counterclockwise	practice	Free	1	0.5	0	11.9418	0.32281	-1.45091	-0.75761	0.778054724821362	0.451487	-1.775039	-0.038846
Trial1	3	1	blindfold	counterclockwise	practice	Free	1	0.5	0	11.96181	0.33471	-1.45091	-0.75721	0.775040510016804	0.395829	-1.804662	0.023573
Trial1	3	1	blindfold	counterclockwise	practice	Free	1	0.5	0	11.9818	0.34636	-1.4509	-0.75677	0.772208595277332	0.356738	-1.813125	0.062152
Trial1	3	1	blindfold	counterclockwise	practice	Free	1	0.5	0	12.0018	0.35806	-1.45089	-0.75641	0.769612275848557	0.335159	-1.830053	-0.029985
Trial1	3	1	blindfold	counterclockwise	practice	Free	1	0.5	0	12.0218	0.36909	-1.45091	-0.75574	0.766994425260127	0.315413	-1.89353	-0.076765
Trial1	3	1	blindfold	counterclockwise	practice	Free	1	0.5	0	12.04181	0.39039	-1.45095	-0.75527	0.763182238753724	0.328143	-1.775039	0.168924
Trial1	3	1	blindfold	counterclockwise	practice	Free	1	0.5	0	12.0618	0.40039	-1.45092	-0.7547801	0.761324557810156	0.393212	-1.927384	0.042818
Trial1	3	1	blindfold	counterclockwise	practice	Free	1	0.5	0	12.0818	0.41045	-1.45095	-0.75433	0.759626891015518	0.547146	-1.982397	0.0022233
Trial1	3	1	blindfold	counterclockwise	practice	Free	1	0.5	0	12.10181	0.42004	-1.45098	-0.75395	0.758178212551872	0.47468	-1.906225	-0.051978
Trial1	3	1	blindfold	counterclockwise	practice	Free	1	0.5	0	12.12181	0.42945	-1.45098	-0.75335	0.756646253916555	0.498675	-2.007788	-0.0077096
Trial1	3	1	blindfold	counterclockwise	practice	Free	1	0.5	0	12.1418	0.44804	-1.45099	-0.75311	0.754900324602609	0.493855	-1.89353	-0.0023815
Trial1	3	1	blindfold	counterclockwise	practice	Free	1	0.5	0	12.1618	0.45692	-1.45097	-0.75286	0.754091559917631	0.404089	-1.872371	0.0018332
Trial1	3	1	blindfold	counterclockwise	practice	Free	1	0.5	0	12.18181	0.46561	-1.45095	-0.7526	0.753385269263212	0.4369	-1.914689	0.045504
Trial1	3	1	blindfold	counterclockwise	practice	Free	1	0.5	0	12.2018	0.47437	-1.45094	-0.75231	0.752746497469338	0.401208	-1.842748	0.046356
Trial1	3	1	blindfold	counterclockwise	practice	Free	1	0.5	0	12.2218	0.4827	-1.45093	-0.7516	0.751799043263601	0.482089	-1.821589	0.096136
Trial1	3	1	blindfold	counterclockwise	practice	Free	1	0.5	0	12.24181	0.4991	-1.45092	-0.75126	0.751260521644745	0.439582	-1.897761	0.0063571
Trial1	3	1	blindfold	counterclockwise	practice	Free	1	0.5	0	12.26181	0.50694	-1.45093	-0.7509601	0.750992119412738	0.409344	-1.834284	-0.012841
Trial1	3	1	blindfold	counterclockwise	practice	Free	1	0.5	0	12.2818	0.51462	-1.45093	-0.7507	0.75084234696506	0.468528	-1.923152	-0.028942
Trial1	3	1	blindfold	counterclockwise	practice	Free	1	0.5	0	12.3018	0.52239	-1.45094	-0.75048	0.750813916466616	0.497278	-1.914689	0.0033267
Trial1	3	1	blindfold	counterclockwise	practice	Free	1	0.5	0	12.32181	0.52978	-1.45096	-0.75012	0.750710890305195	0.466431	-1.876602	-0.0027525
Trial1	3	1	blindfold	counterclockwise	practice	Free	1	0.5	0	12.3418	0.54425	-1.45094	-0.74992	0.7512243910851	0.430432	-1.89353	0.058276
Trial1	3	1	blindfold	counterclockwise	practice	Free	1	0.5	0	12.3618	0.55116	-1.45094	-0.74971	0.751453511042153	0.518023	-1.935848	0.019801
Trial1	3	1	blindfold	counterclockwise	practice	Free	1	0.5	0	12.38181	0.558	-1.45095	-0.74971	0.751950148725378	0.499175	-1.876602	0.086202
Trial1	3	1	blindfold	counterclockwise	practice	Free	1	0.5	0	12.40181	0.56516	-1.45094	-0.7491	0.751928578646449	0.504797	-1.880834	0.12511
Trial1	3	1	blindfold	counterclockwise	practice	Free	1	0.5	0	12.4218	0.57182	-1.45095	-0.74875	0.752186569293838	0.553063	-2.003556	0.028526
Trial1	3	1	blindfold	counterclockwise	practice	Free	1	0.5	0	12.4418	0.57861	-1.45099	-0.74808	0.752198937573195	0.564546	-2.028947	0.051159
Trial1	3	1	blindfold	counterclockwise	practice	Free	1	0.5	0	12.46181	0.59142	-1.45099	-0.74768	0.753248305960922	0.53529	-1.851212	0.070039
Trial1	3	1	blindfold	counterclockwise	practice	Free	1	0.5	0	12.4818	0.5978	-1.45095	-0.74725	0.753622874090013	0.513382	-1.872371	0.092881
Trial1	3	1	blindfold	counterclockwise	practice	Free	1	0.5	0	12.5018	0.6043	-1.45095	-0.74683	0.754077988332727	0.573549	-1.944311	0.049871
Trial1	3	1	blindfold	counterclockwise	practice	Free	1	0.5	0	12.5218	0.61056	-1.45096	-0.74614	0.75428669481115	0.551814	-1.923152	-0.0063455
Trial1	3	1	blindfold	counterclockwise	practice	Free	1	0.5	0	12.54181	0.62312	-1.45097	-0.7459	0.755992929854413	0.557022	-1.978166	-0.017418
Trial1	3	1	blindfold	counterclockwise	practice	Free	1	0.5	0	12.5618	0.62922	-1.45097	-0.74566	0.75677384780819	0.534878	-1.944311	-0.014763
Trial1	3	1	blindfold	counterclockwise	practice	Free	1	0.5	0	12.5818	0.63528	-1.45097	-0.74549	0.757664803768212	0.630678	-1.978166	-0.034819
Trial1	3	1	blindfold	counterclockwise	practice	Free	1	0.5	0	12.60181	0.64131	-1.45099	-0.74537	0.758646816182326	0.569874	-2.071265	-0.05264
Trial1	3	1	blindfold	counterclockwise	practice	Free	1	0.5	0	12.62181	0.64745	-1.45101	-0.7451301	0.759579041807232	0.566705	-2.028947	-0.018647
Trial1	3	1	blindfold	counterclockwise	practice	Free	1	0.5	0	12.6418	0.65929	-1.45098	-0.74496	0.761799662429154	0.575538	-1.973934	0.029613
Trial1	3	1	blindfold	counterclockwise	practice	Free	1	0.5	0	12.6618	0.66505	-1.45099	-0.7447701	0.762839393169847	0.599299	-2.079729	0.034003
Trial1	3	1	blindfold	counterclockwise	practice	Free	1	0.5	0	12.68181	0.67075	-1.45101	-0.74456	0.763888191082898	0.566214	-2.024715	0.0339
Trial1	3	1	blindfold	counterclockwise	practice	Free	1	0.5	0	12.7018	0.67658	-1.45103	-0.7443399	0.764998334133648	0.585986	-2.067033	0.015273
Trial1	3	1	blindfold	counterclockwise	practice	Free	1	0.5	0	12.7218	0.68236	-1.45103	-0.74395	0.765974401412901	0.613382	-2.045874	0.010086
Trial1	3	1	blindfold	counterclockwise	practice	Free	1	0.5	0	12.74181	0.69357	-1.45104	-0.7438	0.768575212545948	0.591655	-2.100888	0.0047006
Trial1	3	1	blindfold	counterclockwise	practice	Free	1	0.5	0	12.76181	0.69914	-1.45106	-0.74367	0.769871268395317	0.525145	-2.126279	-0.043901
Trial1	3	1	blindfold	counterclockwise	practice	Free	1	0.5	0	12.7818	0.70462	-1.45106	-0.74358	0.771220161880059	0.52913	-2.075497	-0.038812
Trial1	3	1	blindfold	counterclockwise	practice	Free	1	0.5	0	12.8018	0.70996	-1.45106	-0.74352	0.772596412810813	0.557019	-2.033179	-0.0058932
Trial1	3	1	blindfold	counterclockwise	practice	Free	1	0.5	0	12.82181	0.71536	-1.45104	-0.74343	0.773994906825223	0.583125	-2.050106	-0.040675
Trial1	3	1	blindfold	counterclockwise	practice	Free	1	0.5	0	12.8418	0.72592	-1.45104	-0.74331	0.77688451371016	0.582558	-2.096656	0.091124
Trial1	3	1	blindfold	counterclockwise	practice	Free	1	0.5	0	12.8618	0.73104	-1.45104	-0.7431101	0.778197946749069	0.487761	-2.050106	0.098199
Trial1	3	1	blindfold	counterclockwise	practice	Free	1	0.5	0	12.88181	0.73604	-1.45103	-0.74281	0.779411054636329	0.511397	-2.113583	0.126485
Trial1	3	1	blindfold	counterclockwise	practice	Free	1	0.5	0	12.90181	0.74117	-1.45104	-0.74245	0.780637537175558	0.47704	-2.05857	0.152655
Trial1	3	1	blindfold	counterclockwise	practice	Free	1	0.5	0	12.9218	0.7457	-1.45103	-0.74165	0.781289441602108	0.48327	-2.024715	0.094506
Trial1	3	1	blindfold	counterclockwise	practice	Free	1	0.5	0	12.9418	0.75467	-1.45106	-0.74133	0.783853940805042	0.23575	-2.206683	-0.02584
Trial1	3	1	blindfold	counterclockwise	practice	Free	1	0.5	0	12.96181	0.75861	-1.45109	-0.7410401	0.7848690938684	0.152829	-2.253233	0.0034192
Trial1	3	1	blindfold	counterclockwise	practice	Free	1	0.5	0	12.9818	0.76208	-1.45111	-0.74077	0.785764715832848	0.139244	-2.274392	0.044229
Trial1	3	1	blindfold	counterclockwise	practice	Free	1	0.5	0	13.0018	0.76508	-1.45113	-0.74058	0.786591483996452	0.278278	-2.359028	-0.037178
Trial1	3	1	blindfold	counterclockwise	practice	Free	1	0.5	0	13.0218	0.76778	-1.45116	-0.74043	0.787364409083883	0.355738	-2.397114	-0.049378
Trial1	3	1	blindfold	counterclockwise	practice	Free	1	0.5	0	13.04181	0.77216	-1.4512	-0.74043	0.788864781352239	0.268256	-2.371723	-0.029513
Trial1	3	1	blindfold	counterclockwise	practice	Free	1	0.5	0	13.0618	0.77376	-1.4512	-0.74047	0.789455735454672	0.129606	-2.418273	-0.070676
Trial1	3	1	blindfold	counterclockwise	practice	Free	1	0.5	0	13.0818	0.7749	-1.45122	-0.74051	0.789889271483203	0.097317	-2.536763	-0.027784
Trial1	3	1	blindfold	counterclockwise	practice	Free	1	0.5	0	13.10181	0.77548	-1.45125	-0.74051	0.790091295888065	0.143525	-2.574849	0.0028471
Trial1	3	1	blindfold	counterclockwise	practice	Free	1	0.5	0	13.12181	0.7756	-1.45128	-0.74052	0.790142544077782	0.268805	-2.570618	0.016043
Trial1	3	1	blindfold	counterclockwise	practice	Free	1	0.5	0	13.1418	0.77563	-1.45133	-0.74052	0.790153001933097	0.179707	-2.752585	-0.157831
Trial1	3	1	blindfold	counterclockwise	practice	Free	1	0.5	0	13.1618	0.77564	-1.45136	-0.74053	0.790165823726652	0.081452	-2.76528	-0.160615
[truncated: 14,810 more rows]
