# Supplementary material for: Assessing kinesthetic proprioceptive function of the upper limb: a novel dynamic movement reproduction task using a robotic arm
Source: PeerJ. 2021 May 3;9:e11301. doi: 10.7717/peerj.11301 (PMC8101453; doi:10.7717/peerj.11301)
Supplement: Supplemental Information 2 [file peerj-09-11301-s002.zip › DMR raw data_Study 2_part 1/HMData_PP002_2019-07-26-14-11-50.txt]

Trial1	1	1	blindfold	counterclockwise	practice	Guided	1	-0.5	-0.5	0	-0.54996	-1.45	-1.3	0.801558436438111	0.023925	-0.023848	0.011219
Trial1	1	1	blindfold	counterclockwise	practice	Guided	1	-0.5	-0.5	0.01760864	-0.54996	-1.45	-1.3	0.801558436438111	0.0042747	0.018474	-0.012568
Trial1	1	1	blindfold	counterclockwise	practice	Guided	1	-0.5	-0.5	0.03761292	-0.54996	-1.45	-1.3	0.801558436438111	-0.013476	0.031162	-0.011227
Trial1	1	1	blindfold	counterclockwise	practice	Guided	1	-0.5	-0.5	0.05760193	-0.54995	-1.45	-1.3	0.801557812367948	0.0087071	0.01847	-0.012904
Trial1	1	1	blindfold	counterclockwise	practice	Guided	1	-0.5	-0.5	0.0776062	-0.54995	-1.45	-1.3	0.801557812367948	0.0017285	0.0015404	0.012894
Trial1	1	1	blindfold	counterclockwise	practice	Guided	1	-0.5	-0.5	0.09761047	-0.54995	-1.45	-1.3	0.801557812367948	-0.014117	-0.036548	-0.019603
Trial1	1	1	blindfold	counterclockwise	practice	Guided	1	-0.5	-0.5	0.1175995	-0.54995	-1.45	-1.3	0.801557812367948	-0.0074674	-0.011154	0.00938
Trial1	1	1	blindfold	counterclockwise	practice	Guided	1	-0.5	-0.5	0.1376038	-0.54995	-1.45	-1.3	0.801557812367948	0.0058422	0.043855	0.0083761
Trial1	1	1	blindfold	counterclockwise	practice	Guided	1	-0.5	-0.5	0.157608	-0.54994	-1.45	-1.3	0.801557188422396	-0.025541	0.0057682	0.006536
Trial1	1	1	blindfold	counterclockwise	practice	Guided	1	-0.5	-0.5	0.1776123	-0.54994	-1.45	-1.3	0.801557188422396	-0.039488	0.018462	-0.0008329
Trial1	1	1	blindfold	counterclockwise	practice	Guided	1	-0.5	-0.5	0.1976013	-0.54994	-1.45	-1.3	0.801557188422396	0.036578	0.0057644	0.0018412
Trial1	1	1	blindfold	counterclockwise	practice	Guided	1	-0.5	-0.5	0.2176056	-0.54994	-1.45	-1.3	0.801557188422396	0.016926	0.005768	-0.021944
Trial1	1	1	blindfold	counterclockwise	practice	Guided	1	-0.5	-0.5	0.2376099	-0.54994	-1.45	-1.3	0.801557188422396	-0.027766	0.014231	-0.022777
Trial1	1	1	blindfold	counterclockwise	practice	Guided	1	-0.5	-0.5	0.2575989	-0.54994	-1.45	-1.3	0.801557188422396	-0.0087545	-0.011164	-0.010719
Trial1	1	1	blindfold	counterclockwise	practice	Guided	1	-0.5	-0.5	0.2776031	-0.54994	-1.45	-1.3	0.801557188422396	-0.012877	0.02692	-0.010049
Trial1	1	1	blindfold	counterclockwise	practice	Guided	1	-0.5	-0.5	0.2976074	-0.54994	-1.45	-1.3	0.801557188422396	0.0064558	0.0015237	0.016755
Trial1	1	1	blindfold	counterclockwise	practice	Guided	1	-0.5	-0.5	0.3176117	-0.54994	-1.45	-1.3	0.801557188422396	-0.022385	0.0015263	-0.010547
Trial1	1	1	blindfold	counterclockwise	practice	Guided	1	-0.5	-0.5	0.3376007	-0.54994	-1.45	-1.3	0.801557188422396	0.0067711	0.026919	0.020944
Trial1	1	1	blindfold	counterclockwise	practice	Guided	1	-0.5	-0.5	0.357605	-0.54994	-1.45	-1.3	0.801557188422396	0.007086	-0.045027	0.02513
Trial1	1	1	blindfold	counterclockwise	practice	Guided	1	-0.5	-0.5	0.3776093	-0.54994	-1.45001	-1.3	0.801557188422396	0.012163	-0.002697	-0.025796
Trial1	1	1	blindfold	counterclockwise	practice	Guided	1	-0.5	-0.5	0.3976135	-0.54993	-1.45	-1.3	0.801556564601454	0.047969	0.136938	0.034675
Trial1	1	1	blindfold	counterclockwise	practice	Guided	1	-0.5	-0.5	0.4176025	-0.54993	-1.44998	-1.3	0.801556564601454	-0.03127	-0.023884	-0.0098793
Trial1	1	1	blindfold	counterclockwise	practice	Guided	1	-0.5	-0.5	0.4376068	-0.54993	-1.45001	-1.3	0.801556564601454	0.00011011	0.018457	-0.0080381
Trial1	1	1	blindfold	counterclockwise	practice	Guided	1	-0.5	-0.5	0.4576111	-0.54994	-1.44998	-1.3	0.801557188422396	-0.02556	-0.011191	0.0065382
Trial1	1	1	blindfold	counterclockwise	practice	Guided	1	-0.5	-0.5	0.4776001	-0.54994	-1.44999	-1.29999	0.801547194296335	-0.070243	0.103068	0.0057019
Trial1	1	1	blindfold	counterclockwise	practice	Guided	1	-0.5	-0.5	0.4976044	-0.54997	-1.44994	-1.29997	0.801529197303591	-0.179249	0.466926	0.098167
Trial1	1	1	blindfold	counterclockwise	practice	Guided	1	-0.5	-0.5	0.5176086	-0.55008	-1.44983	-1.29997	0.801536060754077	-0.192185	0.39912	0.10333
Trial1	1	1	blindfold	counterclockwise	practice	Guided	1	-0.5	-0.5	0.5376129	-0.55022	-1.44984	-1.30002	0.80159479038599	-0.06377	0.043598	-0.028525
Trial1	1	1	blindfold	counterclockwise	practice	Guided	1	-0.5	-0.5	0.5576019	-0.5505	-1.44997	-1.3	0.801592276204018	-0.05995	-0.015669	0.021746
Trial1	1	1	blindfold	counterclockwise	practice	Guided	1	-0.5	-0.5	0.5776062	-0.55064	-1.45002	-1.3	0.801601105281545	0.013595	0.0054992	-0.0090875
Trial1	1	1	blindfold	counterclockwise	practice	Guided	1	-0.5	-0.5	0.5976105	-0.55076	-1.45001	-1.3	0.801608694049893	0.03293	0.043579	0.010509
Trial1	1	1	blindfold	counterclockwise	practice	Guided	1	-0.5	-0.5	0.6175995	-0.55083	-1.44998	-1.3	0.801613131926464	0.089652	-0.0029816	-0.006421
Trial1	1	1	blindfold	counterclockwise	practice	Guided	1	-0.5	-0.5	0.6376038	-0.55082	-1.44999	-1.3	0.801612497031152	0.076008	-0.045291	-0.0096001
Trial1	1	1	blindfold	counterclockwise	practice	Guided	1	-0.5	-0.5	0.657608	-0.5508	-1.44999	-1.3	0.80161123139157	-0.052038	0.0012442	0.027442
Trial1	1	1	blindfold	counterclockwise	practice	Guided	1	-0.5	-0.5	0.6776123	-0.55081	-1.45	-1.3	0.801611862260425	-0.028255	-0.053762	0.027777
Trial1	1	1	blindfold	counterclockwise	practice	Guided	1	-0.5	-0.5	0.6976013	-0.55082	-1.45001	-1.3	0.801612497031152	0.018338	0.018184	-0.0052335
Trial1	1	1	blindfold	counterclockwise	practice	Guided	1	-0.5	-0.5	0.7176056	-0.55081	-1.45	-1.3	0.801611862260425	0.016428	0.0097094	0.028605
Trial1	1	1	blindfold	counterclockwise	practice	Guided	1	-0.5	-0.5	0.7376099	-0.5508	-1.45	-1.3	0.80161123139157	0.0535	-0.015677	-0.012112
Trial1	1	1	blindfold	counterclockwise	practice	Guided	1	-0.5	-0.5	0.7575989	-0.55077	-1.45	-1.3	0.8016093319735	-0.0022905	0.03087	0.017382
Trial1	1	1	blindfold	counterclockwise	practice	Guided	1	-0.5	-0.5	0.7776031	-0.55077	-1.45	-1.3	0.8016093319735	-0.018766	-0.074922	0.0093392
Trial1	1	1	blindfold	counterclockwise	practice	Guided	1	-0.5	-0.5	0.7976074	-0.55078	-1.45	-1.3	0.801609962471559	-0.018444	-0.011438	-0.019304
Trial1	1	1	blindfold	counterclockwise	practice	Guided	1	-0.5	-0.5	0.8176117	-0.55077	-1.45	-1.3	0.8016093319735	0.010715	0.013945	0.012183
Trial1	1	1	blindfold	counterclockwise	practice	Guided	1	-0.5	-0.5	0.8376007	-0.55077	-1.45	-1.3	0.8016093319735	0.070608	-0.04107	-0.021835
Trial1	1	1	blindfold	counterclockwise	practice	Guided	1	-0.5	-0.5	0.857605	-0.55074	-1.45	-1.3	0.801607429899415	-0.0095931	0.047801	-0.019976
Trial1	1	1	blindfold	counterclockwise	practice	Guided	1	-0.5	-0.5	0.8776093	-0.55074	-1.45	-1.30003	0.801637410401407	-0.038113	-0.01568	0.015881
Trial1	1	1	blindfold	counterclockwise	practice	Guided	1	-0.5	-0.5	0.8976135	-0.55077	-1.45	-1.30003	0.801639312404356	0.0037429	0.018176	0.038022
Trial1	1	1	blindfold	counterclockwise	practice	Guided	1	-0.5	-0.5	0.9176025	-0.55079	-1.45	-1.30002	0.801630698984465	-0.178499	0.052026	-0.011361
Trial1	1	1	blindfold	counterclockwise	practice	Guided	1	-0.5	-0.5	0.9376068	-0.55085	-1.44999	-1.30001	0.801624391723142	-0.098598	0.030855	-0.017399
Trial1	1	1	blindfold	counterclockwise	practice	Guided	1	-0.5	-0.5	0.9576111	-0.55125	-1.45001	-1.3	0.801639875730058	-0.14098	0.0054694	0.011096
Trial1	1	1	blindfold	counterclockwise	practice	Guided	1	-0.5	-0.5	0.9776001	-0.55159	-1.44999	-1.3	0.801661679438027	-0.041753	0.013927	0.023301
Trial1	1	1	blindfold	counterclockwise	practice	Guided	1	-0.5	-0.5	0.9976044	-0.55191	-1.45	-1.30001	0.801692329940461	0.088181	-0.053778	-0.027326
Trial1	1	1	blindfold	counterclockwise	practice	Guided	1	-0.5	-0.5	1.017609	-0.55212	-1.45001	-1.3	0.801695961703929	0.103052	0.013934	-0.0073952
Trial1	1	1	blindfold	counterclockwise	practice	Guided	1	-0.5	-0.5	1.037613	-0.55221	-1.44999	-1.3	0.801701818023214	0.0012993	-0.0030028	0.004536
Trial1	1	1	blindfold	counterclockwise	practice	Guided	1	-0.5	-0.5	1.057602	-0.55233	-1.45001	-1.30003	0.801739621373304	-0.081084	-0.015693	-0.022906
Trial1	1	1	blindfold	counterclockwise	practice	Guided	1	-0.5	-0.5	1.077606	-0.55246	-1.45	-1.30009	0.801807950680659	-0.143537	0.013929	-0.199241
Trial1	1	1	blindfold	counterclockwise	practice	Guided	1	-0.5	-0.5	1.09761	-0.55263	-1.45001	-1.30008	0.801809098760375	-0.089668	-0.108781	-0.312779
Trial1	1	1	blindfold	counterclockwise	practice	Guided	1	-0.5	-0.5	1.117599	-0.5528	-1.45003	-1.30004	0.801780426420124	-0.011919	-0.087598	0.0056772
Trial1	1	1	blindfold	counterclockwise	practice	Guided	1	-0.5	-0.5	1.137604	-0.55294	-1.45004	-1.30008	0.801829506788863	-0.129815	-0.079115	-0.019047
Trial1	1	1	blindfold	counterclockwise	practice	Guided	1	-0.5	-0.5	1.157608	-0.55346	-1.45007	-1.30014	0.80192395436533	-0.301288	-0.210223	-0.338646
Trial1	1	1	blindfold	counterclockwise	practice	Guided	1	-0.5	-0.5	1.177612	-0.55401	-1.45007	-1.30016	0.801980672585595	-0.30371	-0.108626	-0.254103
Trial1	1	1	blindfold	counterclockwise	practice	Guided	1	-0.5	-0.5	1.197601	-0.55472	-1.45006	-1.30014	0.802008940104265	-0.2637	0.111461	-0.198064
Trial1	1	1	blindfold	counterclockwise	practice	Guided	1	-0.5	-0.5	1.217606	-0.55563	-1.45006	-1.3001	0.802031578967669	-0.028784	-0.045084	-0.161146
Trial1	1	1	blindfold	counterclockwise	practice	Guided	1	-0.5	-0.5	1.23761	-0.55656	-1.45005	-1.30009	0.802086637895388	-0.21892	0.022649	-0.138128
Trial1	1	1	blindfold	counterclockwise	practice	Guided	1	-0.5	-0.5	1.257599	-0.55874	-1.45007	-1.30009	0.802243308819522	-0.339319	-0.188862	-0.196108
Trial1	1	1	blindfold	counterclockwise	practice	Guided	1	-0.5	-0.5	1.277603	-0.56013	-1.45008	-1.30007	0.802326428348252	-0.39492	-0.078797	-0.107466
Trial1	1	1	blindfold	counterclockwise	practice	Guided	1	-0.5	-0.5	1.297607	-0.56185	-1.45006	-1.30004	0.802427215468472	-0.217291	-0.214181	-0.062082
Trial1	1	1	blindfold	counterclockwise	practice	Guided	1	-0.5	-0.5	1.317612	-0.56361	-1.45008	-1.30001	0.802534846492507	-0.073888	-0.201434	0.0027047
Trial1	1	1	blindfold	counterclockwise	practice	Guided	1	-0.5	-0.5	1.337601	-0.56532	-1.45006	-1.29999	0.802652232559225	0.098156	0.027098	-0.023278
Trial1	1	1	blindfold	counterclockwise	practice	Guided	1	-0.5	-0.5	1.357605	-0.56839	-1.44997	-1.3	0.802917877132113	-0.019377	-0.070244	0.015347
Trial1	1	1	blindfold	counterclockwise	practice	Guided	1	-0.5	-0.5	1.377609	-0.56979	-1.45002	-1.3	0.803038335697254	-0.053544	0.018632	0.034879
Trial1	1	1	blindfold	counterclockwise	practice	Guided	1	-0.5	-0.5	1.397614	-0.57118	-1.45	-1.3	0.803160329020941	-0.055817	0.073631	0.005576
Trial1	1	1	blindfold	counterclockwise	practice	Guided	1	-0.5	-0.5	1.417603	-0.5726	-1.44999	-1.3	0.80328742348599	-0.0038896	-0.044855	-0.01535
Trial1	1	1	blindfold	counterclockwise	practice	Guided	1	-0.5	-0.5	1.437607	-0.57393	-1.45002	-1.3	0.803408720588374	0.058867	0.022863	-0.011873
Trial1	1	1	blindfold	counterclockwise	practice	Guided	1	-0.5	-0.5	1.457611	-0.57632	-1.44998	-1.3	0.803632170192128	0.036982	-0.040631	-0.0059483
Trial1	1	1	blindfold	counterclockwise	practice	Guided	1	-0.5	-0.5	1.4776	-0.57736	-1.45001	-1.3	0.803731602802078	0.002828	-0.036389	0.013611
Trial1	1	1	blindfold	counterclockwise	practice	Guided	1	-0.5	-0.5	1.497604	-0.57838	-1.45	-1.29996	0.80379067657534	-0.110266	0.044004	0.106857
Trial1	1	1	blindfold	counterclockwise	practice	Guided	1	-0.5	-0.5	1.517609	-0.5794	-1.44998	-1.29994	0.803870971525321	-0.118101	-0.027946	0.120107
Trial1	1	1	blindfold	counterclockwise	practice	Guided	1	-0.5	-0.5	1.537613	-0.58049	-1.44999	-1.29982	0.803859804611685	-0.095974	0.014375	0.173095
Trial1	1	1	blindfold	counterclockwise	practice	Guided	1	-0.5	-0.5	1.557602	-0.58271	-1.4501	-1.29978	0.804045399899683	-0.280102	-0.472171	0.436271
Trial1	1	1	blindfold	counterclockwise	practice	Guided	1	-0.5	-0.5	1.577606	-0.58389	-1.4502	-1.29978	0.804167645380083	-0.391839	-0.510214	0.432528
Trial1	1	1	blindfold	counterclockwise	practice	Guided	1	-0.5	-0.5	1.59761	-0.5852	-1.45024	-1.29983	0.804355025286401	-0.410281	-0.332375	0.3118
Trial1	1	1	blindfold	counterclockwise	practice	Guided	1	-0.5	-0.5	1.617599	-0.58674	-1.4502	-1.29992	0.80460908369034	-0.312721	-0.391524	0.135419
Trial1	1	1	blindfold	counterclockwise	practice	Guided	1	-0.5	-0.5	1.637604	-0.58837	-1.45018	-1.30026	0.805124366394491	-0.130971	-0.332176	-0.102528
Trial1	1	1	blindfold	counterclockwise	practice	Guided	1	-0.5	-0.5	1.657608	-0.5917	-1.44993	-1.30036	0.805596031375685	-0.262498	0.378726	-0.677476
Trial1	1	1	blindfold	counterclockwise	practice	Guided	1	-0.5	-0.5	1.677612	-0.59341	-1.4498	-1.30041	0.805842199617485	-0.490495	0.133192	-0.844247
Trial1	1	1	blindfold	counterclockwise	practice	Guided	1	-0.5	-0.5	1.697601	-0.59531	-1.44988	-1.3004	0.806054700892114	-0.569731	-0.023399	-0.77445
Trial1	1	1	blindfold	counterclockwise	practice	Guided	1	-0.5	-0.5	1.717606	-0.59772	-1.44995	-1.30036	0.806303464111691	-0.567868	0.310874	-0.694371
Trial1	1	1	blindfold	counterclockwise	practice	Guided	1	-0.5	-0.5	1.73761	-0.60026	-1.4499	-1.3002	0.806456501165037	-0.394942	0.289631	-0.598886
Trial1	1	1	blindfold	counterclockwise	practice	Guided	1	-0.5	-0.5	1.757599	-0.60578	-1.44973	-1.3001	0.807062184595583	-0.200353	1.195153	-0.134247
Trial1	1	1	blindfold	counterclockwise	practice	Guided	1	-0.5	-0.5	1.777603	-0.60842	-1.44946	-1.30006	0.807372873708097	-0.374914	1.296716	-0.08584
Trial1	1	1	blindfold	counterclockwise	practice	Guided	1	-0.5	-0.5	1.797607	-0.61109	-1.44939	-1.30012	0.807795263642538	-0.80615	0.759278	-0.222242
Trial1	1	1	blindfold	counterclockwise	practice	Guided	1	-0.5	-0.5	1.817612	-0.61413	-1.44957	-1.30026	0.808357374874034	-1.441428	0.403745	-0.552227
Trial1	1	1	blindfold	counterclockwise	practice	Guided	1	-0.5	-0.5	1.837601	-0.61837	-1.44977	-1.3004	0.809105460372678	-1.701957	0.344406	-0.828235
Trial1	1	1	blindfold	counterclockwise	practice	Guided	1	-0.5	-0.5	1.857605	-0.63027	-1.44985	-1.30044	0.810971265618531	-0.619215	0.136871	-0.978833
Trial1	1	1	blindfold	counterclockwise	practice	Guided	1	-0.5	-0.5	1.877609	-0.63692	-1.44994	-1.30047	0.812095509945081	-0.359692	-0.163577	-0.878272
Trial1	1	1	blindfold	counterclockwise	practice	Guided	1	-0.5	-0.5	1.897614	-0.64365	-1.45009	-1.30054	0.813326235505898	-0.451374	-0.104283	-1.094967
Trial1	1	1	blindfold	counterclockwise	practice	Guided	1	-0.5	-0.5	1.917603	-0.65045	-1.45007	-1.30063	0.814643206676983	-0.406691	-0.015408	-1.286778
Trial1	1	1	blindfold	counterclockwise	practice	Guided	1	-0.5	-0.5	1.937607	-0.65758	-1.45006	-1.30063	0.815990072014723	-0.552392	-0.315812	-1.353464
Trial1	1	1	blindfold	counterclockwise	practice	Guided	1	-0.5	-0.5	1.957611	-0.6726	-1.45021	-1.3006	0.818994012896859	-0.902194	-0.294444	-1.14315
Trial1	1	1	blindfold	counterclockwise	practice	Guided	1	-0.5	-0.5	1.9776	-0.68001	-1.45015	-1.30053	0.820519237633514	-0.7444	0.01874	-0.971465
Trial1	1	1	blindfold	counterclockwise	practice	Guided	1	-0.5	-0.5	1.997604	-0.68856	-1.45001	-1.3006	0.822505513698944	-0.719621	-0.205535	-1.264153
Trial1	1	1	blindfold	counterclockwise	practice	Guided	1	-0.5	-0.5	2.017609	-0.6972	-1.45006	-1.30071	0.82463584976148	-0.702838	-0.582104	-1.492895
Trial1	1	1	blindfold	counterclockwise	practice	Guided	1	-0.5	-0.5	2.037613	-0.70611	-1.45022	-1.30079	0.826889394625688	-0.774815	-0.421265	-1.616041
Trial1	1	1	blindfold	counterclockwise	practice	Guided	1	-0.5	-0.5	2.057602	-0.7257	-1.45015	-1.30074	0.831940534369653	-0.823817	-0.34917	-1.390069
Trial1	1	1	blindfold	counterclockwise	practice	Guided	1	-0.5	-0.5	2.077606	-0.73527	-1.45018	-1.30074	0.834587645024664	-0.790222	-0.569138	-1.481209
Trial1	1	1	blindfold	counterclockwise	practice	Guided	1	-0.5	-0.5	2.09761	-0.74534	-1.45028	-1.30076	0.837501246189225	-0.44778	-0.700324	-1.523806
Trial1	1	1	blindfold	counterclockwise	practice	Guided	1	-0.5	-0.5	2.117599	-0.75529	-1.45035	-1.30088	0.840584143876881	-0.160731	-0.713019	-1.755854
Trial1	1	1	blindfold	counterclockwise	practice	Guided	1	-0.5	-0.5	2.137604	-0.76519	-1.45036	-1.30099	0.843748004874163	-0.132378	-0.755337	-2.016473
Trial1	1	1	blindfold	counterclockwise	practice	Guided	1	-0.5	-0.5	2.157608	-0.78285	-1.45043	-1.30102	0.849492218462412	0.149399	-0.894987	-2.013157
Trial1	1	1	blindfold	counterclockwise	practice	Guided	1	-0.5	-0.5	2.177612	-0.79068	-1.45045	-1.30109	0.852197188865781	0.159564	-0.886523	-2.18786
Trial1	1	1	blindfold	counterclockwise	practice	Guided	1	-0.5	-0.5	2.197601	-0.79804	-1.45046	-1.30115	0.85479197309302	0.199653	-1.072722	-2.339644
Trial1	1	1	blindfold	counterclockwise	practice	Guided	1	-0.5	-0.5	2.217606	-0.80439	-1.45052	-1.3011	0.85697988028053	0.304117	-1.085418	-2.179202
Trial1	1	1	blindfold	counterclockwise	practice	Guided	1	-0.5	-0.5	2.23761	-0.81003	-1.45056	-1.30102	0.858924629433082	0.283451	-1.06849	-1.983962
Trial1	1	1	blindfold	counterclockwise	practice	Guided	1	-0.5	-0.5	2.257599	-0.81866	-1.45058	-1.30097	0.862030900808133	0.181177	-1.301239	-1.961338
Trial1	1	1	blindfold	counterclockwise	practice	Guided	1	-0.5	-0.5	2.277603	-0.8216799	-1.45062	-1.30087	0.863059004099388	0.208065	-1.110808	-1.713171
Trial1	1	1	blindfold	counterclockwise	practice	Guided	1	-0.5	-0.5	2.297607	-0.82416	-1.45056	-1.30075	0.863875043970463	0.133963	-0.873828	-1.451327
Trial1	1	1	blindfold	counterclockwise	practice	Guided	1	-0.5	-0.5	2.317612	-0.82601	-1.45048	-1.3007	0.864524702020189	0.080755	-0.966927	-1.403104
Trial1	1	1	blindfold	counterclockwise	practice	Guided	1	-0.5	-0.5	2.337601	-0.8275	-1.45048	-1.3007	0.865087654161337	-0.041632	-1.072722	-1.439129
Trial1	1	1	blindfold	counterclockwise	practice	Guided	1	-0.5	-0.5	2.357605	-0.8293999	-1.45052	-1.30067	0.86578104390767	-0.36456	-0.890755	-1.301568
Trial1	1	1	blindfold	counterclockwise	practice	Guided	1	-0.5	-0.5	2.377609	-0.83016	-1.45046	-1.30064	0.866042740719764	-0.428875	-0.810351	-1.238363
Trial1	1	1	blindfold	counterclockwise	practice	Guided	1	-0.5	-0.5	2.397614	-0.83094	-1.45042	-1.30062	0.866321885377138	-0.400831	-0.865364	-1.259053
Trial1	1	1	blindfold	counterclockwise	practice	Guided	1	-0.5	-0.5	2.417603	-0.83176	-1.45043	-1.30061	0.866626336398765	-0.405931	-0.988086	-1.225126
Trial1	1	1	blindfold	counterclockwise	practice	Guided	1	-0.5	-0.5	2.437607	-0.83261	-1.45048	-1.30058	0.866924330875486	-0.43073	-0.954232	-1.165794
Trial1	1	1	blindfold	counterclockwise	practice	Guided	1	-0.5	-0.5	2.457611	-0.83439	-1.45047	-1.30063	0.867654894604376	-0.392615	-0.992318	-1.318836
Trial1	1	1	blindfold	counterclockwise	practice	Guided	1	-0.5	-0.5	2.4776	-0.8353299	-1.45049	-1.30068	0.868063767143611	-0.299649	-0.962695	-1.398621
Trial1	1	1	blindfold	counterclockwise	practice	Guided	1	-0.5	-0.5	2.497604	-0.83609	-1.45049	-1.30069	0.868366875838529	-0.148504	-0.907682	-1.398255
Trial1	1	1	blindfold	counterclockwise	practice	Guided	1	-0.5	-0.5	2.517609	-0.83661	-1.45047	-1.30069	0.868568263816291	-0.072622	-0.937305	-1.360467
Trial1	1	1	blindfold	counterclockwise	practice	Guided	1	-0.5	-0.5	2.537613	-0.83679	-1.45048	-1.3007	0.868647160647514	0.064454	-1.089649	-1.414265
Trial1	1	1	blindfold	counterclockwise	practice	Guided	1	-0.5	-0.5	2.557602	-0.83677	-1.45052	-1.3007	0.86863941906564	0.335969	-1.203908	-1.447366
Trial1	1	1	blindfold	counterclockwise	practice	Guided	1	-0.5	-0.5	2.577606	-0.83676	-1.45054	-1.30069	0.868626439446881	0.353301	-1.119272	-1.35444
Trial1	1	1	blindfold	counterclockwise	practice	Guided	1	-0.5	-0.5	2.59761	-0.83675	-1.45054	-1.30069	0.868622534197224	0.263008	-0.979623	-1.242605
Trial1	1	1	blindfold	counterclockwise	practice	Guided	1	-0.5	-0.5	2.617599	-0.83674	-1.45053	-1.30068	0.868609444781811	0.220611	-0.975391	-1.220823
Trial1	1	1	blindfold	counterclockwise	practice	Guided	1	-0.5	-0.5	2.637604	-0.83674	-1.45053	-1.30062	0.868554062270781	0.029636	-0.958464	-1.088966
Trial1	1	1	blindfold	counterclockwise	practice	Guided	1	-0.5	-0.5	2.657608	-0.83677	-1.45047	-1.30055	0.868501185059691	-0.283593	-0.658006	-0.930381
Trial1	1	1	blindfold	counterclockwise	practice	Guided	1	-0.5	-0.5	2.677612	-0.83686	-1.4504	-1.30051	0.86849927960151	-0.299303	-0.687628	-0.911666
Trial1	1	1	blindfold	counterclockwise	practice	Guided	1	-0.5	-0.5	2.697601	-0.83698	-1.45037	-1.30048	0.868518246617778	-0.304153	-0.751105	-0.915336
Trial1	1	1	blindfold	counterclockwise	practice	Guided	1	-0.5	-0.5	2.717606	-0.8371	-1.45038	-1.30046	0.868546262827807	-0.267993	-0.814582	-0.834936
Trial1	1	1	blindfold	counterclockwise	practice	Guided	1	-0.5	-0.5	2.73761	-0.83722	-1.4504	-1.30045	0.868583609993207	-0.260925	-0.797655	-0.890704
Trial1	1	1	blindfold	counterclockwise	practice	Guided	1	-0.5	-0.5	2.757599	-0.83733	-1.4504	-1.30046	0.868635538667727	-0.189461	-0.899218	-0.970783
Trial1	1	1	blindfold	counterclockwise	practice	Guided	1	-0.5	-0.5	2.777603	-0.83733	-1.45041	-1.30046	0.868635538667727	-0.175013	-0.886523	-1.040086
Trial1	1	1	blindfold	counterclockwise	practice	Guided	1	-0.5	-0.5	2.797607	-0.83734	-1.45041	-1.30046	0.86863942743731	-0.165295	-0.679165	-0.994699
Trial1	1	1	blindfold	counterclockwise	practice	Guided	1	-0.5	-0.5	2.817612	-0.83735	-1.45041	-1.30047	0.868652410887089	-0.085595	-0.844205	-1.04191
Trial1	1	1	blindfold	counterclockwise	practice	Guided	1	-0.5	-0.5	2.837601	-0.83735	-1.45042	-1.30047	0.868652410887089	-0.1078	-0.958464	-1.001308
Trial1	1	1	blindfold	counterclockwise	practice	Guided	1	-0.5	-0.5	2.857605	-0.83736	-1.45043	-1.30047	0.86865632295997	-0.111155	-0.83151	-1.030516
Trial1	1	1	blindfold	counterclockwise	practice	Guided	1	-0.5	-0.5	2.877609	-0.83736	-1.45043	-1.30048	0.868665770222359	-0.019759	-0.937305	-1.053706
Trial1	1	1	blindfold	counterclockwise	practice	Guided	1	-0.5	-0.5	2.897614	-0.83736	-1.45043	-1.30048	0.868665770222359	-0.051306	-0.958464	-1.007512
Trial1	1	1	blindfold	counterclockwise	practice	Guided	1	-0.5	-0.5	2.917603	-0.83736	-1.45043	-1.30048	0.868665770222359	0.018443	-0.721483	-1.032731
Trial1	1	1	blindfold	counterclockwise	practice	Guided	1	-0.5	-0.5	2.937607	-0.83736	-1.45043	-1.30048	0.868665770222359	-0.082298	-0.835741	-1.012695
Trial1	1	1	blindfold	counterclockwise	practice	Guided	1	-0.5	-0.5	2.957611	-0.83737	-1.45043	-1.30049	0.86867877688611	-0.011022	-1.085418	-1.05471
Trial1	1	1	blindfold	counterclockwise	practice	Guided	1	-0.5	-0.5	2.9776	-0.83737	-1.45045	-1.30049	0.86867877688611	-0.022398	-1.026172	-1.036492
Trial1	1	1	blindfold	counterclockwise	practice	Guided	1	-0.5	-0.5	2.997604	-0.83737	-1.45046	-1.30049	0.86867877688611	-0.095176	-0.8569	-1.006987
Trial1	1	1	blindfold	counterclockwise	practice	Guided	1	-0.5	-0.5	3.017609	-0.83737	-1.45045	-1.30049	0.86867877688611	-0.199937	-0.696092	-0.944212
Trial1	1	1	blindfold	counterclockwise	practice	Guided	1	-0.5	-0.5	3.037613	-0.83738	-1.45042	-1.30047	0.868664077953843	-0.29467	-0.64531	-0.950233
Trial1	1	1	blindfold	counterclockwise	practice	Guided	1	-0.5	-0.5	3.057602	-0.83752	-1.45037	-1.30044	0.86869089570807	-0.516248	-0.674933	-0.85289
Trial1	1	1	blindfold	counterclockwise	practice	Guided	1	-0.5	-0.5	3.077606	-0.83783	-1.45034	-1.3004	0.8687745988479	-0.563447	-0.666469	-0.796716
Trial1	1	1	blindfold	counterclockwise	practice	Guided	1	-0.5	-0.5	3.09761	-0.83838	-1.45033	-1.30039	0.868979384428168	-0.472591	-0.704556	-0.795352
Trial1	1	1	blindfold	counterclockwise	practice	Guided	1	-0.5	-0.5	3.117599	-0.83909	-1.45034	-1.30041	0.86927454860435	-0.381095	-0.763801	-0.847224
Trial1	1	1	blindfold	counterclockwise	practice	Guided	1	-0.5	-0.5	3.137604	-0.83988	-1.45036	-1.30045	0.86961980091835	-0.329415	-0.810351	-0.903887
Trial1	1	1	blindfold	counterclockwise	practice	Guided	1	-0.5	-0.5	3.157608	-0.8415	-1.45037	-1.30044	0.870245022742628	-0.346188	-0.687628	-0.874715
Trial1	1	1	blindfold	counterclockwise	practice	Guided	1	-0.5	-0.5	3.177612	-0.84238	-1.45035	-1.30043	0.870581607723389	-0.368886	-0.607224	-0.856967
Trial1	1	1	blindfold	counterclockwise	practice	Guided	1	-0.5	-0.5	3.197601	-0.84335	-1.45033	-1.30041	0.870945140414998	-0.311537	-0.649542	-0.825519
Trial1	1	1	blindfold	counterclockwise	practice	Guided	1	-0.5	-0.5	3.217606	-0.84434	-1.45033	-1.30041	0.871335913140646	-0.286034	-0.670701	-0.836904
Trial1	1	1	blindfold	counterclockwise	practice	Guided	1	-0.5	-0.5	3.23761	-0.84527	-1.45035	-1.30047	0.871758808512714	-0.224708	-0.814582	-0.848222
Trial1	1	1	blindfold	counterclockwise	practice	Guided	1	-0.5	-0.5	3.257599	-0.84687	-1.4504	-1.30049	0.872412216391824	-0.296828	-0.865364	-0.988546
Trial1	1	1	blindfold	counterclockwise	practice	Guided	1	-0.5	-0.5	3.277603	-0.84759	-1.45041	-1.30049	0.872698723409828	-0.259527	-0.83151	-0.992122
Trial1	1	1	blindfold	counterclockwise	practice	Guided	1	-0.5	-0.5	3.297607	-0.84822	-1.45041	-1.30049	0.872949847811703	-0.249223	-0.78496	-1.014508
Trial1	1	1	blindfold	counterclockwise	practice	Guided	1	-0.5	-0.5	3.317612	-0.84881	-1.45039	-1.30049	0.873185377159855	-0.232638	-0.827278	-0.952948
Trial1	1	1	blindfold	counterclockwise	practice	Guided	1	-0.5	-0.5	3.337601	-0.84926	-1.4504	-1.30049	0.873365241423389	-0.200224	-0.823046	-0.98209
Trial1	1	1	blindfold	counterclockwise	practice	Guided	1	-0.5	-0.5	3.357605	-0.84974	-1.45045	-1.30049	0.873557279524477	-0.144801	-0.979623	-0.967406
Trial1	1	1	blindfold	counterclockwise	practice	Guided	1	-0.5	-0.5	3.377609	-0.84975	-1.45046	-1.30049	0.87356128863922	-0.180197	-0.966927	-0.925221
Trial1	1	1	blindfold	counterclockwise	practice	Guided	1	-0.5	-0.5	3.397614	-0.84975	-1.45046	-1.30048	0.873552221917126	-0.179245	-0.966927	-0.878818
Trial1	1	1	blindfold	counterclockwise	practice	Guided	1	-0.5	-0.5	3.417603	-0.8497601	-1.45046	-1.30048	0.873556255034755	-0.194497	-0.848437	-0.81784
Trial1	1	1	blindfold	counterclockwise	practice	Guided	1	-0.5	-0.5	3.437607	-0.84977	-1.45045	-1.30047	0.873550846189237	-0.25777	-0.755337	-0.861201
Trial1	1	1	blindfold	counterclockwise	practice	Guided	1	-0.5	-0.5	3.457611	-0.84981	-1.45045	-1.30043	0.873530376750746	-0.460025	-0.971159	-0.791093
Trial1	1	1	blindfold	counterclockwise	practice	Guided	1	-0.5	-0.5	3.4776	-0.84998	-1.45046	-1.30039	0.873561765623748	-0.602391	-0.882291	-0.744882
Trial1	1	1	blindfold	counterclockwise	practice	Guided	1	-0.5	-0.5	3.497604	-0.85041	-1.45044	-1.30036	0.873706603996394	-0.777256	-0.746874	-0.745577
Trial1	1	1	blindfold	counterclockwise	practice	Guided	1	-0.5	-0.5	3.517609	-0.85125	-1.45038	-1.30035	0.874034668194307	-0.721927	-0.658006	-0.654709
Trial1	1	1	blindfold	counterclockwise	practice	Guided	1	-0.5	-0.5	3.537613	-0.85248	-1.45033	-1.30037	0.87454802497347	-0.488201	-0.611456	-0.724243
Trial1	1	1	blindfold	counterclockwise	practice	Guided	1	-0.5	-0.5	3.557602	-0.85534	-1.45038	-1.30041	0.875741250702327	-0.187339	-0.894987	-0.807304
Trial1	1	1	blindfold	counterclockwise	practice	Guided	1	-0.5	-0.5	3.577606	-0.8566	-1.45042	-1.30046	0.876298906792492	-0.20512	-0.928841	-1.019489
Trial1	1	1	blindfold	counterclockwise	practice	Guided	1	-0.5	-0.5	3.59761	-0.85768	-1.45045	-1.30047	0.876747955419147	-0.090847	-0.911914	-0.982414
Trial1	1	1	blindfold	counterclockwise	practice	Guided	1	-0.5	-0.5	3.617599	-0.85848	-1.45046	-1.30047	0.877074659145946	-0.068858	-0.869596	-0.92557
Trial1	1	1	blindfold	counterclockwise	practice	Guided	1	-0.5	-0.5	3.637604	-0.859	-1.45045	-1.30046	0.877278291445185	-0.083179	-0.83151	-0.932343
Trial1	1	1	blindfold	counterclockwise	practice	Guided	1	-0.5	-0.5	3.657608	-0.85946	-1.45039	-1.30045	0.87745748567697	-0.280584	-0.696092	-0.865603
Trial1	1	1	blindfold	counterclockwise	practice	Guided	1	-0.5	-0.5	3.677612	-0.85958	-1.45036	-1.30043	0.877488485582125	-0.320799	-0.658006	-0.819722
Trial1	1	1	blindfold	counterclockwise	practice	Guided	1	-0.5	-0.5	3.697601	-0.85973	-1.45034	-1.30043	0.877549973922471	-0.325189	-0.683397	-0.857262
Trial1	1	1	blindfold	counterclockwise	practice	Guided	1	-0.5	-0.5	3.717606	-0.85991	-1.45034	-1.30043	0.877623778319469	-0.364927	-0.763801	-0.890628
Trial1	1	1	blindfold	counterclockwise	practice	Guided	1	-0.5	-0.5	3.73761	-0.86017	-1.45036	-1.30039	0.877693906807176	-0.43753	-0.708787	-0.860903
Trial1	1	1	blindfold	counterclockwise	practice	Guided	1	-0.5	-0.5	3.757599	-0.8610899	-1.45031	-1.30037	0.87805355751773	-0.416763	-0.531052	-0.72375
Trial1	1	1	blindfold	counterclockwise	practice	Guided	1	-0.5	-0.5	3.777603	-0.86177	-1.45029	-1.30038	0.87834255566913	-0.307279	-0.653774	-0.781102
Trial1	1	1	blindfold	counterclockwise	practice	Guided	1	-0.5	-0.5	3.797607	-0.86251	-1.45032	-1.30041	0.878674965579745	-0.341248	-0.73841	-0.881701
Trial1	1	1	blindfold	counterclockwise	practice	Guided	1	-0.5	-0.5	3.817612	-0.8633	-1.45037	-1.30043	0.879019422559392	-0.267592	-0.801887	-0.863981
Trial1	1	1	blindfold	counterclockwise	practice	Guided	1	-0.5	-0.5	3.837601	-0.86406	-1.4504	-1.30044	0.879342818298917	-0.288243	-0.852669	-0.848827
Trial1	1	1	blindfold	counterclockwise	practice	Guided	1	-0.5	-0.5	3.857605	-0.86529	-1.45042	-1.30045	0.879861902687586	-0.193589	-0.827278	-0.881186
Trial1	1	1	blindfold	counterclockwise	practice	Guided	1	-0.5	-0.5	3.877609	-0.8657	-1.4504	-1.30046	0.880041292138649	-0.177978	-0.780728	-0.93802
Trial1	1	1	blindfold	counterclockwise	practice	Guided	1	-0.5	-0.5	3.897614	-0.86596	-1.45039	-1.30047	0.880158363218738	-0.164283	-0.73841	-0.973482
Trial1	1	1	blindfold	counterclockwise	practice	Guided	1	-0.5	-0.5	3.917603	-0.8661	-1.45038	-1.30047	0.880216562775047	-0.24039	-0.823046	-0.972892
Trial1	1	1	blindfold	counterclockwise	practice	Guided	1	-0.5	-0.5	3.937607	-0.86613	-1.45039	-1.30047	0.880229057753558	-0.248667	-0.818814	-0.929611
Trial1	1	1	blindfold	counterclockwise	practice	Guided	1	-0.5	-0.5	3.957611	-0.86614	-1.45039	-1.30047	0.880233222934809	-0.190228	-0.83151	-0.968267
Trial1	1	1	blindfold	counterclockwise	practice	Guided	1	-0.5	-0.5	3.9776	-0.86615	-1.45039	-1.30048	0.88024671117869	-0.097461	-0.873828	-1.007414
Trial1	1	1	blindfold	counterclockwise	practice	Guided	1	-0.5	-0.5	3.997604	-0.86615	-1.4504	-1.30048	0.88024671117869	-0.08668	-0.971159	-1.029318
Trial1	1	1	blindfold	counterclockwise	practice	Guided	1	-0.5	-0.5	4.017609	-0.86615	-1.45041	-1.30048	0.88024671117869	-0.108777	-0.933073	-1.035065
Trial1	1	1	blindfold	counterclockwise	practice	Guided	1	-0.5	-0.5	4.037613	-0.86616	-1.45041	-1.30049	0.880259874229844	-0.08272	-0.90345	-1.004327
Trial1	1	1	blindfold	counterclockwise	practice	Guided	1	-0.5	-0.5	4.057602	-0.86616	-1.45042	-1.30049	0.880259874229844	-0.107309	-0.966927	-1.022551
Trial1	1	1	blindfold	counterclockwise	practice	Guided	1	-0.5	-0.5	4.077606	-0.86616	-1.45042	-1.30049	0.880259874229844	-0.094058	-0.983854	-1.024126
Trial1	1	1	blindfold	counterclockwise	practice	Guided	1	-0.5	-0.5	4.09761	-0.86617	-1.45044	-1.30049	0.880264014812823	-0.129953	-1.047331	-1.062154
Trial1	1	1	blindfold	counterclockwise	practice	Guided	1	-0.5	-0.5	4.117599	-0.86617	-1.45044	-1.30049	0.880264014812823	-0.083287	-0.954232	-1.046555
Trial1	1	1	blindfold	counterclockwise	practice	Guided	1	-0.5	-0.5	4.137604	-0.86617	-1.45045	-1.30049	0.880264014812823	-0.096009	-1.000782	-1.002746
Trial1	1	1	blindfold	counterclockwise	practice	Guided	1	-0.5	-0.5	4.157608	-0.86618	-1.45046	-1.30049	0.880268180283632	-0.160216	-1.000782	-0.902061
Trial1	1	1	blindfold	counterclockwise	practice	Guided	1	-0.5	-0.5	4.177612	-0.86618	-1.45047	-1.30049	0.880268180283632	-0.145015	-1.030404	-0.925016
Trial1	1	1	blindfold	counterclockwise	practice	Guided	1	-0.5	-0.5	4.197601	-0.86619	-1.45047	-1.30048	0.880263323454949	-0.131255	-1.026172	-0.922423
Trial1	1	1	blindfold	counterclockwise	practice	Guided	1	-0.5	-0.5	4.217606	-0.86619	-1.45047	-1.30048	0.880263323454949	-0.118495	-1.017709	-0.92817
Trial1	1	1	blindfold	counterclockwise	practice	Guided	1	-0.5	-0.5	4.23761	-0.86619	-1.45048	-1.30048	0.880263323454949	-0.083644	-1.034636	-0.936543
Trial1	1	1	blindfold	counterclockwise	practice	Guided	1	-0.5	-0.5	4.257599	-0.8662	-1.45048	-1.30048	0.880267513952295	-0.07631	-0.992318	-0.950104
Trial1	1	1	blindfold	counterclockwise	practice	Guided	1	-0.5	-0.5	4.277603	-0.8662	-1.45049	-1.30048	0.880267513952295	-0.045347	-0.99655	-0.945439
Trial1	1	1	blindfold	counterclockwise	practice	Guided	1	-0.5	-0.5	4.297607	-0.8662	-1.45049	-1.30048	0.880267513952295	-0.10573	-1.034636	-0.895851
Trial1	1	1	blindfold	counterclockwise	practice	Guided	1	-0.5	-0.5	4.317612	-0.8662	-1.45049	-1.30047	0.880258191204198	-0.11258	-0.979623	-0.878118
Trial1	1	1	blindfold	counterclockwise	practice	Guided	1	-0.5	-0.5	4.337601	-0.86621	-1.45049	-1.30047	0.880262332247352	-0.084124	-0.983854	-0.90265
Trial1	1	1	blindfold	counterclockwise	practice	Guided	1	-0.5	-0.5	4.357605	-0.86621	-1.45049	-1.30047	0.880262332247352	-0.082676	-1.072722	-0.928199
Trial1	1	1	blindfold	counterclockwise	practice	Guided	1	-0.5	-0.5	4.377609	-0.86621	-1.4505	-1.30047	0.880262332247352	-0.103371	-1.064259	-0.991284
Trial1	1	1	blindfold	counterclockwise	practice	Guided	1	-0.5	-0.5	4.397614	-0.86622	-1.4505	-1.30047	0.880266498181088	-0.089083	-1.005013	-0.980348
Trial1	1	1	blindfold	counterclockwise	practice	Guided	1	-0.5	-0.5	4.417603	-0.86622	-1.4505	-1.30047	0.880266498181088	-0.029708	-1.013477	-0.972564
Trial1	1	1	blindfold	counterclockwise	practice	Guided	1	-0.5	-0.5	4.437607	-0.86622	-1.4505	-1.30048	0.880275820841209	0.021801	-1.06849	-0.991377
Trial1	1	1	blindfold	counterclockwise	practice	Guided	1	-0.5	-0.5	4.457611	-0.86621	-1.4505	-1.30048	0.880271654951593	0.139593	-1.131967	-0.941939
Trial1	1	1	blindfold	counterclockwise	practice	Guided	1	-0.5	-0.5	4.4776	-0.86621	-1.45051	-1.30048	0.880271654951593	0.108033	-1.072722	-0.980483
Trial1	1	1	blindfold	counterclockwise	practice	Guided	1	-0.5	-0.5	4.497604	-0.86621	-1.45051	-1.30048	0.880271654951593	0.143336	-1.06849	-0.98468
Trial1	1	1	blindfold	counterclockwise	practice	Guided	1	-0.5	-0.5	4.517609	-0.8662	-1.45051	-1.30048	0.880267513952295	0.102507	-1.072722	-0.988285
Trial1	1	1	blindfold	counterclockwise	practice	Guided	1	-0.5	-0.5	4.537613	-0.8662	-1.45051	-1.30048	0.880267513952295	0.073003	-1.055795	-0.984633
Trial1	1	1	blindfold	counterclockwise	practice	Guided	1	-0.5	-0.5	4.557602	-0.8662	-1.45051	-1.30048	0.880267513952295	0.034617	-1.030404	-0.954835
Trial1	1	1	blindfold	counterclockwise	practice	Guided	1	-0.5	-0.5	4.577606	-0.8662	-1.45051	-1.30048	0.880267513952295	0.068975	-1.013477	-0.929313
Trial1	1	1	blindfold	counterclockwise	practice	Guided	1	-0.5	-0.5	4.59761	-0.8662	-1.45051	-1.30048	0.880267513952295	0.035521	-0.958464	-0.937617
Trial1	1	1	blindfold	counterclockwise	practice	Guided	1	-0.5	-0.5	4.617599	-0.8662	-1.45051	-1.30048	0.880267513952295	-0.044052	-0.988086	-0.953737
Trial1	1	1	blindfold	counterclockwise	practice	Guided	1	-0.5	-0.5	4.637604	-0.8662	-1.45051	-1.30047	0.880258191204198	-0.063203	-0.975391	-0.909367
Trial1	1	1	blindfold	counterclockwise	practice	Guided	1	-0.5	-0.5	4.657608	-0.86619	-1.45051	-1.30047	0.88025400066247	0.086956	-1.021941	-0.927221
Trial1	1	1	blindfold	counterclockwise	practice	Guided	1	-0.5	-0.5	4.677612	-0.86619	-1.45051	-1.30047	0.88025400066247	0.077566	-1.051563	-0.930335
Trial1	1	1	blindfold	counterclockwise	practice	Guided	1	-0.5	-0.5	4.697601	-0.86619	-1.45051	-1.30047	0.88025400066247	0.105509	-1.110808	-0.920968
Trial1	1	1	blindfold	counterclockwise	practice	Guided	1	-0.5	-0.5	4.717606	-0.86619	-1.45051	-1.30047	0.88025400066247	0.15446	-1.11504	-0.990351
Trial1	1	1	blindfold	counterclockwise	practice	Guided	1	-0.5	-0.5	4.73761	-0.86618	-1.45052	-1.30048	0.880259182642925	0.136718	-1.106577	-0.996582
Trial1	1	1	blindfold	counterclockwise	practice	Guided	1	-0.5	-0.5	4.757599	-0.86618	-1.45052	-1.30048	0.880259182642925	0.174903	-1.085418	-0.97522
Trial1	1	1	blindfold	counterclockwise	practice	Guided	1	-0.5	-0.5	4.777603	-0.86617	-1.45052	-1.30048	0.880255017129538	0.143403	-1.106577	-0.976229
Trial1	1	1	blindfold	counterclockwise	practice	Guided	1	-0.5	-0.5	4.797607	-0.86617	-1.45053	-1.30048	0.880255017129538	0.154686	-1.178517	-0.930869
Trial1	1	1	blindfold	counterclockwise	practice	Guided	1	-0.5	-0.5	4.817612	-0.86616	-1.45053	-1.30048	0.880250876504235	0.177204	-1.16159	-0.916804
Trial1	1	1	blindfold	counterclockwise	practice	Guided	1	-0.5	-0.5	4.837601	-0.86616	-1.45054	-1.30047	0.880241553579928	0.156976	-1.136199	-0.935547
Trial1	1	1	blindfold	counterclockwise	practice	Guided	1	-0.5	-0.5	4.857605	-0.86615	-1.45054	-1.30047	0.880237388210267	0.15583	-1.16159	-0.94387
Trial1	1	1	blindfold	counterclockwise	practice	Guided	1	-0.5	-0.5	4.877609	-0.86615	-1.45055	-1.30047	0.880237388210267	0.136592	-1.170054	-0.954271
Trial1	1	1	blindfold	counterclockwise	practice	Guided	1	-0.5	-0.5	4.897614	-0.86614	-1.45055	-1.30047	0.880233222934809	0.13657	-1.106577	-0.916202
Trial1	1	1	blindfold	counterclockwise	practice	Guided	1	-0.5	-0.5	4.917603	-0.86614	-1.45055	-1.30047	0.880233222934809	0.11784	-1.047331	-0.922434
Trial1	1	1	blindfold	counterclockwise	practice	Guided	1	-0.5	-0.5	4.937607	-0.86614	-1.45055	-1.30047	0.880233222934809	0.076074	-1.034636	-0.89632
Trial1	1	1	blindfold	counterclockwise	practice	Guided	1	-0.5	-0.5	4.957611	-0.86613	-1.45054	-1.30046	0.8802200599394	0.068622	-1.072722	-0.882746
Trial1	1	1	blindfold	counterclockwise	practice	Guided	1	-0.5	-0.5	4.9776	-0.86613	-1.45054	-1.30046	0.8802200599394	0.059235	-1.000782	-0.865564
Trial1	1	1	blindfold	counterclockwise	practice	Guided	1	-0.5	-0.5	4.997604	-0.86613	-1.45054	-1.30046	0.8802200599394	0.09408	-1.038868	-0.856166
Trial1	1	1	blindfold	counterclockwise	practice	Guided	1	-0.5	-0.5	5.017609	-0.86613	-1.45054	-1.30046	0.8802200599394	0.102367	-1.072722	-0.861381
Trial1	1	1	blindfold	counterclockwise	practice	Guided	1	-0.5	-0.5	5.037613	-0.86612	-1.45054	-1.30045	0.880206788564722	0.160748	-1.136199	-0.859861
Trial1	1	1	blindfold	counterclockwise	practice	Guided	1	-0.5	-0.5	5.057602	-0.86612	-1.45054	-1.30045	0.880206788564722	0.163042	-1.055795	-0.877052
Trial1	1	1	blindfold	counterclockwise	practice	Guided	1	-0.5	-0.5	5.077606	-0.86611	-1.45054	-1.30045	0.880202648278074	0.201787	-1.055795	-0.847323
Trial1	1	1	blindfold	counterclockwise	practice	Guided	1	-0.5	-0.5	5.09761	-0.86611	-1.45054	-1.30045	0.880202648278074	0.157973	-1.038868	-0.880679
Trial1	1	1	blindfold	counterclockwise	practice	Guided	1	-0.5	-0.5	5.117599	-0.8661	-1.45054	-1.30045	0.880198458501926	0.126017	-1.085418	-0.847272
Trial1	1	1	blindfold	counterclockwise	practice	Guided	1	-0.5	-0.5	5.137604	-0.8661	-1.45054	-1.30045	0.880198458501926	0.14313	-1.047331	-0.853537
Trial1	1	1	blindfold	counterclockwise	practice	Guided	1	-0.5	-0.5	5.157608	-0.86609	-1.45053	-1.30044	0.880185212048218	0.125322	-1.030404	-0.851419
Trial1	1	1	blindfold	counterclockwise	practice	Guided	1	-0.5	-0.5	5.177612	-0.86609	-1.45053	-1.30044	0.880185212048218	0.111008	-1.06849	-0.858177
Trial1	1	1	blindfold	counterclockwise	practice	Guided	1	-0.5	-0.5	5.197601	-0.86609	-1.45053	-1.30044	0.880185212048218	0.13791	-1.093881	-0.895212
Trial1	1	1	blindfold	counterclockwise	practice	Guided	1	-0.5	-0.5	5.217606	-0.86609	-1.45053	-1.30044	0.880185212048218	0.132474	-1.060027	-0.864958
Trial1	1	1	blindfold	counterclockwise	practice	Guided	1	-0.5	-0.5	5.23761	-0.86608	-1.45053	-1.30045	0.88019015360615	0.163337	-1.06849	-0.868628
Trial1	1	1	blindfold	counterclockwise	practice	Guided	1	-0.5	-0.5	5.257599	-0.86607	-1.45053	-1.30045	0.880186013693551	0.236296	-1.055795	-0.894221
Trial1	1	1	blindfold	counterclockwise	practice	Guided	1	-0.5	-0.5	5.277603	-0.86606	-1.45053	-1.30045	0.880181849084992	0.235663	-1.026172	-0.933847
Trial1	1	1	blindfold	counterclockwise	practice	Guided	1	-0.5	-0.5	5.297607	-0.86606	-1.45053	-1.30045	0.880181849084992	0.278798	-1.034636	-0.911963
Trial1	1	1	blindfold	counterclockwise	practice	Guided	1	-0.5	-0.5	5.317612	-0.86605	-1.45053	-1.30045	0.88017768457065	0.295428	-1.098113	-0.884333
Trial1	1	1	blindfold	counterclockwise	practice	Guided	1	-0.5	-0.5	5.337601	-0.86604	-1.45053	-1.30045	0.880173520150526	0.235399	-1.055795	-0.904123
Trial1	1	1	blindfold	counterclockwise	practice	Guided	1	-0.5	-0.5	5.357605	-0.86603	-1.45053	-1.30045	0.880169355824623	0.187152	-1.017709	-0.850311
Trial1	1	1	blindfold	counterclockwise	practice	Guided	1	-0.5	-0.5	5.377609	-0.86602	-1.45053	-1.30044	0.880156109724296	0.222921	-1.0431	-0.850332
Trial1	1	1	blindfold	counterclockwise	practice	Guided	1	-0.5	-0.5	5.397614	-0.86602	-1.45053	-1.30044	0.880156109724296	0.243986	-1.017709	-0.823229
Trial1	1	1	blindfold	counterclockwise	practice	Guided	1	-0.5	-0.5	5.417603	-0.86601	-1.45052	-1.30044	0.88015192075668	0.154001	-1.013477	-0.863286
Trial1	1	1	blindfold	counterclockwise	practice	Guided	1	-0.5	-0.5	5.437607	-0.86601	-1.45052	-1.30044	0.88015192075668	0.159339	-0.979623	-0.855462
Trial1	1	1	blindfold	counterclockwise	practice	Guided	1	-0.5	-0.5	5.457611	-0.866	-1.45052	-1.30044	0.880147781456309	0.272171	-1.038868	-0.809662
Trial1	1	1	blindfold	counterclockwise	practice	Guided	1	-0.5	-0.5	5.4776	-0.86599	-1.45052	-1.30043	0.880134619112394	0.285294	-1.098113	-0.855
Trial1	1	1	blindfold	counterclockwise	practice	Guided	1	-0.5	-0.5	5.497604	-0.86598	-1.45053	-1.30043	0.880130479956478	0.280279	-1.072722	-0.852918
Trial1	1	1	blindfold	counterclockwise	practice	Guided	1	-0.5	-0.5	5.517609	-0.86597	-1.45053	-1.30043	0.880126316109146	0.299786	-1.085418	-0.876385
Trial1	1	1	blindfold	counterclockwise	practice	Guided	1	-0.5	-0.5	5.537613	-0.86596	-1.45053	-1.30044	0.880131150834762	0.324162	-1.081186	-0.938435
Trial1	1	1	blindfold	counterclockwise	practice	Guided	1	-0.5	-0.5	5.557602	-0.86594	-1.45053	-1.30044	0.880122823696394	0.33226	-1.060027	-0.939456
Trial1	1	1	blindfold	counterclockwise	practice	Guided	1	-0.5	-0.5	5.577606	-0.8659201	-1.45053	-1.30044	0.880114546497901	0.371954	-1.034636	-0.906108
Trial1	1	1	blindfold	counterclockwise	practice	Guided	1	-0.5	-0.5	5.59761	-0.86591	-1.45053	-1.30045	0.880119465605355	0.298156	-0.99655	-0.938871
Trial1	1	1	blindfold	counterclockwise	practice	Guided	1	-0.5	-0.5	5.617599	-0.8659	-1.45052	-1.30045	0.880115302502747	0.367211	-1.005013	-0.981677
Trial1	1	1	blindfold	counterclockwise	practice	Guided	1	-0.5	-0.5	5.637604	-0.86589	-1.45052	-1.30045	0.880111164273912	0.342608	-1.030404	-0.923764
Trial1	1	1	blindfold	counterclockwise	practice	Guided	1	-0.5	-0.5	5.657608	-0.86587	-1.45052	-1.30045	0.880102838538773	0.308058	-1.017709	-0.873132
Trial1	1	1	blindfold	counterclockwise	practice	Guided	1	-0.5	-0.5	5.677612	-0.86585	-1.45052	-1.30045	0.880094513180605	0.333959	-1.060027	-0.88044
Trial1	1	1	blindfold	counterclockwise	practice	Guided	1	-0.5	-0.5	5.697601	-0.86584	-1.45052	-1.30045	0.880090375419619	0.29898	-1.085418	-0.852745
Trial1	1	1	blindfold	counterclockwise	practice	Guided	1	-0.5	-0.5	5.717606	-0.8658301	-1.45052	-1.30044	0.880077130279066	0.292058	-1.021941	-0.816246
Trial1	1	1	blindfold	counterclockwise	practice	Guided	1	-0.5	-0.5	5.73761	-0.86582	-1.45052	-1.30043	0.880063944035898	0.262566	-0.99655	-0.761983
Trial1	1	1	blindfold	counterclockwise	practice	Guided	1	-0.5	-0.5	5.757599	-0.86581	-1.4505	-1.30042	0.880050674174766	0.174111	-0.941536	-0.674812
Trial1	1	1	blindfold	counterclockwise	practice	Guided	1	-0.5	-0.5	5.777603	-0.8658	-1.4505	-1.30041	0.880037429116935	0.153397	-0.890755	-0.698253
Trial1	1	1	blindfold	counterclockwise	practice	Guided	1	-0.5	-0.5	5.797607	-0.8658	-1.45049	-1.30041	0.880037429116935	0.111712	-0.882291	-0.596018
Trial1	1	1	blindfold	counterclockwise	practice	Guided	1	-0.5	-0.5	5.817612	-0.8658	-1.45048	-1.3004	0.880028321593526	0.105218	-0.865364	-0.650231
Trial1	1	1	blindfold	counterclockwise	practice	Guided	1	-0.5	-0.5	5.837601	-0.86579	-1.45047	-1.30038	0.880005944237164	0.144528	-0.835741	-0.583
Trial1	1	1	blindfold	counterclockwise	practice	Guided	1	-0.5	-0.5	5.857605	-0.86578	-1.45046	-1.30037	0.879992674412314	0.148871	-0.865364	-0.545451
Trial1	1	1	blindfold	counterclockwise	practice	Guided	1	-0.5	-0.5	5.877609	-0.86578	-1.45046	-1.30037	0.879992674412314	0.138441	-0.844205	-0.594966
Trial1	1	1	blindfold	counterclockwise	practice	Guided	1	-0.5	-0.5	5.897614	-0.86577	-1.45045	-1.30036	0.879979404615254	0.194789	-0.78496	-0.648188
Trial1	1	1	blindfold	counterclockwise	practice	Guided	1	-0.5	-0.5	5.917603	-0.86577	-1.45044	-1.30036	0.879979404615254	0.23696	-0.83151	-0.632052
Trial1	1	1	blindfold	counterclockwise	practice	Guided	1	-0.5	-0.5	5.937607	-0.86576	-1.45044	-1.30036	0.879975242443271	0.23638	-0.899218	-0.669578
Trial1	1	1	blindfold	counterclockwise	practice	Guided	1	-0.5	-0.5	5.957611	-0.8657401	-1.45044	-1.30035	0.879957860246036	0.22346	-0.814582	-0.62782
Trial1	1	1	blindfold	counterclockwise	practice	Guided	1	-0.5	-0.5	5.9776	-0.8657401	-1.45043	-1.30035	0.879957860246036	0.18997	-0.814582	-0.647613
Trial1	1	1	blindfold	counterclockwise	practice	Guided	1	-0.5	-0.5	5.997604	-0.86573	-1.45043	-1.30035	0.879953673539514	0.199724	-0.772264	-0.640313
Trial1	1	1	blindfold	counterclockwise	practice	Guided	1	-0.5	-0.5	6.017609	-0.86572	-1.45042	-1.30035	0.879949511700951	0.160828	-0.801887	-0.665298
Trial1	1	1	blindfold	counterclockwise	practice	Guided	1	-0.5	-0.5	6.037613	-0.86572	-1.45042	-1.30034	0.879940403951301	0.20449	-0.768033	-0.624138
Trial1	1	1	blindfold	counterclockwise	practice	Guided	1	-0.5	-0.5	6.057602	-0.8657	-1.45041	-1.30034	0.879932105242534	0.246545	-0.797655	-0.658564
Trial1	1	1	blindfold	counterclockwise	practice	Guided	1	-0.5	-0.5	6.077606	-0.86569	-1.45041	-1.30034	0.879927943643144	0.264547	-0.789192	-0.732605
Trial1	1	1	blindfold	counterclockwise	practice	Guided	1	-0.5	-0.5	6.09761	-0.86569	-1.4504	-1.30034	0.879927943643144	0.189874	-0.746874	-0.710136
Trial1	1	1	blindfold	counterclockwise	practice	Guided	1	-0.5	-0.5	6.117599	-0.86568	-1.4504	-1.30034	0.879923782138027	0.224151	-0.73841	-0.695019
Trial1	1	1	blindfold	counterclockwise	practice	Guided	1	-0.5	-0.5	6.137604	-0.86567	-1.4504	-1.30035	0.879928728691953	0.178398	-0.789192	-0.70122
Trial1	1	1	blindfold	counterclockwise	practice	Guided	1	-0.5	-0.5	6.157608	-0.86566	-1.4504	-1.30035	0.879924592187664	0.148315	-0.73841	-0.688136
Trial1	1	1	blindfold	counterclockwise	practice	Guided	1	-0.5	-0.5	6.177612	-0.86566	-1.45039	-1.30034	0.879915484180079	0.114395	-0.649542	-0.672466
Trial1	1	1	blindfold	counterclockwise	practice	Guided	1	-0.5	-0.5	6.197601	-0.8656501	-1.45037	-1.30034	0.879911347726132	0.084491	-0.556443	-0.58432
Trial1	1	1	blindfold	counterclockwise	practice	Guided	1	-0.5	-0.5	6.217606	-0.8656501	-1.45034	-1.30033	0.87990234812423	0.081019	-0.628383	-0.575448
Trial1	1	1	blindfold	counterclockwise	practice	Guided	1	-0.5	-0.5	6.23761	-0.8656501	-1.45034	-1.30033	0.87990234812423	0.07263	-0.683397	-0.570222
Trial1	1	1	blindfold	counterclockwise	practice	Guided	1	-0.5	-0.5	6.257599	-0.86564	-1.45034	-1.30032	0.87988905412933	0.114796	-0.696092	-0.554085
Trial1	1	1	blindfold	counterclockwise	practice	Guided	1	-0.5	-0.5	6.277603	-0.86564	-1.45034	-1.30032	0.87988905412933	0.095545	-0.704556	-0.602552
Trial1	1	1	blindfold	counterclockwise	practice	Guided	1	-0.5	-0.5	6.297607	-0.86564	-1.45034	-1.30032	0.87988905412933	0.100908	-0.666469	-0.59473
Trial1	1	1	blindfold	counterclockwise	practice	Guided	1	-0.5	-0.5	6.317612	-0.86564	-1.45034	-1.30032	0.87988905412933	0.096897	-0.64531	-0.62809
Trial1	1	1	blindfold	counterclockwise	practice	Guided	1	-0.5	-0.5	6.337601	-0.86563	-1.45033	-1.30032	0.879884893009404	0.05068	-0.61992	-0.639516
Trial1	1	1	blindfold	counterclockwise	practice	Guided	1	-0.5	-0.5	6.357605	-0.86563	-1.45033	-1.30032	0.879884893009404	0.147798	-0.628383	-0.651056
Trial1	1	1	blindfold	counterclockwise	practice	Guided	1	-0.5	-0.5	6.377609	-0.86563	-1.45033	-1.30032	0.879884893009404	0.122181	-0.670701	-0.677619
Trial1	1	1	blindfold	counterclockwise	practice	Guided	1	-0.5	-0.5	6.397614	-0.86562	-1.45033	-1.30033	0.879889864891987	0.13092	-0.670701	-0.716724
Trial1	1	1	blindfold	counterclockwise	practice	Guided	1	-0.5	-0.5	6.417603	-0.86562	-1.45034	-1.30033	0.879889864891987	0.174052	-0.729946	-0.730308
Trial1	1	1	blindfold	counterclockwise	practice	Guided	1	-0.5	-0.5	6.437607	-0.86561	-1.45034	-1.30034	0.879894703775275	0.149906	-0.708787	-0.744357
Trial1	1	1	blindfold	counterclockwise	practice	Guided	1	-0.5	-0.5	6.457611	-0.8656	-1.45034	-1.30035	0.879899676054867	0.171772	-0.713019	-0.823087
Trial1	1	1	blindfold	counterclockwise	practice	Guided	1	-0.5	-0.5	6.4776	-0.8656	-1.45034	-1.30035	0.879899676054867	0.197258	-0.704556	-0.796509
Trial1	1	1	blindfold	counterclockwise	practice	Guided	1	-0.5	-0.5	6.497604	-0.86559	-1.45034	-1.30036	0.879904599002865	0.181939	-0.708787	-0.811607
Trial1	1	1	blindfold	counterclockwise	practice	Guided	1	-0.5	-0.5	6.517609	-0.86559	-1.45034	-1.30036	0.879904599002865	0.181903	-0.734178	-0.773536
Trial1	1	1	blindfold	counterclockwise	practice	Guided	1	-0.5	-0.5	6.537613	-0.86558	-1.45034	-1.30036	0.879900438525563	0.169075	-0.751105	-0.767783
Trial1	1	1	blindfold	counterclockwise	practice	Guided	1	-0.5	-0.5	6.557602	-0.86558	-1.45035	-1.30036	0.879900438525563	0.181246	-0.746874	-0.739622
Trial1	1	1	blindfold	counterclockwise	practice	Guided	1	-0.5	-0.5	6.577606	-0.86557	-1.45035	-1.30037	0.879905411340502	0.156106	-0.713019	-0.762012
Trial1	1	1	blindfold	counterclockwise	practice	Guided	1	-0.5	-0.5	6.59761	-0.86557	-1.45035	-1.30037	0.879905411340502	0.174745	-0.713019	-0.717702
Trial1	1	1	blindfold	counterclockwise	practice	Guided	1	-0.5	-0.5	6.617599	-0.86557	-1.45035	-1.30037	0.879905411340502	0.1599	-0.725715	-0.766692
Trial1	1	1	blindfold	counterclockwise	practice	Guided	1	-0.5	-0.5	6.637604	-0.8655601	-1.45035	-1.30037	0.87990127585737	0.147124	-0.717251	-0.722877
Trial1	1	1	blindfold	counterclockwise	practice	Guided	1	-0.5	-0.5	6.657608	-0.86555	-1.45035	-1.30037	0.879897090942344	0.132746	-0.687628	-0.729627
Trial1	1	1	blindfold	counterclockwise	practice	Guided	1	-0.5	-0.5	6.677612	-0.86555	-1.45035	-1.30037	0.879897090942344	0.190587	-0.670701	-0.770334
Trial1	1	1	blindfold	counterclockwise	practice	Guided	1	-0.5	-0.5	6.697601	-0.86555	-1.45035	-1.30037	0.879897090942344	0.208638	-0.721483	-0.806315
Trial1	1	1	blindfold	counterclockwise	practice	Guided	1	-0.5	-0.5	6.717606	-0.86554	-1.45035	-1.30037	0.8798929308847	0.21496	-0.69186	-0.790148
Trial1	1	1	blindfold	counterclockwise	practice	Guided	1	-0.5	-0.5	6.73761	-0.86553	-1.45035	-1.30038	0.879897904308473	0.232057	-0.734178	-0.796409
Trial1	1	1	blindfold	counterclockwise	practice	Guided	1	-0.5	-0.5	6.757599	-0.86552	-1.45035	-1.30038	0.879893744481913	0.25939	-0.746874	-0.791197
Trial1	1	1	blindfold	counterclockwise	practice	Guided	1	-0.5	-0.5	6.777603	-0.86551	-1.45035	-1.30038	0.879889609509679	0.239679	-0.729946	-0.769778
Trial1	1	1	blindfold	counterclockwise	practice	Guided	1	-0.5	-0.5	6.797607	-0.86551	-1.45035	-1.30038	0.879889609509679	0.236123	-0.700324	-0.817775
Trial1	1	1	blindfold	counterclockwise	practice	Guided	1	-0.5	-0.5	6.817612	-0.8655	-1.45035	-1.30038	0.879885425111676	0.253169	-0.734178	-0.841213
Trial1	1	1	blindfold	counterclockwise	practice	Guided	1	-0.5	-0.5	6.837601	-0.86549	-1.45035	-1.30038	0.879881265568	0.24428	-0.721483	-0.802091
Trial1	1	1	blindfold	counterclockwise	practice	Guided	1	-0.5	-0.5	6.857605	-0.86546	-1.45035	-1.30038	0.879868812259987	0.28785	-0.683397	-0.735365
Trial1	1	1	blindfold	counterclockwise	practice	Guided	1	-0.5	-0.5	6.877609	-0.8654	-1.45035	-1.30038	0.879843883426173	0.323091	-0.73841	-0.739552
Trial1	1	1	blindfold	counterclockwise	practice	Guided	1	-0.5	-0.5	6.897614	-0.86529	-1.45036	-1.30038	0.879798242984828	0.338178	-0.763801	-0.762489
Trial1	1	1	blindfold	counterclockwise	practice	Guided	1	-0.5	-0.5	6.917603	-0.86516	-1.45038	-1.30037	0.879735141241997	0.354309	-0.772264	-0.751004
Trial1	1	1	blindfold	counterclockwise	practice	Guided	1	-0.5	-0.5	6.937607	-0.86499	-1.45038	-1.30035	0.879646372628497	0.265391	-0.780728	-0.694607
Trial1	1	1	blindfold	counterclockwise	practice	Guided	1	-0.5	-0.5	6.957611	-0.86472	-1.45035	-1.30034	0.879525260552047	0.229423	-0.586065	-0.65649
Trial1	1	1	blindfold	counterclockwise	practice	Guided	1	-0.5	-0.5	6.9776	-0.86461	-1.45032	-1.30034	0.879479663842919	0.242102	-0.577602	-0.67111
Trial1	1	1	blindfold	counterclockwise	practice	Guided	1	-0.5	-0.5	6.997604	-0.86448	-1.4503	-1.30033	0.879416773458906	0.285708	-0.628383	-0.671621
Trial1	1	1	blindfold	counterclockwise	practice	Guided	1	-0.5	-0.5	7.017609	-0.86432	-1.45031	-1.30032	0.879341367499284	0.224753	-0.602992	-0.65592
Trial1	1	1	blindfold	counterclockwise	practice	Guided	1	-0.5	-0.5	7.037613	-0.86416	-1.45031	-1.3003	0.879256953737264	0.206048	-0.586065	-0.62409
Trial1	1	1	blindfold	counterclockwise	practice	Guided	1	-0.5	-0.5	7.057602	-0.86388	-1.45028	-1.3003	0.879141014304216	0.24473	-0.581833	-0.599059
Trial1	1	1	blindfold	counterclockwise	practice	Guided	1	-0.5	-0.5	7.077606	-0.86375	-1.45029	-1.30029	0.879077882523391	0.212276	-0.64531	-0.569829
Trial1	1	1	blindfold	counterclockwise	practice	Guided	1	-0.5	-0.5	7.09761	-0.86365	-1.4503	-1.30028	0.879027493793542	0.163114	-0.586065	-0.568212
Trial1	1	1	blindfold	counterclockwise	practice	Guided	1	-0.5	-0.5	7.117599	-0.86361	-1.4503	-1.30028	0.879010948902214	0.146369	-0.552211	-0.557742
Trial1	1	1	blindfold	counterclockwise	practice	Guided	1	-0.5	-0.5	7.137604	-0.86361	-1.4503	-1.30028	0.879010948902214	0.228754	-0.594529	-0.618259
Trial1	1	1	blindfold	counterclockwise	practice	Guided	1	-0.5	-0.5	7.157608	-0.86359	-1.4503	-1.30028	0.87900268934959	0.201224	-0.505661	-0.509056
Trial1	1	1	blindfold	counterclockwise	practice	Guided	1	-0.5	-0.5	7.177612	-0.86359	-1.4503	-1.30028	0.87900268934959	0.180496	-0.547979	-0.569943
Trial1	1	1	blindfold	counterclockwise	practice	Guided	1	-0.5	-0.5	7.197601	-0.86358	-1.4503	-1.30028	0.8789985720414	0.178479	-0.61992	-0.548557
Trial1	1	1	blindfold	counterclockwise	practice	Guided	1	-0.5	-0.5	7.217606	-0.86357	-1.4503	-1.30028	0.87899440551925	0.217181	-0.632615	-0.561604
Trial1	1	1	blindfold	counterclockwise	practice	Guided	1	-0.5	-0.5	7.23761	-0.86357	-1.4503	-1.30028	0.87899440551925	0.196459	-0.624151	-0.584524
Trial1	1	1	blindfold	counterclockwise	practice	Guided	1	-0.5	-0.5	7.257599	-0.86355	-1.4503	-1.30028	0.878986146719717	0.217445	-0.602992	-0.557406
Trial1	1	1	blindfold	counterclockwise	practice	Guided	1	-0.5	-0.5	7.277603	-0.8635401	-1.4503	-1.30028	0.878982029786955	0.195303	-0.594529	-0.516675
Trial1	1	1	blindfold	counterclockwise	practice	Guided	1	-0.5	-0.5	7.297607	-0.8635401	-1.4503	-1.30028	0.878982029786955	0.19082	-0.628383	-0.516058
Trial1	1	1	blindfold	counterclockwise	practice	Guided	1	-0.5	-0.5	7.317612	-0.86353	-1.4503	-1.30028	0.878977863644736	0.165194	-0.607224	-0.542593
Trial1	1	1	blindfold	counterclockwise	practice	Guided	1	-0.5	-0.5	7.337601	-0.86352	-1.4503	-1.30027	0.878964605185599	0.169053	-0.61992	-0.547238
Trial1	1	1	blindfold	counterclockwise	practice	Guided	1	-0.5	-0.5	7.357605	-0.86351	-1.4503	-1.30027	0.878960488492143	0.196971	-0.615688	-0.49957
Trial1	1	1	blindfold	counterclockwise	practice	Guided	1	-0.5	-0.5	7.377609	-0.86351	-1.45031	-1.30027	0.878960488492143	0.13255	-0.653774	-0.577664
Trial1	1	1	blindfold	counterclockwise	practice	Guided	1	-0.5	-0.5	7.397614	-0.8635	-1.45031	-1.30027	0.878956347242114	0.160526	-0.577602	-0.50357
Trial1	1	1	blindfold	counterclockwise	practice	Guided	1	-0.5	-0.5	7.417603	-0.8635	-1.45031	-1.30027	0.878956347242114	0.167867	-0.615688	-0.478941
Trial1	1	1	blindfold	counterclockwise	practice	Guided	1	-0.5	-0.5	7.437607	-0.86349	-1.4503	-1.30026	0.878943113563773	0.119712	-0.624151	-0.468881
Trial1	1	1	blindfold	counterclockwise	practice	Guided	1	-0.5	-0.5	7.457611	-0.86348	-1.45031	-1.30026	0.878938947810218	0.173116	-0.653774	-0.490537
Trial1	1	1	blindfold	counterclockwise	practice	Guided	1	-0.5	-0.5	7.4776	-0.86348	-1.45031	-1.30026	0.878938947810218	0.189789	-0.649542	-0.48103
Trial1	1	1	blindfold	counterclockwise	practice	Guided	1	-0.5	-0.5	7.497604	-0.86347	-1.45031	-1.30026	0.878934806800946	0.203985	-0.636847	-0.474126
Trial1	1	1	blindfold	counterclockwise	practice	Guided	1	-0.5	-0.5	7.517609	-0.86347	-1.45031	-1.30026	0.878934806800946	0.176365	-0.61992	-0.555313
Trial1	1	1	blindfold	counterclockwise	practice	Guided	1	-0.5	-0.5	7.537613	-0.86346	-1.45031	-1.30026	0.878930690534271	0.20628	-0.649542	-0.529173
Trial1	1	1	blindfold	counterclockwise	practice	Guided	1	-0.5	-0.5	7.557602	-0.8634501	-1.45032	-1.30026	0.878926574361047	0.195828	-0.607224	-0.54048
Trial1	1	1	blindfold	counterclockwise	practice	Guided	1	-0.5	-0.5	7.577606	-0.86344	-1.45032	-1.30026	0.878922433634375	0.249769	-0.611456	-0.53841
Trial1	1	1	blindfold	counterclockwise	practice	Guided	1	-0.5	-0.5	7.59761	-0.86343	-1.45032	-1.30027	0.878927385786002	0.235907	-0.628383	-0.579061
Trial1	1	1	blindfold	counterclockwise	practice	Guided	1	-0.5	-0.5	7.617599	-0.86342	-1.45031	-1.30027	0.878923269937519	0.20539	-0.602992	-0.571215
Trial1	1	1	blindfold	counterclockwise	practice	Guided	1	-0.5	-0.5	7.637604	-0.86341	-1.45031	-1.30027	0.878919129537535	0.217616	-0.564906	-0.543029
Trial1	1	1	blindfold	counterclockwise	practice	Guided	1	-0.5	-0.5	7.657608	-0.86337	-1.4503	-1.30028	0.87891171123288	0.274369	-0.594529	-0.59203
Trial1	1	1	blindfold	counterclockwise	practice	Guided	1	-0.5	-0.5	7.677612	-0.86331	-1.45032	-1.30029	0.878895932057662	0.289485	-0.721483	-0.614965
Trial1	1	1	blindfold	counterclockwise	practice	Guided	1	-0.5	-0.5	7.697601	-0.86322	-1.45034	-1.30029	0.878858731248243	0.285468	-0.73841	-0.610257
Trial1	1	1	blindfold	counterclockwise	practice	Guided	1	-0.5	-0.5	7.717606	-0.86313	-1.45037	-1.30029	0.878821538081607	0.250535	-0.751105	-0.55963
Trial1	1	1	blindfold	counterclockwise	practice	Guided	1	-0.5	-0.5	7.73761	-0.86308	-1.45037	-1.30029	0.878800875777837	0.198914	-0.69186	-0.583072
Trial1	1	1	blindfold	counterclockwise	practice	Guided	1	-0.5	-0.5	7.757599	-0.86307	-1.45036	-1.30029	0.878796714049881	0.178722	-0.653774	-0.563759
Trial1	1	1	blindfold	counterclockwise	practice	Guided	1	-0.5	-0.5	7.777603	-0.86306	-1.45035	-1.30029	0.878792601667206	0.205575	-0.683397	-0.600773
Trial1	1	1	blindfold	counterclockwise	practice	Guided	1	-0.5	-0.5	7.797607	-0.86305	-1.45035	-1.30029	0.87878846475383	0.165268	-0.721483	-0.562163
Trial1	1	1	blindfold	counterclockwise	practice	Guided	1	-0.5	-0.5	7.817612	-0.86305	-1.45035	-1.30029	0.87878846475383	0.145555	-0.641079	-0.576745
Trial1	1	1	blindfold	counterclockwise	practice	Guided	1	-0.5	-0.5	7.837601	-0.86304	-1.45034	-1.30029	0.878784352558724	0.152849	-0.624151	-0.590297
Trial1	1	1	blindfold	counterclockwise	practice	Guided	1	-0.5	-0.5	7.857605	-0.86303	-1.45033	-1.30029	0.878780215834042	0.22535	-0.632615	-0.620033
Trial1	1	1	blindfold	counterclockwise	practice	Guided	1	-0.5	-0.5	7.877609	-0.8630199	-1.45033	-1.30029	0.878776054581477	0.190408	-0.658006	-0.611664
Trial1	1	1	blindfold	counterclockwise	practice	Guided	1	-0.5	-0.5	7.897614	-0.86301	-1.45033	-1.3003	0.878781279083893	0.247773	-0.632615	-0.61846
Trial1	1	1	blindfold	counterclockwise	practice	Guided	1	-0.5	-0.5	7.917603	-0.863	-1.45033	-1.3003	0.878777167308184	0.283007	-0.636847	-0.660698
Trial1	1	1	blindfold	counterclockwise	practice	Guided	1	-0.5	-0.5	7.937607	-0.8629799	-1.45033	-1.3003	0.878768870177282	0.24268	-0.641079	-0.622086
Trial1	1	1	blindfold	counterclockwise	practice	Guided	1	-0.5	-0.5	7.957611	-0.86297	-1.45033	-1.3003	0.878764758683791	0.157148	-0.649542	-0.624641
Trial1	1	1	blindfold	counterclockwise	practice	Guided	1	-0.5	-0.5	7.9776	-0.86296	-1.45033	-1.30031	0.878769633622508	0.271887	-0.658006	-0.638234
Trial1	1	1	blindfold	counterclockwise	practice	Guided	1	-0.5	-0.5	7.997604	-0.86295	-1.45033	-1.30031	0.878765522358765	0.234933	-0.729946	-0.684609
Trial1	1	1	blindfold	counterclockwise	practice	Guided	1	-0.5	-0.5	8.017609	-0.86292	-1.45034	-1.30032	0.878762234993603	0.275597	-0.729946	-0.680967
Trial1	1	1	blindfold	counterclockwise	practice	Guided	1	-0.5	-0.5	8.037613	-0.8629	-1.45035	-1.30032	0.878753988781478	0.252423	-0.729946	-0.686681
Trial1	1	1	blindfold	counterclockwise	practice	Guided	1	-0.5	-0.5	8.057602	-0.86286	-1.45034	-1.30032	0.878737472873497	0.325427	-0.679165	-0.636118
Trial1	1	1	blindfold	counterclockwise	practice	Guided	1	-0.5	-0.5	8.077606	-0.86276	-1.45034	-1.30032	0.878696177406089	0.325815	-0.666469	-0.631931
Trial1	1	1	blindfold	counterclockwise	practice	Guided	1	-0.5	-0.5	8.09761	-0.8626	-1.45034	-1.30031	0.878620998297252	0.261916	-0.658006	-0.603204
Trial1	1	1	blindfold	counterclockwise	practice	Guided	1	-0.5	-0.5	8.117599	-0.86244	-1.45033	-1.3003	0.878545975204161	0.233384	-0.611456	-0.578668
Trial1	1	1	blindfold	counterclockwise	practice	Guided	1	-0.5	-0.5	8.137604	-0.8623	-1.45031	-1.30031	0.878497261791222	0.241657	-0.581833	-0.583871
Trial1	1	1	blindfold	counterclockwise	practice	Guided	1	-0.5	-0.5	8.157608	-0.862	-1.45031	-1.30032	0.878382684794713	0.218866	-0.666469	-0.661521
Trial1	1	1	blindfold	counterclockwise	practice	Guided	1	-0.5	-0.5	8.177612	-0.86186	-1.45032	-1.30032	0.878324992451361	0.288515	-0.64531	-0.678212
Trial1	1	1	blindfold	counterclockwise	practice	Guided	1	-0.5	-0.5	8.197601	-0.86172	-1.45032	-1.30033	0.878276443511151	0.300741	-0.628383	-0.611983
Trial1	1	1	blindfold	counterclockwise	practice	Guided	1	-0.5	-0.5	8.217606	-0.86153	-1.45032	-1.30035	0.878216367940891	0.403702	-0.632615	-0.725654
Trial1	1	1	blindfold	counterclockwise	practice	Guided	1	-0.5	-0.5	8.23761	-0.86121	-1.45033	-1.30037	0.878102931019753	0.407033	-0.683397	-0.772553
Trial1	1	1	blindfold	counterclockwise	practice	Guided	1	-0.5	-0.5	8.257599	-0.86081	-1.45034	-1.30041	0.8779749784278	0.382909	-0.708787	-0.824652
Trial1	1	1	blindfold	counterclockwise	practice	Guided	1	-0.5	-0.5	8.277603	-0.8596801	-1.45034	-1.30042	0.877520366087525	0.367613	-0.594529	-0.839687
Trial1	1	1	blindfold	counterclockwise	practice	Guided	1	-0.5	-0.5	8.297607	-0.85897	-1.4503	-1.30043	0.877238696825286	0.371	-0.526816	-0.886563
Trial1	1	1	blindfold	counterclockwise	practice	Guided	1	-0.5	-0.5	8.317612	-0.85821	-1.45025	-1.30043	0.876927992279476	0.370481	-0.403979	-0.890682
Trial1	1	1	blindfold	counterclockwise	practice	Guided	1	-0.5	-0.5	8.337601	-0.85732	-1.45021	-1.30045	0.87658296681448	0.290429	-0.357327	-0.809311
Trial1	1	1	blindfold	counterclockwise	practice	Guided	1	-0.5	-0.5	8.357605	-0.85524	-1.45018	-1.30046	0.875746327286027	0.27084	-0.361359	-0.937995
Trial1	1	1	blindfold	counterclockwise	practice	Guided	1	-0.5	-0.5	8.377609	-0.85417	-1.45018	-1.30048	0.875331274682652	0.236993	-0.373951	-0.959344
Trial1	1	1	blindfold	counterclockwise	practice	Guided	1	-0.5	-0.5	8.397614	-0.853	-1.45019	-1.30049	0.874867569643668	0.289121	-0.399229	-1.010872
Trial1	1	1	blindfold	counterclockwise	practice	Guided	1	-0.5	-0.5	8.417603	-0.8518201	-1.4502	-1.30047	0.874373701615662	0.331831	-0.394887	-0.937798
Trial1	1	1	blindfold	counterclockwise	practice	Guided	1	-0.5	-0.5	8.437607	-0.85059	-1.45019	-1.3004	0.873815501946606	0.322489	-0.373625	-0.880359
Trial1	1	1	blindfold	counterclockwise	practice	Guided	1	-0.5	-0.5	8.457611	-0.84784	-1.45019	-1.30036	0.872679062372511	0.238411	-0.35649	-0.718194
Trial1	1	1	blindfold	counterclockwise	practice	Guided	1	-0.5	-0.5	8.4776	-0.84642	-1.45019	-1.30032	0.872077381169665	0.214258	-0.457943	-0.618075
Trial1	1	1	blindfold	counterclockwise	practice	Guided	1	-0.5	-0.5	8.497604	-0.84499	-1.4502	-1.30029	0.871482636309012	0.153327	-0.381662	-0.564446
Trial1	1	1	blindfold	counterclockwise	practice	Guided	1	-0.5	-0.5	8.517609	-0.84367	-1.45019	-1.30026	0.870933441876382	0.114982	-0.284232	-0.534755
Trial1	1	1	blindfold	counterclockwise	practice	Guided	1	-0.5	-0.5	8.537613	-0.84242	-1.45016	-1.30024	0.870422636069914	0.065435	-0.292614	-0.511818
Trial1	1	1	blindfold	counterclockwise	practice	Guided	1	-0.5	-0.5	8.557602	-0.84008	-1.45018	-1.30022	0.869486337204317	0.120898	-0.372815	-0.458735
Trial1	1	1	blindfold	counterclockwise	practice	Guided	1	-0.5	-0.5	8.577606	-0.83903	-1.45019	-1.3002	0.86905775197773	0.119297	-0.37271	-0.394998
Trial1	1	1	blindfold	counterclockwise	practice	Guided	1	-0.5	-0.5	8.59761	-0.8380001	-1.45018	-1.30019	0.868647242059663	0.195422	-0.334527	-0.382665
Trial1	1	1	blindfold	counterclockwise	practice	Guided	1	-0.5	-0.5	8.617599	-0.83696	-1.45018	-1.3002	0.86825230798225	0.281917	-0.376737	-0.421887
Trial1	1	1	blindfold	counterclockwise	practice	Guided	1	-0.5	-0.5	8.637604	-0.8358901	-1.45019	-1.30021	0.867846859464845	0.261837	-0.418949	-0.440565
Trial1	1	1	blindfold	counterclockwise	practice	Guided	1	-0.5	-0.5	8.657608	-0.83355	-1.4502	-1.3002	0.866934624574101	0.35107	-0.414496	-0.403957
Trial1	1	1	blindfold	counterclockwise	practice	Guided	1	-0.5	-0.5	8.677612	-0.8322	-1.45021	-1.30018	0.866397599020501	0.371459	-0.511721	-0.35688
Trial1	1	1	blindfold	counterclockwise	practice	Guided	1	-0.5	-0.5	8.697601	-0.8307	-1.45024	-1.30016	0.865805077275676	0.39339	-0.47359	-0.307007
Trial1	1	1	blindfold	counterclockwise	practice	Guided	1	-0.5	-0.5	8.717606	-0.82903	-1.45025	-1.30014	0.865150150409271	0.318046	-0.469266	-0.260222
Trial1	1	1	blindfold	counterclockwise	practice	Guided	1	-0.5	-0.5	8.73761	-0.82728	-1.45024	-1.30008	0.864430507177725	0.393337	-0.426833	-0.188325
Trial1	1	1	blindfold	counterclockwise	practice	Guided	1	-0.5	-0.5	8.757599	-0.82326	-1.45024	-1.30006	0.862898076997853	0.311414	-0.485853	-0.119581
Trial1	1	1	blindfold	counterclockwise	practice	Guided	1	-0.5	-0.5	8.777603	-0.82109	-1.45024	-1.30003	0.862059607547775	0.302144	-0.426506	-0.04235
Trial1	1	1	blindfold	counterclockwise	practice	Guided	1	-0.5	-0.5	8.797607	-0.81876	-1.45023	-1.30001	0.861175886210987	0.304889	-0.396767	-0.01721
Trial1	1	1	blindfold	counterclockwise	practice	Guided	1	-0.5	-0.5	8.817612	-0.81638	-1.4502	-1.30002	0.860307199702812	0.284781	-0.354339	-0.03599
Trial1	1	1	blindfold	counterclockwise	practice	Guided	1	-0.5	-0.5	8.837601	-0.81391	-1.4502	-1.29996	0.85934598499066	0.145308	-0.438863	-0.04143
Trial1	1	1	blindfold	counterclockwise	practice	Guided	1	-0.5	-0.5	8.857605	-0.80902	-1.45019	-1.29991	0.857525109609225	-0.055212	-0.243994	0.209094
Trial1	1	1	blindfold	counterclockwise	practice	Guided	1	-0.5	-0.5	8.877609	-0.80697	-1.45015	-1.29986	0.856741852392149	-0.106069	-0.28624	0.316061
Trial1	1	1	blindfold	counterclockwise	practice	Guided	1	-0.5	-0.5	8.897614	-0.80506	-1.45014	-1.29985	0.85604999077019	-0.071667	-0.32001	0.30369
Trial1	1	1	blindfold	counterclockwise	practice	Guided	1	-0.5	-0.5	8.917603	-0.80335	-1.45015	-1.29984	0.855432860719276	-0.144597	-0.28607	0.332752
Trial1	1	1	blindfold	counterclockwise	practice	Guided	1	-0.5	-0.5	8.937607	-0.80198	-1.45015	-1.29982	0.85492914450624	-0.200278	-0.269061	0.355663
Trial1	1	1	blindfold	counterclockwise	practice	Guided	1	-0.5	-0.5	8.957611	-0.80015	-1.45013	-1.29982	0.854284490717221	-0.153734	-0.285848	0.371423
Trial1	1	1	blindfold	counterclockwise	practice	Guided	1	-0.5	-0.5	8.9776	-0.7996899	-1.45014	-1.29983	0.854132325797263	-0.152954	-0.302691	0.337431
Trial1	1	1	blindfold	counterclockwise	practice	Guided	1	-0.5	-0.5	8.997604	-0.79952	-1.45016	-1.29983	0.854072716177906	-0.153998	-0.357604	0.286754
Trial1	1	1	blindfold	counterclockwise	practice	Guided	1	-0.5	-0.5	9.017609	-0.79953	-1.45017	-1.29983	0.854076227953482	-0.126206	-0.353272	0.254051
Trial1	1	1	blindfold	counterclockwise	practice	Guided	1	-0.5	-0.5	9.037613	-0.79953	-1.45017	-1.29985	0.854094983126891	-0.104976	-0.332017	0.2432
Trial1	1	1	blindfold	counterclockwise	practice	Guided	1	-0.5	-0.5	9.057602	-0.7995499	-1.45017	-1.29985	0.854101965023706	-0.135862	-0.331817	0.24646
Trial1	1	1	blindfold	counterclockwise	practice	Guided	1	-0.5	-0.5	9.077606	-0.7996	-1.45016	-1.29986	0.854128903422766	-0.168907	-0.285186	0.275805
Trial1	1	1	blindfold	counterclockwise	practice	Guided	1	-0.5	-0.5	9.09761	-0.7997	-1.45015	-1.29987	0.854173368019987	-0.167646	-0.276649	0.24136
Trial1	1	1	blindfold	counterclockwise	practice	Guided	1	-0.5	-0.5	9.117599	-0.79981	-1.45015	-1.2999	0.85423997720756	-0.12933	-0.340039	0.182169
Trial1	1	1	blindfold	counterclockwise	practice	Guided	1	-0.5	-0.5	9.137604	-0.79992	-1.45016	-1.29996	0.854334836736286	-0.120934	-0.327243	0.054458
Trial1	1	1	blindfold	counterclockwise	practice	Guided	1	-0.5	-0.5	9.157608	-0.80006	-1.45015	-1.29997	0.854393395361008	-0.079106	-0.297455	0.0081183
Trial1	1	1	blindfold	counterclockwise	practice	Guided	1	-0.5	-0.5	9.177612	-0.80007	-1.45016	-1.29998	0.854406176233401	0.040784	-0.36507	-0.022467
Trial1	1	1	blindfold	counterclockwise	practice	Guided	1	-0.5	-0.5	9.197601	-0.80006	-1.45018	-1.29999	0.854412035239296	0.058137	-0.43266	-0.108861
Trial1	1	1	blindfold	counterclockwise	practice	Guided	1	-0.5	-0.5	9.217606	-0.80005	-1.4502	-1.29999	0.854408497700474	0.073383	-0.415612	-0.051365
Trial1	1	1	blindfold	counterclockwise	practice	Guided	1	-0.5	-0.5	9.23761	-0.80005	-1.4502	-1.30002	0.8544367367839	0.098066	-0.390117	-0.070962
Trial1	1	1	blindfold	counterclockwise	practice	Guided	1	-0.5	-0.5	9.257599	-0.79999	-1.45022	-1.30004	0.854434322417496	0.170263	-0.533832	-0.146449
Trial1	1	1	blindfold	counterclockwise	practice	Guided	1	-0.5	-0.5	9.277603	-0.79993	-1.45025	-1.30005	0.85442264798306	0.168385	-0.52536	-0.163108
Trial1	1	1	blindfold	counterclockwise	practice	Guided	1	-0.5	-0.5	9.297607	-0.79989	-1.45025	-1.30005	0.85440860936226	0.141968	-0.461781	-0.117924
Trial1	1	1	blindfold	counterclockwise	practice	Guided	1	-0.5	-0.5	9.317612	-0.79986	-1.45024	-1.30005	0.854398065784734	0.099532	-0.444729	-0.096336
Trial1	1	1	blindfold	counterclockwise	practice	Guided	1	-0.5	-0.5	9.337601	-0.79985	-1.45023	-1.30005	0.854394551464699	0.13534	-0.440373	-0.096021
Trial1	1	1	blindfold	counterclockwise	practice	Guided	1	-0.5	-0.5	9.357605	-0.7998199	-1.45022	-1.30005	0.854384009122029	0.173848	-0.40629	-0.070634
Trial1	1	1	blindfold	counterclockwise	practice	Guided	1	-0.5	-0.5	9.377609	-0.79976	-1.4502	-1.30005	0.854362969040781	0.224122	-0.385024	-0.101484
Trial1	1	1	blindfold	counterclockwise	practice	Guided	1	-0.5	-0.5	9.397614	-0.79961	-1.45019	-1.30006	0.854319741668595	0.279718	-0.397611	-0.124467
Trial1	1	1	blindfold	counterclockwise	practice	Guided	1	-0.5	-0.5	9.417603	-0.79931	-1.45021	-1.30006	0.854214560396319	0.338509	-0.47366	-0.118222
Trial1	1	1	blindfold	counterclockwise	practice	Guided	1	-0.5	-0.5	9.437607	-0.79887	-1.45022	-1.30007	0.854069888118237	0.249043	-0.426988	-0.116809
Trial1	1	1	blindfold	counterclockwise	practice	Guided	1	-0.5	-0.5	9.457611	-0.79768	-1.4502	-1.30007	0.853654189480354	0.226216	-0.380216	-0.160665
Trial1	1	1	blindfold	counterclockwise	practice	Guided	1	-0.5	-0.5	9.4776	-0.79702	-1.45019	-1.30006	0.853414854233407	0.1856	-0.358952	-0.122364
Trial1	1	1	blindfold	counterclockwise	practice	Guided	1	-0.5	-0.5	9.497604	-0.79634	-1.45018	-1.30004	0.853159678169851	0.134457	-0.316538	-0.057578
Trial1	1	1	blindfold	counterclockwise	practice	Guided	1	-0.5	-0.5	9.517609	-0.79568	-1.45017	-1.30003	0.852921241495464	0.091114	-0.337601	-0.044367
Trial1	1	1	blindfold	counterclockwise	practice	Guided	1	-0.5	-0.5	9.537613	-0.79506	-1.45018	-1.30003	0.852706524045701	0.096297	-0.409431	-0.078713
Trial1	1	1	blindfold	counterclockwise	practice	Guided	1	-0.5	-0.5	9.557602	-0.79404	-1.45021	-1.30002	0.852344800610946	-0.0013764	-0.379579	-0.029998
Trial1	1	1	blindfold	counterclockwise	practice	Guided	1	-0.5	-0.5	9.577606	-0.79369	-1.4502	-1.30002	0.852224142793483	0.016779	-0.337157	-0.027742
Trial1	1	1	blindfold	counterclockwise	practice	Guided	1	-0.5	-0.5	9.59761	-0.79346	-1.45018	-1.30001	0.852135390576548	0.051381	-0.341295	-0.010232
Trial1	1	1	blindfold	counterclockwise	practice	Guided	1	-0.5	-0.5	9.617599	-0.79331	-1.45017	-1.30001	0.852083756876858	0.039666	-0.315816	-0.064025
Trial1	1	1	blindfold	counterclockwise	practice	Guided	1	-0.5	-0.5	9.637604	-0.79321	-1.45017	-1.30002	0.852058827081667	0.033982	-0.379195	-0.033822
Trial1	1	1	blindfold	counterclockwise	practice	Guided	1	-0.5	-0.5	9.657608	-0.79316	-1.45017	-1.30002	0.852041619550424	0.01764	-0.252048	-0.019353
Trial1	1	1	blindfold	counterclockwise	practice	Guided	1	-0.5	-0.5	9.677612	-0.79316	-1.45016	-1.30002	0.852041619550424	0.016726	-0.23082	-0.027697
Trial1	1	1	blindfold	counterclockwise	practice	Guided	1	-0.5	-0.5	9.697601	-0.79316	-1.45014	-1.30002	0.852041619550424	0.041439	-0.306921	-0.047279
Trial1	1	1	blindfold	counterclockwise	practice	Guided	1	-0.5	-0.5	9.717606	-0.79315	-1.45015	-1.30002	0.852038194760619	0.024185	-0.344919	-0.041161
Trial1	1	1	blindfold	counterclockwise	practice	Guided	1	-0.5	-0.5	9.73761	-0.79315	-1.45015	-1.30002	0.852038194760619	0.075768	-0.332126	-0.101675
Trial1	1	1	blindfold	counterclockwise	practice	Guided	1	-0.5	-0.5	9.757599	-0.79315	-1.45015	-1.30003	0.85204748507358	0.105784	-0.306573	-0.113344
Trial1	1	1	blindfold	counterclockwise	practice	Guided	1	-0.5	-0.5	9.777603	-0.79314	-1.45015	-1.30003	0.852044039917062	0.032378	-0.302256	-0.091156
Trial1	1	1	blindfold	counterclockwise	practice	Guided	1	-0.5	-0.5	9.797607	-0.79314	-1.45015	-1.30003	0.852044039917062	0.064571	-0.272555	-0.121478
Trial1	1	1	blindfold	counterclockwise	practice	Guided	1	-0.5	-0.5	9.817612	-0.79314	-1.45014	-1.30003	0.852044039917062	0.100975	-0.217471	-0.074719
Trial1	1	1	blindfold	counterclockwise	practice	Guided	1	-0.5	-0.5	9.837601	-0.79313	-1.45013	-1.30002	0.85203132498239	0.094828	-0.238568	-0.04869
Trial1	1	1	blindfold	counterclockwise	practice	Guided	1	-0.5	-0.5	9.857605	-0.79305	-1.45015	-1.30002	0.852003788491392	0.128453	-0.335727	-0.026993
Trial1	1	1	blindfold	counterclockwise	practice	Guided	1	-0.5	-0.5	9.877609	-0.793	-1.45017	-1.30002	0.851986589238675	0.10506	-0.356788	0.0051342
Trial1	1	1	blindfold	counterclockwise	practice	Guided	1	-0.5	-0.5	9.897614	-0.79295	-1.45017	-1.30001	0.851959898139237	0.12806	-0.373618	0.01108
Trial1	1	1	blindfold	counterclockwise	practice	Guided	1	-0.5	-0.5	9.917603	-0.79292	-1.45017	-1.30001	0.851949568969714	0.039557	-0.36083	0.020711
Trial1	1	1	blindfold	counterclockwise	practice	Guided	1	-0.5	-0.5	9.937607	-0.79292	-1.45017	-1.29998	0.851921359742679	0.0073387	-0.293031	0.053778
Trial1	1	1	blindfold	counterclockwise	practice	Guided	1	-0.5	-0.5	9.957611	-0.79293	-1.45014	-1.29997	0.851915511740074	-0.078721	-0.301353	0.126457
Trial1	1	1	blindfold	counterclockwise	practice	Guided	1	-0.5	-0.5	9.9776	-0.79295	-1.45014	-1.29997	0.851922398259991	-0.056704	-0.33513	0.081782
Trial1	1	1	blindfold	counterclockwise	practice	Guided	1	-0.5	-0.5	9.997604	-0.79295	-1.45014	-1.29996	0.851912995339905	-0.113156	-0.296956	0.138597
Trial1	1	1	blindfold	counterclockwise	practice	Guided	1	-0.5	-0.5	10.01761	-0.79297	-1.45014	-1.29995	0.851910459022915	-0.108247	-0.229178	0.142254
Trial1	1	1	blindfold	counterclockwise	practice	Guided	1	-0.5	-0.5	10.03761	-0.793	-1.45012	-1.29994	0.851911479164492	-0.111732	-0.186806	0.151043
Trial1	1	1	blindfold	counterclockwise	practice	Guided	1	-0.5	-0.5	10.0576	-0.79307	-1.45012	-1.29993	0.851926146240087	-0.076297	-0.27977	0.147111
Trial1	1	1	blindfold	counterclockwise	practice	Guided	1	-0.5	-0.5	10.07761	-0.79307	-1.45012	-1.29993	0.851926146240087	-0.054609	-0.258538	0.140484
Trial1	1	1	blindfold	counterclockwise	practice	Guided	1	-0.5	-0.5	10.09761	-0.79307	-1.45012	-1.29993	0.851926146240087	-0.007751	-0.288089	0.118447
Trial1	1	1	blindfold	counterclockwise	practice	Guided	1	-0.5	-0.5	10.1176	-0.79307	-1.45013	-1.29994	0.85193554866333	0.057236	-0.347242	0.098668
Trial1	1	1	blindfold	counterclockwise	practice	Guided	1	-0.5	-0.5	10.1376	-0.79307	-1.45015	-1.29994	0.85193554866333	0.0258	-0.372528	0.097837
Trial1	1	1	blindfold	counterclockwise	practice	Guided	1	-0.5	-0.5	10.15761	-0.79307	-1.45016	-1.29993	0.851926146240087	-0.036587	-0.304723	0.129117
Trial1	1	1	blindfold	counterclockwise	practice	Guided	1	-0.5	-0.5	10.17761	-0.79307	-1.45014	-1.29993	0.851926146240087	-0.04743	-0.224189	0.164843
Trial1	1	1	blindfold	counterclockwise	practice	Guided	1	-0.5	-0.5	10.1976	-0.79308	-1.45013	-1.29991	0.851910694894352	-0.127246	-0.177579	0.253752
Trial1	1	1	blindfold	counterclockwise	practice	Guided	1	-0.5	-0.5	10.21761	-0.79313	-1.45011	-1.29988	0.851899805890499	-0.146141	-0.169063	0.285312
Trial1	1	1	blindfold	counterclockwise	practice	Guided	1	-0.5	-0.5	10.23761	-0.79324	-1.45008	-1.29982	0.851881241946129	-0.171144	-0.08863	0.34288
Trial1	1	1	blindfold	counterclockwise	practice	Guided	1	-0.5	-0.5	10.2576	-0.79372	-1.45005	-1.29981	0.852037188705991	-0.13858	-0.113971	0.394077
Trial1	1	1	blindfold	counterclockwise	practice	Guided	1	-0.5	-0.5	10.2776	-0.79406	-1.45006	-1.29981	0.852154450354201	-0.166092	-0.067389	0.346289
Trial1	1	1	blindfold	counterclockwise	practice	Guided	1	-0.5	-0.5	10.29761	-0.79444	-1.45004	-1.29981	0.852285647682316	-0.112362	-0.012365	0.386819
Trial1	1	1	blindfold	counterclockwise	practice	Guided	1	-0.5	-0.5	10.31761	-0.79483	-1.45002	-1.2998	0.852411082654724	-0.05344	-0.058903	0.392969
Trial1	1	1	blindfold	counterclockwise	practice	Guided	1	-0.5	-0.5	10.3376	-0.79521	-1.45003	-1.29976	0.852505231119664	-0.042598	-0.092737	0.450826
Trial1	1	1	blindfold	counterclockwise	practice	Guided	1	-0.5	-0.5	10.3576	-0.79583	-1.45001	-1.29974	0.852701213176025	0.0038179	-0.016553	0.536886
Trial1	1	1	blindfold	counterclockwise	practice	Guided	1	-0.5	-0.5	10.37761	-0.79605	-1.45	-1.29972	0.852758782030998	0.038462	-0.054635	0.57701
Trial1	1	1	blindfold	counterclockwise	practice	Guided	1	-0.5	-0.5	10.39761	-0.79614	-1.45001	-1.29972	0.852790032310031	0.058309	-0.016541	0.553716
Trial1	1	1	blindfold	counterclockwise	practice	Guided	1	-0.5	-0.5	10.4176	-0.79614	-1.45001	-1.29972	0.852790032310031	0.036789	-0.071541	0.602544
Trial1	1	1	blindfold	counterclockwise	practice	Guided	1	-0.5	-0.5	10.43761	-0.79613	-1.45001	-1.29971	0.852777297078834	0.075236	-0.037677	0.585665
Trial1	1	1	blindfold	counterclockwise	practice	Guided	1	-0.5	-0.5	10.45761	-0.79612	-1.45001	-1.29966	0.852727000114554	0.145512	-0.016513	0.696282
Trial1	1	1	blindfold	counterclockwise	practice	Guided	1	-0.5	-0.5	10.4776	-0.796	-1.44999	-1.29964	0.852666427344399	0.160257	0.12735	0.749596
Trial1	1	1	blindfold	counterclockwise	practice	Guided	1	-0.5	-0.5	10.4976	-0.79589	-1.44997	-1.29963	0.8526188664453	0.183716	0.13578	0.759707
Trial1	1	1	blindfold	counterclockwise	practice	Guided	1	-0.5	-0.5	10.51761	-0.7957	-1.44994	-1.29961	0.852534269175671	0.288599	0.165362	0.777817
Trial1	1	1	blindfold	counterclockwise	practice	Guided	1	-0.5	-0.5	10.53761	-0.79534	-1.44994	-1.29962	0.852418748012425	0.329562	0.059535	0.747943
Trial1	1	1	blindfold	counterclockwise	practice	Guided	1	-0.5	-0.5	10.5576	-0.79481	-1.44996	-1.29964	0.852254051583978	0.270101	0.038361	0.733384
Trial1	1	1	blindfold	counterclockwise	practice	Guided	1	-0.5	-0.5	10.57761	-0.79344	-1.44996	-1.29964	0.851781109476266	0.220279	0.144106	0.730407
Trial1	1	1	blindfold	counterclockwise	practice	Guided	1	-0.5	-0.5	10.59761	-0.79263	-1.44994	-1.29966	0.851521333195179	0.256654	0.080597	0.654643
Trial1	1	1	blindfold	counterclockwise	practice	Guided	1	-0.5	-0.5	10.6176	-0.7917399	-1.44996	-1.2997	0.8512533804594	0.320937	0.012876	0.588531
Trial1	1	1	blindfold	counterclockwise	practice	Guided	1	-0.5	-0.5	10.6376	-0.79061	-1.45	-1.29984	0.850998445868773	0.314763	-0.105603	0.492078
Trial1	1	1	blindfold	counterclockwise	practice	Guided	1	-0.5	-0.5	10.65761	-0.7877899	-1.45007	-1.29986	0.850058274838646	0.285327	-0.249405	0.347323
Trial1	1	1	blindfold	counterclockwise	practice	Guided	1	-0.5	-0.5	10.67761	-0.78624	-1.45008	-1.29991	0.849581831380364	0.184807	-0.033552	0.163829
Trial1	1	1	blindfold	counterclockwise	practice	Guided	1	-0.5	-0.5	10.6976	-0.78455	-1.45005	-1.3	0.84909871779203	0.140633	-0.105468	0.0038404
Trial1	1	1	blindfold	counterclockwise	practice	Guided	1	-0.5	-0.5	10.71761	-0.78283	-1.45007	-1.30009	0.848608711643144	0.047945	-0.300075	-0.108648
Trial1	1	1	blindfold	counterclockwise	practice	Guided	1	-0.5	-0.5	10.73761	-0.78112	-1.45013	-1.30023	0.848172476905731	0.019345	-0.363452	-0.333605
Trial1	1	1	blindfold	counterclockwise	practice	Guided	1	-0.5	-0.5	10.7576	-0.77822	-1.45024	-1.3003	0.847281919662237	0.049707	-0.596058	-0.636606
Trial1	1	1	blindfold	counterclockwise	practice	Guided	1	-0.5	-0.5	10.7776	-0.77706	-1.45028	-1.30035	0.846948820768748	0.12492	-0.515653	-0.72909
Trial1	1	1	blindfold	counterclockwise	practice	Guided	1	-0.5	-0.5	10.79761	-0.77605	-1.45029	-1.30039	0.846656825402134	0.135999	-0.570667	-0.781069
Trial1	1	1	blindfold	counterclockwise	practice	Guided	1	-0.5	-0.5	10.81761	-0.77512	-1.45029	-1.30044	0.846401290761392	0.151469	-0.663766	-0.90081
Trial1	1	1	blindfold	counterclockwise	practice	Guided	1	-0.5	-0.5	10.8376	-0.77436	-1.45032	-1.30051	0.846220862737645	0.18464	-0.731475	-0.967669
Trial1	1	1	blindfold	counterclockwise	practice	Guided	1	-0.5	-0.5	10.8576	-0.77321	-1.45037	-1.30053	0.845867548668554	0.194805	-0.799184	-1.082737
Trial1	1	1	blindfold	counterclockwise	practice	Guided	1	-0.5	-0.5	10.87761	-0.77285	-1.45038	-1.30053	0.845751335630224	0.204947	-0.79072	-1.071129
Trial1	1	1	blindfold	counterclockwise	practice	Guided	1	-0.5	-0.5	10.89761	-0.7726001	-1.45038	-1.30053	0.845670740659257	0.234095	-0.786489	-1.048869
Trial1	1	1	blindfold	counterclockwise	practice	Guided	1	-0.5	-0.5	10.9176	-0.77243	-1.45039	-1.30052	0.845606460409323	0.155276	-0.807648	-0.989816
Trial1	1	1	blindfold	counterclockwise	practice	Guided	1	-0.5	-0.5	10.93761	-0.77238	-1.45039	-1.30052	0.845590350504225	0.108745	-0.778025	-0.963762
Trial1	1	1	blindfold	counterclockwise	practice	Guided	1	-0.5	-0.5	10.95761	-0.77237	-1.45039	-1.3005	0.845568297306262	0.150719	-0.756866	-0.862624
Trial1	1	1	blindfold	counterclockwise	practice	Guided	1	-0.5	-0.5	10.9776	-0.77237	-1.45039	-1.30049	0.845558817449668	0.03911	-0.744171	-0.732529
Trial1	1	1	blindfold	counterclockwise	practice	Guided	1	-0.5	-0.5	10.9976	-0.77237	-1.45039	-1.30047	0.845539744918324	-0.027287	-0.735707	-0.683253
Trial1	1	1	blindfold	counterclockwise	practice	Guided	1	-0.5	-0.5	11.01761	-0.77237	-1.45039	-1.30043	0.845502051422996	-0.013576	-0.663766	-0.610842
Trial1	1	1	blindfold	counterclockwise	practice	Guided	1	-0.5	-0.5	11.03761	-0.77237	-1.45038	-1.30038	0.845454652693072	-0.0025151	-0.701853	-0.576067
Trial1	1	1	blindfold	counterclockwise	practice	Guided	1	-0.5	-0.5	11.0576	-0.77237	-1.45038	-1.30037	0.845445172984013	-0.042789	-0.701853	-0.491549
Trial1	1	1	blindfold	counterclockwise	practice	Guided	1	-0.5	-0.5	11.07761	-0.77237	-1.45038	-1.30036	0.845435693287264	-0.06182	-0.655303	-0.491063
Trial1	1	1	blindfold	counterclockwise	practice	Guided	1	-0.5	-0.5	11.09761	-0.77237	-1.45037	-1.30035	0.845426213602824	-0.013585	-0.634144	-0.469215
Trial1	1	1	blindfold	counterclockwise	practice	Guided	1	-0.5	-0.5	11.1176	-0.77237	-1.45037	-1.30034	0.845416733930695	0.053661	-0.697621	-0.488693
Trial1	1	1	blindfold	counterclockwise	practice	Guided	1	-0.5	-0.5	11.1376	-0.77237	-1.45036	-1.30033	0.845407367123898	0.094798	-0.684925	-0.501659
Trial1	1	1	blindfold	counterclockwise	practice	Guided	1	-0.5	-0.5	11.15761	-0.77237	-1.45036	-1.30031	0.845388407840902	0.079737	-0.655303	-0.474593
Trial1	1	1	blindfold	counterclockwise	practice	Guided	1	-0.5	-0.5	11.17761	-0.77235	-1.45034	-1.3003	0.845372569591971	0.228342	-0.642607	-0.50701
Trial1	1	1	blindfold	counterclockwise	practice	Guided	1	-0.5	-0.5	11.1976	-0.77234	-1.45034	-1.30029	0.845359657389184	0.220763	-0.663766	-0.493411
Trial1	1	1	blindfold	counterclockwise	practice	Guided	1	-0.5	-0.5	11.21761	-0.77232	-1.45034	-1.30027	0.845334378186658	0.256547	-0.62568	-0.450626
Trial1	1	1	blindfold	counterclockwise	practice	Guided	1	-0.5	-0.5	11.23761	-0.77229	-1.45033	-1.30024	0.845296374501204	0.243648	-0.638376	-0.402693
Trial1	1	1	blindfold	counterclockwise	practice	Guided	1	-0.5	-0.5	11.2576	-0.77211	-1.45034	-1.30024	0.84523840747321	0.302345	-0.689157	-0.480483
Trial1	1	1	blindfold	counterclockwise	practice	Guided	1	-0.5	-0.5	11.2776	-0.77198	-1.45034	-1.30023	0.845187084952644	0.243413	-0.621448	-0.444546
Trial1	1	1	blindfold	counterclockwise	practice	Guided	1	-0.5	-0.5	11.29761	-0.77183	-1.45032	-1.30023	0.845138838266788	0.245124	-0.617217	-0.427712
Trial1	1	1	blindfold	counterclockwise	practice	Guided	1	-0.5	-0.5	11.31761	-0.77168	-1.45031	-1.30022	0.845081114260933	0.171631	-0.587594	-0.44513
Trial1	1	1	blindfold	counterclockwise	practice	Guided	1	-0.5	-0.5	11.3376	-0.77159	-1.4503	-1.30021	0.845042701707762	0.125576	-0.596058	-0.414792
Trial1	1	1	blindfold	counterclockwise	practice	Guided	1	-0.5	-0.5	11.3576	-0.77155	-1.4503	-1.30021	0.845029848573049	0.169786	-0.545276	-0.377136
Trial1	1	1	blindfold	counterclockwise	practice	Guided	1	-0.5	-0.5	11.37761	-0.77153	-1.45029	-1.30021	0.8450234130659	0.209075	-0.591826	-0.385328
Trial1	1	1	blindfold	counterclockwise	practice	Guided	1	-0.5	-0.5	11.39761	-0.77153	-1.45029	-1.3002	0.845013930533463	0.159898	-0.566435	-0.342005
Trial1	1	1	blindfold	counterclockwise	practice	Guided	1	-0.5	-0.5	11.4176	-0.77152	-1.45029	-1.3002	0.845010732055641	0.20056	-0.524117	-0.337778
Trial1	1	1	blindfold	counterclockwise	practice	Guided	1	-0.5	-0.5	11.43761	-0.77151	-1.45028	-1.3002	0.845007514531351	0.164225	-0.481758	-0.342288
Trial1	1	1	blindfold	counterclockwise	practice	Guided	1	-0.5	-0.5	11.45761	-0.77151	-1.45028	-1.30019	0.844998031939167	0.143828	-0.485929	-0.32315
Trial1	1	1	blindfold	counterclockwise	practice	Guided	1	-0.5	-0.5	11.4776	-0.7715	-1.45027	-1.30019	0.844994814485184	0.125609	-0.557837	-0.325263
Trial1	1	1	blindfold	counterclockwise	practice	Guided	1	-0.5	-0.5	11.4976	-0.77149	-1.45027	-1.30019	0.844991597137616	0.09194	-0.532442	-0.305661
Trial1	1	1	blindfold	counterclockwise	practice	Guided	1	-0.5	-0.5	11.51761	-0.77149	-1.45027	-1.30019	0.844991597137616	0.11005	-0.545117	-0.300036
Trial1	1	1	blindfold	counterclockwise	practice	Guided	1	-0.5	-0.5	11.53761	-0.77149	-1.45027	-1.30018	0.844982114485471	0.095421	-0.532422	-0.355603
Trial1	1	1	blindfold	counterclockwise	practice	Guided	1	-0.5	-0.5	11.5576	-0.77148	-1.45027	-1.30018	0.844978897208214	0.148891	-0.519673	-0.35686
Trial1	1	1	blindfold	counterclockwise	practice	Guided	1	-0.5	-0.5	11.57761	-0.77147	-1.45027	-1.30019	0.844985181911027	0.187788	-0.5366	-0.369333
Trial1	1	1	blindfold	counterclockwise	practice	Guided	1	-0.5	-0.5	11.59761	-0.77147	-1.45027	-1.30019	0.844985181911027	0.216505	-0.574686	-0.435618
Trial1	1	1	blindfold	counterclockwise	practice	Guided	1	-0.5	-0.5	11.6176	-0.77145	-1.45027	-1.3002	0.844988249915959	0.216447	-0.58315	-0.440607
Trial1	1	1	blindfold	counterclockwise	practice	Guided	1	-0.5	-0.5	11.6376	-0.77143	-1.45028	-1.3002	0.844981816461098	0.263294	-0.545064	-0.414998
Trial1	1	1	blindfold	counterclockwise	practice	Guided	1	-0.5	-0.5	11.65761	-0.77137	-1.45027	-1.3002	0.844962537793451	0.201675	-0.532364	-0.446261
Trial1	1	1	blindfold	counterclockwise	practice	Guided	1	-0.5	-0.5	11.67761	-0.77137	-1.45027	-1.3002	0.844962537793451	0.133923	-0.528116	-0.391812
Trial1	1	1	blindfold	counterclockwise	practice	Guided	1	-0.5	-0.5	11.6976	-0.77136	-1.45027	-1.3002	0.844959341005706	0.190086	-0.460335	-0.343461
Trial1	1	1	blindfold	counterclockwise	practice	Guided	1	-0.5	-0.5	11.71761	-0.77136	-1.45026	-1.30019	0.844949857872887	0.176321	-0.477162	-0.34614
Trial1	1	1	blindfold	counterclockwise	practice	Guided	1	-0.5	-0.5	11.73761	-0.77135	-1.45026	-1.30019	0.844946622871016	0.139556	-0.502473	-0.354829
Trial1	1	1	blindfold	counterclockwise	practice	Guided	1	-0.5	-0.5	11.7576	-0.77134	-1.45026	-1.30019	0.844943426258991	0.187708	-0.549003	-0.363953
Trial1	1	1	blindfold	counterclockwise	practice	Guided	1	-0.5	-0.5	11.7776	-0.77134	-1.45026	-1.30019	0.844943426258991	0.061555	-0.510917	-0.329389
Trial1	1	1	blindfold	counterclockwise	practice	Guided	1	-0.5	-0.5	11.79761	-0.77134	-1.45026	-1.30019	0.844943426258991	0.100024	-0.515128	-0.346047
Trial1	1	1	blindfold	counterclockwise	practice	Guided	1	-0.5	-0.5	11.81761	-0.77133	-1.45026	-1.30018	0.844930727382838	0.132297	-0.527795	-0.336707
Trial1	1	1	blindfold	counterclockwise	practice	Guided	1	-0.5	-0.5	11.8376	-0.77133	-1.45026	-1.30018	0.844930727382838	0.088896	-0.519331	-0.281338
Trial1	1	1	blindfold	counterclockwise	practice	Guided	1	-0.5	-0.5	11.8576	-0.77132	-1.45026	-1.30018	0.844927511805887	0.14105	-0.544718	-0.29516
Trial1	1	1	blindfold	counterclockwise	practice	Guided	1	-0.5	-0.5	11.87761	-0.77132	-1.45027	-1.30018	0.844927511805887	0.129512	-0.608195	-0.303899
Trial1	1	1	blindfold	counterclockwise	practice	Guided	1	-0.5	-0.5	11.89761	-0.77131	-1.45027	-1.30017	0.844914832186179	0.124605	-0.5955	-0.32934
Trial1	1	1	blindfold	counterclockwise	practice	Guided	1	-0.5	-0.5	11.9176	-0.77131	-1.45027	-1.30017	0.844914832186179	0.073681	-0.591268	-0.253995
Trial1	1	1	blindfold	counterclockwise	practice	Guided	1	-0.5	-0.5	11.93761	-0.77131	-1.45028	-1.30017	0.844914832186179	0.050208	-0.544718	-0.264102
Trial1	1	1	blindfold	counterclockwise	practice	Guided	1	-0.5	-0.5	11.95761	-0.77131	-1.45028	-1.30016	0.844905348909832	0.011255	-0.515091	-0.283931
Trial1	1	1	blindfold	counterclockwise	practice	Guided	1	-0.5	-0.5	11.9776	-0.77131	-1.45027	-1.30016	0.844905348909832	0.022312	-0.506495	-0.258723
Trial1	1	1	blindfold	counterclockwise	practice	Guided	1	-0.5	-0.5	11.9976	-0.77131	-1.45027	-1.30016	0.844905348909832	0.012137	-0.561496	-0.285113
Trial1	1	1	blindfold	counterclockwise	practice	Guided	1	-0.5	-0.5	12.01761	-0.77131	-1.45027	-1.30016	0.844905348909832	-0.015298	-0.59535	-0.291518
Trial1	1	1	blindfold	counterclockwise	practice	Guided	1	-0.5	-0.5	12.03761	-0.77131	-1.45027	-1.30016	0.844905348909832	0.020105	-0.561496	-0.336473
Trial1	1	1	blindfold	counterclockwise	practice	Guided	1	-0.5	-0.5	12.0576	-0.77131	-1.45028	-1.30016	0.844905348909832	0.036029	-0.633437	-0.354961
Trial1	1	1	blindfold	counterclockwise	practice	Guided	1	-0.5	-0.5	12.07761	-0.7713	-1.45029	-1.30016	0.844902114333758	0.011234	-0.667291	-0.351974
Trial1	1	1	blindfold	counterclockwise	practice	Guided	1	-0.5	-0.5	12.09761	-0.7713	-1.4503	-1.30016	0.844902114333758	0.039549	-0.667291	-0.363509
Trial1	1	1	blindfold	counterclockwise	practice	Guided	1	-0.5	-0.5	12.1176	-0.7713	-1.4503	-1.30016	0.844902114333758	0.0568	-0.646132	-0.36946
Trial1	1	1	blindfold	counterclockwise	practice	Guided	1	-0.5	-0.5	12.1376	-0.7713	-1.4503	-1.30016	0.844902114333758	0.041742	-0.675755	-0.342425
Trial1	1	1	blindfold	counterclockwise	practice	Guided	1	-0.5	-0.5	12.15761	-0.7713	-1.45031	-1.30017	0.84491159764641	0.044384	-0.684218	-0.3595
Trial1	1	1	blindfold	counterclockwise	practice	Guided	1	-0.5	-0.5	12.17761	-0.77129	-1.45035	-1.30017	0.844908401491025	0.035951	-0.845027	-0.396409
Trial1	1	1	blindfold	counterclockwise	practice	Guided	1	-0.5	-0.5	12.1976	-0.77129	-1.45038	-1.30017	0.844908401491025	0.04789	-0.849258	-0.426474
Trial1	1	1	blindfold	counterclockwise	practice	Guided	1	-0.5	-0.5	12.21761	-0.77129	-1.45039	-1.30018	0.844917884851787	0.019118	-0.845027	-0.398024
Trial1	1	1	blindfold	counterclockwise	practice	Guided	1	-0.5	-0.5	12.23761	-0.77129	-1.45039	-1.30018	0.844917884851787	0.064687	-0.849258	-0.378008
Trial1	1	1	blindfold	counterclockwise	practice	Guided	1	-0.5	-0.5	12.2576	-0.77129	-1.4504	-1.30018	0.844917884851787	0.014649	-0.849258	-0.427387
Trial1	1	1	blindfold	counterclockwise	practice	Guided	1	-0.5	-0.5	12.2776	-0.77129	-1.4504	-1.30018	0.844917884851787	0.017732	-0.861954	-0.389685
Trial1	1	1	blindfold	counterclockwise	practice	Guided	1	-0.5	-0.5	12.29761	-0.77128	-1.4504	-1.30018	0.84491466969996	0.032766	-0.870417	-0.382627
Trial1	1	1	blindfold	counterclockwise	practice	Guided	1	-0.5	-0.5	12.31761	-0.77128	-1.45041	-1.30019	0.844924153109044	-0.008834	-0.80694	-0.402893
Trial1	1	1	blindfold	counterclockwise	practice	Guided	1	-0.5	-0.5	12.3376	-0.77128	-1.45041	-1.30019	0.844924153109044	-0.0092734	-0.823868	-0.39907
Trial1	1	1	blindfold	counterclockwise	practice	Guided	1	-0.5	-0.5	12.3576	-0.77129	-1.45041	-1.30018	0.844917884851787	-0.057497	-0.819636	-0.389639
Trial1	1	1	blindfold	counterclockwise	practice	Guided	1	-0.5	-0.5	12.37761	-0.77129	-1.45041	-1.30019	0.844927368224784	-0.098169	-0.790013	-0.393574
Trial1	1	1	blindfold	counterclockwise	practice	Guided	1	-0.5	-0.5	12.39761	-0.77129	-1.45041	-1.30019	0.844927368224784	-0.116735	-0.815404	-0.357707
Trial1	1	1	blindfold	counterclockwise	practice	Guided	1	-0.5	-0.5	12.4176	-0.77129	-1.45041	-1.30018	0.844917884851787	-0.034407	-0.870417	-0.383221
Trial1	1	1	blindfold	counterclockwise	practice	Guided	1	-0.5	-0.5	12.43761	-0.77129	-1.45041	-1.30018	0.844917884851787	-0.099442	-0.849258	-0.363557
Trial1	1	1	blindfold	counterclockwise	practice	Guided	1	-0.5	-0.5	12.45761	-0.7713	-1.45041	-1.30019	0.844930564308423	-0.066661	-0.790013	-0.34993
Trial1	1	1	blindfold	counterclockwise	practice	Guided	1	-0.5	-0.5	12.4776	-0.7713	-1.45041	-1.30019	0.844930564308423	-0.0069084	-0.828099	-0.37727
Trial1	1	1	blindfold	counterclockwise	practice	Guided	1	-0.5	-0.5	12.4976	-0.7713	-1.45041	-1.30018	0.844921080971298	-0.042743	-0.836563	-0.377588
Trial1	1	1	blindfold	counterclockwise	practice	Guided	1	-0.5	-0.5	12.51761	-0.7713	-1.45041	-1.30018	0.844921080971298	-0.101586	-0.798477	-0.33709
Trial1	1	1	blindfold	counterclockwise	practice	Guided	1	-0.5	-0.5	12.53761	-0.7713	-1.45041	-1.30018	0.844921080971298	-0.059084	-0.785781	-0.362982
Trial1	1	1	blindfold	counterclockwise	practice	Guided	1	-0.5	-0.5	12.5576	-0.7713	-1.45041	-1.30019	0.844930564308423	-0.03517	-0.802709	-0.390755
Trial1	1	1	blindfold	counterclockwise	practice	Guided	1	-0.5	-0.5	12.57761	-0.77131	-1.45041	-1.30018	0.844924315474764	-0.076741	-0.790013	-0.318562
Trial1	1	1	blindfold	counterclockwise	practice	Guided	1	-0.5	-0.5	12.59761	-0.77131	-1.45041	-1.30018	0.844924315474764	-0.083794	-0.794245	-0.343059
Trial1	1	1	blindfold	counterclockwise	practice	Guided	1	-0.5	-0.5	12.6176	-0.77131	-1.4504	-1.30018	0.844924315474764	-0.085546	-0.768854	-0.31744
Trial1	1	1	blindfold	counterclockwise	practice	Guided	1	-0.5	-0.5	12.6376	-0.77131	-1.4504	-1.30018	0.844924315474764	-0.03685	-0.78155	-0.374447
Trial1	1	1	blindfold	counterclockwise	practice	Guided	1	-0.5	-0.5	12.65761	-0.77131	-1.4504	-1.30018	0.844924315474764	-0.053195	-0.785781	-0.350126
Trial1	1	1	blindfold	counterclockwise	practice	Guided	1	-0.5	-0.5	12.67761	-0.77132	-1.4504	-1.30018	0.844927511805887	-0.091674	-0.760391	-0.375515
Trial1	1	1	blindfold	counterclockwise	practice	Guided	1	-0.5	-0.5	12.6976	-0.77132	-1.4504	-1.30018	0.844927511805887	0.007466	-0.823868	-0.369014
Trial1	1	1	blindfold	counterclockwise	practice	Guided	1	-0.5	-0.5	12.71761	-0.77132	-1.4504	-1.30018	0.844927511805887	-0.012442	-0.857722	-0.345683
Trial1	1	1	blindfold	counterclockwise	practice	Guided	1	-0.5	-0.5	12.73761	-0.77132	-1.4504	-1.30018	0.844927511805887	-0.04208	-0.845027	-0.329781
Trial1	1	1	blindfold	counterclockwise	practice	Guided	1	-0.5	-0.5	12.7576	-0.77132	-1.45041	-1.30018	0.844927511805887	-0.087197	-0.866186	-0.375588
Trial1	1	1	blindfold	counterclockwise	practice	Guided	1	-0.5	-0.5	12.7776	-0.77133	-1.45042	-1.30018	0.844930727382838	-0.08849	-0.874649	-0.311384
Trial1	1	1	blindfold	counterclockwise	practice	Guided	1	-0.5	-0.5	12.79761	-0.77133	-1.45042	-1.30017	0.84492124416622	-0.162811	-0.832331	-0.244819
Trial1	1	1	blindfold	counterclockwise	practice	Guided	1	-0.5	-0.5	12.81761	-0.77133	-1.45042	-1.30017	0.84492124416622	-0.156138	-0.802709	-0.266569
Trial1	1	1	blindfold	counterclockwise	practice	Guided	1	-0.5	-0.5	12.8376	-0.77134	-1.45042	-1.30017	0.8449244598857	-0.145479	-0.819636	-0.25073
Trial1	1	1	blindfold	counterclockwise	practice	Guided	1	-0.5	-0.5	12.8576	-0.77134	-1.45042	-1.30016	0.844914976717414	-0.131276	-0.861954	-0.285944
Trial1	1	1	blindfold	counterclockwise	practice	Guided	1	-0.5	-0.5	12.87761	-0.77135	-1.45042	-1.30016	0.844918173437073	-0.104222	-0.836563	-0.24219
Trial1	1	1	blindfold	counterclockwise	practice	Guided	1	-0.5	-0.5	12.89761	-0.77135	-1.45042	-1.30016	0.844918173437073	-0.086489	-0.887345	-0.328451
Trial1	1	1	blindfold	counterclockwise	practice	Guided	1	-0.5	-0.5	12.9176	-0.77136	-1.45042	-1.30016	0.84492140854787	-0.070093	-0.887345	-0.342766
Trial1	1	1	blindfold	counterclockwise	practice	Guided	1	-0.5	-0.5	12.93761	-0.77136	-1.45043	-1.30016	0.84492140854787	-0.049724	-0.976212	-0.319492
Trial1	1	1	blindfold	counterclockwise	practice	Guided	1	-0.5	-0.5	12.95761	-0.77136	-1.45044	-1.30016	0.84492140854787	-0.035551	-0.878881	-0.312455
Trial1	1	1	blindfold	counterclockwise	practice	Guided	1	-0.5	-0.5	12.9776	-0.77136	-1.45044	-1.30016	0.84492140854787	-0.050564	-0.811172	-0.32758
Trial1	1	1	blindfold	counterclockwise	practice	Guided	1	-0.5	-0.5	12.9976	-0.77136	-1.45044	-1.30016	0.84492140854787	-0.036841	-0.90004	-0.306606
Trial1	1	1	blindfold	counterclockwise	practice	Guided	1	-0.5	-0.5	13.01761	-0.77136	-1.45044	-1.30016	0.84492140854787	-0.048783	-0.878881	-0.31952
Trial1	1	1	blindfold	counterclockwise	practice	Guided	1	-0.5	-0.5	13.03761	-0.77136	-1.45044	-1.30016	0.84492140854787	-0.0036327	-0.857722	-0.30694
Trial1	1	1	blindfold	counterclockwise	practice	Guided	1	-0.5	-0.5	13.0576	-0.77137	-1.45044	-1.30016	0.844924605479133	-0.0075936	-0.925431	-0.386568
Trial1	1	1	blindfold	counterclockwise	practice	Guided	1	-0.5	-0.5	13.07761	-0.77137	-1.45044	-1.30016	0.844924605479133	-0.030158	-0.950822	-0.346064
Trial1	1	1	blindfold	counterclockwise	practice	Guided	1	-0.5	-0.5	13.09761	-0.77137	-1.45044	-1.30016	0.844924605479133	-0.049622	-0.908504	-0.276336
Trial1	1	1	blindfold	counterclockwise	practice	Guided	1	-0.5	-0.5	13.1176	-0.77137	-1.45044	-1.30016	0.844924605479133	-0.073055	-0.921199	-0.286438
Trial1	1	1	blindfold	counterclockwise	practice	Guided	1	-0.5	-0.5	13.1376	-0.77137	-1.45045	-1.30016	0.844924605479133	-0.126137	-0.921199	-0.280739
Trial1	1	1	blindfold	counterclockwise	practice	Guided	1	-0.5	-0.5	13.15761	-0.77137	-1.45045	-1.30015	0.844915235324513	-0.08496	-0.933894	-0.166544
Trial1	1	1	blindfold	counterclockwise	practice	Guided	1	-0.5	-0.5	13.17761	-0.77138	-1.45045	-1.30014	0.84490896854108	-0.110566	-0.874649	-0.134403
Trial1	1	1	blindfold	counterclockwise	practice	Guided	1	-0.5	-0.5	13.1976	-0.77139	-1.45045	-1.30014	0.844912165754652	-0.07824	-0.891576	-0.167342
Trial1	1	1	blindfold	counterclockwise	practice	Guided	1	-0.5	-0.5	13.21761	-0.77139	-1.45044	-1.30013	0.844902682802999	0.0040786	-0.874649	-0.150674
Trial1	1	1	blindfold	counterclockwise	practice	Guided	1	-0.5	-0.5	13.23761	-0.77138	-1.45044	-1.30013	0.844899485553542	0.085936	-0.85349	-0.222645
Trial1	1	1	blindfold	counterclockwise	practice	Guided	1	-0.5	-0.5	13.2576	-0.77138	-1.45044	-1.30014	0.84490896854108	0.213786	-0.849258	-0.282577
Trial1	1	1	blindfold	counterclockwise	practice	Guided	1	-0.5	-0.5	13.2776	-0.77126	-1.45046	-1.30016	0.844889272789826	0.489772	-1.039689	-0.336998
Trial1	1	1	blindfold	counterclockwise	practice	Guided	1	-0.5	-0.5	13.29761	-0.77096	-1.45051	-1.30016	0.844793005783316	0.653518	-1.153948	-0.35425
Trial1	1	1	blindfold	counterclockwise	practice	Guided	1	-0.5	-0.5	13.31761	-0.7704	-1.45056	-1.30015	0.844604207301282	0.703533	-1.200498	-0.262323
Trial1	1	1	blindfold	counterclockwise	practice	Guided	1	-0.5	-0.5	13.3376	-0.76959	-1.4506	-1.30011	0.84430738112528	0.487174	-1.187802	-0.192816
Trial1	1	1	blindfold	counterclockwise	practice	Guided	1	-0.5	-0.5	13.3576	-0.76861	-1.45059	-1.29995	0.843843196764583	0.311841	-1.166643	-0.115082
Trial1	1	1	blindfold	counterclockwise	practice	Guided	1	-0.5	-0.5	13.37761	-0.76685	-1.45058	-1.29987	0.84320872816351	0.114559	-0.980444	0.306914
Trial1	1	1	blindfold	counterclockwise	practice	Guided	1	-0.5	-0.5	13.39761	-0.7661999	-1.45052	-1.29985	0.84298423070492	0.098548	-0.984676	0.325403
Trial1	1	1	blindfold	counterclockwise	practice	Guided	1	-0.5	-0.5	13.4176	-0.76572	-1.4505	-1.29986	0.842842300900061	0.037965	-1.145484	0.217671
Trial1	1	1	blindfold	counterclockwise	practice	Guided	1	-0.5	-0.5	13.43761	-0.76551	-1.45056	-1.29986	0.842776103747341	-0.001921	-1.238584	0.264026
Trial1	1	1	blindfold	counterclockwise	practice	Guided	1	-0.5	-0.5	13.45761	-0.76551	-1.45056	-1.29985	0.84276660008753	-0.123206	-1.010067	0.344153
Trial1	1	1	blindfold	counterclockwise	practice	Guided	1	-0.5	-0.5	13.4776	-0.76551	-1.45055	-1.29986	0.842776103747341	-0.093914	-1.103166	0.281862
Trial1	1	1	blindfold	counterclockwise	practice	Guided	1	-0.5	-0.5	13.4976	-0.76551	-1.45055	-1.29986	0.842776103747341	-0.165128	-1.162412	0.285058
Trial1	1	1	blindfold	counterclockwise	practice	Guided	1	-0.5	-0.5	13.51761	-0.76552	-1.45055	-1.29986	0.842779277279024	-0.183663	-1.120094	0.278486
Trial1	1	1	blindfold	counterclockwise	practice	Guided	1	-0.5	-0.5	13.53761	-0.76553	-1.45056	-1.29986	0.842782413360649	-0.167663	-1.132789	0.259843
Trial1	1	1	blindfold	counterclockwise	practice	Guided	1	-0.5	-0.5	13.5576	-0.76553	-1.45056	-1.29988	0.842801420573398	-0.126408	-1.255511	0.183659
Trial1	1	1	blindfold	counterclockwise	practice	Guided	1	-0.5	-0.5	13.57761	-0.76554	-1.45061	-1.29989	0.842814079058166	0.016651	-1.344379	0.054543
Trial1	1	1	blindfold	counterclockwise	practice	Guided	1	-0.5	-0.5	13.59761	-0.76553	-1.45062	-1.2999	0.842820314694793	0.092819	-1.268207	-0.029484
Trial1	1	1	blindfold	counterclockwise	practice	Guided	1	-0.5	-0.5	13.6176	-0.76553	-1.45063	-1.29992	0.842839322001734	0.164577	-1.357074	-0.155255
Trial1	1	1	blindfold	counterclockwise	practice	Guided	1	-0.5	-0.5	13.6376	-0.76551	-1.45065	-1.29997	0.842880531644124	0.269011	-1.378233	-0.225313
Trial1	1	1	blindfold	counterclockwise	practice	Guided	1	-0.5	-0.5	13.65761	-0.76547	-1.45067	-1.30007	0.842962860861354	0.326937	-1.399392	-0.269342
Trial1	1	1	blindfold	counterclockwise	practice	Guided	1	-0.5	-0.5	13.67761	-0.76528	-1.45069	-1.30012	0.842950580810098	0.413968	-1.365538	-0.33325
Trial1	1	1	blindfold	counterclockwise	practice	Guided	1	-0.5	-0.5	13.6976	-0.76515	-1.45068	-1.30017	0.842956960353028	0.425494	-1.390929	-0.507186
Trial1	1	1	blindfold	counterclockwise	practice	Guided	1	-0.5	-0.5	13.71761	-0.76496	-1.45069	-1.30021	0.842935252231132	0.452491	-1.420551	-0.518656
Trial1	1	1	blindfold	counterclockwise	practice	Guided	1	-0.5	-0.5	13.73761	-0.76476	-1.45069	-1.30022	0.842881922620396	0.379375	-1.318988	-0.489699
Trial1	1	1	blindfold	counterclockwise	practice	Guided	1	-0.5	-0.5	13.7576	-0.7646	-1.45067	-1.30024	0.842850680836348	0.341215	-1.221657	-0.468669
Trial1	1	1	blindfold	counterclockwise	practice	Guided	1	-0.5	-0.5	13.7776	-0.76445	-1.45061	-1.30024	0.842803594871203	0.326495	-1.196266	-0.521758
Trial1	1	1	blindfold	counterclockwise	practice	Guided	1	-0.5	-0.5	13.79761	-0.76442	-1.45061	-1.30023	0.842784698776744	0.380296	-1.221657	-0.43437
Trial1	1	1	blindfold	counterclockwise	practice	Guided	1	-0.5	-0.5	13.81761	-0.7644	-1.45061	-1.30022	0.842768907526459	0.326532	-1.141253	-0.306156
Trial1	1	1	blindfold	counterclockwise	practice	Guided	1	-0.5	-0.5	13.8376	-0.76438	-1.45059	-1.30019	0.842734119130364	0.269704	-1.039689	-0.207223
Trial1	1	1	blindfold	counterclockwise	practice	Guided	1	-0.5	-0.5	13.8576	-0.76434	-1.45055	-1.30012	0.842655242222511	0.189446	-0.984676	-0.118525
Trial1	1	1	blindfold	counterclockwise	practice	Guided	1	-0.5	-0.5	13.87761	-0.76428	-1.45049	-1.30008	0.842598268922104	0.051078	-0.933894	0.098703
Trial1	1	1	blindfold	counterclockwise	practice	Guided	1	-0.5	-0.5	13.89761	-0.76428	-1.45047	-1.30003	0.842550840834968	0.032362	-0.845027	0.198919
Trial1	1	1	blindfold	counterclockwise	practice	Guided	1	-0.5	-0.5	13.9176	-0.7642699	-1.45043	-1.29999	0.842509648311336	-0.0065959	-0.815404	0.264299
Trial1	1	1	blindfold	counterclockwise	practice	Guided	1	-0.5	-0.5	13.93761	-0.7642699	-1.45041	-1.29998	0.84250014010144	0.065569	-0.916967	0.199725
Trial1	1	1	blindfold	counterclockwise	practice	Guided	1	-0.5	-0.5	13.95761	-0.7642699	-1.45045	-1.29997	0.842490745096021	0.089477	-1.098935	0.166261
Trial1	1	1	blindfold	counterclockwise	practice	Guided	1	-0.5	-0.5	13.9776	-0.76426	-1.4506	-1.29996	0.84247811459421	0.159752	-1.378233	0.196772
Trial1	1	1	blindfold	counterclockwise	practice	Guided	1	-0.5	-0.5	13.9976	-0.76425	-1.45067	-1.29995	0.84246548413967	0.082289	-1.53481	0.183732
Trial1	1	1	blindfold	counterclockwise	practice	Guided	1	-0.5	-0.5	14.01761	-0.76425	-1.45074	-1.29994	0.842456089099188	0.012693	-1.564433	0.289031
Trial1	1	1	blindfold	counterclockwise	practice	Guided	1	-0.5	-0.5	14.03761	-0.76425	-1.45075	-1.29991	0.842427451275251	-0.099023	-1.36977	0.503356
Trial1	1	1	blindfold	counterclockwise	practice	Guided	1	-0.5	-0.5	14.0576	-0.7642699	-1.45071	-1.29982	0.84234823671731	-0.272915	-1.293597	0.550222
Trial1	1	1	blindfold	counterclockwise	practice	Guided	1	-0.5	-0.5	14.07761	-0.76445	-1.45062	-1.29978	0.842366811114009	-0.442638	-1.137021	0.551025
Trial1	1	1	blindfold	counterclockwise	practice	Guided	1	-0.5	-0.5	14.09761	-0.76464	-1.45058	-1.29974	0.842388458040641	-0.422647	-1.048153	0.570001
Trial1	1	1	blindfold	counterclockwise	practice	Guided	1	-0.5	-0.5	14.1176	-0.76489	-1.45053	-1.29973	0.842457537377656	-0.298604	-0.997371	0.556982
Trial1	1	1	blindfold	counterclockwise	practice	Guided	1	-0.5	-0.5	14.1376	-0.76511	-1.4505	-1.29974	0.842536242013251	-0.125878	-0.959285	0.516087
Trial1	1	1	blindfold	counterclockwise	practice	Guided	1	-0.5	-0.5	14.15761	-0.76516	-1.45049	-1.29978	0.842589997978942	0.14238	-0.950822	0.409184
Trial1	1	1	blindfold	counterclockwise	practice	Guided	1	-0.5	-0.5	14.17761	-0.76507	-1.45051	-1.29985	0.842628101754103	0.528745	-1.11163	0.169918
Trial1	1	1	blindfold	counterclockwise	practice	Guided	1	-0.5	-0.5	14.1976	-0.76482	-1.45054	-1.29989	0.842587502805611	0.591171	-1.128557	0.125297
Trial1	1	1	blindfold	counterclockwise	practice	Guided	1	-0.5	-0.5	14.21761	-0.7643	-1.45056	-1.29989	0.842424217543922	0.628685	-1.094703	0.22687
Trial1	1	1	blindfold	counterclockwise	practice	Guided	1	-0.5	-0.5	14.23761	-0.76351	-1.45054	-1.29987	0.842157677511016	0.661796	-1.043921	0.286683
Trial1	1	1	blindfold	counterclockwise	practice	Guided	1	-0.5	-0.5	14.2576	-0.76239	-1.45053	-1.29979	0.841731889446224	0.525398	-1.098935	0.309444
Trial1	1	1	blindfold	counterclockwise	practice	Guided	1	-0.5	-0.5	14.2776	-0.76002	-1.45054	-1.29972	0.84092947119049	0.137429	-0.912735	0.624492
Trial1	1	1	blindfold	counterclockwise	practice	Guided	1	-0.5	-0.5	14.29761	-0.75903	-1.45047	-1.29971	0.840614461840125	0.158125	-0.747695	0.609678
Trial1	1	1	blindfold	counterclockwise	practice	Guided	1	-0.5	-0.5	14.31761	-0.75815	-1.45041	-1.29976	0.840391358629647	0.264973	-0.866186	0.427814
Trial1	1	1	blindfold	counterclockwise	practice	Guided	1	-0.5	-0.5	14.3376	-0.75728	-1.45043	-1.29981	0.8401719602536	0.286263	-0.997371	0.338662
Trial1	1	1	blindfold	counterclockwise	practice	Guided	1	-0.5	-0.5	14.3576	-0.75646	-1.45049	-1.29982	0.839930743070116	0.247178	-0.997371	0.351091
Trial1	1	1	blindfold	counterclockwise	practice	Guided	1	-0.5	-0.5	14.37761	-0.7549101	-1.45045	-1.29982	0.839458802444808	0.326084	-0.828099	0.380732
Trial1	1	1	blindfold	counterclockwise	practice	Guided	1	-0.5	-0.5	14.39761	-0.75411	-1.45043	-1.29983	0.839225741959396	0.41899	-0.878881	0.32881
Trial1	1	1	blindfold	counterclockwise	practice	Guided	1	-0.5	-0.5	14.4176	-0.75315	-1.45042	-1.2998	0.838906923433614	0.396054	-0.80694	0.397388
Trial1	1	1	blindfold	counterclockwise	practice	Guided	1	-0.5	-0.5	14.43761	-0.75216	-1.4504	-1.29974	0.838551531277382	0.234837	-0.705377	0.567965
Trial1	1	1	blindfold	counterclockwise	practice	Guided	1	-0.5	-0.5	14.45761	-0.75123	-1.45038	-1.29967	0.838205578689017	0.094705	-0.756159	0.65781
Trial1	1	1	blindfold	counterclockwise	practice	Guided	1	-0.5	-0.5	14.4776	-0.74992	-1.45038	-1.29965	0.837794874066951	-0.0010647	-0.849258	0.683656
Trial1	1	1	blindfold	counterclockwise	practice	Guided	1	-0.5	-0.5	14.4976	-0.74966	-1.4504	-1.29965	0.837717352377293	-0.011475	-0.768854	0.757413
Trial1	1	1	blindfold	counterclockwise	practice	Guided	1	-0.5	-0.5	14.51761	-0.74964	-1.45039	-1.29965	0.837711384017581	0.033666	-0.692682	0.76121
Trial1	1	1	blindfold	counterclockwise	practice	Guided	1	-0.5	-0.5	14.53761	-0.74964	-1.45039	-1.29966	0.837720942637461	0.096574	-0.836563	0.599868
Trial1	1	1	blindfold	counterclockwise	practice	Guided	1	-0.5	-0.5	14.5576	-0.74963	-1.45042	-1.29969	0.837746538647738	0.051506	-1.124325	0.413073
Trial1	1	1	blindfold	counterclockwise	practice	Guided	1	-0.5	-0.5	14.57761	-0.74963	-1.45054	-1.29969	0.837746538647738	-0.047299	-1.115862	0.452579
Trial1	1	1	blindfold	counterclockwise	practice	Guided	1	-0.5	-0.5	14.59761	-0.74963	-1.45054	-1.2997	0.837756097343849	0.015544	-1.077776	0.454428
Trial1	1	1	blindfold	counterclockwise	practice	Guided	1	-0.5	-0.5	14.6176	-0.74963	-1.45055	-1.29972	0.837775100973636	0.063011	-1.238584	0.263666
Trial1	1	1	blindfold	counterclockwise	practice	Guided	1	-0.5	-0.5	14.6376	-0.74963	-1.45058	-1.29973	0.837784659701501	0.085116	-1.302061	0.261315
Trial1	1	1	blindfold	counterclockwise	practice	Guided	1	-0.5	-0.5	14.65761	-0.74962	-1.45061	-1.2998	0.83784845614233	0.098918	-1.208961	0.221819
Trial1	1	1	blindfold	counterclockwise	practice	Guided	1	-0.5	-0.5	14.67761	-0.7496	-1.45061	-1.29985	0.837890302111089	0.089034	-1.27667	-0.047433
Trial1	1	1	blindfold	counterclockwise	practice	Guided	1	-0.5	-0.5	14.6976	-0.74959	-1.45061	-1.29985	0.837887336965042	0.060044	-1.145484	0.023976
Trial1	1	1	blindfold	counterclockwise	practice	Guided	1	-0.5	-0.5	14.71761	-0.74959	-1.45058	-1.29986	0.837896895966815	-0.099256	-0.887345	0.167052
Trial1	1	1	blindfold	counterclockwise	practice	Guided	1	-0.5	-0.5	14.73761	-0.7496	-1.4505	-1.29987	0.837909420057599	-0.130939	-0.790013	0.118695
Trial1	1	1	blindfold	counterclockwise	practice	Guided	1	-0.5	-0.5	14.7576	-0.7496	-1.45045	-1.29988	0.837918979046783	-0.067823	-0.959285	0.036177
Trial1	1	1	blindfold	counterclockwise	practice	Guided	1	-0.5	-0.5	14.7776	-0.74961	-1.45046	-1.29987	0.837912402999678	0.01683	-0.828099	0.293369
Trial1	1	1	blindfold	counterclockwise	practice	Guided	1	-0.5	-0.5	14.79761	-0.7496	-1.45045	-1.29988	0.837918979046783	0.102213	-0.85349	0.297165
Trial1	1	1	blindfold	counterclockwise	practice	Guided	1	-0.5	-0.5	14.81761	-0.7496	-1.45046	-1.29989	0.837928538046585	0.250037	-1.098935	0.125668
Trial1	1	1	blindfold	counterclockwise	practice	Guided	1	-0.5	-0.5	14.8376	-0.74958	-1.45052	-1.2999	0.837932017905545	0.343904	-1.192034	0.056595
Trial1	1	1	blindfold	counterclockwise	practice	Guided	1	-0.5	-0.5	14.8576	-0.74952	-1.45057	-1.29993	0.837942951672102	0.397656	-1.153948	0.133749
Trial1	1	1	blindfold	counterclockwise	practice	Guided	1	-0.5	-0.5	14.87761	-0.74931	-1.45057	-1.29995	0.837899452614134	0.336596	-1.15818	0.057501
Trial1	1	1	blindfold	counterclockwise	practice	Guided	1	-0.5	-0.5	14.89761	-0.74918	-1.45058	-1.29996	0.837870342562257	0.276811	-1.162412	0.042531
Trial1	1	1	blindfold	counterclockwise	practice	Guided	1	-0.5	-0.5	14.9176	-0.74909	-1.45058	-1.29995	0.837834019548722	0.174671	-1.192034	0.137467
Trial1	1	1	blindfold	counterclockwise	practice	Guided	1	-0.5	-0.5	14.93761	-0.7490801	-1.45058	-1.29994	0.837821613253049	0.058723	-1.073544	0.271779
Trial1	1	1	blindfold	counterclockwise	practice	Guided	1	-0.5	-0.5	14.95761	-0.7490801	-1.45056	-1.29992	0.837802377808207	0.040747	-1.043921	0.357979
Trial1	1	1	blindfold	counterclockwise	practice	Guided	1	-0.5	-0.5	14.9776	-0.7490801	-1.45054	-1.2999	0.837783256225006	0.0053639	-1.082007	0.492275
Trial1	1	1	blindfold	counterclockwise	practice	Guided	1	-0.5	-0.5	14.9976	-0.7490801	-1.45055	-1.29988	0.837764248502693	-0.099569	-1.137021	0.515649
Trial1	1	1	blindfold	counterclockwise	practice	Guided	1	-0.5	-0.5	15.01761	-0.74909	-1.45054	-1.29983	0.837719404526272	-0.202446	-1.043921	0.602229
Trial1	1	1	blindfold	counterclockwise	practice	Guided	1	-0.5	-0.5	15.03761	-0.74913	-1.45053	-1.29975	0.837655041214329	-0.321834	-0.984676	0.745397
Trial1	1	1	blindfold	counterclockwise	practice	Guided	1	-0.5	-0.5	15.0576	-0.74922	-1.45051	-1.2996	0.837538526530939	-0.353952	-0.988908	0.853481
Trial1	1	1	blindfold	counterclockwise	practice	Guided	1	-0.5	-0.5	15.07761	-0.74956	-1.45049	-1.29955	0.837591962121827	-0.541713	-0.933894	0.953794
Trial1	1	1	blindfold	counterclockwise	practice	Guided	1	-0.5	-0.5	15.09761	-0.7499	-1.45048	-1.29954	0.837683765656967	-0.565111	-0.94659	0.943551
Trial1	1	1	blindfold	counterclockwise	practice	Guided	1	-0.5	-0.5	15.1176	-0.75043	-1.45048	-1.29954	0.837842030684895	-0.48795	-0.955053	0.910318
Trial1	1	1	blindfold	counterclockwise	practice	Guided	1	-0.5	-0.5	15.1376	-0.75105	-1.45049	-1.29956	0.83804678019815	-0.352717	-1.031226	0.875339
Trial1	1	1	blindfold	counterclockwise	practice	Guided	1	-0.5	-0.5	15.15761	-0.75166	-1.45051	-1.29962	0.838286797982127	-0.342014	-1.048153	0.760281
Trial1	1	1	blindfold	counterclockwise	practice	Guided	1	-0.5	-0.5	15.17761	-0.75277	-1.45052	-1.29964	0.838639797724364	-0.34295	-0.971981	0.747779
Trial1	1	1	blindfold	counterclockwise	practice	Guided	1	-0.5	-0.5	15.1976	-0.75332	-1.45049	-1.29966	0.838824931536726	-0.349688	-0.908504	0.693025
Trial1	1	1	blindfold	counterclockwise	practice	Guided	1	-0.5	-0.5	15.21761	-0.75385	-1.45047	-1.29968	0.839004116625717	-0.347164	-0.929663	0.617383
Trial1	1	1	blindfold	counterclockwise	practice	Guided	1	-0.5	-0.5	15.23761	-0.75436	-1.45046	-1.29972	0.839196631194216	-0.253449	-0.908504	0.52746
Trial1	1	1	blindfold	counterclockwise	practice	Guided	1	-0.5	-0.5	15.2576	-0.75481	-1.45046	-1.29975	0.839361858536203	-0.227999	-0.819636	0.469815
Trial1	1	1	blindfold	counterclockwise	practice	Guided	1	-0.5	-0.5	15.2776	-0.75545	-1.45039	-1.29972	0.839527649165702	-0.212149	-0.684218	0.577789
Trial1	1	1	blindfold	counterclockwise	practice	Guided	1	-0.5	-0.5	15.29761	-0.7557	-1.45036	-1.29968	0.839565709005114	-0.245024	-0.663059	0.690998
Trial1	1	1	blindfold	counterclockwise	practice	Guided	1	-0.5	-0.5	15.31761	-0.75595	-1.45032	-1.29968	0.839641877801375	-0.304962	-0.4853	0.62967
Trial1	1	1	blindfold	counterclockwise	practice	Guided	1	-0.5	-0.5	15.3376	-0.75625	-1.45027	-1.29967	0.839723855345305	-0.237239	-0.536026	0.677546
Trial1	1	1	blindfold	counterclockwise	practice	Guided	1	-0.5	-0.5	15.3576	-0.75655	-1.45026	-1.29962	0.839767756310028	-0.236347	-0.480961	0.728138
Trial1	1	1	blindfold	counterclockwise	practice	Guided	1	-0.5	-0.5	15.37761	-0.75709	-1.45021	-1.29961	0.839923470330282	-0.098255	-0.438418	0.8067
Trial1	1	1	blindfold	counterclockwise	practice	Guided	1	-0.5	-0.5	15.39761	-0.75722	-1.45021	-1.2996	0.839953755859126	-0.101309	-0.497552	0.81969
Trial1	1	1	blindfold	counterclockwise	practice	Guided	1	-0.5	-0.5	15.4176	-0.75725	-1.45022	-1.2996	0.839962919248041	-0.058299	-0.560972	0.802551
Trial1	1	1	blindfold	counterclockwise	practice	Guided	1	-0.5	-0.5	15.43761	-0.75725	-1.45023	-1.2996	0.839962919248041	-0.094528	-0.59905	0.797874
Trial1	1	1	blindfold	counterclockwise	practice	Guided	1	-0.5	-0.5	15.45761	-0.75726	-1.45023	-1.29961	0.839975536717512	-0.143077	-0.548268	0.760696
Trial1	1	1	blindfold	counterclockwise	practice	Guided	1	-0.5	-0.5	15.4776	-0.75726	-1.45023	-1.29961	0.839975536717512	-0.153125	-0.463476	0.749073
Trial1	1	1	blindfold	counterclockwise	practice	Guided	1	-0.5	-0.5	15.4976	-0.75727	-1.45024	-1.29961	0.839978585383585	-0.190635	-0.543785	0.731861
Trial1	1	1	blindfold	counterclockwise	practice	Guided	1	-0.5	-0.5	15.51761	-0.75728	-1.45024	-1.29961	0.839981652412997	-0.210867	-0.51839	0.746687
Trial1	1	1	blindfold	counterclockwise	practice	Guided	1	-0.5	-0.5	15.53761	-0.75728	-1.45024	-1.29961	0.839981652412997	-0.181275	-0.46327	0.777337
Trial1	1	1	blindfold	counterclockwise	practice	Guided	1	-0.5	-0.5	15.5576	-0.75729	-1.45024	-1.29963	0.840003670628594	-0.078021	-0.480072	0.73704
Trial1	1	1	blindfold	counterclockwise	practice	Guided	1	-0.5	-0.5	15.57761	-0.75729	-1.45026	-1.29965	0.840022848710685	-0.0036847	-0.7255	0.547727
Trial1	1	1	blindfold	counterclockwise	practice	Guided	1	-0.5	-0.5	15.59761	-0.75729	-1.45028	-1.29967	0.840041799877751	0.019847	-0.611242	0.515696
Trial1	1	1	blindfold	counterclockwise	practice	Guided	1	-0.5	-0.5	15.6176	-0.75729	-1.45028	-1.29969	0.840060864569516	0.02044	-0.619705	0.435285
Trial1	1	1	blindfold	counterclockwise	practice	Guided	1	-0.5	-0.5	15.6376	-0.75729	-1.45029	-1.29973	0.840098880606431	0.038296	-0.666255	0.348864
Trial1	1	1	blindfold	counterclockwise	practice	Guided	1	-0.5	-0.5	15.65761	-0.75729	-1.45031	-1.29973	0.840098880606431	-0.005539	-0.793209	0.357552
Trial1	1	1	blindfold	counterclockwise	practice	Guided	1	-0.5	-0.5	15.67761	-0.75729	-1.45033	-1.29973	0.840098880606431	-0.068889	-0.573156	0.651166
Trial1	1	1	blindfold	counterclockwise	practice	Guided	1	-0.5	-0.5	15.6976	-0.75729	-1.45033	-1.29972	0.840089348210298	-0.018002	-0.56046	0.666987
Trial1	1	1	blindfold	counterclockwise	practice	Guided	1	-0.5	-0.5	15.71761	-0.75729	-1.45033	-1.29972	0.840089348210298	0.024187	-0.65356	0.599259
Trial1	1	1	blindfold	counterclockwise	practice	Guided	1	-0.5	-0.5	15.73761	-0.75729	-1.45033	-1.29972	0.840089348210298	-0.009383	-0.704341	0.577415
Trial1	1	1	blindfold	counterclockwise	practice	Guided	1	-0.5	-0.5	15.7576	-0.75729	-1.45033	-1.29974	0.840108413013758	0.070382	-0.602778	0.526893
Trial1	1	1	blindfold	counterclockwise	practice	Guided	1	-0.5	-0.5	15.7776	-0.75728	-1.45034	-1.29975	0.840114992262737	0.17122	-0.979408	0.29243
Trial1	1	1	blindfold	counterclockwise	practice	Guided	1	-0.5	-0.5	15.79761	-0.75727	-1.45042	-1.29975	0.840111925720114	0.114429	-1.080972	0.353555
Trial1	1	1	blindfold	counterclockwise	practice	Guided	1	-0.5	-0.5	15.81761	-0.75726	-1.45046	-1.29975	0.840108877537919	-0.024421	-0.890541	0.518578
Trial1	1	1	blindfold	counterclockwise	practice	Guided	1	-0.5	-0.5	15.8376	-0.75726	-1.45045	-1.29974	0.840099231532737	-0.086083	-0.708573	0.614587
Trial1	1	1	blindfold	counterclockwise	practice	Guided	1	-0.5	-0.5	15.8576	-0.75727	-1.45041	-1.29974	0.840102279749931	-0.153296	-0.65356	0.613132
Trial1	1	1	blindfold	counterclockwise	practice	Guided	1	-0.5	-0.5	15.87761	-0.75729	-1.45038	-1.29974	0.840108413013758	-0.248279	-0.70011	0.601897
Trial1	1	1	blindfold	counterclockwise	practice	Guided	1	-0.5	-0.5	15.89761	-0.75729	-1.45038	-1.29974	0.840108413013758	-0.191012	-0.683182	0.549492
Trial1	1	1	blindfold	counterclockwise	practice	Guided	1	-0.5	-0.5	15.9176	-0.7573	-1.45037	-1.29974	0.840111479807914	-0.088048	-0.784746	0.420455
Trial1	1	1	blindfold	counterclockwise	practice	Guided	1	-0.5	-0.5	15.93761	-0.7573	-1.45039	-1.29976	0.84013065806752	0.026942	-1.021726	0.235277
Trial1	1	1	blindfold	counterclockwise	practice	Guided	1	-0.5	-0.5	15.95761	-0.7573	-1.45046	-1.29983	0.840197158182548	0.046539	-1.068276	0.165622
Trial1	1	1	blindfold	counterclockwise	practice	Guided	1	-0.5	-0.5	15.9776	-0.75725	-1.45045	-1.29989	0.840239022974462	0.284313	-0.8186	0.043705
Trial1	1	1	blindfold	counterclockwise	practice	Guided	1	-0.5	-0.5	15.9976	-0.75714	-1.45044	-1.29994	0.84025302624496	0.444859	-0.877845	0.039662
Trial1	1	1	blindfold	counterclockwise	practice	Guided	1	-0.5	-0.5	16.01761	-0.75686	-1.45045	-1.29994	0.840167392323534	0.505677	-0.894772	0.109316
Trial1	1	1	blindfold	counterclockwise	practice	Guided	1	-0.5	-0.5	16.03761	-0.75639	-1.45045	-1.29991	0.83999510541364	0.536819	-0.852454	0.19471
Trial1	1	1	blindfold	counterclockwise	practice	Guided	1	-0.5	-0.5	16.0576	-0.75568	-1.45042	-1.29978	0.839654876000024	0.327084	-0.721269	0.330472
Trial1	1	1	blindfold	counterclockwise	practice	Guided	1	-0.5	-0.5	16.07761	-0.7542599	-1.4503	-1.29973	0.839175846455894	0.032567	-0.433455	0.555156
Trial1	1	1	blindfold	counterclockwise	practice	Guided	1	-0.5	-0.5	16.09761	-0.75375	-1.45023	-1.2997	0.838992950111832	-0.042817	-0.391026	0.605182
Trial1	1	1	blindfold	counterclockwise	practice	Guided	1	-0.5	-0.5	16.1176	-0.75343	-1.4502	-1.2997	0.838896235646632	-0.0901	-0.420535	0.580513
Trial1	1	1	blindfold	counterclockwise	practice	Guided	1	-0.5	-0.5	16.1376	-0.75335	-1.45022	-1.2997	0.838872074356287	-0.032869	-0.55167	0.529058
Trial1	1	1	blindfold	counterclockwise	practice	Guided	1	-0.5	-0.5	16.15761	-0.75335	-1.45024	-1.2997	0.838872074356287	-0.013416	-0.581292	0.543011
Trial1	1	1	blindfold	counterclockwise	practice	Guided	1	-0.5	-0.5	16.17761	-0.75335	-1.45025	-1.29971	0.838881620346932	-0.035941	-0.598219	0.541119
Trial1	1	1	blindfold	counterclockwise	practice	Guided	1	-0.5	-0.5	16.1976	-0.75335	-1.45026	-1.2997	0.838872074356287	0.021087	-0.568597	0.573221
Trial1	1	1	blindfold	counterclockwise	practice	Guided	1	-0.5	-0.5	16.21761	-0.75335	-1.45026	-1.2997	0.838872074356287	-0.0015635	-0.505092	0.613566
Trial1	1	1	blindfold	counterclockwise	practice	Guided	1	-0.5	-0.5	16.23761	-0.75335	-1.45026	-1.2997	0.838872074356287	0.094091	-0.538905	0.586725
Trial1	1	1	blindfold	counterclockwise	practice	Guided	1	-0.5	-0.5	16.2576	-0.75334	-1.45026	-1.2997	0.83886905018218	0.15831	-0.632005	0.559026
Trial1	1	1	blindfold	counterclockwise	practice	Guided	1	-0.5	-0.5	16.2776	-0.75333	-1.45031	-1.2997	0.838866026116703	0.186009	-0.665859	0.611051
Trial1	1	1	blindfold	counterclockwise	practice	Guided	1	-0.5	-0.5	16.29761	-0.75333	-1.45031	-1.2997	0.838866026116703	0.111605	-0.648932	0.607679
Trial1	1	1	blindfold	counterclockwise	practice	Guided	1	-0.5	-0.5	16.31761	-0.75332	-1.45031	-1.2997	0.838863002159858	0.054054	-0.615078	0.633147
Trial1	1	1	blindfold	counterclockwise	practice	Guided	1	-0.5	-0.5	16.3376	-0.75332	-1.45031	-1.29969	0.838853456076875	0.0087282	-0.6447	0.71384
Trial1	1	1	blindfold	counterclockwise	practice	Guided	1	-0.5	-0.5	16.3576	-0.75332	-1.45031	-1.29969	0.838853456076875	-0.068326	-0.640469	0.759679
Trial1	1	1	blindfold	counterclockwise	practice	Guided	1	-0.5	-0.5	16.37761	-0.75333	-1.45031	-1.29968	0.838846934030465	-0.187619	-0.623541	0.717262
Trial1	1	1	blindfold	counterclockwise	practice	Guided	1	-0.5	-0.5	16.39761	-0.75334	-1.45031	-1.29968	0.838849958164769	-0.217235	-0.598151	0.686637
Trial1	1	1	blindfold	counterclockwise	practice	Guided	1	-0.5	-0.5	16.4176	-0.75334	-1.45031	-1.29968	0.838849958164769	-0.217815	-0.687018	0.64016
Trial1	1	1	blindfold	counterclockwise	practice	Guided	1	-0.5	-0.5	16.43761	-0.75335	-1.45032	-1.29969	0.838862528376544	-0.204252	-0.678555	0.554309
Trial1	1	1	blindfold	counterclockwise	practice	Guided	1	-0.5	-0.5	16.45761	-0.75336	-1.45032	-1.2997	0.838875098639023	-0.223091	-0.687018	0.509714
Trial1	1	1	blindfold	counterclockwise	practice	Guided	1	-0.5	-0.5	16.4776	-0.75337	-1.45032	-1.2997	0.838878105027736	-0.169	-0.585455	0.50397
Trial1	1	1	blindfold	counterclockwise	practice	Guided	1	-0.5	-0.5	16.4976	-0.75338	-1.45032	-1.29971	0.838890675414684	-0.223787	-0.589687	0.492632
Trial1	1	1	blindfold	counterclockwise	practice	Guided	1	-0.5	-0.5	16.51761	-0.75339	-1.45031	-1.29972	0.838903114207491	-0.230416	-0.500819	0.514307
Trial1	1	1	blindfold	counterclockwise	practice	Guided	1	-0.5	-0.5	16.53761	-0.75343	-1.45029	-1.29972	0.838915213449296	-0.228173	-0.488095	0.535117
Trial1	1	1	blindfold	counterclockwise	practice	Guided	1	-0.5	-0.5	16.5576	-0.7535	-1.45026	-1.29974	0.838955446287507	-0.186425	-0.437199	0.505451
Trial1	1	1	blindfold	counterclockwise	practice	Guided	1	-0.5	-0.5	16.57761	-0.75358	-1.45023	-1.29974	0.838979637490152	-0.057338	-0.470819	0.41168
Trial1	1	1	blindfold	counterclockwise	practice	Guided	1	-0.5	-0.5	16.59761	-0.75358	-1.45024	-1.29975	0.838989296367501	-0.020079	-0.496147	0.382386
Trial1	1	1	blindfold	counterclockwise	practice	Guided	1	-0.5	-0.5	16.6176	-0.75358	-1.45024	-1.29975	0.838989296367501	0.041892	-0.580774	0.375876
Trial1	1	1	blindfold	counterclockwise	practice	Guided	1	-0.5	-0.5	16.6376	-0.75358	-1.45025	-1.29976	0.838998841621982	0.01533	-0.59347	0.378523
Trial1	1	1	blindfold	counterclockwise	practice	Guided	1	-0.5	-0.5	16.65761	-0.75358	-1.45026	-1.29976	0.838998841621982	-0.004746	-0.572311	0.443822
Trial1	1	1	blindfold	counterclockwise	practice	Guided	1	-0.5	-0.5	16.67761	-0.75358	-1.45026	-1.29976	0.838998841621982	-0.021679	-0.513053	0.496062
Trial1	1	1	blindfold	counterclockwise	practice	Guided	1	-0.5	-0.5	16.6976	-0.75358	-1.45026	-1.29975	0.838989296367501	0.034472	-0.597689	0.519796
Trial1	1	1	blindfold	counterclockwise	practice	Guided	1	-0.5	-0.5	16.71761	-0.75358	-1.45027	-1.29975	0.838989296367501	0.07032	-0.568067	0.520309
Trial1	1	1	blindfold	counterclockwise	practice	Guided	1	-0.5	-0.5	16.73761	-0.75358	-1.45027	-1.29976	0.838998841621982	0.060266	-0.580762	0.466413
Trial1	1	1	blindfold	counterclockwise	practice	Guided	1	-0.5	-0.5	16.7576	-0.75357	-1.45027	-1.29976	0.838995797145211	0.125007	-0.627312	0.400471
Trial1	1	1	blindfold	counterclockwise	practice	Guided	1	-0.5	-0.5	16.7776	-0.75356	-1.45031	-1.29976	0.838992788805702	0.072168	-0.699253	0.438646
Trial1	1	1	blindfold	counterclockwise	practice	Guided	1	-0.5	-0.5	16.79761	-0.75356	-1.45032	-1.29976	0.838992788805702	0.0042704	-0.614617	0.530892
Trial1	1	1	blindfold	counterclockwise	practice	Guided	1	-0.5	-0.5	16.81761	-0.75356	-1.45031	-1.29975	0.838983243482357	-0.0059639	-0.631544	0.561508
Trial1	1	1	blindfold	counterclockwise	practice	Guided	1	-0.5	-0.5	16.8376	-0.75356	-1.45031	-1.29975	0.838983243482357	-0.064445	-0.648471	0.584629
Trial1	1	1	blindfold	counterclockwise	practice	Guided	1	-0.5	-0.5	16.8576	-0.75357	-1.45032	-1.29974	0.838976592943693	-0.035597	-0.682325	0.577242
Trial1	1	1	blindfold	counterclockwise	practice	Guided	1	-0.5	-0.5	16.87761	-0.75357	-1.45031	-1.29974	0.838976592943693	-0.03566	-0.50459	0.632463
Trial1	1	1	blindfold	counterclockwise	practice	Guided	1	-0.5	-0.5	16.89761	-0.75357	-1.4503	-1.29974	0.838976592943693	0.012717	-0.517245	0.568019
Trial1	1	1	blindfold	counterclockwise	practice	Guided	1	-0.5	-0.5	16.9176	-0.75357	-1.4503	-1.29974	0.838976592943693	0.024374	-0.644199	0.509569
Trial1	1	1	blindfold	counterclockwise	practice	Guided	1	-0.5	-0.5	16.93761	-0.75356	-1.4503	-1.29974	0.838973584535323	-0.019455	-0.661126	0.516375
Trial1	1	1	blindfold	counterclockwise	practice	Guided	1	-0.5	-0.5	16.95761	-0.75357	-1.45031	-1.29973	0.83896704767654	-0.043062	-0.593417	0.588246
Trial1	1	1	blindfold	counterclockwise	practice	Guided	1	-0.5	-0.5	16.9776	-0.75356	-1.45029	-1.29973	0.838964039233942	0.036639	-0.542551	0.582343
Trial1	1	1	blindfold	counterclockwise	practice	Guided	1	-0.5	-0.5	16.9976	-0.75356	-1.45029	-1.29973	0.838964039233942	0.021965	-0.631419	0.596763
Trial1	1	1	blindfold	counterclockwise	practice	Guided	1	-0.5	-0.5	17.01761	-0.75356	-1.4503	-1.29972	0.838954493943477	-0.045375	-0.614491	0.654166
Trial1	1	1	blindfold	counterclockwise	practice	Guided	1	-0.5	-0.5	17.03761	-0.75357	-1.4503	-1.29972	0.838957502420305	-0.14228	-0.521392	0.668417
Trial1	1	1	blindfold	counterclockwise	practice	Guided	1	-0.5	-0.5	17.0576	-0.75357	-1.45029	-1.29971	0.838948070808796	-0.182909	-0.512879	0.664179
Trial1	1	1	blindfold	counterclockwise	practice	Guided	1	-0.5	-0.5	17.07761	-0.75358	-1.45028	-1.29971	0.838951115458761	-0.103545	-0.48736	0.651743
Trial1	1	1	blindfold	counterclockwise	practice	Guided	1	-0.5	-0.5	17.09761	-0.75359	-1.45028	-1.29971	0.838954124185321	-0.096703	-0.529605	0.587698
Trial1	1	1	blindfold	counterclockwise	practice	Guided	1	-0.5	-0.5	17.1176	-0.75359	-1.45028	-1.29971	0.838954124185321	-0.013239	-0.567683	0.486166
Trial1	1	1	blindfold	counterclockwise	practice	Guided	1	-0.5	-0.5	17.1376	-0.75359	-1.45028	-1.29972	0.838963555728777	0.053575	-0.58461	0.483361
Trial1	1	1	blindfold	counterclockwise	practice	Guided	1	-0.5	-0.5	17.15761	-0.75358	-1.45028	-1.29972	0.838960547036042	0.139484	-0.576147	0.449006
Trial1	1	1	blindfold	counterclockwise	practice	Guided	1	-0.5	-0.5	17.17761	-0.75358	-1.45028	-1.29973	0.838970092257638	0.126467	-0.554988	0.496558
Trial1	1	1	blindfold	counterclockwise	practice	Guided	1	-0.5	-0.5	17.1976	-0.75358	-1.45028	-1.29973	0.838970092257638	0.119312	-0.546512	0.514103
Trial1	1	1	blindfold	counterclockwise	practice	Guided	1	-0.5	-0.5	17.21761	-0.75357	-1.45028	-1.29973	0.83896704767654	0.159984	-0.516864	0.518285
Trial1	1	1	blindfold	counterclockwise	practice	Guided	1	-0.5	-0.5	17.23761	-0.75357	-1.45028	-1.29973	0.83896704767654	0.105113	-0.584573	0.507062
Trial1	1	1	blindfold	counterclockwise	practice	Guided	1	-0.5	-0.5	17.2576	-0.75357	-1.45028	-1.29972	0.838957502420305	0.032347	-0.521096	0.582151
Trial1	1	1	blindfold	counterclockwise	practice	Guided	1	-0.5	-0.5	17.2776	-0.75357	-1.45027	-1.29971	0.838948070808796	-0.218566	-0.427857	0.61758
Trial1	1	1	blindfold	counterclockwise	practice	Guided	1	-0.5	-0.5	17.29761	-0.75361	-1.45025	-1.29971	0.838960177996245	-0.233061	-0.44043	0.609619
Trial1	1	1	blindfold	counterclockwise	practice	Guided	1	-0.5	-0.5	17.31761	-0.75369	-1.45024	-1.29971	0.838984361537531	-0.241828	-0.427605	0.610526
Trial1	1	1	blindfold	counterclockwise	practice	Guided	1	-0.5	-0.5	17.3376	-0.7538	-1.45023	-1.2997	0.839008076269565	-0.186903	-0.410553	0.621732
Trial1	1	1	blindfold	counterclockwise	practice	Guided	1	-0.5	-0.5	17.3576	-0.75389	-1.45023	-1.29971	0.839044850703684	-0.084497	-0.469684	0.573133
Trial1	1	1	blindfold	counterclockwise	practice	Guided	1	-0.5	-0.5	17.37761	-0.7539001	-1.45025	-1.29971	0.839047898844431	0.093659	-0.609281	0.478612
Trial1	1	1	blindfold	counterclockwise	practice	Guided	1	-0.5	-0.5	17.39761	-0.7539001	-1.45026	-1.29971	0.839047898844431	0.061254	-0.613513	0.511407
Trial1	1	1	blindfold	counterclockwise	practice	Guided	1	-0.5	-0.5	17.4176	-0.7539001	-1.45026	-1.29972	0.8390573293338	0.018817	-0.53734	0.490412
Trial1	1	1	blindfold	counterclockwise	practice	Guided	1	-0.5	-0.5	17.43761	-0.7539001	-1.45026	-1.29972	0.8390573293338	0.052156	-0.533076	0.423505
Trial1	1	1	blindfold	counterclockwise	practice	Guided	1	-0.5	-0.5	17.45761	-0.7539001	-1.45027	-1.29974	0.839076417585944	0.097799	-0.617712	0.389107
Trial1	1	1	blindfold	counterclockwise	practice	Guided	1	-0.5	-0.5	17.4776	-0.75389	-1.45029	-1.29974	0.839073369548799	0.158299	-0.698116	0.407988
Trial1	1	1	blindfold	counterclockwise	practice	Guided	1	-0.5	-0.5	17.4976	-0.75388	-1.4503	-1.29975	0.839080015524058	0.152199	-0.689652	0.353563
Trial1	1	1	blindfold	counterclockwise	practice	Guided	1	-0.5	-0.5	17.51761	-0.75387	-1.45032	-1.29975	0.83907698577431	0.193286	-0.753129	0.361867
Trial1	1	1	blindfold	counterclockwise	practice	Guided	1	-0.5	-0.5	17.53761	-0.75386	-1.45032	-1.29975	0.839073956133124	0.138096	-0.672725	0.477244
Trial1	1	1	blindfold	counterclockwise	practice	Guided	1	-0.5	-0.5	17.5576	-0.75386	-1.45032	-1.29975	0.839073956133124	0.060466	-0.503449	0.548577
Trial1	1	1	blindfold	counterclockwise	practice	Guided	1	-0.5	-0.5	17.57761	-0.75386	-1.45028	-1.29975	0.839073956133124	0.047301	-0.558271	0.507715
Trial1	1	1	blindfold	counterclockwise	practice	Guided	1	-0.5	-0.5	17.59761	-0.75386	-1.45028	-1.29975	0.839073956133124	0.044604	-0.67253	0.524868
Trial1	1	1	blindfold	counterclockwise	practice	Guided	1	-0.5	-0.5	17.6176	-0.75385	-1.45029	-1.29974	0.839061268662843	0.140673	-0.689457	0.502254
Trial1	1	1	blindfold	counterclockwise	practice	Guided	1	-0.5	-0.5	17.6376	-0.75385	-1.4503	-1.29974	0.839061268662843	0.186542	-0.587894	0.556619
Trial1	1	1	blindfold	counterclockwise	practice	Guided	1	-0.5	-0.5	17.65761	-0.75384	-1.45029	-1.29974	0.839058239203917	0.134265	-0.528648	0.570477
Trial1	1	1	blindfold	counterclockwise	practice	Guided	1	-0.5	-0.5	17.67761	-0.75383	-1.45029	-1.29973	0.839045683512509	0.130655	-0.57941	0.580671
Trial1	1	1	blindfold	counterclockwise	practice	Guided	1	-0.5	-0.5	17.6976	-0.75383	-1.45029	-1.29973	0.839045683512509	0.02572	-0.558251	0.602827
Trial1	1	1	blindfold	counterclockwise	practice	Guided	1	-0.5	-0.5	17.71761	-0.75383	-1.45028	-1.29972	0.839036139150871	-0.118693	-0.388894	0.676892
Trial1	1	1	blindfold	counterclockwise	practice	Guided	1	-0.5	-0.5	17.73761	-0.75384	-1.45025	-1.2997	0.839020175538882	-0.089491	-0.342245	0.699204
Trial1	1	1	blindfold	counterclockwise	practice	Guided	1	-0.5	-0.5	17.7576	-0.75386	-1.45022	-1.2997	0.839026234840176	-0.088475	-0.397155	0.665319
Trial1	1	1	blindfold	counterclockwise	practice	Guided	1	-0.5	-0.5	17.7776	-0.75386	-1.45022	-1.2997	0.839026234840176	-0.038646	-0.511241	0.584156
Trial1	1	1	blindfold	counterclockwise	practice	Guided	1	-0.5	-0.5	17.79761	-0.75386	-1.45023	-1.29971	0.839035779076886	0.046442	-0.481557	0.541567
Trial1	1	1	blindfold	counterclockwise	practice	Guided	1	-0.5	-0.5	17.81761	-0.75386	-1.45023	-1.29971	0.839035779076886	0.059726	-0.557705	0.540192
Trial1	1	1	blindfold	counterclockwise	practice	Guided	1	-0.5	-0.5	17.8376	-0.75386	-1.45025	-1.29971	0.839035779076886	0.058086	-0.693123	0.481179
Trial1	1	1	blindfold	counterclockwise	practice	Guided	1	-0.5	-0.5	17.8576	-0.75385	-1.45027	-1.29972	0.83904218006606	0.057736	-0.638109	0.434643
Trial1	1	1	blindfold	counterclockwise	practice	Guided	1	-0.5	-0.5	17.87761	-0.75386	-1.45027	-1.29973	0.839054753960936	-0.084864	-0.426432	0.482939
Trial1	1	1	blindfold	counterclockwise	practice	Guided	1	-0.5	-0.5	17.89761	-0.75386	-1.45026	-1.29973	0.839054753960936	-0.099413	-0.451698	0.47165
Trial1	1	1	blindfold	counterclockwise	practice	Guided	1	-0.5	-0.5	17.9176	-0.75386	-1.45026	-1.29974	0.839064298230335	-0.153593	-0.468513	0.380027
Trial1	1	1	blindfold	counterclockwise	practice	Guided	1	-0.5	-0.5	17.93761	-0.75387	-1.45026	-1.29974	0.839067327906392	-0.173192	-0.472629	0.449499
Trial1	1	1	blindfold	counterclockwise	practice	Guided	1	-0.5	-0.5	17.95761	-0.75387	-1.45026	-1.29975	0.83907698577431	-0.163428	-0.45558	0.456812
Trial1	1	1	blindfold	counterclockwise	practice	Guided	1	-0.5	-0.5	17.9776	-0.75389	-1.45024	-1.29975	0.839083027347176	-0.132691	-0.421494	0.406955
Trial1	1	1	blindfold	counterclockwise	practice	Guided	1	-0.5	-0.5	17.9976	-0.75389	-1.45024	-1.29976	0.839092571535403	-0.111721	-0.527181	0.349794
Trial1	1	1	blindfold	counterclockwise	practice	Guided	1	-0.5	-0.5	18.01761	-0.75389	-1.45024	-1.29976	0.839092571535403	-0.11838	-0.514453	0.3715
Trial1	1	1	blindfold	counterclockwise	practice	Guided	1	-0.5	-0.5	18.03761	-0.7539001	-1.45024	-1.29977	0.839105050046225	-0.085642	-0.480553	0.384903
Trial1	1	1	blindfold	counterclockwise	practice	Guided	1	-0.5	-0.5	18.0576	-0.7539001	-1.45024	-1.29977	0.839105050046225	-0.024187	-0.455047	0.416427
Trial1	1	1	blindfold	counterclockwise	practice	Guided	1	-0.5	-0.5	18.07761	-0.7539001	-1.45024	-1.29977	0.839105050046225	-0.108448	-0.488696	0.509355
Trial1	1	1	blindfold	counterclockwise	practice	Guided	1	-0.5	-0.5	18.09761	-0.75391	-1.45024	-1.29976	0.839098631507482	-0.14738	-0.454712	0.521748
Trial1	1	1	blindfold	counterclockwise	practice	Guided	1	-0.5	-0.5	18.1176	-0.75391	-1.45024	-1.29976	0.839098631507482	-0.095607	-0.429206	0.54591
Trial1	1	1	blindfold	counterclockwise	practice	Guided	1	-0.5	-0.5	18.1376	-0.75392	-1.45023	-1.29975	0.839092117571528	-0.137223	-0.386777	0.575545
Trial1	1	1	blindfold	counterclockwise	practice	Guided	1	-0.5	-0.5	18.15761	-0.75392	-1.45023	-1.29973	0.839072915814964	-0.17181	-0.416278	0.62241
Trial1	1	1	blindfold	counterclockwise	practice	Guided	1	-0.5	-0.5	18.17761	-0.75394	-1.45023	-1.29972	0.839069414624046	-0.137681	-0.475291	0.655819
Trial1	1	1	blindfold	counterclockwise	practice	Guided	1	-0.5	-0.5	18.1976	-0.75395	-1.45023	-1.29972	0.839072445236231	-0.092936	-0.475239	0.655409
Trial1	1	1	blindfold	counterclockwise	practice	Guided	1	-0.5	-0.5	18.21761	-0.75395	-1.45023	-1.2997	0.839053470989852	-0.158082	-0.475162	0.717046
Trial1	1	1	blindfold	counterclockwise	practice	Guided	1	-0.5	-0.5	18.23761	-0.75396	-1.45023	-1.29969	0.83904695789765	-0.177557	-0.496204	0.744397
Trial1	1	1	blindfold	counterclockwise	practice	Guided	1	-0.5	-0.5	18.2576	-0.75397	-1.45024	-1.29967	0.839030901168799	-0.178254	-0.51729	0.693799
Trial1	1	1	blindfold	counterclockwise	practice	Guided	1	-0.5	-0.5	18.2776	-0.75402	-1.45024	-1.29964	0.839017390819404	-0.227416	-0.419826	0.77723
Trial1	1	1	blindfold	counterclockwise	practice	Guided	1	-0.5	-0.5	18.29761	-0.7541	-1.45022	-1.29961	0.839013113488864	-0.281409	-0.352017	0.818486
Trial1	1	1	blindfold	counterclockwise	practice	Guided	1	-0.5	-0.5	18.31761	-0.75425	-1.45019	-1.2996	0.839049000740553	-0.257007	-0.377306	0.837072
Trial1	1	1	blindfold	counterclockwise	practice	Guided	1	-0.5	-0.5	18.3376	-0.75449	-1.45019	-1.2996	0.839121747486133	-0.303199	-0.411053	0.77853
Trial1	1	1	blindfold	counterclockwise	practice	Guided	1	-0.5	-0.5	18.3576	-0.7548	-1.4502	-1.29962	0.839234786031577	-0.169394	-0.372853	0.773136
Trial1	1	1	blindfold	counterclockwise	practice	Guided	1	-0.5	-0.5	18.37761	-0.75536	-1.4502	-1.29964	0.839424068860968	-0.220824	-0.393786	0.707166
Trial1	1	1	blindfold	counterclockwise	practice	Guided	1	-0.5	-0.5	18.39761	-0.75559	-1.45021	-1.29965	0.839503703392204	-0.217604	-0.427525	0.728973
Trial1	1	1	blindfold	counterclockwise	practice	Guided	1	-0.5	-0.5	18.4176	-0.75583	-1.4502	-1.29965	0.839576830055429	-0.22861	-0.287775	0.71598
Trial1	1	1	blindfold	counterclockwise	practice	Guided	1	-0.5	-0.5	18.43761	-0.75608	-1.45016	-1.29965	0.839653036563577	-0.172272	-0.232689	0.697473
Trial1	1	1	blindfold	counterclockwise	practice	Guided	1	-0.5	-0.5	18.45761	-0.75635	-1.45014	-1.29967	0.839754381797715	-0.172095	-0.317245	0.649221
Trial1	1	1	blindfold	counterclockwise	practice	Guided	1	-0.5	-0.5	18.4776	-0.75678	-1.45018	-1.29967	0.839885724883097	-0.123779	-0.372051	0.698007
Trial1	1	1	blindfold	counterclockwise	practice	Guided	1	-0.5	-0.5	18.4976	-0.75688	-1.45019	-1.29966	0.839906888301529	-0.129448	-0.367719	0.67616
Trial1	1	1	blindfold	counterclockwise	practice	Guided	1	-0.5	-0.5	18.51761	-0.7569	-1.45019	-1.29966	0.839913013693031	-0.143619	-0.325299	0.711416
Trial1	1	1	blindfold	counterclockwise	practice	Guided	1	-0.5	-0.5	18.53761	-0.75691	-1.45018	-1.29965	0.839906524681288	-0.184253	-0.316738	0.707195
Trial1	1	1	blindfold	counterclockwise	practice	Guided	1	-0.5	-0.5	18.5576	-0.75694	-1.45018	-1.29962	0.839886999978524	-0.239622	-0.261638	0.77629
Trial1	1	1	blindfold	counterclockwise	practice	Guided	1	-0.5	-0.5	18.57761	-0.75722	-1.45014	-1.2996	0.839953755859126	-0.286797	-0.265729	0.793868
Trial1	1	1	blindfold	counterclockwise	practice	Guided	1	-0.5	-0.5	18.59761	-0.7575	-1.45013	-1.2996	0.84003953154126	-0.21412	-0.265652	0.803215
Trial1	1	1	blindfold	counterclockwise	practice	Guided	1	-0.5	-0.5	18.6176	-0.75779	-1.45015	-1.29961	0.840137994855448	-0.151542	-0.337508	0.75871
Trial1	1	1	blindfold	counterclockwise	practice	Guided	1	-0.5	-0.5	18.6376	-0.75805	-1.45017	-1.29962	0.840227243415305	-0.140344	-0.379725	0.736441
Trial1	1	1	blindfold	counterclockwise	practice	Guided	1	-0.5	-0.5	18.65761	-0.75826	-1.45018	-1.29959	0.840263266756604	-0.183716	-0.366925	0.791639
Trial1	1	1	blindfold	counterclockwise	practice	Guided	1	-0.5	-0.5	18.67761	-0.7586	-1.45017	-1.29959	0.840367843769904	-0.26726	-0.303268	0.846804
Trial1	1	1	blindfold	counterclockwise	practice	Guided	1	-0.5	-0.5	18.6976	-0.75883	-1.45016	-1.2996	0.840448179707376	-0.215258	-0.307412	0.786501
Trial1	1	1	blindfold	counterclockwise	practice	Guided	1	-0.5	-0.5	18.71761	-0.7591	-1.45015	-1.29961	0.840540898696969	-0.1912	-0.277704	0.758666
Trial1	1	1	blindfold	counterclockwise	practice	Guided	1	-0.5	-0.5	18.73761	-0.75941	-1.45015	-1.29961	0.840636491903628	-0.155682	-0.362255	0.754974
Trial1	1	1	blindfold	counterclockwise	practice	Guided	1	-0.5	-0.5	18.7576	-0.75972	-1.45017	-1.29964	0.840760664968255	-0.165303	-0.417166	0.728986
Trial1	1	1	blindfold	counterclockwise	practice	Guided	1	-0.5	-0.5	18.7776	-0.76021	-1.45021	-1.29963	0.840902659717925	-0.144746	-0.408467	0.712734
Trial1	1	1	blindfold	counterclockwise	practice	Guided	1	-0.5	-0.5	18.79761	-0.76038	-1.45021	-1.29961	0.840936348309994	-0.20893	-0.399892	0.798569
Trial1	1	1	blindfold	counterclockwise	practice	Guided	1	-0.5	-0.5	18.81761	-0.76055	-1.4502	-1.29959	0.84096993857547	-0.225282	-0.344772	0.855181
Trial1	1	1	blindfold	counterclockwise	practice	Guided	1	-0.5	-0.5	18.8376	-0.76073	-1.45019	-1.29959	0.841025725597672	-0.233959	-0.340438	0.813867
Trial1	1	1	blindfold	counterclockwise	practice	Guided	1	-0.5	-0.5	18.8576	-0.76095	-1.45018	-1.29957	0.841075029406111	-0.221441	-0.391118	0.804124
Trial1	1	1	blindfold	counterclockwise	practice	Guided	1	-0.5	-0.5	18.87761	-0.76142	-1.4502	-1.29956	0.841211464509511	-0.234115	-0.386655	0.851919
Trial1	1	1	blindfold	counterclockwise	practice	Guided	1	-0.5	-0.5	18.89761	-0.7617	-1.4502	-1.29957	0.841308026402797	-0.259226	-0.348463	0.867225
Trial1	1	1	blindfold	counterclockwise	practice	Guided	1	-0.5	-0.5	18.9176	-0.76202	-1.45019	-1.29957	0.841407626991325	-0.245315	-0.356827	0.827781
Trial1	1	1	blindfold	counterclockwise	practice	Guided	1	-0.5	-0.5	18.93761	-0.76238	-1.45018	-1.29958	0.841529321115905	-0.24518	-0.318641	0.827784
Trial1	1	1	blindfold	counterclockwise	practice	Guided	1	-0.5	-0.5	18.95761	-0.7628	-1.45018	-1.2996	0.841679271936228	-0.197239	-0.322774	0.814333
Trial1	1	1	blindfold	counterclockwise	practice	Guided	1	-0.5	-0.5	18.9776	-0.76372	-1.45016	-1.29962	0.841985885358035	-0.184958	-0.326827	0.758179
Trial1	1	1	blindfold	counterclockwise	practice	Guided	1	-0.5	-0.5	18.9976	-0.76421	-1.45017	-1.29963	0.842148998815376	-0.160905	-0.419827	0.730334
Trial1	1	1	blindfold	counterclockwise	practice	Guided	1	-0.5	-0.5	19.01761	-0.76468	-1.45019	-1.29962	0.842287059782752	-0.155968	-0.40279	0.776286
Trial1	1	1	blindfold	counterclockwise	practice	Guided	1	-0.5	-0.5	19.03761	-0.7651	-1.4502	-1.29961	0.84240975378208	-0.138154	-0.364596	0.774428
Trial1	1	1	blindfold	counterclockwise	practice	Guided	1	-0.5	-0.5	19.0576	-0.76546	-1.45018	-1.2996	0.842513612620444	-0.15663	-0.334881	0.767935
Trial1	1	1	blindfold	counterclockwise	practice	Guided	1	-0.5	-0.5	19.07761	-0.76614	-1.45017	-1.29959	0.842718604144537	-0.212211	-0.372775	0.83293
Trial1	1	1	blindfold	counterclockwise	practice	Guided	1	-0.5	-0.5	19.09761	-0.76648	-1.45017	-1.29958	0.842816650124642	-0.265194	-0.30921	0.83852
Trial1	1	1	blindfold	counterclockwise	practice	Guided	1	-0.5	-0.5	19.1176	-0.76686	-1.45016	-1.29961	0.842965269777688	-0.25926	-0.364131	0.766118
Trial1	1	1	blindfold	counterclockwise	practice	Guided	1	-0.5	-0.5	19.1376	-0.76728	-1.45018	-1.29964	0.843126694597489	-0.204654	-0.406344	0.688589
Trial1	1	1	blindfold	counterclockwise	practice	Guided	1	-0.5	-0.5	19.15761	-0.76773	-1.4502	-1.29969	0.843316939703003	-0.212926	-0.435842	0.651468
Trial1	1	1	blindfold	counterclockwise	practice	Guided	1	-0.5	-0.5	19.17761	-0.76853	-1.4502	-1.29969	0.843571263177697	-0.189254	-0.367917	0.619435
Trial1	1	1	blindfold	counterclockwise	practice	Guided	1	-0.5	-0.5	19.1976	-0.76894	-1.45018	-1.2997	0.843711344759203	-0.171006	-0.372048	0.621747
Trial1	1	1	blindfold	counterclockwise	practice	Guided	1	-0.5	-0.5	19.21761	-0.76931	-1.45019	-1.29971	0.84383885628897	-0.110282	-0.481958	0.560439
Trial1	1	1	blindfold	counterclockwise	practice	Guided	1	-0.5	-0.5	19.23761	-0.76961	-1.45022	-1.29971	0.843934664666026	-0.073044	-0.486074	0.573405
Trial1	1	1	blindfold	counterclockwise	practice	Guided	1	-0.5	-0.5	19.2576	-0.76977	-1.45024	-1.29971	0.843985786395587	-0.040693	-0.464842	0.582659
Trial1	1	1	blindfold	counterclockwise	practice	Guided	1	-0.5	-0.5	19.2776	-0.7698	-1.45024	-1.2997	0.843985881836559	-0.154317	-0.434975	0.607342
Trial1	1	1	blindfold	counterclockwise	practice	Guided	1	-0.5	-0.5	19.29761	-0.7698	-1.45023	-1.29969	0.843976393697657	-0.216653	-0.362924	0.651943
Trial1	1	1	blindfold	counterclockwise	practice	Guided	1	-0.5	-0.5	19.31761	-0.76985	-1.45021	-1.29968	0.843982893592946	-0.268343	-0.316276	0.648259
Trial1	1	1	blindfold	counterclockwise	practice	Guided	1	-0.5	-0.5	19.3376	-0.7699699	-1.45018	-1.29967	0.844011757691099	-0.245681	-0.295032	0.671908
Trial1	1	1	blindfold	counterclockwise	practice	Guided	1	-0.5	-0.5	19.3576	-0.7701499	-1.45017	-1.29969	0.844088326299579	-0.17655	-0.421884	0.64771
Trial1	1	1	blindfold	counterclockwise	practice	Guided	1	-0.5	-0.5	19.37761	-0.77048	-1.45021	-1.2997	0.844203515184253	-0.199389	-0.400491	0.599459
Trial1	1	1	blindfold	counterclockwise	practice	Guided	1	-0.5	-0.5	19.39761	-0.77062	-1.4502	-1.2997	0.844248384766873	-0.156388	-0.33691	0.624477
Trial1	1	1	blindfold	counterclockwise	practice	Guided	1	-0.5	-0.5	19.4176	-0.7707601	-1.45018	-1.2997	0.844293275183352	-0.197009	-0.328353	0.575757
Trial1	1	1	blindfold	counterclockwise	practice	Guided	1	-0.5	-0.5	19.43761	-0.77095	-1.45017	-1.29971	0.844363697460419	-0.241164	-0.315569	0.58278
Trial1	1	1	blindfold	counterclockwise	practice	Guided	1	-0.5	-0.5	19.45761	-0.77122	-1.45015	-1.2997	0.844440897033368	-0.200787	-0.205465	0.582738
Trial1	1	1	blindfold	counterclockwise	practice	Guided	1	-0.5	-0.5	19.4776	-0.77189	-1.45014	-1.29971	0.844665794458401	-0.139975	-0.370348	0.563646
Trial1	1	1	blindfold	counterclockwise	practice	Guided	1	-0.5	-0.5	19.4976	-0.7722	-1.45018	-1.29973	0.844784478927825	-0.134151	-0.437947	0.533468
Trial1	1	1	blindfold	counterclockwise	practice	Guided	1	-0.5	-0.5	19.51761	-0.77248	-1.45021	-1.29974	0.844884225784092	-0.207091	-0.425128	0.520039
Trial1	1	1	blindfold	counterclockwise	practice	Guided	1	-0.5	-0.5	19.53761	-0.77274	-1.45021	-1.29973	0.844958634069135	-0.264985	-0.306533	0.521857
Trial1	1	1	blindfold	counterclockwise	practice	Guided	1	-0.5	-0.5	19.5576	-0.77304	-1.45017	-1.29974	0.84506499060611	-0.260011	-0.251436	0.525546
Trial1	1	1	blindfold	counterclockwise	practice	Guided	1	-0.5	-0.5	19.57761	-0.77389	-1.45015	-1.29976	0.845359074550768	-0.196104	-0.344371	0.493238
Trial1	1	1	blindfold	counterclockwise	practice	Guided	1	-0.5	-0.5	19.59761	-0.77443	-1.45016	-1.29977	0.845543549448443	-0.182306	-0.34427	0.453642
Trial1	1	1	blindfold	counterclockwise	practice	Guided	1	-0.5	-0.5	19.6176	-0.7749	-1.45016	-1.29978	0.845705673870892	-0.083561	-0.310332	0.455701
Trial1	1	1	blindfold	counterclockwise	practice	Guided	1	-0.5	-0.5	19.6376	-0.77535	-1.45015	-1.29979	0.845861528298625	-0.046803	-0.339867	0.422105
Trial1	1	1	blindfold	counterclockwise	practice	Guided	1	-0.5	-0.5	19.65761	-0.77566	-1.45016	-1.29979	0.845962473982889	-0.0060666	-0.3694	0.426111
Trial1	1	1	blindfold	counterclockwise	practice	Guided	1	-0.5	-0.5	19.67761	-0.7759	-1.45016	-1.29979	0.846040718390425	-0.037456	-0.271894	0.40042
Trial1	1	1	blindfold	counterclockwise	practice	Guided	1	-0.5	-0.5	19.6976	-0.7759	-1.45016	-1.29979	0.846040718390425	-0.070171	-0.246427	0.453708
Trial1	1	1	blindfold	counterclockwise	practice	Guided	1	-0.5	-0.5	19.71761	-0.7759	-1.45016	-1.29979	0.846040718390425	-0.096251	-0.297133	0.460593
Trial1	1	1	blindfold	counterclockwise	practice	Guided	1	-0.5	-0.5	19.73761	-0.77591	-1.45015	-1.29979	0.846043983944455	-0.117927	-0.246274	0.42477
Trial1	1	1	blindfold	counterclockwise	practice	Guided	1	-0.5	-0.5	19.7576	-0.77592	-1.45015	-1.29978	0.846037783518049	-0.174075	-0.26313	0.443304
Trial1	1	1	blindfold	counterclockwise	practice	Guided	1	-0.5	-0.5	19.7776	-0.77597	-1.45014	-1.29978	0.846054074704873	-0.129277	-0.309529	0.484745
Trial1	1	1	blindfold	counterclockwise	practice	Guided	1	-0.5	-0.5	19.79761	-0.77598	-1.45014	-1.29978	0.846057341035556	-0.133223	-0.241737	0.489263
Trial1	1	1	blindfold	counterclockwise	practice	Guided	1	-0.5	-0.5	19.81761	-0.77598	-1.45014	-1.29978	0.846057341035556	-0.131876	-0.271283	0.459431
Trial1	1	1	blindfold	counterclockwise	practice	Guided	1	-0.5	-0.5	19.8376	-0.7759899	-1.45014	-1.29978	0.846060588028758	-0.153072	-0.250051	0.470012
Trial1	1	1	blindfold	counterclockwise	practice	Guided	1	-0.5	-0.5	19.8576	-0.7759899	-1.45014	-1.29977	0.846051122210162	-0.095962	-0.283827	0.459584
Trial1	1	1	blindfold	counterclockwise	practice	Guided	1	-0.5	-0.5	19.87761	-0.776	-1.45014	-1.29977	0.846054408232809	-0.113147	-0.304831	0.465388
Trial1	1	1	blindfold	counterclockwise	practice	Guided	1	-0.5	-0.5	19.8976	-0.77601	-1.45014	-1.29977	0.846057674917754	-0.087864	-0.22859	0.492137
Trial1	1	1	blindfold	counterclockwise	practice	Guided	1	-0.5	-0.5	19.9176	-0.7760299	-1.45013	-1.29976	0.846054816739451	-0.118353	-0.275073	0.4995
Trial1	1	1	blindfold	counterclockwise	practice	Guided	1	-0.5	-0.5	19.93761	-0.77605	-1.45013	-1.29976	0.846061370367964	-0.139105	-0.241147	0.514285
Trial1	1	1	blindfold	counterclockwise	practice	Guided	1	-0.5	-0.5	19.95761	-0.77605	-1.45013	-1.29974	0.846042326546963	-0.150996	-0.253774	0.528174
Trial1	1	1	blindfold	counterclockwise	practice	Guided	1	-0.5	-0.5	19.9776	-0.77615	-1.45012	-1.29974	0.846074946184094	-0.167678	-0.207105	0.53836
Trial1	1	1	blindfold	counterclockwise	practice	Guided	1	-0.5	-0.5	19.9976	-0.77626	-1.45012	-1.29974	0.846110845809779	-0.183998	-0.2959	0.510496
Trial1	1	1	blindfold	counterclockwise	practice	Guided	1	-0.5	-0.5	20.01761	-0.77639	-1.45014	-1.29974	0.846153299722658	-0.169763	-0.316972	0.517387
Trial1	1	1	blindfold	counterclockwise	practice	Guided	1	-0.5	-0.5	20.03761	-0.7765501	-1.45015	-1.29973	0.846196144426964	-0.243125	-0.261871	0.542058
Trial1	1	1	blindfold	counterclockwise	practice	Guided	1	-0.5	-0.5	20.0576	-0.77674	-1.45014	-1.29973	0.846258245351967	-0.214701	-0.219488	0.555925
Trial1	1	1	blindfold	counterclockwise	practice	Guided	1	-0.5	-0.5	20.07761	-0.7774	-1.45011	-1.29974	0.846483767064561	-0.219859	-0.185517	0.505702
Trial1	1	1	blindfold	counterclockwise	practice	Guided	1	-0.5	-0.5	20.09761	-0.77784	-1.45011	-1.29975	0.846637633017462	-0.157412	-0.189688	0.492437
Trial1	1	1	blindfold	counterclockwise	practice	Guided	1	-0.5	-0.5	20.1176	-0.7783	-1.45011	-1.29976	0.846798168885421	-0.156856	-0.261572	0.507214
Trial1	1	1	blindfold	counterclockwise	practice	Guided	1	-0.5	-0.5	20.1376	-0.77877	-1.45012	-1.29979	0.846980979622253	-0.11437	-0.286887	0.443425
Trial1	1	1	blindfold	counterclockwise	practice	Guided	1	-0.5	-0.5	20.15761	-0.77919	-1.45014	-1.2998	0.847128661361322	-0.068374	-0.312192	0.370824
Trial1	1	1	blindfold	counterclockwise	practice	Guided	1	-0.5	-0.5	20.17761	-0.77979	-1.45016	-1.29979	0.847317248127719	-0.117366	-0.303558	0.387319
Trial1	1	1	blindfold	counterclockwise	practice	Guided	1	-0.5	-0.5	20.1976	-0.78004	-1.45015	-1.29979	0.847399846413527	-0.13412	-0.223074	0.424006
Trial1	1	1	blindfold	counterclockwise	practice	Guided	1	-0.5	-0.5	20.21761	-0.78027	-1.45013	-1.29981	0.847494674792072	-0.117818	-0.278022	0.325014
Trial1	1	1	blindfold	counterclockwise	practice	Guided	1	-0.5	-0.5	20.23761	-0.78047	-1.45015	-1.29981	0.84756082790482	-0.142934	-0.362557	0.382517
Trial1	1	1	blindfold	counterclockwise	practice	Guided	1	-0.5	-0.5	20.2576	-0.78064	-1.45017	-1.29981	0.847617096019146	-0.110128	-0.34553	0.396273
Trial1	1	1	blindfold	counterclockwise	practice	Guided	1	-0.5	-0.5	20.2776	-0.7808601	-1.45017	-1.29981	0.847689981871656	-0.087981	-0.391892	0.350982
Trial1	1	1	blindfold	counterclockwise	practice	Guided	1	-0.5	-0.5	20.29761	-0.78089	-1.45018	-1.29981	0.847699896064412	-0.057829	-0.404475	0.381445
Trial1	1	1	blindfold	counterclockwise	practice	Guided	1	-0.5	-0.5	20.31761	-0.78089	-1.45018	-1.29981	0.847699896064412	-0.088331	-0.378971	0.388836
Trial1	1	1	blindfold	counterclockwise	practice	Guided	1	-0.5	-0.5	20.3376	-0.7809	-1.45018	-1.29981	0.847703214171563	-0.090492	-0.302701	0.410081
Trial1	1	1	blindfold	counterclockwise	practice	Guided	1	-0.5	-0.5	20.3576	-0.7809	-1.45018	-1.29981	0.847703214171563	-0.042252	-0.315308	0.400577
Trial1	1	1	blindfold	counterclockwise	practice	Guided	1	-0.5	-0.5	20.37761	-0.7809	-1.45018	-1.29981	0.847703214171563	0.027206	-0.395508	0.38025
Trial1	1	1	blindfold	counterclockwise	practice	Guided	1	-0.5	-0.5	20.3976	-0.7809	-1.45018	-1.29981	0.847703214171563	-0.046721	-0.391164	0.366381
Trial1	1	1	blindfold	counterclockwise	practice	Guided	1	-0.5	-0.5	20.4176	-0.7809	-1.45018	-1.29981	0.847703214171563	-0.051531	-0.348751	0.396928
Trial1	1	1	blindfold	counterclockwise	practice	Guided	1	-0.5	-0.5	20.43761	-0.7809	-1.45018	-1.29981	0.847703214171563	-0.04312	-0.344422	0.391691
Trial1	1	1	blindfold	counterclockwise	practice	Guided	1	-0.5	-0.5	20.45761	-0.7809	-1.45018	-1.29981	0.847703214171563	-0.054142	-0.369715	0.430588
Trial1	1	1	blindfold	counterclockwise	practice	Guided	1	-0.5	-0.5	20.4776	-0.78091	-1.45018	-1.2998	0.847697084591418	-0.115983	-0.301819	0.462518
Trial1	1	1	blindfold	counterclockwise	practice	Guided	1	-0.5	-0.5	20.4976	-0.78091	-1.45018	-1.2998	0.847697084591418	-0.117291	-0.305958	0.449864
Trial1	1	1	blindfold	counterclockwise	practice	Guided	1	-0.5	-0.5	20.51761	-0.78091	-1.45018	-1.2998	0.847697084591418	-0.068146	-0.386267	0.448698
Trial1	1	1	blindfold	counterclockwise	practice	Guided	1	-0.5	-0.5	20.53761	-0.78092	-1.45018	-1.2998	0.847700402946148	-0.076968	-0.407318	0.449516
Trial1	1	1	blindfold	counterclockwise	practice	Guided	1	-0.5	-0.5	20.5576	-0.78092	-1.45018	-1.29979	0.847691067676578	-0.080474	-0.352197	0.458217
Trial1	1	1	blindfold	counterclockwise	practice	Guided	1	-0.5	-0.5	20.57761	-0.78092	-1.45018	-1.29979	0.847691067676578	-0.016247	-0.368923	0.472199
Trial1	1	1	blindfold	counterclockwise	practice	Guided	1	-0.5	-0.5	20.59761	-0.78092	-1.45018	-1.29979	0.847691067676578	-0.025082	-0.43652	0.47302
Trial1	1	1	blindfold	counterclockwise	practice	Guided	1	-0.5	-0.5	20.6176	-0.78092	-1.45018	-1.29979	0.847691067676578	-0.047191	-0.406787	0.475262
Trial1	1	1	blindfold	counterclockwise	practice	Guided	1	-0.5	-0.5	20.6376	-0.78093	-1.45018	-1.29979	0.847694366419881	-0.057817	-0.398208	0.45938
Trial1	1	1	blindfold	counterclockwise	practice	Guided	1	-0.5	-0.5	20.65761	-0.78093	-1.45019	-1.29978	0.847684918726862	-0.062672	-0.398097	0.455553
Trial1	1	1	blindfold	counterclockwise	practice	Guided	1	-0.5	-0.5	20.67761	-0.78093	-1.45019	-1.29978	0.847684918726862	-0.107775	-0.427486	0.451693
Trial1	1	1	blindfold	counterclockwise	practice	Guided	1	-0.5	-0.5	20.6976	-0.78093	-1.45019	-1.29978	0.847684918726862	-0.080357	-0.431594	0.414837
Trial1	1	1	blindfold	counterclockwise	practice	Guided	1	-0.5	-0.5	20.71761	-0.78094	-1.4502	-1.29978	0.847688237365089	-0.098479	-0.490719	0.412441
Trial1	1	1	blindfold	counterclockwise	practice	Guided	1	-0.5	-0.5	20.73761	-0.78094	-1.4502	-1.29978	0.847688237365089	-0.061669	-0.482128	0.463284
Trial1	1	1	blindfold	counterclockwise	practice	Guided	1	-0.5	-0.5	20.7576	-0.78094	-1.45021	-1.29978	0.847688237365089	-0.034162	-0.486252	0.510901
Trial1	1	1	blindfold	counterclockwise	practice	Guided	1	-0.5	-0.5	20.7776	-0.78094	-1.45022	-1.29978	0.847688237365089	-0.023603	-0.566599	0.441936
Trial1	1	1	blindfold	counterclockwise	practice	Guided	1	-0.5	-0.5	20.79761	-0.78094	-1.45023	-1.29978	0.847688237365089	-0.036477	-0.541208	0.405185
Trial1	1	1	blindfold	counterclockwise	practice	Guided	1	-0.5	-0.5	20.81761	-0.78094	-1.45024	-1.29978	0.847688237365089	0.031235	-0.570822	0.410485
Trial1	1	1	blindfold	counterclockwise	practice	Guided	1	-0.5	-0.5	20.8376	-0.78094	-1.45024	-1.29978	0.847688237365089	-0.0023739	-0.604673	0.430863
Trial1	1	1	blindfold	counterclockwise	practice	Guided	1	-0.5	-0.5	20.8576	-0.78094	-1.45025	-1.29979	0.847697685021121	0.012191	-0.6216	0.399617
Trial1	1	1	blindfold	counterclockwise	practice	Guided	1	-0.5	-0.5	20.87761	-0.78094	-1.4503	-1.29979	0.847697685021121	0.026684	-0.672382	0.326064
Trial1	1	1	blindfold	counterclockwise	practice	Guided	1	-0.5	-0.5	20.8976	-0.78094	-1.45031	-1.2998	0.847707020217818	-0.02552	-0.587746	0.340011
Trial1	1	1	blindfold	counterclockwise	practice	Guided	1	-0.5	-0.5	20.9176	-0.78094	-1.4503	-1.2998	0.847707020217818	-0.048481	-0.545428	0.376162
Trial1	1	1	blindfold	counterclockwise	practice	Guided	1	-0.5	-0.5	20.93761	-0.78094	-1.4503	-1.2998	0.847707020217818	-0.016262	-0.541183	0.330987
Trial1	1	1	blindfold	counterclockwise	practice	Guided	1	-0.5	-0.5	20.95761	-0.78094	-1.4503	-1.2998	0.847707020217818	-0.04056	-0.608892	0.324441
Trial1	1	1	blindfold	counterclockwise	practice	Guided	1	-0.5	-0.5	20.9776	-0.78095	-1.4503	-1.2998	0.847710319133508	-0.050613	-0.507329	0.397133
Trial1	1	1	blindfold	counterclockwise	practice	Guided	1	-0.5	-0.5	20.9976	-0.78095	-1.45029	-1.29981	0.847719766778603	-0.0055095	-0.490349	0.346913
Trial1	1	1	blindfold	counterclockwise	practice	Guided	1	-0.5	-0.5	21.01761	-0.78095	-1.45029	-1.29981	0.847719766778603	-0.036929	-0.549557	0.357444
Trial1	1	1	blindfold	counterclockwise	practice	Guided	1	-0.5	-0.5	21.03761	-0.78095	-1.45029	-1.29981	0.847719766778603	0.017006	-0.613034	0.317781
Trial1	1	1	blindfold	counterclockwise	practice	Guided	1	-0.5	-0.5	21.0576	-0.78095	-1.45029	-1.29982	0.84772921443669	0.02938	-0.60457	0.311237
Trial1	1	1	blindfold	counterclockwise	practice	Guided	1	-0.5	-0.5	21.07761	-0.78094	-1.45029	-1.29982	0.847725915594532	0.102337	-0.570716	0.278806
Trial1	1	1	blindfold	counterclockwise	practice	Guided	1	-0.5	-0.5	21.09761	-0.78094	-1.45029	-1.29982	0.847725915594532	0.04603	-0.570716	0.212962
Trial1	1	1	blindfold	counterclockwise	practice	Guided	1	-0.5	-0.5	21.1176	-0.78094	-1.45029	-1.29983	0.847735363302376	0.088065	-0.536861	0.2295
Trial1	1	1	blindfold	counterclockwise	practice	Guided	1	-0.5	-0.5	21.1376	-0.78094	-1.45028	-1.29983	0.847735363302376	0.097832	-0.528398	0.279067
Trial1	1	1	blindfold	counterclockwise	practice	Guided	1	-0.5	-0.5	21.15761	-0.78093	-1.45028	-1.29984	0.847741605079836	0.167188	-0.579163	0.216645
Trial1	1	1	blindfold	counterclockwise	practice	Guided	1	-0.5	-0.5	21.17761	-0.78091	-1.45031	-1.29985	0.847744323684272	0.167931	-0.706117	0.182617
Trial1	1	1	blindfold	counterclockwise	practice	Guided	1	-0.5	-0.5	21.1976	-0.7809	-1.45033	-1.29985	0.847741005619745	0.163458	-0.638408	0.180191
Trial1	1	1	blindfold	counterclockwise	practice	Guided	1	-0.5	-0.5	21.21761	-0.78089	-1.45032	-1.29985	0.847737687660513	0.158703	-0.511446	0.305974
Trial1	1	1	blindfold	counterclockwise	practice	Guided	1	-0.5	-0.5	21.23761	-0.78088	-1.4503	-1.29984	0.847725034326678	0.192422	-0.553739	0.426983
Trial1	1	1	blindfold	counterclockwise	practice	Guided	1	-0.5	-0.5	21.2576	-0.7808601	-1.4503	-1.29983	0.847708877864724	0.168959	-0.701852	0.444036
Trial1	1	1	blindfold	counterclockwise	practice	Guided	1	-0.5	-0.5	21.2776	-0.78085	-1.45033	-1.29983	0.847705540504096	0.131642	-0.651071	0.391028
Trial1	1	1	blindfold	counterclockwise	practice	Guided	1	-0.5	-0.5	21.29761	-0.78084	-1.45033	-1.29982	0.847692774919581	0.171487	-0.591826	0.426517
Trial1	1	1	blindfold	counterclockwise	practice	Guided	1	-0.5	-0.5	21.31761	-0.78083	-1.45033	-1.29979	0.847661245439986	0.269387	-0.761098	0.546912
Trial1	1	1	blindfold	counterclockwise	practice	Guided	1	-0.5	-0.5	21.3376	-0.78078	-1.45037	-1.29976	0.847616446790193	0.205708	-0.964224	0.621326
Trial1	1	1	blindfold	counterclockwise	practice	Guided	1	-0.5	-0.5	21.3576	-0.78074	-1.45044	-1.29974	0.847584189868134	0.157499	-1.103873	0.672961
Trial1	1	1	blindfold	counterclockwise	practice	Guided	1	-0.5	-0.5	21.37761	-0.78071	-1.45057	-1.29972	0.847555343266842	0.403378	-1.404331	0.629701
Trial1	1	1	blindfold	counterclockwise	practice	Guided	1	-0.5	-0.5	21.3976	-0.7806301	-1.45063	-1.29969	0.847500640290215	0.575448	-1.332391	0.649267
Trial1	1	1	blindfold	counterclockwise	practice	Guided	1	-0.5	-0.5	21.4176	-0.78039	-1.45065	-1.29963	0.847364474050078	0.776488	-1.205437	0.771346
Trial1	1	1	blindfold	counterclockwise	practice	Guided	1	-0.5	-0.5	21.43761	-0.77982	-1.45061	-1.29953	0.847081763538859	1.05856	-1.040396	0.981952
Trial1	1	1	blindfold	counterclockwise	practice	Guided	1	-0.5	-0.5	21.45761	-0.77868	-1.45054	-1.29923	0.846422521038911	1.249356	-0.888052	1.222198
Trial1	1	1	blindfold	counterclockwise	practice	Guided	1	-0.5	-0.5	21.4776	-0.77405	-1.45042	-1.29909	0.844776942785809	1.289551	-0.816111	1.857786
Trial1	1	1	blindfold	counterclockwise	practice	Guided	1	-0.5	-0.5	21.4976	-0.77035	-1.45041	-1.29899	0.843489289565574	1.362556	-0.79072	2.006844
Trial1	1	1	blindfold	counterclockwise	practice	Guided	1	-0.5	-0.5	21.51761	-0.76621	-1.45041	-1.29892	0.84210509880448	1.378511	-0.782257	2.170552
Trial1	1	1	blindfold	counterclockwise	practice	Guided	1	-0.5	-0.5	21.53761	-0.76115	-1.4504	-1.29884	0.840443182359668	1.533917	-0.824575	2.302879
Trial1	1	1	blindfold	counterclockwise	practice	Guided	1	-0.5	-0.5	21.5576	-0.755	-1.4504	-1.29866	0.838381092883164	1.736856	-0.642607	2.510961
Trial1	1	1	blindfold	counterclockwise	practice	Guided	1	-0.5	-0.5	21.57761	-0.7396	-1.45018	-1.29852	0.833691970811475	2.048197	-0.0034911	2.989005
Trial1	1	1	blindfold	counterclockwise	practice	Guided	1	-0.5	-0.5	21.59761	-0.7292401	-1.44995	-1.29838	0.830639306217904	2.008544	0.334993	3.261271
Trial1	1	1	blindfold	counterclockwise	practice	Guided	1	-0.5	-0.5	21.6176	-0.71855	-1.44979	-1.29824	0.827617741484643	1.918602	0.444898	3.580776
Trial1	1	1	blindfold	counterclockwise	practice	Guided	1	-0.5	-0.5	21.6376	-0.70647	-1.44976	-1.29813	0.824403675111913	1.875517	0.385539	3.730624
Trial1	1	1	blindfold	counterclockwise	practice	Guided	1	-0.5	-0.5	21.65761	-0.69295	-1.4498	-1.29801	0.821005371785222	1.923951	0.114622	3.914789
Trial1	1	1	blindfold	counterclockwise	practice	Guided	1	-0.5	-0.5	21.67761	-0.66355	-1.45013	-1.29802	0.814606971518026	1.535866	-0.274609	4.002775
Trial1	1	1	blindfold	counterclockwise	practice	Guided	1	-0.5	-0.5	21.6976	-0.64715	-1.45013	-1.29807	0.81152249998474	1.312877	0.097817	3.810198
Trial1	1	1	blindfold	counterclockwise	practice	Guided	1	-0.5	-0.5	21.71761	-0.63068	-1.44993	-1.29812	0.808747697409867	1.092837	0.533609	3.74292
Trial1	1	1	blindfold	counterclockwise	practice	Guided	1	-0.5	-0.5	21.73761	-0.61346	-1.44973	-1.29815	0.806173991552001	0.900011	0.690186	3.680905
Trial1	1	1	blindfold	counterclockwise	practice	Guided	1	-0.5	-0.5	21.7576	-0.5962	-1.44967	-1.29811	0.803886822380734	0.914471	0.470112	3.689499
Trial1	1	1	blindfold	counterclockwise	practice	Guided	1	-0.5	-0.5	21.7776	-0.56253	-1.44987	-1.29808	0.800525852498169	0.904743	0.072197	3.849004
Trial1	1	1	blindfold	counterclockwise	practice	Guided	1	-0.5	-0.5	21.79761	-0.54555	-1.44995	-1.29811	0.799408773236363	0.896246	0.110263	3.737331
Trial1	1	1	blindfold	counterclockwise	practice	Guided	1	-0.5	-0.5	21.81761	-0.52786	-1.44996	-1.29817	0.798656046516965	1.021313	0.012908	3.662085
Trial1	1	1	blindfold	counterclockwise	practice	Guided	1	-0.5	-0.5	21.8376	-0.5104	-1.45001	-1.29824	0.798307692506994	1.129166	-0.029394	3.500798
Trial1	1	1	blindfold	counterclockwise	practice	Guided	1	-0.5	-0.5	21.8576	-0.49262	-1.45004	-1.2983	0.798334139937257	1.187373	-0.088617	3.435879
Trial1	1	1	blindfold	counterclockwise	practice	Guided	1	-0.5	-0.5	21.87761	-0.45548	-1.44991	-1.29832	0.799560468289828	1.041635	0.347169	3.386427
Trial1	1	1	blindfold	counterclockwise	practice	Guided	1	-0.5	-0.5	21.8976	-0.43681	-1.44981	-1.29832	0.800817012801506	1.109174	0.461316	3.321726
Trial1	1	1	blindfold	counterclockwise	practice	Guided	1	-0.5	-0.5	21.9176	-0.41791	-1.44978	-1.29829	0.802499668717357	1.009157	0.270779	3.439214
Trial1	1	1	blindfold	counterclockwise	practice	Guided	1	-0.5	-0.5	21.93761	-0.39818	-1.44984	-1.29829	0.804757266299944	1.143401	0.241094	3.459301
Trial1	1	1	blindfold	counterclockwise	practice	Guided	1	-0.5	-0.5	21.95761	-0.37814	-1.4499	-1.29836	0.807606556274305	1.03906	0.09717	3.517761
Trial1	1	1	blindfold	counterclockwise	practice	Guided	1	-0.5	-0.5	21.9776	-0.3384	-1.45008	-1.29848	0.814668596707851	1.017027	-0.486753	2.989577
Trial1	1	1	blindfold	counterclockwise	practice	Guided	1	-0.5	-0.5	21.9976	-0.31815	-1.45022	-1.29856	0.819003992168013	1.04644	-0.681387	2.843084
Trial1	1	1	blindfold	counterclockwise	practice	Guided	1	-0.5	-0.5	22.01761	-0.29771	-1.45032	-1.29858	0.823802974328203	1.060157	-0.605215	2.824599
Trial1	1	1	blindfold	counterclockwise	practice	Guided	1	-0.5	-0.5	22.03761	-0.27649	-1.45033	-1.29855	0.829240029932064	1.091071	-0.516347	2.918632
Trial1	1	1	blindfold	counterclockwise	practice	Guided	1	-0.5	-0.5	22.0576	-0.25574	-1.45027	-1.29862	0.835138803320019	0.964516	-0.39352	2.850239
Trial1	1	1	blindfold	counterclockwise	practice	Guided	1	-0.5	-0.5	22.07761	-0.21377	-1.45024	-1.29861	0.848354588359671	0.824044	-0.651545	2.724947
Trial1	1	1	blindfold	counterclockwise	practice	Guided	1	-0.5	-0.5	22.09761	-0.19273	-1.45029	-1.2986	0.855673272793438	0.757305	-0.520347	2.854919
Trial1	1	1	blindfold	counterclockwise	practice	Guided	1	-0.5	-0.5	22.1176	-0.17048	-1.45025	-1.29862	0.863931312716191	0.754849	-0.372126	2.735174
Trial1	1	1	blindfold	counterclockwise	practice	Guided	1	-0.5	-0.5	22.1376	-0.15017	-1.45022	-1.29867	0.871925962650117	0.74498	-0.587894	2.64075
Trial1	1	1	blindfold	counterclockwise	practice	Guided	1	-0.5	-0.5	22.15761	-0.12798	-1.45029	-1.29883	0.881208434809917	0.756255	-0.765629	2.47829
Trial1	1	1	blindfold	counterclockwise	practice	Guided	1	-0.5	-0.5	22.17761	-0.08654	-1.45047	-1.29888	0.899532321166884	0.725722	-1.057624	2.227069
Trial1	1	1	blindfold	counterclockwise	practice	Guided	1	-0.5	-0.5	22.1976	-0.066084	-1.45051	-1.29885	0.909089937692609	0.617838	-0.968756	2.305647
Trial1	1	1	blindfold	counterclockwise	practice	Guided	1	-0.5	-0.5	22.21761	-0.045842	-1.45049	-1.2988	0.918880249412988	0.523482	-0.879888	2.467535
Trial1	1	1	blindfold	counterclockwise	practice	Guided	1	-0.5	-0.5	22.23761	-0.025879	-1.45044	-1.2988	0.928909118169898	0.480709	-0.850265	2.381053
Trial1	1	1	blindfold	counterclockwise	practice	Guided	1	-0.5	-0.5	22.2576	-0.005672	-1.45043	-1.2989	0.93946857524417	0.34044	-0.943365	2.302558
Trial1	1	1	blindfold	counterclockwise	practice	Guided	1	-0.5	-0.5	22.2776	0.032509	-1.45055	-1.29893	0.960132833120358	0.026476	-1.184578	2.122446
Trial1	1	1	blindfold	counterclockwise	practice	Guided	1	-0.5	-0.5	22.29761	0.050274	-1.45059	-1.29891	0.970081701215603	0.056381	-1.193041	2.198337
Trial1	1	1	blindfold	counterclockwise	practice	Guided	1	-0.5	-0.5	22.31761	0.067294	-1.45062	-1.29886	0.979795846390746	0.050344	-1.375009	2.295059
Trial1	1	1	blindfold	counterclockwise	practice	Guided	1	-0.5	-0.5	22.3376	0.083576	-1.45067	-1.2988	0.989263552244996	0.239809	-1.497731	2.40643
Trial1	1	1	blindfold	counterclockwise	practice	Guided	1	-0.5	-0.5	22.3576	0.099626	-1.45074	-1.29861	0.998663719151983	0.249923	-1.527353	2.579486
Trial1	1	1	blindfold	counterclockwise	practice	Guided	1	-0.5	-0.5	22.37761	0.12882	-1.45077	-1.29852	1.01639005105563	0.045713	-1.446949	2.988756
Trial1	1	1	blindfold	counterclockwise	practice	Guided	1	-0.5	-0.5	22.3976	0.14186	-1.45072	-1.29845	1.02445432387808	0.033729	-1.281909	3.093731
Trial1	1	1	blindfold	counterclockwise	practice	Guided	1	-0.5	-0.5	22.4176	0.1541	-1.45065	-1.29835	1.03208986825937	0.02847	-1.14226	3.308029
Trial1	1	1	blindfold	counterclockwise	practice	Guided	1	-0.5	-0.5	22.43761	0.16568	-1.45061	-1.29826	1.03939830482738	0.36178	-1.319995	3.492101
Trial1	1	1	blindfold	counterclockwise	practice	Guided	1	-0.5	-0.5	22.45761	0.17714	-1.45065	-1.29821	1.04673674815367	0.559733	-1.506194	3.543771
Trial1	1	1	blindfold	counterclockwise	practice	Guided	1	-0.5	-0.5	22.4776	0.19871	-1.4509	-1.29823	1.06083301328926	0.852828	-1.963229	3.515609
Trial1	1	1	blindfold	counterclockwise	practice	Guided	1	-0.5	-0.5	22.4976	0.20864	-1.45097	-1.2982	1.06737712199295	0.779349	-1.815116	3.582221
Trial1	1	1	blindfold	counterclockwise	practice	Guided	1	-0.5	-0.5	22.51761	0.21899	-1.45091	-1.2981	1.07420213127994	0.842224	-1.535817	3.845839
Trial1	1	1	blindfold	counterclockwise	practice	Guided	1	-0.5	-0.5	22.53761	0.22889	-1.4508	-1.29795	1.08074274647693	0.934628	-1.391936	4.144153
Trial1	1	1	blindfold	counterclockwise	practice	Guided	1	-0.5	-0.5	22.5576	0.23935	-1.4507	-1.29767	1.08761934930673	1.08382	-1.404631	4.444653
Trial1	1	1	blindfold	counterclockwise	practice	Guided	1	-0.5	-0.5	22.57761	0.25893	-1.45075	-1.29761	1.10097971564957	1.188776	-1.662771	4.784283
Trial1	1	1	blindfold	counterclockwise	practice	Guided	1	-0.5	-0.5	22.59761	0.26929	-1.45081	-1.29762	1.10815372185444	1.090028	-1.654307	4.748415
Trial1	1	1	blindfold	counterclockwise	practice	Guided	1	-0.5	-0.5	22.6176	0.28261	-1.45081	-1.29764	1.11745609147142	0.871323	-1.493499	4.662382
Trial1	1	1	blindfold	counterclockwise	practice	Guided	1	-0.5	-0.5	22.6376	0.28943	-1.45078	-1.2975	1.1221434782488	0.707959	-1.459645	4.850332
Trial1	1	1	blindfold	counterclockwise	practice	Guided	1	-0.5	-0.5	22.65761	0.29982	-1.45071	-1.28959	1.12390587313831	0.47527	-1.150723	5.039668
Trial1	1	1	blindfold	counterclockwise	practice	Guided	1	-0.5	-0.5	22.67761	0.30191	-1.45045	-1.28159	1.11979577306422	2.665039	-1.59083	3.175927
Trial1	1	1	blindfold	counterclockwise	practice	Guided	1	-0.5	-0.5	22.6976	0.30135	-1.45082	-1.27178	1.1125673950798	3.41086	-3.499372	3.240123
Trial1	1	1	blindfold	counterclockwise	practice	Guided	1	-0.5	-0.5	22.71761	0.30153	-1.4515	-1.26103	1.10526781580939	3.500763	-3.355491	2.466081
Trial1	1	1	blindfold	counterclockwise	practice	Guided	1	-0.5	-0.5	22.73761	0.30169	-1.45171	-1.24934	1.09736839633354	3.188515	-3.338564	2.10843
Trial1	1	1	blindfold	counterclockwise	practice	Guided	1	-0.5	-0.5	22.7576	0.30163	-1.45172	-1.22462	1.0805946342324	2.946324	-3.135437	2.085961
Trial1	1	1	blindfold	counterclockwise	practice	Guided	1	-0.5	-0.5	22.7776	0.3014	-1.45121	-1.21074	1.0711644479604	2.872766	-2.047865	2.243038
Trial1	1	1	blindfold	counterclockwise	practice	Guided	1	-0.5	-0.5	22.79761	0.30144	-1.45104	-1.19484	1.06071138235317	3.239054	-2.234064	2.309058
Trial1	1	1	blindfold	counterclockwise	practice	Guided	1	-0.5	-0.5	22.81761	0.30153	-1.45112	-1.17945	1.05076291178268	3.102619	-2.847675	2.165087
Trial1	1	1	blindfold	counterclockwise	practice	Guided	1	-0.5	-0.5	22.8376	0.30154	-1.45135	-1.16257	1.03993526518607	2.813877	-3.249696	2.079078
Trial1	1	1	blindfold	counterclockwise	practice	Guided	1	-0.5	-0.5	22.8576	0.30143	-1.45162	-1.13011	1.019474702043	2.528814	-3.715194	1.393381
Trial1	1	1	blindfold	counterclockwise	practice	Guided	1	-0.5	-0.5	22.87761	0.30116	-1.45201	-1.11493	1.00994864054353	2.086328	-4.032579	1.001077
Trial1	1	1	blindfold	counterclockwise	practice	Guided	1	-0.5	-0.5	22.8976	0.30105	-1.45198	-1.09995	1.00081020373365	1.815112	-3.550154	1.200022
Trial1	1	1	blindfold	counterclockwise	practice	Guided	1	-0.5	-0.5	22.9176	0.30092	-1.45184	-1.0847	0.991638487783844	1.660253	-3.473981	1.702292
Trial1	1	1	blindfold	counterclockwise	practice	Guided	1	-0.5	-0.5	22.93761	0.30083	-1.45171	-1.06856	0.982135010008787	1.495074	-3.11851	1.708079
Trial1	1	1	blindfold	counterclockwise	practice	Guided	1	-0.5	-0.5	22.95761	0.30075	-1.45158	-1.03682	0.964041613437163	1.371841	-3.04657	1.459182
Trial1	1	1	blindfold	counterclockwise	practice	Guided	1	-0.5	-0.5	22.9776	0.3006	-1.45155	-1.02078	0.955077024108778	1.038712	-2.970397	0.907206
Trial1	1	1	blindfold	counterclockwise	practice	Guided	1	-0.5	-0.5	22.9976	0.30054	-1.45152	-1.00531	0.946679685406515	1.082344	-2.991556	1.136159
Trial1	1	1	blindfold	counterclockwise	practice	Guided	1	-0.5	-0.5	23.01761	0.30054	-1.45147	-0.98981	0.938497798694857	1.238374	-2.864602	1.130318
Trial1	1	1	blindfold	counterclockwise	practice	Guided	1	-0.5	-0.5	23.03761	0.3006	-1.45146	-0.97366	0.930222627041013	1.359096	-2.940775	1.374579
Trial1	1	1	blindfold	counterclockwise	practice	Guided	1	-0.5	-0.5	23.0576	0.30067	-1.45145	-0.941	0.914086118551101	1.534947	-2.911152	1.479625
Trial1	1	1	blindfold	counterclockwise	practice	Guided	1	-0.5	-0.5	23.07761	0.30071	-1.45144	-0.92425	0.906159235724815	1.314483	-2.945006	1.731094
Trial1	1	1	blindfold	counterclockwise	practice	Guided	1	-0.5	-0.5	23.09761	0.30065	-1.45147	-0.9069901	0.898154399448473	1.150731	-3.139669	1.703135
Trial1	1	1	blindfold	counterclockwise	practice	Guided	1	-0.5	-0.5	23.1176	0.30057	-1.45153	-0.88956	0.890319787509208	1.062943	-3.262391	1.464021
Trial1	1	1	blindfold	counterclockwise	practice	Guided	1	-0.5	-0.5	23.1376	0.30052	-1.45164	-0.8717	0.882605889769168	0.961039	-3.533227	1.140209
Trial1	1	1	blindfold	counterclockwise	practice	Guided	1	-0.5	-0.5	23.15761	0.30049	-1.4517	-0.83682	0.868465280727334	0.915306	-3.203146	1.369559
Trial1	1	1	blindfold	counterclockwise	practice	Guided	1	-0.5	-0.5	23.17761	0.30044	-1.45147	-0.81869	0.861549495048215	0.816922	-2.978861	1.167887
Trial1	1	1	blindfold	counterclockwise	practice	Guided	1	-0.5	-0.5	23.1976	0.30042	-1.45151	-0.80126	0.855236656531707	0.78232	-3.253928	1.14125
Trial1	1	1	blindfold	counterclockwise	practice	Guided	1	-0.5	-0.5	23.21761	0.30039	-1.4516	-0.78427	0.849372486340979	0.725229	-3.347027	0.714225
Trial1	1	1	blindfold	counterclockwise	practice	Guided	1	-0.5	-0.5	23.23761	0.30037	-1.45167	-0.7672	0.843793805169071	0.766664	-3.296246	0.884295
Trial1	1	1	blindfold	counterclockwise	practice	Guided	1	-0.5	-0.5	23.2576	0.30035	-1.45164	-0.7357	0.834334845517188	0.657091	-3.114278	0.740813
Trial1	1	1	blindfold	counterclockwise	practice	Guided	1	-0.5	-0.5	23.2776	0.30028	-1.45172	-0.72093	0.830215736124549	0.371015	-3.863307	0.043875
Trial1	1	1	blindfold	counterclockwise	practice	Guided	1	-0.5	-0.5	23.29761	0.30021	-1.45187	-0.70775	0.826738238166523	0.240698	-3.863307	0.079142
Trial1	1	1	blindfold	counterclockwise	practice	Guided	1	-0.5	-0.5	23.31761	0.30013	-1.4519	-0.6955301	0.823674714627453	0.058781	-3.363955	-0.038243
Trial1	1	1	blindfold	counterclockwise	practice	Guided	1	-0.5	-0.5	23.3376	0.30006	-1.45174	-0.68328	0.820784725217167	0.040643	-3.148133	0.768103
Trial1	1	1	blindfold	counterclockwise	practice	Guided	1	-0.5	-0.5	23.3576	0.30003	-1.45155	-0.65826	0.81553308549653	-0.0085969	-2.606462	1.270413
Trial1	1	1	blindfold	counterclockwise	practice	Guided	1	-0.5	-0.5	23.37761	0.30006	-1.45128	-0.64434	0.812976038665077	0.247397	-2.382177	1.614027
Trial1	1	1	blindfold	counterclockwise	practice	Guided	1	-0.5	-0.5	23.3976	0.30012	-1.4512	-0.62987	0.810591280710225	0.369308	-2.255223	1.968484
Trial1	1	1	blindfold	counterclockwise	practice	Guided	1	-0.5	-0.5	23.4176	0.30017	-1.45112	-0.61422	0.808281046158815	0.375427	-2.069024	2.221065
Trial1	1	1	blindfold	counterclockwise	practice	Guided	1	-0.5	-0.5	23.43761	0.3002	-1.45105	-0.59691	0.806046904694078	0.478268	-2.195978	2.30564
Trial1	1	1	blindfold	counterclockwise	practice	Guided	1	-0.5	-0.5	23.45761	0.30023	-1.45109	-0.56141	0.802582853366531	0.515522	-2.496436	1.870147
Trial1	1	1	blindfold	counterclockwise	practice	Guided	1	-0.5	-0.5	23.4776	0.30024	-1.45141	-0.54315	0.801402488834683	0.408921	-3.287782	0.969927
Trial1	1	1	blindfold	counterclockwise	practice	Guided	1	-0.5	-0.5	23.4976	0.30022	-1.45159	-0.52592	0.800639692248359	0.418857	-3.431663	0.747599
Trial1	1	1	blindfold	counterclockwise	practice	Guided	1	-0.5	-0.5	23.51761	0.30018	-1.45174	-0.50921	0.800232989418765	0.207818	-3.617863	0.780045
Trial1	1	1	blindfold	counterclockwise	practice	Guided	1	-0.5	-0.5	23.53761	0.3001	-1.45182	-0.4926	0.800134218483598	0.0064848	-3.63479	0.699364
Trial1	1	1	blindfold	counterclockwise	practice	Guided	1	-0.5	-0.5	23.5576	0.29998	-1.45183	-0.46181	0.800891066469262	-0.126144	-3.749048	0.676444
Trial1	1	1	blindfold	counterclockwise	practice	Guided	1	-0.5	-0.5	23.57761	0.29985	-1.4517	-0.44684	0.801614613516463	-0.459558	-3.088888	0.83306
Trial1	1	1	blindfold	counterclockwise	practice	Guided	1	-0.5	-0.5	23.59761	0.29979	-1.45154	-0.43175	0.802696766279339	-0.499109	-2.974629	0.650756
Trial1	1	1	blindfold	counterclockwise	practice	Guided	1	-0.5	-0.5	23.6176	0.29975	-1.45149	-0.41722	0.804022755815221	-0.51952	-3.033874	0.515218
Trial1	1	1	blindfold	counterclockwise	practice	Guided	1	-0.5	-0.5	23.6376	0.29974	-1.45151	-0.40378	0.805507529303274	-0.479513	-3.270855	0.516916
Trial1	1	1	blindfold	counterclockwise	practice	Guided	1	-0.5	-0.5	23.65761	0.29975	-1.45161	-0.3785	0.808926644751696	-0.410759	-3.270855	0.381221
Trial1	1	1	blindfold	counterclockwise	practice	Guided	1	-0.5	-0.5	23.67761	0.29974	-1.45164	-0.36693	0.810735293863789	-0.650191	-3.169292	0.453941
Trial1	1	1	blindfold	counterclockwise	practice	Guided	1	-0.5	-0.5	23.6976	0.29969	-1.45162	-0.35599	0.812553377558954	-0.707421	-3.435895	0.438548
Trial1	1	1	blindfold	counterclockwise	practice	Guided	1	-0.5	-0.5	23.71761	0.29963	-1.45168	-0.34559	0.814401967392918	-0.927383	-3.431663	0.188421
Trial1	1	1	blindfold	counterclockwise	practice	Guided	1	-0.5	-0.5	23.73761	0.29955	-1.45174	-0.3363	0.816135952012003	-1.014299	-3.609399	0.331355
Trial1	1	1	blindfold	counterclockwise	practice	Guided	1	-0.5	-0.5	23.7576	0.2995	-1.45179	-0.32014	0.819481451776167	-0.998702	-3.528995	0.377959
Trial1	1	1	blindfold	counterclockwise	practice	Guided	1	-0.5	-0.5	23.7776	0.29954	-1.45182	-0.31328	0.821053316379122	-0.751976	-3.79983	0.090708
Trial1	1	1	blindfold	counterclockwise	practice	Guided	1	-0.5	-0.5	23.79761	0.2996	-1.45187	-0.30774	0.822389247699554	-0.770243	-3.70673	-0.027672
Trial1	1	1	blindfold	counterclockwise	practice	Guided	1	-0.5	-0.5	23.81761	0.29962	-1.45186	-0.30333	0.823450809492062	-0.782274	-3.68134	-0.154592
Trial1	1	1	blindfold	counterclockwise	practice	Guided	1	-0.5	-0.5	23.8376	0.2996	-1.45184	-0.29995	0.824245211867002	-0.982297	-3.617863	-0.159645
Trial1	1	1	blindfold	counterclockwise	practice	Guided	1	-0.5	-0.5	23.8576	0.29953	-1.45181	-0.2966	0.824996840316257	-1.149342	-3.550154	-0.112875
Trial1	1	1	blindfold	counterclockwise	practice	Guided	1	-0.5	-0.5	23.87761	0.29934	-1.45174	-0.29634	0.824876863022787	-1.568603	-3.461286	0.085936
Trial1	1	1	blindfold	counterclockwise	practice	Guided	1	-0.5	-0.5	23.8976	0.29928	-1.45172	-0.29633	0.824821200897037	-1.692108	-3.198914	0.248196
Trial1	1	1	blindfold	counterclockwise	practice	Guided	1	-0.5	-0.5	23.9176	0.29927	-1.45168	-0.29631	0.824816435556316	-1.734807	-3.16506	0.397432
Trial1	1	1	blindfold	counterclockwise	practice	Guided	1	-0.5	-0.5	23.93761	0.29926	-1.45165	-0.2963	0.824809205081878	-1.683324	-3.114278	0.345105
Trial1	1	1	blindfold	counterclockwise	practice	Guided	1	-0.5	-0.5	23.95761	0.29925	-1.45164	-0.2963	0.82479953056416	-1.652878	-3.296246	0.266539
Trial1	1	1	blindfold	counterclockwise	practice	Guided	1	-0.5	-0.5	23.9776	0.29924	-1.45169	-0.29631	0.824787354157652	-1.488014	-3.723658	-0.231299
Trial1	1	1	blindfold	counterclockwise	practice	Guided	1	-0.5	-0.5	23.9976	0.29924	-1.45178	-0.29635	0.824777477948383	-1.395191	-3.986029	-0.566411
Trial1	1	1	blindfold	counterclockwise	practice	Guided	1	-0.5	-0.5	24.01761	0.29925	-1.45188	-0.29641	0.824772370758195	-1.229377	-4.138374	-0.869708
Trial1	1	1	blindfold	counterclockwise	practice	Guided	1	-0.5	-0.5	24.03761	0.29927	-1.45199	-0.2966	0.824744873150859	-1.112341	-4.354196	-1.272028
Trial1	1	1	blindfold	counterclockwise	practice	Guided	1	-0.5	-0.5	24.0576	0.29931	-1.45212	-0.2983	0.824366038172051	-1.047057	-4.591177	-1.710434
Trial1	1	1	blindfold	counterclockwise	practice	Guided	1	-0.5	-0.5	24.07761	0.2994	-1.45241	-0.29955	0.824148388691285	-1.281095	-5.107456	-1.565929
Trial1	1	1	blindfold	counterclockwise	practice	Guided	1	-0.5	-0.5	24.09761	0.29936	-1.45248	-0.30107	0.823741199586763	-1.487328	-4.574249	-1.727038
Trial1	1	1	blindfold	counterclockwise	practice	Guided	1	-0.5	-0.5	24.1176	0.29928	-1.45242	-0.3029	0.823223511647397	-1.671837	-5.149774	-1.782014
Trial1	1	1	blindfold	counterclockwise	practice	Guided	1	-0.5	-0.5	24.1376	0.2992	-1.45252	-0.30502	0.822640769746757	-1.757101	-5.149774	-1.769212
Trial1	1	1	blindfold	counterclockwise	practice	Guided	1	-0.5	-0.5	24.15761	0.29914	-1.45256	-0.31001	0.821413968350219	-1.852673	-5.272496	-1.727429
Trial1	1	1	blindfold	counterclockwise	practice	Guided	1	-0.5	-0.5	24.17761	0.29914	-1.45291	-0.31309	0.820707036817586	-1.629209	-6.355837	-2.406306
Trial1	1	1	blindfold	counterclockwise	practice	Guided	1	-0.5	-0.5	24.1976	0.29917	-1.45313	-0.31721	0.81980781711792	-1.650786	-6.609745	-2.70581
Trial1	1	1	blindfold	counterclockwise	practice	Guided	1	-0.5	-0.5	24.21761	0.29917	-1.45328	-0.32191	0.818772684258202	-1.749652	-6.6436	-2.878595
Trial1	1	1	blindfold	counterclockwise	practice	Guided	1	-0.5	-0.5	24.23761	0.29913	-1.45333	-0.32726	0.817586628127218	-1.904459	-6.829799	-2.620909
Trial1	1	1	blindfold	counterclockwise	practice	Guided	1	-0.5	-0.5	24.2576	0.29908	-1.45336	-0.33945	0.815049154014559	-1.995291	-6.508182	-2.587218
Trial1	1	1	blindfold	counterclockwise	practice	Guided	1	-0.5	-0.5	24.2776	0.29895	-1.45314	-0.34593	0.813669890469657	-2.22099	-6.156943	-2.055175
Trial1	1	1	blindfold	counterclockwise	practice	Guided	1	-0.5	-0.5	24.29761	0.29889	-1.4531	-0.35225	0.812437864157884	-2.306928	-6.351605	-2.029652
Trial1	1	1	blindfold	counterclockwise	practice	Guided	1	-0.5	-0.5	24.31761	0.29887	-1.45317	-0.35868	0.811273450906162	-2.205578	-6.660527	-2.007968
Trial1	1	1	blindfold	counterclockwise	practice	Guided	1	-0.5	-0.5	24.3376	0.29889	-1.4533	-0.36549	0.810134659439744	-2.096901	-6.749395	-2.524139
Trial1	1	1	blindfold	counterclockwise	practice	Guided	1	-0.5	-0.5	24.3576	0.29894	-1.45342	-0.38133	0.80770520679612	-2.026985	-7.015998	-2.878187
Trial1	1	1	blindfold	counterclockwise	practice	Guided	1	-0.5	-0.5	24.37761	0.29905	-1.45358	-0.39024	0.806553264772326	-1.837647	-7.13872	-2.93221
Trial1	1	1	blindfold	counterclockwise	practice	Guided	1	-0.5	-0.5	24.3976	0.29908	-1.45357	-0.39989	0.805326541509181	-1.883835	-7.142952	-2.900607
Trial1	1	1	blindfold	counterclockwise	practice	Guided	1	-0.5	-0.5	24.4176	0.29906	-1.45358	-0.41028	0.80408117952338	-1.97912	-7.307992	-2.963745
Trial1	1	1	blindfold	counterclockwise	practice	Guided	1	-0.5	-0.5	24.43761	0.29902	-1.4536	-0.42165	0.802852210470909	-2.080086	-7.117561	-2.906025
Trial1	1	1	blindfold	counterclockwise	practice	Guided	1	-0.5	-0.5	24.45761	0.29896	-1.45354	-0.44549	0.800817346125178	-2.212912	-6.821335	-2.920063
Trial1	1	1	blindfold	counterclockwise	practice	Guided	1	-0.5	-0.5	24.4776	0.29896	-1.45353	-0.45879	0.800022090814601	-1.818352	-7.312224	-2.993451
Trial1	1	1	blindfold	counterclockwise	practice	Guided	1	-0.5	-0.5	24.4976	0.29904	-1.45362	-0.47256	0.799511042458584	-1.668049	-7.333383	-3.360559
Trial1	1	1	blindfold	counterclockwise	practice	Guided	1	-0.5	-0.5	24.51761	0.29913	-1.45367	-0.48749	0.799227935600091	-1.597181	-7.193734	-3.067041
Trial1	1	1	blindfold	counterclockwise	practice	Guided	1	-0.5	-0.5	24.53761	0.29919	-1.45361	-0.5026	0.799194243917863	-1.589905	-7.062548	-2.940413
Trial1	1	1	blindfold	counterclockwise	practice	Guided	1	-0.5	-0.5	24.5576	0.29922	-1.45352	-0.53443	0.799961266778428	-1.521786	-6.867885	-2.781529
Trial1	1	1	blindfold	counterclockwise	practice	Guided	1	-0.5	-0.5	24.57761	0.29924	-1.45327	-0.55149	0.800896864504132	-1.551763	-6.118856	-2.568443
Trial1	1	1	blindfold	counterclockwise	practice	Guided	1	-0.5	-0.5	24.59761	0.29925	-1.45309	-0.56846	0.802176628354915	-1.4102	-5.983439	-2.41433
Trial1	1	1	blindfold	counterclockwise	practice	Guided	1	-0.5	-0.5	24.6176	0.29929	-1.45304	-0.58641	0.803947263388905	-1.268094	-6.334678	-2.508627
Trial1	1	1	blindfold	counterclockwise	practice	Guided	1	-0.5	-0.5	24.6376	0.29936	-1.4531	-0.60436	0.806143552483521	-1.082503	-6.224651	-2.579968
Trial1	1	1	blindfold	counterclockwise	practice	Guided	1	-0.5	-0.5	24.65761	0.29945	-1.4531	-0.64206	0.811973712241698	-0.912913	-6.186565	-2.593211
Trial1	1	1	blindfold	counterclockwise	practice	Guided	1	-0.5	-0.5	24.67761	0.29962	-1.45301	-0.66217	0.815899047073865	-0.749478	-5.886107	-2.177842
Trial1	1	1	blindfold	counterclockwise	practice	Guided	1	-0.5	-0.5	24.6976	0.29965	-1.45291	-0.68203	0.820106744861509	-0.75009	-5.560259	-2.270247
Trial1	1	1	blindfold	counterclockwise	practice	Guided	1	-0.5	-0.5	24.71761	0.29963	-1.45281	-0.70216	0.824788931116261	-0.771005	-5.61104	-2.207994
Trial1	1	1	blindfold	counterclockwise	practice	Guided	1	-0.5	-0.5	24.73761	0.2996	-1.45275	-0.72258	0.830001223858456	-0.847843	-5.276728	-2.089372
Trial1	1	1	blindfold	counterclockwise	practice	Guided	1	-0.5	-0.5	24.7576	0.29957	-1.45269	-0.76455	0.842198826050922	-0.867243	-5.293655	-1.959768
Trial1	1	1	blindfold	counterclockwise	practice	Guided	1	-0.5	-0.5	24.7776	0.29956	-1.45264	-0.78541	0.848972970695345	-0.87002	-5.225947	-2.18905
Trial1	1	1	blindfold	counterclockwise	practice	Guided	1	-0.5	-0.5	24.79761	0.29957	-1.45263	-0.8078	0.856768937655515	-0.779369	-5.073602	-2.052201
Trial1	1	1	blindfold	counterclockwise	practice	Guided	1	-0.5	-0.5	24.81761	0.29958	-1.45262	-0.82859	0.864464921352732	-0.908023	-5.217483	-2.070324
Trial1	1	1	blindfold	counterclockwise	practice	Guided	1	-0.5	-0.5	24.8376	0.29958	-1.45261	-0.85094	0.873205053124609	-0.85532	-5.496782	-2.059482
Trial1	1	1	blindfold	counterclockwise	practice	Guided	1	-0.5	-0.5	24.8576	0.29959	-1.45262	-0.89544	0.8920296712049	-0.7882	-5.094761	-2.073245
Trial1	1	1	blindfold	counterclockwise	practice	Guided	1	-0.5	-0.5	24.87761	0.29951	-1.45264	-0.91756	0.901982583832779	-1.025231	-5.382523	-2.167314
Trial1	1	1	blindfold	counterclockwise	practice	Guided	1	-0.5	-0.5	24.8976	0.29944	-1.45268	-0.94057	0.912801309203478	-1.212469	-5.272496	-2.170998
Trial1	1	1	blindfold	counterclockwise	practice	Guided	1	-0.5	-0.5	24.9176	0.29939	-1.45271	-0.96242	0.923502383568202	-1.343459	-5.556027	-2.239486
Trial1	1	1	blindfold	counterclockwise	practice	Guided	1	-0.5	-0.5	24.93761	0.29935	-1.45271	-0.98589	0.935440823433652	-1.378972	-5.141311	-2.354288
Trial1	1	1	blindfold	counterclockwise	practice	Guided	1	-0.5	-0.5	24.95761	0.29931	-1.45268	-1.03212	0.960233386847546	-1.387908	-5.32751	-2.15266
Trial1	1	1	blindfold	counterclockwise	practice	Guided	1	-0.5	-0.5	24.9776	0.29931	-1.45256	-1.05617	0.973766670325261	-1.378891	-5.175165	-1.846569
Trial1	1	1	blindfold	counterclockwise	practice	Guided	1	-0.5	-0.5	24.9976	0.29934	-1.45252	-1.0795	0.987301703972592	-1.222262	-4.768912	-1.770929
Trial1	1	1	blindfold	counterclockwise	practice	Guided	1	-0.5	-0.5	25.01761	0.29936	-1.45245	-1.10271	1.0011172635408	-1.330936	-4.773144	-1.628192
Trial1	1	1	blindfold	counterclockwise	practice	Guided	1	-0.5	-0.5	25.03761	0.29936	-1.45236	-1.12639	1.01554952036211	-1.259792	-4.506541	-1.524133
Trial1	1	1	blindfold	counterclockwise	practice	Guided	1	-0.5	-0.5	25.0576	0.29936	-1.45233	-1.17141	1.04391942283859	-1.200492	-4.608104	-1.349127
Trial1	1	1	blindfold	counterclockwise	practice	Guided	1	-0.5	-0.5	25.07761	0.29939	-1.45216	-1.19391	1.05855346821386	-1.294041	-4.375355	-1.142487
Trial1	1	1	blindfold	counterclockwise	practice	Guided	1	-0.5	-0.5	25.09761	0.29939	-1.45213	-1.21532	1.07271013927011	-1.085948	-4.299182	-1.331278
Trial1	1	1	blindfold	counterclockwise	practice	Guided	1	-0.5	-0.5	25.1176	0.29943	-1.45214	-1.23638	1.08689641718432	-1.173524	-4.227242	-0.939609
Trial1	1	1	blindfold	counterclockwise	practice	Guided	1	-0.5	-0.5	25.1376	0.29945	-1.45213	-1.25704	1.10101311008396	-1.040158	-4.379587	-1.072843
Trial1	1	1	blindfold	counterclockwise	practice	Guided	1	-0.5	-0.5	25.15761	0.29948	-1.45214	-1.2975	1.12923625922211	-0.870638	-4.053738	-1.162317
Trial1	1	1	blindfold	counterclockwise	practice	Guided	1	-0.5	-0.5	25.17761	0.29949	-1.45206	-1.30684	1.13585877362291	-1.184899	-4.248401	-0.889077
Trial1	1	1	blindfold	counterclockwise	practice	Guided	1	-0.5	-0.5	25.1976	0.29943	-1.45204	-1.30522	1.13466629734338	-0.939761	-3.507836	-6.036683
Trial1	1	1	blindfold	counterclockwise	practice	Guided	1	-0.5	-0.5	25.21761	0.29936	-1.45225	-1.30372	1.13355293440471	-0.187947	-7.798881	-5.24945
Trial1	1	1	blindfold	counterclockwise	practice	Guided	1	-0.5	-0.5	25.23761	0.29922	-1.45334	-1.30352	1.13331245738199	-0.12016	-8.28977	-5.271911
Trial1	1	1	blindfold	counterclockwise	practice	Guided	1	-0.5	-0.5	25.2576	0.2992	-1.45367	-1.30336	1.1331848496484	-0.220641	-6.732467	-5.318036
Trial1	1	1	blindfold	counterclockwise	practice	Guided	1	-0.5	-0.5	25.2776	0.29918	-1.45361	-1.30324	1.13308572902278	-0.643272	-6.508182	-4.998964
Trial1	1	1	blindfold	counterclockwise	practice	Guided	1	-0.5	-0.5	25.29761	0.29912	-1.45349	-1.30284	1.13275983569079	-1.453492	-5.919962	-4.132404
Trial1	1	1	blindfold	counterclockwise	practice	Guided	1	-0.5	-0.5	25.31761	0.29877	-1.45324	-1.30231	1.13213729272054	-2.382524	-5.581418	-3.522805
Trial1	1	1	blindfold	counterclockwise	practice	Guided	1	-0.5	-0.5	25.3376	0.29767	-1.45293	-1.30193	1.1310919880912	-3.055285	-5.268265	-3.419377
Trial1	1	1	blindfold	counterclockwise	practice	Guided	1	-0.5	-0.5	25.3576	0.29526	-1.4527	-1.30192	1.12938659125083	-3.348249	-5.395219	-3.690767
Trial1	1	1	blindfold	counterclockwise	practice	Guided	1	-0.5	-0.5	25.37761	0.28608	-1.45283	-1.30191	1.12293423506079	-3.362874	-5.958048	-3.775136
Trial1	1	1	blindfold	counterclockwise	practice	Guided	1	-0.5	-0.5	25.3976	0.27911	-1.45296	-1.30186	1.11803042224315	-3.409377	-6.190797	-3.693839
Trial1	1	1	blindfold	counterclockwise	practice	Guided	1	-0.5	-0.5	25.4176	0.27152	-1.4531	-1.30182	1.11272569361145	-3.678946	-6.470096	-3.607712
Trial1	1	1	blindfold	counterclockwise	practice	Guided	1	-0.5	-0.5	25.43761	0.26204	-1.45325	-1.30178	1.10614469678381	-3.833189	-6.630904	-3.532499
Trial1	1	1	blindfold	counterclockwise	practice	Guided	1	-0.5	-0.5	25.45761	0.25137	-1.45327	-1.30166	1.09873361564977	-3.844013	-6.288128	-3.363111
Trial1	1	1	blindfold	counterclockwise	practice	Guided	1	-0.5	-0.5	25.4776	0.22449	-1.45305	-1.3016	1.08048521030132	-3.766864	-6.101929	-3.20793
Trial1	1	1	blindfold	counterclockwise	practice	Guided	1	-0.5	-0.5	25.4976	0.20962	-1.45303	-1.30148	1.07048149452818	-3.643418	-5.945353	-2.919214
Trial1	1	1	blindfold	counterclockwise	practice	Guided	1	-0.5	-0.5	25.51761	0.19289	-1.45295	-1.30133	1.05935190996879	-3.608934	-5.454464	-2.619648
Trial1	1	1	blindfold	counterclockwise	practice	Guided	1	-0.5	-0.5	25.53761	0.1747	-1.45275	-1.30117	1.04742229043623	-3.497386	-4.997429	-2.335094
Trial1	1	1	blindfold	counterclockwise	practice	Guided	1	-0.5	-0.5	25.5576	0.15438	-1.45252	-1.30093	1.03426393498992	-3.562687	-4.675813	-2.065773
Trial1	1	1	blindfold	counterclockwise	practice	Guided	1	-0.5	-0.5	25.57761	0.11006	-1.45229	-1.30081	1.00671238919227	-3.416919	-4.38805	-1.609171
Trial1	1	1	blindfold	counterclockwise	practice	Guided	1	-0.5	-0.5	25.59761	0.084076	-1.45222	-1.30078	0.991157645147621	-3.088942	-4.278023	-1.572609
Trial1	1	1	blindfold	counterclockwise	practice	Guided	1	-0.5	-0.5	25.6176	0.059055	-1.45218	-1.30083	0.976663197919374	-2.799581	-4.519236	-1.694012
Trial1	1	1	blindfold	counterclockwise	practice	Guided	1	-0.5	-0.5	25.6376	0.031464	-1.45225	-1.3009	0.961194446740858	-2.716323	-4.798535	-1.838431
Trial1	1	1	blindfold	counterclockwise	practice	Guided	1	-0.5	-0.5	25.65761	0.0039228	-1.45237	-1.30087	0.946219341858606	-2.812393	-4.81123	-1.853158
Trial1	1	1	blindfold	counterclockwise	practice	Guided	1	-0.5	-0.5	25.67761	-0.054347	-1.4522	-1.30077	0.916427445417693	-2.593009	-3.820989	-1.517911
Trial1	1	1	blindfold	counterclockwise	practice	Guided	1	-0.5	-0.5	25.6976	-0.08427799	-1.45195	-1.30064	0.902135895677122	-2.302685	-3.592472	-1.245681
Trial1	1	1	blindfold	counterclockwise	practice	Guided	1	-0.5	-0.5	25.71761	-0.11678	-1.45183	-1.30058	0.887573065135834	-2.155947	-3.79983	-1.179128
Trial1	1	1	blindfold	counterclockwise	practice	Guided	1	-0.5	-0.5	25.73761	-0.14698	-1.45186	-1.30053	0.874912184382792	-1.966513	-3.79983	-1.027111
Trial1	1	1	blindfold	counterclockwise	practice	Guided	1	-0.5	-0.5	25.7576	-0.17842	-1.45188	-1.30061	0.862780486953017	-1.957446	-3.63479	-1.014806
Trial1	1	1	blindfold	counterclockwise	practice	Guided	1	-0.5	-0.5	25.7776	-0.24221	-1.45181	-1.30066	0.841137523159276	-1.961178	-3.863307	-1.268142
Trial1	1	1	blindfold	counterclockwise	practice	Guided	1	-0.5	-0.5	25.79761	-0.27447	-1.45186	-1.30067	0.831827069499166	-1.853556	-3.613631	-1.392971
Trial1	1	1	blindfold	counterclockwise	practice	Guided	1	-0.5	-0.5	25.81761	-0.30784	-1.45183	-1.30061	0.823348010557643	-1.693396	-3.605167	-1.168729
Trial1	1	1	blindfold	counterclockwise	practice	Guided	1	-0.5	-0.5	25.8376	-0.34024	-1.45179	-1.30055	0.816335429778291	-1.387166	-3.579776	-1.108297
Trial1	1	1	blindfold	counterclockwise	practice	Guided	1	-0.5	-0.5	25.8576	-0.37245	-1.45179	-1.30054	0.810637551937071	-1.428167	-3.732121	-0.990937
Trial1	1	1	blindfold	counterclockwise	practice	Guided	1	-0.5	-0.5	25.87761	-0.437	-1.45197	-1.30055	0.803025080425016	-1.329892	-4.117215	-1.127459
Trial1	1	1	blindfold	counterclockwise	practice	Guided	1	-0.5	-0.5	25.8976	-0.46827	-1.45205	-1.30055	0.801178550328665	-1.283482	-4.074897	-1.087469
Trial1	1	1	blindfold	counterclockwise	practice	Guided	1	-0.5	-0.5	25.9176	-0.50003	-1.45204	-1.30055	0.800549984539678	-1.219592	-3.909857	-1.163906
Trial1	1	1	blindfold	counterclockwise	practice	Guided	1	-0.5	-0.5	25.93761	-0.53131	-1.45198	-1.30054	0.8011520192462	-1.139678	-3.89293	-1.058159
Trial1	1	1	blindfold	counterclockwise	practice	Guided	1	-0.5	-0.5	25.95761	-0.56118	-1.45193	-1.30045	0.802784617527934	-0.969407	-3.736353	-1.104869
Trial1	1	1	blindfold	counterclockwise	practice	Guided	1	-0.5	-0.5	25.9776	-0.61896	-1.45184	-1.30038	0.809172180625602	-0.515966	-3.537458	-0.757099
Trial1	1	1	blindfold	counterclockwise	practice	Guided	1	-0.5	-0.5	25.9976	-0.64746	-1.45175	-1.30034	0.813811072622701	-0.476289	-3.253928	-0.635266
Trial1	1	1	blindfold	counterclockwise	practice	Guided	1	-0.5	-0.5	26.01761	-0.67421	-1.45165	-1.30034	0.81908065695191	-0.24294	-3.160828	-0.736806
Trial1	1	1	blindfold	counterclockwise	practice	Guided	1	-0.5	-0.5	26.03761	-0.69991	-1.4516	-1.30034	0.824929098300158	-0.010737	-3.368186	-0.665682
Trial1	1	1	blindfold	counterclockwise	practice	Guided	1	-0.5	-0.5	26.0576	-0.7244	-1.45167	-1.30033	0.831194038860604	0.083322	-3.558617	-0.776513
Trial1	1	1	blindfold	counterclockwise	practice	Guided	1	-0.5	-0.5	26.07761	-0.77066	-1.45183	-1.30031	0.844839006958319	-0.026519	-3.740585	-0.626545
Trial1	1	1	blindfold	counterclockwise	practice	Guided	1	-0.5	-0.5	26.09761	-0.7904601	-1.45189	-1.30025	0.851332595807028	-0.012508	-3.778671	-0.522547
Trial1	1	1	blindfold	counterclockwise	practice	Guided	1	-0.5	-0.5	26.1176	-0.8101701	-1.45189	-1.30019	0.858201289812664	-0.069583	-3.639022	-0.338736
Trial1	1	1	blindfold	counterclockwise	practice	Guided	1	-0.5	-0.5	26.1376	-0.82815	-1.45183	-1.30014	0.864815854642074	-0.296155	-3.571313	-0.236743
Trial1	1	1	blindfold	counterclockwise	practice	Guided	1	-0.5	-0.5	26.15761	-0.84522	-1.45179	-1.30016	0.871454407377577	-0.461216	-3.70673	-0.187282
Trial1	1	1	blindfold	counterclockwise	practice	Guided	1	-0.5	-0.5	26.17761	-0.8776	-1.45197	-1.30022	0.884835487195471	-0.80777	-4.197619	-0.414228
Trial1	1	1	blindfold	counterclockwise	practice	Guided	1	-0.5	-0.5	26.1976	-0.89273	-1.4521	-1.3003	0.891469088194815	-1.04603	-4.294951	-0.666969
Trial1	1	1	blindfold	counterclockwise	practice	Guided	1	-0.5	-0.5	26.21761	-0.90835	-1.45218	-1.30037	0.898522017887293	-1.105347	-4.485382	-0.805697
Trial1	1	1	blindfold	counterclockwise	practice	Guided	1	-0.5	-0.5	26.23761	-0.92275	-1.45224	-1.30043	0.905210384009465	-1.179025	-4.654654	-0.913015
Trial1	1	1	blindfold	counterclockwise	practice	Guided	1	-0.5	-0.5	26.2576	-0.93692	-1.45231	-1.3004	0.911887748101983	-1.287552	-4.69274	-0.81685
Trial1	1	1	blindfold	counterclockwise	practice	Guided	1	-0.5	-0.5	26.2776	-0.96497	-1.45232	-1.30035	0.925611764069389	-1.562017	-4.493845	-0.70787
Trial1	1	1	blindfold	counterclockwise	practice	Guided	1	-0.5	-0.5	26.29761	-0.97899	-1.45227	-1.30033	0.9327162259051	-1.575236	-4.616567	-0.59323
Trial1	1	1	blindfold	counterclockwise	practice	Guided	1	-0.5	-0.5	26.31761	-0.99353	-1.45229	-1.30037	0.940299950585525	-1.613011	-4.777376	-0.792847
Trial1	1	1	blindfold	counterclockwise	practice	Guided	1	-0.5	-0.5	26.3376	-1.00816	-1.45238	-1.30042	0.948102753081915	-1.633543	-4.895866	-0.829452
Trial1	1	1	blindfold	counterclockwise	practice	Guided	1	-0.5	-0.5	26.3576	-1.02241	-1.45243	-1.30034	0.955749056971274	-1.654279	-4.760449	-0.802368
Trial1	1	1	blindfold	counterclockwise	practice	Guided	1	-0.5	-0.5	26.37761	-1.0511	-1.45234	-1.30027	0.971670334161342	-1.905057	-4.658885	-0.518417
Trial1	1	1	blindfold	counterclockwise	practice	Guided	1	-0.5	-0.5	26.3976	-1.06666	-1.45233	-1.30019	0.980513877745924	-1.864631	-4.637726	-0.384813
Trial1	1	1	blindfold	counterclockwise	practice	Guided	1	-0.5	-0.5	26.4176	-1.0812	-1.45232	-1.30009	0.9889071649211	-1.804995	-4.5277	-0.186181
Trial1	1	1	blindfold	counterclockwise	practice	Guided	1	-0.5	-0.5	26.43761	-1.09649	-1.45228	-1.29991	0.997825775142456	-1.684322	-4.485382	0.113785
Trial1	1	1	blindfold	counterclockwise	practice	Guided	1	-0.5	-0.5	26.45761	-1.11252	-1.45227	-1.29977	1.00737916114753	-1.619674	-4.701203	0.362385
Trial1	1	1	blindfold	counterclockwise	practice	Guided	1	-0.5	-0.5	26.4776	-1.14411	-1.45246	-1.29971	1.02684652543587	-1.733901	-4.887403	0.578662
Trial1	1	1	blindfold	counterclockwise	practice	Guided	1	-0.5	-0.5	26.4976	-1.16103	-1.45242	-1.29958	1.03744352340229	-1.501375	-4.464223	0.817826
Trial1	1	1	blindfold	counterclockwise	practice	Guided	1	-0.5	-0.5	26.51761	-1.17659	-1.45227	-1.29939	1.0472814702837	-1.471939	-4.184924	1.234854
Trial1	1	1	blindfold	counterclockwise	practice	Guided	1	-0.5	-0.5	26.53761	-1.19264	-1.45212	-1.29921	1.05758537933472	-1.252773	-4.167997	1.605527
Trial1	1	1	blindfold	counterclockwise	practice	Guided	1	-0.5	-0.5	26.5576	-1.20948	-1.4521	-1.2991	1.0686078857843	-1.190214	-4.413441	1.692521
Trial1	1	1	blindfold	counterclockwise	practice	Guided	1	-0.5	-0.5	26.57761	-1.23994	-1.4523	-1.29909	1.08906196130951	-1.390736	-4.671581	1.775569
Trial1	1	1	blindfold	counterclockwise	practice	Guided	1	-0.5	-0.5	26.59761	-1.25551	-1.45234	-1.29909	1.09969995939	-1.496781	-4.81123	1.877637
Trial1	1	1	blindfold	counterclockwise	practice	Guided	1	-0.5	-0.5	26.6176	-1.27043	-1.4524	-1.2991	1.11001045626881	-1.476177	-4.959343	1.796548
Trial1	1	1	blindfold	counterclockwise	practice	Guided	1	-0.5	-0.5	26.6376	-1.28511	-1.45247	-1.29907	1.1202279111881	-1.392187	-4.955111	1.87069
Trial1	1	1	blindfold	counterclockwise	practice	Guided	1	-0.5	-0.5	26.65761	-1.29993	-1.45246	-1.29805	1.12994329218812	-1.25173	-4.658885	2.032423
Trial1	1	1	blindfold	counterclockwise	practice	Guided	1	-0.5	-0.5	26.67761	-1.30308	-1.45231	-1.29567	1.13049919001685	-3.860319	-4.17646	2.762845
Trial1	1	1	blindfold	counterclockwise	practice	Guided	1	-0.5	-0.5	26.6976	-1.30231	-1.45209	-1.29211	1.12744823323168	-5.216581	-3.715194	2.631718
Trial1	1	1	blindfold	counterclockwise	practice	Guided	1	-0.5	-0.5	26.71761	-1.30241	-1.45198	-1.28721	1.12408254791127	-5.197966	-4.172228	3.151911
Trial1	1	1	blindfold	counterclockwise	practice	Guided	1	-0.5	-0.5	26.73761	-1.30251	-1.45205	-1.28135	1.12005803391893	-4.806433	-4.244169	2.498566
Trial1	1	1	blindfold	counterclockwise	practice	Guided	1	-0.5	-0.5	26.7576	-1.3024	-1.45219	-1.27042	1.11238143854549	-4.267916	-5.496782	1.920254
Trial1	1	1	blindfold	counterclockwise	practice	Guided	1	-0.5	-0.5	26.7776	-1.30218	-1.45334	-1.26592	1.10911052882856	-4.568569	-7.181038	1.476599
Trial1	1	1	blindfold	counterclockwise	practice	Guided	1	-0.5	-0.5	26.79761	-1.30224	-1.45357	-1.26224	1.10661590250009	-4.666517	-6.673222	1.887528
Trial1	1	1	blindfold	counterclockwise	practice	Guided	1	-0.5	-0.5	26.81761	-1.30229	-1.4534	-1.25805	1.10377040836604	-4.716697	-5.979207	2.38786
Trial1	1	1	blindfold	counterclockwise	practice	Guided	1	-0.5	-0.5	26.8376	-1.30233	-1.45303	-1.25305	1.10037162501953	-4.696498	-5.141311	2.9523
Trial1	1	1	blindfold	counterclockwise	practice	Guided	1	-0.5	-0.5	26.8576	-1.30231	-1.45263	-1.23857	1.09049847673572	-4.300318	-4.675813	3.419326
Trial1	1	1	blindfold	counterclockwise	practice	Guided	1	-0.5	-0.5	26.87761	-1.30196	-1.45231	-1.22858	1.08349833474913	-3.418772	-4.777376	3.539433
Trial1	1	1	blindfold	counterclockwise	practice	Guided	1	-0.5	-0.5	26.8976	-1.30175	-1.4524	-1.21716	1.07569578414919	-3.040125	-5.137079	3.629883
Trial1	1	1	blindfold	counterclockwise	practice	Guided	1	-0.5	-0.5	26.9176	-1.30157	-1.45252	-1.20393	1.0667857517271	-2.777962	-4.963575	3.775476
Trial1	1	1	blindfold	counterclockwise	practice	Guided	1	-0.5	-0.5	26.93761	-1.30138	-1.45246	-1.18855	1.05655613710589	-2.200681	-4.409209	4.086143
Trial1	1	1	blindfold	counterclockwise	practice	Guided	1	-0.5	-0.5	26.95761	-1.30113	-1.45224	-1.15042	1.03191834910839	-1.658325	-4.091824	4.027274
Trial1	1	1	blindfold	counterclockwise	practice	Guided	1	-0.5	-0.5	26.9776	-1.30072	-1.45216	-1.12826	1.01777361377922	-1.281726	-4.730826	3.196571
Trial1	1	1	blindfold	counterclockwise	practice	Guided	1	-0.5	-0.5	26.9976	-1.30062	-1.45234	-1.10544	1.00376787086325	-1.129567	-4.925489	3.178363
Trial1	1	1	blindfold	counterclockwise	practice	Guided	1	-0.5	-0.5	27.01761	-1.30055	-1.4525	-1.08149	0.989449818466708	-0.969626	-5.344437	3.128651
Trial1	1	1	blindfold	counterclockwise	practice	Guided	1	-0.5	-0.5	27.03761	-1.30051	-1.45266	-1.05585	0.974569439837898	-1.009746	-5.712604	3.066769
Trial1	1	1	blindfold	counterclockwise	practice	Guided	1	-0.5	-0.5	27.0576	-1.30047	-1.45282	-1.00477	0.946332296351822	-0.835934	-5.649127	2.631818
Trial1	1	1	blindfold	counterclockwise	practice	Guided	1	-0.5	-0.5	27.07761	-1.30038	-1.45285	-0.97852	0.932517827394144	-0.598374	-5.793008	1.798996
Trial1	1	1	blindfold	counterclockwise	practice	Guided	1	-0.5	-0.5	27.09761	-1.30031	-1.45283	-0.95313	0.919686318398192	-0.440564	-5.416378	1.838516
Trial1	1	1	blindfold	counterclockwise	practice	Guided	1	-0.5	-0.5	27.1176	-1.30026	-1.45275	-0.9268	0.906958783386137	-0.436412	-5.264033	2.120288
Trial1	1	1	blindfold	counterclockwise	practice	Guided	1	-0.5	-0.5	27.1376	-1.30026	-1.45262	-0.90109	0.895147554920398	-0.535158	-4.95088	1.972767
Trial1	1	1	blindfold	counterclockwise	practice	Guided	1	-0.5	-0.5	27.15761	-1.30031	-1.45249	-0.84928	0.873208245156122	-0.80314	-4.866244	1.865803
Trial1	1	1	blindfold	counterclockwise	practice	Guided	1	-0.5	-0.5	27.17761	-1.30049	-1.45246	-0.82273	0.863098447942284	-1.035798	-4.997429	1.749206
Trial1	1	1	blindfold	counterclockwise	practice	Guided	1	-0.5	-0.5	27.1976	-1.30055	-1.45249	-0.79733	0.85398209509674	-1.117831	-5.010125	1.432324
Trial1	1	1	blindfold	counterclockwise	practice	Guided	1	-0.5	-0.5	27.21761	-1.30056	-1.45248	-0.77248	0.845660491023511	-0.926675	-5.111688	1.290038
Trial1	1	1	blindfold	counterclockwise	practice	Guided	1	-0.5	-0.5	27.23761	-1.30054	-1.45252	-0.74687	0.837740432273826	-0.954843	-5.170933	1.029961
Trial1	1	1	blindfold	counterclockwise	practice	Guided	1	-0.5	-0.5	27.2576	-1.30051	-1.4526	-0.70126	0.825422264133909	-0.916318	-5.357132	1.242315
Trial1	1	1	blindfold	counterclockwise	practice	Guided	1	-0.5	-0.5	27.2776	-1.30047	-1.45267	-0.67836	0.82010018027955	-0.854232	-5.437537	1.321569
Trial1	1	1	blindfold	counterclockwise	practice	Guided	1	-0.5	-0.5	27.29761	-1.30046	-1.45268	-0.65679	0.815671067830651	-0.784081	-5.238642	1.235843
Trial1	1	1	blindfold	counterclockwise	practice	Guided	1	-0.5	-0.5	27.31761	-1.30045	-1.45267	-0.63593	0.811909548938459	-0.853734	-5.285192	1.0618
Trial1	1	1	blindfold	counterclockwise	practice	Guided	1	-0.5	-0.5	27.3376	-1.30045	-1.45262	-0.61527	0.808707195138304	-0.814116	-5.137079	0.960501
Trial1	1	1	blindfold	counterclockwise	practice	Guided	1	-0.5	-0.5	27.3576	-1.30044	-1.45258	-0.57722	0.804156105705157	-0.888107	-5.217483	0.997038
Trial1	1	1	blindfold	counterclockwise	practice	Guided	1	-0.5	-0.5	27.37761	-1.30045	-1.45266	-0.55829	0.802569545233955	-0.918141	-5.386755	1.436593
Trial1	1	1	blindfold	counterclockwise	practice	Guided	1	-0.5	-0.5	27.3976	-1.30049	-1.45272	-0.5402	0.801498792545294	-1.128752	-5.5391	1.423417
Trial1	1	1	blindfold	counterclockwise	practice	Guided	1	-0.5	-0.5	27.4176	-1.30055	-1.4528	-0.52261	0.800869208636326	-1.142684	-5.82263	1.49645
Trial1	1	1	blindfold	counterclockwise	practice	Guided	1	-0.5	-0.5	27.43761	-1.30059	-1.45291	-0.50518	0.800606796022575	-1.174556	-6.089234	1.301287
Trial1	1	1	blindfold	counterclockwise	practice	Guided	2	-0.5	-0.5	0	-0.55028	-1.4517	-1.3002	0.801778081940728	0.253257	-3.65596	-0.508676
Trial1	1	1	blindfold	counterclockwise	practice	Guided	2	-0.5	-0.5	0.01478577	-0.55027	-1.45171	-1.30021	0.801787451661765	0.274428	-3.677119	-0.52287
Trial1	1	1	blindfold	counterclockwise	practice	Guided	2	-0.5	-0.5	0.03477478	-0.55026	-1.45173	-1.30021	0.801786823898194	0.225223	-3.744828	-0.523348
Trial1	1	1	blindfold	counterclockwise	practice	Guided	2	-0.5	-0.5	0.05477905	-0.55025	-1.45177	-1.30022	0.801796190154491	0.258109	-3.706742	-0.500514
Trial1	1	1	blindfold	counterclockwise	practice	Guided	2	-0.5	-0.5	0.07478333	-0.55022	-1.45182	-1.30023	0.801804305660872	0.230382	-3.732132	-0.569973
Trial1	1	1	blindfold	counterclockwise	practice	Guided	2	-0.5	-0.5	0.09477234	-0.55021	-1.45184	-1.30024	0.801813672462551	0.283547	-3.761755	-0.573994
Trial1	1	1	blindfold	counterclockwise	practice	Guided	2	-0.5	-0.5	0.1147766	-0.5502	-1.45185	-1.30024	0.801813045469103	0.293289	-3.782914	-0.62106
Trial1	1	1	blindfold	counterclockwise	practice	Guided	2	-0.5	-0.5	0.1347809	-0.55019	-1.45186	-1.30025	0.801822412543849	0.295732	-3.753291	-0.646516
Trial1	1	1	blindfold	counterclockwise	practice	Guided	2	-0.5	-0.5	0.1547852	-0.55017	-1.45187	-1.30027	0.801841031869029	0.290884	-3.778682	-0.650362
Trial1	1	1	blindfold	counterclockwise	practice	Guided	2	-0.5	-0.5	0.1747742	-0.55015	-1.45188	-1.30027	0.801839782776303	0.288163	-3.816768	-0.742817
Trial1	1	1	blindfold	counterclockwise	practice	Guided	2	-0.5	-0.5	0.1947784	-0.55014	-1.45189	-1.30028	0.801849150536137	0.262083	-3.825232	-0.732421
Trial1	1	1	blindfold	counterclockwise	practice	Guided	2	-0.5	-0.5	0.2147827	-0.55013	-1.45189	-1.30029	0.801858399460527	0.201143	-3.74906	-0.710965
Trial1	1	1	blindfold	counterclockwise	practice	Guided	2	-0.5	-0.5	0.234787	-0.55012	-1.45189	-1.3003	0.801868005453977	0.194415	-3.791378	-0.739941
Trial1	1	1	blindfold	counterclockwise	practice	Guided	2	-0.5	-0.5	0.254776	-0.55011	-1.45189	-1.30031	0.801877254659572	0.129696	-3.859086	-0.768743
Trial1	1	1	blindfold	counterclockwise	practice	Guided	2	-0.5	-0.5	0.2747803	-0.55011	-1.45189	-1.30032	0.801887248668972	0.033906	-3.791378	-0.854164
Trial1	1	1	blindfold	counterclockwise	practice	Guided	2	-0.5	-0.5	0.2947845	-0.55011	-1.45189	-1.30033	0.80189724267886	-0.039004	-3.740596	-0.873924
Trial1	1	1	blindfold	counterclockwise	practice	Guided	2	-0.5	-0.5	0.3147736	-0.55011	-1.45189	-1.30034	0.801907117712919	-0.148651	-3.744828	-0.907753
Trial1	1	1	blindfold	counterclockwise	practice	Guided	2	-0.5	-0.5	0.3347778	-0.55012	-1.45189	-1.30035	0.801917737511989	-0.317848	-3.753291	-0.903386
Trial1	1	1	blindfold	counterclockwise	practice	Guided	2	-0.5	-0.5	0.3547821	-0.55014	-1.45188	-1.30039	0.801958965416781	-0.474005	-3.70251	-0.963184
Trial1	1	1	blindfold	counterclockwise	practice	Guided	2	-0.5	-0.5	0.3747864	-0.5502	-1.45185	-1.30041	0.801982704493572	-0.794359	-3.634801	-1.187467
Trial1	1	1	blindfold	counterclockwise	practice	Guided	2	-0.5	-0.5	0.3947754	-0.55024	-1.45183	-1.30044	0.802015075448983	-0.966144	-3.567092	-1.216598
Trial1	1	1	blindfold	counterclockwise	practice	Guided	2	-0.5	-0.5	0.4147797	-0.55034	-1.45181	-1.3005	0.802081306210358	-1.160428	-3.56286	-1.307208
Trial1	1	1	blindfold	counterclockwise	practice	Guided	2	-0.5	-0.5	0.4347839	-0.55061	-1.45179	-1.30059	0.802188121401203	-1.336647	-3.56286	-1.394972
Trial1	1	1	blindfold	counterclockwise	practice	Guided	2	-0.5	-0.5	0.4547729	-0.55119	-1.45179	-1.30077	0.80240456248759	-1.507513	-3.588251	-1.529437
Trial1	1	1	blindfold	counterclockwise	practice	Guided	2	-0.5	-0.5	0.4747772	-0.55336	-1.45183	-1.30084	0.802615620968776	-1.528739	-3.723669	-1.742135
Trial1	1	1	blindfold	counterclockwise	practice	Guided	2	-0.5	-0.5	0.4947815	-0.555	-1.45185	-1.30092	0.802806242243624	-1.588832	-3.715205	-1.880425
Trial1	1	1	blindfold	counterclockwise	practice	Guided	2	-0.5	-0.5	0.5147858	-0.55716	-1.45186	-1.30099	0.803026914050139	-1.724862	-3.765987	-2.017
Trial1	1	1	blindfold	counterclockwise	practice	Guided	2	-0.5	-0.5	0.5347748	-0.55962	-1.45188	-1.30104	0.803255696658749	-1.956389	-3.837927	-2.116628
Trial1	1	1	blindfold	counterclockwise	practice	Guided	2	-0.5	-0.5	0.5547791	-0.56285	-1.4519	-1.30112	0.803581635731876	-2.063844	-3.787146	-2.166552
Trial1	1	1	blindfold	counterclockwise	practice	Guided	2	-0.5	-0.5	0.5747833	-0.57114	-1.45189	-1.30116	0.804312258124422	-1.853224	-3.821	-2.321885
Trial1	1	1	blindfold	counterclockwise	practice	Guided	2	-0.5	-0.5	0.5947723	-0.57612	-1.4519	-1.3012	0.804807771361104	-1.731158	-3.871782	-2.421127
Trial1	1	1	blindfold	counterclockwise	practice	Guided	2	-0.5	-0.5	0.6147766	-0.58181	-1.45193	-1.30121	0.805375826674284	-1.672994	-3.909868	-2.395109
Trial1	1	1	blindfold	counterclockwise	practice	Guided	2	-0.5	-0.5	0.6347809	-0.58731	-1.45195	-1.30122	0.805963164479428	-1.745048	-3.892941	-2.398328
Trial1	1	1	blindfold	counterclockwise	practice	Guided	2	-0.5	-0.5	0.6547852	-0.59348	-1.45194	-1.30124	0.806674651878099	-1.725873	-3.846391	-2.447477
Trial1	1	1	blindfold	counterclockwise	practice	Guided	2	-0.5	-0.5	0.6747742	-0.60645	-1.45191	-1.30124	0.80828032241966	-1.652281	-3.825232	-2.526733
Trial1	1	1	blindfold	counterclockwise	practice	Guided	2	-0.5	-0.5	0.6947784	-0.61336	-1.4519	-1.30123	0.809209562881722	-1.543893	-3.795609	-2.429116
Trial1	1	1	blindfold	counterclockwise	practice	Guided	2	-0.5	-0.5	0.7147827	-0.62069	-1.45191	-1.30126	0.81029849563814	-1.506759	-3.799841	-2.540575
Trial1	1	1	blindfold	counterclockwise	practice	Guided	2	-0.5	-0.5	0.734787	-0.62815	-1.45192	-1.3013	0.811482600838785	-1.453319	-3.939491	-2.615583
Trial1	1	1	blindfold	counterclockwise	practice	Guided	2	-0.5	-0.5	0.754776	-0.63523	-1.45197	-1.30134	0.812670243122001	-1.43956	-4.083372	-2.683033
Trial1	1	1	blindfold	counterclockwise	practice	Guided	2	-0.5	-0.5	0.7747803	-0.64974	-1.45202	-1.30132	0.815190740779344	-1.328114	-4.007199	-2.620395
Trial1	1	1	blindfold	counterclockwise	practice	Guided	2	-0.5	-0.5	0.7947845	-0.65711	-1.452	-1.30131	0.816566813321214	-1.293066	-3.947954	-2.650509
Trial1	1	1	blindfold	counterclockwise	practice	Guided	2	-0.5	-0.5	0.8147736	-0.66438	-1.45198	-1.30131	0.817996690399917	-1.239187	-3.952186	-2.519414
Trial1	1	1	blindfold	counterclockwise	practice	Guided	2	-0.5	-0.5	0.8347778	-0.67155	-1.45196	-1.30124	0.819399109070163	-1.306306	-3.884477	-2.444786
Trial1	1	1	blindfold	counterclockwise	practice	Guided	2	-0.5	-0.5	0.8547821	-0.67819	-1.45194	-1.30125	0.820824710584484	-1.21582	-3.86755	-2.499905
Trial1	1	1	blindfold	counterclockwise	practice	Guided	2	-0.5	-0.5	0.8747864	-0.6916701	-1.45197	-1.30126	0.823865881535326	-1.226746	-3.964881	-2.521097
Trial1	1	1	blindfold	counterclockwise	practice	Guided	2	-0.5	-0.5	0.8947754	-0.69807	-1.45197	-1.30127	0.825387997654632	-1.245039	-3.935259	-2.548018
Trial1	1	1	blindfold	counterclockwise	practice	Guided	2	-0.5	-0.5	0.9147797	-0.70454	-1.45196	-1.30126	0.826954772785928	-1.174414	-3.939491	-2.501906
Trial1	1	1	blindfold	counterclockwise	practice	Guided	2	-0.5	-0.5	0.9347839	-0.71048	-1.45197	-1.30125	0.828434277238763	-1.153488	-3.926795	-2.525718
Trial1	1	1	blindfold	counterclockwise	practice	Guided	2	-0.5	-0.5	0.9547729	-0.71675	-1.45197	-1.30122	0.830020576394915	-1.154551	-3.935259	-2.423583
Trial1	1	1	blindfold	counterclockwise	practice	Guided	2	-0.5	-0.5	0.9747772	-0.7278	-1.45197	-1.30122	0.832974446713398	-1.131675	-3.947954	-2.424475
Trial1	1	1	blindfold	counterclockwise	practice	Guided	2	-0.5	-0.5	0.9947815	-0.73329	-1.45197	-1.30122	0.834492549664622	-1.090067	-3.935259	-2.436437
Trial1	1	1	blindfold	counterclockwise	practice	Guided	2	-0.5	-0.5	1.014786	-0.73853	-1.45198	-1.30123	0.835982182657445	-1.077311	-3.935259	-2.503435
Trial1	1	1	blindfold	counterclockwise	practice	Guided	2	-0.5	-0.5	1.034775	-0.74337	-1.45198	-1.30122	0.83736643042117	-1.117391	-4.03259	-2.407168
Trial1	1	1	blindfold	counterclockwise	practice	Guided	2	-0.5	-0.5	1.054779	-0.74797	-1.452	-1.30121	0.838705228286873	-1.172857	-3.956418	-2.409379
Trial1	1	1	blindfold	counterclockwise	practice	Guided	2	-0.5	-0.5	1.074783	-0.7567	-1.45199	-1.30122	0.841337306288025	-1.139414	-4.011431	-2.40332
Trial1	1	1	blindfold	counterclockwise	practice	Guided	2	-0.5	-0.5	1.094772	-0.76073	-1.45199	-1.30122	0.842575634632057	-1.170782	-3.943722	-2.433337
Trial1	1	1	blindfold	counterclockwise	practice	Guided	2	-0.5	-0.5	1.114777	-0.76459	-1.45198	-1.30122	0.84377807114023	-1.138888	-3.947954	-2.432258
Trial1	1	1	blindfold	counterclockwise	practice	Guided	2	-0.5	-0.5	1.134781	-0.76832	-1.45197	-1.30121	0.844945530665219	-1.228223	-3.943722	-2.400977
Trial1	1	1	blindfold	counterclockwise	practice	Guided	2	-0.5	-0.5	1.154785	-0.77219	-1.45197	-1.30122	0.846192057630902	-1.272371	-3.939491	-2.467602
Trial1	1	1	blindfold	counterclockwise	practice	Guided	2	-0.5	-0.5	1.174774	-0.77935	-1.45198	-1.3012	0.848503239114751	-1.3698	-3.9141	-2.392855
Trial1	1	1	blindfold	counterclockwise	practice	Guided	2	-0.5	-0.5	1.194778	-0.78293	-1.45197	-1.30119	0.8496791448651	-1.33015	-3.880245	-2.303628
Trial1	1	1	blindfold	counterclockwise	practice	Guided	2	-0.5	-0.5	1.214783	-0.78667	-1.45195	-1.30119	0.850931798923281	-1.352343	-3.909868	-2.414741
Trial1	1	1	blindfold	counterclockwise	practice	Guided	2	-0.5	-0.5	1.234787	-0.7905	-1.45195	-1.3012	0.852239134306092	-1.393798	-3.935259	-2.413933
Trial1	1	1	blindfold	counterclockwise	practice	Guided	2	-0.5	-0.5	1.254776	-0.79418	-1.45196	-1.30118	0.853481864991896	-1.472765	-3.935259	-2.345572
Trial1	1	1	blindfold	counterclockwise	practice	Guided	2	-0.5	-0.5	1.27478	-0.80223	-1.45195	-1.30118	0.856289888839876	-1.633318	-3.846391	-2.353756
Trial1	1	1	blindfold	counterclockwise	practice	Guided	2	-0.5	-0.5	1.294785	-0.80673	-1.45193	-1.30118	0.857888520170439	-1.555905	-3.918332	-2.330071
Trial1	1	1	blindfold	counterclockwise	practice	Guided	2	-0.5	-0.5	1.314774	-0.81133	-1.45194	-1.30119	0.859553161003745	-1.547982	-3.833696	-2.40624
Trial1	1	1	blindfold	counterclockwise	practice	Guided	2	-0.5	-0.5	1.334778	-0.81629	-1.45193	-1.30119	0.861362079685391	-1.518187	-3.897173	-2.404486
Trial1	1	1	blindfold	counterclockwise	practice	Guided	2	-0.5	-0.5	1.354782	-0.82148	-1.45194	-1.3012	0.863290631269341	-1.540514	-3.897173	-2.388444
Trial1	1	1	blindfold	counterclockwise	practice	Guided	2	-0.5	-0.5	1.374786	-0.83215	-1.45194	-1.3012	0.867320535600441	-1.613707	-3.859086	-2.392777
Trial1	1	1	blindfold	counterclockwise	practice	Guided	2	-0.5	-0.5	1.394775	-0.83783	-1.45193	-1.3012	0.869511595271885	-1.637645	-3.795609	-2.404021
Trial1	1	1	blindfold	counterclockwise	practice	Guided	2	-0.5	-0.5	1.41478	-0.844	-1.45191	-1.30118	0.871909048045276	-1.692735	-3.791378	-2.35847
Trial1	1	1	blindfold	counterclockwise	practice	Guided	2	-0.5	-0.5	1.434784	-0.85034	-1.4519	-1.30117	0.874420652197873	-1.738503	-3.778682	-2.309631
Trial1	1	1	blindfold	counterclockwise	practice	Guided	2	-0.5	-0.5	1.454773	-0.8572299	-1.45188	-1.30118	0.877212993695968	-1.62527	-3.799841	-2.378421
Trial1	1	1	blindfold	counterclockwise	practice	Guided	2	-0.5	-0.5	1.474777	-0.8715	-1.45194	-1.30118	0.883120411873109	-1.612102	-3.854855	-2.354404
Trial1	1	1	blindfold	counterclockwise	practice	Guided	2	-0.5	-0.5	1.494781	-0.87902	-1.45193	-1.30118	0.886310096785179	-1.683278	-3.825232	-2.36562
Trial1	1	1	blindfold	counterclockwise	practice	Guided	2	-0.5	-0.5	1.514786	-0.88708	-1.45193	-1.30115	0.889759713215794	-1.698812	-3.86755	-2.306949
Trial1	1	1	blindfold	counterclockwise	practice	Guided	2	-0.5	-0.5	1.534775	-0.89522	-1.45193	-1.30113	0.893313047676413	-1.75027	-3.740596	-2.244284
Trial1	1	1	blindfold	counterclockwise	practice	Guided	2	-0.5	-0.5	1.554779	-0.90372	-1.4519	-1.30111	0.89708803552086	-1.753549	-3.829464	-2.28454
Trial1	1	1	blindfold	counterclockwise	practice	Guided	2	-0.5	-0.5	1.574783	-0.92206	-1.45192	-1.30108	0.905463308125685	-1.698192	-3.770219	-2.152432
Trial1	1	1	blindfold	counterclockwise	practice	Guided	2	-0.5	-0.5	1.594772	-0.93153	-1.4519	-1.30104	0.909880930092312	-1.653569	-3.795609	-2.025032
Trial1	1	1	blindfold	counterclockwise	practice	Guided	2	-0.5	-0.5	1.614777	-0.94125	-1.4519	-1.30101	0.914504475110413	-1.561232	-3.837927	-2.046295
Trial1	1	1	blindfold	counterclockwise	practice	Guided	2	-0.5	-0.5	1.634781	-0.95149	-1.45191	-1.301	0.91948042874198	-1.546538	-3.816768	-1.984465
Trial1	1	1	blindfold	counterclockwise	practice	Guided	2	-0.5	-0.5	1.654785	-0.96189	-1.45191	-1.30097	0.924605548735382	-1.509537	-3.863318	-2.055355
Trial1	1	1	blindfold	counterclockwise	practice	Guided	2	-0.5	-0.5	1.674774	-0.98211	-1.4519	-1.30092	0.934827726955248	-1.531772	-3.70251	-1.84132
Trial1	1	1	blindfold	counterclockwise	practice	Guided	2	-0.5	-0.5	1.694778	-0.99294	-1.45187	-1.30087	0.940416241138698	-1.439382	-3.622106	-1.734613
Trial1	1	1	blindfold	counterclockwise	practice	Guided	2	-0.5	-0.5	1.714783	-1.00389	-1.45185	-1.30081	0.946150977889188	-1.424903	-3.740596	-1.57676
Trial1	1	1	blindfold	counterclockwise	practice	Guided	2	-0.5	-0.5	1.734787	-1.01462	-1.45186	-1.30075	0.951858229145902	-1.374489	-3.732132	-1.518372
Trial1	1	1	blindfold	counterclockwise	practice	Guided	2	-0.5	-0.5	1.754776	-1.02544	-1.45188	-1.3007	0.957709548276883	-1.418784	-3.837927	-1.375268
Trial1	1	1	blindfold	counterclockwise	practice	Guided	2	-0.5	-0.5	1.77478	-1.0473	-1.45193	-1.3007	0.969875083752107	-1.383362	-3.9141	-1.465345
Trial1	1	1	blindfold	counterclockwise	practice	Guided	2	-0.5	-0.5	1.794785	-1.05869	-1.45195	-1.30068	0.976331462214366	-1.416991	-3.86755	-1.369519
Trial1	1	1	blindfold	counterclockwise	practice	Guided	2	-0.5	-0.5	1.814774	-1.06981	-1.45195	-1.30067	0.982728836882291	-1.424422	-3.86755	-1.281736
Trial1	1	1	blindfold	counterclockwise	practice	Guided	2	-0.5	-0.5	1.834778	-1.08101	-1.45194	-1.30067	0.989264926516896	-1.312969	-3.86755	-1.364327
Trial1	1	1	blindfold	counterclockwise	practice	Guided	2	-0.5	-0.5	1.854782	-1.09289	-1.45194	-1.30069	0.996304744936834	-1.249605	-3.884477	-1.435809
Trial1	1	1	blindfold	counterclockwise	practice	Guided	2	-0.5	-0.5	1.874786	-1.11507	-1.45195	-1.30069	1.00966115649392	-1.131219	-3.952186	-1.336079
Trial1	1	1	blindfold	counterclockwise	practice	Guided	2	-0.5	-0.5	1.894775	-1.12596	-1.45196	-1.30069	1.0163318730128	-1.110139	-3.863318	-1.418749
Trial1	1	1	blindfold	counterclockwise	practice	Guided	2	-0.5	-0.5	1.91478	-1.13667	-1.45195	-1.3007	1.02297071768888	-1.166069	-3.837927	-1.387517
Trial1	1	1	blindfold	counterclockwise	practice	Guided	2	-0.5	-0.5	1.934784	-1.14726	-1.45193	-1.3007	1.02959499437977	-1.227496	-3.816768	-1.33395
Trial1	1	1	blindfold	counterclockwise	practice	Guided	2	-0.5	-0.5	1.954773	-1.15808	-1.45191	-1.30075	1.03646980734072	-1.198839	-3.799841	-1.451878
Trial1	1	1	blindfold	counterclockwise	practice	Guided	2	-0.5	-0.5	1.974777	-1.17884	-1.45188	-1.30076	1.04978113353402	-1.108941	-3.842159	-1.480727
Trial1	1	1	blindfold	counterclockwise	practice	Guided	2	-0.5	-0.5	1.994781	-1.18931	-1.4519	-1.30076	1.0565817548849	-1.129569	-3.825232	-1.510207
Trial1	1	1	blindfold	counterclockwise	practice	Guided	2	-0.5	-0.5	2.014786	-1.19929	-1.45192	-1.30076	1.06311955249893	-1.174177	-3.795609	-1.548533
Trial1	1	1	blindfold	counterclockwise	practice	Guided	2	-0.5	-0.5	2.034775	-1.20973	-1.45192	-1.30078	1.07003056748707	-1.223228	-3.854855	-1.530612
Trial1	1	1	blindfold	counterclockwise	practice	Guided	2	-0.5	-0.5	2.054779	-1.21915	-1.45192	-1.30078	1.07630169917696	-1.163531	-3.821	-1.560538
Trial1	1	1	blindfold	counterclockwise	practice	Guided	2	-0.5	-0.5	2.074783	-1.2386	-1.45191	-1.30078	1.08939372324495	-1.281797	-3.77445	-1.623444
Trial1	1	1	blindfold	counterclockwise	practice	Guided	2	-0.5	-0.5	2.094772	-1.24809	-1.45189	-1.30079	1.09585739479514	-1.177588	-3.757523	-1.554776
Trial1	1	1	blindfold	counterclockwise	practice	Guided	2	-0.5	-0.5	2.114777	-1.25776	-1.45189	-1.3008	1.10248841030977	-1.177128	-3.808305	-1.617622
Trial1	1	1	blindfold	counterclockwise	practice	Guided	2	-0.5	-0.5	2.134781	-1.26672	-1.45191	-1.30081	1.10867320174159	-1.16871	-3.804073	-1.668527
Trial1	1	1	blindfold	counterclockwise	practice	Guided	2	-0.5	-0.5	2.154785	-1.27608	-1.45191	-1.30082	1.11517390874429	-1.107369	-3.825232	-1.606298
Trial1	1	1	blindfold	counterclockwise	practice	Guided	2	-0.5	-0.5	2.174774	-1.29458	-1.45189	-1.30081	1.12811966216699	-1.42164	-3.706742	-1.595437
Trial1	1	1	blindfold	counterclockwise	practice	Guided	2	-0.5	-0.5	2.194778	-1.30226	-1.45187	-1.30082	1.13354922036254	-1.466832	-3.622106	-1.735399
Trial1	1	1	blindfold	counterclockwise	practice	Guided	2	-0.5	-0.5	2.214783	-1.30274	-1.45186	-1.30078	1.13386073799159	-2.3661	-3.626337	-1.378148
Trial1	1	1	blindfold	counterclockwise	practice	Guided	2	-0.5	-0.5	2.234787	-1.30212	-1.45183	-1.30072	1.13337942783304	-3.425415	-3.059276	-0.856036
Trial1	1	1	blindfold	counterclockwise	practice	Guided	2	-0.5	-0.5	2.254776	-1.30206	-1.45172	-1.30063	1.13327340515719	-3.904787	-2.572619	-0.301259
Trial1	1	1	blindfold	counterclockwise	practice	Guided	2	-0.5	-0.5	2.27478	-1.30203	-1.45153	-1.30062	1.13324506993868	-3.409692	-3.11429	-0.744288
Trial1	1	1	blindfold	counterclockwise	practice	Guided	2	-0.5	-0.5	2.294785	-1.30199	-1.45155	-1.30061	1.13320981669681	-2.826605	-3.634801	-0.997797
Trial1	1	1	blindfold	counterclockwise	practice	Guided	2	-0.5	-0.5	2.314774	-1.3019	-1.4516	-1.30059	1.13313197211414	-2.683222	-3.744828	-0.878344
Trial1	1	1	blindfold	counterclockwise	practice	Guided	2	-0.5	-0.5	2.334778	-1.30183	-1.45166	-1.30057	1.13306821771071	-2.830928	-3.664424	-0.591736
Trial1	1	1	blindfold	counterclockwise	practice	Guided	2	-0.5	-0.5	2.354782	-1.30181	-1.45167	-1.30053	1.13302582928514	-3.145993	-3.317416	-0.356283
Trial1	1	1	blindfold	counterclockwise	practice	Guided	2	-0.5	-0.5	2.374786	-1.30179	-1.45163	-1.30049	1.13298344090274	-3.530609	-2.796905	-0.206539
Trial1	1	1	blindfold	counterclockwise	practice	Guided	2	-0.5	-0.5	2.394775	-1.30179	-1.45159	-1.30046	1.13296221633181	-3.641455	-2.669951	-0.118482
Trial1	1	1	blindfold	counterclockwise	practice	Guided	2	-0.5	-0.5	2.41478	-1.3018	-1.45154	-1.30043	1.13294816308197	-3.641898	-2.59801	0.030923
Trial1	1	1	blindfold	counterclockwise	practice	Guided	2	-0.5	-0.5	2.434784	-1.3018	-1.45151	-1.3004	1.1329269394401	-3.562159	-2.695341	0.097746
Trial1	1	1	blindfold	counterclockwise	practice	Guided	2	-0.5	-0.5	2.454773	-1.30179	-1.45149	-1.30033	1.13287041623492	-3.502097	-2.729196	0.180953
Trial1	1	1	blindfold	counterclockwise	practice	Guided	2	-0.5	-0.5	2.474777	-1.30179	-1.45147	-1.30024	1.13280683430555	-3.490358	-2.775746	0.575772
Trial1	1	1	blindfold	counterclockwise	practice	Guided	2	-0.5	-0.5	2.494781	-1.30178	-1.45144	-1.30005	1.1326655198616	-3.477222	-2.555692	0.953097
Trial1	1	1	blindfold	counterclockwise	practice	Guided	2	-0.5	-0.5	2.514786	-1.30177	-1.45135	-1.29957	1.13231956510979	-3.574441	-2.251002	1.294664
Trial1	1	1	blindfold	counterclockwise	practice	Guided	2	-0.5	-0.5	2.534775	-1.30178	-1.45122	-1.29847	1.131550051187	-3.65792	-2.157903	1.561291
Trial1	1	1	blindfold	counterclockwise	practice	Guided	2	-0.5	-0.5	2.554779	-1.3018	-1.45112	-1.29414	1.12851307452591	-3.610949	-2.022485	1.67452
Trial1	1	1	blindfold	counterclockwise	practice	Guided	2	-0.5	-0.5	2.574783	-1.30179	-1.45098	-1.29036	1.12584905332134	-3.506979	-1.789736	2.127602
Trial1	1	1	blindfold	counterclockwise	practice	Guided	2	-0.5	-0.5	2.594772	-1.30174	-1.45091	-1.28551	1.12241390604103	-3.320561	-1.671246	2.107477
Trial1	1	1	blindfold	counterclockwise	practice	Guided	2	-0.5	-0.5	2.614777	-1.30166	-1.45087	-1.27946	1.11813088085985	-3.122927	-1.815127	2.175025
Trial1	1	1	blindfold	counterclockwise	practice	Guided	2	-0.5	-0.5	2.634781	-1.30157	-1.45089	-1.27195	1.11284373524544	-3.077149	-1.700868	2.25267
Trial1	1	1	blindfold	counterclockwise	practice	Guided	2	-0.5	-0.5	2.654785	-1.30152	-1.45086	-1.25306	1.09978799443119	-3.070015	-1.451192	2.316014
Trial1	1	1	blindfold	counterclockwise	practice	Guided	2	-0.5	-0.5	2.674774	-1.30152	-1.45071	-1.24185	1.0921427307214	-2.986578	-1.442729	2.247228
Trial1	1	1	blindfold	counterclockwise	practice	Guided	2	-0.5	-0.5	2.694778	-1.30151	-1.4507	-1.22961	1.08385844843093	-3.02897	-1.400411	2.059443
Trial1	1	1	blindfold	counterclockwise	practice	Guided	2	-0.5	-0.5	2.714783	-1.30149	-1.4507	-1.21612	1.07480890900037	-2.894367	-1.472351	1.75022
Trial1	1	1	blindfold	counterclockwise	practice	Guided	2	-0.5	-0.5	2.734787	-1.30146	-1.45075	-1.20236	1.06566776874285	-2.851833	-1.49351	1.658158
Trial1	1	1	blindfold	counterclockwise	practice	Guided	2	-0.5	-0.5	2.754776	-1.30143	-1.45075	-1.17343	1.04680367933005	-2.692662	-1.535828	1.51094
Trial1	1	1	blindfold	counterclockwise	practice	Guided	2	-0.5	-0.5	2.77478	-1.30131	-1.45082	-1.15815	1.03694704921744	-2.49099	-1.696637	1.173236
Trial1	1	1	blindfold	counterclockwise	practice	Guided	2	-0.5	-0.5	2.794785	-1.30127	-1.45086	-1.14286	1.02727918448005	-2.574676	-1.832054	0.935786
Trial1	1	1	blindfold	counterclockwise	practice	Guided	2	-0.5	-0.5	2.814774	-1.30126	-1.4509	-1.12855	1.01837750734901	-2.482064	-1.827822	0.92164
Trial1	1	1	blindfold	counterclockwise	practice	Guided	2	-0.5	-0.5	2.834778	-1.30125	-1.4509	-1.11353	1.00916829203861	-2.50667	-1.679709	0.763029
Trial1	1	1	blindfold	counterclockwise	practice	Guided	2	-0.5	-0.5	2.854782	-1.30123	-1.45088	-1.08536	0.992278125653733	-2.439446	-1.865909	0.639363
Trial1	1	1	blindfold	counterclockwise	practice	Guided	2	-0.5	-0.5	2.874786	-1.30121	-1.45095	-1.07147	0.984131765957067	-2.435182	-1.899763	0.557859
Trial1	1	1	blindfold	counterclockwise	practice	Guided	2	-0.5	-0.5	2.894775	-1.3012	-1.45094	-1.05844	0.976614816979098	-2.421096	-1.853213	0.557468
Trial1	1	1	blindfold	counterclockwise	practice	Guided	2	-0.5	-0.5	2.91478	-1.3012	-1.45093	-1.04597	0.969538292802219	-2.443461	-1.912458	0.292012
Trial1	1	1	blindfold	counterclockwise	practice	Guided	2	-0.5	-0.5	2.934784	-1.30122	-1.45095	-1.03384	0.962776606221495	-2.463425	-2.05634	0.159848
Trial1	1	1	blindfold	counterclockwise	practice	Guided	2	-0.5	-0.5	2.954773	-1.30122	-1.45099	-1.01194	0.950808156084271	-2.459662	-1.929386	0.253942
Trial1	1	1	blindfold	counterclockwise	practice	Guided	2	-0.5	-0.5	2.974777	-1.30122	-1.45097	-1.00232	0.94566320518725	-2.388162	-2.085962	-0.010199
Trial1	1	1	blindfold	counterclockwise	practice	Guided	2	-0.5	-0.5	2.994781	-1.30121	-1.45101	-0.99411	0.941319332556543	-2.434442	-2.030949	-0.047524
Trial1	1	1	blindfold	counterclockwise	practice	Guided	2	-0.5	-0.5	3.014786	-1.30121	-1.45102	-0.98643	0.937310770778849	-2.413953	-2.085962	0.111628
Trial1	1	1	blindfold	counterclockwise	practice	Guided	2	-0.5	-0.5	3.034775	-1.30121	-1.45102	-0.97964	0.93380505611395	-2.413043	-1.971704	-0.101548
Trial1	1	1	blindfold	counterclockwise	practice	Guided	2	-0.5	-0.5	3.054779	-1.3012	-1.45101	-0.96849	0.928118626569105	-2.27618	-2.170598	-0.071114
Trial1	1	1	blindfold	counterclockwise	practice	Guided	2	-0.5	-0.5	3.074783	-1.30117	-1.45108	-0.9642	0.925934640430112	-2.386287	-2.018253	-0.053928
Trial1	1	1	blindfold	counterclockwise	practice	Guided	2	-0.5	-0.5	3.094772	-1.3012	-1.45106	-0.96061	0.92416602803627	-2.49664	-2.12828	0.082443
Trial1	1	1	blindfold	counterclockwise	practice	Guided	2	-0.5	-0.5	3.114777	-1.30124	-1.45104	-0.95762	0.922714241930864	-2.524883	-2.001326	0.246189
Trial1	1	1	blindfold	counterclockwise	practice	Guided	2	-0.5	-0.5	3.134781	-1.30126	-1.451	-0.9552	0.921533818995984	-2.581732	-1.895531	0.184488
Trial1	1	1	blindfold	counterclockwise	practice	Guided	2	-0.5	-0.5	3.154785	-1.30129	-1.45096	-0.9518499	0.919909721390422	-2.665048	-1.903995	0.247365
Trial1	1	1	blindfold	counterclockwise	practice	Guided	2	-0.5	-0.5	3.174774	-1.30136	-1.45094	-0.95083	0.919470250059573	-2.722335	-1.823591	0.352466
Trial1	1	1	blindfold	counterclockwise	practice	Guided	2	-0.5	-0.5	3.194778	-1.30137	-1.45091	-0.95027	0.919204436293822	-2.660071	-1.853213	0.298215
Trial1	1	1	blindfold	counterclockwise	practice	Guided	2	-0.5	-0.5	3.214783	-1.30136	-1.45092	-0.95	0.919063575963376	-2.761355	-1.878604	0.45831
Trial1	1	1	blindfold	counterclockwise	practice	Guided	2	-0.5	-0.5	3.234787	-1.30137	-1.45091	-0.94965	0.91890091530593	-2.89814	-1.595073	0.646358
Trial1	1	1	blindfold	counterclockwise	practice	Guided	2	-0.5	-0.5	3.254776	-1.30144	-1.4508	-0.94925	0.918766358511377	-3.002768	-1.468119	0.836858
Trial1	1	1	blindfold	counterclockwise	practice	Guided	2	-0.5	-0.5	3.27478	-1.30149	-1.45076	-0.94867	0.91852657654132	-3.111811	-1.442729	0.955526
Trial1	1	1	blindfold	counterclockwise	practice	Guided	2	-0.5	-0.5	3.294785	-1.30154	-1.45073	-0.94779	0.918140679328578	-3.170402	-1.307311	1.07759
Trial1	1	1	blindfold	counterclockwise	practice	Guided	2	-0.5	-0.5	3.314774	-1.30158	-1.45066	-0.94648	0.917537483319567	-3.204341	-1.154966	1.113825
Trial1	1	1	blindfold	counterclockwise	practice	Guided	2	-0.5	-0.5	3.334778	-1.30159	-1.45061	-0.94485	0.916754142836945	-3.098338	-1.273457	1.051272
Trial1	1	1	blindfold	counterclockwise	practice	Guided	2	-0.5	-0.5	3.354782	-1.30156	-1.45062	-0.94082	0.914778971733942	-3.006525	-1.345397	0.956403
Trial1	1	1	blindfold	counterclockwise	practice	Guided	2	-0.5	-0.5	3.374786	-1.30149	-1.45069	-0.93859	0.913645205501103	-2.912192	-1.341165	0.764294
Trial1	1	1	blindfold	counterclockwise	practice	Guided	2	-0.5	-0.5	3.394775	-1.30145	-1.4507	-0.93651	0.912613322433753	-2.829127	-1.544292	0.676139
Trial1	1	1	blindfold	counterclockwise	practice	Guided	2	-0.5	-0.5	3.41478	-1.30141	-1.45074	-0.93441	0.911575665408778	-2.781829	-1.527365	0.590449
Trial1	1	1	blindfold	counterclockwise	practice	Guided	2	-0.5	-0.5	3.434784	-1.30139	-1.45076	-0.93253	0.910663529736943	-2.768468	-1.531596	0.541056
Trial1	1	1	blindfold	counterclockwise	practice	Guided	2	-0.5	-0.5	3.454773	-1.30138	-1.45077	-0.92963	0.909280895485468	-2.787837	-1.506206	0.414924
Trial1	1	1	blindfold	counterclockwise	practice	Guided	2	-0.5	-0.5	3.474777	-1.30138	-1.4508	-0.92874	0.908860678110573	-2.732562	-1.556987	0.34673
Trial1	1	1	blindfold	counterclockwise	practice	Guided	2	-0.5	-0.5	3.494781	-1.30138	-1.4508	-0.92818	0.908596648328719	-2.755187	-1.599305	0.346835
Trial1	1	1	blindfold	counterclockwise	practice	Guided	2	-0.5	-0.5	3.514786	-1.30138	-1.4508	-0.9279701	0.908497737954313	-2.746918	-1.65855	0.36674
Trial1	1	1	blindfold	counterclockwise	practice	Guided	2	-0.5	-0.5	3.534775	-1.30137	-1.45081	-0.92796	0.908484159830255	-2.73415	-1.590842	0.266123
Trial1	1	1	blindfold	counterclockwise	practice	Guided	2	-0.5	-0.5	3.554779	-1.30137	-1.45082	-0.92796	0.908484159830255	-2.658807	-1.7051	0.209295
Trial1	1	1	blindfold	counterclockwise	practice	Guided	2	-0.5	-0.5	3.574783	-1.30137	-1.45082	-0.92795	0.908479470849579	-2.661958	-1.722027	0.120333
Trial1	1	1	blindfold	counterclockwise	practice	Guided	2	-0.5	-0.5	3.594772	-1.30136	-1.45083	-0.92795	0.908470743035058	-2.60537	-1.730491	0.084158
Trial1	1	1	blindfold	counterclockwise	practice	Guided	2	-0.5	-0.5	3.614777	-1.30136	-1.45083	-0.92795	0.908470743035058	-2.578618	-1.781273	0.057872
Trial1	1	1	blindfold	counterclockwise	practice	Guided	2	-0.5	-0.5	3.634781	-1.30135	-1.45084	-0.92795	0.908461910090493	-2.621632	-1.823591	-0.0022896
Trial1	1	1	blindfold	counterclockwise	practice	Guided	2	-0.5	-0.5	3.654785	-1.30135	-1.45084	-0.92796	0.908466599161808	-2.59566	-1.848981	-0.03272
Trial1	1	1	blindfold	counterclockwise	practice	Guided	2	-0.5	-0.5	3.674774	-1.30134	-1.45086	-0.92796	0.908457766287327	-2.561243	-1.882836	-0.09047
Trial1	1	1	blindfold	counterclockwise	practice	Guided	2	-0.5	-0.5	3.694778	-1.30134	-1.45087	-0.92796	0.908457766287327	-2.562716	-1.912458	-0.05996
Trial1	1	1	blindfold	counterclockwise	practice	Guided	2	-0.5	-0.5	3.714783	-1.30133	-1.45087	-0.92796	0.908449038590173	-2.597491	-1.84475	-0.066527
Trial1	1	1	blindfold	counterclockwise	practice	Guided	2	-0.5	-0.5	3.734787	-1.30133	-1.45088	-0.92796	0.908449038590173	-2.546565	-1.91669	-0.084654
Trial1	1	1	blindfold	counterclockwise	practice	Guided	2	-0.5	-0.5	3.754776	-1.30133	-1.45088	-0.92796	0.908449038590173	-2.676496	-1.950545	-0.077307
Trial1	1	1	blindfold	counterclockwise	practice	Guided	2	-0.5	-0.5	3.77478	-1.30133	-1.45089	-0.92796	0.908449038590173	-2.817612	-1.789736	0.039078
Trial1	1	1	blindfold	counterclockwise	practice	Guided	2	-0.5	-0.5	3.794785	-1.30134	-1.45089	-0.92796	0.908457766287327	-2.89214	-1.768577	0.100238
Trial1	1	1	blindfold	counterclockwise	practice	Guided	2	-0.5	-0.5	3.814774	-1.30135	-1.45089	-0.92796	0.908466599161808	-2.923997	-1.772809	0.118501
Trial1	1	1	blindfold	counterclockwise	practice	Guided	2	-0.5	-0.5	3.834778	-1.30136	-1.45089	-0.92795	0.908470743035058	-2.858869	-1.747418	0.132681
Trial1	1	1	blindfold	counterclockwise	practice	Guided	2	-0.5	-0.5	3.854782	-1.30136	-1.45089	-0.92794	0.908466026016963	-2.891506	-1.713564	0.15175
Trial1	1	1	blindfold	counterclockwise	practice	Guided	2	-0.5	-0.5	3.874786	-1.30138	-1.45088	-0.92794	0.90848358691592	-2.821705	-1.620464	0.198181
Trial1	1	1	blindfold	counterclockwise	practice	Guided	2	-0.5	-0.5	3.894775	-1.30138	-1.45087	-0.92793	0.908478870074886	-2.87057	-1.641623	0.190818
Trial1	1	1	blindfold	counterclockwise	practice	Guided	2	-0.5	-0.5	3.91478	-1.30138	-1.45087	-0.92793	0.908478870074886	-2.839163	-1.628928	0.189281
Trial1	1	1	blindfold	counterclockwise	practice	Guided	2	-0.5	-0.5	3.934784	-1.30139	-1.45086	-0.92792	0.908482986475068	-2.799579	-1.671246	0.151418
Trial1	1	1	blindfold	counterclockwise	practice	Guided	2	-0.5	-0.5	3.954773	-1.30139	-1.45086	-0.92792	0.908482986475068	-2.749408	-1.662782	0.111138
Trial1	1	1	blindfold	counterclockwise	practice	Guided	2	-0.5	-0.5	3.974777	-1.30139	-1.45086	-0.92792	0.908482986475068	-2.763055	-1.726259	0.064299
Trial1	1	1	blindfold	counterclockwise	practice	Guided	2	-0.5	-0.5	3.994781	-1.30138	-1.45086	-0.92792	0.908474153319735	-2.727271	-1.768577	0.06196
Trial1	1	1	blindfold	counterclockwise	practice	Guided	2	-0.5	-0.5	4.014786	-1.30138	-1.45087	-0.92792	0.908474153319735	-2.647835	-1.853213	-0.021228
Trial1	1	1	blindfold	counterclockwise	practice	Guided	2	-0.5	-0.5	4.034775	-1.30138	-1.45087	-0.92792	0.908474153319735	-2.683676	-1.903995	-0.081493
Trial1	1	1	blindfold	counterclockwise	practice	Guided	2	-0.5	-0.5	4.054779	-1.30137	-1.45088	-0.92793	0.908470036989904	-2.614194	-1.942081	-0.083132
Trial1	1	1	blindfold	counterclockwise	practice	Guided	2	-0.5	-0.5	4.074783	-1.30136	-1.45089	-0.92793	0.90846130908475	-2.601851	-1.891299	-0.089727
Trial1	1	1	blindfold	counterclockwise	practice	Guided	2	-0.5	-0.5	4.094772	-1.30136	-1.4509	-0.92793	0.90846130908475	-2.638184	-1.895531	-0.13845
Trial1	1	1	blindfold	counterclockwise	practice	Guided	2	-0.5	-0.5	4.114777	-1.30136	-1.4509	-0.92793	0.90846130908475	-2.608062	-1.920922	-0.122748
Trial1	1	1	blindfold	counterclockwise	practice	Guided	2	-0.5	-0.5	4.134781	-1.30135	-1.4509	-0.92793	0.908452476048457	-2.729168	-1.819359	-0.04441
Trial1	1	1	blindfold	counterclockwise	practice	Guided	2	-0.5	-0.5	4.154785	-1.30135	-1.4509	-0.92794	0.908457193026533	-2.71576	-1.810895	-0.021278
Trial1	1	1	blindfold	counterclockwise	practice	Guided	2	-0.5	-0.5	4.174774	-1.30135	-1.4509	-0.92794	0.908457193026533	-2.693402	-1.840518	-0.046847
Trial1	1	1	blindfold	counterclockwise	practice	Guided	2	-0.5	-0.5	4.194778	-1.30135	-1.45091	-0.92794	0.908457193026533	-2.707786	-1.832054	-0.02703
Trial1	1	1	blindfold	counterclockwise	practice	Guided	2	-0.5	-0.5	4.214783	-1.30135	-1.45091	-0.92794	0.908457193026533	-2.708848	-1.857445	-0.057569
Trial1	1	1	blindfold	counterclockwise	practice	Guided	2	-0.5	-0.5	4.234787	-1.30135	-1.45091	-0.92794	0.908457193026533	-2.673655	-1.857445	-0.110376
Trial1	1	1	blindfold	counterclockwise	practice	Guided	2	-0.5	-0.5	4.254776	-1.30135	-1.45091	-0.92796	0.908466599161808	-2.626896	-1.899763	-0.174729
Trial1	1	1	blindfold	counterclockwise	practice	Guided	2	-0.5	-0.5	4.27478	-1.30134	-1.45092	-0.9279701	0.908462511647715	-2.607596	-1.950545	-0.409137
Trial1	1	1	blindfold	counterclockwise	practice	Guided	2	-0.5	-0.5	4.294785	-1.30134	-1.45092	-0.928	0.908476607846065	-2.555069	-1.975935	-0.607219
Trial1	1	1	blindfold	counterclockwise	practice	Guided	2	-0.5	-0.5	4.314774	-1.30133	-1.45093	-0.92812	0.908524441855668	-2.557145	-2.026717	-0.863088
Trial1	1	1	blindfold	counterclockwise	practice	Guided	2	-0.5	-0.5	4.334778	-1.30132	-1.45097	-0.92859	0.908737174327488	-2.493415	-2.145207	-1.174232
Trial1	1	1	blindfold	counterclockwise	practice	Guided	2	-0.5	-0.5	4.354782	-1.30127	-1.45103	-0.93141	0.910026469480105	-2.303715	-2.225612	-1.585997
Trial1	1	1	blindfold	counterclockwise	practice	Guided	2	-0.5	-0.5	4.374786	-1.30115	-1.45113	-0.93425	0.911270824933152	-2.367133	-2.102889	-2.044288
Trial1	1	1	blindfold	counterclockwise	practice	Guided	2	-0.5	-0.5	4.394775	-1.30117	-1.45112	-0.93824	0.913196389372896	-2.268079	-2.564156	-2.216905
Trial1	1	1	blindfold	counterclockwise	practice	Guided	2	-0.5	-0.5	4.41478	-1.30115	-1.45123	-0.94368	0.915802075419449	-2.272869	-2.59801	-2.412804
Trial1	1	1	blindfold	counterclockwise	practice	Guided	2	-0.5	-0.5	4.434784	-1.30115	-1.45128	-0.95037	0.919061778077764	-2.337458	-2.382188	-2.633572
Trial1	1	1	blindfold	counterclockwise	practice	Guided	2	-0.5	-0.5	4.454773	-1.30115	-1.45129	-0.9679199	0.927787977912418	-2.241689	-2.932322	-2.372246
Trial1	1	1	blindfold	counterclockwise	practice	Guided	2	-0.5	-0.5	4.474777	-1.30112	-1.45139	-0.9789	0.933348000798312	-2.297629	-2.796905	-2.824145
Trial1	1	1	blindfold	counterclockwise	practice	Guided	2	-0.5	-0.5	4.494781	-1.30114	-1.45143	-0.99197	0.940138231967316	-2.323123	-2.949249	-2.601995
Trial1	1	1	blindfold	counterclockwise	practice	Guided	2	-0.5	-0.5	4.514786	-1.30116	-1.45145	-1.00553	0.947321429526125	-2.413122	-2.678414	-2.628521
Trial1	1	1	blindfold	counterclockwise	practice	Guided	2	-0.5	-0.5	4.534775	-1.3012	-1.45142	-1.02011	0.955215014684313	-2.43145	-2.961945	-2.41645
Trial1	1	1	blindfold	counterclockwise	practice	Guided	2	-0.5	-0.5	4.554779	-1.30122	-1.45146	-1.05171	0.972798806661373	-2.457516	-2.987336	-2.24577
Trial1	1	1	blindfold	counterclockwise	practice	Guided	2	-0.5	-0.5	4.574783	-1.30127	-1.45143	-1.06939	0.982974396715655	-2.512418	-2.779977	-1.844309
Trial1	1	1	blindfold	counterclockwise	practice	Guided	2	-0.5	-0.5	4.594772	-1.30126	-1.45139	-1.08581	0.992567817179323	-2.492386	-2.699573	-1.421844
Trial1	1	1	blindfold	counterclockwise	practice	Guided	2	-0.5	-0.5	4.614777	-1.30123	-1.45134	-1.10336	1.00300191636025	-2.441748	-2.640328	-1.372333
Trial1	1	1	blindfold	counterclockwise	practice	Guided	2	-0.5	-0.5	4.634781	-1.30121	-1.45134	-1.12041	1.01333403762098	-2.375047	-2.834991	-1.210478
Trial1	1	1	blindfold	counterclockwise	practice	Guided	2	-0.5	-0.5	4.654785	-1.3012	-1.45138	-1.15422	1.03437183324726	-2.377229	-2.784209	-1.052954
Trial1	1	1	blindfold	counterclockwise	practice	Guided	2	-0.5	-0.5	4.674774	-1.3012	-1.4513	-1.17127	1.0452390782927	-2.397164	-2.462592	-0.99575
Trial1	1	1	blindfold	counterclockwise	practice	Guided	2	-0.5	-0.5	4.694778	-1.30119	-1.45125	-1.18749	1.05572142935499	-2.28591	-2.471056	-0.81824
Trial1	1	1	blindfold	counterclockwise	practice	Guided	2	-0.5	-0.5	4.714783	-1.30116	-1.45126	-1.20346	1.06616755296856	-2.267708	-2.593778	-0.811828
Trial1	1	1	blindfold	counterclockwise	practice	Guided	2	-0.5	-0.5	4.734787	-1.30109	-1.4513	-1.21978	1.07695329244644	-1.976228	-2.661487	-1.053209
Trial1	1	1	blindfold	counterclockwise	practice	Guided	2	-0.5	-0.5	4.754776	-1.30099	-1.45133	-1.25169	1.09846378135496	-1.737799	-2.746123	-1.088463
Trial1	1	1	blindfold	counterclockwise	practice	Guided	2	-0.5	-0.5	4.77478	-1.3007	-1.45143	-1.26857	1.10987394378415	-0.993346	-3.046581	-1.556227
Trial1	1	1	blindfold	counterclockwise	practice	Guided	2	-0.5	-0.5	4.794785	-1.30053	-1.45153	-1.28536	1.12144483050579	-0.838133	-3.300489	-1.678218
Trial1	1	1	blindfold	counterclockwise	practice	Guided	2	-0.5	-0.5	4.814774	-1.30042	-1.45161	-1.3023	1.13329497565823	-0.649207	-3.237012	-1.840213
Trial1	1	1	blindfold	counterclockwise	practice	Guided	2	-0.5	-0.5	4.834778	-1.30034	-1.45164	-1.30626	1.13604533092617	-0.525565	-3.338575	-2.19089
Trial1	1	1	blindfold	counterclockwise	practice	Guided	2	-0.5	-0.5	4.854782	-1.30035	-1.45162	-1.30282	1.13361366592744	-0.323278	-3.977577	-4.735453
Trial1	1	1	blindfold	counterclockwise	practice	Guided	2	-0.5	-0.5	4.874786	-1.29953	-1.45241	-1.30207	1.13250368094057	1.871632	-3.939491	-3.223855
Trial1	1	1	blindfold	counterclockwise	practice	Guided	2	-0.5	-0.5	4.894775	-1.2983	-1.45203	-1.3018	1.13144429586609	1.539708	-3.198926	-3.160248
Trial1	1	1	blindfold	counterclockwise	practice	Guided	2	-0.5	-0.5	4.91478	-1.29656	-1.45183	-1.30201	1.13036624854466	1.731793	-5.001672	-4.371302
Trial1	1	1	blindfold	counterclockwise	practice	Guided	2	-0.5	-0.5	4.934784	-1.29464	-1.45221	-1.30218	1.12913491984181	1.736332	-4.921268	-4.682824
Trial1	1	1	blindfold	counterclockwise	practice	Guided	2	-0.5	-0.5	4.954773	-1.29267	-1.4523	-1.30231	1.12784177396651	1.44794	-3.486688	-4.302538
Trial1	1	1	blindfold	counterclockwise	practice	Guided	2	-0.5	-0.5	4.974777	-1.28837	-1.45188	-1.30251	1.12496649504537	2.41433	-4.527711	-5.16301
Trial1	1	1	blindfold	counterclockwise	practice	Guided	2	-0.5	-0.5	4.994781	-1.28518	-1.45216	-1.30263	1.12281896240354	2.641616	-4.853559	-5.346606
Trial1	1	1	blindfold	counterclockwise	practice	Guided	2	-0.5	-0.5	5.014786	-1.28129	-1.45237	-1.30267	1.12013092139526	2.808723	-4.726605	-5.361326
Trial1	1	1	blindfold	counterclockwise	practice	Guided	2	-0.5	-0.5	5.034775	-1.27661	-1.45239	-1.30272	1.11690761875194	2.769755	-4.586956	-5.446024
Trial1	1	1	blindfold	counterclockwise	practice	Guided	2	-0.5	-0.5	5.054779	-1.27108	-1.45235	-1.30279	1.11311996947852	2.89746	-4.663128	-5.563603
Trial1	1	1	blindfold	counterclockwise	practice	Guided	2	-0.5	-0.5	5.074783	-1.2571	-1.4523	-1.3028	1.10348915905806	2.857028	-4.570029	-5.617566
Trial1	1	1	blindfold	counterclockwise	practice	Guided	2	-0.5	-0.5	5.094772	-1.24857	-1.45232	-1.30283	1.09767616863757	3.099702	-4.798546	-5.603855
Trial1	1	1	blindfold	counterclockwise	practice	Guided	2	-0.5	-0.5	5.114777	-1.23891	-1.45239	-1.30288	1.09114823811206	3.403273	-5.060918	-5.769367
Trial1	1	1	blindfold	counterclockwise	practice	Guided	2	-0.5	-0.5	5.134781	-1.22828	-1.45248	-1.30291	1.08400004768505	3.544474	-5.094772	-5.859292
Trial1	1	1	blindfold	counterclockwise	practice	Guided	2	-0.5	-0.5	5.154785	-1.21636	-1.45257	-1.30292	1.07603544650341	3.52672	-5.204799	-5.824602
Trial1	1	1	blindfold	counterclockwise	practice	Guided	2	-0.5	-0.5	5.174774	-1.18772	-1.45266	-1.30293	1.05719225413424	3.518632	-5.450243	-5.886289
Trial1	1	1	blindfold	counterclockwise	practice	Guided	2	-0.5	-0.5	5.194778	-1.17251	-1.45271	-1.30288	1.04732330743196	3.285621	-5.378303	-5.750206
Trial1	1	1	blindfold	counterclockwise	practice	Guided	2	-0.5	-0.5	5.214783	-1.15541	-1.45268	-1.30283	1.03638714463134	2.94944	-5.124395	-5.670537
Trial1	1	1	blindfold	counterclockwise	practice	Guided	2	-0.5	-0.5	5.234787	-1.13807	-1.4526	-1.30278	1.02547017934248	2.860821	-5.027063	-5.566861
Trial1	1	1	blindfold	counterclockwise	practice	Guided	2	-0.5	-0.5	5.254776	-1.12013	-1.45253	-1.30268	1.01432547147631	2.745663	-4.984745	-5.459418
Trial1	1	1	blindfold	counterclockwise	practice	Guided	2	-0.5	-0.5	5.27478	-1.08281	-1.45247	-1.30263	0.991908453743688	2.494476	-4.963586	-5.259967
Trial1	1	1	blindfold	counterclockwise	practice	Guided	2	-0.5	-0.5	5.294785	-1.06307	-1.45247	-1.30261	0.980423769085293	2.477583	-4.866255	-5.248842
Trial1	1	1	blindfold	counterclockwise	practice	Guided	2	-0.5	-0.5	5.314774	-1.04366	-1.45246	-1.30263	0.969422997167146	2.385407	-4.950891	-5.227286
Trial1	1	1	blindfold	counterclockwise	practice	Guided	2	-0.5	-0.5	5.334778	-1.02346	-1.45247	-1.30266	0.958265861112155	2.400741	-5.04399	-5.369653
Trial1	1	1	blindfold	counterclockwise	practice	Guided	2	-0.5	-0.5	5.354782	-1.00371	-1.45253	-1.30265	0.947613200586906	2.165858	-5.149785	-5.315975
Trial1	1	1	blindfold	counterclockwise	practice	Guided	2	-0.5	-0.5	5.374786	-0.96433	-1.45255	-1.30265	0.927280589651474	1.833962	-4.988977	-5.311828
Trial1	1	1	blindfold	counterclockwise	practice	Guided	2	-0.5	-0.5	5.394775	-0.94437	-1.45252	-1.30265	0.917448476401489	1.858211	-5.069381	-5.329618
Trial1	1	1	blindfold	counterclockwise	practice	Guided	2	-0.5	-0.5	5.41478	-0.92529	-1.45254	-1.30262	0.908333927737371	1.663998	-5.149785	-5.234689
Trial1	1	1	blindfold	counterclockwise	practice	Guided	2	-0.5	-0.5	5.434784	-0.9066	-1.45257	-1.30257	0.899690024512662	1.671969	-5.124395	-5.056294
Trial1	1	1	blindfold	counterclockwise	practice	Guided	2	-0.5	-0.5	5.454773	-0.88784	-1.45257	-1.30249	0.891296855419037	1.490007	-5.052454	-4.99448
Trial1	1	1	blindfold	counterclockwise	practice	Guided	2	-0.5	-0.5	5.474777	-0.85264	-1.45249	-1.30248	0.876543822513838	1.442929	-4.988977	-4.941019
Trial1	1	1	blindfold	counterclockwise	practice	Guided	2	-0.5	-0.5	5.494781	-0.83524	-1.45251	-1.3025	0.86970807011833	1.354463	-5.154017	-5.065754
Trial1	1	1	blindfold	counterclockwise	practice	Guided	2	-0.5	-0.5	5.514786	-0.82049	-1.45255	-1.30252	0.864148280729602	1.356186	-5.13709	-5.10679
Trial1	1	1	blindfold	counterclockwise	practice	Guided	2	-0.5	-0.5	5.534775	-0.8055	-1.45258	-1.30253	0.858711098242584	1.268135	-5.170944	-5.05677
Trial1	1	1	blindfold	counterclockwise	practice	Guided	2	-0.5	-0.5	5.554779	-0.7908	-1.45258	-1.30255	0.853610602759434	1.333286	-5.158249	-5.180188
Trial1	1	1	blindfold	counterclockwise	practice	Guided	2	-0.5	-0.5	5.574783	-0.76408	-1.45266	-1.30257	0.844900480241304	1.551833	-5.458707	-5.131295
Trial1	1	1	blindfold	counterclockwise	practice	Guided	2	-0.5	-0.5	5.594772	-0.75149	-1.45271	-1.30261	0.841088636465105	1.572254	-5.39523	-5.277545
Trial1	1	1	blindfold	counterclockwise	practice	Guided	2	-0.5	-0.5	5.614777	-0.73897	-1.45273	-1.30265	0.837468587006642	1.780281	-5.46717	-5.295133
Trial1	1	1	blindfold	counterclockwise	practice	Guided	2	-0.5	-0.5	5.634781	-0.72716	-1.45273	-1.30264	0.834165788387273	1.833794	-5.454475	-5.334724
Trial1	1	1	blindfold	counterclockwise	practice	Guided	2	-0.5	-0.5	5.654785	-0.71529	-1.45274	-1.30263	0.831002178865792	1.901265	-5.479866	-5.185705
Trial1	1	1	blindfold	counterclockwise	practice	Guided	2	-0.5	-0.5	5.674774	-0.69239	-1.45275	-1.30264	0.825375554543761	2.17073	-5.65337	-5.241844
Trial1	1	1	blindfold	counterclockwise	practice	Guided	2	-0.5	-0.5	5.694778	-0.68115	-1.4528	-1.30267	0.822857497704977	2.184387	-5.568734	-5.416254
Trial1	1	1	blindfold	counterclockwise	practice	Guided	2	-0.5	-0.5	5.714783	-0.66986	-1.45281	-1.30267	0.820445947952503	2.417929	-5.670297	-5.298542
Trial1	1	1	blindfold	counterclockwise	practice	Guided	2	-0.5	-0.5	5.734787	-0.65842	-1.45282	-1.30264	0.818124570048643	2.348658	-5.589893	-5.313013
Trial1	1	1	blindfold	counterclockwise	practice	Guided	2	-0.5	-0.5	5.754776	-0.64645	-1.4528	-1.30259	0.815842213392884	2.415298	-5.65337	-5.109848
Trial1	1	1	blindfold	counterclockwise	practice	Guided	2	-0.5	-0.5	5.77478	-0.6223	-1.45279	-1.30258	0.811844656237995	2.221136	-5.65337	-5.161965
Trial1	1	1	blindfold	counterclockwise	practice	Guided	2	-0.5	-0.5	5.794785	-0.61027	-1.45281	-1.3026	0.810139666967171	2.121741	-5.589893	-5.210375
Trial1	1	1	blindfold	counterclockwise	practice	Guided	2	-0.5	-0.5	5.814774	-0.59827	-1.45279	-1.3026	0.8085937142062	2.044372	-5.572965	-5.202531
Trial1	1	1	blindfold	counterclockwise	practice	Guided	2	-0.5	-0.5	5.834778	-0.58601	-1.45279	-1.30257	0.807165595140605	2.033081	-5.543343	-5.087328
Trial1	1	1	blindfold	counterclockwise	practice	Guided	2	-0.5	-0.5	5.854782	-0.57424	-1.45277	-1.30252	0.805946642889987	2.006158	-5.361375	-5.108593
Trial1	1	1	blindfold	counterclockwise	practice	Guided	2	-0.5	-0.5	5.874786	-0.55107	-1.45273	-1.30253	0.804153362253107	2.062568	-5.458707	-5.079216
Trial1	1	1	blindfold	counterclockwise	practice	Guided	2	-0.5	-0.5	5.894775	-0.53929	-1.45273	-1.3025	0.803461243785462	1.988965	-5.479866	-5.022286
Trial1	1	1	blindfold	counterclockwise	practice	Guided	2	-0.5	-0.5	5.91478	-0.52762	-1.45274	-1.30248	0.802955159073419	1.874028	-5.357144	-4.926111
Trial1	1	1	blindfold	counterclockwise	practice	Guided	2	-0.5	-0.5	5.934784	-0.5161	-1.4527	-1.30246	0.802621448369981	1.875732	-5.331753	-4.943834
Trial1	1	1	blindfold	counterclockwise	practice	Guided	2	-0.5	-0.5	5.954773	-0.5054	-1.45267	-1.30245	0.802468110800582	1.85532	-5.323289	-4.854782
Trial1	1	1	blindfold	counterclockwise	practice	Guided	2	-0.5	-0.5	5.974777	-0.48386	-1.45266	-1.30248	0.802642274741424	1.876066	-5.412157	-4.992919
Trial1	1	1	blindfold	counterclockwise	practice	Guided	2	-0.5	-0.5	5.994781	-0.47306	-1.45269	-1.30249	0.802942063022557	1.916538	-5.412157	-4.962786
Trial1	1	1	blindfold	counterclockwise	practice	Guided	2	-0.5	-0.5	6.014786	-0.46209	-1.4527	-1.3025	0.803394941630816	1.987986	-5.344448	-4.930444
Trial1	1	1	blindfold	counterclockwise	practice	Guided	2	-0.5	-0.5	6.034775	-0.4518	-1.4527	-1.30254	0.803986190915042	2.198425	-5.534879	-5.17164
Trial1	1	1	blindfold	counterclockwise	practice	Guided	2	-0.5	-0.5	6.054779	-0.44175	-1.45276	-1.30254	0.804651239832411	2.314245	-5.733774	-5.141521
Trial1	1	1	blindfold	counterclockwise	practice	Guided	2	-0.5	-0.5	6.074783	-0.42033	-1.45279	-1.30247	0.80641512689311	2.156721	-5.378303	-4.956524
Trial1	1	1	blindfold	counterclockwise	practice	Guided	2	-0.5	-0.5	6.094772	-0.40964	-1.45273	-1.30246	0.80753136580773	2.054601	-5.501025	-4.917728
Trial1	1	1	blindfold	counterclockwise	practice	Guided	2	-0.5	-0.5	6.114777	-0.39892	-1.45274	-1.30243	0.808771367840579	2.001585	-5.475634	-4.87359
Trial1	1	1	blindfold	counterclockwise	practice	Guided	2	-0.5	-0.5	6.134781	-0.38794	-1.45273	-1.30241	0.81019717095051	1.945591	-5.319057	-4.804115
Trial1	1	1	blindfold	counterclockwise	practice	Guided	2	-0.5	-0.5	6.154785	-0.37737	-1.45268	-1.30238	0.811696819272231	1.917306	-5.280971	-4.791106
Trial1	1	1	blindfold	counterclockwise	practice	Guided	2	-0.5	-0.5	6.174774	-0.35648	-1.45267	-1.30236	0.815094873074558	2.029988	-5.374071	-4.676885
Trial1	1	1	blindfold	counterclockwise	practice	Guided	2	-0.5	-0.5	6.194778	-0.34577	-1.45267	-1.30235	0.817038852181087	2.057703	-5.407925	-4.704314
Trial1	1	1	blindfold	counterclockwise	practice	Guided	2	-0.5	-0.5	6.214783	-0.33538	-1.45269	-1.30234	0.819053889058265	1.994312	-5.407925	-4.672975
Trial1	1	1	blindfold	counterclockwise	practice	Guided	2	-0.5	-0.5	6.234787	-0.3247	-1.45269	-1.30231	0.821237730913394	1.935777	-5.344448	-4.633581
Trial1	1	1	blindfold	counterclockwise	practice	Guided	2	-0.5	-0.5	6.254776	-0.31441	-1.45268	-1.30229	0.823476066484828	1.857099	-5.340216	-4.547164
Trial1	1	1	blindfold	counterclockwise	practice	Guided	2	-0.5	-0.5	6.27478	-0.29379	-1.45268	-1.30231	0.828386310150348	1.915188	-5.403693	-4.627919
Trial1	1	1	blindfold	counterclockwise	practice	Guided	2	-0.5	-0.5	6.294785	-0.28379	-1.4527	-1.30233	0.830951396736889	1.959982	-5.454475	-4.68333
Trial1	1	1	blindfold	counterclockwise	practice	Guided	2	-0.5	-0.5	6.314774	-0.27392	-1.45272	-1.30232	0.833564367408197	1.940621	-5.475634	-4.639923
Trial1	1	1	blindfold	counterclockwise	practice	Guided	2	-0.5	-0.5	6.334778	-0.26413	-1.45274	-1.3023	0.836253496671295	2.016783	-5.509488	-4.551596
Trial1	1	1	blindfold	counterclockwise	practice	Guided	2	-0.5	-0.5	6.354782	-0.25406	-1.45276	-1.3023	0.839149411940616	1.999874	-5.543343	-4.577377
Trial1	1	1	blindfold	counterclockwise	practice	Guided	2	-0.5	-0.5	6.374786	-0.23424	-1.45277	-1.3023	0.845170770940465	2.050803	-5.51372	-4.611138
Trial1	1	1	blindfold	counterclockwise	practice	Guided	2	-0.5	-0.5	6.394775	-0.22452	-1.45276	-1.30229	0.848267891619098	1.959546	-5.484098	-4.592741
Trial1	1	1	blindfold	counterclockwise	practice	Guided	2	-0.5	-0.5	6.41478	-0.21487	-1.45275	-1.30225	0.851413077735318	1.933596	-5.46717	-4.471511
Trial1	1	1	blindfold	counterclockwise	practice	Guided	2	-0.5	-0.5	6.434784	-0.20532	-1.45274	-1.3022	0.854611653003067	1.919724	-5.462939	-4.380173
Trial1	1	1	blindfold	counterclockwise	practice	Guided	2	-0.5	-0.5	6.454773	-0.19557	-1.45272	-1.30218	0.85800376761565	1.877709	-5.407925	-4.338476
Trial1	1	1	blindfold	counterclockwise	practice	Guided	2	-0.5	-0.5	6.474777	-0.17652	-1.4527	-1.30218	0.864946329203341	1.977115	-5.424852	-4.361048
Trial1	1	1	blindfold	counterclockwise	practice	Guided	2	-0.5	-0.5	6.494781	-0.16713	-1.45271	-1.30215	0.868473990166414	2.011112	-5.407925	-4.287721
Trial1	1	1	blindfold	counterclockwise	practice	Guided	2	-0.5	-0.5	6.514786	-0.15769	-1.4527	-1.30212	0.872108130156171	2.044972	-5.420621	-4.218444
Trial1	1	1	blindfold	counterclockwise	practice	Guided	2	-0.5	-0.5	6.534775	-0.14824	-1.45271	-1.30211	0.875851288916602	1.99244	-5.44178	-4.193707
Trial1	1	1	blindfold	counterclockwise	practice	Guided	2	-0.5	-0.5	6.554779	-0.1385	-1.45272	-1.30207	0.879771882919982	1.886871	-5.382534	-4.20569
Trial1	1	1	blindfold	counterclockwise	practice	Guided	2	-0.5	-0.5	6.574783	-0.11968	-1.45269	-1.30204	0.887643860335353	1.744277	-5.399462	-4.059637
Trial1	1	1	blindfold	counterclockwise	practice	Guided	2	-0.5	-0.5	6.594772	-0.11068	-1.45268	-1.30203	0.89152797255175	1.705425	-5.344448	-4.02732
Trial1	1	1	blindfold	counterclockwise	practice	Guided	2	-0.5	-0.5	6.614777	-0.10187	-1.45268	-1.30203	0.895410277510584	1.696329	-5.39523	-4.071244
Trial1	1	1	blindfold	counterclockwise	practice	Guided	2	-0.5	-0.5	6.634781	-0.093228	-1.45269	-1.30203	0.899286122733628	1.767918	-5.403693	-4.065915
Trial1	1	1	blindfold	counterclockwise	practice	Guided	2	-0.5	-0.5	6.654785	-0.084483	-1.4527	-1.30205	0.903293287967929	1.808169	-5.416389	-4.081021
Trial1	1	1	blindfold	counterclockwise	practice	Guided	2	-0.5	-0.5	6.674774	-0.067728	-1.45274	-1.30207	0.911139617949323	1.789983	-5.501025	-4.168988
Trial1	1	1	blindfold	counterclockwise	practice	Guided	2	-0.5	-0.5	6.694778	-0.059751	-1.45274	-1.30207	0.914951090546668	1.767765	-5.429084	-4.17102
Trial1	1	1	blindfold	counterclockwise	practice	Guided	2	-0.5	-0.5	6.714783	-0.051703	-1.45272	-1.30206	0.918841909500743	1.799583	-5.378303	-4.106545
Trial1	1	1	blindfold	counterclockwise	practice	Guided	2	-0.5	-0.5	6.734787	-0.044024	-1.45269	-1.30204	0.922595489090463	1.7728	-5.357144	-4.095752
Trial1	1	1	blindfold	counterclockwise	practice	Guided	2	-0.5	-0.5	6.754776	-0.036464	-1.45268	-1.30204	0.926355193012864	1.81708	-5.378303	-4.094129
Trial1	1	1	blindfold	counterclockwise	practice	Guided	2	-0.5	-0.5	6.77478	-0.021613	-1.45269	-1.30203	0.933866259304119	1.834328	-5.340216	-4.069472
Trial1	1	1	blindfold	counterclockwise	practice	Guided	2	-0.5	-0.5	6.794785	-0.014084	-1.45268	-1.302	0.937719804816355	1.780951	-5.297898	-3.975018
Trial1	1	1	blindfold	counterclockwise	practice	Guided	2	-0.5	-0.5	6.814774	-0.0064631	-1.45266	-1.30197	0.941665843544283	1.744954	-5.264044	-3.931175
Trial1	1	1	blindfold	counterclockwise	practice	Guided	2	-0.5	-0.5	6.834778	0.00017976	-1.45264	-1.30196	0.945155870859846	1.761896	-5.293667	-3.937981
Trial1	1	1	blindfold	counterclockwise	practice	Guided	2	-0.5	-0.5	6.854782	0.0073756	-1.45265	-1.30196	0.948983575824009	1.805758	-5.374071	-3.95305
Trial1	1	1	blindfold	counterclockwise	practice	Guided	2	-0.5	-0.5	6.874786	0.021064	-1.45269	-1.30195	0.956363764747451	1.759699	-5.357144	-3.865728
Trial1	1	1	blindfold	counterclockwise	practice	Guided	2	-0.5	-0.5	6.894775	0.027724	-1.45268	-1.30194	0.960000169888308	1.749898	-5.310594	-3.868365
Trial1	1	1	blindfold	counterclockwise	practice	Guided	2	-0.5	-0.5	6.91478	0.034864	-1.45268	-1.30195	0.96395199971433	1.749256	-5.386766	-3.912953
Trial1	1	1	blindfold	counterclockwise	practice	Guided	2	-0.5	-0.5	6.934784	0.040923	-1.4527	-1.30195	0.967327064375617	1.766018	-5.458707	-3.911355
Trial1	1	1	blindfold	counterclockwise	practice	Guided	2	-0.5	-0.5	6.954773	0.047466	-1.45272	-1.3019	0.970959669910012	1.82254	-5.420621	-3.863282
Trial1	1	1	blindfold	counterclockwise	practice	Guided	2	-0.5	-0.5	6.974777	0.059866	-1.45271	-1.30186	0.977972163485682	1.832558	-5.335985	-3.717282
Trial1	1	1	blindfold	counterclockwise	practice	Guided	2	-0.5	-0.5	6.994781	0.066193	-1.45268	-1.30182	0.98157520792139	1.861247	-5.30213	-3.597962
Trial1	1	1	blindfold	counterclockwise	practice	Guided	2	-0.5	-0.5	7.014786	0.072536	-1.45266	-1.30181	0.985239457366768	1.780072	-5.319057	-3.605476
Trial1	1	1	blindfold	counterclockwise	practice	Guided	2	-0.5	-0.5	7.034775	0.078496	-1.45266	-1.30182	0.988722913702763	1.792209	-5.340216	-3.633813
Trial1	1	1	blindfold	counterclockwise	practice	Guided	2	-0.5	-0.5	7.054779	0.08479	-1.45266	-1.30177	0.992378265402924	1.795186	-5.357144	-3.61497
Trial1	1	1	blindfold	counterclockwise	practice	Guided	2	-0.5	-0.5	7.074783	0.096864	-1.45265	-1.30171	0.999492658254262	1.860741	-5.276739	-3.405424
Trial1	1	1	blindfold	counterclockwise	practice	Guided	2	-0.5	-0.5	7.094772	0.10295	-1.45263	-1.30167	1.00310697829914	1.902392	-5.272508	-3.315133
Trial1	1	1	blindfold	counterclockwise	practice	Guided	2	-0.5	-0.5	7.114777	0.10953	-1.45262	-1.30162	1.00703597657164	1.912568	-5.187872	-3.199922
Trial1	1	1	blindfold	counterclockwise	practice	Guided	2	-0.5	-0.5	7.134781	0.11564	-1.4526	-1.30154	1.01068244669273	1.779752	-5.069381	-3.065966
Trial1	1	1	blindfold	counterclockwise	practice	Guided	2	-0.5	-0.5	7.154785	0.12215	-1.45254	-1.30137	1.01452665982241	1.641173	-4.938195	-2.869351
Trial1	1	1	blindfold	counterclockwise	practice	Guided	2	-0.5	-0.5	7.174774	0.13468	-1.45241	-1.30127	1.02218018567002	1.452414	-4.739301	-2.491956
Trial1	1	1	blindfold	counterclockwise	practice	Guided	2	-0.5	-0.5	7.194778	0.141	-1.45236	-1.30115	1.02602264093992	1.343786	-4.570029	-2.27873
Trial1	1	1	blindfold	counterclockwise	practice	Guided	2	-0.5	-0.5	7.214783	0.14713	-1.45229	-1.30102	1.02976216924814	1.233366	-4.396525	-2.0024
Trial1	1	1	blindfold	counterclockwise	practice	Guided	2	-0.5	-0.5	7.234787	0.15291	-1.45221	-1.30091	1.03331906116838	1.185473	-4.256876	-1.76302
Trial1	1	1	blindfold	counterclockwise	practice	Guided	2	-0.5	-0.5	7.254776	0.15839	-1.45213	-1.30069	1.03662044022528	1.183025	-4.087604	-1.593624
Trial1	1	1	blindfold	counterclockwise	practice	Guided	2	-0.5	-0.5	7.27478	0.16954	-1.45199	-1.30056	1.04363791866569	1.008427	-3.846391	-1.046063
Trial1	1	1	blindfold	counterclockwise	practice	Guided	2	-0.5	-0.5	7.294785	0.17498	-1.45194	-1.30043	1.04703690478744	0.862083	-3.706742	-0.846193
Trial1	1	1	blindfold	counterclockwise	practice	Guided	2	-0.5	-0.5	7.314774	0.18022	-1.45187	-1.30034	1.05035388047841	0.898718	-3.56286	-0.681792
Trial1	1	1	blindfold	counterclockwise	practice	Guided	2	-0.5	-0.5	7.334778	0.18499	-1.4518	-1.30026	1.05338847971274	0.86392	-3.503615	-0.518231
Trial1	1	1	blindfold	counterclockwise	practice	Guided	2	-0.5	-0.5	7.354782	0.18992	-1.45175	-1.30007	1.05645713488132	0.876642	-3.435906	-0.307208
Trial1	1	1	blindfold	counterclockwise	practice	Guided	2	-0.5	-0.5	7.374786	0.1991	-1.45169	-1.29992	1.06236187841949	0.83388	-3.283562	0.13818
Trial1	1	1	blindfold	counterclockwise	practice	Guided	2	-0.5	-0.5	7.394775	0.20361	-1.45164	-1.29981	1.06525253568041	0.795572	-3.084667	0.3939
Trial1	1	1	blindfold	counterclockwise	practice	Guided	2	-0.5	-0.5	7.41478	0.20785	-1.45156	-1.2997	1.06797554293421	0.837303	-2.906931	0.643339
Trial1	1	1	blindfold	counterclockwise	practice	Guided	2	-0.5	-0.5	7.434784	0.21199	-1.45147	-1.29958	1.07063443352622	0.786162	-2.741891	0.860857
Trial1	1	1	blindfold	counterclockwise	practice	Guided	2	-0.5	-0.5	7.454773	0.21603	-1.45139	-1.29929	1.07310929772211	0.782747	-2.640328	1.113312
Trial1	1	1	blindfold	counterclockwise	practice	Guided	2	-0.5	-0.5	7.474777	0.22391	-1.45127	-1.29913	1.07826452755602	0.583077	-2.344102	1.78463
Trial1	1	1	blindfold	counterclockwise	practice	Guided	2	-0.5	-0.5	7.494781	0.22758	-1.45118	-1.29902	1.08065058829974	0.548993	-2.124048	2.001562
Trial1	1	1	blindfold	counterclockwise	practice	Guided	2	-0.5	-0.5	7.514786	0.23098	-1.45107	-1.29892	1.08286886299443	0.591965	-1.925154	2.167483
Trial1	1	1	blindfold	counterclockwise	practice	Guided	2	-0.5	-0.5	7.534775	0.23407	-1.45098	-1.29878	1.08485398975042	0.572182	-1.810895	2.470116
Trial1	1	1	blindfold	counterclockwise	practice	Guided	2	-0.5	-0.5	7.554779	0.23697	-1.45091	-1.29843	1.08656118207835	0.562597	-1.696637	2.873492
Trial1	1	1	blindfold	counterclockwise	practice	Guided	2	-0.5	-0.5	7.574783	0.24202	-1.45077	-1.29833	1.0899194487314	0.264295	-1.341165	3.347239
Trial1	1	1	blindfold	counterclockwise	practice	Guided	2	-0.5	-0.5	7.594772	0.24386	-1.45069	-1.29824	1.09110710793863	0.123118	-1.252298	3.523675
Trial1	1	1	blindfold	counterclockwise	practice	Guided	2	-0.5	-0.5	7.614777	0.24515	-1.45063	-1.29816	1.0919284954321	0.032505	-1.171893	3.713825
Trial1	1	1	blindfold	counterclockwise	practice	Guided	2	-0.5	-0.5	7.634781	0.24583	-1.45059	-1.2981	1.09234884059548	-0.0096989	-1.16343	3.897334
Trial1	1	1	blindfold	counterclockwise	practice	Guided	2	-0.5	-0.5	7.654785	0.24595	-1.45058	-1.29793	1.09230659097617	0.230354	-1.104185	4.170118
Trial1	1	1	blindfold	counterclockwise	practice	Guided	2	-0.5	-0.5	7.674774	0.24603	-1.45055	-1.29775	1.09222974759882	0.645614	-0.723323	4.797563
Trial1	1	1	blindfold	counterclockwise	practice	Guided	2	-0.5	-0.5	7.694778	0.24618	-1.45048	-1.29756	1.09219343778292	0.693694	-0.583673	5.089142
Trial1	1	1	blindfold	counterclockwise	practice	Guided	2	-0.5	-0.5	7.714783	0.24638	-1.45041	-1.29744	1.09224244232285	0.567998	-0.579441	5.248845
Trial1	1	1	blindfold	counterclockwise	practice	Guided	2	-0.5	-0.5	7.734787	0.24649	-1.45037	-1.29737	1.09226661625833	0.388687	-0.456686	5.415143
Trial1	1	1	blindfold	counterclockwise	practice	Guided	2	-0.5	-0.5	7.754776	0.24651	-1.45035	-1.29718	1.09214157564758	0.35216	-0.380394	5.573613
Trial1	1	1	blindfold	counterclockwise	practice	Guided	2	-0.5	-0.5	7.77478	0.24654	-1.45031	-1.29703	1.09205253565642	0.329385	-0.291361	6.114954
Trial1	1	1	blindfold	counterclockwise	practice	Guided	2	-0.5	-0.5	7.794785	0.24656	-1.4503	-1.2969	1.09197137618701	0.471538	-0.253204	6.380133
Trial1	1	1	blindfold	counterclockwise	practice	Guided	2	-0.5	-0.5	7.814774	0.24659	-1.45028	-1.29679	1.09191151348567	0.608508	-0.1939	6.552961
Trial1	1	1	blindfold	counterclockwise	practice	Guided	2	-0.5	-0.5	7.834778	0.24663	-1.45026	-1.29668	1.09185866044267	0.572755	-0.071143	6.820719
Trial1	1	1	blindfold	counterclockwise	practice	Guided	2	-0.5	-0.5	7.854782	0.24666	-1.45023	-1.29652	1.09176245073783	0.635748	-0.083813	6.932101
Trial1	1	1	blindfold	counterclockwise	practice	Guided	2	-0.5	-0.5	7.874786	0.24686	-1.45017	-1.29639	1.09180445966732	0.979874	0.089733	7.288263
Trial1	1	1	blindfold	counterclockwise	practice	Guided	2	-0.5	-0.5	7.894775	0.24719	-1.45007	-1.29624	1.09192077883003	1.042118	0.339354	7.546752
Trial1	1	1	blindfold	counterclockwise	practice	Guided	2	-0.5	-0.5	7.91478	0.24779	-1.44992	-1.29614	1.09225853337326	1.017541	0.466201	7.726747
Trial1	1	1	blindfold	counterclockwise	practice	Guided	2	-0.5	-0.5	7.934784	0.24845	-1.44984	-1.29607	1.09265960907971	1.016445	0.474549	7.869711
Trial1	1	1	blindfold	counterclockwise	practice	Guided	2	-0.5	-0.5	7.954773	0.24919	-1.44979	-1.29603	1.09313745336563	0.89343	0.466005	7.928706
Trial1	1	1	blindfold	counterclockwise	practice	Guided	2	-0.5	-0.5	7.974777	0.25029	-1.44976	-1.29601	1.09387706873106	0.631555	0.529315	7.999812
Trial1	1	1	blindfold	counterclockwise	practice	Guided	2	-0.5	-0.5	7.994781	0.25045	-1.44975	-1.29597	1.09395768073141	0.785593	0.613951	8.177384
Trial1	1	1	blindfold	counterclockwise	practice	Guided	2	-0.5	-0.5	8.014786	0.25049	-1.44974	-1.29594	1.09396323979238	0.92182	0.732441	8.228264
Trial1	1	1	blindfold	counterclockwise	practice	Guided	2	-0.5	-0.5	8.034775	0.25056	-1.44973	-1.29587	1.09396037793287	1.065151	0.715514	8.334009
Trial1	1	1	blindfold	counterclockwise	practice	Guided	2	-0.5	-0.5	8.054779	0.25075	-1.44971	-1.29576	1.09401070139843	1.304177	0.613951	8.501877
Trial1	1	1	blindfold	counterclockwise	practice	Guided	2	-0.5	-0.5	8.074783	0.2519	-1.4497	-1.29572	1.09477124063715	1.251443	0.647805	8.571768
Trial1	1	1	blindfold	counterclockwise	practice	Guided	2	-0.5	-0.5	8.094772	0.25282	-1.44967	-1.29565	1.09535239126121	1.195732	0.740905	8.743097
Trial1	1	1	blindfold	counterclockwise	practice	Guided	2	-0.5	-0.5	8.114777	0.25383	-1.44965	-1.29559	1.09600318180313	1.182246	0.770528	8.845599
Trial1	1	1	blindfold	counterclockwise	practice	Guided	2	-0.5	-0.5	8.134781	0.25491	-1.44963	-1.29553	1.09670287945312	1.316292	0.808614	8.910861
Trial1	1	1	blindfold	counterclockwise	practice	Guided	2	-0.5	-0.5	8.154785	0.25618	-1.4496	-1.29528	1.09739620053729	1.407201	0.96519	9.200064
Trial1	1	1	blindfold	counterclockwise	practice	Guided	2	-0.5	-0.5	8.174774	0.25927	-1.44947	-1.29518	1.09945546295329	1.256771	1.113303	9.687237
Trial1	1	1	blindfold	counterclockwise	practice	Guided	2	-0.5	-0.5	8.194778	0.2608	-1.44945	-1.29512	1.10046920076359	0.995888	1.032899	9.750007
Trial1	1	1	blindfold	counterclockwise	practice	Guided	2	-0.5	-0.5	8.214783	0.26204	-1.44947	-1.29507	1.10129075770713	0.689331	1.015972	9.890336
Trial1	1	1	blindfold	counterclockwise	practice	Guided	2	-0.5	-0.5	8.234787	0.26274	-1.44947	-1.29504	1.10175347365182	0.488598	1.10484	9.996735
Trial1	1	1	blindfold	counterclockwise	practice	Guided	2	-0.5	-0.5	8.254776	0.26284	-1.44947	-1.29489	1.10171459791283	0.309673	1.17678	10.26352
Trial1	1	1	blindfold	counterclockwise	practice	Guided	2	-0.5	-0.5	8.27478	0.26285	-1.44945	-1.29479	1.10164935120834	0.080008	1.278344	10.70499
Trial1	1	1	blindfold	counterclockwise	practice	Guided	2	-0.5	-0.5	8.294785	0.26286	-1.44944	-1.29468	1.10157682061059	0.106049	1.371443	10.97069
Trial1	1	1	blindfold	counterclockwise	practice	Guided	2	-0.5	-0.5	8.314774	0.26286	-1.44943	-1.29457	1.10149753323466	-0.0141	1.477238	11.21435
Trial1	1	1	blindfold	counterclockwise	practice	Guided	2	-0.5	-0.5	8.334778	0.26286	-1.44941	-1.29449	1.10143983390708	-0.134326	1.456079	11.35388
Trial1	1	1	blindfold	counterclockwise	practice	Guided	2	-0.5	-0.5	8.354782	0.26285	-1.4494	-1.29447	1.10141845251564	-0.24277	1.312198	11.37848
Trial1	1	1	blindfold	counterclockwise	practice	Guided	2	-0.5	-0.5	8.374786	0.26282	-1.44939	-1.2945	1.10141927104665	-0.848827	1.291039	10.8987
Trial1	1	1	blindfold	counterclockwise	practice	Guided	2	-0.5	-0.5	8.394775	0.26278	-1.44939	-1.29455	1.10142768944785	-1.184474	1.257185	10.69757
Trial1	1	1	blindfold	counterclockwise	practice	Guided	2	-0.5	-0.5	8.41478	0.2627	-1.44939	-1.29466	1.10145165503643	-1.57841	1.214867	10.53262
Trial1	1	1	blindfold	counterclockwise	practice	Guided	2	-0.5	-0.5	8.434784	0.26245	-1.44939	-1.29484	1.10140846559712	-1.806239	1.286807	10.17533
Trial1	1	1	blindfold	counterclockwise	practice	Guided	2	-0.5	-0.5	8.454773	0.2618	-1.44938	-1.29537	1.10134128947299	-1.91511	1.295271	9.738136
Trial1	1	1	blindfold	counterclockwise	practice	Guided	2	-0.5	-0.5	8.474777	0.25909	-1.44944	-1.2957	1.09970734484239	-1.41549	0.795918	8.55485
Trial1	1	1	blindfold	counterclockwise	practice	Guided	2	-0.5	-0.5	8.494781	0.25728	-1.44956	-1.29605	1.09871220677975	-1.32976	0.529315	7.835915
Trial1	1	1	blindfold	counterclockwise	practice	Guided	2	-0.5	-0.5	8.514786	0.25522	-1.4497	-1.29644	1.0975764730776	-1.433232	0.35147	7.029356
Trial1	1	1	blindfold	counterclockwise	practice	Guided	2	-0.5	-0.5	8.534775	0.25265	-1.44981	-1.29681	1.09607859288533	-1.565055	0.084801	6.272991
Trial1	1	1	blindfold	counterclockwise	practice	Guided	2	-0.5	-0.5	8.554779	0.24935	-1.44994	-1.29742	1.09425961875715	-1.54036	-0.131012	5.761751
Trial1	1	1	blindfold	counterclockwise	practice	Guided	2	-0.5	-0.5	8.574783	0.24054	-1.45016	-1.29767	1.08842865087116	-0.845881	-0.427083	4.61788
Trial1	1	1	blindfold	counterclockwise	practice	Guided	2	-0.5	-0.5	8.594772	0.23565	-1.45019	-1.29786	1.08524722921195	-0.329621	-0.414275	4.302923
Trial1	1	1	blindfold	counterclockwise	practice	Guided	2	-0.5	-0.5	8.614777	0.23123	-1.45019	-1.29813	1.08245501187703	0.180803	-0.346466	3.730812
Trial1	1	1	blindfold	counterclockwise	practice	Guided	2	-0.5	-0.5	8.634781	0.2275	-1.45017	-1.2985	1.08021228716011	0.681876	-0.325223	2.888366
Trial1	1	1	blindfold	counterclockwise	practice	Guided	2	-0.5	-0.5	8.654785	0.22479	-1.45015	-1.29906	1.07880368714622	1.02091	-0.223581	2.281316
Trial1	1	1	blindfold	counterclockwise	practice	Guided	2	-0.5	-0.5	8.674774	0.22316	-1.45005	-1.2992	1.07781311753746	1.620071	0.051525	1.626881
Trial1	1	1	blindfold	counterclockwise	practice	Guided	2	-0.5	-0.5	8.694778	0.22443	-1.44997	-1.29932	1.07875449100655	2.105114	0.072656	1.339108
Trial1	1	1	blindfold	counterclockwise	practice	Guided	2	-0.5	-0.5	8.714783	0.22734	-1.44996	-1.29946	1.08081434991102	2.326989	-0.105077	1.075042
Trial1	1	1	blindfold	counterclockwise	practice	Guided	2	-0.5	-0.5	8.734787	0.23207	-1.45006	-1.29958	1.08409170056868	2.072497	-0.278523	0.772764
Trial1	1	1	blindfold	counterclockwise	practice	Guided	2	-0.5	-0.5	8.754776	0.23844	-1.45013	-1.29966	1.08846217116067	1.873831	-0.248818	0.70211
Trial1	1	1	blindfold	counterclockwise	practice	Guided	2	-0.5	-0.5	8.77478	0.25582	-1.45009	-1.29967	1.10033447650548	1.9234	-0.223335	0.640483
Trial1	1	1	blindfold	counterclockwise	practice	Guided	2	-0.5	-0.5	8.794785	0.26695	-1.45011	-1.29967	1.10800920496111	2.021002	-0.307891	0.626029
Trial1	1	1	blindfold	counterclockwise	practice	Guided	2	-0.5	-0.5	8.814774	0.27924	-1.45015	-1.29964	1.11652988503694	1.878426	-0.231634	0.720725
Trial1	1	1	blindfold	counterclockwise	practice	Guided	2	-0.5	-0.5	8.834778	0.29286	-1.45014	-1.29958	1.12603521860463	1.661754	-0.159632	0.875337
Trial1	1	1	blindfold	counterclockwise	practice	Guided	2	-0.5	-0.5	8.854782	0.30465	-1.45012	-1.2992	1.13409980563744	1.53942	-0.091882	0.890131
Trial1	1	1	blindfold	counterclockwise	practice	Guided	2	-0.5	-0.5	8.874786	0.30244	-1.45022	-1.29901	1.13239877040744	4.819432	-1.175163	0.201391
Trial1	1	1	blindfold	counterclockwise	practice	Guided	2	-0.5	-0.5	8.894775	0.30221	-1.45046	-1.29908	1.13228510886545	4.637244	-1.924192	-0.349056
Trial1	1	1	blindfold	counterclockwise	practice	Guided	2	-0.5	-0.5	8.91478	0.30217	-1.45068	-1.29929	1.13240508485506	3.291494	-1.87341	-0.766354
Trial1	1	1	blindfold	counterclockwise	practice	Guided	2	-0.5	-0.5	8.934784	0.30181	-1.45076	-1.29954	1.1323265252621	1.701449	-1.225945	-0.440905
Trial1	1	1	blindfold	counterclockwise	practice	Guided	2	-0.5	-0.5	8.954773	0.30118	-1.45062	-1.29878	1.13134381694144	1.07759	-0.464221	0.218638
Trial1	1	1	blindfold	counterclockwise	practice	Guided	2	-0.5	-0.5	8.974777	0.30067	-1.45	-1.29746	1.13005089420466	2.131602	-0.108717	0.909021
Trial1	1	1	blindfold	counterclockwise	practice	Guided	2	-0.5	-0.5	8.994781	0.30102	-1.45003	-1.29595	1.12923395942566	3.235341	-0.993129	0.710414
Trial1	1	1	blindfold	counterclockwise	practice	Guided	2	-0.5	-0.5	9.014786	0.30148	-1.45038	-1.29446	1.1285109511572	3.640512	-1.327442	0.38661
Trial1	1	1	blindfold	counterclockwise	practice	Guided	2	-0.5	-0.5	9.034775	0.30179	-1.45067	-1.29405	1.12844262583196	3.551108	-1.547495	0.177205
Trial1	1	1	blindfold	counterclockwise	practice	Guided	2	-0.5	-0.5	9.054779	0.30179	-1.45073	-1.29372	1.12821037574148	3.321587	-1.450164	0.235112
Trial1	1	1	blindfold	counterclockwise	practice	Guided	2	-0.5	-0.5	9.074783	0.30167	-1.45067	-1.29346	1.12794219822836	3.266838	-1.005825	0.808711
Trial1	1	1	blindfold	counterclockwise	practice	Guided	2	-0.5	-0.5	9.094772	0.30168	-1.45058	-1.29302	1.12763981681435	3.681533	-0.785771	0.79639
Trial1	1	1	blindfold	counterclockwise	practice	Guided	2	-0.5	-0.5	9.114777	0.30181	-1.45048	-1.29243	1.12731745470019	4.092638	-0.883103	0.762952
Trial1	1	1	blindfold	counterclockwise	practice	Guided	2	-0.5	-0.5	9.134781	0.30197	-1.45047	-1.29188	1.12704473810156	4.224663	-1.18356	0.692863
Trial1	1	1	blindfold	counterclockwise	practice	Guided	2	-0.5	-0.5	9.154785	0.30206	-1.45048	-1.29152	1.12685587637751	4.210594	-1.103156	0.385418
Trial1	1	1	blindfold	counterclockwise	practice	Guided	2	-0.5	-0.5	9.174774	0.30205	-1.45055	-1.29106	1.12652566376335	2.956474	-1.344366	0.989466
Trial1	1	1	blindfold	counterclockwise	practice	Guided	2	-0.5	-0.5	9.194778	0.30189	-1.45052	-1.29018	1.12579393263669	3.925061	-0.764609	1.046173
Trial1	1	1	blindfold	counterclockwise	practice	Guided	2	-0.5	-0.5	9.214783	0.30186	-1.45044	-1.28853	1.12461496856728	3.622653	-0.971967	1.575977
Trial1	1	1	blindfold	counterclockwise	practice	Guided	2	-0.5	-0.5	9.234787	0.30183	-1.45046	-1.28594	1.12277910353898	3.689347	-0.984663	1.578724
Trial1	1	1	blindfold	counterclockwise	practice	Guided	2	-0.5	-0.5	9.254776	0.30187	-1.45048	-1.27793	1.11721555502113	3.899136	-0.74345	1.675639
Trial1	1	1	blindfold	counterclockwise	practice	Guided	2	-0.5	-0.5	9.27478	0.30197	-1.45046	-1.27205	1.11320129676202	3.88289	-1.158167	2.070105
Trial1	1	1	blindfold	counterclockwise	practice	Guided	2	-0.5	-0.5	9.294785	0.30194	-1.45056	-1.26511	1.10837760176699	3.745436	-1.289352	2.161288
Trial1	1	1	blindfold	counterclockwise	practice	Guided	2	-0.5	-0.5	9.314774	0.30188	-1.45062	-1.25673	1.10256599379465	3.540801	-1.175094	2.476711
Trial1	1	1	blindfold	counterclockwise	practice	Guided	2	-0.5	-0.5	9.334778	0.30179	-1.45057	-1.24668	1.09562687841126	3.339451	-0.874636	2.712353
Trial1	1	1	blindfold	counterclockwise	practice	Guided	2	-0.5	-0.5	9.354782	0.30169	-1.45048	-1.22138	1.0784692732634	3.297977	-0.959272	2.635147
Trial1	1	1	blindfold	counterclockwise	practice	Guided	2	-0.5	-0.5	9.374786	0.30161	-1.45057	-1.20679	1.06870512448573	3.080411	-1.251266	1.966637
Trial1	1	1	blindfold	counterclockwise	practice	Guided	2	-0.5	-0.5	9.394775	0.30156	-1.45063	-1.19195	1.05891130937894	2.967826	-1.522101	1.672119
Trial1	1	1	blindfold	counterclockwise	practice	Guided	2	-0.5	-0.5	9.41478	0.30149	-1.45072	-1.17617	1.04861436746399	2.832415	-1.386684	1.498563
Trial1	1	1	blindfold	counterclockwise	practice	Guided	2	-0.5	-0.5	9.434784	0.30142	-1.45073	-1.16055	1.03855684568654	2.716216	-1.450161	1.292159
Trial1	1	1	blindfold	counterclockwise	practice	Guided	2	-0.5	-0.5	9.454773	0.30136	-1.45075	-1.12931	1.0189253939437	2.738521	-1.63636	0.96962
Trial1	1	1	blindfold	counterclockwise	practice	Guided	2	-0.5	-0.5	9.474777	0.30134	-1.45086	-1.1138	1.00940391806381	2.573866	-1.687142	1.068336
Trial1	1	1	blindfold	counterclockwise	practice	Guided	2	-0.5	-0.5	9.494781	0.30133	-1.45084	-1.09803	0.999884801125059	2.655092	-1.691373	0.617998
Trial1	1	1	blindfold	counterclockwise	practice	Guided	2	-0.5	-0.5	9.514786	0.30133	-1.45087	-1.08304	0.990992133976495	2.635676	-2.008758	0.760356
Trial1	1	1	blindfold	counterclockwise	practice	Guided	2	-0.5	-0.5	9.534775	0.30131	-1.45098	-1.06812	0.982271886044901	2.500616	-2.034149	0.582439
Trial1	1	1	blindfold	counterclockwise	practice	Guided	2	-0.5	-0.5	9.554779	0.30127	-1.45103	-1.04069	0.966633007730218	2.421075	-2.008758	0.461462
Trial1	1	1	blindfold	counterclockwise	practice	Guided	2	-0.5	-0.5	9.574783	0.30114	-1.45108	-1.02764	0.959285812495247	2.022466	-2.114553	0.511954
Trial1	1	1	blindfold	counterclockwise	practice	Guided	2	-0.5	-0.5	9.594772	0.30106	-1.4511	-1.01459	0.952102962340864	1.975278	-2.326143	0.678169
Trial1	1	1	blindfold	counterclockwise	practice	Guided	2	-0.5	-0.5	9.614777	0.30101	-1.45114	-1.0024	0.945527785633908	2.009418	-2.266898	0.503163
Trial1	1	1	blindfold	counterclockwise	practice	Guided	2	-0.5	-0.5	9.634781	0.301	-1.45115	-0.9902	0.93909372371613	2.026733	-2.406548	0.723546
Trial1	1	1	blindfold	counterclockwise	practice	Guided	2	-0.5	-0.5	9.654785	0.30098	-1.4512	-0.96754	0.927449534339207	1.961965	-2.491184	0.673722
Trial1	1	1	blindfold	counterclockwise	practice	Guided	2	-0.5	-0.5	9.674774	0.30098	-1.45127	-0.95632	0.921844319147039	1.888937	-2.470025	0.71289
Trial1	1	1	blindfold	counterclockwise	practice	Guided	2	-0.5	-0.5	9.694778	0.30095	-1.45126	-0.94569	0.916602663415424	1.885351	-2.541965	0.69183
Trial1	1	1	blindfold	counterclockwise	practice	Guided	2	-0.5	-0.5	9.714783	0.30092	-1.45127	-0.93527	0.9115551245085	1.736717	-2.470025	0.832678
Trial1	1	1	blindfold	counterclockwise	practice	Guided	2	-0.5	-0.5	9.734787	0.30088	-1.45124	-0.92493	0.906627973954897	1.636238	-2.520806	0.938045
Trial1	1	1	blindfold	counterclockwise	practice	Guided	2	-0.5	-0.5	9.754776	0.30085	-1.45125	-0.90376	0.89687392157362	1.709145	-2.584283	1.159603
Trial1	1	1	blindfold	counterclockwise	practice	Guided	2	-0.5	-0.5	9.77478	0.30083	-1.45124	-0.89293	0.892032907796796	1.644855	-2.554661	1.098186
Trial1	1	1	blindfold	counterclockwise	practice	Guided	2	-0.5	-0.5	9.794785	0.30083	-1.45123	-0.88271	0.887578519495626	1.673458	-2.36423	1.053298
Trial1	1	1	blindfold	counterclockwise	practice	Guided	2	-0.5	-0.5	9.814774	0.30082	-1.45123	-0.87185	0.88294116108169	1.649265	-2.630833	0.993508
Trial1	1	1	blindfold	counterclockwise	practice	Guided	2	-0.5	-0.5	9.834778	0.30081	-1.4513	-0.86132	0.878549249496447	1.625205	-2.723933	1.108593
Trial1	1	1	blindfold	counterclockwise	practice	Guided	2	-0.5	-0.5	9.854782	0.30081	-1.45134	-0.84006	0.870021535103047	1.608569	-2.685846	1.004576
Trial1	1	1	blindfold	counterclockwise	practice	Guided	2	-0.5	-0.5	9.874786	0.30078	-1.45138	-0.82963	0.865970273553732	1.553066	-2.69431	1.048617
Trial1	1	1	blindfold	counterclockwise	practice	Guided	2	-0.5	-0.5	9.894775	0.30078	-1.45137	-0.81918	0.862046684107972	1.518935	-2.808569	1.114495
Trial1	1	1	blindfold	counterclockwise	practice	Guided	2	-0.5	-0.5	9.91478	0.30077	-1.45138	-0.80835	0.858086400418141	1.496631	-2.745092	1.113623
Trial1	1	1	blindfold	counterclockwise	practice	Guided	2	-0.5	-0.5	9.934784	0.30075	-1.45138	-0.79742	0.854200948949559	1.405614	-2.8128	1.155974
Trial1	1	1	blindfold	counterclockwise	practice	Guided	2	-0.5	-0.5	9.954773	0.30073	-1.45141	-0.77592	0.84693587818438	1.444085	-2.931291	1.292295
Trial1	1	1	blindfold	counterclockwise	practice	Guided	2	-0.5	-0.5	9.974777	0.30071	-1.45138	-0.76474	0.843340848242156	1.3587	-2.901668	1.204649
Trial1	1	1	blindfold	counterclockwise	practice	Guided	2	-0.5	-0.5	9.994781	0.3007	-1.45141	-0.7542	0.840082219127395	1.362324	-2.795873	1.016919
Trial1	1	1	blindfold	counterclockwise	practice	Guided	2	-0.5	-0.5	10.01479	0.30069	-1.45139	-0.74295	0.836737206589235	1.300003	-2.863582	1.118171
Trial1	1	1	blindfold	counterclockwise	practice	Guided	2	-0.5	-0.5	10.03477	0.30066	-1.45143	-0.73176	0.833528127800194	1.290684	-2.977841	1.025358
Trial1	1	1	blindfold	counterclockwise	practice	Guided	2	-0.5	-0.5	10.05478	0.30065	-1.45147	-0.71052	0.827864183338704	1.324342	-2.977841	0.968086
Trial1	1	1	blindfold	counterclockwise	practice	Guided	2	-0.5	-0.5	10.07478	0.30064	-1.45145	-0.70014	0.825275958771398	1.234584	-2.78741	0.930154
Trial1	1	1	blindfold	counterclockwise	practice	Guided	2	-0.5	-0.5	10.09477	0.30062	-1.45145	-0.6895601	0.822754752359557	1.257828	-3.138649	0.956999
Trial1	1	1	blindfold	counterclockwise	practice	Guided	2	-0.5	-0.5	10.11478	0.30061	-1.45149	-0.67941	0.820465931081042	1.219066	-2.863582	0.983077
Trial1	1	1	blindfold	counterclockwise	practice	Guided	2	-0.5	-0.5	10.13478	0.30058	-1.45148	-0.6690199	0.818227393539737	1.096728	-3.062477	0.970976
Trial1	1	1	blindfold	counterclockwise	practice	Guided	2	-0.5	-0.5	10.15479	0.30056	-1.45149	-0.64864	0.814242083269095	1.106238	-2.876277	1.055564
Trial1	1	1	blindfold	counterclockwise	practice	Guided	2	-0.5	-0.5	10.17477	0.30051	-1.45139	-0.63891	0.812472910177924	0.978135	-2.956682	1.028923
Trial1	1	1	blindfold	counterclockwise	practice	Guided	2	-0.5	-0.5	10.19478	0.3005	-1.45142	-0.62864	0.810770317268394	0.985155	-2.8128	0.970449
Trial1	1	1	blindfold	counterclockwise	practice	Guided	2	-0.5	-0.5	10.21478	0.30049	-1.45143	-0.61838	0.809195930498457	0.969853	-2.977841	1.01188
Trial1	1	1	blindfold	counterclockwise	practice	Guided	2	-0.5	-0.5	10.23479	0.30049	-1.45146	-0.60839	0.807794916079709	0.960793	-2.888973	1.112442
Trial1	1	1	blindfold	counterclockwise	practice	Guided	2	-0.5	-0.5	10.25478	0.30049	-1.45145	-0.58813	0.805326718514443	0.979366	-2.85935	0.995631
Trial1	1	1	blindfold	counterclockwise	practice	Guided	2	-0.5	-0.5	10.27478	0.30046	-1.45149	-0.57816	0.804266849272437	0.829037	-2.850887	0.96793
Trial1	1	1	blindfold	counterclockwise	practice	Guided	2	-0.5	-0.5	10.29478	0.30041	-1.45146	-0.56841	0.803328143091556	0.707102	-2.969377	1.159928
Trial1	1	1	blindfold	counterclockwise	practice	Guided	2	-0.5	-0.5	10.31477	0.30037	-1.4515	-0.55797	0.802466615348832	0.63572	-3.155576	1.102197
Trial1	1	1	blindfold	counterclockwise	practice	Guided	2	-0.5	-0.5	10.33478	0.30033	-1.45154	-0.54751	0.801738913121759	0.623274	-3.075172	1.080649
Trial1	1	1	blindfold	counterclockwise	practice	Guided	2	-0.5	-0.5	10.35478	0.30032	-1.45155	-0.52658	0.800761260712837	0.647993	-3.223285	1.220572
Trial1	1	1	blindfold	counterclockwise	practice	Guided	2	-0.5	-0.5	10.37479	0.30035	-1.45156	-0.51614	0.800512734581469	0.731078	-3.219053	1.153014
Trial1	1	1	blindfold	counterclockwise	practice	Guided	2	-0.5	-0.5	10.39478	0.30036	-1.45161	-0.50566	0.800380007149084	0.716115	-3.274067	1.186023
Trial1	1	1	blindfold	counterclockwise	practice	Guided	2	-0.5	-0.5	10.41478	0.30035	-1.4516	-0.49479	0.800366967744118	0.699212	-3.172503	1.067568
Trial1	1	1	blindfold	counterclockwise	practice	Guided	2	-0.5	-0.5	10.43478	0.30034	-1.4516	-0.48405	0.800498915533982	0.653929	-3.37563	1.372467
Trial1	1	1	blindfold	counterclockwise	practice	Guided	2	-0.5	-0.5	10.45477	0.30031	-1.45163	-0.46174	0.801224001011539	0.547534	-3.159808	1.262504
Trial1	1	1	blindfold	counterclockwise	practice	Guided	2	-0.5	-0.5	10.47478	0.3003	-1.45165	-0.45088	0.801806004365766	0.604348	-3.214821	1.185348
Trial1	1	1	blindfold	counterclockwise	practice	Guided	2	-0.5	-0.5	10.49478	0.3003	-1.45164	-0.4393	0.802598643954218	0.635957	-3.44757	1.174248
Trial1	1	1	blindfold	counterclockwise	practice	Guided	2	-0.5	-0.5	10.51479	0.30031	-1.45169	-0.42769	0.803570040312692	0.615936	-3.485657	1.219628
Trial1	1	1	blindfold	counterclockwise	practice	Guided	2	-0.5	-0.5	10.53477	0.3003	-1.45172	-0.4168	0.804613155296725	0.503777	-3.523743	1.138786
Trial1	1	1	blindfold	counterclockwise	practice	Guided	2	-0.5	-0.5	10.55478	0.30029	-1.45177	-0.39423	0.807249282814133	0.62331	-3.731101	1.152806
Trial1	1	1	blindfold	counterclockwise	practice	Guided	2	-0.5	-0.5	10.57478	0.30029	-1.4518	-0.3833	0.808753981091545	0.55357	-3.70571	1.116021
Trial1	1	1	blindfold	counterclockwise	practice	Guided	2	-0.5	-0.5	10.59477	0.30029	-1.45183	-0.37228	0.810417492039601	0.577223	-3.621074	0.89433
Trial1	1	1	blindfold	counterclockwise	practice	Guided	2	-0.5	-0.5	10.61478	0.30029	-1.45182	-0.36178	0.812138464297806	0.552091	-3.642233	1.048775
Trial1	1	1	blindfold	counterclockwise	practice	Guided	2	-0.5	-0.5	10.63478	0.30027	-1.45182	-0.35111	0.814002639030293	0.44067	-3.650697	1.047795
Trial1	1	1	blindfold	counterclockwise	practice	Guided	2	-0.5	-0.5	10.65479	0.30024	-1.45181	-0.33095	0.817900929922673	0.476992	-3.671856	0.910216
Trial1	1	1	blindfold	counterclockwise	practice	Guided	2	-0.5	-0.5	10.67477	0.30023	-1.45184	-0.32077	0.820055755261482	0.405113	-3.582988	1.037816
Trial1	1	1	blindfold	counterclockwise	practice	Guided	2	-0.5	-0.5	10.69478	0.30021	-1.45181	-0.31101	0.822224580979461	0.472505	-3.731101	0.927508
Trial1	1	1	blindfold	counterclockwise	practice	Guided	2	-0.5	-0.5	10.71478	0.30021	-1.45184	-0.30108	0.824563650434605	0.395044	-3.612611	1.054228
Trial1	1	1	blindfold	counterclockwise	practice	Guided	2	-0.5	-0.5	10.73479	0.3002	-1.45182	-0.29143	0.826935010058494	0.315103	-3.608379	1.107949
Trial1	1	1	blindfold	counterclockwise	practice	Guided	2	-0.5	-0.5	10.75478	0.30019	-1.45181	-0.27208	0.832016564342935	0.369123	-3.701478	1.217042
Trial1	1	1	blindfold	counterclockwise	practice	Guided	2	-0.5	-0.5	10.77478	0.30019	-1.45184	-0.26216	0.834788537862929	0.369696	-3.748028	1.196111
Trial1	1	1	blindfold	counterclockwise	practice	Guided	2	-0.5	-0.5	10.79478	0.30019	-1.45186	-0.2525	0.83759195915593	0.368283	-3.642233	1.221305
Trial1	1	1	blindfold	counterclockwise	practice	Guided	2	-0.5	-0.5	10.81477	0.30017	-1.45183	-0.24251	0.840579050809971	0.296568	-3.58722	1.226322
Trial1	1	1	blindfold	counterclockwise	practice	Guided	2	-0.5	-0.5	10.83478	0.30016	-1.45184	-0.23279	0.843597770590396	0.264466	-3.815737	1.24163
Trial1	1	1	blindfold	counterclockwise	practice	Guided	2	-0.5	-0.5	10.85478	0.30015	-1.45185	-0.21308	0.850037104344209	0.215987	-3.553365	1.226717
Trial1	1	1	blindfold	counterclockwise	practice	Guided	2	-0.5	-0.5	10.87479	0.30012	-1.45184	-0.20312	0.853422372887049	0.324136	-3.735333	1.19411
Trial1	1	1	blindfold	counterclockwise	practice	Guided	2	-0.5	-0.5	10.89478	0.30014	-1.45186	-0.19287	0.857060615806081	0.320698	-3.629538	1.076241
Trial1	1	1	blindfold	counterclockwise	practice	Guided	2	-0.5	-0.5	10.91478	0.30016	-1.45186	-0.18292	0.860694912041686	0.407566	-3.819969	1.210812
Trial1	1	1	blindfold	counterclockwise	practice	Guided	2	-0.5	-0.5	10.93478	0.3002	-1.45187	-0.17302	0.864428123951781	0.403164	-3.566061	1.113926
Trial1	1	1	blindfold	counterclockwise	practice	Guided	2	-0.5	-0.5	10.95477	0.30021	-1.45183	-0.15321	0.872123470207678	0.440753	-3.79881	1.069526
Trial1	1	1	blindfold	counterclockwise	practice	Guided	2	-0.5	-0.5	10.97478	0.3002	-1.45187	-0.14303	0.876212099585149	0.328875	-3.642233	1.072584
Trial1	1	1	blindfold	counterclockwise	practice	Guided	2	-0.5	-0.5	10.99478	0.30019	-1.45187	-0.13389	0.879966231619592	0.452776	-3.955386	0.927413
Trial1	1	1	blindfold	counterclockwise	practice	Guided	2	-0.5	-0.5	11.01479	0.30021	-1.45191	-0.12435	0.883996019338377	0.429634	-3.642233	1.010269
Trial1	1	1	blindfold	counterclockwise	practice	Guided	2	-0.5	-0.5	11.03477	0.30021	-1.45186	-0.11549	0.88779726574547	0.390649	-3.688783	0.983178
Trial1	1	1	blindfold	counterclockwise	practice	Guided	2	-0.5	-0.5	11.05478	0.3002	-1.45187	-0.09741899	0.895763099887891	0.443208	-3.807273	0.998386
Trial1	1	1	blindfold	counterclockwise	practice	Guided	2	-0.5	-0.5	11.07478	0.30018	-1.45184	-0.08854099	0.899770263651404	0.408808	-3.743796	0.874822
Trial1	1	1	blindfold	counterclockwise	practice	Guided	2	-0.5	-0.5	11.09477	0.30018	-1.45185	-0.080025	0.903696305221775	0.349245	-3.616842	1.108671
Trial1	1	1	blindfold	counterclockwise	practice	Guided	2	-0.5	-0.5	11.11478	0.30018	-1.45182	-0.071641	0.907622965727696	0.32092	-3.536438	0.933646
Trial1	1	1	blindfold	counterclockwise	practice	Guided	2	-0.5	-0.5	11.13478	0.30018	-1.45182	-0.063457	0.911514018903116	0.411372	-3.815737	0.811967
Trial1	1	1	blindfold	counterclockwise	practice	Guided	2	-0.5	-0.5	11.15479	0.3002	-1.45186	-0.047101	0.919476789656443	0.396938	-3.629538	1.095496
Trial1	1	1	blindfold	counterclockwise	practice	Guided	2	-0.5	-0.5	11.17477	0.30017	-1.4518	-0.03909	0.923423014606143	0.395878	-3.726869	1.025751
Trial1	1	1	blindfold	counterclockwise	practice	Guided	2	-0.5	-0.5	11.19478	0.30016	-1.45182	-0.030774	0.927593149345377	0.227288	-3.561829	1.278163
Trial1	1	1	blindfold	counterclockwise	practice	Guided	2	-0.5	-0.5	11.21478	0.30013	-1.45179	-0.02264	0.931708431303598	0.239465	-3.485657	1.11899
Trial1	1	1	blindfold	counterclockwise	practice	Guided	2	-0.5	-0.5	11.23479	0.30011	-1.45176	-0.014504	0.935885889498735	0.275288	-3.570293	1.112373
Trial1	1	1	blindfold	counterclockwise	practice	Guided	2	-0.5	-0.5	11.25478	0.30013	-1.45178	0.0017903	0.944458330224352	0.334704	-3.544902	0.98919
Trial1	1	1	blindfold	counterclockwise	practice	Guided	2	-0.5	-0.5	11.27478	0.30015	-1.45182	0.0097516	0.948728981292722	0.360701	-3.84536	0.818126
Trial1	1	1	blindfold	counterclockwise	practice	Guided	2	-0.5	-0.5	11.29478	0.30019	-1.45187	0.017333	0.952857530106679	0.381808	-3.58722	1.016851
Trial1	1	1	blindfold	counterclockwise	practice	Guided	2	-0.5	-0.5	11.31477	0.30018	-1.45183	0.024768	0.956906195896381	0.338612	-3.58722	0.896977
Trial1	1	1	blindfold	counterclockwise	practice	Guided	2	-0.5	-0.5	11.33478	0.30016	-1.4518	0.032011	0.960880698852683	0.290833	-3.769187	0.86938
Trial1	1	1	blindfold	counterclockwise	practice	Guided	2	-0.5	-0.5	11.35478	0.30015	-1.45186	0.046451	0.968942041575688	0.212864	-3.769187	0.959231
Trial1	1	1	blindfold	counterclockwise	practice	Guided	2	-0.5	-0.5	11.37479	0.30011	-1.45182	0.053557	0.972934419777356	0.234649	-3.688783	1.093702
Trial1	1	1	blindfold	counterclockwise	practice	Guided	2	-0.5	-0.5	11.39478	0.30012	-1.45184	0.060945	0.977164930652858	0.220547	-3.769187	1.19394
Trial1	1	1	blindfold	counterclockwise	practice	Guided	2	-0.5	-0.5	11.41478	0.30011	-1.45183	0.068334	0.98141712101456	0.160946	-3.417948	1.312916
Trial1	1	1	blindfold	counterclockwise	practice	Guided	2	-0.5	-0.5	11.43478	0.30008	-1.45176	0.075953	0.985824460014304	0.14155	-3.434875	1.253079
Trial1	1	1	blindfold	counterclockwise	practice	Guided	2	-0.5	-0.5	11.45477	0.30007	-1.45174	0.092039	0.995300034529366	0.168718	-3.625306	1.241844
Trial1	1	1	blindfold	counterclockwise	practice	Guided	2	-0.5	-0.5	11.47478	0.30006	-1.45177	0.10028	1.00021602192043	0.149606	-3.58722	1.261936
Trial1	1	1	blindfold	counterclockwise	practice	Guided	2	-0.5	-0.5	11.49478	0.30006	-1.45177	0.10908	1.00552198309098	0.138676	-3.654929	1.192356
Trial1	1	1	blindfold	counterclockwise	practice	Guided	2	-0.5	-0.5	11.51479	0.30009	-1.45182	0.11717	1.01046662065787	0.156489	-3.604147	1.191994
Trial1	1	1	blindfold	counterclockwise	practice	Guided	2	-0.5	-0.5	11.53477	0.30008	-1.45181	0.12564	1.01565418537256	0.078887	-3.498352	1.241572
Trial1	1	1	blindfold	counterclockwise	practice	Guided	2	-0.5	-0.5	11.55478	0.30006	-1.45176	0.14276	1.02627307255896	0.16176	-3.646465	1.09838
Trial1	1	1	blindfold	counterclockwise	practice	Guided	2	-0.5	-0.5	11.57478	0.30011	-1.45186	0.15133	1.03170092232101	0.192167	-3.582988	1.020286
Trial1	1	1	blindfold	counterclockwise	practice	Guided	2	-0.5	-0.5	11.59477	0.30009	-1.45182	0.15952	1.03687540958314	0.145507	-3.642233	0.965424
Trial1	1	1	blindfold	counterclockwise	practice	Guided	2	-0.5	-0.5	11.61478	0.30009	-1.45183	0.16779	1.04215520083442	0.226068	-3.769187	0.87486
Trial1	1	1	blindfold	counterclockwise	practice	Guided	2	-0.5	-0.5	11.63478	0.30009	-1.45185	0.17547	1.04709297478279	0.067684	-3.561829	1.09387
Trial1	1	1	blindfold	counterclockwise	practice	Guided	2	-0.5	-0.5	11.65479	0.30005	-1.45182	0.19111	1.05721949800901	0.058415	-3.718406	0.854331
Trial1	1	1	blindfold	counterclockwise	practice	Guided	2	-0.5	-0.5	11.67477	0.30005	-1.45188	0.19881	1.06226901796671	0.03935	-3.625306	0.945243
Trial1	1	1	blindfold	counterclockwise	practice	Guided	2	-0.5	-0.5	11.69478	0.30004	-1.45185	0.2058	1.0668728358048	0.047459	-3.769187	0.785856
Trial1	1	1	blindfold	counterclockwise	practice	Guided	2	-0.5	-0.5	11.71478	0.30004	-1.45186	0.21293	1.07160309274334	0.100587	-3.807273	0.704487
Trial1	1	1	blindfold	counterclockwise	practice	Guided	2	-0.5	-0.5	11.73479	0.30003	-1.45187	0.21978	1.07616505955372	0.00070964	-3.523743	0.982605
Trial1	1	1	blindfold	counterclockwise	practice	Guided	2	-0.5	-0.5	11.75478	0.3	-1.45181	0.23356	1.0854078675592	-0.034791	-3.612611	1.083267
Trial1	1	1	blindfold	counterclockwise	practice	Guided	2	-0.5	-0.5	11.77478	0.3	-1.45185	0.24019	1.08989963139531	-0.047729	-3.701478	0.982824
Trial1	1	1	blindfold	counterclockwise	practice	Guided	2	-0.5	-0.5	11.79478	0.29999	-1.45186	0.24698	1.09451502272491	-0.049757	-3.608379	1.02057
Trial1	1	1	blindfold	counterclockwise	practice	Guided	2	-0.5	-0.5	11.81477	0.29999	-1.45183	0.25359	1.09903679059862	0.0038076	-3.697247	1.103257
Trial1	1	1	blindfold	counterclockwise	practice	Guided	2	-0.5	-0.5	11.83478	0.3	-1.45184	0.26045	1.10375911425562	0.052814	-3.676088	1.06316
Trial1	1	1	blindfold	counterclockwise	practice	Guided	2	-0.5	-0.5	11.85478	0.30001	-1.45183	0.27389	1.11306859975818	0.033207	-3.642233	1.134234
Trial1	1	1	blindfold	counterclockwise	practice	Guided	2	-0.5	-0.5	11.87479	0.30003	-1.45182	0.28065	1.11779353926995	0.051005	-3.629538	1.130967
Trial1	1	1	blindfold	counterclockwise	practice	Guided	2	-0.5	-0.5	11.89478	0.30004	-1.45183	0.2877	1.12273563146634	0.064223	-3.693015	1.131665
Trial1	1	1	blindfold	counterclockwise	practice	Guided	2	-0.5	-0.5	11.91478	0.30004	-1.45185	0.29472	1.12767188543136	0.080248	-3.756492	1.334386
Trial1	1	1	blindfold	counterclockwise	practice	Guided	2	-0.5	-0.5	11.93478	0.30004	-1.45185	0.30151	1.13246735151275	0.140523	-3.65916	1.287082
Trial1	1	1	blindfold	counterclockwise	practice	Guided	2	-0.5	-0.5	11.95477	0.30004	-1.45184	0.30216	1.13292747761865	0.139176	-3.726869	1.905273
Trial1	1	1	blindfold	counterclockwise	practice	Guided	2	-0.5	-0.5	11.97478	0.29992	-1.45158	0.30189	1.13265157564894	-0.709744	-2.757787	3.223438
Trial1	1	1	blindfold	counterclockwise	practice	Guided	2	-0.5	-0.5	11.99478	0.29972	-1.45152	0.30179	1.13243951882437	-0.576584	-3.223285	2.927512
Trial1	1	1	blindfold	counterclockwise	practice	Guided	2	-0.5	-0.5	12.01479	0.29966	-1.45153	0.30177	1.13238299470947	-0.584355	-3.100563	3.044962
Trial1	1	1	blindfold	counterclockwise	practice	Guided	2	-0.5	-0.5	12.03477	0.29964	-1.45154	0.30174	1.1323476242268	-0.319404	-3.362934	3.008383
Trial1	1	1	blindfold	counterclockwise	practice	Guided	2	-0.5	-0.5	12.05478	0.29964	-1.45155	0.30166	1.13229099044168	0.109503	-3.42218	2.732249
Trial1	1	1	blindfold	counterclockwise	practice	Guided	2	-0.5	-0.5	12.07478	0.29965	-1.45163	0.30163	1.13227681483674	0.00011483	-3.642233	2.692867
Trial1	1	1	blindfold	counterclockwise	practice	Guided	2	-0.5	-0.5	12.09477	0.29965	-1.45164	0.30162	1.13226974653781	-0.208217	-3.426411	2.757663
Trial1	1	1	blindfold	counterclockwise	practice	Guided	2	-0.5	-0.5	12.11478	0.29964	-1.45165	0.3016	1.13224851695229	-0.173675	-3.515279	2.864615
Trial1	1	1	blindfold	counterclockwise	practice	Guided	2	-0.5	-0.5	12.13478	0.29964	-1.45166	0.30159	1.13224142764199	-0.075399	-3.536438	2.945462
Trial1	1	1	blindfold	counterclockwise	practice	Guided	2	-0.5	-0.5	12.15479	0.29964	-1.45167	0.30158	1.1322343594748	-0.086285	-3.646465	2.975053
Trial1	1	1	blindfold	counterclockwise	practice	Guided	2	-0.5	-0.5	12.17477	0.29963	-1.4517	0.30158	1.13222728741046	-0.308582	-3.625306	3.147974
Trial1	1	1	blindfold	counterclockwise	practice	Guided	2	-0.5	-0.5	12.19478	0.29962	-1.4517	0.30158	1.13222023643812	-0.460219	-3.502584	3.232344
Trial1	1	1	blindfold	counterclockwise	practice	Guided	2	-0.5	-0.5	12.21478	0.29961	-1.45171	0.30159	1.13222023276193	-0.550765	-3.434875	3.261252
Trial1	1	1	blindfold	counterclockwise	practice	Guided	2	-0.5	-0.5	12.23477	0.29959	-1.45171	0.30159	1.1322061100791	-0.524826	-3.456034	3.363547
Trial1	1	1	blindfold	counterclockwise	practice	Guided	2	-0.5	-0.5	12.25478	0.29958	-1.45171	0.3016	1.13220614890313	-0.588275	-3.578756	3.30135
Trial1	1	1	blindfold	counterclockwise	practice	Guided	2	-0.5	-0.5	12.27478	0.29953	-1.45173	0.3016	1.1321708328896	-0.859534	-3.599915	3.207249
Trial1	1	1	blindfold	counterclockwise	practice	Guided	2	-0.5	-0.5	12.29478	0.2995	-1.45174	0.3016	1.13214963960383	-1.051529	-3.574524	3.12992
Trial1	1	1	blindfold	counterclockwise	practice	Guided	2	-0.5	-0.5	12.31477	0.29946	-1.45175	0.30159	1.13211430643366	-1.182407	-3.578756	3.076819
Trial1	1	1	blindfold	counterclockwise	practice	Guided	2	-0.5	-0.5	12.33478	0.2994	-1.45176	0.30158	1.13206487367536	-1.348754	-3.574524	3.105991
Trial1	1	1	blindfold	counterclockwise	practice	Guided	2	-0.5	-0.5	12.35478	0.29925	-1.45176	0.30151	1.13190938824306	-1.462051	-3.49412	3.042184
Trial1	1	1	blindfold	counterclockwise	practice	Guided	2	-0.5	-0.5	12.37479	0.29818	-1.45173	0.30149	1.13113994219877	-1.6882	-3.460266	2.962382
Trial1	1	1	blindfold	counterclockwise	practice	Guided	2	-0.5	-0.5	12.39478	0.29705	-1.45172	0.30147	1.13032863929147	-1.770946	-3.401021	2.937373
Trial1	1	1	blindfold	counterclockwise	practice	Guided	2	-0.5	-0.5	12.41478	0.29538	-1.4517	0.30144	1.12913037908375	-1.91375	-3.350239	2.871579
Trial1	1	1	blindfold	counterclockwise	practice	Guided	2	-0.5	-0.5	12.43478	0.29286	-1.45168	0.30143	1.1273495490267	-2.056617	-3.316385	2.81455
Trial1	1	1	blindfold	counterclockwise	practice	Guided	2	-0.5	-0.5	12.45477	0.28969	-1.45165	0.30139	1.12509386125954	-2.099652	-3.274067	2.827383
Trial1	1	1	blindfold	counterclockwise	practice	Guided	2	-0.5	-0.5	12.47478	0.28065	-1.45164	0.30134	1.11873150331239	-2.130061	-3.384093	2.621586
Trial1	1	1	blindfold	counterclockwise	practice	Guided	2	-0.5	-0.5	12.49478	0.27508	-1.45167	0.30129	1.11481598126615	-2.154927	-3.430643	2.546706
Trial1	1	1	blindfold	counterclockwise	practice	Guided	2	-0.5	-0.5	12.51479	0.26833	-1.45169	0.30128	1.11012640101762	-2.099526	-3.341775	2.572752
[truncated: 21,950 more rows]
