# Supplementary material for: Assessing kinesthetic proprioceptive function of the upper limb: a novel dynamic movement reproduction task using a robotic arm
Source: PeerJ. 2021 May 3;9:e11301. doi: 10.7717/peerj.11301 (PMC8101453; doi:10.7717/peerj.11301)
Supplement: Supplemental Information 2 [file peerj-09-11301-s002.zip › DMR raw data_Study 2_part 1/HMData_PP003_2019-07-30-12-05-31.txt]

Trial1	3	1	blindfold	counterclockwise	practice	Guided	1	0.5	0	0	0.45005	-1.45	-0.8	0.801557812367948	-0.011822	0.010851	0.0062706
Trial1	3	1	blindfold	counterclockwise	practice	Guided	1	0.5	0	0.0008392334	0.45005	-1.45	-0.8	0.801557812367948	0.02731	-0.0060773	0.02148
Trial1	3	1	blindfold	counterclockwise	practice	Guided	1	0.5	0	0.02082825	0.45005	-1.45	-0.8	0.801557812367948	0.02731	-0.0060773	0.02148
Trial1	3	1	blindfold	counterclockwise	practice	Guided	1	0.5	0	0.04083252	0.45005	-1.45	-0.8	0.801557812367948	-0.028762	-0.018774	-0.016146
Trial1	3	1	blindfold	counterclockwise	practice	Guided	1	0.5	0	0.06083679	0.45005	-1.45	-0.8	0.801557812367948	-0.0065599	0.01508	-0.0060071
Trial1	3	1	blindfold	counterclockwise	practice	Guided	1	0.5	0	0.08084106	0.45006	-1.45	-0.8	0.801557188422396	-0.0029502	-0.0060808	0.0068578
Trial1	3	1	blindfold	counterclockwise	practice	Guided	1	0.5	0	0.1008301	0.45006	-1.45	-0.8	0.801557188422396	0.019524	-0.014543	0.0041333
Trial1	3	1	blindfold	counterclockwise	practice	Guided	1	0.5	0	0.1208344	0.45006	-1.45	-0.8	0.801557188422396	0.028403	0.0066159	0.0047206
Trial1	3	1	blindfold	counterclockwise	practice	Guided	1	0.5	0	0.1408386	0.45006	-1.45	-0.8	0.801557188422396	0.023411	0.010845	0.012812
Trial1	3	1	blindfold	counterclockwise	practice	Guided	1	0.5	0	0.1608429	0.45006	-1.45	-0.8	0.801557188422396	0.0092603	-0.018778	0.024507
Trial1	3	1	blindfold	counterclockwise	practice	Guided	1	0.5	0	0.1808319	0.45006	-1.45	-0.8	0.801557188422396	0.017312	-0.014547	0.020023
Trial1	3	1	blindfold	counterclockwise	practice	Guided	1	0.5	0	0.2008362	0.45006	-1.45	-0.8	0.801557188422396	-0.0082263	0.0023794	0.019144
Trial1	3	1	blindfold	counterclockwise	practice	Guided	1	0.5	0	0.2208405	0.45006	-1.45	-0.8	0.801557188422396	-0.0062942	-0.010316	-0.010191
Trial1	3	1	blindfold	counterclockwise	practice	Guided	1	0.5	0	0.2408295	0.45006	-1.45	-0.8	0.801557188422396	-0.0065706	-0.023013	-0.019448
Trial1	3	1	blindfold	counterclockwise	practice	Guided	1	0.5	0	0.2608337	0.45006	-1.45	-0.8	0.801557188422396	0.046437	0.0066065	0.0017072
Trial1	3	1	blindfold	counterclockwise	practice	Guided	1	0.5	0	0.280838	0.45006	-1.45	-0.8	0.801557188422396	-0.0062988	0.019302	-0.010188
Trial1	3	1	blindfold	counterclockwise	practice	Guided	1	0.5	0	0.3008423	0.45006	-1.45	-0.8	0.801557188422396	-0.013229	-0.010322	0.027238
Trial1	3	1	blindfold	counterclockwise	practice	Guided	1	0.5	0	0.3208313	0.45006	-1.45	-0.8	0.801557188422396	0.0020284	0.0066051	-0.0012187
Trial1	3	1	blindfold	counterclockwise	practice	Guided	1	0.5	0	0.3408356	0.45006	-1.45	-0.8	0.801557188422396	0.0075786	-0.031485	-0.01769
Trial1	3	1	blindfold	counterclockwise	practice	Guided	1	0.5	0	0.3608398	0.45006	-1.45	-0.8	0.801557188422396	0.0061975	0.010832	0.0032659
Trial1	3	1	blindfold	counterclockwise	practice	Guided	1	0.5	0	0.3808289	0.45006	-1.45	-0.8	0.801557188422396	-0.024612	-0.031487	-0.0029743
Trial1	3	1	blindfold	counterclockwise	practice	Guided	1	0.5	0	0.4008331	0.45006	-1.45	-0.8	0.801557188422396	0.034214	-0.0018647	-0.015932
Trial1	3	1	blindfold	counterclockwise	practice	Guided	1	0.5	0	0.4208374	0.45006	-1.45	-0.8	0.801557188422396	0.007572	-0.0018643	-0.017687
Trial1	3	1	blindfold	counterclockwise	practice	Guided	1	0.5	0	0.4408417	0.45006	-1.45	-0.8	0.801557188422396	-0.055695	0.010829	-0.0050205
Trial1	3	1	blindfold	counterclockwise	practice	Guided	1	0.5	0	0.4608307	0.45006	-1.45	-0.8	0.801557188422396	-0.029605	-0.018793	0.0051202
Trial1	3	1	blindfold	counterclockwise	practice	Guided	1	0.5	0	0.480835	0.45006	-1.45	-0.8	0.801557188422396	0.00092226	-0.0060983	0.011361
Trial1	3	1	blindfold	counterclockwise	practice	Guided	1	0.5	0	0.5008392	0.45006	-1.45	-0.8	0.801557188422396	0.0078499	0.044683	0.0044437
Trial1	3	1	blindfold	counterclockwise	practice	Guided	1	0.5	0	0.5208282	0.45006	-1.45	-0.8	0.801557188422396	0.0078499	0.044683	0.0044437
Trial1	3	1	blindfold	counterclockwise	practice	Guided	1	0.5	0	0.5408325	0.45006	-1.45	-0.8	0.801557188422396	0.0078499	0.044683	0.0044437
Trial1	3	1	blindfold	counterclockwise	practice	Guided	1	0.5	0	0.5608368	0.45006	-1.45	-0.8	0.801557188422396	-0.002138	-0.01033	-0.0056921
Trial1	3	1	blindfold	counterclockwise	practice	Guided	1	0.5	0	0.5808411	0.45007	-1.45	-0.8	0.801556564601454	0.001748	0.015061	0.0029838
Trial1	3	1	blindfold	counterclockwise	practice	Guided	1	0.5	0	0.6008301	0.45006	-1.45	-0.8	0.801557188422396	-0.038766	-0.010332	0.0087288
Trial1	3	1	blindfold	counterclockwise	practice	Guided	1	0.5	0	0.6208344	0.45006	-1.45	-0.8	0.801557188422396	0.010359	0.01506	0.0077562
Trial1	3	1	blindfold	counterclockwise	practice	Guided	1	0.5	0	0.6408386	0.45006	-1.45	-0.8	0.801557188422396	0.0020275	-0.0018718	-0.0012101
Trial1	3	1	blindfold	counterclockwise	practice	Guided	1	0.5	0	0.6608429	0.45006	-1.45	-0.8	0.801557188422396	0.020063	0.019286	-0.0042304
Trial1	3	1	blindfold	counterclockwise	practice	Guided	1	0.5	0	0.6808319	0.45006	-1.45	-0.8	0.801557188422396	0.012564	-0.031497	-0.02577
Trial1	3	1	blindfold	counterclockwise	practice	Guided	1	0.5	0	0.7008362	0.45007	-1.45	-0.8	0.801556564601454	0.015896	-0.010337	-0.0087117
Trial1	3	1	blindfold	counterclockwise	practice	Guided	1	0.5	0	0.7208405	0.45007	-1.45	-0.8	0.801556564601454	0.038647	-0.010336	-0.01563
Trial1	3	1	blindfold	counterclockwise	practice	Guided	1	0.5	0	0.7408295	0.45007	-1.45	-0.8	0.801556564601454	0.020055	-0.0061031	-0.0042286
Trial1	3	1	blindfold	counterclockwise	practice	Guided	1	0.5	0	0.7608337	0.45007	-1.45	-0.8	0.801556564601454	-0.059873	-0.0018735	-0.0094976
Trial1	3	1	blindfold	counterclockwise	practice	Guided	1	0.5	0	0.780838	0.45007	-1.45	-0.8	0.801556564601454	0.0070067	0.010822	-0.036289
Trial1	3	1	blindfold	counterclockwise	practice	Guided	1	0.5	0	0.8008423	0.45007	-1.45	-0.8	0.801556564601454	-0.019085	0.027747	-0.019434
Trial1	3	1	blindfold	counterclockwise	practice	Guided	1	0.5	0	0.8208313	0.45007	-1.45	-0.8	0.801556564601454	0.016159	0.027747	-0.017092
Trial1	3	1	blindfold	counterclockwise	practice	Guided	1	0.5	0	0.8408356	0.45008	-1.45	-0.8	0.801555942761177	0.023103	0.01082	0.017021
Trial1	3	1	blindfold	counterclockwise	practice	Guided	1	0.5	0	0.8608398	0.45008	-1.45	-0.8	0.801555942761177	0.0075511	-0.0018768	-0.017677
Trial1	3	1	blindfold	counterclockwise	practice	Guided	1	0.5	0	0.8808289	0.45008	-1.45	-0.8	0.801555942761177	0.0031097	0.006587	-0.017967
Trial1	3	1	blindfold	counterclockwise	practice	Guided	1	0.5	0	0.9008331	0.45008	-1.45	-0.8	0.801555942761177	0.019766	0.019281	-3.1278E-05
Trial1	3	1	blindfold	counterclockwise	practice	Guided	1	0.5	0	0.9208374	0.45008	-1.45	-0.8	0.801555942761177	0.0058917	-0.0018778	0.0074724
Trial1	3	1	blindfold	counterclockwise	practice	Guided	1	0.5	0	0.9408417	0.45008	-1.45	-0.8	0.801555942761177	-0.028802	-0.0018764	-0.0074407
Trial1	3	1	blindfold	counterclockwise	practice	Guided	1	0.5	0	0.9608307	0.45008	-1.45	-0.8	0.801555942761177	-0.012698	0.0023552	0.018877
Trial1	3	1	blindfold	counterclockwise	practice	Guided	1	0.5	0	0.980835	0.45008	-1.45	-0.8	0.801555942761177	-0.0018849	0.01505	-0.0098749
Trial1	3	1	blindfold	counterclockwise	practice	Guided	1	0.5	0	1.000839	0.45008	-1.45	-0.8	0.801555942761177	-0.0016084	-0.010343	-0.014064
Trial1	3	1	blindfold	counterclockwise	practice	Guided	1	0.5	0	1.020828	0.45008	-1.45	-0.8	0.801555942761177	0.0011712	0.0023522	0.011375
Trial1	3	1	blindfold	counterclockwise	practice	Guided	1	0.5	0	1.040833	0.45008	-1.45	-0.8	0.801555942761177	-0.0029997	0.023511	0.0068947
Trial1	3	1	blindfold	counterclockwise	practice	Guided	1	0.5	0	1.060837	0.45008	-1.45	-0.8	0.801555942761177	0.027251	0.015044	0.021516
Trial1	3	1	blindfold	counterclockwise	practice	Guided	1	0.5	0	1.080841	0.45008	-1.45	-0.8	0.801555942761177	0.0267	-0.03574	-0.0042154
Trial1	3	1	blindfold	counterclockwise	practice	Guided	1	0.5	0	1.10083	0.45009	-1.45	-0.8	0.801555321044771	0.035854	-0.018814	0.034384
Trial1	3	1	blindfold	counterclockwise	practice	Guided	1	0.5	0	1.120834	0.45009	-1.45	-0.8	0.801555321044771	-0.0063411	0.015041	-0.017957
Trial1	3	1	blindfold	counterclockwise	practice	Guided	1	0.5	0	1.140839	0.45009	-1.45	-0.8	0.801555321044771	-0.047684	0.019271	0.0081609
Trial1	3	1	blindfold	counterclockwise	practice	Guided	1	0.5	0	1.160843	0.45009	-1.45	-0.8	0.801555321044771	0.023087	0.010806	0.017038
Trial1	3	1	blindfold	counterclockwise	practice	Guided	1	0.5	0	1.180832	0.45009	-1.45	-0.8	0.801555321044771	0.025016	0.0065735	-0.012296
Trial1	3	1	blindfold	counterclockwise	practice	Guided	1	0.5	0	1.200836	0.45009	-1.45	-0.8	0.801555321044771	-0.0027339	-0.018817	0.0027108
Trial1	3	1	blindfold	counterclockwise	practice	Guided	1	0.5	0	1.22084	0.45009	-1.45	-0.8	0.801555321044771	0.019466	0.031964	0.0041747
Trial1	3	1	blindfold	counterclockwise	practice	Guided	1	0.5	0	1.240829	0.45009	-1.45	-0.8	0.801555321044771	0.0014278	0.019269	0.0071968
Trial1	3	1	blindfold	counterclockwise	practice	Guided	1	0.5	0	1.260834	0.45009	-1.45	-0.8	0.801555321044771	-0.0052441	-0.010354	-0.026917
Trial1	3	1	blindfold	counterclockwise	practice	Guided	1	0.5	0	1.280838	0.45009	-1.45	-0.8	0.801555321044771	0.006416	-0.039977	-0.00089157
Trial1	3	1	blindfold	counterclockwise	practice	Guided	1	0.5	0	1.300842	0.45009	-1.45	-0.8	0.801555321044771	-0.0091364	-0.0018913	-0.035589
Trial1	3	1	blindfold	counterclockwise	practice	Guided	1	0.5	0	1.320831	0.45009	-1.45	-0.8	0.801555321044771	-0.0032956	0.036193	0.011095
Trial1	3	1	blindfold	counterclockwise	practice	Guided	1	0.5	0	1.340836	0.4501	-1.45	-0.8	0.801554697596921	0.015292	0.010799	-0.00030713
Trial1	3	1	blindfold	counterclockwise	practice	Guided	1	0.5	0	1.36084	0.4501	-1.45	-0.8	0.801554697596921	0.015291	0.036189	-0.00030757
Trial1	3	1	blindfold	counterclockwise	practice	Guided	1	0.5	0	1.380829	0.4501	-1.45	-0.8	0.801554697596921	0.031671	-0.018827	0.021819
Trial1	3	1	blindfold	counterclockwise	practice	Guided	1	0.5	0	1.400833	0.4501	-1.45	-0.8	0.801554697596921	0.031096	0.0065667	-0.037146
Trial1	3	1	blindfold	counterclockwise	practice	Guided	1	0.5	0	1.420837	0.4501	-1.45	-0.8	0.801554697596921	0.015841	0.010797	-0.017656
Trial1	3	1	blindfold	counterclockwise	practice	Guided	1	0.5	0	1.440842	0.4501	-1.45	-0.8	0.801554697596921	0.0069596	0.0065621	-0.0092741
Trial1	3	1	blindfold	counterclockwise	practice	Guided	1	0.5	0	1.460831	0.4501	-1.45	-0.8	0.801554697596921	-0.0082939	0.0065627	0.019182
Trial1	3	1	blindfold	counterclockwise	practice	Guided	1	0.5	0	1.480835	0.4501	-1.45	-0.8	0.801554697596921	0.03305	-0.0019028	0.00086237
Trial1	3	1	blindfold	counterclockwise	practice	Guided	1	0.5	0	1.500839	0.4501	-1.45	-0.8	0.801554697596921	0.026933	-0.018833	-0.041632
Trial1	3	1	blindfold	counterclockwise	practice	Guided	1	0.5	0	1.520828	0.4501	-1.45	-0.8	0.801554697596921	-0.023849	0.019252	-0.018244
Trial1	3	1	blindfold	counterclockwise	practice	Guided	1	0.5	0	1.540833	0.4501	-1.45	-0.8	0.801554697596921	0.012776	0.006558	-0.0047929
Trial1	3	1	blindfold	counterclockwise	practice	Guided	1	0.5	0	1.560837	0.4501	-1.45	-0.8	0.801554697596921	0.032767	-0.018833	0.005051
Trial1	3	1	blindfold	counterclockwise	practice	Guided	1	0.5	0	1.580841	0.4501	-1.45	-0.8	0.801554697596921	-0.024958	-0.01037	0.0012447
Trial1	3	1	blindfold	counterclockwise	practice	Guided	1	0.5	0	1.60083	0.4501	-1.45	-0.8	0.801554697596921	0.010565	0.019253	0.0035885
Trial1	3	1	blindfold	counterclockwise	practice	Guided	1	0.5	0	1.620834	0.4501	-1.45	-0.8	0.801554697596921	0.024157	0.0065558	0.00027579
Trial1	3	1	blindfold	counterclockwise	practice	Guided	1	0.5	0	1.640839	0.4501	-1.45	-0.8	0.801554697596921	-0.00025522	0.010788	0.032339
Trial1	3	1	blindfold	counterclockwise	practice	Guided	1	0.5	0	1.660843	0.45011	-1.45	-0.8	0.801554076128627	-0.0027629	0.0065547	0.0027097
Trial1	3	1	blindfold	counterclockwise	practice	Guided	1	0.5	0	1.680832	0.45011	-1.45	-0.8	0.801554076128627	-0.011369	-0.018835	0.032045
Trial1	3	1	blindfold	counterclockwise	practice	Guided	1	0.5	0	1.700836	0.45011	-1.45	-0.8	0.801554076128627	-0.0027654	-0.006141	0.0027093
Trial1	3	1	blindfold	counterclockwise	practice	Guided	1	0.5	0	1.72084	0.45011	-1.45	-0.8	0.801554076128627	0.0074966	0.019249	-0.017659
Trial1	3	1	blindfold	counterclockwise	practice	Guided	1	0.5	0	1.740829	0.45011	-1.45	-0.8	0.801554076128627	0.0050049	-0.014609	-0.0014821
Trial1	3	1	blindfold	counterclockwise	practice	Guided	1	0.5	0	1.760834	0.45011	-1.45	-0.8	0.801554076128627	-0.015541	-0.010378	-0.0065513
Trial1	3	1	blindfold	counterclockwise	practice	Guided	1	0.5	0	1.780838	0.45011	-1.45	-0.8	0.801554076128627	0.011099	0.023476	-0.0047951
Trial1	3	1	blindfold	counterclockwise	practice	Guided	1	0.5	0	1.800842	0.45011	-1.45	-0.8	0.801554076128627	0.0055521	-0.010379	0.011674
Trial1	3	1	blindfold	counterclockwise	practice	Guided	1	0.5	0	1.820831	0.45011	-1.45	-0.8	0.801554076128627	-0.024978	0.027707	0.001243
Trial1	3	1	blindfold	counterclockwise	practice	Guided	1	0.5	0	1.840836	0.45011	-1.45	-0.8	0.801554076128627	0.0058272	0.0065453	-0.0036229
Trial1	3	1	blindfold	counterclockwise	practice	Guided	1	0.5	0	1.86084	0.45011	-1.45	-0.8	0.801554076128627	0.036357	0.023472	0.017916
Trial1	3	1	blindfold	counterclockwise	practice	Guided	1	0.5	0	1.880829	0.45011	-1.45	-0.8	0.801554076128627	0.013049	-0.0019193	0.033216
Trial1	3	1	blindfold	counterclockwise	practice	Guided	1	0.5	0	1.900833	0.45011	-1.45	-0.8	0.801554076128627	0.014706	-0.0061504	0.0080696
Trial1	3	1	blindfold	counterclockwise	practice	Guided	1	0.5	0	1.920837	0.45012	-1.45	-0.8	0.80155345292963	-0.016655	0.0023126	0.01021
Trial1	3	1	blindfold	counterclockwise	practice	Guided	1	0.5	0	1.940842	0.45012	-1.45	-0.8	0.80155345292963	-0.02165	0.019239	0.018299
Trial1	3	1	blindfold	counterclockwise	practice	Guided	1	0.5	0	1.960831	0.45012	-1.45	-0.8	0.80155345292963	-0.011665	0.0277	0.0021212
Trial1	3	1	blindfold	counterclockwise	practice	Guided	1	0.5	0	1.980835	0.45012	-1.45	-0.8	0.80155345292963	0.0077518	-0.014619	-0.021854
Trial1	3	1	blindfold	counterclockwise	practice	Guided	1	0.5	0	2.000839	0.45012	-1.45	-0.8	0.80155345292963	-0.029981	-0.010386	0.0093326
Trial1	3	1	blindfold	counterclockwise	practice	Guided	1	0.5	0	2.020828	0.45012	-1.45	-0.8	0.80155345292963	-0.0033408	-0.0019232	0.011089
Trial1	3	1	blindfold	counterclockwise	practice	Guided	1	0.5	0	2.040833	0.45012	-1.45	-0.8	0.80155345292963	0.01191	-0.0061566	-0.017367
Trial1	3	1	blindfold	counterclockwise	practice	Guided	1	0.5	0	2.060837	0.45012	-1.45	-0.8	0.80155345292963	-0.026378	0.0065395	0.022201
Trial1	3	1	blindfold	counterclockwise	practice	Guided	1	0.5	0	2.080841	0.45012	-1.45	-0.8	0.80155345292963	0.028011	-0.018852	0.013143
Trial1	3	1	blindfold	counterclockwise	practice	Guided	1	0.5	0	2.10083	0.45012	-1.45	-0.8	0.80155345292963	0.014688	0.023466	0.0080726
Trial1	3	1	blindfold	counterclockwise	practice	Guided	1	0.5	0	2.120834	0.45012	-1.45	-0.8	0.80155345292963	0.0099722	-0.0061572	0.011971
Trial1	3	1	blindfold	counterclockwise	practice	Guided	1	0.5	0	2.140839	0.45013	-1.45	-0.8	0.801552831709448	0.050484	0.023461	0.0062288
Trial1	3	1	blindfold	counterclockwise	practice	Guided	1	0.5	0	2.160843	0.45013	-1.45	-0.8	0.801552831709448	0.0019154	0.036155	-0.0011823
Trial1	3	1	blindfold	counterclockwise	practice	Guided	1	0.5	0	2.180832	0.45013	-1.45	-0.8	0.801552831709448	0.014406	0.014996	0.012269
Trial1	3	1	blindfold	counterclockwise	practice	Guided	1	0.5	0	2.200836	0.45013	-1.45	-0.8	0.801552831709448	0.023011	-0.0019328	0.017045
Trial1	3	1	blindfold	counterclockwise	practice	Guided	1	0.5	0	2.22084	0.45013	-1.45	-0.8	0.801552831709448	-0.019183	-0.023092	-0.019408
Trial1	3	1	blindfold	counterclockwise	practice	Guided	1	0.5	0	2.240829	0.45013	-1.45	-0.8	0.801552831709448	-0.011963	-0.010398	0.0063241
Trial1	3	1	blindfold	counterclockwise	practice	Guided	1	0.5	0	2.260834	0.45013	-1.45	-0.8	0.801552831709448	0.0071792	0.010759	-0.01346
Trial1	3	1	blindfold	counterclockwise	practice	Guided	1	0.5	0	2.280838	0.45013	-1.45	-0.8	0.801552831709448	-0.0025309	0.044612	-0.0014733
Trial1	3	1	blindfold	counterclockwise	practice	Guided	1	0.5	0	2.300842	0.45013	-1.45	-0.8	0.801552831709448	0.0066272	0.0065243	-0.0050791
Trial1	3	1	blindfold	counterclockwise	practice	Guided	1	0.5	0	2.320831	0.45013	-1.45	-0.8	0.801552831709448	0.02938	-0.014635	-0.011996
Trial1	3	1	blindfold	counterclockwise	practice	Guided	1	0.5	0	2.340836	0.45013	-1.45	-0.8	0.801552831709448	-0.0028059	-0.014637	0.0027194
Trial1	3	1	blindfold	counterclockwise	practice	Guided	1	0.5	0	2.36084	0.45013	-1.45	-0.8	0.801552831709448	-0.017509	0.0022883	0.022795
Trial1	3	1	blindfold	counterclockwise	practice	Guided	1	0.5	0	2.380829	0.45013	-1.45	-0.8	0.801552831709448	0.011345	0.0065176	-0.016185
Trial1	3	1	blindfold	counterclockwise	practice	Guided	1	0.5	0	2.400833	0.45013	-1.45	-0.8	0.801552831709448	0.037156	-0.010409	0.0053538
Trial1	3	1	blindfold	counterclockwise	practice	Guided	1	0.5	0	2.420837	0.45013	-1.45	-0.8	0.801552831709448	-0.024456	-0.01041	-0.0071269
Trial1	3	1	blindfold	counterclockwise	practice	Guided	1	0.5	0	2.440842	0.45013	-1.45	-0.8	0.801552831709448	-0.037226	-0.0061776	-0.016385
Trial1	3	1	blindfold	counterclockwise	practice	Guided	1	0.5	0	2.460831	0.45013	-1.45	-0.8	0.801552831709448	0.010794	0.0022851	-0.00059172
Trial1	3	1	blindfold	counterclockwise	practice	Guided	1	0.5	0	2.480835	0.45013	-1.45	-0.8	0.801552831709448	0.072407	-0.018873	0.011888
Trial1	3	1	blindfold	counterclockwise	practice	Guided	1	0.5	0	2.500839	0.45013	-1.45	-0.8	0.801552831709448	-0.0077979	0.019213	0.01081
Trial1	3	1	blindfold	counterclockwise	practice	Guided	1	0.5	0	2.520828	0.45013	-1.45	-0.8	0.801552831709448	-0.038883	-0.0061777	0.0087592
Trial1	3	1	blindfold	counterclockwise	practice	Guided	1	0.5	0	2.540833	0.45013	-1.45	-0.8	0.801552831709448	-0.011135	0.010749	-0.006244
Trial1	3	1	blindfold	counterclockwise	practice	Guided	1	0.5	0	2.560837	0.45013	-1.45	-0.8	0.801552831709448	0.0057973	-0.0061795	0.011985
Trial1	3	1	blindfold	counterclockwise	practice	Guided	1	0.5	0	2.580841	0.45013	-1.45	-0.8	0.801552831709448	-0.011689	-0.0019488	0.0021393
Trial1	3	1	blindfold	counterclockwise	practice	Guided	1	0.5	0	2.60083	0.45013	-1.45	-0.8	0.801552831709448	0.020223	0.0022822	-0.0083835
Trial1	3	1	blindfold	counterclockwise	practice	Guided	1	0.5	0	2.620834	0.45013	-1.45	-0.8	0.801552831709448	0.023005	-0.010412	0.017056
Trial1	3	1	blindfold	counterclockwise	practice	Guided	1	0.5	0	2.640839	0.45013	-1.45	-0.8	0.801552831709448	0.0016319	0.014976	0.0153
Trial1	3	1	blindfold	counterclockwise	practice	Guided	1	0.5	0	2.660843	0.45013	-1.45	-0.8	0.801552831709448	0.0030097	-0.014648	-0.017933
Trial1	3	1	blindfold	counterclockwise	practice	Guided	1	0.5	0	2.680832	0.45013	-1.45	-0.8	0.801552831709448	0.0024567	-0.0061852	-0.0095496
Trial1	3	1	blindfold	counterclockwise	practice	Guided	1	0.5	0	2.700836	0.45013	-1.45	-0.8	0.801552831709448	0.0010777	-0.0019538	0.011404
Trial1	3	1	blindfold	counterclockwise	practice	Guided	1	0.5	0	2.72084	0.45013	-1.45	-0.8	0.801552831709448	-0.0069739	0.010741	-0.0014608
Trial1	3	1	blindfold	counterclockwise	practice	Guided	1	0.5	0	2.740829	0.45013	-1.45	-0.8	0.801552831709448	-0.0064245	-0.0019569	-0.010137
Trial1	3	1	blindfold	counterclockwise	practice	Guided	1	0.5	0	2.760834	0.45014	-1.45	-0.8	0.801552208759305	-0.0064276	-0.018886	-0.010138
Trial1	3	1	blindfold	counterclockwise	practice	Guided	1	0.5	0	2.780838	0.45014	-1.45	-0.8	0.801552208759305	-0.0039247	0.010736	0.019491
Trial1	3	1	blindfold	counterclockwise	practice	Guided	1	0.5	0	2.800842	0.45014	-1.45	-0.8	0.801552208759305	-0.035561	0.040357	0.025825
Trial1	3	1	blindfold	counterclockwise	practice	Guided	1	0.5	0	2.820831	0.45014	-1.45	-0.8	0.801552208759305	0.017724	0.019196	0.029338
Trial1	3	1	blindfold	counterclockwise	practice	Guided	1	0.5	0	2.840836	0.45014	-1.45	-0.8	0.801552208759305	0.017445	0.019194	0.033531
Trial1	3	1	blindfold	counterclockwise	practice	Guided	1	0.5	0	2.86084	0.45014	-1.45	-0.8	0.801552208759305	0.0066109	0.019191	-0.023587
Trial1	3	1	blindfold	counterclockwise	practice	Guided	1	0.5	0	2.880829	0.45014	-1.45	-0.8	0.801552208759305	-0.033354	-0.010434	-0.0017555
Trial1	3	1	blindfold	counterclockwise	practice	Guided	1	0.5	0	2.900833	0.45014	-1.45	-0.8	0.801552208759305	-0.0042039	0.010726	0.023683
Trial1	3	1	blindfold	counterclockwise	practice	Guided	1	0.5	0	2.920837	0.45014	-1.45	-0.8	0.801552208759305	0.021591	-0.0019706	-0.029335
Trial1	3	1	blindfold	counterclockwise	practice	Guided	1	0.5	0	2.940842	0.45014	-1.45	-0.8	0.801552208759305	-0.0022682	0.031884	-0.0056535
Trial1	3	1	blindfold	counterclockwise	practice	Guided	1	0.5	0	2.960831	0.45014	-1.45	-0.8	0.801552208759305	0.010497	-0.023131	0.0092621
Trial1	3	1	blindfold	counterclockwise	practice	Guided	1	0.5	0	2.980835	0.45014	-1.45	-0.8	0.801552208759305	0.0027209	0.00649	-0.0038973
Trial1	3	1	blindfold	counterclockwise	practice	Guided	1	0.5	0	3.000839	0.45014	-1.45	-0.8	0.801552208759305	0.0013413	0.0064915	0.019787
Trial1	3	1	blindfold	counterclockwise	practice	Guided	1	0.5	0	3.020828	0.45014	-1.45	-0.8	0.801552208759305	-0.0097529	-0.0062042	0.040155
Trial1	3	1	blindfold	counterclockwise	practice	Guided	1	0.5	0	3.040833	0.45014	-1.45	-0.8	0.801552208759305	0.018822	0.014953	0.012576
Trial1	3	1	blindfold	counterclockwise	practice	Guided	1	0.5	0	3.060837	0.45014	-1.45	-0.8	0.801552208759305	-0.015597	-0.010439	-0.03411
Trial1	3	1	blindfold	counterclockwise	practice	Guided	1	0.5	0	3.080841	0.45014	-1.45	-0.8	0.801552208759305	-0.0069946	0.0022536	0.0041957
Trial1	3	1	blindfold	counterclockwise	practice	Guided	1	0.5	0	3.10083	0.45014	-1.45	-0.8	0.801552208759305	0.032137	0.031876	0.013457
Trial1	3	1	blindfold	counterclockwise	practice	Guided	1	0.5	0	3.120834	0.45015	-1.45	-0.8	0.801551585933776	0.0063212	0.0064821	-0.00087459
Trial1	3	1	blindfold	counterclockwise	practice	Guided	1	0.5	0	3.140839	0.45015	-1.45	-0.8	0.801551585933776	-0.0022852	0.027641	-0.0056504
Trial1	3	1	blindfold	counterclockwise	practice	Guided	1	0.5	0	3.160843	0.45015	-1.45	-0.8	0.801551585933776	0.0029822	0.0064814	0.0078006
Trial1	3	1	blindfold	counterclockwise	practice	Guided	1	0.5	0	3.180832	0.45015	-1.45	-0.8	0.801551585933776	0.0052097	-0.0062162	0.015891
Trial1	3	1	blindfold	counterclockwise	practice	Guided	1	0.5	0	3.200836	0.45015	-1.45	-0.8	0.801551585933776	0.014647	0.027637	0.0080935
Trial1	3	1	blindfold	counterclockwise	practice	Guided	1	0.5	0	3.22084	0.45015	-1.45	-0.8	0.801551585933776	0.0024292	-0.014681	-0.013447
Trial1	3	1	blindfold	counterclockwise	practice	Guided	1	0.5	0	3.240829	0.45015	-1.45	-0.8	0.801551585933776	-0.0031186	0.002246	-0.0020428
Trial1	3	1	blindfold	counterclockwise	practice	Guided	1	0.5	0	3.260834	0.45015	-1.45	-0.8	0.801551585933776	0.012963	0.014942	-0.034106
Trial1	3	1	blindfold	counterclockwise	practice	Guided	1	0.5	0	3.280838	0.45015	-1.45	-0.8	0.801551585933776	-0.02643	-0.014683	0.022226
Trial1	3	1	blindfold	counterclockwise	practice	Guided	1	0.5	0	3.300842	0.45015	-1.45	-0.8	0.801551585933776	-0.041428	0.019171	-0.020853
Trial1	3	1	blindfold	counterclockwise	practice	Guided	1	0.5	0	3.320831	0.45015	-1.45	-0.8	0.801551585933776	0.0018697	0.019169	-0.0011628
Trial1	3	1	blindfold	counterclockwise	practice	Guided	1	0.5	0	3.340836	0.45016	-1.45	-0.8	0.801550966939044	0.011298	0.0064738	-0.018804
Trial1	3	1	blindfold	counterclockwise	practice	Guided	1	0.5	0	3.36084	0.45016	-1.45	-0.8	0.801550966939044	0.0051978	0.0022405	0.015896
Trial1	3	1	blindfold	counterclockwise	practice	Guided	1	0.5	0	3.380829	0.45016	-1.45	-0.8	0.801550966939044	0.059309	-0.0019938	0.0068369
Trial1	3	1	blindfold	counterclockwise	practice	Guided	1	0.5	0	3.400833	0.45016	-1.45	-0.8	0.801550966939044	0.01518	-0.031617	-0.00028119
Trial1	3	1	blindfold	counterclockwise	practice	Guided	1	0.5	0	3.420837	0.45016	-1.45	-0.8	0.801550966939044	0.010463	-0.027384	0.0036169
Trial1	3	1	blindfold	counterclockwise	practice	Guided	1	0.5	0	3.440842	0.45016	-1.45	-0.8	0.801550966939044	-0.011186	-0.01046	-0.0062259
Trial1	3	1	blindfold	counterclockwise	practice	Guided	1	0.5	0	3.460831	0.45016	-1.45	-0.8	0.801550966939044	0.03294	0.0107	0.0008912
Trial1	3	1	blindfold	counterclockwise	practice	Guided	1	0.5	0	3.480835	0.45016	-1.45	-0.8	0.801550966939044	-0.021726	0.014931	-0.0056401
Trial1	3	1	blindfold	counterclockwise	practice	Guided	1	0.5	0	3.500839	0.45016	-1.45	-0.8	0.801550966939044	0.0015788	0.010699	0.0030351
Trial1	3	1	blindfold	counterclockwise	practice	Guided	1	0.5	0	3.520828	0.45016	-1.45	-0.8	0.801550966939044	-0.0031386	0.0064644	-0.017626
Trial1	3	1	blindfold	counterclockwise	practice	Guided	1	0.5	0	3.540833	0.45016	-1.45	-0.8	0.801550966939044	-0.01425	-0.0020002	-0.027473
Trial1	3	1	blindfold	counterclockwise	practice	Guided	1	0.5	0	3.560837	0.45016	-1.45	-0.8	0.801550966939044	-0.012571	-0.018928	0.01473
Trial1	3	1	blindfold	counterclockwise	practice	Guided	1	0.5	0	3.580841	0.45016	-1.45	-0.8	0.801550966939044	-0.030059	-0.0062335	0.0093681
Trial1	3	1	blindfold	counterclockwise	practice	Guided	1	0.5	0	3.60083	0.45016	-1.45	-0.8	0.801550966939044	0.010733	0.00223	-0.00057129
Trial1	3	1	blindfold	counterclockwise	practice	Guided	1	0.5	0	3.620834	0.45016	-1.45	-0.8	0.801550966939044	0.03682	-0.010466	0.0095669
Trial1	3	1	blindfold	counterclockwise	practice	Guided	1	0.5	0	3.640839	0.45017	-1.45	-0.8	0.801550342509277	-0.0025932	0.044546	-0.0014507
Trial1	3	1	blindfold	counterclockwise	practice	Guided	1	0.5	0	3.660843	0.45017	-1.45	-0.8	0.801550342509277	-0.0056521	-0.002005	-0.026011
Trial1	3	1	blindfold	counterclockwise	practice	Guided	1	0.5	0	3.680832	0.45017	-1.45	-0.8	0.801550342509277	0.011553	-0.010471	-0.013143
Trial1	3	1	blindfold	counterclockwise	practice	Guided	1	0.5	0	3.700836	0.45017	-1.45	-0.8	0.801550342509277	0.023492	0.019153	0.0066406
Trial1	3	1	blindfold	counterclockwise	practice	Guided	1	0.5	0	3.72084	0.45017	-1.45	-0.8	0.801550342509277	-0.004256	0.0064587	-0.0014472
Trial1	3	1	blindfold	counterclockwise	practice	Guided	1	0.5	0	3.740829	0.45017	-1.45	-0.8	0.801550342509277	0.0004637	-0.0020063	0.019801
Trial1	3	1	blindfold	counterclockwise	practice	Guided	1	0.5	0	3.760834	0.45017	-1.45	-0.8	0.801550342509277	-0.0064832	-0.0062377	-0.010122
Trial1	3	1	blindfold	counterclockwise	practice	Guided	1	0.5	0	3.780838	0.45017	-1.45	-0.8	0.801550342509277	0.010724	-0.0147	-0.00056713
Trial1	3	1	blindfold	counterclockwise	practice	Guided	1	0.5	0	3.800842	0.45017	-1.45	-0.8	0.801550342509277	-0.0023202	-0.0062359	-0.0056349
Trial1	3	1	blindfold	counterclockwise	practice	Guided	1	0.5	0	3.820831	0.45017	-1.45	-0.8	0.801550342509277	0.0073894	-0.018934	-0.0014421
Trial1	3	1	blindfold	counterclockwise	practice	Guided	1	0.5	0	3.840836	0.45017	-1.45	-0.8	0.801550342509277	0.011277	0.002223	-0.0089451
Trial1	3	1	blindfold	counterclockwise	practice	Guided	1	0.5	0	3.86084	0.45017	-1.45	-0.8	0.801550342509277	0.0068359	0.0064541	-0.014306
Trial1	3	1	blindfold	counterclockwise	practice	Guided	1	0.5	0	3.880829	0.45017	-1.45	-0.8	0.801550342509277	0.036535	0.010683	0.01377
Trial1	3	1	blindfold	counterclockwise	practice	Guided	1	0.5	0	3.900833	0.45017	-1.45	-0.8	0.801550342509277	-0.0070432	0.0064501	-0.001731
Trial1	3	1	blindfold	counterclockwise	practice	Guided	1	0.5	0	3.920837	0.45017	-1.45	-0.8	0.801550342509277	0.041523	0.0022154	-0.00085086
Trial1	3	1	blindfold	counterclockwise	practice	Guided	1	0.5	0	3.940842	0.45017	-1.45	-0.8	0.801550342509277	-0.0137	0.0022121	0.032382
Trial1	3	1	blindfold	counterclockwise	practice	Guided	1	0.5	0	3.960831	0.45017	-1.45	-0.8	0.801550342509277	-0.038408	-0.0062528	0.0030461
Trial1	3	1	blindfold	counterclockwise	practice	Guided	1	0.5	0	3.980835	0.45017	-1.45	-0.8	0.801550342509277	0.0098842	0.010672	0.012012
Trial1	3	1	blindfold	counterclockwise	practice	Guided	1	0.5	0	4.000839	0.45017	-1.45	-0.8	0.801550342509277	0.020699	0.01067	-0.016738
Trial1	3	1	blindfold	counterclockwise	practice	Guided	1	0.5	0	4.020828	0.45018	-1.45	-0.8	0.801549721909568	-0.010112	0.014901	-0.022977
Trial1	3	1	blindfold	counterclockwise	practice	Guided	1	0.5	0	4.040833	0.45018	-1.45	-0.8	0.801549721909568	-0.0015072	-0.014723	-0.0182
Trial1	3	1	blindfold	counterclockwise	practice	Guided	1	0.5	0	4.060837	0.45018	-1.45	-0.8	0.801549721909568	-0.0053974	0.014899	-0.026874
Trial1	3	1	blindfold	counterclockwise	practice	Guided	1	0.5	0	4.080841	0.45018	-1.45	-0.8	0.801549721909568	0.010154	0.031826	0.0078259
Trial1	3	1	blindfold	counterclockwise	practice	Guided	1	0.5	0	4.10083	0.45018	-1.45	-0.8	0.801549721909568	0.024855	0.014899	-0.012253
Trial1	3	1	blindfold	counterclockwise	practice	Guided	1	0.5	0	4.120834	0.45018	-1.45	-0.8	0.801549721909568	-0.0053971	-0.0020275	-0.026874
Trial1	3	1	blindfold	counterclockwise	practice	Guided	1	0.5	0	4.140839	0.45018	-1.45	-0.8	0.801549721909568	-0.0065044	0.0021995	-0.010107
Trial1	3	1	blindfold	counterclockwise	practice	Guided	1	0.5	0	4.160843	0.45018	-1.45	-0.8	0.801549721909568	0.011808	0.010662	-0.0089348
Trial1	3	1	blindfold	counterclockwise	practice	Guided	1	0.5	0	4.180832	0.45018	-1.45	-0.8	0.801549721909568	0.0051569	0.014892	0.015917
Trial1	3	1	blindfold	counterclockwise	practice	Guided	1	0.5	0	4.200836	0.45018	-1.45	-0.8	0.801549721909568	0.015416	-0.0105	-0.022094
Trial1	3	1	blindfold	counterclockwise	practice	Guided	1	0.5	0	4.22084	0.45018	-1.45	-0.8	0.801549721909568	0.0054287	0.01912	-0.00084674
Trial1	3	1	blindfold	counterclockwise	practice	Guided	1	0.5	0	4.240829	0.45019	-1.45	-0.8	0.801549099581751	-0.03537	0.0021897	0.021664
Trial1	3	1	blindfold	counterclockwise	practice	Guided	1	0.5	0	4.260834	0.45018	-1.45	-0.8	0.801549721909568	0.027073	-0.0020432	0.018644
Trial1	3	1	blindfold	counterclockwise	practice	Guided	1	0.5	0	4.280838	0.45019	-1.45	-0.8	0.801549099581751	-0.03316	-0.0062762	-0.011865
Trial1	3	1	blindfold	counterclockwise	practice	Guided	1	0.5	0	4.300842	0.45019	-1.45	-0.8	0.801549099581751	0.0062494	0.0021858	-0.00084544
Trial1	3	1	blindfold	counterclockwise	practice	Guided	1	0.5	0	4.320831	0.45019	-1.45	-0.8	0.801549099581751	0.022905	-0.0062779	-0.0050352
Trial1	3	1	blindfold	counterclockwise	practice	Guided	1	0.5	0	4.340836	0.45019	-1.45	-0.8	0.801549099581751	0.007352	-0.014741	3.5601E-05
Trial1	3	1	blindfold	counterclockwise	practice	Guided	1	0.5	0	4.36084	0.45019	-1.45	-0.8	0.801549099581751	-0.0098578	-0.006278	-0.02716
Trial1	3	1	blindfold	counterclockwise	practice	Guided	1	0.5	0	4.380829	0.45019	-1.45	-0.8	0.801549099581751	-0.020673	0.0021847	0.0015914
Trial1	3	1	blindfold	counterclockwise	practice	Guided	1	0.5	0	4.400833	0.45019	-1.45	-0.8	0.801549099581751	-0.010963	0.0021845	-0.010397
Trial1	3	1	blindfold	counterclockwise	practice	Guided	1	0.5	0	4.420837	0.45019	-1.45	-0.8	0.801549099581751	0.024834	0.01911	-0.012243
Trial1	3	1	blindfold	counterclockwise	practice	Guided	1	0.5	0	4.440842	0.45019	-1.45	-0.8	0.801549099581751	0.016503	-0.0020516	-0.021208
Trial1	3	1	blindfold	counterclockwise	practice	Guided	1	0.5	0	4.460831	0.45019	-1.45	-0.8	0.801549099581751	-0.0023678	-0.010516	-0.0041508
Trial1	3	1	blindfold	counterclockwise	practice	Guided	1	0.5	0	4.480835	0.45019	-1.45	-0.8	0.801549099581751	0.0095715	-0.023211	0.016219
Trial1	3	1	blindfold	counterclockwise	practice	Guided	1	0.5	0	4.500839	0.45019	-1.45	-0.8	0.801549099581751	0.026779	-0.031675	0.025772
Trial1	3	1	blindfold	counterclockwise	practice	Guided	1	0.5	0	4.520828	0.45019	-1.45	-0.8	0.801549099581751	-0.0040287	-0.0020534	0.019532
Trial1	3	1	blindfold	counterclockwise	practice	Guided	1	0.5	0	4.540833	0.45019	-1.45	-0.8	0.801549099581751	0.00041218	-0.0062874	0.019825
Trial1	3	1	blindfold	counterclockwise	practice	Guided	1	0.5	0	4.560837	0.45019	-1.45	-0.8	0.801549099581751	0.016221	0.0064067	-0.016137
Trial1	3	1	blindfold	counterclockwise	practice	Guided	1	0.5	0	4.580841	0.45019	-1.45	-0.8	0.801549099581751	-0.016797	0.0021739	0.01027
Trial1	3	1	blindfold	counterclockwise	practice	Guided	1	0.5	0	4.60083	0.45019	-1.45	-0.8	0.801549099581751	0.00096569	0.014868	-0.0026846
Trial1	3	1	blindfold	counterclockwise	practice	Guided	1	0.5	0	4.620834	0.45019	-1.45	-0.8	0.801549099581751	-0.012908	0.014866	0.018946
Trial1	3	1	blindfold	counterclockwise	practice	Guided	1	0.5	0	4.640839	0.45019	-1.45	-0.8	0.801549099581751	0.023994	0.014861	0.00033651
Trial1	3	1	blindfold	counterclockwise	practice	Guided	1	0.5	0	4.660843	0.4502	-1.45	-0.8	0.801548479230159	0.032321	-0.01053	0.0045274
Trial1	3	1	blindfold	counterclockwise	practice	Guided	1	0.5	0	4.680832	0.4502	-1.45	-0.8	0.801548479230159	-0.020688	-0.010531	0.0015989
Trial1	3	1	blindfold	counterclockwise	practice	Guided	1	0.5	0	4.700836	0.4502	-1.45	-0.8	0.801548479230159	-0.0062626	-0.023228	-0.014287
Trial1	3	1	blindfold	counterclockwise	practice	Guided	1	0.5	0	4.72084	0.4502	-1.45	-0.8	0.801548479230159	-0.003478	-0.0063028	0.011153
Trial1	3	1	blindfold	counterclockwise	practice	Guided	1	0.5	0	4.740829	0.4502	-1.45	-0.8	0.801548479230159	0.019	0.0021576	0.0084294
Trial1	3	1	blindfold	counterclockwise	practice	Guided	1	0.5	0	4.760834	0.4502	-1.45	-0.8	0.801548479230159	0.023989	-0.010539	0.0078427
Trial1	3	1	blindfold	counterclockwise	practice	Guided	1	0.5	0	4.780838	0.4502	-1.45	-0.8	0.801548479230159	-0.0070967	0.036011	0.0063786
Trial1	3	1	blindfold	counterclockwise	practice	Guided	1	0.5	0	4.800842	0.4502	-1.45	-0.8	0.801548479230159	0.0073304	0.014851	-0.014959
Trial1	3	1	blindfold	counterclockwise	practice	Guided	1	0.5	0	4.820831	0.4502	-1.45	-0.8	0.801548479230159	-0.026518	0.010619	0.022267
Trial1	3	1	blindfold	counterclockwise	practice	Guided	1	0.5	0	4.840836	0.4502	-1.45	-0.8	0.801548479230159	0.0084326	0.014847	-0.034359
Trial1	3	1	blindfold	counterclockwise	practice	Guided	1	0.5	0	4.86084	0.4502	-1.45	-0.8	0.801548479230159	-0.001831	-0.010543	-0.0083339
Trial1	3	1	blindfold	counterclockwise	practice	Guided	1	0.5	0	4.880829	0.4502	-1.45	-0.8	0.801548479230159	-0.029579	0.027543	0.0010177
Trial1	3	1	blindfold	counterclockwise	practice	Guided	1	0.5	0	4.900833	0.4502	-1.45	-0.8	0.801548479230159	0.00012424	-0.014777	0.024024
Trial1	3	1	blindfold	counterclockwise	practice	Guided	1	0.5	0	4.920837	0.4502	-1.45	-0.8	0.801548479230159	-0.021524	0.0063814	0.0057963
Trial1	3	1	blindfold	counterclockwise	practice	Guided	1	0.5	0	4.940842	0.4502	-1.45	-0.8	0.801548479230159	0.038964	0.010613	-0.023924
Trial1	3	1	blindfold	counterclockwise	practice	Guided	1	0.5	0	4.960831	0.4502	-1.45	-0.8	0.801548479230159	-0.024857	-0.014778	-0.0028783
Trial1	3	1	blindfold	counterclockwise	practice	Guided	1	0.5	0	4.980835	0.4502	-1.45	-0.8	0.801548479230159	0.024261	-0.014777	-0.0038449
Trial1	3	1	blindfold	counterclockwise	practice	Guided	1	0.5	0	5.000839	0.4502	-1.45	-0.8	0.801548479230159	-0.0015541	0.014844	-0.018174
Trial1	3	1	blindfold	counterclockwise	practice	Guided	1	0.5	0	5.020828	0.4502	-1.45	-0.8	0.801548479230159	0.027867	0.019075	0.0090225
Trial1	3	1	blindfold	counterclockwise	practice	Guided	1	0.5	0	5.040833	0.45021	-1.45	-0.8	0.801547857151201	0.027587	-0.0063207	0.013216
Trial1	3	1	blindfold	counterclockwise	practice	Guided	1	0.5	0	5.060837	0.45021	-1.45	-0.8	0.801547857151201	-0.012379	-0.010554	-0.0011125
Trial1	3	1	blindfold	counterclockwise	practice	Guided	1	0.5	0	5.080841	0.45021	-1.45	-0.8	0.801547857151201	-0.020707	0.0063727	-0.0055973
Trial1	3	1	blindfold	counterclockwise	practice	Guided	1	0.5	0	5.10083	0.45021	-1.45	-0.8	0.801547857151201	0.015919	-0.0063231	-0.012807
Trial1	3	1	blindfold	counterclockwise	practice	Guided	1	0.5	0	5.120834	0.45021	-1.45	-0.8	0.801547857151201	0.018974	-0.014787	0.012925
Trial1	3	1	blindfold	counterclockwise	practice	Guided	1	0.5	0	5.140839	0.45021	-1.45	-0.8	0.801547857151201	-0.0073969	0.0063705	0.0024929
Trial1	3	1	blindfold	counterclockwise	practice	Guided	1	0.5	0	5.160843	0.45021	-1.45	-0.8	0.801547857151201	0.022301	0.010601	-0.00023071
Trial1	3	1	blindfold	counterclockwise	practice	Guided	1	0.5	0	5.180832	0.45021	-1.45	-0.8	0.801547857151201	-0.0076752	0.0021378	0.0066858
Trial1	3	1	blindfold	counterclockwise	practice	Guided	1	0.5	0	5.200836	0.45022	-1.45	-0.8	0.801547237047727	0.016458	-0.010558	-0.021186
Trial1	3	1	blindfold	counterclockwise	practice	Guided	1	0.5	0	5.22084	0.45022	-1.45	-0.8	0.801547237047727	-0.0010284	0.014832	-0.0097829
Trial1	3	1	blindfold	counterclockwise	practice	Guided	1	0.5	0	5.240829	0.45022	-1.45	-0.8	0.801547237047727	-0.024889	-0.0063312	-0.0028639
Trial1	3	1	blindfold	counterclockwise	practice	Guided	1	0.5	0	5.260834	0.45022	-1.45	-0.8	0.801547237047727	0.013968	0.019059	0.024917
Trial1	3	1	blindfold	counterclockwise	practice	Guided	1	0.5	0	5.280838	0.45022	-1.45	-0.8	0.801547237047727	0.032004	-0.010566	0.013514
Trial1	3	1	blindfold	counterclockwise	practice	Guided	1	0.5	0	5.300842	0.45022	-1.45	-0.8	0.801547237047727	0.014797	0.0021286	0.0078604
Trial1	3	1	blindfold	counterclockwise	practice	Guided	1	0.5	0	5.320831	0.45022	-1.45	-0.8	0.801547237047727	0.014798	0.0063595	0.0039622
Trial1	3	1	blindfold	counterclockwise	practice	Guided	1	0.5	0	5.340836	0.45022	-1.45	-0.8	0.801547237047727	0.0078493	0.0063593	-0.025959
Trial1	3	1	blindfold	counterclockwise	practice	Guided	1	0.5	0	5.36084	0.45022	-1.45	-0.8	0.801547237047727	-0.0018613	0.023285	-0.013972
Trial1	3	1	blindfold	counterclockwise	practice	Guided	1	0.5	0	5.380829	0.45022	-1.45	-0.8	0.801547237047727	0.035339	-0.014802	0.030571
Trial1	3	1	blindfold	counterclockwise	practice	Guided	1	0.5	0	5.400833	0.45022	-1.45	-0.8	0.801547237047727	-0.025446	-0.0063382	0.005516
Trial1	3	1	blindfold	counterclockwise	practice	Guided	1	0.5	0	5.420837	0.45022	-1.45	-0.8	0.801547237047727	-0.022681	-0.019035	-0.036393
Trial1	3	1	blindfold	counterclockwise	practice	Guided	1	0.5	0	5.440842	0.45022	-1.45	-0.8	0.801547237047727	-0.0068585	0.0063566	-0.0058853
Trial1	3	1	blindfold	counterclockwise	practice	Guided	1	0.5	0	5.460831	0.45022	-1.45	-0.8	0.801547237047727	0.015896	-0.0063382	-0.012803
Trial1	3	1	blindfold	counterclockwise	practice	Guided	1	0.5	0	5.480835	0.45022	-1.45	-0.8	0.801547237047727	0.028113	-0.0063381	0.018291
Trial1	3	1	blindfold	counterclockwise	practice	Guided	1	0.5	0	5.500839	0.45022	-1.45	-0.8	0.801547237047727	0.017847	0.014821	0.025209
Trial1	3	1	blindfold	counterclockwise	practice	Guided	1	0.5	0	5.520828	0.45022	-1.45	-0.8	0.801547237047727	0.0022965	-0.0021091	-0.0094903
Trial1	3	1	blindfold	counterclockwise	practice	Guided	1	0.5	0	5.540833	0.45022	-1.45	-0.8	0.801547237047727	0.0056299	-0.0021089	-0.0061766
Trial1	3	1	blindfold	counterclockwise	practice	Guided	1	0.5	0	5.560837	0.45022	-1.45	-0.8	0.801547237047727	0.0067345	0.023281	0.017707
Trial1	3	1	blindfold	counterclockwise	practice	Guided	1	0.5	0	5.580841	0.45022	-1.45	-0.8	0.801547237047727	0.005353	-0.010576	0.011759
Trial1	3	1	blindfold	counterclockwise	practice	Guided	1	0.5	0	5.60083	0.45022	-1.45	-0.8	0.801547237047727	-0.037391	-0.0063461	-0.016313
Trial1	3	1	blindfold	counterclockwise	practice	Guided	1	0.5	0	5.620834	0.45022	-1.45	-0.8	0.801547237047727	0.01007	0.014812	0.0078639
Trial1	3	1	blindfold	counterclockwise	practice	Guided	1	0.5	0	5.640839	0.45022	-1.45	-0.8	0.801547237047727	0.017549	-0.010581	-0.037944
Trial1	3	1	blindfold	counterclockwise	practice	Guided	1	0.5	0	5.660843	0.45022	-1.45	-0.8	0.801547237047727	0.0083929	0.010578	-0.038528
Trial1	3	1	blindfold	counterclockwise	practice	Guided	1	0.5	0	5.680832	0.45022	-1.45	-0.8	0.801547237047727	0.0022938	0.0021157	-0.0094847
Trial1	3	1	blindfold	counterclockwise	practice	Guided	1	0.5	0	5.700836	0.45022	-1.45	-0.8	0.801547237047727	-0.011028	-0.01058	-0.010362
Trial1	3	1	blindfold	counterclockwise	practice	Guided	1	0.5	0	5.72084	0.45022	-1.45	-0.8	0.801547237047727	0.023389	0.014809	0.0087468
Trial1	3	1	blindfold	counterclockwise	practice	Guided	1	0.5	0	5.740829	0.45023	-1.45	-0.8	0.801546615217628	-0.016576	0.0063423	0.0061133
Trial1	3	1	blindfold	counterclockwise	practice	Guided	1	0.5	0	5.760834	0.45023	-1.45	-0.8	0.801546615217628	-0.012138	0.02327	-0.017568
Trial1	3	1	blindfold	counterclockwise	practice	Guided	1	0.5	0	5.780838	0.45023	-1.45	-0.8	0.801546615217628	-0.016301	0.019036	0.0052353
Trial1	3	1	blindfold	counterclockwise	practice	Guided	1	0.5	0	5.800842	0.45023	-1.45	-0.8	0.801546615217628	0.0011845	0.0063387	0.006115
Trial1	3	1	blindfold	counterclockwise	practice	Guided	1	0.5	0	5.820831	0.45023	-1.45	-0.8	0.801546615217628	-0.0071453	0.027496	-0.0016825
Trial1	3	1	blindfold	counterclockwise	practice	Guided	1	0.5	0	5.840836	0.45023	-1.45	-0.8	0.801546615217628	0.0014614	-0.0063605	0.0030966
Trial1	3	1	blindfold	counterclockwise	practice	Guided	1	0.5	0	5.86084	0.45023	-1.45	-0.8	0.801546615217628	0.011447	-0.019058	-0.01308
Trial1	3	1	blindfold	counterclockwise	practice	Guided	1	0.5	0	5.880829	0.45023	-1.45	-0.8	0.801546615217628	0.010615	0.0063315	-0.00050805
Trial1	3	1	blindfold	counterclockwise	practice	Guided	1	0.5	0	5.900833	0.45023	-1.45	-0.8	0.801546615217628	0.015331	0.006333	0.024638
Trial1	3	1	blindfold	counterclockwise	practice	Guided	1	0.5	0	5.920837	0.45023	-1.45	-0.8	0.801546615217628	-0.025186	0.048651	0.0013408
Trial1	3	1	blindfold	counterclockwise	practice	Guided	1	0.5	0	5.940842	0.45023	-1.45	-0.8	0.801546615217628	-0.014646	0.010563	-0.023218
Trial1	3	1	blindfold	counterclockwise	practice	Guided	1	0.5	0	5.960831	0.45023	-1.45	-0.8	0.801546615217628	-0.007424	-0.019058	0.0025126
Trial1	3	1	blindfold	counterclockwise	practice	Guided	1	0.5	0	5.980835	0.45023	-1.45	-0.8	0.801546615217628	0.004516	0.019027	0.024345
Trial1	3	1	blindfold	counterclockwise	practice	Guided	1	0.5	0	6.000839	0.45023	-1.45	-0.8	0.801546615217628	0.012549	-0.0063668	-0.029843
Trial1	3	1	blindfold	counterclockwise	practice	Guided	1	0.5	0	6.020828	0.45023	-1.45	-0.8	0.801546615217628	0.033921	-0.01483	-0.015805
Trial1	3	1	blindfold	counterclockwise	practice	Guided	1	0.5	0	6.040833	0.45023	-1.45	-0.8	0.801546615217628	0.010612	-0.027528	-0.00050591
Trial1	3	1	blindfold	counterclockwise	practice	Guided	1	0.5	0	6.060837	0.45023	-1.45	-0.8	0.801546615217628	0.0056151	-0.0106	0.0075831
Trial1	3	1	blindfold	counterclockwise	practice	Guided	1	0.5	0	6.080841	0.45023	-1.45	-0.8	0.801546615217628	-0.025468	0.01056	0.0055344
Trial1	3	1	blindfold	counterclockwise	practice	Guided	1	0.5	0	6.10083	0.45023	-1.45	-0.8	0.801546615217628	0.039752	0.027487	0.030883
Trial1	3	1	blindfold	counterclockwise	practice	Guided	1	0.5	0	6.120834	0.45023	-1.45	-0.8	0.801546615217628	0.011156	-0.0021369	-0.0088862
Trial1	3	1	blindfold	counterclockwise	practice	Guided	1	0.5	0	6.140839	0.45024	-1.45	-0.8	0.801545993512145	-0.024092	-0.0063738	-0.015422
Trial1	3	1	blindfold	counterclockwise	practice	Guided	1	0.5	0	6.160843	0.45024	-1.45	-0.8	0.801545993512145	-0.013535	-0.010607	0.027367
Trial1	3	1	blindfold	counterclockwise	practice	Guided	1	0.5	0	6.180832	0.45024	-1.45	-0.8	0.801545993512145	-0.014936	0.010552	-0.019025
Trial1	3	1	blindfold	counterclockwise	practice	Guided	1	0.5	0	6.200836	0.45024	-1.45	-0.8	0.801545993512145	-0.010774	0.048637	-0.0013804
Trial1	3	1	blindfold	counterclockwise	practice	Guided	1	0.5	0	6.22084	0.45024	-1.45	-0.8	0.801545993512145	0.015038	-0.023304	-0.00020905
Trial1	3	1	blindfold	counterclockwise	practice	Guided	1	0.5	0	6.240829	0.45024	-1.45	-0.8	0.801545993512145	0.050833	-0.0021449	-0.0020535
Trial1	3	1	blindfold	counterclockwise	practice	Guided	1	0.5	0	6.260834	0.45024	-1.45	-0.8	0.801545993512145	0.032518	0.0063167	0.010903
Trial1	3	1	blindfold	counterclockwise	practice	Guided	1	0.5	0	6.280838	0.45024	-1.45	-0.8	0.801545993512145	-0.0046867	0.014779	-0.039389
Trial1	3	1	blindfold	counterclockwise	practice	Guided	1	0.5	0	6.300842	0.45024	-1.45	-0.8	0.801545993512145	0.048321	-0.0063815	-0.031681
Trial1	3	1	blindfold	counterclockwise	practice	Guided	1	0.5	0	6.320831	0.45024	-1.45	-0.8	0.801545993512145	0.010863	0.019009	0.011198
Trial1	3	1	blindfold	counterclockwise	practice	Guided	1	0.5	0	6.340836	0.45024	-1.45	-0.8	0.801545993512145	0.023629	0.019008	0.0045726
Trial1	3	1	blindfold	counterclockwise	practice	Guided	1	0.5	0	6.36084	0.45024	-1.45	-0.8	0.801545993512145	0.04222	0.0020784	-0.0068265
Trial1	3	1	blindfold	counterclockwise	practice	Guided	1	0.5	0	6.380829	0.45024	-1.45	-0.8	0.801545993512145	-0.0027354	0.0063106	-0.0013721
Trial1	3	1	blindfold	counterclockwise	practice	Guided	1	0.5	0	6.400833	0.45024	-1.45	-0.8	0.801545993512145	0.0064208	0.010542	-0.0049762
Trial1	3	1	blindfold	counterclockwise	practice	Guided	1	0.5	0	6.420837	0.45024	-1.45	-0.8	0.801545993512145	0.014195	-0.010619	0.012079
Trial1	3	1	blindfold	counterclockwise	practice	Guided	1	0.5	0	6.440842	0.45024	-1.45	-0.8	0.801545993512145	0.02002	-0.0063891	-0.013066
Trial1	3	1	blindfold	counterclockwise	practice	Guided	1	0.5	0	6.460831	0.45024	-1.45	-0.8	0.801545993512145	0.018914	0.014768	0.0084725
Trial1	3	1	blindfold	counterclockwise	practice	Guided	1	0.5	0	6.480835	0.45024	-1.45	-0.8	0.801545993512145	0.0078027	-0.0063933	-0.025935
Trial1	3	1	blindfold	counterclockwise	practice	Guided	1	0.5	0	6.500839	0.45024	-1.45	-0.8	0.801545993512145	0.019464	-0.0021645	8.9955E-05
Trial1	3	1	blindfold	counterclockwise	practice	Guided	1	0.5	0	6.520828	0.45024	-1.45	-0.8	0.801545993512145	-0.023832	0.010531	-0.019605
Trial1	3	1	blindfold	counterclockwise	practice	Guided	1	0.5	0	6.540833	0.45025	-1.45	-0.8	0.801545375630795	0.010304	-0.014862	0.0036947
Trial1	3	1	blindfold	counterclockwise	practice	Guided	1	0.5	0	6.560837	0.45025	-1.45	-0.8	0.801545375630795	-0.024944	0.023224	0.01568
Trial1	3	1	blindfold	counterclockwise	practice	Guided	1	0.5	0	6.580841	0.45025	-1.45	-0.8	0.801545375630795	-0.0091174	-0.0063987	0.029132
Trial1	3	1	blindfold	counterclockwise	practice	Guided	1	0.5	0	6.60083	0.45025	-1.45	-0.8	0.801545375630795	0.010026	-0.014863	0.007884
Trial1	3	1	blindfold	counterclockwise	practice	Guided	1	0.5	0	6.620834	0.45025	-1.45	-0.8	0.801545375630795	0.0064135	0.018991	-0.0049819
Trial1	3	1	blindfold	counterclockwise	practice	Guided	1	0.5	0	6.640839	0.45025	-1.45	-0.8	0.801545375630795	0.014188	0.014757	0.030009
Trial1	3	1	blindfold	counterclockwise	practice	Guided	1	0.5	0	6.660843	0.45025	-1.45	-0.8	0.801545375630795	0.024177	-0.019096	0.0070042
Trial1	3	1	blindfold	counterclockwise	practice	Guided	1	0.5	0	6.680832	0.45025	-1.45	-0.8	0.801545375630795	0.033609	0.014757	-0.011607
Trial1	3	1	blindfold	counterclockwise	practice	Guided	1	0.5	0	6.700836	0.45025	-1.45	-0.8	0.801545375630795	-0.01579	-0.006404	-0.0064463
Trial1	3	1	blindfold	counterclockwise	practice	Guided	1	0.5	0	6.72084	0.45025	-1.45	-0.8	0.801545375630795	-0.017727	-0.0021745	0.022888
Trial1	3	1	blindfold	counterclockwise	practice	Guided	1	0.5	0	6.740829	0.45025	-1.45	-0.8	0.801545375630795	-0.038267	-0.0021723	-0.0037234
Trial1	3	1	blindfold	counterclockwise	practice	Guided	1	0.5	0	6.760834	0.45025	-1.45	-0.8	0.801545375630795	0.02583	0.0062897	-0.02896
Trial1	3	1	blindfold	counterclockwise	practice	Guided	1	0.5	0	6.780838	0.45025	-1.45	-0.8	0.801545375630795	0.037212	0.0020579	0.0012556
Trial1	3	1	blindfold	counterclockwise	practice	Guided	1	0.5	0	6.800842	0.45025	-1.45	-0.8	0.801545375630795	0.018895	-0.0021755	0.0084653
Trial1	3	1	blindfold	counterclockwise	practice	Guided	1	0.5	0	6.820831	0.45025	-1.45	-0.8	0.801545375630795	2.697E-05	0.014751	0.024055
Trial1	3	1	blindfold	counterclockwise	practice	Guided	1	0.5	0	6.840836	0.45025	-1.45	-0.8	0.801545375630795	0.010844	0.0062903	-0.0046951
Trial1	3	1	blindfold	counterclockwise	practice	Guided	1	0.5	0	6.86084	0.45026	-1.45	-0.8	0.801544752324413	0.00030167	0.010521	0.019864
Trial1	3	1	blindfold	counterclockwise	practice	Guided	1	0.5	0	6.880829	0.45026	-1.45	-0.8	0.801544752324413	0.015558	-0.01487	-0.0058672
Trial1	3	1	blindfold	counterclockwise	practice	Guided	1	0.5	0	6.900833	0.45025	-1.45	-0.8	0.801545375630795	0.028328	-0.01487	0.00066815
Trial1	3	1	blindfold	counterclockwise	practice	Guided	1	0.5	0	6.920837	0.45026	-1.45	-0.8	0.801544752324413	0.015557	0.027447	-0.0085934
Trial1	3	1	blindfold	counterclockwise	practice	Guided	1	0.5	0	6.940842	0.45026	-1.45	-0.8	0.801544752324413	-0.0133	0.014746	0.023175
Trial1	3	1	blindfold	counterclockwise	practice	Guided	1	0.5	0	6.960831	0.45026	-1.45	-0.8	0.801544752324413	0.0047373	-0.0021815	0.020156
Trial1	3	1	blindfold	counterclockwise	practice	Guided	1	0.5	0	6.980835	0.45026	-1.45	-0.8	0.801544752324413	-0.032738	0.018976	-0.020197
Trial1	3	1	blindfold	counterclockwise	practice	Guided	1	0.5	0	7.000839	0.45026	-1.45	-0.8	0.801544752324413	0.0019526	0.014742	-0.0052803
Trial1	3	1	blindfold	counterclockwise	practice	Guided	1	0.5	0	7.020828	0.45026	-1.45	-0.8	0.801544752324413	0.0025048	-0.01065	-0.013661
Trial1	3	1	blindfold	counterclockwise	practice	Guided	1	0.5	0	7.040833	0.45026	-1.45	-0.8	0.801544752324413	0.013608	-0.019117	0.020744
Trial1	3	1	blindfold	counterclockwise	practice	Guided	1	0.5	0	7.060837	0.45026	-1.45	-0.8	0.801544752324413	0.0091663	-0.0064213	0.020451
Trial1	3	1	blindfold	counterclockwise	practice	Guided	1	0.5	0	7.080841	0.45027	-1.45	-0.8	0.801544132841425	-0.0011173	0.010506	-0.026526
Trial1	3	1	blindfold	counterclockwise	practice	Guided	1	0.5	0	7.10083	0.45027	-1.45	-0.8	0.801544132841425	-0.010276	0.006275	-0.022921
Trial1	3	1	blindfold	counterclockwise	practice	Guided	1	0.5	0	7.120834	0.45027	-1.45	-0.8	0.801544132841425	-0.03469	0.010506	0.0091435
Trial1	3	1	blindfold	counterclockwise	practice	Guided	1	0.5	0	7.140839	0.45027	-1.45	-0.8	0.801544132841425	-0.020267	-0.010653	-0.00674
Trial1	3	1	blindfold	counterclockwise	practice	Guided	1	0.5	0	7.160843	0.45027	-1.45	-0.8	0.801544132841425	0.00055407	-0.014883	0.01568
Trial1	3	1	blindfold	counterclockwise	practice	Guided	1	0.5	0	7.180832	0.45027	-1.45	-0.8	0.801544132841425	0.011921	-0.0021876	-0.021451
Trial1	3	1	blindfold	counterclockwise	practice	Guided	1	0.5	0	7.200836	0.45027	-1.45	-0.8	0.801544132841425	0.020521	0.0020432	-0.0082919
Trial1	3	1	blindfold	counterclockwise	practice	Guided	1	0.5	0	7.22084	0.45027	-1.45	-0.8	0.801544132841425	0.014423	0.014737	-0.0079981
Trial1	3	1	blindfold	counterclockwise	practice	Guided	1	0.5	0	7.240829	0.45027	-1.45	-0.8	0.801544132841425	0.028023	0.027433	0.004868
Trial1	3	1	blindfold	counterclockwise	practice	Guided	1	0.5	0	7.260834	0.45027	-1.45	-0.8	0.801544132841425	0.010535	-0.02335	-0.00049356
Trial1	3	1	blindfold	counterclockwise	practice	Guided	1	0.5	0	7.280838	0.45027	-1.45	-0.8	0.801544132841425	0.019689	-0.0021912	-0.0040976
Trial1	3	1	blindfold	counterclockwise	practice	Guided	1	0.5	0	7.300842	0.45027	-1.45	-0.8	0.801544132841425	-0.0066762	0.0020414	-0.010045
Trial1	3	1	blindfold	counterclockwise	practice	Guided	1	0.5	0	7.320831	0.45027	-1.45	-0.8	0.801544132841425	0.0055366	-0.0064235	0.012669
Trial1	3	1	blindfold	counterclockwise	practice	Guided	1	0.5	0	7.340836	0.45028	-1.45	-0.8	0.801543511633665	0.018578	0.0062678	0.01267
Trial1	3	1	blindfold	counterclockwise	practice	Guided	1	0.5	0	7.36084	0.45028	-1.45	-0.8	0.801543511633665	0.016071	0.014732	-0.016959
Trial1	3	1	blindfold	counterclockwise	practice	Guided	1	0.5	0	7.380829	0.45028	-1.45	-0.8	0.801543511633665	-0.0083415	-0.0064285	0.015103
Trial1	3	1	blindfold	counterclockwise	practice	Guided	1	0.5	0	7.400833	0.45028	-1.45	-0.8	0.801543511633665	-0.015841	0.023192	-0.0064373
Trial1	3	1	blindfold	counterclockwise	practice	Guided	1	0.5	0	7.420837	0.45028	-1.45	-0.8	0.801543511633665	-0.01306	-0.010663	0.019001
Trial1	3	1	blindfold	counterclockwise	practice	Guided	1	0.5	0	7.440842	0.45028	-1.45	-0.8	0.801543511633665	0.0088655	0.010497	0.024656
Trial1	3	1	blindfold	counterclockwise	practice	Guided	1	0.5	0	7.460831	0.45028	-1.45	-0.8	0.801543511633665	-0.01002	0.0062638	-0.027097
Trial1	3	1	blindfold	counterclockwise	practice	Guided	1	0.5	0	7.480835	0.45028	-1.45	-0.8	0.801543511633665	-0.034156	0.0020313	0.00077813
Trial1	3	1	blindfold	counterclockwise	practice	Guided	1	0.5	0	7.500839	0.45028	-1.45	-0.8	0.801543511633665	0.019958	-0.010665	-0.008278
Trial1	3	1	blindfold	counterclockwise	practice	Guided	1	0.5	0	7.520828	0.45028	-1.45	-0.8	0.801543511633665	0.054927	-0.02336	0.0024474
Trial1	3	1	blindfold	counterclockwise	practice	Guided	1	0.5	0	7.540833	0.45028	-1.45	-0.8	0.801543511633665	0.0069109	-0.023359	-0.01335
Trial1	3	1	blindfold	counterclockwise	practice	Guided	1	0.5	0	7.560837	0.45028	-1.45	-0.8	0.801543511633665	0.046873	0.018958	-0.010714
Trial1	3	1	blindfold	counterclockwise	practice	Guided	1	0.5	0	7.580841	0.45028	-1.45	-0.8	0.801543511633665	0.014681	0.040117	0.0040018
Trial1	3	1	blindfold	counterclockwise	practice	Guided	1	0.5	0	7.60083	0.45028	-1.45	-0.8	0.801543511633665	0.01551	0.035884	-0.0085705
Trial1	3	1	blindfold	counterclockwise	practice	Guided	1	0.5	0	7.620834	0.45028	-1.45	-0.8	0.801543511633665	-0.014176	-0.010669	0.035771
Trial1	3	1	blindfold	counterclockwise	practice	Guided	1	0.5	0	7.640839	0.45028	-1.45	-0.8	0.801543511633665	0.018843	-0.0064374	0.0084827
Trial1	3	1	blindfold	counterclockwise	practice	Guided	1	0.5	0	7.660843	0.45028	-1.45	-0.8	0.801543511633665	0.033269	-0.019134	-0.0074018
Trial1	3	1	blindfold	counterclockwise	practice	Guided	1	0.5	0	7.680832	0.45028	-1.45	-0.8	0.801543511633665	-0.034719	0.0062545	0.0091597
Trial1	3	1	blindfold	counterclockwise	practice	Guided	1	0.5	0	7.700836	0.45028	-1.45	-0.8	0.801543511633665	-0.037777	0.0062545	-0.012087
Trial1	3	1	blindfold	counterclockwise	practice	Guided	1	0.5	0	7.72084	0.45028	-1.45	-0.8	0.801543511633665	-0.02029	-0.04453	-0.0067237
Trial1	3	1	blindfold	counterclockwise	practice	Guided	1	0.5	0	7.740829	0.45028	-1.45	-0.8	0.801543511633665	-0.0044629	0.0020184	0.023784
Trial1	3	1	blindfold	counterclockwise	practice	Guided	1	0.5	0	7.760834	0.45028	-1.45	-0.8	0.801543511633665	-0.011131	-0.0064457	-0.010328
Trial1	3	1	blindfold	counterclockwise	practice	Guided	1	0.5	0	7.780838	0.45028	-1.45	-0.8	0.801543511633665	0.010241	0.023177	0.0037096
Trial1	3	1	blindfold	counterclockwise	practice	Guided	1	0.5	0	7.800842	0.45028	-1.45	-0.8	0.801543511633665	0.0027407	-0.010678	-0.01783
Trial1	3	1	blindfold	counterclockwise	practice	Guided	1	0.5	0	7.820831	0.45028	-1.45	-0.8	0.801543511633665	0.023283	0.00202	0.0087788
Trial1	3	1	blindfold	counterclockwise	practice	Guided	1	0.5	0	7.840836	0.45029	-1.45	-0.8	0.801542892398799	0.022726	-0.0022139	0.017163
Trial1	3	1	blindfold	counterclockwise	practice	Guided	1	0.5	0	7.86084	0.45029	-1.45	-0.8	0.801542892398799	0.037982	0.010482	-0.011295
Trial1	3	1	blindfold	counterclockwise	practice	Guided	1	0.5	0	7.880829	0.45029	-1.45	-0.8	0.801542892398799	0.0044085	-0.01491	0.00040184
Trial1	3	1	blindfold	counterclockwise	practice	Guided	1	0.5	0	7.900833	0.45029	-1.45	-0.8	0.801542892398799	0.032429	0.01048	0.0051797
Trial1	3	1	blindfold	counterclockwise	practice	Guided	1	0.5	0	7.920837	0.45029	-1.45	-0.8	0.801542892398799	0.03659	-0.01491	0.0096621
Trial1	3	1	blindfold	counterclockwise	practice	Guided	1	0.5	0	7.940842	0.45029	-1.45	-0.8	0.801542892398799	0.014663	0.014715	0.0040059
Trial1	3	1	blindfold	counterclockwise	practice	Guided	1	0.5	0	7.960831	0.45029	-1.45	-0.8	0.801542892398799	-0.027514	0.023176	0.024081
Trial1	3	1	blindfold	counterclockwise	practice	Guided	1	0.5	0	7.980835	0.45029	-1.45	-0.8	0.801542892398799	-0.017252	-0.03607	0.014527
Trial1	3	1	blindfold	counterclockwise	practice	Guided	1	0.5	0	8.000839	0.45029	-1.45	-0.8	0.801542892398799	-0.023921	0.0062471	-0.019586
Trial1	3	1	blindfold	counterclockwise	practice	Guided	1	0.5	0	8.020828	0.4503	-1.45	-0.8	0.801542271439902	0.011047	0.014711	-0.018709
Trial1	3	1	blindfold	counterclockwise	practice	Guided	1	0.5	0	8.040833	0.4503	-1.45	-0.8	0.801542271439902	-0.030575	0.023174	0.016283
Trial1	3	1	blindfold	counterclockwise	practice	Guided	1	0.5	0	8.060837	0.4503	-1.45	-0.8	0.801542271439902	-0.0067158	0.023171	-0.010035
Trial1	3	1	blindfold	counterclockwise	practice	Guided	1	0.5	0	8.080841	0.4503	-1.45	-0.8	0.801542271439902	0.0099386	0.0020116	-0.013053
Trial1	3	1	blindfold	counterclockwise	practice	Guided	1	0.5	0	8.10083	0.4503	-1.45	-0.8	0.801542271439902	0.0046668	-0.006452	-0.0082743
Trial1	3	1	blindfold	counterclockwise	practice	Guided	1	0.5	0	8.120834	0.4503	-1.45	-0.8	0.801542271439902	-0.043348	-0.00222	0.0043892
Trial1	3	1	blindfold	counterclockwise	practice	Guided	1	0.5	0	8.140839	0.4503	-1.45	-0.8	0.801542271439902	0.032417	-0.010687	0.0051795
Trial1	3	1	blindfold	counterclockwise	practice	Guided	1	0.5	0	8.160843	0.4503	-1.45	-0.8	0.801542271439902	0.023811	0.023165	0.00040399
Trial1	3	1	blindfold	counterclockwise	practice	Guided	1	0.5	0	8.180832	0.4503	-1.45	-0.8	0.801542271439902	-0.016157	-0.010692	-0.0022333
Trial1	3	1	blindfold	counterclockwise	practice	Guided	1	0.5	0	8.200836	0.4503	-1.45	-0.8	0.801542271439902	-0.023656	0.010466	-0.023775
Trial1	3	1	blindfold	counterclockwise	practice	Guided	1	0.5	0	8.22084	0.4503	-1.45	-0.8	0.801542271439902	0.02047	0.010466	0.0028339
Trial1	3	1	blindfold	counterclockwise	practice	Guided	1	0.5	0	8.240829	0.4503	-1.45	-0.8	0.801542271439902	0.0013238	-0.0022297	0.0031263
Trial1	3	1	blindfold	counterclockwise	practice	Guided	1	0.5	0	8.260834	0.4503	-1.45	-0.8	0.801542271439902	-0.0081091	-0.0022315	0.010922
Trial1	3	1	blindfold	counterclockwise	practice	Guided	1	0.5	0	8.280838	0.4503	-1.45	-0.8	0.801542271439902	-0.0028387	0.027392	-0.0049613
Trial1	3	1	blindfold	counterclockwise	practice	Guided	1	0.5	0	8.300842	0.4503	-1.45	-0.8	0.801542271439902	0.0065945	0.0062327	-0.0091521
Trial1	3	1	blindfold	counterclockwise	practice	Guided	1	0.5	0	8.320831	0.4503	-1.45	-0.79997	0.801512407485065	-0.027531	-0.0064647	0.034898
Trial1	3	1	blindfold	counterclockwise	practice	Guided	1	0.5	0	8.340836	0.45028	-1.45002	-0.79992	0.801463676254079	-0.07492	-0.222247	0.212712
Trial1	3	1	blindfold	counterclockwise	practice	Guided	1	0.5	0	8.36084	0.45025	-1.45011	-0.7999	0.801445611388061	0.035291	-0.71307	0.321125
Trial1	3	1	blindfold	counterclockwise	practice	Guided	1	0.5	0	8.380829	0.45025	-1.4503	-0.7999099	0.801455546167384	0.13682	-0.848488	0.247558
Trial1	3	1	blindfold	counterclockwise	practice	Guided	1	0.5	0	8.400833	0.45027	-1.4504	-0.79994	0.801484286095163	0.378982	-0.831561	0.090914
Trial1	3	1	blindfold	counterclockwise	practice	Guided	1	0.5	0	8.420837	0.45041	-1.45042	-0.80007	0.801605420972163	0.629738	-0.801938	-0.12824
Trial1	3	1	blindfold	counterclockwise	practice	Guided	1	0.5	0	8.440842	0.45178	-1.45038	-0.80009	0.801541705621301	0.716337	-0.552262	-0.155968
Trial1	3	1	blindfold	counterclockwise	practice	Guided	1	0.5	0	8.460831	0.45309	-1.45029	-0.80009	0.801463962750077	0.600919	-0.416764	-0.163421
Trial1	3	1	blindfold	counterclockwise	practice	Guided	1	0.5	0	8.480835	0.45481	-1.45022	-0.80007	0.801345254805489	0.590122	-0.243155	-0.134475
Trial1	3	1	blindfold	counterclockwise	practice	Guided	1	0.5	0	8.500839	0.45689	-1.45014	-0.80003	0.801190651744757	0.54599	-0.166925	-0.074067
Trial1	3	1	blindfold	counterclockwise	practice	Guided	1	0.5	0	8.520828	0.45941	-1.4501	-0.80001	0.801039009722928	0.460372	-0.285353	0.0045809
Trial1	3	1	blindfold	counterclockwise	practice	Guided	1	0.5	0	8.540833	0.46222	-1.45013	-0.80001	0.800901537606782	0.333496	-0.297961	-0.033276
Trial1	3	1	blindfold	counterclockwise	practice	Guided	1	0.5	0	8.560837	0.46809	-1.45018	-0.80004	0.800676127072032	0.276649	-0.881817	-0.116844
Trial1	3	1	blindfold	counterclockwise	practice	Guided	1	0.5	0	8.580841	0.47119	-1.45035	-0.80009	0.800608489911105	0.425435	-0.86489	-0.140085
Trial1	3	1	blindfold	counterclockwise	practice	Guided	1	0.5	0	8.60083	0.47441	-1.45043	-0.8001601	0.800569144092752	0.404433	-0.682923	-0.351775
Trial1	3	1	blindfold	counterclockwise	practice	Guided	1	0.5	0	8.620834	0.47759	-1.45038	-0.8002	0.800513785347295	0.264504	-0.763327	-0.390743
Trial1	3	1	blindfold	counterclockwise	practice	Guided	1	0.5	0	8.640839	0.48084	-1.45038	-0.80017	0.800399364521666	0.106003	-0.759095	-0.41852
Trial1	3	1	blindfold	counterclockwise	practice	Guided	1	0.5	0	8.660843	0.48649	-1.4502	-0.80011	0.800224093653635	-0.023687	-0.153854	-0.221199
Trial1	3	1	blindfold	counterclockwise	practice	Guided	1	0.5	0	8.680832	0.48914	-1.45009	-0.80003	0.800103699095343	-0.047785	-0.11996	-0.0081495
Trial1	3	1	blindfold	counterclockwise	practice	Guided	1	0.5	0	8.700836	0.49162	-1.45003	-0.7999099	0.799953843245595	-0.017493	0.108558	0.12875
Trial1	3	1	blindfold	counterclockwise	practice	Guided	1	0.5	0	8.72084	0.49414	-1.44994	-0.79987	0.799891419825292	-0.140319	0.167763	0.284019
Trial1	3	1	blindfold	counterclockwise	practice	Guided	1	0.5	0	8.740829	0.4963	-1.4499	-0.79988	0.799888585203632	-0.386746	0.231179	0.269046
Trial1	3	1	blindfold	counterclockwise	practice	Guided	1	0.5	0	8.760834	0.49872	-1.4498	-0.79988	0.799881051939525	-0.735694	0.55689	0.248622
Trial1	3	1	blindfold	counterclockwise	practice	Guided	1	0.5	0	8.780838	0.49882	-1.44975	-0.79988	0.799880898184913	-0.549907	0.370645	0.230231
Trial1	3	1	blindfold	counterclockwise	practice	Guided	1	0.5	0	8.800842	0.49851	-1.44983	-0.7999	0.799901383056012	-0.15313	-0.298009	0.235531
Trial1	3	1	blindfold	counterclockwise	practice	Guided	1	0.5	0	8.820831	0.49821	-1.45018	-0.79995	0.799952006280221	1.041334	-0.873512	0.049861
Trial1	3	1	blindfold	counterclockwise	practice	Guided	1	0.5	0	8.840836	0.49846	-1.45036	-0.80008	0.800081483464655	0.242294	0.010951	-0.067484
Trial1	3	1	blindfold	counterclockwise	practice	Guided	1	0.5	0	8.86084	0.5	-1.4499	-0.8001	0.800099968910217	0.215225	-0.014479	-0.187272
Trial1	3	1	blindfold	counterclockwise	practice	Guided	1	0.5	0	8.880829	0.50098	-1.44992	-0.80011	0.800110642213369	-0.244752	0.023616	-0.241976
Trial1	3	1	blindfold	counterclockwise	practice	Guided	1	0.5	0	8.900833	0.50164	-1.44997	-0.80012	0.800121676739508	-0.658036	0.116695	-0.263894
Trial1	3	1	blindfold	counterclockwise	practice	Guided	1	0.5	0	8.920837	0.50163	-1.44997	-0.80009	0.80009161572072	-0.811256	0.002418	-0.182498
Trial1	3	1	blindfold	counterclockwise	practice	Guided	1	0.5	0	8.940842	0.50093	-1.44998	-0.79995	0.79995054423317	-0.779323	0.129359	-0.092226
Trial1	3	1	blindfold	counterclockwise	practice	Guided	1	0.5	0	8.960831	0.49769	-1.45006	-0.79988	0.799883363349316	-0.601328	-0.581557	0.241669
Trial1	3	1	blindfold	counterclockwise	practice	Guided	1	0.5	0	8.980835	0.4955	-1.45021	-0.7999	0.799912653068539	-0.486516	-0.374148	0.199609
Trial1	3	1	blindfold	counterclockwise	practice	Guided	1	0.5	0	9.000839	0.49307	-1.45019	-0.79996	0.799989974046251	-0.249377	-0.060942	0.069508
Trial1	3	1	blindfold	counterclockwise	practice	Guided	1	0.5	0	9.020828	0.49049	-1.4501	-0.80004	0.800096526647351	-0.146521	-0.217474	-0.0071648
Trial1	3	1	blindfold	counterclockwise	practice	Guided	1	0.5	0	9.040833	0.48543	-1.45011	-0.80004	0.800172667026421	-0.056466	-0.327371	-0.105447
Trial1	3	1	blindfold	counterclockwise	practice	Guided	1	0.5	0	9.060837	0.48298	-1.45018	-0.80005	0.800230978804472	-0.206189	-0.712414	-0.095456
Trial1	3	1	blindfold	counterclockwise	practice	Guided	1	0.5	0	9.080841	0.48052	-1.45031	-0.80006	0.800297149621201	-0.213568	-0.767428	-0.109483
Trial1	3	1	blindfold	counterclockwise	practice	Guided	1	0.5	0	9.10083	0.47818	-1.45038	-0.80005	0.800347456395501	-0.283358	-0.792818	-0.0754
Trial1	3	1	blindfold	counterclockwise	practice	Guided	1	0.5	0	9.120834	0.47588	-1.45039	-0.80001	0.800373488763559	-0.193019	-0.771659	-0.031072
Trial1	3	1	blindfold	counterclockwise	practice	Guided	1	0.5	0	9.140839	0.47351	-1.45038	-0.79993	0.800368529401159	-0.196093	-0.615083	0.082418
Trial1	3	1	blindfold	counterclockwise	practice	Guided	1	0.5	0	9.160843	0.46925	-1.45027	-0.79995	0.800540798061554	-0.165441	-0.538886	0.092994
Trial1	3	1	blindfold	counterclockwise	practice	Guided	1	0.5	0	9.180832	0.46712	-1.45027	-0.79997	0.800645455300982	-0.218344	-0.640449	0.085192
Trial1	3	1	blindfold	counterclockwise	practice	Guided	1	0.5	0	9.200836	0.46492	-1.45033	-0.79998	0.800748823839769	-0.255066	-0.835112	0.036433
Trial1	3	1	blindfold	counterclockwise	practice	Guided	1	0.5	0	9.22084	0.46277	-1.45041	-0.79999	0.80085583548352	-0.19227	-0.919748	0.032339
Trial1	3	1	blindfold	counterclockwise	practice	Guided	1	0.5	0	9.240829	0.46081	-1.45047	-0.80002	0.800979349663943	-0.068954	-0.953603	-0.0083028
Trial1	3	1	blindfold	counterclockwise	practice	Guided	1	0.5	0	9.260834	0.4576	-1.45051	-0.80002	0.801142823185946	0.041262	-0.991689	-0.057082
Trial1	3	1	blindfold	counterclockwise	practice	Guided	1	0.5	0	9.280838	0.45641	-1.45049	-0.80001	0.801196624954741	0.024558	-0.907053	-0.007685
Trial1	3	1	blindfold	counterclockwise	practice	Guided	1	0.5	0	9.300842	0.45556	-1.45046	-0.80001	0.801243319220884	0.031224	-0.873198	-0.040911
Trial1	3	1	blindfold	counterclockwise	practice	Guided	1	0.5	0	9.320831	0.45495	-1.45044	-0.80001	0.801277384929815	0.012896	-0.902821	-0.033714
Trial1	3	1	blindfold	counterclockwise	practice	Guided	1	0.5	0	9.340836	0.45462	-1.45045	-0.80002	0.801306063246901	-0.0026365	-0.945139	-0.078272
Trial1	3	1	blindfold	counterclockwise	practice	Guided	1	0.5	0	9.36084	0.45451	-1.45045	-0.80003	0.801322238296414	-0.05699	-0.873198	-0.122497
Trial1	3	1	blindfold	counterclockwise	practice	Guided	1	0.5	0	9.380829	0.45451	-1.45044	-0.80003	0.801322238296414	0.027937	-0.839344	-0.14648
Trial1	3	1	blindfold	counterclockwise	practice	Guided	1	0.5	0	9.400833	0.45451	-1.45043	-0.80003	0.801322238296414	0.137266	-0.792794	-0.159997
Trial1	3	1	blindfold	counterclockwise	practice	Guided	1	0.5	0	9.420837	0.45453	-1.4504	-0.80004	0.801331100768094	0.176295	-0.784331	-0.144683
Trial1	3	1	blindfold	counterclockwise	practice	Guided	1	0.5	0	9.440842	0.45453	-1.4504	-0.80004	0.801331100768094	0.176295	-0.784331	-0.144683
Trial1	3	1	blindfold	counterclockwise	practice	Guided	1	0.5	0	9.460831	0.45454	-1.4504	-0.80004	0.801330534319717	0.176295	-0.733549	-0.144683
Trial1	3	1	blindfold	counterclockwise	practice	Guided	1	0.5	0	9.480835	0.45454	-1.45036	-0.80004	0.801330534319717	-0.112361	-0.716622	-0.096458
Trial1	3	1	blindfold	counterclockwise	practice	Guided	1	0.5	0	9.500839	0.45453	-1.45037	-0.80005	0.801341038706256	-0.132847	-0.784331	-0.146067
Trial1	3	1	blindfold	counterclockwise	practice	Guided	1	0.5	0	9.520828	0.45452	-1.45038	-0.80005	0.801341606963019	-0.168325	-0.864735	-0.12537
Trial1	3	1	blindfold	counterclockwise	practice	Guided	1	0.5	0	9.540833	0.45451	-1.4504	-0.80005	0.801342173652712	-0.161073	-0.890126	-0.07983
Trial1	3	1	blindfold	counterclockwise	practice	Guided	1	0.5	0	9.560837	0.4545	-1.45043	-0.80005	0.801342742158557	-0.276689	-0.898589	-0.097376
Trial1	3	1	blindfold	counterclockwise	practice	Guided	1	0.5	0	9.580841	0.45448	-1.45044	-0.80004	0.801333938255637	-0.254727	-0.894357	-0.030014
Trial1	3	1	blindfold	counterclockwise	practice	Guided	1	0.5	0	9.60083	0.45447	-1.45045	-0.80003	0.801324511431421	-0.248004	-0.940907	0.0041083
Trial1	3	1	blindfold	counterclockwise	practice	Guided	1	0.5	0	9.620834	0.45443	-1.45046	-0.80002	0.801316846997411	-0.302041	-0.962066	0.013131
Trial1	3	1	blindfold	counterclockwise	practice	Guided	1	0.5	0	9.640839	0.45436	-1.45047	-0.80001	0.80131077435794	-0.318603	-0.932444	-0.004816
Trial1	3	1	blindfold	counterclockwise	practice	Guided	1	0.5	0	9.660843	0.45417	-1.45046	-0.80001	0.801321618001076	-0.246016	-0.864735	-0.017735
Trial1	3	1	blindfold	counterclockwise	practice	Guided	1	0.5	0	9.680832	0.45408	-1.45044	-0.80001	0.80132677058406	-0.214872	-0.780099	-0.018965
Trial1	3	1	blindfold	counterclockwise	practice	Guided	1	0.5	0	9.700836	0.45404	-1.45041	-0.80001	0.801329063475288	-0.138508	-0.754708	-0.026503
Trial1	3	1	blindfold	counterclockwise	practice	Guided	1	0.5	0	9.72084	0.45403	-1.45038	-0.80001	0.801329636154132	-0.159282	-0.657377	-0.042665
Trial1	3	1	blindfold	counterclockwise	practice	Guided	1	0.5	0	9.740829	0.45402	-1.45036	-0.80002	0.80134026554591	-0.168676	-0.610827	-0.075235
Trial1	3	1	blindfold	counterclockwise	practice	Guided	1	0.5	0	9.760834	0.45394	-1.4503	-0.80001	0.801334804407774	-0.197709	-0.509264	-0.0051439
Trial1	3	1	blindfold	counterclockwise	practice	Guided	1	0.5	0	9.780838	0.45384	-1.45027	-0.79999	0.801320623375026	-0.161318	-0.462634	0.051996
Trial1	3	1	blindfold	counterclockwise	practice	Guided	1	0.5	0	9.800842	0.45373	-1.45024	-0.79997	0.801307034939277	-0.118828	-0.403265	0.084268
Trial1	3	1	blindfold	counterclockwise	practice	Guided	1	0.5	0	9.820831	0.45365	-1.45021	-0.79996	0.801301601442922	-0.072185	-0.352375	0.121014
Trial1	3	1	blindfold	counterclockwise	practice	Guided	1	0.5	0	9.840836	0.45359	-1.45019	-0.79992	0.801265146250341	-0.144586	-0.364976	0.137212
Trial1	3	1	blindfold	counterclockwise	practice	Guided	1	0.5	0	9.86084	0.45337	-1.45018	-0.7999	0.801257987009947	-0.226357	-0.322463	0.228488
Trial1	3	1	blindfold	counterclockwise	practice	Guided	1	0.5	0	9.880829	0.45313	-1.45017	-0.79989	0.801262051089719	-0.232113	-0.330831	0.249091
Trial1	3	1	blindfold	counterclockwise	practice	Guided	1	0.5	0	9.900833	0.4528	-1.45017	-0.79989	0.801281424051933	-0.171257	-0.326504	0.206771
Trial1	3	1	blindfold	counterclockwise	practice	Guided	1	0.5	0	9.920837	0.45239	-1.45016	-0.7999	0.801315613964872	-0.201157	-0.284101	0.187897
Trial1	3	1	blindfold	counterclockwise	practice	Guided	1	0.5	0	9.940842	0.45192	-1.45015	-0.79992	0.801363608581777	-0.198314	-0.296717	0.213293
Trial1	3	1	blindfold	counterclockwise	practice	Guided	1	0.5	0	9.960831	0.45084	-1.45014	-0.79993	0.801439185817458	-0.241473	-0.330411	0.130679
Trial1	3	1	blindfold	counterclockwise	practice	Guided	1	0.5	0	9.980835	0.45017	-1.45017	-0.79994	0.801490496226687	-0.166745	-0.431866	0.143736
Trial1	3	1	blindfold	counterclockwise	practice	Guided	1	0.5	0	10.00084	0.44946	-1.4502	-0.79995	0.801544945663199	-0.136735	-0.423289	0.095187
Trial1	3	1	blindfold	counterclockwise	practice	Guided	1	0.5	0	10.02083	0.44876	-1.45021	-0.79995	0.801589385253832	-0.08258	-0.42317	0.086104
Trial1	3	1	blindfold	counterclockwise	practice	Guided	1	0.5	0	10.04083	0.44815	-1.45021	-0.79993	0.80160868519435	-0.136921	-0.414591	0.099348
Trial1	3	1	blindfold	counterclockwise	practice	Guided	1	0.5	0	10.06084	0.44693	-1.45022	-0.7999099	0.801668480621904	-0.209732	-0.469363	0.195523
Trial1	3	1	blindfold	counterclockwise	practice	Guided	1	0.5	0	10.08084	0.44628	-1.45024	-0.7999	0.801701840240765	-0.233221	-0.469322	0.200673
Trial1	3	1	blindfold	counterclockwise	practice	Guided	1	0.5	0	10.10083	0.44556	-1.45026	-0.79989	0.801740478082251	-0.293314	-0.579341	0.244713
Trial1	3	1	blindfold	counterclockwise	practice	Guided	1	0.5	0	10.12083	0.4448	-1.45028	-0.7999	0.801802371964273	-0.265475	-0.617427	0.229661
Trial1	3	1	blindfold	counterclockwise	practice	Guided	1	0.5	0	10.14084	0.444	-1.4503	-0.7999099	0.801867773608926	-0.214896	-0.630123	0.204054
Trial1	3	1	blindfold	counterclockwise	practice	Guided	1	0.5	0	10.16084	0.4423	-1.45034	-0.79992	0.801998278027886	-0.256936	-0.702063	0.149395
Trial1	3	1	blindfold	counterclockwise	practice	Guided	1	0.5	0	10.18083	0.44143	-1.45035	-0.79993	0.802071387538312	-0.302438	-0.710527	0.142899
Trial1	3	1	blindfold	counterclockwise	practice	Guided	1	0.5	0	10.20084	0.44052	-1.45035	-0.79994	0.802148275501103	-0.245162	-0.685136	0.12986
Trial1	3	1	blindfold	counterclockwise	practice	Guided	1	0.5	0	10.22084	0.43961	-1.45035	-0.79995	0.802226252290163	-0.247894	-0.710527	0.104429
Trial1	3	1	blindfold	counterclockwise	practice	Guided	1	0.5	0	10.24083	0.43863	-1.45035	-0.79999	0.802340498917898	-0.165727	-0.71899	0.076045
Trial1	3	1	blindfold	counterclockwise	practice	Guided	1	0.5	0	10.26083	0.437	-1.45036	-0.80002	0.802496770009746	-0.050202	-0.71899	-0.055412
Trial1	3	1	blindfold	counterclockwise	practice	Guided	1	0.5	0	10.28084	0.43635	-1.45036	-0.80002	0.802548058973266	-0.035111	-0.702063	-0.03103
Trial1	3	1	blindfold	counterclockwise	practice	Guided	1	0.5	0	10.30084	0.43587	-1.45034	-0.80001	0.802576229082492	-0.035105	-0.634354	-0.030743
Trial1	3	1	blindfold	counterclockwise	practice	Guided	1	0.5	0	10.32083	0.43553	-1.45032	-0.80002	0.802613510219567	-0.065644	-0.583573	-0.022695
Trial1	3	1	blindfold	counterclockwise	practice	Guided	1	0.5	0	10.34084	0.43535	-1.45031	-0.80003	0.802637908511806	-0.085432	-0.6005	-0.06182
Trial1	3	1	blindfold	counterclockwise	practice	Guided	1	0.5	0	10.36084	0.43526	-1.45029	-0.80003	0.802645162989383	-0.06629	-0.5074	-0.098086
Trial1	3	1	blindfold	counterclockwise	practice	Guided	1	0.5	0	10.38083	0.43526	-1.45027	-0.80003	0.802645162989383	-0.0073708	-0.401492	-0.166198
Trial1	3	1	blindfold	counterclockwise	practice	Guided	1	0.5	0	10.40083	0.43526	-1.45024	-0.80004	0.802655143943971	-0.019184	-0.405606	-0.1226
Trial1	3	1	blindfold	counterclockwise	practice	Guided	1	0.5	0	10.42084	0.43526	-1.45022	-0.80004	0.802655143943971	-0.011799	-0.358947	-0.173366
Trial1	3	1	blindfold	counterclockwise	practice	Guided	1	0.5	0	10.44084	0.43526	-1.45021	-0.80005	0.80266506548892	-0.015168	-0.337688	-0.183396
Trial1	3	1	blindfold	counterclockwise	practice	Guided	1	0.5	0	10.46083	0.43526	-1.45018	-0.80006	0.802675105855585	0.0036644	-0.2825	-0.217608
Trial1	3	1	blindfold	counterclockwise	practice	Guided	1	0.5	0	10.48083	0.43526	-1.45016	-0.80007	0.802685086812611	0.089367	-0.240107	-0.202712
Trial1	3	1	blindfold	counterclockwise	practice	Guided	1	0.5	0	10.50084	0.43527	-1.45014	-0.80008	0.802694200793728	0.046975	-0.223121	-0.179203
Trial1	3	1	blindfold	counterclockwise	practice	Guided	1	0.5	0	10.52083	0.43529	-1.45012	-0.80006	0.802672685871686	0.129986	-0.180743	-0.15225
Trial1	3	1	blindfold	counterclockwise	practice	Guided	1	0.5	0	10.54083	0.43535	-1.4501	-0.80003	0.802637908511806	0.16946	-0.0072046	-0.0029785
Trial1	3	1	blindfold	counterclockwise	practice	Guided	1	0.5	0	10.56084	0.43548	-1.44996	-0.80003	0.802627448056268	0.069265	0.0054644	-0.117307
Trial1	3	1	blindfold	counterclockwise	practice	Guided	1	0.5	0	10.58084	0.4355	-1.44997	-0.80002	0.802615919014154	-0.047739	0.060476	0.017856
Trial1	3	1	blindfold	counterclockwise	practice	Guided	1	0.5	0	10.60083	0.4355	-1.44998	-0.80001	0.802605878409037	-0.027836	0.030842	-0.005878
Trial1	3	1	blindfold	counterclockwise	practice	Guided	1	0.5	0	10.62083	0.43551	-1.44998	-0.80001	0.802605073747401	0.064883	-0.011477	0.028274
Trial1	3	1	blindfold	counterclockwise	practice	Guided	1	0.5	0	10.64084	0.43552	-1.44999	-0.8	0.802594290391738	0.057861	0.0054499	-0.0016321
Trial1	3	1	blindfold	counterclockwise	practice	Guided	1	0.5	0	10.66084	0.43553	-1.44999	-0.8	0.802593488361916	-0.079538	-0.0072519	-0.0146
Trial1	3	1	blindfold	counterclockwise	practice	Guided	1	0.5	0	10.68083	0.43552	-1.44999	-0.8	0.802594290391738	0.0082172	0.039296	0.0078301
Trial1	3	1	blindfold	counterclockwise	practice	Guided	1	0.5	0	10.70084	0.43553	-1.44999	-0.8	0.802593488361916	0.045079	0.030826	-0.010861
Trial1	3	1	blindfold	counterclockwise	practice	Guided	1	0.5	0	10.72084	0.43553	-1.45	-0.8	0.802593488361916	0.031478	0.0012067	-0.0075191
Trial1	3	1	blindfold	counterclockwise	practice	Guided	1	0.5	0	10.74083	0.43555	-1.45	-0.8	0.802591882279247	-0.0090353	0.030827	-0.0016862
Trial1	3	1	blindfold	counterclockwise	practice	Guided	1	0.5	0	10.76083	0.43556	-1.45	-0.8	0.802591075834312	-0.039582	-0.0030324	-0.010351
Trial1	3	1	blindfold	counterclockwise	practice	Guided	1	0.5	0	10.78084	0.43556	-1.45	-0.8	0.802591075834312	-0.013466	0.026588	-0.0019687
Trial1	3	1	blindfold	counterclockwise	practice	Guided	1	0.5	0	10.80084	0.43556	-1.45	-0.8	0.802591075834312	0.027304	0.0011927	-0.011993
Trial1	3	1	blindfold	counterclockwise	practice	Guided	1	0.5	0	10.82083	0.43556	-1.45	-0.8	0.802591075834312	0.030132	-0.028426	0.013723
Trial1	3	1	blindfold	counterclockwise	practice	Guided	1	0.5	0	10.84084	0.43556	-1.45	-0.8	0.802591075834312	0.038742	0.02235	0.018198
Trial1	3	1	blindfold	counterclockwise	practice	Guided	1	0.5	0	10.86084	0.43556	-1.45	-0.8	0.802591075834312	-0.022356	-0.011506	-0.0016829
Trial1	3	1	blindfold	counterclockwise	practice	Guided	1	0.5	0	10.88083	0.43556	-1.45	-0.8	0.802591075834312	-0.00014864	0.022344	-0.010066
Trial1	3	1	blindfold	counterclockwise	practice	Guided	1	0.5	0	10.90083	0.43556	-1.45	-0.8	0.802591075834312	0.017345	-0.011514	-0.01873
Trial1	3	1	blindfold	counterclockwise	practice	Guided	1	0.5	0	10.92084	0.43556	-1.45	-0.8	0.802591075834312	0.071969	-0.0072795	-0.013345
Trial1	3	1	blindfold	counterclockwise	practice	Guided	1	0.5	0	10.94084	0.43557	-1.45	-0.8	0.80259027429916	0.018672	0.022338	-0.016746
Trial1	3	1	blindfold	counterclockwise	practice	Guided	1	0.5	0	10.96083	0.43557	-1.45	-0.8	0.80259027429916	0.013967	0.0011799	0.0081231
Trial1	3	1	blindfold	counterclockwise	practice	Guided	1	0.5	0	10.98083	0.43557	-1.45	-0.8	0.80259027429916	-0.0085086	0.01387	-0.01006
Trial1	3	1	blindfold	counterclockwise	practice	Guided	1	0.5	0	11.00084	0.43557	-1.45	-0.8	0.80259027429916	0.013158	-0.032681	-0.00025955
Trial1	3	1	blindfold	counterclockwise	practice	Guided	1	0.5	0	11.02083	0.43557	-1.45	-0.8	0.80259027429916	0.013154	0.0096388	-0.00025859
Trial1	3	1	blindfold	counterclockwise	practice	Guided	1	0.5	0	11.04083	0.43557	-1.45	-0.8	0.80259027429916	0.005335	-0.02845	-0.042741
Trial1	3	1	blindfold	counterclockwise	practice	Guided	1	0.5	0	11.06084	0.43557	-1.45	-0.8	0.80259027429916	-0.016601	0.013867	-0.02569
Trial1	3	1	blindfold	counterclockwise	practice	Guided	1	0.5	0	11.08084	0.43557	-1.45	-0.8	0.80259027429916	-0.021575	0.0096318	-0.0151
Trial1	3	1	blindfold	counterclockwise	practice	Guided	1	0.5	0	11.10083	0.43557	-1.45	-0.8	0.80259027429916	0.00036205	-0.019991	-0.0094915
Trial1	3	1	blindfold	counterclockwise	practice	Guided	1	0.5	0	11.12083	0.43558	-1.45	-0.8	0.802589470495311	0.012877	-0.011528	0.0053497
Trial1	3	1	blindfold	counterclockwise	practice	Guided	1	0.5	0	11.14084	0.43558	-1.45	-0.8	0.802589470495311	0.040054	0.001162	-0.0027523
Trial1	3	1	blindfold	counterclockwise	practice	Guided	1	0.5	0	11.16084	0.43558	-1.45	-0.8	0.802589470495311	0.0081668	0.035017	0.0050656
Trial1	3	1	blindfold	counterclockwise	practice	Guided	1	0.5	0	11.18083	0.43558	-1.45	-0.8	0.802589470495311	0.0039925	0.0011561	0.0033672
Trial1	3	1	blindfold	counterclockwise	practice	Guided	1	0.5	0	11.20084	0.43558	-1.45	-0.8	0.802589470495311	0.043424	-0.024235	0.018209
Trial1	3	1	blindfold	counterclockwise	practice	Guided	1	0.5	0	11.22084	0.43558	-1.45	-0.8	0.802589470495311	-0.0043611	0.018083	0.019567
Trial1	3	1	blindfold	counterclockwise	practice	Guided	1	0.5	0	11.24083	0.43558	-1.45	-0.8	0.802589470495311	0.005588	-0.011544	-0.026256
Trial1	3	1	blindfold	counterclockwise	practice	Guided	1	0.5	0	11.26083	0.43558	-1.45	-0.8	0.802589470495311	0.022017	0.026539	-0.034072
Trial1	3	1	blindfold	counterclockwise	practice	Guided	1	0.5	0	11.28084	0.43558	-1.44999	-0.8	0.802589470495311	0.043687	0.0011424	-0.0075065
Trial1	3	1	blindfold	counterclockwise	practice	Guided	1	0.5	0	11.30084	0.43558	-1.45	-0.8	0.802589470495311	0.039243	0.0011418	0.018208
Trial1	3	1	blindfold	counterclockwise	practice	Guided	1	0.5	0	11.32083	0.43558	-1.45	-0.8	0.802589470495311	0.017302	0.030761	0.0042197
Trial1	3	1	blindfold	counterclockwise	practice	Guided	1	0.5	0	11.34084	0.43559	-1.44999	-0.8	0.802588669207313	0.0097542	-0.0030976	-0.017304
Trial1	3	1	blindfold	counterclockwise	practice	Guided	1	0.5	0	11.36084	0.43559	-1.45	-0.8	0.802588669207313	0.0089542	0.013825	-0.0061434
Trial1	3	1	blindfold	counterclockwise	practice	Guided	1	0.5	0	11.38083	0.43559	-1.45	-0.8	0.802588669207313	-0.0085428	0.0011279	-0.010049
Trial1	3	1	blindfold	counterclockwise	practice	Guided	1	0.5	0	11.40083	0.43559	-1.45	-0.8	0.802588669207313	0.017564	0.0095906	3.3566E-05
Trial1	3	1	blindfold	counterclockwise	practice	Guided	1	0.5	0	11.42084	0.43559	-1.45	-0.8	0.802588669207313	0.0037033	0.0053559	-0.0050087
Trial1	3	1	blindfold	counterclockwise	practice	Guided	1	0.5	0	11.44084	0.43559	-1.45	-0.8	0.802588669207313	0.0058405	0.0011204	-0.025965
Trial1	3	1	blindfold	counterclockwise	practice	Guided	1	0.5	0	11.46083	0.43559	-1.45	-0.8	0.802588669207313	0.0078767	0.0053487	0.033002
Trial1	3	1	blindfold	counterclockwise	practice	Guided	1	0.5	0	11.48083	0.43559	-1.45	-0.8	0.802588669207313	-0.0057147	0.026506	0.015386
Trial1	3	1	blindfold	counterclockwise	practice	Guided	1	0.5	0	11.50084	0.43559	-1.45	-0.8	0.802588669207313	0.0078754	0.0053452	0.012045
Trial1	3	1	blindfold	counterclockwise	practice	Guided	1	0.5	0	11.52083	0.43559	-1.45	-0.8	0.802588669207313	0.01392	0.0011109	-0.012821
Trial1	3	1	blindfold	counterclockwise	practice	Guided	1	0.5	0	11.54083	0.43559	-1.45	-0.8	0.802588669207313	6.252E-05	0.013805	-0.0052866
Trial1	3	1	blindfold	counterclockwise	practice	Guided	1	0.5	0	11.56084	0.43559	-1.45	-0.8	0.802588669207313	-0.013527	0.018033	-0.031001
Trial1	3	1	blindfold	counterclockwise	practice	Guided	1	0.5	0	11.58084	0.43559	-1.45	-0.8	0.802588669207313	0.024566	-0.011589	0.012613
Trial1	3	1	blindfold	counterclockwise	practice	Guided	1	0.5	0	11.60083	0.43559	-1.45	-0.8	0.802588669207313	0.0047649	-0.007359	-0.0091944
Trial1	3	1	blindfold	counterclockwise	practice	Guided	1	0.5	0	11.62083	0.4356	-1.45	-0.8	0.802587868042708	-0.019049	-0.0073623	0.0075719
Trial1	3	1	blindfold	counterclockwise	practice	Guided	1	0.5	0	11.64084	0.4356	-1.45	-0.8	0.802587868042708	-0.0038532	0.0053339	-0.013951
Trial1	3	1	blindfold	counterclockwise	practice	Guided	1	0.5	0	11.66084	0.4356	-1.45	-0.8	0.802587868042708	-0.031569	-0.0031346	0.0011162
Trial1	3	1	blindfold	counterclockwise	practice	Guided	1	0.5	0	11.68083	0.4356	-1.45	-0.8	0.802587868042708	-0.017979	0.0095607	-0.0022256
Trial1	3	1	blindfold	counterclockwise	practice	Guided	1	0.5	0	11.70084	0.4356	-1.45	-0.8	0.802587868042708	0.0097347	-0.0031358	-0.017291
Trial1	3	1	blindfold	counterclockwise	practice	Guided	1	0.5	0	11.72084	0.4356	-1.45	-0.8	0.802587868042708	0.025893	-0.0116	0.0089898
Trial1	3	1	blindfold	counterclockwise	practice	Guided	1	0.5	0	11.74083	0.4356	-1.45	-0.8	0.802587868042708	0.030868	-0.0073702	0.00089197
Trial1	3	1	blindfold	counterclockwise	practice	Guided	1	0.5	0	11.76083	0.4356	-1.45	-0.8	0.802587868042708	-0.021089	-0.011606	-0.01899
Trial1	3	1	blindfold	counterclockwise	practice	Guided	1	0.5	0	11.78084	0.4356	-1.45	-0.8	0.802587868042708	0.03033	0.034942	4.3399E-05
Trial1	3	1	blindfold	counterclockwise	practice	Guided	1	0.5	0	11.80084	0.4356	-1.45	-0.8	0.802587868042708	-0.0067017	-0.011609	-0.03938
Trial1	3	1	blindfold	counterclockwise	practice	Guided	1	0.5	0	11.82083	0.4356	-1.45	-0.8	0.802587868042708	-0.01826	0.043404	0.0019669
Trial1	3	1	blindfold	counterclockwise	practice	Guided	1	0.5	0	11.84084	0.4356	-1.45	-0.8	0.802587868042708	0.020104	0.0010847	0.029665
Trial1	3	1	blindfold	counterclockwise	practice	Guided	1	0.5	0	11.86084	0.4356	-1.45	-0.8	0.802587868042708	0.015396	0.0010813	0.014031
Trial1	3	1	blindfold	counterclockwise	practice	Guided	1	0.5	0	11.88083	0.43561	-1.45	-0.8	0.802587064610513	0.019403	0.022239	-0.0293
Trial1	3	1	blindfold	counterclockwise	practice	Guided	1	0.5	0	11.90083	0.43561	-1.45	-0.8	0.802587064610513	-0.021638	-0.0073869	-0.015084
Trial1	3	1	blindfold	counterclockwise	practice	Guided	1	0.5	0	11.92084	0.43561	-1.45	-0.8	0.802587064610513	0.018332	-0.0073867	-0.012534
Trial1	3	1	blindfold	counterclockwise	practice	Guided	1	0.5	0	11.94084	0.43561	-1.45	-0.8	0.802587064610513	-0.0091167	0.030699	-0.0016578
Trial1	3	1	blindfold	counterclockwise	practice	Guided	1	0.5	0	11.96083	0.43561	-1.45	-0.8	0.802587064610513	-0.031859	0.009535	0.0053121
Trial1	3	1	blindfold	counterclockwise	practice	Guided	1	0.5	0	11.98083	0.43561	-1.45	-0.8	0.802587064610513	0.027479	0.0052994	-0.016152
Trial1	3	1	blindfold	counterclockwise	practice	Guided	1	0.5	0	12.00084	0.43561	-1.45	-0.8	0.802587064610513	-0.00050571	0.0052963	0.0031049
Trial1	3	1	blindfold	counterclockwise	practice	Guided	1	0.5	0	12.02083	0.43561	-1.45	-0.8	0.802587064610513	0.028547	0.0010631	-0.03292
Trial1	3	1	blindfold	counterclockwise	practice	Guided	1	0.5	0	12.04083	0.43561	-1.45	-0.8	0.802587064610513	-0.0057497	-0.0031706	0.015395
Trial1	3	1	blindfold	counterclockwise	practice	Guided	1	0.5	0	12.06084	0.43561	-1.45	-0.8	0.802587064610513	-0.0083239	-0.015871	-0.014227
Trial1	3	1	blindfold	counterclockwise	practice	Guided	1	0.5	0	12.08084	0.43561	-1.45	-0.8	0.802587064610513	0.030574	0.0010528	0.005089
Trial1	3	1	blindfold	counterclockwise	practice	Guided	1	0.5	0	12.10083	0.43561	-1.44999	-0.8	0.802587064610513	0.0036579	0.013744	0.0075806
Trial1	3	1	blindfold	counterclockwise	practice	Guided	1	0.5	0	12.12083	0.43561	-1.45	-0.8	0.802587064610513	0.02035	0.0052815	0.025478
Trial1	3	1	blindfold	counterclockwise	practice	Guided	1	0.5	0	12.14084	0.43561	-1.45	-0.8	0.802587064610513	0.033405	0.0095133	0.030802
Trial1	3	1	blindfold	counterclockwise	practice	Guided	1	0.5	0	12.16084	0.43562	-1.45	-0.8	0.802586263693063	-0.017218	-0.0031842	-0.014795
Trial1	3	1	blindfold	counterclockwise	practice	Guided	1	0.5	0	12.18083	0.43562	-1.45	-0.8	0.802586263693063	0.031096	0.017973	-0.0032959
Trial1	3	1	blindfold	counterclockwise	practice	Guided	1	0.5	0	12.20084	0.43562	-1.45	-0.8	0.802586263693063	0.0075518	0.0052739	0.016247
Trial1	3	1	blindfold	counterclockwise	practice	Guided	1	0.5	0	12.22084	0.43562	-1.45	-0.8	0.802586263693063	0.012259	0.013736	0.012341
Trial1	3	1	blindfold	counterclockwise	practice	Guided	1	0.5	0	12.24083	0.43562	-1.45	-0.8	0.802586263693063	-0.0083427	0.022195	-0.014224
Trial1	3	1	blindfold	counterclockwise	practice	Guided	1	0.5	0	12.26083	0.43562	-1.45	-0.8	0.802586263693063	0.0086194	0.0094935	-0.0032872
Trial1	3	1	blindfold	counterclockwise	practice	Guided	1	0.5	0	12.28084	0.43562	-1.45	-0.8	0.802586263693063	0.037133	-0.0074344	-0.028154
Trial1	3	1	blindfold	counterclockwise	practice	Guided	1	0.5	0	12.30084	0.43562	-1.45	-0.8	0.802586263693063	0.038094	0.022183	0.02662
Trial1	3	1	blindfold	counterclockwise	practice	Guided	1	0.5	0	12.32083	0.43563	-1.45	-0.8	0.802585458118518	0.0078086	-0.007439	0.01206
Trial1	3	1	blindfold	counterclockwise	practice	Guided	1	0.5	0	12.34084	0.43563	-1.45	-0.8	0.802585458118518	0.020864	0.013718	0.017102
Trial1	3	1	blindfold	counterclockwise	practice	Guided	1	0.5	0	12.36084	0.43563	-1.45	-0.8	0.802585458118518	-0.0049835	0.0010194	0.023785
Trial1	3	1	blindfold	counterclockwise	practice	Guided	1	0.5	0	12.38083	0.43563	-1.45	-0.8	0.802585458118518	0.0013281	0.026408	-0.02623
Trial1	3	1	blindfold	counterclockwise	practice	Guided	1	0.5	0	12.40083	0.43563	-1.45	-0.8	0.802585458118518	-0.025586	0.0094792	-0.026512
Trial1	3	1	blindfold	counterclockwise	practice	Guided	1	0.5	0	12.42084	0.43563	-1.45	-0.8	0.802585458118518	0.016948	0.0094749	0.0084377
Trial1	3	1	blindfold	counterclockwise	practice	Guided	1	0.5	0	12.44084	0.43563	-1.45	-0.8	0.802585458118518	0.016413	0.030632	0.01682
Trial1	3	1	blindfold	counterclockwise	practice	Guided	1	0.5	0	12.46083	0.43563	-1.45	-0.8	0.802585458118518	0.00416	0.017934	-0.00079295
Trial1	3	1	blindfold	counterclockwise	practice	Guided	1	0.5	0	12.48083	0.43563	-1.45	-0.8	0.802585458118518	0.0049609	0.0052354	-0.01337
Trial1	3	1	blindfold	counterclockwise	practice	Guided	1	0.5	0	12.50084	0.43563	-1.45	-0.8	0.802585458118518	-0.016012	-0.0074617	0.035794
Trial1	3	1	blindfold	counterclockwise	practice	Guided	1	0.5	0	12.52083	0.43563	-1.45	-0.8	0.802585458118518	0.01748	0.0052318	5.0274E-05
Trial1	3	1	blindfold	counterclockwise	practice	Guided	1	0.5	0	12.54083	0.43563	-1.45	-0.8	0.802585458118518	0.051937	0.0052305	-0.0086151
Trial1	3	1	blindfold	counterclockwise	practice	Guided	1	0.5	0	12.56084	0.43563	-1.45	-0.8	0.802585458118518	0.00051501	0.00099706	-0.0041385
Trial1	3	1	blindfold	counterclockwise	practice	Guided	1	0.5	0	12.58084	0.43563	-1.45	-0.8	0.802585458118518	0.010734	0.026387	-0.034046
Trial1	3	1	blindfold	counterclockwise	practice	Guided	1	0.5	0	12.60083	0.43563	-1.45	-0.8	0.802585458118518	0.0010485	0.0094578	-0.022038
Trial1	3	1	blindfold	counterclockwise	practice	Guided	1	0.5	0	12.62083	0.43564	-1.45	-0.8	0.80258465983847	-0.013882	0.0052227	0.0022614
Trial1	3	1	blindfold	counterclockwise	practice	Guided	1	0.5	0	12.64084	0.43564	-1.45	-0.8	0.80258465983847	-0.013882	0.017917	0.0011275
Trial1	3	1	blindfold	counterclockwise	practice	Guided	1	0.5	0	12.66084	0.43564	-1.45	-0.8	0.80258465983847	-0.0036641	-0.0032446	-0.02232
Trial1	3	1	blindfold	counterclockwise	practice	Guided	1	0.5	0	12.68083	0.43564	-1.45	-0.8	0.80258465983847	-0.0091764	0.026375	-0.001646
Trial1	3	1	blindfold	counterclockwise	practice	Guided	1	0.5	0	12.70084	0.43564	-1.45	-0.8	0.80258465983847	-0.036892	-0.0032492	0.013419
Trial1	3	1	blindfold	counterclockwise	practice	Guided	1	0.5	0	12.72084	0.43564	-1.45	-0.8	0.80258465983847	0.051658	0.005212	0.023277
Trial1	3	1	blindfold	counterclockwise	practice	Guided	1	0.5	0	12.74083	0.43564	-1.45	-0.8	0.80258465983847	0.0041393	0.013672	-0.0055564
Trial1	3	1	blindfold	counterclockwise	practice	Guided	1	0.5	0	12.76083	0.43564	-1.45	-0.8	0.80258465983847	0.013019	0.022129	-0.012804
Trial1	3	1	blindfold	counterclockwise	practice	Guided	1	0.5	0	12.78084	0.43564	-1.45	-0.8	0.80258465983847	0.013554	0.0051999	-0.0086134
Trial1	3	1	blindfold	counterclockwise	practice	Guided	1	0.5	0	12.80084	0.43564	-1.45	-0.8	0.80258465983847	0.0091108	-0.0032652	0.022367
Trial1	3	1	blindfold	counterclockwise	practice	Guided	1	0.5	0	12.82083	0.43564	-1.45	-0.8	0.80258465983847	-0.0055488	0.013659	0.011209
Trial1	3	1	blindfold	counterclockwise	practice	Guided	1	0.5	0	12.84084	0.43564	-1.45	-0.8	0.80258465983847	-0.014969	0.00096149	-0.0061229
Trial1	3	1	blindfold	counterclockwise	practice	Guided	1	0.5	0	12.86084	0.43565	-1.45	-0.8	0.802583854512558	0.0088349	-0.0032739	0.0039588
Trial1	3	1	blindfold	counterclockwise	practice	Guided	1	0.5	0	12.88083	0.43565	-1.45	-0.8	0.802583854512558	0.026596	-0.020201	-0.0035744
Trial1	3	1	blindfold	counterclockwise	practice	Guided	1	0.5	0	12.90083	0.43565	-1.45	-0.8	0.802583854512558	0.025792	0.013651	-0.0091826
Trial1	3	1	blindfold	counterclockwise	practice	Guided	1	0.5	0	12.92084	0.43565	-1.45	-0.8	0.802583854512558	0.030497	0.026343	0.0056583
Trial1	3	1	blindfold	counterclockwise	practice	Guided	1	0.5	0	12.94084	0.43565	-1.45	-0.8	0.802583854512558	-0.0036962	0.013645	-0.018133
Trial1	3	1	blindfold	counterclockwise	practice	Guided	1	0.5	0	12.96083	0.43565	-1.45	-0.8	0.802583854512558	0.0090922	0.030568	-0.028217
Trial1	3	1	blindfold	counterclockwise	practice	Guided	1	0.5	0	12.98083	0.43565	-1.45	-0.8	0.802583854512558	0.025248	-0.0032895	0.01625
Trial1	3	1	blindfold	counterclockwise	practice	Guided	1	0.5	0	13.00084	0.43565	-1.45	-0.8	0.802583854512558	0.013796	-0.011756	-0.013089
Trial1	3	1	blindfold	counterclockwise	practice	Guided	1	0.5	0	13.02083	0.43565	-1.45	-0.8	0.802583854512558	-0.016756	0.00517	-0.038804
Trial1	3	1	blindfold	counterclockwise	practice	Guided	1	0.5	0	13.04083	0.43566	-1.45	-0.8	0.802583054089792	0.013259	0.005169	0.019877
Trial1	3	1	blindfold	counterclockwise	practice	Guided	1	0.5	0	13.06084	0.43566	-1.45	-0.8	0.802583054089792	0.035732	0.0051675	-0.032624
Trial1	3	1	blindfold	counterclockwise	practice	Guided	1	0.5	0	13.08084	0.43566	-1.45	-0.8	0.802583054089792	0.049588	0.000933	-0.014725
Trial1	3	1	blindfold	counterclockwise	practice	Guided	1	0.5	0	13.10083	0.43566	-1.45	-0.8	0.802583054089792	-0.0055816	0.0051644	0.011214
Trial1	3	1	blindfold	counterclockwise	practice	Guided	1	0.5	0	13.12083	0.43566	-1.45	-0.8	0.802583054089792	-0.017836	-0.0075333	-0.0063995
Trial1	3	1	blindfold	counterclockwise	practice	Guided	1	0.5	0	13.14084	0.43566	-1.45	-0.8	0.802583054089792	0.017956	0.026321	-0.008325
Trial1	3	1	blindfold	counterclockwise	practice	Guided	1	0.5	0	13.16084	0.43566	-1.45	-0.8	0.802583054089792	-0.023621	-0.0075384	0.0058903
Trial1	3	1	blindfold	counterclockwise	practice	Guided	1	0.5	0	13.18083	0.43566	-1.45	-0.8	0.802583054089792	-0.0086939	0.026314	-0.010024
Trial1	3	1	blindfold	counterclockwise	practice	Guided	1	0.5	0	13.20084	0.43567	-1.45	-0.8	0.802582251401653	0.018484	0.013616	-0.0061154
Trial1	3	1	blindfold	counterclockwise	practice	Guided	1	0.5	0	13.22084	0.43567	-1.45	-0.8	0.802582251401653	0.00045258	0.0051496	-0.013646
Trial1	3	1	blindfold	counterclockwise	practice	Guided	1	0.5	0	13.24083	0.43567	-1.45	-0.8	0.802582251401653	0.01324	-0.0033163	-0.0044128
Trial1	3	1	blindfold	counterclockwise	practice	Guided	1	0.5	0	13.26083	0.43567	-1.45	-0.8	0.802582251401653	0.00044789	-0.0075522	0.007312
Trial1	3	1	blindfold	counterclockwise	practice	Guided	1	0.5	0	13.28084	0.43567	-1.45	-0.8	0.802582251401653	-0.0092396	-0.0075542	-0.0016379
Trial1	3	1	blindfold	counterclockwise	practice	Guided	1	0.5	0	13.30084	0.43567	-1.45	-0.8	0.802582251401653	0.00044416	0.013605	-0.013646
Trial1	3	1	blindfold	counterclockwise	practice	Guided	1	0.5	0	13.32083	0.43567	-1.45	-0.8	0.802582251401653	0.0059525	-0.0075558	-0.015629
Trial1	3	1	blindfold	counterclockwise	practice	Guided	1	0.5	0	13.34084	0.43567	-1.45	-0.8	0.802582251401653	-0.00089615	0.00090883	0.0073131
Trial1	3	1	blindfold	counterclockwise	practice	Guided	1	0.5	0	13.36084	0.43567	-1.45	-0.8	0.802582251401653	-0.022836	-0.0075601	0.0017061
Trial1	3	1	blindfold	counterclockwise	practice	Guided	1	0.5	0	13.38083	0.43567	-1.45	-0.8	0.802582251401653	-0.010316	0.026295	0.015131
Trial1	3	1	blindfold	counterclockwise	practice	Guided	1	0.5	0	13.40083	0.43567	-1.45	-0.8	0.802582251401653	0.008786	-0.020259	0.012357
Trial1	3	1	blindfold	counterclockwise	practice	Guided	1	0.5	0	13.42084	0.43567	-1.45	-0.8	0.802582251401653	-0.026475	0.00090006	-0.01115
Trial1	3	1	blindfold	counterclockwise	practice	Guided	1	0.5	0	13.44084	0.43567	-1.45	-0.8	0.802582251401653	0.0046104	0.0051296	-0.0091672
Trial1	3	1	blindfold	counterclockwise	practice	Guided	1	0.5	0	13.46083	0.43568	-1.45	-0.8	0.802581451226047	0.017395	0.0093585	-0.021741
Trial1	3	1	blindfold	counterclockwise	practice	Guided	1	0.5	0	13.48083	0.43568	-1.45	-0.8	0.802581451226047	0.0090435	0.0051244	-0.0088825
Trial1	3	1	blindfold	counterclockwise	practice	Guided	1	0.5	0	13.50084	0.43568	-1.45	-0.8	0.802581451226047	0.020491	0.017817	0.021308
Trial1	3	1	blindfold	counterclockwise	practice	Guided	1	0.5	0	13.52083	0.43568	-1.45	-0.8	0.802581451226047	0.039057	0.03051	-0.014431
Trial1	3	1	blindfold	counterclockwise	practice	Guided	1	0.5	0	13.54083	0.43568	-1.45	-0.8	0.802581451226047	0.017653	0.0093476	-0.0041238
Trial1	3	1	blindfold	counterclockwise	practice	Guided	1	0.5	0	13.56084	0.43568	-1.45	-0.8	0.802581451226047	0.0066297	-0.016046	0.02884
Trial1	3	1	blindfold	counterclockwise	practice	Guided	1	0.5	0	13.58084	0.43568	-1.45	-0.8	0.802581451226047	-0.021516	0.02204	-0.019532
Trial1	3	1	blindfold	counterclockwise	practice	Guided	1	0.5	0	13.60083	0.43568	-1.45	-0.8	0.802581451226047	0.00042017	0.026272	-0.013642
Trial1	3	1	blindfold	counterclockwise	practice	Guided	1	0.5	0	13.62083	0.43568	-1.45	-0.8	0.802581451226047	0.00068727	0.02204	-0.017834
Trial1	3	1	blindfold	counterclockwise	practice	Guided	1	0.5	0	13.64084	0.43568	-1.45	-0.8	0.802581451226047	0.012671	0.022035	0.0039744
Trial1	3	1	blindfold	counterclockwise	practice	Guided	1	0.5	0	13.66084	0.43569	-1.45	-0.8	0.802580651173838	0.018445	-0.02875	-0.016701
Trial1	3	1	blindfold	counterclockwise	practice	Guided	1	0.5	0	13.68083	0.43569	-1.45	-0.8	0.802580651173838	0.0032496	0.00087274	-0.0016348
Trial1	3	1	blindfold	counterclockwise	practice	Guided	1	0.5	0	13.70084	0.43569	-1.45	-0.8	0.802580651173838	-0.022595	0.00087155	0.0058976
Trial1	3	1	blindfold	counterclockwise	practice	Guided	1	0.5	0	13.72084	0.43569	-1.45	-0.8	0.802580651173838	-0.0069715	0.0051007	0.01598
Trial1	3	1	blindfold	counterclockwise	practice	Guided	1	0.5	0	13.74083	0.43569	-1.45	-0.8	0.802580651173838	0.016034	0.022027	0.02102
Trial1	3	1	blindfold	counterclockwise	practice	Guided	1	0.5	0	13.76083	0.43569	-1.45	-0.8	0.802580651173838	-0.0045661	0.0050965	-0.005547
Trial1	3	1	blindfold	counterclockwise	practice	Guided	1	0.5	0	13.78084	0.43569	-1.45	-0.8	0.802580651173838	0.026786	-0.011832	-0.0077543
Trial1	3	1	blindfold	counterclockwise	practice	Guided	1	0.5	0	13.80084	0.43569	-1.45	-0.8	0.802580651173838	-0.0017345	0.00085977	0.019886
Trial1	3	1	blindfold	counterclockwise	practice	Guided	1	0.5	0	13.82083	0.43569	-1.45	-0.8	0.802580651173838	-0.0048378	0.00085777	-0.013646
Trial1	3	1	blindfold	counterclockwise	practice	Guided	1	0.5	0	13.84084	0.43569	-1.45	-0.8	0.802580651173838	-0.014788	-0.0076082	0.015977
Trial1	3	1	blindfold	counterclockwise	practice	Guided	1	0.5	0	13.86084	0.43569	-1.45	-0.8	0.802580651173838	0.045617	0.01778	-0.023386
Trial1	3	1	blindfold	counterclockwise	practice	Guided	1	0.5	0	13.88083	0.43569	-1.45	-0.8	0.802580651173838	0.021802	0.0093145	0.00034686
Trial1	3	1	blindfold	counterclockwise	practice	Guided	1	0.5	0	13.90083	0.43569	-1.45	-0.8	0.802580651173838	0.013455	0.00084886	-0.011659
Trial1	3	1	blindfold	counterclockwise	practice	Guided	1	0.5	0	13.92084	0.43569	-1.45	-0.8	0.802580651173838	0.01966	-0.024542	0.033881
Trial1	3	1	blindfold	counterclockwise	practice	Guided	1	0.5	0	13.94084	0.4357	-1.45	-0.8	0.802579848857362	0.026774	0.009311	-0.0077506
Trial1	3	1	blindfold	counterclockwise	practice	Guided	1	0.5	0	13.96083	0.4357	-1.45	-0.8	0.802579848857362	-0.015071	0.013542	0.019037
Trial1	3	1	blindfold	counterclockwise	practice	Guided	1	0.5	0	13.98083	0.4357	-1.45	-0.8	0.802579848857362	-0.00094663	-0.016083	0.0073117
Trial1	3	1	blindfold	counterclockwise	practice	Guided	1	0.5	0	14.00084	0.4357	-1.45	-0.8	0.802579848857362	0.0048315	-0.028781	-0.0058302
Trial1	3	1	blindfold	counterclockwise	practice	Guided	1	0.5	0	14.02083	0.4357	-1.45	-0.8	0.802579848857362	0.0013512	0.013536	0.041126
Trial1	3	1	blindfold	counterclockwise	practice	Guided	1	0.5	0	14.04083	0.4357	-1.45	-0.8	0.802579848857362	0.0032208	0.051618	0.011786
Trial1	3	1	blindfold	counterclockwise	practice	Guided	1	0.5	0	14.06084	0.4357	-1.45	-0.8	0.802579848857362	0.0076596	0.013525	0.012069
Trial1	3	1	blindfold	counterclockwise	practice	Guided	1	0.5	0	14.08084	0.4357	-1.45	-0.8	0.802579848857362	-0.023429	-0.028793	0.010086
Trial1	3	1	blindfold	counterclockwise	practice	Guided	1	0.5	0	14.10083	0.43571	-1.45	-0.8	0.802579049052315	-0.0056683	-0.0034052	0.01122
Trial1	3	1	blindfold	counterclockwise	practice	Guided	1	0.5	0	14.12083	0.4357	-1.45	-0.8	0.802579848857362	0.013167	0.0008246	-0.0044108
Trial1	3	1	blindfold	counterclockwise	practice	Guided	1	0.5	0	14.14084	0.4357	-1.45	-0.8	0.802579848857362	0.0079228	0.0092868	0.0078792
Trial1	3	1	blindfold	counterclockwise	practice	Guided	1	0.5	0	14.16084	0.43571	-1.45	-0.8	0.802579049052315	0.031193	0.017747	-0.0074683
Trial1	3	1	blindfold	counterclockwise	practice	Guided	1	0.5	0	14.18083	0.43571	-1.45	-0.8	0.802579049052315	0.01814	-0.01611	-0.012511
Trial1	3	1	blindfold	counterclockwise	practice	Guided	1	0.5	0	14.20084	0.43571	-1.45	-0.8	0.802579049052315	0.057841	0.055828	-0.0057688
Trial1	3	1	blindfold	counterclockwise	practice	Guided	1	0.5	0	14.22084	0.43571	-1.45	-0.8	0.802579049052315	0.023111	0.01774	-0.020609
Trial1	3	1	blindfold	counterclockwise	practice	Guided	1	0.5	0	14.24083	0.43571	-1.45	-0.8	0.802579049052315	-0.018195	-0.011886	-0.0022049
Trial1	3	1	blindfold	counterclockwise	practice	Guided	1	0.5	0	14.26083	0.43571	-1.45	-0.8	0.802579049052315	0.012353	0.00080394	0.0081633
Trial1	3	1	blindfold	counterclockwise	practice	Guided	1	0.5	0	14.28084	0.43571	-1.45	-0.8	0.802579049052315	0.012083	0.0050341	0.012356
Trial1	3	1	blindfold	counterclockwise	practice	Guided	1	0.5	0	14.30084	0.43571	-1.45	-0.8	0.802579049052315	0.010048	0.0050314	-0.025652
Trial1	3	1	blindfold	counterclockwise	practice	Guided	1	0.5	0	14.32083	0.43571	-1.45	-0.8	0.802579049052315	0.030646	0.0050311	0.00091443
Trial1	3	1	blindfold	counterclockwise	practice	Guided	1	0.5	0	14.34084	0.43571	-1.45	-0.8	0.802579049052315	0.0081739	0.017724	0.0036882
Trial1	3	1	blindfold	counterclockwise	practice	Guided	1	0.5	0	14.36084	0.43572	-1.45	-0.8	0.802578244596817	0.013147	0.021953	-0.0044122
Trial1	3	1	blindfold	counterclockwise	practice	Guided	1	0.5	0	14.38083	0.43572	-1.45	-0.8	0.802578244596817	-0.032335	0.030415	0.014279
Trial1	3	1	blindfold	counterclockwise	practice	Guided	1	0.5	0	14.40083	0.43572	-1.45	-0.8	0.802578244596817	-0.025755	0.013485	-0.023728
Trial1	3	1	blindfold	counterclockwise	practice	Guided	1	0.5	0	14.42084	0.43572	-1.45	-0.8	0.802578244596817	-0.0028568	0.0050208	0.036651
Trial1	3	1	blindfold	counterclockwise	practice	Guided	1	0.5	0	14.44084	0.43572	-1.45	-0.8	0.802578244596817	0.0089668	0.013483	-0.0088882
Trial1	3	1	blindfold	counterclockwise	practice	Guided	1	0.5	0	14.46083	0.43572	-1.45	-0.8	0.802578244596817	-0.0062298	-0.01191	0.019605
Trial1	3	1	blindfold	counterclockwise	practice	Guided	1	0.5	0	14.48083	0.43572	-1.45	-0.8	0.802578244596817	0.017045	-0.016144	-0.0044094
Trial1	3	1	blindfold	counterclockwise	practice	Guided	1	0.5	0	14.50084	0.43572	-1.45	-0.8	0.802578244596817	0.011534	0.021939	0.020739
Trial1	3	1	blindfold	counterclockwise	practice	Guided	1	0.5	0	14.52083	0.43572	-1.45	-0.8	0.802578244596817	0.01394	0.0304	-0.016983
Trial1	3	1	blindfold	counterclockwise	practice	Guided	1	0.5	0	14.54083	0.43572	-1.45	-0.8	0.802578244596817	0.025923	-0.0034556	0.004825
Trial1	3	1	blindfold	counterclockwise	practice	Guided	1	0.5	0	14.56084	0.43572	-1.45	-0.8	0.802578244596817	0.012865	-0.011923	-0.00021908
Trial1	3	1	blindfold	counterclockwise	practice	Guided	1	0.5	0	14.58084	0.43572	-1.45	-0.8	0.802578244596817	-0.027104	0.017697	-0.0027704
Trial1	3	1	blindfold	counterclockwise	practice	Guided	1	0.5	0	14.60083	0.43572	-1.45	-0.8	0.802578244596817	-0.0040979	0.0049989	-0.013928
Trial1	3	1	blindfold	counterclockwise	practice	Guided	1	0.5	0	14.62083	0.43572	-1.45	-0.8	0.802578244596817	0.038437	0.0092314	0.018248
Trial1	3	1	blindfold	counterclockwise	practice	Guided	1	0.5	0	14.64084	0.43572	-1.45	-0.8	0.802578244596817	0.03587	0.01346	-0.011375
Trial1	3	1	blindfold	counterclockwise	practice	Guided	1	0.5	0	14.66084	0.43572	-1.45	-0.8	0.802578244596817	0.0084208	0.0007624	-0.00049759
Trial1	3	1	blindfold	counterclockwise	practice	Guided	1	0.5	0	14.68083	0.43573	-1.45	-0.8	0.802577447425857	-0.028181	0.00075814	0.014852
Trial1	3	1	blindfold	counterclockwise	practice	Guided	1	0.5	0	14.70084	0.43573	-1.45	-0.8	0.802577447425857	-0.0015377	-0.0034751	0.015703
Trial1	3	1	blindfold	counterclockwise	practice	Guided	1	0.5	0	14.72084	0.43573	-1.45	-0.8	0.802577447425857	0.026177	-0.016171	-0.015276
Trial1	3	1	blindfold	counterclockwise	practice	Guided	1	0.5	0	14.74083	0.43573	-1.45	-0.8	0.802577447425857	0.007612	0.034608	0.012079
Trial1	3	1	blindfold	counterclockwise	practice	Guided	1	0.5	0	14.76083	0.43573	-1.45	-0.8	0.802577447425857	0.01312	0.013444	-0.0044041
Trial1	3	1	blindfold	counterclockwise	practice	Guided	1	0.5	0	14.78084	0.43573	-1.45	-0.8	0.802577447425857	0.020931	0.021904	0.012929
Trial1	3	1	blindfold	counterclockwise	practice	Guided	1	0.5	0	14.80084	0.43573	-1.45	-0.8	0.802577447425857	-0.015401	0.017669	0.023234
Trial1	3	1	blindfold	counterclockwise	practice	Guided	1	0.5	0	14.82083	0.43573	-1.45	-0.8	0.802577447425857	-0.0012746	-0.016188	0.01151
Trial1	3	1	blindfold	counterclockwise	practice	Guided	1	0.5	0	14.84084	0.43573	-1.45	-0.8	0.802577447425857	0.017828	-0.0034931	0.0067529
Trial1	3	1	blindfold	counterclockwise	practice	Guided	1	0.5	0	14.86084	0.43573	-1.45	-0.8	0.802577447425857	-0.013259	0.034588	-0.010297
Trial1	3	1	blindfold	counterclockwise	practice	Guided	1	0.5	0	14.88083	0.43573	-1.45	-0.8	0.802577447425857	-0.014866	0.0091936	0.01485
Trial1	3	1	blindfold	counterclockwise	practice	Guided	1	0.5	0	14.90083	0.43573	-1.45	-0.8	0.802577447425857	0.018627	0.021887	-0.020889
Trial1	3	1	blindfold	counterclockwise	practice	Guided	1	0.5	0	14.92084	0.43573	-1.45	-0.8	0.802577447425857	-0.013799	0.00919	-0.0019142
Trial1	3	1	blindfold	counterclockwise	practice	Guided	1	0.5	0	14.94084	0.43573	-1.45	-0.8	0.802577447425857	-0.014603	-0.003507	0.01066
Trial1	3	1	blindfold	counterclockwise	practice	Guided	1	0.5	0	14.96083	0.43573	-1.45	-0.8	0.802577447425857	-0.0077589	0.030343	-0.026778
Trial1	3	1	blindfold	counterclockwise	practice	Guided	1	0.5	0	14.98083	0.43573	-1.45	-0.8	0.802577447425857	0.017817	-0.0077452	-0.0083116
Trial1	3	1	blindfold	counterclockwise	practice	Guided	1	0.5	0	15.00084	0.43574	-1.45	-0.8	0.802576643218999	0.035312	0.017644	-0.0088765
Trial1	3	1	blindfold	counterclockwise	practice	Guided	1	0.5	0	15.02083	0.43574	-1.45	-0.8	0.802576643218999	0.0026171	0.01341	-0.015275
Trial1	3	1	blindfold	counterclockwise	practice	Guided	1	0.5	0	15.04083	0.43574	-1.45	-0.8	0.802576643218999	-0.0096357	0.00071234	0.0025634
Trial1	3	1	blindfold	counterclockwise	practice	Guided	1	0.5	0	15.06084	0.43574	-1.45	-0.8	0.802576643218999	-0.013544	-0.0035205	-0.0061012
Trial1	3	1	blindfold	counterclockwise	practice	Guided	1	0.5	0	15.08084	0.43574	-1.45	-0.8	0.802576643218999	-0.0054654	-0.0035214	0.0070374
Trial1	3	1	blindfold	counterclockwise	practice	Guided	1	0.5	0	15.10083	0.43574	-1.45	-0.8	0.802576643218999	0.013367	0.00070954	0.016271
Trial1	3	1	blindfold	counterclockwise	practice	Guided	1	0.5	0	15.12083	0.43574	-1.45	-0.8	0.802576643218999	0.036372	0.030329	-0.019751
Trial1	3	1	blindfold	counterclockwise	practice	Guided	1	0.5	0	15.14084	0.43574	-1.45	-0.8	0.802576643218999	-0.024575	0.0091686	0.026861
Trial1	3	1	blindfold	counterclockwise	practice	Guided	1	0.5	0	15.16084	0.43574	-1.45	-0.8	0.802576643218999	0.026417	0.013398	-0.0035528
Trial1	3	1	blindfold	counterclockwise	practice	Guided	1	0.5	0	15.18083	0.43574	-1.45	-0.8	0.802576643218999	0.04418	0.02609	-0.0024167
Trial1	3	1	blindfold	counterclockwise	practice	Guided	1	0.5	0	15.20084	0.43574	-1.45	-0.8	0.802576643218999	0.0052784	0.0049287	-0.021731
Trial1	3	1	blindfold	counterclockwise	practice	Guided	1	0.5	0	15.22084	0.43575	-1.45	-0.8	0.802575843908649	-0.0085816	0.021854	-0.00077379
Trial1	3	1	blindfold	counterclockwise	practice	Guided	1	0.5	0	15.24083	0.43575	-1.45	-0.8	0.802575843908649	-0.001305	0.030315	0.011516
Trial1	3	1	blindfold	counterclockwise	practice	Guided	1	0.5	0	15.26083	0.43575	-1.45	-0.8	0.802575843908649	0.030312	0.0091547	-0.022582
Trial1	3	1	blindfold	counterclockwise	practice	Guided	1	0.5	0	15.28084	0.43575	-1.45	-0.8	0.802575843908649	0.03946	-0.003542	0.0014934
Trial1	3	1	blindfold	counterclockwise	practice	Guided	1	0.5	0	15.30084	0.43575	-1.45	-0.8	0.802575843908649	0.0078365	-0.012006	0.0078929
Trial1	3	1	blindfold	counterclockwise	practice	Guided	1	0.5	0	15.32083	0.43575	-1.45	-0.8	0.802575843908649	-0.0085894	0.017618	0.0067596
Trial1	3	1	blindfold	counterclockwise	practice	Guided	1	0.5	0	15.34084	0.43575	-1.45	-0.8	0.802575843908649	0.0033925	0.00068938	0.0076095
Trial1	3	1	blindfold	counterclockwise	practice	Guided	1	0.5	0	15.36084	0.43575	-1.45	-0.8	0.802575843908649	-0.01571	0.026074	0.027432
Trial1	3	1	blindfold	counterclockwise	practice	Guided	1	0.5	0	15.38083	0.43575	-1.45	-0.8	0.802575843908649	0.03084	0.013374	-0.0032668
Trial1	3	1	blindfold	counterclockwise	practice	Guided	1	0.5	0	15.40083	0.43575	-1.45	-0.8	0.802575843908649	-0.006831	0.0091407	0.019614
Trial1	3	1	blindfold	counterclockwise	practice	Guided	1	0.5	0	15.42084	0.43575	-1.45	-0.8	0.802575843908649	0.0008207	-0.024716	-0.022017
Trial1	3	1	blindfold	counterclockwise	practice	Guided	1	0.5	0	15.44084	0.43575	-1.45	-0.8	0.802575843908649	0.04753	-0.012021	0.014634
Trial1	3	1	blindfold	counterclockwise	practice	Guided	1	0.5	0	15.46083	0.43575	-1.45	-0.8	0.802575843908649	-0.034709	0.021831	-0.024282
Trial1	3	1	blindfold	counterclockwise	practice	Guided	1	0.5	0	15.48083	0.43576	-1.45	-0.8	0.802575044721698	-0.0096706	0.0049009	0.0025684
Trial1	3	1	blindfold	counterclockwise	practice	Guided	1	0.5	0	15.50084	0.43576	-1.45	-0.8	0.802575044721698	0.013067	0.0091316	-0.0043969
Trial1	3	1	blindfold	counterclockwise	practice	Guided	1	0.5	0	15.52083	0.43576	-1.45	-0.8	0.802575044721698	0.039175	0.03452	0.005687
Trial1	3	1	blindfold	counterclockwise	practice	Guided	1	0.5	0	15.54083	0.43576	-1.45	-0.8	0.802575044721698	0.012261	0.021823	0.0081751
Trial1	3	1	blindfold	counterclockwise	practice	Guided	1	0.5	0	15.56084	0.43576	-1.45	-0.8	0.802575044721698	-0.021392	0.017585	-0.027624
Trial1	3	1	blindfold	counterclockwise	practice	Guided	1	0.5	0	15.58084	0.43576	-1.45	-0.8	0.802575044721698	0.015096	0.0048879	0.021318
Trial1	3	1	blindfold	counterclockwise	practice	Guided	1	0.5	0	15.60083	0.43576	-1.45	-0.8	0.802575044721698	-0.013586	0.00065328	-0.011425
Trial1	3	1	blindfold	counterclockwise	practice	Guided	1	0.5	0	15.62083	0.43576	-1.45	-0.8	0.802575044721698	0.0086178	0.013349	-0.0046834
Trial1	3	1	blindfold	counterclockwise	practice	Guided	1	0.5	0	15.64084	0.43576	-1.45	-0.8	0.802575044721698	-0.063778	-0.012044	0.011739
Trial1	3	1	blindfold	counterclockwise	practice	Guided	1	0.5	0	15.66084	0.43576	-1.45	-0.8	0.802575044721698	-0.0036373	-0.024741	-0.0223
Trial1	3	1	blindfold	counterclockwise	practice	Guided	1	0.5	0	15.68083	0.43576	-1.45	-0.8	0.802575044721698	-0.0168	0.00064702	0.044197
Trial1	3	1	blindfold	counterclockwise	practice	Guided	1	0.5	0	15.70084	0.43576	-1.45	-0.8	0.802575044721698	-0.022203	0.026035	-0.010861
Trial1	3	1	blindfold	counterclockwise	practice	Guided	1	0.5	0	15.72084	0.43576	-1.45	-0.8	0.802575044721698	0.034457	0.013338	0.0095915
Trial1	3	1	blindfold	counterclockwise	practice	Guided	1	0.5	0	15.74083	0.43576	-1.45	-0.8	0.802575044721698	-0.033656	0.013336	-0.032668
Trial1	3	1	blindfold	counterclockwise	practice	Guided	1	0.5	0	15.76083	0.43576	-1.45	-0.8	0.802575044721698	-0.00026693	0.00063284	-0.0052495
Trial1	3	1	blindfold	counterclockwise	practice	Guided	1	0.5	0	15.78084	0.43576	-1.45	-0.8	0.802575044721698	-0.031623	-0.012065	-0.003042
Trial1	3	1	blindfold	counterclockwise	practice	Guided	1	0.5	0	15.80084	0.43576	-1.45	-0.8	0.802575044721698	0.016693	-0.0078348	0.0084585
Trial1	3	1	blindfold	counterclockwise	practice	Guided	1	0.5	0	15.82083	0.43576	-1.45	-0.8	0.802575044721698	-0.010489	0.013323	0.015141
Trial1	3	1	blindfold	counterclockwise	practice	Guided	1	0.5	0	15.84084	0.43576	-1.45	-0.8	0.802575044721698	0.024769	0.0048565	0.0098761
Trial1	3	1	blindfold	counterclockwise	practice	Guided	1	0.5	0	15.86084	0.43577	-1.45	-0.8	0.802574243273066	0.034717	0.017551	0.0053991
Trial1	3	1	blindfold	counterclockwise	practice	Guided	1	0.5	0	15.88083	0.43577	-1.45	-0.8	0.802574243273066	-0.014136	0.0048524	0.0022814
Trial1	3	1	blindfold	counterclockwise	practice	Guided	1	0.5	0	15.90083	0.43577	-1.45	-0.8	0.802574243273066	-0.027191	0.021778	-0.0027594
Trial1	3	1	blindfold	counterclockwise	practice	Guided	1	0.5	0	15.92084	0.43577	-1.45	-0.8	0.802574243273066	0.0075357	0.00061639	-0.00077498
Trial1	3	1	blindfold	counterclockwise	practice	Guided	1	0.5	0	15.94084	0.43577	-1.45	-0.8	0.802574243273066	0.015454	0.0048459	-0.042123
Trial1	3	1	blindfold	counterclockwise	practice	Guided	1	0.5	0	15.96083	0.43577	-1.45	-0.8	0.802574243273066	0.0055003	0.017537	0.0022827
Trial1	3	1	blindfold	counterclockwise	practice	Guided	1	0.5	0	15.98083	0.43577	-1.45	-0.8	0.802574243273066	0.014116	0.030229	-0.021165
Trial1	3	1	blindfold	counterclockwise	practice	Guided	1	0.5	0	16.00084	0.43577	-1.45	-0.8	0.802574243273066	0.021927	-0.016323	-0.0038314
Trial1	3	1	blindfold	counterclockwise	practice	Guided	1	0.5	0	16.02083	0.43577	-1.45	-0.8	0.802574243273066	0.012776	0.013296	-0.0002056
Trial1	3	1	blindfold	counterclockwise	practice	Guided	1	0.5	0	16.04083	0.43577	-1.45	-0.8	0.802574243273066	0.027166	-0.012097	-0.016121
Trial1	3	1	blindfold	counterclockwise	practice	Guided	1	0.5	0	16.06084	0.43577	-1.45	-0.8	0.802574243273066	0.0030862	-0.012098	0.011804
Trial1	3	1	blindfold	counterclockwise	practice	Guided	1	0.5	0	16.08084	0.43577	-1.45	-0.8	0.802574243273066	-0.014677	-0.0036365	0.01067
Trial1	3	1	blindfold	counterclockwise	practice	Guided	1	0.5	0	16.10083	0.43577	-1.45	-0.8	0.802574243273066	0.021915	-0.012099	-0.0038275
Trial1	3	1	blindfold	counterclockwise	practice	Guided	1	0.5	0	16.12083	0.43578	-1.45	-0.8	0.802573444333282	-0.0013643	0.021753	0.0039884
Trial1	3	1	blindfold	counterclockwise	practice	Guided	1	0.5	0	16.14084	0.43578	-1.45	-0.8	0.802573444333282	-0.014151	-0.016335	0.0022869
Trial1	3	1	blindfold	counterclockwise	practice	Guided	1	0.5	0	16.16084	0.43578	-1.45	-0.8	0.802573444333282	-0.0058037	-0.012106	0.011234
Trial1	3	1	blindfold	counterclockwise	practice	Guided	1	0.5	0	16.18083	0.43578	-1.45	-0.8	0.802573444333282	-0.004467	-0.020572	-0.0097253
Trial1	3	1	blindfold	counterclockwise	practice	Guided	1	0.5	0	16.20084	0.43578	-1.45	-0.8	0.802573444333282	0.026886	-0.0078776	-0.011933
Trial1	3	1	blindfold	counterclockwise	practice	Guided	1	0.5	0	16.22084	0.43578	-1.45	-0.8	0.802573444333282	0.0052143	-0.007879	-0.021732
Trial1	3	1	blindfold	counterclockwise	practice	Guided	1	0.5	0	16.24083	0.43578	-1.45	-0.8	0.802573444333282	-0.0016346	0.025974	0.015707
Trial1	3	1	blindfold	counterclockwise	practice	Guided	1	0.5	0	16.26083	0.43578	-1.45	-0.8	0.802573444333282	-0.0047397	0.0048127	-0.0055342
Trial1	3	1	blindfold	counterclockwise	practice	Guided	1	0.5	0	16.28084	0.43578	-1.45	-0.8	0.802573444333282	0.013559	-0.020579	-0.012781
Trial1	3	1	blindfold	counterclockwise	practice	Guided	1	0.5	0	16.30084	0.43578	-1.45	-0.8	0.802573444333282	-0.00030008	0.025967	-0.0052436
Trial1	3	1	blindfold	counterclockwise	practice	Guided	1	0.5	0	16.32083	0.43578	-1.45	-0.8	0.802573444333282	0.031054	0.01327	-0.0074506
Trial1	3	1	blindfold	counterclockwise	practice	Guided	1	0.5	0	16.34084	0.43578	-1.45	-0.8	0.802573444333282	0.022173	-0.003659	-0.0080166
Trial1	3	1	blindfold	counterclockwise	practice	Guided	1	0.5	0	16.36084	0.43578	-1.45	-0.8	0.802573444333282	0.016929	0.013266	0.0042752
Trial1	3	1	blindfold	counterclockwise	practice	Guided	1	0.5	0	16.38083	0.43578	-1.45	-0.8	0.802573444333282	-0.0083789	0.0090297	-0.018382
Trial1	3	1	blindfold	counterclockwise	practice	Guided	1	0.5	0	16.40083	0.43578	-1.45	-0.8	0.802573444333282	0.02554	-0.01213	0.0090356
Trial1	3	1	blindfold	counterclockwise	practice	Guided	1	0.5	0	16.42084	0.43578	-1.45	-0.8	0.802573444333282	0.008579	-0.0078991	-0.0046735
Trial1	3	1	blindfold	counterclockwise	practice	Guided	1	0.5	0	16.44084	0.43578	-1.45	-0.8	0.802573444333282	-0.0003061	0.0090276	0.016851
Trial1	3	1	blindfold	counterclockwise	practice	Guided	1	0.5	0	16.46083	0.43578	-1.45	-0.8	0.802573444333282	0.026607	0.025954	-0.0077318
Trial1	3	1	blindfold	counterclockwise	practice	Guided	1	0.5	0	16.48083	0.43578	-1.45	-0.8	0.802573444333282	-0.011063	-0.029061	0.023534
Trial1	3	1	blindfold	counterclockwise	practice	Guided	1	0.5	0	16.50084	0.43579	-1.45	-0.8	0.802572643132557	-0.01417	0.038647	0.0022925
Trial1	3	1	blindfold	counterclockwise	practice	Guided	1	0.5	0	16.52083	0.43579	-1.45	-0.8	0.802572643132557	0.023659	-0.0036733	0.038374
Trial1	3	1	blindfold	counterclockwise	practice	Guided	1	0.5	0	16.54083	0.43579	-1.45	-0.8	0.802572643132557	0.063199	-0.024833	-0.022232
Trial1	3	1	blindfold	counterclockwise	practice	Guided	1	0.5	0	16.56084	0.43579	-1.45	-0.8	0.802572643132557	0.016917	-0.012138	-0.025916
Trial1	3	1	blindfold	counterclockwise	practice	Guided	1	0.5	0	16.58084	0.43579	-1.45	-0.8	0.802572643132557	-0.013102	0.021712	-0.014476
Trial1	3	1	blindfold	counterclockwise	practice	Guided	1	0.5	0	16.60083	0.43579	-1.45	-0.8	0.802572643132557	0.0085695	0.00055053	-0.0046754
Trial1	3	1	blindfold	counterclockwise	practice	Guided	1	0.5	0	16.62083	0.43579	-1.45	-0.8	0.802572643132557	-0.0306	0.0047794	-0.019804
Trial1	3	1	blindfold	counterclockwise	practice	Guided	1	0.5	0	16.64084	0.43579	-1.45	-0.8	0.802572643132557	0.013273	0.017473	-0.0085861
Trial1	3	1	blindfold	counterclockwise	practice	Guided	1	0.5	0	16.66084	0.43579	-1.45	-0.8	0.802572643132557	0.034671	0.013239	0.0054039
Trial1	3	1	blindfold	counterclockwise	practice	Guided	1	0.5	0	16.68083	0.43579	-1.45	-0.8	0.802572643132557	0.030498	0.00054155	0.00092999
Trial1	3	1	blindfold	counterclockwise	practice	Guided	1	0.5	0	16.70084	0.43579	-1.45	-0.8	0.802572643132557	0.035738	0.00054045	-0.01136
Trial1	3	1	blindfold	counterclockwise	practice	Guided	1	0.5	0	16.72084	0.43579	-1.45	-0.8	0.802572643132557	-0.0066404	0.0047703	-0.00076959
Trial1	3	1	blindfold	counterclockwise	practice	Guided	1	0.5	0	16.74083	0.4358	-1.45	-0.8	0.802571844439942	-0.005573	0.021695	0.0070463
Trial1	3	1	blindfold	counterclockwise	practice	Guided	1	0.5	0	16.76083	0.4358	-1.45	-0.8	0.802571844439942	0.021608	0.0047625	0.00036452
Trial1	3	1	blindfold	counterclockwise	practice	Guided	1	0.5	0	16.78084	0.4358	-1.45	-0.8	0.802571844439942	-0.00059844	-0.02063	-0.0010534
Trial1	3	1	blindfold	counterclockwise	practice	Guided	1	0.5	0	16.80084	0.4358	-1.45	-0.8	0.802571844439942	-0.0094831	-0.0079361	0.00733
Trial1	3	1	blindfold	counterclockwise	practice	Guided	1	0.5	0	16.82083	0.4358	-1.45	-0.8	0.802571844439942	0.036261	-0.016403	-0.019741
Trial1	3	1	blindfold	counterclockwise	practice	Guided	1	0.5	0	16.84084	0.4358	-1.45	-0.8	0.802571844439942	-0.02725	-0.0079376	-0.0027516
Trial1	3	1	blindfold	counterclockwise	practice	Guided	1	0.5	0	16.86084	0.4358	-1.45	-0.8	0.802571844439942	-0.0053167	0.0047554	0.0028571
Trial1	3	1	blindfold	counterclockwise	practice	Guided	1	0.5	0	16.88083	0.4358	-1.45	-0.8	0.802571844439942	-0.0037121	-0.0079395	-0.022291
Trial1	3	1	blindfold	counterclockwise	practice	Guided	1	0.5	0	16.90083	0.4358	-1.45	-0.8	0.802571844439942	0.016623	0.01745	0.0084691
Trial1	3	1	blindfold	counterclockwise	practice	Guided	1	0.5	0	16.92084	0.4358	-1.45	-0.8	0.802571844439942	0.04771	0.0047512	-0.026703
Trial1	3	1	blindfold	counterclockwise	practice	Guided	1	0.5	0	16.94084	0.4358	-1.45	-0.8	0.802571844439942	-0.0063872	0.021676	0.019627
Trial1	3	1	blindfold	counterclockwise	practice	Guided	1	0.5	0	16.96083	0.4358	-1.45	-0.8	0.802571844439942	0.0074714	-0.007951	0.012094
Trial1	3	1	blindfold	counterclockwise	practice	Guided	1	0.5	0	16.98083	0.4358	-1.45	-0.8	0.802571844439942	-0.0084217	-0.020649	-0.018378
Trial1	3	1	blindfold	counterclockwise	practice	Guided	1	0.5	0	17.00084	0.4358	-1.45	-0.8	0.802571844439942	0.01298	0.0089719	-0.0043873
Trial1	3	1	blindfold	counterclockwise	practice	Guided	1	0.5	0	17.02083	0.4358	-1.45	-0.8	0.802571844439942	0.012445	0.021664	0.0039952
Trial1	3	1	blindfold	counterclockwise	practice	Guided	1	0.5	0	17.04083	0.4358	-1.45	-0.8	0.802571844439942	-0.019444	0.013198	0.014584
Trial1	3	1	blindfold	counterclockwise	practice	Guided	1	0.5	0	17.06084	0.4358	-1.45	-0.8	0.802571844439942	0.00019124	0.00049819	-0.013623
Trial1	3	1	blindfold	counterclockwise	practice	Guided	1	0.5	0	17.08084	0.4358	-1.45	-0.8	0.802571844439942	-0.0061213	-0.02066	0.015434
Trial1	3	1	blindfold	counterclockwise	practice	Guided	1	0.5	0	17.10083	0.4358	-1.45	-0.8	0.802571844439942	-0.031162	0.021656	-0.011416
Trial1	3	1	blindfold	counterclockwise	practice	Guided	1	0.5	0	17.12083	0.4358	-1.45	-0.8	0.802571844439942	-0.014202	-0.012199	0.0022925
Trial1	3	1	blindfold	counterclockwise	practice	Guided	1	0.5	0	17.14084	0.4358	-1.45	-0.8	0.802571844439942	-0.023621	-0.020662	0.010109
Trial1	3	1	blindfold	counterclockwise	practice	Guided	1	0.5	0	17.16084	0.43581	-1.45	-0.8	0.802571041103521	-0.045026	0.021653	-0.003884
Trial1	3	1	blindfold	counterclockwise	practice	Guided	1	0.5	0	17.18083	0.43581	-1.45	-0.8	0.802571041103521	-0.028333	-0.024896	0.014016
Trial1	3	1	blindfold	counterclockwise	practice	Guided	1	0.5	0	17.20084	0.43581	-1.45	-0.8	0.802571041103521	0.017415	-0.016434	0.0090356
Trial1	3	1	blindfold	counterclockwise	practice	Guided	1	0.5	0	17.22084	0.43581	-1.45	-0.8	0.802571041103521	0.011636	0.021652	0.016568
Trial1	3	1	blindfold	counterclockwise	practice	Guided	1	0.5	0	17.24083	0.43581	-1.45	-0.8	0.802571041103521	0.04406	-0.0037417	-0.012488
Trial1	3	1	blindfold	counterclockwise	practice	Guided	1	0.5	0	17.26083	0.43581	-1.45	-0.8	0.802571041103521	0.012167	0.017413	0.020474
Trial1	3	1	blindfold	counterclockwise	practice	Guided	1	0.5	0	17.28084	0.43581	-1.45	-0.8	0.802571041103521	0.026557	0.025875	-0.0077343
Trial1	3	1	blindfold	counterclockwise	practice	Guided	1	0.5	0	17.30084	0.43581	-1.45	-0.8	0.802571041103521	0.0095935	0.0047113	-0.042399
Trial1	3	1	blindfold	counterclockwise	practice	Guided	1	0.5	0	17.32083	0.43581	-1.45	-0.8	0.802571041103521	-0.0014291	0.00047629	0.011525
Trial1	3	1	blindfold	counterclockwise	practice	Guided	1	0.5	0	17.34084	0.43581	-1.45	-0.8	0.802571041103521	0.012426	0.0047056	0.0039929
Trial1	3	1	blindfold	counterclockwise	practice	Guided	1	0.5	0	17.36084	0.43581	-1.45	-0.8	0.802571041103521	-0.035356	0.00046853	-0.015607
Trial1	3	1	blindfold	counterclockwise	practice	Guided	1	0.5	0	17.38083	0.43581	-1.45	-0.8	0.802571041103521	-0.044771	0.00046558	-0.0080742
Trial1	3	1	blindfold	counterclockwise	practice	Guided	1	0.5	0	17.40083	0.43581	-1.45	-0.8	0.802571041103521	0.015527	-0.0037686	0.025236
Trial1	3	1	blindfold	counterclockwise	practice	Guided	1	0.5	0	17.42084	0.43581	-1.45	-0.8	0.802571041103521	0.031526	0.0046943	-0.01583
Trial1	3	1	blindfold	counterclockwise	practice	Guided	1	0.5	0	17.44084	0.43581	-1.45	-0.8	0.802571041103521	0.019965	0.0046937	0.025519
Trial1	3	1	blindfold	counterclockwise	practice	Guided	1	0.5	0	17.46083	0.43582	-1.45	-0.8	0.802570245041679	-0.015028	0.0046933	0.011243
Trial1	3	1	blindfold	counterclockwise	practice	Guided	1	0.5	0	17.48083	0.43581	-1.45	-0.8	0.802571041103521	-0.06227	0.034315	-0.013401
Trial1	3	1	blindfold	counterclockwise	practice	Guided	1	0.5	0	17.50084	0.43581	-1.45	-0.8	0.802571041103521	0.012693	0.021618	-0.00019772
Trial1	3	1	blindfold	counterclockwise	practice	Guided	1	0.5	0	17.52083	0.43581	-1.45	-0.8	0.802571041103521	0.0095886	0.034312	-0.021437
Trial1	3	1	blindfold	counterclockwise	practice	Guided	1	0.5	0	17.54083	0.43581	-1.45	-0.8	0.802571041103521	0.016326	-0.0037752	0.012663
Trial1	3	1	blindfold	counterclockwise	practice	Guided	1	0.5	0	17.56084	0.43582	-1.45	-0.8	0.802570245041679	-0.0037389	-0.024939	-0.022284
Trial1	3	1	blindfold	counterclockwise	practice	Guided	1	0.5	0	17.58084	0.43582	-1.45	-0.8	0.802570245041679	0.00096894	0.013146	-0.026191
Trial1	3	1	blindfold	counterclockwise	practice	Guided	1	0.5	0	17.60083	0.43582	-1.45	-0.8	0.802570245041679	-0.0011726	-0.020712	0.0073404
Trial1	3	1	blindfold	counterclockwise	practice	Guided	1	0.5	0	17.62083	0.43582	-1.45	-0.8	0.802570245041679	-0.004547	0.013143	-0.0097089
Trial1	3	1	blindfold	counterclockwise	practice	Guided	1	0.5	0	17.64084	0.43582	-1.45	-0.8	0.802570245041679	-0.010061	-0.0080185	0.0067727
Trial1	3	1	blindfold	counterclockwise	practice	Guided	1	0.5	0	17.66084	0.43582	-1.45	-0.8	0.802570245041679	-0.0011812	-0.020716	-0.0030289
Trial1	3	1	blindfold	counterclockwise	practice	Guided	1	0.5	0	17.68083	0.43582	-1.45	-0.8	0.802570245041679	0.030706	0.0089048	-0.0032499
Trial1	3	1	blindfold	counterclockwise	practice	Guided	1	0.5	0	17.70084	0.43582	-1.45	-0.8	0.802570245041679	0.0076968	-0.0037927	0.029715
Trial1	3	1	blindfold	counterclockwise	practice	Guided	1	0.5	0	17.72084	0.43582	-1.45	-0.8	0.802570245041679	0.017915	0.017364	-0.012484
Trial1	3	1	blindfold	counterclockwise	practice	Guided	1	0.5	0	17.74083	0.43582	-1.45	-0.8	0.802570245041679	-0.0084623	0.030058	-0.018377
Trial1	3	1	blindfold	counterclockwise	practice	Guided	1	0.5	0	17.76083	0.43582	-1.45	-0.8	0.802570245041679	-0.019483	0.0046628	0.014586
Trial1	3	1	blindfold	counterclockwise	practice	Guided	1	0.5	0	17.78084	0.43582	-1.45	-0.8	0.802570245041679	-0.029169	0.021587	0.026595
Trial1	3	1	blindfold	counterclockwise	practice	Guided	1	0.5	0	17.80084	0.43582	-1.45	-0.8	0.802570245041679	0.0035216	0.0046593	0.0034292
Trial1	3	1	blindfold	counterclockwise	practice	Guided	1	0.5	0	17.82083	0.43582	-1.45	-0.8	0.802570245041679	0.012939	0.00042443	-0.0043857
Trial1	3	1	blindfold	counterclockwise	practice	Guided	1	0.5	0	17.84084	0.43582	-1.45	-0.8	0.802570245041679	0.0076967	0.017352	0.007905
Trial1	3	1	blindfold	counterclockwise	practice	Guided	1	0.5	0	17.86084	0.43582	-1.45	-0.8	0.802570245041679	0.014543	0.021583	-0.029533
Trial1	3	1	blindfold	counterclockwise	practice	Guided	1	0.5	0	17.88083	0.43583	-1.45	-0.8	0.80256944433677	-0.036718	0.0046533	0.0050743
Trial1	3	1	blindfold	counterclockwise	practice	Guided	1	0.5	0	17.90083	0.43583	-1.45	-0.8	0.80256944433677	-0.025158	0.00042	-0.04913
Trial1	3	1	blindfold	counterclockwise	practice	Guided	1	0.5	0	17.92084	0.43583	-1.45	-0.8	0.80256944433677	-0.023661	0.021578	0.01012
Trial1	3	1	blindfold	counterclockwise	practice	Guided	1	0.5	0	17.94084	0.43583	-1.45	-0.8	0.80256944433677	0.030165	-0.008048	0.0031538
Trial1	3	1	blindfold	counterclockwise	practice	Guided	1	0.5	0	17.96083	0.43583	-1.45	-0.8	0.80256944433677	-0.0050965	0.00041196	-0.0013217
Trial1	3	1	blindfold	counterclockwise	practice	Guided	1	0.5	0	17.98083	0.43583	-1.45	-0.8	0.80256944433677	0.017375	-0.0038226	-0.0040959
Trial1	3	1	blindfold	counterclockwise	practice	Guided	1	0.5	0	18.00084	0.43583	-1.45	-0.8	0.80256944433677	-0.022596	0.00040789	-0.013046
Trial1	3	1	blindfold	counterclockwise	practice	Guided	1	0.5	0	18.02083	0.43583	-1.45	-0.8	0.80256944433677	0.030425	-0.0038275	0.00094774
Trial1	3	1	blindfold	counterclockwise	practice	Guided	1	0.5	0	18.04083	0.43583	-1.45	-0.8	0.80256944433677	-0.003769	0.034259	-0.022278
Trial1	3	1	blindfold	counterclockwise	practice	Guided	1	0.5	0	18.06084	0.43583	-1.45	-0.8	0.80256944433677	-0.014527	0.013096	-0.0063617
Trial1	3	1	blindfold	counterclockwise	practice	Guided	1	0.5	0	18.08084	0.43583	-1.45	-0.8	0.80256944433677	0.013991	0.017328	-0.021144
Trial1	3	1	blindfold	counterclockwise	practice	Guided	1	0.5	0	18.10083	0.43583	-1.45	-0.8	0.80256944433677	-0.013727	0.021557	-0.005794
Trial1	3	1	blindfold	counterclockwise	practice	Guided	1	0.5	0	18.12083	0.43584	-1.45	-0.8	0.802568643756001	0.019926	0.042712	0.029723
Trial1	3	1	blindfold	counterclockwise	practice	Guided	1	0.5	0	18.14084	0.43584	-1.45	-0.8	0.802568643756001	0.047371	0.0046231	0.014658
Trial1	3	1	blindfold	counterclockwise	practice	Guided	1	0.5	0	18.16084	0.43584	-1.45	-0.8	0.802568643756001	-0.0087582	-0.029234	-0.017518
Trial1	3	1	blindfold	counterclockwise	practice	Guided	1	0.5	0	18.18083	0.43584	-1.45	-0.8	0.802568643756001	0.026769	0.0046206	-0.011908
Trial1	3	1	blindfold	counterclockwise	practice	Guided	1	0.5	0	18.20084	0.43584	-1.45	-0.8	0.802568643756001	0.027034	-0.0080745	-0.0052255
Trial1	3	1	blindfold	counterclockwise	practice	Guided	1	0.5	0	18.22084	0.43584	-1.45	-0.8	0.802568643756001	0.0021544	0.025779	0.015733
Trial1	3	1	blindfold	counterclockwise	practice	Guided	1	0.5	0	18.24083	0.43584	-1.45	-0.8	0.802568643756001	0.002689	0.0554	0.016016
Trial1	3	1	blindfold	counterclockwise	practice	Guided	1	0.5	0	18.26083	0.43584	-1.45	-0.8	0.802568643756001	0.054908	0.00038304	0.036185
Trial1	3	1	blindfold	counterclockwise	practice	Guided	1	0.5	0	18.28084	0.43584	-1.45	-0.8	0.802568643756001	0.003488	0.0088452	0.0034428
Trial1	3	1	blindfold	counterclockwise	practice	Guided	1	0.5	0	18.30084	0.43584	-1.45	-0.8	0.802568643756001	0.026495	0.021537	-0.0077135
Trial1	3	1	blindfold	counterclockwise	practice	Guided	1	0.5	0	18.32083	0.43584	-1.45	-0.8	0.802568643756001	-0.049538	0.00037767	-0.022052
Trial1	3	1	blindfold	counterclockwise	practice	Guided	1	0.5	0	18.34084	0.43584	-1.45	-0.8	0.802568643756001	0.046824	0.017302	0.023045
Trial1	3	1	blindfold	counterclockwise	practice	Guided	1	0.5	0	18.36084	0.43584	-1.45	-0.8	0.802568643756001	-0.0098405	0.02153	0.0025954
Trial1	3	1	blindfold	counterclockwise	practice	Guided	1	0.5	0	18.38083	0.43584	-1.45	-0.8	0.802568643756001	0.0129	0.013066	-0.0043702
Trial1	3	1	blindfold	counterclockwise	practice	Guided	1	0.5	0	18.40083	0.43585	-1.45	-0.8	0.802567845681499	-0.018993	0.004601	0.0062199
Trial1	3	1	blindfold	counterclockwise	practice	Guided	1	0.5	0	18.42084	0.43585	-1.45	-0.8	0.802567845681499	-0.0062036	0.025758	0.015457
Trial1	3	1	blindfold	counterclockwise	practice	Guided	1	0.5	0	18.44084	0.43585	-1.45	-0.8	0.802567845681499	-0.041463	0.034221	0.0011825
Trial1	3	1	blindfold	counterclockwise	practice	Guided	1	0.5	0	18.46083	0.43585	-1.45	-0.8	0.802567845681499	0.0087244	0.004593	-0.0088391
Trial1	3	1	blindfold	counterclockwise	practice	Guided	1	0.5	0	18.48083	0.43585	-1.45	-0.8	0.802567845681499	0.01734	0.0045901	-0.0040805
Trial1	3	1	blindfold	counterclockwise	practice	Guided	1	0.5	0	18.50084	0.43585	-1.45	-0.8	0.802567845681499	0.025682	0.0003561	0.0048685
Trial1	3	1	blindfold	counterclockwise	practice	Guided	1	0.5	0	18.52083	0.43585	-1.45	-0.8	0.802567845681499	-0.0074384	0.038443	-0.035123
Trial1	3	1	blindfold	counterclockwise	practice	Guided	1	0.5	0	18.54083	0.43585	-1.45	-0.8	0.802567845681499	-0.00016377	0.00035664	-0.0094064
Trial1	3	1	blindfold	counterclockwise	practice	Guided	1	0.5	0	18.56084	0.43585	-1.45	-0.8	0.802567845681499	-0.010383	0.021511	0.010985
Trial1	3	1	blindfold	counterclockwise	practice	Guided	1	0.5	0	18.58084	0.43585	-1.45	-0.8	0.802567845681499	0.016797	-0.0038814	0.0043035
Trial1	3	1	blindfold	counterclockwise	practice	Guided	1	0.5	0	18.60083	0.43585	-1.45	-0.8	0.802567845681499	0.00036802	0.00034761	-0.017787
Trial1	3	1	blindfold	counterclockwise	practice	Guided	1	0.5	0	18.62083	0.43585	-1.45	-0.8	0.802567845681499	0.02594	0.0045789	0.00067996
Trial1	3	1	blindfold	counterclockwise	practice	Guided	1	0.5	0	18.64084	0.43585	-1.45	-0.8	0.802567845681499	0.018397	0.00034777	0.00011069
Trial1	3	1	blindfold	counterclockwise	practice	Guided	1	0.5	0	18.66083	0.43585	-1.45	-0.8	0.802567845681499	-0.0048813	-0.0081202	-0.013314
Trial1	3	1	blindfold	counterclockwise	practice	Guided	1	0.5	0	18.68083	0.43585	-1.45	-0.8	0.802567845681499	0.024867	-0.0038901	0.017444
Trial1	3	1	blindfold	counterclockwise	practice	Guided	1	0.5	0	18.70084	0.43585	-1.45	-0.8	0.802567845681499	-0.01537	-0.0081236	0.008212
Trial1	3	1	blindfold	counterclockwise	practice	Guided	1	0.5	0	18.72084	0.43585	-1.45	-0.8	0.802567845681499	-0.033401	0.017266	0.022141
Trial1	3	1	blindfold	counterclockwise	practice	Guided	1	0.5	0	18.74083	0.43585	-1.45	-0.8	0.802567845681499	0.026471	0.025726	-0.0077067
Trial1	3	1	blindfold	counterclockwise	practice	Guided	1	0.5	0	18.76083	0.43586	-1.45	-0.8	0.80256704534864	0.017849	-0.016595	-0.012463
Trial1	3	1	blindfold	counterclockwise	practice	Guided	1	0.5	0	18.78084	0.43586	-1.45	-0.8	0.80256704534864	-0.018753	0.0045611	0.0020352
Trial1	3	1	blindfold	counterclockwise	practice	Guided	1	0.5	0	18.80084	0.43586	-1.45	-0.8	0.80256704534864	0.0039877	0.021486	0.0076439
Trial1	3	1	blindfold	counterclockwise	practice	Guided	1	0.5	0	18.82083	0.43586	-1.45	-0.8	0.80256704534864	0.0050583	0.0087906	-0.03427
Trial1	3	1	blindfold	counterclockwise	practice	Guided	1	0.5	0	18.84084	0.43586	-1.45	-0.8	0.80256704534864	0.024853	-0.0039056	0.017444
Trial1	3	1	blindfold	counterclockwise	practice	Guided	1	0.5	0	18.86084	0.43586	-1.45	-0.8	0.80256704534864	-0.010411	-0.012373	0.012119
Trial1	3	1	blindfold	counterclockwise	practice	Guided	1	0.5	0	18.88083	0.43586	-1.45	-0.8	0.80256704534864	-0.00046122	-0.0039108	-0.0052122
Trial1	3	1	blindfold	counterclockwise	practice	Guided	1	0.5	0	18.90083	0.43587	-1.45	-0.8	0.802566247521312	0.0094901	0.013014	0.0096305
Trial1	3	1	blindfold	counterclockwise	practice	Guided	1	0.5	0	18.92084	0.43587	-1.45	-0.8	0.802566247521312	0.020405	-0.01661	0.017163
Trial1	3	1	blindfold	counterclockwise	practice	Guided	1	0.5	0	18.94084	0.43587	-1.45	-0.8	0.802566247521312	0.017835	0.00031536	-0.012462
Trial1	3	1	blindfold	counterclockwise	practice	Guided	1	0.5	0	18.96083	0.43587	-1.45	-0.8	0.802566247521312	0.043139	0.008776	0.0060079
Trial1	3	1	blindfold	counterclockwise	practice	Guided	1	0.5	0	18.98083	0.43587	-1.45	-0.8	0.802566247521312	-0.035729	0.013005	-0.011669
Trial1	3	1	blindfold	counterclockwise	practice	Guided	1	0.5	0	19.00084	0.43587	-1.45	-0.8	0.802566247521312	0.017563	0.00030726	-0.0018069
Trial1	3	1	blindfold	counterclockwise	practice	Guided	1	0.5	0	19.02083	0.43587	-1.45	-0.8	0.802566247521312	-0.0096189	0.0087681	-0.001586
Trial1	3	1	blindfold	counterclockwise	practice	Guided	1	0.5	0	19.04083	0.43587	-1.45	-0.8	0.802566247521312	-0.0098882	0.025694	0.002605
Trial1	3	1	blindfold	counterclockwise	practice	Guided	1	0.5	0	19.06084	0.43587	-1.45	-0.8	0.802566247521312	0.0081397	0.029923	-0.021975
Trial1	3	1	blindfold	counterclockwise	practice	Guided	1	0.5	0	19.08084	0.43587	-1.45	-0.8	0.802566247521312	-0.040713	0.0045316	-0.003569
Trial1	3	1	blindfold	counterclockwise	practice	Guided	1	0.5	0	19.10083	0.43587	-1.45	-0.8	0.802566247521312	0.0094764	0.00029833	-0.02141
Trial1	3	1	blindfold	counterclockwise	practice	Guided	1	0.5	0	19.12083	0.43587	-1.45	-0.8	0.802566247521312	0.0036978	0.0087594	-0.00073492
Trial1	3	1	blindfold	counterclockwise	practice	Guided	1	0.5	0	19.14084	0.43587	-1.45	-0.8	0.802566247521312	0.030076	0.021452	0.0051556
Trial1	3	1	blindfold	counterclockwise	practice	Guided	1	0.5	0	19.16083	0.43587	-1.45	-0.8	0.802566247521312	0.026704	0.017216	0.00096356
Trial1	3	1	blindfold	counterclockwise	practice	Guided	1	0.5	0	19.18083	0.43587	-1.45	-0.8	0.802566247521312	0.0076006	-0.0081781	0.0079284
Trial1	3	1	blindfold	counterclockwise	practice	Guided	1	0.5	0	19.20084	0.43587	-1.45	-0.8	0.802566247521312	-0.0043846	0.025676	-0.013881
Trial1	3	1	blindfold	counterclockwise	practice	Guided	1	0.5	0	19.22084	0.43588	-1.45	-0.8	0.802565447436367	0.027235	0.01721	-0.020279
Trial1	3	1	blindfold	counterclockwise	practice	Guided	1	0.5	0	19.24083	0.43588	-1.45	-0.8	0.802565447436367	0.012304	-0.0039511	0.011551
Trial1	3	1	blindfold	counterclockwise	practice	Guided	1	0.5	0	19.26083	0.43588	-1.45	-0.8	0.802565447436367	0.0073229	0.0087398	0.012118
Trial1	3	1	blindfold	counterclockwise	practice	Guided	1	0.5	0	19.28084	0.43588	-1.45	-0.8	0.802565447436367	0.0075875	-0.0081882	0.0079257
Trial1	3	1	blindfold	counterclockwise	practice	Guided	1	0.5	0	19.30084	0.43588	-1.45	-0.8	0.802565447436367	0.0067832	0.00027403	0.020499
Trial1	3	1	blindfold	counterclockwise	practice	Guided	1	0.5	0	19.32083	0.43588	-1.45	-0.8	0.802565447436367	0.037868	0.034126	0.022484
Trial1	3	1	blindfold	counterclockwise	practice	Guided	1	0.5	0	19.34084	0.43588	-1.45	-0.8	0.802565447436367	-0.0044023	-0.0081944	-0.022265
Trial1	3	1	blindfold	counterclockwise	practice	Guided	1	0.5	0	19.36084	0.43588	-1.45	-0.8	0.802565447436367	0.0075826	0.0044957	0.016306
Trial1	3	1	blindfold	counterclockwise	practice	Guided	1	0.5	0	19.38083	0.43588	-1.45	-0.8	0.802565447436367	0.024809	0.017189	0.017439
Trial1	3	1	blindfold	counterclockwise	practice	Guided	1	0.5	0	19.40083	0.43589	-1.45	-0.8	0.802564649856214	-0.015162	0.017189	0.014888
Trial1	3	1	blindfold	counterclockwise	practice	Guided	1	0.5	0	19.42084	0.43589	-1.45	-0.8	0.802564649856214	-0.024849	0.017188	0.026897
Trial1	3	1	blindfold	counterclockwise	practice	Guided	1	0.5	0	19.44084	0.43589	-1.45	-0.8	0.802564649856214	3.31E-05	0.0044906	-0.013601
Trial1	3	1	blindfold	counterclockwise	practice	Guided	1	0.5	0	19.46083	0.43589	-1.45	-0.8	0.802564649856214	0.022235	-0.020907	-0.012181
Trial1	3	1	blindfold	counterclockwise	practice	Guided	1	0.5	0	19.48083	0.43589	-1.45	-0.8	0.802564649856214	0.0078401	0.0044838	0.0037343
Trial1	3	1	blindfold	counterclockwise	practice	Guided	1	0.5	0	19.50084	0.43589	-1.45	-0.8	0.802564649856214	0.020893	-0.00398	0.0087758
Trial1	3	1	blindfold	counterclockwise	practice	Guided	1	0.5	0	19.52083	0.43589	-1.45	-0.8	0.802564649856214	0.022765	-0.0039831	-0.020563
Trial1	3	1	blindfold	counterclockwise	practice	Guided	1	0.5	0	19.54083	0.43589	-1.45	-0.8	0.802564649856214	0.039724	0.017175	0.0087765
Trial1	3	1	blindfold	counterclockwise	practice	Guided	1	0.5	0	19.56084	0.43589	-1.45	-0.8	0.802564649856214	-0.037115	0.025633	0.0037339
Trial1	3	1	blindfold	counterclockwise	practice	Guided	1	0.5	0	19.58084	0.4359	-1.45	-0.8	0.802563847638901	0.0031188	0.00024154	0.0076406
Trial1	3	1	blindfold	counterclockwise	practice	Guided	1	0.5	0	19.60083	0.4359	-1.45	-0.8	0.802563847638901	0.005259	0.017167	-0.0096913
Trial1	3	1	blindfold	counterclockwise	practice	Guided	1	0.5	0	19.62083	0.4359	-1.45	-0.8	0.802563847638901	0.025856	0.0044684	0.00067634
Trial1	3	1	blindfold	counterclockwise	practice	Guided	1	0.5	0	19.64084	0.4359	-1.45	-0.8	0.802563847638901	-0.0086037	0.0044689	-0.018357
Trial1	3	1	blindfold	counterclockwise	practice	Guided	1	0.5	0	19.66083	0.4359	-1.45	-0.8	0.802563847638901	-0.010482	0.00023134	0.010987
Trial1	3	1	blindfold	counterclockwise	practice	Guided	1	0.5	0	19.68083	0.4359	-1.45	-0.8	0.802563847638901	0.025579	0.0044629	-0.0049264
Trial1	3	1	blindfold	counterclockwise	practice	Guided	1	0.5	0	19.70084	0.4359	-1.45	-0.8	0.802563847638901	0.0049793	0.02562	-0.0010184
Trial1	3	1	blindfold	counterclockwise	practice	Guided	1	0.5	0	19.72084	0.4359	-1.45	-0.8	0.802563847638901	0.0023008	0.0086923	0.019656
Trial1	3	1	blindfold	counterclockwise	practice	Guided	1	0.5	0	19.74083	0.4359	-1.45	-0.8	0.802563847638901	0.026111	0.021386	-0.0035064
Trial1	3	1	blindfold	counterclockwise	practice	Guided	1	0.5	0	19.76083	0.43591	-1.45	-0.8	0.802563052686207	0.019096	-0.025166	-0.033414
Trial1	3	1	blindfold	counterclockwise	practice	Guided	1	0.5	0	19.78084	0.43591	-1.45	-0.8	0.802563052686207	0.0025631	0.017151	0.016033
Trial1	3	1	blindfold	counterclockwise	practice	Guided	1	0.5	0	19.80084	0.43591	-1.45	-0.8	0.802563052686207	-0.0047153	0.0086836	-0.0096845
Trial1	3	1	blindfold	counterclockwise	practice	Guided	1	0.5	0	19.82083	0.43591	-1.45	-0.8	0.802563052686207	0.017487	0.00021797	-0.0082673
Trial1	3	1	blindfold	counterclockwise	practice	Guided	1	0.5	0	19.84084	0.43591	-1.45	-0.8	0.802563052686207	-0.00081404	0.021377	0.013762
Trial1	3	1	blindfold	counterclockwise	practice	Guided	1	0.5	0	19.86084	0.43591	-1.45	-0.8	0.802563052686207	0.0030911	0.0086763	0.0037387
Trial1	3	1	blindfold	counterclockwise	practice	Guided	1	0.5	0	19.88083	0.43591	-1.45	-0.8	0.802563052686207	0.02583	-0.0040192	0.00068117
Trial1	3	1	blindfold	counterclockwise	practice	Guided	1	0.5	0	19.90083	0.43591	-1.45	-0.8	0.802563052686207	0.004695	0.017136	-0.0060624
Trial1	3	1	blindfold	counterclockwise	practice	Guided	1	0.5	0	19.92084	0.43591	-1.45	-0.8	0.802563052686207	0.0030854	-0.008258	0.0076451
Trial1	3	1	blindfold	counterclockwise	practice	Guided	1	0.5	0	19.94084	0.43591	-1.45	-0.8	0.802563052686207	0.010894	-0.0082603	0.024977
Trial1	3	1	blindfold	counterclockwise	practice	Guided	1	0.5	0	19.96083	0.43591	-1.45	-0.8	0.802563052686207	0.015869	-0.012495	0.016875
Trial1	3	1	blindfold	counterclockwise	practice	Guided	1	0.5	0	19.98083	0.43592	-1.45	-0.8	0.802562253097091	0.020041	0.00019951	0.00038906
Trial1	3	1	blindfold	counterclockwise	practice	Guided	1	0.5	0	20.00084	0.43592	-1.45	-0.8	0.802562253097091	0.019773	0.0086603	0.0087727
Trial1	3	1	blindfold	counterclockwise	practice	Guided	1	0.5	0	20.02083	0.43592	-1.45	-0.8	0.802562253097091	-0.030844	0.0086594	-0.022555
Trial1	3	1	blindfold	counterclockwise	practice	Guided	1	0.5	0	20.04083	0.43592	-1.45	-0.8	0.802562253097091	0.023248	0.00019529	-0.016094
Trial1	3	1	blindfold	counterclockwise	practice	Guided	1	0.5	0	20.06084	0.43592	-1.45	-0.8	0.802562253097091	-0.041872	-0.012507	0.012398
Trial1	3	1	blindfold	counterclockwise	practice	Guided	1	0.5	0	20.08084	0.43592	-1.45	-0.8	0.802562253097091	-0.01469	0.012882	-0.010259
Trial1	3	1	blindfold	counterclockwise	practice	Guided	1	0.5	0	20.10083	0.43592	-1.45	-0.8	0.802562253097091	-0.0011023	0.012881	0.012682
Trial1	3	1	blindfold	counterclockwise	practice	Guided	1	0.5	0	20.12083	0.43592	-1.45	-0.8	0.802562253097091	0.044642	0.00018431	-0.014957
Trial1	3	1	blindfold	counterclockwise	practice	Guided	1	0.5	0	20.14084	0.43592	-1.45	-0.8	0.802562253097091	-0.0078462	-0.0082798	-0.030935
Trial1	3	1	blindfold	counterclockwise	practice	Guided	1	0.5	0	20.16083	0.43592	-1.45	-0.8	0.802562253097091	-3.6909E-05	-0.0082862	-0.0136
Trial1	3	1	blindfold	counterclockwise	practice	Guided	1	0.5	0	20.18083	0.43592	-1.45	-0.8	0.802562253097091	-0.0089218	-0.016752	-0.014168
Trial1	3	1	blindfold	counterclockwise	practice	Guided	1	0.5	0	20.20084	0.43593	-1.45	-0.8	0.802561453632118	0.0033296	0.0086352	0.0034503
Trial1	3	1	blindfold	counterclockwise	practice	Guided	1	0.5	0	20.22084	0.43593	-1.45	-0.8	0.802561453632118	0.017986	0.0044013	0.0082099
Trial1	3	1	blindfold	counterclockwise	practice	Guided	1	0.5	0	20.24083	0.43593	-1.45	-0.8	0.802561453632118	-0.00084872	0.042487	-0.0010261
Trial1	3	1	blindfold	counterclockwise	practice	Guided	1	0.5	0	20.26083	0.43593	-1.45	-0.8	0.802561453632118	-0.028031	-0.0083003	0.0056563
Trial1	3	1	blindfold	counterclockwise	practice	Guided	1	0.5	0	20.28084	0.43593	-1.45	-0.8	0.802561453632118	-0.018613	0.0086257	-0.0021595
Trial1	3	1	blindfold	counterclockwise	practice	Guided	1	0.5	0	20.30084	0.43593	-1.45	-0.8	0.802561453632118	-0.0052902	0.0086239	-0.018074
Trial1	3	1	blindfold	counterclockwise	practice	Guided	1	0.5	0	20.32083	0.43593	-1.45	-0.8	0.802561453632118	0.0074988	-0.0083073	-0.010257
Trial1	3	1	blindfold	counterclockwise	practice	Guided	1	0.5	0	20.34084	0.43593	-1.45	-0.8	0.802561453632118	0.047734	-0.0083084	0.0062886
Trial1	3	1	blindfold	counterclockwise	practice	Guided	1	0.5	0	20.36084	0.43593	-1.45	-0.8	0.802561453632118	0.026598	0.0086158	-0.011896
Trial1	3	1	blindfold	counterclockwise	practice	Guided	1	0.5	0	20.38083	0.43593	-1.45	-0.8	0.802561453632118	0.031037	0.050932	-0.011612
Trial1	3	1	blindfold	counterclockwise	practice	Guided	1	0.5	0	20.40083	0.43593	-1.45	-0.8	0.802561453632118	0.0027839	0.0086123	0.011836
Trial1	3	1	blindfold	counterclockwise	practice	Guided	1	0.5	0	20.42084	0.43593	-1.45	-0.8	0.802561453632118	0.0072233	0.012842	0.012121
Trial1	3	1	blindfold	counterclockwise	practice	Guided	1	0.5	0	20.44084	0.43593	-1.45	-0.8	0.802561453632118	0.0010167	0.021305	-0.030361
Trial1	3	1	blindfold	counterclockwise	practice	Guided	1	0.5	0	20.46083	0.43593	-1.45	-0.8	0.802561453632118	0.025521	0.017065	0.0048729
Trial1	3	1	blindfold	counterclockwise	practice	Guided	1	0.5	0	20.48083	0.43593	-1.45	-0.8	0.802561453632118	0.0030492	-0.0083264	0.007644
Trial1	3	1	blindfold	counterclockwise	practice	Guided	1	0.5	0	20.50084	0.43593	-1.45	-0.8	0.802561453632118	-0.023865	0.0001348	0.010132
Trial1	3	1	blindfold	counterclockwise	practice	Guided	1	0.5	0	20.52083	0.43593	-1.45	-0.8	0.802561453632118	0.015837	-0.012561	0.016875
Trial1	3	1	blindfold	counterclockwise	practice	Guided	1	0.5	0	20.54083	0.43593	-1.45	-0.8	0.802561453632118	-0.0029985	0.021293	0.032507
Trial1	3	1	blindfold	counterclockwise	practice	Guided	1	0.5	0	20.56084	0.43593	-1.45	-0.8	0.802561453632118	-0.0063707	-0.0083329	0.015459
Trial1	3	1	blindfold	counterclockwise	practice	Guided	1	0.5	0	20.58084	0.43593	-1.45	-0.8	0.802561453632118	0.0069532	-0.008334	0.01631
Trial1	3	1	blindfold	counterclockwise	practice	Guided	1	0.5	0	20.60083	0.43593	-1.45	-0.8	0.802561453632118	0.027124	-0.0041037	-0.020278
Trial1	3	1	blindfold	counterclockwise	practice	Guided	1	0.5	0	20.62083	0.43593	-1.45	-0.8	0.802561453632118	-0.033019	0.00012587	0.013758
Trial1	3	1	blindfold	counterclockwise	practice	Guided	1	0.5	0	20.64084	0.43593	-1.45	-0.8	0.802561453632118	0.017438	-0.0083376	-0.0082707
Trial1	3	1	blindfold	counterclockwise	practice	Guided	1	0.5	0	20.66083	0.43594	-1.45	-0.8	0.802560656670095	-0.0011298	0.042437	0.0031693
Trial1	3	1	blindfold	counterclockwise	practice	Guided	1	0.5	0	20.68083	0.43594	-1.45	-0.8	0.802560656670095	-0.0047697	0.017045	-0.009688
Trial1	3	1	blindfold	counterclockwise	practice	Guided	1	0.5	0	20.70084	0.43594	-1.45	-0.8	0.802560656670095	0.0082861	0.025506	-0.0046482
Trial1	3	1	blindfold	counterclockwise	practice	Guided	1	0.5	0	20.72084	0.43594	-1.45	-0.8	0.802560656670095	0.018235	0.0043471	-0.020846
Trial1	3	1	blindfold	counterclockwise	practice	Guided	1	0.5	0	20.74083	0.43594	-1.45	-0.79995	0.802510867357355	-0.081447	0.017045	0.073793
Trial1	3	1	blindfold	counterclockwise	practice	Guided	1	0.5	0	20.76083	0.43578	-1.45	-0.79993	0.80250375229442	-0.149711	-0.025274	0.153871
Trial1	3	1	blindfold	counterclockwise	practice	Guided	1	0.5	0	20.78084	0.43554	-1.45	-0.7999099	0.802502969436842	-0.220976	-0.0083432	0.165767
Trial1	3	1	blindfold	counterclockwise	practice	Guided	1	0.5	0	20.80084	0.43509	-1.45001	-0.79992	0.802549222426881	-0.168149	0.0085873	0.177496
Trial1	3	1	blindfold	counterclockwise	practice	Guided	1	0.5	0	20.82083	0.4347	-1.45	-0.79993	0.802590901332452	-0.053344	0.021282	0.125873
Trial1	3	1	blindfold	counterclockwise	practice	Guided	1	0.5	0	20.84084	0.43422	-1.45	-0.79995	0.80264999751664	0.0033428	0.0043555	0.146568
Trial1	3	1	blindfold	counterclockwise	practice	Guided	1	0.5	0	20.86084	0.43338	-1.45002	-0.79997	0.802739231333399	-0.142827	-0.050635	0.06119
Trial1	3	1	blindfold	counterclockwise	practice	Guided	1	0.5	0	20.88083	0.43293	-1.45002	-0.79998	0.802786682291494	-0.159751	-0.0083083	0.047489
Trial1	3	1	blindfold	counterclockwise	practice	Guided	1	0.5	0	20.90083	0.43242	-1.45002	-0.79999	0.802839368598921	-0.0931	0.004395	0.053682
Trial1	3	1	blindfold	counterclockwise	practice	Guided	1	0.5	0	20.92084	0.43188	-1.45001	-0.79999	0.802885005601175	0.021122	0.017092	0.0084398
Trial1	3	1	blindfold	counterclockwise	practice	Guided	1	0.5	0	20.94084	0.43139	-1.44999	-0.8	0.802936646022337	0.097927	0.038246	-0.0077529
Trial1	3	1	blindfold	counterclockwise	practice	Guided	1	0.5	0	20.96083	0.43074	-1.44999	-0.80001	0.803002424216576	-0.056475	0.017082	-0.034335
Trial1	3	1	blindfold	counterclockwise	practice	Guided	1	0.5	0	20.98083	0.43042	-1.45	-0.8	0.80302011091632	-0.059624	-0.0083097	0.015972
Trial1	3	1	blindfold	counterclockwise	practice	Guided	1	0.5	0	21.00084	0.43009	-1.45	-0.79999	0.803038855923903	-0.054637	0.025543	0.0081449
Trial1	3	1	blindfold	counterclockwise	practice	Guided	1	0.5	0	21.02083	0.42975	-1.44999	-0.79999	0.803068525341541	0.042273	0.025537	0.026593
Trial1	3	1	blindfold	counterclockwise	practice	Guided	1	0.5	0	21.04083	0.42952	-1.45	-0.8	0.803098594546648	0.087982	0.00861	0.0084255
Trial1	3	1	blindfold	counterclockwise	practice	Guided	1	0.5	0	21.06084	0.42931	-1.45	-0.8	0.803117050275603	-0.038978	0.012837	-0.029017
Trial1	3	1	blindfold	counterclockwise	practice	Guided	1	0.5	0	21.08084	0.4292	-1.45	-0.8	0.803126742557379	-0.089128	-0.0083211	-0.011128
Trial1	3	1	blindfold	counterclockwise	practice	Guided	1	0.5	0	21.10083	0.42907	-1.45	-0.8	0.803138213006019	-0.039995	0.029761	-0.012247
Trial1	3	1	blindfold	counterclockwise	practice	Guided	1	0.5	0	21.12083	0.42894	-1.44999	-0.8	0.80314970433226	0.054053	0.01283	-0.018961
Trial1	3	1	blindfold	counterclockwise	practice	Guided	1	0.5	0	21.14084	0.42891	-1.45	-0.8	0.803152360156132	0.070213	-0.01256	0.0073042
Trial1	3	1	blindfold	counterclockwise	practice	Guided	1	0.5	0	21.16083	0.42895	-1.45	-0.8	0.803148818426073	-0.052568	0.017059	-0.025658
Trial1	3	1	blindfold	counterclockwise	practice	Guided	1	0.5	0	21.18083	0.42892	-1.45	-0.8	0.803151471241156	-0.057517	0.012827	-0.017552
Trial1	3	1	blindfold	counterclockwise	practice	Guided	1	0.5	0	21.20084	0.42888	-1.45	-0.79999	0.803145099580959	-0.042111	-0.021026	0.01458
Trial1	3	1	blindfold	counterclockwise	practice	Guided	1	0.5	0	21.22084	0.42884	-1.45002	-0.79999	0.803148644816116	-0.013649	-0.131031	0.065152
Trial1	3	1	blindfold	counterclockwise	practice	Guided	1	0.5	0	21.24083	0.42882	-1.45004	-0.79997	0.803130527873989	-0.056215	-0.088679	0.01205
Trial1	3	1	blindfold	counterclockwise	practice	Guided	1	0.5	0	21.26083	0.4287	-1.45005	-0.79996	0.803131137334382	-0.229112	-0.169023	0.089441
Trial1	3	1	blindfold	counterclockwise	practice	Guided	1	0.5	0	21.28084	0.42844	-1.45008	-0.79994	0.80313437270142	-0.17785	-0.190127	0.126297
Trial1	3	1	blindfold	counterclockwise	practice	Guided	1	0.5	0	21.30084	0.4281	-1.45009	-0.7999099	0.803134819595734	-0.154827	-0.160463	0.186617
Trial1	3	1	blindfold	counterclockwise	practice	Guided	1	0.5	0	21.32083	0.42771	-1.45009	-0.79988	0.803140027270464	-0.038816	-0.232349	0.256956
Trial1	3	1	blindfold	counterclockwise	practice	Guided	1	0.5	0	21.34084	0.42735	-1.45011	-0.79988	0.803172511704608	-0.015794	-0.215352	0.245979
Trial1	3	1	blindfold	counterclockwise	practice	Guided	1	0.5	0	21.36084	0.42683	-1.45009	-0.79989	0.803229683035962	-0.075291	-0.206797	0.199769
Trial1	3	1	blindfold	counterclockwise	practice	Guided	1	0.5	0	21.38083	0.42659	-1.45008	-0.7999099	0.803271408514015	-0.1006	-0.117884	0.177095
Trial1	3	1	blindfold	counterclockwise	practice	Guided	1	0.5	0	21.40083	0.42636	-1.45007	-0.7999	0.803282547108554	-0.022206	-0.10939	0.207191
Trial1	3	1	blindfold	counterclockwise	practice	Guided	1	0.5	0	21.42084	0.42618	-1.45007	-0.7999	0.80329906894946	0.031361	-0.13897	0.206271
Trial1	3	1	blindfold	counterclockwise	practice	Guided	1	0.5	0	21.44084	0.42609	-1.45007	-0.79989	0.803297433114605	-0.017233	-0.160089	0.198973
Trial1	3	1	blindfold	counterclockwise	practice	Guided	1	0.5	0	21.46083	0.42606	-1.45008	-0.79988	0.803290223854313	-0.151747	-0.202306	0.28302
Trial1	3	1	blindfold	counterclockwise	practice	Guided	1	0.5	0	21.48083	0.42601	-1.45009	-0.79987	0.803284795375193	-0.201867	-0.223409	0.300853
Trial1	3	1	blindfold	counterclockwise	practice	Guided	1	0.5	0	21.50084	0.42589	-1.4501	-0.79986	0.803285944390647	-0.227932	-0.227579	0.290728
Trial1	3	1	blindfold	counterclockwise	practice	Guided	1	0.5	0	21.52083	0.42569	-1.45012	-0.79985	0.803294453206363	-0.213237	-0.286754	0.270803
Trial1	3	1	blindfold	counterclockwise	practice	Guided	1	0.5	0	21.54083	0.42542	-1.45013	-0.79985	0.803319475802239	-0.110499	-0.303607	0.339974
Trial1	3	1	blindfold	counterclockwise	practice	Guided	1	0.5	0	21.56084	0.42486	-1.45016	-0.79987	0.803391538266201	-0.06443	-0.316119	0.24589
Trial1	3	1	blindfold	counterclockwise	practice	Guided	1	0.5	0	21.58084	0.42465	-1.45016	-0.79988	0.803421234036353	-0.102543	-0.332959	0.214001
Trial1	3	1	blindfold	counterclockwise	practice	Guided	1	0.5	0	21.60083	0.42447	-1.45018	-0.79988	0.803438136141251	-0.096493	-0.409027	0.227071
Trial1	3	1	blindfold	counterclockwise	practice	Guided	1	0.5	0	21.62083	0.42434	-1.45019	-0.79988	0.803450367453236	-0.10848	-0.434305	0.238752
Trial1	3	1	blindfold	counterclockwise	practice	Guided	1	0.5	0	21.64084	0.42423	-1.4502	-0.79987	0.803450708042343	-0.09328	-0.370721	0.281709
Trial1	3	1	blindfold	counterclockwise	practice	Guided	1	0.5	0	21.66083	0.42412	-1.45019	-0.79987	0.803461086358196	-0.112279	-0.370512	0.294142
Trial1	3	1	blindfold	counterclockwise	practice	Guided	1	0.5	0	21.68083	0.42411	-1.45019	-0.79987	0.803462032116599	-0.078286	-0.40426	0.328694
Trial1	3	1	blindfold	counterclockwise	practice	Guided	1	0.5	0	21.70084	0.42411	-1.4502	-0.79987	0.803462032116599	-0.033861	-0.501464	0.339745
Trial1	3	1	blindfold	counterclockwise	practice	Guided	1	0.5	0	21.72084	0.42411	-1.45021	-0.79987	0.803462032116599	-0.053975	-0.50561	0.320681
Trial1	3	1	blindfold	counterclockwise	practice	Guided	1	0.5	0	21.74083	0.42411	-1.45023	-0.79987	0.803462032116599	-0.076702	-0.581782	0.231747
Trial1	3	1	blindfold	counterclockwise	practice	Guided	1	0.5	0	21.76083	0.4241	-1.45028	-0.79987	0.80346297518338	-0.016588	-0.679114	0.197491
Trial1	3	1	blindfold	counterclockwise	practice	Guided	1	0.5	0	21.78084	0.4241	-1.4503	-0.79988	0.803473003322452	0.023374	-0.628332	0.126735
Trial1	3	1	blindfold	counterclockwise	practice	Guided	1	0.5	0	21.80084	0.4241	-1.4503	-0.79988	0.803473003322452	0.121607	-0.636796	0.197565
Trial1	3	1	blindfold	counterclockwise	practice	Guided	1	0.5	0	21.82083	0.4241	-1.4503	-0.79988	0.803473003322452	0.122897	-0.611405	0.235788
Trial1	3	1	blindfold	counterclockwise	practice	Guided	1	0.5	0	21.84084	0.42411	-1.4503	-0.79988	0.803472060267442	0.094399	-0.615637	0.275698
Trial1	3	1	blindfold	counterclockwise	practice	Guided	1	0.5	0	21.86084	0.4241	-1.4503	-0.79989	0.803482972124541	-0.151191	-0.514073	0.13829
Trial1	3	1	blindfold	counterclockwise	practice	Guided	1	0.5	0	21.88083	0.42409	-1.45028	-0.79989	0.803483918106404	-0.198423	-0.484402	0.181601
Trial1	3	1	blindfold	counterclockwise	practice	Guided	1	0.5	0	21.90083	0.42406	-1.45026	-0.79989	0.803486753977375	-0.201233	-0.463118	0.217893
Trial1	3	1	blindfold	counterclockwise	practice	Guided	1	0.5	0	21.92084	0.42401	-1.45024	-0.79988	0.803481510443099	-0.160168	-0.412218	0.213306
Trial1	3	1	blindfold	counterclockwise	practice	Guided	1	0.5	0	21.94084	0.42394	-1.45022	-0.79986	0.80346819708839	-0.163244	-0.4121	0.263535
Trial1	3	1	blindfold	counterclockwise	practice	Guided	1	0.5	0	21.96083	0.4238	-1.4502	-0.79985	0.803471492020131	-0.131001	-0.407652	0.320068
Trial1	3	1	blindfold	counterclockwise	practice	Guided	1	0.5	0	21.98083	0.42372	-1.4502	-0.79985	0.803479084867935	-0.157078	-0.399073	0.309944
Trial1	3	1	blindfold	counterclockwise	practice	Guided	1	0.5	0	22.00084	0.42365	-1.4502	-0.79985	0.803485734026108	-0.169052	-0.403194	0.303743
Trial1	3	1	blindfold	counterclockwise	practice	Guided	1	0.5	0	22.02083	0.42359	-1.4502	-0.79985	0.803491439734848	-0.151763	-0.432699	0.297483
Trial1	3	1	blindfold	counterclockwise	practice	Guided	1	0.5	0	22.04083	0.42354	-1.45021	-0.79985	0.803496194104935	-0.191433	-0.419887	0.290456
Trial1	3	1	blindfold	counterclockwise	practice	Guided	1	0.5	0	22.06084	0.42342	-1.45022	-0.79984	0.803497711906445	-0.209347	-0.512793	0.293655
Trial1	3	1	blindfold	counterclockwise	practice	Guided	1	0.5	0	22.08084	0.42332	-1.45025	-0.79984	0.80350725048461	-0.243497	-0.572038	0.341941
Trial1	3	1	blindfold	counterclockwise	practice	Guided	1	0.5	0	22.10083	0.42323	-1.45027	-0.79983	0.803505876842426	-0.207643	-0.555111	0.33986
Trial1	3	1	blindfold	counterclockwise	practice	Guided	1	0.5	0	22.12083	0.42315	-1.45028	-0.79983	0.803513523282234	-0.160551	-0.555111	0.372135
Trial1	3	1	blindfold	counterclockwise	practice	Guided	1	0.5	0	22.14084	0.42311	-1.45028	-0.79985	0.803537225388364	-0.141962	-0.495862	0.360562
Trial1	3	1	blindfold	counterclockwise	practice	Guided	1	0.5	0	22.16083	0.42305	-1.45022	-0.79987	0.803562846856594	-0.213232	-0.343303	0.217124
Trial1	3	1	blindfold	counterclockwise	practice	Guided	1	0.5	0	22.18083	0.4229	-1.45019	-0.79988	0.803587251126159	-0.236411	-0.385521	0.232452
Trial1	3	1	blindfold	counterclockwise	practice	Guided	1	0.5	0	22.20084	0.42268	-1.4502	-0.79989	0.803618353143345	-0.224574	-0.503893	0.258372
Trial1	3	1	blindfold	counterclockwise	practice	Guided	1	0.5	0	22.22084	0.42244	-1.45024	-0.7999	0.803651390404275	-0.121358	-0.520808	0.176336
Trial1	3	1	blindfold	counterclockwise	practice	Guided	1	0.5	0	22.24083	0.42224	-1.45026	-0.7999	0.803670714405729	-0.169653	-0.575822	0.187215
Trial1	3	1	blindfold	counterclockwise	practice	Guided	1	0.5	0	22.26083	0.42195	-1.45031	-0.7999099	0.803708735925406	-0.166924	-0.609676	0.194401
Trial1	3	1	blindfold	counterclockwise	practice	Guided	1	0.5	0	22.28084	0.42186	-1.45031	-0.79992	0.803727447461036	-0.203219	-0.601213	0.1332
Trial1	3	1	blindfold	counterclockwise	practice	Guided	1	0.5	0	22.30084	0.42177	-1.4503	-0.79993	0.803746228085935	-0.15353	-0.57159	0.130622
Trial1	3	1	blindfold	counterclockwise	practice	Guided	1	0.5	0	22.32083	0.42168	-1.45029	-0.79992	0.80374496798031	-0.168877	-0.601213	0.156286
Trial1	3	1	blindfold	counterclockwise	practice	Guided	1	0.5	0	22.34084	0.42162	-1.45029	-0.7999099	0.803740847299283	-0.148951	-0.605444	0.195342
Trial1	3	1	blindfold	counterclockwise	practice	Guided	1	0.5	0	22.36084	0.42153	-1.45031	-0.7999099	0.803749629292783	-0.260649	-0.639299	0.201232
Trial1	3	1	blindfold	counterclockwise	practice	Guided	1	0.5	0	22.38083	0.42145	-1.45031	-0.7999099	0.80375744550758	-0.215388	-0.609676	0.191074
Trial1	3	1	blindfold	counterclockwise	practice	Guided	1	0.5	0	22.40083	0.42133	-1.45031	-0.7999099	0.803769180248684	-0.214025	-0.592749	0.170065
Trial1	3	1	blindfold	counterclockwise	practice	Guided	1	0.5	0	22.42084	0.42122	-1.4503	-0.7999099	0.803779954138667	-0.134028	-0.57159	0.174947
Trial1	3	1	blindfold	counterclockwise	practice	Guided	1	0.5	0	22.44084	0.42116	-1.45029	-0.7999	0.803775930316226	-0.092682	-0.554663	0.227942
Trial1	3	1	blindfold	counterclockwise	practice	Guided	1	0.5	0	22.46083	0.42115	-1.45028	-0.7999	0.803776912580277	-0.129745	-0.537736	0.179257
Trial1	3	1	blindfold	counterclockwise	practice	Guided	1	0.5	0	22.48083	0.42114	-1.45028	-0.7999	0.803777892043921	-0.139623	-0.57159	0.195425
Trial1	3	1	blindfold	counterclockwise	practice	Guided	1	0.5	0	22.50084	0.42114	-1.45028	-0.7999	0.803777892043921	-0.146096	-0.584285	0.22863
Trial1	3	1	blindfold	counterclockwise	practice	Guided	1	0.5	0	22.52083	0.42114	-1.45029	-0.7999	0.803777892043921	-0.083624	-0.592749	0.212266
Trial1	3	1	blindfold	counterclockwise	practice	Guided	1	0.5	0	22.54083	0.42113	-1.45029	-0.7999099	0.803788780495041	-0.10715	-0.558895	0.176211
Trial1	3	1	blindfold	counterclockwise	practice	Guided	1	0.5	0	22.56084	0.42113	-1.45029	-0.7999099	0.803788780495041	-0.0045085	-0.567358	0.102521
Trial1	3	1	blindfold	counterclockwise	practice	Guided	1	0.5	0	22.58084	0.42113	-1.45029	-0.7999099	0.803788780495041	-0.030372	-0.605444	0.088275
Trial1	3	1	blindfold	counterclockwise	practice	Guided	1	0.5	0	22.60083	0.42113	-1.45029	-0.79992	0.803798745753582	-0.057008	-0.61814	0.091346
Trial1	3	1	blindfold	counterclockwise	practice	Guided	1	0.5	0	22.62083	0.42113	-1.45029	-0.79992	0.803798745753582	-0.069285	-0.588517	0.069537
Trial1	3	1	blindfold	counterclockwise	practice	Guided	1	0.5	0	22.64084	0.42112	-1.45029	-0.79992	0.803799728363622	-0.104494	-0.550431	0.134117
Trial1	3	1	blindfold	counterclockwise	practice	Guided	1	0.5	0	22.66083	0.42112	-1.45024	-0.7999099	0.803789763117263	-0.087118	-0.444421	0.286555
Trial1	3	1	blindfold	counterclockwise	practice	Guided	1	0.5	0	22.68083	0.42112	-1.45024	-0.7999099	0.803789763117263	-0.080325	-0.545929	0.256039
Trial1	3	1	blindfold	counterclockwise	practice	Guided	1	0.5	0	22.70084	0.42111	-1.45025	-0.7999	0.803780839946918	-0.115569	-0.533233	0.255146
Trial1	3	1	blindfold	counterclockwise	practice	Guided	1	0.5	0	22.72084	0.42111	-1.45026	-0.7999	0.803780839946918	-0.108984	-0.584015	0.280769
Trial1	3	1	blindfold	counterclockwise	practice	Guided	1	0.5	0	22.74083	0.4211	-1.45028	-0.79989	0.803771914000072	-0.097704	-0.681346	0.315046
Trial1	3	1	blindfold	counterclockwise	practice	Guided	1	0.5	0	22.76083	0.4211	-1.4503	-0.79989	0.803771914000072	0.023514	-0.567088	0.301314
Trial1	3	1	blindfold	counterclockwise	practice	Guided	1	0.5	0	22.78084	0.4211	-1.4503	-0.79989	0.803771914000072	0.062649	-0.490915	0.244738
Trial1	3	1	blindfold	counterclockwise	practice	Guided	1	0.5	0	22.80084	0.4211	-1.45028	-0.79988	0.803761948781637	0.023223	-0.482361	0.305354
Trial1	3	1	blindfold	counterclockwise	practice	Guided	1	0.5	0	22.82083	0.42111	-1.45026	-0.79988	0.803760968801406	0.010669	-0.516087	0.291877
Trial1	3	1	blindfold	counterclockwise	practice	Guided	1	0.5	0	22.84084	0.4211	-1.45026	-0.79988	0.803761948781637	-0.050987	-0.48212	0.27958
Trial1	3	1	blindfold	counterclockwise	practice	Guided	1	0.5	0	22.86084	0.4211	-1.45023	-0.79988	0.803761948781637	-0.032921	-0.405722	0.276327
Trial1	3	1	blindfold	counterclockwise	practice	Guided	1	0.5	0	22.88083	0.4211	-1.45022	-0.79988	0.803761948781637	-0.025831	-0.350595	0.280989
Trial1	3	1	blindfold	counterclockwise	practice	Guided	1	0.5	0	22.90083	0.42109	-1.45021	-0.79988	0.803762928884684	-0.0049478	-0.29972	0.248472
Trial1	3	1	blindfold	counterclockwise	practice	Guided	1	0.5	0	22.92084	0.42109	-1.45019	-0.79988	0.803762928884684	0.0002771	-0.312325	0.244481
Trial1	3	1	blindfold	counterclockwise	practice	Guided	1	0.5	0	22.94084	0.42109	-1.45019	-0.79988	0.803762928884684	-0.031326	-0.320699	0.250885
Trial1	3	1	blindfold	counterclockwise	practice	Guided	1	0.5	0	22.96083	0.42109	-1.45019	-0.79988	0.803762928884684	-0.019343	-0.409365	0.211582
Trial1	3	1	blindfold	counterclockwise	practice	Guided	1	0.5	0	22.98083	0.42109	-1.45019	-0.79988	0.803762928884684	0.038648	-0.38809	0.200318
Trial1	3	1	blindfold	counterclockwise	practice	Guided	1	0.5	0	23.00084	0.42109	-1.45019	-0.79988	0.803762928884684	0.072571	-0.366828	0.156073
Trial1	3	1	blindfold	counterclockwise	practice	Guided	1	0.5	0	23.02083	0.4211	-1.45019	-0.79989	0.803771914000072	0.045388	-0.370958	0.166409
Trial1	3	1	blindfold	counterclockwise	practice	Guided	1	0.5	0	23.04083	0.4211	-1.45019	-0.79988	0.803761948781637	0.086688	-0.307386	0.215753
Trial1	3	1	blindfold	counterclockwise	practice	Guided	1	0.5	0	23.06084	0.4211	-1.45017	-0.79988	0.803761948781637	0.0072893	-0.290296	0.265457
Trial1	3	1	blindfold	counterclockwise	practice	Guided	1	0.5	0	23.08084	0.4211	-1.45017	-0.79988	0.803761948781637	-0.046522	-0.24367	0.27886
Trial1	3	1	blindfold	counterclockwise	practice	Guided	1	0.5	0	23.10083	0.4211	-1.45016	-0.79987	0.803751924247638	-0.054315	-0.235137	0.329078
Trial1	3	1	blindfold	counterclockwise	practice	Guided	1	0.5	0	23.12083	0.4211	-1.45015	-0.79987	0.803751924247638	-0.04775	-0.247761	0.371175
Trial1	3	1	blindfold	counterclockwise	practice	Guided	1	0.5	0	23.14084	0.42109	-1.45015	-0.79987	0.80375290436291	-0.0049326	-0.277309	0.327433
Trial1	3	1	blindfold	counterclockwise	practice	Guided	1	0.5	0	23.16083	0.4211	-1.45015	-0.79986	0.803742018348373	0.012309	-0.289853	0.336735
Trial1	3	1	blindfold	counterclockwise	practice	Guided	1	0.5	0	23.18083	0.4211	-1.45015	-0.79986	0.803742018348373	0.00027647	-0.272847	0.314866
Trial1	3	1	blindfold	counterclockwise	practice	Guided	1	0.5	0	23.20084	0.4211	-1.45015	-0.79986	0.803742018348373	-0.017746	-0.264308	0.299741
Trial1	3	1	blindfold	counterclockwise	practice	Guided	1	0.5	0	23.22084	0.42109	-1.45014	-0.79986	0.803742998475724	-0.051153	-0.243074	0.353056
Trial1	3	1	blindfold	counterclockwise	practice	Guided	1	0.5	0	23.24083	0.42109	-1.45014	-0.79986	0.803742998475724	-0.076753	-0.213384	0.335101
Trial1	3	1	blindfold	counterclockwise	practice	Guided	1	0.5	0	23.26083	0.42109	-1.45014	-0.79985	0.803733033273048	-0.0041261	-0.242875	0.334825
Trial1	3	1	blindfold	counterclockwise	practice	Guided	1	0.5	0	23.28084	0.42109	-1.45014	-0.79985	0.803733033273048	0.035324	-0.247037	0.324895
Trial1	3	1	blindfold	counterclockwise	practice	Guided	1	0.5	0	23.30084	0.42109	-1.45014	-0.79985	0.803733033273048	0.054637	-0.293505	0.291
Trial1	3	1	blindfold	counterclockwise	practice	Guided	1	0.5	0	23.32083	0.42109	-1.45014	-0.79986	0.803742998475724	0.062684	-0.293424	0.242266
Trial1	3	1	blindfold	counterclockwise	practice	Guided	1	0.5	0	23.34084	0.4211	-1.45014	-0.79986	0.803742018348373	0.051151	-0.289111	0.212038
Trial1	3	1	blindfold	counterclockwise	practice	Guided	1	0.5	0	23.36084	0.4211	-1.45014	-0.79986	0.803742018348373	0.097386	-0.284715	0.256839
Trial1	3	1	blindfold	counterclockwise	practice	Guided	1	0.5	0	23.38083	0.4211	-1.45014	-0.79986	0.803742018348373	0.077788	-0.22117	0.285016
Trial1	3	1	blindfold	counterclockwise	practice	Guided	1	0.5	0	23.40083	0.4211	-1.45014	-0.79986	0.803742018348373	0.068623	-0.242266	0.288587
Trial1	3	1	blindfold	counterclockwise	practice	Guided	1	0.5	0	23.42084	0.42111	-1.45013	-0.79986	0.803741038343841	0.021611	-0.263356	0.327682
Trial1	3	1	blindfold	counterclockwise	practice	Guided	1	0.5	0	23.44084	0.42111	-1.45013	-0.79985	0.803731073116862	-0.011029	-0.292905	0.350825
Trial1	3	1	blindfold	counterclockwise	practice	Guided	1	0.5	0	23.46083	0.4211	-1.45013	-0.79985	0.803732053133544	-0.0065709	-0.195435	0.350907
Trial1	3	1	blindfold	counterclockwise	practice	Guided	1	0.5	0	23.48083	0.4211	-1.45013	-0.79985	0.803732053133544	-0.037655	-0.229226	0.348891
Trial1	3	1	blindfold	counterclockwise	practice	Guided	1	0.5	0	23.50084	0.4211	-1.45013	-0.79985	0.803732053133544	-0.046789	-0.250316	0.352439
Trial1	3	1	blindfold	counterclockwise	practice	Guided	1	0.5	0	23.52083	0.4211	-1.45013	-0.79985	0.803732053133544	-0.033201	-0.279864	0.348968
Trial1	3	1	blindfold	counterclockwise	practice	Guided	1	0.5	0	23.54083	0.4211	-1.45013	-0.79984	0.803722147236662	-0.056689	-0.275553	0.35835
Trial1	3	1	blindfold	counterclockwise	practice	Guided	1	0.5	0	23.56084	0.4211	-1.45013	-0.79984	0.803722147236662	-0.028467	-0.216156	0.344746
Trial1	3	1	blindfold	counterclockwise	practice	Guided	1	0.5	0	23.58084	0.4211	-1.45013	-0.79984	0.803722147236662	-0.0025951	-0.258408	0.358869
Trial1	3	1	blindfold	counterclockwise	practice	Guided	1	0.5	0	23.60083	0.4211	-1.45013	-0.79984	0.803722147236662	0.088552	-0.237184	0.324338
Trial1	3	1	blindfold	counterclockwise	practice	Guided	1	0.5	0	23.62083	0.4211	-1.45013	-0.79984	0.803722147236662	0.044894	-0.215967	0.311118
Trial1	3	1	blindfold	counterclockwise	practice	Guided	1	0.5	0	23.64084	0.4211	-1.45012	-0.79984	0.803722147236662	0.026343	-0.220145	0.322514
Trial1	3	1	blindfold	counterclockwise	practice	Guided	1	0.5	0	23.66083	0.42111	-1.45012	-0.79984	0.803721167207901	0.045637	-0.203104	0.298278
Trial1	3	1	blindfold	counterclockwise	practice	Guided	1	0.5	0	23.68083	0.42111	-1.45012	-0.79984	0.803721167207901	0.103873	-0.215743	0.293373
Trial1	3	1	blindfold	counterclockwise	practice	Guided	1	0.5	0	23.70084	0.42111	-1.45012	-0.79985	0.803731073116862	0.117687	-0.228378	0.285734
Trial1	3	1	blindfold	counterclockwise	practice	Guided	1	0.5	0	23.72084	0.42112	-1.45012	-0.79985	0.803730090298129	0.167285	-0.296014	0.276094
Trial1	3	1	blindfold	counterclockwise	practice	Guided	1	0.5	0	23.74083	0.42113	-1.45013	-0.79985	0.803729107602952	0.106365	-0.342478	0.251223
Trial1	3	1	blindfold	counterclockwise	practice	Guided	1	0.5	0	23.76083	0.42115	-1.45015	-0.79985	0.803727145507038	0.122521	-0.342287	0.277317
Trial1	3	1	blindfold	counterclockwise	practice	Guided	1	0.5	0	23.78084	0.42116	-1.45015	-0.79985	0.803726163182165	0.109169	-0.337962	0.280064
Trial1	3	1	blindfold	counterclockwise	practice	Guided	1	0.5	0	23.80084	0.42116	-1.45015	-0.79985	0.803726163182165	0.101286	-0.325171	0.259019
Trial1	3	1	blindfold	counterclockwise	practice	Guided	1	0.5	0	23.82083	0.42116	-1.45015	-0.79985	0.803726163182165	0.111209	-0.308138	0.314236
Trial1	3	1	blindfold	counterclockwise	practice	Guided	1	0.5	0	23.84084	0.42117	-1.45015	-0.79985	0.803725183903886	0.161072	-0.282684	0.322826
Trial1	3	1	blindfold	counterclockwise	practice	Guided	1	0.5	0	23.86084	0.42118	-1.45015	-0.79985	0.803724201825762	0.105338	-0.324835	0.263143
Trial1	3	1	blindfold	counterclockwise	practice	Guided	1	0.5	0	23.88083	0.42118	-1.45016	-0.79986	0.803734167137936	0.126431	-0.328976	0.223071
Trial1	3	1	blindfold	counterclockwise	practice	Guided	1	0.5	0	23.90083	0.4212	-1.45016	-0.79987	0.803742115240669	0.153555	-0.371196	0.202867
Trial1	3	1	blindfold	counterclockwise	practice	Guided	1	0.5	0	23.92084	0.42126	-1.45017	-0.79989	0.803756222972584	0.229524	-0.366861	0.199084
Trial1	3	1	blindfold	counterclockwise	practice	Guided	1	0.5	0	23.94084	0.42139	-1.45018	-0.7999	0.803753404406432	0.234675	-0.37945	0.186727
Trial1	3	1	blindfold	counterclockwise	practice	Guided	1	0.5	0	23.96083	0.42191	-1.45019	-0.7999099	0.803712620890731	0.259062	-0.379244	0.161486
Trial1	3	1	blindfold	counterclockwise	practice	Guided	1	0.5	0	23.98083	0.42231	-1.45018	-0.79992	0.803683820878973	0.266059	-0.357986	0.180149
Trial1	3	1	blindfold	counterclockwise	practice	Guided	1	0.5	0	24.00084	0.42279	-1.45017	-0.7999099	0.803627592791744	0.131188	-0.311343	0.218816
Trial1	3	1	blindfold	counterclockwise	practice	Guided	1	0.5	0	24.02083	0.42329	-1.45016	-0.7999	0.803569803444332	0.12434	-0.332413	0.234437
Trial1	3	1	blindfold	counterclockwise	practice	Guided	1	0.5	0	24.04083	0.42385	-1.45016	-0.79989	0.803506627706043	0.258808	-0.323855	0.221697
Trial1	3	1	blindfold	counterclockwise	practice	Guided	1	0.5	0	24.06084	0.42509	-1.45018	-0.79989	0.80339005726703	0.134832	-0.37443	0.197114
Trial1	3	1	blindfold	counterclockwise	practice	Guided	1	0.5	0	24.08084	0.42569	-1.4502	-0.79989	0.803334335786281	0.134524	-0.395474	0.210789
Trial1	3	1	blindfold	counterclockwise	practice	Guided	1	0.5	0	24.10083	0.42622	-1.4502	-0.79988	0.803275511426739	0.085368	-0.408059	0.210731
Trial1	3	1	blindfold	counterclockwise	practice	Guided	1	0.5	0	24.12083	0.42665	-1.4502	-0.79987	0.803226097797014	0.092381	-0.395257	0.240568
Trial1	3	1	blindfold	counterclockwise	practice	Guided	1	0.5	0	24.14084	0.42703	-1.45019	-0.79985	0.803171602506993	0.126034	-0.357073	0.272065
Trial1	3	1	blindfold	counterclockwise	practice	Guided	1	0.5	0	24.16083	0.42768	-1.45017	-0.79984	0.803102894170613	0.056444	-0.339958	0.31384
Trial1	3	1	blindfold	counterclockwise	practice	Guided	1	0.5	0	24.18083	0.4279	-1.45016	-0.79984	0.803083115513141	0.042835	-0.327175	0.317111
Trial1	3	1	blindfold	counterclockwise	practice	Guided	1	0.5	0	24.20084	0.42802	-1.45016	-0.79984	0.803072349673731	0.019564	-0.314396	0.332396
Trial1	3	1	blindfold	counterclockwise	practice	Guided	1	0.5	0	24.22084	0.42804	-1.45015	-0.79984	0.803070557541923	0.030537	-0.288924	0.299331
Trial1	3	1	blindfold	counterclockwise	practice	Guided	1	0.5	0	24.24083	0.42804	-1.45015	-0.79985	0.803080471476083	0.065788	-0.301543	0.305673
Trial1	3	1	blindfold	counterclockwise	practice	Guided	1	0.5	0	24.26083	0.42805	-1.45015	-0.79986	0.803089547582615	0.064742	-0.309839	0.179234
Trial1	3	1	blindfold	counterclockwise	practice	Guided	1	0.5	0	24.28084	0.42806	-1.45015	-0.79988	0.803108599830207	0.057409	-0.343606	0.153482
Trial1	3	1	blindfold	counterclockwise	practice	Guided	1	0.5	0	24.30084	0.42808	-1.45016	-0.7999	0.80312669610605	0.076982	-0.373123	0.129126
Trial1	3	1	blindfold	counterclockwise	practice	Guided	1	0.5	0	24.32083	0.42811	-1.45018	-0.7999099	0.803133923199793	0.130243	-0.415337	0.128519
Trial1	3	1	blindfold	counterclockwise	practice	Guided	1	0.5	0	24.34084	0.42815	-1.4502	-0.79993	0.803150350410229	0.161025	-0.440606	0.130991
Trial1	3	1	blindfold	counterclockwise	practice	Guided	1	0.5	0	24.36084	0.42828	-1.45022	-0.79994	0.803148645430285	0.168528	-0.436132	0.084541
Trial1	3	1	blindfold	counterclockwise	practice	Guided	1	0.5	0	24.38083	0.42836	-1.45021	-0.79995	0.803151480106216	0.14052	-0.381005	0.103802
Trial1	3	1	blindfold	counterclockwise	practice	Guided	1	0.5	0	24.40083	0.42845	-1.4502	-0.79994	0.803133483199376	0.109653	-0.376664	0.097636
Trial1	3	1	blindfold	counterclockwise	practice	Guided	1	0.5	0	24.42084	0.42852	-1.45019	-0.79993	0.803117335050444	0.066757	-0.351173	0.141203
Trial1	3	1	blindfold	counterclockwise	practice	Guided	1	0.5	0	24.44084	0.42856	-1.45018	-0.79992	0.80310374047804	0.07088	-0.321452	0.21716
Trial1	3	1	blindfold	counterclockwise	practice	Guided	1	0.5	0	24.46083	0.42857	-1.45017	-0.7999	0.803082966666969	0.096407	-0.283187	0.306991
Trial1	3	1	blindfold	counterclockwise	practice	Guided	1	0.5	0	24.48083	0.42858	-1.45016	-0.79988	0.803062184987	0.045951	-0.270413	0.32983
Trial1	3	1	blindfold	counterclockwise	practice	Guided	1	0.5	0	24.50084	0.42859	-1.45015	-0.79987	0.803051263865368	0.103404	-0.30419	0.336715
Trial1	3	1	blindfold	counterclockwise	practice	Guided	1	0.5	0	24.52083	0.4286	-1.45016	-0.79986	0.803040458933063	0.113804	-0.333725	0.383564
Trial1	3	1	blindfold	counterclockwise	practice	Guided	1	0.5	0	24.54083	0.42861	-1.45016	-0.79986	0.8030395713163	0.081929	-0.397102	0.344905
Trial1	3	1	blindfold	counterclockwise	practice	Guided	1	0.5	0	24.56084	0.42862	-1.45018	-0.79986	0.803038681173629	0.090769	-0.477274	0.322939
Trial1	3	1	blindfold	counterclockwise	practice	Guided	1	0.5	0	24.58084	0.42862	-1.4502	-0.79986	0.803038681173629	0.05443	-0.455991	0.333197
Trial1	3	1	blindfold	counterclockwise	practice	Guided	1	0.5	0	24.60083	0.42862	-1.4502	-0.79986	0.803038681173629	0.072963	-0.443171	0.321648
Trial1	3	1	blindfold	counterclockwise	practice	Guided	1	0.5	0	24.62083	0.42862	-1.4502	-0.79986	0.803038681173629	0.093599	-0.400739	0.276568
Trial1	3	1	blindfold	counterclockwise	practice	Guided	1	0.5	0	24.64084	0.42863	-1.4502	-0.79986	0.803037793803518	0.101405	-0.366782	0.293813
Trial1	3	1	blindfold	counterclockwise	practice	Guided	1	0.5	0	24.66083	0.42863	-1.4502	-0.79986	0.803037793803518	0.036328	-0.434265	0.26432
Trial1	3	1	blindfold	counterclockwise	practice	Guided	1	0.5	0	24.68083	0.42863	-1.4502	-0.79986	0.803037793803518	-0.026644	-0.472226	0.273476
Trial1	3	1	blindfold	counterclockwise	practice	Guided	1	0.5	0	24.70084	0.42863	-1.45021	-0.79986	0.803037793803518	-0.01174	-0.561054	0.248532
Trial1	3	1	blindfold	counterclockwise	practice	Guided	1	0.5	0	24.72084	0.42863	-1.45023	-0.79986	0.803037793803518	-0.050163	-0.55259	0.292335
Trial1	3	1	blindfold	counterclockwise	practice	Guided	1	0.5	0	24.74083	0.42863	-1.45024	-0.79986	0.803037793803518	-0.010711	-0.544127	0.303146
Trial1	3	1	blindfold	counterclockwise	practice	Guided	1	0.5	0	24.76083	0.42863	-1.45025	-0.79986	0.803037793803518	-0.008598	-0.510256	0.290397
Trial1	3	1	blindfold	counterclockwise	practice	Guided	1	0.5	0	24.78084	0.42863	-1.45025	-0.79986	0.803037793803518	2.4253E-05	-0.488989	0.274106
Trial1	3	1	blindfold	counterclockwise	practice	Guided	1	0.5	0	24.80084	0.42863	-1.45025	-0.79986	0.803037793803518	0.048349	-0.526986	0.297498
Trial1	3	1	blindfold	counterclockwise	practice	Guided	1	0.5	0	24.82083	0.42863	-1.45025	-0.79986	0.803037793803518	0.099031	-0.535449	0.259129
Trial1	3	1	blindfold	counterclockwise	practice	Guided	1	0.5	0	24.84084	0.42863	-1.45026	-0.79986	0.803037793803518	0.099004	-0.590463	0.259051
Trial1	3	1	blindfold	counterclockwise	practice	Guided	1	0.5	0	24.86084	0.42865	-1.45029	-0.79987	0.803045928744949	0.225645	-0.679331	0.228998
Trial1	3	1	blindfold	counterclockwise	practice	Guided	1	0.5	0	24.88083	0.42867	-1.45031	-0.79988	0.803054185612051	0.205223	-0.70049	0.198209
Trial1	3	1	blindfold	counterclockwise	practice	Guided	1	0.5	0	24.90083	0.42871	-1.45033	-0.79989	0.803060610825328	0.206211	-0.687794	0.181389
Trial1	3	1	blindfold	counterclockwise	practice	Guided	1	0.5	0	24.92084	0.42876	-1.45033	-0.79989	0.803056170344979	0.205094	-0.624317	0.198101
Trial1	3	1	blindfold	counterclockwise	practice	Guided	1	0.5	0	24.94084	0.42883	-1.45031	-0.79988	0.803039988917835	0.232441	-0.556608	0.258676
Trial1	3	1	blindfold	counterclockwise	practice	Guided	1	0.5	0	24.96083	0.42893	-1.45027	-0.79987	0.803021102675852	0.078181	-0.509981	0.29935
Trial1	3	1	blindfold	counterclockwise	practice	Guided	1	0.5	0	24.98083	0.42893	-1.45026	-0.79987	0.803021102675852	0.031906	-0.484486	0.325815
Trial1	3	1	blindfold	counterclockwise	practice	Guided	1	0.5	0	25.00084	0.42893	-1.45026	-0.79987	0.803021102675852	0.09825	-0.442043	0.334104
Trial1	3	1	blindfold	counterclockwise	practice	Guided	1	0.5	0	25.02083	0.42894	-1.45025	-0.79987	0.80302021650292	0.055138	-0.458844	0.310269
Trial1	3	1	blindfold	counterclockwise	practice	Guided	1	0.5	0	25.04083	0.42894	-1.45025	-0.79986	0.803010301577341	0.087524	-0.488345	0.291177
Trial1	3	1	blindfold	counterclockwise	practice	Guided	1	0.5	0	25.06084	0.42894	-1.45026	-0.79986	0.803010301577341	0.021387	-0.564501	0.278441
Trial1	3	1	blindfold	counterclockwise	practice	Guided	1	0.5	0	25.08084	0.42895	-1.45026	-0.79986	0.803009415517359	0.109921	-0.58566	0.288131
Trial1	3	1	blindfold	counterclockwise	practice	Guided	1	0.5	0	25.10083	0.42895	-1.45027	-0.79986	0.803009415517359	0.110946	-0.547574	0.271293
Trial1	3	1	blindfold	counterclockwise	practice	Guided	1	0.5	0	25.12083	0.42895	-1.45027	-0.79986	0.803009415517359	0.10463	-0.526415	0.30028
Trial1	3	1	blindfold	counterclockwise	practice	Guided	1	0.5	0	25.14084	0.42896	-1.45027	-0.79986	0.803008532217801	0.098618	-0.517914	0.253541
Trial1	3	1	blindfold	counterclockwise	practice	Guided	1	0.5	0	25.16083	0.42896	-1.45026	-0.79986	0.803008532217801	0.08077	-0.475363	0.323792
Trial1	3	1	blindfold	counterclockwise	practice	Guided	1	0.5	0	25.18083	0.42897	-1.45026	-0.79985	0.802997672076839	0.073152	-0.470999	0.373708
Trial1	3	1	blindfold	counterclockwise	practice	Guided	1	0.5	0	25.20084	0.42897	-1.45025	-0.79985	0.802997672076839	0.0049435	-0.458178	0.394563
Trial1	3	1	blindfold	counterclockwise	practice	Guided	1	0.5	0	25.22084	0.42897	-1.45025	-0.79984	0.802987757120413	-0.013615	-0.424207	0.405914
Trial1	3	1	blindfold	counterclockwise	practice	Guided	1	0.5	0	25.24083	0.42897	-1.45024	-0.79983	0.802977782793965	-0.0055191	-0.402934	0.418926
Trial1	3	1	blindfold	counterclockwise	practice	Guided	1	0.5	0	25.26083	0.42896	-1.45022	-0.79983	0.802978668639474	-0.032182	-0.428115	0.488545
Trial1	3	1	blindfold	counterclockwise	practice	Guided	1	0.5	0	25.28084	0.42896	-1.45021	-0.79981	0.802958720011516	-0.094608	-0.38146	0.488725
Trial1	3	1	blindfold	counterclockwise	practice	Guided	1	0.5	0	25.30084	0.42896	-1.45021	-0.79981	0.802958720011516	-0.086504	-0.360198	0.492313
Trial1	3	1	blindfold	counterclockwise	practice	Guided	1	0.5	0	25.32083	0.42895	-1.45021	-0.7998	0.802949688435171	-0.114937	-0.360095	0.457877
Trial1	3	1	blindfold	counterclockwise	practice	Guided	1	0.5	0	25.34084	0.42895	-1.4502	-0.7998	0.802949688435171	-0.132448	-0.423459	0.51088
Trial1	3	1	blindfold	counterclockwise	practice	Guided	1	0.5	0	25.36084	0.42894	-1.4502	-0.79979	0.802940600271501	-0.077528	-0.380929	0.502682
Trial1	3	1	blindfold	counterclockwise	practice	Guided	1	0.5	0	25.38083	0.42894	-1.4502	-0.79979	0.802940600271501	-0.043826	-0.334279	0.51692
Trial1	3	1	blindfold	counterclockwise	practice	Guided	1	0.5	0	25.40083	0.42894	-1.45019	-0.79979	0.802940600271501	-0.05059	-0.245332	0.499526
Trial1	3	1	blindfold	counterclockwise	practice	Guided	1	0.5	0	25.42084	0.42894	-1.45016	-0.79978	0.802930566612157	-0.039062	-0.181798	0.458053
Trial1	3	1	blindfold	counterclockwise	practice	Guided	1	0.5	0	25.44084	0.42894	-1.45014	-0.79979	0.802940600271501	-0.041647	-0.194439	0.428306
Trial1	3	1	blindfold	counterclockwise	practice	Guided	1	0.5	0	25.46083	0.42893	-1.45013	-0.79979	0.802941486532302	-0.04317	-0.223943	0.381684
Trial1	3	1	blindfold	counterclockwise	practice	Guided	1	0.5	0	25.48083	0.42893	-1.45013	-0.79979	0.802941486532302	-0.019149	-0.270419	0.405604
Trial1	3	1	blindfold	counterclockwise	practice	Guided	1	0.5	0	25.50084	0.42893	-1.45013	-0.79979	0.802941486532302	0.0017431	-0.291497	0.447401
Trial1	3	1	blindfold	counterclockwise	practice	Guided	1	0.5	0	25.52083	0.42893	-1.45013	-0.79978	0.802931452884033	-0.0084593	-0.304108	0.467676
Trial1	3	1	blindfold	counterclockwise	practice	Guided	1	0.5	0	25.54083	0.42893	-1.45014	-0.79978	0.802931452884033	0.026276	-0.325182	0.438769
Trial1	3	1	blindfold	counterclockwise	practice	Guided	1	0.5	0	25.56084	0.42893	-1.45014	-0.79978	0.802931452884033	0.030187	-0.312316	0.490808
Trial1	3	1	blindfold	counterclockwise	practice	Guided	1	0.5	0	25.58084	0.42893	-1.45014	-0.79977	0.802921537978136	0.026751	-0.27838	0.545275
Trial1	3	1	blindfold	counterclockwise	practice	Guided	1	0.5	0	25.60083	0.42893	-1.45014	-0.79976	0.80291156370252	-0.0075113	-0.235985	0.593622
Trial1	3	1	blindfold	counterclockwise	practice	Guided	1	0.5	0	25.62083	0.42894	-1.45014	-0.79974	0.802890788209113	0.040268	-0.235921	0.613457
Trial1	3	1	blindfold	counterclockwise	practice	Guided	1	0.5	0	25.64084	0.42894	-1.45013	-0.79972	0.802870839642698	0.039982	-0.189309	0.617647
Trial1	3	1	blindfold	counterclockwise	practice	Guided	1	0.5	0	25.66083	0.42894	-1.45013	-0.79971	0.80286092473168	-0.048114	-0.155352	0.671028
Trial1	3	1	blindfold	counterclockwise	practice	Guided	1	0.5	0	25.68083	0.42894	-1.45012	-0.79971	0.80286092473168	-0.072916	-0.18916	0.640012
Trial1	3	1	blindfold	counterclockwise	practice	Guided	1	0.5	0	25.70084	0.42893	-1.45012	-0.7997	0.802851836810677	-0.104784	-0.134099	0.650635
Trial1	3	1	blindfold	counterclockwise	practice	Guided	1	0.5	0	25.72084	0.42893	-1.45011	-0.7997	0.802851836810677	-0.092764	-0.150983	0.672431
Trial1	3	1	blindfold	counterclockwise	practice	Guided	1	0.5	0	25.74083	0.42893	-1.45011	-0.7996899	0.802841803171255	-0.060611	-0.155168	0.645322
Trial1	3	1	blindfold	counterclockwise	practice	Guided	1	0.5	0	25.76083	0.42893	-1.45011	-0.7996899	0.802841803171255	0.0041567	-0.269309	0.691145
Trial1	3	1	blindfold	counterclockwise	practice	Guided	1	0.5	0	25.78084	0.42892	-1.45011	-0.7996899	0.802842684388893	-0.004737	-0.32001	0.690587
Trial1	3	1	blindfold	counterclockwise	practice	Guided	1	0.5	0	25.80084	0.42893	-1.45012	-0.7996899	0.802841803171255	0.010717	-0.315688	0.58635
Trial1	3	1	blindfold	counterclockwise	practice	Guided	1	0.5	0	25.82083	0.42893	-1.45012	-0.7997	0.802851836810677	0.0094226	-0.33252	0.53577
Trial1	3	1	blindfold	counterclockwise	practice	Guided	1	0.5	0	25.84084	0.42893	-1.45013	-0.7997	0.802851836810677	-0.030036	-0.290114	0.52487
Trial1	3	1	blindfold	counterclockwise	practice	Guided	1	0.5	0	25.86084	0.42893	-1.45013	-0.7997	0.802851836810677	0.016941	-0.247643	0.557275
Trial1	3	1	blindfold	counterclockwise	practice	Guided	1	0.5	0	25.88083	0.42893	-1.45013	-0.7997	0.802851836810677	-0.020703	-0.222182	0.588577
Trial1	3	1	blindfold	counterclockwise	practice	Guided	1	0.5	0	25.90083	0.42893	-1.45013	-0.7997	0.802851836810677	-0.037674	-0.226347	0.574886
Trial1	3	1	blindfold	counterclockwise	practice	Guided	1	0.5	0	25.92084	0.42892	-1.45013	-0.7997	0.802852718017302	-0.085469	-0.260134	0.555049
Trial1	3	1	blindfold	counterclockwise	practice	Guided	1	0.5	0	25.94084	0.42892	-1.45013	-0.79971	0.80286269227611	-0.093283	-0.243137	0.537725
Trial1	3	1	blindfold	counterclockwise	practice	Guided	1	0.5	0	25.96083	0.42892	-1.45013	-0.79971	0.80286269227611	-0.040495	-0.213386	0.549455
Trial1	3	1	blindfold	counterclockwise	practice	Guided	1	0.5	0	25.98083	0.42892	-1.45013	-0.79971	0.80286269227611	-0.0025977	-0.230247	0.513961
Trial1	3	1	blindfold	counterclockwise	practice	Guided	1	0.5	0	26.00084	0.42892	-1.45013	-0.79971	0.80286269227611	0.013049	-0.280958	0.54861
Trial1	3	1	blindfold	counterclockwise	practice	Guided	1	0.5	0	26.02083	0.42892	-1.45013	-0.79971	0.80286269227611	-0.020909	-0.27665	0.521227
Trial1	3	1	blindfold	counterclockwise	practice	Guided	1	0.5	0	26.04083	0.42892	-1.45013	-0.79972	0.802872607165301	0.01514	-0.293501	0.515063
Trial1	3	1	blindfold	counterclockwise	practice	Guided	1	0.5	0	26.06084	0.42892	-1.45013	-0.79972	0.802872607165301	0.027645	-0.310255	0.528424
Trial1	3	1	blindfold	counterclockwise	practice	Guided	1	0.5	0	26.08084	0.42892	-1.45013	-0.79972	0.802872607165301	0.027887	-0.382099	0.524231
Trial1	3	1	blindfold	counterclockwise	practice	Guided	1	0.5	0	26.10083	0.42892	-1.45014	-0.79972	0.802872607165301	0.049809	-0.35238	0.529808
Trial1	3	1	blindfold	counterclockwise	practice	Guided	1	0.5	0	26.12083	0.42892	-1.45014	-0.79972	0.802872607165301	0.067289	-0.356509	0.535099
Trial1	3	1	blindfold	counterclockwise	practice	Guided	1	0.5	0	26.14084	0.42892	-1.45015	-0.79972	0.802872607165301	0.03645	-0.356408	0.528924
Trial1	3	1	blindfold	counterclockwise	practice	Guided	1	0.5	0	26.16083	0.42893	-1.45015	-0.79972	0.802871725980505	0.097268	-0.381592	0.553778
Trial1	3	1	blindfold	counterclockwise	practice	Guided	1	0.5	0	26.18083	0.42893	-1.45015	-0.79972	0.802871725980505	0.070336	-0.334945	0.556294
Trial1	3	1	blindfold	counterclockwise	practice	Guided	1	0.5	0	26.20084	0.42893	-1.45016	-0.7997299	0.802881640881545	-0.00466	-0.330619	0.543166
Trial1	3	1	blindfold	counterclockwise	practice	Guided	1	0.5	0	26.22084	0.42893	-1.45016	-0.7997299	0.802881640881545	0.041843	-0.313597	0.512417
Trial1	3	1	blindfold	counterclockwise	practice	Guided	1	0.5	0	26.24083	0.42893	-1.45016	-0.7997299	0.802881640881545	0.0063052	-0.313504	0.510172
Trial1	3	1	blindfold	counterclockwise	practice	Guided	1	0.5	0	26.26083	0.42893	-1.45016	-0.7997299	0.802881640881545	0.0094721	-0.31755	0.459672
Trial1	3	1	blindfold	counterclockwise	practice	Guided	1	0.5	0	26.28084	0.42893	-1.45016	-0.79974	0.802891674524898	-0.0082918	-0.330152	0.458433
Trial1	3	1	blindfold	counterclockwise	practice	Guided	1	0.5	0	26.30084	0.42893	-1.45016	-0.79974	0.802891674524898	-0.0043795	-0.325826	0.466965
Trial1	3	1	blindfold	counterclockwise	practice	Guided	1	0.5	0	26.32083	0.42893	-1.45016	-0.79974	0.802891674524898	0.014698	-0.313044	0.446995
Trial1	3	1	blindfold	counterclockwise	practice	Guided	1	0.5	0	26.34084	0.42893	-1.45016	-0.79974	0.802891674524898	-0.017717	-0.308726	0.465875
Trial1	3	1	blindfold	counterclockwise	practice	Guided	1	0.5	0	26.36084	0.42893	-1.45016	-0.79975	0.802901648798563	-0.00023855	-0.333942	0.470936
Trial1	3	1	blindfold	counterclockwise	practice	Guided	1	0.5	0	26.38083	0.42893	-1.45016	-0.79975	0.802901648798563	0.035021	-0.295765	0.47724
Trial1	3	1	blindfold	counterclockwise	practice	Guided	1	0.5	0	26.40083	0.42893	-1.45016	-0.79975	0.802901648798563	0.05041	-0.308381	0.515966
Trial1	3	1	blindfold	counterclockwise	practice	Guided	1	0.5	0	26.42084	0.42893	-1.45016	-0.79975	0.802901648798563	0.03365	-0.274446	0.569588
Trial1	3	1	blindfold	counterclockwise	practice	Guided	1	0.5	0	26.44084	0.42893	-1.45016	-0.79974	0.802891674524898	0.033636	-0.270135	0.569587
Trial1	3	1	blindfold	counterclockwise	practice	Guided	1	0.5	0	26.46083	0.42893	-1.45015	-0.79974	0.802891674524898	0.0059068	-0.274206	0.584678
Trial1	3	1	blindfold	counterclockwise	practice	Guided	1	0.5	0	26.48083	0.42893	-1.45015	-0.7997299	0.802881640881545	0.0045772	-0.286825	0.605636
Trial1	3	1	blindfold	counterclockwise	practice	Guided	1	0.5	0	26.50084	0.42893	-1.45015	-0.7997299	0.802881640881545	-0.0027794	-0.278285	0.651465
Trial1	3	1	blindfold	counterclockwise	practice	Guided	1	0.5	0	26.52083	0.42893	-1.45015	-0.7997299	0.802881640881545	-0.0053765	-0.223197	0.621843
Trial1	3	1	blindfold	counterclockwise	practice	Guided	1	0.5	0	26.54083	0.42893	-1.45015	-0.79972	0.802871725980505	-0.023937	-0.244291	0.633302
Trial1	3	1	blindfold	counterclockwise	practice	Guided	1	0.5	0	26.56084	0.42893	-1.45015	-0.79972	0.802871725980505	-0.033076	-0.294932	0.636936
Trial1	3	1	blindfold	counterclockwise	practice	Guided	1	0.5	0	26.58084	0.42893	-1.45014	-0.79971	0.802861811080433	-0.060773	-0.286393	0.652029
Trial1	3	1	blindfold	counterclockwise	practice	Guided	1	0.5	0	26.60083	0.42893	-1.45014	-0.79971	0.802861811080433	-0.032281	-0.282081	0.624361
Trial1	3	1	blindfold	counterclockwise	practice	Guided	1	0.5	0	26.62083	0.42893	-1.45014	-0.79971	0.802861811080433	0.032523	-0.282001	0.58635
Trial1	3	1	blindfold	counterclockwise	practice	Guided	1	0.5	0	26.64084	0.42893	-1.45014	-0.79971	0.802861811080433	-0.0035437	-0.290386	0.592501
Trial1	3	1	blindfold	counterclockwise	practice	Guided	1	0.5	0	26.66083	0.42893	-1.45015	-0.79971	0.802861811080433	0.027767	-0.315608	0.59026
Trial1	3	1	blindfold	counterclockwise	practice	Guided	1	0.5	0	26.68083	0.42893	-1.45015	-0.79971	0.802861811080433	0.042918	-0.30706	0.561753
Trial1	3	1	blindfold	counterclockwise	practice	Guided	1	0.5	0	26.70084	0.42893	-1.45015	-0.79971	0.802861811080433	0.100628	-0.328132	0.565379
Trial1	3	1	blindfold	counterclockwise	practice	Guided	1	0.5	0	26.72084	0.42893	-1.45015	-0.79971	0.802861811080433	2.6959E-07	-0.294193	0.607022
Trial1	3	1	blindfold	counterclockwise	practice	Guided	1	0.5	0	26.74083	0.42893	-1.45015	-0.79971	0.802861811080433	0.032917	-0.319498	0.577958
Trial1	3	1	blindfold	counterclockwise	practice	Guided	1	0.5	0	26.76083	0.42893	-1.45015	-0.79971	0.802861811080433	0.04515	-0.306632	0.59556
Trial1	3	1	blindfold	counterclockwise	practice	Guided	1	0.5	0	26.78084	0.42894	-1.45015	-0.79971	0.80286092473168	0.017962	-0.302321	0.602268
Trial1	3	1	blindfold	counterclockwise	practice	Guided	1	0.5	0	26.80084	0.42894	-1.45015	-0.79971	0.80286092473168	0.0040947	-0.251463	0.609814
Trial1	3	1	blindfold	counterclockwise	practice	Guided	1	0.5	0	26.82083	0.42894	-1.45015	-0.79971	0.80286092473168	0.04695	-0.209076	0.566216
Trial1	3	1	blindfold	counterclockwise	practice	Guided	1	0.5	0	26.84084	0.42894	-1.45014	-0.79971	0.80286092473168	0.045612	-0.272484	0.587173
Trial1	3	1	blindfold	counterclockwise	practice	Guided	1	0.5	0	26.86084	0.42894	-1.45015	-0.79971	0.80286092473168	0.040337	-0.327318	0.599466
Trial1	3	1	blindfold	counterclockwise	practice	Guided	1	0.5	0	26.88083	0.42894	-1.45015	-0.7997	0.802850950450912	0.036134	-0.322993	0.594993
Trial1	3	1	blindfold	counterclockwise	practice	Guided	1	0.5	0	26.90083	0.42894	-1.45015	-0.7997	0.802850950450912	0.042887	-0.339828	0.629084
Trial1	3	1	blindfold	counterclockwise	practice	Guided	1	0.5	0	26.92084	0.42894	-1.45015	-0.7997	0.802850950450912	0.0204	-0.297426	0.631879
Trial1	3	1	blindfold	counterclockwise	practice	Guided	1	0.5	0	26.94084	0.42894	-1.45015	-0.7997	0.802850950450912	0.016203	-0.276184	0.627407
Trial1	3	1	blindfold	counterclockwise	practice	Guided	1	0.5	0	26.96083	0.42894	-1.45015	-0.7997	0.802850950450912	0.016953	-0.259108	0.61483
Trial1	3	1	blindfold	counterclockwise	practice	Guided	1	0.5	0	26.98083	0.42894	-1.45015	-0.7997	0.802850950450912	0.03628	-0.263271	0.590795
Trial1	3	1	blindfold	counterclockwise	practice	Guided	1	0.5	0	27.00084	0.42894	-1.45014	-0.7997	0.802850950450912	0.02765	-0.284356	0.586044
Trial1	3	1	blindfold	counterclockwise	practice	Guided	1	0.5	0	27.02083	0.42894	-1.45014	-0.7997	0.802850950450912	0.045925	-0.305437	0.578775
Trial1	3	1	blindfold	counterclockwise	practice	Guided	1	0.5	0	27.04083	0.42895	-1.45014	-0.7997	0.802850064215064	0.081955	-0.26727	0.57793
Trial1	3	1	blindfold	counterclockwise	practice	Guided	1	0.5	0	27.06084	0.42895	-1.45014	-0.7997	0.802850064215064	0.042445	-0.326353	0.561724
Trial1	3	1	blindfold	counterclockwise	practice	Guided	1	0.5	0	27.08084	0.42895	-1.45015	-0.7997	0.802850064215064	0.079752	-0.326261	0.60615
Trial1	3	1	blindfold	counterclockwise	practice	Guided	1	0.5	0	27.10083	0.42895	-1.45015	-0.7997	0.802850064215064	0.048899	-0.33887	0.600004
Trial1	3	1	blindfold	counterclockwise	practice	Guided	1	0.5	0	27.12083	0.42895	-1.45015	-0.7997	0.802850064215064	0.030313	-0.317618	0.611461
Trial1	3	1	blindfold	counterclockwise	practice	Guided	1	0.5	0	27.14084	0.42896	-1.45015	-0.7997	0.802849180740187	0.0070383	-0.313296	0.626832
Trial1	3	1	blindfold	counterclockwise	practice	Guided	1	0.5	0	27.16083	0.42895	-1.45015	-0.7996899	0.802840030553489	-0.010251	-0.304661	0.68887
Trial1	3	1	blindfold	counterclockwise	practice	Guided	1	0.5	0	27.18083	0.42895	-1.45015	-0.7996899	0.802840030553489	-0.035064	-0.308811	0.657853
Trial1	3	1	blindfold	counterclockwise	practice	Guided	1	0.5	0	27.20084	0.42895	-1.45015	-0.7996899	0.802840030553489	-0.0092211	-0.279105	0.672101
Trial1	3	1	blindfold	counterclockwise	practice	Guided	1	0.5	0	27.22084	0.42895	-1.45015	-0.7996899	0.802840030553489	-0.0097179	-0.321341	0.608946
Trial1	3	1	blindfold	counterclockwise	practice	Guided	1	0.5	0	27.24083	0.42895	-1.45015	-0.7997	0.802850064215064	-0.033994	-0.300097	0.569546
Trial1	3	1	blindfold	counterclockwise	practice	Guided	1	0.5	0	27.26083	0.42895	-1.45015	-0.7997	0.802850064215064	-0.02349	-0.278777	0.473378
Trial1	3	1	blindfold	counterclockwise	practice	Guided	1	0.5	0	27.28084	0.42895	-1.45015	-0.79971	0.802860038506842	-0.020636	-0.346407	0.485556
Trial1	3	1	blindfold	counterclockwise	practice	Guided	1	0.5	0	27.30084	0.42895	-1.45015	-0.7997299	0.802879868351733	0.067691	-0.380162	0.440984
Trial1	3	1	blindfold	counterclockwise	practice	Guided	1	0.5	0	27.32083	0.42896	-1.45016	-0.79974	0.802889018586197	0.064029	-0.44776	0.428013
Trial1	3	1	blindfold	counterclockwise	practice	Guided	1	0.5	0	27.34084	0.42896	-1.45018	-0.79975	0.802898992892856	0.024834	-0.498412	0.412813
Trial1	3	1	blindfold	counterclockwise	practice	Guided	1	0.5	0	27.36084	0.42896	-1.45021	-0.79975	0.802898992892856	0.028437	-0.447424	0.496957
Trial1	3	1	blindfold	counterclockwise	practice	Guided	1	0.5	0	27.38083	0.42896	-1.45021	-0.79975	0.802898992892856	0.010136	-0.421915	0.504129
Trial1	3	1	blindfold	counterclockwise	practice	Guided	1	0.5	0	27.40083	0.42896	-1.45021	-0.79974	0.802889018586197	0.012719	-0.371028	0.533738
Trial1	3	1	blindfold	counterclockwise	practice	Guided	1	0.5	0	27.42084	0.42896	-1.4502	-0.79974	0.802889018586197	-0.036668	-0.332846	0.539051
Trial1	3	1	blindfold	counterclockwise	practice	Guided	1	0.5	0	27.44084	0.42896	-1.4502	-0.79974	0.802889018586197	-0.024927	-0.328521	0.556655
Trial1	3	1	blindfold	counterclockwise	practice	Guided	1	0.5	0	27.46083	0.42896	-1.45019	-0.7997299	0.802878984909652	-0.0029914	-0.332574	0.570625
Trial1	3	1	blindfold	counterclockwise	practice	Guided	1	0.5	0	27.48083	0.42896	-1.45019	-0.7997299	0.802878984909652	0.0050891	-0.387482	0.583757
Trial1	3	1	blindfold	counterclockwise	practice	Guided	1	0.5	0	27.50084	0.42896	-1.45019	-0.7997299	0.802878984909652	0.034612	-0.416998	0.539322
Trial1	3	1	blindfold	counterclockwise	practice	Guided	1	0.5	0	27.52083	0.42896	-1.45019	-0.7997299	0.802878984909652	0.0338	-0.433809	0.551895
Trial1	3	1	blindfold	counterclockwise	practice	Guided	1	0.5	0	27.54083	0.42896	-1.4502	-0.7997299	0.802878984909652	0.054144	-0.429455	0.582632
Trial1	3	1	blindfold	counterclockwise	practice	Guided	1	0.5	0	27.56084	0.42896	-1.4502	-0.7997299	0.802878984909652	-0.043838	-0.408059	0.580683
Trial1	3	1	blindfold	counterclockwise	practice	Guided	1	0.5	0	27.58084	0.42896	-1.4502	-0.79972	0.802869069975813	-0.064231	-0.399483	0.621485
Trial1	3	1	blindfold	counterclockwise	practice	Guided	1	0.5	0	27.60083	0.42896	-1.4502	-0.79972	0.802869069975813	-0.050103	-0.407834	0.609748
Trial1	3	1	blindfold	counterclockwise	practice	Guided	1	0.5	0	27.62083	0.42896	-1.4502	-0.79972	0.802869069975813	-0.097897	-0.369642	0.589912
Trial1	3	1	blindfold	counterclockwise	practice	Guided	1	0.5	0	27.64084	0.42896	-1.4502	-0.79972	0.802869069975813	-0.04302	-0.373764	0.550506
Trial1	3	1	blindfold	counterclockwise	practice	Guided	1	0.5	0	27.66083	0.42896	-1.4502	-0.7997299	0.802878984909652	0.033554	-0.500484	0.484446
Trial1	3	1	blindfold	counterclockwise	practice	Guided	1	0.5	0	27.68083	0.42896	-1.45021	-0.7997299	0.802878984909652	0.072231	-0.513159	0.43625
Trial1	3	1	blindfold	counterclockwise	practice	Guided	1	0.5	0	27.70084	0.42896	-1.45022	-0.79974	0.802889018586197	0.019187	-0.555477	0.428588
Trial1	3	1	blindfold	counterclockwise	practice	Guided	1	0.5	0	27.72084	0.42896	-1.45023	-0.79974	0.802889018586197	0.044014	-0.491996	0.387951
Trial1	3	1	blindfold	counterclockwise	practice	Guided	1	0.5	0	27.74083	0.42896	-1.45023	-0.79975	0.802898992892856	-0.011125	-0.479241	0.412437
Trial1	3	1	blindfold	counterclockwise	practice	Guided	1	0.5	0	27.76083	0.42896	-1.45023	-0.79975	0.802898992892856	-0.050061	-0.352063	0.465849
Trial1	3	1	blindfold	counterclockwise	practice	Guided	1	0.5	0	27.78084	0.42896	-1.45022	-0.79975	0.802898992892856	-0.038562	-0.322342	0.495913
Trial1	3	1	blindfold	counterclockwise	practice	Guided	1	0.5	0	27.80084	0.42896	-1.45022	-0.79975	0.802898992892856	-0.092897	-0.330709	0.493887
Trial1	3	1	blindfold	counterclockwise	practice	Guided	1	0.5	0	27.82083	0.42895	-1.45021	-0.79975	0.802899876312922	-0.05031	-0.368694	0.541348
Trial1	3	1	blindfold	counterclockwise	practice	Guided	1	0.5	0	27.84084	0.42895	-1.45021	-0.79975	0.802899876312922	-0.044542	-0.419369	0.495515
Trial1	3	1	blindfold	counterclockwise	practice	Guided	1	0.5	0	27.86084	0.42895	-1.45021	-0.79975	0.802899876312922	-0.041623	-0.482599	0.474524
Trial1	3	1	blindfold	counterclockwise	practice	Guided	1	0.5	0	27.88083	0.42895	-1.45021	-0.79975	0.802899876312922	-0.049472	-0.469773	0.528735
Trial1	3	1	blindfold	counterclockwise	practice	Guided	1	0.5	0	27.90083	0.42895	-1.45021	-0.79974	0.802889902017238	-0.05861	-0.473875	0.549136
Trial1	3	1	blindfold	counterclockwise	practice	Guided	1	0.5	0	27.92084	0.42894	-1.45022	-0.79974	0.802890788209113	-0.042416	-0.473748	0.558636
Trial1	3	1	blindfold	counterclockwise	practice	Guided	1	0.5	0	27.94084	0.42894	-1.45022	-0.79974	0.802890788209113	-0.116099	-0.448234	0.59609
Trial1	3	1	blindfold	counterclockwise	practice	Guided	1	0.5	0	27.96083	0.42894	-1.45022	-0.79974	0.802890788209113	-0.033245	-0.422599	0.555004
Trial1	3	1	blindfold	counterclockwise	practice	Guided	1	0.5	0	27.98083	0.42894	-1.45022	-0.7997299	0.802880754554683	-0.044493	-0.456327	0.580434
Trial1	3	1	blindfold	counterclockwise	practice	Guided	1	0.5	0	28.00084	0.42894	-1.45022	-0.7997299	0.802880754554683	-0.062524	-0.477357	0.595247
Trial1	3	1	blindfold	counterclockwise	practice	Guided	1	0.5	0	28.02083	0.42894	-1.45022	-0.7997299	0.802880754554683	-0.034294	-0.481465	0.572051
Trial1	3	1	blindfold	counterclockwise	practice	Guided	1	0.5	0	28.04083	0.42894	-1.45022	-0.7997299	0.802880754554683	-0.021228	-0.468672	0.576801
Trial1	3	1	blindfold	counterclockwise	practice	Guided	1	0.5	0	28.06084	0.42893	-1.45022	-0.7997299	0.802881640881545	-0.072935	-0.426099	0.548302
Trial1	3	1	blindfold	counterclockwise	practice	Guided	1	0.5	0	28.08084	0.42893	-1.45022	-0.7997299	0.802881640881545	-0.057527	-0.447136	0.587145
Trial1	3	1	blindfold	counterclockwise	practice	Guided	1	0.5	0	28.10083	0.42893	-1.45022	-0.7997299	0.802881640881545	-0.08623	-0.421625	0.5606
Trial1	3	1	blindfold	counterclockwise	practice	Guided	1	0.5	0	28.12083	0.42893	-1.45022	-0.7997299	0.802881640881545	-0.155461	-0.472279	0.5852
Trial1	3	1	blindfold	counterclockwise	practice	Guided	1	0.5	0	28.14084	0.42892	-1.45022	-0.79972	0.802872607165301	-0.068691	-0.434073	0.552777
Trial1	3	1	blindfold	counterclockwise	practice	Guided	1	0.5	0	28.16083	0.42892	-1.45022	-0.79972	0.802872607165301	-0.101065	-0.446524	0.571785
Trial1	3	1	blindfold	counterclockwise	practice	Guided	1	0.5	0	28.18083	0.42892	-1.45022	-0.79972	0.802872607165301	-0.120889	-0.446399	0.526792
Trial1	3	1	blindfold	counterclockwise	practice	Guided	1	0.5	0	28.20084	0.42892	-1.45022	-0.7997299	0.802882522055458	-0.057907	-0.463202	0.523997
Trial1	3	1	blindfold	counterclockwise	practice	Guided	1	0.5	0	28.22084	0.42891	-1.45022	-0.7997299	0.802883411268202	-0.134973	-0.450383	0.56173
Trial1	3	1	blindfold	counterclockwise	practice	Guided	1	0.5	0	28.24083	0.42891	-1.45022	-0.79972	0.802873496389026	-0.126862	-0.395252	0.557539
Trial1	3	1	blindfold	counterclockwise	practice	Guided	1	0.5	0	28.26083	0.42891	-1.45022	-0.79972	0.802873496389026	-0.119255	-0.378096	0.579058
Trial1	3	1	blindfold	counterclockwise	practice	Guided	1	0.5	0	28.28084	0.4289	-1.45022	-0.79972	0.802874380459002	-0.085286	-0.394915	0.606442
Trial1	3	1	blindfold	counterclockwise	practice	Guided	1	0.5	0	28.30084	0.4289	-1.45022	-0.79972	0.802874380459002	-0.098855	-0.415961	0.604769
Trial1	3	1	blindfold	counterclockwise	practice	Guided	1	0.5	0	28.32083	0.4289	-1.45022	-0.79971	0.802864465591711	-0.104591	-0.437005	0.630479
Trial1	3	1	blindfold	counterclockwise	practice	Guided	1	0.5	0	28.34084	0.42889	-1.45022	-0.79971	0.802865352435381	-0.122331	-0.436885	0.629365
Trial1	3	1	blindfold	counterclockwise	practice	Guided	1	0.5	0	28.36084	0.42889	-1.45022	-0.79971	0.802865352435381	-0.140056	-0.432401	0.634396
Trial1	3	1	blindfold	counterclockwise	practice	Guided	1	0.5	0	28.38083	0.42889	-1.45022	-0.79971	0.802865352435381	-0.097467	-0.457661	0.660106
Trial1	3	1	blindfold	counterclockwise	practice	Guided	1	0.5	0	28.40083	0.42888	-1.45022	-0.7997	0.802856262548222	-0.078896	-0.470246	0.648927
Trial1	3	1	blindfold	counterclockwise	practice	Guided	1	0.5	0	28.42084	0.42888	-1.45022	-0.7997	0.802856262548222	-0.084377	-0.474353	0.634957
Trial1	3	1	blindfold	counterclockwise	practice	Guided	1	0.5	0	28.44084	0.42888	-1.45022	-0.7996899	0.802846228964111	-0.139232	-0.491149	0.687219
Trial1	3	1	blindfold	counterclockwise	practice	Guided	1	0.5	0	28.46083	0.42887	-1.45022	-0.7996899	0.802847116077344	-0.103888	-0.461274	0.622107
Trial1	3	1	blindfold	counterclockwise	practice	Guided	1	0.5	0	28.48083	0.42887	-1.45023	-0.7996899	0.802847116077344	-0.070715	-0.478075	0.662065
Trial1	3	1	blindfold	counterclockwise	practice	Guided	1	0.5	0	28.50084	0.42887	-1.45023	-0.7996899	0.802847116077344	-0.074361	-0.57113	0.650049
Trial1	3	1	blindfold	counterclockwise	practice	Guided	1	0.5	0	28.52083	0.42887	-1.45024	-0.7996899	0.802847116077344	-0.089227	-0.579594	0.601986
Trial1	3	1	blindfold	counterclockwise	practice	Guided	1	0.5	0	28.54083	0.42887	-1.45025	-0.7996899	0.802847116077344	-0.11481	-0.61768	0.593046
Trial1	3	1	blindfold	counterclockwise	practice	Guided	1	0.5	0	28.56084	0.42886	-1.45027	-0.7996899	0.802848000673722	-0.092346	-0.566898	0.65229
Trial1	3	1	blindfold	counterclockwise	practice	Guided	1	0.5	0	28.58084	0.42886	-1.45027	-0.7996899	0.802848000673722	-0.071176	-0.52458	0.674924
Trial1	3	1	blindfold	counterclockwise	practice	Guided	1	0.5	0	28.60083	0.42885	-1.45027	-0.79968	0.802838970583588	-0.118989	-0.494953	0.722157
Trial1	3	1	blindfold	counterclockwise	practice	Guided	1	0.5	0	28.62083	0.42885	-1.45027	-0.79968	0.802838970583588	-0.179599	-0.524559	0.764641
Trial1	3	1	blindfold	counterclockwise	practice	Guided	1	0.5	0	28.64084	0.42885	-1.45027	-0.79967	0.802828996404758	-0.168054	-0.503372	0.73083
Trial1	3	1	blindfold	counterclockwise	practice	Guided	1	0.5	0	28.66083	0.42882	-1.45026	-0.79966	0.802821744520325	-0.213168	-0.456657	0.733074
Trial1	3	1	blindfold	counterclockwise	practice	Guided	1	0.5	0	28.68083	0.4288	-1.45025	-0.79965	0.802813543657283	-0.21681	-0.426911	0.791761
Trial1	3	1	blindfold	counterclockwise	practice	Guided	1	0.5	0	28.70084	0.42878	-1.45024	-0.7996399	0.802805283963858	-0.18907	-0.401404	0.776671
Trial1	3	1	blindfold	counterclockwise	practice	Guided	1	0.5	0	28.72084	0.42877	-1.45023	-0.7996399	0.802806169725616	-0.135742	-0.363206	0.780022
Trial1	3	1	blindfold	counterclockwise	practice	Guided	1	0.5	0	28.74083	0.42877	-1.45023	-0.7996399	0.802806169725616	-0.144081	-0.341947	0.771081
Trial1	3	1	blindfold	counterclockwise	practice	Guided	1	0.5	0	28.76083	0.42876	-1.45022	-0.79965	0.802817089056785	-0.076079	-0.388287	0.682771
Trial1	3	1	blindfold	counterclockwise	practice	Guided	1	0.5	0	28.78084	0.42876	-1.45022	-0.79965	0.802817089056785	-0.056203	-0.417798	0.650353
Trial1	3	1	blindfold	counterclockwise	practice	Guided	1	0.5	0	28.80084	0.42876	-1.45022	-0.79965	0.802817089056785	-0.038174	-0.417677	0.647277
Trial1	3	1	blindfold	counterclockwise	practice	Guided	1	0.5	0	28.82083	0.42876	-1.45022	-0.79965	0.802817089056785	-0.064031	-0.430255	0.633028
Trial1	3	1	blindfold	counterclockwise	practice	Guided	1	0.5	0	28.84084	0.42876	-1.45022	-0.79966	0.802827063134496	-0.068737	-0.38782	0.636941
Trial1	3	1	blindfold	counterclockwise	practice	Guided	1	0.5	0	28.86084	0.42875	-1.45021	-0.79966	0.802827954410376	-0.126191	-0.345284	0.629124
Trial1	3	1	blindfold	counterclockwise	practice	Guided	1	0.5	0	28.88083	0.42875	-1.45021	-0.79966	0.802827954410376	-0.089324	-0.400195	0.610398
Trial1	3	1	blindfold	counterclockwise	practice	Guided	1	0.5	0	28.90083	0.42875	-1.45021	-0.79967	0.802837869108545	-0.102098	-0.370467	0.608726
Trial1	3	1	blindfold	counterclockwise	practice	Guided	1	0.5	0	28.92084	0.42875	-1.45021	-0.79967	0.802837869108545	-0.096318	-0.374596	0.580501
Trial1	3	1	blindfold	counterclockwise	practice	Guided	1	0.5	0	28.94084	0.42874	-1.45021	-0.79968	0.802848726619926	-0.07278	-0.361799	0.560938
Trial1	3	1	blindfold	counterclockwise	practice	Guided	1	0.5	0	28.96083	0.42874	-1.45021	-0.79968	0.802848726619926	-0.021027	-0.450443	0.517897
Trial1	3	1	blindfold	counterclockwise	practice	Guided	1	0.5	0	28.98083	0.42874	-1.45021	-0.7996899	0.802858641309135	-0.053961	-0.488402	0.540537
Trial1	3	1	blindfold	counterclockwise	practice	Guided	1	0.5	0	29.00084	0.42874	-1.45021	-0.7996899	0.802858641309135	-0.021818	-0.501041	0.503357
Trial1	3	1	blindfold	counterclockwise	practice	Guided	1	0.5	0	29.02083	0.42874	-1.45021	-0.7997	0.802868674738126	-0.054974	-0.492536	0.490191
Trial1	3	1	blindfold	counterclockwise	practice	Guided	1	0.5	0	29.04083	0.42874	-1.45022	-0.7997	0.802868674738126	-0.063579	-0.458591	0.485644
Trial1	3	1	blindfold	counterclockwise	practice	Guided	1	0.5	0	29.06084	0.42874	-1.45022	-0.7997	0.802868674738126	-0.040082	-0.377949	0.53759
Trial1	3	1	blindfold	counterclockwise	practice	Guided	1	0.5	0	29.08084	0.42873	-1.45021	-0.79971	0.802879540267468	-0.047381	-0.441318	0.511866
Trial1	3	1	blindfold	counterclockwise	practice	Guided	1	0.5	0	29.10083	0.42873	-1.45021	-0.79971	0.802879540267468	-0.038234	-0.428509	0.508211
Trial1	3	1	blindfold	counterclockwise	practice	Guided	1	0.5	0	29.12083	0.42873	-1.45021	-0.79971	0.802879540267468	-0.0094737	-0.466468	0.476266
Trial1	3	1	blindfold	counterclockwise	practice	Guided	1	0.5	0	29.14084	0.42873	-1.45022	-0.79972	0.802889454948602	-0.024377	-0.474808	0.500504
Trial1	3	1	blindfold	counterclockwise	practice	Guided	1	0.5	0	29.16083	0.42873	-1.45022	-0.79972	0.802889454948602	0.028916	-0.470326	0.50363
Trial1	3	1	blindfold	counterclockwise	practice	Guided	1	0.5	0	29.18083	0.42873	-1.45022	-0.7997299	0.802899369630709	0.00072422	-0.449042	0.455447
Trial1	3	1	blindfold	counterclockwise	practice	Guided	1	0.5	0	29.20084	0.42873	-1.45022	-0.7997299	0.802899369630709	-0.0037142	-0.491222	0.455035
Trial1	3	1	blindfold	counterclockwise	practice	Guided	1	0.5	0	29.22084	0.42873	-1.45022	-0.7997299	0.802899369630709	-0.015193	-0.482635	0.42474
Trial1	3	1	blindfold	counterclockwise	practice	Guided	1	0.5	0	29.24083	0.42873	-1.45023	-0.79974	0.802909403052513	-0.03246	-0.503704	0.486654
Trial1	3	1	blindfold	counterclockwise	practice	Guided	1	0.5	0	29.26083	0.42873	-1.45023	-0.79974	0.802909403052513	-0.03689	-0.516391	0.48613
Trial1	3	1	blindfold	counterclockwise	practice	Guided	1	0.5	0	29.28084	0.42873	-1.45023	-0.79975	0.802919377105945	-0.046003	-0.571396	0.418109
Trial1	3	1	blindfold	counterclockwise	practice	Guided	1	0.5	0	29.30084	0.42873	-1.45024	-0.79975	0.802919377105945	-0.028771	-0.541774	0.427494
Trial1	3	1	blindfold	counterclockwise	practice	Guided	1	0.5	0	29.32083	0.42873	-1.45024	-0.79975	0.802919377105945	0.01327	-0.567164	0.467885
Trial1	3	1	blindfold	counterclockwise	practice	Guided	1	0.5	0	29.34084	0.42873	-1.45025	-0.79975	0.802919377105945	-0.021998	-0.601019	0.461337
Trial1	3	1	blindfold	counterclockwise	practice	Guided	1	0.5	0	29.36084	0.42873	-1.45026	-0.79975	0.802919377105945	-0.012094	-0.567164	0.516469
Trial1	3	1	blindfold	counterclockwise	practice	Guided	1	0.5	0	29.38083	0.42873	-1.45026	-0.79975	0.802919377105945	-0.033239	-0.550237	0.498275
Trial1	3	1	blindfold	counterclockwise	practice	Guided	1	0.5	0	29.40083	0.42873	-1.45026	-0.79975	0.802919377105945	-0.067479	-0.562933	0.546616
Trial1	3	1	blindfold	counterclockwise	practice	Guided	1	0.5	0	29.42084	0.42873	-1.45026	-0.79975	0.802919377105945	-0.014444	-0.495224	0.554155
Trial1	3	1	blindfold	counterclockwise	practice	Guided	1	0.5	0	29.44084	0.42873	-1.45026	-0.79974	0.802909403052513	-0.043197	-0.52483	0.586015
Trial1	3	1	blindfold	counterclockwise	practice	Guided	1	0.5	0	29.46083	0.42872	-1.45026	-0.79974	0.802910289321236	-0.018618	-0.512069	0.549684
Trial1	3	1	blindfold	counterclockwise	practice	Guided	1	0.5	0	29.48083	0.42872	-1.45026	-0.79974	0.802910289321236	-0.023061	-0.516296	0.549397
Trial1	3	1	blindfold	counterclockwise	practice	Guided	1	0.5	0	29.50084	0.42872	-1.45026	-0.79974	0.802910289321236	0.00044979	-0.512065	0.529828
Trial1	3	1	blindfold	counterclockwise	practice	Guided	1	0.5	0	29.52083	0.42872	-1.45026	-0.79974	0.802910289321236	0.024484	-0.562842	0.501859
Trial1	3	1	blindfold	counterclockwise	practice	Guided	1	0.5	0	29.54083	0.42872	-1.45026	-0.79974	0.802910289321236	-0.0040132	-0.550147	0.52949
Trial1	3	1	blindfold	counterclockwise	practice	Guided	1	0.5	0	29.56084	0.42872	-1.45026	-0.79974	0.802910289321236	-0.019136	-0.503519	0.486277
Trial1	3	1	blindfold	counterclockwise	practice	Guided	1	0.5	0	29.58084	0.42872	-1.45026	-0.79975	0.802920263363658	-0.041332	-0.524584	0.48476
Trial1	3	1	blindfold	counterclockwise	practice	Guided	1	0.5	0	29.60083	0.42872	-1.45026	-0.79974	0.802910289321236	-0.033767	-0.482162	0.506187
Trial1	3	1	blindfold	counterclockwise	practice	Guided	1	0.5	0	29.62083	0.42872	-1.45026	-0.79974	0.802910289321236	-0.012356	-0.473571	0.520145
Trial1	3	1	blindfold	counterclockwise	practice	Guided	1	0.5	0	29.64084	0.42872	-1.45026	-0.79974	0.802910289321236	-0.022289	-0.431123	0.536345
Trial1	3	1	blindfold	counterclockwise	practice	Guided	1	0.5	0	29.66083	0.42872	-1.45025	-0.79974	0.802910289321236	-0.027	-0.485882	0.54025
Trial1	3	1	blindfold	counterclockwise	practice	Guided	1	0.5	0	29.68083	0.42872	-1.45025	-0.79974	0.802910289321236	-0.053117	-0.485757	0.530193
Trial1	3	1	blindfold	counterclockwise	practice	Guided	1	0.5	0	29.70084	0.42872	-1.45025	-0.79974	0.802910289321236	-0.034038	-0.451769	0.51035
Trial1	3	1	blindfold	counterclockwise	practice	Guided	1	0.5	0	29.72084	0.42872	-1.45025	-0.79974	0.802910289321236	-0.07273	-0.481266	0.558419
Trial1	3	1	blindfold	counterclockwise	practice	Guided	1	0.5	0	29.74083	0.42872	-1.45025	-0.79974	0.802910289321236	-0.036932	-0.438819	0.556459
Trial1	3	1	blindfold	counterclockwise	practice	Guided	1	0.5	0	29.76083	0.42871	-1.45024	-0.7997299	0.802901144959634	-0.080057	-0.468191	0.60425
Trial1	3	1	blindfold	counterclockwise	practice	Guided	1	0.5	0	29.78084	0.42871	-1.45024	-0.7997299	0.802901144959634	-0.096003	-0.451137	0.645332
Trial1	3	1	blindfold	counterclockwise	practice	Guided	1	0.5	0	29.80084	0.42871	-1.45024	-0.79972	0.80289123029945	-0.138561	-0.412927	0.63891
Trial1	3	1	blindfold	counterclockwise	practice	Guided	1	0.5	0	29.82083	0.42871	-1.45024	-0.79972	0.80289123029945	-0.117652	-0.421279	0.635556
Trial1	3	1	blindfold	counterclockwise	practice	Guided	1	0.5	0	29.84084	0.4287	-1.45023	-0.79971	0.802882202188633	-0.145069	-0.391546	0.646459
Trial1	3	1	blindfold	counterclockwise	practice	Guided	1	0.5	0	29.86084	0.4287	-1.45023	-0.79971	0.802882202188633	-0.135611	-0.416679	0.638636
Trial1	3	1	blindfold	counterclockwise	practice	Guided	1	0.5	0	29.88083	0.42869	-1.45023	-0.79971	0.802883088860194	-0.086482	-0.44198	0.637513
Trial1	3	1	blindfold	counterclockwise	practice	Guided	1	0.5	0	29.90083	0.42869	-1.45023	-0.79971	0.802883088860194	-0.059291	-0.471471	0.630804
Trial1	3	1	blindfold	counterclockwise	practice	Guided	1	0.5	0	29.92084	0.42869	-1.45023	-0.79971	0.802883088860194	-0.06474	-0.471356	0.578551
Trial1	3	1	blindfold	counterclockwise	practice	Guided	1	0.5	0	29.94084	0.42869	-1.45023	-0.79971	0.802883088860194	-0.081966	-0.500883	0.566256
Trial1	3	1	blindfold	counterclockwise	practice	Guided	1	0.5	0	29.96083	0.42869	-1.45023	-0.79971	0.802883088860194	-0.033099	-0.47102	0.569324
Trial1	3	1	blindfold	counterclockwise	practice	Guided	1	0.5	0	29.98083	0.42868	-1.45023	-0.79972	0.802893892928586	-0.045862	-0.432818	0.488562
Trial1	3	1	blindfold	counterclockwise	practice	Guided	1	0.5	0	30.00084	0.42868	-1.45023	-0.79972	0.802893892928586	-0.052141	-0.479245	0.517609
Trial1	3	1	blindfold	counterclockwise	practice	Guided	1	0.5	0	30.02083	0.42868	-1.45023	-0.79972	0.802893892928586	0.014223	-0.474883	0.52596
Trial1	3	1	blindfold	counterclockwise	practice	Guided	1	0.5	0	30.04083	0.42868	-1.45023	-0.79972	0.802893892928586	-0.048208	-0.44515	0.526228
Trial1	3	1	blindfold	counterclockwise	practice	Guided	1	0.5	0	30.06084	0.42868	-1.45023	-0.79972	0.802893892928586	-0.090276	-0.474517	0.557252
Trial1	3	1	blindfold	counterclockwise	practice	Guided	1	0.5	0	30.08084	0.42868	-1.45023	-0.79972	0.802893892928586	-0.02862	-0.444773	0.56954
Trial1	3	1	blindfold	counterclockwise	practice	Guided	1	0.5	0	30.10083	0.42868	-1.45023	-0.79972	0.802893892928586	-0.061517	-0.415034	0.525392
Trial1	3	1	blindfold	counterclockwise	practice	Guided	1	0.5	0	30.12083	0.42868	-1.45023	-0.7997299	0.802903807555891	-0.010551	-0.393767	0.494331
Trial1	3	1	blindfold	counterclockwise	practice	Guided	1	0.5	0	30.14084	0.42867	-1.45023	-0.7997299	0.802904694452251	-0.063572	-0.427508	0.487241
Trial1	3	1	blindfold	counterclockwise	practice	Guided	1	0.5	0	30.16083	0.42867	-1.45023	-0.79974	0.802914727807515	-0.037659	-0.461121	0.429695
Trial1	3	1	blindfold	counterclockwise	practice	Guided	1	0.5	0	30.18083	0.42867	-1.45023	-0.79974	0.802914727807515	-0.039985	-0.482156	0.395763
Trial1	3	1	blindfold	counterclockwise	practice	Guided	1	0.5	0	30.20084	0.42867	-1.45023	-0.79975	0.802924701794802	-0.014385	-0.473558	0.41409
Trial1	3	1	blindfold	counterclockwise	practice	Guided	1	0.5	0	30.22084	0.42867	-1.45023	-0.79975	0.802924701794802	-0.0099073	-0.44804	0.342726
Trial1	3	1	blindfold	counterclockwise	practice	Guided	1	0.5	0	30.24083	0.42867	-1.45023	-0.79976	0.802934616414093	-0.024283	-0.447914	0.358558
Trial1	3	1	blindfold	counterclockwise	practice	Guided	1	0.5	0	30.26083	0.42867	-1.45023	-0.79976	0.802934616414093	-0.0068001	-0.489973	0.435188
Trial1	3	1	blindfold	counterclockwise	practice	Guided	1	0.5	0	30.28084	0.42867	-1.45023	-0.79976	0.802934616414093	-0.050411	-0.498311	0.419708
Trial1	3	1	blindfold	counterclockwise	practice	Guided	1	0.5	0	30.30084	0.42867	-1.45023	-0.79976	0.802934616414093	-0.050663	-0.510907	0.423782
Trial1	3	1	blindfold	counterclockwise	practice	Guided	1	0.5	0	30.32083	0.42867	-1.45023	-0.79977	0.802944590403345	-0.05535	-0.527826	0.427572
Trial1	3	1	blindfold	counterclockwise	practice	Guided	1	0.5	0	30.34084	0.42866	-1.45024	-0.79977	0.802945482674542	-0.05977	-0.532049	0.427171
Trial1	3	1	blindfold	counterclockwise	practice	Guided	1	0.5	0	30.36084	0.42866	-1.45024	-0.79977	0.802945482674542	-0.015606	-0.544745	0.433905
Trial1	3	1	blindfold	counterclockwise	practice	Guided	1	0.5	0	30.38083	0.42866	-1.45024	-0.79977	0.802945482674542	-0.042247	-0.515118	0.432112
Trial1	3	1	blindfold	counterclockwise	practice	Guided	1	0.5	0	30.40083	0.42866	-1.45024	-0.79977	0.802945482674542	-0.011409	-0.519338	0.438128
Trial1	3	1	blindfold	counterclockwise	practice	Guided	1	0.5	0	30.42084	0.42866	-1.45024	-0.79977	0.802945482674542	-0.014821	-0.485434	0.492503
Trial1	3	1	blindfold	counterclockwise	practice	Guided	1	0.5	0	30.44084	0.42866	-1.45024	-0.79976	0.802935508696374	-0.024753	-0.514975	0.50868
Trial1	3	1	blindfold	counterclockwise	practice	Guided	1	0.5	0	30.46083	0.42866	-1.45024	-0.79976	0.802935508696374	0.017284	-0.472473	0.548353
Trial1	3	1	blindfold	counterclockwise	practice	Guided	1	0.5	0	30.48083	0.42866	-1.45024	-0.79976	0.802935508696374	0.036619	-0.501967	0.525154
Trial1	3	1	blindfold	counterclockwise	practice	Guided	1	0.5	0	30.50084	0.42866	-1.45024	-0.79976	0.802935508696374	-0.050107	-0.493388	0.486022
Trial1	3	1	blindfold	counterclockwise	practice	Guided	1	0.5	0	30.52083	0.42866	-1.45024	-0.79976	0.802935508696374	-0.048261	-0.501802	0.456569
Trial1	3	1	blindfold	counterclockwise	practice	Guided	1	0.5	0	30.54083	0.42866	-1.45025	-0.79976	0.802935508696374	-0.020029	-0.527177	0.432966
Trial1	3	1	blindfold	counterclockwise	practice	Guided	1	0.5	0	30.56084	0.42866	-1.45025	-0.79976	0.802935508696374	-0.0242	-0.518688	0.428252
Trial1	3	1	blindfold	counterclockwise	practice	Guided	1	0.5	0	30.58084	0.42866	-1.45025	-0.79977	0.802945482674542	-0.018177	-0.522904	0.403259
Trial1	3	1	blindfold	counterclockwise	practice	Guided	1	0.5	0	30.60083	0.42866	-1.45025	-0.79977	0.802945482674542	-0.0035336	-0.518664	0.383024
Trial1	3	1	blindfold	counterclockwise	practice	Guided	1	0.5	0	30.62083	0.42866	-1.45025	-0.79977	0.802945482674542	-0.016325	-0.518659	0.373694
Trial1	3	1	blindfold	counterclockwise	practice	Guided	1	0.5	0	30.64084	0.42865	-1.45025	-0.79978	0.802956281724952	-0.054441	-0.50596	0.344817
Trial1	3	1	blindfold	counterclockwise	practice	Guided	1	0.5	0	30.66083	0.42865	-1.45025	-0.79978	0.802956281724952	-0.038492	-0.442278	0.371989
Trial1	3	1	blindfold	counterclockwise	practice	Guided	1	0.5	0	30.68083	0.42865	-1.45025	-0.79978	0.802956281724952	-0.010522	-0.446389	0.352605
Trial1	3	1	blindfold	counterclockwise	practice	Guided	1	0.5	0	30.70084	0.42865	-1.45024	-0.79979	0.802966315062967	-0.0037428	-0.420877	0.386592
Trial1	3	1	blindfold	counterclockwise	practice	Guided	1	0.5	0	30.72084	0.42865	-1.45024	-0.79979	0.802966315062967	-0.0089682	-0.446149	0.398787
Trial1	3	1	blindfold	counterclockwise	practice	Guided	1	0.5	0	30.74083	0.42865	-1.45024	-0.79979	0.802966315062967	-0.041855	-0.462954	0.354535
Trial1	3	1	blindfold	counterclockwise	practice	Guided	1	0.5	0	30.76083	0.42865	-1.45024	-0.7998	0.802976289033107	-0.061397	-0.509253	0.343451
Trial1	3	1	blindfold	counterclockwise	practice	Guided	1	0.5	0	30.78084	0.42865	-1.45024	-0.7998	0.802976289033107	-0.019862	-0.50076	0.359833
Trial1	3	1	blindfold	counterclockwise	practice	Guided	1	0.5	0	30.80084	0.42864	-1.45024	-0.7998	0.802977181519201	-0.0081068	-0.521907	0.385716
Trial1	3	1	blindfold	counterclockwise	practice	Guided	1	0.5	0	30.82083	0.42864	-1.45024	-0.7998	0.802977181519201	0.003904	-0.509179	0.407405
Trial1	3	1	blindfold	counterclockwise	practice	Guided	1	0.5	0	30.84084	0.42864	-1.45024	-0.7998	0.802977181519201	-0.023272	-0.479472	0.415124
Trial1	3	1	blindfold	counterclockwise	practice	Guided	1	0.5	0	30.86084	0.42864	-1.45024	-0.79979	0.802967207560147	-0.084671	-0.466546	0.46882
Trial1	3	1	blindfold	counterclockwise	practice	Guided	1	0.5	0	30.88083	0.42864	-1.45024	-0.79979	0.802967207560147	-0.103728	-0.457969	0.501111
Trial1	3	1	blindfold	counterclockwise	practice	Guided	1	0.5	0	30.90083	0.42864	-1.45024	-0.79979	0.802967207560147	-0.125646	-0.483232	0.482866
Trial1	3	1	blindfold	counterclockwise	practice	Guided	1	0.5	0	30.92084	0.42863	-1.45024	-0.79978	0.802958061568354	-0.077817	-0.44502	0.502677
Trial1	3	1	blindfold	counterclockwise	practice	Guided	1	0.5	0	30.94084	0.42863	-1.45024	-0.79978	0.802958061568354	-0.13214	-0.499906	0.516099
Trial1	3	1	blindfold	counterclockwise	practice	Guided	1	0.5	0	30.96083	0.42863	-1.45024	-0.79978	0.802958061568354	-0.028103	-0.470044	0.492994
Trial1	3	1	blindfold	counterclockwise	practice	Guided	1	0.5	0	30.98083	0.42863	-1.45024	-0.79978	0.802958061568354	-0.019964	-0.546184	0.434464
Trial1	3	1	blindfold	counterclockwise	practice	Guided	1	0.5	0	31.00084	0.42862	-1.45024	-0.79978	0.802958949026579	-0.0066377	-0.588502	0.410871
Trial1	3	1	blindfold	counterclockwise	practice	Guided	1	0.5	0	31.02083	0.42863	-1.45025	-0.79978	0.802958061568354	0.035172	-0.571575	0.408231
Trial1	3	1	blindfold	counterclockwise	practice	Guided	1	0.5	0	31.04083	0.42863	-1.45026	-0.79978	0.802958061568354	-0.0095081	-0.592734	0.409521
Trial1	3	1	blindfold	counterclockwise	practice	Guided	1	0.5	0	31.06084	0.42863	-1.45026	-0.79978	0.802958061568354	-0.031447	-0.567343	0.403707
Trial1	3	1	blindfold	counterclockwise	practice	Guided	1	0.5	0	31.08084	0.42862	-1.45026	-0.79978	0.802958949026579	-0.081605	-0.525025	0.421479
Trial1	3	1	blindfold	counterclockwise	practice	Guided	1	0.5	0	31.10083	0.42862	-1.45026	-0.79978	0.802958949026579	-0.082112	-0.516533	0.429744
Trial1	3	1	blindfold	counterclockwise	practice	Guided	1	0.5	0	31.12083	0.42862	-1.45026	-0.79978	0.802958949026579	-0.061992	-0.495304	0.464549
Trial1	3	1	blindfold	counterclockwise	practice	Guided	1	0.5	0	31.14084	0.42862	-1.45026	-0.79978	0.802958949026579	-0.074507	-0.503707	0.454095
Trial1	3	1	blindfold	counterclockwise	practice	Guided	1	0.5	0	31.16083	0.42862	-1.45026	-0.79979	0.802968982331265	-0.070525	-0.545914	0.387902
Trial1	3	1	blindfold	counterclockwise	practice	Guided	1	0.5	0	31.18083	0.42861	-1.45026	-0.79979	0.802969872551202	-0.026093	-0.592464	0.390581
Trial1	3	1	blindfold	counterclockwise	practice	Guided	1	0.5	0	31.20084	0.42861	-1.45027	-0.79979	0.802969872551202	-0.065256	-0.550146	0.375388
Trial1	3	1	blindfold	counterclockwise	practice	Guided	1	0.5	0	31.22084	0.42861	-1.45027	-0.79979	0.802969872551202	-0.053763	-0.558609	0.40546
Trial1	3	1	blindfold	counterclockwise	practice	Guided	1	0.5	0	31.24083	0.42861	-1.45027	-0.79979	0.802969872551202	-0.010915	-0.550146	0.433288
Trial1	3	1	blindfold	counterclockwise	practice	Guided	1	0.5	0	31.26083	0.42861	-1.45027	-0.79979	0.802969872551202	-0.046411	-0.545893	0.430819
Trial1	3	1	blindfold	counterclockwise	practice	Guided	1	0.5	0	31.28084	0.42861	-1.45027	-0.79979	0.802969872551202	-0.059453	-0.524726	0.425667
Trial1	3	1	blindfold	counterclockwise	practice	Guided	1	0.5	0	31.30084	0.4286	-1.45027	-0.79979	0.802970760245012	-0.076937	-0.486607	0.441207
Trial1	3	1	blindfold	counterclockwise	practice	Guided	1	0.5	0	31.32083	0.4286	-1.45026	-0.79979	0.802970760245012	-0.056555	-0.486518	0.450857
Trial1	3	1	blindfold	counterclockwise	practice	Guided	1	0.5	0	31.34084	0.4286	-1.45026	-0.79978	0.802960726962541	-0.084239	-0.511807	0.465831
Trial1	3	1	blindfold	counterclockwise	practice	Guided	1	0.5	0	31.36084	0.4286	-1.45026	-0.79978	0.802960726962541	-0.042921	-0.499054	0.44713
Trial1	3	1	blindfold	counterclockwise	practice	Guided	1	0.5	0	31.38083	0.4286	-1.45026	-0.79978	0.802960726962541	-0.051523	-0.554059	0.44226
Trial1	3	1	blindfold	counterclockwise	practice	Guided	1	0.5	0	31.40083	0.4286	-1.45026	-0.79978	0.802960726962541	-0.019632	-0.554059	0.43151
Trial1	3	1	blindfold	counterclockwise	practice	Guided	1	0.5	0	31.42084	0.4286	-1.45027	-0.79978	0.802960726962541	-0.075546	-0.554059	0.469957
Trial1	3	1	blindfold	counterclockwise	practice	Guided	1	0.5	0	31.44084	0.42859	-1.45027	-0.79978	0.802961617441014	-0.094875	-0.562523	0.493871
Trial1	3	1	blindfold	counterclockwise	practice	Guided	1	0.5	0	31.46083	0.42859	-1.45027	-0.79977	0.802951702907591	-0.072899	-0.541364	0.499369
Trial1	3	1	blindfold	counterclockwise	practice	Guided	1	0.5	0	31.48083	0.42859	-1.45027	-0.79977	0.802951702907591	-0.062458	-0.52866	0.546316
Trial1	3	1	blindfold	counterclockwise	practice	Guided	1	0.5	0	31.50084	0.42859	-1.45027	-0.79977	0.802951702907591	-0.109712	-0.511684	0.535426
Trial1	3	1	blindfold	counterclockwise	practice	Guided	1	0.5	0	31.52083	0.42858	-1.45026	-0.79977	0.802952590870131	-0.08775	-0.507427	0.523678
Trial1	3	1	blindfold	counterclockwise	practice	Guided	1	0.5	0	31.54083	0.42858	-1.45026	-0.79976	0.802942616980259	-0.115955	-0.524334	0.547154
Trial1	3	1	blindfold	counterclockwise	practice	Guided	1	0.5	0	31.56084	0.42858	-1.45026	-0.79976	0.802942616980259	-0.079335	-0.537017	0.532599
Trial1	3	1	blindfold	counterclockwise	practice	Guided	1	0.5	0	31.58084	0.42857	-1.45026	-0.79976	0.802943510379425	-0.104386	-0.515858	0.509681
Trial1	3	1	blindfold	counterclockwise	practice	Guided	1	0.5	0	31.60083	0.42857	-1.45026	-0.79976	0.802943510379425	-0.112991	-0.524309	0.500999
Trial1	3	1	blindfold	counterclockwise	practice	Guided	1	0.5	0	31.62083	0.42857	-1.45026	-0.79976	0.802943510379425	-0.08162	-0.53276	0.498696
Trial1	3	1	blindfold	counterclockwise	practice	Guided	1	0.5	0	31.64084	0.42857	-1.45026	-0.79976	0.802943510379425	-0.059918	-0.558151	0.508373
Trial1	3	1	blindfold	counterclockwise	practice	Guided	1	0.5	0	31.66083	0.42856	-1.45026	-0.79976	0.802944395948455	-0.078177	-0.507353	0.515545
Trial1	3	1	blindfold	counterclockwise	practice	Guided	1	0.5	0	31.68083	0.42856	-1.45026	-0.79976	0.802944395948455	-0.077112	-0.494612	0.51135
Trial1	3	1	blindfold	counterclockwise	practice	Guided	1	0.5	0	31.70084	0.42856	-1.45026	-0.79976	0.802944395948455	-0.073713	-0.498739	0.515792
Trial1	3	1	blindfold	counterclockwise	practice	Guided	1	0.5	0	31.72084	0.42856	-1.45026	-0.79976	0.802944395948455	-0.068989	-0.507089	0.511756
Trial1	3	1	blindfold	counterclockwise	practice	Guided	1	0.5	0	31.74083	0.42856	-1.45026	-0.79975	0.802934481449921	-0.08697	-0.494345	0.474521
Trial1	3	1	blindfold	counterclockwise	practice	Guided	1	0.5	0	31.76083	0.42855	-1.45026	-0.79975	0.802935375108273	-0.072858	-0.502804	0.502894
Trial1	3	1	blindfold	counterclockwise	practice	Guided	1	0.5	0	31.78084	0.42855	-1.45026	-0.79976	0.802945289595772	-0.016658	-0.58744	0.46003
Trial1	3	1	blindfold	counterclockwise	practice	Guided	1	0.5	0	31.80084	0.42855	-1.45026	-0.79975	0.802935375108273	-0.014578	-0.642454	0.49792
Trial1	3	1	blindfold	counterclockwise	practice	Guided	1	0.5	0	31.82083	0.42855	-1.45027	-0.79975	0.802935375108273	-0.028685	-0.604367	0.509599
Trial1	3	1	blindfold	counterclockwise	practice	Guided	1	0.5	0	31.84084	0.42855	-1.45028	-0.79975	0.802935375108273	-0.075467	-0.638222	0.544525
Trial1	3	1	blindfold	counterclockwise	practice	Guided	1	0.5	0	31.86084	0.42855	-1.45028	-0.79975	0.802935375108273	-0.113578	-0.574745	0.512638
Trial1	3	1	blindfold	counterclockwise	practice	Guided	1	0.5	0	31.88083	0.42854	-1.45028	-0.79975	0.802936263586538	-0.127143	-0.566281	0.515946
Trial1	3	1	blindfold	counterclockwise	practice	Guided	1	0.5	0	31.90083	0.42854	-1.45028	-0.79975	0.802936263586538	-0.065207	-0.528195	0.522312
Trial1	3	1	blindfold	counterclockwise	practice	Guided	1	0.5	0	31.92084	0.42854	-1.45028	-0.79975	0.802936263586538	-0.01318	-0.494332	0.476674
Trial1	3	1	blindfold	counterclockwise	practice	Guided	1	0.5	0	31.94084	0.42854	-1.45028	-0.79975	0.802936263586538	-0.038006	-0.587428	0.487771
Trial1	3	1	blindfold	counterclockwise	practice	Guided	1	0.5	0	31.96083	0.42854	-1.45028	-0.79975	0.802936263586538	-0.0675	-0.625514	0.489898
Trial1	3	1	blindfold	counterclockwise	practice	Guided	1	0.5	0	31.98083	0.42854	-1.45029	-0.79976	0.802946178063067	-0.069563	-0.672064	0.439759
Trial1	3	1	blindfold	counterclockwise	practice	Guided	1	0.5	0	32.00084	0.42853	-1.45029	-0.79976	0.802947066653516	-0.041324	-0.672064	0.428171
Trial1	3	1	blindfold	counterclockwise	practice	Guided	1	0.5	0	32.02083	0.42853	-1.4503	-0.79976	0.802947066653516	-0.03661	-0.701687	0.424145
Trial1	3	1	blindfold	counterclockwise	practice	Guided	1	0.5	0	32.04083	0.42853	-1.45032	-0.79977	0.802957040488116	-0.030321	-0.760932	0.399442
Trial1	3	1	blindfold	counterclockwise	practice	Guided	1	0.5	0	32.06084	0.42853	-1.45034	-0.79977	0.802957040488116	0.015905	-0.71015	0.439712
Trial1	3	1	blindfold	counterclockwise	practice	Guided	1	0.5	0	32.08084	0.42853	-1.45034	-0.79977	0.802957040488116	-0.0091946	-0.697455	0.485143
Trial1	3	1	blindfold	counterclockwise	practice	Guided	1	0.5	0	32.10083	0.42853	-1.45034	-0.79977	0.802957040488116	-0.031391	-0.655137	0.503744
Trial1	3	1	blindfold	counterclockwise	practice	Guided	1	0.5	0	32.12083	0.42853	-1.45033	-0.79976	0.802947066653516	-0.071611	-0.655137	0.48438
Trial1	3	1	blindfold	counterclockwise	practice	Guided	1	0.5	0	32.14084	0.42853	-1.45033	-0.79976	0.802947066653516	-0.093798	-0.617051	0.499719
Trial1	3	1	blindfold	counterclockwise	practice	Guided	1	0.5	0	32.16083	0.42852	-1.45033	-0.79976	0.80294795802018	-0.089575	-0.608587	0.487279
Trial1	3	1	blindfold	counterclockwise	practice	Guided	1	0.5	0	32.18083	0.42852	-1.45032	-0.79976	0.80294795802018	-0.048531	-0.617051	0.472929
Trial1	3	1	blindfold	counterclockwise	practice	Guided	1	0.5	0	32.20084	0.42852	-1.45032	-0.79976	0.80294795802018	-0.052166	-0.633978	0.456597
Trial1	3	1	blindfold	counterclockwise	practice	Guided	1	0.5	0	32.22084	0.42852	-1.45032	-0.79976	0.80294795802018	-0.051886	-0.600123	0.455635
Trial1	3	1	blindfold	counterclockwise	practice	Guided	1	0.5	0	32.24083	0.42851	-1.45032	-0.79976	0.802948846857304	-0.055554	-0.583196	0.488488
Trial1	3	1	blindfold	counterclockwise	practice	Guided	1	0.5	0	32.26083	0.42851	-1.45032	-0.79976	0.802948846857304	-0.060759	-0.570501	0.526297
Trial1	3	1	blindfold	counterclockwise	practice	Guided	1	0.5	0	32.28084	0.42851	-1.45031	-0.79976	0.802948846857304	-0.057095	-0.595892	0.522082
Trial1	3	1	blindfold	counterclockwise	practice	Guided	1	0.5	0	32.30084	0.42851	-1.45031	-0.79976	0.802948846857304	-0.104882	-0.587428	0.519278
Trial1	3	1	blindfold	counterclockwise	practice	Guided	1	0.5	0	32.32083	0.42851	-1.45031	-0.79976	0.802948846857304	-0.119243	-0.621282	0.520669
Trial1	3	1	blindfold	counterclockwise	practice	Guided	1	0.5	0	32.34084	0.4285	-1.45031	-0.79975	0.802939824038813	-0.099093	-0.604355	0.510614
Trial1	3	1	blindfold	counterclockwise	practice	Guided	1	0.5	0	32.36084	0.4285	-1.45031	-0.79975	0.802939824038813	-0.085732	-0.566269	0.499381
Trial1	3	1	blindfold	counterclockwise	practice	Guided	1	0.5	0	32.38083	0.4285	-1.4503	-0.79975	0.802939824038813	-0.07345	-0.532415	0.506913
Trial1	3	1	blindfold	counterclockwise	practice	Guided	1	0.5	0	32.40083	0.42849	-1.4503	-0.79975	0.802940713133589	-0.104784	-0.523951	0.523373
Trial1	3	1	blindfold	counterclockwise	practice	Guided	1	0.5	0	32.42084	0.42849	-1.4503	-0.79975	0.802940713133589	-0.107098	-0.54511	0.485293
Trial1	3	1	blindfold	counterclockwise	practice	Guided	1	0.5	0	32.44084	0.42849	-1.4503	-0.79975	0.802940713133589	-0.086675	-0.562037	0.445208
Trial1	3	1	blindfold	counterclockwise	practice	Guided	1	0.5	0	32.46083	0.42849	-1.45029	-0.79976	0.802950627555177	-0.089001	-0.49856	0.486602
Trial1	3	1	blindfold	counterclockwise	practice	Guided	1	0.5	0	32.48083	0.42848	-1.45029	-0.79976	0.802951522071195	-0.084548	-0.53663	0.479239
Trial1	3	1	blindfold	counterclockwise	practice	Guided	1	0.5	0	32.50084	0.42848	-1.45029	-0.79976	0.802951522071195	-0.041933	-0.498543	0.442501
Trial1	3	1	blindfold	counterclockwise	practice	Guided	1	0.5	0	32.52083	0.42848	-1.45029	-0.79976	0.802951522071195	-0.047411	-0.583175	0.458859
Trial1	3	1	blindfold	counterclockwise	practice	Guided	1	0.5	0	32.54083	0.42848	-1.45029	-0.79976	0.802951522071195	-0.073775	-0.562016	0.445327
Trial1	3	1	blindfold	counterclockwise	practice	Guided	1	0.5	0	32.56084	0.42848	-1.45028	-0.79976	0.802951522071195	-0.096196	-0.528154	0.455413
Trial1	3	1	blindfold	counterclockwise	practice	Guided	1	0.5	0	32.58084	0.42847	-1.45028	-0.79976	0.80295240874713	-0.100087	-0.506982	0.458367
Trial1	3	1	blindfold	counterclockwise	practice	Guided	1	0.5	0	32.60083	0.42847	-1.45028	-0.79976	0.80295240874713	-0.099275	-0.540837	0.434209
Trial1	3	1	blindfold	counterclockwise	practice	Guided	1	0.5	0	32.62083	0.42847	-1.45028	-0.79976	0.80295240874713	-0.096126	-0.566227	0.455042
Trial1	3	1	blindfold	counterclockwise	practice	Guided	1	0.5	0	32.64084	0.42847	-1.45028	-0.79976	0.80295240874713	-0.04725	-0.59585	0.457986
Trial1	3	1	blindfold	counterclockwise	practice	Guided	1	0.5	0	32.66083	0.42846	-1.45029	-0.79976	0.802953300856021	-0.09007	-0.663559	0.50137
Trial1	3	1	blindfold	counterclockwise	practice	Guided	1	0.5	0	32.68083	0.42846	-1.45029	-0.79976	0.802953300856021	-0.089522	-0.667791	0.493225
Trial1	3	1	blindfold	counterclockwise	practice	Guided	1	0.5	0	32.70084	0.42846	-1.4503	-0.79976	0.802953300856021	-0.119039	-0.629704	0.537365
Trial1	3	1	blindfold	counterclockwise	practice	Guided	1	0.5	0	32.72084	0.42845	-1.4503	-0.79976	0.8029541930888	-0.117964	-0.583155	0.512211
Trial1	3	1	blindfold	counterclockwise	practice	Guided	1	0.5	0	32.74083	0.42845	-1.45029	-0.79975	0.802944278711238	-0.103827	-0.50275	0.5379
Trial1	3	1	blindfold	counterclockwise	practice	Guided	1	0.5	0	32.76083	0.42844	-1.45028	-0.79975	0.802945168422882	-0.148218	-0.557695	0.577584
Trial1	3	1	blindfold	counterclockwise	practice	Guided	1	0.5	0	32.78084	0.42844	-1.45028	-0.79975	0.802945168422882	-0.128088	-0.553463	0.592669
Trial1	3	1	blindfold	counterclockwise	practice	Guided	1	0.5	0	32.80084	0.42843	-1.45028	-0.79974	0.802936087192119	-0.137733	-0.587317	0.624532
Trial1	3	1	blindfold	counterclockwise	practice	Guided	1	0.5	0	32.82083	0.42843	-1.45029	-0.79974	0.802936087192119	-0.099548	-0.595781	0.597142
Trial1	3	1	blindfold	counterclockwise	practice	Guided	1	0.5	0	32.84084	0.42843	-1.45029	-0.79974	0.802936087192119	-0.170315	-0.574622	0.578984
Trial1	3	1	blindfold	counterclockwise	practice	Guided	1	0.5	0	32.86084	0.42841	-1.45028	-0.79974	0.802937869911187	-0.235007	-0.532287	0.54268
Trial1	3	1	blindfold	counterclockwise	practice	Guided	1	0.5	0	32.88083	0.4284	-1.45028	-0.79974	0.802938760127229	-0.208045	-0.498404	0.540163
Trial1	3	1	blindfold	counterclockwise	practice	Guided	1	0.5	0	32.90083	0.42838	-1.45027	-0.79974	0.802940543587047	-0.214772	-0.498367	0.506075
Trial1	3	1	blindfold	counterclockwise	practice	Guided	1	0.5	0	32.92084	0.42837	-1.45026	-0.79974	0.802941436831559	-0.191733	-0.489822	0.494888
Trial1	3	1	blindfold	counterclockwise	practice	Guided	1	0.5	0	32.94084	0.42836	-1.45026	-0.79974	0.802942330199958	-0.147022	-0.532104	0.493441
Trial1	3	1	blindfold	counterclockwise	practice	Guided	1	0.5	0	32.96083	0.42836	-1.45027	-0.79976	0.802962218122852	-0.125226	-0.536335	0.359936
Trial1	3	1	blindfold	counterclockwise	practice	Guided	1	0.5	0	32.98083	0.42836	-1.45026	-0.79979	0.802992139065039	-0.011776	-0.498216	0.257548
Trial1	3	1	blindfold	counterclockwise	practice	Guided	1	0.5	0	33.00084	0.42835	-1.45026	-0.79983	0.803032865035009	0.0021132	-0.476935	0.178407
Trial1	3	1	blindfold	counterclockwise	practice	Guided	1	0.5	0	33.02083	0.42835	-1.45025	-0.79984	0.803042838677299	-0.030529	-0.497983	0.131975
Trial1	3	1	blindfold	counterclockwise	practice	Guided	1	0.5	0	33.04083	0.42836	-1.45026	-0.79985	0.803051862242263	0.103981	-0.561452	0.190603
Trial1	3	1	blindfold	counterclockwise	practice	Guided	1	0.5	0	33.06084	0.42837	-1.4503	-0.79984	0.803041054697333	0.13077	-0.743419	0.329337
Trial1	3	1	blindfold	counterclockwise	practice	Guided	1	0.5	0	33.08084	0.42837	-1.45033	-0.79984	0.803041054697333	0.074524	-0.72226	0.443532
Trial1	3	1	blindfold	counterclockwise	practice	Guided	1	0.5	0	33.10083	0.42837	-1.45033	-0.79983	0.803031081032885	0.03763	-0.667247	0.531183
Trial1	3	1	blindfold	counterclockwise	practice	Guided	1	0.5	0	33.12083	0.42837	-1.45033	-0.7998199	0.80302104800239	-0.010448	-0.624929	0.518061
Trial1	3	1	blindfold	counterclockwise	practice	Guided	1	0.5	0	33.14084	0.42837	-1.45032	-0.79978	0.802981212725552	-0.062718	-0.514902	0.569488
Trial1	3	1	blindfold	counterclockwise	practice	Guided	1	0.5	0	33.16083	0.42835	-1.45027	-0.79977	0.802973082569023	-0.070551	-0.493549	0.623704
Trial1	3	1	blindfold	counterclockwise	practice	Guided	1	0.5	0	33.18083	0.42835	-1.45027	-0.79976	0.802963108933686	-0.104488	-0.514631	0.61365
Trial1	3	1	blindfold	counterclockwise	practice	Guided	1	0.5	0	33.20084	0.42835	-1.45027	-0.79976	0.802963108933686	-0.038117	-0.552705	0.596036
Trial1	3	1	blindfold	counterclockwise	practice	Guided	1	0.5	0	33.22084	0.42834	-1.45027	-0.79975	0.802954088270914	-0.016702	-0.582328	0.618666
Trial1	3	1	blindfold	counterclockwise	practice	Guided	1	0.5	0	33.24083	0.42834	-1.45027	-0.79974	0.80294411464866	-0.033949	-0.548473	0.613917
Trial1	3	1	blindfold	counterclockwise	practice	Guided	1	0.5	0	33.26083	0.42834	-1.45027	-0.79974	0.80294411464866	-0.039689	-0.5654	0.558309
Trial1	3	1	blindfold	counterclockwise	practice	Guided	1	0.5	0	33.28084	0.42834	-1.45027	-0.79974	0.80294411464866	-0.042549	-0.561169	0.542947
Trial1	3	1	blindfold	counterclockwise	practice	Guided	1	0.5	0	33.30084	0.42834	-1.45027	-0.79974	0.80294411464866	-0.106261	-0.586559	0.482559
Trial1	3	1	blindfold	counterclockwise	practice	Guided	1	0.5	0	33.32083	0.42834	-1.45027	-0.79974	0.80294411464866	-0.058438	-0.569632	0.502292
Trial1	3	1	blindfold	counterclockwise	practice	Guided	1	0.5	0	33.34084	0.42834	-1.45027	-0.79975	0.802954088270914	-0.075659	-0.595023	0.489621
Trial1	3	1	blindfold	counterclockwise	practice	Guided	1	0.5	0	33.36084	0.42833	-1.45028	-0.79975	0.802954979339411	-0.055504	-0.637341	0.455838
Trial1	3	1	blindfold	counterclockwise	practice	Guided	1	0.5	0	33.38083	0.42833	-1.45028	-0.79975	0.802954979339411	-0.034866	-0.620414	0.482272
Trial1	3	1	blindfold	counterclockwise	practice	Guided	1	0.5	0	33.40083	0.42833	-1.45028	-0.79975	0.802954979339411	-0.050251	-0.578096	0.443299
Trial1	3	1	blindfold	counterclockwise	practice	Guided	1	0.5	0	33.42084	0.42833	-1.45029	-0.79976	0.80296489358485	-0.073988	-0.573864	0.395404
Trial1	3	1	blindfold	counterclockwise	practice	Guided	1	0.5	0	33.44084	0.42833	-1.45028	-0.79976	0.80296489358485	-0.069787	-0.552705	0.399769
Trial1	3	1	blindfold	counterclockwise	practice	Guided	1	0.5	0	33.46083	0.42833	-1.45028	-0.79977	0.80297486719802	-0.030042	-0.569632	0.406248
Trial1	3	1	blindfold	counterclockwise	practice	Guided	1	0.5	0	33.48083	0.42833	-1.45028	-0.79977	0.80297486719802	-0.031877	-0.595023	0.435473
Trial1	3	1	blindfold	counterclockwise	practice	Guided	1	0.5	0	33.50084	0.42832	-1.45028	-0.79977	0.802975761027983	0.019316	-0.582328	0.472237
Trial1	3	1	blindfold	counterclockwise	practice	Guided	1	0.5	0	33.52083	0.42832	-1.45028	-0.79977	0.802975761027983	0.0091201	-0.531546	0.492514
Trial1	3	1	blindfold	counterclockwise	practice	Guided	1	0.5	0	33.54083	0.42832	-1.45028	-0.79976	0.802965787425915	-0.011802	-0.514619	0.547204
Trial1	3	1	blindfold	counterclockwise	practice	Guided	1	0.5	0	33.56084	0.42832	-1.45027	-0.79976	0.802965787425915	-0.025397	-0.476314	0.544962
Trial1	3	1	blindfold	counterclockwise	practice	Guided	1	0.5	0	33.58084	0.42832	-1.45027	-0.79975	0.802955873191513	-0.020691	-0.493109	0.541049
Trial1	3	1	blindfold	counterclockwise	practice	Guided	1	0.5	0	33.60083	0.42832	-1.45027	-0.79975	0.802955873191513	-0.027503	-0.492998	0.578496
Trial1	3	1	blindfold	counterclockwise	practice	Guided	1	0.5	0	33.62083	0.42832	-1.45027	-0.79975	0.802955873191513	-0.024644	-0.514085	0.603925
Trial1	3	1	blindfold	counterclockwise	practice	Guided	1	0.5	0	33.64084	0.42832	-1.45027	-0.79974	0.802945899591429	-0.049978	-0.535244	0.581294
Trial1	3	1	blindfold	counterclockwise	practice	Guided	1	0.5	0	33.66083	0.42832	-1.45027	-0.79974	0.802945899591429	-0.098312	-0.552171	0.569845
Trial1	3	1	blindfold	counterclockwise	practice	Guided	1	0.5	0	33.68083	0.42832	-1.45027	-0.79974	0.802945899591429	-0.063271	-0.501389	0.503888
Trial1	3	1	blindfold	counterclockwise	practice	Guided	1	0.5	0	33.70084	0.42832	-1.45027	-0.79974	0.802945899591429	-0.063	-0.505588	0.487638
Trial1	3	1	blindfold	counterclockwise	practice	Guided	1	0.5	0	33.72084	0.42832	-1.45027	-0.79975	0.802955873191513	-0.044432	-0.522483	0.493107
Trial1	3	1	blindfold	counterclockwise	practice	Guided	1	0.5	0	33.74083	0.42831	-1.45027	-0.79975	0.802956764506671	-0.051989	-0.522479	0.471469
Trial1	3	1	blindfold	counterclockwise	practice	Guided	1	0.5	0	33.76083	0.42831	-1.45027	-0.79975	0.802956764506671	-0.075456	-0.509783	0.438247
Trial1	3	1	blindfold	counterclockwise	practice	Guided	1	0.5	0	33.78084	0.42831	-1.45027	-0.79975	0.802956764506671	-0.048268	-0.547861	0.412416
Trial1	3	1	blindfold	counterclockwise	practice	Guided	1	0.5	0	33.80084	0.42831	-1.45026	-0.79976	0.802966678730068	-0.072534	-0.513999	0.372905
Trial1	3	1	blindfold	counterclockwise	practice	Guided	1	0.5	0	33.82083	0.42831	-1.45026	-0.79976	0.802966678730068	-0.084259	-0.513978	0.346813
Trial1	3	1	blindfold	counterclockwise	practice	Guided	1	0.5	0	33.84084	0.42831	-1.45026	-0.79977	0.802976652321066	-0.050813	-0.518194	0.380528
Trial1	3	1	blindfold	counterclockwise	practice	Guided	1	0.5	0	33.86084	0.4283	-1.45026	-0.79977	0.802977543737292	-0.138517	-0.492677	0.35993
Trial1	3	1	blindfold	counterclockwise	practice	Guided	1	0.5	0	33.88083	0.4283	-1.45026	-0.79978	0.802987457951656	-0.100085	-0.467214	0.38748
Trial1	3	1	blindfold	counterclockwise	practice	Guided	1	0.5	0	33.90083	0.42829	-1.45026	-0.79978	0.802988352141481	-0.158572	-0.505231	0.396324
Trial1	3	1	blindfold	counterclockwise	practice	Guided	1	0.5	0	33.92084	0.42829	-1.45026	-0.79978	0.802988352141481	-0.141556	-0.551761	0.41131
Trial1	3	1	blindfold	counterclockwise	practice	Guided	1	0.5	0	33.94084	0.42828	-1.45026	-0.79978	0.802989246455183	-0.13211	-0.551757	0.433255
Trial1	3	1	blindfold	counterclockwise	practice	Guided	1	0.5	0	33.96083	0.42827	-1.45026	-0.79977	0.802980226711523	-0.177259	-0.509334	0.483053
Trial1	3	1	blindfold	counterclockwise	practice	Guided	1	0.5	0	33.98083	0.42826	-1.45026	-0.79976	0.802971145085899	-0.220072	-0.483894	0.526646
Trial1	3	1	blindfold	counterclockwise	practice	Guided	1	0.5	0	34.00084	0.42822	-1.45025	-0.79974	0.802954831716184	-0.22577	-0.45415	0.54733
Trial1	3	1	blindfold	counterclockwise	practice	Guided	1	0.5	0	34.02083	0.42814	-1.45024	-0.79972	0.802942039511336	-0.223378	-0.454031	0.581146
Trial1	3	1	blindfold	counterclockwise	practice	Guided	1	0.5	0	34.04083	0.42802	-1.45023	-0.79967	0.802902982215866	-0.147589	-0.432744	0.63563
Trial1	3	1	blindfold	counterclockwise	practice	Guided	1	0.5	0	34.06084	0.42772	-1.4502	-0.79965	0.802910048030001	-0.223232	-0.373281	0.724249
Trial1	3	1	blindfold	counterclockwise	practice	Guided	1	0.5	0	34.08084	0.42754	-1.45019	-0.7996399	0.802916240565921	-0.23569	-0.368941	0.710851
Trial1	3	1	blindfold	counterclockwise	practice	Guided	1	0.5	0	34.10083	0.42733	-1.45019	-0.79965	0.802945250159132	-0.302226	-0.334987	0.706693
Trial1	3	1	blindfold	counterclockwise	practice	Guided	1	0.5	0	34.12083	0.42702	-1.45018	-0.7996399	0.802963331987189	-0.318842	-0.322194	0.688831
Trial1	3	1	blindfold	counterclockwise	practice	Guided	1	0.5	0	34.14084	0.42663	-1.45017	-0.7996399	0.80299887173419	-0.248732	-0.322104	0.71006
Trial1	3	1	blindfold	counterclockwise	practice	Guided	1	0.5	0	34.16083	0.42578	-1.45016	-0.7996399	0.803076984300972	-0.114025	-0.313466	0.697446
Trial1	3	1	blindfold	counterclockwise	practice	Guided	1	0.5	0	34.18083	0.42542	-1.45017	-0.79965	0.803120366107551	-0.128336	-0.389541	0.700815
Trial1	3	1	blindfold	counterclockwise	practice	Guided	1	0.5	0	34.20084	0.42511	-1.45018	-0.79966	0.803159180414322	-0.200642	-0.389433	0.658117
Trial1	3	1	blindfold	counterclockwise	practice	Guided	1	0.5	0	34.22084	0.42482	-1.4502	-0.79966	0.803186273749031	-0.20109	-0.448564	0.66679
Trial1	3	1	blindfold	counterclockwise	practice	Guided	1	0.5	0	34.24083	0.42455	-1.45021	-0.79965	0.803201622869614	-0.160797	-0.465373	0.665093
Trial1	3	1	blindfold	counterclockwise	practice	Guided	1	0.5	0	34.26083	0.42423	-1.45021	-0.79965	0.803231747386622	-0.048902	-0.469371	0.730966
Trial1	3	1	blindfold	counterclockwise	practice	Guided	1	0.5	0	34.28084	0.42422	-1.45022	-0.79965	0.803232689232435	-0.08416	-0.511592	0.724567
Trial1	3	1	blindfold	counterclockwise	practice	Guided	1	0.5	0	34.30084	0.42422	-1.45022	-0.79965	0.803232689232435	-0.140318	-0.520039	0.698037
Trial1	3	1	blindfold	counterclockwise	practice	Guided	1	0.5	0	34.32083	0.42421	-1.45023	-0.79965	0.803233634013267	-0.152051	-0.503112	0.669852
Trial1	3	1	blindfold	counterclockwise	practice	Guided	1	0.5	0	34.34084	0.42421	-1.45023	-0.79966	0.803243602918635	-0.176835	-0.47343	0.638857
Trial1	3	1	blindfold	counterclockwise	practice	Guided	1	0.5	0	34.36084	0.4242	-1.45022	-0.79967	0.803254454555225	-0.133927	-0.325096	0.595233
Trial1	3	1	blindfold	counterclockwise	practice	Guided	1	0.5	0	34.38083	0.42419	-1.45021	-0.79967	0.803255396747052	-0.133642	-0.295386	0.591043
Trial1	3	1	blindfold	counterclockwise	practice	Guided	1	0.5	0	34.40083	0.42418	-1.45019	-0.79967	0.803256341874929	-0.070405	-0.269911	0.578139
Trial1	3	1	blindfold	counterclockwise	practice	Guided	1	0.5	0	34.42084	0.42418	-1.45019	-0.79967	0.803256341874929	-0.097043	-0.358688	0.576484
Trial1	3	1	blindfold	counterclockwise	practice	Guided	1	0.5	0	34.44084	0.42418	-1.45019	-0.79968	0.803266310747399	-0.041641	-0.438981	0.600479
Trial1	3	1	blindfold	counterclockwise	practice	Guided	1	0.5	0	34.46083	0.42418	-1.45022	-0.79968	0.803266310747399	-0.032228	-0.574327	0.609967
Trial1	3	1	blindfold	counterclockwise	practice	Guided	1	0.5	0	34.48083	0.42417	-1.45023	-0.79968	0.803267253173866	-0.097276	-0.519314	0.580677
Trial1	3	1	blindfold	counterclockwise	practice	Guided	1	0.5	0	34.50084	0.42417	-1.45023	-0.79968	0.803267253173866	-0.092041	-0.48539	0.568378
Trial1	3	1	blindfold	counterclockwise	practice	Guided	1	0.5	0	34.52083	0.42417	-1.45023	-0.79968	0.803267253173866	-0.084968	-0.451404	0.598274
Trial1	3	1	blindfold	counterclockwise	practice	Guided	1	0.5	0	34.54083	0.42417	-1.45023	-0.7996899	0.803277162697285	-0.031922	-0.425892	0.609142
Trial1	3	1	blindfold	counterclockwise	practice	Guided	1	0.5	0	34.56084	0.42416	-1.45023	-0.7996899	0.803278108048837	-0.09408	-0.480655	0.601916
Trial1	3	1	blindfold	counterclockwise	practice	Guided	1	0.5	0	34.58084	0.42416	-1.45023	-0.7996899	0.803278108048837	-0.044954	-0.484756	0.60076
Trial1	3	1	blindfold	counterclockwise	practice	Guided	1	0.5	0	34.60083	0.42416	-1.45023	-0.7996899	0.803278108048837	-0.024576	-0.497374	0.574505
Trial1	3	1	blindfold	counterclockwise	practice	Guided	1	0.5	0	34.62083	0.42416	-1.45023	-0.7997	0.803288136238501	-0.033726	-0.531183	0.492043
Trial1	3	1	blindfold	counterclockwise	practice	Guided	1	0.5	0	34.64084	0.42416	-1.45023	-0.7997	0.803288136238501	-0.023013	-0.518471	0.467363
Trial1	3	1	blindfold	counterclockwise	practice	Guided	1	0.5	0	34.66083	0.42416	-1.45024	-0.79971	0.803298105090881	-0.031881	-0.488742	0.462415
Trial1	3	1	blindfold	counterclockwise	practice	Guided	1	0.5	0	34.68083	0.42416	-1.45024	-0.79971	0.803298105090881	-0.022731	-0.467479	0.458656
Trial1	3	1	blindfold	counterclockwise	practice	Guided	1	0.5	0	34.70084	0.42416	-1.45024	-0.79972	0.803308014605956	-0.042065	-0.496993	0.411044
Trial1	3	1	blindfold	counterclockwise	practice	Guided	1	0.5	0	34.72084	0.42416	-1.45024	-0.79972	0.803308014605956	-0.055896	-0.513863	0.418478
Trial1	3	1	blindfold	counterclockwise	practice	Guided	1	0.5	0	34.74083	0.42415	-1.45024	-0.7997299	0.803318869550535	-0.060061	-0.505359	0.41136
Trial1	3	1	blindfold	counterclockwise	practice	Guided	1	0.5	0	34.76083	0.42415	-1.45024	-0.79974	0.803328897732867	-0.075437	-0.492477	0.446363
Trial1	3	1	blindfold	counterclockwise	practice	Guided	1	0.5	0	34.78084	0.42415	-1.45024	-0.79974	0.803328897732867	-0.087183	-0.49662	0.418277
Trial1	3	1	blindfold	counterclockwise	practice	Guided	1	0.5	0	34.80084	0.42415	-1.45024	-0.79974	0.803328897732867	-0.085062	-0.505047	0.45814
Trial1	3	1	blindfold	counterclockwise	practice	Guided	1	0.5	0	34.82083	0.42415	-1.45024	-0.79974	0.803328897732867	-0.097319	-0.513502	0.419186
Trial1	3	1	blindfold	counterclockwise	practice	Guided	1	0.5	0	34.84084	0.42414	-1.45024	-0.79975	0.803339812106536	-0.128899	-0.496546	0.44675
Trial1	3	1	blindfold	counterclockwise	practice	Guided	1	0.5	0	34.86084	0.42414	-1.45024	-0.79975	0.803339812106536	-0.052289	-0.453974	0.50603
Trial1	3	1	blindfold	counterclockwise	practice	Guided	1	0.5	0	34.88083	0.42414	-1.45024	-0.79975	0.803339812106536	-0.03189	-0.46231	0.536734
Trial1	3	1	blindfold	counterclockwise	practice	Guided	1	0.5	0	34.90083	0.42413	-1.45024	-0.79975	0.803340754944194	-0.074729	-0.487603	0.50877
Trial1	3	1	blindfold	counterclockwise	practice	Guided	1	0.5	0	34.92084	0.42413	-1.45024	-0.79975	0.803340754944194	-0.070535	-0.517218	0.513169
Trial1	3	1	blindfold	counterclockwise	practice	Guided	1	0.5	0	34.94084	0.42413	-1.45024	-0.79975	0.803340754944194	-0.043616	-0.542608	0.548336
Trial1	3	1	blindfold	counterclockwise	practice	Guided	1	0.5	0	34.96083	0.42413	-1.45025	-0.79975	0.803340754944194	-0.0018148	-0.525677	0.483549
Trial1	3	1	blindfold	counterclockwise	practice	Guided	1	0.5	0	34.98083	0.42413	-1.45025	-0.79975	0.803340754944194	-0.022196	-0.551068	0.467485
Trial1	3	1	blindfold	counterclockwise	practice	Guided	1	0.5	0	35.00084	0.42413	-1.45025	-0.79975	0.803340754944194	-0.016972	-0.635704	0.440275
Trial1	3	1	blindfold	counterclockwise	practice	Guided	1	0.5	0	35.02083	0.42413	-1.45027	-0.79976	0.803350664428731	-0.016443	-0.635704	0.431767
Trial1	3	1	blindfold	counterclockwise	practice	Guided	1	0.5	0	35.04083	0.42413	-1.45028	-0.79976	0.803350664428731	-0.013035	-0.635704	0.448694
Trial1	3	1	blindfold	counterclockwise	practice	Guided	1	0.5	0	35.06084	0.42413	-1.45028	-0.79976	0.803350664428731	-0.043848	-0.601849	0.442318
Trial1	3	1	blindfold	counterclockwise	practice	Guided	1	0.5	0	35.08084	0.42413	-1.45028	-0.79976	0.803350664428731	-0.037046	-0.614545	0.476286
Trial1	3	1	blindfold	counterclockwise	practice	Guided	1	0.5	0	35.10083	0.42413	-1.45029	-0.79976	0.803350664428731	-0.00857	-0.656863	0.448467
Trial1	3	1	blindfold	counterclockwise	practice	Guided	1	0.5	0	35.12083	0.42412	-1.45029	-0.79976	0.803351607377727	-0.065777	-0.652631	0.436374
Trial1	3	1	blindfold	counterclockwise	practice	Guided	1	0.5	0	35.14084	0.42412	-1.45029	-0.79977	0.803361576189904	-0.067335	-0.665326	0.389871
Trial1	3	1	blindfold	counterclockwise	practice	Guided	1	0.5	0	35.16083	0.42412	-1.4503	-0.79977	0.803361576189904	-0.051363	-0.614545	0.420096
Trial1	3	1	blindfold	counterclockwise	practice	Guided	1	0.5	0	35.18083	0.42412	-1.4503	-0.79977	0.803361576189904	-0.027585	-0.618777	0.396211
Trial1	3	1	blindfold	counterclockwise	practice	Guided	1	0.5	0	35.20084	0.42412	-1.4503	-0.79977	0.803361576189904	-0.056051	-0.648399	0.423783
Trial1	3	1	blindfold	counterclockwise	practice	Guided	1	0.5	0	35.22084	0.42412	-1.4503	-0.79977	0.803361576189904	-0.021294	-0.635704	0.438444
Trial1	3	1	blindfold	counterclockwise	practice	Guided	1	0.5	0	35.24083	0.42412	-1.4503	-0.79978	0.803371485665017	-0.038786	-0.606081	0.421891
Trial1	3	1	blindfold	counterclockwise	practice	Guided	1	0.5	0	35.26083	0.42411	-1.4503	-0.79978	0.803372431528901	-0.100396	-0.572227	0.420542
Trial1	3	1	blindfold	counterclockwise	practice	Guided	1	0.5	0	35.28084	0.42411	-1.4503	-0.79977	0.803362522065455	-0.119956	-0.529909	0.448662
Trial1	3	1	blindfold	counterclockwise	practice	Guided	1	0.5	0	35.30084	0.42411	-1.4503	-0.79977	0.803362522065455	-0.099022	-0.529909	0.470874
Trial1	3	1	blindfold	counterclockwise	practice	Guided	1	0.5	0	35.32083	0.4241	-1.45029	-0.79977	0.803363465249051	-0.084888	-0.567991	0.458994
Trial1	3	1	blindfold	counterclockwise	practice	Guided	1	0.5	0	35.34084	0.4241	-1.45029	-0.79977	0.803363465249051	-0.084863	-0.534137	0.458872
Trial1	3	1	blindfold	counterclockwise	practice	Guided	1	0.5	0	35.36084	0.4241	-1.45029	-0.79977	0.803363465249051	-0.053213	-0.6357	0.452164
Trial1	3	1	blindfold	counterclockwise	practice	Guided	1	0.5	0	35.38083	0.4241	-1.45029	-0.79977	0.803363465249051	-0.021856	-0.656859	0.447524
Trial1	3	1	blindfold	counterclockwise	practice	Guided	1	0.5	0	35.40083	0.4241	-1.4503	-0.79977	0.803363465249051	-0.026293	-0.673786	0.449382
Trial1	3	1	blindfold	counterclockwise	practice	Guided	1	0.5	0	35.42084	0.4241	-1.4503	-0.79977	0.803363465249051	-0.032034	-0.678018	0.469941
Trial1	3	1	blindfold	counterclockwise	practice	Guided	1	0.5	0	35.44084	0.4241	-1.4503	-0.79977	0.803363465249051	-0.068597	-0.610309	0.484374
Trial1	3	1	blindfold	counterclockwise	practice	Guided	1	0.5	0	35.46083	0.42409	-1.4503	-0.79977	0.803364411371636	-0.093643	-0.572223	0.529011
Trial1	3	1	blindfold	counterclockwise	practice	Guided	1	0.5	0	35.48083	0.42409	-1.4503	-0.79976	0.803354442594641	-0.09231	-0.559527	0.597463
Trial1	3	1	blindfold	counterclockwise	practice	Guided	1	0.5	0	35.50084	0.42409	-1.4503	-0.79976	0.803354442594641	-0.148979	-0.606077	0.630776
Trial1	3	1	blindfold	counterclockwise	practice	Guided	1	0.5	0	35.52083	0.42408	-1.4503	-0.79975	0.803345476609946	-0.14843	-0.593382	0.622395
Trial1	3	1	blindfold	counterclockwise	practice	Guided	1	0.5	0	35.54083	0.42408	-1.4503	-0.79974	0.803335507846881	-0.106607	-0.6357	0.595536
Trial1	3	1	blindfold	counterclockwise	practice	Guided	1	0.5	0	35.56084	0.42407	-1.4503	-0.79974	0.80333645425166	-0.133719	-0.618773	0.602268
Trial1	3	1	blindfold	counterclockwise	practice	Guided	1	0.5	0	35.58084	0.42407	-1.4503	-0.79974	0.80333645425166	-0.06212	-0.610309	0.598299
Trial1	3	1	blindfold	counterclockwise	practice	Guided	1	0.5	0	35.60083	0.42407	-1.4503	-0.7997299	0.803326426163659	-0.035203	-0.593382	0.595763
Trial1	3	1	blindfold	counterclockwise	practice	Guided	1	0.5	0	35.62083	0.42407	-1.4503	-0.7997299	0.803326426163659	-0.011433	-0.593382	0.571991
Trial1	3	1	blindfold	counterclockwise	practice	Guided	1	0.5	0	35.64084	0.42407	-1.4503	-0.7997299	0.803326426163659	-0.058987	-0.559527	0.547997
Trial1	3	1	blindfold	counterclockwise	practice	Guided	1	0.5	0	35.66083	0.42406	-1.4503	-0.7997299	0.803327372703957	-0.050356	-0.529905	0.552741
Trial1	3	1	blindfold	counterclockwise	practice	Guided	1	0.5	0	35.68083	0.42406	-1.4503	-0.7997299	0.803327372703957	-0.073859	-0.512978	0.572322
Trial1	3	1	blindfold	counterclockwise	practice	Guided	1	0.5	0	35.70084	0.42406	-1.45029	-0.7997299	0.803327372703957	-0.046942	-0.517205	0.569786
Trial1	3	1	blindfold	counterclockwise	practice	Guided	1	0.5	0	35.72084	0.42406	-1.45029	-0.7997299	0.803327372703957	-0.073061	-0.529901	0.559747
Trial1	3	1	blindfold	counterclockwise	practice	Guided	1	0.5	0	35.74083	0.42406	-1.45029	-0.7997299	0.803327372703957	-0.091596	-0.529888	0.57122
Trial1	3	1	blindfold	counterclockwise	practice	Guided	1	0.5	0	35.76083	0.42405	-1.45028	-0.7997299	0.80332831373269	-0.118467	-0.517168	0.589148
Trial1	3	1	blindfold	counterclockwise	practice	Guided	1	0.5	0	35.78084	0.42405	-1.45028	-0.7997299	0.80332831373269	-0.100418	-0.5002	0.570672
Trial1	3	1	blindfold	counterclockwise	practice	Guided	1	0.5	0	35.80084	0.42405	-1.45028	-0.7997299	0.80332831373269	-0.112158	-0.478956	0.537966
Trial1	3	1	blindfold	counterclockwise	practice	Guided	1	0.5	0	35.82083	0.42404	-1.45028	-0.79972	0.803319353961368	-0.101158	-0.512739	0.563725
Trial1	3	1	blindfold	counterclockwise	practice	Guided	1	0.5	0	35.84084	0.42404	-1.45027	-0.79972	0.803319353961368	-0.075283	-0.521194	0.597482
Trial1	3	1	blindfold	counterclockwise	practice	Guided	1	0.5	0	35.86084	0.42404	-1.45028	-0.79972	0.803319353961368	-0.039479	-0.610062	0.595497
Trial1	3	1	blindfold	counterclockwise	practice	Guided	1	0.5	0	35.88083	0.42404	-1.45028	-0.79972	0.803319353961368	-0.079965	-0.60583	0.607798
Trial1	3	1	blindfold	counterclockwise	practice	Guided	1	0.5	0	35.90083	0.42404	-1.45028	-0.79972	0.803319353961368	-0.107896	-0.571976	0.620705
Trial1	3	1	blindfold	counterclockwise	practice	Guided	1	0.5	0	35.92084	0.42403	-1.45028	-0.79972	0.803320298065688	-0.104234	-0.584671	0.562019
Trial1	3	1	blindfold	counterclockwise	practice	Guided	1	0.5	0	35.94084	0.42403	-1.45028	-0.79971	0.803310388702139	-0.072595	-0.559281	0.627106
Trial1	3	1	blindfold	counterclockwise	practice	Guided	1	0.5	0	35.96083	0.42403	-1.45028	-0.79971	0.803310388702139	-0.086414	-0.538122	0.634664
Trial1	3	1	blindfold	counterclockwise	practice	Guided	1	0.5	0	35.98083	0.42402	-1.45028	-0.79971	0.803311335759884	-0.129252	-0.550817	0.607858
Trial1	3	1	blindfold	counterclockwise	practice	Guided	1	0.5	0	36.00084	0.42402	-1.45028	-0.79971	0.803311335759884	-0.096319	-0.563512	0.579343
Trial1	3	1	blindfold	counterclockwise	practice	Guided	1	0.5	0	36.02083	0.42402	-1.45028	-0.79971	0.803311335759884	-0.115363	-0.550817	0.599201
Trial1	3	1	blindfold	counterclockwise	practice	Guided	1	0.5	0	36.04083	0.42402	-1.45028	-0.79971	0.803311335759884	-0.075388	-0.521194	0.530146
Trial1	3	1	blindfold	counterclockwise	practice	Guided	1	0.5	0	36.06084	0.42401	-1.45028	-0.79971	0.803312280122159	-0.073798	-0.538122	0.576534
Trial1	3	1	blindfold	counterclockwise	practice	Guided	1	0.5	0	36.08084	0.42401	-1.45028	-0.79971	0.803312280122159	-0.050025	-0.555049	0.552762
Trial1	3	1	blindfold	counterclockwise	practice	Guided	1	0.5	0	36.10083	0.42401	-1.45027	-0.79971	0.803312280122159	-0.069868	-0.53389	0.585194
Trial1	3	1	blindfold	counterclockwise	practice	Guided	1	0.5	0	36.12083	0.42401	-1.45028	-0.79972	0.803322189462376	-0.080578	-0.559281	0.542448
Trial1	3	1	blindfold	counterclockwise	practice	Guided	1	0.5	0	36.14084	0.42401	-1.45028	-0.79972	0.803322189462376	-0.076904	-0.567744	0.5553
Trial1	3	1	blindfold	counterclockwise	practice	Guided	1	0.5	0	36.16083	0.424	-1.45028	-0.79972	0.80332313675548	-0.126502	-0.563512	0.564844
Trial1	3	1	blindfold	counterclockwise	practice	Guided	1	0.5	0	36.18083	0.424	-1.45028	-0.79972	0.80332313675548	-0.125435	-0.542353	0.531586
Trial1	3	1	blindfold	counterclockwise	practice	Guided	1	0.5	0	36.20084	0.424	-1.45028	-0.79972	0.80332313675548	-0.165897	-0.529654	0.553982
Trial1	3	1	blindfold	counterclockwise	practice	Guided	1	0.5	0	36.22084	0.42399	-1.45027	-0.79972	0.803324081352411	-0.188595	-0.512719	0.560988
Trial1	3	1	blindfold	counterclockwise	practice	Guided	1	0.5	0	36.24083	0.42399	-1.45027	-0.79972	0.803324081352411	-0.13161	-0.516938	0.577151
Trial1	3	1	blindfold	counterclockwise	practice	Guided	1	0.5	0	36.26083	0.42398	-1.45027	-0.79972	0.803325028892554	-0.147502	-0.508433	0.546708
Trial1	3	1	blindfold	counterclockwise	practice	Guided	1	0.5	0	36.28084	0.42398	-1.45027	-0.79972	0.803325028892554	-0.129447	-0.504148	0.543621
Trial1	3	1	blindfold	counterclockwise	practice	Guided	1	0.5	0	36.30084	0.42397	-1.45027	-0.79972	0.8033259765564	-0.189757	-0.525262	0.581956
Trial1	3	1	blindfold	counterclockwise	practice	Guided	1	0.5	0	36.32083	0.42397	-1.45027	-0.79972	0.8033259765564	-0.199122	-0.495607	0.589791
Trial1	3	1	blindfold	counterclockwise	practice	Guided	1	0.5	0	36.34084	0.42396	-1.45026	-0.79971	0.803317009420112	-0.248198	-0.478587	0.590951
Trial1	3	1	blindfold	counterclockwise	practice	Guided	1	0.5	0	36.36084	0.42395	-1.45026	-0.79971	0.803317960163701	-0.172881	-0.503731	0.599837
Trial1	3	1	blindfold	counterclockwise	practice	Guided	1	0.5	0	36.38083	0.42395	-1.45026	-0.79971	0.803317960163701	-0.157184	-0.550195	0.562387
Trial1	3	1	blindfold	counterclockwise	practice	Guided	1	0.5	0	36.40083	0.42395	-1.45026	-0.79971	0.803317960163701	-0.135214	-0.575586	0.568512
Trial1	3	1	blindfold	counterclockwise	practice	Guided	1	0.5	0	36.42084	0.42394	-1.45026	-0.79971	0.80331890538823	-0.134411	-0.5375	0.555937
Trial1	3	1	blindfold	counterclockwise	practice	Guided	1	0.5	0	36.44084	0.42394	-1.45026	-0.79972	0.803328814646722	-0.093634	-0.558659	0.545845
Trial1	3	1	blindfold	counterclockwise	practice	Guided	1	0.5	0	36.46083	0.42394	-1.45026	-0.79972	0.803328814646722	-0.114237	-0.524788	0.519318
Trial1	3	1	blindfold	counterclockwise	practice	Guided	1	0.5	0	36.48083	0.42393	-1.45026	-0.79972	0.80332976280464	-0.082604	-0.529012	0.512002
Trial1	3	1	blindfold	counterclockwise	practice	Guided	1	0.5	0	36.50084	0.42393	-1.45026	-0.79972	0.80332976280464	-0.066132	-0.541707	0.463302
Trial1	3	1	blindfold	counterclockwise	practice	Guided	1	0.5	0	36.52083	0.42393	-1.45026	-0.7997299	0.803339672052542	-0.108959	-0.554402	0.435291
Trial1	3	1	blindfold	counterclockwise	practice	Guided	1	0.5	0	36.54083	0.42393	-1.45027	-0.7997299	0.803339672052542	-0.110231	-0.655966	0.456123
Trial1	3	1	blindfold	counterclockwise	practice	Guided	1	0.5	0	36.56084	0.42392	-1.45028	-0.7997299	0.803340617500049	-0.062371	-0.622111	0.501133
Trial1	3	1	blindfold	counterclockwise	practice	Guided	1	0.5	0	36.58084	0.42392	-1.45028	-0.79974	0.803350645410902	-0.059476	-0.558634	0.50103
Trial1	3	1	blindfold	counterclockwise	practice	Guided	1	0.5	0	36.60083	0.42392	-1.45028	-0.79974	0.803350645410902	-0.089767	-0.537475	0.457354
Trial1	3	1	blindfold	counterclockwise	practice	Guided	1	0.5	0	36.62083	0.42391	-1.45028	-0.79974	0.803351593792317	-0.097584	-0.588257	0.468973
Trial1	3	1	blindfold	counterclockwise	practice	Guided	1	0.5	0	36.64084	0.42391	-1.45028	-0.79974	0.803351593792317	-0.15059	-0.59672	0.461341
Trial1	3	1	blindfold	counterclockwise	practice	Guided	1	0.5	0	36.66083	0.4239	-1.45029	-0.79974	0.803352539474313	-0.157556	-0.588257	0.50284
Trial1	3	1	blindfold	counterclockwise	practice	Guided	1	0.5	0	36.68083	0.4239	-1.45029	-0.79974	0.803352539474313	-0.139226	-0.52478	0.495492
Trial1	3	1	blindfold	counterclockwise	practice	Guided	1	0.5	0	36.70084	0.42389	-1.45028	-0.79975	0.803363453819258	-0.151473	-0.529007	0.47781
Trial1	3	1	blindfold	counterclockwise	practice	Guided	1	0.5	0	36.72084	0.42389	-1.45028	-0.79975	0.803363453819258	-0.137332	-0.541703	0.465934
Trial1	3	1	blindfold	counterclockwise	practice	Guided	1	0.5	0	36.74083	0.42389	-1.45028	-0.79975	0.803363453819258	-0.114053	-0.600948	0.450424
Trial1	3	1	blindfold	counterclockwise	practice	Guided	1	0.5	0	36.76083	0.42388	-1.45029	-0.79975	0.803364405383069	-0.160473	-0.579789	0.480944
Trial1	3	1	blindfold	counterclockwise	practice	Guided	1	0.5	0	36.78084	0.42388	-1.45029	-0.79975	0.803364405383069	-0.136152	-0.567094	0.448673
Trial1	3	1	blindfold	counterclockwise	practice	Guided	1	0.5	0	36.80084	0.42387	-1.45029	-0.79976	0.803375257779939	-0.095105	-0.600948	0.434258
Trial1	3	1	blindfold	counterclockwise	practice	Guided	1	0.5	0	36.82083	0.42387	-1.45029	-0.79976	0.803375257779939	-0.110998	-0.630571	0.46547
Trial1	3	1	blindfold	counterclockwise	practice	Guided	1	0.5	0	36.84084	0.42387	-1.45029	-0.79976	0.803375257779939	-0.119072	-0.634802	0.461988
Trial1	3	1	blindfold	counterclockwise	practice	Guided	1	0.5	0	36.86084	0.42386	-1.4503	-0.79976	0.803376209579765	-0.186416	-0.613643	0.470346
Trial1	3	1	blindfold	counterclockwise	practice	Guided	1	0.5	0	36.88083	0.42386	-1.4503	-0.79976	0.803376209579765	-0.115577	-0.626339	0.47887
Trial1	3	1	blindfold	counterclockwise	practice	Guided	1	0.5	0	36.90083	0.42385	-1.4503	-0.79976	0.803377155854252	-0.097258	-0.655961	0.471487
Trial1	3	1	blindfold	counterclockwise	practice	Guided	1	0.5	0	36.92084	0.42385	-1.45031	-0.79976	0.803377155854252	-0.110812	-0.694048	0.47474
Trial1	3	1	blindfold	counterclockwise	practice	Guided	1	0.5	0	36.94084	0.42384	-1.45031	-0.79976	0.803378105076945	-0.107402	-0.715207	0.420127
Trial1	3	1	blindfold	counterclockwise	practice	Guided	1	0.5	0	36.96083	0.42384	-1.45033	-0.79977	0.803388073560326	-0.027686	-0.736366	0.429051
Trial1	3	1	blindfold	counterclockwise	practice	Guided	1	0.5	0	36.98083	0.42384	-1.45033	-0.79977	0.803388073560326	-0.054848	-0.727902	0.435667
Trial1	3	1	blindfold	counterclockwise	practice	Guided	1	0.5	0	37.00084	0.42384	-1.45033	-0.79977	0.803388073560326	-0.091141	-0.727902	0.445913
Trial1	3	1	blindfold	counterclockwise	practice	Guided	1	0.5	0	37.02083	0.42384	-1.45033	-0.79977	0.803388073560326	-0.078053	-0.67712	0.450807
Trial1	3	1	blindfold	counterclockwise	practice	Guided	1	0.5	0	37.04083	0.42383	-1.45033	-0.79976	0.803379051597711	-0.119016	-0.643266	0.536523
Trial1	3	1	blindfold	counterclockwise	practice	Guided	1	0.5	0	37.06084	0.42382	-1.45033	-0.79976	0.803380001067418	-0.216125	-0.60518	0.521965
Trial1	3	1	blindfold	counterclockwise	practice	Guided	1	0.5	0	37.08084	0.42382	-1.45033	-0.79976	0.803380001067418	-0.161746	-0.660193	0.508508
Trial1	3	1	blindfold	counterclockwise	practice	Guided	1	0.5	0	37.10083	0.42381	-1.45033	-0.79976	0.803380947834461	-0.168749	-0.681352	0.550154
Trial1	3	1	blindfold	counterclockwise	practice	Guided	1	0.5	0	37.12083	0.4238	-1.45033	-0.79976	0.803381894724458	-0.165329	-0.719438	0.495662
Trial1	3	1	blindfold	counterclockwise	practice	Guided	1	0.5	0	37.14084	0.4238	-1.45034	-0.79976	0.803381894724458	-0.138386	-0.727902	0.49311
Trial1	3	1	blindfold	counterclockwise	practice	Guided	1	0.5	0	37.16083	0.42379	-1.45034	-0.79975	0.803372938304023	-0.118988	-0.685584	0.521014
Trial1	3	1	blindfold	counterclockwise	practice	Guided	1	0.5	0	37.18083	0.42379	-1.45034	-0.79975	0.803372938304023	-0.117923	-0.681352	0.539761
Trial1	3	1	blindfold	counterclockwise	practice	Guided	1	0.5	0	37.20084	0.42378	-1.45034	-0.79975	0.803373882624853	-0.141142	-0.694048	0.539203
Trial1	3	1	blindfold	counterclockwise	practice	Guided	1	0.5	0	37.22084	0.42378	-1.45034	-0.79975	0.803373882624853	-0.196756	-0.740597	0.502075
Trial1	3	1	blindfold	counterclockwise	practice	Guided	1	0.5	0	37.24083	0.42377	-1.45035	-0.79975	0.80337483555148	-0.20585	-0.715207	0.505669
Trial1	3	1	blindfold	counterclockwise	practice	Guided	1	0.5	0	37.26083	0.42376	-1.45036	-0.79975	0.803375782946078	-0.206521	-0.778684	0.518168
Trial1	3	1	blindfold	counterclockwise	practice	Guided	1	0.5	0	37.28084	0.42375	-1.45036	-0.79975	0.803376733292224	-0.190269	-0.740597	0.544425
Trial1	3	1	blindfold	counterclockwise	practice	Guided	1	0.5	0	37.30084	0.42374	-1.45036	-0.79975	0.803377680933096	-0.20955	-0.72367	0.568477
Trial1	3	1	blindfold	counterclockwise	practice	Guided	1	0.5	0	37.32083	0.42374	-1.45036	-0.79974	0.803367712569645	-0.213426	-0.732134	0.55982
Trial1	3	1	blindfold	counterclockwise	practice	Guided	1	0.5	0	37.34084	0.42373	-1.45036	-0.79974	0.80336866034523	-0.195872	-0.744829	0.565118
Trial1	3	1	blindfold	counterclockwise	practice	Guided	1	0.5	0	37.36084	0.42372	-1.45037	-0.79974	0.803369611073501	-0.134927	-0.787147	0.518404
Trial1	3	1	blindfold	counterclockwise	practice	Guided	1	0.5	0	37.38083	0.42371	-1.45038	-0.79974	0.80337055909536	-0.115058	-0.867551	0.485948
Trial1	3	1	blindfold	counterclockwise	practice	Guided	1	0.5	0	37.40083	0.42371	-1.45039	-0.79974	0.80337055909536	-0.052862	-0.867551	0.489712
Trial1	3	1	blindfold	counterclockwise	practice	Guided	1	0.5	0	37.42084	0.42371	-1.4504	-0.79975	0.803380527423491	-0.039807	-0.905638	0.423066
Trial1	3	1	blindfold	counterclockwise	practice	Guided	1	0.5	0	37.44084	0.42371	-1.45041	-0.79976	0.803390436417451	-0.057304	-0.880247	0.417652
Trial1	3	1	blindfold	counterclockwise	practice	Guided	1	0.5	0	37.46083	0.42371	-1.45041	-0.79976	0.803390436417451	-0.023342	-0.72367	0.373262
Trial1	3	1	blindfold	counterclockwise	practice	Guided	1	0.5	0	37.48083	0.42371	-1.4504	-0.79977	0.803400404747827	0.011151	-0.719438	0.387942
Trial1	3	1	blindfold	counterclockwise	practice	Guided	1	0.5	0	37.50084	0.42371	-1.45039	-0.79977	0.803400404747827	0.015852	-0.67712	0.388107
Trial1	3	1	blindfold	counterclockwise	practice	Guided	1	0.5	0	37.52083	0.42371	-1.45038	-0.79978	0.803410313744018	0.042479	-0.681352	0.320121
Trial1	3	1	blindfold	counterclockwise	practice	Guided	1	0.5	0	37.54083	0.42371	-1.45038	-0.79978	0.803410313744018	-0.0032379	-0.740597	0.336248
Trial1	3	1	blindfold	counterclockwise	practice	Guided	1	0.5	0	37.56084	0.42371	-1.45038	-0.79978	0.803410313744018	0.047466	-0.833697	0.452802
Trial1	3	1	blindfold	counterclockwise	practice	Guided	1	0.5	0	37.58084	0.42371	-1.45038	-0.79978	0.803410313744018	0.022387	-0.81677	0.509999
Trial1	3	1	blindfold	counterclockwise	practice	Guided	1	0.5	0	37.60083	0.42371	-1.45038	-0.79977	0.803400404747827	0.0025332	-0.812538	0.536282
Trial1	3	1	blindfold	counterclockwise	practice	Guided	1	0.5	0	37.62083	0.42371	-1.45038	-0.79977	0.803400404747827	-0.113724	-0.727902	0.535237
Trial1	3	1	blindfold	counterclockwise	practice	Guided	1	0.5	0	37.64084	0.4237	-1.45038	-0.79975	0.803381481217405	-0.140607	-0.672889	0.537776
Trial1	3	1	blindfold	counterclockwise	practice	Guided	1	0.5	0	37.66083	0.42367	-1.45033	-0.7997299	0.803364333292207	-0.196131	-0.520544	0.643742
Trial1	3	1	blindfold	counterclockwise	practice	Guided	1	0.5	0	37.68083	0.42362	-1.4503	-0.7997	0.80333929744979	-0.189022	-0.482433	0.673639
Trial1	3	1	blindfold	counterclockwise	practice	Guided	1	0.5	0	37.70084	0.42356	-1.45028	-0.7997	0.803345006438626	-0.152669	-0.507791	0.663271
Trial1	3	1	blindfold	counterclockwise	practice	Guided	1	0.5	0	37.72084	0.42355	-1.45027	-0.7997	0.803345956478068	-0.112426	-0.511978	0.590023
Trial1	3	1	blindfold	counterclockwise	practice	Guided	1	0.5	0	37.74083	0.42355	-1.45027	-0.79971	0.803355924612955	-0.080814	-0.6347	0.512031
Trial1	3	1	blindfold	counterclockwise	practice	Guided	1	0.5	0	37.76083	0.42354	-1.4503	-0.79972	0.803366786390132	-0.030131	-0.732032	0.413993
Trial1	3	1	blindfold	counterclockwise	practice	Guided	1	0.5	0	37.78084	0.42354	-1.45031	-0.7997299	0.803376695181366	-0.022558	-0.7278	0.363865
Trial1	3	1	blindfold	counterclockwise	practice	Guided	1	0.5	0	37.80084	0.42354	-1.45032	-0.79976	0.803406599564081	0.045866	-0.710873	0.267022
Trial1	3	1	blindfold	counterclockwise	practice	Guided	1	0.5	0	37.82083	0.42354	-1.45033	-0.79978	0.803426476490759	0.072511	-0.702409	0.268606
Trial1	3	1	blindfold	counterclockwise	practice	Guided	1	0.5	0	37.84084	0.42355	-1.45034	-0.7998	0.803445519209403	0.034345	-0.723568	0.236722
Trial1	3	1	blindfold	counterclockwise	practice	Guided	1	0.5	0	37.86084	0.42355	-1.45035	-0.79981	0.803455428021372	0.048682	-0.744727	0.220653
Trial1	3	1	blindfold	counterclockwise	practice	Guided	1	0.5	0	37.88083	0.42355	-1.45036	-0.7998199	0.803465336834457	0.018101	-0.770118	0.210283
Trial1	3	1	blindfold	counterclockwise	practice	Guided	1	0.5	0	37.90083	0.42355	-1.45036	-0.7998199	0.803465336834457	0.0097309	-0.829363	0.201292
Trial1	3	1	blindfold	counterclockwise	practice	Guided	1	0.5	0	37.92084	0.42355	-1.45038	-0.79983	0.803475364317099	0.014943	-0.84629	0.188941
Trial1	3	1	blindfold	counterclockwise	practice	Guided	1	0.5	0	37.94084	0.42356	-1.4504	-0.79984	0.803484382592013	0.050209	-0.930926	0.176865
Trial1	3	1	blindfold	counterclockwise	practice	Guided	1	0.5	0	37.96083	0.42356	-1.45042	-0.79984	0.803484382592013	-0.0082999	-0.825131	0.275687
Trial1	3	1	blindfold	counterclockwise	practice	Guided	1	0.5	0	37.98083	0.42356	-1.45042	-0.79984	0.803484382592013	-0.0098589	-0.778581	0.300764
Trial1	3	1	blindfold	counterclockwise	practice	Guided	1	0.5	0	38.00084	0.42356	-1.45042	-0.79984	0.803484382592013	-0.003053	-0.744727	0.343975
Trial1	3	1	blindfold	counterclockwise	practice	Guided	1	0.5	0	38.02083	0.42356	-1.45041	-0.79984	0.803484382592013	-0.05606	-0.736263	0.39479
Trial1	3	1	blindfold	counterclockwise	practice	Guided	1	0.5	0	38.04083	0.42355	-1.4504	-0.79983	0.803475364317099	-0.054209	-0.702409	0.440786
Trial1	3	1	blindfold	counterclockwise	practice	Guided	1	0.5	0	38.06084	0.42355	-1.45037	-0.79983	0.803475364317099	-0.087636	-0.672786	0.404809
Trial1	3	1	blindfold	counterclockwise	practice	Guided	1	0.5	0	38.08084	0.42355	-1.45036	-0.7998199	0.803465336834457	-0.049735	-0.622005	0.44071
Trial1	3	1	blindfold	counterclockwise	practice	Guided	1	0.5	0	38.10083	0.42355	-1.45035	-0.7998199	0.803465336834457	-0.048686	-0.689714	0.42382
Trial1	3	1	blindfold	counterclockwise	practice	Guided	1	0.5	0	38.12083	0.42355	-1.45035	-0.79981	0.803455428021372	-0.055459	-0.710873	0.461148
Trial1	3	1	blindfold	counterclockwise	practice	Guided	1	0.5	0	38.14084	0.42355	-1.45035	-0.79981	0.803455428021372	-0.050489	-0.702409	0.452916
Trial1	3	1	blindfold	counterclockwise	practice	Guided	1	0.5	0	38.16083	0.42354	-1.45035	-0.79981	0.803456380890409	-0.058564	-0.638932	0.439538
Trial1	3	1	blindfold	counterclockwise	practice	Guided	1	0.5	0	38.18083	0.42354	-1.45035	-0.79981	0.803456380890409	-0.084153	-0.660091	0.401966
Trial1	3	1	blindfold	counterclockwise	practice	Guided	1	0.5	0	38.20084	0.42354	-1.45035	-0.79981	0.803456380890409	-0.082573	-0.702409	0.395734
Trial1	3	1	blindfold	counterclockwise	practice	Guided	1	0.5	0	38.22084	0.42354	-1.45035	-0.79981	0.803456380890409	-0.041282	-0.723568	0.377147
Trial1	3	1	blindfold	counterclockwise	practice	Guided	1	0.5	0	38.24083	0.42354	-1.45035	-0.79981	0.803456380890409	-0.022466	-0.706641	0.361378
Trial1	3	1	blindfold	counterclockwise	practice	Guided	1	0.5	0	38.26083	0.42354	-1.45035	-0.79981	0.803456380890409	-0.038909	-0.668555	0.339116
Trial1	3	1	blindfold	counterclockwise	practice	Guided	1	0.5	0	38.28084	0.42353	-1.45035	-0.79981	0.803457331046645	-0.047257	-0.647396	0.330091
Trial1	3	1	blindfold	counterclockwise	practice	Guided	1	0.5	0	38.30084	0.42353	-1.45035	-0.7998199	0.803467239836261	-0.061887	-0.660091	0.278605
Trial1	3	1	blindfold	counterclockwise	practice	Guided	1	0.5	0	38.32083	0.42353	-1.45034	-0.7998199	0.803467239836261	-0.046472	-0.664323	0.245822
Trial1	3	1	blindfold	counterclockwise	practice	Guided	1	0.5	0	38.34084	0.42353	-1.45034	-0.79983	0.803477267295154	0.011272	-0.689714	0.249335
Trial1	3	1	blindfold	counterclockwise	practice	Guided	1	0.5	0	38.36084	0.42353	-1.45034	-0.79983	0.803477267295154	0.017547	-0.68125	0.291659
Trial1	3	1	blindfold	counterclockwise	practice	Guided	1	0.5	0	38.38083	0.42353	-1.45034	-0.79983	0.803477267295154	0.049142	-0.672786	0.285126
Trial1	3	1	blindfold	counterclockwise	practice	Guided	1	0.5	0	38.40083	0.42353	-1.45035	-0.79984	0.803487235421104	0.046767	-0.702409	0.251234
Trial1	3	1	blindfold	counterclockwise	practice	Guided	1	0.5	0	38.42084	0.42354	-1.45035	-0.79984	0.803486285300231	0.079407	-0.719336	0.247525
Trial1	3	1	blindfold	counterclockwise	practice	Guided	1	0.5	0	38.44084	0.42354	-1.45035	-0.79984	0.803486285300231	0.041264	-0.685482	0.267585
Trial1	3	1	blindfold	counterclockwise	practice	Guided	1	0.5	0	38.46083	0.42354	-1.45035	-0.79984	0.803486285300231	0.064514	-0.706641	0.323573
Trial1	3	1	blindfold	counterclockwise	practice	Guided	1	0.5	0	38.48083	0.42354	-1.45035	-0.79984	0.803486285300231	0.081742	-0.677018	0.332967
Trial1	3	1	blindfold	counterclockwise	practice	Guided	1	0.5	0	38.50084	0.42354	-1.45035	-0.79984	0.803486285300231	0.06056	-0.672786	0.314726
Trial1	3	1	blindfold	counterclockwise	practice	Guided	1	0.5	0	38.52083	0.42354	-1.45034	-0.79984	0.803486285300231	0.043302	-0.689714	0.305151
Trial1	3	1	blindfold	counterclockwise	practice	Guided	1	0.5	0	38.54083	0.42354	-1.45034	-0.79985	0.803496194104935	0.034929	-0.715104	0.296134
Trial1	3	1	blindfold	counterclockwise	practice	Guided	1	0.5	0	38.56084	0.42354	-1.45035	-0.79985	0.803496194104935	0.043775	-0.719336	0.225006
Trial1	3	1	blindfold	counterclockwise	practice	Guided	1	0.5	0	38.58084	0.42355	-1.45035	-0.79985	0.803495241283112	0.098873	-0.715104	0.19891
Trial1	3	1	blindfold	counterclockwise	practice	Guided	1	0.5	0	38.60083	0.42355	-1.45035	-0.79986	0.803505209434924	0.130459	-0.719336	0.192396
Trial1	3	1	blindfold	counterclockwise	practice	Guided	1	0.5	0	38.62083	0.42355	-1.45035	-0.79986	0.803505209434924	0.128604	-0.7278	0.221682
Trial1	3	1	blindfold	counterclockwise	practice	Guided	1	0.5	0	38.64084	0.42356	-1.45035	-0.79986	0.803504259583777	0.128312	-0.748959	0.230011
Trial1	3	1	blindfold	counterclockwise	practice	Guided	1	0.5	0	38.66083	0.42356	-1.45035	-0.79987	0.803514168414185	0.01853	-0.732032	0.197852
Trial1	3	1	blindfold	counterclockwise	practice	Guided	1	0.5	0	38.68083	0.42356	-1.45036	-0.79987	0.803514168414185	0.018267	-0.736263	0.201994
Trial1	3	1	blindfold	counterclockwise	practice	Guided	1	0.5	0	38.70084	0.42356	-1.45036	-0.79987	0.803514168414185	-0.058012	-0.7278	0.209831
Trial1	3	1	blindfold	counterclockwise	practice	Guided	1	0.5	0	38.72084	0.42356	-1.45036	-0.79987	0.803514168414185	-0.040234	-0.7278	0.210878
Trial1	3	1	blindfold	counterclockwise	practice	Guided	1	0.5	0	38.74083	0.42356	-1.45036	-0.79988	0.803524195914356	-0.0209	-0.689714	0.186769
Trial1	3	1	blindfold	counterclockwise	practice	Guided	1	0.5	0	38.76083	0.42356	-1.45036	-0.79988	0.803524195914356	0.012303	-0.7278	0.226573
Trial1	3	1	blindfold	counterclockwise	practice	Guided	1	0.5	0	38.78084	0.42356	-1.45036	-0.79988	0.803524195914356	-0.018785	-0.753191	0.22458
Trial1	3	1	blindfold	counterclockwise	practice	Guided	1	0.5	0	38.80084	0.42356	-1.45036	-0.79988	0.803524195914356	0.014931	-0.715104	0.256057
Trial1	3	1	blindfold	counterclockwise	practice	Guided	1	0.5	0	38.82083	0.42356	-1.45036	-0.79987	0.803514168414185	0.028778	-0.706641	0.254336
Trial1	3	1	blindfold	counterclockwise	practice	Guided	1	0.5	0	38.84084	0.42356	-1.45036	-0.79987	0.803514168414185	-0.021634	-0.702409	0.270474
Trial1	3	1	blindfold	counterclockwise	practice	Guided	1	0.5	0	38.86084	0.42356	-1.45035	-0.79987	0.803514168414185	0.010527	-0.68125	0.330651
Trial1	3	1	blindfold	counterclockwise	practice	Guided	1	0.5	0	38.88083	0.42356	-1.45035	-0.79987	0.803514168414185	-0.018998	-0.710873	0.29984
Trial1	3	1	blindfold	counterclockwise	practice	Guided	1	0.5	0	38.90083	0.42355	-1.45035	-0.79986	0.803505209434924	-0.076704	-0.702409	0.367706
Trial1	3	1	blindfold	counterclockwise	practice	Guided	1	0.5	0	38.92084	0.42355	-1.45035	-0.79986	0.803505209434924	-0.079563	-0.740495	0.34693
Trial1	3	1	blindfold	counterclockwise	practice	Guided	1	0.5	0	38.94084	0.42355	-1.45035	-0.79986	0.803505209434924	-0.095483	-0.672786	0.311649
Trial1	3	1	blindfold	counterclockwise	practice	Guided	1	0.5	0	38.96083	0.42354	-1.45035	-0.79986	0.803506162244926	-0.020188	-0.672786	0.32035
Trial1	3	1	blindfold	counterclockwise	practice	Guided	1	0.5	0	38.98083	0.42354	-1.45035	-0.79986	0.803506162244926	-0.067466	-0.715104	0.292085
Trial1	3	1	blindfold	counterclockwise	practice	Guided	1	0.5	0	39.00084	0.42354	-1.45035	-0.79986	0.803506162244926	-0.032962	-0.820899	0.310967
Trial1	3	1	blindfold	counterclockwise	practice	Guided	1	0.5	0	39.02083	0.42354	-1.45037	-0.79985	0.803496194104935	-0.055421	-0.888608	0.313694
Trial1	3	1	blindfold	counterclockwise	practice	Guided	1	0.5	0	39.04083	0.42354	-1.4504	-0.79985	0.803496194104935	-0.023287	-0.897072	0.286196
Trial1	3	1	blindfold	counterclockwise	practice	Guided	1	0.5	0	39.06084	0.42354	-1.45041	-0.79985	0.803496194104935	0.0057252	-0.782813	0.334053
Trial1	3	1	blindfold	counterclockwise	practice	Guided	1	0.5	0	39.08084	0.42354	-1.4504	-0.79985	0.803496194104935	-0.062189	-0.672786	0.350791
Trial1	3	1	blindfold	counterclockwise	practice	Guided	1	0.5	0	39.10083	0.42354	-1.45037	-0.79985	0.803496194104935	-0.091189	-0.622005	0.315231
Trial1	3	1	blindfold	counterclockwise	practice	Guided	1	0.5	0	39.12083	0.42353	-1.45035	-0.79985	0.803497144214091	-0.111531	-0.626237	0.355955
Trial1	3	1	blindfold	counterclockwise	practice	Guided	1	0.5	0	39.14084	0.42353	-1.45034	-0.79985	0.803497144214091	-0.081987	-0.647396	0.311406
Trial1	3	1	blindfold	counterclockwise	practice	Guided	1	0.5	0	39.16083	0.42352	-1.45034	-0.79985	0.803498100119572	-0.092654	-0.715104	0.268494
Trial1	3	1	blindfold	counterclockwise	practice	Guided	1	0.5	0	39.18083	0.42352	-1.45034	-0.79985	0.803498100119572	-0.070953	-0.736263	0.278182
Trial1	3	1	blindfold	counterclockwise	practice	Guided	1	0.5	0	39.20084	0.42352	-1.45034	-0.79985	0.803498100119572	-0.014261	-0.702409	0.226922
Trial1	3	1	blindfold	counterclockwise	practice	Guided	1	0.5	0	39.22084	0.42352	-1.45034	-0.79986	0.803508068235917	-0.076169	-0.689714	0.250083
Trial1	3	1	blindfold	counterclockwise	practice	Guided	1	0.5	0	39.24083	0.42351	-1.45034	-0.79986	0.803509015742844	-0.083732	-0.706641	0.184115
Trial1	3	1	blindfold	counterclockwise	practice	Guided	1	0.5	0	39.26083	0.42351	-1.45035	-0.79986	0.803509015742844	-0.060955	-0.732032	0.18902
Trial1	3	1	blindfold	counterclockwise	practice	Guided	1	0.5	0	39.28084	0.42351	-1.45035	-0.79987	0.8035189245146	-0.019641	-0.710873	0.243119
Trial1	3	1	blindfold	counterclockwise	practice	Guided	1	0.5	0	39.30084	0.42351	-1.45035	-0.79987	0.8035189245146	-0.0073486	-0.7278	0.260643
Trial1	3	1	blindfold	counterclockwise	practice	Guided	1	0.5	0	39.32083	0.42351	-1.45035	-0.79987	0.8035189245146	-0.021448	-0.719336	0.240438
Trial1	3	1	blindfold	counterclockwise	practice	Guided	1	0.5	0	39.34084	0.42351	-1.45035	-0.79987	0.8035189245146	-0.036085	-0.732032	0.220839
Trial1	3	1	blindfold	counterclockwise	practice	Guided	1	0.5	0	39.36084	0.4235	-1.45036	-0.79987	0.803519877806758	-0.108666	-0.787045	0.239524
Trial1	3	1	blindfold	counterclockwise	practice	Guided	1	0.5	0	39.38083	0.4235	-1.45036	-0.79987	0.803519877806758	-0.107319	-0.732032	0.291959
Trial1	3	1	blindfold	counterclockwise	practice	Guided	1	0.5	0	39.40083	0.42349	-1.45036	-0.79987	0.803520831222577	-0.09919	-0.7278	0.305006
Trial1	3	1	blindfold	counterclockwise	practice	Guided	1	0.5	0	39.42084	0.42349	-1.45036	-0.79986	0.803510922474334	-0.07434	-0.740495	0.323342
Trial1	3	1	blindfold	counterclockwise	practice	Guided	1	0.5	0	39.44084	0.42349	-1.45036	-0.79986	0.803510922474334	-0.052378	-0.715104	0.333014
Trial1	3	1	blindfold	counterclockwise	practice	Guided	1	0.5	0	39.46083	0.42349	-1.45036	-0.79986	0.803510922474334	-0.056273	-0.765886	0.332559
Trial1	3	1	blindfold	counterclockwise	practice	Guided	1	0.5	0	39.48083	0.42349	-1.45037	-0.79986	0.803510922474334	-0.062515	-0.770118	0.346482
Trial1	3	1	blindfold	counterclockwise	practice	Guided	1	0.5	0	39.50084	0.42348	-1.45037	-0.79985	0.803501905118295	-0.062232	-0.757422	0.357243
Trial1	3	1	blindfold	counterclockwise	practice	Guided	1	0.5	0	39.52083	0.42348	-1.45037	-0.79985	0.803501905118295	-0.069796	-0.698177	0.335633
Trial1	3	1	blindfold	counterclockwise	practice	Guided	1	0.5	0	39.54083	0.42348	-1.45037	-0.79985	0.803501905118295	-0.022488	-0.732032	0.363717
Trial1	3	1	blindfold	counterclockwise	practice	Guided	1	0.5	0	39.56084	0.42348	-1.45038	-0.79985	0.803501905118295	-0.013873	-0.867449	0.296738
Trial1	3	1	blindfold	counterclockwise	practice	Guided	1	0.5	0	39.58084	0.42348	-1.4504	-0.79985	0.803501905118295	-0.028747	-0.867449	0.320975
Trial1	3	1	blindfold	counterclockwise	practice	Guided	1	0.5	0	39.60083	0.42348	-1.45041	-0.79985	0.803501905118295	-0.068968	-0.867449	0.3226
Trial1	3	1	blindfold	counterclockwise	practice	Guided	1	0.5	0	39.62083	0.42347	-1.45041	-0.79985	0.803502858804655	-0.018797	-0.867449	0.304582
Trial1	3	1	blindfold	counterclockwise	practice	Guided	1	0.5	0	39.64084	0.42347	-1.45041	-0.79985	0.803502858804655	-0.053533	-0.816668	0.301748
Trial1	3	1	blindfold	counterclockwise	practice	Guided	1	0.5	0	39.66083	0.42347	-1.45041	-0.79985	0.803502858804655	-0.013789	-0.842058	0.296228
Trial1	3	1	blindfold	counterclockwise	practice	Guided	1	0.5	0	39.68083	0.42347	-1.45042	-0.79985	0.803502858804655	-0.072558	-0.888608	0.305147
Trial1	3	1	blindfold	counterclockwise	practice	Guided	1	0.5	0	39.70084	0.42347	-1.45042	-0.79985	0.803502858804655	-0.072026	-0.913999	0.300865
Trial1	3	1	blindfold	counterclockwise	practice	Guided	1	0.5	0	39.72084	0.42347	-1.45043	-0.79985	0.803502858804655	-0.025779	-0.952085	0.274196
Trial1	3	1	blindfold	counterclockwise	practice	Guided	1	0.5	0	39.74083	0.42346	-1.45044	-0.79985	0.803503809775772	0.0155	-0.952085	0.268493
Trial1	3	1	blindfold	counterclockwise	practice	Guided	1	0.5	0	39.76083	0.42347	-1.45047	-0.79986	0.803512826861965	0.027506	-1.053648	0.277287
Trial1	3	1	blindfold	counterclockwise	practice	Guided	1	0.5	0	39.78084	0.42347	-1.45049	-0.79986	0.803512826861965	0.060662	-1.024026	0.245606
Trial1	3	1	blindfold	counterclockwise	practice	Guided	1	0.5	0	39.80084	0.42347	-1.4505	-0.79986	0.803512826861965	-0.0059712	-1.040953	0.2414
Trial1	3	1	blindfold	counterclockwise	practice	Guided	1	0.5	0	39.82083	0.42347	-1.4505	-0.79986	0.803512826861965	-0.061885	-1.002867	0.208409
Trial1	3	1	blindfold	counterclockwise	practice	Guided	1	0.5	0	39.84084	0.42347	-1.4505	-0.79986	0.803512826861965	-0.082495	-0.943622	0.253354
Trial1	3	1	blindfold	counterclockwise	practice	Guided	1	0.5	0	39.86084	0.42346	-1.45048	-0.79986	0.803513777821285	-0.061807	-0.880145	0.279729
Trial1	3	1	blindfold	counterclockwise	practice	Guided	1	0.5	0	39.88083	0.42346	-1.45047	-0.79986	0.803513777821285	0.024405	-0.880145	0.273142
Trial1	3	1	blindfold	counterclockwise	practice	Guided	1	0.5	0	39.90083	0.42346	-1.45047	-0.79987	0.803523686534316	0.07689	-0.952085	0.199826
Trial1	3	1	blindfold	counterclockwise	practice	Guided	1	0.5	0	39.92084	0.42347	-1.45047	-0.79987	0.803522735586723	0.064826	-1.070576	0.106459
Trial1	3	1	blindfold	counterclockwise	practice	Guided	1	0.5	0	39.94084	0.42347	-1.4505	-0.79988	0.803532762979982	0.082827	-1.095966	0.094678
Trial1	3	1	blindfold	counterclockwise	practice	Guided	1	0.5	0	39.96083	0.42348	-1.45054	-0.79988	0.803531809329115	0.090659	-1.095966	0.242681
[truncated: 23,566 more rows]
