# Supplementary material for: Assessing kinesthetic proprioceptive function of the upper limb: a novel dynamic movement reproduction task using a robotic arm
Source: PeerJ. 2021 May 3;9:e11301. doi: 10.7717/peerj.11301 (PMC8101453; doi:10.7717/peerj.11301)
Supplement: Supplemental Information 2 [file peerj-09-11301-s002.zip › DMR raw data_Study 2_part 1/HMData_PP004_2019-08-08-10-01-48.txt]

Trial1	1	1	blindfold	clockwise	practice	Guided	1	-0.5	-0.5	0	-0.54994	-1.45	-1.3	0.801557188422396	0.030392	-0.0027974	-0.0040779
Trial1	1	1	blindfold	clockwise	practice	Guided	1	-0.5	-0.5	0.0140686	-0.54994	-1.45	-1.3	0.801557188422396	-0.0092292	-0.011264	0.0031282
Trial1	1	1	blindfold	clockwise	practice	Guided	1	-0.5	-0.5	0.03405762	-0.54994	-1.45	-1.3	0.801557188422396	0.034512	0.022597	-0.0086028
Trial1	1	1	blindfold	clockwise	practice	Guided	1	-0.5	-0.5	0.05406189	-0.54994	-1.45	-1.3	0.801557188422396	0.0085175	0.043755	0.0017834
Trial1	1	1	blindfold	clockwise	practice	Guided	1	-0.5	-0.5	0.07406616	-0.54994	-1.45	-1.3	0.801557188422396	0.036088	-0.0070275	0.012334
Trial1	1	1	blindfold	clockwise	practice	Guided	1	-0.5	-0.5	0.09407043	-0.54994	-1.45	-1.3	0.801557188422396	0.029749	0.01836	-0.012459
Trial1	1	1	blindfold	clockwise	practice	Guided	1	-0.5	-0.5	0.1140594	-0.54993	-1.45	-1.3	0.801556564601454	0.011996	0.026821	-0.011116
Trial1	1	1	blindfold	clockwise	practice	Guided	1	-0.5	-0.5	0.1340637	-0.54993	-1.45	-1.3	0.801556564601454	-0.021919	0.0014309	0.012506
Trial1	1	1	blindfold	clockwise	practice	Guided	1	-0.5	-0.5	0.154068	-0.54993	-1.45	-1.3	0.801556564601454	0.035448	-0.015496	0.0039593
Trial1	1	1	blindfold	clockwise	practice	Guided	1	-0.5	-0.5	0.1740723	-0.54993	-1.45	-1.3	0.801556564601454	-0.06376	-0.007031	-0.0096047
Trial1	1	1	blindfold	clockwise	practice	Guided	1	-0.5	-0.5	0.1940613	-0.54993	-1.45	-1.3	0.801556564601454	-0.022561	0.001433	0.0041283
Trial1	1	1	blindfold	clockwise	practice	Guided	1	-0.5	-0.5	0.2140656	-0.54993	-1.45	-1.3	0.801556564601454	-0.0044949	-0.015496	0.0069745
Trial1	1	1	blindfold	clockwise	practice	Guided	1	-0.5	-0.5	0.2340698	-0.54993	-1.45	-1.3	0.801556564601454	-0.0063956	-0.023959	-0.017483
Trial1	1	1	blindfold	clockwise	practice	Guided	1	-0.5	-0.5	0.2540588	-0.54993	-1.45	-1.3	0.801556564601454	-0.0016435	0.0014384	-0.0143
Trial1	1	1	blindfold	clockwise	practice	Guided	1	-0.5	-0.5	0.2740631	-0.54992	-1.45	-1.3	0.801555944617232	0.020541	-0.023957	-0.015978
Trial1	1	1	blindfold	clockwise	practice	Guided	1	-0.5	-0.5	0.2940674	-0.54992	-1.45	-1.3	0.801555944617232	0.016417	-0.011259	-0.011453
Trial1	1	1	blindfold	clockwise	practice	Guided	1	-0.5	-0.5	0.3140717	-0.54992	-1.45	-1.3	0.801555944617232	-0.0045057	0.022595	0.0069746
Trial1	1	1	blindfold	clockwise	practice	Guided	1	-0.5	-0.5	0.3340607	-0.54992	-1.45	-1.3	0.801555944617232	-0.020667	0.026829	-0.029711
Trial1	1	1	blindfold	clockwise	practice	Guided	1	-0.5	-0.5	0.3540649	-0.54992	-1.45	-1.3	0.801555944617232	0.050005	0.018366	0.019704
Trial1	1	1	blindfold	clockwise	practice	Guided	1	-0.5	-0.5	0.3740692	-0.54992	-1.45	-1.3	0.801555944617232	0.013867	0.0014366	0.014012
Trial1	1	1	blindfold	clockwise	practice	Guided	1	-0.5	-0.5	0.3940582	-0.54992	-1.45	-1.3	0.801555944617232	0.013549	-0.01972	0.0098252
Trial1	1	1	blindfold	clockwise	practice	Guided	1	-0.5	-0.5	0.4140625	-0.54992	-1.45	-1.3	0.801555944617232	0.022106	-0.007025	0.0049656
Trial1	1	1	blindfold	clockwise	practice	Guided	1	-0.5	-0.5	0.4340668	-0.54991	-1.45	-1.3	0.801555321044771	0.0037193	-0.002793	-0.0020688
Trial1	1	1	blindfold	clockwise	practice	Guided	1	-0.5	-0.5	0.454071	-0.54991	-1.45	-1.3	0.801555321044771	0.0087887	0.0014453	0.0059721
Trial1	1	1	blindfold	clockwise	practice	Guided	1	-0.5	-0.5	0.4740601	-0.54991	-1.45	-1.3	0.801555321044771	0.0071998	0.014136	-0.014966
Trial1	1	1	blindfold	clockwise	practice	Guided	1	-0.5	-0.5	0.4940643	-0.54991	-1.45	-1.3	0.801555321044771	0.021142	-0.015487	-0.007595
Trial1	1	1	blindfold	clockwise	practice	Guided	1	-0.5	-0.5	0.5140686	-0.5499	-1.45	-1.3	0.801554697596921	-0.0054849	0.014138	-0.005582
Trial1	1	1	blindfold	clockwise	practice	Guided	1	-0.5	-0.5	0.5340576	-0.5499	-1.45	-1.3	0.801554697596921	0.040147	0.022597	0.0078169
Trial1	1	1	blindfold	clockwise	practice	Guided	1	-0.5	-0.5	0.5540619	-0.5499	-1.45	-1.3	0.801554697596921	0.029684	-0.032414	-0.012452
Trial1	1	1	blindfold	clockwise	practice	Guided	1	-0.5	-0.5	0.5740662	-0.54989	-1.45	-1.3	0.801554074273683	0.013194	0.0056715	0.0056435
Trial1	1	1	blindfold	clockwise	practice	Guided	1	-0.5	-0.5	0.5940704	-0.54989	-1.45	-1.3	0.801554074273683	0.039817	0.014136	0.0036307
Trial1	1	1	blindfold	clockwise	practice	Guided	1	-0.5	-0.5	0.6140594	-0.54989	-1.45	-1.3	0.801554074273683	-0.0093145	0.035294	0.0031324
Trial1	1	1	blindfold	clockwise	practice	Guided	1	-0.5	-0.5	0.6340637	-0.54989	-1.45	-1.3	0.801554074273683	-0.001393	0.035291	-0.010103
Trial1	1	1	blindfold	clockwise	practice	Guided	1	-0.5	-0.5	0.654068	-0.54989	-1.45	-1.3	0.801554074273683	0.012551	0.018364	-0.0027334
Trial1	1	1	blindfold	clockwise	practice	Guided	1	-0.5	-0.5	0.6740723	-0.54988	-1.45	-1.3	0.801553454784204	0.011916	0.0099016	-0.01111
Trial1	1	1	blindfold	clockwise	practice	Guided	1	-0.5	-0.5	0.6940613	-0.54988	-1.45	-1.3	0.801553454784204	-0.0080525	0.0014367	-0.039084
Trial1	1	1	blindfold	clockwise	practice	Guided	1	-0.5	-0.5	0.7140656	-0.54988	-1.45	-1.3	0.801553454784204	-0.017567	-0.0027933	0.012181
Trial1	1	1	blindfold	clockwise	practice	Guided	1	-0.5	-0.5	0.7340698	-0.54988	-1.45	-1.3	0.801553454784204	-0.032779	-0.0070261	-0.01194
Trial1	1	1	blindfold	clockwise	practice	Guided	1	-0.5	-0.5	0.7540588	-0.54988	-1.45	-1.3	0.801553454784204	0.002718	-0.015491	-0.014623
Trial1	1	1	blindfold	clockwise	practice	Guided	1	-0.5	-0.5	0.7740631	-0.54988	-1.45	-1.3	0.801553454784204	-0.0093296	0.0014386	0.0031386
Trial1	1	1	blindfold	clockwise	practice	Guided	1	-0.5	-0.5	0.7940674	-0.54988	-1.45	-1.3	0.801553454784204	0.02332	-0.0027947	-0.037235
Trial1	1	1	blindfold	clockwise	practice	Guided	1	-0.5	-0.5	0.8140717	-0.54988	-1.45	-1.3	0.801553454784204	0.017609	-0.011254	0.0053161
Trial1	1	1	blindfold	clockwise	practice	Guided	1	-0.5	-0.5	0.8340607	-0.54988	-1.45	-1.3	0.801553454784204	-0.0045786	0.005674	0.0069913
Trial1	1	1	blindfold	clockwise	practice	Guided	1	-0.5	-0.5	0.8540649	-0.54988	-1.45	-1.3	0.801553454784204	-0.0014105	0.014136	-0.010097
Trial1	1	1	blindfold	clockwise	practice	Guided	1	-0.5	-0.5	0.8740692	-0.54987	-1.45	-1.3	0.801552831709448	0.028057	-0.02395	0.025584
Trial1	1	1	blindfold	clockwise	practice	Guided	1	-0.5	-0.5	0.8940582	-0.54987	-1.45	-1.3	0.801552831709448	0.038204	0.022596	-0.017301
Trial1	1	1	blindfold	clockwise	practice	Guided	1	-0.5	-0.5	0.9140625	-0.54987	-1.45	-1.3	0.801552831709448	0.0074573	0.0014346	-0.010765
Trial1	1	1	blindfold	clockwise	practice	Guided	1	-0.5	-0.5	0.9340668	-0.54987	-1.45	-1.3	0.801552831709448	0.036612	0.0098994	0.020726
Trial1	1	1	blindfold	clockwise	practice	Guided	1	-0.5	-0.5	0.954071	-0.54987	-1.45	-1.3	0.801552831709448	-0.0049105	0.035287	0.0028036
Trial1	1	1	blindfold	clockwise	practice	Guided	1	-0.5	-0.5	0.9740601	-0.54987	-1.45	-1.3	0.801552831709448	-0.019812	0.031058	-0.017131
Trial1	1	1	blindfold	clockwise	practice	Guided	1	-0.5	-0.5	0.9940643	-0.54986	-1.45	-1.3	0.801552208759305	0.012514	-0.0070316	-0.0027261
Trial1	1	1	blindfold	clockwise	practice	Guided	1	-0.5	-0.5	1.014069	-0.54987	-1.45	-1.3	0.801552831709448	0.00046994	-0.04935	0.015033
Trial1	1	1	blindfold	clockwise	practice	Guided	1	-0.5	-0.5	1.034058	-0.54987	-1.45	-1.3	0.801552831709448	0.013149	-0.0070304	0.0056505
Trial1	1	1	blindfold	clockwise	practice	Guided	1	-0.5	-0.5	1.054062	-0.54986	-1.45	-1.3	0.801552208759305	-0.012531	-0.019729	0.020227
Trial1	1	1	blindfold	clockwise	practice	Guided	1	-0.5	-0.5	1.074066	-0.54986	-1.45	-1.3	0.801552208759305	0.0045802	-0.023962	0.010508
Trial1	1	1	blindfold	clockwise	practice	Guided	1	-0.5	-0.5	1.09407	-0.54986	-1.45	-1.3	0.801552208759305	-0.018872	0.043746	-0.0045671
Trial1	1	1	blindfold	clockwise	practice	Guided	1	-0.5	-0.5	1.114059	-0.54986	-1.45	-1.3	0.801552208759305	0.028354	-0.028195	-0.014955
Trial1	1	1	blindfold	clockwise	practice	Guided	1	-0.5	-0.5	1.134064	-0.54986	-1.45	-1.3	0.801552208759305	0.025813	-0.028195	-0.0089249
Trial1	1	1	blindfold	clockwise	practice	Guided	1	-0.5	-0.5	1.154068	-0.54986	-1.45	-1.3	0.801552208759305	-0.027435	0.005658	0.00029262
Trial1	1	1	blindfold	clockwise	practice	Guided	1	-0.5	-0.5	1.174072	-0.54986	-1.45	-1.3	0.801552208759305	-0.024584	0.0014265	-0.020149
Trial1	1	1	blindfold	clockwise	practice	Guided	1	-0.5	-0.5	1.194061	-0.54985	-1.45	-1.3	0.801551585933776	0.0080586	0.031048	-0.00239
Trial1	1	1	blindfold	clockwise	practice	Guided	1	-0.5	-0.5	1.214066	-0.54985	-1.45	-1.3	0.801551585933776	-0.037265	0.026813	-0.011601
Trial1	1	1	blindfold	clockwise	practice	Guided	1	-0.5	-0.5	1.23407	-0.54985	-1.45	-1.3	0.801551585933776	-0.014764	0.026816	0.0059854
Trial1	1	1	blindfold	clockwise	practice	Guided	1	-0.5	-0.5	1.254059	-0.54985	-1.45	-1.3	0.801551585933776	0.025486	-0.0028092	-0.00792
Trial1	1	1	blindfold	clockwise	practice	Guided	1	-0.5	-0.5	1.274063	-0.54985	-1.45	-1.3	0.801551585933776	-0.048688	-0.019741	0.014535
Trial1	1	1	blindfold	clockwise	practice	Guided	1	-0.5	-0.5	1.294067	-0.54985	-1.45	-1.3	0.801551585933776	0.039743	0.014113	0.0036387
Trial1	1	1	blindfold	clockwise	practice	Guided	1	-0.5	-0.5	1.314072	-0.54985	-1.45	-1.3	0.801551585933776	-0.00051399	0.03527	-0.020481
Trial1	1	1	blindfold	clockwise	practice	Guided	1	-0.5	-0.5	1.334061	-0.54985	-1.45	-1.3	0.801551585933776	0.026424	0.0014164	0.0046475
Trial1	1	1	blindfold	clockwise	practice	Guided	1	-0.5	-0.5	1.354065	-0.54984	-1.45	-1.3	0.801550963232859	0.034342	0.03527	-0.0085852
Trial1	1	1	blindfold	clockwise	practice	Guided	1	-0.5	-0.5	1.374069	-0.54984	-1.45	-1.3	0.801550963232859	0.018172	-0.028206	0.0028102
Trial1	1	1	blindfold	clockwise	practice	Guided	1	-0.5	-0.5	1.394058	-0.54984	-1.45	-1.3	0.801550963232859	0.008347	-0.011277	0.0018049
Trial1	1	1	blindfold	clockwise	practice	Guided	1	-0.5	-0.5	1.414063	-0.54984	-1.45	-1.3	0.801550963232859	0.0035918	-0.01551	0.0091755
Trial1	1	1	blindfold	clockwise	practice	Guided	1	-0.5	-0.5	1.434067	-0.54984	-1.45	-1.3	0.801550963232859	-0.00021508	-0.03667	0.0066631
Trial1	1	1	blindfold	clockwise	practice	Guided	1	-0.5	-0.5	1.454071	-0.54984	-1.45	-1.3	0.801550963232859	0.016901	0.035273	-0.0030548
Trial1	1	1	blindfold	clockwise	practice	Guided	1	-0.5	-0.5	1.47406	-0.54983	-1.45	-1.3	0.801550344361999	0.046695	0.0056471	-0.0082458
Trial1	1	1	blindfold	clockwise	practice	Guided	1	-0.5	-0.5	1.494064	-0.54983	-1.45	-1.3	0.801550344361999	0.040031	0.0098806	0.007839
Trial1	1	1	blindfold	clockwise	practice	Guided	1	-0.5	-0.5	1.514069	-0.54983	-1.45	-1.3	0.801550344361999	-0.0056126	0.0098814	-0.0055606
Trial1	1	1	blindfold	clockwise	practice	Guided	1	-0.5	-0.5	1.534058	-0.54983	-1.45	-1.3	0.801550344361999	-0.030336	0.0056481	0.021579
Trial1	1	1	blindfold	clockwise	practice	Guided	1	-0.5	-0.5	1.554062	-0.54983	-1.45	-1.3	0.801550344361999	-0.020505	-0.0070458	-0.025495
Trial1	1	1	blindfold	clockwise	practice	Guided	1	-0.5	-0.5	1.574066	-0.54983	-1.45	-1.3	0.801550344361999	0.020059	-0.01974	-0.0040548
Trial1	1	1	blindfold	clockwise	practice	Guided	1	-0.5	-0.5	1.59407	-0.54983	-1.45	-1.3	0.801550344361999	-0.0018099	-0.015504	-0.01427
Trial1	1	1	blindfold	clockwise	practice	Guided	1	-0.5	-0.5	1.614059	-0.54983	-1.45	-1.3	0.801550344361999	-0.023998	0.026813	-0.012594
Trial1	1	1	blindfold	clockwise	practice	Guided	1	-0.5	-0.5	1.634064	-0.54983	-1.45	-1.3	0.801550344361999	0.018796	0.02258	-0.036887
Trial1	1	1	blindfold	clockwise	practice	Guided	1	-0.5	-0.5	1.654068	-0.54983	-1.45	-1.3	0.801550344361999	-0.01227	-0.057825	0.024427
Trial1	1	1	blindfold	clockwise	practice	Guided	1	-0.5	-0.5	1.674072	-0.54983	-1.45	-1.3	0.801550344361999	-0.00086489	-0.0070438	-0.0017075
Trial1	1	1	blindfold	clockwise	practice	Guided	1	-0.5	-0.5	1.694061	-0.54983	-1.45	-1.3	0.801550344361999	-0.0021258	0.0098808	-0.018461
Trial1	1	1	blindfold	clockwise	practice	Guided	1	-0.5	-0.5	1.714066	-0.54983	-1.45	-1.3	0.801550344361999	0.049214	-0.023973	0.011355
Trial1	1	1	blindfold	clockwise	practice	Guided	1	-0.5	-0.5	1.73407	-0.54983	-1.45	-1.3	0.801550344361999	0.02671	0.0056515	0.0088441
Trial1	1	1	blindfold	clockwise	practice	Guided	1	-0.5	-0.5	1.754059	-0.54982	-1.45	-1.3	0.801549721909568	-0.03351	0.0098822	-0.020299
Trial1	1	1	blindfold	clockwise	practice	Guided	1	-0.5	-0.5	1.774063	-0.54982	-1.45	-1.3	0.801549721909568	-0.0065778	0.04373	-0.018123
Trial1	1	1	blindfold	clockwise	practice	Guided	1	-0.5	-0.5	1.794067	-0.54982	-1.45	-1.3	0.801549721909568	-0.005945	-0.0070525	-0.0097469
Trial1	1	1	blindfold	clockwise	practice	Guided	1	-0.5	-0.5	1.814072	-0.54982	-1.45	-1.3	0.801549721909568	0.050465	0.0014113	0.026604
Trial1	1	1	blindfold	clockwise	practice	Guided	1	-0.5	-0.5	1.834061	-0.54982	-1.45	-1.3	0.801549721909568	0.012115	-0.028208	-0.0069003
Trial1	1	1	blindfold	clockwise	practice	Guided	1	-0.5	-0.5	1.854065	-0.54981	-1.45	-1.3	0.801549099581751	0.038736	-0.0070519	-0.0089109
Trial1	1	1	blindfold	clockwise	practice	Guided	1	-0.5	-0.5	1.874069	-0.54981	-1.45	-1.3	0.801549099581751	-0.0088107	0.014106	0.011531
Trial1	1	1	blindfold	clockwise	practice	Guided	1	-0.5	-0.5	1.894058	-0.54981	-1.45	-1.3	0.801549099581751	-0.024027	-0.049371	-0.01259
Trial1	1	1	blindfold	clockwise	practice	Guided	1	-0.5	-0.5	1.914063	-0.54981	-1.45	-1.3	0.801549099581751	-0.012305	-0.0070551	0.024433
Trial1	1	1	blindfold	clockwise	practice	Guided	1	-0.5	-0.5	1.934067	-0.54981	-1.45	-1.3	0.801549099581751	-0.0015301	-0.011287	-0.010079
Trial1	1	1	blindfold	clockwise	practice	Guided	1	-0.5	-0.5	1.954071	-0.54981	-1.45	-1.3	0.801549099581751	-0.017062	0.0056444	0.020579
Trial1	1	1	blindfold	clockwise	practice	Guided	1	-0.5	-0.5	1.97406	-0.54981	-1.45	-1.3	0.801549099581751	0.0067128	0.0098773	-0.019126
Trial1	1	1	blindfold	clockwise	practice	Guided	1	-0.5	-0.5	1.994064	-0.54981	-1.45	-1.3	0.801549099581751	0.015901	0.0098761	-0.015608
Trial1	1	1	blindfold	clockwise	practice	Guided	1	-0.5	-0.5	2.014069	-0.5498	-1.45	-1.3	0.801548477378549	0.020962	-0.049369	-0.0075659
Trial1	1	1	blindfold	clockwise	practice	Guided	1	-0.5	-0.5	2.034058	-0.5498	-1.45	-1.3	0.801548477378549	-0.031652	-0.015513	0.0048343
Trial1	1	1	blindfold	clockwise	practice	Guided	1	-0.5	-0.5	2.054062	-0.5498	-1.45	-1.3	0.801548477378549	-0.010103	-0.01128	-0.005217
Trial1	1	1	blindfold	clockwise	practice	Guided	1	-0.5	-0.5	2.074066	-0.5498	-1.45	-1.3	0.801548477378549	-0.0012308	0.018343	-0.0058866
Trial1	1	1	blindfold	clockwise	practice	Guided	1	-0.5	-0.5	2.09407	-0.54979	-1.45	-1.3	0.801547859002442	0.035214	-0.011281	0.0039952
Trial1	1	1	blindfold	clockwise	practice	Guided	1	-0.5	-0.5	2.114059	-0.54979	-1.45	-1.3	0.801547859002442	0.0066916	-0.032437	-0.01912
Trial1	1	1	blindfold	clockwise	practice	Guided	1	-0.5	-0.5	2.134064	-0.54979	-1.45	-1.3	0.801547859002442	0.031724	0.0014185	0.016897
Trial1	1	1	blindfold	clockwise	practice	Guided	1	-0.5	-0.5	2.154068	-0.54979	-1.45	-1.3	0.801547859002442	-0.0066234	0.00988	-0.018112
Trial1	1	1	blindfold	clockwise	practice	Guided	1	-0.5	-0.5	2.174072	-0.54979	-1.45	-1.3	0.801547859002442	0.039645	-0.032438	0.0036628
Trial1	1	1	blindfold	clockwise	practice	Guided	1	-0.5	-0.5	2.194061	-0.54979	-1.45	-1.3	0.801547859002442	-0.0091676	0.014111	0.0073525
Trial1	1	1	blindfold	clockwise	practice	Guided	1	-0.5	-0.5	2.214066	-0.54979	-1.45	-1.3	0.801547859002442	-0.0012433	0.01411	-0.0058825
Trial1	1	1	blindfold	clockwise	practice	Guided	1	-0.5	-0.5	2.23407	-0.54979	-1.45	-1.3	0.801547859002442	0.021576	0.0098802	0.00081773
Trial1	1	1	blindfold	clockwise	practice	Guided	1	-0.5	-0.5	2.254059	-0.54978	-1.45	-1.3	0.801547237047727	-0.00093222	-0.011278	-0.0016943
Trial1	1	1	blindfold	clockwise	practice	Guided	1	-0.5	-0.5	2.274063	-0.54978	-1.45	-1.3	0.801547237047727	-0.022174	0.014112	0.012546
Trial1	1	1	blindfold	clockwise	practice	Guided	1	-0.5	-0.5	2.294067	-0.54978	-1.45	-1.3	0.801547237047727	0.033928	-0.0070474	-0.012752
Trial1	1	1	blindfold	clockwise	practice	Guided	1	-0.5	-0.5	2.314072	-0.54978	-1.45	-1.3	0.801547237047727	0.0079351	0.0098762	-0.0023641
Trial1	1	1	blindfold	clockwise	practice	Guided	1	-0.5	-0.5	2.334061	-0.54978	-1.45	-1.3	0.801547237047727	0.069424	0.0014109	-0.015434
Trial1	1	1	blindfold	clockwise	practice	Guided	1	-0.5	-0.5	2.354065	-0.54978	-1.45	-1.3	0.801547237047727	0.070685	0.022569	0.0013195
Trial1	1	1	blindfold	clockwise	practice	Guided	1	-0.5	-0.5	2.374069	-0.54977	-1.45	-1.3	0.801546615217628	-0.0034877	-0.0070572	0.02377
Trial1	1	1	blindfold	clockwise	practice	Guided	1	-0.5	-0.5	2.394058	-0.54977	-1.45	-1.3	0.801546615217628	-0.028527	0.018335	0.00032041
Trial1	1	1	blindfold	clockwise	practice	Guided	1	-0.5	-0.5	2.414063	-0.54977	-1.45	-1.3	0.801546615217628	0.012042	-0.0070578	-0.0068852
Trial1	1	1	blindfold	clockwise	practice	Guided	1	-0.5	-0.5	2.434067	-0.54977	-1.45	-1.3	0.801546615217628	0.035175	0.03103	0.0040053
Trial1	1	1	blindfold	clockwise	practice	Guided	1	-0.5	-0.5	2.454071	-0.54977	-1.45	-1.3	0.801546615217628	0.032325	0.0056387	-0.033687
Trial1	1	1	blindfold	clockwise	practice	Guided	1	-0.5	-0.5	2.47406	-0.54977	-1.45	-1.3	0.801546615217628	0.023125	0.0014067	0.021762
Trial1	1	1	blindfold	clockwise	practice	Guided	1	-0.5	-0.5	2.494064	-0.54977	-1.45	-1.3	0.801546615217628	-0.040266	0.0098732	0.0097059
Trial1	1	1	blindfold	clockwise	practice	Guided	1	-0.5	-0.5	2.514069	-0.54977	-1.45	-1.3	0.801546615217628	0.020272	-0.036678	-0.015929
Trial1	1	1	blindfold	clockwise	practice	Guided	1	-0.5	-0.5	2.534058	-0.54976	-1.45	-1.3	0.801545993512145	0.017731	0.0014073	0.0095355
Trial1	1	1	blindfold	clockwise	practice	Guided	1	-0.5	-0.5	2.554062	-0.54976	-1.45	-1.3	0.801545993512145	0.013609	-0.0070576	0.014059
Trial1	1	1	blindfold	clockwise	practice	Guided	1	-0.5	-0.5	2.574066	-0.54976	-1.45	-1.3	0.801545993512145	0.0082187	-0.0070581	0.0018294
Trial1	1	1	blindfold	clockwise	practice	Guided	1	-0.5	-0.5	2.59407	-0.54976	-1.45	-1.3	0.801545993512145	-0.0012886	0.0056379	-0.0058771
Trial1	1	1	blindfold	clockwise	practice	Guided	1	-0.5	-0.5	2.614059	-0.54976	-1.45	-1.3	0.801545993512145	-0.0127	-0.045144	0.020256
Trial1	1	1	blindfold	clockwise	practice	Guided	1	-0.5	-0.5	2.634064	-0.54976	-1.45	-1.3	0.801545993512145	-0.010162	0.005638	-0.0052065
Trial1	1	1	blindfold	clockwise	practice	Guided	1	-0.5	-0.5	2.654068	-0.54976	-1.45	-1.3	0.801545993512145	-0.022845	-0.011291	0.0041766
Trial1	1	1	blindfold	clockwise	practice	Guided	1	-0.5	-0.5	2.674072	-0.54976	-1.45	-1.3	0.801545993512145	0.016773	0.0056389	-0.0030306
Trial1	1	1	blindfold	clockwise	practice	Guided	1	-0.5	-0.5	2.694061	-0.54976	-1.45	-1.3	0.801545993512145	-0.012393	0.0141	0.024446
Trial1	1	1	blindfold	clockwise	practice	Guided	1	-0.5	-0.5	2.714066	-0.54976	-1.45	-1.3	0.801545993512145	-0.014607	0.03949	-0.0048738
Trial1	1	1	blindfold	clockwise	practice	Guided	1	-0.5	-0.5	2.73407	-0.54976	-1.45	-1.3	0.801545993512145	-0.0060496	-0.036685	-0.0097351
Trial1	1	1	blindfold	clockwise	practice	Guided	1	-0.5	-0.5	2.754059	-0.54976	-1.45	-1.3	0.801545993512145	-0.018728	-0.015526	-0.00068989
Trial1	1	1	blindfold	clockwise	practice	Guided	1	-0.5	-0.5	2.774063	-0.54976	-1.45	-1.3	0.801545993512145	0.0091642	-0.040916	0.014388
Trial1	1	1	blindfold	clockwise	practice	Guided	1	-0.5	-0.5	2.794067	-0.54976	-1.45	-1.3	0.801545993512145	0.0034601	-0.015524	-0.0020278
Trial1	1	1	blindfold	clockwise	practice	Guided	1	-0.5	-0.5	2.814072	-0.54976	-1.45	-1.3	0.801545993512145	-0.010487	0.018332	-0.0093983
Trial1	1	1	blindfold	clockwise	practice	Guided	1	-0.5	-0.5	2.834061	-0.54976	-1.45	-1.3	0.801545993512145	-0.00098057	0.031028	-0.0016946
Trial1	1	1	blindfold	clockwise	practice	Guided	1	-0.5	-0.5	2.854065	-0.54975	-1.45	-1.3	0.801545371931277	0.0006066	-0.028218	-0.039722
Trial1	1	1	blindfold	clockwise	practice	Guided	1	-0.5	-0.5	2.874069	-0.54975	-1.45	-1.3	0.801545371931277	-0.019369	-0.0070576	-0.0087268
Trial1	1	1	blindfold	clockwise	practice	Guided	1	-0.5	-0.5	2.894058	-0.54975	-1.45	-1.3	0.801545371931277	0.035145	-0.028215	0.0040033
Trial1	1	1	blindfold	clockwise	practice	Guided	1	-0.5	-0.5	2.914063	-0.54975	-1.45	-1.3	0.801545371931277	-0.022226	-0.019751	0.012551
Trial1	1	1	blindfold	clockwise	practice	Guided	1	-0.5	-0.5	2.934067	-0.54975	-1.45	-1.3	0.801545371931277	0.0031302	-0.011285	-0.0062145
Trial1	1	1	blindfold	clockwise	practice	Guided	1	-0.5	-0.5	2.954071	-0.54975	-1.45	-1.3	0.801545371931277	0.006616	-0.007052	-0.019111
Trial1	1	1	blindfold	clockwise	practice	Guided	1	-0.5	-0.5	2.97406	-0.54975	-1.45	-1.3	0.801545371931277	0.0053391	0.0014091	0.018916
Trial1	1	1	blindfold	clockwise	practice	Guided	1	-0.5	-0.5	2.994064	-0.54975	-1.45	-1.3	0.801545371931277	0.037353	-0.028213	-0.025646
Trial1	1	1	blindfold	clockwise	practice	Guided	1	-0.5	-0.5	3.014069	-0.54974	-1.45	-1.3	0.801544754173801	-0.020966	-0.04091	-0.029662
Trial1	1	1	blindfold	clockwise	practice	Guided	1	-0.5	-0.5	3.034058	-0.54974	-1.45	-1.3	0.801544754173801	0.012944	0.0098728	0.005683
Trial1	1	1	blindfold	clockwise	practice	Guided	1	-0.5	-0.5	3.054062	-0.54974	-1.45	-1.3	0.801544754173801	0.0234	-0.0070541	0.025954
Trial1	1	1	blindfold	clockwise	practice	Guided	1	-0.5	-0.5	3.074066	-0.54974	-1.45	-1.3	0.801544754173801	-0.029213	0.035264	-0.020614
Trial1	1	1	blindfold	clockwise	practice	Guided	1	-0.5	-0.5	3.09407	-0.54974	-1.45	-1.3	0.801544754173801	0.028789	0.0056416	-0.020786
Trial1	1	1	blindfold	clockwise	practice	Guided	1	-0.5	-0.5	3.114059	-0.54974	-1.45	-1.29999	0.801534759892702	0.011354	-0.019749	-0.015257
Trial1	1	1	blindfold	clockwise	practice	Guided	1	-0.5	-0.5	3.134064	-0.54976	-1.45002	-1.29988	0.801426300314785	-0.896775	-0.836472	0.605104
Trial1	1	1	blindfold	clockwise	practice	Guided	1	-0.5	-0.5	3.154068	-0.55007	-1.45015	-1.29964	0.801205989579233	-0.618749	-0.616341	0.562961
Trial1	1	1	blindfold	clockwise	practice	Guided	1	-0.5	-0.5	3.174072	-0.55206	-1.45028	-1.2996	0.80129296307511	-1.015111	-0.544346	0.807952
Trial1	1	1	blindfold	clockwise	practice	Guided	1	-0.5	-0.5	3.194061	-0.55413	-1.45031	-1.29963	0.801459966852437	-1.024068	-0.722082	0.745798
Trial1	1	1	blindfold	clockwise	practice	Guided	1	-0.5	-0.5	3.214066	-0.5568	-1.45035	-1.29967	0.801684675795538	-0.704994	-0.565505	0.654421
Trial1	1	1	blindfold	clockwise	practice	Guided	1	-0.5	-0.5	3.23407	-0.55969	-1.45027	-1.29976	0.801984487784927	-0.439348	-0.16341	0.4489
Trial1	1	1	blindfold	clockwise	practice	Guided	1	-0.5	-0.5	3.254059	-0.56303	-1.45012	-1.29985	0.802329597621437	-0.208557	-0.129523	0.313204
Trial1	1	1	blindfold	clockwise	practice	Guided	1	-0.5	-0.5	3.274063	-0.56929	-1.45008	-1.29993	0.80292543838923	0.06815	-0.0321	0.194704
Trial1	1	1	blindfold	clockwise	practice	Guided	1	-0.5	-0.5	3.294067	-0.57227	-1.45002	-1.30003	0.803287587267214	0.034495	0.044066	-0.063876
Trial1	1	1	blindfold	clockwise	practice	Guided	1	-0.5	-0.5	3.314072	-0.5753	-1.44998	-1.30003	0.803565850765557	-0.018905	-0.074415	-0.0048992
Trial1	1	1	blindfold	clockwise	practice	Guided	1	-0.5	-0.5	3.334061	-0.57798	-1.45	-1.30001	0.803801482401531	-0.008919	0.073696	-0.040148
Trial1	1	1	blindfold	clockwise	practice	Guided	1	-0.5	-0.5	3.354065	-0.58069	-1.44999	-1.29992	0.803979364002168	-0.044171	0.0017458	0.013987
Trial1	1	1	blindfold	clockwise	practice	Guided	1	-0.5	-0.5	3.374069	-0.58593	-1.45004	-1.29992	0.804522162633384	0.102365	-0.074387	0.170677
Trial1	1	1	blindfold	clockwise	practice	Guided	1	-0.5	-0.5	3.394058	-0.58824	-1.45002	-1.29995	0.804802025481663	0.117461	0.0017875	0.080906
Trial1	1	1	blindfold	clockwise	practice	Guided	1	-0.5	-0.5	3.414063	-0.59044	-1.45001	-1.29996	0.805056158445368	0.134181	0.0695	0.067576
Trial1	1	1	blindfold	clockwise	practice	Guided	1	-0.5	-0.5	3.434067	-0.59241	-1.44991	-1.29995	0.805269906037343	0.093911	0.632273	0.120639
Trial1	1	1	blindfold	clockwise	practice	Guided	1	-0.5	-0.5	3.454071	-0.59413	-1.44972	-1.30006	0.805578377294127	0.017147	0.835399	0.055215
Trial1	1	1	blindfold	clockwise	practice	Guided	1	-0.5	-0.5	3.47406	-0.59693	-1.44982	-1.30009	0.805940051589184	-0.0065073	-0.121045	-0.233557
Trial1	1	1	blindfold	clockwise	practice	Guided	1	-0.5	-0.5	3.494064	-0.59813	-1.45008	-1.30005	0.806045612443818	0.087386	-0.095621	-0.068452
Trial1	1	1	blindfold	clockwise	practice	Guided	1	-0.5	-0.5	3.514069	-0.5992	-1.45011	-1.30003	0.806156704267007	0.038622	-0.137911	-0.0096612
Trial1	1	1	blindfold	clockwise	practice	Guided	1	-0.5	-0.5	3.534058	-0.60012	-1.4501	-1.30003	0.806270429689358	0.065165	-0.205559	-0.066621
Trial1	1	1	blindfold	clockwise	practice	Guided	1	-0.5	-0.5	3.554062	-0.60085	-1.45008	-1.30014	0.806470567639338	0.076376	0.010288	-0.092822
Trial1	1	1	blindfold	clockwise	practice	Guided	1	-0.5	-0.5	3.574066	-0.60204	-1.44993	-1.30026	0.806739204543971	-0.074681	-0.0024614	-0.569109
Trial1	1	1	blindfold	clockwise	practice	Guided	1	-0.5	-0.5	3.59407	-0.60264	-1.44995	-1.3003	0.806855159403236	-0.402904	0.027142	-0.59672
Trial1	1	1	blindfold	clockwise	practice	Guided	1	-0.5	-0.5	3.614059	-0.60349	-1.44996	-1.30027	0.806933820158871	-0.526352	0.065211	-0.57801
Trial1	1	1	blindfold	clockwise	practice	Guided	1	-0.5	-0.5	3.634064	-0.60467	-1.44997	-1.30011	0.806927494427198	-0.33052	0.094814	-0.17442
Trial1	1	1	blindfold	clockwise	practice	Guided	1	-0.5	-0.5	3.654068	-0.60606	-1.44995	-1.29993	0.806930526671887	-0.197307	0.259807	0.102867
Trial1	1	1	blindfold	clockwise	practice	Guided	1	-0.5	-0.5	3.674072	-0.60899	-1.4499	-1.30004	0.807429771116377	-0.016097	0.191984	-0.080829
Trial1	1	1	blindfold	clockwise	practice	Guided	1	-0.5	-0.5	3.694061	-0.61032	-1.44991	-1.30013	0.807699536787101	0.058878	0.225788	-0.251439
Trial1	1	1	blindfold	clockwise	practice	Guided	1	-0.5	-0.5	3.714066	-0.61152	-1.44991	-1.30018	0.80791377908085	0.045245	0.073399	-0.360554
Trial1	1	1	blindfold	clockwise	practice	Guided	1	-0.5	-0.5	3.73407	-0.61253	-1.44997	-1.30018	0.808053813227857	0.115211	-0.201653	-0.323456
Trial1	1	1	blindfold	clockwise	practice	Guided	1	-0.5	-0.5	3.754059	-0.61334	-1.45009	-1.30018	0.808167016098133	0.17334	-0.205816	-0.374649
Trial1	1	1	blindfold	clockwise	practice	Guided	1	-0.5	-0.5	3.774063	-0.6141	-1.45009	-1.30017	0.808264032232996	0.103823	-0.298822	-0.296963
Trial1	1	1	blindfold	clockwise	practice	Guided	1	-0.5	-0.5	3.794067	-0.61412	-1.45012	-1.30017	0.808266859644674	0.114107	-0.290267	-0.386258
Trial1	1	1	blindfold	clockwise	practice	Guided	1	-0.5	-0.5	3.814072	-0.61412	-1.45013	-1.30017	0.808266859644674	-0.040754	-0.154786	-0.368866
Trial1	1	1	blindfold	clockwise	practice	Guided	1	-0.5	-0.5	3.834061	-0.61414	-1.4501	-1.30015	0.808249970678294	-0.16155	-0.070129	-0.265849
Trial1	1	1	blindfold	clockwise	practice	Guided	1	-0.5	-0.5	3.854065	-0.61422	-1.45004	-1.30012	0.808231657735268	-0.163822	0.073753	-0.240297
Trial1	1	1	blindfold	clockwise	practice	Guided	1	-0.5	-0.5	3.874069	-0.61457	-1.4499	-1.30015	0.808310813527888	-0.117618	0.162518	-0.328347
Trial1	1	1	blindfold	clockwise	practice	Guided	1	-0.5	-0.5	3.894058	-0.61476	-1.44992	-1.3002	0.808387203130451	-0.176811	0.120173	-0.394896
Trial1	1	1	blindfold	clockwise	practice	Guided	1	-0.5	-0.5	3.914063	-0.615	-1.44994	-1.30024	0.808460959807752	-0.123356	0.153996	-0.532107
Trial1	1	1	blindfold	clockwise	practice	Guided	1	-0.5	-0.5	3.934067	-0.61529	-1.44994	-1.30022	0.808482436155495	-0.116812	0.065092	-0.425113
Trial1	1	1	blindfold	clockwise	practice	Guided	1	-0.5	-0.5	3.954071	-0.61556	-1.44995	-1.30021	0.808511072972709	-0.033095	0.056611	-0.385712
Trial1	1	1	blindfold	clockwise	practice	Guided	1	-0.5	-0.5	3.97406	-0.61584	-1.44994	-1.30022	0.808561054214288	0.205043	0.124242	-0.473067
Trial1	1	1	blindfold	clockwise	practice	Guided	1	-0.5	-0.5	3.994064	-0.61573	-1.44994	-1.30022	0.808545297867765	0.243279	0.014187	-0.442463
Trial1	1	1	blindfold	clockwise	practice	Guided	1	-0.5	-0.5	4.014069	-0.61546	-1.44996	-1.30021	0.808496792233884	0.270516	0.0099432	-0.439662
Trial1	1	1	blindfold	clockwise	practice	Guided	1	-0.5	-0.5	4.034058	-0.61502	-1.44997	-1.3002	0.808424153480868	0.254828	0.039547	-0.409491
Trial1	1	1	blindfold	clockwise	practice	Guided	1	-0.5	-0.5	4.054062	-0.61443	-1.44997	-1.30017	0.808310687646691	0.209363	0.022605	-0.31281
Trial1	1	1	blindfold	clockwise	practice	Guided	1	-0.5	-0.5	4.074066	-0.61298	-1.44995	-1.30013	0.808067147321556	0.143346	0.18759	-0.247998
Trial1	1	1	blindfold	clockwise	practice	Guided	1	-0.5	-0.5	4.09407	-0.61223	-1.44992	-1.30007	0.807903245604798	0.037917	0.162148	-0.12105
Trial1	1	1	blindfold	clockwise	practice	Guided	1	-0.5	-0.5	4.114059	-0.61148	-1.44991	-1.30005	0.807779564437805	-0.014444	0.183262	-0.0534
Trial1	1	1	blindfold	clockwise	practice	Guided	1	-0.5	-0.5	4.134064	-0.61083	-1.44991	-1.30006	0.807700036258828	0.013655	0.263612	-0.144239
Trial1	1	1	blindfold	clockwise	practice	Guided	1	-0.5	-0.5	4.154068	-0.61027	-1.44988	-1.30002	0.807583826206681	0.0033876	0.293154	-0.16019
Trial1	1	1	blindfold	clockwise	practice	Guided	1	-0.5	-0.5	4.174072	-0.60958	-1.44993	-1.29996	0.807430377362077	-0.248102	-0.024303	0.088492
Trial1	1	1	blindfold	clockwise	practice	Guided	1	-0.5	-0.5	4.194061	-0.60957	-1.44999	-1.29994	0.807409294643295	-0.229129	-0.05392	0.154309
Trial1	1	1	blindfold	clockwise	practice	Guided	1	-0.5	-0.5	4.214066	-0.60972	-1.45002	-1.29998	0.807469106051217	-0.174121	0.026485	0.010599
Trial1	1	1	blindfold	clockwise	practice	Guided	1	-0.5	-0.5	4.23407	-0.61001	-1.45	-1.30005	0.807578001168801	-0.147706	0.030714	-0.101178
Trial1	1	1	blindfold	clockwise	practice	Guided	1	-0.5	-0.5	4.254059	-0.6104	-1.44999	-1.30004	0.807621299690374	-0.172642	0.085716	-0.132762
Trial1	1	1	blindfold	clockwise	practice	Guided	1	-0.5	-0.5	4.274063	-0.61141	-1.44999	-1.30008	0.807799545768285	-0.029428	-0.024325	-0.182638
Trial1	1	1	blindfold	clockwise	practice	Guided	1	-0.5	-0.5	4.294067	-0.6119	-1.45002	-1.30016	0.807946491133647	0.059171	-0.049695	-0.350172
Trial1	1	1	blindfold	clockwise	practice	Guided	1	-0.5	-0.5	4.314072	-0.61226	-1.45005	-1.30021	0.80804600527825	0.037378	-0.197769	-0.448645
Trial1	1	1	blindfold	clockwise	practice	Guided	1	-0.5	-0.5	4.334061	-0.61247	-1.45009	-1.3002	0.808065288957559	-0.119447	-0.22733	-0.402352
Trial1	1	1	blindfold	clockwise	practice	Guided	1	-0.5	-0.5	4.354065	-0.61269	-1.45009	-1.3001	0.807996899760342	-0.314217	-0.062245	-0.276264
Trial1	1	1	blindfold	clockwise	practice	Guided	1	-0.5	-0.5	4.374069	-0.61384	-1.44994	-1.3001	0.808158092327002	-0.569526	0.217006	-0.233493
Trial1	1	1	blindfold	clockwise	practice	Guided	1	-0.5	-0.5	4.394058	-0.61499	-1.44989	-1.30011	0.80833091862935	-0.57202	0.271951	-0.262622
Trial1	1	1	blindfold	clockwise	practice	Guided	1	-0.5	-0.5	4.414063	-0.61649	-1.44987	-1.30012	0.808555576616665	-0.460442	0.221099	-0.263445
Trial1	1	1	blindfold	clockwise	practice	Guided	1	-0.5	-0.5	4.434067	-0.61834	-1.4499	-1.3001	0.808804252892933	-0.483954	0.0094734	-0.164379
Trial1	1	1	blindfold	clockwise	practice	Guided	1	-0.5	-0.5	4.454071	-0.62049	-1.44999	-1.30013	0.809151330686296	-0.304255	-0.062454	-0.213153
Trial1	1	1	blindfold	clockwise	practice	Guided	1	-0.5	-0.5	4.47406	-0.62504	-1.44997	-1.30015	0.809861149635361	-0.0016052	0.187181	-0.276744
Trial1	1	1	blindfold	clockwise	practice	Guided	1	-0.5	-0.5	4.494064	-0.62719	-1.44991	-1.30017	0.810215548505458	0.140269	0.182889	-0.339474
Trial1	1	1	blindfold	clockwise	practice	Guided	1	-0.5	-0.5	4.514069	-0.62913	-1.44989	-1.30017	0.810522361757927	0.194058	0.136287	-0.335643
Trial1	1	1	blindfold	clockwise	practice	Guided	1	-0.5	-0.5	4.534058	-0.63075	-1.44993	-1.30015	0.810762384447295	-0.028796	0.043167	-0.328945
Trial1	1	1	blindfold	clockwise	practice	Guided	1	-0.5	-0.5	4.554062	-0.6322801	-1.44995	-1.30011	0.810971138156002	-0.15268	0.157398	-0.244256
Trial1	1	1	blindfold	clockwise	practice	Guided	1	-0.5	-0.5	4.574066	-0.63555	-1.44989	-1.3001	0.811500935765502	-0.187838	0.258839	-0.20523
Trial1	1	1	blindfold	clockwise	practice	Guided	1	-0.5	-0.5	4.59407	-0.6372399	-1.44987	-1.30011	0.811794908862931	-0.140542	0.275692	-0.226138
Trial1	1	1	blindfold	clockwise	practice	Guided	1	-0.5	-0.5	4.614059	-0.639	-1.44985	-1.30011	0.812094313761911	-0.082572	0.322151	-0.226913
Trial1	1	1	blindfold	clockwise	practice	Guided	1	-0.5	-0.5	4.634064	-0.64054	-1.44984	-1.30011	0.812359321669681	-0.112146	0.326296	-0.21418
Trial1	1	1	blindfold	clockwise	practice	Guided	1	-0.5	-0.5	4.654068	-0.64209	-1.44984	-1.30011	0.812628902030861	-0.051211	0.266965	-0.225312
Trial1	1	1	blindfold	clockwise	practice	Guided	1	-0.5	-0.5	4.674072	-0.64505	-1.44989	-1.3001	0.813141732365995	-0.088918	0.097574	-0.196536
Trial1	1	1	blindfold	clockwise	practice	Guided	1	-0.5	-0.5	4.694061	-0.64648	-1.44994	-1.30008	0.813378331762224	-0.075231	0.051008	-0.142871
Trial1	1	1	blindfold	clockwise	practice	Guided	1	-0.5	-0.5	4.714066	-0.64799	-1.44997	-1.30008	0.813651625375884	-0.190093	0.139853	-0.128372
Trial1	1	1	blindfold	clockwise	practice	Guided	1	-0.5	-0.5	4.73407	-0.64956	-1.44993	-1.30004	0.813899389404491	-0.311545	0.254052	-0.087943
Trial1	1	1	blindfold	clockwise	practice	Guided	1	-0.5	-0.5	4.754059	-0.6513	-1.44987	-1.29997	0.814152162747908	-0.482762	0.325907	-0.0050617
Trial1	1	1	blindfold	clockwise	practice	Guided	1	-0.5	-0.5	4.774063	-0.65577	-1.44986	-1.29998	0.815004401665728	-0.553258	0.207264	0.0058078
Trial1	1	1	blindfold	clockwise	practice	Guided	1	-0.5	-0.5	4.794067	-0.65855	-1.44988	-1.29999	0.815550116975574	-0.521475	0.3003	0.011582
Trial1	1	1	blindfold	clockwise	practice	Guided	1	-0.5	-0.5	4.814072	-0.6617	-1.44986	-1.30001	0.816187992355197	-0.430244	0.346763	-0.017563
Trial1	1	1	blindfold	clockwise	practice	Guided	1	-0.5	-0.5	4.834061	-0.6652	-1.44983	-1.30002	0.816898522867692	-0.35809	0.372049	-0.011286
Trial1	1	1	blindfold	clockwise	practice	Guided	1	-0.5	-0.5	4.854065	-0.66875	-1.44983	-1.30008	0.817682390530245	-0.311369	0.198465	-0.087078
Trial1	1	1	blindfold	clockwise	practice	Guided	1	-0.5	-0.5	4.874069	-0.67626	-1.44997	-1.3001	0.819284777054768	-0.295597	-0.013157	-0.206236
Trial1	1	1	blindfold	clockwise	practice	Guided	1	-0.5	-0.5	4.894058	-0.68016	-1.45003	-1.30007	0.820103469858965	-0.319219	0.130715	-0.123682
Trial1	1	1	blindfold	clockwise	practice	Guided	1	-0.5	-0.5	4.914063	-0.68433	-1.44996	-1.30003	0.820990580786964	-0.350035	0.249155	-0.023555
Trial1	1	1	blindfold	clockwise	practice	Guided	1	-0.5	-0.5	4.934067	-0.68854	-1.44988	-1.29999	0.821907067028728	-0.461881	0.312551	-0.025443
Trial1	1	1	blindfold	clockwise	practice	Guided	1	-0.5	-0.5	4.954071	-0.69326	-1.44984	-1.29995	0.822963801326016	-0.532746	0.28707	0.028027
Trial1	1	1	blindfold	clockwise	practice	Guided	1	-0.5	-0.5	4.97406	-0.70338	-1.44983	-1.29991	0.825360146257223	-0.621213	0.282647	0.269368
Trial1	1	1	blindfold	clockwise	practice	Guided	1	-0.5	-0.5	4.994064	-0.70831	-1.44983	-1.29988	0.826559809257811	-0.624693	0.299493	0.232124
Trial1	1	1	blindfold	clockwise	practice	Guided	1	-0.5	-0.5	5.014069	-0.71425	-1.44985	-1.29988	0.82807675238561	-0.589488	0.172467	0.224929
Trial1	1	1	blindfold	clockwise	practice	Guided	1	-0.5	-0.5	5.034058	-0.72038	-1.44989	-1.29992	0.829722420476919	-0.583468	0.172423	0.148816
Trial1	1	1	blindfold	clockwise	practice	Guided	1	-0.5	-0.5	5.054062	-0.72703	-1.44991	-1.29997	0.831561580174453	-0.515973	0.257	0.062387
Trial1	1	1	blindfold	clockwise	practice	Guided	1	-0.5	-0.5	5.074066	-0.7407	-1.44984	-1.29998	0.83540671159256	-0.446132	0.332995	0.043598
Trial1	1	1	blindfold	clockwise	practice	Guided	1	-0.5	-0.5	5.09407	-0.74781	-1.44984	-1.29998	0.837482942988067	-0.483667	0.244048	0.06899
Trial1	1	1	blindfold	clockwise	practice	Guided	1	-0.5	-0.5	5.114059	-0.75513	-1.44987	-1.29999	0.839687570104202	-0.450567	0.22706	-0.0015127
Trial1	1	1	blindfold	clockwise	practice	Guided	1	-0.5	-0.5	5.134064	-0.7629	-1.44988	-1.30001	0.842099966052786	-0.476571	0.303159	0.005924
Trial1	1	1	blindfold	clockwise	practice	Guided	1	-0.5	-0.5	5.154068	-0.7709	-1.44985	-1.29998	0.844603277666948	-0.460998	0.349614	-0.016297
Trial1	1	1	blindfold	clockwise	practice	Guided	1	-0.5	-0.5	5.174072	-0.78745	-1.44986	-1.29997	0.850046799647104	-0.56313	0.298676	0.033808
Trial1	1	1	blindfold	clockwise	practice	Guided	1	-0.5	-0.5	5.194061	-0.79576	-1.44986	-1.29997	0.852892753375979	-0.455839	0.336685	0.073423
Trial1	1	1	blindfold	clockwise	practice	Guided	1	-0.5	-0.5	5.214066	-0.8045	-1.44983	-1.30001	0.856000108446547	-0.408745	0.425447	-0.028413
Trial1	1	1	blindfold	clockwise	practice	Guided	1	-0.5	-0.5	5.23407	-0.81361	-1.44979	-1.30003	0.859301595914888	-0.404022	0.366079	-0.066461
Trial1	1	1	blindfold	clockwise	practice	Guided	1	-0.5	-0.5	5.254059	-0.82279	-1.44981	-1.30004	0.862703526743285	-0.407652	0.243267	-0.01906
Trial1	1	1	blindfold	clockwise	practice	Guided	1	-0.5	-0.5	5.274063	-0.8409799	-1.44984	-1.30003	0.869663903472853	-0.43246	0.260015	-0.040468
Trial1	1	1	blindfold	clockwise	practice	Guided	1	-0.5	-0.5	5.294067	-0.85025	-1.44986	-1.30004	0.873349345181492	-0.338081	0.306495	-0.076304
Trial1	1	1	blindfold	clockwise	practice	Guided	1	-0.5	-0.5	5.314072	-0.85963	-1.44985	-1.30002	0.877135069373116	-0.380286	0.331795	-0.015901
Trial1	1	1	blindfold	clockwise	practice	Guided	1	-0.5	-0.5	5.334061	-0.86936	-1.44984	-1.30001	0.881159879386723	-0.269245	0.314778	-0.024405
Trial1	1	1	blindfold	clockwise	practice	Guided	1	-0.5	-0.5	5.354065	-0.87915	-1.44986	-1.30006	0.885353491664731	-0.335347	0.175063	0.021996
Trial1	1	1	blindfold	clockwise	practice	Guided	1	-0.5	-0.5	5.374069	-0.8983001	-1.44991	-1.30008	0.893739807978574	-0.274344	0.196119	-0.163562
Trial1	1	1	blindfold	clockwise	practice	Guided	1	-0.5	-0.5	5.394058	-0.90788	-1.4499	-1.30007	0.89804130295794	-0.279431	0.306082	-0.106244
Trial1	1	1	blindfold	clockwise	practice	Guided	1	-0.5	-0.5	5.414063	-0.91775	-1.44987	-1.30002	0.902522698661203	-0.33753	0.289069	0.003067
Trial1	1	1	blindfold	clockwise	practice	Guided	1	-0.5	-0.5	5.434067	-0.92736	-1.44986	-1.3	0.906993104598886	-0.329494	0.212828	-0.039839
Trial1	1	1	blindfold	clockwise	practice	Guided	1	-0.5	-0.5	5.454071	-0.93703	-1.44989	-1.30008	0.911659557772319	-0.253767	0.094297	-0.078773
Trial1	1	1	blindfold	clockwise	practice	Guided	1	-0.5	-0.5	5.47406	-0.95672	-1.44992	-1.30008	0.921260585614716	-0.211862	0.195767	-0.134348
Trial1	1	1	blindfold	clockwise	practice	Guided	1	-0.5	-0.5	5.494064	-0.96637	-1.44989	-1.30007	0.926074025468683	-0.214193	0.318413	-0.184579
Trial1	1	1	blindfold	clockwise	practice	Guided	1	-0.5	-0.5	5.514069	-0.9762501	-1.44987	-1.30007	0.931088713911255	-0.222018	0.182924	-0.140864
Trial1	1	1	blindfold	clockwise	practice	Guided	1	-0.5	-0.5	5.534058	-0.98581	-1.44988	-1.3001	0.936040253729523	-0.18441	0.297118	-0.26007
Trial1	1	1	blindfold	clockwise	practice	Guided	1	-0.5	-0.5	5.554062	-0.99559	-1.44987	-1.30012	0.941170376631251	-0.140484	0.284349	-0.23189
Trial1	1	1	blindfold	clockwise	practice	Guided	1	-0.5	-0.5	5.574066	-1.01428	-1.44988	-1.30012	0.951144678994069	-0.355615	0.224973	-0.256646
Trial1	1	1	blindfold	clockwise	practice	Guided	1	-0.5	-0.5	5.59407	-1.02367	-1.44989	-1.3001	0.956237515098578	-0.452248	0.216453	-0.17472
Trial1	1	1	blindfold	clockwise	practice	Guided	1	-0.5	-0.5	5.614059	-1.03354	-1.4499	-1.30009	0.961669839068067	-0.594863	0.27564	-0.202133
Trial1	1	1	blindfold	clockwise	practice	Guided	1	-0.5	-0.5	5.634064	-1.04336	-1.44988	-1.30008	0.96714424841128	-0.495045	0.322112	-0.106783
Trial1	1	1	blindfold	clockwise	practice	Guided	1	-0.5	-0.5	5.654068	-1.05336	-1.44984	-1.30009	0.972805843942189	-0.40601	0.43627	-0.192237
Trial1	1	1	blindfold	clockwise	practice	Guided	1	-0.5	-0.5	5.674072	-1.07383	-1.44982	-1.30013	0.984626279868301	-0.348858	0.245641	-0.258926
Trial1	1	1	blindfold	clockwise	practice	Guided	1	-0.5	-0.5	5.694061	-1.08396	-1.44986	-1.30019	0.990612607696427	-0.314842	0.1948	-0.390832
Trial1	1	1	blindfold	clockwise	practice	Guided	1	-0.5	-0.5	5.714066	-1.09409	-1.4499	-1.30022	0.996641850827246	-0.252408	0.156667	-0.420963
Trial1	1	1	blindfold	clockwise	practice	Guided	1	-0.5	-0.5	5.73407	-1.10451	-1.44991	-1.30021	1.00288001371146	-0.256044	0.17777	-0.411569
Trial1	1	1	blindfold	clockwise	practice	Guided	1	-0.5	-0.5	5.754059	-1.11462	-1.44991	-1.30017	1.00897455291028	-0.296746	0.211575	-0.409209
Trial1	1	1	blindfold	clockwise	practice	Guided	1	-0.5	-0.5	5.774063	-1.13506	-1.4499	-1.30017	1.0215542492062	-0.126643	0.169148	-0.379596
Trial1	1	1	blindfold	clockwise	practice	Guided	1	-0.5	-0.5	5.794067	-1.14498	-1.4499	-1.30019	1.02776608813839	-0.094567	0.27066	-0.422196
Trial1	1	1	blindfold	clockwise	practice	Guided	1	-0.5	-0.5	5.814072	-1.15475	-1.44988	-1.30021	1.033940806525	-0.166236	0.321361	-0.423948
Trial1	1	1	blindfold	clockwise	practice	Guided	1	-0.5	-0.5	5.834061	-1.16466	-1.44983	-1.30021	1.04024464795846	-0.26142	0.384729	-0.381967
Trial1	1	1	blindfold	clockwise	practice	Guided	1	-0.5	-0.5	5.854065	-1.17417	-1.44981	-1.30022	1.0463542807376	-0.233002	0.363465	-0.468003
Trial1	1	1	blindfold	clockwise	practice	Guided	1	-0.5	-0.5	5.874069	-1.1934	-1.44979	-1.30023	1.05885395125307	-0.11956	0.549494	-0.456211
Trial1	1	1	blindfold	clockwise	practice	Guided	1	-0.5	-0.5	5.894058	-1.20215	-1.44974	-1.30024	1.06461200720917	-0.11032	0.536799	-0.478863
Trial1	1	1	blindfold	clockwise	practice	Guided	1	-0.5	-0.5	5.914063	-1.21118	-1.44973	-1.30026	1.07060400529596	-0.044092	0.447861	-0.51149
Trial1	1	1	blindfold	clockwise	practice	Guided	1	-0.5	-0.5	5.934067	-1.21968	-1.44975	-1.30029	1.07629144720907	-0.060625	0.447755	-0.606211
Trial1	1	1	blindfold	clockwise	practice	Guided	1	-0.5	-0.5	5.954071	-1.22791	-1.44977	-1.30031	1.08182676531951	0.0049315	0.473021	-0.668408
Trial1	1	1	blindfold	clockwise	practice	Guided	1	-0.5	-0.5	5.97406	-1.24376	-1.44965	-1.30032	1.09256170149262	0.24214	0.883498	-0.645207
Trial1	1	1	blindfold	clockwise	practice	Guided	1	-0.5	-0.5	5.994064	-1.25042	-1.44958	-1.30033	1.09711371072187	0.321822	0.824253	-0.650671
Trial1	1	1	blindfold	clockwise	practice	Guided	1	-0.5	-0.5	6.014069	-1.25682	-1.44956	-1.30035	1.10151554724141	0.311983	0.815789	-0.730319
Trial1	1	1	blindfold	clockwise	practice	Guided	1	-0.5	-0.5	6.034058	-1.26237	-1.44957	-1.30035	1.10533625095617	0.1951	0.938511	-0.690441
Trial1	1	1	blindfold	clockwise	practice	Guided	1	-0.5	-0.5	6.054062	-1.26749	-1.44952	-1.30031	1.10884484186922	0.155942	1.209346	-0.737919
Trial1	1	1	blindfold	clockwise	practice	Guided	1	-0.5	-0.5	6.074066	-1.2755	-1.44928	-1.30028	1.11438251062779	0.042935	1.628295	-0.552166
Trial1	1	1	blindfold	clockwise	practice	Guided	1	-0.5	-0.5	6.09407	-1.27856	-1.4492	-1.30024	1.11648549517339	-0.14585	1.535195	-0.467901
Trial1	1	1	blindfold	clockwise	practice	Guided	1	-0.5	-0.5	6.114059	-1.2813	-1.4492	-1.30022	1.11838359464555	-0.203702	1.64099	-0.410673
Trial1	1	1	blindfold	clockwise	practice	Guided	1	-0.5	-0.5	6.134064	-1.28371	-1.44917	-1.30021	1.1200613426411	-0.316948	1.856812	-0.437479
Trial1	1	1	blindfold	clockwise	practice	Guided	1	-0.5	-0.5	6.154068	-1.28591	-1.44908	-1.30023	1.12161608371736	-0.246177	1.894898	-0.368738
Trial1	1	1	blindfold	clockwise	practice	Guided	1	-0.5	-0.5	6.174072	-1.28923	-1.4491	-1.30025	1.12395912896985	-0.250663	1.729858	-0.488963
Trial1	1	1	blindfold	clockwise	practice	Guided	1	-0.5	-0.5	6.194061	-1.29054	-1.44914	-1.30026	1.1248864137729	-0.328834	1.801798	-0.503144
Trial1	1	1	blindfold	clockwise	practice	Guided	1	-0.5	-0.5	6.214066	-1.29162	-1.4491	-1.30028	1.12565993451526	-0.341312	2.013388	-0.599005
Trial1	1	1	blindfold	clockwise	practice	Guided	1	-0.5	-0.5	6.23407	-1.29244	-1.44901	-1.30026	1.12622246412768	-0.266785	2.305383	-0.535412
Trial1	1	1	blindfold	clockwise	practice	Guided	1	-0.5	-0.5	6.254059	-1.29294	-1.44888	-1.30022	1.12654594039713	-0.24105	2.470423	-0.3394
Trial1	1	1	blindfold	clockwise	practice	Guided	1	-0.5	-0.5	6.274063	-1.29307	-1.44874	-1.30021	1.12663045897443	-0.549003	2.626999	-0.241954
Trial1	1	1	blindfold	clockwise	practice	Guided	1	-0.5	-0.5	6.294067	-1.2931	-1.4487	-1.30022	1.12665863408648	-0.710586	2.847053	-0.490479
Trial1	1	1	blindfold	clockwise	practice	Guided	1	-0.5	-0.5	6.314072	-1.29314	-1.44861	-1.30022	1.12668683028175	-0.792409	3.155974	-0.518619
Trial1	1	1	blindfold	clockwise	practice	Guided	1	-0.5	-0.5	6.334061	-1.29319	-1.44848	-1.3002	1.12670776902169	-0.874027	3.371796	-0.290841
Trial1	1	1	blindfold	clockwise	practice	Guided	1	-0.5	-0.5	6.354065	-1.29326	-1.44836	-1.30015	1.12672156035711	-0.984163	3.384492	-0.121899
Trial1	1	1	blindfold	clockwise	practice	Guided	1	-0.5	-0.5	6.374069	-1.29358	-1.4482	-1.30016	1.12695387231954	-0.831647	3.845758	-0.306558
Trial1	1	1	blindfold	clockwise	practice	Guided	1	-0.5	-0.5	6.394058	-1.29365	-1.4481	-1.30017	1.12701025866237	-0.750062	4.019262	-0.559882
Trial1	1	1	blindfold	clockwise	practice	Guided	1	-0.5	-0.5	6.414063	-1.29369	-1.44803	-1.30018	1.12704565897503	-0.720153	4.099666	-0.595045
Trial1	1	1	blindfold	clockwise	practice	Guided	1	-0.5	-0.5	6.434067	-1.29373	-1.44798	-1.30019	1.12708089179394	-0.755116	4.120825	-0.486464
Trial1	1	1	blindfold	clockwise	practice	Guided	1	-0.5	-0.5	6.454071	-1.29376	-1.44795	-1.30021	1.12711618223035	-0.696021	4.27317	-0.560937
Trial1	1	1	blindfold	clockwise	practice	Guided	1	-0.5	-0.5	6.47406	-1.29383	-1.44771	-1.30022	1.12717257207342	-0.718745	5.157616	-0.66354
Trial1	1	1	blindfold	clockwise	practice	Guided	1	-0.5	-0.5	6.494064	-1.29388	-1.4475	-1.30023	1.12721494257878	-0.882289	5.381901	-0.591849
Trial1	1	1	blindfold	clockwise	practice	Guided	1	-0.5	-0.5	6.514069	-1.29393	-1.44736	-1.30025	1.12726433850881	-0.864171	5.364974	-0.744357
Trial1	1	1	blindfold	clockwise	practice	Guided	1	-0.5	-0.5	6.534058	-1.29397	-1.44734	-1.30026	1.12729965690779	-0.774415	5.339583	-0.824269
Trial1	1	1	blindfold	clockwise	practice	Guided	1	-0.5	-0.5	6.554062	-1.294	-1.44732	-1.30026	1.12732073118665	-0.615777	5.733141	-0.669006
Trial1	1	1	blindfold	clockwise	practice	Guided	1	-0.5	-0.5	6.574066	-1.29405	-1.44688	-1.30027	1.12736310403326	-0.367881	6.62605	-0.546649
Trial1	1	1	blindfold	clockwise	practice	Guided	1	-0.5	-0.5	6.59407	-1.29407	-1.44674	-1.30029	1.12739125791383	-0.430898	6.486401	-0.851121
Trial1	1	1	blindfold	clockwise	practice	Guided	1	-0.5	-0.5	6.614059	-1.2941	-1.44674	-1.30031	1.12742671801898	-0.565334	6.558342	-0.997882
Trial1	1	1	blindfold	clockwise	practice	Guided	1	-0.5	-0.5	6.634064	-1.29413	-1.44672	-1.30031	1.12744779337126	-0.662963	6.901117	-0.809923
Trial1	1	1	blindfold	clockwise	practice	Guided	1	-0.5	-0.5	6.654068	-1.29417	-1.44658	-1.30027	1.12744757523849	-0.829895	7.476642	-0.451826
Trial1	1	1	blindfold	clockwise	practice	Guided	1	-0.5	-0.5	6.674072	-1.29427	-1.44613	-1.30026	1.12751092156169	-1.093306	7.908286	-0.204375
Trial1	1	1	blindfold	clockwise	practice	Guided	1	-0.5	-0.5	6.694061	-1.29434	-1.44604	-1.30027	1.1275673237635	-1.214147	8.20028	-0.554002
Trial1	1	1	blindfold	clockwise	practice	Guided	1	-0.5	-0.5	6.714066	-1.2944	-1.44594	-1.30026	1.12760245966604	-1.217089	8.394943	-0.570533
Trial1	1	1	blindfold	clockwise	practice	Guided	1	-0.5	-0.5	6.73407	-1.29446	-1.44585	-1.30026	1.1276447880917	-1.066455	8.479579	-0.386576
Trial1	1	1	blindfold	clockwise	practice	Guided	1	-0.5	-0.5	6.754059	-1.29452	-1.44581	-1.30025	1.12768001264866	-0.952427	8.352625	-0.30178
Trial1	1	1	blindfold	clockwise	practice	Guided	1	-0.5	-0.5	6.774063	-1.29461	-1.44577	-1.30026	1.12775044821984	-0.724225	8.932381	-0.721885
Trial1	1	1	blindfold	clockwise	practice	Guided	1	-0.5	-0.5	6.794067	-1.29464	-1.44557	-1.30025	1.12776459408446	-0.50402	9.664483	-0.423996
Trial1	1	1	blindfold	clockwise	practice	Guided	1	-0.5	-0.5	6.814072	-1.29466	-1.44528	-1.30023	1.12776441081754	-0.409451	9.740655	-0.19756
Trial1	1	1	blindfold	clockwise	practice	Guided	1	-0.5	-0.5	6.834061	-1.29469	-1.44518	-1.30023	1.12778566271554	-0.484603	9.482515	-0.239595
Trial1	1	1	blindfold	clockwise	practice	Guided	1	-0.5	-0.5	6.854065	-1.29472	-1.44521	-1.30022	1.12779964194839	-0.640246	9.435966	-0.403805
Trial1	1	1	blindfold	clockwise	practice	Guided	1	-0.5	-0.5	6.874069	-1.29478	-1.44497	-1.30021	1.12783470725576	-0.6569	11.22178	-0.268558
Trial1	1	1	blindfold	clockwise	practice	Guided	1	-0.5	-0.5	6.894058	-1.29482	-1.44452	-1.30018	1.12784170424462	-0.772649	11.62381	0.097577
Trial1	1	1	blindfold	clockwise	practice	Guided	1	-0.5	-0.5	6.914063	-1.29487	-1.44427	-1.30017	1.12786971678049	-0.786653	11.19639	-0.060555
Trial1	1	1	blindfold	clockwise	practice	Guided	1	-0.5	-0.5	6.934067	-1.29491	-1.44434	-1.30015	1.12788382224908	-0.933484	10.90863	-0.069964
Trial1	1	1	blindfold	clockwise	practice	Guided	1	-0.5	-0.5	6.954071	-1.29501	-1.44448	-1.30013	1.12794010736436	-0.947417	11.69575	-0.168819
Trial1	1	1	blindfold	clockwise	practice	Guided	1	-0.5	-0.5	6.97406	-1.29506	-1.4442	-1.3001	1.12795408823925	-0.800196	12.34321	0.237981
Trial1	1	1	blindfold	clockwise	practice	Guided	1	-0.5	-0.5	6.994064	-1.2951	-1.44392	-1.30008	1.12796803205308	-0.78905	12.26281	0.437727
Trial1	1	1	blindfold	clockwise	practice	Guided	1	-0.5	-0.5	7.014069	-1.29515	-1.44389	-1.30006	1.12798920487131	-0.795101	11.82693	0.251044
Trial1	1	1	blindfold	clockwise	practice	Guided	1	-0.5	-0.5	7.034058	-1.2952	-1.44402	-1.30004	1.12801021127917	-1.299855	11.66189	0.201482
Trial1	1	1	blindfold	clockwise	practice	Guided	1	-0.5	-0.5	7.054062	-1.29528	-1.44415	-1.3	1.12803819519861	-1.830811	11.38682	0.196244
Trial1	1	1	blindfold	clockwise	practice	Guided	1	-0.5	-0.5	7.074066	-1.29553	-1.44445	-1.29995	1.12817911598652	-2.69934	10.88747	0.72611
Trial1	1	1	blindfold	clockwise	practice	Guided	1	-0.5	-0.5	7.09407	-1.29574	-1.44455	-1.29989	1.1282846445594	-2.998683	10.67588	0.821946
Trial1	1	1	blindfold	clockwise	practice	Guided	1	-0.5	-0.5	7.114059	-1.29621	-1.44462	-1.29984	1.12858079838085	-3.089581	10.79437	0.514032
Trial1	1	1	blindfold	clockwise	practice	Guided	1	-0.5	-0.5	7.134064	-1.29694	-1.4446	-1.29978	1.12905331165902	-2.813989	10.87478	0.644314
Trial1	1	1	blindfold	clockwise	practice	Guided	1	-0.5	-0.5	7.154068	-1.29764	-1.44459	-1.29973	1.12951214589382	-2.097807	10.66319	0.930986
Trial1	1	1	blindfold	clockwise	practice	Guided	1	-0.5	-0.5	7.174072	-1.29792	-1.44479	-1.29975	1.12972408761902	-1.410536	10.45583	0.399092
Trial1	1	1	blindfold	clockwise	practice	Guided	1	-0.5	-0.5	7.194061	-1.29799	-1.44472	-1.29981	1.12981587521091	-1.273682	11.31912	-0.431528
Trial1	1	1	blindfold	clockwise	practice	Guided	1	-0.5	-0.5	7.214066	-1.29805	-1.4444	-1.29985	1.12988658163113	-0.889882	12.0089	-0.68757
Trial1	1	1	blindfold	clockwise	practice	Guided	1	-0.5	-0.5	7.23407	-1.29809	-1.4441	-1.29988	1.12993622253881	-0.620684	12.07661	-0.394222
Trial1	1	1	blindfold	clockwise	practice	Guided	1	-0.5	-0.5	7.254059	-1.29812	-1.44397	-1.29993	1.12999279961992	-0.533482	12.16548	-0.260323
Trial1	1	1	blindfold	clockwise	practice	Guided	1	-0.5	-0.5	7.274063	-1.29819	-1.4438	-1.29996	1.13006349016951	-0.776811	12.63521	-0.383192
Trial1	1	1	blindfold	clockwise	practice	Guided	1	-0.5	-0.5	7.294067	-1.29824	-1.44368	-1.29999	1.13011986711682	-0.844229	12.87642	-0.53329
Trial1	1	1	blindfold	clockwise	practice	Guided	1	-0.5	-0.5	7.314072	-1.29829	-1.44357	-1.30001	1.13016940872254	-0.945738	13.1007	-0.519463
Trial1	1	1	blindfold	clockwise	practice	Guided	1	-0.5	-0.5	7.334061	-1.29834	-1.44347	-1.30003	1.13021886652499	-1.039061	13.28267	-0.408986
Trial1	1	1	blindfold	clockwise	practice	Guided	1	-0.5	-0.5	7.354065	-1.2984	-1.44337	-1.30008	1.13029666201124	-1.017389	13.68892	-0.552686
Trial1	1	1	blindfold	clockwise	practice	Guided	1	-0.5	-0.5	7.374069	-1.29851	-1.44284	-1.30009	1.13038138940032	-0.995956	14.67493	-0.395318
Trial1	1	1	blindfold	clockwise	practice	Guided	1	-0.5	-0.5	7.394058	-1.29856	-1.44272	-1.30011	1.130431017651	-0.918031	14.26445	-0.541442
Trial1	1	1	blindfold	clockwise	practice	Guided	1	-0.5	-0.5	7.414063	-1.29861	-1.44284	-1.30012	1.13047339033431	-0.823785	13.78202	-0.51983
Trial1	1	1	blindfold	clockwise	practice	Guided	1	-0.5	-0.5	7.434067	-1.29865	-1.44299	-1.30014	1.13051577667899	-0.682895	14.28561	-0.566261
Trial1	1	1	blindfold	clockwise	practice	Guided	1	-0.5	-0.5	7.454071	-1.29868	-1.44282	-1.30018	1.13056526359931	-0.512639	15.51283	-0.575258
Trial1	1	1	blindfold	clockwise	practice	Guided	1	-0.5	-0.5	7.47406	-1.29871	-1.44224	-1.30022	1.13061475072155	-0.093392	15.05156	-1.114961
Trial1	1	1	blindfold	clockwise	practice	Guided	1	-0.5	-0.5	7.494064	-1.29872	-1.44237	-1.30025	1.13064300264039	-0.142641	15.3224	-1.289631
Trial1	1	1	blindfold	clockwise	practice	Guided	1	-0.5	-0.5	7.514069	-1.29873	-1.44228	-1.30026	1.13065707960069	-0.106358	16.49461	-0.95907
Trial1	1	1	blindfold	clockwise	practice	Guided	1	-0.5	-0.5	7.534058	-1.29872	-1.44187	-1.30026	1.13065000573099	0.079983	17.07437	-0.394984
Trial1	1	1	blindfold	clockwise	practice	Guided	1	-0.5	-0.5	7.554062	-1.29872	-1.44158	-1.30028	1.13066418079359	-0.024097	16.6935	-0.623788
Trial1	1	1	blindfold	clockwise	practice	Guided	1	-0.5	-0.5	7.574066	-1.29873	-1.44193	-1.30029	1.13067825775205	-0.041051	15.73288	-0.718889
Trial1	1	1	blindfold	clockwise	practice	Guided	1	-0.5	-0.5	7.59407	-1.29874	-1.44197	-1.30029	1.13068541574564	-0.1164	17.19286	-0.786521
Trial1	1	1	blindfold	clockwise	practice	Guided	1	-0.5	-0.5	7.614059	-1.29874	-1.44156	-1.30028	1.13067841261253	-0.117406	18.25504	-0.528048
Trial1	1	1	blindfold	clockwise	practice	Guided	1	-0.5	-0.5	7.634064	-1.29875	-1.44108	-1.30029	1.13069248957222	-0.03111	17.87841	-0.434722
Trial1	1	1	blindfold	clockwise	practice	Guided	1	-0.5	-0.5	7.654068	-1.29875	-1.44111	-1.30032	1.13071383660498	0.012635	16.71043	-0.924567
Trial1	1	1	blindfold	clockwise	practice	Guided	1	-0.5	-0.5	7.674072	-1.29876	-1.44161	-1.30031	1.13071382278989	0.12919	17.36213	-0.625373
Trial1	1	1	blindfold	clockwise	practice	Guided	1	-0.5	-0.5	7.694061	-1.29874	-1.44137	-1.3003	1.13069267204962	0.470678	18.3566	-0.306461
Trial1	1	1	blindfold	clockwise	practice	Guided	1	-0.5	-0.5	7.714066	-1.29871	-1.44098	-1.30031	1.13067845432514	0.550747	18.45393	-0.491303
Trial1	1	1	blindfold	clockwise	practice	Guided	1	-0.5	-0.5	7.73407	-1.29868	-1.44086	-1.30035	1.13068558549801	0.636612	17.68374	-1.176365
Trial1	1	1	blindfold	clockwise	practice	Guided	1	-0.5	-0.5	7.754059	-1.29864	-1.44106	-1.30041	1.13069982299163	0.6972	17.45099	-1.6735
Trial1	1	1	blindfold	clockwise	practice	Guided	1	-0.5	-0.5	7.774063	-1.29859	-1.44104	-1.30041	1.1306644594047	0.501899	18.47086	-0.917719
Trial1	1	1	blindfold	clockwise	practice	Guided	1	-0.5	-0.5	7.794067	-1.29856	-1.44089	-1.30042	1.13065041486223	0.341181	18.05191	-0.931746
Trial1	1	1	blindfold	clockwise	practice	Guided	1	-0.5	-0.5	7.814072	-1.29855	-1.441	-1.30045	1.13066460929425	0.080579	16.99396	-1.252205
Trial1	1	1	blindfold	clockwise	practice	Guided	1	-0.5	-0.5	7.834061	-1.29855	-1.44139	-1.30046	1.13067169839475	-0.091201	16.02488	-1.302657
Trial1	1	1	blindfold	clockwise	practice	Guided	1	-0.5	-0.5	7.854065	-1.29856	-1.44185	-1.30043	1.13065750378673	-0.188529	15.15313	-0.935493
Trial1	1	1	blindfold	clockwise	practice	Guided	1	-0.5	-0.5	7.874069	-1.29861	-1.44279	-1.30039	1.13066442752071	-0.751082	13.43502	-0.161172
Trial1	1	1	blindfold	clockwise	practice	Guided	1	-0.5	-0.5	7.894058	-1.29866	-1.44323	-1.30033	1.13065734721294	-1.132998	12.25011	0.359093
Trial1	1	1	blindfold	clockwise	practice	Guided	1	-0.5	-0.5	7.914063	-1.29872	-1.44381	-1.30028	1.13066418079359	-1.426381	10.54047	0.513686
Trial1	1	1	blindfold	clockwise	practice	Guided	1	-0.5	-0.5	7.934067	-1.29881	-1.44463	-1.30025	1.13070666946134	-1.643734	8.915454	0.232423
Trial1	1	1	blindfold	clockwise	practice	Guided	1	-0.5	-0.5	7.954071	-1.29891	-1.44545	-1.30024	1.13077015956755	-1.99638	7.802491	-0.173953
Trial1	1	1	blindfold	clockwise	practice	Guided	1	-0.5	-0.5	7.97406	-1.29933	-1.44621	-1.30018	1.13102449505492	-2.332059	6.744541	-0.459686
Trial1	1	1	blindfold	clockwise	practice	Guided	1	-0.5	-0.5	7.994064	-1.30046	-1.44661	-1.30015	1.13180221882444	-2.057894	6.465242	0.166028
Trial1	1	1	blindfold	clockwise	practice	Guided	1	-0.5	-0.5	8.014069	-1.30052	-1.44675	-1.30013	1.13183046957796	-2.203053	5.648505	0.264533
Trial1	1	1	blindfold	clockwise	practice	Guided	1	-0.5	-0.5	8.034058	-1.30057	-1.44701	-1.30012	1.13185888767588	-2.453022	5.204166	0.155606
Trial1	1	1	blindfold	clockwise	practice	Guided	1	-0.5	-0.5	8.054062	-1.30064	-1.44723	-1.30012	1.13190838306211	-2.798398	5.364974	-0.209344
Trial1	1	1	blindfold	clockwise	practice	Guided	1	-0.5	-0.5	8.074066	-1.30078	-1.44735	-1.30011	1.13200038691858	-2.776407	4.772522	-0.162002
Trial1	1	1	blindfold	clockwise	practice	Guided	1	-0.5	-0.5	8.09407	-1.30083	-1.44748	-1.30009	1.13202139783535	-2.456734	4.700581	0.109545
Trial1	1	1	blindfold	clockwise	practice	Guided	1	-0.5	-0.5	8.114059	-1.30086	-1.44755	-1.30008	1.13203565695435	-2.253451	4.628641	0.235469
Trial1	1	1	blindfold	clockwise	practice	Guided	1	-0.5	-0.5	8.134064	-1.30088	-1.44757	-1.30009	1.13205681810053	-2.140882	4.615945	-0.121589
Trial1	1	1	blindfold	clockwise	practice	Guided	1	-0.5	-0.5	8.154068	-1.30089	-1.44763	-1.30012	1.13208521813326	-1.84281	4.184302	-0.477693
Trial1	1	1	blindfold	clockwise	practice	Guided	1	-0.5	-0.5	8.174072	-1.30088	-1.44795	-1.30012	1.13207813408087	-1.394215	3.71034	-0.395631
Trial1	1	1	blindfold	clockwise	practice	Guided	1	-0.5	-0.5	8.194061	-1.30086	-1.44802	-1.30012	1.13206405044148	-1.196747	3.892308	-0.251654
Trial1	1	1	blindfold	clockwise	practice	Guided	1	-0.5	-0.5	8.214066	-1.30083	-1.44802	-1.30012	1.13204271448264	-1.195988	4.078507	-0.247398
Trial1	1	1	blindfold	clockwise	practice	Guided	1	-0.5	-0.5	8.23407	-1.30081	-1.44801	-1.30012	1.13202863128309	-1.231899	4.18007	-0.321977
Trial1	1	1	blindfold	clockwise	practice	Guided	1	-0.5	-0.5	8.254059	-1.3008	-1.448	-1.3001	1.13200730808994	-1.384288	4.057348	-0.188037
Trial1	1	1	blindfold	clockwise	practice	Guided	1	-0.5	-0.5	8.274063	-1.30081	-1.44797	-1.30006	1.13198616636863	-2.008826	4.429746	0.567693
Trial1	1	1	blindfold	clockwise	practice	Guided	1	-0.5	-0.5	8.294067	-1.30083	-1.44783	-1.30001	1.13196486432715	-2.398497	5.343815	0.767717
Trial1	1	1	blindfold	clockwise	practice	Guided	1	-0.5	-0.5	8.314072	-1.30087	-1.44742	-1.29995	1.13195091005623	-2.658177	6.596428	0.956442
Trial1	1	1	blindfold	clockwise	practice	Guided	1	-0.5	-0.5	8.334061	-1.30092	-1.44687	-1.29987	1.13192972458538	-2.684408	7.30737	1.392013
Trial1	1	1	blindfold	clockwise	practice	Guided	1	-0.5	-0.5	8.354065	-1.30096	-1.44649	-1.29975	1.1318733276765	-2.790191	7.489338	1.457822
Trial1	1	1	blindfold	clockwise	practice	Guided	1	-0.5	-0.5	8.374069	-1.30106	-1.44628	-1.29969	1.13190157292267	-3.143217	8.41187	0.923453
Trial1	1	1	blindfold	clockwise	practice	Guided	1	-0.5	-0.5	8.394058	-1.3011	-1.44592	-1.29957	1.13184519863627	-2.746627	9.854914	1.72725
Trial1	1	1	blindfold	clockwise	practice	Guided	1	-0.5	-0.5	8.414063	-1.30112	-1.44528	-1.29937	1.13171799045416	-2.51963	10.9848	2.821642
Trial1	1	1	blindfold	clockwise	practice	Guided	1	-0.5	-0.5	8.434067	-1.30113	-1.4447	-1.29924	1.13163330359287	-2.445205	11.66189	2.757211
Trial1	1	1	blindfold	clockwise	practice	Guided	1	-0.5	-0.5	8.454071	-1.30113	-1.44426	-1.29907	1.13151324922591	-2.272956	12.63944	1.898807
Trial1	1	1	blindfold	clockwise	practice	Guided	1	-0.5	-0.5	8.47406	-1.30112	-1.44347	-1.29899	1.13144967232264	-1.898248	13.82857	1.516222
Trial1	1	1	blindfold	clockwise	practice	Guided	1	-0.5	-0.5	8.494064	-1.3011	-1.44322	-1.29892	1.13138607820763	-1.762541	14.17135	1.440799
Trial1	1	1	blindfold	clockwise	practice	Guided	1	-0.5	-0.5	8.514069	-1.30108	-1.44302	-1.29887	1.13133654270206	-1.86904	14.51836	1.122766
Trial1	1	1	blindfold	clockwise	practice	Guided	1	-0.5	-0.5	8.534058	-1.30107	-1.44287	-1.29883	1.13130125310072	-1.803809	14.5776	0.855136
Trial1	1	1	blindfold	clockwise	practice	Guided	1	-0.5	-0.5	8.554062	-1.30105	-1.44282	-1.29874	1.13122360487191	-1.673719	14.17558	0.900175
Trial1	1	1	blindfold	clockwise	practice	Guided	1	-0.5	-0.5	8.574066	-1.301	-1.4433	-1.2987	1.13115986870077	-1.343879	12.01313	0.747431
Trial1	1	1	blindfold	clockwise	practice	Guided	1	-0.5	-0.5	8.59407	-1.30096	-1.44383	-1.29867	1.13111046248663	-1.187861	10.85785	0.608534
Trial1	1	1	blindfold	clockwise	practice	Guided	1	-0.5	-0.5	8.614059	-1.30092	-1.4445	-1.29865	1.13106795832158	-1.104146	8.83505	0.469762
Trial1	1	1	blindfold	clockwise	practice	Guided	1	-0.5	-0.5	8.634064	-1.30089	-1.44539	-1.29866	1.13105375715558	-1.070467	6.714918	0.126676
Trial1	1	1	blindfold	clockwise	practice	Guided	1	-0.5	-0.5	8.654068	-1.30085	-1.44646	-1.29869	1.13104660870718	-1.220117	5.153384	-0.218102
Trial1	1	1	blindfold	clockwise	practice	Guided	1	-0.5	-0.5	8.674072	-1.30083	-1.44792	-1.2987	1.13103941515061	-1.515971	2.834358	-0.267198
Trial1	1	1	blindfold	clockwise	practice	Guided	1	-0.5	-0.5	8.694061	-1.30082	-1.44842	-1.29869	1.13102533822794	-1.281871	2.305383	-0.070012
Trial1	1	1	blindfold	clockwise	practice	Guided	1	-0.5	-0.5	8.714066	-1.30079	-1.44879	-1.29865	1.13097595161702	-0.973069	1.505572	0.2418
Trial1	1	1	blindfold	clockwise	practice	Guided	1	-0.5	-0.5	8.73407	-1.30068	-1.44916	-1.29855	1.13082750098421	-0.636445	0.684603	0.215428
Trial1	1	1	blindfold	clockwise	practice	Guided	1	-0.5	-0.5	8.754059	-1.30045	-1.44952	-1.29858	1.13068574205735	0.076404	0.371447	-0.210079
Trial1	1	1	blindfold	clockwise	practice	Guided	1	-0.5	-0.5	8.774063	-1.30007	-1.44992	-1.29873	1.13052267927173	-0.195815	-0.06028	-0.140102
Trial1	1	1	blindfold	clockwise	practice	Guided	1	-0.5	-0.5	8.794067	-1.30008	-1.45005	-1.29888	1.13063572263484	-0.242461	-0.043337	-0.129681
Trial1	1	1	blindfold	clockwise	practice	Guided	1	-0.5	-0.5	8.814072	-1.30011	-1.45007	-1.29896	1.13071358409737	-0.323319	-0.212572	-0.04475
Trial1	1	1	blindfold	clockwise	practice	Guided	1	-0.5	-0.5	8.834061	-1.30014	-1.4501	-1.29893	1.13071361532454	-0.398949	-0.275979	0.088204
Trial1	1	1	blindfold	clockwise	practice	Guided	1	-0.5	-0.5	8.854065	-1.30016	-1.45011	-1.29851	1.13043091976173	-0.331432	-0.119345	0.212649
Trial1	1	1	blindfold	clockwise	practice	Guided	1	-0.5	-0.5	8.874069	-1.30016	-1.44992	-1.2982	1.13021200375656	-0.3539	0.320685	0.212289
Trial1	1	1	blindfold	clockwise	practice	Guided	1	-0.5	-0.5	8.894058	-1.30017	-1.44983	-1.29804	1.1301061161653	-0.427935	0.549105	-0.00062937
Trial1	1	1	blindfold	clockwise	practice	Guided	1	-0.5	-0.5	8.914063	-1.30019	-1.44975	-1.29805	1.13012728343563	-0.417066	0.663364	-0.117715
Trial1	1	1	blindfold	clockwise	practice	Guided	1	-0.5	-0.5	8.934067	-1.3002	-1.44969	-1.29805	1.13013437360298	-0.528674	0.887649	-0.110553
Trial1	1	1	blindfold	clockwise	practice	Guided	1	-0.5	-0.5	8.954071	-1.3002	-1.44958	-1.29807	1.13014851596958	-0.575399	1.28967	-0.127493
Trial1	1	1	blindfold	clockwise	practice	Guided	1	-0.5	-0.5	8.97406	-1.30023	-1.44915	-1.29808	1.13017685758784	-0.734691	2.110639	-0.175966
Trial1	1	1	blindfold	clockwise	practice	Guided	1	-0.5	-0.5	8.994064	-1.30024	-1.44901	-1.2981	1.13019809007766	-0.66979	2.013308	-0.242915
Trial1	1	1	blindfold	clockwise	practice	Guided	1	-0.5	-0.5	9.014069	-1.30025	-1.44901	-1.29812	1.1302193226122	-0.765681	1.801718	-0.375016
Trial1	1	1	blindfold	clockwise	practice	Guided	1	-0.5	-0.5	9.034058	-1.30026	-1.44904	-1.29813	1.13023339953478	-0.7393	1.920208	-0.328494
Trial1	1	1	blindfold	clockwise	practice	Guided	1	-0.5	-0.5	9.054062	-1.30027	-1.44902	-1.29816	1.13026161922819	-0.726828	2.250289	-0.309262
Trial1	1	1	blindfold	clockwise	practice	Guided	1	-0.5	-0.5	9.074066	-1.30029	-1.44888	-1.29817	1.13028278618473	-0.776457	2.165653	-0.30871
Trial1	1	1	blindfold	clockwise	practice	Guided	1	-0.5	-0.5	9.09407	-1.3003	-1.44891	-1.29819	1.13030427180172	-0.850175	1.949831	-0.291165
Trial1	1	1	blindfold	clockwise	practice	Guided	1	-0.5	-0.5	9.114059	-1.30031	-1.44897	-1.29822	1.13033240726824	-0.977434	1.903281	-0.396354
Trial1	1	1	blindfold	clockwise	practice	Guided	1	-0.5	-0.5	9.134064	-1.30034	-1.44901	-1.29825	1.13037472266798	-1.155666	1.882122	-0.407207
Trial1	1	1	blindfold	clockwise	practice	Guided	1	-0.5	-0.5	9.154068	-1.30038	-1.44902	-1.29825	1.13040308270857	-1.184623	2.038699	-0.265493
Trial1	1	1	blindfold	clockwise	practice	Guided	1	-0.5	-0.5	9.174072	-1.30041	-1.44897	-1.29825	1.13042435320347	-1.15043	2.186812	0.052804
Trial1	1	1	blindfold	clockwise	practice	Guided	1	-0.5	-0.5	9.194061	-1.30043	-1.44895	-1.29825	1.13043853375456	-1.206635	2.186812	0.06715
Trial1	1	1	blindfold	clockwise	practice	Guided	1	-0.5	-0.5	9.214066	-1.30044	-1.44895	-1.29825	1.13044553968736	-1.289908	2.106408	0.057238
Trial1	1	1	blindfold	clockwise	practice	Guided	1	-0.5	-0.5	9.23407	-1.30047	-1.44894	-1.29825	1.13046672656616	-1.432525	2.39417	-0.048758
Trial1	1	1	blindfold	clockwise	practice	Guided	1	-0.5	-0.5	9.254059	-1.30049	-1.44882	-1.29823	1.13046685066139	-1.574169	3.185517	-0.041971
Trial1	1	1	blindfold	clockwise	practice	Guided	1	-0.5	-0.5	9.274063	-1.30057	-1.44828	-1.29822	1.13051650693858	-2.147578	3.562147	0.316428
Trial1	1	1	blindfold	clockwise	practice	Guided	1	-0.5	-0.5	9.294067	-1.30062	-1.44825	-1.29822	1.13055187842302	-2.322619	3.430961	0.044831
Trial1	1	1	blindfold	clockwise	practice	Guided	1	-0.5	-0.5	9.314072	-1.30072	-1.44826	-1.29824	1.13063676422611	-2.58076	3.206676	-0.135122
Trial1	1	1	blindfold	clockwise	practice	Guided	1	-0.5	-0.5	9.334061	-1.30084	-1.44831	-1.29825	1.13072876745029	-2.698495	3.270153	-0.212189
Trial1	1	1	blindfold	clockwise	practice	Guided	1	-0.5	-0.5	9.354065	-1.3009	-1.4483	-1.29826	1.13077838997125	-2.601287	3.803359	-0.174056
Trial1	1	1	blindfold	clockwise	practice	Guided	1	-0.5	-0.5	9.374069	-1.30097	-1.44816	-1.29828	1.13084217491659	-2.386872	3.464815	-0.340304
Trial1	1	1	blindfold	clockwise	practice	Guided	1	-0.5	-0.5	9.394058	-1.30098	-1.44821	-1.29832	1.13087745825525	-1.984323	3.105112	-0.654741
Trial1	1	1	blindfold	clockwise	practice	Guided	1	-0.5	-0.5	9.414063	-1.30097	-1.44832	-1.29834	1.13088450406382	-1.724048	2.990854	-0.558965
Trial1	1	1	blindfold	clockwise	practice	Guided	1	-0.5	-0.5	9.434067	-1.30096	-1.4484	-1.29835	1.13088448086375	-1.663024	2.821582	-0.311669
Trial1	1	1	blindfold	clockwise	practice	Guided	1	-0.5	-0.5	9.454071	-1.30095	-1.44847	-1.29837	1.1308916112151	-1.683307	2.800423	-0.22272
Trial1	1	1	blindfold	clockwise	practice	Guided	1	-0.5	-0.5	9.47406	-1.30095	-1.44851	-1.29838	1.13089859631844	-2.261709	2.635383	-0.196259
Trial1	1	1	blindfold	clockwise	practice	Guided	1	-0.5	-0.5	9.494064	-1.30097	-1.44855	-1.29838	1.13091278048608	-2.675761	2.711555	-0.160739
Trial1	1	1	blindfold	clockwise	practice	Guided	1	-0.5	-0.5	9.514069	-1.30103	-1.44855	-1.29838	1.13095524961626	-3.132834	2.995086	-0.087675
Trial1	1	1	blindfold	clockwise	practice	Guided	1	-0.5	-0.5	9.534058	-1.30119	-1.44855	-1.29837	1.13106149617367	-3.610832	3.096649	0.115939
Trial1	1	1	blindfold	clockwise	practice	Guided	1	-0.5	-0.5	9.554062	-1.30139	-1.44854	-1.29831	1.13116079598296	-3.883549	3.07549	0.340987
Trial1	1	1	blindfold	clockwise	practice	Guided	1	-0.5	-0.5	9.574066	-1.30169	-1.44852	-1.29827	1.131345213167	-4.375161	3.033172	0.651026
Trial1	1	1	blindfold	clockwise	practice	Guided	1	-0.5	-0.5	9.59407	-1.30181	-1.44852	-1.29825	1.13141606697895	-4.55569	2.918913	0.576743
Trial1	1	1	blindfold	clockwise	practice	Guided	1	-0.5	-0.5	9.614059	-1.30189	-1.44852	-1.29823	1.13145862616198	-4.585064	2.825814	0.517184
Trial1	1	1	blindfold	clockwise	practice	Guided	1	-0.5	-0.5	9.634064	-1.30193	-1.44853	-1.29822	1.13147994926025	-4.460272	2.741178	0.427691
Trial1	1	1	blindfold	clockwise	practice	Guided	1	-0.5	-0.5	9.654068	-1.30196	-1.44854	-1.29819	1.1314801326507	-4.309682	2.825814	0.486211
Trial1	1	1	blindfold	clockwise	practice	Guided	1	-0.5	-0.5	9.674072	-1.30199	-1.44854	-1.29818	1.13149436103279	-4.437185	3.045867	0.632815
Trial1	1	1	blindfold	clockwise	practice	Guided	1	-0.5	-0.5	9.694061	-1.30202	-1.44853	-1.29817	1.13150842153524	-4.660997	3.079722	0.468078
Trial1	1	1	blindfold	clockwise	practice	Guided	1	-0.5	-0.5	9.714066	-1.30205	-1.44853	-1.29816	1.1315227358302	-4.914786	2.995086	0.287394
Trial1	1	1	blindfold	clockwise	practice	Guided	1	-0.5	-0.5	9.73407	-1.3021	-1.44853	-1.29814	1.13154401443595	-5.122047	2.91045	0.367134
Trial1	1	1	blindfold	clockwise	practice	Guided	1	-0.5	-0.5	9.754059	-1.30218	-1.44853	-1.29798	1.13148788661554	-5.26665	3.012013	0.72163
Trial1	1	1	blindfold	clockwise	practice	Guided	1	-0.5	-0.5	9.774063	-1.30238	-1.44846	-1.29794	1.13160146619385	-5.413557	3.342093	1.012602
Trial1	1	1	blindfold	clockwise	practice	Guided	1	-0.5	-0.5	9.794067	-1.30242	-1.44844	-1.29792	1.13161574614427	-5.281814	3.219371	0.78859
Trial1	1	1	blindfold	clockwise	practice	Guided	1	-0.5	-0.5	9.814072	-1.30244	-1.44844	-1.2979	1.13161582613956	-5.204485	3.007781	0.740694
Trial1	1	1	blindfold	clockwise	practice	Guided	1	-0.5	-0.5	9.834061	-1.30245	-1.44845	-1.29787	1.13160166102603	-5.148103	2.956999	0.803234
Trial1	1	1	blindfold	clockwise	practice	Guided	1	-0.5	-0.5	9.854065	-1.30246	-1.44845	-1.2978	1.13155942476351	-5.397527	3.071258	0.975823
Trial1	1	1	blindfold	clockwise	practice	Guided	1	-0.5	-0.5	9.874069	-1.30254	-1.44843	-1.29775	1.13158102251271	-5.753046	3.337861	1.060664
Trial1	1	1	blindfold	clockwise	practice	Guided	1	-0.5	-0.5	9.894058	-1.30258	-1.44842	-1.29773	1.13159522669129	-5.83495	3.117808	1.008093
Trial1	1	1	blindfold	clockwise	practice	Guided	1	-0.5	-0.5	9.914063	-1.30261	-1.44843	-1.29771	1.13160241568918	-5.612637	2.944304	0.784015
Trial1	1	1	blindfold	clockwise	practice	Guided	1	-0.5	-0.5	9.934067	-1.30262	-1.44844	-1.29769	1.13159540029325	-5.052598	2.973927	0.705308
Trial1	1	1	blindfold	clockwise	practice	Guided	1	-0.5	-0.5	9.954071	-1.30259	-1.44844	-1.29762	1.13152485012468	-4.673698	2.906218	0.624827
Trial1	1	1	blindfold	clockwise	practice	Guided	1	-0.5	-0.5	9.97406	-1.30249	-1.44851	-1.2975	1.13136928826391	-4.144376	2.22913	0.88004
Trial1	1	1	blindfold	clockwise	practice	Guided	1	-0.5	-0.5	9.994064	-1.30235	-1.44867	-1.29734	1.13115716658704	-4.036615	1.856731	0.724224
Trial1	1	1	blindfold	clockwise	practice	Guided	1	-0.5	-0.5	10.01407	-1.30223	-1.44885	-1.29721	1.13098051006647	-4.116148	1.797486	0.759784
Trial1	1	1	blindfold	clockwise	practice	Guided	1	-0.5	-0.5	10.03406	-1.30218	-1.44894	-1.29708	1.13085340590325	-4.204186	1.949831	0.924791
Trial1	1	1	blindfold	clockwise	practice	Guided	1	-0.5	-0.5	10.05406	-1.30216	-1.44896	-1.29677	1.13062067059279	-4.191686	2.01754	0.969429
Trial1	1	1	blindfold	clockwise	practice	Guided	1	-0.5	-0.5	10.07407	-1.30213	-1.44896	-1.29663	1.13050081773759	-4.204227	2.085249	0.924568
Trial1	1	1	blindfold	clockwise	practice	Guided	1	-0.5	-0.5	10.09407	-1.30213	-1.44896	-1.29656	1.13045150894277	-4.315334	2.042931	0.884658
Trial1	1	1	blindfold	clockwise	practice	Guided	1	-0.5	-0.5	10.11406	-1.30214	-1.44897	-1.29653	1.13043736213417	-4.517645	1.987917	0.890887
Trial1	1	1	blindfold	clockwise	practice	Guided	1	-0.5	-0.5	10.13406	-1.30216	-1.44897	-1.29651	1.13043746187719	-4.488409	1.983685	0.902705
Trial1	1	1	blindfold	clockwise	practice	Guided	1	-0.5	-0.5	10.15407	-1.30216	-1.44897	-1.29646	1.13040226841875	-4.359064	2.038699	0.943506
Trial1	1	1	blindfold	clockwise	practice	Guided	1	-0.5	-0.5	10.17407	-1.30214	-1.44899	-1.29644	1.13037402990919	-3.846077	1.814413	0.728007
Trial1	1	1	blindfold	clockwise	practice	Guided	1	-0.5	-0.5	10.19406	-1.30211	-1.449	-1.2964	1.13032440680822	-3.613431	1.59436	0.562701
Trial1	1	1	blindfold	clockwise	practice	Guided	1	-0.5	-0.5	10.21407	-1.30203	-1.44904	-1.29635	1.13023245158045	-3.416992	1.623982	0.548914
Trial1	1	1	blindfold	clockwise	practice	Guided	1	-0.5	-0.5	10.23407	-1.30193	-1.44907	-1.29632	1.1301403129753	-3.328748	1.704387	0.4862
Trial1	1	1	blindfold	clockwise	practice	Guided	1	-0.5	-0.5	10.25406	-1.30188	-1.44908	-1.2963	1.1300907588099	-3.249205	1.856731	0.450686
Trial1	1	1	blindfold	clockwise	practice	Guided	1	-0.5	-0.5	10.27406	-1.30184	-1.44904	-1.29628	1.13004830968814	-3.481573	2.436488	0.401847
Trial1	1	1	blindfold	clockwise	practice	Guided	1	-0.5	-0.5	10.29407	-1.30184	-1.44898	-1.29627	1.13004125371656	-3.568593	2.567674	0.321325
Trial1	1	1	blindfold	clockwise	practice	Guided	1	-0.5	-0.5	10.31407	-1.30183	-1.44889	-1.29625	1.13001995253602	-3.629855	2.868132	0.36958
Trial1	1	1	blindfold	clockwise	practice	Guided	1	-0.5	-0.5	10.33406	-1.30183	-1.44874	-1.29623	1.13000592481571	-3.618126	3.507133	0.384621
Trial1	1	1	blindfold	clockwise	practice	Guided	1	-0.5	-0.5	10.35406	-1.30183	-1.44847	-1.2962	1.12998484156826	-3.602909	3.985327	0.321117
Trial1	1	1	blindfold	clockwise	practice	Guided	1	-0.5	-0.5	10.37407	-1.30181	-1.44804	-1.29618	1.12995660365198	-3.207735	4.370421	0.328579
Trial1	1	1	blindfold	clockwise	practice	Guided	1	-0.5	-0.5	10.39406	-1.30179	-1.448	-1.29618	1.12994239259416	-3.094086	4.192685	0.180356
Trial1	1	1	blindfold	clockwise	practice	Guided	1	-0.5	-0.5	10.41406	-1.30177	-1.44799	-1.29618	1.12992826630063	-2.997269	4.158831	0.013799
Trial1	1	1	blindfold	clockwise	practice	Guided	1	-0.5	-0.5	10.43407	-1.30174	-1.44798	-1.29618	1.12990686572064	-2.7899	4.471984	-0.014708
Trial1	1	1	blindfold	clockwise	practice	Guided	1	-0.5	-0.5	10.45407	-1.3017	-1.44791	-1.29618	1.12987852959934	-2.695623	4.861309	0.0069152
Trial1	1	1	blindfold	clockwise	practice	Guided	1	-0.5	-0.5	10.47406	-1.30164	-1.4478	-1.29619	1.12984304089674	-2.606809	4.446593	-0.153849
Trial1	1	1	blindfold	clockwise	practice	Guided	1	-0.5	-0.5	10.49406	-1.30161	-1.4478	-1.2962	1.12982878338703	-2.725444	4.057267	-0.31187
Trial1	1	1	blindfold	clockwise	practice	Guided	1	-0.5	-0.5	10.51407	-1.30158	-1.44785	-1.29621	1.12981461116142	-2.729035	3.66371	-0.281363
Trial1	1	1	blindfold	clockwise	practice	Guided	1	-0.5	-0.5	10.53406	-1.30157	-1.44797	-1.29621	1.12980742217958	-2.800193	3.426729	-0.072391
Trial1	1	1	blindfold	clockwise	practice	Guided	1	-0.5	-0.5	10.55406	-1.30155	-1.44811	-1.29616	1.12975801323402	-2.874772	3.126271	0.243945
Trial1	1	1	blindfold	clockwise	practice	Guided	1	-0.5	-0.5	10.57407	-1.30154	-1.44861	-1.29612	1.12972268251525	-3.072019	1.894818	0.582136
Trial1	1	1	blindfold	clockwise	practice	Guided	1	-0.5	-0.5	10.59407	-1.30154	-1.44885	-1.29607	1.12968756803972	-3.147178	1.810182	0.616891
Trial1	1	1	blindfold	clockwise	practice	Guided	1	-0.5	-0.5	10.61406	-1.30154	-1.44897	-1.29594	1.12959583879396	-3.119803	1.59436	0.795429
Trial1	1	1	blindfold	clockwise	practice	Guided	1	-0.5	-0.5	10.63406	-1.30154	-1.44908	-1.2956	1.12935630317027	-3.004925	1.420856	0.907089
Trial1	1	1	blindfold	clockwise	practice	Guided	1	-0.5	-0.5	10.65407	-1.30152	-1.44922	-1.29381	1.12808183489682	-2.835958	1.12463	1.043178
Trial1	1	1	blindfold	clockwise	practice	Guided	1	-0.5	-0.5	10.67407	-1.30138	-1.4495	-1.29232	1.1269342384246	-2.64574	0.722609	0.842757
Trial1	1	1	blindfold	clockwise	practice	Guided	1	-0.5	-0.5	10.69406	-1.30131	-1.44962	-1.29068	1.12573209909332	-2.413248	0.506787	0.600633
Trial1	1	1	blindfold	clockwise	practice	Guided	1	-0.5	-0.5	10.71407	-1.30122	-1.44972	-1.28906	1.12453068513884	-2.312063	0.582915	0.433223
Trial1	1	1	blindfold	clockwise	practice	Guided	1	-0.5	-0.5	10.73407	-1.30115	-1.44973	-1.28742	1.12333057432422	-2.107545	0.515202	0.439361
Trial1	1	1	blindfold	clockwise	practice	Guided	1	-0.5	-0.5	10.75406	-1.30106	-1.44975	-1.28415	1.12097648994452	-1.859312	0.341597	0.386547
Trial1	1	1	blindfold	clockwise	practice	Guided	1	-0.5	-0.5	10.77406	-1.30087	-1.44987	-1.28276	1.11986879131547	-1.601534	0.100246	0.0078995
Trial1	1	1	blindfold	clockwise	practice	Guided	1	-0.5	-0.5	10.79407	-1.30083	-1.44996	-1.28169	1.11909238535663	-1.64054	-0.085947	-0.134293
Trial1	1	1	blindfold	clockwise	practice	Guided	1	-0.5	-0.5	10.81407	-1.30084	-1.45005	-1.28101	1.11862469872724	-1.764215	0.079113	-0.244331
Trial1	1	1	blindfold	clockwise	practice	Guided	1	-0.5	-0.5	10.83406	-1.30089	-1.45001	-1.28066	1.1184162148844	-1.887878	0.167957	-0.025813
Trial1	1	1	blindfold	clockwise	practice	Guided	1	-0.5	-0.5	10.85406	-1.30094	-1.44994	-1.28043	1.11829149325014	-1.967044	0.265239	0.163393
Trial1	1	1	blindfold	clockwise	practice	Guided	1	-0.5	-0.5	10.87407	-1.30099	-1.44988	-1.28037	1.11828542379524	-2.090598	0.392097	0.104532
Trial1	1	1	blindfold	clockwise	practice	Guided	1	-0.5	-0.5	10.89406	-1.30105	-1.4498	-1.28037	1.11832845891239	-2.299195	0.645948	-0.068054
Trial1	1	1	blindfold	clockwise	practice	Guided	1	-0.5	-0.5	10.91406	-1.30107	-1.44979	-1.28038	1.11834970632481	-2.281849	0.637485	-0.181018
Trial1	1	1	blindfold	clockwise	practice	Guided	1	-0.5	-0.5	10.93407	-1.30108	-1.44977	-1.28038	1.11835687903913	-2.359778	0.874466	-0.085998
Trial1	1	1	blindfold	clockwise	practice	Guided	1	-0.5	-0.5	10.95407	-1.3011	-1.4497	-1.28038	1.11837122459873	-2.358663	1.043738	0.071784
Trial1	1	1	blindfold	clockwise	practice	Guided	1	-0.5	-0.5	10.97406	-1.30111	-1.44962	-1.28038	1.11837831205274	-2.204811	0.90832	-0.053686
Trial1	1	1	blindfold	clockwise	practice	Guided	1	-0.5	-0.5	10.99406	-1.3011	-1.44961	-1.28038	1.11837122459873	-2.040434	0.988724	-0.044571
Trial1	1	1	blindfold	clockwise	practice	Guided	1	-0.5	-0.5	11.01407	-1.30109	-1.4496	-1.28038	1.1183640517971	-1.956215	1.086056	0.047112
Trial1	1	1	blindfold	clockwise	practice	Guided	1	-0.5	-0.5	11.03406	-1.30108	-1.44958	-1.28038	1.11835687903913	-1.873772	1.031042	0.0025715
Trial1	1	1	blindfold	clockwise	practice	Guided	1	-0.5	-0.5	11.05406	-1.30106	-1.44957	-1.28039	1.11834952115879	-1.801743	0.95487	-0.125413
Trial1	1	1	blindfold	clockwise	practice	Guided	1	-0.5	-0.5	11.07407	-1.30101	-1.44957	-1.2804	1.11832064645918	-1.731141	0.95487	-0.236111
Trial1	1	1	blindfold	clockwise	practice	Guided	1	-0.5	-0.5	11.09407	-1.301	-1.44956	-1.2804	1.11831355952461	-1.71639	1.005651	-0.178947
Trial1	1	1	blindfold	clockwise	practice	Guided	1	-0.5	-0.5	11.11406	-1.30098	-1.44955	-1.28041	1.11830620297107	-1.684787	1.090287	-0.103407
Trial1	1	1	blindfold	clockwise	practice	Guided	1	-0.5	-0.5	11.13406	-1.30097	-1.44954	-1.2804	1.11829212821079	-1.701996	1.115678	0.027768
Trial1	1	1	blindfold	clockwise	practice	Guided	1	-0.5	-0.5	11.15407	-1.30096	-1.44954	-1.28039	1.11827796806761	-1.722853	0.992956	0.163826
Trial1	1	1	blindfold	clockwise	practice	Guided	1	-0.5	-0.5	11.17407	-1.30095	-1.44954	-1.28039	1.11827079592102	-1.911936	0.823684	0.193478
Trial1	1	1	blindfold	clockwise	practice	Guided	1	-0.5	-0.5	11.19406	-1.30095	-1.44954	-1.28038	1.11826380792446	-1.957154	0.74328	0.218676
Trial1	1	1	blindfold	clockwise	practice	Guided	1	-0.5	-0.5	11.21407	-1.30095	-1.44955	-1.28038	1.11826380792446	-1.900883	0.823684	0.229974
Trial1	1	1	blindfold	clockwise	practice	Guided	1	-0.5	-0.5	11.23407	-1.30095	-1.44955	-1.28037	1.11825681997391	-1.845237	0.81522	0.288301
Trial1	1	1	blindfold	clockwise	practice	Guided	1	-0.5	-0.5	11.25406	-1.30093	-1.44956	-1.2803	1.11819355843981	-1.495484	0.69673	0.24705
Trial1	1	1	blindfold	clockwise	practice	Guided	1	-0.5	-0.5	11.27406	-1.30084	-1.44962	-1.28026	1.11810114160374	-1.478703	0.527458	0.239775
Trial1	1	1	blindfold	clockwise	practice	Guided	1	-0.5	-0.5	11.29407	-1.30081	-1.44966	-1.28024	1.11806573449669	-1.55749	0.497811	0.279482
Trial1	1	1	blindfold	clockwise	practice	Guided	1	-0.5	-0.5	11.31407	-1.30081	-1.44968	-1.28023	1.11805882975209	-1.748185	0.552808	0.249607
Trial1	1	1	blindfold	clockwise	practice	Guided	1	-0.5	-0.5	11.33406	-1.30082	-1.44968	-1.28019	1.11803805090502	-1.9036	0.573967	0.31583
Trial1	1	1	blindfold	clockwise	practice	Guided	1	-0.5	-0.5	11.35406	-1.30086	-1.44969	-1.28005	1.11796908688234	-1.900643	0.586663	0.332354
Trial1	1	1	blindfold	clockwise	practice	Guided	1	-0.5	-0.5	11.37407	-1.3009	-1.44972	-1.28001	1.1179697484929	-1.776572	0.506146	0.293074
Trial1	1	1	blindfold	clockwise	practice	Guided	1	-0.5	-0.5	11.39406	-1.30089	-1.44973	-1.28001	1.11796257490712	-1.710299	0.514553	0.206342
Trial1	1	1	blindfold	clockwise	practice	Guided	1	-0.5	-0.5	11.41406	-1.30089	-1.44973	-1.28	1.11795567156057	-1.768153	0.582262	0.130746
Trial1	1	1	blindfold	clockwise	practice	Guided	1	-0.5	-0.5	11.43407	-1.30089	-1.44973	-1.27999	1.11794860191491	-1.80239	0.467976	0.175623
Trial1	1	1	blindfold	clockwise	practice	Guided	1	-0.5	-0.5	11.45407	-1.3009	-1.44973	-1.27998	1.11794878920813	-1.913137	0.488931	0.287795
Trial1	1	1	blindfold	clockwise	practice	Guided	1	-0.5	-0.5	11.47406	-1.3009	-1.44974	-1.27998	1.11794878920813	-1.919851	0.49308	0.225012
Trial1	1	1	blindfold	clockwise	practice	Guided	1	-0.5	-0.5	11.49406	-1.30091	-1.44974	-1.27997	1.1179489766807	-1.932422	0.480268	0.154767
Trial1	1	1	blindfold	clockwise	practice	Guided	1	-0.5	-0.5	11.51407	-1.30091	-1.44974	-1.27998	1.11795596297206	-1.929976	0.471711	-0.058906
Trial1	1	1	blindfold	clockwise	practice	Guided	1	-0.5	-0.5	11.53406	-1.30091	-1.44974	-1.27998	1.11795596297206	-1.901454	0.446251	-0.041048
Trial1	1	1	blindfold	clockwise	practice	Guided	1	-0.5	-0.5	11.55406	-1.30091	-1.44974	-1.27998	1.11795596297206	-1.827475	0.492675	0.033894
Trial1	1	1	blindfold	clockwise	practice	Guided	1	-0.5	-0.5	11.57407	-1.30091	-1.44974	-1.27997	1.1179489766807	-1.856645	0.513726	0.047722
Trial1	1	1	blindfold	clockwise	practice	Guided	1	-0.5	-0.5	11.59407	-1.30092	-1.44974	-1.27997	1.11795615053313	-1.879377	0.496783	-0.0035203
Trial1	1	1	blindfold	clockwise	practice	Guided	1	-0.5	-0.5	11.61406	-1.30092	-1.44974	-1.27998	1.11796313677966	-1.995081	0.412035	-0.125166
Trial1	1	1	blindfold	clockwise	practice	Guided	1	-0.5	-0.5	11.63406	-1.30092	-1.44975	-1.27998	1.11796313677966	-1.923629	0.500787	-0.200272
Trial1	1	1	blindfold	clockwise	practice	Guided	1	-0.5	-0.5	11.65407	-1.30093	-1.44975	-1.27998	1.11797022522767	-1.949426	0.560009	0.0092341
Trial1	1	1	blindfold	clockwise	practice	Guided	1	-0.5	-0.5	11.67407	-1.30093	-1.44975	-1.27997	1.11796323902543	-2.038888	0.517687	0.16612
Trial1	1	1	blindfold	clockwise	practice	Guided	1	-0.5	-0.5	11.69406	-1.30094	-1.44974	-1.27997	1.11797049836895	-1.9367	0.69965	0.130872
Trial1	1	1	blindfold	clockwise	practice	Guided	1	-0.5	-0.5	11.71407	-1.30094	-1.44973	-1.27997	1.11797049836895	-1.90182	0.619246	0.047902
Trial1	1	1	blindfold	clockwise	practice	Guided	1	-0.5	-0.5	11.73407	-1.30094	-1.44973	-1.27997	1.11797049836895	-1.855275	0.509219	-0.045666
Trial1	1	1	blindfold	clockwise	practice	Guided	1	-0.5	-0.5	11.75406	-1.30094	-1.44973	-1.27997	1.11797049836895	-1.755987	0.619242	-0.071861
Trial1	1	1	blindfold	clockwise	practice	Guided	1	-0.5	-0.5	11.77406	-1.30093	-1.44973	-1.27997	1.11796323902543	-1.720807	0.610778	-0.026848
Trial1	1	1	blindfold	clockwise	practice	Guided	1	-0.5	-0.5	11.79407	-1.3009	-1.44973	-1.27997	1.11794180287193	-1.53293	0.551525	0.037802
Trial1	1	1	blindfold	clockwise	practice	Guided	1	-0.5	-0.5	11.81407	-1.30085	-1.44973	-1.27997	1.11790601988262	-1.396387	0.517625	0.017698
Trial1	1	1	blindfold	clockwise	practice	Guided	1	-0.5	-0.5	11.83406	-1.3008	-1.44973	-1.27997	1.11787015258267	-1.515619	0.441351	-0.067555
Trial1	1	1	blindfold	clockwise	practice	Guided	1	-0.5	-0.5	11.85406	-1.3008	-1.44974	-1.27998	1.11787713936666	-1.620167	0.415843	-0.121273
Trial1	1	1	blindfold	clockwise	practice	Guided	1	-0.5	-0.5	11.87407	-1.3008	-1.44974	-1.27998	1.11787713936666	-1.644074	0.483314	-0.041369
Trial1	1	1	blindfold	clockwise	practice	Guided	1	-0.5	-0.5	11.89406	-1.3008	-1.44974	-1.27998	1.11787713936666	-1.647407	0.512818	0.080161
Trial1	1	1	blindfold	clockwise	practice	Guided	1	-0.5	-0.5	11.91406	-1.3008	-1.44975	-1.27997	1.11787015258267	-1.644321	0.419598	0.14793
Trial1	1	1	blindfold	clockwise	practice	Guided	1	-0.5	-0.5	11.93407	-1.3008	-1.44975	-1.27997	1.11787015258267	-1.501066	0.436407	0.190593
Trial1	1	1	blindfold	clockwise	practice	Guided	1	-0.5	-0.5	11.95407	-1.3008	-1.44975	-1.27996	1.11786316584472	-1.439795	0.457449	0.154049
Trial1	1	1	blindfold	clockwise	practice	Guided	1	-0.5	-0.5	11.97406	-1.30079	-1.44976	-1.27995	1.11784917430689	-1.521712	0.245762	0.100479
Trial1	1	1	blindfold	clockwise	practice	Guided	1	-0.5	-0.5	11.99406	-1.30078	-1.44985	-1.27992	1.11782112403735	-1.467592	0.034105	0.125026
Trial1	1	1	blindfold	clockwise	practice	Guided	1	-0.5	-0.5	12.01407	-1.30076	-1.4499	-1.27991	1.11779979046277	-1.393176	-0.012446	0.086152
Trial1	1	1	blindfold	clockwise	practice	Guided	1	-0.5	-0.5	12.03406	-1.30071	-1.44994	-1.27989	1.11774986692378	-1.225175	-0.152075	0.090266
Trial1	1	1	blindfold	clockwise	practice	Guided	1	-0.5	-0.5	12.05406	-1.30065	-1.45	-1.27991	1.11772088521419	-1.14075	-0.22397	-0.044266
Trial1	1	1	blindfold	clockwise	practice	Guided	1	-0.5	-0.5	12.07407	-1.30059	-1.45005	-1.27979	1.11759417319787	-0.971206	-0.135037	-0.0062727
Trial1	1	1	blindfold	clockwise	practice	Guided	1	-0.5	-0.5	12.09407	-1.30051	-1.45007	-1.27963	1.11742533376155	-1.067059	-0.202661	0.241243
Trial1	1	1	blindfold	clockwise	practice	Guided	1	-0.5	-0.5	12.11406	-1.30051	-1.4501	-1.27959	1.11739738814365	-1.018595	-0.384552	0.032047
Trial1	1	1	blindfold	clockwise	practice	Guided	1	-0.5	-0.5	12.13406	-1.30051	-1.45014	-1.27961	1.11741127768901	-0.969323	-0.41829	-0.14737
Trial1	1	1	blindfold	clockwise	practice	Guided	1	-0.5	-0.5	12.15407	-1.30051	-1.45017	-1.27963	1.11742533376155	-0.97238	-0.490111	-0.21499
Trial1	1	1	blindfold	clockwise	practice	Guided	1	-0.5	-0.5	12.17407	-1.30051	-1.45019	-1.27962	1.11741826411597	-0.982315	-0.511162	-0.093651
Trial1	1	1	blindfold	clockwise	practice	Guided	1	-0.5	-0.5	12.19406	-1.3005	-1.45018	-1.27962	1.1174110904841	-0.92785	-0.223212	0.084432
Trial1	1	1	blindfold	clockwise	practice	Guided	1	-0.5	-0.5	12.21407	-1.3005	-1.45017	-1.27961	1.11740410401229	-0.999299	-0.273936	0.14403
Trial1	1	1	blindfold	clockwise	practice	Guided	1	-0.5	-0.5	12.23407	-1.3005	-1.45017	-1.27961	1.11740410401229	-0.993552	-0.413489	0.106044
Trial1	1	1	blindfold	clockwise	practice	Guided	1	-0.5	-0.5	12.25406	-1.3005	-1.45017	-1.27961	1.11740410401229	-0.966071	-0.438755	-0.028135
Trial1	1	1	blindfold	clockwise	practice	Guided	1	-0.5	-0.5	12.27406	-1.3005	-1.45018	-1.27961	1.11740410401229	-0.957072	-0.637587	0.072704
Trial1	1	1	blindfold	clockwise	practice	Guided	1	-0.5	-0.5	12.29407	-1.3005	-1.45028	-1.2796	1.11739711758654	-0.952393	-0.586805	0.19993
Trial1	1	1	blindfold	clockwise	practice	Guided	1	-0.5	-0.5	12.31407	-1.3005	-1.45028	-1.27959	1.11739021437776	-1.00553	-0.502137	0.281946
Trial1	1	1	blindfold	clockwise	practice	Guided	1	-0.5	-0.5	12.33406	-1.3005	-1.45028	-1.27959	1.11739021437776	-1.100255	-0.662941	0.055695
Trial1	1	1	blindfold	clockwise	practice	Guided	1	-0.5	-0.5	12.35406	-1.30051	-1.45029	-1.27959	1.11739738814365	-1.160494	-0.760272	-0.104136
Trial1	1	1	blindfold	clockwise	practice	Guided	1	-0.5	-0.5	12.37407	-1.30051	-1.45032	-1.27961	1.11741127768901	-1.125664	-0.785663	-0.212654
Trial1	1	1	blindfold	clockwise	practice	Guided	1	-0.5	-0.5	12.39406	-1.30053	-1.45035	-1.27961	1.11742553977128	-1.193149	-0.709491	-0.033967
Trial1	1	1	blindfold	clockwise	practice	Guided	1	-0.5	-0.5	12.41406	-1.30053	-1.45035	-1.27962	1.11743252610907	-1.280748	-0.561378	-0.018236
Trial1	1	1	blindfold	clockwise	practice	Guided	1	-0.5	-0.5	12.43407	-1.30055	-1.45034	-1.27962	1.11744687367752	-1.371417	-0.701027	-0.070202
Trial1	1	1	blindfold	clockwise	practice	Guided	1	-0.5	-0.5	12.45407	-1.30058	-1.45035	-1.27964	1.11748245089241	-1.457818	-0.806822	-0.174109
Trial1	1	1	blindfold	clockwise	practice	Guided	1	-0.5	-0.5	12.47406	-1.30062	-1.45035	-1.27966	1.11752495033582	-1.425712	-0.6841	-0.196798
Trial1	1	1	blindfold	clockwise	practice	Guided	1	-0.5	-0.5	12.49406	-1.30064	-1.45033	-1.27967	1.11754628440585	-1.256198	-0.569837	-0.184225
Trial1	1	1	blindfold	clockwise	practice	Guided	1	-0.5	-0.5	12.51407	-1.30063	-1.45033	-1.27967	1.11753911043147	-1.134208	-0.472502	-0.163936
Trial1	1	1	blindfold	clockwise	practice	Guided	1	-0.5	-0.5	12.53406	-1.30062	-1.45031	-1.27969	1.1175459089688	-1.063306	-0.459689	-0.167321
Trial1	1	1	blindfold	clockwise	practice	Guided	1	-0.5	-0.5	12.55406	-1.30059	-1.45028	-1.27971	1.11753836285643	-1.011348	-0.425717	-0.12959
Trial1	1	1	blindfold	clockwise	practice	Guided	1	-0.5	-0.5	12.57407	-1.30056	-1.45025	-1.27972	1.11752391209248	-0.935272	-0.235194	-0.083389
Trial1	1	1	blindfold	clockwise	practice	Guided	1	-0.5	-0.5	12.59407	-1.30053	-1.45012	-1.27972	1.11750239201977	-0.999365	-0.095478	-0.012078
Trial1	1	1	blindfold	clockwise	practice	Guided	1	-0.5	-0.5	12.61406	-1.30053	-1.45011	-1.27973	1.1175093788641	-1.079741	-0.078525	-0.03178
Trial1	1	1	blindfold	clockwise	practice	Guided	1	-0.5	-0.5	12.63406	-1.30053	-1.45009	-1.27975	1.11752326951282	-1.019259	-0.044668	-0.098001
Trial1	1	1	blindfold	clockwise	practice	Guided	1	-0.5	-0.5	12.65407	-1.30051	-1.45006	-1.27983	1.11756482335206	-0.870481	0.010343	-0.180445
Trial1	1	1	blindfold	clockwise	practice	Guided	1	-0.5	-0.5	12.67407	-1.30046	-1.45003	-1.28036	1.1178989538144	-0.785814	0.0018823	-0.233447
Trial1	1	1	blindfold	clockwise	practice	Guided	1	-0.5	-0.5	12.69406	-1.30032	-1.44999	-1.2808	1.11810588304615	-0.531557	0.0018719	-0.227543
Trial1	1	1	blindfold	clockwise	practice	Guided	1	-0.5	-0.5	12.71407	-1.30028	-1.45	-1.28134	1.11845439719068	-0.614718	-0.048898	-0.212586
Trial1	1	1	blindfold	clockwise	practice	Guided	1	-0.5	-0.5	12.73407	-1.30028	-1.45002	-1.28188	1.11883171463532	-0.63125	-0.015034	-0.102904
Trial1	1	1	blindfold	clockwise	practice	Guided	1	-0.5	-0.5	12.75406	-1.3003	-1.45001	-1.28235	1.11917457048525	-0.623734	0.014584	0.00911
Trial1	1	1	blindfold	clockwise	practice	Guided	1	-0.5	-0.5	12.77406	-1.30031	-1.44999	-1.28284	1.11952427751173	-0.557171	-0.03197	0.033237
Trial1	1	1	blindfold	clockwise	practice	Guided	1	-0.5	-0.5	12.79407	-1.3002	-1.45004	-1.28286	1.11945962860227	-0.170452	-0.14195	0.121928
Trial1	1	1	blindfold	clockwise	practice	Guided	1	-0.5	-0.5	12.81407	-1.30011	-1.45007	-1.28284	1.11938137450339	0.028062	-0.26039	0.043748
Trial1	1	1	blindfold	clockwise	practice	Guided	1	-0.5	-0.5	12.83406	-1.30004	-1.4501	-1.28284	1.11933127311071	0.104623	-0.213772	-0.008343
Trial1	1	1	blindfold	clockwise	practice	Guided	1	-0.5	-0.5	12.85406	-1.29997	-1.4501	-1.28285	1.11928826271854	0.179001	-0.116401	-0.044102
Trial1	1	1	blindfold	clockwise	practice	Guided	1	-0.5	-0.5	12.87407	-1.29995	-1.45005	-1.28285	1.11927394913129	0.088454	-0.061386	-0.022519
Trial1	1	1	blindfold	clockwise	practice	Guided	1	-0.5	-0.5	12.89406	-1.29995	-1.45003	-1.28285	1.11927394913129	0.054893	-0.031748	0.0176
Trial1	1	1	blindfold	clockwise	practice	Guided	1	-0.5	-0.5	12.91406	-1.29995	-1.45002	-1.28285	1.11927394913129	0.108176	-0.027517	0.0054143
Trial1	1	1	blindfold	clockwise	practice	Guided	1	-0.5	-0.5	12.93407	-1.29995	-1.45002	-1.28285	1.11927394913129	0.094266	-0.0063475	0.010549
Trial1	1	1	blindfold	clockwise	practice	Guided	1	-0.5	-0.5	12.95407	-1.29995	-1.45002	-1.28285	1.11927394913129	0.103736	-0.014803	0.013115
Trial1	1	1	blindfold	clockwise	practice	Guided	1	-0.5	-0.5	12.97406	-1.29995	-1.45002	-1.28285	1.11927394913129	0.094205	-0.01903	0.010546
Trial1	1	1	blindfold	clockwise	practice	Guided	1	-0.5	-0.5	12.99406	-1.29995	-1.45002	-1.28285	1.11927394913129	0.095629	-0.0020917	0.018809
Trial1	1	1	blindfold	clockwise	practice	Guided	1	-0.5	-0.5	13.01407	-1.29995	-1.45001	-1.28285	1.11927394913129	0.060616	0.010604	0.050658
Trial1	1	1	blindfold	clockwise	practice	Guided	1	-0.5	-0.5	13.03406	-1.29995	-1.45001	-1.28285	1.11927394913129	0.111681	-0.019015	0.032988
Trial1	1	1	blindfold	clockwise	practice	Guided	1	-0.5	-0.5	13.05406	-1.29995	-1.45001	-1.28285	1.11927394913129	0.12258	-0.010542	0.018234
Trial1	1	1	blindfold	clockwise	practice	Guided	1	-0.5	-0.5	13.07407	-1.29995	-1.45001	-1.28285	1.11927394913129	0.115898	-0.035929	-0.018979
Trial1	1	1	blindfold	clockwise	practice	Guided	1	-0.5	-0.5	13.09407	-1.29995	-1.45002	-1.28285	1.11927394913129	0.096889	-0.11631	0.0014743
Trial1	1	1	blindfold	clockwise	practice	Guided	1	-0.5	-0.5	13.11406	-1.29995	-1.45002	-1.28285	1.11927394913129	0.075642	-0.065504	-0.016067
Trial1	1	1	blindfold	clockwise	practice	Guided	1	-0.5	-0.5	13.13406	-1.29995	-1.45003	-1.28285	1.11927394913129	0.121685	-0.112023	0.014094
Trial1	1	1	blindfold	clockwise	practice	Guided	1	-0.5	-0.5	13.15407	-1.29995	-1.45004	-1.28285	1.11927394913129	0.153737	-0.103527	-0.0087101
Trial1	1	1	blindfold	clockwise	practice	Guided	1	-0.5	-0.5	13.17407	-1.29994	-1.45004	-1.2828	1.11923185912843	0.102663	-0.040022	0.034544
Trial1	1	1	blindfold	clockwise	practice	Guided	1	-0.5	-0.5	13.19406	-1.29994	-1.44998	-1.28267	1.11914098318896	0.042222	0.112291	0.151961
Trial1	1	1	blindfold	clockwise	practice	Guided	1	-0.5	-0.5	13.21407	-1.29996	-1.44995	-1.28239	1.1189594833212	-0.009451	0.103797	0.242206
Trial1	1	1	blindfold	clockwise	practice	Guided	1	-0.5	-0.5	13.23407	-1.3	-1.44995	-1.28194	1.11867334879109	-0.069293	0.04453	0.26137
Trial1	1	1	blindfold	clockwise	practice	Guided	1	-0.5	-0.5	13.25406	-1.30004	-1.44997	-1.28141	1.11833159988123	-0.102365	-0.0020316	0.15203
Trial1	1	1	blindfold	clockwise	practice	Guided	1	-0.5	-0.5	13.27406	-1.30005	-1.44999	-1.28044	1.11766121258443	-0.019491	-0.023186	-0.041996
Trial1	1	1	blindfold	clockwise	practice	Guided	1	-0.5	-0.5	13.29407	-1.29994	-1.45001	-1.28002	1.11728929849443	0.179111	0.061459	-0.043394
Trial1	1	1	blindfold	clockwise	practice	Guided	1	-0.5	-0.5	13.31407	-1.29993	-1.44998	-1.27969	1.11705178775898	0.165981	-0.065498	-0.015451
Trial1	1	1	blindfold	clockwise	practice	Guided	1	-0.5	-0.5	13.33406	-1.29992	-1.45003	-1.2794	1.11684210748199	0.152171	-0.107785	0.033943
Trial1	1	1	blindfold	clockwise	practice	Guided	1	-0.5	-0.5	13.35406	-1.29994	-1.45003	-1.27914	1.1166751143892	0.117789	0.099567	0.018744
Trial1	1	1	blindfold	clockwise	practice	Guided	1	-0.5	-0.5	13.37407	-1.29997	-1.44997	-1.27875	1.11642443700085	0.041775	-0.044327	-0.0018053
Trial1	1	1	blindfold	clockwise	practice	Guided	1	-0.5	-0.5	13.39406	-1.29997	-1.45004	-1.2786	1.11631983548895	0.079747	0.061503	0.0084568
Trial1	1	1	blindfold	clockwise	practice	Guided	1	-0.5	-0.5	13.41406	-1.29995	-1.44998	-1.27851	1.11624271046324	0.146215	-0.044311	0.026425
Trial1	1	1	blindfold	clockwise	practice	Guided	1	-0.5	-0.5	13.43407	-1.29994	-1.45	-1.27847	1.11620776766008	0.138043	-0.116226	-0.019053
Trial1	1	1	blindfold	clockwise	practice	Guided	1	-0.5	-0.5	13.45407	-1.29994	-1.45003	-1.27845	1.11619380033071	0.118436	0.078452	0.048446
Trial1	1	1	blindfold	clockwise	practice	Guided	1	-0.5	-0.5	13.47406	-1.29994	-1.45	-1.27845	1.11619380033071	0.037287	-0.023132	0.024551
Trial1	1	1	blindfold	clockwise	practice	Guided	1	-0.5	-0.5	13.49406	-1.29996	-1.45003	-1.27845	1.11620806780394	0.083961	0.07001	0.0076606
Trial1	1	1	blindfold	clockwise	practice	Guided	1	-0.5	-0.5	13.51407	-1.29996	-1.45	-1.27844	1.11620108429773	0.13286	0.086915	0.0031745
Trial1	1	1	blindfold	clockwise	practice	Guided	1	-0.5	-0.5	13.53406	-1.29995	-1.44999	-1.27845	1.11620089132875	0.171511	-0.095043	-0.008012
Trial1	1	1	blindfold	clockwise	practice	Guided	1	-0.5	-0.5	13.55406	-1.29995	-1.45003	-1.27845	1.11620089132875	0.113051	-0.031537	-0.0060912
Trial1	1	1	blindfold	clockwise	practice	Guided	1	-0.5	-0.5	13.57407	-1.29995	-1.45001	-1.27844	1.11619390777764	0.074394	0.099636	0.030682
Trial1	1	1	blindfold	clockwise	practice	Guided	1	-0.5	-0.5	13.59407	-1.29996	-1.45002	-1.27844	1.11620108429773	0.030439	-0.048451	-0.012666
Trial1	1	1	blindfold	clockwise	practice	Guided	1	-0.5	-0.5	13.61406	-1.29996	-1.45002	-1.27843	1.11619418397382	0.121099	0.112351	0.039377
Trial1	1	1	blindfold	clockwise	practice	Guided	1	-0.5	-0.5	13.63406	-1.29995	-1.44999	-1.27844	1.11619390777764	0.121749	-0.010382	0.01792
Trial1	1	1	blindfold	clockwise	practice	Guided	1	-0.5	-0.5	13.65407	-1.29995	-1.45002	-1.27844	1.11619390777764	0.122399	-0.069597	-0.0035334
Trial1	1	1	blindfold	clockwise	practice	Guided	1	-0.5	-0.5	13.67407	-1.29995	-1.45002	-1.27843	1.11618700740937	0.099043	0.103911	0.017703
Trial1	1	1	blindfold	clockwise	practice	Guided	1	-0.5	-0.5	13.69406	-1.29995	-1.45001	-1.27842	1.11617994081385	0.083638	-0.107672	-0.0065434
Trial1	1	1	blindfold	clockwise	practice	Guided	1	-0.5	-0.5	13.71407	-1.29996	-1.45002	-1.27842	1.11618711742374	0.093064	0.070076	-0.015382
Trial1	1	1	blindfold	clockwise	practice	Guided	1	-0.5	-0.5	13.73407	-1.29996	-1.45	-1.27842	1.11618711742374	0.069712	0.01928	0.005855
Trial1	1	1	blindfold	clockwise	practice	Guided	1	-0.5	-0.5	13.75406	-1.29995	-1.45	-1.27842	1.11617994081385	0.173336	-0.116124	-0.014948
Trial1	1	1	blindfold	clockwise	practice	Guided	1	-0.5	-0.5	13.77406	-1.29995	-1.45002	-1.27842	1.11617994081385	0.139736	-0.014543	-0.0066784
Trial1	1	1	blindfold	clockwise	practice	Guided	1	-0.5	-0.5	13.79407	-1.29995	-1.45	-1.27842	1.11617994081385	0.073979	-0.099184	0.0050682
Trial1	1	1	blindfold	clockwise	practice	Guided	1	-0.5	-0.5	13.81407	-1.29996	-1.45002	-1.27841	1.11618013405595	0.108322	-0.04415	0.020253
Trial1	1	1	blindfold	clockwise	practice	Guided	1	-0.5	-0.5	13.83406	-1.29996	-1.45001	-1.27841	1.11618013405595	0.111201	0.036244	0.011197
Trial1	1	1	blindfold	clockwise	practice	Guided	1	-0.5	-0.5	13.85406	-1.29996	-1.45	-1.27841	1.11618013405595	0.086313	-0.099172	-0.0014222
Trial1	1	1	blindfold	clockwise	practice	Guided	1	-0.5	-0.5	13.87407	-1.29995	-1.45002	-1.27841	1.11617295740116	0.124285	-0.027206	0.0088495
Trial1	1	1	blindfold	clockwise	practice	Guided	1	-0.5	-0.5	13.89406	-1.29995	-1.45	-1.27841	1.11617295740116	0.084746	-0.111846	-0.0096939
Trial1	1	1	blindfold	clockwise	practice	Guided	1	-0.5	-0.5	13.91406	-1.29995	-1.45003	-1.27841	1.11617295740116	0.087736	-0.209132	0.032427
Trial1	1	1	blindfold	clockwise	practice	Guided	1	-0.5	-0.5	13.93407	-1.29995	-1.45006	-1.2784	1.11616597403462	0.130085	-0.052519	0.041903
Trial1	1	1	blindfold	clockwise	practice	Guided	1	-0.5	-0.5	13.95407	-1.29994	-1.45005	-1.27842	1.11617284968271	0.229192	-0.209066	-0.02573
Trial1	1	1	blindfold	clockwise	practice	Guided	1	-0.5	-0.5	13.97406	-1.29992	-1.45007	-1.27848	1.11620031349962	0.237035	-0.162458	-0.092426
Trial1	1	1	blindfold	clockwise	practice	Guided	1	-0.5	-0.5	13.99406	-1.2999	-1.45001	-1.27849	1.11619286202941	0.140658	0.053361	-0.023989
Trial1	1	1	blindfold	clockwise	practice	Guided	1	-0.5	-0.5	14.01407	-1.29992	-1.44999	-1.27848	1.11620031349962	0.078617	-0.153979	0.0084343
Trial1	1	1	blindfold	clockwise	practice	Guided	1	-0.5	-0.5	14.03406	-1.29994	-1.45003	-1.27847	1.11620776766008	0.034853	0.040706	0.041857
Trial1	1	1	blindfold	clockwise	practice	Guided	1	-0.5	-0.5	14.05406	-1.29996	-1.45	-1.27846	1.11621505135629	0.063228	0.040689	-0.0016302
Trial1	1	1	blindfold	clockwise	practice	Guided	1	-0.5	-0.5	14.07407	-1.29997	-1.44999	-1.27846	1.11622222783027	0.06907	-0.090493	0.0058522
Trial1	1	1	blindfold	clockwise	practice	Guided	1	-0.5	-0.5	14.09407	-1.29994	-1.45001	-1.27846	1.11620078397233	0.199722	0.091491	0.0038059
Trial1	1	1	blindfold	clockwise	practice	Guided	1	-0.5	-0.5	14.11406	-1.29994	-1.44999	-1.27846	1.11620078397233	0.109116	-0.077786	0.0029383
Trial1	1	1	blindfold	clockwise	practice	Guided	1	-0.5	-0.5	14.13406	-1.29994	-1.45002	-1.27845	1.11619380033071	0.091572	-0.060831	0.0060724
Trial1	1	1	blindfold	clockwise	practice	Guided	1	-0.5	-0.5	14.15407	-1.29996	-1.45001	-1.27844	1.11620108429773	0.030289	0.040727	0.042627
Trial1	1	1	blindfold	clockwise	practice	Guided	1	-0.5	-0.5	14.17407	-1.29997	-1.44999	-1.27844	1.11620826086151	0.075558	-0.022758	0.043054
Trial1	1	1	blindfold	clockwise	practice	Guided	1	-0.5	-0.5	14.19406	-1.29995	-1.45002	-1.27844	1.11619390777764	0.136763	0.066138	0.0064908
Trial1	1	1	blindfold	clockwise	practice	Guided	1	-0.5	-0.5	14.21407	-1.29994	-1.45	-1.27844	1.11618681673524	0.122047	-0.043902	-0.025016
Trial1	1	1	blindfold	clockwise	practice	Guided	1	-0.5	-0.5	14.23407	-1.29994	-1.45001	-1.27843	1.11617991632312	0.118432	-0.0862	0.0054906
Trial1	1	1	blindfold	clockwise	practice	Guided	1	-0.5	-0.5	14.25406	-1.29995	-1.45001	-1.2784	1.11616597403462	0.047695	0.02383	0.06506
Trial1	1	1	blindfold	clockwise	practice	Guided	1	-0.5	-0.5	14.27406	-1.29996	-1.44999	-1.27831	1.11611038604573	-0.00055497	0.074593	0.04807
Trial1	1	1	blindfold	clockwise	practice	Guided	1	-0.5	-0.5	14.29407	-1.29997	-1.45003	-1.2783	1.11611066350537	0.113983	-0.022703	0.0062255
Trial1	1	1	blindfold	clockwise	practice	Guided	1	-0.5	-0.5	14.31407	-1.29996	-1.45001	-1.27829	1.11609650349894	0.118329	0.032298	0.0054392
Trial1	1	1	blindfold	clockwise	practice	Guided	1	-0.5	-0.5	14.33406	-1.29995	-1.45	-1.27829	1.11608932630639	0.092012	-0.103109	0.010139
Trial1	1	1	blindfold	clockwise	practice	Guided	1	-0.5	-0.5	14.35406	-1.29995	-1.45002	-1.27829	1.11608932630639	0.053243	-0.022681	-0.0042643
Trial1	1	1	blindfold	clockwise	practice	Guided	1	-0.5	-0.5	14.37407	-1.29995	-1.45001	-1.27828	1.11608234349254	0.074444	0.04925	0.013271
Trial1	1	1	blindfold	clockwise	practice	Guided	1	-0.5	-0.5	14.39406	-1.29996	-1.45002	-1.27828	1.11608952073	0.083108	-0.035358	-0.016459
Trial1	1	1	blindfold	clockwise	practice	Guided	1	-0.5	-0.5	14.41406	-1.29996	-1.45001	-1.27828	1.11608952073	0.083876	0.057738	0.024102
Trial1	1	1	blindfold	clockwise	practice	Guided	1	-0.5	-0.5	14.43407	-1.29995	-1.45	-1.27828	1.11608234349254	0.123208	-0.035366	-0.016809
Trial1	1	1	blindfold	clockwise	practice	Guided	1	-0.5	-0.5	14.45407	-1.29995	-1.45001	-1.27828	1.11608234349254	0.091833	-0.073429	0.01013
Trial1	1	1	blindfold	clockwise	practice	Guided	1	-0.5	-0.5	14.47406	-1.29995	-1.45002	-1.27828	1.11608234349254	0.104949	0.045068	0.0077796
Trial1	1	1	blindfold	clockwise	practice	Guided	1	-0.5	-0.5	14.49406	-1.29996	-1.45001	-1.27828	1.11608952073	0.089607	-0.077644	0.023313
Trial1	1	1	blindfold	clockwise	practice	Guided	1	-0.5	-0.5	14.51407	-1.29996	-1.45001	-1.27828	1.11608952073	0.126107	0.040856	0.025312
Trial1	1	1	blindfold	clockwise	practice	Guided	1	-0.5	-0.5	14.53406	-1.29995	-1.45	-1.27828	1.11608234349254	0.142063	-0.0057053	-0.011683
Trial1	1	1	blindfold	clockwise	practice	Guided	1	-0.5	-0.5	14.55406	-1.29995	-1.45001	-1.27828	1.11608234349254	0.104766	-0.069168	-0.017817
Trial1	1	1	blindfold	clockwise	practice	Guided	1	-0.5	-0.5	14.57407	-1.29995	-1.45001	-1.27827	1.11607536072485	0.094552	0.023946	0.00107
Trial1	1	1	blindfold	clockwise	practice	Guided	1	-0.5	-0.5	14.59407	-1.29996	-1.45	-1.27827	1.1160825380072	0.08575	-0.073386	0.0026334
Trial1	1	1	blindfold	clockwise	practice	Guided	1	-0.5	-0.5	14.61406	-1.29996	-1.45002	-1.27827	1.1160825380072	0.098814	0.0070358	-0.025309
Trial1	1	1	blindfold	clockwise	practice	Guided	1	-0.5	-0.5	14.63406	-1.29996	-1.45001	-1.27827	1.1160825380072	0.117107	0.057808	0.0012781
Trial1	1	1	blindfold	clockwise	practice	Guided	1	-0.5	-0.5	14.65407	-1.29995	-1.45001	-1.27827	1.11607536072485	0.080553	-0.064911	-0.00072403
Trial1	1	1	blindfold	clockwise	practice	Guided	1	-0.5	-0.5	14.67407	-1.29995	-1.45001	-1.27827	1.11607536072485	0.125126	-0.06489	0.021166
Trial1	1	1	blindfold	clockwise	practice	Guided	1	-0.5	-0.5	14.69406	-1.29995	-1.45001	-1.27827	1.11607536072485	0.098	-0.086051	0.0063241
Trial1	1	1	blindfold	clockwise	practice	Guided	1	-0.5	-0.5	14.71407	-1.29996	-1.45001	-1.27827	1.1160825380072	0.084835	-0.069104	-0.0015114
Trial1	1	1	blindfold	clockwise	practice	Guided	1	-0.5	-0.5	14.73407	-1.29996	-1.45001	-1.27826	1.11607555533057	0.126396	0.05362	-0.021753
Trial1	1	1	blindfold	clockwise	practice	Guided	1	-0.5	-0.5	14.75406	-1.29995	-1.45001	-1.27827	1.11607536072485	0.124945	-0.018327	-0.0044325
Trial1	1	1	blindfold	clockwise	practice	Guided	1	-0.5	-0.5	14.77406	-1.29995	-1.45001	-1.27826	1.11606837800331	0.125713	-0.052163	0.025293
Trial1	1	1	blindfold	clockwise	practice	Guided	1	-0.5	-0.5	14.79407	-1.29995	-1.45001	-1.27826	1.11606837800331	0.094884	-0.026777	-0.020407
Trial1	1	1	blindfold	clockwise	practice	Guided	1	-0.5	-0.5	14.81407	-1.29995	-1.45001	-1.27826	1.11606837800331	0.061293	-0.014068	-0.0058695
Trial1	1	1	blindfold	clockwise	practice	Guided	1	-0.5	-0.5	14.83406	-1.29995	-1.45001	-1.27826	1.11606837800331	0.123395	-0.022521	0.012886
Trial1	1	1	blindfold	clockwise	practice	Guided	1	-0.5	-0.5	14.85406	-1.29995	-1.45001	-1.27826	1.11606837800331	0.083204	-0.0098321	0.015801
Trial1	1	1	blindfold	clockwise	practice	Guided	1	-0.5	-0.5	14.87407	-1.29995	-1.45001	-1.27826	1.11606837800331	0.142284	-0.039445	-0.0075729
Trial1	1	1	blindfold	clockwise	practice	Guided	1	-0.5	-0.5	14.89406	-1.29995	-1.45001	-1.27826	1.11606837800331	0.088239	0.070592	0.019148
Trial1	1	1	blindfold	clockwise	practice	Guided	1	-0.5	-0.5	14.91406	-1.29995	-1.45001	-1.27826	1.11606837800331	0.08304	-0.060588	-0.009795
Trial1	1	1	blindfold	clockwise	practice	Guided	1	-0.5	-0.5	14.93407	-1.29995	-1.45001	-1.27826	1.11606837800331	0.11368	-0.018258	-0.01528
Trial1	1	1	blindfold	clockwise	practice	Guided	1	-0.5	-0.5	14.95407	-1.29995	-1.45001	-1.27826	1.11606837800331	0.077929	0.032522	0.012443
Trial1	1	1	blindfold	clockwise	practice	Guided	1	-0.5	-0.5	14.97406	-1.29995	-1.45001	-1.27826	1.11606837800331	0.067661	-0.014026	0.0057384
Trial1	1	1	blindfold	clockwise	practice	Guided	1	-0.5	-0.5	14.99406	-1.29995	-1.45001	-1.27826	1.11606837800331	0.108569	0.041005	0.032546
Trial1	1	1	blindfold	clockwise	practice	Guided	1	-0.5	-0.5	15.01407	-1.29995	-1.45001	-1.27826	1.11606837800331	0.076399	-0.039397	0.001599
Trial1	1	1	blindfold	clockwise	practice	Guided	1	-0.5	-0.5	15.03406	-1.29995	-1.45001	-1.27826	1.11606837800331	0.081382	-0.056307	-0.018072
Trial1	1	1	blindfold	clockwise	practice	Guided	1	-0.5	-0.5	15.05406	-1.29995	-1.45001	-1.27826	1.11606837800331	0.069014	0.049493	0.013999
Trial1	1	1	blindfold	clockwise	practice	Guided	1	-0.5	-0.5	15.07407	-1.29995	-1.45001	-1.27826	1.11606837800331	0.090831	-0.030915	-0.01551
Trial1	1	1	blindfold	clockwise	practice	Guided	1	-0.5	-0.5	15.09407	-1.29995	-1.45001	-1.27826	1.11606837800331	0.133156	-0.0054993	-0.006027
Trial1	1	1	blindfold	clockwise	practice	Guided	1	-0.5	-0.5	15.11406	-1.29995	-1.45002	-1.27829	1.11608932630639	0.076697	-0.157814	-0.094055
Trial1	1	1	blindfold	clockwise	practice	Guided	1	-0.5	-0.5	15.13406	-1.29995	-1.45006	-1.27833	1.11611717489212	0.097893	-0.272011	-0.076492
Trial1	1	1	blindfold	clockwise	practice	Guided	1	-0.5	-0.5	15.15407	-1.29996	-1.4501	-1.27837	1.11615228417912	0.078867	-0.204233	-0.0816
Trial1	1	1	blindfold	clockwise	practice	Guided	1	-0.5	-0.5	15.17407	-1.29995	-1.45009	-1.27841	1.11617295740116	0.108026	-0.123791	-0.095331
Trial1	1	1	blindfold	clockwise	practice	Guided	1	-0.5	-0.5	15.19406	-1.29996	-1.45005	-1.2784	1.11617315073431	0.090738	0.020128	0.035763
Trial1	1	1	blindfold	clockwise	practice	Guided	1	-0.5	-0.5	15.21407	-1.29996	-1.45001	-1.2784	1.11617315073431	0.081897	0.015885	0.011735
Trial1	1	1	blindfold	clockwise	practice	Guided	1	-0.5	-0.5	15.23407	-1.29996	-1.45	-1.2784	1.11617315073431	0.064352	-0.051813	0.006034
Trial1	1	1	blindfold	clockwise	practice	Guided	1	-0.5	-0.5	15.25406	-1.29996	-1.45001	-1.2784	1.11617315073431	0.067175	0.015911	-0.019773
Trial1	1	1	blindfold	clockwise	practice	Guided	1	-0.5	-0.5	15.27406	-1.29996	-1.45	-1.27839	1.11616616745882	0.110327	0.058221	0.019435
Trial1	1	1	blindfold	clockwise	practice	Guided	1	-0.5	-0.5	15.29407	-1.29996	-1.45001	-1.2784	1.11617315073431	0.129223	-0.0094643	-0.0010229
Trial1	1	1	blindfold	clockwise	practice	Guided	1	-0.5	-0.5	15.31407	-1.29996	-1.45001	-1.2784	1.11617315073431	0.109456	0.024383	-0.01029
Trial1	1	1	blindfold	clockwise	practice	Guided	1	-0.5	-0.5	15.33406	-1.29996	-1.45001	-1.2784	1.11617315073431	0.097769	-0.085641	0.000329
Trial1	1	1	blindfold	clockwise	practice	Guided	1	-0.5	-0.5	15.35406	-1.29996	-1.45001	-1.2784	1.11617315073431	0.074367	-0.094084	-0.0040219
Trial1	1	1	blindfold	clockwise	practice	Guided	1	-0.5	-0.5	15.37407	-1.29996	-1.45001	-1.27839	1.11616616745882	0.07076	0.058261	0.026484
Trial1	1	1	blindfold	clockwise	practice	Guided	1	-0.5	-0.5	15.39406	-1.29996	-1.45001	-1.27839	1.11616616745882	0.090392	-0.102531	0.01016
Trial1	1	1	blindfold	clockwise	practice	Guided	1	-0.5	-0.5	15.41406	-1.29995	-1.45001	-1.27839	1.11615899071423	0.03854	0.037122	0.023694
Trial1	1	1	blindfold	clockwise	practice	Guided	1	-0.5	-0.5	15.43407	-1.29996	-1.45001	-1.27839	1.11616616745882	0.096144	-0.0094312	-0.0079522
Trial1	1	1	blindfold	clockwise	practice	Guided	1	-0.5	-0.5	15.45407	-1.29996	-1.45001	-1.27839	1.11616616745882	0.093277	-0.077125	0.026688
Trial1	1	1	blindfold	clockwise	practice	Guided	1	-0.5	-0.5	15.47406	-1.29996	-1.45001	-1.27839	1.11616616745882	0.05895	0.075226	0.037091
Trial1	1	1	blindfold	clockwise	practice	Guided	1	-0.5	-0.5	15.49406	-1.29996	-1.45001	-1.27839	1.11616616745882	0.096848	-0.06442	0.021768
Trial1	1	1	blindfold	clockwise	practice	Guided	1	-0.5	-0.5	15.51407	-1.29996	-1.45001	-1.27839	1.11616616745882	0.090164	0.0033002	-0.015444
Trial1	1	1	blindfold	clockwise	practice	Guided	1	-0.5	-0.5	15.53406	-1.29996	-1.45001	-1.27839	1.11616616745882	0.093895	0.041381	0.030816
Trial1	1	1	blindfold	clockwise	practice	Guided	1	-0.5	-0.5	15.55406	-1.29996	-1.45001	-1.27839	1.11616616745882	0.076349	-0.068642	0.033947
Trial1	1	1	blindfold	clockwise	practice	Guided	1	-0.5	-0.5	15.57407	-1.29996	-1.45001	-1.27838	1.11615926736288	0.065289	0.016009	-0.0024808
Trial1	1	1	blindfold	clockwise	practice	Guided	1	-0.5	-0.5	15.59407	-1.29996	-1.45001	-1.27838	1.11615926736288	0.096699	-0.060167	0.021753
Trial1	1	1	blindfold	clockwise	practice	Guided	1	-0.5	-0.5	15.61406	-1.29996	-1.45001	-1.27838	1.11615926736288	0.083475	-0.043222	-0.0014872
Trial1	1	1	blindfold	clockwise	practice	Guided	1	-0.5	-0.5	15.63406	-1.29995	-1.45001	-1.27838	1.11615209057392	0.117126	0.0075587	0.035153
Trial1	1	1	blindfold	clockwise	practice	Guided	1	-0.5	-0.5	15.65407	-1.29996	-1.45	-1.27838	1.11615926736288	0.087862	-0.022068	0.023313
Trial1	1	1	blindfold	clockwise	practice	Guided	1	-0.5	-0.5	15.67407	-1.29996	-1.45001	-1.27838	1.11615926736288	0.088575	-0.051674	0.027447
Trial1	1	1	blindfold	clockwise	practice	Guided	1	-0.5	-0.5	15.69406	-1.29996	-1.45001	-1.27838	1.11615926736288	0.076013	0.032961	0.013254
Trial1	1	1	blindfold	clockwise	practice	Guided	1	-0.5	-0.5	15.71407	-1.29996	-1.45001	-1.27838	1.11615926736288	0.103123	-0.077053	0.033357
Trial1	1	1	blindfold	clockwise	practice	Guided	1	-0.5	-0.5	15.73407	-1.29995	-1.45001	-1.27838	1.11615209057392	0.12056	0.0075907	0.004633
Trial1	1	1	blindfold	clockwise	practice	Guided	1	-0.5	-0.5	15.75406	-1.29995	-1.45001	-1.27838	1.11615209057392	0.105914	-0.043193	-0.0012871
Trial1	1	1	blindfold	clockwise	practice	Guided	1	-0.5	-0.5	15.77406	-1.29995	-1.45001	-1.27838	1.11615209057392	0.119083	-0.0855	0.02195
Trial1	1	1	blindfold	clockwise	practice	Guided	1	-0.5	-0.5	15.79407	-1.29995	-1.45001	-1.27837	1.11614510734527	0.129216	0.0076079	0.0030552
Trial1	1	1	blindfold	clockwise	practice	Guided	1	-0.5	-0.5	15.81407	-1.29995	-1.45001	-1.27837	1.11614510734527	0.102112	-0.038933	-0.021968
Trial1	1	1	blindfold	clockwise	practice	Guided	1	-0.5	-0.5	15.83406	-1.29995	-1.45001	-1.27837	1.11614510734527	0.066356	-0.021992	0.005754
Trial1	1	1	blindfold	clockwise	practice	Guided	1	-0.5	-0.5	15.85406	-1.29995	-1.45001	-1.27837	1.11614510734527	0.093407	0.03302	0.030776
Trial1	1	1	blindfold	clockwise	practice	Guided	1	-0.5	-0.5	15.87407	-1.29995	-1.45001	-1.27837	1.11614510734527	0.038541	-0.038918	0.0021829
Trial1	1	1	blindfold	clockwise	practice	Guided	1	-0.5	-0.5	15.89406	-1.29995	-1.45001	-1.27837	1.11614510734527	0.066256	0.024575	0.0057476
Trial1	1	1	blindfold	clockwise	practice	Guided	1	-0.5	-0.5	15.91406	-1.29995	-1.45001	-1.27837	1.11614510734527	0.110776	-0.043134	0.0020448
Trial1	1	1	blindfold	clockwise	practice	Guided	1	-0.5	-0.5	15.93407	-1.29995	-1.45001	-1.27837	1.11614510734527	0.107792	-0.034657	-0.014493
Trial1	1	1	blindfold	clockwise	practice	Guided	1	-0.5	-0.5	15.95407	-1.29995	-1.45001	-1.27837	1.11614510734527	0.082964	0.028824	-0.0015257
Trial1	1	1	blindfold	clockwise	practice	Guided	1	-0.5	-0.5	15.97406	-1.29995	-1.45001	-1.27837	1.11614510734527	0.080774	-0.055813	0.01166
Trial1	1	1	blindfold	clockwise	practice	Guided	1	-0.5	-0.5	15.99406	-1.29995	-1.45001	-1.27837	1.11614510734527	0.104107	0.020376	0.016795
Trial1	1	1	blindfold	clockwise	practice	Guided	1	-0.5	-0.5	16.01407	-1.29996	-1.45001	-1.27837	1.11615228417912	0.101866	-0.0092491	0.0036056
Trial1	1	1	blindfold	clockwise	practice	Guided	1	-0.5	-0.5	16.03406	-1.29996	-1.45001	-1.27837	1.11615228417912	0.07408	-0.060021	3.6436E-05
Trial1	1	1	blindfold	clockwise	practice	Guided	1	-0.5	-0.5	16.05406	-1.29996	-1.45001	-1.27837	1.11615228417912	0.112113	0.011925	0.035895
Trial1	1	1	blindfold	clockwise	practice	Guided	1	-0.5	-0.5	16.07407	-1.29995	-1.45001	-1.27837	1.11614510734527	0.090069	-0.0092345	-0.011369
Trial1	1	1	blindfold	clockwise	practice	Guided	1	-0.5	-0.5	16.09407	-1.29996	-1.45001	-1.27837	1.11615228417912	0.071077	0.016178	0.012432
Trial1	1	1	blindfold	clockwise	practice	Guided	1	-0.5	-0.5	16.11406	-1.29995	-1.45001	-1.27837	1.11614510734527	0.056486	0.020411	0.028751
Trial1	1	1	blindfold	clockwise	practice	Guided	1	-0.5	-0.5	16.13406	-1.29996	-1.45001	-1.27837	1.11615228417912	0.090768	-0.043061	0.018346
Trial1	1	1	blindfold	clockwise	practice	Guided	1	-0.5	-0.5	16.15407	-1.29996	-1.45001	-1.27837	1.11615228417912	0.095867	-0.013427	0.021696
Trial1	1	1	blindfold	clockwise	practice	Guided	1	-0.5	-0.5	16.17407	-1.29996	-1.45001	-1.27837	1.11615228417912	0.098059	0.0035017	0.034098
Trial1	1	1	blindfold	clockwise	practice	Guided	1	-0.5	-0.5	16.19406	-1.29996	-1.45001	-1.27837	1.11615228417912	0.118378	-0.034567	-0.0036802
Trial1	1	1	blindfold	clockwise	practice	Guided	1	-0.5	-0.5	16.21407	-1.29996	-1.45001	-1.27837	1.11615228417912	0.083308	0.028913	0.0025872
Trial1	1	1	blindfold	clockwise	practice	Guided	1	-0.5	-0.5	16.23407	-1.29996	-1.45001	-1.27837	1.11615228417912	0.092043	-0.0049422	0.0010179
Trial1	1	1	blindfold	clockwise	practice	Guided	1	-0.5	-0.5	16.25406	-1.29995	-1.45001	-1.27837	1.11614510734527	0.088376	-0.043016	0.0059344
Trial1	1	1	blindfold	clockwise	practice	Guided	1	-0.5	-0.5	16.27406	-1.29995	-1.45001	-1.27836	1.11613812416276	0.087609	-0.034546	0.0017977
Trial1	1	1	blindfold	clockwise	practice	Guided	1	-0.5	-0.5	16.29407	-1.29995	-1.45001	-1.27836	1.11613812416276	0.066397	-0.038772	0.0098469
Trial1	1	1	blindfold	clockwise	practice	Guided	1	-0.5	-0.5	16.31407	-1.29996	-1.45001	-1.27836	1.11614530104152	0.098516	0.012016	0.01598
Trial1	1	1	blindfold	clockwise	practice	Guided	1	-0.5	-0.5	16.33406	-1.29995	-1.45001	-1.27836	1.11613812416276	0.115329	-0.017608	0.03095
Trial1	1	1	blindfold	clockwise	practice	Guided	1	-0.5	-0.5	16.35406	-1.29995	-1.45001	-1.27836	1.11613812416276	0.116726	-0.081076	0.0067064
Trial1	1	1	blindfold	clockwise	practice	Guided	1	-0.5	-0.5	16.37407	-1.29995	-1.45001	-1.27836	1.11613812416276	0.083818	-0.034517	0.0067051
Trial1	1	1	blindfold	clockwise	practice	Guided	1	-0.5	-0.5	16.39406	-1.29995	-1.45001	-1.27836	1.11613812416276	0.083026	-0.042976	0.0025675
Trial1	1	1	blindfold	clockwise	practice	Guided	1	-0.5	-0.5	16.41406	-1.29996	-1.45001	-1.27808	1.11595004127863	-0.443376	0.333648	0.343294
Trial1	1	1	blindfold	clockwise	practice	Guided	1	-0.5	-0.5	16.43407	-1.30014	-1.44987	-1.27768	1.11580021287585	-0.296216	0.392823	0.232469
Trial1	1	1	blindfold	clockwise	practice	Guided	1	-0.5	-0.5	16.45407	-1.30016	-1.44982	-1.27723	1.11550089237821	-0.33278	0.062658	0.179233
Trial1	1	1	blindfold	clockwise	practice	Guided	1	-0.5	-0.5	16.47406	-1.30014	-1.44994	-1.27648	1.11496420761533	-0.106748	-0.13198	-0.023349
Trial1	1	1	blindfold	clockwise	practice	Guided	1	-0.5	-0.5	16.49406	-1.29993	-1.45	-1.27617	1.11459770799515	0.225603	0.096517	0.015293
Trial1	1	1	blindfold	clockwise	practice	Guided	1	-0.5	-0.5	16.51407	-1.29987	-1.44997	-1.27599	1.11442924142675	0.2757	-0.186998	-0.083274
Trial1	1	1	blindfold	clockwise	practice	Guided	1	-0.5	-0.5	16.53406	-1.29987	-1.45005	-1.27589	1.11435960102429	0.11886	0.011938	0.025854
Trial1	1	1	blindfold	clockwise	practice	Guided	1	-0.5	-0.5	16.55406	-1.29992	-1.45002	-1.2758	1.11433279187043	-0.025025	0.121937	0.030255
Trial1	1	1	blindfold	clockwise	practice	Guided	1	-0.5	-0.5	16.57407	-1.3	-1.44996	-1.27569	1.11431369997614	-0.042531	-0.11928	0.03338
Trial1	1	1	blindfold	clockwise	practice	Guided	1	-0.5	-0.5	16.59407	-1.3	-1.45003	-1.27567	1.11429967588698	0.147233	0.172745	-0.011167
Trial1	1	1	blindfold	clockwise	practice	Guided	1	-0.5	-0.5	16.61406	-1.29994	-1.44996	-1.27568	1.1142637667404	0.177904	-0.115038	0.0024504
Trial1	1	1	blindfold	clockwise	practice	Guided	1	-0.5	-0.5	16.63406	-1.29992	-1.45002	-1.27568	1.11424930356615	0.174148	-0.106529	-0.018215
Trial1	1	1	blindfold	clockwise	practice	Guided	1	-0.5	-0.5	16.65407	-1.29992	-1.45004	-1.27567	1.11424224969012	0.055903	0.121988	0.028541
Trial1	1	1	blindfold	clockwise	practice	Guided	1	-0.5	-0.5	16.67407	-1.29995	-1.44997	-1.27565	1.11424995789612	-0.041331	-0.026153	-0.0095345
Trial1	1	1	blindfold	clockwise	practice	Guided	1	-0.5	-0.5	16.69406	-1.3	-1.45005	-1.27564	1.11427884755667	0.108464	0.088157	0.023253
Trial1	1	1	blindfold	clockwise	practice	Guided	1	-0.5	-0.5	16.71407	-1.29998	-1.44999	-1.27564	1.11426446908182	0.18074	0.088127	0.018979
Trial1	1	1	blindfold	clockwise	practice	Guided	1	-0.5	-0.5	16.73407	-1.29994	-1.44999	-1.27565	1.11424285448242	0.181367	-0.153064	-0.0024736
Trial1	1	1	blindfold	clockwise	practice	Guided	1	-0.5	-0.5	16.75406	-1.29993	-1.45004	-1.27564	1.11422869482389	0.103958	0.041625	0.019908
Trial1	1	1	blindfold	clockwise	practice	Guided	1	-0.5	-0.5	16.77406	-1.29994	-1.45	-1.27562	1.11422194264188	0.057911	0.100842	0.015339
Trial1	1	1	blindfold	clockwise	practice	Guided	1	-0.5	-0.5	16.79407	-1.29998	-1.45004	-1.27562	1.11425052825883	0.054209	-0.04723	0.0032813
Trial1	1	1	blindfold	clockwise	practice	Guided	1	-0.5	-0.5	16.81407	-1.29998	-1.45001	-1.27562	1.11425052825883	0.106812	0.109323	0.0067049
Trial1	1	1	blindfold	clockwise	practice	Guided	1	-0.5	-0.5	16.83406	-1.29996	-1.44998	-1.27563	1.11424320584189	0.176858	-0.08111	-0.0017006
Trial1	1	1	blindfold	clockwise	practice	Guided	1	-0.5	-0.5	16.85406	-1.29994	-1.45003	-1.27563	1.11422891320901	0.122768	-0.051449	-0.00055596
Trial1	1	1	blindfold	clockwise	practice	Guided	1	-0.5	-0.5	16.87407	-1.29994	-1.45002	-1.27561	1.11421497212114	0.083994	0.088186	-0.01496
Trial1	1	1	blindfold	clockwise	practice	Guided	1	-0.5	-0.5	16.89406	-1.29997	-1.45002	-1.27561	1.1142364541967	0.029308	-0.119148	0.033216
Trial1	1	1	blindfold	clockwise	practice	Guided	1	-0.5	-0.5	16.91406	-1.29997	-1.45003	-1.2756	1.1142295668367	0.040958	0.113601	0.021238
Trial1	1	1	blindfold	clockwise	practice	Guided	1	-0.5	-0.5	16.93407	-1.29997	-1.44998	-1.2756	1.1142295668367	0.136505	-0.042994	-0.024382
Trial1	1	1	blindfold	clockwise	practice	Guided	1	-0.5	-0.5	16.95407	-1.29995	-1.45001	-1.27561	1.1142220757126	0.174467	-0.148757	-0.014111
Trial1	1	1	blindfold	clockwise	practice	Guided	1	-0.5	-0.5	16.97406	-1.29994	-1.45003	-1.2756	1.11420808462834	0.140177	0.058614	0.021886
Trial1	1	1	blindfold	clockwise	practice	Guided	1	-0.5	-0.5	16.99406	-1.29996	-1.45	-1.2756	1.1142223775284	0.058275	-0.148745	-0.0061374
Trial1	1	1	blindfold	clockwise	practice	Guided	1	-0.5	-0.5	17.01407	-1.29997	-1.45003	-1.2756	1.1142295668367	-0.019044	0.029012	0.041829
Trial1	1	1	blindfold	clockwise	practice	Guided	1	-0.5	-0.5	17.03406	-1.29997	-1.45	-1.27559	1.11422259654256	0.117415	0.071307	-0.0039301
Trial1	1	1	blindfold	clockwise	practice	Guided	1	-0.5	-0.5	17.05406	-1.29996	-1.44999	-1.2756	1.1142223775284	0.150144	-0.110647	-0.026949
Trial1	1	1	blindfold	clockwise	practice	Guided	1	-0.5	-0.5	17.07407	-1.29994	-1.45003	-1.2756	1.11420808462834	0.114437	-0.025985	0.005131
Trial1	1	1	blindfold	clockwise	practice	Guided	1	-0.5	-0.5	17.09407	-1.29995	-1.44999	-1.27559	1.11420821787963	0.091741	-0.093711	0.0049087
Trial1	1	1	blindfold	clockwise	practice	Guided	1	-0.5	-0.5	17.11406	-1.29996	-1.45002	-1.27559	1.1142154071893	-0.0068591	-0.038668	0.009748
Trial1	1	1	blindfold	clockwise	practice	Guided	1	-0.5	-0.5	17.13406	-1.29997	-1.45002	-1.27558	1.11421554331596	0.078634	0.084044	0.032843
Trial1	1	1	blindfold	clockwise	practice	Guided	1	-0.5	-0.5	17.15407	-1.29996	-1.44999	-1.27558	1.11420835391718	0.106311	-0.106396	0.010817
Trial1	1	1	blindfold	clockwise	practice	Guided	1	-0.5	-0.5	17.17407	-1.29995	-1.45002	-1.27558	1.11420116456201	0.16032	-0.093671	0.0096801
Trial1	1	1	blindfold	clockwise	practice	Guided	1	-0.5	-0.5	17.19406	-1.29994	-1.44999	-1.27558	1.11419406083722	0.079867	-0.055602	-0.010072
Trial1	1	1	blindfold	clockwise	practice	Guided	1	-0.5	-0.5	17.21407	-1.29995	-1.45001	-1.27558	1.11420116456201	0.079908	-0.106358	0.015518
Trial1	1	1	blindfold	clockwise	practice	Guided	1	-0.5	-0.5	17.23407	-1.29996	-1.45002	-1.27558	1.11420835391718	0.082795	0.054456	0.0064625
Trial1	1	1	blindfold	clockwise	practice	Guided	1	-0.5	-0.5	17.25406	-1.29996	-1.44999	-1.27558	1.11420835391718	0.092958	0.041742	-0.01243
Trial1	1	1	blindfold	clockwise	practice	Guided	1	-0.5	-0.5	17.27406	-1.29996	-1.45	-1.27558	1.11420835391718	0.121431	-0.144438	-0.0047294
Trial1	1	1	blindfold	clockwise	practice	Guided	1	-0.5	-0.5	17.29407	-1.29995	-1.45	-1.27558	1.11420116456201	0.119203	0.045991	0.01416
Trial1	1	1	blindfold	clockwise	practice	Guided	1	-0.5	-0.5	17.31407	-1.29995	-1.45	-1.27558	1.11420116456201	0.091478	-0.102111	0.0066754
Trial1	1	1	blindfold	clockwise	practice	Guided	1	-0.5	-0.5	17.33406	-1.29996	-1.45002	-1.27557	1.1142013836714	0.0095379	-0.0089916	0.016648
Trial1	1	1	blindfold	clockwise	practice	Guided	1	-0.5	-0.5	17.35406	-1.29996	-1.45001	-1.27557	1.1142013836714	0.085528	0.075635	-0.0025989
Trial1	1	1	blindfold	clockwise	practice	Guided	1	-0.5	-0.5	17.37407	-1.29996	-1.45	-1.27557	1.1142013836714	0.110304	-0.076708	-0.015575
Trial1	1	1	blindfold	clockwise	practice	Guided	1	-0.5	-0.5	17.39406	-1.29995	-1.45001	-1.27557	1.11419419427125	0.108821	0.08835	0.0017479
Trial1	1	1	blindfold	clockwise	practice	Guided	1	-0.5	-0.5	17.41406	-1.29995	-1.45	-1.27557	1.11419419427125	0.024083	-0.068229	0.0016688
Trial1	1	1	blindfold	clockwise	practice	Guided	1	-0.5	-0.5	17.43407	-1.29996	-1.45002	-1.27557	1.1142013836714	0.060591	-0.068202	0.010367
Trial1	1	1	blindfold	clockwise	practice	Guided	1	-0.5	-0.5	17.45407	-1.29996	-1.45002	-1.27556	1.11419441347201	0.029176	0.062985	0.011715
Trial1	1	1	blindfold	clockwise	practice	Guided	1	-0.5	-0.5	17.47406	-1.29996	-1.45	-1.27556	1.11419441347201	0.080982	-0.042817	-0.0018275
Trial1	1	1	blindfold	clockwise	practice	Guided	1	-0.5	-0.5	17.49406	-1.29996	-1.45002	-1.27556	1.11419441347201	0.10362	0.0037648	0.029895
Trial1	1	1	blindfold	clockwise	practice	Guided	1	-0.5	-0.5	17.51407	-1.29995	-1.45	-1.27556	1.11418722402689	0.119632	-0.030103	0.012574
Trial1	1	1	blindfold	clockwise	practice	Guided	1	-0.5	-0.5	17.53406	-1.29995	-1.45001	-1.27556	1.11418722402689	0.018801	-0.127417	0.0050109
Trial1	1	1	blindfold	clockwise	practice	Guided	1	-0.5	-0.5	17.55406	-1.29996	-1.45002	-1.27555	1.11418752629676	0.080109	-0.0089125	-0.0059642
Trial1	1	1	blindfold	clockwise	practice	Guided	1	-0.5	-0.5	17.57407	-1.29996	-1.45	-1.27555	1.11418752629676	0.069968	0.046087	0.03851
Trial1	1	1	blindfold	clockwise	practice	Guided	1	-0.5	-0.5	17.59407	-1.29996	-1.45002	-1.27555	1.11418752629676	0.131927	-0.017361	0.0060781
Trial1	1	1	blindfold	clockwise	practice	Guided	1	-0.5	-0.5	17.61406	-1.29996	-1.45001	-1.27555	1.11418752629676	0.123875	0.037643	0.011777
Trial1	1	1	blindfold	clockwise	practice	Guided	1	-0.5	-0.5	17.63406	-1.29995	-1.45	-1.27555	1.11418033680719	0.06548	-0.076611	0.039287
Trial1	1	1	blindfold	clockwise	practice	Guided	1	-0.5	-0.5	17.65407	-1.29995	-1.45001	-1.27555	1.11418033680719	0.084459	-0.068128	0.044422
Trial1	1	1	blindfold	clockwise	practice	Guided	1	-0.5	-0.5	17.67407	-1.29996	-1.45001	-1.27554	1.1141805561896	0.112821	0.07998	0.00093763
Trial1	1	1	blindfold	clockwise	practice	Guided	1	-0.5	-0.5	17.69406	-1.29996	-1.45001	-1.27554	1.1141805561896	0.074036	-0.072345	-0.013467
Trial1	1	1	blindfold	clockwise	practice	Guided	1	-0.5	-0.5	17.71407	-1.29996	-1.45001	-1.27554	1.1141805561896	0.091584	0.037681	0.019822
Trial1	1	1	blindfold	clockwise	practice	Guided	1	-0.5	-0.5	17.73407	-1.29995	-1.45	-1.27554	1.11417336665505	0.07398	-0.030036	-0.020741
Trial1	1	1	blindfold	clockwise	practice	Guided	1	-0.5	-0.5	17.75406	-1.29996	-1.45001	-1.27554	1.1141805561896	0.076915	-0.110417	0.003065
Trial1	1	1	blindfold	clockwise	practice	Guided	1	-0.5	-0.5	17.77406	-1.29996	-1.45001	-1.27553	1.11417358612883	0.074674	0.016541	0.017033
Trial1	1	1	blindfold	clockwise	practice	Guided	1	-0.5	-0.5	17.79407	-1.29996	-1.45001	-1.27553	1.11417358612883	0.057848	-0.093477	-0.0020782
Trial1	1	1	blindfold	clockwise	practice	Guided	1	-0.5	-0.5	17.81407	-1.29996	-1.45001	-1.27553	1.11417358612883	0.100268	0.041951	0.032995
Trial1	1	1	blindfold	clockwise	practice	Guided	1	-0.5	-0.5	17.83406	-1.29996	-1.45001	-1.27553	1.11417358612883	0.066675	0.0038552	0.047536
Trial1	1	1	blindfold	clockwise	practice	Guided	1	-0.5	-0.5	17.85406	-1.29995	-1.45001	-1.27553	1.11416639654931	0.066588	-0.063841	0.021947
Trial1	1	1	blindfold	clockwise	practice	Guided	1	-0.5	-0.5	17.87407	-1.29995	-1.45001	-1.27553	1.11416639654931	0.085566	0.041968	0.027079
Trial1	1	1	blindfold	clockwise	practice	Guided	1	-0.5	-0.5	17.89406	-1.29996	-1.45001	-1.27553	1.11417358612883	0.051898	-0.068059	0.016022
Trial1	1	1	blindfold	clockwise	practice	Guided	1	-0.5	-0.5	17.91406	-1.29996	-1.45001	-1.27553	1.11417358612883	0.065698	-0.055347	-0.0077876
Trial1	1	1	blindfold	clockwise	practice	Guided	1	-0.5	-0.5	17.93407	-1.29996	-1.45001	-1.27553	1.11417358612883	0.140937	0.046212	0.013529
Trial1	1	1	blindfold	clockwise	practice	Guided	1	-0.5	-0.5	17.95407	-1.29996	-1.45001	-1.27553	1.11417358612883	0.128451	-0.093436	-0.010496
Trial1	1	1	blindfold	clockwise	practice	Guided	1	-0.5	-0.5	17.97406	-1.29995	-1.45001	-1.27553	1.11416639654931	0.119665	-0.080722	-0.008928
Trial1	1	1	blindfold	clockwise	practice	Guided	1	-0.5	-0.5	17.99406	-1.29996	-1.45001	-1.27553	1.11417358612883	0.109434	-0.034172	0.0099572
Trial1	1	1	blindfold	clockwise	practice	Guided	1	-0.5	-0.5	18.01407	-1.29996	-1.45001	-1.27553	1.11417358612883	0.050244	-0.072243	-0.011715
Trial1	1	1	blindfold	clockwise	practice	Guided	1	-0.5	-0.5	18.03406	-1.29996	-1.45001	-1.27553	1.11417358612883	0.06046	0.0081641	0.014443
Trial1	1	1	blindfold	clockwise	practice	Guided	1	-0.5	-0.5	18.05406	-1.29996	-1.45001	-1.27553	1.11417358612883	0.045871	-0.025693	0.022496
Trial1	1	1	blindfold	clockwise	practice	Guided	1	-0.5	-0.5	18.07407	-1.29996	-1.45001	-1.27553	1.11417358612883	0.124637	-0.042606	-0.0055839
Trial1	1	1	blindfold	clockwise	practice	Guided	1	-0.5	-0.5	18.09407	-1.29996	-1.45001	-1.27553	1.11417358612883	0.089549	0.0039456	0.00068457
Trial1	1	1	blindfold	clockwise	practice	Guided	1	-0.5	-0.5	18.11406	-1.29996	-1.45001	-1.27553	1.11417358612883	0.074166	-0.076448	-0.0080139
Trial1	1	1	blindfold	clockwise	practice	Guided	1	-0.5	-0.5	18.13406	-1.29996	-1.45001	-1.27552	1.11416669909055	0.090242	-0.0044979	0.0048191
Trial1	1	1	blindfold	clockwise	practice	Guided	1	-0.5	-0.5	18.15407	-1.29996	-1.45001	-1.27552	1.11416669909055	0.112118	0.025117	0.00089786
Trial1	1	1	blindfold	clockwise	practice	Guided	1	-0.5	-0.5	18.17407	-1.29996	-1.45001	-1.27552	1.11416669909055	0.090987	-0.042585	0.034539
Trial1	1	1	blindfold	clockwise	practice	Guided	1	-0.5	-0.5	18.19406	-1.29996	-1.45001	-1.27552	1.11416669909055	0.022955	0.012438	0.0083013
Trial1	1	1	blindfold	clockwise	practice	Guided	1	-0.5	-0.5	18.21407	-1.29996	-1.45001	-1.27552	1.11416669909055	0.056499	-0.055265	-0.0062396
Trial1	1	1	blindfold	clockwise	practice	Guided	1	-0.5	-0.5	18.23407	-1.29996	-1.45001	-1.27552	1.11416669909055	0.06672	0.02092	0.00046094
Trial1	1	1	blindfold	clockwise	practice	Guided	1	-0.5	-0.5	18.25406	-1.29996	-1.45001	-1.27552	1.11416669909055	0.124382	0.042078	-0.0055969
Trial1	1	1	blindfold	clockwise	practice	Guided	1	-0.5	-0.5	18.27406	-1.29996	-1.45001	-1.27552	1.11416669909055	0.080552	-0.05102	0.0022419
Trial1	1	1	blindfold	clockwise	practice	Guided	1	-0.5	-0.5	18.29407	-1.29996	-1.45001	-1.27552	1.11416669909055	0.045523	0.016707	0.034099
Trial1	1	1	blindfold	clockwise	practice	Guided	1	-0.5	-0.5	18.31407	-1.29996	-1.45001	-1.27552	1.11416669909055	0.093628	0.0040088	-0.0001133
Trial1	1	1	blindfold	clockwise	practice	Guided	1	-0.5	-0.5	18.33406	-1.29996	-1.45001	-1.27552	1.11416669909055	0.070166	-0.04676	-0.030054
Trial1	1	1	blindfold	clockwise	practice	Guided	1	-0.5	-0.5	18.35406	-1.29996	-1.45001	-1.27552	1.11416669909055	0.110425	0.025184	0.018204
Trial1	1	1	blindfold	clockwise	practice	Guided	1	-0.5	-0.5	18.37407	-1.29996	-1.45001	-1.27552	1.11416669909055	0.105222	-0.0044425	-0.010738
Trial1	1	1	blindfold	clockwise	practice	Guided	1	-0.5	-0.5	18.39406	-1.29996	-1.45001	-1.27552	1.11416669909055	0.083271	-0.0044162	-0.0068211
Trial1	1	1	blindfold	clockwise	practice	Guided	1	-0.5	-0.5	18.41406	-1.29996	-1.45001	-1.27552	1.11416669909055	0.067209	-0.012882	0.0045787
Trial1	1	1	blindfold	clockwise	practice	Guided	1	-0.5	-0.5	18.43407	-1.29996	-1.45001	-1.27551	1.11415972912202	0.081805	-0.050958	0.010496
Trial1	1	1	blindfold	clockwise	practice	Guided	1	-0.5	-0.5	18.45407	-1.29996	-1.45002	-1.27547	1.11413184971186	-0.079878	-0.579909	0.218615
Trial1	1	1	blindfold	clockwise	practice	Guided	1	-0.5	-0.5	18.47406	-1.3	-1.45013	-1.27545	1.11414658487955	-0.106657	-0.541743	-0.0070139
Trial1	1	1	blindfold	clockwise	practice	Guided	1	-0.5	-0.5	18.49406	-1.30003	-1.45027	-1.27544	1.11416118614975	-0.200644	-0.507852	0.057827
Trial1	1	1	blindfold	clockwise	practice	Guided	1	-0.5	-0.5	18.51407	-1.30004	-1.4503	-1.27542	1.11415452101838	-0.31412	-0.892934	0.222083
Trial1	1	1	blindfold	clockwise	practice	Guided	1	-0.5	-0.5	18.53406	-1.30006	-1.45036	-1.27543	1.11417578812856	-0.194203	-0.478214	-0.068185
Trial1	1	1	blindfold	clockwise	practice	Guided	1	-0.5	-0.5	18.55406	-1.30006	-1.45025	-1.27542	1.11416890199209	-0.026064	0.084668	-0.012925
Trial1	1	1	blindfold	clockwise	practice	Guided	1	-0.5	-0.5	18.57407	-1.30001	-1.45002	-1.27544	1.11414680561644	0.066026	8.3128E-06	0.021793
Trial1	1	1	blindfold	clockwise	practice	Guided	1	-0.5	-0.5	18.59407	-1.29994	-1.45003	-1.27543	1.11408967662495	0.117039	0.067773	0.0041252
Trial1	1	1	blindfold	clockwise	practice	Guided	1	-0.5	-0.5	18.61406	-1.29994	-1.44999	-1.27543	1.11408967662495	0.064445	0.101594	0.013527
Trial1	1	1	blindfold	clockwise	practice	Guided	1	-0.5	-0.5	18.63406	-1.29995	-1.44999	-1.27543	1.11409678101531	0.054928	-0.16922	0.010959
Trial1	1	1	blindfold	clockwise	practice	Guided	1	-0.5	-0.5	18.65407	-1.29996	-1.45004	-1.27542	1.11409708446371	0.030115	-0.021074	0.023926
Trial1	1	1	blindfold	clockwise	practice	Guided	1	-0.5	-0.5	18.67407	-1.29997	-1.45002	-1.27542	1.11410427458052	0.078225	0.072015	-0.010293
Trial1	1	1	blindfold	clockwise	practice	Guided	1	-0.5	-0.5	18.69406	-1.29996	-1.45003	-1.27542	1.11409708446371	0.144609	-0.050658	-0.017913
Trial1	1	1	blindfold	clockwise	practice	Guided	1	-0.5	-0.5	18.71407	-1.29995	-1.45002	-1.27541	1.11408292484043	0.097869	0.076286	-0.0010247
Trial1	1	1	blindfold	clockwise	practice	Guided	1	-0.5	-0.5	18.73407	-1.29995	-1.45	-1.27541	1.11408292484043	0.095002	-0.152221	0.033616
Trial1	1	1	blindfold	clockwise	practice	Guided	1	-0.5	-0.5	18.75406	-1.29996	-1.45003	-1.27541	1.11409011495862	0.056187	-0.046393	-0.0063766
Trial1	1	1	blindfold	clockwise	practice	Guided	1	-0.5	-0.5	18.77406	-1.29996	-1.45001	-1.27539	1.11407609311873	0.069372	0.097475	0.016857
Trial1	1	1	blindfold	clockwise	practice	Guided	1	-0.5	-0.5	18.79407	-1.29996	-1.45002	-1.27539	1.11407609311873	0.134968	-0.084465	-0.020497
Trial1	1	1	blindfold	clockwise	practice	Guided	1	-0.5	-0.5	18.81407	-1.29995	-1.45002	-1.27539	1.11406890291005	0.120373	0.105961	-0.00082539
Trial1	1	1	blindfold	clockwise	practice	Guided	1	-0.5	-0.5	18.83406	-1.29995	-1.44999	-1.27539	1.11406890291005	0.110104	-0.046395	-0.0075297
Trial1	1	1	blindfold	clockwise	practice	Guided	1	-0.5	-0.5	18.85406	-1.29995	-1.45002	-1.27539	1.11406890291005	0.094101	-0.109843	0.029465
Trial1	1	1	blindfold	clockwise	practice	Guided	1	-0.5	-0.5	18.87407	-1.29996	-1.45002	-1.27548	1.11413873652092	-0.0053537	0.097519	-0.021003
Trial1	1	1	blindfold	clockwise	practice	Guided	1	-0.5	-0.5	18.89406	-1.30002	-1.45	-1.27556	1.11423755105842	-0.117177	-0.131	-0.064951
Trial1	1	1	blindfold	clockwise	practice	Guided	1	-0.5	-0.5	18.91406	-1.30003	-1.45004	-1.27562	1.1142864752227	-0.132458	0.021367	-0.049398
Trial1	1	1	blindfold	clockwise	practice	Guided	1	-0.5	-0.5	18.93407	-1.30004	-1.45002	-1.27568	1.11433548615287	-0.141132	-0.0040289	-0.022229
Trial1	1	1	blindfold	clockwise	practice	Guided	1	-0.5	-0.5	18.95407	-1.30005	-1.45001	-1.2757	1.11435661620022	-0.107424	-0.101343	0.014416
Trial1	1	1	blindfold	clockwise	practice	Guided	1	-0.5	-0.5	18.97406	-1.30004	-1.45003	-1.27568	1.11433548615287	0.023317	-0.0039873	0.012353
Trial1	1	1	blindfold	clockwise	practice	Guided	1	-0.5	-0.5	18.99406	-1.29997	-1.44999	-1.27568	1.11428524787526	0.109464	-0.042079	0.013991
Trial1	1	1	blindfold	clockwise	practice	Guided	1	-0.5	-0.5	19.01407	-1.29995	-1.45002	-1.27568	1.11427087002079	0.132012	-0.012436	-0.011384
Trial1	1	1	blindfold	clockwise	practice	Guided	1	-0.5	-0.5	19.03406	-1.29995	-1.45001	-1.27568	1.11427087002079	0.119637	0.042569	0.020693
Trial1	1	1	blindfold	clockwise	practice	Guided	1	-0.5	-0.5	19.05406	-1.29995	-1.45	-1.27568	1.11427087002079	0.057548	-0.071692	0.027531
Trial1	1	1	blindfold	clockwise	practice	Guided	1	-0.5	-0.5	19.07407	-1.29996	-1.45002	-1.27567	1.11427100523223	0.0033738	-0.037814	-0.022513
Trial1	1	1	blindfold	clockwise	practice	Guided	1	-0.5	-0.5	19.09407	-1.29996	-1.45001	-1.27567	1.11427100523223	0.111487	-0.058979	0.00079776
Trial1	1	1	blindfold	clockwise	practice	Guided	1	-0.5	-0.5	19.11406	-1.29996	-1.45001	-1.27567	1.11427100523223	0.122436	-0.071656	0.011634
Trial1	1	1	blindfold	clockwise	practice	Guided	1	-0.5	-0.5	19.13406	-1.29996	-1.45001	-1.27567	1.11427100523223	0.107783	0.067994	0.0057181
Trial1	1	1	blindfold	clockwise	practice	Guided	1	-0.5	-0.5	19.15407	-1.29995	-1.45	-1.27567	1.11426381628129	0.101213	0.00027587	0.019686
Trial1	1	1	blindfold	clockwise	practice	Guided	1	-0.5	-0.5	19.17407	-1.29996	-1.45001	-1.27567	1.11427100523223	0.052951	-0.084339	0.0027191
Trial1	1	1	blindfold	clockwise	practice	Guided	1	-0.5	-0.5	19.19406	-1.29996	-1.45	-1.27566	1.11426403456954	0.085801	-0.0124	0.0096284
Trial1	1	1	blindfold	clockwise	practice	Guided	1	-0.5	-0.5	19.21407	-1.29996	-1.45001	-1.27566	1.11426403456954	0.128099	-0.071632	-0.0064791
Trial1	1	1	blindfold	clockwise	practice	Guided	1	-0.5	-0.5	19.23407	-1.29995	-1.45001	-1.27566	1.11425684557362	0.114981	-0.012373	-0.0074778
Trial1	1	1	blindfold	clockwise	practice	Guided	1	-0.5	-0.5	19.25406	-1.29995	-1.45001	-1.27566	1.11425684557362	0.111311	0.034169	0.026378
Trial1	1	1	blindfold	clockwise	practice	Guided	1	-0.5	-0.5	19.27406	-1.29995	-1.45001	-1.27566	1.11425684557362	0.080568	-0.122401	0.0062719
Trial1	1	1	blindfold	clockwise	practice	Guided	1	-0.5	-0.5	19.29407	-1.29996	-1.45001	-1.27566	1.11426403456954	0.083436	0.06381	-0.0027838
Trial1	1	1	blindfold	clockwise	practice	Guided	1	-0.5	-0.5	19.31407	-1.29996	-1.45	-1.27566	1.11426403456954	0.113391	-0.050446	0.013182
Trial1	1	1	blindfold	clockwise	practice	Guided	1	-0.5	-0.5	19.33406	-1.29996	-1.45001	-1.27566	1.11426403456954	0.1017	-0.075817	0.023806
Trial1	1	1	blindfold	clockwise	practice	Guided	1	-0.5	-0.5	19.35406	-1.29996	-1.45001	-1.27566	1.11426403456954	0.090012	0.072295	0.034425
Trial1	1	1	blindfold	clockwise	practice	Guided	1	-0.5	-0.5	19.37407	-1.29995	-1.45	-1.27565	1.11424995789612	0.076784	-0.033502	0.011183
Trial1	1	1	blindfold	clockwise	practice	Guided	1	-0.5	-0.5	19.39406	-1.29996	-1.45001	-1.27565	1.11425714693648	0.048305	0.038458	0.029066
Trial1	1	1	blindfold	clockwise	practice	Guided	1	-0.5	-0.5	19.41406	-1.29996	-1.45	-1.27565	1.11425714693648	0.075933	-0.0038669	-0.018553
Trial1	1	1	blindfold	clockwise	practice	Guided	1	-0.5	-0.5	19.43407	-1.29996	-1.45001	-1.27565	1.11425714693648	0.092747	-0.071561	-0.00023391
Trial1	1	1	blindfold	clockwise	practice	Guided	1	-0.5	-0.5	19.45407	-1.29996	-1.45001	-1.27565	1.11425714693648	0.094143	-0.003845	-0.017554
Trial1	1	1	blindfold	clockwise	practice	Guided	1	-0.5	-0.5	19.47406	-1.29996	-1.45001	-1.27565	1.11425714693648	0.078072	0.017306	-0.0061501
Trial1	1	1	blindfold	clockwise	practice	Guided	1	-0.5	-0.5	19.49406	-1.29996	-1.45001	-1.27565	1.11425714693648	0.041509	-0.0038302	-0.008149
Trial1	1	1	blindfold	clockwise	practice	Guided	1	-0.5	-0.5	19.51407	-1.29996	-1.45001	-1.27565	1.11425714693648	0.099233	0.063872	0.011382
Trial1	1	1	blindfold	clockwise	practice	Guided	1	-0.5	-0.5	19.53406	-1.29996	-1.45001	-1.27565	1.11425714693648	0.099212	-0.063075	0.0013293
Trial1	1	1	blindfold	clockwise	practice	Guided	1	-0.5	-0.5	19.55406	-1.29996	-1.45001	-1.27565	1.11425714693648	0.066981	-0.020742	-0.016989
Trial1	1	1	blindfold	clockwise	practice	Guided	1	-0.5	-0.5	19.57407	-1.29996	-1.45001	-1.27565	1.11425714693648	0.083796	0.034267	0.0013293
Trial1	1	1	blindfold	clockwise	practice	Guided	1	-0.5	-0.5	19.59407	-1.29996	-1.45001	-1.27565	1.11425714693648	0.075786	-0.033422	0.03262
Trial1	1	1	blindfold	clockwise	practice	Guided	1	-0.5	-0.5	19.61406	-1.29996	-1.45001	-1.27565	1.11425714693648	0.037022	0.038518	0.018217
Trial1	1	1	blindfold	clockwise	practice	Guided	1	-0.5	-0.5	19.63406	-1.29996	-1.45001	-1.27565	1.11425714693648	0.109306	-0.02919	0.018075
Trial1	1	1	blindfold	clockwise	practice	Guided	1	-0.5	-0.5	19.65407	-1.29996	-1.45001	-1.27565	1.11425714693648	0.112919	-0.071492	0.013158
Trial1	1	1	blindfold	clockwise	practice	Guided	1	-0.5	-0.5	19.67407	-1.29996	-1.45001	-1.27564	1.11425017636599	0.104129	0.025842	0.014723
Trial1	1	1	blindfold	clockwise	practice	Guided	1	-0.5	-0.5	19.69406	-1.29995	-1.45001	-1.27564	1.11424298728067	0.086496	-0.084178	-0.0077319
Trial1	1	1	blindfold	clockwise	practice	Guided	1	-0.5	-0.5	19.71407	-1.29996	-1.45001	-1.27564	1.11425017636599	0.074758	-0.0037626	-0.022706
Trial1	1	1	blindfold	clockwise	practice	Guided	1	-0.5	-0.5	19.73407	-1.29996	-1.45001	-1.27564	1.11425017636599	0.09158	-0.02916	-0.0043891
Trial1	1	1	blindfold	clockwise	practice	Guided	1	-0.5	-0.5	19.75406	-1.29996	-1.45001	-1.27564	1.11425017636599	0.125859	-0.071464	-0.014794
Trial1	1	1	blindfold	clockwise	practice	Guided	1	-0.5	-0.5	19.77406	-1.29996	-1.45001	-1.27564	1.11425017636599	0.100232	0.038573	-0.031548
Trial1	1	1	blindfold	clockwise	practice	Guided	1	-0.5	-0.5	19.79407	-1.29996	-1.45001	-1.27564	1.11425017636599	0.077657	-0.079915	0.019413
Trial1	1	1	blindfold	clockwise	practice	Guided	1	-0.5	-0.5	19.81407	-1.29996	-1.45001	-1.27564	1.11425017636599	0.090778	0.00050138	0.017059
Trial1	1	1	blindfold	clockwise	practice	Guided	1	-0.5	-0.5	19.83406	-1.29996	-1.45001	-1.27564	1.11425017636599	0.032273	0.034354	-0.0066118
Trial1	1	1	blindfold	clockwise	practice	Guided	1	-0.5	-0.5	19.85406	-1.29996	-1.45001	-1.27564	1.11425017636599	0.076057	-0.062976	-0.01445
Trial1	1	1	blindfold	clockwise	practice	Guided	1	-0.5	-0.5	19.87407	-1.29996	-1.45001	-1.27564	1.11425017636599	0.099415	-0.012181	-0.0101
Trial1	1	1	blindfold	clockwise	practice	Guided	1	-0.5	-0.5	19.89406	-1.29996	-1.45001	-1.27564	1.11425017636599	0.064317	-0.088353	-0.0038329
Trial1	1	1	blindfold	clockwise	practice	Guided	1	-0.5	-0.5	19.91406	-1.29996	-1.45001	-1.27564	1.11425017636599	0.056215	-0.050253	-0.023723
Trial1	1	1	blindfold	clockwise	practice	Guided	1	-0.5	-0.5	19.93407	-1.29996	-1.45001	-1.27564	1.11425017636599	0.086975	0.047081	0.021968
Trial1	1	1	blindfold	clockwise	practice	Guided	1	-0.5	-0.5	19.95407	-1.29996	-1.45001	-1.27564	1.11425017636599	0.069376	-0.033327	-0.00048679
Trial1	1	1	blindfold	clockwise	practice	Guided	1	-0.5	-0.5	19.97406	-1.29996	-1.45001	-1.27564	1.11425017636599	0.108097	-0.071402	0.013915
Trial1	1	1	blindfold	clockwise	practice	Guided	1	-0.5	-0.5	19.99406	-1.29996	-1.45001	-1.27564	1.11425017636599	0.098543	0.017467	0.011345
Trial1	1	1	blindfold	clockwise	practice	Guided	1	-0.5	-0.5	20.01407	-1.29996	-1.45001	-1.27564	1.11425017636599	0.11968	-0.058693	0.0032913
Trial1	1	1	blindfold	clockwise	practice	Guided	1	-0.5	-0.5	20.03406	-1.29996	-1.45001	-1.27563	1.11424320584189	0.092692	0.009025	0.029449
Trial1	1	1	blindfold	clockwise	practice	Guided	1	-0.5	-0.5	20.05406	-1.29996	-1.45001	-1.27563	1.11424320584189	0.078789	0.0090189	0.020392
Trial1	1	1	blindfold	clockwise	practice	Guided	1	-0.5	-0.5	20.07407	-1.29996	-1.45001	-1.27563	1.11424320584189	0.108626	-0.029056	-0.0075516
Trial1	1	1	blindfold	clockwise	practice	Guided	1	-0.5	-0.5	20.09407	-1.29996	-1.45001	-1.27563	1.11424320584189	0.069159	0.00056903	-0.00049909
Trial1	1	1	blindfold	clockwise	practice	Guided	1	-0.5	-0.5	20.11406	-1.29996	-1.45001	-1.27563	1.11424320584189	0.089615	-0.033282	0.012902
Trial1	1	1	blindfold	clockwise	practice	Guided	1	-0.5	-0.5	20.13406	-1.29996	-1.45001	-1.27563	1.11424320584189	0.098352	-0.024809	0.011333
Trial1	1	1	blindfold	clockwise	practice	Guided	1	-0.5	-0.5	20.15407	-1.29996	-1.45001	-1.27563	1.11424320584189	0.077847	0.021743	-0.0020714
Trial1	1	1	blindfold	clockwise	practice	Guided	1	-0.5	-0.5	20.17407	-1.29996	-1.45001	-1.27563	1.11424320584189	0.075664	-0.016341	0.011113
Trial1	1	1	blindfold	clockwise	practice	Guided	1	-0.5	-0.5	20.19406	-1.29996	-1.45001	-1.27563	1.11424320584189	0.095298	-0.020558	-0.0052089
Trial1	1	1	blindfold	clockwise	practice	Guided	1	-0.5	-0.5	20.21407	-1.29996	-1.45001	-1.27563	1.11424320584189	0.121552	0.01753	-0.0099153
Trial1	1	1	blindfold	clockwise	practice	Guided	1	-0.5	-0.5	20.23407	-1.29996	-1.45001	-1.27563	1.11424320584189	0.088701	-0.058629	0.0087595
Trial1	1	1	blindfold	clockwise	practice	Guided	1	-0.5	-0.5	20.25406	-1.29996	-1.45001	-1.27563	1.11424320584189	0.089421	0.021778	0.012892
Trial1	1	1	blindfold	clockwise	practice	Guided	1	-0.5	-0.5	20.27406	-1.29996	-1.45001	-1.27563	1.11424320584189	0.084962	-0.037467	-0.011917
Trial1	1	1	blindfold	clockwise	practice	Guided	1	-0.5	-0.5	20.29407	-1.29996	-1.45001	-1.27563	1.11424320584189	0.079853	0.0090983	0.01032
Trial1	1	1	blindfold	clockwise	practice	Guided	1	-0.5	-0.5	20.31407	-1.29996	-1.45001	-1.27563	1.11424320584189	0.09803	0.021791	-0.03416
Trial1	1	1	blindfold	clockwise	practice	Guided	1	-0.5	-0.5	20.33406	-1.29996	-1.45001	-1.27563	1.11424320584189	0.098065	-0.033216	0.011317
Trial1	1	1	blindfold	clockwise	practice	Guided	1	-0.5	-0.5	20.35406	-1.29996	-1.45001	-1.27563	1.11424320584189	0.086437	-0.016281	0.047527
Trial1	1	1	blindfold	clockwise	practice	Guided	1	-0.5	-0.5	20.37407	-1.29996	-1.45001	-1.27563	1.11424320584189	0.092215	-0.0078157	0.029418
Trial1	1	1	blindfold	clockwise	practice	Guided	1	-0.5	-0.5	20.39406	-1.29996	-1.45001	-1.27562	1.11423623536418	0.081931	-0.041656	-0.023331
Trial1	1	1	blindfold	clockwise	practice	Guided	1	-0.5	-0.5	20.41406	-1.29996	-1.45001	-1.27562	1.11423623536418	0.124912	0.026052	-0.014848
Trial1	1	1	blindfold	clockwise	practice	Guided	1	-0.5	-0.5	20.43407	-1.29996	-1.45001	-1.27562	1.11423623536418	0.049057	-0.012029	0.041387
Trial1	1	1	blindfold	clockwise	practice	Guided	1	-0.5	-0.5	20.45407	-1.29996	-1.45001	-1.27562	1.11423623536418	0.056315	-0.045874	0.031548
Trial1	1	1	blindfold	clockwise	practice	Guided	1	-0.5	-0.5	20.47406	-1.29996	-1.45001	-1.27562	1.11423623536418	0.092757	0.00067961	0.0079531
Trial1	1	1	blindfold	clockwise	practice	Guided	1	-0.5	-0.5	20.49406	-1.29996	-1.45001	-1.27562	1.11423623536418	0.086113	-0.037399	-0.0036691
Trial1	1	1	blindfold	clockwise	practice	Guided	1	-0.5	-0.5	20.51407	-1.29996	-1.45001	-1.27562	1.11423623536418	0.120453	-0.0077729	0.011514
Trial1	1	1	blindfold	clockwise	practice	Guided	1	-0.5	-0.5	20.53406	-1.29996	-1.45001	-1.27562	1.11423623536418	0.054665	-0.0077706	-0.0023196
Trial1	1	1	blindfold	clockwise	practice	Guided	1	-0.5	-0.5	20.55406	-1.29996	-1.45001	-1.27562	1.11423623536418	0.096168	-0.0797	-0.048152
Trial1	1	1	blindfold	clockwise	practice	Guided	1	-0.5	-0.5	20.57407	-1.29996	-1.45001	-1.27562	1.11423623536418	0.097741	-0.037375	0.011296
Trial1	1	1	blindfold	clockwise	practice	Guided	1	-0.5	-0.5	20.59407	-1.29996	-1.45001	-1.27562	1.11423623536418	0.097741	-0.037375	0.011296
Trial1	1	1	blindfold	clockwise	practice	Guided	1	-0.5	-0.5	20.61406	-1.29996	-1.45001	-1.27562	1.11423623536418	0.075116	-0.054292	0.036666
Trial1	1	1	blindfold	clockwise	practice	Guided	1	-0.5	-0.5	20.63406	-1.29996	-1.45001	-1.27562	1.11423623536418	0.088836	-0.0035052	-0.012729
Trial1	1	1	blindfold	clockwise	practice	Guided	1	-0.5	-0.5	20.65407	-1.29996	-1.45001	-1.27562	1.11423623536418	0.109352	-0.020423	0.026262
Trial1	1	1	blindfold	clockwise	practice	Guided	1	-0.5	-0.5	20.67407	-1.29996	-1.45001	-1.27562	1.11423623536418	0.083726	0.009209	0.0095063
Trial1	1	1	blindfold	clockwise	practice	Guided	1	-0.5	-0.5	20.69406	-1.29996	-1.45001	-1.27562	1.11423623536418	0.043518	-0.058499	0.012424
Trial1	1	1	blindfold	clockwise	practice	Guided	1	-0.5	-0.5	20.71407	-1.29996	-1.45001	-1.27562	1.11423623536418	0.074158	-0.033099	0.0069354
Trial1	1	1	blindfold	clockwise	practice	Guided	1	-0.5	-0.5	20.73407	-1.29996	-1.45001	-1.27562	1.11423623536418	0.066114	0.034611	0.012635
Trial1	1	1	blindfold	clockwise	practice	Guided	1	-0.5	-0.5	20.75406	-1.29996	-1.45001	-1.27562	1.11423623536418	0.082133	-0.0034764	0.0012311
Trial1	1	1	blindfold	clockwise	practice	Guided	1	-0.5	-0.5	20.77406	-1.29996	-1.45001	-1.27562	1.11423623536418	0.101111	-0.0076999	0.0063647
Trial1	1	1	blindfold	clockwise	practice	Guided	1	-0.5	-0.5	20.79407	-1.29996	-1.45001	-1.27562	1.11423623536418	0.090083	-0.020393	-0.0044731
Trial1	1	1	blindfold	clockwise	practice	Guided	1	-0.5	-0.5	20.81407	-1.29996	-1.45001	-1.27562	1.11423623536418	0.074014	-0.033079	0.0069301
Trial1	1	1	blindfold	clockwise	practice	Guided	1	-0.5	-0.5	20.83406	-1.29996	-1.45001	-1.27562	1.11423623536418	0.041111	0.0050123	1.2219E-05
Trial1	1	1	blindfold	clockwise	practice	Guided	1	-0.5	-0.5	20.85406	-1.29996	-1.45001	-1.27562	1.11423623536418	0.037448	-0.016145	0.0049293
Trial1	1	1	blindfold	clockwise	practice	Guided	1	-0.5	-0.5	20.87407	-1.29996	-1.45001	-1.27562	1.11423623536418	0.07753	-0.058454	-0.023581
Trial1	1	1	blindfold	clockwise	practice	Guided	1	-0.5	-0.5	20.89406	-1.29996	-1.45001	-1.27562	1.11423623536418	0.077539	0.00079988	0.002006
Trial1	1	1	blindfold	clockwise	practice	Guided	1	-0.5	-0.5	20.91406	-1.29996	-1.45001	-1.27562	1.11423623536418	0.092139	-0.0076575	0.0079219
Trial1	1	1	blindfold	clockwise	practice	Guided	1	-0.5	-0.5	20.93407	-1.29996	-1.45001	-1.27562	1.11423623536418	0.076075	-0.0034178	0.019326
Trial1	1	1	blindfold	clockwise	practice	Guided	1	-0.5	-0.5	20.95407	-1.29996	-1.45001	-1.27562	1.11423623536418	0.084753	-0.028807	-0.0078322
Trial1	1	1	blindfold	clockwise	practice	Guided	1	-0.5	-0.5	20.97406	-1.29996	-1.45001	-1.27561	1.11422926493285	0.091329	-0.024569	0.0037847
Trial1	1	1	blindfold	clockwise	practice	Guided	1	-0.5	-0.5	20.99406	-1.29996	-1.45001	-1.27561	1.11422926493285	0.064939	-0.0076293	-0.017103
Trial1	1	1	blindfold	clockwise	practice	Guided	1	-0.5	-0.5	21.01407	-1.29996	-1.45001	-1.27561	1.11422926493285	0.086193	0.00083764	0.02602
Trial1	1	1	blindfold	clockwise	practice	Guided	1	-0.5	-0.5	21.03406	-1.29996	-1.45001	-1.27561	1.11422926493285	0.063471	-0.028777	0.00021285
Trial1	1	1	blindfold	clockwise	practice	Guided	1	-0.5	-0.5	21.05406	-1.29996	-1.45001	-1.27561	1.11422926493285	0.087627	0.00084676	0.034285
Trial1	1	1	blindfold	clockwise	practice	Guided	1	-0.5	-0.5	21.07407	-1.29996	-1.45001	-1.27561	1.11422926493285	0.093403	-0.0076142	0.016177
Trial1	1	1	blindfold	clockwise	practice	Guided	1	-0.5	-0.5	21.09407	-1.29996	-1.45001	-1.27561	1.11422926493285	0.067814	0.017791	0.025013
Trial1	1	1	blindfold	clockwise	practice	Guided	1	-0.5	-0.5	21.11406	-1.29996	-1.45001	-1.27561	1.11422926493285	0.042192	0.00086362	0.0082583
Trial1	1	1	blindfold	clockwise	practice	Guided	1	-0.5	-0.5	21.13406	-1.29996	-1.45001	-1.27561	1.11422926493285	0.110838	0.013566	0.013038
Trial1	1	1	blindfold	clockwise	practice	Guided	1	-0.5	-0.5	21.15407	-1.29996	-1.45001	-1.27561	1.11422926493285	0.096198	-0.024515	0.0071193
Trial1	1	1	blindfold	clockwise	practice	Guided	1	-0.5	-0.5	21.17407	-1.29996	-1.45001	-1.27561	1.11422926493285	0.113636	-0.01182	-0.021608
Trial1	1	1	blindfold	clockwise	practice	Guided	1	-0.5	-0.5	21.19406	-1.29996	-1.45001	-1.27561	1.11422926493285	0.069786	-0.0033418	-0.013773
Trial1	1	1	blindfold	clockwise	practice	Guided	1	-0.5	-0.5	21.21407	-1.29996	-1.45001	-1.27561	1.11422926493285	0.074941	-0.020268	0.015167
Trial1	1	1	blindfold	clockwise	practice	Guided	1	-0.5	-0.5	21.23407	-1.29996	-1.45001	-1.27561	1.11422926493285	0.084359	-0.020259	-0.0078598
Trial1	1	1	blindfold	clockwise	practice	Guided	1	-0.5	-0.5	21.25406	-1.29996	-1.45001	-1.27561	1.11422926493285	0.067614	0.026297	0.025
Trial1	1	1	blindfold	clockwise	practice	Guided	1	-0.5	-0.5	21.27406	-1.29996	-1.45001	-1.27561	1.11422926493285	0.091596	0.0093689	-0.017695
Trial1	1	1	blindfold	clockwise	practice	Guided	1	-0.5	-0.5	21.29407	-1.29996	-1.45001	-1.27561	1.11422926493285	0.071925	-0.045635	0.024218
Trial1	1	1	blindfold	clockwise	practice	Guided	1	-0.5	-0.5	21.31407	-1.29996	-1.45001	-1.27561	1.11422926493285	0.102566	-0.016009	0.018729
Trial1	1	1	blindfold	clockwise	practice	Guided	1	-0.5	-0.5	21.33406	-1.29996	-1.45001	-1.27561	1.11422926493285	0.107664	-0.032935	0.022078
Trial1	1	1	blindfold	clockwise	practice	Guided	1	-0.5	-0.5	21.35406	-1.29996	-1.45001	-1.27561	1.11422926493285	0.103202	-0.037159	-0.0027303
Trial1	1	1	blindfold	clockwise	practice	Guided	1	-0.5	-0.5	21.37407	-1.29996	-1.45001	-1.27561	1.11422926493285	0.089357	-0.020227	0.021074
Trial1	1	1	blindfold	clockwise	practice	Guided	1	-0.5	-0.5	21.39406	-1.29996	-1.45001	-1.27561	1.11422926493285	0.086348	0.000941	0.0045368
Trial1	1	1	blindfold	clockwise	practice	Guided	1	-0.5	-0.5	21.41406	-1.29996	-1.45001	-1.27561	1.11422926493285	0.068063	-0.032909	0.003539
Trial1	1	1	blindfold	clockwise	practice	Guided	1	-0.5	-0.5	21.43407	-1.29996	-1.45001	-1.27561	1.11422926493285	0.099502	-0.041368	0.027774
Trial1	1	1	blindfold	clockwise	practice	Guided	1	-0.5	-0.5	21.45407	-1.29996	-1.45001	-1.27561	1.11422926493285	0.100901	-0.058289	0.010451
Trial1	1	1	blindfold	clockwise	practice	Guided	1	-0.5	-0.5	21.47406	-1.29996	-1.45001	-1.27561	1.11422926493285	0.07966	-0.028662	-0.0070864
Trial1	1	1	blindfold	clockwise	practice	Guided	1	-0.5	-0.5	21.49406	-1.29996	-1.45001	-1.27561	1.11422926493285	0.080413	-0.0032637	0.022636
Trial1	1	1	blindfold	clockwise	practice	Guided	1	-0.5	-0.5	21.51407	-1.29996	-1.45001	-1.27561	1.11422926493285	0.075952	-0.024415	-0.0021696
Trial1	1	1	blindfold	clockwise	practice	Guided	1	-0.5	-0.5	21.53406	-1.29996	-1.45001	-1.2756	1.1142223775284	0.11615	-0.028642	0.020499
Trial1	1	1	blindfold	clockwise	practice	Guided	1	-0.5	-0.5	21.55406	-1.29996	-1.45001	-1.2756	1.1142223775284	0.070164	-0.100573	0.041522
Trial1	1	1	blindfold	clockwise	practice	Guided	1	-0.5	-0.5	21.57407	-1.29996	-1.45003	-1.27559	1.1142154071893	0.059904	-0.096305	0.03481
Trial1	1	1	blindfold	clockwise	practice	Guided	1	-0.5	-0.5	21.59407	-1.29996	-1.45004	-1.27559	1.1142154071893	0.081085	-0.142792	0.052328
Trial1	1	1	blindfold	clockwise	practice	Guided	1	-0.5	-0.5	21.61406	-1.29996	-1.45006	-1.27558	1.11420835391718	0.094203	-0.235837	0.049963
Trial1	1	1	blindfold	clockwise	practice	Guided	1	-0.5	-0.5	21.63406	-1.29996	-1.45009	-1.27558	1.11420835391718	0.068523	-0.256924	0.0076114
Trial1	1	1	blindfold	clockwise	practice	Guided	1	-0.5	-0.5	21.65407	-1.29996	-1.4501	-1.27558	1.11420835391718	0.11242	-0.210314	0.049158
Trial1	1	1	blindfold	clockwise	practice	Guided	1	-0.5	-0.5	21.67407	-1.29996	-1.4501	-1.27558	1.11420835391718	0.077299	-0.121407	0.031614
Trial1	1	1	blindfold	clockwise	practice	Guided	1	-0.5	-0.5	21.69406	-1.29996	-1.45004	-1.27558	1.11420835391718	0.114461	-0.019821	0.01215
Trial1	1	1	blindfold	clockwise	practice	Guided	1	-0.5	-0.5	21.71407	-1.29996	-1.45003	-1.27558	1.11420835391718	0.081496	-0.053669	-0.020357
Trial1	1	1	blindfold	clockwise	practice	Guided	1	-0.5	-0.5	21.73407	-1.29996	-1.45002	-1.27558	1.11420835391718	0.055989	-0.015573	0.014069
Trial1	1	1	blindfold	clockwise	practice	Guided	1	-0.5	-0.5	21.75406	-1.29996	-1.45002	-1.27558	1.11420835391718	0.055966	-0.0028747	0.014066
Trial1	1	1	blindfold	clockwise	practice	Guided	1	-0.5	-0.5	21.77406	-1.29996	-1.45002	-1.27557	1.1142013836714	0.114368	-0.045187	0.012142
Trial1	1	1	blindfold	clockwise	practice	Guided	1	-0.5	-0.5	21.79407	-1.29996	-1.45002	-1.27557	1.1142013836714	0.051459	0.026765	-0.010746
Trial1	1	1	blindfold	clockwise	practice	Guided	1	-0.5	-0.5	21.81407	-1.29996	-1.45001	-1.27557	1.1142013836714	0.050756	-0.019784	0.010707
Trial1	1	1	blindfold	clockwise	practice	Guided	1	-0.5	-0.5	21.83406	-1.29996	-1.45001	-1.27557	1.1142013836714	0.075596	0.0056169	0.023327
Trial1	1	1	blindfold	clockwise	practice	Guided	1	-0.5	-0.5	21.85406	-1.29996	-1.45001	-1.27557	1.1142013836714	0.075513	-0.0028432	-0.0022638
Trial1	1	1	blindfold	clockwise	practice	Guided	1	-0.5	-0.5	21.87407	-1.29996	-1.45001	-1.27557	1.1142013836714	0.07327	-0.0070712	-0.014668
Trial1	1	1	blindfold	clockwise	practice	Guided	1	-0.5	-0.5	21.89406	-1.29996	-1.45001	-1.27557	1.1142013836714	0.106167	0.0098718	0.017833
Trial1	1	1	blindfold	clockwise	practice	Guided	1	-0.5	-0.5	21.91406	-1.29996	-1.45001	-1.27557	1.1142013836714	0.081344	0.0098701	0.030804
Trial1	1	1	blindfold	clockwise	practice	Guided	1	-0.5	-0.5	21.93407	-1.29996	-1.45001	-1.27557	1.1142013836714	0.095086	-0.015515	-0.018597
Trial1	1	1	blindfold	clockwise	practice	Guided	1	-0.5	-0.5	21.95407	-1.29996	-1.45001	-1.27556	1.11419441347201	0.096658	-0.095906	0.040848
Trial1	1	1	blindfold	clockwise	practice	Guided	1	-0.5	-0.5	21.97406	-1.29996	-1.45003	-1.27556	1.11419441347201	0.073985	-0.16781	0.030434
Trial1	1	1	blindfold	clockwise	practice	Guided	1	-0.5	-0.5	21.99406	-1.29996	-1.45006	-1.27556	1.11419441347201	0.030832	-0.142338	0.027002
Trial1	1	1	blindfold	clockwise	practice	Guided	1	-0.5	-0.5	22.01407	-1.29997	-1.45007	-1.27556	1.11420160296074	-0.015305	-0.324251	-0.026175
Trial1	1	1	blindfold	clockwise	practice	Guided	1	-0.5	-0.5	22.03406	-1.29999	-1.45012	-1.27549	1.11416719029542	-0.183661	-0.425716	0.092561
Trial1	1	1	blindfold	clockwise	practice	Guided	1	-0.5	-0.5	22.05406	-1.30005	-1.45016	-1.27522	1.11402250419461	-0.269256	-0.197114	0.345181
Trial1	1	1	blindfold	clockwise	practice	Guided	1	-0.5	-0.5	22.07407	-1.30011	-1.45012	-1.27404	1.11324483887637	-0.345058	-0.091281	0.37572
Trial1	1	1	blindfold	clockwise	practice	Guided	1	-0.5	-0.5	22.09407	-1.30022	-1.45008	-1.27335	1.11284423517367	-0.481763	-0.226611	0.242223
Trial1	1	1	blindfold	clockwise	practice	Guided	1	-0.5	-0.5	22.11406	-1.30022	-1.45009	-1.27251	1.11226069277348	-0.360436	-0.04037	0.237529
Trial1	1	1	blindfold	clockwise	practice	Guided	1	-0.5	-0.5	22.13406	-1.30018	-1.45004	-1.27162	1.11161380903808	-0.152369	-0.124998	0.161863
Trial1	1	1	blindfold	clockwise	practice	Guided	1	-0.5	-0.5	22.15407	-1.30009	-1.45009	-1.27065	1.11087596251727	0.028291	-0.497315	0.26175
Trial1	1	1	blindfold	clockwise	practice	Guided	1	-0.5	-0.5	22.17407	-1.29997	-1.45019	-1.269	1.10964549847759	0.168135	-0.315265	0.108649
Trial1	1	1	blindfold	clockwise	practice	Guided	1	-0.5	-0.5	22.19406	-1.2999	-1.45021	-1.26838	1.10916528024263	0.164826	-0.615588	-0.010275
Trial1	1	1	blindfold	clockwise	practice	Guided	1	-0.5	-0.5	22.21407	-1.2999	-1.45027	-1.26799	1.10889518741101	0.19241	-0.454749	-0.057889
Trial1	1	1	blindfold	clockwise	practice	Guided	1	-0.5	-0.5	22.23407	-1.29991	-1.45023	-1.26771	1.10870849449211	0.088852	-0.315007	0.020391
Trial1	1	1	blindfold	clockwise	practice	Guided	1	-0.5	-0.5	22.25406	-1.29995	-1.45018	-1.26747	1.10857124829012	-0.017644	-0.463017	0.082118
Trial1	1	1	blindfold	clockwise	practice	Guided	1	-0.5	-0.5	22.27406	-1.30001	-1.4502	-1.26707	1.10833768086435	-0.146868	-0.407876	0.092446
Trial1	1	1	blindfold	clockwise	practice	Guided	1	-0.5	-0.5	22.29407	-1.30012	-1.45015	-1.26679	1.10822342180791	-0.339324	-0.234214	0.178086
Trial1	1	1	blindfold	clockwise	practice	Guided	1	-0.5	-0.5	22.31407	-1.30017	-1.45014	-1.26638	1.10797570911552	-0.439047	-0.322995	0.276976
Trial1	1	1	blindfold	clockwise	practice	Guided	1	-0.5	-0.5	22.33406	-1.30021	-1.45013	-1.2658	1.10760357595407	-0.463756	-0.115576	0.289885
Trial1	1	1	blindfold	clockwise	practice	Guided	1	-0.5	-0.5	22.35406	-1.30022	-1.45009	-1.2651	1.10712694943787	-0.436015	-0.179015	0.291391
Trial1	1	1	blindfold	clockwise	practice	Guided	1	-0.5	-0.5	22.37407	-1.30023	-1.45009	-1.2636	1.10609811607234	-0.401009	-0.305902	0.210276
Trial1	1	1	blindfold	clockwise	practice	Guided	1	-0.5	-0.5	22.39406	-1.30019	-1.45016	-1.26297	1.10563428282691	-0.295394	-0.343814	0.016378
Trial1	1	1	blindfold	clockwise	practice	Guided	1	-0.5	-0.5	22.41406	-1.30015	-1.45019	-1.26248	1.10526732653546	-0.198086	-0.474894	0.054411
Trial1	1	1	blindfold	clockwise	practice	Guided	1	-0.5	-0.5	22.43407	-1.30011	-1.45022	-1.26214	1.10500389535562	-0.045616	-0.432449	-0.023682
Trial1	1	1	blindfold	clockwise	practice	Guided	1	-0.5	-0.5	22.45407	-1.30005	-1.45021	-1.26198	1.10484997175388	0.017057	-0.335011	-0.082286
Trial1	1	1	blindfold	clockwise	practice	Guided	1	-0.5	-0.5	22.47406	-1.29999	-1.4502	-1.26197	1.10479955970226	0.044938	-0.457617	-0.027532
Trial1	1	1	blindfold	clockwise	practice	Guided	1	-0.5	-0.5	22.49406	-1.29997	-1.45021	-1.26198	1.10479205074413	0.161523	-0.389683	-0.108143
Trial1	1	1	blindfold	clockwise	practice	Guided	1	-0.5	-0.5	22.51407	-1.29997	-1.45021	-1.26199	1.10479903939806	0.09349	-0.42765	-0.134323
Trial1	1	1	blindfold	clockwise	practice	Guided	1	-0.5	-0.5	22.53406	-1.29997	-1.45022	-1.26199	1.10479903939806	0.034368	-0.448684	-0.110891
Trial1	1	1	blindfold	clockwise	practice	Guided	1	-0.5	-0.5	22.55406	-1.29997	-1.45021	-1.262	1.10480594588041	-0.026889	-0.338552	-0.074279
Trial1	1	1	blindfold	clockwise	practice	Guided	1	-0.5	-0.5	22.57407	-1.29999	-1.45018	-1.26199	1.1048134545615	-0.139937	-0.313075	-0.024129
Trial1	1	1	blindfold	clockwise	practice	Guided	1	-0.5	-0.5	22.59407	-1.30008	-1.45018	-1.26199	1.10487862704071	-0.353004	-0.363658	-0.0029812
Trial1	1	1	blindfold	clockwise	practice	Guided	1	-0.5	-0.5	22.61406	-1.30011	-1.45019	-1.262	1.10490737292376	-0.404857	-0.427024	-0.040594
Trial1	1	1	blindfold	clockwise	practice	Guided	1	-0.5	-0.5	22.63406	-1.30014	-1.45021	-1.262	1.10492904056147	-0.387897	-0.515808	-0.02227
Trial1	1	1	blindfold	clockwise	practice	Guided	1	-0.5	-0.5	22.65407	-1.30014	-1.45022	-1.262	1.10492904056147	-0.235054	-0.414136	0.02288
Trial1	1	1	blindfold	clockwise	practice	Guided	1	-0.5	-0.5	22.67406	-1.30013	-1.45022	-1.26199	1.10491488343934	-0.1567	-0.426714	0.081367
Trial1	1	1	blindfold	clockwise	practice	Guided	1	-0.5	-0.5	22.69406	-1.30012	-1.45024	-1.26199	1.10490771839882	-0.130545	-0.629739	-0.00014474
Trial1	1	1	blindfold	clockwise	practice	Guided	1	-0.5	-0.5	22.71407	-1.30012	-1.45029	-1.262	1.10491462420184	-0.171677	-0.722838	-0.103691
Trial1	1	1	blindfold	clockwise	practice	Guided	1	-0.5	-0.5	22.73407	-1.30012	-1.45033	-1.262	1.10491462420184	-0.148241	-0.760924	-0.099313
Trial1	1	1	blindfold	clockwise	practice	Guided	1	-0.5	-0.5	22.75406	-1.30011	-1.45035	-1.262	1.10490737292376	-0.218067	-0.718606	-0.0099595
Trial1	1	1	blindfold	clockwise	practice	Guided	1	-0.5	-0.5	22.77406	-1.30011	-1.45035	-1.26199	1.10490046707541	-0.096385	-0.655129	0.138885
Trial1	1	1	blindfold	clockwise	practice	Guided	1	-0.5	-0.5	22.79407	-1.3001	-1.45033	-1.26199	1.10489312947067	-0.01555	-0.688984	0.034723
Trial1	1	1	blindfold	clockwise	practice	Guided	1	-0.5	-0.5	22.81407	-1.30009	-1.45034	-1.262	1.10489278417364	0.012553	-0.72707	-0.111894
Trial1	1	1	blindfold	clockwise	practice	Guided	1	-0.5	-0.5	22.83406	-1.30008	-1.45035	-1.26201	1.104892439058	0.063621	-0.701679	-0.128762
Trial1	1	1	blindfold	clockwise	practice	Guided	1	-0.5	-0.5	22.85406	-1.30006	-1.45035	-1.26201	1.10487802330336	0.112787	-0.688984	-0.030884
Trial1	1	1	blindfold	clockwise	practice	Guided	1	-0.5	-0.5	22.87407	-1.30004	-1.45034	-1.262	1.1048566151858	0.1612	-0.617043	0.062832
Trial1	1	1	blindfold	clockwise	practice	Guided	1	-0.5	-0.5	22.89406	-1.30001	-1.45032	-1.262	1.10483486251705	0.084431	-0.659361	0.063759
Trial1	1	1	blindfold	clockwise	practice	Guided	1	-0.5	-0.5	22.91406	-1.3	-1.45032	-1.26196	1.1047999866117	0.110202	-0.638202	0.157245
Trial1	1	1	blindfold	clockwise	practice	Guided	1	-0.5	-0.5	22.93407	-1.29999	-1.45031	-1.26178	1.10466859573197	0.115018	-0.574725	0.348708
Trial1	1	1	blindfold	clockwise	practice	Guided	1	-0.5	-0.5	22.95407	-1.29996	-1.45029	-1.2613	1.10431592854839	0.103057	-0.566262	0.521046
Trial1	1	1	blindfold	clockwise	practice	Guided	1	-0.5	-0.5	22.97406	-1.29995	-1.45028	-1.2597	1.10320632217912	0.153523	-0.60858	0.550401
Trial1	1	1	blindfold	clockwise	practice	Guided	1	-0.5	-0.5	22.99406	-1.29994	-1.45029	-1.25868	1.10249685653305	0.216882	-0.89633	0.479857
Trial1	1	1	blindfold	clockwise	practice	Guided	1	-0.5	-0.5	23.01407	-1.29991	-1.45037	-1.25742	1.10160840540403	0.26085	-0.604336	0.56945
Trial1	1	1	blindfold	clockwise	practice	Guided	1	-0.5	-0.5	23.03406	-1.29988	-1.45034	-1.25583	1.10049395381007	0.284735	-0.650885	0.522037
Trial1	1	1	blindfold	clockwise	practice	Guided	1	-0.5	-0.5	23.05406	-1.29985	-1.45035	-1.25394	1.09917491992259	0.509387	-0.883634	0.669929
Trial1	1	1	blindfold	clockwise	practice	Guided	1	-0.5	-0.5	23.07407	-1.2998	-1.45039	-1.24868	1.09553714969179	0.485485	-0.693203	0.76381
Trial1	1	1	blindfold	clockwise	practice	Guided	1	-0.5	-0.5	23.09407	-1.29974	-1.45037	-1.24525	1.09315211255861	0.588201	-0.921721	0.95868
Trial1	1	1	blindfold	clockwise	practice	Guided	1	-0.5	-0.5	23.11406	-1.29972	-1.45044	-1.24095	1.09021046188795	0.650378	-0.947111	1.002952
Trial1	1	1	blindfold	clockwise	practice	Guided	1	-0.5	-0.5	23.13406	-1.29967	-1.45046	-1.23686	1.08739817565765	0.737501	-0.841316	0.808022
Trial1	1	1	blindfold	clockwise	practice	Guided	1	-0.5	-0.5	23.15407	-1.29964	-1.45043	-1.23225	1.08425737730896	0.710813	-0.845548	0.659141
Trial1	1	1	blindfold	clockwise	practice	Guided	1	-0.5	-0.5	23.17406	-1.29964	-1.45041	-1.22189	1.07728787551316	0.629065	-0.667813	0.656716
Trial1	1	1	blindfold	clockwise	practice	Guided	1	-0.5	-0.5	23.19406	-1.2997	-1.45035	-1.21632	1.07360817870891	0.548062	-0.89633	0.691271
Trial1	1	1	blindfold	clockwise	practice	Guided	1	-0.5	-0.5	23.21407	-1.2997	-1.45042	-1.21068	1.06985335371483	0.619057	-0.930184	0.526017
Trial1	1	1	blindfold	clockwise	practice	Guided	1	-0.5	-0.5	23.23407	-1.2997	-1.45042	-1.20489	1.06601597306941	0.584521	-0.5197	0.459627
Trial1	1	1	blindfold	clockwise	practice	Guided	1	-0.5	-0.5	23.25406	-1.29972	-1.45032	-1.19884	1.06204017928809	0.420923	-0.625456	0.655559
Trial1	1	1	blindfold	clockwise	practice	Guided	1	-0.5	-0.5	23.27406	-1.29977	-1.45029	-1.18586	1.05358240161373	0.39767	-0.604292	0.501789
Trial1	1	1	blindfold	clockwise	practice	Guided	1	-0.5	-0.5	23.29407	-1.29982	-1.45024	-1.17973	1.04964028875833	0.23504	-0.278329	0.227966
Trial1	1	1	blindfold	clockwise	practice	Guided	1	-0.5	-0.5	23.31407	-1.29987	-1.45015	-1.17305	1.04536520124677	0.063793	-0.070916	0.156489
Trial1	1	1	blindfold	clockwise	practice	Guided	1	-0.5	-0.5	23.33406	-1.29992	-1.45006	-1.16685	1.04142257973772	0.118815	-0.037046	0.248451
Trial1	1	1	blindfold	clockwise	practice	Guided	1	-0.5	-0.5	23.35406	-1.29994	-1.45001	-1.16008	1.03711606234633	0.113937	-0.21053	0.407608
Trial1	1	1	blindfold	clockwise	practice	Guided	1	-0.5	-0.5	23.37407	-1.29994	-1.45008	-1.14631	1.02840690295808	0.120244	-0.426256	0.491741
Trial1	1	1	blindfold	clockwise	practice	Guided	1	-0.5	-0.5	23.39406	-1.29987	-1.45021	-1.13925	1.02393000410714	0.316146	-0.222965	0.374868
Trial1	1	1	blindfold	clockwise	practice	Guided	1	-0.5	-0.5	23.41406	-1.29986	-1.45017	-1.13198	1.01939917013574	0.272684	-0.31175	0.289421
Trial1	1	1	blindfold	clockwise	practice	Guided	1	-0.5	-0.5	23.43407	-1.29987	-1.45017	-1.12479	1.01496528278597	0.172617	-0.370883	0.183075
Trial1	1	1	blindfold	clockwise	practice	Guided	1	-0.5	-0.5	23.45407	-1.2999	-1.45019	-1.11804	1.01084781559047	0.064979	-0.252288	0.262422
Trial1	1	1	blindfold	clockwise	practice	Guided	1	-0.5	-0.5	23.47406	-1.29995	-1.45016	-1.10347	1.00204598410641	-0.053613	-0.129505	0.330996
Trial1	1	1	blindfold	clockwise	practice	Guided	1	-0.5	-0.5	23.49406	-1.3001	-1.45005	-1.09591	0.997631511368039	-0.326633	-0.019423	0.543126
Trial1	1	1	blindfold	clockwise	practice	Guided	1	-0.5	-0.5	23.51407	-1.30016	-1.45002	-1.08779	0.992850952610855	-0.45851	-0.057497	0.563059
Trial1	1	1	blindfold	clockwise	practice	Guided	1	-0.5	-0.5	23.53406	-1.30021	-1.45004	-1.07967	0.988105913524246	-0.460101	-0.214029	0.529215
Trial1	1	1	blindfold	clockwise	practice	Guided	1	-0.5	-0.5	23.55406	-1.30021	-1.4501	-1.07107	0.983085416981485	-0.224733	-0.294364	0.528625
Trial1	1	1	blindfold	clockwise	practice	Guided	1	-0.5	-0.5	23.57407	-1.30016	-1.45013	-1.05317	0.972755327136172	-0.186872	-0.074245	0.683974
Trial1	1	1	blindfold	clockwise	practice	Guided	1	-0.5	-0.5	23.59407	-1.30007	-1.45005	-1.04391	0.967445191054377	-0.064353	-0.150359	0.511933
Trial1	1	1	blindfold	clockwise	practice	Guided	1	-0.5	-0.5	23.61406	-1.30003	-1.45008	-1.03437	0.96208067669649	-0.0013759	-0.302642	0.607092
Trial1	1	1	blindfold	clockwise	practice	Guided	1	-0.5	-0.5	23.63406	-1.29999	-1.45013	-1.02441	0.956550970947737	0.027943	-0.395649	0.487415
Trial1	1	1	blindfold	clockwise	practice	Guided	1	-0.5	-0.5	23.65407	-1.29999	-1.4502	-1.01429	0.951040525232938	0.023774	-0.497119	0.456766
Trial1	1	1	blindfold	clockwise	practice	Guided	1	-0.5	-0.5	23.67406	-1.29999	-1.45021	-0.99401	0.940228564838056	-0.0061217	-0.205035	0.676217
Trial1	1	1	blindfold	clockwise	practice	Guided	1	-0.5	-0.5	23.69406	-1.30006	-1.45011	-0.98287	0.93448353537805	-0.085934	-0.450354	0.682596
Trial1	1	1	blindfold	clockwise	practice	Guided	1	-0.5	-0.5	23.71407	-1.30007	-1.45016	-0.97186	0.928850866575623	-0.189277	-0.209048	0.494148
Trial1	1	1	blindfold	clockwise	practice	Guided	1	-0.5	-0.5	23.73407	-1.30009	-1.45014	-0.96069	0.923243864070152	-0.272937	-0.407871	0.55089
Trial1	1	1	blindfold	clockwise	practice	Guided	1	-0.5	-0.5	23.75406	-1.30012	-1.45018	-0.94943	0.917703390951345	-0.309228	-0.445841	0.549132
Trial1	1	1	blindfold	clockwise	practice	Guided	1	-0.5	-0.5	23.77406	-1.30015	-1.45017	-0.92601	0.906490271469103	-0.369788	-0.221483	0.321208
Trial1	1	1	blindfold	clockwise	practice	Guided	1	-0.5	-0.5	23.79407	-1.30021	-1.45016	-0.91404	0.90098009907666	-0.459729	-0.335562	0.677086
Trial1	1	1	blindfold	clockwise	practice	Guided	1	-0.5	-0.5	23.81407	-1.30022	-1.45018	-0.90148	0.895286699554845	-0.358882	-0.513192	0.665678
Trial1	1	1	blindfold	clockwise	practice	Guided	1	-0.5	-0.5	23.83406	-1.30019	-1.45022	-0.88931	0.889868680805926	-0.307473	-0.521557	0.288479
Trial1	1	1	blindfold	clockwise	practice	Guided	1	-0.5	-0.5	23.85406	-1.30016	-1.45025	-0.87722	0.884619053589545	-0.195984	-0.783906	0.374315
Trial1	1	1	blindfold	clockwise	practice	Guided	1	-0.5	-0.5	23.87407	-1.3001	-1.45032	-0.85311	0.874555111597024	-0.108553	-0.568084	0.277658
Trial1	1	1	blindfold	clockwise	practice	Guided	1	-0.5	-0.5	23.89406	-1.29997	-1.45031	-0.84077	0.869526450009034	0.063686	-0.627325	0.26088
Trial1	1	1	blindfold	clockwise	practice	Guided	1	-0.5	-0.5	23.91406	-1.29996	-1.45033	-0.82943	0.86513591044691	0.105876	-0.623093	0.077513
Trial1	1	1	blindfold	clockwise	practice	Guided	1	-0.5	-0.5	23.93407	-1.29994	-1.45034	-0.81842	0.860985174253971	0.095546	-0.68657	0.070875
Trial1	1	1	blindfold	clockwise	practice	Guided	1	-0.5	-0.5	23.95407	-1.29996	-1.45034	-0.80771	0.857100617349106	-0.004544	-0.77967	0.068569
Trial1	1	1	blindfold	clockwise	practice	Guided	1	-0.5	-0.5	23.97406	-1.3	-1.45037	-0.78662	0.849794657589414	-0.050416	-0.707729	0.231244
Trial1	1	1	blindfold	clockwise	practice	Guided	1	-0.5	-0.5	23.99406	-1.30009	-1.4503	-0.77592	0.846330787270287	-0.277275	-0.665403	0.582565
Trial1	1	1	blindfold	clockwise	practice	Guided	1	-0.5	-0.5	24.01407	-1.30014	-1.45029	-0.76472	0.84279340032221	-0.431571	-0.407224	0.603759
Trial1	1	1	blindfold	clockwise	practice	Guided	1	-0.5	-0.5	24.03406	-1.3002	-1.45023	-0.75365	0.839439303456308	-0.482251	-0.45366	0.622117
Trial1	1	1	blindfold	clockwise	practice	Guided	1	-0.5	-0.5	24.05406	-1.30024	-1.45025	-0.74207	0.836051443128452	-0.536865	-0.677937	0.667047
Trial1	1	1	blindfold	clockwise	practice	Guided	1	-0.5	-0.5	24.07407	-1.30027	-1.45029	-0.71894	0.829678683067482	-0.55897	-0.61446	0.551654
Trial1	1	1	blindfold	clockwise	practice	Guided	1	-0.5	-0.5	24.09407	-1.30019	-1.45037	-0.70783	0.826738943207306	-0.240848	-0.694865	0.424706
Trial1	1	1	blindfold	clockwise	practice	Guided	1	-0.5	-0.5	24.11406	-1.30011	-1.45039	-0.6961	0.823790861502845	0.0047585	-0.771037	0.416952
Trial1	1	1	blindfold	clockwise	practice	Guided	1	-0.5	-0.5	24.13406	-1.30001	-1.45038	-0.68494	0.821108240077872	0.08463	-0.627156	0.127539
Trial1	1	1	blindfold	clockwise	practice	Guided	1	-0.5	-0.5	24.15407	-1.29994	-1.45035	-0.67397	0.818638952007254	0.140544	-0.741414	0.274909
Trial1	1	1	blindfold	clockwise	practice	Guided	1	-0.5	-0.5	24.17406	-1.29992	-1.45038	-0.6519901	0.814231492975516	0.168994	-0.830282	0.187942
Trial1	1	1	blindfold	clockwise	practice	Guided	1	-0.5	-0.5	24.19406	-1.29996	-1.45037	-0.64078	0.812253067981648	0.013652	-0.821819	0.539571
Trial1	1	1	blindfold	clockwise	practice	Guided	1	-0.5	-0.5	24.21407	-1.30001	-1.45039	-0.62995	0.81049550284345	-0.054692	-0.724487	0.364117
Trial1	1	1	blindfold	clockwise	practice	Guided	1	-0.5	-0.5	24.23407	-1.30004	-1.45039	-0.61885	0.808819716004634	-0.045977	-0.893759	0.430831
Trial1	1	1	blindfold	clockwise	practice	Guided	1	-0.5	-0.5	24.25406	-1.30006	-1.45041	-0.60813	0.807333976655509	-0.152399	-0.627156	0.372533
Trial1	1	1	blindfold	clockwise	practice	Guided	1	-0.5	-0.5	24.27406	-1.30008	-1.45036	-0.5866	0.804753051665255	-0.194677	-0.783732	0.50282
Trial1	1	1	blindfold	clockwise	practice	Guided	1	-0.5	-0.5	24.29407	-1.3001	-1.45032	-0.57578	0.803680641681172	-0.258857	-0.639843	0.451273
Trial1	1	1	blindfold	clockwise	practice	Guided	1	-0.5	-0.5	24.31407	-1.3001	-1.45033	-0.56452	0.802697197473781	-0.163809	-0.779493	0.586624
Trial1	1	1	blindfold	clockwise	practice	Guided	1	-0.5	-0.5	24.33406	-1.30011	-1.45036	-0.55357	0.801901442312846	-0.219685	-0.648307	0.456674
Trial1	1	1	blindfold	clockwise	practice	Guided	1	-0.5	-0.5	24.35406	-1.30009	-1.45036	-0.54223	0.801203663475868	-0.061833	-0.893751	0.549225
Trial1	1	1	blindfold	clockwise	practice	Guided	1	-0.5	-0.5	24.37407	-1.30005	-1.4504	-0.52064	0.800316215688968	0.01768	-0.809115	0.332122
Trial1	1	1	blindfold	clockwise	practice	Guided	1	-0.5	-0.5	24.39406	-1.29993	-1.45045	-0.51029	0.799996276623553	0.179975	-0.897983	0.166866
Trial1	1	1	blindfold	clockwise	practice	Guided	1	-0.5	-0.5	24.41406	-1.29989	-1.45045	-0.5	0.799890041351318	0.289457	-0.86836	0.033542
Trial1	1	1	blindfold	clockwise	practice	Guided	1	-0.5	-0.5	24.43407	-1.29986	-1.45046	-0.4903	0.799918814994335	0.322711	-0.986851	0.232852
Trial1	1	1	blindfold	clockwise	practice	Guided	1	-0.5	-0.5	24.45407	-1.29985	-1.45046	-0.48076	0.800081357763307	0.233324	-0.699088	0.297238
Trial1	1	1	blindfold	clockwise	practice	Guided	1	-0.5	-0.5	24.47406	-1.29987	-1.45041	-0.46103	0.800818768512511	0.130132	-0.910678	0.506303
Trial1	1	1	blindfold	clockwise	practice	Guided	1	-0.5	-0.5	24.49406	-1.29996	-1.45042	-0.45166	0.801419231130419	0.050571	-0.821811	0.132333
Trial1	1	1	blindfold	clockwise	practice	Guided	1	-0.5	-0.5	24.51407	-1.29996	-1.45044	-0.44231	0.802037508224759	0.12162	-0.991083	0.169364
Trial1	1	1	blindfold	clockwise	practice	Guided	1	-0.5	-0.5	24.53406	-1.29996	-1.45046	-0.43357	0.80271350701923	0.066985	-0.792188	0.056086
Trial1	1	1	blindfold	clockwise	practice	Guided	1	-0.5	-0.5	24.55406	-1.29996	-1.45043	-0.42506	0.803462529675994	0.031544	-0.906447	0.217489
Trial1	1	1	blindfold	clockwise	practice	Guided	1	-0.5	-0.5	24.57407	-1.29998	-1.45041	-0.40805	0.805246970208058	-0.048247	-0.724479	0.383572
Trial1	1	1	blindfold	clockwise	practice	Guided	1	-0.5	-0.5	24.59407	-1.30006	-1.45032	-0.3994	0.806359980731605	-0.214233	-0.855653	0.481437
Trial1	1	1	blindfold	clockwise	practice	Guided	1	-0.5	-0.5	24.61406	-1.3001	-1.45037	-0.39031	0.807583963847767	-0.270397	-0.830263	0.561489
Trial1	1	1	blindfold	clockwise	practice	Guided	1	-0.5	-0.5	24.63406	-1.30013	-1.45039	-0.38145	0.808864720120069	-0.306204	-0.690613	0.483939
Trial1	1	1	blindfold	clockwise	practice	Guided	1	-0.5	-0.5	24.65407	-1.30014	-1.45041	-0.37239	0.810252040024182	-0.145217	-0.906435	0.304539
Trial1	1	1	blindfold	clockwise	practice	Guided	1	-0.5	-0.5	24.67406	-1.30006	-1.45042	-0.35536	0.81302939400673	0.113413	-0.68215	0.191662
Trial1	1	1	blindfold	clockwise	practice	Guided	1	-0.5	-0.5	24.69406	-1.29986	-1.45036	-0.34706	0.814350456330302	0.339516	-0.826031	0.098077
Trial1	1	1	blindfold	clockwise	practice	Guided	1	-0.5	-0.5	24.71407	-1.29982	-1.45039	-0.33937	0.815790377140904	0.3774	-0.652527	-0.023114
Trial1	1	1	blindfold	clockwise	practice	Guided	1	-0.5	-0.5	24.73407	-1.29981	-1.45037	-0.33207	0.817249298380955	0.30726	-0.84719	-0.058442
Trial1	1	1	blindfold	clockwise	practice	Guided	1	-0.5	-0.5	24.75406	-1.29982	-1.45041	-0.32519	0.818700482407605	0.358351	-0.84719	-0.030424
Trial1	1	1	blindfold	clockwise	practice	Guided	1	-0.5	-0.5	24.77406	-1.29982	-1.45042	-0.31237	0.821533299708596	0.378212	-0.724468	-0.021736
Trial1	1	1	blindfold	clockwise	practice	Guided	1	-0.5	-0.5	24.79407	-1.29983	-1.4504	-0.30695	0.822797828194515	0.33657	-0.851422	-0.244831
Trial1	1	1	blindfold	clockwise	practice	Guided	1	-0.5	-0.5	24.81407	-1.29984	-1.45041	-0.30205	0.823971102960898	0.204006	-0.771017	-0.226067
Trial1	1	1	blindfold	clockwise	practice	Guided	1	-0.5	-0.5	24.83406	-1.29987	-1.45041	-0.29763	0.825073118959885	0.245644	-0.991071	-0.045969
Trial1	1	1	blindfold	clockwise	practice	Guided	1	-0.5	-0.5	24.85406	-1.2999	-1.45045	-0.29374	0.826064823724109	0.098715	-0.817567	-0.272919
Trial1	1	1	blindfold	clockwise	practice	Guided	1	-0.5	-0.5	24.87407	-1.29992	-1.45043	-0.28731	0.827713103265582	0.168687	-0.838726	-0.175841
Trial1	1	1	blindfold	clockwise	practice	Guided	1	-0.5	-0.5	24.89406	-1.29991	-1.45043	-0.28476	0.828362351459765	0.198203	-0.885276	-0.186187
Trial1	1	1	blindfold	clockwise	practice	Guided	1	-0.5	-0.5	24.91406	-1.2999	-1.45045	-0.28266	0.828900826105634	0.282977	-0.902203	-0.083652
Trial1	1	1	blindfold	clockwise	practice	Guided	1	-0.5	-0.5	24.93407	-1.29988	-1.45044	-0.281	0.82931842551004	0.281682	-0.868349	-0.199195
Trial1	1	1	blindfold	clockwise	practice	Guided	1	-0.5	-0.5	24.95407	-1.29986	-1.45042	-0.27979	0.82961947399002	0.416469	-0.766786	-0.184214
Trial1	1	1	blindfold	clockwise	practice	Guided	1	-0.5	-0.5	24.97406	-1.2998	-1.45038	-0.2787	0.829851554951137	0.540323	-0.576355	-0.244178
Trial1	1	1	blindfold	clockwise	practice	Guided	1	-0.5	-0.5	24.99406	-1.2997	-1.45033	-0.27881	0.829725944711959	0.708286	-0.699077	-0.432902
Trial1	1	1	blindfold	clockwise	practice	Guided	1	-0.5	-0.5	25.01407	-1.29968	-1.45035	-0.27921	0.829600094800637	0.721289	-0.720236	-0.598915
Trial1	1	1	blindfold	clockwise	practice	Guided	1	-0.5	-0.5	25.03406	-1.29964	-1.45036	-0.27987	0.829386067786198	0.914743	-0.648295	-0.630308
Trial1	1	1	blindfold	clockwise	practice	Guided	1	-0.5	-0.5	25.05406	-1.29957	-1.45032	-0.28074	0.82908821566195	1.057896	-0.487463	-0.509741
Trial1	1	1	blindfold	clockwise	practice	Guided	1	-0.5	-0.5	25.07407	-1.29948	-1.45027	-0.28236	0.828574422925078	1.180842	-0.48316	-0.157742
Trial1	1	1	blindfold	clockwise	practice	Guided	1	-0.5	-0.5	25.09407	-1.29944	-1.45021	-0.28333	0.828281379623198	1.141303	-0.597259	-0.458236
Trial1	1	1	blindfold	clockwise	practice	Guided	1	-0.5	-0.5	25.11406	-1.29944	-1.45026	-0.28439	0.828004731900187	1.113846	-0.436428	-0.349505
Trial1	1	1	blindfold	clockwise	practice	Guided	1	-0.5	-0.5	25.13406	-1.29944	-1.45022	-0.28548	0.827721570689858	1.149283	-0.381316	-0.288128
Trial1	1	1	blindfold	clockwise	practice	Guided	1	-0.5	-0.5	25.15407	-1.29935	-1.45018	-0.28652	0.827365800765916	1.317038	-0.389659	-0.380042
Trial1	1	1	blindfold	clockwise	practice	Guided	1	-0.5	-0.5	25.17406	-1.29935	-1.45018	-0.28652	0.827365800765916	1.407468	-0.389659	-0.380042
Trial1	1	1	blindfold	clockwise	practice	Guided	1	-0.5	-0.5	25.19406	-1.29926	-1.45018	-0.28997	0.826395175386838	1.407468	-0.262624	-0.380042
Trial1	1	1	blindfold	clockwise	practice	Guided	1	-0.5	-0.5	25.21407	-1.29925	-1.45017	-0.29154	0.825987981800742	1.536995	-0.186172	-0.325084
Trial1	1	1	blindfold	clockwise	practice	Guided	1	-0.5	-0.5	25.23407	-1.29923	-1.45011	-0.29292	0.825621395852171	1.574107	-0.093027	-0.25549
Trial1	1	1	blindfold	clockwise	practice	Guided	1	-0.5	-0.5	25.25406	-1.29921	-1.45007	-0.29427	0.825264551540602	1.551792	-0.190316	-0.143607
Trial1	1	1	blindfold	clockwise	practice	Guided	1	-0.5	-0.5	25.27406	-1.29921	-1.45009	-0.29656	0.824696657190091	1.564755	-0.241039	-0.124812
Trial1	1	1	blindfold	clockwise	practice	Guided	1	-0.5	-0.5	25.29407	-1.29925	-1.45014	-0.29755	0.82449170922849	1.546572	-0.342442	-0.146782
Trial1	1	1	blindfold	clockwise	practice	Guided	1	-0.5	-0.5	25.31407	-1.29923	-1.45016	-0.2984	0.824263990642294	1.644993	-0.21118	-0.154231
Trial1	1	1	blindfold	clockwise	practice	Guided	1	-0.5	-0.5	25.33406	-1.29918	-1.45012	-0.29914	0.824034756649461	1.763392	-0.22805	-0.152955
Trial1	1	1	blindfold	clockwise	practice	Guided	1	-0.5	-0.5	25.35406	-1.29912	-1.45012	-0.29974	0.823830653087639	1.839281	-0.257598	-0.160931
Trial1	1	1	blindfold	clockwise	practice	Guided	1	-0.5	-0.5	25.37407	-1.29907	-1.45012	-0.30097	0.823483940163459	1.946129	-0.261767	-0.302188
Trial1	1	1	blindfold	clockwise	practice	Guided	1	-0.5	-0.5	25.39406	-1.29896	-1.45013	-0.30139	0.823275755505885	2.269085	-0.189676	-0.124391
Trial1	1	1	blindfold	clockwise	practice	Guided	1	-0.5	-0.5	25.41406	-1.29888	-1.4501	-0.30157	0.823154717958186	2.40179	-0.181173	-0.031757
Trial1	1	1	blindfold	clockwise	practice	Guided	1	-0.5	-0.5	25.43407	-1.29882	-1.4501	-0.30158	0.82309399440833	2.52657	-0.295368	-0.087605
Trial1	1	1	blindfold	clockwise	practice	Guided	1	-0.5	-0.5	25.45407	-1.29876	-1.4501	-0.30159	0.823033509457535	2.738397	-0.299515	-0.140003
Trial1	1	1	blindfold	clockwise	practice	Guided	1	-0.5	-0.5	25.47406	-1.29868	-1.45011	-0.3016	0.822953465191703	2.858365	-0.358679	-0.109076
Trial1	1	1	blindfold	clockwise	practice	Guided	1	-0.5	-0.5	25.49406	-1.29856	-1.45012	-0.3016	0.822836962692866	3.07869	-0.316154	-0.120274
Trial1	1	1	blindfold	clockwise	practice	Guided	1	-0.5	-0.5	25.51407	-1.29852	-1.45013	-0.30162	0.822793268486663	3.050434	-0.345687	-0.213161
Trial1	1	1	blindfold	clockwise	practice	Guided	1	-0.5	-0.5	25.53406	-1.2985	-1.45013	-0.30163	0.822771540712209	3.095534	-0.349818	-0.346931
Trial1	1	1	blindfold	clockwise	practice	Guided	1	-0.5	-0.5	25.55406	-1.29848	-1.45013	-0.30165	0.82274728311712	3.138136	-0.218557	-0.338649
Trial1	1	1	blindfold	clockwise	practice	Guided	1	-0.5	-0.5	25.57407	-1.29847	-1.45013	-0.30165	0.822737564894763	3.07279	-0.17196	-0.170852
Trial1	1	1	blindfold	clockwise	practice	Guided	1	-0.5	-0.5	25.59407	-1.29847	-1.45012	-0.30165	0.822737564894763	3.046786	-0.159175	-0.032612
Trial1	1	1	blindfold	clockwise	practice	Guided	1	-0.5	-0.5	25.61406	-1.29847	-1.45012	-0.30165	0.822737564894763	3.035639	-0.260681	-0.06462
Trial1	1	1	blindfold	clockwise	practice	Guided	1	-0.5	-0.5	25.63406	-1.29847	-1.45012	-0.30166	0.822735150824174	3.134624	-0.340994	-0.188078
Trial1	1	1	blindfold	clockwise	practice	Guided	1	-0.5	-0.5	25.65407	-1.29846	-1.45013	-0.30167	0.822723018596075	3.274681	-0.340899	-0.161318
Trial1	1	1	blindfold	clockwise	practice	Guided	1	-0.5	-0.5	25.67406	-1.2984	-1.45013	-0.30166	0.822667238959241	3.478136	-0.277331	0.05401
Trial1	1	1	blindfold	clockwise	practice	Guided	1	-0.5	-0.5	25.69406	-1.29829	-1.45013	-0.30166	0.822560454903729	3.488894	-0.391416	-0.0039301
Trial1	1	1	blindfold	clockwise	practice	Guided	1	-0.5	-0.5	25.71407	-1.29828	-1.45014	-0.30166	0.822550736787309	3.469377	-0.543709	-0.098508
Trial1	1	1	blindfold	clockwise	practice	Guided	1	-0.5	-0.5	25.73407	-1.29828	-1.45015	-0.30166	0.822550736787309	3.425565	-0.497151	-0.046557
Trial1	1	1	blindfold	clockwise	practice	Guided	1	-0.5	-0.5	25.75406	-1.29828	-1.45016	-0.30165	0.822553151399125	3.395714	-0.382789	0.161157
Trial1	1	1	blindfold	clockwise	practice	Guided	1	-0.5	-0.5	25.77406	-1.29829	-1.45016	-0.30153	0.822591810298488	3.329802	-0.28537	0.436348
Trial1	1	1	blindfold	clockwise	practice	Guided	1	-0.5	-0.5	25.79407	-1.29832	-1.45016	-0.30151	0.822625788479078	3.278312	-0.340212	0.296875
Trial1	1	1	blindfold	clockwise	practice	Guided	1	-0.5	-0.5	25.81407	-1.29834	-1.45016	-0.30151	0.822645108233674	3.261457	-0.297807	0.193141
Trial1	1	1	blindfold	clockwise	practice	Guided	1	-0.5	-0.5	25.83406	-1.29834	-1.45015	-0.30149	0.822649933478236	3.298522	-0.124248	0.262687
Trial1	1	1	blindfold	clockwise	practice	Guided	1	-0.5	-0.5	25.85406	-1.29834	-1.45014	-0.30146	0.822657175799697	3.43814	-0.077673	0.366827
Trial1	1	1	blindfold	clockwise	practice	Guided	1	-0.5	-0.5	25.87407	-1.29832	-1.45013	-0.30132	0.822671658658378	3.467337	-0.136895	0.442284
Trial1	1	1	blindfold	clockwise	practice	Guided	1	-0.5	-0.5	25.89406	-1.29828	-1.45012	-0.30131	0.822635201339023	3.468146	-0.377981	0.292022
Trial1	1	1	blindfold	clockwise	practice	Guided	1	-0.5	-0.5	25.91406	-1.29828	-1.45013	-0.3013	0.822637612764829	3.42599	-0.403264	0.197796
Trial1	1	1	blindfold	clockwise	practice	Guided	1	-0.5	-0.5	25.93407	-1.29828	-1.45013	-0.30128	0.822642450357008	3.411374	-0.301604	0.325176
Trial1	1	1	blindfold	clockwise	practice	Guided	1	-0.5	-0.5	25.95407	-1.29829	-1.45013	-0.30127	0.82265457913029	3.301338	-0.348068	0.38647
Trial1	1	1	blindfold	clockwise	practice	Guided	1	-0.5	-0.5	25.97406	-1.29831	-1.45013	-0.30124	0.822681263295621	3.258951	-0.364905	0.335176
Trial1	1	1	blindfold	clockwise	practice	Guided	1	-0.5	-0.5	25.99406	-1.29838	-1.45014	-0.30122	0.822753997545043	3.031939	-0.381618	0.291923
Trial1	1	1	blindfold	clockwise	practice	Guided	1	-0.5	-0.5	26.01407	-1.29844	-1.45015	-0.30121	0.822814595569879	2.892706	-0.339196	0.277762
Trial1	1	1	blindfold	clockwise	practice	Guided	1	-0.5	-0.5	26.03406	-1.2985	-1.45015	-0.30118	0.82288014792903	2.747808	-0.326407	0.346227
Trial1	1	1	blindfold	clockwise	practice	Guided	1	-0.5	-0.5	26.05406	-1.29856	-1.45015	-0.30112	0.82295282978737	2.701571	-0.343242	0.364298
Trial1	1	1	blindfold	clockwise	practice	Guided	1	-0.5	-0.5	26.07407	-1.2986	-1.45016	-0.30106	0.82300608069626	2.689463	-0.419316	0.34962
Trial1	1	1	blindfold	clockwise	practice	Guided	1	-0.5	-0.5	26.09407	-1.29863	-1.45018	-0.30105	0.823037651105726	2.791517	-0.529115	0.315675
Trial1	1	1	blindfold	clockwise	practice	Guided	1	-0.5	-0.5	26.11406	-1.29862	-1.45019	-0.30104	0.823030355120847	2.791748	-0.575657	0.262694
Trial1	1	1	blindfold	clockwise	practice	Guided	1	-0.5	-0.5	26.13406	-1.29862	-1.4502	-0.30103	0.823032768664219	2.838727	-0.546034	0.280156
Trial1	1	1	blindfold	clockwise	practice	Guided	1	-0.5	-0.5	26.15407	-1.29861	-1.4502	-0.30101	0.823027894007008	2.818406	-0.512176	0.335811
Trial1	1	1	blindfold	clockwise	practice	Guided	1	-0.5	-0.5	26.17406	-1.29861	-1.45021	-0.30099	0.82303272195031	2.806918	-0.516344	0.369077
Trial1	1	1	blindfold	clockwise	practice	Guided	1	-0.5	-0.5	26.19406	-1.2986	-1.45021	-0.30098	0.823025426895314	2.94553	-0.351094	0.335285
Trial1	1	1	blindfold	clockwise	practice	Guided	1	-0.5	-0.5	26.21407	-1.29858	-1.45021	-0.30095	0.823013367563896	3.010789	-0.317146	0.34326
Trial1	1	1	blindfold	clockwise	practice	Guided	1	-0.5	-0.5	26.23407	-1.29855	-1.4502	-0.30094	0.8229867491336	3.078708	-0.33822	0.342109
Trial1	1	1	blindfold	clockwise	practice	Guided	1	-0.5	-0.5	26.25406	-1.29852	-1.4502	-0.30092	0.822962329216098	3.082445	-0.393134	0.294165
Trial1	1	1	blindfold	clockwise	practice	Guided	1	-0.5	-0.5	26.27406	-1.29851	-1.4502	-0.30071	0.823003436149257	2.918304	-0.426871	0.3795
Trial1	1	1	blindfold	clockwise	practice	Guided	1	-0.5	-0.5	26.29407	-1.2986	-1.45019	-0.30038	0.823170724314902	2.555044	-0.35895	0.57883
Trial1	1	1	blindfold	clockwise	practice	Guided	1	-0.5	-0.5	26.31407	-1.29872	-1.45019	-0.29985	0.823415738940933	2.282747	-0.38001	0.515821
Trial1	1	1	blindfold	clockwise	practice	Guided	1	-0.5	-0.5	26.33406	-1.29884	-1.45019	-0.29918	0.823695387245752	2.177434	-0.350284	0.532319
Trial1	1	1	blindfold	clockwise	practice	Guided	1	-0.5	-0.5	26.35406	-1.29892	-1.45017	-0.2984	0.823963463399379	2.08854	-0.333265	0.387584
Trial1	1	1	blindfold	clockwise	practice	Guided	1	-0.5	-0.5	26.37407	-1.29898	-1.45019	-0.2969	0.824389862222681	1.935505	-0.438939	0.350499
Trial1	1	1	blindfold	clockwise	practice	Guided	1	-0.5	-0.5	26.39406	-1.29905	-1.45022	-0.29614	0.824645236277435	1.827536	-0.510644	0.355536
Trial1	1	1	blindfold	clockwise	practice	Guided	1	-0.5	-0.5	26.41406	-1.29906	-1.45024	-0.29534	0.824853064421415	1.895245	-0.536027	0.397257
Trial1	1	1	blindfold	clockwise	practice	Guided	1	-0.5	-0.5	26.43407	-1.29905	-1.45025	-0.2946	0.825027282007412	1.981779	-0.514803	0.332172
Trial1	1	1	blindfold	clockwise	practice	Guided	1	-0.5	-0.5	26.45407	-1.29902	-1.45027	-0.29399	0.825150384440616	2.052798	-0.692539	0.235963
Trial1	1	1	blindfold	clockwise	practice	Guided	1	-0.5	-0.5	26.47406	-1.29898	-1.45032	-0.2935	0.825234078344143	2.104355	-0.696771	0.199542
Trial1	1	1	blindfold	clockwise	practice	Guided	1	-0.5	-0.5	26.49406	-1.29894	-1.45034	-0.2935	0.825195413792356	2.221817	-0.747552	0.042292
Trial1	1	1	blindfold	clockwise	practice	Guided	1	-0.5	-0.5	26.51407	-1.29893	-1.45034	-0.2935	0.825185718819244	2.234976	-0.658685	0.017994
Trial1	1	1	blindfold	clockwise	practice	Guided	1	-0.5	-0.5	26.53406	-1.29893	-1.45034	-0.29349	0.825188224741515	2.294261	-0.565585	0.172938
Trial1	1	1	blindfold	clockwise	practice	Guided	1	-0.5	-0.5	26.55406	-1.29892	-1.45033	-0.29343	0.82519354552652	2.296476	-0.476701	0.425516
Trial1	1	1	blindfold	clockwise	practice	Guided	1	-0.5	-0.5	26.57407	-1.2989	-1.4503	-0.2928	0.825331974903711	2.217495	-0.353862	0.549058
Trial1	1	1	blindfold	clockwise	practice	Guided	1	-0.5	-0.5	26.59407	-1.29894	-1.45023	-0.29204	0.825561983794351	1.943366	-0.400179	0.695775
Trial1	1	1	blindfold	clockwise	practice	Guided	1	-0.5	-0.5	26.61406	-1.29901	-1.45022	-0.29049	0.826021477276454	1.784891	-0.349287	1.050142
Trial1	1	1	blindfold	clockwise	practice	Guided	1	-0.5	-0.5	26.63406	-1.29909	-1.45019	-0.28804	0.826723483691919	1.630429	-0.357645	1.489413
Trial1	1	1	blindfold	clockwise	practice	Guided	1	-0.5	-0.5	26.65407	-1.29917	-1.45019	-0.28421	0.827791061854533	1.558436	-0.480261	1.821562
Trial1	1	1	blindfold	clockwise	practice	Guided	1	-0.5	-0.5	26.67406	-1.29923	-1.45022	-0.27167	0.83120584479683	1.472427	-0.480167	2.019345
Trial1	1	1	blindfold	clockwise	practice	Guided	1	-0.5	-0.5	26.69406	-1.29934	-1.45028	-0.26384	0.833496251617423	1.370662	-0.56894	1.786934
Trial1	1	1	blindfold	clockwise	practice	Guided	1	-0.5	-0.5	26.71407	-1.29933	-1.45028	-0.25425	0.836254452963512	1.410995	-0.391129	1.825497
Trial1	1	1	blindfold	clockwise	practice	Guided	1	-0.5	-0.5	26.73407	-1.29931	-1.45024	-0.24372	0.839390175908588	1.430643	-0.606866	1.829702
Trial1	1	1	blindfold	clockwise	practice	Guided	1	-0.5	-0.5	26.75406	-1.29928	-1.45029	-0.23207	0.842991630493465	1.462687	-0.738051	1.80551
Trial1	1	1	blindfold	clockwise	practice	Guided	1	-0.5	-0.5	26.77406	-1.29925	-1.45034	-0.20652	0.851428851261334	1.521605	-0.611097	1.561089
Trial1	1	1	blindfold	clockwise	practice	Guided	1	-0.5	-0.5	26.79407	-1.29917	-1.45039	-0.19416	0.855693177053911	1.813878	-0.729588	0.280149
Trial1	1	1	blindfold	clockwise	practice	Guided	1	-0.5	-0.5	26.81407	-1.29912	-1.45035	-0.18174	0.860164118655451	1.855635	-0.704197	-0.134887
Trial1	1	1	blindfold	clockwise	practice	Guided	1	-0.5	-0.5	26.83406	-1.29907	-1.45037	-0.17078	0.864233002219861	1.874843	-0.85231	-0.210588
Trial1	1	1	blindfold	clockwise	practice	Guided	1	-0.5	-0.5	26.85406	-1.29904	-1.45037	-0.16073	0.868083623857803	2.001711	-0.657647	-0.06209
Trial1	1	1	blindfold	clockwise	practice	Guided	1	-0.5	-0.5	26.87407	-1.29903	-1.45034	-0.14089	0.876018856026961	1.900471	-0.767674	0.211801
Trial1	1	1	blindfold	clockwise	practice	Guided	1	-0.5	-0.5	26.89406	-1.29915	-1.45034	-0.13174	0.879918252697997	1.564515	-0.776138	0.062579
Trial1	1	1	blindfold	clockwise	practice	Guided	1	-0.5	-0.5	26.91406	-1.29921	-1.45036	-0.12296	0.883683147275946	1.488714	-0.80576	-0.166634
Trial1	1	1	blindfold	clockwise	practice	Guided	1	-0.5	-0.5	26.93407	-1.29928	-1.45038	-0.11511	0.887123846809642	1.284876	-0.746515	-0.269749
Trial1	1	1	blindfold	clockwise	practice	Guided	1	-0.5	-0.5	26.95407	-1.29934	-1.45036	-0.10773	0.890404516520402	1.173548	-0.496839	-0.02318
Trial1	1	1	blindfold	clockwise	practice	Guided	1	-0.5	-0.5	26.97406	-1.29942	-1.45028	-0.09350701	0.896832698192275	0.909855	-0.331709	0.105611
Trial1	1	1	blindfold	clockwise	practice	Guided	1	-0.5	-0.5	26.99406	-1.29959	-1.45015	-0.08669899	0.900089926699153	0.751455	-0.174959	0.130241
Trial1	1	1	blindfold	clockwise	practice	Guided	1	-0.5	-0.5	27.01407	-1.29964	-1.45012	-0.079587	0.903421898464511	0.690623	-0.263761	0.185938
Trial1	1	1	blindfold	clockwise	practice	Guided	1	-0.5	-0.5	27.03406	-1.29968	-1.45014	-0.073198	0.906448036324637	0.683616	-0.276358	0.152846
Trial1	1	1	blindfold	clockwise	practice	Guided	1	-0.5	-0.5	27.05406	-1.29968	-1.45015	-0.066554	0.90959525422938	0.657077	-0.208578	0.347286
Trial1	1	1	blindfold	clockwise	practice	Guided	1	-0.5	-0.5	27.07407	-1.29968	-1.45013	-0.052343	0.916452333891408	0.575757	-0.331232	0.540706
Trial1	1	1	blindfold	clockwise	practice	Guided	1	-0.5	-0.5	27.09407	-1.29967	-1.45014	-0.045466	0.919822394362935	0.676855	-0.292985	0.20506
Trial1	1	1	blindfold	clockwise	practice	Guided	1	-0.5	-0.5	27.11406	-1.29965	-1.45015	-0.038791	0.923121866404729	0.737446	-0.369075	0.084402
Trial1	1	1	blindfold	clockwise	practice	Guided	1	-0.5	-0.5	27.13406	-1.29963	-1.45014	-0.032326	0.926351440782288	0.815683	-0.233589	0.045846
Trial1	1	1	blindfold	clockwise	practice	Guided	1	-0.5	-0.5	27.15407	-1.29963	-1.45011	-0.026006	0.929558137810799	0.675827	-0.110819	0.135929
Trial1	1	1	blindfold	clockwise	practice	Guided	1	-0.5	-0.5	27.17406	-1.29965	-1.45007	-0.013071	0.936237197408452	0.651766	-0.030379	0.21394
Trial1	1	1	blindfold	clockwise	practice	Guided	1	-0.5	-0.5	27.19406	-1.29975	-1.45007	-0.006552	0.939729288139836	0.362284	-0.203799	0.4013
Trial1	1	1	blindfold	clockwise	practice	Guided	1	-0.5	-0.5	27.21407	-1.2998	-1.45009	0.00035053	0.94341431169263	0.408921	-0.131808	0.244871
Trial1	1	1	blindfold	clockwise	practice	Guided	1	-0.5	-0.5	27.23407	-1.29981	-1.45008	0.0065714	0.946736770035125	0.425547	-0.110611	0.115932
Trial1	1	1	blindfold	clockwise	practice	Guided	1	-0.5	-0.5	27.25406	-1.2998	-1.45007	0.012948	0.950155545798046	0.308939	-0.089419	0.145406
Trial1	1	1	blindfold	clockwise	practice	Guided	1	-0.5	-0.5	27.27406	-1.29983	-1.45002	0.026111	0.957350901328535	0.286484	-0.038648	0.188835
Trial1	1	1	blindfold	clockwise	practice	Guided	1	-0.5	-0.5	27.29407	-1.2999	-1.45005	0.032329	0.960840294729924	0.181218	-0.148625	0.18639
Trial1	1	1	blindfold	clockwise	practice	Guided	1	-0.5	-0.5	27.31407	-1.29993	-1.45008	0.038851	0.964493939100201	0.143499	-0.182435	0.305607
Trial1	1	1	blindfold	clockwise	practice	Guided	1	-0.5	-0.5	27.33406	-1.29993	-1.45009	0.045725	0.968351141203698	0.178839	-0.250094	0.383741
Trial1	1	1	blindfold	clockwise	practice	Guided	1	-0.5	-0.5	27.35406	-1.29993	-1.45009	0.05297	0.97245255844848	0.162526	-0.140024	0.412966
Trial1	1	1	blindfold	clockwise	practice	Guided	1	-0.5	-0.5	27.37407	-1.29992	-1.45008	0.066846	0.980401108045987	0.116424	-0.237305	0.410018
Trial1	1	1	blindfold	clockwise	practice	Guided	1	-0.5	-0.5	27.39406	-1.29994	-1.45011	0.074062	0.984607208515569	0.107417	-0.080611	0.34727
Trial1	1	1	blindfold	clockwise	practice	Guided	1	-0.5	-0.5	27.41406	-1.29995	-1.45008	0.081782	0.989136139172369	0.133977	-0.042488	0.281138
Trial1	1	1	blindfold	clockwise	practice	Guided	1	-0.5	-0.5	27.43407	-1.29994	-1.45006	0.088906	0.993335015173937	0.150328	-0.063621	0.251639
Trial1	1	1	blindfold	clockwise	practice	Guided	1	-0.5	-0.5	27.45407	-1.29993	-1.45003	0.096389	0.997781535253152	0.200638	-0.101693	0.335059
Trial1	1	1	blindfold	clockwise	practice	Guided	1	-0.5	-0.5	27.47406	-1.29992	-1.45003	0.11234	1.00738881599978	0.095659	-0.07205	0.367331
Trial1	1	1	blindfold	clockwise	practice	Guided	1	-0.5	-0.5	27.49406	-1.29994	-1.45006	0.12007	1.01212201721871	0.196661	-0.050828	0.356996
Trial1	1	1	blindfold	clockwise	practice	Guided	1	-0.5	-0.5	27.51407	-1.29994	-1.45008	0.12816	1.01709840418707	0.080312	-0.152348	0.374618
Trial1	1	1	blindfold	clockwise	practice	Guided	1	-0.5	-0.5	27.53406	-1.29994	-1.45008	0.13653	1.0222889099766	0.159014	-0.12268	0.227414
Trial1	1	1	blindfold	clockwise	practice	Guided	1	-0.5	-0.5	27.55406	-1.29993	-1.45008	0.14493	1.02753241769151	0.215517	-0.18188	0.214755
Trial1	1	1	blindfold	clockwise	practice	Guided	1	-0.5	-0.5	27.57407	-1.29991	-1.45008	0.1614	1.03793347277185	0.14757	-0.0972	0.350163
Trial1	1	1	blindfold	clockwise	practice	Guided	1	-0.5	-0.5	27.59407	-1.29994	-1.45007	0.16969	1.04325878468011	0.088249	-0.122512	0.277139
Trial1	1	1	blindfold	clockwise	practice	Guided	1	-0.5	-0.5	27.61406	-1.29994	-1.45006	0.17828	1.0487935695211	0.156424	-0.147878	0.267343
Trial1	1	1	blindfold	clockwise	practice	Guided	1	-0.5	-0.5	27.63406	-1.29994	-1.45005	0.18658	1.0541803723742	0.097001	-0.113993	0.19324
Trial1	1	1	blindfold	clockwise	practice	Guided	1	-0.5	-0.5	27.65407	-1.29995	-1.45007	0.19507	1.05973690655585	0.06908	-0.236669	0.109046
Trial1	1	1	blindfold	clockwise	practice	Guided	1	-0.5	-0.5	27.67406	-1.29996	-1.45009	0.21159	1.07065230916159	0.094154	-0.135055	0.241075
Trial1	1	1	blindfold	clockwise	practice	Guided	1	-0.5	-0.5	27.69406	-1.29997	-1.45008	0.21973	1.07608704563026	0.133194	-0.088425	0.150368
Trial1	1	1	blindfold	clockwise	practice	Guided	1	-0.5	-0.5	27.71407	-1.29996	-1.45005	0.22799	1.08162168585978	0.157902	-0.050312	0.0021913
Trial1	1	1	blindfold	clockwise	practice	Guided	1	-0.5	-0.5	27.73407	-1.29995	-1.45004	0.23605	1.08705548391874	0.050285	-0.173007	0.078529
Trial1	1	1	blindfold	clockwise	practice	Guided	1	-0.5	-0.5	27.75406	-1.29996	-1.45006	0.24351	1.09212781344992	0.044812	-0.168734	-0.019272
Trial1	1	1	blindfold	clockwise	practice	Guided	1	-0.5	-0.5	27.77406	-1.29998	-1.45007	0.25895	1.10271164663506	0.055398	-0.143311	0.249567
Trial1	1	1	blindfold	clockwise	practice	Guided	1	-0.5	-0.5	27.79407	-1.29993	-1.45004	0.26663	1.10797549861617	0.200898	-0.016314	0.065756
Trial1	1	1	blindfold	clockwise	practice	Guided	1	-0.5	-0.5	27.81407	-1.2999	-1.45002	0.27371	1.11286436303451	0.245178	-0.130559	-0.00036286
Trial1	1	1	blindfold	clockwise	practice	Guided	1	-0.5	-0.5	27.83406	-1.29988	-1.45003	0.28112	1.1180145422904	0.176335	-0.206708	0.118562
Trial1	1	1	blindfold	clockwise	practice	Guided	1	-0.5	-0.5	27.85406	-1.2999	-1.45007	0.28823	1.12300776627125	0.112459	-0.244734	0.098558
Trial1	1	1	blindfold	clockwise	practice	Guided	1	-0.5	-0.5	27.87407	-1.29994	-1.45011	0.30197	1.1327224140839	0.03138	-0.261591	0.263412
Trial1	1	1	blindfold	clockwise	practice	Guided	1	-0.5	-0.5	27.89406	-1.29999	-1.45011	0.30242	1.13307622996586	0.100442	-0.528082	1.26421
Trial1	1	1	blindfold	clockwise	practice	Guided	1	-0.5	-0.5	27.91406	-1.29999	-1.45011	0.30134	1.13231164965301	-0.37175	0.487555	1.554111
Trial1	1	1	blindfold	clockwise	practice	Guided	1	-0.5	-0.5	27.93407	-1.30009	-1.44994	0.30069	1.13192243779132	-0.642486	-0.138808	1.248698
Trial1	1	1	blindfold	clockwise	practice	Guided	1	-0.5	-0.5	27.95407	-1.30022	-1.45002	0.30058	1.13193656930519	-0.594776	0.204023	1.237791
Trial1	1	1	blindfold	clockwise	practice	Guided	1	-0.5	-0.5	27.97406	-1.30025	-1.44995	0.30058	1.13195780673888	-0.453824	0.339363	1.175431
Trial1	1	1	blindfold	clockwise	practice	Guided	1	-0.5	-0.5	27.99406	-1.30025	-1.45	0.30059	1.13196488889079	-0.525456	0.242058	1.161632
Trial1	1	1	blindfold	clockwise	practice	Guided	1	-0.5	-0.5	28.01407	-1.30025	-1.44999	0.30059	1.13196488889079	-0.50829	-0.088066	1.256792
Trial1	1	1	blindfold	clockwise	practice	Guided	1	-0.5	-0.5	28.03406	-1.30025	-1.45001	0.30059	1.13196488889079	-0.39492	-0.193803	1.213649
Trial1	1	1	blindfold	clockwise	practice	Guided	1	-0.5	-0.5	28.05406	-1.30023	-1.45001	0.30058	1.13194364840545	-0.236668	0.098187	1.087025
Trial1	1	1	blindfold	clockwise	practice	Guided	1	-0.5	-0.5	28.07407	-1.30019	-1.45001	0.30056	1.13190118864611	-0.187905	-0.223407	1.080191
Trial1	1	1	blindfold	clockwise	practice	Guided	1	-0.5	-0.5	28.09407	-1.30015	-1.45003	0.30055	1.13186587467667	-0.16387	-0.109104	1.04454
Trial1	1	1	blindfold	clockwise	practice	Guided	1	-0.5	-0.5	28.11406	-1.30015	-1.45003	0.30051	1.13183758742923	-0.202293	-0.024435	0.975766
Trial1	1	1	blindfold	clockwise	practice	Guided	1	-0.5	-0.5	28.13406	-1.30014	-1.45002	0.30045	1.13178807856111	-0.18627	0.144813	0.825626
Trial1	1	1	blindfold	clockwise	practice	Guided	1	-0.5	-0.5	28.15407	-1.30012	-1.45	0.30041	1.13174571831749	-0.177836	-0.037169	0.802159
Trial1	1	1	blindfold	clockwise	practice	Guided	1	-0.5	-0.5	28.17406	-1.30012	-1.45	0.30038	1.13172449373497	-0.215331	0.110936	0.737481
Trial1	1	1	blindfold	clockwise	practice	Guided	1	-0.5	-0.5	28.19406	-1.30012	-1.44999	0.30035	1.13170329062669	-0.16043	0.064337	0.61724
Trial1	1	1	blindfold	clockwise	practice	Guided	1	-0.5	-0.5	28.21407	-1.30011	-1.44998	0.30029	1.13165378462888	-0.137552	0.115091	0.517172
Trial1	1	1	blindfold	clockwise	practice	Guided	1	-0.5	-0.5	28.23407	-1.3001	-1.44998	0.30023	1.13160417437237	-0.094541	0.07275	0.425383
Trial1	1	1	blindfold	clockwise	practice	Guided	1	-0.5	-0.5	28.25406	-1.30009	-1.44997	0.30019	1.13156881164262	-0.048484	0.127739	0.307065
Trial1	1	1	blindfold	clockwise	practice	Guided	1	-0.5	-0.5	28.27406	-1.30005	-1.44996	0.30012	1.13149107065106	0.090002	0.064231	0.253819
Trial1	1	1	blindfold	clockwise	practice	Guided	1	-0.5	-0.5	28.29407	-1.29995	-1.44996	0.30009	1.13139913054892	0.073381	0.043032	0.141173
Trial1	1	1	blindfold	clockwise	practice	Guided	1	-0.5	-0.5	28.31407	-1.29983	-1.44998	0.30008	1.13130719668516	0.153981	0.0049432	0.174417
Trial1	1	1	blindfold	clockwise	practice	Guided	1	-0.5	-0.5	28.33406	-1.29965	-1.44999	0.30008	1.13118002453109	0.13378	0.098031	0.166053
Trial1	1	1	blindfold	clockwise	practice	Guided	1	-0.5	-0.5	28.35406	-1.29937	-1.44997	0.30007	1.1309749211529	0.154418	0.047228	0.09667
Trial1	1	1	blindfold	clockwise	practice	Guided	1	-0.5	-0.5	28.37407	-1.29905	-1.44997	0.30002	1.13071343645422	0.128942	0.051443	0.08522
Trial1	1	1	blindfold	clockwise	practice	Guided	1	-0.5	-0.5	28.39406	-1.29816	-1.44998	0.30002	1.13008465704874	0.092564	-0.012053	0.046107
Trial1	1	1	blindfold	clockwise	practice	Guided	1	-0.5	-0.5	28.41406	-1.29763	-1.45	0.30003	1.12971754035052	0.1251	0.00063799	0.068833
Trial1	1	1	blindfold	clockwise	practice	Guided	1	-0.5	-0.5	28.43407	-1.29708	-1.44999	0.30002	1.12932218847349	0.196345	0.081024	0.0612
Trial1	1	1	blindfold	clockwise	practice	Guided	1	-0.5	-0.5	28.45407	-1.29644	-1.44997	0.30002	1.12887062464191	0.168067	0.042921	0.037488
Trial1	1	1	blindfold	clockwise	practice	Guided	1	-0.5	-0.5	28.47406	-1.29568	-1.44997	0.3	1.12832021936027	0.207027	0.068295	-0.03168
Trial1	1	1	blindfold	clockwise	practice	Guided	1	-0.5	-0.5	28.49406	-1.29373	-1.45001	0.30003	1.12696731774739	0.200744	0.030208	0.081765
Trial1	1	1	blindfold	clockwise	practice	Guided	1	-0.5	-0.5	28.51407	-1.29256	-1.45	0.30004	1.12615067209145	0.241583	0.034429	0.081103
Trial1	1	1	blindfold	clockwise	practice	Guided	1	-0.5	-0.5	28.53406	-1.29118	-1.44998	0.30003	1.12517270526703	0.321152	0.152902	0.050155
Trial1	1	1	blindfold	clockwise	practice	Guided	1	-0.5	-0.5	28.55406	-1.28963	-1.44994	0.30002	1.12407626583752	0.364445	0.152857	0.040394
Trial1	1	1	blindfold	clockwise	practice	Guided	1	-0.5	-0.5	28.57407	-1.28784	-1.44993	0.3	1.12280534855975	0.339843	0.089345	0.033114
Trial1	1	1	blindfold	clockwise	practice	Guided	1	-0.5	-0.5	28.59407	-1.28336	-1.44995	0.30002	1.11968071867831	0.454851	0.085063	0.059049
Trial1	1	1	blindfold	clockwise	practice	Guided	1	-0.5	-0.5	28.61406	-1.28067	-1.44996	0.30004	1.11781471371657	0.528121	0.068115	0.081456
Trial1	1	1	blindfold	clockwise	practice	Guided	1	-0.5	-0.5	28.63406	-1.27761	-1.44995	0.30004	1.11567980315112	0.558415	0.144251	0.074863
Trial1	1	1	blindfold	clockwise	practice	Guided	1	-0.5	-0.5	28.65407	-1.27394	-1.44995	0.30004	1.11312500174191	0.617558	0.089213	0.074818
Trial1	1	1	blindfold	clockwise	practice	Guided	1	-0.5	-0.5	28.67406	-1.27018	-1.44996	0.30007	1.11053554541968	0.576575	0.0045631	0.157429
Trial1	1	1	blindfold	clockwise	practice	Guided	1	-0.5	-0.5	28.69406	-1.26113	-1.44998	0.30008	1.10428567313713	0.55653	0.110336	0.110934
Trial1	1	1	blindfold	clockwise	practice	Guided	1	-0.5	-0.5	28.71407	-1.25612	-1.44995	0.30007	1.10083130831207	0.652369	0.258404	0.133153
Trial1	1	1	blindfold	clockwise	practice	Guided	1	-0.5	-0.5	28.73407	-1.25072	-1.4499	0.30005	1.0971146655882	0.645025	0.228714	0.100854
Trial1	1	1	blindfold	clockwise	practice	Guided	1	-0.5	-0.5	28.75406	-1.24471	-1.44989	0.30003	1.09299630698099	0.709084	0.245586	0.0616
Trial1	1	1	blindfold	clockwise	practice	Guided	1	-0.5	-0.5	28.77406	-1.23822	-1.44989	0.30002	1.08857739680757	0.728299	0.152422	0.088205
Trial1	1	1	blindfold	clockwise	practice	Guided	1	-0.5	-0.5	28.79407	-1.22439	-1.44991	0.30002	1.07924646428708	0.61571	0.198878	0.0753
Trial1	1	1	blindfold	clockwise	practice	Guided	1	-0.5	-0.5	28.81407	-1.21691	-1.44991	0.30001	1.07423272522131	0.646792	0.203061	-0.028311
Trial1	1	1	blindfold	clockwise	practice	Guided	1	-0.5	-0.5	28.83406	-1.20881	-1.44991	0.3	1.06883653919867	0.590203	0.12684	-0.020841
Trial1	1	1	blindfold	clockwise	practice	Guided	1	-0.5	-0.5	28.85406	-1.20061	-1.44993	0.30001	1.06342391530126	0.482203	0.076025	0.028471
Trial1	1	1	blindfold	clockwise	practice	Guided	1	-0.5	-0.5	28.87407	-1.19211	-1.44994	0.30001	1.05784324483789	0.540253	0.092918	0.11136
Trial1	1	1	blindfold	clockwise	practice	Guided	1	-0.5	-0.5	28.89406	-1.174	-1.44992	0.30001	1.04608413937053	0.624698	0.194396	0.039686
Trial1	1	1	blindfold	clockwise	practice	Guided	1	-0.5	-0.5	28.91406	-1.16405	-1.44991	0.30001	1.03970109799556	0.613532	0.198571	0.008638
Trial1	1	1	blindfold	clockwise	practice	Guided	1	-0.5	-0.5	28.93407	-1.15497	-1.44991	0.30002	1.03393316102071	0.493884	0.118123	0.046701
Trial1	1	1	blindfold	clockwise	practice	Guided	1	-0.5	-0.5	28.95407	-1.14478	-1.44992	0.30004	1.02752387414052	0.524988	0.092695	0.135458
Trial1	1	1	blindfold	clockwise	practice	Guided	1	-0.5	-0.5	28.97406	-1.13466	-1.44993	0.30007	1.02122735372979	0.464865	0.18998	0.109713
Trial1	1	1	blindfold	clockwise	practice	Guided	1	-0.5	-0.5	28.99406	-1.11285	-1.44988	0.30006	1.00781003774408	0.610787	0.274482	0.095499
Trial1	1	1	blindfold	clockwise	practice	Guided	1	-0.5	-0.5	29.01407	-1.10274	-1.44987	0.30006	1.00169435313325	0.562122	0.210936	0.080247
Trial1	1	1	blindfold	clockwise	practice	Guided	1	-0.5	-0.5	29.03406	-1.09107	-1.44988	0.30006	0.994715949931623	0.588555	0.244731	0.101803
Trial1	1	1	blindfold	clockwise	practice	Guided	1	-0.5	-0.5	29.05406	-1.07941	-1.44989	0.30007	0.987840078995914	0.644259	0.198122	0.135036
Trial1	1	1	blindfold	clockwise	practice	Guided	1	-0.5	-0.5	29.07407	-1.06849	-1.4499	0.30007	0.981474858417446	0.72836	0.231925	0.103254
Trial1	1	1	blindfold	clockwise	practice	Guided	1	-0.5	-0.5	29.09407	-1.04339	-1.44989	0.3001	0.967177718292242	0.700033	0.113316	0.200939
Trial1	1	1	blindfold	clockwise	practice	Guided	1	-0.5	-0.5	29.11406	-1.03103	-1.44992	0.30013	0.960312880862622	0.609464	0.096353	0.304051
Trial1	1	1	blindfold	clockwise	practice	Guided	1	-0.5	-0.5	29.13406	-1.01762	-1.44993	0.30015	0.952979756730752	0.400505	0.172482	0.304163
Trial1	1	1	blindfold	clockwise	practice	Guided	1	-0.5	-0.5	29.15407	-1.00413	-1.44992	0.30014	0.945711964374783	0.241962	0.223212	0.307237
Trial1	1	1	blindfold	clockwise	practice	Guided	1	-0.5	-0.5	29.17406	-0.99106	-1.4499	0.30012	0.938792815226224	0.344889	0.282392	0.306702
Trial1	1	1	blindfold	clockwise	practice	Guided	1	-0.5	-0.5	29.19406	-0.96474	-1.44989	0.30015	0.925323312938477	0.601294	0.168019	0.285651
Trial1	1	1	blindfold	clockwise	practice	Guided	1	-0.5	-0.5	29.21407	-0.9505	-1.4499	0.30017	0.918271363051869	0.526587	0.138343	0.38449
Trial1	1	1	blindfold	clockwise	practice	Guided	1	-0.5	-0.5	29.23407	-0.93694	-1.44991	0.30019	0.911713011321794	0.408985	0.121366	0.362237
Trial1	1	1	blindfold	clockwise	practice	Guided	1	-0.5	-0.5	29.25406	-0.92377	-1.44992	0.30019	0.905475046943526	0.276939	0.03669	0.388633
Trial1	1	1	blindfold	clockwise	practice	Guided	1	-0.5	-0.5	29.27406	-0.91022	-1.44993	0.30017	0.89919547731136	0.275547	0.159374	0.414758
Trial1	1	1	blindfold	clockwise	practice	Guided	1	-0.5	-0.5	29.29407	-0.88272	-1.4499	0.30018	0.886996396229201	0.552984	0.078856	0.389477
Trial1	1	1	blindfold	clockwise	practice	Guided	1	-0.5	-0.5	29.31407	-0.86907	-1.4499	0.3002	0.881210942167409	0.499755	0.142285	0.373143
Trial1	1	1	blindfold	clockwise	practice	Guided	1	-0.5	-0.5	29.33406	-0.8549399	-1.44991	0.30021	0.875396140003066	0.248496	0.222637	0.428075
Trial1	1	1	blindfold	clockwise	practice	Guided	1	-0.5	-0.5	29.35406	-0.84123	-1.44991	0.30021	0.869927571297529	0.271217	0.239519	0.455538
Trial1	1	1	blindfold	clockwise	practice	Guided	1	-0.5	-0.5	29.37407	-0.82754	-1.44992	0.30019	0.86463085572763	0.386088	0.256399	0.388282
Trial1	1	1	blindfold	clockwise	practice	Guided	1	-0.5	-0.5	29.39406	-0.79968	-1.44992	0.30019	0.854465995821859	0.2404	0.14629	0.359202
Trial1	1	1	blindfold	clockwise	practice	Guided	1	-0.5	-0.5	29.41406	-0.78598	-1.44992	0.30021	0.84977679136139	0.061049	0.188562	0.498794
Trial1	1	1	blindfold	clockwise	practice	Guided	1	-0.5	-0.5	29.43407	-0.7719899	-1.44993	0.30022	0.845180807282782	0.193133	0.129277	0.4553
Trial1	1	1	blindfold	clockwise	practice	Guided	1	-0.5	-0.5	29.45407	-0.75859	-1.44993	0.30021	0.840954726939587	0.347392	0.048837	0.341706
Trial1	1	1	blindfold	clockwise	practice	Guided	1	-0.5	-0.5	29.47406	-0.7453	-1.44993	0.30017	0.836925398951594	0.333857	0.188448	0.348293
Trial1	1	1	blindfold	clockwise	practice	Guided	1	-0.5	-0.5	29.49406	-0.71849	-1.44989	0.30016	0.829453972768066	0.345521	0.281421	0.314079
Trial1	1	1	blindfold	clockwise	practice	Guided	1	-0.5	-0.5	29.51407	-0.70534	-1.44989	0.30016	0.826087473212908	0.410958	0.112092	0.338887
Trial1	1	1	blindfold	clockwise	practice	Guided	1	-0.5	-0.5	29.53406	-0.69226	-1.4499	0.30015	0.822923982553238	0.407146	0.099349	0.282382
Trial1	1	1	blindfold	clockwise	practice	Guided	1	-0.5	-0.5	29.55406	-0.67806	-1.44991	0.30014	0.819713009936054	0.212021	0.209325	0.344535
Trial1	1	1	blindfold	clockwise	practice	Guided	1	-0.5	-0.5	29.57407	-0.6658601	-1.4499	0.3001	0.817110498284713	0.245151	0.289667	0.228134
Trial1	1	1	blindfold	clockwise	practice	Guided	1	-0.5	-0.5	29.59407	-0.63952	-1.44991	0.30009	0.812163660709037	0.341275	0.162609	0.204147
Trial1	1	1	blindfold	clockwise	practice	Guided	1	-0.5	-0.5	29.61406	-0.62657	-1.44991	0.30009	0.81003947172458	0.234401	0.204883	0.174333
Trial1	1	1	blindfold	clockwise	practice	Guided	1	-0.5	-0.5	29.63406	-0.61365	-1.44992	0.3001	0.808131385283815	0.323851	0.166753	0.220008
Trial1	1	1	blindfold	clockwise	practice	Guided	1	-0.5	-0.5	29.65407	-0.60037	-1.44991	0.30012	0.806390812806878	0.380775	0.069369	0.256851
Trial1	1	1	blindfold	clockwise	practice	Guided	1	-0.5	-0.5	29.67406	-0.58751	-1.44992	0.30012	0.804891300994403	0.211597	0.204742	0.228601
Trial1	1	1	blindfold	clockwise	practice	Guided	1	-0.5	-0.5	29.69406	-0.56181	-1.44988	0.30013	0.802513869350843	0.126338	0.331561	0.237726
Trial1	1	1	blindfold	clockwise	practice	Guided	1	-0.5	-0.5	29.71407	-0.56181	-1.44988	0.30013	0.802513869350843	0.126338	0.331561	0.237726
Trial1	1	1	blindfold	clockwise	practice	Guided	1	-0.5	-0.5	29.73407	-0.54939	-1.44986	0.30018	0.801702804850865	0.182183	0.238381	0.312636
Trial1	1	1	blindfold	clockwise	practice	Guided	1	-0.5	-0.5	29.75406	-0.52609	-1.44988	0.30019	0.800615218637551	0.229209	0.170552	0.394421
Trial1	1	1	blindfold	clockwise	practice	Guided	1	-0.5	-0.5	29.77406	-0.51262	-1.44991	0.30018	0.800279499380134	0.168973	0.132416	0.339786
Trial1	1	1	blindfold	clockwise	practice	Guided	1	-0.5	-0.5	29.79407	-0.48853	-1.44989	0.30015	0.80023218341883	0.349662	0.33965	0.277861
Trial1	1	1	blindfold	clockwise	practice	Guided	1	-0.5	-0.5	29.81407	-0.47672	-1.44986	0.30016	0.800498575271382	0.455195	0.238016	0.320555
Trial1	1	1	blindfold	clockwise	practice	Guided	1	-0.5	-0.5	29.83406	-0.46447	-1.44987	0.30015	0.800938427641376	0.492238	0.314116	0.293054
Trial1	1	1	blindfold	clockwise	practice	Guided	1	-0.5	-0.5	29.85406	-0.45246	-1.44988	0.30011	0.801521104772337	0.480734	0.106702	0.214813
Trial1	1	1	blindfold	clockwise	practice	Guided	1	-0.5	-0.5	29.87407	-0.44029	-1.44992	0.30005	0.802275089025695	0.425209	0.195535	0.140011
Trial1	1	1	blindfold	clockwise	practice	Guided	1	-0.5	-0.5	29.89406	-0.41506	-1.44993	0.30003	0.80452644217271	0.588818	0.093892	0.070841
Trial1	1	1	blindfold	clockwise	practice	Guided	1	-0.5	-0.5	29.91406	-0.40227	-1.44995	0.29998	0.805927526952874	0.701977	0.115018	-0.028537
Trial1	1	1	blindfold	clockwise	practice	Guided	1	-0.5	-0.5	29.93407	-0.38833	-1.44998	0.29997	0.80772655968621	0.685431	-0.066944	-0.0088991
Trial1	1	1	blindfold	clockwise	practice	Guided	1	-0.5	-0.5	29.95407	-0.37528	-1.45002	0.29997	0.809633914327319	0.641608	0.093861	-0.063322
Trial1	1	1	blindfold	clockwise	practice	Guided	1	-0.5	-0.5	29.97406	-0.36157	-1.44996	0.30001	0.811898305170455	0.490479	-0.050054	-0.056328
Trial1	1	1	blindfold	clockwise	practice	Guided	1	-0.5	-0.5	29.99406	-0.33317	-1.45004	0.30001	0.817219825509914	0.50022	-0.092329	0.033875
Trial1	1	1	blindfold	clockwise	practice	Guided	1	-0.5	-0.5	30.01407	-0.31894	-1.45009	0.29999	0.820223583479005	0.493466	-0.439264	-0.082292
Trial1	1	1	blindfold	clockwise	practice	Guided	1	-0.5	-0.5	30.03406	-0.30419	-1.45014	0.30002	0.823634372259804	0.349481	-0.058327	0.057068
Trial1	1	1	blindfold	clockwise	practice	Guided	1	-0.5	-0.5	30.05406	-0.28982	-1.45008	0.30005	0.827197473862385	0.361552	0.013624	0.12461
Trial1	1	1	blindfold	clockwise	practice	Guided	1	-0.5	-0.5	30.07407	-0.27543	-1.45006	0.30013	0.831047355217001	0.333921	-0.18523	0.206689
Trial1	1	1	blindfold	clockwise	practice	Guided	1	-0.5	-0.5	30.09407	-0.24656	-1.44995	0.30012	0.839299616077717	0.119387	0.01363	0.217524
Trial1	1	1	blindfold	clockwise	practice	Guided	1	-0.5	-0.5	30.11406	-0.23266	-1.44997	0.30012	0.843601018326357	0.102434	0.039022	0.230884
Trial1	1	1	blindfold	clockwise	practice	Guided	1	-0.5	-0.5	30.13406	-0.21857	-1.44996	0.30013	0.848180919526971	0.07559	0.051681	0.265852
Trial1	1	1	blindfold	clockwise	practice	Guided	1	-0.5	-0.5	30.15407	-0.20506	-1.44999	0.30013	0.852758836297879	0.34113	-0.181045	0.23949
Trial1	1	1	blindfold	clockwise	practice	Guided	1	-0.5	-0.5	30.17406	-0.19124	-1.45004	0.30017	0.857674049323395	0.204732	0.144816	0.307873
Trial1	1	1	blindfold	clockwise	practice	Guided	1	-0.5	-0.5	30.19406	-0.16417	-1.44995	0.30018	0.867795946268237	0.320387	0.127834	0.359838
Trial1	1	1	blindfold	clockwise	practice	Guided	1	-0.5	-0.5	30.21407	-0.15093	-1.44993	0.30016	0.872986754841782	0.362601	0.06008	0.308912
Trial1	1	1	blindfold	clockwise	practice	Guided	1	-0.5	-0.5	30.23407	-0.13774	-1.44994	0.30014	0.878325886896589	0.182713	0.047364	0.267858
Trial1	1	1	blindfold	clockwise	practice	Guided	1	-0.5	-0.5	30.25406	-0.12461	-1.44996	0.30014	0.883822215922651	0.120204	0.144678	0.298968
Trial1	1	1	blindfold	clockwise	practice	Guided	1	-0.5	-0.5	30.27406	-0.11151	-1.44998	0.30008	0.889411315306059	0.300711	0.093885	0.228364
Trial1	1	1	blindfold	clockwise	practice	Guided	1	-0.5	-0.5	30.29407	-0.084343	-1.44999	0.30005	0.901582373088262	0.475553	-0.011923	0.101037
Trial1	1	1	blindfold	clockwise	practice	Guided	1	-0.5	-0.5	30.31407	-0.071418	-1.44998	0.30003	0.907596010672393	0.261348	-0.01193	0.079639
Trial1	1	1	blindfold	clockwise	practice	Guided	1	-0.5	-0.5	30.33406	-0.057607	-1.44999	0.30003	0.914198860901976	0.234378	0.047316	0.080526
Trial1	1	1	blindfold	clockwise	practice	Guided	1	-0.5	-0.5	30.35406	-0.044131	-1.45002	0.30005	0.920812999680704	0.381218	0.0092438	0.080146
Trial1	1	1	blindfold	clockwise	practice	Guided	1	-0.5	-0.5	30.37407	-0.030597	-1.45002	0.3001	0.927630952946119	0.572309	-0.033074	0.130074
Trial1	1	1	blindfold	clockwise	practice	Guided	1	-0.5	-0.5	30.39406	-0.0027905	-1.44995	0.30012	0.942024041656122	0.233416	0.153078	0.275754
Trial1	1	1	blindfold	clockwise	practice	Guided	1	-0.5	-0.5	30.41406	0.011032	-1.44995	0.30012	0.949392286320337	0.326212	0.102276	0.255446
Trial1	1	1	blindfold	clockwise	practice	Guided	1	-0.5	-0.5	30.43407	0.024914	-1.44998	0.3001	0.956919388207954	0.52159	-0.130472	0.189786
Trial1	1	1	blindfold	clockwise	practice	Guided	1	-0.5	-0.5	30.45407	0.039269	-1.45003	0.30008	0.964851834865182	0.405435	-0.143139	0.177689
Trial1	1	1	blindfold	clockwise	practice	Guided	1	-0.5	-0.5	30.47406	0.053256	-1.45006	0.30011	0.972763195629702	0.31133	-0.041539	0.194597
Trial1	1	1	blindfold	clockwise	practice	Guided	1	-0.5	-0.5	30.49406	0.081899	-1.4501	0.30013	0.989350534997201	0.345054	-0.104908	0.246925
Trial1	1	1	blindfold	clockwise	practice	Guided	1	-0.5	-0.5	30.51407	0.096455	-1.45008	0.30016	0.998005299729801	0.303171	-0.134497	0.314253
Trial1	1	1	blindfold	clockwise	practice	Guided	1	-0.5	-0.5	30.53406	0.11049	-1.45006	0.30017	1.00646414194205	0.217405	-0.121776	0.334284
Trial1	1	1	blindfold	clockwise	practice	Guided	1	-0.5	-0.5	30.55406	0.12441	-1.45005	0.30016	1.0149600303621	0.109751	-0.109043	0.332425
Trial1	1	1	blindfold	clockwise	practice	Guided	1	-0.5	-0.5	30.57407	0.13823	-1.45009	0.3002	1.02355146047826	0.277633	-0.20208	0.349243
Trial1	1	1	blindfold	clockwise	practice	Guided	1	-0.5	-0.5	30.59407	0.16665	-1.45012	0.30021	1.04151728811735	0.059989	-0.159626	0.423977
Trial1	1	1	blindfold	clockwise	practice	Guided	1	-0.5	-0.5	30.61406	0.17913	-1.45014	0.30021	1.04954923820386	0.166012	-0.163788	0.426345
Trial1	1	1	blindfold	clockwise	practice	Guided	1	-0.5	-0.5	30.63406	0.19223	-1.45012	0.3002	1.05806543254107	0.219899	-0.311839	0.374805
Trial1	1	1	blindfold	clockwise	practice	Guided	1	-0.5	-0.5	30.65407	0.20557	-1.45011	0.30019	1.06683319227312	0.198093	-0.176357	0.380498
Trial1	1	1	blindfold	clockwise	practice	Guided	1	-0.5	-0.5	30.67406	0.21833	-1.4501	0.30018	1.07530740618876	-0.070299	-0.112831	0.347817
Trial1	1	1	blindfold	clockwise	practice	Guided	1	-0.5	-0.5	30.69406	0.24335	-1.45006	0.30018	1.09218003768788	0.074911	-0.061983	0.326271
Trial1	1	1	blindfold	clockwise	practice	Guided	1	-0.5	-0.5	30.71407	0.25524	-1.45002	0.30017	1.10029972435736	0.158807	-0.0069707	0.353143
Trial1	1	1	blindfold	clockwise	practice	Guided	1	-0.5	-0.5	30.73407	0.26733	-1.44999	0.30017	1.1086331001594	0.096767	-0.036586	0.329504
Trial1	1	1	blindfold	clockwise	practice	Guided	1	-0.5	-0.5	30.75406	0.27893	-1.45001	0.30016	1.11668615504127	0.110823	-0.125437	0.30089
Trial1	1	1	blindfold	clockwise	practice	Guided	1	-0.5	-0.5	30.77406	0.29039	-1.45005	0.30015	1.12470276703212	0.141506	-0.171949	0.287318
Trial1	1	1	blindfold	clockwise	practice	Guided	1	-0.5	-0.5	30.79407	0.30354	-1.45006	0.30014	1.13397556169519	1.418283	-0.0068648	0.240395
Trial1	1	1	blindfold	clockwise	practice	Guided	1	-0.5	-0.5	30.81407	0.30193	-1.45006	0.3001	1.13280700103367	2.66771	-0.023779	0.125209
Trial1	1	1	blindfold	clockwise	practice	Guided	1	-0.5	-0.5	30.83406	0.30123	-1.45005	0.29996	1.13221266363443	1.852631	-0.078783	-0.221207
Trial1	1	1	blindfold	clockwise	practice	Guided	1	-0.5	-0.5	30.85406	0.30081	-1.45006	0.29966	1.13170348681195	0.434324	-0.252235	-0.283176
Trial1	1	1	blindfold	clockwise	practice	Guided	1	-0.5	-0.5	30.87407	0.30033	-1.45012	0.29862	1.13062901229028	0.292477	-0.425642	-0.298967
Trial1	1	1	blindfold	clockwise	practice	Guided	1	-0.5	-0.5	30.89406	0.30052	-1.45018	0.29774	1.13014220447945	1.932006	-0.277333	-0.633514
Trial1	1	1	blindfold	clockwise	practice	Guided	1	-0.5	-0.5	30.91406	0.30083	-1.45015	0.29647	1.12946586436589	1.449118	-0.21378	-0.772362
Trial1	1	1	blindfold	clockwise	practice	Guided	1	-0.5	-0.5	30.93407	0.30073	-1.45011	0.29475	1.12818264804618	0.486913	-0.226427	-0.608296
Trial1	1	1	blindfold	clockwise	practice	Guided	1	-0.5	-0.5	30.95407	0.30035	-1.45012	0.29284	1.12656797887664	0.157646	-0.349059	-0.448876
Trial1	1	1	blindfold	clockwise	practice	Guided	1	-0.5	-0.5	30.97406	0.30011	-1.45014	0.28903	1.12371900272339	0.405475	-0.069691	-0.162432
Trial1	1	1	blindfold	clockwise	practice	Guided	1	-0.5	-0.5	30.99406	0.30022	-1.44999	0.28742	1.12266750746753	0.356603	0.027647	0.087341
Trial1	1	1	blindfold	clockwise	practice	Guided	1	-0.5	-0.5	31.01407	0.30018	-1.44994	0.28607	1.12169248965876	0.073566	0.192644	0.215483
Trial1	1	1	blindfold	clockwise	practice	Guided	1	-0.5	-0.5	31.03406	0.3001	-1.44992	0.28512	1.12096984430259	0.132905	0.074114	0.273174
Trial1	1	1	blindfold	clockwise	practice	Guided	1	-0.5	-0.5	31.05406	0.30009	-1.44994	0.28459	1.120591567712	0.403094	0.078321	0.384188
Trial1	1	1	blindfold	clockwise	practice	Guided	1	-0.5	-0.5	31.07407	0.30019	-1.44995	0.28448	1.12058597077423	0.65675	0.082526	0.308774
Trial1	1	1	blindfold	clockwise	practice	Guided	1	-0.5	-0.5	31.09407	0.3003	-1.44998	0.28447	1.12065751306315	0.5763	0.048666	-0.027742
Trial1	1	1	blindfold	clockwise	practice	Guided	1	-0.5	-0.5	31.11406	0.3003	-1.44998	0.28443	1.12062951677813	0.648437	-0.057127	-0.129082
Trial1	1	1	blindfold	clockwise	practice	Guided	1	-0.5	-0.5	31.13406	0.30034	-1.45001	0.28435	1.1206020696229	0.849946	-0.086723	-0.147942
Trial1	1	1	blindfold	clockwise	practice	Guided	1	-0.5	-0.5	31.15407	0.3004	-1.45002	0.28426	1.12058194581162	0.899484	0.05293	-0.157916
Trial1	1	1	blindfold	clockwise	practice	Guided	1	-0.5	-0.5	31.17406	0.30046	-1.44999	0.28411	1.12051980868454	0.944859	0.09523	-0.088199
Trial1	1	1	blindfold	clockwise	practice	Guided	1	-0.5	-0.5	31.19406	0.30045	-1.44996	0.28404	1.12046371020748	0.829313	0.040161	-0.094123
Trial1	1	1	blindfold	clockwise	practice	Guided	1	-0.5	-0.5	31.21407	0.30042	-1.44996	0.28399	1.1204072776322	0.76578	0.073998	-0.072159
Trial1	1	1	blindfold	clockwise	practice	Guided	1	-0.5	-0.5	31.23407	0.30038	-1.44997	0.28397	1.1203647125699	0.590711	0.040125	-0.047641
Trial1	1	1	blindfold	clockwise	practice	Guided	1	-0.5	-0.5	31.25406	0.30032	-1.44996	0.28393	1.12029386865307	0.463995	0.099348	-0.092805
Trial1	1	1	blindfold	clockwise	practice	Guided	1	-0.5	-0.5	31.27406	0.30025	-1.44996	0.28342	1.11988702264772	0.336494	0.082395	-0.216478
Trial1	1	1	blindfold	clockwise	practice	Guided	1	-0.5	-0.5	31.29407	0.3001	-1.45001	0.28285	1.11938113535305	0.097512	-0.010701	-0.271291
Trial1	1	1	blindfold	clockwise	practice	Guided	1	-0.5	-0.5	31.31407	0.30005	-1.45001	0.28202	1.1187650867464	0.035	0.0019892	-0.332946
Trial1	1	1	blindfold	clockwise	practice	Guided	1	-0.5	-0.5	31.33406	0.30003	-1.44999	0.28092	1.11798212617577	0.103388	-0.010706	-0.362923
Trial1	1	1	blindfold	clockwise	practice	Guided	1	-0.5	-0.5	31.35406	0.30005	-1.45	0.2795	1.11700505672306	0.155072	-0.06148	-0.414786
Trial1	1	1	blindfold	clockwise	practice	Guided	1	-0.5	-0.5	31.37407	0.30009	-1.45003	0.27521	1.1140442171423	0.236847	-0.163015	-0.616549
Trial1	1	1	blindfold	clockwise	practice	Guided	1	-0.5	-0.5	31.39406	0.30016	-1.45012	0.27211	1.11193967477406	0.349748	-0.323692	-0.905067
Trial1	1	1	blindfold	clockwise	practice	Guided	1	-0.5	-0.5	31.41406	0.30018	-1.45016	0.26852	1.10946428520036	0.334194	-0.344752	-1.029985
Trial1	1	1	blindfold	clockwise	practice	Guided	1	-0.5	-0.5	31.43407	0.30018	-1.45017	0.26392	1.10628287241	0.36387	-0.17117	-1.009494
Trial1	1	1	blindfold	clockwise	practice	Guided	1	-0.5	-0.5	31.45407	0.30021	-1.45011	0.25858	1.10262398751064	0.562899	-0.188054	-1.154752
Trial1	1	1	blindfold	clockwise	practice	Guided	1	-0.5	-0.5	31.47406	0.30027	-1.45009	0.24502	1.0933832184185	0.5976	-0.11183	-1.052031
Trial1	1	1	blindfold	clockwise	practice	Guided	1	-0.5	-0.5	31.49406	0.30027	-1.44999	0.23743	1.08822565347968	0.333941	-0.02718	-1.12887
Trial1	1	1	blindfold	clockwise	practice	Guided	1	-0.5	-0.5	31.51407	0.3002	-1.44998	0.22881	1.08235118000771	0.209889	0.116679	-1.059621
Trial1	1	1	blindfold	clockwise	practice	Guided	1	-0.5	-0.5	31.53406	0.30012	-1.44996	0.21922	1.07585752446716	0.090522	0.015094	-0.994317
Trial1	1	1	blindfold	clockwise	practice	Guided	1	-0.5	-0.5	31.55406	0.30006	-1.44995	0.2093	1.06920647913397	0.11394	0.205487	-0.845915
Trial1	1	1	blindfold	clockwise	practice	Guided	1	-0.5	-0.5	31.57407	0.30005	-1.4499	0.18779	1.05505219195697	0.088816	0.095392	-0.792544
Trial1	1	1	blindfold	clockwise	practice	Guided	1	-0.5	-0.5	31.59407	0.30002	-1.4499	0.17666	1.04780760284349	0.02256	0.294177	-0.720257
Trial1	1	1	blindfold	clockwise	practice	Guided	1	-0.5	-0.5	31.61406	0.30001	-1.44989	0.1652	1.04043597910713	-0.047036	0.082544	-0.580836
Trial1	1	1	blindfold	clockwise	practice	Guided	1	-0.5	-0.5	31.63406	0.3	-1.44992	0.15301	1.03267712547988	0.055833	0.256002	-0.676497
Trial1	1	1	blindfold	clockwise	practice	Guided	1	-0.5	-0.5	31.65407	0.30001	-1.44992	0.14048	1.02480760122067	0.075037	0.0062881	-0.704957
Trial1	1	1	blindfold	clockwise	practice	Guided	1	-0.5	-0.5	31.67406	0.30003	-1.44997	0.11582	1.00959510151825	0.120163	0.124768	-0.542851
Trial1	1	1	blindfold	clockwise	practice	Guided	1	-0.5	-0.5	31.69406	0.30008	-1.45	0.10254	1.00158996685331	0.259441	-0.02759	-0.569384
Trial1	1	1	blindfold	clockwise	practice	Guided	1	-0.5	-0.5	31.71407	0.30013	-1.45001	0.088912	0.993491505017968	0.349075	0.040098	-0.758316
Trial1	1	1	blindfold	clockwise	practice	Guided	1	-0.5	-0.5	31.73407	0.30016	-1.45002	0.075348	0.985536065990433	0.298742	-0.171454	-0.647349
Trial1	1	1	blindfold	clockwise	practice	Guided	1	-0.5	-0.5	31.75406	0.30016	-1.45004	0.060971	0.977212605881034	0.268113	0.052843	-0.838164
Trial1	1	1	blindfold	clockwise	practice	Guided	1	-0.5	-0.5	31.77406	0.30013	-1.45006	0.031901	0.960794829417718	0.211037	-0.264492	-0.769573
Trial1	1	1	blindfold	clockwise	practice	Guided	1	-0.5	-0.5	31.79407	0.30012	-1.4501	0.016835	0.952528438271389	0.368803	-0.213597	-0.812187
Trial1	1	1	blindfold	clockwise	practice	Guided	1	-0.5	-0.5	31.81407	0.30016	-1.45013	0.0015212	0.944340788574087	0.417814	-0.336234	-0.637362
Trial1	1	1	blindfold	clockwise	practice	Guided	1	-0.5	-0.5	31.83406	0.30019	-1.45013	-0.014998	0.935698123731578	0.300925	-0.061114	-0.704765
Trial1	1	1	blindfold	clockwise	practice	Guided	1	-0.5	-0.5	31.85406	0.30018	-1.45009	-0.03034	0.927830010347746	0.273787	-0.217641	-0.615179
Trial1	1	1	blindfold	clockwise	practice	Guided	1	-0.5	-0.5	31.87407	0.30013	-1.45006	-0.063209	0.91158894926831	0.215043	-0.056815	-0.601302
Trial1	1	1	blindfold	clockwise	practice	Guided	1	-0.5	-0.5	31.89406	0.30011	-1.45004	-0.07970601	0.903782647195745	0.315658	-0.069463	-0.478645
Trial1	1	1	blindfold	clockwise	practice	Guided	1	-0.5	-0.5	31.91406	0.30015	-1.45003	-0.09688699	0.895957634532466	0.326347	0.019404	-0.608502
Trial1	1	1	blindfold	clockwise	practice	Guided	1	-0.5	-0.5	31.93407	0.30016	-1.45003	-0.11373	0.888515911472354	0.335889	-0.111751	-0.624856
Trial1	1	1	blindfold	clockwise	practice	Guided	1	-0.5	-0.5	31.95407	0.30016	-1.45004	-0.13077	0.8812416271124	0.237736	-0.056719	-0.625469
Trial1	1	1	blindfold	clockwise	practice	Guided	1	-0.5	-0.5	31.97406	0.30015	-1.45002	-0.16605	0.867042442534074	0.354269	0.0067598	-0.460019
Trial1	1	1	blindfold	clockwise	practice	Guided	1	-0.5	-0.5	31.99406	0.30018	-1.45004	-0.18423	0.860231774853489	0.442441	-0.111681	-0.6049
Trial1	1	1	blindfold	clockwise	practice	Guided	1	-0.5	-0.5	32.01407	0.30019	-1.45007	-0.20155	0.854035389289234	0.458248	-0.115862	-0.665805
Trial1	1	1	blindfold	clockwise	practice	Guided	1	-0.5	-0.5	32.03406	0.30018	-1.45008	-0.22022	0.847682052470068	0.23564	-0.111591	-1.062968
Trial1	1	1	blindfold	clockwise	practice	Guided	1	-0.5	-0.5	32.05406	0.30016	-1.45007	-0.23911	0.841617256607455	0.245161	0.032324	-0.709315
Trial1	1	1	blindfold	clockwise	practice	Guided	1	-0.5	-0.5	32.07407	0.30014	-1.45001	-0.27569	0.830986785493257	0.234243	0.222739	-0.205253
Trial1	1	1	blindfold	clockwise	practice	Guided	1	-0.5	-0.5	32.09407	0.30015	-1.44986	-0.29362	0.826336913376305	0.220776	0.345312	-0.395047
Trial1	1	1	blindfold	clockwise	practice	Guided	1	-0.5	-0.5	32.11406	0.30014	-1.44983	-0.31183	0.82196836947158	0.344716	0.400231	-0.380745
Trial1	1	1	blindfold	clockwise	practice	Guided	1	-0.5	-0.5	32.13406	0.30011	-1.44982	-0.32931	0.818114361132243	0.259128	0.3282	-0.174546
Trial1	1	1	blindfold	clockwise	practice	Guided	1	-0.5	-0.5	32.15407	0.30007	-1.44983	-0.34663	0.8146375569676	0.11368	0.353511	-0.303314
Trial1	1	1	blindfold	clockwise	practice	Guided	1	-0.5	-0.5	32.17406	0.30006	-1.44985	-0.38209	0.808701913302979	0.15936	0.268798	-0.044643
Trial1	1	1	blindfold	clockwise	practice	Guided	1	-0.5	-0.5	32.19406	0.30009	-1.44987	-0.39907	0.806430929630833	0.242587	0.239024	-0.112189
Trial1	1	1	blindfold	clockwise	practice	Guided	1	-0.5	-0.5	32.21407	0.30013	-1.44986	-0.41423	0.804713941175655	0.262906	0.391278	0.023291
Trial1	1	1	blindfold	clockwise	practice	Guided	1	-0.5	-0.5	32.23407	0.30014	-1.44983	-0.43013	0.803184831153198	0.291886	0.298086	-0.122517
Trial1	1	1	blindfold	clockwise	practice	Guided	1	-0.5	-0.5	32.25406	0.30016	-1.44985	-0.44584	0.801990845544531	0.319303	0.36149	-0.331446
Trial1	1	1	blindfold	clockwise	practice	Guided	1	-0.5	-0.5	32.27406	0.30016	-1.44985	-0.47732	0.800481351381136	0.313937	0.361401	-0.171984
Trial1	1	1	blindfold	clockwise	practice	Guided	1	-0.5	-0.5	32.29407	0.30013	-1.44985	-0.4926	0.800164228138797	0.145398	0.420475	-0.161881
Trial1	1	1	blindfold	clockwise	practice	Guided	1	-0.5	-0.5	32.31407	0.30011	-1.44981	-0.50809	0.800150910880168	0.163692	0.416169	-0.153454
Trial1	1	1	blindfold	clockwise	practice	Guided	1	-0.5	-0.5	32.33406	0.30008	-1.44979	-0.52292	0.800408230554119	0.177739	0.416066	-0.169589
Trial1	1	1	blindfold	clockwise	practice	Guided	1	-0.5	-0.5	32.35406	0.30008	-1.44983	-0.5375	0.800958338713759	0.162449	0.322887	-0.031525
Trial1	1	1	blindfold	clockwise	practice	Guided	1	-0.5	-0.5	32.37407	0.30009	-1.44985	-0.56639	0.802839723352666	0.162772	0.20008	-0.039899
Trial1	1	1	blindfold	clockwise	practice	Guided	1	-0.5	-0.5	32.39406	0.3001	-1.44993	-0.5804	0.804129446261581	0.205715	0.106908	-0.105171
Trial1	1	1	blindfold	clockwise	practice	Guided	1	-0.5	-0.5	32.41406	0.3001	-1.44993	-0.59477	0.805693095134607	0.232111	0.318446	-0.394025
Trial1	1	1	blindfold	clockwise	practice	Guided	1	-0.5	-0.5	32.43407	0.30012	-1.4499	-0.60865	0.807463202813648	0.231211	0.077178	-0.209725
Trial1	1	1	blindfold	clockwise	practice	Guided	1	-0.5	-0.5	32.45407	0.30013	-1.44991	-0.62251	0.809454591904962	0.260832	0.246396	-0.442041
Trial1	1	1	blindfold	clockwise	practice	Guided	1	-0.5	-0.5	32.47406	0.30014	-1.44991	-0.65099	0.814261653086834	0.205577	0.038998	-0.306722
Trial1	1	1	blindfold	clockwise	practice	Guided	1	-0.5	-0.5	32.49406	0.30011	-1.45001	-0.66553	0.817053365168128	0.233122	0.047451	-0.725909
Trial1	1	1	blindfold	clockwise	practice	Guided	1	-0.5	-0.5	32.51407	0.3001	-1.44997	-0.68042	0.820189855560688	0.225243	0.106655	-0.751505
Trial1	1	1	blindfold	clockwise	practice	Guided	1	-0.5	-0.5	32.53406	0.30011	-1.44995	-0.69594	0.823752707010809	0.250605	0.263204	-0.624262
Trial1	1	1	blindfold	clockwise	practice	Guided	1	-0.5	-0.5	32.55406	0.30013	-1.4499	-0.71102	0.827488652319589	0.382808	0.123484	-0.395499
Trial1	1	1	blindfold	clockwise	practice	Guided	1	-0.5	-0.5	32.57407	0.30015	-1.44991	-0.74225	0.836017380662101	0.294594	0.072668	-0.618012
Trial1	1	1	blindfold	clockwise	practice	Guided	1	-0.5	-0.5	32.59407	0.30013	-1.45001	-0.75806	0.840715757459165	0.265986	-0.09661	-0.614855
Trial1	1	1	blindfold	clockwise	practice	Guided	1	-0.5	-0.5	32.61406	0.30012	-1.45003	-0.7740999	0.84576757358137	0.142314	0.0049668	-0.607991
Trial1	1	1	blindfold	clockwise	practice	Guided	1	-0.5	-0.5	32.63406	0.30011	-1.45	-0.79068	0.851276035773141	0.235749	0.182691	-0.507138
Trial1	1	1	blindfold	clockwise	practice	Guided	1	-0.5	-0.5	32.65407	0.30012	-1.44992	-0.80676	0.856909375128459	0.291387	0.241867	-0.45838
Trial1	1	1	blindfold	clockwise	practice	Guided	1	-0.5	-0.5	32.67406	0.30014	-1.44988	-0.83959	0.869221141736925	0.287182	0.258727	-0.46692
Trial1	1	1	blindfold	clockwise	practice	Guided	1	-0.5	-0.5	32.69406	0.30017	-1.44982	-0.85581	0.875712728266604	0.279794	0.406648	-0.610144
Trial1	1	1	blindfold	clockwise	practice	Guided	1	-0.5	-0.5	32.71407	0.30015	-1.44982	-0.87248	0.882599183076433	0.155489	0.237298	-0.417902
Trial1	1	1	blindfold	clockwise	practice	Guided	1	-0.5	-0.5	32.73407	0.30011	-1.44986	-0.88864	0.889503834106238	0.163451	0.275318	-0.295561
Trial1	1	1	blindfold	clockwise	practice	Guided	1	-0.5	-0.5	32.75406	0.30009	-1.44988	-0.90493	0.896723081890005	0.147603	0.220233	-0.548423
Trial1	1	1	blindfold	clockwise	practice	Guided	1	-0.5	-0.5	32.77406	0.30008	-1.44988	-0.93894	0.912576748646742	0.167559	0.182088	-0.703113
Trial1	1	1	blindfold	clockwise	practice	Guided	1	-0.5	-0.5	32.79407	0.30012	-1.44988	-0.95622	0.921047623416696	0.237721	0.368158	-0.84561
Trial1	1	1	blindfold	clockwise	practice	Guided	1	-0.5	-0.5	32.81407	0.30013	-1.44987	-0.97436	0.930174977202859	0.331717	0.351153	-0.830962
Trial1	1	1	blindfold	clockwise	practice	Guided	1	-0.5	-0.5	32.83406	0.30015	-1.44983	-0.99208	0.939352269422747	0.257084	0.427218	-0.518573
Trial1	1	1	blindfold	clockwise	practice	Guided	1	-0.5	-0.5	32.85406	0.30017	-1.4498	-1.01024	0.949008415694668	0.403772	0.384796	-0.306303
Trial1	1	1	blindfold	clockwise	practice	Guided	1	-0.5	-0.5	32.87407	0.30018	-1.44981	-1.0452	0.968261866863617	0.350418	0.338148	-0.102545
Trial1	1	1	blindfold	clockwise	practice	Guided	1	-0.5	-0.5	32.89406	0.30017	-1.44988	-1.06147	0.977507356714105	0.292762	0.177205	-0.113402
Trial1	1	1	blindfold	clockwise	practice	Guided	1	-0.5	-0.5	32.91406	0.30015	-1.4499	-1.07813	0.987154643799972	0.177042	0.206776	-0.433559
Trial1	1	1	blindfold	clockwise	practice	Guided	1	-0.5	-0.5	32.93407	0.30012	-1.4499	-1.09527	0.997265474102825	0.238505	0.282891	-0.308976
Trial1	1	1	blindfold	clockwise	practice	Guided	1	-0.5	-0.5	32.95407	0.3001	-1.44987	-1.11188	1.00725231231973	0.162277	0.380135	-0.404588
Trial1	1	1	blindfold	clockwise	practice	Guided	1	-0.5	-0.5	32.97406	0.30009	-1.44982	-1.14521	1.02783265376552	0.157789	0.350406	-0.299595
Trial1	1	1	blindfold	clockwise	practice	Guided	1	-0.5	-0.5	32.99406	0.30007	-1.44984	-1.16135	1.03802496283962	0.116477	0.354457	-0.166687
Trial1	1	1	blindfold	clockwise	practice	Guided	1	-0.5	-0.5	33.01407	0.30005	-1.44985	-1.17733	1.04826331944869	0.081493	0.235891	-0.290006
Trial1	1	1	blindfold	clockwise	practice	Guided	1	-0.5	-0.5	33.03406	0.30004	-1.44987	-1.19357	1.05882169501387	0.105064	0.26968	-0.108223
Trial1	1	1	blindfold	clockwise	practice	Guided	1	-0.5	-0.5	33.05406	0.30005	-1.44985	-1.20909	1.06905970602776	0.117567	0.375373	-0.195941
Trial1	1	1	blindfold	clockwise	practice	Guided	1	-0.5	-0.5	33.07407	0.30008	-1.44983	-1.23983	1.08971393620258	0.255776	0.273725	-0.093515
Trial1	1	1	blindfold	clockwise	practice	Guided	1	-0.5	-0.5	33.09407	0.3002	-1.44984	-1.25467	1.09993041120659	0.477291	0.455505	-0.286094
Trial1	1	1	blindfold	clockwise	practice	Guided	1	-0.5	-0.5	33.11406	0.30026	-1.44979	-1.26972	1.11035358203741	0.587363	0.421547	-0.256306
Trial1	1	1	blindfold	clockwise	practice	Guided	1	-0.5	-0.5	33.13406	0.30028	-1.44979	-1.2841	1.12038421819593	0.554457	0.328343	-0.106304
Trial1	1	1	blindfold	clockwise	practice	Guided	1	-0.5	-0.5	33.15407	0.30027	-1.44984	-1.29827	1.13033934332353	0.440503	0.256336	-0.153008
Trial1	1	1	blindfold	clockwise	practice	Guided	1	-0.5	-0.5	33.17406	0.30025	-1.44987	-1.30306	1.13371314897571	0.46344	0.205482	-0.063777
Trial1	1	1	blindfold	clockwise	practice	Guided	1	-0.5	-0.5	33.19406	0.30025	-1.44992	-1.30094	1.13221243372687	0.306373	-0.674761	-1.129477
Trial1	1	1	blindfold	clockwise	practice	Guided	1	-0.5	-0.5	33.21407	0.30025	-1.45016	-1.2997	1.1313355723903	0.404438	0.645563	-0.716973
Trial1	1	1	blindfold	clockwise	practice	Guided	1	-0.5	-0.5	33.23407	0.30026	-1.44982	-1.29968	1.13132849922143	0.417571	0.4509	-1.129141
Trial1	1	1	blindfold	clockwise	practice	Guided	1	-0.5	-0.5	33.25406	0.30027	-1.44988	-1.30046	1.13188702611006	0.582407	-1.085245	-1.349395
Trial1	1	1	blindfold	clockwise	practice	Guided	1	-0.5	-0.5	33.27406	0.30034	-1.45028	-1.30059	1.13202849784177	1.165052	0.273175	-1.439095
Trial1	1	1	blindfold	clockwise	practice	Guided	1	-0.5	-0.5	33.29407	0.3005	-1.44983	-1.3004	1.13200726530419	0.865202	-0.835572	-0.512695
Trial1	1	1	blindfold	clockwise	practice	Guided	1	-0.5	-0.5	33.31407	0.30047	-1.45023	-1.30033	1.13193656608381	0.653485	-0.480101	-0.472096
Trial1	1	1	blindfold	clockwise	practice	Guided	1	-0.5	-0.5	33.33406	0.3004	-1.4502	-1.30031	1.13187290073126	0.444151	0.450879	-0.581474
Trial1	1	1	blindfold	clockwise	practice	Guided	1	-0.5	-0.5	33.35406	0.30027	-1.44995	-1.30035	1.13180921646739	0.228445	-0.446281	-0.754227
Trial1	1	1	blindfold	clockwise	practice	Guided	1	-0.5	-0.5	33.37407	0.30016	-1.4501	-1.30037	1.13174560412772	0.088881	-0.31507	-0.827187
Trial1	1	1	blindfold	clockwise	practice	Guided	1	-0.5	-0.5	33.39406	0.30009	-1.44985	-1.30037	1.131696110232	0.079779	0.057247	-0.714065
Trial1	1	1	blindfold	clockwise	practice	Guided	1	-0.5	-0.5	33.41406	0.30007	-1.44991	-1.30038	1.13168905454647	0.030345	-0.0019719	-0.706399
Trial1	1	1	blindfold	clockwise	practice	Guided	1	-0.5	-0.5	33.43407	0.30005	-1.4499	-1.30041	1.13169618476553	-0.104892	0.72585	-0.864015
Trial1	1	1	blindfold	clockwise	practice	Guided	1	-0.5	-0.5	33.45407	0.30002	-1.44978	-1.30047	1.13171729533798	-0.195811	0.273022	-1.0532
Trial1	1	1	blindfold	clockwise	practice	Guided	1	-0.5	-0.5	33.47406	0.29995	-1.44985	-1.30048	1.13167506049908	-0.305177	-0.103615	-1.099704
Trial1	1	1	blindfold	clockwise	practice	Guided	1	-0.5	-0.5	33.49406	0.29943	-1.44982	-1.30039	1.13124378694114	-0.277184	0.302544	-0.690808
Trial1	1	1	blindfold	clockwise	practice	Guided	1	-0.5	-0.5	33.51407	0.29899	-1.44987	-1.30034	1.13089743367452	-0.37256	-0.040245	-0.644232
Trial1	1	1	blindfold	clockwise	practice	Guided	1	-0.5	-0.5	33.53406	0.29838	-1.44996	-1.30036	1.13048072826267	-0.416992	0.47176	-0.755288
Trial1	1	1	blindfold	clockwise	practice	Guided	1	-0.5	-0.5	33.55406	0.29756	-1.44984	-1.30039	1.12992306112394	-0.467127	0.530993	-0.837128
Trial1	1	1	blindfold	clockwise	practice	Guided	1	-0.5	-0.5	33.57407	0.29652	-1.4498	-1.30036	1.12916791248304	-0.669358	0.095045	-0.815758
Trial1	1	1	blindfold	clockwise	practice	Guided	1	-0.5	-0.5	33.59407	0.29293	-1.44988	-1.30035	1.12663127939043	-0.890471	0.293817	-0.731792
Trial1	1	1	blindfold	clockwise	practice	Guided	1	-0.5	-0.5	33.61406	0.29015	-1.44989	-1.30032	1.12465514620293	-0.88188	0.065261	-0.617622
Trial1	1	1	blindfold	clockwise	practice	Guided	1	-0.5	-0.5	33.63406	0.28681	-1.44989	-1.30029	1.12228956504587	-0.914774	0.589938	-0.580647
Trial1	1	1	blindfold	clockwise	practice	Guided	1	-0.5	-0.5	33.65407	0.28298	-1.44976	-1.30028	1.11960069260219	-0.983876	0.678806	-0.528168
Trial1	1	1	blindfold	clockwise	practice	Guided	1	-0.5	-0.5	33.67406	0.27817	-1.4497	-1.30027	1.11623498589795	-0.97453	0.310585	-0.548097
Trial1	1	1	blindfold	clockwise	practice	Guided	1	-0.5	-0.5	33.69406	0.26726	-1.44982	-1.3003	1.10867858949247	-0.920921	0.471199	-0.573983
Trial1	1	1	blindfold	clockwise	practice	Guided	1	-0.5	-0.5	33.71407	0.26084	-1.44981	-1.30036	1.10428871959417	-0.728381	0.234124	-0.742838
Trial1	1	1	blindfold	clockwise	practice	Guided	1	-0.5	-0.5	33.73407	0.25362	-1.44985	-1.30041	1.0993631439124	-0.481629	0.348306	-0.817618
Trial1	1	1	blindfold	clockwise	practice	Guided	1	-0.5	-0.5	33.75406	0.24682	-1.44982	-1.30041	1.09471290132885	-0.468461	0.530219	-0.833515
Trial1	1	1	blindfold	clockwise	practice	Guided	1	-0.5	-0.5	33.77406	0.23949	-1.44978	-1.30034	1.08967401395793	-0.517499	0.246604	-0.716959
Trial1	1	1	blindfold	clockwise	practice	Guided	1	-0.5	-0.5	33.79407	0.22446	-1.44988	-1.30034	1.07953058939935	-0.60134	0.288796	-0.64276
Trial1	1	1	blindfold	clockwise	practice	Guided	1	-0.5	-0.5	33.81407	0.21661	-1.44987	-1.30036	1.0742932392995	-0.678749	0.246398	-0.757831
Trial1	1	1	blindfold	clockwise	practice	Guided	1	-0.5	-0.5	33.83406	0.20819	-1.44987	-1.30036	1.06869507410298	-0.720931	0.305572	-0.712031
Trial1	1	1	blindfold	clockwise	practice	Guided	1	-0.5	-0.5	33.85406	0.19967	-1.44983	-1.30034	1.06305319986848	-0.750304	0.483199	-0.644706
Trial1	1	1	blindfold	clockwise	practice	Guided	1	-0.5	-0.5	33.87407	0.19083	-1.44978	-1.30032	1.05724086568501	-0.818801	0.432347	-0.607724
Trial1	1	1	blindfold	clockwise	practice	Guided	1	-0.5	-0.5	33.89406	0.17201	-1.44979	-1.30033	1.04504814417628	-0.992092	0.491363	-0.685255
Trial1	1	1	blindfold	clockwise	practice	Guided	1	-0.5	-0.5	33.91406	0.1612	-1.44977	-1.30034	1.03813749451657	-1.03294	0.440477	-0.693092
Trial1	1	1	blindfold	clockwise	practice	Guided	1	-0.5	-0.5	33.93407	0.15043	-1.44977	-1.30033	1.03130371588282	-0.990149	0.414966	-0.657077
Trial1	1	1	blindfold	clockwise	practice	Guided	1	-0.5	-0.5	33.95407	0.13943	-1.44979	-1.30029	1.02437034395775	-1.109217	0.414854	-0.531756
Trial1	1	1	blindfold	clockwise	practice	Guided	1	-0.5	-0.5	33.97406	0.12712	-1.44979	-1.30024	1.01669249020205	-1.008584	0.423193	-0.481833
Trial1	1	1	blindfold	clockwise	practice	Guided	1	-0.5	-0.5	33.99406	0.10104	-1.44983	-1.30025	1.00082427401229	-1.054471	0.380683	-0.499666
Trial1	1	1	blindfold	clockwise	practice	Guided	1	-0.5	-0.5	34.01407	0.087751	-1.44982	-1.30026	0.992908466744456	-0.921527	0.397503	-0.529631
Trial1	1	1	blindfold	clockwise	practice	Guided	1	-0.5	-0.5	34.03406	0.072711	-1.4498	-1.30028	0.984096502343234	-0.886353	0.405851	-0.59046
Trial1	1	1	blindfold	clockwise	practice	Guided	1	-0.5	-0.5	34.05406	0.058551	-1.4498	-1.3003	0.97594031904007	-0.909708	0.359193	-0.601422
Trial1	1	1	blindfold	clockwise	practice	Guided	1	-0.5	-0.5	34.07407	0.043108	-1.4498	-1.30031	0.967193063626407	-0.884317	0.342156	-0.59096
Trial1	1	1	blindfold	clockwise	practice	Guided	1	-0.5	-0.5	34.09407	0.011856	-1.44987	-1.30031	0.949996149947706	-1.002495	0.248913	-0.612543
Trial1	1	1	blindfold	clockwise	practice	Guided	1	-0.5	-0.5	34.11406	-0.0054415	-1.44987	-1.30029	0.940772015402591	-0.977189	0.337701	-0.589248
Trial1	1	1	blindfold	clockwise	practice	Guided	1	-0.5	-0.5	34.13406	-0.022158	-1.44985	-1.30024	0.932049943786812	-0.773558	0.329146	-0.507863
Trial1	1	1	blindfold	clockwise	practice	Guided	1	-0.5	-0.5	34.15407	-0.03868	-1.44984	-1.30019	0.923645024690807	-0.58264	0.320594	-0.368388
Trial1	1	1	blindfold	clockwise	practice	Guided	1	-0.5	-0.5	34.17406	-0.056486	-1.44984	-1.30019	0.914881773737642	-0.565514	0.252795	-0.341817
Trial1	1	1	blindfold	clockwise	practice	Guided	1	-0.5	-0.5	34.19406	-0.09263001	-1.44987	-1.30021	0.897934493347088	-0.723437	0.307659	-0.383015
Trial1	1	1	blindfold	clockwise	practice	Guided	1	-0.5	-0.5	34.21407	-0.10985	-1.44988	-1.3002	0.890245491947898	-0.52919	0.311818	-0.426136
Trial1	1	1	blindfold	clockwise	practice	Guided	1	-0.5	-0.5	34.23407	-0.12831	-1.44988	-1.3002	0.882311439722577	-0.52919	0.311818	-0.426136
Trial1	1	1	blindfold	clockwise	practice	Guided	1	-0.5	-0.5	34.25406	-0.16243	-1.44988	-1.30017	0.868461543906566	-0.549239	0.218529	-0.388075
Trial1	1	1	blindfold	clockwise	practice	Guided	1	-0.5	-0.5	34.27406	-0.16466	-1.44988	-1.3002	0.867624883149346	-0.548607	0.146581	-0.354263
Trial1	1	1	blindfold	clockwise	practice	Guided	1	-0.5	-0.5	34.29407	-0.20217	-1.44987	-1.30022	0.853847045950761	-0.570734	0.298783	-0.44306
Trial1	1	1	blindfold	clockwise	practice	Guided	1	-0.5	-0.5	34.31407	-0.22086	-1.44986	-1.30023	0.847518278288937	-0.742547	0.315633	-0.49093
Trial1	1	1	blindfold	clockwise	practice	Guided	1	-0.5	-0.5	34.33406	-0.24026	-1.44986	-1.30023	0.84132809290329	-0.577984	0.285929	-0.456573
Trial1	1	1	blindfold	clockwise	practice	Guided	1	-0.5	-0.5	34.35406	-0.25919	-1.44985	-1.30023	0.835677901052008	-0.573746	0.323933	-0.42993
Trial1	1	1	blindfold	clockwise	practice	Guided	1	-0.5	-0.5	34.37407	-0.27813	-1.44985	-1.30028	0.830466337344624	-0.444307	0.268835	-0.511021
Trial1	1	1	blindfold	clockwise	practice	Guided	1	-0.5	-0.5	34.39406	-0.31644	-1.44989	-1.30031	0.82109097480716	-0.393224	0.251783	-0.604357
Trial1	1	1	blindfold	clockwise	practice	Guided	1	-0.5	-0.5	34.41406	-0.33572	-1.44988	-1.30033	0.817016581838871	-0.264033	0.107839	-0.669572
Trial1	1	1	blindfold	clockwise	practice	Guided	1	-0.5	-0.5	34.43407	-0.35433	-1.44991	-1.30032	0.813469051152204	-0.556327	0.162814	-0.60009
Trial1	1	1	blindfold	clockwise	practice	Guided	1	-0.5	-0.5	34.45407	-0.37288	-1.44991	-1.30032	0.810352792436959	-0.25462	0.251624	-0.68148
Trial1	1	1	blindfold	clockwise	practice	Guided	1	-0.5	-0.5	34.47406	-0.39137	-1.44989	-1.30035	0.80768838110119	-0.559737	0.205003	-0.689761
Trial1	1	1	blindfold	clockwise	practice	Guided	1	-0.5	-0.5	34.49406	-0.42816	-1.44991	-1.30034	0.803557716212446	-0.316523	0.200671	-0.73931
Trial1	1	1	blindfold	clockwise	practice	Guided	1	-0.5	-0.5	34.51407	-0.44705	-1.44992	-1.30031	0.80205973789036	-0.527246	0.06945	-0.582579
Trial1	1	1	blindfold	clockwise	practice	Guided	1	-0.5	-0.5	34.53406	-0.46593	-1.44996	-1.3003	0.801024999662018	-0.370903	0.031354	-0.625022
Trial1	1	1	blindfold	clockwise	practice	Guided	1	-0.5	-0.5	34.55406	-0.48431	-1.44997	-1.30034	0.80049371654163	-0.566968	0.158283	-0.66585
Trial1	1	1	blindfold	clockwise	practice	Free	1	-0.5	-0.5	0	-0.54993	-1.45018	-1.30003	0.801586547005882	0.075109	-0.387916	-0.144788
Trial1	1	1	blindfold	clockwise	practice	Free	1	-0.5	-0.5	0.004333496	-0.54987	-1.45018	-1.30005	0.801602802618624	0.153274	-0.379351	-0.112676
Trial1	1	1	blindfold	clockwise	practice	Free	1	-0.5	-0.5	0.02432251	-0.54987	-1.45018	-1.30008	0.801632666191553	0.153274	-0.370674	-0.112676
Trial1	1	1	blindfold	clockwise	practice	Free	1	-0.5	-0.5	0.04432678	-0.54981	-1.45018	-1.30016	0.801708769320145	0.145942	-0.366346	-0.149999
Trial1	1	1	blindfold	clockwise	practice	Free	1	-0.5	-0.5	0.06433105	-0.54969	-1.45017	-1.30029	0.801831012015035	0.15794	-0.336627	-0.094849
Trial1	1	1	blindfold	clockwise	practice	Free	1	-0.5	-0.5	0.08433533	-0.54954	-1.45017	-1.30044	0.801971526669383	0.108148	-0.336532	-0.107042
Trial1	1	1	blindfold	clockwise	practice	Free	1	-0.5	-0.5	0.1043243	-0.54936	-1.45017	-1.30073	0.802249913834746	0.065645	-0.30682	-0.082719
Trial1	1	1	blindfold	clockwise	practice	Free	1	-0.5	-0.5	0.1243286	-0.54892	-1.45013	-1.30083	0.802322673595495	0.074452	-0.183958	-0.03077
Trial1	1	1	blindfold	clockwise	practice	Free	1	-0.5	-0.5	0.1443329	-0.54866	-1.45011	-1.3009	0.802376832526638	0.068078	-0.27699	0.0034138
Trial1	1	1	blindfold	clockwise	practice	Free	1	-0.5	-0.5	0.1643219	-0.54843	-1.45013	-1.30097	0.802432883455846	0.05254	-0.281149	-0.024897
Trial1	1	1	blindfold	clockwise	practice	Free	1	-0.5	-0.5	0.1843262	-0.54825	-1.45013	-1.30105	0.802501884199595	0.0046922	-0.200677	-0.067609
Trial1	1	1	blindfold	clockwise	practice	Free	1	-0.5	-0.5	0.2043304	-0.54813	-1.45011	-1.3012	0.802644255532147	0.040792	-0.19639	-0.0029216
Trial1	1	1	blindfold	clockwise	practice	Free	1	-0.5	-0.5	0.2243347	-0.54789	-1.45007	-1.30126	0.802689872625194	0.084498	-0.166687	-0.014625
Trial1	1	1	blindfold	clockwise	practice	Free	1	-0.5	-0.5	0.2443237	-0.54776	-1.45008	-1.30133	0.802752098086091	0.113648	-0.259732	-0.042084
Trial1	1	1	blindfold	clockwise	practice	Free	1	-0.5	-0.5	0.264328	-0.54763	-1.45011	-1.30143	0.802844095721675	0.016668	-0.272353	-0.112953
Trial1	1	1	blindfold	clockwise	practice	Free	1	-0.5	-0.5	0.2843323	-0.54755	-1.45013	-1.30157	0.802979056728083	0.0084473	-0.280741	-0.135196
Trial1	1	1	blindfold	clockwise	practice	Free	1	-0.5	-0.5	0.3043213	-0.54751	-1.45014	-1.30197	0.803376058721042	-0.0020039	-0.276434	-0.155432
Trial1	1	1	blindfold	clockwise	practice	Free	1	-0.5	-0.5	0.3243256	-0.54745	-1.45013	-1.30223	0.803632172098898	0.041735	-0.229738	-0.167066
Trial1	1	1	blindfold	clockwise	practice	Free	1	-0.5	-0.5	0.3443298	-0.54742	-1.45013	-1.30257	0.803969676173973	0.03157	-0.284681	-0.124143
Trial1	1	1	blindfold	clockwise	practice	Free	1	-0.5	-0.5	0.3643341	-0.54738	-1.45014	-1.30281	0.804206866019203	0.0071462	-0.318441	-0.092787
Trial1	1	1	blindfold	clockwise	practice	Free	1	-0.5	-0.5	0.3843231	-0.54735	-1.45015	-1.30308	0.804474760017862	-0.025834	-0.242199	-0.057258
Trial1	1	1	blindfold	clockwise	practice	Free	1	-0.5	-0.5	0.4043274	-0.54732	-1.45013	-1.30361	0.805002083359537	0.042325	-0.233665	-0.099601
Trial1	1	1	blindfold	clockwise	practice	Free	1	-0.5	-0.5	0.4243317	-0.54723	-1.45013	-1.30392	0.805306208213569	0.083852	-0.280069	-0.140566
Trial1	1	1	blindfold	clockwise	practice	Free	1	-0.5	-0.5	0.4443359	-0.54715	-1.45014	-1.30425	0.805630926392994	0.061021	-0.254602	-0.147233
Trial1	1	1	blindfold	clockwise	practice	Free	1	-0.5	-0.5	0.464325	-0.54706	-1.45013	-1.30463	0.806005054502183	0.039802	-0.2503	-0.191932
Trial1	1	1	blindfold	clockwise	practice	Free	1	-0.5	-0.5	0.4843292	-0.54695	-1.45013	-1.30501	0.806378031890265	0.06415	-0.245999	-0.105277
Trial1	1	1	blindfold	clockwise	practice	Free	1	-0.5	-0.5	0.5043335	-0.54682	-1.45013	-1.30548	0.806839607590324	0.073569	-0.254387	0.020381
Trial1	1	1	blindfold	clockwise	practice	Free	1	-0.5	-0.5	0.5243225	-0.54651	-1.45014	-1.30561	0.806951396406613	0.073889	-0.368489	-0.034406
Trial1	1	1	blindfold	clockwise	practice	Free	1	-0.5	-0.5	0.5443268	-0.54637	-1.45016	-1.30573	0.807063306588999	0.090048	-0.321841	-0.056661
Trial1	1	1	blindfold	clockwise	practice	Free	1	-0.5	-0.5	0.5643311	-0.54624	-1.45016	-1.30585	0.807175572132283	0.106834	-0.245592	-0.070535
Trial1	1	1	blindfold	clockwise	practice	Free	1	-0.5	-0.5	0.5843353	-0.5461	-1.45015	-1.30597	0.807287295754175	0.102056	-0.342839	-0.071375
Trial1	1	1	blindfold	clockwise	practice	Free	1	-0.5	-0.5	0.6043243	-0.54595	-1.45017	-1.30639	0.807698155319834	0.058012	-0.376594	-0.125795
Trial1	1	1	blindfold	clockwise	practice	Free	1	-0.5	-0.5	0.6243286	-0.54564	-1.45016	-1.30669	0.807980030002089	0.107455	-0.257928	-0.179943
Trial1	1	1	blindfold	clockwise	practice	Free	1	-0.5	-0.5	0.6443329	-0.54548	-1.45013	-1.30706	0.808340448368232	0.076022	-0.249403	-0.122793
Trial1	1	1	blindfold	clockwise	practice	Free	1	-0.5	-0.5	0.6643219	-0.54528	-1.45011	-1.30739	0.808658675236372	0.020471	-0.190101	-0.030163
Trial1	1	1	blindfold	clockwise	practice	Free	1	-0.5	-0.5	0.6843262	-0.54509	-1.4501	-1.30762	0.808877651271355	0.017544	-0.253518	0.050079
Trial1	1	1	blindfold	clockwise	practice	Free	1	-0.5	-0.5	0.7043304	-0.54493	-1.45012	-1.3079	0.809148339644688	0.00015187	-0.270371	-0.003378
Trial1	1	1	blindfold	clockwise	practice	Free	1	-0.5	-0.5	0.7243347	-0.54473	-1.45012	-1.30802	0.809257239488848	0.097505	-0.168682	-0.073814
Trial1	1	1	blindfold	clockwise	practice	Free	1	-0.5	-0.5	0.7443237	-0.54464	-1.4501	-1.30813	0.809362013388434	0.100307	-0.219405	-0.0361
Trial1	1	1	blindfold	clockwise	practice	Free	1	-0.5	-0.5	0.764328	-0.54453	-1.45011	-1.30824	0.809465699964225	0.140221	-0.261652	-0.039072
Trial1	1	1	blindfold	clockwise	practice	Free	1	-0.5	-0.5	0.7843323	-0.5444	-1.45013	-1.30836	0.809578418772457	0.077498	-0.274271	-0.101751
Trial1	1	1	blindfold	clockwise	practice	Free	1	-0.5	-0.5	0.8043213	-0.54426	-1.45014	-1.30867	0.809880355231361	0.073351	-0.295355	-0.097201
Trial1	1	1	blindfold	clockwise	practice	Free	1	-0.5	-0.5	0.8243256	-0.54393	-1.45013	-1.30882	0.810012130597766	0.107491	-0.219031	-0.065968
Trial1	1	1	blindfold	clockwise	practice	Free	1	-0.5	-0.5	0.8443298	-0.54372	-1.45012	-1.30896	0.810140517075325	0.095402	-0.235895	-0.064294
Trial1	1	1	blindfold	clockwise	practice	Free	1	-0.5	-0.5	0.8643341	-0.54351	-1.45011	-1.30912	0.810289075905745	0.036444	-0.189288	-0.052258
Trial1	1	1	blindfold	clockwise	practice	Free	1	-0.5	-0.5	0.8843231	-0.5433	-1.45009	-1.30935	0.810507453631499	-0.019067	-0.117301	-0.01862
Trial1	1	1	blindfold	clockwise	practice	Free	1	-0.5	-0.5	0.9043274	-0.54304	-1.45007	-1.30937	0.810513485263966	-0.026755	-0.184942	0.057757
Trial1	1	1	blindfold	clockwise	practice	Free	1	-0.5	-0.5	0.9243317	-0.54299	-1.45007	-1.30937	0.810510834417666	0.0078161	-0.155268	0.042524
Trial1	1	1	blindfold	clockwise	practice	Free	1	-0.5	-0.5	0.9443359	-0.54299	-1.45007	-1.30937	0.810510834417666	-0.05906	-0.155227	0.043289
Trial1	1	1	blindfold	clockwise	practice	Free	1	-0.5	-0.5	0.964325	-0.54299	-1.45007	-1.30938	0.810520833902581	0.028511	-0.112867	-0.039041
Trial1	1	1	blindfold	clockwise	practice	Free	1	-0.5	-0.5	0.9843292	-0.54298	-1.45007	-1.30941	0.810550417201407	0.068193	-0.083215	-0.105156
Trial1	1	1	blindfold	clockwise	practice	Free	1	-0.5	-0.5	1.004333	-0.54294	-1.45005	-1.30943	0.810568180593977	0.070596	-0.066274	-0.021042
Trial1	1	1	blindfold	clockwise	practice	Free	1	-0.5	-0.5	1.024323	-0.5427	-1.45003	-1.30937	0.810495502455181	0.084419	-0.070474	0.053666
Trial1	1	1	blindfold	clockwise	practice	Free	1	-0.5	-0.5	1.044327	-0.54254	-1.45003	-1.30928	0.810397210963146	0.013715	-0.057763	0.03381
Trial1	1	1	blindfold	clockwise	practice	Free	1	-0.5	-0.5	1.064331	-0.5424	-1.45003	-1.30921	0.810320112483931	-0.0049077	-0.028124	-0.0070899
Trial1	1	1	blindfold	clockwise	practice	Free	1	-0.5	-0.5	1.084335	-0.54229	-1.45002	-1.30912	0.810224482261168	0.025143	0.043817	0.036995
Trial1	1	1	blindfold	clockwise	practice	Free	1	-0.5	-0.5	1.104324	-0.54217	-1.44998	-1.30881	0.8099085855616	0.037436	0.052265	0.082391
Trial1	1	1	blindfold	clockwise	practice	Free	1	-0.5	-0.5	1.124329	-0.54189	-1.44997	-1.30857	0.809654409817636	0.068775	0.026848	0.084217
Trial1	1	1	blindfold	clockwise	practice	Free	1	-0.5	-0.5	1.144333	-0.5417	-1.44998	-1.30835	0.809424832590927	0.074907	0.009915	-0.013121
Trial1	1	1	blindfold	clockwise	practice	Free	1	-0.5	-0.5	1.164322	-0.54149	-1.44999	-1.30816	0.809224271879046	0.05177	-0.0027862	-0.024033
Trial1	1	1	blindfold	clockwise	practice	Free	1	-0.5	-0.5	1.184326	-0.54126	-1.44999	-1.30796	0.809012857458068	0.094726	0.069145	0.060068
Trial1	1	1	blindfold	clockwise	practice	Free	1	-0.5	-0.5	1.20433	-0.541	-1.44997	-1.30738	0.80842043185761	0.081927	0.145296	0.142166
Trial1	1	1	blindfold	clockwise	practice	Free	1	-0.5	-0.5	1.224335	-0.54042	-1.4499	-1.3071	0.808111551111774	-0.0025682	0.246742	0.026247
Trial1	1	1	blindfold	clockwise	practice	Free	1	-0.5	-0.5	1.244324	-0.54016	-1.44989	-1.30686	0.807858797664638	0.113108	0.242451	0.021874
Trial1	1	1	blindfold	clockwise	practice	Free	1	-0.5	-0.5	1.264328	-0.53989	-1.44988	-1.30661	0.807595743233518	0.11268	0.305857	0.076648
Trial1	1	1	blindfold	clockwise	practice	Free	1	-0.5	-0.5	1.284332	-0.5396	-1.44985	-1.30633	0.807301786554356	0.112031	0.373468	0.109557
Trial1	1	1	blindfold	clockwise	practice	Free	1	-0.5	-0.5	1.304321	-0.53932	-1.44982	-1.30583	0.806788729238989	0.111385	0.377597	0.072076
Trial1	1	1	blindfold	clockwise	practice	Free	1	-0.5	-0.5	1.324326	-0.53874	-1.44981	-1.30569	0.806620763054699	0.140308	0.360466	-0.030763
Trial1	1	1	blindfold	clockwise	practice	Free	1	-0.5	-0.5	1.34433	-0.5384	-1.44984	-1.30565	0.806564613224872	0.149861	0.241899	-0.08716
Trial1	1	1	blindfold	clockwise	practice	Free	1	-0.5	-0.5	1.364334	-0.538	-1.44986	-1.30572	0.806615685368831	0.177786	0.292606	-0.12613
Trial1	1	1	blindfold	clockwise	practice	Free	1	-0.5	-0.5	1.384323	-0.53753	-1.44985	-1.30583	0.806703472860195	0.128827	0.389839	-0.063516
Trial1	1	1	blindfold	clockwise	practice	Free	1	-0.5	-0.5	1.404327	-0.53707	-1.44982	-1.30603	0.806882023902934	0.09071	0.410889	-0.035414
Trial1	1	1	blindfold	clockwise	practice	Free	1	-0.5	-0.5	1.424332	-0.53619	-1.44979	-1.3061	0.806911981577439	0.135338	0.419127	-0.034482
Trial1	1	1	blindfold	clockwise	practice	Free	1	-0.5	-0.5	1.444336	-0.53578	-1.44979	-1.30619	0.806983610608603	0.073796	0.372464	-0.021512
Trial1	1	1	blindfold	clockwise	practice	Free	1	-0.5	-0.5	1.464325	-0.5354	-1.44981	-1.30627	0.807046881288583	0.073461	0.423139	-0.025687
Trial1	1	1	blindfold	clockwise	practice	Free	1	-0.5	-0.5	1.484329	-0.53507	-1.4498	-1.30635	0.807112269673243	0.056607	0.482267	-0.011808
Trial1	1	1	blindfold	clockwise	practice	Free	1	-0.5	-0.5	1.504333	-0.53477	-1.44978	-1.30647	0.807219222708861	0.1083	0.473676	-0.019899
Trial1	1	1	blindfold	clockwise	practice	Free	1	-0.5	-0.5	1.524323	-0.53432	-1.44976	-1.30651	0.807239863053722	0.081008	0.520058	-0.043053
Trial1	1	1	blindfold	clockwise	practice	Free	1	-0.5	-0.5	1.544327	-0.53419	-1.44975	-1.30654	0.807264360402313	0.072114	0.481912	-0.042389
Trial1	1	1	blindfold	clockwise	practice	Free	1	-0.5	-0.5	1.564331	-0.53413	-1.44977	-1.30658	0.807301839036951	0.079739	0.414085	-0.059778
Trial1	1	1	blindfold	clockwise	practice	Free	1	-0.5	-0.5	1.584335	-0.53408	-1.44978	-1.30662	0.807339509329306	0.13999	0.502838	-0.089444
Trial1	1	1	blindfold	clockwise	practice	Free	1	-0.5	-0.5	1.604324	-0.53399	-1.44976	-1.3067	0.80741575268211	0.185556	0.545152	-0.075921
Trial1	1	1	blindfold	clockwise	practice	Free	1	-0.5	-0.5	1.624329	-0.53384	-1.44973	-1.30672	0.807429341411147	0.114783	0.485866	-0.066484
Trial1	1	1	blindfold	clockwise	practice	Free	1	-0.5	-0.5	1.644333	-0.5338	-1.44975	-1.30672	0.807427666189822	0.085227	0.443444	-0.043248
Trial1	1	1	blindfold	clockwise	practice	Free	1	-0.5	-0.5	1.664322	-0.5338	-1.44976	-1.30673	0.807437790097444	0.070969	0.464479	-0.05482
Trial1	1	1	blindfold	clockwise	practice	Free	1	-0.5	-0.5	1.684326	-0.53379	-1.44976	-1.30673	0.80743737098277	0.073404	0.485519	-0.021297
Trial1	1	1	blindfold	clockwise	practice	Free	1	-0.5	-0.5	1.70433	-0.53379	-1.44974	-1.30673	0.80743737098277	0.116689	0.637855	0.02185
Trial1	1	1	blindfold	clockwise	practice	Free	1	-0.5	-0.5	1.724335	-0.53378	-1.44971	-1.30673	0.807436951992064	0.063831	0.523585	-0.029019
Trial1	1	1	blindfold	clockwise	practice	Free	1	-0.5	-0.5	1.744324	-0.53378	-1.44973	-1.30673	0.807436951992064	0.072383	0.455767	-0.033849
Trial1	1	1	blindfold	clockwise	practice	Free	1	-0.5	-0.5	1.764328	-0.53377	-1.44974	-1.30673	0.807436533125326	0.050483	0.5361	-0.028025
Trial1	1	1	blindfold	clockwise	practice	Free	1	-0.5	-0.5	1.784332	-0.53377	-1.44973	-1.30673	0.807436533125326	0.100513	0.633431	-0.014841
Trial1	1	1	blindfold	clockwise	practice	Free	1	-0.5	-0.5	1.804321	-0.53377	-1.4497	-1.30674	0.807446537943946	0.100181	0.730763	-0.01902
Trial1	1	1	blindfold	clockwise	practice	Free	1	-0.5	-0.5	1.824326	-0.53375	-1.44965	-1.30674	0.807445703084131	0.129652	0.616504	-0.042234
Trial1	1	1	blindfold	clockwise	practice	Free	1	-0.5	-0.5	1.84433	-0.53375	-1.44967	-1.30675	0.807455707913312	0.087527	0.557259	-0.098257
Trial1	1	1	blindfold	clockwise	practice	Free	1	-0.5	-0.5	1.864334	-0.53373	-1.4497	-1.30677	0.807474764131207	0.16324	0.578406	-0.069918
Trial1	1	1	blindfold	clockwise	practice	Free	1	-0.5	-0.5	1.884323	-0.5337	-1.4497	-1.30677	0.807473509819984	0.146674	0.671505	-0.051841
Trial1	1	1	blindfold	clockwise	practice	Free	1	-0.5	-0.5	1.904327	-0.53366	-1.44967	-1.30676	0.807461955854669	0.196083	0.768837	0.07508
Trial1	1	1	blindfold	clockwise	practice	Free	1	-0.5	-0.5	1.924332	-0.53362	-1.44964	-1.30677	0.807470175407871	0.218446	0.667274	-0.044503
Trial1	1	1	blindfold	clockwise	practice	Free	1	-0.5	-0.5	1.944336	-0.53361	-1.44965	-1.30678	0.807479763444482	0.169098	0.65881	-0.108249
Trial1	1	1	blindfold	clockwise	practice	Free	1	-0.5	-0.5	1.964325	-0.53358	-1.44965	-1.30679	0.807488521003619	0.152216	0.70536	-0.09435
Trial1	1	1	blindfold	clockwise	practice	Free	1	-0.5	-0.5	1.984329	-0.53356	-1.44964	-1.30681	0.807507579158009	0.19686	0.768837	-0.093384
Trial1	1	1	blindfold	clockwise	practice	Free	1	-0.5	-0.5	2.004333	-0.53355	-1.44963	-1.3069	0.807597090839274	0.181346	0.75191	-0.121692
Trial1	1	1	blindfold	clockwise	practice	Free	1	-0.5	-0.5	2.024323	-0.5334	-1.44964	-1.30703	0.80772081833976	0.256188	0.726519	-0.194471
Trial1	1	1	blindfold	clockwise	practice	Free	1	-0.5	-0.5	2.044327	-0.53321	-1.44964	-1.30721	0.80789283701146	0.292237	0.785764	-0.188633
Trial1	1	1	blindfold	clockwise	practice	Free	1	-0.5	-0.5	2.064331	-0.53295	-1.44962	-1.30736	0.808032034123501	0.218422	0.887327	-0.09896
Trial1	1	1	blindfold	clockwise	practice	Free	1	-0.5	-0.5	2.084335	-0.53266	-1.44958	-1.30749	0.80815021002117	0.155318	0.878864	-0.10695
Trial1	1	1	blindfold	clockwise	practice	Free	1	-0.5	-0.5	2.104324	-0.53245	-1.44957	-1.3078	0.808451445267471	0.176551	0.747678	-0.1211
Trial1	1	1	blindfold	clockwise	practice	Free	1	-0.5	-0.5	2.124329	-0.53207	-1.44963	-1.30799	0.808626150322382	0.129943	0.794228	-0.147076
Trial1	1	1	blindfold	clockwise	practice	Free	1	-0.5	-0.5	2.144333	-0.53189	-1.44961	-1.30814	0.808768999073609	0.138477	0.878864	-0.151868
Trial1	1	1	blindfold	clockwise	practice	Free	1	-0.5	-0.5	2.164322	-0.53173	-1.44958	-1.30825	0.808872533218415	0.14441	0.891559	-0.131207
Trial1	1	1	blindfold	clockwise	practice	Free	1	-0.5	-0.5	2.184326	-0.53163	-1.44956	-1.3083	0.8089186456072	0.177587	0.967731	-0.104115
Trial1	1	1	blindfold	clockwise	practice	Free	1	-0.5	-0.5	2.20433	-0.53157	-1.44954	-1.30832	0.808936315110935	0.101488	0.912718	-0.106954
Trial1	1	1	blindfold	clockwise	practice	Free	1	-0.5	-0.5	2.224335	-0.53156	-1.44954	-1.30832	0.808935924377031	0.170123	0.980427	-0.085335
Trial1	1	1	blindfold	clockwise	practice	Free	1	-0.5	-0.5	2.244324	-0.53155	-1.44953	-1.30832	0.808935533766893	0.20436	1.026977	-0.101761
Trial1	1	1	blindfold	clockwise	practice	Free	1	-0.5	-0.5	2.264328	-0.53154	-1.44951	-1.30833	0.808945149246815	0.184868	1.018513	-0.059526
Trial1	1	1	blindfold	clockwise	practice	Free	1	-0.5	-0.5	2.284332	-0.53153	-1.4495	-1.30833	0.808944761212231	0.24878	1.039672	-0.02924
Trial1	1	1	blindfold	clockwise	practice	Free	1	-0.5	-0.5	2.304321	-0.53152	-1.44949	-1.30833	0.808944370977484	0.193629	1.048136	-0.038558
Trial1	1	1	blindfold	clockwise	practice	Free	1	-0.5	-0.5	2.324326	-0.5315	-1.44949	-1.30834	0.808953477746166	0.224884	1.005818	-0.061085
Trial1	1	1	blindfold	clockwise	practice	Free	1	-0.5	-0.5	2.34433	-0.53149	-1.4495	-1.30834	0.808953087887481	0.194681	0.950804	-0.046234
Trial1	1	1	blindfold	clockwise	practice	Free	1	-0.5	-0.5	2.364334	-0.53148	-1.44951	-1.30834	0.808952700472046	0.177792	0.993122	-0.033336
Trial1	1	1	blindfold	clockwise	practice	Free	1	-0.5	-0.5	2.384323	-0.53147	-1.44951	-1.30834	0.808952310860154	0.178347	1.031208	-0.023978
Trial1	1	1	blindfold	clockwise	practice	Free	1	-0.5	-0.5	2.404327	-0.53146	-1.4495	-1.30835	0.808961927377222	0.19421	1.060831	-0.050392
Trial1	1	1	blindfold	clockwise	practice	Free	1	-0.5	-0.5	2.424332	-0.53144	-1.44948	-1.30835	0.808961151098408	0.22977	1.018513	-0.097085
Trial1	1	1	blindfold	clockwise	practice	Free	1	-0.5	-0.5	2.444336	-0.53143	-1.44949	-1.30836	0.80897076800545	0.174154	0.976195	-0.078357
Trial1	1	1	blindfold	clockwise	practice	Free	1	-0.5	-0.5	2.464325	-0.53142	-1.4495	-1.30836	0.808970379021272	0.185889	0.980427	-0.084147
Trial1	1	1	blindfold	clockwise	practice	Free	1	-0.5	-0.5	2.484329	-0.53141	-1.4495	-1.30837	0.80897987938531	0.17191	1.014281	-0.107632
Trial1	1	1	blindfold	clockwise	practice	Free	1	-0.5	-0.5	2.504333	-0.5314	-1.44949	-1.30838	0.808989732612676	0.237504	1.048136	-0.125025
Trial1	1	1	blindfold	clockwise	practice	Free	1	-0.5	-0.5	2.524323	-0.53137	-1.4495	-1.30839	0.808998456415115	0.236593	0.912718	-0.074386
Trial1	1	1	blindfold	clockwise	practice	Free	1	-0.5	-0.5	2.544327	-0.53134	-1.44952	-1.30844	0.809047205612342	0.31503	0.908486	-0.128527
Trial1	1	1	blindfold	clockwise	practice	Free	1	-0.5	-0.5	2.564331	-0.53125	-1.44954	-1.30855	0.809153553125184	0.247926	0.8704	-0.222532
Trial1	1	1	blindfold	clockwise	practice	Free	1	-0.5	-0.5	2.584335	-0.53109	-1.44956	-1.30872	0.809317376500648	0.294842	0.891559	-0.251161
Trial1	1	1	blindfold	clockwise	practice	Free	1	-0.5	-0.5	2.604324	-0.53085	-1.44956	-1.30901	0.809597897700751	0.24915	0.853473	-0.142493
Trial1	1	1	blindfold	clockwise	practice	Free	1	-0.5	-0.5	2.624329	-0.5304	-1.44954	-1.30911	0.809680822923425	0.174221	0.815387	-0.0886
Trial1	1	1	blindfold	clockwise	practice	Free	1	-0.5	-0.5	2.644333	-0.53025	-1.44957	-1.30922	0.80978527650532	0.229736	0.849241	-0.163325
Trial1	1	1	blindfold	clockwise	practice	Free	1	-0.5	-0.5	2.664322	-0.53008	-1.44957	-1.30932	0.809878772602796	0.244514	0.929645	-0.096258
Trial1	1	1	blindfold	clockwise	practice	Free	1	-0.5	-0.5	2.684326	-0.52991	-1.44955	-1.30939	0.809942521709438	0.231274	0.929645	-0.087521
Trial1	1	1	blindfold	clockwise	practice	Free	1	-0.5	-0.5	2.70433	-0.52974	-1.44955	-1.30945	0.809996064667285	0.180395	0.866168	-0.040439
Trial1	1	1	blindfold	clockwise	practice	Free	1	-0.5	-0.5	2.724335	-0.52957	-1.44956	-1.30946	0.809999847910503	0.189789	0.8704	-0.036218
Trial1	1	1	blindfold	clockwise	practice	Free	1	-0.5	-0.5	2.744324	-0.52956	-1.44956	-1.30946	0.809999482414958	0.217155	0.878864	-0.085179
Trial1	1	1	blindfold	clockwise	practice	Free	1	-0.5	-0.5	2.764328	-0.52955	-1.44955	-1.30947	0.810009126132143	0.240067	0.9635	-0.134775
Trial1	1	1	blindfold	clockwise	practice	Free	1	-0.5	-0.5	2.784332	-0.52953	-1.44953	-1.30948	0.810018521820613	0.253446	0.98889	-0.075134
Trial1	1	1	blindfold	clockwise	practice	Free	1	-0.5	-0.5	2.804321	-0.52952	-1.44952	-1.30949	0.810028163756413	0.269306	0.938109	-0.093795
Trial1	1	1	blindfold	clockwise	practice	Free	1	-0.5	-0.5	2.824326	-0.52948	-1.44954	-1.30949	0.810026709378382	0.239321	0.908486	-0.082477
Trial1	1	1	blindfold	clockwise	practice	Free	1	-0.5	-0.5	2.84433	-0.52947	-1.44954	-1.30949	0.810026342838334	0.232685	0.946572	-0.111456
Trial1	1	1	blindfold	clockwise	practice	Free	1	-0.5	-0.5	2.864334	-0.52946	-1.44954	-1.3095	0.810035868584131	0.188246	0.955036	-0.108206
Trial1	1	1	blindfold	clockwise	practice	Free	1	-0.5	-0.5	2.884323	-0.52945	-1.44953	-1.3095	0.810035504464285	0.166909	0.9635	-0.093993
Trial1	1	1	blindfold	clockwise	practice	Free	1	-0.5	-0.5	2.904327	-0.52944	-1.44953	-1.30952	0.8100551543978	0.166545	0.891559	-0.098155
Trial1	1	1	blindfold	clockwise	practice	Free	1	-0.5	-0.5	2.924332	-0.52939	-1.44956	-1.30954	0.810073354616259	0.242776	0.853473	-0.091023
Trial1	1	1	blindfold	clockwise	practice	Free	1	-0.5	-0.5	2.944336	-0.52933	-1.44956	-1.30958	0.810111207260461	0.266893	0.874632	-0.126442
Trial1	1	1	blindfold	clockwise	practice	Free	1	-0.5	-0.5	2.964325	-0.52923	-1.44956	-1.30961	0.81013749438207	0.226701	0.836546	-0.064542
Trial1	1	1	blindfold	clockwise	practice	Free	1	-0.5	-0.5	2.984329	-0.52912	-1.44956	-1.30964	0.810163436262317	0.208583	0.874632	-0.070318
Trial1	1	1	blindfold	clockwise	practice	Free	1	-0.5	-0.5	3.004333	-0.52905	-1.44956	-1.30965	0.810170929114087	0.142565	0.845009	-0.054176
Trial1	1	1	blindfold	clockwise	practice	Free	1	-0.5	-0.5	3.024323	-0.52901	-1.44956	-1.30965	0.810169496024578	0.17397	0.921182	0.0067411
Trial1	1	1	blindfold	clockwise	practice	Free	1	-0.5	-0.5	3.044327	-0.529	-1.44956	-1.30965	0.810169139660463	0.173922	0.891559	0.010926
Trial1	1	1	blindfold	clockwise	practice	Free	1	-0.5	-0.5	3.064331	-0.529	-1.44956	-1.30966	0.810179146823681	0.181709	0.878864	-0.061892
Trial1	1	1	blindfold	clockwise	practice	Free	1	-0.5	-0.5	3.084335	-0.52899	-1.44956	-1.30966	0.810178786320528	0.179528	0.887327	-0.117294
Trial1	1	1	blindfold	clockwise	practice	Free	1	-0.5	-0.5	3.104324	-0.52898	-1.44956	-1.30966	0.810178430206556	0.222763	0.878864	-0.051533
Trial1	1	1	blindfold	clockwise	practice	Free	1	-0.5	-0.5	3.124329	-0.52896	-1.44955	-1.30965	0.810167706902944	0.186913	0.946572	0.143385
Trial1	1	1	blindfold	clockwise	practice	Free	1	-0.5	-0.5	3.144333	-0.52895	-1.44954	-1.30965	0.810167349022585	0.199874	0.900023	0.126914
Trial1	1	1	blindfold	clockwise	practice	Free	1	-0.5	-0.5	3.164322	-0.52894	-1.44955	-1.30964	0.810156986205404	0.138177	0.819618	0.076618
Trial1	1	1	blindfold	clockwise	practice	Free	1	-0.5	-0.5	3.184326	-0.52894	-1.44956	-1.30964	0.810156986205404	0.046943	0.857705	0.049533
Trial1	1	1	blindfold	clockwise	practice	Free	1	-0.5	-0.5	3.20433	-0.52893	-1.44957	-1.30963	0.81014662137328	0.117017	0.874632	0.031798
Trial1	1	1	blindfold	clockwise	practice	Free	1	-0.5	-0.5	3.224335	-0.52892	-1.44955	-1.30963	0.81014626385418	0.203211	0.984659	0.113921
Trial1	1	1	blindfold	clockwise	practice	Free	1	-0.5	-0.5	3.244324	-0.52891	-1.44953	-1.30962	0.810136020516565	0.148372	0.946572	0.096811
Trial1	1	1	blindfold	clockwise	practice	Free	1	-0.5	-0.5	3.264328	-0.5289	-1.44954	-1.30962	0.810135661113315	0.177386	0.861936	0.128359
Trial1	1	1	blindfold	clockwise	practice	Free	1	-0.5	-0.5	3.284332	-0.52889	-1.44956	-1.30961	0.81012529887509	0.197823	0.836546	0.164737
Trial1	1	1	blindfold	clockwise	practice	Free	1	-0.5	-0.5	3.304321	-0.52887	-1.44957	-1.3096	0.810114577710591	0.177891	0.798459	0.136664
Trial1	1	1	blindfold	clockwise	practice	Free	1	-0.5	-0.5	3.324326	-0.52886	-1.44959	-1.3096	0.810114223042654	0.142168	0.773069	0.05639
Trial1	1	1	blindfold	clockwise	practice	Free	1	-0.5	-0.5	3.34433	-0.52885	-1.4496	-1.30959	0.81010397827944	0.153314	0.811155	0.045745
Trial1	1	1	blindfold	clockwise	practice	Free	1	-0.5	-0.5	3.364334	-0.52884	-1.4496	-1.30959	0.810103621730259	0.133083	0.743446	0.013514
Trial1	1	1	blindfold	clockwise	practice	Free	1	-0.5	-0.5	3.384323	-0.52884	-1.44961	-1.3096	0.810113509829378	0.159364	0.756141	0.0073885
Trial1	1	1	blindfold	clockwise	practice	Free	1	-0.5	-0.5	3.404327	-0.52883	-1.44961	-1.3096	0.810113153408167	0.21184	0.760373	-0.072194
Trial1	1	1	blindfold	clockwise	practice	Free	1	-0.5	-0.5	3.424332	-0.52879	-1.44962	-1.3096	0.810111731077753	0.318355	0.756141	-0.012557
Trial1	1	1	blindfold	clockwise	practice	Free	1	-0.5	-0.5	3.444336	-0.5287	-1.44963	-1.30961	0.810118544811052	0.309394	0.718055	-0.011909
Trial1	1	1	blindfold	clockwise	practice	Free	1	-0.5	-0.5	3.464325	-0.5285	-1.44965	-1.30964	0.810141388026355	0.325537	0.650346	-0.035415
Trial1	1	1	blindfold	clockwise	practice	Free	1	-0.5	-0.5	3.484329	-0.5282	-1.44966	-1.30968	0.810170920173732	0.250917	0.667274	-0.016064
Trial1	1	1	blindfold	clockwise	practice	Free	1	-0.5	-0.5	3.504333	-0.52783	-1.44967	-1.30978	0.810258082476045	0.209086	0.713823	-0.036676
Trial1	1	1	blindfold	clockwise	practice	Free	1	-0.5	-0.5	3.524323	-0.52711	-1.44963	-1.30983	0.810283592023799	0.200407	0.849241	-0.033411
Trial1	1	1	blindfold	clockwise	practice	Free	1	-0.5	-0.5	3.544327	-0.52681	-1.4496	-1.3099	0.81034366728952	0.182499	0.806923	-0.095262
Trial1	1	1	blindfold	clockwise	practice	Free	1	-0.5	-0.5	3.564331	-0.52654	-1.44959	-1.30998	0.810414727528412	0.236616	0.781532	-0.081364
Trial1	1	1	blindfold	clockwise	practice	Free	1	-0.5	-0.5	3.584335	-0.52629	-1.4496	-1.31009	0.810516430646581	0.238876	0.739214	-0.116126
Trial1	1	1	blindfold	clockwise	practice	Free	1	-0.5	-0.5	3.604324	-0.526	-1.44963	-1.31029	0.810707007017483	0.22408	0.713823	-0.072919
Trial1	1	1	blindfold	clockwise	practice	Free	1	-0.5	-0.5	3.624329	-0.52526	-1.44964	-1.31038	0.810773571593831	0.288188	0.764605	-0.045145
Trial1	1	1	blindfold	clockwise	practice	Free	1	-0.5	-0.5	3.644333	-0.52479	-1.44963	-1.31047	0.810849024266299	0.2405	0.781532	-0.027722
Trial1	1	1	blindfold	clockwise	practice	Free	1	-0.5	-0.5	3.664322	-0.5243	-1.44962	-1.31055	0.810914144689044	0.200492	0.785764	-0.024819
Trial1	1	1	blindfold	clockwise	practice	Free	1	-0.5	-0.5	3.684326	-0.52385	-1.44961	-1.31061	0.810960839716571	0.125287	0.764605	-0.01518
Trial1	1	1	blindfold	clockwise	practice	Free	1	-0.5	-0.5	3.70433	-0.52346	-1.44961	-1.31062	0.81095947329034	0.110506	0.811155	0.027985
Trial1	1	1	blindfold	clockwise	practice	Free	1	-0.5	-0.5	3.724335	-0.52295	-1.44961	-1.31062	0.81094488054925	0.10562	0.709592	-0.040632
Trial1	1	1	blindfold	clockwise	practice	Free	1	-0.5	-0.5	3.744324	-0.52281	-1.44962	-1.31059	0.810910901407931	0.165154	0.75191	0.045114
Trial1	1	1	blindfold	clockwise	practice	Free	1	-0.5	-0.5	3.764328	-0.52272	-1.44962	-1.31051	0.810828416690436	0.180065	0.743446	0.191385
Trial1	1	1	blindfold	clockwise	practice	Free	1	-0.5	-0.5	3.784332	-0.52264	-1.44964	-1.3104	0.810716192005197	0.201908	0.629187	0.185551
Trial1	1	1	blindfold	clockwise	practice	Free	1	-0.5	-0.5	3.804321	-0.52252	-1.44968	-1.31031	0.810623001094305	0.160871	0.603797	0.049502
Trial1	1	1	blindfold	clockwise	practice	Free	1	-0.5	-0.5	3.824326	-0.52222	-1.4497	-1.31028	0.810584573884626	0.16401	0.629187	0.040809
Trial1	1	1	blindfold	clockwise	practice	Free	1	-0.5	-0.5	3.84433	-0.52208	-1.44969	-1.31018	0.810480768454547	0.124447	0.663042	0.165774
Trial1	1	1	blindfold	clockwise	practice	Free	1	-0.5	-0.5	3.864334	-0.52194	-1.44968	-1.31005	0.81034707569855	0.156667	0.650346	0.180258
Trial1	1	1	blindfold	clockwise	practice	Free	1	-0.5	-0.5	3.884323	-0.52179	-1.44969	-1.30993	0.81022302894283	0.129626	0.531856	0.114785
Trial1	1	1	blindfold	clockwise	practice	Free	1	-0.5	-0.5	3.904327	-0.52164	-1.44972	-1.30982	0.810109017157306	0.079799	0.557231	0.04254
Trial1	1	1	blindfold	clockwise	practice	Free	1	-0.5	-0.5	3.924332	-0.52139	-1.4497	-1.30981	0.810092366406325	0.043332	0.692648	0.070843
Trial1	1	1	blindfold	clockwise	practice	Free	1	-0.5	-0.5	3.944336	-0.52138	-1.44969	-1.30981	0.810092103639193	0.058729	0.679953	0.060859
Trial1	1	1	blindfold	clockwise	practice	Free	1	-0.5	-0.5	3.964325	-0.52138	-1.44968	-1.30981	0.810092103639193	0.161088	0.713807	0.057728
Trial1	1	1	blindfold	clockwise	practice	Free	1	-0.5	-0.5	3.984329	-0.52137	-1.44966	-1.3098	0.810081948494232	0.189475	0.701112	0.080943
Trial1	1	1	blindfold	clockwise	practice	Free	1	-0.5	-0.5	4.004333	-0.52136	-1.44966	-1.30979	0.810071674298757	0.19206	0.671489	0.055474
Trial1	1	1	blindfold	clockwise	practice	Free	1	-0.5	-0.5	4.024323	-0.52134	-1.44966	-1.30979	0.81007114803991	0.146438	0.62494	0.105639
Trial1	1	1	blindfold	clockwise	practice	Free	1	-0.5	-0.5	4.044327	-0.52133	-1.44968	-1.30979	0.8100708843102	0.168231	0.612244	0.036051
Trial1	1	1	blindfold	clockwise	practice	Free	1	-0.5	-0.5	4.064331	-0.52132	-1.44968	-1.30979	0.810070620704186	0.15127	0.684185	0.0028541
Trial1	1	1	blindfold	clockwise	practice	Free	1	-0.5	-0.5	4.084335	-0.52131	-1.44965	-1.30979	0.810070358789849	0.151816	0.895775	-0.0061547
Trial1	1	1	blindfold	clockwise	practice	Free	1	-0.5	-0.5	4.104324	-0.5213	-1.4496	-1.30978	0.810060083745123	0.181993	0.925397	0.043475
Trial1	1	1	blindfold	clockwise	practice	Free	1	-0.5	-0.5	4.124329	-0.52129	-1.44956	-1.30977	0.810049931120312	-0.026912	0.777284	0.119912
Trial1	1	1	blindfold	clockwise	practice	Free	1	-0.5	-0.5	4.144333	-0.52129	-1.44959	-1.30977	0.810049931120312	-0.0035155	0.78998	0.132444
Trial1	1	1	blindfold	clockwise	practice	Free	1	-0.5	-0.5	4.164322	-0.52129	-1.4496	-1.30976	0.810039920999126	-0.095508	0.802675	0.150056
Trial1	1	1	blindfold	clockwise	practice	Free	1	-0.5	-0.5	4.184326	-0.5213	-1.44959	-1.30975	0.81003005339127	-0.143102	0.904238	0.176038
Trial1	1	1	blindfold	clockwise	practice	Free	1	-0.5	-0.5	4.20433	-0.5213	-1.44956	-1.30974	0.81002004327349	0.015806	0.988874	0.151986
Trial1	1	1	blindfold	clockwise	practice	Free	1	-0.5	-0.5	4.224335	-0.52129	-1.44952	-1.30974	0.810019781588904	0.163917	0.904238	0.040578
Trial1	1	1	blindfold	clockwise	practice	Free	1	-0.5	-0.5	4.244324	-0.52128	-1.44955	-1.30974	0.81001951846068	0.159072	0.74343	-0.02677
Trial1	1	1	blindfold	clockwise	practice	Free	1	-0.5	-0.5	4.264328	-0.52127	-1.44961	-1.30975	0.810029265583676	0.187686	0.620708	-0.052529
Trial1	1	1	blindfold	clockwise	practice	Free	1	-0.5	-0.5	4.284332	-0.52121	-1.44966	-1.30978	0.810057722175919	0.245628	0.591085	-0.062419
Trial1	1	1	blindfold	clockwise	practice	Free	1	-0.5	-0.5	4.304321	-0.5211	-1.44969	-1.30986	0.810134814095233	0.273389	0.654562	-0.047555
Trial1	1	1	blindfold	clockwise	practice	Free	1	-0.5	-0.5	4.324326	-0.52062	-1.44965	-1.30992	0.810182395977426	0.214343	0.718039	-0.06274
Trial1	1	1	blindfold	clockwise	practice	Free	1	-0.5	-0.5	4.34433	-0.52037	-1.44963	-1.30991	0.810166061803973	0.040104	0.747662	0.061803
Trial1	1	1	blindfold	clockwise	practice	Free	1	-0.5	-0.5	4.364334	-0.52026	-1.44963	-1.3099	0.810153411505413	-0.021996	0.722271	0.129372
Trial1	1	1	blindfold	clockwise	practice	Free	1	-0.5	-0.5	4.384323	-0.52026	-1.44963	-1.30989	0.810143401056761	-0.0074816	0.734966	0.14514
Trial1	1	1	blindfold	clockwise	practice	Free	1	-0.5	-0.5	4.404327	-0.52026	-1.44963	-1.30988	0.810133390608187	-0.014608	0.74343	0.107715
Trial1	1	1	blindfold	clockwise	practice	Free	1	-0.5	-0.5	4.424332	-0.52026	-1.4496	-1.30987	0.810123380159689	-0.037947	0.912702	0.155621
Trial1	1	1	blindfold	clockwise	practice	Free	1	-0.5	-0.5	4.444336	-0.52026	-1.44957	-1.30987	0.810123380159689	0.021799	0.959252	0.117634
Trial1	1	1	blindfold	clockwise	practice	Free	1	-0.5	-0.5	4.464325	-0.52026	-1.44955	-1.30987	0.810123380159689	0.07615	0.950788	-0.01573
Trial1	1	1	blindfold	clockwise	practice	Free	1	-0.5	-0.5	4.484329	-0.52025	-1.44955	-1.30988	0.810133141738303	0.131985	0.895775	-0.088134
Trial1	1	1	blindfold	clockwise	practice	Free	1	-0.5	-0.5	4.504333	-0.52025	-1.44955	-1.30987	0.810123131286731	0.130499	0.870384	-0.045906
Trial1	1	1	blindfold	clockwise	practice	Free	1	-0.5	-0.5	4.524323	-0.52024	-1.44955	-1.30988	0.810132891501508	0.092275	0.891543	-0.014365
Trial1	1	1	blindfold	clockwise	practice	Free	1	-0.5	-0.5	4.544327	-0.52023	-1.44956	-1.30988	0.810132641388407	0.126258	0.849225	-0.04139
Trial1	1	1	blindfold	clockwise	practice	Free	1	-0.5	-0.5	4.564331	-0.52023	-1.44956	-1.30988	0.810132641388407	0.059298	0.887311	-0.078826
Trial1	1	1	blindfold	clockwise	practice	Free	1	-0.5	-0.5	4.584335	-0.52022	-1.44956	-1.30988	0.810132391399001	0.107839	0.878848	-0.048462
Trial1	1	1	blindfold	clockwise	practice	Free	1	-0.5	-0.5	4.604324	-0.52022	-1.44956	-1.30988	0.810132391399001	0.093947	0.878848	0.0072633
Trial1	1	1	blindfold	clockwise	practice	Free	1	-0.5	-0.5	4.624329	-0.52021	-1.44956	-1.30989	0.810142153484211	0.110951	0.785748	-0.128688
Trial1	1	1	blindfold	clockwise	practice	Free	1	-0.5	-0.5	4.644333	-0.5202	-1.44958	-1.30989	0.810141903744544	0.101843	0.777284	-0.0059162
Trial1	1	1	blindfold	clockwise	practice	Free	1	-0.5	-0.5	4.664322	-0.5202	-1.4496	-1.30988	0.810131893277468	0.120514	0.734966	0.044985
Trial1	1	1	blindfold	clockwise	practice	Free	1	-0.5	-0.5	4.684326	-0.52019	-1.44961	-1.30988	0.810131643658411	0.108361	0.692648	0.086225
Trial1	1	1	blindfold	clockwise	practice	Free	1	-0.5	-0.5	4.70433	-0.52019	-1.44964	-1.30989	0.810141654128572	0.13461	0.612244	0.016962
Trial1	1	1	blindfold	clockwise	practice	Free	1	-0.5	-0.5	4.724335	-0.52015	-1.44969	-1.30989	0.81014065838412	0.228575	0.620708	-0.040266
Trial1	1	1	blindfold	clockwise	practice	Free	1	-0.5	-0.5	4.744324	-0.5201	-1.4497	-1.30988	0.810129405610879	0.233301	0.586853	0.0093796
Trial1	1	1	blindfold	clockwise	practice	Free	1	-0.5	-0.5	4.764328	-0.51999	-1.44969	-1.30983	0.810076630480272	0.256674	0.679953	0.099558
Trial1	1	1	blindfold	clockwise	practice	Free	1	-0.5	-0.5	4.784332	-0.51984	-1.44969	-1.30977	0.810013118602811	0.240599	0.57839	0.064442
Trial1	1	1	blindfold	clockwise	practice	Free	1	-0.5	-0.5	4.804321	-0.51965	-1.4497	-1.30963	0.809868337784751	0.140798	0.544535	0.045946
Trial1	1	1	blindfold	clockwise	practice	Free	1	-0.5	-0.5	4.824326	-0.51939	-1.4497	-1.30954	0.809772213141701	0.023939	0.654562	0.155304
Trial1	1	1	blindfold	clockwise	practice	Free	1	-0.5	-0.5	4.84433	-0.51937	-1.44969	-1.30942	0.809651724437776	0.027519	0.69688	0.20971
Trial1	1	1	blindfold	clockwise	practice	Free	1	-0.5	-0.5	4.864334	-0.51935	-1.44966	-1.30934	0.80957128039972	0.05709	0.773053	0.197397
Trial1	1	1	blindfold	clockwise	practice	Free	1	-0.5	-0.5	4.884323	-0.51933	-1.44963	-1.30929	0.80952074976398	0.175415	0.726503	0.14534
Trial1	1	1	blindfold	clockwise	practice	Free	1	-0.5	-0.5	4.904327	-0.51928	-1.44962	-1.30915	0.809379643771039	0.183984	0.806907	0.215237
Trial1	1	1	blindfold	clockwise	practice	Free	1	-0.5	-0.5	4.924332	-0.51913	-1.44962	-1.30912	0.809346172211733	0.184956	0.663026	0.086241
Trial1	1	1	blindfold	clockwise	practice	Free	1	-0.5	-0.5	4.944336	-0.51905	-1.44965	-1.3091	0.809324144715544	0.179573	0.69688	0.030187
Trial1	1	1	blindfold	clockwise	practice	Free	1	-0.5	-0.5	4.964325	-0.51898	-1.44965	-1.30907	0.809292585936168	0.13428	0.722271	0.083923
Trial1	1	1	blindfold	clockwise	practice	Free	1	-0.5	-0.5	4.984329	-0.51894	-1.44964	-1.30905	0.809271747842559	0.132186	0.701112	0.117723
Trial1	1	1	blindfold	clockwise	practice	Free	1	-0.5	-0.5	5.004333	-0.51891	-1.44963	-1.30904	0.809261034486229	0.20167	0.844993	0.091686
Trial1	1	1	blindfold	clockwise	practice	Free	1	-0.5	-0.5	5.024323	-0.51889	-1.4496	-1.30904	0.809260566759534	0.127864	0.730735	0.059009
Trial1	1	1	blindfold	clockwise	practice	Free	1	-0.5	-0.5	5.044327	-0.51888	-1.44961	-1.30903	0.809250323617728	0.132568	0.663026	0.062864
Trial1	1	1	blindfold	clockwise	practice	Free	1	-0.5	-0.5	5.064331	-0.51887	-1.44963	-1.30903	0.809250090060349	0.09498	0.713807	0.099205
Trial1	1	1	blindfold	clockwise	practice	Free	1	-0.5	-0.5	5.084335	-0.51887	-1.44964	-1.30903	0.809250090060349	0.089621	0.713807	0.086931
Trial1	1	1	blindfold	clockwise	practice	Free	1	-0.5	-0.5	5.104324	-0.51887	-1.44964	-1.30903	0.809250090060349	0.095153	0.74343	-0.022947
Trial1	1	1	blindfold	clockwise	practice	Free	1	-0.5	-0.5	5.124329	-0.51885	-1.44962	-1.30904	0.809259635568925	0.187689	0.74343	-0.025376
Trial1	1	1	blindfold	clockwise	practice	Free	1	-0.5	-0.5	5.144333	-0.51884	-1.44963	-1.30905	0.809269413251597	0.246781	0.684185	-0.05295
Trial1	1	1	blindfold	clockwise	practice	Free	1	-0.5	-0.5	5.164322	-0.51878	-1.44965	-1.3091	0.809317834215236	0.269798	0.646099	-0.073247
Trial1	1	1	blindfold	clockwise	practice	Free	1	-0.5	-0.5	5.184326	-0.51863	-1.44968	-1.3092	0.809414358294011	0.300155	0.591085	-0.146963
Trial1	1	1	blindfold	clockwise	practice	Free	1	-0.5	-0.5	5.20433	-0.51839	-1.44971	-1.30958	0.809788929557255	0.267825	0.5149	-0.161458
Trial1	1	1	blindfold	clockwise	practice	Free	1	-0.5	-0.5	5.224335	-0.51764	-1.44973	-1.30973	0.80992205489339	0.148824	0.578357	-0.016811
Trial1	1	1	blindfold	clockwise	practice	Free	1	-0.5	-0.5	5.244324	-0.51723	-1.44972	-1.30982	0.810003211089234	0.130155	0.60798	0.027615
Trial1	1	1	blindfold	clockwise	practice	Free	1	-0.5	-0.5	5.264328	-0.51682	-1.4497	-1.30986	0.810034639997983	0.152598	0.637602	0.025416
Trial1	1	1	blindfold	clockwise	practice	Free	1	-0.5	-0.5	5.284332	-0.51644	-1.44968	-1.30987	0.810036850490894	0.166161	0.688384	0.043749
Trial1	1	1	blindfold	clockwise	practice	Free	1	-0.5	-0.5	5.304321	-0.51611	-1.44967	-1.30979	0.809950245970413	0.139785	0.620675	0.049826
Trial1	1	1	blindfold	clockwise	practice	Free	1	-0.5	-0.5	5.324326	-0.5157	-1.44971	-1.30974	0.809892135867006	0.088841	0.552966	0.077139
Trial1	1	1	blindfold	clockwise	practice	Free	1	-0.5	-0.5	5.34433	-0.51559	-1.44972	-1.30969	0.809840072083725	0.132608	0.574125	0.075547
Trial1	1	1	blindfold	clockwise	practice	Free	1	-0.5	-0.5	5.364334	-0.5155	-1.44972	-1.30966	0.809808309221632	0.160968	0.60798	0.035625
Trial1	1	1	blindfold	clockwise	practice	Free	1	-0.5	-0.5	5.384323	-0.51542	-1.4497	-1.30964	0.809786757481017	0.235789	0.650298	0.021893
[truncated: 17,353 more rows]
