# Supplementary material for: Assessing kinesthetic proprioceptive function of the upper limb: a novel dynamic movement reproduction task using a robotic arm
Source: PeerJ. 2021 May 3;9:e11301. doi: 10.7717/peerj.11301 (PMC8101453; doi:10.7717/peerj.11301)
Supplement: Supplemental Information 2 [file peerj-09-11301-s002.zip › DMR raw data_Study 2_part 1/HMData_PP005_2019-08-22-11-51-31.txt]

Trial1	3	1	noBlindfold	counterclockwise	practice	Guided	1	0.5	0	0	0.45006	-1.45	-0.8	0.801557188422396	0.013597	0.040207	0.015696
Trial1	3	1	noBlindfold	counterclockwise	practice	Guided	1	0.5	0	0.01174927	0.45006	-1.45	-0.8	0.801557188422396	0.027191	0.019045	0.012382
Trial1	3	1	noBlindfold	counterclockwise	practice	Guided	1	0.5	0	0.03175354	0.45006	-1.45	-0.8	0.801557188422396	0.018861	0.023277	0.0034167
Trial1	3	1	noBlindfold	counterclockwise	practice	Guided	1	0.5	0	0.05174255	0.45006	-1.45	-0.8	0.801557188422396	0.03301	-0.0063475	-0.0082791
Trial1	3	1	noBlindfold	counterclockwise	practice	Guided	1	0.5	0	0.07174683	0.45006	-1.45	-0.8	0.801557188422396	0.02636	0.014811	0.026509
Trial1	3	1	noBlindfold	counterclockwise	practice	Guided	1	0.5	0	0.0917511	0.45006	-1.45	-0.8	0.801557188422396	-0.016942	0.019041	0.0052572
Trial1	3	1	noBlindfold	counterclockwise	practice	Guided	1	0.5	0	0.1117554	0.45006	-1.45	-0.8	0.801557188422396	-0.0025158	-0.014814	-0.01063
Trial1	3	1	noBlindfold	counterclockwise	practice	Guided	1	0.5	0	0.1317444	0.45006	-1.45	-0.8	0.801557188422396	0.0047058	0.014808	0.0151
Trial1	3	1	noBlindfold	counterclockwise	practice	Guided	1	0.5	0	0.1517487	0.45007	-1.45	-0.8	0.801556564601454	-0.040254	-0.014814	0.020551
Trial1	3	1	noBlindfold	counterclockwise	practice	Guided	1	0.5	0	0.1717529	0.45007	-1.45	-0.8	0.801556564601454	0.024951	0.0021155	-0.021451
Trial1	3	1	noBlindfold	counterclockwise	practice	Guided	1	0.5	0	0.1917419	0.45007	-1.45	-0.8	0.801556564601454	0.043278	-0.023277	0.038682
Trial1	3	1	noBlindfold	counterclockwise	practice	Guided	1	0.5	0	0.2117462	0.45007	-1.45	-0.8	0.801556564601454	-0.027217	-0.002116	0.025614
Trial1	3	1	noBlindfold	counterclockwise	practice	Guided	1	0.5	0	0.2317505	0.45007	-1.45	-0.8	0.801556564601454	0.041044	0.01058	0.03156
Trial1	3	1	noBlindfold	counterclockwise	practice	Guided	1	0.5	0	0.2517548	0.45007	-1.45	-0.8	0.801556564601454	-0.003363	-0.014811	0.001928
Trial1	3	1	noBlindfold	counterclockwise	practice	Guided	1	0.5	0	0.2717438	0.45007	-1.45	-0.8	0.801556564601454	0.052684	-0.0021151	-0.036469
Trial1	3	1	noBlindfold	counterclockwise	practice	Guided	1	0.5	0	0.291748	0.45008	-1.45	-0.8	0.801555942761177	-0.0008583	0.023278	0.031552
Trial1	3	1	noBlindfold	counterclockwise	practice	Guided	1	0.5	0	0.3117523	0.45008	-1.45	-0.8	0.801555942761177	-0.020851	0.0021185	-0.0034399
Trial1	3	1	noBlindfold	counterclockwise	practice	Guided	1	0.5	0	0.3317566	0.45008	-1.45	-0.8	0.801555942761177	0.0099552	-0.010578	0.0027984
Trial1	3	1	noBlindfold	counterclockwise	practice	Guided	1	0.5	0	0.3517456	0.45008	-1.45	-0.8	0.801555942761177	-0.0033671	0.0063503	0.0019187
Trial1	3	1	noBlindfold	counterclockwise	practice	Guided	1	0.5	0	0.3717499	0.45008	-1.45	-0.8	0.801555942761177	-0.026119	0.019046	0.008836
Trial1	3	1	noBlindfold	counterclockwise	practice	Guided	1	0.5	0	0.3917542	0.45008	-1.45	-0.8	0.801555942761177	-0.030286	0.0021166	0.0043479
Trial1	3	1	noBlindfold	counterclockwise	practice	Guided	1	0.5	0	0.4117432	0.45008	-1.45	-0.8	0.801555942761177	0.026057	0.006347	0.018969
Trial1	3	1	noBlindfold	counterclockwise	practice	Guided	1	0.5	0	0.4317474	0.45008	-1.45	-0.8	0.801555942761177	0.0046821	0.0063455	0.015068
Trial1	3	1	noBlindfold	counterclockwise	practice	Guided	1	0.5	0	0.4517517	0.45008	-1.45	-0.8	0.801555942761177	0.023823	-0.014813	-0.0089065
Trial1	3	1	noBlindfold	counterclockwise	practice	Guided	1	0.5	0	0.471756	0.45008	-1.45	-0.8	0.801555942761177	-0.011148	0.0063464	-0.015442
Trial1	3	1	noBlindfold	counterclockwise	practice	Guided	1	0.5	0	0.491745	0.45008	-1.45	-0.8	0.801555942761177	0.05018	0.010578	0.0012291
Trial1	3	1	noBlindfold	counterclockwise	practice	Guided	1	0.5	0	0.5117493	0.45009	-1.45	-0.8	0.801555321044771	-0.011433	-0.0021182	-0.011254
Trial1	3	1	noBlindfold	counterclockwise	practice	Guided	1	0.5	0	0.5317535	0.45009	-1.45	-0.8	0.801555321044771	0.04408	0.0063461	-0.010669
Trial1	3	1	noBlindfold	counterclockwise	practice	Guided	1	0.5	0	0.5517426	0.45008	-1.45	-0.8	0.801555942761177	-0.026411	-0.010581	0.013011
Trial1	3	1	noBlindfold	counterclockwise	practice	Guided	1	0.5	0	0.5717468	0.45008	-1.45	-0.8	0.801555942761177	0.011046	0.010575	-0.013984
Trial1	3	1	noBlindfold	counterclockwise	practice	Guided	1	0.5	0	0.5917511	0.45009	-1.45	-0.8	0.801555321044771	0.012167	-0.0063511	0.036594
Trial1	3	1	noBlindfold	counterclockwise	practice	Guided	1	0.5	0	0.6117554	0.45009	-1.45	-0.8	0.801555321044771	-0.020321	0.0021113	-0.01185
Trial1	3	1	noBlindfold	counterclockwise	practice	Guided	1	0.5	0	0.6317444	0.45009	-1.45	-0.8	0.801555321044771	0.0079964	-0.0063522	0.032106
Trial1	3	1	noBlindfold	counterclockwise	practice	Guided	1	0.5	0	0.6517487	0.45009	-1.45	-0.8	0.801555321044771	-0.0086594	-0.023278	0.010564
Trial1	3	1	noBlindfold	counterclockwise	practice	Guided	1	0.5	0	0.6717529	0.45009	-1.45	-0.8	0.801555321044771	-0.011165	0.0063445	-0.01546
Trial1	3	1	noBlindfold	counterclockwise	practice	Guided	1	0.5	0	0.6917419	0.45009	-1.45	-0.8	0.801555321044771	-0.0042189	-0.019046	0.014459
Trial1	3	1	noBlindfold	counterclockwise	practice	Guided	1	0.5	0	0.7117462	0.45009	-1.45	-0.8	0.801555321044771	0.030746	0.0063443	0.025182
Trial1	3	1	noBlindfold	counterclockwise	practice	Guided	1	0.5	0	0.7317505	0.45009	-1.45	-0.8	0.801555321044771	0.0090957	-0.014815	0.015336
Trial1	3	1	noBlindfold	counterclockwise	practice	Guided	1	0.5	0	0.7517548	0.45009	-1.45	-0.8	0.801555321044771	0.011856	-0.0063496	-0.026574
Trial1	3	1	noBlindfold	counterclockwise	practice	Guided	1	0.5	0	0.7717438	0.4501	-1.45	-0.8	0.801554697596921	-0.029489	0.031735	-0.0082576
Trial1	3	1	noBlindfold	counterclockwise	practice	Guided	1	0.5	0	0.791748	0.4501	-1.45	-0.8	0.801554697596921	0.0052026	-0.014816	0.006654
Trial1	3	1	noBlindfold	counterclockwise	practice	Guided	1	0.5	0	0.8117523	0.4501	-1.45	-0.8	0.801554697596921	0.013253	0.019038	0.01981
Trial1	3	1	noBlindfold	counterclockwise	practice	Guided	1	0.5	0	0.8317566	0.4501	-1.45	-0.8	0.801554697596921	0.041274	0.0021088	0.00060999
Trial1	3	1	noBlindfold	counterclockwise	practice	Guided	1	0.5	0	0.8517456	0.4501	-1.45	-0.8	0.801554697596921	0.0063009	-0.006355	-0.010116
Trial1	3	1	noBlindfold	counterclockwise	practice	Guided	1	0.5	0	0.8717499	0.4501	-1.45	-0.8	0.801554697596921	-0.028946	0.010573	-0.01665
Trial1	3	1	noBlindfold	counterclockwise	practice	Guided	1	0.5	0	0.8917542	0.4501	-1.45	-0.8	0.801554697596921	-0.052254	0.010572	-0.0013533
Trial1	3	1	noBlindfold	counterclockwise	practice	Guided	1	0.5	0	0.9117432	0.4501	-1.45	-0.8	0.801554697596921	0.035446	0.0063388	0.021265
Trial1	3	1	noBlindfold	counterclockwise	practice	Guided	1	0.5	0	0.9317474	0.4501	-1.45	-0.8	0.801554697596921	0.013795	-0.0063566	0.011418
Trial1	3	1	noBlindfold	counterclockwise	practice	Guided	1	0.5	0	0.9517517	0.45011	-1.45	-0.8	0.801554076128627	0.016846	0.019036	0.032662
Trial1	3	1	noBlindfold	counterclockwise	practice	Guided	1	0.5	0	0.971756	0.45011	-1.45	-0.8	0.801554076128627	0.043211	-0.0063545	0.038607
Trial1	3	1	noBlindfold	counterclockwise	practice	Guided	1	0.5	0	0.991745	0.45011	-1.45	-0.8	0.801554076128627	0.053744	0.0021096	0.014043
Trial1	3	1	noBlindfold	counterclockwise	practice	Guided	1	0.5	0	1.011749	0.45011	-1.45	-0.8	0.801554076128627	-0.03147	-0.0063533	-0.046294
Trial1	3	1	noBlindfold	counterclockwise	practice	Guided	1	0.5	0	1.031754	0.45011	-1.45	-0.8	0.801554076128627	0.002115	-0.0021207	-0.014616
Trial1	3	1	noBlindfold	counterclockwise	practice	Guided	1	0.5	0	1.051743	0.45011	-1.45	-0.8	0.801554076128627	-0.0039849	0.031733	0.010236
Trial1	3	1	noBlindfold	counterclockwise	practice	Guided	1	0.5	0	1.071747	0.45012	-1.45	-0.8	0.80155345292963	0.010438	0.031731	0.0024369
Trial1	3	1	noBlindfold	counterclockwise	practice	Guided	1	0.5	0	1.091751	0.45012	-1.45	-0.8	0.80155345292963	0.012942	0.0063413	0.023975
Trial1	3	1	noBlindfold	counterclockwise	practice	Guided	1	0.5	0	1.111755	0.45012	-1.45	-0.8	0.80155345292963	-0.0001061	0.002108	0.018903
Trial1	3	1	noBlindfold	counterclockwise	practice	Guided	1	0.5	0	1.131744	0.45012	-1.45	-0.8	0.80155345292963	0.033185	0.0021088	-0.012577
Trial1	3	1	noBlindfold	counterclockwise	practice	Guided	1	0.5	0	1.151749	0.45012	-1.45	-0.8	0.80155345292963	0.00044295	-0.0021235	0.010515
Trial1	3	1	noBlindfold	counterclockwise	practice	Guided	1	0.5	0	1.171753	0.45012	-1.45	-0.8	0.80155345292963	-0.021483	0.0063407	0.0048573
Trial1	3	1	noBlindfold	counterclockwise	practice	Guided	1	0.5	0	1.191742	0.45012	-1.45	-0.8	0.80155345292963	0.012104	-0.0063554	0.036535
Trial1	3	1	noBlindfold	counterclockwise	practice	Guided	1	0.5	0	1.211746	0.45012	-1.45	-0.8	0.80155345292963	-0.017322	0.010572	0.0093375
Trial1	3	1	noBlindfold	counterclockwise	practice	Guided	1	0.5	0	1.23175	0.45012	-1.45	-0.8	0.80155345292963	0.018478	0.010575	0.0074891
Trial1	3	1	noBlindfold	counterclockwise	practice	Guided	1	0.5	0	1.251755	0.45012	-1.45	-0.8	0.80155345292963	-0.00678	-0.01905	-0.0026504
Trial1	3	1	noBlindfold	counterclockwise	practice	Guided	1	0.5	0	1.271744	0.45012	-1.45	-0.8	0.80155345292963	-0.016218	0.0063422	-0.0074266
Trial1	3	1	noBlindfold	counterclockwise	practice	Guided	1	0.5	0	1.291748	0.45013	-1.45	-0.8	0.801552831709448	0.0051522	0.0063391	0.0066067
Trial1	3	1	noBlindfold	counterclockwise	practice	Guided	1	0.5	0	1.311752	0.45013	-1.45	-0.8	0.801552831709448	0.044284	-0.027512	0.021811
Trial1	3	1	noBlindfold	counterclockwise	practice	Guided	1	0.5	0	1.331757	0.45013	-1.45	-0.8	0.801552831709448	-0.021213	0.0021113	0.00065398
Trial1	3	1	noBlindfold	counterclockwise	practice	Guided	1	0.5	0	1.351746	0.45013	-1.45	-0.8	0.801552831709448	0.017644	0.0063414	0.020052
Trial1	3	1	noBlindfold	counterclockwise	practice	Guided	1	0.5	0	1.37175	0.45013	-1.45	-0.8	0.801552831709448	-0.0037297	0.0063407	0.0060132
Trial1	3	1	noBlindfold	counterclockwise	practice	Guided	1	0.5	0	1.391754	0.45013	-1.45	-0.8	0.801552831709448	0.022906	-0.019053	0.007768
Trial1	3	1	noBlindfold	counterclockwise	practice	Guided	1	0.5	0	1.411743	0.45013	-1.45	-0.8	0.801552831709448	0.014027	-0.01059	0.0071806
Trial1	3	1	noBlindfold	counterclockwise	practice	Guided	1	0.5	0	1.431747	0.45013	-1.45	-0.8	0.801552831709448	-0.0034609	-0.0063598	0.018874
Trial1	3	1	noBlindfold	counterclockwise	practice	Guided	1	0.5	0	1.451752	0.45013	-1.45	-0.8	0.801552831709448	0.024012	-0.0021247	-0.0089993
Trial1	3	1	noBlindfold	counterclockwise	practice	Guided	1	0.5	0	1.471756	0.45013	-1.45	-0.8	0.801552831709448	-0.007624	-0.0021254	-0.0026684
Trial1	3	1	noBlindfold	counterclockwise	practice	Guided	1	0.5	0	1.491745	0.45013	-1.45	-0.8	0.801552831709448	0.01957	0.0021049	-0.013485
Trial1	3	1	noBlindfold	counterclockwise	practice	Guided	1	0.5	0	1.511749	0.45013	-1.45	-0.8	0.801552831709448	-0.0031844	0.010568	-0.0023784
Trial1	3	1	noBlindfold	counterclockwise	practice	Guided	1	0.5	0	1.531754	0.45013	-1.45	-0.8	0.801552831709448	-0.0045672	-0.01059	0.018572
Trial1	3	1	noBlindfold	counterclockwise	practice	Guided	1	0.5	0	1.551743	0.45013	-1.45	-0.8	0.801552831709448	-0.022606	0.0021034	0.027538
Trial1	3	1	noBlindfold	counterclockwise	practice	Guided	1	0.5	0	1.571747	0.45013	-1.45	-0.8	0.801552831709448	0.057871	-0.0021309	0.013406
Trial1	3	1	noBlindfold	counterclockwise	practice	Guided	1	0.5	0	1.591751	0.45014	-1.45	-0.8	0.801552208759305	0.0087455	0.031721	0.019443
Trial1	3	1	noBlindfold	counterclockwise	practice	Guided	1	0.5	0	1.611755	0.45014	-1.45	-0.8	0.801552208759305	0.0059631	0.0020986	-0.0059982
Trial1	3	1	noBlindfold	counterclockwise	practice	Guided	1	0.5	0	1.631744	0.45014	-1.45	-0.8	0.801552208759305	0.0065338	0.0020979	0.052965
Trial1	3	1	noBlindfold	counterclockwise	practice	Guided	1	0.5	0	1.651749	0.45014	-1.45	-0.8	0.801552208759305	-0.0081895	0.014794	0.00091408
Trial1	3	1	noBlindfold	counterclockwise	practice	Guided	1	0.5	0	1.671753	0.45014	-1.45	-0.8	0.801552208759305	0.0098489	0.0020983	0.002668
Trial1	3	1	noBlindfold	counterclockwise	practice	Guided	1	0.5	0	1.691742	0.45014	-1.45	-0.8	0.801552208759305	-0.038998	0.0020979	0.0021724
Trial1	3	1	noBlindfold	counterclockwise	practice	Guided	1	0.5	0	1.711746	0.45014	-1.45	-0.8	0.801552208759305	0.019002	0.014794	-0.00094117
Trial1	3	1	noBlindfold	counterclockwise	practice	Guided	1	0.5	0	1.73175	0.45014	-1.45	-0.8	0.801552208759305	0.043434	0.0020982	0.034342
Trial1	3	1	noBlindfold	counterclockwise	practice	Guided	1	0.5	0	1.751755	0.45014	-1.45	-0.8	0.801552208759305	-0.016522	0.010561	-0.0032843
Trial1	3	1	noBlindfold	counterclockwise	practice	Guided	1	0.5	0	1.771744	0.45014	-1.45	-0.8	0.801552208759305	-0.017627	-0.0021335	0.013477
Trial1	3	1	noBlindfold	counterclockwise	practice	Guided	1	0.5	0	1.791748	0.45014	-1.45	-0.8	0.801552208759305	-0.045103	0.019025	0.0092817
Trial1	3	1	noBlindfold	counterclockwise	practice	Guided	1	0.5	0	1.811752	0.45014	-1.45	-0.8	0.801552208759305	0.00012906	0.0063282	0.0029475
Trial1	3	1	noBlindfold	counterclockwise	practice	Guided	1	0.5	0	1.831757	0.45014	-1.45	-0.8	0.801552208759305	0.0026129	0.0020948	-0.023078
Trial1	3	1	noBlindfold	counterclockwise	practice	Guided	1	0.5	0	1.851746	0.45014	-1.45	-0.8	0.801552208759305	-0.027345	0.023252	0.025457
Trial1	3	1	noBlindfold	counterclockwise	practice	Guided	1	0.5	0	1.87175	0.45014	-1.45	-0.8	0.801552208759305	0.0015091	0.0020925	-0.0063131
Trial1	3	1	noBlindfold	counterclockwise	practice	Guided	1	0.5	0	1.891754	0.45015	-1.45	-0.8	0.801551585933776	-0.011542	0.010555	-0.022492
Trial1	3	1	noBlindfold	counterclockwise	practice	Guided	1	0.5	0	1.911743	0.45015	-1.45	-0.8	0.801551585933776	0.014549	0.019018	-0.0012465
Trial1	3	1	noBlindfold	counterclockwise	practice	Guided	1	0.5	0	1.931747	0.45015	-1.45	-0.8	0.801551585933776	0.014273	-0.014838	0.0029445
Trial1	3	1	noBlindfold	counterclockwise	practice	Guided	1	0.5	0	1.951752	0.45015	-1.45	-0.8	0.801551585933776	0.013997	-0.0063723	0.024191
Trial1	3	1	noBlindfold	counterclockwise	practice	Guided	1	0.5	0	1.971756	0.45015	-1.45	-0.8	0.801551585933776	0.024256	0.014786	-0.013235
Trial1	3	1	noBlindfold	counterclockwise	practice	Guided	1	0.5	0	1.991745	0.45015	-1.45	-0.8	0.801551585933776	-0.0076552	0.014787	-0.0027129
Trial1	3	1	noBlindfold	counterclockwise	practice	Guided	1	0.5	0	2.011749	0.45015	-1.45	-0.8	0.801551585933776	0.023427	0.002092	-0.00066408
Trial1	3	1	noBlindfold	counterclockwise	practice	Guided	1	0.5	0	2.031754	0.45015	-1.45	-0.8	0.801551585933776	-0.0012618	-0.0021403	0.035588
Trial1	3	1	noBlindfold	counterclockwise	practice	Guided	1	0.5	0	2.051743	0.45015	-1.45	-0.8	0.801551585933776	0.010104	0.0063232	0.011906
Trial1	3	1	noBlindfold	counterclockwise	practice	Guided	1	0.5	0	2.071747	0.45015	-1.45	-0.8	0.801551585933776	0.0040033	-0.014837	0.023306
Trial1	3	1	noBlindfold	counterclockwise	practice	Guided	1	0.5	0	2.091751	0.45015	-1.45	-0.8	0.801551585933776	-0.0087709	-0.0063734	0.014045
Trial1	3	1	noBlindfold	counterclockwise	practice	Guided	1	0.5	0	2.111755	0.45016	-1.45	-0.8	0.801550966939044	0.023137	-0.027532	0.0035199
Trial1	3	1	noBlindfold	counterclockwise	practice	Guided	1	0.5	0	2.131744	0.45016	-1.45	-0.8	0.801550966939044	-0.015721	0.02748	-0.015881
Trial1	3	1	noBlindfold	counterclockwise	practice	Guided	1	0.5	0	2.151749	0.45016	-1.45	-0.8	0.801550966939044	0.029787	-0.01907	-0.029715
Trial1	3	1	noBlindfold	counterclockwise	practice	Guided	1	0.5	0	2.171753	0.45016	-1.45	-0.8	0.801550966939044	-0.02099	0.019015	-0.0036015
Trial1	3	1	noBlindfold	counterclockwise	practice	Guided	1	0.5	0	2.191742	0.45016	-1.45	-0.8	0.801550966939044	0.0061994	-0.0063764	-0.014127
Trial1	3	1	noBlindfold	counterclockwise	practice	Guided	1	0.5	0	2.211746	0.45016	-1.45	-0.8	0.801550966939044	0.0053698	0.010552	0.0071191
Trial1	3	1	noBlindfold	counterclockwise	practice	Guided	1	0.5	0	2.23175	0.45016	-1.45	-0.8	0.801550966939044	-0.011839	-0.010608	0.01248
Trial1	3	1	noBlindfold	counterclockwise	practice	Guided	1	0.5	0	2.251755	0.45016	-1.45	-0.8	0.801550966939044	0.025912	0.014784	0.028949
Trial1	3	1	noBlindfold	counterclockwise	practice	Guided	1	0.5	0	2.271744	0.45016	-1.45	-0.8	0.801550966939044	-0.044585	0.027478	0.015878
Trial1	3	1	noBlindfold	counterclockwise	practice	Guided	1	0.5	0	2.291748	0.45016	-1.45	-0.8	0.801550966939044	0.0020262	-0.014842	-0.014724
Trial1	3	1	noBlindfold	counterclockwise	practice	Guided	1	0.5	0	2.311752	0.45017	-1.45	-0.8	0.801550342509277	0.033106	0.0020857	-0.015018
Trial1	3	1	noBlindfold	counterclockwise	practice	Guided	1	0.5	0	2.331757	0.45017	-1.45	-0.8	0.801550342509277	-0.01878	0.01478	0.030203
Trial1	3	1	noBlindfold	counterclockwise	practice	Guided	1	0.5	0	2.351746	0.45017	-1.45	-0.8	0.801550342509277	0.0039727	0.0020844	0.028647
Trial1	3	1	noBlindfold	counterclockwise	practice	Guided	1	0.5	0	2.37175	0.45017	-1.45	-0.8	0.801550342509277	-0.0082449	-0.0021466	0.0056406
Trial1	3	1	noBlindfold	counterclockwise	practice	Guided	1	0.5	0	2.391754	0.45017	-1.45	-0.8	0.801550342509277	0.026997	0.0063172	0.012173
Trial1	3	1	noBlindfold	counterclockwise	practice	Guided	1	0.5	0	2.411743	0.45017	-1.45	-0.8	0.801550342509277	-0.01324	-0.0021453	0.013726
Trial1	3	1	noBlindfold	counterclockwise	practice	Guided	1	0.5	0	2.431747	0.45017	-1.45	-0.8	0.801550342509277	0.050031	0.0020848	0.0010596
Trial1	3	1	noBlindfold	counterclockwise	practice	Guided	1	0.5	0	2.451752	0.45017	-1.45	-0.8	0.801550342509277	0.016991	0.006315	-0.01415
Trial1	3	1	noBlindfold	counterclockwise	practice	Guided	1	0.5	0	2.471756	0.45017	-1.45	-0.8	0.801550342509277	0.044204	-0.0063818	0.021719
Trial1	3	1	noBlindfold	counterclockwise	practice	Guided	1	0.5	0	2.491745	0.45017	-1.45	-0.8	0.801550342509277	7.3854E-05	0.023242	0.014598
Trial1	3	1	noBlindfold	counterclockwise	practice	Guided	1	0.5	0	2.511749	0.45017	-1.45	-0.8	0.801550342509277	-0.0054721	0.019008	0.031066
Trial1	3	1	noBlindfold	counterclockwise	practice	Guided	1	0.5	0	2.531754	0.45017	-1.45	-0.8	0.801550342509277	0.036701	-0.0021495	-0.001584
Trial1	3	1	noBlindfold	counterclockwise	practice	Guided	1	0.5	0	2.551743	0.45018	-1.45	-0.8	0.801549721909568	-0.029631	-0.023308	-0.00841
Trial1	3	1	noBlindfold	counterclockwise	practice	Guided	1	0.5	0	2.571747	0.45018	-1.45	-0.8	0.801549721909568	0.013668	-0.014843	0.017612
Trial1	3	1	noBlindfold	counterclockwise	practice	Guided	1	0.5	0	2.591751	0.45018	-1.45	-0.8	0.801549721909568	-0.06127	-0.036007	-0.0020847
Trial1	3	1	noBlindfold	counterclockwise	practice	Guided	1	0.5	0	2.611755	0.45018	-1.45	-0.8	0.801549721909568	0.066673	-0.0021521	0.018979
Trial1	3	1	noBlindfold	counterclockwise	practice	Guided	1	0.5	0	2.631744	0.45018	-1.45	-0.8	0.801549721909568	-0.0077098	0.0020799	-0.0027625
Trial1	3	1	noBlindfold	counterclockwise	practice	Guided	1	0.5	0	2.651749	0.45018	-1.45	-0.8	0.801549721909568	-0.0063305	-0.0063847	-0.023717
Trial1	3	1	noBlindfold	counterclockwise	practice	Guided	1	0.5	0	2.671753	0.45018	-1.45	-0.8	0.801549721909568	0.010051	0.019007	-0.0015921
Trial1	3	1	noBlindfold	counterclockwise	practice	Guided	1	0.5	0	2.691742	0.45018	-1.45	-0.8	0.801549721909568	0.0094942	0.019007	0.0067864
Trial1	3	1	noBlindfold	counterclockwise	practice	Guided	1	0.5	0	2.711746	0.45018	-1.45	-0.8	0.801549721909568	0.013105	0.014774	0.019649
Trial1	3	1	noBlindfold	counterclockwise	practice	Guided	1	0.5	0	2.73175	0.45018	-1.45	-0.8	0.801549721909568	-0.01632	0.014774	-0.0075453
Trial1	3	1	noBlindfold	counterclockwise	practice	Guided	1	0.5	0	2.751755	0.45018	-1.45	-0.8	0.801549721909568	0.014211	-0.0021545	0.0028844
Trial1	3	1	noBlindfold	counterclockwise	practice	Guided	1	0.5	0	2.771744	0.45018	-1.45	-0.8	0.801549721909568	0.013657	0.027469	0.011265
Trial1	3	1	noBlindfold	counterclockwise	practice	Guided	1	0.5	0	2.791748	0.45018	-1.45	-0.8	0.801549721909568	-0.049062	-0.010621	0.0029732
Trial1	3	1	noBlindfold	counterclockwise	practice	Guided	1	0.5	0	2.811752	0.45018	-1.45	-0.8	0.801549721909568	-0.016874	-0.0063899	0.00083097
Trial1	3	1	noBlindfold	counterclockwise	practice	Guided	1	0.5	0	2.831741	0.45018	-1.45	-0.8	0.801549721909568	0.017267	-0.023317	0.024131
Trial1	3	1	noBlindfold	counterclockwise	practice	Guided	1	0.5	0	2.851746	0.45018	-1.45	-0.8	0.801549721909568	0.024488	-0.0021568	0.04986
Trial1	3	1	noBlindfold	counterclockwise	practice	Guided	1	0.5	0	2.87175	0.45019	-1.45	-0.8	0.801549099581751	5.3411E-05	0.0020754	0.014573
Trial1	3	1	noBlindfold	counterclockwise	practice	Guided	1	0.5	0	2.891754	0.45019	-1.45	-0.8	0.801549099581751	5.0254E-05	-0.0063898	0.014569
Trial1	3	1	noBlindfold	counterclockwise	practice	Guided	1	0.5	0	2.911743	0.45019	-1.45	-0.8	0.801549099581751	0.020576	0.0063052	-0.02617
Trial1	3	1	noBlindfold	counterclockwise	practice	Guided	1	0.5	0	2.931747	0.45019	-1.45	-0.8	0.801549099581751	-0.012163	0.0063057	-0.0030743
Trial1	3	1	noBlindfold	counterclockwise	practice	Guided	1	0.5	0	2.951752	0.45019	-1.45	-0.8	0.801549099581751	0.012542	-0.010622	0.028018
Trial1	3	1	noBlindfold	counterclockwise	practice	Guided	1	0.5	0	2.971756	0.45019	-1.45	-0.8	0.801549099581751	0.0017103	0.014766	-0.010579
Trial1	3	1	noBlindfold	counterclockwise	practice	Guided	1	0.5	0	2.991745	0.45019	-1.45	-0.8	0.801549099581751	0.037508	0.0020714	-0.012431
Trial1	3	1	noBlindfold	counterclockwise	practice	Guided	1	0.5	0	3.011749	0.45019	-1.45	-0.8	0.801549099581751	0.058326	0.02323	0.0099863
Trial1	3	1	noBlindfold	counterclockwise	practice	Guided	1	0.5	0	3.031754	0.45019	-1.45	-0.8	0.801549099581751	4.3366E-05	-0.02332	0.014558
Trial1	3	1	noBlindfold	counterclockwise	practice	Guided	1	0.5	0	3.051743	0.45019	-1.45	-0.8	0.801549099581751	0.019184	-0.0021616	0.0085183
Trial1	3	1	noBlindfold	counterclockwise	practice	Guided	1	0.5	0	3.071747	0.45019	-1.45	-0.8	0.801549099581751	0.018078	0.0020707	0.011536
Trial1	3	1	noBlindfold	counterclockwise	practice	Guided	1	0.5	0	3.091751	0.4502	-1.45	-0.8	0.801548479230159	0.030289	0.0062993	0.029177
Trial1	3	1	noBlindfold	counterclockwise	practice	Guided	1	0.5	0	3.111755	0.4502	-1.45	-0.8	0.801548479230159	-0.013008	-0.036019	0.0094814
Trial1	3	1	noBlindfold	counterclockwise	practice	Guided	1	0.5	0	3.131744	0.4502	-1.45	-0.8	0.801548479230159	0.013635	0.035923	0.011237
Trial1	3	1	noBlindfold	counterclockwise	practice	Guided	1	0.5	0	3.151749	0.4502	-1.45	-0.8	0.801548479230159	0.0086397	0.014763	0.019325
Trial1	3	1	noBlindfold	counterclockwise	practice	Guided	1	0.5	0	3.171753	0.4502	-1.45	-0.8	0.801548479230159	0.0053051	0.010529	0.0022686
Trial1	3	1	noBlindfold	counterclockwise	practice	Guided	1	0.5	0	3.191742	0.4502	-1.45	-0.8	0.801548479230159	0.013907	0.018992	0.0070411
Trial1	3	1	noBlindfold	counterclockwise	practice	Guided	1	0.5	0	3.211746	0.4502	-1.45	-0.8	0.801548479230159	-0.010227	-0.010631	0.034911
Trial1	3	1	noBlindfold	counterclockwise	practice	Guided	1	0.5	0	3.23175	0.4502	-1.45	-0.8	0.801548479230159	3.4655E-05	0.0020653	0.018439
Trial1	3	1	noBlindfold	counterclockwise	practice	Guided	1	0.5	0	3.251755	0.4502	-1.45	-0.8	0.801548479230159	0.0053052	-0.03179	0.0022582
Trial1	3	1	noBlindfold	counterclockwise	practice	Guided	1	0.5	0	3.271744	0.4502	-1.45	-0.8	0.801548479230159	0.027507	0.018993	0.0037215
Trial1	3	1	noBlindfold	counterclockwise	practice	Guided	1	0.5	0	3.291748	0.4502	-1.45	-0.8	0.801548479230159	0.01807	0.010527	0.011517
Trial1	3	1	noBlindfold	counterclockwise	practice	Guided	1	0.5	0	3.311752	0.4502	-1.45	-0.8	0.801548479230159	-0.0082981	-0.027561	0.005567
Trial1	3	1	noBlindfold	counterclockwise	practice	Guided	1	0.5	0	3.331741	0.4502	-1.45	-0.8	0.801548479230159	0.00030662	0.0020615	0.010342
Trial1	3	1	noBlindfold	counterclockwise	practice	Guided	1	0.5	0	3.351746	0.4502	-1.45	-0.8	0.801548479230159	-0.00024943	0.010524	0.018722
Trial1	3	1	noBlindfold	counterclockwise	practice	Guided	1	0.5	0	3.37175	0.4502	-1.45	-0.8	0.801548479230159	-0.033267	-0.019098	0.046006
Trial1	3	1	noBlindfold	counterclockwise	practice	Guided	1	0.5	0	3.391754	0.45021	-1.45	-0.8	0.801547857151201	-0.0063751	0.014755	0.010921
Trial1	3	1	noBlindfold	counterclockwise	practice	Guided	1	0.5	0	3.411743	0.45021	-1.45	-0.8	0.801547857151201	-0.03162	-0.031797	0.020857
Trial1	3	1	noBlindfold	counterclockwise	practice	Guided	1	0.5	0	3.431747	0.45021	-1.45	-0.8	0.801547857151201	-0.030515	0.018986	0.0040904
Trial1	3	1	noBlindfold	counterclockwise	practice	Guided	1	0.5	0	3.451752	0.45021	-1.45	-0.8	0.801547857151201	-0.034683	-0.0021736	-0.00039506
Trial1	3	1	noBlindfold	counterclockwise	practice	Guided	1	0.5	0	3.471756	0.45021	-1.45	-0.8	0.801547857151201	0.0091672	-0.0064046	0.011793
Trial1	3	1	noBlindfold	counterclockwise	practice	Guided	1	0.5	0	3.491745	0.45021	-1.45	-0.8	0.801547857151201	0.00056099	-0.0191	0.0061358
Trial1	3	1	noBlindfold	counterclockwise	practice	Guided	1	0.5	0	3.511749	0.45021	-1.45	-0.8	0.801547857151201	-0.044673	0.014756	0.015779
Trial1	3	1	noBlindfold	counterclockwise	practice	Guided	1	0.5	0	3.531754	0.45021	-1.45	-0.8	0.801547857151201	0.0063827	0.027451	-0.014235
Trial1	3	1	noBlindfold	counterclockwise	practice	Guided	1	0.5	0	3.551743	0.45021	-1.45	-0.8	0.801547857151201	0.0038968	-0.040258	0.01598
Trial1	3	1	noBlindfold	counterclockwise	practice	Guided	1	0.5	0	3.571747	0.45021	-1.45	-0.8	0.801547857151201	-0.025801	0.02745	0.00018307
Trial1	3	1	noBlindfold	counterclockwise	practice	Guided	1	0.5	0	3.591751	0.45021	-1.45	-0.8	0.801547857151201	0.015265	0.010521	-0.013948
Trial1	3	1	noBlindfold	counterclockwise	practice	Guided	1	0.5	0	3.611755	0.45021	-1.45	-0.8	0.801547857151201	0.0083363	0.023215	0.024647
Trial1	3	1	noBlindfold	counterclockwise	practice	Guided	1	0.5	0	3.631744	0.45021	-1.45	-0.8	0.801547857151201	0.019151	-0.031798	-0.0052762
Trial1	3	1	noBlindfold	counterclockwise	practice	Guided	1	0.5	0	3.651749	0.45021	-1.45	-0.8	0.801547857151201	-0.019707	-0.0021754	-0.024677
Trial1	3	1	noBlindfold	counterclockwise	practice	Guided	1	0.5	0	3.671753	0.45021	-1.45	-0.8	0.801547857151201	-0.033583	0.023214	-0.017173
Trial1	3	1	noBlindfold	counterclockwise	practice	Guided	1	0.5	0	3.691742	0.45021	-1.45	-0.8	0.801547857151201	0.011923	-0.019106	-0.029545
Trial1	3	1	noBlindfold	counterclockwise	practice	Guided	1	0.5	0	3.711746	0.45021	-1.45	-0.8	0.801547857151201	0.00055562	-0.0064097	0.0061207
Trial1	3	1	noBlindfold	counterclockwise	practice	Guided	1	0.5	0	3.73175	0.45022	-1.45	-0.8	0.801547237047727	0.024136	0.035908	-0.013371
Trial1	3	1	noBlindfold	counterclockwise	practice	Guided	1	0.5	0	3.751755	0.45022	-1.45	-0.8	0.801547237047727	0.0052654	-0.023337	0.0022183
Trial1	3	1	noBlindfold	counterclockwise	practice	Guided	1	0.5	0	3.771744	0.45022	-1.45	-0.8	0.801547237047727	0.017758	0.010518	0.016638
Trial1	3	1	noBlindfold	counterclockwise	practice	Guided	1	0.5	0	3.791748	0.45022	-1.45	-0.8	0.801547237047727	0.010538	-0.002175	-0.010065
Trial1	3	1	noBlindfold	counterclockwise	practice	Guided	1	0.5	0	3.811752	0.45022	-1.45	-0.8	0.801547237047727	-0.022203	0.018983	0.0043535
Trial1	3	1	noBlindfold	counterclockwise	practice	Guided	1	0.5	0	3.831741	0.45022	-1.45	-0.8	0.801547237047727	0.0066495	-0.0064094	-0.018742
Trial1	3	1	noBlindfold	counterclockwise	practice	Guided	1	0.5	0	3.851746	0.45022	-1.45	-0.8	0.801547237047727	0.049394	-0.023335	0.0093293
Trial1	3	1	noBlindfold	counterclockwise	practice	Guided	1	0.5	0	3.87175	0.45022	-1.45	-0.8	0.801547237047727	-0.0033416	-0.014871	-0.0025665
Trial1	3	1	noBlindfold	counterclockwise	practice	Guided	1	0.5	0	3.891754	0.45022	-1.45	-0.8	0.801547237047727	-0.0047278	0.0062883	0.018386
Trial1	3	1	noBlindfold	counterclockwise	practice	Guided	1	0.5	0	3.911743	0.45022	-1.45	-0.8	0.801547237047727	-0.017772	-0.010641	-0.0028624
Trial1	3	1	noBlindfold	counterclockwise	practice	Guided	1	0.5	0	3.931747	0.45022	-1.45	-0.8	0.801547237047727	0.018857	0.0020533	0.0019126
Trial1	3	1	noBlindfold	counterclockwise	practice	Guided	1	0.5	0	3.951752	0.45022	-1.45	-0.8	0.801547237047727	-0.021937	0.0062836	0.0088284
Trial1	3	1	noBlindfold	counterclockwise	practice	Guided	1	0.5	0	3.971756	0.45022	-1.45	-0.8	0.801547237047727	0.0060837	0.018978	-0.010369
Trial1	3	1	noBlindfold	counterclockwise	practice	Guided	1	0.5	0	3.991745	0.45023	-1.45	-0.8	0.801546615217628	-0.016953	-0.014877	0.00073739
Trial1	3	1	noBlindfold	counterclockwise	practice	Guided	1	0.5	0	4.011749	0.45023	-1.45	-0.8	0.801546615217628	-0.016953	-0.014877	0.00073739
Trial1	3	1	noBlindfold	counterclockwise	practice	Guided	1	0.5	0	4.031754	0.45023	-1.45	-0.8	0.801546615217628	-0.0080709	-0.019108	-0.0019894
Trial1	3	1	noBlindfold	counterclockwise	practice	Guided	1	0.5	0	4.051743	0.45023	-1.45	-0.8	0.801546615217628	-0.027495	0.0020512	0.025292
Trial1	3	1	noBlindfold	counterclockwise	practice	Guided	1	0.5	0	4.071747	0.45023	-1.45	-0.8	0.801546615217628	0.010793	-0.0021815	-0.014276
Trial1	3	1	noBlindfold	counterclockwise	practice	Guided	1	0.5	0	4.091751	0.45023	-1.45	-0.8	0.801546615217628	-0.0036313	0.010515	0.0016096
Trial1	3	1	noBlindfold	counterclockwise	practice	Guided	1	0.5	0	4.111755	0.45023	-1.45	-0.8	0.801546615217628	0.0016378	-0.014876	-0.010672
Trial1	3	1	noBlindfold	counterclockwise	practice	Guided	1	0.5	0	4.131744	0.45023	-1.45	-0.8	0.801546615217628	-0.00057297	0.014744	0.022856
Trial1	3	1	noBlindfold	counterclockwise	practice	Guided	1	0.5	0	4.151749	0.45023	-1.45	-0.8	0.801546615217628	0.032445	0.035904	-0.004433
Trial1	3	1	noBlindfold	counterclockwise	practice	Guided	1	0.5	0	4.171753	0.45023	-1.45	-0.8	0.801546615217628	0.02356	0.010511	0.010573
Trial1	3	1	noBlindfold	counterclockwise	practice	Guided	1	0.5	0	4.191742	0.45023	-1.45	-0.8	0.801546615217628	-0.011962	0.027437	-0.007363
Trial1	3	1	noBlindfold	counterclockwise	practice	Guided	1	0.5	0	4.211746	0.45023	-1.45	-0.8	0.801546615217628	0.018569	-0.023347	-0.0067792
Trial1	3	1	noBlindfold	counterclockwise	practice	Guided	1	0.5	0	4.23175	0.45023	-1.45	-0.8	0.801546615217628	-0.046656	0.014736	-0.022283
Trial1	3	1	noBlindfold	counterclockwise	practice	Guided	1	0.5	0	4.251755	0.45023	-1.45	-0.8	0.801546615217628	-0.0080737	-0.0021914	0.0013066
Trial1	3	1	noBlindfold	counterclockwise	practice	Guided	1	0.5	0	4.271744	0.45023	-1.45	-0.8	0.801546615217628	0.058528	0.018967	0.005698
Trial1	3	1	noBlindfold	counterclockwise	practice	Guided	1	0.5	0	4.291748	0.45023	-1.45	-0.8	0.801546615217628	-0.00030554	-0.0021927	0.018652
Trial1	3	1	noBlindfold	counterclockwise	practice	Guided	1	0.5	0	4.311752	0.45023	-1.45	-0.8	0.801546615217628	0.021894	0.018965	0.020114
Trial1	3	1	noBlindfold	counterclockwise	practice	Guided	1	0.5	0	4.331741	0.45023	-1.45	-0.8	0.801546615217628	-0.034726	-0.002193	0.038138
Trial1	3	1	noBlindfold	counterclockwise	practice	Guided	1	0.5	0	4.351746	0.45023	-1.45	-0.8	0.801546615217628	-0.0028145	-0.027583	0.0082154
Trial1	3	1	noBlindfold	counterclockwise	practice	Guided	1	0.5	0	4.37175	0.45024	-1.45	-0.8	0.801545993512145	0.024379	0.0020408	-0.01761
Trial1	3	1	noBlindfold	counterclockwise	practice	Guided	1	0.5	0	4.391754	0.45024	-1.45	-0.8	0.801545993512145	-0.014186	0.023199	0.021953
Trial1	3	1	noBlindfold	counterclockwise	practice	Guided	1	0.5	0	4.411743	0.45024	-1.45	-0.8	0.801545993512145	0.00023938	-0.0021923	0.0051879
Trial1	3	1	noBlindfold	counterclockwise	practice	Guided	1	0.5	0	4.431747	0.45024	-1.45	-0.8	0.801545993512145	0.031046	-0.0064241	0.016497
Trial1	3	1	noBlindfold	counterclockwise	practice	Guided	1	0.5	0	4.451752	0.45024	-1.45	-0.8	0.801545993512145	0.00051408	0.0062717	0.0060633
Trial1	3	1	noBlindfold	counterclockwise	practice	Guided	1	0.5	0	4.471756	0.45024	-1.45	-0.8	0.801545993512145	0.012175	0.0020392	0.032085
Trial1	3	1	noBlindfold	counterclockwise	practice	Guided	1	0.5	0	4.491745	0.45024	-1.45	-0.8	0.801545993512145	0.0060541	-0.023353	-0.0079817
Trial1	3	1	noBlindfold	counterclockwise	practice	Guided	1	0.5	0	4.511749	0.45024	-1.45	-0.8	0.801545993512145	-0.043066	-0.0064265	-0.0094455
Trial1	3	1	noBlindfold	counterclockwise	practice	Guided	1	0.5	0	4.531754	0.45024	-1.45	-0.8	0.801545993512145	0.00050696	0.018965	0.0060541
Trial1	3	1	noBlindfold	counterclockwise	practice	Guided	1	0.5	0	4.551743	0.45024	-1.45	-0.8	0.801545993512145	-0.033633	0.023197	-0.017244
Trial1	3	1	noBlindfold	counterclockwise	practice	Guided	1	0.5	0	4.571747	0.45024	-1.45	-0.8	0.801545993512145	0.013278	0.018966	0.015314
Trial1	3	1	noBlindfold	counterclockwise	practice	Guided	1	0.5	0	4.591751	0.45024	-1.45	-0.8	0.801545993512145	0.032419	-0.027583	-0.0044729
Trial1	3	1	noBlindfold	counterclockwise	practice	Guided	1	0.5	0	4.611755	0.45024	-1.45	-0.8	0.801545993512145	-0.035292	-0.0021917	0.0078955
Trial1	3	1	noBlindfold	counterclockwise	practice	Guided	1	0.5	0	4.631744	0.45024	-1.45	-0.8	0.801545993512145	0.00022814	0.0062717	0.010237
Trial1	3	1	noBlindfold	counterclockwise	practice	Guided	1	0.5	0	4.651749	0.45024	-1.45	-0.8	0.801545993512145	0.017432	0.018967	0.019787
Trial1	3	1	noBlindfold	counterclockwise	practice	Guided	1	0.5	0	4.671753	0.45025	-1.45	-0.8	0.801545375630795	-0.023086	0.0020401	0.02553
Trial1	3	1	noBlindfold	counterclockwise	practice	Guided	1	0.5	0	4.691742	0.45025	-1.45	-0.8	0.801545375630795	-0.054447	-0.010655	0.027667
Trial1	3	1	noBlindfold	counterclockwise	practice	Guided	1	0.5	0	4.711746	0.45025	-1.45	-0.8	0.801545375630795	0.0013251	-0.0064212	-0.006539
Trial1	3	1	noBlindfold	counterclockwise	practice	Guided	1	0.5	0	4.73175	0.45025	-1.45	-0.8	0.801545375630795	-0.042251	0.014737	-0.022042
Trial1	3	1	noBlindfold	counterclockwise	practice	Guided	1	0.5	0	4.751755	0.45025	-1.45	-0.8	0.801545375630795	-0.0097658	0.018969	0.026399
Trial1	3	1	noBlindfold	counterclockwise	practice	Guided	1	0.5	0	4.771744	0.45025	-1.45	-0.8	0.801545375630795	0.013819	-0.010652	0.006907
Trial1	3	1	noBlindfold	counterclockwise	practice	Guided	1	0.5	0	4.791748	0.45025	-1.45	-0.8	0.801545375630795	0.0041031	-0.014884	-0.0080126
Trial1	3	1	noBlindfold	counterclockwise	practice	Guided	1	0.5	0	4.811752	0.45025	-1.45	-0.8	0.801545375630795	-0.0039516	0.023202	0.005732
Trial1	3	1	noBlindfold	counterclockwise	practice	Guided	1	0.5	0	4.831741	0.45025	-1.45	-0.8	0.801545375630795	0.014637	-0.02758	0.0032969
Trial1	3	1	noBlindfold	counterclockwise	practice	Guided	1	0.5	0	4.851746	0.45025	-1.45	-0.8	0.801545375630795	-0.0075634	-0.019114	-0.0071367
Trial1	3	1	noBlindfold	counterclockwise	practice	Guided	1	0.5	0	4.87175	0.45025	-1.45	-0.8	0.801545375630795	-0.0017413	0.014741	-0.027798
Trial1	3	1	noBlindfold	counterclockwise	practice	Guided	1	0.5	0	4.891754	0.45025	-1.45	-0.8	0.801545375630795	0.049331	-0.010647	0.0092413
Trial1	3	1	noBlindfold	counterclockwise	practice	Guided	1	0.5	0	4.911743	0.45025	-1.45	-0.8	0.801545375630795	0.033502	0.023208	-0.021269
Trial1	3	1	noBlindfold	counterclockwise	practice	Guided	1	0.5	0	4.931747	0.45026	-1.45	-0.8	0.801544752324413	0.021026	-0.0021821	0.0024129
Trial1	3	1	noBlindfold	counterclockwise	practice	Guided	1	0.5	0	4.951752	0.45026	-1.45	-0.8	0.801544752324413	0.018517	-0.010646	0.0029954
Trial1	3	1	noBlindfold	counterclockwise	practice	Guided	1	0.5	0	4.971756	0.45026	-1.45	-0.8	0.801544752324413	0.0065771	0.02321	-0.018837
Trial1	3	1	noBlindfold	counterclockwise	practice	Guided	1	0.5	0	4.991745	0.45026	-1.45	-0.8	0.801544752324413	-0.0045136	0.02744	0.014103
Trial1	3	1	noBlindfold	counterclockwise	practice	Guided	1	0.5	0	5.011749	0.45026	-1.45	-0.8	0.801544752324413	0.044879	0.023205	0.025704
Trial1	3	1	noBlindfold	counterclockwise	practice	Guided	1	0.5	0	5.031754	0.45026	-1.45	-0.8	0.801544752324413	0.027118	-0.019114	0.0077686
Trial1	3	1	noBlindfold	counterclockwise	practice	Guided	1	0.5	0	5.051743	0.45026	-1.45	-0.8	0.801544752324413	-0.022277	0.014741	0.012928
Trial1	3	1	noBlindfold	counterclockwise	practice	Guided	1	0.5	0	5.071747	0.45026	-1.45	-0.8	0.801544752324413	0.041825	-0.0064181	-0.012311
Trial1	3	1	noBlindfold	counterclockwise	practice	Guided	1	0.5	0	5.091751	0.45026	-1.45	-0.8	0.801544752324413	0.034893	-0.0064194	0.025114
Trial1	3	1	noBlindfold	counterclockwise	practice	Guided	1	0.5	0	5.111755	0.45026	-1.45	-0.8	0.801544752324413	-0.025615	0.0020438	-0.0041337
Trial1	3	1	noBlindfold	counterclockwise	practice	Guided	1	0.5	0	5.131744	0.45026	-1.45	-0.8	0.801544752324413	0.026012	0.0062766	0.024526
Trial1	3	1	noBlindfold	counterclockwise	practice	Guided	1	0.5	0	5.151749	0.45026	-1.45	-0.8	0.801544752324413	0.012686	0.0062763	0.023647
Trial1	3	1	noBlindfold	counterclockwise	practice	Guided	1	0.5	0	5.171753	0.45026	-1.45	-0.8	0.801544752324413	-0.0034185	-0.023346	-0.0026729
Trial1	3	1	noBlindfold	counterclockwise	practice	Guided	1	0.5	0	5.191742	0.45027	-1.45	-0.8	0.801544132841425	-0.012305	-0.010651	-0.00326
Trial1	3	1	noBlindfold	counterclockwise	practice	Guided	1	0.5	0	5.211746	0.45026	-1.45	-0.8	0.801544752324413	0.01517	-0.00642	-0.014076
Trial1	3	1	noBlindfold	counterclockwise	practice	Guided	1	0.5	0	5.23175	0.45026	-1.45	-0.8	0.801544752324413	-0.0045268	0.0020426	0.014087
Trial1	3	1	noBlindfold	counterclockwise	practice	Guided	1	0.5	0	5.251755	0.45027	-1.45	-0.8	0.801544132841425	0.017673	0.0062749	0.015551
Trial1	3	1	noBlindfold	counterclockwise	practice	Guided	1	0.5	0	5.271744	0.45027	-1.45	-0.8	0.801544132841425	0.041255	-0.014887	-0.0039435
Trial1	3	1	noBlindfold	counterclockwise	practice	Guided	1	0.5	0	5.291748	0.45027	-1.45	-0.8	0.801544132841425	-0.030344	0.031666	0.020117
Trial1	3	1	noBlindfold	counterclockwise	practice	Guided	1	0.5	0	5.311752	0.45027	-1.45	-0.8	0.801544132841425	-0.0017694	0.014738	-0.027832
Trial1	3	1	noBlindfold	counterclockwise	practice	Guided	1	0.5	0	5.331741	0.45027	-1.45	-0.8	0.801544132841425	0.052637	0.010505	0.026265
Trial1	3	1	noBlindfold	counterclockwise	practice	Guided	1	0.5	0	5.351746	0.45027	-1.45	-0.8	0.801544132841425	-0.030073	0.023202	-0.0044463
Trial1	3	1	noBlindfold	counterclockwise	practice	Guided	1	0.5	0	5.37175	0.45027	-1.45	-0.8	0.801544132841425	0.0090611	-0.0064224	0.0077425
Trial1	3	1	noBlindfold	counterclockwise	practice	Guided	1	0.5	0	5.391754	0.45027	-1.45	-0.8	0.801544132841425	0.0048936	-0.002191	0.0062739
Trial1	3	1	noBlindfold	counterclockwise	practice	Guided	1	0.5	0	5.411743	0.45027	-1.45	-0.8	0.801544132841425	0.0021112	0.0062744	-0.019165
Trial1	3	1	noBlindfold	counterclockwise	practice	Guided	1	0.5	0	5.431747	0.45028	-1.45	-0.8	0.801543511633665	0.025984	0.0062758	0.0245
Trial1	3	1	noBlindfold	counterclockwise	practice	Guided	1	0.5	0	5.451752	0.45028	-1.45	-0.8	0.801543511633665	0.0070956	0.018971	-0.027258
Trial1	3	1	noBlindfold	counterclockwise	practice	Guided	1	0.5	0	5.471756	0.45028	-1.45	-0.8	0.801543511633665	0.017925	0.010506	0.0032507
Trial1	3	1	noBlindfold	counterclockwise	practice	Guided	1	0.5	0	5.491745	0.45028	-1.45	-0.8	0.801543511633665	-0.02455	0.0062732	-0.020929
Trial1	3	1	noBlindfold	counterclockwise	practice	Guided	1	0.5	0	5.511749	0.45028	-1.45	-0.8	0.801543511633665	-0.0084479	-0.036047	0.0053887
Trial1	3	1	noBlindfold	counterclockwise	practice	Guided	1	0.5	0	5.531754	0.45028	-1.45	-0.8	0.801543511633665	-0.03815	-0.010658	-0.017619
Trial1	3	1	noBlindfold	counterclockwise	practice	Guided	1	0.5	0	5.551743	0.45029	-1.45	-0.8	0.801542892398799	-0.022048	0.040124	0.034429
Trial1	3	1	noBlindfold	counterclockwise	practice	Guided	1	0.5	0	5.571747	0.45029	-1.45	-0.8	0.801542892398799	0.032617	-0.010659	-0.0087412
Trial1	3	1	noBlindfold	counterclockwise	practice	Guided	1	0.5	0	5.591751	0.45029	-1.45	-0.8	0.801542892398799	0.0048661	-0.0064313	0.010454
Trial1	3	1	noBlindfold	counterclockwise	practice	Guided	1	0.5	0	5.611755	0.45029	-1.45	-0.8	0.801542892398799	-0.017612	0.0020332	0.0089881
Trial1	3	1	noBlindfold	counterclockwise	practice	Guided	1	0.5	0	5.631744	0.45029	-1.45	-0.8	0.801542892398799	-0.0042915	-0.010664	0.0098633
Trial1	3	1	noBlindfold	counterclockwise	practice	Guided	1	0.5	0	5.651749	0.45029	-1.45	-0.8	0.801542892398799	-0.00067914	0.018957	0.022727
Trial1	3	1	noBlindfold	counterclockwise	practice	Guided	1	0.5	0	5.671753	0.45029	-1.45	-0.8	0.801542892398799	0.018464	0.018956	0.0029454
Trial1	3	1	noBlindfold	counterclockwise	practice	Guided	1	0.5	0	5.691742	0.45029	-1.45	-0.8	0.801542892398799	0.004312	0.0062619	0.014637
Trial1	3	1	noBlindfold	counterclockwise	practice	Guided	1	0.5	0	5.711746	0.45029	-1.45	-0.8	0.801542892398799	0.027339	0.018958	0.0035259
Trial1	3	1	noBlindfold	counterclockwise	practice	Guided	1	0.5	0	5.73175	0.45029	-1.45	-0.8	0.801542892398799	0.0012496	0.00626	-0.012856
Trial1	3	1	noBlindfold	counterclockwise	practice	Guided	1	0.5	0	5.751755	0.45029	-1.45	-0.8	0.801542892398799	0.035942	-0.036058	0.0082982
Trial1	3	1	noBlindfold	counterclockwise	practice	Guided	1	0.5	0	5.771744	0.45029	-1.45	-0.8	0.801542892398799	-0.014008	0.018955	0.021837
Trial1	3	1	noBlindfold	counterclockwise	practice	Guided	1	0.5	0	5.791748	0.45029	-1.45	-0.8	0.801542892398799	-0.00068872	-0.010667	0.022712
Trial1	3	1	noBlindfold	counterclockwise	practice	Guided	1	0.5	0	5.811752	0.45029	-1.45	-0.8	0.801542892398799	0.0092954	0.010492	0.0065325
Trial1	3	1	noBlindfold	counterclockwise	practice	Guided	1	0.5	0	5.831741	0.4503	-1.45	-0.8	0.801542271439902	-0.012631	-0.0022017	0.00087529
Trial1	3	1	noBlindfold	counterclockwise	practice	Guided	1	0.5	0	5.851746	0.45029	-1.45	-0.8	0.801542892398799	0.015393	0.0020306	-0.018324
Trial1	3	1	noBlindfold	counterclockwise	practice	Guided	1	0.5	0	5.87175	0.4503	-1.45	-0.8	0.801542271439902	0.013457	-0.010667	0.011012
Trial1	3	1	noBlindfold	counterclockwise	practice	Guided	1	0.5	0	5.891754	0.4503	-1.45	-0.8	0.801542271439902	-0.0040304	0.014726	0.0056487
Trial1	3	1	noBlindfold	counterclockwise	practice	Guided	1	0.5	0	5.911743	0.4503	-1.45	-0.8	0.801542271439902	0.021783	-0.0064332	0.019978
Trial1	3	1	noBlindfold	counterclockwise	practice	Guided	1	0.5	0	5.931747	0.4503	-1.45	-0.8	0.801542271439902	-0.0032024	-0.0022015	-0.0069268
Trial1	3	1	noBlindfold	counterclockwise	practice	Guided	1	0.5	0	5.951752	0.4503	-1.45	-0.8	0.801542271439902	0.0062305	-0.010665	-0.014724
Trial1	3	1	noBlindfold	counterclockwise	practice	Guided	1	0.5	0	5.971756	0.4503	-1.45	-0.8	0.801542271439902	-0.016526	0.018958	-0.007807
Trial1	3	1	noBlindfold	counterclockwise	practice	Guided	1	0.5	0	5.991745	0.4503	-1.45	-0.8	0.801542271439902	0.0012351	-0.0021986	0.014611
Trial1	3	1	noBlindfold	counterclockwise	practice	Guided	1	0.5	0	6.011749	0.4503	-1.45	-0.8	0.801542271439902	-0.023197	0.031655	-0.041922
Trial1	3	1	noBlindfold	counterclockwise	practice	Guided	1	0.5	0	6.031754	0.4503	-1.45	-0.8	0.801542271439902	-0.012918	-0.0021988	0.0050563
Trial1	3	1	noBlindfold	counterclockwise	practice	Guided	1	0.5	0	6.051743	0.4503	-1.45	-0.8	0.801542271439902	-0.012367	-0.036054	-0.003327
Trial1	3	1	noBlindfold	counterclockwise	practice	Guided	1	0.5	0	6.071747	0.4503	-1.45	-0.8	0.801542271439902	-0.01819	-0.010664	0.017334
Trial1	3	1	noBlindfold	counterclockwise	practice	Guided	1	0.5	0	6.091751	0.4503	-1.45	-0.8	0.801542271439902	0.00012406	-0.0022005	0.01012
Trial1	3	1	noBlindfold	counterclockwise	practice	Guided	1	0.5	0	6.111755	0.4503	-1.45	-0.8	0.801542271439902	0.021775	-0.0022019	0.019964
Trial1	3	1	noBlindfold	counterclockwise	practice	Guided	1	0.5	0	6.131744	0.4503	-1.45	-0.8	0.801542271439902	0.010389	0.018956	-0.010252
Trial1	3	1	noBlindfold	counterclockwise	practice	Guided	1	0.5	0	6.151749	0.4503	-1.45	-0.8	0.801542271439902	-0.0034852	-0.010667	-0.0027497
Trial1	3	1	noBlindfold	counterclockwise	practice	Guided	1	0.5	0	6.171753	0.4503	-1.45	-0.8	0.801542271439902	-0.00293	0.010492	-0.011132
Trial1	3	1	noBlindfold	counterclockwise	practice	Guided	1	0.5	0	6.191742	0.4503	-1.45	-0.8	0.801542271439902	0.024261	-0.010667	-0.017757
Trial1	3	1	noBlindfold	counterclockwise	practice	Guided	1	0.5	0	6.211746	0.4503	-1.45	-0.8	0.801542271439902	0.009004	-0.0064342	0.010697
Trial1	3	1	noBlindfold	counterclockwise	practice	Guided	1	0.5	0	6.23175	0.45031	-1.45	-0.8	0.801541652453159	0.021214	-0.010666	0.028335
Trial1	3	1	noBlindfold	counterclockwise	practice	Guided	1	0.5	0	6.251755	0.45031	-1.45	-0.8	0.801541652453159	-0.020151	-0.023363	-0.020694
Trial1	3	1	noBlindfold	counterclockwise	practice	Guided	1	0.5	0	6.271744	0.45031	-1.45	-0.8	0.801541652453159	0.067822	-0.0022048	-0.0022646
Trial1	3	1	noBlindfold	counterclockwise	practice	Guided	1	0.5	0	6.291748	0.45032	-1.45	-0.8	0.801541033590294	0.02258	0.014721	0.0073759
Trial1	3	1	noBlindfold	counterclockwise	practice	Guided	1	0.5	0	6.311752	0.45032	-1.45	-0.8	0.801541033590294	-0.0057191	-0.010672	0.030765
Trial1	3	1	noBlindfold	counterclockwise	practice	Guided	1	0.5	0	6.331741	0.45032	-1.45	-0.8	0.801541033590294	-0.0046158	0.0020239	0.013999
Trial1	3	1	noBlindfold	counterclockwise	practice	Guided	1	0.5	0	6.351746	0.45032	-1.45	-0.8	0.801541033590294	-0.021546	0.010486	0.00025469
Trial1	3	1	noBlindfold	counterclockwise	practice	Guided	1	0.5	0	6.37175	0.45032	-1.45	-0.8	0.801541033590294	0.038408	0.023181	0.037882
Trial1	3	1	noBlindfold	counterclockwise	practice	Guided	1	0.5	0	6.391754	0.45032	-1.45	-0.8	0.801541033590294	0.0162	-0.006443	0.0085427
Trial1	3	1	noBlindfold	counterclockwise	practice	Guided	1	0.5	0	6.411743	0.45032	-1.45	-0.8	0.801541033590294	0.00787	-0.010674	0.027446
Trial1	3	1	noBlindfold	counterclockwise	practice	Guided	1	0.5	0	6.431747	0.45032	-1.45	-0.8	0.801541033590294	0.00037007	-0.010674	0.0059029
Trial1	3	1	noBlindfold	counterclockwise	practice	Guided	1	0.5	0	6.451752	0.45032	-1.45	-0.8	0.801541033590294	0.013688	-0.0022098	0.0067788
Trial1	3	1	noBlindfold	counterclockwise	practice	Guided	1	0.5	0	6.471756	0.45032	-1.45	-0.8	0.801541033590294	0.016726	0.0020218	-0.039322
Trial1	3	1	noBlindfold	counterclockwise	practice	Guided	1	0.5	0	6.491745	0.45033	-1.45	-0.8	0.801540411157713	-0.0024263	0.035877	-0.0039504
Trial1	3	1	noBlindfold	counterclockwise	practice	Guided	1	0.5	0	6.511749	0.45033	-1.45	-0.8	0.801540411157713	0.03976	0.010484	0.016912
Trial1	3	1	noBlindfold	counterclockwise	practice	Guided	1	0.5	0	6.531754	0.45033	-1.45	-0.8	0.801540411157713	0.00034982	0.027411	0.0035492
Trial1	3	1	noBlindfold	counterclockwise	practice	Guided	1	0.5	0	6.551743	0.45033	-1.45	-0.8	0.801540411157713	0.013671	0.023179	0.0067696
Trial1	3	1	noBlindfold	counterclockwise	practice	Guided	1	0.5	0	6.571747	0.45033	-1.45	-0.8	0.801540411157713	0.047243	-0.006445	0.012131
Trial1	3	1	noBlindfold	counterclockwise	practice	Guided	1	0.5	0	6.591751	0.45033	-1.45	-0.8	0.801540411157713	-0.018518	0.023179	0.021478
Trial1	3	1	noBlindfold	counterclockwise	practice	Guided	1	0.5	0	6.611755	0.45033	-1.45	-0.8	0.801540411157713	0.010336	-0.014907	-0.010292
Trial1	3	1	noBlindfold	counterclockwise	practice	Guided	1	0.5	0	6.631744	0.45033	-1.45	-0.8	0.801540411157713	0.008677	0.014715	0.014853
Trial1	3	1	noBlindfold	counterclockwise	practice	Guided	1	0.5	0	6.651749	0.45033	-1.45	-0.8	0.801540411157713	-0.021852	0.018947	0.0044213
Trial1	3	1	noBlindfold	counterclockwise	practice	Guided	1	0.5	0	6.671753	0.45033	-1.45	-0.8	0.801540411157713	0.031434	0.014715	0.0079357
Trial1	3	1	noBlindfold	counterclockwise	practice	Guided	1	0.5	0	6.691742	0.45033	-1.45	-0.8	0.801540411157713	0.034761	-0.01914	-0.0027912
Trial1	3	1	noBlindfold	counterclockwise	practice	Guided	1	0.5	0	6.711746	0.45034	-1.45	-0.8	0.801539794389768	-0.015484	-0.019139	-0.024627
Trial1	3	1	noBlindfold	counterclockwise	practice	Guided	1	0.5	0	6.73175	0.45034	-1.45	-0.8	0.801539794389768	-0.0096482	0.0062533	0.022057
Trial1	3	1	noBlindfold	counterclockwise	practice	Guided	1	0.5	0	6.751755	0.45034	-1.45	-0.8	0.801539794389768	-0.0088223	0.0062534	-0.010884
Trial1	3	1	noBlindfold	counterclockwise	practice	Guided	1	0.5	0	6.771744	0.45034	-1.45	-0.8	0.801539794389768	0.013933	-0.0276	0.0025652
Trial1	3	1	noBlindfold	counterclockwise	practice	Guided	1	0.5	0	6.791748	0.45034	-1.45	-0.8	0.801539794389768	0.011148	0.014719	-0.022875
Trial1	3	1	noBlindfold	counterclockwise	practice	Guided	1	0.5	0	6.811752	0.45034	-1.45	-0.8	0.801539794389768	-0.0052159	-0.0022081	0.022343
Trial1	3	1	noBlindfold	counterclockwise	practice	Guided	1	0.5	0	6.831741	0.45034	-1.45	-0.8	0.801539794389768	-0.0035581	0.018952	-0.0028022
Trial1	3	1	noBlindfold	counterclockwise	practice	Guided	1	0.5	0	6.851746	0.45034	-1.45	-0.8	0.801539794389768	0.044456	-0.010673	0.012993
Trial1	3	1	noBlindfold	counterclockwise	practice	Guided	1	0.5	0	6.87175	0.45034	-1.45	-0.8	0.801539794389768	0.006703	0.0062526	-0.0010456
Trial1	3	1	noBlindfold	counterclockwise	practice	Guided	1	0.5	0	6.891754	0.45035	-1.45	-0.8	0.801539172206795	-0.03437	0.014713	0.0088909
Trial1	3	1	noBlindfold	counterclockwise	practice	Guided	1	0.5	0	6.911743	0.45035	-1.45	-0.8	0.801539172206795	-0.026596	-0.023373	0.0083021
Trial1	3	1	noBlindfold	counterclockwise	practice	Guided	1	0.5	0	6.931747	0.45035	-1.45	-0.8	0.801539172206795	0.0092023	0.0020186	0.006452
Trial1	3	1	noBlindfold	counterclockwise	practice	Guided	1	0.5	0	6.951752	0.45035	-1.45	-0.8	0.801539172206795	0.012261	-0.023372	0.011229
Trial1	3	1	noBlindfold	counterclockwise	practice	Guided	1	0.5	0	6.971756	0.45035	-1.45	-0.8	0.801539172206795	-0.018821	0.010482	0.025645
Trial1	3	1	noBlindfold	counterclockwise	practice	Guided	1	0.5	0	6.991745	0.45035	-1.45	-0.8	0.801539172206795	0.0053123	0.0062487	-0.0022297
Trial1	3	1	noBlindfold	counterclockwise	practice	Guided	1	0.5	0	7.011749	0.45035	-1.45	-0.8	0.801539172206795	0.035841	0.031639	0.0082026
Trial1	3	1	noBlindfold	counterclockwise	practice	Guided	1	0.5	0	7.031754	0.45035	-1.45	-0.8	0.801539172206795	0.02086	0.0020163	0.032468
Trial1	3	1	noBlindfold	counterclockwise	practice	Guided	1	0.5	0	7.051743	0.45035	-1.45	-0.8	0.801539172206795	0.030294	-0.0022168	0.02467
Trial1	3	1	noBlindfold	counterclockwise	practice	Guided	1	0.5	0	7.071747	0.45035	-1.45	-0.8	0.801539172206795	0.041937	0.010477	0.0025414
Trial1	3	1	noBlindfold	counterclockwise	practice	Guided	1	0.5	0	7.091751	0.45035	-1.45	-0.8	0.801539172206795	0.024171	-0.0022189	-0.013929
Trial1	3	1	noBlindfold	counterclockwise	practice	Guided	1	0.5	0	7.111755	0.45035	-1.45	-0.8	0.801539172206795	-0.01745	0.014708	0.0046798
Trial1	3	1	noBlindfold	counterclockwise	practice	Guided	1	0.5	0	7.131744	0.45035	-1.45	-0.8	0.801539172206795	-0.0085701	-0.02761	0.022028
Trial1	3	1	noBlindfold	counterclockwise	practice	Guided	1	0.5	0	7.151749	0.45035	-1.45	-0.8	0.801539172206795	0.013354	-0.023381	0.01092
Trial1	3	1	noBlindfold	counterclockwise	practice	Guided	1	0.5	0	7.171753	0.45035	-1.45	-0.8	0.801539172206795	0.027505	0.035865	-0.00077403
Trial1	3	1	noBlindfold	counterclockwise	practice	Guided	1	0.5	0	7.191742	0.45036	-1.45	-0.8	0.801538553840551	-0.0033057	-0.0064547	0.0019499
Trial1	3	1	noBlindfold	counterclockwise	practice	Guided	1	0.5	0	7.211746	0.45036	-1.45	-0.8	0.801538553840551	0.027498	0.0062427	-0.00077856
Trial1	3	1	noBlindfold	counterclockwise	practice	Guided	1	0.5	0	7.23175	0.45036	-1.45	-0.8	0.801538553840551	-0.0019079	-0.0022211	0.039372
Trial1	3	1	noBlindfold	counterclockwise	practice	Guided	1	0.5	0	7.251755	0.45036	-1.45	-0.8	0.801538553840551	0.033318	0.010474	-0.021442
Trial1	3	1	noBlindfold	counterclockwise	practice	Guided	1	0.5	0	7.271744	0.45036	-1.45	-0.8	0.801538553840551	0.017783	-0.0064522	0.011204
Trial1	3	1	noBlindfold	counterclockwise	practice	Guided	1	0.5	0	7.291748	0.45036	-1.45	-0.8	0.801538553840551	-0.0060933	-0.0022211	-0.032464
Trial1	3	1	noBlindfold	counterclockwise	practice	Guided	1	0.5	0	7.311752	0.45036	-1.45	-0.8	0.801538553840551	0.021119	0.010474	0.028259
Trial1	3	1	noBlindfold	counterclockwise	practice	Guided	1	0.5	0	7.331741	0.45036	-1.45	-0.8	0.801538553840551	0.0047384	0.014705	0.0061328
Trial1	3	1	noBlindfold	counterclockwise	practice	Guided	1	0.5	0	7.351746	0.45036	-1.45	-0.8	0.801538553840551	-0.0046963	0.014704	0.013927
Trial1	3	1	noBlindfold	counterclockwise	practice	Guided	1	0.5	0	7.37175	0.45036	-1.45	-0.8	0.801538553840551	0.021392	0.0062399	0.024065
Trial1	3	1	noBlindfold	counterclockwise	practice	Guided	1	0.5	0	7.391754	0.45036	-1.45	-0.8	0.801538553840551	-0.00026016	-0.0022247	0.014214
Trial1	3	1	noBlindfold	counterclockwise	practice	Guided	1	0.5	0	7.411743	0.45036	-1.45	-0.8	0.801538553840551	0.0088973	-0.0064577	0.01061
Trial1	3	1	noBlindfold	counterclockwise	practice	Guided	1	0.5	0	7.431747	0.45036	-1.45	-0.8	0.801538553840551	0.045526	0.018933	-0.0038101
Trial1	3	1	noBlindfold	counterclockwise	practice	Guided	1	0.5	0	7.451752	0.45036	-1.45	-0.8	0.801538553840551	0.030546	0.0062353	0.020455
Trial1	3	1	noBlindfold	counterclockwise	practice	Guided	1	0.5	0	7.471756	0.45036	-1.45	-0.8	0.801538553840551	0.00029219	0.0062334	0.0058302
Trial1	3	1	noBlindfold	counterclockwise	practice	Guided	1	0.5	0	7.491745	0.45037	-1.45	-0.8	0.801537933752871	0.005561	-0.0022286	-0.006453
Trial1	3	1	noBlindfold	counterclockwise	practice	Guided	1	0.5	0	7.511749	0.45036	-1.45	-0.8	0.801538553840551	0.00029163	-0.019155	0.0058246
Trial1	3	1	noBlindfold	counterclockwise	practice	Guided	1	0.5	0	7.531754	0.45037	-1.45	-0.8	0.801537933752871	0.041929	-0.0022276	0.018396
Trial1	3	1	noBlindfold	counterclockwise	practice	Guided	1	0.5	0	7.551743	0.45037	-1.45	-0.8	0.801537933752871	-0.012202	0.006237	-0.0076306
Trial1	3	1	noBlindfold	counterclockwise	practice	Guided	1	0.5	0	7.571747	0.45037	-1.45	-0.8	0.801537933752871	-0.0077623	0.0062375	-0.0073394
Trial1	3	1	noBlindfold	counterclockwise	practice	Guided	1	0.5	0	7.591751	0.45037	-1.45	-0.8	0.801537933752871	0.0052823	0.0062394	-0.0022733
Trial1	3	1	noBlindfold	counterclockwise	practice	Guided	1	0.5	0	7.611755	0.45037	-1.45	-0.8	0.801537933752871	-0.0022166	0.0020071	-0.0025681
Trial1	3	1	noBlindfold	counterclockwise	practice	Guided	1	0.5	0	7.631744	0.45037	-1.45	-0.8	0.801537933752871	0.019708	-0.027616	-0.01816
Trial1	3	1	noBlindfold	counterclockwise	practice	Guided	1	0.5	0	7.651749	0.45037	-1.45	-0.8	0.801537933752871	0.00056205	0.027397	0.0022083
Trial1	3	1	noBlindfold	counterclockwise	practice	Guided	1	0.5	0	7.671753	0.45037	-1.45	-0.8	0.801537933752871	-0.011085	-0.01069	0.042944
Trial1	3	1	noBlindfold	counterclockwise	practice	Guided	1	0.5	0	7.691742	0.45037	-1.45	-0.8	0.801537933752871	-0.0005477	-0.0022254	0.018378
Trial1	3	1	noBlindfold	counterclockwise	practice	Guided	1	0.5	0	7.711746	0.45037	-1.45	-0.8	0.801537933752871	0.022481	-0.002223	0.0072704
Trial1	3	1	noBlindfold	counterclockwise	practice	Guided	1	0.5	0	7.73175	0.45037	-1.45	-0.8	0.801537933752871	-0.0033322	0.014705	-0.0070629
Trial1	3	1	noBlindfold	counterclockwise	practice	Guided	1	0.5	0	7.751755	0.45037	-1.45	-0.8	0.801537933752871	0.0038902	0.023167	0.020806
Trial1	3	1	noBlindfold	counterclockwise	practice	Guided	1	0.5	0	7.771744	0.45037	-1.45	-0.8	0.801537933752871	-0.0019512	0.010472	-0.028021
Trial1	3	1	noBlindfold	counterclockwise	practice	Guided	1	0.5	0	7.791748	0.45037	-1.45	-0.8	0.801537933752871	0.0047156	0.027401	0.014471
Trial1	3	1	noBlindfold	counterclockwise	practice	Guided	1	0.5	0	7.811752	0.45037	-1.45	-0.8	0.801537933752871	0.0030402	0.014705	-0.021109
Trial1	3	1	noBlindfold	counterclockwise	practice	Guided	1	0.5	0	7.831741	0.45038	-1.45	-0.8	0.801537315634754	0.0047129	-0.0022227	0.006086
Trial1	3	1	noBlindfold	counterclockwise	practice	Guided	1	0.5	0	7.851746	0.45038	-1.45	-0.8	0.801537315634754	0.0060933	-0.0022212	-0.017889
Trial1	3	1	noBlindfold	counterclockwise	practice	Guided	1	0.5	0	7.87175	0.45038	-1.45	-0.8	0.801537315634754	0.018584	-0.0022222	0.0057913
Trial1	3	1	noBlindfold	counterclockwise	practice	Guided	1	0.5	0	7.891754	0.45038	-1.45	-0.8	0.801537315634754	0.0077664	-0.002223	0.01924
Trial1	3	1	noBlindfold	counterclockwise	practice	Guided	1	0.5	0	7.911743	0.45038	-1.45	-0.8	0.801537315634754	-0.0072282	-0.0022223	-0.015754
Trial1	3	1	noBlindfold	counterclockwise	practice	Guided	1	0.5	0	7.931747	0.45038	-1.45	-0.8	0.801537315634754	-0.024437	-0.006454	-0.025308
Trial1	3	1	noBlindfold	counterclockwise	practice	Guided	1	0.5	0	7.951752	0.45038	-1.45	-0.8	0.801537315634754	0.030521	0.0020064	0.020407
Trial1	3	1	noBlindfold	counterclockwise	practice	Guided	1	0.5	0	7.971756	0.45038	-1.45	-0.8	0.801537315634754	0.027186	0.0020063	0.0033497
Trial1	3	1	noBlindfold	counterclockwise	practice	Guided	1	0.5	0	7.991745	0.45038	-1.45	-0.8	0.801537315634754	-0.02	-0.0022264	-0.025017
Trial1	3	1	noBlindfold	counterclockwise	practice	Guided	1	0.5	0	8.011749	0.45038	-1.45	-0.8	0.801537315634754	-0.016938	0.0062355	-0.0037714
Trial1	3	1	noBlindfold	counterclockwise	practice	Guided	1	0.5	0	8.031754	0.45038	-1.45	-0.8	0.801537315634754	0.059099	0.0062353	-0.00054888
Trial1	3	1	noBlindfold	counterclockwise	practice	Guided	1	0.5	0	8.051743	0.45038	-1.45	-0.8	0.801537315634754	-0.03553	0.0020026	-0.009134
Trial1	3	1	noBlindfold	counterclockwise	practice	Guided	1	0.5	0	8.071747	0.45038	-1.45	-0.8	0.801537315634754	0.058269	-0.010692	0.0054002
Trial1	3	1	noBlindfold	counterclockwise	practice	Guided	1	0.5	0	8.091751	0.45038	-1.45	-0.8	0.801537315634754	0.0096978	0.010466	-0.0020169
Trial1	3	1	noBlindfold	counterclockwise	practice	Guided	1	0.5	0	8.111755	0.45038	-1.45	-0.8	0.801537315634754	-0.0052858	0.010466	0.022248
Trial1	3	1	noBlindfold	counterclockwise	practice	Guided	1	0.5	0	8.131744	0.45038	-1.45	-0.8	0.801537315634754	0.0038712	0.018927	0.019815
Trial1	3	1	noBlindfold	counterclockwise	practice	Guided	1	0.5	0	8.151749	0.45038	-1.45	-0.8	0.801537315634754	0.0002583	-0.0064644	-0.014595
Trial1	3	1	noBlindfold	counterclockwise	practice	Guided	1	0.5	0	8.171753	0.45038	-1.45	-0.8	0.801537315634754	-0.022495	0.010464	0.012691
Trial1	3	1	noBlindfold	counterclockwise	practice	Guided	1	0.5	0	8.191742	0.45039	-1.45	-0.8	0.801536695795943	0.046316	-0.0022318	-0.016444
Trial1	3	1	noBlindfold	counterclockwise	practice	Guided	1	0.5	0	8.211746	0.45039	-1.45	-0.8	0.801536695795943	0.049095	-0.027621	0.0089946
Trial1	3	1	noBlindfold	counterclockwise	practice	Guided	1	0.5	0	8.23175	0.45039	-1.45	-0.8	0.801536695795943	0.026893	0.0062318	0.0075274
Trial1	3	1	noBlindfold	counterclockwise	practice	Guided	1	0.5	0	8.251755	0.45039	-1.45	-0.8	0.801536695795943	0.010514	-0.0064637	-0.014598
Trial1	3	1	noBlindfold	counterclockwise	practice	Guided	1	0.5	0	8.271744	0.45039	-1.45	-0.8	0.801536695795943	0.019393	0.0019996	-0.014012
Trial1	3	1	noBlindfold	counterclockwise	practice	Guided	1	0.5	0	8.291748	0.45039	-1.45	-0.8	0.801536695795943	-0.013072	0.014695	0.0048869
Trial1	3	1	noBlindfold	counterclockwise	practice	Guided	1	0.5	0	8.311752	0.45039	-1.45	-0.8	0.801536695795943	-0.022228	-0.0022336	0.0040071
Trial1	3	1	noBlindfold	counterclockwise	practice	Guided	1	0.5	0	8.331741	0.45039	-1.45	-0.8	0.801536695795943	-0.0039147	-0.010696	0.0012804
Trial1	3	1	noBlindfold	counterclockwise	practice	Guided	1	0.5	0	8.351746	0.45039	-1.45	-0.8	0.801536695795943	0.017455	-0.019157	0.015318
Trial1	3	1	noBlindfold	counterclockwise	practice	Guided	1	0.5	0	8.37175	0.45039	-1.45	-0.8	0.801536695795943	0.0527	0.0062334	0.021851
Trial1	3	1	noBlindfold	counterclockwise	practice	Guided	1	0.5	0	8.391754	0.45039	-1.45	-0.8	0.801536695795943	0.0060655	-0.031851	-0.014904
Trial1	3	1	noBlindfold	counterclockwise	practice	Guided	1	0.5	0	8.411743	0.45039	-1.45	-0.8	0.801536695795943	-0.03001	-0.019156	-0.0088674
Trial1	3	1	noBlindfold	counterclockwise	practice	Guided	1	0.5	0	8.431747	0.45039	-1.45	-0.8	0.801536695795943	-0.00086264	0.006234	0.022519
Trial1	3	1	noBlindfold	counterclockwise	practice	Guided	1	0.5	0	8.451752	0.45039	-1.45	-0.8	0.801536695795943	0.014945	0.014699	-0.01432
Trial1	3	1	noBlindfold	counterclockwise	practice	Guided	1	0.5	0	8.471756	0.45039	-1.45	-0.8	0.801536695795943	0.018278	0.018931	0.0027348
Trial1	3	1	noBlindfold	counterclockwise	practice	Guided	1	0.5	0	8.491745	0.4504	-1.45	-0.8	0.801536077925954	0.012175	-0.0022254	0.010821
Trial1	3	1	noBlindfold	counterclockwise	practice	Guided	1	0.5	0	8.511749	0.4504	-1.45	-0.8	0.801536077925954	-0.012257	-0.0064582	-0.0077001
Trial1	3	1	noBlindfold	counterclockwise	practice	Guided	1	0.5	0	8.531754	0.4504	-1.45	-0.8	0.801536077925954	-0.0083702	0.010471	0.00097367
Trial1	3	1	noBlindfold	counterclockwise	practice	Guided	1	0.5	0	8.551743	0.4504	-1.45	-0.8	0.801536077925954	0.022158	0.014704	0.0099403
Trial1	3	1	noBlindfold	counterclockwise	practice	Guided	1	0.5	0	8.571747	0.4504	-1.45	-0.8	0.801536077925954	-0.0036572	-0.01492	-0.0023413
Trial1	3	1	noBlindfold	counterclockwise	practice	Guided	1	0.5	0	8.591751	0.4504	-1.45	-0.8	0.801536077925954	0.044631	0.014701	0.0086738
Trial1	3	1	noBlindfold	counterclockwise	practice	Guided	1	0.5	0	8.611755	0.4504	-1.45	-0.8	0.801536077925954	0.010489	0.010468	-0.014626
Trial1	3	1	noBlindfold	counterclockwise	practice	Guided	1	0.5	0	8.631744	0.4504	-1.45	-0.8	0.801536077925954	0.013823	0.010469	0.0024281
Trial1	3	1	noBlindfold	counterclockwise	practice	Guided	1	0.5	0	8.651749	0.4504	-1.45	-0.8	0.801536077925954	0.0093792	0.0020047	0.0021351
Trial1	3	1	noBlindfold	counterclockwise	practice	Guided	1	0.5	0	8.671753	0.4504	-1.45	-0.8	0.801536077925954	-0.0053235	-0.014922	0.022209
Trial1	3	1	noBlindfold	counterclockwise	practice	Guided	1	0.5	0	8.691742	0.4504	-1.45	-0.8	0.801536077925954	0.013819	-0.0022257	0.019189
Trial1	3	1	noBlindfold	counterclockwise	practice	Guided	1	0.5	0	8.711746	0.4504	-1.45	-0.8	0.801536077925954	-0.004496	0.010468	0.0096333
Trial1	3	1	noBlindfold	counterclockwise	practice	Guided	1	0.5	0	8.73175	0.45041	-1.45	-0.8	0.801535460179845	-0.0094903	0.031626	0.017721
Trial1	3	1	noBlindfold	counterclockwise	practice	Guided	1	0.5	0	8.751755	0.45041	-1.45	-0.8	0.801535460179845	-0.0039455	-0.0064595	0.0012495
Trial1	3	1	noBlindfold	counterclockwise	practice	Guided	1	0.5	0	8.771744	0.45041	-1.45	-0.8	0.801535460179845	-0.0092129	0.018931	0.013529
Trial1	3	1	noBlindfold	counterclockwise	practice	Guided	1	0.5	0	8.791748	0.45041	-1.45	-0.8	0.801535460179845	0.005766	-0.0022272	-0.010741
Trial1	3	1	noBlindfold	counterclockwise	practice	Guided	1	0.5	0	8.811752	0.45041	-1.45	-0.8	0.801535460179845	0.0043805	0.018934	0.010212
Trial1	3	1	noBlindfold	counterclockwise	practice	Guided	1	0.5	0	8.831741	0.45041	-1.45	-0.8	0.801535460179845	0.0032741	0.014702	0.026975
Trial1	3	1	noBlindfold	counterclockwise	practice	Guided	1	0.5	0	8.851746	0.45041	-1.45	-0.8	0.801535460179845	0.022142	-0.019154	0.011382
Trial1	3	1	noBlindfold	counterclockwise	practice	Guided	1	0.5	0	8.87175	0.45041	-1.45	-0.8	0.801535460179845	-0.013381	0.010469	0.0090371
Trial1	3	1	noBlindfold	counterclockwise	practice	Guided	1	0.5	0	8.891754	0.45041	-1.45	-0.8	0.801535460179845	0.013813	-0.031851	0.0024112
Trial1	3	1	noBlindfold	counterclockwise	practice	Guided	1	0.5	0	8.911743	0.45041	-1.45	-0.8	0.801535460179845	-0.013662	-0.01069	0.014397
Trial1	3	1	noBlindfold	counterclockwise	practice	Guided	1	0.5	0	8.931747	0.45041	-1.45	-0.8	0.801535460179845	-0.012559	0.0062387	-0.0035386
Trial1	3	1	noBlindfold	counterclockwise	practice	Guided	1	0.5	0	8.951752	0.45041	-1.45	-0.8	0.801535460179845	0.013532	-0.0022247	0.0066008
Trial1	3	1	noBlindfold	counterclockwise	practice	Guided	1	0.5	0	8.971756	0.45041	-1.45	-0.8	0.801535460179845	0.0090904	-0.0064551	0.0074772
Trial1	3	1	noBlindfold	counterclockwise	practice	Guided	1	0.5	0	8.991745	0.45041	-1.45	-0.8	0.801535460179845	0.00076081	0.023168	-0.0026661
Trial1	3	1	noBlindfold	counterclockwise	practice	Guided	1	0.5	0	9.011749	0.45041	-1.45	-0.8	0.801535460179845	0.015187	0.014703	-0.01855
Trial1	3	1	noBlindfold	counterclockwise	practice	Guided	1	0.5	0	9.031754	0.45041	-1.45	-0.8	0.801535460179845	0.017969	0.018934	0.006888
Trial1	3	1	noBlindfold	counterclockwise	practice	Guided	1	0.5	0	9.051743	0.45041	-1.45	-0.8	0.801535460179845	0.0093621	0.01047	0.0021108
Trial1	3	1	noBlindfold	counterclockwise	practice	Guided	1	0.5	0	9.071747	0.45042	-1.45	-0.8	0.801534838870692	0.012694	0.01047	0.019164
Trial1	3	1	noBlindfold	counterclockwise	practice	Guided	1	0.5	0	9.091751	0.45042	-1.45	-0.8	0.801534838870692	0.032112	-0.0022264	0.013211
Trial1	3	1	noBlindfold	counterclockwise	practice	Guided	1	0.5	0	9.111755	0.45042	-1.45	-0.8	0.801534838870692	0.031557	0.0062361	0.0035662
Trial1	3	1	noBlindfold	counterclockwise	practice	Guided	1	0.5	0	9.131744	0.45042	-1.45	-0.8	0.801534838870692	-0.0084076	0.0062357	0.00092757
Trial1	3	1	noBlindfold	counterclockwise	practice	Guided	1	0.5	0	9.151749	0.45042	-1.45	-0.8	0.801534838870692	-0.035602	0.006235	0.0075503
Trial1	3	1	noBlindfold	counterclockwise	practice	Guided	1	0.5	0	9.171753	0.45042	-1.45	-0.8	0.801534838870692	-0.030611	-0.006462	-0.00053862
Trial1	3	1	noBlindfold	counterclockwise	practice	Guided	1	0.5	0	9.191742	0.45042	-1.45	-0.8	0.801534838870692	0.04071	-0.027621	-4.1882E-05
Trial1	3	1	noBlindfold	counterclockwise	practice	Guided	1	0.5	0	9.211746	0.45042	-1.45	-0.8	0.801534838870692	0.0035276	0.023161	0.022758
Trial1	3	1	noBlindfold	counterclockwise	practice	Guided	1	0.5	0	9.23175	0.45042	-1.45	-0.8	0.801534838870692	-0.018123	-0.014926	0.012911
Trial1	3	1	noBlindfold	counterclockwise	practice	Guided	1	0.5	0	9.251755	0.45042	-1.45	-0.8	0.801534838870692	-0.018402	-0.0064617	0.017101
Trial1	3	1	noBlindfold	counterclockwise	practice	Guided	1	0.5	0	9.271744	0.45042	-1.45	-0.8	0.801534838870692	0.021285	-0.010695	0.023927
Trial1	3	1	noBlindfold	counterclockwise	practice	Guided	1	0.5	0	9.291748	0.45042	-1.45	-0.8	0.801534838870692	0.026277	-0.010694	0.015835
Trial1	3	1	noBlindfold	counterclockwise	practice	Guided	1	0.5	0	9.311752	0.45042	-1.45	-0.8	0.801534838870692	-0.0081413	0.048549	-0.0032736
Trial1	3	1	noBlindfold	counterclockwise	practice	Guided	1	0.5	0	9.331741	0.45043	-1.45	-0.8	0.801534223216176	-0.017025	-0.002231	-0.0038593
Trial1	3	1	noBlindfold	counterclockwise	practice	Guided	1	0.5	0	9.351746	0.45043	-1.45	-0.8	0.801534223216176	0.0040682	0.02739	0.01437
Trial1	3	1	noBlindfold	counterclockwise	practice	Guided	1	0.5	0	9.37175	0.45043	-1.45	-0.8	0.801534223216176	-0.0023272	0.01469	-0.023934
Trial1	3	1	noBlindfold	counterclockwise	practice	Guided	1	0.5	0	9.391754	0.45043	-1.45	-0.8	0.801534223216176	0.013768	-0.0022352	0.002382
Trial1	3	1	noBlindfold	counterclockwise	practice	Guided	1	0.5	0	9.411743	0.45044	-1.45	-0.8	0.801533602156634	0.0093227	0.023156	0.0020892
Trial1	3	1	noBlindfold	counterclockwise	practice	Guided	1	0.5	0	9.431747	0.45044	-1.45	-0.8	0.801533602156634	-0.013431	0.0019971	0.0090047
Trial1	3	1	noBlindfold	counterclockwise	practice	Guided	1	0.5	0	9.451752	0.45043	-1.45	-0.8	0.801534223216176	0.021816	-0.006466	0.015538
Trial1	3	1	noBlindfold	counterclockwise	practice	Guided	1	0.5	0	9.471756	0.45044	-1.45	-0.8	0.801533602156634	0.032078	0.0062275	-0.0048304
Trial1	3	1	noBlindfold	counterclockwise	practice	Guided	1	0.5	0	9.491745	0.45044	-1.45	-0.8	0.801533602156634	-0.035913	0.0062278	0.011726
Trial1	3	1	noBlindfold	counterclockwise	practice	Guided	1	0.5	0	9.511749	0.45044	-1.45	-0.8	0.801533602156634	-0.0098223	-0.0064691	0.021862
Trial1	3	1	noBlindfold	counterclockwise	practice	Guided	1	0.5	0	9.531754	0.45044	-1.45	-0.8	0.801533602156634	0.0009926599	-0.0107	-0.0068897
Trial1	3	1	noBlindfold	counterclockwise	practice	Guided	1	0.5	0	9.551743	0.45044	-1.45	-0.8	0.801533602156634	0.0046025	-0.0022366	0.0059738
Trial1	3	1	noBlindfold	counterclockwise	practice	Guided	1	0.5	0	9.571747	0.45044	-1.45	-0.8	0.801533602156634	0.031244	-0.027626	0.0077311
Trial1	3	1	noBlindfold	counterclockwise	practice	Guided	1	0.5	0	9.591751	0.45044	-1.45	-0.8	0.801533602156634	0.00071121	-0.014933	-0.0027057
Trial1	3	1	noBlindfold	counterclockwise	practice	Guided	1	0.5	0	9.611755	0.45044	-1.45	-0.8	0.801533602156634	-0.013993	-0.0022368	0.01737
Trial1	3	1	noBlindfold	counterclockwise	practice	Guided	1	0.5	0	9.631744	0.45044	-1.45	-0.8	0.801533602156634	-0.0095527	0.014689	0.017661
Trial1	3	1	noBlindfold	counterclockwise	practice	Guided	1	0.5	0	9.651749	0.45044	-1.45	-0.8	0.801533602156634	-0.033984	-0.019166	-0.017626
Trial1	3	1	noBlindfold	counterclockwise	practice	Guided	1	0.5	0	9.671753	0.45044	-1.45	-0.8	0.801533602156634	0.016534	0.0062266	0.027797
Trial1	3	1	noBlindfold	counterclockwise	practice	Guided	1	0.5	0	9.691742	0.45044	-1.45	-0.8	0.801533602156634	0.02153	-0.019167	0.019706
Trial1	3	1	noBlindfold	counterclockwise	practice	Guided	1	0.5	0	9.711746	0.45044	-1.45	-0.8	0.801533602156634	0.038166	-0.019167	-0.029707
Trial1	3	1	noBlindfold	counterclockwise	practice	Guided	1	0.5	0	9.73175	0.45044	-1.45	-0.8	0.801533602156634	0.026796	-0.036092	0.0074249
Trial1	3	1	noBlindfold	counterclockwise	practice	Guided	1	0.5	0	9.751755	0.45044	-1.45	-0.8	0.801533602156634	-0.0037334	-0.0022388	-0.0030081
Trial1	3	1	noBlindfold	counterclockwise	practice	Guided	1	0.5	0	9.771744	0.45044	-1.45	-0.8	0.801533602156634	-0.017885	0.023152	0.0086869
Trial1	3	1	noBlindfold	counterclockwise	practice	Guided	1	0.5	0	9.791748	0.45044	-1.45	-0.8	0.801533602156634	0.015131	-0.0064711	-0.018601
Trial1	3	1	noBlindfold	counterclockwise	practice	Guided	1	0.5	0	9.811752	0.45045	-1.45	-0.8	0.801532984907157	0.026792	0.023151	0.026911
Trial1	3	1	noBlindfold	counterclockwise	practice	Guided	1	0.5	0	9.831741	0.45045	-1.45	-0.8	0.801532984907157	-0.024004	0.0019907	-0.033815
Trial1	3	1	noBlindfold	counterclockwise	practice	Guided	1	0.5	0	9.851746	0.45045	-1.45	-0.8	0.801532984907157	0.052602	0.010452	0.02175
Trial1	3	1	noBlindfold	counterclockwise	practice	Guided	1	0.5	0	9.87175	0.45045	-1.45	-0.8	0.801532984907157	0.022625	-0.019171	0.0029335
Trial1	3	1	noBlindfold	counterclockwise	practice	Guided	1	0.5	0	9.891754	0.45045	-1.45	-0.8	0.801532984907157	0.0023678	0.001988	0.039479
Trial1	3	1	noBlindfold	counterclockwise	practice	Guided	1	0.5	0	9.911743	0.45045	-1.45	-0.8	0.801532984907157	0.021238	0.023148	0.023886
Trial1	3	1	noBlindfold	counterclockwise	practice	Guided	1	0.5	0	9.931747	0.45045	-1.45	-0.8	0.801532984907157	-0.0023636	-0.014939	-0.01345
Trial1	3	1	noBlindfold	counterclockwise	practice	Guided	1	0.5	0	9.951752	0.45045	-1.45	-0.8	0.801532984907157	-0.012907	0.023148	0.00058693
Trial1	3	1	noBlindfold	counterclockwise	practice	Guided	1	0.5	0	9.971756	0.45045	-1.45	-0.8	0.801532984907157	-0.0054113	0.018913	0.022127
Trial1	3	1	noBlindfold	counterclockwise	practice	Guided	1	0.5	0	9.991745	0.45045	-1.45	-0.8	0.801532984907157	-0.071186	-0.023404	0.0051571
Trial1	3	1	noBlindfold	counterclockwise	practice	Guided	1	0.5	0	10.01175	0.45044	-1.45	-0.8	0.801533602156634	-0.03954	-0.014936	-0.0011731
Trial1	3	1	noBlindfold	counterclockwise	practice	Guided	1	0.5	0	10.03175	0.45043	-1.45	-0.80002	0.801554271532991	-0.039812	-0.0064713	0.0030173
Trial1	3	1	noBlindfold	counterclockwise	practice	Guided	1	0.5	0	10.05174	0.45041	-1.44998	-0.80004	0.801575437772583	-0.190228	0.277017	-0.14999
Trial1	3	1	noBlindfold	counterclockwise	practice	Guided	1	0.5	0	10.07175	0.4503	-1.44991	-0.80007	0.801612231637766	-0.164378	0.353113	-0.13563
Trial1	3	1	noBlindfold	counterclockwise	practice	Guided	1	0.5	0	10.09175	0.44994	-1.44991	-0.80007	0.801634632929721	-0.126819	0.107573	-0.162543
Trial1	3	1	noBlindfold	counterclockwise	practice	Guided	1	0.5	0	10.11176	0.44962	-1.44993	-0.80007	0.801654678935388	-0.192257	0.187932	-0.116312
Trial1	3	1	noBlindfold	counterclockwise	practice	Guided	1	0.5	0	10.13174	0.44922	-1.44992	-0.80008	0.80168985074938	-0.202773	0.141338	-0.159042
Trial1	3	1	noBlindfold	counterclockwise	practice	Guided	1	0.5	0	10.15175	0.44872	-1.44993	-0.80006	0.801701749559583	-0.277081	0.196312	-0.083149
Trial1	3	1	noBlindfold	counterclockwise	practice	Guided	1	0.5	0	10.17175	0.44803	-1.44991	-0.80002	0.801706270622515	-0.42184	0.200486	-0.080725
Trial1	3	1	noBlindfold	counterclockwise	practice	Guided	1	0.5	0	10.19174	0.4456	-1.44994	-0.8	0.801847419013876	-0.664026	0.090401	0.0088459
Trial1	3	1	noBlindfold	counterclockwise	practice	Guided	1	0.5	0	10.21175	0.4436	-1.44995	-0.79999	0.801975658959383	-0.524448	0.145383	-0.01136
Trial1	3	1	noBlindfold	counterclockwise	practice	Guided	1	0.5	0	10.23175	0.44128	-1.44995	-0.80001	0.802162067832463	-0.372548	0.115728	-0.01399
Trial1	3	1	noBlindfold	counterclockwise	practice	Guided	1	0.5	0	10.25175	0.43869	-1.44994	-0.8	0.802345835024065	-0.343113	0.187634	-0.054041
Trial1	3	1	noBlindfold	counterclockwise	practice	Guided	1	0.5	0	10.27174	0.43574	-1.44992	-0.79994	0.802516873470981	-0.579174	0.119877	0.082521
Trial1	3	1	noBlindfold	counterclockwise	practice	Guided	1	0.5	0	10.29175	0.4288	-1.44998	-0.79993	0.803092463218138	-0.666892	-0.040954	0.132207
Trial1	3	1	noBlindfold	counterclockwise	practice	Guided	1	0.5	0	10.31175	0.42448	-1.45003	-0.79994	0.803496894456062	-0.573012	-0.091716	0.130011
Trial1	3	1	noBlindfold	counterclockwise	practice	Guided	1	0.5	0	10.33174	0.41986	-1.45005	-0.79996	0.803964148765799	-0.494063	-0.150935	0.080506
Trial1	3	1	noBlindfold	counterclockwise	practice	Guided	1	0.5	0	10.35175	0.4149	-1.45008	-0.79997	0.804483722225451	-0.546257	-0.290523	0.048248
Trial1	3	1	noBlindfold	counterclockwise	practice	Guided	1	0.5	0	10.37175	0.40948	-1.45014	-0.80002	0.805124793020233	-0.588583	-0.404684	0.025061
Trial1	3	1	noBlindfold	counterclockwise	practice	Guided	1	0.5	0	10.39175	0.39806	-1.45024	-0.80003	0.806498449187581	-0.615482	-0.573784	-0.047071
Trial1	3	1	noBlindfold	counterclockwise	practice	Guided	1	0.5	0	10.41174	0.39171	-1.45029	-0.80005	0.80734544476548	-0.655383	-0.607639	-0.128709
Trial1	3	1	noBlindfold	counterclockwise	practice	Guided	1	0.5	0	10.43175	0.38524	-1.45031	-0.80007	0.808258581208099	-0.635369	-0.603407	-0.168991
Trial1	3	1	noBlindfold	counterclockwise	practice	Guided	1	0.5	0	10.45175	0.37842	-1.45031	-0.80005	0.809235212884028	-0.688599	-0.624566	-0.095554
Trial1	3	1	noBlindfold	counterclockwise	practice	Guided	1	0.5	0	10.47176	0.37105	-1.45034	-0.7999	0.810227193430915	-0.758882	-0.865779	0.048601
Trial1	3	1	noBlindfold	counterclockwise	practice	Guided	1	0.5	0	10.49174	0.35573	-1.45054	-0.79989	0.812796353321685	-0.604166	-1.284727	0.247484
Trial1	3	1	noBlindfold	counterclockwise	practice	Guided	1	0.5	0	10.51175	0.34764	-1.45062	-0.79995	0.81433014473403	-0.339803	-1.284727	0.051989
Trial1	3	1	noBlindfold	counterclockwise	practice	Guided	1	0.5	0	10.53175	0.33993	-1.45064	-0.80003	0.815886263738249	-0.21022	-1.259336	-0.042787
Trial1	3	1	noBlindfold	counterclockwise	practice	Guided	1	0.5	0	10.55174	0.33249	-1.45063	-0.80003	0.817378493007288	-0.088588	-1.22125	-0.057465
Trial1	3	1	noBlindfold	counterclockwise	practice	Guided	1	0.5	0	10.57175	0.32498	-1.45062	-0.79999	0.818911473294344	-0.142772	-1.195859	-0.0559
Trial1	3	1	noBlindfold	counterclockwise	practice	Guided	1	0.5	0	10.59175	0.31197	-1.4506	-0.79998	0.821780599658381	-0.078823	-1.166236	0.0061523
Trial1	3	1	noBlindfold	counterclockwise	practice	Guided	1	0.5	0	10.61176	0.30574	-1.4506	-0.8	0.823247758433331	0.162909	-1.195859	-0.020801
Trial1	3	1	noBlindfold	counterclockwise	practice	Guided	1	0.5	0	10.63174	0.30026	-1.4506	-0.80002	0.824577544918211	0.391203	-1.238177	-0.048729
Trial1	3	1	noBlindfold	counterclockwise	practice	Guided	1	0.5	0	10.65175	0.29525	-1.45061	-0.79999	0.825776338078779	0.49431	-1.212786	0.018534
Trial1	3	1	noBlindfold	counterclockwise	practice	Guided	1	0.5	0	10.67175	0.29146	-1.45059	-0.79989	0.826627489716181	0.360462	-0.91656	0.142828
Trial1	3	1	noBlindfold	counterclockwise	practice	Guided	1	0.5	0	10.69174	0.28524	-1.45031	-0.79988	0.828208861808518	-0.070877	-0.379044	0.233678
Trial1	3	1	noBlindfold	counterclockwise	practice	Guided	1	0.5	0	10.71175	0.2825	-1.45021	-0.79988	0.82892358474439	-0.231675	-0.41702	0.248011
Trial1	3	1	noBlindfold	counterclockwise	practice	Guided	1	0.5	0	10.73175	0.27977	-1.4502	-0.79986	0.829624774300903	-0.183128	-0.569288	0.263535
Trial1	3	1	noBlindfold	counterclockwise	practice	Guided	1	0.5	0	10.75175	0.27702	-1.45028	-0.79984	0.830339783214566	-0.119352	-0.823196	0.340852
Trial1	3	1	noBlindfold	counterclockwise	practice	Guided	1	0.5	0	10.77174	0.27453	-1.45038	-0.7998	0.830973420237216	-0.116268	-0.840123	0.378742
Trial1	3	1	noBlindfold	counterclockwise	practice	Guided	1	0.5	0	10.79175	0.27014	-1.45032	-0.7998	0.832175296733665	-0.130791	-0.399937	0.415845
Trial1	3	1	noBlindfold	counterclockwise	practice	Guided	1	0.5	0	10.81175	0.268	-1.45021	-0.79979	0.832759317332376	-0.130617	-0.226339	0.407377
Trial1	3	1	noBlindfold	counterclockwise	practice	Guided	1	0.5	0	10.83174	0.26604	-1.45013	-0.79975	0.833269100228243	-0.187403	-0.099337	0.505963
Trial1	3	1	noBlindfold	counterclockwise	practice	Guided	1	0.5	0	10.85175	0.26395	-1.45008	-0.7996899	0.833800708154131	-0.378477	-0.238942	0.605451
Trial1	3	1	noBlindfold	counterclockwise	practice	Guided	1	0.5	0	10.87175	0.26165	-1.45012	-0.79962	0.834387751862934	-0.40854	-0.450434	0.71197
Trial1	3	1	noBlindfold	counterclockwise	practice	Guided	1	0.5	0	10.89175	0.25678	-1.45024	-0.7996	0.835772778538163	-0.352383	-0.42909	0.777396
Trial1	3	1	noBlindfold	counterclockwise	practice	Guided	1	0.5	0	10.91174	0.25418	-1.45023	-0.79958	0.836513960823508	-0.216505	-0.395119	0.845607
Trial1	3	1	noBlindfold	counterclockwise	practice	Guided	1	0.5	0	10.93175	0.25169	-1.45022	-0.79959	0.837258628245373	-0.175823	-0.47963	0.838765
Trial1	3	1	noBlindfold	counterclockwise	practice	Guided	1	0.5	0	10.95175	0.24925	-1.45024	-0.79962	0.838014177208652	-0.043026	-0.627723	0.746989
Trial1	3	1	noBlindfold	counterclockwise	practice	Guided	1	0.5	0	10.97176	0.24715	-1.45029	-0.79966	0.83868306251391	-0.081451	-0.725054	0.707781
Trial1	3	1	noBlindfold	counterclockwise	practice	Guided	1	0.5	0	10.99174	0.24321	-1.45036	-0.79966	0.839879318206037	-0.208277	-0.619259	0.65708
Trial1	3	1	noBlindfold	counterclockwise	practice	Guided	1	0.5	0	11.01175	0.24146	-1.45033	-0.7996399	0.840396910979915	-0.201667	-0.581173	0.728808
Trial1	3	1	noBlindfold	counterclockwise	practice	Guided	1	0.5	0	11.03175	0.23978	-1.45028	-0.79962	0.840896331241882	-0.211805	-0.534603	0.770522
Trial1	3	1	noBlindfold	counterclockwise	practice	Guided	1	0.5	0	11.05174	0.23817	-1.45026	-0.79961	0.841386429789672	-0.190084	-0.492244	0.767146
Trial1	3	1	noBlindfold	counterclockwise	practice	Guided	1	0.5	0	11.07175	0.2366	-1.45025	-0.7997	0.841961803571211	-0.176905	-0.51757	0.675156
Trial1	3	1	noBlindfold	counterclockwise	practice	Guided	1	0.5	0	11.09175	0.23388	-1.45031	-0.79976	0.84287358917263	0.0051778	-0.741856	0.437633
Trial1	3	1	noBlindfold	counterclockwise	practice	Guided	1	0.5	0	11.11176	0.23279	-1.45037	-0.79981	0.843265801211197	0.083412	-0.77571	0.364534
Trial1	3	1	noBlindfold	counterclockwise	practice	Guided	1	0.5	0	11.13174	0.23206	-1.4504	-0.79983	0.843516396684782	0.116114	-0.796869	0.302823
Trial1	3	1	noBlindfold	counterclockwise	practice	Guided	1	0.5	0	11.15175	0.23174	-1.4504	-0.79983	0.843618089423873	0.244065	-0.809564	0.352955
Trial1	3	1	noBlindfold	counterclockwise	practice	Guided	1	0.5	0	11.17175	0.23174	-1.4504	-0.79983	0.843618089423873	0.221909	-0.763015	0.347906
Trial1	3	1	noBlindfold	counterclockwise	practice	Guided	1	0.5	0	11.19174	0.23176	-1.45039	-0.79983	0.84361173546548	0.2489	-0.699538	0.33601
Trial1	3	1	noBlindfold	counterclockwise	practice	Guided	1	0.5	0	11.21175	0.23177	-1.45038	-0.7998199	0.843599005839607	0.261181	-0.724928	0.365746
Trial1	3	1	noBlindfold	counterclockwise	practice	Guided	1	0.5	0	11.23175	0.23179	-1.45038	-0.7998199	0.843592642972363	0.233153	-0.763015	0.402521
Trial1	3	1	noBlindfold	counterclockwise	practice	Guided	1	0.5	0	11.25175	0.2318	-1.45038	-0.79981	0.843580026558368	0.239706	-0.834955	0.469861
Trial1	3	1	noBlindfold	counterclockwise	practice	Guided	1	0.5	0	11.27174	0.23182	-1.45039	-0.79979	0.843554742097257	0.188587	-0.847651	0.531085
Trial1	3	1	noBlindfold	counterclockwise	practice	Guided	1	0.5	0	11.29175	0.23184	-1.4504	-0.79978	0.843538829441191	0.08553	-0.763015	0.678888
Trial1	3	1	noBlindfold	counterclockwise	practice	Guided	1	0.5	0	11.31175	0.23184	-1.4504	-0.79977	0.84352939183749	0.077597	-0.767246	0.649203
Trial1	3	1	noBlindfold	counterclockwise	practice	Guided	1	0.5	0	11.33174	0.23184	-1.4504	-0.79976	0.84351989773317	0.036977	-0.77571	0.664639
Trial1	3	1	noBlindfold	counterclockwise	practice	Guided	1	0.5	0	11.35175	0.23184	-1.4504	-0.79975	0.843510460153282	0.030666	-0.788405	0.719057
Trial1	3	1	noBlindfold	counterclockwise	practice	Guided	1	0.5	0	11.37175	0.23184	-1.4504	-0.79971	0.843472540416049	0.052604	-0.851882	0.727903
Trial1	3	1	noBlindfold	counterclockwise	practice	Guided	1	0.5	0	11.39175	0.23186	-1.45041	-0.79966	0.843418769105554	0.17984	-0.889969	0.913212
Trial1	3	1	noBlindfold	counterclockwise	practice	Guided	1	0.5	0	11.41174	0.23188	-1.45042	-0.79963	0.843383924703547	0.178781	-0.885737	0.942594
Trial1	3	1	noBlindfold	counterclockwise	practice	Guided	1	0.5	0	11.43175	0.23189	-1.45042	-0.79962	0.843371308476293	0.124082	-0.860346	0.961775
Trial1	3	1	noBlindfold	counterclockwise	practice	Guided	1	0.5	0	11.45175	0.23189	-1.45042	-0.79961	0.843361814372956	0.030641	-0.809564	0.946473
Trial1	3	1	noBlindfold	counterclockwise	practice	Guided	1	0.5	0	11.47176	0.23189	-1.45042	-0.79959	0.843342826202331	-0.085566	-0.813796	0.988281
Trial1	3	1	noBlindfold	counterclockwise	practice	Guided	1	0.5	0	11.49174	0.23188	-1.45042	-0.79957	0.843327073430782	-0.183158	-0.796869	1.11105
Trial1	3	1	noBlindfold	counterclockwise	practice	Guided	1	0.5	0	11.51175	0.23187	-1.45042	-0.79953	0.843292337810685	-0.216237	-0.830723	1.168764
Trial1	3	1	noBlindfold	counterclockwise	practice	Guided	1	0.5	0	11.53175	0.23186	-1.45042	-0.79952	0.843286023117835	-0.140312	-0.889969	1.162929
Trial1	3	1	noBlindfold	counterclockwise	practice	Guided	1	0.5	0	11.55174	0.23186	-1.45042	-0.79951	0.843276529241964	-0.15249	-0.8942	1.128898
Trial1	3	1	noBlindfold	counterclockwise	practice	Guided	1	0.5	0	11.57175	0.23185	-1.45042	-0.7995	0.843270214787105	-0.155775	-0.851882	1.095167
Trial1	3	1	noBlindfold	counterclockwise	practice	Guided	1	0.5	0	11.59175	0.23185	-1.45042	-0.79948	0.84325128367777	-0.107043	-0.737624	1.235496
Trial1	3	1	noBlindfold	counterclockwise	practice	Guided	1	0.5	0	11.61176	0.23184	-1.45041	-0.79942	0.843197557417623	-0.15746	-0.686842	1.410291
Trial1	3	1	noBlindfold	counterclockwise	practice	Guided	1	0.5	0	11.63174	0.23182	-1.45039	-0.79935	0.843137580063032	-0.210182	-0.581047	1.521971
Trial1	3	1	noBlindfold	counterclockwise	practice	Guided	1	0.5	0	11.65175	0.23177	-1.45034	-0.79931	0.843115509661618	-0.369234	-0.437123	1.487171
Trial1	3	1	noBlindfold	counterclockwise	practice	Guided	1	0.5	0	11.67175	0.23161	-1.45028	-0.79933	0.843185409449167	-0.49655	-0.360836	1.436636
Trial1	3	1	noBlindfold	counterclockwise	practice	Guided	1	0.5	0	11.69174	0.23049	-1.45021	-0.79935	0.843561556918109	-0.639498	-0.449474	1.284652
Trial1	3	1	noBlindfold	counterclockwise	practice	Guided	1	0.5	0	11.71175	0.22951	-1.45022	-0.79936	0.843884598957605	-0.384274	-0.525546	1.289239
Trial1	3	1	noBlindfold	counterclockwise	practice	Guided	1	0.5	0	11.73175	0.22837	-1.45026	-0.79939	0.844279136278659	-0.175865	-0.690587	1.191206
Trial1	3	1	noBlindfold	counterclockwise	practice	Guided	1	0.5	0	11.75175	0.22745	-1.45033	-0.79942	0.844603953605435	-0.160072	-0.834468	1.137994
Trial1	3	1	noBlindfold	counterclockwise	practice	Guided	1	0.5	0	11.77174	0.22667	-1.45039	-0.79939	0.84482761046782	-0.312061	-0.804845	1.148918
Trial1	3	1	noBlindfold	counterclockwise	practice	Guided	1	0.5	0	11.79175	0.22501	-1.45033	-0.79934	0.845318848242905	-0.557902	-0.423931	1.350842
Trial1	3	1	noBlindfold	counterclockwise	practice	Guided	1	0.5	0	11.81175	0.22384	-1.45024	-0.79932	0.845681252623498	-0.456373	-0.368805	1.362829
Trial1	3	1	noBlindfold	counterclockwise	practice	Guided	1	0.5	0	11.83174	0.22259	-1.45021	-0.79934	0.846109188877133	-0.285648	-0.554913	1.326434
Trial1	3	1	noBlindfold	counterclockwise	practice	Guided	1	0.5	0	11.85175	0.22129	-1.45026	-0.7994	0.846592926704947	-0.195965	-0.669171	1.178097
Trial1	3	1	noBlindfold	counterclockwise	practice	Guided	1	0.5	0	11.87175	0.22016	-1.45031	-0.79942	0.846984507776022	-0.247732	-0.639549	1.134441
Trial1	3	1	noBlindfold	counterclockwise	practice	Guided	1	0.5	0	11.89175	0.21797	-1.45028	-0.7994	0.847691710939963	-0.471985	-0.432125	1.198814
Trial1	3	1	noBlindfold	counterclockwise	practice	Guided	1	0.5	0	11.91174	0.21667	-1.45023	-0.7994	0.848125108920737	-0.454128	-0.448935	1.212058
Trial1	3	1	noBlindfold	counterclockwise	practice	Guided	1	0.5	0	11.93175	0.21523	-1.45023	-0.79943	0.848635549810401	-0.361877	-0.622365	1.135477
Trial1	3	1	noBlindfold	counterclockwise	practice	Guided	1	0.5	0	11.95175	0.21374	-1.45029	-0.79947	0.849174350105606	-0.394249	-0.778941	1.0474
Trial1	3	1	noBlindfold	counterclockwise	practice	Guided	1	0.5	0	11.97176	0.21222	-1.45037	-0.79949	0.849706748281835	-0.295181	-0.863577	1.002957
Trial1	3	1	noBlindfold	counterclockwise	practice	Guided	1	0.5	0	11.99174	0.20929	-1.4504	-0.79944	0.850656605801399	-0.50362	-0.63506	1.143778
Trial1	3	1	noBlindfold	counterclockwise	practice	Guided	1	0.5	0	12.01175	0.20763	-1.45033	-0.79939	0.851178367212046	-0.626094	-0.51657	1.228421
Trial1	3	1	noBlindfold	counterclockwise	practice	Guided	1	0.5	0	12.03175	0.20565	-1.45027	-0.79936	0.851832316059337	-0.618388	-0.508049	1.279229
Trial1	3	1	noBlindfold	counterclockwise	practice	Guided	1	0.5	0	12.05174	0.20344	-1.45025	-0.79938	0.852617275680057	-0.5585	-0.533424	1.21005
Trial1	3	1	noBlindfold	counterclockwise	practice	Guided	1	0.5	0	12.07175	0.20102	-1.45026	-0.79942	0.853499486808848	-0.560491	-0.563046	1.159482
Trial1	3	1	noBlindfold	counterclockwise	practice	Guided	1	0.5	0	12.09175	0.19553	-1.45027	-0.79943	0.855447442993815	-0.501239	-0.516484	1.14899
Trial1	3	1	noBlindfold	counterclockwise	practice	Guided	1	0.5	0	12.11176	0.19247	-1.45026	-0.79943	0.85654133336984	-0.508917	-0.452911	1.127977
Trial1	3	1	noBlindfold	counterclockwise	practice	Guided	1	0.5	0	12.13174	0.18933	-1.45024	-0.79942	0.85766437838148	-0.589102	-0.469718	1.151182
Trial1	3	1	noBlindfold	counterclockwise	practice	Guided	1	0.5	0	12.15175	0.18598	-1.45022	-0.79942	0.858883519650093	-0.579611	-0.418813	1.122328
Trial1	3	1	noBlindfold	counterclockwise	practice	Guided	1	0.5	0	12.17175	0.18228	-1.45021	-0.79942	0.860243181222541	-0.570504	-0.355223	1.169081
Trial1	3	1	noBlindfold	counterclockwise	practice	Guided	1	0.5	0	12.19174	0.17438	-1.45017	-0.79942	0.863192166627954	-0.622333	-0.350802	1.180844
Trial1	3	1	noBlindfold	counterclockwise	practice	Guided	1	0.5	0	12.21175	0.17004	-1.45016	-0.79944	0.864857190251864	-0.562375	-0.27878	1.107229
Trial1	3	1	noBlindfold	counterclockwise	practice	Guided	1	0.5	0	12.23175	0.16535	-1.45014	-0.79945	0.866666539142374	-0.530133	-0.266009	1.095747
Trial1	3	1	noBlindfold	counterclockwise	practice	Guided	1	0.5	0	12.25175	0.1606	-1.45014	-0.7994599	0.86852089323152	-0.444298	-0.312479	1.081317
Trial1	3	1	noBlindfold	counterclockwise	practice	Guided	1	0.5	0	12.27174	0.15558	-1.45015	-0.79949	0.870522462153522	-0.415543	-0.312386	1.031868
Trial1	3	1	noBlindfold	counterclockwise	practice	Guided	1	0.5	0	12.29175	0.14557	-1.45016	-0.79948	0.874522110542157	-0.462834	-0.269897	1.03565
Trial1	3	1	noBlindfold	counterclockwise	practice	Guided	1	0.5	0	12.31175	0.14038	-1.45014	-0.79945	0.876610984904248	-0.476979	-0.231741	1.119716
Trial1	3	1	noBlindfold	counterclockwise	practice	Guided	1	0.5	0	12.33174	0.13485	-1.45012	-0.79941	0.878857696594055	-0.504074	-0.17667	1.19096
Trial1	3	1	noBlindfold	counterclockwise	practice	Guided	1	0.5	0	12.35175	0.12927	-1.4501	-0.79938	0.881163505076583	-0.544623	-0.176621	1.250152
Trial1	3	1	noBlindfold	counterclockwise	practice	Guided	1	0.5	0	12.37175	0.12333	-1.45009	-0.79941	0.883706181995766	-0.47174	-0.193499	1.251172
Trial1	3	1	noBlindfold	counterclockwise	practice	Guided	1	0.5	0	12.39175	0.11138	-1.45011	-0.79942	0.8888744807627	-0.489801	-0.269545	1.142452
Trial1	3	1	noBlindfold	counterclockwise	practice	Guided	1	0.5	0	12.41174	0.1052	-1.45013	-0.79942	0.89159372749728	-0.448886	-0.252546	1.160301
Trial1	3	1	noBlindfold	counterclockwise	practice	Guided	1	0.5	0	12.43175	0.09867699	-1.45013	-0.79944	0.894519150389268	-0.474258	-0.214395	1.151939
Trial1	3	1	noBlindfold	counterclockwise	practice	Guided	1	0.5	0	12.45175	0.092242	-1.45012	-0.79948	0.89746024680191	-0.333033	-0.214329	1.003069
Trial1	3	1	noBlindfold	counterclockwise	practice	Guided	1	0.5	0	12.47176	0.08556899	-1.45012	-0.79951	0.9005383401138	-0.371869	-0.252346	0.990295
Trial1	3	1	noBlindfold	counterclockwise	practice	Guided	1	0.5	0	12.49174	0.072407	-1.45012	-0.79949	0.906653182829504	-0.427984	-0.205666	1.028338
Trial1	3	1	noBlindfold	counterclockwise	practice	Guided	1	0.5	0	12.51175	0.065696	-1.45011	-0.79948	0.909828702272848	-0.346746	-0.146366	1.029394
Trial1	3	1	noBlindfold	counterclockwise	practice	Guided	1	0.5	0	12.53175	0.058722	-1.45009	-0.79949	0.913186999554841	-0.350064	-0.112469	1.029707
Trial1	3	1	noBlindfold	counterclockwise	practice	Guided	1	0.5	0	12.55174	0.051902	-1.45007	-0.79948	0.916493381518925	-0.384631	-0.112438	1.042393
Trial1	3	1	noBlindfold	counterclockwise	practice	Guided	1	0.5	0	12.57175	0.044784	-1.45005	-0.79945	0.919968410199854	-0.397238	-0.087019	1.114107
Trial1	3	1	noBlindfold	counterclockwise	practice	Guided	1	0.5	0	12.59175	0.030666	-1.45005	-0.79945	0.92703542188038	-0.345643	-0.078501	1.13198
Trial1	3	1	noBlindfold	counterclockwise	practice	Guided	1	0.5	0	12.61176	0.023302	-1.45005	-0.79945	0.930785288949494	-0.388895	-0.103866	1.090168
Trial1	3	1	noBlindfold	counterclockwise	practice	Guided	1	0.5	0	12.63174	0.016067	-1.45004	-0.79945	0.934511326481627	-0.418833	-0.04883	1.107305
Trial1	3	1	noBlindfold	counterclockwise	practice	Guided	1	0.5	0	12.65175	0.008723	-1.45003	-0.79944	0.938326939978502	-0.390803	-0.036119	1.120397
Trial1	3	1	noBlindfold	counterclockwise	practice	Guided	1	0.5	0	12.67175	0.0010747	-1.45002	-0.79945	0.942362311427047	-0.304896	-0.03611	1.116631
Trial1	3	1	noBlindfold	counterclockwise	practice	Guided	1	0.5	0	12.69174	-0.013889	-1.45002	-0.79945	0.950369493971566	-0.395835	-0.027623	1.079645
Trial1	3	1	noBlindfold	counterclockwise	practice	Guided	1	0.5	0	12.71175	-0.021455	-1.45002	-0.7994599	0.954490179447357	-0.349865	-0.04877	1.109408
Trial1	3	1	noBlindfold	counterclockwise	practice	Guided	1	0.5	0	12.73175	-0.029291	-1.45002	-0.79947	0.958801989815622	-0.304196	-0.0064449	1.067604
Trial1	3	1	noBlindfold	counterclockwise	practice	Guided	1	0.5	0	12.75175	-0.036942	-1.45001	-0.79948	0.96305504145894	-0.360955	-0.031831	1.030256
Trial1	3	1	noBlindfold	counterclockwise	practice	Guided	1	0.5	0	12.77174	-0.044889	-1.45001	-0.79948	0.967508307742349	-0.332865	-0.010665	1.047506
Trial1	3	1	noBlindfold	counterclockwise	practice	Guided	1	0.5	0	12.79175	-0.060357	-1.45003	-0.79949	0.976311522156826	-0.241233	-0.133352	1.055854
Trial1	3	1	noBlindfold	counterclockwise	practice	Guided	1	0.5	0	12.81175	-0.068054	-1.45004	-0.7995	0.980757654267852	-0.329405	-0.082546	1.015032
Trial1	3	1	noBlindfold	counterclockwise	practice	Guided	1	0.5	0	12.83174	-0.07600001	-1.45003	-0.7995	0.985381265028273	-0.345865	0.027485	1.019821
Trial1	3	1	noBlindfold	counterclockwise	practice	Guided	1	0.5	0	12.85175	-0.083755	-1.44998	-0.79949	0.989926321387623	-0.273654	0.065558	0.99833
Trial1	3	1	noBlindfold	counterclockwise	practice	Guided	1	0.5	0	12.87175	-0.091768	-1.44996	-0.79944	0.994632453403829	-0.355384	0.044379	1.113196
Trial1	3	1	noBlindfold	counterclockwise	practice	Guided	1	0.5	0	12.89175	-0.10759	-1.44996	-0.79943	1.00411849404909	-0.458929	0.073962	1.144746
Trial1	3	1	noBlindfold	counterclockwise	practice	Guided	1	0.5	0	12.91174	-0.11568	-1.44996	-0.79945	1.00905011085948	-0.319947	-0.0022292	1.118094
Trial1	3	1	noBlindfold	counterclockwise	practice	Guided	1	0.5	0	12.93175	-0.12407	-1.44998	-0.7994599	1.01419897252738	-0.376552	-0.019156	1.106952
Trial1	3	1	noBlindfold	counterclockwise	practice	Guided	1	0.5	0	12.95175	-0.14051	-1.45002	-0.79947	1.02440487293291	-0.318245	-0.019136	0.989087
Trial1	3	1	noBlindfold	counterclockwise	practice	Guided	1	0.5	0	12.97176	-0.14051	-1.45002	-0.79947	1.02440487293291	-0.318245	-0.019136	0.989087
Trial1	3	1	noBlindfold	counterclockwise	practice	Guided	1	0.5	0	12.99174	-0.16513	-1.45002	-0.79951	1.04000680108159	-0.318245	-0.019136	0.989087
Trial1	3	1	noBlindfold	counterclockwise	practice	Guided	1	0.5	0	13.01175	-0.16538	-1.45	-0.79951	1.04016671228091	-0.322543	0.044351	1.019828
Trial1	3	1	noBlindfold	counterclockwise	practice	Guided	1	0.5	0	13.03175	-0.17489	-1.44998	-0.79951	1.0462756573156	-0.238373	0.061262	0.946703
Trial1	3	1	noBlindfold	counterclockwise	practice	Guided	1	0.5	0	13.05174	-0.18307	-1.44998	-0.79952	1.05157828328533	-0.227897	-0.014916	0.959347
Trial1	3	1	noBlindfold	counterclockwise	practice	Guided	1	0.5	0	13.07175	-0.19198	-1.45001	-0.79951	1.05738004987875	-0.309755	-0.031835	0.999693
Trial1	3	1	noBlindfold	counterclockwise	practice	Guided	1	0.5	0	13.09175	-0.20874	-1.44999	-0.7995	1.06841593659455	-0.315338	0.040095	1.030252
Trial1	3	1	noBlindfold	counterclockwise	practice	Guided	1	0.5	0	13.11176	-0.21739	-1.44997	-0.79949	1.0741660175984	-0.38096	0.090862	1.052753
Trial1	3	1	noBlindfold	counterclockwise	practice	Guided	1	0.5	0	13.13174	-0.22558	-1.44996	-0.7995	1.0796603993959	-0.295352	0.116222	1.013636
Trial1	3	1	noBlindfold	counterclockwise	practice	Guided	1	0.5	0	13.15175	-0.23426	-1.44994	-0.79953	1.08553489341881	-0.261326	0.069642	0.928822
Trial1	3	1	noBlindfold	counterclockwise	practice	Guided	1	0.5	0	13.17175	-0.2426	-1.44996	-0.79956	1.09121535972044	-0.216394	-0.015001	0.906559
Trial1	3	1	noBlindfold	counterclockwise	practice	Guided	1	0.5	0	13.19174	-0.25907	-1.45003	-0.79958	1.10250415861078	-0.209669	-0.0022789	0.781166
Trial1	3	1	noBlindfold	counterclockwise	practice	Guided	1	0.5	0	13.21175	-0.26741	-1.45003	-0.79959	1.10826994826122	-0.223947	-0.078438	0.853129
Trial1	3	1	noBlindfold	counterclockwise	practice	Guided	1	0.5	0	13.23175	-0.27546	-1.45003	-0.79957	1.11384489151565	-0.181313	0.023137	0.890791
Trial1	3	1	noBlindfold	counterclockwise	practice	Guided	1	0.5	0	13.25175	-0.28368	-1.45	-0.79954	1.11956175115566	-0.164541	0.0019739	0.94374
Trial1	3	1	noBlindfold	counterclockwise	practice	Guided	1	0.5	0	13.27174	-0.29157	-1.45	-0.79949	1.12506324148317	-0.133918	-0.053033	0.904817
Trial1	3	1	noBlindfold	counterclockwise	practice	Guided	1	0.5	0	13.29175	-0.3026	-1.45001	-0.79906	1.1325474016745	-0.828931	0.052763	0.864801
Trial1	3	1	noBlindfold	counterclockwise	practice	Guided	1	0.5	0	13.31175	-0.30159	-1.44999	-0.7975	1.13073108823405	-2.014178	0.255865	1.355068
Trial1	3	1	noBlindfold	counterclockwise	practice	Guided	1	0.5	0	13.33174	-0.30107	-1.44986	-0.79491	1.12853665758533	-2.55393	0.852497	1.639653
Trial1	3	1	noBlindfold	counterclockwise	practice	Guided	1	0.5	0	13.35175	-0.30111	-1.44962	-0.79145	1.12613070782449	-2.032318	0.755166	1.45224
Trial1	3	1	noBlindfold	counterclockwise	practice	Guided	1	0.5	0	13.37175	-0.30098	-1.44964	-0.78176	1.11924868785978	-1.005219	0.314984	1.511472
Trial1	3	1	noBlindfold	counterclockwise	practice	Guided	1	0.5	0	13.39175	-0.3002	-1.45	-0.77641	1.11495857310475	-0.030215	-0.662617	0.299199
Trial1	3	1	noBlindfold	counterclockwise	practice	Guided	1	0.5	0	13.41174	-0.29993	-1.45033	-0.77149	1.11134369158532	-0.044184	-0.747253	0.085351
Trial1	3	1	noBlindfold	counterclockwise	practice	Guided	1	0.5	0	13.43175	-0.29997	-1.45036	-0.7667201	1.10806662595839	-0.3607	-0.404421	0.078405
Trial1	3	1	noBlindfold	counterclockwise	practice	Guided	1	0.5	0	13.45175	-0.30017	-1.45026	-0.76203	1.10497138655432	-0.557516	-0.34506	0.158598
Trial1	3	1	noBlindfold	counterclockwise	practice	Guided	1	0.5	0	13.47176	-0.30026	-1.45016	-0.7523	1.09834940049767	-0.563029	-0.112251	0.234493
Trial1	3	1	noBlindfold	counterclockwise	practice	Guided	1	0.5	0	13.49174	-0.30031	-1.45	-0.74747	1.09508333297392	-0.54991	-0.188382	0.120747
Trial1	3	1	noBlindfold	counterclockwise	practice	Guided	1	0.5	0	13.51175	-0.30029	-1.45007	-0.74262	1.09176396941137	-0.566992	-0.243325	0.045415
Trial1	3	1	noBlindfold	counterclockwise	practice	Guided	1	0.5	0	13.53175	-0.30029	-1.45013	-0.73801	1.08863352219668	-0.640812	-0.285558	0.187458
Trial1	3	1	noBlindfold	counterclockwise	practice	Guided	1	0.5	0	13.55174	-0.3003	-1.45016	-0.73336	1.08549388389057	-0.6326	-0.200843	0.228989
Trial1	3	1	noBlindfold	counterclockwise	practice	Guided	1	0.5	0	13.57175	-0.30031	-1.45013	-0.7233601	1.07877052809055	-0.618737	-0.17963	0.480676
Trial1	3	1	noBlindfold	counterclockwise	practice	Guided	1	0.5	0	13.59175	-0.30034	-1.4501	-0.71832	1.07541980187929	-0.696172	-0.374176	0.47952
Trial1	3	1	noBlindfold	counterclockwise	practice	Guided	1	0.5	0	13.61176	-0.30035	-1.45012	-0.71301	1.0718877426894	-0.690474	-0.251389	0.370168
Trial1	3	1	noBlindfold	counterclockwise	practice	Guided	1	0.5	0	13.63174	-0.30034	-1.45013	-0.70771	1.06836210799571	-0.62047	-0.204761	0.341721
Trial1	3	1	noBlindfold	counterclockwise	practice	Guided	1	0.5	0	13.65175	-0.30032	-1.45014	-0.70228	1.0647578891518	-0.602974	-0.331637	0.433336
Trial1	3	1	noBlindfold	counterclockwise	practice	Guided	1	0.5	0	13.67175	-0.30029	-1.45016	-0.69138	1.05757759456678	-0.568622	-0.4458	0.305583
Trial1	3	1	noBlindfold	counterclockwise	practice	Guided	1	0.5	0	13.69174	-0.30025	-1.4502	-0.68607	1.05408355064348	-0.515655	-0.399059	0.193821
Trial1	3	1	noBlindfold	counterclockwise	practice	Guided	1	0.5	0	13.71175	-0.30024	-1.45022	-0.68075	1.0506210569579	-0.437825	-0.580968	0.139831
Trial1	3	1	noBlindfold	counterclockwise	practice	Guided	1	0.5	0	13.73175	-0.30023	-1.45024	-0.67556	1.04725801859341	-0.468	-0.462412	0.061298
Trial1	3	1	noBlindfold	counterclockwise	practice	Guided	1	0.5	0	13.75175	-0.30024	-1.45025	-0.67075	1.04416934348262	-0.544244	-0.496191	0.2455
Trial1	3	1	noBlindfold	counterclockwise	practice	Guided	1	0.5	0	13.77174	-0.30026	-1.45024	-0.6605	1.03763014421623	-0.581588	-0.445301	0.306011
Trial1	3	1	noBlindfold	counterclockwise	practice	Guided	1	0.5	0	13.79175	-0.30032	-1.45023	-0.65545	1.03446932592391	-0.627236	-0.495841	0.37943
Trial1	3	1	noBlindfold	counterclockwise	practice	Guided	1	0.5	0	13.81175	-0.30032	-1.45024	-0.65034	1.03123917885111	-0.657898	-0.508489	0.292456
Trial1	3	1	noBlindfold	counterclockwise	practice	Guided	1	0.5	0	13.83174	-0.30033	-1.45026	-0.64513	1.02796924634235	-0.705903	-0.550795	0.412281
Trial1	3	1	noBlindfold	counterclockwise	practice	Guided	1	0.5	0	13.85175	-0.30033	-1.45029	-0.63986	1.02467016408224	-0.664932	-0.648126	0.431355
Trial1	3	1	noBlindfold	counterclockwise	practice	Guided	1	0.5	0	13.87175	-0.30031	-1.45032	-0.62895	1.01787728914297	-0.558423	-0.770848	0.422216
Trial1	3	1	noBlindfold	counterclockwise	practice	Guided	1	0.5	0	13.89175	-0.30032	-1.45037	-0.62325	1.01437304456494	-0.69009	-0.677749	0.537428
Trial1	3	1	noBlindfold	counterclockwise	practice	Guided	1	0.5	0	13.91174	-0.30033	-1.45036	-0.6176	1.01091931992402	-0.673249	-0.77508	0.540771
Trial1	3	1	noBlindfold	counterclockwise	practice	Guided	1	0.5	0	13.93175	-0.30034	-1.45036	-0.61187	1.00743684475722	-0.699435	-0.635431	0.356936
Trial1	3	1	noBlindfold	counterclockwise	practice	Guided	1	0.5	0	13.95175	-0.30033	-1.45037	-0.60595	1.00384435149146	-0.664666	-0.906266	0.435157
Trial1	3	1	noBlindfold	counterclockwise	practice	Guided	1	0.5	0	13.97176	-0.30031	-1.4504	-0.59426	0.99681542632623	-0.640669	-0.796239	0.37512
Trial1	3	1	noBlindfold	counterclockwise	practice	Guided	1	0.5	0	13.99174	-0.30032	-1.45042	-0.58863	0.993477394072458	-0.640481	-0.787775	0.475857
Trial1	3	1	noBlindfold	counterclockwise	practice	Guided	1	0.5	0	14.01175	-0.30033	-1.45043	-0.58265	0.989954095573636	-0.64318	-1.058611	0.513743
Trial1	3	1	noBlindfold	counterclockwise	practice	Guided	1	0.5	0	14.03175	-0.30033	-1.45046	-0.57689	0.986574956431152	-0.684116	-0.813166	0.39782
Trial1	3	1	noBlindfold	counterclockwise	practice	Guided	1	0.5	0	14.05174	-0.30032	-1.45047	-0.57099	0.983128497832724	-0.5753	-0.978206	0.438995
Trial1	3	1	noBlindfold	counterclockwise	practice	Guided	1	0.5	0	14.07175	-0.3003	-1.45046	-0.55979	0.976649862795731	-0.518258	-0.847021	0.322782
Trial1	3	1	noBlindfold	counterclockwise	practice	Guided	1	0.5	0	14.09175	-0.30025	-1.45053	-0.55439	0.973523671686755	-0.508286	-1.003597	0.245503
Trial1	3	1	noBlindfold	counterclockwise	practice	Guided	1	0.5	0	14.11176	-0.30025	-1.45055	-0.54896	0.970441738180557	-0.448915	-1.134783	0.418271
Trial1	3	1	noBlindfold	counterclockwise	practice	Guided	1	0.5	0	14.13174	-0.30025	-1.45053	-0.54381	0.967537792288975	-0.518226	-0.948584	0.23032
Trial1	3	1	noBlindfold	counterclockwise	practice	Guided	1	0.5	0	14.15175	-0.30024	-1.45051	-0.53886	0.964756005606974	-0.482018	-0.952816	0.135825
Trial1	3	1	noBlindfold	counterclockwise	practice	Guided	1	0.5	0	14.17175	-0.30023	-1.45051	-0.52957	0.959589711601965	-0.482461	-1.130551	0.219915
Trial1	3	1	noBlindfold	counterclockwise	practice	Guided	1	0.5	0	14.19174	-0.30024	-1.45052	-0.52523	0.95720978309138	-0.522282	-1.045915	0.318403
Trial1	3	1	noBlindfold	counterclockwise	practice	Guided	1	0.5	0	14.21175	-0.30027	-1.4505	-0.52088	0.954854971385735	-0.576394	-0.973975	0.30403
Trial1	3	1	noBlindfold	counterclockwise	practice	Guided	1	0.5	0	14.23175	-0.30029	-1.45051	-0.51678	0.952641401396867	-0.597059	-1.122088	0.317799
Trial1	3	1	noBlindfold	counterclockwise	practice	Guided	1	0.5	0	14.25175	-0.3003	-1.45054	-0.51285	0.950523646242324	-0.605774	-1.147478	0.246424
Trial1	3	1	noBlindfold	counterclockwise	practice	Guided	1	0.5	0	14.27174	-0.3003	-1.45057	-0.50498	0.946300650802625	-0.600518	-1.155942	0.359645
Trial1	3	1	noBlindfold	counterclockwise	practice	Guided	1	0.5	0	14.29175	-0.30032	-1.45057	-0.5012	0.944305862468256	-0.6996	-1.164406	0.528052
Trial1	3	1	noBlindfold	counterclockwise	practice	Guided	1	0.5	0	14.31175	-0.30035	-1.45057	-0.49702	0.942119432812175	-0.783419	-1.067074	0.641283
Trial1	3	1	noBlindfold	counterclockwise	practice	Guided	1	0.5	0	14.33174	-0.30039	-1.45054	-0.49276	0.93991307069214	-0.86551	-1.03322	0.709208
Trial1	3	1	noBlindfold	counterclockwise	practice	Guided	1	0.5	0	14.35175	-0.30044	-1.45051	-0.48821	0.937578376449781	-0.992589	-0.94012	0.836086
Trial1	3	1	noBlindfold	counterclockwise	practice	Guided	1	0.5	0	14.37175	-0.30049	-1.45046	-0.4781	0.93239682478544	-1.066224	-0.885107	0.784891
Trial1	3	1	noBlindfold	counterclockwise	practice	Guided	1	0.5	0	14.39175	-0.3005	-1.45044	-0.47273	0.929663322748673	-0.914693	-0.86818	0.689611
Trial1	3	1	noBlindfold	counterclockwise	practice	Guided	1	0.5	0	14.41174	-0.30047	-1.45043	-0.46698	0.926726789382726	-0.825439	-0.817398	0.597173
Trial1	3	1	noBlindfold	counterclockwise	practice	Guided	1	0.5	0	14.43175	-0.30043	-1.45043	-0.46122	0.923803046938446	-0.743637	-0.855484	0.674222
Trial1	3	1	noBlindfold	counterclockwise	practice	Guided	1	0.5	0	14.45175	-0.30039	-1.45043	-0.45514	0.920747834635821	-0.716815	-0.859716	0.537477
Trial1	3	1	noBlindfold	counterclockwise	practice	Guided	1	0.5	0	14.47176	-0.30036	-1.45042	-0.44254	0.91455879491345	-0.771769	-0.889339	0.695609
Trial1	3	1	noBlindfold	counterclockwise	practice	Guided	1	0.5	0	14.49174	-0.30035	-1.45044	-0.4361	0.911451235372932	-0.694248	-0.982438	0.620817
Trial1	3	1	noBlindfold	counterclockwise	practice	Guided	1	0.5	0	14.51175	-0.30034	-1.45046	-0.42963	0.908364481648406	-0.634831	-0.906266	0.478983
Trial1	3	1	noBlindfold	counterclockwise	practice	Guided	1	0.5	0	14.53175	-0.30033	-1.45046	-0.42314	0.905304110602157	-0.672343	-0.817398	0.438621
Trial1	3	1	noBlindfold	counterclockwise	practice	Guided	1	0.5	0	14.55174	-0.30032	-1.45043	-0.41639	0.902160038522609	-0.585006	-0.715835	0.400798
Trial1	3	1	noBlindfold	counterclockwise	practice	Guided	1	0.5	0	14.57175	-0.3003	-1.45039	-0.40326	0.896157751174162	-0.557531	-0.813166	0.416234
Trial1	3	1	noBlindfold	counterclockwise	practice	Guided	1	0.5	0	14.59175	-0.3003	-1.45042	-0.39647	0.893122926819203	-0.592077	-0.935888	0.43873
Trial1	3	1	noBlindfold	counterclockwise	practice	Guided	1	0.5	0	14.61176	-0.30032	-1.45045	-0.38977	0.890186921575641	-0.759271	-0.910498	0.576952
Trial1	3	1	noBlindfold	counterclockwise	practice	Guided	1	0.5	0	14.63174	-0.30035	-1.45044	-0.383	0.887270619122545	-0.741181	-0.830093	0.487811
Trial1	3	1	noBlindfold	counterclockwise	practice	Guided	1	0.5	0	14.65175	-0.30037	-1.45043	-0.37599	0.884285379234729	-0.715285	-0.902034	0.481234
Trial1	3	1	noBlindfold	counterclockwise	practice	Guided	1	0.5	0	14.67175	-0.30037	-1.45045	-0.36216	0.878494161229651	-0.753479	-0.880875	0.563807
Trial1	3	1	noBlindfold	counterclockwise	practice	Guided	1	0.5	0	14.69174	-0.30038	-1.45042	-0.35506	0.875600206256984	-0.685361	-0.834325	0.535507
Trial1	3	1	noBlindfold	counterclockwise	practice	Guided	1	0.5	0	14.71175	-0.30035	-1.45042	-0.34761	0.872578276724576	-0.647388	-0.880875	0.584166
Trial1	3	1	noBlindfold	counterclockwise	practice	Guided	1	0.5	0	14.73175	-0.30032	-1.45046	-0.34019	0.869621373430303	-0.563159	-1.016293	0.70184
Trial1	3	1	noBlindfold	counterclockwise	practice	Guided	1	0.5	0	14.75175	-0.3003	-1.45049	-0.33233	0.866558327182576	-0.612618	-0.910498	0.65826
Trial1	3	1	noBlindfold	counterclockwise	practice	Guided	1	0.5	0	14.77174	-0.30031	-1.45049	-0.31625	0.860528984829088	-0.700524	-1.020524	0.776018
Trial1	3	1	noBlindfold	counterclockwise	practice	Guided	1	0.5	0	14.79175	-0.30033	-1.45047	-0.30791	0.857517724178563	-0.671543	-0.724298	0.820985
Trial1	3	1	noBlindfold	counterclockwise	practice	Guided	1	0.5	0	14.81175	-0.30034	-1.45039	-0.29925	0.854455778257024	-0.671862	-0.758153	0.749281
Trial1	3	1	noBlindfold	counterclockwise	practice	Guided	1	0.5	0	14.83174	-0.30033	-1.45038	-0.29034	0.851366784266427	-0.532419	-0.969743	0.828542
Trial1	3	1	noBlindfold	counterclockwise	practice	Guided	1	0.5	0	14.85175	-0.30029	-1.45043	-0.28085	0.848139630084245	-0.583924	-0.783544	0.879979
Trial1	3	1	noBlindfold	counterclockwise	practice	Guided	1	0.5	0	14.87175	-0.30027	-1.4504	-0.2613	0.841849005154389	-0.48991	-0.711603	0.888123
Trial1	3	1	noBlindfold	counterclockwise	practice	Guided	1	0.5	0	14.89175	-0.30024	-1.4504	-0.25087	0.838641635310288	-0.563049	-0.749689	0.955188
Trial1	3	1	noBlindfold	counterclockwise	practice	Guided	1	0.5	0	14.91174	-0.30027	-1.45038	-0.23967	0.835388391434847	-0.614687	-0.863948	0.974164
Trial1	3	1	noBlindfold	counterclockwise	practice	Guided	1	0.5	0	14.93175	-0.30029	-1.45043	-0.2283	0.832216922320106	-0.628112	-0.965511	1.155674
Trial1	3	1	noBlindfold	counterclockwise	practice	Guided	1	0.5	0	14.95175	-0.30032	-1.45045	-0.21637	0.829052518873807	-0.67771	-0.859716	1.141322
Trial1	3	1	noBlindfold	counterclockwise	practice	Guided	1	0.5	0	14.97176	-0.30034	-1.45044	-0.19031	0.822655460763557	-0.615534	-0.973975	1.226681
Trial1	3	1	noBlindfold	counterclockwise	practice	Guided	1	0.5	0	14.99174	-0.30031	-1.45047	-0.17566	0.819361033729876	-0.560892	-0.999365	1.309396
Trial1	3	1	noBlindfold	counterclockwise	practice	Guided	1	0.5	0	15.01175	-0.30028	-1.45047	-0.16164	0.816440795063221	-0.497742	-0.897802	1.25898
Trial1	3	1	noBlindfold	counterclockwise	practice	Guided	1	0.5	0	15.03175	-0.30025	-1.45047	-0.14621	0.81349702928467	-0.463444	-1.139015	1.227927
Trial1	3	1	noBlindfold	counterclockwise	practice	Guided	1	0.5	0	15.05174	-0.30022	-1.45053	-0.13143	0.810941374938283	-0.4227	-1.109392	0.872767
Trial1	3	1	noBlindfold	counterclockwise	practice	Guided	1	0.5	0	15.07175	-0.30019	-1.45056	-0.1002	0.806439134929898	-0.402975	-1.202492	0.817173
Trial1	3	1	noBlindfold	counterclockwise	practice	Guided	1	0.5	0	15.09175	-0.30015	-1.45058	-0.084893	0.804640793606705	-0.30951	-1.126319	0.446803
Trial1	3	1	noBlindfold	counterclockwise	practice	Guided	1	0.5	0	15.11176	-0.30014	-1.45059	-0.069308	0.803136137487982	-0.266887	-1.350605	0.495079
Trial1	3	1	noBlindfold	counterclockwise	practice	Guided	1	0.5	0	15.13174	-0.30014	-1.45065	-0.054378	0.801985675666561	-0.305212	-1.185565	0.438039
Trial1	3	1	noBlindfold	counterclockwise	practice	Guided	1	0.5	0	15.15175	-0.30016	-1.45064	-0.039472	0.80113297869154	-0.419457	-1.223651	0.645567
Trial1	3	1	noBlindfold	counterclockwise	practice	Guided	1	0.5	0	15.17175	-0.30021	-1.45062	-0.0083545	0.800253609991204	-0.551676	-1.320982	0.761567
Trial1	3	1	noBlindfold	counterclockwise	practice	Guided	1	0.5	0	15.19174	-0.30031	-1.45058	0.007106	0.800341532553623	-0.637865	-1.206724	1.009476
Trial1	3	1	noBlindfold	counterclockwise	practice	Guided	2	0.5	0	0	0.45356	-1.45038	-0.8	0.801346738328988	0.143263	-0.721168	0.121889
Trial1	3	1	noBlindfold	counterclockwise	practice	Guided	2	0.5	0	0.003219604	0.4535	-1.45035	-0.8	0.801350218981785	0.057752	-0.687313	0.133009
Trial1	3	1	noBlindfold	counterclockwise	practice	Guided	2	0.5	0	0.02320862	0.4535	-1.45035	-0.79997	0.801320347869454	0.057752	-0.687313	0.133009
Trial1	3	1	noBlindfold	counterclockwise	practice	Guided	2	0.5	0	0.04321289	0.45339	-1.45033	-0.79997	0.801326738630203	0.116265	-0.683081	0.124206
Trial1	3	1	noBlindfold	counterclockwise	practice	Guided	2	0.5	0	0.06321716	0.45339	-1.45034	-0.79996	0.801316682500127	0.131505	-0.733863	0.095722
Trial1	3	1	noBlindfold	counterclockwise	practice	Guided	2	0.5	0	0.08322144	0.4534	-1.45035	-0.79996	0.801316100104927	0.169489	-0.788876	0.060336
Trial1	3	1	noBlindfold	counterclockwise	practice	Guided	2	0.5	0	0.1032104	0.45341	-1.45036	-0.79997	0.801325575711869	0.220505	-0.729631	0.030039
Trial1	3	1	noBlindfold	counterclockwise	practice	Guided	2	0.5	0	0.1232147	0.45342	-1.45036	-0.79997	0.801324995305396	0.181869	-0.755022	0.073764
Trial1	3	1	noBlindfold	counterclockwise	practice	Guided	2	0.5	0	0.143219	0.45343	-1.45036	-0.79997	0.80132441329089	0.144607	-0.691545	0.029172
Trial1	3	1	noBlindfold	counterclockwise	practice	Guided	2	0.5	0	0.163208	0.45344	-1.45036	-0.79998	0.801333829795742	0.170398	-0.725399	-0.091172
Trial1	3	1	noBlindfold	counterclockwise	practice	Guided	2	0.5	0	0.1832123	0.45345	-1.45037	-0.8	0.801353120640174	0.202816	-0.818499	-0.110032
Trial1	3	1	noBlindfold	counterclockwise	practice	Guided	2	0.5	0	0.2032166	0.45349	-1.4504	-0.80001	0.801360796803273	0.199429	-0.886208	-0.127056
Trial1	3	1	noBlindfold	counterclockwise	practice	Guided	2	0.5	0	0.2232208	0.45353	-1.45042	-0.80002	0.801368532787211	0.246259	-0.873512	-0.094446
Trial1	3	1	noBlindfold	counterclockwise	practice	Guided	2	0.5	0	0.2432098	0.45355	-1.45043	-0.80002	0.801367373422633	0.074085	-0.818499	0.012004
Trial1	3	1	noBlindfold	counterclockwise	practice	Guided	2	0.5	0	0.2632141	0.45356	-1.45043	-0.80002	0.801366791336235	0.065182	-0.818499	0.011412
Trial1	3	1	noBlindfold	counterclockwise	practice	Guided	2	0.5	0	0.2832184	0.45356	-1.45043	-0.80002	0.801366791336235	0.072111	-0.856585	-0.026004
Trial1	3	1	noBlindfold	counterclockwise	practice	Guided	2	0.5	0	0.3032227	0.45356	-1.45043	-0.80002	0.801366791336235	0.114013	-0.877744	-0.120007
Trial1	3	1	noBlindfold	counterclockwise	practice	Guided	2	0.5	0	0.3232117	0.45357	-1.45044	-0.80005	0.801396084098605	0.198353	-0.970844	-0.181705
Trial1	3	1	noBlindfold	counterclockwise	practice	Guided	2	0.5	0	0.3432159	0.4536	-1.4505	-0.80007	0.801414400728275	0.26431	-1.131652	-0.303452
Trial1	3	1	noBlindfold	counterclockwise	practice	Guided	2	0.5	0	0.3632202	0.45363	-1.45053	-0.80009	0.801432536601305	0.252887	-1.152811	-0.40092
Trial1	3	1	noBlindfold	counterclockwise	practice	Guided	2	0.5	0	0.3832092	0.45365	-1.45055	-0.80011	0.801451434694412	0.23562	-1.085102	-0.410364
Trial1	3	1	noBlindfold	counterclockwise	practice	Guided	2	0.5	0	0.4032135	0.45366	-1.45054	-0.80012	0.801460792968651	0.202825	-1.030089	-0.454512
Trial1	3	1	noBlindfold	counterclockwise	practice	Guided	2	0.5	0	0.4232178	0.45367	-1.45054	-0.80014	0.801480149941129	0.175044	-1.025857	-0.506814
Trial1	3	1	noBlindfold	counterclockwise	practice	Guided	2	0.5	0	0.443222	0.45369	-1.45052	-0.8001601	0.801499047438551	0.196882	-0.970844	-0.501146
Trial1	3	1	noBlindfold	counterclockwise	practice	Guided	2	0.5	0	0.4632111	0.4537	-1.45051	-0.80017	0.801508406277599	0.223486	-0.975076	-0.566726
Trial1	3	1	noBlindfold	counterclockwise	practice	Guided	2	0.5	0	0.4832153	0.45372	-1.45051	-0.80019	0.801527183879221	0.234804	-0.987771	-0.536509
Trial1	3	1	noBlindfold	counterclockwise	practice	Guided	2	0.5	0	0.5032196	0.45373	-1.4505	-0.8002	0.8015366655879	0.21617	-0.949685	-0.592468
Trial1	3	1	noBlindfold	counterclockwise	practice	Guided	2	0.5	0	0.5232086	0.45374	-1.4505	-0.80022	0.801556021873822	0.183948	-0.970844	-0.64512
Trial1	3	1	noBlindfold	counterclockwise	practice	Guided	2	0.5	0	0.5432129	0.45375	-1.45049	-0.80023	0.801565381417005	0.109521	-0.932758	-0.666903
Trial1	3	1	noBlindfold	counterclockwise	practice	Guided	2	0.5	0	0.5632172	0.45376	-1.45049	-0.80024	0.801574802324182	0.090899	-0.911599	-0.588164
Trial1	3	1	noBlindfold	counterclockwise	practice	Guided	2	0.5	0	0.5832214	0.45376	-1.45048	-0.80024	0.801574802324182	0.06396	-0.865049	-0.518396
Trial1	3	1	noBlindfold	counterclockwise	practice	Guided	2	0.5	0	0.6032104	0.45376	-1.45048	-0.80024	0.801574802324182	0.047294	-0.869281	-0.468968
Trial1	3	1	noBlindfold	counterclockwise	practice	Guided	2	0.5	0	0.6232147	0.45376	-1.45047	-0.80023	0.801564805419178	0.048377	-0.911599	-0.418257
Trial1	3	1	noBlindfold	counterclockwise	practice	Guided	2	0.5	0	0.643219	0.45376	-1.45047	-0.80023	0.801564805419178	-0.0040862	-0.928526	-0.366811
Trial1	3	1	noBlindfold	counterclockwise	practice	Guided	2	0.5	0	0.663208	0.45376	-1.45047	-0.80022	0.801554868019974	-0.044872	-0.886208	-0.356799
Trial1	3	1	noBlindfold	counterclockwise	practice	Guided	2	0.5	0	0.6832123	0.45376	-1.45047	-0.80021	0.801544871115801	-0.011847	-0.886208	-0.31663
Trial1	3	1	noBlindfold	counterclockwise	practice	Guided	2	0.5	0	0.7032166	0.45376	-1.45046	-0.80021	0.801544871115801	0.020338	-0.898903	-0.263901
Trial1	3	1	noBlindfold	counterclockwise	practice	Guided	2	0.5	0	0.7232208	0.45376	-1.45046	-0.80019	0.801524877308702	-0.046541	-0.886208	-0.264061
Trial1	3	1	noBlindfold	counterclockwise	practice	Guided	2	0.5	0	0.7432098	0.45376	-1.45046	-0.80019	0.801524877308702	-0.037957	-0.936989	-0.191804
Trial1	3	1	noBlindfold	counterclockwise	practice	Guided	2	0.5	0	0.7632141	0.45376	-1.45046	-0.80018	0.801514880405778	-0.077096	-0.877744	-0.139637
Trial1	3	1	noBlindfold	counterclockwise	practice	Guided	2	0.5	0	0.7832184	0.45376	-1.45046	-0.80017	0.801504943008641	-0.00020221	-0.881976	-0.155534
Trial1	3	1	noBlindfold	counterclockwise	practice	Guided	2	0.5	0	0.8032227	0.45376	-1.45046	-0.8001601	0.801495005611915	-0.054304	-0.975076	-0.146463
Trial1	3	1	noBlindfold	counterclockwise	practice	Guided	2	0.5	0	0.8232117	0.45376	-1.45047	-0.8001601	0.801495005611915	-0.030405	-1.068175	-0.237427
Trial1	3	1	noBlindfold	counterclockwise	practice	Guided	2	0.5	0	0.8432159	0.45376	-1.45055	-0.80017	0.801504943008641	0.029298	-1.26707	-0.397442
Trial1	3	1	noBlindfold	counterclockwise	practice	Guided	2	0.5	0	0.8632202	0.45376	-1.45059	-0.80017	0.801504943008641	0.022919	-1.300924	-0.435634
Trial1	3	1	noBlindfold	counterclockwise	practice	Guided	2	0.5	0	0.8832092	0.45376	-1.45062	-0.80017	0.801504943008641	-0.019563	-1.334779	-0.33401
Trial1	3	1	noBlindfold	counterclockwise	practice	Guided	2	0.5	0	0.9032135	0.45375	-1.45062	-0.8001601	0.801495581659903	-0.083945	-1.245911	-0.240486
Trial1	3	1	noBlindfold	counterclockwise	practice	Guided	2	0.5	0	0.9232178	0.45375	-1.45062	-0.80013	0.801465590977667	-0.212979	-1.10203	-0.124159
Trial1	3	1	noBlindfold	counterclockwise	practice	Guided	2	0.5	0	0.943222	0.45371	-1.45056	-0.8001	0.801437911067183	-0.285855	-1.042784	-0.013934
Trial1	3	1	noBlindfold	counterclockwise	practice	Guided	2	0.5	0	0.9632111	0.45368	-1.45055	-0.80009	0.801429646455928	-0.206147	-1.080871	-0.0044303
Trial1	3	1	noBlindfold	counterclockwise	practice	Guided	2	0.5	0	0.9832153	0.45367	-1.45055	-0.80008	0.801420287941243	-0.137278	-1.106261	0.033812
Trial1	3	1	noBlindfold	counterclockwise	practice	Guided	2	0.5	0	1.00322	0.45366	-1.45055	-0.80007	0.801410927842766	-0.182208	-1.114725	0.106573
Trial1	3	1	noBlindfold	counterclockwise	practice	Guided	2	0.5	0	1.023209	0.45365	-1.45055	-0.80002	0.801361582336124	-0.11196	-1.085102	0.123837
Trial1	3	1	noBlindfold	counterclockwise	practice	Guided	2	0.5	0	1.043213	0.45363	-1.45053	-0.79997	0.801312812986872	-0.206267	-1.013162	0.268978
Trial1	3	1	noBlindfold	counterclockwise	practice	Guided	2	0.5	0	1.063217	0.45358	-1.45051	-0.79992	0.801265726308235	-0.22871	-0.966612	0.33895
Trial1	3	1	noBlindfold	counterclockwise	practice	Guided	2	0.5	0	1.083221	0.45354	-1.45049	-0.79989	0.801238171414106	-0.163737	-0.953917	0.435761
Trial1	3	1	noBlindfold	counterclockwise	practice	Guided	2	0.5	0	1.10321	0.4535	-1.45049	-0.79987	0.801220440331844	-0.269122	-0.945453	0.411801
Trial1	3	1	noBlindfold	counterclockwise	practice	Guided	2	0.5	0	1.123215	0.45346	-1.45048	-0.79985	0.801202830368223	-0.249896	-0.941221	0.391912
Trial1	3	1	noBlindfold	counterclockwise	practice	Guided	2	0.5	0	1.143219	0.45337	-1.45047	-0.79985	0.801208063473554	-0.362638	-0.945453	0.278992
Trial1	3	1	noBlindfold	counterclockwise	practice	Guided	2	0.5	0	1.163208	0.45327	-1.45047	-0.79986	0.801223883683391	-0.326187	-0.941221	0.272899
Trial1	3	1	noBlindfold	counterclockwise	practice	Guided	2	0.5	0	1.183212	0.45315	-1.45047	-0.79987	0.801240829189791	-0.310547	-0.903135	0.236002
Trial1	3	1	noBlindfold	counterclockwise	practice	Guided	2	0.5	0	1.203217	0.45301	-1.45046	-0.79987	0.801249026346821	-0.276051	-0.894671	0.255064
Trial1	3	1	noBlindfold	counterclockwise	practice	Guided	2	0.5	0	1.223221	0.45289	-1.45045	-0.79989	0.801276127400791	-0.218797	-0.869281	0.199871
Trial1	3	1	noBlindfold	counterclockwise	practice	Guided	2	0.5	0	1.24321	0.45266	-1.45043	-0.7999	0.801299618530899	-0.369324	-0.831194	0.185565
Trial1	3	1	noBlindfold	counterclockwise	practice	Guided	2	0.5	0	1.263214	0.45248	-1.45041	-0.7999099	0.801320207950284	-0.336476	-0.801572	0.162442
Trial1	3	1	noBlindfold	counterclockwise	practice	Guided	2	0.5	0	1.283218	0.45222	-1.4504	-0.79992	0.801345665801904	-0.35913	-0.738095	0.169322
Trial1	3	1	noBlindfold	counterclockwise	practice	Guided	2	0.5	0	1.303223	0.45187	-1.45038	-0.79993	0.801376665521627	-0.293819	-0.700009	0.127317
Trial1	3	1	noBlindfold	counterclockwise	practice	Guided	2	0.5	0	1.323212	0.45145	-1.45036	-0.79997	0.80144191973234	-0.254053	-0.670386	0.066792
Trial1	3	1	noBlindfold	counterclockwise	practice	Guided	2	0.5	0	1.343216	0.45049	-1.45036	-0.79999	0.801520578498477	-0.276384	-0.712704	0.0021801
Trial1	3	1	noBlindfold	counterclockwise	practice	Guided	2	0.5	0	1.36322	0.44993	-1.45036	-0.80001	0.801575294151443	-0.29602	-0.700009	-0.036973
Trial1	3	1	noBlindfold	counterclockwise	practice	Guided	2	0.5	0	1.383209	0.44928	-1.45034	-0.80002	0.801626210876241	-0.307884	-0.644995	-0.05877
Trial1	3	1	noBlindfold	counterclockwise	practice	Guided	2	0.5	0	1.403214	0.44856	-1.45032	-0.80004	0.801692014351891	-0.279519	-0.636532	-0.086309
Trial1	3	1	noBlindfold	counterclockwise	practice	Guided	2	0.5	0	1.423218	0.44784	-1.45032	-0.80006	0.801758520910104	-0.249238	-0.644995	-0.134793
Trial1	3	1	noBlindfold	counterclockwise	practice	Guided	2	0.5	0	1.443222	0.44618	-1.45031	-0.80006	0.801868225825266	-0.228572	-0.611141	-0.108068
Trial1	3	1	noBlindfold	counterclockwise	practice	Guided	2	0.5	0	1.463211	0.4453	-1.4503	-0.80006	0.801927768741014	-0.275714	-0.560359	-0.136342
Trial1	3	1	noBlindfold	counterclockwise	practice	Guided	2	0.5	0	1.483215	0.44432	-1.45029	-0.80006	0.801995212474518	-0.254002	-0.581518	-0.126434
Trial1	3	1	noBlindfold	counterclockwise	practice	Guided	2	0.5	0	1.50322	0.44332	-1.45028	-0.80007	0.80207524735349	-0.233198	-0.522273	-0.171315
Trial1	3	1	noBlindfold	counterclockwise	practice	Guided	2	0.5	0	1.523209	0.44226	-1.45026	-0.8001	0.802180697613197	-0.196002	-0.526436	-0.194076
Trial1	3	1	noBlindfold	counterclockwise	practice	Guided	2	0.5	0	1.543213	0.44011	-1.45025	-0.80012	0.802358286835416	-0.224329	-0.496687	-0.256591
Trial1	3	1	noBlindfold	counterclockwise	practice	Guided	2	0.5	0	1.563217	0.43897	-1.45025	-0.80012	0.802444184393623	-0.171559	-0.50513	-0.225901
Trial1	3	1	noBlindfold	counterclockwise	practice	Guided	2	0.5	0	1.583221	0.43788	-1.45026	-0.80011	0.802517895558794	-0.227657	-0.500874	-0.254667
Trial1	3	1	noBlindfold	counterclockwise	practice	Guided	2	0.5	0	1.60321	0.43679	-1.45026	-0.80011	0.802603005783419	-0.194529	-0.513553	-0.214573
Trial1	3	1	noBlindfold	counterclockwise	practice	Guided	2	0.5	0	1.623215	0.43571	-1.45026	-0.80009	0.802668762872615	-0.120361	-0.572798	-0.188711
Trial1	3	1	noBlindfold	counterclockwise	practice	Guided	2	0.5	0	1.643219	0.43378	-1.45032	-0.80008	0.802815731654299	-0.109964	-0.691289	-0.141628
Trial1	3	1	noBlindfold	counterclockwise	practice	Guided	2	0.5	0	1.663208	0.43297	-1.45035	-0.80008	0.802882949848318	-0.18855	-0.665898	-0.167595
Trial1	3	1	noBlindfold	counterclockwise	practice	Guided	2	0.5	0	1.683212	0.43223	-1.45033	-0.80005	0.802915134342574	-0.232989	-0.610884	-0.098812
Trial1	3	1	noBlindfold	counterclockwise	practice	Guided	2	0.5	0	1.703217	0.43149	-1.4503	-0.80002	0.802948121959901	-0.215502	-0.534712	-0.021918
Trial1	3	1	noBlindfold	counterclockwise	practice	Guided	2	0.5	0	1.723221	0.43072	-1.45027	-0.79998	0.802974339303529	-0.132924	-0.543176	0.012774
Trial1	3	1	noBlindfold	counterclockwise	practice	Guided	2	0.5	0	1.74321	0.42922	-1.45029	-0.79997	0.803095172201389	-0.146734	-0.657434	0.091866
Trial1	3	1	noBlindfold	counterclockwise	practice	Guided	2	0.5	0	1.763214	0.42859	-1.45031	-0.79998	0.803160917580296	-0.15267	-0.619348	0.0452
Trial1	3	1	noBlindfold	counterclockwise	practice	Guided	2	0.5	0	1.783218	0.42794	-1.4503	-0.79999	0.803228883604267	-0.176633	-0.564335	0.0016185
Trial1	3	1	noBlindfold	counterclockwise	practice	Guided	2	0.5	0	1.803223	0.42734	-1.45028	-0.79999	0.80328293453732	-0.174239	-0.522017	0.035443
Trial1	3	1	noBlindfold	counterclockwise	practice	Guided	2	0.5	0	1.823212	0.4267	-1.45027	-0.8	0.803350990721523	-0.19952	-0.526248	0.01283
Trial1	3	1	noBlindfold	counterclockwise	practice	Guided	2	0.5	0	1.843216	0.42546	-1.45028	-0.80001	0.803475049723853	-0.081626	-0.57703	-0.017663
Trial1	3	1	noBlindfold	counterclockwise	practice	Guided	2	0.5	0	1.86322	0.42497	-1.45029	-0.80002	0.803530683429417	-0.119745	-0.543176	-0.049476
Trial1	3	1	noBlindfold	counterclockwise	practice	Guided	2	0.5	0	1.883209	0.42456	-1.45029	-0.80001	0.803559044227447	-0.174829	-0.564335	-0.02343
Trial1	3	1	noBlindfold	counterclockwise	practice	Guided	2	0.5	0	1.903214	0.42416	-1.45028	-0.79999	0.803576818038907	-0.15858	-0.534712	0.0028359
Trial1	3	1	noBlindfold	counterclockwise	practice	Guided	2	0.5	0	1.923218	0.42375	-1.45027	-0.79997	0.803595741152629	-0.205284	-0.505081	0.037804
Trial1	3	1	noBlindfold	counterclockwise	practice	Guided	2	0.5	0	1.943222	0.42282	-1.45026	-0.79997	0.803684516629138	-0.247725	-0.572762	0.077238
Trial1	3	1	noBlindfold	counterclockwise	practice	Guided	2	0.5	0	1.963211	0.42229	-1.45027	-0.79997	0.803735587533026	-0.267525	-0.555835	0.038138
Trial1	3	1	noBlindfold	counterclockwise	practice	Guided	2	0.5	0	1.983215	0.42166	-1.45028	-0.79996	0.803786721142439	-0.305822	-0.564298	0.082059
Trial1	3	1	noBlindfold	counterclockwise	practice	Guided	2	0.5	0	2.00322	0.42099	-1.45028	-0.79994	0.80383242614004	-0.299952	-0.538907	0.124529
Trial1	3	1	noBlindfold	counterclockwise	practice	Guided	2	0.5	0	2.023209	0.42018	-1.45027	-0.7999	0.803872649152405	-0.308167	-0.526212	0.195515
Trial1	3	1	noBlindfold	counterclockwise	practice	Guided	2	0.5	0	2.043213	0.41838	-1.45028	-0.79988	0.804033506532942	-0.284903	-0.564298	0.259994
Trial1	3	1	noBlindfold	counterclockwise	practice	Guided	2	0.5	0	2.063217	0.41733	-1.45028	-0.79987	0.804130756577892	-0.317919	-0.560066	0.287415
Trial1	3	1	noBlindfold	counterclockwise	practice	Guided	2	0.5	0	2.083221	0.41619	-1.45028	-0.79986	0.804238855655797	-0.353312	-0.564298	0.285219
Trial1	3	1	noBlindfold	counterclockwise	practice	Guided	2	0.5	0	2.10321	0.41495	-1.45028	-0.79986	0.804369023463193	-0.35163	-0.534676	0.260056
Trial1	3	1	noBlindfold	counterclockwise	practice	Guided	2	0.5	0	2.123215	0.41356	-1.45028	-0.79985	0.804507224843878	-0.38309	-0.560066	0.266545
Trial1	3	1	noBlindfold	counterclockwise	practice	Guided	2	0.5	0	2.143219	0.41053	-1.45029	-0.79984	0.80482852783115	-0.335429	-0.572762	0.294641
Trial1	3	1	noBlindfold	counterclockwise	practice	Guided	2	0.5	0	2.163208	0.40889	-1.45029	-0.79984	0.805012493307029	-0.306185	-0.530444	0.32897
Trial1	3	1	noBlindfold	counterclockwise	practice	Guided	2	0.5	0	2.183212	0.40711	-1.45028	-0.79985	0.805225777535956	-0.294873	-0.52198	0.292823
Trial1	3	1	noBlindfold	counterclockwise	practice	Guided	2	0.5	0	2.203217	0.40526	-1.45027	-0.79986	0.805451233043104	-0.294707	-0.564298	0.292822
Trial1	3	1	noBlindfold	counterclockwise	practice	Guided	2	0.5	0	2.223221	0.40346	-1.45027	-0.79988	0.805684821255893	-0.287638	-0.598153	0.251163
Trial1	3	1	noBlindfold	counterclockwise	practice	Guided	2	0.5	0	2.24321	0.39958	-1.4503	-0.79989	0.80616887454507	-0.228859	-0.598153	0.241994
Trial1	3	1	noBlindfold	counterclockwise	practice	Guided	2	0.5	0	2.263214	0.39763	-1.4503	-0.79988	0.806404163235256	-0.233407	-0.576994	0.235734
Trial1	3	1	noBlindfold	counterclockwise	practice	Guided	2	0.5	0	2.283218	0.39563	-1.45028	-0.79988	0.8066604956888	-0.164696	-0.555835	0.21625
Trial1	3	1	noBlindfold	counterclockwise	practice	Guided	2	0.5	0	2.303223	0.39374	-1.45028	-0.79989	0.806917137137183	-0.146575	-0.576994	0.213066
Trial1	3	1	noBlindfold	counterclockwise	practice	Guided	2	0.5	0	2.323212	0.39189	-1.45029	-0.79989	0.807162841470122	-0.198819	-0.564298	0.193217
Trial1	3	1	noBlindfold	counterclockwise	practice	Guided	2	0.5	0	2.343216	0.38821	-1.45028	-0.79988	0.807654049230383	-0.206134	-0.513517	0.247462
Trial1	3	1	noBlindfold	counterclockwise	practice	Guided	2	0.5	0	2.36322	0.38641	-1.45027	-0.79986	0.807885331680411	-0.14619	-0.509285	0.304218
Trial1	3	1	noBlindfold	counterclockwise	practice	Guided	2	0.5	0	2.383209	0.38466	-1.45026	-0.79986	0.808133240803538	-0.157986	-0.547354	0.283968
Trial1	3	1	noBlindfold	counterclockwise	practice	Guided	2	0.5	0	2.403214	0.38294	-1.45027	-0.79985	0.808370612205928	-0.164429	-0.517732	0.304396
Trial1	3	1	noBlindfold	counterclockwise	practice	Guided	2	0.5	0	2.423218	0.3813	-1.45027	-0.79985	0.808609727369918	-0.257607	-0.483873	0.299142
Trial1	3	1	noBlindfold	counterclockwise	practice	Guided	2	0.5	0	2.443222	0.37781	-1.45022	-0.79984	0.809119567332778	-0.224084	-0.390542	0.343007
Trial1	3	1	noBlindfold	counterclockwise	practice	Guided	2	0.5	0	2.463211	0.37607	-1.4502	-0.79983	0.809374268642886	-0.166409	-0.403125	0.346644
Trial1	3	1	noBlindfold	counterclockwise	practice	Guided	2	0.5	0	2.483215	0.37434	-1.45021	-0.7998199	0.809631016354169	-0.158081	-0.479175	0.363356
Trial1	3	1	noBlindfold	counterclockwise	practice	Guided	2	0.5	0	2.50322	0.37265	-1.45023	-0.79983	0.809904984054002	-0.186752	-0.551056	0.319667
Trial1	3	1	noBlindfold	counterclockwise	practice	Guided	2	0.5	0	2.523209	0.37092	-1.45025	-0.79985	0.810198523521699	-0.225918	-0.491778	0.304865
Trial1	3	1	noBlindfold	counterclockwise	practice	Guided	2	0.5	0	2.543213	0.36751	-1.45026	-0.79984	0.810738972160342	-0.207629	-0.567893	0.301572
Trial1	3	1	noBlindfold	counterclockwise	practice	Guided	2	0.5	0	2.563217	0.36578	-1.45028	-0.79984	0.811023481763682	-0.227731	-0.610211	0.360491
Trial1	3	1	noBlindfold	counterclockwise	practice	Guided	2	0.5	0	2.583221	0.36407	-1.45029	-0.79983	0.81129835783372	-0.240473	-0.572125	0.337584
Trial1	3	1	noBlindfold	counterclockwise	practice	Guided	2	0.5	0	2.60321	0.36234	-1.45029	-0.79984	0.811599877640586	-0.254095	-0.495952	0.329404
Trial1	3	1	noBlindfold	counterclockwise	practice	Guided	2	0.5	0	2.623215	0.36064	-1.45026	-0.79983	0.811880085119058	-0.293051	-0.440823	0.326319
Trial1	3	1	noBlindfold	counterclockwise	practice	Guided	2	0.5	0	2.643219	0.35701	-1.45022	-0.79984	0.812520902255326	-0.208072	-0.49559	0.318352
Trial1	3	1	noBlindfold	counterclockwise	practice	Guided	2	0.5	0	2.663208	0.35517	-1.45023	-0.79986	0.812866376558532	-0.179301	-0.554734	0.29012
Trial1	3	1	noBlindfold	counterclockwise	practice	Guided	2	0.5	0	2.683212	0.35339	-1.45026	-0.79987	0.813195200392739	-0.168558	-0.59282	0.256997
Trial1	3	1	noBlindfold	counterclockwise	practice	Guided	2	0.5	0	2.703217	0.35154	-1.45028	-0.79987	0.813530771435941	-0.20822	-0.550502	0.250716
Trial1	3	1	noBlindfold	counterclockwise	practice	Guided	2	0.5	0	2.723221	0.34982	-1.45027	-0.79987	0.813846410725069	-0.2096	-0.45735	0.280053
Trial1	3	1	noBlindfold	counterclockwise	practice	Guided	2	0.5	0	2.74321	0.34629	-1.45022	-0.79986	0.814495418669465	-0.196424	-0.440176	0.289069
Trial1	3	1	noBlindfold	counterclockwise	practice	Guided	2	0.5	0	2.763214	0.3446	-1.45022	-0.79986	0.814816036776883	-0.179371	-0.503527	0.279979
Trial1	3	1	noBlindfold	counterclockwise	practice	Guided	2	0.5	0	2.783218	0.34282	-1.45024	-0.79987	0.815167160889751	-0.185602	-0.499251	0.2559
Trial1	3	1	noBlindfold	counterclockwise	practice	Guided	2	0.5	0	2.803223	0.34112	-1.45026	-0.79988	0.815506536913161	-0.229928	-0.558488	0.2466
Trial1	3	1	noBlindfold	counterclockwise	practice	Guided	2	0.5	0	2.823212	0.33942	-1.45026	-0.79989	0.815849261576402	-0.232787	-0.494962	0.22363
Trial1	3	1	noBlindfold	counterclockwise	practice	Guided	2	0.5	0	2.843216	0.33593	-1.45024	-0.79989	0.816543352489749	-0.213946	-0.490489	0.222752
Trial1	3	1	noBlindfold	counterclockwise	practice	Guided	2	0.5	0	2.86322	0.33418	-1.45025	-0.79989	0.816896781423844	-0.268188	-0.545478	0.226515
Trial1	3	1	noBlindfold	counterclockwise	practice	Guided	2	0.5	0	2.883209	0.33235	-1.45026	-0.79989	0.817270215719106	-0.20885	-0.532782	0.199973
Trial1	3	1	noBlindfold	counterclockwise	practice	Guided	2	0.5	0	2.903214	0.33056	-1.45027	-0.7999	0.81764902412154	-0.208125	-0.520087	0.187389
Trial1	3	1	noBlindfold	counterclockwise	practice	Guided	2	0.5	0	2.923218	0.3288	-1.45027	-0.7999	0.818015546786964	-0.158533	-0.545478	0.177154
Trial1	3	1	noBlindfold	counterclockwise	practice	Guided	2	0.5	0	2.943222	0.32537	-1.45027	-0.7999	0.818740279357986	-0.204797	-0.5751	0.216961
Trial1	3	1	noBlindfold	counterclockwise	practice	Guided	2	0.5	0	2.963211	0.32371	-1.45027	-0.7999	0.819095945872091	-0.21319	-0.498912	0.208138
Trial1	3	1	noBlindfold	counterclockwise	practice	Guided	2	0.5	0	2.983215	0.32212	-1.45026	-0.79989	0.819429904745987	-0.199559	-0.498895	0.229107
Trial1	3	1	noBlindfold	counterclockwise	practice	Guided	2	0.5	0	3.00322	0.32054	-1.45026	-0.79988	0.819764567729207	-0.186318	-0.545432	0.209368
Trial1	3	1	noBlindfold	counterclockwise	practice	Guided	2	0.5	0	3.023209	0.31897	-1.45027	-0.79987	0.820099869679266	-0.182746	-0.5412	0.230528
Trial1	3	1	noBlindfold	counterclockwise	practice	Guided	2	0.5	0	3.043213	0.31587	-1.45027	-0.79987	0.82078973857974	-0.279925	-0.5412	0.21756
Trial1	3	1	noBlindfold	counterclockwise	practice	Guided	2	0.5	0	3.063217	0.31411	-1.45027	-0.79988	0.821196175081468	-0.324817	-0.528505	0.228098
Trial1	3	1	noBlindfold	counterclockwise	practice	Guided	2	0.5	0	3.083221	0.31247	-1.45027	-0.79988	0.821568964743422	-0.286008	-0.541196	0.259313
Trial1	3	1	noBlindfold	counterclockwise	practice	Guided	2	0.5	0	3.10321	0.31071	-1.45026	-0.79989	0.821982224542906	-0.287639	-0.515801	0.20038
Trial1	3	1	noBlindfold	counterclockwise	practice	Guided	2	0.5	0	3.123215	0.30889	-1.45026	-0.79992	0.822432351885965	-0.285804	-0.532729	0.162646
Trial1	3	1	noBlindfold	counterclockwise	practice	Guided	2	0.5	0	3.143219	0.30509	-1.45027	-0.79993	0.823333448088146	-0.316689	-0.545424	0.161329
Trial1	3	1	noBlindfold	counterclockwise	practice	Guided	2	0.5	0	3.163208	0.30314	-1.45028	-0.79992	0.823787473165998	-0.24006	-0.520033	0.143752
Trial1	3	1	noBlindfold	counterclockwise	practice	Guided	2	0.5	0	3.183212	0.30103	-1.45027	-0.7999	0.824274868870032	-0.231042	-0.515801	0.245062
Trial1	3	1	noBlindfold	counterclockwise	practice	Guided	2	0.5	0	3.203217	0.29908	-1.45026	-0.79989	0.824738098374914	-0.260923	-0.494602	0.218535
Trial1	3	1	noBlindfold	counterclockwise	practice	Guided	2	0.5	0	3.223221	0.29705	-1.45025	-0.7999099	0.82525428190533	-0.27376	-0.549566	0.21817
Trial1	3	1	noBlindfold	counterclockwise	practice	Guided	2	0.5	0	3.24321	0.29269	-1.45025	-0.79992	0.826347009093301	-0.306162	-0.452104	0.140991
Trial1	3	1	noBlindfold	counterclockwise	practice	Guided	2	0.5	0	3.263214	0.2905	-1.45023	-0.79994	0.826918523111351	-0.282198	-0.451987	0.104234
Trial1	3	1	noBlindfold	counterclockwise	practice	Guided	2	0.5	0	3.283218	0.28817	-1.45023	-0.79997	0.827540932449784	-0.21328	-0.549247	0.056762
Trial1	3	1	noBlindfold	counterclockwise	practice	Guided	2	0.5	0	3.303223	0.28576	-1.45027	-0.79999	0.828180403825582	-0.188873	-0.629651	0.0073993
Trial1	3	1	noBlindfold	counterclockwise	practice	Guided	2	0.5	0	3.323212	0.28345	-1.45031	-0.79999	0.82878097029512	-0.193603	-0.693128	0.01567
Trial1	3	1	noBlindfold	counterclockwise	practice	Guided	2	0.5	0	3.343216	0.27882	-1.45037	-0.79998	0.829993168782594	-0.28307	-0.714287	0.028958
Trial1	3	1	noBlindfold	counterclockwise	practice	Guided	2	0.5	0	3.36322	0.27649	-1.45037	-0.79995	0.830588181420119	-0.276978	-0.667737	0.10073
Trial1	3	1	noBlindfold	counterclockwise	practice	Guided	2	0.5	0	3.383209	0.27421	-1.45034	-0.79992	0.831175714521232	-0.323848	-0.646578	0.161959
Trial1	3	1	noBlindfold	counterclockwise	practice	Guided	2	0.5	0	3.403214	0.27187	-1.45032	-0.7999	0.831795230355241	-0.302136	-0.646578	0.202087
Trial1	3	1	noBlindfold	counterclockwise	practice	Guided	2	0.5	0	3.423218	0.26946	-1.45032	-0.7999	0.832459418694459	-0.298859	-0.642346	0.213488
Trial1	3	1	noBlindfold	counterclockwise	practice	Guided	2	0.5	0	3.443222	0.26446	-1.45032	-0.79989	0.833848410126505	-0.30332	-0.646578	0.221817
Trial1	3	1	noBlindfold	counterclockwise	practice	Guided	2	0.5	0	3.463211	0.26189	-1.45031	-0.79987	0.834558757151341	-0.269507	-0.625419	0.273587
Trial1	3	1	noBlindfold	counterclockwise	practice	Guided	2	0.5	0	3.483215	0.25936	-1.4503	-0.79986	0.835274579266234	-0.248208	-0.553479	0.303832
Trial1	3	1	noBlindfold	counterclockwise	practice	Guided	2	0.5	0	3.50322	0.25691	-1.45029	-0.79986	0.835983714248843	-0.237884	-0.553479	0.274796
Trial1	3	1	noBlindfold	counterclockwise	practice	Guided	2	0.5	0	3.523209	0.25431	-1.45028	-0.79988	0.836762588251495	-0.222972	-0.578869	0.228309
Trial1	3	1	noBlindfold	counterclockwise	practice	Guided	2	0.5	0	3.543213	0.24921	-1.4503	-0.7999	0.838293281975344	-0.274793	-0.60426	0.201888
Trial1	3	1	noBlindfold	counterclockwise	practice	Guided	2	0.5	0	3.563217	0.24666	-1.4503	-0.79993	0.839088327400788	-0.264088	-0.621187	0.15206
Trial1	3	1	noBlindfold	counterclockwise	practice	Guided	2	0.5	0	3.583221	0.24393	-1.45029	-0.79995	0.839935625324992	-0.236226	-0.578869	0.123698
Trial1	3	1	noBlindfold	counterclockwise	practice	Guided	2	0.5	0	3.60321	0.24143	-1.45029	-0.80001	0.840758228275878	-0.191206	-0.591565	-0.030901
Trial1	3	1	noBlindfold	counterclockwise	practice	Guided	2	0.5	0	3.623215	0.23886	-1.45029	-0.8001	0.841637721381606	-0.164973	-0.608492	-0.125947
Trial1	3	1	noBlindfold	counterclockwise	practice	Guided	2	0.5	0	3.643219	0.23383	-1.45032	-0.80013	0.843240474965299	-0.270543	-0.655042	-0.29307
Trial1	3	1	noBlindfold	counterclockwise	practice	Guided	2	0.5	0	3.663208	0.2313	-1.45032	-0.80015	0.844061474868678	-0.306439	-0.55771	-0.285688
Trial1	3	1	noBlindfold	counterclockwise	practice	Guided	2	0.5	0	3.683212	0.22888	-1.4503	-0.8001601	0.844844463227119	-0.314226	-0.553479	-0.303037
Trial1	3	1	noBlindfold	counterclockwise	practice	Guided	2	0.5	0	3.703217	0.22625	-1.45027	-0.80017	0.845701544462369	-0.282989	-0.481477	-0.322338
Trial1	3	1	noBlindfold	counterclockwise	practice	Guided	2	0.5	0	3.723221	0.22363	-1.45025	-0.80015	0.846534382303012	-0.28762	-0.460192	-0.347905
Trial1	3	1	noBlindfold	counterclockwise	practice	Guided	2	0.5	0	3.74321	0.21819	-1.45023	-0.8001601	0.848335423665578	-0.193949	-0.489575	-0.327295
Trial1	3	1	noBlindfold	counterclockwise	practice	Guided	2	0.5	0	3.763214	0.21561	-1.45025	-0.80018	0.849214719167278	-0.152814	-0.502238	-0.351758
Trial1	3	1	noBlindfold	counterclockwise	practice	Guided	2	0.5	0	3.783218	0.21317	-1.45026	-0.80018	0.850034951776143	-0.170436	-0.565715	-0.372439
Trial1	3	1	noBlindfold	counterclockwise	practice	Guided	2	0.5	0	3.803223	0.21067	-1.45028	-0.8001601	0.850863061713126	-0.160148	-0.59957	-0.275319
Trial1	3	1	noBlindfold	counterclockwise	practice	Guided	2	0.5	0	3.823212	0.2083	-1.4503	-0.80003	0.851549694978603	-0.220942	-0.641888	-0.174845
Trial1	3	1	noBlindfold	counterclockwise	practice	Guided	2	0.5	0	3.843216	0.20338	-1.45033	-0.79994	0.853163178971207	-0.336617	-0.650351	0.118897
Trial1	3	1	noBlindfold	counterclockwise	practice	Guided	2	0.5	0	3.86322	0.20096	-1.45032	-0.7999	0.853970091964465	-0.366126	-0.582642	0.218954
Trial1	3	1	noBlindfold	counterclockwise	practice	Guided	2	0.5	0	3.883209	0.19837	-1.4503	-0.79989	0.854871182292608	-0.37173	-0.578411	0.265078
Trial1	3	1	noBlindfold	counterclockwise	practice	Guided	2	0.5	0	3.903214	0.19557	-1.45028	-0.79987	0.855844363176214	-0.446889	-0.591106	0.254614
Trial1	3	1	noBlindfold	counterclockwise	practice	Guided	2	0.5	0	3.923218	0.19272	-1.45029	-0.79981	0.856806293556272	-0.341804	-0.620729	0.324903
Trial1	3	1	noBlindfold	counterclockwise	practice	Guided	2	0.5	0	3.943222	0.18669	-1.45032	-0.79977	0.858950058779123	-0.336422	-0.641888	0.472179
Trial1	3	1	noBlindfold	counterclockwise	practice	Guided	2	0.5	0	3.963211	0.18356	-1.45031	-0.79975	0.860078132669372	-0.349904	-0.578411	0.488695
Trial1	3	1	noBlindfold	counterclockwise	practice	Guided	2	0.5	0	3.983215	0.18048	-1.4503	-0.79974	0.861206782476134	-0.364029	-0.59957	0.530473
Trial1	3	1	noBlindfold	counterclockwise	practice	Guided	2	0.5	0	4.00322	0.17732	-1.45031	-0.79972	0.862365607744607	-0.435521	-0.641888	0.558066
Trial1	3	1	noBlindfold	counterclockwise	practice	Guided	2	0.5	0	4.023209	0.17403	-1.45032	-0.79968	0.863565018098768	-0.53409	-0.67151	0.593704
Trial1	3	1	noBlindfold	counterclockwise	practice	Guided	2	0.5	0	4.043213	0.16667	-1.4503	-0.79968	0.866370005391073	-0.529581	-0.561483	0.619566
Trial1	3	1	noBlindfold	counterclockwise	practice	Guided	2	0.5	0	4.063217	0.16291	-1.45028	-0.7996899	0.867832750171348	-0.471791	-0.561483	0.638036
Trial1	3	1	noBlindfold	counterclockwise	practice	Guided	2	0.5	0	4.083221	0.15875	-1.45029	-0.79972	0.869484689579315	-0.446602	-0.684206	0.538076
Trial1	3	1	noBlindfold	counterclockwise	practice	Guided	2	0.5	0	4.10321	0.15459	-1.45033	-0.79978	0.871180831962457	-0.434986	-0.747683	0.441611
Trial1	3	1	noBlindfold	counterclockwise	practice	Guided	2	0.5	0	4.123215	0.15035	-1.45037	-0.79987	0.872953070702172	-0.401248	-0.773073	0.337798
Trial1	3	1	noBlindfold	counterclockwise	practice	Guided	2	0.5	0	4.143219	0.14157	-1.45035	-0.7999099	0.876543205195248	-0.34446	-0.679974	0.204891
Trial1	3	1	noBlindfold	counterclockwise	practice	Guided	2	0.5	0	4.163208	0.13716	-1.45033	-0.79994	0.878383088953522	-0.293196	-0.629192	0.101071
Trial1	3	1	noBlindfold	counterclockwise	practice	Guided	2	0.5	0	4.183212	0.13271	-1.45031	-0.79998	0.880267009647331	-0.247267	-0.675742	0.034913
Trial1	3	1	noBlindfold	counterclockwise	practice	Guided	2	0.5	0	4.203217	0.12802	-1.45031	-0.80001	0.882261335079441	-0.16163	-0.667278	-0.01794
Trial1	3	1	noBlindfold	counterclockwise	practice	Guided	2	0.5	0	4.223221	0.1238	-1.45033	-0.80001	0.884048858378392	-0.170643	-0.688437	-0.0089542
Trial1	3	1	noBlindfold	counterclockwise	practice	Guided	2	0.5	0	4.24321	0.11528	-1.45035	-0.80001	0.887707959929061	-0.223942	-0.696901	-0.010259
Trial1	3	1	noBlindfold	counterclockwise	practice	Guided	2	0.5	0	4.263214	0.11117	-1.45035	-0.79999	0.88947892909966	-0.23811	-0.713828	0.04425
Trial1	3	1	noBlindfold	counterclockwise	practice	Guided	2	0.5	0	4.283218	0.1071	-1.45036	-0.79996	0.89123865592991	-0.202745	-0.743451	0.065932
Trial1	3	1	noBlindfold	counterclockwise	practice	Guided	2	0.5	0	4.303223	0.10285	-1.45037	-0.79994	0.893102517169887	-0.154834	-0.81116	0.142346
Trial1	3	1	noBlindfold	counterclockwise	practice	Guided	2	0.5	0	4.323212	0.099069	-1.45039	-0.79992	0.894772381306375	-0.248373	-0.790001	0.157856
Trial1	3	1	noBlindfold	counterclockwise	practice	Guided	2	0.5	0	4.343216	0.091242	-1.45038	-0.79992	0.898306767872849	-0.318688	-0.730755	0.115119
Trial1	3	1	noBlindfold	counterclockwise	practice	Guided	2	0.5	0	4.36322	0.087677	-1.45037	-0.7999099	0.899925653435754	-0.376855	-0.688437	0.152316
Trial1	3	1	noBlindfold	counterclockwise	practice	Guided	2	0.5	0	4.383209	0.08359	-1.45034	-0.7999099	0.901805530239557	-0.319123	-0.62496	0.178377
Trial1	3	1	noBlindfold	counterclockwise	practice	Guided	2	0.5	0	4.403214	0.07968099	-1.45031	-0.79992	0.903626036419339	-0.265489	-0.595338	0.175329
Trial1	3	1	noBlindfold	counterclockwise	practice	Guided	2	0.5	0	4.423218	0.075767	-1.45031	-0.80005	0.905568098788056	-0.183993	-0.692669	0.100365
Trial1	3	1	noBlindfold	counterclockwise	practice	Guided	2	0.5	0	4.443222	0.068204	-1.45037	-0.80008	0.909162138274311	-0.163817	-0.802696	-0.163846
Trial1	3	1	noBlindfold	counterclockwise	practice	Guided	2	0.5	0	4.463211	0.064526	-1.45041	-0.80007	0.910905969981015	-0.1865	-0.849246	-0.121916
Trial1	3	1	noBlindfold	counterclockwise	practice	Guided	2	0.5	0	4.483215	0.06108	-1.45042	-0.8	0.912496952854964	-0.316489	-0.790001	-0.013739
Trial1	3	1	noBlindfold	counterclockwise	practice	Guided	2	0.5	0	4.50322	0.057638	-1.4504	-0.79994	0.914105097564996	-0.330758	-0.692669	0.108095
Trial1	3	1	noBlindfold	counterclockwise	practice	Guided	2	0.5	0	4.523209	0.054054	-1.45035	-0.79996	0.915862309050549	-0.335385	-0.629192	0.150187
Trial1	3	1	noBlindfold	counterclockwise	practice	Guided	2	0.5	0	4.543213	0.046938	-1.45033	-0.80003	0.919409138372951	-0.267049	-0.705365	-0.038043
Trial1	3	1	noBlindfold	counterclockwise	practice	Guided	2	0.5	0	4.563217	0.043353	-1.45037	-0.80005	0.921198362562861	-0.315605	-0.794232	-0.092783
Trial1	3	1	noBlindfold	counterclockwise	practice	Guided	2	0.5	0	4.583221	0.03957	-1.4504	-0.80005	0.923079478894644	-0.275454	-0.794232	-0.104948
Trial1	3	1	noBlindfold	counterclockwise	practice	Guided	2	0.5	0	4.60321	0.03603	-1.4504	-0.80003	0.924833040256113	-0.324677	-0.751914	-0.046234
Trial1	3	1	noBlindfold	counterclockwise	practice	Guided	2	0.5	0	4.623215	0.032474	-1.45037	-0.79998	0.926578993962009	-0.378216	-0.641888	-6.7165E-05
Trial1	3	1	noBlindfold	counterclockwise	practice	Guided	2	0.5	0	4.643219	0.025083	-1.45031	-0.8	0.930347291346556	-0.364706	-0.637656	0.012937
Trial1	3	1	noBlindfold	counterclockwise	practice	Guided	2	0.5	0	4.663208	0.021125	-1.45032	-0.80003	0.932399729431926	-0.350982	-0.701133	-0.079203
Trial1	3	1	noBlindfold	counterclockwise	practice	Guided	2	0.5	0	4.683212	0.017214	-1.45034	-0.80004	0.934422995114809	-0.324198	-0.760378	-0.095716
Trial1	3	1	noBlindfold	counterclockwise	practice	Guided	2	0.5	0	4.703217	0.013051	-1.45036	-0.80002	0.936563607621187	-0.359845	-0.739219	-0.049365
Trial1	3	1	noBlindfold	counterclockwise	practice	Guided	2	0.5	0	4.723221	0.0092177	-1.45036	-0.79995	0.938502676768373	-0.319827	-0.705365	0.034898
Trial1	3	1	noBlindfold	counterclockwise	practice	Guided	2	0.5	0	4.74321	0.0010159	-1.45033	-0.79995	0.942817660215866	-0.395226	-0.612265	0.08984
Trial1	3	1	noBlindfold	counterclockwise	practice	Guided	2	0.5	0	4.763214	-0.0031735	-1.45032	-0.79997	0.945058527987987	-0.346156	-0.616497	0.031222
Trial1	3	1	noBlindfold	counterclockwise	practice	Guided	2	0.5	0	4.783218	-0.0075979	-1.45031	-0.79999	0.947438454742625	-0.386083	-0.608033	0.027289
Trial1	3	1	noBlindfold	counterclockwise	practice	Guided	2	0.5	0	4.803223	-0.011983	-1.45031	-0.80003	0.94982871233169	-0.346111	-0.650351	-0.064944
Trial1	3	1	noBlindfold	counterclockwise	practice	Guided	2	0.5	0	4.823212	-0.016396	-1.45032	-0.80007	0.952248344992949	-0.252713	-0.709596	-0.098517
Trial1	3	1	noBlindfold	counterclockwise	practice	Guided	2	0.5	0	4.843216	-0.025232	-1.45036	-0.80007	0.957068823476167	-0.28847	-0.705365	-0.139987
Trial1	3	1	noBlindfold	counterclockwise	practice	Guided	2	0.5	0	4.86322	-0.029539	-1.45036	-0.80005	0.959422478502336	-0.35936	-0.675742	-0.07224
Trial1	3	1	noBlindfold	counterclockwise	practice	Guided	2	0.5	0	4.883209	-0.033887	-1.45035	-0.80001	0.961795858339812	-0.399073	-0.654583	-0.017192
Trial1	3	1	noBlindfold	counterclockwise	practice	Guided	2	0.5	0	4.903214	-0.038449	-1.45033	-0.79997	0.964302533630053	-0.389512	-0.641888	0.079613
Trial1	3	1	noBlindfold	counterclockwise	practice	Guided	2	0.5	0	4.923218	-0.042954	-1.45031	-0.79999	0.966841787071057	-0.331902	-0.633424	0.020685
Trial1	3	1	noBlindfold	counterclockwise	practice	Guided	2	0.5	0	4.943222	-0.052253	-1.45032	-0.80001	0.972110756049381	-0.354281	-0.646119	-0.020689
Trial1	3	1	noBlindfold	counterclockwise	practice	Guided	2	0.5	0	4.963211	-0.057034	-1.45033	-0.80002	0.974843033994954	-0.354412	-0.637656	-0.04563
Trial1	3	1	noBlindfold	counterclockwise	practice	Guided	2	0.5	0	4.983215	-0.061614	-1.45032	-0.80003	0.977475459543084	-0.389897	-0.582642	-0.040848
Trial1	3	1	noBlindfold	counterclockwise	practice	Guided	2	0.5	0	5.00322	-0.066582	-1.4503	-0.80003	0.980338285742911	-0.345827	-0.561483	-0.074332
Trial1	3	1	noBlindfold	counterclockwise	practice	Guided	2	0.5	0	5.023209	-0.071486	-1.45029	-0.80004	0.98318882451039	-0.301216	-0.637656	-0.079198
Trial1	3	1	noBlindfold	counterclockwise	practice	Guided	2	0.5	0	5.043213	-0.081478	-1.45032	-0.80006	0.989046369894469	-0.301387	-0.722292	-0.099507
Trial1	3	1	noBlindfold	counterclockwise	practice	Guided	2	0.5	0	5.063217	-0.086543	-1.45035	-0.80004	0.992016483995029	-0.363277	-0.696901	-0.069049
Trial1	3	1	noBlindfold	counterclockwise	practice	Guided	2	0.5	0	5.083221	-0.091375	-1.45036	-0.80001	0.994856943020129	-0.447007	-0.637656	-0.01302
Trial1	3	1	noBlindfold	counterclockwise	practice	Guided	2	0.5	0	5.10321	-0.096479	-1.45033	-0.79998	0.997875376600602	-0.463847	-0.591106	0.046359
Trial1	3	1	noBlindfold	counterclockwise	practice	Guided	2	0.5	0	5.123215	-0.10188	-1.4503	-0.80002	1.0011451424136	-0.361611	-0.574179	0.041089
Trial1	3	1	noBlindfold	counterclockwise	practice	Guided	2	0.5	0	5.143219	-0.11274	-1.45034	-0.80005	1.00773520386028	-0.336878	-0.785769	-0.10167
Trial1	3	1	noBlindfold	counterclockwise	practice	Guided	2	0.5	0	5.163208	-0.1181	-1.45039	-0.80006	1.01101121193487	-0.377349	-0.806928	-0.125866
Trial1	3	1	noBlindfold	counterclockwise	practice	Guided	2	0.5	0	5.183212	-0.12364	-1.4504	-0.80004	1.0143918684826	-0.393976	-0.760378	-0.062215
Trial1	3	1	noBlindfold	counterclockwise	practice	Guided	2	0.5	0	5.203217	-0.12891	-1.45038	-0.80002	1.01762461518857	-0.384535	-0.71806	-0.036872
Trial1	3	1	noBlindfold	counterclockwise	practice	Guided	2	0.5	0	5.223221	-0.13458	-1.45036	-0.80002	1.0211385023098	-0.318232	-0.71806	-0.059055
Trial1	3	1	noBlindfold	counterclockwise	practice	Guided	2	0.5	0	5.24321	-0.14585	-1.45038	-0.80003	1.0281878310229	-0.385243	-0.828087	-0.077876
Trial1	3	1	noBlindfold	counterclockwise	practice	Guided	2	0.5	0	5.263214	-0.15144	-1.4504	-0.80002	1.03170060068904	-0.451077	-0.751914	-0.03825
Trial1	3	1	noBlindfold	counterclockwise	practice	Guided	2	0.5	0	5.283218	-0.15728	-1.45038	-0.80002	1.03539801950127	-0.424197	-0.713828	-0.046678
Trial1	3	1	noBlindfold	counterclockwise	practice	Guided	2	0.5	0	5.303223	-0.16287	-1.45037	-0.80002	1.03895558430571	-0.357591	-0.734987	-0.043929
Trial1	3	1	noBlindfold	counterclockwise	practice	Guided	2	0.5	0	5.323212	-0.16887	-1.45036	-0.80002	1.04279391182988	-0.36674	-0.730755	-0.056314
Trial1	3	1	noBlindfold	counterclockwise	practice	Guided	2	0.5	0	5.343216	-0.18068	-1.45038	-0.8	1.05039287663474	-0.507735	-0.76461	-0.005331
Trial1	3	1	noBlindfold	counterclockwise	practice	Guided	2	0.5	0	5.36322	-0.18715	-1.45038	-0.8	1.05459710235856	-0.467613	-0.730755	-0.0059732
Trial1	3	1	noBlindfold	counterclockwise	practice	Guided	2	0.5	0	5.383209	-0.19316	-1.45037	-0.80002	1.05853807946294	-0.388407	-0.696901	-0.041407
Trial1	3	1	noBlindfold	counterclockwise	practice	Guided	2	0.5	0	5.403214	-0.19961	-1.45036	-0.80004	1.06278791730442	-0.358572	-0.726524	-0.088128
Trial1	3	1	noBlindfold	counterclockwise	practice	Guided	2	0.5	0	5.423218	-0.20592	-1.45036	-0.80006	1.06696725316962	-0.447758	-0.76461	-0.103076
Trial1	3	1	noBlindfold	counterclockwise	practice	Guided	2	0.5	0	5.443222	-0.21921	-1.45038	-0.80005	1.07579875530575	-0.497624	-0.722292	-0.120334
Trial1	3	1	noBlindfold	counterclockwise	practice	Guided	2	0.5	0	5.463211	-0.22586	-1.45037	-0.80005	1.08025583940975	-0.430793	-0.650351	-0.11783
Trial1	3	1	noBlindfold	counterclockwise	practice	Guided	2	0.5	0	5.483215	-0.23262	-1.45034	-0.80007	1.08482447720448	-0.449733	-0.684206	-0.150343
Trial1	3	1	noBlindfold	counterclockwise	practice	Guided	2	0.5	0	5.50322	-0.23948	-1.45034	-0.8001	1.08949099865204	-0.433163	-0.734987	-0.184058
Trial1	3	1	noBlindfold	counterclockwise	practice	Guided	2	0.5	0	5.523209	-0.24643	-1.45035	-0.8001	1.09422014215002	-0.4389	-0.726524	-0.216956
Trial1	3	1	noBlindfold	counterclockwise	practice	Guided	2	0.5	0	5.543213	-0.26088	-1.45035	-0.8001	1.10412785702809	-0.49236	-0.709596	-0.213517
Trial1	3	1	noBlindfold	counterclockwise	practice	Guided	2	0.5	0	5.563217	-0.26797	-1.45035	-0.80009	1.10901841777862	-0.516359	-0.709596	-0.136689
Trial1	3	1	noBlindfold	counterclockwise	practice	Guided	2	0.5	0	5.583221	-0.27562	-1.45036	-0.80011	1.11434394983533	-0.418241	-0.701133	-0.24094
Trial1	3	1	noBlindfold	counterclockwise	practice	Guided	2	0.5	0	5.60321	-0.28306	-1.45035	-0.80014	1.11955658512945	-0.201267	-0.705365	-0.266311
Trial1	3	1	noBlindfold	counterclockwise	practice	Guided	2	0.5	0	5.623215	-0.29085	-1.45036	-0.80019	1.12505452662231	-0.260263	-0.845014	-0.389577
Trial1	3	1	noBlindfold	counterclockwise	practice	Guided	2	0.5	0	5.643219	-0.30232	-1.45042	-0.80018	1.13313960029916	-0.613288	-0.819623	-0.402558
Trial1	3	1	noBlindfold	counterclockwise	practice	Guided	2	0.5	0	5.663208	-0.30161	-1.45041	-0.80009	1.13257340489115	-1.701316	-0.667278	-0.030044
Trial1	3	1	noBlindfold	counterclockwise	practice	Guided	2	0.5	0	5.683212	-0.30109	-1.45035	-0.7996899	1.13192279119487	-2.055564	-0.218642	0.515346
Trial1	3	1	noBlindfold	counterclockwise	practice	Guided	2	0.5	0	5.703217	-0.30098	-1.45018	-0.7986799	1.13113156715155	-1.835916	0.20454	0.946773
Trial1	3	1	noBlindfold	counterclockwise	practice	Guided	2	0.5	0	5.723221	-0.30087	-1.44993	-0.7956899	1.12894430347357	-1.153787	0.1791	0.849627
Trial1	3	1	noBlindfold	counterclockwise	practice	Guided	2	0.5	0	5.74321	-0.30031	-1.45021	-0.7946401	1.12780712233411	-0.233605	-1.246994	-0.056517
Trial1	3	1	noBlindfold	counterclockwise	practice	Guided	2	0.5	0	5.763214	-0.30017	-1.45053	-0.7943701	1.12751754775096	-0.422929	-1.12004	-0.436339
Trial1	3	1	noBlindfold	counterclockwise	practice	Guided	2	0.5	0	5.783218	-0.30018	-1.45059	-0.79443	1.1275668787653	-0.544892	-0.921145	-0.376142
Trial1	3	1	noBlindfold	counterclockwise	practice	Guided	2	0.5	0	5.803223	-0.30021	-1.45049	-0.79456	1.12767976854774	-0.504659	-0.536051	-0.289119
Trial1	3	1	noBlindfold	counterclockwise	practice	Guided	2	0.5	0	5.823212	-0.30023	-1.45033	-0.79487	1.12791240539627	-0.411526	-0.362464	-0.184311
Trial1	3	1	noBlindfold	counterclockwise	practice	Guided	2	0.5	0	5.843216	-0.30021	-1.45025	-0.79506	1.12803213941815	-0.443565	-0.641663	-0.308898
Trial1	3	1	noBlindfold	counterclockwise	practice	Guided	2	0.5	0	5.86322	-0.30022	-1.4503	-0.79531	1.12821544808263	-0.518458	-0.637431	-0.288084
Trial1	3	1	noBlindfold	counterclockwise	practice	Guided	2	0.5	0	5.883209	-0.30025	-1.45031	-0.7955	1.12837062682176	-0.57196	-0.56549	-0.193718
Trial1	3	1	noBlindfold	counterclockwise	practice	Guided	2	0.5	0	5.903214	-0.30026	-1.45028	-0.79562	1.12846236194608	-0.501351	-0.362281	-0.108526
Trial1	3	1	noBlindfold	counterclockwise	practice	Guided	2	0.5	0	5.923218	-0.30026	-1.45021	-0.79585	1.12862454485088	-0.464237	-0.286021	-0.096897
Trial1	3	1	noBlindfold	counterclockwise	practice	Guided	2	0.5	0	5.943222	-0.30022	-1.45022	-0.79609	1.12876541745446	-0.350536	-0.632914	-0.329471
Trial1	3	1	noBlindfold	counterclockwise	practice	Guided	2	0.5	0	5.963211	-0.30019	-1.4503	-0.7964	1.1289628052879	-0.320256	-0.713318	-0.35174
Trial1	3	1	noBlindfold	counterclockwise	practice	Guided	2	0.5	0	5.983215	-0.30016	-1.45034	-0.7967499	1.12918842219269	-0.244201	-0.649841	-0.281913
Trial1	3	1	noBlindfold	counterclockwise	practice	Guided	2	0.5	0	6.00322	-0.30014	-1.45031	-0.79711	1.12942832774591	-0.256531	-0.497492	-0.210514
Trial1	3	1	noBlindfold	counterclockwise	practice	Guided	2	0.5	0	6.023209	-0.30013	-1.45027	-0.79786	1.12995073078736	-0.238494	-0.493145	-0.220627
Trial1	3	1	noBlindfold	counterclockwise	practice	Guided	2	0.5	0	6.043213	-0.30013	-1.45027	-0.79818	1.13017671826185	-0.311491	-0.565065	-0.162629
Trial1	3	1	noBlindfold	counterclockwise	practice	Guided	2	0.5	0	6.063217	-0.30015	-1.45028	-0.79851	1.13042391610283	-0.308447	-0.586224	-0.196343
Trial1	3	1	noBlindfold	counterclockwise	practice	Guided	2	0.5	0	6.083221	-0.30015	-1.4503	-0.79883	1.13064999297164	-0.27836	-0.62431	-0.222841
Trial1	3	1	noBlindfold	counterclockwise	practice	Guided	2	0.5	0	6.10321	-0.30015	-1.45031	-0.79918	1.1308972598874	-0.304772	-0.628542	-0.2174
Trial1	3	1	noBlindfold	counterclockwise	practice	Guided	2	0.5	0	6.123215	-0.30014	-1.45032	-0.79994	1.13142743666924	-0.316187	-0.658165	-0.275676
Trial1	3	1	noBlindfold	counterclockwise	practice	Guided	2	0.5	0	6.143219	-0.30016	-1.45035	-0.8001601	1.13159715318687	-0.402332	-0.700483	-0.313732
Trial1	3	1	noBlindfold	counterclockwise	practice	Guided	2	0.5	0	6.163208	-0.30018	-1.45034	-0.80017	1.13161833200027	-0.509304	-0.62431	-0.418181
Trial1	3	1	noBlindfold	counterclockwise	practice	Guided	2	0.5	0	6.183212	-0.30018	-1.45034	-0.80017	1.13161833200027	-0.468603	-0.675092	-0.407254
Trial1	3	1	noBlindfold	counterclockwise	practice	Guided	2	0.5	0	6.203217	-0.30019	-1.45034	-0.80017	1.13162541273714	-0.447159	-0.721642	-0.328222
Trial1	3	1	noBlindfold	counterclockwise	practice	Guided	2	0.5	0	6.223221	-0.30019	-1.45034	-0.80017	1.13162541273714	-0.343122	-0.776655	-0.294911
Trial1	3	1	noBlindfold	counterclockwise	practice	Guided	2	0.5	0	6.24321	-0.30018	-1.45039	-0.80018	1.13162537050195	-0.145938	-0.967086	-0.471622
Trial1	3	1	noBlindfold	counterclockwise	practice	Guided	2	0.5	0	6.263214	-0.30016	-1.45044	-0.80021	1.13163247279841	-0.02868	-1.106736	-0.539861
Trial1	3	1	noBlindfold	counterclockwise	practice	Guided	2	0.5	0	6.283218	-0.30013	-1.45051	-0.80023	1.13162539378268	0.07001	-1.246385	-0.620714
Trial1	3	1	noBlindfold	counterclockwise	practice	Guided	2	0.5	0	6.303223	-0.30009	-1.45058	-0.8002501	1.13161129911503	0.166648	-1.364875	-0.651412
Trial1	3	1	noBlindfold	counterclockwise	practice	Guided	2	0.5	0	6.323212	-0.30007	-1.45065	-0.80026	1.13160419968762	0.221398	-1.453743	-0.723331
Trial1	3	1	noBlindfold	counterclockwise	practice	Guided	2	0.5	0	6.343216	-0.30005	-1.45068	-0.80026	1.13159008225806	-0.028684	-1.339485	-0.535657
Trial1	3	1	noBlindfold	counterclockwise	practice	Guided	2	0.5	0	6.36322	-0.30005	-1.45067	-0.8002501	1.13158304283273	-0.371291	-1.072881	-0.420864
Trial1	3	1	noBlindfold	counterclockwise	practice	Guided	2	0.5	0	6.383209	-0.30007	-1.45059	-0.80022	1.13157591614781	-0.410806	-0.759728	-0.305953
Trial1	3	1	noBlindfold	counterclockwise	practice	Guided	2	0.5	0	6.403214	-0.30012	-1.45045	-0.80021	1.13160419350019	-0.446482	-0.573529	-0.335036
Trial1	3	1	noBlindfold	counterclockwise	practice	Guided	2	0.5	0	6.423218	-0.30017	-1.45036	-0.80022	1.1316466341395	-0.682831	-0.734337	-0.426347
Trial1	3	1	noBlindfold	counterclockwise	practice	Guided	2	0.5	0	6.443222	-0.30022	-1.45043	-0.80022	1.13168199479292	-0.575781	-1.085577	-0.523544
Trial1	3	1	noBlindfold	counterclockwise	practice	Guided	2	0.5	0	6.463211	-0.30022	-1.45048	-0.80022	1.13168199479292	-0.57075	-1.153285	-0.410177
Trial1	3	1	noBlindfold	counterclockwise	practice	Guided	2	0.5	0	6.483215	-0.30023	-1.45052	-0.80022	1.13168905441207	-0.614642	-1.195603	-0.395496
Trial1	3	1	noBlindfold	counterclockwise	practice	Guided	2	0.5	0	6.50322	-0.30023	-1.45054	-0.80022	1.13168905441207	-0.681694	-1.068649	-0.413593
Trial1	3	1	noBlindfold	counterclockwise	practice	Guided	2	0.5	0	6.523209	-0.30025	-1.45053	-0.8001601	1.13166079671528	-0.862655	-0.869755	-0.363216
Trial1	3	1	noBlindfold	counterclockwise	practice	Guided	2	0.5	0	6.543213	-0.30042	-1.45041	-0.8001	1.13173853633929	-1.30621	-0.565065	-0.032237
Trial1	3	1	noBlindfold	counterclockwise	practice	Guided	2	0.5	0	6.563217	-0.30054	-1.45034	-0.80005	1.13178806823447	-1.358598	-0.505812	0.104638
Trial1	3	1	noBlindfold	counterclockwise	practice	Guided	2	0.5	0	6.583221	-0.30061	-1.4503	-0.80004	1.13183054990431	-1.296173	-0.459145	0.106065
Trial1	3	1	noBlindfold	counterclockwise	practice	Guided	2	0.5	0	6.60321	-0.30061	-1.45029	-0.80007	1.1318517845497	-1.048237	-0.454791	-0.228637
Trial1	3	1	noBlindfold	counterclockwise	practice	Guided	2	0.5	0	6.623215	-0.30057	-1.45028	-0.80037	1.13203553139481	-0.622511	-0.539375	-0.672099
Trial1	3	1	noBlindfold	counterclockwise	practice	Guided	2	0.5	0	6.643219	-0.30022	-1.45033	-0.80049	1.13187293611939	0.197819	-0.801747	-1.158403
Trial1	3	1	noBlindfold	counterclockwise	practice	Guided	2	0.5	0	6.663208	-0.30003	-1.45039	-0.80054	1.13177393237163	0.454263	-0.890615	-1.199228
Trial1	3	1	noBlindfold	counterclockwise	practice	Guided	2	0.5	0	6.683212	-0.29976	-1.45043	-0.8005	1.13155479014483	0.489333	-0.882151	-1.011582
Trial1	3	1	noBlindfold	counterclockwise	practice	Guided	2	0.5	0	6.703217	-0.29941	-1.45043	-0.8003401	1.13119429405125	0.250038	-0.695952	-0.58053
Trial1	3	1	noBlindfold	counterclockwise	practice	Guided	2	0.5	0	6.723221	-0.2991	-1.45035	-0.79992	1.13067801585478	-0.07812	-0.412391	-0.145487
Trial1	3	1	noBlindfold	counterclockwise	practice	Guided	2	0.5	0	6.74321	-0.29939	-1.45012	-0.79979	1.13079106686876	-0.724067	-0.107571	0.353905
Trial1	3	1	noBlindfold	counterclockwise	practice	Guided	2	0.5	0	6.763214	-0.30028	-1.45007	-0.7996399	1.13131433299867	-0.855029	-0.200632	0.313394
Trial1	3	1	noBlindfold	counterclockwise	practice	Guided	2	0.5	0	6.783218	-0.30055	-1.4501	-0.79962	1.13149126064669	-0.841921	-0.433297	0.0059189
Trial1	3	1	noBlindfold	counterclockwise	practice	Guided	2	0.5	0	6.803223	-0.3005	-1.45016	-0.79988	1.13163965890482	-0.717721	-0.543239	-0.407298
Trial1	3	1	noBlindfold	counterclockwise	practice	Guided	2	0.5	0	6.823212	-0.3004	-1.45024	-0.80044	1.13196482157366	-0.53073	-0.670193	-0.810746
Trial1	3	1	noBlindfold	counterclockwise	practice	Guided	2	0.5	0	6.843216	-0.30025	-1.45034	-0.80051	1.13190825400575	-0.201327	-0.814074	-1.217349
Trial1	3	1	noBlindfold	counterclockwise	practice	Guided	2	0.5	0	6.86322	-0.3002	-1.45036	-0.80055	1.13190120653001	-0.133897	-0.864856	-1.307635
Trial1	3	1	noBlindfold	counterclockwise	practice	Guided	2	0.5	0	6.883209	-0.30017	-1.45038	-0.80056	1.1318870728041	-0.11759	-0.890246	-1.341992
Trial1	3	1	noBlindfold	counterclockwise	practice	Guided	2	0.5	0	6.903214	-0.30017	-1.45039	-0.80056	1.1318870728041	-0.278503	-0.839465	-1.254968
Trial1	3	1	noBlindfold	counterclockwise	practice	Guided	2	0.5	0	6.923218	-0.30017	-1.45039	-0.80056	1.1318870728041	-0.428276	-0.742133	-1.218889
Trial1	3	1	noBlindfold	counterclockwise	practice	Guided	2	0.5	0	6.943222	-0.30018	-1.45038	-0.80056	1.13189413070308	-0.609453	-0.644802	-1.088923
Trial1	3	1	noBlindfold	counterclockwise	practice	Guided	2	0.5	0	6.963211	-0.30018	-1.45038	-0.80055	1.13188704837394	-0.656838	-0.737902	-0.952287
Trial1	3	1	noBlindfold	counterclockwise	practice	Guided	2	0.5	0	6.983215	-0.30019	-1.45038	-0.80051	1.13186584088846	-0.65234	-0.826769	-0.75128
Trial1	3	1	noBlindfold	counterclockwise	practice	Guided	2	0.5	0	7.00322	-0.30021	-1.45038	-0.80046	1.13184461113738	-0.635463	-0.801379	-0.671559
Trial1	3	1	noBlindfold	counterclockwise	practice	Guided	2	0.5	0	7.023209	-0.30023	-1.45039	-0.80035	1.13178097984822	-0.691553	-0.78022	-0.530331
Trial1	3	1	noBlindfold	counterclockwise	practice	Guided	2	0.5	0	7.043213	-0.30031	-1.45035	-0.8003	1.13180217655347	-0.791906	-0.454367	-0.382773
Trial1	3	1	noBlindfold	counterclockwise	practice	Guided	2	0.5	0	7.063217	-0.30034	-1.4503	-0.80029	1.13181635949705	-0.765786	-0.424618	-0.396419
Trial1	3	1	noBlindfold	counterclockwise	practice	Guided	2	0.5	0	7.083221	-0.30034	-1.45029	-0.80029	1.13181635949705	-0.615747	-0.526108	-0.428185
Trial1	3	1	noBlindfold	counterclockwise	practice	Guided	2	0.5	0	7.10321	-0.30034	-1.45029	-0.80028	1.13180923692434	-0.482318	-0.589585	-0.433989
Trial1	3	1	noBlindfold	counterclockwise	practice	Guided	2	0.5	0	7.123215	-0.30032	-1.45029	-0.80027	1.13178801574342	-0.344765	-0.53034	-0.448378
Trial1	3	1	noBlindfold	counterclockwise	practice	Guided	2	0.5	0	7.143219	-0.30029	-1.45028	-0.80026	1.1317597770008	-0.456034	-0.458367	-0.350706
Trial1	3	1	noBlindfold	counterclockwise	practice	Guided	2	0.5	0	7.163208	-0.30029	-1.45028	-0.80024	1.13174561601384	-0.606186	-0.373614	-0.322919
Trial1	3	1	noBlindfold	counterclockwise	practice	Guided	2	0.5	0	7.183212	-0.3003	-1.45025	-0.80021	1.13173147698249	-0.696559	-0.314277	-0.251556
Trial1	3	1	noBlindfold	counterclockwise	practice	Guided	2	0.5	0	7.203217	-0.30031	-1.45022	-0.8002	1.13173149893652	-0.660434	-0.305731	-0.240465
Trial1	3	1	noBlindfold	counterclockwise	practice	Guided	2	0.5	0	7.223221	-0.30031	-1.4502	-0.8002	1.13173149893652	-0.630988	-0.360653	-0.279524
Trial1	3	1	noBlindfold	counterclockwise	practice	Guided	2	0.5	0	7.24321	-0.3003	-1.45022	-0.80022	1.13173855727701	-0.397145	-0.661006	-0.533565
Trial1	3	1	noBlindfold	counterclockwise	practice	Guided	2	0.5	0	7.263214	-0.30028	-1.45026	-0.8002501	1.13174565780576	-0.349842	-0.703324	-0.661222
Trial1	3	1	noBlindfold	counterclockwise	practice	Guided	2	0.5	0	7.283218	-0.30026	-1.45029	-0.80028	1.13175267514595	-0.390155	-0.754106	-0.78192
Trial1	3	1	noBlindfold	counterclockwise	practice	Guided	2	0.5	0	7.303207	-0.30025	-1.45032	-0.80029	1.13175271755912	-0.436179	-0.783729	-0.817713
Trial1	3	1	noBlindfold	counterclockwise	practice	Guided	2	0.5	0	7.323212	-0.30025	-1.45033	-0.80029	1.13175271755912	-0.517735	-0.732947	-0.780992
Trial1	3	1	noBlindfold	counterclockwise	practice	Guided	2	0.5	0	7.343216	-0.30026	-1.45033	-0.8003	1.13176683675231	-0.656244	-0.639847	-0.660794
Trial1	3	1	noBlindfold	counterclockwise	practice	Guided	2	0.5	0	7.36322	-0.30026	-1.45034	-0.8003	1.13176683675231	-0.61216	-0.775265	-0.67116
Trial1	3	1	noBlindfold	counterclockwise	practice	Guided	2	0.5	0	7.383209	-0.30026	-1.45034	-0.8003	1.13176683675231	-0.489721	-0.847206	-0.722844
Trial1	3	1	noBlindfold	counterclockwise	practice	Guided	2	0.5	0	7.403214	-0.30026	-1.45035	-0.80031	1.13177391762194	-0.427955	-0.826047	-0.839099
Trial1	3	1	noBlindfold	counterclockwise	practice	Guided	2	0.5	0	7.423218	-0.30026	-1.45035	-0.80033	1.13178803734539	-0.450444	-0.792192	-0.846508
Trial1	3	1	noBlindfold	counterclockwise	practice	Guided	2	0.5	0	7.443222	-0.30025	-1.45036	-0.8003401	1.13178808020232	-0.345048	-0.775265	-0.884822
Trial1	3	1	noBlindfold	counterclockwise	practice	Guided	2	0.5	0	7.463211	-0.30025	-1.45036	-0.80035	1.13179511914394	-0.314779	-0.711788	-0.907187
Trial1	3	1	noBlindfold	counterclockwise	practice	Guided	2	0.5	0	7.483215	-0.30024	-1.45036	-0.80035	1.131788038938	-0.331927	-0.71602	-0.893813
Trial1	3	1	noBlindfold	counterclockwise	practice	Guided	2	0.5	0	7.50322	-0.30024	-1.45036	-0.80035	1.131788038938	-0.366109	-0.71602	-0.862866
Trial1	3	1	noBlindfold	counterclockwise	practice	Guided	2	0.5	0	7.523209	-0.30024	-1.45036	-0.80036	1.13179507796743	-0.31896	-0.694861	-0.818097
Trial1	3	1	noBlindfold	counterclockwise	practice	Guided	2	0.5	0	7.543213	-0.30023	-1.45036	-0.80036	1.13178801892154	-0.416008	-0.656775	-0.789377
Trial1	3	1	noBlindfold	counterclockwise	practice	Guided	2	0.5	0	7.563217	-0.30023	-1.45036	-0.80036	1.13178801892154	-0.451459	-0.71602	-0.787605
Trial1	3	1	noBlindfold	counterclockwise	practice	Guided	2	0.5	0	7.583221	-0.30023	-1.45036	-0.80036	1.13178801892154	-0.466889	-0.737179	-0.73647
Trial1	3	1	noBlindfold	counterclockwise	practice	Guided	2	0.5	0	7.60321	-0.30023	-1.45036	-0.80036	1.13178801892154	-0.493252	-0.720252	-0.731095
Trial1	3	1	noBlindfold	counterclockwise	practice	Guided	2	0.5	0	7.623215	-0.30023	-1.45036	-0.80036	1.13178801892154	-0.46239	-0.758338	-0.740874
Trial1	3	1	noBlindfold	counterclockwise	practice	Guided	2	0.5	0	7.643219	-0.30023	-1.45036	-0.80036	1.13178801892154	-0.450842	-0.847206	-0.698531
Trial1	3	1	noBlindfold	counterclockwise	practice	Guided	2	0.5	0	7.663208	-0.30023	-1.45036	-0.80036	1.13178801892154	-0.492975	-0.821815	-0.735312
Trial1	3	1	noBlindfold	counterclockwise	practice	Guided	2	0.5	0	7.683212	-0.30023	-1.45037	-0.80036	1.13178801892154	-0.504506	-0.766801	-0.696962
Trial1	3	1	noBlindfold	counterclockwise	practice	Guided	2	0.5	0	7.703217	-0.30023	-1.45037	-0.80036	1.13178801892154	-0.535711	-0.749874	-0.69978
Trial1	3	1	noBlindfold	counterclockwise	practice	Guided	2	0.5	0	7.723221	-0.30023	-1.45037	-0.80036	1.13178801892154	-0.50283	-0.754106	-0.764303
Trial1	3	1	noBlindfold	counterclockwise	practice	Guided	2	0.5	0	7.74321	-0.30023	-1.45037	-0.80037	1.13179510018916	-0.376102	-0.842974	-0.824585
Trial1	3	1	noBlindfold	counterclockwise	practice	Guided	2	0.5	0	7.763214	-0.30023	-1.45037	-0.80037	1.13179510018916	-0.308242	-0.826047	-0.903274
Trial1	3	1	noBlindfold	counterclockwise	practice	Guided	2	0.5	0	7.783218	-0.30023	-1.45037	-0.8003801	1.13180222365187	-0.31966	-0.796424	-0.970413
Trial1	3	1	noBlindfold	counterclockwise	practice	Guided	2	0.5	0	7.803207	-0.30022	-1.45038	-0.8004	1.13180928543259	-0.280911	-0.796424	-1.093676
Trial1	3	1	noBlindfold	counterclockwise	practice	Guided	2	0.5	0	7.823212	-0.30021	-1.45038	-0.80041	1.13180924496165	-0.256574	-0.817583	-1.048511
Trial1	3	1	noBlindfold	counterclockwise	practice	Guided	2	0.5	0	7.843216	-0.30021	-1.45038	-0.80041	1.13180924496165	-0.299535	-0.775265	-0.842575
Trial1	3	1	noBlindfold	counterclockwise	practice	Guided	2	0.5	0	7.86322	-0.30021	-1.45038	-0.80041	1.13180924496165	-0.372972	-0.754106	-0.765869
Trial1	3	1	noBlindfold	counterclockwise	practice	Guided	2	0.5	0	7.883209	-0.30021	-1.45038	-0.8004	1.13180220558053	-0.406203	-0.783729	-0.713944
Trial1	3	1	noBlindfold	counterclockwise	practice	Guided	2	0.5	0	7.903214	-0.30021	-1.45038	-0.8004	1.13180220558053	-0.346291	-0.758338	-0.771258
Trial1	3	1	noBlindfold	counterclockwise	practice	Guided	2	0.5	0	7.923218	-0.3002	-1.45038	-0.80042	1.13180926789002	-0.199163	-0.800656	-0.870284
Trial1	3	1	noBlindfold	counterclockwise	practice	Guided	2	0.5	0	7.943222	-0.30017	-1.45041	-0.80042	1.13178805006736	0.034419	-0.978391	-0.926899
Trial1	3	1	noBlindfold	counterclockwise	practice	Guided	2	0.5	0	7.963211	-0.30014	-1.45044	-0.80042	1.13176685371246	-0.039112	-1.016478	-0.877389
Trial1	3	1	noBlindfold	counterclockwise	practice	Guided	2	0.5	0	7.983215	-0.30014	-1.45045	-0.80042	1.13176685371246	-0.155597	-0.944537	-0.79234
Trial1	3	1	noBlindfold	counterclockwise	practice	Guided	2	0.5	0	8.00322	-0.30014	-1.45044	-0.80041	1.13175977182564	-0.247575	-0.817583	-0.644158
Trial1	3	1	noBlindfold	counterclockwise	practice	Guided	2	0.5	0	8.023209	-0.30014	-1.45043	-0.80039	1.13174565033828	-0.381388	-0.690629	-0.563703
Trial1	3	1	noBlindfold	counterclockwise	practice	Guided	2	0.5	0	8.043213	-0.30014	-1.45039	-0.8003801	1.13173861073722	-0.178214	-0.737179	-0.602356
Trial1	3	1	noBlindfold	counterclockwise	practice	Guided	2	0.5	0	8.063217	-0.30014	-1.45039	-0.80037	1.13173148687411	-0.042799	-0.991087	-0.667019
Trial1	3	1	noBlindfold	counterclockwise	practice	Guided	2	0.5	0	8.083221	-0.30013	-1.45043	-0.80036	1.13171732553315	0.058535	-1.156127	-0.591639
Trial1	3	1	noBlindfold	counterclockwise	practice	Guided	2	0.5	0	8.10321	-0.30011	-1.45051	-0.80035	1.13169614778466	-0.03907	-1.177286	-0.482203
Trial1	3	1	noBlindfold	counterclockwise	practice	Guided	2	0.5	0	8.123215	-0.30011	-1.45053	-0.80033	1.13168198440872	-0.154076	-0.995319	-0.472161
Trial1	3	1	noBlindfold	counterclockwise	practice	Guided	2	0.5	0	8.143219	-0.30012	-1.45045	-0.80031	1.13167492209892	-0.475665	-0.618688	-0.487783
Trial1	3	1	noBlindfold	counterclockwise	practice	Guided	2	0.5	0	8.163208	-0.30016	-1.45037	-0.80027	1.13167487464712	-0.641586	-0.559443	-0.413049
Trial1	3	1	noBlindfold	counterclockwise	practice	Guided	2	0.5	0	8.183212	-0.30022	-1.45032	-0.80021	1.13167491414452	-0.70731	-0.50019	-0.288108
Trial1	3	1	noBlindfold	counterclockwise	practice	Guided	2	0.5	0	8.203217	-0.30027	-1.45029	-0.8001601	1.13167493786595	-0.774688	-0.487458	-0.100075
Trial1	3	1	noBlindfold	counterclockwise	practice	Guided	2	0.5	0	8.223221	-0.30031	-1.45028	-0.80013	1.1316819808751	-0.731696	-0.50858	-0.034888
Trial1	3	1	noBlindfold	counterclockwise	practice	Guided	2	0.5	0	8.24321	-0.30031	-1.45026	-0.80013	1.1316819808751	-0.475896	-0.487187	-0.293993
Trial1	3	1	noBlindfold	counterclockwise	practice	Guided	2	0.5	0	8.263214	-0.3003	-1.45027	-0.80015	1.13168908043162	-0.274462	-0.694517	-0.374306
Trial1	3	1	noBlindfold	counterclockwise	practice	Guided	2	0.5	0	8.283218	-0.30024	-1.45032	-0.80018	1.13166779210084	-0.18219	-0.978048	-0.504399
Trial1	3	1	noBlindfold	counterclockwise	practice	Guided	2	0.5	0	8.303207	-0.3002	-1.45042	-0.80019	1.13164661253588	-0.10456	-1.10077	-0.56245
Trial1	3	1	noBlindfold	counterclockwise	practice	Guided	2	0.5	0	8.323212	-0.30018	-1.4505	-0.8002	1.13163957407877	-0.21398	-1.17271	-0.528936
Trial1	3	1	noBlindfold	counterclockwise	practice	Guided	2	0.5	0	8.343216	-0.30018	-1.45052	-0.80019	1.13163245119452	-0.596279	-0.906107	-0.405883
Trial1	3	1	noBlindfold	counterclockwise	practice	Guided	2	0.5	0	8.36322	-0.3002	-1.4505	-0.80019	1.13164661253588	-0.719261	-0.876484	-0.363274
Trial1	3	1	noBlindfold	counterclockwise	practice	Guided	2	0.5	0	8.383209	-0.30022	-1.45049	-0.80019	1.13166075298064	-0.823157	-0.982279	-0.298899
Trial1	3	1	noBlindfold	counterclockwise	practice	Guided	2	0.5	0	8.403214	-0.30025	-1.45049	-0.80017	1.13166783486529	-0.865001	-1.083843	-0.240913
Trial1	3	1	noBlindfold	counterclockwise	practice	Guided	2	0.5	0	8.423218	-0.30029	-1.45051	-0.80015	1.13168202019504	-0.971668	-1.075379	-0.136597
Trial1	3	1	noBlindfold	counterclockwise	practice	Guided	2	0.5	0	8.443222	-0.30035	-1.4505	-0.80015	1.13172444550311	-1.010212	-0.84263	-0.197815
Trial1	3	1	noBlindfold	counterclockwise	practice	Guided	2	0.5	0	8.463211	-0.30036	-1.45049	-0.80015	1.13173150600425	-0.990032	-0.825703	-0.244914
Trial1	3	1	noBlindfold	counterclockwise	practice	Guided	2	0.5	0	8.483215	-0.30036	-1.45048	-0.80015	1.13173150600425	-0.838904	-0.952657	-0.352434
Trial1	3	1	noBlindfold	counterclockwise	practice	Guided	2	0.5	0	8.50322	-0.30037	-1.45048	-0.8001601	1.13174566734523	-0.649068	-1.181174	-0.46235
Trial1	3	1	noBlindfold	counterclockwise	practice	Guided	2	0.5	0	8.523209	-0.30036	-1.45053	-0.80022	1.13178098099497	-0.512404	-1.350446	-0.605494
Trial1	3	1	noBlindfold	counterclockwise	practice	Guided	2	0.5	0	8.543213	-0.30032	-1.45063	-0.80024	1.13176681673995	-0.358688	-1.354678	-0.78563
Trial1	3	1	noBlindfold	counterclockwise	practice	Guided	2	0.5	0	8.563217	-0.3003	-1.45065	-0.8002501	1.13175979842638	-0.400101	-1.494327	-0.809032
Trial1	3	1	noBlindfold	counterclockwise	practice	Guided	2	0.5	0	8.583221	-0.3003	-1.45067	-0.80026	1.13176683675231	-0.549274	-1.481632	-0.760364
Trial1	3	1	noBlindfold	counterclockwise	practice	Guided	2	0.5	0	8.60321	-0.3003	-1.45068	-0.80026	1.13176683675231	-0.772427	-1.443546	-0.569673
Trial1	3	1	noBlindfold	counterclockwise	practice	Guided	2	0.5	0	8.623215	-0.30031	-1.45068	-0.8002	1.13173149893652	-0.939998	-1.371605	-0.330937
Trial1	3	1	noBlindfold	counterclockwise	practice	Guided	2	0.5	0	8.643219	-0.30038	-1.45065	-0.80017	1.1317597654687	-1.248707	-1.185406	-0.060665
Trial1	3	1	noBlindfold	counterclockwise	practice	Guided	2	0.5	0	8.663208	-0.30044	-1.45063	-0.8001601	1.13179517639422	-1.258156	-1.21926	-0.072818
Trial1	3	1	noBlindfold	counterclockwise	practice	Guided	2	0.5	0	8.683212	-0.30046	-1.45063	-0.8001601	1.1318092981459	-1.161123	-1.320823	-0.181217
Trial1	3	1	noBlindfold	counterclockwise	practice	Guided	2	0.5	0	8.703217	-0.30047	-1.45064	-0.8001601	1.13181638016527	-1.021656	-1.443546	-0.263969
Trial1	3	1	noBlindfold	counterclockwise	practice	Guided	2	0.5	0	8.723221	-0.30047	-1.45065	-0.8001601	1.13181638016527	-0.894779	-1.485864	-0.315753
Trial1	3	1	noBlindfold	counterclockwise	practice	Guided	2	0.5	0	8.74321	-0.30045	-1.45072	-0.80017	1.13180927451852	-0.606581	-1.68899	-0.446042
Trial1	3	1	noBlindfold	counterclockwise	practice	Guided	2	0.5	0	8.763214	-0.30044	-1.45076	-0.80018	1.13180925106675	-0.483558	-1.697454	-0.48508
Trial1	3	1	noBlindfold	counterclockwise	practice	Guided	2	0.5	0	8.783218	-0.30041	-1.45078	-0.80019	1.13179510655485	-0.344545	-1.655136	-0.566932
Trial1	3	1	noBlindfold	counterclockwise	practice	Guided	2	0.5	0	8.803207	-0.30038	-1.45078	-0.80023	1.13180216042963	-0.212452	-1.507023	-0.703131
Trial1	3	1	noBlindfold	counterclockwise	practice	Guided	2	0.5	0	8.823212	-0.3003	-1.45077	-0.80042	1.13187996172009	0.096479	-1.456241	-0.868209
Trial1	3	1	noBlindfold	counterclockwise	practice	Guided	2	0.5	0	8.843216	-0.30001	-1.45073	-0.80058	1.13178812911148	0.785288	-1.562036	-1.403309
Trial1	3	1	noBlindfold	counterclockwise	practice	Guided	2	0.5	0	8.86322	-0.29963	-1.45076	-0.80078	1.13166104494645	1.095336	-1.693222	-1.744968
Trial1	3	1	noBlindfold	counterclockwise	practice	Guided	2	0.5	0	8.883209	-0.29871	-1.45082	-0.80095	1.13113152796716	1.48026	-1.73554	-2.009903
Trial1	3	1	noBlindfold	counterclockwise	practice	Guided	2	0.5	0	8.903214	-0.2971	-1.45085	-0.80107	1.13008036094381	1.743832	-1.680526	-2.206084
Trial1	3	1	noBlindfold	counterclockwise	practice	Guided	2	0.5	0	8.923218	-0.29449	-1.45084	-0.80102	1.1282053513475	1.82887	-1.528182	-2.21742
Trial1	3	1	noBlindfold	counterclockwise	practice	Guided	2	0.5	0	8.943222	-0.28626	-1.45071	-0.80088	1.12232504393562	1.914084	-1.227724	-1.739455
Trial1	3	1	noBlindfold	counterclockwise	practice	Guided	2	0.5	0	8.963211	-0.28025	-1.45062	-0.80075	1.11802979659572	1.909172	-1.109233	-1.464233
Trial1	3	1	noBlindfold	counterclockwise	practice	Guided	2	0.5	0	8.983215	-0.27319	-1.45057	-0.80071	1.11308548788292	2.012237	-1.126161	-1.373891
Trial1	3	1	noBlindfold	counterclockwise	practice	Guided	2	0.5	0	9.00322	-0.26453	-1.45055	-0.80076	1.10712363918243	2.229432	-1.096538	-1.554621
Trial1	3	1	noBlindfold	counterclockwise	practice	Guided	2	0.5	0	9.023209	-0.25496	-1.45055	-0.80082	1.10058042123086	2.46603	-1.134624	-1.696143
Trial1	3	1	noBlindfold	counterclockwise	practice	Guided	2	0.5	0	9.043213	-0.22938	-1.4506	-0.80083	1.08320075655159	2.544611	-1.113465	-1.652936
Trial1	3	1	noBlindfold	counterclockwise	practice	Guided	2	0.5	0	9.063217	-0.21393	-1.45058	-0.80084	1.07286568449146	2.315543	-1.151551	-1.728186
Trial1	3	1	noBlindfold	counterclockwise	practice	Guided	2	0.5	0	9.083221	-0.1975	-1.45058	-0.80081	1.06198064043188	1.977984	-1.189638	-1.665297
Trial1	3	1	noBlindfold	counterclockwise	practice	Guided	2	0.5	0	9.10321	-0.17993	-1.45059	-0.80072	1.05045575232011	1.753484	-1.164247	-1.397622
Trial1	3	1	noBlindfold	counterclockwise	practice	Guided	2	0.5	0	9.123215	-0.16205	-1.4506	-0.80067	1.03893343756782	1.671906	-1.21926	-1.222738
Trial1	3	1	noBlindfold	counterclockwise	practice	Guided	2	0.5	0	9.143219	-0.12229	-1.45066	-0.80072	1.01409926789439	1.639501	-1.468936	-1.443468
Trial1	3	1	noBlindfold	counterclockwise	practice	Guided	2	0.5	0	9.163208	-0.101	-1.45072	-0.80072	1.0011760464163	1.59952	-1.528182	-1.437651
Trial1	3	1	noBlindfold	counterclockwise	practice	Guided	2	0.5	0	9.183212	-0.079732	-1.45075	-0.80066	0.988506778452488	1.467347	-1.468936	-1.325972
Trial1	3	1	noBlindfold	counterclockwise	practice	Guided	2	0.5	0	9.203217	-0.058016	-1.45073	-0.80056	0.975847408266479	1.202195	-1.308128	-1.08371
Trial1	3	1	noBlindfold	counterclockwise	practice	Guided	2	0.5	0	9.223221	-0.035338	-1.45065	-0.80035	0.962884683027252	0.971131	-1.075379	-0.864205
Trial1	3	1	noBlindfold	counterclockwise	practice	Guided	2	0.5	0	9.24321	0.0096981	-1.45049	-0.80028	0.93853289289665	0.740599	-0.990743	-0.534704
Trial1	3	1	noBlindfold	counterclockwise	practice	Guided	2	0.5	0	9.263214	0.031273	-1.45049	-0.80026	0.927427129211363	0.826824	-1.033061	-0.515163
Trial1	3	1	noBlindfold	counterclockwise	practice	Guided	2	0.5	0	9.283218	0.054314	-1.45053	-0.80035	0.916076496587927	1.039243	-1.286969	-0.724923
Trial1	3	1	noBlindfold	counterclockwise	practice	Guided	2	0.5	0	9.303207	0.07693	-1.45063	-0.8005	0.90542168893822	1.356909	-1.545109	-1.053899
Trial1	3	1	noBlindfold	counterclockwise	practice	Guided	2	0.5	0	9.323212	0.099951	-1.45076	-0.80057	0.894958963259677	1.594742	-1.710149	-1.247555
Trial1	3	1	noBlindfold	counterclockwise	practice	Guided	2	0.5	0	9.343216	0.14891	-1.45082	-0.8005201	0.874126168143527	1.19347	-1.257346	-0.962613
Trial1	3	1	noBlindfold	counterclockwise	practice	Guided	2	0.5	0	9.36322	0.17318	-1.45065	-0.80049	0.864636107069278	0.765487	-0.973816	-1.032133
Trial1	3	1	noBlindfold	counterclockwise	practice	Guided	2	0.5	0	9.383209	0.19746	-1.45051	-0.80041	0.855679016056569	0.467609	-1.003438	-0.736482
Trial1	3	1	noBlindfold	counterclockwise	practice	Guided	2	0.5	0	9.403214	0.22144	-1.45047	-0.8003	0.847393517774467	0.189085	-0.906107	-0.579458
Trial1	3	1	noBlindfold	counterclockwise	practice	Guided	2	0.5	0	9.423218	0.24564	-1.45045	-0.80015	0.839606511221531	0.159006	-0.927266	-0.429113
Trial1	3	1	noBlindfold	counterclockwise	practice	Guided	2	0.5	0	9.443222	0.29138	-1.45049	-0.80014	0.826889507905508	0.480197	-0.93573	-0.271386
Trial1	3	1	noBlindfold	counterclockwise	practice	Guided	2	0.5	0	9.463211	0.31449	-1.45048	-0.80018	0.821402409487665	0.267814	-1.00767	-0.38036
Trial1	3	1	noBlindfold	counterclockwise	practice	Guided	2	0.5	0	9.483215	0.33719	-1.45049	-0.80023	0.816624206653265	-0.038624	-1.066915	-0.466002
Trial1	3	1	noBlindfold	counterclockwise	practice	Guided	2	0.5	0	9.50322	0.35918	-1.45051	-0.8002501	0.812545641436251	-0.284615	-1.041525	-0.504276
Trial1	3	1	noBlindfold	counterclockwise	practice	Guided	2	0.5	0	9.523209	0.37897	-1.45052	-0.80018	0.80928130741676	-0.472637	-1.028829	-0.380881
Trial1	3	1	noBlindfold	counterclockwise	practice	Guided	2	0.5	0	9.543213	0.4166	-1.45047	-0.8001601	0.804494666289849	-0.55924	-0.914571	-0.31722
Trial1	3	1	noBlindfold	counterclockwise	practice	Guided	2	0.5	0	9.563217	0.43434	-1.45046	-0.80015	0.802839533773676	-0.482886	-0.893412	-0.313802
Trial1	3	1	noBlindfold	counterclockwise	practice	Guided	2	0.5	0	9.583221	0.45055	-1.45045	-0.80013	0.801656619656735	-0.595325	-0.918802	-0.284231
Trial1	3	1	noBlindfold	counterclockwise	practice	Guided	2	0.5	0	9.60321	0.46664	-1.45045	-0.80013	0.80082515085357	-0.646903	-0.901875	-0.243015
Trial1	3	1	noBlindfold	counterclockwise	practice	Guided	2	0.5	0	9.623215	0.48034	-1.45045	-0.8001	0.800341474430844	-0.503442	-0.923034	-0.183688
Trial1	3	1	noBlindfold	counterclockwise	practice	Guided	2	0.5	0	9.643219	0.50578	-1.45045	-0.80011	0.800130919068252	-0.295471	-0.914571	-0.271205
Trial1	3	1	noBlindfold	counterclockwise	practice	Guided	2	0.5	0	9.663208	0.51771	-1.45046	-0.80011	0.800306018042946	-0.255631	-0.931498	-0.20129
Trial1	3	1	noBlindfold	counterclockwise	practice	Guided	2	0.5	0	9.683212	0.52863	-1.45046	-0.80012	0.800632054102588	-0.139795	-0.84263	-0.245413
Trial1	3	1	noBlindfold	counterclockwise	practice	Guided	2	0.5	0	9.703217	0.53924	-1.45043	-0.8001	0.801061631871544	-0.223164	-0.808776	-0.203694
Trial1	3	1	noBlindfold	counterclockwise	practice	Guided	2	0.5	0	9.723221	0.54896	-1.4504	-0.80001	0.801506724912034	-0.154482	-0.719908	-0.074088
Trial1	3	1	noBlindfold	counterclockwise	practice	Guided	2	0.5	0	9.74321	0.56697	-1.45032	-0.79996	0.802758315697341	-0.025437	-0.686053	0.056276
Trial1	3	1	noBlindfold	counterclockwise	practice	Guided	2	0.5	0	9.763214	0.5757	-1.45032	-0.79996	0.803533708997919	0.070466	-0.660663	0.135971
Trial1	3	1	noBlindfold	counterclockwise	practice	Guided	2	0.5	0	9.783218	0.58393	-1.45032	-0.79992	0.804311006098574	0.086928	-0.609881	0.150084
Trial1	3	1	noBlindfold	counterclockwise	practice	Guided	2	0.5	0	9.803207	0.59221	-1.45033	-0.79992	0.805217132305595	0.164251	-0.719908	0.131585
Trial1	3	1	noBlindfold	counterclockwise	practice	Guided	2	0.5	0	9.823212	0.60005	-1.45035	-0.79986	0.80609306504111	0.129759	-0.669126	0.26784
Trial1	3	1	noBlindfold	counterclockwise	practice	Guided	2	0.5	0	9.843216	0.61505	-1.45033	-0.79984	0.808072141012127	0.176237	-0.673358	0.33969
Trial1	3	1	noBlindfold	counterclockwise	practice	Guided	2	0.5	0	9.86322	0.6225	-1.45032	-0.7998199	0.809146585648092	0.189722	-0.609881	0.383227
Trial1	3	1	noBlindfold	counterclockwise	practice	Guided	2	0.5	0	9.883209	0.62957	-1.45031	-0.79979	0.810217545168837	0.208733	-0.614113	0.414635
Trial1	3	1	noBlindfold	counterclockwise	practice	Guided	2	0.5	0	9.903214	0.63652	-1.45031	-0.79979	0.811357998529474	0.315756	-0.690285	0.412107
Trial1	3	1	noBlindfold	counterclockwise	practice	Guided	2	0.5	0	9.923218	0.64342	-1.45033	-0.79976	0.812517890870587	0.43604	-0.732603	0.411053
Trial1	3	1	noBlindfold	counterclockwise	practice	Guided	2	0.5	0	9.943222	0.66478	-1.45035	-0.79972	0.816519758800773	0.575263	-0.656431	0.581389
Trial1	3	1	noBlindfold	counterclockwise	practice	Guided	2	0.5	0	9.963211	0.66478	-1.45031	-0.7997	0.816500202084136	0.58352	-0.482895	0.582846
Trial1	3	1	noBlindfold	counterclockwise	practice	Guided	2	0.5	0	9.983215	0.6724	-1.45026	-0.79967	0.818042686983904	0.517478	-0.474299	0.657214
Trial1	3	1	noBlindfold	counterclockwise	practice	Guided	2	0.5	0	10.00322	0.68017	-1.45023	-0.79966	0.819705671311782	0.304632	-0.465703	0.721067
Trial1	3	1	noBlindfold	counterclockwise	practice	Guided	2	0.5	0	10.02321	0.6874501	-1.45022	-0.79968	0.821355961487908	0.142499	-0.435966	0.591141
Trial1	3	1	noBlindfold	counterclockwise	practice	Guided	2	0.5	0	10.04321	0.70215	-1.45025	-0.79967	0.824825251705103	0.087843	-0.414659	0.67461
Trial1	3	1	noBlindfold	counterclockwise	practice	Guided	2	0.5	0	10.06322	0.70906	-1.45023	-0.79965	0.826526592580158	0.13318	-0.482246	0.704823
Trial1	3	1	noBlindfold	counterclockwise	practice	Guided	2	0.5	0	10.08322	0.71622	-1.45024	-0.7996399	0.828356886643907	0.260712	-0.520295	0.718436
Trial1	3	1	noBlindfold	counterclockwise	practice	Guided	2	0.5	0	10.10321	0.7227	-1.45025	-0.79962	0.830052700728857	0.445359	-0.460938	0.784782
Trial1	3	1	noBlindfold	counterclockwise	practice	Guided	2	0.5	0	10.12321	0.72966	-1.45024	-0.79962	0.831947070054122	0.463193	-0.452348	0.736545
Trial1	3	1	noBlindfold	counterclockwise	practice	Guided	2	0.5	0	10.14322	0.74355	-1.45023	-0.79958	0.835849714335925	0.419657	-0.464797	0.876546
Trial1	3	1	noBlindfold	counterclockwise	practice	Guided	2	0.5	0	10.16321	0.75084	-1.45022	-0.79954	0.837964733503003	0.425076	-0.33349	0.910371
Trial1	3	1	noBlindfold	counterclockwise	practice	Guided	2	0.5	0	10.18321	0.75802	-1.45018	-0.79951	0.840113418259555	0.56471	-0.257237	0.965592
Trial1	3	1	noBlindfold	counterclockwise	practice	Guided	2	0.5	0	10.20322	0.7656	-1.45014	-0.79945	0.842415344649749	0.499992	-0.176766	1.094314
Trial1	3	1	noBlindfold	counterclockwise	practice	Guided	2	0.5	0	10.22322	0.77292	-1.45009	-0.79935	0.844657204379408	0.485864	-0.07094	1.169472
Trial1	3	1	noBlindfold	counterclockwise	practice	Guided	2	0.5	0	10.24321	0.78872	-1.45004	-0.79932	0.849865683288912	0.441398	-0.096283	1.377129
Trial1	3	1	noBlindfold	counterclockwise	practice	Guided	2	0.5	0	10.26321	0.79692	-1.45004	-0.79932	0.85268629739457	0.450492	-0.066638	1.323949
Trial1	3	1	noBlindfold	counterclockwise	practice	Guided	2	0.5	0	10.28322	0.80497	-1.45005	-0.79932	0.855522714416599	0.460232	-0.180862	1.342724
Trial1	3	1	noBlindfold	counterclockwise	practice	Guided	2	0.5	0	10.30321	0.81315	-1.45007	-0.79928	0.85843552286768	0.479522	-0.138501	1.506482
Trial1	3	1	noBlindfold	counterclockwise	practice	Guided	2	0.5	0	10.32321	0.8217	-1.45007	-0.79919	0.861507771626957	0.50516	-0.058069	1.488338
Trial1	3	1	noBlindfold	counterclockwise	practice	Guided	2	0.5	0	10.34322	0.83865	-1.44998	-0.79914	0.867933529596721	0.463596	0.263532	1.70163
Trial1	3	1	noBlindfold	counterclockwise	practice	Guided	2	0.5	0	10.36322	0.84747	-1.44989	-0.79907	0.871348551482726	0.397897	0.331157	1.888988
Trial1	3	1	noBlindfold	counterclockwise	practice	Guided	2	0.5	0	10.38321	0.8560001	-1.44985	-0.79904	0.87475762607773	0.346374	0.309914	1.887564
Trial1	3	1	noBlindfold	counterclockwise	practice	Guided	2	0.5	0	10.40321	0.86467	-1.44983	-0.79903	0.87831266852139	0.334835	0.309817	1.924935
Trial1	3	1	noBlindfold	counterclockwise	practice	Guided	2	0.5	0	10.42322	0.87271	-1.44984	-0.79907	0.881717416321726	0.288103	0.280121	1.957722
Trial1	3	1	noBlindfold	counterclockwise	practice	Guided	2	0.5	0	10.44322	0.8896201	-1.44986	-0.79909	0.889015507667124	0.219612	0.254573	1.861152
Trial1	3	1	noBlindfold	counterclockwise	practice	Guided	2	0.5	0	10.46321	0.89721	-1.44986	-0.79913	0.892403766959714	0.262535	0.385671	1.689396
Trial1	3	1	noBlindfold	counterclockwise	practice	Guided	2	0.5	0	10.48322	0.90491	-1.44982	-0.79914	0.89586655244967	0.335039	0.32632	1.771591
Trial1	3	1	noBlindfold	counterclockwise	practice	Guided	2	0.5	0	10.50322	0.9125	-1.44982	-0.79915	0.899331405165667	0.335897	0.381239	1.717257
Trial1	3	1	noBlindfold	counterclockwise	practice	Guided	2	0.5	0	10.52321	0.92022	-1.44982	-0.79915	0.902898427121928	0.213076	0.288042	1.74197
Trial1	3	1	noBlindfold	counterclockwise	practice	Guided	2	0.5	0	10.54321	0.93459	-1.44984	-0.79916	0.909684129653605	-0.058906	0.309027	1.673383
Trial1	3	1	noBlindfold	counterclockwise	practice	Guided	2	0.5	0	10.56322	0.94143	-1.44984	-0.79917	0.912980388526713	-0.155484	0.338562	1.677167
Trial1	3	1	noBlindfold	counterclockwise	practice	Guided	2	0.5	0	10.58322	0.94758	-1.44983	-0.79917	0.915969734687484	-0.111529	0.410402	1.640944
Trial1	3	1	noBlindfold	counterclockwise	practice	Guided	2	0.5	0	10.60321	0.95329	-1.44981	-0.79913	0.918738542097278	0.041712	0.338353	1.767031
Trial1	3	1	noBlindfold	counterclockwise	practice	Guided	2	0.5	0	10.62321	0.95869	-1.44981	-0.79905	0.921345461900233	0.203938	0.401728	1.846527
Trial1	3	1	noBlindfold	counterclockwise	practice	Guided	2	0.5	0	10.64322	0.96897	-1.44977	-0.79902	0.926480334262495	0.157099	0.511521	1.925573
Trial1	3	1	noBlindfold	counterclockwise	practice	Guided	2	0.5	0	10.66321	0.97365	-1.44974	-0.79899	0.928832245502475	0.026163	0.587685	2.076863
Trial1	3	1	noBlindfold	counterclockwise	practice	Guided	2	0.5	0	10.68321	0.97808	-1.44971	-0.79897	0.931081926886326	0.087664	0.685017	2.077404
Trial1	3	1	noBlindfold	counterclockwise	practice	Guided	2	0.5	0	10.70322	0.98203	-1.44967	-0.79895	0.933099130511727	0.310767	0.69348	2.08009
Trial1	3	1	noBlindfold	counterclockwise	practice	Guided	2	0.5	0	10.72322	0.98582	-1.44965	-0.79882	0.934951597848069	0.528019	0.748494	2.217962
Trial1	3	1	noBlindfold	counterclockwise	practice	Guided	2	0.5	0	10.74321	0.99372	-1.4496	-0.79873	0.939004297941095	0.710334	0.799275	2.585099
Trial1	3	1	noBlindfold	counterclockwise	practice	Guided	2	0.5	0	10.76321	0.99789	-1.44959	-0.79865	0.941135650284706	0.562405	0.824666	2.693402
Trial1	3	1	noBlindfold	counterclockwise	practice	Guided	2	0.5	0	10.78322	1.00191	-1.44959	-0.79858	0.943209213820209	0.3426	0.837361	2.863418
Trial1	3	1	noBlindfold	counterclockwise	practice	Guided	2	0.5	0	10.80321	1.00571	-1.44958	-0.79853	0.945194552980582	0.255141	0.900838	2.932398
Trial1	3	1	noBlindfold	counterclockwise	practice	Guided	2	0.5	0	10.82321	1.00918	-1.44955	-0.79853	0.947055687747137	0.291592	0.960084	2.975534
Trial1	3	1	noBlindfold	counterclockwise	practice	Guided	2	0.5	0	10.84322	1.01545	-1.44954	-0.79855	0.950458216505213	0.570848	0.85852	2.864972
Trial1	3	1	noBlindfold	counterclockwise	practice	Guided	2	0.5	0	10.86322	1.0185	-1.44958	-0.79854	0.952107382814025	0.557135	0.735798	2.918559
Trial1	3	1	noBlindfold	counterclockwise	practice	Guided	2	0.5	0	10.88321	1.02144	-1.44962	-0.79851	0.953686504081187	0.454802	0.778116	2.992819
Trial1	3	1	noBlindfold	counterclockwise	practice	Guided	2	0.5	0	10.90321	1.02431	-1.44962	-0.79847	0.95522528329619	0.368757	0.888143	3.077093
Trial1	3	1	noBlindfold	counterclockwise	practice	Guided	2	0.5	0	10.92322	1.02697	-1.44957	-0.79839	0.956621114933945	0.358791	0.95162	3.136233
Trial1	3	1	noBlindfold	counterclockwise	practice	Guided	2	0.5	0	10.94322	1.03172	-1.44951	-0.79835	0.959212573716882	0.592949	0.981243	3.329455
Trial1	3	1	noBlindfold	counterclockwise	practice	Guided	2	0.5	0	10.96321	1.03396	-1.44951	-0.79833	0.96043951844421	0.835788	0.955852	3.324188
Trial1	3	1	noBlindfold	counterclockwise	practice	Guided	2	0.5	0	10.98322	1.03646	-1.44952	-0.79826	0.961773550268553	0.965171	1.002402	3.501558
Trial1	3	1	noBlindfold	counterclockwise	practice	Guided	2	0.5	0	11.00322	1.03924	-1.4495	-0.79817	0.96325234609964	0.967284	1.137819	3.744636
Trial1	3	1	noBlindfold	counterclockwise	practice	Guided	2	0.5	0	11.02321	1.04206	-1.44945	-0.79801	0.964701513128086	0.953596	1.20976	3.88338
Trial1	3	1	noBlindfold	counterclockwise	practice	Guided	2	0.5	0	11.04321	1.04857	-1.4494	-0.79799	0.968357856373976	1.019339	1.197064	4.005651
Trial1	3	1	noBlindfold	counterclockwise	practice	Guided	2	0.5	0	11.06322	1.0519	-1.4494	-0.79799	0.9702482288727	1.121183	1.171674	4.023949
Trial1	3	1	noBlindfold	counterclockwise	practice	Guided	2	0.5	0	11.08322	1.05573	-1.44942	-0.79798	0.972423682629003	1.159588	1.074342	4.075635
Trial1	3	1	noBlindfold	counterclockwise	practice	Guided	2	0.5	0	11.10321	1.05977	-1.44944	-0.79795	0.974713644569179	1.115626	1.112428	4.084015
Trial1	3	1	noBlindfold	counterclockwise	practice	Guided	2	0.5	0	11.12321	1.06411	-1.44945	-0.79779	0.977081883754902	1.036419	1.095501	4.228583
Trial1	3	1	noBlindfold	counterclockwise	practice	Guided	2	0.5	0	11.14322	1.07366	-1.44941	-0.7977099	0.98256143084008	1.132646	1.324018	4.611734
Trial1	3	1	noBlindfold	counterclockwise	practice	Guided	2	0.5	0	11.16321	1.07868	-1.44935	-0.79768	0.985476535357579	1.209266	1.400191	4.676272
Trial1	3	1	noBlindfold	counterclockwise	practice	Guided	2	0.5	0	11.18321	1.08411	-1.44931	-0.79767	0.988666757302487	1.268304	1.357873	4.623382
Trial1	3	1	noBlindfold	counterclockwise	practice	Guided	2	0.5	0	11.20322	1.08967	-1.44932	-0.79766	0.991953681486322	1.241487	1.290164	4.684489
Trial1	3	1	noBlindfold	counterclockwise	practice	Guided	2	0.5	0	11.22322	1.09551	-1.44934	-0.79767	0.995444426806154	1.183073	1.294396	4.661146
Trial1	3	1	noBlindfold	counterclockwise	practice	Guided	2	0.5	0	11.24321	1.10803	-1.4494	-0.79768	1.00299244714189	0.999112	1.171674	4.678846
Trial1	3	1	noBlindfold	counterclockwise	practice	Guided	2	0.5	0	11.26321	1.11439	-1.4494	-0.79765	1.00683691887697	0.92955	1.252078	4.674593
Trial1	3	1	noBlindfold	counterclockwise	practice	Guided	2	0.5	0	11.28322	1.12091	-1.44939	-0.7976199	1.01080497976842	0.761747	1.197064	4.818823
Trial1	3	1	noBlindfold	counterclockwise	practice	Guided	2	0.5	0	11.30321	1.12712	-1.44937	-0.79763	1.01463942022898	0.714149	1.362105	4.727171
Trial1	3	1	noBlindfold	counterclockwise	practice	Guided	2	0.5	0	11.32321	1.13347	-1.44936	-0.79772	1.01864691495689	0.594226	1.252078	4.691499
Trial1	3	1	noBlindfold	counterclockwise	practice	Guided	2	0.5	0	11.34322	1.14431	-1.44937	-0.79778	1.02546982416453	0.333397	1.222455	4.42837
Trial1	3	1	noBlindfold	counterclockwise	practice	Guided	2	0.5	0	11.36322	1.14918	-1.44939	-0.79781	1.02855994880968	0.297122	1.201296	4.381693
Trial1	3	1	noBlindfold	counterclockwise	practice	Guided	2	0.5	0	11.38321	1.15371	-1.4494	-0.79781	1.03142503316806	0.367972	1.264773	4.3599
Trial1	3	1	noBlindfold	counterclockwise	practice	Guided	2	0.5	0	11.40321	1.15781	-1.44939	-0.79776	1.03398979605574	0.56074	1.226687	4.528742
Trial1	3	1	noBlindfold	counterclockwise	practice	Guided	2	0.5	0	11.42322	1.16141	-1.44938	-0.79773	1.03626075502911	0.740483	1.357873	4.572883
Trial1	3	1	noBlindfold	counterclockwise	practice	Guided	2	0.5	0	11.44322	1.16855	-1.44931	-0.79774	1.0408401422548	0.84499	1.370568	4.490092
Trial1	3	1	noBlindfold	counterclockwise	practice	Guided	2	0.5	0	11.46321	1.17217	-1.4493	-0.7977	1.04313837869892	0.829392	1.446741	4.620344
Trial1	3	1	noBlindfold	counterclockwise	practice	Guided	2	0.5	0	11.48322	1.1764	-1.44927	-0.7977	1.04586916924633	0.862874	1.573695	4.593064
Trial1	3	1	noBlindfold	counterclockwise	practice	Guided	2	0.5	0	11.50322	1.17887	-1.44925	-0.7977099	1.04747581241501	1.00808	1.472131	4.580405
Trial1	3	1	noBlindfold	counterclockwise	practice	Guided	2	0.5	0	11.52321	1.18232	-1.44927	-0.79772	1.04972272676734	1.178686	1.353641	4.49582
Trial1	3	1	noBlindfold	counterclockwise	practice	Guided	2	0.5	0	11.54321	1.1895	-1.44932	-0.79772	1.05440383008674	1.069744	1.298628	4.576875
Trial1	3	1	noBlindfold	counterclockwise	practice	Guided	2	0.5	0	11.56322	1.1935	-1.44936	-0.79773	1.0570314596916	0.991163	1.184369	4.495906
Trial1	3	1	noBlindfold	counterclockwise	practice	Guided	2	0.5	0	11.58322	1.19775	-1.4494	-0.79773	1.05982461873755	0.910962	1.171674	4.548534
Trial1	3	1	noBlindfold	counterclockwise	practice	Guided	2	0.5	0	11.60321	1.20198	-1.4494	-0.79773	1.06261428168439	0.98426	1.294396	4.553949
Trial1	3	1	noBlindfold	counterclockwise	practice	Guided	2	0.5	0	11.62321	1.20633	-1.44936	-0.79781	1.06555281968234	1.15079	1.349409	4.4678
Trial1	3	1	noBlindfold	counterclockwise	practice	Guided	2	0.5	0	11.64322	1.21599	-1.44935	-0.79782	1.07198814277861	1.340603	1.269005	4.384894
Trial1	3	1	noBlindfold	counterclockwise	practice	Guided	2	0.5	0	11.66321	1.22136	-1.44935	-0.79786	1.07561183768261	1.314968	1.362105	4.25817
Trial1	3	1	noBlindfold	counterclockwise	practice	Guided	2	0.5	0	11.68321	1.22731	-1.44934	-0.7978899	1.07963332712315	1.245089	1.311323	4.225962
Trial1	3	1	noBlindfold	counterclockwise	practice	Guided	2	0.5	0	11.70322	1.23359	-1.44933	-0.79795	1.08391814612313	1.130979	1.412886	4.061982
Trial1	3	1	noBlindfold	counterclockwise	practice	Guided	2	0.5	0	11.72322	1.23972	-1.4493	-0.79809	1.08817892466312	1.157946	1.404423	3.944751
Trial1	3	1	noBlindfold	counterclockwise	practice	Guided	2	0.5	0	11.74321	1.25341	-1.44935	-0.79815	1.09757461148938	1.262938	1.137819	3.728558
Trial1	3	1	noBlindfold	counterclockwise	practice	Guided	2	0.5	0	11.76321	1.26115	-1.44941	-0.79821	1.10294528123261	1.040757	1.154746	3.539962
Trial1	3	1	noBlindfold	counterclockwise	practice	Guided	2	0.5	0	11.78322	1.2687	-1.44944	-0.79828	1.10821967061595	0.846548	1.103965	3.420237
Trial1	3	1	noBlindfold	counterclockwise	practice	Guided	2	0.5	0	11.80321	1.27609	-1.44945	-0.79835	1.11340846653196	0.712846	1.053183	3.288377
Trial1	3	1	noBlindfold	counterclockwise	practice	Guided	2	0.5	0	11.82321	1.28369	-1.44947	-0.79851	1.11883342019518	0.638322	1.057415	3.119127
Trial1	3	1	noBlindfold	counterclockwise	practice	Guided	2	0.5	0	11.84322	1.299	-1.44951	-0.79766	1.12900943921364	0.654085	0.888143	2.858918
Trial1	3	1	noBlindfold	counterclockwise	practice	Guided	2	0.5	0	11.86322	1.30264	-1.44952	-0.79548	1.13005281217161	1.132761	0.795043	2.362006
Trial1	3	1	noBlindfold	counterclockwise	practice	Guided	2	0.5	0	11.88321	1.30177	-1.44958	-0.79234	1.12722576433209	2.334888	0.799275	1.360549
Trial1	3	1	noBlindfold	counterclockwise	practice	Guided	2	0.5	0	11.90321	1.30126	-1.44968	-0.78852	1.12418029484928	2.60507	-0.076743	1.09046
Trial1	3	1	noBlindfold	counterclockwise	practice	Guided	2	0.5	0	11.92322	1.30116	-1.44998	-0.77853	1.11712410844251	1.839584	0.14758	1.060432
Trial1	3	1	noBlindfold	counterclockwise	practice	Guided	2	0.5	0	11.94322	1.30048	-1.44975	-0.7726001	1.11251034999377	0.280934	0.663819	1.176921
Trial1	3	1	noBlindfold	counterclockwise	practice	Guided	2	0.5	0	11.96321	1.3002	-1.44962	-0.76598	1.10772080655078	0.391542	1.116622	1.168171
Trial1	3	1	noBlindfold	counterclockwise	practice	Guided	2	0.5	0	11.98322	1.30018	-1.44949	-0.75852	1.10256091303673	0.656205	0.917727	1.180622
Trial1	3	1	noBlindfold	counterclockwise	practice	Guided	2	0.5	0	12.00322	1.30036	-1.44954	-0.75085	1.09742960519345	1.406955	0.651124	0.927354
Trial1	3	1	noBlindfold	counterclockwise	practice	Guided	2	0.5	0	12.02321	1.30066	-1.44967	-0.73513	1.08695574139432	1.824965	0.519918	0.661678
Trial1	3	1	noBlindfold	counterclockwise	practice	Guided	2	0.5	0	12.04321	1.30096	-1.44986	-0.72728	1.08188412158935	1.647553	0.257393	0.405899
Trial1	3	1	noBlindfold	counterclockwise	practice	Guided	2	0.5	0	12.06322	1.30084	-1.44987	-0.71904	1.07627279100003	1.205792	0.435033	0.299524
Trial1	3	1	noBlindfold	counterclockwise	practice	Guided	2	0.5	0	12.08322	1.30062	-1.44983	-0.71145	1.07105247078241	0.839442	0.286818	0.365806
Trial1	3	1	noBlindfold	counterclockwise	practice	Guided	2	0.5	0	12.10321	1.30044	-1.44983	-0.70318	1.0654417719604	0.701826	0.472925	0.53536
Trial1	3	1	noBlindfold	counterclockwise	practice	Guided	2	0.5	0	12.12321	1.30035	-1.44979	-0.6864	1.05437422133904	0.768713	0.489796	0.660301
Trial1	3	1	noBlindfold	counterclockwise	practice	Guided	2	0.5	0	12.14322	1.30045	-1.44981	-0.67735	1.04858153365951	0.983777	0.24839	0.625307
Trial1	3	1	noBlindfold	counterclockwise	practice	Guided	2	0.5	0	12.16321	1.3005	-1.44984	-0.66835	1.04282884693855	1.03702	0.307543	0.537434
Trial1	3	1	noBlindfold	counterclockwise	practice	Guided	2	0.5	0	12.18321	1.30051	-1.44985	-0.65917	1.03697708211236	0.948107	0.248224	0.644378
Trial1	3	1	noBlindfold	counterclockwise	practice	Guided	2	0.5	0	12.20322	1.30047	-1.44988	-0.6494	1.03076300664603	0.766017	0.248161	0.647554
Trial1	3	1	noBlindfold	counterclockwise	practice	Guided	2	0.5	0	12.22322	1.30039	-1.44985	-0.62887	1.01789078502214	0.565951	0.459648	0.835508
Trial1	3	1	noBlindfold	counterclockwise	practice	Guided	2	0.5	0	12.24321	1.30029	-1.44982	-0.61803	1.01115028385882	0.557585	0.450983	0.945558
Trial1	3	1	noBlindfold	counterclockwise	practice	Guided	2	0.5	0	12.26321	1.30027	-1.44978	-0.60686	1.00434608020353	0.566509	0.535585	0.806299
Trial1	3	1	noBlindfold	counterclockwise	practice	Guided	2	0.5	0	12.28322	1.30027	-1.44975	-0.5953	0.997403691299957	0.558959	0.362018	0.843572
Trial1	3	1	noBlindfold	counterclockwise	practice	Guided	2	0.5	0	12.30321	1.30027	-1.44979	-0.58344	0.990370764610018	0.491655	0.450788	0.723528
Trial1	3	1	noBlindfold	counterclockwise	practice	Guided	2	0.5	0	12.32321	1.30027	-1.44978	-0.55837	0.975812001070228	0.491905	0.306811	0.882159
Trial1	3	1	noBlindfold	counterclockwise	practice	Guided	2	0.5	0	12.34322	1.30024	-1.44982	-0.54528	0.96835656790783	0.559017	0.39548	0.609024
Trial1	3	1	noBlindfold	counterclockwise	practice	Guided	2	0.5	0	12.36322	1.30026	-1.44982	-0.5324	0.961179357253718	0.593989	0.281127	0.637574
Trial1	3	1	noBlindfold	counterclockwise	practice	Guided	2	0.5	0	12.38321	1.30029	-1.44984	-0.51946	0.954097755954044	0.668818	0.238729	0.374284
Trial1	3	1	noBlindfold	counterclockwise	practice	Guided	2	0.5	0	12.40321	1.30032	-1.44989	-0.50648	0.947118850998252	0.617956	0.094811	0.365348
Trial1	3	1	noBlindfold	counterclockwise	practice	Guided	2	0.5	0	12.42322	1.30031	-1.44994	-0.48036	0.933403385841511	0.535801	0.077851	0.246033
Trial1	3	1	noBlindfold	counterclockwise	practice	Guided	2	0.5	0	12.44322	1.30027	-1.44996	-0.46771	0.926922149986631	0.509898	0.073576	0.14071
Trial1	3	1	noBlindfold	counterclockwise	practice	Guided	2	0.5	0	12.46321	1.30027	-1.44997	-0.45476	0.920455692743097	0.536709	0.031254	0.216159
Trial1	3	1	noBlindfold	counterclockwise	practice	Guided	2	0.5	0	12.48322	1.30026	-1.44999	-0.44231	0.914359953692213	0.533481	0.0016241	0.164295
Trial1	3	1	noBlindfold	counterclockwise	practice	Guided	2	0.5	0	12.50322	1.30027	-1.45002	-0.42999	0.908473117721582	0.605519	-0.171852	0.234697
Trial1	3	1	noBlindfold	counterclockwise	practice	Guided	2	0.5	0	12.52321	1.30028	-1.45005	-0.4053	0.897059708876605	0.553094	-0.027945	0.224328
Trial1	3	1	noBlindfold	counterclockwise	practice	Guided	2	0.5	0	12.54321	1.30027	-1.45	-0.3935	0.891781509809525	0.573952	0.103245	-0.058145
Trial1	3	1	noBlindfold	counterclockwise	practice	Guided	2	0.5	0	12.56322	1.30027	-1.44998	-0.38164	0.886612155145181	0.572178	-0.057556	0.040312
Trial1	3	1	noBlindfold	counterclockwise	practice	Guided	2	0.5	0	12.58322	1.30027	-1.45005	-0.37052	0.881882702144056	0.598578	-0.281799	-0.134079
Trial1	3	1	noBlindfold	counterclockwise	practice	Guided	2	0.5	0	12.60321	1.3003	-1.45013	-0.3598	0.877460159792067	0.555331	-0.442509	0.011665
Trial1	3	1	noBlindfold	counterclockwise	practice	Guided	2	0.5	0	12.62321	1.3003	-1.45019	-0.33902	0.869146048675244	0.562246	-0.315455	-0.110999
Trial1	3	1	noBlindfold	counterclockwise	practice	Guided	2	0.5	0	12.64322	1.30028	-1.45017	-0.32945	0.865439396029962	0.513197	-0.230631	-0.026299
Trial1	3	1	noBlindfold	counterclockwise	practice	Guided	2	0.5	0	12.66321	1.30028	-1.45017	-0.32945	0.865439396029962	0.513197	-0.230631	-0.026299
Trial1	3	1	noBlindfold	counterclockwise	practice	Guided	2	0.5	0	12.68321	1.30027	-1.45012	-0.3122	0.859011558236504	0.522293	-0.268667	-0.053122
Trial1	3	1	noBlindfold	counterclockwise	practice	Guided	2	0.5	0	12.70322	1.30024	-1.45017	-0.30225	0.855417548652531	0.480364	-0.302339	0.044611
Trial1	3	1	noBlindfold	counterclockwise	practice	Guided	2	0.5	0	12.72322	1.30023	-1.45017	-0.28451	0.849302082536949	0.361454	-0.395339	0.13604
Trial1	3	1	noBlindfold	counterclockwise	practice	Guided	2	0.5	0	12.74321	1.30013	-1.45015	-0.27538	0.846192749199281	0.090244	-0.124341	0.436027
Trial1	3	1	noBlindfold	counterclockwise	practice	Guided	2	0.5	0	12.76321	1.30006	-1.45011	-0.26604	0.843133048732804	-0.012262	-0.331636	0.513409
Trial1	3	1	noBlindfold	counterclockwise	practice	Guided	2	0.5	0	12.78322	1.29997	-1.45011	-0.25695	0.840223391737069	-0.133643	-0.213078	0.659846
Trial1	3	1	noBlindfold	counterclockwise	practice	Guided	2	0.5	0	12.80321	1.29992	-1.4501	-0.24695	0.837171577263463	-0.149642	-0.208803	0.626501
Trial1	3	1	noBlindfold	counterclockwise	practice	Guided	2	0.5	0	12.82321	1.29992	-1.45012	-0.22643	0.831349800871519	-0.140195	-0.411841	0.645617
Trial1	3	1	noBlindfold	counterclockwise	practice	Guided	2	0.5	0	12.84322	1.29995	-1.45015	-0.21516	0.828380250348427	0.0070234	-0.331272	0.799703
Trial1	3	1	noBlindfold	counterclockwise	practice	Guided	2	0.5	0	12.86322	1.29999	-1.45015	-0.20375	0.825528899758136	-0.028112	-0.348101	0.823491
Trial1	3	1	noBlindfold	counterclockwise	practice	Guided	2	0.5	0	12.88321	1.30001	-1.45014	-0.19198	0.822722473005928	0.0086991	-0.072979	0.711101
Trial1	3	1	noBlindfold	counterclockwise	practice	Guided	2	0.5	0	12.90321	1.30001	-1.45009	-0.17951	0.819902301917063	0.083198	-0.360689	0.681407
Trial1	3	1	noBlindfold	counterclockwise	practice	Guided	2	0.5	0	12.92322	1.30002	-1.45013	-0.15421	0.814747128120951	0.099253	-0.301354	0.580039
Trial1	3	1	noBlindfold	counterclockwise	practice	Guided	2	0.5	0	12.94322	1.30004	-1.45021	-0.14196	0.812537169863601	0.027192	-0.423916	0.487677
Trial1	3	1	noBlindfold	counterclockwise	practice	Guided	2	0.5	0	12.96321	1.30003	-1.45021	-0.12883	0.810336447956363	0.020897	-0.394197	0.494889
Trial1	3	1	noBlindfold	counterclockwise	practice	Guided	2	0.5	0	12.98322	1.30002	-1.45019	-0.11561	0.808330272525924	0.052	-0.300991	0.389848
Trial1	3	1	noBlindfold	counterclockwise	practice	Guided	2	0.5	0	13.00322	1.30001	-1.45016	-0.10305	0.806619641899039	0.013498	-0.385546	0.420271
Trial1	3	1	noBlindfold	counterclockwise	practice	Guided	2	0.5	0	13.02321	1.29999	-1.45018	-0.076332	0.803623342581687	-0.074736	-0.453139	0.556103
Trial1	3	1	noBlindfold	counterclockwise	practice	Guided	2	0.5	0	13.04321	1.29996	-1.45021	-0.06257699	0.802403831833503	-0.076918	-0.461377	0.521262
Trial1	3	1	noBlindfold	counterclockwise	practice	Guided	2	0.5	0	13.06322	1.29996	-1.45022	-0.049101	0.801465493460301	-0.141542	-0.512072	0.503068
Trial1	3	1	noBlindfold	counterclockwise	practice	Guided	2	0.5	0	13.08322	1.29993	-1.45025	-0.035482	0.800716635475057	-0.16472	-0.51206	0.631244
Trial1	3	1	noBlindfold	counterclockwise	practice	Guided	2	0.5	0	13.10321	1.29992	-1.45027	-0.021759	0.800215846559922	-0.16385	-0.68556	0.545264
Trial1	3	1	noBlindfold	counterclockwise	practice	Guided	2	0.5	0	13.12321	1.29991	-1.45032	0.0064383	0.799935859116511	-0.209358	-0.660169	0.539914
Trial1	3	1	noBlindfold	counterclockwise	practice	Guided	2	0.5	0	13.14322	1.2999	-1.45036	0.020989	0.800175259129579	-0.17426	-0.672864	0.564617
Trial1	3	1	noBlindfold	counterclockwise	practice	Guided	2	0.5	0	13.16321	1.29991	-1.45036	0.035296	0.800688288066925	-0.204287	-0.791355	0.764368
Trial1	3	1	noBlindfold	counterclockwise	practice	Guided	2	0.5	0	13.18321	1.29991	-1.45036	0.050147	0.801480285658363	-0.072666	-0.740573	0.513608
Trial1	3	1	noBlindfold	counterclockwise	practice	Guided	2	0.5	0	13.20322	1.29992	-1.45038	0.064265	0.802497312746964	-0.115639	-0.922541	0.667606
Trial1	3	1	noBlindfold	counterclockwise	practice	Guided	2	0.5	0	13.22322	1.29993	-1.45041	0.094384	0.805479048370074	-0.2155	-0.689792	0.705968
Trial1	3	1	noBlindfold	counterclockwise	practice	Guided	2	0.5	0	13.24321	1.29992	-1.45038	0.10998	0.807445074211671	-0.168768	-0.778659	0.759181
Trial1	3	1	noBlindfold	counterclockwise	practice	Guided	2	0.5	0	13.26321	1.29993	-1.45042	0.12528	0.809680948458779	-0.130844	-0.914077	0.647117
Trial1	3	1	noBlindfold	counterclockwise	practice	Guided	2	0.5	0	13.28322	1.29993	-1.45045	0.14065	0.812201072167327	-0.164349	-1.079117	0.652622
Trial1	3	1	noBlindfold	counterclockwise	practice	Guided	2	0.5	0	13.30321	1.29994	-1.45049	0.156	0.815009309607348	-0.031867	-1.041031	0.621348
Trial1	3	1	noBlindfold	counterclockwise	practice	Guided	2	0.5	0	13.32321	1.29995	-1.45052	0.18777	0.821691900286956	-0.154576	-1.011408	0.641803
Trial1	3	1	noBlindfold	counterclockwise	practice	Guided	2	0.5	0	13.34322	1.29992	-1.45048	0.20328	0.825345204252471	-0.235061	-0.922541	0.615238
Trial1	3	1	noBlindfold	counterclockwise	practice	Guided	2	0.5	0	13.36322	1.29989	-1.45049	0.21878	0.829270023236899	-0.304945	-1.142594	0.547451
Trial1	3	1	noBlindfold	counterclockwise	practice	Guided	2	0.5	0	13.38321	1.29987	-1.45053	0.23463	0.833572595029873	-0.184937	-1.129899	0.449878
Trial1	3	1	noBlindfold	counterclockwise	practice	Guided	2	0.5	0	13.40321	1.29988	-1.45056	0.24986	0.837996467904976	-0.12449	-1.163753	0.403117
Trial1	3	1	noBlindfold	counterclockwise	practice	Guided	2	0.5	0	13.42322	1.29991	-1.45057	0.27977	0.847423854526803	-0.163126	-1.231462	0.411488
Trial1	3	1	noBlindfold	counterclockwise	practice	Guided	2	0.5	0	13.44322	1.29992	-1.45057	0.29495	0.852565220067867	-0.197288	-1.142594	0.430136
Trial1	3	1	noBlindfold	counterclockwise	practice	Guided	2	0.5	0	13.46321	1.29989	-1.45057	0.3095	0.857679621836449	-0.287357	-1.18068	0.412997
Trial1	3	1	noBlindfold	counterclockwise	practice	Guided	2	0.5	0	13.48322	1.29987	-1.45059	0.32429	0.863108353071094	-0.239455	-1.248389	0.402185
Trial1	3	1	noBlindfold	counterclockwise	practice	Guided	2	0.5	0	13.50322	1.29986	-1.4506	0.33844	0.86851462558822	-0.359545	-1.244157	0.387469
Trial1	3	1	noBlindfold	counterclockwise	practice	Guided	2	0.5	0	13.52321	1.29985	-1.45062	0.36625	0.879715334846673	-0.212339	-1.282244	0.481329
Trial1	3	1	noBlindfold	counterclockwise	practice	Guided	2	0.5	0	13.54321	1.29986	-1.45066	0.38001	0.885541431765703	-0.259545	-1.324562	0.575752
Trial1	3	1	noBlindfold	counterclockwise	practice	Guided	2	0.5	0	13.56322	1.29985	-1.45067	0.3941	0.891669667789101	-0.298094	-1.32033	0.612154
Trial1	3	1	noBlindfold	counterclockwise	practice	Guided	2	0.5	0	13.58322	1.29984	-1.45066	0.40763	0.897722876842188	-0.337957	-1.22723	0.447633
Trial1	3	1	noBlindfold	counterclockwise	practice	Guided	2	0.5	0	13.60321	1.29983	-1.45063	0.42128	0.903993805436856	-0.391851	-1.311866	0.344362
Trial1	3	1	noBlindfold	counterclockwise	practice	Guided	2	0.5	0	13.62321	1.29983	-1.45064	0.44694	0.916233230470366	-0.374994	-1.239926	0.192778
Trial1	3	1	noBlindfold	counterclockwise	practice	Guided	2	0.5	0	13.64322	1.29977	-1.45067	0.45873	0.921989844374169	-0.5374	-1.43882	0.339764
Trial1	3	1	noBlindfold	counterclockwise	practice	Guided	2	0.5	0	13.66321	1.29973	-1.4507	0.47144	0.928344571757116	-0.563259	-1.337257	0.464297
Trial1	3	1	noBlindfold	counterclockwise	practice	Guided	2	0.5	0	13.68321	1.29969	-1.45069	0.48296	0.934213297787166	-0.697209	-1.299171	0.590796
Trial1	3	1	noBlindfold	counterclockwise	practice	Guided	2	0.5	0	13.70322	1.29965	-1.45066	0.49477	0.940339078617565	-0.804804	-1.417661	0.59974
Trial1	3	1	noBlindfold	counterclockwise	practice	Guided	2	0.5	0	13.72322	1.29961	-1.4507	0.51856	0.953037589857667	-0.775223	-1.430357	0.576903
Trial1	3	1	noBlindfold	counterclockwise	practice	Guided	2	0.5	0	13.74321	1.29957	-1.45075	0.53015	0.959359858016559	-0.924564	-1.514993	0.617908
Trial1	3	1	noBlindfold	counterclockwise	practice	Guided	2	0.5	0	13.76321	1.29954	-1.45075	0.54208	0.965978674624946	-0.891252	-1.426125	0.668617
Trial1	3	1	noBlindfold	counterclockwise	practice	Guided	2	0.5	0	13.78322	1.29954	-1.45073	0.55372	0.972558443008024	-0.920116	-1.574238	0.730467
Trial1	3	1	noBlindfold	counterclockwise	practice	Guided	2	0.5	0	13.80321	1.29953	-1.45074	0.56574	0.979443721312659	-0.958026	-1.39227	0.734018
Trial1	3	1	noBlindfold	counterclockwise	practice	Guided	2	0.5	0	13.82321	1.29953	-1.45074	0.58914	0.993143597342677	-0.988385	-1.57847	0.782517
Trial1	3	1	noBlindfold	counterclockwise	practice	Guided	2	0.5	0	13.84322	1.29954	-1.45071	0.60075	1.00008230429901	-0.84954	-1.48537	0.542926
Trial1	3	1	noBlindfold	counterclockwise	practice	Guided	2	0.5	0	13.86322	1.29958	-1.45071	0.61251	1.00722231416833	-0.773527	-1.303403	0.491729
Trial1	3	1	noBlindfold	counterclockwise	practice	Guided	2	0.5	0	13.88321	1.2996	-1.45069	0.62371	1.01408795357663	-0.800304	-1.409198	0.411511
Trial1	3	1	noBlindfold	counterclockwise	practice	Guided	2	0.5	0	13.90321	1.2996	-1.45072	0.63467	1.02086541788975	-0.823335	-1.493834	0.448825
Trial1	3	1	noBlindfold	counterclockwise	practice	Guided	2	0.5	0	13.92322	1.29958	-1.45074	0.65619	1.03436628871238	-0.912634	-1.39227	0.457125
Trial1	3	1	noBlindfold	counterclockwise	practice	Guided	2	0.5	0	13.94322	1.29958	-1.45069	0.66676	1.04110383079781	-0.804838	-1.261085	0.321395
Trial1	3	1	noBlindfold	counterclockwise	practice	Guided	2	0.5	0	13.96321	1.29962	-1.45068	0.6768	1.04759260328992	-0.72009	-1.455747	0.43365
Trial1	3	1	noBlindfold	counterclockwise	practice	Guided	2	0.5	0	13.98322	1.29964	-1.4507	0.68668	1.05401778088464	-0.644758	-1.307634	0.501021
Trial1	3	1	noBlindfold	counterclockwise	practice	Guided	2	0.5	0	14.00322	1.29965	-1.45067	0.69634	1.06034408849282	-0.633353	-1.417661	0.32026
Trial1	3	1	noBlindfold	counterclockwise	practice	Guided	2	0.5	0	14.02321	1.29966	-1.4507	0.71489	1.07262480431577	-0.738534	-1.476906	0.281229
Trial1	3	1	noBlindfold	counterclockwise	practice	Guided	2	0.5	0	14.04321	1.2996	-1.45072	0.72343	1.07829082401321	-0.784177	-1.536152	0.204408
Trial1	3	1	noBlindfold	counterclockwise	practice	Guided	2	0.5	0	14.06322	1.2996	-1.45075	0.73194	1.08401858380631	-0.84798	-1.39227	0.369995
Trial1	3	1	noBlindfold	counterclockwise	practice	Guided	2	0.5	0	14.08322	1.29958	-1.45073	0.74	1.08946241144443	-0.813549	-1.574238	0.378185
Trial1	3	1	noBlindfold	counterclockwise	practice	Guided	2	0.5	0	14.10321	1.29958	-1.45075	0.74789	1.0948368724687	-0.888925	-1.561542	0.571284
Trial1	3	1	noBlindfold	counterclockwise	practice	Guided	2	0.5	0	14.12321	1.29957	-1.45079	0.76348	1.10553789654451	-0.811072	-1.637715	0.477794
Trial1	3	1	noBlindfold	counterclockwise	practice	Guided	2	0.5	0	14.14322	1.29958	-1.45079	0.77098	1.11073781469824	-0.91728	-1.667337	0.515871
Trial1	3	1	noBlindfold	counterclockwise	practice	Guided	2	0.5	0	14.16321	1.29956	-1.45082	0.7786601	1.11606800556338	-0.911707	-1.595397	0.60761
Trial1	3	1	noBlindfold	counterclockwise	practice	Guided	2	0.5	0	14.18321	1.29955	-1.45081	0.78611	1.12127119943643	-0.828871	-1.591165	0.693128
Trial1	3	1	noBlindfold	counterclockwise	practice	Guided	2	0.5	0	14.20322	1.29957	-1.45079	0.7936699	1.12659854906472	-0.811865	-1.69696	0.549991
Trial1	3	1	noBlindfold	counterclockwise	practice	Guided	2	0.5	0	14.22322	1.29958	-1.45082	0.80252	1.1328577339935	-0.890038	-1.629251	0.58653
Trial1	3	1	noBlindfold	counterclockwise	practice	Guided	2	0.5	0	14.24321	1.29938	-1.45086	0.80197	1.13232697385256	-1.283477	-1.256853	2.747703
Trial1	3	1	noBlindfold	counterclockwise	practice	Guided	2	0.5	0	14.26321	1.29876	-1.45064	0.80162	1.13164140202286	-1.098043	-0.617826	2.9975
Trial1	3	1	noBlindfold	counterclockwise	practice	Guided	2	0.5	0	14.28322	1.29763	-1.45052	0.80155	1.1307944919007	-0.875066	-1.316073	3.282643
Trial1	3	1	noBlindfold	counterclockwise	practice	Guided	2	0.5	0	14.30321	1.29616	-1.45053	0.80154	1.12975099331664	-0.7628	-1.172192	3.224065
Trial1	3	1	noBlindfold	counterclockwise	practice	Guided	2	0.5	0	14.32321	1.29469	-1.45057	0.80133	1.12856640368181	-0.806119	-1.481113	2.84972
Trial1	3	1	noBlindfold	counterclockwise	practice	Guided	2	0.5	0	14.34322	1.29123	-1.45068	0.80125	1.12607565765476	-0.887289	-1.464186	2.483455
Trial1	3	1	noBlindfold	counterclockwise	practice	Guided	2	0.5	0	14.36322	1.28924	-1.45071	0.80119	1.12463559775839	-0.638325	-1.574213	2.389463
Trial1	3	1	noBlindfold	counterclockwise	practice	Guided	2	0.5	0	14.38321	1.28726	-1.45076	0.80118	1.12323986555928	-0.541704	-1.671544	2.391747
Trial1	3	1	noBlindfold	counterclockwise	practice	Guided	2	0.5	0	14.40321	1.28544	-1.4508	0.80122	1.12199350780968	-0.893194	-1.59114	2.482292
Trial1	3	1	noBlindfold	counterclockwise	practice	Guided	2	0.5	0	14.42322	1.28347	-1.45077	0.80126	1.12064387167304	-1.233959	-1.392245	2.567054
Trial1	3	1	noBlindfold	counterclockwise	practice	Guided	2	0.5	0	14.44322	1.27803	-1.4507	0.80126	1.11684740817345	-0.892448	-1.510736	2.517353
Trial1	3	1	noBlindfold	counterclockwise	practice	Guided	2	0.5	0	14.46321	1.27492	-1.45075	0.80127	1.11469036583512	-0.858774	-1.620762	2.569091
Trial1	3	1	noBlindfold	counterclockwise	practice	Guided	2	0.5	0	14.48322	1.27159	-1.45079	0.80124	1.11235632994929	-1.0111	-1.608067	2.449864
Trial1	3	1	noBlindfold	counterclockwise	practice	Guided	2	0.5	0	14.50322	1.26812	-1.45081	0.80123	1.10994493695169	-1.176772	-1.612299	2.422721
Trial1	3	1	noBlindfold	counterclockwise	practice	Guided	2	0.5	0	14.52321	1.26386	-1.4508	0.80132	1.1070663253812	-1.303676	-1.514967	2.595486
Trial1	3	1	noBlindfold	counterclockwise	practice	Guided	2	0.5	0	14.54321	1.25454	-1.45074	0.80134	1.10067085499372	-1.118707	-1.468418	2.684429
Trial1	3	1	noBlindfold	counterclockwise	practice	Guided	2	0.5	0	14.56322	1.24963	-1.45072	0.80134	1.09731074374034	-1.208506	-1.358391	2.650328
Trial1	3	1	noBlindfold	counterclockwise	practice	Guided	2	0.5	0	14.58322	1.24381	-1.45069	0.80128	1.09329908882787	-1.217891	-1.388013	2.549365
Trial1	3	1	noBlindfold	counterclockwise	practice	Guided	2	0.5	0	14.60321	1.23753	-1.45069	0.80121	1.08898486131494	-1.153403	-1.421868	2.349542
Trial1	3	1	noBlindfold	counterclockwise	practice	Guided	2	0.5	0	14.62321	1.231	-1.45071	0.80109	1.08448426144466	-1.25505	-1.464186	2.308927
Trial1	3	1	noBlindfold	counterclockwise	practice	Guided	2	0.5	0	14.64322	1.21661	-1.45076	0.80105	1.07480739745866	-1.144799	-1.489577	2.082123
Trial1	3	1	noBlindfold	counterclockwise	practice	Guided	2	0.5	0	14.66321	1.20886	-1.45076	0.80104	1.06964828728955	-1.130163	-1.536126	2.112342
Trial1	3	1	noBlindfold	counterclockwise	practice	Guided	2	0.5	0	14.68321	1.20048	-1.45076	0.80104	1.0641133774131	-1.403773	-1.502272	2.060058
Trial1	3	1	noBlindfold	counterclockwise	practice	Guided	2	0.5	0	14.70322	1.19179	-1.45074	0.80109	1.05845102595059	-1.479639	-1.464186	2.215279
Trial1	3	1	noBlindfold	counterclockwise	practice	Guided	2	0.5	0	14.72322	1.1822	-1.45073	0.80122	1.05230711612508	-1.40759	-1.392245	2.319483
Trial1	3	1	noBlindfold	counterclockwise	practice	Guided	2	0.5	0	14.74321	1.16145	-1.45069	0.80123	1.03898300006394	-1.45836	-1.324536	2.509416
Trial1	3	1	noBlindfold	counterclockwise	practice	Guided	2	0.5	0	14.76321	1.15065	-1.45066	0.80117	1.032094380151	-1.595389	-1.269523	2.341353
Trial1	3	1	noBlindfold	counterclockwise	practice	Guided	2	0.5	0	14.78322	1.13845	-1.45064	0.80111	1.02440012679197	-1.561417	-1.290682	2.202668
Trial1	3	1	noBlindfold	counterclockwise	practice	Guided	2	0.5	0	14.80321	1.12593	-1.45066	0.8011	1.01663645846832	-1.452735	-1.400709	2.189963
Trial1	3	1	noBlindfold	counterclockwise	practice	Guided	2	0.5	0	14.82321	1.11287	-1.45071	0.80115	1.00868769955017	-1.115749	-1.472649	2.238638
Trial1	3	1	noBlindfold	counterclockwise	practice	Guided	2	0.5	0	14.84322	1.08554	-1.45076	0.80117	0.992335816704142	-1.213104	-1.37955	2.307367
Trial1	3	1	noBlindfold	counterclockwise	practice	Guided	2	0.5	0	14.86322	1.07176	-1.45071	0.80119	0.98428393975387	-1.080206	-1.320305	2.443803
Trial1	3	1	noBlindfold	counterclockwise	practice	Guided	2	0.5	0	14.88321	1.05734	-1.45066	0.80119	0.975978150607277	-0.862743	-1.388013	2.369514
Trial1	3	1	noBlindfold	counterclockwise	practice	Guided	2	0.5	0	14.90321	1.04322	-1.45067	0.80121	0.968000802080843	-0.907808	-1.277987	2.378614
Trial1	3	1	noBlindfold	counterclockwise	practice	Guided	2	0.5	0	14.92322	1.0291	-1.45067	0.8012	0.960139648163857	-0.784651	-1.349927	2.455481
Trial1	3	1	noBlindfold	counterclockwise	practice	Guided	2	0.5	0	14.94322	1.00078	-1.45065	0.80117	0.944803656867151	-0.816486	-1.354159	2.364691
Trial1	3	1	noBlindfold	counterclockwise	practice	Guided	2	0.5	0	14.96321	0.98693	-1.45064	0.80116	0.937527678247576	-0.936123	-1.269523	2.288102
Trial1	3	1	noBlindfold	counterclockwise	practice	Guided	2	0.5	0	14.98322	0.97267	-1.45063	0.80118	0.930218440519177	-0.561998	-1.290682	2.380722
Trial1	3	1	noBlindfold	counterclockwise	practice	Guided	2	0.5	0	15.00322	0.95902	-1.45065	0.80122	0.923392043239897	-0.571941	-1.341464	2.468878
Trial1	3	1	noBlindfold	counterclockwise	practice	Guided	2	0.5	0	15.02321	0.94522	-1.45067	0.80126	0.91664519934953	-0.617902	-1.320305	2.559017
Trial1	3	1	noBlindfold	counterclockwise	practice	Guided	2	0.5	0	15.04321	0.91875	-1.45062	0.80125	0.90407584547418	-0.966544	-1.129874	2.459896
Trial1	3	1	noBlindfold	counterclockwise	practice	Guided	2	0.5	0	15.06322	0.90541	-1.4506	0.80125	0.897974828900188	-0.792338	-1.2399	2.520624
Trial1	3	1	noBlindfold	counterclockwise	practice	Guided	2	0.5	0	15.08322	0.89161	-1.45061	0.80127	0.891847542243252	-0.833992	-1.206046	2.500815
Trial1	3	1	noBlindfold	counterclockwise	practice	Guided	2	0.5	0	15.10321	0.87787	-1.45062	0.80127	0.885900321893715	-0.729572	-1.282218	2.538034
Trial1	3	1	noBlindfold	counterclockwise	practice	Guided	2	0.5	0	15.12321	0.86502	-1.45066	0.80123	0.880459630827147	-0.897214	-1.392245	2.447065
Trial1	3	1	noBlindfold	counterclockwise	practice	Guided	2	0.5	0	15.14322	0.83786	-1.45064	0.80125	0.869569401396921	-0.869897	-1.21451	2.556103
Trial1	3	1	noBlindfold	counterclockwise	practice	Guided	2	0.5	0	15.16321	0.8243	-1.45062	0.80131	0.864446762294177	-0.781676	-1.341464	2.669049
Trial1	3	1	noBlindfold	counterclockwise	practice	Guided	2	0.5	0	15.18321	0.81038	-1.45064	0.80137	0.859377477992273	-0.757428	-1.231437	2.763738
Trial1	3	1	noBlindfold	counterclockwise	practice	Guided	2	0.5	0	15.20322	0.79695	-1.45064	0.80142	0.854665587182259	-0.815942	-1.244132	2.902894
Trial1	3	1	noBlindfold	counterclockwise	practice	Guided	2	0.5	0	15.22322	0.78311	-1.4506	0.80138	0.849918302725582	-1.098205	-1.142569	2.853627
Trial1	3	1	noBlindfold	counterclockwise	practice	Guided	2	0.5	0	15.24321	0.75538	-1.45053	0.80135	0.841059320452503	-0.998291	-1.125642	2.706101
Trial1	3	1	noBlindfold	counterclockwise	practice	Guided	2	0.5	0	15.26321	0.74195	-1.45056	0.80133	0.837060040879224	-0.842338	-1.146801	2.611137
Trial1	3	1	noBlindfold	counterclockwise	practice	Guided	2	0.5	0	15.28322	0.72765	-1.45059	0.80132	0.833029582381301	-1.013543	-1.172192	2.601151
Trial1	3	1	noBlindfold	counterclockwise	practice	Guided	2	0.5	0	15.30321	0.71367	-1.45058	0.80133	0.829327798189676	-1.062734	-1.100251	2.719112
Trial1	3	1	noBlindfold	counterclockwise	practice	Guided	2	0.5	0	15.32321	0.6995	-1.45056	0.8014	0.82585846562535	-0.995923	-1.129874	2.7469
Trial1	3	1	noBlindfold	counterclockwise	practice	Guided	2	0.5	0	15.34322	0.6701	-1.45052	0.80144	0.819292423681244	-1.033376	-1.096019	2.953106
Trial1	3	1	noBlindfold	counterclockwise	practice	Guided	2	0.5	0	15.36322	0.65446	-1.45053	0.80147	0.816218113432103	-0.98638	-1.087556	2.935516
Trial1	3	1	noBlindfold	counterclockwise	practice	Guided	2	0.5	0	15.38321	0.63952	-1.45052	0.8014799	0.813532983173171	-1.196034	-0.880197	2.924206
Trial1	3	1	noBlindfold	counterclockwise	practice	Guided	2	0.5	0	15.40321	0.62475	-1.4505	0.8015	0.811150326971692	-1.259523	-0.998688	3.015471
Trial1	3	1	noBlindfold	counterclockwise	practice	Guided	2	0.5	0	15.42322	0.60915	-1.4505	0.80153	0.808927726958625	-1.271738	-1.045238	3.065084
Trial1	3	1	noBlindfold	counterclockwise	practice	Guided	2	0.5	0	15.44322	0.57638	-1.45052	0.80154	0.805170979146834	-1.148208	-0.952138	3.081963
Trial1	3	1	noBlindfold	counterclockwise	practice	Guided	2	0.5	0	15.46321	0.55982	-1.45052	0.80153	0.803759154567631	-1.171526	-0.960602	3.045492
Trial1	3	1	noBlindfold	counterclockwise	practice	Guided	2	0.5	0	15.48322	0.54252	-1.45052	0.80154	0.802667022071115	-1.236271	-1.032542	3.075274
Trial1	3	1	noBlindfold	counterclockwise	practice	Guided	2	0.5	0	15.50322	0.52545	-1.45051	0.80155	0.801953959889164	-1.209336	-1.024079	3.093702
Trial1	3	1	noBlindfold	counterclockwise	practice	Guided	2	0.5	0	15.52321	0.50758	-1.4505	0.80161	0.801645830138414	-1.213083	-1.049469	3.197663
Trial1	3	1	noBlindfold	counterclockwise	practice	Guided	2	0.5	0	15.54321	0.47225	-1.45048	0.80164	0.802120194866424	-1.025082	-1.024079	3.29285
Trial1	3	1	noBlindfold	counterclockwise	practice	Guided	2	0.5	0	15.56322	0.45445	-1.45048	0.80164	0.802933090522179	-0.976526	-0.985992	3.32879
Trial1	3	1	noBlindfold	counterclockwise	practice	Guided	2	0.5	0	15.58322	0.43602	-1.45048	0.80163	0.804179163780748	-1.059537	-0.964833	3.286271
Trial1	3	1	noBlindfold	counterclockwise	practice	Guided	2	0.5	0	15.60321	0.41746	-1.45047	0.80162	0.805858227294652	-1.086994	-0.939443	3.21942
Trial1	3	1	noBlindfold	counterclockwise	practice	Guided	2	0.5	0	15.62321	0.39933	-1.45047	0.80159	0.807886761708766	-0.970143	-0.985992	3.248237
Trial1	3	1	noBlindfold	counterclockwise	practice	Guided	2	0.5	0	15.64322	0.36316	-1.45048	0.8015699	0.813166371838876	-0.868797	-1.083324	3.167071
Trial1	3	1	noBlindfold	counterclockwise	practice	Guided	2	0.5	0	15.66321	0.34515	-1.4505	0.80156	0.81638038525975	-0.815515	-0.985992	3.114573
Trial1	3	1	noBlindfold	counterclockwise	practice	Guided	2	0.5	0	15.68321	0.32723	-1.4505	0.80153	0.819938916965212	-0.745241	-1.036774	3.091633
Trial1	3	1	noBlindfold	counterclockwise	practice	Guided	2	0.5	0	15.70322	0.30842	-1.4505	0.80151	0.824088064289958	-0.592502	-0.977529	3.039579
Trial1	3	1	noBlindfold	counterclockwise	practice	Guided	2	0.5	0	15.72322	0.29144	-1.45051	0.8014799	0.828171091407129	-0.735925	-0.939443	2.995068
Trial1	3	1	noBlindfold	counterclockwise	practice	Guided	2	0.5	0	15.74321	0.25633	-1.45049	0.80149	0.837711941353617	-0.637557	-0.935211	3.041643
Trial1	3	1	noBlindfold	counterclockwise	practice	Guided	2	0.5	0	15.76321	0.23931	-1.45047	0.80147	0.842800931129737	-0.605615	-0.820952	2.952205
Trial1	3	1	noBlindfold	counterclockwise	practice	Guided	2	0.5	0	15.78322	0.22201	-1.45046	0.80142	0.848264353232841	-0.598017	-0.977529	2.794325
Trial1	3	1	noBlindfold	counterclockwise	practice	Guided	2	0.5	0	15.80321	0.20547	-1.45047	0.8013901	0.853799701232286	-0.684503	-0.998688	2.737856
Trial1	3	1	noBlindfold	counterclockwise	practice	Guided	2	0.5	0	15.82321	0.18807	-1.45049	0.80133	0.859901184314051	-0.750873	-0.939443	2.728951
Trial1	3	1	noBlindfold	counterclockwise	practice	Guided	2	0.5	0	15.84322	0.15605	-1.45049	0.80131	0.872008787468536	-0.636834	-1.066397	2.614154
Trial1	3	1	noBlindfold	counterclockwise	practice	Guided	2	0.5	0	15.86322	0.14004	-1.45051	0.80129	0.878428607977368	-0.617941	-1.070628	2.545432
Trial1	3	1	noBlindfold	counterclockwise	practice	Guided	2	0.5	0	15.88321	0.12375	-1.45054	0.80125	0.885192404812473	-0.723961	-1.112946	2.477467
Trial1	3	1	noBlindfold	counterclockwise	practice	Guided	2	0.5	0	15.90321	0.10806	-1.45057	0.80125	0.89197449162556	-0.895079	-1.155264	2.505364
Trial1	3	1	noBlindfold	counterclockwise	practice	Guided	2	0.5	0	15.92322	0.092366	-1.45058	0.80133	0.899052388526178	-0.871592	-1.07486	2.61334
Trial1	3	1	noBlindfold	counterclockwise	practice	Guided	2	0.5	0	15.94322	0.060518	-1.45052	0.80134	0.913942117789271	-0.767257	-1.2399	2.686409
Trial1	3	1	noBlindfold	counterclockwise	practice	Guided	2	0.5	0	15.96321	0.044848	-1.45055	0.80134	0.92157968222798	-0.990257	-1.172192	2.666388
Trial1	3	1	noBlindfold	counterclockwise	practice	Guided	2	0.5	0	15.98322	0.028596	-1.45057	0.80135	0.929722297675442	-1.084818	-1.108715	2.698055
Trial1	3	1	noBlindfold	counterclockwise	practice	Guided	2	0.5	0	16.00322	0.012607	-1.45057	0.80138	0.937956185486352	-1.129822	-0.897125	2.781168
Trial1	3	1	noBlindfold	counterclockwise	practice	Guided	2	0.5	0	16.02321	-0.0036158	-1.45053	0.8014	0.946504539428189	-1.009914	-0.952138	2.822356
Trial1	3	1	noBlindfold	counterclockwise	practice	Guided	2	0.5	0	16.04321	-0.037015	-1.45055	0.80135	0.964648602930221	-1.144343	-1.244132	2.666062
Trial1	3	1	noBlindfold	counterclockwise	practice	Guided	2	0.5	0	16.06322	-0.053755	-1.45059	0.80131	0.974034045029844	-1.225816	-1.193351	2.557333
Trial1	3	1	noBlindfold	counterclockwise	practice	Guided	2	0.5	0	16.08322	-0.071322	-1.4506	0.80135	0.984159869098107	-1.331089	-1.142569	2.693113
Trial1	3	1	noBlindfold	counterclockwise	practice	Guided	2	0.5	0	16.10321	-0.08876	-1.45059	0.80144	0.994456840361793	-1.224215	-1.091787	2.931788
Trial1	3	1	noBlindfold	counterclockwise	practice	Guided	2	0.5	0	16.12321	-0.10648	-1.45058	0.80151	1.00510508682574	-1.122575	-1.100251	3.089238
Trial1	3	1	noBlindfold	counterclockwise	practice	Guided	2	0.5	0	16.14322	-0.14313	-1.45058	0.80146	1.02759640840148	-1.524524	-1.235669	2.890248
Trial1	3	1	noBlindfold	counterclockwise	practice	Guided	2	0.5	0	16.16321	-0.1624	-1.4506	0.80143	1.03974217649892	-1.574179	-1.138337	2.821951
Trial1	3	1	noBlindfold	counterclockwise	practice	Guided	2	0.5	0	16.18321	-0.18166	-1.45058	0.80141	1.05210188196414	-1.362761	-1.159496	2.850007
Trial1	3	1	noBlindfold	counterclockwise	practice	Guided	2	0.5	0	16.20322	-0.20192	-1.45057	0.80138	1.06531757681074	-1.024347	-1.345695	2.686952
Trial1	3	1	noBlindfold	counterclockwise	practice	Guided	2	0.5	0	16.22322	-0.22106	-1.45064	0.80132	1.07798018628934	-0.928107	-1.502272	2.724957
Trial1	3	1	noBlindfold	counterclockwise	practice	Guided	2	0.5	0	16.24321	-0.26117	-1.45078	0.80129	1.10519020703199	-1.299522	-1.459954	2.528818
Trial1	3	1	noBlindfold	counterclockwise	practice	Guided	2	0.5	0	16.26321	-0.28119	-1.45073	0.80129	1.11907258636253	-1.13148	-1.151033	2.596785
Trial1	3	1	noBlindfold	counterclockwise	practice	Guided	2	0.5	0	16.28322	-0.30173	-1.45064	0.80128	1.13349930619324	-0.902056	-1.142569	2.617826
Trial1	3	1	noBlindfold	counterclockwise	practice	Guided	2	0.5	0	16.30321	-0.30635	-1.45064	0.80134	1.13681400443187	-3.553051	-1.66308	2.511663
Trial1	3	1	noBlindfold	counterclockwise	practice	Guided	2	0.5	0	16.32321	-0.30423	-1.45063	0.8025	1.1361303470656	-7.302294	-0.715157	4.342087
Trial1	3	1	noBlindfold	counterclockwise	practice	Guided	2	0.5	0	16.34322	-0.30262	-1.44997	0.80273	1.13515388625216	-1.569162	0.245433	5.841809
Trial1	3	1	noBlindfold	counterclockwise	practice	Guided	2	0.5	0	16.36322	-0.30141	-1.44998	0.80233	1.13401562059202	-0.485976	-1.167971	4.48263
Trial1	3	1	noBlindfold	counterclockwise	practice	Guided	2	0.5	0	16.38321	-0.30076	-1.45043	0.80178	1.13316712101294	-1.93879	-2.306326	2.767339
Trial1	3	1	noBlindfold	counterclockwise	practice	Guided	2	0.5	0	16.40321	-0.3009	-1.4509	0.80145	1.13303263622613	-2.952086	-2.534843	2.013284
Trial1	3	1	noBlindfold	counterclockwise	practice	Guided	2	0.5	0	16.42322	-0.30112	-1.45106	0.80152	1.13323764919107	-2.586229	-1.718105	2.555797
Trial1	3	1	noBlindfold	counterclockwise	practice	Guided	2	0.5	0	16.44322	-0.30099	-1.45086	0.80156	1.13317404382829	-1.18806	-0.960613	3.439557
Trial1	3	1	noBlindfold	counterclockwise	practice	Guided	2	0.5	0	16.46321	-0.30092	-1.45076	0.80155	1.13311749866838	-1.917999	-1.311853	3.009192
Trial1	3	1	noBlindfold	counterclockwise	practice	Guided	2	0.5	0	16.48322	-0.30093	-1.45076	0.80155	1.13312457657658	-2.523149	-1.476893	2.720438
Trial1	3	1	noBlindfold	counterclockwise	practice	Guided	2	0.5	0	16.50322	-0.30095	-1.45076	0.80155	1.13313871146029	-2.485395	-1.28223	3.063741
Trial1	3	1	noBlindfold	counterclockwise	practice	Guided	2	0.5	0	16.52321	-0.30096	-1.45075	0.80155	1.1331457895012	-1.973727	-1.091799	3.353241
Trial1	3	1	noBlindfold	counterclockwise	practice	Guided	2	0.5	0	16.54321	-0.30095	-1.45073	0.80154	1.13313162816106	-2.017223	-1.544602	2.758363
Trial1	3	1	noBlindfold	counterclockwise	practice	Guided	2	0.5	0	16.56322	-0.30096	-1.45074	0.80152	1.13312453986888	-2.234719	-1.625006	2.543844
Trial1	3	1	noBlindfold	counterclockwise	practice	Guided	2	0.5	0	16.58322	-0.30097	-1.45074	0.80151	1.1331245350087	-2.258373	-1.595383	2.519997
Trial1	3	1	noBlindfold	counterclockwise	practice	Guided	2	0.5	0	16.60321	-0.30097	-1.45074	0.80149	1.13311041114567	-2.116701	-1.557297	2.503345
Trial1	3	1	noBlindfold	counterclockwise	practice	Guided	2	0.5	0	16.62321	-0.30098	-1.45075	0.80137	1.13303260304436	-1.918144	-1.663092	2.315101
Trial1	3	1	noBlindfold	counterclockwise	practice	Guided	2	0.5	0	16.64322	-0.30097	-1.45078	0.80129	1.13296892925489	-1.953414	-2.03549	1.938513
Trial1	3	1	noBlindfold	counterclockwise	practice	Guided	2	0.5	0	16.66321	-0.30098	-1.45083	0.80123	1.1329335803258	-2.00984	-2.031259	1.811374
Trial1	3	1	noBlindfold	counterclockwise	practice	Guided	2	0.5	0	16.68321	-0.30098	-1.45085	0.80117	1.13289113262192	-1.958671	-2.090504	1.694807
Trial1	3	1	noBlindfold	counterclockwise	practice	Guided	2	0.5	0	16.70322	-0.30098	-1.45087	0.80111	1.13284868650767	-1.944992	-2.103199	1.546764
Trial1	3	1	noBlindfold	counterclockwise	practice	Guided	2	0.5	0	16.72322	-0.30098	-1.4509	0.80089	1.13269316269568	-1.955476	-2.187835	1.366468
Trial1	3	1	noBlindfold	counterclockwise	practice	Guided	2	0.5	0	16.74321	-0.30098	-1.45098	0.80073	1.13258001041794	-1.948111	-2.255544	0.726561
Trial1	3	1	noBlindfold	counterclockwise	practice	Guided	2	0.5	0	16.76321	-0.30098	-1.45103	0.80053	1.13243863864545	-1.965562	-2.390962	0.29591
Trial1	3	1	noBlindfold	counterclockwise	practice	Guided	2	0.5	0	16.78322	-0.30098	-1.4511	0.80032	1.13229016463591	-1.979296	-2.50522	-0.193031
Trial1	3	1	noBlindfold	counterclockwise	practice	Guided	2	0.5	0	16.80321	-0.30098	-1.45118	0.80012	1.13214882909296	-1.958518	-2.606783	-0.602273
Trial1	3	1	noBlindfold	counterclockwise	practice	Guided	2	0.5	0	16.82321	-0.30097	-1.45125	0.79923	1.13151293839108	-1.945409	-2.708347	-0.990088
Trial1	3	1	noBlindfold	counterclockwise	practice	Guided	2	0.5	0	16.84322	-0.30098	-1.45136	0.79812	1.13073623679038	-2.054876	-2.818373	-1.492781
Trial1	3	1	noBlindfold	counterclockwise	practice	Guided	2	0.5	0	16.86322	-0.30101	-1.4514	0.79632	1.12948770411359	-2.141316	-2.919937	-1.752802
Trial1	3	1	noBlindfold	counterclockwise	practice	Guided	2	0.5	0	16.88321	-0.30106	-1.45145	0.79357	1.12758612688163	-2.310142	-2.924168	-2.050121
Trial1	3	1	noBlindfold	counterclockwise	practice	Guided	2	0.5	0	16.90321	-0.30113	-1.45149	0.78995	1.12509119668517	-2.461376	-3.004573	-2.121263
Trial1	3	1	noBlindfold	counterclockwise	practice	Guided	2	0.5	0	16.92322	-0.30122	-1.4515	0.77949	1.11783636498658	-2.672032	-3.038427	-2.218443
Trial1	3	1	noBlindfold	counterclockwise	practice	Guided	2	0.5	0	16.94322	-0.30139	-1.45145	0.77323	1.11360248090734	-2.893446	-2.886082	-2.19744
Trial1	3	1	noBlindfold	counterclockwise	practice	Guided	2	0.5	0	16.96321	-0.30142	-1.45145	0.7659	1.10854718246005	-2.823221	-2.907241	-2.142845
Trial1	3	1	noBlindfold	counterclockwise	practice	Guided	2	0.5	0	16.98322	-0.30142	-1.45146	0.75751	1.1027671700447	-2.708153	-3.106136	-2.006713
Trial1	3	1	noBlindfold	counterclockwise	practice	Guided	2	0.5	0	17.00322	-0.30139	-1.45149	0.7487	1.09671215658117	-2.724179	-3.038427	-1.880708
Trial1	3	1	noBlindfold	counterclockwise	practice	Guided	2	0.5	0	17.02321	-0.30135	-1.45152	0.72944	1.08362562444271	-2.616177	-3.072281	-1.810607
Trial1	3	1	noBlindfold	counterclockwise	practice	Guided	2	0.5	0	17.04321	-0.30132	-1.45153	0.71958	1.07699075652346	-2.665422	-2.784519	-1.475104
Trial1	3	1	noBlindfold	counterclockwise	practice	Guided	2	0.5	0	17.06322	-0.30132	-1.45146	0.70921	1.07008995631843	-2.521304	-2.983414	-1.333081
Trial1	3	1	noBlindfold	counterclockwise	practice	Guided	2	0.5	0	17.08322	-0.30129	-1.45144	0.69902	1.06334127754534	-2.450429	-2.835301	-1.265907
Trial1	3	1	noBlindfold	counterclockwise	practice	Guided	2	0.5	0	17.10321	-0.30126	-1.45141	0.68875	1.05659556155971	-2.486445	-2.721042	-1.196804
Trial1	3	1	noBlindfold	counterclockwise	practice	Guided	2	0.5	0	17.12321	-0.30124	-1.45139	0.66923	1.04396087325846	-2.364638	-2.843764	-1.330214
Trial1	3	1	noBlindfold	counterclockwise	practice	Guided	2	0.5	0	17.14322	-0.30115	-1.45139	0.6572	1.03622061986177	-2.271216	-2.674492	-1.198893
Trial1	3	1	noBlindfold	counterclockwise	practice	Guided	2	0.5	0	17.16321	-0.30112	-1.45137	0.6464	1.02938146606495	-2.206697	-2.759128	-1.226387
Trial1	3	1	noBlindfold	counterclockwise	practice	Guided	2	0.5	0	17.18321	-0.30111	-1.45135	0.63589	1.02280659569373	-2.247201	-2.407889	-1.153085
Trial1	3	1	noBlindfold	counterclockwise	practice	Guided	2	0.5	0	17.20322	-0.30112	-1.45128	0.62541	1.01633211539476	-2.218947	-2.577161	-1.053693
Trial1	3	1	noBlindfold	counterclockwise	practice	Guided	2	0.5	0	17.22322	-0.30112	-1.45125	0.60432	1.00349186601346	-2.277451	-2.390962	-0.907612
Trial1	3	1	noBlindfold	counterclockwise	practice	Guided	2	0.5	0	17.24321	-0.30112	-1.45123	0.59395	0.997281262809401	-2.233315	-2.500988	-0.998915
Trial1	3	1	noBlindfold	counterclockwise	practice	Guided	2	0.5	0	17.26321	-0.30112	-1.45124	0.5831	0.990857628558484	-2.336367	-2.34018	-1.250009
Trial1	3	1	noBlindfold	counterclockwise	practice	Guided	2	0.5	0	17.28322	-0.30113	-1.45122	0.57239	0.984601242437309	-2.209737	-2.577161	-1.219433
Trial1	3	1	noBlindfold	counterclockwise	practice	Guided	2	0.5	0	17.30321	-0.30111	-1.45124	0.56152	0.978305637104636	-2.203757	-2.344412	-1.194763
Trial1	3	1	noBlindfold	counterclockwise	practice	Guided	2	0.5	0	17.32321	-0.30109	-1.45121	0.53879	0.965422105661403	-2.142578	-2.632174	-1.219452
Trial1	3	1	noBlindfold	counterclockwise	practice	Guided	2	0.5	0	17.34322	-0.30104	-1.45126	0.52721	0.958965824589845	-2.042344	-2.445975	-1.380043
Trial1	3	1	noBlindfold	counterclockwise	practice	Guided	2	0.5	0	17.36322	-0.30101	-1.45128	0.51498	0.952271711050241	-1.976274	-2.682956	-1.363985
Trial1	3	1	noBlindfold	counterclockwise	practice	Guided	2	0.5	0	17.38321	-0.30098	-1.45126	0.50281	0.94572028665199	-2.015154	-2.450207	-1.345274
Trial1	3	1	noBlindfold	counterclockwise	practice	Guided	2	0.5	0	17.40321	-0.30098	-1.45125	0.49043	0.939196755476288	-2.038595	-2.50522	-1.369452
Trial1	3	1	noBlindfold	counterclockwise	practice	Guided	2	0.5	0	17.42322	-0.301	-1.45125	0.46435	0.92586279067454	-2.033932	-2.302094	-1.449845
Trial1	3	1	noBlindfold	counterclockwise	practice	Guided	2	0.5	0	17.44322	-0.30103	-1.45126	0.45101	0.919270968628113	-2.042361	-2.268239	-1.529799
Trial1	3	1	noBlindfold	counterclockwise	practice	Guided	2	0.5	0	17.46321	-0.30102	-1.45123	0.43685	0.912398469450427	-1.927283	-2.619479	-1.468623
Trial1	3	1	noBlindfold	counterclockwise	practice	Guided	2	0.5	0	17.48322	-0.301	-1.45123	0.42262	0.905653720561208	-1.968451	-2.204762	-1.736262
Trial1	3	1	noBlindfold	counterclockwise	practice	Guided	2	0.5	0	17.50322	-0.30098	-1.45121	0.40802	0.898915610679061	-1.914702	-2.526379	-1.407143
Trial1	3	1	noBlindfold	counterclockwise	practice	Guided	2	0.5	0	17.52321	-0.30099	-1.45122	0.37643	0.885033645179508	-1.990905	-2.395193	-1.584151
Trial1	3	1	noBlindfold	counterclockwise	practice	Guided	2	0.5	0	17.54321	-0.30101	-1.4512	0.36045	0.878374176974056	-2.019737	-2.479829	-1.439296
Trial1	3	1	noBlindfold	counterclockwise	practice	Guided	2	0.5	0	17.56322	-0.30101	-1.45121	0.34564	0.872401286524128	-2.031481	-2.280935	-1.523945
Trial1	3	1	noBlindfold	counterclockwise	practice	Guided	2	0.5	0	17.58322	-0.30101	-1.45121	0.32963	0.866182971938736	-1.959169	-2.522147	-1.343045
Trial1	3	1	noBlindfold	counterclockwise	practice	Guided	2	0.5	0	17.60321	-0.301	-1.45121	0.3133	0.860091795657732	-1.935222	-2.319021	-1.399272
Trial1	3	1	noBlindfold	counterclockwise	practice	Guided	2	0.5	0	17.62321	-0.30098	-1.45121	0.2793	0.848279114133272	-1.914133	-2.462902	-1.560359
Trial1	3	1	noBlindfold	counterclockwise	practice	Guided	2	0.5	0	17.64322	-0.30095	-1.45123	0.26236	0.842824810224069	-2.045641	-2.22169	-1.394334
Trial1	3	1	noBlindfold	counterclockwise	practice	Guided	2	0.5	0	17.66321	-0.30097	-1.45119	0.24491	0.837576192683548	-2.018394	-2.348644	-1.284643
Trial1	3	1	noBlindfold	counterclockwise	practice	Guided	2	0.5	0	17.68321	-0.30099	-1.45116	0.22806	0.832824334056035	-1.993146	-2.488293	-1.082243
Trial1	3	1	noBlindfold	counterclockwise	practice	Guided	2	0.5	0	17.70322	-0.30101	-1.45116	0.21134	0.828421144395327	-2.062325	-2.141285	-1.045267
Trial1	3	1	noBlindfold	counterclockwise	practice	Guided	2	0.5	0	17.72322	-0.30104	-1.45111	0.17796	0.820569824080428	-2.027681	-2.098967	-0.952825
Trial1	3	1	noBlindfold	counterclockwise	practice	Guided	2	0.5	0	17.74321	-0.301	-1.45108	0.16185	0.817188119539432	-1.945658	-2.145517	-1.039612
Trial1	3	1	noBlindfold	counterclockwise	practice	Guided	2	0.5	0	17.76321	-0.30097	-1.4511	0.14603	0.814173036312797	-1.947008	-2.170908	-0.727616
Trial1	3	1	noBlindfold	counterclockwise	practice	Guided	2	0.5	0	17.78322	-0.30096	-1.45109	0.13005	0.811449278731327	-2.013871	-2.196299	-0.641306
Trial1	3	1	noBlindfold	counterclockwise	practice	Guided	2	0.5	0	17.80321	-0.30098	-1.45108	0.11444	0.809114006400198	-2.005645	-2.018563	-0.742915
Trial1	3	1	noBlindfold	counterclockwise	practice	Guided	2	0.5	0	17.82321	-0.301	-1.45105	0.08509	0.805506862769823	-1.99062	-2.149749	-0.626198
Trial1	3	1	noBlindfold	counterclockwise	practice	Guided	2	0.5	0	17.84322	-0.30102	-1.45107	0.070388	0.804106650745457	-1.96895	-2.12859	-0.72872
Trial1	3	1	noBlindfold	counterclockwise	practice	Guided	2	0.5	0	17.86322	-0.301	-1.45107	0.056375	0.802981406489452	-1.934318	-2.285167	-0.663461
Trial1	3	1	noBlindfold	counterclockwise	practice	Guided	2	0.5	0	17.88321	-0.30098	-1.45108	0.042491	0.802106257423226	-1.962965	-2.145517	-1.01276
Trial1	3	1	noBlindfold	counterclockwise	practice	Guided	2	0.5	0	17.90321	-0.30096	-1.45109	0.028719	0.801474709224548	-1.846596	-2.319021	-0.773313
Trial1	3	1	noBlindfold	counterclockwise	practice	Guided	2	0.5	0	17.92322	-0.30095	-1.45109	0.0009984199	0.800950613036646	-1.91088	-2.052418	-1.085878
Trial1	3	1	noBlindfold	counterclockwise	practice	Guided	2	0.5	0	17.94322	-0.30095	-1.45106	-0.012519	0.801047821946265	-1.907247	-2.069345	-1.0192
Trial1	3	1	noBlindfold	counterclockwise	practice	Guided	2	0.5	0	17.96321	-0.30096	-1.45107	-0.025902	0.801378713284058	-1.967482	-2.259776	-0.801903
Trial1	3	1	noBlindfold	counterclockwise	practice	Guided	2	0.5	0	17.98322	-0.30098	-1.45108	-0.03957	0.801956824277907	-2.011793	-2.039722	-0.976513
Trial1	3	1	noBlindfold	counterclockwise	practice	Guided	2	0.5	0	18.00322	-0.301	-1.45107	-0.053142	0.802760905270718	-2.026974	-2.090504	-0.849316
Trial1	3	1	noBlindfold	counterclockwise	practice	Guided	2	0.5	0	18.02321	-0.30102	-1.45103	-0.07906	0.804912118644009	-2.010579	-2.001636	-0.867653
Trial1	3	1	noBlindfold	counterclockwise	practice	Guided	2	0.5	0	18.04321	-0.30103	-1.45098	-0.091707	0.806262519590999	-2.079956	-1.997404	-0.654356
Trial1	3	1	noBlindfold	counterclockwise	practice	Guided	2	0.5	0	18.06322	-0.30104	-1.45098	-0.10417	0.80778491006794	-2.074676	-1.900073	-0.818845
Trial1	3	1	noBlindfold	counterclockwise	practice	Guided	2	0.5	0	18.08322	-0.30104	-1.45099	-0.11681	0.80951198033255	-2.054404	-2.08204	-0.681269
Trial1	3	1	noBlindfold	counterclockwise	practice	Guided	2	0.5	0	18.10321	-0.30103	-1.45103	-0.12891	0.811336469234251	-2.051992	-1.942391	-0.824121
Trial1	3	1	noBlindfold	counterclockwise	practice	Guided	2	0.5	0	18.12321	-0.30103	-1.45101	-0.15306	0.815522186819398	-2.087022	-1.976245	-0.713728
Trial1	3	1	noBlindfold	counterclockwise	practice	Guided	2	0.5	0	18.14322	-0.30104	-1.45097	-0.16518	0.817893332435345	-2.101654	-2.08204	-0.923644
Trial1	3	1	noBlindfold	counterclockwise	practice	Guided	2	0.5	0	18.16321	-0.30105	-1.45103	-0.17652	0.820268505504606	-2.092686	-2.120126	-0.924259
Trial1	3	1	noBlindfold	counterclockwise	practice	Guided	2	0.5	0	18.18321	-0.30106	-1.45105	-0.18811	0.82285024916223	-2.152899	-2.141285	-0.832857
Trial1	3	1	noBlindfold	counterclockwise	practice	Guided	2	0.5	0	18.20322	-0.30109	-1.45107	-0.19982	0.825635045609009	-2.219837	-2.120126	-0.703966
Trial1	3	1	noBlindfold	counterclockwise	practice	Guided	2	0.5	0	18.22322	-0.30111	-1.45105	-0.22234	0.831391789681005	-2.321315	-1.997404	-0.85248
Trial1	3	1	noBlindfold	counterclockwise	practice	Guided	2	0.5	0	18.24321	-0.30111	-1.45101	-0.23321	0.834364513275031	-2.245185	-2.027027	-0.863096
Trial1	3	1	noBlindfold	counterclockwise	practice	Guided	2	0.5	0	18.26321	-0.30112	-1.45104	-0.24429	0.837538586450165	-2.230963	-2.302094	-0.847153
Trial1	3	1	noBlindfold	counterclockwise	practice	Guided	2	0.5	0	18.28322	-0.3011	-1.4511	-0.25496	0.84069363573905	-2.210737	-2.12859	-0.982858
Trial1	3	1	noBlindfold	counterclockwise	practice	Guided	2	0.5	0	18.30321	-0.30109	-1.45111	-0.26551	0.843943578400122	-2.15285	-2.357107	-0.818038
Trial1	3	1	noBlindfold	counterclockwise	practice	Guided	2	0.5	0	18.32321	-0.30108	-1.45115	-0.28669	0.85083506166674	-2.141661	-2.162444	-0.91451
Trial1	3	1	noBlindfold	counterclockwise	practice	Guided	2	0.5	0	18.34322	-0.30108	-1.45113	-0.29696	0.854350272019346	-2.12737	-2.276703	-0.832024
Trial1	3	1	noBlindfold	counterclockwise	practice	Guided	2	0.5	0	18.36322	-0.30108	-1.45111	-0.30749	0.85806715507781	-2.237209	-2.069345	-0.988593
Trial1	3	1	noBlindfold	counterclockwise	practice	Guided	2	0.5	0	18.38321	-0.30108	-1.4511	-0.31767	0.861767584105004	-2.085217	-2.357107	-0.884805
Trial1	3	1	noBlindfold	counterclockwise	practice	Guided	2	0.5	0	18.40321	-0.30107	-1.45112	-0.32793	0.865592998796546	-2.111765	-2.145517	-1.068718
Trial1	3	1	noBlindfold	counterclockwise	practice	Guided	2	0.5	0	18.42322	-0.30106	-1.4511	-0.34877	0.87369197366883	-2.078323	-2.285167	-1.116745
Trial1	3	1	noBlindfold	counterclockwise	practice	Guided	2	0.5	0	18.44322	-0.30102	-1.45114	-0.35979	0.878112678888922	-1.975406	-2.268239	-1.298593
Trial1	3	1	noBlindfold	counterclockwise	practice	Guided	2	0.5	0	18.46321	-0.30099	-1.45115	-0.37068	0.882603335647655	-1.953146	-2.399425	-1.207277
Trial1	3	1	noBlindfold	counterclockwise	practice	Guided	2	0.5	0	18.48322	-0.30098	-1.45118	-0.38246	0.887606113810808	-1.996376	-2.217458	-1.322587
Trial1	3	1	noBlindfold	counterclockwise	practice	Guided	2	0.5	0	18.50322	-0.30101	-1.45116	-0.39334	0.892375112579982	-2.060486	-2.424816	-1.126823
Trial1	3	1	noBlindfold	counterclockwise	practice	Guided	2	0.5	0	18.52321	-0.30103	-1.45118	-0.4161	0.902656237472123	-2.055435	-2.153981	-0.974234
Trial1	3	1	noBlindfold	counterclockwise	practice	Guided	2	0.5	0	18.54321	-0.30106	-1.45109	-0.42751	0.907998871974031	-2.039651	-2.280935	-0.842431
Trial1	3	1	noBlindfold	counterclockwise	practice	Guided	2	0.5	0	18.56322	-0.30103	-1.4511	-0.43821	0.913059193165463	-1.978926	-2.208994	-0.916873
Trial1	3	1	noBlindfold	counterclockwise	practice	Guided	2	0.5	0	18.58322	-0.301	-1.45111	-0.44951	0.918509781689025	-1.932615	-2.369803	-0.835432
Trial1	3	1	noBlindfold	counterclockwise	practice	Guided	2	0.5	0	18.60321	-0.30096	-1.45114	-0.46055	0.923928157615622	-1.87956	-2.124358	-1.069277
Trial1	3	1	noBlindfold	counterclockwise	practice	Guided	2	0.5	0	18.62321	-0.30094	-1.45113	-0.48297	0.935288680036288	-1.793448	-2.445975	-1.052607
Trial1	3	1	noBlindfold	counterclockwise	practice	Guided	2	0.5	0	18.64322	-0.30091	-1.45116	-0.4939	0.940953788866046	-1.814393	-2.45867	-0.83709
Trial1	3	1	noBlindfold	counterclockwise	practice	Guided	2	0.5	0	18.66321	-0.3009	-1.45118	-0.505	0.946818791962616	-1.852186	-2.268239	-0.789215
Trial1	3	1	noBlindfold	counterclockwise	practice	Guided	2	0.5	0	18.68321	-0.30091	-1.45115	-0.51596	0.952717964955962	-1.832639	-2.264008	-0.849111
Trial1	3	1	noBlindfold	counterclockwise	practice	Guided	2	0.5	0	18.70322	-0.30091	-1.45116	-0.52605	0.958219909177937	-1.868453	-2.361339	-0.662585
Trial1	3	1	noBlindfold	counterclockwise	practice	Guided	2	0.5	0	18.72322	-0.30092	-1.45116	-0.54644	0.969571809333849	-1.914411	-2.276703	-0.69423
Trial1	3	1	noBlindfold	counterclockwise	practice	Guided	2	0.5	0	18.74321	-0.30096	-1.45112	-0.55661	0.97537254806244	-1.972084	-2.158213	-0.595132
Trial1	3	1	noBlindfold	counterclockwise	practice	Guided	2	0.5	0	18.76321	-0.30097	-1.4511	-0.56542	0.980434996145068	-1.914062	-2.369803	-0.593737
Trial1	3	1	noBlindfold	counterclockwise	practice	Guided	2	0.5	0	18.78322	-0.30096	-1.45112	-0.57488	0.985912748397833	-1.896052	-2.238617	-0.590475
Trial1	3	1	noBlindfold	counterclockwise	practice	Guided	2	0.5	0	18.80321	-0.30095	-1.45112	-0.58398	0.991238395114925	-1.888859	-2.251312	-0.822161
Trial1	3	1	noBlindfold	counterclockwise	practice	Guided	2	0.5	0	18.82321	-0.30093	-1.45115	-0.60236	1.00216088336044	-1.794294	-2.450207	-0.801407
Trial1	3	1	noBlindfold	counterclockwise	practice	Guided	2	0.5	0	18.84322	-0.30087	-1.45124	-0.61157	1.00767585299103	-1.66577	-2.564465	-1.119051
Trial1	3	1	noBlindfold	counterclockwise	practice	Guided	2	0.5	0	18.86322	-0.30084	-1.4513	-0.62093	1.0133601643749	-1.547792	-2.71681	-1.162009
Trial1	3	1	noBlindfold	counterclockwise	practice	Guided	2	0.5	0	18.88321	-0.3008	-1.45135	-0.63083	1.01942489140707	-1.627886	-2.712578	-1.259356
Trial1	3	1	noBlindfold	counterclockwise	practice	Guided	2	0.5	0	18.90321	-0.3008	-1.45137	-0.64074	1.02558687005025	-1.560832	-2.860691	-1.451731
Trial1	3	1	noBlindfold	counterclockwise	practice	Guided	2	0.5	0	18.92322	-0.30081	-1.45142	-0.66165	1.03878650166958	-1.667472	-2.801446	-1.350275
Trial1	3	1	noBlindfold	counterclockwise	practice	Guided	2	0.5	0	18.94322	-0.30084	-1.45137	-0.67257	1.04579879976157	-1.646078	-2.818373	-1.275786
Trial1	3	1	noBlindfold	counterclockwise	practice	Guided	2	0.5	0	18.96321	-0.30084	-1.4514	-0.6829799	1.05252379461591	-1.65335	-2.657565	-1.241943
Trial1	3	1	noBlindfold	counterclockwise	practice	Guided	2	0.5	0	18.98322	-0.30084	-1.45136	-0.69416	1.05981263538683	-1.731384	-2.581393	-1.196475
Trial1	3	1	noBlindfold	counterclockwise	practice	Guided	2	0.5	0	19.00322	-0.30086	-1.45133	-0.70503	1.06697889891238	-1.736846	-2.721042	-1.023995
Trial1	3	1	noBlindfold	counterclockwise	practice	Guided	2	0.5	0	19.02321	-0.30089	-1.45131	-0.72716	1.08175155283827	-1.871943	-2.585624	-1.156755
Trial1	3	1	noBlindfold	counterclockwise	practice	Guided	2	0.5	0	19.04321	-0.30096	-1.45131	-0.73799	1.0891125748392	-1.958063	-2.416352	-1.094252
Trial1	3	1	noBlindfold	counterclockwise	practice	Guided	2	0.5	0	19.06322	-0.30098	-1.4513	-0.7487	1.09641260383091	-1.98914	-2.754896	-0.945719
Trial1	3	1	noBlindfold	counterclockwise	practice	Guided	2	0.5	0	19.08322	-0.30099	-1.45133	-0.75962	1.10390559625703	-1.892666	-2.522147	-1.030176
Trial1	3	1	noBlindfold	counterclockwise	practice	Guided	2	0.5	0	19.10321	-0.30098	-1.45128	-0.77043	1.11136461162912	-1.940234	-2.492525	-0.80116
Trial1	3	1	noBlindfold	counterclockwise	practice	Guided	2	0.5	0	19.12321	-0.30097	-1.45128	-0.79105	1.12574997423769	-1.898156	-2.611015	-0.85784
Trial1	3	1	noBlindfold	counterclockwise	practice	Guided	2	0.5	0	19.14322	-0.30092	-1.45125	-0.8011	1.1327992095331	-1.80356	-2.568697	-0.837083
Trial1	3	1	noBlindfold	counterclockwise	practice	Guided	2	0.5	0	19.16321	-0.30091	-1.45125	-0.80357	1.1345402673621	-1.855801	-2.310557	-1.011453
Trial1	3	1	noBlindfold	counterclockwise	practice	Guided	2	0.5	0	19.18321	-0.30091	-1.45123	-0.80252	1.13379677869452	-1.69716	-3.055354	-2.553069
Trial1	3	1	noBlindfold	counterclockwise	practice	Guided	2	0.5	0	19.20322	-0.30089	-1.45139	-0.80189	1.13333679526709	-1.356383	-3.876323	-2.803668
Trial1	3	1	noBlindfold	counterclockwise	practice	Guided	2	0.5	0	19.22322	-0.3008	-1.45156	-0.8013901	1.13291952416807	-1.106928	-2.949559	-2.402753
Trial1	3	1	noBlindfold	counterclockwise	practice	Guided	2	0.5	0	19.24321	-0.30075	-1.45153	-0.80136	1.13286294730783	-1.33424	-2.88185	-1.904964
Trial1	3	1	noBlindfold	counterclockwise	practice	Guided	2	0.5	0	19.26321	-0.30075	-1.45152	-0.80134	1.13284878066436	-1.630545	-2.742201	-2.244765
Trial1	3	1	noBlindfold	counterclockwise	practice	Guided	2	0.5	0	19.28322	-0.30075	-1.45151	-0.80132	1.13283465635962	-1.918949	-2.894546	-2.232114
Trial1	3	1	noBlindfold	counterclockwise	practice	Guided	2	0.5	0	19.30321	-0.30077	-1.45151	-0.8013	1.13283464666466	-2.000026	-2.737969	-2.051934
Trial1	3	1	noBlindfold	counterclockwise	practice	Guided	2	0.5	0	19.32321	-0.30078	-1.45147	-0.80122	1.13278510483899	-2.020884	-2.403657	-1.819779
Trial1	3	1	noBlindfold	counterclockwise	practice	Guided	2	0.5	0	19.34322	-0.3008	-1.45141	-0.8012	1.13278507634586	-1.768572	-2.560234	-1.755323
Trial1	3	1	noBlindfold	counterclockwise	practice	Guided	2	0.5	0	19.36322	-0.30081	-1.4514	-0.80119	1.13278511505551	-1.655816	-2.71681	-1.924299
Trial1	3	1	noBlindfold	counterclockwise	practice	Guided	2	0.5	0	19.38321	-0.30081	-1.4514	-0.80118	1.13277803272768	-1.64789	-2.843764	-2.046571
Trial1	3	1	noBlindfold	counterclockwise	practice	Guided	2	0.5	0	19.40321	-0.30081	-1.4514	-0.80117	1.13277095044408	-1.637693	-2.797214	-2.017596
Trial1	3	1	noBlindfold	counterclockwise	practice	Guided	2	0.5	0	19.42322	-0.30081	-1.4514	-0.80114	1.13274974601427	-1.544863	-2.852228	-1.933436
Trial1	3	1	noBlindfold	counterclockwise	practice	Guided	2	0.5	0	19.44322	-0.3008	-1.45141	-0.80113	1.13273558467347	-1.435897	-2.88185	-1.786932
Trial1	3	1	noBlindfold	counterclockwise	practice	Guided	2	0.5	0	19.46321	-0.3008	-1.45141	-0.80111	1.13272142050389	-1.397347	-2.919937	-1.72138
Trial1	3	1	noBlindfold	counterclockwise	practice	Guided	2	0.5	0	19.48322	-0.30079	-1.45141	-0.80109	1.13270024036883	-1.431606	-2.970718	-1.690427
Trial1	3	1	noBlindfold	counterclockwise	practice	Guided	2	0.5	0	19.50322	-0.30079	-1.45142	-0.80108	1.13269315839451	-1.434746	-2.941096	-1.660859
Trial1	3	1	noBlindfold	counterclockwise	practice	Guided	2	0.5	0	19.52321	-0.30079	-1.45142	-0.80104	1.1326648730931	-1.467326	-3.013036	-1.592144
Trial1	3	1	noBlindfold	counterclockwise	practice	Guided	2	0.5	0	19.54321	-0.30078	-1.45143	-0.80102	1.13264362999881	-1.443805	-3.072281	-1.563749
Trial1	3	1	noBlindfold	counterclockwise	practice	Guided	2	0.5	0	19.56322	-0.30078	-1.45144	-0.801	1.13262950877747	-1.487108	-3.190772	-1.435698
Trial1	3	1	noBlindfold	counterclockwise	practice	Guided	2	0.5	0	19.58322	-0.30078	-1.45145	-0.80098	1.1326153877321	-1.462455	-3.288103	-1.382141
Trial1	3	1	noBlindfold	counterclockwise	practice	Guided	2	0.5	0	19.60321	-0.30077	-1.45148	-0.80095	1.13258706337009	-1.41464	-3.271176	-1.304594
Trial1	3	1	noBlindfold	counterclockwise	practice	Guided	2	0.5	0	19.62321	-0.30077	-1.45149	-0.8009	1.13255169874233	-1.421478	-3.135758	-1.262043
Trial1	3	1	noBlindfold	counterclockwise	practice	Guided	2	0.5	0	19.64322	-0.30076	-1.45149	-0.80088	1.13253047725002	-1.391599	-2.860691	-1.120372
Trial1	3	1	noBlindfold	counterclockwise	practice	Guided	2	0.5	0	19.66321	-0.30076	-1.45148	-0.80085	1.13250931814514	-1.39104	-2.831069	-1.078414
Trial1	3	1	noBlindfold	counterclockwise	practice	Guided	2	0.5	0	19.68321	-0.30076	-1.45148	-0.80082	1.13248807513862	-1.410842	-2.826837	-1.022879
Trial1	3	1	noBlindfold	counterclockwise	practice	Guided	2	0.5	0	19.70322	-0.30075	-1.45147	-0.8008	1.13246689610482	-1.383608	-2.788751	-1.011478
Trial1	3	1	noBlindfold	counterclockwise	practice	Guided	2	0.5	0	19.72322	-0.30075	-1.45147	-0.80076	1.13243861503953	-1.340799	-2.814142	-0.954515
Trial1	3	1	noBlindfold	counterclockwise	practice	Guided	2	0.5	0	19.74321	-0.30074	-1.45146	-0.80075	1.13242445369843	-1.203391	-2.771824	-1.065738
Trial1	3	1	noBlindfold	counterclockwise	practice	Guided	2	0.5	0	19.76321	-0.30073	-1.45145	-0.80074	1.13241029235733	-1.174884	-2.742201	-1.125864
Trial1	3	1	noBlindfold	counterclockwise	practice	Guided	2	0.5	0	19.78322	-0.30072	-1.45145	-0.80073	1.13239615208952	-1.091724	-2.788751	-1.173161
Trial1	3	1	noBlindfold	counterclockwise	practice	Guided	2	0.5	0	19.80321	-0.30071	-1.45145	-0.80073	1.13238907148525	-0.982637	-2.80991	-1.210089
Trial1	3	1	noBlindfold	counterclockwise	practice	Guided	2	0.5	0	19.82321	-0.3007	-1.45144	-0.80072	1.13237493121731	-0.935788	-2.771824	-1.258418
Trial1	3	1	noBlindfold	counterclockwise	practice	Guided	2	0.5	0	19.84322	-0.30067	-1.45144	-0.80071	1.13234667202105	-0.848709	-2.877619	-1.203433
Trial1	3	1	noBlindfold	counterclockwise	practice	Guided	2	0.5	0	19.86322	-0.30065	-1.45144	-0.80071	1.13233253219509	-0.865031	-2.898778	-1.284736
Trial1	3	1	noBlindfold	counterclockwise	practice	Guided	2	0.5	0	19.88321	-0.30064	-1.45144	-0.80071	1.13232545181208	-0.866337	-2.843764	-1.306945
Trial1	3	1	noBlindfold	counterclockwise	practice	Guided	2	0.5	0	19.90321	-0.30063	-1.45144	-0.8006999	1.13231126939481	-0.866524	-2.826837	-1.30354
Trial1	3	1	noBlindfold	counterclockwise	practice	Guided	2	0.5	0	19.92322	-0.30062	-1.45144	-0.8006999	1.13230418905569	-0.840224	-2.898778	-1.313118
Trial1	3	1	noBlindfold	counterclockwise	practice	Guided	2	0.5	0	19.94322	-0.30059	-1.45144	-0.8006999	1.13228299044798	-0.833912	-2.907241	-1.271357
Trial1	3	1	noBlindfold	counterclockwise	practice	Guided	2	0.5	0	19.96321	-0.30058	-1.45144	-0.80069	1.13226887125666	-0.805745	-2.869155	-1.238977
Trial1	3	1	noBlindfold	counterclockwise	practice	Guided	2	0.5	0	19.98322	-0.30057	-1.45144	-0.80069	1.13226181216652	-0.784231	-2.877619	-1.15585
Trial1	3	1	noBlindfold	counterclockwise	practice	Guided	2	0.5	0	20.00322	-0.30056	-1.45144	-0.80068	1.13224765082546	-0.771081	-2.873387	-1.160639
Trial1	3	1	noBlindfold	counterclockwise	practice	Guided	2	0.5	0	20.02321	-0.30055	-1.45144	-0.80067	1.13223353163441	-0.731434	-2.797214	-1.170817
Trial1	3	1	noBlindfold	counterclockwise	practice	Guided	2	0.5	0	20.04321	-0.30053	-1.45143	-0.80066	1.13221233231924	-0.776636	-2.657565	-1.185623
Trial1	3	1	noBlindfold	counterclockwise	practice	Guided	2	0.5	0	20.06322	-0.30052	-1.45142	-0.80066	1.13220525224572	-0.725341	-2.649101	-1.23415
Trial1	3	1	noBlindfold	counterclockwise	practice	Guided	2	0.5	0	20.08322	-0.30051	-1.45141	-0.80066	1.1321981722165	-0.675352	-2.699883	-1.314662
Trial1	3	1	noBlindfold	counterclockwise	practice	Guided	2	0.5	0	20.10321	-0.3005	-1.45141	-0.80067	1.13219819470312	-0.597943	-2.80991	-1.386935
Trial1	3	1	noBlindfold	counterclockwise	practice	Guided	2	0.5	0	20.12321	-0.30049	-1.45141	-0.80067	1.13219111480663	-0.548671	-2.839532	-1.469034
Trial1	3	1	noBlindfold	counterclockwise	practice	Guided	2	0.5	0	20.14322	-0.30046	-1.45141	-0.80068	1.13217693592243	-0.457678	-2.678724	-1.548332
Trial1	3	1	noBlindfold	counterclockwise	practice	Guided	2	0.5	0	20.16321	-0.30045	-1.4514	-0.80068	1.1321698773174	-0.402725	-2.611015	-1.500755
Trial1	3	1	noBlindfold	counterclockwise	practice	Guided	2	0.5	0	20.18321	-0.30043	-1.45139	-0.80069	1.1321628209674	-0.426337	-2.581393	-1.533342
Trial1	3	1	noBlindfold	counterclockwise	practice	Guided	2	0.5	0	20.20322	-0.30041	-1.45138	-0.8006999	1.13215572286071	-0.392919	-2.513684	-1.585276
Trial1	3	1	noBlindfold	counterclockwise	practice	Guided	2	0.5	0	20.22322	-0.3004	-1.45136	-0.80073	1.13216988968477	-0.357485	-2.530611	-1.691954
Trial1	3	1	noBlindfold	counterclockwise	practice	Guided	2	0.5	0	20.24321	-0.30036	-1.45134	-0.80075	1.13215578003394	-0.116806	-2.585624	-1.869471
Trial1	3	1	noBlindfold	counterclockwise	practice	Guided	2	0.5	0	20.26321	-0.30034	-1.45133	-0.80077	1.13215576619708	0.017838	-2.572929	-1.969283
Trial1	3	1	noBlindfold	counterclockwise	practice	Guided	2	0.5	0	20.28322	-0.30031	-1.45132	-0.80081	1.13216284016996	0.271705	-2.496757	-2.068845
Trial1	3	1	noBlindfold	counterclockwise	practice	Guided	2	0.5	0	20.30321	-0.30023	-1.45131	-0.80088	1.13215579758042	0.53446	-2.564465	-2.158825
Trial1	3	1	noBlindfold	counterclockwise	practice	Guided	2	0.5	0	20.32321	-0.30014	-1.4513	-0.801	1.13217713068633	0.697122	-2.602552	-2.227031
Trial1	3	1	noBlindfold	counterclockwise	practice	Guided	2	0.5	0	20.34322	-0.2998	-1.45128	-0.80106	1.13197929101267	1.189584	-2.467134	-2.265066
Trial1	3	1	noBlindfold	counterclockwise	practice	Guided	2	0.5	0	20.36322	-0.29931	-1.45125	-0.80113	1.13168270546035	1.40849	-2.365571	-2.354548
Trial1	3	1	noBlindfold	counterclockwise	practice	Guided	2	0.5	0	20.38321	-0.29829	-1.45119	-0.80119	1.13100501558886	1.584044	-2.310557	-2.420948
Trial1	3	1	noBlindfold	counterclockwise	practice	Guided	2	0.5	0	20.40321	-0.29665	-1.45116	-0.80123	1.12987642900529	1.674868	-2.314789	-2.495988
Trial1	3	1	noBlindfold	counterclockwise	practice	Guided	2	0.5	0	20.42322	-0.29431	-1.45116	-0.80128	1.12826329144127	1.73968	-2.365571	-2.56125
Trial1	3	1	noBlindfold	counterclockwise	practice	Guided	2	0.5	0	20.44322	-0.28728	-1.45118	-0.80128	1.12332520130753	2.152047	-2.348644	-2.560071
Trial1	3	1	noBlindfold	counterclockwise	practice	Guided	2	0.5	0	20.46321	-0.2821	-1.45118	-0.80127	1.1196937185695	2.253257	-2.378266	-2.528905
Trial1	3	1	noBlindfold	counterclockwise	practice	Guided	2	0.5	0	20.48322	-0.27588	-1.45119	-0.80128	1.11536516952514	2.37474	-2.352875	-2.552747
Trial1	3	1	noBlindfold	counterclockwise	practice	Guided	2	0.5	0	20.50322	-0.26813	-1.45118	-0.80129	1.10999519311344	2.55506	-2.323253	-2.595255
Trial1	3	1	noBlindfold	counterclockwise	practice	Guided	2	0.5	0	20.52321	-0.25919	-1.45117	-0.80132	1.10384927157037	2.699309	-2.225921	-2.723065
Trial1	3	1	noBlindfold	counterclockwise	practice	Guided	2	0.5	0	20.54321	-0.23152	-1.45119	-0.80123	1.08493826576078	2.753914	-2.17514	-2.348072
Trial1	3	1	noBlindfold	counterclockwise	practice	Guided	2	0.5	0	20.56322	-0.22267	-1.45115	-0.80121	1.07897612200901	2.674661	-2.014331	-2.413082
Trial1	3	1	noBlindfold	counterclockwise	practice	Guided	2	0.5	0	20.58322	-0.20714	-1.45106	-0.80123	1.06865172626583	2.294577	-2.107431	-2.492451
Trial1	3	1	noBlindfold	counterclockwise	practice	Guided	2	0.5	0	20.60321	-0.18985	-1.45105	-0.80122	1.05728260841207	1.98654	-2.141285	-2.426705
Trial1	3	1	noBlindfold	counterclockwise	practice	Guided	2	0.5	0	20.62321	-0.17372	-1.45107	-0.8012	1.04681422296079	1.62755	-2.166676	-2.412541
Trial1	3	1	noBlindfold	counterclockwise	practice	Guided	2	0.5	0	20.64322	-0.13689	-1.45111	-0.80119	1.02349123622623	1.378097	-2.22169	-2.38589
Trial1	3	1	noBlindfold	counterclockwise	practice	Guided	2	0.5	0	20.66321	-0.11913	-1.45111	-0.8012	1.01254301322271	1.375393	-2.259776	-2.394611
Trial1	3	1	noBlindfold	counterclockwise	practice	Guided	2	0.5	0	20.68321	-0.10066	-1.45113	-0.80121	1.00136405399562	1.269667	-2.306326	-2.4522
Trial1	3	1	noBlindfold	counterclockwise	practice	Guided	2	0.5	0	20.70322	-0.081564	-1.45114	-0.80124	0.990051601378249	1.142847	-2.255544	-2.451259
Trial1	3	1	noBlindfold	counterclockwise	practice	Guided	2	0.5	0	20.72322	-0.063111	-1.45113	-0.80134	0.979407865965583	0.961735	-2.208994	-2.546845
Trial1	3	1	noBlindfold	counterclockwise	practice	Guided	2	0.5	0	20.74321	-0.025824	-1.45111	-0.8013901	0.958497206715037	0.836947	-2.225921	-2.767978
Trial1	3	1	noBlindfold	counterclockwise	practice	Guided	2	0.5	0	20.76321	-0.0087537	-1.45112	-0.80142	0.949265137446097	0.763633	-2.24708	-2.845553
Trial1	3	1	noBlindfold	counterclockwise	practice	Guided	2	0.5	0	20.78322	0.0084986	-1.45112	-0.80147	0.940174323178257	0.815353	-2.192067	-2.914982
Trial1	3	1	noBlindfold	counterclockwise	practice	Guided	2	0.5	0	20.80321	0.025404	-1.45111	-0.80153	0.931499709705579	0.876584	-2.217458	-3.080759
Trial1	3	1	noBlindfold	counterclockwise	practice	Guided	2	0.5	0	20.82321	0.042968	-1.4511	-0.8016	0.922735484788031	0.675704	-2.196299	-3.172193
Trial1	3	1	noBlindfold	counterclockwise	practice	Guided	2	0.5	0	20.84322	0.074841	-1.45108	-0.80162	0.907389007031441	0.745159	-2.124358	-3.256468
Trial1	3	1	noBlindfold	counterclockwise	practice	Guided	2	0.5	0	20.86322	0.090204	-1.45107	-0.80165	0.900319645461477	0.819803	-2.149749	-3.308638
Trial1	3	1	noBlindfold	counterclockwise	practice	Guided	2	0.5	0	20.88321	0.10624	-1.45109	-0.80167	0.893152704078716	1.197858	-2.285167	-3.364051
Trial1	3	1	noBlindfold	counterclockwise	practice	Guided	2	0.5	0	20.90321	0.12077	-1.45114	-0.8017	0.886869932141892	1.303429	-2.378266	-3.38918
Trial1	3	1	noBlindfold	counterclockwise	practice	Guided	2	0.5	0	20.92322	0.13572	-1.45118	-0.80176	0.880635591432455	1.340538	-2.45867	-3.524261
Trial1	3	1	noBlindfold	counterclockwise	practice	Guided	2	0.5	0	20.94322	0.1658	-1.45118	-0.80176	0.868624638600503	1.466711	-2.192067	-3.490429
Trial1	3	1	noBlindfold	counterclockwise	practice	Guided	2	0.5	0	20.96321	0.18156	-1.45111	-0.80176	0.862683698210978	1.391747	-2.12859	-3.548065
Trial1	3	1	noBlindfold	counterclockwise	practice	Guided	2	0.5	0	20.98322	0.19708	-1.45106	-0.80179	0.85710426913026	1.340862	-2.03549	-3.638211
Trial1	3	1	noBlindfold	counterclockwise	practice	Guided	2	0.5	0	21.00322	0.21331	-1.45103	-0.80182	0.851531877798064	1.352679	-2.107431	-3.614696
Trial1	3	1	noBlindfold	counterclockwise	practice	Guided	2	0.5	0	21.02321	0.22921	-1.45105	-0.80188	0.846367985885766	1.367033	-2.183603	-3.65333
Trial1	3	1	noBlindfold	counterclockwise	practice	Guided	2	0.5	0	21.04321	0.26115	-1.45112	-0.80191	0.836725186664823	1.24445	-2.310557	-3.837137
Trial1	3	1	noBlindfold	counterclockwise	practice	Guided	2	0.5	0	21.06322	0.27761	-1.45115	-0.80193	0.832195263262326	1.183211	-2.34018	-3.853802
Trial1	3	1	noBlindfold	counterclockwise	practice	Guided	2	0.5	0	21.08322	0.29359	-1.45116	-0.80197	0.828106861023007	1.253855	-2.276703	-3.936647
Trial1	3	1	noBlindfold	counterclockwise	practice	Guided	2	0.5	0	21.10321	0.31001	-1.45114	-0.80201	0.824206433522796	1.365141	-2.238617	-4.017985
Trial1	3	1	noBlindfold	counterclockwise	practice	Guided	2	0.5	0	21.12321	0.3259	-1.45113	-0.80204	0.820718605985941	1.279154	-2.285167	-4.0776
Trial1	3	1	noBlindfold	counterclockwise	practice	Guided	2	0.5	0	21.14322	0.35736	-1.45114	-0.80208	0.814664691421868	1.022427	-2.306326	-4.165884
Trial1	3	1	noBlindfold	counterclockwise	practice	Guided	2	0.5	0	21.16321	0.37334	-1.45115	-0.80212	0.812058623033	1.136407	-2.259776	-4.279805
Trial1	3	1	noBlindfold	counterclockwise	practice	Guided	2	0.5	0	21.18321	0.38873	-1.45113	-0.80215	0.809830633822936	1.243764	-2.158213	-4.267425
Trial1	3	1	noBlindfold	counterclockwise	practice	Guided	2	0.5	0	21.20322	0.40447	-1.45108	-0.80221	0.80787797522326	1.142469	-2.056649	-4.461668
Trial1	3	1	noBlindfold	counterclockwise	practice	Free	1	0.5	0	0	0.46694	-1.45191	-0.80108	0.801761880164285	1.008722	-3.905946	-1.961083
Trial1	3	1	noBlindfold	counterclockwise	practice	Free	1	0.5	0	0.01095581	0.46692	-1.45191	-0.80106	0.801742694881729	1.05539	-3.91441	-1.861073
Trial1	3	1	noBlindfold	counterclockwise	practice	Free	1	0.5	0	0.03096008	0.4669	-1.4519	-0.80106	0.801743520224393	1.085607	-3.952496	-1.846377
Trial1	3	1	noBlindfold	counterclockwise	practice	Free	1	0.5	0	0.0509491	0.46714	-1.45193	-0.80261	0.80328236537446	1.140024	-3.9398	-1.72899
Trial1	3	1	noBlindfold	counterclockwise	practice	Free	1	0.5	0	0.07095337	0.4679	-1.45196	-0.806	0.806638952856125	1.063991	-3.948264	-1.464746
Trial1	3	1	noBlindfold	counterclockwise	practice	Free	1	0.5	0	0.09095764	0.47053	-1.45185	-0.80791	0.80844727182858	0.589269	-3.173845	-0.97502
Trial1	3	1	noBlindfold	counterclockwise	practice	Free	1	0.5	0	0.1109467	0.47207	-1.45169	-0.80994	0.810421466275521	0.459234	-3.630879	-0.769154
Trial1	3	1	noBlindfold	counterclockwise	practice	Free	1	0.5	0	0.1309509	0.47352	-1.45176	-0.81178	0.81221180480359	0.612202	-3.56317	-0.657426
Trial1	3	1	noBlindfold	counterclockwise	practice	Free	1	0.5	0	0.1509552	0.47506	-1.45178	-0.81345	0.813832212966557	0.783519	-3.512389	-0.552769
Trial1	3	1	noBlindfold	counterclockwise	practice	Free	1	0.5	0	0.1709595	0.47677	-1.4518	-0.81653	0.816860365660229	0.979901	-3.800151	-0.488381
Trial1	3	1	noBlindfold	counterclockwise	practice	Free	1	0.5	0	0.1909485	0.48071	-1.45188	-0.81803	0.818257407281383	0.904088	-3.719747	-0.547929
Trial1	3	1	noBlindfold	counterclockwise	practice	Free	1	0.5	0	0.2109528	0.48282	-1.45185	-0.81945	0.819630092680675	0.66337	-3.537779	-0.484657
Trial1	3	1	noBlindfold	counterclockwise	practice	Free	1	0.5	0	0.230957	0.48483	-1.45177	-0.82069	0.82083022850969	0.606633	-3.35158	-0.248419
Trial1	3	1	noBlindfold	counterclockwise	practice	Free	1	0.5	0	0.250946	0.48675	-1.45168	-0.82171	0.821816810982174	0.5694	-3.224626	-0.188167
Trial1	3	1	noBlindfold	counterclockwise	practice	Free	1	0.5	0	0.2709503	0.4885	-1.45163	-0.82321	0.823290322884272	0.629499	-3.23309	-0.191595
Trial1	3	1	noBlindfold	counterclockwise	practice	Free	1	0.5	0	0.2909546	0.49161	-1.45164	-0.82387	0.823912722604247	0.71051	-3.296567	-0.324294
Trial1	3	1	noBlindfold	counterclockwise	practice	Free	1	0.5	0	0.3109589	0.49302	-1.45164	-0.82461	0.82463953585587	0.644459	-3.148454	-0.459361
Trial1	3	1	noBlindfold	counterclockwise	practice	Free	1	0.5	0	0.3309479	0.49433	-1.45159	-0.82534	0.825359508578103	0.609846	-3.097672	-0.411126
Trial1	3	1	noBlindfold	counterclockwise	practice	Free	1	0.5	0	0.3509521	0.4956	-1.45154	-0.82614	0.826151703653754	0.611838	-2.903009	-0.505982
Trial1	3	1	noBlindfold	counterclockwise	practice	Free	1	0.5	0	0.3709564	0.4968	-1.45148	-0.8279001	0.827906236463089	0.571981	-2.907241	-0.501988
Trial1	3	1	noBlindfold	counterclockwise	practice	Free	1	0.5	0	0.3909607	0.49903	-1.45139	-0.82899	0.828990550074733	0.579549	-2.657565	-0.665512
Trial1	3	1	noBlindfold	counterclockwise	practice	Free	1	0.5	0	0.4109497	0.50018	-1.45134	-0.83023	0.830230017148859	0.530093	-2.666029	-0.660626
Trial1	3	1	noBlindfold	counterclockwise	practice	Free	1	0.5	0	0.430954	0.50133	-1.45131	-0.83164	0.831641068640898	0.513237	-2.484061	-0.674415
Trial1	3	1	noBlindfold	counterclockwise	practice	Free	1	0.5	0	0.4509583	0.50251	-1.45126	-0.83318	0.833183791099519	0.48199	-2.429048	-0.613462
Trial1	3	1	noBlindfold	counterclockwise	practice	Free	1	0.5	0	0.4709473	0.50379	-1.45122	-0.83636	0.836368565044246	0.561246	-2.374034	-0.597888
Trial1	3	1	noBlindfold	counterclockwise	practice	Free	1	0.5	0	0.4909515	0.50657	-1.45116	-0.83807	0.838095727399228	0.539126	-2.323253	-0.478448
Trial1	3	1	noBlindfold	counterclockwise	practice	Free	1	0.5	0	0.5109558	0.50814	-1.45114	-0.83974	0.839779429526337	0.534414	-2.196299	-0.474458
Trial1	3	1	noBlindfold	counterclockwise	practice	Free	1	0.5	0	0.5309601	0.50984	-1.45111	-0.84142	0.841477530020717	0.487843	-2.149749	-0.452747
Trial1	3	1	noBlindfold	counterclockwise	practice	Free	1	0.5	0	0.5509491	0.51156	-1.45109	-0.84315	0.843229262050555	0.500494	-2.200531	-0.4467
Trial1	3	1	noBlindfold	counterclockwise	practice	Free	1	0.5	0	0.5709534	0.51332	-1.45109	-0.84623	0.84633485509093	0.455514	-2.145517	-0.374404
Trial1	3	1	noBlindfold	counterclockwise	practice	Free	1	0.5	0	0.5909576	0.51693	-1.45108	-0.84758	0.847749023159004	0.422267	-2.213226	-0.170138
Trial1	3	1	noBlindfold	counterclockwise	practice	Free	1	0.5	0	0.6109467	0.51863	-1.45111	-0.84871	0.848914449699669	0.468778	-2.268239	-0.195953
Trial1	3	1	noBlindfold	counterclockwise	practice	Free	1	0.5	0	0.6309509	0.52032	-1.45113	-0.84965	0.849892914813793	0.450626	-2.34018	-0.116228
Trial1	3	1	noBlindfold	counterclockwise	practice	Free	1	0.5	0	0.6509552	0.52186	-1.45117	-0.85042	0.85070090692172	0.461633	-2.327485	-0.162513
Trial1	3	1	noBlindfold	counterclockwise	practice	Free	1	0.5	0	0.6709595	0.52334	-1.45118	-0.85144	0.851759794950237	0.467198	-2.378266	-0.060862
Trial1	3	1	noBlindfold	counterclockwise	practice	Free	1	0.5	0	0.6909485	0.52586	-1.45119	-0.85179	0.852182470435413	0.490746	-2.390962	-0.079874
Trial1	3	1	noBlindfold	counterclockwise	practice	Free	1	0.5	0	0.7109528	0.52696	-1.4512	-0.852	0.852426442090277	0.577233	-2.403657	-0.043655
Trial1	3	1	noBlindfold	counterclockwise	practice	Free	1	0.5	0	0.730957	0.52803	-1.4512	-0.85207	0.852530891042547	0.633822	-2.374034	0.091029
Trial1	3	1	noBlindfold	counterclockwise	practice	Free	1	0.5	0	0.750946	0.52906	-1.45119	-0.85195	0.852445463985715	0.650441	-2.310557	0.211767
Trial1	3	1	noBlindfold	counterclockwise	practice	Free	1	0.5	0	0.7709503	0.53014	-1.45117	-0.85114	0.851673503216042	0.669282	-2.22169	0.325902
Trial1	3	1	noBlindfold	counterclockwise	practice	Free	1	0.5	0	0.7909546	0.53239	-1.4511	-0.85047	0.851086566629277	0.545625	-2.192067	0.480648
Trial1	3	1	noBlindfold	counterclockwise	practice	Free	1	0.5	0	0.8109589	0.5336	-1.45109	-0.84966	0.8503240786106	0.516438	-2.192067	0.453092
Trial1	3	1	noBlindfold	counterclockwise	practice	Free	1	0.5	0	0.8309479	0.53485	-1.4511	-0.84889	0.849605064603717	0.485876	-2.365571	0.328559
Trial1	3	1	noBlindfold	counterclockwise	practice	Free	1	0.5	0	0.8509521	0.53602	-1.45117	-0.84803	0.84879459879703	0.525975	-2.496757	0.500209
Trial1	3	1	noBlindfold	counterclockwise	practice	Free	1	0.5	0	0.8709564	0.53717	-1.45121	-0.8451099	0.845926958042325	0.528928	-2.098967	0.803848
Trial1	3	1	noBlindfold	counterclockwise	practice	Free	1	0.5	0	0.8909607	0.53974	-1.45103	-0.8430899	0.844026011898832	0.64771	-2.086272	0.935601
Trial1	3	1	noBlindfold	counterclockwise	practice	Free	1	0.5	0	0.9109497	0.5413	-1.45104	-0.84047	0.841484068479771	0.542154	-2.166676	0.938882
Trial1	3	1	noBlindfold	counterclockwise	practice	Free	1	0.5	0	0.930954	0.54316	-1.45107	-0.8375	0.83861140714675	0.476327	-2.192067	0.95191
Trial1	3	1	noBlindfold	counterclockwise	practice	Free	1	0.5	0	0.9509583	0.54506	-1.45108	-0.83431	0.835525924045431	0.493107	-2.073577	0.961843
Trial1	3	1	noBlindfold	counterclockwise	practice	Free	1	0.5	0	0.9709473	0.54706	-1.45105	-0.82643	0.827768824765468	0.55622	-2.0101	0.950218
Trial1	3	1	noBlindfold	counterclockwise	practice	Free	1	0.5	0	0.9909515	0.55214	-1.45102	-0.8220201	0.823671990716722	0.785217	-2.0101	0.750144
Trial1	3	1	noBlindfold	counterclockwise	practice	Free	1	0.5	0	1.010956	0.55527	-1.45103	-0.81771	0.819575797274029	0.799085	-2.162444	0.52826
Trial1	3	1	noBlindfold	counterclockwise	practice	Free	1	0.5	0	1.03096	0.55868	-1.45107	-0.81364	0.815753264909739	0.704325	-2.149749	0.373379
Trial1	3	1	noBlindfold	counterclockwise	practice	Free	1	0.5	0	1.050949	0.56223	-1.45108	-0.8093799	0.811768717913967	0.534288	-2.039722	0.267035
Trial1	3	1	noBlindfold	counterclockwise	practice	Free	1	0.5	0	1.070953	0.56624	-1.45105	-0.80186	0.804591358485028	0.505366	-2.086272	0.34498
Trial1	3	1	noBlindfold	counterclockwise	practice	Free	1	0.5	0	1.090958	0.57388	-1.45101	-0.79846	0.801870712275009	0.437029	-2.107431	0.141689
Trial1	3	1	noBlindfold	counterclockwise	practice	Free	1	0.5	0	1.110947	0.57772	-1.45103	-0.79519	0.798979092415951	0.460849	-2.052418	0.241537
Trial1	3	1	noBlindfold	counterclockwise	practice	Free	1	0.5	0	1.130951	0.58166	-1.45101	-0.79224	0.796437393297578	0.382784	-1.993172	0.145967
Trial1	3	1	noBlindfold	counterclockwise	practice	Free	1	0.5	0	1.150955	0.58543	-1.45101	-0.78944	0.794048969143947	0.407869	-2.043954	0.234395
Trial1	3	1	noBlindfold	counterclockwise	practice	Free	1	0.5	0	1.170959	0.58907	-1.45101	-0.78416	0.789202317862299	0.293102	-1.912768	0.1976
Trial1	3	1	noBlindfold	counterclockwise	practice	Free	1	0.5	0	1.190948	0.59596	-1.45099	-0.7817	0.787567919453324	0.294636	-2.018563	0.278057
Trial1	3	1	noBlindfold	counterclockwise	practice	Free	1	0.5	0	1.210953	0.59912	-1.45101	-0.77916	0.785439384473926	0.381609	-2.014331	0.403847
Trial1	3	1	noBlindfold	counterclockwise	practice	Free	1	0.5	0	1.230957	0.60223	-1.45101	-0.77665	0.783349349700519	0.310407	-1.972013	0.414359
Trial1	3	1	noBlindfold	counterclockwise	practice	Free	1	0.5	0	1.250946	0.6051	-1.45099	-0.77409	0.781192243148077	0.317118	-1.900073	0.450057
Trial1	3	1	noBlindfold	counterclockwise	practice	Free	1	0.5	0	1.27095	0.60782	-1.45095	-0.76849	0.776016735338739	0.212223	-1.828132	0.540731
Trial1	3	1	noBlindfold	counterclockwise	practice	Free	1	0.5	0	1.290955	0.61276	-1.45087	-0.76538	0.773641590502636	0.106179	-1.603847	0.670493
Trial1	3	1	noBlindfold	counterclockwise	practice	Free	1	0.5	0	1.310959	0.61493	-1.45082	-0.76187	0.770489997570183	0.189936	-1.61231	0.728758
Trial1	3	1	noBlindfold	counterclockwise	practice	Free	1	0.5	0	1.330948	0.61708	-1.4508	-0.75819	0.767176544575063	0.258985	-1.641933	0.752002
Trial1	3	1	noBlindfold	counterclockwise	practice	Free	1	0.5	0	1.350952	0.61917	-1.4508	-0.75414	0.763497649106273	0.314861	-1.61231	0.723483
Trial1	3	1	noBlindfold	counterclockwise	practice	Free	1	0.5	0	1.370956	0.62135	-1.45081	-0.74556	0.755371113729229	0.326263	-1.641933	0.741535
Trial1	3	1	noBlindfold	counterclockwise	practice	Free	1	0.5	0	1.390961	0.62581	-1.45081	-0.74076	0.751367749000692	0.324498	-1.565761	0.80073
Trial1	3	1	noBlindfold	counterclockwise	practice	Free	1	0.5	0	1.41095	0.62802	-1.45078	-0.73587	0.746922884287235	0.346308	-1.443038	0.705899
Trial1	3	1	noBlindfold	counterclockwise	practice	Free	1	0.5	0	1.430954	0.63047	-1.45075	-0.73075	0.742305817066826	0.363368	-1.510747	0.758276
Trial1	3	1	noBlindfold	counterclockwise	practice	Free	1	0.5	0	1.450958	0.63299	-1.45074	-0.72558	0.737667027780805	0.327227	-1.388025	0.648461
Trial1	3	1	noBlindfold	counterclockwise	practice	Free	1	0.5	0	1.470947	0.6355399	-1.45073	-0.71402	0.726770705160045	0.29148	-1.459966	0.677473
Trial1	3	1	noBlindfold	counterclockwise	practice	Free	1	0.5	0	1.490952	0.64123	-1.4507	-0.70804	0.721987915040362	0.42156	-1.277998	0.456633
Trial1	3	1	noBlindfold	counterclockwise	practice	Free	1	0.5	0	1.510956	0.64422	-1.45066	-0.7022	0.716857196749573	0.485714	-1.320316	0.530453
Trial1	3	1	noBlindfold	counterclockwise	practice	Free	1	0.5	0	1.53096	0.64758	-1.45063	-0.69666	0.712120070876869	0.675506	-1.167971	0.186801
Trial1	3	1	noBlindfold	counterclockwise	practice	Free	1	0.5	0	1.550949	0.65112	-1.45062	-0.69112	0.707449044324197	0.650937	-1.239912	-0.023459
Trial1	3	1	noBlindfold	counterclockwise	practice	Free	1	0.5	0	1.570953	0.6552899	-1.45063	-0.68174	0.699202671890652	0.686536	-1.311853	-0.115744
Trial1	3	1	noBlindfold	counterclockwise	practice	Free	1	0.5	0	1.590958	0.66464	-1.45056	-0.67787	0.697577262008529	0.698173	-0.964845	-0.185121
Trial1	3	1	noBlindfold	counterclockwise	practice	Free	1	0.5	0	1.610947	0.66997	-1.4505	-0.67439	0.695479409249393	0.728989	-0.880209	-0.312241
Trial1	3	1	noBlindfold	counterclockwise	practice	Free	1	0.5	0	1.630951	0.67555	-1.45046	-0.67169	0.694251637920313	0.896461	-0.973309	-0.594405
Trial1	3	1	noBlindfold	counterclockwise	practice	Free	1	0.5	0	1.650955	0.68164	-1.45047	-0.66962	0.693818472312868	0.937124	-0.964845	-0.635908
Trial1	3	1	noBlindfold	counterclockwise	practice	Free	1	0.5	0	1.670959	0.68826	-1.45048	-0.66733	0.693376648498701	0.873344	-0.888673	-0.574031
Trial1	3	1	noBlindfold	counterclockwise	practice	Free	1	0.5	0	1.690948	0.70323	-1.45045	-0.6668	0.697082984790206	0.664571	-0.901368	-0.36182
Trial1	3	1	noBlindfold	counterclockwise	practice	Free	1	0.5	0	1.710953	0.7107199	-1.45045	-0.66673	0.699236618749178	0.780075	-0.943686	-0.475466
Trial1	3	1	noBlindfold	counterclockwise	practice	Free	1	0.5	0	1.730957	0.71901	-1.45046	-0.66699	0.702026363017026	0.80187	-0.969077	-0.463797
Trial1	3	1	noBlindfold	counterclockwise	practice	Free	1	0.5	0	1.750946	0.72739	-1.45049	-0.66717	0.704856014538503	0.659995	-0.926759	0.14706
Trial1	3	1	noBlindfold	counterclockwise	practice	Free	1	0.5	0	1.77095	0.73628	-1.45043	-0.66759	0.708169900358084	0.651489	-0.482399	0.020188
Trial1	3	1	noBlindfold	counterclockwise	practice	Free	1	0.5	0	1.790955	0.75439	-1.4504	-0.66792	0.714724695490584	0.621986	-1.040932	-0.049234
Trial1	3	1	noBlindfold	counterclockwise	practice	Free	1	0.5	0	1.810959	0.76371	-1.45047	-0.66831	0.718457524051725	0.530281	-0.812414	-0.054261
Trial1	3	1	noBlindfold	counterclockwise	practice	Free	1	0.5	0	1.830948	0.77312	-1.45043	-0.66868	0.722307057652515	0.622684	-0.782792	-0.038592
Trial1	3	1	noBlindfold	counterclockwise	practice	Free	1	0.5	0	1.850952	0.78301	-1.45039	-0.66899	0.726389912480933	0.60317	-0.723547	0.09113
Trial1	3	1	noBlindfold	counterclockwise	practice	Free	1	0.5	0	1.870956	0.79312	-1.45036	-0.66945	0.730809604002514	0.633014	-0.753169	0.065956
Trial1	3	1	noBlindfold	counterclockwise	practice	Free	1	0.5	0	1.890961	0.8133299	-1.45039	-0.66964	0.739319541213917	0.471359	-0.774328	0.043814
Trial1	3	1	noBlindfold	counterclockwise	practice	Free	1	0.5	0	1.91095	0.82326	-1.45038	-0.66988	0.74379850211224	0.436985	-0.638911	-0.090689
Trial1	3	1	noBlindfold	counterclockwise	practice	Free	1	0.5	0	1.930954	0.8338701	-1.45034	-0.67005	0.748622901378823	0.453874	-0.626215	0.0597
Trial1	3	1	noBlindfold	counterclockwise	practice	Free	1	0.5	0	1.950958	0.84425	-1.45032	-0.67012	0.753371683906152	0.457896	-0.61352	0.17152
Trial1	3	1	noBlindfold	counterclockwise	practice	Free	1	0.5	0	1.970947	0.85504	-1.45031	-0.67003	0.758283330542285	0.558621	-0.693924	0.083531
Trial1	3	1	noBlindfold	counterclockwise	practice	Free	1	0.5	0	1.990952	0.87638	-1.45034	-0.66991	0.768401786686519	0.469433	-0.668533	0.04398
Trial1	3	1	noBlindfold	counterclockwise	practice	Free	1	0.5	0	2.010956	0.8875	-1.45032	-0.6698101	0.773822817445648	0.519988	-0.583897	0.034522
Trial1	3	1	noBlindfold	counterclockwise	practice	Free	1	0.5	0	2.03096	0.89841	-1.4503	-0.66983	0.779360460482082	0.498534	-0.638911	-0.073409
Trial1	3	1	noBlindfold	counterclockwise	practice	Free	1	0.5	0	2.050949	0.91312	-1.45031	-0.6699001	0.787041422700604	0.54763	-0.689692	-0.069831
Trial1	3	1	noBlindfold	counterclockwise	practice	Free	1	0.5	0	2.070953	0.92123	-1.45033	-0.67051	0.791844921859953	0.572346	-0.664301	-0.248074
Trial1	3	1	noBlindfold	counterclockwise	practice	Free	1	0.5	0	2.090958	0.94424	-1.45035	-0.67101	0.804738249942793	0.590159	-0.596593	-0.160166
Trial1	3	1	noBlindfold	counterclockwise	practice	Free	1	0.5	0	2.110947	0.95578	-1.45033	-0.67161	0.811662136718668	0.531963	-0.651606	-0.174539
Trial1	3	1	noBlindfold	counterclockwise	practice	Free	1	0.5	0	2.130951	0.96706	-1.45032	-0.67235	0.818657180648945	0.398006	-0.579665	-0.162718
Trial1	3	1	noBlindfold	counterclockwise	practice	Free	1	0.5	0	2.150955	0.97876	-1.4503	-0.67316	0.826048151947279	0.436492	-0.592361	-0.1287
Trial1	3	1	noBlindfold	counterclockwise	practice	Free	1	0.5	0	2.170959	0.99047	-1.45029	-0.6749899	0.834369361017643	0.358038	-0.550026	-0.080861
Trial1	3	1	noBlindfold	counterclockwise	practice	Free	1	0.5	0	2.190948	1.01439	-1.45029	-0.67595	0.849414771249696	0.583806	-0.689672	-0.060152
Trial1	3	1	noBlindfold	counterclockwise	practice	Free	1	0.5	0	2.210953	1.02673	-1.45033	-0.67695	0.857732959178144	0.583907	-0.634658	-0.059088
Trial1	3	1	noBlindfold	counterclockwise	practice	Free	1	0.5	0	2.230957	1.03921	-1.45032	-0.67801	0.86628231764588	0.535334	-0.596572	-0.178953
Trial1	3	1	noBlindfold	counterclockwise	practice	Free	1	0.5	0	2.250946	1.05145	-1.45032	-0.67914	0.874830440846781	0.471159	-0.68544	0.0018887
Trial1	3	1	noBlindfold	counterclockwise	practice	Free	1	0.5	0	2.27095	1.06409	-1.45032	-0.68122	0.884453630753192	0.366006	-0.634658	0.011535
Trial1	3	1	noBlindfold	counterclockwise	practice	Free	1	0.5	0	2.290955	1.08862	-1.4503	-0.6822	0.901038412666333	0.482302	-0.664281	0.031265
Trial1	3	1	noBlindfold	counterclockwise	practice	Free	1	0.5	0	2.310959	1.10057	-1.45032	-0.68302	0.909505687456718	0.444412	-0.706599	0.192423
Trial1	3	1	noBlindfold	counterclockwise	practice	Free	1	0.5	0	2.330948	1.11327	-1.45033	-0.68366	0.918417716994076	0.394042	-0.562718	0.197065
Trial1	3	1	noBlindfold	counterclockwise	practice	Free	1	0.5	0	2.350952	1.1256	-1.4503	-0.6841	0.92702113729958	0.436611	-0.613491	0.146126
Trial1	3	1	noBlindfold	counterclockwise	practice	Free	1	0.5	0	2.370956	1.13792	-1.4503	-0.68427	0.935503788910515	0.292455	-0.566941	0.300709
Trial1	3	1	noBlindfold	counterclockwise	practice	Free	1	0.5	0	2.390961	1.16267	-1.45027	-0.68402	0.952373292033164	0.314472	-0.549989	0.214724
Trial1	3	1	noBlindfold	counterclockwise	practice	Free	1	0.5	0	2.41095	1.17478	-1.45027	-0.68353	0.96049012879604	0.414036	-0.537289	0.226053
Trial1	3	1	noBlindfold	counterclockwise	practice	Free	1	0.5	0	2.430954	1.18725	-1.45028	-0.68283	0.968797896179394	0.406889	-0.647316	0.289545
Trial1	3	1	noBlindfold	counterclockwise	practice	Free	1	0.5	0	2.450958	1.19933	-1.4503	-0.6819	0.976754858399523	0.252162	-0.643084	0.312901
Trial1	3	1	noBlindfold	counterclockwise	practice	Free	1	0.5	0	2.470947	1.21133	-1.45032	-0.6794	0.983653696515369	0.315027	-0.588071	0.317082
Trial1	3	1	noBlindfold	counterclockwise	practice	Free	1	0.5	0	2.490952	1.23536	-1.45029	-0.67786	1.0001242808967	0.24793	-0.537289	0.233323
Trial1	3	1	noBlindfold	counterclockwise	practice	Free	1	0.5	0	2.510956	1.24739	-1.45027	-0.6762	1.00788806087249	0.331285	-0.469477	0.172443
Trial1	3	1	noBlindfold	counterclockwise	practice	Free	1	0.5	0	2.53096	1.25936	-1.45026	-0.67444	1.01562640382811	0.35092	-0.600634	0.210924
Trial1	3	1	noBlindfold	counterclockwise	practice	Free	1	0.5	0	2.550949	1.27059	-1.45028	-0.6727	1.02290479586036	0.334645	-0.494835	0.080208
Trial1	3	1	noBlindfold	counterclockwise	practice	Free	1	0.5	0	2.570953	1.28215	-1.45027	-0.66927	1.02940810867989	0.327181	-0.52864	-0.02326
Trial1	3	1	noBlindfold	counterclockwise	practice	Free	1	0.5	0	2.590958	1.30587	-1.45029	-0.66769	1.04653536176645	0.34374	-0.613276	-0.014556
Trial1	3	1	noBlindfold	counterclockwise	practice	Free	1	0.5	0	2.610947	1.31726	-1.45031	-0.66616	1.0543638273857	0.228551	-0.609044	-0.028109
Trial1	3	1	noBlindfold	counterclockwise	practice	Free	1	0.5	0	2.630951	1.32855	-1.45031	-0.66481	1.06229346687691	0.32402	-0.494785	-0.120055
Trial1	3	1	noBlindfold	counterclockwise	practice	Free	1	0.5	0	2.650955	1.3398	-1.45027	-0.6636	1.07034067381195	0.401601	-0.558219	-0.117809
Trial1	3	1	noBlindfold	counterclockwise	practice	Free	1	0.5	0	2.670959	1.35105	-1.45027	-0.66145	1.07786932203574	0.382726	-0.545523	-0.0042147
Trial1	3	1	noBlindfold	counterclockwise	practice	Free	1	0.5	0	2.690948	1.37421	-1.45028	-0.66063	1.09575321347338	0.259054	-0.663977	-0.131195
Trial1	3	1	noBlindfold	counterclockwise	practice	Free	1	0.5	0	2.710953	1.38536	-1.45031	-0.6600701	1.10433455999041	0.319748	-0.592036	-0.225389
Trial1	3	1	noBlindfold	counterclockwise	practice	Free	1	0.5	0	2.730957	1.39642	-1.45033	-0.6597	1.11300177785988	0.226904	-0.714758	-0.217472
Trial1	3	1	noBlindfold	counterclockwise	practice	Free	1	0.5	0	2.750946	1.40735	-1.45035	-0.65952	1.12171779312526	0.349961	-0.697831	-0.169005
Trial1	3	1	noBlindfold	counterclockwise	practice	Free	1	0.5	0	2.77095	1.41819	-1.45036	-0.65952	1.13050411347466	0.325721	-0.685136	-0.119543
Trial1	3	1	noBlindfold	counterclockwise	practice	Free	1	0.5	0	2.790955	1.43993	-1.45032	-0.65961	1.14828304591695	0.229826	-0.583573	-0.031822
Trial1	3	1	noBlindfold	counterclockwise	practice	Free	1	0.5	0	2.810959	1.45048	-1.4503	-0.65977	1.15702588378158	0.04106	-0.64705	-0.063911
Trial1	3	1	noBlindfold	counterclockwise	practice	Free	1	0.5	0	2.830948	1.46106	-1.45032	-0.66	1.16586292940789	-0.076353	-0.651281	-0.068074
Trial1	3	1	noBlindfold	counterclockwise	practice	Free	1	0.5	0	2.850952	1.47092	-1.45033	-0.66029	1.17416713868175	-0.132	-0.689368	-0.063248
Trial1	3	1	noBlindfold	counterclockwise	practice	Free	1	0.5	0	2.870956	1.48093	-1.45032	-0.66085	1.18277064282397	0.030042	-0.587804	0.028452
Trial1	3	1	noBlindfold	counterclockwise	practice	Free	1	0.5	0	2.890961	1.49867	-1.45033	-0.661	1.19760709354594	0.191738	-0.748613	0.181115
Trial1	3	1	noBlindfold	counterclockwise	practice	Free	1	0.5	0	2.91095	1.50771	-1.45034	-0.6609	1.20510101227433	0.266547	-0.663977	0.276626
Trial1	3	1	noBlindfold	counterclockwise	practice	Free	1	0.5	0	2.930954	1.51637	-1.45032	-0.66057	1.2121719245591	0.149306	-0.587804	0.184868
Trial1	3	1	noBlindfold	counterclockwise	practice	Free	1	0.5	0	2.950958	1.52486	-1.45031	-0.66005	1.21901755309932	0.059144	-0.630122	0.19902
Trial1	3	1	noBlindfold	counterclockwise	practice	Free	1	0.5	0	2.970947	1.5331	-1.45031	-0.65837	1.22504967618906	-0.001039	-0.64705	0.226869
Trial1	3	1	noBlindfold	counterclockwise	practice	Free	1	0.5	0	2.990952	1.54875	-1.45034	-0.65712	1.23761184663695	-0.086941	-0.685136	0.33325
Trial1	3	1	noBlindfold	counterclockwise	practice	Free	1	0.5	0	3.010956	1.5559	-1.45035	-0.65561	1.24287939459377	0.047123	-0.680904	0.403251
Trial1	3	1	noBlindfold	counterclockwise	practice	Free	1	0.5	0	3.03096	1.563	-1.45034	-0.65376	1.24794671500598	0.144424	-0.663977	0.473569
Trial1	3	1	noBlindfold	counterclockwise	practice	Free	1	0.5	0	3.050949	1.5697	-1.45033	-0.65144	1.25245047849075	0.040872	-0.613195	0.602425
Trial1	3	1	noBlindfold	counterclockwise	practice	Free	1	0.5	0	3.070953	1.57618	-1.45031	-0.64577	1.25506262199993	-0.011393	-0.596268	0.721994
Trial1	3	1	noBlindfold	counterclockwise	practice	Free	1	0.5	0	3.090958	1.58876	-1.45031	-0.64294	1.2644248804305	0.16912	-1.108232	0.070378
Trial1	3	1	noBlindfold	counterclockwise	practice	Free	1	0.5	0	3.110947	1.59492	-1.45046	-0.63989	1.26819125031181	0.141125	-0.672357	0.536427
Trial1	3	1	noBlindfold	counterclockwise	practice	Free	1	0.5	0	3.130951	1.60069	-1.45038	-0.63649	1.27147080029311	0.265658	-0.397219	0.547214
Trial1	3	1	noBlindfold	counterclockwise	practice	Free	1	0.5	0	3.150955	1.60647	-1.45025	-0.63287	1.27467661970342	0.33603	-0.562171	0.351583
Trial1	3	1	noBlindfold	counterclockwise	practice	Free	1	0.5	0	3.170959	1.61234	-1.45026	-0.62525	1.27602430289466	0.303359	-0.612952	0.349491
Trial1	3	1	noBlindfold	counterclockwise	practice	Free	1	0.5	0	3.190948	1.6243	-1.45033	-0.62158	1.28468369612726	0.245472	-0.693357	-0.053127
Trial1	3	1	noBlindfold	counterclockwise	practice	Free	1	0.5	0	3.210953	1.63053	-1.45036	-0.61815	1.28849049944029	0.371685	-0.706052	0.030066
Trial1	3	1	noBlindfold	counterclockwise	practice	Free	1	0.5	0	3.230957	1.63625	-1.45036	-0.61485	1.2919383148833	0.319429	-0.65527	-0.0066749
Trial1	3	1	noBlindfold	counterclockwise	practice	Free	1	0.5	0	3.250946	1.64219	-1.45035	-0.61157	1.2956141738204	0.297011	-0.684893	0.016622
Trial1	3	1	noBlindfold	counterclockwise	practice	Free	1	0.5	0	3.27095	1.64818	-1.45035	-0.60553	1.29806931250653	0.26264	-0.693357	0.099273
Trial1	3	1	noBlindfold	counterclockwise	practice	Free	1	0.5	0	3.290955	1.66043	-1.45035	-0.6027	1.30761040198907	0.207922	-0.718747	-0.030812
Trial1	3	1	noBlindfold	counterclockwise	practice	Free	1	0.5	0	3.310959	1.6661	-1.45036	-0.59993	1.31137533135275	0.14893	-0.765297	-0.015149
Trial1	3	1	noBlindfold	counterclockwise	practice	Free	1	0.5	0	3.330948	1.67182	-1.45038	-0.59739	1.31530861197368	0.159785	-0.735675	-0.0035938
Trial1	3	1	noBlindfold	counterclockwise	practice	Free	1	0.5	0	3.350952	1.67755	-1.45039	-0.59491	1.31929596477843	0.073527	-0.833006	0.111786
Trial1	3	1	noBlindfold	counterclockwise	practice	Free	1	0.5	0	3.370956	1.6829	-1.45041	-0.58956	1.32167833057665	0.021795	-0.862629	0.207297
Trial1	3	1	noBlindfold	counterclockwise	practice	Free	1	0.5	0	3.390961	1.69297	-1.45042	-0.58675	1.3294558113071	0.041454	-0.706052	0.278589
Trial1	3	1	noBlindfold	counterclockwise	practice	Free	1	0.5	0	3.41095	1.69761	-1.45038	-0.5837	1.33228204708264	0.054309	-0.79492	0.459706
Trial1	3	1	noBlindfold	counterclockwise	practice	Free	1	0.5	0	3.430954	1.70224	-1.45038	-0.58036	1.33499015664498	0.168247	-0.858397	0.515174
Trial1	3	1	noBlindfold	counterclockwise	practice	Free	1	0.5	0	3.450958	1.70667	-1.45041	-0.57674	1.33741590436557	0.260484	-0.909178	0.547836
Trial1	3	1	noBlindfold	counterclockwise	practice	Free	1	0.5	0	3.470947	1.7111	-1.45045	-0.56876	1.33800275341643	0.296297	-0.930337	0.496581
Trial1	3	1	noBlindfold	counterclockwise	practice	Free	1	0.5	0	3.490952	1.72001	-1.45046	-0.56457	1.34430792562863	0.010145	-0.858397	0.409157
Trial1	3	1	noBlindfold	counterclockwise	practice	Free	1	0.5	0	3.510956	1.72416	-1.45044	-0.5601	1.34620935559084	-0.0085242	-0.845701	0.391217
[truncated: 28,103 more rows]
