# Supplementary material for: Assessing kinesthetic proprioceptive function of the upper limb: a novel dynamic movement reproduction task using a robotic arm
Source: PeerJ. 2021 May 3;9:e11301. doi: 10.7717/peerj.11301 (PMC8101453; doi:10.7717/peerj.11301)
Supplement: Supplemental Information 2 [file peerj-09-11301-s002.zip › DMR raw data_Study 2_part 1/HMData_PP006_2019-08-22-15-22-35.txt]

Trial1	3	1	blindfold	clockwise	practice	Guided	1	0.5	0	0	0.45004	-1.45	-0.8	0.801558436438111	-0.0094117	-0.034803	-0.013447
Trial1	3	1	blindfold	clockwise	practice	Guided	1	0.5	0	0.003479004	0.45004	-1.45	-0.8	0.801558436438111	-0.0063532	-0.0009472	0.007802
Trial1	3	1	blindfold	clockwise	practice	Guided	1	0.5	0	0.02349854	0.45004	-1.45	-0.8	0.801558436438111	-0.024668	0.015976	0.015012
Trial1	3	1	blindfold	clockwise	practice	Guided	1	0.5	0	0.04348755	0.45004	-1.45	-0.8	0.801558436438111	0.033333	0.020206	0.014627
Trial1	3	1	blindfold	clockwise	practice	Guided	1	0.5	0	0.06350708	0.45004	-1.45	-0.8	0.801558436438111	0.0061359	0.0075134	-0.0033078
Trial1	3	1	blindfold	clockwise	practice	Guided	1	0.5	0	0.08349609	0.45004	-1.45	-0.8	0.801558436438111	-0.00081249	0.0075126	-0.0086716
Trial1	3	1	blindfold	clockwise	practice	Guided	1	0.5	0	0.1034851	0.45004	-1.45	-0.8	0.801558436438111	0.01833	0.011742	-0.028455
Trial1	3	1	blindfold	clockwise	practice	Guided	1	0.5	0	0.1235046	0.45004	-1.45	-0.8	0.801558436438111	-0.0088673	0.032899	-0.02183
Trial1	3	1	blindfold	clockwise	practice	Guided	1	0.5	0	0.1434937	0.45004	-1.45	-0.8	0.801558436438111	-0.0019212	0.020203	0.0080892
Trial1	3	1	blindfold	clockwise	practice	Guided	1	0.5	0	0.1634827	0.45004	-1.45	-0.8	0.801558436438111	-0.0027486	0.0075055	0.029921
Trial1	3	1	blindfold	clockwise	practice	Guided	1	0.5	0	0.1835022	0.45004	-1.45	-0.8	0.801558436438111	0.025274	-0.0009605	0.0014615
Trial1	3	1	blindfold	clockwise	practice	Guided	1	0.5	0	0.2034912	0.45004	-1.45	-0.8	0.801558436438111	-0.0010935	-0.017888	-0.0044864
Trial1	3	1	blindfold	clockwise	practice	Guided	1	0.5	0	0.2234802	0.45004	-1.45	-0.8	0.801558436438111	0.01195	-0.013657	0.00058219
Trial1	3	1	blindfold	clockwise	practice	Guided	1	0.5	0	0.2434998	0.45004	-1.45	-0.8	0.801558436438111	-0.0016496	-0.030586	0.0038932
Trial1	3	1	blindfold	clockwise	practice	Guided	1	0.5	0	0.2634888	0.45004	-1.45	-0.8	0.801558436438111	-0.00054567	0.0032716	-0.012872
Trial1	3	1	blindfold	clockwise	practice	Guided	1	0.5	0	0.2835083	0.45004	-1.45	-0.8	0.801558436438111	-0.016074	0.037125	0.00779
Trial1	3	1	blindfold	clockwise	practice	Guided	1	0.5	0	0.3034973	0.45004	-1.45	-0.8	0.801558436438111	0.011398	0.0075046	0.008959
Trial1	3	1	blindfold	clockwise	practice	Guided	1	0.5	0	0.3234863	0.45004	-1.45	-0.8	0.801558436438111	-0.0041553	-0.017887	-0.025741
Trial1	3	1	blindfold	clockwise	practice	Guided	1	0.5	0	0.3435059	0.45004	-1.45	-0.8	0.801558436438111	-0.0052613	0.032892	0.0035947
Trial1	3	1	blindfold	clockwise	practice	Guided	1	0.5	0	0.3634949	0.45004	-1.45	-0.8	0.801558436438111	-0.045224	-0.0009617	-0.0017667
Trial1	3	1	blindfold	clockwise	practice	Guided	1	0.5	0	0.3834839	0.45004	-1.45	-0.8	0.801558436438111	0.030264	0.028662	-0.0066348
Trial1	3	1	blindfold	clockwise	practice	Guided	1	0.5	0	0.4035034	0.45004	-1.45	-0.8	0.801558436438111	7.0834E-06	-0.0051929	0.011007
Trial1	3	1	blindfold	clockwise	practice	Guided	1	0.5	0	0.4234924	0.45005	-1.45	-0.8	0.801557812367948	-0.029126	0.00327	0.014706
Trial1	3	1	blindfold	clockwise	practice	Guided	1	0.5	0	0.4434814	0.45005	-1.45	-0.8	0.801557812367948	0.0069491	0.015966	0.0086655
Trial1	3	1	blindfold	clockwise	practice	Guided	1	0.5	0	0.463501	0.45005	-1.45	-0.8	0.801557812367948	0.017488	0.015966	-0.0066364
Trial1	3	1	blindfold	clockwise	practice	Guided	1	0.5	0	0.48349	0.45005	-1.45	-0.8	0.801557812367948	0.047742	-0.034816	-0.0012734
Trial1	3	1	blindfold	clockwise	practice	Guided	1	0.5	0	0.503479	0.45005	-1.45	-0.8	0.801557812367948	0.0083287	-0.0094226	-0.012289
Trial1	3	1	blindfold	clockwise	practice	Guided	1	0.5	0	0.5234985	0.45005	-1.45	-0.8	0.801557812367948	-0.0022108	0.0075057	0.01227
Trial1	3	1	blindfold	clockwise	practice	Guided	1	0.5	0	0.5434875	0.45005	-1.45	-0.8	0.801557812367948	0.0072201	0.01597	-0.0044935
Trial1	3	1	blindfold	clockwise	practice	Guided	1	0.5	0	0.5635071	0.45005	-1.45	-0.8	0.801557812367948	-0.0086071	0.01597	-0.012875
Trial1	3	1	blindfold	clockwise	practice	Guided	1	0.5	0	0.5834961	0.45005	-1.45	-0.8	0.801557812367948	0.016375	-0.005193	0.00086746
Trial1	3	1	blindfold	clockwise	practice	Guided	1	0.5	0	0.6034851	0.45005	-1.45	-0.8	0.801557812367948	0.004431	0.020197	-0.020967
Trial1	3	1	blindfold	clockwise	practice	Guided	1	0.5	0	0.6235046	0.45006	-1.45	-0.8	0.801557188422396	0.034683	0.0032648	-0.0042021
Trial1	3	1	blindfold	clockwise	practice	Guided	1	0.5	0	0.6434937	0.45006	-1.45	-0.8	0.801557188422396	0.025801	-0.0051997	-0.0069289
Trial1	3	1	blindfold	clockwise	practice	Guided	1	0.5	0	0.6634827	0.45006	-1.45	-0.8	0.801557188422396	0.021914	0.0074943	-0.029638
Trial1	3	1	blindfold	clockwise	practice	Guided	1	0.5	0	0.6835022	0.45006	-1.45	-0.8	0.801557188422396	-0.011103	0.0074962	0.011686
Trial1	3	1	blindfold	clockwise	practice	Guided	1	0.5	0	0.7034912	0.45006	-1.45	-0.8	0.801557188422396	0.012479	0.0074969	-0.0078055
Trial1	3	1	blindfold	clockwise	practice	Guided	1	0.5	0	0.7234802	0.45006	-1.45	-0.8	0.801557188422396	-0.00056708	-0.02213	0.011976
Trial1	3	1	blindfold	clockwise	practice	Guided	1	0.5	0	0.7434998	0.45006	-1.45	-0.8	0.801557188422396	0.04356	0.0032612	-0.005756
Trial1	3	1	blindfold	clockwise	practice	Guided	1	0.5	0	0.7634888	0.45006	-1.45	-0.8	0.801557188422396	-0.058015	-0.0009692	-0.020873
Trial1	3	1	blindfold	clockwise	practice	Guided	1	0.5	0	0.7835083	0.45006	-1.45	-0.8	0.801557188422396	-0.051621	0.037115	0.007492
Trial1	3	1	blindfold	clockwise	practice	Guided	1	0.5	0	0.8034973	0.45006	-1.45	-0.8	0.801557188422396	0.015258	-0.0094369	-0.0080999
Trial1	3	1	blindfold	clockwise	practice	Guided	1	0.5	0	0.8234863	0.45006	-1.45	-0.8	0.801557188422396	-0.0011229	-0.017902	-0.0044939
Trial1	3	1	blindfold	clockwise	practice	Guided	1	0.5	0	0.8435059	0.45006	-1.45	-0.8	0.801557188422396	0.025795	0.024413	-0.0075143
Trial1	3	1	blindfold	clockwise	practice	Guided	1	0.5	0	0.8634949	0.45006	-1.45	-0.8	0.801557188422396	0.021908	0.0074855	-0.015604
Trial1	3	1	blindfold	clockwise	practice	Guided	1	0.5	0	0.8834839	0.45006	-1.45	-0.8	0.801557188422396	-0.0074971	-0.0094433	0.024549
Trial1	3	1	blindfold	clockwise	practice	Guided	1	0.5	0	0.9035034	0.45006	-1.45	-0.8	0.801557188422396	0.020251	0.020179	0.0095429
Trial1	3	1	blindfold	clockwise	practice	Guided	1	0.5	0	0.9234924	0.45006	-1.45	-0.8	0.801557188422396	-0.019164	0.020178	-0.0014742
Trial1	3	1	blindfold	clockwise	practice	Guided	1	0.5	0	0.9434814	0.45006	-1.45	-0.8	0.801557188422396	0.025792	-0.030605	-0.0042001
Trial1	3	1	blindfold	clockwise	practice	Guided	1	0.5	0	0.963501	0.45006	-1.45	-0.8	0.801557188422396	-0.022778	-0.0094456	-0.014338
Trial1	3	1	blindfold	clockwise	practice	Guided	1	0.5	0	0.98349	0.45006	-1.45	-0.8	0.801557188422396	-0.023607	-0.043302	-0.0017664
Trial1	3	1	blindfold	clockwise	practice	Guided	1	0.5	0	1.003479	0.45006	-1.45	-0.8	0.801557188422396	0.0024843	0.0032486	0.0083706
Trial1	3	1	blindfold	clockwise	practice	Guided	1	0.5	0	1.023499	0.45006	-1.45	-0.8	0.801557188422396	-2.8451E-05	-0.01368	-0.02126
Trial1	3	1	blindfold	clockwise	practice	Guided	1	0.5	0	1.043488	0.45007	-1.45	-0.8	0.801556564601454	0.0027524	-0.022144	0.0041783
Trial1	3	1	blindfold	clockwise	practice	Guided	1	0.5	0	1.063507	0.45007	-1.45	-0.8	0.801556564601454	-0.0097388	0.024407	0.012559
Trial1	3	1	blindfold	clockwise	practice	Guided	1	0.5	0	1.083496	0.45007	-1.45	-0.8	0.801556564601454	-0.0069564	0.015942	0.016165
Trial1	3	1	blindfold	clockwise	practice	Guided	1	0.5	0	1.103485	0.45007	-1.45	-0.8	0.801556564601454	0.025507	-0.017912	-0.002739
Trial1	3	1	blindfold	clockwise	practice	Guided	1	0.5	0	1.123505	0.45007	-1.45	-0.8	0.801556564601454	0.016625	0.028637	-0.0033268
Trial1	3	1	blindfold	clockwise	practice	Guided	1	0.5	0	1.143494	0.45007	-1.45	-0.8	0.801556564601454	0.0038564	0.032867	-0.017657
Trial1	3	1	blindfold	clockwise	practice	Guided	1	0.5	0	1.163483	0.45007	-1.45	-0.8	0.801556564601454	0.011907	0.0032416	0.01197
Trial1	3	1	blindfold	clockwise	practice	Guided	1	0.5	0	1.183502	0.45007	-1.45	-0.8	0.801556564601454	0.012183	0.015934	-0.0036233
Trial1	3	1	blindfold	clockwise	practice	Guided	1	0.5	0	1.203491	0.45007	-1.45	-0.8	0.801556564601454	0.017176	-0.022156	-0.011712
Trial1	3	1	blindfold	clockwise	practice	Guided	1	0.5	0	1.22348	0.45007	-1.45	-0.8	0.801556564601454	0.01662	0.015928	-0.0033302
Trial1	3	1	blindfold	clockwise	practice	Guided	1	0.5	0	1.2435	0.45007	-1.45	-0.8	0.801556564601454	-0.011401	0.02439	0.015867
Trial1	3	1	blindfold	clockwise	practice	Guided	1	0.5	0	1.263489	0.45007	-1.45	-0.8	0.801556564601454	0.0055283	-0.017929	0.02961
Trial1	3	1	blindfold	clockwise	practice	Guided	1	0.5	0	1.283508	0.45007	-1.45	-0.8	0.801556564601454	0.00023882	0.020156	-0.024874
Trial1	3	1	blindfold	clockwise	practice	Guided	1	0.5	0	1.303497	0.45007	-1.45	-0.8	0.801556564601454	0.037438	-0.026399	0.01226
Trial1	3	1	blindfold	clockwise	practice	Guided	1	0.5	0	1.323486	0.45007	-1.45	-0.8	0.801556564601454	-0.038603	-0.0010017	0.02249
Trial1	3	1	blindfold	clockwise	practice	Guided	1	0.5	0	1.343506	0.45007	-1.45	-0.8	0.801556564601454	-0.01058	0.0032285	0.0032907
Trial1	3	1	blindfold	clockwise	practice	Guided	1	0.5	0	1.363495	0.45007	-1.45	-0.8	0.801556564601454	0.00023274	-0.0094683	-0.0084049
Trial1	3	1	blindfold	clockwise	practice	Guided	1	0.5	0	1.383484	0.45007	-1.45	-0.8	0.801556564601454	0.020222	-0.0010036	0.0095312
Trial1	3	1	blindfold	clockwise	practice	Guided	1	0.5	0	1.403503	0.45008	-1.45	-0.8	0.801555942761177	0.0071757	-0.0094662	0.0044615
Trial1	3	1	blindfold	clockwise	practice	Guided	1	0.5	0	1.423492	0.45008	-1.45	-0.8	0.801555942761177	0.020771	0.011694	0.0011471
Trial1	3	1	blindfold	clockwise	practice	Guided	1	0.5	0	1.443481	0.45008	-1.45	-0.8	0.801555942761177	0.012439	-0.0010067	-0.0078195
Trial1	3	1	blindfold	clockwise	practice	Guided	1	0.5	0	1.463501	0.45008	-1.45	-0.8	0.801555942761177	-0.0055986	-0.013705	-0.024
Trial1	3	1	blindfold	clockwise	practice	Guided	1	0.5	0	1.48349	0.45008	-1.45	-0.8	0.801555942761177	-0.0075359	-0.0010116	0.024534
Trial1	3	1	blindfold	clockwise	practice	Guided	1	0.5	0	1.503479	0.45008	-1.45	-0.8	0.801555942761177	0.0068897	-0.0052452	0.0086497
Trial1	3	1	blindfold	clockwise	practice	Guided	1	0.5	0	1.523499	0.45008	-1.45	-0.8	0.801555942761177	-0.0058792	-0.022174	-0.00061262
Trial1	3	1	blindfold	clockwise	practice	Guided	1	0.5	0	1.543488	0.45008	-1.45	-0.8	0.801555942761177	0.042964	-0.022172	0.01937
Trial1	3	1	blindfold	clockwise	practice	Guided	1	0.5	0	1.563507	0.45008	-1.45	-0.8	0.801555942761177	-0.023918	-0.060258	-0.017965
Trial1	3	1	blindfold	clockwise	practice	Guided	1	0.5	0	1.583496	0.45008	-1.45	-0.8	0.801555942761177	0.030471	-0.0094746	-0.010848
Trial1	3	1	blindfold	clockwise	practice	Guided	1	0.5	0	1.603485	0.45008	-1.45	-0.8	0.801555942761177	-0.011724	-0.0094736	-0.047303
Trial1	3	1	blindfold	clockwise	practice	Guided	1	0.5	0	1.623505	0.45008	-1.45	-0.8	0.801555942761177	0.006056	0.015915	0.021215
Trial1	3	1	blindfold	clockwise	practice	Guided	1	0.5	0	1.643494	0.45008	-1.45	-0.8	0.801555942761177	-0.05307	-0.017938	-0.028984
Trial1	3	1	blindfold	clockwise	practice	Guided	1	0.5	0	1.663483	0.45008	-1.45	-0.8	0.801555942761177	-0.0106	0.0032198	0.016438
Trial1	3	1	blindfold	clockwise	practice	Guided	1	0.5	0	1.683502	0.45008	-1.45	-0.8	0.801555942761177	0.00134	0.0032166	0.024232
Trial1	3	1	blindfold	clockwise	practice	Guided	1	0.5	0	1.703491	0.45008	-1.45	-0.8	0.801555942761177	-0.0050535	0.028605	-0.013195
Trial1	3	1	blindfold	clockwise	practice	Guided	1	0.5	0	1.72348	0.45008	-1.45	-0.8	0.801555942761177	0.0085438	0.0032088	-0.016508
Trial1	3	1	blindfold	clockwise	practice	Guided	1	0.5	0	1.7435	0.45008	-1.45	-0.8	0.801555942761177	-0.012256	0.02437	0.028419
Trial1	3	1	blindfold	clockwise	practice	Guided	1	0.5	0	1.763489	0.45008	-1.45	-0.8	0.801555942761177	0.0032746	0.0032099	0.0020105
Trial1	3	1	blindfold	clockwise	practice	Guided	1	0.5	0	1.783508	0.45008	-1.45	-0.8	0.801555942761177	0.0043791	0.0286	-0.020991
Trial1	3	1	blindfold	clockwise	practice	Guided	1	0.5	0	1.803497	0.45008	-1.45	-0.8	0.801555942761177	0.0018923	0.020136	0.016728
Trial1	3	1	blindfold	clockwise	practice	Guided	1	0.5	0	1.823486	0.45008	-1.45	-0.8	0.801555942761177	-0.022264	0.0074339	-0.022749
Trial1	3	1	blindfold	clockwise	practice	Guided	1	0.5	0	1.843506	0.45008	-1.45	-0.8	0.801555942761177	-0.06055	-0.0010292	0.01682
Trial1	3	1	blindfold	clockwise	practice	Guided	1	0.5	0	1.863495	0.45008	-1.45	-0.79995	0.80150609103592	-0.03308	-0.026423	0.0060033
Trial1	3	1	blindfold	clockwise	practice	Guided	1	0.5	0	1.883484	0.45007	-1.45005	-0.7998199	0.801376908222009	0.20244	-0.546927	0.627635
Trial1	3	1	blindfold	clockwise	practice	Guided	1	0.5	0	1.903503	0.45004	-1.45028	-0.79966	0.801219172351787	-0.294272	-1.037815	0.721145
Trial1	3	1	blindfold	clockwise	practice	Guided	1	0.5	0	1.923492	0.44987	-1.45051	-0.7996	0.801169885918869	-0.340431	-1.219783	0.949603
Trial1	3	1	blindfold	clockwise	practice	Guided	1	0.5	0	1.943481	0.44978	-1.45057	-0.79954	0.801115618699028	-0.454348	-1.177465	1.114117
Trial1	3	1	blindfold	clockwise	practice	Guided	1	0.5	0	1.963501	0.44962	-1.45054	-0.7995	0.801085747749639	-0.556651	-0.525768	1.053207
Trial1	3	1	blindfold	clockwise	practice	Guided	1	0.5	0	1.98349	0.44921	-1.45034	-0.79954	0.801151552553277	-0.672377	-0.259081	0.904289
Trial1	3	1	blindfold	clockwise	practice	Guided	1	0.5	0	2.003479	0.44835	-1.45016	-0.79965	0.801316332814103	-0.551086	-0.195545	0.632761
Trial1	3	1	blindfold	clockwise	practice	Guided	1	0.5	0	2.023499	0.44713	-1.45009	-0.79985	0.80159543166636	-0.395026	-0.11933	0.432612
Trial1	3	1	blindfold	clockwise	practice	Guided	1	0.5	0	2.043488	0.44389	-1.45006	-0.79989	0.801855606139311	-0.313006	-0.136184	0.206464
Trial1	3	1	blindfold	clockwise	practice	Guided	1	0.5	0	2.063507	0.44189	-1.45005	-0.7999	0.802007964095988	-0.274522	0.011946	0.234228
Trial1	3	1	blindfold	clockwise	practice	Guided	1	0.5	0	2.083496	0.43978	-1.45001	-0.79993	0.80219356229057	-0.270174	-0.043065	0.099858
Trial1	3	1	blindfold	clockwise	practice	Guided	1	0.5	0	2.103485	0.43751	-1.45001	-0.79996	0.802396991622943	-0.182744	-0.102288	0.070944
Trial1	3	1	blindfold	clockwise	practice	Guided	1	0.5	0	2.123505	0.43513	-1.45002	-0.79998	0.802605873556422	-0.140934	0.037368	0.104018
Trial1	3	1	blindfold	clockwise	practice	Guided	1	0.5	0	2.143494	0.43022	-1.45002	-0.79998	0.803017632857517	-0.091119	-0.034551	0.035631
Trial1	3	1	blindfold	clockwise	practice	Guided	1	0.5	0	2.163483	0.42774	-1.45002	-0.79998	0.803236940251859	-0.064437	0.037394	0.02475
Trial1	3	1	blindfold	clockwise	practice	Guided	1	0.5	0	2.183502	0.42517	-1.45001	-0.79998	0.803472214596389	-0.055777	-0.021846	0.029509
Trial1	3	1	blindfold	clockwise	practice	Guided	1	0.5	0	2.203491	0.42281	-1.45002	-0.79999	0.803705350707896	-0.096233	-0.047214	0.03543
Trial1	3	1	blindfold	clockwise	practice	Guided	1	0.5	0	2.22348	0.42046	-1.45003	-0.79999	0.803934457101195	-0.092788	0.0078053	0.052497
Trial1	3	1	blindfold	clockwise	practice	Guided	1	0.5	0	2.2435	0.4155	-1.45003	-0.79999	0.80444033336423	-0.059592	-0.017553	0.020906
Trial1	3	1	blindfold	clockwise	practice	Guided	1	0.5	0	2.263489	0.41325	-1.45002	-0.79999	0.804679787287528	-0.044477	-0.026013	-0.0076182
Trial1	3	1	blindfold	clockwise	practice	Guided	1	0.5	0	2.283508	0.4109	-1.45002	-0.79999	0.804936524219653	-0.10741	-0.119095	0.0012292
Trial1	3	1	blindfold	clockwise	practice	Guided	1	0.5	0	2.303497	0.40672	-1.45006	-0.79998	0.8054000418822	-0.122684	-0.178269	0.034032
Trial1	3	1	blindfold	clockwise	practice	Guided	1	0.5	0	2.323486	0.40414	-1.45016	-0.79999	0.805712809988568	-0.179881	-0.588722	0.022261
Trial1	3	1	blindfold	clockwise	practice	Guided	1	0.5	0	2.343506	0.40188	-1.45027	-0.80002	0.806014638890019	-0.18797	-0.639504	-0.066505
Trial1	3	1	blindfold	clockwise	practice	Guided	1	0.5	0	2.363495	0.39967	-1.45031	-0.8	0.806266724870825	-0.274027	-0.609881	0.02609
Trial1	3	1	blindfold	clockwise	practice	Guided	1	0.5	0	2.383484	0.39752	-1.45033	-0.79999	0.806527213847197	-0.228548	-0.702981	0.019597
Trial1	3	1	blindfold	clockwise	practice	Guided	1	0.5	0	2.403503	0.3954	-1.45034	-0.79999	0.806799330700433	-0.144083	-0.58449	0.031134
Trial1	3	1	blindfold	clockwise	practice	Guided	1	0.5	0	2.423492	0.39329	-1.4503	-0.80002	0.807105377631728	-0.193385	-0.588718	0.030161
Trial1	3	1	blindfold	clockwise	practice	Guided	1	0.5	0	2.443481	0.38946	-1.45037	-0.80003	0.807630535556053	-0.023914	-0.71144	-0.048388
Trial1	3	1	blindfold	clockwise	practice	Guided	1	0.5	0	2.463501	0.38782	-1.45038	-0.79998	0.807807169172684	-0.071438	-0.647963	0.0036165
Trial1	3	1	blindfold	clockwise	practice	Guided	1	0.5	0	2.48349	0.38632	-1.45034	-0.7999099	0.807947438742813	-0.20203	-0.554864	0.185518
Trial1	3	1	blindfold	clockwise	practice	Guided	1	0.5	0	2.503479	0.38474	-1.45029	-0.79983	0.808092153658104	-0.615251	-0.631036	0.401981
Trial1	3	1	blindfold	clockwise	practice	Guided	1	0.5	0	2.523499	0.38287	-1.4503	-0.79975	0.808281850657316	-0.690449	-0.643731	0.473553
Trial1	3	1	blindfold	clockwise	practice	Guided	1	0.5	0	2.543488	0.37792	-1.45019	-0.79976	0.809023830308989	-0.396345	-0.292345	0.481819
Trial1	3	1	blindfold	clockwise	practice	Guided	1	0.5	0	2.563507	0.37511	-1.45016	-0.7998	0.809492199330001	-0.191106	-0.529223	0.320686
Trial1	3	1	blindfold	clockwise	practice	Guided	1	0.5	0	2.583496	0.37233	-1.45022	-0.79983	0.809955365451804	-0.174535	-0.524991	0.346801
Trial1	3	1	blindfold	clockwise	practice	Guided	1	0.5	0	2.603485	0.36955	-1.45026	-0.79986	0.810427804164923	-0.254682	-0.48682	0.250912
Trial1	3	1	blindfold	clockwise	practice	Guided	1	0.5	0	2.623505	0.36685	-1.45026	-0.79993	0.810935866870372	-0.387573	-0.596827	0.255404
Trial1	3	1	blindfold	clockwise	practice	Guided	1	0.5	0	2.643494	0.3609	-1.45021	-0.79996	0.811963508841546	-0.50703	-0.342755	0.08574
Trial1	3	1	blindfold	clockwise	practice	Guided	1	0.5	0	2.663483	0.35737	-1.45019	-0.79996	0.812575685862284	-0.337384	-0.338412	0.102735
Trial1	3	1	blindfold	clockwise	practice	Guided	1	0.5	0	2.683502	0.35368	-1.45016	-0.7999099	0.813182312792895	-0.095141	-0.13945	0.216437
Trial1	3	1	blindfold	clockwise	practice	Guided	1	0.5	0	2.703491	0.35012	-1.45009	-0.79983	0.813751849187581	-0.147406	-0.071718	0.369326
Trial1	3	1	blindfold	clockwise	practice	Guided	1	0.5	0	2.72348	0.34658	-1.45004	-0.79983	0.814411294642344	-0.201776	-0.13094	0.391756
Trial1	3	1	blindfold	clockwise	practice	Guided	1	0.5	0	2.7435	0.33921	-1.45002	-0.79978	0.81578268789847	-0.315242	-0.113986	0.423989
Trial1	3	1	blindfold	clockwise	practice	Guided	1	0.5	0	2.763489	0.33538	-1.45005	-0.79975	0.8165169066932	-0.255572	-0.207036	0.506865
Trial1	3	1	blindfold	clockwise	practice	Guided	1	0.5	0	2.783508	0.3315	-1.4501	-0.7996899	0.817249206738686	-0.118301	-0.32546	0.622984
Trial1	3	1	blindfold	clockwise	practice	Guided	1	0.5	0	2.803497	0.32763	-1.45017	-0.79961	0.817977746881672	0.086975	-0.642771	0.810972
Trial1	3	1	blindfold	clockwise	practice	Guided	1	0.5	0	2.823486	0.32417	-1.45031	-0.79957	0.818674791673552	0.341741	-0.87552	0.892977
Trial1	3	1	blindfold	clockwise	practice	Guided	1	0.5	0	2.843506	0.31954	-1.45041	-0.79963	0.819740152717173	0.578125	-0.727407	0.710143
Trial1	3	1	blindfold	clockwise	practice	Guided	1	0.5	0	2.863495	0.31835	-1.45039	-0.7996399	0.820012652561014	0.695004	-0.795116	0.686257
Trial1	3	1	blindfold	clockwise	practice	Guided	1	0.5	0	2.883484	0.31812	-1.45039	-0.79963	0.820053930158812	0.869919	-0.854361	0.757424
Trial1	3	1	blindfold	clockwise	practice	Guided	1	0.5	0	2.903503	0.31857	-1.45042	-0.79957	0.819895769321218	1.02892	-1.010938	0.862199
Trial1	3	1	blindfold	clockwise	practice	Guided	1	0.5	0	2.923492	0.31968	-1.45047	-0.79934	0.819426477223206	1.215066	-1.010938	1.09312
Trial1	3	1	blindfold	clockwise	practice	Guided	1	0.5	0	2.943481	0.3238	-1.45055	-0.79927	0.818461320140033	1.178858	-1.095574	1.466515
Trial1	3	1	blindfold	clockwise	practice	Guided	1	0.5	0	2.963501	0.32692	-1.45054	-0.79927	0.8177953149622	1.293731	-0.892448	1.472594
Trial1	3	1	blindfold	clockwise	practice	Guided	1	0.5	0	2.98349	0.33072	-1.45047	-0.7993	0.817028910084115	1.515714	-0.765494	1.37903
Trial1	3	1	blindfold	clockwise	practice	Guided	1	0.5	0	3.003479	0.3358	-1.45038	-0.79931	0.816001261808217	1.488854	-0.647003	1.362056
Trial1	3	1	blindfold	clockwise	practice	Guided	1	0.5	0	3.023499	0.34141	-1.45035	-0.79922	0.814802637785943	1.432118	-0.85013	1.495094
Trial1	3	1	blindfold	clockwise	practice	Guided	1	0.5	0	3.043488	0.35551	-1.45054	-0.79918	0.812136680326906	0.955097	-1.3918	1.700484
Trial1	3	1	blindfold	clockwise	practice	Guided	1	0.5	0	3.063507	0.36301	-1.45066	-0.7992	0.810855659442973	0.777884	-1.408727	1.561868
Trial1	3	1	blindfold	clockwise	practice	Guided	1	0.5	0	3.083496	0.37081	-1.45072	-0.79925	0.809623757514254	0.803669	-1.476436	1.547428
Trial1	3	1	blindfold	clockwise	practice	Guided	1	0.5	0	3.103485	0.3782	-1.45075	-0.7993701	0.808596140758248	0.584912	-1.675331	1.283875
Trial1	3	1	blindfold	clockwise	practice	Guided	1	0.5	0	3.123505	0.3859	-1.45084	-0.79952	0.807620621103443	0.088801	-1.916543	0.966333
Trial1	3	1	blindfold	clockwise	practice	Guided	1	0.5	0	3.143494	0.39883	-1.45078	-0.79949	0.805865739237798	-0.756932	-1.27331	1.068693
Trial1	3	1	blindfold	clockwise	practice	Guided	1	0.5	0	3.163483	0.40379	-1.45069	-0.79949	0.805258085798784	-0.786584	-1.442582	1.028563
Trial1	3	1	blindfold	clockwise	practice	Guided	1	0.5	0	3.183502	0.40764	-1.45069	-0.79956	0.804876747095385	-0.196375	-1.239455	0.84038
Trial1	3	1	blindfold	clockwise	practice	Guided	1	0.5	0	3.203491	0.41051	-1.45062	-0.79968	0.804671705230213	0.059256	-0.964388	0.599244
Trial1	3	1	blindfold	clockwise	practice	Guided	1	0.5	0	3.22348	0.41312	-1.45052	-0.7998	0.804504959758757	0.023983	-1.002474	0.428556
Trial1	3	1	blindfold	clockwise	practice	Guided	1	0.5	0	3.2435	0.41716	-1.45047	-0.79983	0.804108531147527	-0.667538	-0.828971	0.360867
Trial1	3	1	blindfold	clockwise	practice	Guided	1	0.5	0	3.263489	0.41796	-1.45044	-0.79984	0.804036468094647	-0.988744	-1.032097	0.294721
Trial1	3	1	blindfold	clockwise	practice	Guided	1	0.5	0	3.283508	0.41778	-1.45049	-0.79985	0.804064756780857	-1.034441	-1.049024	0.308654
Trial1	3	1	blindfold	clockwise	practice	Guided	1	0.5	0	3.303497	0.41694	-1.45052	-0.79985	0.804151083284939	-0.892295	-1.065951	0.325383
Trial1	3	1	blindfold	clockwise	practice	Guided	1	0.5	0	3.323486	0.4156	-1.45055	-0.79988	0.804320470037327	-0.603358	-1.286005	0.300049
Trial1	3	1	blindfold	clockwise	practice	Guided	1	0.5	0	3.343506	0.41259	-1.45073	-0.79989	0.804651845258697	-0.522193	-1.654172	0.175958
Trial1	3	1	blindfold	clockwise	practice	Guided	1	0.5	0	3.363495	0.41106	-1.45084	-0.79992	0.804849221689059	-0.878507	-1.93347	0.171396
Trial1	3	1	blindfold	clockwise	practice	Guided	1	0.5	0	3.383484	0.40923	-1.45095	-0.79995	0.805083351163009	-1.127131	-2.064656	0.080935
Trial1	3	1	blindfold	clockwise	practice	Guided	1	0.5	0	3.403503	0.40689	-1.45104	-0.79998	0.805380374807086	-1.045644	-2.208537	0.060887
Trial1	3	1	blindfold	clockwise	practice	Guided	1	0.5	0	3.423492	0.40427	-1.4511	-0.79999	0.805697357341322	-0.744266	-2.437055	0.016021
Trial1	3	1	blindfold	clockwise	practice	Guided	1	0.5	0	3.443481	0.39894	-1.4513	-0.79999	0.806348015226613	-0.554453	-2.775599	0.048678
Trial1	3	1	blindfold	clockwise	practice	Guided	1	0.5	0	3.463501	0.39657	-1.45138	-0.8	0.806658347264626	-0.649247	-2.915248	0.0015276
Trial1	3	1	blindfold	clockwise	practice	Guided	1	0.5	0	3.48349	0.39433	-1.45146	-0.79999	0.806938750723537	-0.691169	-3.097215	0.024326
Trial1	3	1	blindfold	clockwise	practice	Guided	1	0.5	0	3.503479	0.39219	-1.45154	-0.79997	0.807201988762577	-0.707619	-3.253792	0.078259
Trial1	3	1	blindfold	clockwise	practice	Guided	1	0.5	0	3.523499	0.39017	-1.45162	-0.79992	0.807424659469916	-0.578144	-3.380746	0.145759
Trial1	3	1	blindfold	clockwise	practice	Guided	1	0.5	0	3.543488	0.38739	-1.45176	-0.79989	0.807777873627158	-0.428552	-3.62619	0.258283
Trial1	3	1	blindfold	clockwise	practice	Guided	1	0.5	0	3.563507	0.38671	-1.45182	-0.79987	0.807853058599921	-0.57482	-3.740449	0.258586
Trial1	3	1	blindfold	clockwise	practice	Guided	1	0.5	0	3.583496	0.38641	-1.45187	-0.79987	0.807895186776993	-0.812472	-3.820853	0.362861
Trial1	3	1	blindfold	clockwise	practice	Guided	1	0.5	0	3.603485	0.38631	-1.4519	-0.79986	0.807899400246039	-0.826675	-3.867403	0.298867
Trial1	3	1	blindfold	clockwise	practice	Guided	1	0.5	0	3.623505	0.38626	-1.45193	-0.79985	0.807896521036749	-0.756118	-3.922416	0.39108
Trial1	3	1	blindfold	clockwise	practice	Guided	1	0.5	0	3.643494	0.3862	-1.45195	-0.79984	0.807895118692185	-0.509155	-3.897026	0.438467
Trial1	3	1	blindfold	clockwise	practice	Guided	1	0.5	0	3.663483	0.38618	-1.45195	-0.79984	0.807897935760495	-0.496824	-3.935112	0.380148
Trial1	3	1	blindfold	clockwise	practice	Guided	1	0.5	0	3.683502	0.38615	-1.45196	-0.79984	0.807902160172748	-0.549518	-4.036675	0.288726
Trial1	3	1	blindfold	clockwise	practice	Guided	1	0.5	0	3.703491	0.38613	-1.45197	-0.79984	0.807904982654061	-0.578279	-3.985893	0.324872
Trial1	3	1	blindfold	clockwise	practice	Guided	1	0.5	0	3.72348	0.3861	-1.45198	-0.79984	0.807909208885252	-0.565893	-3.968966	0.342304
Trial1	3	1	blindfold	clockwise	practice	Guided	1	0.5	0	3.7435	0.38605	-1.45195	-0.79983	0.807906342948578	-0.353186	-3.715058	0.446659
Trial1	3	1	blindfold	clockwise	practice	Guided	1	0.5	0	3.763489	0.38603	-1.4519	-0.7998199	0.807899191238477	-0.299841	-3.562713	0.529548
Trial1	3	1	blindfold	clockwise	practice	Guided	1	0.5	0	3.783508	0.38602	-1.45182	-0.79981	0.80789075370091	-0.32483	-3.423064	0.578616
Trial1	3	1	blindfold	clockwise	practice	Guided	1	0.5	0	3.803497	0.38601	-1.45173	-0.7998	0.807882307912666	-0.153625	-3.190315	0.618195
Trial1	3	1	blindfold	clockwise	practice	Guided	1	0.5	0	3.823486	0.386	-1.45165	-0.79977	0.807853976514783	-0.014915	-3.08452	0.617166
Trial1	3	1	blindfold	clockwise	practice	Guided	1	0.5	0	3.843506	0.38599	-1.45147	-0.79974	0.807825708577912	-0.125972	-2.551313	0.926393
Trial1	3	1	blindfold	clockwise	practice	Guided	1	0.5	0	3.863495	0.38598	-1.45133	-0.79968	0.807767696710278	-0.173343	-2.33126	1.134052
Trial1	3	1	blindfold	clockwise	practice	Guided	1	0.5	0	3.883484	0.38595	-1.45116	-0.79954	0.807633329151318	-0.385358	-1.789589	1.42106
Trial1	3	1	blindfold	clockwise	practice	Guided	1	0.5	0	3.903503	0.38586	-1.45098	-0.7994	0.807507429603158	-0.394052	-1.573767	1.571697
Trial1	3	1	blindfold	clockwise	practice	Guided	1	0.5	0	3.923492	0.38575	-1.45085	-0.79929	0.80741412534487	-0.17426	-1.55684	1.706112
Trial1	3	1	blindfold	clockwise	practice	Guided	1	0.5	0	3.943481	0.38572	-1.4508	-0.79926	0.807388693171201	0.0012492	-1.506059	1.91374
Trial1	3	1	blindfold	clockwise	practice	Guided	1	0.5	0	3.963501	0.38572	-1.4508	-0.79923	0.807358954887278	0.0094105	-1.662635	1.92682
Trial1	3	1	blindfold	clockwise	practice	Guided	1	0.5	0	3.98349	0.38572	-1.45081	-0.7992	0.807329275630216	-0.054062	-1.916543	2.024197
Trial1	3	1	blindfold	clockwise	practice	Guided	1	0.5	0	4.003479	0.38571	-1.45087	-0.79918	0.807310863465535	-0.082852	-2.123901	2.060431
Trial1	3	1	blindfold	clockwise	practice	Guided	1	0.5	0	4.023499	0.3857	-1.45096	-0.79916	0.80729251050542	-0.203918	-2.276246	1.994701
Trial1	3	1	blindfold	clockwise	practice	Guided	1	0.5	0	4.043488	0.38569	-1.45103	-0.79915	0.80728401564569	-0.0020032	-2.217001	1.892521
Trial1	3	1	blindfold	clockwise	practice	Guided	1	0.5	0	4.063507	0.38569	-1.45105	-0.79914	0.807274161965428	0.100906	-2.394737	1.805785
Trial1	3	1	blindfold	clockwise	practice	Guided	1	0.5	0	4.083496	0.3857	-1.4511	-0.79914	0.807272744103624	0.236247	-2.538618	1.775566
Trial1	3	1	blindfold	clockwise	practice	Guided	1	0.5	0	4.103485	0.38571	-1.45117	-0.79914	0.807271330582824	0.185151	-2.669804	1.803911
Trial1	3	1	blindfold	clockwise	practice	Guided	1	0.5	0	4.123505	0.38572	-1.45123	-0.79912	0.807250091717561	0.092905	-2.712122	1.864227
Trial1	3	1	blindfold	clockwise	practice	Guided	1	0.5	0	4.143494	0.38572	-1.45126	-0.79911	0.807240178988564	-0.177331	-2.593631	1.991995
Trial1	3	1	blindfold	clockwise	practice	Guided	1	0.5	0	4.163483	0.38571	-1.45126	-0.7991	0.807231738735498	-0.281134	-2.517459	2.01558
Trial1	3	1	blindfold	clockwise	practice	Guided	1	0.5	0	4.183502	0.3857	-1.45126	-0.79908	0.807213326949483	-0.336527	-2.551313	2.050312
Trial1	3	1	blindfold	clockwise	practice	Guided	1	0.5	0	4.203491	0.38569	-1.45126	-0.79907	0.80720483224873	-0.324853	-2.635949	2.139379
Trial1	3	1	blindfold	clockwise	practice	Guided	1	0.5	0	4.22348	0.38568	-1.45127	-0.79904	0.807176508199581	-0.321299	-2.720585	2.177373
Trial1	3	1	blindfold	clockwise	practice	Guided	1	0.5	0	4.2435	0.38566	-1.45129	-0.79902	0.807159578675731	-0.427205	-2.720585	2.318627
Trial1	3	1	blindfold	clockwise	practice	Guided	1	0.5	0	4.263489	0.38565	-1.4513	-0.799	0.807141172070627	-0.486305	-2.674035	2.340529
Trial1	3	1	blindfold	clockwise	practice	Guided	1	0.5	0	4.283508	0.38564	-1.4513	-0.79899	0.807132733005117	-0.479696	-2.682499	2.38297
Trial1	3	1	blindfold	clockwise	practice	Guided	1	0.5	0	4.303497	0.38562	-1.45131	-0.79897	0.807115741565395	-0.549534	-2.720585	2.437923
Trial1	3	1	blindfold	clockwise	practice	Guided	1	0.5	0	4.323486	0.3856	-1.45132	-0.79893	0.807078984809827	-0.460335	-2.745976	2.438753
Trial1	3	1	blindfold	clockwise	practice	Guided	1	0.5	0	4.343506	0.38557	-1.45133	-0.79892	0.807073385860765	-0.450849	-2.856003	2.510802
Trial1	3	1	blindfold	clockwise	practice	Guided	1	0.5	0	4.363495	0.38556	-1.45135	-0.7989	0.807054980887013	-0.467117	-2.87293	2.488836
Trial1	3	1	blindfold	clockwise	practice	Guided	1	0.5	0	4.383484	0.38554	-1.45136	-0.79889	0.807047900158275	-0.439668	-2.856003	2.473573
Trial1	3	1	blindfold	clockwise	practice	Guided	1	0.5	0	4.403503	0.38553	-1.45137	-0.79888	0.807039408059359	-0.452204	-2.970261	2.460245
Trial1	3	1	blindfold	clockwise	practice	Guided	1	0.5	0	4.423492	0.38552	-1.45139	-0.79887	0.807030970893926	-0.453243	-2.936407	2.407923
Trial1	3	1	blindfold	clockwise	practice	Guided	1	0.5	0	4.443481	0.38548	-1.45142	-0.79887	0.807036649475674	-0.477967	-3.080288	2.290529
Trial1	3	1	blindfold	clockwise	practice	Guided	1	0.5	0	4.463501	0.38547	-1.45144	-0.79887	0.807038062023631	-0.46216	-3.097215	2.236777
Trial1	3	1	blindfold	clockwise	practice	Guided	1	0.5	0	4.48349	0.38545	-1.45146	-0.79887	0.807040904400795	-0.507146	-3.139533	2.179511
Trial1	3	1	blindfold	clockwise	practice	Guided	1	0.5	0	4.503479	0.38543	-1.45147	-0.79888	0.80705359619745	-0.527349	-3.160692	2.144721
Trial1	3	1	blindfold	clockwise	practice	Guided	1	0.5	0	4.523499	0.38541	-1.45149	-0.79889	0.807066347413568	-0.54312	-3.228401	2.110178
Trial1	3	1	blindfold	clockwise	practice	Guided	1	0.5	0	4.543488	0.38538	-1.45154	-0.7989	0.807080516863747	-0.47295	-3.317269	2.055244
Trial1	3	1	blindfold	clockwise	practice	Guided	1	0.5	0	4.563507	0.38536	-1.45155	-0.79891	0.807093273374479	-0.499493	-3.262256	2.053749
Trial1	3	1	blindfold	clockwise	practice	Guided	1	0.5	0	4.583496	0.38535	-1.45156	-0.79891	0.807094695770112	-0.461723	-3.20301	2.017268
Trial1	3	1	blindfold	clockwise	practice	Guided	1	0.5	0	4.603485	0.38533	-1.45156	-0.79892	0.807107448692222	-0.488045	-3.13107	2.012328
Trial1	3	1	blindfold	clockwise	practice	Guided	1	0.5	0	4.623505	0.38532	-1.45156	-0.79893	0.807118720185724	-0.506889	-3.147997	2.032298
Trial1	3	1	blindfold	clockwise	practice	Guided	1	0.5	0	4.643494	0.38529	-1.45156	-0.79893	0.807122980620716	-0.527759	-3.046434	2.090014
Trial1	3	1	blindfold	clockwise	practice	Guided	1	0.5	0	4.663483	0.38528	-1.45156	-0.79894	0.807134319985689	-0.482735	-3.063361	2.084144
Trial1	3	1	blindfold	clockwise	practice	Guided	1	0.5	0	4.683502	0.38526	-1.45156	-0.79894	0.80713716250289	-0.450824	-3.067593	2.060744
Trial1	3	1	blindfold	clockwise	practice	Guided	1	0.5	0	4.703491	0.38525	-1.45155	-0.79894	0.807138581825048	-0.433861	-3.042202	2.011181
Trial1	3	1	blindfold	clockwise	practice	Guided	1	0.5	0	4.72348	0.38524	-1.45155	-0.79895	0.807149854119437	-0.434699	-3.076056	2.027963
Trial1	3	1	blindfold	clockwise	practice	Guided	1	0.5	0	4.7435	0.38521	-1.45155	-0.79896	0.807164096637169	-0.460408	-3.118374	1.934718
Trial1	3	1	blindfold	clockwise	practice	Guided	1	0.5	0	4.763489	0.3852	-1.45155	-0.79897	0.807175365078652	-0.432716	-3.181851	1.918702
Trial1	3	1	blindfold	clockwise	practice	Guided	1	0.5	0	4.783508	0.38519	-1.45156	-0.79898	0.807186705323742	-0.397969	-3.224169	1.857564
Trial1	3	1	blindfold	clockwise	practice	Guided	1	0.5	0	4.803497	0.38518	-1.45156	-0.79898	0.807188125424657	-0.344821	-3.219938	1.864768
Trial1	3	1	blindfold	clockwise	practice	Guided	1	0.5	0	4.823486	0.38517	-1.45157	-0.799	0.807209314366412	-0.343338	-3.24956	1.864521
Trial1	3	1	blindfold	clockwise	practice	Guided	1	0.5	0	4.843506	0.38515	-1.45158	-0.79901	0.807222125810817	-0.366066	-3.283415	1.782601
Trial1	3	1	blindfold	clockwise	practice	Guided	1	0.5	0	4.863495	0.38514	-1.45158	-0.79902	0.807233403279347	-0.42747	-3.24956	1.75494
Trial1	3	1	blindfold	clockwise	practice	Guided	1	0.5	0	4.883484	0.38513	-1.45159	-0.79903	0.807244735594538	-0.40304	-3.266487	1.718458
Trial1	3	1	blindfold	clockwise	practice	Guided	1	0.5	0	4.903503	0.38512	-1.45159	-0.79904	0.807256017482623	-0.296084	-3.334196	1.726166
Trial1	3	1	blindfold	clockwise	practice	Guided	1	0.5	0	4.923492	0.38511	-1.4516	-0.79907	0.807287169038567	-0.209023	-3.38921	1.67892
Trial1	3	1	blindfold	clockwise	practice	Guided	1	0.5	0	4.943481	0.3851	-1.45166	-0.79908	0.80729851007342	-0.039882	-3.676972	1.604324
Trial1	3	1	blindfold	clockwise	practice	Guided	1	0.5	0	4.963501	0.3851	-1.45171	-0.79909	0.807308362716439	-0.096697	-3.76584	1.584294
Trial1	3	1	blindfold	clockwise	practice	Guided	1	0.5	0	4.98349	0.3851	-1.45176	-0.7991	0.807318333357714	-0.128503	-3.744681	1.59512
Trial1	3	1	blindfold	clockwise	practice	Guided	1	0.5	0	5.003479	0.38509	-1.45178	-0.7991	0.80731975434012	-0.22372	-3.706595	1.703331
Trial1	3	1	blindfold	clockwise	practice	Guided	1	0.5	0	5.023499	0.38508	-1.45178	-0.79909	0.807311204837316	-0.404738	-3.710826	1.831945
Trial1	3	1	blindfold	clockwise	practice	Guided	1	0.5	0	5.043488	0.38504	-1.45178	-0.79908	0.807307046479355	-0.709419	-3.397673	2.020897
Trial1	3	1	blindfold	clockwise	practice	Guided	1	0.5	0	5.063507	0.38501	-1.45175	-0.79906	0.807291501848862	-0.932307	-3.236865	2.100884
Trial1	3	1	blindfold	clockwise	practice	Guided	1	0.5	0	5.083496	0.38496	-1.4517	-0.79904	0.807278799491012	-0.940277	-3.139533	2.163542
Trial1	3	1	blindfold	clockwise	practice	Guided	1	0.5	0	5.103485	0.38488	-1.45165	-0.79902	0.80727043865353	-0.969516	-3.080288	2.207924
Trial1	3	1	blindfold	clockwise	practice	Guided	1	0.5	0	5.123505	0.38482	-1.45161	-0.79899	0.807249325801513	-0.890233	-3.076056	2.225269
Trial1	3	1	blindfold	clockwise	practice	Guided	1	0.5	0	5.143494	0.38475	-1.45156	-0.79899	0.807259313073119	-0.630824	-2.915248	2.130516
Trial1	3	1	blindfold	clockwise	practice	Guided	1	0.5	0	5.163483	0.38473	-1.45154	-0.799	0.807272024510892	-0.604929	-2.932175	1.988953
Trial1	3	1	blindfold	clockwise	practice	Guided	1	0.5	0	5.183502	0.38471	-1.45154	-0.79901	0.807284850099321	-0.47492	-3.008348	1.819596
Trial1	3	1	blindfold	clockwise	practice	Guided	1	0.5	0	5.203491	0.3847	-1.45153	-0.79902	0.80729612789327	-0.372368	-3.050666	1.741239
Trial1	3	1	blindfold	clockwise	practice	Guided	1	0.5	0	5.22348	0.38469	-1.45153	-0.79905	0.807327286593253	-0.208778	-3.059129	1.607428
Trial1	3	1	blindfold	clockwise	practice	Guided	1	0.5	0	5.2435	0.38468	-1.45153	-0.79907	0.807348479692089	0.04244	-3.135302	1.498083
Trial1	3	1	blindfold	clockwise	practice	Guided	1	0.5	0	5.263489	0.38469	-1.45154	-0.79909	0.807366812284211	0.138774	-3.198779	1.450323
Trial1	3	1	blindfold	clockwise	practice	Guided	1	0.5	0	5.283508	0.38469	-1.45155	-0.79911	0.807386634138428	0.047079	-3.181851	1.415712
Trial1	3	1	blindfold	clockwise	practice	Guided	1	0.5	0	5.303497	0.38469	-1.45155	-0.79913	0.80740639700912	-0.045062	-3.245328	1.389489
Trial1	3	1	blindfold	clockwise	practice	Guided	1	0.5	0	5.323486	0.38469	-1.45156	-0.79915	0.807426218883572	-0.133216	-3.283415	1.398066
Trial1	3	1	blindfold	clockwise	practice	Guided	1	0.5	0	5.343506	0.38468	-1.45157	-0.79915	0.807427649001728	-0.194285	-3.219938	1.507285
Trial1	3	1	blindfold	clockwise	practice	Guided	1	0.5	0	5.363495	0.38467	-1.45157	-0.79916	0.807438985890658	-0.185648	-3.186083	1.591905
Trial1	3	1	blindfold	clockwise	practice	Guided	1	0.5	0	5.383484	0.38467	-1.45157	-0.79916	0.807438985890658	-0.253479	-3.211474	1.689044
Trial1	3	1	blindfold	clockwise	practice	Guided	1	0.5	0	5.403503	0.38466	-1.45158	-0.79915	0.80743050534579	-0.344174	-3.253792	1.71759
Trial1	3	1	blindfold	clockwise	practice	Guided	1	0.5	0	5.423492	0.38465	-1.45158	-0.79914	0.80742208395348	-0.454504	-3.270719	1.778682
Trial1	3	1	blindfold	clockwise	practice	Guided	1	0.5	0	5.443481	0.38461	-1.45159	-0.79914	0.80742779865269	-0.587626	-3.156461	1.851112
Trial1	3	1	blindfold	clockwise	practice	Guided	1	0.5	0	5.463501	0.38459	-1.45159	-0.79913	0.807420686976844	-0.609589	-3.126838	1.925595
Trial1	3	1	blindfold	clockwise	practice	Guided	1	0.5	0	5.48349	0.38457	-1.45158	-0.79912	0.80741369384409	-0.657512	-3.160692	1.906069
Trial1	3	1	blindfold	clockwise	practice	Guided	1	0.5	0	5.503479	0.38454	-1.45158	-0.79911	0.807408074165867	-0.634865	-3.139533	1.978858
Trial1	3	1	blindfold	clockwise	practice	Guided	1	0.5	0	5.523499	0.38452	-1.45158	-0.79909	0.807391112789232	-0.626452	-3.13107	1.987745
Trial1	3	1	blindfold	clockwise	practice	Guided	1	0.5	0	5.543488	0.38447	-1.45157	-0.79909	0.807398266922035	-0.664496	-3.021043	1.951963
Trial1	3	1	blindfold	clockwise	practice	Guided	1	0.5	0	5.563507	0.38444	-1.45156	-0.79908	0.807392705952092	-0.586816	-3.046434	1.91848
Trial1	3	1	blindfold	clockwise	practice	Guided	1	0.5	0	5.583496	0.38442	-1.45155	-0.79908	0.807395568363983	-0.604527	-3.029507	1.917487
Trial1	3	1	blindfold	clockwise	practice	Guided	1	0.5	0	5.603485	0.3844	-1.45154	-0.79908	0.807398431261012	-0.584268	-3.046434	1.893084
Trial1	3	1	blindfold	clockwise	practice	Guided	1	0.5	0	5.623505	0.38438	-1.45154	-0.79908	0.807401298910874	-0.513531	-3.046434	1.888955
Trial1	3	1	blindfold	clockwise	practice	Guided	1	0.5	0	5.643494	0.38434	-1.45154	-0.79907	0.807397116825818	-0.607311	-3.105679	1.870137
Trial1	3	1	blindfold	clockwise	practice	Guided	1	0.5	0	5.663483	0.38432	-1.45154	-0.79907	0.807399981699242	-0.679318	-3.101447	1.903627
Trial1	3	1	blindfold	clockwise	practice	Guided	1	0.5	0	5.683502	0.38429	-1.45154	-0.79907	0.807404282054477	-0.764914	-2.999884	1.925294
Trial1	3	1	blindfold	clockwise	practice	Guided	1	0.5	0	5.703491	0.38426	-1.45153	-0.79906	0.807398669067238	-0.753001	-2.970261	1.951204
Trial1	3	1	blindfold	clockwise	practice	Guided	1	0.5	0	5.72348	0.38423	-1.45152	-0.79905	0.807393116267195	-0.755108	-2.999884	1.98895
Trial1	3	1	blindfold	clockwise	practice	Guided	1	0.5	0	5.7435	0.38417	-1.45152	-0.79905	0.807401724831961	-0.733348	-2.995652	1.998593
Trial1	3	1	blindfold	clockwise	practice	Guided	1	0.5	0	5.763489	0.38414	-1.45152	-0.79905	0.807406026476634	-0.78476	-3.016811	1.962054
Trial1	3	1	blindfold	clockwise	practice	Guided	1	0.5	0	5.783508	0.38411	-1.45151	-0.79905	0.807410337766894	-0.721615	-2.96603	1.948779
Trial1	3	1	blindfold	clockwise	practice	Guided	1	0.5	0	5.803497	0.38408	-1.45151	-0.79904	0.807404672766369	-0.726513	-3.033738	1.956922
Trial1	3	1	blindfold	clockwise	practice	Guided	1	0.5	0	5.823486	0.38405	-1.45151	-0.79904	0.807408977737376	-0.713184	-3.088752	1.957671
Trial1	3	1	blindfold	clockwise	practice	Guided	1	0.5	0	5.843506	0.384	-1.45151	-0.79904	0.807416160820829	-0.672945	-3.012579	1.955732
Trial1	3	1	blindfold	clockwise	practice	Guided	1	0.5	0	5.863495	0.38398	-1.45151	-0.79903	0.807409183371088	-0.671567	-3.012579	2.010496
Trial1	3	1	blindfold	clockwise	practice	Guided	1	0.5	0	5.883484	0.38395	-1.45151	-0.79903	0.807413496314291	-0.708979	-2.944871	2.04205
Trial1	3	1	blindfold	clockwise	practice	Guided	1	0.5	0	5.903503	0.38392	-1.4515	-0.79902	0.807407896511644	-0.767917	-2.860235	2.05977
Trial1	3	1	blindfold	clockwise	practice	Guided	1	0.5	0	5.923492	0.38389	-1.45148	-0.79902	0.807412211691584	-0.761099	-2.805221	2.018093
Trial1	3	1	blindfold	clockwise	practice	Guided	1	0.5	0	5.943481	0.38383	-1.45145	-0.79901	0.80741099063301	-0.79289	-2.758671	2.028932
Trial1	3	1	blindfold	clockwise	practice	Guided	1	0.5	0	5.963501	0.38379	-1.45144	-0.79901	0.807416750317211	-0.740701	-2.784062	1.972977
Trial1	3	1	blindfold	clockwise	practice	Guided	1	0.5	0	5.98349	0.38377	-1.45143	-0.79902	0.807429479045275	-0.699301	-2.800989	1.950064
Trial1	3	1	blindfold	clockwise	practice	Guided	1	0.5	0	6.003479	0.38374	-1.45142	-0.79902	0.807433795394892	-0.668857	-2.775599	1.884473
Trial1	3	1	blindfold	clockwise	practice	Guided	1	0.5	0	6.023499	0.38372	-1.45142	-0.79903	0.807446588489903	-0.654114	-2.822148	1.860062
Trial1	3	1	blindfold	clockwise	practice	Guided	1	0.5	0	6.043488	0.38367	-1.45141	-0.79903	0.807453787385058	-0.731246	-2.745976	1.805254
Trial1	3	1	blindfold	clockwise	practice	Guided	1	0.5	0	6.063507	0.38364	-1.45141	-0.79904	0.807467961691084	-0.696408	-2.733281	1.819082
Trial1	3	1	blindfold	clockwise	practice	Guided	1	0.5	0	6.083496	0.38361	-1.4514	-0.79904	0.807472282661758	-0.754858	-2.809453	1.829173
Trial1	3	1	blindfold	clockwise	practice	Guided	1	0.5	0	6.103485	0.38358	-1.4514	-0.79905	0.807486576959288	-0.778722	-2.839076	1.857279
Trial1	3	1	blindfold	clockwise	practice	Guided	1	0.5	0	6.123505	0.38355	-1.45141	-0.79905	0.807490904355638	-0.785944	-2.809453	1.827433
Trial1	3	1	blindfold	clockwise	practice	Guided	1	0.5	0	6.143494	0.38349	-1.4514	-0.79906	0.80750940794524	-0.7588	-2.784062	1.804025
Trial1	3	1	blindfold	clockwise	practice	Guided	1	0.5	0	6.163483	0.38346	-1.4514	-0.79906	0.807513738564169	-0.78428	-2.82638	1.798086
Trial1	3	1	blindfold	clockwise	practice	Guided	1	0.5	0	6.183502	0.38343	-1.45141	-0.79907	0.807527974670775	-0.765316	-2.864466	1.778123
Trial1	3	1	blindfold	clockwise	practice	Guided	1	0.5	0	6.203491	0.3834	-1.45141	-0.79907	0.807532307419665	-0.794298	-2.839076	1.738636
Trial1	3	1	blindfold	clockwise	practice	Guided	1	0.5	0	6.22348	0.38337	-1.45142	-0.79909	0.807556399471369	-0.766919	-2.822148	1.719422
Trial1	3	1	blindfold	clockwise	practice	Guided	1	0.5	0	6.2435	0.38331	-1.45142	-0.79909	0.807565065910944	-0.738599	-2.856003	1.716482
Trial1	3	1	blindfold	clockwise	practice	Guided	1	0.5	0	6.263489	0.38328	-1.45142	-0.7991	0.807579370339185	-0.729699	-2.822148	1.693821
Trial1	3	1	blindfold	clockwise	practice	Guided	1	0.5	0	6.283508	0.38325	-1.45142	-0.7991	0.807583704079033	-0.680148	-2.771367	1.770299
Trial1	3	1	blindfold	clockwise	practice	Guided	1	0.5	0	6.303497	0.38322	-1.45141	-0.7991	0.807588038908654	-0.671011	-2.788294	1.76661
Trial1	3	1	blindfold	clockwise	practice	Guided	1	0.5	0	6.323486	0.3832	-1.4514	-0.7991	0.807590930837235	-0.695344	-2.669804	1.803104
Trial1	3	1	blindfold	clockwise	practice	Guided	1	0.5	0	6.343506	0.38314	-1.45137	-0.7991	0.807599613844236	-0.751703	-2.648645	1.826028
Trial1	3	1	blindfold	clockwise	practice	Guided	1	0.5	0	6.363495	0.38311	-1.45136	-0.7991	0.807603952672066	-0.764311	-2.593631	1.853643
Trial1	3	1	blindfold	clockwise	practice	Guided	1	0.5	0	6.383484	0.38307	-1.45135	-0.79909	0.807599779618992	-0.777875	-2.61479	1.844758
Trial1	3	1	blindfold	clockwise	practice	Guided	1	0.5	0	6.403503	0.38304	-1.45134	-0.79909	0.807604121044791	-0.706301	-2.682499	1.840364
Trial1	3	1	blindfold	clockwise	practice	Guided	1	0.5	0	6.423492	0.38301	-1.45134	-0.79909	0.807608472194569	-0.686202	-2.619022	1.879351
Trial1	3	1	blindfold	clockwise	practice	Guided	1	0.5	0	6.443481	0.38296	-1.45134	-0.79909	0.807615713585027	-0.794205	-2.678267	1.831693
Trial1	3	1	blindfold	clockwise	practice	Guided	1	0.5	0	6.463501	0.38292	-1.45134	-0.79909	0.807621514926069	-0.814054	-2.729049	1.775441
Trial1	3	1	blindfold	clockwise	practice	Guided	1	0.5	0	6.48349	0.38289	-1.45135	-0.79909	0.807625861804336	-0.824115	-2.741744	1.79591
Trial1	3	1	blindfold	clockwise	practice	Guided	1	0.5	0	6.503479	0.38286	-1.45135	-0.79909	0.807630209772178	-0.805153	-2.805221	1.768805
Trial1	3	1	blindfold	clockwise	practice	Guided	1	0.5	0	6.523499	0.38282	-1.45136	-0.7991	0.807645978236524	-0.813554	-2.82638	1.767068
Trial1	3	1	blindfold	clockwise	practice	Guided	1	0.5	0	6.543488	0.38275	-1.45137	-0.7991	0.807656138208812	-0.838574	-2.720585	1.805773
Trial1	3	1	blindfold	clockwise	practice	Guided	1	0.5	0	6.563507	0.38272	-1.45137	-0.7991	0.807660495537493	-0.899601	-2.733281	1.791698
Trial1	3	1	blindfold	clockwise	practice	Guided	1	0.5	0	6.583496	0.38268	-1.45137	-0.7991	0.807666304121135	-0.893733	-2.729049	1.766794
Trial1	3	1	blindfold	clockwise	practice	Guided	1	0.5	0	6.603485	0.38264	-1.45137	-0.7991	0.807672114643483	-0.930907	-2.695194	1.794165
Trial1	3	1	blindfold	clockwise	practice	Guided	1	0.5	0	6.623505	0.38258	-1.45136	-0.7991	0.807680834061983	-0.892094	-2.652876	1.817372
Trial1	3	1	blindfold	clockwise	practice	Guided	1	0.5	0	6.643494	0.3825	-1.45136	-0.7991	0.807692471073921	-0.784491	-2.758671	1.806585
Trial1	3	1	blindfold	clockwise	practice	Guided	1	0.5	0	6.663483	0.38247	-1.45137	-0.7991	0.807696833159465	-0.749871	-2.758671	1.790565
Trial1	3	1	blindfold	clockwise	practice	Guided	1	0.5	0	6.683502	0.38244	-1.45137	-0.7991	0.807701196334325	-0.767643	-2.771367	1.824361
Trial1	3	1	blindfold	clockwise	practice	Guided	1	0.5	0	6.703491	0.38241	-1.45137	-0.7991	0.807705569276036	-0.766219	-2.758671	1.799207
Trial1	3	1	blindfold	clockwise	practice	Guided	1	0.5	0	6.72348	0.38237	-1.45137	-0.79909	0.80770142275627	-0.744004	-2.724817	1.800451
Trial1	3	1	blindfold	clockwise	practice	Guided	1	0.5	0	6.7435	0.3823	-1.45136	-0.79909	0.807711625374883	-0.822102	-2.669804	1.842356
Trial1	3	1	blindfold	clockwise	practice	Guided	1	0.5	0	6.763489	0.38227	-1.45135	-0.79909	0.807715999124681	-0.859978	-2.606327	1.882308
Trial1	3	1	blindfold	clockwise	practice	Guided	1	0.5	0	6.783508	0.38224	-1.45134	-0.79909	0.807720369620883	-0.800795	-2.602095	1.860387
Trial1	3	1	blindfold	clockwise	practice	Guided	1	0.5	0	6.803497	0.38221	-1.45133	-0.79909	0.807724741206277	-0.815516	-2.644413	1.80637
Trial1	3	1	blindfold	clockwise	practice	Guided	1	0.5	0	6.823486	0.38218	-1.45133	-0.7991	0.807739088022583	-0.68828	-2.695194	1.761525
Trial1	3	1	blindfold	clockwise	practice	Guided	1	0.5	0	6.843506	0.38212	-1.45134	-0.79911	0.807757683944711	-0.658073	-2.788294	1.620196
Trial1	3	1	blindfold	clockwise	practice	Guided	1	0.5	0	6.863495	0.3821	-1.45135	-0.79912	0.807770508840728	-0.655023	-2.830612	1.560494
Trial1	3	1	blindfold	clockwise	practice	Guided	1	0.5	0	6.883484	0.38207	-1.45136	-0.79913	0.807784741377532	-0.63957	-2.864466	1.528692
Trial1	3	1	blindfold	clockwise	practice	Guided	1	0.5	0	6.903503	0.38204	-1.45138	-0.79914	0.80779908413099	-0.612438	-2.911016	1.485515
Trial1	3	1	blindfold	clockwise	practice	Guided	1	0.5	0	6.923492	0.38202	-1.45139	-0.79916	0.807821757967266	-0.675106	-2.915248	1.525958
Trial1	3	1	blindfold	clockwise	practice	Guided	1	0.5	0	6.943481	0.38196	-1.45141	-0.79916	0.807830521814313	-0.73426	-2.843307	1.54864
Trial1	3	1	blindfold	clockwise	practice	Guided	1	0.5	0	6.963501	0.3819	-1.45142	-0.79916	0.80783929002144	-0.754599	-2.830612	1.59378
Trial1	3	1	blindfold	clockwise	practice	Guided	1	0.5	0	6.98349	0.3819	-1.45142	-0.79916	0.80783929002144	-0.804408	-2.813685	1.666784
Trial1	3	1	blindfold	clockwise	practice	Guided	1	0.5	0	7.003479	0.38187	-1.45141	-0.79916	0.807843677938968	-0.769098	-2.800989	1.693932
Trial1	3	1	blindfold	clockwise	practice	Guided	1	0.5	0	7.023499	0.38183	-1.45141	-0.79916	0.80784952728659	-0.690515	-2.822148	1.723571
Trial1	3	1	blindfold	clockwise	practice	Guided	1	0.5	0	7.043488	0.38177	-1.45141	-0.79916	0.80785830930272	-0.76159	-2.77983	1.707519
Trial1	3	1	blindfold	clockwise	practice	Guided	1	0.5	0	7.063507	0.38174	-1.45141	-0.79916	0.80786269758463	-0.737265	-2.792526	1.683104
Trial1	3	1	blindfold	clockwise	practice	Guided	1	0.5	0	7.083496	0.38171	-1.4514	-0.79916	0.80786709131908	-0.700066	-2.784062	1.655742
Trial1	3	1	blindfold	clockwise	practice	Guided	1	0.5	0	7.103485	0.38169	-1.4514	-0.79916	0.807870019626648	-0.698894	-2.834844	1.634775
Trial1	3	1	blindfold	clockwise	practice	Guided	1	0.5	0	7.123505	0.38166	-1.45141	-0.79917	0.807884316380272	-0.718518	-2.851771	1.587411
Trial1	3	1	blindfold	clockwise	practice	Guided	1	0.5	0	7.143494	0.3816	-1.45141	-0.79917	0.807893110647711	-0.731834	-2.805221	1.586176
Trial1	3	1	blindfold	clockwise	practice	Guided	1	0.5	0	7.163483	0.38157	-1.45141	-0.79918	0.807907351496038	-0.736277	-2.82638	1.586424
Trial1	3	1	blindfold	clockwise	practice	Guided	1	0.5	0	7.183502	0.38153	-1.45141	-0.79918	0.807913219603415	-0.799872	-2.809453	1.608117
Trial1	3	1	blindfold	clockwise	practice	Guided	1	0.5	0	7.203491	0.3815	-1.4514	-0.79918	0.8079176164932	-0.756144	-2.775599	1.622683
Trial1	3	1	blindfold	clockwise	practice	Guided	1	0.5	0	7.22348	0.38147	-1.4514	-0.79918	0.807922018843913	-0.805472	-2.834844	1.628843
Trial1	3	1	blindfold	clockwise	practice	Guided	1	0.5	0	7.2435	0.3814	-1.4514	-0.79918	0.807932292320953	-0.863921	-2.881394	1.662397
Trial1	3	1	blindfold	clockwise	practice	Guided	1	0.5	0	7.263489	0.38136	-1.45141	-0.79918	0.80793815991741	-0.864844	-2.834844	1.654986
Trial1	3	1	blindfold	clockwise	practice	Guided	1	0.5	0	7.283508	0.38132	-1.45141	-0.79918	0.807944038203522	-0.902013	-2.87293	1.682363
Trial1	3	1	blindfold	clockwise	practice	Guided	1	0.5	0	7.303497	0.38128	-1.45142	-0.79917	0.807940068122166	-0.951824	-2.839076	1.696408
Trial1	3	1	blindfold	clockwise	practice	Guided	1	0.5	0	7.323486	0.38124	-1.45142	-0.79917	0.807945950358436	-0.899194	-2.800989	1.711973
Trial1	3	1	blindfold	clockwise	practice	Guided	1	0.5	0	7.343506	0.38109	-1.4514	-0.79916	0.807958102839986	-0.945933	-2.796758	1.67152
Trial1	3	1	blindfold	clockwise	practice	Guided	1	0.5	0	7.363495	0.38096	-1.4514	-0.79916	0.807977249677119	-0.91036	-2.788294	1.673518
Trial1	3	1	blindfold	clockwise	practice	Guided	1	0.5	0	7.383484	0.38082	-1.4514	-0.79917	0.808007789193653	-0.88249	-2.822148	1.654061
Trial1	3	1	blindfold	clockwise	practice	Guided	1	0.5	0	7.403503	0.38072	-1.4514	-0.79917	0.808022543154209	-0.826574	-2.839076	1.610919
Trial1	3	1	blindfold	clockwise	practice	Guided	1	0.5	0	7.423492	0.38067	-1.45141	-0.79918	0.808039771707138	-0.793121	-2.767135	1.570725
Trial1	3	1	blindfold	clockwise	practice	Guided	1	0.5	0	7.443481	0.38061	-1.45141	-0.79918	0.808048637820186	-0.775102	-2.851771	1.567528
Trial1	3	1	blindfold	clockwise	practice	Guided	1	0.5	0	7.463501	0.38058	-1.45142	-0.79918	0.808053068107725	-0.759419	-2.864466	1.606266
Trial1	3	1	blindfold	clockwise	practice	Guided	1	0.5	0	7.48349	0.38055	-1.45142	-0.79918	0.808057503888843	-0.723407	-2.792526	1.59986
Trial1	3	1	blindfold	clockwise	practice	Guided	1	0.5	0	7.503479	0.38051	-1.45141	-0.79918	0.808063412614707	-0.759649	-2.788294	1.690384
Trial1	3	1	blindfold	clockwise	practice	Guided	1	0.5	0	7.523499	0.38048	-1.4514	-0.79916	0.808048107417102	-0.748875	-2.729049	1.737261
Trial1	3	1	blindfold	clockwise	practice	Guided	1	0.5	0	7.543488	0.38042	-1.45139	-0.79915	0.808047075406509	-0.831867	-2.686731	1.8675
Trial1	3	1	blindfold	clockwise	practice	Guided	1	0.5	0	7.563507	0.38038	-1.45137	-0.79914	0.808043155157291	-0.872073	-2.712122	1.869226
Trial1	3	1	blindfold	clockwise	practice	Guided	1	0.5	0	7.583496	0.38034	-1.45136	-0.79913	0.808039119099274	-0.848684	-2.695194	1.92942
Trial1	3	1	blindfold	clockwise	practice	Guided	1	0.5	0	7.603485	0.3803	-1.45135	-0.79912	0.808035198608413	-0.858721	-2.623254	1.953598
Trial1	3	1	blindfold	clockwise	practice	Guided	1	0.5	0	7.623505	0.38024	-1.45134	-0.79909	0.808014374465887	-0.882321	-2.619022	1.973831
Trial1	3	1	blindfold	clockwise	practice	Guided	1	0.5	0	7.643494	0.38012	-1.45133	-0.79908	0.808022327252165	-0.810731	-2.640181	2.008146
Trial1	3	1	blindfold	clockwise	practice	Guided	1	0.5	0	7.663483	0.38009	-1.45133	-0.79908	0.808026780286866	-0.839473	-2.66134	2.005681
Trial1	3	1	blindfold	clockwise	practice	Guided	1	0.5	0	7.683502	0.38006	-1.45133	-0.79907	0.808021327337531	-0.777512	-2.648645	1.933412
Trial1	3	1	blindfold	clockwise	practice	Guided	1	0.5	0	7.703491	0.38003	-1.45133	-0.79908	0.808035685201735	-0.718578	-2.690963	1.835741
Trial1	3	1	blindfold	clockwise	practice	Guided	1	0.5	0	7.72348	0.38	-1.45133	-0.79909	0.808049985105795	-0.723031	-2.70789	1.755569
Trial1	3	1	blindfold	clockwise	practice	Guided	1	0.5	0	7.7435	0.37994	-1.45135	-0.7991	0.808068857827517	-0.700822	-2.822148	1.609791
Trial1	3	1	blindfold	clockwise	practice	Guided	1	0.5	0	7.763489	0.37992	-1.45136	-0.79911	0.808081672666785	-0.68608	-2.796758	1.57255
Trial1	3	1	blindfold	clockwise	practice	Guided	1	0.5	0	7.783508	0.37989	-1.45137	-0.79913	0.808105874136575	-0.670418	-2.839076	1.531356
Trial1	3	1	blindfold	clockwise	practice	Guided	1	0.5	0	7.803497	0.37986	-1.45138	-0.79914	0.808120300927482	-0.717414	-2.82638	1.495095
Trial1	3	1	blindfold	clockwise	practice	Guided	1	0.5	0	7.823486	0.37984	-1.45139	-0.79915	0.808133117423711	-0.661985	-2.856003	1.540243
Trial1	3	1	blindfold	clockwise	practice	Guided	1	0.5	0	7.843506	0.37978	-1.4514	-0.79916	0.808151941888767	-0.707103	-2.805221	1.567132
Trial1	3	1	blindfold	clockwise	practice	Guided	1	0.5	0	7.863495	0.37975	-1.4514	-0.79916	0.808156406835744	-0.727427	-2.771367	1.582924
Trial1	3	1	blindfold	clockwise	practice	Guided	1	0.5	0	7.883484	0.37972	-1.4514	-0.79917	0.808170770492751	-0.739124	-2.750208	1.565409
Trial1	3	1	blindfold	clockwise	practice	Guided	1	0.5	0	7.903503	0.37969	-1.4514	-0.79917	0.808175237563462	-0.733502	-2.847539	1.544695
Trial1	3	1	blindfold	clockwise	practice	Guided	1	0.5	0	7.923492	0.37966	-1.45141	-0.79919	0.808199505187229	-0.636933	-2.953334	1.47341
Trial1	3	1	blindfold	clockwise	practice	Guided	1	0.5	0	7.943481	0.37961	-1.45143	-0.7992	0.808216795802463	-0.589451	-2.898321	1.439132
Trial1	3	1	blindfold	clockwise	practice	Guided	1	0.5	0	7.963501	0.37959	-1.45143	-0.79921	0.808229681071521	-0.589663	-2.885625	1.443331
Trial1	3	1	blindfold	clockwise	practice	Guided	1	0.5	0	7.98349	0.37957	-1.45143	-0.79921	0.808232656078381	-0.566482	-2.87293	1.427793
Trial1	3	1	blindfold	clockwise	practice	Guided	1	0.5	0	8.003479	0.37955	-1.45144	-0.79922	0.808245478829275	-0.590526	-2.911016	1.406334
Trial1	3	1	blindfold	clockwise	practice	Guided	1	0.5	0	8.023499	0.37952	-1.45144	-0.79924	0.808269755216367	-0.53359	-2.940639	1.400179
Trial1	3	1	blindfold	clockwise	practice	Guided	1	0.5	0	8.043488	0.37948	-1.45145	-0.79924	0.808275717762264	-0.560072	-2.894089	1.403642
Trial1	3	1	blindfold	clockwise	practice	Guided	1	0.5	0	8.063507	0.37946	-1.45145	-0.79925	0.808288601364068	-0.579151	-2.894089	1.40587
Trial1	3	1	blindfold	clockwise	practice	Guided	1	0.5	0	8.083496	0.37944	-1.45145	-0.79925	0.808291583809854	-0.597316	-2.881394	1.428814
Trial1	3	1	blindfold	clockwise	practice	Guided	1	0.5	0	8.103485	0.37941	-1.45145	-0.79925	0.808296056162422	-0.639389	-2.957566	1.449046
Trial1	3	1	blindfold	clockwise	practice	Guided	1	0.5	0	8.123505	0.37939	-1.45145	-0.79925	0.808299044264112	-0.658322	-2.949102	1.485801
Trial1	3	1	blindfold	clockwise	practice	Guided	1	0.5	0	8.143494	0.37933	-1.45145	-0.79924	0.808298101216364	-0.704353	-2.911016	1.592618
Trial1	3	1	blindfold	clockwise	practice	Guided	1	0.5	0	8.163483	0.3793	-1.45146	-0.79924	0.808302577614053	-0.737305	-2.96603	1.624445
Trial1	3	1	blindfold	clockwise	practice	Guided	1	0.5	0	8.183502	0.37927	-1.45146	-0.79923	0.808297153845873	-0.773083	-2.927943	1.626665
Trial1	3	1	blindfold	clockwise	practice	Guided	1	0.5	0	8.203491	0.37924	-1.45146	-0.79923	0.808301641377814	-0.806267	-2.906784	1.67132
Trial1	3	1	blindfold	clockwise	practice	Guided	1	0.5	0	8.22348	0.37921	-1.45146	-0.79922	0.808296219953722	-0.767209	-2.881394	1.681681
Trial1	3	1	blindfold	clockwise	practice	Guided	1	0.5	0	8.2435	0.37914	-1.45144	-0.79921	0.808296837877147	-0.820033	-2.834844	1.670347
Trial1	3	1	blindfold	clockwise	practice	Guided	1	0.5	0	8.263489	0.3791	-1.45144	-0.79921	0.808302823482219	-0.764388	-2.805221	1.631371
Trial1	3	1	blindfold	clockwise	practice	Guided	1	0.5	0	8.283508	0.37907	-1.45143	-0.79921	0.808307308384172	-0.755255	-2.856003	1.627677
Trial1	3	1	blindfold	clockwise	practice	Guided	1	0.5	0	8.303497	0.37904	-1.45143	-0.79921	0.808311798833047	-0.691189	-2.881394	1.612629
Trial1	3	1	blindfold	clockwise	practice	Guided	1	0.5	0	8.323486	0.37901	-1.45144	-0.79922	0.808326132209396	-0.643254	-2.974493	1.519635
Trial1	3	1	blindfold	clockwise	practice	Guided	1	0.5	0	8.343506	0.37897	-1.45147	-0.79922	0.808332124035853	-0.588938	-3.021043	1.443414
Trial1	3	1	blindfold	clockwise	practice	Guided	1	0.5	0	8.363495	0.37894	-1.45148	-0.79923	0.808346514243686	-0.627927	-3.016811	1.424429
Trial1	3	1	blindfold	clockwise	practice	Guided	1	0.5	0	8.383484	0.37892	-1.45148	-0.79923	0.808349509340334	-0.674453	-2.978725	1.459706
Trial1	3	1	blindfold	clockwise	practice	Guided	1	0.5	0	8.403503	0.37889	-1.45148	-0.79923	0.808354000659529	-0.689398	-2.877162	1.518175
Trial1	3	1	blindfold	clockwise	practice	Guided	1	0.5	0	8.423492	0.37886	-1.45147	-0.79923	0.808358497531892	-0.696633	-2.881394	1.538404
Trial1	3	1	blindfold	clockwise	practice	Guided	1	0.5	0	8.443481	0.37881	-1.45146	-0.79923	0.808365988782228	-0.642604	-2.911016	1.528786
Trial1	3	1	blindfold	clockwise	practice	Guided	1	0.5	0	8.463501	0.37878	-1.45146	-0.79923	0.808370488557528	-0.70012	-2.868698	1.521395
Trial1	3	1	blindfold	clockwise	practice	Guided	1	0.5	0	8.48349	0.37875	-1.45145	-0.79924	0.808384889721709	-0.626932	-2.864466	1.482416
Trial1	3	1	blindfold	clockwise	practice	Guided	1	0.5	0	8.503479	0.37873	-1.45145	-0.79924	0.808387889376016	-0.622709	-2.91948	1.476
Trial1	3	1	blindfold	clockwise	practice	Guided	1	0.5	0	8.523499	0.3787	-1.45145	-0.79924	0.808392387528197	-0.650995	-2.911016	1.518932
Trial1	3	1	blindfold	clockwise	practice	Guided	1	0.5	0	8.543488	0.37865	-1.45145	-0.79924	0.808399892828678	-0.733982	-2.911016	1.570006
Trial1	3	1	blindfold	clockwise	practice	Guided	1	0.5	0	8.563507	0.37861	-1.45145	-0.79923	0.808395997413701	-0.824938	-2.843307	1.602822
Trial1	3	1	blindfold	clockwise	practice	Guided	1	0.5	0	8.583496	0.37858	-1.45144	-0.79923	0.808400508923104	-0.910274	-2.813685	1.614924
Trial1	3	1	blindfold	clockwise	practice	Guided	1	0.5	0	8.603485	0.37854	-1.45143	-0.79922	0.808396612622335	-0.882877	-2.741744	1.684491
Trial1	3	1	blindfold	clockwise	practice	Guided	1	0.5	0	8.623505	0.37847	-1.45141	-0.7992	0.808387393167654	-0.913732	-2.77983	1.677843
Trial1	3	1	blindfold	clockwise	practice	Guided	1	0.5	0	8.643494	0.37826	-1.45138	-0.7992	0.808418988523563	-0.843094	-2.758671	1.641836
Trial1	3	1	blindfold	clockwise	practice	Guided	1	0.5	0	8.663483	0.37822	-1.45139	-0.7992	0.80842501230314	-0.722171	-2.868698	1.586584
Trial1	3	1	blindfold	clockwise	practice	Guided	1	0.5	0	8.683502	0.37819	-1.4514	-0.79921	0.808439432912526	-0.695776	-2.961798	1.525894
Trial1	3	1	blindfold	clockwise	practice	Guided	1	0.5	0	8.703491	0.37816	-1.45142	-0.79921	0.808443955294867	-0.680576	-3.016811	1.484948
Trial1	3	1	blindfold	clockwise	practice	Guided	1	0.5	0	8.72348	0.37813	-1.45144	-0.79922	0.808458314502429	-0.642709	-3.016811	1.453121
Trial1	3	1	blindfold	clockwise	practice	Guided	1	0.5	0	8.7435	0.37807	-1.45146	-0.79922	0.808467364598508	-0.816877	-2.982957	1.540234
Trial1	3	1	blindfold	clockwise	practice	Guided	1	0.5	0	8.763489	0.37804	-1.45146	-0.79921	0.808462046720004	-0.834849	-2.868698	1.623367
Trial1	3	1	blindfold	clockwise	practice	Guided	1	0.5	0	8.783508	0.378	-1.45145	-0.7992	0.808458186649775	-0.856089	-2.796758	1.685295
Trial1	3	1	blindfold	clockwise	practice	Guided	1	0.5	0	8.803497	0.37796	-1.45144	-0.79919	0.808454387588273	-0.885716	-2.784062	1.818267
Trial1	3	1	blindfold	clockwise	practice	Guided	1	0.5	0	8.823486	0.3779	-1.45141	-0.79916	0.808433745202377	-0.863717	-2.678267	1.823698
Trial1	3	1	blindfold	clockwise	practice	Guided	1	0.5	0	8.843506	0.37773	-1.45138	-0.79915	0.808449543209576	-0.874696	-2.75444	1.783005
Trial1	3	1	blindfold	clockwise	practice	Guided	1	0.5	0	8.863495	0.37769	-1.45138	-0.79915	0.808455588473815	-0.784194	-2.805221	1.756605
Trial1	3	1	blindfold	clockwise	practice	Guided	1	0.5	0	8.883484	0.37766	-1.45139	-0.79915	0.80846013383593	-0.773206	-2.834844	1.719361
Trial1	3	1	blindfold	clockwise	practice	Guided	1	0.5	0	8.903503	0.37762	-1.4514	-0.79915	0.808466182481568	-0.763145	-2.889857	1.749705
Trial1	3	1	blindfold	clockwise	practice	Guided	1	0.5	0	8.923492	0.37759	-1.45141	-0.79915	0.808470725873006	-0.763841	-2.932175	1.711472
Trial1	3	1	blindfold	clockwise	practice	Guided	1	0.5	0	8.943481	0.37753	-1.45143	-0.79914	0.808469972300979	-0.793036	-2.889857	1.767733
Trial1	3	1	blindfold	clockwise	practice	Guided	1	0.5	0	8.963501	0.3775	-1.45144	-0.79914	0.808474519012071	-0.804225	-2.843307	1.797586
Trial1	3	1	blindfold	clockwise	practice	Guided	1	0.5	0	8.98349	0.37746	-1.45144	-0.79914	0.808480579975268	-0.856385	-2.860235	1.773671
Trial1	3	1	blindfold	clockwise	practice	Guided	1	0.5	0	9.003479	0.37743	-1.45144	-0.79914	0.808485129225313	-0.800502	-2.898321	1.739619
Trial1	3	1	blindfold	clockwise	practice	Guided	1	0.5	0	9.023499	0.37739	-1.45144	-0.79914	0.808491189052426	-0.786462	-2.940639	1.718657
Trial1	3	1	blindfold	clockwise	practice	Guided	1	0.5	0	9.043488	0.37732	-1.45146	-0.79915	0.808511647287314	-0.830459	-2.978725	1.627898
Trial1	3	1	blindfold	clockwise	practice	Guided	1	0.5	0	9.063507	0.37729	-1.45147	-0.79915	0.808516206081616	-0.818519	-2.978725	1.652815
Trial1	3	1	blindfold	clockwise	practice	Guided	1	0.5	0	9.083496	0.37725	-1.45147	-0.79915	0.80852227259651	-0.806102	-2.949102	1.671314
Trial1	3	1	blindfold	clockwise	practice	Guided	1	0.5	0	9.103485	0.37722	-1.45147	-0.79915	0.808526833931956	-0.819417	-2.995652	1.670585
Trial1	3	1	blindfold	clockwise	practice	Guided	1	0.5	0	9.123505	0.37719	-1.45148	-0.79915	0.808531387304312	-0.836221	-3.004116	1.732753
Trial1	3	1	blindfold	clockwise	practice	Guided	1	0.5	0	9.143494	0.37712	-1.45148	-0.79914	0.808532180734122	-0.885269	-2.940639	1.814179
Trial1	3	1	blindfold	clockwise	practice	Guided	1	0.5	0	9.163483	0.37708	-1.45147	-0.79914	0.808538264591712	-0.908628	-2.949102	1.833928
Trial1	3	1	blindfold	clockwise	practice	Guided	1	0.5	0	9.183502	0.37704	-1.45147	-0.79913	0.808534394364195	-0.872372	-2.881394	1.823317
Trial1	3	1	blindfold	clockwise	practice	Guided	1	0.5	0	9.203491	0.377	-1.45146	-0.79912	0.80853063497924	-0.864643	-2.87293	1.843059
Trial1	3	1	blindfold	clockwise	practice	Guided	1	0.5	0	9.22348	0.37697	-1.45146	-0.79912	0.808535201021732	-0.824638	-2.894089	1.84699
Trial1	3	1	blindfold	clockwise	practice	Guided	1	0.5	0	9.2435	0.3769	-1.45145	-0.79913	0.808555694263479	-0.798982	-2.877162	1.705394
Trial1	3	1	blindfold	clockwise	practice	Guided	1	0.5	0	9.263489	0.37687	-1.45145	-0.79913	0.808560259338337	-0.767218	-2.894089	1.614612
Trial1	3	1	blindfold	clockwise	practice	Guided	1	0.5	0	9.283508	0.37684	-1.45145	-0.79914	0.808574785684438	-0.741994	-3.042202	1.561321
Trial1	3	1	blindfold	clockwise	practice	Guided	1	0.5	0	9.303497	0.37681	-1.45147	-0.79915	0.808589195191242	-0.67885	-3.046434	1.547984
Trial1	3	1	blindfold	clockwise	practice	Guided	1	0.5	0	9.323486	0.37678	-1.45147	-0.79916	0.808603660044704	-0.673481	-2.995652	1.531455
Trial1	3	1	blindfold	clockwise	practice	Guided	1	0.5	0	9.343506	0.37673	-1.45148	-0.79917	0.808621178667082	-0.642597	-3.029507	1.537369
Trial1	3	1	blindfold	clockwise	practice	Guided	1	0.5	0	9.363495	0.3767	-1.45149	-0.79917	0.808625749675001	-0.721637	-3.012579	1.51619
Trial1	3	1	blindfold	clockwise	practice	Guided	1	0.5	0	9.383484	0.37667	-1.45149	-0.79918	0.808640163837822	-0.770695	-2.982957	1.597612
Trial1	3	1	blindfold	clockwise	practice	Guided	1	0.5	0	9.403503	0.37664	-1.45149	-0.79918	0.808644741509067	-0.803865	-2.99142	1.620575
Trial1	3	1	blindfold	clockwise	practice	Guided	1	0.5	0	9.423492	0.3766	-1.45149	-0.79918	0.808650843731071	-0.849454	-2.91948	1.652165
Trial1	3	1	blindfold	clockwise	practice	Guided	1	0.5	0	9.443481	0.37653	-1.45148	-0.79917	0.808651692279786	-0.8447	-2.953334	1.728154
Trial1	3	1	blindfold	clockwise	practice	Guided	1	0.5	0	9.463501	0.37649	-1.45148	-0.79917	0.808657799889754	-0.802168	-2.949102	1.684228
Trial1	3	1	blindfold	clockwise	practice	Guided	1	0.5	0	9.48349	0.37646	-1.45148	-0.79917	0.808662384141517	-0.82645	-2.961798	1.720754
Trial1	3	1	blindfold	clockwise	practice	Guided	1	0.5	0	9.503479	0.37643	-1.45148	-0.79917	0.808666964927043	-0.781786	-2.978725	1.719009
Trial1	3	1	blindfold	clockwise	practice	Guided	1	0.5	0	9.523499	0.37639	-1.45147	-0.79916	0.808663186017183	-0.879755	-2.911016	1.717822
Trial1	3	1	blindfold	clockwise	practice	Guided	1	0.5	0	9.543488	0.37631	-1.45146	-0.79916	0.808675412286116	-0.947775	-2.856003	1.73932
Trial1	3	1	blindfold	clockwise	practice	Guided	1	0.5	0	9.563507	0.37627	-1.45145	-0.79915	0.808671639478241	-0.960397	-2.834844	1.726012
Trial1	3	1	blindfold	clockwise	practice	Guided	1	0.5	0	9.583496	0.3762	-1.45143	-0.79915	0.808682349021021	-0.920393	-2.792526	1.728223
Trial1	3	1	blindfold	clockwise	practice	Guided	1	0.5	0	9.603485	0.37612	-1.45142	-0.79915	0.80869460747834	-0.913626	-2.788294	1.686539
Trial1	3	1	blindfold	clockwise	practice	Guided	1	0.5	0	9.623505	0.37603	-1.45141	-0.79916	0.808718294724692	-0.897497	-2.771367	1.640669
Trial1	3	1	blindfold	clockwise	practice	Guided	1	0.5	0	9.643494	0.37592	-1.45142	-0.79917	0.808745054656902	-0.862199	-2.856003	1.563213
Trial1	3	1	blindfold	clockwise	practice	Guided	1	0.5	0	9.663483	0.37589	-1.45142	-0.79917	0.808749659565507	-0.864104	-2.851771	1.516839
Trial1	3	1	blindfold	clockwise	practice	Guided	1	0.5	0	9.683502	0.37585	-1.45143	-0.79918	0.80876562950803	-0.826699	-2.889857	1.49364
Trial1	3	1	blindfold	clockwise	practice	Guided	1	0.5	0	9.703491	0.37582	-1.45143	-0.79919	0.808780195212178	-0.855956	-2.889857	1.449992
Trial1	3	1	blindfold	clockwise	practice	Guided	1	0.5	0	9.72348	0.37578	-1.45144	-0.7992	0.808796168257419	-0.819013	-2.974493	1.426793
Trial1	3	1	blindfold	clockwise	practice	Guided	1	0.5	0	9.7435	0.37569	-1.45145	-0.79921	0.808819890977739	-0.966953	-2.87293	1.52382
Trial1	3	1	blindfold	clockwise	practice	Guided	1	0.5	0	9.763489	0.37559	-1.45144	-0.79921	0.808835268869693	-1.031221	-2.784062	1.558151
Trial1	3	1	blindfold	clockwise	practice	Guided	1	0.5	0	9.783508	0.3754	-1.45141	-0.7992	0.808854619645116	-1.006366	-2.712122	1.593192
Trial1	3	1	blindfold	clockwise	practice	Guided	1	0.5	0	9.803497	0.3751	-1.45138	-0.79919	0.808891051333755	-0.974207	-2.699426	1.656628
Trial1	3	1	blindfold	clockwise	practice	Guided	1	0.5	0	9.823486	0.37469	-1.45137	-0.79919	0.808954463560644	-0.933429	-2.716353	1.621382
Trial1	3	1	blindfold	clockwise	practice	Guided	1	0.5	0	9.843506	0.37377	-1.45137	-0.7992	0.809107317155495	-0.843719	-2.792526	1.560255
Trial1	3	1	blindfold	clockwise	practice	Guided	1	0.5	0	9.863495	0.37338	-1.45139	-0.79921	0.809178142474417	-0.858332	-2.851771	1.584739
Trial1	3	1	blindfold	clockwise	practice	Guided	1	0.5	0	9.883484	0.37299	-1.45141	-0.79921	0.809239260184827	-0.862911	-2.851771	1.588741
Trial1	3	1	blindfold	clockwise	practice	Guided	1	0.5	0	9.903503	0.37267	-1.45142	-0.79921	0.809289548574515	-0.870586	-2.868698	1.568044
Trial1	3	1	blindfold	clockwise	practice	Guided	1	0.5	0	9.923492	0.37235	-1.45142	-0.79919	0.809320242746316	-0.865291	-2.82638	1.634945
Trial1	3	1	blindfold	clockwise	practice	Guided	1	0.5	0	9.943481	0.37182	-1.4514	-0.79918	0.809394056118427	-0.933402	-2.758671	1.660747
Trial1	3	1	blindfold	clockwise	practice	Guided	1	0.5	0	9.963501	0.37154	-1.45138	-0.79917	0.809428616677456	-0.917383	-2.665572	1.695296
Trial1	3	1	blindfold	clockwise	practice	Guided	1	0.5	0	9.98349	0.3712	-1.45136	-0.79918	0.809492475327737	-0.911272	-2.631717	1.666227
Trial1	3	1	blindfold	clockwise	practice	Guided	1	0.5	0	10.00348	0.37083	-1.45133	-0.79921	0.809581084424854	-0.858998	-2.534386	1.522151
Trial1	3	1	blindfold	clockwise	practice	Guided	1	0.5	0	10.0235	0.37043	-1.45129	-0.79926	0.809694361506065	-0.812881	-2.525922	1.499207
Trial1	3	1	blindfold	clockwise	practice	Guided	1	0.5	0	10.04349	0.36991	-1.45128	-0.79927	0.809787564335129	-0.582189	-2.602095	1.356128
Trial1	3	1	blindfold	clockwise	practice	Guided	1	0.5	0	10.06351	0.36986	-1.45128	-0.79928	0.80980554178224	-0.613842	-2.534386	1.282918
Trial1	3	1	blindfold	clockwise	practice	Guided	1	0.5	0	10.0835	0.36984	-1.45127	-0.79928	0.809808755703349	-0.578505	-2.466677	1.289038
Trial1	3	1	blindfold	clockwise	practice	Guided	1	0.5	0	10.10349	0.36981	-1.45126	-0.79929	0.809823399593826	-0.599214	-2.487836	1.342596
Trial1	3	1	blindfold	clockwise	practice	Guided	1	0.5	0	10.1235	0.36979	-1.45126	-0.79929	0.809826614678202	-0.572068	-2.420127	1.335658
Trial1	3	1	blindfold	clockwise	practice	Guided	1	0.5	0	10.14349	0.36974	-1.45123	-0.79928	0.809824832524625	-0.720007	-2.365114	1.487329
Trial1	3	1	blindfold	clockwise	practice	Guided	1	0.5	0	10.16348	0.3697	-1.45122	-0.79927	0.80982132467965	-0.838943	-2.327028	1.573582
Trial1	3	1	blindfold	clockwise	practice	Guided	1	0.5	0	10.1835	0.3696	-1.45119	-0.79923	0.809797950527153	-0.913416	-2.272014	1.632657
Trial1	3	1	blindfold	clockwise	practice	Guided	1	0.5	0	10.20349	0.36939	-1.45116	-0.79919	0.80979238334771	-0.900364	-2.23816	1.735736
Trial1	3	1	blindfold	clockwise	practice	Guided	1	0.5	0	10.22348	0.36905	-1.45114	-0.79911	0.809768288091605	-0.926573	-2.217001	1.796048
Trial1	3	1	blindfold	clockwise	practice	Guided	1	0.5	0	10.2435	0.36802	-1.45111	-0.7991	0.809925673785653	-0.86281	-2.229696	1.858495
Trial1	3	1	blindfold	clockwise	practice	Guided	1	0.5	0	10.26349	0.36735	-1.45111	-0.7991	0.810035124765974	-0.846584	-2.221233	1.808972
Trial1	3	1	blindfold	clockwise	practice	Guided	1	0.5	0	10.28351	0.36665	-1.45111	-0.79911	0.810159867624527	-0.804831	-2.221233	1.755722
Trial1	3	1	blindfold	clockwise	practice	Guided	1	0.5	0	10.3035	0.36593	-1.45113	-0.79914	0.810308309613016	-0.734836	-2.360882	1.727743
Trial1	3	1	blindfold	clockwise	practice	Guided	1	0.5	0	10.32349	0.36524	-1.45117	-0.79916	0.810442451377257	-0.598656	-2.483604	1.683665
Trial1	3	1	blindfold	clockwise	practice	Guided	1	0.5	0	10.34351	0.36446	-1.45127	-0.79916	0.810572512049827	-0.634443	-2.619022	1.690223
Trial1	3	1	blindfold	clockwise	practice	Guided	1	0.5	0	10.36349	0.36437	-1.45129	-0.79916	0.810587566771421	-0.694852	-2.606327	1.737487
Trial1	3	1	blindfold	clockwise	practice	Guided	1	0.5	0	10.38348	0.36434	-1.45129	-0.79915	0.810582721473666	-0.759061	-2.589399	1.771922
Trial1	3	1	blindfold	clockwise	practice	Guided	1	0.5	0	10.4035	0.36431	-1.45129	-0.79914	0.8105779261698	-0.844415	-2.619022	1.860163
Trial1	3	1	blindfold	clockwise	practice	Guided	1	0.5	0	10.42349	0.36425	-1.45129	-0.79909	0.810538615188225	-0.90087	-2.555545	1.924187
Trial1	3	1	blindfold	clockwise	practice	Guided	1	0.5	0	10.44348	0.36389	-1.45127	-0.79906	0.810569427715241	-1.012998	-2.513227	1.922974
Trial1	3	1	blindfold	clockwise	practice	Guided	1	0.5	0	10.4635	0.36352	-1.45126	-0.79904	0.810611892816517	-0.974899	-2.4963	1.979212
Trial1	3	1	blindfold	clockwise	practice	Guided	1	0.5	0	10.48349	0.36306	-1.45127	-0.79903	0.810679662165094	-0.936078	-2.56824	1.959733
Trial1	3	1	blindfold	clockwise	practice	Guided	1	0.5	0	10.50348	0.36254	-1.45128	-0.79903	0.81076766101927	-0.918601	-2.602095	1.931861
Trial1	3	1	blindfold	clockwise	practice	Guided	1	0.5	0	10.5235	0.36198	-1.45128	-0.79904	0.810872599199292	-0.949577	-2.555545	1.930275
Trial1	3	1	blindfold	clockwise	practice	Guided	1	0.5	0	10.54349	0.36077	-1.45126	-0.79905	0.811089361214593	-0.805243	-2.424359	1.904408
Trial1	3	1	blindfold	clockwise	practice	Guided	1	0.5	0	10.56351	0.36018	-1.45123	-0.79906	0.811200652108701	-0.767304	-2.470909	1.864416
Trial1	3	1	blindfold	clockwise	practice	Guided	1	0.5	0	10.5835	0.35963	-1.45122	-0.79907	0.81130549487667	-0.681404	-2.483604	1.843754
Trial1	3	1	blindfold	clockwise	practice	Guided	1	0.5	0	10.60349	0.35919	-1.45123	-0.79908	0.811391600184254	-0.722631	-2.551313	1.778544
Trial1	3	1	blindfold	clockwise	practice	Guided	1	0.5	0	10.6235	0.35887	-1.45125	-0.7991	0.811466914389147	-0.731003	-2.593631	1.77392
Trial1	3	1	blindfold	clockwise	practice	Guided	1	0.5	0	10.64349	0.35866	-1.45129	-0.7991	0.811503466809787	-0.610939	-2.678267	1.780249
Trial1	3	1	blindfold	clockwise	practice	Guided	1	0.5	0	10.66348	0.35864	-1.4513	-0.7991	0.8115069499999	-0.617772	-2.690963	1.826158
Trial1	3	1	blindfold	clockwise	practice	Guided	1	0.5	0	10.6835	0.35861	-1.45131	-0.79909	0.811502253971713	-0.644876	-2.716353	1.833147
Trial1	3	1	blindfold	clockwise	practice	Guided	1	0.5	0	10.70349	0.35859	-1.45132	-0.79909	0.811505738398617	-0.785278	-2.720585	1.858076
Trial1	3	1	blindfold	clockwise	practice	Guided	1	0.5	0	10.72348	0.35855	-1.45133	-0.79909	0.811512713880537	-0.806617	-2.741744	1.858305
Trial1	3	1	blindfold	clockwise	practice	Guided	1	0.5	0	10.7435	0.35848	-1.45135	-0.79909	0.811524919083144	-0.860383	-2.792526	1.863895
Trial1	3	1	blindfold	clockwise	practice	Guided	1	0.5	0	10.76349	0.35845	-1.45136	-0.79908	0.811520346577252	-0.797493	-2.843307	1.854584
Trial1	3	1	blindfold	clockwise	practice	Guided	1	0.5	0	10.78351	0.35841	-1.45137	-0.79908	0.811527323639248	-0.774158	-2.868698	1.838047
Trial1	3	1	blindfold	clockwise	practice	Guided	1	0.5	0	10.8035	0.35838	-1.45139	-0.79909	0.811542356328503	-0.778146	-2.898321	1.826171
Trial1	3	1	blindfold	clockwise	practice	Guided	1	0.5	0	10.82349	0.35835	-1.4514	-0.79909	0.811547593991231	-0.873712	-2.860235	1.7791
Trial1	3	1	blindfold	clockwise	practice	Guided	1	0.5	0	10.84351	0.35827	-1.45142	-0.79909	0.811561564617304	-0.934356	-2.860235	1.746493
Trial1	3	1	blindfold	clockwise	practice	Guided	1	0.5	0	10.86349	0.35824	-1.45142	-0.79909	0.811566801019169	-0.905653	-2.830612	1.794268
Trial1	3	1	blindfold	clockwise	practice	Guided	1	0.5	0	10.88348	0.3582	-1.45141	-0.79909	0.811573788030059	-0.894301	-2.70789	1.832715
Trial1	3	1	blindfold	clockwise	practice	Guided	1	0.5	0	10.9035	0.35816	-1.4514	-0.79909	0.81158078216029	-0.890281	-2.690963	1.841344
Trial1	3	1	blindfold	clockwise	practice	Guided	1	0.5	0	10.92349	0.35812	-1.45138	-0.79909	0.811587767784155	-0.859833	-2.678267	1.855558
Trial1	3	1	blindfold	clockwise	practice	Guided	1	0.5	0	10.94348	0.35802	-1.45136	-0.79908	0.811595457958524	-0.872474	-2.686731	1.842291
Trial1	3	1	blindfold	clockwise	practice	Guided	1	0.5	0	10.9635	0.35796	-1.45136	-0.79908	0.811605955083284	-0.903346	-2.648645	1.836474
Trial1	3	1	blindfold	clockwise	practice	Guided	1	0.5	0	10.98349	0.3579	-1.45134	-0.79908	0.81161646172457	-0.855766	-2.635949	1.864208
Trial1	3	1	blindfold	clockwise	practice	Guided	1	0.5	0	11.00348	0.35785	-1.45134	-0.79908	0.811625213586278	-0.889983	-2.623254	1.837188
Trial1	3	1	blindfold	clockwise	practice	Guided	1	0.5	0	11.0235	0.3578	-1.45133	-0.79909	0.8116437736669	-0.85222	-2.66134	1.797115
Trial1	3	1	blindfold	clockwise	practice	Guided	1	0.5	0	11.04349	0.35773	-1.45135	-0.79909	0.811656036360532	-0.82713	-2.745976	1.74376
Trial1	3	1	blindfold	clockwise	practice	Guided	1	0.5	0	11.06351	0.3577	-1.45135	-0.7991	0.811671219717125	-0.856686	-2.745976	1.707654
Trial1	3	1	blindfold	clockwise	practice	Guided	1	0.5	0	11.0835	0.35766	-1.45136	-0.7991	0.81167822721179	-0.806266	-2.733281	1.684582
Trial1	3	1	blindfold	clockwise	practice	Guided	1	0.5	0	11.10349	0.35763	-1.45136	-0.79911	0.811693295507957	-0.782056	-2.813685	1.6494
Trial1	3	1	blindfold	clockwise	practice	Guided	1	0.5	0	11.1235	0.35759	-1.45137	-0.79913	0.811719969333551	-0.837851	-2.847539	1.624474
Trial1	3	1	blindfold	clockwise	practice	Guided	1	0.5	0	11.14349	0.35752	-1.45138	-0.79913	0.811732254211822	-0.923355	-2.767135	1.625195
Trial1	3	1	blindfold	clockwise	practice	Guided	1	0.5	0	11.16348	0.35746	-1.45138	-0.79914	0.811752697958997	-0.929102	-2.699426	1.650135
Trial1	3	1	blindfold	clockwise	practice	Guided	1	0.5	0	11.1835	0.35736	-1.45137	-0.79915	0.811780070718224	-0.914879	-2.686731	1.654803
Trial1	3	1	blindfold	clockwise	practice	Guided	1	0.5	0	11.20349	0.35722	-1.45135	-0.79915	0.811804678935531	-0.8906	-2.631717	1.68161
Trial1	3	1	blindfold	clockwise	practice	Guided	1	0.5	0	11.22348	0.35707	-1.45134	-0.79915	0.81183107346259	-0.812759	-2.665572	1.727757
Trial1	3	1	blindfold	clockwise	practice	Guided	1	0.5	0	11.2435	0.35689	-1.45133	-0.79915	0.811862784443837	-0.783394	-2.674035	1.678852
Trial1	3	1	blindfold	clockwise	practice	Guided	1	0.5	0	11.26349	0.35686	-1.45133	-0.79915	0.811868069864205	-0.789434	-2.619022	1.623862
Trial1	3	1	blindfold	clockwise	practice	Guided	1	0.5	0	11.28351	0.35682	-1.45133	-0.79916	0.811884984151596	-0.775007	-2.61479	1.603587
Trial1	3	1	blindfold	clockwise	practice	Guided	1	0.5	0	11.3035	0.35679	-1.45132	-0.79916	0.811890272012582	-0.700824	-2.652876	1.548587
Trial1	3	1	blindfold	clockwise	practice	Guided	1	0.5	0	11.32349	0.35676	-1.45132	-0.79918	0.811915220552585	-0.691498	-2.686731	1.540662
Trial1	3	1	blindfold	clockwise	practice	Guided	1	0.5	0	11.34351	0.35671	-1.45131	-0.79919	0.811933959703613	-0.694473	-2.479373	1.451654
Trial1	3	1	blindfold	clockwise	practice	Guided	1	0.5	0	11.36349	0.35667	-1.45129	-0.79921	0.811960672907958	-0.757835	-2.369346	1.35894
Trial1	3	1	blindfold	clockwise	practice	Guided	1	0.5	0	11.38348	0.3566	-1.45124	-0.79925	0.812012399552915	-0.821855	-2.314332	1.306759
Trial1	3	1	blindfold	clockwise	practice	Guided	1	0.5	0	11.4035	0.35646	-1.45118	-0.79931	0.812096155124247	-0.81658	-2.200074	1.239664
Trial1	3	1	blindfold	clockwise	practice	Guided	1	0.5	0	11.42349	0.35622	-1.45113	-0.79939	0.812217389163564	-0.752564	-2.149292	1.175834
Trial1	3	1	blindfold	clockwise	practice	Guided	1	0.5	0	11.44348	0.35571	-1.45109	-0.79942	0.812337325594885	-0.678304	-2.140829	1.120879
Trial1	3	1	blindfold	clockwise	practice	Guided	1	0.5	0	11.4635	0.35539	-1.45106	-0.79944	0.812413936473716	-0.693633	-2.009643	1.073845
Trial1	3	1	blindfold	clockwise	practice	Guided	1	0.5	0	11.48349	0.35508	-1.451	-0.7994599	0.812488763233571	-0.625838	-1.764198	1.056367
Trial1	3	1	blindfold	clockwise	practice	Guided	1	0.5	0	11.50348	0.35474	-1.45091	-0.79947	0.812559389928885	-0.508921	-1.506059	1.036771
Trial1	3	1	blindfold	clockwise	practice	Guided	1	0.5	0	11.5235	0.3544	-1.45079	-0.79947	0.812620237359915	-0.367073	-1.252151	0.968912
Trial1	3	1	blindfold	clockwise	practice	Guided	1	0.5	0	11.54349	0.35386	-1.45058	-0.79952	0.81276636114574	-0.304835	-1.070183	0.984063
Trial1	3	1	blindfold	clockwise	practice	Guided	1	0.5	0	11.56351	0.35371	-1.45055	-0.79956	0.812832680758363	-0.326954	-1.006706	0.802796
Trial1	3	1	blindfold	clockwise	practice	Guided	1	0.5	0	11.5835	0.35361	-1.45052	-0.79961	0.812899883292728	-0.309722	-0.92207	0.643881
Trial1	3	1	blindfold	clockwise	practice	Guided	1	0.5	0	11.60349	0.35354	-1.45049	-0.79962	0.812922337438005	-0.2754	-1.06172	0.638773
Trial1	3	1	blindfold	clockwise	practice	Guided	1	0.5	0	11.6235	0.35349	-1.45052	-0.79961	0.812921499050153	-0.245412	-1.175978	0.781792
Trial1	3	1	blindfold	clockwise	practice	Guided	1	0.5	0	11.64349	0.35347	-1.4505	-0.79961	0.812925103342231	-0.036917	-0.621612	0.800987
Trial1	3	1	blindfold	clockwise	practice	Guided	1	0.5	0	11.66348	0.35347	-1.45039	-0.79961	0.812925103342231	0.0015583	-0.486144	0.832417
Trial1	3	1	blindfold	clockwise	practice	Guided	1	0.5	0	11.6835	0.35347	-1.4503	-0.7996	0.812915253778616	-0.107479	-0.405617	0.873039
Trial1	3	1	blindfold	clockwise	practice	Guided	1	0.5	0	11.70349	0.35345	-1.45025	-0.79961	0.812928708110248	-0.224402	-0.329347	0.808112
Trial1	3	1	blindfold	clockwise	practice	Guided	1	0.5	0	11.72348	0.3534	-1.45022	-0.7996899	0.81301634434664	-0.265748	-0.392711	0.747095
Trial1	3	1	blindfold	clockwise	practice	Guided	1	0.5	0	11.7435	0.35303	-1.45013	-0.79976	0.813152023955941	-0.244436	0.017894	0.424327
Trial1	3	1	blindfold	clockwise	practice	Guided	1	0.5	0	11.76349	0.35268	-1.45	-0.7998	0.813254742148394	-0.121993	0.170212	0.384282
Trial1	3	1	blindfold	clockwise	practice	Guided	1	0.5	0	11.78351	0.35231	-1.4499	-0.7998199	0.813341430172685	-0.086602	0.352115	0.390207
Trial1	3	1	blindfold	clockwise	practice	Guided	1	0.5	0	11.8035	0.35197	-1.44982	-0.79986	0.81344262026052	-0.141847	0.470487	0.252696
Trial1	3	1	blindfold	clockwise	practice	Guided	1	0.5	0	11.82349	0.35168	-1.44977	-0.79996	0.81359373268954	-0.225267	0.542391	0.14321
Trial1	3	1	blindfold	clockwise	practice	Guided	1	0.5	0	11.84351	0.35094	-1.44972	-0.80003	0.81379781066533	-0.108132	0.432335	-0.052653
Trial1	3	1	blindfold	clockwise	practice	Guided	1	0.5	0	11.86349	0.35055	-1.44983	-0.80007	0.81390870768043	0.013262	-0.168604	-0.159929
Trial1	3	1	blindfold	clockwise	practice	Guided	1	0.5	0	11.88348	0.3502	-1.45008	-0.80005	0.813953303481662	0.128506	-0.143153	-0.061472
Trial1	3	1	blindfold	clockwise	practice	Guided	1	0.5	0	11.9035	0.35008	-1.45009	-0.80004	0.813965615721055	0.319542	0.102275	-0.039314
Trial1	3	1	blindfold	clockwise	practice	Guided	1	0.5	0	11.92349	0.35025	-1.44994	-0.80008	0.813973629396685	0.42954	0.10646	-0.113298
Trial1	3	1	blindfold	clockwise	practice	Guided	1	0.5	0	11.94348	0.35152	-1.44987	-0.80011	0.813770477039328	0.377764	0.334841	-0.237781
Trial1	3	1	blindfold	clockwise	practice	Guided	1	0.5	0	11.9635	0.35254	-1.44985	-0.80013	0.813604620915021	0.126572	0.161264	-0.292623
Trial1	3	1	blindfold	clockwise	practice	Guided	1	0.5	0	11.98349	0.35358	-1.4499	-0.80011	0.813397133288806	-0.097198	0.140065	-0.186339
Trial1	3	1	blindfold	clockwise	practice	Guided	1	0.5	0	12.00348	0.35442	-1.44992	-0.80009	0.813226585811087	-0.193598	0.131553	-0.216531
Trial1	3	1	blindfold	clockwise	practice	Guided	1	0.5	0	12.0235	0.35503	-1.44994	-0.79998	0.813009453955661	-0.180541	-0.084279	-0.123314
Trial1	3	1	blindfold	clockwise	practice	Guided	1	0.5	0	12.04349	0.35557	-1.45009	-0.79988	0.812814910322919	-0.315607	-0.414269	0.248119
Trial1	3	1	blindfold	clockwise	practice	Guided	1	0.5	0	12.06351	0.3554	-1.45026	-0.7998	0.812766425530471	-0.836705	-1.497598	0.599427
Trial1	3	1	blindfold	clockwise	practice	Guided	1	0.5	0	12.0835	0.35485	-1.45058	-0.79981	0.812874251033413	-0.794017	-1.366412	0.366109
Trial1	3	1	blindfold	clockwise	practice	Guided	1	0.5	0	12.10349	0.35399	-1.45066	-0.79984	0.813057804348886	-0.821603	-1.015173	0.297349
Trial1	3	1	blindfold	clockwise	practice	Guided	1	0.5	0	12.1235	0.35274	-1.45058	-0.79984	0.813283215794471	-0.405278	-1.226763	0.34841
Trial1	3	1	blindfold	clockwise	practice	Guided	1	0.5	0	12.14349	0.35049	-1.45071	-0.79987	0.81372304386531	-0.136394	-1.582234	0.235999
Trial1	3	1	blindfold	clockwise	practice	Guided	1	0.5	0	12.16348	0.34983	-1.45079	-0.7999099	0.813883865464997	-0.410691	-1.836142	0.112577
Trial1	3	1	blindfold	clockwise	practice	Guided	1	0.5	0	12.1835	0.34924	-1.4509	-0.79995	0.81403229935025	-0.62668	-1.97156	0.067904
Trial1	3	1	blindfold	clockwise	practice	Guided	1	0.5	0	12.20349	0.34857	-1.45098	-0.79996	0.814166428260488	-0.62603	-2.081586	0.046958
Trial1	3	1	blindfold	clockwise	practice	Guided	1	0.5	0	12.22348	0.34786	-1.45105	-0.79994	0.814279168769092	-0.476374	-2.250858	0.092442
Trial1	3	1	blindfold	clockwise	practice	Guided	1	0.5	0	12.2435	0.34716	-1.45115	-0.79994	0.81441025218039	-0.174263	-2.331263	0.200948
Trial1	3	1	blindfold	clockwise	practice	Guided	1	0.5	0	12.26349	0.34715	-1.45118	-0.79993	0.814402348799719	-0.345208	-2.424362	0.233579
Trial1	3	1	blindfold	clockwise	practice	Guided	1	0.5	0	12.28351	0.34712	-1.4512	-0.79993	0.814407976301107	-0.599717	-2.382044	0.245815
Trial1	3	1	blindfold	clockwise	practice	Guided	1	0.5	0	12.3035	0.34708	-1.45118	-0.7999099	0.814395761132211	-0.692404	-2.267786	0.228415
Trial1	3	1	blindfold	clockwise	practice	Guided	1	0.5	0	12.32349	0.34695	-1.45115	-0.79987	0.814380898851022	-0.729869	-2.263554	0.264282
Trial1	3	1	blindfold	clockwise	practice	Guided	1	0.5	0	12.34351	0.34649	-1.45111	-0.79986	0.814457698097974	-0.507424	-2.272017	0.359532
Trial1	3	1	blindfold	clockwise	practice	Guided	1	0.5	0	12.36349	0.34631	-1.45114	-0.79985	0.814481811350497	-0.530859	-2.445521	0.383488
Trial1	3	1	blindfold	clockwise	practice	Guided	1	0.5	0	12.38348	0.34624	-1.45118	-0.79985	0.814495024086301	-0.543729	-2.530157	0.38226
Trial1	3	1	blindfold	clockwise	practice	Guided	1	0.5	0	12.4035	0.34621	-1.45123	-0.79984	0.814490909516282	-0.620761	-2.60633	0.399744
Trial1	3	1	blindfold	clockwise	practice	Guided	1	0.5	0	12.42349	0.34618	-1.45127	-0.79983	0.81448673761867	-0.599592	-2.619025	0.42173
Trial1	3	1	blindfold	clockwise	practice	Guided	1	0.5	0	12.44348	0.34613	-1.45131	-0.7998199	0.814486297250737	-0.435195	-2.729052	0.522407
Trial1	3	1	blindfold	clockwise	practice	Guided	1	0.5	0	12.4635	0.34611	-1.45133	-0.79981	0.814480295002127	-0.410765	-2.805224	0.569903
Trial1	3	1	blindfold	clockwise	practice	Guided	1	0.5	0	12.48349	0.34609	-1.45137	-0.7998	0.814474298952158	-0.43754	-2.898324	0.572753
Trial1	3	1	blindfold	clockwise	practice	Guided	1	0.5	0	12.50348	0.34607	-1.45141	-0.79979	0.8144682505727	-0.509811	-2.970264	0.592749
Trial1	3	1	blindfold	clockwise	practice	Guided	1	0.5	0	12.5235	0.34604	-1.45145	-0.79977	0.814454251285748	-0.515419	-2.995655	0.619277
Trial1	3	1	blindfold	clockwise	practice	Guided	1	0.5	0	12.54349	0.34599	-1.45149	-0.79976	0.814453873138353	-0.439879	-3.076059	0.70259
Trial1	3	1	blindfold	clockwise	practice	Guided	1	0.5	0	12.56351	0.34598	-1.45151	-0.79974	0.814436159467072	-0.379256	-3.105682	0.752336
Trial1	3	1	blindfold	clockwise	practice	Guided	1	0.5	0	12.5835	0.34596	-1.45152	-0.7997299	0.814430050082466	-0.421913	-3.160695	0.80485
Trial1	3	1	blindfold	clockwise	practice	Guided	1	0.5	0	12.60349	0.34594	-1.45154	-0.79972	0.814424058324654	-0.488468	-3.143768	0.801481
Trial1	3	1	blindfold	clockwise	practice	Guided	1	0.5	0	12.6235	0.34592	-1.45156	-0.7996899	0.814398343137155	-0.426136	-3.181854	0.804636
Trial1	3	1	blindfold	clockwise	practice	Guided	1	0.5	0	12.64349	0.34587	-1.4516	-0.79968	0.814398031844996	-0.447501	-3.26649	0.879255
Trial1	3	1	blindfold	clockwise	practice	Guided	1	0.5	0	12.66348	0.34585	-1.45161	-0.79966	0.814382210112427	-0.439347	-3.31304	0.896489
Trial1	3	1	blindfold	clockwise	practice	Guided	1	0.5	0	12.6835	0.34583	-1.45162	-0.79965	0.814376163031484	-0.449808	-3.270722	0.93028
Trial1	3	1	blindfold	clockwise	practice	Guided	1	0.5	0	12.70349	0.34581	-1.45163	-0.7996399	0.814370052350615	-0.490542	-3.321504	0.965339
Trial1	3	1	blindfold	clockwise	practice	Guided	1	0.5	0	12.72348	0.34579	-1.45164	-0.79962	0.814354291055203	-0.477084	-3.368054	0.945051
Trial1	3	1	blindfold	clockwise	practice	Guided	1	0.5	0	12.7435	0.34574	-1.45166	-0.79961	0.814353935701785	-0.501821	-3.423067	0.998469
Trial1	3	1	blindfold	clockwise	practice	Guided	1	0.5	0	12.76349	0.34572	-1.45168	-0.7996	0.814347886080894	-0.513322	-3.499239	0.964248
Trial1	3	1	blindfold	clockwise	practice	Guided	1	0.5	0	12.78351	0.3457	-1.4517	-0.7996	0.814351674860611	-0.507905	-3.537326	0.951895
Trial1	3	1	blindfold	clockwise	practice	Guided	1	0.5	0	12.8035	0.34567	-1.45172	-0.79959	0.814347535272486	-0.450636	-3.499239	0.936922
Trial1	3	1	blindfold	clockwise	practice	Guided	1	0.5	0	12.82349	0.34565	-1.45173	-0.79958	0.814341487566843	-0.480771	-3.495008	0.944872
Trial1	3	1	blindfold	clockwise	practice	Guided	1	0.5	0	12.84351	0.34561	-1.45174	-0.79957	0.814339295649902	-0.432076	-3.537326	0.955745
Trial1	3	1	blindfold	clockwise	practice	Guided	1	0.5	0	12.86349	0.34559	-1.45175	-0.79957	0.814343092821709	-0.453328	-3.541557	0.937852
Trial1	3	1	blindfold	clockwise	practice	Guided	1	0.5	0	12.88348	0.34557	-1.45175	-0.79957	0.814346884816724	-0.470563	-3.507703	0.906922
Trial1	3	1	blindfold	clockwise	practice	Guided	1	0.5	0	12.9035	0.34555	-1.45175	-0.79957	0.81435067728514	-0.449908	-3.482312	0.874948
Trial1	3	1	blindfold	clockwise	practice	Guided	1	0.5	0	12.92349	0.34554	-1.45175	-0.79956	0.814342739064092	-0.423765	-3.533094	0.888886
Trial1	3	1	blindfold	clockwise	practice	Guided	1	0.5	0	12.94348	0.3455	-1.45175	-0.79956	0.814350331639533	-0.348866	-3.499239	0.909495
Trial1	3	1	blindfold	clockwise	practice	Guided	1	0.5	0	12.9635	0.34549	-1.45175	-0.79956	0.814352225838824	-0.333334	-3.469617	0.956541
Trial1	3	1	blindfold	clockwise	practice	Guided	1	0.5	0	12.98349	0.34548	-1.45174	-0.79956	0.814354125810963	-0.297496	-3.423067	0.954148
Trial1	3	1	blindfold	clockwise	practice	Guided	1	0.5	0	13.00348	0.34547	-1.45173	-0.7995499	0.81434613008326	-0.29362	-3.334199	0.96696
Trial1	3	1	blindfold	clockwise	practice	Guided	1	0.5	0	13.0235	0.34546	-1.45172	-0.7995499	0.814348030315517	-0.279164	-3.304577	0.946664
Trial1	3	1	blindfold	clockwise	practice	Guided	1	0.5	0	13.04349	0.34544	-1.45171	-0.7995499	0.814351831136122	-0.231421	-3.338431	0.974309
Trial1	3	1	blindfold	clockwise	practice	Guided	1	0.5	0	13.06351	0.34543	-1.4517	-0.79954	0.814343947386613	-0.212101	-3.389213	0.94585
Trial1	3	1	blindfold	clockwise	practice	Guided	1	0.5	0	13.0835	0.34543	-1.4517	-0.79954	0.814343947386613	-0.1327	-3.363822	0.970644
Trial1	3	1	blindfold	clockwise	practice	Guided	1	0.5	0	13.10349	0.34542	-1.4517	-0.79954	0.814345848115758	-0.133093	-3.397676	0.97087
Trial1	3	1	blindfold	clockwise	practice	Guided	1	0.5	0	13.1235	0.34542	-1.4517	-0.79953	0.814336075118474	-0.160999	-3.380749	0.994692
Trial1	3	1	blindfold	clockwise	practice	Guided	1	0.5	0	13.14349	0.34541	-1.4517	-0.79953	0.814337975989126	-0.25276	-3.380749	1.048929
Trial1	3	1	blindfold	clockwise	practice	Guided	1	0.5	0	13.16348	0.3454	-1.45169	-0.79952	0.814330039852621	-0.334175	-3.296113	1.074251
Trial1	3	1	blindfold	clockwise	practice	Guided	1	0.5	0	13.1835	0.34539	-1.45169	-0.79952	0.814331940983262	-0.316321	-3.291881	1.064518
Trial1	3	1	blindfold	clockwise	practice	Guided	1	0.5	0	13.20349	0.34537	-1.45168	-0.79951	0.814325906546882	-0.306936	-3.329967	1.067217
Trial1	3	1	blindfold	clockwise	practice	Guided	1	0.5	0	13.22348	0.34536	-1.45168	-0.79951	0.814327802396779	-0.324852	-3.304577	1.070517
Trial1	3	1	blindfold	clockwise	practice	Guided	1	0.5	0	13.2435	0.34534	-1.45168	-0.7995	0.814321768789114	-0.319614	-3.368054	1.058168
Trial1	3	1	blindfold	clockwise	practice	Guided	1	0.5	0	13.26349	0.34533	-1.45168	-0.7995	0.814323670676776	-0.372656	-3.393444	1.022144
Trial1	3	1	blindfold	clockwise	practice	Guided	1	0.5	0	13.28351	0.34532	-1.45168	-0.7995	0.81432557268313	-0.381663	-3.397676	1.056382
Trial1	3	1	blindfold	clockwise	practice	Guided	1	0.5	0	13.3035	0.34531	-1.45168	-0.7995	0.814327469146914	-0.284869	-3.376517	1.080953
Trial1	3	1	blindfold	clockwise	practice	Guided	1	0.5	0	13.32349	0.3453	-1.45168	-0.79949	0.814319540164968	-0.307651	-3.40614	1.092418
Trial1	3	1	blindfold	clockwise	practice	Guided	1	0.5	0	13.34351	0.34528	-1.45168	-0.79949	0.814323339391353	-0.298629	-3.368054	1.105682
Trial1	3	1	blindfold	clockwise	practice	Guided	1	0.5	0	13.36349	0.34527	-1.45168	-0.79948	0.814315463717313	-0.280777	-3.334199	1.093777
Trial1	3	1	blindfold	clockwise	practice	Guided	1	0.5	0	13.38348	0.34526	-1.45168	-0.79948	0.814317360817392	-0.312669	-3.384981	1.108988
Trial1	3	1	blindfold	clockwise	practice	Guided	1	0.5	0	13.4035	0.34525	-1.45168	-0.79948	0.814319263698968	-0.26752	-3.329967	1.098653
Trial1	3	1	blindfold	clockwise	practice	Guided	1	0.5	0	13.42349	0.34524	-1.45168	-0.79947	0.814311335620388	-0.308517	-3.355358	1.117608
Trial1	3	1	blindfold	clockwise	practice	Guided	1	0.5	0	13.44348	0.34523	-1.45168	-0.79947	0.814313238762318	-0.237934	-3.355358	1.105775
Trial1	3	1	blindfold	clockwise	practice	Guided	1	0.5	0	13.4635	0.34522	-1.45168	-0.79947	0.814315136358294	-0.23789	-3.338431	1.126526
Trial1	3	1	blindfold	clockwise	practice	Guided	1	0.5	0	13.48349	0.34522	-1.45168	-0.79947	0.814315136358294	-0.21964	-3.334199	1.126304
Trial1	3	1	blindfold	clockwise	practice	Guided	1	0.5	0	13.50348	0.34521	-1.45168	-0.7994599	0.814307150213837	-0.268689	-3.329967	1.128031
Trial1	3	1	blindfold	clockwise	practice	Guided	1	0.5	0	13.5235	0.3452	-1.45168	-0.7994599	0.814309048069177	-0.277308	-3.329967	1.12339
Trial1	3	1	blindfold	clockwise	practice	Guided	1	0.5	0	13.54349	0.34518	-1.45168	-0.79945	0.814303077385118	-0.332828	-3.291881	1.185197
Trial1	3	1	blindfold	clockwise	practice	Guided	1	0.5	0	13.56351	0.34518	-1.45167	-0.79945	0.814303077385118	-0.309692	-3.308808	1.151194
Trial1	3	1	blindfold	clockwise	practice	Guided	1	0.5	0	13.5835	0.34517	-1.45167	-0.79945	0.814304975617534	-0.268996	-3.300345	1.140633
Trial1	3	1	blindfold	clockwise	practice	Guided	1	0.5	0	13.60349	0.34516	-1.45167	-0.79945	0.814306879634825	-0.270203	-3.308808	1.165805
Trial1	3	1	blindfold	clockwise	practice	Guided	1	0.5	0	13.6235	0.34515	-1.45167	-0.79944	0.814299011428876	-0.314794	-3.287649	1.156745
Trial1	3	1	blindfold	clockwise	practice	Guided	1	0.5	0	13.64349	0.34513	-1.45167	-0.79944	0.814302814434566	-0.276766	-3.224172	1.119227
Trial1	3	1	blindfold	clockwise	practice	Guided	1	0.5	0	13.66348	0.34512	-1.45166	-0.79944	0.814304718949096	-0.27691	-3.219941	1.127619
Trial1	3	1	blindfold	clockwise	practice	Guided	1	0.5	0	13.6835	0.34511	-1.45166	-0.79944	0.814306617913581	-0.263304	-3.249563	1.124101
Trial1	3	1	blindfold	clockwise	practice	Guided	1	0.5	0	13.70349	0.34511	-1.45166	-0.79944	0.814306617913581	-0.298793	-3.270722	1.122309
Trial1	3	1	blindfold	clockwise	practice	Guided	1	0.5	0	13.72348	0.3451	-1.45165	-0.79944	0.814308516996044	-0.295131	-3.232636	1.109504
Trial1	3	1	blindfold	clockwise	practice	Guided	1	0.5	0	13.7435	0.34508	-1.45164	-0.79944	0.814312321184681	-0.352541	-3.126841	1.145246
Trial1	3	1	blindfold	clockwise	practice	Guided	1	0.5	0	13.76349	0.34506	-1.45162	-0.79944	0.814316131517116	-0.363465	-3.088755	1.173715
Trial1	3	1	blindfold	clockwise	practice	Guided	1	0.5	0	13.78351	0.34504	-1.4516	-0.79943	0.814310106051188	-0.358505	-3.097218	1.165555
Trial1	3	1	blindfold	clockwise	practice	Guided	1	0.5	0	13.8035	0.34503	-1.45159	-0.79943	0.814312005983812	-0.390164	-3.046437	1.176572
Trial1	3	1	blindfold	clockwise	practice	Guided	1	0.5	0	13.82349	0.34501	-1.45157	-0.79943	0.814315811875296	-0.339925	-3.004119	1.153877
Trial1	3	1	blindfold	clockwise	practice	Guided	1	0.5	0	13.84351	0.34499	-1.45155	-0.79943	0.81431961824007	-0.292996	-3.021046	1.10999
Trial1	3	1	blindfold	clockwise	practice	Guided	1	0.5	0	13.86349	0.34498	-1.45155	-0.79943	0.81432152443663	-0.291868	-3.004119	1.08902
Trial1	3	1	blindfold	clockwise	practice	Guided	1	0.5	0	13.88348	0.34497	-1.45154	-0.79944	0.814333261192887	-0.327134	-2.966033	1.083036
Trial1	3	1	blindfold	clockwise	practice	Guided	1	0.5	0	13.9035	0.34496	-1.45154	-0.79944	0.814335167603777	-0.241569	-2.987192	1.066329
Trial1	3	1	blindfold	clockwise	practice	Guided	1	0.5	0	13.92349	0.34496	-1.45154	-0.79945	0.814344939511819	-0.245952	-3.033741	1.066107
Trial1	3	1	blindfold	clockwise	practice	Guided	1	0.5	0	13.94348	0.34494	-1.45154	-0.79945	0.814348741294541	-0.201181	-3.109914	0.97585
Trial1	3	1	blindfold	clockwise	practice	Guided	1	0.5	0	13.9635	0.34494	-1.45154	-0.7994599	0.814358513161373	-0.260808	-3.071828	1.010688
Trial1	3	1	blindfold	clockwise	practice	Guided	1	0.5	0	13.98349	0.34493	-1.45154	-0.7994599	0.814360419881804	-0.256095	-3.063364	1.006721
Trial1	3	1	blindfold	clockwise	practice	Guided	1	0.5	0	14.00348	0.34492	-1.45154	-0.7994599	0.814362321045608	-0.245661	-3.088755	0.97781
Trial1	3	1	blindfold	clockwise	practice	Guided	1	0.5	0	14.0235	0.34491	-1.45154	-0.79947	0.814374116833288	-0.301462	-3.063364	1.025459
Trial1	3	1	blindfold	clockwise	practice	Guided	1	0.5	0	14.04349	0.34489	-1.45153	-0.79947	0.814377925381493	-0.323547	-3.033741	1.025242
Trial1	3	1	blindfold	clockwise	practice	Guided	1	0.5	0	14.06351	0.34489	-1.45153	-0.79947	0.814377925381493	-0.300198	-3.067596	1.004497
Trial1	3	1	blindfold	clockwise	practice	Guided	1	0.5	0	14.0835	0.34488	-1.45153	-0.79947	0.814379832671374	-0.278333	-3.046437	1.014011
Trial1	3	1	blindfold	clockwise	practice	Guided	1	0.5	0	14.10349	0.34487	-1.45153	-0.79947	0.814381728725942	-0.275089	-3.084523	1.034315
Trial1	3	1	blindfold	clockwise	practice	Guided	1	0.5	0	14.1235	0.34486	-1.45153	-0.79948	0.814393472135762	-0.269943	-3.084523	1.040756
Trial1	3	1	blindfold	clockwise	practice	Guided	1	0.5	0	14.14349	0.34484	-1.45153	-0.79948	0.814397281821395	-0.341117	-3.067596	1.029011
Trial1	3	1	blindfold	clockwise	practice	Guided	1	0.5	0	14.16348	0.34483	-1.45153	-0.79948	0.814399184002501	-0.267194	-3.059132	1.049381
Trial1	3	1	blindfold	clockwise	practice	Guided	1	0.5	0	14.1835	0.34483	-1.45153	-0.79948	0.814399184002501	-0.23582	-3.033741	1.062417
Trial1	3	1	blindfold	clockwise	practice	Guided	1	0.5	0	14.20349	0.34482	-1.45153	-0.79947	0.814391261866223	-0.183072	-3.042205	1.077694
Trial1	3	1	blindfold	clockwise	practice	Guided	1	0.5	0	14.22348	0.34481	-1.45153	-0.79948	0.81440299439759	-0.231283	-3.076059	1.062646
Trial1	3	1	blindfold	clockwise	practice	Guided	1	0.5	0	14.2435	0.3448	-1.45153	-0.79948	0.814404896932891	-0.22039	-3.105682	1.012316
Trial1	3	1	blindfold	clockwise	practice	Guided	1	0.5	0	14.26349	0.3448	-1.45153	-0.79948	0.814404896932891	-0.174206	-3.126841	0.994036
Trial1	3	1	blindfold	clockwise	practice	Guided	1	0.5	0	14.28351	0.34479	-1.45154	-0.79948	0.814406810945616	-0.178195	-3.177623	0.985424
Trial1	3	1	blindfold	clockwise	practice	Guided	1	0.5	0	14.3035	0.34479	-1.45154	-0.79948	0.814406810945616	-0.110865	-3.190318	0.976205
Trial1	3	1	blindfold	clockwise	practice	Guided	1	0.5	0	14.32349	0.34479	-1.45155	-0.79949	0.814416582482857	-0.143218	-3.224172	0.999805
Trial1	3	1	blindfold	clockwise	practice	Guided	1	0.5	0	14.34351	0.34477	-1.45156	-0.79949	0.814420393779311	-0.261215	-3.190318	0.956003
Trial1	3	1	blindfold	clockwise	practice	Guided	1	0.5	0	14.36349	0.34476	-1.45156	-0.79949	0.814422296764616	-0.319559	-3.148	0.965676
Trial1	3	1	blindfold	clockwise	practice	Guided	1	0.5	0	14.38348	0.34475	-1.45156	-0.79949	0.814424205548943	-0.261503	-3.173391	0.9644
Trial1	3	1	blindfold	clockwise	practice	Guided	1	0.5	0	14.4035	0.34475	-1.45156	-0.7995	0.814434035510834	-0.256571	-3.173391	0.955116
Trial1	3	1	blindfold	clockwise	practice	Guided	1	0.5	0	14.42349	0.34474	-1.45157	-0.7995	0.814435938709401	-0.213557	-3.173391	0.987845
Trial1	3	1	blindfold	clockwise	practice	Guided	1	0.5	0	14.44348	0.34473	-1.45157	-0.7995	0.814437847707626	-0.170942	-3.203013	0.92605
Trial1	3	1	blindfold	clockwise	practice	Guided	1	0.5	0	14.4635	0.34473	-1.45158	-0.79951	0.814447677627979	-0.205186	-3.215709	0.912573
Trial1	3	1	blindfold	clockwise	practice	Guided	1	0.5	0	14.48349	0.34472	-1.45158	-0.79951	0.814449581039802	-0.14801	-3.253795	0.928073
Trial1	3	1	blindfold	clockwise	practice	Guided	1	0.5	0	14.50348	0.34472	-1.45158	-0.79951	0.814449581039802	-0.156231	-3.207245	0.915042
Trial1	3	1	blindfold	clockwise	practice	Guided	1	0.5	0	14.5235	0.34471	-1.45158	-0.79951	0.81445148456956	-0.140751	-3.207245	0.95302
Trial1	3	1	blindfold	clockwise	practice	Guided	1	0.5	0	14.54349	0.34471	-1.45158	-0.79951	0.81445148456956	-0.136893	-3.228404	0.965382
Trial1	3	1	blindfold	clockwise	practice	Guided	1	0.5	0	14.56351	0.3447	-1.45159	-0.79951	0.814453399582668	-0.115915	-3.232636	1.001183
Trial1	3	1	blindfold	clockwise	practice	Guided	1	0.5	0	14.5835	0.3447	-1.45159	-0.79951	0.814453399582668	-0.155886	-3.152232	0.999166
Trial1	3	1	blindfold	clockwise	practice	Guided	1	0.5	0	14.60349	0.3447	-1.45159	-0.79951	0.814453399582668	-0.178064	-3.152232	1.022544
Trial1	3	1	blindfold	clockwise	practice	Guided	1	0.5	0	14.6235	0.34469	-1.45158	-0.79951	0.814455297665939	-0.151573	-3.164927	1.00359
Trial1	3	1	blindfold	clockwise	practice	Guided	1	0.5	0	14.64349	0.34468	-1.45159	-0.79951	0.814457212916677	-0.147493	-3.207245	0.991009
Trial1	3	1	blindfold	clockwise	practice	Guided	1	0.5	0	14.66348	0.34468	-1.45159	-0.79951	0.814457212916677	-0.155934	-3.2411	1.00337
Trial1	3	1	blindfold	clockwise	practice	Guided	1	0.5	0	14.6835	0.34468	-1.45159	-0.79951	0.814457212916677	-0.177706	-3.139536	1.01064
Trial1	3	1	blindfold	clockwise	practice	Guided	1	0.5	0	14.70349	0.34467	-1.45159	-0.7995	0.814449287136938	-0.183174	-3.169159	1.014612
Trial1	3	1	blindfold	clockwise	practice	Guided	1	0.5	0	14.72348	0.34467	-1.45159	-0.7995	0.814449287136938	-0.18885	-3.164927	1.034691
Trial1	3	1	blindfold	clockwise	practice	Guided	1	0.5	0	14.7435	0.34466	-1.45159	-0.7995	0.814451196964587	-0.217131	-3.173391	1.077986
Trial1	3	1	blindfold	clockwise	practice	Guided	1	0.5	0	14.76349	0.34466	-1.45159	-0.79949	0.814441367209828	-0.208836	-3.148	1.084809
Trial1	3	1	blindfold	clockwise	practice	Guided	1	0.5	0	14.78351	0.34465	-1.45159	-0.79949	0.814443271494556	-0.191653	-3.169159	1.098291
Trial1	3	1	blindfold	clockwise	practice	Guided	1	0.5	0	14.8035	0.34465	-1.45159	-0.79949	0.814443271494556	-0.177856	-3.224172	1.090577
Trial1	3	1	blindfold	clockwise	practice	Guided	1	0.5	0	14.82349	0.34464	-1.45159	-0.79949	0.814445175897217	-0.225437	-3.114146	1.062945
Trial1	3	1	blindfold	clockwise	practice	Guided	1	0.5	0	14.84351	0.34463	-1.45159	-0.79948	0.81443731493186	-0.208847	-3.143768	1.063846
Trial1	3	1	blindfold	clockwise	practice	Guided	1	0.5	0	14.86349	0.34463	-1.45159	-0.79948	0.81443731493186	-0.222776	-3.198782	1.100927
Trial1	3	1	blindfold	clockwise	practice	Guided	1	0.5	0	14.88348	0.34462	-1.45159	-0.79948	0.814439219593587	-0.16792	-3.186086	1.074256
Trial1	3	1	blindfold	clockwise	practice	Guided	1	0.5	0	14.9035	0.34462	-1.45159	-0.79948	0.814439219593587	-0.210624	-3.164927	1.03846
Trial1	3	1	blindfold	clockwise	practice	Guided	1	0.5	0	14.92349	0.34461	-1.45159	-0.79948	0.814441135745417	-0.234282	-3.207245	1.066704
Trial1	3	1	blindfold	clockwise	practice	Guided	1	0.5	0	14.94348	0.3446	-1.45159	-0.79948	0.81444303495727	-0.226131	-3.203013	1.083938
Trial1	3	1	blindfold	clockwise	practice	Guided	1	0.5	0	14.9635	0.34459	-1.45159	-0.79947	0.814435121762087	-0.199634	-3.219941	1.08948
Trial1	3	1	blindfold	clockwise	practice	Guided	1	0.5	0	14.98349	0.34459	-1.45159	-0.79947	0.814435121762087	-0.22542	-3.181854	1.071358
Trial1	3	1	blindfold	clockwise	practice	Guided	1	0.5	0	15.00348	0.34459	-1.45159	-0.79947	0.814435121762087	-0.193846	-3.211477	1.152851
Trial1	3	1	blindfold	clockwise	practice	Guided	1	0.5	0	15.0235	0.34458	-1.45159	-0.7994599	0.814427138853168	-0.237193	-3.143768	1.129639
Trial1	3	1	blindfold	clockwise	practice	Guided	1	0.5	0	15.04349	0.34457	-1.45158	-0.7994599	0.814429044151725	-0.271359	-3.10145	1.190998
Trial1	3	1	blindfold	clockwise	practice	Guided	1	0.5	0	15.06351	0.34455	-1.45158	-0.79945	0.814423089816196	-0.289491	-3.063364	1.198494
Trial1	3	1	blindfold	clockwise	practice	Guided	1	0.5	0	15.0835	0.34455	-1.45157	-0.79945	0.814423089816196	-0.243718	-3.092987	1.178196
Trial1	3	1	blindfold	clockwise	practice	Guided	1	0.5	0	15.10349	0.34454	-1.45157	-0.79945	0.814425001180516	-0.26906	-3.105682	1.14906
Trial1	3	1	blindfold	clockwise	practice	Guided	1	0.5	0	15.1235	0.34453	-1.45157	-0.79945	0.814426906974355	-0.255677	-3.122609	1.132284
Trial1	3	1	blindfold	clockwise	practice	Guided	1	0.5	0	15.14349	0.34452	-1.45157	-0.79945	0.814428824265055	-0.215798	-3.152232	1.067639
Trial1	3	1	blindfold	clockwise	practice	Guided	1	0.5	0	15.16348	0.34452	-1.45157	-0.79945	0.814428824265055	-0.206652	-3.19455	1.063895
Trial1	3	1	blindfold	clockwise	practice	Guided	1	0.5	0	15.1835	0.34451	-1.45157	-0.79945	0.814430724605634	-0.210829	-3.207245	1.05948
Trial1	3	1	blindfold	clockwise	practice	Guided	1	0.5	0	15.20349	0.34451	-1.45158	-0.79945	0.814430724605634	-0.206763	-3.181854	1.068096
Trial1	3	1	blindfold	clockwise	practice	Guided	1	0.5	0	15.22348	0.3445	-1.45158	-0.79945	0.814432642133949	-0.221319	-3.156464	1.092594
Trial1	3	1	blindfold	clockwise	practice	Guided	1	0.5	0	15.2435	0.34449	-1.45158	-0.79945	0.814434548400551	-0.272006	-3.177623	1.107362
Trial1	3	1	blindfold	clockwise	practice	Guided	1	0.5	0	15.26349	0.34448	-1.45158	-0.79945	0.814436454785077	-0.252266	-3.156464	1.091034
Trial1	3	1	blindfold	clockwise	practice	Guided	1	0.5	0	15.28351	0.34447	-1.45158	-0.79945	0.814438366978756	-0.26639	-3.181854	1.107144
Trial1	3	1	blindfold	clockwise	practice	Guided	1	0.5	0	15.3035	0.34447	-1.45158	-0.79945	0.814438366978756	-0.234803	-3.190318	1.100325
Trial1	3	1	blindfold	clockwise	practice	Guided	1	0.5	0	15.32349	0.34446	-1.45158	-0.79945	0.81444027359948	-0.227558	-3.207245	1.134333
Trial1	3	1	blindfold	clockwise	practice	Guided	1	0.5	0	15.34351	0.34445	-1.45158	-0.79945	0.814442186030061	-0.29178	-3.118377	1.173149
Trial1	3	1	blindfold	clockwise	practice	Guided	1	0.5	0	15.36349	0.34444	-1.45158	-0.79944	0.814434322168621	-0.269272	-3.131073	1.17008
Trial1	3	1	blindfold	clockwise	practice	Guided	1	0.5	0	15.38348	0.34443	-1.45158	-0.79944	0.814436240551754	-0.296081	-3.126841	1.172934
Trial1	3	1	blindfold	clockwise	practice	Guided	1	0.5	0	15.4035	0.34442	-1.45158	-0.79944	0.814438141975036	-0.319285	-3.190318	1.192791
Trial1	3	1	blindfold	clockwise	practice	Guided	1	0.5	0	15.42349	0.34441	-1.45158	-0.79943	0.814430225750369	-0.270546	-3.135305	1.199453
Trial1	3	1	blindfold	clockwise	practice	Guided	1	0.5	0	15.44348	0.3444	-1.45158	-0.79943	0.814432138819404	-0.307448	-3.114146	1.227033
Trial1	3	1	blindfold	clockwise	practice	Guided	1	0.5	0	15.4635	0.34439	-1.45158	-0.79942	0.81442421721149	-0.344416	-3.122609	1.254607
Trial1	3	1	blindfold	clockwise	practice	Guided	1	0.5	0	15.48349	0.34438	-1.45157	-0.79942	0.814426130540512	-0.325299	-3.131073	1.225248
Trial1	3	1	blindfold	clockwise	practice	Guided	1	0.5	0	15.50348	0.34437	-1.45157	-0.79941	0.814418209242421	-0.339197	-3.114146	1.242254
Trial1	3	1	blindfold	clockwise	practice	Guided	1	0.5	0	15.5235	0.34436	-1.45157	-0.7994	0.814410293808247	-0.326637	-3.076059	1.259708
Trial1	3	1	blindfold	clockwise	practice	Guided	1	0.5	0	15.54349	0.34434	-1.45157	-0.7994	0.814414121388333	-0.293056	-3.105682	1.286899
Trial1	3	1	blindfold	clockwise	practice	Guided	1	0.5	0	15.56351	0.34433	-1.45157	-0.7994	0.814416023963294	-0.337843	-3.114146	1.30961
Trial1	3	1	blindfold	clockwise	practice	Guided	1	0.5	0	15.5835	0.34432	-1.45156	-0.79939	0.81440816762826	-0.342418	-3.109914	1.313585
Trial1	3	1	blindfold	clockwise	practice	Guided	1	0.5	0	15.60349	0.34431	-1.45156	-0.79939	0.814410081855743	-0.348057	-3.097218	1.250221
Trial1	3	1	blindfold	clockwise	practice	Guided	1	0.5	0	15.6235	0.34429	-1.45156	-0.79938	0.81440407611587	-0.384795	-3.10145	1.273602
Trial1	3	1	blindfold	clockwise	practice	Guided	1	0.5	0	15.64349	0.34427	-1.45156	-0.79938	0.814407899747931	-0.39244	-3.122609	1.323723
Trial1	3	1	blindfold	clockwise	practice	Guided	1	0.5	0	15.66348	0.34425	-1.45156	-0.7993701	0.814401947902099	-0.356784	-3.114146	1.342301
Trial1	3	1	blindfold	clockwise	practice	Guided	1	0.5	0	15.6835	0.34424	-1.45156	-0.7993701	0.814403863004595	-0.378293	-3.109914	1.328601
Trial1	3	1	blindfold	clockwise	practice	Guided	1	0.5	0	15.70349	0.34423	-1.45156	-0.7993701	0.814405778225711	-0.355565	-3.135305	1.321335
Trial1	3	1	blindfold	clockwise	practice	Guided	1	0.5	0	15.72348	0.34422	-1.45156	-0.79936	0.814397806379233	-0.388492	-3.105682	1.357525
Trial1	3	1	blindfold	clockwise	practice	Guided	1	0.5	0	15.7435	0.34419	-1.45156	-0.79936	0.814403541776464	-0.429351	-3.059132	1.367883
Trial1	3	1	blindfold	clockwise	practice	Guided	1	0.5	0	15.76349	0.34418	-1.45155	-0.79935	0.814395681829253	-0.46417	-2.995655	1.362126
Trial1	3	1	blindfold	clockwise	practice	Guided	1	0.5	0	15.78351	0.34416	-1.45154	-0.79935	0.814399508201023	-0.406062	-3.016814	1.360851
Trial1	3	1	blindfold	clockwise	practice	Guided	1	0.5	0	15.8035	0.34414	-1.45153	-0.79935	0.814403340749392	-0.438123	-3.021046	1.383786
Trial1	3	1	blindfold	clockwise	practice	Guided	1	0.5	0	15.82349	0.34413	-1.45153	-0.79935	0.814405257201497	-0.468075	-3.092987	1.357728
Trial1	3	1	blindfold	clockwise	practice	Guided	1	0.5	0	15.84351	0.34409	-1.45154	-0.79935	0.814412907080095	-0.540644	-3.059132	1.300079
Trial1	3	1	blindfold	clockwise	practice	Guided	1	0.5	0	15.86349	0.34407	-1.45153	-0.79935	0.814416735580888	-0.567232	-3.037973	1.298069
Trial1	3	1	blindfold	clockwise	practice	Guided	1	0.5	0	15.88348	0.34404	-1.45153	-0.79935	0.814422487779599	-0.546828	-2.999887	1.336945
Trial1	3	1	blindfold	clockwise	practice	Guided	1	0.5	0	15.9035	0.34402	-1.45152	-0.79934	0.814416483544975	-0.506703	-3.033741	1.338969
Trial1	3	1	blindfold	clockwise	practice	Guided	1	0.5	0	15.92349	0.34401	-1.45152	-0.79935	0.81442822962949	-0.420878	-2.999887	1.318057
Trial1	3	1	blindfold	clockwise	practice	Guided	1	0.5	0	15.94348	0.34398	-1.45152	-0.79935	0.814433972542573	-0.384292	-3.122609	1.214769
Trial1	3	1	blindfold	clockwise	practice	Guided	1	0.5	0	15.9635	0.34396	-1.45153	-0.79936	0.814447578931669	-0.386116	-3.190318	1.164213
Trial1	3	1	blindfold	clockwise	practice	Guided	1	0.5	0	15.98349	0.34395	-1.45155	-0.79936	0.814449486072478	-0.413113	-3.245331	1.171265
Trial1	3	1	blindfold	clockwise	practice	Guided	1	0.5	0	16.00348	0.34393	-1.45156	-0.7993701	0.814463210061449	-0.417035	-3.160695	1.162657
Trial1	3	1	blindfold	clockwise	practice	Guided	1	0.5	0	16.0235	0.34392	-1.45157	-0.79936	0.814455242465436	-0.433214	-3.160695	1.22072
Trial1	3	1	blindfold	clockwise	practice	Guided	1	0.5	0	16.04349	0.34389	-1.45157	-0.79936	0.814460988501148	-0.410562	-3.139536	1.394278
Trial1	3	1	blindfold	clockwise	practice	Guided	1	0.5	0	16.06351	0.34387	-1.45156	-0.79935	0.814455058029931	-0.517318	-3.080291	1.393111
Trial1	3	1	blindfold	clockwise	practice	Guided	1	0.5	0	16.0835	0.34385	-1.45156	-0.79935	0.814458891734982	-0.557188	-3.02951	1.391109
Trial1	3	1	blindfold	clockwise	practice	Guided	1	0.5	0	16.10349	0.34382	-1.45154	-0.79935	0.814464640321917	-0.61007	-3.008351	1.380037
Trial1	3	1	blindfold	clockwise	practice	Guided	1	0.5	0	16.1235	0.3438	-1.45153	-0.79934	0.814458647506531	-0.625937	-2.957569	1.341396
Trial1	3	1	blindfold	clockwise	practice	Guided	1	0.5	0	16.14349	0.34374	-1.45151	-0.79935	0.814479988425325	-0.620004	-2.932178	1.338101
Trial1	3	1	blindfold	clockwise	practice	Guided	1	0.5	0	16.16348	0.34372	-1.4515	-0.79935	0.81448382520476	-0.563033	-2.940642	1.243637
Trial1	3	1	blindfold	clockwise	practice	Guided	1	0.5	0	16.1835	0.3437	-1.4515	-0.79935	0.814487656738039	-0.496028	-2.966033	1.218755
Trial1	3	1	blindfold	clockwise	practice	Guided	1	0.5	0	16.20349	0.34368	-1.45149	-0.79936	0.81450126339517	-0.48597	-2.932178	1.222285
Trial1	3	1	blindfold	clockwise	practice	Guided	1	0.5	0	16.22348	0.34366	-1.45149	-0.7993701	0.814514993150668	-0.416025	-2.919483	1.162723
Trial1	3	1	blindfold	clockwise	practice	Guided	1	0.5	0	16.2435	0.34363	-1.45149	-0.79938	0.814530517161357	-0.394242	-3.080291	1.088126
Trial1	3	1	blindfold	clockwise	practice	Guided	1	0.5	0	16.26349	0.34362	-1.45149	-0.79938	0.814532439583723	-0.392881	-2.974496	1.063186
Trial1	3	1	blindfold	clockwise	practice	Guided	1	0.5	0	16.28351	0.3436	-1.45149	-0.79939	0.814546112041551	-0.357231	-2.98296	1.064755
Trial1	3	1	blindfold	clockwise	practice	Guided	1	0.5	0	16.3035	0.34359	-1.45149	-0.7994	0.81455779209449	-0.404736	-2.974496	1.125446
Trial1	3	1	blindfold	clockwise	practice	Guided	1	0.5	0	16.32349	0.34358	-1.45149	-0.7994	0.814559720667094	-0.428766	-2.944874	1.162085
Trial1	3	1	blindfold	clockwise	practice	Guided	1	0.5	0	16.34351	0.34355	-1.45148	-0.7994	0.814565478480486	-0.361463	-2.915251	1.245373
Trial1	3	1	blindfold	clockwise	practice	Guided	1	0.5	0	16.36349	0.34353	-1.45147	-0.7994	0.814569319521422	-0.357355	-2.830615	1.25399
Trial1	3	1	blindfold	clockwise	practice	Guided	1	0.5	0	16.38348	0.34352	-1.45147	-0.79939	0.814561468774516	-0.344776	-2.860238	1.271446
Trial1	3	1	blindfold	clockwise	practice	Guided	1	0.5	0	16.4035	0.34351	-1.45146	-0.79939	0.814563398201569	-0.358874	-2.885628	1.287558
Trial1	3	1	blindfold	clockwise	practice	Guided	1	0.5	0	16.42349	0.3435	-1.45146	-0.79939	0.814565310570388	-0.361764	-2.898324	1.257976
Trial1	3	1	blindfold	clockwise	practice	Guided	1	0.5	0	16.44348	0.34348	-1.45146	-0.79939	0.814569158565604	-0.406904	-2.953337	1.184217
Trial1	3	1	blindfold	clockwise	practice	Guided	1	0.5	0	16.4635	0.34347	-1.45146	-0.79939	0.814571077014153	-0.313064	-2.978728	1.180525
Trial1	3	1	blindfold	clockwise	practice	Guided	1	0.5	0	16.48349	0.34346	-1.45147	-0.79939	0.81457300130779	-0.274471	-3.059132	1.215203
Trial1	3	1	blindfold	clockwise	practice	Guided	1	0.5	0	16.50348	0.34345	-1.45147	-0.79939	0.814574919992385	-0.309332	-3.050669	1.197534
Trial1	3	1	blindfold	clockwise	practice	Guided	1	0.5	0	16.5235	0.34344	-1.45148	-0.79939	0.814576844522771	-0.280904	-3.042205	1.253632
Trial1	3	1	blindfold	clockwise	practice	Guided	1	0.5	0	16.54349	0.34342	-1.45149	-0.79939	0.81458069393919	-0.245656	-3.109914	1.272203
Trial1	3	1	blindfold	clockwise	practice	Guided	1	0.5	0	16.56351	0.34341	-1.4515	-0.79939	0.814582607367217	-0.310147	-3.071828	1.21852
Trial1	3	1	blindfold	clockwise	practice	Guided	1	0.5	0	16.5835	0.3434	-1.45151	-0.79939	0.81458453237109	-0.358749	-3.097218	1.211872
Trial1	3	1	blindfold	clockwise	practice	Guided	1	0.5	0	16.60349	0.34339	-1.45151	-0.79939	0.81458645749351	-0.381088	-3.122609	1.214957
Trial1	3	1	blindfold	clockwise	practice	Guided	1	0.5	0	16.6235	0.34338	-1.45152	-0.7994	0.814598145263885	-0.343339	-3.148	1.174801
Trial1	3	1	blindfold	clockwise	practice	Guided	1	0.5	0	16.64349	0.34335	-1.45153	-0.7994	0.81460391589667	-0.340208	-3.148	1.111442
Trial1	3	1	blindfold	clockwise	practice	Guided	1	0.5	0	16.66348	0.34334	-1.45154	-0.79941	0.814615662520416	-0.351773	-3.135305	1.081863
Trial1	3	1	blindfold	clockwise	practice	Guided	1	0.5	0	16.6835	0.34333	-1.45154	-0.79941	0.81461758257503	-0.36989	-3.135305	1.089364
Trial1	3	1	blindfold	clockwise	practice	Guided	1	0.5	0	16.70349	0.34331	-1.45155	-0.79942	0.814631261101263	-0.333614	-3.126841	1.045236
Trial1	3	1	blindfold	clockwise	practice	Guided	1	0.5	0	16.72348	0.3433	-1.45155	-0.79943	0.814643013799636	-0.338192	-3.186086	1.082545
Trial1	3	1	blindfold	clockwise	practice	Guided	1	0.5	0	16.7435	0.34328	-1.45156	-0.79943	0.814646860612099	-0.331053	-3.143768	1.032443
Trial1	3	1	blindfold	clockwise	practice	Guided	1	0.5	0	16.76349	0.34327	-1.45156	-0.79943	0.81464878132877	-0.38154	-3.143768	1.063549
Trial1	3	1	blindfold	clockwise	practice	Guided	1	0.5	0	16.78351	0.34325	-1.45156	-0.79944	0.814662455318577	-0.373618	-3.152232	1.084974
Trial1	3	1	blindfold	clockwise	practice	Guided	1	0.5	0	16.8035	0.34324	-1.45157	-0.79943	0.814654549920445	-0.390229	-3.152232	1.151424
Trial1	3	1	blindfold	clockwise	practice	Guided	1	0.5	0	16.82349	0.34323	-1.45157	-0.79943	0.814656476843831	-0.420812	-3.114146	1.14148
Trial1	3	1	blindfold	clockwise	practice	Guided	1	0.5	0	16.84351	0.3432	-1.45156	-0.79943	0.81466225258902	-0.383153	-3.092987	1.193835
Trial1	3	1	blindfold	clockwise	practice	Guided	1	0.5	0	16.86349	0.34318	-1.45156	-0.79943	0.814666101764984	-0.363394	-3.114146	1.15698
Trial1	3	1	blindfold	clockwise	practice	Guided	1	0.5	0	16.88348	0.34317	-1.45156	-0.79943	0.814668023661631	-0.317805	-3.169159	1.138468
Trial1	3	1	blindfold	clockwise	practice	Guided	1	0.5	0	16.9035	0.34316	-1.45157	-0.79943	0.814669951413628	-0.343974	-3.19455	1.128521
Trial1	3	1	blindfold	clockwise	practice	Guided	1	0.5	0	16.92349	0.34315	-1.45157	-0.79943	0.81467187354626	-0.370354	-3.215709	1.122991
Trial1	3	1	blindfold	clockwise	practice	Guided	1	0.5	0	16.94348	0.34313	-1.45158	-0.79943	0.814675729642149	-0.35304	-3.219941	1.127643
Trial1	3	1	blindfold	clockwise	practice	Guided	1	0.5	0	16.9635	0.34311	-1.45159	-0.79943	0.814679580472815	-0.393374	-3.245331	1.142864
Trial1	3	1	blindfold	clockwise	practice	Guided	1	0.5	0	16.98349	0.3431	-1.45159	-0.79943	0.814681508935219	-0.404277	-3.26649	1.18437
Trial1	3	1	blindfold	clockwise	practice	Guided	1	0.5	0	17.00348	0.34308	-1.4516	-0.79943	0.814685354734868	-0.423209	-3.207245	1.208651
Trial1	3	1	blindfold	clockwise	practice	Guided	1	0.5	0	17.0235	0.34307	-1.4516	-0.79943	0.814687283552111	-0.501208	-3.186086	1.166887
Trial1	3	1	blindfold	clockwise	practice	Guided	1	0.5	0	17.04349	0.34303	-1.45159	-0.79943	0.814694994264093	-0.508997	-3.186086	1.149679
Trial1	3	1	blindfold	clockwise	practice	Guided	1	0.5	0	17.06351	0.34301	-1.45159	-0.79943	0.814698841715862	-0.475244	-3.253795	1.10091
Trial1	3	1	blindfold	clockwise	practice	Guided	1	0.5	0	17.0835	0.34299	-1.4516	-0.79943	0.814702695382367	-0.398734	-3.287649	1.087932
Trial1	3	1	blindfold	clockwise	practice	Guided	1	0.5	0	17.10349	0.34298	-1.45161	-0.79944	0.814714451106275	-0.321854	-3.351126	0.978248
Trial1	3	1	blindfold	clockwise	practice	Guided	1	0.5	0	17.1235	0.34297	-1.45162	-0.7994599	0.814735910015881	-0.293218	-3.304577	0.952637
Trial1	3	1	blindfold	clockwise	practice	Guided	1	0.5	0	17.14349	0.34294	-1.45163	-0.79947	0.81475157327874	-0.354001	-3.304577	0.913558
Trial1	3	1	blindfold	clockwise	practice	Guided	1	0.5	0	17.16348	0.34293	-1.45163	-0.79947	0.814753509404995	-0.41634	-3.317272	0.914635
Trial1	3	1	blindfold	clockwise	practice	Guided	1	0.5	0	17.1835	0.34291	-1.45164	-0.79947	0.814757364776919	-0.410725	-3.2411	0.982201
Trial1	3	1	blindfold	clockwise	practice	Guided	1	0.5	0	17.20349	0.3429	-1.45163	-0.79948	0.814769115440677	-0.331473	-3.211477	1.002999
Trial1	3	1	blindfold	clockwise	practice	Guided	1	0.5	0	17.22348	0.34289	-1.45163	-0.79948	0.814771046271916	-0.341953	-3.228404	1.035449
Trial1	3	1	blindfold	clockwise	practice	Guided	1	0.5	0	17.2435	0.34286	-1.45163	-0.79948	0.814776833728823	-0.444625	-3.2411	1.043583
Trial1	3	1	blindfold	clockwise	practice	Guided	1	0.5	0	17.26349	0.34284	-1.45163	-0.79948	0.814780690708547	-0.545047	-3.215709	1.004902
Trial1	3	1	blindfold	clockwise	practice	Guided	1	0.5	0	17.28351	0.34282	-1.45162	-0.79948	0.81478454816081	-0.464713	-3.219941	1.004731
Trial1	3	1	blindfold	clockwise	practice	Guided	1	0.5	0	17.3035	0.3428	-1.45162	-0.79948	0.814788406085606	-0.476873	-3.228404	0.983094
Trial1	3	1	blindfold	clockwise	practice	Guided	1	0.5	0	17.32349	0.34278	-1.45162	-0.79949	0.814802025647105	-0.414336	-3.245331	0.982026
Trial1	3	1	blindfold	clockwise	practice	Guided	1	0.5	0	17.34351	0.34275	-1.45163	-0.79949	0.814807822685958	-0.367588	-3.384981	0.925096
Trial1	3	1	blindfold	clockwise	practice	Guided	1	0.5	0	17.36349	0.34274	-1.45164	-0.7995	0.814819574827986	-0.373234	-3.308808	0.878959
Trial1	3	1	blindfold	clockwise	practice	Guided	1	0.5	0	17.38348	0.34272	-1.45164	-0.7995	0.814823434550039	-0.387094	-3.253795	0.890879
Trial1	3	1	blindfold	clockwise	practice	Guided	1	0.5	0	17.4035	0.34271	-1.45164	-0.79951	0.814835186957304	-0.43206	-3.279186	0.901243
Trial1	3	1	blindfold	clockwise	practice	Guided	1	0.5	0	17.42349	0.34269	-1.45163	-0.79951	0.814839047341188	-0.410153	-3.258027	0.910752
Trial1	3	1	blindfold	clockwise	practice	Guided	1	0.5	0	17.44348	0.34266	-1.45163	-0.79951	0.814844847434782	-0.403158	-3.245331	0.93794
Trial1	3	1	blindfold	clockwise	practice	Guided	1	0.5	0	17.4635	0.34264	-1.45163	-0.79951	0.814848709000893	-0.422095	-3.215709	0.977441
Trial1	3	1	blindfold	clockwise	practice	Guided	1	0.5	0	17.48349	0.34263	-1.45163	-0.79951	0.814850637083297	-0.476163	-3.207245	0.991551
Trial1	3	1	blindfold	clockwise	practice	Guided	1	0.5	0	17.50348	0.34261	-1.45163	-0.79951	0.814854499357739	-0.529375	-3.207245	0.988883
Trial1	3	1	blindfold	clockwise	practice	Guided	1	0.5	0	17.5235	0.34259	-1.45162	-0.79951	0.814858367861681	-0.470623	-3.181854	0.975012
Trial1	3	1	blindfold	clockwise	practice	Guided	1	0.5	0	17.54349	0.34255	-1.45162	-0.79951	0.814866089015717	-0.475248	-3.232636	0.983194
Trial1	3	1	blindfold	clockwise	practice	Guided	1	0.5	0	17.56351	0.34253	-1.45162	-0.79951	0.814869953179905	-0.433652	-3.262259	0.937726
Trial1	3	1	blindfold	clockwise	practice	Guided	1	0.5	0	17.5835	0.34251	-1.45162	-0.79952	0.81488364260082	-0.431443	-3.321504	0.9139
Trial1	3	1	blindfold	clockwise	practice	Guided	1	0.5	0	17.60349	0.34249	-1.45163	-0.79952	0.814887507663241	-0.447008	-3.287649	0.871067
Trial1	3	1	blindfold	clockwise	practice	Guided	1	0.5	0	17.6235	0.34247	-1.45163	-0.79953	0.814901203654903	-0.428905	-3.317272	0.856079
Trial1	3	1	blindfold	clockwise	practice	Guided	1	0.5	0	17.64349	0.34244	-1.45165	-0.79953	0.814906999892916	-0.445846	-3.389213	0.854307
Trial1	3	1	blindfold	clockwise	practice	Guided	1	0.5	0	17.66348	0.34242	-1.45166	-0.79954	0.8149206326665	-0.409549	-3.351126	0.843514
Trial1	3	1	blindfold	clockwise	practice	Guided	1	0.5	0	17.6835	0.34241	-1.45166	-0.79954	0.814922574800009	-0.419391	-3.372285	0.864047
Trial1	3	1	blindfold	clockwise	practice	Guided	1	0.5	0	17.70349	0.34239	-1.45167	-0.79954	0.814926436368917	-0.441091	-3.329967	0.854549
Trial1	3	1	blindfold	clockwise	practice	Guided	1	0.5	0	17.72348	0.34237	-1.45167	-0.79954	0.814930304173366	-0.448157	-3.329967	0.908867
Trial1	3	1	blindfold	clockwise	practice	Guided	1	0.5	0	17.7435	0.34234	-1.45167	-0.79954	0.814936109648517	-0.415327	-3.321504	0.969385
Trial1	3	1	blindfold	clockwise	practice	Guided	1	0.5	0	17.76349	0.34232	-1.45167	-0.79953	0.814930206995549	-0.441679	-3.308808	0.96386
Trial1	3	1	blindfold	clockwise	practice	Guided	1	0.5	0	17.78351	0.3423	-1.45167	-0.79953	0.814934082266337	-0.455314	-3.372285	0.971591
Trial1	3	1	blindfold	clockwise	practice	Guided	1	0.5	0	17.8035	0.34229	-1.45167	-0.79953	0.814936020079384	-0.460278	-3.40614	0.983958
Trial1	3	1	blindfold	clockwise	practice	Guided	1	0.5	0	17.82349	0.34227	-1.45167	-0.79953	0.814939890292599	-0.449599	-3.423067	0.950851
Trial1	3	1	blindfold	clockwise	practice	Guided	1	0.5	0	17.84351	0.34223	-1.45169	-0.79953	0.8149476263664	-0.465891	-3.40614	0.924807
Trial1	3	1	blindfold	clockwise	practice	Guided	1	0.5	0	17.86349	0.34221	-1.45169	-0.79953	0.814951503766148	-0.438267	-3.389213	0.909369
Trial1	3	1	blindfold	clockwise	practice	Guided	1	0.5	0	17.88348	0.34219	-1.45169	-0.79953	0.814955375868611	-0.453785	-3.401908	0.954853
Trial1	3	1	blindfold	clockwise	practice	Guided	1	0.5	0	17.9035	0.34217	-1.45169	-0.79953	0.814959248443368	-0.488167	-3.380749	0.915771
Trial1	3	1	blindfold	clockwise	practice	Guided	1	0.5	0	17.92349	0.34215	-1.45169	-0.79953	0.814963121490413	-0.453969	-3.372285	0.963255
Trial1	3	1	blindfold	clockwise	practice	Guided	1	0.5	0	17.94348	0.34212	-1.45169	-0.79953	0.814968934833237	-0.365084	-3.351126	0.971913
Trial1	3	1	blindfold	clockwise	practice	Guided	1	0.5	0	17.9635	0.34211	-1.45169	-0.79953	0.814970874775154	-0.347885	-3.35959	0.88316
Trial1	3	1	blindfold	clockwise	practice	Guided	1	0.5	0	17.98349	0.3421	-1.45168	-0.79954	0.81498257442311	-0.300215	-3.342663	0.836387
Trial1	3	1	blindfold	clockwise	practice	Guided	1	0.5	0	18.00348	0.34209	-1.45168	-0.79954	0.814984508803817	-0.222696	-3.351126	0.802422
Trial1	3	1	blindfold	clockwise	practice	Guided	1	0.5	0	18.0235	0.34208	-1.45168	-0.7995499	0.814996214396957	-0.250358	-3.317272	0.822063
Trial1	3	1	blindfold	clockwise	practice	Guided	1	0.5	0	18.04349	0.34207	-1.45168	-0.79956	0.815008031241309	-0.208589	-3.346895	0.790512
Trial1	3	1	blindfold	clockwise	practice	Guided	1	0.5	0	18.06351	0.34207	-1.45168	-0.79956	0.815008031241309	-0.217436	-3.329967	0.790069
Trial1	3	1	blindfold	clockwise	practice	Guided	1	0.5	0	18.0835	0.34206	-1.45168	-0.79957	0.81501979546166	-0.207667	-3.355358	0.773737
Trial1	3	1	blindfold	clockwise	practice	Guided	1	0.5	0	18.10349	0.34206	-1.45168	-0.79957	0.81501979546166	-0.135257	-3.418835	0.75213
Trial1	3	1	blindfold	clockwise	practice	Guided	1	0.5	0	18.1235	0.34206	-1.45168	-0.79958	0.815029560748928	-0.11493	-3.473849	0.702684
Trial1	3	1	blindfold	clockwise	practice	Guided	1	0.5	0	18.14349	0.34205	-1.45169	-0.79958	0.815031495508037	-0.127545	-3.465385	0.777747
Trial1	3	1	blindfold	clockwise	practice	Guided	1	0.5	0	18.16348	0.34204	-1.4517	-0.79958	0.815033436160777	-0.140857	-3.418835	0.777081
Trial1	3	1	blindfold	clockwise	practice	Guided	1	0.5	0	18.1835	0.34204	-1.4517	-0.79958	0.815033436160777	-0.137855	-3.469617	0.798724
Trial1	3	1	blindfold	clockwise	practice	Guided	1	0.5	0	18.20349	0.34204	-1.4517	-0.79958	0.815033436160777	-0.197913	-3.495008	0.84992
Trial1	3	1	blindfold	clockwise	practice	Guided	1	0.5	0	18.22348	0.34203	-1.45171	-0.79958	0.815035376931924	-0.192787	-3.507703	0.837562
Trial1	3	1	blindfold	clockwise	practice	Guided	1	0.5	0	18.2435	0.34202	-1.45171	-0.79958	0.815037317821477	-0.275412	-3.393444	0.888095
Trial1	3	1	blindfold	clockwise	practice	Guided	1	0.5	0	18.26349	0.34201	-1.45171	-0.79958	0.81503925305245	-0.244031	-3.363822	0.885461
Trial1	3	1	blindfold	clockwise	practice	Guided	1	0.5	0	18.28351	0.342	-1.45171	-0.79958	0.815041188401124	-0.274242	-3.380749	0.872435
Trial1	3	1	blindfold	clockwise	practice	Guided	1	0.5	0	18.3035	0.34199	-1.45171	-0.79958	0.815043129645184	-0.276319	-3.418835	0.820766
Trial1	3	1	blindfold	clockwise	practice	Guided	1	0.5	0	18.32349	0.34199	-1.45171	-0.79959	0.815052953248288	-0.231187	-3.444226	0.810409
Trial1	3	1	blindfold	clockwise	practice	Guided	1	0.5	0	18.34351	0.34197	-1.45171	-0.79959	0.815056830266494	-0.285483	-3.495008	0.740408
Trial1	3	1	blindfold	clockwise	practice	Guided	1	0.5	0	18.36349	0.34196	-1.45171	-0.79959	0.815058766063332	-0.280965	-3.431531	0.740636
Trial1	3	1	blindfold	clockwise	practice	Guided	1	0.5	0	18.38348	0.34195	-1.45171	-0.7996	0.815070531271157	-0.353684	-3.35959	0.770639
Trial1	3	1	blindfold	clockwise	practice	Guided	1	0.5	0	18.4035	0.34193	-1.4517	-0.7996	0.815074403407338	-0.411581	-3.245331	0.771948
Trial1	3	1	blindfold	clockwise	practice	Guided	1	0.5	0	18.42349	0.34192	-1.45168	-0.79959	0.815066527767866	-0.370401	-3.215709	0.841292
Trial1	3	1	blindfold	clockwise	practice	Guided	1	0.5	0	18.44348	0.34188	-1.45165	-0.79959	0.815074285582416	-0.389029	-3.219941	0.861389
Trial1	3	1	blindfold	clockwise	practice	Guided	1	0.5	0	18.4635	0.34187	-1.45164	-0.79959	0.815076222440234	-0.306427	-3.274954	0.815059
Trial1	3	1	blindfold	clockwise	practice	Guided	1	0.5	0	18.48349	0.34186	-1.45164	-0.7996	0.8150879885018	-0.262368	-3.304577	0.737365
Trial1	3	1	blindfold	clockwise	practice	Guided	1	0.5	0	18.50348	0.34185	-1.45165	-0.7996	0.815089931354474	-0.179803	-3.444226	0.691032
Trial1	3	1	blindfold	clockwise	practice	Guided	1	0.5	0	18.5235	0.34185	-1.45166	-0.79961	0.815099754639558	-0.1622	-3.465385	0.696117
Trial1	3	1	blindfold	clockwise	practice	Guided	1	0.5	0	18.54349	0.34183	-1.4517	-0.79961	0.815103634870124	-0.183714	-3.427299	0.682425
Trial1	3	1	blindfold	clockwise	practice	Guided	1	0.5	0	18.56351	0.34182	-1.4517	-0.79961	0.815105572270727	-0.294099	-3.321504	0.752599
Trial1	3	1	blindfold	clockwise	practice	Guided	1	0.5	0	18.5835	0.34181	-1.45169	-0.79961	0.815107515572823	-0.321906	-3.321504	0.84864
Trial1	3	1	blindfold	clockwise	practice	Guided	1	0.5	0	18.60349	0.3418	-1.45168	-0.7996	0.815099630040937	-0.327323	-3.274954	0.885507
Trial1	3	1	blindfold	clockwise	practice	Guided	1	0.5	0	18.6235	0.34179	-1.45167	-0.79959	0.815091750462726	-0.23623	-3.253795	0.936321
Trial1	3	1	blindfold	clockwise	practice	Guided	1	0.5	0	18.64349	0.34177	-1.45166	-0.79959	0.815095626417867	-0.132883	-3.274954	0.908545
Trial1	3	1	blindfold	clockwise	practice	Guided	1	0.5	0	18.66348	0.34177	-1.45166	-0.79959	0.815095626417867	-0.108544	-3.334199	0.879627
Trial1	3	1	blindfold	clockwise	practice	Guided	1	0.5	0	18.6835	0.34177	-1.45166	-0.79959	0.815095626417867	-0.128233	-3.397676	0.811623
Trial1	3	1	blindfold	clockwise	practice	Guided	1	0.5	0	18.70349	0.34177	-1.45167	-0.79959	0.815095626417867	-0.136716	-3.448458	0.731035
Trial1	3	1	blindfold	clockwise	practice	Guided	1	0.5	0	18.72348	0.34176	-1.45167	-0.7996	0.815107399213316	-0.163353	-3.444226	0.729703
Trial1	3	1	blindfold	clockwise	practice	Guided	1	0.5	0	18.7435	0.34175	-1.45169	-0.7996	0.815109331676434	-0.218277	-3.397676	0.760598
Trial1	3	1	blindfold	clockwise	practice	Guided	1	0.5	0	18.76349	0.34174	-1.45169	-0.7996	0.815111281615561	-0.248456	-3.393444	0.830578
Trial1	3	1	blindfold	clockwise	practice	Guided	1	0.5	0	18.78351	0.34173	-1.45169	-0.7996	0.815113220100375	-0.288806	-3.40614	0.836973
Trial1	3	1	blindfold	clockwise	practice	Guided	1	0.5	0	18.8035	0.34172	-1.45169	-0.7996	0.815115164489913	-0.349899	-3.35959	0.812892
Trial1	3	1	blindfold	clockwise	practice	Guided	1	0.5	0	18.82349	0.34171	-1.45169	-0.79961	0.815126926168056	-0.405277	-3.334199	0.776449
Trial1	3	1	blindfold	clockwise	practice	Guided	1	0.5	0	18.84351	0.34167	-1.45169	-0.79961	0.815134699499574	-0.427533	-3.45269	0.67865
Trial1	3	1	blindfold	clockwise	practice	Guided	1	0.5	0	18.86349	0.34165	-1.45171	-0.79962	0.815148406801573	-0.372845	-3.579644	0.656153
Trial1	3	1	blindfold	clockwise	practice	Guided	1	0.5	0	18.88348	0.34164	-1.45173	-0.79963	0.815160110634415	-0.32156	-3.57118	0.612459
Trial1	3	1	blindfold	clockwise	practice	Guided	1	0.5	0	18.9035	0.34162	-1.45174	-0.7996399	0.815173760021053	-0.343311	-3.52463	0.514654
Trial1	3	1	blindfold	clockwise	practice	Guided	1	0.5	0	18.92349	0.34161	-1.45174	-0.79965	0.815185581037601	-0.372865	-3.52463	0.48374
Trial1	3	1	blindfold	clockwise	practice	Guided	1	0.5	0	18.94348	0.34157	-1.45174	-0.79966	0.815203175580127	-0.469322	-3.456921	0.54619
Trial1	3	1	blindfold	clockwise	practice	Guided	1	0.5	0	18.9635	0.34155	-1.45173	-0.79966	0.815207067978647	-0.472133	-3.346895	0.604923
Trial1	3	1	blindfold	clockwise	practice	Guided	1	0.5	0	18.98349	0.34153	-1.45172	-0.79966	0.81521095505727	-0.412101	-3.334199	0.654181
Trial1	3	1	blindfold	clockwise	practice	Guided	1	0.5	0	19.00348	0.34151	-1.45171	-0.79966	0.815214842607897	-0.364155	-3.346895	0.677606
Trial1	3	1	blindfold	clockwise	practice	Guided	1	0.5	0	19.0235	0.3415	-1.4517	-0.79966	0.815216783663025	-0.359403	-3.317272	0.673638
Trial1	3	1	blindfold	clockwise	practice	Guided	1	0.5	0	19.04349	0.34146	-1.45167	-0.79966	0.81522456644733	-0.387555	-3.304577	0.705876
Trial1	3	1	blindfold	clockwise	practice	Guided	1	0.5	0	19.06351	0.34145	-1.45167	-0.79965	0.815216685719753	-0.402049	-3.300345	0.730383
Trial1	3	1	blindfold	clockwise	practice	Guided	1	0.5	0	19.0835	0.34143	-1.45166	-0.79965	0.815220575205193	-0.370641	-3.253795	0.727747
Trial1	3	1	blindfold	clockwise	practice	Guided	1	0.5	0	19.10349	0.34142	-1.45166	-0.79965	0.815222523023532	-0.282298	-3.262259	0.744777
Trial1	3	1	blindfold	clockwise	practice	Guided	1	0.5	0	19.1235	0.34141	-1.45165	-0.79965	0.815224465162609	-0.35207	-3.258027	0.716059
Trial1	3	1	blindfold	clockwise	practice	Guided	1	0.5	0	19.14349	0.34138	-1.45165	-0.79965	0.815230303883004	-0.296468	-3.296113	0.676787
Trial1	3	1	blindfold	clockwise	practice	Guided	1	0.5	0	19.16348	0.34137	-1.45165	-0.79965	0.815232252292355	-0.295554	-3.338431	0.660012
Trial1	3	1	blindfold	clockwise	practice	Guided	1	0.5	0	19.1835	0.34136	-1.45166	-0.79966	0.815244017181708	-0.308395	-3.384981	0.65096
Trial1	3	1	blindfold	clockwise	practice	Guided	1	0.5	0	19.20349	0.34135	-1.45167	-0.79966	0.81524596580391	-0.278725	-3.410372	0.593569
Trial1	3	1	blindfold	clockwise	practice	Guided	1	0.5	0	19.22348	0.34133	-1.45167	-0.79966	0.815249857602976	-0.311016	-3.427299	0.617189
Trial1	3	1	blindfold	clockwise	practice	Guided	1	0.5	0	19.2435	0.34131	-1.45169	-0.79966	0.815253744072926	-0.386564	-3.363822	0.705932
Trial1	3	1	blindfold	clockwise	practice	Guided	1	0.5	0	19.26349	0.34129	-1.45168	-0.79966	0.815257642616912	-0.46604	-3.304577	0.693552
Trial1	3	1	blindfold	clockwise	practice	Guided	1	0.5	0	19.28351	0.34127	-1.45168	-0.79966	0.815261535831769	-0.406006	-3.258027	0.742811
Trial1	3	1	blindfold	clockwise	practice	Guided	1	0.5	0	19.3035	0.34125	-1.45167	-0.79966	0.815265429518541	-0.409922	-3.291881	0.734205
Trial1	3	1	blindfold	clockwise	practice	Guided	1	0.5	0	19.32349	0.34123	-1.45166	-0.79965	0.815259501821087	-0.377408	-3.31304	0.798907
Trial1	3	1	blindfold	clockwise	practice	Guided	1	0.5	0	19.34351	0.3412	-1.45166	-0.79965	0.815265346916806	-0.422321	-3.31304	0.720973
Trial1	3	1	blindfold	clockwise	practice	Guided	1	0.5	0	19.36349	0.34118	-1.45166	-0.79965	0.815269242302513	-0.382014	-3.334199	0.71878
Trial1	3	1	blindfold	clockwise	practice	Guided	1	0.5	0	19.38348	0.34117	-1.45166	-0.79965	0.81527119307535	-0.386573	-3.35959	0.722758
Trial1	3	1	blindfold	clockwise	practice	Guided	1	0.5	0	19.4035	0.34115	-1.45166	-0.7996399	0.815265203236468	-0.397034	-3.31304	0.755881
Trial1	3	1	blindfold	clockwise	practice	Guided	1	0.5	0	19.42349	0.34114	-1.45166	-0.7996399	0.815267154387215	-0.352704	-3.258027	0.762299
Trial1	3	1	blindfold	clockwise	practice	Guided	1	0.5	0	19.44348	0.34111	-1.45165	-0.7996399	0.815273002741161	-0.383628	-3.338431	0.760758
Trial1	3	1	blindfold	clockwise	practice	Guided	1	0.5	0	19.4635	0.34109	-1.45165	-0.7996399	0.81527690029791	-0.371038	-3.338431	0.778207
Trial1	3	1	blindfold	clockwise	practice	Guided	1	0.5	0	19.48349	0.34108	-1.45165	-0.79963	0.815269083315161	-0.391487	-3.321504	0.743545
Trial1	3	1	blindfold	clockwise	practice	Guided	1	0.5	0	19.50348	0.34106	-1.45166	-0.79963	0.815272981626037	-0.390965	-3.300345	0.73516
Trial1	3	1	blindfold	clockwise	practice	Guided	1	0.5	0	19.5235	0.34104	-1.45165	-0.79963	0.815276880408775	-0.382387	-3.270722	0.744002
Trial1	3	1	blindfold	clockwise	practice	Guided	1	0.5	0	19.54349	0.34101	-1.45165	-0.79963	0.815282738185326	-0.387678	-3.236868	0.765651
Trial1	3	1	blindfold	clockwise	practice	Guided	1	0.5	0	19.56351	0.34099	-1.45165	-0.79963	0.815286632336225	-0.387581	-3.287649	0.764769
Trial1	3	1	blindfold	clockwise	practice	Guided	1	0.5	0	19.5835	0.34098	-1.45165	-0.79963	0.815288585400955	-0.434227	-3.236868	0.78928
Trial1	3	1	blindfold	clockwise	practice	Guided	1	0.5	0	19.60349	0.34096	-1.45164	-0.79962	0.815282723323206	-0.36537	-3.224172	0.770085
Trial1	3	1	blindfold	clockwise	practice	Guided	1	0.5	0	19.6235	0.34095	-1.45164	-0.79962	0.815284670951911	-0.348964	-3.283418	0.80034
Trial1	3	1	blindfold	clockwise	practice	Guided	1	0.5	0	19.64349	0.34092	-1.45163	-0.79962	0.815290520358704	-0.346008	-3.26649	0.809185
Trial1	3	1	blindfold	clockwise	practice	Guided	1	0.5	0	19.66348	0.34091	-1.45163	-0.79961	0.815282659003038	-0.328777	-3.26649	0.847607
Trial1	3	1	blindfold	clockwise	practice	Guided	1	0.5	0	19.6835	0.3409	-1.45163	-0.79961	0.815284607244286	-0.293147	-3.291881	0.849385
Trial1	3	1	blindfold	clockwise	practice	Guided	1	0.5	0	19.70349	0.34088	-1.45163	-0.79961	0.815288509896114	-0.325646	-3.262259	0.8772
Trial1	3	1	blindfold	clockwise	practice	Guided	1	0.5	0	19.72348	0.34087	-1.45163	-0.7996	0.815280643320165	-0.330008	-3.236868	0.876985
Trial1	3	1	blindfold	clockwise	practice	Guided	1	0.5	0	19.7435	0.34085	-1.45163	-0.7996	0.815284540909429	-0.297913	-3.262259	0.861765
Trial1	3	1	blindfold	clockwise	practice	Guided	1	0.5	0	19.76349	0.34084	-1.45163	-0.79959	0.815276680604487	-0.331255	-3.283418	0.906359
Trial1	3	1	blindfold	clockwise	practice	Guided	1	0.5	0	19.78351	0.34083	-1.45163	-0.79959	0.815278623898878	-0.305819	-3.300345	0.84455
Trial1	3	1	blindfold	clockwise	practice	Guided	1	0.5	0	19.8035	0.34082	-1.45163	-0.79959	0.815280584766487	-0.282467	-3.31304	0.82469
Trial1	3	1	blindfold	clockwise	practice	Guided	1	0.5	0	19.82349	0.34081	-1.45164	-0.79959	0.815282534114849	-0.344203	-3.342663	0.813201
Trial1	3	1	blindfold	clockwise	practice	Guided	1	0.5	0	19.84351	0.34078	-1.45165	-0.79959	0.815288394505882	-0.300249	-3.376517	0.828009
Trial1	3	1	blindfold	clockwise	practice	Guided	1	0.5	0	19.86349	0.34077	-1.45166	-0.79959	0.815290344325334	-0.336778	-3.372285	0.847213
Trial1	3	1	blindfold	clockwise	practice	Guided	1	0.5	0	19.88348	0.34076	-1.45166	-0.79959	0.81529229426238	-0.323569	-3.384981	0.852079
Trial1	3	1	blindfold	clockwise	practice	Guided	1	0.5	0	19.9035	0.34075	-1.45167	-0.79959	0.815294255959491	-0.390355	-3.346895	0.852955
Trial1	3	1	blindfold	clockwise	practice	Guided	1	0.5	0	19.92349	0.34073	-1.45167	-0.79958	0.81528834159637	-0.346446	-3.283418	0.86776
Trial1	3	1	blindfold	clockwise	practice	Guided	1	0.5	0	19.94348	0.3407	-1.45166	-0.79958	0.815294199068098	-0.319396	-3.325736	0.864903
Trial1	3	1	blindfold	clockwise	practice	Guided	1	0.5	0	19.9635	0.34069	-1.45166	-0.79958	0.815296149853186	-0.285228	-3.308808	0.896045
Trial1	3	1	blindfold	clockwise	practice	Guided	1	0.5	0	19.98349	0.34069	-1.45166	-0.79958	0.815296149853186	-0.22807	-3.334199	0.823201
Trial1	3	1	blindfold	clockwise	practice	Guided	1	0.5	0	20.00348	0.34068	-1.45166	-0.79958	0.815298106579628	-0.241974	-3.321504	0.835123
Trial1	3	1	blindfold	clockwise	practice	Guided	1	0.5	0	20.0235	0.34067	-1.45166	-0.79958	0.815300057600244	-0.270102	-3.321504	0.774848
Trial1	3	1	blindfold	clockwise	practice	Guided	1	0.5	0	20.04349	0.34066	-1.45167	-0.79959	0.815311840871144	-0.212631	-3.393444	0.786123
Trial1	3	1	blindfold	clockwise	practice	Guided	1	0.5	0	20.06351	0.34065	-1.45167	-0.79959	0.815313786279382	-0.234172	-3.410372	0.772436
Trial1	3	1	blindfold	clockwise	practice	Guided	1	0.5	0	20.0835	0.34064	-1.45167	-0.79959	0.81531574927981	-0.222462	-3.414603	0.806661
Trial1	3	1	blindfold	clockwise	practice	Guided	1	0.5	0	20.10349	0.34064	-1.45168	-0.79959	0.81531574927981	-0.204845	-3.397676	0.796072
Trial1	3	1	blindfold	clockwise	practice	Guided	1	0.5	0	20.1235	0.34063	-1.45168	-0.79959	0.815317700748318	-0.248189	-3.414603	0.788558
Trial1	3	1	blindfold	clockwise	practice	Guided	1	0.5	0	20.14349	0.34061	-1.45169	-0.7996	0.815331430235029	-0.258459	-3.435762	0.741979
Trial1	3	1	blindfold	clockwise	practice	Guided	1	0.5	0	20.16348	0.3406	-1.4517	-0.7996	0.815333382033126	-0.299435	-3.40614	0.748157
Trial1	3	1	blindfold	clockwise	practice	Guided	1	0.5	0	20.1835	0.34059	-1.4517	-0.7996	0.815335339775591	-0.245616	-3.435762	0.742429
Trial1	3	1	blindfold	clockwise	practice	Guided	1	0.5	0	20.20349	0.34058	-1.4517	-0.7996	0.815337291809195	-0.271597	-3.401908	0.728518
Trial1	3	1	blindfold	clockwise	practice	Guided	1	0.5	0	20.22348	0.34057	-1.4517	-0.7996	0.815339255615364	-0.238906	-3.465385	0.789022
Trial1	3	1	blindfold	clockwise	practice	Guided	1	0.5	0	20.2435	0.34056	-1.4517	-0.7996	0.815341202056979	-0.197758	-3.414603	0.770047
Trial1	3	1	blindfold	clockwise	practice	Guided	1	0.5	0	20.26349	0.34055	-1.4517	-0.7996	0.815343166100057	-0.197707	-3.334199	0.770049
Trial1	3	1	blindfold	clockwise	practice	Guided	1	0.5	0	20.28351	0.34055	-1.4517	-0.7996	0.815343166100057	-0.174392	-3.338431	0.750185
Trial1	3	1	blindfold	clockwise	practice	Guided	1	0.5	0	20.3035	0.34054	-1.4517	-0.7996	0.815345118605018	-0.266356	-3.355358	0.808682
Trial1	3	1	blindfold	clockwise	practice	Guided	1	0.5	0	20.32349	0.34054	-1.4517	-0.7996	0.815345118605018	-0.154992	-3.401908	0.810026
Trial1	3	1	blindfold	clockwise	practice	Guided	1	0.5	0	20.34351	0.34053	-1.45169	-0.7996	0.815347071227554	-0.200196	-3.334199	0.824594
Trial1	3	1	blindfold	clockwise	practice	Guided	1	0.5	0	20.36349	0.34052	-1.45169	-0.7996	0.815349029796913	-0.205856	-3.31304	0.849543
Trial1	3	1	blindfold	clockwise	practice	Guided	1	0.5	0	20.38348	0.34052	-1.45169	-0.7996	0.815349029796913	-0.177685	-3.304577	0.821511
Trial1	3	1	blindfold	clockwise	practice	Guided	1	0.5	0	20.4035	0.34051	-1.45168	-0.7996	0.815350982654945	-0.12494	-3.308808	0.836754
Trial1	3	1	blindfold	clockwise	practice	Guided	1	0.5	0	20.42349	0.34051	-1.45168	-0.7996	0.815350982654945	-0.236639	-3.363822	0.843805
Trial1	3	1	blindfold	clockwise	practice	Guided	1	0.5	0	20.44348	0.3405	-1.45169	-0.7996	0.815352941460502	-0.208226	-3.401908	0.811578
Trial1	3	1	blindfold	clockwise	practice	Guided	1	0.5	0	20.4635	0.34049	-1.45169	-0.7996	0.815354894554026	-0.197629	-3.397676	0.780236
Trial1	3	1	blindfold	clockwise	practice	Guided	1	0.5	0	20.48349	0.34049	-1.45169	-0.7996	0.815354894554026	-0.135376	-3.461153	0.781566
Trial1	3	1	blindfold	clockwise	practice	Guided	1	0.5	0	20.50348	0.34049	-1.45169	-0.7996	0.815354894554026	-0.207494	-3.486544	0.797019
Trial1	3	1	blindfold	clockwise	practice	Guided	1	0.5	0	20.5235	0.34048	-1.4517	-0.7996	0.815356859426435	-0.22967	-3.456921	0.797894
Trial1	3	1	blindfold	clockwise	practice	Guided	1	0.5	0	20.54349	0.34046	-1.4517	-0.7996	0.815360766202733	-0.212207	-3.456921	0.807175
Trial1	3	1	blindfold	clockwise	practice	Guided	1	0.5	0	20.56351	0.34045	-1.45171	-0.7996	0.815362725598945	-0.279425	-3.435762	0.816444
Trial1	3	1	blindfold	clockwise	practice	Guided	1	0.5	0	20.5835	0.34045	-1.45171	-0.7996	0.815362725598945	-0.212701	-3.401908	0.819767
Trial1	3	1	blindfold	clockwise	practice	Guided	1	0.5	0	20.60349	0.34044	-1.45171	-0.7996	0.815364679281363	-0.206115	-3.45269	0.778043
Trial1	3	1	blindfold	clockwise	practice	Guided	1	0.5	0	20.6235	0.34044	-1.45171	-0.7996	0.815364679281363	-0.210101	-3.507703	0.769434
Trial1	3	1	blindfold	clockwise	practice	Guided	1	0.5	0	20.64349	0.34043	-1.45171	-0.79961	0.815376458865197	-0.167511	-3.47808	0.725953
Trial1	3	1	blindfold	clockwise	practice	Guided	1	0.5	0	20.66348	0.34042	-1.45172	-0.79961	0.815378412759563	-0.197747	-3.499239	0.702768
Trial1	3	1	blindfold	clockwise	practice	Guided	1	0.5	0	20.6835	0.34042	-1.45172	-0.79961	0.815378412759563	-0.141598	-3.473849	0.739206
Trial1	3	1	blindfold	clockwise	practice	Guided	1	0.5	0	20.70349	0.34041	-1.45172	-0.79961	0.81538037260454	-0.16101	-3.499239	0.771881
Trial1	3	1	blindfold	clockwise	practice	Guided	1	0.5	0	20.72348	0.34041	-1.45173	-0.79961	0.81538037260454	-0.228888	-3.456921	0.793731
Trial1	3	1	blindfold	clockwise	practice	Guided	1	0.5	0	20.7435	0.3404	-1.45173	-0.79961	0.815382326734381	-0.230264	-3.423067	0.823099
Trial1	3	1	blindfold	clockwise	practice	Guided	1	0.5	0	20.76349	0.34039	-1.45173	-0.79961	0.815384292649285	-0.245009	-3.486544	0.851801
Trial1	3	1	blindfold	clockwise	practice	Guided	1	0.5	0	20.78351	0.34038	-1.45173	-0.79961	0.815386241180847	-0.268489	-3.461153	0.812501
Trial1	3	1	blindfold	clockwise	practice	Guided	1	0.5	0	20.8035	0.34038	-1.45173	-0.7996	0.815376421347223	-0.230523	-3.45269	0.831497
Trial1	3	1	blindfold	clockwise	practice	Guided	1	0.5	0	20.82349	0.34037	-1.45173	-0.7996	0.815378381688157	-0.195535	-3.448458	0.824881
Trial1	3	1	blindfold	clockwise	practice	Guided	1	0.5	0	20.84351	0.34035	-1.45173	-0.7996	0.815382296889584	-0.224663	-3.431531	0.806557
Trial1	3	1	blindfold	clockwise	practice	Guided	1	0.5	0	20.86349	0.34035	-1.45173	-0.7996	0.815382296889584	-0.246201	-3.423067	0.792871
Trial1	3	1	blindfold	clockwise	practice	Guided	1	0.5	0	20.88348	0.34034	-1.45172	-0.7996	0.815384257584951	-0.215664	-3.444226	0.807007
Trial1	3	1	blindfold	clockwise	practice	Guided	1	0.5	0	20.9035	0.34033	-1.45172	-0.7996	0.815386212562647	-0.187901	-3.401908	0.787364
Trial1	3	1	blindfold	clockwise	practice	Guided	1	0.5	0	20.92349	0.34033	-1.45172	-0.7996	0.815386212562647	-0.227854	-3.461153	0.785374
Trial1	3	1	blindfold	clockwise	practice	Guided	1	0.5	0	20.94348	0.34032	-1.45172	-0.7996	0.815388173494181	-0.24595	-3.40614	0.792883
Trial1	3	1	blindfold	clockwise	practice	Guided	1	0.5	0	20.9635	0.34031	-1.45172	-0.7996	0.815390128707339	-0.171804	-3.384981	0.826012
Trial1	3	1	blindfold	clockwise	practice	Guided	1	0.5	0	20.98349	0.3403	-1.45172	-0.7996	0.815392084038053	-0.282026	-3.427299	0.803705
Trial1	3	1	blindfold	clockwise	practice	Guided	1	0.5	0	21.00348	0.3403	-1.45172	-0.7996	0.815392084038053	-0.263985	-3.423067	0.770591
Trial1	3	1	blindfold	clockwise	practice	Guided	1	0.5	0	21.0235	0.34029	-1.45172	-0.7996	0.815394045323654	-0.259901	-3.435762	0.809011
Trial1	3	1	blindfold	clockwise	practice	Guided	1	0.5	0	21.04349	0.34028	-1.45172	-0.7996	0.815396006727511	-0.219586	-3.435762	0.833752
Trial1	3	1	blindfold	clockwise	practice	Guided	1	0.5	0	21.06351	0.34027	-1.45172	-0.7996	0.815397968249624	-0.240918	-3.482312	0.78893
Trial1	3	1	blindfold	clockwise	practice	Guided	1	0.5	0	21.0835	0.34026	-1.45172	-0.7996	0.815399924051599	-0.240661	-3.448458	0.756038
Trial1	3	1	blindfold	clockwise	practice	Guided	1	0.5	0	21.10349	0.34026	-1.45172	-0.7996	0.815399924051599	-0.264082	-3.490776	0.796219
Trial1	3	1	blindfold	clockwise	practice	Guided	1	0.5	0	21.1235	0.34025	-1.45173	-0.7996	0.815401885809866	-0.231033	-3.503471	0.754273
Trial1	3	1	blindfold	clockwise	practice	Guided	1	0.5	0	21.14349	0.34023	-1.45173	-0.7996	0.815405798002265	-0.208283	-3.516167	0.790494
Trial1	3	1	blindfold	clockwise	practice	Guided	1	0.5	0	21.16348	0.34023	-1.45173	-0.7996	0.815405798002265	-0.181357	-3.507703	0.762461
Trial1	3	1	blindfold	clockwise	practice	Guided	1	0.5	0	21.1835	0.34022	-1.45174	-0.79961	0.815417579570803	-0.221932	-3.537326	0.773056
Trial1	3	1	blindfold	clockwise	practice	Guided	1	0.5	0	21.20349	0.34021	-1.45174	-0.79961	0.815419535937663	-0.261668	-3.469617	0.766873
Trial1	3	1	blindfold	clockwise	practice	Guided	1	0.5	0	21.22348	0.3402	-1.45174	-0.79961	0.815421498262496	-0.30605	-3.533094	0.764664
Trial1	3	1	blindfold	clockwise	practice	Guided	1	0.5	0	21.2435	0.34018	-1.45174	-0.79961	0.815425423266901	-0.242584	-3.47808	0.835108
Trial1	3	1	blindfold	clockwise	practice	Guided	1	0.5	0	21.26349	0.34017	-1.45174	-0.79961	0.815427380104987	-0.241475	-3.444226	0.814137
Trial1	3	1	blindfold	clockwise	practice	Guided	1	0.5	0	21.28351	0.34017	-1.45174	-0.79961	0.815427380104987	-0.236555	-3.47808	0.805972
Trial1	3	1	blindfold	clockwise	practice	Guided	1	0.5	0	21.3035	0.34016	-1.45174	-0.79961	0.81542934290245	-0.216851	-3.499239	0.787876
Trial1	3	1	blindfold	clockwise	practice	Guided	1	0.5	0	21.32349	0.34015	-1.45174	-0.79961	0.815431299975969	-0.22909	-3.550021	0.747471
Trial1	3	1	blindfold	clockwise	practice	Guided	1	0.5	0	21.34351	0.34014	-1.45174	-0.79961	0.815433257167027	-0.233646	-3.473849	0.751449
Trial1	3	1	blindfold	clockwise	practice	Guided	1	0.5	0	21.36349	0.34014	-1.45175	-0.79961	0.815433257167027	-0.213458	-3.550021	0.794506
Trial1	3	1	blindfold	clockwise	practice	Guided	1	0.5	0	21.38348	0.34013	-1.45175	-0.79961	0.815435220318513	-0.226732	-3.533094	0.793847
Trial1	3	1	blindfold	clockwise	practice	Guided	1	0.5	0	21.4035	0.34012	-1.45175	-0.79961	0.815437177744999	-0.217165	-3.495008	0.802681
Trial1	3	1	blindfold	clockwise	practice	Guided	1	0.5	0	21.42349	0.34011	-1.45175	-0.79961	0.815439141132613	-0.237392	-3.465385	0.831163
Trial1	3	1	blindfold	clockwise	practice	Guided	1	0.5	0	21.44348	0.3401	-1.45175	-0.79961	0.815441104638466	-0.284693	-3.490776	0.796284
Trial1	3	1	blindfold	clockwise	practice	Guided	1	0.5	0	21.4635	0.34009	-1.45174	-0.79961	0.815443068262557	-0.272961	-3.490776	0.833598
Trial1	3	1	blindfold	clockwise	practice	Guided	1	0.5	0	21.48349	0.34008	-1.45174	-0.7996	0.81543520703453	-0.224224	-3.465385	0.840671
Trial1	3	1	blindfold	clockwise	practice	Guided	1	0.5	0	21.50348	0.34007	-1.45174	-0.7996	0.815437165073323	-0.156882	-3.456921	0.83008
Trial1	3	1	blindfold	clockwise	practice	Guided	1	0.5	0	21.5235	0.34007	-1.45174	-0.7996	0.815437165073323	-0.197467	-3.482312	0.84156
Trial1	3	1	blindfold	clockwise	practice	Guided	1	0.5	0	21.54349	0.34006	-1.45174	-0.7996	0.815439129075068	-0.233144	-3.473849	0.837371
Trial1	3	1	blindfold	clockwise	practice	Guided	1	0.5	0	21.56351	0.34005	-1.45174	-0.79959	0.815431268299108	-0.228859	-3.423067	0.84841
Trial1	3	1	blindfold	clockwise	practice	Guided	1	0.5	0	21.5835	0.34004	-1.45174	-0.79959	0.815433232560626	-0.255474	-3.448458	0.847086
Trial1	3	1	blindfold	clockwise	practice	Guided	1	0.5	0	21.60349	0.34004	-1.45173	-0.79959	0.815433232560626	-0.204801	-3.384981	0.904275
Trial1	3	1	blindfold	clockwise	practice	Guided	1	0.5	0	21.6235	0.34003	-1.45173	-0.79958	0.815425372095632	-0.147394	-3.397676	0.915541
Trial1	3	1	blindfold	clockwise	practice	Guided	1	0.5	0	21.64349	0.34002	-1.45173	-0.79958	0.815427336616924	-0.209731	-3.435762	0.916646
Trial1	3	1	blindfold	clockwise	practice	Guided	1	0.5	0	21.66348	0.34001	-1.45173	-0.79958	0.81542930125645	-0.226624	-3.435762	0.898985
Trial1	3	1	blindfold	clockwise	practice	Guided	1	0.5	0	21.6835	0.34001	-1.45173	-0.79957	0.815419540756388	-0.262545	-3.469617	0.87205
Trial1	3	1	blindfold	clockwise	practice	Guided	1	0.5	0	21.70349	0.34	-1.45173	-0.79957	0.81542149384219	-0.31012	-3.486544	0.878011
Trial1	3	1	blindfold	clockwise	practice	Guided	1	0.5	0	21.72348	0.33999	-1.45173	-0.79957	0.815423464589089	-0.324432	-3.431531	0.898325
Trial1	3	1	blindfold	clockwise	practice	Guided	1	0.5	0	21.7435	0.33997	-1.45173	-0.79957	0.815427388893321	-0.310534	-3.511935	0.890606
Trial1	3	1	blindfold	clockwise	practice	Guided	1	0.5	0	21.76349	0.33995	-1.45173	-0.79957	0.815431313669074	-0.355313	-3.537326	0.896788
Trial1	3	1	blindfold	clockwise	practice	Guided	1	0.5	0	21.78351	0.33994	-1.45173	-0.79957	0.815433273308846	-0.356272	-3.490776	0.917767
Trial1	3	1	blindfold	clockwise	practice	Guided	1	0.5	0	21.8035	0.33993	-1.45174	-0.79956	0.815425420163922	-0.305629	-3.456921	0.886644
Trial1	3	1	blindfold	clockwise	practice	Guided	1	0.5	0	21.82349	0.33992	-1.45174	-0.79956	0.815427385913317	-0.350201	-3.473849	0.888635
Trial1	3	1	blindfold	clockwise	practice	Guided	1	0.5	0	21.84351	0.3399	-1.45174	-0.79956	0.815431311915472	-0.337347	-3.473849	0.90189
Trial1	3	1	blindfold	clockwise	practice	Guided	1	0.5	0	21.86349	0.33988	-1.45174	-0.79956	0.81543523838913	-0.372394	-3.482312	0.891739
Trial1	3	1	blindfold	clockwise	practice	Guided	1	0.5	0	21.88348	0.33987	-1.45174	-0.79956	0.815437198876582	-0.377582	-3.461153	0.908302
Trial1	3	1	blindfold	clockwise	practice	Guided	1	0.5	0	21.9035	0.33985	-1.45174	-0.79956	0.815441126057132	-0.427831	-3.461153	0.935242
Trial1	3	1	blindfold	clockwise	practice	Guided	1	0.5	0	21.92349	0.33984	-1.45173	-0.7995499	0.815433209918898	-0.388155	-3.389213	0.945626
Trial1	3	1	blindfold	clockwise	practice	Guided	1	0.5	0	21.94348	0.33981	-1.45173	-0.7995499	0.815439110780042	-0.368054	-3.410372	0.992882
Trial1	3	1	blindfold	clockwise	practice	Guided	1	0.5	0	21.9635	0.3398	-1.45173	-0.79954	0.815431312122831	-0.411997	-3.414603	0.982287
Trial1	3	1	blindfold	clockwise	practice	Guided	1	0.5	0	21.98349	0.33978	-1.45172	-0.79954	0.815435241048518	-0.42905	-3.435762	0.968823
Trial1	3	1	blindfold	clockwise	practice	Guided	1	0.5	0	22.00348	0.33977	-1.45172	-0.79954	0.815437208616181	-0.443104	-3.47808	0.984949
Trial1	3	1	blindfold	clockwise	practice	Guided	1	0.5	0	22.0235	0.33975	-1.45172	-0.79953	0.815431372522461	-0.426262	-3.456921	1.006812
Trial1	3	1	blindfold	clockwise	practice	Guided	1	0.5	0	22.04349	0.33972	-1.45172	-0.79953	0.815437276712616	-0.44341	-3.439994	0.997549
Trial1	3	1	blindfold	clockwise	practice	Guided	1	0.5	0	22.06351	0.3397	-1.45172	-0.79953	0.815441207571906	-0.436285	-3.461153	1.035753
Trial1	3	1	blindfold	clockwise	practice	Guided	1	0.5	0	22.0835	0.33968	-1.45172	-0.79952	0.815435314901234	-0.442775	-3.435762	0.984979
Trial1	3	1	blindfold	clockwise	practice	Guided	1	0.5	0	22.10349	0.33966	-1.45172	-0.79952	0.815439246750056	-0.482245	-3.431531	0.978801
Trial1	3	1	blindfold	clockwise	practice	Guided	1	0.5	0	22.1235	0.33964	-1.45172	-0.79952	0.815443179070322	-0.458646	-3.414603	0.954747
Trial1	3	1	blindfold	clockwise	practice	Guided	1	0.5	0	22.14349	0.33961	-1.45172	-0.79952	0.815449081365558	-0.459668	-3.465385	0.979931
Trial1	3	1	blindfold	clockwise	practice	Guided	1	0.5	0	22.16348	0.33959	-1.45172	-0.79952	0.815453014864752	-0.437546	-3.418835	0.985235
Trial1	3	1	blindfold	clockwise	practice	Guided	1	0.5	0	22.1835	0.33957	-1.45172	-0.79952	0.815456948835365	-0.468549	-3.389213	0.983694
Trial1	3	1	blindfold	clockwise	practice	Guided	1	0.5	0	22.20349	0.33956	-1.45172	-0.79952	0.815458924792778	-0.454694	-3.397676	0.975972
Trial1	3	1	blindfold	clockwise	practice	Guided	1	0.5	0	22.22348	0.33954	-1.45171	-0.79951	0.815453041665805	-0.446513	-3.410372	0.993203
Trial1	3	1	blindfold	clockwise	practice	Guided	1	0.5	0	22.2435	0.3395	-1.45171	-0.79951	0.815460906666602	-0.399772	-3.427299	0.962304
Trial1	3	1	blindfold	clockwise	practice	Guided	1	0.5	0	22.26349	0.33949	-1.45171	-0.79951	0.815462877610545	-0.393688	-3.397676	1.012651
Trial1	3	1	blindfold	clockwise	practice	Guided	1	0.5	0	22.28351	0.33947	-1.45171	-0.79951	0.815466819853028	-0.364632	-3.427299	0.967837
Trial1	3	1	blindfold	clockwise	practice	Guided	1	0.5	0	22.3035	0.33946	-1.45171	-0.79951	0.815468779417296	-0.434813	-3.410372	0.947531
Trial1	3	1	blindfold	clockwise	practice	Guided	1	0.5	0	22.32349	0.33944	-1.45171	-0.79951	0.815472722367554	-0.422	-3.423067	0.960783
Trial1	3	1	blindfold	clockwise	practice	Guided	1	0.5	0	22.34351	0.33941	-1.45171	-0.79951	0.815478625941615	-0.470052	-3.410372	0.945784
Trial1	3	1	blindfold	clockwise	practice	Guided	1	0.5	0	22.36349	0.33939	-1.45171	-0.79951	0.815482564202807	-0.395017	-3.427299	0.962126
Trial1	3	1	blindfold	clockwise	practice	Guided	1	0.5	0	22.38348	0.33938	-1.45171	-0.79951	0.81548453057519	-0.421992	-3.456921	0.9692
Trial1	3	1	blindfold	clockwise	practice	Guided	1	0.5	0	22.4035	0.33936	-1.45171	-0.79951	0.815488475413708	-0.360087	-3.469617	0.980684
Trial1	3	1	blindfold	clockwise	practice	Guided	1	0.5	0	22.42349	0.33935	-1.45172	-0.79951	0.81549044801025	-0.40444	-3.448458	0.978482
Trial1	3	1	blindfold	clockwise	practice	Guided	1	0.5	0	22.44348	0.33932	-1.45172	-0.79951	0.815496354764887	-0.351959	-3.401908	1.002116
Trial1	3	1	blindfold	clockwise	practice	Guided	1	0.5	0	22.4635	0.3393	-1.45172	-0.79951	0.815500295147478	-0.360963	-3.448458	1.005874
Trial1	3	1	blindfold	clockwise	practice	Guided	1	0.5	0	22.48349	0.33929	-1.45172	-0.79951	0.815502262578969	-0.409969	-3.397676	1.007646
Trial1	3	1	blindfold	clockwise	practice	Guided	1	0.5	0	22.50348	0.33927	-1.45172	-0.79951	0.815506209542002	-0.450289	-3.45269	1.014055
Trial1	3	1	blindfold	clockwise	practice	Guided	1	0.5	0	22.5235	0.33926	-1.45172	-0.79951	0.815508183200789	-0.369769	-3.444226	1.009645
Trial1	3	1	blindfold	clockwise	practice	Guided	1	0.5	0	22.54349	0.33923	-1.45172	-0.79951	0.815514093135795	-0.358216	-3.465385	0.959756
Trial1	3	1	blindfold	clockwise	practice	Guided	1	0.5	0	22.56351	0.33922	-1.45172	-0.79951	0.815516061391026	-0.343976	-3.499239	0.943642
Trial1	3	1	blindfold	clockwise	practice	Guided	1	0.5	0	22.5835	0.33921	-1.45172	-0.79952	0.815527852662967	-0.294182	-3.465385	0.929293
Trial1	3	1	blindfold	clockwise	practice	Guided	1	0.5	0	22.60349	0.33921	-1.45173	-0.79952	0.815527852662967	-0.30981	-3.520398	0.886466
Trial1	3	1	blindfold	clockwise	practice	Guided	1	0.5	0	22.6235	0.33919	-1.45173	-0.79953	0.815541612571286	-0.262583	-3.566948	0.834145
Trial1	3	1	blindfold	clockwise	practice	Guided	1	0.5	0	22.64349	0.33917	-1.45175	-0.79954	0.815555320303674	-0.262661	-3.621962	0.838346
Trial1	3	1	blindfold	clockwise	practice	Guided	1	0.5	0	22.66348	0.33916	-1.45177	-0.79954	0.815557289194176	-0.270446	-3.626193	0.816934
Trial1	3	1	blindfold	clockwise	practice	Guided	1	0.5	0	22.6835	0.33915	-1.45178	-0.7995499	0.815569022541202	-0.290308	-3.668511	0.769691
Trial1	3	1	blindfold	clockwise	practice	Guided	1	0.5	0	22.70349	0.33914	-1.45179	-0.79956	0.815580866953437	-0.298699	-3.676975	0.760867
Trial1	3	1	blindfold	clockwise	practice	Guided	1	0.5	0	22.72348	0.33913	-1.45181	-0.79957	0.815592653006598	-0.323832	-3.727757	0.730183
Trial1	3	1	blindfold	clockwise	practice	Guided	1	0.5	0	22.7435	0.3391	-1.45182	-0.79958	0.815608331344016	-0.327906	-3.731988	0.725776
Trial1	3	1	blindfold	clockwise	practice	Guided	1	0.5	0	22.76349	0.33909	-1.45183	-0.79958	0.81561030684275	-0.310461	-3.698134	0.735054
Trial1	3	1	blindfold	clockwise	practice	Guided	1	0.5	0	22.78351	0.33908	-1.45183	-0.79958	0.81561228245964	-0.306358	-3.685439	0.743668
Trial1	3	1	blindfold	clockwise	practice	Guided	1	0.5	0	22.8035	0.33907	-1.45183	-0.79959	0.815624069038688	-0.30629	-3.706598	0.743671
Trial1	3	1	blindfold	clockwise	practice	Guided	1	0.5	0	22.82349	0.33906	-1.45184	-0.79959	0.815626038987135	-0.328028	-3.68967	0.734183
Trial1	3	1	blindfold	clockwise	practice	Guided	1	0.5	0	22.84351	0.33904	-1.45184	-0.79959	0.815629985117696	-0.290388	-3.719293	0.786512
Trial1	3	1	blindfold	clockwise	practice	Guided	1	0.5	0	22.86349	0.33903	-1.45185	-0.7996	0.815641777934653	-0.259001	-3.778538	0.783866
Trial1	3	1	blindfold	clockwise	practice	Guided	1	0.5	0	22.88348	0.33902	-1.45185	-0.7996	0.815643748329879	-0.232275	-3.715061	0.785192
Trial1	3	1	blindfold	clockwise	practice	Guided	1	0.5	0	22.9035	0.33901	-1.45185	-0.7996	0.815645724724853	-0.262913	-3.740452	0.775261
Trial1	3	1	blindfold	clockwise	practice	Guided	1	0.5	0	22.92349	0.33901	-1.45185	-0.7996	0.815645724724853	-0.235982	-3.73622	0.772392
Trial1	3	1	blindfold	clockwise	practice	Guided	1	0.5	0	22.94348	0.33899	-1.45186	-0.79961	0.815659482647221	-0.231502	-3.825088	0.704398
Trial1	3	1	blindfold	clockwise	practice	Guided	1	0.5	0	22.9635	0.33898	-1.45187	-0.79961	0.815661465255424	-0.235477	-3.820856	0.675698
Trial1	3	1	blindfold	clockwise	practice	Guided	1	0.5	0	22.98349	0.33897	-1.45188	-0.79962	0.815673252716399	-0.190561	-3.842015	0.669516
Trial1	3	1	blindfold	clockwise	practice	Guided	1	0.5	0	23.00348	0.33896	-1.45189	-0.79962	0.815675229653807	-0.25231	-3.892797	0.658045
Trial1	3	1	blindfold	clockwise	practice	Guided	1	0.5	0	23.0235	0.33895	-1.4519	-0.79962	0.815677200825085	-0.249682	-3.892797	0.696021
Trial1	3	1	blindfold	clockwise	practice	Guided	1	0.5	0	23.04349	0.33894	-1.45192	-0.79963	0.815688936001932	-0.295258	-3.87587	0.70751
Trial1	3	1	blindfold	clockwise	practice	Guided	1	0.5	0	23.06351	0.33892	-1.45192	-0.79963	0.81569288477045	-0.339423	-3.854711	0.712597
Trial1	3	1	blindfold	clockwise	practice	Guided	1	0.5	0	23.0835	0.33891	-1.45192	-0.79963	0.815694862274185	-0.31774	-3.854711	0.739092
Trial1	3	1	blindfold	clockwise	practice	Guided	1	0.5	0	23.10349	0.3389	-1.45192	-0.79963	0.815696828124147	-0.329945	-3.842015	0.704659
Trial1	3	1	blindfold	clockwise	practice	Guided	1	0.5	0	23.1235	0.33889	-1.45192	-0.79963	0.815698811749751	-0.313958	-3.846247	0.743298
Trial1	3	1	blindfold	clockwise	practice	Guided	1	0.5	0	23.14349	0.33886	-1.45192	-0.79963	0.815704733902772	-0.286933	-3.850479	0.740435
Trial1	3	1	blindfold	clockwise	practice	Guided	1	0.5	0	23.16348	0.33886	-1.45192	-0.79963	0.815704733902772	-0.289648	-3.820856	0.706659
Trial1	3	1	blindfold	clockwise	practice	Guided	1	0.5	0	23.1835	0.33885	-1.45192	-0.79963	0.815706712114242	-0.284722	-3.799697	0.699815
Trial1	3	1	blindfold	clockwise	practice	Guided	1	0.5	0	23.20349	0.33884	-1.45191	-0.79963	0.81570868455578	-0.258619	-3.787002	0.712403
Trial1	3	1	blindfold	clockwise	practice	Guided	1	0.5	0	23.22348	0.33883	-1.45191	-0.79963	0.815710657114743	-0.225783	-3.833552	0.697169
Trial1	3	1	blindfold	clockwise	practice	Guided	1	0.5	0	23.2435	0.33881	-1.45191	-0.79963	0.815714608474056	-0.228789	-3.791234	0.743318
Trial1	3	1	blindfold	clockwise	practice	Guided	1	0.5	0	23.26349	0.33881	-1.45191	-0.79963	0.815714608474056	-0.259424	-3.770075	0.73339
Trial1	3	1	blindfold	clockwise	practice	Guided	1	0.5	0	23.28351	0.3388	-1.45191	-0.79963	0.815716593164571	-0.231455	-3.82932	0.709546
Trial1	3	1	blindfold	clockwise	practice	Guided	1	0.5	0	23.3035	0.33879	-1.45191	-0.79963	0.815718566194279	-0.276255	-3.82932	0.715736
Trial1	3	1	blindfold	clockwise	practice	Guided	1	0.5	0	23.32349	0.33878	-1.45191	-0.7996399	0.815730302861706	-0.252301	-3.833552	0.683282
Trial1	3	1	blindfold	clockwise	practice	Guided	1	0.5	0	23.34351	0.33876	-1.45191	-0.7996399	0.815734249461719	-0.248983	-3.850479	0.708677
Trial1	3	1	blindfold	clockwise	practice	Guided	1	0.5	0	23.36349	0.33876	-1.45191	-0.7996399	0.815734249461719	-0.249759	-3.854711	0.725459
Trial1	3	1	blindfold	clockwise	practice	Guided	1	0.5	0	23.38348	0.33875	-1.45191	-0.7996399	0.815736228829001	-0.283802	-3.820856	0.694336
Trial1	3	1	blindfold	clockwise	practice	Guided	1	0.5	0	23.4035	0.33874	-1.45192	-0.7996399	0.815738202422901	-0.258324	-3.846247	0.72083
Trial1	3	1	blindfold	clockwise	practice	Guided	1	0.5	0	23.42349	0.33873	-1.45192	-0.7996399	0.815740187917921	-0.22653	-3.816624	0.709792
Trial1	3	1	blindfold	clockwise	practice	Guided	1	0.5	0	23.44348	0.33872	-1.45192	-0.7996399	0.81574215585515	-0.236758	-3.770075	0.721281
Trial1	3	1	blindfold	clockwise	practice	Guided	1	0.5	0	23.4635	0.33871	-1.45192	-0.7996399	0.815744141586752	-0.22906	-3.846247	0.764333
Trial1	3	1	blindfold	clockwise	practice	Guided	1	0.5	0	23.48349	0.3387	-1.45191	-0.7996399	0.815746115651362	-0.251641	-3.787002	0.7416
Trial1	3	1	blindfold	clockwise	practice	Guided	1	0.5	0	23.50348	0.33869	-1.45191	-0.7996399	0.81574809572664	-0.268738	-3.795465	0.762356
Trial1	3	1	blindfold	clockwise	practice	Guided	1	0.5	0	23.5235	0.33869	-1.45191	-0.7996399	0.81574809572664	-0.244168	-3.858942	0.704074
Trial1	3	1	blindfold	clockwise	practice	Guided	1	0.5	0	23.54349	0.33867	-1.45191	-0.7996399	0.815752044443618	-0.238995	-3.825088	0.700765
Trial1	3	1	blindfold	clockwise	practice	Guided	1	0.5	0	23.56351	0.33867	-1.45191	-0.7996399	0.815752044443618	-0.206589	-3.803929	0.67714
Trial1	3	1	blindfold	clockwise	practice	Guided	1	0.5	0	23.5835	0.33866	-1.45191	-0.7996399	0.815754024872531	-0.18536	-3.888565	0.699218
Trial1	3	1	blindfold	clockwise	practice	Guided	1	0.5	0	23.60349	0.33865	-1.45191	-0.7996399	0.815755999524895	-0.177256	-3.863174	0.71644
Trial1	3	1	blindfold	clockwise	practice	Guided	1	0.5	0	23.6235	0.33865	-1.45192	-0.7996399	0.815755999524895	-0.167291	-3.905492	0.695908
Trial1	3	1	blindfold	clockwise	practice	Guided	1	0.5	0	23.64349	0.33864	-1.45192	-0.7996399	0.815757986084689	-0.261981	-3.87587	0.720654
Trial1	3	1	blindfold	clockwise	practice	Guided	1	0.5	0	23.66348	0.33863	-1.45192	-0.7996399	0.815759955077206	-0.275665	-3.858942	0.728386
Trial1	3	1	blindfold	clockwise	practice	Guided	1	0.5	0	23.6835	0.33862	-1.45193	-0.7996399	0.815761941873569	-0.3374	-3.858942	0.686673
Trial1	3	1	blindfold	clockwise	practice	Guided	1	0.5	0	23.70349	0.3386	-1.45193	-0.7996399	0.815765892237058	-0.259189	-3.833552	0.758639
Trial1	3	1	blindfold	clockwise	practice	Guided	1	0.5	0	23.72348	0.33859	-1.45192	-0.7996399	0.815767873491675	-0.306964	-3.816624	0.735246
Trial1	3	1	blindfold	clockwise	practice	Guided	1	0.5	0	23.7435	0.33857	-1.45191	-0.7996399	0.815771830457753	-0.214944	-3.799697	0.76836
Trial1	3	1	blindfold	clockwise	practice	Guided	1	0.5	0	23.76349	0.33856	-1.45191	-0.79963	0.815764049058739	-0.290027	-3.791234	0.757111
Trial1	3	1	blindfold	clockwise	practice	Guided	1	0.5	0	23.78351	0.33855	-1.45191	-0.79963	0.815766036707012	-0.243641	-3.778538	0.721564
Trial1	3	1	blindfold	clockwise	practice	Guided	1	0.5	0	23.8035	0.33854	-1.4519	-0.79963	0.815768006778311	-0.270454	-3.78277	0.724441
Trial1	3	1	blindfold	clockwise	practice	Guided	1	0.5	0	23.82349	0.33853	-1.4519	-0.79963	0.815769994663139	-0.280322	-3.778538	0.744978
Trial1	3	1	blindfold	clockwise	practice	Guided	1	0.5	0	23.84351	0.33852	-1.4519	-0.79963	0.815771970868181	-0.241857	-3.774306	0.768162
Trial1	3	1	blindfold	clockwise	practice	Guided	1	0.5	0	23.86349	0.33851	-1.45189	-0.79963	0.815773947190621	-0.26568	-3.731988	0.812988
Trial1	3	1	blindfold	clockwise	practice	Guided	1	0.5	0	23.88348	0.3385	-1.45189	-0.79962	0.815766172567537	-0.336932	-3.723525	0.822054
Trial1	3	1	blindfold	clockwise	practice	Guided	1	0.5	0	23.9035	0.33848	-1.45188	-0.79962	0.815770131748153	-0.341919	-3.681207	0.826033
Trial1	3	1	blindfold	clockwise	practice	Guided	1	0.5	0	23.92349	0.33847	-1.45188	-0.79962	0.815772108564521	-0.33211	-3.757379	0.809698
Trial1	3	1	blindfold	clockwise	practice	Guided	1	0.5	0	23.94348	0.33844	-1.45187	-0.79962	0.815778051522338	-0.362006	-3.719293	0.787194
Trial1	3	1	blindfold	clockwise	practice	Guided	1	0.5	0	23.9635	0.33843	-1.45187	-0.79962	0.815780034711507	-0.330397	-3.753147	0.780349
Trial1	3	1	blindfold	clockwise	practice	Guided	1	0.5	0	23.98349	0.33842	-1.45187	-0.79962	0.815782012115894	-0.248861	-3.765843	0.754951
Trial1	3	1	blindfold	clockwise	practice	Guided	1	0.5	0	24.00348	0.33841	-1.45187	-0.79962	0.815783995540898	-0.271222	-3.757379	0.758048
Trial1	3	1	blindfold	clockwise	practice	Guided	1	0.5	0	24.0235	0.3384	-1.45187	-0.79962	0.815785973180417	-0.333579	-3.727757	0.759166
Trial1	3	1	blindfold	clockwise	practice	Guided	1	0.5	0	24.04349	0.33837	-1.45187	-0.79962	0.815791912707935	-0.298072	-3.753147	0.765131
Trial1	3	1	blindfold	clockwise	practice	Guided	1	0.5	0	24.06351	0.33836	-1.45187	-0.79962	0.815793896722336	-0.312165	-3.647352	0.781254
Trial1	3	1	blindfold	clockwise	practice	Guided	1	0.5	0	24.0835	0.33835	-1.45186	-0.79962	0.815795880854825	-0.303201	-3.685439	0.781698
Trial1	3	1	blindfold	clockwise	practice	Guided	1	0.5	0	24.10349	0.33834	-1.45186	-0.79962	0.815797865105401	-0.300126	-3.706598	0.811289
Trial1	3	1	blindfold	clockwise	practice	Guided	1	0.5	0	24.1235	0.33833	-1.45185	-0.79961	0.815790028590109	-0.330952	-3.660048	0.805557
Trial1	3	1	blindfold	clockwise	practice	Guided	1	0.5	0	24.14349	0.3383	-1.45185	-0.79961	0.81579597656802	-0.327793	-3.676975	0.83515
Trial1	3	1	blindfold	clockwise	practice	Guided	1	0.5	0	24.16348	0.33829	-1.45185	-0.79961	0.815797955524685	-0.331529	-3.681207	0.822349
Trial1	3	1	blindfold	clockwise	practice	Guided	1	0.5	0	24.1835	0.33827	-1.45185	-0.79961	0.815801919698368	-0.322347	-3.66428	0.818599
Trial1	3	1	blindfold	clockwise	practice	Guided	1	0.5	0	24.20349	0.33826	-1.45184	-0.79961	0.815803904916086	-0.331144	-3.681207	0.818166
Trial1	3	1	blindfold	clockwise	practice	Guided	1	0.5	0	24.22348	0.33825	-1.45184	-0.7996	0.815796075469625	-0.343768	-3.706598	0.806465
Trial1	3	1	blindfold	clockwise	practice	Guided	1	0.5	0	24.2435	0.33822	-1.45184	-0.7996	0.815802020437083	-0.352473	-3.66428	0.804497
Trial1	3	1	blindfold	clockwise	practice	Guided	1	0.5	0	24.26349	0.33821	-1.45184	-0.7996	0.815804000357994	-0.351141	-3.706598	0.779333
Trial1	3	1	blindfold	clockwise	practice	Guided	1	0.5	0	24.28351	0.33819	-1.45184	-0.7996	0.815807966463032	-0.378345	-3.710829	0.790602
Trial1	3	1	blindfold	clockwise	practice	Guided	1	0.5	0	24.3035	0.33818	-1.45184	-0.7996	0.815809952647858	-0.347561	-3.621962	0.800535
Trial1	3	1	blindfold	clockwise	practice	Guided	1	0.5	0	24.32349	0.33817	-1.45184	-0.7996	0.815811938950758	-0.352954	-3.681207	0.821297
Trial1	3	1	blindfold	clockwise	practice	Guided	1	0.5	0	24.34351	0.33814	-1.45184	-0.7996	0.815817886742212	-0.337803	-3.715061	0.788405
Trial1	3	1	blindfold	clockwise	practice	Guided	1	0.5	0	24.36349	0.33813	-1.45184	-0.7996	0.8158198735167	-0.293076	-3.715061	0.786413
Trial1	3	1	blindfold	clockwise	practice	Guided	1	0.5	0	24.38348	0.33812	-1.45184	-0.7996	0.815821854495713	-0.319463	-3.681207	0.780902
Trial1	3	1	blindfold	clockwise	practice	Guided	1	0.5	0	24.4035	0.33811	-1.45184	-0.7996	0.815823841505991	-0.383679	-3.672743	0.819777
Trial1	3	1	blindfold	clockwise	practice	Guided	1	0.5	0	24.42349	0.33809	-1.45184	-0.79959	0.81581799557051	-0.411494	-3.638889	0.843635
Trial1	3	1	blindfold	clockwise	practice	Guided	1	0.5	0	24.44348	0.33806	-1.45182	-0.79959	0.815823952173103	-0.382889	-3.592339	0.899716
Trial1	3	1	blindfold	clockwise	practice	Guided	1	0.5	0	24.4635	0.33805	-1.45181	-0.79959	0.815825933998916	-0.33245	-3.588107	0.872778
Trial1	3	1	blindfold	clockwise	practice	Guided	1	0.5	0	24.48349	0.33803	-1.45181	-0.79959	0.815829903919405	-0.28792	-3.613498	0.87498
Trial1	3	1	blindfold	clockwise	practice	Guided	1	0.5	0	24.50348	0.33802	-1.45181	-0.79959	0.815831892014781	-0.290634	-3.643121	0.841205
Trial1	3	1	blindfold	clockwise	practice	Guided	1	0.5	0	24.5235	0.33801	-1.45181	-0.79959	0.815833874310743	-0.274942	-3.651584	0.795725
Trial1	3	1	blindfold	clockwise	practice	Guided	1	0.5	0	24.54349	0.33799	-1.45182	-0.79959	0.8158378510911	-0.310753	-3.655816	0.802366
Trial1	3	1	blindfold	clockwise	practice	Guided	1	0.5	0	24.56351	0.33798	-1.45182	-0.79959	0.81583982782131	-0.360809	-3.630425	0.825121
Trial1	3	1	blindfold	clockwise	practice	Guided	1	0.5	0	24.5835	0.33796	-1.45182	-0.79959	0.815843805308619	-0.321137	-3.596571	0.835494
Trial1	3	1	blindfold	clockwise	practice	Guided	1	0.5	0	24.60349	0.33795	-1.45182	-0.79959	0.815845794229359	-0.327573	-3.638889	0.877227
Trial1	3	1	blindfold	clockwise	practice	Guided	1	0.5	0	24.6235	0.33794	-1.45182	-0.79959	0.815847777348222	-0.343597	-3.685439	0.842796
Trial1	3	1	blindfold	clockwise	practice	Guided	1	0.5	0	24.64349	0.33791	-1.45183	-0.79959	0.815853739250901	-0.355092	-3.660048	0.808586
Trial1	3	1	blindfold	clockwise	practice	Guided	1	0.5	0	24.66348	0.33789	-1.45183	-0.79959	0.815857706546199	-0.371329	-3.676975	0.778348
Trial1	3	1	blindfold	clockwise	practice	Guided	1	0.5	0	24.6835	0.33788	-1.45183	-0.79959	0.815859702213948	-0.365241	-3.672743	0.837523
Trial1	3	1	blindfold	clockwise	practice	Guided	1	0.5	0	24.70349	0.33787	-1.45183	-0.79959	0.815861686155671	-0.364116	-3.66428	0.829577
Trial1	3	1	blindfold	clockwise	practice	Guided	1	0.5	0	24.72348	0.33785	-1.45183	-0.79959	0.81586566031425	-0.321455	-3.630425	0.856508
Trial1	3	1	blindfold	clockwise	practice	Guided	1	0.5	0	24.7435	0.33783	-1.45182	-0.79959	0.815869634943615	-0.363457	-3.643121	0.850124
Trial1	3	1	blindfold	clockwise	practice	Guided	1	0.5	0	24.76349	0.33782	-1.45182	-0.79959	0.815871619472769	-0.329689	-3.647352	0.847691
Trial1	3	1	blindfold	clockwise	practice	Guided	1	0.5	0	24.78351	0.33781	-1.45182	-0.79959	0.815873615968255	-0.276895	-3.621962	0.862918
Trial1	3	1	blindfold	clockwise	practice	Guided	1	0.5	0	24.8035	0.3378	-1.45182	-0.79958	0.815865781110035	-0.308147	-3.660048	0.865579
Trial1	3	1	blindfold	clockwise	practice	Guided	1	0.5	0	24.82349	0.33778	-1.45182	-0.79958	0.815869762889427	-0.338979	-3.638889	0.85985
Trial1	3	1	blindfold	clockwise	practice	Guided	1	0.5	0	24.84351	0.33776	-1.45182	-0.79958	0.81587373921467	-0.384724	-3.630425	0.887025
Trial1	3	1	blindfold	clockwise	practice	Guided	1	0.5	0	24.86349	0.33775	-1.45182	-0.79957	0.815865969431153	-0.390114	-3.600803	0.907787
Trial1	3	1	blindfold	clockwise	practice	Guided	1	0.5	0	24.88348	0.33774	-1.45182	-0.79957	0.815867960875145	-0.350647	-3.634657	0.922572
Trial1	3	1	blindfold	clockwise	practice	Guided	1	0.5	0	24.9035	0.33772	-1.45182	-0.79957	0.815871944117252	-0.351803	-3.613498	0.939356
Trial1	3	1	blindfold	clockwise	practice	Guided	1	0.5	0	24.92349	0.33771	-1.45182	-0.79956	0.815864110586136	-0.354499	-3.685439	0.913754
Trial1	3	1	blindfold	clockwise	practice	Guided	1	0.5	0	24.94348	0.33768	-1.45182	-0.79956	0.815870086758473	-0.383357	-3.685439	0.870277
Trial1	3	1	blindfold	clockwise	practice	Guided	1	0.5	0	24.9635	0.33767	-1.45182	-0.79956	0.815872073122373	-0.382848	-3.668511	0.861892
Trial1	3	1	blindfold	clockwise	practice	Guided	1	0.5	0	24.98349	0.33765	-1.45183	-0.79956	0.815876052132498	-0.398151	-3.676975	0.903187
Trial1	3	1	blindfold	clockwise	practice	Guided	1	0.5	0	25.00348	0.33763	-1.45183	-0.79956	0.815880037544379	-0.402276	-3.68967	0.890392
Trial1	3	1	blindfold	clockwise	practice	Guided	1	0.5	0	25.0235	0.33762	-1.45183	-0.79956	0.815882018564621	-0.407862	-3.727757	0.923736
Trial1	3	1	blindfold	clockwise	practice	Guided	1	0.5	0	25.04349	0.33758	-1.45184	-0.79956	0.8158899853413	-0.379135	-3.681207	0.887309
Trial1	3	1	blindfold	clockwise	practice	Guided	1	0.5	0	25.06351	0.33757	-1.45184	-0.79956	0.815891972880259	-0.422238	-3.693902	0.859953
Trial1	3	1	blindfold	clockwise	practice	Guided	1	0.5	0	25.0835	0.33755	-1.45184	-0.79956	0.81589595424398	-0.405401	-3.668511	0.88181
Trial1	3	1	blindfold	clockwise	practice	Guided	1	0.5	0	25.10349	0.33754	-1.45184	-0.79956	0.815897954003624	-0.365101	-3.706598	0.876059
Trial1	3	1	blindfold	clockwise	practice	Guided	1	0.5	0	25.1235	0.33753	-1.45184	-0.79956	0.815899936078401	-0.32986	-3.693902	0.889748
Trial1	3	1	blindfold	clockwise	practice	Guided	1	0.5	0	25.14349	0.3375	-1.45185	-0.79956	0.815905912680367	-0.401198	-3.698134	0.894636
Trial1	3	1	blindfold	clockwise	practice	Guided	1	0.5	0	25.16348	0.33748	-1.45185	-0.79956	0.815909895691855	-0.389004	-3.73622	0.920471
Trial1	3	1	blindfold	clockwise	practice	Guided	1	0.5	0	25.1835	0.33746	-1.45185	-0.79956	0.815913879174017	-0.419808	-3.740452	0.927988
Trial1	3	1	blindfold	clockwise	practice	Guided	1	0.5	0	25.20349	0.33745	-1.45186	-0.7995499	0.815906008742417	-0.469212	-3.816624	0.924922
Trial1	3	1	blindfold	clockwise	practice	Guided	1	0.5	0	25.22348	0.33743	-1.45187	-0.7995499	0.815909987041722	-0.438824	-3.774306	0.943242
Trial1	3	1	blindfold	clockwise	practice	Guided	1	0.5	0	25.2435	0.33739	-1.45187	-0.7995499	0.815917956927133	-0.54909	-3.753147	0.925187
Trial1	3	1	blindfold	clockwise	practice	Guided	1	0.5	0	25.26349	0.33736	-1.45187	-0.7995499	0.815923932606364	-0.578947	-3.78277	0.898483
Trial1	3	1	blindfold	clockwise	practice	Guided	1	0.5	0	25.28351	0.33734	-1.45188	-0.7995499	0.815927924901922	-0.647679	-3.812393	0.88327
Trial1	3	1	blindfold	clockwise	practice	Guided	1	0.5	0	25.3035	0.33731	-1.45189	-0.7995499	0.815933908288003	-0.637133	-3.850479	0.894319
Trial1	3	1	blindfold	clockwise	practice	Guided	1	0.5	0	25.32349	0.33728	-1.4519	-0.79957	0.815959570078867	-0.617375	-3.880101	0.774647
Trial1	3	1	blindfold	clockwise	practice	Guided	1	0.5	0	25.34351	0.33723	-1.45196	-0.79958	0.81597929820798	-0.470282	-4.172096	0.685192
Trial1	3	1	blindfold	clockwise	practice	Guided	1	0.5	0	25.36349	0.3372	-1.45201	-0.79959	0.815995091577822	-0.404008	-4.172096	0.608565
Trial1	3	1	blindfold	clockwise	practice	Guided	1	0.5	0	25.38348	0.33719	-1.45205	-0.79959	0.815997089456088	-0.38313	-4.193255	0.639691
Trial1	3	1	blindfold	clockwise	practice	Guided	1	0.5	0	25.4035	0.33717	-1.45206	-0.7996	0.816010891813285	-0.388929	-4.193255	0.668183
Trial1	3	1	blindfold	clockwise	practice	Guided	1	0.5	0	25.42349	0.33715	-1.45208	-0.79959	0.816005076201404	-0.388113	-4.210182	0.743915
Trial1	3	1	blindfold	clockwise	practice	Guided	1	0.5	0	25.44348	0.33712	-1.45208	-0.79958	0.816001247992812	-0.459126	-4.028214	1.013748
Trial1	3	1	blindfold	clockwise	practice	Guided	1	0.5	0	25.4635	0.3371	-1.45205	-0.79957	0.815995486240629	-0.522582	-3.935115	1.128361
Trial1	3	1	blindfold	clockwise	practice	Guided	1	0.5	0	25.48349	0.33707	-1.45201	-0.7995499	0.815981795680679	-0.595824	-3.757379	1.259312
Trial1	3	1	blindfold	clockwise	practice	Guided	1	0.5	0	25.50348	0.33704	-1.45194	-0.79953	0.815968275748961	-0.630637	-3.638889	1.333291
Trial1	3	1	blindfold	clockwise	practice	Guided	1	0.5	0	25.5235	0.337	-1.45187	-0.79949	0.815937017204632	-0.670638	-3.473849	1.331319
Trial1	3	1	blindfold	clockwise	practice	Guided	1	0.5	0	25.54349	0.33693	-1.45176	-0.79948	0.815941251977753	-0.711339	-3.410372	1.253631
Trial1	3	1	blindfold	clockwise	practice	Guided	1	0.5	0	25.56351	0.3369	-1.45175	-0.79948	0.815947244388561	-0.699348	-3.45269	1.191145
Trial1	3	1	blindfold	clockwise	practice	Guided	1	0.5	0	25.5835	0.33687	-1.45174	-0.79947	0.815943438359153	-0.674427	-3.418835	1.137713
Trial1	3	1	blindfold	clockwise	practice	Guided	1	0.5	0	25.60349	0.33684	-1.45173	-0.79947	0.815949432959341	-0.63824	-3.414603	1.131957
Trial1	3	1	blindfold	clockwise	practice	Guided	1	0.5	0	25.6235	0.33681	-1.45173	-0.79947	0.815955428617102	-0.675968	-3.499239	1.078771
Trial1	3	1	blindfold	clockwise	practice	Guided	1	0.5	0	25.64349	0.33675	-1.45174	-0.79948	0.815977246156094	-0.615905	-3.465385	1.035479
Trial1	3	1	blindfold	clockwise	practice	Guided	1	0.5	0	25.66348	0.33672	-1.45174	-0.79948	0.815983244916412	-0.639059	-3.528862	0.962852
Trial1	3	1	blindfold	clockwise	practice	Guided	1	0.5	0	25.6835	0.3367	-1.45175	-0.79949	0.815996999277088	-0.619413	-3.558485	0.938126
Trial1	3	1	blindfold	clockwise	practice	Guided	1	0.5	0	25.70349	0.33667	-1.45176	-0.79949	0.816003011658856	-0.577965	-3.630425	0.898585
Trial1	3	1	blindfold	clockwise	practice	Guided	1	0.5	0	25.72348	0.33664	-1.45178	-0.79951	0.816028634916511	-0.508991	-3.68967	0.855731
Trial1	3	1	blindfold	clockwise	practice	Guided	1	0.5	0	25.7435	0.3366	-1.45182	-0.79951	0.816036648329275	-0.54015	-3.748916	0.858406
Trial1	3	1	blindfold	clockwise	practice	Guided	1	0.5	0	25.76349	0.33657	-1.45183	-0.79952	0.81605246287703	-0.6072	-3.715061	0.863514
Trial1	3	1	blindfold	clockwise	practice	Guided	1	0.5	0	25.78351	0.33655	-1.45184	-0.79952	0.816056467963041	-0.627457	-3.621962	0.912977
Trial1	3	1	blindfold	clockwise	practice	Guided	1	0.5	0	25.8035	0.33652	-1.45183	-0.79952	0.816062473488891	-0.652771	-3.596571	0.974812
Trial1	3	1	blindfold	clockwise	practice	Guided	1	0.5	0	25.82349	0.33649	-1.45181	-0.79951	0.816058675523683	-0.654828	-3.537326	1.016767
Trial1	3	1	blindfold	clockwise	practice	Guided	1	0.5	0	25.84351	0.33643	-1.45178	-0.79951	0.816070697981641	-0.621542	-3.473849	1.064661
Trial1	3	1	blindfold	clockwise	practice	Guided	1	0.5	0	25.86349	0.3364	-1.45177	-0.79951	0.816076713785276	-0.602929	-3.503471	1.048762
Trial1	3	1	blindfold	clockwise	practice	Guided	1	0.5	0	25.88348	0.33638	-1.45176	-0.79951	0.816080722917791	-0.573315	-3.516167	0.991349
Trial1	3	1	blindfold	clockwise	practice	Guided	1	0.5	0	25.9035	0.33636	-1.45176	-0.79951	0.816084732520625	-0.515746	-3.575412	0.910084
Trial1	3	1	blindfold	clockwise	practice	Guided	1	0.5	0	25.92349	0.33633	-1.45177	-0.79952	0.816100560929219	-0.460834	-3.583875	0.883351
Trial1	3	1	blindfold	clockwise	practice	Guided	1	0.5	0	25.94348	0.3363	-1.45178	-0.79952	0.816106580190666	-0.425459	-3.630425	0.893505
Trial1	3	1	blindfold	clockwise	practice	Guided	1	0.5	0	25.9635	0.33628	-1.45179	-0.79952	0.816110585648547	-0.406961	-3.605034	0.8818
Trial1	3	1	blindfold	clockwise	practice	Guided	1	0.5	0	25.98349	0.33626	-1.45179	-0.79952	0.816114597554653	-0.427315	-3.596571	0.935465
Trial1	3	1	blindfold	clockwise	practice	Guided	1	0.5	0	26.00348	0.33625	-1.45179	-0.79952	0.816116606673908	-0.470501	-3.588107	1.000625
Trial1	3	1	blindfold	clockwise	practice	Guided	1	0.5	0	26.0235	0.33623	-1.45179	-0.79952	0.816120625266171	-0.48796	-3.562716	0.995561
Trial1	3	1	blindfold	clockwise	practice	Guided	1	0.5	0	26.04349	0.33618	-1.45178	-0.79952	0.816130655863895	-0.483078	-3.507703	0.9916
Trial1	3	1	blindfold	clockwise	practice	Guided	1	0.5	0	26.06351	0.33616	-1.45178	-0.79952	0.816134670122001	-0.485745	-3.550021	0.957828
Trial1	3	1	blindfold	clockwise	practice	Guided	1	0.5	0	26.0835	0.33614	-1.45178	-0.79952	0.816138690833897	-0.435708	-3.613498	0.939264
Trial1	3	1	blindfold	clockwise	practice	Guided	1	0.5	0	26.10349	0.33612	-1.45179	-0.79952	0.816142700048921	-0.444475	-3.647352	0.938836
Trial1	3	1	blindfold	clockwise	practice	Guided	1	0.5	0	26.1235	0.3361	-1.45179	-0.79953	0.816156525301911	-0.478071	-3.609266	0.899338
Trial1	3	1	blindfold	clockwise	practice	Guided	1	0.5	0	26.14349	0.33606	-1.4518	-0.79953	0.816164563939897	-0.516064	-3.600803	0.952139
Trial1	3	1	blindfold	clockwise	practice	Guided	1	0.5	0	26.16348	0.33604	-1.4518	-0.79952	0.816158771532462	-0.551922	-3.588107	0.958786
Trial1	3	1	blindfold	clockwise	practice	Guided	1	0.5	0	26.1835	0.33602	-1.4518	-0.79952	0.816162789082794	-0.518334	-3.528862	1.002493
Trial1	3	1	blindfold	clockwise	practice	Guided	1	0.5	0	26.20349	0.33599	-1.45179	-0.79952	0.816168813295492	-0.530988	-3.533094	0.989255
Trial1	3	1	blindfold	clockwise	practice	Guided	1	0.5	0	26.22348	0.33597	-1.45179	-0.79952	0.816172838010446	-0.566723	-3.545789	0.991704
Trial1	3	1	blindfold	clockwise	practice	Guided	1	0.5	0	26.2435	0.33592	-1.45179	-0.79952	0.816182883887168	-0.623039	-3.596571	0.959505
Trial1	3	1	blindfold	clockwise	practice	Guided	1	0.5	0	26.26349	0.33589	-1.45179	-0.79952	0.816188911624371	-0.583029	-3.596571	0.961476
Trial1	3	1	blindfold	clockwise	practice	Guided	1	0.5	0	26.28351	0.33587	-1.45179	-0.79952	0.81619293270061	-0.560781	-3.541557	0.941813
Trial1	3	1	blindfold	clockwise	practice	Guided	1	0.5	0	26.3035	0.33584	-1.45178	-0.79952	0.816198974187572	-0.581905	-3.537326	0.941384
Trial1	3	1	blindfold	clockwise	practice	Guided	1	0.5	0	26.32349	0.33582	-1.45178	-0.79953	0.816212805347978	-0.497351	-3.545789	0.944665
Trial1	3	1	blindfold	clockwise	practice	Guided	1	0.5	0	26.34351	0.33578	-1.45178	-0.79953	0.816220845170791	-0.486671	-3.613498	0.822373
Trial1	3	1	blindfold	clockwise	practice	Guided	1	0.5	0	26.36349	0.33576	-1.45178	-0.79954	0.816234625163671	-0.451203	-3.613498	0.82963
Trial1	3	1	blindfold	clockwise	practice	Guided	1	0.5	0	26.38348	0.33574	-1.45179	-0.79954	0.816238649200306	-0.419983	-3.626193	0.830728
Trial1	3	1	blindfold	clockwise	practice	Guided	1	0.5	0	26.4035	0.33572	-1.45179	-0.7995499	0.816252423997972	-0.450971	-3.566948	0.829209
Trial1	3	1	blindfold	clockwise	practice	Guided	1	0.5	0	26.42349	0.33571	-1.45179	-0.7995499	0.816254433404369	-0.503166	-3.588107	0.807584
Trial1	3	1	blindfold	clockwise	practice	Guided	1	0.5	0	26.44348	0.33567	-1.45178	-0.79956	0.816272357145253	-0.473252	-3.558485	0.836528
Trial1	3	1	blindfold	clockwise	practice	Guided	1	0.5	0	26.4635	0.33565	-1.45178	-0.7995499	0.816266516305237	-0.453173	-3.550021	0.88377
Trial1	3	1	blindfold	clockwise	practice	Guided	1	0.5	0	26.48349	0.33563	-1.45178	-0.7995499	0.816270542879493	-0.508856	-3.503471	0.915371
Trial1	3	1	blindfold	clockwise	practice	Guided	1	0.5	0	26.50348	0.33561	-1.45177	-0.7995499	0.816274575925696	-0.499425	-3.495008	0.923553
Trial1	3	1	blindfold	clockwise	practice	Guided	1	0.5	0	26.5235	0.33558	-1.45176	-0.79954	0.816270864418802	-0.510662	-3.541557	0.973462
Trial1	3	1	blindfold	clockwise	practice	Guided	1	0.5	0	26.54349	0.33554	-1.45176	-0.79954	0.816278921424478	-0.541592	-3.499239	0.990036
Trial1	3	1	blindfold	clockwise	practice	Guided	1	0.5	0	26.56351	0.33551	-1.45176	-0.79953	0.816275212628883	-0.555087	-3.444226	0.995592
Trial1	3	1	blindfold	clockwise	practice	Guided	1	0.5	0	26.5835	0.33549	-1.45175	-0.79953	0.816279248595788	-0.544338	-3.550021	1.030687
Trial1	3	1	blindfold	clockwise	practice	Guided	1	0.5	0	26.60349	0.33547	-1.45175	-0.79953	0.81628327902714	-0.5315	-3.554253	1.043933
Trial1	3	1	blindfold	clockwise	practice	Guided	1	0.5	0	26.6235	0.33545	-1.45176	-0.79952	0.816277501915997	-0.484255	-3.605034	0.991586
Trial1	3	1	blindfold	clockwise	practice	Guided	1	0.5	0	26.64349	0.3354	-1.45178	-0.79952	0.816287584351386	-0.488035	-3.609266	0.982994
Trial1	3	1	blindfold	clockwise	practice	Guided	1	0.5	0	26.66348	0.33538	-1.45178	-0.79952	0.816291616946457	-0.567732	-3.554253	0.974882
Trial1	3	1	blindfold	clockwise	practice	Guided	1	0.5	0	26.6835	0.33536	-1.45178	-0.79952	0.816295650011497	-0.523859	-3.554253	0.98965
Trial1	3	1	blindfold	clockwise	practice	Guided	1	0.5	0	26.70349	0.33533	-1.45177	-0.79952	0.816301697484265	-0.58306	-3.490776	1.016185
Trial1	3	1	blindfold	clockwise	practice	Guided	1	0.5	0	26.72348	0.33531	-1.45177	-0.79951	0.816295930068236	-0.578385	-3.465385	1.012209
Trial1	3	1	blindfold	clockwise	practice	Guided	1	0.5	0	26.7435	0.33526	-1.45175	-0.79951	0.816306014838891	-0.558882	-3.418835	1.072041
Trial1	3	1	blindfold	clockwise	practice	Guided	1	0.5	0	26.76349	0.33524	-1.45174	-0.7995	0.816300243278498	-0.561797	-3.431531	1.042463
Trial1	3	1	blindfold	clockwise	practice	Guided	1	0.5	0	26.78351	0.33521	-1.45174	-0.79951	0.816316108561068	-0.571952	-3.469617	0.978889
Trial1	3	1	blindfold	clockwise	practice	Guided	1	0.5	0	26.8035	0.33519	-1.45174	-0.79951	0.816320145669402	-0.563232	-3.45269	0.983526
Trial1	3	1	blindfold	clockwise	practice	Guided	1	0.5	0	26.82349	0.33517	-1.45173	-0.79951	0.816324183247644	-0.566014	-3.473849	0.949749
Trial1	3	1	blindfold	clockwise	practice	Guided	1	0.5	0	26.84351	0.33512	-1.45173	-0.79951	0.816334282258721	-0.521745	-3.456921	1.048641
Trial1	3	1	blindfold	clockwise	practice	Guided	1	0.5	0	26.86349	0.3351	-1.45173	-0.7995	0.816328514327999	-0.516137	-3.495008	1.027894
Trial1	3	1	blindfold	clockwise	practice	Guided	1	0.5	0	26.88348	0.33507	-1.45173	-0.7995	0.816334571106037	-0.553642	-3.45269	1.068106
Trial1	3	1	blindfold	clockwise	practice	Guided	1	0.5	0	26.9035	0.33505	-1.45173	-0.7995	0.816338617573991	-0.554175	-3.410372	1.104993
Trial1	3	1	blindfold	clockwise	practice	Guided	1	0.5	0	26.92349	0.33503	-1.45173	-0.79949	0.816332851511631	-0.563813	-3.410372	1.097047
Trial1	3	1	blindfold	clockwise	practice	Guided	1	0.5	0	26.94348	0.33497	-1.45171	-0.79949	0.816344977226317	-0.615894	-3.329967	1.069269
Trial1	3	1	blindfold	clockwise	practice	Guided	1	0.5	0	26.9635	0.33495	-1.45171	-0.79948	0.81633926563931	-0.651451	-3.418835	1.067526
Trial1	3	1	blindfold	clockwise	practice	Guided	1	0.5	0	26.98349	0.33492	-1.45171	-0.79948	0.816345339898363	-0.635924	-3.410372	1.115419
Trial1	3	1	blindfold	clockwise	practice	Guided	1	0.5	0	27.00348	0.33489	-1.45171	-0.79948	0.816351403162427	-0.651236	-3.397676	1.063337
Trial1	3	1	blindfold	clockwise	practice	Guided	1	0.5	0	27.0235	0.33486	-1.4517	-0.79948	0.81635746748253	-0.64316	-3.40614	1.080557
Trial1	3	1	blindfold	clockwise	practice	Guided	1	0.5	0	27.04349	0.33481	-1.45169	-0.79948	0.81636758506996	-0.645961	-3.342663	1.04678
Trial1	3	1	blindfold	clockwise	practice	Guided	1	0.5	0	27.06351	0.33478	-1.45168	-0.79948	0.816373664270407	-0.640069	-3.376517	1.017638
Trial1	3	1	blindfold	clockwise	practice	Guided	1	0.5	0	27.0835	0.33475	-1.45168	-0.79948	0.81637973246595	-0.560668	-3.384981	1.037254
Trial1	3	1	blindfold	clockwise	practice	Guided	1	0.5	0	27.10349	0.33473	-1.45168	-0.79948	0.816383780527351	-0.547056	-3.351126	1.030609
Trial1	3	1	blindfold	clockwise	practice	Guided	1	0.5	0	27.1235	0.33471	-1.45167	-0.79948	0.816387829058513	-0.579365	-3.321504	1.054257
Trial1	3	1	blindfold	clockwise	practice	Guided	1	0.5	0	27.14349	0.33466	-1.45166	-0.79948	0.816397955459418	-0.560127	-3.270722	1.025768
Trial1	3	1	blindfold	clockwise	practice	Guided	1	0.5	0	27.16348	0.33463	-1.45166	-0.79948	0.816404027880636	-0.510595	-3.329967	1.015582
Trial1	3	1	blindfold	clockwise	practice	Guided	1	0.5	0	27.1835	0.33461	-1.45166	-0.79948	0.816408078760501	-0.457756	-3.334199	1.030784
Trial1	3	1	blindfold	clockwise	practice	Guided	1	0.5	0	27.20349	0.33459	-1.45166	-0.79948	0.816412130110085	-0.40596	-3.40614	1.06696
Trial1	3	1	blindfold	clockwise	practice	Guided	1	0.5	0	27.22348	0.33458	-1.45167	-0.79948	0.816414165018739	-0.386844	-3.384981	1.042669
Trial1	3	1	blindfold	clockwise	practice	Guided	1	0.5	0	27.2435	0.33454	-1.45167	-0.79948	0.816422263558962	-0.558002	-3.31304	1.084751
Trial1	3	1	blindfold	clockwise	practice	Guided	1	0.5	0	27.26349	0.33451	-1.45166	-0.79947	0.816418546582618	-0.643878	-3.2411	1.109988
Trial1	3	1	blindfold	clockwise	practice	Guided	1	0.5	0	27.28351	0.33448	-1.45165	-0.79947	0.816424624359969	-0.696055	-3.177623	1.175149
Trial1	3	1	blindfold	clockwise	practice	Guided	1	0.5	0	27.3035	0.33445	-1.45163	-0.7994599	0.816420839273008	-0.656864	-3.152232	1.193458
Trial1	3	1	blindfold	clockwise	practice	Guided	1	0.5	0	27.32349	0.33442	-1.45162	-0.79945	0.816417172125599	-0.62958	-3.304577	1.182178
Trial1	3	1	blindfold	clockwise	practice	Guided	1	0.5	0	27.34351	0.33437	-1.45164	-0.79945	0.816427321970422	-0.626894	-3.287649	1.127649
Trial1	3	1	blindfold	clockwise	practice	Guided	1	0.5	0	27.36349	0.33434	-1.45164	-0.79945	0.816433404822859	-0.704836	-3.287649	1.081791
Trial1	3	1	blindfold	clockwise	practice	Guided	1	0.5	0	27.38348	0.33431	-1.45164	-0.7994599	0.816449241622237	-0.711879	-3.283418	1.047578
Trial1	3	1	blindfold	clockwise	practice	Guided	1	0.5	0	27.4035	0.33428	-1.45165	-0.7994599	0.816455332563466	-0.653679	-3.410372	1.038043
Trial1	3	1	blindfold	clockwise	practice	Guided	1	0.5	0	27.42349	0.33425	-1.45167	-0.79945	0.816451671814418	-0.611489	-3.482312	1.086361
Trial1	3	1	blindfold	clockwise	practice	Guided	1	0.5	0	27.44348	0.3342	-1.45171	-0.79945	0.81646182559843	-0.648336	-3.448458	1.202305
Trial1	3	1	blindfold	clockwise	practice	Guided	1	0.5	0	27.4635	0.33417	-1.45171	-0.79944	0.816458167937139	-0.744058	-3.389213	1.15558
Trial1	3	1	blindfold	clockwise	practice	Guided	1	0.5	0	27.48349	0.33413	-1.45171	-0.79944	0.816466298216956	-0.773187	-3.410372	1.204616
Trial1	3	1	blindfold	clockwise	practice	Guided	1	0.5	0	27.50348	0.33409	-1.45171	-0.79943	0.816464619661063	-0.783297	-3.435762	1.229358
Trial1	3	1	blindfold	clockwise	practice	Guided	1	0.5	0	27.5235	0.33406	-1.4517	-0.79943	0.816470712517075	-0.747329	-3.338431	1.222706
Trial1	3	1	blindfold	clockwise	practice	Guided	1	0.5	0	27.54349	0.334	-1.4517	-0.79943	0.816482913513691	-0.649675	-3.397676	1.139179
Trial1	3	1	blindfold	clockwise	practice	Guided	1	0.5	0	27.56351	0.33397	-1.4517	-0.79944	0.816498813906063	-0.616642	-3.461153	1.010443
Trial1	3	1	blindfold	clockwise	practice	Guided	1	0.5	0	27.5835	0.33394	-1.45171	-0.79945	0.816514656853521	-0.615758	-3.473849	0.901156
Trial1	3	1	blindfold	clockwise	practice	Guided	1	0.5	0	27.60349	0.33392	-1.45172	-0.7994599	0.816528476042039	-0.641739	-3.461153	0.794766
Trial1	3	1	blindfold	clockwise	practice	Guided	1	0.5	0	27.6235	0.33389	-1.45172	-0.79949	0.816563993304563	-0.626554	-3.439994	0.757668
Trial1	3	1	blindfold	clockwise	practice	Guided	1	0.5	0	27.64349	0.33384	-1.45173	-0.7995	0.816583971820456	-0.45454	-3.490776	0.795509
Trial1	3	1	blindfold	clockwise	practice	Guided	1	0.5	0	27.66348	0.33382	-1.45174	-0.7995	0.816588041154641	-0.50659	-3.503471	0.860247
Trial1	3	1	blindfold	clockwise	practice	Guided	1	0.5	0	27.6835	0.3338	-1.45174	-0.7995	0.816592104892628	-0.515007	-3.418835	0.943936
Trial1	3	1	blindfold	clockwise	practice	Guided	1	0.5	0	27.70349	0.33378	-1.45172	-0.7995	0.816596175164971	-0.632239	-3.35959	1.064795
Trial1	3	1	blindfold	clockwise	practice	Guided	1	0.5	0	27.72348	0.33375	-1.4517	-0.79948	0.816582741194252	-0.724196	-3.236868	1.12295
Trial1	3	1	blindfold	clockwise	practice	Guided	1	0.5	0	27.7435	0.33367	-1.45163	-0.79947	0.816589220462687	-0.775802	-3.126841	1.267612
Trial1	3	1	blindfold	clockwise	practice	Guided	1	0.5	0	27.76349	0.33364	-1.45161	-0.7994599	0.816585471948348	-0.809976	-3.131073	1.329025
Trial1	3	1	blindfold	clockwise	practice	Guided	1	0.5	0	27.78351	0.3336	-1.45159	-0.79945	0.81658387574558	-0.75199	-3.160695	1.32765
Trial1	3	1	blindfold	clockwise	practice	Guided	1	0.5	0	27.8035	0.33357	-1.45159	-0.79944	0.816580246733661	-0.654954	-3.228404	1.256702
Trial1	3	1	blindfold	clockwise	practice	Guided	1	0.5	0	27.82349	0.33355	-1.4516	-0.79944	0.816584322697939	-0.659544	-3.245331	1.168173
Trial1	3	1	blindfold	clockwise	practice	Guided	1	0.5	0	27.84351	0.33349	-1.45163	-0.79945	0.816606298254156	-0.640469	-3.384981	1.051369
Trial1	3	1	blindfold	clockwise	practice	Guided	1	0.5	0	27.86349	0.33346	-1.45166	-0.79945	0.816612418158672	-0.669322	-3.461153	1.003711
Trial1	3	1	blindfold	clockwise	practice	Guided	1	0.5	0	27.88348	0.33342	-1.45169	-0.79945	0.816620575622792	-0.7457	-3.503471	1.042625
Trial1	3	1	blindfold	clockwise	practice	Guided	1	0.5	0	27.9035	0.33339	-1.45171	-0.79945	0.816626697993012	-0.83786	-3.499239	1.079595
Trial1	3	1	blindfold	clockwise	practice	Guided	1	0.5	0	27.92349	0.33335	-1.45171	-0.79944	0.816625114236633	-0.903769	-3.35959	1.15207
Trial1	3	1	blindfold	clockwise	practice	Guided	1	0.5	0	27.94348	0.33326	-1.4517	-0.79944	0.816643486049129	-0.936555	-3.384981	1.276635
Trial1	3	1	blindfold	clockwise	practice	Guided	1	0.5	0	27.9635	0.33321	-1.4517	-0.79943	0.816643895563201	-0.993917	-3.40614	1.265436
Trial1	3	1	blindfold	clockwise	practice	Guided	1	0.5	0	27.98349	0.33316	-1.4517	-0.79942	0.816644302173579	-1.056336	-3.376517	1.266606
Trial1	3	1	blindfold	clockwise	practice	Guided	1	0.5	0	28.00348	0.33304	-1.45169	-0.79941	0.816659027327761	-1.127022	-3.363822	1.254769
Trial1	3	1	blindfold	clockwise	practice	Guided	1	0.5	0	28.0235	0.33281	-1.45168	-0.79936	0.816657133957099	-1.172254	-3.346895	1.269413
Trial1	3	1	blindfold	clockwise	practice	Guided	1	0.5	0	28.04349	0.33183	-1.45165	-0.79932	0.816819181371001	-1.162225	-3.203013	1.434062
Trial1	3	1	blindfold	clockwise	practice	Guided	1	0.5	0	28.06351	0.33107	-1.45161	-0.79928	0.816936923579277	-1.182691	-3.131073	1.49206
Trial1	3	1	blindfold	clockwise	practice	Guided	1	0.5	0	28.0835	0.33015	-1.45158	-0.79925	0.817098276148626	-1.139067	-3.063364	1.515333
Trial1	3	1	blindfold	clockwise	practice	Guided	1	0.5	0	28.10349	0.32906	-1.45155	-0.79926	0.817335345860724	-1.064461	-3.042205	1.451827
Trial1	3	1	blindfold	clockwise	practice	Guided	1	0.5	0	28.1235	0.32788	-1.45153	-0.79932	0.817641559789283	-0.970458	-3.067596	1.448103
Trial1	3	1	blindfold	clockwise	practice	Guided	1	0.5	0	28.14349	0.32549	-1.45156	-0.79939	0.818216439398354	-0.826668	-3.207245	1.15252
Trial1	3	1	blindfold	clockwise	practice	Guided	1	0.5	0	28.16348	0.32442	-1.45159	-0.7994599	0.818513604689284	-0.717488	-3.338431	1.006258
Trial1	3	1	blindfold	clockwise	practice	Guided	1	0.5	0	28.1835	0.32368	-1.45164	-0.79951	0.818721552900669	-0.650767	-3.423067	0.925594
Trial1	3	1	blindfold	clockwise	practice	Guided	1	0.5	0	28.20349	0.32318	-1.45168	-0.79953	0.818848938245057	-0.613434	-3.448458	0.79706
Trial1	3	1	blindfold	clockwise	practice	Guided	1	0.5	0	28.22348	0.32304	-1.45171	-0.7995499	0.818898614438582	-0.480466	-3.499239	0.719263
Trial1	3	1	blindfold	clockwise	practice	Guided	1	0.5	0	28.2435	0.323	-1.45175	-0.79956	0.818917099552053	-0.384628	-3.651584	0.770462
Trial1	3	1	blindfold	clockwise	practice	Guided	1	0.5	0	28.26349	0.32298	-1.45177	-0.79956	0.818921421996107	-0.387708	-3.583875	0.837171
Trial1	3	1	blindfold	clockwise	practice	Guided	1	0.5	0	28.28351	0.32296	-1.45177	-0.79956	0.818925744905662	-0.469996	-3.520398	0.88374
Trial1	3	1	blindfold	clockwise	practice	Guided	1	0.5	0	28.3035	0.32294	-1.45177	-0.7995499	0.818920226914909	-0.615138	-3.444226	0.939958
Trial1	3	1	blindfold	clockwise	practice	Guided	1	0.5	0	28.32349	0.32291	-1.45173	-0.79953	0.818907285699981	-0.793845	-3.283418	1.045043
Trial1	3	1	blindfold	clockwise	practice	Guided	1	0.5	0	28.34351	0.32282	-1.45164	-0.79952	0.818916977310744	-0.838993	-3.152232	1.152239
Trial1	3	1	blindfold	clockwise	practice	Guided	1	0.5	0	28.36349	0.32279	-1.45162	-0.79952	0.81892346452121	-0.739617	-3.190318	1.123295
Trial1	3	1	blindfold	clockwise	practice	Guided	1	0.5	0	28.38348	0.32275	-1.45161	-0.79951	0.818922350299541	-0.668685	-3.296113	1.130854
Trial1	3	1	blindfold	clockwise	practice	Guided	1	0.5	0	28.4035	0.32273	-1.45163	-0.79951	0.818926678820913	-0.555768	-3.490776	1.098344
Trial1	3	1	blindfold	clockwise	practice	Guided	1	0.5	0	28.42349	0.3227	-1.45168	-0.7995	0.818923393170639	-0.481357	-3.638889	1.034586
Trial1	3	1	blindfold	clockwise	practice	Guided	1	0.5	0	28.44348	0.32264	-1.45177	-0.79949	0.818926607857657	-0.648073	-3.647352	1.083679
Trial1	3	1	blindfold	clockwise	practice	Guided	1	0.5	0	28.4635	0.32261	-1.45178	-0.79948	0.818923390391009	-0.810966	-3.61773	1.225068
Trial1	3	1	blindfold	clockwise	practice	Guided	1	0.5	0	28.48349	0.32257	-1.45179	-0.79947	0.818922272541903	-0.892856	-3.545789	1.35576
Trial1	3	1	blindfold	clockwise	practice	Guided	1	0.5	0	28.50348	0.32252	-1.45178	-0.79944	0.818903846826133	-1.050203	-3.473849	1.386186
Trial1	3	1	blindfold	clockwise	practice	Guided	1	0.5	0	28.5235	0.32243	-1.45175	-0.79941	0.818894031777027	-1.078932	-3.338431	1.376546
Trial1	3	1	blindfold	clockwise	practice	Guided	1	0.5	0	28.54349	0.32203	-1.4517	-0.79943	0.819000404957128	-0.969608	-3.495008	1.095715
Trial1	3	1	blindfold	clockwise	practice	Guided	1	0.5	0	28.56351	0.32187	-1.45174	-0.79945	0.81905467957372	-0.806192	-3.698134	0.842752
Trial1	3	1	blindfold	clockwise	practice	Guided	1	0.5	0	28.5835	0.32182	-1.45181	-0.79948	0.819094871800597	-0.773097	-3.778538	0.613061
Trial1	3	1	blindfold	clockwise	practice	Guided	1	0.5	0	28.60349	0.32178	-1.45184	-0.79951	0.819132842270278	-0.716692	-3.778538	0.455925
Trial1	3	1	blindfold	clockwise	practice	Guided	1	0.5	0	28.6235	0.32175	-1.45185	-0.79956	0.819188175835792	-0.662459	-3.748916	0.379449
Trial1	3	1	blindfold	clockwise	practice	Guided	1	0.5	0	28.64349	0.32169	-1.45189	-0.79957	0.819211011795065	-0.58569	-3.850479	0.512231
Trial1	3	1	blindfold	clockwise	practice	Guided	1	0.5	0	28.66348	0.32166	-1.4519	-0.79957	0.81921753803151	-0.633885	-3.727757	0.779061
Trial1	3	1	blindfold	clockwise	practice	Guided	1	0.5	0	28.6835	0.32163	-1.45187	-0.7995499	0.819204466951084	-0.731955	-3.431531	1.064573
Trial1	3	1	blindfold	clockwise	practice	Guided	1	0.5	0	28.70349	0.32159	-1.45178	-0.7995	0.819164426433769	-0.899178	-3.135305	1.304779
Trial1	3	1	blindfold	clockwise	practice	Guided	1	0.5	0	28.72348	0.32145	-1.45164	-0.79931	0.819009481465955	-1.081788	-2.944874	1.493823
Trial1	3	1	blindfold	clockwise	practice	Guided	1	0.5	0	28.7435	0.32051	-1.45144	-0.79925	0.819156415634134	-1.171341	-2.830615	1.595102
Trial1	3	1	blindfold	clockwise	practice	Guided	1	0.5	0	28.76349	0.31964	-1.4514	-0.79925	0.819347483641217	-1.146179	-2.72482	1.545737
Trial1	3	1	blindfold	clockwise	practice	Guided	1	0.5	0	28.78351	0.31853	-1.45138	-0.79931	0.819651010477661	-0.932641	-2.809456	1.366664
Trial1	3	1	blindfold	clockwise	practice	Guided	1	0.5	0	28.8035	0.31733	-1.45142	-0.79938	0.819985804344639	-0.70466	-3.042205	1.162966
Trial1	3	1	blindfold	clockwise	practice	Guided	1	0.5	0	28.82349	0.31641	-1.45151	-0.79947	0.820278964129621	-0.582129	-3.291881	1.021569
Trial1	3	1	blindfold	clockwise	practice	Guided	1	0.5	0	28.84351	0.31547	-1.45169	-0.79948	0.820499623504294	-0.474785	-3.35959	0.921491
Trial1	3	1	blindfold	clockwise	practice	Guided	1	0.5	0	28.86349	0.31545	-1.45168	-0.79948	0.820504121133121	-0.574013	-3.262259	0.950553
Trial1	3	1	blindfold	clockwise	practice	Guided	1	0.5	0	28.88348	0.31542	-1.45167	-0.79948	0.820510865091832	-0.473593	-3.279186	0.99723
Trial1	3	1	blindfold	clockwise	practice	Guided	1	0.5	0	28.9035	0.31541	-1.45167	-0.79948	0.820513111074329	-0.449507	-3.393444	1.057207
Trial1	3	1	blindfold	clockwise	practice	Guided	1	0.5	0	28.92349	0.31539	-1.45168	-0.79948	0.820517616795891	-0.449006	-3.499239	1.048822
Trial1	3	1	blindfold	clockwise	practice	Guided	1	0.5	0	28.94348	0.31534	-1.45173	-0.79949	0.820538561640718	-0.665316	-3.545789	1.009413
Trial1	3	1	blindfold	clockwise	practice	Guided	1	0.5	0	28.9635	0.3153	-1.45175	-0.79949	0.820547569977354	-0.761564	-3.545789	0.953121
Trial1	3	1	blindfold	clockwise	practice	Guided	1	0.5	0	28.98349	0.31527	-1.45176	-0.79949	0.820554319059438	-0.832688	-3.558485	0.968058
Trial1	3	1	blindfold	clockwise	practice	Guided	1	0.5	0	29.00348	0.31523	-1.45177	-0.79949	0.820563323927017	-0.819731	-3.579644	0.977071
Trial1	3	1	blindfold	clockwise	practice	Guided	1	0.5	0	29.0235	0.31519	-1.45177	-0.79949	0.820572337357225	-0.812186	-3.558485	1.015248
Trial1	3	1	blindfold	clockwise	practice	Guided	1	0.5	0	29.04349	0.31511	-1.45177	-0.79949	0.82059034963266	-0.830144	-3.503471	1.010247
Trial1	3	1	blindfold	clockwise	practice	Guided	1	0.5	0	29.06351	0.31508	-1.45176	-0.79949	0.820597118735024	-0.811194	-3.435762	0.9859
Trial1	3	1	blindfold	clockwise	practice	Guided	1	0.5	0	29.0835	0.31504	-1.45175	-0.7995	0.820615881586994	-0.80095	-3.456921	0.95694
Trial1	3	1	blindfold	clockwise	practice	Guided	1	0.5	0	29.10349	0.315	-1.45174	-0.7995	0.820624903706344	-0.791278	-3.465385	0.940575
Trial1	3	1	blindfold	clockwise	practice	Guided	1	0.5	0	29.1235	0.31496	-1.45174	-0.79951	0.820643676660553	-0.767691	-3.473849	0.912236
Trial1	3	1	blindfold	clockwise	practice	Guided	1	0.5	0	29.14349	0.3149	-1.45174	-0.79951	0.820657205847091	-0.660037	-3.486544	0.992875
Trial1	3	1	blindfold	clockwise	practice	Guided	1	0.5	0	29.16348	0.31488	-1.45174	-0.7995	0.820651961013492	-0.630265	-3.444226	1.023683
Trial1	3	1	blindfold	clockwise	practice	Guided	1	0.5	0	29.1835	0.31485	-1.45173	-0.7995	0.820658738027484	-0.632583	-3.414603	1.07403
Trial1	3	1	blindfold	clockwise	practice	Guided	1	0.5	0	29.20349	0.31482	-1.45172	-0.79949	0.820655747315348	-0.664657	-3.40614	1.09358
Trial1	3	1	blindfold	clockwise	practice	Guided	1	0.5	0	29.22348	0.31479	-1.45172	-0.79949	0.820662513043415	-0.682825	-3.418835	1.101357
Trial1	3	1	blindfold	clockwise	practice	Guided	1	0.5	0	29.2435	0.31473	-1.45173	-0.79949	0.820676061073972	-0.726303	-3.507703	1.078134
Trial1	3	1	blindfold	clockwise	practice	Guided	1	0.5	0	29.26349	0.31469	-1.45174	-0.79949	0.82068509092263	-0.736539	-3.550021	1.010397
Trial1	3	1	blindfold	clockwise	practice	Guided	1	0.5	0	29.28351	0.31466	-1.45175	-0.79949	0.820691861157808	-0.729962	-3.533094	0.966197
Trial1	3	1	blindfold	clockwise	practice	Guided	1	0.5	0	29.3035	0.31462	-1.45175	-0.79949	0.820700900974466	-0.814422	-3.507703	0.96057
Trial1	3	1	blindfold	clockwise	practice	Guided	1	0.5	0	29.32349	0.31458	-1.45175	-0.79949	0.820709929177217	-0.843016	-3.45269	1.001305
Trial1	3	1	blindfold	clockwise	practice	Guided	1	0.5	0	29.34351	0.3145	-1.45172	-0.79949	0.820728011330646	-0.839721	-3.304577	1.02669
Trial1	3	1	blindfold	clockwise	practice	Guided	1	0.5	0	29.36349	0.31447	-1.4517	-0.79949	0.82073479488895	-0.821931	-3.304577	1.027515
Trial1	3	1	blindfold	clockwise	practice	Guided	1	0.5	0	29.38348	0.31443	-1.45169	-0.79949	0.820743836760955	-0.696103	-3.35959	1.003877
Trial1	3	1	blindfold	clockwise	practice	Guided	1	0.5	0	29.4035	0.3144	-1.45169	-0.7995	0.820760370201575	-0.697847	-3.427299	0.944935
Trial1	3	1	blindfold	clockwise	practice	Guided	1	0.5	0	29.42349	0.31437	-1.4517	-0.79951	0.820776918006873	-0.647205	-3.439994	0.909429
Trial1	3	1	blindfold	clockwise	practice	Guided	1	0.5	0	29.44348	0.31431	-1.45171	-0.79951	0.820790481380293	-0.547857	-3.461153	0.880365
Trial1	3	1	blindfold	clockwise	practice	Guided	1	0.5	0	29.4635	0.31429	-1.45172	-0.79952	0.820804766328419	-0.590574	-3.486544	0.840562
Trial1	3	1	blindfold	clockwise	practice	Guided	1	0.5	0	29.48349	0.31426	-1.45173	-0.79952	0.820811550187219	-0.633082	-3.448458	0.89327
Trial1	3	1	blindfold	clockwise	practice	Guided	1	0.5	0	29.50348	0.31423	-1.45173	-0.79952	0.820818341829989	-0.628829	-3.431531	0.90647
Trial1	3	1	blindfold	clockwise	practice	Guided	1	0.5	0	29.5235	0.31421	-1.45172	-0.79952	0.820822867921659	-0.671143	-3.414603	0.946184
Trial1	3	1	blindfold	clockwise	practice	Guided	1	0.5	0	29.54349	0.31415	-1.45172	-0.79952	0.820836448970003	-0.669786	-3.439994	0.916821
Trial1	3	1	blindfold	clockwise	practice	Guided	1	0.5	0	29.56351	0.31412	-1.45172	-0.79953	0.820852991138276	-0.669593	-3.448458	0.912625
Trial1	3	1	blindfold	clockwise	practice	Guided	1	0.5	0	29.5835	0.31409	-1.45172	-0.79953	0.820859794305638	-0.654322	-3.461153	0.871288
Trial1	3	1	blindfold	clockwise	practice	Guided	1	0.5	0	29.60349	0.31406	-1.45173	-0.79954	0.820876280262415	-0.702642	-3.414603	0.856455
Trial1	3	1	blindfold	clockwise	practice	Guided	1	0.5	0	29.6235	0.31403	-1.45172	-0.79954	0.820883071929948	-0.640208	-3.47808	0.838749
Trial1	3	1	blindfold	clockwise	practice	Guided	1	0.5	0	29.64349	0.31397	-1.45172	-0.7995499	0.820906366902107	-0.59923	-3.444226	0.835988
Trial1	3	1	blindfold	clockwise	practice	Guided	1	0.5	0	29.66348	0.31394	-1.45172	-0.7995499	0.820913161607786	-0.640971	-3.401908	0.871911
Trial1	3	1	blindfold	clockwise	practice	Guided	1	0.5	0	29.6835	0.31392	-1.45171	-0.7995499	0.820917694240432	-0.560948	-3.338431	0.87559
Trial1	3	1	blindfold	clockwise	practice	Guided	1	0.5	0	29.70349	0.31389	-1.45169	-0.7995499	0.820924497434049	-0.565972	-3.300345	0.887973
Trial1	3	1	blindfold	clockwise	practice	Guided	1	0.5	0	29.72348	0.31386	-1.45168	-0.7995499	0.820931301668402	-0.646361	-3.2411	0.892696
Trial1	3	1	blindfold	clockwise	practice	Guided	1	0.5	0	29.7435	0.31381	-1.45167	-0.7995499	0.82094264211861	-0.536371	-3.296113	0.922975
Trial1	3	1	blindfold	clockwise	practice	Guided	1	0.5	0	29.76349	0.31379	-1.45166	-0.7995499	0.820947177755813	-0.57499	-3.253795	0.891772
Trial1	3	1	blindfold	clockwise	practice	Guided	1	0.5	0	29.78351	0.31376	-1.45165	-0.7995499	0.820953978697516	-0.557339	-3.262259	0.896787
Trial1	3	1	blindfold	clockwise	practice	Guided	1	0.5	0	29.8035	0.31374	-1.45165	-0.7995499	0.82095851548949	-0.5014	-3.2411	0.941402
Trial1	3	1	blindfold	clockwise	practice	Guided	1	0.5	0	29.82349	0.31372	-1.45164	-0.7995499	0.820963059505771	-0.509407	-3.2411	0.939979
Trial1	3	1	blindfold	clockwise	practice	Guided	1	0.5	0	29.84351	0.31368	-1.45164	-0.79954	0.820962441164687	-0.509926	-3.270722	0.936819
Trial1	3	1	blindfold	clockwise	practice	Guided	1	0.5	0	29.86349	0.31366	-1.45164	-0.79954	0.82096697309461	-0.504782	-3.274954	0.928637
Trial1	3	1	blindfold	clockwise	practice	Guided	1	0.5	0	29.88348	0.31363	-1.45163	-0.79954	0.820973792149529	-0.51935	-3.283418	0.957404
Trial1	3	1	blindfold	clockwise	practice	Guided	1	0.5	0	29.9035	0.31361	-1.45163	-0.79954	0.820978331999219	-0.521562	-3.236868	0.911054
Trial1	3	1	blindfold	clockwise	practice	Guided	1	0.5	0	29.92349	0.31359	-1.45163	-0.79954	0.820982872310896	-0.481835	-3.270722	0.921285
Trial1	3	1	blindfold	clockwise	practice	Guided	1	0.5	0	29.94348	0.31355	-1.45162	-0.79954	0.820991954320183	-0.508644	-3.228404	0.928468
Trial1	3	1	blindfold	clockwise	practice	Guided	1	0.5	0	29.9635	0.31353	-1.45162	-0.79954	0.820996496017778	-0.458667	-3.236868	0.909738
Trial1	3	1	blindfold	clockwise	practice	Guided	1	0.5	0	29.98349	0.31351	-1.45162	-0.79954	0.821001038177331	-0.416809	-3.232636	0.873821
Trial1	3	1	blindfold	clockwise	practice	Guided	1	0.5	0	30.00348	0.31349	-1.45162	-0.7995499	0.821015274526	-0.443374	-3.236868	0.87403
Trial1	3	1	blindfold	clockwise	practice	Guided	1	0.5	0	30.0235	0.31348	-1.45163	-0.7995499	0.821017542597892	-0.464147	-3.270722	0.84222
Trial1	3	1	blindfold	clockwise	practice	Guided	1	0.5	0	30.04349	0.31344	-1.45163	-0.79956	0.821036446042877	-0.381995	-3.274954	0.803945
Trial1	3	1	blindfold	clockwise	practice	Guided	1	0.5	0	30.06351	0.31343	-1.45164	-0.79956	0.821038721436558	-0.361596	-3.274954	0.846925
Trial1	3	1	blindfold	clockwise	practice	Guided	1	0.5	0	30.0835	0.31341	-1.45164	-0.79956	0.821043259025654	-0.331341	-3.249563	0.884893
Trial1	3	1	blindfold	clockwise	practice	Guided	1	0.5	0	30.10349	0.3134	-1.45163	-0.79956	0.821045534766109	-0.402372	-3.245331	0.86608
Trial1	3	1	blindfold	clockwise	practice	Guided	1	0.5	0	30.1235	0.31339	-1.45163	-0.79956	0.821047803848828	-0.36518	-3.258027	0.83415
Trial1	3	1	blindfold	clockwise	practice	Guided	1	0.5	0	30.14349	0.31336	-1.45164	-0.79957	0.82106438354664	-0.349733	-3.279186	0.792814
Trial1	3	1	blindfold	clockwise	practice	Guided	1	0.5	0	30.16348	0.31334	-1.45164	-0.79957	0.821068922696382	-0.350018	-3.291881	0.771843
Trial1	3	1	blindfold	clockwise	practice	Guided	1	0.5	0	30.1835	0.31333	-1.45164	-0.79957	0.821071199219477	-0.375649	-3.325736	0.779016
Trial1	3	1	blindfold	clockwise	practice	Guided	1	0.5	0	30.20349	0.31332	-1.45165	-0.79957	0.821073469082499	-0.333798	-3.31304	0.836211
Trial1	3	1	blindfold	clockwise	practice	Guided	1	0.5	0	30.22348	0.3133	-1.45165	-0.79957	0.821078015930479	-0.401733	-3.291881	0.866113
Trial1	3	1	blindfold	clockwise	practice	Guided	1	0.5	0	30.2435	0.31327	-1.45164	-0.79957	0.821084833679621	-0.390106	-3.270722	0.908693
Trial1	3	1	blindfold	clockwise	practice	Guided	1	0.5	0	30.26349	0.31325	-1.45164	-0.79956	0.821079637322013	-0.429814	-3.300345	0.902669
Trial1	3	1	blindfold	clockwise	practice	Guided	1	0.5	0	30.28351	0.31324	-1.45164	-0.79956	0.821081914913041	-0.427761	-3.274954	0.95742
Trial1	3	1	blindfold	clockwise	practice	Guided	1	0.5	0	30.3035	0.31322	-1.45164	-0.79956	0.821086463663099	-0.427269	-3.296113	0.949037
Trial1	3	1	blindfold	clockwise	practice	Guided	1	0.5	0	30.32349	0.3132	-1.45165	-0.7995499	0.821081203836615	-0.410155	-3.279186	0.966639
Trial1	3	1	blindfold	clockwise	practice	Guided	1	0.5	0	30.34351	0.31317	-1.45163	-0.79954	0.821078339124305	-0.453782	-3.131073	1.048732
Trial1	3	1	blindfold	clockwise	practice	Guided	1	0.5	0	30.36349	0.31315	-1.45161	-0.79954	0.821082889599151	-0.44286	-3.067596	1.007188
Trial1	3	1	blindfold	clockwise	practice	Guided	1	0.5	0	30.38348	0.31313	-1.45159	-0.79954	0.821087440535809	-0.358707	-3.084523	0.92275
Trial1	3	1	blindfold	clockwise	practice	Guided	1	0.5	0	30.4035	0.31312	-1.45158	-0.7995499	0.821099405519733	-0.251577	-3.139536	0.8509
Trial1	3	1	blindfold	clockwise	practice	Guided	1	0.5	0	30.42349	0.31311	-1.45159	-0.79956	0.821111486651804	-0.19066	-3.262259	0.758067
Trial1	3	1	blindfold	clockwise	practice	Guided	1	0.5	0	30.44348	0.3131	-1.4516	-0.79956	0.821113772645115	-0.210676	-3.253795	0.807604
Trial1	3	1	blindfold	clockwise	practice	Guided	1	0.5	0	30.4635	0.31309	-1.4516	-0.79956	0.821116038403267	-0.226463	-3.169159	0.861538
Trial1	3	1	blindfold	clockwise	practice	Guided	1	0.5	0	30.48349	0.31308	-1.4516	-0.79956	0.8211183246285	-0.323014	-3.059132	0.928591
Trial1	3	1	blindfold	clockwise	practice	Guided	1	0.5	0	30.50348	0.31307	-1.45157	-0.7995499	0.821110788716122	-0.461078	-2.898324	1.027383
Trial1	3	1	blindfold	clockwise	practice	Guided	1	0.5	0	30.5235	0.31305	-1.45152	-0.79953	0.821095956360846	-0.467718	-2.84331	1.077531
Trial1	3	1	blindfold	clockwise	practice	Guided	1	0.5	0	30.54349	0.313	-1.45147	-0.79953	0.821107337081422	-0.504006	-2.856006	1.096892
Trial1	3	1	blindfold	clockwise	practice	Guided	1	0.5	0	30.56351	0.31298	-1.45146	-0.79953	0.821111898322742	-0.509497	-2.851774	1.02517
Trial1	3	1	blindfold	clockwise	practice	Guided	1	0.5	0	30.5835	0.31296	-1.45145	-0.79953	0.821116453238595	-0.497422	-2.864469	0.958452
Trial1	3	1	blindfold	clockwise	practice	Guided	1	0.5	0	30.60349	0.31294	-1.45145	-0.79953	0.821121008616191	-0.443017	-3.012582	0.843223
Trial1	3	1	blindfold	clockwise	practice	Guided	1	0.5	0	30.6235	0.31292	-1.45148	-0.7995499	0.821144955631724	-0.377988	-3.173391	0.787337
Trial1	3	1	blindfold	clockwise	practice	Guided	1	0.5	0	30.64349	0.31289	-1.45162	-0.79956	0.821161594895966	-0.206032	-3.47808	0.732143
Trial1	3	1	blindfold	clockwise	practice	Guided	1	0.5	0	30.66348	0.31288	-1.45168	-0.79956	0.821163869858691	-0.269745	-3.533094	0.762863
Trial1	3	1	blindfold	clockwise	practice	Guided	1	0.5	0	30.6835	0.31286	-1.4517	-0.79956	0.821168426921175	-0.348698	-3.444226	0.830123
Trial1	3	1	blindfold	clockwise	practice	Guided	1	0.5	0	30.70349	0.31285	-1.4517	-0.79956	0.82117070902162	-0.464946	-3.274954	0.846427
Trial1	3	1	blindfold	clockwise	practice	Guided	1	0.5	0	30.72348	0.31283	-1.45168	-0.79957	0.821185023572333	-0.482806	-3.181854	0.84102
Trial1	3	1	blindfold	clockwise	practice	Guided	1	0.5	0	30.7435	0.31278	-1.45163	-0.79958	0.821206108288364	-0.429136	-3.228404	0.654667
Trial1	3	1	blindfold	clockwise	practice	Guided	1	0.5	0	30.76349	0.31277	-1.45163	-0.7996	0.821227884177222	-0.231752	-3.380749	0.49539
Trial1	3	1	blindfold	clockwise	practice	Guided	1	0.5	0	30.78351	0.31276	-1.45167	-0.79962	0.821249666893187	-0.09918	-3.630425	0.358536
Trial1	3	1	blindfold	clockwise	practice	Guided	1	0.5	0	30.8035	0.31276	-1.45174	-0.79965	0.821278858430818	0.021584	-3.791234	0.250455
Trial1	3	1	blindfold	clockwise	practice	Guided	1	0.5	0	30.82349	0.31276	-1.45182	-0.79968	0.821308050025338	0.067175	-3.812393	0.227254
Trial1	3	1	blindfold	clockwise	practice	Guided	1	0.5	0	30.84351	0.31276	-1.45189	-0.7996899	0.821317741879436	-0.074829	-3.73622	0.409792
Trial1	3	1	blindfold	clockwise	practice	Guided	1	0.5	0	30.86349	0.31276	-1.45188	-0.79968	0.821308050025338	-0.173687	-3.588107	0.62384
Trial1	3	1	blindfold	clockwise	practice	Guided	1	0.5	0	30.88348	0.31275	-1.45183	-0.79967	0.82130057630683	-0.309616	-3.363822	0.869886
Trial1	3	1	blindfold	clockwise	practice	Guided	1	0.5	0	30.9035	0.31273	-1.45175	-0.79965	0.821285694226132	-0.346606	-3.26649	0.99853
Trial1	3	1	blindfold	clockwise	practice	Guided	1	0.5	0	30.92349	0.31271	-1.45168	-0.79962	0.821261069928742	-0.354221	-3.203013	1.069659
Trial1	3	1	blindfold	clockwise	practice	Guided	1	0.5	0	30.94348	0.31268	-1.45166	-0.79961	0.821258158069443	-0.313115	-3.448458	0.953816
Trial1	3	1	blindfold	clockwise	practice	Guided	1	0.5	0	30.9635	0.31267	-1.45168	-0.79961	0.821260442115348	-0.292767	-3.57118	0.900089
Trial1	3	1	blindfold	clockwise	practice	Guided	1	0.5	0	30.98349	0.31265	-1.45173	-0.79961	0.821264996957153	-0.280358	-3.630425	0.824978
Trial1	3	1	blindfold	clockwise	practice	Guided	1	0.5	0	31.00348	0.31264	-1.45176	-0.79961	0.821267281349594	-0.284161	-3.681207	0.812193
Trial1	3	1	blindfold	clockwise	practice	Guided	1	0.5	0	31.0235	0.31263	-1.45178	-0.79959	0.821250066891144	-0.264362	-3.630425	0.861527
Trial1	3	1	blindfold	clockwise	practice	Guided	1	0.5	0	31.04349	0.3126	-1.45178	-0.79958	0.821247165079861	-0.44059	-3.511935	1.023672
Trial1	3	1	blindfold	clockwise	practice	Guided	1	0.5	0	31.06351	0.31258	-1.45177	-0.79957	0.821242037198417	-0.526466	-3.444226	1.053381
Trial1	3	1	blindfold	clockwise	practice	Guided	1	0.5	0	31.0835	0.31255	-1.45175	-0.79957	0.821248879871654	-0.585007	-3.389213	1.059537
Trial1	3	1	blindfold	clockwise	practice	Guided	1	0.5	0	31.10349	0.31253	-1.45173	-0.79956	0.821243702110818	-0.62987	-3.414603	0.977184
Trial1	3	1	blindfold	clockwise	practice	Guided	1	0.5	0	31.1235	0.3125	-1.45173	-0.79957	0.821260295704705	-0.607866	-3.465385	0.885693
Trial1	3	1	blindfold	clockwise	practice	Guided	1	0.5	0	31.14349	0.31246	-1.45174	-0.79958	0.821279118704185	-0.402677	-3.52463	0.68906
Trial1	3	1	blindfold	clockwise	practice	Guided	1	0.5	0	31.16348	0.31244	-1.45175	-0.79959	0.821293434312795	-0.288193	-3.533094	0.622818
Trial1	3	1	blindfold	clockwise	practice	Guided	1	0.5	0	31.1835	0.31243	-1.45175	-0.7996	0.821305470124942	-0.270712	-3.528862	0.632027
Trial1	3	1	blindfold	clockwise	practice	Guided	1	0.5	0	31.20349	0.31242	-1.45176	-0.7996	0.821307750280867	-0.301379	-3.511935	0.622217
Trial1	3	1	blindfold	clockwise	practice	Guided	1	0.5	0	31.22348	0.31241	-1.45175	-0.79961	0.821319786249119	-0.339169	-3.448458	0.670943
Trial1	3	1	blindfold	clockwise	practice	Guided	1	0.5	0	31.2435	0.31238	-1.45172	-0.79961	0.821326634479897	-0.389772	-3.283418	0.807376
Trial1	3	1	blindfold	clockwise	practice	Guided	1	0.5	0	31.26349	0.31236	-1.45169	-0.79961	0.821331209621482	-0.377685	-3.215709	0.837359
Trial1	3	1	blindfold	clockwise	practice	Guided	1	0.5	0	31.28351	0.31234	-1.45168	-0.7996	0.821326029716116	-0.344736	-3.270722	0.801027
Trial1	3	1	blindfold	clockwise	practice	Guided	1	0.5	0	31.3035	0.31233	-1.45167	-0.7996	0.821328310909009	-0.357793	-3.300345	0.796226
Trial1	3	1	blindfold	clockwise	practice	Guided	1	0.5	0	31.32349	0.31232	-1.45167	-0.79961	0.821340347673259	-0.367366	-3.351126	0.812607
Trial1	3	1	blindfold	clockwise	practice	Guided	1	0.5	0	31.34351	0.31229	-1.45166	-0.79961	0.821347199017925	-0.345958	-3.296113	0.713141
Trial1	3	1	blindfold	clockwise	practice	Guided	1	0.5	0	31.36349	0.31228	-1.45166	-0.79961	0.821349487570869	-0.309354	-3.291881	0.718558
Trial1	3	1	blindfold	clockwise	practice	Guided	1	0.5	0	31.38348	0.31227	-1.45166	-0.79962	0.821361524756536	-0.280302	-3.338431	0.669433
Trial1	3	1	blindfold	clockwise	practice	Guided	1	0.5	0	31.4035	0.31226	-1.45166	-0.79962	0.821363806701776	-0.276356	-3.300345	0.682228
Trial1	3	1	blindfold	clockwise	practice	Guided	1	0.5	0	31.42349	0.31225	-1.45166	-0.79963	0.821375786016847	-0.218119	-3.31304	0.676479
Trial1	3	1	blindfold	clockwise	practice	Guided	1	0.5	0	31.44348	0.31223	-1.45165	-0.79963	0.821380357242127	-0.236167	-3.186086	0.684063
Trial1	3	1	blindfold	clockwise	practice	Guided	1	0.5	0	31.4635	0.31222	-1.45164	-0.7996399	0.821392329989148	-0.251771	-3.169159	0.637306
Trial1	3	1	blindfold	clockwise	practice	Guided	1	0.5	0	31.48349	0.31221	-1.45162	-0.7996399	0.821394619269785	-0.25711	-3.135305	0.657881
Trial1	3	1	blindfold	clockwise	practice	Guided	1	0.5	0	31.50348	0.3122	-1.45161	-0.7996399	0.821396901852265	-0.226311	-3.080291	0.667698
Trial1	3	1	blindfold	clockwise	practice	Guided	1	0.5	0	31.5235	0.31219	-1.45159	-0.79965	0.821408997708732	-0.235148	-3.059132	0.667294
Trial1	3	1	blindfold	clockwise	practice	Guided	1	0.5	0	31.54349	0.31217	-1.45155	-0.79965	0.821413570209697	-0.188682	-3.004119	0.627372
Trial1	3	1	blindfold	clockwise	practice	Guided	1	0.5	0	31.56351	0.31216	-1.45153	-0.79965	0.821415860040771	-0.21626	-2.944874	0.647135
Trial1	3	1	blindfold	clockwise	practice	Guided	1	0.5	0	31.5835	0.31215	-1.45152	-0.79966	0.821427891388987	-0.256399	-2.940642	0.624941
Trial1	3	1	blindfold	clockwise	practice	Guided	1	0.5	0	31.60349	0.31214	-1.4515	-0.79967	0.821439864779399	-0.270282	-2.906787	0.564785
Trial1	3	1	blindfold	clockwise	practice	Guided	1	0.5	0	31.6235	0.31212	-1.45149	-0.79968	0.821454193289812	-0.348874	-2.860238	0.531769
Trial1	3	1	blindfold	clockwise	practice	Guided	1	0.5	0	31.64349	0.31209	-1.45145	-0.7996899	0.821470747850741	-0.42545	-2.84331	0.456779
Trial1	3	1	blindfold	clockwise	practice	Guided	1	0.5	0	31.66348	0.31207	-1.45143	-0.7996899	0.821475315624801	-0.408517	-2.792529	0.478536
Trial1	3	1	blindfold	clockwise	practice	Guided	1	0.5	0	31.6835	0.31206	-1.45142	-0.7997	0.821487412524502	-0.397981	-2.779833	0.457454
Trial1	3	1	blindfold	clockwise	practice	Guided	1	0.5	0	31.70349	0.31204	-1.45141	-0.79971	0.821501735703752	-0.446185	-2.77137	0.430349
Trial1	3	1	blindfold	clockwise	practice	Guided	1	0.5	0	31.72348	0.31202	-1.4514	-0.79972	0.821516001218861	-0.431773	-2.750211	0.409861
Trial1	3	1	blindfold	clockwise	practice	Guided	1	0.5	0	31.7435	0.31197	-1.45136	-0.7997299	0.821537135353072	-0.607516	-2.542853	0.456254
Trial1	3	1	blindfold	clockwise	practice	Guided	1	0.5	0	31.76349	0.31194	-1.45132	-0.7997299	0.821544004651391	-0.576185	-2.593634	0.453347
Trial1	3	1	blindfold	clockwise	practice	Guided	1	0.5	0	31.78351	0.31191	-1.4513	-0.7997299	0.821550868165467	-0.575601	-2.564012	0.432867
Trial1	3	1	blindfold	clockwise	practice	Guided	1	0.5	0	31.8035	0.31189	-1.4513	-0.79974	0.821565252275313	-0.525455	-2.538621	0.514331
Trial1	3	1	blindfold	clockwise	practice	Guided	1	0.5	0	31.82349	0.31186	-1.45128	-0.79975	0.821581871747352	-0.454448	-2.470912	0.424982
Trial1	3	1	blindfold	clockwise	practice	Guided	1	0.5	0	31.84351	0.31182	-1.45125	-0.79975	0.821591031350652	-0.439718	-2.390508	0.400177
Trial1	3	1	blindfold	clockwise	practice	Guided	1	0.5	0	31.86349	0.3118	-1.45123	-0.79975	0.821595611844102	-0.449439	-2.407435	0.420641
Trial1	3	1	blindfold	clockwise	practice	Guided	1	0.5	0	31.88348	0.31178	-1.45122	-0.79975	0.821600192798742	-0.40658	-2.390508	0.460306
Trial1	3	1	blindfold	clockwise	practice	Guided	1	0.5	0	31.9035	0.31176	-1.45119	-0.79975	0.821604774214563	-0.362202	-2.238163	0.466434
Trial1	3	1	blindfold	clockwise	practice	Guided	1	0.5	0	31.92349	0.31174	-1.45116	-0.79974	0.821599608930731	-0.253232	-2.102745	0.618536
Trial1	3	1	blindfold	clockwise	practice	Guided	1	0.5	0	31.94348	0.31172	-1.45103	-0.7997299	0.821594386204766	-0.158014	-1.848837	0.681738
Trial1	3	1	blindfold	clockwise	practice	Guided	1	0.5	0	31.9635	0.31171	-1.45099	-0.7997299	0.821596681016295	-0.15664	-1.958864	0.65237
Trial1	3	1	blindfold	clockwise	practice	Guided	1	0.5	0	31.98349	0.31171	-1.45099	-0.7997299	0.821596681016295	-0.198949	-1.967328	0.604194
Trial1	3	1	blindfold	clockwise	practice	Guided	1	0.5	0	32.00348	0.3117	-1.45099	-0.7997299	0.821598975943459	-0.193504	-1.97156	0.58342
Trial1	3	1	blindfold	clockwise	practice	Guided	1	0.5	0	32.0235	0.3117	-1.45099	-0.7997299	0.821598975943459	-0.115215	-1.857301	0.528129
Trial1	3	1	blindfold	clockwise	practice	Guided	1	0.5	0	32.04349	0.31169	-1.45096	-0.7997299	0.821601264155601	-0.035174	-1.840374	0.531757
Trial1	3	1	blindfold	clockwise	practice	Guided	1	0.5	0	32.06351	0.31169	-1.45096	-0.7997299	0.821601264155601	0.0038772	-1.865765	0.554558
Trial1	3	1	blindfold	clockwise	practice	Guided	1	0.5	0	32.0835	0.31169	-1.45096	-0.7997299	0.821601264155601	-0.013717	-1.827678	0.549548
Trial1	3	1	blindfold	clockwise	practice	Guided	1	0.5	0	32.10349	0.31169	-1.45095	-0.7997299	0.821601264155601	-0.054103	-1.671102	0.556116
Trial1	3	1	blindfold	clockwise	practice	Guided	1	0.5	0	32.1235	0.31169	-1.4509	-0.79972	0.8215915751615	-0.023363	-1.624552	0.565926
Trial1	3	1	blindfold	clockwise	practice	Guided	1	0.5	0	32.14349	0.31169	-1.45085	-0.79972	0.8215915751615	0.047945	-1.641479	0.564972
Trial1	3	1	blindfold	clockwise	practice	Guided	1	0.5	0	32.16348	0.31169	-1.45085	-0.79972	0.8215915751615	0.069581	-1.641479	0.578571
Trial1	3	1	blindfold	clockwise	practice	Guided	1	0.5	0	32.1835	0.31169	-1.45084	-0.79972	0.8215915751615	0.084423	-1.565307	0.545612
Trial1	3	1	blindfold	clockwise	practice	Guided	1	0.5	0	32.20349	0.31169	-1.45083	-0.79972	0.8215915751615	0.111646	-1.514525	0.53424
Trial1	3	1	blindfold	clockwise	practice	Guided	1	0.5	0	32.22348	0.3117	-1.4508	-0.7997299	0.821598975943459	0.097701	-1.476439	0.546218
Trial1	3	1	blindfold	clockwise	practice	Guided	1	0.5	0	32.2435	0.31171	-1.45078	-0.7997299	0.821596681016295	0.206016	-1.57377	0.513287
Trial1	3	1	blindfold	clockwise	practice	Guided	1	0.5	0	32.26349	0.31171	-1.45078	-0.7997299	0.821596681016295	0.237068	-1.607625	0.514641
Trial1	3	1	blindfold	clockwise	practice	Guided	1	0.5	0	32.28351	0.31173	-1.45079	-0.7997299	0.821592098338154	0.260947	-1.62032	0.47777
Trial1	3	1	blindfold	clockwise	practice	Guided	1	0.5	0	32.3035	0.31173	-1.45079	-0.79974	0.821601903483947	0.253901	-1.544148	0.43528
Trial1	3	1	blindfold	clockwise	practice	Guided	1	0.5	0	32.32349	0.31174	-1.45079	-0.79975	0.821609356091558	0.240882	-1.54838	0.391791
Trial1	3	1	blindfold	clockwise	practice	Guided	1	0.5	0	32.34351	0.31176	-1.45079	-0.79975	0.821604774214563	0.191482	-1.582234	0.432087
Trial1	3	1	blindfold	clockwise	practice	Guided	1	0.5	0	32.36349	0.31177	-1.45079	-0.79975	0.821602486862877	0.193376	-1.624552	0.48671
Trial1	3	1	blindfold	clockwise	practice	Guided	1	0.5	0	32.38348	0.31177	-1.4508	-0.79975	0.821602486862877	0.236621	-1.599161	0.496799
Trial1	3	1	blindfold	clockwise	practice	Guided	1	0.5	0	32.4035	0.31178	-1.4508	-0.79975	0.821600192798742	0.202141	-1.565307	0.486926
Trial1	3	1	blindfold	clockwise	practice	Guided	1	0.5	0	32.42349	0.31179	-1.45079	-0.79975	0.821597905677302	0.160358	-1.590698	0.522763
Trial1	3	1	blindfold	clockwise	practice	Guided	1	0.5	0	32.44348	0.3118	-1.4508	-0.79975	0.821595611844102	0.129909	-1.641479	0.504345
Trial1	3	1	blindfold	clockwise	practice	Guided	1	0.5	0	32.4635	0.3118	-1.4508	-0.79975	0.821595611844102	0.122742	-1.671102	0.562806
Trial1	3	1	blindfold	clockwise	practice	Guided	1	0.5	0	32.48349	0.31181	-1.4508	-0.79975	0.821593318126544	0.137374	-1.611857	0.534042
Trial1	3	1	blindfold	clockwise	practice	Guided	1	0.5	0	32.50348	0.31181	-1.4508	-0.79974	0.821583570775444	0.117258	-1.582234	0.583578
Trial1	3	1	blindfold	clockwise	practice	Guided	1	0.5	0	32.5235	0.31181	-1.4508	-0.7997299	0.821573765410858	0.101397	-1.578002	0.637511
Trial1	3	1	blindfold	clockwise	practice	Guided	1	0.5	0	32.54349	0.31182	-1.4508	-0.7997299	0.821571478580543	0.119103	-1.603393	0.638318
Trial1	3	1	blindfold	clockwise	practice	Guided	1	0.5	0	32.56351	0.31182	-1.4508	-0.79972	0.82156178923517	0.154244	-1.641479	0.648331
Trial1	3	1	blindfold	clockwise	practice	Guided	1	0.5	0	32.5835	0.31182	-1.4508	-0.79972	0.82156178923517	0.054311	-1.645711	0.714993
Trial1	3	1	blindfold	clockwise	practice	Guided	1	0.5	0	32.60349	0.31182	-1.4508	-0.79972	0.82156178923517	0.059877	-1.62032	0.66505
Trial1	3	1	blindfold	clockwise	practice	Guided	1	0.5	0	32.6235	0.31182	-1.4508	-0.79971	0.821552099896124	0.021376	-1.599161	0.629659
Trial1	3	1	blindfold	clockwise	practice	Guided	1	0.5	0	32.64349	0.31183	-1.4508	-0.79971	0.821549806300823	0.041839	-1.582234	0.668431
Trial1	3	1	blindfold	clockwise	practice	Guided	1	0.5	0	32.66348	0.31183	-1.4508	-0.7997	0.821540058920955	0.054769	-1.586466	0.67743
Trial1	3	1	blindfold	clockwise	practice	Guided	1	0.5	0	32.6835	0.31183	-1.4508	-0.7997	0.821540058920955	0.064015	-1.628784	0.677023
Trial1	3	1	blindfold	clockwise	practice	Guided	1	0.5	0	32.70349	0.31183	-1.4508	-0.7997	0.821540058920955	0.048502	-1.535684	0.618283
Trial1	3	1	blindfold	clockwise	practice	Guided	1	0.5	0	32.72348	0.31183	-1.4508	-0.7997	0.821540058920955	0.060666	-1.522989	0.644064
Trial1	3	1	blindfold	clockwise	practice	Guided	1	0.5	0	32.7435	0.31183	-1.45079	-0.7996899	0.821530253527428	0.0011166	-1.510293	0.679188
Trial1	3	1	blindfold	clockwise	practice	Guided	1	0.5	0	32.76349	0.31183	-1.45079	-0.7996899	0.821530253527428	-0.045267	-1.552611	0.719116
Trial1	3	1	blindfold	clockwise	practice	Guided	1	0.5	0	32.78351	0.31183	-1.45078	-0.79968	0.821520564180427	-0.0027296	-1.472207	0.74652
Trial1	3	1	blindfold	clockwise	practice	Guided	1	0.5	0	32.8035	0.31183	-1.45078	-0.79967	0.821510816819768	-0.0081338	-1.506062	0.783875
Trial1	3	1	blindfold	clockwise	practice	Guided	1	0.5	0	32.82349	0.31183	-1.45078	-0.79966	0.82150112748546	-0.067642	-1.497598	0.806414
Trial1	3	1	blindfold	clockwise	practice	Guided	1	0.5	0	32.84351	0.31183	-1.45077	-0.79966	0.82150112748546	-0.068583	-1.522989	0.83998
Trial1	3	1	blindfold	clockwise	practice	Guided	1	0.5	0	32.86349	0.31183	-1.45077	-0.79965	0.821491380137572	-0.068766	-1.472207	0.844176
Trial1	3	1	blindfold	clockwise	practice	Guided	1	0.5	0	32.88348	0.31183	-1.45077	-0.7996399	0.821481574776217	-0.03473	-1.497598	0.879363
Trial1	3	1	blindfold	clockwise	practice	Guided	1	0.5	0	32.9035	0.31182	-1.45077	-0.7996399	0.82148386856202	-0.006525	-1.531452	0.847014
Trial1	3	1	blindfold	clockwise	practice	Guided	1	0.5	0	32.92349	0.31182	-1.45077	-0.79963	0.821474179273866	-0.0022747	-1.539916	0.851412
Trial1	3	1	blindfold	clockwise	practice	Guided	1	0.5	0	32.94348	0.31182	-1.45077	-0.79963	0.821474179273866	0.0079404	-1.54838	0.822448
Trial1	3	1	blindfold	clockwise	practice	Guided	1	0.5	0	32.9635	0.31182	-1.45077	-0.79962	0.821464489992041	-0.016213	-1.565307	0.86339
Trial1	3	1	blindfold	clockwise	practice	Guided	1	0.5	0	32.98349	0.31182	-1.45077	-0.79962	0.821464489992041	0.066081	-1.531452	0.81669
Trial1	3	1	blindfold	clockwise	practice	Guided	1	0.5	0	33.00348	0.31183	-1.45077	-0.79962	0.821462196152126	0.03977	-1.539916	0.807082
Trial1	3	1	blindfold	clockwise	practice	Guided	1	0.5	0	33.0235	0.31183	-1.45077	-0.79962	0.821462196152126	0.06565	-1.57377	0.82508
Trial1	3	1	blindfold	clockwise	practice	Guided	1	0.5	0	33.04349	0.31183	-1.45077	-0.79961	0.821452448829818	0.096699	-1.616088	0.826497
Trial1	3	1	blindfold	clockwise	practice	Guided	1	0.5	0	33.06351	0.31183	-1.45077	-0.79961	0.821452448829818	0.083328	-1.649943	0.825887
Trial1	3	1	blindfold	clockwise	practice	Guided	1	0.5	0	33.0835	0.31184	-1.45078	-0.79961	0.821450161904815	0.079805	-1.679565	0.804704
Trial1	3	1	blindfold	clockwise	practice	Guided	1	0.5	0	33.10349	0.31184	-1.45078	-0.79961	0.821450161904815	0.056982	-1.62032	0.816276
Trial1	3	1	blindfold	clockwise	practice	Guided	1	0.5	0	33.1235	0.31184	-1.45078	-0.7996	0.821440414561775	-0.011629	-1.62032	0.85519
Trial1	3	1	blindfold	clockwise	practice	Guided	1	0.5	0	33.14349	0.31184	-1.45078	-0.7996	0.821440414561775	-0.083908	-1.510293	0.87712
Trial1	3	1	blindfold	clockwise	practice	Guided	1	0.5	0	33.16348	0.31183	-1.45078	-0.7996	0.821442701513915	-0.042939	-1.510293	0.857967
Trial1	3	1	blindfold	clockwise	practice	Guided	1	0.5	0	33.1835	0.31183	-1.45078	-0.7996	0.821442701513915	-0.006424	-1.57377	0.83861
Trial1	3	1	blindfold	clockwise	practice	Guided	1	0.5	0	33.20349	0.31183	-1.45078	-0.7996	0.821442701513915	0.024105	-1.590698	0.852615
Trial1	3	1	blindfold	clockwise	practice	Guided	1	0.5	0	33.22348	0.31184	-1.45078	-0.7996	0.821440414561775	0.039718	-1.611857	0.802875
Trial1	3	1	blindfold	clockwise	practice	Guided	1	0.5	0	33.2435	0.31184	-1.45079	-0.7996	0.821440414561775	0.037524	-1.628784	0.752323
Trial1	3	1	blindfold	clockwise	practice	Guided	1	0.5	0	33.26349	0.31184	-1.45079	-0.7996	0.821440414561775	0.018575	-1.616088	0.776685
Trial1	3	1	blindfold	clockwise	practice	Guided	1	0.5	0	33.28351	0.31184	-1.45079	-0.7996	0.821440414561775	0.0042572	-1.62032	0.797054
Trial1	3	1	blindfold	clockwise	practice	Guided	1	0.5	0	33.3035	0.31184	-1.45079	-0.7996	0.821440414561775	0.07402	-1.649943	0.829667
Trial1	3	1	blindfold	clockwise	practice	Guided	1	0.5	0	33.32349	0.31184	-1.45079	-0.7996	0.821440414561775	0.015059	-1.628784	0.852203
Trial1	3	1	blindfold	clockwise	practice	Guided	1	0.5	0	33.34351	0.31184	-1.4508	-0.7996	0.821440414561775	-0.035813	-1.692261	0.795226
Trial1	3	1	blindfold	clockwise	practice	Guided	1	0.5	0	33.36349	0.31184	-1.4508	-0.7996	0.821440414561775	-0.099377	-1.704956	0.821758
Trial1	3	1	blindfold	clockwise	practice	Guided	1	0.5	0	33.38348	0.31184	-1.45081	-0.79959	0.82143066722514	-0.144956	-1.730347	0.844905
Trial1	3	1	blindfold	clockwise	practice	Guided	1	0.5	0	33.4035	0.31183	-1.45081	-0.79959	0.821432954204417	-0.132162	-1.709188	0.858102
Trial1	3	1	blindfold	clockwise	practice	Guided	1	0.5	0	33.42349	0.31183	-1.45082	-0.79958	0.821423206901325	-0.157422	-1.679565	0.92422
Trial1	3	1	blindfold	clockwise	practice	Guided	1	0.5	0	33.44348	0.31182	-1.45082	-0.79958	0.821425500850118	-0.153305	-1.675334	0.932816
Trial1	3	1	blindfold	clockwise	practice	Guided	1	0.5	0	33.4635	0.31182	-1.45082	-0.79957	0.821415811600095	-0.190367	-1.688029	0.964761
Trial1	3	1	blindfold	clockwise	practice	Guided	1	0.5	0	33.48349	0.31181	-1.45082	-0.79957	0.821418098863787	-0.181819	-1.704956	0.961581
Trial1	3	1	blindfold	clockwise	practice	Guided	1	0.5	0	33.50348	0.31181	-1.45083	-0.79957	0.821418098863787	-0.16457	-1.688029	0.986959
Trial1	3	1	blindfold	clockwise	practice	Guided	1	0.5	0	33.5235	0.3118	-1.45083	-0.79956	0.821410645861893	-0.166303	-1.704956	0.928019
Trial1	3	1	blindfold	clockwise	practice	Guided	1	0.5	0	33.54349	0.3118	-1.45083	-0.7995499	0.821400840640528	-0.124858	-1.738811	0.997179
Trial1	3	1	blindfold	clockwise	practice	Guided	1	0.5	0	33.56351	0.31179	-1.45083	-0.7995499	0.821403135017642	-0.08445	-1.75997	0.990613
Trial1	3	1	blindfold	clockwise	practice	Guided	1	0.5	0	33.5835	0.31179	-1.45084	-0.7995499	0.821403135017642	-0.112062	-1.662638	1.010376
Trial1	3	1	blindfold	clockwise	practice	Guided	1	0.5	0	33.60349	0.31179	-1.45084	-0.79954	0.821393445867835	-0.069505	-1.704956	1.05436
Trial1	3	1	blindfold	clockwise	practice	Guided	1	0.5	0	33.6235	0.31179	-1.45084	-0.79953	0.821383756724361	-0.050375	-1.709188	1.025802
Trial1	3	1	blindfold	clockwise	practice	Guided	1	0.5	0	33.64349	0.31178	-1.45084	-0.79952	0.821376297313332	-0.083202	-1.641479	1.062144
Trial1	3	1	blindfold	clockwise	practice	Guided	1	0.5	0	33.66348	0.31178	-1.45084	-0.79952	0.821376297313332	-0.084149	-1.628784	1.083123
Trial1	3	1	blindfold	clockwise	practice	Guided	1	0.5	0	33.6835	0.31178	-1.45084	-0.79951	0.821366550190984	-0.098811	-1.633016	1.111885
Trial1	3	1	blindfold	clockwise	practice	Guided	1	0.5	0	33.70349	0.31178	-1.45083	-0.79951	0.821366550190984	-0.129724	-1.633016	1.110466
Trial1	3	1	blindfold	clockwise	practice	Guided	1	0.5	0	33.72348	0.31177	-1.45083	-0.7995	0.821359097818971	-0.097447	-1.637247	1.082516
Trial1	3	1	blindfold	clockwise	practice	Guided	1	0.5	0	33.7435	0.31177	-1.45083	-0.7995	0.821359097818971	-0.031922	-1.628784	1.110731
Trial1	3	1	blindfold	clockwise	practice	Guided	1	0.5	0	33.76349	0.31177	-1.45083	-0.79949	0.821349350736677	-0.037567	-1.658406	1.038999
Trial1	3	1	blindfold	clockwise	practice	Guided	1	0.5	0	33.78351	0.31177	-1.45083	-0.79949	0.821349350736677	0.0068834	-1.654175	1.018629
Trial1	3	1	blindfold	clockwise	practice	Guided	1	0.5	0	33.8035	0.31177	-1.45083	-0.79949	0.821349350736677	-0.00067854	-1.624552	1.011251
Trial1	3	1	blindfold	clockwise	practice	Guided	1	0.5	0	33.82349	0.31177	-1.45083	-0.79949	0.821349350736677	0.020579	-1.62032	1.033242
Trial1	3	1	blindfold	clockwise	practice	Guided	1	0.5	0	33.84351	0.31177	-1.45083	-0.79949	0.821349350736677	-0.0032118	-1.683797	1.057198
Trial1	3	1	blindfold	clockwise	practice	Guided	1	0.5	0	33.86349	0.31177	-1.45083	-0.79949	0.821349350736677	-0.012305	-1.654175	1.069582
Trial1	3	1	blindfold	clockwise	practice	Guided	1	0.5	0	33.88348	0.31177	-1.45083	-0.79948	0.821339661679084	-0.038792	-1.658406	1.06417
Trial1	3	1	blindfold	clockwise	practice	Guided	1	0.5	0	33.9035	0.31177	-1.45083	-0.79948	0.821339661679084	-0.090933	-1.599161	1.154244
Trial1	3	1	blindfold	clockwise	practice	Guided	1	0.5	0	33.92349	0.31177	-1.45082	-0.79947	0.821329914609574	-0.090142	-1.539916	1.116485
Trial1	3	1	blindfold	clockwise	practice	Guided	1	0.5	0	33.94348	0.31176	-1.45082	-0.79947	0.821332202720355	-0.048972	-1.62032	1.093136
Trial1	3	1	blindfold	clockwise	practice	Guided	1	0.5	0	33.9635	0.31176	-1.45082	-0.79947	0.821332202720355	-0.008969	-1.671102	1.09496
Trial1	3	1	blindfold	clockwise	practice	Guided	1	0.5	0	33.98349	0.31176	-1.45082	-0.79947	0.821332202720355	0.036236	-1.641479	1.080204
Trial1	3	1	blindfold	clockwise	practice	Guided	1	0.5	0	34.00348	0.31176	-1.45082	-0.79947	0.821332202720355	0.030816	-1.586466	1.100978
Trial1	3	1	blindfold	clockwise	practice	Guided	1	0.5	0	34.0235	0.31176	-1.45082	-0.79947	0.821332202720355	-0.01098	-1.594929	1.040212
Trial1	3	1	blindfold	clockwise	practice	Guided	1	0.5	0	34.04349	0.31177	-1.45081	-0.79947	0.821329914609574	0.117102	-1.582234	1.062869
Trial1	3	1	blindfold	clockwise	practice	Guided	1	0.5	0	34.06351	0.31177	-1.45081	-0.79947	0.821329914609574	0.147981	-1.633016	1.068481
Trial1	3	1	blindfold	clockwise	practice	Guided	1	0.5	0	34.0835	0.31177	-1.45081	-0.79947	0.821329914609574	0.175169	-1.62032	1.091889
Trial1	3	1	blindfold	clockwise	practice	Guided	1	0.5	0	34.10349	0.31178	-1.45081	-0.79947	0.821327619784113	0.183801	-1.616088	1.061706
Trial1	3	1	blindfold	clockwise	practice	Guided	1	0.5	0	34.1235	0.31178	-1.45081	-0.79947	0.821327619784113	0.211554	-1.641479	1.037745
Trial1	3	1	blindfold	clockwise	practice	Guided	1	0.5	0	34.14349	0.31179	-1.45081	-0.79948	0.821335079027541	0.257396	-1.671102	1.006201
Trial1	3	1	blindfold	clockwise	practice	Guided	1	0.5	0	34.16348	0.31179	-1.45081	-0.79948	0.821335079027541	0.257396	-1.671102	1.006201
Trial1	3	1	blindfold	clockwise	practice	Guided	1	0.5	0	34.1835	0.3118	-1.45081	-0.79948	0.821332784460314	0.239721	-1.671102	1.001193
Trial1	3	1	blindfold	clockwise	practice	Guided	1	0.5	0	34.20349	0.31181	-1.45082	-0.79948	0.821330490008761	0.235897	-1.704956	0.984201
Trial1	3	1	blindfold	clockwise	practice	Guided	1	0.5	0	34.22348	0.31182	-1.45083	-0.79949	0.821337891693866	0.249905	-1.730347	0.968022
Trial1	3	1	blindfold	clockwise	practice	Guided	1	0.5	0	34.2435	0.31184	-1.45084	-0.79949	0.821333310250021	0.298632	-1.78536	0.970245
Trial1	3	1	blindfold	clockwise	practice	Guided	1	0.5	0	34.26349	0.31184	-1.45084	-0.79949	0.821333310250021	0.256207	-1.743042	0.922062
Trial1	3	1	blindfold	clockwise	practice	Guided	1	0.5	0	34.28351	0.31185	-1.45085	-0.7995	0.82134077041444	0.208614	-1.721883	0.987161
Trial1	3	1	blindfold	clockwise	practice	Guided	1	0.5	0	34.3035	0.31185	-1.45085	-0.7995	0.82134077041444	0.203146	-1.62032	1.007934
Trial1	3	1	blindfold	clockwise	practice	Guided	1	0.5	0	34.32349	0.31186	-1.45084	-0.79949	0.821328729267508	0.243466	-1.654175	1.001364
Trial1	3	1	blindfold	clockwise	practice	Guided	1	0.5	0	34.34351	0.31187	-1.45084	-0.79949	0.821326435536048	0.295879	-1.675334	1.024362
Trial1	3	1	blindfold	clockwise	practice	Guided	1	0.5	0	34.36349	0.31188	-1.45084	-0.79949	0.821324148746333	0.272802	-1.675334	1.036336
Trial1	3	1	blindfold	clockwise	practice	Guided	1	0.5	0	34.38348	0.31189	-1.45084	-0.79949	0.82132185524589	0.263063	-1.662638	1.031934
Trial1	3	1	blindfold	clockwise	practice	Guided	1	0.5	0	34.4035	0.31189	-1.45084	-0.79949	0.82132185524589	0.177377	-1.599161	1.074028
Trial1	3	1	blindfold	clockwise	practice	Guided	1	0.5	0	34.42349	0.3119	-1.45084	-0.79949	0.821319561861128	0.205705	-1.544148	1.040663
Trial1	3	1	blindfold	clockwise	practice	Guided	1	0.5	0	34.44348	0.31191	-1.45083	-0.79949	0.821317275417082	0.271469	-1.662638	1.057297
Trial1	3	1	blindfold	clockwise	practice	Guided	1	0.5	0	34.4635	0.31192	-1.45083	-0.79949	0.821314989088033	0.281225	-1.654175	1.036721
Trial1	3	1	blindfold	clockwise	practice	Guided	1	0.5	0	34.48349	0.31193	-1.45083	-0.79949	0.821312696049633	0.280938	-1.688029	1.037122
Trial1	3	1	blindfold	clockwise	practice	Guided	1	0.5	0	34.50348	0.31194	-1.45083	-0.79949	0.821310409950922	0.308084	-1.658406	1.029537
Trial1	3	1	blindfold	clockwise	practice	Guided	1	0.5	0	34.5235	0.31195	-1.45083	-0.79949	0.82130811714355	0.313393	-1.692261	1.008757
Trial1	3	1	blindfold	clockwise	practice	Guided	1	0.5	0	34.54349	0.31196	-1.45083	-0.79949	0.821305824451865	0.23282	-1.662638	1.013494
Trial1	3	1	blindfold	clockwise	practice	Guided	1	0.5	0	34.56351	0.31197	-1.45083	-0.79949	0.821303538698841	0.19737	-1.730347	1.019651
Trial1	3	1	blindfold	clockwise	practice	Guided	1	0.5	0	34.5835	0.31197	-1.45084	-0.79949	0.821303538698841	0.217616	-1.704956	1.050639
Trial1	3	1	blindfold	clockwise	practice	Guided	1	0.5	0	34.60349	0.31198	-1.45084	-0.79949	0.82130124623819	0.200144	-1.71342	1.041434
Trial1	3	1	blindfold	clockwise	practice	Guided	1	0.5	0	34.6235	0.31198	-1.45084	-0.79949	0.82130124623819	0.16489	-1.700724	1.031419
Trial1	3	1	blindfold	clockwise	practice	Guided	1	0.5	0	34.64349	0.31199	-1.45084	-0.79949	0.821298953893229	0.170369	-1.649943	1.005428
Trial1	3	1	blindfold	clockwise	practice	Guided	1	0.5	0	34.66348	0.31199	-1.45084	-0.79949	0.821298953893229	0.153095	-1.611857	0.993043
Trial1	3	1	blindfold	clockwise	practice	Guided	1	0.5	0	34.6835	0.312	-1.45084	-0.79949	0.82129667530784	0.207714	-1.671102	0.966105
Trial1	3	1	blindfold	clockwise	practice	Guided	1	0.5	0	34.70349	0.31201	-1.45084	-0.7995	0.821304130928214	0.25362	-1.709188	0.934564
Trial1	3	1	blindfold	clockwise	practice	Guided	1	0.5	0	34.72348	0.31201	-1.45084	-0.7995	0.821304130928214	0.262806	-1.793824	0.926575
Trial1	3	1	blindfold	clockwise	practice	Guided	1	0.5	0	34.7435	0.31204	-1.45086	-0.7995	0.82129726218167	0.341077	-1.810751	0.963785
Trial1	3	1	blindfold	clockwise	practice	Guided	1	0.5	0	34.76349	0.31205	-1.45086	-0.79951	0.821304718406795	0.301548	-1.734579	0.949367
Trial1	3	1	blindfold	clockwise	practice	Guided	1	0.5	0	34.78351	0.31206	-1.45086	-0.79951	0.821302433744771	0.246576	-1.704956	0.980494
Trial1	3	1	blindfold	clockwise	practice	Guided	1	0.5	0	34.8035	0.31206	-1.45086	-0.79951	0.821302433744771	0.26002	-1.743042	0.976903
Trial1	3	1	blindfold	clockwise	practice	Guided	1	0.5	0	34.82349	0.31207	-1.45086	-0.79951	0.821300142378384	0.213191	-1.772665	1.007827
Trial1	3	1	blindfold	clockwise	practice	Guided	1	0.5	0	34.84351	0.31208	-1.45087	-0.79951	0.821297857946721	0.184984	-1.810751	0.956663
Trial1	3	1	blindfold	clockwise	practice	Guided	1	0.5	0	34.86349	0.31209	-1.45087	-0.79951	0.821295573630068	0.201362	-1.865765	0.986841
Trial1	3	1	blindfold	clockwise	practice	Guided	1	0.5	0	34.88348	0.31209	-1.45088	-0.79951	0.821295573630068	0.16052	-1.891155	1.001794
Trial1	3	1	blindfold	clockwise	practice	Guided	1	0.5	0	34.9035	0.3121	-1.45089	-0.79951	0.821293282610086	0.18345	-1.853069	0.986023
Trial1	3	1	blindfold	clockwise	practice	Guided	1	0.5	0	34.92349	0.3121	-1.45089	-0.7995	0.821283534624597	0.149788	-1.764201	1.017151
Trial1	3	1	blindfold	clockwise	practice	Guided	1	0.5	0	34.94348	0.31211	-1.45089	-0.79949	0.821271495686834	0.026851	-1.819215	1.193298
Trial1	3	1	blindfold	clockwise	practice	Guided	1	0.5	0	34.9635	0.31211	-1.45089	-0.79948	0.821261805710725	-0.117896	-1.92501	1.241347
Trial1	3	1	blindfold	clockwise	practice	Guided	1	0.5	0	34.98349	0.3121	-1.45092	-0.7994599	0.821244542746554	-0.285593	-2.009646	1.305166
Trial1	3	1	blindfold	clockwise	practice	Guided	1	0.5	0	35.00348	0.31208	-1.45094	-0.79945	0.821239428478699	-0.413621	-1.933473	1.379205
Trial1	3	1	blindfold	clockwise	practice	Guided	1	0.5	0	35.0235	0.31206	-1.45094	-0.79939	0.821185633712221	-0.514367	-1.844606	1.441876
Trial1	3	1	blindfold	clockwise	practice	Guided	1	0.5	0	35.04349	0.31198	-1.4509	-0.7993701	0.821184506984196	-0.424796	-1.743042	1.534257
Trial1	3	1	blindfold	clockwise	practice	Guided	1	0.5	0	35.06351	0.31196	-1.45089	-0.7993701	0.821189085848705	-0.305117	-1.806519	1.451428
Trial1	3	1	blindfold	clockwise	practice	Guided	1	0.5	0	35.0835	0.31196	-1.4509	-0.7993701	0.821189085848705	-0.188577	-1.946169	1.339026
Trial1	3	1	blindfold	clockwise	practice	Guided	1	0.5	0	35.10349	0.31195	-1.45093	-0.79938	0.821201068340463	-0.070759	-2.119673	1.095746
Trial1	3	1	blindfold	clockwise	practice	Guided	1	0.5	0	35.1235	0.31195	-1.45098	-0.79941	0.821230252842743	0.0072602	-2.250858	0.952754
Trial1	3	1	blindfold	clockwise	practice	Guided	1	0.5	0	35.14349	0.31195	-1.45109	-0.79942	0.821240000363249	-0.0065203	-2.297408	0.863833
Trial1	3	1	blindfold	clockwise	practice	Guided	1	0.5	0	35.16348	0.31195	-1.45109	-0.79943	0.821249747890157	-0.0018537	-2.280481	0.956542
Trial1	3	1	blindfold	clockwise	practice	Guided	1	0.5	0	35.1835	0.31195	-1.4511	-0.79943	0.821249747890157	-0.145019	-2.191613	1.067731
Trial1	3	1	blindfold	clockwise	practice	Guided	1	0.5	0	35.20349	0.31195	-1.45109	-0.79942	0.821240000363249	-0.195571	-2.102745	1.199963
Trial1	3	1	blindfold	clockwise	practice	Guided	1	0.5	0	35.22348	0.31194	-1.45108	-0.79941	0.821232545867505	-0.36516	-2.018109	1.296538
Trial1	3	1	blindfold	clockwise	practice	Guided	1	0.5	0	35.2435	0.3119	-1.45105	-0.7994	0.821231951267179	-0.413862	-1.984255	1.303519
Trial1	3	1	blindfold	clockwise	practice	Guided	1	0.5	0	35.26349	0.31189	-1.45104	-0.7994	0.821234244896603	-0.397541	-2.128136	1.241201
Trial1	3	1	blindfold	clockwise	practice	Guided	1	0.5	0	35.28351	0.31187	-1.45105	-0.7994	0.82123882567539	-0.359779	-2.233931	1.196676
Trial1	3	1	blindfold	clockwise	practice	Guided	1	0.5	0	35.3035	0.31186	-1.45107	-0.7994	0.821241119651545	-0.305587	-2.322799	1.182331
Trial1	3	1	blindfold	clockwise	practice	Guided	1	0.5	0	35.32349	0.31184	-1.45109	-0.7994	0.821245701122753	-0.345317	-2.331263	1.176316
Trial1	3	1	blindfold	clockwise	practice	Guided	1	0.5	0	35.34351	0.31181	-1.4511	-0.7994	0.82125257078004	-0.464566	-2.153527	1.158266
Trial1	3	1	blindfold	clockwise	practice	Guided	1	0.5	0	35.36349	0.31179	-1.4511	-0.79941	0.821266907313267	-0.532653	-2.123904	1.1888
Trial1	3	1	blindfold	clockwise	practice	Guided	1	0.5	0	35.38348	0.31177	-1.45109	-0.79941	0.821271490345205	-0.577087	-2.051964	1.186773
Trial1	3	1	blindfold	clockwise	practice	Guided	1	0.5	0	35.4035	0.31175	-1.45108	-0.79941	0.821276073838485	-0.480215	-2.106977	1.115512
Trial1	3	1	blindfold	clockwise	practice	Guided	1	0.5	0	35.42349	0.31173	-1.45108	-0.79941	0.821280657793102	-0.401793	-2.170454	1.156931
Trial1	3	1	blindfold	clockwise	practice	Guided	1	0.5	0	35.44348	0.3117	-1.45108	-0.79942	0.821297284847084	-0.28337	-2.229699	1.081681
Trial1	3	1	blindfold	clockwise	practice	Guided	1	0.5	0	35.4635	0.3117	-1.45109	-0.79942	0.821297284847084	-0.283691	-2.280481	1.111864
Trial1	3	1	blindfold	clockwise	practice	Guided	1	0.5	0	35.48349	0.31169	-1.4511	-0.79942	0.821299573899764	-0.336572	-2.267786	1.101046
Trial1	3	1	blindfold	clockwise	practice	Guided	1	0.5	0	35.50348	0.31167	-1.4511	-0.79942	0.821304159183924	-0.387685	-2.187381	1.149169
Trial1	3	1	blindfold	clockwise	practice	Guided	1	0.5	0	35.5235	0.31166	-1.4511	-0.79943	0.821316202154297	-0.37292	-2.119673	1.120411
Trial1	3	1	blindfold	clockwise	practice	Guided	1	0.5	0	35.54349	0.31164	-1.45109	-0.79944	0.821330534766531	-0.223822	-2.145063	0.980057
Trial1	3	1	blindfold	clockwise	practice	Guided	1	0.5	0	35.56351	0.31164	-1.45109	-0.79945	0.821340223447088	-0.153654	-2.242395	0.907577
Trial1	3	1	blindfold	clockwise	practice	Guided	1	0.5	0	35.5835	0.31163	-1.4511	-0.7994599	0.821352201769221	-0.021842	-2.365117	0.850519
Trial1	3	1	blindfold	clockwise	practice	Guided	1	0.5	0	35.60349	0.31163	-1.45112	-0.79948	0.821371753156109	0.0034419	-2.492071	0.784402
Trial1	3	1	blindfold	clockwise	practice	Guided	1	0.5	0	35.6235	0.31163	-1.45116	-0.7995	0.821391188536633	0.0064942	-2.572475	0.717271
Trial1	3	1	blindfold	clockwise	practice	Guided	1	0.5	0	35.64349	0.31163	-1.4512	-0.79951	0.821400935244538	-0.156005	-2.390508	0.764523
Trial1	3	1	blindfold	clockwise	practice	Guided	1	0.5	0	35.66348	0.31162	-1.4512	-0.79952	0.82141297838081	-0.346856	-2.293176	0.874508
Trial1	3	1	blindfold	clockwise	practice	Guided	1	0.5	0	35.6835	0.3116	-1.45119	-0.79952	0.821417564736211	-0.413588	-2.293176	0.946185
Trial1	3	1	blindfold	clockwise	practice	Guided	1	0.5	0	35.70349	0.31159	-1.45118	-0.79952	0.821419854668975	-0.473175	-2.280481	0.984702
Trial1	3	1	blindfold	clockwise	practice	Guided	1	0.5	0	35.72348	0.31156	-1.45117	-0.79951	0.82141699230688	-0.537	-2.242395	1.013065
Trial1	3	1	blindfold	clockwise	practice	Guided	1	0.5	0	35.7435	0.31152	-1.45114	-0.79951	0.821426168355058	-0.516452	-2.187381	1.063423
Trial1	3	1	blindfold	clockwise	practice	Guided	1	0.5	0	35.76349	0.31149	-1.45113	-0.7995	0.821423308694712	-0.554612	-2.174686	1.023849
Trial1	3	1	blindfold	clockwise	practice	Guided	1	0.5	0	35.78351	0.31147	-1.45112	-0.7995	0.821427898157181	-0.501181	-2.132368	1.026284
Trial1	3	1	blindfold	clockwise	practice	Guided	1	0.5	0	35.8035	0.31145	-1.4511	-0.7995	0.821432488080835	-0.530856	-2.153527	0.995505
Trial1	3	1	blindfold	clockwise	practice	Guided	1	0.5	0	35.82349	0.31143	-1.45109	-0.7995	0.821437078465664	-0.465763	-2.073123	1.023726
Trial1	3	1	blindfold	clockwise	practice	Guided	1	0.5	0	35.84351	0.31139	-1.45106	-0.79949	0.821436521413699	-0.365586	-1.980023	1.091331
Trial1	3	1	blindfold	clockwise	practice	Guided	1	0.5	0	35.86349	0.31137	-1.45105	-0.79949	0.821441106393579	-0.311006	-1.92501	1.06859
Trial1	3	1	blindfold	clockwise	practice	Guided	1	0.5	0	35.88348	0.31136	-1.45104	-0.79949	0.821443405899875	-0.257582	-2.0435	1.087403
Trial1	3	1	blindfold	clockwise	practice	Guided	1	0.5	0	35.9035	0.31135	-1.45104	-0.79949	0.821445705521802	-0.216179	-2.0435	1.04348
Trial1	3	1	blindfold	clockwise	practice	Guided	1	0.5	0	35.92349	0.31135	-1.45103	-0.79948	0.82143601760074	-0.182104	-2.051964	1.07528
Trial1	3	1	blindfold	clockwise	practice	Guided	1	0.5	0	35.94348	0.31134	-1.45103	-0.79948	0.82143831052071	-0.188582	-1.908083	1.124619
Trial1	3	1	blindfold	clockwise	practice	Guided	1	0.5	0	35.9635	0.31133	-1.45101	-0.79947	0.821430864529019	-0.197822	-1.865765	1.122246
Trial1	3	1	blindfold	clockwise	practice	Guided	1	0.5	0	35.98349	0.31133	-1.45099	-0.79947	0.821430864529019	-0.17943	-1.853069	1.120831
Trial1	3	1	blindfold	clockwise	practice	Guided	1	0.5	0	36.00348	0.31132	-1.45097	-0.79947	0.821433157706423	-0.167581	-1.810751	1.158998
Trial1	3	1	blindfold	clockwise	practice	Guided	1	0.5	0	36.0235	0.31131	-1.45096	-0.7994599	0.821425654023113	-0.153638	-1.819215	1.154197
Trial1	3	1	blindfold	clockwise	practice	Guided	1	0.5	0	36.04349	0.31131	-1.45095	-0.7994599	0.821425654023113	0.0043129	-1.78536	1.196466
Trial1	3	1	blindfold	clockwise	practice	Guided	1	0.5	0	36.06351	0.31131	-1.45094	-0.79945	0.821415966229595	0.030391	-1.688029	1.210267
Trial1	3	1	blindfold	clockwise	practice	Guided	1	0.5	0	36.0835	0.31131	-1.45091	-0.79945	0.821415966229595	0.100094	-1.569539	1.146171
Trial1	3	1	blindfold	clockwise	practice	Guided	1	0.5	0	36.10349	0.31132	-1.45086	-0.79945	0.821413666036848	0.17809	-1.531452	1.095065
Trial1	3	1	blindfold	clockwise	practice	Guided	1	0.5	0	36.1235	0.31133	-1.45082	-0.79948	0.821440610400675	0.240819	-1.442585	1.082327
Trial1	3	1	blindfold	clockwise	practice	Guided	1	0.5	0	36.14349	0.31143	-1.45072	-0.79954	0.821476005144874	0.739398	-1.294472	0.796886
Trial1	3	1	blindfold	clockwise	practice	Guided	1	0.5	0	36.16348	0.3118	-1.45067	-0.79958	0.821430082266606	1.029297	-1.239458	0.788667
Trial1	3	1	blindfold	clockwise	practice	Guided	1	0.5	0	36.1835	0.31267	-1.45062	-0.79959	0.82124094293209	1.157593	-1.1252	0.807598
Trial1	3	1	blindfold	clockwise	practice	Guided	1	0.5	0	36.20349	0.31425	-1.45056	-0.79958	0.820872223025925	1.061328	-0.98555	0.862368
Trial1	3	1	blindfold	clockwise	practice	Guided	1	0.5	0	36.22348	0.3164	-1.45049	-0.79951	0.820320185435272	0.894421	-0.761265	0.897281
Trial1	3	1	blindfold	clockwise	practice	Guided	1	0.5	0	36.2435	0.32243	-1.45024	-0.7994599	0.818942792105602	1.240313	-0.172944	1.107644
Trial1	3	1	blindfold	clockwise	practice	Guided	1	0.5	0	36.26349	0.32687	-1.45011	-0.79943	0.817962305811986	1.585674	-0.041728	1.13763
Trial1	3	1	blindfold	clockwise	practice	Guided	1	0.5	0	36.28351	0.33238	-1.45001	-0.7994	0.816784415040729	1.715828	0.013288	1.191574
Trial1	3	1	blindfold	clockwise	practice	Guided	1	0.5	0	36.3035	0.33919	-1.44997	-0.79942	0.815433742915463	1.703802	0.0048303	1.142288
Trial1	3	1	blindfold	clockwise	practice	Guided	1	0.5	0	36.32349	0.34754	-1.44999	-0.7994599	0.813867453373446	1.616518	0.0048277	1.080361
Trial1	3	1	blindfold	clockwise	practice	Guided	1	0.5	0	36.34351	0.36719	-1.45	-0.79944	0.810396724340606	1.251412	0.119084	1.104195
Trial1	3	1	blindfold	clockwise	practice	Guided	1	0.5	0	36.36349	0.3787	-1.44995	-0.79939	0.808540714192266	1.112349	0.148665	1.249559
Trial1	3	1	blindfold	clockwise	practice	Guided	1	0.5	0	36.38348	0.3909	-1.44991	-0.79934	0.806751050594802	1.061596	0.203625	1.320843
Trial1	3	1	blindfold	clockwise	practice	Guided	1	0.5	0	36.4035	0.40332	-1.4499	-0.7993	0.805125787399775	0.965393	0.216263	1.383774
Trial1	3	1	blindfold	clockwise	practice	Guided	1	0.5	0	36.42349	0.41624	-1.4499	-0.79924	0.803617015770387	1.099273	0.216207	1.501458
Trial1	3	1	blindfold	clockwise	practice	Guided	1	0.5	0	36.44348	0.44451	-1.44987	-0.79924	0.801163971071359	1.188807	0.296466	1.524018
Trial1	3	1	blindfold	clockwise	practice	Guided	1	0.5	0	36.4635	0.45858	-1.44986	-0.79924	0.800312553953912	1.06654	0.241378	1.530302
Trial1	3	1	blindfold	clockwise	practice	Guided	1	0.5	0	36.48349	0.47358	-1.44988	-0.79926	0.799696565099879	1.109089	0.23286	1.510613
Trial1	3	1	blindfold	clockwise	practice	Guided	1	0.5	0	36.50348	0.48955	-1.44989	-0.79929	0.799358310735186	0.976974	0.194708	1.377654
Trial1	3	1	blindfold	clockwise	practice	Guided	1	0.5	0	36.5235	0.50593	-1.44991	-0.79932	0.799341979034504	0.796203	0.114268	1.375121
Trial1	3	1	blindfold	clockwise	practice	Guided	1	0.5	0	36.54349	0.53842	-1.44995	-0.79931	0.800232793951176	0.553038	0.135368	1.427756
Trial1	3	1	blindfold	clockwise	practice	Guided	1	0.5	0	36.56351	0.55481	-1.44994	-0.79931	0.801186974263051	0.700389	0.135327	1.347254
Trial1	3	1	blindfold	clockwise	practice	Guided	1	0.5	0	36.5835	0.57176	-1.44995	-0.79932	0.802534692020975	0.594019	-0.033957	1.337522
Trial1	3	1	blindfold	clockwise	practice	Guided	1	0.5	0	36.60349	0.5883	-1.45	-0.79932	0.804182393895027	0.329207	-0.084721	1.316382
Trial1	3	1	blindfold	clockwise	practice	Guided	1	0.5	0	36.6235	0.60491	-1.45006	-0.79939	0.806244697548962	0.393596	-0.093153	1.209332
Trial1	3	1	blindfold	clockwise	practice	Guided	1	0.5	0	36.64349	0.63858	-1.45008	-0.7994	0.811322832349633	0.516161	-0.207323	1.22323
Trial1	3	1	blindfold	clockwise	practice	Guided	1	0.5	0	36.66348	0.65503	-1.45009	-0.79942	0.8143136003153	0.157884	-0.118399	1.059579
Trial1	3	1	blindfold	clockwise	practice	Guided	1	0.5	0	36.6835	0.67135	-1.45011	-0.79942	0.817577616059532	0.381386	-0.279141	1.170829
Trial1	3	1	blindfold	clockwise	practice	Guided	1	0.5	0	36.70349	0.68798	-1.45014	-0.79943	0.821233720802564	0.388601	-0.393305	1.248755
Trial1	3	1	blindfold	clockwise	practice	Guided	1	0.5	0	36.72348	0.70386	-1.45016	-0.79942	0.825003774797626	0.024631	-0.257801	1.12384
Trial1	3	1	blindfold	clockwise	practice	Guided	1	0.5	0	36.7435	0.73558	-1.45014	-0.79941	0.83339922855423	0.124068	-0.194171	1.257577
Trial1	3	1	blindfold	clockwise	practice	Guided	1	0.5	0	36.76349	0.74998	-1.45012	-0.7994	0.837574057617338	0.170082	-0.270278	1.220959
Trial1	3	1	blindfold	clockwise	practice	Guided	1	0.5	0	36.78351	0.76445	-1.45013	-0.79941	0.842015500553724	0.125612	-0.278665	1.195477
Trial1	3	1	blindfold	clockwise	practice	Guided	1	0.5	0	36.8035	0.7789299	-1.45014	-0.79942	0.84668426898021	-0.0062733	-0.278585	1.151367
Trial1	3	1	blindfold	clockwise	practice	Guided	1	0.5	0	36.82349	0.79257	-1.45014	-0.79948	0.851331607488691	-0.00081038	-0.329285	1.114252
Trial1	3	1	blindfold	clockwise	practice	Guided	1	0.5	0	36.84351	0.81876	-1.45017	-0.79949	0.860692849711122	0.112948	-0.354483	1.03529
Trial1	3	1	blindfold	clockwise	practice	Guided	1	0.5	0	36.86349	0.83176	-1.45018	-0.79949	0.865591676317543	0.082529	-0.358613	1.012488
Trial1	3	1	blindfold	clockwise	practice	Guided	1	0.5	0	36.88348	0.84405	-1.45018	-0.79949	0.870376134683944	0.147444	-0.345819	1.015048
Trial1	3	1	blindfold	clockwise	practice	Guided	1	0.5	0	36.9035	0.85672	-1.45018	-0.79948	0.875452706590397	0.042968	-0.34995	1.010878
Trial1	3	1	blindfold	clockwise	practice	Guided	1	0.5	0	36.92349	0.86796	-1.45017	-0.7995	0.880110661100791	-0.020183	-0.311778	1.070859
Trial1	3	1	blindfold	clockwise	practice	Guided	1	0.5	0	36.94348	0.89002	-1.45015	-0.7995	0.889559352785819	0.049028	-0.328528	1.06334
Trial1	3	1	blindfold	clockwise	practice	Guided	1	0.5	0	36.9635	0.9009	-1.45015	-0.79951	0.894392004974667	0.21546	-0.28613	0.945833
Trial1	3	1	blindfold	clockwise	practice	Guided	1	0.5	0	36.98349	0.9116	-1.45015	-0.79953	0.89925681680265	0.283948	-0.273349	0.925863
Trial1	3	1	blindfold	clockwise	practice	Guided	1	0.5	0	37.00348	0.92157	-1.45016	-0.7995499	0.903881280705949	0.235018	-0.37482	0.945269
Trial1	3	1	blindfold	clockwise	practice	Guided	1	0.5	0	37.0235	0.93206	-1.45018	-0.79958	0.908847615189736	0.3012	-0.37895	0.844647
Trial1	3	1	blindfold	clockwise	practice	Guided	1	0.5	0	37.04349	0.9520299	-1.45018	-0.79958	0.918509232937399	0.132853	-0.353359	0.80961
Trial1	3	1	blindfold	clockwise	practice	Guided	1	0.5	0	37.06351	0.96202	-1.45018	-0.79958	0.923466652432431	0.240613	-0.361723	0.829487
Trial1	3	1	blindfold	clockwise	practice	Guided	1	0.5	0	37.0835	0.97156	-1.45017	-0.79957	0.928267772895385	0.274268	-0.293923	0.87289
Trial1	3	1	blindfold	clockwise	practice	Guided	1	0.5	0	37.10349	0.9813	-1.45017	-0.79957	0.933253400643445	0.326165	-0.323452	0.846979
Trial1	3	1	blindfold	clockwise	practice	Guided	1	0.5	0	37.1235	0.9907	-1.45017	-0.7996	0.938161321202271	0.335699	-0.293735	0.865946
Trial1	3	1	blindfold	clockwise	practice	Guided	1	0.5	0	37.14349	1.00963	-1.45018	-0.79961	0.948208248806528	0.229646	-0.323156	0.745354
Trial1	3	1	blindfold	clockwise	practice	Guided	1	0.5	0	37.16348	1.01876	-1.45018	-0.79962	0.953154813390391	0.167697	-0.437316	0.779069
Trial1	3	1	blindfold	clockwise	practice	Guided	1	0.5	0	37.1835	1.02776	-1.45019	-0.7996399	0.958099515761395	0.192311	-0.352574	0.710878
Trial1	3	1	blindfold	clockwise	practice	Guided	1	0.5	0	37.20349	1.03684	-1.4502	-0.79967	0.963155866577794	0.056201	-0.441322	0.682057
Trial1	3	1	blindfold	clockwise	practice	Guided	1	0.5	0	37.22348	1.04539	-1.45022	-0.79974	0.968005349574624	0.072479	-0.572396	0.612319
Trial1	3	1	blindfold	clockwise	practice	Guided	1	0.5	0	37.2435	1.0615	-1.4503	-0.7998	0.977221793002591	-0.220412	-0.712046	0.418373
Trial1	3	1	blindfold	clockwise	practice	Guided	1	0.5	0	37.26349	1.06908	-1.45036	-0.79988	0.981661907029566	-0.226506	-0.86439	0.200228
Trial1	3	1	blindfold	clockwise	practice	Guided	1	0.5	0	37.28348	1.07626	-1.45045	-0.79994	0.985890227896504	-0.17529	-1.130994	0.127373
Trial1	3	1	blindfold	clockwise	practice	Guided	1	0.5	0	37.3035	1.08229	-1.45056	-0.8	0.989475361556903	-0.154274	-1.270643	-0.0055344
Trial1	3	1	blindfold	clockwise	practice	Guided	1	0.5	0	37.32349	1.08815	-1.45064	-0.80006	0.992983639794467	-0.131847	-1.431452	0.023436
Trial1	3	1	blindfold	clockwise	practice	Guided	1	0.5	0	37.34351	1.09779	-1.45073	-0.80008	0.998739653784678	-0.184142	-1.54571	-0.157416
Trial1	3	1	blindfold	clockwise	practice	Guided	1	0.5	0	37.36349	1.10168	-1.45076	-0.80009	1.00108081970778	-0.219806	-1.664201	-0.156895
Trial1	3	1	blindfold	clockwise	practice	Guided	1	0.5	0	37.38348	1.10489	-1.45079	-0.80013	1.00304532849464	-0.172791	-1.575333	-0.251443
Trial1	3	1	blindfold	clockwise	practice	Guided	1	0.5	0	37.4035	1.10754	-1.4508	-0.8001601	1.00466958334704	-0.221999	-1.676896	-0.336043
Trial1	3	1	blindfold	clockwise	practice	Guided	1	0.5	0	37.42349	1.10946	-1.45083	-0.80019	1.00585559508517	-0.178949	-1.702287	-0.3503
Trial1	3	1	blindfold	clockwise	practice	Guided	1	0.5	0	37.44348	1.11146	-1.45088	-0.8002	1.00707666425376	-0.090241	-1.871559	-0.442306
Trial1	3	1	blindfold	clockwise	practice	Guided	1	0.5	0	37.4635	1.11162	-1.45093	-0.8002	1.00717380556872	-0.027383	-1.985817	-0.448723
Trial1	3	1	blindfold	clockwise	practice	Guided	1	0.5	0	37.48349	1.11162	-1.45095	-0.80021	1.00718171402505	-0.025005	-1.985817	-0.490765
Trial1	3	1	blindfold	clockwise	practice	Guided	1	0.5	0	37.50348	1.11162	-1.45097	-0.80021	1.00718171402505	-0.061476	-2.078917	-0.488077
Trial1	3	1	blindfold	clockwise	practice	Guided	1	0.5	0	37.5235	1.11162	-1.45099	-0.80021	1.00718171402505	-0.106732	-2.002745	-0.486826
Trial1	3	1	blindfold	clockwise	practice	Guided	1	0.5	0	37.54349	1.11162	-1.451	-0.80021	1.00718171402505	0.261807	-2.188944	-0.451952
Trial1	3	1	blindfold	clockwise	practice	Guided	1	0.5	0	37.56351	1.11164	-1.45104	-0.80022	1.00720183157298	0.379328	-2.298971	-0.509333
Trial1	3	1	blindfold	clockwise	practice	Guided	1	0.5	0	37.5835	1.11166	-1.45112	-0.80023	1.00722190186142	0.336372	-2.476706	-0.605711
Trial1	3	1	blindfold	clockwise	practice	Guided	1	0.5	0	37.60349	1.11168	-1.45121	-0.80024	1.0072420196016	0.372817	-2.679833	-0.718919
Trial1	3	1	blindfold	clockwise	practice	Guided	1	0.5	0	37.6235	1.1117	-1.45129	-0.80026	1.00727009304905	0.411594	-2.806787	-0.718774
Trial1	3	1	blindfold	clockwise	practice	Guided	1	0.5	0	37.64349	1.11175	-1.45139	-0.80026	1.0073004269243	0.735092	-2.874495	-0.591698
Trial1	3	1	blindfold	clockwise	practice	Guided	1	0.5	0	37.66348	1.1118	-1.45141	-0.80028	1.00734662538483	0.866184	-2.937972	-0.621368
Trial1	3	1	blindfold	clockwise	practice	Guided	1	0.5	0	37.6835	1.11192	-1.45145	-0.80031	1.00744340115036	0.940211	-3.081854	-0.77099
Trial1	3	1	blindfold	clockwise	practice	Guided	1	0.5	0	37.70349	1.11211	-1.45151	-0.80036	1.00759850515836	0.907146	-3.23843	-0.899786
Trial1	3	1	blindfold	clockwise	practice	Guided	1	0.5	0	37.72348	1.11232	-1.45159	-0.8004301	1.00778172074479	0.853828	-3.390775	-1.014857
Trial1	3	1	blindfold	clockwise	practice	Guided	1	0.5	0	37.7435	1.11267	-1.45174	-0.80046	1.00801817560105	1.110002	-3.610829	-1.03679
Trial1	3	1	blindfold	clockwise	practice	Guided	1	0.5	0	37.76349	1.11297	-1.4518	-0.80048	1.00821647359124	1.359371	-3.763173	-1.017281
Trial1	3	1	blindfold	clockwise	practice	Guided	1	0.5	0	37.78348	1.11351	-1.45186	-0.80051	1.00856867812797	1.378713	-3.843578	-1.05234
Trial1	3	1	blindfold	clockwise	practice	Guided	1	0.5	0	37.8035	1.11429	-1.45192	-0.80054	1.00906711723563	1.250826	-3.962068	-1.124198
Trial1	3	1	blindfold	clockwise	practice	Guided	1	0.5	0	37.82349	1.11515	-1.45196	-0.80059	1.0096305292093	1.042832	-4.004386	-1.119826
Trial1	3	1	blindfold	clockwise	practice	Guided	1	0.5	0	37.84351	1.11645	-1.45203	-0.8006101	1.01043902358915	0.836457	-4.232903	-1.289667
Trial1	3	1	blindfold	clockwise	practice	Guided	1	0.5	0	37.86349	1.11671	-1.45211	-0.80062	1.01060554865542	1.007198	-4.55452	-1.368047
Trial1	3	1	blindfold	clockwise	practice	Guided	1	0.5	0	37.88348	1.11677	-1.45222	-0.80063	1.01065009923392	1.098539	-4.901528	-1.485002
Trial1	3	1	blindfold	clockwise	practice	Guided	1	0.5	0	37.9035	1.11683	-1.45238	-0.80065	1.01070255843822	1.067604	-5.201985	-1.626262
Trial1	3	1	blindfold	clockwise	practice	Guided	1	0.5	0	37.92349	1.11688	-1.4525	-0.8006999	1.01077268277439	0.875483	-5.269694	-1.742279
Trial1	3	1	blindfold	clockwise	practice	Guided	1	0.5	0	37.94348	1.11695	-1.45262	-0.80073	1.0108391873578	0.574519	-5.468589	-1.975252
Trial1	3	1	blindfold	clockwise	practice	Guided	1	0.5	0	37.9635	1.11698	-1.45267	-0.80076	1.01088131885988	0.576186	-5.633629	-2.013283
Trial1	3	1	blindfold	clockwise	practice	Guided	1	0.5	0	37.98349	1.11701	-1.45273	-0.80079	1.01092328320279	0.673815	-5.840987	-2.086652
Trial1	3	1	blindfold	clockwise	practice	Guided	1	0.5	0	38.00348	1.11704	-1.45282	-0.80082	1.01096541476376	0.732972	-6.027186	-2.200375
Trial1	3	1	blindfold	clockwise	practice	Guided	1	0.5	0	38.0235	1.11708	-1.45291	-0.80089	1.01104526657497	0.799209	-6.20069	-2.329964
Trial1	3	1	blindfold	clockwise	practice	Guided	1	0.5	0	38.04349	1.11716	-1.45306	-0.80092	1.01111791025784	0.718368	-6.386889	-2.41557
Trial1	3	1	blindfold	clockwise	practice	Guided	1	0.5	0	38.06351	1.11719	-1.45309	-0.80094	1.01115203742951	0.707462	-6.306485	-2.40459
Trial1	3	1	blindfold	clockwise	practice	Guided	1	0.5	0	38.0835	1.11722	-1.4531	-0.80096	1.01118619028303	0.734047	-6.302253	-2.37469
Trial1	3	1	blindfold	clockwise	practice	Guided	1	0.5	0	38.10349	1.11725	-1.45311	-0.80098	1.01122031771669	0.833225	-6.289558	-2.320119
Trial1	3	1	blindfold	clockwise	practice	Guided	1	0.5	0	38.1235	1.11728	-1.45312	-0.80099	1.01124653924191	0.848229	-6.221849	-2.219763
Trial1	3	1	blindfold	clockwise	practice	Guided	1	0.5	0	38.14349	1.11735	-1.4531	-0.80099	1.01128925506766	0.749442	-6.022955	-1.976339
Trial1	3	1	blindfold	clockwise	practice	Guided	1	0.5	0	38.16348	1.11738	-1.45307	-0.80099	1.01130752119457	0.714518	-5.925623	-1.956528
Trial1	3	1	blindfold	clockwise	practice	Guided	1	0.5	0	38.1835	1.11741	-1.45304	-0.80099	1.01132586065357	0.689793	-5.946782	-1.998889
Trial1	3	1	blindfold	clockwise	practice	Guided	1	0.5	0	38.20349	1.11744	-1.45303	-0.80099	1.01134420067233	0.690065	-5.946782	-2.028637
Trial1	3	1	blindfold	clockwise	practice	Guided	1	0.5	0	38.22348	1.11747	-1.45302	-0.80098	1.01135465781037	0.756466	-5.891769	-1.966667
Trial1	3	1	blindfold	clockwise	practice	Guided	1	0.5	0	38.2435	1.11754	-1.45293	-0.80097	1.01138940473801	0.925059	-5.44743	-1.74415
Trial1	3	1	blindfold	clockwise	practice	Guided	1	0.5	0	38.26349	1.11759	-1.45284	-0.80095	1.01140409071547	0.933062	-5.261231	-1.613499
Trial1	3	1	blindfold	clockwise	practice	Guided	1	0.5	0	38.28348	1.11763	-1.45275	-0.80093	1.01141269000629	0.92684	-5.214681	-1.466269
Trial1	3	1	blindfold	clockwise	practice	Guided	1	0.5	0	38.3035	1.11768	-1.45267	-0.8009	1.01141945153375	0.92866	-4.867673	-1.257412
Trial1	3	1	blindfold	clockwise	practice	Guided	1	0.5	0	38.32349	1.11772	-1.45254	-0.80082	1.01138057593305	0.819023	-4.558752	-1.097744
Trial1	3	1	blindfold	clockwise	practice	Guided	1	0.5	0	38.34351	1.1178	-1.45227	-0.80077	1.01138983835734	0.837293	-4.194817	-0.782933
Trial1	3	1	blindfold	clockwise	practice	Guided	1	0.5	0	38.36349	1.11785	-1.45217	-0.80072	1.011380830228	0.859816	-4.080558	-0.670123
Trial1	3	1	blindfold	clockwise	practice	Guided	1	0.5	0	38.38348	1.1179	-1.45211	-0.80067	1.01137180132559	0.8871	-4.025545	-0.600741
Trial1	3	1	blindfold	clockwise	practice	Guided	1	0.5	0	38.4035	1.11796	-1.45207	-0.8006101	1.01136096874297	0.97728	-3.962068	-0.58704
Trial1	3	1	blindfold	clockwise	practice	Guided	1	0.5	0	38.42349	1.11805	-1.45202	-0.80051	1.01133674891651	0.996896	-3.898591	-0.573689
Trial1	3	1	blindfold	clockwise	practice	Guided	1	0.5	0	38.44348	1.11824	-1.45194	-0.80048	1.01142915695865	0.989185	-3.788564	-0.620686
Trial1	3	1	blindfold	clockwise	practice	Guided	1	0.5	0	38.4635	1.11834	-1.45192	-0.80046	1.01147444643198	1.056489	-3.822419	-0.661751
Trial1	3	1	blindfold	clockwise	practice	Guided	1	0.5	0	38.48349	1.1184	-1.45192	-0.80044	1.01149530274008	1.13492	-3.868968	-0.699939
Trial1	3	1	blindfold	clockwise	practice	Guided	1	0.5	0	38.50348	1.11854	-1.45192	-0.80041	1.01155717389926	1.219347	-3.868968	-0.664785
Trial1	3	1	blindfold	clockwise	practice	Guided	1	0.5	0	38.5235	1.11884	-1.45192	-0.80033	1.01167732102943	1.37133	-3.775869	-0.604891
Trial1	3	1	blindfold	clockwise	practice	Guided	1	0.5	0	38.54349	1.12025	-1.45186	-0.80032	1.01253251788012	1.228213	-3.653147	-0.607721
Trial1	3	1	blindfold	clockwise	practice	Guided	1	0.5	0	38.56351	1.12133	-1.45183	-0.80031	1.01318661580313	1.126638	-3.678537	-0.620005
Trial1	3	1	blindfold	clockwise	practice	Guided	1	0.5	0	38.5835	1.12246	-1.45182	-0.8003	1.0138720602244	1.133759	-3.610829	-0.580366
Trial1	3	1	blindfold	clockwise	practice	Guided	1	0.5	0	38.60349	1.1237	-1.45182	-0.80028	1.01461803482821	1.130045	-3.572742	-0.529722
Trial1	3	1	blindfold	clockwise	practice	Guided	1	0.5	0	38.6235	1.12513	-1.45179	-0.8002	1.01543466147904	1.286445	-3.509265	-0.465355
Trial1	3	1	blindfold	clockwise	practice	Guided	1	0.5	0	38.64349	1.12887	-1.45174	-0.8001601	1.01770997646375	1.437999	-3.356921	-0.316108
Trial1	3	1	blindfold	clockwise	practice	Guided	1	0.5	0	38.66348	1.13145	-1.45169	-0.80015	1.019298413583	1.389396	-3.289212	-0.26635
Trial1	3	1	blindfold	clockwise	practice	Guided	1	0.5	0	38.6835	1.13436	-1.45165	-0.80013	1.02108794227105	1.299205	-3.255357	-0.265703
Trial1	3	1	blindfold	clockwise	practice	Guided	1	0.5	0	38.70349	1.13771	-1.45162	-0.80011	1.02315692441849	1.194228	-3.217271	-0.176076
Trial1	3	1	blindfold	clockwise	practice	Guided	1	0.5	0	38.72348	1.14123	-1.45159	-0.80007	1.02532335247257	1.094054	-3.047999	-0.196399
Trial1	3	1	blindfold	clockwise	practice	Guided	1	0.5	0	38.7435	1.14912	-1.45149	-0.80008	1.03028389432909	1.205535	-2.937972	-0.159182
Trial1	3	1	blindfold	clockwise	practice	Guided	1	0.5	0	38.76349	1.15345	-1.45146	-0.8001	1.03303285460991	1.189815	-2.921045	-0.218846
Trial1	3	1	blindfold	clockwise	practice	Guided	1	0.5	0	38.78348	1.15811	-1.45145	-0.8001	1.03598685417535	1.1536	-2.870264	-0.196086
Trial1	3	1	blindfold	clockwise	practice	Guided	1	0.5	0	38.8035	1.16304	-1.45145	-0.80012	1.03914104206618	1.130644	-2.853336	-0.259154
Trial1	3	1	blindfold	clockwise	practice	Guided	1	0.5	0	38.82349	1.16838	-1.45143	-0.80009	1.04253335222138	1.071352	-2.882959	-0.187004
Trial1	3	1	blindfold	clockwise	practice	Guided	1	0.5	0	38.84351	1.17958	-1.45141	-0.8001	1.04975659095475	1.081737	-2.730614	-0.226485
Trial1	3	1	blindfold	clockwise	practice	Guided	1	0.5	0	38.86349	1.18541	-1.45139	-0.80009	1.05353255093813	1.049955	-2.882959	-0.151022
Trial1	3	1	blindfold	clockwise	practice	Guided	1	0.5	0	38.88348	1.19163	-1.45141	-0.80009	1.05758971325991	1.079937	-2.806787	-0.177383
Trial1	3	1	blindfold	clockwise	practice	Guided	1	0.5	0	38.9035	1.19784	-1.45141	-0.80007	1.06164622728979	0.980763	-2.785628	-0.151152
Trial1	3	1	blindfold	clockwise	practice	Guided	1	0.5	0	38.92349	1.20418	-1.4514	-0.80001	1.06577925531037	0.966992	-2.74331	-0.071638
Trial1	3	1	blindfold	clockwise	practice	Guided	1	0.5	0	38.94348	1.21711	-1.45134	-0.79997	1.0743364726529	0.982201	-2.607892	0.048174
Trial1	3	1	blindfold	clockwise	practice	Guided	1	0.5	0	38.9635	1.22394	-1.4513	-0.79994	1.07888513418082	1.021337	-2.582501	0.132985
Trial1	3	1	blindfold	clockwise	practice	Guided	1	0.5	0	38.98349	1.23077	-1.45128	-0.79993	1.08347258554531	1.001445	-2.480938	0.143252
Trial1	3	1	blindfold	clockwise	practice	Guided	1	0.5	0	39.00348	1.23797	-1.45126	-0.7999099	1.08832699123109	0.928732	-2.510561	0.195133
Trial1	3	1	blindfold	clockwise	practice	Guided	1	0.5	0	39.0235	1.24509	-1.45124	-0.79986	1.09313088890258	0.844152	-2.358216	0.261726
Trial1	3	1	blindfold	clockwise	practice	Guided	1	0.5	0	39.04349	1.26002	-1.45113	-0.79984	1.10334695615904	0.893414	-2.205871	0.336716
Trial1	3	1	blindfold	clockwise	practice	Guided	1	0.5	0	39.06351	1.26722	-1.45109	-0.7998199	1.10830425565481	0.880245	-2.112771	0.382208
Trial1	3	1	blindfold	clockwise	practice	Guided	1	0.5	0	39.0835	1.27499	-1.45106	-0.79981	1.11369002235842	0.88704	-1.998513	0.320411
Trial1	3	1	blindfold	clockwise	practice	Guided	1	0.5	0	39.10349	1.28267	-1.45104	-0.7998	1.11904086752297	0.819657	-2.074685	0.436883
Trial1	3	1	blindfold	clockwise	practice	Guided	1	0.5	0	39.1235	1.29043	-1.45103	-0.79978	1.12446764133765	0.813118	-1.981586	0.398079
Trial1	3	1	blindfold	clockwise	practice	Guided	1	0.5	0	39.14349	1.30271	-1.451	-0.7997299	1.13309814961654	1.142162	-1.748837	0.120543
Trial1	3	1	blindfold	clockwise	practice	Guided	1	0.5	0	39.16348	1.30195	-1.451	-0.79949	1.13239047077392	2.032551	-2.036599	0.608047
Trial1	3	1	blindfold	clockwise	practice	Guided	1	0.5	0	39.1835	1.3014	-1.45102	-0.79935	1.1319021709316	2.329932	-2.172017	0.42456
Trial1	3	1	blindfold	clockwise	practice	Guided	1	0.5	0	39.20349	1.30126	-1.45105	-0.79934	1.13179593120281	1.716849	-2.197407	0.289961
Trial1	3	1	blindfold	clockwise	practice	Guided	1	0.5	0	39.22348	1.30108	-1.45105	-0.79916	1.13154136442099	0.910257	-1.867327	0.148528
Trial1	3	1	blindfold	clockwise	practice	Guided	1	0.5	0	39.2435	1.30044	-1.45077	-0.79879	1.1308269313395	0.467777	-1.152153	0.495697
Trial1	3	1	blindfold	clockwise	practice	Guided	1	0.5	0	39.26349	1.30036	-1.45061	-0.79808	1.13026886495664	1.166168	-1.105603	0.752957
Trial1	3	1	blindfold	clockwise	practice	Guided	1	0.5	0	39.28348	1.30056	-1.45056	-0.79707	1.12969767710415	1.878074	-1.241021	0.773376
Trial1	3	1	blindfold	clockwise	practice	Guided	1	0.5	0	39.3035	1.30085	-1.45063	-0.7959599	1.12912046202832	2.079867	-1.609187	0.760514
Trial1	3	1	blindfold	clockwise	practice	Guided	1	0.5	0	39.32349	1.30099	-1.45077	-0.79445	1.12815590036427	1.752021	-1.753068	0.437087
Trial1	3	1	blindfold	clockwise	practice	Guided	1	0.5	0	39.34351	1.30071	-1.45089	-0.79407	1.12768950429706	0.897678	-1.748837	0.261021
Trial1	3	1	blindfold	clockwise	practice	Guided	1	0.5	0	39.36349	1.30055	-1.4509	-0.79391	1.12746326197562	0.86758	-1.909645	0.323667
Trial1	3	1	blindfold	clockwise	practice	Guided	1	0.5	0	39.38348	1.30051	-1.45095	-0.7939	1.12742781333855	1.138011	-2.197407	0.259895
Trial1	3	1	blindfold	clockwise	practice	Guided	1	0.5	0	39.4035	1.30052	-1.45104	-0.7939	1.1274348386821	1.468278	-2.561342	0.096431
Trial1	3	1	blindfold	clockwise	practice	Guided	1	0.5	0	39.42349	1.30055	-1.45121	-0.79395	1.12749142485315	1.547757	-3.001449	-0.153406
Trial1	3	1	blindfold	clockwise	practice	Guided	1	0.5	0	39.44348	1.30057	-1.45157	-0.79403	1.12756192999401	1.144704	-3.513497	-0.889046
Trial1	3	1	blindfold	clockwise	practice	Guided	1	0.5	0	39.4635	1.30056	-1.4517	-0.79429	1.12773796760499	0.944463	-3.763173	-1.193174
Trial1	3	1	blindfold	clockwise	practice	Guided	1	0.5	0	39.48349	1.30053	-1.45182	-0.7948	1.12807589529088	0.876697	-3.835114	-1.393905
Trial1	3	1	blindfold	clockwise	practice	Guided	1	0.5	0	39.50348	1.3005	-1.45189	-0.7955099	1.12855498858595	0.99908	-3.902823	-1.335835
Trial1	3	1	blindfold	clockwise	practice	Guided	1	0.5	0	39.5235	1.3005	-1.45195	-0.7964	1.12918257308278	1.086125	-3.995922	-1.293544
Trial1	3	1	blindfold	clockwise	practice	Guided	1	0.5	0	39.54349	1.30053	-1.45197	-0.79953	1.13141348741735	1.136891	-3.970532	-1.6302
Trial1	3	1	blindfold	clockwise	practice	Guided	1	0.5	0	39.56351	1.30057	-1.4521	-0.801	1.13248105556216	1.054216	-4.364089	-2.099322
Trial1	3	1	blindfold	clockwise	practice	Guided	1	0.5	0	39.5835	1.30056	-1.45213	-0.80112	1.1325588870643	1.08217	-4.266758	-2.90331
Trial1	3	1	blindfold	clockwise	practice	Guided	1	0.5	0	39.60349	1.30056	-1.45217	-0.80114	1.13257301128257	0.957778	-5.087727	-2.592432
Trial1	3	1	blindfold	clockwise	practice	Guided	1	0.5	0	39.6235	1.30055	-1.45227	-0.80119	1.13260130798008	1.02239	-4.905759	-2.844901
Trial1	3	1	blindfold	clockwise	practice	Guided	1	0.5	0	39.64349	1.30055	-1.45234	-0.80123	1.1326296001665	1.069052	-5.30778	-3.058642
Trial1	3	1	blindfold	clockwise	practice	Guided	1	0.5	0	39.66348	1.30055	-1.45244	-0.80126	1.13265080922794	1.138183	-5.464357	-3.25496
Trial1	3	1	blindfold	clockwise	practice	Guided	1	0.5	0	39.6835	1.30055	-1.45253	-0.80129	1.13267201868583	1.076111	-5.578616	-3.262537
Trial1	3	1	blindfold	clockwise	practice	Guided	1	0.5	0	39.70349	1.30055	-1.45258	-0.80131	1.13268618665588	1.080563	-5.502443	-3.120587
Trial1	3	1	blindfold	clockwise	practice	Guided	1	0.5	0	39.72348	1.30055	-1.45259	-0.80134	1.13270739677499	0.954988	-5.409344	-3.080427
Trial1	3	1	blindfold	clockwise	practice	Guided	1	0.5	0	39.7435	1.30054	-1.45261	-0.80135	1.13270740384742	0.955298	-5.561688	-3.011953
Trial1	3	1	blindfold	clockwise	practice	Guided	1	0.5	0	39.76349	1.30054	-1.45263	-0.80136	1.13271448811966	0.9456	-5.73096	-3.056564
Trial1	3	1	blindfold	clockwise	practice	Guided	1	0.5	0	39.78348	1.30053	-1.45266	-0.80138	1.13272153769334	0.917982	-5.798669	-3.125976
Trial1	3	1	blindfold	clockwise	practice	Guided	1	0.5	0	39.8035	1.30053	-1.4527	-0.80141	1.13274279117261	0.980428	-5.938319	-3.263708
Trial1	3	1	blindfold	clockwise	practice	Guided	1	0.5	0	39.82349	1.30053	-1.45276	-0.80147	1.13278521498171	1.050391	-6.077968	-3.417108
Trial1	3	1	blindfold	clockwise	practice	Guided	1	0.5	0	39.84351	1.30053	-1.45292	-0.8015	1.13280646965306	1.158635	-6.441903	-3.652992
Trial1	3	1	blindfold	clockwise	practice	Guided	1	0.5	0	39.86349	1.30053	-1.45301	-0.80154	1.1328347676603	1.127412	-6.657725	-3.727368
Trial1	3	1	blindfold	clockwise	practice	Guided	1	0.5	0	39.88348	1.30054	-1.45311	-0.80158	1.13287014242304	1.16038	-6.873546	-3.90066
Trial1	3	1	blindfold	clockwise	practice	Guided	1	0.5	0	39.9035	1.30054	-1.45321	-0.80161	1.1328913562437	1.139193	-7.034355	-3.911389
Trial1	3	1	blindfold	clockwise	practice	Guided	1	0.5	0	39.92349	1.30054	-1.45328	-0.80165	1.13291965601287	1.129626	-6.996269	-3.859498
Trial1	3	1	blindfold	clockwise	practice	Guided	1	0.5	0	39.94348	1.30055	-1.45331	-0.8016599	1.13293377517453	1.13119	-6.886242	-3.726647
Trial1	3	1	blindfold	clockwise	practice	Guided	1	0.5	0	39.9635	1.30055	-1.45332	-0.80168	1.13294798858768	1.157727	-6.970878	-3.715866
[truncated: 23,036 more rows]
