# Supplementary material for: Assessing kinesthetic proprioceptive function of the upper limb: a novel dynamic movement reproduction task using a robotic arm
Source: PeerJ. 2021 May 3;9:e11301. doi: 10.7717/peerj.11301 (PMC8101453; doi:10.7717/peerj.11301)
Supplement: Supplemental Information 2 [file peerj-09-11301-s002.zip › DMR raw data_Study 2_part 1/HMData_PP007_2019-09-02-13-37-25.txt]

Trial1	1	1	noBlindfold	counterclockwise	practice	Guided	1	-0.5	-0.5	0	-0.54996	-1.45	-1.3	0.801558436438111	0.0014776	-0.021908	0.018307
Trial1	1	1	noBlindfold	counterclockwise	practice	Guided	1	-0.5	-0.5	0.002197266	-0.54996	-1.45	-1.3	0.801558436438111	0.043636	-0.00075275	-0.014363
Trial1	1	1	noBlindfold	counterclockwise	practice	Guided	1	-0.5	-0.5	0.02220154	-0.54996	-1.45	-1.3	0.801558436438111	0.043636	-0.00075275	-0.014363
Trial1	1	1	noBlindfold	counterclockwise	practice	Guided	1	-0.5	-0.5	0.04220581	-0.54996	-1.45	-1.3	0.801558436438111	0.00021039	0.016177	0.0015551
Trial1	1	1	noBlindfold	counterclockwise	practice	Guided	1	-0.5	-0.5	0.06219482	-0.54996	-1.45	-1.3	0.801558436438111	0.014155	0.0034774	0.0089236
Trial1	1	1	noBlindfold	counterclockwise	practice	Guided	1	-0.5	-0.5	0.0821991	-0.54996	-1.45	-1.3	0.801558436438111	-0.018808	-0.038842	-0.013856
Trial1	1	1	noBlindfold	counterclockwise	practice	Guided	1	-0.5	-0.5	0.1022034	-0.54996	-1.45	-1.3	0.801558436438111	0.014151	0.0034774	0.0089249
Trial1	1	1	noBlindfold	counterclockwise	practice	Guided	1	-0.5	-0.5	0.1221924	-0.54996	-1.45	-1.3	0.801558436438111	0.030951	0.011936	-0.0036397
Trial1	1	1	noBlindfold	counterclockwise	practice	Guided	1	-0.5	-0.5	0.1421967	-0.54996	-1.45	-1.3	0.801558436438111	0.034435	0.0077033	-0.017878
Trial1	1	1	noBlindfold	counterclockwise	practice	Guided	1	-0.5	-0.5	0.1622009	-0.54996	-1.45	-1.3	0.801558436438111	-0.0026558	0.016165	0.022833
Trial1	1	1	noBlindfold	counterclockwise	practice	Guided	1	-0.5	-0.5	0.1822052	-0.54996	-1.45	-1.3	0.801558436438111	0.013512	-0.0092288	0.00055238
Trial1	1	1	noBlindfold	counterclockwise	practice	Guided	1	-0.5	-0.5	0.2021942	-0.54996	-1.45	-1.3	0.801558436438111	0.016997	-0.00076143	-0.012348
Trial1	1	1	noBlindfold	counterclockwise	practice	Guided	1	-0.5	-0.5	0.2221985	-0.54995	-1.45	-1.3	0.801557812367948	0.027134	0.033093	0.0037339
Trial1	1	1	noBlindfold	counterclockwise	practice	Guided	1	-0.5	-0.5	0.2422028	-0.54995	-1.45	-1.3	0.801557812367948	0.0046274	-0.00076337	0.0012246
Trial1	1	1	noBlindfold	counterclockwise	practice	Guided	1	-0.5	-0.5	0.2621918	-0.54995	-1.45	-1.3	0.801557812367948	-0.006469	0.02886	0.031549
Trial1	1	1	noBlindfold	counterclockwise	practice	Guided	1	-0.5	-0.5	0.282196	-0.54995	-1.45	-1.3	0.801557812367948	0.014133	0.011929	0.0018959
Trial1	1	1	noBlindfold	counterclockwise	practice	Guided	1	-0.5	-0.5	0.3022003	-0.54995	-1.45	-1.3	0.801557812367948	-0.0080562	-0.0092305	0.010607
Trial1	1	1	noBlindfold	counterclockwise	practice	Guided	1	-0.5	-0.5	0.3222046	-0.54995	-1.45	-1.3	0.801557812367948	0.020467	0.03732	0.033723
Trial1	1	1	noBlindfold	counterclockwise	practice	Guided	1	-0.5	-0.5	0.3421936	-0.54994	-1.45	-1.3	0.801557188422396	0.040113	-0.017699	-0.0014578
Trial1	1	1	noBlindfold	counterclockwise	practice	Guided	1	-0.5	-0.5	0.3621979	-0.54994	-1.45	-1.3	0.801557188422396	-0.0090211	0.028851	-0.0019569
Trial1	1	1	noBlindfold	counterclockwise	practice	Guided	1	-0.5	-0.5	0.3822021	-0.54994	-1.45	-1.3	0.801557188422396	-0.012198	0.016152	0.014623
Trial1	1	1	noBlindfold	counterclockwise	practice	Guided	1	-0.5	-0.5	0.4021912	-0.54993	-1.45	-1.3	0.801556564601454	0.017912	-0.00077668	0.00021907
Trial1	1	1	noBlindfold	counterclockwise	practice	Guided	1	-0.5	-0.5	0.4221954	-0.54993	-1.45	-1.3	0.801556564601454	-0.029634	-0.017702	-0.00061437
Trial1	1	1	noBlindfold	counterclockwise	practice	Guided	1	-0.5	-0.5	0.4421997	-0.54993	-1.45	-1.3	0.801556564601454	0.003648	-0.043096	-0.011338
Trial1	1	1	noBlindfold	counterclockwise	practice	Guided	1	-0.5	-0.5	0.462204	-0.54993	-1.45	-1.3	0.801556564601454	0.03027	0.0034568	-0.013349
Trial1	1	1	noBlindfold	counterclockwise	practice	Guided	1	-0.5	-0.5	0.482193	-0.54993	-1.45	-1.3	0.801556564601454	-0.022662	0.0034555	-0.0051348
Trial1	1	1	noBlindfold	counterclockwise	practice	Guided	1	-0.5	-0.5	0.5021973	-0.54993	-1.45	-1.3	0.801556564601454	0.024245	0.0034541	0.025016
Trial1	1	1	noBlindfold	counterclockwise	practice	Guided	1	-0.5	-0.5	0.5222015	-0.54993	-1.45	-1.3	0.801556564601454	0.02361	-0.030399	0.01664
Trial1	1	1	noBlindfold	counterclockwise	practice	Guided	1	-0.5	-0.5	0.5422058	-0.54993	-1.45	-1.3	0.801556564601454	-0.0077688	-0.00078144	0.0064233
Trial1	1	1	noBlindfold	counterclockwise	practice	Guided	1	-0.5	-0.5	0.5621948	-0.54993	-1.45	-1.3	0.801556564601454	-0.004283	-0.026169	0.0019
Trial1	1	1	noBlindfold	counterclockwise	practice	Guided	1	-0.5	-0.5	0.5821991	-0.54993	-1.45	-1.3	0.801556564601454	0.013467	-0.0050097	0.00055838
Trial1	1	1	noBlindfold	counterclockwise	practice	Guided	1	-0.5	-0.5	0.6022034	-0.54993	-1.45	-1.3	0.801556564601454	-0.017278	-0.017706	0.0070941
Trial1	1	1	noBlindfold	counterclockwise	practice	Guided	1	-0.5	-0.5	0.6221924	-0.54993	-1.45	-1.3	0.801556564601454	-0.047706	-0.013473	0.017818
Trial1	1	1	noBlindfold	counterclockwise	practice	Guided	1	-0.5	-0.5	0.6421967	-0.54993	-1.45	-1.3	0.801556564601454	0.016003	0.0034518	-0.02491
Trial1	1	1	noBlindfold	counterclockwise	practice	Guided	1	-0.5	-0.5	0.6622009	-0.54993	-1.45	-1.3	0.801556564601454	0.022338	0.0076847	-0.00011503
Trial1	1	1	noBlindfold	counterclockwise	practice	Guided	1	-0.5	-0.5	0.6822052	-0.54993	-1.45	-1.3	0.801556564601454	0.0090235	0.011918	0.00089217
Trial1	1	1	noBlindfold	counterclockwise	practice	Guided	1	-0.5	-0.5	0.7021942	-0.54992	-1.45	-1.3	0.801555944617232	0.053393	-0.00078097	-0.002461
Trial1	1	1	noBlindfold	counterclockwise	practice	Guided	1	-0.5	-0.5	0.7221985	-0.54992	-1.45	-1.3	0.801555944617232	0.0052142	-0.0007816	0.0065874
Trial1	1	1	noBlindfold	counterclockwise	practice	Guided	1	-0.5	-0.5	0.7422028	-0.54992	-1.45	-1.3	0.801555944617232	0.0014103	0.0076785	0.018315
Trial1	1	1	noBlindfold	counterclockwise	practice	Guided	1	-0.5	-0.5	0.7621918	-0.54992	-1.45	-1.3	0.801555944617232	0.016308	0.01614	-0.020718
Trial1	1	1	noBlindfold	counterclockwise	practice	Guided	1	-0.5	-0.5	0.782196	-0.54992	-1.45	-1.3	0.801555944617232	-0.0081025	-0.00078634	0.010612
Trial1	1	1	noBlindfold	counterclockwise	practice	Guided	1	-0.5	-0.5	0.8022003	-0.54992	-1.45	-1.3	0.801555944617232	0.02264	0.0076742	-0.033283
Trial1	1	1	noBlindfold	counterclockwise	practice	Guided	1	-0.5	-0.5	0.8222046	-0.54992	-1.45	-1.3	0.801555944617232	-0.0093716	0.0076724	-0.0061419
Trial1	1	1	noBlindfold	counterclockwise	practice	Guided	1	-0.5	-0.5	0.8421936	-0.54992	-1.45	-1.3	0.801555944617232	-0.029976	0.011901	0.016473
Trial1	1	1	noBlindfold	counterclockwise	practice	Guided	1	-0.5	-0.5	0.8621979	-0.54992	-1.45	-1.3	0.801555944617232	-0.0081073	0.0076691	0.01061
Trial1	1	1	noBlindfold	counterclockwise	practice	Guided	1	-0.5	-0.5	0.8822021	-0.54992	-1.45	-1.3	0.801555944617232	0.014077	0.0076673	0.0089313
Trial1	1	1	noBlindfold	counterclockwise	practice	Guided	1	-0.5	-0.5	0.9021912	-0.54992	-1.45	-1.3	0.801555944617232	0.017245	0.0076658	-0.0081586
Trial1	1	1	noBlindfold	counterclockwise	practice	Guided	1	-0.5	-0.5	0.9221954	-0.54991	-1.45	-1.3	0.801555321044771	-0.012551	-0.038885	0.010944
Trial1	1	1	noBlindfold	counterclockwise	practice	Guided	1	-0.5	-0.5	0.9421997	-0.54991	-1.45	-1.3	0.801555321044771	0.027383	0.020363	0.007924
Trial1	1	1	noBlindfold	counterclockwise	practice	Guided	1	-0.5	-0.5	0.962204	-0.54991	-1.45	-1.3	0.801555321044771	0.013118	-0.017723	-0.0036327
Trial1	1	1	noBlindfold	counterclockwise	practice	Guided	1	-0.5	-0.5	0.982193	-0.54991	-1.45	-1.3	0.801555321044771	-0.018577	-0.013492	-0.0096609
Trial1	1	1	noBlindfold	counterclockwise	practice	Guided	1	-0.5	-0.5	1.002197	-0.54991	-1.45	-1.3	0.801555321044771	-0.017629	-0.0050273	0.0029018
Trial1	1	1	noBlindfold	counterclockwise	practice	Guided	1	-0.5	-0.5	1.022202	-0.54991	-1.45	-1.3	0.801555321044771	0.0086781	0.020363	-0.0032965
Trial1	1	1	noBlindfold	counterclockwise	practice	Guided	1	-0.5	-0.5	1.042206	-0.54991	-1.45	-1.3	0.801555321044771	0.0055011	0.0076689	0.013791
Trial1	1	1	noBlindfold	counterclockwise	practice	Guided	1	-0.5	-0.5	1.062195	-0.54991	-1.45	-1.3	0.801555321044771	-0.0052711	0.0076664	-0.010669
Trial1	1	1	noBlindfold	counterclockwise	practice	Guided	1	-0.5	-0.5	1.082199	-0.54991	-1.45	-1.3	0.801555321044771	-0.00083328	-0.0050265	-0.011006
Trial1	1	1	noBlindfold	counterclockwise	practice	Guided	1	-0.5	-0.5	1.102203	-0.54991	-1.45	-1.3	0.801555321044771	-0.028091	0.011901	-0.017371
Trial1	1	1	noBlindfold	counterclockwise	practice	Guided	1	-0.5	-0.5	1.122192	-0.54991	-1.45	-1.3	0.801555321044771	0.0093075	-0.0092581	0.0050723
Trial1	1	1	noBlindfold	counterclockwise	practice	Guided	1	-0.5	-0.5	1.142197	-0.54991	-1.45	-1.3	0.801555321044771	0.017545	-0.013488	-0.0039724
Trial1	1	1	noBlindfold	counterclockwise	practice	Guided	1	-0.5	-0.5	1.162201	-0.5499	-1.45	-1.3	0.801554697596921	0.029905	-0.00079557	-0.017543
Trial1	1	1	noBlindfold	counterclockwise	practice	Guided	1	-0.5	-0.5	1.182205	-0.5499	-1.45	-1.3	0.801554697596921	0.0093002	0.0034351	0.0050747
Trial1	1	1	noBlindfold	counterclockwise	practice	Guided	1	-0.5	-0.5	1.202194	-0.5499	-1.45	-1.3	0.801554697596921	-0.010666	-0.021954	-0.012848
Trial1	1	1	noBlindfold	counterclockwise	practice	Guided	1	-0.5	-0.5	1.222198	-0.5499	-1.45	-1.3	0.801554697596921	0.054306	0.01613	0.010098
Trial1	1	1	noBlindfold	counterclockwise	practice	Guided	1	-0.5	-0.5	1.242203	-0.5499	-1.45	-1.3	0.801554697596921	0.0086664	0.024594	-0.0033002
Trial1	1	1	noBlindfold	counterclockwise	practice	Guided	1	-0.5	-0.5	1.262192	-0.5499	-1.45	-1.3	0.801554697596921	0.040043	-0.017725	-0.001459
Trial1	1	1	noBlindfold	counterclockwise	practice	Guided	1	-0.5	-0.5	1.282196	-0.5499	-1.45	-1.3	0.801554697596921	-0.012571	-0.013494	0.010943
Trial1	1	1	noBlindfold	counterclockwise	practice	Guided	1	-0.5	-0.5	1.3022	-0.5499	-1.45	-1.3	0.801554697596921	0.0086586	-0.017725	0.055669
Trial1	1	1	noBlindfold	counterclockwise	practice	Guided	1	-0.5	-0.5	1.322205	-0.5499	-1.45	-1.3	0.801554697596921	-0.0052843	-0.00079947	-0.01067
Trial1	1	1	noBlindfold	counterclockwise	practice	Guided	1	-0.5	-0.5	1.342194	-0.5499	-1.45	-1.3	0.801554697596921	0.021337	-0.013495	-0.012683
Trial1	1	1	noBlindfold	counterclockwise	practice	Guided	1	-0.5	-0.5	1.362198	-0.5499	-1.45	-1.3	0.801554697596921	-0.022722	0.0034319	-0.0051405
Trial1	1	1	noBlindfold	counterclockwise	practice	Guided	1	-0.5	-0.5	1.382202	-0.5499	-1.45	-1.3	0.801554697596921	0.031789	0.028821	0.0075874
Trial1	1	1	noBlindfold	counterclockwise	practice	Guided	1	-0.5	-0.5	1.402191	-0.54989	-1.45	-1.3	0.801554074273683	0.033373	-0.00080157	-0.03044
Trial1	1	1	noBlindfold	counterclockwise	practice	Guided	1	-0.5	-0.5	1.422195	-0.54989	-1.45	-1.3	0.801554074273683	0.026397	-0.043118	-0.0039688
Trial1	1	1	noBlindfold	counterclockwise	practice	Guided	1	-0.5	-0.5	1.4422	-0.54989	-1.45	-1.3	0.801554074273683	0.0029404	-0.009265	-0.019716
Trial1	1	1	noBlindfold	counterclockwise	practice	Guided	1	-0.5	-0.5	1.462204	-0.54989	-1.45	-1.3	0.801554074273683	0.034314	0.020358	-0.038482
Trial1	1	1	noBlindfold	counterclockwise	practice	Guided	1	-0.5	-0.5	1.482193	-0.54989	-1.45	-1.3	0.801554074273683	-0.0040378	0.011892	0.0060823
Trial1	1	1	noBlindfold	counterclockwise	practice	Guided	1	-0.5	-0.5	1.502197	-0.54989	-1.45	-1.3	0.801554074273683	-0.024962	0.0034274	0.024512
Trial1	1	1	noBlindfold	counterclockwise	practice	Guided	1	-0.5	-0.5	1.522202	-0.54989	-1.45	-1.3	0.801554074273683	-0.0087931	0.011891	0.0022282
Trial1	1	1	noBlindfold	counterclockwise	practice	Guided	1	-0.5	-0.5	1.542206	-0.54989	-1.45	-1.3	0.801554074273683	-0.010061	0.020354	-0.014524
Trial1	1	1	noBlindfold	counterclockwise	practice	Guided	1	-0.5	-0.5	1.562195	-0.54989	-1.45	-1.3	0.801554074273683	0.012441	0.01189	-0.012012
Trial1	1	1	noBlindfold	counterclockwise	practice	Guided	1	-0.5	-0.5	1.582199	-0.54988	-1.45	-1.3	0.801553454784204	-0.0081656	0.0034266	0.010604
Trial1	1	1	noBlindfold	counterclockwise	practice	Guided	1	-0.5	-0.5	1.602203	-0.54988	-1.45	-1.3	0.801553454784204	-0.013554	0.011887	-0.0016231
Trial1	1	1	noBlindfold	counterclockwise	practice	Guided	1	-0.5	-0.5	1.622192	-0.54988	-1.45	-1.3	0.801553454784204	-0.010387	0.0076559	-0.01871
Trial1	1	1	noBlindfold	counterclockwise	practice	Guided	1	-0.5	-0.5	1.642197	-0.54988	-1.45	-1.3	0.801553454784204	0.020988	-0.017738	-0.016868
Trial1	1	1	noBlindfold	counterclockwise	practice	Guided	1	-0.5	-0.5	1.662201	-0.54988	-1.45	-1.3	0.801553454784204	-0.001518	0.02881	-0.019379
Trial1	1	1	noBlindfold	counterclockwise	practice	Guided	1	-0.5	-0.5	1.682205	-0.54988	-1.45	-1.3	0.801553454784204	0.034613	-0.013509	-0.013687
Trial1	1	1	noBlindfold	counterclockwise	practice	Guided	1	-0.5	-0.5	1.702194	-0.54988	-1.45	-1.3	0.801553454784204	-0.031633	-0.00081683	-0.0044676
Trial1	1	1	noBlindfold	counterclockwise	practice	Guided	1	-0.5	-0.5	1.722198	-0.54988	-1.45	-1.3	0.801553454784204	0.0010113	-0.017743	0.014123
Trial1	1	1	noBlindfold	counterclockwise	practice	Guided	1	-0.5	-0.5	1.742203	-0.54987	-1.45	-1.3	0.801552831709448	0.0048125	-0.0050481	0.0054123
Trial1	1	1	noBlindfold	counterclockwise	practice	Guided	1	-0.5	-0.5	1.762192	-0.54987	-1.45	-1.3	0.801552831709448	0.021611	0.033039	-0.0084942
Trial1	1	1	noBlindfold	counterclockwise	practice	Guided	1	-0.5	-0.5	1.782196	-0.54987	-1.45	-1.3	0.801552831709448	0.04918	0.016109	0.0020566
Trial1	1	1	noBlindfold	counterclockwise	practice	Guided	1	-0.5	-0.5	1.8022	-0.54987	-1.45	-1.3	0.801552831709448	0.0092428	-0.02621	0.0050755
Trial1	1	1	noBlindfold	counterclockwise	practice	Guided	1	-0.5	-0.5	1.822205	-0.54987	-1.45	-1.3	0.801552831709448	0.013994	-0.0050512	0.0089284
Trial1	1	1	noBlindfold	counterclockwise	practice	Guided	1	-0.5	-0.5	1.842194	-0.54987	-1.45	-1.3	0.801552831709448	-0.002494	0.024568	0.027021
Trial1	1	1	noBlindfold	counterclockwise	practice	Guided	1	-0.5	-0.5	1.862198	-0.54987	-1.45	-1.3	0.801552831709448	-0.018973	0.020334	-0.013855
Trial1	1	1	noBlindfold	counterclockwise	practice	Guided	1	-0.5	-0.5	1.882202	-0.54987	-1.45	-1.3	0.801552831709448	0.0089162	-0.009289	0.00088508
Trial1	1	1	noBlindfold	counterclockwise	practice	Guided	1	-0.5	-0.5	1.902191	-0.54987	-1.45	-1.3	0.801552831709448	-0.0063007	-0.00082962	0.03573
Trial1	1	1	noBlindfold	counterclockwise	practice	Guided	1	-0.5	-0.5	1.922195	-0.54986	-1.45	-1.3	0.801552208759305	0.03047	-0.00083076	-0.0091694
Trial1	1	1	noBlindfold	counterclockwise	practice	Guided	1	-0.5	-0.5	1.9422	-0.54986	-1.45	-1.3	0.801552208759305	0.010495	-0.030457	0.021823
Trial1	1	1	noBlindfold	counterclockwise	practice	Guided	1	-0.5	-0.5	1.962204	-0.54986	-1.45	-1.3	0.801552208759305	0.014618	-0.0008338	-0.0019628
Trial1	1	1	noBlindfold	counterclockwise	practice	Guided	1	-0.5	-0.5	1.982193	-0.54986	-1.45	-1.3	0.801552208759305	0.026663	0.0076305	-0.00046113
Trial1	1	1	noBlindfold	counterclockwise	practice	Guided	1	-0.5	-0.5	2.002197	-0.54986	-1.45	-1.3	0.801552208759305	-0.02532	0.011862	0.020315
Trial1	1	1	noBlindfold	counterclockwise	practice	Guided	1	-0.5	-0.5	2.022202	-0.54986	-1.45	-1.3	0.801552208759305	0.017786	0.011864	0.00020802
Trial1	1	1	noBlindfold	counterclockwise	practice	Guided	1	-0.5	-0.5	2.042206	-0.54986	-1.45	-1.3	0.801552208759305	-0.00028373	-0.00083388	-0.0026367
Trial1	1	1	noBlindfold	counterclockwise	practice	Guided	1	-0.5	-0.5	2.062195	-0.54986	-1.45	-1.3	0.801552208759305	0.0032008	0.0076268	-0.015535
Trial1	1	1	noBlindfold	counterclockwise	practice	Guided	1	-0.5	-0.5	2.082199	-0.54986	-1.45	-1.3	0.801552208759305	0.021582	0.033017	-0.0084985
Trial1	1	1	noBlindfold	counterclockwise	practice	Guided	1	-0.5	-0.5	2.102203	-0.54986	-1.45	-1.3	0.801552208759305	-0.030717	0.016088	0.0080896
Trial1	1	1	noBlindfold	counterclockwise	practice	Guided	1	-0.5	-0.5	2.122192	-0.54986	-1.45	-1.3	0.801552208759305	0.03141	-0.00084107	-0.055574
Trial1	1	1	noBlindfold	counterclockwise	practice	Guided	1	-0.5	-0.5	2.142197	-0.54986	-1.45	-1.3	0.801552208759305	0.0047772	-0.013537	0.0054077
Trial1	1	1	noBlindfold	counterclockwise	practice	Guided	1	-0.5	-0.5	2.162201	-0.54985	-1.45	-1.3	0.801551585933776	0.045978	-0.017769	0.019142
Trial1	1	1	noBlindfold	counterclockwise	practice	Guided	1	-0.5	-0.5	2.182205	-0.54985	-1.45	-1.3	0.801551585933776	-0.0012441	0.0033905	-0.015195
Trial1	1	1	noBlindfold	counterclockwise	practice	Guided	1	-0.5	-0.5	2.202194	-0.54985	-1.45	-1.3	0.801551585933776	-0.0091689	0.020317	-0.00196
Trial1	1	1	noBlindfold	counterclockwise	practice	Guided	1	-0.5	-0.5	2.222198	-0.54985	-1.45	-1.3	0.801551585933776	0.034887	0.0033893	-0.0094995
Trial1	1	1	noBlindfold	counterclockwise	practice	Guided	1	-0.5	-0.5	2.242203	-0.54985	-1.45	-1.3	0.801551585933776	0.0050925	0.0033858	0.0095996
Trial1	1	1	noBlindfold	counterclockwise	practice	Guided	1	-0.5	-0.5	2.262192	-0.54985	-1.45	-1.3	0.801551585933776	0.039323	-0.00084799	-0.0098347
Trial1	1	1	noBlindfold	counterclockwise	practice	Guided	1	-0.5	-0.5	2.282196	-0.54985	-1.45	-1.3	0.801551585933776	0.024744	-0.013545	-0.02558
Trial1	1	1	noBlindfold	counterclockwise	practice	Guided	1	-0.5	-0.5	2.3022	-0.54985	-1.45	-1.3	0.801551585933776	-0.0044205	0.0033818	0.0018952
Trial1	1	1	noBlindfold	counterclockwise	practice	Guided	1	-0.5	-0.5	2.322205	-0.54985	-1.45	-1.29998	0.801531597542428	-0.027241	0.028772	-0.0048052
Trial1	1	1	noBlindfold	counterclockwise	practice	Guided	1	-0.5	-0.5	2.342194	-0.54988	-1.45005	-1.2998	0.801353809380263	-0.146765	-0.732896	0.598078
Trial1	1	1	noBlindfold	counterclockwise	practice	Guided	1	-0.5	-0.5	2.362198	-0.54999	-1.45031	-1.2997	0.801260959183141	-0.452243	-1.346507	0.924432
Trial1	1	1	noBlindfold	counterclockwise	practice	Guided	1	-0.5	-0.5	2.382202	-0.55021	-1.45053	-1.29972	0.801294583757837	-0.371297	-0.940254	0.518171
Trial1	1	1	noBlindfold	counterclockwise	practice	Guided	1	-0.5	-0.5	2.402191	-0.55042	-1.45047	-1.29979	0.801377725367176	-0.223811	-0.462033	0.342645
Trial1	1	1	noBlindfold	counterclockwise	practice	Guided	1	-0.5	-0.5	2.422195	-0.55063	-1.45031	-1.2999	0.801500659645295	-0.0091837	-0.470379	0.170506
Trial1	1	1	noBlindfold	counterclockwise	practice	Guided	1	-0.5	-0.5	2.4422	-0.55057	-1.45021	-1.29995	0.801546838509496	0.451207	-0.322073	0.063997
Trial1	1	1	noBlindfold	counterclockwise	practice	Guided	1	-0.5	-0.5	2.462204	-0.55017	-1.45023	-1.30001	0.801581545990274	0.407674	-0.643653	-0.03803
Trial1	1	1	noBlindfold	counterclockwise	practice	Guided	1	-0.5	-0.5	2.482193	-0.54961	-1.4503	-1.30003	0.801566680788063	0.339431	-0.732521	-0.060275
Trial1	1	1	noBlindfold	counterclockwise	practice	Guided	1	-0.5	-0.5	2.502197	-0.54892	-1.45033	-1.30004	0.801534263926859	0.293705	-0.440489	-0.067286
Trial1	1	1	noBlindfold	counterclockwise	practice	Guided	1	-0.5	-0.5	2.522202	-0.54813	-1.45027	-1.30023	0.801676116154089	0.261975	-0.584266	-0.191516
Trial1	1	1	noBlindfold	counterclockwise	practice	Guided	1	-0.5	-0.5	2.542206	-0.54626	-1.4503	-1.3003	0.801635997007082	0.489342	-0.326069	-0.608201
Trial1	1	1	noBlindfold	counterclockwise	practice	Guided	1	-0.5	-0.5	2.562195	-0.54513	-1.45022	-1.30034	0.801611335557918	0.514849	-0.35984	-0.685838
Trial1	1	1	noBlindfold	counterclockwise	practice	Guided	1	-0.5	-0.5	2.582199	-0.5437	-1.45019	-1.30038	0.801572092251667	0.401525	-0.524803	-0.769916
Trial1	1	1	noBlindfold	counterclockwise	practice	Guided	1	-0.5	-0.5	2.602203	-0.54208	-1.45023	-1.30039	0.801495405746177	0.266882	-0.393551	-0.780842
Trial1	1	1	noBlindfold	counterclockwise	practice	Guided	1	-0.5	-0.5	2.622192	-0.54049	-1.4502	-1.30034	0.801363499120997	0.141411	-0.228432	-0.72933
Trial1	1	1	noBlindfold	counterclockwise	practice	Guided	1	-0.5	-0.5	2.642197	-0.53742	-1.45014	-1.30032	0.801194360780839	0.205389	-0.190195	-0.590782
Trial1	1	1	noBlindfold	counterclockwise	practice	Guided	1	-0.5	-0.5	2.662201	-0.53584	-1.45009	-1.30033	0.801132124727358	0.260155	0.017184	-0.680333
Trial1	1	1	noBlindfold	counterclockwise	practice	Guided	1	-0.5	-0.5	2.682205	-0.53427	-1.45003	-1.30034	0.801073309509033	0.215538	-0.164766	-0.696707
Trial1	1	1	noBlindfold	counterclockwise	practice	Guided	1	-0.5	-0.5	2.702194	-0.53253	-1.45006	-1.30036	0.80102077008129	0.128242	-0.173176	-0.722041
Trial1	1	1	noBlindfold	counterclockwise	practice	Guided	1	-0.5	-0.5	2.722198	-0.53089	-1.45007	-1.30041	0.801005874583628	0.019872	-0.160443	-0.812851
Trial1	1	1	noBlindfold	counterclockwise	practice	Guided	1	-0.5	-0.5	2.742203	-0.52792	-1.45018	-1.30045	0.800936749759851	0.231223	-0.435309	-0.916588
Trial1	1	1	noBlindfold	counterclockwise	practice	Guided	1	-0.5	-0.5	2.762192	-0.52653	-1.45021	-1.30047	0.80090939791791	0.352848	-0.371715	-0.96227
Trial1	1	1	noBlindfold	counterclockwise	practice	Guided	1	-0.5	-0.5	2.782196	-0.52511	-1.4502	-1.30049	0.800883753904578	0.364411	-0.426623	-0.989253
Trial1	1	1	noBlindfold	counterclockwise	practice	Guided	1	-0.5	-0.5	2.8022	-0.52358	-1.45021	-1.30049	0.800837244353555	0.302954	-0.468815	-0.976319
Trial1	1	1	noBlindfold	counterclockwise	practice	Guided	1	-0.5	-0.5	2.822205	-0.5219	-1.45022	-1.30045	0.800749499035887	0.21016	-0.362898	-0.963409
Trial1	1	1	noBlindfold	counterclockwise	practice	Guided	1	-0.5	-0.5	2.842194	-0.51905	-1.4502	-1.30041	0.800636698098547	-0.059299	-0.405003	-0.807074
Trial1	1	1	noBlindfold	counterclockwise	practice	Guided	1	-0.5	-0.5	2.862198	-0.51793	-1.45019	-1.30037	0.800570788631879	-0.040489	-0.316036	-0.732622
Trial1	1	1	noBlindfold	counterclockwise	practice	Guided	1	-0.5	-0.5	2.882202	-0.51702	-1.45016	-1.30036	0.800540912463949	0.0022233	-0.303263	-0.701951
Trial1	1	1	noBlindfold	counterclockwise	practice	Guided	1	-0.5	-0.5	2.902191	-0.51628	-1.45016	-1.30037	0.80053553316323	-0.076148	-0.438577	-0.734299
Trial1	1	1	noBlindfold	counterclockwise	practice	Guided	1	-0.5	-0.5	2.922195	-0.51579	-1.4502	-1.3004	0.80055575294243	-0.06161	-0.472308	-0.781648
Trial1	1	1	noBlindfold	counterclockwise	practice	Guided	1	-0.5	-0.5	2.9422	-0.51556	-1.45023	-1.3004	0.800551249221466	-0.096807	-0.518663	-0.901259
Trial1	1	1	noBlindfold	counterclockwise	practice	Guided	1	-0.5	-0.5	2.962204	-0.51556	-1.45023	-1.30041	0.800561260910167	-0.052125	-0.544054	-0.903046
Trial1	1	1	noBlindfold	counterclockwise	practice	Guided	1	-0.5	-0.5	2.982193	-0.51556	-1.45023	-1.30041	0.800561260910167	-0.04177	-0.577908	-0.879896
Trial1	1	1	noBlindfold	counterclockwise	practice	Guided	1	-0.5	-0.5	3.002197	-0.51556	-1.45024	-1.30041	0.800561260910167	-0.041182	-0.573676	-0.871517
Trial1	1	1	noBlindfold	counterclockwise	practice	Guided	1	-0.5	-0.5	3.022202	-0.51556	-1.45024	-1.30041	0.800561260910167	-0.09918	-0.594835	-0.871617
Trial1	1	1	noBlindfold	counterclockwise	practice	Guided	1	-0.5	-0.5	3.042206	-0.51557	-1.45025	-1.30041	0.800561455600002	-0.150024	-0.594835	-0.771172
Trial1	1	1	noBlindfold	counterclockwise	practice	Guided	1	-0.5	-0.5	3.062195	-0.51557	-1.45025	-1.3004	0.800551443913736	-0.129867	-0.586372	-0.738916
Trial1	1	1	noBlindfold	counterclockwise	practice	Guided	1	-0.5	-0.5	3.082199	-0.51558	-1.45025	-1.3004	0.800551638731212	-0.196998	-0.548285	-0.679421
Trial1	1	1	noBlindfold	counterclockwise	practice	Guided	1	-0.5	-0.5	3.102203	-0.51558	-1.45026	-1.30039	0.80054162704743	-0.187494	-0.4975	-0.672303
Trial1	1	1	noBlindfold	counterclockwise	practice	Guided	1	-0.5	-0.5	3.122192	-0.51559	-1.45026	-1.30037	0.800521798630004	-0.192477	-0.501699	-0.616584
Trial1	1	1	noBlindfold	counterclockwise	practice	Guided	1	-0.5	-0.5	3.142197	-0.5156	-1.45025	-1.30037	0.800521992543678	-0.167248	-0.518508	-0.639424
Trial1	1	1	noBlindfold	counterclockwise	practice	Guided	1	-0.5	-0.5	3.162201	-0.51561	-1.45026	-1.30036	0.800512177229306	-0.171649	-0.535435	-0.639112
Trial1	1	1	noBlindfold	counterclockwise	practice	Guided	1	-0.5	-0.5	3.182205	-0.51561	-1.45026	-1.30036	0.800512177229306	-0.154141	-0.581985	-0.581406
Trial1	1	1	noBlindfold	counterclockwise	practice	Guided	1	-0.5	-0.5	3.202194	-0.51562	-1.45026	-1.30035	0.800502359720494	-0.1405	-0.577753	-0.578162
Trial1	1	1	noBlindfold	counterclockwise	practice	Guided	1	-0.5	-0.5	3.222198	-0.51562	-1.45026	-1.30034	0.800492348046697	-0.107916	-0.581985	-0.559418
Trial1	1	1	noBlindfold	counterclockwise	practice	Guided	1	-0.5	-0.5	3.242203	-0.51563	-1.45027	-1.30034	0.800492543504123	-0.120593	-0.565058	-0.550099
Trial1	1	1	noBlindfold	counterclockwise	practice	Guided	1	-0.5	-0.5	3.262192	-0.51563	-1.45027	-1.30033	0.800482651019381	-0.194244	-0.51426	-0.519616
Trial1	1	1	noBlindfold	counterclockwise	practice	Guided	1	-0.5	-0.5	3.282196	-0.51564	-1.45026	-1.30031	0.800462823266864	-0.132348	-0.484552	-0.465002
Trial1	1	1	noBlindfold	counterclockwise	practice	Guided	1	-0.5	-0.5	3.3022	-0.51565	-1.45026	-1.30028	0.800432982817989	-0.105668	-0.446342	-0.403613
Trial1	1	1	noBlindfold	counterclockwise	practice	Guided	1	-0.5	-0.5	3.322205	-0.51566	-1.45025	-1.30026	0.800413155337651	-0.122797	-0.433526	-0.393863
Trial1	1	1	noBlindfold	counterclockwise	practice	Guided	1	-0.5	-0.5	3.342194	-0.51568	-1.45023	-1.30025	0.800403654944839	-0.07244	-0.441745	-0.439306
Trial1	1	1	noBlindfold	counterclockwise	practice	Guided	1	-0.5	-0.5	3.362198	-0.51568	-1.45023	-1.30025	0.800403654944839	-0.107632	-0.437392	-0.432479
Trial1	1	1	noBlindfold	counterclockwise	practice	Guided	1	-0.5	-0.5	3.382202	-0.51569	-1.45023	-1.30025	0.80040385000643	-0.099316	-0.394951	-0.44136
Trial1	1	1	noBlindfold	counterclockwise	practice	Guided	1	-0.5	-0.5	3.402191	-0.51569	-1.45023	-1.30025	0.80040385000643	-0.107874	-0.407539	-0.436427
Trial1	1	1	noBlindfold	counterclockwise	practice	Guided	1	-0.5	-0.5	3.422195	-0.51569	-1.45023	-1.30024	0.800393838350229	-0.109012	-0.386272	-0.403431
Trial1	1	1	noBlindfold	counterclockwise	practice	Guided	1	-0.5	-0.5	3.4422	-0.5157	-1.45021	-1.30023	0.800384023053469	-0.198308	-0.356439	-0.391775
Trial1	1	1	noBlindfold	counterclockwise	practice	Guided	1	-0.5	-0.5	3.462204	-0.51571	-1.45021	-1.30023	0.800384219538093	-0.17431	-0.377494	-0.431255
Trial1	1	1	noBlindfold	counterclockwise	practice	Guided	1	-0.5	-0.5	3.482193	-0.51571	-1.45021	-1.30023	0.800384219538093	-0.163328	-0.428166	-0.465598
Trial1	1	1	noBlindfold	counterclockwise	practice	Guided	1	-0.5	-0.5	3.502197	-0.51572	-1.45021	-1.30023	0.800384416147948	-0.104398	-0.406889	-0.452802
Trial1	1	1	noBlindfold	counterclockwise	practice	Guided	1	-0.5	-0.5	3.522202	-0.51572	-1.45021	-1.30023	0.800384416147948	-0.141064	-0.40255	-0.466918
Trial1	1	1	noBlindfold	counterclockwise	practice	Guided	1	-0.5	-0.5	3.542206	-0.51572	-1.45021	-1.30023	0.800384416147948	-0.053418	-0.376938	-0.426572
Trial1	1	1	noBlindfold	counterclockwise	practice	Guided	1	-0.5	-0.5	3.562195	-0.51573	-1.45021	-1.30023	0.800384612883035	-0.053697	-0.406448	-0.430639
Trial1	1	1	noBlindfold	counterclockwise	practice	Guided	1	-0.5	-0.5	3.582199	-0.51573	-1.45021	-1.30023	0.800384612883035	-0.075592	-0.397872	-0.487907
Trial1	1	1	noBlindfold	counterclockwise	practice	Guided	1	-0.5	-0.5	3.602203	-0.51573	-1.45021	-1.30023	0.800384612883035	-0.113732	-0.414688	-0.459816
Trial1	1	1	noBlindfold	counterclockwise	practice	Guided	1	-0.5	-0.5	3.622192	-0.51573	-1.45021	-1.30023	0.800384612883035	-0.069911	-0.423035	-0.471214
Trial1	1	1	noBlindfold	counterclockwise	practice	Guided	1	-0.5	-0.5	3.642197	-0.51574	-1.45021	-1.30023	0.800384808571194	-0.064836	-0.443955	-0.462995
Trial1	1	1	noBlindfold	counterclockwise	practice	Guided	1	-0.5	-0.5	3.662201	-0.51574	-1.45021	-1.30024	0.800394820215065	-0.079344	-0.469221	-0.541918
Trial1	1	1	noBlindfold	counterclockwise	practice	Guided	1	-0.5	-0.5	3.682205	-0.51574	-1.45021	-1.30024	0.800394820215065	-0.060398	-0.486022	-0.526419
Trial1	1	1	noBlindfold	counterclockwise	practice	Guided	1	-0.5	-0.5	3.702194	-0.51574	-1.45021	-1.30024	0.800394820215065	0.016547	-0.511306	-0.510797
Trial1	1	1	noBlindfold	counterclockwise	practice	Guided	1	-0.5	-0.5	3.722198	-0.51574	-1.45022	-1.30024	0.800394820215065	0.014478	-0.511273	-0.476874
Trial1	1	1	noBlindfold	counterclockwise	practice	Guided	1	-0.5	-0.5	3.742203	-0.51574	-1.45023	-1.30024	0.800394820215065	0.03281	-0.570509	-0.469493
Trial1	1	1	noBlindfold	counterclockwise	practice	Guided	1	-0.5	-0.5	3.762192	-0.51574	-1.45024	-1.30024	0.800394820215065	0.072454	-0.54935	-0.476388
Trial1	1	1	noBlindfold	counterclockwise	practice	Guided	1	-0.5	-0.5	3.782196	-0.51574	-1.45024	-1.30024	0.800394820215065	0.0076526	-0.562046	-0.446398
Trial1	1	1	noBlindfold	counterclockwise	practice	Guided	1	-0.5	-0.5	3.8022	-0.51574	-1.45024	-1.30023	0.800384808571194	-0.0050643	-0.540887	-0.436953
Trial1	1	1	noBlindfold	counterclockwise	practice	Guided	1	-0.5	-0.5	3.822205	-0.51574	-1.45025	-1.30023	0.800384808571194	-0.021325	-0.515496	-0.41463
Trial1	1	1	noBlindfold	counterclockwise	practice	Guided	1	-0.5	-0.5	3.842194	-0.51574	-1.45025	-1.30022	0.800374796927371	-0.08815	-0.447586	-0.350736
Trial1	1	1	noBlindfold	counterclockwise	practice	Guided	1	-0.5	-0.5	3.862198	-0.51574	-1.45025	-1.30022	0.800374796927371	-0.117117	-0.447464	-0.319114
Trial1	1	1	noBlindfold	counterclockwise	practice	Guided	1	-0.5	-0.5	3.882202	-0.51575	-1.45024	-1.30021	0.800364982273328	-0.145202	-0.455799	-0.338082
Trial1	1	1	noBlindfold	counterclockwise	practice	Guided	1	-0.5	-0.5	3.902191	-0.51575	-1.45024	-1.30021	0.800364982273328	-0.16084	-0.468371	-0.307407
Trial1	1	1	noBlindfold	counterclockwise	practice	Guided	1	-0.5	-0.5	3.922195	-0.51576	-1.45024	-1.3002	0.800355167749497	-0.133568	-0.476716	-0.300828
Trial1	1	1	noBlindfold	counterclockwise	practice	Guided	1	-0.5	-0.5	3.9422	-0.51577	-1.45024	-1.3002	0.800355364992164	-0.149756	-0.489164	-0.314895
Trial1	1	1	noBlindfold	counterclockwise	practice	Guided	1	-0.5	-0.5	3.962204	-0.51577	-1.45024	-1.30019	0.800345353355884	-0.118947	-0.50601	-0.284757
Trial1	1	1	noBlindfold	counterclockwise	practice	Guided	1	-0.5	-0.5	3.982193	-0.51578	-1.45024	-1.30019	0.800345549551061	-0.109442	-0.505969	-0.312742
Trial1	1	1	noBlindfold	counterclockwise	practice	Guided	1	-0.5	-0.5	4.002197	-0.51578	-1.45024	-1.30019	0.800345549551061	-0.12865	-0.522884	-0.310676
Trial1	1	1	noBlindfold	counterclockwise	practice	Guided	1	-0.5	-0.5	4.022202	-0.51579	-1.45024	-1.30018	0.800335735414616	-0.102872	-0.560937	-0.301902
Trial1	1	1	noBlindfold	counterclockwise	practice	Guided	1	-0.5	-0.5	4.042206	-0.51579	-1.45025	-1.30018	0.800335735414616	-0.124701	-0.522851	-0.304982
Trial1	1	1	noBlindfold	counterclockwise	practice	Guided	1	-0.5	-0.5	4.062195	-0.5158	-1.45025	-1.30017	0.800325921408402	-0.110459	-0.522851	-0.293275
Trial1	1	1	noBlindfold	counterclockwise	practice	Guided	1	-0.5	-0.5	4.082199	-0.5158	-1.45026	-1.30017	0.800325921408402	-0.088532	-0.560937	-0.298955
Trial1	1	1	noBlindfold	counterclockwise	practice	Guided	1	-0.5	-0.5	4.102203	-0.51581	-1.45026	-1.30017	0.800326119158685	-0.11306	-0.535547	-0.267663
Trial1	1	1	noBlindfold	counterclockwise	practice	Guided	1	-0.5	-0.5	4.122192	-0.51581	-1.45026	-1.30016	0.800316107532422	-0.118047	-0.560937	-0.275593
Trial1	1	1	noBlindfold	counterclockwise	practice	Guided	1	-0.5	-0.5	4.142197	-0.51581	-1.45026	-1.30016	0.800316107532422	-0.051431	-0.54401	-0.280228
Trial1	1	1	noBlindfold	counterclockwise	practice	Guided	1	-0.5	-0.5	4.162201	-0.51582	-1.45026	-1.30016	0.800316305410421	-0.080399	-0.514388	-0.248625
Trial1	1	1	noBlindfold	counterclockwise	practice	Guided	1	-0.5	-0.5	4.182205	-0.51582	-1.45026	-1.30016	0.800316305410421	-0.052258	-0.472045	-0.229497
Trial1	1	1	noBlindfold	counterclockwise	practice	Guided	1	-0.5	-0.5	4.202194	-0.51582	-1.45026	-1.30015	0.800306412972678	-0.039524	-0.480439	-0.238753
Trial1	1	1	noBlindfold	counterclockwise	practice	Guided	1	-0.5	-0.5	4.222198	-0.51582	-1.45026	-1.30015	0.800306412972678	-0.04514	-0.510006	-0.255129
Trial1	1	1	noBlindfold	counterclockwise	practice	Guided	1	-0.5	-0.5	4.242203	-0.51582	-1.45026	-1.30015	0.800306412972678	-0.0030984	-0.488622	-0.228495
Trial1	1	1	noBlindfold	counterclockwise	practice	Guided	1	-0.5	-0.5	4.262192	-0.51582	-1.45026	-1.30014	0.800296401348988	-0.020549	-0.492762	-0.222985
Trial1	1	1	noBlindfold	counterclockwise	practice	Guided	1	-0.5	-0.5	4.282196	-0.51582	-1.45026	-1.30014	0.800296401348988	-0.022895	-0.513872	-0.166576
Trial1	1	1	noBlindfold	counterclockwise	practice	Guided	1	-0.5	-0.5	4.3022	-0.51582	-1.45026	-1.30014	0.800296401348988	-0.060162	-0.513823	-0.150496
Trial1	1	1	noBlindfold	counterclockwise	practice	Guided	1	-0.5	-0.5	4.322205	-0.51582	-1.45026	-1.30013	0.800286389725346	-0.0083528	-0.505335	-0.114223
Trial1	1	1	noBlindfold	counterclockwise	practice	Guided	1	-0.5	-0.5	4.342194	-0.51583	-1.45026	-1.30012	0.800276694121817	-0.021377	-0.501034	-0.17216
Trial1	1	1	noBlindfold	counterclockwise	practice	Guided	1	-0.5	-0.5	4.362198	-0.51583	-1.45026	-1.30012	0.800276694121817	-0.025215	-0.47561	-0.163421
Trial1	1	1	noBlindfold	counterclockwise	practice	Guided	1	-0.5	-0.5	4.382202	-0.51583	-1.45025	-1.30012	0.800276694121817	-0.0012296	-0.513604	-0.139811
Trial1	1	1	noBlindfold	counterclockwise	practice	Guided	1	-0.5	-0.5	4.402191	-0.51583	-1.45025	-1.30011	0.800266682500735	-0.068098	-0.496585	-0.139241
Trial1	1	1	noBlindfold	counterclockwise	practice	Guided	1	-0.5	-0.5	4.422195	-0.51583	-1.45025	-1.30011	0.800266682500735	-0.078727	-0.475306	-0.100556
Trial1	1	1	noBlindfold	counterclockwise	practice	Guided	1	-0.5	-0.5	4.4422	-0.51583	-1.45025	-1.3001	0.800256551693738	-0.055912	-0.500472	-0.107824
Trial1	1	1	noBlindfold	counterclockwise	practice	Guided	1	-0.5	-0.5	4.462204	-0.51583	-1.45025	-1.3001	0.800256551693738	-0.041991	-0.453849	-0.086215
Trial1	1	1	noBlindfold	counterclockwise	practice	Guided	1	-0.5	-0.5	4.482193	-0.51583	-1.45025	-1.30009	0.800246540072755	-0.033698	-0.483407	-0.095197
Trial1	1	1	noBlindfold	counterclockwise	practice	Guided	1	-0.5	-0.5	4.502197	-0.51584	-1.45025	-1.30009	0.800246738217812	-0.016824	-0.483345	-0.108994
Trial1	1	1	noBlindfold	counterclockwise	practice	Guided	1	-0.5	-0.5	4.522202	-0.51584	-1.45025	-1.30009	0.800246738217812	-0.022144	-0.495964	-0.121214
Trial1	1	1	noBlindfold	counterclockwise	practice	Guided	1	-0.5	-0.5	4.542206	-0.51584	-1.45025	-1.30008	0.800236726599356	-0.075685	-0.491596	-0.121564
Trial1	1	1	noBlindfold	counterclockwise	practice	Guided	1	-0.5	-0.5	4.562195	-0.51584	-1.45025	-1.30008	0.800236726599356	-0.06679	-0.499939	-0.122163
Trial1	1	1	noBlindfold	counterclockwise	practice	Guided	1	-0.5	-0.5	4.582199	-0.51584	-1.45025	-1.30008	0.800236726599356	-0.070909	-0.470201	-0.117629
Trial1	1	1	noBlindfold	counterclockwise	practice	Guided	1	-0.5	-0.5	4.602203	-0.51585	-1.45025	-1.30008	0.800236924872146	-0.088341	-0.448915	-0.112153
Trial1	1	1	noBlindfold	counterclockwise	practice	Guided	1	-0.5	-0.5	4.622192	-0.51585	-1.45024	-1.30006	0.800217020826247	-0.106047	-0.453024	-0.047718
Trial1	1	1	noBlindfold	counterclockwise	practice	Guided	1	-0.5	-0.5	4.642197	-0.51589	-1.45022	-1.30004	0.80019779079436	-0.22433	-0.406237	-0.018252
Trial1	1	1	noBlindfold	counterclockwise	practice	Guided	1	-0.5	-0.5	4.662201	-0.51595	-1.45022	-1.30003	0.800188972155628	-0.189958	-0.414583	-0.037519
Trial1	1	1	noBlindfold	counterclockwise	practice	Guided	1	-0.5	-0.5	4.682205	-0.51605	-1.45021	-1.30002	0.800181079628712	-0.149066	-0.418699	-0.027772
Trial1	1	1	noBlindfold	counterclockwise	practice	Guided	1	-0.5	-0.5	4.702194	-0.51619	-1.45021	-1.30002	0.800183900210895	-0.198143	-0.380498	-0.025244
Trial1	1	1	noBlindfold	counterclockwise	practice	Guided	1	-0.5	-0.5	4.722198	-0.51635	-1.4502	-1.30001	0.800177023566841	-0.085052	-0.384616	-0.0070229
Trial1	1	1	noBlindfold	counterclockwise	practice	Guided	1	-0.5	-0.5	4.742203	-0.51658	-1.4502	-1.30001	0.800181755263766	-0.08175	-0.405552	-0.024078
Trial1	1	1	noBlindfold	counterclockwise	practice	Guided	1	-0.5	-0.5	4.762192	-0.51665	-1.45021	-1.30001	0.800183209481258	-0.066916	-0.430826	-0.0040672
Trial1	1	1	noBlindfold	counterclockwise	practice	Guided	1	-0.5	-0.5	4.782196	-0.5167	-1.45021	-1.30001	0.800184251603938	-0.116005	-0.464556	-0.0047818
Trial1	1	1	noBlindfold	counterclockwise	practice	Guided	1	-0.5	-0.5	4.8022	-0.51673	-1.45022	-1.30001	0.800184877878567	-0.144093	-0.439042	-0.023835
Trial1	1	1	noBlindfold	counterclockwise	practice	Guided	1	-0.5	-0.5	4.822205	-0.51674	-1.45022	-1.30001	0.800185087301942	-0.041677	-0.447385	-0.026894
Trial1	1	1	noBlindfold	counterclockwise	practice	Guided	1	-0.5	-0.5	4.842194	-0.51675	-1.45022	-1.30001	0.80018529560289	-0.065327	-0.434451	-0.04625
Trial1	1	1	noBlindfold	counterclockwise	practice	Guided	1	-0.5	-0.5	4.862198	-0.51675	-1.45022	-1.30001	0.80018529560289	-0.010557	-0.442788	-0.029079
Trial1	1	1	noBlindfold	counterclockwise	practice	Guided	1	-0.5	-0.5	4.882202	-0.51675	-1.45022	-1.30001	0.80018529560289	-0.057878	-0.489211	-0.0046601
Trial1	1	1	noBlindfold	counterclockwise	practice	Guided	1	-0.5	-0.5	4.902191	-0.51675	-1.45022	-1.30001	0.80018529560289	-0.052233	-0.459458	0.011784
Trial1	1	1	noBlindfold	counterclockwise	practice	Guided	1	-0.5	-0.5	4.922195	-0.51676	-1.45023	-1.30001	0.800185505276031	-0.070269	-0.463557	0.0088531
Trial1	1	1	noBlindfold	counterclockwise	practice	Guided	1	-0.5	-0.5	4.9422	-0.51676	-1.45023	-1.30001	0.800185505276031	-0.077342	-0.497224	-0.028538
Trial1	1	1	noBlindfold	counterclockwise	practice	Guided	1	-0.5	-0.5	4.962204	-0.51677	-1.45024	-1.30001	0.800185715074428	-0.082056	-0.497143	-0.03241
Trial1	1	1	noBlindfold	counterclockwise	practice	Guided	1	-0.5	-0.5	4.982193	-0.51677	-1.45024	-1.30001	0.800185715074428	-0.057754	-0.480127	-0.0046592
Trial1	1	1	noBlindfold	counterclockwise	practice	Guided	1	-0.5	-0.5	5.002197	-0.51677	-1.45024	-1.30001	0.800185715074428	-0.122521	-0.484239	0.025209
Trial1	1	1	noBlindfold	counterclockwise	practice	Guided	1	-0.5	-0.5	5.022202	-0.51678	-1.45024	-1.30001	0.800185923748165	-0.088174	-0.513809	0.0059248
Trial1	1	1	noBlindfold	counterclockwise	practice	Guided	1	-0.5	-0.5	5.042206	-0.51679	-1.45025	-1.30001	0.800186135046989	-0.077787	-0.50952	-0.036904
Trial1	1	1	noBlindfold	counterclockwise	practice	Guided	1	-0.5	-0.5	5.062195	-0.51679	-1.45025	-1.30001	0.800186135046989	-0.079555	-0.509424	-0.062025
Trial1	1	1	noBlindfold	counterclockwise	practice	Guided	1	-0.5	-0.5	5.082199	-0.51679	-1.45025	-1.30001	0.800186135046989	-0.029822	-0.488221	-0.076153
Trial1	1	1	noBlindfold	counterclockwise	practice	Guided	1	-0.5	-0.5	5.102203	-0.51679	-1.45025	-1.30002	0.800196265605792	-0.011186	-0.475412	-0.104734
Trial1	1	1	noBlindfold	counterclockwise	practice	Guided	1	-0.5	-0.5	5.122192	-0.51679	-1.45024	-1.30002	0.800196265605792	-0.059111	-0.454128	-0.088667
Trial1	1	1	noBlindfold	counterclockwise	practice	Guided	1	-0.5	-0.5	5.142197	-0.5168	-1.45024	-1.30003	0.800206366716089	-0.024499	-0.470824	-0.182658
Trial1	1	1	noBlindfold	counterclockwise	practice	Guided	1	-0.5	-0.5	5.162201	-0.5168	-1.45024	-1.30003	0.800206366716089	-0.057914	-0.453768	-0.134957
Trial1	1	1	noBlindfold	counterclockwise	practice	Guided	1	-0.5	-0.5	5.182205	-0.5168	-1.45024	-1.30003	0.800206366716089	-0.040442	-0.46633	-0.140373
Trial1	1	1	noBlindfold	counterclockwise	practice	Guided	1	-0.5	-0.5	5.202194	-0.5168	-1.45024	-1.30003	0.800206366716089	-0.03066	-0.44081	-0.128401
Trial1	1	1	noBlindfold	counterclockwise	practice	Guided	1	-0.5	-0.5	5.222198	-0.5168	-1.45024	-1.30003	0.800206366716089	-0.078284	-0.457616	-0.100084
Trial1	1	1	noBlindfold	counterclockwise	practice	Guided	1	-0.5	-0.5	5.242203	-0.51681	-1.45023	-1.30003	0.8002065770095	-0.036761	-0.448902	0.036298
Trial1	1	1	noBlindfold	counterclockwise	practice	Guided	1	-0.5	-0.5	5.262192	-0.51681	-1.45023	-1.30001	0.800186554268419	-0.01513	-0.347226	0.089484
Trial1	1	1	noBlindfold	counterclockwise	practice	Guided	1	-0.5	-0.5	5.282196	-0.51681	-1.4502	-1.29998	0.800156520157212	-0.0065281	-0.338664	0.147784
Trial1	1	1	noBlindfold	counterclockwise	practice	Guided	1	-0.5	-0.5	5.3022	-0.5168	-1.45018	-1.29996	0.800136406287864	0.048217	-0.325875	0.164898
Trial1	1	1	noBlindfold	counterclockwise	practice	Guided	1	-0.5	-0.5	5.322205	-0.51679	-1.45017	-1.29996	0.800136197352069	0.039919	-0.300398	0.173858
Trial1	1	1	noBlindfold	counterclockwise	practice	Guided	1	-0.5	-0.5	5.342194	-0.51679	-1.45017	-1.29996	0.800136197352069	-0.011924	-0.384837	0.067709
Trial1	1	1	noBlindfold	counterclockwise	practice	Guided	1	-0.5	-0.5	5.362198	-0.51679	-1.45018	-1.29996	0.800136197352069	0.0064069	-0.418578	0.016161
Trial1	1	1	noBlindfold	counterclockwise	practice	Guided	1	-0.5	-0.5	5.382202	-0.51679	-1.45019	-1.29996	0.800136197352069	-0.020215	-0.435382	0.018049
Trial1	1	1	noBlindfold	counterclockwise	practice	Guided	1	-0.5	-0.5	5.402191	-0.51679	-1.4502	-1.29997	0.800146208727551	-0.078807	-0.481814	0.0095824
Trial1	1	1	noBlindfold	counterclockwise	practice	Guided	1	-0.5	-0.5	5.422195	-0.51679	-1.45022	-1.29998	0.800156100920047	-0.028214	-0.507082	-0.0319
Trial1	1	1	noBlindfold	counterclockwise	practice	Guided	1	-0.5	-0.5	5.4422	-0.51679	-1.45023	-1.3	0.800176123671287	-0.082679	-0.540767	-0.118885
Trial1	1	1	noBlindfold	counterclockwise	practice	Guided	1	-0.5	-0.5	5.462204	-0.5168	-1.45024	-1.30001	0.800186343969746	-0.099251	-0.519551	-0.153081
Trial1	1	1	noBlindfold	counterclockwise	practice	Guided	1	-0.5	-0.5	5.482193	-0.51681	-1.45025	-1.30001	0.800186554268419	-0.085321	-0.481376	-0.145609
Trial1	1	1	noBlindfold	counterclockwise	practice	Guided	1	-0.5	-0.5	5.502197	-0.51681	-1.45025	-1.30002	0.800196684821915	-0.089441	-0.464376	-0.141071
Trial1	1	1	noBlindfold	counterclockwise	practice	Guided	1	-0.5	-0.5	5.522202	-0.51681	-1.45025	-1.30002	0.800196684821915	-0.087933	-0.498118	-0.120093
Trial1	1	1	noBlindfold	counterclockwise	practice	Guided	1	-0.5	-0.5	5.542206	-0.51682	-1.45025	-1.30003	0.800206787428164	-0.048241	-0.493709	-0.127057
Trial1	1	1	noBlindfold	counterclockwise	practice	Guided	1	-0.5	-0.5	5.562195	-0.51682	-1.45025	-1.30003	0.800206787428164	-0.080785	-0.536018	-0.145757
Trial1	1	1	noBlindfold	counterclockwise	practice	Guided	1	-0.5	-0.5	5.582199	-0.51682	-1.45025	-1.30003	0.800206787428164	-0.083742	-0.49792	-0.187605
Trial1	1	1	noBlindfold	counterclockwise	practice	Guided	1	-0.5	-0.5	5.602203	-0.51683	-1.45025	-1.30004	0.800217009337436	-0.041395	-0.523302	-0.156884
Trial1	1	1	noBlindfold	counterclockwise	practice	Guided	1	-0.5	-0.5	5.622192	-0.51683	-1.45026	-1.30004	0.800217009337436	-0.050855	-0.531766	-0.170355
Trial1	1	1	noBlindfold	counterclockwise	practice	Guided	1	-0.5	-0.5	5.642197	-0.51683	-1.45026	-1.30005	0.800227020702848	-0.054978	-0.552921	-0.159989
Trial1	1	1	noBlindfold	counterclockwise	practice	Guided	1	-0.5	-0.5	5.662201	-0.51683	-1.45026	-1.30005	0.800227020702848	-0.094618	-0.540225	-0.15292
Trial1	1	1	noBlindfold	counterclockwise	practice	Guided	1	-0.5	-0.5	5.682205	-0.51683	-1.45026	-1.30005	0.800227020702848	-0.066779	-0.540225	-0.138011
Trial1	1	1	noBlindfold	counterclockwise	practice	Guided	1	-0.5	-0.5	5.702194	-0.51684	-1.45026	-1.30005	0.800227230112422	-0.085111	-0.531762	-0.162159
Trial1	1	1	noBlindfold	counterclockwise	practice	Guided	1	-0.5	-0.5	5.722198	-0.51684	-1.45026	-1.30006	0.80023724147527	-0.108175	-0.535985	-0.156032
Trial1	1	1	noBlindfold	counterclockwise	practice	Guided	1	-0.5	-0.5	5.742203	-0.51684	-1.45026	-1.30006	0.80023724147527	-0.048078	-0.519058	-0.18968
Trial1	1	1	noBlindfold	counterclockwise	practice	Guided	1	-0.5	-0.5	5.762192	-0.51685	-1.45026	-1.30006	0.800237452261032	-0.016691	-0.561376	-0.186069
Trial1	1	1	noBlindfold	counterclockwise	practice	Guided	1	-0.5	-0.5	5.782196	-0.51685	-1.45027	-1.30007	0.800247463621299	-0.071728	-0.548681	-0.20894
Trial1	1	1	noBlindfold	counterclockwise	practice	Guided	1	-0.5	-0.5	5.8022	-0.51685	-1.45027	-1.30007	0.800247463621299	-0.077932	-0.557144	-0.233705
Trial1	1	1	noBlindfold	counterclockwise	practice	Guided	1	-0.5	-0.5	5.822205	-0.51685	-1.45027	-1.30007	0.800247463621299	-0.087653	-0.586767	-0.18243
Trial1	1	1	noBlindfold	counterclockwise	practice	Guided	1	-0.5	-0.5	5.842194	-0.51686	-1.45027	-1.30008	0.800257566704523	-0.068087	-0.552913	-0.221587
Trial1	1	1	noBlindfold	counterclockwise	practice	Guided	1	-0.5	-0.5	5.862198	-0.51686	-1.45027	-1.30008	0.800257566704523	-0.088769	-0.578303	-0.199001
Trial1	1	1	noBlindfold	counterclockwise	practice	Guided	1	-0.5	-0.5	5.882202	-0.51687	-1.45027	-1.30008	0.800257776479023	-0.070126	-0.574072	-0.250786
Trial1	1	1	noBlindfold	counterclockwise	practice	Guided	1	-0.5	-0.5	5.902191	-0.51687	-1.45027	-1.30008	0.800257776479023	-0.08015	-0.557144	-0.203694
Trial1	1	1	noBlindfold	counterclockwise	practice	Guided	1	-0.5	-0.5	5.922195	-0.51687	-1.45028	-1.30009	0.800267787834137	-0.060616	-0.578303	-0.242915
Trial1	1	1	noBlindfold	counterclockwise	practice	Guided	1	-0.5	-0.5	5.9422	-0.51688	-1.45028	-1.30009	0.800268000244238	-0.077137	-0.56984	-0.224774
Trial1	1	1	noBlindfold	counterclockwise	practice	Guided	1	-0.5	-0.5	5.962204	-0.51688	-1.45028	-1.30009	0.800268000244238	-0.088348	-0.590999	-0.194444
Trial1	1	1	noBlindfold	counterclockwise	practice	Guided	1	-0.5	-0.5	5.982193	-0.51688	-1.45028	-1.30009	0.800268000244238	-0.098097	-0.574072	-0.206329
Trial1	1	1	noBlindfold	counterclockwise	practice	Guided	1	-0.5	-0.5	6.002197	-0.51688	-1.45028	-1.30009	0.800268000244238	-0.056931	-0.535985	-0.192353
Trial1	1	1	noBlindfold	counterclockwise	practice	Guided	1	-0.5	-0.5	6.022202	-0.51689	-1.45028	-1.30009	0.800268210265107	-0.101594	-0.599462	-0.193334
Trial1	1	1	noBlindfold	counterclockwise	practice	Guided	1	-0.5	-0.5	6.042206	-0.51689	-1.45029	-1.30009	0.800268210265107	-0.093535	-0.586767	-0.143292
Trial1	1	1	noBlindfold	counterclockwise	practice	Guided	1	-0.5	-0.5	6.062195	-0.5169	-1.45029	-1.30009	0.800268421668455	-0.065093	-0.586767	-0.120011
Trial1	1	1	noBlindfold	counterclockwise	practice	Guided	1	-0.5	-0.5	6.082199	-0.5169	-1.45029	-1.30009	0.800268421668455	-0.063314	-0.599462	-0.157993
Trial1	1	1	noBlindfold	counterclockwise	practice	Guided	1	-0.5	-0.5	6.102203	-0.5169	-1.45029	-1.30009	0.800268421668455	-0.099997	-0.599462	-0.172181
Trial1	1	1	noBlindfold	counterclockwise	practice	Guided	1	-0.5	-0.5	6.122192	-0.5169	-1.45029	-1.30009	0.800268421668455	-0.098218	-0.61639	-0.21015
Trial1	1	1	noBlindfold	counterclockwise	practice	Guided	1	-0.5	-0.5	6.142197	-0.51691	-1.4503	-1.30009	0.800268633197044	-0.090153	-0.612158	-0.1601
Trial1	1	1	noBlindfold	counterclockwise	practice	Guided	1	-0.5	-0.5	6.162201	-0.51691	-1.4503	-1.30009	0.800268633197044	-0.0783	-0.603694	-0.181948
Trial1	1	1	noBlindfold	counterclockwise	practice	Guided	1	-0.5	-0.5	6.182205	-0.51692	-1.4503	-1.30009	0.800268844850876	-0.09129	-0.61639	-0.176761
Trial1	1	1	noBlindfold	counterclockwise	practice	Guided	1	-0.5	-0.5	6.202194	-0.51692	-1.4503	-1.30009	0.800268844850876	-0.080897	-0.582535	-0.156396
Trial1	1	1	noBlindfold	counterclockwise	practice	Guided	1	-0.5	-0.5	6.222198	-0.51692	-1.4503	-1.30009	0.800268844850876	-0.076431	-0.603694	-0.156668
Trial1	1	1	noBlindfold	counterclockwise	practice	Guided	1	-0.5	-0.5	6.242203	-0.51693	-1.4503	-1.30009	0.800269055368988	-0.11606	-0.633317	-0.212698
Trial1	1	1	noBlindfold	counterclockwise	practice	Guided	1	-0.5	-0.5	6.262192	-0.51693	-1.4503	-1.30009	0.800269055368988	-0.095305	-0.633317	-0.172008
Trial1	1	1	noBlindfold	counterclockwise	practice	Guided	1	-0.5	-0.5	6.282196	-0.51693	-1.4503	-1.30009	0.800269055368988	-0.068383	-0.607926	-0.213126
Trial1	1	1	noBlindfold	counterclockwise	practice	Guided	1	-0.5	-0.5	6.3022	-0.51694	-1.4503	-1.30009	0.800269267272557	-0.041731	-0.612158	-0.234638
Trial1	1	1	noBlindfold	counterclockwise	practice	Guided	1	-0.5	-0.5	6.322205	-0.51694	-1.4503	-1.30009	0.800269267272557	-0.090546	-0.599462	-0.231104
Trial1	1	1	noBlindfold	counterclockwise	practice	Guided	1	-0.5	-0.5	6.342194	-0.51694	-1.4503	-1.3001	0.80027927860922	-0.063886	-0.582535	-0.232877
Trial1	1	1	noBlindfold	counterclockwise	practice	Guided	1	-0.5	-0.5	6.362198	-0.51694	-1.4503	-1.3001	0.80027927860922	-0.054399	-0.595231	-0.225067
Trial1	1	1	noBlindfold	counterclockwise	practice	Guided	1	-0.5	-0.5	6.382202	-0.51694	-1.4503	-1.3001	0.80027927860922	-0.069187	-0.61639	-0.245004
Trial1	1	1	noBlindfold	counterclockwise	practice	Guided	1	-0.5	-0.5	6.402191	-0.51694	-1.4503	-1.3001	0.80027927860922	-0.054371	-0.599462	-0.224938
Trial1	1	1	noBlindfold	counterclockwise	practice	Guided	1	-0.5	-0.5	6.422195	-0.51695	-1.4503	-1.3001	0.800279490635378	-0.07271	-0.595231	-0.231995
Trial1	1	1	noBlindfold	counterclockwise	practice	Guided	1	-0.5	-0.5	6.4422	-0.51695	-1.4503	-1.3001	0.800279490635378	-0.054605	-0.607926	-0.160988
Trial1	1	1	noBlindfold	counterclockwise	practice	Guided	1	-0.5	-0.5	6.462204	-0.51695	-1.4503	-1.3001	0.800279490635378	-0.086553	-0.590999	-0.15841
Trial1	1	1	noBlindfold	counterclockwise	practice	Guided	1	-0.5	-0.5	6.482193	-0.51695	-1.4503	-1.3001	0.800279490635378	-0.114354	-0.578303	-0.181914
Trial1	1	1	noBlindfold	counterclockwise	practice	Guided	1	-0.5	-0.5	6.502197	-0.51696	-1.4503	-1.3001	0.800279701523599	-0.04983	-0.586767	-0.223349
Trial1	1	1	noBlindfold	counterclockwise	practice	Guided	1	-0.5	-0.5	6.522202	-0.51696	-1.4503	-1.3001	0.800279701523599	-0.090917	-0.578303	-0.175635
Trial1	1	1	noBlindfold	counterclockwise	practice	Guided	1	-0.5	-0.5	6.542206	-0.51697	-1.45029	-1.3001	0.800279915063413	-0.030811	-0.586767	-0.209278
Trial1	1	1	noBlindfold	counterclockwise	practice	Guided	1	-0.5	-0.5	6.562195	-0.51697	-1.45029	-1.3001	0.800279915063413	-0.052689	-0.561376	-0.203452
Trial1	1	1	noBlindfold	counterclockwise	practice	Guided	1	-0.5	-0.5	6.582199	-0.51697	-1.45029	-1.3001	0.800279915063413	-0.023992	-0.578303	-0.239111
Trial1	1	1	noBlindfold	counterclockwise	practice	Guided	1	-0.5	-0.5	6.602203	-0.51697	-1.45029	-1.3001	0.800279915063413	0.008845	-0.599462	-0.279266
Trial1	1	1	noBlindfold	counterclockwise	practice	Guided	1	-0.5	-0.5	6.622192	-0.51697	-1.45029	-1.30011	0.800290045574655	0.048195	-0.662939	-0.290407
Trial1	1	1	noBlindfold	counterclockwise	practice	Guided	1	-0.5	-0.5	6.642197	-0.51696	-1.45032	-1.30012	0.800299843369029	0.09106	-0.756039	-0.314335
Trial1	1	1	noBlindfold	counterclockwise	practice	Guided	1	-0.5	-0.5	6.662201	-0.51696	-1.45034	-1.30012	0.800299843369029	0.125676	-0.764503	-0.266184
Trial1	1	1	noBlindfold	counterclockwise	practice	Guided	1	-0.5	-0.5	6.682205	-0.51695	-1.45036	-1.30013	0.800309524637745	0.138039	-0.802589	-0.342765
Trial1	1	1	noBlindfold	counterclockwise	practice	Guided	1	-0.5	-0.5	6.702194	-0.51694	-1.45037	-1.30013	0.800309312619544	0.21226	-0.849139	-0.364791
Trial1	1	1	noBlindfold	counterclockwise	practice	Guided	1	-0.5	-0.5	6.722198	-0.51693	-1.45039	-1.30016	0.800339015562743	0.205678	-0.849139	-0.386582
Trial1	1	1	noBlindfold	counterclockwise	practice	Guided	1	-0.5	-0.5	6.742203	-0.51684	-1.45044	-1.30017	0.800347128104462	0.29489	-0.921079	-0.391395
Trial1	1	1	noBlindfold	counterclockwise	practice	Guided	1	-0.5	-0.5	6.762192	-0.51677	-1.45045	-1.30018	0.800355670192883	0.342742	-0.954934	-0.411831
Trial1	1	1	noBlindfold	counterclockwise	practice	Guided	1	-0.5	-0.5	6.782196	-0.51668	-1.45047	-1.30017	0.80034377799551	0.289718	-0.976093	-0.336091
Trial1	1	1	noBlindfold	counterclockwise	practice	Guided	1	-0.5	-0.5	6.8022	-0.5166	-1.45048	-1.30017	0.800342114927477	0.203846	-0.929543	-0.287801
Trial1	1	1	noBlindfold	counterclockwise	practice	Guided	1	-0.5	-0.5	6.822205	-0.51658	-1.45047	-1.30016	0.800331688360316	0.141351	-0.921079	-0.287494
Trial1	1	1	noBlindfold	counterclockwise	practice	Guided	1	-0.5	-0.5	6.842194	-0.51658	-1.45046	-1.30016	0.800331688360316	0.027389	-0.794125	-0.258198
Trial1	1	1	noBlindfold	counterclockwise	practice	Guided	1	-0.5	-0.5	6.862198	-0.51658	-1.45044	-1.30016	0.800331688360316	-0.031805	-0.823748	-0.274975
Trial1	1	1	noBlindfold	counterclockwise	practice	Guided	1	-0.5	-0.5	6.882202	-0.51658	-1.45043	-1.30015	0.800321796112716	-0.028524	-0.785662	-0.228825
Trial1	1	1	noBlindfold	counterclockwise	practice	Guided	1	-0.5	-0.5	6.902191	-0.51658	-1.45042	-1.30015	0.800321796112716	-0.016984	-0.78143	-0.254837
Trial1	1	1	noBlindfold	counterclockwise	practice	Guided	1	-0.5	-0.5	6.922195	-0.51658	-1.45042	-1.30016	0.800331688360316	-0.042142	-0.777198	-0.306069
Trial1	1	1	noBlindfold	counterclockwise	practice	Guided	1	-0.5	-0.5	6.9422	-0.51658	-1.45041	-1.30016	0.800331688360316	-0.034469	-0.772966	-0.375427
Trial1	1	1	noBlindfold	counterclockwise	practice	Guided	1	-0.5	-0.5	6.962204	-0.51658	-1.45041	-1.30016	0.800331688360316	-0.028265	-0.78143	-0.413651
Trial1	1	1	noBlindfold	counterclockwise	practice	Guided	1	-0.5	-0.5	6.982193	-0.51658	-1.45041	-1.30017	0.800341699791676	0.012874	-0.798357	-0.399617
Trial1	1	1	noBlindfold	counterclockwise	practice	Guided	1	-0.5	-0.5	7.002197	-0.51658	-1.45041	-1.30017	0.800341699791676	-0.010214	-0.756039	-0.410491
Trial1	1	1	noBlindfold	counterclockwise	practice	Guided	1	-0.5	-0.5	7.022202	-0.51658	-1.45041	-1.30017	0.800341699791676	0.018202	-0.743344	-0.383265
Trial1	1	1	noBlindfold	counterclockwise	practice	Guided	1	-0.5	-0.5	7.042206	-0.51658	-1.4504	-1.30017	0.800341699791676	-0.0051638	-0.760271	-0.338946
Trial1	1	1	noBlindfold	counterclockwise	practice	Guided	1	-0.5	-0.5	7.062195	-0.51658	-1.4504	-1.30017	0.800341699791676	0.014347	-0.717953	-0.378124
Trial1	1	1	noBlindfold	counterclockwise	practice	Guided	1	-0.5	-0.5	7.082199	-0.51658	-1.4504	-1.30018	0.800351711223089	0.01848	-0.739112	-0.382524
Trial1	1	1	noBlindfold	counterclockwise	practice	Guided	1	-0.5	-0.5	7.102203	-0.51658	-1.45039	-1.30017	0.800341699791676	0.061389	-0.739112	-0.343363
Trial1	1	1	noBlindfold	counterclockwise	practice	Guided	1	-0.5	-0.5	7.122192	-0.51657	-1.45039	-1.30017	0.800341492411624	0.078826	-0.747575	-0.348721
Trial1	1	1	noBlindfold	counterclockwise	practice	Guided	1	-0.5	-0.5	7.142197	-0.51657	-1.45039	-1.30017	0.800341492411624	0.116683	-0.772966	-0.279856
Trial1	1	1	noBlindfold	counterclockwise	practice	Guided	1	-0.5	-0.5	7.162201	-0.51656	-1.45039	-1.30017	0.800341286390094	0.158059	-0.768734	-0.299369
Trial1	1	1	noBlindfold	counterclockwise	practice	Guided	1	-0.5	-0.5	7.182205	-0.51656	-1.45039	-1.30016	0.800331274953562	0.166599	-0.802589	-0.30411
Trial1	1	1	noBlindfold	counterclockwise	practice	Guided	1	-0.5	-0.5	7.202194	-0.51655	-1.45039	-1.30016	0.800331067820639	0.13018	-0.78143	-0.250923
Trial1	1	1	noBlindfold	counterclockwise	practice	Guided	1	-0.5	-0.5	7.222198	-0.51655	-1.45039	-1.30016	0.800331067820639	0.095529	-0.806821	-0.235762
Trial1	1	1	noBlindfold	counterclockwise	practice	Guided	1	-0.5	-0.5	7.242203	-0.51654	-1.45039	-1.30015	0.800320968555121	0.058479	-0.866066	-0.241165
Trial1	1	1	noBlindfold	counterclockwise	practice	Guided	1	-0.5	-0.5	7.262192	-0.51654	-1.45039	-1.30015	0.800320968555121	0.071481	-0.798357	-0.259117
Trial1	1	1	noBlindfold	counterclockwise	practice	Guided	1	-0.5	-0.5	7.282196	-0.51654	-1.45039	-1.30015	0.800320968555121	0.055497	-0.819516	-0.232658
Trial1	1	1	noBlindfold	counterclockwise	practice	Guided	1	-0.5	-0.5	7.3022	-0.51654	-1.45039	-1.30015	0.800320968555121	0.016133	-0.82798	-0.221379
Trial1	1	1	noBlindfold	counterclockwise	practice	Guided	1	-0.5	-0.5	7.322205	-0.51654	-1.4504	-1.30014	0.800310957113516	0.019968	-0.840675	-0.230009
Trial1	1	1	noBlindfold	counterclockwise	practice	Guided	1	-0.5	-0.5	7.342194	-0.51654	-1.4504	-1.30014	0.800310957113516	0.010487	-0.798357	-0.237628
Trial1	1	1	noBlindfold	counterclockwise	practice	Guided	1	-0.5	-0.5	7.362198	-0.51654	-1.4504	-1.30014	0.800310957113516	0.006344	-0.832211	-0.234007
Trial1	1	1	noBlindfold	counterclockwise	practice	Guided	1	-0.5	-0.5	7.382202	-0.51654	-1.4504	-1.30014	0.800310957113516	-0.0072679	-0.806821	-0.236236
Trial1	1	1	noBlindfold	counterclockwise	practice	Guided	1	-0.5	-0.5	7.402191	-0.51654	-1.4504	-1.30014	0.800310957113516	-0.0037237	-0.764503	-0.249051
Trial1	1	1	noBlindfold	counterclockwise	practice	Guided	1	-0.5	-0.5	7.422195	-0.51654	-1.4504	-1.30014	0.800310957113516	-0.00551	-0.78143	-0.261236
Trial1	1	1	noBlindfold	counterclockwise	practice	Guided	1	-0.5	-0.5	7.4422	-0.51654	-1.4504	-1.30014	0.800310957113516	-0.027704	-0.819516	-0.272394
Trial1	1	1	noBlindfold	counterclockwise	practice	Guided	1	-0.5	-0.5	7.462204	-0.51654	-1.4504	-1.30014	0.800310957113516	0.022882	-0.811052	-0.313796
Trial1	1	1	noBlindfold	counterclockwise	practice	Guided	1	-0.5	-0.5	7.482193	-0.51654	-1.4504	-1.30014	0.800310957113516	-0.0043505	-0.794125	-0.320195
Trial1	1	1	noBlindfold	counterclockwise	practice	Guided	1	-0.5	-0.5	7.502197	-0.51654	-1.4504	-1.30014	0.800310957113516	0.031448	-0.789893	-0.318444
Trial1	1	1	noBlindfold	counterclockwise	practice	Guided	1	-0.5	-0.5	7.522202	-0.51654	-1.4504	-1.30014	0.800310957113516	0.030565	-0.772966	-0.280663
Trial1	1	1	noBlindfold	counterclockwise	practice	Guided	1	-0.5	-0.5	7.542206	-0.51653	-1.4504	-1.30014	0.80031075145702	0.034386	-0.756039	-0.276317
Trial1	1	1	noBlindfold	counterclockwise	practice	Guided	1	-0.5	-0.5	7.562195	-0.51653	-1.4504	-1.30014	0.80031075145702	0.026394	-0.751807	-0.272371
Trial1	1	1	noBlindfold	counterclockwise	practice	Guided	1	-0.5	-0.5	7.582199	-0.51653	-1.45039	-1.30014	0.80031075145702	0.02344	-0.730648	-0.241714
Trial1	1	1	noBlindfold	counterclockwise	practice	Guided	1	-0.5	-0.5	7.602203	-0.51653	-1.45039	-1.30013	0.800300740012895	-0.011478	-0.73488	-0.230746
Trial1	1	1	noBlindfold	counterclockwise	practice	Guided	1	-0.5	-0.5	7.622192	-0.51653	-1.45039	-1.30013	0.800300740012895	0.033801	-0.751807	-0.223162
Trial1	1	1	noBlindfold	counterclockwise	practice	Guided	1	-0.5	-0.5	7.642197	-0.51653	-1.45039	-1.30013	0.800300740012895	0.02164	-0.798357	-0.2666
Trial1	1	1	noBlindfold	counterclockwise	practice	Guided	1	-0.5	-0.5	7.662201	-0.51653	-1.45039	-1.30013	0.800300740012895	0.017218	-0.815284	-0.203068
Trial1	1	1	noBlindfold	counterclockwise	practice	Guided	1	-0.5	-0.5	7.682205	-0.51653	-1.45039	-1.30012	0.800290847752682	0.00064969	-0.794125	-0.184996
Trial1	1	1	noBlindfold	counterclockwise	practice	Guided	1	-0.5	-0.5	7.702194	-0.51653	-1.45039	-1.30012	0.800290847752682	-0.0034891	-0.777198	-0.180442
Trial1	1	1	noBlindfold	counterclockwise	practice	Guided	1	-0.5	-0.5	7.722198	-0.51653	-1.45039	-1.30011	0.800280836308664	-0.055551	-0.756039	-0.154315
Trial1	1	1	noBlindfold	counterclockwise	practice	Guided	1	-0.5	-0.5	7.742203	-0.51654	-1.45038	-1.30011	0.800281041972848	-0.109367	-0.717953	-0.164367
Trial1	1	1	noBlindfold	counterclockwise	practice	Guided	1	-0.5	-0.5	7.762192	-0.51654	-1.45038	-1.30011	0.800281041972848	-0.079428	-0.701026	-0.120138
Trial1	1	1	noBlindfold	counterclockwise	practice	Guided	1	-0.5	-0.5	7.782196	-0.51655	-1.45038	-1.3001	0.800271118370827	-0.13799	-0.709489	-0.127316
Trial1	1	1	noBlindfold	counterclockwise	practice	Guided	1	-0.5	-0.5	7.8022	-0.51655	-1.45037	-1.3001	0.800271118370827	-0.180254	-0.743344	-0.096065
Trial1	1	1	noBlindfold	counterclockwise	practice	Guided	1	-0.5	-0.5	7.822205	-0.51656	-1.45037	-1.3001	0.800271325519267	-0.136132	-0.709489	-0.149767
Trial1	1	1	noBlindfold	counterclockwise	practice	Guided	1	-0.5	-0.5	7.842194	-0.51657	-1.45037	-1.3001	0.800271531558808	-0.148515	-0.701026	-0.21606
Trial1	1	1	noBlindfold	counterclockwise	practice	Guided	1	-0.5	-0.5	7.862198	-0.51657	-1.45037	-1.3001	0.800271531558808	-0.125396	-0.667171	-0.205011
Trial1	1	1	noBlindfold	counterclockwise	practice	Guided	1	-0.5	-0.5	7.882202	-0.51658	-1.45036	-1.3001	0.800271738956989	-0.107316	-0.701026	-0.210091
Trial1	1	1	noBlindfold	counterclockwise	practice	Guided	1	-0.5	-0.5	7.902191	-0.51658	-1.45036	-1.3001	0.800271738956989	-0.083317	-0.667171	-0.178414
Trial1	1	1	noBlindfold	counterclockwise	practice	Guided	1	-0.5	-0.5	7.922195	-0.51658	-1.45036	-1.3001	0.800271738956989	-0.06259	-0.705257	-0.227911
Trial1	1	1	noBlindfold	counterclockwise	practice	Guided	1	-0.5	-0.5	7.9422	-0.51659	-1.45036	-1.30011	0.800282077092528	0.018766	-0.768734	-0.311772
Trial1	1	1	noBlindfold	counterclockwise	practice	Guided	1	-0.5	-0.5	7.962204	-0.51658	-1.45037	-1.30012	0.800291881002822	0.022007	-0.836443	-0.328756
Trial1	1	1	noBlindfold	counterclockwise	practice	Guided	1	-0.5	-0.5	7.982193	-0.51658	-1.45039	-1.30012	0.800291881002822	0.086488	-0.891457	-0.362711
Trial1	1	1	noBlindfold	counterclockwise	practice	Guided	1	-0.5	-0.5	8.002197	-0.51657	-1.45041	-1.30013	0.800301565859866	0.165455	-0.904152	-0.380853
Trial1	1	1	noBlindfold	counterclockwise	practice	Guided	1	-0.5	-0.5	8.022202	-0.51656	-1.45043	-1.30015	0.800321382700852	0.270735	-0.959165	-0.405064
Trial1	1	1	noBlindfold	counterclockwise	practice	Guided	1	-0.5	-0.5	8.042191	-0.51652	-1.45047	-1.30015	0.800320556140676	0.241608	-0.988788	-0.373315
Trial1	1	1	noBlindfold	counterclockwise	practice	Guided	1	-0.5	-0.5	8.062195	-0.51651	-1.45048	-1.30015	0.800320349505391	0.232959	-0.967629	-0.368387
Trial1	1	1	noBlindfold	counterclockwise	practice	Guided	1	-0.5	-0.5	8.082199	-0.5165	-1.45048	-1.30015	0.800320142995343	0.198288	-0.938006	-0.353197
Trial1	1	1	noBlindfold	counterclockwise	practice	Guided	1	-0.5	-0.5	8.102203	-0.5165	-1.45047	-1.30015	0.800320142995343	0.086411	-0.929543	-0.294635
Trial1	1	1	noBlindfold	counterclockwise	practice	Guided	1	-0.5	-0.5	8.122192	-0.5165	-1.45047	-1.30015	0.800320142995343	0.056803	-0.882993	-0.271402
Trial1	1	1	noBlindfold	counterclockwise	practice	Guided	1	-0.5	-0.5	8.142197	-0.5165	-1.45046	-1.30014	0.80031013154341	-0.032249	-0.840675	-0.206004
Trial1	1	1	noBlindfold	counterclockwise	practice	Guided	1	-0.5	-0.5	8.162201	-0.5165	-1.45045	-1.30014	0.80031013154341	-0.078403	-0.840675	-0.227931
Trial1	1	1	noBlindfold	counterclockwise	practice	Guided	1	-0.5	-0.5	8.182205	-0.5165	-1.45044	-1.30014	0.80031013154341	-0.094968	-0.836443	-0.273003
Trial1	1	1	noBlindfold	counterclockwise	practice	Guided	1	-0.5	-0.5	8.202194	-0.51651	-1.45044	-1.30014	0.800310338056042	-0.073643	-0.840675	-0.287078
Trial1	1	1	noBlindfold	counterclockwise	practice	Guided	1	-0.5	-0.5	8.222198	-0.51651	-1.45044	-1.30014	0.800310338056042	-0.039608	-0.887225	-0.310469
Trial1	1	1	noBlindfold	counterclockwise	practice	Guided	1	-0.5	-0.5	8.242203	-0.5165	-1.45044	-1.30015	0.800320142995343	0.117491	-0.895688	-0.359345
Trial1	1	1	noBlindfold	counterclockwise	practice	Guided	1	-0.5	-0.5	8.262192	-0.5165	-1.45044	-1.30015	0.800320142995343	0.155322	-0.925311	-0.416226
Trial1	1	1	noBlindfold	counterclockwise	practice	Guided	1	-0.5	-0.5	8.282196	-0.51649	-1.45044	-1.30016	0.800329828881114	0.163559	-0.950702	-0.4003
Trial1	1	1	noBlindfold	counterclockwise	practice	Guided	1	-0.5	-0.5	8.3022	-0.51649	-1.45045	-1.30016	0.800329828881114	0.160535	-0.938006	-0.442073
Trial1	1	1	noBlindfold	counterclockwise	practice	Guided	1	-0.5	-0.5	8.322205	-0.51648	-1.45045	-1.30017	0.800339634081288	0.195401	-0.933775	-0.465421
Trial1	1	1	noBlindfold	counterclockwise	practice	Guided	1	-0.5	-0.5	8.342194	-0.51647	-1.45045	-1.30017	0.800339429178664	0.129636	-0.849139	-0.435321
Trial1	1	1	noBlindfold	counterclockwise	practice	Guided	1	-0.5	-0.5	8.362198	-0.51646	-1.45044	-1.30018	0.800349234636332	0.162158	-0.861834	-0.416461
Trial1	1	1	noBlindfold	counterclockwise	practice	Guided	1	-0.5	-0.5	8.382202	-0.51646	-1.45044	-1.30018	0.800349234636332	0.136675	-0.844907	-0.397697
Trial1	1	1	noBlindfold	counterclockwise	practice	Guided	1	-0.5	-0.5	8.402191	-0.51645	-1.45044	-1.30018	0.800349028759416	0.141074	-0.849139	-0.397896
Trial1	1	1	noBlindfold	counterclockwise	practice	Guided	1	-0.5	-0.5	8.422195	-0.51645	-1.45043	-1.30018	0.800349028759416	0.187204	-0.844907	-0.375805
Trial1	1	1	noBlindfold	counterclockwise	practice	Guided	1	-0.5	-0.5	8.4422	-0.51644	-1.45043	-1.30018	0.800348824232075	0.135627	-0.870298	-0.346682
Trial1	1	1	noBlindfold	counterclockwise	practice	Guided	1	-0.5	-0.5	8.462204	-0.51643	-1.45043	-1.30018	0.800348618604878	0.161613	-0.866066	-0.356846
Trial1	1	1	noBlindfold	counterclockwise	practice	Guided	1	-0.5	-0.5	8.482193	-0.51642	-1.45043	-1.30018	0.800348413102913	0.177833	-0.857602	-0.349631
Trial1	1	1	noBlindfold	counterclockwise	practice	Guided	1	-0.5	-0.5	8.502197	-0.51642	-1.45043	-1.30018	0.800348413102913	0.170988	-0.887225	-0.348901
Trial1	1	1	noBlindfold	counterclockwise	practice	Guided	1	-0.5	-0.5	8.522202	-0.51641	-1.45043	-1.30017	0.800338196250942	0.162383	-0.806821	-0.291512
Trial1	1	1	noBlindfold	counterclockwise	practice	Guided	1	-0.5	-0.5	8.542191	-0.5164	-1.45043	-1.30017	0.800337990996875	0.133883	-0.832211	-0.278472
Trial1	1	1	noBlindfold	counterclockwise	practice	Guided	1	-0.5	-0.5	8.562195	-0.5164	-1.45043	-1.30017	0.800337990996875	0.116087	-0.89992	-0.302579
Trial1	1	1	noBlindfold	counterclockwise	practice	Guided	1	-0.5	-0.5	8.582199	-0.51639	-1.45043	-1.30017	0.800337787088676	0.111314	-0.929543	-0.30637
Trial1	1	1	noBlindfold	counterclockwise	practice	Guided	1	-0.5	-0.5	8.602203	-0.51639	-1.45044	-1.30017	0.800337787088676	0.167193	-0.895688	-0.33551
Trial1	1	1	noBlindfold	counterclockwise	practice	Guided	1	-0.5	-0.5	8.622192	-0.51638	-1.45044	-1.30017	0.800337582084332	0.15235	-0.933775	-0.355417
Trial1	1	1	noBlindfold	counterclockwise	practice	Guided	1	-0.5	-0.5	8.642197	-0.51637	-1.45045	-1.30017	0.800337377205222	0.13836	-0.929543	-0.362658
Trial1	1	1	noBlindfold	counterclockwise	practice	Guided	1	-0.5	-0.5	8.662201	-0.51637	-1.45045	-1.30017	0.800337377205222	0.127363	-0.929543	-0.391248
Trial1	1	1	noBlindfold	counterclockwise	practice	Guided	1	-0.5	-0.5	8.682205	-0.51636	-1.45045	-1.30017	0.800337172451347	0.11964	-0.870298	-0.399209
Trial1	1	1	noBlindfold	counterclockwise	practice	Guided	1	-0.5	-0.5	8.702194	-0.51636	-1.45045	-1.30017	0.800337172451347	0.123158	-0.904152	-0.386539
Trial1	1	1	noBlindfold	counterclockwise	practice	Guided	1	-0.5	-0.5	8.722198	-0.51636	-1.45045	-1.30017	0.800337172451347	0.067203	-0.878761	-0.394189
Trial1	1	1	noBlindfold	counterclockwise	practice	Guided	1	-0.5	-0.5	8.742203	-0.51635	-1.45045	-1.30018	0.800346980530954	0.114479	-0.921079	-0.381417
Trial1	1	1	noBlindfold	counterclockwise	practice	Guided	1	-0.5	-0.5	8.762192	-0.51634	-1.45045	-1.30018	0.80034677602936	0.127159	-0.887225	-0.430863
Trial1	1	1	noBlindfold	counterclockwise	practice	Guided	1	-0.5	-0.5	8.782196	-0.51634	-1.45045	-1.30018	0.80034677602936	0.219738	-0.908384	-0.405517
Trial1	1	1	noBlindfold	counterclockwise	practice	Guided	1	-0.5	-0.5	8.8022	-0.51633	-1.45045	-1.30018	0.800346571653	0.162876	-0.908384	-0.38874
Trial1	1	1	noBlindfold	counterclockwise	practice	Guided	1	-0.5	-0.5	8.822205	-0.51633	-1.45045	-1.30018	0.800346571653	0.206321	-0.89992	-0.401832
Trial1	1	1	noBlindfold	counterclockwise	practice	Guided	1	-0.5	-0.5	8.842194	-0.51631	-1.45045	-1.30018	0.80034616327598	0.223102	-0.878761	-0.354809
Trial1	1	1	noBlindfold	counterclockwise	practice	Guided	1	-0.5	-0.5	8.862198	-0.51631	-1.45045	-1.30018	0.80034616327598	0.140504	-0.840675	-0.31458
Trial1	1	1	noBlindfold	counterclockwise	practice	Guided	1	-0.5	-0.5	8.882202	-0.5163	-1.45045	-1.30018	0.800345960489239	0.175377	-0.857602	-0.334389
Trial1	1	1	noBlindfold	counterclockwise	practice	Guided	1	-0.5	-0.5	8.902191	-0.5163	-1.45044	-1.30018	0.800345960489239	0.148405	-0.887225	-0.336595
Trial1	1	1	noBlindfold	counterclockwise	practice	Guided	1	-0.5	-0.5	8.922195	-0.51629	-1.45044	-1.30017	0.800335745107168	0.129148	-0.904152	-0.301105
Trial1	1	1	noBlindfold	counterclockwise	practice	Guided	1	-0.5	-0.5	8.9422	-0.51628	-1.45044	-1.30017	0.800335541353681	0.111923	-0.895688	-0.283246
Trial1	1	1	noBlindfold	counterclockwise	practice	Guided	1	-0.5	-0.5	8.962204	-0.51628	-1.45044	-1.30017	0.800335541353681	0.077866	-0.904152	-0.259704
Trial1	1	1	noBlindfold	counterclockwise	practice	Guided	1	-0.5	-0.5	8.982193	-0.51628	-1.45045	-1.30016	0.800325529845284	0.152125	-0.94647	-0.21859
Trial1	1	1	noBlindfold	counterclockwise	practice	Guided	1	-0.5	-0.5	9.002197	-0.51627	-1.45045	-1.30016	0.800325326214485	0.150901	-0.984556	-0.23528
Trial1	1	1	noBlindfold	counterclockwise	practice	Guided	1	-0.5	-0.5	9.022202	-0.51627	-1.45047	-1.30015	0.800315433888246	0.110617	-1.03957	-0.216571
Trial1	1	1	noBlindfold	counterclockwise	practice	Guided	1	-0.5	-0.5	9.042191	-0.51625	-1.4505	-1.30015	0.800315028207572	0.093984	-1.069192	-0.21843
Trial1	1	1	noBlindfold	counterclockwise	practice	Guided	1	-0.5	-0.5	9.062195	-0.51625	-1.4505	-1.30015	0.800315028207572	0.088631	-1.081888	-0.231254
Trial1	1	1	noBlindfold	counterclockwise	practice	Guided	1	-0.5	-0.5	9.082199	-0.51625	-1.4505	-1.30014	0.800305016691656	0.081223	-1.043801	-0.208981
Trial1	1	1	noBlindfold	counterclockwise	practice	Guided	1	-0.5	-0.5	9.102203	-0.51625	-1.4505	-1.30014	0.800305016691656	0.083864	-1.031106	-0.234369
Trial1	1	1	noBlindfold	counterclockwise	practice	Guided	1	-0.5	-0.5	9.122192	-0.51625	-1.4505	-1.30014	0.800305016691656	0.080596	-1.031106	-0.217234
Trial1	1	1	noBlindfold	counterclockwise	practice	Guided	1	-0.5	-0.5	9.142197	-0.51624	-1.4505	-1.30013	0.800294801912361	0.07997	-1.031106	-0.2255
Trial1	1	1	noBlindfold	counterclockwise	practice	Guided	1	-0.5	-0.5	9.162201	-0.51624	-1.4505	-1.30013	0.800294801912361	0.080835	-1.001483	-0.212866
Trial1	1	1	noBlindfold	counterclockwise	practice	Guided	1	-0.5	-0.5	9.182205	-0.51624	-1.4505	-1.30013	0.800294801912361	0.089099	-0.980324	-0.221814
Trial1	1	1	noBlindfold	counterclockwise	practice	Guided	1	-0.5	-0.5	9.202194	-0.51624	-1.4505	-1.30013	0.800294801912361	0.075764	-0.942238	-0.220805
Trial1	1	1	noBlindfold	counterclockwise	practice	Guided	1	-0.5	-0.5	9.222198	-0.51624	-1.4505	-1.30013	0.800294801912361	0.039944	-0.938006	-0.246196
Trial1	1	1	noBlindfold	counterclockwise	practice	Guided	1	-0.5	-0.5	9.242203	-0.51623	-1.45048	-1.30012	0.800284706438048	0.0076921	-0.895688	-0.174953
Trial1	1	1	noBlindfold	counterclockwise	practice	Guided	1	-0.5	-0.5	9.262192	-0.51623	-1.45048	-1.30012	0.800284706438048	-0.0094726	-0.921079	-0.164002
Trial1	1	1	noBlindfold	counterclockwise	practice	Guided	1	-0.5	-0.5	9.282196	-0.51623	-1.45048	-1.30012	0.800284706438048	-0.0020847	-0.94647	-0.185531
Trial1	1	1	noBlindfold	counterclockwise	practice	Guided	1	-0.5	-0.5	9.3022	-0.51623	-1.45048	-1.30012	0.800284706438048	-0.0029818	-0.976093	-0.198046
Trial1	1	1	noBlindfold	counterclockwise	practice	Guided	1	-0.5	-0.5	9.322205	-0.51623	-1.45048	-1.30012	0.800284706438048	-0.011587	-0.997252	-0.25632
Trial1	1	1	noBlindfold	counterclockwise	practice	Guided	1	-0.5	-0.5	9.342194	-0.51623	-1.45048	-1.30011	0.800274694917202	0.014468	-0.938006	-0.186966
Trial1	1	1	noBlindfold	counterclockwise	practice	Guided	1	-0.5	-0.5	9.362198	-0.51623	-1.45048	-1.30011	0.800274694917202	-0.014518	-0.895688	-0.187546
Trial1	1	1	noBlindfold	counterclockwise	practice	Guided	1	-0.5	-0.5	9.382202	-0.51623	-1.45048	-1.30011	0.800274694917202	-0.0053379	-0.891457	-0.168126
Trial1	1	1	noBlindfold	counterclockwise	practice	Guided	1	-0.5	-0.5	9.402191	-0.51623	-1.45047	-1.30011	0.800274694917202	0.0064975	-0.870298	-0.189973
Trial1	1	1	noBlindfold	counterclockwise	practice	Guided	1	-0.5	-0.5	9.422195	-0.51623	-1.45047	-1.3001	0.800264564211636	-0.01331	-0.878761	-0.149074
Trial1	1	1	noBlindfold	counterclockwise	practice	Guided	1	-0.5	-0.5	9.4422	-0.51624	-1.45046	-1.3001	0.800264767357449	-0.012401	-0.870298	-0.142186
Trial1	1	1	noBlindfold	counterclockwise	practice	Guided	1	-0.5	-0.5	9.462204	-0.51624	-1.45046	-1.3001	0.800264767357449	0.032887	-0.861834	-0.121203
Trial1	1	1	noBlindfold	counterclockwise	practice	Guided	1	-0.5	-0.5	9.482193	-0.51624	-1.45046	-1.3001	0.800264767357449	0.0086155	-0.908384	-0.160447
Trial1	1	1	noBlindfold	counterclockwise	practice	Guided	1	-0.5	-0.5	9.502197	-0.51624	-1.45046	-1.30009	0.800254755839248	0.0059587	-0.933775	-0.134958
Trial1	1	1	noBlindfold	counterclockwise	practice	Guided	1	-0.5	-0.5	9.522202	-0.51624	-1.45046	-1.30009	0.800254755839248	-0.010011	-0.912616	-0.142039
Trial1	1	1	noBlindfold	counterclockwise	practice	Guided	1	-0.5	-0.5	9.542191	-0.51624	-1.45046	-1.30009	0.800254755839248	0.045298	-0.967629	-0.146071
Trial1	1	1	noBlindfold	counterclockwise	practice	Guided	1	-0.5	-0.5	9.562195	-0.51623	-1.45047	-1.30008	0.800244541170203	0.056832	-0.988788	-0.108965
Trial1	1	1	noBlindfold	counterclockwise	practice	Guided	1	-0.5	-0.5	9.582199	-0.51623	-1.45047	-1.30008	0.800244541170203	0.051778	-1.043801	-0.115334
Trial1	1	1	noBlindfold	counterclockwise	practice	Guided	1	-0.5	-0.5	9.602203	-0.51623	-1.45048	-1.30008	0.800244541170203	0.119225	-1.014179	-0.109128
Trial1	1	1	noBlindfold	counterclockwise	practice	Guided	1	-0.5	-0.5	9.622192	-0.51622	-1.45049	-1.30007	0.800234445806178	0.090206	-1.009947	-0.112028
Trial1	1	1	noBlindfold	counterclockwise	practice	Guided	1	-0.5	-0.5	9.642197	-0.51622	-1.45049	-1.30007	0.800234445806178	0.049028	-0.997252	-0.091428
Trial1	1	1	noBlindfold	counterclockwise	practice	Guided	1	-0.5	-0.5	9.662201	-0.51621	-1.45049	-1.30007	0.800234244110659	0.0031343	-0.950702	-0.077888
Trial1	1	1	noBlindfold	counterclockwise	practice	Guided	1	-0.5	-0.5	9.682205	-0.51621	-1.45049	-1.30007	0.800234244110659	0.028291	-0.933775	-0.068851
Trial1	1	1	noBlindfold	counterclockwise	practice	Guided	1	-0.5	-0.5	9.702194	-0.51621	-1.45049	-1.30007	0.800234244110659	0.054617	-0.954934	-0.074905
Trial1	1	1	noBlindfold	counterclockwise	practice	Guided	1	-0.5	-0.5	9.722198	-0.51621	-1.45049	-1.30007	0.800234244110659	-0.011103	-0.942238	-0.109121
Trial1	1	1	noBlindfold	counterclockwise	practice	Guided	1	-0.5	-0.5	9.742203	-0.51621	-1.45048	-1.30007	0.800234244110659	0.0019114	-0.929543	-0.125816
Trial1	1	1	noBlindfold	counterclockwise	practice	Guided	1	-0.5	-0.5	9.762192	-0.51621	-1.45048	-1.30007	0.800234244110659	0.0021913	-0.912616	-0.18474
Trial1	1	1	noBlindfold	counterclockwise	practice	Guided	1	-0.5	-0.5	9.782196	-0.51621	-1.45047	-1.30007	0.800234244110659	-0.00077983	-0.895688	-0.226576
Trial1	1	1	noBlindfold	counterclockwise	practice	Guided	1	-0.5	-0.5	9.8022	-0.51621	-1.45047	-1.30008	0.800244136451532	0.010454	-0.933775	-0.256783
Trial1	1	1	noBlindfold	counterclockwise	practice	Guided	1	-0.5	-0.5	9.822205	-0.51621	-1.45047	-1.30009	0.800254147977286	0.04447	-0.891457	-0.267296
Trial1	1	1	noBlindfold	counterclockwise	practice	Guided	1	-0.5	-0.5	9.842194	-0.51621	-1.45047	-1.30009	0.800254147977286	0.064549	-0.967629	-0.310918
Trial1	1	1	noBlindfold	counterclockwise	practice	Guided	1	-0.5	-0.5	9.862198	-0.5162	-1.45047	-1.3001	0.800263956732274	0.060693	-0.971861	-0.30213
Trial1	1	1	noBlindfold	counterclockwise	practice	Guided	1	-0.5	-0.5	9.882202	-0.5162	-1.45047	-1.3001	0.800263956732274	0.010375	-0.971861	-0.319528
Trial1	1	1	noBlindfold	counterclockwise	practice	Guided	1	-0.5	-0.5	9.902191	-0.5162	-1.45047	-1.30011	0.800274087445529	-0.020697	-0.950702	-0.342685
Trial1	1	1	noBlindfold	counterclockwise	practice	Guided	1	-0.5	-0.5	9.922195	-0.5162	-1.45047	-1.30011	0.800274087445529	-0.028976	-0.938006	-0.311381
Trial1	1	1	noBlindfold	counterclockwise	practice	Guided	1	-0.5	-0.5	9.9422	-0.51621	-1.45047	-1.30011	0.80027429021378	0.00063986	-0.963397	-0.267973
Trial1	1	1	noBlindfold	counterclockwise	practice	Guided	1	-0.5	-0.5	9.962204	-0.51621	-1.45047	-1.30011	0.80027429021378	-0.05083	-0.950702	-0.23899
Trial1	1	1	noBlindfold	counterclockwise	practice	Guided	1	-0.5	-0.5	9.982193	-0.51621	-1.45047	-1.30011	0.80027429021378	-0.043708	-0.963397	-0.201538
Trial1	1	1	noBlindfold	counterclockwise	practice	Guided	1	-0.5	-0.5	10.0022	-0.51621	-1.45047	-1.30011	0.80027429021378	0.0080968	-0.954934	-0.16305
Trial1	1	1	noBlindfold	counterclockwise	practice	Guided	1	-0.5	-0.5	10.0222	-0.51621	-1.45047	-1.30011	0.80027429021378	-0.022977	-0.954934	-0.160799
Trial1	1	1	noBlindfold	counterclockwise	practice	Guided	1	-0.5	-0.5	10.04219	-0.51621	-1.45047	-1.3001	0.800264159503091	0.052167	-0.950702	-0.170248
Trial1	1	1	noBlindfold	counterclockwise	practice	Guided	1	-0.5	-0.5	10.06219	-0.5162	-1.45047	-1.3001	0.800263956732274	0.053934	-0.99302	-0.145067
Trial1	1	1	noBlindfold	counterclockwise	practice	Guided	1	-0.5	-0.5	10.0822	-0.5162	-1.45048	-1.3001	0.800263956732274	0.079971	-0.984556	-0.092772
Trial1	1	1	noBlindfold	counterclockwise	practice	Guided	1	-0.5	-0.5	10.1022	-0.5162	-1.45048	-1.30009	0.800253945203932	0.053913	-1.009947	-0.081845
Trial1	1	1	noBlindfold	counterclockwise	practice	Guided	1	-0.5	-0.5	10.12219	-0.5162	-1.45049	-1.30008	0.800243933675641	0.061308	-0.984556	-0.040249
Trial1	1	1	noBlindfold	counterclockwise	practice	Guided	1	-0.5	-0.5	10.1422	-0.51619	-1.45049	-1.30008	0.800243731025	0.05181	-0.971861	-0.047977
Trial1	1	1	noBlindfold	counterclockwise	practice	Guided	1	-0.5	-0.5	10.1622	-0.51619	-1.45049	-1.30007	0.800233838679115	-0.0097439	-0.980324	-0.035176
Trial1	1	1	noBlindfold	counterclockwise	practice	Guided	1	-0.5	-0.5	10.18221	-0.51619	-1.45049	-1.30007	0.800233838679115	-0.015668	-0.950702	-0.055791
Trial1	1	1	noBlindfold	counterclockwise	practice	Guided	1	-0.5	-0.5	10.20219	-0.51619	-1.45049	-1.30007	0.800233838679115	-0.0088696	-1.005715	-0.085723
Trial1	1	1	noBlindfold	counterclockwise	practice	Guided	1	-0.5	-0.5	10.2222	-0.51619	-1.45049	-1.30007	0.800233838679115	0.022204	-1.022642	-0.087901
Trial1	1	1	noBlindfold	counterclockwise	practice	Guided	1	-0.5	-0.5	10.2422	-0.51619	-1.4505	-1.30007	0.800233838679115	0.034001	-1.03957	-0.172881
Trial1	1	1	noBlindfold	counterclockwise	practice	Guided	1	-0.5	-0.5	10.26219	-0.51619	-1.45051	-1.30007	0.800233838679115	-0.0018366	-1.086119	-0.237655
Trial1	1	1	noBlindfold	counterclockwise	practice	Guided	1	-0.5	-0.5	10.2822	-0.51619	-1.45051	-1.30008	0.800243731025	0.061483	-1.03957	-0.225247
Trial1	1	1	noBlindfold	counterclockwise	practice	Guided	1	-0.5	-0.5	10.3022	-0.51619	-1.45052	-1.30008	0.800243731025	0.09755	-1.052265	-0.282479
Trial1	1	1	noBlindfold	counterclockwise	practice	Guided	1	-0.5	-0.5	10.3222	-0.51618	-1.45052	-1.30009	0.800253540032969	0.074761	-1.03957	-0.226056
Trial1	1	1	noBlindfold	counterclockwise	practice	Guided	1	-0.5	-0.5	10.34219	-0.51618	-1.45052	-1.30009	0.800253540032969	0.130034	-1.035338	-0.263522
Trial1	1	1	noBlindfold	counterclockwise	practice	Guided	1	-0.5	-0.5	10.3622	-0.51617	-1.45052	-1.30009	0.800253338839738	0.088571	-1.018411	-0.28156
Trial1	1	1	noBlindfold	counterclockwise	practice	Guided	1	-0.5	-0.5	10.3822	-0.51617	-1.45052	-1.3001	0.800263350375666	0.063697	-1.035338	-0.254459
Trial1	1	1	noBlindfold	counterclockwise	practice	Guided	1	-0.5	-0.5	10.40219	-0.51617	-1.45052	-1.3001	0.800263350375666	0.091495	-0.997252	-0.239518
Trial1	1	1	noBlindfold	counterclockwise	practice	Guided	1	-0.5	-0.5	10.4222	-0.51616	-1.45052	-1.3001	0.800263148105092	0.104488	-1.014179	-0.251705
Trial1	1	1	noBlindfold	counterclockwise	practice	Guided	1	-0.5	-0.5	10.4422	-0.51616	-1.45051	-1.3001	0.800263148105092	0.097055	-1.018411	-0.225186
Trial1	1	1	noBlindfold	counterclockwise	practice	Guided	1	-0.5	-0.5	10.4622	-0.51616	-1.45051	-1.3001	0.800263148105092	0.076917	-1.001483	-0.191927
Trial1	1	1	noBlindfold	counterclockwise	practice	Guided	1	-0.5	-0.5	10.48219	-0.51615	-1.45051	-1.3001	0.800262945959765	0.11773	-1.005715	-0.182136
Trial1	1	1	noBlindfold	counterclockwise	practice	Guided	1	-0.5	-0.5	10.5022	-0.51615	-1.45051	-1.3001	0.800262945959765	0.078651	-1.009947	-0.16668
Trial1	1	1	noBlindfold	counterclockwise	practice	Guided	1	-0.5	-0.5	10.5222	-0.51615	-1.45051	-1.3001	0.800262945959765	0.088974	-1.014179	-0.20947
Trial1	1	1	noBlindfold	counterclockwise	practice	Guided	1	-0.5	-0.5	10.54219	-0.51614	-1.45051	-1.3001	0.800262743939686	0.056094	-1.018411	-0.169152
Trial1	1	1	noBlindfold	counterclockwise	practice	Guided	1	-0.5	-0.5	10.56219	-0.51614	-1.45051	-1.30009	0.800252732396171	0.074423	-1.014179	-0.161991
Trial1	1	1	noBlindfold	counterclockwise	practice	Guided	1	-0.5	-0.5	10.5822	-0.51614	-1.45051	-1.30009	0.800252732396171	0.105177	-1.022642	-0.168341
Trial1	1	1	noBlindfold	counterclockwise	practice	Guided	1	-0.5	-0.5	10.6022	-0.51614	-1.45051	-1.30009	0.800252732396171	0.033542	-1.031106	-0.172583
Trial1	1	1	noBlindfold	counterclockwise	practice	Guided	1	-0.5	-0.5	10.62219	-0.51613	-1.45051	-1.30009	0.800252530498814	0.045077	-1.043801	-0.134516
Trial1	1	1	noBlindfold	counterclockwise	practice	Guided	1	-0.5	-0.5	10.6422	-0.51613	-1.45051	-1.30009	0.800252530498814	0.021046	-1.081888	-0.221128
Trial1	1	1	noBlindfold	counterclockwise	practice	Guided	1	-0.5	-0.5	10.6622	-0.51613	-1.45052	-1.30009	0.800252530498814	0.097084	-1.060729	-0.218044
Trial1	1	1	noBlindfold	counterclockwise	practice	Guided	1	-0.5	-0.5	10.68221	-0.51613	-1.45052	-1.3001	0.800262542044854	0.023688	-1.086119	-0.183307
Trial1	1	1	noBlindfold	counterclockwise	practice	Guided	1	-0.5	-0.5	10.70219	-0.51612	-1.45052	-1.3001	0.800262341475909	0.087575	-1.056497	-0.225679
Trial1	1	1	noBlindfold	counterclockwise	practice	Guided	1	-0.5	-0.5	10.7222	-0.51612	-1.45052	-1.3001	0.800262341475909	0.158274	-1.077656	-0.234843
Trial1	1	1	noBlindfold	counterclockwise	practice	Guided	1	-0.5	-0.5	10.7422	-0.51611	-1.45053	-1.3001	0.800262139830827	0.101697	-1.077656	-0.213856
Trial1	1	1	noBlindfold	counterclockwise	practice	Guided	1	-0.5	-0.5	10.76219	-0.51611	-1.45053	-1.3001	0.800262139830827	0.103133	-1.090351	-0.253798
Trial1	1	1	noBlindfold	counterclockwise	practice	Guided	1	-0.5	-0.5	10.7822	-0.5161	-1.45053	-1.3001	0.800261938310994	0.133281	-1.073424	-0.257826
Trial1	1	1	noBlindfold	counterclockwise	practice	Guided	1	-0.5	-0.5	10.8022	-0.5161	-1.45053	-1.30011	0.800272069049801	0.078516	-1.069192	-0.224646
Trial1	1	1	noBlindfold	counterclockwise	practice	Guided	1	-0.5	-0.5	10.8222	-0.5161	-1.45054	-1.30011	0.800272069049801	0.085286	-1.077656	-0.254531
Trial1	1	1	noBlindfold	counterclockwise	practice	Guided	1	-0.5	-0.5	10.84219	-0.51609	-1.45053	-1.30011	0.800271867657764	0.102723	-1.035338	-0.196701
Trial1	1	1	noBlindfold	counterclockwise	practice	Guided	1	-0.5	-0.5	10.8622	-0.51609	-1.45053	-1.30011	0.800271867657764	0.075178	-1.026874	-0.207317
Trial1	1	1	noBlindfold	counterclockwise	practice	Guided	1	-0.5	-0.5	10.8822	-0.51609	-1.45053	-1.30011	0.800271867657764	0.022184	-1.03957	-0.199291
Trial1	1	1	noBlindfold	counterclockwise	practice	Guided	1	-0.5	-0.5	10.90219	-0.51608	-1.45052	-1.30011	0.800271667588621	0.077788	-0.997252	-0.235269
Trial1	1	1	noBlindfold	counterclockwise	practice	Guided	1	-0.5	-0.5	10.9222	-0.51608	-1.45052	-1.30011	0.800271667588621	0.083393	-0.997252	-0.21615
Trial1	1	1	noBlindfold	counterclockwise	practice	Guided	1	-0.5	-0.5	10.9422	-0.51607	-1.45052	-1.30011	0.800271466446332	0.09073	-1.014179	-0.237604
Trial1	1	1	noBlindfold	counterclockwise	practice	Guided	1	-0.5	-0.5	10.9622	-0.51607	-1.45051	-1.30011	0.800271466446332	0.080653	-1.014179	-0.190513
Trial1	1	1	noBlindfold	counterclockwise	practice	Guided	1	-0.5	-0.5	10.98219	-0.51607	-1.45051	-1.30011	0.800271466446332	0.115249	-1.001483	-0.205544
Trial1	1	1	noBlindfold	counterclockwise	practice	Guided	1	-0.5	-0.5	11.0022	-0.51606	-1.45051	-1.30011	0.80027126542929	0.128543	-0.976093	-0.206427
Trial1	1	1	noBlindfold	counterclockwise	practice	Guided	1	-0.5	-0.5	11.0222	-0.51606	-1.45051	-1.30011	0.80027126542929	0.078503	-0.980324	-0.219665
Trial1	1	1	noBlindfold	counterclockwise	practice	Guided	1	-0.5	-0.5	11.04219	-0.51606	-1.4505	-1.30011	0.80027126542929	0.063663	-1.001483	-0.239556
Trial1	1	1	noBlindfold	counterclockwise	practice	Guided	1	-0.5	-0.5	11.06219	-0.51605	-1.4505	-1.30011	0.800271064537495	0.06011	-1.005715	-0.169224
Trial1	1	1	noBlindfold	counterclockwise	practice	Guided	1	-0.5	-0.5	11.0822	-0.51605	-1.4505	-1.30011	0.800271064537495	0.111555	-1.001483	-0.25547
Trial1	1	1	noBlindfold	counterclockwise	practice	Guided	1	-0.5	-0.5	11.1022	-0.51605	-1.4505	-1.30011	0.800271064537495	0.089932	-1.009947	-0.245447
Trial1	1	1	noBlindfold	counterclockwise	practice	Guided	1	-0.5	-0.5	11.12219	-0.51605	-1.4505	-1.30011	0.800271064537495	0.104694	-1.005715	-0.288528
Trial1	1	1	noBlindfold	counterclockwise	practice	Guided	1	-0.5	-0.5	11.1422	-0.51604	-1.4505	-1.30011	0.800270863770946	0.068268	-0.997252	-0.235284
Trial1	1	1	noBlindfold	counterclockwise	practice	Guided	1	-0.5	-0.5	11.1622	-0.51604	-1.4505	-1.30011	0.800270863770946	0.068247	-1.001483	-0.226529
Trial1	1	1	noBlindfold	counterclockwise	practice	Guided	1	-0.5	-0.5	11.18221	-0.51604	-1.4505	-1.30011	0.800270863770946	0.064083	-1.005715	-0.225836
Trial1	1	1	noBlindfold	counterclockwise	practice	Guided	1	-0.5	-0.5	11.20219	-0.51604	-1.4505	-1.30011	0.800270863770946	0.047497	-0.99302	-0.212572
Trial1	1	1	noBlindfold	counterclockwise	practice	Guided	1	-0.5	-0.5	11.2222	-0.51603	-1.4505	-1.30011	0.800270664323568	0.080313	-0.967629	-0.240167
Trial1	1	1	noBlindfold	counterclockwise	practice	Guided	1	-0.5	-0.5	11.2422	-0.51603	-1.4505	-1.30011	0.800270664323568	0.043307	-0.984556	-0.207886
Trial1	1	1	noBlindfold	counterclockwise	practice	Guided	1	-0.5	-0.5	11.26219	-0.51603	-1.4505	-1.30011	0.800270664323568	0.049518	-0.971861	-0.18301
Trial1	1	1	noBlindfold	counterclockwise	practice	Guided	1	-0.5	-0.5	11.2822	-0.51603	-1.4505	-1.30011	0.800270664323568	0.06637	-1.001483	-0.196781
Trial1	1	1	noBlindfold	counterclockwise	practice	Guided	1	-0.5	-0.5	11.3022	-0.51603	-1.4505	-1.30011	0.800270664323568	0.082625	-0.997252	-0.218928
Trial1	1	1	noBlindfold	counterclockwise	practice	Guided	1	-0.5	-0.5	11.3222	-0.51603	-1.4505	-1.30011	0.800270664323568	0.060414	-1.018411	-0.217297
Trial1	1	1	noBlindfold	counterclockwise	practice	Guided	1	-0.5	-0.5	11.34219	-0.51602	-1.4505	-1.30011	0.800270463806768	0.028708	-1.03957	-0.223354
Trial1	1	1	noBlindfold	counterclockwise	practice	Guided	1	-0.5	-0.5	11.3622	-0.51602	-1.4505	-1.30011	0.800270463806768	0.060649	-1.035338	-0.212928
Trial1	1	1	noBlindfold	counterclockwise	practice	Guided	1	-0.5	-0.5	11.3822	-0.51602	-1.4505	-1.30011	0.800270463806768	0.090811	-1.043801	-0.227637
Trial1	1	1	noBlindfold	counterclockwise	practice	Guided	1	-0.5	-0.5	11.40219	-0.51602	-1.45051	-1.30011	0.800270463806768	0.060615	-1.031106	-0.212801
Trial1	1	1	noBlindfold	counterclockwise	practice	Guided	1	-0.5	-0.5	11.4222	-0.51601	-1.45051	-1.30011	0.800270263415215	0.05852	-1.031106	-0.242064
Trial1	1	1	noBlindfold	counterclockwise	practice	Guided	1	-0.5	-0.5	11.4422	-0.51601	-1.45051	-1.30011	0.800270263415215	0.073882	-1.094583	-0.220982
Trial1	1	1	noBlindfold	counterclockwise	practice	Guided	1	-0.5	-0.5	11.4622	-0.51601	-1.45052	-1.30011	0.800270263415215	0.04366	-1.119974	-0.261865
Trial1	1	1	noBlindfold	counterclockwise	practice	Guided	1	-0.5	-0.5	11.48219	-0.516	-1.45053	-1.30011	0.800270064340601	0.084775	-1.086119	-0.247875
Trial1	1	1	noBlindfold	counterclockwise	practice	Guided	1	-0.5	-0.5	11.5022	-0.516	-1.45053	-1.30012	0.800280075919376	0.093631	-1.124206	-0.248433
Trial1	1	1	noBlindfold	counterclockwise	practice	Guided	1	-0.5	-0.5	11.5222	-0.516	-1.45053	-1.30012	0.800280075919376	0.131175	-1.103047	-0.284705
Trial1	1	1	noBlindfold	counterclockwise	practice	Guided	1	-0.5	-0.5	11.54219	-0.51599	-1.45054	-1.30012	0.800279875780076	0.116034	-1.06496	-0.245597
Trial1	1	1	noBlindfold	counterclockwise	practice	Guided	1	-0.5	-0.5	11.56219	-0.51599	-1.45054	-1.30012	0.800279875780076	0.14529	-1.115742	-0.297063
Trial1	1	1	noBlindfold	counterclockwise	practice	Guided	1	-0.5	-0.5	11.5822	-0.51598	-1.45054	-1.30012	0.800279675766022	0.128687	-1.11151	-0.254775
Trial1	1	1	noBlindfold	counterclockwise	practice	Guided	1	-0.5	-0.5	11.6022	-0.51598	-1.45054	-1.30012	0.800279675766022	0.125681	-1.128437	-0.296592
Trial1	1	1	noBlindfold	counterclockwise	practice	Guided	1	-0.5	-0.5	11.62219	-0.51597	-1.45055	-1.30012	0.800279475877214	0.111456	-1.128437	-0.244983
Trial1	1	1	noBlindfold	counterclockwise	practice	Guided	1	-0.5	-0.5	11.6422	-0.51597	-1.45054	-1.30012	0.800279475877214	0.108459	-1.043801	-0.223587
Trial1	1	1	noBlindfold	counterclockwise	practice	Guided	1	-0.5	-0.5	11.6622	-0.51596	-1.45054	-1.30012	0.800279276113652	0.020858	-1.014179	-0.223619
Trial1	1	1	noBlindfold	counterclockwise	practice	Guided	1	-0.5	-0.5	11.68221	-0.51596	-1.45053	-1.30012	0.800279276113652	0.010783	-1.026874	-0.216532
Trial1	1	1	noBlindfold	counterclockwise	practice	Guided	1	-0.5	-0.5	11.70219	-0.51596	-1.45053	-1.30012	0.800279276113652	0.03327	-1.001483	-0.213859
Trial1	1	1	noBlindfold	counterclockwise	practice	Guided	1	-0.5	-0.5	11.7222	-0.51596	-1.45053	-1.30012	0.800279276113652	-0.0069789	-0.997252	-0.215154
Trial1	1	1	noBlindfold	counterclockwise	practice	Guided	1	-0.5	-0.5	11.7422	-0.51596	-1.45052	-1.30012	0.800279276113652	0.048628	-1.03957	-0.248447
Trial1	1	1	noBlindfold	counterclockwise	practice	Guided	1	-0.5	-0.5	11.76219	-0.51596	-1.45052	-1.30012	0.800279276113652	0.102473	-1.052265	-0.241895
Trial1	1	1	noBlindfold	counterclockwise	practice	Guided	1	-0.5	-0.5	11.7822	-0.51596	-1.45052	-1.30012	0.800279276113652	0.071379	-1.043801	-0.241509
Trial1	1	1	noBlindfold	counterclockwise	practice	Guided	1	-0.5	-0.5	11.8022	-0.51595	-1.45052	-1.30012	0.800279076475337	0.103019	-1.031106	-0.235263
Trial1	1	1	noBlindfold	counterclockwise	practice	Guided	1	-0.5	-0.5	11.8222	-0.51595	-1.45052	-1.30012	0.800279076475337	0.102396	-1.022642	-0.243572
Trial1	1	1	noBlindfold	counterclockwise	practice	Guided	1	-0.5	-0.5	11.84219	-0.51594	-1.45052	-1.30012	0.800278878149475	0.111811	-1.03957	-0.235691
Trial1	1	1	noBlindfold	counterclockwise	practice	Guided	1	-0.5	-0.5	11.8622	-0.51594	-1.45052	-1.30012	0.800278878149475	0.090779	-1.035338	-0.217294
Trial1	1	1	noBlindfold	counterclockwise	practice	Guided	1	-0.5	-0.5	11.8822	-0.51594	-1.45052	-1.30012	0.800278878149475	0.114411	-0.988788	-0.26101
Trial1	1	1	noBlindfold	counterclockwise	practice	Guided	1	-0.5	-0.5	11.90219	-0.51593	-1.45052	-1.30012	0.800278678760906	0.088044	-1.018411	-0.254861
Trial1	1	1	noBlindfold	counterclockwise	practice	Guided	1	-0.5	-0.5	11.9222	-0.51593	-1.45052	-1.30012	0.800278678760906	0.108448	-1.001483	-0.218351
Trial1	1	1	noBlindfold	counterclockwise	practice	Guided	1	-0.5	-0.5	11.9422	-0.51593	-1.45051	-1.30011	0.800268667164653	0.080002	-1.018411	-0.178333
Trial1	1	1	noBlindfold	counterclockwise	practice	Guided	1	-0.5	-0.5	11.9622	-0.51592	-1.45051	-1.30011	0.800268467898838	0.083528	-1.009947	-0.190223
Trial1	1	1	noBlindfold	counterclockwise	practice	Guided	1	-0.5	-0.5	11.98219	-0.51592	-1.45051	-1.30011	0.800268467898838	0.102749	-1.005715	-0.171431
Trial1	1	1	noBlindfold	counterclockwise	practice	Guided	1	-0.5	-0.5	12.0022	-0.51592	-1.45051	-1.30011	0.800268467898838	0.068404	-1.018411	-0.152104
Trial1	1	1	noBlindfold	counterclockwise	practice	Guided	1	-0.5	-0.5	12.0222	-0.51591	-1.45051	-1.3001	0.80025813915636	0.119861	-0.997252	-0.180973
Trial1	1	1	noBlindfold	counterclockwise	practice	Guided	1	-0.5	-0.5	12.04219	-0.51591	-1.45051	-1.3001	0.80025813915636	0.099693	-1.014179	-0.149982
Trial1	1	1	noBlindfold	counterclockwise	practice	Guided	1	-0.5	-0.5	12.06219	-0.5159	-1.45051	-1.3001	0.800257940137776	0.106778	-0.99302	-0.11255
Trial1	1	1	noBlindfold	counterclockwise	practice	Guided	1	-0.5	-0.5	12.0822	-0.5159	-1.45051	-1.3001	0.800257940137776	0.108517	-1.014179	-0.150528
Trial1	1	1	noBlindfold	counterclockwise	practice	Guided	1	-0.5	-0.5	12.1022	-0.5159	-1.45051	-1.3001	0.800257940137776	0.042802	-0.997252	-0.133198
Trial1	1	1	noBlindfold	counterclockwise	practice	Guided	1	-0.5	-0.5	12.12219	-0.5159	-1.45051	-1.30009	0.800247928534163	0.110548	-0.980324	-0.121128
Trial1	1	1	noBlindfold	counterclockwise	practice	Guided	1	-0.5	-0.5	12.1422	-0.51589	-1.4505	-1.30009	0.800247729638341	0.047764	-0.988788	-0.125042
Trial1	1	1	noBlindfold	counterclockwise	practice	Guided	1	-0.5	-0.5	12.1622	-0.51589	-1.4505	-1.30008	0.800237718032289	0.048934	-0.967629	-0.108253
Trial1	1	1	noBlindfold	counterclockwise	practice	Guided	1	-0.5	-0.5	12.18221	-0.51589	-1.4505	-1.30008	0.800237718032289	0.042696	-0.94647	-0.133045
Trial1	1	1	noBlindfold	counterclockwise	practice	Guided	1	-0.5	-0.5	12.20219	-0.51588	-1.4505	-1.30008	0.800237519259232	0.040026	-0.963397	-0.107559
Trial1	1	1	noBlindfold	counterclockwise	practice	Guided	1	-0.5	-0.5	12.2222	-0.51588	-1.45049	-1.30008	0.800237519259232	0.041501	-0.908384	-0.08595
Trial1	1	1	noBlindfold	counterclockwise	practice	Guided	1	-0.5	-0.5	12.2422	-0.51588	-1.45048	-1.30008	0.800237519259232	0.049177	-0.908384	-0.12066
Trial1	1	1	noBlindfold	counterclockwise	practice	Guided	1	-0.5	-0.5	12.26219	-0.51588	-1.45047	-1.30008	0.800237519259232	0.019859	-0.904152	-0.139678
Trial1	1	1	noBlindfold	counterclockwise	practice	Guided	1	-0.5	-0.5	12.2822	-0.51588	-1.45047	-1.30008	0.800237519259232	0.037882	-0.866066	-0.199865
Trial1	1	1	noBlindfold	counterclockwise	practice	Guided	1	-0.5	-0.5	12.3022	-0.51588	-1.45047	-1.30008	0.800237519259232	0.071616	-0.895688	-0.164316
Trial1	1	1	noBlindfold	counterclockwise	practice	Guided	1	-0.5	-0.5	12.3222	-0.51587	-1.45046	-1.30008	0.800237320611428	0.061555	-0.857602	-0.117242
Trial1	1	1	noBlindfold	counterclockwise	practice	Guided	1	-0.5	-0.5	12.34219	-0.51587	-1.45044	-1.30008	0.800237320611428	0.079258	-0.82798	-0.18156
Trial1	1	1	noBlindfold	counterclockwise	practice	Guided	1	-0.5	-0.5	12.3622	-0.51587	-1.45044	-1.30008	0.800237320611428	0.093446	-0.832211	-0.169884
Trial1	1	1	noBlindfold	counterclockwise	practice	Guided	1	-0.5	-0.5	12.3822	-0.51586	-1.45044	-1.30008	0.800237122088878	0.122415	-0.85337	-0.201364
Trial1	1	1	noBlindfold	counterclockwise	practice	Guided	1	-0.5	-0.5	12.40219	-0.51586	-1.45044	-1.30008	0.800237122088878	0.092805	-0.866066	-0.183611
Trial1	1	1	noBlindfold	counterclockwise	practice	Guided	1	-0.5	-0.5	12.4222	-0.51586	-1.45044	-1.30008	0.800237122088878	0.091888	-0.887225	-0.190673
Trial1	1	1	noBlindfold	counterclockwise	practice	Guided	1	-0.5	-0.5	12.4422	-0.51585	-1.45043	-1.30008	0.800236924872146	0.045098	-0.849139	-0.157785
Trial1	1	1	noBlindfold	counterclockwise	practice	Guided	1	-0.5	-0.5	12.4622	-0.51585	-1.45043	-1.30008	0.800236924872146	0.0516	-0.823748	-0.12873
Trial1	1	1	noBlindfold	counterclockwise	practice	Guided	1	-0.5	-0.5	12.48219	-0.51585	-1.45043	-1.30008	0.800236924872146	0.039461	-0.806821	-0.11099
Trial1	1	1	noBlindfold	counterclockwise	practice	Guided	1	-0.5	-0.5	12.5022	-0.51585	-1.45042	-1.30008	0.800236924872146	0.032338	-0.802589	-0.148346
Trial1	1	1	noBlindfold	counterclockwise	practice	Guided	1	-0.5	-0.5	12.5222	-0.51585	-1.45042	-1.30008	0.800236924872146	0.025828	-0.806821	-0.114168
Trial1	1	1	noBlindfold	counterclockwise	practice	Guided	1	-0.5	-0.5	12.54219	-0.51584	-1.45042	-1.30007	0.800226834166883	0.053625	-0.874529	-0.099235
Trial1	1	1	noBlindfold	counterclockwise	practice	Guided	1	-0.5	-0.5	12.56219	-0.51584	-1.45042	-1.30007	0.800226834166883	0.050656	-0.840675	-0.077944
Trial1	1	1	noBlindfold	counterclockwise	practice	Guided	1	-0.5	-0.5	12.5822	-0.51584	-1.45042	-1.30007	0.800226834166883	0.051512	-0.840675	-0.133324
Trial1	1	1	noBlindfold	counterclockwise	practice	Guided	1	-0.5	-0.5	12.6022	-0.51584	-1.45042	-1.30007	0.800226834166883	0.055045	-0.85337	-0.141356
Trial1	1	1	noBlindfold	counterclockwise	practice	Guided	1	-0.5	-0.5	12.62219	-0.51584	-1.45042	-1.30007	0.800226834166883	0.077829	-0.823748	-0.071358
Trial1	1	1	noBlindfold	counterclockwise	practice	Guided	1	-0.5	-0.5	12.6422	-0.51583	-1.45042	-1.30007	0.800226636016898	0.08489	-0.836443	-0.100726
Trial1	1	1	noBlindfold	counterclockwise	practice	Guided	1	-0.5	-0.5	12.6622	-0.51583	-1.45042	-1.30006	0.800216624396061	0.075994	-0.861834	-0.096416
Trial1	1	1	noBlindfold	counterclockwise	practice	Guided	1	-0.5	-0.5	12.68221	-0.51583	-1.45042	-1.30006	0.800216624396061	0.017085	-0.861834	-0.109054
Trial1	1	1	noBlindfold	counterclockwise	practice	Guided	1	-0.5	-0.5	12.70219	-0.51583	-1.45042	-1.30006	0.800216624396061	0.042218	-0.849139	-0.110599
Trial1	1	1	noBlindfold	counterclockwise	practice	Guided	1	-0.5	-0.5	12.7222	-0.51582	-1.45042	-1.30006	0.800216427547216	0.070319	-0.878761	-0.112767
Trial1	1	1	noBlindfold	counterclockwise	practice	Guided	1	-0.5	-0.5	12.7422	-0.51582	-1.45042	-1.30006	0.800216427547216	0.066736	-0.832211	-0.099819
Trial1	1	1	noBlindfold	counterclockwise	practice	Guided	1	-0.5	-0.5	12.76219	-0.51582	-1.45042	-1.30006	0.800216427547216	0.079144	-0.819516	-0.1133
Trial1	1	1	noBlindfold	counterclockwise	practice	Guided	1	-0.5	-0.5	12.7822	-0.51581	-1.45042	-1.30006	0.80021622964452	0.067293	-0.815284	-0.091379
Trial1	1	1	noBlindfold	counterclockwise	practice	Guided	1	-0.5	-0.5	12.8022	-0.51581	-1.45042	-1.30006	0.80021622964452	0.026734	-0.789893	-0.096896
Trial1	1	1	noBlindfold	counterclockwise	practice	Guided	1	-0.5	-0.5	12.8222	-0.51581	-1.45041	-1.30006	0.80021622964452	0.019926	-0.832211	-0.066913
Trial1	1	1	noBlindfold	counterclockwise	practice	Guided	1	-0.5	-0.5	12.84219	-0.51581	-1.45041	-1.30006	0.80021622964452	0.005101	-0.802589	-0.086862
Trial1	1	1	noBlindfold	counterclockwise	practice	Guided	1	-0.5	-0.5	12.8622	-0.51581	-1.45041	-1.30006	0.80021622964452	0.040302	-0.802589	-0.09354
Trial1	1	1	noBlindfold	counterclockwise	practice	Guided	1	-0.5	-0.5	12.8822	-0.51581	-1.45041	-1.30006	0.80021622964452	0.039996	-0.811052	-0.0977
Trial1	1	1	noBlindfold	counterclockwise	practice	Guided	1	-0.5	-0.5	12.90219	-0.5158	-1.45041	-1.30006	0.800216031867081	0.065135	-0.794125	-0.120508
Trial1	1	1	noBlindfold	counterclockwise	practice	Guided	1	-0.5	-0.5	12.9222	-0.5158	-1.45041	-1.30006	0.800216031867081	0.0038699	-0.836443	-0.103504
Trial1	1	1	noBlindfold	counterclockwise	practice	Guided	1	-0.5	-0.5	12.9422	-0.5158	-1.45041	-1.30006	0.800216031867081	0.0094776	-0.777198	-0.087011
Trial1	1	1	noBlindfold	counterclockwise	practice	Guided	1	-0.5	-0.5	12.9622	-0.5158	-1.45041	-1.30006	0.800216031867081	-0.018644	-0.806821	-0.106039
Trial1	1	1	noBlindfold	counterclockwise	practice	Guided	1	-0.5	-0.5	12.98219	-0.5158	-1.4504	-1.30006	0.800216031867081	0.030185	-0.78143	-0.10947
Trial1	1	1	noBlindfold	counterclockwise	practice	Guided	1	-0.5	-0.5	13.0022	-0.5158	-1.4504	-1.30006	0.800216031867081	-0.023376	-0.785662	-0.109853
Trial1	1	1	noBlindfold	counterclockwise	practice	Guided	1	-0.5	-0.5	13.0222	-0.5158	-1.4504	-1.30006	0.800216031867081	-0.015683	-0.798357	-0.127211
Trial1	1	1	noBlindfold	counterclockwise	practice	Guided	1	-0.5	-0.5	13.04219	-0.5158	-1.4504	-1.30006	0.800216031867081	-0.0059097	-0.802589	-0.115207
Trial1	1	1	noBlindfold	counterclockwise	practice	Guided	1	-0.5	-0.5	13.06219	-0.5158	-1.4504	-1.30006	0.800216031867081	-0.0011726	-0.811052	-0.125755
Trial1	1	1	noBlindfold	counterclockwise	practice	Guided	1	-0.5	-0.5	13.0822	-0.5158	-1.4504	-1.30006	0.800216031867081	-0.038763	-0.794125	-0.138067
Trial1	1	1	noBlindfold	counterclockwise	practice	Guided	1	-0.5	-0.5	13.1022	-0.5158	-1.4504	-1.30006	0.800216031867081	0.019235	-0.823748	-0.137931
Trial1	1	1	noBlindfold	counterclockwise	practice	Guided	1	-0.5	-0.5	13.12219	-0.5158	-1.4504	-1.30006	0.800216031867081	0.020122	-0.802589	-0.136317
Trial1	1	1	noBlindfold	counterclockwise	practice	Guided	1	-0.5	-0.5	13.1422	-0.5158	-1.4504	-1.30006	0.800216031867081	0.045248	-0.819516	-0.152269
Trial1	1	1	noBlindfold	counterclockwise	practice	Guided	1	-0.5	-0.5	13.1622	-0.5158	-1.4504	-1.30006	0.800216031867081	0.051161	-0.85337	-0.127407
Trial1	1	1	noBlindfold	counterclockwise	practice	Guided	1	-0.5	-0.5	13.18221	-0.5158	-1.4504	-1.30006	0.800216031867081	-0.0059617	-0.832211	-0.098771
Trial1	1	1	noBlindfold	counterclockwise	practice	Guided	1	-0.5	-0.5	13.20219	-0.51579	-1.45041	-1.30006	0.800215834214898	0.020364	-0.806821	-0.120626
Trial1	1	1	noBlindfold	counterclockwise	practice	Guided	1	-0.5	-0.5	13.2222	-0.51579	-1.45041	-1.30006	0.800215834214898	0.036927	-0.840675	-0.138918
Trial1	1	1	noBlindfold	counterclockwise	practice	Guided	1	-0.5	-0.5	13.2422	-0.51579	-1.45041	-1.30006	0.800215834214898	-0.0018459	-0.870298	-0.119256
Trial1	1	1	noBlindfold	counterclockwise	practice	Guided	1	-0.5	-0.5	13.26219	-0.51579	-1.45041	-1.30006	0.800215834214898	-0.02434	-0.819516	-0.121834
Trial1	1	1	noBlindfold	counterclockwise	practice	Guided	1	-0.5	-0.5	13.2822	-0.51579	-1.45041	-1.30006	0.800215834214898	-0.043876	-0.832211	-0.145682
Trial1	1	1	noBlindfold	counterclockwise	practice	Guided	1	-0.5	-0.5	13.3022	-0.51579	-1.45041	-1.30006	0.800215834214898	-0.052153	-0.815284	-0.136642
Trial1	1	1	noBlindfold	counterclockwise	practice	Guided	1	-0.5	-0.5	13.3222	-0.51579	-1.45041	-1.30006	0.800215834214898	-0.024623	-0.802589	-0.125931
Trial1	1	1	noBlindfold	counterclockwise	practice	Guided	1	-0.5	-0.5	13.34219	-0.5158	-1.45041	-1.30006	0.800216031867081	-0.02076	-0.811052	-0.134564
Trial1	1	1	noBlindfold	counterclockwise	practice	Guided	1	-0.5	-0.5	13.3622	-0.5158	-1.45041	-1.30006	0.800216031867081	-0.011575	-0.870298	-0.132639
Trial1	1	1	noBlindfold	counterclockwise	practice	Guided	1	-0.5	-0.5	13.3822	-0.5158	-1.45041	-1.30006	0.800216031867081	-0.034649	-0.861834	-0.141921
Trial1	1	1	noBlindfold	counterclockwise	practice	Guided	1	-0.5	-0.5	13.40219	-0.5158	-1.45042	-1.30006	0.800216031867081	-0.053583	-0.861834	-0.157378
Trial1	1	1	noBlindfold	counterclockwise	practice	Guided	1	-0.5	-0.5	13.4222	-0.5158	-1.45042	-1.30007	0.80022604349533	-0.049435	-0.85337	-0.16184
Trial1	1	1	noBlindfold	counterclockwise	practice	Guided	1	-0.5	-0.5	13.4422	-0.5158	-1.45042	-1.30007	0.80022604349533	-0.022193	-0.895688	-0.15526
Trial1	1	1	noBlindfold	counterclockwise	practice	Guided	1	-0.5	-0.5	13.4622	-0.5158	-1.45042	-1.30007	0.80022604349533	0.0038512	-0.89992	-0.167472
Trial1	1	1	noBlindfold	counterclockwise	practice	Guided	1	-0.5	-0.5	13.48219	-0.5158	-1.45042	-1.30007	0.80022604349533	-0.027817	-0.89992	-0.171613
Trial1	1	1	noBlindfold	counterclockwise	practice	Guided	1	-0.5	-0.5	13.5022	-0.5158	-1.45043	-1.30007	0.80022604349533	-0.0071115	-0.908384	-0.194084
Trial1	1	1	noBlindfold	counterclockwise	practice	Guided	1	-0.5	-0.5	13.5222	-0.5158	-1.45043	-1.30007	0.80022604349533	-0.0077103	-0.89992	-0.185971
Trial1	1	1	noBlindfold	counterclockwise	practice	Guided	1	-0.5	-0.5	13.54219	-0.5158	-1.45043	-1.30008	0.800235935937578	0.022469	-0.874529	-0.151315
Trial1	1	1	noBlindfold	counterclockwise	practice	Guided	1	-0.5	-0.5	13.56219	-0.5158	-1.45043	-1.30008	0.800235935937578	0.0082562	-0.82798	-0.166449
Trial1	1	1	noBlindfold	counterclockwise	practice	Guided	1	-0.5	-0.5	13.5822	-0.5158	-1.45043	-1.30008	0.800235935937578	-0.00091629	-0.82798	-0.169016
Trial1	1	1	noBlindfold	counterclockwise	practice	Guided	1	-0.5	-0.5	13.6022	-0.5158	-1.45043	-1.30008	0.800235935937578	-0.018373	-0.794125	-0.162581
Trial1	1	1	noBlindfold	counterclockwise	practice	Guided	1	-0.5	-0.5	13.62219	-0.5158	-1.45042	-1.30007	0.80022604349533	0.0088745	-0.764503	-0.093838
Trial1	1	1	noBlindfold	counterclockwise	practice	Guided	1	-0.5	-0.5	13.6422	-0.5158	-1.45041	-1.30007	0.80022604349533	0.015364	-0.789893	-0.127915
Trial1	1	1	noBlindfold	counterclockwise	practice	Guided	1	-0.5	-0.5	13.6622	-0.5158	-1.45041	-1.30007	0.80022604349533	0.101174	-0.764503	-0.112913
Trial1	1	1	noBlindfold	counterclockwise	practice	Guided	1	-0.5	-0.5	13.68221	-0.51579	-1.45041	-1.30007	0.800225845845621	0.01474	-0.764503	-0.136224
Trial1	1	1	noBlindfold	counterclockwise	practice	Guided	1	-0.5	-0.5	13.70219	-0.51579	-1.4504	-1.30007	0.800225845845621	0.071557	-0.743344	-0.081316
Trial1	1	1	noBlindfold	counterclockwise	practice	Guided	1	-0.5	-0.5	13.7222	-0.51579	-1.45039	-1.30007	0.800225845845621	0.051109	-0.743344	-0.126112
Trial1	1	1	noBlindfold	counterclockwise	practice	Guided	1	-0.5	-0.5	13.7422	-0.51578	-1.45038	-1.30007	0.800225648321167	0.025026	-0.743344	-0.115783
Trial1	1	1	noBlindfold	counterclockwise	practice	Guided	1	-0.5	-0.5	13.76219	-0.51578	-1.45038	-1.30007	0.800225648321167	0.094834	-0.756039	-0.137546
Trial1	1	1	noBlindfold	counterclockwise	practice	Guided	1	-0.5	-0.5	13.7822	-0.51578	-1.45038	-1.30007	0.800225648321167	0.109015	-0.789893	-0.125887
Trial1	1	1	noBlindfold	counterclockwise	practice	Guided	1	-0.5	-0.5	13.8022	-0.51577	-1.45039	-1.30007	0.800225452096593	0.124958	-0.811052	-0.15224
Trial1	1	1	noBlindfold	counterclockwise	practice	Guided	1	-0.5	-0.5	13.8222	-0.51577	-1.45039	-1.30007	0.800225452096593	0.129066	-0.815284	-0.156699
Trial1	1	1	noBlindfold	counterclockwise	practice	Guided	1	-0.5	-0.5	13.84219	-0.51576	-1.4504	-1.30007	0.800225254821905	0.149412	-0.832211	-0.161432
Trial1	1	1	noBlindfold	counterclockwise	practice	Guided	1	-0.5	-0.5	13.8622	-0.51575	-1.4504	-1.30007	0.800225057672473	0.149071	-0.823748	-0.187454
Trial1	1	1	noBlindfold	counterclockwise	practice	Guided	1	-0.5	-0.5	13.8822	-0.51574	-1.45041	-1.30007	0.800224860648296	0.181582	-0.85337	-0.168656
Trial1	1	1	noBlindfold	counterclockwise	practice	Guided	1	-0.5	-0.5	13.90219	-0.51574	-1.45041	-1.30008	0.800234753105166	0.18538	-0.882993	-0.177306
Trial1	1	1	noBlindfold	counterclockwise	practice	Guided	1	-0.5	-0.5	13.9222	-0.51573	-1.45042	-1.30008	0.800234557380312	0.193907	-0.904152	-0.182082
Trial1	1	1	noBlindfold	counterclockwise	practice	Guided	1	-0.5	-0.5	13.9422	-0.51571	-1.45044	-1.30008	0.800234163961612	0.163027	-0.916847	-0.17559
Trial1	1	1	noBlindfold	counterclockwise	practice	Guided	1	-0.5	-0.5	13.9622	-0.51571	-1.45044	-1.30008	0.800234163961612	0.133405	-0.870298	-0.152392
Trial1	1	1	noBlindfold	counterclockwise	practice	Guided	1	-0.5	-0.5	13.98219	-0.5157	-1.45044	-1.30008	0.800233967440145	0.078346	-0.844907	-0.110554
Trial1	1	1	noBlindfold	counterclockwise	practice	Guided	1	-0.5	-0.5	14.0022	-0.5157	-1.45043	-1.30007	0.800224074973563	0.030097	-0.811052	-0.098682
Trial1	1	1	noBlindfold	counterclockwise	practice	Guided	1	-0.5	-0.5	14.0222	-0.5157	-1.45043	-1.30007	0.800224074973563	0.077145	-0.78143	-0.0641
Trial1	1	1	noBlindfold	counterclockwise	practice	Guided	1	-0.5	-0.5	14.04219	-0.51569	-1.45041	-1.30006	0.800213866919586	0.049891	-0.726416	-0.070555
Trial1	1	1	noBlindfold	counterclockwise	practice	Guided	1	-0.5	-0.5	14.06219	-0.51569	-1.4504	-1.30006	0.800213866919586	0.055212	-0.78143	-0.058281
Trial1	1	1	noBlindfold	counterclockwise	practice	Guided	1	-0.5	-0.5	14.0822	-0.51569	-1.4504	-1.30006	0.800213866919586	0.063485	-0.747575	-0.067264
Trial1	1	1	noBlindfold	counterclockwise	practice	Guided	1	-0.5	-0.5	14.1022	-0.51569	-1.4504	-1.30006	0.800213866919586	0.042751	-0.78143	-0.107872
Trial1	1	1	noBlindfold	counterclockwise	practice	Guided	1	-0.5	-0.5	14.12219	-0.51569	-1.45039	-1.30006	0.800213866919586	0.089188	-0.760271	-0.144817
Trial1	1	1	noBlindfold	counterclockwise	practice	Guided	1	-0.5	-0.5	14.1422	-0.51568	-1.45039	-1.30006	0.800213671811684	0.073178	-0.747575	-0.118345
Trial1	1	1	noBlindfold	counterclockwise	practice	Guided	1	-0.5	-0.5	14.1622	-0.51568	-1.45039	-1.30006	0.800213671811684	0.073455	-0.747575	-0.114118
Trial1	1	1	noBlindfold	counterclockwise	practice	Guided	1	-0.5	-0.5	14.18221	-0.51568	-1.45039	-1.30006	0.800213671811684	0.099472	-0.756039	-0.124351
Trial1	1	1	noBlindfold	counterclockwise	practice	Guided	1	-0.5	-0.5	14.20219	-0.51568	-1.45038	-1.30006	0.800213671811684	0.076961	-0.747575	-0.126929
Trial1	1	1	noBlindfold	counterclockwise	practice	Guided	1	-0.5	-0.5	14.2222	-0.51567	-1.45038	-1.30006	0.800213475660357	0.059782	-0.772966	-0.117255
Trial1	1	1	noBlindfold	counterclockwise	practice	Guided	1	-0.5	-0.5	14.2422	-0.51567	-1.45039	-1.30006	0.800213475660357	0.084595	-0.756039	-0.151006
Trial1	1	1	noBlindfold	counterclockwise	practice	Guided	1	-0.5	-0.5	14.26219	-0.51567	-1.45039	-1.30006	0.800213475660357	0.010307	-0.78143	-0.122056
Trial1	1	1	noBlindfold	counterclockwise	practice	Guided	1	-0.5	-0.5	14.2822	-0.51567	-1.45039	-1.30006	0.800213475660357	0.060906	-0.760271	-0.10035
Trial1	1	1	noBlindfold	counterclockwise	practice	Guided	1	-0.5	-0.5	14.3022	-0.51566	-1.45039	-1.30006	0.800213279634288	0.016209	-0.772966	-0.101366
Trial1	1	1	noBlindfold	counterclockwise	practice	Guided	1	-0.5	-0.5	14.3222	-0.51566	-1.45039	-1.30006	0.800213279634288	0.041361	-0.743344	-0.045839
Trial1	1	1	noBlindfold	counterclockwise	practice	Guided	1	-0.5	-0.5	14.34219	-0.51566	-1.45038	-1.30005	0.800203267971653	0.078036	-0.730648	-0.046758
Trial1	1	1	noBlindfold	counterclockwise	practice	Guided	1	-0.5	-0.5	14.3622	-0.51566	-1.45038	-1.30005	0.800203267971653	0.054061	-0.709489	-0.007154
Trial1	1	1	noBlindfold	counterclockwise	practice	Guided	1	-0.5	-0.5	14.3822	-0.51566	-1.45038	-1.30005	0.800203267971653	0.037166	-0.717953	-0.056469
Trial1	1	1	noBlindfold	counterclockwise	practice	Guided	1	-0.5	-0.5	14.40219	-0.51565	-1.45037	-1.30005	0.800203072068391	0.052547	-0.705257	-0.028076
Trial1	1	1	noBlindfold	counterclockwise	practice	Guided	1	-0.5	-0.5	14.4222	-0.51565	-1.45037	-1.30004	0.800193060403353	0.041575	-0.701026	-0.056761
Trial1	1	1	noBlindfold	counterclockwise	practice	Guided	1	-0.5	-0.5	14.4422	-0.51565	-1.45036	-1.30004	0.800193060403353	0.119964	-0.671403	-0.0202
Trial1	1	1	noBlindfold	counterclockwise	practice	Guided	1	-0.5	-0.5	14.4622	-0.51564	-1.45036	-1.30004	0.800192865787891	0.133842	-0.692562	-0.01276
Trial1	1	1	noBlindfold	counterclockwise	practice	Guided	1	-0.5	-0.5	14.48219	-0.51563	-1.45036	-1.30003	0.800182658462082	0.18707	-0.713721	-0.016534
Trial1	1	1	noBlindfold	counterclockwise	practice	Guided	1	-0.5	-0.5	14.5022	-0.51563	-1.45036	-1.30004	0.800192670131956	0.147359	-0.768734	-0.07266
Trial1	1	1	noBlindfold	counterclockwise	practice	Guided	1	-0.5	-0.5	14.5222	-0.51562	-1.45037	-1.30004	0.800192474601282	0.142578	-0.772966	-0.076513
Trial1	1	1	noBlindfold	counterclockwise	practice	Guided	1	-0.5	-0.5	14.54219	-0.51561	-1.45038	-1.30004	0.800192280358627	0.15048	-0.78143	-0.08965
Trial1	1	1	noBlindfold	counterclockwise	practice	Guided	1	-0.5	-0.5	14.56219	-0.5156	-1.45038	-1.30004	0.800192083915721	0.126467	-0.73488	-0.113185
Trial1	1	1	noBlindfold	counterclockwise	practice	Guided	1	-0.5	-0.5	14.5822	-0.5156	-1.45038	-1.30004	0.800192083915721	0.112239	-0.73488	-0.061628
Trial1	1	1	noBlindfold	counterclockwise	practice	Guided	1	-0.5	-0.5	14.6022	-0.51559	-1.45037	-1.30004	0.800191889922099	0.164275	-0.717953	-0.082143
Trial1	1	1	noBlindfold	counterclockwise	practice	Guided	1	-0.5	-0.5	14.62219	-0.51558	-1.45037	-1.30005	0.800201706573851	0.21482	-0.756039	-0.123597
Trial1	1	1	noBlindfold	counterclockwise	practice	Guided	1	-0.5	-0.5	14.6422	-0.51556	-1.45037	-1.30005	0.800201316893771	0.23215	-0.78143	-0.192124
Trial1	1	1	noBlindfold	counterclockwise	practice	Guided	1	-0.5	-0.5	14.6622	-0.51554	-1.45038	-1.30006	0.800210940564162	0.253093	-0.819516	-0.2104
Trial1	1	1	noBlindfold	counterclockwise	practice	Guided	1	-0.5	-0.5	14.68221	-0.51549	-1.45039	-1.30007	0.800219982674925	0.253315	-0.772966	-0.206157
Trial1	1	1	noBlindfold	counterclockwise	practice	Guided	1	-0.5	-0.5	14.70219	-0.51543	-1.4504	-1.30007	0.800218824220642	0.242899	-0.768734	-0.163267
Trial1	1	1	noBlindfold	counterclockwise	practice	Guided	1	-0.5	-0.5	14.7222	-0.51537	-1.45039	-1.30007	0.800217669112956	0.222723	-0.772966	-0.132321
Trial1	1	1	noBlindfold	counterclockwise	practice	Guided	1	-0.5	-0.5	14.7422	-0.51534	-1.45038	-1.30007	0.800217093818066	0.118177	-0.722185	-0.095379
Trial1	1	1	noBlindfold	counterclockwise	practice	Guided	1	-0.5	-0.5	14.76219	-0.51533	-1.45037	-1.30007	0.800216900780143	0.117251	-0.730648	-0.107919
Trial1	1	1	noBlindfold	counterclockwise	practice	Guided	1	-0.5	-0.5	14.7822	-0.51533	-1.45037	-1.30007	0.800216900780143	0.095914	-0.726416	-0.093749
Trial1	1	1	noBlindfold	counterclockwise	practice	Guided	1	-0.5	-0.5	14.8022	-0.51532	-1.45037	-1.30007	0.800216710151207	0.108609	-0.692562	-0.103043
Trial1	1	1	noBlindfold	counterclockwise	practice	Guided	1	-0.5	-0.5	14.8222	-0.51532	-1.45037	-1.30006	0.800206698406185	0.146463	-0.713721	-0.072016
Trial1	1	1	noBlindfold	counterclockwise	practice	Guided	1	-0.5	-0.5	14.84219	-0.51531	-1.45037	-1.30006	0.800206506758247	0.140758	-0.730648	-0.088417
Trial1	1	1	noBlindfold	counterclockwise	practice	Guided	1	-0.5	-0.5	14.8622	-0.5153	-1.45037	-1.30006	0.800206315235571	0.167647	-0.717953	-0.086089
Trial1	1	1	noBlindfold	counterclockwise	practice	Guided	1	-0.5	-0.5	14.8822	-0.5153	-1.45037	-1.30006	0.800206315235571	0.1315	-0.751807	-0.091927
Trial1	1	1	noBlindfold	counterclockwise	practice	Guided	1	-0.5	-0.5	14.90219	-0.51529	-1.45037	-1.30006	0.800206124977057	0.152172	-0.760271	-0.114426
Trial1	1	1	noBlindfold	counterclockwise	practice	Guided	1	-0.5	-0.5	14.9222	-0.51528	-1.45038	-1.30005	0.800195921949614	0.129064	-0.760271	-0.098904
Trial1	1	1	noBlindfold	counterclockwise	practice	Guided	1	-0.5	-0.5	14.9422	-0.51527	-1.45038	-1.30005	0.800195730799586	0.133132	-0.789893	-0.066711
Trial1	1	1	noBlindfold	counterclockwise	practice	Guided	1	-0.5	-0.5	14.9622	-0.51527	-1.45039	-1.30005	0.800195730799586	0.174228	-0.798357	-0.052767
Trial1	1	1	noBlindfold	counterclockwise	practice	Guided	1	-0.5	-0.5	14.98219	-0.51526	-1.45039	-1.30005	0.800195539774822	0.156427	-0.794125	-0.065005
Trial1	1	1	noBlindfold	counterclockwise	practice	Guided	1	-0.5	-0.5	15.0022	-0.51525	-1.45039	-1.30005	0.800195350011256	0.19958	-0.785662	-0.071377
Trial1	1	1	noBlindfold	counterclockwise	practice	Guided	1	-0.5	-0.5	15.0222	-0.51524	-1.45039	-1.30004	0.800185146337028	0.22231	-0.785662	-0.052294
Trial1	1	1	noBlindfold	counterclockwise	practice	Guided	1	-0.5	-0.5	15.04219	-0.5152	-1.45039	-1.30003	0.800174374974118	0.290832	-0.785662	-0.039903
Trial1	1	1	noBlindfold	counterclockwise	practice	Guided	1	-0.5	-0.5	15.06219	-0.51513	-1.45039	-1.30003	0.800173048779618	0.258797	-0.756039	-0.05026
Trial1	1	1	noBlindfold	counterclockwise	practice	Guided	1	-0.5	-0.5	15.0822	-0.51503	-1.45038	-1.30003	0.800171162748404	0.249848	-0.73488	-0.030031
Trial1	1	1	noBlindfold	counterclockwise	practice	Guided	1	-0.5	-0.5	15.1022	-0.51492	-1.45038	-1.30002	0.800159212026177	0.206286	-0.722185	-0.03483
Trial1	1	1	noBlindfold	counterclockwise	practice	Guided	1	-0.5	-0.5	15.12219	-0.51482	-1.45037	-1.30001	0.800147222285524	0.180192	-0.705257	-0.023612
Trial1	1	1	noBlindfold	counterclockwise	practice	Guided	1	-0.5	-0.5	15.1422	-0.51465	-1.45035	-1.30001	0.80014409181063	0.2514	-0.722185	-0.024436
Trial1	1	1	noBlindfold	counterclockwise	practice	Guided	1	-0.5	-0.5	15.1622	-0.51456	-1.45035	-1.30002	0.800152580100832	0.214936	-0.717953	-0.051239
Trial1	1	1	noBlindfold	counterclockwise	practice	Guided	1	-0.5	-0.5	15.18221	-0.51447	-1.45036	-1.30003	0.800160840173353	0.227591	-0.760271	-0.106936
Trial1	1	1	noBlindfold	counterclockwise	practice	Guided	1	-0.5	-0.5	15.20219	-0.51437	-1.45038	-1.30004	0.800169050773822	0.217763	-0.806821	-0.118845
Trial1	1	1	noBlindfold	counterclockwise	practice	Guided	1	-0.5	-0.5	15.2222	-0.51428	-1.45039	-1.30005	0.80017745147927	0.235455	-0.840675	-0.120064
Trial1	1	1	noBlindfold	counterclockwise	practice	Guided	1	-0.5	-0.5	15.2422	-0.51415	-1.4504	-1.30005	0.800175142087396	0.215215	-0.815284	-0.152253
Trial1	1	1	noBlindfold	counterclockwise	practice	Guided	1	-0.5	-0.5	15.26219	-0.51414	-1.45041	-1.30006	0.800184977090056	0.175207	-0.806821	-0.149392
Trial1	1	1	noBlindfold	counterclockwise	practice	Guided	1	-0.5	-0.5	15.2822	-0.51413	-1.45041	-1.30006	0.800184800203451	0.153257	-0.798357	-0.143593
Trial1	1	1	noBlindfold	counterclockwise	practice	Guided	1	-0.5	-0.5	15.3022	-0.51412	-1.45041	-1.30006	0.800184623442117	0.173333	-0.82798	-0.174444
Trial1	1	1	noBlindfold	counterclockwise	practice	Guided	1	-0.5	-0.5	15.3222	-0.51411	-1.45041	-1.30007	0.800194458829481	0.209087	-0.840675	-0.214921
Trial1	1	1	noBlindfold	counterclockwise	practice	Guided	1	-0.5	-0.5	15.34219	-0.5141	-1.45043	-1.30007	0.800194283371175	0.18354	-0.887225	-0.21711
Trial1	1	1	noBlindfold	counterclockwise	practice	Guided	1	-0.5	-0.5	15.3622	-0.51409	-1.45043	-1.30007	0.800194106987118	0.187041	-0.878761	-0.166786
Trial1	1	1	noBlindfold	counterclockwise	practice	Guided	1	-0.5	-0.5	15.3822	-0.51408	-1.45043	-1.30007	0.800193930728331	0.220727	-0.85337	-0.131234
Trial1	1	1	noBlindfold	counterclockwise	practice	Guided	1	-0.5	-0.5	15.40219	-0.51407	-1.45043	-1.30007	0.800193754594816	0.170371	-0.849139	-0.148696
Trial1	1	1	noBlindfold	counterclockwise	practice	Guided	1	-0.5	-0.5	15.4222	-0.51407	-1.45043	-1.30006	0.800183742562578	0.123277	-0.798357	-0.056926
Trial1	1	1	noBlindfold	counterclockwise	practice	Guided	1	-0.5	-0.5	15.4422	-0.51406	-1.45042	-1.30006	0.800183567599441	0.107532	-0.815284	-0.026317
Trial1	1	1	noBlindfold	counterclockwise	practice	Guided	1	-0.5	-0.5	15.4622	-0.51405	-1.45041	-1.30005	0.800173379676931	0.130291	-0.760271	-0.0195
Trial1	1	1	noBlindfold	counterclockwise	practice	Guided	1	-0.5	-0.5	15.48219	-0.51405	-1.45041	-1.30005	0.800173379676931	0.083213	-0.760271	0.0090914
Trial1	1	1	noBlindfold	counterclockwise	practice	Guided	1	-0.5	-0.5	15.5022	-0.51404	-1.45041	-1.30005	0.800173203914084	0.114252	-0.811052	0.0068976
Trial1	1	1	noBlindfold	counterclockwise	practice	Guided	1	-0.5	-0.5	15.5222	-0.51404	-1.4504	-1.30004	0.800163191875334	0.122794	-0.815284	0.013597
Trial1	1	1	noBlindfold	counterclockwise	practice	Guided	1	-0.5	-0.5	15.54219	-0.51403	-1.45041	-1.30004	0.800163016235563	0.170652	-0.819516	-0.013937
Trial1	1	1	noBlindfold	counterclockwise	practice	Guided	1	-0.5	-0.5	15.56219	-0.51402	-1.45041	-1.30004	0.800162840721067	0.160546	-0.832211	-0.030061
Trial1	1	1	noBlindfold	counterclockwise	practice	Guided	1	-0.5	-0.5	15.5822	-0.51401	-1.45041	-1.30003	0.800152654330174	0.129426	-0.823748	-0.027854
Trial1	1	1	noBlindfold	counterclockwise	practice	Guided	1	-0.5	-0.5	15.6022	-0.514	-1.45041	-1.30003	0.800152479063291	0.168735	-0.819516	-0.039045
Trial1	1	1	noBlindfold	counterclockwise	practice	Guided	1	-0.5	-0.5	15.62219	-0.51399	-1.45041	-1.30003	0.800152303921686	0.168384	-0.82798	-0.043221
Trial1	1	1	noBlindfold	counterclockwise	practice	Guided	1	-0.5	-0.5	15.6422	-0.51398	-1.45041	-1.30003	0.800152129946752	0.15052	-0.819516	-0.041933
Trial1	1	1	noBlindfold	counterclockwise	practice	Guided	1	-0.5	-0.5	15.6622	-0.51397	-1.45041	-1.30003	0.800151955054956	0.180649	-0.836443	-0.056684
Trial1	1	1	noBlindfold	counterclockwise	practice	Guided	1	-0.5	-0.5	15.68221	-0.51396	-1.45042	-1.30003	0.800151780288438	0.209298	-0.874529	-0.029225
Trial1	1	1	noBlindfold	counterclockwise	practice	Guided	1	-0.5	-0.5	15.70219	-0.51395	-1.45042	-1.30003	0.800151605647198	0.199178	-0.861834	-0.042099
Trial1	1	1	noBlindfold	counterclockwise	practice	Guided	1	-0.5	-0.5	15.7222	-0.51394	-1.45043	-1.30003	0.800151431131235	0.221904	-0.878761	-0.059159
Trial1	1	1	noBlindfold	counterclockwise	practice	Guided	1	-0.5	-0.5	15.7422	-0.51391	-1.45044	-1.30003	0.800150909371195	0.22976	-0.85337	-0.051692
Trial1	1	1	noBlindfold	counterclockwise	practice	Guided	1	-0.5	-0.5	15.76219	-0.5139	-1.45044	-1.30003	0.800150735355599	0.209869	-0.870298	-0.079747
Trial1	1	1	noBlindfold	counterclockwise	practice	Guided	1	-0.5	-0.5	15.7822	-0.51389	-1.45043	-1.30003	0.800150562499973	0.189687	-0.82798	-0.04883
Trial1	1	1	noBlindfold	counterclockwise	practice	Guided	1	-0.5	-0.5	15.8022	-0.51388	-1.45042	-1.30003	0.800150388734188	0.169808	-0.772966	-0.076883
Trial1	1	1	noBlindfold	counterclockwise	practice	Guided	1	-0.5	-0.5	15.8222	-0.51387	-1.45041	-1.30003	0.800150215093682	0.172127	-0.739112	-0.043352
Trial1	1	1	noBlindfold	counterclockwise	practice	Guided	1	-0.5	-0.5	15.84219	-0.51386	-1.45038	-1.30003	0.800150041578454	0.190666	-0.751807	-0.095159
Trial1	1	1	noBlindfold	counterclockwise	practice	Guided	1	-0.5	-0.5	15.8622	-0.51385	-1.45038	-1.30003	0.800149868188505	0.216356	-0.789893	-0.109585
Trial1	1	1	noBlindfold	counterclockwise	practice	Guided	1	-0.5	-0.5	15.8822	-0.51384	-1.45039	-1.30004	0.800159707006151	0.24352	-0.815284	-0.118876
Trial1	1	1	noBlindfold	counterclockwise	practice	Guided	1	-0.5	-0.5	15.90219	-0.51382	-1.4504	-1.30005	0.800169373973113	0.239012	-0.849139	-0.165861
Trial1	1	1	noBlindfold	counterclockwise	practice	Guided	1	-0.5	-0.5	15.9222	-0.51377	-1.45043	-1.30008	0.800198428926298	0.246041	-0.908384	-0.177753
Trial1	1	1	noBlindfold	counterclockwise	practice	Guided	1	-0.5	-0.5	15.9422	-0.5136	-1.45046	-1.3001	0.800215545979361	0.307428	-0.94647	-0.267368
Trial1	1	1	noBlindfold	counterclockwise	practice	Guided	1	-0.5	-0.5	15.9622	-0.51348	-1.45047	-1.30011	0.800223647143918	0.312968	-0.938006	-0.250851
Trial1	1	1	noBlindfold	counterclockwise	practice	Guided	1	-0.5	-0.5	15.98219	-0.51331	-1.45047	-1.30011	0.800220800629491	0.317023	-0.921079	-0.192119
Trial1	1	1	noBlindfold	counterclockwise	practice	Guided	1	-0.5	-0.5	16.0022	-0.51313	-1.45047	-1.3001	0.800207696408282	0.293861	-0.954934	-0.203057
Trial1	1	1	noBlindfold	counterclockwise	practice	Guided	1	-0.5	-0.5	16.0222	-0.51292	-1.45047	-1.3001	0.800204277468389	0.263302	-0.963397	-0.192428
Trial1	1	1	noBlindfold	counterclockwise	practice	Guided	1	-0.5	-0.5	16.04219	-0.5126	-1.45048	-1.3001	0.800199175435648	0.209322	-0.959165	-0.196935
Trial1	1	1	noBlindfold	counterclockwise	practice	Guided	1	-0.5	-0.5	16.06219	-0.51255	-1.45047	-1.3001	0.800198389562969	0.155118	-0.895688	-0.205691
Trial1	1	1	noBlindfold	counterclockwise	practice	Guided	1	-0.5	-0.5	16.0822	-0.51254	-1.45046	-1.3001	0.800198232576558	0.157728	-0.844907	-0.167935
Trial1	1	1	noBlindfold	counterclockwise	practice	Guided	1	-0.5	-0.5	16.1022	-0.51254	-1.45045	-1.3001	0.800198232576558	0.130163	-0.823748	-0.178579
Trial1	1	1	noBlindfold	counterclockwise	practice	Guided	1	-0.5	-0.5	16.12219	-0.51253	-1.45043	-1.3001	0.800198075715425	0.13219	-0.802589	-0.162087
Trial1	1	1	noBlindfold	counterclockwise	practice	Guided	1	-0.5	-0.5	16.1422	-0.51252	-1.45042	-1.3001	0.800197919912151	0.069107	-0.794125	-0.220446
Trial1	1	1	noBlindfold	counterclockwise	practice	Guided	1	-0.5	-0.5	16.1622	-0.51252	-1.45041	-1.3001	0.800197919912151	0.100155	-0.768734	-0.222576
Trial1	1	1	noBlindfold	counterclockwise	practice	Guided	1	-0.5	-0.5	16.18221	-0.51251	-1.45041	-1.3001	0.800197763300828	0.114336	-0.772966	-0.274031
Trial1	1	1	noBlindfold	counterclockwise	practice	Guided	1	-0.5	-0.5	16.20219	-0.51251	-1.4504	-1.30011	0.8002078948521	0.130287	-0.772966	-0.300344
Trial1	1	1	noBlindfold	counterclockwise	practice	Guided	1	-0.5	-0.5	16.2222	-0.5125	-1.4504	-1.30011	0.800207738368036	0.190914	-0.802589	-0.325584
Trial1	1	1	noBlindfold	counterclockwise	practice	Guided	1	-0.5	-0.5	16.2422	-0.51249	-1.45041	-1.30012	0.80021759530007	0.168326	-0.861834	-0.328029
Trial1	1	1	noBlindfold	counterclockwise	practice	Guided	1	-0.5	-0.5	16.26219	-0.51248	-1.45042	-1.30012	0.800217439067769	0.213545	-0.916847	-0.318496
Trial1	1	1	noBlindfold	counterclockwise	practice	Guided	1	-0.5	-0.5	16.2822	-0.51247	-1.45043	-1.30013	0.800227176130351	0.235384	-0.89992	-0.32416
Trial1	1	1	noBlindfold	counterclockwise	practice	Guided	1	-0.5	-0.5	16.3022	-0.51246	-1.45043	-1.30013	0.800227020150529	0.211343	-0.904152	-0.277054
Trial1	1	1	noBlindfold	counterclockwise	practice	Guided	1	-0.5	-0.5	16.3222	-0.51245	-1.45044	-1.30013	0.800226864295981	0.237324	-0.908384	-0.294669
Trial1	1	1	noBlindfold	counterclockwise	practice	Guided	1	-0.5	-0.5	16.34219	-0.51243	-1.45044	-1.30012	0.80021666071125	0.172093	-0.85337	-0.205731
Trial1	1	1	noBlindfold	counterclockwise	practice	Guided	1	-0.5	-0.5	16.3622	-0.51242	-1.45044	-1.30012	0.800216505229856	0.142154	-0.870298	-0.186728
Trial1	1	1	noBlindfold	counterclockwise	practice	Guided	1	-0.5	-0.5	16.3822	-0.51242	-1.45044	-1.30012	0.800216505229856	0.160162	-0.878761	-0.196
Trial1	1	1	noBlindfold	counterclockwise	practice	Guided	1	-0.5	-0.5	16.40219	-0.51241	-1.45044	-1.30012	0.800216349873737	0.19178	-0.929543	-0.177503
Trial1	1	1	noBlindfold	counterclockwise	practice	Guided	1	-0.5	-0.5	16.4222	-0.5124	-1.45044	-1.30011	0.80020618318852	0.20534	-0.904152	-0.174202
Trial1	1	1	noBlindfold	counterclockwise	practice	Guided	1	-0.5	-0.5	16.4422	-0.51238	-1.45045	-1.3001	0.800195741520421	0.249006	-0.925311	-0.122471
Trial1	1	1	noBlindfold	counterclockwise	practice	Guided	1	-0.5	-0.5	16.4622	-0.51237	-1.45046	-1.3001	0.800195586660762	0.229106	-0.954934	-0.087358
Trial1	1	1	noBlindfold	counterclockwise	practice	Guided	1	-0.5	-0.5	16.48219	-0.51236	-1.45047	-1.3001	0.800195431926382	0.20567	-0.984556	-0.102523
Trial1	1	1	noBlindfold	counterclockwise	practice	Guided	1	-0.5	-0.5	16.5022	-0.51236	-1.45047	-1.30009	0.800185419540691	0.185797	-0.980324	-0.130569
Trial1	1	1	noBlindfold	counterclockwise	practice	Guided	1	-0.5	-0.5	16.5222	-0.51235	-1.45048	-1.30009	0.800185265849588	0.172426	-0.997252	-0.129594
Trial1	1	1	noBlindfold	counterclockwise	practice	Guided	1	-0.5	-0.5	16.54219	-0.51233	-1.4505	-1.30009	0.800184957001869	0.227059	-1.073424	-0.112327
Trial1	1	1	noBlindfold	counterclockwise	practice	Guided	1	-0.5	-0.5	16.56219	-0.51232	-1.45052	-1.30009	0.800184802765931	0.281751	-1.069192	-0.158249
Trial1	1	1	noBlindfold	counterclockwise	practice	Guided	1	-0.5	-0.5	16.5822	-0.5123	-1.45053	-1.30009	0.800184495586106	0.257127	-1.124206	-0.190155
Trial1	1	1	noBlindfold	counterclockwise	practice	Guided	1	-0.5	-0.5	16.6022	-0.51229	-1.45054	-1.30009	0.800184341725266	0.221255	-1.132669	-0.19179
Trial1	1	1	noBlindfold	counterclockwise	practice	Guided	1	-0.5	-0.5	16.62219	-0.51228	-1.45055	-1.30009	0.800184187989707	0.197521	-1.094583	-0.211117
Trial1	1	1	noBlindfold	counterclockwise	practice	Guided	1	-0.5	-0.5	16.6422	-0.51227	-1.45054	-1.3001	0.800194046782452	0.216655	-1.031106	-0.25445
Trial1	1	1	noBlindfold	counterclockwise	practice	Guided	1	-0.5	-0.5	16.6622	-0.51226	-1.45054	-1.3001	0.800193894212595	0.173392	-1.048033	-0.234495
Trial1	1	1	noBlindfold	counterclockwise	practice	Guided	1	-0.5	-0.5	16.68221	-0.51225	-1.45054	-1.3001	0.800193740854053	0.20975	-1.06496	-0.287506
Trial1	1	1	noBlindfold	counterclockwise	practice	Guided	1	-0.5	-0.5	16.70219	-0.51224	-1.45054	-1.30011	0.800203719224932	0.212361	-1.098815	-0.312871
Trial1	1	1	noBlindfold	counterclockwise	practice	Guided	1	-0.5	-0.5	16.7222	-0.51223	-1.45054	-1.30012	0.800213578529631	0.209646	-1.069192	-0.350489
Trial1	1	1	noBlindfold	counterclockwise	practice	Guided	1	-0.5	-0.5	16.7422	-0.51221	-1.45054	-1.30013	0.800223166825855	0.300368	-1.069192	-0.421068
Trial1	1	1	noBlindfold	counterclockwise	practice	Guided	1	-0.5	-0.5	16.76219	-0.5122	-1.45054	-1.30014	0.800233026515228	0.246752	-1.056497	-0.453842
Trial1	1	1	noBlindfold	counterclockwise	practice	Guided	1	-0.5	-0.5	16.7822	-0.51219	-1.45054	-1.30015	0.800242886333725	0.234271	-1.098815	-0.47373
Trial1	1	1	noBlindfold	counterclockwise	practice	Guided	1	-0.5	-0.5	16.8022	-0.51218	-1.45054	-1.30015	0.800242733860939	0.230358	-1.090351	-0.494543
Trial1	1	1	noBlindfold	counterclockwise	practice	Guided	1	-0.5	-0.5	16.8222	-0.51217	-1.45054	-1.30017	0.800262488069003	0.222893	-1.077656	-0.472841
Trial1	1	1	noBlindfold	counterclockwise	practice	Guided	1	-0.5	-0.5	16.84219	-0.51215	-1.45054	-1.30017	0.800262183755872	0.189619	-1.043801	-0.436562
Trial1	1	1	noBlindfold	counterclockwise	practice	Guided	1	-0.5	-0.5	16.8622	-0.51214	-1.45053	-1.30017	0.800262031787211	0.199627	-1.031106	-0.420313
Trial1	1	1	noBlindfold	counterclockwise	practice	Guided	1	-0.5	-0.5	16.8822	-0.51214	-1.45053	-1.30018	0.800272044215274	0.193664	-1.009947	-0.440829
Trial1	1	1	noBlindfold	counterclockwise	practice	Guided	1	-0.5	-0.5	16.90219	-0.51213	-1.45052	-1.30018	0.80027189327723	0.132654	-1.026874	-0.419575
Trial1	1	1	noBlindfold	counterclockwise	practice	Guided	1	-0.5	-0.5	16.9222	-0.51213	-1.45052	-1.30018	0.80027189327723	0.160131	-0.997252	-0.408769
Trial1	1	1	noBlindfold	counterclockwise	practice	Guided	1	-0.5	-0.5	16.9422	-0.51211	-1.45051	-1.30017	0.800261577534815	0.149074	-1.001483	-0.310978
Trial1	1	1	noBlindfold	counterclockwise	practice	Guided	1	-0.5	-0.5	16.9622	-0.51211	-1.45051	-1.30017	0.800261577534815	0.10997	-1.005715	-0.29551
Trial1	1	1	noBlindfold	counterclockwise	practice	Guided	1	-0.5	-0.5	16.98219	-0.51211	-1.45051	-1.30017	0.800261577534815	0.088036	-0.997252	-0.289679
Trial1	1	1	noBlindfold	counterclockwise	practice	Guided	1	-0.5	-0.5	17.0022	-0.5121	-1.45051	-1.30017	0.800261426066489	0.124994	-0.997252	-0.271155
Trial1	1	1	noBlindfold	counterclockwise	practice	Guided	1	-0.5	-0.5	17.0222	-0.5121	-1.4505	-1.30016	0.800251413630876	0.143602	-0.976093	-0.259767
Trial1	1	1	noBlindfold	counterclockwise	practice	Guided	1	-0.5	-0.5	17.04219	-0.51209	-1.4505	-1.30015	0.800241369044132	0.130489	-1.009947	-0.19136
Trial1	1	1	noBlindfold	counterclockwise	practice	Guided	1	-0.5	-0.5	17.06219	-0.51208	-1.4505	-1.30015	0.800241218722342	0.14465	-1.026874	-0.179673
Trial1	1	1	noBlindfold	counterclockwise	practice	Guided	1	-0.5	-0.5	17.0822	-0.51208	-1.4505	-1.30014	0.800231206283011	0.137209	-1.022642	-0.15805
Trial1	1	1	noBlindfold	counterclockwise	practice	Guided	1	-0.5	-0.5	17.1022	-0.51208	-1.45051	-1.30014	0.800231206283011	0.065566	-1.048033	-0.161383
Trial1	1	1	noBlindfold	counterclockwise	practice	Guided	1	-0.5	-0.5	17.12219	-0.51207	-1.45051	-1.30013	0.800221042742909	0.079744	-1.035338	-0.129388
Trial1	1	1	noBlindfold	counterclockwise	practice	Guided	1	-0.5	-0.5	17.1422	-0.51207	-1.45051	-1.30012	0.800211149497473	0.047436	-1.009947	-0.101048
Trial1	1	1	noBlindfold	counterclockwise	practice	Guided	1	-0.5	-0.5	17.1622	-0.51207	-1.45051	-1.30012	0.800211149497473	0.076117	-1.03957	-0.073568
Trial1	1	1	noBlindfold	counterclockwise	practice	Guided	1	-0.5	-0.5	17.18221	-0.51206	-1.45051	-1.30011	0.800200986077057	0.062483	-1.035338	-0.076794
Trial1	1	1	noBlindfold	counterclockwise	practice	Guided	1	-0.5	-0.5	17.20219	-0.51206	-1.45051	-1.30011	0.800200986077057	0.068979	-0.997252	-0.11091
Trial1	1	1	noBlindfold	counterclockwise	practice	Guided	1	-0.5	-0.5	17.2222	-0.51206	-1.45051	-1.3001	0.800190854438311	0.119255	-1.018411	-0.09337
Trial1	1	1	noBlindfold	counterclockwise	practice	Guided	1	-0.5	-0.5	17.2422	-0.51205	-1.45051	-1.3001	0.800190704479982	0.180433	-1.009947	-0.11025
Trial1	1	1	noBlindfold	counterclockwise	practice	Guided	1	-0.5	-0.5	17.26219	-0.51204	-1.45051	-1.30009	0.800180541301877	0.161744	-1.035338	-0.124791
Trial1	1	1	noBlindfold	counterclockwise	practice	Guided	1	-0.5	-0.5	17.2822	-0.51203	-1.45051	-1.30009	0.800180390693899	0.202235	-1.005715	-0.131447
Trial1	1	1	noBlindfold	counterclockwise	practice	Guided	1	-0.5	-0.5	17.3022	-0.51202	-1.45051	-1.30009	0.800180240211205	0.180282	-0.997252	-0.110151
Trial1	1	1	noBlindfold	counterclockwise	practice	Guided	1	-0.5	-0.5	17.3222	-0.51202	-1.45051	-1.30009	0.800180240211205	0.21279	-1.052265	-0.15451
Trial1	1	1	noBlindfold	counterclockwise	practice	Guided	1	-0.5	-0.5	17.34219	-0.512	-1.45051	-1.30009	0.800179939621665	0.172145	-1.009947	-0.158743
Trial1	1	1	noBlindfold	counterclockwise	practice	Guided	1	-0.5	-0.5	17.3622	-0.51199	-1.45051	-1.30009	0.800179790407943	0.220334	-0.963397	-0.171764
Trial1	1	1	noBlindfold	counterclockwise	practice	Guided	1	-0.5	-0.5	17.3822	-0.51198	-1.45051	-1.30009	0.800179640425636	0.180041	-0.976093	-0.173092
Trial1	1	1	noBlindfold	counterclockwise	practice	Guided	1	-0.5	-0.5	17.40219	-0.51198	-1.4505	-1.30009	0.800179640425636	0.166677	-0.984556	-0.172107
Trial1	1	1	noBlindfold	counterclockwise	practice	Guided	1	-0.5	-0.5	17.4222	-0.51197	-1.4505	-1.30009	0.800179490568613	0.166628	-0.967629	-0.172057
Trial1	1	1	noBlindfold	counterclockwise	practice	Guided	1	-0.5	-0.5	17.4422	-0.51195	-1.45049	-1.30009	0.800179192120561	0.220069	-1.005715	-0.171514
Trial1	1	1	noBlindfold	counterclockwise	practice	Guided	1	-0.5	-0.5	17.4622	-0.51194	-1.45049	-1.30009	0.800179042638642	0.240717	-0.984556	-0.193969
Trial1	1	1	noBlindfold	counterclockwise	practice	Guided	1	-0.5	-0.5	17.48219	-0.51193	-1.4505	-1.30009	0.800178893282008	0.279418	-0.980324	-0.213476
Trial1	1	1	noBlindfold	counterclockwise	practice	Guided	1	-0.5	-0.5	17.5022	-0.51191	-1.45049	-1.30009	0.800178594944591	0.282601	-0.988788	-0.230482
Trial1	1	1	noBlindfold	counterclockwise	practice	Guided	1	-0.5	-0.5	17.5222	-0.5119	-1.45049	-1.3001	0.800188459323165	0.241987	-0.963397	-0.235988
Trial1	1	1	noBlindfold	counterclockwise	practice	Guided	1	-0.5	-0.5	17.54219	-0.51188	-1.45048	-1.3001	0.800188161739684	0.288886	-0.938006	-0.201288
Trial1	1	1	noBlindfold	counterclockwise	practice	Guided	1	-0.5	-0.5	17.56219	-0.51187	-1.45048	-1.3001	0.800188014020043	0.217201	-0.938006	-0.204608
Trial1	1	1	noBlindfold	counterclockwise	practice	Guided	1	-0.5	-0.5	17.5822	-0.51185	-1.45048	-1.3001	0.800187717186767	0.279572	-0.963397	-0.204732
Trial1	1	1	noBlindfold	counterclockwise	practice	Guided	1	-0.5	-0.5	17.6022	-0.51184	-1.45048	-1.3001	0.800187568958053	0.242509	-0.963397	-0.197986
Trial1	1	1	noBlindfold	counterclockwise	practice	Guided	1	-0.5	-0.5	17.62219	-0.51183	-1.45048	-1.3001	0.800187420854622	0.25575	-0.942238	-0.220436
Trial1	1	1	noBlindfold	counterclockwise	practice	Guided	1	-0.5	-0.5	17.6422	-0.5118	-1.45048	-1.3001	0.800186978174988	0.225411	-0.997252	-0.209117
Trial1	1	1	noBlindfold	counterclockwise	practice	Guided	1	-0.5	-0.5	17.6622	-0.51179	-1.45048	-1.3001	0.800186830571943	0.265581	-0.959165	-0.207675
Trial1	1	1	noBlindfold	counterclockwise	practice	Guided	1	-0.5	-0.5	17.68221	-0.51178	-1.45048	-1.3001	0.800186683971656	0.249226	-0.967629	-0.185417
Trial1	1	1	noBlindfold	counterclockwise	practice	Guided	1	-0.5	-0.5	17.70219	-0.51177	-1.45048	-1.3001	0.800186536618432	0.270764	-1.014179	-0.195308
Trial1	1	1	noBlindfold	counterclockwise	practice	Guided	1	-0.5	-0.5	17.7222	-0.51176	-1.45049	-1.3001	0.800186389390492	0.288448	-1.022642	-0.196507
Trial1	1	1	noBlindfold	counterclockwise	practice	Guided	1	-0.5	-0.5	17.7422	-0.51176	-1.45049	-1.3001	0.800186389390492	0.288448	-1.022642	-0.196507
Trial1	1	1	noBlindfold	counterclockwise	practice	Guided	1	-0.5	-0.5	17.76219	-0.51173	-1.4505	-1.3001	0.800185949332122	0.242438	-1.03957	-0.214205
Trial1	1	1	noBlindfold	counterclockwise	practice	Guided	1	-0.5	-0.5	17.7822	-0.51171	-1.45051	-1.3001	0.800185656002303	0.278106	-1.03957	-0.212393
Trial1	1	1	noBlindfold	counterclockwise	practice	Guided	1	-0.5	-0.5	17.8022	-0.5117	-1.45052	-1.3001	0.800185509525319	0.222995	-1.060729	-0.233718
Trial1	1	1	noBlindfold	counterclockwise	practice	Guided	1	-0.5	-0.5	17.8222	-0.51169	-1.45052	-1.3001	0.80018536404439	0.212563	-1.009947	-0.190826
Trial1	1	1	noBlindfold	counterclockwise	practice	Guided	1	-0.5	-0.5	17.84219	-0.51167	-1.4505	-1.3001	0.80018507171535	0.204155	-0.967629	-0.181717
Trial1	1	1	noBlindfold	counterclockwise	practice	Guided	1	-0.5	-0.5	17.8622	-0.51166	-1.4505	-1.3001	0.800184926607294	0.190486	-0.988788	-0.184916
Trial1	1	1	noBlindfold	counterclockwise	practice	Guided	1	-0.5	-0.5	17.8822	-0.51165	-1.4505	-1.3001	0.800184779887447	0.227414	-0.976093	-0.174168
Trial1	1	1	noBlindfold	counterclockwise	practice	Guided	1	-0.5	-0.5	17.90219	-0.51164	-1.4505	-1.3001	0.800184635028468	0.239787	-1.005715	-0.179865
Trial1	1	1	noBlindfold	counterclockwise	practice	Guided	1	-0.5	-0.5	17.9222	-0.51163	-1.4505	-1.3001	0.800184489426981	0.224339	-1.022642	-0.208205
Trial1	1	1	noBlindfold	counterclockwise	practice	Guided	1	-0.5	-0.5	17.9422	-0.51161	-1.4505	-1.3001	0.800184198599861	0.249939	-1.026874	-0.159388
Trial1	1	1	noBlindfold	counterclockwise	practice	Guided	1	-0.5	-0.5	17.9622	-0.5116	-1.4505	-1.3001	0.800184054238296	0.186846	-1.018411	-0.170035
Trial1	1	1	noBlindfold	counterclockwise	practice	Guided	1	-0.5	-0.5	17.98219	-0.51159	-1.4505	-1.3001	0.800183909137201	0.243607	-1.001483	-0.184112
Trial1	1	1	noBlindfold	counterclockwise	practice	Guided	1	-0.5	-0.5	18.0022	-0.51158	-1.4505	-1.3001	0.800183764161391	0.205968	-0.997252	-0.210889
Trial1	1	1	noBlindfold	counterclockwise	practice	Guided	1	-0.5	-0.5	18.0222	-0.51157	-1.4505	-1.3001	0.800183620172701	0.245563	-1.048033	-0.217828
Trial1	1	1	noBlindfold	counterclockwise	practice	Guided	1	-0.5	-0.5	18.04219	-0.51154	-1.45052	-1.30011	0.800193318106432	0.273543	-1.060729	-0.257577
Trial1	1	1	noBlindfold	counterclockwise	practice	Guided	1	-0.5	-0.5	18.06219	-0.51153	-1.45052	-1.30011	0.800193173758129	0.317553	-1.073424	-0.269004
Trial1	1	1	noBlindfold	counterclockwise	practice	Guided	1	-0.5	-0.5	18.0822	-0.51151	-1.45053	-1.30011	0.800192886294726	0.309767	-1.090351	-0.265993
Trial1	1	1	noBlindfold	counterclockwise	practice	Guided	1	-0.5	-0.5	18.1022	-0.51148	-1.45053	-1.30011	0.800192455606101	0.315885	-1.069192	-0.22665
Trial1	1	1	noBlindfold	counterclockwise	practice	Guided	1	-0.5	-0.5	18.12219	-0.51144	-1.45053	-1.30012	0.80020189452237	0.327052	-1.073424	-0.256845
Trial1	1	1	noBlindfold	counterclockwise	practice	Guided	1	-0.5	-0.5	18.1422	-0.51139	-1.45053	-1.30012	0.800201181996173	0.283673	-1.086119	-0.236823
Trial1	1	1	noBlindfold	counterclockwise	practice	Guided	1	-0.5	-0.5	18.1622	-0.51137	-1.45054	-1.30012	0.800200897180966	0.301637	-1.090351	-0.233811
Trial1	1	1	noBlindfold	counterclockwise	practice	Guided	1	-0.5	-0.5	18.18221	-0.51136	-1.45054	-1.30012	0.800200754961287	0.298292	-1.124206	-0.216675
Trial1	1	1	noBlindfold	counterclockwise	practice	Guided	1	-0.5	-0.5	18.20219	-0.51135	-1.45054	-1.30012	0.800200612866891	0.283718	-1.098815	-0.232433
Trial1	1	1	noBlindfold	counterclockwise	practice	Guided	1	-0.5	-0.5	18.2222	-0.51133	-1.45054	-1.30012	0.800200329897886	0.267357	-1.060729	-0.210178
Trial1	1	1	noBlindfold	counterclockwise	practice	Guided	1	-0.5	-0.5	18.2422	-0.51131	-1.45053	-1.30012	0.800200046584585	0.262184	-1.018411	-0.218121
Trial1	1	1	noBlindfold	counterclockwise	practice	Guided	1	-0.5	-0.5	18.26219	-0.5113	-1.45053	-1.30012	0.800199905957565	0.248799	-1.031106	-0.217121
Trial1	1	1	noBlindfold	counterclockwise	practice	Guided	1	-0.5	-0.5	18.2822	-0.51129	-1.45053	-1.30011	0.800189751188817	0.258789	-1.048033	-0.200921
Trial1	1	1	noBlindfold	counterclockwise	practice	Guided	1	-0.5	-0.5	18.3022	-0.51128	-1.45053	-1.30011	0.800189610809116	0.240668	-1.090351	-0.207992
Trial1	1	1	noBlindfold	counterclockwise	practice	Guided	1	-0.5	-0.5	18.3222	-0.51127	-1.45053	-1.30011	0.800189470553212	0.261031	-1.086119	-0.230437
Trial1	1	1	noBlindfold	counterclockwise	practice	Guided	1	-0.5	-0.5	18.34219	-0.51125	-1.45053	-1.30011	0.800189188736804	0.267399	-1.022642	-0.201306
Trial1	1	1	noBlindfold	counterclockwise	practice	Guided	1	-0.5	-0.5	18.3622	-0.51124	-1.45052	-1.30011	0.800189048016528	0.225007	-1.031106	-0.170499
Trial1	1	1	noBlindfold	counterclockwise	practice	Guided	1	-0.5	-0.5	18.3822	-0.51123	-1.45052	-1.30011	0.800188907421537	0.225534	-0.988788	-0.160378
Trial1	1	1	noBlindfold	counterclockwise	practice	Guided	1	-0.5	-0.5	18.40219	-0.51122	-1.45051	-1.3001	0.800178635158371	0.177535	-0.984556	-0.144331
Trial1	1	1	noBlindfold	counterclockwise	practice	Guided	1	-0.5	-0.5	18.4222	-0.51121	-1.45051	-1.3001	0.800178495647197	0.12807	-1.018411	-0.149235
Trial1	1	1	noBlindfold	counterclockwise	practice	Guided	1	-0.5	-0.5	18.4422	-0.5112	-1.45051	-1.3001	0.800178355425542	0.098714	-1.026874	-0.184979
Trial1	1	1	noBlindfold	counterclockwise	practice	Guided	1	-0.5	-0.5	18.4622	-0.5112	-1.45051	-1.3001	0.800178355425542	0.104302	-0.997252	-0.168482
Trial1	1	1	noBlindfold	counterclockwise	practice	Guided	1	-0.5	-0.5	18.48219	-0.5112	-1.4505	-1.3001	0.800178355425542	0.098359	-0.976093	-0.189069
Trial1	1	1	noBlindfold	counterclockwise	practice	Guided	1	-0.5	-0.5	18.5022	-0.51119	-1.4505	-1.3001	0.800178215329174	0.126732	-0.984556	-0.165757
Trial1	1	1	noBlindfold	counterclockwise	practice	Guided	1	-0.5	-0.5	18.5222	-0.51119	-1.4505	-1.3001	0.800178215329174	0.15127	-0.997252	-0.196913
Trial1	1	1	noBlindfold	counterclockwise	practice	Guided	1	-0.5	-0.5	18.54219	-0.51117	-1.4505	-1.30009	0.800167922907679	0.152656	-1.035338	-0.17587
Trial1	1	1	noBlindfold	counterclockwise	practice	Guided	1	-0.5	-0.5	18.56219	-0.51117	-1.45051	-1.30009	0.800167922907679	0.131888	-1.018411	-0.168066
Trial1	1	1	noBlindfold	counterclockwise	practice	Guided	1	-0.5	-0.5	18.5822	-0.51116	-1.45051	-1.30009	0.800167784016734	0.209977	-1.026874	-0.184016
Trial1	1	1	noBlindfold	counterclockwise	practice	Guided	1	-0.5	-0.5	18.6022	-0.51115	-1.45051	-1.30009	0.800167644419023	0.186557	-0.99302	-0.199165
Trial1	1	1	noBlindfold	counterclockwise	practice	Guided	1	-0.5	-0.5	18.62219	-0.51115	-1.45051	-1.30009	0.800167644419023	0.174663	-1.005715	-0.177226
Trial1	1	1	noBlindfold	counterclockwise	practice	Guided	1	-0.5	-0.5	18.6422	-0.51113	-1.4505	-1.3001	0.800177378211063	0.140558	-0.99302	-0.21683
Trial1	1	1	noBlindfold	counterclockwise	practice	Guided	1	-0.5	-0.5	18.6622	-0.51113	-1.4505	-1.3001	0.800177378211063	0.161826	-1.018411	-0.230897
Trial1	1	1	noBlindfold	counterclockwise	practice	Guided	1	-0.5	-0.5	18.68221	-0.51112	-1.45051	-1.3001	0.800177239819282	0.174213	-1.052265	-0.244336
Trial1	1	1	noBlindfold	counterclockwise	practice	Guided	1	-0.5	-0.5	18.70219	-0.51111	-1.45051	-1.3001	0.800177100723723	0.200207	-1.069192	-0.254518
Trial1	1	1	noBlindfold	counterclockwise	practice	Guided	1	-0.5	-0.5	18.7222	-0.5111	-1.45052	-1.30011	0.800187093568101	0.209027	-1.073424	-0.255069
Trial1	1	1	noBlindfold	counterclockwise	practice	Guided	1	-0.5	-0.5	18.7422	-0.51109	-1.45052	-1.30011	0.800186955550952	0.176664	-1.077656	-0.269498
Trial1	1	1	noBlindfold	counterclockwise	practice	Guided	1	-0.5	-0.5	18.76219	-0.51108	-1.45052	-1.30011	0.800186816006936	0.133996	-1.060729	-0.241169
Trial1	1	1	noBlindfold	counterclockwise	practice	Guided	1	-0.5	-0.5	18.7822	-0.51108	-1.45053	-1.30011	0.800186816006936	0.149922	-1.026874	-0.204327
Trial1	1	1	noBlindfold	counterclockwise	practice	Guided	1	-0.5	-0.5	18.8022	-0.51107	-1.45053	-1.30011	0.800186678238869	0.16558	-1.094583	-0.234835
Trial1	1	1	noBlindfold	counterclockwise	practice	Guided	1	-0.5	-0.5	18.8222	-0.51107	-1.45053	-1.30011	0.800186678238869	0.138321	-1.094583	-0.241275
Trial1	1	1	noBlindfold	counterclockwise	practice	Guided	1	-0.5	-0.5	18.84219	-0.51105	-1.45054	-1.30011	0.800186401427932	0.170488	-1.15806	-0.226571
Trial1	1	1	noBlindfold	counterclockwise	practice	Guided	1	-0.5	-0.5	18.8622	-0.51104	-1.45055	-1.30011	0.800186264032746	0.222526	-1.162292	-0.247003
Trial1	1	1	noBlindfold	counterclockwise	practice	Guided	1	-0.5	-0.5	18.8822	-0.51103	-1.45056	-1.30011	0.800186125939748	0.259446	-1.132669	-0.228483
Trial1	1	1	noBlindfold	counterclockwise	practice	Guided	1	-0.5	-0.5	18.90219	-0.51102	-1.45056	-1.30011	0.800185987972037	0.294591	-1.141133	-0.235104
Trial1	1	1	noBlindfold	counterclockwise	practice	Guided	1	-0.5	-0.5	18.9222	-0.51101	-1.45056	-1.30012	0.800195862762026	0.30636	-1.162292	-0.25692
Trial1	1	1	noBlindfold	counterclockwise	practice	Guided	1	-0.5	-0.5	18.9422	-0.51098	-1.45057	-1.30012	0.800195450809513	0.262102	-1.132669	-0.249479
Trial1	1	1	noBlindfold	counterclockwise	practice	Guided	1	-0.5	-0.5	18.9622	-0.51097	-1.45057	-1.30012	0.80019531346921	0.318843	-1.132669	-0.266035
Trial1	1	1	noBlindfold	counterclockwise	practice	Guided	1	-0.5	-0.5	18.98219	-0.51096	-1.45057	-1.30012	0.800195176254192	0.286489	-1.124206	-0.217384
Trial1	1	1	noBlindfold	counterclockwise	practice	Guided	1	-0.5	-0.5	19.0022	-0.51094	-1.45057	-1.30012	0.800194903014907	0.260688	-1.11151	-0.266038
Trial1	1	1	noBlindfold	counterclockwise	practice	Guided	1	-0.5	-0.5	19.0222	-0.51093	-1.45056	-1.30012	0.800194766175001	0.266823	-1.098815	-0.213382
Trial1	1	1	noBlindfold	counterclockwise	practice	Guided	1	-0.5	-0.5	19.04219	-0.51091	-1.45056	-1.30012	0.800194493683707	0.229995	-1.141133	-0.255271
Trial1	1	1	noBlindfold	counterclockwise	practice	Guided	1	-0.5	-0.5	19.06219	-0.5109	-1.45057	-1.30012	0.800194356406998	0.192365	-1.20461	-0.282031
Trial1	1	1	noBlindfold	counterclockwise	practice	Guided	1	-0.5	-0.5	19.0822	-0.51089	-1.45058	-1.30012	0.800194220879405	0.154734	-1.20461	-0.308778
Trial1	1	1	noBlindfold	counterclockwise	practice	Guided	1	-0.5	-0.5	19.1022	-0.51088	-1.45059	-1.30013	0.800203978121598	0.181315	-1.242696	-0.310563
Trial1	1	1	noBlindfold	counterclockwise	practice	Guided	1	-0.5	-0.5	19.12219	-0.51088	-1.45059	-1.30013	0.800203978121598	0.176533	-1.255391	-0.314353
Trial1	1	1	noBlindfold	counterclockwise	practice	Guided	1	-0.5	-0.5	19.1422	-0.51086	-1.4506	-1.30014	0.800213719539405	0.162824	-1.217305	-0.317424
Trial1	1	1	noBlindfold	counterclockwise	practice	Guided	1	-0.5	-0.5	19.1622	-0.51086	-1.4506	-1.30014	0.800213719539405	0.188823	-1.196146	-0.343095
Trial1	1	1	noBlindfold	counterclockwise	practice	Guided	1	-0.5	-0.5	19.18221	-0.51085	-1.4506	-1.30014	0.800213583703675	0.15741	-1.187683	-0.329492
Trial1	1	1	noBlindfold	counterclockwise	practice	Guided	1	-0.5	-0.5	19.20219	-0.51084	-1.4506	-1.30014	0.800213447993228	0.16063	-1.162292	-0.360287
Trial1	1	1	noBlindfold	counterclockwise	practice	Guided	1	-0.5	-0.5	19.2222	-0.51084	-1.4506	-1.30015	0.800223460654751	0.151392	-1.162292	-0.286786
Trial1	1	1	noBlindfold	counterclockwise	practice	Guided	1	-0.5	-0.5	19.2422	-0.51083	-1.45059	-1.30015	0.800223325071284	0.128816	-1.132669	-0.289235
Trial1	1	1	noBlindfold	counterclockwise	practice	Guided	1	-0.5	-0.5	19.26219	-0.51082	-1.45058	-1.30014	0.800213177754122	0.18913	-1.086119	-0.255504
Trial1	1	1	noBlindfold	counterclockwise	practice	Guided	1	-0.5	-0.5	19.2822	-0.51081	-1.45057	-1.30014	0.80021304241878	0.127822	-1.056497	-0.238501
Trial1	1	1	noBlindfold	counterclockwise	practice	Guided	1	-0.5	-0.5	19.3022	-0.51081	-1.45056	-1.30014	0.80021304241878	0.165056	-1.077656	-0.215795
Trial1	1	1	noBlindfold	counterclockwise	practice	Guided	1	-0.5	-0.5	19.3222	-0.5108	-1.45056	-1.30013	0.800202894540454	0.1813	-1.081888	-0.23793
Trial1	1	1	noBlindfold	counterclockwise	practice	Guided	1	-0.5	-0.5	19.34219	-0.51079	-1.45056	-1.30013	0.800202759453989	0.157821	-1.094583	-0.189858
Trial1	1	1	noBlindfold	counterclockwise	practice	Guided	1	-0.5	-0.5	19.3622	-0.51079	-1.45056	-1.30013	0.800202759453989	0.174655	-1.128437	-0.203618
Trial1	1	1	noBlindfold	counterclockwise	practice	Guided	1	-0.5	-0.5	19.3822	-0.51078	-1.45056	-1.30013	0.800202624492808	0.13496	-1.098815	-0.196569
Trial1	1	1	noBlindfold	counterclockwise	practice	Guided	1	-0.5	-0.5	19.40219	-0.51078	-1.45056	-1.30012	0.800192731019657	0.120431	-1.11151	-0.212338
Trial1	1	1	noBlindfold	counterclockwise	practice	Guided	1	-0.5	-0.5	19.4222	-0.51077	-1.45056	-1.30012	0.800192596984328	0.060608	-1.090351	-0.174406
Trial1	1	1	noBlindfold	counterclockwise	practice	Guided	1	-0.5	-0.5	19.4422	-0.51077	-1.45055	-1.30011	0.800182584311051	0.05937	-1.103047	-0.127925
Trial1	1	1	noBlindfold	counterclockwise	practice	Guided	1	-0.5	-0.5	19.4622	-0.51077	-1.45055	-1.30011	0.800182584311051	0.0069756	-1.094583	-0.111584
Trial1	1	1	noBlindfold	counterclockwise	practice	Guided	1	-0.5	-0.5	19.48219	-0.51077	-1.45055	-1.3001	0.800172452439305	0.0066751	-1.077656	-0.115743
Trial1	1	1	noBlindfold	counterclockwise	practice	Guided	1	-0.5	-0.5	19.5022	-0.51077	-1.45055	-1.3001	0.800172452439305	0.027369	-1.031106	-0.075067
Trial1	1	1	noBlindfold	counterclockwise	practice	Guided	1	-0.5	-0.5	19.5222	-0.51077	-1.45054	-1.30009	0.800162439766073	0.044235	-1.026874	-0.088858
Trial1	1	1	noBlindfold	counterclockwise	practice	Guided	1	-0.5	-0.5	19.54219	-0.51076	-1.45051	-1.30009	0.800162305047975	0.022601	-0.94647	-0.078876
Trial1	1	1	noBlindfold	counterclockwise	practice	Guided	1	-0.5	-0.5	19.56219	-0.51076	-1.4505	-1.30008	0.80015229237308	0.03326	-0.950702	-0.13006
Trial1	1	1	noBlindfold	counterclockwise	practice	Guided	1	-0.5	-0.5	19.5822	-0.51076	-1.4505	-1.30009	0.800162305047975	0.039506	-0.984556	-0.218932
Trial1	1	1	noBlindfold	counterclockwise	practice	Guided	1	-0.5	-0.5	19.6022	-0.51076	-1.4505	-1.30009	0.800162305047975	0.094842	-1.031106	-0.256441
Trial1	1	1	noBlindfold	counterclockwise	practice	Guided	1	-0.5	-0.5	19.62219	-0.51075	-1.4505	-1.30009	0.800162170455168	0.087704	-1.035338	-0.230613
Trial1	1	1	noBlindfold	counterclockwise	practice	Guided	1	-0.5	-0.5	19.6422	-0.51074	-1.45051	-1.30009	0.800162035987653	0.157124	-1.048033	-0.130138
Trial1	1	1	noBlindfold	counterclockwise	practice	Guided	1	-0.5	-0.5	19.6622	-0.51073	-1.45051	-1.30009	0.800161902444715	0.167134	-1.081888	-0.139416
Trial1	1	1	noBlindfold	counterclockwise	practice	Guided	1	-0.5	-0.5	19.68221	-0.51073	-1.45052	-1.30009	0.800161902444715	0.110886	-1.086119	-0.152081
Trial1	1	1	noBlindfold	counterclockwise	practice	Guided	1	-0.5	-0.5	19.70219	-0.51072	-1.45053	-1.30009	0.800161768227038	0.116205	-1.081888	-0.202931
Trial1	1	1	noBlindfold	counterclockwise	practice	Guided	1	-0.5	-0.5	19.7222	-0.51072	-1.45053	-1.30009	0.800161768227038	0.075935	-1.081888	-0.222577
Trial1	1	1	noBlindfold	counterclockwise	practice	Guided	1	-0.5	-0.5	19.7422	-0.51071	-1.45054	-1.3001	0.800171646817966	0.109363	-1.145365	-0.299106
Trial1	1	1	noBlindfold	counterclockwise	practice	Guided	1	-0.5	-0.5	19.76219	-0.51071	-1.45054	-1.3001	0.800171646817966	0.133615	-1.132669	-0.322468
Trial1	1	1	noBlindfold	counterclockwise	practice	Guided	1	-0.5	-0.5	19.7822	-0.51071	-1.45055	-1.30011	0.800181778699912	0.148696	-1.153828	-0.373269
Trial1	1	1	noBlindfold	counterclockwise	practice	Guided	1	-0.5	-0.5	19.8022	-0.5107	-1.45055	-1.30011	0.800181644736192	0.088289	-1.119974	-0.343677
Trial1	1	1	noBlindfold	counterclockwise	practice	Guided	1	-0.5	-0.5	19.8222	-0.5107	-1.45055	-1.30012	0.800191657421226	0.013395	-1.077656	-0.329909
Trial1	1	1	noBlindfold	counterclockwise	practice	Guided	1	-0.5	-0.5	19.84219	-0.5107	-1.45055	-1.30013	0.800201550907651	-0.020623	-1.014179	-0.369437
Trial1	1	1	noBlindfold	counterclockwise	practice	Guided	1	-0.5	-0.5	19.8622	-0.5107	-1.45054	-1.30013	0.800201550907651	-0.035995	-0.971861	-0.397724
Trial1	1	1	noBlindfold	counterclockwise	practice	Guided	1	-0.5	-0.5	19.8822	-0.5107	-1.45052	-1.30014	0.80021156359273	-0.049601	-0.976093	-0.400865
Trial1	1	1	noBlindfold	counterclockwise	practice	Guided	1	-0.5	-0.5	19.90219	-0.5107	-1.45051	-1.30015	0.800221576277831	0.052528	-0.997252	-0.471066
Trial1	1	1	noBlindfold	counterclockwise	practice	Guided	1	-0.5	-0.5	19.9222	-0.5107	-1.45051	-1.30015	0.800221576277831	0.0036943	-0.980324	-0.467514
Trial1	1	1	noBlindfold	counterclockwise	practice	Guided	1	-0.5	-0.5	19.9422	-0.5107	-1.45051	-1.30016	0.800231469764322	0.055158	-0.997252	-0.433104
Trial1	1	1	noBlindfold	counterclockwise	practice	Guided	1	-0.5	-0.5	19.9622	-0.5107	-1.45051	-1.30017	0.800241482449468	0.119045	-1.081888	-0.475246
Trial1	1	1	noBlindfold	counterclockwise	practice	Guided	1	-0.5	-0.5	19.98219	-0.51069	-1.45052	-1.30017	0.800241348621044	0.117808	-1.103047	-0.428716
Trial1	1	1	noBlindfold	counterclockwise	practice	Guided	1	-0.5	-0.5	20.0022	-0.51069	-1.45053	-1.30018	0.800251361307887	0.110396	-1.107278	-0.453108
Trial1	1	1	noBlindfold	counterclockwise	practice	Guided	1	-0.5	-0.5	20.0222	-0.51068	-1.45053	-1.30018	0.800251228401887	0.091401	-1.098815	-0.40458
Trial1	1	1	noBlindfold	counterclockwise	practice	Guided	1	-0.5	-0.5	20.04219	-0.51067	-1.45053	-1.30018	0.800251094824948	0.058455	-1.06496	-0.318845
Trial1	1	1	noBlindfold	counterclockwise	practice	Guided	1	-0.5	-0.5	20.06219	-0.51067	-1.45053	-1.30017	0.800241082134771	0.078253	-1.022642	-0.290677
Trial1	1	1	noBlindfold	counterclockwise	practice	Guided	1	-0.5	-0.5	20.0822	-0.51067	-1.45053	-1.30017	0.800241082134771	0.022299	-1.001483	-0.261409
Trial1	1	1	noBlindfold	counterclockwise	practice	Guided	1	-0.5	-0.5	20.1022	-0.51067	-1.45053	-1.30017	0.800241082134771	-0.0078924	-0.976093	-0.249219
Trial1	1	1	noBlindfold	counterclockwise	practice	Guided	1	-0.5	-0.5	20.12219	-0.51067	-1.45052	-1.30017	0.800241082134771	-0.036582	-0.963397	-0.27397
Trial1	1	1	noBlindfold	counterclockwise	practice	Guided	1	-0.5	-0.5	20.1422	-0.51067	-1.45052	-1.30017	0.800241082134771	0.0019086	-0.984556	-0.297555
Trial1	1	1	noBlindfold	counterclockwise	practice	Guided	1	-0.5	-0.5	20.1622	-0.51067	-1.45051	-1.30017	0.800241082134771	0.0010485	-0.988788	-0.373188
Trial1	1	1	noBlindfold	counterclockwise	practice	Guided	1	-0.5	-0.5	20.18221	-0.51067	-1.45051	-1.30017	0.800241082134771	0.057275	-1.001483	-0.398083
Trial1	1	1	noBlindfold	counterclockwise	practice	Guided	1	-0.5	-0.5	20.20219	-0.51067	-1.45051	-1.30017	0.800241082134771	0.097205	-0.99302	-0.400774
Trial1	1	1	noBlindfold	counterclockwise	practice	Guided	1	-0.5	-0.5	20.2222	-0.51067	-1.45051	-1.30018	0.800251094824948	0.134766	-0.988788	-0.440239
Trial1	1	1	noBlindfold	counterclockwise	practice	Guided	1	-0.5	-0.5	20.2422	-0.51066	-1.45051	-1.30018	0.800250961373286	0.126398	-0.99302	-0.427748
Trial1	1	1	noBlindfold	counterclockwise	practice	Guided	1	-0.5	-0.5	20.26219	-0.51065	-1.45051	-1.30018	0.800250828840142	0.112456	-1.031106	-0.435075
Trial1	1	1	noBlindfold	counterclockwise	practice	Guided	1	-0.5	-0.5	20.2822	-0.51065	-1.45051	-1.30019	0.80026084153367	0.08876	-1.031106	-0.454338
Trial1	1	1	noBlindfold	counterclockwise	practice	Guided	1	-0.5	-0.5	20.3022	-0.51065	-1.45051	-1.30019	0.80026084153367	0.093169	-1.035338	-0.454523
Trial1	1	1	noBlindfold	counterclockwise	practice	Guided	1	-0.5	-0.5	20.3222	-0.51064	-1.45051	-1.30019	0.800260708333486	0.083672	-1.056497	-0.462155
Trial1	1	1	noBlindfold	counterclockwise	practice	Guided	1	-0.5	-0.5	20.34219	-0.51064	-1.45051	-1.30019	0.800260708333486	0.143958	-1.009947	-0.428277
Trial1	1	1	noBlindfold	counterclockwise	practice	Guided	1	-0.5	-0.5	20.3622	-0.51063	-1.45051	-1.30019	0.800260575258579	0.155118	-1.026874	-0.342999
Trial1	1	1	noBlindfold	counterclockwise	practice	Guided	1	-0.5	-0.5	20.3822	-0.51063	-1.45051	-1.30019	0.800260575258579	0.156249	-1.018411	-0.315266
Trial1	1	1	noBlindfold	counterclockwise	practice	Guided	1	-0.5	-0.5	20.40219	-0.51062	-1.45051	-1.30018	0.800250429610426	0.129863	-1.026874	-0.309118
Trial1	1	1	noBlindfold	counterclockwise	practice	Guided	1	-0.5	-0.5	20.4222	-0.51061	-1.45051	-1.30018	0.800250296784411	0.186321	-1.009947	-0.266693
Trial1	1	1	noBlindfold	counterclockwise	practice	Guided	1	-0.5	-0.5	20.4422	-0.5106	-1.45051	-1.30017	0.800240151381852	0.130889	-1.005715	-0.226042
Trial1	1	1	noBlindfold	counterclockwise	practice	Guided	1	-0.5	-0.5	20.4622	-0.5106	-1.45051	-1.30017	0.800240151381852	0.093851	-1.014179	-0.204239
Trial1	1	1	noBlindfold	counterclockwise	practice	Guided	1	-0.5	-0.5	20.48219	-0.5106	-1.45051	-1.30016	0.800230138680052	0.044705	-1.005715	-0.184927
Trial1	1	1	noBlindfold	counterclockwise	practice	Guided	1	-0.5	-0.5	20.5022	-0.5106	-1.45051	-1.30016	0.800230138680052	0.057122	-1.03957	-0.198377
Trial1	1	1	noBlindfold	counterclockwise	practice	Guided	1	-0.5	-0.5	20.5222	-0.5106	-1.45051	-1.30015	0.800220245177104	0.065715	-1.052265	-0.266288
Trial1	1	1	noBlindfold	counterclockwise	practice	Guided	1	-0.5	-0.5	20.54219	-0.51059	-1.45051	-1.30015	0.800220113385487	0.060362	-1.035338	-0.278411
Trial1	1	1	noBlindfold	counterclockwise	practice	Guided	1	-0.5	-0.5	20.56219	-0.51059	-1.45052	-1.30015	0.800220113385487	0.025722	-1.052265	-0.280662
Trial1	1	1	noBlindfold	counterclockwise	practice	Guided	1	-0.5	-0.5	20.5822	-0.51059	-1.45052	-1.30015	0.800220113385487	0.066246	-1.056497	-0.257627
Trial1	1	1	noBlindfold	counterclockwise	practice	Guided	1	-0.5	-0.5	20.6022	-0.51059	-1.45052	-1.30015	0.800220113385487	0.092865	-1.073424	-0.259422
Trial1	1	1	noBlindfold	counterclockwise	practice	Guided	1	-0.5	-0.5	20.62219	-0.51059	-1.45052	-1.30014	0.800210100682082	0.066211	-1.052265	-0.257481
Trial1	1	1	noBlindfold	counterclockwise	practice	Guided	1	-0.5	-0.5	20.6422	-0.51058	-1.45052	-1.30014	0.800209968224547	0.076806	-0.980324	-0.232831
Trial1	1	1	noBlindfold	counterclockwise	practice	Guided	1	-0.5	-0.5	20.6622	-0.51058	-1.45051	-1.30014	0.800209968224547	0.043919	-0.967629	-0.19257
Trial1	1	1	noBlindfold	counterclockwise	practice	Guided	1	-0.5	-0.5	20.68221	-0.51058	-1.45051	-1.30013	0.800199955519506	0.024389	-0.942238	-0.216406
Trial1	1	1	noBlindfold	counterclockwise	practice	Guided	1	-0.5	-0.5	20.70219	-0.51058	-1.4505	-1.30013	0.800199955519506	-0.00077959	-0.921079	-0.193528
Trial1	1	1	noBlindfold	counterclockwise	practice	Guided	1	-0.5	-0.5	20.7222	-0.51058	-1.45049	-1.30013	0.800199955519506	-0.080972	-0.887225	-0.192057
Trial1	1	1	noBlindfold	counterclockwise	practice	Guided	1	-0.5	-0.5	20.7422	-0.51058	-1.45047	-1.30012	0.800190062013355	-0.059056	-0.874529	-0.197753
Trial1	1	1	noBlindfold	counterclockwise	practice	Guided	1	-0.5	-0.5	20.76219	-0.51059	-1.45046	-1.30012	0.800190194474185	-0.048936	-0.870298	-0.244665
Trial1	1	1	noBlindfold	counterclockwise	practice	Guided	1	-0.5	-0.5	20.7822	-0.51059	-1.45045	-1.30012	0.800190194474185	-0.040333	-0.89992	-0.249415
Trial1	1	1	noBlindfold	counterclockwise	practice	Guided	1	-0.5	-0.5	20.8022	-0.51059	-1.45045	-1.30013	0.800200087978698	0.0052718	-0.921079	-0.298852
Trial1	1	1	noBlindfold	counterclockwise	practice	Guided	1	-0.5	-0.5	20.8222	-0.51059	-1.45045	-1.30013	0.800200087978698	-0.0018102	-0.925311	-0.336165
Trial1	1	1	noBlindfold	counterclockwise	practice	Guided	1	-0.5	-0.5	20.84219	-0.51059	-1.45046	-1.30014	0.800210100682082	0.083093	-0.916847	-0.333523
Trial1	1	1	noBlindfold	counterclockwise	practice	Guided	1	-0.5	-0.5	20.8622	-0.51059	-1.45046	-1.30014	0.800210100682082	0.039002	-0.959165	-0.38927
Trial1	1	1	noBlindfold	counterclockwise	practice	Guided	1	-0.5	-0.5	20.8822	-0.51058	-1.45046	-1.30014	0.800209968224547	0.075082	-0.942238	-0.38328
Trial1	1	1	noBlindfold	counterclockwise	practice	Guided	1	-0.5	-0.5	20.90219	-0.51058	-1.45046	-1.30014	0.800209968224547	0.045165	-0.882993	-0.364241
Trial1	1	1	noBlindfold	counterclockwise	practice	Guided	1	-0.5	-0.5	20.9222	-0.51058	-1.45046	-1.30015	0.80021998092961	0.052529	-0.866066	-0.322562
Trial1	1	1	noBlindfold	counterclockwise	practice	Guided	1	-0.5	-0.5	20.9422	-0.51057	-1.45045	-1.30015	0.800219848599016	0.092436	-0.882993	-0.325175
Trial1	1	1	noBlindfold	counterclockwise	practice	Guided	1	-0.5	-0.5	20.9622	-0.51057	-1.45045	-1.30015	0.800219848599016	0.150696	-0.929543	-0.320755
Trial1	1	1	noBlindfold	counterclockwise	practice	Guided	1	-0.5	-0.5	20.98219	-0.51056	-1.45046	-1.30015	0.800219717180271	0.21517	-0.959165	-0.354657
Trial1	1	1	noBlindfold	counterclockwise	practice	Guided	1	-0.5	-0.5	21.0022	-0.51055	-1.45046	-1.30016	0.800229478610607	0.253288	-1.018411	-0.382498
Trial1	1	1	noBlindfold	counterclockwise	practice	Guided	1	-0.5	-0.5	21.0222	-0.51054	-1.45048	-1.30016	0.80022934665675	0.325413	-1.043801	-0.370627
Trial1	1	1	noBlindfold	counterclockwise	practice	Guided	1	-0.5	-0.5	21.04219	-0.5105	-1.45051	-1.30016	0.800228820876226	0.253348	-1.048033	-0.378004
Trial1	1	1	noBlindfold	counterclockwise	practice	Guided	1	-0.5	-0.5	21.06219	-0.5105	-1.45051	-1.30016	0.800228820876226	0.237584	-1.022642	-0.347332
Trial1	1	1	noBlindfold	counterclockwise	practice	Guided	1	-0.5	-0.5	21.0822	-0.51049	-1.45051	-1.30016	0.800228689548034	0.162358	-0.984556	-0.338683
Trial1	1	1	noBlindfold	counterclockwise	practice	Guided	1	-0.5	-0.5	21.1022	-0.51048	-1.4505	-1.30016	0.800228558345124	0.115549	-0.916847	-0.304904
Trial1	1	1	noBlindfold	counterclockwise	practice	Guided	1	-0.5	-0.5	21.12219	-0.51048	-1.45049	-1.30016	0.800228558345124	0.106934	-0.891457	-0.282629
Trial1	1	1	noBlindfold	counterclockwise	practice	Guided	1	-0.5	-0.5	21.1422	-0.51047	-1.45047	-1.30016	0.80022842804735	0.046518	-0.908384	-0.270362
Trial1	1	1	noBlindfold	counterclockwise	practice	Guided	1	-0.5	-0.5	21.1622	-0.51047	-1.45047	-1.30016	0.80022842804735	0.079962	-0.89992	-0.302106
Trial1	1	1	noBlindfold	counterclockwise	practice	Guided	1	-0.5	-0.5	21.18221	-0.51047	-1.45047	-1.30016	0.80022842804735	0.114896	-0.887225	-0.4125
Trial1	1	1	noBlindfold	counterclockwise	practice	Guided	1	-0.5	-0.5	21.20219	-0.51046	-1.45047	-1.30016	0.800228297094259	0.151577	-0.882993	-0.42482
Trial1	1	1	noBlindfold	counterclockwise	practice	Guided	1	-0.5	-0.5	21.2222	-0.51046	-1.45047	-1.30018	0.800248322543965	0.208348	-0.950702	-0.448008
Trial1	1	1	noBlindfold	counterclockwise	practice	Guided	1	-0.5	-0.5	21.2422	-0.51042	-1.45048	-1.3002	0.800267826236464	0.281309	-1.052265	-0.479881
Trial1	1	1	noBlindfold	counterclockwise	practice	Guided	1	-0.5	-0.5	21.26219	-0.51038	-1.4505	-1.30022	0.800287331953573	0.320904	-1.073424	-0.549976
Trial1	1	1	noBlindfold	counterclockwise	practice	Guided	1	-0.5	-0.5	21.2822	-0.51033	-1.45053	-1.30023	0.800296697635321	0.358086	-1.119974	-0.527312
Trial1	1	1	noBlindfold	counterclockwise	practice	Guided	1	-0.5	-0.5	21.3022	-0.51028	-1.45054	-1.30023	0.800296053703426	0.316544	-1.090351	-0.502534
Trial1	1	1	noBlindfold	counterclockwise	practice	Guided	1	-0.5	-0.5	21.3222	-0.51027	-1.45054	-1.30023	0.800295925138992	0.265255	-1.098815	-0.449006
Trial1	1	1	noBlindfold	counterclockwise	practice	Guided	1	-0.5	-0.5	21.34219	-0.51025	-1.45053	-1.30023	0.800295668385942	0.217463	-1.022642	-0.428559
Trial1	1	1	noBlindfold	counterclockwise	practice	Guided	1	-0.5	-0.5	21.3622	-0.51024	-1.45053	-1.30022	0.800285528199415	0.204681	-1.014179	-0.419127
Trial1	1	1	noBlindfold	counterclockwise	practice	Guided	1	-0.5	-0.5	21.3822	-0.51023	-1.45053	-1.30022	0.800285400133725	0.150744	-1.005715	-0.360501
Trial1	1	1	noBlindfold	counterclockwise	practice	Guided	1	-0.5	-0.5	21.40219	-0.51023	-1.45052	-1.30021	0.800275387371574	0.122574	-0.942238	-0.308888
Trial1	1	1	noBlindfold	counterclockwise	practice	Guided	1	-0.5	-0.5	21.4222	-0.51022	-1.45051	-1.3002	0.800265246665827	0.097081	-0.895688	-0.302121
Trial1	1	1	noBlindfold	counterclockwise	practice	Guided	1	-0.5	-0.5	21.4422	-0.51021	-1.45046	-1.30019	0.800255106082177	0.109431	-0.794125	-0.247824
Trial1	1	1	noBlindfold	counterclockwise	practice	Guided	1	-0.5	-0.5	21.4622	-0.51021	-1.45043	-1.30018	0.800245093316888	0.136891	-0.777198	-0.17391
Trial1	1	1	noBlindfold	counterclockwise	practice	Guided	1	-0.5	-0.5	21.48219	-0.51021	-1.45042	-1.30018	0.800245093316888	0.087185	-0.760271	-0.246149
Trial1	1	1	noBlindfold	counterclockwise	practice	Guided	1	-0.5	-0.5	21.5022	-0.5102	-1.45041	-1.30018	0.800244966380357	0.107292	-0.756039	-0.285034
Trial1	1	1	noBlindfold	counterclockwise	practice	Guided	1	-0.5	-0.5	21.5222	-0.5102	-1.45041	-1.30017	0.8002349536135	0.16496	-0.832211	-0.280934
Trial1	1	1	noBlindfold	counterclockwise	practice	Guided	1	-0.5	-0.5	21.54219	-0.51018	-1.45041	-1.30017	0.800234698592146	0.237381	-0.857602	-0.327952
Trial1	1	1	noBlindfold	counterclockwise	practice	Guided	1	-0.5	-0.5	21.56219	-0.51017	-1.45041	-1.30017	0.800234571269393	0.234648	-0.844907	-0.302419
Trial1	1	1	noBlindfold	counterclockwise	practice	Guided	1	-0.5	-0.5	21.5822	-0.51017	-1.45041	-1.30017	0.800234571269393	0.191673	-0.844907	-0.279212
Trial1	1	1	noBlindfold	counterclockwise	practice	Guided	1	-0.5	-0.5	21.6022	-0.51016	-1.45041	-1.30017	0.800234444071923	0.138687	-0.849139	-0.333419
Trial1	1	1	noBlindfold	counterclockwise	practice	Guided	1	-0.5	-0.5	21.62219	-0.51016	-1.45042	-1.30017	0.800234444071923	0.129769	-0.844907	-0.35785
Trial1	1	1	noBlindfold	counterclockwise	practice	Guided	1	-0.5	-0.5	21.6422	-0.51015	-1.45043	-1.30017	0.800234317755747	0.122906	-0.938006	-0.365714
Trial1	1	1	noBlindfold	counterclockwise	practice	Guided	1	-0.5	-0.5	21.6622	-0.51014	-1.45043	-1.30017	0.800234190808097	0.164284	-0.933775	-0.347466
Trial1	1	1	noBlindfold	counterclockwise	practice	Guided	1	-0.5	-0.5	21.68221	-0.51013	-1.45044	-1.30017	0.80023406398573	0.158331	-0.94647	-0.368003
Trial1	1	1	noBlindfold	counterclockwise	practice	Guided	1	-0.5	-0.5	21.70219	-0.51013	-1.45045	-1.30017	0.80023406398573	0.142883	-0.942238	-0.333145
Trial1	1	1	noBlindfold	counterclockwise	practice	Guided	1	-0.5	-0.5	21.7222	-0.51012	-1.45045	-1.30017	0.800233937288646	0.146664	-0.94647	-0.307917
Trial1	1	1	noBlindfold	counterclockwise	practice	Guided	1	-0.5	-0.5	21.7422	-0.51011	-1.45046	-1.30017	0.800233811469877	0.1259	-0.908384	-0.31906
Trial1	1	1	noBlindfold	counterclockwise	practice	Guided	1	-0.5	-0.5	21.76219	-0.51011	-1.45046	-1.30017	0.800233811469877	0.166689	-0.933775	-0.3092
Trial1	1	1	noBlindfold	counterclockwise	practice	Guided	1	-0.5	-0.5	21.7822	-0.5101	-1.45046	-1.30017	0.800233685022614	0.222879	-0.963397	-0.334104
Trial1	1	1	noBlindfold	counterclockwise	practice	Guided	1	-0.5	-0.5	21.8022	-0.51009	-1.45046	-1.30017	0.800233558700633	0.269585	-0.963397	-0.383517
Trial1	1	1	noBlindfold	counterclockwise	practice	Guided	1	-0.5	-0.5	21.8222	-0.51008	-1.45047	-1.30017	0.800233432503936	0.324243	-0.984556	-0.349441
Trial1	1	1	noBlindfold	counterclockwise	practice	Guided	1	-0.5	-0.5	21.84219	-0.51003	-1.45048	-1.30018	0.800242817687589	0.290063	-0.988788	-0.388952
Trial1	1	1	noBlindfold	counterclockwise	practice	Guided	1	-0.5	-0.5	21.8622	-0.51002	-1.45048	-1.30018	0.800242692242671	0.23731	-0.959165	-0.376733
Trial1	1	1	noBlindfold	counterclockwise	practice	Guided	1	-0.5	-0.5	21.8822	-0.51001	-1.45048	-1.30018	0.800242566923034	0.19256	-0.950702	-0.377702
Trial1	1	1	noBlindfold	counterclockwise	practice	Guided	1	-0.5	-0.5	21.90219	-0.51	-1.45048	-1.30018	0.80024244172868	0.226837	-0.933775	-0.387224
Trial1	1	1	noBlindfold	counterclockwise	practice	Guided	1	-0.5	-0.5	21.9222	-0.50999	-1.45048	-1.30018	0.800242316659608	0.25932	-0.954934	-0.396118
Trial1	1	1	noBlindfold	counterclockwise	practice	Guided	1	-0.5	-0.5	21.9422	-0.50997	-1.45048	-1.30018	0.800242067639907	0.24708	-0.963397	-0.423214
Trial1	1	1	noBlindfold	counterclockwise	practice	Guided	1	-0.5	-0.5	21.9622	-0.50996	-1.45049	-1.30019	0.800251955750643	0.245836	-1.03957	-0.439856
Trial1	1	1	noBlindfold	counterclockwise	practice	Guided	1	-0.5	-0.5	21.98219	-0.50995	-1.45049	-1.30019	0.800251831183513	0.26591	-1.048033	-0.470617
Trial1	1	1	noBlindfold	counterclockwise	practice	Guided	1	-0.5	-0.5	22.0022	-0.50994	-1.4505	-1.30019	0.800251707482019	0.250142	-1.031106	-0.42905
Trial1	1	1	noBlindfold	counterclockwise	practice	Guided	1	-0.5	-0.5	22.0222	-0.50994	-1.4505	-1.3002	0.800261720289852	0.227302	-0.99302	-0.446171
Trial1	1	1	noBlindfold	counterclockwise	practice	Guided	1	-0.5	-0.5	22.04219	-0.50992	-1.4505	-1.3002	0.800261471783615	0.205266	-1.009947	-0.440637
Trial1	1	1	noBlindfold	counterclockwise	practice	Guided	1	-0.5	-0.5	22.06219	-0.50991	-1.4505	-1.3002	0.800261347718415	0.297833	-1.026874	-0.455429
Trial1	1	1	noBlindfold	counterclockwise	practice	Guided	1	-0.5	-0.5	22.0822	-0.5099	-1.4505	-1.3002	0.800261223778496	0.259608	-1.026874	-0.490515
Trial1	1	1	noBlindfold	counterclockwise	practice	Guided	1	-0.5	-0.5	22.1022	-0.50989	-1.45051	-1.30021	0.800271112779469	0.216332	-1.035338	-0.470515
Trial1	1	1	noBlindfold	counterclockwise	practice	Guided	1	-0.5	-0.5	22.12219	-0.50988	-1.45051	-1.30021	0.800270989827523	0.145545	-1.026874	-0.469594
Trial1	1	1	noBlindfold	counterclockwise	practice	Guided	1	-0.5	-0.5	22.1422	-0.50987	-1.4505	-1.30021	0.800270866264243	0.072949	-0.94647	-0.413783
Trial1	1	1	noBlindfold	counterclockwise	practice	Guided	1	-0.5	-0.5	22.1622	-0.50987	-1.4505	-1.30021	0.800270866264243	0.041861	-0.921079	-0.411491
Trial1	1	1	noBlindfold	counterclockwise	practice	Guided	1	-0.5	-0.5	22.18221	-0.50987	-1.4505	-1.30021	0.800270866264243	0.041861	-0.921079	-0.411491
Trial1	1	1	noBlindfold	counterclockwise	practice	Guided	1	-0.5	-0.5	22.20219	-0.50987	-1.45049	-1.30021	0.800270866264243	0.045407	-0.925311	-0.399575
Trial1	1	1	noBlindfold	counterclockwise	practice	Guided	1	-0.5	-0.5	22.2222	-0.50987	-1.45049	-1.30021	0.800270866264243	0.085316	-0.929543	-0.426827
Trial1	1	1	noBlindfold	counterclockwise	practice	Guided	1	-0.5	-0.5	22.2422	-0.50986	-1.45049	-1.30021	0.800270742826241	0.120202	-0.971861	-0.437548
Trial1	1	1	noBlindfold	counterclockwise	practice	Guided	1	-0.5	-0.5	22.26219	-0.50985	-1.45049	-1.30022	0.800280633068945	0.193517	-1.009947	-0.471919
Trial1	1	1	noBlindfold	counterclockwise	practice	Guided	1	-0.5	-0.5	22.2822	-0.50984	-1.45049	-1.30022	0.800280509882296	0.192578	-0.976093	-0.484356
Trial1	1	1	noBlindfold	counterclockwise	practice	Guided	1	-0.5	-0.5	22.3022	-0.50983	-1.45049	-1.30022	0.800280386820923	0.24872	-1.018411	-0.475396
Trial1	1	1	noBlindfold	counterclockwise	practice	Guided	1	-0.5	-0.5	22.3222	-0.50982	-1.45049	-1.30022	0.800280263884827	0.256649	-1.009947	-0.459127
Trial1	1	1	noBlindfold	counterclockwise	practice	Guided	1	-0.5	-0.5	22.34219	-0.5098	-1.4505	-1.30022	0.800280019118367	0.292304	-1.018411	-0.457156
Trial1	1	1	noBlindfold	counterclockwise	practice	Guided	1	-0.5	-0.5	22.3622	-0.50979	-1.4505	-1.30022	0.800279896557356	0.234524	-1.043801	-0.452991
Trial1	1	1	noBlindfold	counterclockwise	practice	Guided	1	-0.5	-0.5	22.3822	-0.50978	-1.4505	-1.30022	0.800279774121623	0.159553	-0.971861	-0.376044
Trial1	1	1	noBlindfold	counterclockwise	practice	Guided	1	-0.5	-0.5	22.40219	-0.50978	-1.4505	-1.30021	0.800269761289081	0.166584	-0.933775	-0.337925
Trial1	1	1	noBlindfold	counterclockwise	practice	Guided	1	-0.5	-0.5	22.4222	-0.50977	-1.45049	-1.30021	0.800269638977095	0.171861	-0.887225	-0.35691
Trial1	1	1	noBlindfold	counterclockwise	practice	Guided	1	-0.5	-0.5	22.4422	-0.50975	-1.45045	-1.30021	0.800269395455144	0.240734	-0.819516	-0.360299
Trial1	1	1	noBlindfold	counterclockwise	practice	Guided	1	-0.5	-0.5	22.4622	-0.50974	-1.45044	-1.3002	0.800259260679623	0.248377	-0.82798	-0.377579
Trial1	1	1	noBlindfold	counterclockwise	practice	Guided	1	-0.5	-0.5	22.48219	-0.50973	-1.45043	-1.3002	0.800259138866482	0.29684	-0.85337	-0.38509
Trial1	1	1	noBlindfold	counterclockwise	practice	Guided	1	-0.5	-0.5	22.5022	-0.50971	-1.45043	-1.3002	0.800258896339259	0.279001	-0.89992	-0.388553
Trial1	1	1	noBlindfold	counterclockwise	practice	Guided	1	-0.5	-0.5	22.5222	-0.50969	-1.45044	-1.3002	0.800258653588451	0.260869	-0.870298	-0.386577
Trial1	1	1	noBlindfold	counterclockwise	practice	Guided	1	-0.5	-0.5	22.54219	-0.50965	-1.45045	-1.3002	0.800258170308953	0.250418	-0.904152	-0.469825
Trial1	1	1	noBlindfold	counterclockwise	practice	Guided	1	-0.5	-0.5	22.56219	-0.50964	-1.45045	-1.30021	0.800268063193623	0.232304	-0.908384	-0.472648
Trial1	1	1	noBlindfold	counterclockwise	practice	Guided	1	-0.5	-0.5	22.5822	-0.50963	-1.45045	-1.30021	0.800267941915312	0.246731	-0.891457	-0.456689
Trial1	1	1	noBlindfold	counterclockwise	practice	Guided	1	-0.5	-0.5	22.6022	-0.50962	-1.45045	-1.30021	0.800267822196782	0.254076	-0.967629	-0.448497
Trial1	1	1	noBlindfold	counterclockwise	practice	Guided	1	-0.5	-0.5	22.62219	-0.50961	-1.45046	-1.30022	0.800277714744589	0.243043	-0.950702	-0.443558
Trial1	1	1	noBlindfold	counterclockwise	practice	Guided	1	-0.5	-0.5	22.6422	-0.50959	-1.45047	-1.30022	0.800277474502432	0.255381	-0.976093	-0.519973
Trial1	1	1	noBlindfold	counterclockwise	practice	Guided	1	-0.5	-0.5	22.6622	-0.50958	-1.45048	-1.30022	0.800277355282788	0.239346	-0.980324	-0.535426
Trial1	1	1	noBlindfold	counterclockwise	practice	Guided	1	-0.5	-0.5	22.68221	-0.50957	-1.45048	-1.30023	0.800287248338482	0.274157	-0.967629	-0.504308
Trial1	1	1	noBlindfold	counterclockwise	practice	Guided	1	-0.5	-0.5	22.70219	-0.50956	-1.45048	-1.30023	0.80028712865663	0.318473	-0.963397	-0.50731
Trial1	1	1	noBlindfold	counterclockwise	practice	Guided	1	-0.5	-0.5	22.7222	-0.50955	-1.45047	-1.30022	0.800276996944022	0.314497	-0.929543	-0.456593
Trial1	1	1	noBlindfold	counterclockwise	practice	Guided	1	-0.5	-0.5	22.7422	-0.50948	-1.45046	-1.30021	0.800266151368463	0.321395	-0.933775	-0.36294
Trial1	1	1	noBlindfold	counterclockwise	practice	Guided	1	-0.5	-0.5	22.76219	-0.50943	-1.45046	-1.30021	0.800265560529539	0.291711	-0.912616	-0.374468
Trial1	1	1	noBlindfold	counterclockwise	practice	Guided	1	-0.5	-0.5	22.7822	-0.5094	-1.45046	-1.3002	0.800255194916528	0.269445	-0.882993	-0.372814
Trial1	1	1	noBlindfold	counterclockwise	practice	Guided	1	-0.5	-0.5	22.8022	-0.50938	-1.45045	-1.3002	0.800254959922744	0.233538	-0.836443	-0.331278
Trial1	1	1	noBlindfold	counterclockwise	practice	Guided	1	-0.5	-0.5	22.8222	-0.50938	-1.45045	-1.30019	0.800244947030325	0.166606	-0.861834	-0.296576
Trial1	1	1	noBlindfold	counterclockwise	practice	Guided	1	-0.5	-0.5	22.84219	-0.50937	-1.45044	-1.30019	0.800244830417794	0.116815	-0.832211	-0.256606
Trial1	1	1	noBlindfold	counterclockwise	practice	Guided	1	-0.5	-0.5	22.8622	-0.50936	-1.45044	-1.30019	0.800244712534737	0.105526	-0.908384	-0.289968
Trial1	1	1	noBlindfold	counterclockwise	practice	Guided	1	-0.5	-0.5	22.8822	-0.50936	-1.45044	-1.30018	0.800234699639401	0.11291	-0.925311	-0.310824
Trial1	1	1	noBlindfold	counterclockwise	practice	Guided	1	-0.5	-0.5	22.90219	-0.50936	-1.45044	-1.30018	0.800234699639401	0.100477	-0.908384	-0.349683
Trial1	1	1	noBlindfold	counterclockwise	practice	Guided	1	-0.5	-0.5	22.9222	-0.50935	-1.45045	-1.30018	0.800234583274491	0.091276	-0.925311	-0.363853
Trial1	1	1	noBlindfold	counterclockwise	practice	Guided	1	-0.5	-0.5	22.9422	-0.50935	-1.45045	-1.30019	0.800244596171284	0.134163	-0.925311	-0.387791
Trial1	1	1	noBlindfold	counterclockwise	practice	Guided	1	-0.5	-0.5	22.9622	-0.50934	-1.45045	-1.30019	0.800244479931628	0.124344	-0.895688	-0.399529
Trial1	1	1	noBlindfold	counterclockwise	practice	Guided	1	-0.5	-0.5	22.98219	-0.50934	-1.45045	-1.30019	0.800244479931628	0.116938	-0.912616	-0.440997
Trial1	1	1	noBlindfold	counterclockwise	practice	Guided	1	-0.5	-0.5	23.0022	-0.50934	-1.45046	-1.30019	0.800244479931628	0.101827	-0.933775	-0.451584
Trial1	1	1	noBlindfold	counterclockwise	practice	Guided	1	-0.5	-0.5	23.0222	-0.50933	-1.45046	-1.3002	0.800254375325644	0.132572	-0.938006	-0.485137
Trial1	1	1	noBlindfold	counterclockwise	practice	Guided	1	-0.5	-0.5	23.04219	-0.50932	-1.45046	-1.30021	0.800264272237719	0.157361	-1.001483	-0.498114
Trial1	1	1	noBlindfold	counterclockwise	practice	Guided	1	-0.5	-0.5	23.06219	-0.50932	-1.45047	-1.30021	0.800264272237719	0.146969	-0.984556	-0.518401
Trial1	1	1	noBlindfold	counterclockwise	practice	Guided	1	-0.5	-0.5	23.0822	-0.50931	-1.45047	-1.30022	0.800274168583092	0.12916	-0.988788	-0.517141
Trial1	1	1	noBlindfold	counterclockwise	practice	Guided	1	-0.5	-0.5	23.1022	-0.50931	-1.45048	-1.30022	0.800274168583092	0.116087	-0.94647	-0.512008
Trial1	1	1	noBlindfold	counterclockwise	practice	Guided	1	-0.5	-0.5	23.12219	-0.5093	-1.45048	-1.30022	0.800274052152526	0.125507	-0.954934	-0.504206
Trial1	1	1	noBlindfold	counterclockwise	practice	Guided	1	-0.5	-0.5	23.1422	-0.50929	-1.45048	-1.30022	0.800273935847239	0.178071	-0.954934	-0.452913
Trial1	1	1	noBlindfold	counterclockwise	practice	Guided	1	-0.5	-0.5	23.1622	-0.50929	-1.45048	-1.30022	0.800273935847239	0.126854	-0.963397	-0.482885
Trial1	1	1	noBlindfold	counterclockwise	practice	Guided	1	-0.5	-0.5	23.18221	-0.50929	-1.45048	-1.30022	0.800273935847239	0.131254	-0.925311	-0.483066
Trial1	1	1	noBlindfold	counterclockwise	practice	Guided	1	-0.5	-0.5	23.20219	-0.50928	-1.45048	-1.30022	0.80027382035841	0.093317	-0.938006	-0.450819
Trial1	1	1	noBlindfold	counterclockwise	practice	Guided	1	-0.5	-0.5	23.2222	-0.50928	-1.45048	-1.30022	0.80027382035841	0.131724	-0.925311	-0.420919
Trial1	1	1	noBlindfold	counterclockwise	practice	Guided	1	-0.5	-0.5	23.2422	-0.50927	-1.45048	-1.30021	0.800263690704011	0.11473	-0.94647	-0.334111
Trial1	1	1	noBlindfold	counterclockwise	practice	Guided	1	-0.5	-0.5	23.26219	-0.50926	-1.45048	-1.30021	0.800263575462808	0.128891	-0.971861	-0.32238
Trial1	1	1	noBlindfold	counterclockwise	practice	Guided	1	-0.5	-0.5	23.2822	-0.50926	-1.45048	-1.30021	0.800263575462808	0.123243	-0.959165	-0.338735
Trial1	1	1	noBlindfold	counterclockwise	practice	Guided	1	-0.5	-0.5	23.3022	-0.50926	-1.45048	-1.30021	0.800263575462808	0.157833	-0.984556	-0.347326
Trial1	1	1	noBlindfold	counterclockwise	practice	Guided	1	-0.5	-0.5	23.3222	-0.50925	-1.45049	-1.3002	0.800253447434039	0.15544	-1.043801	-0.374537
Trial1	1	1	noBlindfold	counterclockwise	practice	Guided	1	-0.5	-0.5	23.34219	-0.50923	-1.45051	-1.3002	0.800253216192777	0.185239	-1.073424	-0.405825
Trial1	1	1	noBlindfold	counterclockwise	practice	Guided	1	-0.5	-0.5	23.3622	-0.50923	-1.45052	-1.3002	0.800253216192777	0.16651	-1.090351	-0.353892
Trial1	1	1	noBlindfold	counterclockwise	practice	Guided	1	-0.5	-0.5	23.3822	-0.50922	-1.45052	-1.3002	0.800253100760072	0.188067	-1.119974	-0.363723
Trial1	1	1	noBlindfold	counterclockwise	practice	Guided	1	-0.5	-0.5	23.40219	-0.50921	-1.45053	-1.3002	0.800252985452649	0.148653	-1.119974	-0.352447
Trial1	1	1	noBlindfold	counterclockwise	practice	Guided	1	-0.5	-0.5	23.4222	-0.5092	-1.45054	-1.3002	0.800252870270511	0.134413	-1.132669	-0.363983
Trial1	1	1	noBlindfold	counterclockwise	practice	Guided	1	-0.5	-0.5	23.4422	-0.5092	-1.45054	-1.30019	0.800242857351945	0.086386	-1.094583	-0.347789
Trial1	1	1	noBlindfold	counterclockwise	practice	Guided	1	-0.5	-0.5	23.4622	-0.50919	-1.45054	-1.30019	0.80024274297815	0.103526	-1.060729	-0.357313
Trial1	1	1	noBlindfold	counterclockwise	practice	Guided	1	-0.5	-0.5	23.48219	-0.50919	-1.45054	-1.30019	0.80024274297815	0.119452	-1.022642	-0.320443
Trial1	1	1	noBlindfold	counterclockwise	practice	Guided	1	-0.5	-0.5	23.5022	-0.50919	-1.45054	-1.30019	0.80024274297815	0.069719	-1.031106	-0.333069
Trial1	1	1	noBlindfold	counterclockwise	practice	Guided	1	-0.5	-0.5	23.5222	-0.50919	-1.45054	-1.30019	0.80024274297815	0.096922	-1.001483	-0.322888
Trial1	1	1	noBlindfold	counterclockwise	practice	Guided	1	-0.5	-0.5	23.54219	-0.50918	-1.45053	-1.30019	0.800242628044395	0.089819	-0.980324	-0.360194
Trial1	1	1	noBlindfold	counterclockwise	practice	Guided	1	-0.5	-0.5	23.56219	-0.50917	-1.45051	-1.30019	0.800242513235925	0.130885	-0.929543	-0.346033
Trial1	1	1	noBlindfold	counterclockwise	practice	Guided	1	-0.5	-0.5	23.5822	-0.50917	-1.4505	-1.30019	0.800242513235925	0.170498	-0.938006	-0.352912
Trial1	1	1	noBlindfold	counterclockwise	practice	Guided	1	-0.5	-0.5	23.6022	-0.50916	-1.45049	-1.30019	0.800242399235007	0.178773	-0.980324	-0.424963
Trial1	1	1	noBlindfold	counterclockwise	practice	Guided	1	-0.5	-0.5	23.62219	-0.50915	-1.45049	-1.30019	0.800242283994841	0.222811	-0.959165	-0.432145
Trial1	1	1	noBlindfold	counterclockwise	practice	Guided	1	-0.5	-0.5	23.6422	-0.50914	-1.45049	-1.30021	0.800262196097345	0.271019	-1.001483	-0.506969
Trial1	1	1	noBlindfold	counterclockwise	practice	Guided	1	-0.5	-0.5	23.6622	-0.50909	-1.45052	-1.30023	0.800281652369796	0.358775	-1.124206	-0.58881
Trial1	1	1	noBlindfold	counterclockwise	practice	Guided	1	-0.5	-0.5	23.68221	-0.50902	-1.45054	-1.30026	0.800310780238472	0.409879	-1.166524	-0.621855
Trial1	1	1	noBlindfold	counterclockwise	practice	Guided	1	-0.5	-0.5	23.70219	-0.50891	-1.45058	-1.30027	0.800319560648307	0.455331	-1.280782	-0.628515
Trial1	1	1	noBlindfold	counterclockwise	practice	Guided	1	-0.5	-0.5	23.7222	-0.50876	-1.45061	-1.30028	0.800327917453503	0.420564	-1.259623	-0.529954
Trial1	1	1	noBlindfold	counterclockwise	practice	Guided	1	-0.5	-0.5	23.7422	-0.50837	-1.45064	-1.30028	0.800323743799101	0.391667	-1.255391	-0.557366
Trial1	1	1	noBlindfold	counterclockwise	practice	Guided	1	-0.5	-0.5	23.76219	-0.50819	-1.45063	-1.30028	0.800321881492863	0.378827	-1.246928	-0.548038
Trial1	1	1	noBlindfold	counterclockwise	practice	Guided	1	-0.5	-0.5	23.7822	-0.50802	-1.45063	-1.30027	0.800310146874427	0.317747	-1.213073	-0.526923
Trial1	1	1	noBlindfold	counterclockwise	practice	Guided	1	-0.5	-0.5	23.8022	-0.50791	-1.45061	-1.30026	0.800299039312508	0.287132	-1.187683	-0.453098
Trial1	1	1	noBlindfold	counterclockwise	practice	Guided	1	-0.5	-0.5	23.8222	-0.50789	-1.4506	-1.30025	0.800288947728011	0.202089	-1.153828	-0.392318
Trial1	1	1	noBlindfold	counterclockwise	practice	Guided	1	-0.5	-0.5	23.84219	-0.50788	-1.45059	-1.30025	0.800288849067549	0.129551	-1.115742	-0.471239
Trial1	1	1	noBlindfold	counterclockwise	practice	Guided	1	-0.5	-0.5	23.8622	-0.50787	-1.45058	-1.30025	0.800288751118516	0.130442	-1.086119	-0.521698
Trial1	1	1	noBlindfold	counterclockwise	practice	Guided	1	-0.5	-0.5	23.8822	-0.50787	-1.45058	-1.30025	0.800288751118516	0.091626	-1.052265	-0.50207
Trial1	1	1	noBlindfold	counterclockwise	practice	Guided	1	-0.5	-0.5	23.90219	-0.50786	-1.45057	-1.30025	0.800288652707873	0.069107	-1.052265	-0.504312
Trial1	1	1	noBlindfold	counterclockwise	practice	Guided	1	-0.5	-0.5	23.9222	-0.50786	-1.45056	-1.30025	0.800288652707873	0.070835	-1.03957	-0.47935
Trial1	1	1	noBlindfold	counterclockwise	practice	Guided	1	-0.5	-0.5	23.9422	-0.50786	-1.45055	-1.30025	0.800288652707873	0.040027	-1.018411	-0.472734
Trial1	1	1	noBlindfold	counterclockwise	practice	Guided	1	-0.5	-0.5	23.9622	-0.50786	-1.45054	-1.30025	0.800288652707873	0.013717	-1.014179	-0.529784
Trial1	1	1	noBlindfold	counterclockwise	practice	Guided	1	-0.5	-0.5	23.98219	-0.50785	-1.45054	-1.30025	0.800288554422511	0.029406	-0.950702	-0.560351
Trial1	1	1	noBlindfold	counterclockwise	practice	Guided	1	-0.5	-0.5	24.0022	-0.50785	-1.45053	-1.30026	0.800298448317543	0.053087	-0.954934	-0.569497
Trial1	1	1	noBlindfold	counterclockwise	practice	Guided	1	-0.5	-0.5	24.0222	-0.50785	-1.45051	-1.30026	0.800298448317543	0.079343	-0.933775	-0.552117
Trial1	1	1	noBlindfold	counterclockwise	practice	Guided	1	-0.5	-0.5	24.04219	-0.50784	-1.45051	-1.30026	0.800298350158677	0.101463	-1.005715	-0.548541
Trial1	1	1	noBlindfold	counterclockwise	practice	Guided	1	-0.5	-0.5	24.06219	-0.50784	-1.45051	-1.30026	0.800298350158677	0.213271	-1.043801	-0.543717
Trial1	1	1	noBlindfold	counterclockwise	practice	Guided	1	-0.5	-0.5	24.0822	-0.50783	-1.45051	-1.30026	0.800298252708256	0.229165	-1.018411	-0.506875
Trial1	1	1	noBlindfold	counterclockwise	practice	Guided	1	-0.5	-0.5	24.1022	-0.50783	-1.45051	-1.30026	0.800298252708256	0.200082	-1.031106	-0.475251
Trial1	1	1	noBlindfold	counterclockwise	practice	Guided	1	-0.5	-0.5	24.12219	-0.50782	-1.45051	-1.30025	0.800288260900547	0.248852	-1.031106	-0.491409
Trial1	1	1	noBlindfold	counterclockwise	practice	Guided	1	-0.5	-0.5	24.1422	-0.5078	-1.45051	-1.30025	0.800288065455876	0.266131	-1.014179	-0.420551
Trial1	1	1	noBlindfold	counterclockwise	practice	Guided	1	-0.5	-0.5	24.1622	-0.50779	-1.45051	-1.30024	0.800277954815553	0.321659	-1.018411	-0.390638
Trial1	1	1	noBlindfold	counterclockwise	practice	Guided	1	-0.5	-0.5	24.18221	-0.50778	-1.45051	-1.30024	0.800277857984658	0.372157	-0.997252	-0.368798
Trial1	1	1	noBlindfold	counterclockwise	practice	Guided	1	-0.5	-0.5	24.20219	-0.50776	-1.45051	-1.30023	0.80026765042878	0.329774	-1.035338	-0.391975
Trial1	1	1	noBlindfold	counterclockwise	practice	Guided	1	-0.5	-0.5	24.2222	-0.50773	-1.45051	-1.30021	0.800247334044697	0.349192	-1.005715	-0.375415
Trial1	1	1	noBlindfold	counterclockwise	practice	Guided	1	-0.5	-0.5	24.2422	-0.50761	-1.45051	-1.3002	0.800236170354759	0.283882	-1.005715	-0.349612
Trial1	1	1	noBlindfold	counterclockwise	practice	Guided	1	-0.5	-0.5	24.26219	-0.50754	-1.45051	-1.30019	0.800225494832502	0.31751	-1.005715	-0.313972
Trial1	1	1	noBlindfold	counterclockwise	practice	Guided	1	-0.5	-0.5	24.2822	-0.50751	-1.45051	-1.30019	0.800225212901969	0.207047	-1.03957	-0.297761
Trial1	1	1	noBlindfold	counterclockwise	practice	Guided	1	-0.5	-0.5	24.3022	-0.5075	-1.45051	-1.30018	0.800215105848	0.245421	-1.035338	-0.240269
Trial1	1	1	noBlindfold	counterclockwise	practice	Guided	1	-0.5	-0.5	24.3222	-0.50749	-1.45051	-1.30018	0.800215012058657	0.171709	-1.06496	-0.290016
Trial1	1	1	noBlindfold	counterclockwise	practice	Guided	1	-0.5	-0.5	24.34219	-0.50748	-1.45053	-1.30018	0.800214918951762	0.16338	-1.119974	-0.344925
Trial1	1	1	noBlindfold	counterclockwise	practice	Guided	1	-0.5	-0.5	24.3622	-0.50747	-1.45053	-1.30018	0.800214825412263	0.144116	-1.107278	-0.364525
Trial1	1	1	noBlindfold	counterclockwise	practice	Guided	1	-0.5	-0.5	24.3822	-0.50747	-1.45053	-1.30018	0.800214825412263	0.194716	-1.115742	-0.405843
Trial1	1	1	noBlindfold	counterclockwise	practice	Guided	1	-0.5	-0.5	24.40219	-0.50746	-1.45054	-1.30019	0.800224745143243	0.170726	-1.103047	-0.42901
Trial1	1	1	noBlindfold	counterclockwise	practice	Guided	1	-0.5	-0.5	24.4222	-0.50746	-1.45054	-1.30019	0.800224745143243	0.160634	-1.145365	-0.445333
Trial1	1	1	noBlindfold	counterclockwise	practice	Guided	1	-0.5	-0.5	24.4422	-0.50745	-1.45055	-1.30019	0.800224651855502	0.162881	-1.090351	-0.411569
Trial1	1	1	noBlindfold	counterclockwise	practice	Guided	1	-0.5	-0.5	24.4622	-0.50744	-1.45055	-1.30019	0.800224559247222	0.195374	-1.060729	-0.392675
Trial1	1	1	noBlindfold	counterclockwise	practice	Guided	1	-0.5	-0.5	24.48219	-0.50743	-1.45054	-1.30019	0.800224465655901	0.159228	-1.001483	-0.398462
Trial1	1	1	noBlindfold	counterclockwise	practice	Guided	1	-0.5	-0.5	24.5022	-0.50743	-1.45053	-1.30019	0.800224465655901	0.166251	-0.980324	-0.360963
Trial1	1	1	noBlindfold	counterclockwise	practice	Guided	1	-0.5	-0.5	24.5222	-0.50742	-1.45052	-1.30019	0.800224373296717	0.16294	-0.971861	-0.343795
Trial1	1	1	noBlindfold	counterclockwise	practice	Guided	1	-0.5	-0.5	24.54219	-0.50741	-1.45051	-1.30019	0.800224280509405	0.182712	-0.99302	-0.385497
Trial1	1	1	noBlindfold	counterclockwise	practice	Guided	1	-0.5	-0.5	24.56219	-0.5074	-1.45051	-1.30019	0.800224187847386	0.145986	-0.984556	-0.392839
Trial1	1	1	noBlindfold	counterclockwise	practice	Guided	1	-0.5	-0.5	24.5822	-0.5074	-1.4505	-1.30019	0.800224187847386	0.189155	-1.009947	-0.412589
Trial1	1	1	noBlindfold	counterclockwise	practice	Guided	1	-0.5	-0.5	24.6022	-0.50739	-1.4505	-1.30019	0.800224095861105	0.25597	-1.009947	-0.412931
Trial1	1	1	noBlindfold	counterclockwise	practice	Guided	1	-0.5	-0.5	24.62219	-0.50738	-1.4505	-1.30019	0.800224003448929	0.281946	-0.99302	-0.395282
Trial1	1	1	noBlindfold	counterclockwise	practice	Guided	1	-0.5	-0.5	24.6422	-0.50735	-1.4505	-1.30019	0.80022372751163	0.26251	-1.035338	-0.379387
Trial1	1	1	noBlindfold	counterclockwise	practice	Guided	1	-0.5	-0.5	24.6622	-0.50734	-1.45051	-1.3002	0.80023364821225	0.279663	-1.069192	-0.452046
Trial1	1	1	noBlindfold	counterclockwise	practice	Guided	1	-0.5	-0.5	24.68221	-0.50733	-1.45051	-1.3002	0.800233556973659	0.23876	-1.056497	-0.474899
Trial1	1	1	noBlindfold	counterclockwise	practice	Guided	1	-0.5	-0.5	24.70219	-0.50732	-1.45052	-1.3002	0.800233465858873	0.259663	-1.06496	-0.409906
Trial1	1	1	noBlindfold	counterclockwise	practice	Guided	1	-0.5	-0.5	24.7222	-0.50731	-1.45052	-1.3002	0.800233373778931	0.186187	-1.03957	-0.403291
Trial1	1	1	noBlindfold	counterclockwise	practice	Guided	1	-0.5	-0.5	24.7422	-0.5073	-1.45051	-1.3002	0.800233282913239	0.165946	-0.971861	-0.350932
Trial1	1	1	noBlindfold	counterclockwise	practice	Guided	1	-0.5	-0.5	24.76219	-0.50729	-1.45051	-1.3002	0.800233191628361	0.178399	-0.959165	-0.427468
Trial1	1	1	noBlindfold	counterclockwise	practice	Guided	1	-0.5	-0.5	24.7822	-0.50729	-1.4505	-1.3002	0.800233191628361	0.194941	-0.916847	-0.445349
Trial1	1	1	noBlindfold	counterclockwise	practice	Guided	1	-0.5	-0.5	24.8022	-0.50728	-1.45049	-1.30021	0.800243113634725	0.190509	-0.94647	-0.48774
Trial1	1	1	noBlindfold	counterclockwise	practice	Guided	1	-0.5	-0.5	24.8222	-0.50727	-1.45048	-1.30022	0.800253035768671	0.211773	-0.938006	-0.522069
Trial1	1	1	noBlindfold	counterclockwise	practice	Guided	1	-0.5	-0.5	24.84219	-0.50725	-1.45048	-1.30022	0.800252854620507	0.214018	-0.94647	-0.551689
Trial1	1	1	noBlindfold	counterclockwise	practice	Guided	1	-0.5	-0.5	24.8622	-0.50724	-1.45048	-1.30022	0.800252763963616	0.224571	-0.938006	-0.506817
Trial1	1	1	noBlindfold	counterclockwise	practice	Guided	1	-0.5	-0.5	24.8822	-0.50723	-1.45048	-1.30022	0.800252673970524	0.23986	-0.916847	-0.498639
Trial1	1	1	noBlindfold	counterclockwise	practice	Guided	1	-0.5	-0.5	24.90219	-0.50722	-1.45047	-1.30022	0.800252583025705	0.215209	-0.89992	-0.434741
Trial1	1	1	noBlindfold	counterclockwise	practice	Guided	1	-0.5	-0.5	24.9222	-0.50722	-1.45047	-1.30022	0.800252583025705	0.182564	-0.882993	-0.422835
Trial1	1	1	noBlindfold	counterclockwise	practice	Guided	1	-0.5	-0.5	24.9422	-0.50721	-1.45046	-1.30022	0.800252493281701	0.113203	-0.861834	-0.392516
Trial1	1	1	noBlindfold	counterclockwise	practice	Guided	1	-0.5	-0.5	24.9622	-0.5072	-1.45046	-1.30022	0.800252403125224	0.117603	-0.89992	-0.392713
Trial1	1	1	noBlindfold	counterclockwise	practice	Guided	1	-0.5	-0.5	24.98219	-0.5072	-1.45045	-1.30022	0.800252403125224	0.161663	-0.912616	-0.399889
Trial1	1	1	noBlindfold	counterclockwise	practice	Guided	1	-0.5	-0.5	25.0022	-0.50719	-1.45045	-1.30021	0.800242299917897	0.139432	-0.916847	-0.398235
Trial1	1	1	noBlindfold	counterclockwise	practice	Guided	1	-0.5	-0.5	25.0222	-0.50719	-1.45046	-1.30021	0.800242299917897	0.163053	-0.89992	-0.378726
Trial1	1	1	noBlindfold	counterclockwise	practice	Guided	1	-0.5	-0.5	25.04219	-0.50718	-1.45045	-1.30021	0.800242210010876	0.086648	-0.85337	-0.385828
Trial1	1	1	noBlindfold	counterclockwise	practice	Guided	1	-0.5	-0.5	25.06219	-0.50718	-1.45045	-1.30021	0.800242210010876	0.101398	-0.840675	-0.365703
Trial1	1	1	noBlindfold	counterclockwise	practice	Guided	1	-0.5	-0.5	25.0822	-0.50718	-1.45045	-1.3002	0.80023219683362	0.090741	-0.811052	-0.390121
Trial1	1	1	noBlindfold	counterclockwise	practice	Guided	1	-0.5	-0.5	25.1022	-0.50717	-1.45044	-1.3002	0.800232107584818	0.073196	-0.798357	-0.321439
Trial1	1	1	noBlindfold	counterclockwise	practice	Guided	1	-0.5	-0.5	25.12219	-0.50717	-1.45043	-1.30019	0.800222094406456	0.055129	-0.785662	-0.306924
Trial1	1	1	noBlindfold	counterclockwise	practice	Guided	1	-0.5	-0.5	25.1422	-0.50717	-1.45042	-1.30018	0.800212081228103	-0.02454	-0.743344	-0.247347
Trial1	1	1	noBlindfold	counterclockwise	practice	Guided	1	-0.5	-0.5	25.1622	-0.50717	-1.4504	-1.30018	0.800212081228103	-0.09409	-0.696794	-0.207883
Trial1	1	1	noBlindfold	counterclockwise	practice	Guided	1	-0.5	-0.5	25.18221	-0.50718	-1.45038	-1.30016	0.800192144124697	-0.092666	-0.658708	-0.141102
Trial1	1	1	noBlindfold	counterclockwise	practice	Guided	1	-0.5	-0.5	25.20219	-0.50718	-1.45035	-1.30015	0.800182250151982	-0.09235	-0.633317	-0.136874
Trial1	1	1	noBlindfold	counterclockwise	practice	Guided	1	-0.5	-0.5	25.2222	-0.50719	-1.45033	-1.30015	0.800182340065741	-0.045832	-0.590999	-0.173756
Trial1	1	1	noBlindfold	counterclockwise	practice	Guided	1	-0.5	-0.5	25.2422	-0.50719	-1.45032	-1.30014	0.80017232688967	-0.019397	-0.599462	-0.242833
Trial1	1	1	noBlindfold	counterclockwise	practice	Guided	1	-0.5	-0.5	25.26219	-0.50719	-1.45032	-1.30014	0.80017232688967	0.019975	-0.675635	-0.253927
Trial1	1	1	noBlindfold	counterclockwise	practice	Guided	1	-0.5	-0.5	25.2822	-0.50719	-1.45032	-1.30014	0.80017232688967	0.049812	-0.730648	-0.209631
Trial1	1	1	noBlindfold	counterclockwise	practice	Guided	1	-0.5	-0.5	25.3022	-0.50719	-1.45033	-1.30014	0.80017232688967	0.075199	-0.751807	-0.171394
Trial1	1	1	noBlindfold	counterclockwise	practice	Guided	1	-0.5	-0.5	25.3222	-0.50718	-1.45035	-1.30013	0.800162223797602	0.111616	-0.798357	-0.218048
Trial1	1	1	noBlindfold	counterclockwise	practice	Guided	1	-0.5	-0.5	25.34219	-0.50718	-1.45037	-1.30013	0.800162223797602	0.06308	-0.73488	-0.273478
Trial1	1	1	noBlindfold	counterclockwise	practice	Guided	1	-0.5	-0.5	25.3622	-0.50717	-1.45037	-1.30013	0.800162134540995	0.023401	-0.73488	-0.266424
Trial1	1	1	noBlindfold	counterclockwise	practice	Guided	1	-0.5	-0.5	25.3822	-0.50717	-1.45037	-1.30013	0.800162134540995	-0.0023631	-0.717953	-0.251934
Trial1	1	1	noBlindfold	counterclockwise	practice	Guided	1	-0.5	-0.5	25.40219	-0.50717	-1.45037	-1.30013	0.800162134540995	-0.0021254	-0.68833	-0.184529
Trial1	1	1	noBlindfold	counterclockwise	practice	Guided	1	-0.5	-0.5	25.4222	-0.50717	-1.45037	-1.30012	0.800152240567206	-0.0018323	-0.717953	-0.180289
Trial1	1	1	noBlindfold	counterclockwise	practice	Guided	1	-0.5	-0.5	25.4422	-0.50717	-1.45037	-1.30012	0.800152240567206	-0.019001	-0.675635	-0.170617
Trial1	1	1	noBlindfold	counterclockwise	practice	Guided	1	-0.5	-0.5	25.4622	-0.50717	-1.45037	-1.30012	0.800152240567206	0.060951	-0.713721	-0.239229
Trial1	1	1	noBlindfold	counterclockwise	practice	Guided	1	-0.5	-0.5	25.48219	-0.50717	-1.45036	-1.30012	0.800152240567206	0.110695	-0.68833	-0.293149
Trial1	1	1	noBlindfold	counterclockwise	practice	Guided	1	-0.5	-0.5	25.5022	-0.50717	-1.45036	-1.30013	0.800162134540995	0.114815	-0.722185	-0.297571
Trial1	1	1	noBlindfold	counterclockwise	practice	Guided	1	-0.5	-0.5	25.5222	-0.50716	-1.45036	-1.30013	0.800162044874849	0.166882	-0.764503	-0.317959
Trial1	1	1	noBlindfold	counterclockwise	practice	Guided	1	-0.5	-0.5	25.54219	-0.50715	-1.45038	-1.30014	0.800171968514553	0.132237	-0.857602	-0.365878
Trial1	1	1	noBlindfold	counterclockwise	practice	Guided	1	-0.5	-0.5	25.56219	-0.50715	-1.45039	-1.30014	0.800171968514553	0.18045	-0.878761	-0.377564
Trial1	1	1	noBlindfold	counterclockwise	practice	Guided	1	-0.5	-0.5	25.5822	-0.50714	-1.45041	-1.30015	0.800181892813659	0.143724	-0.870298	-0.40493
Trial1	1	1	noBlindfold	counterclockwise	practice	Guided	1	-0.5	-0.5	25.6022	-0.50713	-1.45042	-1.30016	0.800191696972054	0.180125	-0.89992	-0.444682
Trial1	1	1	noBlindfold	counterclockwise	practice	Guided	1	-0.5	-0.5	25.62219	-0.50713	-1.45043	-1.30017	0.800201710154865	0.218619	-0.908384	-0.531468
Trial1	1	1	noBlindfold	counterclockwise	practice	Guided	1	-0.5	-0.5	25.6422	-0.50711	-1.45044	-1.30022	0.800251598414125	0.220654	-0.929543	-0.565284
Trial1	1	1	noBlindfold	counterclockwise	practice	Guided	1	-0.5	-0.5	25.6622	-0.50706	-1.45046	-1.30023	0.80026116885818	0.214662	-0.984556	-0.650308
Trial1	1	1	noBlindfold	counterclockwise	practice	Guided	1	-0.5	-0.5	25.68221	-0.50704	-1.45047	-1.30024	0.800271005619812	0.202143	-0.997252	-0.635566
Trial1	1	1	noBlindfold	counterclockwise	practice	Guided	1	-0.5	-0.5	25.70219	-0.50703	-1.45048	-1.30025	0.80028093131079	0.218015	-0.967629	-0.619111
Trial1	1	1	noBlindfold	counterclockwise	practice	Guided	1	-0.5	-0.5	25.7222	-0.50702	-1.45048	-1.30025	0.800280843409858	0.263209	-0.942238	-0.589299
Trial1	1	1	noBlindfold	counterclockwise	practice	Guided	1	-0.5	-0.5	25.7422	-0.507	-1.45047	-1.30026	0.800290562497733	0.275204	-0.916847	-0.606971
Trial1	1	1	noBlindfold	counterclockwise	practice	Guided	1	-0.5	-0.5	25.76219	-0.50699	-1.45046	-1.30026	0.800290474972995	0.26029	-0.904152	-0.563827
Trial1	1	1	noBlindfold	counterclockwise	practice	Guided	1	-0.5	-0.5	25.7822	-0.50698	-1.45046	-1.30026	0.800290387573542	0.241867	-0.887225	-0.570963
Trial1	1	1	noBlindfold	counterclockwise	practice	Guided	1	-0.5	-0.5	25.8022	-0.50697	-1.45046	-1.30026	0.800290300299374	0.252122	-0.925311	-0.550627
Trial1	1	1	noBlindfold	counterclockwise	practice	Guided	1	-0.5	-0.5	25.8222	-0.50696	-1.45046	-1.30026	0.800290213668864	0.265941	-0.942238	-0.54317
Trial1	1	1	noBlindfold	counterclockwise	practice	Guided	1	-0.5	-0.5	25.84219	-0.50695	-1.45046	-1.30026	0.800290126126892	0.22432	-0.904152	-0.498045
Trial1	1	1	noBlindfold	counterclockwise	practice	Guided	1	-0.5	-0.5	25.8622	-0.50694	-1.45046	-1.30026	0.80029003974546	0.238157	-0.89992	-0.506301
Trial1	1	1	noBlindfold	counterclockwise	practice	Guided	1	-0.5	-0.5	25.8822	-0.50693	-1.45046	-1.30026	0.800289952971685	0.229212	-0.912616	-0.489712
Trial1	1	1	noBlindfold	counterclockwise	practice	Guided	1	-0.5	-0.5	25.90219	-0.50692	-1.45046	-1.30026	0.800289866323196	0.252858	-0.933775	-0.533345
Trial1	1	1	noBlindfold	counterclockwise	practice	Guided	1	-0.5	-0.5	25.9222	-0.50691	-1.45046	-1.30026	0.800289780314639	0.238882	-0.933775	-0.540771
Trial1	1	1	noBlindfold	counterclockwise	practice	Guided	1	-0.5	-0.5	25.9422	-0.5069	-1.45047	-1.30027	0.800299707124104	0.234133	-1.001483	-0.607803
Trial1	1	1	noBlindfold	counterclockwise	practice	Guided	1	-0.5	-0.5	25.9622	-0.50688	-1.45048	-1.30027	0.800299534704786	0.254067	-1.035338	-0.575511
Trial1	1	1	noBlindfold	counterclockwise	practice	Guided	1	-0.5	-0.5	25.98219	-0.50687	-1.45049	-1.30027	0.800299449194715	0.317884	-0.984556	-0.554698
Trial1	1	1	noBlindfold	counterclockwise	practice	Guided	1	-0.5	-0.5	26.0022	-0.50686	-1.45049	-1.30027	0.800299363297519	0.276031	-1.005715	-0.506718
Trial1	1	1	noBlindfold	counterclockwise	practice	Guided	1	-0.5	-0.5	26.0222	-0.50685	-1.45049	-1.30027	0.800299277525607	0.238988	-0.933775	-0.532282
Trial1	1	1	noBlindfold	counterclockwise	practice	Guided	1	-0.5	-0.5	26.04219	-0.50684	-1.45049	-1.30027	0.800299191878978	0.161344	-0.921079	-0.556339
Trial1	1	1	noBlindfold	counterclockwise	practice	Guided	1	-0.5	-0.5	26.06219	-0.50683	-1.45048	-1.30027	0.800299106357634	0.142889	-0.887225	-0.500316
Trial1	1	1	noBlindfold	counterclockwise	practice	Guided	1	-0.5	-0.5	26.0822	-0.50683	-1.45047	-1.30027	0.800299106357634	0.177717	-0.85337	-0.447918
Trial1	1	1	noBlindfold	counterclockwise	practice	Guided	1	-0.5	-0.5	26.1022	-0.50682	-1.45046	-1.30026	0.800289008252803	0.207001	-0.85337	-0.475092
Trial1	1	1	noBlindfold	counterclockwise	practice	Guided	1	-0.5	-0.5	26.12219	-0.50681	-1.45046	-1.30026	0.800288922980213	0.161046	-0.857602	-0.429671
Trial1	1	1	noBlindfold	counterclockwise	practice	Guided	1	-0.5	-0.5	26.1422	-0.50681	-1.45045	-1.30025	0.800279028967419	0.133496	-0.840675	-0.440262
Trial1	1	1	noBlindfold	counterclockwise	practice	Guided	1	-0.5	-0.5	26.1622	-0.5068	-1.45044	-1.30025	0.800278943819062	0.110951	-0.806821	-0.44266
Trial1	1	1	noBlindfold	counterclockwise	practice	Guided	1	-0.5	-0.5	26.18221	-0.5068	-1.45044	-1.30025	0.800278943819062	0.051468	-0.785662	-0.46365
Trial1	1	1	noBlindfold	counterclockwise	practice	Guided	1	-0.5	-0.5	26.20219	-0.5068	-1.45043	-1.30025	0.800278943819062	0.106817	-0.811052	-0.501063
Trial1	1	1	noBlindfold	counterclockwise	practice	Guided	1	-0.5	-0.5	26.2222	-0.5068	-1.45043	-1.30025	0.800278943819062	0.081032	-0.815284	-0.486515
Trial1	1	1	noBlindfold	counterclockwise	practice	Guided	1	-0.5	-0.5	26.2422	-0.50679	-1.45043	-1.30025	0.800278858795992	0.126527	-0.861834	-0.472625
Trial1	1	1	noBlindfold	counterclockwise	practice	Guided	1	-0.5	-0.5	26.26219	-0.50679	-1.45043	-1.30025	0.800278858795992	0.116442	-0.870298	-0.488644
Trial1	1	1	noBlindfold	counterclockwise	practice	Guided	1	-0.5	-0.5	26.2822	-0.50678	-1.45043	-1.30025	0.800278774403182	0.134449	-0.85337	-0.485572
Trial1	1	1	noBlindfold	counterclockwise	practice	Guided	1	-0.5	-0.5	26.3022	-0.50678	-1.45043	-1.30025	0.800278774403182	0.147142	-0.866066	-0.490576
Trial1	1	1	noBlindfold	counterclockwise	practice	Guided	1	-0.5	-0.5	26.3222	-0.50677	-1.45043	-1.30025	0.80027868962994	0.125492	-0.849139	-0.503946
Trial1	1	1	noBlindfold	counterclockwise	practice	Guided	1	-0.5	-0.5	26.34219	-0.50677	-1.45043	-1.30025	0.80027868962994	0.161211	-0.857602	-0.485224
Trial1	1	1	noBlindfold	counterclockwise	practice	Guided	1	-0.5	-0.5	26.3622	-0.50676	-1.45043	-1.30025	0.800278604981985	0.160868	-0.857602	-0.486806
Trial1	1	1	noBlindfold	counterclockwise	practice	Guided	1	-0.5	-0.5	26.3822	-0.50675	-1.45043	-1.30024	0.800268507235197	0.239192	-0.849139	-0.450035
Trial1	1	1	noBlindfold	counterclockwise	practice	Guided	1	-0.5	-0.5	26.40219	-0.50674	-1.45043	-1.30024	0.800268422836761	0.237016	-0.882993	-0.416086
Trial1	1	1	noBlindfold	counterclockwise	practice	Guided	1	-0.5	-0.5	26.4222	-0.50673	-1.45043	-1.30023	0.800258325838653	0.296398	-0.891457	-0.394855
Trial1	1	1	noBlindfold	counterclockwise	practice	Guided	1	-0.5	-0.5	26.4422	-0.50666	-1.45043	-1.30022	0.800247726684659	0.287351	-0.870298	-0.39401
Trial1	1	1	noBlindfold	counterclockwise	practice	Guided	1	-0.5	-0.5	26.4622	-0.50659	-1.45042	-1.30021	0.800237134135818	0.304085	-0.811052	-0.35712
Trial1	1	1	noBlindfold	counterclockwise	practice	Guided	1	-0.5	-0.5	26.48219	-0.5065	-1.45042	-1.30019	0.800216371515757	0.300151	-0.811052	-0.335756
Trial1	1	1	noBlindfold	counterclockwise	practice	Guided	1	-0.5	-0.5	26.5022	-0.50639	-1.45041	-1.30018	0.800205472064592	0.259545	-0.823748	-0.33442
Trial1	1	1	noBlindfold	counterclockwise	practice	Guided	1	-0.5	-0.5	26.5222	-0.50629	-1.45041	-1.30017	0.800194666837878	0.305621	-0.819516	-0.319106
Trial1	1	1	noBlindfold	counterclockwise	practice	Guided	1	-0.5	-0.5	26.54219	-0.50594	-1.45043	-1.30016	0.800181978428071	0.424129	-0.887225	-0.344012
Trial1	1	1	noBlindfold	counterclockwise	practice	Guided	1	-0.5	-0.5	26.56219	-0.50562	-1.45044	-1.30015	0.800169773136203	0.400012	-0.891457	-0.304348
Trial1	1	1	noBlindfold	counterclockwise	practice	Guided	1	-0.5	-0.5	26.5822	-0.5052	-1.45045	-1.30015	0.800166933261833	0.440744	-0.925311	-0.294446
Trial1	1	1	noBlindfold	counterclockwise	practice	Guided	1	-0.5	-0.5	26.6022	-0.50463	-1.45046	-1.30015	0.800163432073997	0.460225	-0.891457	-0.333578
Trial1	1	1	noBlindfold	counterclockwise	practice	Guided	1	-0.5	-0.5	26.62219	-0.50391	-1.45045	-1.30011	0.800119655415323	0.496769	-0.866066	-0.259269
Trial1	1	1	noBlindfold	counterclockwise	practice	Guided	1	-0.5	-0.5	26.6422	-0.50182	-1.4504	-1.30008	0.800082011717758	0.580701	-0.726416	-0.148463
Trial1	1	1	noBlindfold	counterclockwise	practice	Guided	1	-0.5	-0.5	26.6622	-0.50039	-1.45037	-1.30008	0.80008003679925	0.501799	-0.692562	-0.184413
Trial1	1	1	noBlindfold	counterclockwise	practice	Guided	1	-0.5	-0.5	26.68221	-0.49864	-1.45036	-1.30006	0.800061189709246	0.516181	-0.760271	-0.105249
Trial1	1	1	noBlindfold	counterclockwise	practice	Guided	1	-0.5	-0.5	26.70219	-0.4967	-1.45037	-1.30003	0.80003679906916	0.499817	-0.73488	-0.082939
Trial1	1	1	noBlindfold	counterclockwise	practice	Guided	1	-0.5	-0.5	26.7222	-0.49272	-1.45035	-1.30001	0.800043088726424	0.406805	-0.701026	-0.029024
Trial1	1	1	noBlindfold	counterclockwise	practice	Guided	1	-0.5	-0.5	26.7422	-0.49114	-1.45035	-1.29999	0.800039000010307	0.405885	-0.679867	-0.017261
Trial1	1	1	noBlindfold	counterclockwise	practice	Guided	1	-0.5	-0.5	26.76219	-0.48722	-1.45032	-1.29996	0.800062096214398	0.363342	-0.595231	0.082595
Trial1	1	1	noBlindfold	counterclockwise	practice	Guided	1	-0.5	-0.5	26.7822	-0.48452	-1.4503	-1.29994	0.800089875096036	0.330205	-0.612158	0.14462
Trial1	1	1	noBlindfold	counterclockwise	practice	Guided	1	-0.5	-0.5	26.8022	-0.48166	-1.45029	-1.29993	0.80014030847943	0.230454	-0.510595	0.167356
Trial1	1	1	noBlindfold	counterclockwise	practice	Guided	1	-0.5	-0.5	26.8222	-0.4789	-1.45027	-1.29992	0.800198198180168	0.0949	-0.502111	0.209994
Trial1	1	1	noBlindfold	counterclockwise	practice	Guided	1	-0.5	-0.5	26.84219	-0.47367	-1.45025	-1.29992	0.800353181797506	0.019578	-0.476627	0.151731
Trial1	1	1	noBlindfold	counterclockwise	practice	Guided	1	-0.5	-0.5	26.8622	-0.47134	-1.45025	-1.29991	0.800423214654177	0.060574	-0.531583	0.165864
Trial1	1	1	noBlindfold	counterclockwise	practice	Guided	1	-0.5	-0.5	26.8822	-0.46918	-1.45026	-1.29989	0.800483572324496	0.041018	-0.56967	0.209173
Trial1	1	1	noBlindfold	counterclockwise	practice	Guided	1	-0.5	-0.5	26.90219	-0.46715	-1.45029	-1.29987	0.800544292266725	0.091415	-0.599292	0.231125
Trial1	1	1	noBlindfold	counterclockwise	practice	Guided	1	-0.5	-0.5	26.9222	-0.46533	-1.4503	-1.29986	0.800611034867146	0.130617	-0.56967	0.287476
Trial1	1	1	noBlindfold	counterclockwise	practice	Guided	1	-0.5	-0.5	26.9422	-0.46361	-1.4503	-1.29983	0.800657353229709	-0.027471	-0.59506	0.311836
Trial1	1	1	noBlindfold	counterclockwise	practice	Guided	1	-0.5	-0.5	26.9622	-0.46092	-1.45027	-1.29982	0.800774120716951	-0.123673	-0.51042	0.358101
Trial1	1	1	noBlindfold	counterclockwise	practice	Guided	1	-0.5	-0.5	26.98219	-0.46003	-1.45026	-1.2998	0.800798047187126	-0.219516	-0.548482	0.393504
Trial1	1	1	noBlindfold	counterclockwise	practice	Guided	1	-0.5	-0.5	27.0022	-0.45951	-1.45026	-1.29979	0.80081428652631	-0.22883	-0.5019	0.457087
Trial1	1	1	noBlindfold	counterclockwise	practice	Guided	1	-0.5	-0.5	27.0222	-0.45941	-1.45026	-1.29979	0.800819351205637	-0.269799	-0.53575	0.442717
Trial1	1	1	noBlindfold	counterclockwise	practice	Guided	1	-0.5	-0.5	27.04219	-0.45945	-1.45027	-1.29978	0.800807322801466	-0.282259	-0.5823	0.431986
Trial1	1	1	noBlindfold	counterclockwise	practice	Guided	1	-0.5	-0.5	27.06219	-0.45973	-1.4503	-1.29975	0.800763310125953	-0.340552	-0.628849	0.518369
Trial1	1	1	noBlindfold	counterclockwise	practice	Guided	1	-0.5	-0.5	27.0822	-0.45996	-1.45032	-1.2997	0.800701771992689	-0.250458	-0.70079	0.679281
Trial1	1	1	noBlindfold	counterclockwise	practice	Guided	1	-0.5	-0.5	27.1022	-0.46018	-1.45033	-1.29965	0.800640912386207	-0.151276	-0.662704	0.758904
Trial1	1	1	noBlindfold	counterclockwise	practice	Guided	1	-0.5	-0.5	27.12219	-0.4603	-1.45033	-1.2996	0.800584947618299	-0.073253	-0.611922	0.863394
Trial1	1	1	noBlindfold	counterclockwise	practice	Guided	1	-0.5	-0.5	27.1422	-0.46032	-1.45033	-1.29954	0.80052394858982	-0.051986	-0.658472	1.127184
Trial1	1	1	noBlindfold	counterclockwise	practice	Guided	1	-0.5	-0.5	27.1622	-0.46032	-1.45033	-1.29947	0.800454177823241	-0.034294	-0.692326	1.260751
Trial1	1	1	noBlindfold	counterclockwise	practice	Guided	1	-0.5	-0.5	27.18221	-0.46032	-1.45033	-1.2994	0.800384288008941	-0.100714	-0.650008	1.412235
Trial1	1	1	noBlindfold	counterclockwise	practice	Guided	1	-0.5	-0.5	27.20219	-0.46033	-1.45033	-1.29933	0.80031378420814	0.020451	-0.620386	1.527321
Trial1	1	1	noBlindfold	counterclockwise	practice	Guided	1	-0.5	-0.5	27.2222	-0.46033	-1.45033	-1.29927	0.800253776587088	0.088755	-0.510359	1.656952
Trial1	1	1	noBlindfold	counterclockwise	practice	Guided	1	-0.5	-0.5	27.2422	-0.46032	-1.45032	-1.2991	0.800084607323249	0.165192	-0.459514	1.807822
Trial1	1	1	noBlindfold	counterclockwise	practice	Guided	1	-0.5	-0.5	27.26219	-0.46026	-1.45028	-1.29898	0.799967690776884	0.257237	-0.442336	2.206001
Trial1	1	1	noBlindfold	counterclockwise	practice	Guided	1	-0.5	-0.5	27.2822	-0.46022	-1.45027	-1.29887	0.799859783079178	0.225541	-0.467604	2.410012
Trial1	1	1	noBlindfold	counterclockwise	practice	Guided	1	-0.5	-0.5	27.3022	-0.4602	-1.45026	-1.29883	0.799820892230501	0.201332	-0.505631	2.520964
Trial1	1	1	noBlindfold	counterclockwise	practice	Guided	1	-0.5	-0.5	27.3222	-0.46019	-1.45026	-1.29879	0.799781385907569	0.165241	-0.50559	2.514833
Trial1	1	1	noBlindfold	counterclockwise	practice	Guided	1	-0.5	-0.5	27.34219	-0.46017	-1.45025	-1.29874	0.799732496321808	0.209256	-0.386891	2.661821
Trial1	1	1	noBlindfold	counterclockwise	practice	Guided	1	-0.5	-0.5	27.3622	-0.46016	-1.45024	-1.29865	0.799643100881607	0.278917	-0.255618	2.831683
Trial1	1	1	noBlindfold	counterclockwise	practice	Guided	1	-0.5	-0.5	27.3822	-0.46012	-1.45022	-1.29854	0.799535083694627	0.424049	-0.209003	3.011872
Trial1	1	1	noBlindfold	counterclockwise	practice	Guided	1	-0.5	-0.5	27.40219	-0.45999	-1.45018	-1.29841	0.799411801594377	0.623307	-0.192024	3.272803
Trial1	1	1	noBlindfold	counterclockwise	practice	Guided	1	-0.5	-0.5	27.4222	-0.4597	-1.45013	-1.29829	0.799306598131232	0.642896	-0.213134	3.444114
Trial1	1	1	noBlindfold	counterclockwise	practice	Guided	1	-0.5	-0.5	27.4422	-0.4592	-1.45011	-1.2981	0.799142191289817	0.628683	-0.213081	3.647038
Trial1	1	1	noBlindfold	counterclockwise	practice	Guided	1	-0.5	-0.5	27.4622	-0.45781	-1.4501	-1.29804	0.799154483294399	0.466405	-0.246817	3.918272
Trial1	1	1	noBlindfold	counterclockwise	practice	Guided	1	-0.5	-0.5	27.48219	-0.45713	-1.45011	-1.29799	0.799140675376885	0.506984	-0.170585	4.004118
Trial1	1	1	noBlindfold	counterclockwise	practice	Guided	1	-0.5	-0.5	27.5022	-0.45645	-1.45009	-1.29795	0.799137568344293	0.473917	-0.068988	4.124052
Trial1	1	1	noBlindfold	counterclockwise	practice	Guided	1	-0.5	-0.5	27.5222	-0.45573	-1.45006	-1.29796	0.799187126916909	0.4489	-0.081665	4.087767
Trial1	1	1	noBlindfold	counterclockwise	practice	Guided	1	-0.5	-0.5	27.54219	-0.45509	-1.45005	-1.29811	0.799372563064807	0.373715	-0.094335	3.962038
Trial1	1	1	noBlindfold	counterclockwise	practice	Guided	1	-0.5	-0.5	27.56219	-0.45402	-1.45005	-1.29822	0.799543237091502	0.233236	-0.204298	3.507931
Trial1	1	1	noBlindfold	counterclockwise	practice	Guided	1	-0.5	-0.5	27.5822	-0.45373	-1.45008	-1.29832	0.799659817871026	0.238546	-0.263481	3.309816
Trial1	1	1	noBlindfold	counterclockwise	practice	Guided	1	-0.5	-0.5	27.6022	-0.45356	-1.4501	-1.29832	0.799669670271621	0.378976	-0.301494	3.132728
Trial1	1	1	noBlindfold	counterclockwise	practice	Guided	1	-0.5	-0.5	27.62219	-0.45343	-1.45012	-1.2985	0.799856932617085	0.419588	-0.377575	2.928208
Trial1	1	1	noBlindfold	counterclockwise	practice	Guided	1	-0.5	-0.5	27.6422	-0.45328	-1.45016	-1.29872	0.800085128253828	0.427041	-0.491718	2.69209
Trial1	1	1	noBlindfold	counterclockwise	practice	Guided	1	-0.5	-0.5	27.6622	-0.45288	-1.45024	-1.29881	0.800198549892143	0.394129	-0.538244	2.311211
Trial1	1	1	noBlindfold	counterclockwise	practice	Guided	1	-0.5	-0.5	27.68221	-0.45265	-1.45025	-1.29889	0.800291974846374	0.410448	-0.584794	2.146086
Trial1	1	1	noBlindfold	counterclockwise	practice	Guided	1	-0.5	-0.5	27.70219	-0.45239	-1.45027	-1.29896	0.800377251725694	0.47351	-0.495926	2.015929
Trial1	1	1	noBlindfold	counterclockwise	practice	Guided	1	-0.5	-0.5	27.7222	-0.45202	-1.45026	-1.29908	0.800519056633205	0.609406	-0.508597	1.910713
Trial1	1	1	noBlindfold	counterclockwise	practice	Guided	1	-0.5	-0.5	27.7422	-0.45064	-1.45028	-1.29915	0.800672915080475	0.691097	-0.589001	1.653252
Trial1	1	1	noBlindfold	counterclockwise	practice	Guided	1	-0.5	-0.5	27.76219	-0.44956	-1.4503	-1.29923	0.800820051639776	0.677602	-0.669405	1.511098
Trial1	1	1	noBlindfold	counterclockwise	practice	Guided	1	-0.5	-0.5	27.7822	-0.44817	-1.45032	-1.29929	0.800968757104869	0.706378	-0.677869	1.412075
Trial1	1	1	noBlindfold	counterclockwise	practice	Guided	1	-0.5	-0.5	27.8022	-0.44639	-1.45034	-1.29935	0.801145738725854	0.813782	-0.715955	1.271564
Trial1	1	1	noBlindfold	counterclockwise	practice	Guided	1	-0.5	-0.5	27.8222	-0.44428	-1.45035	-1.29945	0.801389354507494	0.855025	-0.673637	1.222962
Trial1	1	1	noBlindfold	counterclockwise	practice	Guided	1	-0.5	-0.5	27.84219	-0.43866	-1.45035	-1.29952	0.801869595377705	0.866321	-0.694796	0.98304
Trial1	1	1	noBlindfold	counterclockwise	practice	Guided	1	-0.5	-0.5	27.8622	-0.43521	-1.45035	-1.29958	0.802200771185335	0.799823	-0.703259	0.846953
Trial1	1	1	noBlindfold	counterclockwise	practice	Guided	1	-0.5	-0.5	27.8822	-0.43133	-1.45035	-1.29963	0.80257310264191	0.836844	-0.6821	0.728932
Trial1	1	1	noBlindfold	counterclockwise	practice	Guided	1	-0.5	-0.5	27.90219	-0.42698	-1.45035	-1.29969	0.803016831199791	0.844306	-0.703259	0.636418
Trial1	1	1	noBlindfold	counterclockwise	practice	Guided	1	-0.5	-0.5	27.9222	-0.42185	-1.45035	-1.29977	0.803579160721703	0.956508	-0.732882	0.507065
Trial1	1	1	noBlindfold	counterclockwise	practice	Guided	1	-0.5	-0.5	27.9422	-0.41073	-1.45036	-1.29984	0.804806381234669	1.028284	-0.745577	0.291196
Trial1	1	1	noBlindfold	counterclockwise	practice	Guided	1	-0.5	-0.5	27.9622	-0.40405	-1.45038	-1.29991	0.805644043732602	1.01868	-0.825982	0.204212
Trial1	1	1	noBlindfold	counterclockwise	practice	Guided	1	-0.5	-0.5	27.98219	-0.39696	-1.45041	-1.29997	0.806578754752731	1.094654	-0.825982	0.064355
Trial1	1	1	noBlindfold	counterclockwise	practice	Guided	1	-0.5	-0.5	28.0022	-0.38897	-1.45042	-1.30004	0.807707663235554	1.107433	-0.842909	-0.042518
Trial1	1	1	noBlindfold	counterclockwise	practice	Guided	1	-0.5	-0.5	28.0222	-0.38028	-1.45042	-1.30005	0.808957915454188	1.123061	-0.864068	-0.08406
Trial1	1	1	noBlindfold	counterclockwise	practice	Guided	1	-0.5	-0.5	28.04219	-0.37148	-1.45043	-1.30007	0.810326769995631	1.118719	-0.838677	-0.082454
Trial1	1	1	noBlindfold	counterclockwise	practice	Guided	1	-0.5	-0.5	28.06219	-0.35089	-1.45042	-1.30011	0.813885719116864	1.116287	-0.876763	-0.226346
Trial1	1	1	noBlindfold	counterclockwise	practice	Guided	1	-0.5	-0.5	28.0822	-0.33964	-1.45043	-1.30014	0.816051088803778	1.096499	-0.885227	-0.274083
Trial1	1	1	noBlindfold	counterclockwise	practice	Guided	1	-0.5	-0.5	28.1022	-0.32886	-1.45043	-1.30016	0.818257184659958	1.103514	-0.825982	-0.323141
Trial1	1	1	noBlindfold	counterclockwise	practice	Guided	1	-0.5	-0.5	28.12219	-0.31644	-1.45042	-1.30018	0.820964209603084	1.217289	-0.864068	-0.371435
Trial1	1	1	noBlindfold	counterclockwise	practice	Guided	1	-0.5	-0.5	28.1422	-0.29057	-1.45044	-1.30016	0.827113561848284	1.122831	-0.830213	-0.32197
Trial1	1	1	noBlindfold	counterclockwise	practice	Guided	1	-0.5	-0.5	28.1622	-0.27641	-1.45043	-1.30014	0.830792717149132	0.96385	-0.779432	-0.301038
Trial1	1	1	noBlindfold	counterclockwise	practice	Guided	1	-0.5	-0.5	28.18221	-0.26219	-1.45041	-1.30014	0.834732088956618	0.920718	-0.834445	-0.276523
Trial1	1	1	noBlindfold	counterclockwise	practice	Guided	1	-0.5	-0.5	28.20219	-0.24712	-1.4504	-1.30017	0.839178311479206	0.855712	-0.745577	-0.369003
Trial1	1	1	noBlindfold	counterclockwise	practice	Guided	1	-0.5	-0.5	28.2222	-0.2322	-1.45038	-1.3002	0.843822760170641	0.828724	-0.754041	-0.399836
Trial1	1	1	noBlindfold	counterclockwise	practice	Guided	1	-0.5	-0.5	28.2422	-0.20125	-1.45038	-1.30023	0.854177766238298	0.904746	-0.754041	-0.444724
Trial1	1	1	noBlindfold	counterclockwise	practice	Guided	1	-0.5	-0.5	28.26219	-0.18561	-1.45038	-1.30027	0.859809912402256	0.920807	-0.787895	-0.547774
Trial1	1	1	noBlindfold	counterclockwise	practice	Guided	1	-0.5	-0.5	28.2822	-0.16964	-1.45041	-1.30033	0.865832491887671	1.034588	-0.936008	-0.678679
Trial1	1	1	noBlindfold	counterclockwise	practice	Guided	1	-0.5	-0.5	28.3022	-0.15328	-1.45046	-1.30037	0.872242429967701	1.007543	-1.007949	-0.763959
Trial1	1	1	noBlindfold	counterclockwise	practice	Guided	1	-0.5	-0.5	28.3222	-0.13601	-1.4505	-1.30039	0.879268375391586	0.99607	-1.058731	-0.757134
Trial1	1	1	noBlindfold	counterclockwise	practice	Guided	1	-0.5	-0.5	28.34219	-0.11881	-1.45052	-1.3004	0.886535956315228	1.064471	-1.084121	-0.772745
Trial1	1	1	noBlindfold	counterclockwise	practice	Guided	1	-0.5	-0.5	28.3622	-0.082465	-1.45054	-1.3004	0.902760026679786	1.303111	-1.029108	-0.845701
Trial1	1	1	noBlindfold	counterclockwise	practice	Guided	1	-0.5	-0.5	28.3822	-0.063887	-1.45052	-1.30041	0.911510158175983	1.082899	-1.012181	-0.836474
Trial1	1	1	noBlindfold	counterclockwise	practice	Guided	1	-0.5	-0.5	28.40219	-0.04436	-1.4505	-1.30042	0.921021206169651	1.036093	-0.991022	-0.824663
Trial1	1	1	noBlindfold	counterclockwise	practice	Guided	1	-0.5	-0.5	28.4222	-0.025131	-1.4505	-1.30041	0.930675447455613	0.806992	-0.919081	-0.804148
Trial1	1	1	noBlindfold	counterclockwise	practice	Guided	1	-0.5	-0.5	28.4422	-0.0051189	-1.45047	-1.30039	0.941026813348585	1.022775	-0.89369	-0.798034
Trial1	1	1	noBlindfold	counterclockwise	practice	Guided	1	-0.5	-0.5	28.4622	0.034326	-1.45044	-1.3004	0.962363998878474	0.911449	-0.923313	-0.809738
Trial1	1	1	noBlindfold	counterclockwise	practice	Guided	1	-0.5	-0.5	28.48219	0.054323	-1.45045	-1.30042	0.973625306260421	0.922537	-0.914849	-0.802971
Trial1	1	1	noBlindfold	counterclockwise	practice	Guided	1	-0.5	-0.5	28.5022	0.074485	-1.45046	-1.30043	0.985251896626069	0.818704	-0.974095	-0.877076
Trial1	1	1	noBlindfold	counterclockwise	practice	Guided	1	-0.5	-0.5	28.5222	0.09544	-1.45048	-1.30043	0.997615694541721	0.95911	-0.948704	-0.868752
Trial1	1	1	noBlindfold	counterclockwise	practice	Guided	1	-0.5	-0.5	28.54219	0.11661	-1.45049	-1.30044	1.01040190485654	1.036479	-0.98679	-0.814382
Trial1	1	1	noBlindfold	counterclockwise	practice	Guided	1	-0.5	-0.5	28.56219	0.1584	-1.45051	-1.30048	1.03646466081936	1.058878	-0.948704	-1.013903
Trial1	1	1	noBlindfold	counterclockwise	practice	Guided	1	-0.5	-0.5	28.5822	0.17965	-1.45052	-1.3005	1.0501068711276	1.071719	-1.143367	-1.052613
Trial1	1	1	noBlindfold	counterclockwise	practice	Guided	1	-0.5	-0.5	28.6022	0.20109	-1.45055	-1.3005	1.064108774959	0.929477	-1.156062	-0.944187
Trial1	1	1	noBlindfold	counterclockwise	practice	Guided	1	-0.5	-0.5	28.62219	0.22331	-1.45055	-1.30049	1.07887053064771	0.884991	-1.03334	-0.997482
Trial1	1	1	noBlindfold	counterclockwise	practice	Guided	1	-0.5	-0.5	28.6422	0.24562	-1.45053	-1.30047	1.09393839032009	0.860595	-1.084121	-0.970401
Trial1	1	1	noBlindfold	counterclockwise	practice	Guided	1	-0.5	-0.5	28.6622	0.28994	-1.45052	-1.30048	1.12462155287664	0.942459	-0.982558	-0.974864
Trial1	1	1	noBlindfold	counterclockwise	practice	Guided	1	-0.5	-0.5	28.68221	0.30694	-1.45051	-1.30049	1.13663383256216	1.244693	-1.164526	-1.106861
Trial1	1	1	noBlindfold	counterclockwise	practice	Guided	1	-0.5	-0.5	28.70219	0.30589	-1.45052	-1.30054	1.13592382072153	3.553893	-1.257625	-1.161802
Trial1	1	1	noBlindfold	counterclockwise	practice	Guided	1	-0.5	-0.5	28.7222	0.30297	-1.45057	-1.30072	1.1339811678141	5.130409	-1.731587	-1.816767
Trial1	1	1	noBlindfold	counterclockwise	practice	Guided	1	-0.5	-0.5	28.7422	0.30242	-1.45077	-1.301	1.13378959216738	4.726377	-2.552556	-2.183502
Trial1	1	1	noBlindfold	counterclockwise	practice	Guided	1	-0.5	-0.5	28.76219	0.30187	-1.45113	-1.30108	1.13345693623782	1.216353	-2.58641	-2.58275
Trial1	1	1	noBlindfold	counterclockwise	practice	Guided	1	-0.5	-0.5	28.7822	0.3012	-1.45118	-1.30104	1.13295481418988	0.53862	-1.964336	-2.200493
Trial1	1	1	noBlindfold	counterclockwise	practice	Guided	1	-0.5	-0.5	28.8022	0.30077	-1.45103	-1.30087	1.1325305395048	1.050094	-1.101049	-1.498648
Trial1	1	1	noBlindfold	counterclockwise	practice	Guided	1	-0.5	-0.5	28.8222	0.30071	-1.45072	-1.30067	1.13234667201999	1.921804	-0.622855	-0.924909
Trial1	1	1	noBlindfold	counterclockwise	practice	Guided	1	-0.5	-0.5	28.84219	0.30087	-1.4505	-1.30062	1.13242442533185	2.323171	-0.89369	-0.937902
Trial1	1	1	noBlindfold	counterclockwise	practice	Guided	1	-0.5	-0.5	28.8622	0.30098	-1.45049	-1.30064	1.13251638040007	1.602463	-1.384579	-1.501255
Trial1	1	1	noBlindfold	counterclockwise	practice	Guided	1	-0.5	-0.5	28.8822	0.30093	-1.45056	-1.30066	1.13249525538447	1.191344	-1.659646	-1.45104
Trial1	1	1	noBlindfold	counterclockwise	practice	Guided	1	-0.5	-0.5	28.90219	0.30084	-1.45065	-1.30066	1.1324316257843	1.222619	-1.473447	-1.361275
Trial1	1	1	noBlindfold	counterclockwise	practice	Guided	1	-0.5	-0.5	28.9222	0.30083	-1.45066	-1.30065	1.13241729587484	1.591639	-1.31687	-1.236876
Trial1	1	1	noBlindfold	counterclockwise	practice	Guided	1	-0.5	-0.5	28.9422	0.30084	-1.45067	-1.30065	1.13242437736387	2.009277	-1.558083	-1.320646
Trial1	1	1	noBlindfold	counterclockwise	practice	Guided	1	-0.5	-0.5	28.9622	0.30085	-1.45067	-1.30065	1.13243143782111	1.863216	-1.570778	-1.264617
Trial1	1	1	noBlindfold	counterclockwise	practice	Guided	1	-0.5	-0.5	28.98219	0.30085	-1.45068	-1.30064	1.13242444234019	1.561513	-1.596169	-1.044735
Trial1	1	1	noBlindfold	counterclockwise	practice	Guided	1	-0.5	-0.5	29.0022	0.30084	-1.45068	-1.30062	1.13240322235574	1.364975	-1.452288	-0.813182
Trial1	1	1	noBlindfold	counterclockwise	practice	Guided	1	-0.5	-0.5	29.0222	0.30083	-1.45068	-1.30052	1.13232542980836	1.269154	-1.122208	-0.539674
Trial1	1	1	noBlindfold	counterclockwise	practice	Guided	1	-0.5	-0.5	29.04219	0.30077	-1.45064	-1.30023	1.13207802881964	1.101503	-1.109512	-0.252217
Trial1	1	1	noBlindfold	counterclockwise	practice	Guided	1	-0.5	-0.5	29.06219	0.30059	-1.45054	-1.30011	1.13186595343606	0.867996	-0.914849	0.111674
Trial1	1	1	noBlindfold	counterclockwise	practice	Guided	1	-0.5	-0.5	29.0822	0.30051	-1.4505	-1.30002	1.13174573169487	0.721422	-0.931777	0.21984
Trial1	1	1	noBlindfold	counterclockwise	practice	Guided	1	-0.5	-0.5	29.1022	0.30045	-1.45047	-1.29989	1.13161136272536	0.729438	-0.876763	0.320846
Trial1	1	1	noBlindfold	counterclockwise	practice	Guided	1	-0.5	-0.5	29.12219	0.30042	-1.45045	-1.29964	1.13141335878945	0.764824	-0.754041	0.465239
Trial1	1	1	noBlindfold	counterclockwise	practice	Guided	1	-0.5	-0.5	29.1422	0.3004	-1.4504	-1.29813	1.1303325597464	0.835781	-0.720187	0.581546
Trial1	1	1	noBlindfold	counterclockwise	practice	Guided	1	-0.5	-0.5	29.1622	0.3004	-1.45037	-1.29668	1.12930913507045	0.71417	-0.652478	0.832965
Trial1	1	1	noBlindfold	counterclockwise	practice	Guided	1	-0.5	-0.5	29.18221	0.30037	-1.45034	-1.29462	1.12783560532479	0.526396	-0.652478	0.847583
Trial1	1	1	noBlindfold	counterclockwise	practice	Guided	1	-0.5	-0.5	29.20219	0.3003	-1.45032	-1.29197	1.12592033347817	0.446343	-0.61016	0.956524
Trial1	1	1	noBlindfold	counterclockwise	practice	Guided	1	-0.5	-0.5	29.2222	0.30025	-1.4503	-1.28859	1.12350975461799	0.439402	-0.483194	1.00706
Trial1	1	1	noBlindfold	counterclockwise	practice	Guided	1	-0.5	-0.5	29.2422	0.30022	-1.45027	-1.27869	1.11656175575338	0.492107	-0.504288	1.35281
Trial1	1	1	noBlindfold	counterclockwise	practice	Guided	1	-0.5	-0.5	29.26219	0.30027	-1.45021	-1.27194	1.11190081005276	0.683542	-0.372883	1.794336
Trial1	1	1	noBlindfold	counterclockwise	practice	Guided	1	-0.5	-0.5	29.2822	0.30032	-1.45017	-1.26367	1.10621151730695	0.747902	-0.283933	1.960942
Trial1	1	1	noBlindfold	counterclockwise	practice	Guided	1	-0.5	-0.5	29.3022	0.30036	-1.45016	-1.25371	1.09938835366404	0.753998	-0.457338	2.242892
Trial1	1	1	noBlindfold	counterclockwise	practice	Guided	1	-0.5	-0.5	29.3222	0.30039	-1.45018	-1.24169	1.09120496478711	0.773319	-0.376827	2.201732
Trial1	1	1	noBlindfold	counterclockwise	practice	Guided	1	-0.5	-0.5	29.34219	0.30042	-1.45019	-1.21325	1.07209970403092	0.949406	-0.431732	2.246893
Trial1	1	1	noBlindfold	counterclockwise	practice	Guided	1	-0.5	-0.5	29.3622	0.30049	-1.45021	-1.19733	1.06162769051624	1.011347	-0.537303	1.816682
Trial1	1	1	noBlindfold	counterclockwise	practice	Guided	1	-0.5	-0.5	29.3822	0.30051	-1.45024	-1.18049	1.05065832032061	1.115959	-0.533067	1.65298
Trial1	1	1	noBlindfold	counterclockwise	practice	Guided	1	-0.5	-0.5	29.40219	0.30052	-1.45028	-1.16245	1.03907284490343	0.960454	-0.549994	1.360888
Trial1	1	1	noBlindfold	counterclockwise	practice	Guided	1	-0.5	-0.5	29.4222	0.3005	-1.45029	-1.12663	1.01659505245798	0.940335	-0.486493	0.909566
Trial1	1	1	noBlindfold	counterclockwise	practice	Guided	1	-0.5	-0.5	29.4422	0.30044	-1.45032	-1.10811	1.00523732152117	0.854937	-0.583817	0.532742
Trial1	1	1	noBlindfold	counterclockwise	practice	Guided	1	-0.5	-0.5	29.4622	0.30042	-1.4503	-1.08962	0.994144804292944	0.772173	-0.63459	0.502642
Trial1	1	1	noBlindfold	counterclockwise	practice	Guided	1	-0.5	-0.5	29.48219	0.30039	-1.45033	-1.07216	0.983865454346244	0.736408	-0.638822	0.595116
Trial1	1	1	noBlindfold	counterclockwise	practice	Guided	1	-0.5	-0.5	29.5022	0.30037	-1.45035	-1.05352	0.973127175706846	0.741716	-0.600736	0.784586
Trial1	1	1	noBlindfold	counterclockwise	practice	Guided	1	-0.5	-0.5	29.5222	0.30035	-1.45034	-1.0348	0.962585636678559	0.745891	-0.829253	0.789058
Trial1	1	1	noBlindfold	counterclockwise	practice	Guided	1	-0.5	-0.5	29.54219	0.30035	-1.45038	-0.99852	0.942911632211757	0.733001	-0.761544	0.670886
Trial1	1	1	noBlindfold	counterclockwise	practice	Guided	1	-0.5	-0.5	29.56219	0.30034	-1.45036	-0.97987	0.933177018515432	0.774834	-0.748849	0.626524
Trial1	1	1	noBlindfold	counterclockwise	practice	Guided	1	-0.5	-0.5	29.5822	0.30036	-1.45036	-0.96235	0.924307120402044	0.777095	-0.651517	0.57204
Trial1	1	1	noBlindfold	counterclockwise	practice	Guided	1	-0.5	-0.5	29.6022	0.30038	-1.45034	-0.94383	0.915201186367006	0.701926	-0.579577	0.350242
Trial1	1	1	noBlindfold	counterclockwise	practice	Guided	1	-0.5	-0.5	29.62219	0.30038	-1.45032	-0.9259501	0.906665084935081	0.671425	-0.685372	0.437236
Trial1	1	1	noBlindfold	counterclockwise	practice	Guided	1	-0.5	-0.5	29.6422	0.30036	-1.45034	-0.88968	0.890183489211601	0.749231	-0.719226	0.491031
Trial1	1	1	noBlindfold	counterclockwise	practice	Guided	1	-0.5	-0.5	29.6622	0.30038	-1.45036	-0.87291	0.882989250161304	0.853567	-0.702299	0.445106
Trial1	1	1	noBlindfold	counterclockwise	practice	Guided	1	-0.5	-0.5	29.68221	0.30042	-1.45036	-0.85534	0.87575034844683	0.895536	-0.668445	0.419358
Trial1	1	1	noBlindfold	counterclockwise	practice	Guided	1	-0.5	-0.5	29.70219	0.30046	-1.45035	-0.83857	0.869117843087764	0.970467	-0.740385	0.315707
Trial1	1	1	noBlindfold	counterclockwise	practice	Guided	1	-0.5	-0.5	29.7222	0.30048	-1.45037	-0.8221501	0.862872469806613	0.902602	-0.820789	0.237111
Trial1	1	1	noBlindfold	counterclockwise	practice	Guided	1	-0.5	-0.5	29.7422	0.30048	-1.45039	-0.7898999	0.851357869329646	0.926241	-0.740385	0.103666
Trial1	1	1	noBlindfold	counterclockwise	practice	Guided	1	-0.5	-0.5	29.76219	0.30043	-1.45038	-0.7744401	0.846171097200722	0.753227	-0.778471	0.18862
Trial1	1	1	noBlindfold	counterclockwise	practice	Guided	1	-0.5	-0.5	29.7822	0.3004	-1.45037	-0.75872	0.841175469588049	0.829726	-0.68114	0.372766
Trial1	1	1	noBlindfold	counterclockwise	practice	Guided	1	-0.5	-0.5	29.8022	0.30039	-1.45035	-0.74359	0.836636269273095	0.807276	-0.672676	0.481268
Trial1	1	1	noBlindfold	counterclockwise	practice	Guided	1	-0.5	-0.5	29.8222	0.30038	-1.45035	-0.72848	0.832352829486721	0.789443	-0.685372	0.476092
Trial1	1	1	noBlindfold	counterclockwise	practice	Guided	1	-0.5	-0.5	29.84219	0.30036	-1.45034	-0.69762	0.824396612461989	0.707684	-0.685372	0.611217
Trial1	1	1	noBlindfold	counterclockwise	practice	Guided	1	-0.5	-0.5	29.8622	0.30035	-1.45038	-0.6824	0.820871424052142	0.793706	-0.867339	0.577329
Trial1	1	1	noBlindfold	counterclockwise	practice	Guided	1	-0.5	-0.5	29.8822	0.30037	-1.4504	-0.66725	0.817658072945099	0.782934	-0.723458	0.518037
Trial1	1	1	noBlindfold	counterclockwise	practice	Guided	1	-0.5	-0.5	29.90219	0.30038	-1.45041	-0.65174	0.814636817711739	0.69786	-0.854644	0.438906
Trial1	1	1	noBlindfold	counterclockwise	practice	Guided	1	-0.5	-0.5	29.9222	0.30038	-1.45042	-0.63629	0.811900916801227	0.810757	-0.854644	0.590729
Trial1	1	1	noBlindfold	counterclockwise	practice	Guided	1	-0.5	-0.5	29.9422	0.30038	-1.45042	-0.60607	0.807377844990045	0.758021	-0.808094	0.672507
Trial1	1	1	noBlindfold	counterclockwise	practice	Guided	1	-0.5	-0.5	29.9622	0.30036	-1.4504	-0.59082	0.805496365790837	0.677191	-0.782703	0.782529
Trial1	1	1	noBlindfold	counterclockwise	practice	Guided	1	-0.5	-0.5	29.98219	0.30035	-1.4504	-0.57536	0.803890084998864	0.659139	-0.748849	0.785984
Trial1	1	1	noBlindfold	counterclockwise	practice	Guided	1	-0.5	-0.5	30.0022	0.30036	-1.45038	-0.55967	0.80258122689697	0.7437	-0.723458	0.785703
Trial1	1	1	noBlindfold	counterclockwise	practice	Guided	1	-0.5	-0.5	30.0222	0.30036	-1.45038	-0.54325	0.801527716127428	0.750784	-0.782703	0.823951
Trial1	1	1	noBlindfold	counterclockwise	practice	Guided	1	-0.5	-0.5	30.04219	0.30038	-1.45039	-0.51001	0.800442584464815	0.838715	-0.761544	1.042482
Trial1	1	1	noBlindfold	counterclockwise	practice	Guided	1	-0.5	-0.5	30.06219	0.30039	-1.45039	-0.49329	0.800418130908604	0.822178	-0.922353	0.878434
Trial1	1	1	noBlindfold	counterclockwise	practice	Guided	1	-0.5	-0.5	30.0822	0.3004	-1.45042	-0.476	0.800759727813652	0.768749	-0.901194	0.715836
Trial1	1	1	noBlindfold	counterclockwise	practice	Guided	1	-0.5	-0.5	30.1022	0.30042	-1.45044	-0.45922	0.801458148267668	0.930243	-0.880035	0.689734
Trial1	1	1	noBlindfold	counterclockwise	practice	Guided	1	-0.5	-0.5	30.12219	0.30045	-1.45045	-0.44202	0.802547119182995	0.897717	-0.820789	0.524372
Trial1	1	1	noBlindfold	counterclockwise	practice	Guided	1	-0.5	-0.5	30.1422	0.30046	-1.45044	-0.409	0.805616028178234	0.843175	-0.981598	0.450396
Trial1	1	1	noBlindfold	counterclockwise	practice	Guided	1	-0.5	-0.5	30.1622	0.30047	-1.45045	-0.39279	0.807617606589442	0.96519	-0.841948	0.50658
Trial1	1	1	noBlindfold	counterclockwise	practice	Guided	1	-0.5	-0.5	30.18221	0.30048	-1.45047	-0.37674	0.809914363520557	0.99645	-1.049307	0.503851
Trial1	1	1	noBlindfold	counterclockwise	practice	Guided	1	-0.5	-0.5	30.20219	0.30047	-1.45049	-0.36089	0.812467724880396	0.903047	-0.968902	0.499503
Trial1	1	1	noBlindfold	counterclockwise	practice	Guided	1	-0.5	-0.5	30.2222	0.30046	-1.45051	-0.34434	0.81545461374001	0.887682	-1.087393	0.540839
Trial1	1	1	noBlindfold	counterclockwise	practice	Guided	1	-0.5	-0.5	30.2422	0.30045	-1.45053	-0.31425	0.821719698760134	0.888716	-1.002757	0.233963
Trial1	1	1	noBlindfold	counterclockwise	practice	Guided	1	-0.5	-0.5	30.26219	0.30045	-1.45051	-0.29983	0.825098914736829	0.835722	-1.006989	0.223169
Trial1	1	1	noBlindfold	counterclockwise	practice	Guided	1	-0.5	-0.5	30.2822	0.30046	-1.45051	-0.2858	0.828624050372999	0.968188	-0.964671	0.153823
Trial1	1	1	noBlindfold	counterclockwise	practice	Guided	1	-0.5	-0.5	30.3022	0.30047	-1.4505	-0.27164	0.832406451513404	0.903807	-1.053538	0.326474
Trial1	1	1	noBlindfold	counterclockwise	practice	Guided	1	-0.5	-0.5	30.3222	0.30047	-1.4505	-0.25771	0.836335259302824	0.884002	-0.947743	0.33068
Trial1	1	1	noBlindfold	counterclockwise	practice	Guided	1	-0.5	-0.5	30.34219	0.30045	-1.4505	-0.23114	0.844396769419592	0.879763	-0.977366	0.418771
Trial1	1	1	noBlindfold	counterclockwise	practice	Guided	1	-0.5	-0.5	30.3622	0.30042	-1.4505	-0.21801	0.848640388966043	0.844749	-0.896962	0.496986
Trial1	1	1	noBlindfold	counterclockwise	practice	Guided	1	-0.5	-0.5	30.3822	0.30042	-1.45047	-0.20496	0.853065509041184	0.783094	-1.019684	0.573885
Trial1	1	1	noBlindfold	counterclockwise	practice	Guided	1	-0.5	-0.5	30.40219	0.30041	-1.45048	-0.19163	0.857757678219554	0.833343	-0.973134	0.454376
Trial1	1	1	noBlindfold	counterclockwise	practice	Guided	1	-0.5	-0.5	30.4222	0.30041	-1.45047	-0.17878	0.862460704734944	0.84118	-0.905425	0.475752
Trial1	1	1	noBlindfold	counterclockwise	practice	Guided	1	-0.5	-0.5	30.4422	0.30041	-1.45048	-0.15277	0.872482003562385	0.895067	-0.98583	0.558242
Trial1	1	1	noBlindfold	counterclockwise	practice	Guided	1	-0.5	-0.5	30.4622	0.30043	-1.4505	-0.13988	0.87770985975575	0.837132	-0.951975	0.648073
Trial1	1	1	noBlindfold	counterclockwise	practice	Guided	1	-0.5	-0.5	30.48219	0.30042	-1.4505	-0.1269	0.883105748268001	0.786948	-1.180492	0.670949
Trial1	1	1	noBlindfold	counterclockwise	practice	Guided	1	-0.5	-0.5	30.5022	0.30041	-1.45053	-0.11384	0.888693264601994	0.789336	-0.850412	0.620689
Trial1	1	1	noBlindfold	counterclockwise	practice	Guided	1	-0.5	-0.5	30.5222	0.30038	-1.45051	-0.09984	0.894838620213854	0.718435	-1.10432	0.793917
Trial1	1	1	noBlindfold	counterclockwise	practice	Guided	1	-0.5	-0.5	30.54219	0.30036	-1.45053	-0.073442	0.906933211460811	0.691551	-0.973134	0.704377
Trial1	1	1	noBlindfold	counterclockwise	practice	Guided	1	-0.5	-0.5	30.56219	0.30035	-1.45051	-0.059434	0.913596487746646	0.734499	-0.951975	0.643568
Trial1	1	1	noBlindfold	counterclockwise	practice	Guided	1	-0.5	-0.5	30.5822	0.30037	-1.45051	-0.045675	0.920327850868303	0.707127	-1.087393	0.835744
Trial1	1	1	noBlindfold	counterclockwise	practice	Guided	1	-0.5	-0.5	30.6022	0.30038	-1.45052	-0.031724	0.92730283318707	0.74425	-0.947743	0.792754
Trial1	1	1	noBlindfold	counterclockwise	practice	Guided	1	-0.5	-0.5	30.62219	0.30038	-1.45052	-0.017134	0.93475542532295	0.800278	-1.121247	0.838982
Trial1	1	1	noBlindfold	counterclockwise	practice	Guided	1	-0.5	-0.5	30.6422	0.30039	-1.45054	0.011592	0.949921330707669	0.818374	-1.036611	0.833111
Trial1	1	1	noBlindfold	counterclockwise	practice	Guided	1	-0.5	-0.5	30.6622	0.30041	-1.45052	0.026565	0.958085002343707	0.749563	-1.159333	0.779432
Trial1	1	1	noBlindfold	counterclockwise	practice	Guided	1	-0.5	-0.5	30.68221	0.30039	-1.45055	0.041755	0.966500200946511	0.776797	-1.045075	0.85659
Trial1	1	1	noBlindfold	counterclockwise	practice	Guided	1	-0.5	-0.5	30.70219	0.30038	-1.45053	0.05684	0.975027648387538	0.700148	-1.070466	1.059319
Trial1	1	1	noBlindfold	counterclockwise	practice	Guided	1	-0.5	-0.5	30.7222	0.30037	-1.45052	0.072329	0.983947474786335	0.702983	-0.98583	1.078366
Trial1	1	1	noBlindfold	counterclockwise	practice	Guided	1	-0.5	-0.5	30.7422	0.30036	-1.4505	0.10547	1.00357861835947	0.74919	-0.926584	1.221368
Trial1	1	1	noBlindfold	counterclockwise	practice	Guided	1	-0.5	-0.5	30.76219	0.30038	-1.45049	0.12266	1.01405798732206	0.837936	-1.062002	1.221896
Trial1	1	1	noBlindfold	counterclockwise	practice	Guided	1	-0.5	-0.5	30.7822	0.30041	-1.4505	0.14042	1.02508241351933	0.861522	-0.943512	1.542853
Trial1	1	1	noBlindfold	counterclockwise	practice	Guided	1	-0.5	-0.5	30.8022	0.30041	-1.45051	0.15919	1.03691254547922	0.750431	-1.176261	1.197664
Trial1	1	1	noBlindfold	counterclockwise	practice	Guided	1	-0.5	-0.5	30.8222	0.30039	-1.45052	0.17776	1.0488006314156	0.763875	-0.964671	1.004045
Trial1	1	1	noBlindfold	counterclockwise	practice	Guided	1	-0.5	-0.5	30.84219	0.30039	-1.45051	0.21661	1.07431562016001	0.731528	-1.049307	1.023543
Trial1	1	1	noBlindfold	counterclockwise	practice	Guided	1	-0.5	-0.5	30.8622	0.30039	-1.45056	0.23633	1.0875688635358	0.886489	-1.231274	1.036037
Trial1	1	1	noBlindfold	counterclockwise	practice	Guided	1	-0.5	-0.5	30.8822	0.30039	-1.4506	0.25703	1.10168897455748	0.73093	-1.210115	1.368786
Trial1	1	1	noBlindfold	counterclockwise	practice	Guided	1	-0.5	-0.5	30.90219	0.3004	-1.4506	0.27738	1.11577766175994	0.718684	-1.163565	0.922419
Trial1	1	1	noBlindfold	counterclockwise	practice	Guided	1	-0.5	-0.5	30.9222	0.30041	-1.45062	0.29796	1.13021960460889	0.836001	-1.282056	1.13906
Trial1	1	1	noBlindfold	counterclockwise	practice	Guided	1	-0.5	-0.5	30.9422	0.30042	-1.4506	0.30492	1.13515126274451	0.839067	-1.155102	0.651534
Trial1	1	1	noBlindfold	counterclockwise	practice	Guided	1	-0.5	-0.5	30.9622	0.30039	-1.45043	0.3024	1.13334456762157	0.711126	0.85075	4.10207
Trial1	1	1	noBlindfold	counterclockwise	practice	Guided	1	-0.5	-0.5	30.98219	0.30027	-1.44996	0.30143	1.1325732129708	-0.440474	-1.891451	2.527462
Trial1	1	1	noBlindfold	counterclockwise	practice	Guided	1	-0.5	-0.5	31.0022	0.30002	-1.45042	0.30146	1.13241783078015	-0.629968	-0.16487	3.169426
Trial1	1	1	noBlindfold	counterclockwise	practice	Guided	1	-0.5	-0.5	31.0222	0.29963	-1.45007	0.30156	1.13221310892191	-0.490827	0.461427	2.987502
Trial1	1	1	noBlindfold	counterclockwise	practice	Guided	1	-0.5	-0.5	31.04219	0.29905	-1.45013	0.30149	1.13175401126481	-0.452391	-2.119977	3.199845
Trial1	1	1	noBlindfold	counterclockwise	practice	Guided	1	-0.5	-0.5	31.06219	0.29883	-1.45012	0.30143	1.13155618373848	0.381585	-1.510602	2.848049
Trial1	1	1	noBlindfold	counterclockwise	practice	Guided	1	-0.5	-0.5	31.0822	0.29901	-1.45041	0.30129	1.13158414032165	0.487216	-0.786964	2.445607
Trial1	1	1	noBlindfold	counterclockwise	practice	Guided	1	-0.5	-0.5	31.1022	0.2992	-1.45031	0.3011	1.13158376831684	0.378227	-0.439954	2.057199
Trial1	1	1	noBlindfold	counterclockwise	practice	Guided	1	-0.5	-0.5	31.12219	0.29953	-1.45043	0.30097	1.13172487366962	0.344614	-1.730649	1.845171
Trial1	1	1	noBlindfold	counterclockwise	practice	Guided	1	-0.5	-0.5	31.1422	0.29969	-1.45052	0.3007	1.13164685894477	0.032006	-0.059061	1.42931
Trial1	1	1	noBlindfold	counterclockwise	practice	Guided	1	-0.5	-0.5	31.1622	0.29969	-1.45052	0.3007	1.13164685894477	0.032006	-0.059061	1.42931
Trial1	1	1	noBlindfold	counterclockwise	practice	Guided	1	-0.5	-0.5	31.18221	0.29872	-1.45046	0.30063	1.13091204075282	-0.568731	-0.668405	1.158174
Trial1	1	1	noBlindfold	counterclockwise	practice	Guided	1	-0.5	-0.5	31.20219	0.29869	-1.45034	0.30068	1.13092624999739	-1.09335	-1.273475	1.374736
Trial1	1	1	noBlindfold	counterclockwise	practice	Guided	1	-0.5	-0.5	31.2222	0.29719	-1.45045	0.30071	1.12988866940154	-1.291471	-0.291672	1.352005
Trial1	1	1	noBlindfold	counterclockwise	practice	Guided	1	-0.5	-0.5	31.2422	0.2949	-1.45031	0.30073	1.12828831733995	-1.451984	-0.896765	1.45364
Trial1	1	1	noBlindfold	counterclockwise	practice	Guided	1	-0.5	-0.5	31.26219	0.28716	-1.45031	0.30073	1.12284878629872	-1.924439	-0.363485	1.499163
Trial1	1	1	noBlindfold	counterclockwise	practice	Guided	1	-0.5	-0.5	31.2822	0.28139	-1.45025	0.3007	1.11878990609454	-1.865262	-0.748547	1.415629
Trial1	1	1	noBlindfold	counterclockwise	practice	Guided	1	-0.5	-0.5	31.3022	0.27407	-1.45027	0.30063	1.11363942042413	-1.724769	-0.21105	1.218531
Trial1	1	1	noBlindfold	counterclockwise	practice	Guided	1	-0.5	-0.5	31.3222	0.26604	-1.45021	0.30057	1.10802961163431	-1.685657	-0.693419	1.21005
Trial1	1	1	noBlindfold	counterclockwise	practice	Guided	1	-0.5	-0.5	31.34219	0.25628	-1.45028	0.30046	1.1012246033647	-1.921019	-0.541074	1.017434
Trial1	1	1	noBlindfold	counterclockwise	practice	Guided	1	-0.5	-0.5	31.3622	0.23291	-1.45031	0.30045	1.08530053665511	-2.072784	-0.646817	0.918128
Trial1	1	1	noBlindfold	counterclockwise	practice	Guided	1	-0.5	-0.5	31.3822	0.21928	-1.45029	0.30046	1.07615049345581	-1.944786	-0.426696	0.894274
Trial1	1	1	noBlindfold	counterclockwise	practice	Guided	1	-0.5	-0.5	31.40219	0.20431	-1.45025	0.3005	1.06623301149359	-1.872384	-0.621294	1.057321
Trial1	1	1	noBlindfold	counterclockwise	practice	Guided	1	-0.5	-0.5	31.4222	0.18754	-1.45025	0.30057	1.05528365242238	-2.001121	-0.354641	1.137462
Trial1	1	1	noBlindfold	counterclockwise	practice	Guided	1	-0.5	-0.5	31.4422	0.17053	-1.45022	0.30073	1.04440366057802	-2.083934	-0.405321	1.355958
Trial1	1	1	noBlindfold	counterclockwise	practice	Guided	1	-0.5	-0.5	31.4622	0.1297	-1.45017	0.30078	1.01871030390409	-1.944584	-0.172378	1.541704
Trial1	1	1	noBlindfold	counterclockwise	practice	Guided	1	-0.5	-0.5	31.48219	0.10824	-1.45013	0.3008	1.00560257597771	-2.090681	-0.273871	1.579744
Trial1	1	1	noBlindfold	counterclockwise	practice	Guided	1	-0.5	-0.5	31.5022	0.086192	-1.45013	0.30082	0.992438273758736	-2.089856	-0.290717	1.633745
Trial1	1	1	noBlindfold	counterclockwise	practice	Guided	1	-0.5	-0.5	31.5222	0.061435	-1.45014	0.30087	0.978060334147008	-2.02634	-0.294866	1.80332
Trial1	1	1	noBlindfold	counterclockwise	practice	Guided	1	-0.5	-0.5	31.54219	0.036211	-1.45015	0.3009	0.963827300382802	-1.76915	-0.315943	1.830702
Trial1	1	1	noBlindfold	counterclockwise	practice	Guided	1	-0.5	-0.5	31.56219	-0.018699	-1.45016	0.3009	0.934393644327483	-1.894526	-0.353851	1.759547
Trial1	1	1	noBlindfold	counterclockwise	practice	Guided	1	-0.5	-0.5	31.5822	-0.045952	-1.45018	0.30095	0.92069564690842	-1.902231	-0.396063	1.945354
Trial1	1	1	noBlindfold	counterclockwise	practice	Guided	1	-0.5	-0.5	31.6022	-0.07585	-1.45019	0.30099	0.906359879565831	-1.490486	-0.362108	2.033856
Trial1	1	1	noBlindfold	counterclockwise	practice	Guided	1	-0.5	-0.5	31.62219	-0.10459	-1.45018	0.301	0.893280508901219	-1.498962	-0.412789	1.978843
Trial1	1	1	noBlindfold	counterclockwise	practice	Guided	1	-0.5	-0.5	31.6422	-0.13667	-1.4502	0.30106	0.879605502478016	-1.696016	-0.450754	2.046519
Trial1	1	1	noBlindfold	counterclockwise	practice	Guided	1	-0.5	-0.5	31.6622	-0.20018	-1.45018	0.30108	0.8553485744868	-1.460089	-0.416696	2.171291
Trial1	1	1	noBlindfold	counterclockwise	practice	Guided	1	-0.5	-0.5	31.68221	-0.23138	-1.45019	0.30112	0.844955607854723	-1.472615	-0.31503	2.336029
Trial1	1	1	noBlindfold	counterclockwise	practice	Guided	1	-0.5	-0.5	31.70219	-0.26501	-1.45016	0.30112	0.834873389004276	-1.361993	-0.424972	2.222468
Trial1	1	1	noBlindfold	counterclockwise	practice	Guided	1	-0.5	-0.5	31.7222	-0.29704	-1.45019	0.30112	0.826429688813092	-1.330167	-0.488374	2.174368
Trial1	1	1	noBlindfold	counterclockwise	practice	Guided	1	-0.5	-0.5	31.7422	-0.33246	-1.45022	0.30114	0.818471118864591	-1.450548	-0.488251	2.311128
Trial1	1	1	noBlindfold	counterclockwise	practice	Guided	1	-0.5	-0.5	31.76219	-0.39934	-1.45024	0.30112	0.807419169995335	-1.284926	-0.466931	2.222598
Trial1	1	1	noBlindfold	counterclockwise	practice	Guided	1	-0.5	-0.5	31.7822	-0.43473	-1.45023	0.30109	0.803744587091542	-1.313433	-0.428724	2.204181
Trial1	1	1	noBlindfold	counterclockwise	practice	Guided	1	-0.5	-0.5	31.8022	-0.46934	-1.45023	0.30109	0.801676509187373	-1.120121	-0.49639	2.160408
Trial1	1	1	noBlindfold	counterclockwise	practice	Guided	1	-0.5	-0.5	31.8222	-0.50514	-1.45024	0.30109	0.80110649171483	-1.206178	-0.428579	2.166622
Trial1	1	1	noBlindfold	counterclockwise	practice	Guided	1	-0.5	-0.5	31.84219	-0.54005	-1.45023	0.30103	0.802030599029656	-0.996326	-0.475038	2.165761
Trial1	1	1	noBlindfold	counterclockwise	practice	Guided	1	-0.5	-0.5	31.8622	-0.61099	-1.45024	0.301	0.808653062737784	-1.043727	-0.546817	2.035924
Trial1	1	1	noBlindfold	counterclockwise	practice	Guided	1	-0.5	-0.5	31.8822	-0.64591	-1.45025	0.30094	0.814121988810497	-0.907919	-0.512918	1.787334
Trial1	1	1	noBlindfold	counterclockwise	practice	Guided	1	-0.5	-0.5	31.90219	-0.68076	-1.45027	0.30092	0.8210645535228	-0.772916	-0.576395	1.827948
Trial1	1	1	noBlindfold	counterclockwise	practice	Guided	1	-0.5	-0.5	31.9222	-0.7154601	-1.45027	0.30088	0.829356278440765	-0.835314	-0.43666	1.740868
Trial1	1	1	noBlindfold	counterclockwise	practice	Guided	1	-0.5	-0.5	31.9422	-0.75106	-1.45026	0.30081	0.839242395867348	-0.636512	-0.580526	1.776255
Trial1	1	1	noBlindfold	counterclockwise	practice	Guided	1	-0.5	-0.5	31.9622	-0.82248	-1.45027	0.30078	0.863273983654988	-0.690609	-0.715867	1.54013
Trial1	1	1	noBlindfold	counterclockwise	practice	Guided	1	-0.5	-0.5	31.98219	-0.85522	-1.45031	0.30071	0.875966754394294	-0.593481	-0.423857	1.352467
Trial1	1	1	noBlindfold	counterclockwise	practice	Guided	1	-0.5	-0.5	32.0022	-0.88857	-1.45027	0.30066	0.889968039565833	-0.286476	-0.605763	1.368637
Trial1	1	1	noBlindfold	counterclockwise	practice	Guided	1	-0.5	-0.5	32.0222	-0.92138	-1.45029	0.30058	0.904704050334992	-0.290231	-0.512659	1.159355
Trial1	1	1	noBlindfold	counterclockwise	practice	Guided	1	-0.5	-0.5	32.04219	-0.95354	-1.45028	0.30049	0.920044960472449	-0.015124	-0.588808	1.094634
Trial1	1	1	noBlindfold	counterclockwise	practice	Guided	1	-0.5	-0.5	32.06219	-1.01656	-1.45032	0.30045	0.952656490387905	0.038033	-0.605735	0.946542
Trial1	1	1	noBlindfold	counterclockwise	practice	Guided	1	-0.5	-0.5	32.0822	-1.04638	-1.45031	0.30041	0.96911677494267	0.214158	-0.6692	0.795285
Trial1	1	1	noBlindfold	counterclockwise	practice	Guided	1	-0.5	-0.5	32.1022	-1.07529	-1.45032	0.30039	0.985688948776185	0.116552	-0.559173	0.736457
Trial1	1	1	noBlindfold	counterclockwise	practice	Guided	1	-0.5	-0.5	32.12219	-1.10335	-1.45031	0.30041	1.00234098329876	0.1738	-0.601491	0.849545
Trial1	1	1	noBlindfold	counterclockwise	practice	Guided	1	-0.5	-0.5	32.1422	-1.13143	-1.4503	0.30038	1.01946645992872	0.253147	-0.580316	0.816616
Trial1	1	1	noBlindfold	counterclockwise	practice	Guided	1	-0.5	-0.5	32.1622	-1.18324	-1.45027	0.30035	1.05231979474726	0.195764	-0.470197	0.591846
Trial1	1	1	noBlindfold	counterclockwise	practice	Guided	1	-0.5	-0.5	32.18221	-1.20936	-1.45026	0.30034	1.06945580788844	0.168749	-0.643689	0.751841
Trial1	1	1	noBlindfold	counterclockwise	practice	Guided	1	-0.5	-0.5	32.20219	-1.23251	-1.45027	0.30033	1.08494190590445	0.2969	-0.575952	0.69829
Trial1	1	1	noBlindfold	counterclockwise	practice	Guided	1	-0.5	-0.5	32.2222	-1.25556	-1.45027	0.30029	1.10060669095901	0.356446	-0.499771	0.521171
Trial1	1	1	noBlindfold	counterclockwise	practice	Guided	1	-0.5	-0.5	32.2422	-1.27903	-1.45028	0.30023	1.11680604144097	0.388071	-0.728257	0.53038
Trial1	1	1	noBlindfold	counterclockwise	practice	Guided	1	-0.5	-0.5	32.26219	-1.30651	-1.45033	0.3003	1.13619471380504	-1.457865	-0.880556	0.233396
Trial1	1	1	noBlindfold	counterclockwise	practice	Guided	1	-0.5	-0.5	32.2822	-1.30357	-1.45038	0.30065	1.13435674280061	-3.879592	-0.846701	1.632651
Trial1	1	1	noBlindfold	counterclockwise	practice	Guided	1	-0.5	-0.5	32.3022	-1.30209	-1.45032	0.30111	1.13363375315958	-3.180157	-0.18648	2.422519
Trial1	1	1	noBlindfold	counterclockwise	practice	Guided	1	-0.5	-0.5	32.3222	-1.30151	-1.45019	0.30135	1.13339324678985	-1.405285	-0.118717	3.019952
Trial1	1	1	noBlindfold	counterclockwise	practice	Guided	1	-0.5	-0.5	32.34219	-1.30091	-1.45013	0.30112	1.13280629278441	-0.704045	-0.245626	2.493459
Trial1	1	1	noBlindfold	counterclockwise	practice	Guided	1	-0.5	-0.5	32.3622	-1.30073	-1.45023	0.30107	1.1326436638797	-2.345793	-0.914202	1.942321
Trial1	1	1	noBlindfold	counterclockwise	practice	Guided	1	-0.5	-0.5	32.3822	-1.30088	-1.45032	0.30104	1.13272846454739	-1.684252	-1.032692	1.95917
Trial1	1	1	noBlindfold	counterclockwise	practice	Guided	1	-0.5	-0.5	32.40219	-1.30081	-1.45034	0.30085	1.13254463576844	-0.408384	-0.787248	1.557951
Trial1	1	1	noBlindfold	counterclockwise	practice	Guided	1	-0.5	-0.5	32.4222	-1.30047	-1.45038	0.30048	1.13204251895776	0.099695	-0.905738	0.616707
Trial1	1	1	noBlindfold	counterclockwise	practice	Guided	1	-0.5	-0.5	32.4422	-1.30017	-1.45045	0.29993	1.13144153866935	-0.383652	-1.015765	0.08796
Trial1	1	1	noBlindfold	counterclockwise	practice	Guided	1	-0.5	-0.5	32.4622	-1.30038	-1.45057	0.29924	1.13110242569225	-0.906522	-1.252746	-0.850843
Trial1	1	1	noBlindfold	counterclockwise	practice	Guided	1	-0.5	-0.5	32.48219	-1.30041	-1.45058	0.29747	1.12987372127664	-0.571071	-0.964983	-1.621112
Trial1	1	1	noBlindfold	counterclockwise	practice	Guided	1	-0.5	-0.5	32.5022	-1.30032	-1.4505	0.29396	1.12733519365078	-0.384596	-0.842261	-2.097255
Trial1	1	1	noBlindfold	counterclockwise	practice	Guided	1	-0.5	-0.5	32.5222	-1.30025	-1.45041	0.28861	1.12352385419959	-0.73681	-0.630671	-2.449234
Trial1	1	1	noBlindfold	counterclockwise	practice	Guided	1	-0.5	-0.5	32.54219	-1.30034	-1.45034	0.27131	1.11151389270656	-1.010858	-0.753393	-2.692638
Trial1	1	1	noBlindfold	counterclockwise	practice	Guided	1	-0.5	-0.5	32.56219	-1.30054	-1.45034	0.25927	1.10333820558444	-0.986011	-0.689908	-3.155105
Trial1	1	1	noBlindfold	counterclockwise	practice	Guided	1	-0.5	-0.5	32.5822	-1.3005	-1.45035	0.24484	1.09342897633192	-0.831647	-0.677213	-3.190999
Trial1	1	1	noBlindfold	counterclockwise	practice	Guided	1	-0.5	-0.5	32.6022	-1.30045	-1.45033	0.22807	1.08203793075569	-0.922046	-0.452884	-3.049278
Trial1	1	1	noBlindfold	counterclockwise	practice	Guided	1	-0.5	-0.5	32.62219	-1.30048	-1.45029	0.20862	1.06907003244489	-1.189689	-0.68561	-2.890022
Trial1	1	1	noBlindfold	counterclockwise	practice	Guided	1	-0.5	-0.5	32.6422	-1.3006	-1.45027	0.16448	1.04042977391363	-1.495373	-0.203119	-2.636565
Trial1	1	1	noBlindfold	counterclockwise	practice	Guided	1	-0.5	-0.5	32.6622	-1.30084	-1.45011	0.14027	1.02532445217442	-1.829949	-0.016794	-2.645105
Trial1	1	1	noBlindfold	counterclockwise	practice	Guided	1	-0.5	-0.5	32.68221	-1.3009	-1.45002	0.11475	1.00963277569323	-1.748381	0.211696	-2.023224
Trial1	1	1	noBlindfold	counterclockwise	practice	Guided	1	-0.5	-0.5	32.70219	-1.30092	-1.44992	0.087311	0.993180281765173	-1.759968	0.148189	-1.87994
Trial1	1	1	noBlindfold	counterclockwise	practice	Guided	1	-0.5	-0.5	32.7222	-1.3009	-1.44991	0.059734	0.977109479338784	-1.726143	0.308947	-1.798374
Trial1	1	1	noBlindfold	counterclockwise	practice	Guided	1	-0.5	-0.5	32.7422	-1.30083	-1.44989	0.0013791	0.944833059581397	-1.449042	0.232711	-1.645432
Trial1	1	1	noBlindfold	counterclockwise	practice	Guided	1	-0.5	-0.5	32.76219	-1.30068	-1.44994	-0.028176	0.929358066199863	-1.366283	-0.063577	-1.261617
Trial1	1	1	noBlindfold	counterclockwise	practice	Guided	1	-0.5	-0.5	32.7822	-1.30065	-1.44996	-0.059091	0.914024604299642	-1.302848	0.143754	-1.186224
Trial1	1	1	noBlindfold	counterclockwise	practice	Guided	1	-0.5	-0.5	32.8022	-1.30064	-1.44996	-0.088571	0.900165655338664	-1.271073	0.173356	-1.15115
Trial1	1	1	noBlindfold	counterclockwise	practice	Guided	1	-0.5	-0.5	32.8222	-1.30062	-1.44997	-0.12019	0.886142175185545	-1.096968	0.118326	-0.875911
Trial1	1	1	noBlindfold	counterclockwise	practice	Guided	1	-0.5	-0.5	32.84219	-1.30061	-1.44996	-0.18326	0.860988216208041	-1.296358	0.020966	-0.963279
Trial1	1	1	noBlindfold	counterclockwise	practice	Guided	1	-0.5	-0.5	32.8622	-1.30064	-1.45002	-0.21462	0.849980075058591	-1.234394	0.033675	-0.93764
Trial1	1	1	noBlindfold	counterclockwise	practice	Guided	1	-0.5	-0.5	32.8822	-1.30064	-1.45001	-0.24608	0.839940329479317	-1.213979	0.063281	-1.043986
Trial1	1	1	noBlindfold	counterclockwise	practice	Guided	1	-0.5	-0.5	32.90219	-1.30063	-1.44998	-0.2786	0.830678223558617	-1.518332	-0.203316	-0.936207
Trial1	1	1	noBlindfold	counterclockwise	practice	Guided	1	-0.5	-0.5	32.9222	-1.30066	-1.45004	-0.31008	0.822876818644815	-1.247885	-0.156731	-0.760203
Trial1	1	1	noBlindfold	counterclockwise	practice	Guided	1	-0.5	-0.5	32.9422	-1.30066	-1.45006	-0.3725	0.810748357104098	-1.384793	-0.033989	-0.74403
Trial1	1	1	noBlindfold	counterclockwise	practice	Guided	1	-0.5	-0.5	32.9622	-1.30066	-1.45006	-0.4043	0.80635919046468	-1.247534	-0.287831	-0.353049
Trial1	1	1	noBlindfold	counterclockwise	practice	Guided	1	-0.5	-0.5	32.98219	-1.30063	-1.45008	-0.43574	0.803204643200981	-1.249097	-0.131218	-0.361319
Trial1	1	1	noBlindfold	counterclockwise	practice	Guided	1	-0.5	-0.5	33.0022	-1.3006	-1.45005	-0.46596	0.801323382233708	-1.006365	-0.080413	-0.398661
Trial1	1	1	noBlindfold	counterclockwise	practice	Guided	1	-0.5	-0.5	33.0222	-1.30057	-1.45009	-0.49672	0.800576730257623	-0.957013	-0.31309	-0.336586
Trial1	1	1	noBlindfold	counterclockwise	practice	Guided	1	-0.5	-0.5	33.04219	-1.30052	-1.45011	-0.55528	0.802426354641066	-0.976384	-0.080288	-0.367709
Trial1	1	1	noBlindfold	counterclockwise	practice	Guided	1	-0.5	-0.5	33.06219	-1.3005	-1.45008	-0.58409	0.804904611526195	-1.056181	-0.308719	-0.409029
Trial1	1	1	noBlindfold	counterclockwise	practice	Guided	1	-0.5	-0.5	33.0822	-1.3005	-1.4501	-0.61264	0.808386096692911	-0.977256	-0.202876	-0.415366
Trial1	1	1	noBlindfold	counterclockwise	practice	Guided	1	-0.5	-0.5	33.1022	-1.30047	-1.45006	-0.64104	0.812800279135507	-0.870581	-0.190158	-0.554172
Trial1	1	1	noBlindfold	counterclockwise	practice	Guided	1	-0.5	-0.5	33.12219	-1.30042	-1.45008	-0.67018	0.818311364906154	-0.706946	-0.232411	-0.462757
Trial1	1	1	noBlindfold	counterclockwise	practice	Guided	1	-0.5	-0.5	33.1422	-1.30038	-1.45008	-0.72615	0.831716263279264	-0.781851	-0.067338	-0.547066
Trial1	1	1	noBlindfold	counterclockwise	practice	Guided	1	-0.5	-0.5	33.1622	-1.30039	-1.45011	-0.7545	0.839877625789357	-0.739853	-0.024899	-0.312299
Trial1	1	1	noBlindfold	counterclockwise	practice	Guided	1	-0.5	-0.5	33.18221	-1.30039	-1.45011	-0.7816399	0.848495852949849	-0.697075	-0.067164	-0.256813
Trial1	1	1	noBlindfold	counterclockwise	practice	Guided	1	-0.5	-0.5	33.20219	-1.3004	-1.4501	-0.80922	0.858054315424649	-0.82038	-0.181369	-0.310495
Trial1	1	1	noBlindfold	counterclockwise	practice	Guided	1	-0.5	-0.5	33.2222	-1.30042	-1.45011	-0.83562	0.867936094913035	-0.843748	-0.189762	-0.173939
Trial1	1	1	noBlindfold	counterclockwise	practice	Guided	1	-0.5	-0.5	33.2422	-1.30044	-1.45011	-0.88822	0.88961727586024	-0.914585	-0.189704	-0.237889
Trial1	1	1	noBlindfold	counterclockwise	practice	Guided	1	-0.5	-0.5	33.26219	-1.30047	-1.4501	-0.91359	0.901004257304517	-0.935328	-0.117651	-0.111083
Trial1	1	1	noBlindfold	counterclockwise	practice	Guided	1	-0.5	-0.5	33.2822	-1.3005	-1.45012	-0.9393	0.913118172570963	-0.984898	-0.142972	-0.116612
Trial1	1	1	noBlindfold	counterclockwise	practice	Guided	1	-0.5	-0.5	33.3022	-1.30052	-1.45011	-0.9637899	0.925166627075845	-0.975332	-0.240246	-0.181533
Trial1	1	1	noBlindfold	counterclockwise	practice	Guided	1	-0.5	-0.5	33.3222	-1.30051	-1.4501	-0.98859	0.937836088263194	-1.114659	-0.24866	-0.177363
Trial1	1	1	noBlindfold	counterclockwise	practice	Guided	1	-0.5	-0.5	33.34219	-1.30052	-1.45009	-1.03484	0.962749184378899	-0.991368	0.051844	-0.440202
Trial1	1	1	noBlindfold	counterclockwise	practice	Guided	1	-0.5	-0.5	33.3622	-1.30048	-1.45005	-1.05839	0.975995824874268	-0.920993	-0.087751	-0.210694
Trial1	1	1	noBlindfold	counterclockwise	practice	Guided	1	-0.5	-0.5	33.3822	-1.30047	-1.45005	-1.0809	0.98903830951777	-0.96386	-0.163895	-0.198925
Trial1	1	1	noBlindfold	counterclockwise	practice	Guided	1	-0.5	-0.5	33.40219	-1.30046	-1.45006	-1.10302	1.00218224119646	-0.946951	-0.049595	-0.304975
Trial1	1	1	noBlindfold	counterclockwise	practice	Guided	1	-0.5	-0.5	33.4222	-1.30047	-1.45005	-1.12541	1.01581968888244	-1.036249	-0.066504	-0.028548
Trial1	1	1	noBlindfold	counterclockwise	practice	Guided	1	-0.5	-0.5	33.4422	-1.30049	-1.45006	-1.16759	1.04233426137709	-1.094473	-0.311905	0.122498
Trial1	1	1	noBlindfold	counterclockwise	practice	Guided	1	-0.5	-0.5	33.4622	-1.30049	-1.45003	-1.18876	1.05601830976958	-0.983625	-0.193379	-0.039561
Trial1	1	1	noBlindfold	counterclockwise	practice	Guided	1	-0.5	-0.5	33.48219	-1.30048	-1.45007	-1.20902	1.06933522386638	-1.064587	-0.282183	-0.187506
Trial1	1	1	noBlindfold	counterclockwise	practice	Guided	1	-0.5	-0.5	33.5022	-1.30047	-1.4501	-1.22962	1.08309618055301	-0.883604	-0.222888	-0.438315
Trial1	1	1	noBlindfold	counterclockwise	practice	Guided	1	-0.5	-0.5	33.5222	-1.30046	-1.45008	-1.24935	1.09647695368565	-0.699959	-0.053579	-0.198605
Trial1	1	1	noBlindfold	counterclockwise	practice	Guided	1	-0.5	-0.5	33.54219	-1.30044	-1.45007	-1.28814	1.12332928546284	-0.894512	-0.188958	-0.326051
Trial1	1	1	noBlindfold	counterclockwise	practice	Guided	1	-0.5	-0.5	33.56219	-1.30043	-1.45009	-1.30512	1.13530017195401	-0.922721	-0.053439	-0.36001
Trial1	1	1	noBlindfold	counterclockwise	practice	Guided	1	-0.5	-0.5	33.5822	-1.30045	-1.45008	-1.30566	1.13569723122251	-1.446746	0.627917	-2.489594
Trial1	1	1	noBlindfold	counterclockwise	practice	Guided	1	-0.5	-0.5	33.6022	-1.30046	-1.45007	-1.3027	1.13360643069631	-0.777448	-0.540071	-2.387066
Trial1	1	1	noBlindfold	counterclockwise	practice	Guided	1	-0.5	-0.5	33.62219	-1.30034	-1.45034	-1.30033	1.1318445973561	-0.008503	-1.593789	-0.60859
Trial1	1	1	noBlindfold	counterclockwise	practice	Guided	1	-0.5	-0.5	33.6422	-1.30004	-1.45047	-1.29937	1.13095371220971	0.07438	0.881805	-1.258996
Trial1	1	1	noBlindfold	counterclockwise	practice	Guided	1	-0.5	-0.5	33.6622	-1.29992	-1.45026	-1.30029	1.13151925389562	-0.071781	-1.809614	-1.232972
Trial1	1	1	noBlindfold	counterclockwise	practice	Guided	1	-0.5	-0.5	33.68221	-1.30001	-1.45062	-1.30063	1.13182344023213	-0.316651	0.098942	-1.270351
Trial1	1	1	noBlindfold	counterclockwise	practice	Guided	1	-0.5	-0.5	33.70219	-1.30007	-1.4503	-1.30063	1.13186590859399	-0.401104	-0.531605	-1.110237
Trial1	1	1	noBlindfold	counterclockwise	practice	Guided	1	-0.5	-0.5	33.7222	-1.30011	-1.45038	-1.30063	1.13189422172176	-0.298182	-1.784218	-1.166986
Trial1	1	1	noBlindfold	counterclockwise	practice	Guided	1	-0.5	-0.5	33.7422	-1.30011	-1.45058	-1.30064	1.13190130471365	-0.220127	-0.527373	-1.236368
Trial1	1	1	noBlindfold	counterclockwise	practice	Guided	1	-0.5	-0.5	33.76219	-1.30013	-1.45028	-1.30064	1.13191537718805	-0.484489	-1.276359	-1.248948
Trial1	1	1	noBlindfold	counterclockwise	practice	Guided	1	-0.5	-0.5	33.7822	-1.30014	-1.45044	-1.30064	1.13192245562462	-0.556643	-0.793934	-1.198233
Trial1	1	1	noBlindfold	counterclockwise	practice	Guided	1	-0.5	-0.5	33.8022	-1.30016	-1.45036	-1.30061	1.13191536449805	-0.565315	-0.121038	-1.196134
Trial1	1	1	noBlindfold	counterclockwise	practice	Guided	1	-0.5	-0.5	33.8222	-1.30021	-1.45027	-1.30059	1.13193659365676	-0.71909	-0.980058	-1.070583
Trial1	1	1	noBlindfold	counterclockwise	practice	Guided	1	-0.5	-0.5	33.84219	-1.30025	-1.4504	-1.30056	1.13194366364539	-0.789145	-1.064694	-1.032485
Trial1	1	1	noBlindfold	counterclockwise	practice	Guided	1	-0.5	-0.5	33.8622	-1.30029	-1.45035	-1.30055	1.1319647307957	-0.877508	-0.827618	-1.020985
Trial1	1	1	noBlindfold	counterclockwise	practice	Guided	1	-0.5	-0.5	33.8822	-1.30031	-1.45042	-1.30054	1.13197189249553	-0.857639	-1.267725	-0.934937
Trial1	1	1	noBlindfold	counterclockwise	practice	Guided	1	-0.5	-0.5	33.90219	-1.30032	-1.45046	-1.30053	1.1319718905499	-0.859771	-0.641418	-0.896154
Trial1	1	1	noBlindfold	counterclockwise	practice	Guided	1	-0.5	-0.5	33.9222	-1.30033	-1.45043	-1.30053	1.13197897031402	-0.873091	-0.7853	-0.996169
Trial1	1	1	noBlindfold	counterclockwise	practice	Guided	1	-0.5	-0.5	33.9422	-1.30034	-1.45044	-1.30051	1.13197188720804	-0.852351	-1.263493	-0.829217
Trial1	1	1	noBlindfold	counterclockwise	practice	Guided	1	-0.5	-0.5	33.9622	-1.30035	-1.45044	-1.3005	1.13197188579179	-0.842158	-0.675273	-0.8481
Trial1	1	1	noBlindfold	counterclockwise	practice	Guided	1	-0.5	-0.5	33.98219	-1.30036	-1.45044	-1.30049	1.1319718845527	-0.882883	-1.132307	-0.730438
Trial1	1	1	noBlindfold	counterclockwise	practice	Guided	1	-0.5	-0.5	34.0022	-1.30036	-1.45046	-1.30049	1.1319718845527	-0.874032	-0.954572	-0.69736
Trial1	1	1	noBlindfold	counterclockwise	practice	Guided	1	-0.5	-0.5	34.0222	-1.30037	-1.45046	-1.30048	1.13197196779027	-0.838337	-0.683736	-0.750657
Trial1	1	1	noBlindfold	counterclockwise	practice	Guided	1	-0.5	-0.5	34.04219	-1.30037	-1.45045	-1.30046	1.13195772126494	-0.854945	-0.984194	-0.641037
Trial1	1	1	noBlindfold	counterclockwise	practice	Guided	1	-0.5	-0.5	34.06219	-1.30037	-1.45046	-1.30045	1.13195064021845	-0.787762	-0.776836	-0.644483
Trial1	1	1	noBlindfold	counterclockwise	practice	Guided	1	-0.5	-0.5	34.0822	-1.30038	-1.45046	-1.30043	1.13194364298213	-0.83356	-0.924949	-0.521123
Trial1	1	1	noBlindfold	counterclockwise	practice	Guided	1	-0.5	-0.5	34.1022	-1.30038	-1.45046	-1.3004	1.13192240050541	-0.848044	-1.039208	-0.450278
Trial1	1	1	noBlindfold	counterclockwise	practice	Guided	1	-0.5	-0.5	34.12219	-1.30038	-1.45047	-1.30037	1.13190115842733	-0.82605	-0.878399	-0.403006
Trial1	1	1	noBlindfold	counterclockwise	practice	Guided	1	-0.5	-0.5	34.1422	-1.30038	-1.45046	-1.30032	1.13186584014028	-0.801836	-0.908022	-0.343285
Trial1	1	1	noBlindfold	counterclockwise	practice	Guided	1	-0.5	-0.5	34.1622	-1.30039	-1.45047	-1.30031	1.13186584075935	-0.746228	-0.95034	-0.310299
Trial1	1	1	noBlindfold	counterclockwise	practice	Guided	1	-0.5	-0.5	34.18221	-1.30039	-1.45047	-1.30029	1.1318515959261	-0.802288	-0.912254	-0.237001
Trial1	1	1	noBlindfold	counterclockwise	practice	Guided	1	-0.5	-0.5	34.20219	-1.30039	-1.45047	-1.30026	1.13183043972956	-0.812374	-1.018049	-0.148971
Trial1	1	1	noBlindfold	counterclockwise	practice	Guided	1	-0.5	-0.5	34.2222	-1.30039	-1.45048	-1.30025	1.13182344394284	-0.832789	-1.001121	-0.136713
Trial1	1	1	noBlindfold	counterclockwise	practice	Guided	1	-0.5	-0.5	34.2422	-1.30039	-1.45048	-1.30022	1.13180220398793	-0.749494	-0.891095	-0.125889
Trial1	1	1	noBlindfold	counterclockwise	practice	Guided	1	-0.5	-0.5	34.26219	-1.30039	-1.45048	-1.30021	1.13179512409158	-0.815875	-0.963035	-0.092575
Trial1	1	1	noBlindfold	counterclockwise	practice	Guided	1	-0.5	-0.5	34.2822	-1.30039	-1.45048	-1.3002	1.13178804423953	-0.780816	-0.865704	-0.098762
Trial1	1	1	noBlindfold	counterclockwise	practice	Guided	1	-0.5	-0.5	34.3022	-1.30039	-1.45047	-1.30019	1.13178096443179	-0.823138	-0.920717	-0.078705
Trial1	1	1	noBlindfold	counterclockwise	practice	Guided	1	-0.5	-0.5	34.3222	-1.30039	-1.45047	-1.30018	1.13177388466836	-0.848718	-0.946108	-0.099313
Trial1	1	1	noBlindfold	counterclockwise	practice	Guided	1	-0.5	-0.5	34.34219	-1.3004	-1.45047	-1.30017	1.13177388661539	-0.914463	-0.869936	-0.113107
Trial1	1	1	noBlindfold	counterclockwise	practice	Guided	1	-0.5	-0.5	34.3622	-1.30041	-1.45046	-1.30016	1.13177388873961	-0.896176	-0.882631	-0.111956
Trial1	1	1	noBlindfold	counterclockwise	practice	Guided	1	-0.5	-0.5	34.3822	-1.30041	-1.45046	-1.30016	1.13177388873961	-0.91295	-0.869936	-0.104614
Trial1	1	1	noBlindfold	counterclockwise	practice	Guided	1	-0.5	-0.5	34.40219	-1.30041	-1.45046	-1.30015	1.13176689347771	-0.96412	-0.895326	-0.138063
Trial1	1	1	noBlindfold	counterclockwise	practice	Guided	1	-0.5	-0.5	34.4222	-1.30042	-1.45046	-1.30015	1.13177397532049	-0.915222	-0.958803	-0.168028
Trial1	1	1	noBlindfold	counterclockwise	practice	Guided	1	-0.5	-0.5	34.4422	-1.30042	-1.45046	-1.30015	1.13177397532049	-0.841602	-0.895326	-0.249615
Trial1	1	1	noBlindfold	counterclockwise	practice	Guided	1	-0.5	-0.5	34.4622	-1.30042	-1.45046	-1.30015	1.13177397532049	-0.89925	-0.920717	-0.255861
Trial1	1	1	noBlindfold	counterclockwise	practice	Guided	1	-0.5	-0.5	34.48219	-1.30042	-1.45046	-1.30015	1.13177397532049	-0.909467	-0.929181	-0.262439
Trial1	1	1	noBlindfold	counterclockwise	practice	Guided	1	-0.5	-0.5	34.5022	-1.30042	-1.45046	-1.30015	1.13177397532049	-0.920421	-0.899558	-0.282996
Trial1	1	1	noBlindfold	counterclockwise	practice	Guided	1	-0.5	-0.5	34.5222	-1.30042	-1.45046	-1.30015	1.13177397532049	-0.916711	-0.975731	-0.252369
Trial1	1	1	noBlindfold	counterclockwise	practice	Guided	1	-0.5	-0.5	34.54219	-1.30043	-1.45046	-1.30014	1.13177397779804	-0.948787	-0.979962	-0.229462
Trial1	1	1	noBlindfold	counterclockwise	practice	Guided	1	-0.5	-0.5	34.56219	-1.30043	-1.45046	-1.30014	1.13177397779804	-0.957334	-0.848777	-0.132384
Trial1	1	1	noBlindfold	counterclockwise	practice	Guided	1	-0.5	-0.5	34.5822	-1.30043	-1.45046	-1.30014	1.13177397779804	-0.941226	-0.836081	-0.105377
Trial1	1	1	noBlindfold	counterclockwise	practice	Guided	1	-0.5	-0.5	34.6022	-1.30043	-1.45045	-1.30013	1.13176689843284	-0.952143	-0.797995	-0.096252
Trial1	1	1	noBlindfold	counterclockwise	practice	Guided	1	-0.5	-0.5	34.62219	-1.30044	-1.45045	-1.30013	1.13177389614277	-0.959416	-0.721823	-0.086347
Trial1	1	1	noBlindfold	counterclockwise	practice	Guided	1	-0.5	-0.5	34.6422	-1.30044	-1.45044	-1.30011	1.13175982190917	-1.003168	-0.747213	-0.052876
Trial1	1	1	noBlindfold	counterclockwise	practice	Guided	1	-0.5	-0.5	34.6622	-1.30045	-1.45042	-1.30011	1.13176690406095	-1.016243	-0.742982	-0.02482
Trial1	1	1	noBlindfold	counterclockwise	practice	Guided	1	-0.5	-0.5	34.68221	-1.30045	-1.45042	-1.3001	1.13175974064097	-0.99871	-0.755677	-0.0279
Trial1	1	1	noBlindfold	counterclockwise	practice	Guided	1	-0.5	-0.5	34.70219	-1.30045	-1.45041	-1.3001	1.13175974064097	-0.969465	-0.764141	-0.020917
Trial1	1	1	noBlindfold	counterclockwise	practice	Guided	1	-0.5	-0.5	34.7222	-1.30046	-1.45041	-1.3001	1.13176682288185	-1.026451	-0.742982	-0.031364
Trial1	1	1	noBlindfold	counterclockwise	practice	Guided	1	-0.5	-0.5	34.7422	-1.30046	-1.45041	-1.30009	1.13175974382629	-0.979078	-0.827618	-0.095208
Trial1	1	1	noBlindfold	counterclockwise	practice	Guided	1	-0.5	-0.5	34.76219	-1.30046	-1.45041	-1.30009	1.13175974382629	-0.908354	-0.806459	-0.180185
Trial1	1	1	noBlindfold	counterclockwise	practice	Guided	1	-0.5	-0.5	34.7822	-1.30046	-1.45041	-1.3001	1.13176682288185	-0.850001	-0.814922	-0.233162
Trial1	1	1	noBlindfold	counterclockwise	practice	Guided	1	-0.5	-0.5	34.8022	-1.30046	-1.45041	-1.3001	1.13176682288185	-0.850116	-0.819154	-0.309818
Trial1	1	1	noBlindfold	counterclockwise	practice	Guided	1	-0.5	-0.5	34.8222	-1.30045	-1.45041	-1.3001	1.13175974064097	-0.788024	-0.802227	-0.316517
Trial1	1	1	noBlindfold	counterclockwise	practice	Guided	1	-0.5	-0.5	34.84219	-1.30045	-1.45041	-1.30011	1.13176690406095	-0.693099	-0.85724	-0.341858
Trial1	1	1	noBlindfold	counterclockwise	practice	Guided	1	-0.5	-0.5	34.8622	-1.30042	-1.45041	-1.30013	1.13175981645718	-0.504041	-0.891095	-0.442456
Trial1	1	1	noBlindfold	counterclockwise	practice	Guided	1	-0.5	-0.5	34.8822	-1.30037	-1.45042	-1.30016	1.13174556198641	-0.386359	-0.912254	-0.473176
Trial1	1	1	noBlindfold	counterclockwise	practice	Guided	1	-0.5	-0.5	34.90219	-1.30032	-1.45043	-1.30018	1.13172439885659	-0.29582	-0.899558	-0.523458
Trial1	1	1	noBlindfold	counterclockwise	practice	Guided	1	-0.5	-0.5	34.9222	-1.30027	-1.45044	-1.3002	1.13170315359257	-0.198711	-0.878399	-0.562114
Trial1	1	1	noBlindfold	counterclockwise	practice	Guided	1	-0.5	-0.5	34.9422	-1.30024	-1.45044	-1.30021	1.13168907566283	-0.184114	-0.853008	-0.581783
Trial1	1	1	noBlindfold	counterclockwise	practice	Guided	1	-0.5	-0.5	34.9622	-1.30021	-1.45043	-1.30022	1.13167491414452	-0.214078	-0.806459	-0.623367
Trial1	1	1	noBlindfold	counterclockwise	practice	Guided	1	-0.5	-0.5	34.98219	-1.30021	-1.45043	-1.30023	1.13168199488153	-0.202333	-0.772604	-0.608397
Trial1	1	1	noBlindfold	counterclockwise	practice	Guided	1	-0.5	-0.5	35.0022	-1.3002	-1.45042	-1.30024	1.13168199514734	-0.181923	-0.797995	-0.64617
Trial1	1	1	noBlindfold	counterclockwise	practice	Guided	1	-0.5	-0.5	35.0222	-1.30018	-1.45042	-1.30027	1.13168899295926	-0.074016	-0.840313	-0.750745
Trial1	1	1	noBlindfold	counterclockwise	practice	Guided	1	-0.5	-0.5	35.04219	-1.30014	-1.45042	-1.30038	1.13173856858405	0.107728	-0.865704	-0.795963
Trial1	1	1	noBlindfold	counterclockwise	practice	Guided	1	-0.5	-0.5	35.06219	-1.29998	-1.45043	-1.30046	1.13168196140876	0.459992	-0.848777	-1.025164
Trial1	1	1	noBlindfold	counterclockwise	practice	Guided	1	-0.5	-0.5	35.0822	-1.29974	-1.45043	-1.30055	1.13157601399079	0.649656	-0.869936	-1.178424
Trial1	1	1	noBlindfold	counterclockwise	practice	Guided	1	-0.5	-0.5	35.1022	-1.29922	-1.45044	-1.30061	1.13125117520993	0.742359	-0.878399	-1.267407
Trial1	1	1	noBlindfold	counterclockwise	practice	Guided	1	-0.5	-0.5	35.12219	-1.2984	-1.45045	-1.30065	1.13070016515883	0.843923	-0.908022	-1.332319
Trial1	1	1	noBlindfold	counterclockwise	practice	Guided	1	-0.5	-0.5	35.1422	-1.29715	-1.45046	-1.30064	1.12981075692098	0.726604	-0.967267	-1.306985
Trial1	1	1	noBlindfold	counterclockwise	practice	Guided	1	-0.5	-0.5	35.1622	-1.29383	-1.45046	-1.30063	1.12746365479796	0.527864	-0.865704	-1.232891
Trial1	1	1	noBlindfold	counterclockwise	practice	Guided	1	-0.5	-0.5	35.18221	-1.2918	-1.45044	-1.30067	1.12606383848664	0.436765	-0.789531	-1.44262
Trial1	1	1	noBlindfold	counterclockwise	practice	Guided	1	-0.5	-0.5	35.20219	-1.2899	-1.45043	-1.30061	1.12468591190453	0.487617	-1.018049	-1.157146
Trial1	1	1	noBlindfold	counterclockwise	practice	Guided	1	-0.5	-0.5	35.2222	-1.28789	-1.45046	-1.30062	1.12328220189587	0.455774	-0.755677	-1.26223
Trial1	1	1	noBlindfold	counterclockwise	practice	Guided	1	-0.5	-0.5	35.2422	-1.28584	-1.45041	-1.30067	1.12188103340278	0.470018	-0.772604	-1.337055
Trial1	1	1	noBlindfold	counterclockwise	practice	Guided	1	-0.5	-0.5	35.26219	-1.28129	-1.45046	-1.3007	1.11872005333487	0.660061	-0.869936	-1.416937
Trial1	1	1	noBlindfold	counterclockwise	practice	Guided	1	-0.5	-0.5	35.2822	-1.27873	-1.45045	-1.30076	1.11697676519459	0.786301	-0.869936	-1.549651
Trial1	1	1	noBlindfold	counterclockwise	practice	Guided	1	-0.5	-0.5	35.3022	-1.27603	-1.45045	-1.3008	1.11512468359157	0.901709	-1.073062	-1.656201
Trial1	1	1	noBlindfold	counterclockwise	practice	Guided	1	-0.5	-0.5	35.3222	-1.27291	-1.45051	-1.30083	1.11297717436214	0.870235	-1.034976	-1.644482
Trial1	1	1	noBlindfold	counterclockwise	practice	Guided	1	-0.5	-0.5	35.34219	-1.26932	-1.45051	-1.30089	1.11053051366394	1.014491	-0.941876	-1.779896
Trial1	1	1	noBlindfold	counterclockwise	practice	Guided	1	-0.5	-0.5	35.3622	-1.26089	-1.45053	-1.30091	1.10472187654928	1.26779	-1.11538	-1.788107
Trial1	1	1	noBlindfold	counterclockwise	practice	Guided	1	-0.5	-0.5	35.3822	-1.25565	-1.45055	-1.30094	1.10114119472925	1.315688	-1.009585	-1.935889
Trial1	1	1	noBlindfold	counterclockwise	practice	Guided	1	-0.5	-0.5	35.40219	-1.24989	-1.45053	-1.30094	1.0971964674296	1.366668	-1.140771	-1.909313
Trial1	1	1	noBlindfold	counterclockwise	practice	Guided	1	-0.5	-0.5	35.4222	-1.24345	-1.45057	-1.30093	1.09279755861958	1.264316	-1.225407	-1.856292
Trial1	1	1	noBlindfold	counterclockwise	practice	Guided	1	-0.5	-0.5	35.4422	-1.23619	-1.45057	-1.30087	1.08782742831502	1.195176	-1.039208	-1.847328
Trial1	1	1	noBlindfold	counterclockwise	practice	Guided	1	-0.5	-0.5	35.4622	-1.22068	-1.45055	-1.30084	1.07736911366396	0.909593	-1.060367	-1.660107
Trial1	1	1	noBlindfold	counterclockwise	practice	Guided	1	-0.5	-0.5	35.48219	-1.21199	-1.45053	-1.3008	1.07154577304704	0.730243	-0.937644	-1.582135
Trial1	1	1	noBlindfold	counterclockwise	practice	Guided	1	-0.5	-0.5	35.5022	-1.20392	-1.45049	-1.30073	1.06614815705884	0.56576	-1.009585	-1.413405
Trial1	1	1	noBlindfold	counterclockwise	practice	Guided	1	-0.5	-0.5	35.5222	-1.19561	-1.45048	-1.30066	1.06062716625075	0.301924	-0.924949	-1.315841
Trial1	1	1	noBlindfold	counterclockwise	practice	Guided	1	-0.5	-0.5	35.54219	-1.18727	-1.45046	-1.30051	1.05506222073286	0.080629	-0.865704	-1.115554
Trial1	1	1	noBlindfold	counterclockwise	practice	Guided	1	-0.5	-0.5	35.56219	-1.17212	-1.45042	-1.30046	1.04521837050492	-0.185519	-0.848777	-0.906316
Trial1	1	1	noBlindfold	counterclockwise	practice	Guided	1	-0.5	-0.5	35.5822	-1.16553	-1.45042	-1.30042	1.04096224039032	-0.364173	-0.823386	-0.873529
Trial1	1	1	noBlindfold	counterclockwise	practice	Guided	1	-0.5	-0.5	35.6022	-1.15965	-1.45041	-1.3004	1.03719731507505	-0.428231	-0.81069	-0.799718
Trial1	1	1	noBlindfold	counterclockwise	practice	Guided	1	-0.5	-0.5	35.62219	-1.15452	-1.45041	-1.30041	1.0339500450717	-0.382954	-0.831849	-0.887893
Trial1	1	1	noBlindfold	counterclockwise	practice	Guided	1	-0.5	-0.5	35.6422	-1.14999	-1.45042	-1.30044	1.03111164578206	-0.286029	-0.916485	-0.763018
Trial1	1	1	noBlindfold	counterclockwise	practice	Guided	1	-0.5	-0.5	35.6622	-1.14306	-1.45042	-1.30046	1.02677276200229	-0.132199	-0.912254	-0.936098
Trial1	1	1	noBlindfold	counterclockwise	practice	Guided	1	-0.5	-0.5	35.68219	-1.14028	-1.45046	-1.30049	1.02505744419494	0.008035	-0.992658	-0.993438
Trial1	1	1	noBlindfold	counterclockwise	practice	Guided	1	-0.5	-0.5	35.70219	-1.13797	-1.45046	-1.30049	1.02361611865446	0.008035	-0.992658	-0.993438
Trial1	1	1	noBlindfold	counterclockwise	practice	Guided	1	-0.5	-0.5	35.7222	-1.13431	-1.45049	-1.30054	1.02137820091582	0.228855	-0.992658	-1.08153
Trial1	1	1	noBlindfold	counterclockwise	practice	Guided	1	-0.5	-0.5	35.7422	-1.13405	-1.45049	-1.30056	1.02123245490199	0.248923	-1.018049	-1.103596
Trial1	1	1	noBlindfold	counterclockwise	practice	Guided	1	-0.5	-0.5	35.76219	-1.13101	-1.4505	-1.30056	1.0193477568728	0.233367	-1.030744	-1.111811
Trial1	1	1	noBlindfold	counterclockwise	practice	Guided	1	-0.5	-0.5	35.7822	-1.12962	-1.45051	-1.30058	1.01850364014751	0.266589	-1.034976	-1.15939
Trial1	1	1	noBlindfold	counterclockwise	practice	Guided	1	-0.5	-0.5	35.8022	-1.12845	-1.45052	-1.30062	1.01781224589313	0.353582	-1.013817	-1.296043
Trial1	1	1	noBlindfold	counterclockwise	practice	Guided	1	-0.5	-0.5	35.8222	-1.12736	-1.45051	-1.30067	1.01717896445347	0.453	-0.99689	-1.324088
Trial1	1	1	noBlindfold	counterclockwise	practice	Guided	1	-0.5	-0.5	35.84219	-1.12626	-1.45051	-1.30072	1.01654027027503	0.547204	-1.047671	-1.415042
Trial1	1	1	noBlindfold	counterclockwise	practice	Guided	1	-0.5	-0.5	35.8622	-1.12374	-1.45054	-1.30075	1.01501326791625	0.732864	-1.098453	-1.498662
Trial1	1	1	noBlindfold	counterclockwise	practice	Guided	1	-0.5	-0.5	35.8822	-1.12225	-1.45055	-1.30078	1.01412221321541	0.741812	-1.140771	-1.559337
Trial1	1	1	noBlindfold	counterclockwise	practice	Guided	1	-0.5	-0.5	35.90219	-1.12047	-1.45058	-1.30082	1.01306255504765	0.829358	-1.242334	-1.636313
Trial1	1	1	noBlindfold	counterclockwise	practice	Guided	1	-0.5	-0.5	35.9222	-1.11847	-1.45061	-1.30085	1.01186256972059	0.917101	-1.23387	-1.683459
Trial1	1	1	noBlindfold	counterclockwise	practice	Guided	1	-0.5	-0.5	35.9422	-1.11613	-1.45063	-1.30092	1.01048950107783	1.038715	-1.288884	-1.803701
Trial1	1	1	noBlindfold	counterclockwise	practice	Guided	1	-0.5	-0.5	35.9622	-1.10987	-1.45066	-1.30094	1.0067007037456	1.29343	-1.390447	-1.8839
Trial1	1	1	noBlindfold	counterclockwise	practice	Guided	1	-0.5	-0.5	35.98219	-1.10609	-1.45068	-1.30094	1.00441530953376	1.304559	-1.381983	-1.787013
Trial1	1	1	noBlindfold	counterclockwise	practice	Guided	1	-0.5	-0.5	36.0022	-1.10158	-1.45069	-1.30097	1.00172423682357	1.367869	-1.441229	-1.969818
Trial1	1	1	noBlindfold	counterclockwise	practice	Guided	1	-0.5	-0.5	36.0222	-1.09625	-1.45072	-1.30101	0.99856438847518	1.454773	-1.49201	-2.028455
Trial1	1	1	noBlindfold	counterclockwise	practice	Guided	1	-0.5	-0.5	36.04219	-1.09036	-1.45074	-1.30102	0.995066698215497	1.540126	-1.521633	-2.099264
Trial1	1	1	noBlindfold	counterclockwise	practice	Guided	1	-0.5	-0.5	36.06219	-1.07637	-1.45077	-1.30103	0.986839147231731	1.550312	-1.513169	-2.084551
Trial1	1	1	noBlindfold	counterclockwise	practice	Guided	1	-0.5	-0.5	36.0822	-1.06802	-1.45076	-1.30102	0.98197739081683	1.528272	-1.580878	-1.973093
Trial1	1	1	noBlindfold	counterclockwise	practice	Guided	1	-0.5	-0.5	36.1022	-1.05925	-1.45078	-1.30101	0.976922416905474	1.396382	-1.534328	-2.028212
Trial1	1	1	noBlindfold	counterclockwise	practice	Guided	1	-0.5	-0.5	36.12219	-1.04986	-1.45077	-1.30099	0.971561103116034	1.361835	-1.496242	-1.940507
Trial1	1	1	noBlindfold	counterclockwise	practice	Guided	1	-0.5	-0.5	36.1422	-1.03964	-1.45075	-1.30094	0.965772342700724	1.221759	-1.508937	-1.930988
Trial1	1	1	noBlindfold	counterclockwise	practice	Guided	1	-0.5	-0.5	36.1622	-1.01866	-1.45074	-1.30093	0.95419958819242	1.024085	-1.44546	-1.869489
Trial1	1	1	noBlindfold	counterclockwise	practice	Guided	1	-0.5	-0.5	36.18219	-1.00747	-1.45072	-1.30092	0.948155406346783	0.998378	-1.441229	-1.847018
Trial1	1	1	noBlindfold	counterclockwise	practice	Guided	1	-0.5	-0.5	36.20219	-0.99643	-1.45071	-1.30093	0.942301138671353	0.953466	-1.407374	-1.869219
Trial1	1	1	noBlindfold	counterclockwise	practice	Guided	1	-0.5	-0.5	36.2222	-0.98489	-1.45071	-1.30093	0.936272934462145	1.057544	-1.483547	-1.813081
Trial1	1	1	noBlindfold	counterclockwise	practice	Guided	1	-0.5	-0.5	36.2422	-0.97346	-1.45072	-1.301	0.930465145890955	1.143464	-1.470851	-1.952907
Trial1	1	1	noBlindfold	counterclockwise	practice	Guided	1	-0.5	-0.5	36.26219	-0.94956	-1.45079	-1.30104	0.918569214721964	1.457663	-1.690905	-2.075081
Trial1	1	1	noBlindfold	counterclockwise	practice	Guided	1	-0.5	-0.5	36.2822	-0.9368401	-1.45084	-1.30107	0.912437581651939	1.734632	-1.758614	-2.179684
Trial1	1	1	noBlindfold	counterclockwise	practice	Guided	1	-0.5	-0.5	36.3022	-0.92299	-1.45089	-1.3011	0.905914866372104	1.884001	-1.855945	-2.234771
Trial1	1	1	noBlindfold	counterclockwise	practice	Guided	1	-0.5	-0.5	36.3222	-0.90868	-1.45093	-1.30112	0.899340137637259	2.017982	-1.940581	-2.235099
Trial1	1	1	noBlindfold	counterclockwise	practice	Guided	1	-0.5	-0.5	36.34219	-0.89294	-1.45097	-1.30115	0.892324680177925	2.169613	-1.91519	-2.309997
Trial1	1	1	noBlindfold	counterclockwise	practice	Guided	1	-0.5	-0.5	36.3622	-0.85859	-1.451	-1.30116	0.877749453549547	2.252473	-2.025217	-2.295746
Trial1	1	1	noBlindfold	counterclockwise	practice	Guided	1	-0.5	-0.5	36.3822	-0.84062	-1.45102	-1.30117	0.870571862356912	2.138968	-1.974435	-2.390655
Trial1	1	1	noBlindfold	counterclockwise	practice	Guided	1	-0.5	-0.5	36.40219	-0.81986	-1.45101	-1.30116	0.862651584435136	2.185031	-2.025217	-2.313047
Trial1	1	1	noBlindfold	counterclockwise	practice	Guided	1	-0.5	-0.5	36.4222	-0.79993	-1.45101	-1.30112	0.855424660337221	1.984766	-1.965972	-2.27533
Trial1	1	1	noBlindfold	counterclockwise	practice	Guided	1	-0.5	-0.5	36.4422	-0.77786	-1.45098	-1.30104	0.847862806604789	1.958933	-1.885568	-2.110273
Trial1	1	1	noBlindfold	counterclockwise	practice	Guided	1	-0.5	-0.5	36.4622	-0.73212	-1.45089	-1.301	0.833954844350006	1.70964	-1.7967	-2.037976
Trial1	1	1	noBlindfold	counterclockwise	practice	Guided	1	-0.5	-0.5	36.48219	-0.70874	-1.45087	-1.30098	0.827732626681994	1.431877	-1.716296	-1.904021
Trial1	1	1	noBlindfold	counterclockwise	practice	Guided	1	-0.5	-0.5	36.5022	-0.68499	-1.45085	-1.30095	0.822035448821847	1.33108	-1.602037	-1.958662
Trial1	1	1	noBlindfold	counterclockwise	practice	Guided	1	-0.5	-0.5	36.5222	-0.66098	-1.45082	-1.30093	0.816947530169423	1.232369	-1.593573	-1.941339
Trial1	1	1	noBlindfold	counterclockwise	practice	Guided	1	-0.5	-0.5	36.54219	-0.63603	-1.45081	-1.30088	0.812350203089056	1.189232	-1.551255	-1.832776
Trial1	1	1	noBlindfold	counterclockwise	practice	Guided	1	-0.5	-0.5	36.56219	-0.58713	-1.45076	-1.30088	0.80560557436814	1.151201	-1.49201	-1.782858
Trial1	1	1	noBlindfold	counterclockwise	practice	Guided	1	-0.5	-0.5	36.5822	-0.56176	-1.45075	-1.30087	0.803247877749268	1.024957	-1.508937	-1.701266
Trial1	1	1	noBlindfold	counterclockwise	practice	Free	1	-0.5	-0.5	0	-0.54819	-1.45038	-1.30036	0.801809421523119	0.122415	-0.700664	-0.690688
Trial1	1	1	noBlindfold	counterclockwise	practice	Free	1	-0.5	-0.5	0.01564026	-0.54819	-1.45038	-1.30036	0.801809421523119	0.203501	-0.683736	-0.67995
Trial1	1	1	noBlindfold	counterclockwise	practice	Free	1	-0.5	-0.5	0.03564453	-0.54819	-1.45037	-1.30053	0.801979106734183	0.150511	-0.721823	-0.671077
Trial1	1	1	noBlindfold	counterclockwise	practice	Free	1	-0.5	-0.5	0.0556488	-0.54815	-1.45037	-1.30213	0.803573969900713	0.130817	-0.768372	-0.695533
Trial1	1	1	noBlindfold	counterclockwise	practice	Free	1	-0.5	-0.5	0.07565308	-0.54779	-1.45038	-1.30326	0.804680465868925	0.186994	-0.814922	-0.303804
Trial1	1	1	noBlindfold	counterclockwise	practice	Free	1	-0.5	-0.5	0.09564209	-0.54747	-1.45037	-1.3047	0.80609883007915	0.0010884	-0.480598	-0.63931
Trial1	1	1	noBlindfold	counterclockwise	practice	Free	1	-0.5	-0.5	0.1156464	-0.54718	-1.45031	-1.30643	0.807808930553087	0.006763	-0.797959	-0.504955
Trial1	1	1	noBlindfold	counterclockwise	practice	Free	1	-0.5	-0.5	0.1356506	-0.54695	-1.45036	-1.30838	0.809742385282468	-0.056022	-0.721786	-0.390613
Trial1	1	1	noBlindfold	counterclockwise	practice	Free	1	-0.5	-0.5	0.1556396	-0.5468	-1.45034	-1.31281	0.814156275371835	-0.042607	-0.442425	-0.509467
Trial1	1	1	noBlindfold	counterclockwise	practice	Free	1	-0.5	-0.5	0.1756439	-0.54663	-1.45032	-1.31544	0.816772090974188	0.0071638	-0.649748	-0.441376
Trial1	1	1	noBlindfold	counterclockwise	practice	Free	1	-0.5	-0.5	0.1956482	-0.5466	-1.45032	-1.318	0.81932624236959	-0.071789	-0.510091	-0.363731
Trial1	1	1	noBlindfold	counterclockwise	practice	Free	1	-0.5	-0.5	0.2156525	-0.54662	-1.45028	-1.32071	0.82203310939042	-0.06356	-0.628573	-0.313715
Trial1	1	1	noBlindfold	counterclockwise	practice	Free	1	-0.5	-0.5	0.2356415	-0.54671	-1.45031	-1.32358	0.824903561453215	-0.04829	-0.632805	-0.348469
Trial1	1	1	noBlindfold	counterclockwise	practice	Free	1	-0.5	-0.5	0.2556458	-0.54685	-1.45031	-1.32933	0.830652344620166	-0.053064	-0.531241	-0.293271
Trial1	1	1	noBlindfold	counterclockwise	practice	Free	1	-0.5	-0.5	0.27565	-0.54723	-1.45028	-1.33222	0.833559075530365	-0.016595	-0.65396	-0.283228
Trial1	1	1	noBlindfold	counterclockwise	practice	Free	1	-0.5	-0.5	0.295639	-0.54745	-1.45031	-1.33512	0.836467007278485	-0.034691	-0.611642	-0.227042
Trial1	1	1	noBlindfold	counterclockwise	practice	Free	1	-0.5	-0.5	0.3156433	-0.54772	-1.4503	-1.33804	0.839397421950676	-0.084745	-0.522774	-0.240072
Trial1	1	1	noBlindfold	counterclockwise	practice	Free	1	-0.5	-0.5	0.3356476	-0.54802	-1.45027	-1.34363	0.844995517134009	-0.050789	-0.55662	-0.263609
Trial1	1	1	noBlindfold	counterclockwise	practice	Free	1	-0.5	-0.5	0.3556519	-0.54867	-1.45028	-1.34723	0.848626755014238	-0.0045195	-0.518518	-0.24166
Trial1	1	1	noBlindfold	counterclockwise	practice	Free	1	-0.5	-0.5	0.3756409	-0.54905	-1.45025	-1.35047	0.851883348251644	0.00027703	-0.454904	-0.296683
Trial1	1	1	noBlindfold	counterclockwise	practice	Free	1	-0.5	-0.5	0.3956451	-0.54937	-1.45025	-1.35353	0.854956570590465	0.073426	-0.670714	-0.213636
Trial1	1	1	noBlindfold	counterclockwise	practice	Free	1	-0.5	-0.5	0.4156494	-0.54963	-1.45029	-1.35667	0.858106320862817	0.021105	-0.560688	-0.184126
Trial1	1	1	noBlindfold	counterclockwise	practice	Free	1	-0.5	-0.5	0.4356537	-0.54986	-1.45028	-1.35997	0.86141417163452	-0.014001	-0.497151	-0.308041
Trial1	1	1	noBlindfold	counterclockwise	practice	Free	1	-0.5	-0.5	0.4556427	-0.5501	-1.45027	-1.36641	0.867857318034609	-0.00076852	-0.721428	-0.191021
Trial1	1	1	noBlindfold	counterclockwise	practice	Free	1	-0.5	-0.5	0.475647	-0.55055	-1.4503	-1.36985	0.87131761836155	-0.020946	-0.47593	-0.340981
Trial1	1	1	noBlindfold	counterclockwise	practice	Free	1	-0.5	-0.5	0.4956512	-0.55079	-1.45027	-1.3732	0.874675799363981	-0.024789	-0.670576	-0.273215
Trial1	1	1	noBlindfold	counterclockwise	practice	Free	1	-0.5	-0.5	0.5156403	-0.55104	-1.45031	-1.37654	0.87802480954893	-0.075864	-0.58594	-0.18087
Trial1	1	1	noBlindfold	counterclockwise	practice	Free	1	-0.5	-0.5	0.5356445	-0.55135	-1.45029	-1.37998	0.881476923380051	-0.140785	-0.471587	-0.213841
Trial1	1	1	noBlindfold	counterclockwise	practice	Free	1	-0.5	-0.5	0.5556488	-0.55178	-1.45026	-1.38624	0.887751380864841	-0.183623	-0.653522	-0.069928
Trial1	1	1	noBlindfold	counterclockwise	practice	Free	1	-0.5	-0.5	0.5756531	-0.55303	-1.45028	-1.38928	0.890859715368966	-0.174625	-0.526531	-0.131162
Trial1	1	1	noBlindfold	counterclockwise	practice	Free	1	-0.5	-0.5	0.5956421	-0.55385	-1.45028	-1.39207	0.893693910138161	-0.088138	-0.674644	0.0097822
Trial1	1	1	noBlindfold	counterclockwise	practice	Free	1	-0.5	-0.5	0.6156464	-0.55467	-1.45031	-1.3947	0.89636865914189	-0.094097	-0.585776	-0.069773
Trial1	1	1	noBlindfold	counterclockwise	practice	Free	1	-0.5	-0.5	0.6356506	-0.5555	-1.4503	-1.39725	0.898964795160039	-0.110247	-0.590008	-0.047469
Trial1	1	1	noBlindfold	counterclockwise	practice	Free	1	-0.5	-0.5	0.6556396	-0.55641	-1.45029	-1.39725	0.899021434282945	-0.084876	-0.611167	-0.0072488
Trial1	1	1	noBlindfold	counterclockwise	practice	Free	1	-0.5	-0.5	0.6756439	-0.55816	-1.45031	-1.40176	0.903633582680273	0.0077007	-0.632326	-0.081597
Trial1	1	1	noBlindfold	counterclockwise	practice	Free	1	-0.5	-0.5	0.6956482	-0.55898	-1.4503	-1.40394	0.905862072611731	0.027644	-0.598472	-0.230482
Trial1	1	1	noBlindfold	counterclockwise	practice	Free	1	-0.5	-0.5	0.7156525	-0.55964	-1.4503	-1.40594	0.90790104815167	0.084989	-0.649253	-0.180025
Trial1	1	1	noBlindfold	counterclockwise	practice	Free	1	-0.5	-0.5	0.7356415	-0.56022	-1.45031	-1.41005	0.912040183949837	0.02188	-0.573081	-0.246788
Trial1	1	1	noBlindfold	counterclockwise	practice	Free	1	-0.5	-0.5	0.7556458	-0.56071	-1.4503	-1.41433	0.916343307748157	0.040561	-0.661949	-0.235501
Trial1	1	1	noBlindfold	counterclockwise	practice	Free	1	-0.5	-0.5	0.77565	-0.56151	-1.4503	-1.41665	0.918711371529957	0.0050296	-0.606935	-0.291612
Trial1	1	1	noBlindfold	counterclockwise	practice	Free	1	-0.5	-0.5	0.795639	-0.56189	-1.4503	-1.41896	0.921041697725287	0.0212	-0.590008	-0.254856
Trial1	1	1	noBlindfold	counterclockwise	practice	Free	1	-0.5	-0.5	0.8156433	-0.56221	-1.45029	-1.42136	0.923457712180084	-0.01273	-0.585776	-0.290106
Trial1	1	1	noBlindfold	counterclockwise	practice	Free	1	-0.5	-0.5	0.8356476	-0.56253	-1.4503	-1.42399	0.926103421233585	0.032549	-0.598472	-0.398757
Trial1	1	1	noBlindfold	counterclockwise	practice	Free	1	-0.5	-0.5	0.8556519	-0.56279	-1.4503	-1.42971	0.931827827668195	0.043594	-0.59424	-0.487932
Trial1	1	1	noBlindfold	counterclockwise	practice	Free	1	-0.5	-0.5	0.8756409	-0.56311	-1.4503	-1.43317	0.93530158098964	0.103092	-0.581544	-0.584954
Trial1	1	1	noBlindfold	counterclockwise	practice	Free	1	-0.5	-0.5	0.8956451	-0.56315	-1.4503	-1.4366	0.938726490845816	0.101807	-0.653485	-0.542717
Trial1	1	1	noBlindfold	counterclockwise	practice	Free	1	-0.5	-0.5	0.9156494	-0.56308	-1.45032	-1.44037	0.942483292447188	0.12205	-0.611167	-0.56946
Trial1	1	1	noBlindfold	counterclockwise	practice	Free	1	-0.5	-0.5	0.9356537	-0.56293	-1.45031	-1.44458	0.946673904870749	0.042792	-0.568849	-0.6359
Trial1	1	1	noBlindfold	counterclockwise	practice	Free	1	-0.5	-0.5	0.9556427	-0.5627	-1.45031	-1.45336	0.955419661821895	0.065998	-0.704267	-0.426143
Trial1	1	1	noBlindfold	counterclockwise	practice	Free	1	-0.5	-0.5	0.975647	-0.56224	-1.4503	-1.45818	0.960199268962215	0.0058587	-0.636538	-0.455113
Trial1	1	1	noBlindfold	counterclockwise	practice	Free	1	-0.5	-0.5	0.9956512	-0.56205	-1.4503	-1.46303	0.965026913758918	0.010649	-0.64077	-0.451149
Trial1	1	1	noBlindfold	counterclockwise	practice	Free	1	-0.5	-0.5	1.01564	-0.56183	-1.4503	-1.46815	0.97012236727366	0.062017	-0.585756	-0.539246
Trial1	1	1	noBlindfold	counterclockwise	practice	Free	1	-0.5	-0.5	1.035645	-0.56154	-1.45031	-1.47367	0.975612860065749	0.110838	-0.678856	-0.54285
Trial1	1	1	noBlindfold	counterclockwise	practice	Free	1	-0.5	-0.5	1.055649	-0.56119	-1.45032	-1.48515	0.987048478801639	-0.0044784	-0.623843	-0.652079
Trial1	1	1	noBlindfold	counterclockwise	practice	Free	1	-0.5	-0.5	1.075653	-0.56041	-1.45031	-1.49119	0.993029269537026	0.012001	-0.661929	-0.424497
Trial1	1	1	noBlindfold	counterclockwise	practice	Free	1	-0.5	-0.5	1.095642	-0.56004	-1.4503	-1.4984	1.00020363285175	0.031755	-0.556126	-0.528298
Trial1	1	1	noBlindfold	counterclockwise	practice	Free	1	-0.5	-0.5	1.115646	-0.55963	-1.45029	-1.50426	1.00602883090304	-0.034113	-0.547662	-0.514835
Trial1	1	1	noBlindfold	counterclockwise	practice	Free	1	-0.5	-0.5	1.135651	-0.55934	-1.45029	-1.51105	1.0127898644721	0.010529	-0.547662	-0.395956
Trial1	1	1	noBlindfold	counterclockwise	practice	Free	1	-0.5	-0.5	1.15564	-0.55904	-1.45028	-1.52438	1.02607993983672	-0.0058658	-0.53917	-0.436737
Trial1	1	1	noBlindfold	counterclockwise	practice	Free	1	-0.5	-0.5	1.175644	-0.55857	-1.45027	-1.53151	1.03317160132669	-0.066643	-0.534894	-0.386157
Trial1	1	1	noBlindfold	counterclockwise	practice	Free	1	-0.5	-0.5	1.195648	-0.55839	-1.45026	-1.53849	1.0401302736196	-0.049616	-0.539063	-0.306803
Trial1	1	1	noBlindfold	counterclockwise	practice	Free	1	-0.5	-0.5	1.215652	-0.55826	-1.45025	-1.54552	1.04714191589629	-0.035646	-0.539002	-0.299324
Trial1	1	1	noBlindfold	counterclockwise	practice	Free	1	-0.5	-0.5	1.235641	-0.55816	-1.45024	-1.55262	1.0542254559823	-0.090242	-0.466964	-0.434163
Trial1	1	1	noBlindfold	counterclockwise	practice	Free	1	-0.5	-0.5	1.255646	-0.55813	-1.45023	-1.56716	1.06874205848331	-0.146328	-0.471108	-0.408856
Trial1	1	1	noBlindfold	counterclockwise	practice	Free	1	-0.5	-0.5	1.27565	-0.55833	-1.4502	-1.57433	1.07591241943164	-0.187686	-0.373558	-0.245603
Trial1	1	1	noBlindfold	counterclockwise	practice	Free	1	-0.5	-0.5	1.295639	-0.55863	-1.45018	-1.58173	1.08331760267134	-0.216733	-0.318445	-0.27708
Trial1	1	1	noBlindfold	counterclockwise	practice	Free	1	-0.5	-0.5	1.315643	-0.55911	-1.45018	-1.58913	1.09073289266073	-0.204703	-0.331033	-0.235779
Trial1	1	1	noBlindfold	counterclockwise	practice	Free	1	-0.5	-0.5	1.335648	-0.55974	-1.45019	-1.59607	1.09769675422064	-0.172761	-0.292848	-0.166481
Trial1	1	1	noBlindfold	counterclockwise	practice	Free	1	-0.5	-0.5	1.355652	-0.56045	-1.45017	-1.61046	1.11210418199297	-0.202132	-0.309695	-0.202147
Trial1	1	1	noBlindfold	counterclockwise	practice	Free	1	-0.5	-0.5	1.375641	-0.5624	-1.45017	-1.61739	1.11913102529772	-0.196662	-0.368747	-0.189814
Trial1	1	1	noBlindfold	counterclockwise	practice	Free	1	-0.5	-0.5	1.395645	-0.56362	-1.45017	-1.62444	1.12623830187068	-0.120973	-0.381348	-0.132201
Trial1	1	1	noBlindfold	counterclockwise	practice	Free	1	-0.5	-0.5	1.415649	-0.56487	-1.45017	-1.63124	1.13309832229734	-0.0049645	-0.423569	-0.132329
Trial1	1	1	noBlindfold	counterclockwise	practice	Free	1	-0.5	-0.5	1.435654	-0.56616	-1.45019	-1.63818	1.14010126780145	0.017287	-0.402298	-0.192888
Trial1	1	1	noBlindfold	counterclockwise	practice	Free	1	-0.5	-0.5	1.455643	-0.56737	-1.45019	-1.65121	1.15317966555154	-0.021172	-0.359878	-0.109963
Trial1	1	1	noBlindfold	counterclockwise	practice	Free	1	-0.5	-0.5	1.475647	-0.56997	-1.45019	-1.65759	1.15970263768898	-0.152174	-0.490858	0.047265
Trial1	1	1	noBlindfold	counterclockwise	practice	Free	1	-0.5	-0.5	1.495651	-0.57138	-1.4502	-1.66357	1.1657573000671	-0.132761	-0.368029	0.0079296
Trial1	1	1	noBlindfold	counterclockwise	practice	Free	1	-0.5	-0.5	1.51564	-0.57285	-1.45019	-1.66933	1.17159710303503	-0.060122	-0.317147	-0.026372
Trial1	1	1	noBlindfold	counterclockwise	practice	Free	1	-0.5	-0.5	1.535645	-0.57435	-1.45018	-1.67501	1.17735990350073	-0.037036	-0.469396	0.093421
Trial1	1	1	noBlindfold	counterclockwise	practice	Free	1	-0.5	-0.5	1.555649	-0.57591	-1.45018	-1.68525	1.18767828463095	-0.097164	-0.321181	-0.053682
Trial1	1	1	noBlindfold	counterclockwise	practice	Free	1	-0.5	-0.5	1.575653	-0.57907	-1.45018	-1.69	1.19262408019578	-0.168119	-0.363292	0.128554
Trial1	1	1	noBlindfold	counterclockwise	practice	Free	1	-0.5	-0.5	1.595642	-0.58081	-1.45019	-1.69425	1.19698090656207	-0.148398	-0.320868	0.152306
Trial1	1	1	noBlindfold	counterclockwise	practice	Free	1	-0.5	-0.5	1.615646	-0.58257	-1.45018	-1.69813	1.20097194305957	-0.102039	-0.354627	0.233005
Trial1	1	1	noBlindfold	counterclockwise	practice	Free	1	-0.5	-0.5	1.635651	-0.5844	-1.45018	-1.70165	1.2046103679516	-0.0052827	-0.409535	0.271926
Trial1	1	1	noBlindfold	counterclockwise	practice	Free	1	-0.5	-0.5	1.65564	-0.58608	-1.45019	-1.70782	1.21088346803298	0.031752	-0.447516	0.113206
Trial1	1	1	noBlindfold	counterclockwise	practice	Free	1	-0.5	-0.5	1.675644	-0.58935	-1.45022	-1.71052	1.21381294770065	-0.0012088	-0.413441	0.090365
Trial1	1	1	noBlindfold	counterclockwise	practice	Free	1	-0.5	-0.5	1.695648	-0.59079	-1.45021	-1.71283	1.21622349507653	-0.010573	-0.468337	0.200572
Trial1	1	1	noBlindfold	counterclockwise	practice	Free	1	-0.5	-0.5	1.715652	-0.59214	-1.45022	-1.71486	1.2183492114874	-0.02651	-0.345493	0.10908
Trial1	1	1	noBlindfold	counterclockwise	practice	Free	1	-0.5	-0.5	1.735641	-0.59343	-1.45021	-1.71668	1.22026194540216	-0.023341	-0.349618	0.091958
Trial1	1	1	noBlindfold	counterclockwise	practice	Free	1	-0.5	-0.5	1.755646	-0.59465	-1.4502	-1.71982	1.2234866179963	-0.0091395	-0.467995	0.044508
Trial1	1	1	noBlindfold	counterclockwise	practice	Free	1	-0.5	-0.5	1.77565	-0.59687	-1.45022	-1.72114	1.22497622978915	-0.014531	-0.425432	0.032266
Trial1	1	1	noBlindfold	counterclockwise	practice	Free	1	-0.5	-0.5	1.795639	-0.59788	-1.45021	-1.72237	1.22628246773394	-0.065277	-0.454936	0.010937
Trial1	1	1	noBlindfold	counterclockwise	practice	Free	1	-0.5	-0.5	1.815643	-0.59878	-1.45023	-1.72344	1.2274211789863	-0.058993	-0.450594	-0.02325
Trial1	1	1	noBlindfold	counterclockwise	practice	Free	1	-0.5	-0.5	1.835648	-0.59972	-1.45023	-1.72439	1.22844402886837	-0.110582	-0.429312	0.001848
Trial1	1	1	noBlindfold	counterclockwise	practice	Free	1	-0.5	-0.5	1.855652	-0.60055	-1.45022	-1.7259	1.23001676574692	-0.05667	-0.454577	0.0060696
Trial1	1	1	noBlindfold	counterclockwise	practice	Free	1	-0.5	-0.5	1.875641	-0.60212	-1.45025	-1.72646	1.23070410152702	-0.00439	-0.496749	-0.010663
Trial1	1	1	noBlindfold	counterclockwise	practice	Free	1	-0.5	-0.5	1.895645	-0.60275	-1.45025	-1.72698	1.23127482910562	0.034397	-0.513576	-0.085304
Trial1	1	1	noBlindfold	counterclockwise	practice	Free	1	-0.5	-0.5	1.915649	-0.60324	-1.45026	-1.72742	1.23175415120243	0.042266	-0.551663	-0.098551
Trial1	1	1	noBlindfold	counterclockwise	practice	Free	1	-0.5	-0.5	1.935654	-0.60355	-1.45026	-1.72785	1.23220863942404	0.123584	-0.513536	-0.142815
Trial1	1	1	noBlindfold	counterclockwise	practice	Free	1	-0.5	-0.5	1.955643	-0.60374	-1.45025	-1.72863	1.23300195526255	0.093488	-0.492275	-0.134403
Trial1	1	1	noBlindfold	counterclockwise	practice	Free	1	-0.5	-0.5	1.975647	-0.60379	-1.45024	-1.72893	1.23330503011126	-0.0049742	-0.487817	-0.073663
Trial1	1	1	noBlindfold	counterclockwise	practice	Free	1	-0.5	-0.5	1.995651	-0.60376	-1.45024	-1.72916	1.2335316469786	0.021637	-0.504623	-0.07573
Trial1	1	1	noBlindfold	counterclockwise	practice	Free	1	-0.5	-0.5	2.01564	-0.60373	-1.45024	-1.72932	1.233688656521	0.0060263	-0.508822	-0.103977
Trial1	1	1	noBlindfold	counterclockwise	practice	Free	1	-0.5	-0.5	2.035645	-0.60371	-1.45025	-1.72942	1.23378651657778	0.033952	-0.483362	-0.08929
Trial1	1	1	noBlindfold	counterclockwise	practice	Free	1	-0.5	-0.5	2.055649	-0.60369	-1.45025	-1.72947	1.23383472907768	-0.020601	-0.504464	-0.101839
Trial1	1	1	noBlindfold	counterclockwise	practice	Free	1	-0.5	-0.5	2.075653	-0.60369	-1.45025	-1.72947	1.23383472907768	-0.038017	-0.508607	-0.096204
Trial1	1	1	noBlindfold	counterclockwise	practice	Free	1	-0.5	-0.5	2.095642	-0.60369	-1.45025	-1.72948	1.23384470723505	-0.0087662	-0.517021	-0.06477
Trial1	1	1	noBlindfold	counterclockwise	practice	Free	1	-0.5	-0.5	2.115646	-0.60369	-1.45025	-1.72948	1.23384470723505	-0.06363	-0.478846	-0.081514
Trial1	1	1	noBlindfold	counterclockwise	practice	Free	1	-0.5	-0.5	2.135651	-0.60369	-1.45025	-1.72948	1.23384470723505	-0.029604	-0.499952	-0.046244
Trial1	1	1	noBlindfold	counterclockwise	practice	Free	1	-0.5	-0.5	2.15564	-0.60369	-1.45025	-1.72949	1.233854685393	-0.0069119	-0.495642	-0.098555
Trial1	1	1	noBlindfold	counterclockwise	practice	Free	1	-0.5	-0.5	2.175644	-0.6037	-1.45025	-1.7295	1.23386550009157	-0.070311	-0.486966	-0.110375
Trial1	1	1	noBlindfold	counterclockwise	practice	Free	1	-0.5	-0.5	2.195648	-0.6037	-1.45025	-1.7295	1.23386550009157	-0.008193	-0.503777	-0.115214
Trial1	1	1	noBlindfold	counterclockwise	practice	Free	1	-0.5	-0.5	2.215652	-0.6037	-1.45025	-1.7295	1.23386550009157	-0.027414	-0.47827	-0.075768
Trial1	1	1	noBlindfold	counterclockwise	practice	Free	1	-0.5	-0.5	2.235641	-0.6037	-1.45025	-1.72951	1.23387535945637	-0.013113	-0.482405	-0.064229
Trial1	1	1	noBlindfold	counterclockwise	practice	Free	1	-0.5	-0.5	2.255646	-0.6037	-1.45025	-1.72951	1.23387535945637	-0.034133	-0.503519	-0.104686
Trial1	1	1	noBlindfold	counterclockwise	practice	Free	1	-0.5	-0.5	2.27565	-0.6037	-1.45025	-1.72952	1.23388533760927	0.027481	-0.469448	-0.046348
Trial1	1	1	noBlindfold	counterclockwise	practice	Free	1	-0.5	-0.5	2.295639	-0.6037	-1.45024	-1.72952	1.23388533760927	0.039802	-0.473559	-0.072493
Trial1	1	1	noBlindfold	counterclockwise	practice	Free	1	-0.5	-0.5	2.315643	-0.6037	-1.45025	-1.72952	1.23388533760927	0.0044745	-0.507319	-0.124467
Trial1	1	1	noBlindfold	counterclockwise	practice	Free	1	-0.5	-0.5	2.335648	-0.6037	-1.45025	-1.72953	1.23389531576274	0.0087324	-0.498787	-0.070358
Trial1	1	1	noBlindfold	counterclockwise	practice	Free	1	-0.5	-0.5	2.355652	-0.6037	-1.45025	-1.72953	1.23389531576274	0.045371	-0.507185	-0.114986
Trial1	1	1	noBlindfold	counterclockwise	practice	Free	1	-0.5	-0.5	2.375641	-0.6037	-1.45025	-1.72954	1.23390517512923	-0.031865	-0.490092	-0.069586
Trial1	1	1	noBlindfold	counterclockwise	practice	Free	1	-0.5	-0.5	2.395645	-0.6037	-1.45025	-1.72954	1.23390517512923	0.007402	-0.451885	-0.086657
Trial1	1	1	noBlindfold	counterclockwise	practice	Free	1	-0.5	-0.5	2.415649	-0.6037	-1.45024	-1.72955	1.23391539085896	0.033687	-0.460221	-0.092905
Trial1	1	1	noBlindfold	counterclockwise	practice	Free	1	-0.5	-0.5	2.435654	-0.60369	-1.45024	-1.72955	1.23391455435273	0.012328	-0.455867	-0.137543
Trial1	1	1	noBlindfold	counterclockwise	practice	Free	1	-0.5	-0.5	2.455643	-0.60369	-1.45024	-1.72956	1.23392441372705	0.022509	-0.464223	-0.121457
Trial1	1	1	noBlindfold	counterclockwise	practice	Free	1	-0.5	-0.5	2.475647	-0.60369	-1.45024	-1.72959	1.2339542294287	0.012161	-0.472431	-0.171627
Trial1	1	1	noBlindfold	counterclockwise	practice	Free	1	-0.5	-0.5	2.495651	-0.60369	-1.45024	-1.72964	1.23400412025567	0.013138	-0.48081	-0.183791
Trial1	1	1	noBlindfold	counterclockwise	practice	Free	1	-0.5	-0.5	2.51564	-0.60367	-1.45024	-1.72974	1.23410210063398	0.042534	-0.493396	-0.207106
Trial1	1	1	noBlindfold	counterclockwise	practice	Free	1	-0.5	-0.5	2.535645	-0.60364	-1.45025	-1.72989	1.23424901803409	0.105935	-0.514454	-0.195169
Trial1	1	1	noBlindfold	counterclockwise	practice	Free	1	-0.5	-0.5	2.555649	-0.60357	-1.45025	-1.73043	1.23478125340284	0.084226	-0.518629	-0.258615
Trial1	1	1	noBlindfold	counterclockwise	practice	Free	1	-0.5	-0.5	2.575653	-0.6033	-1.45028	-1.73079	1.23511738546328	0.175177	-0.573643	-0.221472
Trial1	1	1	noBlindfold	counterclockwise	practice	Free	1	-0.5	-0.5	2.595642	-0.60307	-1.45029	-1.73117	1.23547676949453	0.145072	-0.59057	-0.206416
Trial1	1	1	noBlindfold	counterclockwise	practice	Free	1	-0.5	-0.5	2.615646	-0.6028	-1.45029	-1.73157	1.23585295267464	0.062721	-0.63712	-0.174642
Trial1	1	1	noBlindfold	counterclockwise	practice	Free	1	-0.5	-0.5	2.635651	-0.60253	-1.45031	-1.73195	1.23620925166438	0.118228	-0.658279	-0.149448
Trial1	1	1	noBlindfold	counterclockwise	practice	Free	1	-0.5	-0.5	2.65564	-0.60227	-1.45032	-1.73266	1.23689517424007	0.074496	-0.628656	-0.137561
Trial1	1	1	noBlindfold	counterclockwise	practice	Free	1	-0.5	-0.5	2.675644	-0.60182	-1.45031	-1.73296	1.23715707862947	0.020257	-0.611729	-0.145888
Trial1	1	1	noBlindfold	counterclockwise	practice	Free	1	-0.5	-0.5	2.695648	-0.60169	-1.4503	-1.73324	1.2374254616555	-0.010798	-0.611729	-0.143424
Trial1	1	1	noBlindfold	counterclockwise	practice	Free	1	-0.5	-0.5	2.715652	-0.60162	-1.4503	-1.73345	1.23762893169169	-0.035122	-0.556716	-0.112004
Trial1	1	1	noBlindfold	counterclockwise	practice	Free	1	-0.5	-0.5	2.735641	-0.60161	-1.45029	-1.73361	1.23778766719272	-0.032307	-0.599034	-0.133253
Trial1	1	1	noBlindfold	counterclockwise	practice	Free	1	-0.5	-0.5	2.755646	-0.60163	-1.45028	-1.7338	1.23797868461315	-0.049713	-0.569411	-0.12765
Trial1	1	1	noBlindfold	counterclockwise	practice	Free	1	-0.5	-0.5	2.77565	-0.60169	-1.45026	-1.73386	1.2380432543063	-0.036052	-0.548211	-0.12443
Trial1	1	1	noBlindfold	counterclockwise	practice	Free	1	-0.5	-0.5	2.795639	-0.60171	-1.45026	-1.73388	1.23806497772123	-0.036041	-0.51012	-0.1244
Trial1	1	1	noBlindfold	counterclockwise	practice	Free	1	-0.5	-0.5	2.815643	-0.60171	-1.45026	-1.73389	1.2380749574537	-0.048356	-0.531279	-0.118795
Trial1	1	1	noBlindfold	counterclockwise	practice	Free	1	-0.5	-0.5	2.835648	-0.60171	-1.45026	-1.73389	1.2380749574537	-0.059509	-0.543975	-0.139346
Trial1	1	1	noBlindfold	counterclockwise	practice	Free	1	-0.5	-0.5	2.855652	-0.60171	-1.45027	-1.73391	1.23809479811392	-0.025315	-0.594756	-0.158827
Trial1	1	1	noBlindfold	counterclockwise	practice	Free	1	-0.5	-0.5	2.875641	-0.60172	-1.45028	-1.73391	1.23809561587706	-0.091842	-0.573597	-0.15355
Trial1	1	1	noBlindfold	counterclockwise	practice	Free	1	-0.5	-0.5	2.895645	-0.60172	-1.45028	-1.73392	1.23810559560457	-0.0039446	-0.582061	-0.119984
Trial1	1	1	noBlindfold	counterclockwise	practice	Free	1	-0.5	-0.5	2.915649	-0.60172	-1.45029	-1.73392	1.23810559560457	-0.064737	-0.590525	-0.092406
Trial1	1	1	noBlindfold	counterclockwise	practice	Free	1	-0.5	-0.5	2.935654	-0.60172	-1.45029	-1.73392	1.23810559560457	-0.045344	-0.594756	-0.08086
Trial1	1	1	noBlindfold	counterclockwise	practice	Free	1	-0.5	-0.5	2.955643	-0.60173	-1.45029	-1.73393	1.23811639805949	-0.081989	-0.548207	-0.027827
Trial1	1	1	noBlindfold	counterclockwise	practice	Free	1	-0.5	-0.5	2.975647	-0.60173	-1.45028	-1.73393	1.23811639805949	-0.084745	-0.535511	-0.0065305
Trial1	1	1	noBlindfold	counterclockwise	practice	Free	1	-0.5	-0.5	2.995651	-0.60174	-1.45028	-1.73392	1.238107241152	-0.155887	-0.518572	0.053785
Trial1	1	1	noBlindfold	counterclockwise	practice	Free	1	-0.5	-0.5	3.01564	-0.60175	-1.45027	-1.73391	1.23809808433876	-0.149779	-0.522775	0.074357
Trial1	1	1	noBlindfold	counterclockwise	practice	Free	1	-0.5	-0.5	3.035645	-0.60176	-1.45026	-1.7339	1.23808904642573	-0.153847	-0.514286	0.078866
Trial1	1	1	noBlindfold	counterclockwise	practice	Free	1	-0.5	-0.5	3.055649	-0.60179	-1.45026	-1.73383	1.23802165322329	-0.149042	-0.514274	0.08268
Trial1	1	1	noBlindfold	counterclockwise	practice	Free	1	-0.5	-0.5	3.075653	-0.60189	-1.45026	-1.73377	1.23797024054857	-0.136819	-0.531181	0.123801
Trial1	1	1	noBlindfold	counterclockwise	practice	Free	1	-0.5	-0.5	3.095642	-0.60195	-1.45026	-1.73369	1.23789534061281	-0.089805	-0.505773	0.164286
Trial1	1	1	noBlindfold	counterclockwise	practice	Free	1	-0.5	-0.5	3.115646	-0.60201	-1.45026	-1.73361	1.23782056794987	-0.108502	-0.548071	0.14259
Trial1	1	1	noBlindfold	counterclockwise	practice	Free	1	-0.5	-0.5	3.135651	-0.60208	-1.45026	-1.7335	1.23771668133873	-0.134106	-0.548071	0.157191
Trial1	1	1	noBlindfold	counterclockwise	practice	Free	1	-0.5	-0.5	3.15564	-0.60217	-1.45027	-1.7332	1.23742508201248	-0.197485	-0.497289	0.145251
Trial1	1	1	noBlindfold	counterclockwise	practice	Free	1	-0.5	-0.5	3.175644	-0.60248	-1.45026	-1.73301	1.23726134976517	-0.159929	-0.493045	0.167525
Trial1	1	1	noBlindfold	counterclockwise	practice	Free	1	-0.5	-0.5	3.195648	-0.60269	-1.45026	-1.73279	1.23705957812823	-0.14097	-0.52266	0.12389
Trial1	1	1	noBlindfold	counterclockwise	practice	Free	1	-0.5	-0.5	3.215652	-0.60294	-1.45026	-1.73256	1.23685107869083	-0.126631	-0.539583	0.14933
Trial1	1	1	noBlindfold	counterclockwise	practice	Free	1	-0.5	-0.5	3.235641	-0.60321	-1.45027	-1.73226	1.2365746958267	-0.15272	-0.564974	0.200577
Trial1	1	1	noBlindfold	counterclockwise	practice	Free	1	-0.5	-0.5	3.255646	-0.60353	-1.45027	-1.73157	1.235913887378	-0.191098	-0.522656	0.16563
Trial1	1	1	noBlindfold	counterclockwise	practice	Free	1	-0.5	-0.5	3.27565	-0.60438	-1.45028	-1.7312	1.23561679762351	-0.194249	-0.539583	0.123701
Trial1	1	1	noBlindfold	counterclockwise	practice	Free	1	-0.5	-0.5	3.295639	-0.60488	-1.45028	-1.73084	1.2353004204783	-0.205363	-0.518424	0.102054
Trial1	1	1	noBlindfold	counterclockwise	practice	Free	1	-0.5	-0.5	3.315643	-0.60541	-1.45027	-1.73051	1.23501664568577	-0.206622	-0.560742	0.078314
Trial1	1	1	noBlindfold	counterclockwise	practice	Free	1	-0.5	-0.5	3.335648	-0.60598	-1.45028	-1.7302	1.23475663074736	-0.127375	-0.543815	0.063659
Trial1	1	1	noBlindfold	counterclockwise	practice	Free	1	-0.5	-0.5	3.355652	-0.60651	-1.45028	-1.72969	1.23429403456835	-0.138182	-0.552278	0.026322
[truncated: 22,920 more rows]
