# Supplementary material for: Assessing kinesthetic proprioceptive function of the upper limb: a novel dynamic movement reproduction task using a robotic arm
Source: PeerJ. 2021 May 3;9:e11301. doi: 10.7717/peerj.11301 (PMC8101453; doi:10.7717/peerj.11301)
Supplement: Supplemental Information 2 [file peerj-09-11301-s002.zip › DMR raw data_Study 2_part 1/HMData_PP008_2019-09-09-11-55-13.txt]

Trial1	3	1	blindfold	clockwise	practice	Guided	1	0.5	0	0	0.44848	-1.45015	-0.80023	0.801886720145981	-0.026561	-0.094376	-0.564061
Trial1	3	1	blindfold	clockwise	practice	Guided	1	0.5	0	0.01535034	0.44851	-1.4501	-0.80026	0.801914769382955	0.058637	-0.094351	-0.587848
Trial1	3	1	blindfold	clockwise	practice	Guided	1	0.5	0	0.03533936	0.44861	-1.45007	-0.8003	0.801948268069905	0.093285	-0.11125	-0.640288
Trial1	3	1	blindfold	clockwise	practice	Guided	1	0.5	0	0.05534363	0.44875	-1.45006	-0.80035	0.801989216098984	0.011353	-0.132384	-0.750902
Trial1	3	1	blindfold	clockwise	practice	Guided	1	0.5	0	0.0753479	0.44881	-1.45016	-0.8003401	0.801975449043165	-0.049332	-0.712038	-0.641247
Trial1	3	1	blindfold	clockwise	practice	Guided	1	0.5	0	0.09533691	0.44881	-1.45027	-0.80033	0.801965396399748	0.071429	-0.712038	-0.578589
Trial1	3	1	blindfold	clockwise	practice	Guided	1	0.5	0	0.1153412	0.44881	-1.4503	-0.80028	0.801915490088881	0.098975	-0.585084	-0.387292
Trial1	3	1	blindfold	clockwise	practice	Guided	1	0.5	0	0.1353455	0.44883	-1.45029	-0.8002	0.801834446891336	0.095428	-0.483484	-0.198032
Trial1	3	1	blindfold	clockwise	practice	Guided	1	0.5	0	0.1553497	0.44884	-1.45026	-0.80007	0.801704077014531	-0.070771	-0.386028	-0.112106
Trial1	3	1	blindfold	clockwise	practice	Guided	1	0.5	0	0.1753387	0.4487	-1.45018	-0.80004	0.801683042801192	-0.196085	-0.263114	-0.036137
Trial1	3	1	blindfold	clockwise	practice	Guided	1	0.5	0	0.195343	0.44852	-1.45015	-0.80005	0.801704515010535	-0.04565	-0.267268	-0.085158
Trial1	3	1	blindfold	clockwise	practice	Guided	1	0.5	0	0.2153473	0.44835	-1.45014	-0.80007	0.801735493751812	0.03924	-0.246037	-0.155306
Trial1	3	1	blindfold	clockwise	practice	Guided	1	0.5	0	0.2353363	0.44831	-1.45014	-0.8001	0.801767930595952	0.214821	-0.300968	-0.24475
Trial1	3	1	blindfold	clockwise	practice	Guided	1	0.5	0	0.2553406	0.44837	-1.45015	-0.80019	0.801853881371095	0.165576	-0.410898	-0.382566
Trial1	3	1	blindfold	clockwise	practice	Guided	1	0.5	0	0.2753448	0.44849	-1.45022	-0.80021	0.801866148619683	0.057469	-0.465745	-0.570496
Trial1	3	1	blindfold	clockwise	practice	Guided	1	0.5	0	0.2953491	0.4485	-1.45023	-0.80022	0.801875502168269	0.096874	-0.474081	-0.56339
Trial1	3	1	blindfold	clockwise	practice	Guided	1	0.5	0	0.3153381	0.4485	-1.45023	-0.80023	0.801885435594001	0.16983	-0.40202	-0.543419
Trial1	3	1	blindfold	clockwise	practice	Guided	1	0.5	0	0.3353424	0.44852	-1.45022	-0.8002501	0.801904194955318	0.199233	-0.376521	-0.556976
Trial1	3	1	blindfold	clockwise	practice	Guided	1	0.5	0	0.3553467	0.44856	-1.4502	-0.80024	0.801891575961939	0.156201	-0.312951	-0.513503
Trial1	3	1	blindfold	clockwise	practice	Guided	1	0.5	0	0.375351	0.44864	-1.45017	-0.80022	0.801866522190268	0.130107	-0.287384	-0.388754
Trial1	3	1	blindfold	clockwise	practice	Guided	1	0.5	0	0.39534	0.44865	-1.45016	-0.8002	0.801845954306354	0.094594	-0.232299	-0.33622
Trial1	3	1	blindfold	clockwise	practice	Guided	1	0.5	0	0.4153442	0.44867	-1.45014	-0.80017	0.801814692898022	0.051303	-0.16877	-0.250758
Trial1	3	1	blindfold	clockwise	practice	Guided	1	0.5	0	0.4353485	0.4487	-1.4501	-0.80014	0.801782794955794	0.051594	-0.024859	-0.212673
Trial1	3	1	blindfold	clockwise	practice	Guided	1	0.5	0	0.4553375	0.44873	-1.45005	-0.80009	0.801730971304621	-0.024997	-0.0079251	-0.20081
Trial1	3	1	blindfold	clockwise	practice	Guided	1	0.5	0	0.4753418	0.44868	-1.45001	-0.80007	0.801714303722945	-0.087641	0.013232	-0.129083
Trial1	3	1	blindfold	clockwise	practice	Guided	1	0.5	0	0.4953461	0.44858	-1.44999	-0.80007	0.80172070846026	-0.110914	0.00476	-0.113746
Trial1	3	1	blindfold	clockwise	practice	Guided	1	0.5	0	0.5153503	0.44842	-1.44999	-0.80009	0.801750853549454	-0.07846	-0.024861	-0.199965
Trial1	3	1	blindfold	clockwise	practice	Guided	1	0.5	0	0.5353394	0.44823	-1.45002	-0.80012	0.801793080706609	-0.070417	-0.084087	-0.254093
Trial1	3	1	blindfold	clockwise	practice	Guided	1	0.5	0	0.5553436	0.44806	-1.45004	-0.80017	0.801853976031036	-0.026862	-0.151763	-0.305867
Trial1	3	1	blindfold	clockwise	practice	Guided	1	0.5	0	0.5753479	0.44792	-1.45008	-0.8002	0.801893034734275	0.094305	-0.198209	-0.453437
Trial1	3	1	blindfold	clockwise	practice	Guided	1	0.5	0	0.5953369	0.44797	-1.45009	-0.80024	0.801929639396801	0.234075	-0.193921	-0.545223
Trial1	3	1	blindfold	clockwise	practice	Guided	1	0.5	0	0.6153412	0.4481	-1.45009	-0.80028	0.801961126378033	0.247885	-0.164248	-0.552736
Trial1	3	1	blindfold	clockwise	practice	Guided	1	0.5	0	0.6353455	0.44834	-1.45008	-0.80029	0.801955682600852	0.304959	-0.14305	-0.607916
Trial1	3	1	blindfold	clockwise	practice	Guided	1	0.5	0	0.6553497	0.44874	-1.45007	-0.80024	0.80188004899774	0.226111	-0.159936	-0.562582
Trial1	3	1	blindfold	clockwise	practice	Guided	1	0.5	0	0.6753387	0.44968	-1.4501	-0.80018	0.801760603347784	0.023886	-0.240231	-0.335814
Trial1	3	1	blindfold	clockwise	practice	Guided	1	0.5	0	0.695343	0.45007	-1.45011	-0.80011	0.801666440616785	-0.107548	-0.193622	-0.16762
Trial1	3	1	blindfold	clockwise	practice	Guided	1	0.5	0	0.7153473	0.45028	-1.4501	-0.80004	0.80158348882485	-0.138547	-0.130101	-0.031934
Trial1	3	1	blindfold	clockwise	practice	Guided	1	0.5	0	0.7353363	0.45033	-1.45007	-0.79999	0.80153047631255	-0.032772	-0.108909	0.051989
Trial1	3	1	blindfold	clockwise	practice	Guided	1	0.5	0	0.7553406	0.45035	-1.45007	-0.79997	0.801509308136482	0.067408	-0.193503	0.088046
Trial1	3	1	blindfold	clockwise	practice	Guided	1	0.5	0	0.7753448	0.45038	-1.45011	-0.79997	0.801507451495265	-0.094677	-0.324546	0.043641
Trial1	3	1	blindfold	clockwise	practice	Guided	1	0.5	0	0.7953491	0.45035	-1.45014	-0.79996	0.801499254297043	-0.201462	-0.37523	0.108129
Trial1	3	1	blindfold	clockwise	practice	Guided	1	0.5	0	0.8153381	0.45023	-1.45018	-0.79997	0.801516751424638	-0.230265	-0.408967	0.072527
Trial1	3	1	blindfold	clockwise	practice	Guided	1	0.5	0	0.8353424	0.45005	-1.45021	-0.79999	0.801547877738465	-0.15419	-0.421545	0.0017677
Trial1	3	1	blindfold	clockwise	practice	Guided	1	0.5	0	0.8553467	0.44989	-1.45022	-0.80002	0.801587845015931	-0.027919	-0.455276	-0.086703
Trial1	3	1	blindfold	clockwise	practice	Guided	1	0.5	0	0.875351	0.44983	-1.45026	-0.80002	0.801591599426011	0.071123	-0.632952	-0.101168
Trial1	3	1	blindfold	clockwise	practice	Guided	1	0.5	0	0.89534	0.44984	-1.4503	-0.80003	0.801600907226899	0.113536	-0.666806	-0.136218
Trial1	3	1	blindfold	clockwise	practice	Guided	1	0.5	0	0.9153442	0.44984	-1.45031	-0.80004	0.801610901183642	0.139567	-0.700661	-0.193384
Trial1	3	1	blindfold	clockwise	practice	Guided	1	0.5	0	0.9353485	0.44985	-1.45032	-0.80005	0.8016202109979	0.145898	-0.692197	-0.222369
Trial1	3	1	blindfold	clockwise	practice	Guided	1	0.5	0	0.9553375	0.44986	-1.45033	-0.80007	0.80163963390164	0.161934	-0.683734	-0.245988
Trial1	3	1	blindfold	clockwise	practice	Guided	1	0.5	0	0.9753418	0.44989	-1.45034	-0.80007	0.801637755508996	0.14244	-0.679502	-0.171888
Trial1	3	1	blindfold	clockwise	practice	Guided	1	0.5	0	0.9953461	0.4499	-1.45034	-0.80006	0.801627137484879	0.118837	-0.620257	-0.085014
Trial1	3	1	blindfold	clockwise	practice	Guided	1	0.5	0	1.01535	0.4499	-1.45033	-0.80006	0.801627137484879	0.090251	-0.624488	0.033024
Trial1	3	1	blindfold	clockwise	practice	Guided	1	0.5	0	1.035339	0.44991	-1.45032	-0.80005	0.801616458219147	-0.016886	-0.586402	0.01128
Trial1	3	1	blindfold	clockwise	practice	Guided	1	0.5	0	1.055344	0.44991	-1.45031	-0.80004	0.801606523695506	-0.061262	-0.55678	0.055612
Trial1	3	1	blindfold	clockwise	practice	Guided	1	0.5	0	1.075348	0.4499	-1.4503	-0.80004	0.801607149476378	-0.068445	-0.518693	0.049929
Trial1	3	1	blindfold	clockwise	practice	Guided	1	0.5	0	1.095337	0.4499	-1.45028	-0.80004	0.801607149476378	-0.0060361	-0.459372	-0.084853
Trial1	3	1	blindfold	clockwise	practice	Guided	1	0.5	0	1.115341	0.4499	-1.45026	-0.80004	0.801607149476378	0.041953	-0.51429	-0.153145
Trial1	3	1	blindfold	clockwise	practice	Guided	1	0.5	0	1.135345	0.4499	-1.45026	-0.80005	0.801617083992264	0.089634	-0.53966	-0.251036
Trial1	3	1	blindfold	clockwise	practice	Guided	1	0.5	0	1.15535	0.44991	-1.45027	-0.80008	0.801646440257493	0.065733	-0.594673	-0.298235
Trial1	3	1	blindfold	clockwise	practice	Guided	1	0.5	0	1.175339	0.44991	-1.4503	-0.80008	0.801646440257493	0.001333	-0.666614	-0.26503
Trial1	3	1	blindfold	clockwise	practice	Guided	1	0.5	0	1.195343	0.44991	-1.45031	-0.80008	0.801646440257493	-0.042215	-0.683541	-0.210779
Trial1	3	1	blindfold	clockwise	practice	Guided	1	0.5	0	1.215347	0.44991	-1.45032	-0.80008	0.801646440257493	-0.08131	-0.700468	-0.160931
Trial1	3	1	blindfold	clockwise	practice	Guided	1	0.5	0	1.235336	0.44991	-1.45033	-0.80008	0.801646440257493	-0.097114	-0.645455	-0.191387
Trial1	3	1	blindfold	clockwise	practice	Guided	1	0.5	0	1.255341	0.4499	-1.45032	-0.80008	0.801647066007206	-0.177556	-0.615832	-0.188218
Trial1	3	1	blindfold	clockwise	practice	Guided	1	0.5	0	1.275345	0.44989	-1.45033	-0.80008	0.801647690018606	-0.154986	-0.649687	-0.190844
Trial1	3	1	blindfold	clockwise	practice	Guided	1	0.5	0	1.295349	0.44988	-1.45033	-0.80009	0.80165825051947	-0.094463	-0.653919	-0.232793
Trial1	3	1	blindfold	clockwise	practice	Guided	1	0.5	0	1.315338	0.44988	-1.45033	-0.80009	0.80165825051947	-0.057818	-0.679309	-0.279505
Trial1	3	1	blindfold	clockwise	practice	Guided	1	0.5	0	1.335342	0.44988	-1.45033	-0.80009	0.80165825051947	0.0071285	-0.666614	-0.213642
Trial1	3	1	blindfold	clockwise	practice	Guided	1	0.5	0	1.355347	0.44988	-1.45033	-0.80009	0.80165825051947	0.019332	-0.747018	-0.190581
Trial1	3	1	blindfold	clockwise	practice	Guided	1	0.5	0	1.375351	0.44988	-1.45036	-0.80009	0.80165825051947	-0.111077	-0.785104	-0.179181
Trial1	3	1	blindfold	clockwise	practice	Guided	1	0.5	0	1.39534	0.44988	-1.45036	-0.80009	0.80165825051947	-0.120182	-0.670846	-0.110918
Trial1	3	1	blindfold	clockwise	practice	Guided	1	0.5	0	1.415344	0.44987	-1.45035	-0.80008	0.801648942140257	-0.062427	-0.581978	-0.121409
Trial1	3	1	blindfold	clockwise	practice	Guided	1	0.5	0	1.435349	0.44987	-1.45031	-0.80007	0.801639007646164	0.015847	-0.484622	-0.073919
Trial1	3	1	blindfold	clockwise	practice	Guided	1	0.5	0	1.455338	0.44988	-1.45028	-0.80003	0.80159840556062	0.103827	-0.484502	-0.0090956
Trial1	3	1	blindfold	clockwise	practice	Guided	1	0.5	0	1.475342	0.44998	-1.45023	-0.80002	0.801582223654539	0.191411	-0.450396	-0.032871
Trial1	3	1	blindfold	clockwise	practice	Guided	1	0.5	0	1.495346	0.45009	-1.45023	-0.80002	0.801575368833905	0.163893	-0.446039	-0.026529
Trial1	3	1	blindfold	clockwise	practice	Guided	1	0.5	0	1.51535	0.45021	-1.45023	-0.80003	0.801577839881324	0.121661	-0.462838	-0.058485
Trial1	3	1	blindfold	clockwise	practice	Guided	1	0.5	0	1.535339	0.4503	-1.45023	-0.80003	0.801572254378958	0.105253	-0.437322	-0.080591
Trial1	3	1	blindfold	clockwise	practice	Guided	1	0.5	0	1.555344	0.45033	-1.45022	-0.80004	0.801580388503528	0.048891	-0.437195	-0.105322
Trial1	3	1	blindfold	clockwise	practice	Guided	1	0.5	0	1.575348	0.45033	-1.45023	-0.80005	0.801590323351076	0.039688	-0.449634	-0.232718
Trial1	3	1	blindfold	clockwise	practice	Guided	1	0.5	0	1.595337	0.45034	-1.45022	-0.80009	0.801629624517538	0.082676	-0.377578	-0.279714
Trial1	3	1	blindfold	clockwise	practice	Guided	1	0.5	0	1.615341	0.45037	-1.45021	-0.80015	0.801687730321935	0.235796	-0.356315	-0.370539
Trial1	3	1	blindfold	clockwise	practice	Guided	1	0.5	0	1.635345	0.4505	-1.45019	-0.80023	0.801759472240196	0.343088	-0.360454	-0.510672
Trial1	3	1	blindfold	clockwise	practice	Guided	1	0.5	0	1.65535	0.45082	-1.45018	-0.8003801	0.801889580152319	0.428739	-0.432289	-0.638612
Trial1	3	1	blindfold	clockwise	practice	Guided	1	0.5	0	1.675339	0.45206	-1.45026	-0.80042	0.801854350552202	0.431413	-0.626869	-0.837277
Trial1	3	1	blindfold	clockwise	practice	Guided	1	0.5	0	1.695343	0.45294	-1.45031	-0.8004	0.801782284615692	0.504382	-0.6311	-0.807078
Trial1	3	1	blindfold	clockwise	practice	Guided	1	0.5	0	1.715347	0.454	-1.45032	-0.8003401	0.801660904784758	0.480756	-0.622637	-0.657913
Trial1	3	1	blindfold	clockwise	practice	Guided	1	0.5	0	1.735336	0.45531	-1.45031	-0.80023	0.801476883073696	0.359108	-0.576087	-0.420983
Trial1	3	1	blindfold	clockwise	practice	Guided	1	0.5	0	1.755341	0.4566	-1.45028	-0.79998	0.801156433213779	0.228259	-0.470233	-0.19806
Trial1	3	1	blindfold	clockwise	practice	Guided	1	0.5	0	1.775345	0.4592	-1.45017	-0.79988	0.800919908137541	-0.096786	-0.228832	0.192689
Trial1	3	1	blindfold	clockwise	practice	Guided	1	0.5	0	1.795349	0.46023	-1.45011	-0.79985	0.800838095509533	-0.112165	-0.11453	0.288384
Trial1	3	1	blindfold	clockwise	practice	Guided	1	0.5	0	1.815338	0.46106	-1.45006	-0.79984	0.800787364439763	-0.056721	-0.11027	0.325706
Trial1	3	1	blindfold	clockwise	practice	Guided	1	0.5	0	1.835342	0.46182	-1.45006	-0.79985	0.800760709366714	0.055937	-0.203323	0.307973
Trial1	3	1	blindfold	clockwise	practice	Guided	1	0.5	0	1.855347	0.46242	-1.45009	-0.79993	0.800812287618923	0.083201	-0.266742	0.233985
Trial1	3	1	blindfold	clockwise	practice	Guided	1	0.5	0	1.875351	0.46362	-1.45019	-0.79999	0.800816771385884	0.165907	-0.495046	-0.00038982
Trial1	3	1	blindfold	clockwise	practice	Guided	1	0.5	0	1.89534	0.46424	-1.45024	-0.80003	0.80082879965093	0.167279	-0.545759	-0.02581
Trial1	3	1	blindfold	clockwise	practice	Guided	1	0.5	0	1.915344	0.46486	-1.45027	-0.80003	0.800801353545462	0.204741	-0.59654	-0.048201
Trial1	3	1	blindfold	clockwise	practice	Guided	1	0.5	0	1.935349	0.46551	-1.4503	-0.80003	0.800773094672747	0.312372	-0.651554	-0.057661
Trial1	3	1	blindfold	clockwise	practice	Guided	1	0.5	0	1.955338	0.46617	-1.45032	-0.80007	0.800784957860749	0.318163	-0.710799	-0.077354
Trial1	3	1	blindfold	clockwise	practice	Guided	1	0.5	0	1.975342	0.46778	-1.4504	-0.80008	0.800728504146631	0.243851	-0.871607	-0.192529
Trial1	3	1	blindfold	clockwise	practice	Guided	1	0.5	0	1.995346	0.46851	-1.45043	-0.80009	0.800709407165496	0.249116	-0.888534	-0.197863
Trial1	3	1	blindfold	clockwise	practice	Guided	1	0.5	0	2.01535	0.46918	-1.45044	-0.80007	0.800663444913449	0.161851	-0.825057	-0.137996
Trial1	3	1	blindfold	clockwise	practice	Guided	1	0.5	0	2.035339	0.46975	-1.45042	-0.80004	0.800611687209549	0.108373	-0.76158	-0.079682
Trial1	3	1	blindfold	clockwise	practice	Guided	1	0.5	0	2.055344	0.47022	-1.45038	-0.79995	0.800504126613145	-0.017455	-0.664249	0.063218
Trial1	3	1	blindfold	clockwise	practice	Guided	1	0.5	0	2.075348	0.47047	-1.4503	-0.79993	0.800474910812447	-0.169855	-0.473778	0.204178
Trial1	3	1	blindfold	clockwise	practice	Guided	1	0.5	0	2.095337	0.47043	-1.45026	-0.7999099	0.800456315284639	-0.1531	-0.427111	0.285253
Trial1	3	1	blindfold	clockwise	practice	Guided	1	0.5	0	2.115341	0.47037	-1.45022	-0.79989	0.800438638313107	-0.115815	-0.422769	0.262492
Trial1	3	1	blindfold	clockwise	practice	Guided	1	0.5	0	2.135345	0.47034	-1.45021	-0.79989	0.80043975089936	0.040159	-0.363422	0.264752
Trial1	3	1	blindfold	clockwise	practice	Guided	1	0.5	0	2.15535	0.47035	-1.4502	-0.79992	0.800469279805685	0.140986	-0.354853	0.194467
Trial1	3	1	blindfold	clockwise	practice	Guided	1	0.5	0	2.175339	0.4705	-1.45021	-0.79996	0.80050370655791	0.357769	-0.498505	0.054965
Trial1	3	1	blindfold	clockwise	practice	Guided	1	0.5	0	2.195343	0.47079	-1.45024	-0.79999	0.800523092494448	0.329197	-0.536538	0.015112
Trial1	3	1	blindfold	clockwise	practice	Guided	1	0.5	0	2.215347	0.47125	-1.45027	-0.79999	0.800506439750546	0.318773	-0.595783	0.035456
Trial1	3	1	blindfold	clockwise	practice	Guided	1	0.5	0	2.235336	0.47187	-1.4503	-0.79995	0.800444442112831	0.118246	-0.608479	0.160554
Trial1	3	1	blindfold	clockwise	practice	Guided	1	0.5	0	2.255341	0.47242	-1.45031	-0.7998199	0.800295322050708	0.0059495	-0.54077	0.287832
Trial1	3	1	blindfold	clockwise	practice	Guided	1	0.5	0	2.275345	0.47287	-1.45026	-0.79979	0.800250036564572	-0.185534	-0.447511	0.488717
Trial1	3	1	blindfold	clockwise	practice	Guided	1	0.5	0	2.295349	0.47283	-1.45025	-0.79977	0.800231377846178	-0.28905	-0.481238	0.502592
Trial1	3	1	blindfold	clockwise	practice	Guided	1	0.5	0	2.315338	0.47273	-1.45025	-0.79977	0.800234779920942	-0.358838	-0.51926	0.480901
Trial1	3	1	blindfold	clockwise	practice	Guided	1	0.5	0	2.335342	0.47247	-1.45026	-0.79979	0.800263697415178	-0.456187	-0.578505	0.406666
Trial1	3	1	blindfold	clockwise	practice	Guided	1	0.5	0	2.355347	0.47207	-1.45029	-0.79986	0.800347490157038	-0.470045	-0.561578	0.350871
Trial1	3	1	blindfold	clockwise	practice	Guided	1	0.5	0	2.375351	0.47089	-1.45031	-0.7999099	0.800439454258736	0.08025	-0.654677	0.136216
Trial1	3	1	blindfold	clockwise	practice	Guided	1	0.5	0	2.39534	0.47051	-1.45033	-0.79996	0.800503337601931	0.111397	-0.696995	0.012936
Trial1	3	1	blindfold	clockwise	practice	Guided	1	0.5	0	2.415344	0.47041	-1.45035	-0.79996	0.800507028384305	0.085488	-0.718154	-0.069731
Trial1	3	1	blindfold	clockwise	practice	Guided	1	0.5	0	2.435349	0.47041	-1.45035	-0.79997	0.80051709468529	0.041072	-0.650446	-0.07277
Trial1	3	1	blindfold	clockwise	practice	Guided	1	0.5	0	2.455338	0.47042	-1.45034	-0.79997	0.800516724609644	0.089998	-0.548882	-0.0062334
Trial1	3	1	blindfold	clockwise	practice	Guided	1	0.5	0	2.475342	0.47045	-1.45025	-0.79997	0.800515617333462	0.176114	-0.476736	0.037582
Trial1	3	1	blindfold	clockwise	practice	Guided	1	0.5	0	2.495346	0.47052	-1.45025	-0.79997	0.80051303622059	0.174613	-0.544389	0.073231
Trial1	3	1	blindfold	clockwise	practice	Guided	1	0.5	0	2.51535	0.47059	-1.45027	-0.79997	0.800510461221479	0.133175	-0.624793	0.059633
Trial1	3	1	blindfold	clockwise	practice	Guided	1	0.5	0	2.535339	0.47062	-1.4503	-0.79997	0.800509360303288	0.098896	-0.64172	0.120618
Trial1	3	1	blindfold	clockwise	practice	Guided	1	0.5	0	2.555344	0.47062	-1.45031	-0.79996	0.800499293905042	0.131779	-0.654416	0.16074
Trial1	3	1	blindfold	clockwise	practice	Guided	1	0.5	0	2.575348	0.47063	-1.45032	-0.79997	0.800508992850799	0.07194	-0.696734	-0.0076126
Trial1	3	1	blindfold	clockwise	practice	Guided	1	0.5	0	2.595337	0.47064	-1.45033	-0.79997	0.800508625523402	0.027524	-0.705197	-0.019054
Trial1	3	1	blindfold	clockwise	practice	Guided	1	0.5	0	2.615341	0.47064	-1.45034	-0.79997	0.800508625523402	-0.098796	-0.692502	0.010082
Trial1	3	1	blindfold	clockwise	practice	Guided	1	0.5	0	2.635345	0.47063	-1.45034	-0.79997	0.800508992850799	-0.130597	-0.620561	0.08182
Trial1	3	1	blindfold	clockwise	practice	Guided	1	0.5	0	2.65535	0.47062	-1.45033	-0.79995	0.800489346635938	-0.159791	-0.582475	0.119505
Trial1	3	1	blindfold	clockwise	practice	Guided	1	0.5	0	2.675339	0.4706	-1.4503	-0.79992	0.800460059273177	-0.134885	-0.56978	0.276866
Trial1	3	1	blindfold	clockwise	practice	Guided	1	0.5	0	2.695343	0.47057	-1.45028	-0.79989	0.800431260802081	-0.142178	-0.514762	0.329199
Trial1	3	1	blindfold	clockwise	practice	Guided	1	0.5	0	2.715347	0.47055	-1.45027	-0.79988	0.800421989507791	-0.12814	-0.535909	0.381734
Trial1	3	1	blindfold	clockwise	practice	Guided	1	0.5	0	2.735336	0.47054	-1.45027	-0.79988	0.800422358000917	-0.142688	-0.527433	0.326552
Trial1	3	1	blindfold	clockwise	practice	Guided	1	0.5	0	2.755341	0.47053	-1.45027	-0.79988	0.800422724424622	-0.028318	-0.48925	0.220687
Trial1	3	1	blindfold	clockwise	practice	Guided	1	0.5	0	2.775345	0.47053	-1.45026	-0.79989	0.800432731215696	0.073578	-0.493229	0.101319
Trial1	3	1	blindfold	clockwise	practice	Guided	1	0.5	0	2.795349	0.47053	-1.45026	-0.7999099	0.800452625669883	0.011893	-0.565165	0.025477
Trial1	3	1	blindfold	clockwise	practice	Guided	1	0.5	0	2.815338	0.47054	-1.45027	-0.79993	0.800472332416625	0.047876	-0.59902	-0.028377
Trial1	3	1	blindfold	clockwise	practice	Guided	1	0.5	0	2.835342	0.47053	-1.45029	-0.79994	0.800482646045137	-0.01456	-0.654033	-0.043689
Trial1	3	1	blindfold	clockwise	practice	Guided	1	0.5	0	2.855347	0.47053	-1.45031	-0.79995	0.800492652837228	0.0079296	-0.700583	-0.031317
Trial1	3	1	blindfold	clockwise	practice	Guided	1	0.5	0	2.875336	0.47054	-1.45032	-0.79995	0.800492286445533	0.045844	-0.611715	-0.014234
Trial1	3	1	blindfold	clockwise	practice	Guided	1	0.5	0	2.89534	0.47054	-1.45031	-0.79995	0.800492286445533	-0.022666	-0.535543	0.073654
Trial1	3	1	blindfold	clockwise	practice	Guided	1	0.5	0	2.915344	0.47053	-1.45029	-0.79995	0.800492652837228	-0.128992	-0.505916	0.200968
Trial1	3	1	blindfold	clockwise	practice	Guided	1	0.5	0	2.935349	0.47053	-1.45028	-0.79992	0.800462632461465	-0.178265	-0.497383	0.260695
Trial1	3	1	blindfold	clockwise	practice	Guided	1	0.5	0	2.955338	0.4705	-1.45026	-0.79986	0.800403817473734	-0.19742	-0.467644	0.280344
Trial1	3	1	blindfold	clockwise	practice	Guided	1	0.5	0	2.975342	0.4703	-1.45022	-0.79985	0.800401207149405	-0.226824	-0.458939	0.320229
Trial1	3	1	blindfold	clockwise	practice	Guided	1	0.5	0	2.995346	0.47012	-1.45024	-0.79986	0.800417912227009	-0.233035	-0.573157	0.281823
Trial1	3	1	blindfold	clockwise	practice	Guided	1	0.5	0	3.01535	0.46992	-1.45028	-0.79987	0.800435350347221	-0.206442	-0.653562	0.220435
Trial1	3	1	blindfold	clockwise	practice	Guided	1	0.5	0	3.035339	0.46974	-1.45032	-0.79988	0.800452201086576	-0.125037	-0.72127	0.204936
Trial1	3	1	blindfold	clockwise	practice	Guided	1	0.5	0	3.055344	0.46966	-1.45035	-0.79989	0.800465235352983	-0.086311	-0.759357	0.16124
Trial1	3	1	blindfold	clockwise	practice	Guided	1	0.5	0	3.075348	0.46965	-1.45035	-0.79989	0.800465614959664	-0.060785	-0.657793	0.179736
Trial1	3	1	blindfold	clockwise	practice	Guided	1	0.5	0	3.095337	0.46965	-1.45035	-0.79989	0.800465614959664	0.00011886	-0.615475	0.137571
Trial1	3	1	blindfold	clockwise	practice	Guided	1	0.5	0	3.115341	0.46965	-1.45034	-0.79989	0.800465614959664	0.014709	-0.640866	0.185452
Trial1	3	1	blindfold	clockwise	practice	Guided	1	0.5	0	3.135345	0.46965	-1.45034	-0.7999	0.800475561778039	0.086599	-0.687416	0.177108
Trial1	3	1	blindfold	clockwise	practice	Guided	1	0.5	0	3.15535	0.46965	-1.45034	-0.7999099	0.800485508596592	0.093614	-0.729734	0.148043
Trial1	3	1	blindfold	clockwise	practice	Guided	1	0.5	0	3.175339	0.46966	-1.45035	-0.7999099	0.800485128999345	0.091136	-0.746661	0.109976
Trial1	3	1	blindfold	clockwise	practice	Guided	1	0.5	0	3.195343	0.46966	-1.45036	-0.7999099	0.800485128999345	0.104138	-0.755125	0.121907
Trial1	3	1	blindfold	clockwise	practice	Guided	1	0.5	0	3.215347	0.46967	-1.45036	-0.7999099	0.800484750656377	0.06687	-0.750893	0.132612
Trial1	3	1	blindfold	clockwise	practice	Guided	1	0.5	0	3.235336	0.46967	-1.45036	-0.7999099	0.800484750656377	0.010991	-0.772052	0.171722
Trial1	3	1	blindfold	clockwise	practice	Guided	1	0.5	0	3.255341	0.46967	-1.45037	-0.7999099	0.800484750656377	-0.041125	-0.742429	0.170762
Trial1	3	1	blindfold	clockwise	practice	Guided	1	0.5	0	3.275345	0.46966	-1.45036	-0.7999099	0.800485128999345	-0.125024	-0.615475	0.204308
Trial1	3	1	blindfold	clockwise	practice	Guided	1	0.5	0	3.295349	0.46965	-1.45034	-0.7999	0.800475561778039	-0.183728	-0.60278	0.276608
Trial1	3	1	blindfold	clockwise	practice	Guided	1	0.5	0	3.315338	0.46964	-1.45033	-0.7999	0.800475940374763	-0.182237	-0.645098	0.259157
Trial1	3	1	blindfold	clockwise	practice	Guided	1	0.5	0	3.335342	0.46963	-1.45033	-0.7999	0.800476320226525	-0.134517	-0.712807	0.282176
Trial1	3	1	blindfold	clockwise	practice	Guided	1	0.5	0	3.355347	0.46963	-1.45034	-0.79989	0.800466373417575	-0.114417	-0.738198	0.246835
Trial1	3	1	blindfold	clockwise	practice	Guided	1	0.5	0	3.375336	0.46962	-1.45035	-0.79989	0.800466753399143	-0.097031	-0.657793	0.319426
Trial1	3	1	blindfold	clockwise	practice	Guided	1	0.5	0	3.39534	0.46961	-1.45035	-0.79989	0.800467133505798	-0.173043	-0.657793	0.322548
Trial1	3	1	blindfold	clockwise	practice	Guided	1	0.5	0	3.415344	0.4696	-1.45034	-0.79988	0.800457506249452	-0.181011	-0.666257	0.309274
Trial1	3	1	blindfold	clockwise	practice	Guided	1	0.5	0	3.435349	0.4696	-1.45033	-0.79988	0.800457506249452	-0.107639	-0.632403	0.280559
Trial1	3	1	blindfold	clockwise	practice	Guided	1	0.5	0	3.455338	0.4696	-1.45033	-0.79988	0.800457506249452	-0.044888	-0.640866	0.269132
Trial1	3	1	blindfold	clockwise	practice	Guided	1	0.5	0	3.475342	0.46959	-1.45033	-0.79988	0.800457885478448	-0.091562	-0.704343	0.306689
Trial1	3	1	blindfold	clockwise	practice	Guided	1	0.5	0	3.495346	0.46959	-1.45033	-0.79988	0.800457885478448	-0.162564	-0.708575	0.301722
Trial1	3	1	blindfold	clockwise	practice	Guided	1	0.5	0	3.51535	0.46959	-1.45034	-0.79987	0.800447819565495	-0.090633	-0.72127	0.293961
Trial1	3	1	blindfold	clockwise	practice	Guided	1	0.5	0	3.535339	0.46958	-1.45034	-0.79988	0.800458265964372	-0.077402	-0.780516	0.231652
Trial1	3	1	blindfold	clockwise	practice	Guided	1	0.5	0	3.555344	0.46958	-1.45035	-0.79989	0.800468272311135	-0.048153	-0.759357	0.190607
Trial1	3	1	blindfold	clockwise	practice	Guided	1	0.5	0	3.575348	0.46958	-1.45037	-0.79989	0.800468272311135	-0.041224	-0.831297	0.095074
Trial1	3	1	blindfold	clockwise	practice	Guided	1	0.5	0	3.595337	0.46958	-1.4504	-0.7999	0.80047821909649	-0.033602	-0.882079	0.073497
Trial1	3	1	blindfold	clockwise	practice	Guided	1	0.5	0	3.615341	0.46957	-1.45042	-0.7999	0.800478598565086	-0.065409	-0.894774	0.109357
Trial1	3	1	blindfold	clockwise	practice	Guided	1	0.5	0	3.635345	0.46957	-1.45042	-0.7999	0.800478598565086	-0.107933	-0.831297	0.157772
Trial1	3	1	blindfold	clockwise	practice	Guided	1	0.5	0	3.65535	0.46956	-1.45042	-0.7999	0.800478979291321	-0.142838	-0.72127	0.146295
Trial1	3	1	blindfold	clockwise	practice	Guided	1	0.5	0	3.675339	0.46955	-1.45036	-0.7999	0.800479359008969	-0.111575	-0.640866	0.212082
Trial1	3	1	blindfold	clockwise	practice	Guided	1	0.5	0	3.695343	0.46955	-1.45035	-0.7999	0.800479359008969	-0.111836	-0.645098	0.221618
Trial1	3	1	blindfold	clockwise	practice	Guided	1	0.5	0	3.715347	0.46954	-1.45034	-0.7999	0.800479739984999	-0.065863	-0.657793	0.256907
Trial1	3	1	blindfold	clockwise	practice	Guided	1	0.5	0	3.735336	0.46954	-1.45034	-0.7999	0.800479739984999	-0.015	-0.733966	0.235365
Trial1	3	1	blindfold	clockwise	practice	Guided	1	0.5	0	3.755341	0.46954	-1.45035	-0.7999	0.800479739984999	0.032279	-0.746661	0.203319
Trial1	3	1	blindfold	clockwise	practice	Guided	1	0.5	0	3.775345	0.46954	-1.45036	-0.7999	0.800479739984999	0.0076636	-0.772052	0.165222
Trial1	3	1	blindfold	clockwise	practice	Guided	1	0.5	0	3.795349	0.46954	-1.45036	-0.7999099	0.800489686751634	-0.01009	-0.729734	0.178886
Trial1	3	1	blindfold	clockwise	practice	Guided	1	0.5	0	3.815338	0.46954	-1.45036	-0.7999099	0.800489686751634	-0.015105	-0.691648	0.171988
Trial1	3	1	blindfold	clockwise	practice	Guided	1	0.5	0	3.835342	0.46954	-1.45036	-0.7999099	0.800489686751634	0.029857	-0.712807	0.166609
Trial1	3	1	blindfold	clockwise	practice	Guided	1	0.5	0	3.855347	0.46954	-1.45036	-0.7999099	0.800489686751634	0.07366	-0.755125	0.177997
Trial1	3	1	blindfold	clockwise	practice	Guided	1	0.5	0	3.875336	0.46954	-1.45038	-0.7999099	0.800489686751634	-0.087419	-0.793211	0.120528
Trial1	3	1	blindfold	clockwise	practice	Guided	1	0.5	0	3.89534	0.46954	-1.45038	-0.79992	0.800499693079927	-0.144522	-0.759357	0.107539
Trial1	3	1	blindfold	clockwise	practice	Guided	1	0.5	0	3.915344	0.46953	-1.45038	-0.79992	0.800500074171541	-0.143044	-0.674721	0.080315
Trial1	3	1	blindfold	clockwise	practice	Guided	1	0.5	0	3.935349	0.46953	-1.45036	-0.79992	0.800500074171541	-0.084893	-0.700111	0.150069
Trial1	3	1	blindfold	clockwise	practice	Guided	1	0.5	0	3.955338	0.46952	-1.45036	-0.79992	0.800500453118718	-0.043766	-0.742429	0.136022
Trial1	3	1	blindfold	clockwise	practice	Guided	1	0.5	0	3.975342	0.46952	-1.45037	-0.79993	0.800510518999115	-0.048141	-0.755125	0.0051655
Trial1	3	1	blindfold	clockwise	practice	Guided	1	0.5	0	3.995346	0.46952	-1.45037	-0.79993	0.800510518999115	-0.033374	-0.772052	-0.014871
Trial1	3	1	blindfold	clockwise	practice	Guided	1	0.5	0	4.01535	0.46952	-1.45038	-0.79994	0.800520465756847	-0.025521	-0.810138	0.047671
Trial1	3	1	blindfold	clockwise	practice	Guided	1	0.5	0	4.035339	0.46952	-1.45039	-0.79994	0.800520465756847	-0.063041	-0.839761	0.092525
Trial1	3	1	blindfold	clockwise	practice	Guided	1	0.5	0	4.055344	0.46952	-1.4504	-0.79995	0.800530472076184	-0.021347	-0.848224	0.070115
Trial1	3	1	blindfold	clockwise	practice	Guided	1	0.5	0	4.075348	0.46952	-1.45041	-0.79995	0.800530472076184	-0.0038743	-0.877847	0.070083
Trial1	3	1	blindfold	clockwise	practice	Guided	1	0.5	0	4.095337	0.46952	-1.45042	-0.79995	0.800530472076184	-0.030223	-0.848224	0.077831
Trial1	3	1	blindfold	clockwise	practice	Guided	1	0.5	0	4.115341	0.46952	-1.45042	-0.79995	0.800530472076184	0.0082925	-0.856688	0.109886
Trial1	3	1	blindfold	clockwise	practice	Guided	1	0.5	0	4.135345	0.46952	-1.45042	-0.79995	0.800530472076184	-0.022377	-0.869383	0.149922
Trial1	3	1	blindfold	clockwise	practice	Guided	1	0.5	0	4.15535	0.46951	-1.45042	-0.79994	0.800520848223445	-0.02237	-0.827065	0.148968
Trial1	3	1	blindfold	clockwise	practice	Guided	1	0.5	0	4.175339	0.46951	-1.4504	-0.79994	0.800520848223445	-0.072328	-0.72127	0.163196
Trial1	3	1	blindfold	clockwise	practice	Guided	1	0.5	0	4.195343	0.46951	-1.45039	-0.79994	0.800520848223445	-0.057432	-0.725502	0.206271
Trial1	3	1	blindfold	clockwise	practice	Guided	1	0.5	0	4.215347	0.46951	-1.45037	-0.79993	0.800510901470465	0.0576	-0.657793	0.155191
Trial1	3	1	blindfold	clockwise	practice	Guided	1	0.5	0	4.235336	0.46951	-1.45036	-0.79993	0.800510901470465	0.044276	-0.69588	0.154229
Trial1	3	1	blindfold	clockwise	practice	Guided	1	0.5	0	4.255341	0.46951	-1.45036	-0.79994	0.800520848223445	0.069629	-0.733966	0.109626
Trial1	3	1	blindfold	clockwise	practice	Guided	1	0.5	0	4.275345	0.46952	-1.45036	-0.79995	0.800530472076184	0.154554	-0.763588	-0.023482
Trial1	3	1	blindfold	clockwise	practice	Guided	1	0.5	0	4.295349	0.46952	-1.45037	-0.79995	0.800530472076184	0.215794	-0.784747	-0.031464
Trial1	3	1	blindfold	clockwise	practice	Guided	1	0.5	0	4.315338	0.46954	-1.45038	-0.79995	0.800529712065893	0.226462	-0.877847	0.031998
Trial1	3	1	blindfold	clockwise	practice	Guided	1	0.5	0	4.335342	0.46956	-1.45041	-0.79995	0.8005289514197	0.244387	-0.954019	0.159511
Trial1	3	1	blindfold	clockwise	practice	Guided	1	0.5	0	4.355347	0.46957	-1.45045	-0.79993	0.80050861759277	0.169382	-0.970947	0.276389
Trial1	3	1	blindfold	clockwise	practice	Guided	1	0.5	0	4.375336	0.46957	-1.45044	-0.79989	0.800468651784447	-0.175119	-0.700111	0.42089
Trial1	3	1	blindfold	clockwise	practice	Guided	1	0.5	0	4.39534	0.46952	-1.45037	-0.79985	0.800430528013817	-0.289905	-0.441953	0.404456
Trial1	3	1	blindfold	clockwise	practice	Guided	1	0.5	0	4.415344	0.46936	-1.45026	-0.79985	0.800436637028402	-0.301235	-0.259889	0.310953
Trial1	3	1	blindfold	clockwise	practice	Guided	1	0.5	0	4.435349	0.46903	-1.45014	-0.79989	0.800489362576303	-0.241246	-0.073649	0.218172
Trial1	3	1	blindfold	clockwise	practice	Guided	1	0.5	0	4.455338	0.46854	-1.45006	-0.79992	0.800538367482198	-0.079052	-0.14979	0.15165
Trial1	3	1	blindfold	clockwise	practice	Guided	1	0.5	0	4.475342	0.46782	-1.45017	-0.79992	0.800566985471016	0.152924	-0.632085	0.194593
Trial1	3	1	blindfold	clockwise	practice	Guided	1	0.5	0	4.495346	0.46781	-1.45029	-0.79992	0.800567388044304	0.065956	-0.826748	0.22647
Trial1	3	1	blindfold	clockwise	practice	Guided	1	0.5	0	4.51535	0.46781	-1.45037	-0.7999099	0.800557382562145	-0.024271	-0.771734	0.241272
Trial1	3	1	blindfold	clockwise	practice	Guided	1	0.5	0	4.535339	0.4678	-1.45038	-0.7999099	0.800557784066807	-0.151555	-0.632085	0.211429
Trial1	3	1	blindfold	clockwise	practice	Guided	1	0.5	0	4.555344	0.4678	-1.45035	-0.79992	0.800567789543949	-0.164263	-0.505127	0.200929
Trial1	3	1	blindfold	clockwise	practice	Guided	1	0.5	0	4.575348	0.46776	-1.45023	-0.79993	0.800579465399614	-0.126501	-0.39911	0.107744
Trial1	3	1	blindfold	clockwise	practice	Guided	1	0.5	0	4.595337	0.46771	-1.45021	-0.79994	0.800591425508904	-0.102257	-0.466704	0.084101
Trial1	3	1	blindfold	clockwise	practice	Guided	1	0.5	0	4.615341	0.46769	-1.45022	-0.79993	0.800582287641593	-0.0088732	-0.551253	0.149422
Trial1	3	1	blindfold	clockwise	practice	Guided	1	0.5	0	4.635345	0.46769	-1.45025	-0.79993	0.800582287641593	-0.021483	-0.606267	0.203229
Trial1	3	1	blindfold	clockwise	practice	Guided	1	0.5	0	4.65535	0.46769	-1.45028	-0.79992	0.800572222663569	0.04996	-0.635889	0.23196
Trial1	3	1	blindfold	clockwise	practice	Guided	1	0.5	0	4.675339	0.4677	-1.4503	-0.79993	0.800581883574676	0.039355	-0.66128	0.160923
Trial1	3	1	blindfold	clockwise	practice	Guided	1	0.5	0	4.695343	0.4677	-1.45031	-0.79993	0.800581883574676	-0.043561	-0.673975	0.134158
Trial1	3	1	blindfold	clockwise	practice	Guided	1	0.5	0	4.715347	0.4677	-1.45031	-0.79992	0.800571818591573	0.039357	-0.635889	0.160847
Trial1	3	1	blindfold	clockwise	practice	Guided	1	0.5	0	4.735336	0.4677	-1.45031	-0.79992	0.800571818591573	0.065129	-0.610498	0.175193
Trial1	3	1	blindfold	clockwise	practice	Guided	1	0.5	0	4.755341	0.4677	-1.45031	-0.79993	0.800581883574676	0.06584	-0.597803	0.103615
Trial1	3	1	blindfold	clockwise	practice	Guided	1	0.5	0	4.775345	0.46771	-1.45033	-0.79994	0.800591425508904	0.122377	-0.792466	-0.010394
Trial1	3	1	blindfold	clockwise	practice	Guided	1	0.5	0	4.795349	0.46771	-1.45036	-0.79995	0.80060143094135	0.022254	-0.805161	-0.046719
Trial1	3	1	blindfold	clockwise	practice	Guided	1	0.5	0	4.815338	0.46771	-1.45039	-0.79996	0.800611376817852	-0.0076876	-0.839016	-0.065592
Trial1	3	1	blindfold	clockwise	practice	Guided	1	0.5	0	4.835342	0.46772	-1.45041	-0.79997	0.800621039211773	0.027688	-0.902493	-0.126285
Trial1	3	1	blindfold	clockwise	practice	Guided	1	0.5	0	4.855347	0.46772	-1.45043	-0.79998	0.800631044649862	-0.020575	-0.932115	-0.137971
Trial1	3	1	blindfold	clockwise	practice	Guided	1	0.5	0	4.875336	0.46772	-1.45047	-0.79998	0.800631044649862	-0.028041	-0.978665	-0.028972
Trial1	3	1	blindfold	clockwise	practice	Guided	1	0.5	0	4.89534	0.46771	-1.45047	-0.79997	0.800621441806853	-0.107255	-0.944811	0.150814
Trial1	3	1	blindfold	clockwise	practice	Guided	1	0.5	0	4.915344	0.46771	-1.45047	-0.79997	0.800621441806853	-0.101216	-0.847479	0.188782
Trial1	3	1	blindfold	clockwise	practice	Guided	1	0.5	0	4.935349	0.4677	-1.45044	-0.79996	0.800611780744639	-0.14944	-0.792466	0.181488
Trial1	3	1	blindfold	clockwise	practice	Guided	1	0.5	0	4.955338	0.46769	-1.45041	-0.79995	0.800602238930001	-0.165589	-0.695134	0.222419
Trial1	3	1	blindfold	clockwise	practice	Guided	1	0.5	0	4.975342	0.46768	-1.45039	-0.79994	0.800592637694593	-0.113803	-0.834784	0.183737
Trial1	3	1	blindfold	clockwise	practice	Guided	1	0.5	0	4.995346	0.46768	-1.4504	-0.79994	0.800592637694593	-0.08184	-0.860175	0.173239
Trial1	3	1	blindfold	clockwise	practice	Guided	1	0.5	0	5.01535	0.46768	-1.45041	-0.79994	0.800592637694593	0.025578	-0.87287	0.167922
Trial1	3	1	blindfold	clockwise	practice	Guided	1	0.5	0	5.035339	0.46768	-1.45042	-0.79994	0.800592637694593	0.100904	-0.881334	0.109893
Trial1	3	1	blindfold	clockwise	practice	Guided	1	0.5	0	5.055344	0.46768	-1.45042	-0.79993	0.800582691833553	0.100146	-0.822088	0.181991
Trial1	3	1	blindfold	clockwise	practice	Guided	1	0.5	0	5.075348	0.46769	-1.45039	-0.79993	0.800582287641593	0.123423	-0.673975	0.161241
Trial1	3	1	blindfold	clockwise	practice	Guided	1	0.5	0	5.095337	0.4677	-1.45036	-0.79993	0.800581883574676	0.108348	-0.657048	0.19441
Trial1	3	1	blindfold	clockwise	practice	Guided	1	0.5	0	5.115341	0.46771	-1.45035	-0.79993	0.800581479632805	0.107031	-0.648585	0.147971
Trial1	3	1	blindfold	clockwise	practice	Guided	1	0.5	0	5.135345	0.46771	-1.45034	-0.79993	0.800581479632805	0.109293	-0.610498	0.106945
Trial1	3	1	blindfold	clockwise	practice	Guided	1	0.5	0	5.15535	0.46772	-1.45034	-0.79994	0.800591022898729	0.111843	-0.75438	0.090155
Trial1	3	1	blindfold	clockwise	practice	Guided	1	0.5	0	5.175339	0.46773	-1.45038	-0.79995	0.800600624654114	0.109508	-0.855943	-0.020333
Trial1	3	1	blindfold	clockwise	practice	Guided	1	0.5	0	5.195343	0.46773	-1.45041	-0.79996	0.800610570540633	0.083279	-0.868638	-0.09368
Trial1	3	1	blindfold	clockwise	practice	Guided	1	0.5	0	5.215347	0.46774	-1.45042	-0.79996	0.800610168189457	0.088553	-0.855943	-0.105924
Trial1	3	1	blindfold	clockwise	practice	Guided	1	0.5	0	5.235336	0.46774	-1.45042	-0.79997	0.800620233193652	0.072339	-0.847479	-0.064911
Trial1	3	1	blindfold	clockwise	practice	Guided	1	0.5	0	5.255341	0.46774	-1.45042	-0.79997	0.800620233193652	0.026202	-0.868638	-0.02512
Trial1	3	1	blindfold	clockwise	practice	Guided	1	0.5	0	5.275345	0.46775	-1.45043	-0.79997	0.800619830971831	-0.029531	-0.87287	0.054422
Trial1	3	1	blindfold	clockwise	practice	Guided	1	0.5	0	5.295349	0.46774	-1.45043	-0.79997	0.800620233193652	-0.030541	-0.839016	0.134321
Trial1	3	1	blindfold	clockwise	practice	Guided	1	0.5	0	5.315338	0.46774	-1.45042	-0.79997	0.800620233193652	-0.095835	-0.800929	0.176118
Trial1	3	1	blindfold	clockwise	practice	Guided	1	0.5	0	5.335342	0.46774	-1.45042	-0.79996	0.800610168189457	-0.104974	-0.82632	0.188643
Trial1	3	1	blindfold	clockwise	practice	Guided	1	0.5	0	5.355347	0.46773	-1.45042	-0.79996	0.800610570540633	-0.082178	-0.855943	0.172742
Trial1	3	1	blindfold	clockwise	practice	Guided	1	0.5	0	5.375336	0.46773	-1.45042	-0.79995	0.800600624654114	0.064336	-0.834784	0.167152
Trial1	3	1	blindfold	clockwise	practice	Guided	1	0.5	0	5.39534	0.46774	-1.45042	-0.79995	0.80060022229794	0.124612	-0.847479	0.148897
Trial1	3	1	blindfold	clockwise	practice	Guided	1	0.5	0	5.415344	0.46774	-1.45042	-0.79995	0.80060022229794	0.153928	-0.834784	0.176123
Trial1	3	1	blindfold	clockwise	practice	Guided	1	0.5	0	5.435349	0.46775	-1.45042	-0.79994	0.800589814613487	0.127543	-0.805161	0.170054
Trial1	3	1	blindfold	clockwise	practice	Guided	1	0.5	0	5.455338	0.46775	-1.45042	-0.79993	0.800579868717376	0.045884	-0.771307	0.189662
Trial1	3	1	blindfold	clockwise	practice	Guided	1	0.5	0	5.475342	0.46775	-1.45041	-0.79993	0.800579868717376	-0.0054242	-0.762843	0.278368
Trial1	3	1	blindfold	clockwise	practice	Guided	1	0.5	0	5.495346	0.46775	-1.4504	-0.79992	0.80056980370894	-0.082746	-0.762843	0.243786
Trial1	3	1	blindfold	clockwise	practice	Guided	1	0.5	0	5.51535	0.46775	-1.4504	-0.79992	0.80056980370894	-0.058517	-0.771307	0.215909
Trial1	3	1	blindfold	clockwise	practice	Guided	1	0.5	0	5.535339	0.46775	-1.4504	-0.79992	0.80056980370894	-0.04646	-0.77977	0.17037
Trial1	3	1	blindfold	clockwise	practice	Guided	1	0.5	0	5.555344	0.46775	-1.4504	-0.79992	0.80056980370894	-0.026674	-0.830552	0.142207
Trial1	3	1	blindfold	clockwise	practice	Guided	1	0.5	0	5.575348	0.46775	-1.45039	-0.79992	0.80056980370894	0.062686	-0.70783	0.139829
Trial1	3	1	blindfold	clockwise	practice	Guided	1	0.5	0	5.595337	0.46775	-1.45039	-0.79993	0.800579868717376	0.076429	-0.745916	0.069177
Trial1	3	1	blindfold	clockwise	practice	Guided	1	0.5	0	5.615341	0.46775	-1.45038	-0.79993	0.800579868717376	0.016846	-0.762843	0.027191
Trial1	3	1	blindfold	clockwise	practice	Guided	1	0.5	0	5.635345	0.46775	-1.45038	-0.79994	0.800589814613487	-0.015957	-0.695134	0.050191
Trial1	3	1	blindfold	clockwise	practice	Guided	1	0.5	0	5.65535	0.46775	-1.45037	-0.79994	0.800589814613487	-0.083692	-0.657048	0.062371
Trial1	3	1	blindfold	clockwise	practice	Guided	1	0.5	0	5.675339	0.46774	-1.45034	-0.79994	0.800590216850388	-0.131488	-0.56818	0.104822
Trial1	3	1	blindfold	clockwise	practice	Guided	1	0.5	0	5.695343	0.46774	-1.45031	-0.79994	0.800590216850388	-0.102674	-0.538558	0.145166
Trial1	3	1	blindfold	clockwise	practice	Guided	1	0.5	0	5.715347	0.46772	-1.45028	-0.79993	0.800581077017629	-0.19257	-0.504635	0.155801
Trial1	3	1	blindfold	clockwise	practice	Guided	1	0.5	0	5.735336	0.46771	-1.45026	-0.79993	0.800581479632805	-0.140114	-0.479152	0.171977
Trial1	3	1	blindfold	clockwise	practice	Guided	1	0.5	0	5.755341	0.4677	-1.45026	-0.79993	0.800581883574676	-0.110152	-0.491764	0.190813
Trial1	3	1	blindfold	clockwise	practice	Guided	1	0.5	0	5.775345	0.4677	-1.45025	-0.79992	0.800571818591573	-0.012748	-0.49154	0.201584
Trial1	3	1	blindfold	clockwise	practice	Guided	1	0.5	0	5.795349	0.4677	-1.45025	-0.79992	0.800571818591573	-0.042252	-0.55498	0.249981
Trial1	3	1	blindfold	clockwise	practice	Guided	1	0.5	0	5.815338	0.46769	-1.45026	-0.7999099	0.800562217241833	-0.097816	-0.593066	0.271399
Trial1	3	1	blindfold	clockwise	practice	Guided	1	0.5	0	5.835342	0.46769	-1.45026	-0.7999099	0.800562217241833	-0.069438	-0.499942	0.290822
Trial1	3	1	blindfold	clockwise	practice	Guided	1	0.5	0	5.855347	0.46769	-1.45025	-0.7999099	0.800562217241833	-0.064695	-0.36864	0.244052
Trial1	3	1	blindfold	clockwise	practice	Guided	1	0.5	0	5.875336	0.46768	-1.45023	-0.7999	0.800552675583496	-0.033294	-0.503819	0.241854
Trial1	3	1	blindfold	clockwise	practice	Guided	1	0.5	0	5.89534	0.46768	-1.45024	-0.7999099	0.800562621443927	-0.084251	-0.474123	0.203713
Trial1	3	1	blindfold	clockwise	practice	Guided	1	0.5	0	5.915344	0.46768	-1.45024	-0.7999099	0.800562621443927	-0.089367	-0.461295	0.149491
Trial1	3	1	blindfold	clockwise	practice	Guided	1	0.5	0	5.935349	0.46767	-1.45023	-0.7999099	0.800563024567528	-0.10981	-0.448479	0.122795
Trial1	3	1	blindfold	clockwise	practice	Guided	1	0.5	0	5.955338	0.46767	-1.45023	-0.7999099	0.800563024567528	-0.122525	-0.494902	0.119184
Trial1	3	1	blindfold	clockwise	practice	Guided	1	0.5	0	5.975342	0.46767	-1.45024	-0.79992	0.800573029979174	-0.053605	-0.452394	0.084449
Trial1	3	1	blindfold	clockwise	practice	Guided	1	0.5	0	5.995346	0.46767	-1.45024	-0.79992	0.800573029979174	-0.00047393	-0.477654	0.15541
Trial1	3	1	blindfold	clockwise	practice	Guided	1	0.5	0	6.01535	0.46766	-1.45024	-0.79992	0.80057343322204	-0.095547	-0.47331	0.110967
Trial1	3	1	blindfold	clockwise	practice	Guided	1	0.5	0	6.035339	0.46766	-1.45024	-0.79992	0.80057343322204	-0.040118	-0.401245	0.137661
Trial1	3	1	blindfold	clockwise	practice	Guided	1	0.5	0	6.055344	0.46766	-1.45023	-0.79992	0.80057343322204	0.010443	-0.44345	0.126577
Trial1	3	1	blindfold	clockwise	practice	Guided	1	0.5	0	6.075348	0.46767	-1.45023	-0.79993	0.800583094947048	0.101076	-0.464369	0.053302
Trial1	3	1	blindfold	clockwise	practice	Guided	1	0.5	0	6.095337	0.46767	-1.45023	-0.79994	0.80059304080308	0.119662	-0.510823	0.028757
Trial1	3	1	blindfold	clockwise	practice	Guided	1	0.5	0	6.115341	0.46768	-1.45025	-0.79994	0.800592637694593	0.109312	-0.599691	0.049087
Trial1	3	1	blindfold	clockwise	practice	Guided	1	0.5	0	6.135345	0.46769	-1.45027	-0.79994	0.800592233507653	0.095811	-0.608154	0.094551
Trial1	3	1	blindfold	clockwise	practice	Guided	1	0.5	0	6.15535	0.46769	-1.45028	-0.79993	0.800582287641593	0.05411	-0.561604	0.137874
Trial1	3	1	blindfold	clockwise	practice	Guided	1	0.5	0	6.175339	0.46769	-1.45027	-0.79993	0.800582287641593	0.011268	-0.468476	0.17694
Trial1	3	1	blindfold	clockwise	practice	Guided	1	0.5	0	6.195343	0.46769	-1.45027	-0.79993	0.800582287641593	0.023144	-0.459881	0.19875
Trial1	3	1	blindfold	clockwise	practice	Guided	1	0.5	0	6.215347	0.46769	-1.45026	-0.79993	0.800582287641593	0.015559	-0.527533	0.113994
Trial1	3	1	blindfold	clockwise	practice	Guided	1	0.5	0	6.235336	0.46769	-1.45027	-0.79994	0.800592233507653	-0.014085	-0.612169	0.09089
Trial1	3	1	blindfold	clockwise	practice	Guided	1	0.5	0	6.255341	0.46769	-1.45029	-0.79994	0.800592233507653	-0.017375	-0.709501	0.073812
Trial1	3	1	blindfold	clockwise	practice	Guided	1	0.5	0	6.275345	0.46769	-1.45034	-0.79995	0.800602238930001	-0.046417	-0.679878	0.042328
Trial1	3	1	blindfold	clockwise	practice	Guided	1	0.5	0	6.295349	0.46769	-1.45033	-0.79995	0.800602238930001	-0.060299	-0.561388	0.049784
Trial1	3	1	blindfold	clockwise	practice	Guided	1	0.5	0	6.315338	0.46769	-1.4503	-0.79995	0.800602238930001	0.019331	-0.514817	0.05943
Trial1	3	1	blindfold	clockwise	practice	Guided	1	0.5	0	6.335342	0.46769	-1.45028	-0.79995	0.800602238930001	-0.011617	-0.548647	0.120433
Trial1	3	1	blindfold	clockwise	practice	Guided	1	0.5	0	6.355347	0.46769	-1.45028	-0.79994	0.800592233507653	-0.019502	-0.599429	0.150942
Trial1	3	1	blindfold	clockwise	practice	Guided	1	0.5	0	6.375336	0.46768	-1.45028	-0.79994	0.800592637694593	-0.131032	-0.57827	0.150097
Trial1	3	1	blindfold	clockwise	practice	Guided	1	0.5	0	6.39534	0.46768	-1.45028	-0.79994	0.800592637694593	-0.131285	-0.540183	0.166504
Trial1	3	1	blindfold	clockwise	practice	Guided	1	0.5	0	6.415344	0.46767	-1.45028	-0.79993	0.800583094947048	-0.145998	-0.510561	0.195171
Trial1	3	1	blindfold	clockwise	practice	Guided	1	0.5	0	6.435349	0.46766	-1.45028	-0.7999099	0.800563427815433	-0.171753	-0.561342	0.293304
Trial1	3	1	blindfold	clockwise	practice	Guided	1	0.5	0	6.455338	0.46764	-1.45028	-0.79983	0.80048437139188	-0.188338	-0.582501	0.423642
Trial1	3	1	blindfold	clockwise	practice	Guided	1	0.5	0	6.475342	0.46754	-1.4503	-0.79981	0.800468410163663	-0.143424	-0.595197	0.485455
Trial1	3	1	blindfold	clockwise	practice	Guided	1	0.5	0	6.495346	0.46752	-1.4503	-0.79981	0.800469221331153	-0.169573	-0.586733	0.411975
Trial1	3	1	blindfold	clockwise	practice	Guided	1	0.5	0	6.51535	0.46751	-1.4503	-0.79981	0.800469627706749	-0.210187	-0.629051	0.354353
Trial1	3	1	blindfold	clockwise	practice	Guided	1	0.5	0	6.535339	0.4675	-1.4503	-0.79981	0.800470031787387	-0.294192	-0.60366	0.344292
Trial1	3	1	blindfold	clockwise	practice	Guided	1	0.5	0	6.555344	0.46746	-1.4503	-0.79975	0.800411745121687	-0.283241	-0.688296	0.445962
Trial1	3	1	blindfold	clockwise	practice	Guided	1	0.5	0	6.575348	0.46717	-1.45033	-0.7997	0.800373621299443	-0.311893	-0.552879	0.671305
Trial1	3	1	blindfold	clockwise	practice	Guided	1	0.5	0	6.595337	0.46697	-1.4503	-0.79966	0.800341890639483	-0.269998	-0.463964	0.712069
Trial1	3	1	blindfold	clockwise	practice	Guided	1	0.5	0	6.615341	0.46676	-1.45025	-0.7996	0.800290614204313	-0.260759	-0.404602	0.839003
Trial1	3	1	blindfold	clockwise	practice	Guided	1	0.5	0	6.635345	0.46649	-1.45021	-0.79956	0.800261912347443	-0.293892	-0.357947	0.933573
Trial1	3	1	blindfold	clockwise	practice	Guided	1	0.5	0	6.65535	0.46617	-1.45018	-0.79949	0.800205403699704	-0.332588	-0.294387	0.89406
Trial1	3	1	blindfold	clockwise	practice	Guided	1	0.5	0	6.675339	0.46515	-1.45015	-0.79949	0.800249175369474	-0.310529	-0.213815	0.987208
Trial1	3	1	blindfold	clockwise	practice	Guided	1	0.5	0	6.695343	0.46447	-1.45013	-0.79951	0.800299083070734	-0.234612	-0.239142	0.98819
Trial1	3	1	blindfold	clockwise	practice	Guided	1	0.5	0	6.715347	0.46379	-1.45012	-0.7995499	0.800369456120699	-0.152168	-0.184066	0.892778
Trial1	3	1	blindfold	clockwise	practice	Guided	1	0.5	0	6.735336	0.46315	-1.4501	-0.7996	0.800448681136237	-0.127193	-0.179786	0.786557
Trial1	3	1	blindfold	clockwise	practice	Guided	1	0.5	0	6.755341	0.46256	-1.4501	-0.79966	0.800536015787008	-0.080899	-0.29398	0.712622
Trial1	3	1	blindfold	clockwise	practice	Guided	1	0.5	0	6.775345	0.46156	-1.45018	-0.79968	0.800603351540394	-0.168895	-0.429191	0.618053
Trial1	3	1	blindfold	clockwise	practice	Guided	1	0.5	0	6.795349	0.46113	-1.45022	-0.79968	0.800624113529616	-0.240987	-0.509548	0.630028
Trial1	3	1	blindfold	clockwise	practice	Guided	1	0.5	0	6.815338	0.46071	-1.45025	-0.79967	0.800634612963891	-0.194601	-0.424842	0.671058
Trial1	3	1	blindfold	clockwise	practice	Guided	1	0.5	0	6.835342	0.46028	-1.45023	-0.79967	0.800655829195419	-0.292751	-0.378178	0.672867
Trial1	3	1	blindfold	clockwise	practice	Guided	1	0.5	0	6.855347	0.45983	-1.4502	-0.79967	0.800678278798548	-0.257408	-0.335759	0.679474
Trial1	3	1	blindfold	clockwise	practice	Guided	1	0.5	0	6.875336	0.45867	-1.45016	-0.79967	0.800737315365494	-0.215527	-0.318654	0.622945
Trial1	3	1	blindfold	clockwise	practice	Guided	1	0.5	0	6.89534	0.45805	-1.45017	-0.79967	0.800769554841376	-0.211828	-0.382034	0.669959
Trial1	3	1	blindfold	clockwise	practice	Guided	1	0.5	0	6.915344	0.45738	-1.45019	-0.79968	0.800814933933702	-0.164224	-0.420005	0.626864
Trial1	3	1	blindfold	clockwise	practice	Guided	1	0.5	0	6.935349	0.45678	-1.45021	-0.7996899	0.800857028942399	-0.131656	-0.449509	0.608007
Trial1	3	1	blindfold	clockwise	practice	Guided	1	0.5	0	6.955338	0.45622	-1.45022	-0.79971	0.800907504972672	-0.114056	-0.474776	0.54605
Trial1	3	1	blindfold	clockwise	practice	Guided	1	0.5	0	6.975342	0.4553	-1.45023	-0.7997	0.800948323643405	-0.147793	-0.478747	0.585904
Trial1	3	1	blindfold	clockwise	practice	Guided	1	0.5	0	6.995346	0.45493	-1.45024	-0.7997	0.80096905620926	-0.15469	-0.474392	0.623333
Trial1	3	1	blindfold	clockwise	practice	Guided	1	0.5	0	7.01535	0.45461	-1.45024	-0.79971	0.800997124585963	-0.117711	-0.50812	0.604756
Trial1	3	1	blindfold	clockwise	practice	Guided	1	0.5	0	7.035339	0.45438	-1.45024	-0.79972	0.801020129518621	-0.118472	-0.474145	0.549987
Trial1	3	1	blindfold	clockwise	practice	Guided	1	0.5	0	7.055344	0.45422	-1.45024	-0.79972	0.8010292566235	-0.11316	-0.49519	0.537714
Trial1	3	1	blindfold	clockwise	practice	Guided	1	0.5	0	7.075348	0.45411	-1.45024	-0.79972	0.801035552542374	-0.143918	-0.456849	0.59881
Trial1	3	1	blindfold	clockwise	practice	Guided	1	0.5	0	7.095337	0.4541	-1.45024	-0.79972	0.801036122851209	-0.149705	-0.494816	0.552123
Trial1	3	1	blindfold	clockwise	practice	Guided	1	0.5	0	7.115341	0.4541	-1.45024	-0.7997299	0.80104606047232	-0.085823	-0.528569	0.479919
Trial1	3	1	blindfold	clockwise	practice	Guided	1	0.5	0	7.135345	0.4541	-1.45024	-0.7997299	0.80104606047232	-0.151839	-0.566655	0.450816
Trial1	3	1	blindfold	clockwise	practice	Guided	1	0.5	0	7.15535	0.45409	-1.45025	-0.79974	0.801056690941201	-0.09353	-0.642828	0.44975
Trial1	3	1	blindfold	clockwise	practice	Guided	1	0.5	0	7.175339	0.45409	-1.45029	-0.79975	0.801066688062687	-0.080151	-0.702073	0.379446
Trial1	3	1	blindfold	clockwise	practice	Guided	1	0.5	0	7.195343	0.45408	-1.4503	-0.79975	0.801067262014217	-0.042102	-0.697841	0.343989
Trial1	3	1	blindfold	clockwise	practice	Guided	1	0.5	0	7.215347	0.45408	-1.45031	-0.79976	0.801077199622315	-0.055663	-0.693609	0.279855
Trial1	3	1	blindfold	clockwise	practice	Guided	1	0.5	0	7.235336	0.45408	-1.45032	-0.79977	0.801087196737458	-0.015704	-0.723232	0.349775
Trial1	3	1	blindfold	clockwise	practice	Guided	1	0.5	0	7.255341	0.45408	-1.45033	-0.79977	0.801087196737458	-0.035682	-0.735927	0.38202
Trial1	3	1	blindfold	clockwise	practice	Guided	1	0.5	0	7.275345	0.45407	-1.45034	-0.79978	0.801097706692575	-0.026234	-0.655523	0.374018
Trial1	3	1	blindfold	clockwise	practice	Guided	1	0.5	0	7.295349	0.45407	-1.45034	-0.79978	0.801097706692575	-0.0204	-0.613205	0.35326
Trial1	3	1	blindfold	clockwise	practice	Guided	1	0.5	0	7.315338	0.45407	-1.45033	-0.79978	0.801097706692575	-0.021787	-0.651291	0.37411
Trial1	3	1	blindfold	clockwise	practice	Guided	1	0.5	0	7.335342	0.45407	-1.45033	-0.79979	0.801107763307997	-0.033147	-0.685146	0.343791
Trial1	3	1	blindfold	clockwise	practice	Guided	1	0.5	0	7.355347	0.45407	-1.45034	-0.79979	0.801107763307997	-0.063939	-0.735927	0.337441
Trial1	3	1	blindfold	clockwise	practice	Guided	1	0.5	0	7.375336	0.45407	-1.45035	-0.7998	0.801117760417232	0.010456	-0.752855	0.291698
Trial1	3	1	blindfold	clockwise	practice	Guided	1	0.5	0	7.39534	0.45407	-1.45035	-0.7998	0.801117760417232	0.046247	-0.786709	0.28979
Trial1	3	1	blindfold	clockwise	practice	Guided	1	0.5	0	7.415344	0.45407	-1.45036	-0.79981	0.801127698020272	0.066222	-0.731696	0.257368
Trial1	3	1	blindfold	clockwise	practice	Guided	1	0.5	0	7.435349	0.45407	-1.45036	-0.79981	0.801127698020272	0.050941	-0.752855	0.286039
Trial1	3	1	blindfold	clockwise	practice	Guided	1	0.5	0	7.455338	0.45407	-1.45036	-0.7998199	0.801137635623719	0.027339	-0.752855	0.30514
Trial1	3	1	blindfold	clockwise	practice	Guided	1	0.5	0	7.475342	0.45408	-1.45036	-0.7998199	0.801137063306041	0.037875	-0.697841	0.280423
Trial1	3	1	blindfold	clockwise	practice	Guided	1	0.5	0	7.495346	0.45408	-1.45036	-0.7998199	0.801137063306041	0.070052	-0.680914	0.265648
Trial1	3	1	blindfold	clockwise	practice	Guided	1	0.5	0	7.51535	0.45408	-1.45035	-0.79983	0.801147119930301	0.048951	-0.668219	0.247334
Trial1	3	1	blindfold	clockwise	practice	Guided	1	0.5	0	7.535339	0.45408	-1.45035	-0.79984	0.80115711704832	0.093628	-0.67245	0.170609
Trial1	3	1	blindfold	clockwise	practice	Guided	1	0.5	0	7.555344	0.45409	-1.45035	-0.79985	0.801166480780052	0.134392	-0.723232	0.168728
Trial1	3	1	blindfold	clockwise	practice	Guided	1	0.5	0	7.575348	0.4541	-1.45037	-0.79987	0.80118584178474	0.149047	-0.816332	0.089624
Trial1	3	1	blindfold	clockwise	practice	Guided	1	0.5	0	7.595337	0.45411	-1.45038	-0.79987	0.801185271582479	0.124013	-0.829027	0.121645
Trial1	3	1	blindfold	clockwise	practice	Guided	1	0.5	0	7.615341	0.45412	-1.45039	-0.79988	0.801194753038677	0.109263	-0.829027	0.141678
Trial1	3	1	blindfold	clockwise	practice	Guided	1	0.5	0	7.635345	0.45412	-1.45039	-0.79988	0.801194753038677	0.068979	-0.799404	0.210505
Trial1	3	1	blindfold	clockwise	practice	Guided	1	0.5	0	7.65535	0.45412	-1.45039	-0.79988	0.801194753038677	0.024002	-0.719	0.215872
Trial1	3	1	blindfold	clockwise	practice	Guided	1	0.5	0	7.675339	0.45413	-1.45037	-0.79988	0.80119418138496	0.037839	-0.67245	0.27559
Trial1	3	1	blindfold	clockwise	practice	Guided	1	0.5	0	7.695343	0.45413	-1.45036	-0.79988	0.80119418138496	-0.011282	-0.655523	0.27646
Trial1	3	1	blindfold	clockwise	practice	Guided	1	0.5	0	7.715347	0.45413	-1.45036	-0.79988	0.80119418138496	0.034797	-0.719	0.254193
Trial1	3	1	blindfold	clockwise	practice	Guided	1	0.5	0	7.735336	0.45413	-1.45036	-0.79988	0.80119418138496	0.0034327	-0.748623	0.256248
Trial1	3	1	blindfold	clockwise	practice	Guided	1	0.5	0	7.755341	0.45413	-1.45036	-0.79988	0.80119418138496	0.083897	-0.740159	0.253999
Trial1	3	1	blindfold	clockwise	practice	Guided	1	0.5	0	7.775345	0.45414	-1.45037	-0.79988	0.801193608149371	0.137412	-0.731696	0.184987
Trial1	3	1	blindfold	clockwise	practice	Guided	1	0.5	0	7.795349	0.45414	-1.45037	-0.79988	0.801193608149371	0.106296	-0.752855	0.182865
Trial1	3	1	blindfold	clockwise	practice	Guided	1	0.5	0	7.815338	0.45414	-1.45037	-0.79988	0.801193608149371	0.041346	-0.748623	0.153242
Trial1	3	1	blindfold	clockwise	practice	Guided	1	0.5	0	7.835342	0.45414	-1.45037	-0.79989	0.80120360531234	-0.0075006	-0.790941	0.149947
Trial1	3	1	blindfold	clockwise	practice	Guided	1	0.5	0	7.855347	0.45414	-1.45038	-0.79989	0.80120360531234	0.044382	-0.837491	0.174404
Trial1	3	1	blindfold	clockwise	practice	Guided	1	0.5	0	7.875336	0.45415	-1.4504	-0.79989	0.801203033914125	0.10206	-0.892504	0.178143
Trial1	3	1	blindfold	clockwise	practice	Guided	1	0.5	0	7.89534	0.45416	-1.45041	-0.7999	0.801212398605448	0.102053	-0.871345	0.132001
Trial1	3	1	blindfold	clockwise	practice	Guided	1	0.5	0	7.915344	0.45416	-1.45042	-0.7999	0.801212398605448	0.088709	-0.917895	0.109828
Trial1	3	1	blindfold	clockwise	practice	Guided	1	0.5	0	7.935349	0.45416	-1.45043	-0.7999	0.801212398605448	0.100612	-0.934822	0.131638
Trial1	3	1	blindfold	clockwise	practice	Guided	1	0.5	0	7.955338	0.45417	-1.45044	-0.7999	0.801211827462688	0.109168	-0.909431	0.203728
Trial1	3	1	blindfold	clockwise	practice	Guided	1	0.5	0	7.975342	0.45417	-1.45044	-0.7999	0.801211827462688	0.079662	-0.807868	0.311079
Trial1	3	1	blindfold	clockwise	practice	Guided	1	0.5	0	7.995346	0.45418	-1.45042	-0.79989	0.801201317054745	0.120464	-0.714768	0.233743
Trial1	3	1	blindfold	clockwise	practice	Guided	1	0.5	0	8.01535	0.45418	-1.4504	-0.79989	0.801201317054745	0.026931	-0.702073	0.236443
Trial1	3	1	blindfold	clockwise	practice	Guided	1	0.5	0	8.035339	0.45418	-1.45039	-0.79989	0.801201317054745	-0.0061045	-0.731696	0.258858
Trial1	3	1	blindfold	clockwise	practice	Guided	1	0.5	0	8.055344	0.45418	-1.45039	-0.79989	0.801201317054745	0.081579	-0.761318	0.279092
Trial1	3	1	blindfold	clockwise	practice	Guided	1	0.5	0	8.075348	0.45419	-1.45039	-0.79989	0.801200744449276	0.137617	-0.790941	0.175608
Trial1	3	1	blindfold	clockwise	practice	Guided	1	0.5	0	8.095337	0.45419	-1.45039	-0.7999	0.801210682141213	0.149805	-0.892504	0.125867
Trial1	3	1	blindfold	clockwise	practice	Guided	1	0.5	0	8.115341	0.4542	-1.45041	-0.7999	0.801210113074799	0.104814	-0.917895	0.13126
Trial1	3	1	blindfold	clockwise	practice	Guided	1	0.5	0	8.135345	0.4542	-1.45043	-0.7999	0.801210113074799	0.05567	-0.879809	0.132167
Trial1	3	1	blindfold	clockwise	practice	Guided	1	0.5	0	8.15535	0.4542	-1.45043	-0.7999	0.801210113074799	0.046494	-0.833259	0.143521
Trial1	3	1	blindfold	clockwise	practice	Guided	1	0.5	0	8.175339	0.45421	-1.45043	-0.7999	0.801209539021937	0.088883	-0.837491	0.235264
Trial1	3	1	blindfold	clockwise	practice	Guided	1	0.5	0	8.195343	0.45421	-1.45043	-0.7999	0.801209539021937	0.10687	-0.871345	0.301008
Trial1	3	1	blindfold	clockwise	practice	Guided	1	0.5	0	8.215347	0.45422	-1.45043	-0.79989	0.801199030787094	0.06021	-0.926358	0.346485
Trial1	3	1	blindfold	clockwise	practice	Guided	1	0.5	0	8.235336	0.45422	-1.45043	-0.79989	0.801199030787094	0.061307	-0.867113	0.313164
Trial1	3	1	blindfold	clockwise	practice	Guided	1	0.5	0	8.255341	0.45422	-1.45043	-0.79988	0.801189033567045	0.025775	-0.833259	0.31071
Trial1	3	1	blindfold	clockwise	practice	Guided	1	0.5	0	8.275345	0.45422	-1.4504	-0.79987	0.801178976840145	-0.032817	-0.693609	0.378212
Trial1	3	1	blindfold	clockwise	practice	Guided	1	0.5	0	8.295349	0.45422	-1.45037	-0.79986	0.801169039128171	0.01491	-0.680914	0.40649
Trial1	3	1	blindfold	clockwise	practice	Guided	1	0.5	0	8.315338	0.45422	-1.45036	-0.79986	0.801169039128171	0.042662	-0.64706	0.404554
Trial1	3	1	blindfold	clockwise	practice	Guided	1	0.5	0	8.335342	0.45422	-1.45036	-0.79986	0.801169039128171	0.058755	-0.693609	0.350266
Trial1	3	1	blindfold	clockwise	practice	Guided	1	0.5	0	8.355347	0.45423	-1.45036	-0.79986	0.801168466999515	0.102873	-0.778245	0.289976
Trial1	3	1	blindfold	clockwise	practice	Guided	1	0.5	0	8.375336	0.45424	-1.45038	-0.79986	0.801167896697815	0.140823	-0.824795	0.254473
Trial1	3	1	blindfold	clockwise	practice	Guided	1	0.5	0	8.39534	0.45424	-1.45038	-0.79986	0.801167896697815	0.099732	-0.790941	0.236465
Trial1	3	1	blindfold	clockwise	practice	Guided	1	0.5	0	8.415344	0.45425	-1.45038	-0.79987	0.801177262551523	0.050305	-0.706305	0.206242
Trial1	3	1	blindfold	clockwise	practice	Guided	1	0.5	0	8.435349	0.45425	-1.45038	-0.79987	0.801177262551523	0.040033	-0.67245	0.159205
Trial1	3	1	blindfold	clockwise	practice	Guided	1	0.5	0	8.455338	0.45425	-1.45037	-0.79988	0.80118731929994	0.073026	-0.693609	0.199237
Trial1	3	1	blindfold	clockwise	practice	Guided	1	0.5	0	8.475342	0.45426	-1.45037	-0.79988	0.801186749260852	0.101008	-0.744391	0.179955
Trial1	3	1	blindfold	clockwise	practice	Guided	1	0.5	0	8.495346	0.45426	-1.45037	-0.79988	0.801186749260852	0.112648	-0.769782	0.131745
Trial1	3	1	blindfold	clockwise	practice	Guided	1	0.5	0	8.51535	0.45426	-1.45037	-0.79989	0.801196746509404	0.096538	-0.748623	0.102674
Trial1	3	1	blindfold	clockwise	practice	Guided	1	0.5	0	8.535339	0.45427	-1.45037	-0.79989	0.801196176601432	0.1004	-0.778245	0.120885
Trial1	3	1	blindfold	clockwise	practice	Guided	1	0.5	0	8.555344	0.45427	-1.45037	-0.7999	0.801206114350026	0.06014	-0.761318	0.12239
Trial1	3	1	blindfold	clockwise	practice	Guided	1	0.5	0	8.575348	0.45428	-1.45037	-0.7999	0.801205541171843	0.135008	-0.761318	0.135734
Trial1	3	1	blindfold	clockwise	practice	Guided	1	0.5	0	8.595337	0.45428	-1.45037	-0.7999	0.801205541171843	0.139964	-0.778245	0.127606
Trial1	3	1	blindfold	clockwise	practice	Guided	1	0.5	0	8.615341	0.45429	-1.45038	-0.7999	0.801204973219953	0.162657	-0.76555	0.187999
Trial1	3	1	blindfold	clockwise	practice	Guided	1	0.5	0	8.635345	0.45429	-1.45038	-0.7999	0.801204973219953	0.117943	-0.748623	0.189187
Trial1	3	1	blindfold	clockwise	practice	Guided	1	0.5	0	8.65535	0.4543	-1.45037	-0.7999	0.801204400291628	0.100412	-0.685146	0.251101
Trial1	3	1	blindfold	clockwise	practice	Guided	1	0.5	0	8.675339	0.4543	-1.45036	-0.7999	0.801204400291628	0.0018755	-0.642828	0.257022
Trial1	3	1	blindfold	clockwise	practice	Guided	1	0.5	0	8.695343	0.4543	-1.45035	-0.7999	0.801204400291628	0.035742	-0.608973	0.21712
Trial1	3	1	blindfold	clockwise	practice	Guided	1	0.5	0	8.715347	0.4543	-1.45035	-0.7999	0.801204400291628	0.058491	-0.740159	0.21016
Trial1	3	1	blindfold	clockwise	practice	Guided	1	0.5	0	8.735336	0.4543	-1.45036	-0.7999	0.801204400291628	0.075677	-0.845954	0.219673
Trial1	3	1	blindfold	clockwise	practice	Guided	1	0.5	0	8.755341	0.45431	-1.45039	-0.7999	0.801203830887844	0.099523	-0.845954	0.195946
Trial1	3	1	blindfold	clockwise	practice	Guided	1	0.5	0	8.775345	0.45432	-1.45041	-0.7999	0.801203259908906	0.163004	-0.790941	0.179013
Trial1	3	1	blindfold	clockwise	practice	Guided	1	0.5	0	8.795349	0.45433	-1.4504	-0.7999	0.801202690753498	0.168493	-0.778245	0.229841
Trial1	3	1	blindfold	clockwise	practice	Guided	1	0.5	0	8.815338	0.45433	-1.4504	-0.79989	0.801192752962439	0.127653	-0.757086	0.239691
Trial1	3	1	blindfold	clockwise	practice	Guided	1	0.5	0	8.835342	0.45434	-1.45039	-0.79989	0.80119218222554	0.084037	-0.744391	0.291437
Trial1	3	1	blindfold	clockwise	practice	Guided	1	0.5	0	8.855347	0.45434	-1.45039	-0.79988	0.801182184920033	0.096776	-0.723232	0.300619
Trial1	3	1	blindfold	clockwise	practice	Guided	1	0.5	0	8.875336	0.45434	-1.45038	-0.79988	0.801182184920033	0.015145	-0.714768	0.320272
Trial1	3	1	blindfold	clockwise	practice	Guided	1	0.5	0	8.89534	0.45434	-1.45037	-0.79988	0.801182184920033	0.036801	-0.693609	0.262705
Trial1	3	1	blindfold	clockwise	practice	Guided	1	0.5	0	8.915344	0.45435	-1.45037	-0.79988	0.801181615998847	-0.0073287	-0.748623	0.255487
Trial1	3	1	blindfold	clockwise	practice	Guided	1	0.5	0	8.935349	0.45435	-1.45037	-0.79988	0.801181615998847	-0.035647	-0.774014	0.278784
Trial1	3	1	blindfold	clockwise	practice	Guided	1	0.5	0	8.955338	0.45435	-1.45038	-0.79988	0.801181615998847	0.077023	-0.854418	0.26095
Trial1	3	1	blindfold	clockwise	practice	Guided	1	0.5	0	8.975342	0.45435	-1.45039	-0.79988	0.801181615998847	0.072835	-0.799404	0.234775
Trial1	3	1	blindfold	clockwise	practice	Guided	1	0.5	0	8.995346	0.45435	-1.45039	-0.79988	0.801181615998847	-0.02874	-0.774014	0.241072
Trial1	3	1	blindfold	clockwise	practice	Guided	1	0.5	0	9.01535	0.45435	-1.45039	-0.79988	0.801181615998847	0.014821	-0.778245	0.256532
Trial1	3	1	blindfold	clockwise	practice	Guided	1	0.5	0	9.035339	0.45435	-1.45039	-0.79988	0.801181615998847	0.018421	-0.790941	0.266668
Trial1	3	1	blindfold	clockwise	practice	Guided	1	0.5	0	9.055344	0.45435	-1.45039	-0.79988	0.801181615998847	0.0028859	-0.752855	0.234547
Trial1	3	1	blindfold	clockwise	practice	Guided	1	0.5	0	9.075348	0.45435	-1.45039	-0.79988	0.801181615998847	0.042301	-0.719	0.178108
Trial1	3	1	blindfold	clockwise	practice	Guided	1	0.5	0	9.095337	0.45435	-1.45039	-0.79988	0.801181615998847	0.053122	-0.761318	0.146606
Trial1	3	1	blindfold	clockwise	practice	Guided	1	0.5	0	9.115341	0.45436	-1.45039	-0.79989	0.801191044521371	0.0889	-0.845954	0.147455
Trial1	3	1	blindfold	clockwise	practice	Guided	1	0.5	0	9.135345	0.45436	-1.45041	-0.79989	0.801191044521371	0.132988	-0.934822	0.154561
Trial1	3	1	blindfold	clockwise	practice	Guided	1	0.5	0	9.15535	0.45437	-1.45044	-0.79989	0.801190472460647	0.174556	-0.989835	0.199373
Trial1	3	1	blindfold	clockwise	practice	Guided	1	0.5	0	9.175339	0.45438	-1.45045	-0.79989	0.801189905616272	0.018806	-0.88404	0.19312
Trial1	3	1	blindfold	clockwise	practice	Guided	1	0.5	0	9.195343	0.45438	-1.45045	-0.79989	0.801189905616272	0.027398	-0.841722	0.197854
Trial1	3	1	blindfold	clockwise	practice	Guided	1	0.5	0	9.215347	0.45438	-1.45044	-0.79989	0.801189905616272	-0.025906	-0.799404	0.261596
Trial1	3	1	blindfold	clockwise	practice	Guided	1	0.5	0	9.235336	0.45438	-1.45042	-0.79988	0.801179908282357	-0.057561	-0.778245	0.33517
Trial1	3	1	blindfold	clockwise	practice	Guided	1	0.5	0	9.255341	0.45438	-1.45041	-0.79988	0.801179908282357	0.0023697	-0.744391	0.367365
Trial1	3	1	blindfold	clockwise	practice	Guided	1	0.5	0	9.275345	0.45439	-1.4504	-0.79988	0.801179336464363	0.163605	-0.799404	0.227554
Trial1	3	1	blindfold	clockwise	practice	Guided	1	0.5	0	9.295349	0.45439	-1.4504	-0.79988	0.801179336464363	0.205216	-0.926358	0.133484
Trial1	3	1	blindfold	clockwise	practice	Guided	1	0.5	0	9.315338	0.4544	-1.45043	-0.79989	0.801188765512467	0.192957	-0.985604	0.119985
Trial1	3	1	blindfold	clockwise	practice	Guided	1	0.5	0	9.335342	0.45441	-1.45047	-0.79989	0.801188195647687	0.155964	-1.061776	0.205876
Trial1	3	1	blindfold	clockwise	practice	Guided	1	0.5	0	9.355347	0.45442	-1.45049	-0.79988	0.801177630240785	0.131767	-0.985604	0.233673
Trial1	3	1	blindfold	clockwise	practice	Guided	1	0.5	0	9.375336	0.45443	-1.45047	-0.79988	0.801177062313144	0.051469	-0.774014	0.367069
Trial1	3	1	blindfold	clockwise	practice	Guided	1	0.5	0	9.39534	0.45443	-1.45044	-0.79987	0.801167005435974	0.06752	-0.761318	0.455563
Trial1	3	1	blindfold	clockwise	practice	Guided	1	0.5	0	9.415344	0.45443	-1.45042	-0.79985	0.801147070207292	0.034473	-0.803636	0.487772
Trial1	3	1	blindfold	clockwise	practice	Guided	1	0.5	0	9.435349	0.45444	-1.45042	-0.79985	0.80114650068759	0.015019	-0.790941	0.509215
Trial1	3	1	blindfold	clockwise	practice	Guided	1	0.5	0	9.455338	0.45444	-1.45041	-0.79983	0.801126565446347	0.028332	-0.782477	0.51247
Trial1	3	1	blindfold	clockwise	practice	Guided	1	0.5	0	9.475342	0.45444	-1.45039	-0.79983	0.801126565446347	-0.072404	-0.693609	0.484531
Trial1	3	1	blindfold	clockwise	practice	Guided	1	0.5	0	9.495346	0.45444	-1.45038	-0.7998199	0.801116508564061	-0.012169	-0.689378	0.450554
Trial1	3	1	blindfold	clockwise	practice	Guided	1	0.5	0	9.51535	0.45444	-1.45037	-0.7998199	0.801116508564061	0.064145	-0.719	0.442879
Trial1	3	1	blindfold	clockwise	practice	Guided	1	0.5	0	9.535339	0.45444	-1.45037	-0.7998199	0.801116508564061	0.077468	-0.782477	0.376307
Trial1	3	1	blindfold	clockwise	practice	Guided	1	0.5	0	9.555344	0.45444	-1.45037	-0.7998199	0.801116508564061	0.097711	-0.837491	0.339674
Trial1	3	1	blindfold	clockwise	practice	Guided	1	0.5	0	9.575348	0.45445	-1.45041	-0.79983	0.801125997731716	0.083794	-0.909431	0.279648
Trial1	3	1	blindfold	clockwise	practice	Guided	1	0.5	0	9.595337	0.45446	-1.45043	-0.79983	0.801125426752875	0.123198	-0.934822	0.222977
Trial1	3	1	blindfold	clockwise	practice	Guided	1	0.5	0	9.615341	0.45446	-1.45043	-0.79984	0.801135424141596	0.091007	-0.943286	0.170565
Trial1	3	1	blindfold	clockwise	practice	Guided	1	0.5	0	9.635345	0.45446	-1.45044	-0.79985	0.801145362022453	0.025508	-0.968676	0.149327
Trial1	3	1	blindfold	clockwise	practice	Guided	1	0.5	0	9.65535	0.45446	-1.45045	-0.79986	0.801155359411981	0.059371	-0.972908	0.109454
Trial1	3	1	blindfold	clockwise	practice	Guided	1	0.5	0	9.675339	0.45446	-1.45046	-0.79987	0.801165297293639	0.0488	-0.926358	0.133932
Trial1	3	1	blindfold	clockwise	practice	Guided	1	0.5	0	9.695343	0.45446	-1.45046	-0.79988	0.801175354192251	0.086261	-0.93059	0.10693
Trial1	3	1	blindfold	clockwise	practice	Guided	1	0.5	0	9.715347	0.45447	-1.45046	-0.79988	0.801174788455397	0.080712	-0.905199	0.056025
Trial1	3	1	blindfold	clockwise	practice	Guided	1	0.5	0	9.735336	0.45447	-1.45046	-0.79989	0.801184785853198	0.07625	-0.867113	0.055717
Trial1	3	1	blindfold	clockwise	practice	Guided	1	0.5	0	9.755341	0.45447	-1.45045	-0.7999	0.801194723743079	0.153067	-0.879809	0.107118
Trial1	3	1	blindfold	clockwise	practice	Guided	1	0.5	0	9.775345	0.45449	-1.45044	-0.7999	0.801193585895905	0.240079	-0.871345	0.138112
Trial1	3	1	blindfold	clockwise	practice	Guided	1	0.5	0	9.795349	0.4545	-1.45044	-0.7999	0.801193018851924	0.239172	-0.837491	0.171593
Trial1	3	1	blindfold	clockwise	practice	Guided	1	0.5	0	9.815338	0.45452	-1.45043	-0.7999	0.801191883444245	0.194962	-0.807868	0.21079
Trial1	3	1	blindfold	clockwise	practice	Guided	1	0.5	0	9.835342	0.45452	-1.45042	-0.7999	0.801191883444245	0.132752	-0.778245	0.205415
Trial1	3	1	blindfold	clockwise	practice	Guided	1	0.5	0	9.855347	0.45453	-1.4504	-0.79989	0.801181377149126	0.049734	-0.735927	0.247313
Trial1	3	1	blindfold	clockwise	practice	Guided	1	0.5	0	9.875336	0.45453	-1.45037	-0.79988	0.80117137970879	0.011913	-0.621669	0.412987
Trial1	3	1	blindfold	clockwise	practice	Guided	1	0.5	0	9.89534	0.45453	-1.45035	-0.79986	0.801151384829327	-0.0092005	-0.592046	0.461974
Trial1	3	1	blindfold	clockwise	practice	Guided	1	0.5	0	9.915344	0.45453	-1.45033	-0.79985	0.8011413873902	-0.015038	-0.583583	0.482498
Trial1	3	1	blindfold	clockwise	practice	Guided	1	0.5	0	9.935349	0.45453	-1.45032	-0.79984	0.801131449460039	-0.0195	-0.621669	0.549452
Trial1	3	1	blindfold	clockwise	practice	Guided	1	0.5	0	9.955338	0.45453	-1.45032	-0.79983	0.801121452021716	-0.077466	-0.608973	0.482348
Trial1	3	1	blindfold	clockwise	practice	Guided	1	0.5	0	9.975342	0.45453	-1.45032	-0.7998199	0.801111395075239	-0.081027	-0.579351	0.479745
Trial1	3	1	blindfold	clockwise	practice	Guided	1	0.5	0	9.995346	0.45452	-1.45031	-0.7998199	0.801111963494896	-0.042446	-0.558192	0.492505
Trial1	3	1	blindfold	clockwise	practice	Guided	1	0.5	0	10.01535	0.45452	-1.45031	-0.79981	0.801102025572989	-0.0058031	-0.621669	0.478351
Trial1	3	1	blindfold	clockwise	practice	Guided	1	0.5	0	10.03534	0.45452	-1.45031	-0.79981	0.801102025572989	0.0036597	-0.67245	0.403084
Trial1	3	1	blindfold	clockwise	practice	Guided	1	0.5	0	10.05534	0.45452	-1.45031	-0.7998199	0.801111963494896	0.031689	-0.735927	0.383794
Trial1	3	1	blindfold	clockwise	practice	Guided	1	0.5	0	10.07535	0.45453	-1.45037	-0.7998199	0.801111395075239	0.060838	-0.888272	0.280329
Trial1	3	1	blindfold	clockwise	practice	Guided	1	0.5	0	10.09534	0.45453	-1.45039	-0.79983	0.801121452021716	-0.016023	-0.888272	0.257886
Trial1	3	1	blindfold	clockwise	practice	Guided	1	0.5	0	10.11534	0.45453	-1.45042	-0.79984	0.801131449460039	-0.050977	-0.913663	0.21804
Trial1	3	1	blindfold	clockwise	practice	Guided	1	0.5	0	10.13535	0.45452	-1.45042	-0.79984	0.801132017865467	-0.103678	-0.862881	0.206059
Trial1	3	1	blindfold	clockwise	practice	Guided	1	0.5	0	10.15535	0.45452	-1.45042	-0.79985	0.801141955788578	-0.092006	-0.795173	0.232029
Trial1	3	1	blindfold	clockwise	practice	Guided	1	0.5	0	10.17534	0.45451	-1.45041	-0.79985	0.801142522619494	-0.111923	-0.731696	0.196897
Trial1	3	1	blindfold	clockwise	practice	Guided	1	0.5	0	10.19534	0.45451	-1.4504	-0.79986	0.801152520044455	-0.069981	-0.748623	0.167807
Trial1	3	1	blindfold	clockwise	practice	Guided	1	0.5	0	10.21535	0.45451	-1.4504	-0.79986	0.801152520044455	-0.081598	-0.8121	0.12137
Trial1	3	1	blindfold	clockwise	practice	Guided	1	0.5	0	10.23534	0.4545	-1.4504	-0.79987	0.801163026594705	-0.110697	-0.845954	0.112655
Trial1	3	1	blindfold	clockwise	practice	Guided	1	0.5	0	10.25534	0.4545	-1.4504	-0.79988	0.80117308352182	-0.12343	-0.803636	0.103353
Trial1	3	1	blindfold	clockwise	practice	Guided	1	0.5	0	10.27534	0.45449	-1.45041	-0.79989	0.80118364799191	-0.045118	-0.824795	0.066425
Trial1	3	1	blindfold	clockwise	practice	Guided	1	0.5	0	10.29535	0.45449	-1.45041	-0.7999	0.801193585895905	-0.056199	-0.854418	0.036776
Trial1	3	1	blindfold	clockwise	practice	Guided	1	0.5	0	10.31534	0.45449	-1.45041	-0.7999	0.801193585895905	-0.053421	-0.850186	0.057415
Trial1	3	1	blindfold	clockwise	practice	Guided	1	0.5	0	10.33534	0.45449	-1.45041	-0.7999099	0.801203523800299	0.018459	-0.875577	0.049554
Trial1	3	1	blindfold	clockwise	practice	Guided	1	0.5	0	10.35535	0.45449	-1.45042	-0.7999099	0.801203523800299	0.012336	-0.879809	0.074382
Trial1	3	1	blindfold	clockwise	practice	Guided	1	0.5	0	10.37534	0.4545	-1.45042	-0.7999099	0.801202956763352	0.018132	-0.833259	0.121012
Trial1	3	1	blindfold	clockwise	practice	Guided	1	0.5	0	10.39534	0.4545	-1.45042	-0.79992	0.801212954183633	0.018409	-0.833259	0.108115
Trial1	3	1	blindfold	clockwise	practice	Guided	1	0.5	0	10.41534	0.45449	-1.45042	-0.79992	0.801213521213505	-0.041535	-0.803636	0.147331
Trial1	3	1	blindfold	clockwise	practice	Guided	1	0.5	0	10.43535	0.45449	-1.45041	-0.79992	0.801213521213505	-0.036807	-0.723232	0.142507
Trial1	3	1	blindfold	clockwise	practice	Guided	1	0.5	0	10.45534	0.45449	-1.45039	-0.79992	0.801213521213505	0.013691	-0.702073	0.187919
Trial1	3	1	blindfold	clockwise	practice	Guided	1	0.5	0	10.47534	0.45449	-1.45037	-0.79992	0.801213521213505	0.027283	-0.757086	0.184514
Trial1	3	1	blindfold	clockwise	practice	Guided	1	0.5	0	10.49535	0.45449	-1.45037	-0.7999099	0.801203523800299	0.012561	-0.807868	0.204529
Trial1	3	1	blindfold	clockwise	practice	Guided	1	0.5	0	10.51535	0.45449	-1.45038	-0.7999099	0.801203523800299	0.010044	-0.795173	0.242184
Trial1	3	1	blindfold	clockwise	practice	Guided	1	0.5	0	10.53534	0.45449	-1.45038	-0.7999099	0.801203523800299	-0.020479	-0.740159	0.231668
Trial1	3	1	blindfold	clockwise	practice	Guided	1	0.5	0	10.55534	0.45449	-1.45038	-0.7999	0.801193585895905	-0.043794	-0.744391	0.246884
Trial1	3	1	blindfold	clockwise	practice	Guided	1	0.5	0	10.57535	0.45449	-1.45038	-0.7999	0.801193585895905	-0.053774	-0.782477	0.262911
Trial1	3	1	blindfold	clockwise	practice	Guided	1	0.5	0	10.59534	0.45449	-1.45038	-0.7999	0.801193585895905	-0.03379	-0.752855	0.283196
Trial1	3	1	blindfold	clockwise	practice	Guided	1	0.5	0	10.61534	0.45449	-1.45037	-0.79989	0.80118364799191	-0.033494	-0.706305	0.293563
Trial1	3	1	blindfold	clockwise	practice	Guided	1	0.5	0	10.63535	0.45449	-1.45037	-0.79989	0.80118364799191	-0.048453	-0.697841	0.250398
Trial1	3	1	blindfold	clockwise	practice	Guided	1	0.5	0	10.65535	0.45449	-1.45037	-0.79989	0.80118364799191	-0.032917	-0.731696	0.285034
Trial1	3	1	blindfold	clockwise	practice	Guided	1	0.5	0	10.67534	0.45449	-1.45037	-0.79989	0.80118364799191	-0.010124	-0.710537	0.210649
Trial1	3	1	blindfold	clockwise	practice	Guided	1	0.5	0	10.69534	0.45449	-1.45037	-0.79989	0.80118364799191	-0.030646	-0.727464	0.18397
Trial1	3	1	blindfold	clockwise	practice	Guided	1	0.5	0	10.71535	0.45449	-1.45037	-0.79989	0.80118364799191	0.048999	-0.697841	0.193432
Trial1	3	1	blindfold	clockwise	practice	Guided	1	0.5	0	10.73534	0.45449	-1.45037	-0.7999	0.801193585895905	0.015982	-0.702073	0.15331
Trial1	3	1	blindfold	clockwise	practice	Guided	1	0.5	0	10.75534	0.45449	-1.45036	-0.7999	0.801193585895905	0.030107	-0.719	0.208924
Trial1	3	1	blindfold	clockwise	practice	Guided	1	0.5	0	10.77534	0.45449	-1.45037	-0.7999	0.801193585895905	0.030092	-0.744391	0.208817
Trial1	3	1	blindfold	clockwise	practice	Guided	1	0.5	0	10.79535	0.45449	-1.45037	-0.7999	0.801193585895905	-0.00014859	-0.685146	0.194118
Trial1	3	1	blindfold	clockwise	practice	Guided	1	0.5	0	10.81534	0.45449	-1.45037	-0.7999	0.801193585895905	-0.061184	-0.693609	0.173162
Trial1	3	1	blindfold	clockwise	practice	Guided	1	0.5	0	10.83534	0.45448	-1.45036	-0.7999	0.801194153063893	-0.060889	-0.67245	0.168923
Trial1	3	1	blindfold	clockwise	practice	Guided	1	0.5	0	10.85535	0.45448	-1.45036	-0.7999	0.801194153063893	-0.059761	-0.727464	0.152114
Trial1	3	1	blindfold	clockwise	practice	Guided	1	0.5	0	10.87534	0.45448	-1.45036	-0.7999	0.801194153063893	-0.0045265	-0.761318	0.193572
Trial1	3	1	blindfold	clockwise	practice	Guided	1	0.5	0	10.89534	0.45448	-1.45036	-0.7999	0.801194153063893	-0.050313	-0.769782	0.211512
Trial1	3	1	blindfold	clockwise	practice	Guided	1	0.5	0	10.91534	0.45448	-1.45036	-0.7999	0.801194153063893	-0.074732	-0.719	0.243494
Trial1	3	1	blindfold	clockwise	practice	Guided	1	0.5	0	10.93535	0.45448	-1.45036	-0.7999	0.801194153063893	-0.027527	-0.727464	0.204481
Trial1	3	1	blindfold	clockwise	practice	Guided	1	0.5	0	10.95534	0.45448	-1.45036	-0.7999	0.801194153063893	-0.058877	-0.761318	0.206548
Trial1	3	1	blindfold	clockwise	practice	Guided	1	0.5	0	10.97534	0.45447	-1.4504	-0.7999	0.801194723743079	-0.0050024	-0.871345	0.134276
Trial1	3	1	blindfold	clockwise	practice	Guided	1	0.5	0	10.99535	0.45447	-1.45041	-0.7999099	0.801204661633359	-0.014434	-0.854418	0.154596
Trial1	3	1	blindfold	clockwise	practice	Guided	1	0.5	0	11.01535	0.45447	-1.45041	-0.7999099	0.801204661633359	-0.037744	-0.807868	0.157268
Trial1	3	1	blindfold	clockwise	practice	Guided	1	0.5	0	11.03534	0.45447	-1.45041	-0.7999099	0.801204661633359	-0.037737	-0.786709	0.157223
Trial1	3	1	blindfold	clockwise	practice	Guided	1	0.5	0	11.05534	0.45447	-1.4504	-0.7999099	0.801204661633359	-0.018878	-0.790941	0.181383
Trial1	3	1	blindfold	clockwise	practice	Guided	1	0.5	0	11.07535	0.45447	-1.4504	-0.7999099	0.801204661633359	-0.017745	-0.786709	0.192062
Trial1	3	1	blindfold	clockwise	practice	Guided	1	0.5	0	11.09534	0.45447	-1.4504	-0.7999099	0.801204661633359	-0.0068998	-0.757086	0.163264
Trial1	3	1	blindfold	clockwise	practice	Guided	1	0.5	0	11.11534	0.45447	-1.4504	-0.7999099	0.801204661633359	0.0080995	-0.757086	0.138964
Trial1	3	1	blindfold	clockwise	practice	Guided	1	0.5	0	11.13535	0.45447	-1.4504	-0.7999099	0.801204661633359	0.078856	-0.807868	0.147846
Trial1	3	1	blindfold	clockwise	practice	Guided	1	0.5	0	11.15535	0.45447	-1.4504	-0.7999099	0.801204661633359	0.118241	-0.820563	0.158848
Trial1	3	1	blindfold	clockwise	practice	Guided	1	0.5	0	11.17534	0.45448	-1.4504	-0.79992	0.801214088367381	0.099608	-0.803636	0.102821
Trial1	3	1	blindfold	clockwise	practice	Guided	1	0.5	0	11.19534	0.45448	-1.4504	-0.79992	0.801214088367381	0.068225	-0.837491	0.101905
Trial1	3	1	blindfold	clockwise	practice	Guided	1	0.5	0	11.21535	0.45448	-1.4504	-0.79992	0.801214088367381	0.115647	-0.820563	0.129085
Trial1	3	1	blindfold	clockwise	practice	Guided	1	0.5	0	11.23534	0.45449	-1.4504	-0.79992	0.801213521213505	0.083984	-0.769782	0.13536
Trial1	3	1	blindfold	clockwise	practice	Guided	1	0.5	0	11.25534	0.45449	-1.4504	-0.79993	0.80122357813553	0.125876	-0.761318	0.10865
Trial1	3	1	blindfold	clockwise	practice	Guided	1	0.5	0	11.27534	0.4545	-1.4504	-0.79993	0.801223011112776	0.072003	-0.833259	0.046092
Trial1	3	1	blindfold	clockwise	practice	Guided	1	0.5	0	11.29535	0.4545	-1.45041	-0.79993	0.801223011112776	0.111373	-0.913663	0.037946
Trial1	3	1	blindfold	clockwise	practice	Guided	1	0.5	0	11.31534	0.45451	-1.45044	-0.79994	0.80123238044166	0.137141	-0.922127	0.071456
Trial1	3	1	blindfold	clockwise	practice	Guided	1	0.5	0	11.33534	0.45452	-1.45045	-0.79994	0.801231813674312	0.119598	-0.871345	0.1334
Trial1	3	1	blindfold	clockwise	practice	Guided	1	0.5	0	11.35535	0.45452	-1.45044	-0.79993	0.801221875747599	0.149247	-0.837491	0.156382
Trial1	3	1	blindfold	clockwise	practice	Guided	1	0.5	0	11.37534	0.45453	-1.4504	-0.79993	0.801221307405918	0.060949	-0.748623	0.142008
Trial1	3	1	blindfold	clockwise	practice	Guided	1	0.5	0	11.39534	0.45453	-1.45039	-0.79993	0.801221307405918	0.069511	-0.723232	0.211724
Trial1	3	1	blindfold	clockwise	practice	Guided	1	0.5	0	11.41534	0.45454	-1.45038	-0.79993	0.801220740879919	0.095301	-0.727464	0.228371
Trial1	3	1	blindfold	clockwise	practice	Guided	1	0.5	0	11.43535	0.45454	-1.45038	-0.79992	0.80121068392228	0.096117	-0.723232	0.211551
Trial1	3	1	blindfold	clockwise	practice	Guided	1	0.5	0	11.45534	0.45454	-1.45038	-0.79993	0.801220740879919	0.147439	-0.761318	0.181225
Trial1	3	1	blindfold	clockwise	practice	Guided	1	0.5	0	11.47534	0.45455	-1.45038	-0.79993	0.801220171096793	0.100775	-0.816332	0.077033
Trial1	3	1	blindfold	clockwise	practice	Guided	1	0.5	0	11.49535	0.45456	-1.45039	-0.79993	0.801219606509739	0.138493	-0.8121	0.045855
Trial1	3	1	blindfold	clockwise	practice	Guided	1	0.5	0	11.51535	0.45456	-1.4504	-0.79994	0.801229544464599	0.09711	-0.837491	0.064134
Trial1	3	1	blindfold	clockwise	practice	Guided	1	0.5	0	11.53534	0.45457	-1.4504	-0.79993	0.801219036976475	0.062382	-0.782477	0.116517
Trial1	3	1	blindfold	clockwise	practice	Guided	1	0.5	0	11.55534	0.45457	-1.4504	-0.79993	0.801219036976475	0.03154	-0.757086	0.177564
Trial1	3	1	blindfold	clockwise	practice	Guided	1	0.5	0	11.57535	0.45457	-1.45038	-0.79993	0.801219036976475	0.015406	-0.655523	0.218475
Trial1	3	1	blindfold	clockwise	practice	Guided	1	0.5	0	11.59534	0.45457	-1.45036	-0.79992	0.801208979997448	-0.011517	-0.689378	0.229809
Trial1	3	1	blindfold	clockwise	practice	Guided	1	0.5	0	11.61534	0.45457	-1.45036	-0.79992	0.801208979997448	0.027352	-0.710537	0.172854
Trial1	3	1	blindfold	clockwise	practice	Guided	1	0.5	0	11.63535	0.45457	-1.45036	-0.79992	0.801208979997448	0.0823	-0.761318	0.151211
Trial1	3	1	blindfold	clockwise	practice	Guided	1	0.5	0	11.65535	0.45458	-1.45037	-0.79993	0.801218470947607	0.076753	-0.769782	0.099706
Trial1	3	1	blindfold	clockwise	practice	Guided	1	0.5	0	11.67534	0.45458	-1.45037	-0.79993	0.801218470947607	0.06506	-0.786709	0.074217
Trial1	3	1	blindfold	clockwise	practice	Guided	1	0.5	0	11.69534	0.45458	-1.45038	-0.79993	0.801218470947607	0.059488	-0.774014	0.090657
Trial1	3	1	blindfold	clockwise	practice	Guided	1	0.5	0	11.71535	0.45459	-1.45038	-0.79993	0.801217905042743	0.031165	-0.727464	0.122379
Trial1	3	1	blindfold	clockwise	practice	Guided	1	0.5	0	11.73534	0.45459	-1.45038	-0.79993	0.801217905042743	-0.02075	-0.735927	0.156799
Trial1	3	1	blindfold	clockwise	practice	Guided	1	0.5	0	11.75534	0.45459	-1.45037	-0.79992	0.801207848049508	0.033622	-0.676682	0.210876
Trial1	3	1	blindfold	clockwise	practice	Guided	1	0.5	0	11.77534	0.45459	-1.45037	-0.79992	0.801207848049508	0.021975	-0.752855	0.184728
Trial1	3	1	blindfold	clockwise	practice	Guided	1	0.5	0	11.79535	0.45459	-1.45037	-0.79993	0.801217905042743	0.043917	-0.807868	0.12301
Trial1	3	1	blindfold	clockwise	practice	Guided	1	0.5	0	11.81534	0.45459	-1.45038	-0.79993	0.801217905042743	0.071657	-0.875577	0.107989
Trial1	3	1	blindfold	clockwise	practice	Guided	1	0.5	0	11.83534	0.45459	-1.4504	-0.79993	0.801217905042743	0.085513	-0.892504	0.100468
Trial1	3	1	blindfold	clockwise	practice	Guided	1	0.5	0	11.85535	0.4546	-1.45042	-0.79994	0.801227275556175	0.025287	-0.892504	0.066971
Trial1	3	1	blindfold	clockwise	practice	Guided	1	0.5	0	11.87534	0.4546	-1.45042	-0.79994	0.801227275556175	-0.012197	-0.774014	0.093897
Trial1	3	1	blindfold	clockwise	practice	Guided	1	0.5	0	11.89534	0.4546	-1.45041	-0.79993	0.801217337573173	-0.024975	-0.727464	0.15194
Trial1	3	1	blindfold	clockwise	practice	Guided	1	0.5	0	11.91534	0.45459	-1.45039	-0.79993	0.801217905042743	0.020801	-0.710537	0.201244
Trial1	3	1	blindfold	clockwise	practice	Guided	1	0.5	0	11.93535	0.4546	-1.45038	-0.79993	0.801217337573173	0.0099876	-0.727464	0.16259
Trial1	3	1	blindfold	clockwise	practice	Guided	1	0.5	0	11.95534	0.4546	-1.45038	-0.79993	0.801217337573173	0.073811	-0.790941	0.141545
Trial1	3	1	blindfold	clockwise	practice	Guided	1	0.5	0	11.97534	0.4546	-1.4504	-0.79994	0.801227275556175	-0.008052	-0.85865	0.098153
Trial1	3	1	blindfold	clockwise	practice	Guided	1	0.5	0	11.99535	0.4546	-1.4504	-0.79994	0.801227275556175	-0.014413	-0.790941	0.059821
Trial1	3	1	blindfold	clockwise	practice	Guided	1	0.5	0	12.01535	0.4546	-1.4504	-0.79994	0.801227275556175	-0.031633	-0.697841	0.117574
Trial1	3	1	blindfold	clockwise	practice	Guided	1	0.5	0	12.03534	0.4546	-1.45038	-0.79994	0.801227275556175	-0.019985	-0.702073	0.143569
Trial1	3	1	blindfold	clockwise	practice	Guided	1	0.5	0	12.05534	0.4546	-1.45038	-0.79994	0.801227275556175	0.026343	-0.778245	0.184498
Trial1	3	1	blindfold	clockwise	practice	Guided	1	0.5	0	12.07535	0.4546	-1.4504	-0.79994	0.801227275556175	0.0052984	-0.833259	0.031506
Trial1	3	1	blindfold	clockwise	practice	Guided	1	0.5	0	12.09534	0.4546	-1.4504	-0.79994	0.801227275556175	-0.022182	-0.799404	0.042293
Trial1	3	1	blindfold	clockwise	practice	Guided	1	0.5	0	12.11534	0.4546	-1.4504	-0.79995	0.801237273048458	-0.017459	-0.731696	0.059636
Trial1	3	1	blindfold	clockwise	practice	Guided	1	0.5	0	12.13535	0.4546	-1.45039	-0.79994	0.801227275556175	-0.0044397	-0.710537	0.110788
Trial1	3	1	blindfold	clockwise	practice	Guided	1	0.5	0	12.15535	0.4546	-1.45038	-0.79994	0.801227275556175	-0.06467	-0.719	0.144625
Trial1	3	1	blindfold	clockwise	practice	Guided	1	0.5	0	12.17534	0.45459	-1.45036	-0.79994	0.801227843018707	-0.066883	-0.685146	0.178062
Trial1	3	1	blindfold	clockwise	practice	Guided	1	0.5	0	12.19534	0.45459	-1.45036	-0.79994	0.801227843018707	-0.051873	-0.702073	0.153758
Trial1	3	1	blindfold	clockwise	practice	Guided	1	0.5	0	12.21535	0.45459	-1.45036	-0.79993	0.801217905042743	-0.059374	-0.706305	0.199514
Trial1	3	1	blindfold	clockwise	practice	Guided	1	0.5	0	12.23534	0.45459	-1.45035	-0.79993	0.801217905042743	-0.044948	-0.676682	0.244373
Trial1	3	1	blindfold	clockwise	practice	Guided	1	0.5	0	12.25534	0.45459	-1.45035	-0.79992	0.801207848049508	-0.058531	-0.64706	0.254163
Trial1	3	1	blindfold	clockwise	practice	Guided	1	0.5	0	12.27534	0.45458	-1.45034	-0.79992	0.801208413961475	-0.087368	-0.676682	0.285764
Trial1	3	1	blindfold	clockwise	practice	Guided	1	0.5	0	12.29535	0.45458	-1.45033	-0.7999099	0.80119841648454	-0.086765	-0.638596	0.209965
Trial1	3	1	blindfold	clockwise	practice	Guided	1	0.5	0	12.31534	0.45458	-1.45033	-0.7999099	0.80119841648454	-0.076777	-0.67245	0.261073
Trial1	3	1	blindfold	clockwise	practice	Guided	1	0.5	0	12.33534	0.45457	-1.45034	-0.7999099	0.801198982527577	-0.064251	-0.757086	0.207119
Trial1	3	1	blindfold	clockwise	practice	Guided	1	0.5	0	12.35535	0.45457	-1.45034	-0.7999099	0.801198982527577	-0.11335	-0.744391	0.208
Trial1	3	1	blindfold	clockwise	practice	Guided	1	0.5	0	12.37534	0.45456	-1.45035	-0.7999099	0.801199552075096	-0.092192	-0.714768	0.158798
Trial1	3	1	blindfold	clockwise	practice	Guided	1	0.5	0	12.39534	0.45456	-1.45035	-0.7999099	0.801199552075096	-0.037216	-0.719	0.137162
Trial1	3	1	blindfold	clockwise	practice	Guided	1	0.5	0	12.41534	0.45456	-1.45035	-0.7999099	0.801199552075096	-0.064126	-0.761318	0.13954
Trial1	3	1	blindfold	clockwise	practice	Guided	1	0.5	0	12.43535	0.45456	-1.45036	-0.79992	0.801209549537861	0.0041564	-0.76555	0.118793
Trial1	3	1	blindfold	clockwise	practice	Guided	1	0.5	0	12.45534	0.45456	-1.45037	-0.79992	0.801209549537861	-0.010001	-0.778245	0.130439
Trial1	3	1	blindfold	clockwise	practice	Guided	1	0.5	0	12.47534	0.45456	-1.45037	-0.7999099	0.801199552075096	-0.045255	-0.659755	0.191142
Trial1	3	1	blindfold	clockwise	practice	Guided	1	0.5	0	12.49535	0.45456	-1.45036	-0.7999099	0.801199552075096	0.011918	-0.638596	0.203311
Trial1	3	1	blindfold	clockwise	practice	Guided	1	0.5	0	12.51535	0.45456	-1.45035	-0.7999099	0.801199552075096	-0.012783	-0.638596	0.23949
Trial1	3	1	blindfold	clockwise	practice	Guided	1	0.5	0	12.53534	0.45455	-1.45034	-0.7999099	0.801200116676282	-0.0044241	-0.634364	0.181055
Trial1	3	1	blindfold	clockwise	practice	Guided	1	0.5	0	12.55534	0.45455	-1.45034	-0.7999099	0.801200116676282	-0.040775	-0.697841	0.191204
Trial1	3	1	blindfold	clockwise	practice	Guided	1	0.5	0	12.57535	0.45455	-1.45035	-0.7999099	0.801200116676282	-0.047399	-0.778245	0.156977
Trial1	3	1	blindfold	clockwise	practice	Guided	1	0.5	0	12.59534	0.45455	-1.45036	-0.7999099	0.801200116676282	-0.082346	-0.748623	0.146183
Trial1	3	1	blindfold	clockwise	practice	Guided	1	0.5	0	12.61534	0.45455	-1.45036	-0.7999099	0.801200116676282	-0.08623	-0.693609	0.204799
Trial1	3	1	blindfold	clockwise	practice	Guided	1	0.5	0	12.63535	0.45454	-1.45036	-0.7999099	0.80120068647367	-0.086485	-0.676682	0.208933
Trial1	3	1	blindfold	clockwise	practice	Guided	1	0.5	0	12.65535	0.45454	-1.45036	-0.7999	0.801190748534082	-0.060381	-0.748623	0.219027
Trial1	3	1	blindfold	clockwise	practice	Guided	1	0.5	0	12.67534	0.45454	-1.45037	-0.7999	0.801190748534082	-0.08699	-0.841722	0.217129
Trial1	3	1	blindfold	clockwise	practice	Guided	1	0.5	0	12.69534	0.45453	-1.45039	-0.7999	0.801191315081288	-0.090852	-0.820563	0.208396
Trial1	3	1	blindfold	clockwise	practice	Guided	1	0.5	0	12.71535	0.45453	-1.45039	-0.7999	0.801191315081288	-0.098312	-0.824795	0.186793
Trial1	3	1	blindfold	clockwise	practice	Guided	1	0.5	0	12.73534	0.45453	-1.45039	-0.7999	0.801191315081288	-0.106612	-0.735927	0.17777
Trial1	3	1	blindfold	clockwise	practice	Guided	1	0.5	0	12.75534	0.45452	-1.45038	-0.7999	0.801191883444245	-0.032508	-0.689378	0.203698
Trial1	3	1	blindfold	clockwise	practice	Guided	1	0.5	0	12.77534	0.45452	-1.45036	-0.7999	0.801191883444245	-0.0011357	-0.697841	0.201462
Trial1	3	1	blindfold	clockwise	practice	Guided	1	0.5	0	12.79535	0.45452	-1.45036	-0.7999	0.801191883444245	-0.066896	-0.748623	0.1844
Trial1	3	1	blindfold	clockwise	practice	Guided	1	0.5	0	12.81534	0.45452	-1.45036	-0.7999	0.801191883444245	-0.059929	-0.740159	0.146933
Trial1	3	1	blindfold	clockwise	practice	Guided	1	0.5	0	12.83534	0.45452	-1.45036	-0.7999	0.801191883444245	-0.056871	-0.731696	0.168138
Trial1	3	1	blindfold	clockwise	practice	Guided	1	0.5	0	12.85535	0.45452	-1.45036	-0.7999	0.801191883444245	-0.02357	-0.693609	0.203684
Trial1	3	1	blindfold	clockwise	practice	Guided	1	0.5	0	12.87534	0.45451	-1.45036	-0.7999	0.801192450239839	-0.049902	-0.651291	0.197895
Trial1	3	1	blindfold	clockwise	practice	Guided	1	0.5	0	12.89534	0.45451	-1.45035	-0.7999099	0.80120238815832	-0.0099045	-0.714768	0.133162
Trial1	3	1	blindfold	clockwise	practice	Guided	1	0.5	0	12.91534	0.45451	-1.45036	-0.7999099	0.80120238815832	0.048102	-0.782477	0.132781
Trial1	3	1	blindfold	clockwise	practice	Guided	1	0.5	0	12.93535	0.45451	-1.45037	-0.7999099	0.80120238815832	0.021741	-0.803636	0.126781
Trial1	3	1	blindfold	clockwise	practice	Guided	1	0.5	0	12.95534	0.45451	-1.45037	-0.79992	0.801212385585696	-0.028771	-0.786709	0.148641
Trial1	3	1	blindfold	clockwise	practice	Guided	1	0.5	0	12.97534	0.45451	-1.45037	-0.79992	0.801212385585696	-0.0090455	-0.693609	0.120418
Trial1	3	1	blindfold	clockwise	practice	Guided	1	0.5	0	12.99535	0.45451	-1.45037	-0.79992	0.801212385585696	-0.034029	-0.67245	0.160809
Trial1	3	1	blindfold	clockwise	practice	Guided	1	0.5	0	13.01535	0.45451	-1.45036	-0.79992	0.801212385585696	-0.036529	-0.680914	0.198476
Trial1	3	1	blindfold	clockwise	practice	Guided	1	0.5	0	13.03534	0.45451	-1.45036	-0.7999099	0.80120238815832	0.026755	-0.680914	0.185798
Trial1	3	1	blindfold	clockwise	practice	Guided	1	0.5	0	13.05534	0.45451	-1.45036	-0.7999099	0.80120238815832	-0.0098786	-0.659755	0.20014
Trial1	3	1	blindfold	clockwise	practice	Guided	1	0.5	0	13.07535	0.4545	-1.45035	-0.7999099	0.801202956763352	-0.032622	-0.689378	0.206932
Trial1	3	1	blindfold	clockwise	practice	Guided	1	0.5	0	13.09534	0.4545	-1.45035	-0.7999099	0.801202956763352	-0.069521	-0.702073	0.22546
Trial1	3	1	blindfold	clockwise	practice	Guided	1	0.5	0	13.11534	0.4545	-1.45035	-0.7999099	0.801202956763352	-0.10225	-0.668219	0.248467
Trial1	3	1	blindfold	clockwise	practice	Guided	1	0.5	0	13.13535	0.4545	-1.45034	-0.7999	0.801193018851924	-0.05589	-0.642828	0.289365
Trial1	3	1	blindfold	clockwise	practice	Guided	1	0.5	0	13.15535	0.45449	-1.45034	-0.7999	0.801193585895905	-0.08583	-0.64706	0.256414
Trial1	3	1	blindfold	clockwise	practice	Guided	1	0.5	0	13.17534	0.45449	-1.45034	-0.7999	0.801193585895905	-0.070787	-0.67245	0.246063
Trial1	3	1	blindfold	clockwise	practice	Guided	1	0.5	0	13.19534	0.45448	-1.45034	-0.7999	0.801194153063893	-0.084638	-0.697841	0.253492
Trial1	3	1	blindfold	clockwise	practice	Guided	1	0.5	0	13.21535	0.45448	-1.45034	-0.7999	0.801194153063893	-0.076266	-0.693609	0.196243
Trial1	3	1	blindfold	clockwise	practice	Guided	1	0.5	0	13.23534	0.45448	-1.45034	-0.7999	0.801194153063893	-0.080409	-0.634364	0.190814
Trial1	3	1	blindfold	clockwise	practice	Guided	1	0.5	0	13.25534	0.45448	-1.45034	-0.7999	0.801194153063893	-0.056524	-0.693609	0.166799
Trial1	3	1	blindfold	clockwise	practice	Guided	1	0.5	0	13.27534	0.45447	-1.45034	-0.7999	0.801194723743079	-0.078702	-0.706305	0.165218
Trial1	3	1	blindfold	clockwise	practice	Guided	1	0.5	0	13.29535	0.45447	-1.45034	-0.7999	0.801194723743079	-0.088403	-0.697841	0.177151
Trial1	3	1	blindfold	clockwise	practice	Guided	1	0.5	0	13.31534	0.45447	-1.45034	-0.7999	0.801194723743079	-0.110584	-0.651291	0.189379
Trial1	3	1	blindfold	clockwise	practice	Guided	1	0.5	0	13.33534	0.45447	-1.45034	-0.7999	0.801194723743079	-0.11056	-0.608973	0.17557
Trial1	3	1	blindfold	clockwise	practice	Guided	1	0.5	0	13.35535	0.45446	-1.45033	-0.7999	0.801195289465856	-0.134129	-0.579351	0.155751
Trial1	3	1	blindfold	clockwise	practice	Guided	1	0.5	0	13.37534	0.45445	-1.45033	-0.7999	0.801195860394909	-0.106866	-0.634364	0.17152
Trial1	3	1	blindfold	clockwise	practice	Guided	1	0.5	0	13.39534	0.45445	-1.45033	-0.7999	0.801195860394909	-0.041912	-0.663987	0.217804
Trial1	3	1	blindfold	clockwise	practice	Guided	1	0.5	0	13.41534	0.45445	-1.45033	-0.7999	0.801195860394909	-0.0035887	-0.651291	0.178209
Trial1	3	1	blindfold	clockwise	practice	Guided	1	0.5	0	13.43535	0.45445	-1.45033	-0.7999099	0.801205798271091	0.018893	-0.685146	0.17545
Trial1	3	1	blindfold	clockwise	practice	Guided	1	0.5	0	13.45534	0.45445	-1.45033	-0.7999099	0.801205798271091	0.071909	-0.727464	0.106239
Trial1	3	1	blindfold	clockwise	practice	Guided	1	0.5	0	13.47534	0.45446	-1.45035	-0.79992	0.801215224741069	0.12906	-0.76555	0.060638
Trial1	3	1	blindfold	clockwise	practice	Guided	1	0.5	0	13.49535	0.45446	-1.45036	-0.79992	0.801215224741069	0.127636	-0.769782	0.081578
Trial1	3	1	blindfold	clockwise	practice	Guided	1	0.5	0	13.51535	0.45447	-1.45037	-0.79992	0.801214659032368	0.111497	-0.748623	0.122571
Trial1	3	1	blindfold	clockwise	practice	Guided	1	0.5	0	13.53534	0.45447	-1.45036	-0.79992	0.801214659032368	0.092592	-0.64706	0.153106
Trial1	3	1	blindfold	clockwise	practice	Guided	1	0.5	0	13.55534	0.45447	-1.45035	-0.79992	0.801214659032368	0.055101	-0.60051	0.165043
Trial1	3	1	blindfold	clockwise	practice	Guided	1	0.5	0	13.57535	0.45447	-1.45031	-0.79992	0.801214659032368	-0.0048525	-0.566655	0.207192
Trial1	3	1	blindfold	clockwise	practice	Guided	1	0.5	0	13.59534	0.45447	-1.4503	-0.7999099	0.801204661633359	0.045638	-0.537033	0.240007
Trial1	3	1	blindfold	clockwise	practice	Guided	1	0.5	0	13.61534	0.45447	-1.4503	-0.7999099	0.801204661633359	0.065622	-0.575119	0.207604
Trial1	3	1	blindfold	clockwise	practice	Guided	1	0.5	0	13.63535	0.45448	-1.4503	-0.7999099	0.801204090961252	0.072552	-0.638596	0.170126
Trial1	3	1	blindfold	clockwise	practice	Guided	1	0.5	0	13.65535	0.45448	-1.4503	-0.79992	0.801214088367381	0.085872	-0.638596	0.103621
Trial1	3	1	blindfold	clockwise	practice	Guided	1	0.5	0	13.67534	0.45448	-1.4503	-0.79992	0.801214088367381	0.074997	-0.621669	0.132296
Trial1	3	1	blindfold	clockwise	practice	Guided	1	0.5	0	13.69534	0.45449	-1.4503	-0.79992	0.801213521213505	0.063608	-0.55396	0.102045
Trial1	3	1	blindfold	clockwise	practice	Guided	1	0.5	0	13.71535	0.45449	-1.4503	-0.79992	0.801213521213505	0.099914	-0.549728	0.159147
Trial1	3	1	blindfold	clockwise	practice	Guided	1	0.5	0	13.73534	0.4545	-1.45029	-0.79992	0.801212954183633	0.119593	-0.541265	0.130956
Trial1	3	1	blindfold	clockwise	practice	Guided	1	0.5	0	13.75534	0.4545	-1.45029	-0.79993	0.801223011112776	0.151751	-0.562424	0.116228
Trial1	3	1	blindfold	clockwise	practice	Guided	1	0.5	0	13.77534	0.45451	-1.45029	-0.79993	0.801222442521976	0.113106	-0.583583	0.092559
Trial1	3	1	blindfold	clockwise	practice	Guided	1	0.5	0	13.79535	0.45452	-1.45029	-0.79993	0.801221875747599	0.097548	-0.592046	0.057829
Trial1	3	1	blindfold	clockwise	practice	Guided	1	0.5	0	13.81534	0.45452	-1.45029	-0.79993	0.801221875747599	0.091407	-0.570887	0.082654
Trial1	3	1	blindfold	clockwise	practice	Guided	1	0.5	0	13.83534	0.45452	-1.45029	-0.79993	0.801221875747599	0.079152	-0.583583	0.132318
Trial1	3	1	blindfold	clockwise	practice	Guided	1	0.5	0	13.85535	0.45453	-1.45029	-0.79993	0.801221307405918	0.09438	-0.528569	0.17118
Trial1	3	1	blindfold	clockwise	practice	Guided	1	0.5	0	13.87534	0.45453	-1.45027	-0.79993	0.801221307405918	0.062704	-0.469146	0.177401
Trial1	3	1	blindfold	clockwise	practice	Guided	1	0.5	0	13.89534	0.45453	-1.45026	-0.79993	0.801221307405918	0.015806	-0.519839	0.144773
Trial1	3	1	blindfold	clockwise	practice	Guided	1	0.5	0	13.91534	0.45454	-1.45026	-0.79993	0.801220740879919	-0.0047511	-0.528265	0.187524
Trial1	3	1	blindfold	clockwise	practice	Guided	1	0.5	0	13.93535	0.45454	-1.45026	-0.79993	0.801220740879919	0.052409	-0.557884	0.197627
Trial1	3	1	blindfold	clockwise	practice	Guided	1	0.5	0	13.95534	0.45454	-1.45027	-0.79992	0.80121068392228	-0.0033879	-0.545188	0.231741
Trial1	3	1	blindfold	clockwise	practice	Guided	1	0.5	0	13.97534	0.45454	-1.45027	-0.79992	0.80121068392228	0.0088318	-0.528241	0.181935
Trial1	3	1	blindfold	clockwise	practice	Guided	1	0.5	0	13.99535	0.45454	-1.45027	-0.79992	0.80121068392228	0.047673	-0.545168	0.201307
Trial1	3	1	blindfold	clockwise	practice	Guided	1	0.5	0	14.01535	0.45454	-1.45027	-0.79992	0.80121068392228	0.014939	-0.536704	0.156988
Trial1	3	1	blindfold	clockwise	practice	Guided	1	0.5	0	14.03534	0.45454	-1.45027	-0.79992	0.80121068392228	0.047968	-0.566327	0.164093
Trial1	3	1	blindfold	clockwise	practice	Guided	1	0.5	0	14.05534	0.45454	-1.45027	-0.79992	0.80121068392228	0.034638	-0.566323	0.128761
Trial1	3	1	blindfold	clockwise	practice	Guided	1	0.5	0	14.07535	0.45454	-1.45027	-0.79993	0.801220740879919	0.079553	-0.511309	0.123267
Trial1	3	1	blindfold	clockwise	practice	Guided	1	0.5	0	14.09534	0.45455	-1.45027	-0.79993	0.801220171096793	0.087596	-0.540928	0.085226
Trial1	3	1	blindfold	clockwise	practice	Guided	1	0.5	0	14.11534	0.45455	-1.45027	-0.79993	0.801220171096793	0.090057	-0.574782	0.098657
Trial1	3	1	blindfold	clockwise	practice	Guided	1	0.5	0	14.13535	0.45456	-1.45028	-0.79993	0.801219606509739	0.100003	-0.642491	0.149795
Trial1	3	1	blindfold	clockwise	practice	Guided	1	0.5	0	14.15535	0.45456	-1.45029	-0.79993	0.801219606509739	0.104416	-0.587478	0.138067
Trial1	3	1	blindfold	clockwise	practice	Guided	1	0.5	0	14.17534	0.45456	-1.45029	-0.79993	0.801219606509739	0.026107	-0.553623	0.186835
Trial1	3	1	blindfold	clockwise	practice	Guided	1	0.5	0	14.19534	0.45457	-1.45029	-0.79992	0.801208979997448	0.029702	-0.557855	0.199657
Trial1	3	1	blindfold	clockwise	practice	Guided	1	0.5	0	14.21535	0.45457	-1.45029	-0.79992	0.801208979997448	0.064657	-0.595941	0.210346
Trial1	3	1	blindfold	clockwise	practice	Guided	1	0.5	0	14.23534	0.45457	-1.45029	-0.79992	0.801208979997448	0.077402	-0.583246	0.219555
Trial1	3	1	blindfold	clockwise	practice	Guided	1	0.5	0	14.25534	0.45457	-1.4503	-0.79992	0.801208979997448	0.124011	-0.595941	0.188924
Trial1	3	1	blindfold	clockwise	practice	Guided	1	0.5	0	14.27534	0.45458	-1.4503	-0.7999099	0.80119841648454	0.046801	-0.646723	0.208933
Trial1	3	1	blindfold	clockwise	practice	Guided	1	0.5	0	14.29535	0.45458	-1.45031	-0.7999099	0.80119841648454	0.020708	-0.672114	0.198721
Trial1	3	1	blindfold	clockwise	practice	Guided	1	0.5	0	14.31534	0.45458	-1.45031	-0.7999099	0.80119841648454	0.042628	-0.621332	0.204333
Trial1	3	1	blindfold	clockwise	practice	Guided	1	0.5	0	14.33534	0.45458	-1.45031	-0.7999099	0.80119841648454	0.048178	-0.557855	0.187812
Trial1	3	1	blindfold	clockwise	practice	Guided	1	0.5	0	14.35535	0.45458	-1.45031	-0.7999099	0.80119841648454	0.084519	-0.583246	0.173366
Trial1	3	1	blindfold	clockwise	practice	Guided	1	0.5	0	14.37534	0.45459	-1.45031	-0.7999099	0.801197850565512	0.096666	-0.629796	0.195095
Trial1	3	1	blindfold	clockwise	practice	Guided	1	0.5	0	14.39534	0.45459	-1.45031	-0.7999099	0.801197850565512	0.067516	-0.634027	0.16364
Trial1	3	1	blindfold	clockwise	practice	Guided	1	0.5	0	14.41534	0.4546	-1.45031	-0.7999099	0.801197283081738	0.038928	-0.634027	0.123814
Trial1	3	1	blindfold	clockwise	practice	Guided	1	0.5	0	14.43535	0.4546	-1.45031	-0.79992	0.801207280572815	0.069715	-0.587478	0.13004
Trial1	3	1	blindfold	clockwise	practice	Guided	1	0.5	0	14.45534	0.4546	-1.45031	-0.7999099	0.801197283081738	0.072184	-0.57055	0.146765
Trial1	3	1	blindfold	clockwise	practice	Guided	1	0.5	0	14.47534	0.4546	-1.45031	-0.79992	0.801207280572815	0.07492	-0.629796	0.184973
Trial1	3	1	blindfold	clockwise	practice	Guided	1	0.5	0	14.49535	0.4546	-1.45031	-0.79992	0.801207280572815	0.064655	-0.672114	0.137945
Trial1	3	1	blindfold	clockwise	practice	Guided	1	0.5	0	14.51535	0.45461	-1.45031	-0.79992	0.801206714909233	0.043559	-0.680577	0.119671
Trial1	3	1	blindfold	clockwise	practice	Guided	1	0.5	0	14.53534	0.45461	-1.45032	-0.79992	0.801206714909233	0.07351	-0.66365	0.14059
Trial1	3	1	blindfold	clockwise	practice	Guided	1	0.5	0	14.55534	0.45461	-1.45032	-0.79992	0.801206714909233	0.090946	-0.638259	0.211144
Trial1	3	1	blindfold	clockwise	practice	Guided	1	0.5	0	14.57535	0.45462	-1.45032	-0.79992	0.801206147681667	0.123953	-0.629796	0.116426
Trial1	3	1	blindfold	clockwise	practice	Guided	1	0.5	0	14.59534	0.45462	-1.45032	-0.79992	0.801206147681667	0.063159	-0.646723	0.091302
Trial1	3	1	blindfold	clockwise	practice	Guided	1	0.5	0	14.61534	0.45462	-1.45032	-0.79992	0.801206147681667	0.104213	-0.612868	0.077182
Trial1	3	1	blindfold	clockwise	practice	Guided	1	0.5	0	14.63535	0.45463	-1.45032	-0.79993	0.801215639288148	0.087796	-0.672114	0.122369
Trial1	3	1	blindfold	clockwise	practice	Guided	1	0.5	0	14.65535	0.45463	-1.45032	-0.79992	0.801205582266472	0.072503	-0.66365	0.150777
Trial1	3	1	blindfold	clockwise	practice	Guided	1	0.5	0	14.67534	0.45463	-1.45032	-0.79992	0.801205582266472	0.069401	-0.642491	0.196771
Trial1	3	1	blindfold	clockwise	practice	Guided	1	0.5	0	14.69534	0.45463	-1.45032	-0.79992	0.801205582266472	0.012229	-0.66365	0.184494
Trial1	3	1	blindfold	clockwise	practice	Guided	1	0.5	0	14.71535	0.45463	-1.45032	-0.79992	0.801205582266472	-0.0269	-0.684809	0.169215
Trial1	3	1	blindfold	clockwise	practice	Guided	1	0.5	0	14.73534	0.45463	-1.45033	-0.79992	0.801205582266472	0.014738	-0.714432	0.146684
Trial1	3	1	blindfold	clockwise	practice	Guided	1	0.5	0	14.75534	0.45463	-1.45034	-0.79992	0.801205582266472	-0.00025406	-0.739822	0.179283
Trial1	3	1	blindfold	clockwise	practice	Guided	1	0.5	0	14.77534	0.45463	-1.45035	-0.79992	0.801205582266472	0.021935	-0.697504	0.188112
Trial1	3	1	blindfold	clockwise	practice	Guided	1	0.5	0	14.79535	0.45464	-1.45034	-0.79992	0.801205013600784	0.064955	-0.672114	0.128807
Trial1	3	1	blindfold	clockwise	practice	Guided	1	0.5	0	14.81534	0.45464	-1.45034	-0.79992	0.801205013600784	0.051065	-0.667882	0.136265
Trial1	3	1	blindfold	clockwise	practice	Guided	1	0.5	0	14.83534	0.45464	-1.45034	-0.79993	0.801215070629598	0.109353	-0.689041	0.064358
Trial1	3	1	blindfold	clockwise	practice	Guided	1	0.5	0	14.85535	0.45464	-1.45034	-0.79993	0.801215070629598	0.085453	-0.705968	0.088006
Trial1	3	1	blindfold	clockwise	practice	Guided	1	0.5	0	14.87534	0.45465	-1.45035	-0.79993	0.801214507157112	0.14003	-0.735591	0.137886
Trial1	3	1	blindfold	clockwise	practice	Guided	1	0.5	0	14.89534	0.45466	-1.45036	-0.79993	0.801213940434917	0.146638	-0.722895	0.167475
Trial1	3	1	blindfold	clockwise	practice	Guided	1	0.5	0	14.91534	0.45466	-1.45036	-0.79993	0.801213940434917	0.126892	-0.697504	0.200064
Trial1	3	1	blindfold	clockwise	practice	Guided	1	0.5	0	14.93535	0.45467	-1.45036	-0.79992	0.801203316787359	0.035835	-0.693273	0.227623
Trial1	3	1	blindfold	clockwise	practice	Guided	1	0.5	0	14.95534	0.45467	-1.45035	-0.79992	0.801203316787359	0.071065	-0.689041	0.234111
Trial1	3	1	blindfold	clockwise	practice	Guided	1	0.5	0	14.97534	0.45467	-1.45035	-0.7999099	0.80119331924682	0.095168	-0.705968	0.273459
Trial1	3	1	blindfold	clockwise	practice	Guided	1	0.5	0	14.99535	0.45467	-1.45035	-0.7999099	0.80119331924682	0.061024	-0.7102	0.250067
Trial1	3	1	blindfold	clockwise	practice	Guided	1	0.5	0	15.01535	0.45467	-1.45035	-0.7999099	0.80119331924682	0.091804	-0.680577	0.256258
Trial1	3	1	blindfold	clockwise	practice	Guided	1	0.5	0	15.03534	0.45468	-1.45035	-0.7999099	0.801192754445732	0.06489	-0.718663	0.191265
Trial1	3	1	blindfold	clockwise	practice	Guided	1	0.5	0	15.05534	0.45468	-1.45035	-0.7999099	0.801192754445732	0.066828	-0.739822	0.161875
Trial1	3	1	blindfold	clockwise	practice	Guided	1	0.5	0	15.07535	0.45468	-1.45036	-0.7999099	0.801192754445732	0.045406	-0.735591	0.215067
Trial1	3	1	blindfold	clockwise	practice	Guided	1	0.5	0	15.09534	0.45468	-1.45036	-0.7999099	0.801192754445732	0.021241	-0.680577	0.242866
Trial1	3	1	blindfold	clockwise	practice	Guided	1	0.5	0	15.11534	0.45468	-1.45035	-0.7999	0.801182816407755	-0.017606	-0.642491	0.22338
Trial1	3	1	blindfold	clockwise	practice	Guided	1	0.5	0	15.13535	0.45468	-1.45034	-0.7999	0.801182816407755	0.019309	-0.642491	0.204734
Trial1	3	1	blindfold	clockwise	practice	Guided	1	0.5	0	15.15535	0.45469	-1.45034	-0.7999	0.801182250038235	0.018743	-0.608637	0.213063
Trial1	3	1	blindfold	clockwise	practice	Guided	1	0.5	0	15.17534	0.45469	-1.45033	-0.7999	0.801182250038235	0.050643	-0.697504	0.202445
Trial1	3	1	blindfold	clockwise	practice	Guided	1	0.5	0	15.19534	0.45469	-1.45033	-0.7999	0.801182250038235	0.035385	-0.659418	0.163493
Trial1	3	1	blindfold	clockwise	practice	Guided	1	0.5	0	15.21535	0.45469	-1.45033	-0.7999099	0.801192188083238	0.03289	-0.604405	0.133822
Trial1	3	1	blindfold	clockwise	practice	Guided	1	0.5	0	15.23534	0.45469	-1.45032	-0.7999099	0.801192188083238	0.02012	-0.634027	0.12452
Trial1	3	1	blindfold	clockwise	practice	Guided	1	0.5	0	15.25534	0.45469	-1.45032	-0.7999099	0.801192188083238	0.083109	-0.66365	0.116057
Trial1	3	1	blindfold	clockwise	practice	Guided	1	0.5	0	15.27534	0.4547	-1.45033	-0.79992	0.80120162109224	0.08944	-0.718663	0.154299
Trial1	3	1	blindfold	clockwise	practice	Guided	1	0.5	0	15.29535	0.4547	-1.45034	-0.79992	0.80120162109224	0.080289	-0.676345	0.090522
Trial1	3	1	blindfold	clockwise	practice	Guided	1	0.5	0	15.31534	0.4547	-1.45034	-0.79992	0.80120162109224	0.035037	-0.718663	0.100109
Trial1	3	1	blindfold	clockwise	practice	Guided	1	0.5	0	15.33534	0.4547	-1.45034	-0.79993	0.801211678163638	0.038936	-0.7102	0.041419
Trial1	3	1	blindfold	clockwise	practice	Guided	1	0.5	0	15.35535	0.4547	-1.45035	-0.79994	0.801221616216837	0.037841	-0.739822	-0.0091743
Trial1	3	1	blindfold	clockwise	practice	Guided	1	0.5	0	15.37534	0.4547	-1.45037	-0.79994	0.801221616216837	-0.020481	-0.803299	0.062692
Trial1	3	1	blindfold	clockwise	practice	Guided	1	0.5	0	15.39534	0.45471	-1.45037	-0.79994	0.801221050124669	0.01001	-0.78214	0.129372
Trial1	3	1	blindfold	clockwise	practice	Guided	1	0.5	0	15.41534	0.45471	-1.45037	-0.79994	0.801221050124669	0.020564	-0.752518	0.115878
Trial1	3	1	blindfold	clockwise	practice	Guided	1	0.5	0	15.43535	0.45471	-1.45037	-0.79994	0.801221050124669	-0.023555	-0.760981	0.108696
Trial1	3	1	blindfold	clockwise	practice	Guided	1	0.5	0	15.45534	0.4547	-1.45037	-0.79994	0.801221616216837	-0.0099515	-0.769445	0.105363
Trial1	3	1	blindfold	clockwise	practice	Guided	1	0.5	0	15.47534	0.4547	-1.45037	-0.79994	0.801221616216837	-0.03382	-0.739822	0.145426
Trial1	3	1	blindfold	clockwise	practice	Guided	1	0.5	0	15.49535	0.4547	-1.45037	-0.79994	0.801221616216837	-0.0063356	-0.744054	0.118123
Trial1	3	1	blindfold	clockwise	practice	Guided	1	0.5	0	15.51535	0.4547	-1.45037	-0.79994	0.801221616216837	-0.014097	-0.769445	0.101033
Trial1	3	1	blindfold	clockwise	practice	Guided	1	0.5	0	15.53534	0.4547	-1.45038	-0.79994	0.801221616216837	-0.047941	-0.773677	0.073201
Trial1	3	1	blindfold	clockwise	practice	Guided	1	0.5	0	15.55534	0.4547	-1.45038	-0.79995	0.801231613779735	-0.015177	-0.769445	0.050107
Trial1	3	1	blindfold	clockwise	practice	Guided	1	0.5	0	15.57535	0.4547	-1.45038	-0.79995	0.801231613779735	-0.018175	-0.722895	-0.038499
Trial1	3	1	blindfold	clockwise	practice	Guided	1	0.5	0	15.59534	0.4547	-1.45038	-0.79996	0.801241551833727	0.043453	-0.752518	-0.068465
Trial1	3	1	blindfold	clockwise	practice	Guided	1	0.5	0	15.61534	0.4547	-1.45038	-0.79997	0.801251608906732	0.097832	-0.760981	-0.106505
Trial1	3	1	blindfold	clockwise	practice	Guided	1	0.5	0	15.63535	0.45471	-1.45038	-0.79998	0.801261040406915	0.106402	-0.815995	-0.101698
Trial1	3	1	blindfold	clockwise	practice	Guided	1	0.5	0	15.65535	0.45471	-1.45039	-0.79999	0.801270978469121	0.126082	-0.790604	-0.129819
Trial1	3	1	blindfold	clockwise	practice	Guided	1	0.5	0	15.67534	0.45473	-1.45037	-0.79999	0.801269850097089	0.140142	-0.604405	-0.040275
Trial1	3	1	blindfold	clockwise	practice	Guided	1	0.5	0	15.69534	0.45473	-1.45034	-0.79999	0.801269850097089	0.102303	-0.566319	0.045367
Trial1	3	1	blindfold	clockwise	practice	Guided	1	0.5	0	15.71535	0.45474	-1.45031	-0.79998	0.801259346330459	0.060922	-0.557855	0.148038
Trial1	3	1	blindfold	clockwise	practice	Guided	1	0.5	0	15.73534	0.45474	-1.4503	-0.79997	0.80124934873816	-0.03682	-0.612868	0.238162
Trial1	3	1	blindfold	clockwise	practice	Guided	1	0.5	0	15.75534	0.45473	-1.4503	-0.7999099	0.801189928932592	-0.123394	-0.672114	0.266003
Trial1	3	1	blindfold	clockwise	practice	Guided	1	0.5	0	15.77534	0.45462	-1.45031	-0.79987	0.801156219668562	-0.338903	-0.583246	0.312432
Trial1	3	1	blindfold	clockwise	practice	Guided	1	0.5	0	15.79535	0.45444	-1.45029	-0.79986	0.801156498062909	-0.271108	-0.54516	0.276946
Trial1	3	1	blindfold	clockwise	practice	Guided	1	0.5	0	15.81534	0.45422	-1.45028	-0.79987	0.801178976840145	-0.180288	-0.629796	0.224116
Trial1	3	1	blindfold	clockwise	practice	Guided	1	0.5	0	15.83534	0.45401	-1.45031	-0.79987	0.801191003101766	-0.135837	-0.739822	0.256335
Trial1	3	1	blindfold	clockwise	practice	Guided	1	0.5	0	15.85535	0.4539	-1.45036	-0.79989	0.801217380075276	-0.12745	-0.824458	0.197905
Trial1	3	1	blindfold	clockwise	practice	Guided	1	0.5	0	15.87534	0.45388	-1.45041	-0.7999	0.801228468392725	-0.056298	-0.904863	0.00054873
Trial1	3	1	blindfold	clockwise	practice	Guided	1	0.5	0	15.89534	0.45388	-1.45042	-0.7999099	0.801238405864465	0.00033814	-0.913326	-0.049493
Trial1	3	1	blindfold	clockwise	practice	Guided	1	0.5	0	15.91534	0.45388	-1.45044	-0.79992	0.801248402842438	-0.0024483	-0.904863	-0.0042714
Trial1	3	1	blindfold	clockwise	practice	Guided	1	0.5	0	15.93535	0.45388	-1.45044	-0.79992	0.801248402842438	0.016962	-0.887935	0.039114
Trial1	3	1	blindfold	clockwise	practice	Guided	1	0.5	0	15.95534	0.45388	-1.45044	-0.79993	0.80125845932665	0.041924	-0.858313	0.050788
Trial1	3	1	blindfold	clockwise	practice	Guided	1	0.5	0	15.97534	0.45388	-1.45044	-0.79993	0.80125845932665	-0.067694	-0.879472	0.109753
Trial1	3	1	blindfold	clockwise	practice	Guided	1	0.5	0	15.99535	0.45388	-1.45044	-0.79993	0.80125845932665	-0.118741	-0.904863	0.138759
Trial1	3	1	blindfold	clockwise	practice	Guided	1	0.5	0	16.01535	0.45387	-1.45044	-0.79993	0.801259034049682	-0.152295	-0.896399	0.170821
Trial1	3	1	blindfold	clockwise	practice	Guided	1	0.5	0	16.03534	0.45387	-1.45044	-0.79992	0.801248977572683	-0.170848	-0.845617	0.182161
Trial1	3	1	blindfold	clockwise	practice	Guided	1	0.5	0	16.05534	0.45386	-1.45043	-0.79993	0.801259608896701	-0.152761	-0.845617	0.179103
Trial1	3	1	blindfold	clockwise	practice	Guided	1	0.5	0	16.07535	0.45385	-1.45044	-0.79993	0.801260185584224	-0.124628	-0.947181	0.092516
Trial1	3	1	blindfold	clockwise	practice	Guided	1	0.5	0	16.09534	0.45384	-1.45046	-0.79994	0.80127069812402	-0.0641	-1.019121	0.063105
Trial1	3	1	blindfold	clockwise	practice	Guided	1	0.5	0	16.11534	0.45384	-1.45049	-0.79994	0.80127069812402	-0.0013749	-1.031817	0.050164
Trial1	3	1	blindfold	clockwise	practice	Guided	1	0.5	0	16.13535	0.45384	-1.4505	-0.79994	0.80127069812402	0.049133	-1.019121	-0.0067427
Trial1	3	1	blindfold	clockwise	practice	Guided	1	0.5	0	16.15535	0.45384	-1.4505	-0.79996	0.801290632519783	-0.021614	-1.002194	-0.047997
Trial1	3	1	blindfold	clockwise	practice	Guided	1	0.5	0	16.17534	0.45384	-1.45051	-0.79996	0.801290632519783	-0.102896	-1.04028	-0.0080732
Trial1	3	1	blindfold	clockwise	practice	Guided	1	0.5	0	16.19534	0.45383	-1.45051	-0.79997	0.801301265884636	-0.103687	-1.002194	-0.087093
Trial1	3	1	blindfold	clockwise	practice	Guided	1	0.5	0	16.21535	0.45383	-1.45051	-0.79997	0.801301265884636	-0.070649	-0.985267	-0.046998
Trial1	3	1	blindfold	clockwise	practice	Guided	1	0.5	0	16.23534	0.45383	-1.4505	-0.79997	0.801301265884636	-0.04539	-0.955644	-0.024263
Trial1	3	1	blindfold	clockwise	practice	Guided	1	0.5	0	16.25534	0.45383	-1.4505	-0.79998	0.801311262829189	0.01733	-1.010658	-0.050049
Trial1	3	1	blindfold	clockwise	practice	Guided	1	0.5	0	16.27534	0.45383	-1.45051	-0.79998	0.801311262829189	-0.0023911	-1.019121	0.0038421
Trial1	3	1	blindfold	clockwise	practice	Guided	1	0.5	0	16.29535	0.45383	-1.4505	-0.79998	0.801311262829189	-0.0040591	-0.985267	0.02479
Trial1	3	1	blindfold	clockwise	practice	Guided	1	0.5	0	16.31534	0.45383	-1.4505	-0.79998	0.801311262829189	-0.047072	-0.947181	0.06822
Trial1	3	1	blindfold	clockwise	practice	Guided	1	0.5	0	16.33534	0.45383	-1.45049	-0.79998	0.801311262829189	-0.072599	-0.972571	0.117008
Trial1	3	1	blindfold	clockwise	practice	Guided	1	0.5	0	16.35535	0.45382	-1.45049	-0.79997	0.801301842917215	-0.067579	-0.964108	0.108891
Trial1	3	1	blindfold	clockwise	practice	Guided	1	0.5	0	16.37534	0.45382	-1.45049	-0.79997	0.801301842917215	-0.077539	-0.976803	0.121993
Trial1	3	1	blindfold	clockwise	practice	Guided	1	0.5	0	16.39534	0.45382	-1.45049	-0.79997	0.801301842917215	-0.019808	-0.989499	0.1288
Trial1	3	1	blindfold	clockwise	practice	Guided	1	0.5	0	16.41534	0.45382	-1.45049	-0.79997	0.801301842917215	0.023502	-1.006426	0.081139
Trial1	3	1	blindfold	clockwise	practice	Guided	1	0.5	0	16.43535	0.45382	-1.45049	-0.79997	0.801301842917215	0.029056	-1.006426	0.03532
Trial1	3	1	blindfold	clockwise	practice	Guided	1	0.5	0	16.45534	0.45382	-1.45049	-0.79997	0.801301842917215	0.029049	-1.006426	0.064643
Trial1	3	1	blindfold	clockwise	practice	Guided	1	0.5	0	16.47534	0.45382	-1.45049	-0.79997	0.801301842917215	0.016004	-0.900631	0.059527
Trial1	3	1	blindfold	clockwise	practice	Guided	1	0.5	0	16.49535	0.45382	-1.45048	-0.79997	0.801301842917215	-0.043647	-0.879472	0.017666
Trial1	3	1	blindfold	clockwise	practice	Guided	1	0.5	0	16.51535	0.45382	-1.45046	-0.79997	0.801301842917215	0.011585	-0.896399	-0.0081286
Trial1	3	1	blindfold	clockwise	practice	Guided	1	0.5	0	16.53534	0.45382	-1.45046	-0.79997	0.801301842917215	0.043197	-0.951412	0.0529
Trial1	3	1	blindfold	clockwise	practice	Guided	1	0.5	0	16.55534	0.45382	-1.45047	-0.79997	0.801301842917215	0.014033	-0.981035	0.088825
Trial1	3	1	blindfold	clockwise	practice	Guided	1	0.5	0	16.57535	0.45382	-1.45046	-0.79996	0.801291786474701	0.035104	-0.892167	0.106993
Trial1	3	1	blindfold	clockwise	practice	Guided	1	0.5	0	16.59534	0.45382	-1.45045	-0.79996	0.801291786474701	-0.0095751	-0.854081	0.100115
Trial1	3	1	blindfold	clockwise	practice	Guided	1	0.5	0	16.61534	0.45382	-1.45045	-0.79996	0.801291786474701	-0.0092964	-0.913326	0.103987
Trial1	3	1	blindfold	clockwise	practice	Guided	1	0.5	0	16.63535	0.45382	-1.45045	-0.79996	0.801291786474701	0.038167	-0.909094	0.060816
Trial1	3	1	blindfold	clockwise	practice	Guided	1	0.5	0	16.65535	0.45382	-1.45045	-0.79996	0.801291786474701	0.067566	-0.985267	0.088005
Trial1	3	1	blindfold	clockwise	practice	Guided	1	0.5	0	16.67534	0.45383	-1.45047	-0.79996	0.801291209434881	0.035373	-1.031817	0.035314
Trial1	3	1	blindfold	clockwise	practice	Guided	1	0.5	0	16.69534	0.45382	-1.45048	-0.79996	0.801291786474701	-0.037614	-1.036048	0.068289
Trial1	3	1	blindfold	clockwise	practice	Guided	1	0.5	0	16.71535	0.45382	-1.45049	-0.79996	0.801291786474701	-0.071742	-0.976803	0.10391
Trial1	3	1	blindfold	clockwise	practice	Guided	1	0.5	0	16.73534	0.45382	-1.45048	-0.79995	0.801281849043754	-0.13696	-0.87524	0.213179
Trial1	3	1	blindfold	clockwise	practice	Guided	1	0.5	0	16.75534	0.45381	-1.45045	-0.79994	0.801272429286548	-0.079486	-0.794836	0.221153
Trial1	3	1	blindfold	clockwise	practice	Guided	1	0.5	0	16.77534	0.4538	-1.45042	-0.79994	0.801273004871824	-0.061385	-0.849849	0.15157
Trial1	3	1	blindfold	clockwise	practice	Guided	1	0.5	0	16.79535	0.4538	-1.45042	-0.79994	0.801273004871824	-0.055817	-0.845617	0.139249
Trial1	3	1	blindfold	clockwise	practice	Guided	1	0.5	0	16.81534	0.4538	-1.45043	-0.79994	0.801273004871824	0.037169	-0.938717	0.077185
Trial1	3	1	blindfold	clockwise	practice	Guided	1	0.5	0	16.83534	0.4538	-1.45045	-0.79994	0.801273004871824	0.026331	-0.955644	0.105904
Trial1	3	1	blindfold	clockwise	practice	Guided	1	0.5	0	16.85535	0.4538	-1.45046	-0.79995	0.801283001793549	-0.0089188	-0.909094	0.099326
Trial1	3	1	blindfold	clockwise	practice	Guided	1	0.5	0	16.87534	0.4538	-1.45045	-0.79995	0.801283001793549	-0.022777	-0.820227	0.010095
Trial1	3	1	blindfold	clockwise	practice	Guided	1	0.5	0	16.89534	0.45381	-1.45044	-0.79996	0.801292363639243	0.047165	-0.837154	-0.0037166
Trial1	3	1	blindfold	clockwise	practice	Guided	1	0.5	0	16.91534	0.45381	-1.45044	-0.79996	0.801292363639243	0.046315	-0.934485	0.006143
Trial1	3	1	blindfold	clockwise	practice	Guided	1	0.5	0	16.93535	0.45381	-1.45045	-0.79996	0.801292363639243	0.061825	-1.019121	0.00909
Trial1	3	1	blindfold	clockwise	practice	Guided	1	0.5	0	16.95534	0.45382	-1.45048	-0.79997	0.801301842917215	0.078742	-1.027585	-0.012754
Trial1	3	1	blindfold	clockwise	practice	Guided	1	0.5	0	16.97534	0.45382	-1.45049	-0.79997	0.801301842917215	0.04791	-0.972571	-0.020484
Trial1	3	1	blindfold	clockwise	practice	Guided	1	0.5	0	16.99535	0.45382	-1.45049	-0.79997	0.801301842917215	0.049277	-0.934485	0.027386
Trial1	3	1	blindfold	clockwise	practice	Guided	1	0.5	0	17.01535	0.45382	-1.45049	-0.79997	0.801301842917215	0.03872	-0.964108	0.051929
Trial1	3	1	blindfold	clockwise	practice	Guided	1	0.5	0	17.03534	0.45382	-1.45048	-0.79997	0.801301842917215	-0.02012	-0.942949	0.064834
Trial1	3	1	blindfold	clockwise	practice	Guided	1	0.5	0	17.05534	0.45382	-1.45048	-0.79996	0.801291786474701	0.0065067	-0.926022	0.133921
Trial1	3	1	blindfold	clockwise	practice	Guided	1	0.5	0	17.07535	0.45382	-1.45047	-0.79996	0.801291786474701	-0.046482	-0.87524	0.165593
Trial1	3	1	blindfold	clockwise	practice	Guided	1	0.5	0	17.09534	0.45382	-1.45046	-0.79996	0.801291786474701	-0.0315	-0.887935	0.159294
Trial1	3	1	blindfold	clockwise	practice	Guided	1	0.5	0	17.11534	0.45382	-1.45046	-0.79995	0.801281849043754	-0.050091	-0.87524	0.180494
Trial1	3	1	blindfold	clockwise	practice	Guided	1	0.5	0	17.13535	0.45382	-1.45046	-0.79995	0.801281849043754	-0.016775	-0.917558	0.148986
Trial1	3	1	blindfold	clockwise	practice	Guided	1	0.5	0	17.15535	0.45382	-1.45046	-0.79995	0.801281849043754	0.0048702	-0.896399	0.162985
Trial1	3	1	blindfold	clockwise	practice	Guided	1	0.5	0	17.17534	0.45382	-1.45045	-0.79995	0.801281849043754	-0.022576	-0.900631	0.089606
Trial1	3	1	blindfold	clockwise	practice	Guided	1	0.5	0	17.19534	0.45382	-1.45045	-0.79995	0.801281849043754	-0.0089733	-0.930253	0.098844
Trial1	3	1	blindfold	clockwise	practice	Guided	1	0.5	0	17.21535	0.45382	-1.45045	-0.79995	0.801281849043754	0.004623	-0.92179	0.095514
Trial1	3	1	blindfold	clockwise	practice	Guided	1	0.5	0	17.23534	0.45382	-1.45045	-0.79995	0.801281849043754	-9.86E-05	-0.87524	0.099385
Trial1	3	1	blindfold	clockwise	practice	Guided	1	0.5	0	17.25534	0.45382	-1.45045	-0.79995	0.801281849043754	-0.032018	-0.824458	0.109863
Trial1	3	1	blindfold	clockwise	practice	Guided	1	0.5	0	17.27534	0.45381	-1.45043	-0.79995	0.801282426215454	-0.051707	-0.760981	0.137949
Trial1	3	1	blindfold	clockwise	practice	Guided	1	0.5	0	17.29535	0.45381	-1.45041	-0.79994	0.801272429286548	-0.06834	-0.727127	0.119965
Trial1	3	1	blindfold	clockwise	practice	Guided	1	0.5	0	17.31534	0.45381	-1.45039	-0.79994	0.801272429286548	-0.073598	-0.7102	0.132201
Trial1	3	1	blindfold	clockwise	practice	Guided	1	0.5	0	17.33534	0.45381	-1.45039	-0.79994	0.801272429286548	-0.092458	-0.820227	0.147744
Trial1	3	1	blindfold	clockwise	practice	Guided	1	0.5	0	17.35535	0.4538	-1.45039	-0.79994	0.801273004871824	-0.090209	-0.858313	0.114177
Trial1	3	1	blindfold	clockwise	practice	Guided	1	0.5	0	17.37534	0.4538	-1.4504	-0.79994	0.801273004871824	-0.115982	-0.777909	0.167083
Trial1	3	1	blindfold	clockwise	practice	Guided	1	0.5	0	17.39534	0.45379	-1.4504	-0.79993	0.801263643172396	-0.077666	-0.735591	0.194836
Trial1	3	1	blindfold	clockwise	practice	Guided	1	0.5	0	17.41534	0.45379	-1.45039	-0.79993	0.801263643172396	-0.135076	-0.739822	0.186758
Trial1	3	1	blindfold	clockwise	practice	Guided	1	0.5	0	17.43535	0.45378	-1.45039	-0.79993	0.801264220731892	-0.154174	-0.744054	0.165464
Trial1	3	1	blindfold	clockwise	practice	Guided	1	0.5	0	17.45534	0.45377	-1.45038	-0.79993	0.801264796696629	-0.177428	-0.752518	0.087044
Trial1	3	1	blindfold	clockwise	practice	Guided	1	0.5	0	17.47534	0.45376	-1.45038	-0.79993	0.801265374505205	-0.112976	-0.773677	0.145883
Trial1	3	1	blindfold	clockwise	practice	Guided	1	0.5	0	17.49535	0.45376	-1.45038	-0.79993	0.801265374505205	-0.066622	-0.777909	0.165845
Trial1	3	1	blindfold	clockwise	practice	Guided	1	0.5	0	17.51535	0.45376	-1.45038	-0.79993	0.801265374505205	0.00028519	-0.790604	0.098693
Trial1	3	1	blindfold	clockwise	practice	Guided	1	0.5	0	17.53534	0.45376	-1.45039	-0.79994	0.801275311892419	-0.029404	-0.854081	0.075646
Trial1	3	1	blindfold	clockwise	practice	Guided	1	0.5	0	17.55534	0.45376	-1.45041	-0.79994	0.801275311892419	-0.001923	-0.934485	0.064827
Trial1	3	1	blindfold	clockwise	practice	Guided	1	0.5	0	17.57535	0.45375	-1.45045	-0.79994	0.801275888098348	-0.046031	-0.849849	0.145341
Trial1	3	1	blindfold	clockwise	practice	Guided	1	0.5	0	17.59534	0.45375	-1.45043	-0.79994	0.801275888098348	-0.065723	-0.744054	0.153093
Trial1	3	1	blindfold	clockwise	practice	Guided	1	0.5	0	17.61534	0.45375	-1.45041	-0.79993	0.80126595071828	-0.0090985	-0.739822	0.173649
Trial1	3	1	blindfold	clockwise	practice	Guided	1	0.5	0	17.63535	0.45375	-1.4504	-0.79993	0.80126595071828	-0.018808	-0.820227	0.185583
Trial1	3	1	blindfold	clockwise	practice	Guided	1	0.5	0	17.65535	0.45375	-1.4504	-0.79993	0.80126595071828	-0.005199	-0.82869	0.182225
Trial1	3	1	blindfold	clockwise	practice	Guided	1	0.5	0	17.67534	0.45374	-1.4504	-0.79993	0.801266528775934	0.016453	-0.7102	0.174337
Trial1	3	1	blindfold	clockwise	practice	Guided	1	0.5	0	17.69534	0.45374	-1.45039	-0.79993	0.801266528775934	-0.025161	-0.689041	0.161721
Trial1	3	1	blindfold	clockwise	practice	Guided	1	0.5	0	17.71535	0.45374	-1.45037	-0.79993	0.801266528775934	0.025353	-0.659418	0.125147
Trial1	3	1	blindfold	clockwise	practice	Guided	1	0.5	0	17.73534	0.45374	-1.45036	-0.79993	0.801266528775934	0.018418	-0.714432	0.095193
Trial1	3	1	blindfold	clockwise	practice	Guided	1	0.5	0	17.75534	0.45375	-1.45036	-0.79994	0.801275888098348	0.020642	-0.773677	0.061648
Trial1	3	1	blindfold	clockwise	practice	Guided	1	0.5	0	17.77534	0.45375	-1.45039	-0.79995	0.801285884984101	0.077237	-0.82869	0.0071
Trial1	3	1	blindfold	clockwise	practice	Guided	1	0.5	0	17.79535	0.45375	-1.4504	-0.79995	0.801285884984101	0.125498	-0.811763	0.026519
Trial1	3	1	blindfold	clockwise	practice	Guided	1	0.5	0	17.81534	0.45376	-1.4504	-0.79995	0.801285308785361	0.081068	-0.786372	0.023563
Trial1	3	1	blindfold	clockwise	practice	Guided	1	0.5	0	17.83534	0.45376	-1.45039	-0.79995	0.801285308785361	0.061336	-0.760981	0.051708
Trial1	3	1	blindfold	clockwise	practice	Guided	1	0.5	0	17.85535	0.45376	-1.45039	-0.79996	0.801295246173401	-0.016935	-0.752518	0.079316
Trial1	3	1	blindfold	clockwise	practice	Guided	1	0.5	0	17.87534	0.45376	-1.45039	-0.79996	0.801295246173401	-0.048271	-0.803299	0.068237
Trial1	3	1	blindfold	clockwise	practice	Guided	1	0.5	0	17.89534	0.45376	-1.45039	-0.79995	0.801285308785361	-0.036614	-0.752518	0.116667
Trial1	3	1	blindfold	clockwise	practice	Guided	1	0.5	0	17.91534	0.45376	-1.45039	-0.79995	0.801285308785361	0.0094441	-0.773677	0.16178
Trial1	3	1	blindfold	clockwise	practice	Guided	1	0.5	0	17.93535	0.45376	-1.45038	-0.79995	0.801285308785361	-0.013039	-0.748286	0.162031
Trial1	3	1	blindfold	clockwise	practice	Guided	1	0.5	0	17.95534	0.45376	-1.45038	-0.79995	0.801285308785361	0.0066725	-0.714432	0.131178
Trial1	3	1	blindfold	clockwise	practice	Guided	1	0.5	0	17.97534	0.45376	-1.45038	-0.79995	0.801285308785361	-0.024955	-0.744054	0.142506
Trial1	3	1	blindfold	clockwise	practice	Guided	1	0.5	0	17.99535	0.45376	-1.45038	-0.79995	0.801285308785361	-0.0055193	-0.722895	0.118502
Trial1	3	1	blindfold	clockwise	practice	Guided	1	0.5	0	18.01535	0.45376	-1.45037	-0.79995	0.801285308785361	0.020027	-0.718663	0.069659
Trial1	3	1	blindfold	clockwise	practice	Guided	1	0.5	0	18.03534	0.45376	-1.45037	-0.79995	0.801285308785361	-0.04713	-0.727127	0.07359
Trial1	3	1	blindfold	clockwise	practice	Guided	1	0.5	0	18.05534	0.45375	-1.45037	-0.79995	0.801285884984101	-0.061276	-0.735591	0.085256
Trial1	3	1	blindfold	clockwise	practice	Guided	1	0.5	0	18.07535	0.45375	-1.45037	-0.79995	0.801285884984101	0.028098	-0.760981	0.083972
Trial1	3	1	blindfold	clockwise	practice	Guided	1	0.5	0	18.09534	0.45375	-1.45037	-0.79995	0.801285884984101	0.072491	-0.748286	0.059044
Trial1	3	1	blindfold	clockwise	practice	Guided	1	0.5	0	18.11534	0.45376	-1.45038	-0.79995	0.801285308785361	0.059153	-0.811763	0.084758
Trial1	3	1	blindfold	clockwise	practice	Guided	1	0.5	0	18.13535	0.45376	-1.45039	-0.79996	0.801295246173401	0.05276	-0.82869	0.046438
Trial1	3	1	blindfold	clockwise	practice	Guided	1	0.5	0	18.15535	0.45376	-1.4504	-0.79996	0.801295246173401	0.049977	-0.773677	0.020993
Trial1	3	1	blindfold	clockwise	practice	Guided	1	0.5	0	18.17534	0.45376	-1.4504	-0.79996	0.801295246173401	0.038022	-0.794836	0.06649
Trial1	3	1	blindfold	clockwise	practice	Guided	1	0.5	0	18.19534	0.45376	-1.4504	-0.79996	0.801295246173401	0.053549	-0.807531	0.10117
Trial1	3	1	blindfold	clockwise	practice	Guided	1	0.5	0	18.21535	0.45376	-1.4504	-0.79996	0.801295246173401	0.0088604	-0.82869	0.102379
Trial1	3	1	blindfold	clockwise	practice	Guided	1	0.5	0	18.23534	0.45377	-1.4504	-0.79996	0.801294668386366	0.034118	-0.832922	0.057731
Trial1	3	1	blindfold	clockwise	practice	Guided	1	0.5	0	18.25534	0.45377	-1.45041	-0.79996	0.801294668386366	0.0094235	-0.883704	0.026612
Trial1	3	1	blindfold	clockwise	practice	Guided	1	0.5	0	18.27534	0.45377	-1.45042	-0.79996	0.801294668386366	0.050197	-0.832922	0.069675
Trial1	3	1	blindfold	clockwise	practice	Guided	1	0.5	0	18.29535	0.45377	-1.45042	-0.79996	0.801294668386366	0.05268	-0.811763	0.100461
Trial1	3	1	blindfold	clockwise	practice	Guided	1	0.5	0	18.31534	0.45377	-1.45042	-0.79996	0.801294668386366	-0.031689	-0.790604	0.107982
Trial1	3	1	blindfold	clockwise	practice	Guided	1	0.5	0	18.33534	0.45377	-1.45041	-0.79996	0.801294668386366	0.0080114	-0.786372	0.044155
Trial1	3	1	blindfold	clockwise	practice	Guided	1	0.5	0	18.35535	0.45377	-1.45041	-0.79996	0.801294668386366	0.002179	-0.837154	0.068099
Trial1	3	1	blindfold	clockwise	practice	Guided	1	0.5	0	18.37534	0.45377	-1.45041	-0.79996	0.801294668386366	0.055739	-0.820227	0.039915
Trial1	3	1	blindfold	clockwise	practice	Guided	1	0.5	0	18.39534	0.45377	-1.45041	-0.79997	0.801304724792712	0.049356	-0.845617	0.029101
Trial1	3	1	blindfold	clockwise	practice	Guided	1	0.5	0	18.41534	0.45377	-1.45042	-0.79997	0.801304724792712	0.108732	-0.887935	0.0077873
Trial1	3	1	blindfold	clockwise	practice	Guided	1	0.5	0	18.43535	0.45378	-1.45043	-0.79997	0.801304148856674	0.050155	-0.900631	0.016522
Trial1	3	1	blindfold	clockwise	practice	Guided	1	0.5	0	18.45534	0.45378	-1.45043	-0.79997	0.801304148856674	0.021279	-0.883704	0.048273
Trial1	3	1	blindfold	clockwise	practice	Guided	1	0.5	0	18.47534	0.45377	-1.4504	-0.79996	0.801294668386366	-0.038948	-0.672114	0.149447
Trial1	3	1	blindfold	clockwise	practice	Guided	1	0.5	0	18.49535	0.45377	-1.45036	-0.79996	0.801294668386366	0.044862	-0.655186	0.168528
Trial1	3	1	blindfold	clockwise	practice	Guided	1	0.5	0	18.51535	0.45378	-1.45035	-0.79996	0.8012940924431	0.095918	-0.676345	0.133067
Trial1	3	1	blindfold	clockwise	practice	Guided	1	0.5	0	18.53534	0.45378	-1.45035	-0.79996	0.8012940924431	0.171389	-0.744054	0.070708
Trial1	3	1	blindfold	clockwise	practice	Guided	1	0.5	0	18.55534	0.45379	-1.45035	-0.79997	0.801303571325958	0.174691	-0.765213	0.020408
Trial1	3	1	blindfold	clockwise	practice	Guided	1	0.5	0	18.57535	0.4538	-1.45039	-0.79997	0.801302995638246	0.128845	-0.871008	-0.028922
Trial1	3	1	blindfold	clockwise	practice	Guided	1	0.5	0	18.59534	0.4538	-1.45041	-0.79998	0.801312992561219	0.104107	-0.832922	0.0073289
Trial1	3	1	blindfold	clockwise	practice	Guided	1	0.5	0	18.61534	0.45381	-1.45041	-0.79998	0.801312417004667	0.076061	-0.824458	-0.04083
Trial1	3	1	blindfold	clockwise	practice	Guided	1	0.5	0	18.63535	0.45381	-1.45041	-0.79998	0.801312417004667	0.070475	-0.824458	-0.024354
Trial1	3	1	blindfold	clockwise	practice	Guided	1	0.5	0	18.65535	0.45382	-1.45041	-0.79999	0.801321777286755	0.104036	-0.858313	-0.059406
Trial1	3	1	blindfold	clockwise	practice	Guided	1	0.5	0	18.67534	0.45382	-1.45043	-0.8	0.801331714719352	0.091524	-0.92179	-0.074321
Trial1	3	1	blindfold	clockwise	practice	Guided	1	0.5	0	18.69534	0.45383	-1.45045	-0.8	0.801331137708284	0.064023	-0.926022	-0.129922
Trial1	3	1	blindfold	clockwise	practice	Guided	1	0.5	0	18.71535	0.45383	-1.45046	-0.80001	0.801341134654078	0.045967	-0.951412	-0.126876
Trial1	3	1	blindfold	clockwise	practice	Guided	1	0.5	0	18.73534	0.45383	-1.45046	-0.80001	0.801341134654078	0.069826	-0.955644	-0.150507
Trial1	3	1	blindfold	clockwise	practice	Guided	1	0.5	0	18.75534	0.45384	-1.45047	-0.80003	0.80136055168215	0.08008	-0.997962	-0.170824
Trial1	3	1	blindfold	clockwise	practice	Guided	1	0.5	0	18.77534	0.45384	-1.4505	-0.80003	0.80136055168215	0.027024	-0.989499	-0.116551
Trial1	3	1	blindfold	clockwise	practice	Guided	1	0.5	0	18.79535	0.45385	-1.4505	-0.80003	0.801359976658404	0.018112	-0.964108	-0.044342
Trial1	3	1	blindfold	clockwise	practice	Guided	1	0.5	0	18.81534	0.45385	-1.45049	-0.80002	0.801350039203128	-0.016593	-0.904863	0.0080788
Trial1	3	1	blindfold	clockwise	practice	Guided	1	0.5	0	18.83534	0.45384	-1.45047	-0.80002	0.801350614234006	-0.039901	-0.845617	0.023364
Trial1	3	1	blindfold	clockwise	practice	Guided	1	0.5	0	18.85535	0.45384	-1.45045	-0.80001	0.801340557774923	-0.088722	-0.879472	0.020111
Trial1	3	1	blindfold	clockwise	practice	Guided	1	0.5	0	18.87534	0.45383	-1.45045	-0.80001	0.801341134654078	-0.135563	-0.951412	0.054844
Trial1	3	1	blindfold	clockwise	practice	Guided	1	0.5	0	18.89534	0.45382	-1.45046	-0.80001	0.801341711657948	-0.142169	-0.985267	0.020717
Trial1	3	1	blindfold	clockwise	practice	Guided	1	0.5	0	18.91534	0.45381	-1.45048	-0.80001	0.801342288786531	-0.199285	-1.031817	0.0084985
Trial1	3	1	blindfold	clockwise	practice	Guided	1	0.5	0	18.93535	0.4538	-1.4505	-0.80001	0.801342864321628	-0.137334	-1.082598	-0.050513
Trial1	3	1	blindfold	clockwise	practice	Guided	1	0.5	0	18.95534	0.4538	-1.45053	-0.80001	0.801342864321628	-0.153397	-1.107989	-0.009478
Trial1	3	1	blindfold	clockwise	practice	Guided	1	0.5	0	18.97534	0.45378	-1.45053	-0.8	0.801334020572851	-0.164712	-0.934485	0.094977
Trial1	3	1	blindfold	clockwise	practice	Guided	1	0.5	0	18.99535	0.45377	-1.45049	-0.79999	0.80132465909056	-0.105851	-0.854081	0.149364
Trial1	3	1	blindfold	clockwise	practice	Guided	1	0.5	0	19.01535	0.45376	-1.45046	-0.79997	0.801305302572495	-0.191296	-0.824458	0.227811
Trial1	3	1	blindfold	clockwise	practice	Guided	1	0.5	0	19.03534	0.45373	-1.45043	-0.79994	0.80127704432404	-0.268668	-0.777909	0.249053
Trial1	3	1	blindfold	clockwise	practice	Guided	1	0.5	0	19.05534	0.45367	-1.45041	-0.7999	0.801240583021721	-0.218641	-0.75675	0.238477
Trial1	3	1	blindfold	clockwise	practice	Guided	1	0.5	0	19.07535	0.45351	-1.45038	-0.79988	0.801229917184451	-0.202974	-0.752518	0.27304
Trial1	3	1	blindfold	clockwise	practice	Guided	1	0.5	0	19.09534	0.45343	-1.45039	-0.79988	0.801234562415647	-0.203184	-0.87524	0.277153
Trial1	3	1	blindfold	clockwise	practice	Guided	1	0.5	0	19.11534	0.45337	-1.45042	-0.79989	0.801248049904721	-0.160628	-0.871008	0.107337
Trial1	3	1	blindfold	clockwise	practice	Guided	1	0.5	0	19.13535	0.45336	-1.45042	-0.7999	0.801258566353323	-0.098402	-0.748286	0.042916
Trial1	3	1	blindfold	clockwise	practice	Guided	1	0.5	0	19.15535	0.45336	-1.45041	-0.7999099	0.801268503451783	-0.042308	-0.731359	-0.0089123
Trial1	3	1	blindfold	clockwise	practice	Guided	1	0.5	0	19.17534	0.45335	-1.45039	-0.7999099	0.801269088116494	-0.054793	-0.744054	0.05961
Trial1	3	1	blindfold	clockwise	practice	Guided	1	0.5	0	19.19534	0.45335	-1.45035	-0.7999099	0.801269088116494	-0.081427	-0.562087	0.192463
Trial1	3	1	blindfold	clockwise	practice	Guided	1	0.5	0	19.21535	0.45334	-1.45031	-0.7999	0.801259732351731	-0.171324	-0.553623	0.270615
Trial1	3	1	blindfold	clockwise	practice	Guided	1	0.5	0	19.23534	0.45333	-1.4503	-0.79989	0.801250376725786	-0.131888	-0.540928	0.34891
Trial1	3	1	blindfold	clockwise	practice	Guided	1	0.5	0	19.25534	0.45332	-1.45028	-0.7999	0.801260897112784	-0.132376	-0.392742	0.222515
Trial1	3	1	blindfold	clockwise	practice	Guided	1	0.5	0	19.27534	0.45331	-1.45016	-0.79993	0.801291468509933	0.103549	-0.049824	0.094982
Trial1	3	1	blindfold	clockwise	practice	Guided	1	0.5	0	19.29535	0.45336	-1.45007	-0.79995	0.801308489864192	0.129063	0.022121	0.04615
Trial1	3	1	blindfold	clockwise	practice	Guided	1	0.5	0	19.31534	0.45346	-1.45001	-0.79996	0.801312615276292	0.117648	0.055974	0.07569
Trial1	3	1	blindfold	clockwise	practice	Guided	1	0.5	0	19.33534	0.45367	-1.44998	-0.7999099	0.80125052034321	0.167263	-0.011736	0.141244
Trial1	3	1	blindfold	clockwise	practice	Guided	1	0.5	0	19.35535	0.45387	-1.44996	-0.79988	0.801209108703506	-0.193804	0.267529	0.34027
Trial1	3	1	blindfold	clockwise	practice	Guided	1	0.5	0	19.37534	0.45391	-1.44993	-0.79997	0.801296660970803	0.0074658	0.284364	-0.006386
Trial1	3	1	blindfold	clockwise	practice	Guided	1	0.5	0	19.39534	0.45393	-1.44989	-0.80004	0.801365369383546	0.086016	0.364677	-0.112651
Trial1	3	1	blindfold	clockwise	practice	Guided	1	0.5	0	19.41534	0.454	-1.44984	-0.80004	0.801361349561857	0.168411	0.144526	-0.145024
Trial1	3	1	blindfold	clockwise	practice	Guided	1	0.5	0	19.43535	0.45409	-1.44989	-0.80003	0.801346191083941	0.062619	-0.122095	-0.029971
Trial1	3	1	blindfold	clockwise	practice	Guided	1	0.5	0	19.45534	0.45419	-1.44997	-0.80002	0.801330529547665	-0.013965	0.021792	-0.085564
Trial1	3	1	blindfold	clockwise	practice	Guided	1	0.5	0	19.47534	0.45424	-1.45	-0.80002	0.801327673960466	-0.061404	0.0387	-0.042399
Trial1	3	1	blindfold	clockwise	practice	Guided	1	0.5	0	19.49535	0.45422	-1.44999	-0.80002	0.801328816163033	0.074011	-0.037472	0.00029933
Trial1	3	1	blindfold	clockwise	practice	Guided	1	0.5	0	19.51535	0.45424	-1.44999	-0.80002	0.801327673960466	0.085104	0.03023	-0.032627
Trial1	3	1	blindfold	clockwise	practice	Guided	1	0.5	0	19.53534	0.45428	-1.44999	-0.80002	0.801325389347187	0.066489	0.0090632	-0.021228
Trial1	3	1	blindfold	clockwise	practice	Guided	1	0.5	0	19.55534	0.45433	-1.45	-0.80002	0.801322539355159	-0.030642	0.047151	-0.0361
Trial1	3	1	blindfold	clockwise	practice	Guided	1	0.5	0	19.57535	0.45433	-1.44999	-0.80002	0.801322539355159	-0.061701	-0.033271	-0.038147
Trial1	3	1	blindfold	clockwise	practice	Guided	1	0.5	0	19.59534	0.45432	-1.44999	-0.80002	0.801323108425442	0.045702	0.042902	-0.043617
Trial1	3	1	blindfold	clockwise	practice	Guided	1	0.5	0	19.61534	0.45434	-1.44999	-0.80002	0.801321968710699	0.05317	0.034431	-0.022063
Trial1	3	1	blindfold	clockwise	practice	Guided	1	0.5	0	19.63535	0.45437	-1.44999	-0.80002	0.80132025922273	0.067592	0.0090338	-0.040588
Trial1	3	1	blindfold	clockwise	practice	Guided	1	0.5	0	19.65535	0.4544	-1.45	-0.80002	0.801318552551019	-0.027049	0.00056986	-0.023167
Trial1	3	1	blindfold	clockwise	practice	Guided	1	0.5	0	19.67534	0.45439	-1.44999	-0.80002	0.80131912075192	0.031523	0.0090187	-0.031874
Trial1	3	1	blindfold	clockwise	practice	Guided	1	0.5	0	19.69534	0.45439	-1.44999	-0.80002	0.80131912075192	0.023199	0.047102	-0.040838
Trial1	3	1	blindfold	clockwise	practice	Guided	1	0.5	0	19.71535	0.4544	-1.44999	-0.80002	0.801318552551019	0.018466	0.017468	-0.036931
Trial1	3	1	blindfold	clockwise	practice	Guided	1	0.5	0	19.73534	0.45442	-1.44999	-0.80002	0.801317414825981	-0.0073458	-0.016388	-0.051266
Trial1	3	1	blindfold	clockwise	practice	Guided	1	0.5	0	19.75534	0.45442	-1.44999	-0.80002	0.801317414825981	0.009296	0.030159	-0.033308
Trial1	3	1	blindfold	clockwise	practice	Guided	1	0.5	0	19.77534	0.45442	-1.44999	-0.80002	0.801317414825981	-0.047581	-0.01217	-0.064986
Trial1	3	1	blindfold	clockwise	practice	Guided	1	0.5	0	19.79535	0.45442	-1.44999	-0.80002	0.801317414825981	0.045096	0.017449	-0.035101
Trial1	3	1	blindfold	clockwise	practice	Guided	1	0.5	0	19.81534	0.45442	-1.44999	-0.80002	0.801317414825981	0.030092	-0.0079485	-0.010833
Trial1	3	1	blindfold	clockwise	practice	Guided	1	0.5	0	19.83534	0.45443	-1.44999	-0.80002	0.801316846997411	-0.0082068	0.042829	-0.038627
Trial1	3	1	blindfold	clockwise	practice	Guided	1	0.5	0	19.85535	0.45443	-1.44999	-0.80002	0.801316846997411	-0.017923	0.034359	-0.026635
Trial1	3	1	blindfold	clockwise	practice	Guided	1	0.5	0	19.87534	0.45443	-1.44999	-0.80002	0.801316846997411	0.022327	-0.0122	-0.028141
Trial1	3	1	blindfold	clockwise	practice	Guided	1	0.5	0	19.89534	0.45443	-1.44999	-0.80002	0.801316846997411	0.01816	0.030114	-0.032616
Trial1	3	1	blindfold	clockwise	practice	Guided	1	0.5	0	19.91534	0.45443	-1.44999	-0.80002	0.801316846997411	0.031752	0.025874	-0.03591
Trial1	3	1	blindfold	clockwise	practice	Guided	1	0.5	0	19.93535	0.45444	-1.44999	-0.80002	0.801316277598375	0.013982	0.00048047	-0.036785
Trial1	3	1	blindfold	clockwise	practice	Guided	1	0.5	0	19.95534	0.45444	-1.44999	-0.80002	0.801316277598375	-0.012655	0.021635	-0.038842
Trial1	3	1	blindfold	clockwise	practice	Guided	1	0.5	0	19.97534	0.45443	-1.44999	-0.80002	0.801316846997411	-0.021529	-0.0037647	-0.039412
Trial1	3	1	blindfold	clockwise	practice	Guided	1	0.5	0	19.99535	0.45444	-1.44999	-0.80002	0.801316277598375	0.050066	0.0089259	-0.043055
Trial1	3	1	blindfold	clockwise	practice	Guided	1	0.5	0	20.01535	0.45444	-1.44999	-0.80002	0.801316277598375	0.010377	0.00045665	-0.049896
Trial1	3	1	blindfold	clockwise	practice	Guided	1	0.5	0	20.03534	0.45444	-1.44999	-0.80002	0.801316277598375	0.010092	0.017382	-0.045694
Trial1	3	1	blindfold	clockwise	practice	Guided	1	0.5	0	20.05534	0.45444	-1.44999	-0.80002	0.801316277598375	-0.01571	0.013143	-0.060029
Trial1	3	1	blindfold	clockwise	practice	Guided	1	0.5	0	20.07535	0.45444	-1.44999	-0.80002	0.801316277598375	-0.026538	0.0216	-0.031274
Trial1	3	1	blindfold	clockwise	practice	Guided	1	0.5	0	20.09534	0.45444	-1.44999	-0.80002	0.801316277598375	0.013695	0.013127	-0.032778
Trial1	3	1	blindfold	clockwise	practice	Guided	1	0.5	0	20.11534	0.45445	-1.44999	-0.80002	0.801315710018151	0.028403	0.0046602	-0.052835
Trial1	3	1	blindfold	clockwise	practice	Guided	1	0.5	0	20.13535	0.45445	-1.44999	-0.80002	0.801315710018151	0.012035	0.034282	-0.074959
Trial1	3	1	blindfold	clockwise	practice	Guided	1	0.5	0	20.15535	0.45445	-1.44999	-0.80002	0.801315710018151	-0.024881	0.025811	-0.056357
Trial1	3	1	blindfold	clockwise	practice	Guided	1	0.5	0	20.17534	0.45445	-1.44999	-0.80002	0.801315710018151	0.024242	0.030033	-0.057273
Trial1	3	1	blindfold	clockwise	practice	Guided	1	0.5	0	20.19534	0.45445	-1.44999	-0.80002	0.801315710018151	0.023118	0.034259	-0.040501
Trial1	3	1	blindfold	clockwise	practice	Guided	1	0.5	0	20.21535	0.45445	-1.44999	-0.80002	0.801315710018151	0.010073	0.034254	-0.045568
Trial1	3	1	blindfold	clockwise	practice	Guided	1	0.5	0	20.23534	0.45445	-1.44999	-0.80002	0.801315710018151	0.018671	0.021554	-0.049747
Trial1	3	1	blindfold	clockwise	practice	Guided	1	0.5	0	20.25534	0.45445	-1.44999	-0.80002	0.801315710018151	-0.021566	0.017313	-0.039232
Trial1	3	1	blindfold	clockwise	practice	Guided	1	0.5	0	20.27534	0.45445	-1.44999	-0.80002	0.801315710018151	0.026997	0.03846	-0.031766
Trial1	3	1	blindfold	clockwise	practice	Guided	1	0.5	0	20.29535	0.45445	-1.44999	-0.80002	0.801315710018151	0.024504	0.01306	-0.061388
Trial1	3	1	blindfold	clockwise	practice	Guided	1	0.5	0	20.31534	0.45445	-1.44999	-0.80002	0.801315710018151	0.0025801	-0.0081031	-0.067045
Trial1	3	1	blindfold	clockwise	practice	Guided	1	0.5	0	20.33534	0.45445	-1.44999	-0.80002	0.801315710018151	0.0014597	0.013054	-0.028429
Trial1	3	1	blindfold	clockwise	practice	Guided	1	0.5	0	20.35535	0.45445	-1.44999	-0.80002	0.801315710018151	-0.021579	0.021508	-0.038868
Trial1	3	1	blindfold	clockwise	practice	Guided	1	0.5	0	20.37534	0.45445	-1.44999	-0.80002	0.801315710018151	0.035865	0.038424	-0.031107
Trial1	3	1	blindfold	clockwise	practice	Guided	1	0.5	0	20.39534	0.45446	-1.44999	-0.80002	0.801315139174489	0.0056137	0.021488	-0.045736
Trial1	3	1	blindfold	clockwise	practice	Guided	1	0.5	0	20.41534	0.45446	-1.44999	-0.80002	0.801315139174489	0.033926	0.017255	-0.047848
Trial1	3	1	blindfold	clockwise	practice	Guided	1	0.5	0	20.43535	0.45446	-1.44999	-0.80002	0.801315139174489	0.00533	0.01725	-0.032847
Trial1	3	1	blindfold	clockwise	practice	Guided	1	0.5	0	20.45534	0.45446	-1.44999	-0.80002	0.801315139174489	-0.012151	0.017245	-0.046885
Trial1	3	1	blindfold	clockwise	practice	Guided	1	0.5	0	20.47534	0.45446	-1.44999	-0.80002	0.801315139174489	0.026973	0.029934	-0.031634
Trial1	3	1	blindfold	clockwise	practice	Guided	1	0.5	0	20.49535	0.45446	-1.44999	-0.80002	0.801315139174489	0.022249	0.021464	-0.027729
Trial1	3	1	blindfold	clockwise	practice	Guided	1	0.5	0	20.51535	0.45446	-1.44999	-0.80002	0.801315139174489	0.038611	0.02146	-0.048377
Trial1	3	1	blindfold	clockwise	practice	Guided	1	0.5	0	20.53534	0.45446	-1.44999	-0.80002	0.801315139174489	0.026404	0.038383	-0.03308
Trial1	3	1	blindfold	clockwise	practice	Guided	1	0.5	0	20.55534	0.45446	-1.44999	-0.80002	0.801315139174489	-0.04436	0.012986	-0.03213
Trial1	3	1	blindfold	clockwise	practice	Guided	1	0.5	0	20.57535	0.45446	-1.44999	-0.80002	0.801315139174489	-0.021602	0.034141	-0.039022
Trial1	3	1	blindfold	clockwise	practice	Guided	1	0.5	0	20.59534	0.45447	-1.44999	-0.80002	0.801314573536325	-0.0082913	0.0002744	-0.038116
Trial1	3	1	blindfold	clockwise	practice	Guided	1	0.5	0	20.61534	0.45447	-1.44999	-0.80002	0.801314573536325	0.018624	0.017198	-0.040522
Trial1	3	1	blindfold	clockwise	practice	Guided	1	0.5	0	20.63535	0.45447	-1.44999	-0.80002	0.801314573536325	0.0014226	0.034117	-0.050074
Trial1	3	1	blindfold	clockwise	practice	Guided	1	0.5	0	20.65535	0.45447	-1.44999	-0.80002	0.801314573536325	0.013904	0.038344	-0.036604
Trial1	3	1	blindfold	clockwise	practice	Guided	1	0.5	0	20.67534	0.45447	-1.44999	-0.80002	0.801314573536325	-0.0085773	0.046797	-0.033869
Trial1	3	1	blindfold	clockwise	practice	Guided	1	0.5	0	20.69534	0.45447	-1.44999	-0.80002	0.801314573536325	-0.012743	0.017168	-0.038345
Trial1	3	1	blindfold	clockwise	practice	Guided	1	0.5	0	20.71535	0.45447	-1.44999	-0.80002	0.801314573536325	0.0033395	0.0044672	-0.012008
Trial1	3	1	blindfold	clockwise	practice	Guided	1	0.5	0	20.73534	0.45447	-1.44999	-0.80002	0.801314573536325	-0.021907	0.046779	-0.034727
Trial1	3	1	blindfold	clockwise	practice	Guided	1	0.5	0	20.75534	0.45447	-1.44999	-0.80002	0.801314573536325	-0.031623	0.025616	-0.022734
Trial1	3	1	blindfold	clockwise	practice	Guided	1	0.5	0	20.77534	0.45447	-1.44999	-0.80002	0.801314573536325	0.017776	0.038302	-0.027841
Trial1	3	1	blindfold	clockwise	practice	Guided	1	0.5	0	20.79535	0.45447	-1.44999	-0.80002	0.801314573536325	0.0011292	0.034065	-0.045775
Trial1	3	1	blindfold	clockwise	practice	Guided	1	0.5	0	20.81534	0.45447	-1.44999	-0.80002	0.801314573536325	-0.025514	0.0044385	-0.047537
Trial1	3	1	blindfold	clockwise	practice	Guided	1	0.5	0	20.83534	0.45447	-1.44999	-0.80002	0.801314573536325	-0.026909	0.034054	-0.026574
Trial1	3	1	blindfold	clockwise	practice	Guided	1	0.5	0	20.85535	0.45448	-1.44999	-0.80002	0.801314002942494	-0.017192	0.012891	-0.038543
Trial1	3	1	blindfold	clockwise	practice	Guided	1	0.5	0	20.87534	0.45448	-1.44999	-0.80002	0.801314002942494	0.003608	0.0086499	-0.016091
Trial1	3	1	blindfold	clockwise	practice	Guided	1	0.5	0	20.89534	0.45448	-1.44999	-0.80002	0.801314002942494	0.031643	0.0044134	-0.035261
Trial1	3	1	blindfold	clockwise	practice	Guided	1	0.5	0	20.91534	0.45448	-1.44999	-0.80002	0.801314002942494	0.010276	0.0298	-0.0493
Trial1	3	1	blindfold	clockwise	practice	Guided	1	0.5	0	20.93535	0.45448	-1.44999	-0.80002	0.801314002942494	-0.039123	0.04249	-0.044162
Trial1	3	1	blindfold	clockwise	practice	Guided	1	0.5	0	20.95534	0.45448	-1.44999	-0.80002	0.801314002942494	0.023036	-0.012528	-0.040012
Trial1	3	1	blindfold	clockwise	practice	Guided	1	0.5	0	20.97534	0.45448	-1.44999	-0.80002	0.801314002942494	-0.04857	0.021317	-0.036338
Trial1	3	1	blindfold	clockwise	practice	Guided	1	0.5	0	20.99535	0.45448	-1.44999	-0.80002	0.801314002942494	0.0022235	0.025542	-0.062411
Trial1	3	1	blindfold	clockwise	practice	Guided	1	0.5	0	21.01535	0.45448	-1.44999	-0.80002	0.801314002942494	-0.028858	0.038232	-0.0552
Trial1	3	1	blindfold	clockwise	practice	Guided	1	0.5	0	21.03534	0.45448	-1.44999	-0.80002	0.801314002942494	-0.00084564	0.00014119	-0.016291
Trial1	3	1	blindfold	clockwise	practice	Guided	1	0.5	0	21.05534	0.45448	-1.44999	-0.80002	0.801314002942494	0.0099868	0.00013653	-0.045023
Trial1	3	1	blindfold	clockwise	practice	Guided	1	0.5	0	21.07535	0.45448	-1.44999	-0.80002	0.801314002942494	0.022464	0.021283	-0.031543
Trial1	3	1	blindfold	clockwise	practice	Guided	1	0.5	0	21.09534	0.45448	-1.44999	-0.80002	0.801314002942494	-0.0038981	0.017047	-0.037498
Trial1	3	1	blindfold	clockwise	practice	Guided	1	0.5	0	21.11534	0.45449	-1.44999	-0.80002	0.801313435859335	0.002213	0.004348	-0.062336
Trial1	3	1	blindfold	clockwise	practice	Guided	1	0.5	0	21.13535	0.45449	-1.44999	-0.80002	0.801313435859335	-0.004739	0.021269	-0.024905
Trial1	3	1	blindfold	clockwise	practice	Guided	1	0.5	0	21.15535	0.45449	-1.44999	-0.80002	0.801313435859335	-0.0094587	-0.0083583	-0.021
Trial1	3	1	blindfold	clockwise	practice	Guided	1	0.5	0	21.17534	0.45449	-1.44999	-0.80002	0.801313435859335	-0.0016981	0.017027	-0.0036363
Trial1	3	1	blindfold	clockwise	practice	Guided	1	0.5	0	21.19534	0.45449	-1.44999	-0.80002	0.801313435859335	0.01385	0.021248	-0.03625
Trial1	3	1	blindfold	clockwise	practice	Guided	1	0.5	0	21.21535	0.45449	-1.44999	-0.80002	0.801313435859335	-0.021672	0.017011	-0.038605
Trial1	3	1	blindfold	clockwise	practice	Guided	1	0.5	0	21.23534	0.45449	-1.44999	-0.80002	0.801313435859335	0.014964	0.0085419	-0.052992
Trial1	3	1	blindfold	clockwise	practice	Guided	1	0.5	0	21.25534	0.45449	-1.44999	-0.80002	0.801313435859335	0.0058038	0.029697	-0.049381
Trial1	3	1	blindfold	clockwise	practice	Guided	1	0.5	0	21.27534	0.45449	-1.44999	-0.80002	0.801313435859335	0.0091202	0.029688	-0.032301
Trial1	3	1	blindfold	clockwise	practice	Guided	1	0.5	0	21.29535	0.45449	-1.44999	-0.80002	0.801313435859335	0.018835	0.012754	-0.044269
Trial1	3	1	blindfold	clockwise	practice	Guided	1	0.5	0	21.31534	0.45449	-1.44999	-0.80002	0.801313435859335	-0.0055977	0.025446	-0.01221
Trial1	3	1	blindfold	clockwise	practice	Guided	1	0.5	0	21.33534	0.45449	-1.44999	-0.80002	0.801313435859335	-0.01364	0.029671	-0.030788
Trial1	3	1	blindfold	clockwise	practice	Guided	1	0.5	0	21.35535	0.45449	-1.44999	-0.80002	0.801313435859335	0.004677	-0.0041877	-0.032552
Trial1	3	1	blindfold	clockwise	practice	Guided	1	0.5	0	21.37534	0.45449	-1.44999	-0.80002	0.801313435859335	0.052676	0.021191	-0.016706
Trial1	3	1	blindfold	clockwise	practice	Guided	1	0.5	0	21.39534	0.4545	-1.44999	-0.80002	0.801312868900166	-0.012534	0.03388	-0.042086
Trial1	3	1	blindfold	clockwise	practice	Guided	1	0.5	0	21.41534	0.4545	-1.44999	-0.80002	0.801312868900166	-0.044733	0.012716	-0.027382
Trial1	3	1	blindfold	clockwise	practice	Guided	1	0.5	0	21.43535	0.4545	-1.44999	-0.80002	0.801312868900166	-0.0053304	0.008478	-0.027423
Trial1	3	1	blindfold	clockwise	practice	Guided	1	0.5	0	21.45534	0.4545	-1.44999	-0.80002	0.801312868900166	0.032144	0.012704	-0.043289
Trial1	3	1	blindfold	clockwise	practice	Guided	1	0.5	0	21.47534	0.4545	-1.44999	-0.80002	0.801312868900166	0.018541	0.0084595	-0.042974
Trial1	3	1	blindfold	clockwise	practice	Guided	1	0.5	0	21.49535	0.4545	-1.44999	-0.80002	0.801312868900166	-0.0069847	0.025381	-0.058491
Trial1	3	1	blindfold	clockwise	practice	Guided	1	0.5	0	21.51535	0.4545	-1.44999	-0.80001	0.801302811967374	-0.01782	0.021144	-0.029736
Trial1	3	1	blindfold	clockwise	practice	Guided	1	0.5	0	21.53534	0.45448	-1.45002	-0.79997	0.801264075404087	-0.18195	-0.152356	0.310852
Trial1	3	1	blindfold	clockwise	practice	Guided	1	0.5	0	21.55534	0.45438	-1.45016	-0.79996	0.801259708441161	-0.115229	-0.372372	0.16157
Trial1	3	1	blindfold	clockwise	practice	Guided	1	0.5	0	21.57535	0.45422	-1.45028	-0.79996	0.801268832817041	-0.297731	-0.677009	0.090452
Trial1	3	1	blindfold	clockwise	practice	Guided	1	0.5	0	21.59534	0.45371	-1.45026	-0.79997	0.801308189898945	-0.191285	-0.367967	0.034358
Trial1	3	1	blindfold	clockwise	practice	Guided	1	0.5	0	21.61534	0.45339	-1.45015	-0.79998	0.801336735256975	-0.032247	-0.0039967	0.057557
Trial1	3	1	blindfold	clockwise	practice	Guided	1	0.5	0	21.63535	0.45312	-1.45002	-0.80002	0.801392411973515	0.053522	-0.012461	-0.025141
Trial1	3	1	blindfold	clockwise	practice	Guided	1	0.5	0	21.65535	0.4529	-1.44998	-0.80005	0.801435181525599	-0.0022454	-0.05476	-0.125637
Trial1	3	1	blindfold	clockwise	practice	Guided	1	0.5	0	21.67534	0.45245	-1.45002	-0.80005	0.801461754625087	-0.134855	-0.236705	-0.075444
Trial1	3	1	blindfold	clockwise	practice	Guided	1	0.5	0	21.69534	0.45214	-1.45007	-0.80005	0.801480204838349	-0.176444	-0.164705	-0.120262
Trial1	3	1	blindfold	clockwise	practice	Guided	1	0.5	0	21.71535	0.45177	-1.45009	-0.80003	0.801482452681962	-0.101752	-0.130803	-0.035311
Trial1	3	1	blindfold	clockwise	practice	Guided	1	0.5	0	21.73534	0.45136	-1.45009	-0.80001	0.80148723849739	-0.090336	-0.156149	-0.0050807
Trial1	3	1	blindfold	clockwise	practice	Guided	1	0.5	0	21.75534	0.45089	-1.45007	-0.80001	0.801515899517067	-0.122501	-0.037626	-0.057706
Trial1	3	1	blindfold	clockwise	practice	Guided	1	0.5	0	21.77534	0.45036	-1.45002	-0.80003	0.801568536918665	-0.204875	0.042773	-0.025244
Trial1	3	1	blindfold	clockwise	practice	Guided	1	0.5	0	21.79535	0.44889	-1.45001	-0.80002	0.801650980771942	-0.211441	0.030091	-0.059274
Trial1	3	1	blindfold	clockwise	practice	Guided	1	0.5	0	21.81534	0.44793	-1.44998	-0.79997	0.801662857631563	-0.145849	0.076616	0.02924
Trial1	3	1	blindfold	clockwise	practice	Guided	1	0.5	0	21.83534	0.44684	-1.44997	-0.79989	0.801654579668964	-0.074602	0.008899	0.235918
Trial1	3	1	blindfold	clockwise	practice	Guided	1	0.5	0	21.85535	0.44585	-1.44998	-0.79984	0.801670942086483	-0.048936	0.076593	0.321698
Trial1	3	1	blindfold	clockwise	practice	Guided	1	0.5	0	21.87534	0.4448	-1.44996	-0.79988	0.801782451784981	-0.046962	0.123115	0.292272
Trial1	3	1	blindfold	clockwise	practice	Guided	1	0.5	0	21.89534	0.44303	-1.44993	-0.7999099	0.801936099651232	0.014823	0.254215	0.203415
Trial1	3	1	blindfold	clockwise	practice	Guided	1	0.5	0	21.91534	0.44235	-1.44989	-0.79992	0.801994683859219	0.030323	0.237216	0.132982
Trial1	3	1	blindfold	clockwise	practice	Guided	1	0.5	0	21.93535	0.44182	-1.44988	-0.79988	0.80199312449301	0.081813	0.042501	0.261661
Trial1	3	1	blindfold	clockwise	practice	Guided	1	0.5	0	21.95534	0.44145	-1.44993	-0.79984	0.801980162472066	0.081462	0.105955	0.376043
Trial1	3	1	blindfold	clockwise	practice	Guided	1	0.5	0	21.97534	0.44129	-1.44994	-0.79986	0.802011774051161	0.149836	0.220174	0.283574
Trial1	3	1	blindfold	clockwise	practice	Guided	1	0.5	0	21.99535	0.44148	-1.45	-0.7999	0.802037774463393	0.210044	-0.262248	0.177895
Trial1	3	1	blindfold	clockwise	practice	Guided	1	0.5	0	22.01535	0.44174	-1.45012	-0.79994	0.80205873509838	0.080466	-0.363721	0.04323
Trial1	3	1	blindfold	clockwise	practice	Guided	1	0.5	0	22.03534	0.44195	-1.45016	-0.79995	0.802053496699249	-0.047946	-0.300158	0.102347
Trial1	3	1	blindfold	clockwise	practice	Guided	1	0.5	0	22.05534	0.44202	-1.45017	-0.79993	0.802028517645409	-0.138637	-0.388928	0.121605
Trial1	3	1	blindfold	clockwise	practice	Guided	1	0.5	0	22.07535	0.44196	-1.45012	-0.79993	0.802032858962851	0.083451	-0.046026	0.135873
Trial1	3	1	blindfold	clockwise	practice	Guided	1	0.5	0	22.09534	0.44196	-1.45008	-0.79994	0.802042786840859	-0.04181	-0.211029	0.073023
Trial1	3	1	blindfold	clockwise	practice	Guided	1	0.5	0	22.11534	0.44196	-1.45009	-0.79995	0.802052774167891	0.075809	-0.155953	0.046952
Trial1	3	1	blindfold	clockwise	practice	Guided	1	0.5	0	22.13535	0.44196	-1.45008	-0.8	0.802102591916078	-0.047819	-0.067058	-0.041026
Trial1	3	1	blindfold	clockwise	practice	Guided	1	0.5	0	22.15535	0.44189	-1.45008	-0.80026	0.802367030331758	-0.576238	-0.261667	-0.28144
Trial1	3	1	blindfold	clockwise	practice	Guided	1	0.5	0	22.17534	0.4397	-1.45022	-0.80024	0.802508638611869	-1.038631	-0.418022	-0.43762
Trial1	3	1	blindfold	clockwise	practice	Guided	1	0.5	0	22.19534	0.43738	-1.45022	-0.80018	0.802626456173451	-0.444411	-0.472912	-0.322884
Trial1	3	1	blindfold	clockwise	practice	Guided	1	0.5	0	22.21535	0.43487	-1.45024	-0.80011	0.802756498419874	-0.22517	-0.519419	-0.195031
Trial1	3	1	blindfold	clockwise	practice	Guided	1	0.5	0	22.23534	0.4323	-1.45026	-0.80009	0.802949080846699	-0.063288	-0.51091	-0.146764
Trial1	3	1	blindfold	clockwise	practice	Guided	1	0.5	0	22.25534	0.42991	-1.45028	-0.80018	0.803243781958141	-0.335164	-0.659023	-0.290058
Trial1	3	1	blindfold	clockwise	practice	Guided	1	0.5	0	22.27534	0.42464	-1.45023	-0.80021	0.803750690360447	-0.77298	-0.142647	-0.422014
Trial1	3	1	blindfold	clockwise	practice	Guided	1	0.5	0	22.29535	0.42123	-1.4501	-0.8001601	0.804027870341551	-0.59233	-0.032607	-0.317815
Trial1	3	1	blindfold	clockwise	practice	Guided	1	0.5	0	22.31534	0.41734	-1.44997	-0.80006	0.804318802769175	-0.446419	0.073182	-0.081283
Trial1	3	1	blindfold	clockwise	practice	Guided	1	0.5	0	22.33534	0.41341	-1.44993	-0.79998	0.804652656805843	-0.35219	0.047764	-0.016392
Trial1	3	1	blindfold	clockwise	practice	Guided	1	0.5	0	22.35535	0.40887	-1.44998	-0.79998	0.805153868279529	-0.470839	-0.180734	0.031429
Trial1	3	1	blindfold	clockwise	practice	Guided	1	0.5	0	22.37534	0.39942	-1.4501	-0.79999	0.806287997690964	-0.563782	-0.057917	0.022387
Trial1	3	1	blindfold	clockwise	practice	Guided	1	0.5	0	22.39534	0.3942	-1.45005	-0.80002	0.806985561965773	-0.441803	0.014034	-0.0038084
Trial1	3	1	blindfold	clockwise	practice	Guided	1	0.5	0	22.41534	0.38874	-1.44999	-0.80005	0.807749172940124	-0.210751	0.090194	-0.145918
Trial1	3	1	blindfold	clockwise	practice	Guided	1	0.5	0	22.43535	0.38325	-1.44995	-0.80004	0.808513806416448	-0.162449	0.077475	-0.054662
Trial1	3	1	blindfold	clockwise	practice	Guided	1	0.5	0	22.45534	0.37741	-1.44996	-0.79995	0.809288768249305	-0.364648	0.0097543	0.056289
Trial1	3	1	blindfold	clockwise	practice	Guided	1	0.5	0	22.47534	0.36584	-1.44996	-0.79992	0.811092379352579	-0.529132	0.221294	0.14102
Trial1	3	1	blindfold	clockwise	practice	Guided	1	0.5	0	22.49535	0.35932	-1.44991	-0.7999	0.812176619205368	-0.435125	0.233928	0.217443
Trial1	3	1	blindfold	clockwise	practice	Guided	1	0.5	0	22.51535	0.35258	-1.44988	-0.79988	0.813351535808936	-0.366287	0.276174	0.271826
Trial1	3	1	blindfold	clockwise	practice	Guided	1	0.5	0	22.53534	0.34596	-1.44986	-0.79987	0.814567534680476	-0.277483	0.259169	0.284999
Trial1	3	1	blindfold	clockwise	practice	Guided	1	0.5	0	22.55534	0.33931	-1.44987	-0.79987	0.815851226286242	-0.301925	0.153319	0.246114
Trial1	3	1	blindfold	clockwise	practice	Guided	1	0.5	0	22.57535	0.32565	-1.45002	-0.79992	0.818700108245255	-0.091248	-0.075199	0.138884
Trial1	3	1	blindfold	clockwise	practice	Guided	1	0.5	0	22.59534	0.31923	-1.45006	-0.79996	0.820130312932057	0.089625	-0.066712	0.084311
Trial1	3	1	blindfold	clockwise	practice	Guided	1	0.5	0	22.61534	0.31265	-1.45004	-0.80002	0.821664211284307	0.060455	-0.0074558	-0.038674
Trial1	3	1	blindfold	clockwise	practice	Guided	1	0.5	0	22.63535	0.30646	-1.45002	-0.80006	0.823136557287285	0.0013561	0.0052432	-0.129423
Trial1	3	1	blindfold	clockwise	practice	Guided	1	0.5	0	22.65535	0.30044	-1.44999	-0.80008	0.824592139675913	0.037718	0.030631	-0.187358
Trial1	3	1	blindfold	clockwise	practice	Guided	1	0.5	0	22.67534	0.29412	-1.44998	-0.80008	0.826144412068229	0.198679	0.030619	-0.167683
Trial1	3	1	blindfold	clockwise	practice	Guided	1	0.5	0	22.69534	0.2837	-1.44999	-0.80008	0.828802571899745	0.203085	0.077154	-0.171356
Trial1	3	1	blindfold	clockwise	practice	Guided	1	0.5	0	22.71535	0.2789	-1.44997	-0.80006	0.830048955663911	0.066104	0.106757	-0.097725
Trial1	3	1	blindfold	clockwise	practice	Guided	1	0.5	0	22.73534	0.27432	-1.44996	-0.80004	0.831261373904285	-0.020469	0.132118	-0.050776
Trial1	3	1	blindfold	clockwise	practice	Guided	1	0.5	0	22.75534	0.26973	-1.44991	-0.79998	0.832461616835708	0.042418	0.41557	-0.065073
Trial1	3	1	blindfold	clockwise	practice	Guided	1	0.5	0	22.77534	0.26162	-1.44974	-0.79994	0.834702944145082	0.213553	0.512849	0.116573
Trial1	3	1	blindfold	clockwise	practice	Guided	1	0.5	0	22.79535	0.25815	-1.44973	-0.79993	0.835691019239395	0.207528	0.567862	0.155385
Trial1	3	1	blindfold	clockwise	practice	Guided	1	0.5	0	22.81534	0.25489	-1.44973	-0.79994	0.836649808636146	0.080318	0.445094	0.104281
Trial1	3	1	blindfold	clockwise	practice	Guided	1	0.5	0	22.83534	0.25218	-1.44977	-0.79996	0.837466823919968	-0.025292	0.356121	0.070909
Trial1	3	1	blindfold	clockwise	practice	Guided	1	0.5	0	22.85535	0.24953	-1.44981	-0.79998	0.838273995208247	0.046964	0.402565	0.04412
Trial1	3	1	blindfold	clockwise	practice	Guided	1	0.5	0	22.87534	0.24691	-1.44981	-0.80003	0.839108178336592	0.115186	0.351675	0.0045342
Trial1	3	1	blindfold	clockwise	practice	Guided	1	0.5	0	22.89534	0.24297	-1.44982	-0.80006	0.840333550547965	0.458977	0.381101	-0.151404
Trial1	3	1	blindfold	clockwise	practice	Guided	1	0.5	0	22.91534	0.24166	-1.44981	-0.80008	0.840754164270715	0.347648	0.300595	-0.155379
Trial1	3	1	blindfold	clockwise	practice	Guided	1	0.5	0	22.93535	0.24086	-1.44984	-0.80008	0.841000325823946	0.218279	0.300516	-0.175916
Trial1	3	1	blindfold	clockwise	practice	Guided	1	0.5	0	22.95534	0.24039	-1.44984	-0.79998	0.841050189980323	0.082303	0.363896	-0.084819
Trial1	3	1	blindfold	clockwise	practice	Guided	1	0.5	0	22.97534	0.24002	-1.4498	-0.79997	0.841154948251728	0.041113	0.494857	0.081177
Trial1	3	1	blindfold	clockwise	practice	Guided	1	0.5	0	22.99535	0.24001	-1.44977	-0.79997	0.841158038647565	0.06705	0.566777	0.0953
Trial1	3	1	blindfold	clockwise	practice	Guided	1	0.5	0	23.01535	0.24001	-1.44975	-0.79997	0.841158038647565	0.122448	0.524438	0.038384
Trial1	3	1	blindfold	clockwise	practice	Guided	1	0.5	0	23.03534	0.24003	-1.44975	-0.79996	0.84114227795573	0.222773	0.499011	0.088434
Trial1	3	1	blindfold	clockwise	practice	Guided	1	0.5	0	23.05534	0.24008	-1.44975	-0.79992	0.841088790767153	0.234291	0.477763	0.147321
Trial1	3	1	blindfold	clockwise	practice	Guided	1	0.5	0	23.07535	0.24032	-1.4498	-0.79992	0.841014655603162	0.15799	0.367516	0.161359
Trial1	3	1	blindfold	clockwise	practice	Guided	1	0.5	0	23.09534	0.24049	-1.44981	-0.79993	0.840971759579047	0.145929	0.350488	0.123079
Trial1	3	1	blindfold	clockwise	practice	Guided	1	0.5	0	23.11534	0.24068	-1.44982	-0.79992	0.840903569033702	0.067488	0.358851	0.200146
Trial1	3	1	blindfold	clockwise	practice	Guided	1	0.5	0	23.13535	0.24082	-1.44982	-0.79989	0.840831942487616	0.021079	0.388372	0.253096
Trial1	3	1	blindfold	clockwise	practice	Guided	1	0.5	0	23.15535	0.24089	-1.44981	-0.79987	0.840791257252325	0.103336	0.430574	0.318942
Trial1	3	1	blindfold	clockwise	practice	Guided	1	0.5	0	23.17534	0.24093	-1.44981	-0.79986	0.840769458540933	0.192192	0.375349	0.321902
Trial1	3	1	blindfold	clockwise	practice	Guided	1	0.5	0	23.19534	0.24101	-1.44981	-0.79985	0.840735283276816	0.191831	0.426014	0.33021
Trial1	3	1	blindfold	clockwise	practice	Guided	1	0.5	0	23.21535	0.24111	-1.44979	-0.79985	0.840704482961827	0.166124	0.480922	0.299806
Trial1	3	1	blindfold	clockwise	practice	Guided	1	0.5	0	23.23534	0.2412	-1.44977	-0.79986	0.840686303297318	0.135549	0.497792	0.281843
Trial1	3	1	blindfold	clockwise	practice	Guided	1	0.5	0	23.25534	0.24123	-1.44976	-0.7999	0.840715122648695	0.147654	0.468109	0.198459
Trial1	3	1	blindfold	clockwise	practice	Guided	1	0.5	0	23.27534	0.24134	-1.44979	-0.79993	0.840709850262168	0.271303	0.328239	0.097359
Trial1	3	1	blindfold	clockwise	practice	Guided	1	0.5	0	23.29535	0.24161	-1.44983	-0.79996	0.840655298396565	0.396467	0.285839	0.072351
Trial1	3	1	blindfold	clockwise	practice	Guided	1	0.5	0	23.31534	0.24212	-1.44985	-0.79999	0.840527266259284	0.353812	0.260369	0.016232
Trial1	3	1	blindfold	clockwise	practice	Guided	1	0.5	0	23.33534	0.24282	-1.44987	-0.80002	0.840341369958867	0.342758	0.2603	-0.052775
Trial1	3	1	blindfold	clockwise	practice	Guided	1	0.5	0	23.35535	0.24373	-1.44987	-0.80002	0.840063313937194	0.217568	0.268693	-0.067844
Trial1	3	1	blindfold	clockwise	practice	Guided	1	0.5	0	23.37534	0.24601	-1.44989	-0.80001	0.839360989338111	0.333356	0.133157	-0.043088
Trial1	3	1	blindfold	clockwise	practice	Guided	1	0.5	0	23.39534	0.24734	-1.44993	-0.80001	0.838959489075415	0.336816	0.065419	-0.013961
Trial1	3	1	blindfold	clockwise	practice	Guided	1	0.5	0	23.41534	0.24899	-1.44995	-0.80002	0.83847366290562	0.321224	0.090787	-0.081187
Trial1	3	1	blindfold	clockwise	practice	Guided	1	0.5	0	23.43535	0.25082	-1.44995	-0.80003	0.837937152542539	0.262733	0.200777	-0.069958
Trial1	3	1	blindfold	clockwise	practice	Guided	1	0.5	0	23.45534	0.25301	-1.44991	-0.80002	0.837278998113122	0.242875	0.268418	-0.012413
Trial1	3	1	blindfold	clockwise	practice	Guided	1	0.5	0	23.47534	0.25496	-1.44988	-0.79998	0.836667599904365	0.143902	0.226034	0.013402
Trial1	3	1	blindfold	clockwise	practice	Guided	1	0.5	0	23.49535	0.25929	-1.44988	-0.8	0.835428766034821	0.184613	0.221673	-0.005995
Trial1	3	1	blindfold	clockwise	practice	Guided	1	0.5	0	23.51535	0.26148	-1.44989	-0.80002	0.834819652150664	0.119151	0.17084	-0.042052
Trial1	3	1	blindfold	clockwise	practice	Guided	1	0.5	0	23.53534	0.26371	-1.44991	-0.80004	0.83420439942546	0.115969	0.196183	-0.075057
Trial1	3	1	blindfold	clockwise	practice	Guided	1	0.5	0	23.55534	0.2661	-1.44991	-0.80005	0.833540133664417	0.161889	0.234212	-0.111718
Trial1	3	1	blindfold	clockwise	practice	Guided	1	0.5	0	23.57535	0.27066	-1.44989	-0.80007	0.832291369676111	0.185104	0.234087	-0.135852
Trial1	3	1	blindfold	clockwise	practice	Guided	1	0.5	0	23.59534	0.27295	-1.44988	-0.80011	0.831701740327074	0.139886	0.234021	-0.230013
Trial1	3	1	blindfold	clockwise	practice	Guided	1	0.5	0	23.61534	0.27516	-1.44988	-0.80014	0.831129941955085	0.182468	0.195878	-0.291242
Trial1	3	1	blindfold	clockwise	practice	Guided	1	0.5	0	23.63535	0.27761	-1.44991	-0.80015	0.830480217557219	0.289559	0.123893	-0.295152
Trial1	3	1	blindfold	clockwise	practice	Guided	1	0.5	0	23.65535	0.27999	-1.44994	-0.80017	0.829865307340572	0.358501	0.060395	-0.346791
Trial1	3	1	blindfold	clockwise	practice	Guided	1	0.5	0	23.67534	0.28557	-1.44998	-0.8001601	0.828393827242011	0.251543	0.094222	-0.342368
Trial1	3	1	blindfold	clockwise	practice	Guided	1	0.5	0	23.69534	0.28854	-1.44997	-0.80014	0.827610591153207	0.138881	0.056117	-0.3091
Trial1	3	1	blindfold	clockwise	practice	Guided	1	0.5	0	23.71535	0.29171	-1.44996	-0.80011	0.826777363027729	0.067121	0.157651	-0.190116
Trial1	3	1	blindfold	clockwise	practice	Guided	1	0.5	0	23.73534	0.29462	-1.44993	-0.80007	0.826010303884516	0.020391	0.208385	-0.137407
Trial1	3	1	blindfold	clockwise	practice	Guided	1	0.5	0	23.75534	0.29739	-1.4499	-0.80002	0.825277457260633	-0.015044	0.292952	-0.038022
Trial1	3	1	blindfold	clockwise	practice	Guided	1	0.5	0	23.77534	0.30002	-1.44987	-0.79996	0.82457742538314	0.021296	0.314031	0.047645
Trial1	3	1	blindfold	clockwise	practice	Guided	1	0.5	0	23.79535	0.30502	-1.44986	-0.79998	0.823398609437162	0.056804	0.216553	0.049217
Trial1	3	1	blindfold	clockwise	practice	Guided	1	0.5	0	23.81534	0.3074	-1.44988	-0.80001	0.822867370898309	0.042008	0.233417	-0.018696
Trial1	3	1	blindfold	clockwise	practice	Guided	1	0.5	0	23.83534	0.30971	-1.44989	-0.80003	0.822349241757541	0.0048423	0.207967	-0.083418
Trial1	3	1	blindfold	clockwise	practice	Guided	1	0.5	0	23.85535	0.31182	-1.44989	-0.80004	0.821873301954937	0.094335	0.245993	-0.091929
Trial1	3	1	blindfold	clockwise	practice	Guided	1	0.5	0	23.87534	0.31598	-1.44988	-0.80004	0.82093079263468	0.043726	0.199308	-0.064103
Trial1	3	1	blindfold	clockwise	practice	Guided	1	0.5	0	23.89534	0.31785	-1.44989	-0.80004	0.820513642186188	0.071179	0.211952	-0.071837
Trial1	3	1	blindfold	clockwise	practice	Guided	1	0.5	0	23.91534	0.31983	-1.4499	-0.80004	0.820076362893308	0.022682	0.186506	-0.082474
Trial1	3	1	blindfold	clockwise	practice	Guided	1	0.5	0	23.93535	0.32156	-1.4499	-0.80003	0.819688242194801	0.026354	0.237232	-0.065458
Trial1	3	1	blindfold	clockwise	practice	Guided	1	0.5	0	23.95534	0.32333	-1.44989	-0.79999	0.819265696257731	-0.0061268	0.300638	-0.037545
Trial1	3	1	blindfold	clockwise	practice	Guided	1	0.5	0	23.97534	0.32625	-1.44985	-0.79999	0.818640980006176	0.0088765	0.249696	0.022032
Trial1	3	1	blindfold	clockwise	practice	Guided	1	0.5	0	23.99535	0.32749	-1.44986	-0.80002	0.818408065924767	0.04159	0.241162	-0.010035
Trial1	3	1	blindfold	clockwise	practice	Guided	1	0.5	0	24.01535	0.32876	-1.44987	-0.80004	0.818160834113405	0.040564	0.236861	-0.094342
Trial1	3	1	blindfold	clockwise	practice	Guided	1	0.5	0	24.03534	0.32986	-1.44989	-0.80006	0.81795090113519	0.100573	0.177565	-0.133256
Trial1	3	1	blindfold	clockwise	practice	Guided	1	0.5	0	24.05534	0.331	-1.44992	-0.80008	0.817734063380752	0.123806	0.088665	-0.144712
Trial1	3	1	blindfold	clockwise	practice	Guided	1	0.5	0	24.07535	0.33332	-1.44994	-0.80009	0.817267490977978	0.11592	0.173233	-0.156515
Trial1	3	1	blindfold	clockwise	practice	Guided	1	0.5	0	24.09534	0.3345	-1.44992	-0.80009	0.817027650527794	0.112289	0.168954	-0.182915
Trial1	3	1	blindfold	clockwise	practice	Guided	1	0.5	0	24.11534	0.33568	-1.44991	-0.80009	0.816789450352055	0.075915	0.135052	-0.167808
Trial1	3	1	blindfold	clockwise	practice	Guided	1	0.5	0	24.13535	0.33681	-1.44992	-0.80006	0.8165335427326	-0.025152	0.130782	-0.125553
Trial1	3	1	blindfold	clockwise	practice	Guided	1	0.5	0	24.15535	0.33787	-1.44994	-0.79998	0.8162439633472	-0.023378	0.122287	-0.072532
Trial1	3	1	blindfold	clockwise	practice	Guided	1	0.5	0	24.17534	0.33965	-1.44992	-0.79995	0.815862818566529	0.011646	0.215294	0.077137
Trial1	3	1	blindfold	clockwise	practice	Guided	1	0.5	0	24.19534	0.34034	-1.44989	-0.79995	0.815727483648622	-0.039751	0.26178	0.099847
Trial1	3	1	blindfold	clockwise	practice	Guided	1	0.5	0	24.21535	0.34095	-1.44987	-0.79994	0.815598483500284	-0.072109	0.329401	0.119457
Trial1	3	1	blindfold	clockwise	practice	Guided	1	0.5	0	24.23534	0.3413	-1.44984	-0.79995	0.815540124646102	-0.11527	0.329306	0.107481
Trial1	3	1	blindfold	clockwise	practice	Guided	1	0.5	0	24.25534	0.34143	-1.44983	-0.79995	0.815514837713198	-0.061698	0.316523	0.09445
Trial1	3	1	blindfold	clockwise	practice	Guided	1	0.5	0	24.27534	0.34143	-1.44984	-0.79996	0.815524601710595	-0.046256	0.261425	0.053151
Trial1	3	1	blindfold	clockwise	practice	Guided	1	0.5	0	24.29535	0.34143	-1.44985	-0.79996	0.815524601710595	0.0015342	0.312051	-0.011745
Trial1	3	1	blindfold	clockwise	practice	Guided	1	0.5	0	24.31534	0.34143	-1.44985	-0.79997	0.815534482646768	0.056535	0.311971	-0.042628
Trial1	3	1	blindfold	clockwise	practice	Guided	1	0.5	0	24.33534	0.34143	-1.44985	-0.79998	0.815544305120525	-0.010345	0.235724	-0.041751
Trial1	3	1	blindfold	clockwise	practice	Guided	1	0.5	0	24.35535	0.34144	-1.44986	-0.8	0.815561892061511	0.088889	0.201803	-0.066211
Trial1	3	1	blindfold	clockwise	practice	Guided	1	0.5	0	24.37534	0.34146	-1.44988	-0.80002	0.815577708036634	0.160182	0.244059	-0.066835
Trial1	3	1	blindfold	clockwise	practice	Guided	1	0.5	0	24.39534	0.34172	-1.44988	-0.80004	0.815546795325958	0.280699	0.290473	-0.07339
Trial1	3	1	blindfold	clockwise	practice	Guided	1	0.5	0	24.41534	0.34204	-1.44986	-0.80005	0.815494512756587	0.26599	0.320012	-0.137168
Trial1	3	1	blindfold	clockwise	practice	Guided	1	0.5	0	24.43535	0.34249	-1.44986	-0.80006	0.815417348537188	0.194826	0.277617	-0.153037
Trial1	3	1	blindfold	clockwise	practice	Guided	1	0.5	0	24.45534	0.34303	-1.44987	-0.80003	0.815283740951535	0.109723	0.277543	-0.1038
Trial1	3	1	blindfold	clockwise	practice	Guided	1	0.5	0	24.47534	0.34399	-1.44986	-0.80001	0.815079791324779	0.063994	0.319708	-0.020979
Trial1	3	1	blindfold	clockwise	practice	Guided	1	0.5	0	24.49535	0.34449	-1.44984	-0.8	0.814974408431605	0.165116	0.400012	0.0051532
Trial1	3	1	blindfold	clockwise	practice	Guided	1	0.5	0	24.51535	0.34501	-1.44982	-0.80001	0.814885170925196	0.166764	0.366053	-0.028385
Trial1	3	1	blindfold	clockwise	practice	Guided	1	0.5	0	24.53534	0.34556	-1.44982	-0.80002	0.814790630856291	0.139207	0.340563	-0.012927
Trial1	3	1	blindfold	clockwise	practice	Guided	1	0.5	0	24.55534	0.3461	-1.44983	-0.8	0.814668725880755	0.125417	0.315082	-0.0051977
Trial1	3	1	blindfold	clockwise	practice	Guided	1	0.5	0	24.57535	0.34665	-1.44983	-0.79999	0.814555227470514	0.099765	0.348841	0.060795
Trial1	3	1	blindfold	clockwise	practice	Guided	1	0.5	0	24.59534	0.34756	-1.44979	-0.8	0.81439417466387	0.045573	0.467098	-0.013451
Trial1	3	1	blindfold	clockwise	practice	Guided	1	0.5	0	24.61534	0.34787	-1.44978	-0.8	0.81433621002765	0.062691	0.437353	4.0503E-05
Trial1	3	1	blindfold	clockwise	practice	Guided	1	0.5	0	24.63535	0.34812	-1.44978	-0.79998	0.814269982613692	0.021397	0.466856	0.023167
Trial1	3	1	blindfold	clockwise	practice	Guided	1	0.5	0	24.65535	0.34829	-1.44978	-0.79997	0.814228459581729	0.067918	0.437108	0.071779
Trial1	3	1	blindfold	clockwise	practice	Guided	1	0.5	0	24.67534	0.34835	-1.44978	-0.79997	0.814217278220896	0.030214	0.41583	0.111887
Trial1	3	1	blindfold	clockwise	practice	Guided	1	0.5	0	24.69534	0.34835	-1.44978	-0.79997	0.814217278220896	0.05796	0.38174	0.0039243
Trial1	3	1	blindfold	clockwise	practice	Guided	1	0.5	0	24.71535	0.34836	-1.44979	-0.79997	0.814215413225869	0.075928	0.368936	0.00063172
Trial1	3	1	blindfold	clockwise	practice	Guided	1	0.5	0	24.73534	0.34836	-1.4498	-0.79997	0.814215413225869	0.093038	0.322293	0.014116
Trial1	3	1	blindfold	clockwise	practice	Guided	1	0.5	0	24.75534	0.34837	-1.44982	-0.79997	0.814213548349722	0.127704	0.305271	0.066028
Trial1	3	1	blindfold	clockwise	practice	Guided	1	0.5	0	24.77534	0.34839	-1.44982	-0.79997	0.814209824503413	0.113484	0.351727	0.048779
Trial1	3	1	blindfold	clockwise	practice	Guided	1	0.5	0	24.79535	0.34839	-1.44982	-0.79997	0.814209824503413	0.036389	0.427694	0.074245
Trial1	3	1	blindfold	clockwise	practice	Guided	1	0.5	0	24.81534	0.34839	-1.44981	-0.79997	0.814209824503413	-0.0051152	0.393726	0.101542
Trial1	3	1	blindfold	clockwise	practice	Guided	1	0.5	0	24.83534	0.34839	-1.44981	-0.79997	0.814209824503413	0.012014	0.389377	0.115
Trial1	3	1	blindfold	clockwise	practice	Guided	1	0.5	0	24.85535	0.34839	-1.44981	-0.79996	0.814199927491505	0.05158	0.410425	0.125401
Trial1	3	1	blindfold	clockwise	practice	Guided	1	0.5	0	24.87534	0.34839	-1.4498	-0.79996	0.814199927491505	0.083316	0.418767	0.11437
Trial1	3	1	blindfold	clockwise	practice	Guided	1	0.5	0	24.89534	0.3484	-1.44979	-0.79995	0.814188288592449	0.111381	0.414293	0.174603
Trial1	3	1	blindfold	clockwise	practice	Guided	1	0.5	0	24.91534	0.34841	-1.44979	-0.79995	0.814186424146064	0.105411	0.435335	0.217177
Trial1	3	1	blindfold	clockwise	practice	Guided	1	0.5	0	24.93535	0.34841	-1.4498	-0.79994	0.81417658565989	0.085262	0.375987	0.248862
Trial1	3	1	blindfold	clockwise	practice	Guided	1	0.5	0	24.95534	0.34841	-1.4498	-0.7999099	0.814147070226984	0.03337	0.413961	0.305014
Trial1	3	1	blindfold	clockwise	practice	Guided	1	0.5	0	24.97534	0.34841	-1.4498	-0.79989	0.814127510417619	-0.0047496	0.409616	0.353447
Trial1	3	1	blindfold	clockwise	practice	Guided	1	0.5	0	24.99535	0.34841	-1.4498	-0.79989	0.814127510417619	-0.033909	0.44747	0.321415
Trial1	3	1	blindfold	clockwise	practice	Guided	1	0.5	0	25.01535	0.34841	-1.44979	-0.79989	0.814127510417619	-0.050178	0.443114	0.283579
Trial1	3	1	blindfold	clockwise	practice	Guided	1	0.5	0	25.03534	0.34841	-1.44979	-0.79988	0.814117671957013	-0.038979	0.489536	0.326123
Trial1	3	1	blindfold	clockwise	practice	Guided	1	0.5	0	25.05534	0.34841	-1.44978	-0.79988	0.814117671957013	0.051185	0.51905	0.305398
Trial1	3	1	blindfold	clockwise	practice	Guided	1	0.5	0	25.07535	0.34841	-1.44978	-0.79988	0.814117671957013	0.079342	0.502054	0.277314
Trial1	3	1	blindfold	clockwise	practice	Guided	1	0.5	0	25.09534	0.34841	-1.44977	-0.79989	0.814127510417619	0.081054	0.476432	0.155337
Trial1	3	1	blindfold	clockwise	practice	Guided	1	0.5	0	25.11534	0.34842	-1.44977	-0.7999	0.814135431428932	0.088898	0.484765	0.088417
Trial1	3	1	blindfold	clockwise	practice	Guided	1	0.5	0	25.13535	0.34842	-1.44977	-0.79992	0.814155049853883	0.179032	0.421157	0.061523
Trial1	3	1	blindfold	clockwise	practice	Guided	1	0.5	0	25.15535	0.34846	-1.44978	-0.79998	0.814206630613065	0.221759	0.437967	0.015256
Trial1	3	1	blindfold	clockwise	practice	Guided	1	0.5	0	25.17534	0.34875	-1.44979	-0.79998	0.814152704539722	0.246589	0.416574	0.025224
Trial1	3	1	blindfold	clockwise	practice	Guided	1	0.5	0	25.19534	0.34901	-1.44978	-0.79998	0.814104449252614	0.166754	0.475691	0.041886
Trial1	3	1	blindfold	clockwise	practice	Guided	1	0.5	0	25.21535	0.34925	-1.44977	-0.79998	0.814059971538108	0.063862	0.454408	0.04993
Trial1	3	1	blindfold	clockwise	practice	Guided	1	0.5	0	25.23534	0.34941	-1.44977	-0.79997	0.814020515108526	0.039913	0.458517	0.081655
Trial1	3	1	blindfold	clockwise	practice	Guided	1	0.5	0	25.25534	0.34949	-1.44978	-0.79997	0.814005715721236	0.134078	0.428779	0.069629
Trial1	3	1	blindfold	clockwise	practice	Guided	1	0.5	0	25.27534	0.34962	-1.44979	-0.79998	0.813991535831772	0.239409	0.411618	0.032653
Trial1	3	1	blindfold	clockwise	practice	Guided	1	0.5	0	25.29535	0.34979	-1.4498	-0.79999	0.81396992541452	0.163155	0.394581	0.020622
Trial1	3	1	blindfold	clockwise	practice	Guided	1	0.5	0	25.31534	0.34998	-1.4498	-0.80001	0.813954511585051	0.072371	0.428331	-0.034485
Trial1	3	1	blindfold	clockwise	practice	Guided	1	0.5	0	25.33534	0.35014	-1.4498	-0.80002	0.81393493654502	0.045906	0.428216	-0.048651
Trial1	3	1	blindfold	clockwise	practice	Guided	1	0.5	0	25.35535	0.35023	-1.44979	-0.80003	0.813928154191705	0.160638	0.440787	-0.105624
Trial1	3	1	blindfold	clockwise	practice	Guided	1	0.5	0	25.37534	0.35051	-1.4498	-0.80002	0.813866894939536	0.321929	0.317854	-0.048637
Trial1	3	1	blindfold	clockwise	practice	Guided	1	0.5	0	25.39534	0.35086	-1.44984	-0.80001	0.813792777822644	0.257263	0.245838	0.0045408
Trial1	3	1	blindfold	clockwise	practice	Guided	1	0.5	0	25.41534	0.35136	-1.44986	-0.8	0.813691449704248	0.200076	0.351546	-0.012591
Trial1	3	1	blindfold	clockwise	practice	Guided	1	0.5	0	25.43535	0.3519	-1.44983	-0.8	0.813592975853829	0.020985	0.448766	-0.004567
Trial1	3	1	blindfold	clockwise	practice	Guided	1	0.5	0	25.45534	0.35235	-1.44978	-0.79998	0.813491607145363	-0.0076332	0.537568	0.03417
Trial1	3	1	blindfold	clockwise	practice	Guided	1	0.5	0	25.47534	0.35268	-1.44974	-0.79994	0.813392378850989	0.054901	0.562954	0.124522
Trial1	3	1	blindfold	clockwise	practice	Guided	1	0.5	0	25.49535	0.35309	-1.44976	-0.79995	0.813328071013926	0.154542	0.368114	0.129966
Trial1	3	1	blindfold	clockwise	practice	Guided	1	0.5	0	25.51535	0.35331	-1.4498	-0.79997	0.81330806554951	0.170859	0.321464	0.03371
Trial1	3	1	blindfold	clockwise	practice	Guided	1	0.5	0	25.53534	0.35355	-1.44983	-0.79998	0.813274657749737	0.100584	0.342531	0.018594
Trial1	3	1	blindfold	clockwise	practice	Guided	1	0.5	0	25.55534	0.35379	-1.44983	-0.79996	0.813211720400359	0.043326	0.325508	0.085976
Trial1	3	1	blindfold	clockwise	practice	Guided	1	0.5	0	25.57535	0.35394	-1.44982	-0.79995	0.813174968230144	-0.011312	0.42273	0.108353
Trial1	3	1	blindfold	clockwise	practice	Guided	1	0.5	0	25.59534	0.35397	-1.4498	-0.79995	0.813169583645395	0.01631	0.414034	0.177
Trial1	3	1	blindfold	clockwise	practice	Guided	1	0.5	0	25.61534	0.35397	-1.4498	-0.79995	0.813169583645395	0.06854	0.40969	0.200687
Trial1	3	1	blindfold	clockwise	practice	Guided	1	0.5	0	25.63535	0.35397	-1.4498	-0.79994	0.813159732856385	-0.020126	0.413812	0.193214
Trial1	3	1	blindfold	clockwise	practice	Guided	1	0.5	0	25.65535	0.35397	-1.4498	-0.79994	0.813159732856385	-0.087859	0.379846	0.20929
Trial1	3	1	blindfold	clockwise	practice	Guided	1	0.5	0	25.67534	0.35397	-1.4498	-0.79992	0.813140031290294	-0.095851	0.320497	0.192
Trial1	3	1	blindfold	clockwise	practice	Guided	1	0.5	0	25.69534	0.35393	-1.44983	-0.79989	0.813117780016084	-0.130051	0.261082	0.309775
Trial1	3	1	blindfold	clockwise	practice	Guided	1	0.5	0	25.71535	0.35387	-1.44985	-0.79987	0.813108804877309	-0.142042	0.269468	0.307389
Trial1	3	1	blindfold	clockwise	practice	Guided	1	0.5	0	25.73534	0.3538	-1.44986	-0.79988	0.8131312927132	-0.156305	0.277856	0.243241
Trial1	3	1	blindfold	clockwise	practice	Guided	1	0.5	0	25.75534	0.35374	-1.44986	-0.79989	0.813151931620065	-0.05904	0.294703	0.181372
Trial1	3	1	blindfold	clockwise	practice	Guided	1	0.5	0	25.77534	0.35371	-1.44986	-0.79989	0.813157324801239	-0.068341	0.286159	0.180406
Trial1	3	1	blindfold	clockwise	practice	Guided	1	0.5	0	25.79535	0.3537	-1.44986	-0.79989	0.813159131702496	-0.065295	0.2987	0.307953
Trial1	3	1	blindfold	clockwise	practice	Guided	1	0.5	0	25.81534	0.3537	-1.44986	-0.79989	0.813159131702496	0.014703	0.336702	0.298049
Trial1	3	1	blindfold	clockwise	practice	Guided	1	0.5	0	25.83534	0.3537	-1.44985	-0.79989	0.813159131702496	-0.081526	0.336601	0.263543
Trial1	3	1	blindfold	clockwise	practice	Guided	1	0.5	0	25.85535	0.3537	-1.44985	-0.79988	0.813149281525276	-0.116403	0.302659	0.242042
Trial1	3	1	blindfold	clockwise	practice	Guided	1	0.5	0	25.87534	0.35369	-1.44985	-0.79984	0.813111730531082	-0.159181	0.323733	0.30143
Trial1	3	1	blindfold	clockwise	practice	Guided	1	0.5	0	25.89534	0.35354	-1.44983	-0.79983	0.813128889343673	-0.166122	0.42933	0.351343
Trial1	3	1	blindfold	clockwise	practice	Guided	1	0.5	0	25.91534	0.35343	-1.44981	-0.7998199	0.813138806883451	-0.153608	0.403828	0.36871
Trial1	3	1	blindfold	clockwise	practice	Guided	1	0.5	0	25.93535	0.35334	-1.44981	-0.79983	0.813164942935085	-0.103375	0.352937	0.345975
Trial1	3	1	blindfold	clockwise	practice	Guided	1	0.5	0	25.95534	0.35328	-1.44982	-0.79985	0.813195399551425	-0.164575	0.323224	0.237591
Trial1	3	1	blindfold	clockwise	practice	Guided	1	0.5	0	25.97534	0.35314	-1.44984	-0.79986	0.813230521559541	-0.22528	0.331509	0.292488
Trial1	3	1	blindfold	clockwise	practice	Guided	1	0.5	0	25.99535	0.35299	-1.44983	-0.79987	0.813267412310399	-0.184139	0.331413	0.274198
Trial1	3	1	blindfold	clockwise	practice	Guided	1	0.5	0	26.01535	0.35278	-1.44983	-0.79989	0.813325157132396	-0.17172	0.310157	0.207483
Trial1	3	1	blindfold	clockwise	practice	Guided	1	0.5	0	26.03534	0.35255	-1.44984	-0.7999	0.813376607137303	-0.189006	0.305844	0.19813
Trial1	3	1	blindfold	clockwise	practice	Guided	1	0.5	0	26.05534	0.35225	-1.44985	-0.7999	0.813431043257858	-0.186667	0.326917	0.24026
Trial1	3	1	blindfold	clockwise	practice	Guided	1	0.5	0	26.07535	0.35192	-1.44985	-0.79984	0.813432088321963	-0.218791	0.318366	0.259573
Trial1	3	1	blindfold	clockwise	practice	Guided	1	0.5	0	26.09534	0.35098	-1.44983	-0.79983	0.813593889109192	-0.290877	0.394346	0.365053
Trial1	3	1	blindfold	clockwise	practice	Guided	1	0.5	0	26.11534	0.35037	-1.44981	-0.79983	0.813705843645441	-0.293272	0.411161	0.327004
Trial1	3	1	blindfold	clockwise	practice	Guided	1	0.5	0	26.13535	0.34966	-1.4498	-0.7998199	0.813826804850308	-0.299533	0.398355	0.363559
Trial1	3	1	blindfold	clockwise	practice	Guided	1	0.5	0	26.15535	0.34881	-1.4498	-0.79981	0.813974473643104	-0.385123	0.37709	0.386389
Trial1	3	1	blindfold	clockwise	practice	Guided	1	0.5	0	26.17534	0.34784	-1.44982	-0.79977	0.814115907762464	-0.354286	0.355833	0.39517
Trial1	3	1	blindfold	clockwise	practice	Guided	1	0.5	0	26.19534	0.34526	-1.44984	-0.79975	0.814582451751051	-0.469894	0.321798	0.486006
Trial1	3	1	blindfold	clockwise	practice	Guided	1	0.5	0	26.21535	0.34363	-1.44984	-0.79974	0.814883835814137	-0.472187	0.292091	0.536452
Trial1	3	1	blindfold	clockwise	practice	Guided	1	0.5	0	26.23534	0.34176	-1.44985	-0.7997299	0.815234865660213	-0.452892	0.287781	0.512302
Trial1	3	1	blindfold	clockwise	practice	Guided	1	0.5	0	26.25534	0.33959	-1.44985	-0.79974	0.815668718199201	-0.425736	0.32155	0.509581
Trial1	3	1	blindfold	clockwise	practice	Guided	1	0.5	0	26.27534	0.33725	-1.44985	-0.79975	0.816141945321212	-0.411698	0.325693	0.501994
Trial1	3	1	blindfold	clockwise	practice	Guided	1	0.5	0	26.29535	0.332	-1.44982	-0.79974	0.817195263186143	-0.36667	0.422818	0.504445
Trial1	3	1	blindfold	clockwise	practice	Guided	1	0.5	0	26.31534	0.3292	-1.4498	-0.79974	0.817775479012858	-0.336053	0.435397	0.522027
Trial1	3	1	blindfold	clockwise	practice	Guided	1	0.5	0	26.33534	0.32632	-1.44979	-0.7997299	0.818371998031381	-0.318367	0.41412	0.540238
Trial1	3	1	blindfold	clockwise	practice	Guided	1	0.5	0	26.35535	0.32319	-1.44978	-0.79971	0.819022530138514	-0.280613	0.439383	0.588855
Trial1	3	1	blindfold	clockwise	practice	Guided	1	0.5	0	26.37534	0.32028	-1.44978	-0.79971	0.819655667605633	-0.311606	0.456187	0.591712
Trial1	3	1	blindfold	clockwise	practice	Guided	1	0.5	0	26.39534	0.31409	-1.44976	-0.7997299	0.821054514835275	-0.271522	0.468654	0.509719
Trial1	3	1	blindfold	clockwise	practice	Guided	1	0.5	0	26.41534	0.31107	-1.44976	-0.79975	0.82176313940038	-0.176737	0.421979	0.484697
Trial1	3	1	blindfold	clockwise	practice	Guided	1	0.5	0	26.43535	0.30801	-1.44978	-0.79976	0.822481724757581	-0.161995	0.39647	0.464296
Trial1	3	1	blindfold	clockwise	practice	Guided	1	0.5	0	26.45534	0.30511	-1.4498	-0.79975	0.823153832119866	-0.172525	0.35828	0.494067
Trial1	3	1	blindfold	clockwise	practice	Guided	1	0.5	0	26.47534	0.30226	-1.44982	-0.79974	0.823823530127779	-0.144485	0.358183	0.481904
Trial1	3	1	blindfold	clockwise	practice	Guided	1	0.5	0	26.49535	0.29678	-1.4498	-0.7997299	0.825146262523198	-0.111923	0.400274	0.563273
Trial1	3	1	blindfold	clockwise	practice	Guided	1	0.5	0	26.51535	0.29406	-1.44979	-0.79971	0.825801082319726	-0.126832	0.391695	0.604704
Trial1	3	1	blindfold	clockwise	practice	Guided	1	0.5	0	26.53534	0.29168	-1.44979	-0.79968	0.826368751061704	-0.18617	0.400047	0.644247
Trial1	3	1	blindfold	clockwise	practice	Guided	1	0.5	0	26.55534	0.2892	-1.44979	-0.79967	0.826987735809823	-0.2065	0.433777	0.710708
Trial1	3	1	blindfold	clockwise	practice	Guided	1	0.5	0	26.57535	0.28685	-1.44978	-0.79967	0.827589873500163	-0.18738	0.471738	0.686346
Trial1	3	1	blindfold	clockwise	practice	Guided	1	0.5	0	26.59534	0.28239	-1.44978	-0.79967	0.828749776046863	-0.100491	0.403794	0.643797
Trial1	3	1	blindfold	clockwise	practice	Guided	1	0.5	0	26.61534	0.28026	-1.44979	-0.79968	0.829321266342296	-0.059737	0.399449	0.63288
Trial1	3	1	blindfold	clockwise	practice	Guided	1	0.5	0	26.63535	0.27836	-1.4498	-0.7997	0.829846016018474	-0.0046551	0.386644	0.626675
Trial1	3	1	blindfold	clockwise	practice	Guided	1	0.5	0	26.65535	0.27661	-1.4498	-0.7996899	0.83030543279264	-0.035801	0.39923	0.600418
Trial1	3	1	blindfold	clockwise	practice	Guided	1	0.5	0	26.67534	0.27495	-1.44979	-0.79965	0.830715142246209	-0.019721	0.487974	0.647125
Trial1	3	1	blindfold	clockwise	practice	Guided	1	0.5	0	26.69534	0.27244	-1.44977	-0.7996399	0.831388954594019	0.048156	0.453872	0.738094
Trial1	3	1	blindfold	clockwise	practice	Guided	1	0.5	0	26.71535	0.27147	-1.44977	-0.79961	0.831626201039143	-0.0064385	0.457973	0.769544
Trial1	3	1	blindfold	clockwise	practice	Guided	1	0.5	0	26.73534	0.27074	-1.44977	-0.79957	0.831788656933605	-0.072762	0.440926	0.873408
Trial1	3	1	blindfold	clockwise	practice	Guided	1	0.5	0	26.75534	0.27016	-1.44977	-0.79954	0.831919828790445	-0.120117	0.457726	0.945793
Trial1	3	1	blindfold	clockwise	practice	Guided	1	0.5	0	26.77534	0.2697	-1.44976	-0.79949	0.831998986986948	-0.176031	0.504163	0.990213
Trial1	3	1	blindfold	clockwise	practice	Guided	1	0.5	0	26.79535	0.26912	-1.44975	-0.79948	0.83215015159394	-0.081205	0.504028	1.062099
Trial1	3	1	blindfold	clockwise	practice	Guided	1	0.5	0	26.81534	0.26906	-1.44975	-0.79947	0.832157178135195	-0.047431	0.453135	1.142013
Trial1	3	1	blindfold	clockwise	practice	Guided	1	0.5	0	26.83534	0.26906	-1.44975	-0.7994599	0.832147500630074	-0.126143	0.427617	1.218781
Trial1	3	1	blindfold	clockwise	practice	Guided	1	0.5	0	26.85535	0.26906	-1.44976	-0.79944	0.83212837470083	-0.115258	0.414804	1.282258
Trial1	3	1	blindfold	clockwise	practice	Guided	1	0.5	0	26.87534	0.26905	-1.44976	-0.7993701	0.832063927265106	-0.175015	0.452769	1.330348
Trial1	3	1	blindfold	clockwise	practice	Guided	1	0.5	0	26.89534	0.26902	-1.44977	-0.79936	0.832062580402244	-0.213815	0.422902	1.412888
Trial1	3	1	blindfold	clockwise	practice	Guided	1	0.5	0	26.91534	0.26901	-1.44977	-0.79935	0.832055789229976	-0.15005	0.427018	1.378089
Trial1	3	1	blindfold	clockwise	practice	Guided	1	0.5	0	26.93535	0.26901	-1.44977	-0.79935	0.832055789229976	-0.099471	0.414208	1.33752
Trial1	3	1	blindfold	clockwise	practice	Guided	1	0.5	0	26.95534	0.26901	-1.44977	-0.79935	0.832055789229976	-0.04463	0.346391	1.42775
Trial1	3	1	blindfold	clockwise	practice	Guided	1	0.5	0	26.97534	0.26901	-1.44978	-0.79931	0.832017309405374	-0.117917	0.354761	1.467096
Trial1	3	1	blindfold	clockwise	practice	Guided	1	0.5	0	26.99535	0.269	-1.44978	-0.7993	0.832010526856014	-0.20466	0.443403	1.522532
Trial1	3	1	blindfold	clockwise	practice	Guided	1	0.5	0	27.01535	0.26899	-1.44978	-0.79928	0.83199411636594	-0.227506	0.447516	1.538447
Trial1	3	1	blindfold	clockwise	practice	Guided	1	0.5	0	27.03534	0.26897	-1.44978	-0.79927	0.831989991980961	-0.277687	0.405081	1.570101
Trial1	3	1	blindfold	clockwise	practice	Guided	1	0.5	0	27.05534	0.26896	-1.44979	-0.79926	0.831983210168773	-0.184924	0.388044	1.59056
Trial1	3	1	blindfold	clockwise	practice	Guided	1	0.5	0	27.07535	0.26895	-1.44979	-0.79925	0.831976371280862	-0.171053	0.349857	1.578495
Trial1	3	1	blindfold	clockwise	practice	Guided	1	0.5	0	27.09534	0.26894	-1.44979	-0.79925	0.831979143953411	-0.107601	0.387741	1.551566
Trial1	3	1	blindfold	clockwise	practice	Guided	1	0.5	0	27.11534	0.26894	-1.44979	-0.79925	0.831979143953411	-0.132946	0.408797	1.516944
Trial1	3	1	blindfold	clockwise	practice	Guided	1	0.5	0	27.13535	0.26894	-1.44979	-0.79926	0.831988763615231	-0.061783	0.370604	1.396986
Trial1	3	1	blindfold	clockwise	practice	Guided	1	0.5	0	27.15535	0.26894	-1.4498	-0.79928	0.832008002966758	-0.021594	0.328189	1.290142
Trial1	3	1	blindfold	clockwise	practice	Guided	1	0.5	0	27.17534	0.26894	-1.4498	-0.79931	0.832036747543368	0.015444	0.285786	1.274578
Trial1	3	1	blindfold	clockwise	practice	Guided	1	0.5	0	27.19534	0.26894	-1.44981	-0.79933	0.832055986987618	0.105789	0.277166	1.21949
Trial1	3	1	blindfold	clockwise	practice	Guided	1	0.5	0	27.21535	0.26895	-1.44982	-0.79934	0.832062834339254	0.101466	0.281319	1.215117
Trial1	3	1	blindfold	clockwise	practice	Guided	1	0.5	0	27.23534	0.26895	-1.44982	-0.79936	0.832082016642703	0.094678	0.285476	1.172624
Trial1	3	1	blindfold	clockwise	practice	Guided	1	0.5	0	27.25534	0.26895	-1.44982	-0.7993701	0.83209169369936	0.055783	0.226157	1.129257
Trial1	3	1	blindfold	clockwise	practice	Guided	1	0.5	0	27.27534	0.26896	-1.44983	-0.79938	0.832098475823111	0.054768	0.247248	1.154437
Trial1	3	1	blindfold	clockwise	practice	Guided	1	0.5	0	27.29535	0.26896	-1.44983	-0.7994	0.832117658264655	0.057515	0.280958	1.083089
Trial1	3	1	blindfold	clockwise	practice	Guided	1	0.5	0	27.31534	0.26896	-1.44984	-0.79943	0.83214651788809	0.099972	0.238565	1.021709
Trial1	3	1	blindfold	clockwise	practice	Guided	1	0.5	0	27.33534	0.26897	-1.44984	-0.79944	0.832153357664254	0.082806	0.242727	1.004222
Trial1	3	1	blindfold	clockwise	practice	Guided	1	0.5	0	27.35535	0.26897	-1.44985	-0.79945	0.832162920337194	0.117514	0.234198	1.026602
Trial1	3	1	blindfold	clockwise	practice	Guided	1	0.5	0	27.37534	0.26898	-1.44985	-0.79945	0.832160148637024	0.075312	0.297604	1.079586
Trial1	3	1	blindfold	clockwise	practice	Guided	1	0.5	0	27.39534	0.26898	-1.44985	-0.7994599	0.832169711350992	0.091877	0.301676	0.996172
Trial1	3	1	blindfold	clockwise	practice	Guided	1	0.5	0	27.41534	0.26898	-1.44985	-0.79948	0.83218900859215	0.130209	0.242355	0.938814
Trial1	3	1	blindfold	clockwise	practice	Guided	1	0.5	0	27.43535	0.26899	-1.44985	-0.79952	0.832224651762081	0.16277	0.212669	0.889674
Trial1	3	1	blindfold	clockwise	practice	Guided	1	0.5	0	27.45534	0.26903	-1.44987	-0.79958	0.832271157683431	0.202736	0.195682	0.777757
Trial1	3	1	blindfold	clockwise	practice	Guided	1	0.5	0	27.47534	0.26911	-1.44989	-0.79968	0.83234505376511	0.227871	0.187168	0.703087
Trial1	3	1	blindfold	clockwise	practice	Guided	1	0.5	0	27.49535	0.26956	-1.44991	-0.79971	0.832249207674193	0.326523	0.233615	0.563189
Trial1	3	1	blindfold	clockwise	practice	Guided	1	0.5	0	27.51535	0.26999	-1.44991	-0.79971	0.832130243417344	0.325425	0.170086	0.593448
Trial1	3	1	blindfold	clockwise	practice	Guided	1	0.5	0	27.53534	0.27055	-1.44991	-0.79971	0.831975623033034	0.196179	0.19966	0.578944
Trial1	3	1	blindfold	clockwise	practice	Guided	1	0.5	0	27.55534	0.27115	-1.44991	-0.7996899	0.831791043205001	0.051939	0.233461	0.633145
Trial1	3	1	blindfold	clockwise	practice	Guided	1	0.5	0	27.57535	0.27168	-1.44989	-0.79968	0.831635808093649	0.027293	0.284172	0.691021
Trial1	3	1	blindfold	clockwise	practice	Guided	1	0.5	0	27.59534	0.27252	-1.44986	-0.79971	0.831434476313945	0.331021	0.212076	0.551803
Trial1	3	1	blindfold	clockwise	practice	Guided	1	0.5	0	27.61534	0.27302	-1.44989	-0.79975	0.831336292533607	0.414775	0.093541	0.458423
Trial1	3	1	blindfold	clockwise	practice	Guided	1	0.5	0	27.63535	0.27377	-1.44993	-0.79975	0.831131831546099	0.311016	0.055428	0.487822
Trial1	3	1	blindfold	clockwise	practice	Guided	1	0.5	0	27.65535	0.2747	-1.44996	-0.79974	0.830869538643148	0.113559	0.148504	0.521928
Trial1	3	1	blindfold	clockwise	practice	Guided	1	0.5	0	27.67534	0.27563	-1.44994	-0.79971	0.830588970990206	0.093981	0.258483	0.563187
Trial1	3	1	blindfold	clockwise	practice	Guided	1	0.5	0	27.69534	0.2773	-1.44986	-0.79971	0.830139404264799	0.172276	0.262558	0.59019
Trial1	3	1	blindfold	clockwise	practice	Guided	1	0.5	0	27.71535	0.27803	-1.44986	-0.79972	0.829953455682698	0.16976	0.27518	0.575404
Trial1	3	1	blindfold	clockwise	practice	Guided	1	0.5	0	27.73534	0.27879	-1.44987	-0.79974	0.829769823089971	0.224189	0.253955	0.522667
Trial1	3	1	blindfold	clockwise	practice	Guided	1	0.5	0	27.75534	0.27962	-1.44989	-0.79975	0.829558592610257	0.207822	0.203115	0.479726
Trial1	3	1	blindfold	clockwise	practice	Guided	1	0.5	0	27.77534	0.28046	-1.4499	-0.79974	0.829326175585554	0.132302	0.194598	0.480536
Trial1	3	1	blindfold	clockwise	practice	Guided	1	0.5	0	27.79535	0.28218	-1.44988	-0.79971	0.828843592646062	0.056472	0.26217	0.586641
Trial1	3	1	blindfold	clockwise	practice	Guided	1	0.5	0	27.81534	0.28292	-1.44986	-0.79968	0.828620431115	0.062327	0.321334	0.658353
Trial1	3	1	blindfold	clockwise	practice	Guided	1	0.5	0	27.83534	0.28356	-1.44985	-0.7996899	0.828462602683391	0.060571	0.321237	0.591032
Trial1	3	1	blindfold	clockwise	practice	Guided	1	0.5	0	27.85535	0.28402	-1.44984	-0.7997299	0.828381156048321	0.112895	0.338077	0.509138
Trial1	3	1	blindfold	clockwise	practice	Guided	1	0.5	0	27.87534	0.28447	-1.44984	-0.79978	0.828312232988937	0.200616	0.244894	0.432803
Trial1	3	1	blindfold	clockwise	practice	Guided	1	0.5	0	27.89534	0.28547	-1.44991	-0.79978	0.82805258772614	0.244379	0.130535	0.447027
Trial1	3	1	blindfold	clockwise	practice	Guided	1	0.5	0	27.91534	0.28609	-1.44992	-0.7998	0.827911578867999	0.175605	0.202426	0.385213
Trial1	3	1	blindfold	clockwise	practice	Guided	1	0.5	0	27.93535	0.28677	-1.4499	-0.7998199	0.827755389766313	0.159138	0.236211	0.350812
Trial1	3	1	blindfold	clockwise	practice	Guided	1	0.5	0	27.95534	0.28747	-1.44988	-0.79981	0.827565726626878	0.116404	0.240373	0.411989
Trial1	3	1	blindfold	clockwise	practice	Guided	1	0.5	0	27.97534	0.28811	-1.44988	-0.79978	0.827372549401936	0.133415	0.202224	0.429425
Trial1	3	1	blindfold	clockwise	practice	Guided	1	0.5	0	27.99535	0.28942	-1.4499	-0.79978	0.827038030377202	0.097686	0.202116	0.437412
Trial1	3	1	blindfold	clockwise	practice	Guided	1	0.5	0	28.01535	0.29007	-1.44991	-0.79979	0.826882512652538	0.098143	0.227452	0.415947
Trial1	3	1	blindfold	clockwise	practice	Guided	1	0.5	0	28.03534	0.29071	-1.44989	-0.7998	0.826729946542918	0.12902	0.21046	0.420418
Trial1	3	1	blindfold	clockwise	practice	Guided	1	0.5	0	28.05534	0.29131	-1.44989	-0.79979	0.826568566212581	0.07169	0.24002	0.40527
Trial1	3	1	blindfold	clockwise	practice	Guided	1	0.5	0	28.07535	0.29187	-1.44988	-0.79977	0.826407978420756	0.059163	0.269573	0.488698
Trial1	3	1	blindfold	clockwise	practice	Guided	1	0.5	0	28.09534	0.29268	-1.44985	-0.79978	0.826213988798699	0.030121	0.307489	0.436766
Trial1	3	1	blindfold	clockwise	practice	Guided	1	0.5	0	28.11534	0.29292	-1.44984	-0.79978	0.826153799283401	0.061209	0.328568	0.437985
Trial1	3	1	blindfold	clockwise	practice	Guided	1	0.5	0	28.13535	0.29311	-1.44985	-0.79978	0.826106197765327	0.097092	0.315786	0.430992
Trial1	3	1	blindfold	clockwise	practice	Guided	1	0.5	0	28.15535	0.29324	-1.44984	-0.79977	0.826064006125045	0.100964	0.349549	0.443648
Trial1	3	1	blindfold	clockwise	practice	Guided	1	0.5	0	28.17534	0.29331	-1.44983	-0.79978	0.826056124158866	0.109826	0.374837	0.443904
Trial1	3	1	blindfold	clockwise	practice	Guided	1	0.5	0	28.19534	0.29333	-1.44982	-0.79977	0.826041490840586	0.162743	0.345014	0.454344
Trial1	3	1	blindfold	clockwise	practice	Guided	1	0.5	0	28.21535	0.29334	-1.44983	-0.79977	0.826038985567145	0.066287	0.268753	0.521565
Trial1	3	1	blindfold	clockwise	practice	Guided	1	0.5	0	28.23534	0.29334	-1.44983	-0.79977	0.826038985567145	0.0689	0.285606	0.568485
Trial1	3	1	blindfold	clockwise	practice	Guided	1	0.5	0	28.25534	0.29334	-1.44983	-0.79976	0.826029290433971	0.039014	0.319372	0.533008
Trial1	3	1	blindfold	clockwise	practice	Guided	1	0.5	0	28.27534	0.29334	-1.44983	-0.79976	0.826029290433971	-0.023427	0.3489	0.512598
Trial1	3	1	blindfold	clockwise	practice	Guided	1	0.5	0	28.29535	0.29334	-1.44984	-0.79976	0.826029290433971	0.028811	0.217558	0.561997
Trial1	3	1	blindfold	clockwise	practice	Guided	1	0.5	0	28.31534	0.29335	-1.44985	-0.79975	0.826017155255009	0.055828	0.204808	0.554748
Trial1	3	1	blindfold	clockwise	practice	Guided	1	0.5	0	28.33534	0.29335	-1.44987	-0.79975	0.826017155255009	0.048896	0.175139	0.508204
Trial1	3	1	blindfold	clockwise	practice	Guided	1	0.5	0	28.35535	0.29335	-1.44987	-0.79975	0.826017155255009	0.08264	0.217404	0.551674
Trial1	3	1	blindfold	clockwise	practice	Guided	1	0.5	0	28.37534	0.29335	-1.44988	-0.79972	0.825988069835783	0.013594	0.297737	0.603363
Trial1	3	1	blindfold	clockwise	practice	Guided	1	0.5	0	28.39534	0.29335	-1.44986	-0.79971	0.82597843242029	0.023314	0.407583	0.687857
Trial1	3	1	blindfold	clockwise	practice	Guided	1	0.5	0	28.41534	0.29335	-1.44985	-0.7997	0.825968737303298	0.011763	0.4244	0.645323
Trial1	3	1	blindfold	clockwise	practice	Guided	1	0.5	0	28.43535	0.29335	-1.44984	-0.7997	0.825968737303298	0.091051	0.390432	0.665539
Trial1	3	1	blindfold	clockwise	practice	Guided	1	0.5	0	28.45534	0.29336	-1.44984	-0.7997	0.825966232051622	0.069514	0.356474	0.6478
Trial1	3	1	blindfold	clockwise	practice	Guided	1	0.5	0	28.47534	0.29336	-1.44984	-0.79971	0.82597592719802	0.117	0.309835	0.583711
Trial1	3	1	blindfold	clockwise	practice	Guided	1	0.5	0	28.49535	0.29338	-1.44984	-0.79974	0.825999952501279	0.206415	0.28005	0.471666
Trial1	3	1	blindfold	clockwise	practice	Guided	1	0.5	0	28.51535	0.29345	-1.44985	-0.79978	0.826021110083694	0.236805	0.279972	0.377314
Trial1	3	1	blindfold	clockwise	practice	Guided	1	0.5	0	28.53534	0.29361	-1.44986	-0.7998199	0.826019839876463	0.310926	0.237581	0.316946
Trial1	3	1	blindfold	clockwise	practice	Guided	1	0.5	0	28.55534	0.29393	-1.44988	-0.79984	0.825959397189365	0.315639	0.178275	0.300645
Trial1	3	1	blindfold	clockwise	practice	Guided	1	0.5	0	28.57535	0.2944	-1.4499	-0.7998199	0.825822804114542	0.27053	0.161304	0.311271
Trial1	3	1	blindfold	clockwise	practice	Guided	1	0.5	0	28.59534	0.29582	-1.44992	-0.79979	0.825441431601858	0.219701	0.228915	0.45187
Trial1	3	1	blindfold	clockwise	practice	Guided	1	0.5	0	28.61534	0.29662	-1.44989	-0.79977	0.825224496029682	0.253332	0.334638	0.495276
Trial1	3	1	blindfold	clockwise	practice	Guided	1	0.5	0	28.63535	0.29758	-1.44985	-0.79978	0.82499807625456	0.299828	0.330312	0.446762
Trial1	3	1	blindfold	clockwise	practice	Guided	1	0.5	0	28.65535	0.29855	-1.44984	-0.79979	0.824770381550052	0.247621	0.270983	0.414991
Trial1	3	1	blindfold	clockwise	practice	Guided	1	0.5	0	28.67534	0.29967	-1.44985	-0.7998	0.824507250359762	0.270261	0.241284	0.403303
Trial1	3	1	blindfold	clockwise	practice	Guided	1	0.5	0	28.69534	0.30219	-1.44988	-0.7998	0.82389859517941	0.278109	0.258078	0.420356
Trial1	3	1	blindfold	clockwise	practice	Guided	1	0.5	0	28.71535	0.30354	-1.44988	-0.7998	0.823575519495599	0.225908	0.266473	0.388565
Trial1	3	1	blindfold	clockwise	practice	Guided	1	0.5	0	28.73534	0.30508	-1.44988	-0.7998	0.823209517107262	0.224249	0.228321	0.422069
Trial1	3	1	blindfold	clockwise	practice	Guided	1	0.5	0	28.75534	0.30669	-1.44988	-0.7998	0.82282978467322	0.189095	0.240948	0.407823
Trial1	3	1	blindfold	clockwise	practice	Guided	1	0.5	0	28.77534	0.30823	-1.44988	-0.7998	0.822469355539514	0.127673	0.22819	0.430926
Trial1	3	1	blindfold	clockwise	practice	Guided	1	0.5	0	28.79535	0.31152	-1.44988	-0.7998	0.821708468903415	0.190192	0.151885	0.374056
Trial1	3	1	blindfold	clockwise	practice	Guided	1	0.5	0	28.81534	0.31318	-1.44991	-0.79978	0.821309729855347	0.212869	0.01644	0.45912
Trial1	3	1	blindfold	clockwise	practice	Guided	1	0.5	0	28.83534	0.31493	-1.44997	-0.79978	0.820913435011195	0.217715	0.012206	0.44667
Trial1	3	1	blindfold	clockwise	practice	Guided	1	0.5	0	28.85535	0.31678	-1.45001	-0.79979	0.820508173440827	0.207112	-0.0047227	0.383065
Trial1	3	1	blindfold	clockwise	practice	Guided	1	0.5	0	28.87534	0.31873	-1.45001	-0.79978	0.82006511024453	0.207533	0.0079693	0.370426
Trial1	3	1	blindfold	clockwise	practice	Guided	1	0.5	0	28.89534	0.32293	-1.44999	-0.79975	0.819117759000486	0.116027	0.079898	0.509801
Trial1	3	1	blindfold	clockwise	practice	Guided	1	0.5	0	28.91534	0.32498	-1.44997	-0.7997299	0.818657428854992	0.154844	0.134882	0.531856
Trial1	3	1	blindfold	clockwise	practice	Guided	1	0.5	0	28.93535	0.32702	-1.44993	-0.79972	0.818213997265688	0.14837	0.172922	0.569447
Trial1	3	1	blindfold	clockwise	practice	Guided	1	0.5	0	28.95534	0.32907	-1.44991	-0.79972	0.817783049083426	0.184706	0.147482	0.550224
Trial1	3	1	blindfold	clockwise	practice	Guided	1	0.5	0	28.97534	0.33121	-1.44992	-0.7997299	0.817348175787733	0.139212	0.071277	0.564906
Trial1	3	1	blindfold	clockwise	practice	Guided	1	0.5	0	28.99535	0.3354	-1.44996	-0.79974	0.816503067209753	0.116022	0.096625	0.483961
Trial1	3	1	blindfold	clockwise	practice	Guided	1	0.5	0	29.01535	0.33752	-1.44995	-0.79974	0.816078331564831	0.073771	0.155833	0.5239
Trial1	3	1	blindfold	clockwise	practice	Guided	1	0.5	0	29.03534	0.3395	-1.44993	-0.79974	0.815686423028943	0.082696	0.16425	0.52169
Trial1	3	1	blindfold	clockwise	practice	Guided	1	0.5	0	29.05534	0.34142	-1.44992	-0.79975	0.815320629316798	0.105777	0.138814	0.500251
Trial1	3	1	blindfold	clockwise	practice	Guided	1	0.5	0	29.07535	0.34334	-1.44993	-0.79977	0.814968957503739	0.128658	0.092233	0.484501
Trial1	3	1	blindfold	clockwise	practice	Guided	1	0.5	0	29.09534	0.34732	-1.44996	-0.79977	0.814213261000099	0.127432	0.134505	0.501103
Trial1	3	1	blindfold	clockwise	practice	Guided	1	0.5	0	29.11534	0.34929	-1.44995	-0.79975	0.813826523675208	0.05149	0.142932	0.502049
Trial1	3	1	blindfold	clockwise	practice	Guided	1	0.5	0	29.13535	0.35124	-1.44992	-0.7997299	0.813447919090716	0.088523	0.235977	0.557957
Trial1	3	1	blindfold	clockwise	practice	Guided	1	0.5	0	29.15535	0.35302	-1.44989	-0.7997299	0.81312428797399	0.02722	0.2613	0.533793
Trial1	3	1	blindfold	clockwise	practice	Guided	1	0.5	0	29.17534	0.35472	-1.44988	-0.79975	0.812838477177955	0.018399	0.201987	0.529134
Trial1	3	1	blindfold	clockwise	practice	Guided	1	0.5	0	29.19534	0.35771	-1.44993	-0.79977	0.812329054053496	0.057629	0.104581	0.463541
Trial1	3	1	blindfold	clockwise	practice	Guided	1	0.5	0	29.21535	0.35912	-1.44995	-0.79979	0.812102982945622	0.0001996	0.104555	0.443847
Trial1	3	1	blindfold	clockwise	practice	Guided	1	0.5	0	29.23534	0.3604	-1.44995	-0.7998	0.811891775694595	0.040994	0.142609	0.43373
Trial1	3	1	blindfold	clockwise	practice	Guided	1	0.5	0	29.25534	0.36162	-1.44993	-0.79979	0.811673028765692	0.0011404	0.146797	0.422643
Trial1	3	1	blindfold	clockwise	practice	Guided	1	0.5	0	29.27534	0.36269	-1.44993	-0.79976	0.811461680842413	-0.081138	0.129831	0.460218
Trial1	3	1	blindfold	clockwise	practice	Guided	1	0.5	0	29.29535	0.36438	-1.44991	-0.79975	0.811167611780559	-0.015917	0.252449	0.488691
Trial1	3	1	blindfold	clockwise	practice	Guided	1	0.5	0	29.31534	0.36495	-1.44988	-0.79975	0.811072507680603	-0.051055	0.260842	0.480032
Trial1	3	1	blindfold	clockwise	practice	Guided	1	0.5	0	29.33534	0.36535	-1.44987	-0.79976	0.811015820069117	-0.044388	0.248078	0.463848
Trial1	3	1	blindfold	clockwise	practice	Guided	1	0.5	0	29.35535	0.3656	-1.44988	-0.79978	0.810994040455579	0.01736	0.214161	0.44813
Trial1	3	1	blindfold	clockwise	practice	Guided	1	0.5	0	29.37534	0.36573	-1.44989	-0.79978	0.810972507031745	0.010707	0.171791	0.4056
Trial1	3	1	blindfold	clockwise	practice	Guided	1	0.5	0	29.39534	0.36575	-1.4499	-0.79978	0.810969191442083	-0.037724	0.239384	0.39436
Trial1	3	1	blindfold	clockwise	practice	Guided	1	0.5	0	29.41534	0.36575	-1.4499	-0.79979	0.810979125645331	0.039162	0.222395	0.381049
Trial1	3	1	blindfold	clockwise	practice	Guided	1	0.5	0	29.43535	0.36575	-1.4499	-0.79979	0.810979125645331	0.044722	0.239256	0.354115
Trial1	3	1	blindfold	clockwise	practice	Guided	1	0.5	0	29.45534	0.36575	-1.44989	-0.7998	0.810989001069709	0.019178	0.247654	0.325135
Trial1	3	1	blindfold	clockwise	practice	Guided	1	0.5	0	29.47534	0.36575	-1.44989	-0.79983	0.811018568580814	0.030083	0.171422	0.292446
Trial1	3	1	blindfold	clockwise	practice	Guided	1	0.5	0	29.49535	0.36575	-1.4499	-0.79986	0.811048136122288	0.03079	0.196711	0.195604
Trial1	3	1	blindfold	clockwise	practice	Guided	1	0.5	0	29.51535	0.36578	-1.4499	-0.79989	0.811072800523302	0.148093	0.154345	0.168185
Trial1	3	1	blindfold	clockwise	practice	Guided	1	0.5	0	29.53534	0.36585	-1.44991	-0.7999099	0.811080852363819	0.158507	0.12468	0.140927
Trial1	3	1	blindfold	clockwise	practice	Guided	1	0.5	0	29.55534	0.36602	-1.44992	-0.7999099	0.811052748598914	0.169986	0.18811	0.173478
Trial1	3	1	blindfold	clockwise	practice	Guided	1	0.5	0	29.57535	0.36626	-1.44991	-0.7999	0.811003324426701	0.136812	0.213447	0.209505
Trial1	3	1	blindfold	clockwise	practice	Guided	1	0.5	0	29.59534	0.36679	-1.44988	-0.79988	0.810896395248102	0.058721	0.276787	0.251486
Trial1	3	1	blindfold	clockwise	practice	Guided	1	0.5	0	29.61534	0.36698	-1.44987	-0.79986	0.810845450493967	0.131759	0.26825	0.301606
Trial1	3	1	blindfold	clockwise	practice	Guided	1	0.5	0	29.63535	0.36714	-1.44987	-0.79985	0.810809338040989	0.184584	0.208939	0.312773
Trial1	3	1	blindfold	clockwise	practice	Guided	1	0.5	0	29.65535	0.36735	-1.44989	-0.79986	0.810784834455094	0.246116	0.217344	0.244503
Trial1	3	1	blindfold	clockwise	practice	Guided	1	0.5	0	29.67534	0.36769	-1.44989	-0.7999	0.810768733628253	0.270051	0.208821	0.220482
Trial1	3	1	blindfold	clockwise	practice	Guided	1	0.5	0	29.69534	0.36875	-1.44991	-0.79989	0.810586606730892	0.161671	0.208715	0.235628
Trial1	3	1	blindfold	clockwise	practice	Guided	1	0.5	0	29.71535	0.36936	-1.4499	-0.79988	0.810478172719253	0.084263	0.21712	0.244795
Trial1	3	1	blindfold	clockwise	practice	Guided	1	0.5	0	29.73534	0.36997	-1.44989	-0.79987	0.810370124698403	0.159749	0.293223	0.269066
Trial1	3	1	blindfold	clockwise	practice	Guided	1	0.5	0	29.75534	0.37061	-1.44987	-0.79988	0.810277626040955	0.196809	0.225438	0.241582
Trial1	3	1	blindfold	clockwise	practice	Guided	1	0.5	0	29.77534	0.37127	-1.44988	-0.7999	0.810192208789683	0.259388	0.183061	0.222988
Trial1	3	1	blindfold	clockwise	practice	Guided	1	0.5	0	29.79535	0.37295	-1.44992	-0.7999099	0.809936807801424	0.190411	0.16181	0.19067
Trial1	3	1	blindfold	clockwise	practice	Guided	1	0.5	0	29.81534	0.37393	-1.44992	-0.79992	0.809793547824663	0.167577	0.195613	0.162818
Trial1	3	1	blindfold	clockwise	practice	Guided	1	0.5	0	29.83534	0.37499	-1.4499	-0.79992	0.809629205571344	0.155179	0.246332	0.180302
Trial1	3	1	blindfold	clockwise	practice	Guided	1	0.5	0	29.85535	0.37599	-1.44988	-0.79992	0.809475401904537	0.174266	0.220874	0.156099
Trial1	3	1	blindfold	clockwise	practice	Guided	1	0.5	0	29.87534	0.37704	-1.44988	-0.79992	0.809315214394405	0.223532	0.241967	0.150393
Trial1	3	1	blindfold	clockwise	practice	Guided	1	0.5	0	29.89534	0.37934	-1.44989	-0.79993	0.808978919812518	0.169123	0.199524	0.164198
Trial1	3	1	blindfold	clockwise	practice	Guided	1	0.5	0	29.91534	0.38061	-1.44989	-0.79992	0.80878051516194	0.139114	0.258705	0.141484
Trial1	3	1	blindfold	clockwise	practice	Guided	1	0.5	0	29.93535	0.38187	-1.44989	-0.79993	0.808605440951536	0.122214	0.250179	0.123703
Trial1	3	1	blindfold	clockwise	practice	Guided	1	0.5	0	29.95534	0.38314	-1.44988	-0.79993	0.808420882174877	0.117009	0.233183	0.136018
Trial1	3	1	blindfold	clockwise	practice	Guided	1	0.5	0	29.97534	0.38442	-1.44988	-0.79992	0.808226875136307	0.108072	0.233116	0.135499
Trial1	3	1	blindfold	clockwise	practice	Guided	1	0.5	0	29.99535	0.38686	-1.44989	-0.79993	0.807891526914483	0.179047	0.237227	0.139474
Trial1	3	1	blindfold	clockwise	practice	Guided	1	0.5	0	30.01535	0.38808	-1.44989	-0.79994	0.807731436725491	0.128284	0.232937	0.090319
Trial1	3	1	blindfold	clockwise	practice	Guided	1	0.5	0	30.03534	0.38936	-1.4499	-0.79994	0.807555072375968	0.194375	0.18633	0.102499
Trial1	3	1	blindfold	clockwise	practice	Guided	1	0.5	0	30.05534	0.39076	-1.4499	-0.79992	0.807344612684765	0.169688	0.190509	0.143159
Trial1	3	1	blindfold	clockwise	practice	Guided	1	0.5	0	30.07535	0.39212	-1.4499	-0.79992	0.807161719000824	0.150888	0.224306	0.158642
Trial1	3	1	blindfold	clockwise	practice	Guided	1	0.5	0	30.09534	0.39491	-1.44986	-0.79993	0.806803550489279	0.027837	0.300324	0.12652
Trial1	3	1	blindfold	clockwise	practice	Guided	1	0.5	0	30.11534	0.39621	-1.44984	-0.79993	0.806635252027645	0.061394	0.308696	0.162095
Trial1	3	1	blindfold	clockwise	practice	Guided	1	0.5	0	30.13535	0.39739	-1.44984	-0.79992	0.806474275772372	0.050999	0.312839	0.186703
Trial1	3	1	blindfold	clockwise	practice	Guided	1	0.5	0	30.15535	0.3985	-1.44984	-0.79992	0.806333800567925	0.093128	0.304289	0.151263
Trial1	3	1	blindfold	clockwise	practice	Guided	1	0.5	0	30.17534	0.39958	-1.44984	-0.79996	0.806238246298865	0.180661	0.338055	0.101673
Trial1	3	1	blindfold	clockwise	practice	Guided	1	0.5	0	30.19534	0.40177	-1.44985	-0.79996	0.805968403543017	0.092698	0.274413	0.079691
Trial1	3	1	blindfold	clockwise	practice	Guided	1	0.5	0	30.21535	0.40287	-1.44986	-0.79996	0.805835076661273	0.096358	0.30819	0.092522
Trial1	3	1	blindfold	clockwise	practice	Guided	1	0.5	0	30.23534	0.40391	-1.44985	-0.79994	0.805690557004882	0.045469	0.350416	0.12316
Trial1	3	1	blindfold	clockwise	practice	Guided	1	0.5	0	30.25534	0.40496	-1.44983	-0.79993	0.805556123828542	0.100933	0.371469	0.164289
Trial1	3	1	blindfold	clockwise	practice	Guided	1	0.5	0	30.27534	0.40585	-1.44981	-0.7999	0.805421769198675	0.131725	0.405219	0.170297
Trial1	3	1	blindfold	clockwise	practice	Guided	1	0.5	0	30.29535	0.40768	-1.44981	-0.7999099	0.805219788940043	0.108652	0.388071	0.181472
Trial1	3	1	blindfold	clockwise	practice	Guided	1	0.5	0	30.31534	0.40846	-1.44981	-0.79993	0.80515068798054	0.086214	0.362578	0.113831
Trial1	3	1	blindfold	clockwise	practice	Guided	1	0.5	0	30.33534	0.40926	-1.44982	-0.79996	0.805089862007783	0.111898	0.324399	0.051196
Trial1	3	1	blindfold	clockwise	practice	Guided	1	0.5	0	30.35535	0.40999	-1.44984	-0.79998	0.805027871921616	0.135076	0.273542	0.03576
Trial1	3	1	blindfold	clockwise	practice	Guided	1	0.5	0	30.37534	0.41079	-1.44987	-0.79997	0.8049288632534	0.177685	0.269238	0.080093
Trial1	3	1	blindfold	clockwise	practice	Guided	1	0.5	0	30.39534	0.41243	-1.44987	-0.79995	0.804728842538145	0.122519	0.353725	0.110948
Trial1	3	1	blindfold	clockwise	practice	Guided	1	0.5	0	30.41534	0.41327	-1.44984	-0.79994	0.804627914724137	0.100531	0.442493	0.08836
Trial1	3	1	blindfold	clockwise	practice	Guided	1	0.5	0	30.43535	0.41399	-1.4498	-0.79993	0.804540728776696	0.030066	0.433908	0.14718
Trial1	3	1	blindfold	clockwise	practice	Guided	1	0.5	0	30.45534	0.41461	-1.44979	-0.79992	0.804464669498041	0.114431	0.421097	0.136035
Trial1	3	1	blindfold	clockwise	practice	Guided	1	0.5	0	30.47534	0.41517	-1.4498	-0.79993	0.804415433184025	0.109693	0.357514	0.156151
Trial1	3	1	blindfold	clockwise	practice	Guided	1	0.5	0	30.49535	0.41623	-1.44984	-0.79993	0.804304343304754	0.139048	0.327714	0.111599
Trial1	3	1	blindfold	clockwise	practice	Guided	1	0.5	0	30.51534	0.41677	-1.44984	-0.79993	0.804248281690714	0.112359	0.306465	0.109946
Trial1	3	1	blindfold	clockwise	practice	Guided	1	0.5	0	30.53534	0.41729	-1.44983	-0.79993	0.804194632135187	0.080208	0.331757	0.117218
Trial1	3	1	blindfold	clockwise	practice	Guided	1	0.5	0	30.55534	0.41775	-1.44982	-0.79992	0.804137431887021	0.123821	0.352816	0.140047
Trial1	3	1	blindfold	clockwise	practice	Guided	1	0.5	0	30.57535	0.41819	-1.44982	-0.79992	0.804092546115974	0.171091	0.348484	0.173819
Trial1	3	1	blindfold	clockwise	practice	Guided	1	0.5	0	30.59534	0.41913	-1.44983	-0.79993	0.804007475033263	0.222398	0.327137	0.129167
Trial1	3	1	blindfold	clockwise	practice	Guided	1	0.5	0	30.61534	0.41967	-1.44984	-0.79995	0.803973205210185	0.189379	0.293196	0.085047
Trial1	3	1	blindfold	clockwise	practice	Guided	1	0.5	0	30.63535	0.42026	-1.44985	-0.79997	0.803934400662609	0.132874	0.267728	0.06053
Trial1	3	1	blindfold	clockwise	practice	Guided	1	0.5	0	30.65535	0.42092	-1.44987	-0.79998	0.80387917016246	0.173563	0.212641	0.050416
Trial1	3	1	blindfold	clockwise	practice	Guided	1	0.5	0	30.67534	0.42168	-1.44988	-0.79996	0.803784772372403	0.261285	0.212577	0.067659
Trial1	3	1	blindfold	clockwise	practice	Guided	1	0.5	0	30.69534	0.42364	-1.44989	-0.79995	0.803586246741542	0.25851	0.250547	0.114619
Trial1	3	1	blindfold	clockwise	practice	Guided	1	0.5	0	30.71535	0.42484	-1.44987	-0.79994	0.803463137164471	0.235954	0.318175	0.117444
Trial1	3	1	blindfold	clockwise	practice	Guided	1	0.5	0	30.73534	0.42609	-1.44985	-0.79994	0.803347169949904	0.15071	0.326549	0.135092
Trial1	3	1	blindfold	clockwise	practice	Guided	1	0.5	0	30.75534	0.4274	-1.44983	-0.79993	0.803217793396284	0.203148	0.334917	0.140672
Trial1	3	1	blindfold	clockwise	practice	Guided	1	0.5	0	30.77534	0.42869	-1.44983	-0.79995	0.803122109070343	0.159184	0.322128	0.129504
Trial1	3	1	blindfold	clockwise	practice	Guided	1	0.5	0	30.79535	0.43163	-1.44983	-0.79997	0.802886358678107	0.297235	0.330404	0.058291
Trial1	3	1	blindfold	clockwise	practice	Guided	1	0.5	0	30.81534	0.43317	-1.44984	-0.79998	0.802766664437028	0.260813	0.343013	0.06867
Trial1	3	1	blindfold	clockwise	practice	Guided	1	0.5	0	30.83534	0.43506	-1.44984	-0.79998	0.80261153474253	0.213735	0.351385	0.036276
Trial1	3	1	blindfold	clockwise	practice	Guided	1	0.5	0	30.85535	0.43693	-1.44983	-0.79997	0.802452412891183	0.179357	0.35552	0.084627
Trial1	3	1	blindfold	clockwise	practice	Guided	1	0.5	0	30.87534	0.43883	-1.44982	-0.79995	0.802285347389911	0.164613	0.410428	0.100561
Trial1	3	1	blindfold	clockwise	practice	Guided	1	0.5	0	30.89534	0.44264	-1.44977	-0.79997	0.802023826954663	0.273468	0.511754	0.073986
Trial1	3	1	blindfold	clockwise	practice	Guided	1	0.5	0	30.91534	0.44465	-1.44976	-0.79999	0.801902498604887	0.276924	0.410074	0.019569
Trial1	3	1	blindfold	clockwise	practice	Guided	1	0.5	0	30.93535	0.44669	-1.44979	-0.80002	0.801794250268214	0.303151	0.350726	-0.033672
Trial1	3	1	blindfold	clockwise	practice	Guided	1	0.5	0	30.95534	0.44886	-1.44983	-0.80003	0.80166282840761	0.307247	0.291391	-0.037169
Trial1	3	1	blindfold	clockwise	practice	Guided	1	0.5	0	30.97534	0.45116	-1.44984	-0.80002	0.801509455462779	0.249738	0.346319	-0.045055
Trial1	3	1	blindfold	clockwise	practice	Guided	1	0.5	0	30.99535	0.45606	-1.44981	-0.80001	0.801215744858642	0.249922	0.456135	-0.050243
Trial1	3	1	blindfold	clockwise	practice	Guided	1	0.5	0	31.01534	0.4586	-1.44979	-0.80001	0.801080462129251	0.215144	0.447548	0.0034333
Trial1	3	1	blindfold	clockwise	practice	Guided	1	0.5	0	31.03534	0.46115	-1.44978	-0.80001	0.800952725675794	0.207339	0.413568	-0.013846
Trial1	3	1	blindfold	clockwise	practice	Guided	1	0.5	0	31.05534	0.46363	-1.44978	-0.80001	0.800836264851889	0.19067	0.413446	-0.031731
Trial1	3	1	blindfold	clockwise	practice	Guided	1	0.5	0	31.07535	0.46612	-1.44978	-0.80001	0.800727045651603	0.251059	0.442948	-0.02146
Trial1	3	1	blindfold	clockwise	practice	Guided	1	0.5	0	31.09534	0.47135	-1.44978	-0.80001	0.80052280974832	0.305903	0.438476	-0.040295
Trial1	3	1	blindfold	clockwise	practice	Guided	1	0.5	0	31.11534	0.4742	-1.44979	-0.80001	0.800425878229975	0.225346	0.400272	-0.020571
Trial1	3	1	blindfold	clockwise	practice	Guided	1	0.5	0	31.13535	0.47702	-1.4498	-0.8	0.800329934661406	0.18832	0.391701	-0.0020068
Trial1	3	1	blindfold	clockwise	practice	Guided	1	0.5	0	31.15535	0.47984	-1.4498	-0.79999	0.800243976937965	0.184717	0.48045	-0.014814
Trial1	3	1	blindfold	clockwise	practice	Guided	1	0.5	0	31.17534	0.48273	-1.44978	-0.80002	0.800206420737955	0.190005	0.454926	-0.011804
Trial1	3	1	blindfold	clockwise	practice	Guided	1	0.5	0	31.19534	0.48823	-1.44977	-0.80003	0.800116568336424	0.213621	0.408134	-0.046176
Trial1	3	1	blindfold	clockwise	practice	Guided	1	0.5	0	31.21535	0.49107	-1.4498	-0.80003	0.800079830173087	0.25826	0.344551	-0.047069
Trial1	3	1	blindfold	clockwise	practice	Guided	1	0.5	0	31.23534	0.49389	-1.44982	-0.80003	0.800053324272909	0.228663	0.403696	-0.070139
Trial1	3	1	blindfold	clockwise	practice	Guided	1	0.5	0	31.25534	0.49683	-1.44981	-0.80003	0.800036273294762	0.221894	0.437437	-0.073901
Trial1	3	1	blindfold	clockwise	practice	Guided	1	0.5	0	31.27534	0.49971	-1.4498	-0.80001	0.80001001846077	0.23625	0.428857	-0.052508
Trial1	3	1	blindfold	clockwise	practice	Guided	1	0.5	0	31.29535	0.50559	-1.44979	-0.8	0.800019481876086	0.240692	0.454012	0.0070128
Trial1	3	1	blindfold	clockwise	practice	Guided	1	0.5	0	31.31534	0.50869	-1.44978	-0.79999	0.800037195096397	0.244436	0.475044	-0.015151
Trial1	3	1	blindfold	clockwise	practice	Guided	1	0.5	0	31.33534	0.51164	-1.44977	-0.8	0.800084629018436	0.218053	0.517294	0.0097428
Trial1	3	1	blindfold	clockwise	practice	Guided	1	0.5	0	31.35535	0.51479	-1.44974	-0.80001	0.800146667549423	0.207831	0.542685	-0.033036
Trial1	3	1	blindfold	clockwise	practice	Guided	1	0.5	0	31.37534	0.51794	-1.44973	-0.79998	0.80018117600746	0.233141	0.525757	-0.01417
Trial1	3	1	blindfold	clockwise	practice	Guided	1	0.5	0	31.39534	0.52402	-1.44976	-0.79998	0.800340572856359	0.219976	0.440939	0.039782
Trial1	3	1	blindfold	clockwise	practice	Guided	1	0.5	0	31.41534	0.5271	-1.44978	-0.79998	0.800438931352194	0.173036	0.466206	0.010974
Trial1	3	1	blindfold	clockwise	practice	Guided	1	0.5	0	31.43535	0.53027	-1.44977	-0.79998	0.800552523634385	0.18942	0.49998	0.029174
Trial1	3	1	blindfold	clockwise	practice	Guided	1	0.5	0	31.45534	0.53331	-1.44975	-0.79998	0.800673233737813	0.183289	0.533826	0.04984
Trial1	3	1	blindfold	clockwise	practice	Guided	1	0.5	0	31.47534	0.53637	-1.44973	-0.79998	0.80080637554778	0.097955	0.538058	0.052006
Trial1	3	1	blindfold	clockwise	practice	Guided	1	0.5	0	31.49535	0.54206	-1.44975	-0.8	0.80110484256767	0.164276	0.47017	0.006408
Trial1	3	1	blindfold	clockwise	practice	Guided	1	0.5	0	31.51534	0.54479	-1.44976	-0.80002	0.801272865095041	0.216691	0.503934	-0.047882
Trial1	3	1	blindfold	clockwise	practice	Guided	1	0.5	0	31.53534	0.54752	-1.44976	-0.80002	0.801430104006683	0.228609	0.444565	-0.017767
Trial1	3	1	blindfold	clockwise	practice	Guided	1	0.5	0	31.55534	0.55026	-1.44977	-0.8	0.8015771903242	0.180153	0.469834	0.02899
Trial1	3	1	blindfold	clockwise	practice	Guided	1	0.5	0	31.57535	0.55308	-1.44977	-0.8	0.801758945163394	0.190658	0.482395	0.029779
Trial1	3	1	blindfold	clockwise	practice	Guided	1	0.5	0	31.59534	0.5585	-1.44975	-0.79998	0.802116151460426	0.041826	0.562663	0.026303
Trial1	3	1	blindfold	clockwise	practice	Guided	1	0.5	0	31.61534	0.56092	-1.44973	-0.79998	0.802296278061546	0.03224	0.545735	0.033951
Trial1	3	1	blindfold	clockwise	practice	Guided	1	0.5	0	31.63535	0.56343	-1.44972	-0.79998	0.802490771107142	0.124645	0.541504	0.050014
Trial1	3	1	blindfold	clockwise	practice	Guided	1	0.5	0	31.65535	0.56563	-1.44973	-0.79997	0.802657678907729	0.137896	0.490701	0.051143
Trial1	3	1	blindfold	clockwise	practice	Guided	1	0.5	0	31.67534	0.56791	-1.44975	-0.79996	0.802837283625584	0.148352	0.507572	0.085761
Trial1	3	1	blindfold	clockwise	practice	Guided	1	0.5	0	31.69534	0.57212	-1.44975	-0.79996	0.803204351163655	0.038093	0.520141	0.068145
Trial1	3	1	blindfold	clockwise	practice	Guided	1	0.5	0	31.71535	0.57411	-1.44975	-0.79995	0.803375569090671	0.013771	0.549739	0.091379
Trial1	3	1	blindfold	clockwise	practice	Guided	1	0.5	0	31.73534	0.57591	-1.44974	-0.79994	0.80353364058329	0.060034	0.515872	0.123642
Trial1	3	1	blindfold	clockwise	practice	Guided	1	0.5	0	31.75534	0.57757	-1.44973	-0.79993	0.803682257353795	0.084818	0.600508	0.147919
Trial1	3	1	blindfold	clockwise	practice	Guided	1	0.5	0	31.77534	0.5791	-1.44971	-0.79994	0.803841277674078	0.083526	0.608972	0.109856
Trial1	3	1	blindfold	clockwise	practice	Guided	1	0.5	0	31.79535	0.5819	-1.44969	-0.79995	0.804131592708373	0.197104	0.587813	0.085808
Trial1	3	1	blindfold	clockwise	practice	Guided	1	0.5	0	31.81534	0.58327	-1.4497	-0.79995	0.804272281891121	0.223635	0.541263	0.088098
Trial1	3	1	blindfold	clockwise	practice	Guided	1	0.5	0	31.83534	0.58466	-1.44972	-0.79995	0.804417380979891	0.141245	0.545495	0.110566
Trial1	3	1	blindfold	clockwise	practice	Guided	1	0.5	0	31.85535	0.58588	-1.44973	-0.79995	0.804546691947381	0.136385	0.558186	0.114367
Trial1	3	1	blindfold	clockwise	practice	Guided	1	0.5	0	31.87534	0.58716	-1.44973	-0.79994	0.804674376221972	0.225702	0.541259	0.113629
Trial1	3	1	blindfold	clockwise	practice	Guided	1	0.5	0	31.89534	0.58976	-1.44971	-0.79993	0.804950260069776	0.170539	0.604736	0.129971
Trial1	3	1	blindfold	clockwise	practice	Guided	1	0.5	0	31.91534	0.59099	-1.4497	-0.79992	0.805078336796304	0.132105	0.608968	0.16036
Trial1	3	1	blindfold	clockwise	practice	Guided	1	0.5	0	31.93535	0.59222	-1.44969	-0.79992	0.805218279079094	0.185961	0.608968	0.156586
Trial1	3	1	blindfold	clockwise	practice	Guided	1	0.5	0	31.95534	0.59331	-1.44969	-0.79992	0.80534384137528	0.247943	0.583577	0.16197
Trial1	3	1	blindfold	clockwise	practice	Guided	1	0.5	0	31.97534	0.59445	-1.4497	-0.7999	0.805456891737634	0.270376	0.570881	0.154763
Trial1	3	1	blindfold	clockwise	practice	Guided	1	0.5	0	31.99535	0.5969	-1.44969	-0.79989	0.805737975766053	0.207786	0.625895	0.209057
Trial1	3	1	blindfold	clockwise	practice	Guided	1	0.5	0	32.01534	0.59813	-1.44968	-0.7999	0.805896703686895	0.213965	0.718994	0.188502
Trial1	3	1	blindfold	clockwise	practice	Guided	1	0.5	0	32.03534	0.59926	-1.44966	-0.7999099	0.806044954793754	0.224212	0.672445	0.172527
Trial1	3	1	blindfold	clockwise	practice	Guided	1	0.5	0	32.05534	0.60043	-1.44966	-0.7999099	0.806189874814465	0.228178	0.693604	0.177095
Trial1	3	1	blindfold	clockwise	practice	Guided	1	0.5	0	32.07535	0.60158	-1.44966	-0.7999	0.806324068692198	0.245076	0.655517	0.187007
Trial1	3	1	blindfold	clockwise	practice	Guided	1	0.5	0	32.09534	0.60402	-1.44969	-0.79992	0.806654887368547	0.337948	0.647054	0.128673
Trial1	3	1	blindfold	clockwise	practice	Guided	1	0.5	0	32.11534	0.60533	-1.44969	-0.79994	0.806844715261826	0.344508	0.630127	0.069352
Trial1	3	1	blindfold	clockwise	practice	Guided	1	0.5	0	32.13535	0.6067	-1.44968	-0.79994	0.807024707392912	0.322958	0.676676	0.109647
Trial1	3	1	blindfold	clockwise	practice	Guided	1	0.5	0	32.15535	0.60822	-1.44967	-0.79993	0.80721721174243	0.344963	0.680908	0.163679
Trial1	3	1	blindfold	clockwise	practice	Guided	1	0.5	0	32.17534	0.60977	-1.44967	-0.7999099	0.807406576570453	0.346654	0.668213	0.191976
Trial1	3	1	blindfold	clockwise	practice	Guided	1	0.5	0	32.19534	0.61312	-1.44965	-0.7999099	0.80786884194811	0.301688	0.748617	0.192242
Trial1	3	1	blindfold	clockwise	practice	Guided	1	0.5	0	32.21535	0.61489	-1.44963	-0.7999099	0.808118576912645	0.284589	0.774008	0.182303
Trial1	3	1	blindfold	clockwise	practice	Guided	1	0.5	0	32.23534	0.61659	-1.44962	-0.7999	0.808352173249244	0.234856	0.748617	0.223126
Trial1	3	1	blindfold	clockwise	practice	Guided	1	0.5	0	32.25534	0.61827	-1.44962	-0.79992	0.808615937993432	0.27042	0.748617	0.138904
Trial1	3	1	blindfold	clockwise	practice	Guided	1	0.5	0	32.27534	0.61997	-1.44963	-0.79993	0.808876300291934	0.389325	0.723226	0.107585
Trial1	3	1	blindfold	clockwise	practice	Guided	1	0.5	0	32.29535	0.6238	-1.44962	-0.7999	0.80942353082467	0.473303	0.752849	0.212427
Trial1	3	1	blindfold	clockwise	practice	Guided	1	0.5	0	32.31534	0.62594	-1.44962	-0.79987	0.809723915353962	0.393568	0.790935	0.251592
Trial1	3	1	blindfold	clockwise	practice	Guided	1	0.5	0	32.33534	0.62823	-1.44961	-0.79986	0.810073420897459	0.190139	0.782471	0.250417
Trial1	3	1	blindfold	clockwise	practice	Guided	1	0.5	0	32.35535	0.63038	-1.44961	-0.79984	0.810396826447516	0.012561	0.735922	0.30929
Trial1	3	1	blindfold	clockwise	practice	Guided	1	0.5	0	32.37534	0.63238	-1.44962	-0.7998199	0.810701186125068	0.019553	0.689372	0.377341
Trial1	3	1	blindfold	clockwise	practice	Guided	1	0.5	0	32.39534	0.6356699	-1.44966	-0.79984	0.811264699654787	0.292946	0.659749	0.318293
Trial1	3	1	blindfold	clockwise	practice	Guided	1	0.5	0	32.41534	0.63726	-1.44967	-0.79987	0.811561616440332	0.348554	0.651286	0.247569
Trial1	3	1	blindfold	clockwise	practice	Guided	1	0.5	0	32.43535	0.63899	-1.44968	-0.79988	0.811865931865058	0.304091	0.655517	0.243441
Trial1	3	1	blindfold	clockwise	practice	Guided	1	0.5	0	32.45534	0.64077	-1.44968	-0.79988	0.812172543270161	0.19959	0.680908	0.212554
Trial1	3	1	blindfold	clockwise	practice	Guided	1	0.5	0	32.47534	0.64242	-1.44967	-0.79988	0.81246016116667	0.1351	0.702067	0.231783
Trial1	3	1	blindfold	clockwise	practice	Guided	1	0.5	0	32.49535	0.64566	-1.44963	-0.79988	0.813034382350819	0.28631	0.786703	0.237607
Trial1	3	1	blindfold	clockwise	practice	Guided	1	0.5	0	32.51534	0.64718	-1.44961	-0.79988	0.813308070384352	0.369476	0.795167	0.226789
Trial1	3	1	blindfold	clockwise	practice	Guided	1	0.5	0	32.53534	0.64883	-1.4496	-0.79988	0.813608275960042	0.392711	0.774008	0.24355
Trial1	3	1	blindfold	clockwise	practice	Guided	1	0.5	0	32.55534	0.65056	-1.44962	-0.79987	0.813916619988535	0.390137	0.718994	0.268669
Trial1	3	1	blindfold	clockwise	practice	Guided	1	0.5	0	32.57535	0.65239	-1.44963	-0.79986	0.814247341815134	0.315897	0.714763	0.282817
Trial1	3	1	blindfold	clockwise	practice	Guided	1	0.5	0	32.59534	0.65606	-1.44965	-0.79987	0.814951938294247	0.131591	0.680908	0.256573
Trial1	3	1	blindfold	clockwise	practice	Guided	1	0.5	0	32.61534	0.65785	-1.44966	-0.79987	0.815296606446268	0.194295	0.718994	0.254155
Trial1	3	1	blindfold	clockwise	practice	Guided	1	0.5	0	32.63535	0.65953	-1.44965	-0.79986	0.81561379058231	0.244891	0.718994	0.307829
Trial1	3	1	blindfold	clockwise	practice	Guided	1	0.5	0	32.65535	0.66124	-1.44963	-0.79985	0.815940153096323	0.319628	0.73169	0.295818
Trial1	3	1	blindfold	clockwise	practice	Guided	1	0.5	0	32.67534	0.6629	-1.44963	-0.79988	0.816299246221283	0.37745	0.757081	0.297235
Trial1	3	1	blindfold	clockwise	practice	Guided	1	0.5	0	32.69534	0.66653	-1.44962	-0.7999	0.817050945646612	0.24439	0.774008	0.191483
Trial1	3	1	blindfold	clockwise	practice	Guided	1	0.5	0	32.71535	0.66832	-1.44962	-0.7999099	0.817427397051991	0.245911	0.765544	0.174779
Trial1	3	1	blindfold	clockwise	practice	Guided	1	0.5	0	32.73534	0.67013	-1.44961	-0.7999	0.817792286788354	0.250137	0.833253	0.221641
Trial1	3	1	blindfold	clockwise	practice	Guided	1	0.5	0	32.75534	0.67186	-1.4496	-0.79989	0.818144199301854	0.388108	0.812094	0.226811
Trial1	3	1	blindfold	clockwise	practice	Guided	1	0.5	0	32.77534	0.67372	-1.44959	-0.7999	0.818546664326227	0.45313	0.812094	0.245954
Trial1	3	1	blindfold	clockwise	practice	Guided	1	0.5	0	32.79535	0.67779	-1.44958	-0.7999099	0.819429805512823	0.435305	0.799399	0.197962
Trial1	3	1	blindfold	clockwise	practice	Guided	1	0.5	0	32.81534	0.68005	-1.4496	-0.7999099	0.819923127528904	0.313496	0.782471	0.207028
Trial1	3	1	blindfold	clockwise	practice	Guided	1	0.5	0	32.83534	0.68234	-1.44961	-0.7999099	0.820429028193573	0.289706	0.799399	0.175171
Trial1	3	1	blindfold	clockwise	practice	Guided	1	0.5	0	32.85535	0.68476	-1.4496	-0.79989	0.820950867240387	0.314033	0.820558	0.204464
Trial1	3	1	blindfold	clockwise	practice	Guided	1	0.5	0	32.87534	0.68697	-1.44959	-0.79989	0.821451068213915	0.331392	0.85018	0.247012
Trial1	3	1	blindfold	clockwise	practice	Guided	1	0.5	0	32.89534	0.6917601	-1.44956	-0.7999	0.822564237218968	0.415586	0.892498	0.162825
Trial1	3	1	blindfold	clockwise	practice	Guided	1	0.5	0	32.91534	0.69432	-1.44955	-0.7999	0.823164777381393	0.334621	0.913657	0.209583
Trial1	3	1	blindfold	clockwise	practice	Guided	1	0.5	0	32.93535	0.69683	-1.44955	-0.7999	0.823760927034864	0.292325	0.909425	0.184237
Trial1	3	1	blindfold	clockwise	practice	Guided	1	0.5	0	32.95534	0.69931	-1.44955	-0.7999	0.824357010343266	0.294474	0.89673	0.205627
Trial1	3	1	blindfold	clockwise	practice	Guided	1	0.5	0	32.97534	0.70175	-1.44955	-0.79993	0.824979464723297	0.324318	0.926353	0.17499
Trial1	3	1	blindfold	clockwise	practice	Guided	1	0.5	0	32.99535	0.7068	-1.44951	-0.79994	0.826238598132787	0.45309	1.010989	0.137878
Trial1	3	1	blindfold	clockwise	practice	Guided	1	0.5	0	33.01534	0.70944	-1.4495	-0.79993	0.826893689195653	0.501637	1.002525	0.144
Trial1	3	1	blindfold	clockwise	practice	Guided	1	0.5	0	33.03534	0.71221	-1.4495	-0.79993	0.827599629360419	0.486779	0.985598	0.069929
Trial1	3	1	blindfold	clockwise	practice	Guided	1	0.5	0	33.05534	0.7152801	-1.44951	-0.79992	0.828382429515493	0.355317	0.951743	0.170345
Trial1	3	1	blindfold	clockwise	practice	Guided	1	0.5	0	33.07535	0.7182	-1.44951	-0.7999	0.829126786870885	0.214014	0.964439	0.193582
Trial1	3	1	blindfold	clockwise	practice	Guided	1	0.5	0	33.09534	0.72376	-1.44951	-0.7999099	0.830616920449451	0.253119	0.985598	0.15981
Trial1	3	1	blindfold	clockwise	practice	Guided	1	0.5	0	33.11534	0.7265	-1.44951	-0.79993	0.831378570902699	0.323351	0.960207	0.12936
Trial1	3	1	blindfold	clockwise	practice	Guided	1	0.5	0	33.13535	0.72917	-1.44952	-0.79995	0.832129125232367	0.388273	0.964439	0.106853
Trial1	3	1	blindfold	clockwise	practice	Guided	1	0.5	0	33.15535	0.73187	-1.44952	-0.79994	0.832867145784844	0.396079	0.981366	0.11627
Trial1	3	1	blindfold	clockwise	practice	Guided	1	0.5	0	33.17534	0.73471	-1.4495	-0.7999	0.833623898604851	0.346279	1.01522	0.161741
Trial1	3	1	blindfold	clockwise	practice	Guided	1	0.5	0	33.19534	0.74019	-1.44947	-0.79988	0.835164240689975	0.200581	1.091393	0.270982
Trial1	3	1	blindfold	clockwise	practice	Guided	1	0.5	0	33.21535	0.74269	-1.44945	-0.79987	0.835877003157386	0.223919	1.091393	0.254288
Trial1	3	1	blindfold	clockwise	practice	Guided	1	0.5	0	33.23534	0.74506	-1.44945	-0.79988	0.836577818420422	0.2451	1.049075	0.222832
Trial1	3	1	blindfold	clockwise	practice	Guided	1	0.5	0	33.25534	0.74734	-1.44947	-0.79989	0.837258123571641	0.291471	1.023684	0.206827
Trial1	3	1	blindfold	clockwise	practice	Guided	1	0.5	0	33.27534	0.74964	-1.44948	-0.79993	0.837978631102935	0.290568	1.057538	0.166576
Trial1	3	1	blindfold	clockwise	practice	Guided	1	0.5	0	33.29535	0.7540799	-1.44947	-0.79994	0.839321513206953	0.261366	1.057538	0.110732
Trial1	3	1	blindfold	clockwise	practice	Guided	1	0.5	0	33.31534	0.75613	-1.44947	-0.79993	0.839934895871818	0.220784	1.010989	0.152772
Trial1	3	1	blindfold	clockwise	practice	Guided	1	0.5	0	33.33534	0.7582	-1.44948	-0.79993	0.84056843703186	0.212299	1.044843	0.147637
Trial1	3	1	blindfold	clockwise	practice	Guided	1	0.5	0	33.35535	0.76016	-1.44948	-0.79993	0.84117257638304	0.290168	1.082929	0.130997
Trial1	3	1	blindfold	clockwise	practice	Guided	1	0.5	0	33.37534	0.76195	-1.44947	-0.79994	0.841737369115096	0.279339	1.070234	0.14674
Trial1	3	1	blindfold	clockwise	practice	Guided	1	0.5	0	33.39534	0.76555	-1.44947	-0.79994	0.842864638829542	0.2377	1.087161	0.116809
Trial1	3	1	blindfold	clockwise	practice	Guided	1	0.5	0	33.41534	0.76721	-1.44947	-0.79994	0.84338910080641	0.223401	1.057538	0.123687
Trial1	3	1	blindfold	clockwise	practice	Guided	1	0.5	0	33.43535	0.76881	-1.44947	-0.79992	0.843878397190426	0.187645	1.036379	0.161942
Trial1	3	1	blindfold	clockwise	practice	Guided	1	0.5	0	33.45534	0.77028	-1.44949	-0.79992	0.844347811826655	0.26855	0.998293	0.158408
Trial1	3	1	blindfold	clockwise	practice	Guided	1	0.5	0	33.47534	0.77171	-1.4495	-0.79993	0.844816178268323	0.321497	0.972902	0.164422
Trial1	3	1	blindfold	clockwise	practice	Guided	1	0.5	0	33.49535	0.77461	-1.44948	-0.79992	0.845743808587492	0.283824	1.087161	0.13909
Trial1	3	1	blindfold	clockwise	practice	Guided	1	0.5	0	33.51534	0.776	-1.44947	-0.79992	0.846196170904248	0.256387	1.027916	0.182491
Trial1	3	1	blindfold	clockwise	practice	Guided	1	0.5	0	33.53534	0.77734	-1.44948	-0.7999	0.84661530537745	0.306	1.002525	0.217752
Trial1	3	1	blindfold	clockwise	practice	Guided	1	0.5	0	33.55534	0.77867	-1.44949	-0.7999	0.847051933851863	0.301929	0.994061	0.213073
Trial1	3	1	blindfold	clockwise	practice	Guided	1	0.5	0	33.57535	0.77999	-1.4495	-0.7999	0.847487116347896	0.292959	0.964439	0.212058
Trial1	3	1	blindfold	clockwise	practice	Guided	1	0.5	0	33.59534	0.78245	-1.4495	-0.7999099	0.848312387801631	0.269565	1.099856	0.179806
Trial1	3	1	blindfold	clockwise	practice	Guided	1	0.5	0	33.61534	0.78363	-1.44946	-0.7999	0.84869664018587	0.264558	1.133711	0.185495
Trial1	3	1	blindfold	clockwise	practice	Guided	1	0.5	0	33.63535	0.78471	-1.44944	-0.7999099	0.84906755055955	0.317497	1.099856	0.196783
Trial1	3	1	blindfold	clockwise	practice	Guided	1	0.5	0	33.65535	0.78579	-1.44945	-0.7999099	0.849430318544072	0.364557	1.095625	0.207681
Trial1	3	1	blindfold	clockwise	practice	Guided	1	0.5	0	33.67534	0.78703	-1.44946	-0.7999099	0.849848302544787	0.390353	1.044843	0.176862
Trial1	3	1	blindfold	clockwise	practice	Guided	1	0.5	0	33.69534	0.78913	-1.44947	-0.79992	0.850569293155598	0.306549	1.112552	0.12493
Trial1	3	1	blindfold	clockwise	practice	Guided	1	0.5	0	33.71535	0.79019	-1.44947	-0.79993	0.850939670327529	0.259283	1.087161	0.106789
Trial1	3	1	blindfold	clockwise	practice	Guided	1	0.5	0	33.73534	0.79125	-1.44947	-0.79993	0.851301720630552	0.278385	1.044843	0.134389
Trial1	3	1	blindfold	clockwise	practice	Guided	1	0.5	0	33.75534	0.79224	-1.44947	-0.79992	0.851631459953379	0.316128	1.023684	0.136956
Trial1	3	1	blindfold	clockwise	practice	Guided	1	0.5	0	33.77534	0.79325	-1.44948	-0.79992	0.851978572983807	0.354766	1.06177	0.130614
Trial1	3	1	blindfold	clockwise	practice	Guided	1	0.5	0	33.79535	0.79539	-1.44946	-0.79992	0.852717541132865	0.349647	1.074466	0.172352
Trial1	3	1	blindfold	clockwise	practice	Guided	1	0.5	0	33.81534	0.79649	-1.44946	-0.7999099	0.853089828305071	0.308805	1.10832	0.214112
Trial1	3	1	blindfold	clockwise	practice	Guided	1	0.5	0	33.83534	0.79759	-1.44944	-0.7999	0.853463426827352	0.258113	1.159102	0.225103
Trial1	3	1	blindfold	clockwise	practice	Guided	1	0.5	0	33.85535	0.79856	-1.44942	-0.79989	0.853792811969372	0.294824	1.171797	0.21671
Trial1	3	1	blindfold	clockwise	practice	Guided	1	0.5	0	33.87534	0.7995499	-1.44942	-0.79992	0.854167496410483	0.333491	1.171797	0.19164
Trial1	3	1	blindfold	clockwise	practice	Guided	1	0.5	0	33.89534	0.80144	-1.44942	-0.79993	0.854841585631902	0.383303	1.142174	0.108722
Trial1	3	1	blindfold	clockwise	practice	Guided	1	0.5	0	33.91534	0.8024501	-1.44943	-0.79993	0.855198282217923	0.474506	1.137943	0.132186
Trial1	3	1	blindfold	clockwise	practice	Guided	1	0.5	0	33.93535	0.8036399	-1.44943	-0.79994	0.855629128721074	0.450304	1.163333	0.108248
Trial1	3	1	blindfold	clockwise	practice	Guided	1	0.5	0	33.95534	0.80482	-1.44942	-0.79993	0.856039307327497	0.463435	1.205651	0.123931
Trial1	3	1	blindfold	clockwise	practice	Guided	1	0.5	0	33.97534	0.80616	-1.4494	-0.7999099	0.856498602537836	0.416612	1.197188	0.163598
Trial1	3	1	blindfold	clockwise	practice	Guided	1	0.5	0	33.99535	0.80889	-1.44939	-0.7999	0.857468964691814	0.380935	1.239506	0.197525
Trial1	3	1	blindfold	clockwise	practice	Guided	1	0.5	0	34.01534	0.81025	-1.44938	-0.7999099	0.85796910185009	0.348915	1.235274	0.164152
Trial1	3	1	blindfold	clockwise	practice	Guided	1	0.5	0	34.03534	0.81165	-1.44937	-0.79993	0.858495083645172	0.406314	1.247969	0.094904
Trial1	3	1	blindfold	clockwise	practice	Guided	1	0.5	0	34.05534	0.81305	-1.44937	-0.79992	0.858994896389866	0.446322	1.243738	0.171647
Trial1	3	1	blindfold	clockwise	practice	Guided	1	0.5	0	34.07535	0.8145	-1.44937	-0.79989	0.859496545692165	0.463793	1.222579	0.211861
Trial1	3	1	blindfold	clockwise	practice	Guided	1	0.5	0	34.09534	0.81754	-1.44938	-0.7999	0.860622825481916	0.279338	1.214115	0.215233
Trial1	3	1	blindfold	clockwise	practice	Guided	1	0.5	0	34.11534	0.81894	-1.44939	-0.7999099	0.861149625970372	0.190044	1.214115	0.136841
Trial1	3	1	blindfold	clockwise	practice	Guided	1	0.5	0	34.13535	0.8202	-1.44939	-0.7999099	0.861617052695456	0.199607	1.192956	0.205677
Trial1	3	1	blindfold	clockwise	practice	Guided	1	0.5	0	34.15535	0.82134	-1.4494	-0.79989	0.862022905484662	0.262866	1.192956	0.200596
Trial1	3	1	blindfold	clockwise	practice	Guided	1	0.5	0	34.17534	0.82239	-1.4494	-0.7999	0.862424099530593	0.366259	1.205651	0.216475
Trial1	3	1	blindfold	clockwise	practice	Guided	1	0.5	0	34.19534	0.82451	-1.44938	-0.79989	0.863209594632513	0.505476	1.247969	0.229949
Trial1	3	1	blindfold	clockwise	practice	Guided	1	0.5	0	34.21535	0.82572	-1.44937	-0.79986	0.863637370710223	0.403461	1.286056	0.293776
Trial1	3	1	blindfold	clockwise	practice	Guided	1	0.5	0	34.23534	0.82687	-1.44936	-0.79983	0.86404399992661	0.342578	1.302983	0.386321
Trial1	3	1	blindfold	clockwise	practice	Guided	1	0.5	0	34.25534	0.82801	-1.44935	-0.7998199	0.86446658832626	0.240472	1.328374	0.341643
Trial1	3	1	blindfold	clockwise	practice	Guided	1	0.5	0	34.27534	0.82897	-1.44934	-0.79987	0.864877572290311	0.255785	1.311446	0.288456
Trial1	3	1	blindfold	clockwise	practice	Guided	1	0.5	0	34.29535	0.83051	-1.44936	-0.79988	0.865473819544288	0.407913	1.197188	0.251946
Trial1	3	1	blindfold	clockwise	practice	Guided	1	0.5	0	34.31534	0.83129	-1.4494	-0.79989	0.865781234926547	0.466369	1.150638	0.212532
Trial1	3	1	blindfold	clockwise	practice	Guided	1	0.5	0	34.33534	0.83217	-1.44943	-0.7999	0.866127541306968	0.345945	1.112552	0.206306
Trial1	3	1	blindfold	clockwise	practice	Guided	1	0.5	0	34.35535	0.83304	-1.44944	-0.7999	0.86646156490839	0.272263	1.125247	0.172104
Trial1	3	1	blindfold	clockwise	practice	Guided	1	0.5	0	34.37534	0.83389	-1.44944	-0.79988	0.866770191599576	0.298998	1.133711	0.221724
Trial1	3	1	blindfold	clockwise	practice	Guided	1	0.5	0	34.39534	0.83552	-1.44942	-0.79986	0.867380948881274	0.470311	1.222579	0.285
Trial1	3	1	blindfold	clockwise	practice	Guided	1	0.5	0	34.41534	0.83639	-1.4494	-0.79983	0.8676902123301	0.491943	1.218347	0.363808
Trial1	3	1	blindfold	clockwise	practice	Guided	1	0.5	0	34.43535	0.83743	-1.4494	-0.79983	0.868093926460598	0.430688	1.171797	0.313953
Trial1	3	1	blindfold	clockwise	practice	Guided	1	0.5	0	34.45534	0.83835	-1.44941	-0.79985	0.868470335070059	0.367879	1.146406	0.2766
Trial1	3	1	blindfold	clockwise	practice	Guided	1	0.5	0	34.47534	0.83933	-1.44941	-0.79987	0.868870994493003	0.34823	1.163333	0.253011
Trial1	3	1	blindfold	clockwise	practice	Guided	1	0.5	0	34.49535	0.8413	-1.44942	-0.79986	0.869633070427533	0.425896	1.197188	0.27529
Trial1	3	1	blindfold	clockwise	practice	Guided	1	0.5	0	34.51534	0.84236	-1.44941	-0.79986	0.87004965585552	0.532352	1.218347	0.284224
Trial1	3	1	blindfold	clockwise	practice	Guided	1	0.5	0	34.53534	0.84359	-1.4494	-0.79986	0.870534365915406	0.545037	1.205651	0.290075
Trial1	3	1	blindfold	clockwise	practice	Guided	1	0.5	0	34.55534	0.84498	-1.4494	-0.79984	0.87106560021421	0.511258	1.171797	0.345511
Trial1	3	1	blindfold	clockwise	practice	Guided	1	0.5	0	34.57535	0.84638	-1.4494	-0.79983	0.871611817971607	0.416321	1.235274	0.350347
Trial1	3	1	blindfold	clockwise	practice	Guided	1	0.5	0	34.59534	0.84938	-1.44938	-0.79985	0.872826647113381	0.372571	1.218347	0.302611
Trial1	3	1	blindfold	clockwise	practice	Guided	1	0.5	0	34.61534	0.8508101	-1.44939	-0.79986	0.873409246821904	0.502344	1.192956	0.268048
Trial1	3	1	blindfold	clockwise	practice	Guided	1	0.5	0	34.63535	0.85244	-1.4494	-0.79985	0.874056036565253	0.525651	1.125247	0.29643
Trial1	3	1	blindfold	clockwise	practice	Guided	1	0.5	0	34.65535	0.85418	-1.44943	-0.79985	0.874759086166348	0.511293	1.078697	0.303175
Trial1	3	1	blindfold	clockwise	practice	Guided	1	0.5	0	34.67534	0.85612	-1.44945	-0.79987	0.875564613135717	0.457668	1.082929	0.280751
Trial1	3	1	blindfold	clockwise	practice	Guided	1	0.5	0	34.69534	0.86007	-1.44945	-0.79987	0.877178626085871	0.339134	1.116784	0.277489
Trial1	3	1	blindfold	clockwise	practice	Guided	1	0.5	0	34.71535	0.86204	-1.44944	-0.79984	0.877961860199164	0.397599	1.197188	0.310329
Trial1	3	1	blindfold	clockwise	practice	Guided	1	0.5	0	34.73534	0.86406	-1.44941	-0.7998199	0.87877848114866	0.445808	1.239506	0.388459
Trial1	3	1	blindfold	clockwise	practice	Guided	1	0.5	0	34.75534	0.86604	-1.44938	-0.79981	0.87959155242244	0.512959	1.252201	0.388582
Trial1	3	1	blindfold	clockwise	practice	Guided	1	0.5	0	34.77534	0.86812	-1.44937	-0.79984	0.880486444979066	0.567257	1.231042	0.349001
Trial1	3	1	blindfold	clockwise	practice	Guided	1	0.5	0	34.79535	0.8726699	-1.4494	-0.79983	0.882389336219282	0.395884	1.22681	0.31885
Trial1	3	1	blindfold	clockwise	practice	Guided	1	0.5	0	34.81534	0.87495	-1.4494	-0.79981	0.883336583688484	0.332015	1.231042	0.395396
Trial1	3	1	blindfold	clockwise	practice	Guided	1	0.5	0	34.83534	0.87718	-1.44939	-0.79979	0.884267417802615	0.352496	1.252201	0.478513
Trial1	3	1	blindfold	clockwise	practice	Guided	1	0.5	0	34.85535	0.87942	-1.44938	-0.7998	0.885234220076641	0.476543	1.239506	0.381594
Trial1	3	1	blindfold	clockwise	practice	Guided	1	0.5	0	34.87534	0.88161	-1.44937	-0.79985	0.886220162125223	0.503774	1.222579	0.311827
Trial1	3	1	blindfold	clockwise	practice	Guided	1	0.5	0	34.89534	0.88624	-1.4494	-0.79983	0.888205720481008	0.376665	1.184492	0.35482
Trial1	3	1	blindfold	clockwise	practice	Guided	1	0.5	0	34.91534	0.88859	-1.44941	-0.7998199	0.889221073554471	0.366543	1.150638	0.362016
Trial1	3	1	blindfold	clockwise	practice	Guided	1	0.5	0	34.93535	0.89078	-1.44941	-0.79981	0.890171363819904	0.421447	1.209883	0.339798
Trial1	3	1	blindfold	clockwise	practice	Guided	1	0.5	0	34.95534	0.8931201	-1.4494	-0.79981	0.891201098436631	0.382043	1.252201	0.342967
Trial1	3	1	blindfold	clockwise	practice	Guided	1	0.5	0	34.97534	0.89538	-1.44939	-0.79976	0.892155475441985	0.342768	1.256433	0.435275
Trial1	3	1	blindfold	clockwise	practice	Guided	1	0.5	0	34.99535	0.89975	-1.44937	-0.79975	0.894091812106223	0.322486	1.222579	0.517334
Trial1	3	1	blindfold	clockwise	practice	Guided	1	0.5	0	35.01534	0.90183	-1.44937	-0.79974	0.895014753534199	0.300183	1.214115	0.514369
Trial1	3	1	blindfold	clockwise	practice	Guided	1	0.5	0	35.03534	0.90373	-1.44939	-0.79974	0.895869429632733	0.233783	1.222579	0.539474
Trial1	3	1	blindfold	clockwise	practice	Guided	1	0.5	0	35.05534	0.9054201	-1.4494	-0.79974	0.89663232318093	0.256202	1.20142	0.504286
Trial1	3	1	blindfold	clockwise	practice	Guided	1	0.5	0	35.07535	0.90706	-1.4494	-0.79975	0.897383935506872	0.307306	1.171797	0.48985
Trial1	3	1	blindfold	clockwise	practice	Guided	1	0.5	0	35.09534	0.90998	-1.44943	-0.79974	0.898703340130532	0.326752	1.121015	0.509296
Trial1	3	1	blindfold	clockwise	practice	Guided	1	0.5	0	35.11534	0.91134	-1.44944	-0.7997299	0.899315615525356	0.338628	1.116784	0.553251
Trial1	3	1	blindfold	clockwise	practice	Guided	1	0.5	0	35.13535	0.91269	-1.44943	-0.79972	0.899925070907517	0.308043	1.184492	0.57885
Trial1	3	1	blindfold	clockwise	practice	Guided	1	0.5	0	35.15535	0.91393	-1.44942	-0.7997299	0.90050320717904	0.329399	1.163333	0.552015
Trial1	3	1	blindfold	clockwise	practice	Guided	1	0.5	0	35.17534	0.91514	-1.44942	-0.79972	0.901051196438865	0.34908	1.142174	0.53766
Trial1	3	1	blindfold	clockwise	practice	Guided	1	0.5	0	35.19534	0.91734	-1.44943	-0.79972	0.90206691586308	0.452856	1.082929	0.564413
Trial1	3	1	blindfold	clockwise	practice	Guided	1	0.5	0	35.21535	0.91843	-1.44944	-0.79972	0.902571743176638	0.445556	1.091393	0.55071
Trial1	3	1	blindfold	clockwise	practice	Guided	1	0.5	0	35.23534	0.91963	-1.44946	-0.7997299	0.903137482094385	0.508334	1.066002	0.550678
Trial1	3	1	blindfold	clockwise	practice	Guided	1	0.5	0	35.25534	0.92088	-1.44946	-0.7997299	0.903718940241691	0.47907	1.087161	0.533989
Trial1	3	1	blindfold	clockwise	practice	Guided	1	0.5	0	35.27534	0.9222699	-1.44946	-0.79975	0.904384881063121	0.420528	1.06177	0.534534
Trial1	3	1	blindfold	clockwise	practice	Guided	1	0.5	0	35.29535	0.92524	-1.44949	-0.7998	0.905819596886257	0.551581	0.972902	0.361579
Trial1	3	1	blindfold	clockwise	practice	Guided	1	0.5	0	35.31534	0.92699	-1.44952	-0.79983	0.906668901388721	0.590291	0.926353	0.307589
Trial1	3	1	blindfold	clockwise	practice	Guided	1	0.5	0	35.33534	0.92898	-1.44953	-0.7998	0.907581365831601	0.529098	0.934816	0.393826
Trial1	3	1	blindfold	clockwise	practice	Guided	1	0.5	0	35.35535	0.9312299	-1.44953	-0.79974	0.908594168394501	0.388856	0.917889	0.564274
Trial1	3	1	blindfold	clockwise	practice	Guided	1	0.5	0	35.37534	0.93345	-1.44953	-0.79966	0.909579599103398	0.256981	0.917889	0.639612
Trial1	3	1	blindfold	clockwise	practice	Guided	1	0.5	0	35.39534	0.93778	-1.44955	-0.79963	0.911624628437708	0.248183	0.858644	0.731891
Trial1	3	1	blindfold	clockwise	practice	Guided	1	0.5	0	35.41534	0.93977	-1.44956	-0.79961	0.912564419785239	0.239251	0.888266	0.794362
Trial1	3	1	blindfold	clockwise	practice	Guided	1	0.5	0	35.43535	0.94175	-1.44956	-0.7996	0.913511507617356	0.364064	0.909425	0.798995
Trial1	3	1	blindfold	clockwise	practice	Guided	1	0.5	0	35.45534	0.94366	-1.44955	-0.79962	0.914454159678627	0.486122	0.934816	0.747668
Trial1	3	1	blindfold	clockwise	practice	Guided	1	0.5	0	35.47534	0.94565	-1.44954	-0.79963	0.915429965086253	0.479984	0.939048	0.7051
Trial1	3	1	blindfold	clockwise	practice	Guided	1	0.5	0	35.49535	0.94981	-1.44951	-0.7996399	0.917471032469062	0.296723	1.002525	0.726543
Trial1	3	1	blindfold	clockwise	practice	Guided	1	0.5	0	35.51534	0.95175	-1.44949	-0.79968	0.918458566606441	0.319172	1.036379	0.628012
Trial1	3	1	blindfold	clockwise	practice	Guided	1	0.5	0	35.53534	0.95372	-1.44948	-0.79971	0.919455249051915	0.474601	1.036379	0.607458
Trial1	3	1	blindfold	clockwise	practice	Guided	1	0.5	0	35.55534	0.95578	-1.44948	-0.7997299	0.920490856704844	0.532507	1.023684	0.513858
Trial1	3	1	blindfold	clockwise	practice	Guided	1	0.5	0	35.57535	0.95794	-1.44949	-0.7997	0.921536300028682	0.530609	0.994061	0.526379
Trial1	3	1	blindfold	clockwise	practice	Guided	1	0.5	0	35.59534	0.96262	-1.44946	-0.79967	0.923844879479816	0.317795	1.099856	0.66207
Trial1	3	1	blindfold	clockwise	practice	Guided	1	0.5	0	35.61534	0.96491	-1.44944	-0.79966	0.924985132398898	0.355359	1.159102	0.680245
Trial1	3	1	blindfold	clockwise	practice	Guided	1	0.5	0	35.63535	0.96714	-1.44942	-0.7996899	0.926133767570214	0.440321	1.159102	0.586403
Trial1	3	1	blindfold	clockwise	practice	Guided	1	0.5	0	35.65535	0.96946	-1.44941	-0.7997	0.92731484742911	0.512392	1.163333	0.584042
Trial1	3	1	blindfold	clockwise	practice	Guided	1	0.5	0	35.67534	0.9718	-1.44942	-0.79967	0.928475818825437	0.558536	1.159102	0.637486
Trial1	3	1	blindfold	clockwise	practice	Guided	1	0.5	0	35.69534	0.97699	-1.44941	-0.79968	0.931132396097111	0.529859	1.167565	0.64657
Trial1	3	1	blindfold	clockwise	practice	Guided	1	0.5	0	35.71535	0.97956	-1.44941	-0.7996899	0.932460092600663	0.422688	1.142174	0.639884
Trial1	3	1	blindfold	clockwise	practice	Guided	1	0.5	0	35.73534	0.98227	-1.44941	-0.79971	0.933873918566802	0.397278	1.176029	0.564291
Trial1	3	1	blindfold	clockwise	practice	Guided	1	0.5	0	35.75534	0.98494	-1.44942	-0.79974	0.935281182417358	0.481895	1.087161	0.474754
Trial1	3	1	blindfold	clockwise	practice	Guided	1	0.5	0	35.77534	0.98753	-1.44945	-0.79975	0.936635257013406	0.637489	1.091393	0.454972
Trial1	3	1	blindfold	clockwise	practice	Guided	1	0.5	0	35.79535	0.9936	-1.44946	-0.79972	0.939783471431933	0.569278	1.10832	0.581264
Trial1	3	1	blindfold	clockwise	practice	Guided	1	0.5	0	35.81534	0.99683	-1.44944	-0.7996899	0.941458469282308	0.429623	1.150638	0.612056
Trial1	3	1	blindfold	clockwise	practice	Guided	1	0.5	0	35.83534	1.00014	-1.44943	-0.7996899	0.943209406822473	0.291635	1.15487	0.630256
Trial1	3	1	blindfold	clockwise	practice	Guided	1	0.5	0	35.85535	1.00322	-1.44942	-0.79971	0.944863202201344	0.252626	1.163333	0.556758
Trial1	3	1	blindfold	clockwise	practice	Guided	1	0.5	0	35.87534	1.00614	-1.44942	-0.79975	0.94645538919698	0.311267	1.180261	0.523051
Trial1	3	1	blindfold	clockwise	practice	Guided	1	0.5	0	35.89534	1.01199	-1.44944	-0.79976	0.949605109592293	0.532555	1.116784	0.483837
Trial1	3	1	blindfold	clockwise	practice	Guided	1	0.5	0	35.91534	1.01502	-1.44945	-0.79975	0.951233790501513	0.492135	1.074466	0.482205
Trial1	3	1	blindfold	clockwise	practice	Guided	1	0.5	0	35.93535	1.01822	-1.44945	-0.7997299	0.952953314721112	0.417859	1.129479	0.541521
Trial1	3	1	blindfold	clockwise	practice	Guided	1	0.5	0	35.95534	1.02131	-1.44944	-0.7997	0.954612073821035	0.247329	1.167565	0.670929
Trial1	3	1	blindfold	clockwise	practice	Guided	1	0.5	0	35.97534	1.02425	-1.44942	-0.79967	0.956195677157512	0.192925	1.192956	0.701124
Trial1	3	1	blindfold	clockwise	practice	Guided	1	0.5	0	35.99535	1.02973	-1.44941	-0.7996899	0.959227734605393	0.424091	1.167565	0.625864
Trial1	3	1	blindfold	clockwise	practice	Guided	1	0.5	0	36.01534	1.03228	-1.44942	-0.79972	0.960663325988	0.508729	1.10832	0.570854
Trial1	3	1	blindfold	clockwise	practice	Guided	1	0.5	0	36.03534	1.0349	-1.44944	-0.7997299	0.962125805828345	0.452599	1.10832	0.553925
Trial1	3	1	blindfold	clockwise	practice	Guided	1	0.5	0	36.05534	1.03764	-1.44944	-0.79972	0.963643504929421	0.36055	1.142174	0.565495
Trial1	3	1	blindfold	clockwise	practice	Guided	1	0.5	0	36.07535	1.04016	-1.44943	-0.79971	0.965043471640669	0.251499	1.163333	0.570228
Trial1	3	1	blindfold	clockwise	practice	Guided	1	0.5	0	36.09534	1.04491	-1.44941	-0.79971	0.967710250312792	0.215057	1.142174	0.598866
Trial1	3	1	blindfold	clockwise	practice	Guided	1	0.5	0	36.11534	1.04695	-1.44942	-0.7997	0.968852108575045	0.268845	1.163333	0.598729
Trial1	3	1	blindfold	clockwise	practice	Guided	1	0.5	0	36.13535	1.04898	-1.44943	-0.79971	0.970007823886627	0.352853	1.163333	0.577768
Trial1	3	1	blindfold	clockwise	practice	Guided	1	0.5	0	36.15535	1.05077	-1.44942	-0.79971	0.971022029783976	0.327478	1.197188	0.565433
Trial1	3	1	blindfold	clockwise	practice	Guided	1	0.5	0	36.17534	1.05256	-1.44941	-0.7996899	0.972021880552068	0.209589	1.159102	0.59832
Trial1	3	1	blindfold	clockwise	practice	Guided	1	0.5	0	36.19534	1.05558	-1.44942	-0.7996899	0.973741840733258	0.094106	1.167565	0.614558
Trial1	3	1	blindfold	clockwise	practice	Guided	1	0.5	0	36.21535	1.05667	-1.44941	-0.79971	0.974380678734841	0.170856	1.218347	0.554242
Trial1	3	1	blindfold	clockwise	practice	Guided	1	0.5	0	36.23534	1.05757	-1.4494	-0.79972	0.974903248828164	0.302619	1.180261	0.574714
Trial1	3	1	blindfold	clockwise	practice	Guided	1	0.5	0	36.25534	1.05833	-1.44941	-0.79974	0.975354575920253	0.378857	1.146406	0.488728
Trial1	3	1	blindfold	clockwise	practice	Guided	1	0.5	0	36.27534	1.05911	-1.44943	-0.79975	0.975809486249394	0.439159	1.099856	0.476783
Trial1	3	1	blindfold	clockwise	practice	Guided	1	0.5	0	36.29535	1.06083	-1.44945	-0.79974	0.976787786335108	0.287196	1.133711	0.525257
Trial1	3	1	blindfold	clockwise	practice	Guided	1	0.5	0	36.31534	1.06157	-1.44943	-0.7997299	0.977204567870251	0.179467	1.205651	0.550952
Trial1	3	1	blindfold	clockwise	practice	Guided	1	0.5	0	36.33534	1.06212	-1.4494	-0.79972	0.977512614546975	0.188009	1.269128	0.55853
Trial1	3	1	blindfold	clockwise	practice	Guided	1	0.5	0	36.35535	1.06249	-1.44938	-0.79972	0.9777254451573	0.279714	1.269128	0.570864
Trial1	3	1	blindfold	clockwise	practice	Guided	1	0.5	0	36.37534	1.06274	-1.44937	-0.79977	0.977910180424575	0.41695	1.243738	0.498671
Trial1	3	1	blindfold	clockwise	practice	Guided	1	0.5	0	36.39534	1.06334	-1.4494	-0.79978	0.978263700996244	0.448591	1.15487	0.439683
Trial1	3	1	blindfold	clockwise	practice	Guided	1	0.5	0	36.41534	1.06375	-1.44942	-0.79978	0.978499905822793	0.381923	1.15487	0.433453
Trial1	3	1	blindfold	clockwise	practice	Guided	1	0.5	0	36.43535	1.06418	-1.44943	-0.79978	0.978747700878538	0.341947	1.104088	0.454875
Trial1	3	1	blindfold	clockwise	practice	Guided	1	0.5	0	36.45534	1.06458	-1.44945	-0.79978	0.978978297170422	0.302403	1.099856	0.450614
Trial1	3	1	blindfold	clockwise	practice	Guided	1	0.5	0	36.47534	1.06493	-1.44945	-0.79978	0.979180252951959	0.32817	1.15487	0.42905
Trial1	3	1	blindfold	clockwise	practice	Guided	1	0.5	0	36.49535	1.06563	-1.44944	-0.79978	0.979584208517031	0.488891	1.125247	0.437014
Trial1	3	1	blindfold	clockwise	practice	Guided	1	0.5	0	36.51534	1.06612	-1.44944	-0.79978	0.979867196423951	0.498969	1.082929	0.430027
Trial1	3	1	blindfold	clockwise	practice	Guided	1	0.5	0	36.53534	1.06677	-1.44944	-0.79977	0.980234853979917	0.439842	1.104088	0.43347
Trial1	3	1	blindfold	clockwise	practice	Guided	1	0.5	0	36.55534	1.06748	-1.44944	-0.79976	0.980637316338608	0.373499	1.163333	0.482538
Trial1	3	1	blindfold	clockwise	practice	Guided	1	0.5	0	36.57535	1.06824	-1.44942	-0.79976	0.981077358051638	0.355761	1.197188	0.479687
Trial1	3	1	blindfold	clockwise	practice	Guided	1	0.5	0	36.59534	1.06969	-1.4494	-0.79978	0.981934139648126	0.515898	1.146406	0.462172
Trial1	3	1	blindfold	clockwise	practice	Guided	1	0.5	0	36.61534	1.07048	-1.44941	-0.79981	0.982417142416041	0.582474	1.133711	0.353572
Trial1	3	1	blindfold	clockwise	practice	Guided	1	0.5	0	36.63535	1.07153	-1.44942	-0.7998199	0.983035334886238	0.674749	1.176029	0.368106
Trial1	3	1	blindfold	clockwise	practice	Guided	1	0.5	0	36.65535	1.07285	-1.44942	-0.79981	0.983795270180687	0.636915	1.171797	0.37921
Trial1	3	1	blindfold	clockwise	practice	Guided	1	0.5	0	36.67534	1.07452	-1.44941	-0.79981	0.98476862504247	0.619722	1.180261	0.402095
Trial1	3	1	blindfold	clockwise	practice	Guided	1	0.5	0	36.69534	1.07812	-1.44941	-0.7998199	0.986881286189369	0.678186	1.171797	0.37329
Trial1	3	1	blindfold	clockwise	practice	Guided	1	0.5	0	36.71535	1.08033	-1.44942	-0.79983	0.9881857039376	0.803535	1.15487	0.321047
Trial1	3	1	blindfold	clockwise	practice	Guided	1	0.5	0	36.73534	1.08281	-1.44943	-0.79984	0.989652275397833	0.912202	1.142174	0.317307
Trial1	3	1	blindfold	clockwise	practice	Guided	1	0.5	0	36.75534	1.08587	-1.44944	-0.79984	0.99145739578087	0.857349	1.036379	0.321701
Trial1	3	1	blindfold	clockwise	practice	Guided	1	0.5	0	36.77534	1.08927	-1.44946	-0.79985	0.993478298490568	0.818727	1.049075	0.337191
Trial1	3	1	blindfold	clockwise	practice	Guided	1	0.5	0	36.79535	1.09753	-1.44945	-0.79985	0.998399775365763	0.94661	1.159102	0.26937
Trial1	3	1	blindfold	clockwise	practice	Guided	1	0.5	0	36.81534	1.10208	-1.44943	-0.79983	1.00111356570125	1.032342	1.20142	0.351948
Trial1	3	1	blindfold	clockwise	practice	Guided	1	0.5	0	36.83534	1.10743	-1.4494	-0.79981	1.00432425336814	1.069598	1.290287	0.371524
Trial1	3	1	blindfold	clockwise	practice	Guided	1	0.5	0	36.85535	1.11315	-1.44937	-0.79979	1.00777825284291	1.073309	1.269128	0.458143
Trial1	3	1	blindfold	clockwise	practice	Guided	1	0.5	0	36.87534	1.11939	-1.44935	-0.79978	1.01157894227678	1.062397	1.324142	0.495588
Trial1	3	1	blindfold	clockwise	practice	Guided	1	0.5	0	36.89534	1.13355	-1.44934	-0.79979	1.02031845365216	1.14983	1.269128	0.427152
Trial1	3	1	blindfold	clockwise	practice	Guided	1	0.5	0	36.91534	1.14137	-1.44935	-0.7998	1.02520029881994	1.251493	1.387619	0.330506
Trial1	3	1	blindfold	clockwise	practice	Guided	1	0.5	0	36.93535	1.1501	-1.44933	-0.79977	1.03066097705896	1.252931	1.290287	0.48143
Trial1	3	1	blindfold	clockwise	practice	Guided	1	0.5	0	36.95534	1.15922	-1.44933	-0.7997299	1.03640675630701	1.239633	1.387619	0.557508
Trial1	3	1	blindfold	clockwise	practice	Guided	1	0.5	0	36.97534	1.16893	-1.44931	-0.79966	1.04255626974411	1.191716	1.518805	0.623463
Trial1	3	1	blindfold	clockwise	practice	Guided	1	0.5	0	36.99535	1.19007	-1.44923	-0.79963	1.05622193004783	1.039633	1.582282	0.762688
Trial1	3	1	blindfold	clockwise	practice	Guided	1	0.5	0	37.01534	1.201	-1.44921	-0.79962	1.06338758752813	1.016544	1.594977	0.760425
Trial1	3	1	blindfold	clockwise	practice	Guided	1	0.5	0	37.03534	1.21258	-1.4492	-0.79963	1.07106410747924	1.054778	1.5315	0.694118
Trial1	3	1	blindfold	clockwise	practice	Guided	1	0.5	0	37.05534	1.22416	-1.44922	-0.79963	1.0788029276984	1.036905	1.480718	0.686789
Trial1	3	1	blindfold	clockwise	practice	Guided	1	0.5	0	37.07535	1.23608	-1.44925	-0.79962	1.08683303076869	1.059646	1.48495	0.733775
Trial1	3	1	blindfold	clockwise	practice	Guided	1	0.5	0	37.09534	1.26108	-1.44931	-0.79965	1.10393974062691	0.840014	1.383387	0.660658
Trial1	3	1	blindfold	clockwise	practice	Guided	1	0.5	0	37.11534	1.27371	-1.44932	-0.7996899	1.11271343892737	0.834971	1.345301	0.610078
Trial1	3	1	blindfold	clockwise	practice	Guided	1	0.5	0	37.13535	1.28693	-1.44932	-0.7997	1.12195316061864	0.893491	1.429937	0.511644
Trial1	3	1	blindfold	clockwise	practice	Guided	1	0.5	0	37.15535	1.29997	-1.4493	-0.79968	1.13112339905512	0.95592	1.417241	0.632185
Trial1	3	1	blindfold	clockwise	practice	Guided	1	0.5	0	37.17534	1.30448	-1.4493	-0.79959	1.1342540082506	1.974385	1.565354	0.233891
Trial1	3	1	blindfold	clockwise	practice	Guided	1	0.5	0	37.19534	1.30194	-1.44936	-0.79967	1.1325103906144	3.681073	0.939048	-0.351201
Trial1	3	1	blindfold	clockwise	practice	Guided	1	0.5	0	37.21535	1.30177	-1.44944	-0.80003	1.1326443699169	2.527719	0.51586	-0.717552
Trial1	3	1	blindfold	clockwise	practice	Guided	1	0.5	0	37.23534	1.30132	-1.44959	-0.80022	1.1324601241774	0.940058	0.761304	-0.589299
Trial1	3	1	blindfold	clockwise	practice	Guided	1	0.5	0	37.25534	1.30071	-1.44959	-0.80001	1.13188002461961	0.197364	1.17602	0.072695
Trial1	3	1	blindfold	clockwise	practice	Guided	1	0.5	0	37.27534	1.30028	-1.44944	-0.79783	1.13003571812489	0.045524	1.620359	0.976956
Trial1	3	1	blindfold	clockwise	practice	Guided	1	0.5	0	37.29535	1.30032	-1.44902	-0.79634	1.12901267565075	1.360312	1.798095	0.743683
Trial1	3	1	blindfold	clockwise	practice	Guided	1	0.5	0	37.31534	1.30057	-1.4491	-0.79506	1.12828755539555	1.427987	1.294511	0.34181
Trial1	3	1	blindfold	clockwise	practice	Guided	1	0.5	0	37.33534	1.30067	-1.44929	-0.79409	1.12767525163439	1.199091	1.154861	0.045902
Trial1	3	1	blindfold	clockwise	practice	Guided	1	0.5	0	37.35535	1.30061	-1.44941	-0.79348	1.12720315562489	0.975017	1.027907	0.038045
Trial1	3	1	blindfold	clockwise	practice	Guided	1	0.5	0	37.37534	1.30055	-1.44949	-0.79318	1.12694932076703	1.222005	0.896722	-0.026455
Trial1	3	1	blindfold	clockwise	practice	Guided	1	0.5	0	37.39534	1.30072	-1.44952	-0.79319	1.12707713161936	1.998807	0.955967	-0.14899
Trial1	3	1	blindfold	clockwise	practice	Guided	1	0.5	0	37.41534	1.30084	-1.44952	-0.7932	1.12716938052949	2.04531	0.913649	-0.138144
Trial1	3	1	blindfold	clockwise	practice	Guided	1	0.5	0	37.43535	1.30089	-1.44952	-0.7932	1.12720495370486	1.982599	0.947503	-0.094498
Trial1	3	1	blindfold	clockwise	practice	Guided	1	0.5	0	37.45534	1.3009	-1.44952	-0.7932	1.12721206847208	1.755124	0.93904	0.02888
Trial1	3	1	blindfold	clockwise	practice	Guided	1	0.5	0	37.47534	1.30089	-1.44952	-0.79319	1.12719790729619	1.589575	1.023676	0.124222
Trial1	3	1	blindfold	clockwise	practice	Guided	1	0.5	0	37.49535	1.30087	-1.44951	-0.79319	1.12718376250377	1.598235	1.142166	0.057536
Trial1	3	1	blindfold	clockwise	practice	Guided	1	0.5	0	37.51534	1.30087	-1.4495	-0.79319	1.12718376250377	1.76655	1.133702	-0.0071706
Trial1	3	1	blindfold	clockwise	practice	Guided	1	0.5	0	37.53534	1.30087	-1.4495	-0.79319	1.12718376250377	1.871368	1.10408	-0.034066
Trial1	3	1	blindfold	clockwise	practice	Guided	1	0.5	0	37.55534	1.30088	-1.44949	-0.79319	1.12719079252854	1.95081	1.05753	-0.023056
Trial1	3	1	blindfold	clockwise	practice	Guided	1	0.5	0	37.57535	1.30089	-1.44949	-0.7932	1.12720495370486	1.994006	0.994053	-0.088838
Trial1	3	1	blindfold	clockwise	practice	Guided	1	0.5	0	37.59534	1.30091	-1.4495	-0.79321	1.1272261877052	2.073209	1.019444	-0.260337
Trial1	3	1	blindfold	clockwise	practice	Guided	1	0.5	0	37.61534	1.30092	-1.4495	-0.79322	1.12724039082389	2.212285	1.036371	-0.229464
Trial1	3	1	blindfold	clockwise	practice	Guided	1	0.5	0	37.63535	1.30096	-1.44949	-0.79323	1.12727585461991	2.40976	0.998285	-0.18031
Trial1	3	1	blindfold	clockwise	practice	Guided	1	0.5	0	37.65535	1.30104	-1.44949	-0.79323	1.12733269068654	2.578218	1.01098	-0.153432
Trial1	3	1	blindfold	clockwise	practice	Guided	1	0.5	0	37.67534	1.30112	-1.4495	-0.79325	1.12740357880227	2.61118	0.89249	-0.183091
Trial1	3	1	blindfold	clockwise	practice	Guided	1	0.5	0	37.69534	1.30119	-1.44951	-0.79327	1.12746730993892	2.653186	0.735913	-0.260558
Trial1	3	1	blindfold	clockwise	practice	Guided	1	0.5	0	37.71535	1.30122	-1.44953	-0.79334	1.12753797628762	2.809927	0.6809	-0.393026
Trial1	3	1	blindfold	clockwise	practice	Guided	1	0.5	0	37.73534	1.30131	-1.44957	-0.7935	1.12771453655376	3.069562	0.642814	-0.518661
Trial1	3	1	blindfold	clockwise	practice	Guided	1	0.5	0	37.75534	1.30145	-1.44961	-0.79374	1.12798287525228	3.326113	0.710522	-0.580686
Trial1	3	1	blindfold	clockwise	practice	Guided	1	0.5	0	37.77534	1.3016	-1.44964	-0.79423	1.12843426462935	3.467989	0.72745	-0.545563
Trial1	3	1	blindfold	clockwise	practice	Guided	1	0.5	0	37.79535	1.3018	-1.44961	-0.7943701	1.12867490659767	3.772373	0.786695	-0.473775
Trial1	3	1	blindfold	clockwise	practice	Guided	1	0.5	0	37.81534	1.30185	-1.44961	-0.79441	1.12873853828622	3.861366	0.816317	-0.465299
Trial1	3	1	blindfold	clockwise	practice	Guided	1	0.5	0	37.83534	1.30188	-1.44961	-0.79443	1.12877393232743	3.98933	0.731681	-0.423708
Trial1	3	1	blindfold	clockwise	practice	Guided	1	0.5	0	37.85535	1.3019	-1.44961	-0.79443	1.12878815969262	4.001769	0.6809	-0.322975
Trial1	3	1	blindfold	clockwise	practice	Guided	1	0.5	0	37.87534	1.30191	-1.44961	-0.7944601	1.12881633120193	4.029572	0.693595	-0.312159
Trial1	3	1	blindfold	clockwise	practice	Guided	1	0.5	0	37.89534	1.30194	-1.44963	-0.7945	1.12886577843641	4.086523	0.592032	-0.529119
Trial1	3	1	blindfold	clockwise	practice	Guided	1	0.5	0	37.91534	1.30197	-1.44964	-0.7946	1.12895751237082	4.209157	0.520091	-0.625352
Trial1	3	1	blindfold	clockwise	practice	Guided	1	0.5	0	37.93535	1.30204	-1.44967	-0.79477	1.12912695425452	4.33348	0.384576	-0.635771
Trial1	3	1	blindfold	clockwise	practice	Guided	1	0.5	0	37.95534	1.30214	-1.44973	-0.79493	1.12931052001738	4.565613	0.308306	-0.522892
Trial1	3	1	blindfold	clockwise	practice	Guided	1	0.5	0	37.97534	1.30224	-1.44977	-0.79525	1.12960683443834	4.720479	0.244754	-0.55055
Trial1	3	1	blindfold	clockwise	practice	Guided	1	0.5	0	37.99535	1.30242	-1.44983	-0.79541	1.12984729980103	5.001316	0.308096	-0.597566
Trial1	3	1	blindfold	clockwise	practice	Guided	1	0.5	0	38.01534	1.30249	-1.44984	-0.79555	1.1299955655687	5.124489	0.257238	-0.578224
Trial1	3	1	blindfold	clockwise	practice	Guided	1	0.5	0	38.03534	1.30254	-1.44985	-0.79559	1.13005927980986	5.14761	0.261393	-0.509654
Trial1	3	1	blindfold	clockwise	practice	Guided	1	0.5	0	38.05534	1.30257	-1.44985	-0.79561	1.13009462898177	5.256146	0.269781	-0.43752
Trial1	3	1	blindfold	clockwise	practice	Guided	1	0.5	0	38.07535	1.30259	-1.44985	-0.79566	1.13014414359725	5.364935	0.265479	-0.46772
Trial1	3	1	blindfold	clockwise	practice	Guided	1	0.5	0	38.09534	1.3027	-1.44986	-0.7956899	1.13024326581825	5.612744	0.223014	-0.548815
Trial1	3	1	blindfold	clockwise	practice	Guided	1	0.5	0	38.11534	1.30277	-1.44986	-0.79572	1.13031402707496	5.799474	0.12564	-0.530126
Trial1	3	1	blindfold	clockwise	practice	Guided	1	0.5	0	38.13535	1.30285	-1.44987	-0.79575	1.13039207037727	5.868986	0.112914	-0.534804
Trial1	3	1	blindfold	clockwise	practice	Guided	1	0.5	0	38.15535	1.30291	-1.44988	-0.79577	1.13044871469447	6.067621	0.0070978	-0.534231
Trial1	3	1	blindfold	clockwise	practice	Guided	1	0.5	0	38.17534	1.30299	-1.44989	-0.79583	1.13054773783743	6.168939	-0.195997	-0.519057
Trial1	3	1	blindfold	clockwise	practice	Guided	1	0.5	0	38.19534	1.30306	-1.44994	-0.79586	1.13061867101618	6.1245	-0.335503	-0.4762
Trial1	3	1	blindfold	clockwise	practice	Guided	1	0.5	0	38.21535	1.30306	-1.44996	-0.79588	1.1306327685342	6.141986	-0.420033	-0.447272
Trial1	3	1	blindfold	clockwise	practice	Guided	1	0.5	0	38.23534	1.30306	-1.44999	-0.79591	1.13065387318884	6.187324	-0.500351	-0.425631
Trial1	3	1	blindfold	clockwise	practice	Guided	1	0.5	0	38.25534	1.30309	-1.45002	-0.79593	1.13068922320058	6.281528	-0.525738	-0.373381
Trial1	3	1	blindfold	clockwise	practice	Guided	1	0.5	0	38.27534	1.30312	-1.45004	-0.79597	1.13073858713055	6.467042	-0.466448	-0.39036
Trial1	3	1	blindfold	clockwise	practice	Guided	1	0.5	0	38.29535	1.30327	-1.45007	-0.79599	1.13085928792159	6.70179	-0.390049	-0.391259
Trial1	3	1	blindfold	clockwise	practice	Guided	1	0.5	0	38.31534	1.30331	-1.45008	-0.796	1.1308947031207	6.618066	-0.356091	-0.312946
Trial1	3	1	blindfold	clockwise	practice	Guided	1	0.5	0	38.33534	1.30331	-1.45009	-0.79601	1.13090170942257	6.53671	-0.364456	-0.238879
Trial1	3	1	blindfold	clockwise	practice	Guided	1	0.5	0	38.35535	1.30328	-1.4501	-0.79603	1.1308945944153	6.408804	-0.360131	-0.23344
Trial1	3	1	blindfold	clockwise	practice	Guided	1	0.5	0	38.37534	1.30324	-1.45011	-0.79605	1.13088024218769	6.353936	-0.381184	-0.289697
Trial1	3	1	blindfold	clockwise	practice	Guided	1	0.5	0	38.39534	1.30322	-1.45013	-0.79607	1.13088007249847	6.486161	-0.448645	-0.32981
Trial1	3	1	blindfold	clockwise	practice	Guided	1	0.5	0	38.41534	1.30324	-1.45014	-0.79609	1.13090843760932	6.709379	-0.48661	-0.359759
Trial1	3	1	blindfold	clockwise	practice	Guided	1	0.5	0	38.43535	1.30331	-1.45015	-0.79611	1.13097215248269	6.860246	-0.452624	-0.437775
Trial1	3	1	blindfold	clockwise	practice	Guided	1	0.5	0	38.45534	1.30337	-1.45015	-0.79613	1.13102888316072	6.816961	-0.435575	-0.424682
Trial1	3	1	blindfold	clockwise	practice	Guided	1	0.5	0	38.47534	1.30338	-1.45016	-0.79616	1.13105714154362	6.778836	-0.490464	-0.422352
Trial1	3	1	blindfold	clockwise	practice	Guided	1	0.5	0	38.49535	1.30338	-1.45018	-0.79618	1.13107119695269	6.686685	-0.575092	-0.406869
Trial1	3	1	blindfold	clockwise	practice	Guided	1	0.5	0	38.51534	1.30337	-1.45019	-0.79619	1.13107109134116	6.698586	-0.465025	-0.421695
Trial1	3	1	blindfold	clockwise	practice	Guided	1	0.5	0	38.53534	1.30337	-1.45019	-0.7962101	1.13108523102064	6.762198	-0.443738	-0.375245
Trial1	3	1	blindfold	clockwise	practice	Guided	1	0.5	0	38.55534	1.30337	-1.45019	-0.7962101	1.13108523102064	6.774991	-0.371684	-0.314086
Trial1	3	1	blindfold	clockwise	practice	Guided	1	0.5	0	38.57535	1.30337	-1.45019	-0.79623	1.13109924500517	6.762351	-0.278492	-0.246472
Trial1	3	1	blindfold	clockwise	practice	Guided	1	0.5	0	38.59534	1.30334	-1.45019	-0.79625	1.13109213355804	6.438929	-0.392576	-0.264652
Trial1	3	1	blindfold	clockwise	practice	Guided	1	0.5	0	38.61534	1.30331	-1.45019	-0.79626	1.13107772054762	6.519867	-0.413622	-0.387445
Trial1	3	1	blindfold	clockwise	practice	Guided	1	0.5	0	38.63535	1.30329	-1.45019	-0.79628	1.13107763877506	6.487273	-0.434668	-0.406517
Trial1	3	1	blindfold	clockwise	practice	Guided	1	0.5	0	38.65535	1.30328	-1.45019	-0.7963001	1.13108466844894	6.524557	-0.493791	-0.459245
Trial1	3	1	blindfold	clockwise	practice	Guided	1	0.5	0	38.67534	1.30328	-1.4502	-0.79634	1.13111282566764	6.620654	-0.608042	-0.487158
Trial1	3	1	blindfold	clockwise	practice	Guided	1	0.5	0	38.69534	1.30327	-1.45022	-0.79635	1.1311127223538	6.340301	-0.705373	-0.396231
Trial1	3	1	blindfold	clockwise	practice	Guided	1	0.5	0	38.71535	1.30324	-1.45023	-0.79637	1.13110553183808	6.216027	-0.663055	-0.338781
Trial1	3	1	blindfold	clockwise	practice	Guided	1	0.5	0	38.73534	1.3032	-1.45024	-0.79638	1.13108413852273	6.166473	-0.536101	-0.245639
Trial1	3	1	blindfold	clockwise	practice	Guided	1	0.5	0	38.75534	1.30317	-1.45024	-0.7963901	1.13106989887482	6.209808	-0.442908	-0.211734
Trial1	3	1	blindfold	clockwise	practice	Guided	1	0.5	0	38.77534	1.30316	-1.45024	-0.7963901	1.13106287292763	6.266625	-0.421638	-0.228055
Trial1	3	1	blindfold	clockwise	practice	Guided	1	0.5	0	38.79535	1.30316	-1.45023	-0.7964	1.13106988162045	6.257988	-0.459484	-0.108428
Trial1	3	1	blindfold	clockwise	practice	Guided	1	0.5	0	38.81534	1.30316	-1.45024	-0.7964	1.13106988162045	6.122182	-0.527162	-0.061738
Trial1	3	1	blindfold	clockwise	practice	Guided	1	0.5	0	38.83534	1.30312	-1.45024	-0.7964	1.13104135519946	5.86716	-0.561016	-0.055033
Trial1	3	1	blindfold	clockwise	practice	Guided	1	0.5	0	38.85535	1.30302	-1.45024	-0.7964	1.13097042313061	5.608556	-0.548321	-0.053333
Trial1	3	1	blindfold	clockwise	practice	Guided	1	0.5	0	38.87534	1.30289	-1.45025	-0.79642	1.13089222907185	5.376437	-0.577943	-0.166289
Trial1	3	1	blindfold	clockwise	practice	Guided	1	0.5	0	38.89534	1.30272	-1.45025	-0.7964301	1.13077864202191	5.163906	-0.429756	-0.168624
Trial1	3	1	blindfold	clockwise	practice	Guided	1	0.5	0	38.91534	1.30266	-1.45024	-0.79644	1.1307430030868	4.976866	-0.323854	-0.114712
Trial1	3	1	blindfold	clockwise	practice	Guided	1	0.5	0	38.93535	1.30258	-1.45023	-0.7964301	1.13067912780466	4.696155	-0.264529	0.0025263
Trial1	3	1	blindfold	clockwise	practice	Guided	1	0.5	0	38.95534	1.30243	-1.45022	-0.7964301	1.13057276882741	4.299384	-0.158671	0.063352
Trial1	3	1	blindfold	clockwise	practice	Guided	1	0.5	0	38.97534	1.30224	-1.45021	-0.79637	1.13039558078386	3.927629	-0.044381	0.094469
Trial1	3	1	blindfold	clockwise	practice	Guided	1	0.5	0	38.99535	1.30182	-1.45011	-0.79629	1.13004119794241	3.171474	0.205242	0.274944
Trial1	3	1	blindfold	clockwise	practice	Guided	1	0.5	0	39.01534	1.30163	-1.45004	-0.79619	1.12983589413511	2.939448	0.230574	0.256255
Trial1	3	1	blindfold	clockwise	practice	Guided	1	0.5	0	39.03534	1.30149	-1.44997	-0.79612	1.12968732839787	2.723331	0.14165	0.249138
Trial1	3	1	blindfold	clockwise	practice	Guided	1	0.5	0	39.05534	1.30139	-1.44996	-0.7961	1.12960212983012	2.554008	0.023139	0.196802
Trial1	3	1	blindfold	clockwise	practice	Guided	1	0.5	0	39.07535	1.30131	-1.44996	-0.79609	1.12953845224008	2.464146	0.116227	0.110803
Trial1	3	1	blindfold	clockwise	practice	Guided	1	0.5	0	39.09534	1.30121	-1.44995	-0.79608	1.12946035881764	2.217902	0.18381	0.191242
Trial1	3	1	blindfold	clockwise	practice	Guided	1	0.5	0	39.11534	1.30113	-1.44995	-0.79607	1.12939668614017	1.991036	0.171066	0.169291
Trial1	3	1	blindfold	clockwise	practice	Guided	1	0.5	0	39.13535	1.30103	-1.44994	-0.79607	1.12932574223235	1.779649	0.20064	0.137471
Trial1	3	1	blindfold	clockwise	practice	Guided	1	0.5	0	39.15535	1.30093	-1.44994	-0.79606	1.12924761708976	1.584101	0.137121	0.070189
Trial1	3	1	blindfold	clockwise	practice	Guided	1	0.5	0	39.17534	1.30084	-1.44994	-0.79606	1.12918378335564	1.54117	0.158238	0.065159
Trial1	3	1	blindfold	clockwise	practice	Guided	1	0.5	0	39.19534	1.30077	-1.44993	-0.79605	1.12912718095773	1.428792	0.166592	0.100501
Trial1	3	1	blindfold	clockwise	practice	Guided	1	0.5	0	39.21535	1.30075	-1.44993	-0.79605	1.12911289336555	1.448273	0.111541	0.116362
Trial1	3	1	blindfold	clockwise	practice	Guided	1	0.5	0	39.23534	1.30074	-1.44993	-0.79604	1.12909885864985	1.341427	0.052273	0.130924
Trial1	3	1	blindfold	clockwise	practice	Guided	1	0.5	0	39.25534	1.3007	-1.44994	-0.79603	1.12906343514769	1.205494	-0.036594	0.083605
Trial1	3	1	blindfold	clockwise	practice	Guided	1	0.5	0	39.27534	1.30064	-1.44996	-0.79603	1.12902091238633	1.147017	-0.061968	0.033994
Trial1	3	1	blindfold	clockwise	practice	Guided	1	0.5	0	39.29535	1.30059	-1.44997	-0.79603	1.12898549205018	1.208118	0.022675	-0.0012514
Trial1	3	1	blindfold	clockwise	practice	Guided	1	0.5	0	39.31534	1.3006	-1.44997	-0.79603	1.12899259293645	1.247445	0.043832	0.0063257
Trial1	3	1	blindfold	clockwise	practice	Guided	1	0.5	0	39.33534	1.3006	-1.44997	-0.79603	1.12899259293645	1.261046	0.069207	0.077384
Trial1	3	1	blindfold	clockwise	practice	Guided	1	0.5	0	39.35535	1.3006	-1.44997	-0.79603	1.12899259293645	1.118804	0.043801	0.063074
Trial1	3	1	blindfold	clockwise	practice	Guided	1	0.5	0	39.37534	1.30058	-1.44997	-0.79602	1.12897133076684	0.994117	-0.015446	0.099144
Trial1	3	1	blindfold	clockwise	practice	Guided	1	0.5	0	39.39534	1.30045	-1.44998	-0.79602	1.12887910778771	0.804152	-0.028135	0.035184
Trial1	3	1	blindfold	clockwise	practice	Guided	1	0.5	0	39.41534	1.30042	-1.44998	-0.79602	1.12885789163949	0.861614	-0.045049	-0.037264
Trial1	3	1	blindfold	clockwise	practice	Guided	1	0.5	0	39.43535	1.30043	-1.44999	-0.79602	1.12886499182049	0.916777	0.026895	-0.065155
Trial1	3	1	blindfold	clockwise	practice	Guided	1	0.5	0	39.45534	1.30045	-1.44999	-0.79603	1.12888616880573	1.00017	-0.083129	-0.074809
Trial1	3	1	blindfold	clockwise	practice	Guided	1	0.5	0	39.47534	1.30046	-1.44999	-0.79603	1.12889326907429	0.90364	-0.129655	-0.048529
Trial1	3	1	blindfold	clockwise	practice	Guided	1	0.5	0	39.49535	1.30042	-1.45003	-0.79604	1.12887197195455	0.665369	-0.180344	-0.006064
Trial1	3	1	blindfold	clockwise	practice	Guided	1	0.5	0	39.51534	1.30036	-1.45005	-0.79604	1.1288293723275	0.530293	-0.197217	0.0093303
Trial1	3	1	blindfold	clockwise	practice	Guided	1	0.5	0	39.53534	1.30031	-1.45007	-0.79605	1.12880097806549	0.499158	-0.159076	-0.084789
Trial1	3	1	blindfold	clockwise	practice	Guided	1	0.5	0	39.55534	1.3003	-1.45007	-0.79609	1.12882221059673	0.638075	-0.167493	-0.13242
Trial1	3	1	blindfold	clockwise	practice	Guided	1	0.5	0	39.57535	1.30031	-1.45008	-0.79631	1.12898438844599	0.672167	-0.175908	-0.165148
Trial1	3	1	blindfold	clockwise	practice	Guided	1	0.5	0	39.59534	1.30035	-1.4501	-0.7965	1.12914668758195	0.697927	-0.226574	-0.200419
Trial1	3	1	blindfold	clockwise	practice	Guided	1	0.5	0	39.61534	1.30034	-1.45011	-0.79676	1.12932304889748	0.626756	-0.273054	-0.235202
Trial1	3	1	blindfold	clockwise	practice	Guided	1	0.5	0	39.63535	1.30032	-1.45013	-0.79708	1.12953474464669	0.539298	-0.281442	-0.247643
Trial1	3	1	blindfold	clockwise	practice	Guided	1	0.5	0	39.65535	1.30028	-1.45013	-0.79743	1.12975334009269	0.470965	-0.26021	-0.175099
Trial1	3	1	blindfold	clockwise	practice	Guided	1	0.5	0	39.67534	1.30025	-1.45012	-0.79829	1.13033937154037	0.440595	-0.205134	-0.16357
Trial1	3	1	blindfold	clockwise	practice	Guided	1	0.5	0	39.69534	1.30022	-1.45008	-0.79875	1.13064300489062	0.432025	-0.137331	-0.186614
Trial1	3	1	blindfold	clockwise	practice	Guided	1	0.5	0	39.71535	1.30022	-1.45007	-0.79922	1.13097507603748	0.365711	-0.116136	-0.100883
Trial1	3	1	blindfold	clockwise	practice	Guided	1	0.5	0	39.73534	1.3002	-1.45006	-0.79967	1.13127896441058	0.409309	-0.090713	-0.092514
Trial1	3	1	blindfold	clockwise	practice	Guided	1	0.5	0	39.75534	1.30019	-1.45006	-0.80012	1.13159003145127	0.359554	-0.128771	-0.093425
Trial1	3	1	blindfold	clockwise	practice	Guided	1	0.5	0	39.77534	1.30018	-1.45005	-0.80012	1.13158295049327	0.318103	-0.082187	-0.108282
Trial1	3	1	blindfold	clockwise	practice	Guided	1	0.5	0	39.79535	1.30017	-1.45006	-0.80009	1.13155462843033	0.263545	-0.209067	-0.090232
Trial1	3	1	blindfold	clockwise	practice	Guided	1	0.5	0	39.81534	1.30015	-1.45008	-0.80008	1.13153351252932	0.143177	-0.225935	-0.053315
Trial1	3	1	blindfold	clockwise	practice	Guided	1	0.5	0	39.83534	1.30013	-1.45009	-0.80008	1.13151935065706	0.134237	-0.255496	-0.149058
Trial1	3	1	blindfold	clockwise	practice	Guided	1	0.5	0	39.85535	1.30011	-1.45011	-0.80008	1.1315052732573	0.158345	-0.25542	-0.204265
Trial1	3	1	blindfold	clockwise	practice	Guided	1	0.5	0	39.87534	1.3001	-1.45011	-0.80008	1.13149810818096	0.183237	-0.25535	-0.263583
Trial1	3	1	blindfold	clockwise	practice	Guided	1	0.5	0	39.89534	1.3001	-1.45011	-0.80008	1.13149810818096	0.265816	-0.225605	-0.222015
Trial1	3	1	blindfold	clockwise	practice	Guided	1	0.5	0	39.91534	1.3001	-1.45011	-0.80009	1.13150514663873	0.228416	-0.183233	-0.216255
Trial1	3	1	blindfold	clockwise	practice	Guided	1	0.5	0	39.93535	1.3001	-1.45011	-0.80009	1.13150514663873	0.126685	-0.217028	-0.205672
Trial1	3	1	blindfold	clockwise	practice	Guided	1	0.5	0	39.95534	1.3001	-1.45011	-0.8001	1.13151222728712	0.063026	-0.263515	-0.251968
Trial1	3	1	blindfold	clockwise	practice	Guided	1	0.5	0	39.97534	1.30006	-1.45011	-0.80011	1.13149111226857	-0.114091	-0.259211	-0.246436
[truncated: 26,729 more rows]
