# Supplementary material for: Assessing kinesthetic proprioceptive function of the upper limb: a novel dynamic movement reproduction task using a robotic arm
Source: PeerJ. 2021 May 3;9:e11301. doi: 10.7717/peerj.11301 (PMC8101453; doi:10.7717/peerj.11301)
Supplement: Supplemental Information 2 [file peerj-09-11301-s002.zip › DMR raw data_Study 2_part 1/HMData_PP009_2019-09-09-13-16-37.txt]

Trial1	2	1	noBlindfold	counterclockwise	practice	Guided	1	0.5	-0.25	0	0.45003	-1.45	-1.05	0.801559058774977	0.0071946	0.025253	0.013362
Trial1	2	1	noBlindfold	counterclockwise	practice	Guided	1	0.5	-0.25	0.01269531	0.45003	-1.45	-1.05	0.801559058774977	0.044055	-0.025529	-0.0053375
Trial1	2	1	noBlindfold	counterclockwise	practice	Guided	1	0.5	-0.25	0.03268433	0.45003	-1.45	-1.05	0.801559058774977	-0.0061309	0.0040956	0.012517
Trial1	2	1	noBlindfold	counterclockwise	practice	Guided	1	0.5	-0.25	0.0526886	0.45003	-1.45	-1.05	0.801559058774977	-0.013684	0.012557	-0.0090052
Trial1	2	1	noBlindfold	counterclockwise	practice	Guided	1	0.5	-0.25	0.07269287	0.45003	-1.45	-1.05	0.801559058774977	0.012696	-0.025529	-0.0031189
Trial1	2	1	noBlindfold	counterclockwise	practice	Guided	1	0.5	-0.25	0.09268188	0.45003	-1.45	-1.05	0.801559058774977	0.034098	0.0083251	-0.01122
Trial1	2	1	noBlindfold	counterclockwise	practice	Guided	1	0.5	-0.25	0.1126862	0.45003	-1.45	-1.05	0.801559058774977	-0.0255	-0.033993	-0.0090041
Trial1	2	1	noBlindfold	counterclockwise	practice	Guided	1	0.5	-0.25	0.1326904	0.45003	-1.45	-1.05	0.801559058774977	0.043777	-0.0085964	-0.0011427
Trial1	2	1	noBlindfold	counterclockwise	practice	Guided	1	0.5	-0.25	0.1526947	0.45003	-1.45	-1.05	0.801559058774977	-0.027014	-0.0085989	-0.0098534
Trial1	2	1	noBlindfold	counterclockwise	practice	Guided	1	0.5	-0.25	0.1726837	0.45003	-1.45	-1.05	0.801559058774977	0.01633	0.0040952	0.0097357
Trial1	2	1	noBlindfold	counterclockwise	practice	Guided	1	0.5	-0.25	0.192688	0.45003	-1.45	-1.05	0.801559058774977	-0.0058764	0.01256	0.0083239
Trial1	2	1	noBlindfold	counterclockwise	practice	Guided	1	0.5	-0.25	0.2126923	0.45003	-1.45	-1.05	0.801559058774977	0.027611	0.0083267	-0.027423
Trial1	2	1	noBlindfold	counterclockwise	practice	Guided	1	0.5	-0.25	0.2326813	0.45003	-1.45	-1.05	0.801559058774977	-0.0001016	0.01256	-0.012351
Trial1	2	1	noBlindfold	counterclockwise	practice	Guided	1	0.5	-0.25	0.2526855	0.45003	-1.45	-1.05	0.801559058774977	-0.010315	0.029486	0.0080406
Trial1	2	1	noBlindfold	counterclockwise	practice	Guided	1	0.5	-0.25	0.2726898	0.45003	-1.45	-1.05	0.801559058774977	-0.0014325	-0.0043711	0.0086073
Trial1	2	1	noBlindfold	counterclockwise	practice	Guided	1	0.5	-0.25	0.2926941	0.45003	-1.45	-1.05	0.801559058774977	0.022374	0.012561	-0.015129
Trial1	2	1	noBlindfold	counterclockwise	practice	Guided	1	0.5	-0.25	0.3126831	0.45003	-1.45	-1.05	0.801559058774977	-0.022831	-0.021297	-0.0053766
Trial1	2	1	noBlindfold	counterclockwise	practice	Guided	1	0.5	-0.25	0.3326874	0.45003	-1.45	-1.05	0.801559058774977	0.015267	0.012558	0.026508
Trial1	2	1	noBlindfold	counterclockwise	practice	Guided	1	0.5	-0.25	0.3526917	0.45004	-1.45	-1.05	0.801558436438111	0.0085103	0.01679	-0.0075892
Trial1	2	1	noBlindfold	counterclockwise	practice	Guided	1	0.5	-0.25	0.3726959	0.45004	-1.45	-1.05	0.801558436438111	-0.03173	-0.017068	-0.0059388
Trial1	2	1	noBlindfold	counterclockwise	practice	Guided	1	0.5	-0.25	0.3926849	0.45004	-1.45	-1.05	0.801558436438111	0.0045063	-0.0001373	0.055284
Trial1	2	1	noBlindfold	counterclockwise	practice	Guided	1	0.5	-0.25	0.4126892	0.45004	-1.45	-1.05	0.801558436438111	-0.014236	-0.0001393	-0.00061904
Trial1	2	1	noBlindfold	counterclockwise	practice	Guided	1	0.5	-0.25	0.4326935	0.45004	-1.45	-1.05	0.801558436438111	0.0051278	0.012556	-0.02464
Trial1	2	1	noBlindfold	counterclockwise	practice	Guided	1	0.5	-0.25	0.4526825	0.45004	-1.45	-1.05	0.801558436438111	0.016316	0.025252	0.0097402
Trial1	2	1	noBlindfold	counterclockwise	practice	Guided	1	0.5	-0.25	0.4726868	0.45004	-1.45	-1.05	0.801558436438111	-0.015303	-0.021301	0.016147
Trial1	2	1	noBlindfold	counterclockwise	practice	Guided	1	0.5	-0.25	0.492691	0.45004	-1.45	-1.05	0.801558436438111	-0.02703	0.008322	-0.013759
Trial1	2	1	noBlindfold	counterclockwise	practice	Guided	1	0.5	-0.25	0.5126953	0.45004	-1.45	-1.05001	0.801568430549097	-0.07765	0.008319	-0.055153
Trial1	2	1	noBlindfold	counterclockwise	practice	Guided	1	0.5	-0.25	0.5326843	0.44998	-1.45	-1.05003	0.80159215823139	-0.215277	-0.076312	-0.063886
Trial1	2	1	noBlindfold	counterclockwise	practice	Guided	1	0.5	-0.25	0.5526886	0.44976	-1.45003	-1.05003	0.80160591839027	-0.31504	-0.139758	-0.036548
Trial1	2	1	noBlindfold	counterclockwise	practice	Guided	1	0.5	-0.25	0.5726929	0.44935	-1.45006	-1.04999	0.801591744366627	-0.266109	-0.122793	-0.033421
Trial1	2	1	noBlindfold	counterclockwise	practice	Guided	1	0.5	-0.25	0.5926819	0.44814	-1.45003	-1.04998	0.801659234572092	-0.064142	-0.059281	0.01729
Trial1	2	1	noBlindfold	counterclockwise	practice	Guided	1	0.5	-0.25	0.6126862	0.44753	-1.45003	-1.04999	0.801708801767607	-0.073273	-0.033874	0.020919
Trial1	2	1	noBlindfold	counterclockwise	practice	Guided	1	0.5	-0.25	0.6326904	0.44689	-1.45002	-1.05	0.80176093455268	-0.137747	-0.025399	-0.016817
Trial1	2	1	noBlindfold	counterclockwise	practice	Guided	1	0.5	-0.25	0.6526947	0.44617	-1.45004	-1.05002	0.801828932019192	-0.25444	-0.190402	-0.074662
Trial1	2	1	noBlindfold	counterclockwise	practice	Guided	1	0.5	-0.25	0.6726837	0.44537	-1.4501	-1.05003	0.801893025703441	-0.240802	-0.287654	-0.077972
Trial1	2	1	noBlindfold	counterclockwise	practice	Guided	1	0.5	-0.25	0.692688	0.44352	-1.45012	-1.05004	0.802031174526279	-0.134652	-0.114027	-0.062812
Trial1	2	1	noBlindfold	counterclockwise	practice	Guided	1	0.5	-0.25	0.7126923	0.44257	-1.45006	-1.05003	0.802088645094365	-0.118176	-0.0082166	-0.040696
Trial1	2	1	noBlindfold	counterclockwise	practice	Guided	1	0.5	-0.25	0.7326813	0.44148	-1.44999	-1.05006	0.802197386447544	-0.109784	0.152576	-0.103268
Trial1	2	1	noBlindfold	counterclockwise	practice	Guided	1	0.5	-0.25	0.7526855	0.44047	-1.44992	-1.05011	0.802321508988378	-0.176403	0.10174	-0.25042
Trial1	2	1	noBlindfold	counterclockwise	practice	Guided	1	0.5	-0.25	0.7726898	0.43933	-1.44993	-1.05006	0.802357093302544	-0.16281	-0.0040658	-0.25368
Trial1	2	1	noBlindfold	counterclockwise	practice	Guided	1	0.5	-0.25	0.7926941	0.43713	-1.45001	-1.04994	0.802406769691651	0.151645	-0.0040733	0.140363
Trial1	2	1	noBlindfold	counterclockwise	practice	Guided	1	0.5	-0.25	0.8126831	0.43618	-1.45001	-1.04992	0.802461918538326	0.229961	-0.054842	0.098853
Trial1	2	1	noBlindfold	counterclockwise	practice	Guided	1	0.5	-0.25	0.8326874	0.43554	-1.45002	-1.04991	0.802502969436842	0.249849	-0.029436	0.209429
Trial1	2	1	noBlindfold	counterclockwise	practice	Guided	1	0.5	-0.25	0.8526917	0.43517	-1.45002	-1.04987	0.802492971415694	0.201509	-0.135218	0.269499
Trial1	2	1	noBlindfold	counterclockwise	practice	Guided	1	0.5	-0.25	0.8726959	0.43509	-1.45006	-1.04981	0.80243955277567	0.14385	-0.380592	0.408926
Trial1	2	1	noBlindfold	counterclockwise	practice	Guided	1	0.5	-0.25	0.8926849	0.43512	-1.45018	-1.04977	0.802397321366463	-0.028957	-0.515789	0.602062
Trial1	2	1	noBlindfold	counterclockwise	practice	Guided	1	0.5	-0.25	0.9126892	0.43511	-1.45024	-1.04976	0.802388150321434	-0.04434	-0.79508	0.641254
Trial1	2	1	noBlindfold	counterclockwise	practice	Guided	1	0.5	-0.25	0.9326935	0.4351	-1.45033	-1.04976	0.802388957782061	-0.138692	-0.773921	0.580753
Trial1	2	1	noBlindfold	counterclockwise	practice	Guided	1	0.5	-0.25	0.9526825	0.43509	-1.45036	-1.04971	0.802339982798643	-0.225041	-0.828934	0.668887
Trial1	2	1	noBlindfold	counterclockwise	practice	Guided	1	0.5	-0.25	0.9726868	0.43505	-1.45041	-1.04953	0.802163804256949	-0.237414	-1.243651	1.100677
Trial1	2	1	noBlindfold	counterclockwise	practice	Guided	1	0.5	-0.25	0.992691	0.43483	-1.45061	-1.04955	0.80220160831676	-0.374818	-1.133624	0.944956
Trial1	2	1	noBlindfold	counterclockwise	practice	Guided	1	0.5	-0.25	1.012695	0.43474	-1.45058	-1.04963	0.802288530605425	-0.46515	-0.934729	0.602771
Trial1	2	1	noBlindfold	counterclockwise	practice	Guided	1	0.5	-0.25	1.032684	0.43454	-1.4505	-1.04972	0.802394529511568	-0.545111	-0.79508	0.454738
Trial1	2	1	noBlindfold	counterclockwise	practice	Guided	1	0.5	-0.25	1.052689	0.43409	-1.45041	-1.04972	0.802431362574342	-0.55678	-0.752762	0.523264
Trial1	2	1	noBlindfold	counterclockwise	practice	Guided	1	0.5	-0.25	1.072693	0.43337	-1.45038	-1.04971	0.802480964432078	-0.344995	-0.727371	0.777248
Trial1	2	1	noBlindfold	counterclockwise	practice	Guided	1	0.5	-0.25	1.092682	0.432	-1.45028	-1.04977	0.802655622002313	0.114004	-0.397192	0.385666
Trial1	2	1	noBlindfold	counterclockwise	practice	Guided	1	0.5	-0.25	1.112686	0.43165	-1.45022	-1.04977	0.802685351734704	0.119296	-0.49442	0.457348
Trial1	2	1	noBlindfold	counterclockwise	practice	Guided	1	0.5	-0.25	1.13269	0.43156	-1.45023	-1.04977	0.802693018111967	0.0072187	-0.532473	0.467215
Trial1	2	1	noBlindfold	counterclockwise	practice	Guided	1	0.5	-0.25	1.152695	0.43156	-1.45023	-1.04976	0.802683040996725	-0.206974	-0.50702	0.470866
Trial1	2	1	noBlindfold	counterclockwise	practice	Guided	1	0.5	-0.25	1.172684	0.43151	-1.45024	-1.04962	0.802547867768584	-0.341736	-0.46036	0.622045
Trial1	2	1	noBlindfold	counterclockwise	practice	Guided	1	0.5	-0.25	1.192688	0.43095	-1.45013	-1.04957	0.802545969039054	-0.35342	0.06027	0.883882
Trial1	2	1	noBlindfold	counterclockwise	practice	Guided	1	0.5	-0.25	1.212692	0.4304	-1.44998	-1.04958	0.802603450816799	-0.240057	0.144877	0.775584
Trial1	2	1	noBlindfold	counterclockwise	practice	Guided	1	0.5	-0.25	1.232681	0.42974	-1.44991	-1.04957	0.802650981516665	-0.46658	0.077122	0.863282
Trial1	2	1	noBlindfold	counterclockwise	practice	Guided	1	0.5	-0.25	1.252686	0.4289	-1.44994	-1.04953	0.80268516696103	-0.543278	-0.181014	0.955465
Trial1	2	1	noBlindfold	counterclockwise	practice	Guided	1	0.5	-0.25	1.27269	0.4277	-1.45006	-1.04954	0.802802206013248	-0.564947	-0.134421	0.950039
Trial1	2	1	noBlindfold	counterclockwise	practice	Guided	1	0.5	-0.25	1.292694	0.42434	-1.44991	-1.04947	0.803042110722119	-0.562954	0.343689	1.102813
Trial1	2	1	noBlindfold	counterclockwise	practice	Guided	1	0.5	-0.25	1.312683	0.42224	-1.44982	-1.04942	0.80319297162419	-0.389325	0.534022	1.234377
Trial1	2	1	noBlindfold	counterclockwise	practice	Guided	1	0.5	-0.25	1.332687	0.41999	-1.44973	-1.04945	0.803443697614626	-0.392949	0.703294	1.078593
Trial1	2	1	noBlindfold	counterclockwise	practice	Guided	1	0.5	-0.25	1.352692	0.41778	-1.44966	-1.04952	0.803736515828737	-0.337703	0.703294	0.905249
Trial1	2	1	noBlindfold	counterclockwise	practice	Guided	1	0.5	-0.25	1.372696	0.41547	-1.44967	-1.04964	0.804095482465196	-0.539938	0.411274	0.788294
Trial1	2	1	noBlindfold	counterclockwise	practice	Guided	1	0.5	-0.25	1.392685	0.41019	-1.44991	-1.04969	0.804717309202443	-0.521912	-0.054313	0.642456
Trial1	2	1	noBlindfold	counterclockwise	practice	Guided	1	0.5	-0.25	1.412689	0.40706	-1.45005	-1.04973	0.805112421591121	-0.264791	-0.066989	0.518627
Trial1	2	1	noBlindfold	counterclockwise	practice	Guided	1	0.5	-0.25	1.432693	0.40378	-1.45008	-1.0497	0.805467820966889	-0.011145	-0.155824	0.608927
Trial1	2	1	noBlindfold	counterclockwise	practice	Guided	1	0.5	-0.25	1.452682	0.40074	-1.45009	-1.04966	0.80579688351712	0.052657	-0.248868	0.667215
Trial1	2	1	noBlindfold	counterclockwise	practice	Guided	1	0.5	-0.25	1.472687	0.39786	-1.45012	-1.04951	0.806007955938877	-0.095205	-0.33342	0.923888
Trial1	2	1	noBlindfold	counterclockwise	practice	Guided	1	0.5	-0.25	1.492691	0.39252	-1.45015	-1.04951	0.806702046399385	-0.288527	-0.206303	0.967883
Trial1	2	1	noBlindfold	counterclockwise	practice	Guided	1	0.5	-0.25	1.512695	0.38991	-1.45012	-1.04953	0.807073771782248	-0.323387	-0.240101	0.961849
Trial1	2	1	noBlindfold	counterclockwise	practice	Guided	1	0.5	-0.25	1.532684	0.38699	-1.45013	-1.04953	0.807477260002023	-0.171186	-0.396584	0.957658
Trial1	2	1	noBlindfold	counterclockwise	practice	Guided	1	0.5	-0.25	1.552689	0.38438	-1.45019	-1.04951	0.807826857599393	-0.166589	-0.476865	0.965052
Trial1	2	1	noBlindfold	counterclockwise	practice	Guided	1	0.5	-0.25	1.572693	0.38182	-1.45023	-1.04954	0.808226822425771	-0.144671	-0.544509	0.996008
Trial1	2	1	noBlindfold	counterclockwise	practice	Guided	1	0.5	-0.25	1.592682	0.37709	-1.45029	-1.04956	0.808951897186585	-0.161043	-0.599522	0.878689
Trial1	2	1	noBlindfold	counterclockwise	practice	Guided	1	0.5	-0.25	1.612686	0.37501	-1.45029	-1.04958	0.809290206234077	-0.095884	-0.607986	0.831467
Trial1	2	1	noBlindfold	counterclockwise	practice	Guided	1	0.5	-0.25	1.63269	0.373	-1.4503	-1.04957	0.809593182681593	-0.066737	-0.612218	0.849909
Trial1	2	1	noBlindfold	counterclockwise	practice	Guided	1	0.5	-0.25	1.652695	0.37138	-1.45032	-1.04955	0.809829239312295	-0.055629	-0.777258	0.913071
Trial1	2	1	noBlindfold	counterclockwise	practice	Guided	1	0.5	-0.25	1.672684	0.36991	-1.45037	-1.04954	0.810054008805789	-0.029631	-0.857662	0.940107
Trial1	2	1	noBlindfold	counterclockwise	practice	Guided	1	0.5	-0.25	1.692688	0.36796	-1.45041	-1.04955	0.810379449885737	0.023187	-0.701086	0.871349
Trial1	2	1	noBlindfold	counterclockwise	practice	Guided	1	0.5	-0.25	1.712692	0.36751	-1.45037	-1.04956	0.810462774038475	0.076545	-0.679927	0.874112
Trial1	2	1	noBlindfold	counterclockwise	practice	Guided	1	0.5	-0.25	1.732681	0.36736	-1.45036	-1.04956	0.810487307921573	0.136042	-0.802649	0.843548
Trial1	2	1	noBlindfold	counterclockwise	practice	Guided	1	0.5	-0.25	1.752686	0.36736	-1.45037	-1.04957	0.810497068895285	0.192148	-0.921139	0.774776
Trial1	2	1	noBlindfold	counterclockwise	practice	Guided	1	0.5	-0.25	1.77269	0.36737	-1.45039	-1.04959	0.810515192284604	0.195128	-0.908444	0.733059
Trial1	2	1	noBlindfold	counterclockwise	practice	Guided	1	0.5	-0.25	1.792694	0.36739	-1.45042	-1.04961	0.810531677517583	0.197289	-0.929603	0.602797
Trial1	2	1	noBlindfold	counterclockwise	practice	Guided	1	0.5	-0.25	1.812683	0.3674	-1.45043	-1.04963	0.810549674137846	0.181315	-0.908444	0.479972
Trial1	2	1	noBlindfold	counterclockwise	practice	Guided	1	0.5	-0.25	1.832687	0.36741	-1.45043	-1.04965	0.810567798325475	0.171296	-0.887285	0.500358
Trial1	2	1	noBlindfold	counterclockwise	practice	Guided	1	0.5	-0.25	1.852692	0.36742	-1.45043	-1.04965	0.810566160397369	0.135478	-0.857662	0.503303
Trial1	2	1	noBlindfold	counterclockwise	practice	Guided	1	0.5	-0.25	1.872696	0.36742	-1.45043	-1.04967	0.810585917851149	0.123506	-0.836503	0.56085
Trial1	2	1	noBlindfold	counterclockwise	practice	Guided	1	0.5	-0.25	1.892685	0.36743	-1.45044	-1.04968	0.810594163709244	0.196813	-0.921139	0.440624
Trial1	2	1	noBlindfold	counterclockwise	practice	Guided	1	0.5	-0.25	1.912689	0.36744	-1.45044	-1.04969	0.810602409730124	0.176282	-0.921139	0.399257
Trial1	2	1	noBlindfold	counterclockwise	practice	Guided	1	0.5	-0.25	1.932693	0.36745	-1.45044	-1.0497	0.810610651040545	0.189341	-0.89998	0.404026
Trial1	2	1	noBlindfold	counterclockwise	practice	Guided	1	0.5	-0.25	1.952682	0.36746	-1.45045	-1.04971	0.810618897387395	0.213994	-0.967689	0.443038
Trial1	2	1	noBlindfold	counterclockwise	practice	Guided	1	0.5	-0.25	1.972687	0.36746	-1.45046	-1.04972	0.810628658607053	0.195506	-1.018471	0.454575
Trial1	2	1	noBlindfold	counterclockwise	practice	Guided	1	0.5	-0.25	1.992691	0.36747	-1.45047	-1.04972	0.810627016546895	0.104581	-0.878821	0.490981
Trial1	2	1	noBlindfold	counterclockwise	practice	Guided	1	0.5	-0.25	2.012695	0.36748	-1.45046	-1.04972	0.810625389223978	0.081894	-0.823808	0.494685
Trial1	2	1	noBlindfold	counterclockwise	practice	Guided	1	0.5	-0.25	2.032684	0.36748	-1.45045	-1.04972	0.810625389223978	0.07014	-0.802649	0.548744
Trial1	2	1	noBlindfold	counterclockwise	practice	Guided	1	0.5	-0.25	2.052689	0.36749	-1.45044	-1.04972	0.810623747404959	0.094062	-0.823808	0.51634
Trial1	2	1	noBlindfold	counterclockwise	practice	Guided	1	0.5	-0.25	2.072693	0.36749	-1.45044	-1.04972	0.810623747404959	0.106708	-0.844967	0.529604
Trial1	2	1	noBlindfold	counterclockwise	practice	Guided	1	0.5	-0.25	2.092682	0.36749	-1.45044	-1.04973	0.810633743898639	0.070222	-0.815344	0.532114
Trial1	2	1	noBlindfold	counterclockwise	practice	Guided	1	0.5	-0.25	2.112686	0.36749	-1.45044	-1.04973	0.810633743898639	0.071288	-0.78149	0.523461
Trial1	2	1	noBlindfold	counterclockwise	practice	Guided	1	0.5	-0.25	2.13269	0.3675	-1.45042	-1.04973	0.81063211196351	0.00016856	-0.684158	0.494589
Trial1	2	1	noBlindfold	counterclockwise	practice	Guided	1	0.5	-0.25	2.152695	0.36749	-1.45039	-1.04973	0.810633743898639	-0.031592	-0.671463	0.50928
Trial1	2	1	noBlindfold	counterclockwise	practice	Guided	1	0.5	-0.25	2.172684	0.36749	-1.45037	-1.04973	0.810633743898639	-0.018054	-0.679927	0.543526
Trial1	2	1	noBlindfold	counterclockwise	practice	Guided	1	0.5	-0.25	2.192688	0.36749	-1.45037	-1.04972	0.810623747404959	0.02375	-0.61645	0.579846
Trial1	2	1	noBlindfold	counterclockwise	practice	Guided	1	0.5	-0.25	2.212692	0.3675	-1.45036	-1.04972	0.810622115449705	0.033368	-0.603754	0.642991
Trial1	2	1	noBlindfold	counterclockwise	practice	Guided	1	0.5	-0.25	2.232681	0.3675	-1.45035	-1.04972	0.810622115449705	0.023506	-0.607986	0.584039
Trial1	2	1	noBlindfold	counterclockwise	practice	Guided	1	0.5	-0.25	2.252686	0.3675	-1.45035	-1.04972	0.810622115449705	0.0007528	-0.603754	0.51974
Trial1	2	1	noBlindfold	counterclockwise	practice	Guided	1	0.5	-0.25	2.27269	0.36749	-1.45034	-1.04972	0.810623747404959	-0.067867	-0.552973	0.541448
Trial1	2	1	noBlindfold	counterclockwise	practice	Guided	1	0.5	-0.25	2.292694	0.36749	-1.45029	-1.04972	0.810623747404959	-0.053556	-0.472436	0.626258
Trial1	2	1	noBlindfold	counterclockwise	practice	Guided	1	0.5	-0.25	2.312683	0.36748	-1.45027	-1.04971	0.810615627964951	-0.171252	-0.429994	0.645431
Trial1	2	1	noBlindfold	counterclockwise	practice	Guided	1	0.5	-0.25	2.332687	0.36746	-1.45026	-1.04971	0.810618897387395	-0.250104	-0.442562	0.620312
Trial1	2	1	noBlindfold	counterclockwise	practice	Guided	1	0.5	-0.25	2.352692	0.36737	-1.45024	-1.0497	0.810623739525927	-0.449559	-0.421282	0.595009
Trial1	2	1	noBlindfold	counterclockwise	practice	Guided	1	0.5	-0.25	2.372696	0.36703	-1.45022	-1.04968	0.810659674655996	-0.606095	-0.378849	0.592066
Trial1	2	1	noBlindfold	counterclockwise	practice	Guided	1	0.5	-0.25	2.392685	0.36527	-1.45016	-1.04969	0.810960095843531	-0.598165	-0.255958	0.629005
Trial1	2	1	noBlindfold	counterclockwise	practice	Guided	1	0.5	-0.25	2.412689	0.36376	-1.45014	-1.04971	0.811232075114665	-0.519139	-0.293962	0.577152
Trial1	2	1	noBlindfold	counterclockwise	practice	Guided	1	0.5	-0.25	2.432693	0.36199	-1.45015	-1.04973	0.811550942099786	-0.601024	-0.353118	0.526828
Trial1	2	1	noBlindfold	counterclockwise	practice	Guided	1	0.5	-0.25	2.452682	0.3598	-1.45017	-1.04975	0.81194584311436	-0.711099	-0.369938	0.504601
Trial1	2	1	noBlindfold	counterclockwise	practice	Guided	1	0.5	-0.25	2.472687	0.3572	-1.45018	-1.04974	0.812389093178738	-0.82583	-0.302131	0.486455
Trial1	2	1	noBlindfold	counterclockwise	practice	Guided	1	0.5	-0.25	2.492691	0.35033	-1.4501	-1.04973	0.813614947743741	-0.746815	-0.077736	0.513044
Trial1	2	1	noBlindfold	counterclockwise	practice	Guided	1	0.5	-0.25	2.512695	0.34613	-1.45007	-1.04971	0.814378365703218	-0.523296	-0.200422	0.603403
Trial1	2	1	noBlindfold	counterclockwise	practice	Guided	1	0.5	-0.25	2.532684	0.34148	-1.45009	-1.04971	0.815269725735505	-0.379139	-0.255369	0.581245
Trial1	2	1	noBlindfold	counterclockwise	practice	Guided	1	0.5	-0.25	2.552689	0.3368	-1.45012	-1.04975	0.816231745277299	-0.432027	-0.314539	0.486472
Trial1	2	1	noBlindfold	counterclockwise	practice	Guided	1	0.5	-0.25	2.572693	0.33179	-1.45015	-1.0498	0.817297195246394	-0.574162	-0.356765	0.391704
Trial1	2	1	noBlindfold	counterclockwise	practice	Guided	1	0.5	-0.25	2.592682	0.3213	-1.45016	-1.04979	0.819510691643777	-0.296221	-0.318509	0.467959
Trial1	2	1	noBlindfold	counterclockwise	practice	Guided	1	0.5	-0.25	2.612686	0.31585	-1.45015	-1.04976	0.820687058121841	-0.132052	-0.352277	0.470417
Trial1	2	1	noBlindfold	counterclockwise	practice	Guided	1	0.5	-0.25	2.63269	0.31032	-1.45016	-1.04973	0.821916467206933	-0.050117	-0.33525	0.563107
Trial1	2	1	noBlindfold	counterclockwise	practice	Guided	1	0.5	-0.25	2.652695	0.30516	-1.45018	-1.04974	0.823132315426413	-0.128439	-0.3817	0.534128
Trial1	2	1	noBlindfold	counterclockwise	practice	Guided	1	0.5	-0.25	2.672684	0.29996	-1.45018	-1.04972	0.824359121177471	-0.302113	-0.356205	0.539848
Trial1	2	1	noBlindfold	counterclockwise	practice	Guided	1	0.5	-0.25	2.692688	0.28983	-1.45016	-1.04972	0.826875683028775	-0.245102	-0.317946	0.591543
Trial1	2	1	noBlindfold	counterclockwise	practice	Guided	1	0.5	-0.25	2.712692	0.28473	-1.45015	-1.04972	0.828186660290875	-0.087665	-0.343249	0.570055
Trial1	2	1	noBlindfold	counterclockwise	practice	Guided	1	0.5	-0.25	2.732681	0.27981	-1.45017	-1.04974	0.829498535471886	0.159429	-0.457396	0.512609
Trial1	2	1	noBlindfold	counterclockwise	practice	Guided	1	0.5	-0.25	2.752686	0.27511	-1.45022	-1.04978	0.830796952046767	0.199367	-0.529257	0.45064
Trial1	2	1	noBlindfold	counterclockwise	practice	Guided	1	0.5	-0.25	2.77269	0.27099	-1.45026	-1.04981	0.831950420465284	0.098237	-0.588502	0.379524
Trial1	2	1	noBlindfold	counterclockwise	practice	Guided	1	0.5	-0.25	2.792694	0.26359	-1.45028	-1.04981	0.834017761716433	0.026825	-0.554647	0.393356
Trial1	2	1	noBlindfold	counterclockwise	practice	Guided	1	0.5	-0.25	2.812683	0.26051	-1.45027	-1.0498	0.834886556707882	0.125435	-0.482682	0.380042
Trial1	2	1	noBlindfold	counterclockwise	practice	Guided	1	0.5	-0.25	2.832687	0.2576	-1.45025	-1.04979	0.835716362843423	0.204067	-0.461391	0.424749
Trial1	2	1	noBlindfold	counterclockwise	practice	Guided	1	0.5	-0.25	2.852692	0.25518	-1.45023	-1.04979	0.836421493916217	0.271007	-0.473962	0.422762
Trial1	2	1	noBlindfold	counterclockwise	practice	Guided	1	0.5	-0.25	2.872696	0.25313	-1.45024	-1.04982	0.837052530938156	0.248677	-0.520452	0.42597
Trial1	2	1	noBlindfold	counterclockwise	practice	Guided	1	0.5	-0.25	2.892685	0.25036	-1.45029	-1.04983	0.837883099415497	0.0516	-0.571233	0.33467
Trial1	2	1	noBlindfold	counterclockwise	practice	Guided	1	0.5	-0.25	2.912689	0.24942	-1.45028	-1.04982	0.838154210147386	0.050303	-0.550074	0.372347
Trial1	2	1	noBlindfold	counterclockwise	practice	Guided	1	0.5	-0.25	2.932693	0.24866	-1.45027	-1.04979	0.838353076106398	0.030344	-0.47382	0.434568
Trial1	2	1	noBlindfold	counterclockwise	practice	Guided	1	0.5	-0.25	2.952682	0.24817	-1.45024	-1.04977	0.838481009803727	0.014833	-0.37637	0.49695
Trial1	2	1	noBlindfold	counterclockwise	practice	Guided	1	0.5	-0.25	2.972687	0.24782	-1.4502	-1.04974	0.838557654090119	-0.101205	-0.317027	0.505443
Trial1	2	1	noBlindfold	counterclockwise	practice	Guided	1	0.5	-0.25	2.992691	0.24715	-1.45015	-1.04974	0.838759387302004	-0.315251	-0.266077	0.519001
Trial1	2	1	noBlindfold	counterclockwise	practice	Guided	1	0.5	-0.25	3.012695	0.24661	-1.45015	-1.04975	0.838931760866877	-0.420817	-0.261763	0.485934
Trial1	2	1	noBlindfold	counterclockwise	practice	Guided	1	0.5	-0.25	3.032684	0.24583	-1.45014	-1.04978	0.839196315208522	-0.498078	-0.282845	0.429155
Trial1	2	1	noBlindfold	counterclockwise	practice	Guided	1	0.5	-0.25	3.052689	0.24475	-1.45014	-1.04981	0.839552551590539	-0.501656	-0.299693	0.386373
Trial1	2	1	noBlindfold	counterclockwise	practice	Guided	1	0.5	-0.25	3.072693	0.24325	-1.45014	-1.04984	0.840038419903234	-0.513589	-0.295377	0.348132
Trial1	2	1	noBlindfold	counterclockwise	practice	Guided	1	0.5	-0.25	3.092682	0.23949	-1.45016	-1.04984	0.841195250666963	-0.521067	-0.299439	0.314343
Trial1	2	1	noBlindfold	counterclockwise	practice	Guided	1	0.5	-0.25	3.112686	0.23704	-1.45016	-1.04984	0.841957211316887	-0.574167	-0.341665	0.308444
Trial1	2	1	noBlindfold	counterclockwise	practice	Guided	1	0.5	-0.25	3.13269	0.23432	-1.45016	-1.04984	0.842810681960571	-0.583493	-0.295027	0.325073
Trial1	2	1	noBlindfold	counterclockwise	practice	Guided	1	0.5	-0.25	3.152695	0.23125	-1.45015	-1.04981	0.843754993678665	-0.536336	-0.261098	0.385589
Trial1	2	1	noBlindfold	counterclockwise	practice	Guided	1	0.5	-0.25	3.172684	0.22775	-1.45012	-1.04978	0.844847990446162	-0.471495	-0.151017	0.446641
Trial1	2	1	noBlindfold	counterclockwise	practice	Guided	1	0.5	-0.25	3.192688	0.22	-1.45006	-1.04978	0.847377169238088	-0.439206	-0.104403	0.443691
Trial1	2	1	noBlindfold	counterclockwise	practice	Guided	1	0.5	-0.25	3.212692	0.21577	-1.45006	-1.04978	0.848784280995712	-0.421533	-0.163607	0.461168
Trial1	2	1	noBlindfold	counterclockwise	practice	Guided	1	0.5	-0.25	3.232681	0.21131	-1.45008	-1.0498	0.850307013890284	-0.498954	-0.227031	0.370891
Trial1	2	1	noBlindfold	counterclockwise	practice	Guided	1	0.5	-0.25	3.252686	0.20657	-1.4501	-1.04981	0.851937259238363	-0.543511	-0.176191	0.37771
Trial1	2	1	noBlindfold	counterclockwise	practice	Guided	1	0.5	-0.25	3.27269	0.20138	-1.45009	-1.04981	0.853738743437806	-0.577735	-0.095748	0.344158
Trial1	2	1	noBlindfold	counterclockwise	practice	Guided	1	0.5	-0.25	3.292694	0.19038	-1.45005	-1.04982	0.857657674395097	-0.425773	-0.150702	0.361126
Trial1	2	1	noBlindfold	counterclockwise	practice	Guided	1	0.5	-0.25	3.312683	0.18453	-1.45007	-1.04982	0.859786866036036	-0.363077	-0.218361	0.363005
Trial1	2	1	noBlindfold	counterclockwise	practice	Guided	1	0.5	-0.25	3.332687	0.17838	-1.4501	-1.04982	0.862062389337604	-0.37262	-0.235224	0.404978
Trial1	2	1	noBlindfold	counterclockwise	practice	Guided	1	0.5	-0.25	3.352692	0.1723	-1.45012	-1.04981	0.864339754554234	-0.406538	-0.243623	0.378267
Trial1	2	1	noBlindfold	counterclockwise	practice	Guided	1	0.5	-0.25	3.372696	0.16586	-1.45011	-1.04981	0.866801863105	-0.397691	-0.188555	0.383699
Trial1	2	1	noBlindfold	counterclockwise	practice	Guided	1	0.5	-0.25	3.392685	0.15288	-1.45006	-1.04981	0.871887735999898	-0.329956	-0.027688	0.385376
Trial1	2	1	noBlindfold	counterclockwise	practice	Guided	1	0.5	-0.25	3.412689	0.14598	-1.45003	-1.0498	0.874648650244127	-0.293995	-0.040374	0.378308
Trial1	2	1	noBlindfold	counterclockwise	practice	Guided	1	0.5	-0.25	3.432693	0.13916	-1.45001	-1.04979	0.877422130352027	-0.32138	-0.05306	0.436747
Trial1	2	1	noBlindfold	counterclockwise	practice	Guided	1	0.5	-0.25	3.452682	0.13222	-1.45002	-1.0498	0.880308031148162	-0.324298	-0.05305	0.382683
Trial1	2	1	noBlindfold	counterclockwise	practice	Guided	1	0.5	-0.25	3.472687	0.12495	-1.45002	-1.04982	0.883388159479547	-0.310457	-0.036113	0.382735
Trial1	2	1	noBlindfold	counterclockwise	practice	Guided	1	0.5	-0.25	3.492691	0.11046	-1.45002	-1.04982	0.889636751790961	-0.41168	-0.074173	0.373193
Trial1	2	1	noBlindfold	counterclockwise	practice	Guided	1	0.5	-0.25	3.512695	0.10274	-1.45004	-1.04982	0.893044034184202	-0.384407	-0.07838	0.369723
Trial1	2	1	noBlindfold	counterclockwise	practice	Guided	1	0.5	-0.25	3.532684	0.095366	-1.45005	-1.04982	0.89634859860213	-0.330303	-0.086818	0.35395
Trial1	2	1	noBlindfold	counterclockwise	practice	Guided	1	0.5	-0.25	3.552689	0.087452	-1.45004	-1.04982	0.899948880734414	-0.271776	-0.086797	0.350275
Trial1	2	1	noBlindfold	counterclockwise	practice	Guided	1	0.5	-0.25	3.572693	0.079453	-1.45004	-1.04983	0.90365244691111	-0.329286	-0.095239	0.350285
Trial1	2	1	noBlindfold	counterclockwise	practice	Guided	1	0.5	-0.25	3.592682	0.063611	-1.45004	-1.04983	0.911132988837597	-0.301567	-0.057106	0.346877
Trial1	2	1	noBlindfold	counterclockwise	practice	Guided	1	0.5	-0.25	3.612686	0.055317	-1.45004	-1.04983	0.915134381164731	-0.323195	-0.074012	0.330157
Trial1	2	1	noBlindfold	counterclockwise	practice	Guided	1	0.5	-0.25	3.63269	0.047154	-1.45003	-1.04984	0.919137358888635	-0.353838	-0.057069	0.32604
Trial1	2	1	noBlindfold	counterclockwise	practice	Guided	1	0.5	-0.25	3.652695	0.038872	-1.45002	-1.04983	0.923237237791803	-0.335557	-0.0062795	0.334901
Trial1	2	1	noBlindfold	counterclockwise	practice	Guided	1	0.5	-0.25	3.672684	0.030236	-1.45001	-1.04982	0.927572289736193	-0.3485	-0.061285	0.347723
Trial1	2	1	noBlindfold	counterclockwise	practice	Guided	1	0.5	-0.25	3.692688	0.012918	-1.45004	-1.04982	0.936461964461911	-0.343003	-0.082395	0.348381
Trial1	2	1	noBlindfold	counterclockwise	practice	Guided	1	0.5	-0.25	3.712692	0.004494	-1.45005	-1.04982	0.940871050382059	-0.342498	-0.082373	0.378102
Trial1	2	1	noBlindfold	counterclockwise	practice	Guided	1	0.5	-0.25	3.732681	-0.0045591	-1.45004	-1.04981	0.945661574519989	-0.301877	-0.056964	0.390984
Trial1	2	1	noBlindfold	counterclockwise	practice	Guided	1	0.5	-0.25	3.752686	-0.013449	-1.45003	-1.04981	0.950434534442254	-0.292389	-0.086572	0.370237
Trial1	2	1	noBlindfold	counterclockwise	practice	Guided	1	0.5	-0.25	3.77269	-0.022422	-1.45002	-1.04979	0.955295153649154	-0.282812	-0.0019251	0.412483
Trial1	2	1	noBlindfold	counterclockwise	practice	Guided	1	0.5	-0.25	3.792694	-0.040761	-1.45001	-1.0498	0.965454588247883	-0.308378	-0.044233	0.396344
Trial1	2	1	noBlindfold	counterclockwise	practice	Guided	1	0.5	-0.25	3.812683	-0.050167	-1.45	-1.04981	0.970762408734663	-0.361093	0.036169	0.405438
Trial1	2	1	noBlindfold	counterclockwise	practice	Guided	1	0.5	-0.25	3.832687	-0.059654	-1.44999	-1.04982	0.976178640502411	-0.289782	0.01077	0.346399
Trial1	2	1	noBlindfold	counterclockwise	practice	Guided	1	0.5	-0.25	3.852692	-0.068651	-1.44999	-1.04982	0.981364404744423	-0.400148	-0.0061592	0.381382
Trial1	2	1	noBlindfold	counterclockwise	practice	Guided	1	0.5	-0.25	3.872696	-0.079472	-1.45001	-1.04981	0.987665796121912	-0.274874	-0.073854	0.380441
Trial1	2	1	noBlindfold	counterclockwise	practice	Guided	1	0.5	-0.25	3.892685	-0.097496	-1.45004	-1.04981	0.998347330868679	-0.189395	-0.035731	0.367164
Trial1	2	1	noBlindfold	counterclockwise	practice	Guided	1	0.5	-0.25	3.912689	-0.10716	-1.45003	-1.0498	1.00415305621104	-0.197284	-0.06111	0.396846
Trial1	2	1	noBlindfold	counterclockwise	practice	Guided	1	0.5	-0.25	3.932693	-0.11619	-1.45002	-1.0498	1.00963865769469	-0.249971	-0.048402	0.406278
Trial1	2	1	noBlindfold	counterclockwise	practice	Guided	1	0.5	-0.25	3.952682	-0.12576	-1.45002	-1.04981	1.01551539179423	-0.303578	-0.073785	0.361281
Trial1	2	1	noBlindfold	counterclockwise	practice	Guided	1	0.5	-0.25	3.972687	-0.13537	-1.45001	-1.04981	1.0214651080093	-0.289021	0.0066266	0.394909
Trial1	2	1	noBlindfold	counterclockwise	practice	Guided	1	0.5	-0.25	3.992691	-0.15381	-1.44996	-1.04981	1.03303602904944	-0.14557	0.074297	0.388128
Trial1	2	1	noBlindfold	counterclockwise	practice	Guided	1	0.5	-0.25	4.012695	-0.16308	-1.44996	-1.04982	1.03893562487859	-0.266201	0.027732	0.336323
Trial1	2	1	noBlindfold	counterclockwise	practice	Guided	1	0.5	-0.25	4.032684	-0.17233	-1.44998	-1.04982	1.04486351041256	-0.207019	-0.035743	0.377251
Trial1	2	1	noBlindfold	counterclockwise	practice	Guided	1	0.5	-0.25	4.052689	-0.18183	-1.45003	-1.04981	1.05099385470136	-0.233146	-0.082276	0.383118
Trial1	2	1	noBlindfold	counterclockwise	practice	Guided	1	0.5	-0.25	4.072693	-0.19099	-1.45005	-1.04982	1.05696703761514	-0.242299	-0.090713	0.349164
Trial1	2	1	noBlindfold	counterclockwise	practice	Guided	1	0.5	-0.25	4.092682	-0.20958	-1.45002	-1.04983	1.06922015838029	-0.267671	-0.010287	0.358801
Trial1	2	1	noBlindfold	counterclockwise	practice	Guided	1	0.5	-0.25	4.112686	-0.21903	-1.45001	-1.04983	1.07551481473129	-0.236647	-0.039903	0.337093
Trial1	2	1	noBlindfold	counterclockwise	practice	Guided	1	0.5	-0.25	4.13269	-0.22821	-1.45002	-1.04983	1.08167359771114	-0.200984	-0.065275	0.323549
Trial1	2	1	noBlindfold	counterclockwise	practice	Guided	1	0.5	-0.25	4.152695	-0.23764	-1.45004	-1.04983	1.08804444974039	-0.147391	-0.137183	0.313522
Trial1	2	1	noBlindfold	counterclockwise	practice	Guided	1	0.5	-0.25	4.172684	-0.24672	-1.45006	-1.04984	1.09422792103521	-0.262273	-0.149839	0.326086
Trial1	2	1	noBlindfold	counterclockwise	practice	Guided	1	0.5	-0.25	4.192688	-0.2648	-1.45008	-1.04985	1.1066521857738	-0.244462	-0.20477	0.300735
Trial1	2	1	noBlindfold	counterclockwise	practice	Guided	1	0.5	-0.25	4.212692	-0.27408	-1.45008	-1.04986	1.11309293402534	-0.209421	-0.124322	0.2744
Trial1	2	1	noBlindfold	counterclockwise	practice	Guided	1	0.5	-0.25	4.232681	-0.28305	-1.45007	-1.04988	1.11936382037853	-0.227648	-0.14121	0.248512
Trial1	2	1	noBlindfold	counterclockwise	practice	Guided	1	0.5	-0.25	4.252686	-0.29222	-1.45007	-1.04987	1.12579063878695	-0.146006	-0.141175	0.2806
Trial1	2	1	noBlindfold	counterclockwise	practice	Guided	1	0.5	-0.25	4.27269	-0.30095	-1.45008	-1.04978	1.13188734154941	-0.134089	-0.183446	0.238166
Trial1	2	1	noBlindfold	counterclockwise	practice	Guided	1	0.5	-0.25	4.292694	-0.3015	-1.45008	-1.04945	1.13204346815236	-1.841097	-0.018313	0.416948
Trial1	2	1	noBlindfold	counterclockwise	practice	Guided	1	0.5	-0.25	4.312683	-0.30093	-1.45001	-1.04878	1.13116678076902	-2.075655	0.282112	0.552754
Trial1	2	1	noBlindfold	counterclockwise	practice	Guided	1	0.5	-0.25	4.332687	-0.30088	-1.44988	-1.04787	1.13048900874538	-1.374983	0.531686	0.589716
Trial1	2	1	noBlindfold	counterclockwise	practice	Guided	1	0.5	-0.25	4.352692	-0.30069	-1.44977	-1.04656	1.12943011307002	-0.529225	0.510527	0.595902
Trial1	2	1	noBlindfold	counterclockwise	practice	Guided	1	0.5	-0.25	4.372696	-0.30033	-1.44977	-1.04284	1.12655375102781	-0.0073156	0.112661	0.804183
Trial1	2	1	noBlindfold	counterclockwise	practice	Guided	1	0.5	-0.25	4.392685	-0.29998	-1.45013	-1.04074	1.12482789441436	-0.747872	-0.568589	0.221337
Trial1	2	1	noBlindfold	counterclockwise	practice	Guided	1	0.5	-0.25	4.412689	-0.30032	-1.45027	-1.0388	1.12370705405605	-1.076691	-0.424665	0.254255
Trial1	2	1	noBlindfold	counterclockwise	practice	Guided	1	0.5	-0.25	4.432693	-0.30053	-1.45023	-1.03686	1.12249585733925	-1.17239	-0.263775	0.170871
Trial1	2	1	noBlindfold	counterclockwise	practice	Guided	1	0.5	-0.25	4.452682	-0.30056	-1.45014	-1.03498	1.12120016725241	-0.913625	-0.102911	0.233226
Trial1	2	1	noBlindfold	counterclockwise	practice	Guided	1	0.5	-0.25	4.472687	-0.30045	-1.45006	-1.03053	1.11801039407543	-0.467175	0.095987	0.353335
Trial1	2	1	noBlindfold	counterclockwise	practice	Guided	1	0.5	-0.25	4.492691	-0.30015	-1.45002	-1.02825	1.11620473743305	-0.328746	-0.403325	0.157495
Trial1	2	1	noBlindfold	counterclockwise	practice	Guided	1	0.5	-0.25	4.512695	-0.30017	-1.45016	-1.02608	1.1147072357417	-0.623744	-0.365131	0.13231
Trial1	2	1	noBlindfold	counterclockwise	practice	Guided	1	0.5	-0.25	4.532684	-0.30029	-1.45018	-1.02394	1.11330462416328	-0.866822	-0.233871	0.176391
Trial1	2	1	noBlindfold	counterclockwise	practice	Guided	1	0.5	-0.25	4.552689	-0.30041	-1.45014	-1.02185	1.11193910757238	-0.914819	-0.199951	0.1619
Trial1	2	1	noBlindfold	counterclockwise	practice	Guided	1	0.5	-0.25	4.572693	-0.30046	-1.45009	-1.01768	1.10908468507612	-0.821635	-0.056034	0.191237
Trial1	2	1	noBlindfold	counterclockwise	practice	Guided	1	0.5	-0.25	4.592682	-0.30041	-1.44998	-1.01547	1.10751999336508	-0.756212	-0.043334	0.158908
Trial1	2	1	noBlindfold	counterclockwise	practice	Guided	1	0.5	-0.25	4.612686	-0.30039	-1.45002	-1.01331	1.10601375695936	-0.802768	-0.149098	0.215524
Trial1	2	1	noBlindfold	counterclockwise	practice	Guided	1	0.5	-0.25	4.63269	-0.30039	-1.45007	-1.01116	1.10453100016748	-0.806201	-0.16175	0.135768
Trial1	2	1	noBlindfold	counterclockwise	practice	Guided	1	0.5	-0.25	4.652695	-0.3004	-1.45009	-1.00903	1.1030714662004	-0.823984	-0.157467	0.136509
Trial1	2	1	noBlindfold	counterclockwise	practice	Guided	1	0.5	-0.25	4.672684	-0.30042	-1.45008	-1.00444	1.09993263090298	-0.802944	0.0033727	0.211241
Trial1	2	1	noBlindfold	counterclockwise	practice	Guided	1	0.5	-0.25	4.692688	-0.30037	-1.44995	-1.00193	1.09817615699927	-0.657523	0.147213	0.381388
Trial1	2	1	noBlindfold	counterclockwise	practice	Guided	1	0.5	-0.25	4.712692	-0.30035	-1.44992	-0.99912	1.09623943966699	-0.620691	0.223341	0.409126
Trial1	2	1	noBlindfold	counterclockwise	practice	Guided	1	0.5	-0.25	4.732681	-0.30033	-1.4499	-0.99614	1.09419056221746	-0.64501	0.290984	0.449474
Trial1	2	1	noBlindfold	counterclockwise	practice	Guided	1	0.5	-0.25	4.752686	-0.30033	-1.44987	-0.99284	1.09194291785213	-0.695916	0.295137	0.626613
Trial1	2	1	noBlindfold	counterclockwise	practice	Guided	1	0.5	-0.25	4.77269	-0.30033	-1.44983	-0.98512	1.08670579928173	-0.688278	0.443142	0.596874
Trial1	2	1	noBlindfold	counterclockwise	practice	Guided	1	0.5	-0.25	4.792694	-0.3003	-1.44974	-0.98053	1.08358396476804	-0.556148	0.633491	0.767756
Trial1	2	1	noBlindfold	counterclockwise	practice	Guided	1	0.5	-0.25	4.812683	-0.30026	-1.44969	-0.97559	1.0802300282329	-0.479322	0.675809	0.894764
Trial1	2	1	noBlindfold	counterclockwise	practice	Guided	1	0.5	-0.25	4.832687	-0.30023	-1.44966	-0.97015	1.07656122023596	-0.463035	0.688504	0.856237
Trial1	2	1	noBlindfold	counterclockwise	practice	Guided	1	0.5	-0.25	4.852692	-0.30021	-1.44969	-0.9639	1.0723755382245	-0.463981	0.50229	0.846315
Trial1	2	1	noBlindfold	counterclockwise	practice	Guided	1	0.5	-0.25	4.872696	-0.3002	-1.44972	-0.9512	1.06395559882257	-0.344086	0.599573	0.716584
Trial1	2	1	noBlindfold	counterclockwise	practice	Guided	1	0.5	-0.25	4.892685	-0.30018	-1.44975	-0.94408	1.05926156028806	-0.355066	0.408979	0.662445
Trial1	2	1	noBlindfold	counterclockwise	practice	Guided	1	0.5	-0.25	4.912689	-0.30016	-1.44976	-0.93709	1.05467940673484	-0.251531	0.400432	0.582288
Trial1	2	1	noBlindfold	counterclockwise	practice	Guided	1	0.5	-0.25	4.932693	-0.30014	-1.44979	-0.92887	1.04932763378399	-0.269216	0.281848	0.583067
Trial1	2	1	noBlindfold	counterclockwise	practice	Guided	1	0.5	-0.25	4.952682	-0.30013	-1.44987	-0.92121	1.04438062234676	-0.276592	0.133682	0.71793
Trial1	2	1	noBlindfold	counterclockwise	practice	Guided	1	0.5	-0.25	4.972687	-0.30012	-1.44991	-0.90456	1.03375085989818	-0.195076	0.260584	0.541991
Trial1	2	1	noBlindfold	counterclockwise	practice	Guided	1	0.5	-0.25	4.992691	-0.3001	-1.44994	-0.89575	1.02817948461374	-0.159932	0.078551	0.628716
Trial1	2	1	noBlindfold	counterclockwise	practice	Guided	1	0.5	-0.25	5.012695	-0.3001	-1.44995	-0.88638	1.0223206609117	-0.147969	0.133537	0.594552
Trial1	2	1	noBlindfold	counterclockwise	practice	Guided	1	0.5	-0.25	5.032684	-0.30009	-1.44997	-0.87701	1.01650652194113	-0.157106	-0.04844	0.48558
Trial1	2	1	noBlindfold	counterclockwise	practice	Guided	1	0.5	-0.25	5.052689	-0.30008	-1.45003	-0.8670599	1.01039150115129	-0.133725	-0.073804	0.628429
Trial1	2	1	noBlindfold	counterclockwise	practice	Guided	1	0.5	-0.25	5.072693	-0.30006	-1.45003	-0.847	0.998250977164547	-0.123431	-0.023026	0.437813
Trial1	2	1	noBlindfold	counterclockwise	practice	Guided	1	0.5	-0.25	5.092682	-0.30005	-1.45007	-0.83628	0.991869073778724	-0.026261	-0.0568	0.511088
Trial1	2	1	noBlindfold	counterclockwise	practice	Guided	1	0.5	-0.25	5.112686	-0.30002	-1.45006	-0.82595	0.985774000279945	-0.043268	-0.07794	0.535027
Trial1	2	1	noBlindfold	counterclockwise	practice	Guided	1	0.5	-0.25	5.13269	-0.29999	-1.45007	-0.81472	0.9792306750316	0.029384	-0.331791	0.56545
Trial1	2	1	noBlindfold	counterclockwise	practice	Guided	1	0.5	-0.25	5.152695	-0.29997	-1.45009	-0.80331	0.972678740993014	0.087004	-0.149778	0.457711
Trial1	2	1	noBlindfold	counterclockwise	practice	Guided	1	0.5	-0.25	5.172684	-0.29997	-1.45009	-0.78038	0.95982027386423	-0.0048015	-0.289365	0.697153
Trial1	2	1	noBlindfold	counterclockwise	practice	Guided	1	0.5	-0.25	5.192688	-0.30002	-1.45014	-0.76823	0.953202166338673	-0.032682	-0.339984	0.559624
Trial1	2	1	noBlindfold	counterclockwise	practice	Guided	1	0.5	-0.25	5.212692	-0.30003	-1.45018	-0.75624	0.946745413208998	0.003322	-0.33987	0.574824
Trial1	2	1	noBlindfold	counterclockwise	practice	Guided	1	0.5	-0.25	5.232681	-0.30002	-1.45016	-0.7441	0.940301441123418	-0.0014978	-0.128218	0.465631
Trial1	2	1	noBlindfold	counterclockwise	practice	Guided	1	0.5	-0.25	5.252686	-0.29998	-1.45011	-0.73138	0.933645925625649	0.038956	-0.255114	0.472113
Trial1	2	1	noBlindfold	counterclockwise	practice	Guided	1	0.5	-0.25	5.27269	-0.29998	-1.45011	-0.73138	0.933645925625649	0.038956	-0.255114	0.472113
Trial1	2	1	noBlindfold	counterclockwise	practice	Guided	1	0.5	-0.25	5.292694	-0.30002	-1.45011	-0.69526	0.915580977038242	0.038956	-0.263517	0.472113
Trial1	2	1	noBlindfold	counterclockwise	practice	Guided	1	0.5	-0.25	5.312683	-0.30002	-1.45024	-0.68104	0.908750508863482	-0.057848	-0.534108	0.593986
Trial1	2	1	noBlindfold	counterclockwise	practice	Guided	1	0.5	-0.25	5.332687	-0.30002	-1.45024	-0.66785	0.902568918372281	0.0015018	-0.326654	0.427242
Trial1	2	1	noBlindfold	counterclockwise	practice	Guided	1	0.5	-0.25	5.352692	-0.3	-1.45021	-0.65493	0.896642778744806	-0.0010857	-0.432338	0.566071
Trial1	2	1	noBlindfold	counterclockwise	practice	Guided	1	0.5	-0.25	5.372696	-0.29999	-1.45021	-0.62839	0.884964971210605	-0.018492	-0.466078	0.503445
Trial1	2	1	noBlindfold	counterclockwise	practice	Guided	1	0.5	-0.25	5.392685	-0.29999	-1.45028	-0.61522	0.879414380911736	-0.052025	-0.406744	0.39942
Trial1	2	1	noBlindfold	counterclockwise	practice	Guided	1	0.5	-0.25	5.412689	-0.30001	-1.45025	-0.6016	0.873864146830343	0.02818	-0.453176	0.421499
Trial1	2	1	noBlindfold	counterclockwise	practice	Guided	1	0.5	-0.25	5.432693	-0.30002	-1.45024	-0.58827	0.868595771311983	0.021988	-0.546206	0.577234
Trial1	2	1	noBlindfold	counterclockwise	practice	Guided	1	0.5	-0.25	5.452682	-0.3	-1.45026	-0.57435	0.863251350140028	0.020861	-0.414995	0.648753
Trial1	2	1	noBlindfold	counterclockwise	practice	Guided	1	0.5	-0.25	5.472687	-0.29997	-1.45026	-0.54697	0.853313066344615	0.032518	-0.630767	0.610359
Trial1	2	1	noBlindfold	counterclockwise	practice	Guided	1	0.5	-0.25	5.492691	-0.29996	-1.45034	-0.53306	0.848562883378785	0.08111	-0.584217	0.696413
Trial1	2	1	noBlindfold	counterclockwise	practice	Guided	1	0.5	-0.25	5.512695	-0.29997	-1.4503	-0.51898	0.843979990832428	0.060482	-0.508044	0.537591
Trial1	2	1	noBlindfold	counterclockwise	practice	Guided	1	0.5	-0.25	5.532684	-0.29999	-1.45027	-0.50422	0.839411585781819	0.026966	-0.618047	0.774589
Trial1	2	1	noBlindfold	counterclockwise	practice	Guided	1	0.5	-0.25	5.552689	-0.29998	-1.45027	-0.48922	0.834981573999897	0.077659	-0.550334	0.713376
Trial1	2	1	noBlindfold	counterclockwise	practice	Guided	1	0.5	-0.25	5.572693	-0.29998	-1.45031	-0.45947	0.826949639464039	0.078707	-0.795779	0.678358
Trial1	2	1	noBlindfold	counterclockwise	practice	Guided	1	0.5	-0.25	5.592682	-0.29997	-1.45033	-0.44425	0.823216290020469	0.061411	-0.579957	0.646847
Trial1	2	1	noBlindfold	counterclockwise	practice	Guided	1	0.5	-0.25	5.612686	-0.29997	-1.45031	-0.42835	0.819610105802074	0.095849	-0.757692	0.620005
Trial1	2	1	noBlindfold	counterclockwise	practice	Guided	1	0.5	-0.25	5.63269	-0.29995	-1.45033	-0.41273	0.816333916923727	0.103177	-0.558798	0.775225
Trial1	2	1	noBlindfold	counterclockwise	practice	Guided	1	0.5	-0.25	5.652695	-0.29994	-1.45034	-0.39653	0.813249672155694	0.105622	-0.698447	0.696339
Trial1	2	1	noBlindfold	counterclockwise	practice	Guided	1	0.5	-0.25	5.672684	-0.29993	-1.45036	-0.36447	0.808078830917474	0.152968	-0.783083	0.600447
Trial1	2	1	noBlindfold	counterclockwise	practice	Guided	1	0.5	-0.25	5.692688	-0.2999	-1.45033	-0.34909	0.806014160350416	0.244563	-0.626507	0.558186
Trial1	2	1	noBlindfold	counterclockwise	practice	Guided	1	0.5	-0.25	5.712692	-0.2999	-1.45032	-0.33259	0.804152418944385	0.206571	-0.529167	0.602007
Trial1	2	1	noBlindfold	counterclockwise	practice	Guided	1	0.5	-0.25	5.732681	-0.29991	-1.45029	-0.31639	0.802660358756999	0.172046	-0.651873	0.624654
Trial1	2	1	noBlindfold	counterclockwise	practice	Guided	1	0.5	-0.25	5.752686	-0.29994	-1.4503	-0.29955	0.801473137328469	0.014699	-0.876159	0.650064
Trial1	2	1	noBlindfold	counterclockwise	practice	Guided	1	0.5	-0.25	5.77269	-0.29997	-1.45035	-0.26647	0.800139527136125	0.0071315	-0.626482	0.523402
Trial1	2	1	noBlindfold	counterclockwise	practice	Guided	1	0.5	-0.25	5.792694	-0.29998	-1.45028	-0.24921	0.799980404634719	-0.02769	-0.550279	0.726675
Trial1	2	1	noBlindfold	counterclockwise	practice	Guided	2	0.5	-0.25	0	0.44904	-1.45014	-1.05	0.801621385535178	-0.164285	-0.328991	-0.041809
Trial1	2	1	noBlindfold	counterclockwise	practice	Guided	2	0.5	-0.25	0.001525879	0.44903	-1.45014	-1.05	0.801622022172422	-0.264059	-0.333136	0.012936
Trial1	2	1	noBlindfold	counterclockwise	practice	Guided	2	0.5	-0.25	0.02153015	0.44903	-1.45014	-1.04998	0.8016021545055	-0.264059	-0.333136	0.012936
Trial1	2	1	noBlindfold	counterclockwise	practice	Guided	2	0.5	-0.25	0.04153442	0.44893	-1.45016	-1.04997	0.801598525156919	-0.214895	-0.337184	0.083354
Trial1	2	1	noBlindfold	counterclockwise	practice	Guided	2	0.5	-0.25	0.06152344	0.44877	-1.45017	-1.04998	0.801618728356603	-0.201967	-0.345552	0.021027
Trial1	2	1	noBlindfold	counterclockwise	practice	Guided	2	0.5	-0.25	0.08152771	0.44853	-1.45017	-1.04999	0.801643974025825	-0.194622	-0.375078	0.046742
Trial1	2	1	noBlindfold	counterclockwise	practice	Guided	2	0.5	-0.25	0.101532	0.44823	-1.45017	-1.04998	0.801653421085867	-0.190922	-0.349597	0.059601
Trial1	2	1	noBlindfold	counterclockwise	practice	Guided	2	0.5	-0.25	0.1215363	0.44784	-1.45017	-1.04997	0.80166870858496	-0.223803	-0.328347	0.086964
Trial1	2	1	noBlindfold	counterclockwise	practice	Guided	2	0.5	-0.25	0.1415253	0.44682	-1.45017	-1.04998	0.801745710779188	-0.210548	-0.362007	0.020456
Trial1	2	1	noBlindfold	counterclockwise	practice	Guided	2	0.5	-0.25	0.1615295	0.44617	-1.45018	-1.04999	0.801798959053665	-0.169983	-0.340745	0.014607
Trial1	2	1	noBlindfold	counterclockwise	practice	Guided	2	0.5	-0.25	0.1815338	0.44546	-1.45019	-1.05001	0.80186691837806	-0.234427	-0.349102	-0.023104
Trial1	2	1	noBlindfold	counterclockwise	practice	Guided	2	0.5	-0.25	0.2015228	0.44468	-1.45019	-1.05003	0.801940329203781	-0.236441	-0.378622	-0.061067
Trial1	2	1	noBlindfold	counterclockwise	practice	Guided	2	0.5	-0.25	0.2215271	0.44379	-1.45019	-1.05003	0.80200221642787	-0.230361	-0.378518	-0.085887
Trial1	2	1	noBlindfold	counterclockwise	practice	Guided	2	0.5	-0.25	0.2415314	0.4418	-1.4502	-1.05002	0.802134158206767	-0.2104	-0.46293	-0.046674
Trial1	2	1	noBlindfold	counterclockwise	practice	Guided	2	0.5	-0.25	0.2615356	0.44072	-1.45022	-1.05	0.802193270392952	-0.194678	-0.454342	-0.011992
Trial1	2	1	noBlindfold	counterclockwise	practice	Guided	2	0.5	-0.25	0.2815247	0.4396	-1.45022	-1.04997	0.80224697422886	-0.188351	-0.441525	0.030503
Trial1	2	1	noBlindfold	counterclockwise	practice	Guided	2	0.5	-0.25	0.3015289	0.43849	-1.45023	-1.04995	0.802311343340267	-0.16318	-0.492181	0.12885
Trial1	2	1	noBlindfold	counterclockwise	practice	Guided	2	0.5	-0.25	0.3215332	0.43736	-1.45025	-1.04998	0.802428714839582	-0.230802	-0.58526	0.069955
Trial1	2	1	noBlindfold	counterclockwise	practice	Guided	2	0.5	-0.25	0.3415222	0.43509	-1.4503	-1.04999	0.802618969049465	-0.209535	-0.610651	0.01661
Trial1	2	1	noBlindfold	counterclockwise	practice	Guided	2	0.5	-0.25	0.3615265	0.43398	-1.4503	-1.04998	0.802699640808214	-0.19377	-0.564101	0.05126
Trial1	2	1	noBlindfold	counterclockwise	practice	Guided	2	0.5	-0.25	0.3815308	0.43279	-1.45028	-1.04996	0.802778435018262	-0.163652	-0.547174	0.069941
Trial1	2	1	noBlindfold	counterclockwise	practice	Guided	2	0.5	-0.25	0.401535	0.43173	-1.45027	-1.04993	0.802837941211685	-0.124049	-0.542934	0.152293
Trial1	2	1	noBlindfold	counterclockwise	practice	Guided	2	0.5	-0.25	0.421524	0.43068	-1.45026	-1.04989	0.8028881266092	-0.228433	-0.483631	0.183784
Trial1	2	1	noBlindfold	counterclockwise	practice	Guided	2	0.5	-0.25	0.4415283	0.42855	-1.45022	-1.04986	0.803044909470503	-0.315799	-0.394526	0.304658
Trial1	2	1	noBlindfold	counterclockwise	practice	Guided	2	0.5	-0.25	0.4615326	0.42728	-1.4502	-1.04984	0.803138954508616	-0.286084	-0.402882	0.331659
Trial1	2	1	noBlindfold	counterclockwise	practice	Guided	2	0.5	-0.25	0.4815216	0.42594	-1.45019	-1.04984	0.80326139313142	-0.248894	-0.35623	0.308603
Trial1	2	1	noBlindfold	counterclockwise	practice	Guided	2	0.5	-0.25	0.5015259	0.42447	-1.45017	-1.04984	0.803398259213465	-0.204848	-0.360366	0.319614
Trial1	2	1	noBlindfold	counterclockwise	practice	Guided	2	0.5	-0.25	0.5215302	0.42301	-1.45018	-1.04984	0.803536834572259	-0.119833	-0.368729	0.316226
Trial1	2	1	noBlindfold	counterclockwise	practice	Guided	2	0.5	-0.25	0.5415344	0.42018	-1.4502	-1.04984	0.803812923918996	-0.070527	-0.436208	0.314799
Trial1	2	1	noBlindfold	counterclockwise	practice	Guided	2	0.5	-0.25	0.5615234	0.41888	-1.45022	-1.04985	0.803953020054178	-0.094613	-0.440315	0.271226
Trial1	2	1	noBlindfold	counterclockwise	practice	Guided	2	0.5	-0.25	0.5815277	0.41775	-1.45022	-1.04986	0.804077784122601	-0.0679	-0.40634	0.272736
Trial1	2	1	noBlindfold	counterclockwise	practice	Guided	2	0.5	-0.25	0.601532	0.4167	-1.45021	-1.04986	0.80418587069156	-0.037237	-0.372377	0.282887
Trial1	2	1	noBlindfold	counterclockwise	practice	Guided	2	0.5	-0.25	0.6215363	0.41573	-1.45019	-1.04986	0.804286922406142	-0.01942	-0.334186	0.304821
Trial1	2	1	noBlindfold	counterclockwise	practice	Guided	2	0.5	-0.25	0.6415253	0.41423	-1.45018	-1.04989	0.804475340225581	0.0092344	-0.35937	0.175994
Trial1	2	1	noBlindfold	counterclockwise	practice	Guided	2	0.5	-0.25	0.6615295	0.4137	-1.45019	-1.04993	0.804571721332108	-0.045801	-0.431204	0.13588
Trial1	2	1	noBlindfold	counterclockwise	practice	Guided	2	0.5	-0.25	0.6815338	0.41328	-1.4502	-1.04996	0.804646745940313	-0.073209	-0.418393	0.061728
Trial1	2	1	noBlindfold	counterclockwise	practice	Guided	2	0.5	-0.25	0.7015228	0.41294	-1.45022	-1.04996	0.804683458457481	-0.078611	-0.452121	0.086871
Trial1	2	1	noBlindfold	counterclockwise	practice	Guided	2	0.5	-0.25	0.7215271	0.41268	-1.45022	-1.04995	0.804701681302455	-0.07732	-0.447769	0.132973
Trial1	2	1	noBlindfold	counterclockwise	practice	Guided	2	0.5	-0.25	0.7415314	0.41237	-1.45021	-1.04995	0.804735376285157	-0.084936	-0.379836	0.11144
Trial1	2	1	noBlindfold	counterclockwise	practice	Guided	2	0.5	-0.25	0.7615356	0.41229	-1.4502	-1.04995	0.8047440937464	-0.117711	-0.371263	0.138951
Trial1	2	1	noBlindfold	counterclockwise	practice	Guided	2	0.5	-0.25	0.7815247	0.41223	-1.4502	-1.04995	0.804750631313704	-0.120164	-0.40924	0.103054
Trial1	2	1	noBlindfold	counterclockwise	practice	Guided	2	0.5	-0.25	0.8015289	0.41217	-1.4502	-1.04995	0.804757179800835	-0.200324	-0.366811	0.071348
Trial1	2	1	noBlindfold	counterclockwise	practice	Guided	2	0.5	-0.25	0.8215332	0.41205	-1.45019	-1.05002	0.804839840290572	-0.286424	-0.396327	0.053322
Trial1	2	1	noBlindfold	counterclockwise	practice	Guided	2	0.5	-0.25	0.8415222	0.41148	-1.4502	-1.05003	0.804912280002873	-0.155559	-0.396111	-0.048427
Trial1	2	1	noBlindfold	counterclockwise	practice	Guided	2	0.5	-0.25	0.8615265	0.4111	-1.4502	-1.05002	0.804944204425362	-0.156487	-0.417155	-0.044986
Trial1	2	1	noBlindfold	counterclockwise	practice	Guided	2	0.5	-0.25	0.8815308	0.41068	-1.45021	-1.04999	0.804960846992505	-0.140622	-0.404344	0.0029498
Trial1	2	1	noBlindfold	counterclockwise	practice	Guided	2	0.5	-0.25	0.901535	0.41027	-1.4502	-1.04998	0.80499661406106	-0.143984	-0.391539	0.061651
Trial1	2	1	noBlindfold	counterclockwise	practice	Guided	2	0.5	-0.25	0.921524	0.40987	-1.4502	-1.04997	0.805031345531987	-0.130372	-0.387195	0.073712
Trial1	2	1	noBlindfold	counterclockwise	practice	Guided	2	0.5	-0.25	0.9415283	0.40905	-1.45016	-1.04996	0.805113615489105	-0.132229	-0.264298	0.091749
Trial1	2	1	noBlindfold	counterclockwise	practice	Guided	2	0.5	-0.25	0.9615326	0.40865	-1.45014	-1.04994	0.805138999299771	-0.121043	-0.226142	0.130236
Trial1	2	1	noBlindfold	counterclockwise	practice	Guided	2	0.5	-0.25	0.9815216	0.40823	-1.45012	-1.04993	0.80517681220701	-0.109376	-0.251466	0.161601
Trial1	2	1	noBlindfold	counterclockwise	practice	Guided	2	0.5	-0.25	1.001526	0.40783	-1.45012	-1.04993	0.805222501026063	-0.069119	-0.247159	0.158392
Trial1	2	1	noBlindfold	counterclockwise	practice	Guided	2	0.5	-0.25	1.02153	0.40747	-1.45014	-1.04995	0.805283680405653	-0.046491	-0.310552	0.07552
Trial1	2	1	noBlindfold	counterclockwise	practice	Guided	2	0.5	-0.25	1.041534	0.40692	-1.45015	-1.04995	0.805347062920348	-0.108877	-0.289227	0.087139
Trial1	2	1	noBlindfold	counterclockwise	practice	Guided	2	0.5	-0.25	1.061523	0.40665	-1.45014	-1.04995	0.805378314541567	-0.131296	-0.242604	0.078986
Trial1	2	1	noBlindfold	counterclockwise	practice	Guided	2	0.5	-0.25	1.081528	0.40638	-1.45013	-1.04995	0.805409655469168	-0.124295	-0.242531	0.113022
Trial1	2	1	noBlindfold	counterclockwise	practice	Guided	2	0.5	-0.25	1.101532	0.40608	-1.45013	-1.04996	0.80545452640525	-0.115128	-0.293239	0.109317
Trial1	2	1	noBlindfold	counterclockwise	practice	Guided	2	0.5	-0.25	1.121536	0.40578	-1.45014	-1.04996	0.805489561851149	-0.118334	-0.314318	0.0783
Trial1	2	1	noBlindfold	counterclockwise	practice	Guided	2	0.5	-0.25	1.141525	0.40517	-1.45016	-1.04995	0.805551201603229	-0.128105	-0.335296	0.104304
Trial1	2	1	noBlindfold	counterclockwise	practice	Guided	2	0.5	-0.25	1.16153	0.4049	-1.45017	-1.04996	0.805592971907345	-0.105863	-0.309817	0.105552
Trial1	2	1	noBlindfold	counterclockwise	practice	Guided	2	0.5	-0.25	1.181534	0.40465	-1.45016	-1.04996	0.805622523957196	-0.108119	-0.258951	0.067543
Trial1	2	1	noBlindfold	counterclockwise	practice	Guided	2	0.5	-0.25	1.201523	0.40442	-1.45014	-1.04996	0.805649776296818	-0.113731	-0.29273	0.088239
Trial1	2	1	noBlindfold	counterclockwise	practice	Guided	2	0.5	-0.25	1.221527	0.40419	-1.45014	-1.04995	0.805667154385755	-0.103134	-0.284188	0.059375
Trial1	2	1	noBlindfold	counterclockwise	practice	Guided	2	0.5	-0.25	1.241531	0.40371	-1.45015	-1.04995	0.80572437652175	-0.173754	-0.296719	0.13914
Trial1	2	1	noBlindfold	counterclockwise	practice	Guided	2	0.5	-0.25	1.261536	0.4034	-1.45015	-1.04994	0.805751541677454	-0.158459	-0.228936	0.06935
Trial1	2	1	noBlindfold	counterclockwise	practice	Guided	2	0.5	-0.25	1.281525	0.40303	-1.45013	-1.04994	0.805795987073842	-0.178089	-0.216176	0.116356
Trial1	2	1	noBlindfold	counterclockwise	practice	Guided	2	0.5	-0.25	1.301529	0.40262	-1.45011	-1.04994	0.80584542839273	-0.190648	-0.224583	0.113156
Trial1	2	1	noBlindfold	counterclockwise	practice	Guided	2	0.5	-0.25	1.321533	0.40212	-1.45011	-1.04996	0.805925876761584	-0.244147	-0.275297	0.1143
Trial1	2	1	noBlindfold	counterclockwise	practice	Guided	2	0.5	-0.25	1.341522	0.40094	-1.45015	-1.04999	0.806099736681814	-0.203243	-0.296292	0.036644
Trial1	2	1	noBlindfold	counterclockwise	practice	Guided	2	0.5	-0.25	1.361526	0.40022	-1.45015	-1.05002	0.806218341781151	-0.212953	-0.283516	-0.039562
Trial1	2	1	noBlindfold	counterclockwise	practice	Guided	2	0.5	-0.25	1.381531	0.39938	-1.45014	-1.05002	0.806322734564201	-0.270885	-0.270742	-0.038593
Trial1	2	1	noBlindfold	counterclockwise	practice	Guided	2	0.5	-0.25	1.401535	0.39841	-1.45013	-1.04999	0.806414553261205	-0.255878	-0.257976	0.055701
Trial1	2	1	noBlindfold	counterclockwise	practice	Guided	2	0.5	-0.25	1.421524	0.39734	-1.45013	-1.04998	0.806540232752644	-0.213732	-0.312912	0.041899
Trial1	2	1	noBlindfold	counterclockwise	practice	Guided	2	0.5	-0.25	1.441528	0.39486	-1.45018	-1.04998	0.806859651594548	-0.329075	-0.355034	0.050837
Trial1	2	1	noBlindfold	counterclockwise	practice	Guided	2	0.5	-0.25	1.461533	0.39331	-1.45018	-1.04997	0.807053160595564	-0.368957	-0.312623	0.048667
Trial1	2	1	noBlindfold	counterclockwise	practice	Guided	2	0.5	-0.25	1.481522	0.39169	-1.45015	-1.04995	0.807249073974514	-0.310353	-0.232142	0.119268
Trial1	2	1	noBlindfold	counterclockwise	practice	Guided	2	0.5	-0.25	1.501526	0.38987	-1.45013	-1.04995	0.807495280387996	-0.182085	-0.215149	0.124453
Trial1	2	1	noBlindfold	counterclockwise	practice	Guided	2	0.5	-0.25	1.52153	0.38798	-1.45011	-1.04998	0.807784964347776	-0.133432	-0.215092	0.065965
Trial1	2	1	noBlindfold	counterclockwise	practice	Guided	2	0.5	-0.25	1.541534	0.38408	-1.45011	-1.04998	0.808335029216259	-0.230845	-0.223428	0.061194
Trial1	2	1	noBlindfold	counterclockwise	practice	Guided	2	0.5	-0.25	1.561523	0.38196	-1.45012	-1.04997	0.808631863504703	-0.244098	-0.274138	0.055851
Trial1	2	1	noBlindfold	counterclockwise	practice	Guided	2	0.5	-0.25	1.581528	0.37997	-1.45013	-1.04996	0.808914845111499	-0.206509	-0.290988	0.097221
Trial1	2	1	noBlindfold	counterclockwise	practice	Guided	2	0.5	-0.25	1.601532	0.37789	-1.45013	-1.04996	0.809226101575262	-0.126229	-0.214747	0.091711
Trial1	2	1	noBlindfold	counterclockwise	practice	Guided	2	0.5	-0.25	1.621536	0.37576	-1.45011	-1.04994	0.809530456865739	-0.099505	-0.125831	0.105718
Trial1	2	1	noBlindfold	counterclockwise	practice	Guided	2	0.5	-0.25	1.641525	0.37161	-1.45008	-1.04993	0.810167860991528	-0.174211	-0.172294	0.173281
Trial1	2	1	noBlindfold	counterclockwise	practice	Guided	2	0.5	-0.25	1.66153	0.36942	-1.45009	-1.04992	0.81050803108202	-0.262538	-0.21879	0.160269
Trial1	2	1	noBlindfold	counterclockwise	practice	Guided	2	0.5	-0.25	1.681534	0.3671	-1.4501	-1.04992	0.810885039714714	-0.303267	-0.239886	0.175014
Trial1	2	1	noBlindfold	counterclockwise	practice	Guided	2	0.5	-0.25	1.701523	0.36477	-1.45012	-1.04993	0.811279927916016	-0.328057	-0.231357	0.148757
Trial1	2	1	noBlindfold	counterclockwise	practice	Guided	2	0.5	-0.25	1.721527	0.36212	-1.45012	-1.04994	0.811735721389276	-0.327263	-0.227063	0.115057
Trial1	2	1	noBlindfold	counterclockwise	practice	Guided	2	0.5	-0.25	1.741531	0.35643	-1.45009	-1.04995	0.812731416207283	-0.235803	-0.171948	0.08617
Trial1	2	1	noBlindfold	counterclockwise	practice	Guided	2	0.5	-0.25	1.761536	0.35346	-1.4501	-1.04995	0.813261320753671	-0.320345	-0.264982	0.086224
Trial1	2	1	noBlindfold	counterclockwise	practice	Guided	2	0.5	-0.25	1.781525	0.35036	-1.45013	-1.04996	0.813835460582588	-0.3471	-0.290294	0.089214
Trial1	2	1	noBlindfold	counterclockwise	practice	Guided	2	0.5	-0.25	1.801529	0.34713	-1.45014	-1.04996	0.814435550454855	-0.373011	-0.260593	0.075462
Trial1	2	1	noBlindfold	counterclockwise	practice	Guided	2	0.5	-0.25	1.821533	0.34349	-1.45014	-1.04992	0.815087434415659	-0.397325	-0.247826	0.120686
Trial1	2	1	noBlindfold	counterclockwise	practice	Guided	2	0.5	-0.25	1.841522	0.33614	-1.4501	-1.04991	0.816520688126196	-0.391284	-0.21386	0.159196
Trial1	2	1	noBlindfold	counterclockwise	practice	Guided	2	0.5	-0.25	1.861526	0.33202	-1.45009	-1.04993	0.817377056674186	-0.383285	-0.2265	0.117629
Trial1	2	1	noBlindfold	counterclockwise	practice	Guided	2	0.5	-0.25	1.881531	0.32782	-1.45011	-1.04995	0.818270101894015	-0.4577	-0.260289	0.115154
Trial1	2	1	noBlindfold	counterclockwise	practice	Guided	2	0.5	-0.25	1.901535	0.32327	-1.45012	-1.04995	0.819239588672685	-0.43917	-0.222135	0.073041
Trial1	2	1	noBlindfold	counterclockwise	practice	Guided	2	0.5	-0.25	1.921524	0.31862	-1.45011	-1.04991	0.820216217556897	-0.437572	-0.196687	0.156227
Trial1	2	1	noBlindfold	counterclockwise	practice	Guided	2	0.5	-0.25	1.941528	0.30861	-1.45009	-1.04993	0.822507205017159	-0.280283	-0.158506	0.127361
Trial1	2	1	noBlindfold	counterclockwise	practice	Guided	2	0.5	-0.25	1.961533	0.30332	-1.45008	-1.04997	0.823793095694746	-0.294655	-0.221931	0.051254
Trial1	2	1	noBlindfold	counterclockwise	practice	Guided	2	0.5	-0.25	1.981522	0.29806	-1.45011	-1.05002	0.825113162654297	-0.375117	-0.272642	-0.044401
Trial1	2	1	noBlindfold	counterclockwise	practice	Guided	2	0.5	-0.25	2.001526	0.2925	-1.45013	-1.05	0.826472127877598	-0.391849	-0.272565	0.039272
Trial1	2	1	noBlindfold	counterclockwise	practice	Guided	2	0.5	-0.25	2.02153	0.2871	-1.45013	-1.04994	0.827786440093268	-0.316466	-0.187867	0.051023
Trial1	2	1	noBlindfold	counterclockwise	practice	Guided	2	0.5	-0.25	2.041534	0.27544	-1.45011	-1.04994	0.830861716118094	-0.184785	-0.191984	0.107022
Trial1	2	1	noBlindfold	counterclockwise	practice	Guided	2	0.5	-0.25	2.061523	0.26983	-1.45009	-1.04995	0.832405095191801	-0.232917	-0.17501	0.088492
Trial1	2	1	noBlindfold	counterclockwise	practice	Guided	2	0.5	-0.25	2.081528	0.26382	-1.45009	-1.04996	0.834096532212078	-0.268816	-0.23843	0.095732
Trial1	2	1	noBlindfold	counterclockwise	practice	Guided	2	0.5	-0.25	2.101532	0.25793	-1.45011	-1.04995	0.835773834548153	-0.327076	-0.229898	0.114822
Trial1	2	1	noBlindfold	counterclockwise	practice	Guided	2	0.5	-0.25	2.121536	0.25195	-1.45012	-1.04994	0.837515845985253	-0.350168	-0.225599	0.143656
Trial1	2	1	noBlindfold	counterclockwise	practice	Guided	2	0.5	-0.25	2.141525	0.23961	-1.45012	-1.04994	0.841253195547326	-0.205333	-0.238162	0.086042
Trial1	2	1	noBlindfold	counterclockwise	practice	Guided	2	0.5	-0.25	2.16153	0.23333	-1.45011	-1.04995	0.843227667408074	-0.24565	-0.183098	0.097465
Trial1	2	1	noBlindfold	counterclockwise	practice	Guided	2	0.5	-0.25	2.181534	0.22724	-1.4501	-1.04995	0.845173366738971	-0.245233	-0.187271	0.08926
Trial1	2	1	noBlindfold	counterclockwise	practice	Guided	2	0.5	-0.25	2.201523	0.22112	-1.45011	-1.04995	0.84716826118653	-0.250975	-0.225294	0.135481
Trial1	2	1	noBlindfold	counterclockwise	practice	Guided	2	0.5	-0.25	2.221527	0.21478	-1.45012	-1.04994	0.849267003336122	-0.155475	-0.250617	0.07553
Trial1	2	1	noBlindfold	counterclockwise	practice	Guided	2	0.5	-0.25	2.241531	0.20239	-1.45013	-1.04994	0.85350788426768	-0.330231	-0.220854	0.104376
Trial1	2	1	noBlindfold	counterclockwise	practice	Guided	2	0.5	-0.25	2.261536	0.19613	-1.45013	-1.04994	0.855710797562885	-0.231719	-0.233484	0.111539
Trial1	2	1	noBlindfold	counterclockwise	practice	Guided	2	0.5	-0.25	2.281525	0.18964	-1.45012	-1.04995	0.858046232793359	-0.147032	-0.24611	0.104389
Trial1	2	1	noBlindfold	counterclockwise	practice	Guided	2	0.5	-0.25	2.301529	0.18337	-1.45012	-1.04996	0.860343297597821	-0.167935	-0.279895	0.067325
Trial1	2	1	noBlindfold	counterclockwise	practice	Guided	2	0.5	-0.25	2.321533	0.17695	-1.45013	-1.04998	0.862745251462999	-0.180647	-0.279816	0.050327
Trial1	2	1	noBlindfold	counterclockwise	practice	Guided	2	0.5	-0.25	2.341522	0.16456	-1.45016	-1.04999	0.867469822113845	-0.229197	-0.27541	0.037202
Trial1	2	1	noBlindfold	counterclockwise	practice	Guided	2	0.5	-0.25	2.361526	0.15841	-1.45015	-1.04998	0.869857345184176	-0.121788	-0.27533	0.014271
Trial1	2	1	noBlindfold	counterclockwise	practice	Guided	2	0.5	-0.25	2.381531	0.15216	-1.45014	-1.04997	0.872321450569076	-0.095772	-0.245628	0.048526
Trial1	2	1	noBlindfold	counterclockwise	practice	Guided	2	0.5	-0.25	2.401535	0.14621	-1.45014	-1.04997	0.874711046180899	-0.158422	-0.254019	0.068306
Trial1	2	1	noBlindfold	counterclockwise	practice	Guided	2	0.5	-0.25	2.421524	0.14018	-1.45013	-1.04999	0.877185459131876	-0.157172	-0.262405	0.021706
Trial1	2	1	noBlindfold	counterclockwise	practice	Guided	2	0.5	-0.25	2.441528	0.12861	-1.45013	-1.04999	0.881994577176154	-0.152164	-0.287651	0.010602
Trial1	2	1	noBlindfold	counterclockwise	practice	Guided	2	0.5	-0.25	2.461533	0.12254	-1.45013	-1.04999	0.884567666076151	-0.166134	-0.283344	0.022456
Trial1	2	1	noBlindfold	counterclockwise	practice	Guided	2	0.5	-0.25	2.481522	0.11705	-1.45013	-1.04999	0.886924238554144	-0.219404	-0.240954	0.01751
Trial1	2	1	noBlindfold	counterclockwise	practice	Guided	2	0.5	-0.25	2.501526	0.11144	-1.45013	-1.04999	0.889360879177257	-0.210385	-0.236655	0.013617
Trial1	2	1	noBlindfold	counterclockwise	practice	Guided	2	0.5	-0.25	2.52153	0.10572	-1.45013	-1.04999	0.891874775853104	-0.130056	-0.240815	0.0023681
Trial1	2	1	noBlindfold	counterclockwise	practice	Guided	2	0.5	-0.25	2.541534	0.094763	-1.45013	-1.05	0.896781437814611	-0.16107	-0.253369	-0.002047
Trial1	2	1	noBlindfold	counterclockwise	practice	Guided	2	0.5	-0.25	2.561523	0.089018	-1.45012	-1.05	0.899392087057045	-0.170128	-0.232144	0.014765
Trial1	2	1	noBlindfold	counterclockwise	practice	Guided	2	0.5	-0.25	2.581528	0.083756	-1.45011	-1.05	0.901808733271975	-0.241302	-0.206691	0.018264
Trial1	2	1	noBlindfold	counterclockwise	practice	Guided	2	0.5	-0.25	2.601532	0.07829	-1.4501	-1.04999	0.904335792561715	-0.263244	-0.193943	-0.0027928
Trial1	2	1	noBlindfold	counterclockwise	practice	Guided	2	0.5	-0.25	2.621536	0.072443	-1.45009	-1.05	0.907085944728312	-0.192072	-0.168505	0.0065335
Trial1	2	1	noBlindfold	counterclockwise	practice	Guided	2	0.5	-0.25	2.641525	0.061569	-1.45009	-1.05	0.912261841466498	-0.116262	-0.236114	-0.00092564
Trial1	2	1	noBlindfold	counterclockwise	practice	Guided	2	0.5	-0.25	2.66153	0.056084	-1.4501	-1.05001	0.914919319376273	-0.15175	-0.261441	-0.0095083
Trial1	2	1	noBlindfold	counterclockwise	practice	Guided	2	0.5	-0.25	2.681534	0.050455	-1.45012	-1.05001	0.917663692391031	-0.178206	-0.265602	-0.03468
Trial1	2	1	noBlindfold	counterclockwise	practice	Guided	2	0.5	-0.25	2.701523	0.045019	-1.45013	-1.05001	0.920338880627911	-0.115996	-0.252837	-0.021639
Trial1	2	1	noBlindfold	counterclockwise	practice	Guided	2	0.5	-0.25	2.721527	0.039301	-1.45012	-1.04999	0.923161672524832	-0.084937	-0.23161	-0.00037706
Trial1	2	1	noBlindfold	counterclockwise	practice	Guided	2	0.5	-0.25	2.741531	0.028698	-1.4501	-1.05	0.928507134958879	-0.169431	-0.176483	0.0036234
Trial1	2	1	noBlindfold	counterclockwise	practice	Guided	2	0.5	-0.25	2.761536	0.023253	-1.45009	-1.05	0.931282785343736	-0.191647	-0.163739	0.012085
Trial1	2	1	noBlindfold	counterclockwise	practice	Guided	2	0.5	-0.25	2.781525	0.017917	-1.45008	-1.05	0.934025664973436	-0.249382	-0.167927	-0.025697
Trial1	2	1	noBlindfold	counterclockwise	practice	Guided	2	0.5	-0.25	2.801529	0.012511	-1.45008	-1.05001	0.93683588243546	-0.169152	-0.155189	-0.050583
Trial1	2	1	noBlindfold	counterclockwise	practice	Guided	2	0.5	-0.25	2.821533	0.0069232	-1.45008	-1.05003	0.939772696131268	-0.09351	-0.227082	-0.033581
Trial1	2	1	noBlindfold	counterclockwise	practice	Guided	2	0.5	-0.25	2.841522	-0.0036924	-1.4501	-1.05004	0.945394122160587	-0.200306	-0.214278	-0.075322
Trial1	2	1	noBlindfold	counterclockwise	practice	Guided	2	0.5	-0.25	2.861526	-0.00907	-1.45011	-1.05004	0.948270149690881	-0.244834	-0.235375	-0.096083
Trial1	2	1	noBlindfold	counterclockwise	practice	Guided	2	0.5	-0.25	2.881531	-0.014645	-1.45012	-1.05002	0.951257821820826	-0.253616	-0.209917	-0.041261
Trial1	2	1	noBlindfold	counterclockwise	practice	Guided	2	0.5	-0.25	2.901535	-0.020275	-1.45011	-1.05001	0.954307089809808	-0.209041	-0.222551	-0.015885
Trial1	2	1	noBlindfold	counterclockwise	practice	Guided	2	0.5	-0.25	2.921524	-0.025613	-1.45011	-1.05001	0.957227753437445	-0.200168	-0.192875	-0.045246
Trial1	2	1	noBlindfold	counterclockwise	practice	Guided	2	0.5	-0.25	2.941528	-0.036992	-1.45008	-1.05001	0.963522886102936	-0.315627	-0.120846	-0.023332
Trial1	2	1	noBlindfold	counterclockwise	practice	Guided	2	0.5	-0.25	2.961533	-0.042916	-1.45007	-1.05001	0.966836970988267	-0.27114	-0.125037	-0.027492
Trial1	2	1	noBlindfold	counterclockwise	practice	Guided	2	0.5	-0.25	2.981522	-0.048758	-1.45007	-1.05	0.970121263769991	-0.261953	-0.175774	0.0061462
Trial1	2	1	noBlindfold	counterclockwise	practice	Guided	2	0.5	-0.25	3.001526	-0.05466	-1.45008	-1.05	0.973471950907117	-0.244085	-0.171497	0.0063641
Trial1	2	1	noBlindfold	counterclockwise	practice	Guided	2	0.5	-0.25	3.02153	-0.060761	-1.45009	-1.05001	0.976969212183654	-0.204125	-0.167213	-0.010581
Trial1	2	1	noBlindfold	counterclockwise	practice	Guided	2	0.5	-0.25	3.041534	-0.072628	-1.45009	-1.05002	0.983836771356562	-0.159932	-0.196736	-0.044294
Trial1	2	1	noBlindfold	counterclockwise	practice	Guided	2	0.5	-0.25	3.061523	-0.078587	-1.4501	-1.05004	0.987333242791721	-0.213365	-0.209374	-0.073086
Trial1	2	1	noBlindfold	counterclockwise	practice	Guided	2	0.5	-0.25	3.081528	-0.084693	-1.45011	-1.05006	0.990939938444025	-0.116304	-0.251619	-0.116076
Trial1	2	1	noBlindfold	counterclockwise	practice	Guided	2	0.5	-0.25	3.101532	-0.090681	-1.45014	-1.05006	0.994484843155604	-0.040574	-0.370022	-0.108366
Trial1	2	1	noBlindfold	counterclockwise	practice	Guided	2	0.5	-0.25	3.121536	-0.09634399	-1.45017	-1.05008	0.997874777984489	0.016736	-0.441854	-0.142576
Trial1	2	1	noBlindfold	counterclockwise	practice	Guided	2	0.5	-0.25	3.141525	-0.10714	-1.45026	-1.05008	1.00436392727836	-0.072631	-0.594112	-0.158133
Trial1	2	1	noBlindfold	counterclockwise	practice	Guided	2	0.5	-0.25	3.16153	-0.11223	-1.45028	-1.05008	1.00744899647259	-0.019003	-0.564489	-0.133633
Trial1	2	1	noBlindfold	counterclockwise	practice	Guided	2	0.5	-0.25	3.181534	-0.11723	-1.45029	-1.05007	1.01048748200129	-0.03738	-0.606807	-0.162674
Trial1	2	1	noBlindfold	counterclockwise	practice	Guided	2	0.5	-0.25	3.201523	-0.12187	-1.45029	-1.05005	1.01331255606485	-0.116824	-0.54333	-0.119218
Trial1	2	1	noBlindfold	counterclockwise	practice	Guided	2	0.5	-0.25	3.221527	-0.12648	-1.45027	-1.05003	1.01613246084092	-0.147176	-0.479805	-0.072364
Trial1	2	1	noBlindfold	counterclockwise	practice	Guided	2	0.5	-0.25	3.241531	-0.1351	-1.45023	-1.05004	1.0214773767366	-0.138382	-0.449946	-0.102752
Trial1	2	1	noBlindfold	counterclockwise	practice	Guided	2	0.5	-0.25	3.261536	-0.13926	-1.45022	-1.05004	1.02406902659895	-0.062763	-0.411745	-0.077923
Trial1	2	1	noBlindfold	counterclockwise	practice	Guided	2	0.5	-0.25	3.281525	-0.14344	-1.45021	-1.05004	1.02668352296413	-0.173397	-0.44548	-0.046179
Trial1	2	1	noBlindfold	counterclockwise	practice	Guided	2	0.5	-0.25	3.301529	-0.14757	-1.45021	-1.05004	1.02927688983744	-0.21866	-0.436897	-0.082913
Trial1	2	1	noBlindfold	counterclockwise	practice	Guided	2	0.5	-0.25	3.321533	-0.15156	-1.45021	-1.05004	1.03179185765001	-0.213932	-0.40716	-0.070258
Trial1	2	1	noBlindfold	counterclockwise	practice	Guided	2	0.5	-0.25	3.341522	-0.1595	-1.4502	-1.05005	1.03683185166368	-0.182953	-0.385778	-0.083594
Trial1	2	1	noBlindfold	counterclockwise	practice	Guided	2	0.5	-0.25	3.361526	-0.16343	-1.4502	-1.05005	1.03933603181413	-0.205979	-0.436446	-0.112027
Trial1	2	1	noBlindfold	counterclockwise	practice	Guided	2	0.5	-0.25	3.381531	-0.16745	-1.45021	-1.05005	1.04190668096748	-0.156352	-0.410936	-0.08441
Trial1	2	1	noBlindfold	counterclockwise	practice	Guided	2	0.5	-0.25	3.401535	-0.17131	-1.45021	-1.05006	1.04439129829186	-0.165352	-0.419283	-0.0875204
Trial1	2	1	noBlindfold	counterclockwise	practice	Guided	2	0.5	-0.25	3.421524	-0.17514	-1.45021	-1.05005	1.0468495811616	-0.263313	-0.389544	-0.08915
Trial1	2	1	noBlindfold	counterclockwise	practice	Guided	2	0.5	-0.25	3.441528	-0.183	-1.45021	-1.05004	1.05192823421605	-0.178093	-0.389314	-0.060936
Trial1	2	1	noBlindfold	counterclockwise	practice	Guided	2	0.5	-0.25	3.461533	-0.1869	-1.4502	-1.05004	1.0544646074039	-0.236908	-0.372278	-0.10195
Trial1	2	1	noBlindfold	counterclockwise	practice	Guided	2	0.5	-0.25	3.481522	-0.19094	-1.4502	-1.05005	1.0571083711315	-0.237023	-0.431413	-0.105987
Trial1	2	1	noBlindfold	counterclockwise	practice	Guided	2	0.5	-0.25	3.501526	-0.19497	-1.45021	-1.05006	1.05975438387734	-0.255868	-0.431288	-0.143101
Trial1	2	1	noBlindfold	counterclockwise	practice	Guided	2	0.5	-0.25	3.52153	-0.19889	-1.45021	-1.05005	1.06232164044785	-0.24639	-0.435402	-0.12218
Trial1	2	1	noBlindfold	counterclockwise	practice	Guided	2	0.5	-0.25	3.541534	-0.20691	-1.4502	-1.05003	1.06759998914985	-0.280846	-0.37593	-0.083012
Trial1	2	1	noBlindfold	counterclockwise	practice	Guided	2	0.5	-0.25	3.561523	-0.21097	-1.45019	-1.05002	1.0702851623955	-0.243711	-0.325052	-0.033534
Trial1	2	1	noBlindfold	counterclockwise	practice	Guided	2	0.5	-0.25	3.581528	-0.2151	-1.45017	-1.05003	1.07304053325834	-0.284592	-0.341891	-0.037177
Trial1	2	1	noBlindfold	counterclockwise	practice	Guided	2	0.5	-0.25	3.601532	-0.21942	-1.45017	-1.05004	1.07593176892007	-0.245189	-0.333332	-0.083593
Trial1	2	1	noBlindfold	counterclockwise	practice	Guided	2	0.5	-0.25	3.621536	-0.22364	-1.45017	-1.05005	1.07876544114613	-0.299082	-0.295154	-0.0985
Trial1	2	1	noBlindfold	counterclockwise	practice	Guided	2	0.5	-0.25	3.641525	-0.23228	-1.45016	-1.05004	1.08457274259207	-0.281124	-0.282285	-0.072601
Trial1	2	1	noBlindfold	counterclockwise	practice	Guided	2	0.5	-0.25	3.66153	-0.23671	-1.45015	-1.05004	1.08756867920409	-0.28957	-0.256812	-0.081383
Trial1	2	1	noBlindfold	counterclockwise	practice	Guided	2	0.5	-0.25	3.681534	-0.24139	-1.45014	-1.05005	1.09075165551096	-0.326273	-0.282126	-0.114445
Trial1	2	1	noBlindfold	counterclockwise	practice	Guided	2	0.5	-0.25	3.701523	-0.24603	-1.45014	-1.05007	1.09392542974301	-0.318397	-0.311674	-0.142967
Trial1	2	1	noBlindfold	counterclockwise	practice	Guided	2	0.5	-0.25	3.721527	-0.25093	-1.45013	-1.05006	1.09726566496488	-0.246359	-0.23966	-0.121031
Trial1	2	1	noBlindfold	counterclockwise	practice	Guided	2	0.5	-0.25	3.741531	-0.26061	-1.45014	-1.05007	1.10392013950917	-0.201765	-0.298753	-0.125348
Trial1	2	1	noBlindfold	counterclockwise	practice	Guided	2	0.5	-0.25	3.761536	-0.26549	-1.45014	-1.05008	1.10729528418093	-0.243552	-0.239436	-0.161588
Trial1	2	1	noBlindfold	counterclockwise	practice	Guided	2	0.5	-0.25	3.781525	-0.27056	-1.45013	-1.05008	1.11080629327995	-0.217406	-0.27745	-0.182873
Trial1	2	1	noBlindfold	counterclockwise	practice	Guided	2	0.5	-0.25	3.801529	-0.27551	-1.45013	-1.05008	1.11424577512763	-0.195723	-0.264681	-0.188262
Trial1	2	1	noBlindfold	counterclockwise	practice	Guided	2	0.5	-0.25	3.821533	-0.28065	-1.45013	-1.05004	1.11780070623663	-0.229186	-0.201134	-0.132094
Trial1	2	1	noBlindfold	counterclockwise	practice	Guided	2	0.5	-0.25	3.841522	-0.29079	-1.45012	-1.05004	1.1249056951863	-0.169379	-0.205232	-0.083752
Trial1	2	1	noBlindfold	counterclockwise	practice	Guided	2	0.5	-0.25	3.861526	-0.29581	-1.45011	-1.05005	1.12844741384543	-0.237479	-0.21787	-0.114363
Trial1	2	1	noBlindfold	counterclockwise	practice	Guided	2	0.5	-0.25	3.881531	-0.30077	-1.4501	-1.05005	1.13195079543351	-0.282851	-0.200888	-0.133229
Trial1	2	1	noBlindfold	counterclockwise	practice	Guided	2	0.5	-0.25	3.901535	-0.30163	-1.4501	-1.05004	1.13255227412778	-0.676856	-0.162751	-0.078318
Trial1	2	1	noBlindfold	counterclockwise	practice	Guided	2	0.5	-0.25	3.921524	-0.30087	-1.4501	-1.04971	1.13178129495326	-1.157042	-0.090761	0.148347
Trial1	2	1	noBlindfold	counterclockwise	practice	Guided	2	0.5	-0.25	3.941528	-0.30054	-1.44999	-1.04938	1.13131462408044	-0.907317	0.167357	0.279672
Trial1	2	1	noBlindfold	counterclockwise	practice	Guided	2	0.5	-0.25	3.961533	-0.30044	-1.44994	-1.0489	1.13090469897785	-0.536707	0.116541	0.281079
Trial1	2	1	noBlindfold	counterclockwise	practice	Guided	2	0.5	-0.25	3.981522	-0.30029	-1.44993	-1.04847	1.13049479730398	-0.266601	0.124964	0.034021
Trial1	2	1	noBlindfold	counterclockwise	practice	Guided	2	0.5	-0.25	4.001526	-0.30018	-1.44995	-1.04812	1.13016971409569	-0.284002	-0.112019	-0.061915
Trial1	2	1	noBlindfold	counterclockwise	practice	Guided	2	0.5	-0.25	4.02153	-0.30016	-1.45007	-1.04785	1.1299648904939	-0.471296	-0.29815	0.034388
Trial1	2	1	noBlindfold	counterclockwise	practice	Guided	2	0.5	-0.25	4.041534	-0.30027	-1.45014	-1.04785	1.13004278752716	-0.62003	-0.365698	-0.110534
Trial1	2	1	noBlindfold	counterclockwise	practice	Guided	2	0.5	-0.25	4.061523	-0.30028	-1.45014	-1.04786	1.13005694885202	-0.488917	-0.179422	-0.06567
Trial1	2	1	noBlindfold	counterclockwise	practice	Guided	2	0.5	-0.25	4.081528	-0.30025	-1.45012	-1.04788	1.13004975207053	-0.230054	-0.060902	-0.055723
Trial1	2	1	noBlindfold	counterclockwise	practice	Guided	2	0.5	-0.25	4.101532	-0.30018	-1.45009	-1.04791	1.13002138993753	-0.185896	-0.208976	-0.066007
Trial1	2	1	noBlindfold	counterclockwise	practice	Guided	2	0.5	-0.25	4.121536	-0.30014	-1.4501	-1.04799	1.13004965840073	-0.280274	-0.213141	-0.109098
Trial1	2	1	noBlindfold	counterclockwise	practice	Guided	2	0.5	-0.25	4.141525	-0.30016	-1.4501	-1.04804	1.13009906828957	-0.410087	-0.225731	-0.114003
Trial1	2	1	noBlindfold	counterclockwise	practice	Guided	2	0.5	-0.25	4.16153	-0.30018	-1.4501	-1.04806	1.13012728566368	-0.377958	-0.162201	-0.087077
Trial1	2	1	noBlindfold	counterclockwise	practice	Guided	2	0.5	-0.25	4.181534	-0.30019	-1.45008	-1.04807	1.13014144699232	-0.358996	-0.039454	-0.062645
Trial1	2	1	noBlindfold	counterclockwise	practice	Guided	2	0.5	-0.25	4.201523	-0.30018	-1.45006	-1.04807	1.13013435695782	-0.308019	-0.090221	-0.018575
Trial1	2	1	noBlindfold	counterclockwise	practice	Guided	2	0.5	-0.25	4.221527	-0.30017	-1.45006	-1.04815	1.1301837761897	-0.286252	-0.119811	-0.032103
Trial1	2	1	noBlindfold	counterclockwise	practice	Guided	2	0.5	-0.25	4.241531	-0.30015	-1.45006	-1.04825	1.13024023312654	-0.303026	-0.174757	-0.115386
Trial1	2	1	noBlindfold	counterclockwise	practice	Guided	2	0.5	-0.25	4.261536	-0.30015	-1.45008	-1.04838	1.13033209191706	-0.286238	-0.191631	-0.141287
Trial1	2	1	noBlindfold	counterclockwise	practice	Guided	2	0.5	-0.25	4.281525	-0.30014	-1.45009	-1.04852	1.13042390174975	-0.235464	-0.161958	-0.101192
Trial1	2	1	noBlindfold	counterclockwise	practice	Guided	2	0.5	-0.25	4.301529	-0.30012	-1.45009	-1.04867	1.13051566642117	-0.163012	-0.19153	-0.075028
Trial1	2	1	noBlindfold	counterclockwise	practice	Guided	2	0.5	-0.25	4.321533	-0.30011	-1.4501	-1.04893	1.13069229430243	-0.225739	-0.212627	-0.084923
Trial1	2	1	noBlindfold	counterclockwise	practice	Guided	2	0.5	-0.25	4.341522	-0.30011	-1.4501	-1.04908	1.1307983467052	-0.266705	-0.212515	-0.108324
Trial1	2	1	noBlindfold	counterclockwise	practice	Guided	2	0.5	-0.25	4.361526	-0.30013	-1.45011	-1.04924	1.13092554967493	-0.271974	-0.203989	-0.129083
Trial1	2	1	noBlindfold	counterclockwise	practice	Guided	2	0.5	-0.25	4.381531	-0.30014	-1.4501	-1.0494	1.13104569843562	-0.27526	-0.119308	-0.103684
Trial1	2	1	noBlindfold	counterclockwise	practice	Guided	2	0.5	-0.25	4.401535	-0.30013	-1.45007	-1.04956	1.13115177493709	-0.252061	-0.127738	-0.053871
Trial1	2	1	noBlindfold	counterclockwise	practice	Guided	2	0.5	-0.25	4.421524	-0.30013	-1.45007	-1.04989	1.13138504082272	-0.194559	-0.10654	-0.094475
Trial1	2	1	noBlindfold	counterclockwise	practice	Guided	2	0.5	-0.25	4.441528	-0.3001	-1.45007	-1.05006	1.13148401032494	-0.208513	-0.208025	-0.110631
Trial1	2	1	noBlindfold	counterclockwise	practice	Guided	2	0.5	-0.25	4.461533	-0.30009	-1.45009	-1.05007	1.13148401005987	-0.200644	-0.207964	-0.136155
Trial1	2	1	noBlindfold	counterclockwise	practice	Guided	2	0.5	-0.25	4.481522	-0.30009	-1.45009	-1.05007	1.13148401005987	-0.139071	-0.131748	-0.155565
Trial1	2	1	noBlindfold	counterclockwise	practice	Guided	2	0.5	-0.25	4.501526	-0.30009	-1.45009	-1.05007	1.13148401005987	-0.169789	-0.207873	-0.145797
Trial1	2	1	noBlindfold	counterclockwise	practice	Guided	2	0.5	-0.25	4.52153	-0.30009	-1.45009	-1.05007	1.13148401005987	-0.094174	-0.233204	-0.148997
Trial1	2	1	noBlindfold	counterclockwise	practice	Guided	2	0.5	-0.25	4.541534	-0.30009	-1.45009	-1.05007	1.13148401005987	-0.160983	-0.216171	-0.150261
Trial1	2	1	noBlindfold	counterclockwise	practice	Guided	2	0.5	-0.25	4.561523	-0.30008	-1.45009	-1.05007	1.13147695039681	-0.151335	-0.186491	-0.133818
Trial1	2	1	noBlindfold	counterclockwise	practice	Guided	2	0.5	-0.25	4.581528	-0.30008	-1.45009	-1.05007	1.13147695039681	-0.142221	-0.131428	-0.129963
Trial1	2	1	noBlindfold	counterclockwise	practice	Guided	2	0.5	-0.25	4.601532	-0.30008	-1.45009	-1.05007	1.13147695039681	-0.224845	-0.152543	-0.084357
Trial1	2	1	noBlindfold	counterclockwise	practice	Guided	2	0.5	-0.25	4.621536	-0.30009	-1.45009	-1.05007	1.13148401005987	-0.202558	-0.203276	-0.085286
Trial1	2	1	noBlindfold	counterclockwise	practice	Guided	2	0.5	-0.25	4.641525	-0.30009	-1.45009	-1.05007	1.13148401005987	-0.158169	-0.186252	-0.091325
Trial1	2	1	noBlindfold	counterclockwise	practice	Guided	2	0.5	-0.25	4.66153	-0.30009	-1.45009	-1.05007	1.13148401005987	-0.186403	-0.173503	-0.127914
Trial1	2	1	noBlindfold	counterclockwise	practice	Guided	2	0.5	-0.25	4.681534	-0.30009	-1.45009	-1.05006	1.1314769294997	-0.189533	-0.186149	-0.098321
Trial1	2	1	noBlindfold	counterclockwise	practice	Guided	2	0.5	-0.25	4.701523	-0.30009	-1.45009	-1.05006	1.1314769294997	-0.230204	-0.207257	-0.11337
Trial1	2	1	noBlindfold	counterclockwise	practice	Guided	2	0.5	-0.25	4.721527	-0.30009	-1.45009	-1.05006	1.1314769294997	-0.2248	-0.198735	-0.092551
Trial1	2	1	noBlindfold	counterclockwise	practice	Guided	2	0.5	-0.25	4.741531	-0.30009	-1.45009	-1.05006	1.1314769294997	-0.220232	-0.139388	-0.092684
Trial1	2	1	noBlindfold	counterclockwise	practice	Guided	2	0.5	-0.25	4.761536	-0.3001	-1.45009	-1.05006	1.13148401032494	-0.26853	-0.135116	-0.077985
Trial1	2	1	noBlindfold	counterclockwise	practice	Guided	2	0.5	-0.25	4.781525	-0.3001	-1.45009	-1.05006	1.13148401032494	-0.223103	-0.147777	-0.058885
Trial1	2	1	noBlindfold	counterclockwise	practice	Guided	2	0.5	-0.25	4.801529	-0.3001	-1.45008	-1.05006	1.13148401032494	-0.241543	-0.156204	-0.074884
Trial1	2	1	noBlindfold	counterclockwise	practice	Guided	2	0.5	-0.25	4.821533	-0.3001	-1.45008	-1.05005	1.13147692985339	-0.263881	-0.168859	-0.078108
Trial1	2	1	noBlindfold	counterclockwise	practice	Guided	2	0.5	-0.25	4.841522	-0.30011	-1.45008	-1.05005	1.13148401076725	-0.219457	-0.101081	-0.084175
Trial1	2	1	noBlindfold	counterclockwise	practice	Guided	2	0.5	-0.25	4.861526	-0.30011	-1.45008	-1.05005	1.13148401076725	-0.228283	-0.126441	-0.083781
Trial1	2	1	noBlindfold	counterclockwise	practice	Guided	2	0.5	-0.25	4.881531	-0.30011	-1.45008	-1.05005	1.13148401076725	-0.211332	-0.172952	-0.105498
Trial1	2	1	noBlindfold	counterclockwise	practice	Guided	2	0.5	-0.25	4.901535	-0.30011	-1.45008	-1.05005	1.13148401076725	-0.241492	-0.172909	-0.083156
Trial1	2	1	noBlindfold	counterclockwise	practice	Guided	2	0.5	-0.25	4.921524	-0.30011	-1.45008	-1.05005	1.13148401076725	-0.227194	-0.139011	-0.062724
Trial1	2	1	noBlindfold	counterclockwise	practice	Guided	2	0.5	-0.25	4.941528	-0.30011	-1.45008	-1.05005	1.13148401076725	-0.249479	-0.143161	-0.065942
Trial1	2	1	noBlindfold	counterclockwise	practice	Guided	2	0.5	-0.25	4.961533	-0.30011	-1.45008	-1.05004	1.13147693038432	-0.220584	-0.143122	-0.016722
Trial1	2	1	noBlindfold	counterclockwise	practice	Guided	2	0.5	-0.25	4.981522	-0.30011	-1.45008	-1.05004	1.13147693038432	-0.234214	-0.121924	-0.024537
Trial1	2	1	noBlindfold	counterclockwise	practice	Guided	2	0.5	-0.25	5.001526	-0.30011	-1.45007	-1.05004	1.13147693038432	-0.247125	-0.143046	-0.015573
Trial1	2	1	noBlindfold	counterclockwise	practice	Guided	2	0.5	-0.25	5.02153	-0.30011	-1.45007	-1.05003	1.13146985004571	-0.275122	-0.138776	0.057088
Trial1	2	1	noBlindfold	counterclockwise	practice	Guided	2	0.5	-0.25	5.041534	-0.30012	-1.45007	-1.05002	1.13146982976777	-0.259531	-0.121788	0.0017686
Trial1	2	1	noBlindfold	counterclockwise	practice	Guided	2	0.5	-0.25	5.061523	-0.30012	-1.45006	-1.05002	1.13146982976777	-0.251285	-0.062524	-0.015396
Trial1	2	1	noBlindfold	counterclockwise	practice	Guided	2	0.5	-0.25	5.081528	-0.30012	-1.45005	-1.05002	1.13146982976777	-0.281619	-0.075208	0.00043637
Trial1	2	1	noBlindfold	counterclockwise	practice	Guided	2	0.5	-0.25	5.101532	-0.30012	-1.45005	-1.05002	1.13146982976777	-0.276916	-0.092108	0.0067239
Trial1	2	1	noBlindfold	counterclockwise	practice	Guided	2	0.5	-0.25	5.121536	-0.30012	-1.45005	-1.05002	1.13146982976777	-0.269571	-0.045528	-0.031419
Trial1	2	1	noBlindfold	counterclockwise	practice	Guided	2	0.5	-0.25	5.141525	-0.30012	-1.45005	-1.05002	1.13146982976777	-0.211476	-0.125886	-0.033304
Trial1	2	1	noBlindfold	counterclockwise	practice	Guided	2	0.5	-0.25	5.16153	-0.30012	-1.45005	-1.05002	1.13146982976777	-0.22422	-0.091993	-0.012888
Trial1	2	1	noBlindfold	counterclockwise	practice	Guided	2	0.5	-0.25	5.181534	-0.30011	-1.45005	-1.05002	1.13146276975142	-0.211912	-0.03273	-0.042251
Trial1	2	1	noBlindfold	counterclockwise	practice	Guided	2	0.5	-0.25	5.201523	-0.30011	-1.45005	-1.05002	1.13146276975142	-0.179306	-0.142735	-0.026976
Trial1	2	1	noBlindfold	counterclockwise	practice	Guided	2	0.5	-0.25	5.221527	-0.30011	-1.45005	-1.05002	1.13146276975142	-0.174809	-0.125768	-0.010183
Trial1	2	1	noBlindfold	counterclockwise	practice	Guided	2	0.5	-0.25	5.241531	-0.30011	-1.45005	-1.05001	1.13145568950144	-0.189788	-0.117254	0.053523
Trial1	2	1	noBlindfold	counterclockwise	practice	Guided	2	0.5	-0.25	5.261536	-0.30011	-1.45005	-1.05001	1.13145568950144	-0.227453	-0.189157	0.0046833
Trial1	2	1	noBlindfold	counterclockwise	practice	Guided	2	0.5	-0.25	5.281525	-0.30011	-1.45006	-1.05001	1.13145568950144	-0.215313	-0.134102	-0.025258
Trial1	2	1	noBlindfold	counterclockwise	practice	Guided	2	0.5	-0.25	5.301529	-0.30011	-1.45005	-1.05001	1.13145568950144	-0.242284	-0.066372	-0.032502
Trial1	2	1	noBlindfold	counterclockwise	practice	Guided	2	0.5	-0.25	5.321533	-0.30011	-1.45005	-1.05001	1.13145568950144	-0.262112	-0.112898	0.023001
Trial1	2	1	noBlindfold	counterclockwise	practice	Guided	2	0.5	-0.25	5.341522	-0.30011	-1.45005	-1.05001	1.13145568950144	-0.199253	-0.070526	-0.072153
Trial1	2	1	noBlindfold	counterclockwise	practice	Guided	2	0.5	-0.25	5.361526	-0.30011	-1.45005	-1.05001	1.13145568950144	-0.199918	-0.11705	-0.088918
Trial1	2	1	noBlindfold	counterclockwise	practice	Guided	2	0.5	-0.25	5.381531	-0.30011	-1.45005	-1.05002	1.13146276975142	-0.194518	-0.10432	-0.06811
Trial1	2	1	noBlindfold	counterclockwise	practice	Guided	2	0.5	-0.25	5.401535	-0.30011	-1.45005	-1.05002	1.13146276975142	-0.212423	-0.129673	-0.071524
Trial1	2	1	noBlindfold	counterclockwise	practice	Guided	2	0.5	-0.25	5.421524	-0.30011	-1.45006	-1.05002	1.13146276975142	-0.203656	-0.155022	-0.076082
Trial1	2	1	noBlindfold	counterclockwise	practice	Guided	2	0.5	-0.25	5.441528	-0.3001	-1.45006	-1.05002	1.13145568870463	-0.174895	-0.104169	-0.031026
Trial1	2	1	noBlindfold	counterclockwise	practice	Guided	2	0.5	-0.25	5.461533	-0.3001	-1.45006	-1.05002	1.13145568870463	-0.220734	-0.082979	-0.06268
Trial1	2	1	noBlindfold	counterclockwise	practice	Guided	2	0.5	-0.25	5.481522	-0.30011	-1.45006	-1.05002	1.13146276975142	-0.206074	-0.082955	-0.033873
Trial1	2	1	noBlindfold	counterclockwise	practice	Guided	2	0.5	-0.25	5.501526	-0.30011	-1.45006	-1.05002	1.13146276975142	-0.280869	-0.112554	-0.013848
Trial1	2	1	noBlindfold	counterclockwise	practice	Guided	2	0.5	-0.25	5.52153	-0.30011	-1.45006	-1.05002	1.13146276975142	-0.294319	-0.13791	-0.017468
Trial1	2	1	noBlindfold	counterclockwise	practice	Guided	2	0.5	-0.25	5.541534	-0.30011	-1.45005	-1.05002	1.13146276975142	-0.218253	-0.070157	-0.011921
Trial1	2	1	noBlindfold	counterclockwise	practice	Guided	2	0.5	-0.25	5.561523	-0.30011	-1.45005	-1.05002	1.13146276975142	-0.267259	-0.09129	-0.014401
Trial1	2	1	noBlindfold	counterclockwise	practice	Guided	2	0.5	-0.25	5.581528	-0.30011	-1.45005	-1.05002	1.13146276975142	-0.232525	-0.129349	-0.036895
Trial1	2	1	noBlindfold	counterclockwise	practice	Guided	2	0.5	-0.25	5.601532	-0.30011	-1.45005	-1.05002	1.13146276975142	-0.23192	-0.125086	-0.024293
Trial1	2	1	noBlindfold	counterclockwise	practice	Guided	2	0.5	-0.25	5.621536	-0.30011	-1.45005	-1.05002	1.13146276975142	-0.263698	-0.120814	-0.039739
Trial1	2	1	noBlindfold	counterclockwise	practice	Guided	2	0.5	-0.25	5.641525	-0.30011	-1.45006	-1.05002	1.13146276975142	-0.224815	-0.146129	-0.07081
Trial1	2	1	noBlindfold	counterclockwise	practice	Guided	2	0.5	-0.25	5.66153	-0.30011	-1.45006	-1.05002	1.13146276975142	-0.210515	-0.150314	-0.050384
Trial1	2	1	noBlindfold	counterclockwise	practice	Guided	2	0.5	-0.25	5.681534	-0.30011	-1.45006	-1.05002	1.13146276975142	-0.27768	-0.137581	-0.0601
Trial1	2	1	noBlindfold	counterclockwise	practice	Guided	2	0.5	-0.25	5.701523	-0.30011	-1.45006	-1.05002	1.13146276975142	-0.321883	-0.086772	-0.055126
Trial1	2	1	noBlindfold	counterclockwise	practice	Guided	2	0.5	-0.25	5.721527	-0.30012	-1.45006	-1.05002	1.13146982976777	-0.28907	-0.052895	-0.017543
Trial1	2	1	noBlindfold	counterclockwise	practice	Guided	2	0.5	-0.25	5.741531	-0.30012	-1.45005	-1.05002	1.13146982976777	-0.246047	-0.078237	-0.057175
Trial1	2	1	noBlindfold	counterclockwise	practice	Guided	2	0.5	-0.25	5.761536	-0.30012	-1.45005	-1.05002	1.13146982976777	-0.262527	-0.137461	-0.027031
Trial1	2	1	noBlindfold	counterclockwise	practice	Guided	2	0.5	-0.25	5.781525	-0.30012	-1.45005	-1.05002	1.13146982976777	-0.193844	-0.112033	-0.088803
Trial1	2	1	noBlindfold	counterclockwise	practice	Guided	2	0.5	-0.25	5.801529	-0.30012	-1.45005	-1.05003	1.13147691001789	-0.201109	-0.107769	-0.155724
Trial1	2	1	noBlindfold	counterclockwise	practice	Guided	2	0.5	-0.25	5.821533	-0.30011	-1.45006	-1.05004	1.13147693038432	-0.186464	-0.1162	-0.126888
Trial1	2	1	noBlindfold	counterclockwise	practice	Guided	2	0.5	-0.25	5.841522	-0.30011	-1.45005	-1.05004	1.13147693038432	-0.20841	-0.069602	-0.121663
Trial1	2	1	noBlindfold	counterclockwise	practice	Guided	2	0.5	-0.25	5.861526	-0.30011	-1.45005	-1.05004	1.13147693038432	-0.200182	-0.090735	-0.138981
Trial1	2	1	noBlindfold	counterclockwise	practice	Guided	2	0.5	-0.25	5.881531	-0.30011	-1.45005	-1.05004	1.13147693038432	-0.2092	-0.120326	-0.142564
Trial1	2	1	noBlindfold	counterclockwise	practice	Guided	2	0.5	-0.25	5.901535	-0.30011	-1.45005	-1.05004	1.13147693038432	-0.178202	-0.116064	-0.148051
Trial1	2	1	noBlindfold	counterclockwise	practice	Guided	2	0.5	-0.25	5.921524	-0.30011	-1.45005	-1.05004	1.13147693038432	-0.154128	-0.082182	-0.107009
Trial1	2	1	noBlindfold	counterclockwise	practice	Guided	2	0.5	-0.25	5.941528	-0.3001	-1.45005	-1.05004	1.13146984942616	-0.223898	-0.048291	-0.074543
Trial1	2	1	noBlindfold	counterclockwise	practice	Guided	2	0.5	-0.25	5.961533	-0.3001	-1.45005	-1.05004	1.13146984942616	-0.193078	-0.082123	-0.084244
Trial1	2	1	noBlindfold	counterclockwise	practice	Guided	2	0.5	-0.25	5.981522	-0.3001	-1.45005	-1.05004	1.13146984942616	-0.265407	-0.107489	-0.111307
Trial1	2	1	noBlindfold	counterclockwise	practice	Guided	2	0.5	-0.25	6.001526	-0.30011	-1.45005	-1.05004	1.13147693038432	-0.263359	-0.103231	-0.064361
Trial1	2	1	noBlindfold	counterclockwise	practice	Guided	2	0.5	-0.25	6.02153	-0.30011	-1.45005	-1.05004	1.13147693038432	-0.257039	-0.060894	-0.022569
Trial1	2	1	noBlindfold	counterclockwise	practice	Guided	2	0.5	-0.25	6.041534	-0.30011	-1.45004	-1.05005	1.13148401076725	-0.220839	0.0068311	-0.116547
Trial1	2	1	noBlindfold	counterclockwise	practice	Guided	2	0.5	-0.25	6.061523	-0.30011	-1.45004	-1.05005	1.13148401076725	-0.189844	-0.043942	-0.122042
Trial1	2	1	noBlindfold	counterclockwise	practice	Guided	2	0.5	-0.25	6.081528	-0.30011	-1.45004	-1.05005	1.13148401076725	-0.160286	-0.090474	-0.161103
Trial1	2	1	noBlindfold	counterclockwise	practice	Guided	2	0.5	-0.25	6.101532	-0.30011	-1.45004	-1.05005	1.13148401076725	-0.209324	-0.077755	-0.163164
Trial1	2	1	noBlindfold	counterclockwise	practice	Guided	2	0.5	-0.25	6.121536	-0.30011	-1.45004	-1.05006	1.13149109119449	-0.182955	-0.094656	-0.172656
Trial1	2	1	noBlindfold	counterclockwise	practice	Guided	2	0.5	-0.25	6.141525	-0.3001	-1.45004	-1.05006	1.13148401032494	-0.199567	-0.052293	-0.146626
Trial1	2	1	noBlindfold	counterclockwise	practice	Guided	2	0.5	-0.25	6.16153	-0.3001	-1.45004	-1.05006	1.13148401032494	-0.20486	-0.048042	-0.167373
Trial1	2	1	noBlindfold	counterclockwise	practice	Guided	2	0.5	-0.25	6.181534	-0.3001	-1.45004	-1.05006	1.13148401032494	-0.199281	-0.060718	-0.14235
Trial1	2	1	noBlindfold	counterclockwise	practice	Guided	2	0.5	-0.25	6.201523	-0.3001	-1.45004	-1.05006	1.13148401032494	-0.226259	-0.031081	-0.149563
Trial1	2	1	noBlindfold	counterclockwise	practice	Guided	2	0.5	-0.25	6.221527	-0.3001	-1.45004	-1.05006	1.13148401032494	-0.216043	-0.06069	-0.120532
Trial1	2	1	noBlindfold	counterclockwise	practice	Guided	2	0.5	-0.25	6.241531	-0.3001	-1.45004	-1.05006	1.13148401032494	-0.168473	-0.01834	-0.152308
Trial1	2	1	noBlindfold	counterclockwise	practice	Guided	2	0.5	-0.25	6.261536	-0.3001	-1.45004	-1.05006	1.13148401032494	-0.154908	-0.069108	-0.152458
Trial1	2	1	noBlindfold	counterclockwise	practice	Guided	2	0.5	-0.25	6.281525	-0.3001	-1.45003	-1.05006	1.13148401032494	-0.158232	-0.043704	-0.127056
Trial1	2	1	noBlindfold	counterclockwise	practice	Guided	2	0.5	-0.25	6.301529	-0.3001	-1.45003	-1.05006	1.13148401032494	-0.201741	-0.030995	-0.104138
Trial1	2	1	noBlindfold	counterclockwise	practice	Guided	2	0.5	-0.25	6.321533	-0.3001	-1.45003	-1.05006	1.13148401032494	-0.187995	-0.052142	-0.096291
Trial1	2	1	noBlindfold	counterclockwise	practice	Guided	2	0.5	-0.25	6.341522	-0.3001	-1.45003	-1.05006	1.13148401032494	-0.158561	-0.039412	-0.164308
Trial1	2	1	noBlindfold	counterclockwise	practice	Guided	2	0.5	-0.25	6.361526	-0.3001	-1.45003	-1.05006	1.13148401032494	-0.150344	-0.03517	-0.156632
Trial1	2	1	noBlindfold	counterclockwise	practice	Guided	2	0.5	-0.25	6.381531	-0.30009	-1.45003	-1.05006	1.1314769294997	-0.170371	-0.047852	-0.105286
Trial1	2	1	noBlindfold	counterclockwise	practice	Guided	2	0.5	-0.25	6.401535	-0.30009	-1.45003	-1.05006	1.1314769294997	-0.174415	-0.11554	-0.109256
Trial1	2	1	noBlindfold	counterclockwise	practice	Guided	2	0.5	-0.25	6.421524	-0.30009	-1.45003	-1.05006	1.1314769294997	-0.099523	-0.107046	-0.11761
Trial1	2	1	noBlindfold	counterclockwise	practice	Guided	2	0.5	-0.25	6.441528	-0.30008	-1.45004	-1.05006	1.13146986979246	-0.091104	-0.132362	-0.12956
Trial1	2	1	noBlindfold	counterclockwise	practice	Guided	2	0.5	-0.25	6.461533	-0.30007	-1.45004	-1.05006	1.13146278905571	-0.062433	-0.03501	-0.084508
Trial1	2	1	noBlindfold	counterclockwise	practice	Guided	2	0.5	-0.25	6.481522	-0.30006	-1.45004	-1.05005	1.13144864878817	-0.106511	-0.035001	-0.063314
Trial1	2	1	noBlindfold	counterclockwise	practice	Guided	2	0.5	-0.25	6.501526	-0.30006	-1.45003	-1.05005	1.13144864878817	-0.083714	-0.085771	-0.062539
Trial1	2	1	noBlindfold	counterclockwise	practice	Guided	2	0.5	-0.25	6.52153	-0.30006	-1.45003	-1.05005	1.13144864878817	-0.120157	-0.073057	-0.081982
Trial1	2	1	noBlindfold	counterclockwise	practice	Guided	2	0.5	-0.25	6.541534	-0.30006	-1.45003	-1.05004	1.13144156818395	-0.113843	-0.043392	-0.040174
Trial1	2	1	noBlindfold	counterclockwise	practice	Guided	2	0.5	-0.25	6.561523	-0.30006	-1.45003	-1.05003	1.13143448762405	-0.207172	0.0073957	-0.036165
Trial1	2	1	noBlindfold	counterclockwise	practice	Guided	2	0.5	-0.25	6.581528	-0.30007	-1.45002	-1.05002	1.1314344669042	-0.191986	0.03278	0.031545
Trial1	2	1	noBlindfold	counterclockwise	practice	Guided	2	0.5	-0.25	6.601532	-0.30008	-1.44999	-1.05001	1.13143446743541	-0.244743	0.07085	0.020099
Trial1	2	1	noBlindfold	counterclockwise	practice	Guided	2	0.5	-0.25	6.621536	-0.3001	-1.44998	-1.05001	1.13144860841034	-0.272427	0.036977	-0.0039398
Trial1	2	1	noBlindfold	counterclockwise	practice	Guided	2	0.5	-0.25	6.641525	-0.30012	-1.44998	-1.05001	1.13146274956197	-0.311925	0.02849	0.0061653
Trial1	2	1	noBlindfold	counterclockwise	practice	Guided	2	0.5	-0.25	6.66153	-0.30012	-1.44998	-1.05001	1.13146274956197	-0.230571	0.036944	0.0073131
Trial1	2	1	noBlindfold	counterclockwise	practice	Guided	2	0.5	-0.25	6.681534	-0.30012	-1.44998	-1.05001	1.13146274956197	-0.231053	-0.0053767	0.019518
Trial1	2	1	noBlindfold	counterclockwise	practice	Guided	2	0.5	-0.25	6.701523	-0.30011	-1.44999	-1.05001	1.13145568950144	-0.197767	-0.039225	-0.036549
Trial1	2	1	noBlindfold	counterclockwise	practice	Guided	2	0.5	-0.25	6.721527	-0.30011	-1.45	-1.05002	1.13146276975142	-0.24078	-0.077295	-0.10615
Trial1	2	1	noBlindfold	counterclockwise	practice	Guided	2	0.5	-0.25	6.741531	-0.30012	-1.45001	-1.05002	1.13146982976777	-0.305527	0.0031309	-0.061288
Trial1	2	1	noBlindfold	counterclockwise	practice	Guided	2	0.5	-0.25	6.761536	-0.30013	-1.45001	-1.05002	1.13147691090303	-0.316088	0.036982	0.0022319
Trial1	2	1	noBlindfold	counterclockwise	practice	Guided	2	0.5	-0.25	6.781525	-0.30014	-1.45	-1.05	1.13146983189256	-0.301585	0.066588	0.026834
Trial1	2	1	noBlindfold	counterclockwise	practice	Guided	2	0.5	-0.25	6.801529	-0.30015	-1.44998	-1.05	1.13147687105425	-0.315551	0.070796	0.010609
Trial1	2	1	noBlindfold	counterclockwise	practice	Guided	2	0.5	-0.25	6.821533	-0.30015	-1.44998	-1.05001	1.13148395108307	-0.319916	0.108857	0.010795
Trial1	2	1	noBlindfold	counterclockwise	practice	Guided	2	0.5	-0.25	6.841522	-0.30014	-1.44997	-1.05001	1.13147691196542	-0.223222	0.091881	-0.022745
Trial1	2	1	noBlindfold	counterclockwise	practice	Guided	2	0.5	-0.25	6.861526	-0.30013	-1.44997	-1.05001	1.13146983074154	-0.189395	0.058006	-0.066218
Trial1	2	1	noBlindfold	counterclockwise	practice	Guided	2	0.5	-0.25	6.881531	-0.30012	-1.44997	-1.05001	1.13146274956197	-0.160509	0.049527	-0.016996
Trial1	2	1	noBlindfold	counterclockwise	practice	Guided	2	0.5	-0.25	6.901535	-0.30012	-1.44997	-1.05001	1.13146274956197	-0.206353	0.049514	-0.048654
Trial1	2	1	noBlindfold	counterclockwise	practice	Guided	2	0.5	-0.25	6.921524	-0.30011	-1.44997	-1.05001	1.13145568950144	-0.196145	0.06643	-0.01965
Trial1	2	1	noBlindfold	counterclockwise	practice	Guided	2	0.5	-0.25	6.941528	-0.30011	-1.44997	-1.05001	1.13145568950144	-0.298275	0.070635	-0.017338
Trial1	2	1	noBlindfold	counterclockwise	practice	Guided	2	0.5	-0.25	6.961533	-0.30012	-1.44997	-1.05001	1.13146274956197	-0.303364	0.091773	-0.031832
Trial1	2	1	noBlindfold	counterclockwise	practice	Guided	2	0.5	-0.25	6.981522	-0.30012	-1.44997	-1.05001	1.13146274956197	-0.27252	0.045204	-0.041554
Trial1	2	1	noBlindfold	counterclockwise	practice	Guided	2	0.5	-0.25	7.001526	-0.30012	-1.44997	-1.05001	1.13146274956197	-0.238139	0.040964	-0.072435
Trial1	2	1	noBlindfold	counterclockwise	practice	Guided	2	0.5	-0.25	7.02153	-0.30012	-1.44998	-1.05001	1.13146274956197	-0.267392	-0.0098195	-0.029129
Trial1	2	1	noBlindfold	counterclockwise	practice	Guided	2	0.5	-0.25	7.041534	-0.30013	-1.44998	-1.05001	1.13146983074154	-0.320047	0.04518	-0.014255
Trial1	2	1	noBlindfold	counterclockwise	practice	Guided	2	0.5	-0.25	7.061523	-0.30013	-1.44998	-1.05001	1.13146983074154	-0.306805	0.045164	-0.019015
Trial1	2	1	noBlindfold	counterclockwise	practice	Guided	2	0.5	-0.25	7.081528	-0.30014	-1.44998	-1.05001	1.13147691196542	-0.2822	0.066305	-0.067636
Trial1	2	1	noBlindfold	counterclockwise	practice	Guided	2	0.5	-0.25	7.101532	-0.30014	-1.44998	-1.05001	1.13147691196542	-0.295273	0.057828	-0.065716
Trial1	2	1	noBlindfold	counterclockwise	practice	Guided	2	0.5	-0.25	7.121536	-0.30014	-1.44998	-1.05002	1.1314839920826	-0.29627	0.040887	-0.090877
Trial1	2	1	noBlindfold	counterclockwise	practice	Guided	2	0.5	-0.25	7.141525	-0.30014	-1.44998	-1.05002	1.1314839920826	-0.298582	0.0027809	-0.0445
Trial1	2	1	noBlindfold	counterclockwise	practice	Guided	2	0.5	-0.25	7.16153	-0.30014	-1.44998	-1.05002	1.1314839920826	-0.279465	-0.0056874	-0.015874
Trial1	2	1	noBlindfold	counterclockwise	practice	Guided	2	0.5	-0.25	7.181534	-0.30014	-1.44998	-1.05002	1.1314839920826	-0.31087	0.011235	-0.022924
Trial1	2	1	noBlindfold	counterclockwise	practice	Guided	2	0.5	-0.25	7.201523	-0.30014	-1.44998	-1.05002	1.1314839920826	-0.293548	0.019691	-0.036266
Trial1	2	1	noBlindfold	counterclockwise	practice	Guided	2	0.5	-0.25	7.221527	-0.30014	-1.44998	-1.05002	1.1314839920826	-0.321219	0.045071	-0.060289
Trial1	2	1	noBlindfold	counterclockwise	practice	Guided	2	0.5	-0.25	7.241531	-0.30015	-1.44998	-1.05002	1.1314910311562	-0.332752	0.066188	-0.02193
Trial1	2	1	noBlindfold	counterclockwise	practice	Guided	2	0.5	-0.25	7.261536	-0.30015	-1.44997	-1.05002	1.1314910311562	-0.376216	0.100017	0.00038795
Trial1	2	1	noBlindfold	counterclockwise	practice	Guided	2	0.5	-0.25	7.281525	-0.30016	-1.44997	-1.05002	1.13149811242411	-0.360489	0.032284	-0.050151
Trial1	2	1	noBlindfold	counterclockwise	practice	Guided	2	0.5	-0.25	7.301529	-0.30016	-1.44997	-1.05002	1.13149811242411	-0.383697	0.083049	-0.074365
Trial1	2	1	noBlindfold	counterclockwise	practice	Guided	2	0.5	-0.25	7.321533	-0.30016	-1.44997	-1.05002	1.13149811242411	-0.338424	0.028026	-0.059471
Trial1	2	1	noBlindfold	counterclockwise	practice	Guided	2	0.5	-0.25	7.341522	-0.30017	-1.44998	-1.05002	1.13150519373632	-0.3592	0.006865	-0.029109
Trial1	2	1	noBlindfold	counterclockwise	practice	Guided	2	0.5	-0.25	7.361526	-0.30017	-1.44998	-1.05002	1.13150519373632	-0.377606	0.036481	-0.045115
Trial1	2	1	noBlindfold	counterclockwise	practice	Guided	2	0.5	-0.25	7.381531	-0.30017	-1.44998	-1.05002	1.13150519373632	-0.328601	0.057632	-0.047197
Trial1	2	1	noBlindfold	counterclockwise	practice	Guided	2	0.5	-0.25	7.401535	-0.30017	-1.44998	-1.05002	1.13150519373632	-0.347899	0.0026138	-0.084185
Trial1	2	1	noBlindfold	counterclockwise	practice	Guided	2	0.5	-0.25	7.421524	-0.30017	-1.44998	-1.05002	1.13150519373632	-0.386555	0.044927	-0.053078
Trial1	2	1	noBlindfold	counterclockwise	practice	Guided	2	0.5	-0.25	7.441528	-0.30018	-1.44998	-1.05002	1.13151225401731	-0.395415	0.015294	-0.056855
Trial1	2	1	noBlindfold	counterclockwise	practice	Guided	2	0.5	-0.25	7.461533	-0.30018	-1.44998	-1.05002	1.13151225401731	-0.381787	0.070299	-0.053215
Trial1	2	1	noBlindfold	counterclockwise	practice	Guided	2	0.5	-0.25	7.481522	-0.30018	-1.44998	-1.05003	1.13151933400196	-0.431842	0.032198	-0.080476
Trial1	2	1	noBlindfold	counterclockwise	practice	Guided	2	0.5	-0.25	7.501526	-0.30019	-1.44998	-1.05003	1.13152641535833	-0.354216	0.023721	-0.14262
Trial1	2	1	noBlindfold	counterclockwise	practice	Guided	2	0.5	-0.25	7.52153	-0.30019	-1.44998	-1.05004	1.131533495343	-0.390038	0.07872	-0.149451
Trial1	2	1	noBlindfold	counterclockwise	practice	Guided	2	0.5	-0.25	7.541534	-0.30018	-1.44998	-1.05004	1.13152641403093	-0.286332	0.027908	-0.124381
Trial1	2	1	noBlindfold	counterclockwise	practice	Guided	2	0.5	-0.25	7.561523	-0.30018	-1.44998	-1.05005	1.13153349410422	-0.30174	0.015202	-0.174122
Trial1	2	1	noBlindfold	counterclockwise	practice	Guided	2	0.5	-0.25	7.581528	-0.30017	-1.44998	-1.05005	1.13152643395577	-0.297026	-0.010191	-0.170071
Trial1	2	1	noBlindfold	counterclockwise	practice	Guided	2	0.5	-0.25	7.601532	-0.30017	-1.44999	-1.05006	1.13153351411755	-0.317013	-0.0059561	-0.118716
Trial1	2	1	noBlindfold	counterclockwise	practice	Guided	2	0.5	-0.25	7.621536	-0.30017	-1.44999	-1.05006	1.13153351411755	-0.378457	0.02366	-0.099232
Trial1	2	1	noBlindfold	counterclockwise	practice	Guided	2	0.5	-0.25	7.641525	-0.30016	-1.44998	-1.05006	1.13152643298257	-0.319406	0.06595	-0.07647
Trial1	2	1	noBlindfold	counterclockwise	practice	Guided	2	0.5	-0.25	7.66153	-0.30016	-1.44998	-1.05006	1.13152643298257	-0.286441	0.040542	-0.140903
Trial1	2	1	noBlindfold	counterclockwise	practice	Guided	2	0.5	-0.25	7.681534	-0.30016	-1.44998	-1.05006	1.13152643298257	-0.307502	0.01514	-0.114736
Trial1	2	1	noBlindfold	counterclockwise	practice	Guided	2	0.5	-0.25	7.701523	-0.30016	-1.44998	-1.05006	1.13152643298257	-0.315949	0.044755	-0.105932
Trial1	2	1	noBlindfold	counterclockwise	practice	Guided	2	0.5	-0.25	7.721527	-0.30016	-1.44998	-1.05006	1.13152643298257	-0.25699	0.057442	-0.083208
Trial1	2	1	noBlindfold	counterclockwise	practice	Guided	2	0.5	-0.25	7.741531	-0.30015	-1.44998	-1.05006	1.1315193518919	-0.234487	0.01934	-0.18499
Trial1	2	1	noBlindfold	counterclockwise	practice	Guided	2	0.5	-0.25	7.761536	-0.30014	-1.44999	-1.05007	1.13151939333324	-0.239405	-0.035674	-0.197339
Trial1	2	1	noBlindfold	counterclockwise	practice	Guided	2	0.5	-0.25	7.781525	-0.30014	-1.44999	-1.05007	1.13151939333324	-0.229545	-0.03144	-0.176687
Trial1	2	1	noBlindfold	counterclockwise	practice	Guided	2	0.5	-0.25	7.801529	-0.30014	-1.44999	-1.05007	1.13151939333324	-0.23374	0.036266	-0.172252
Trial1	2	1	noBlindfold	counterclockwise	practice	Guided	2	0.5	-0.25	7.821533	-0.30013	-1.44999	-1.05007	1.13151231237521	-0.165016	0.044721	-0.128912
Trial1	2	1	noBlindfold	counterclockwise	practice	Guided	2	0.5	-0.25	7.841522	-0.30011	-1.44999	-1.05008	1.13150516788978	-0.122799	0.032006	-0.185288
Trial1	2	1	noBlindfold	counterclockwise	practice	Guided	2	0.5	-0.25	7.861526	-0.3001	-1.44999	-1.0501	1.13151233265424	-0.13826	0.027766	-0.235013
Trial1	2	1	noBlindfold	counterclockwise	practice	Guided	2	0.5	-0.25	7.881531	-0.30007	-1.44999	-1.05011	1.13149810844629	-0.010215	-0.027253	-0.271365
Trial1	2	1	noBlindfold	counterclockwise	practice	Guided	2	0.5	-0.25	7.901535	-0.30002	-1.45	-1.05011	1.13146276974905	0.112324	-0.061101	-0.207778
Trial1	2	1	noBlindfold	counterclockwise	practice	Guided	2	0.5	-0.25	7.921524	-0.29992	-1.45002	-1.05008	1.1313708091902	0.2206	-0.069546	-0.174527
Trial1	2	1	noBlindfold	counterclockwise	practice	Guided	2	0.5	-0.25	7.941528	-0.2993	-1.45003	-1.05009	1.13093961063937	0.236637	-0.069512	-0.212964
Trial1	2	1	noBlindfold	counterclockwise	practice	Guided	2	0.5	-0.25	7.961533	-0.29878	-1.45003	-1.05011	1.13058633606372	0.133459	-0.031411	-0.229493
Trial1	2	1	noBlindfold	counterclockwise	practice	Guided	2	0.5	-0.25	7.981522	-0.29823	-1.45002	-1.0501	1.13019081210178	0.00080584	0.057458	-0.206951
Trial1	2	1	noBlindfold	counterclockwise	practice	Guided	2	0.5	-0.25	8.001526	-0.2977	-1.44998	-1.05009	1.12980936767972	0.043343	0.099757	-0.135943
Trial1	2	1	noBlindfold	counterclockwise	practice	Guided	2	0.5	-0.25	8.02153	-0.29728	-1.44996	-1.05009	1.12951286363743	0.118566	0.112426	-0.161404
Trial1	2	1	noBlindfold	counterclockwise	practice	Guided	2	0.5	-0.25	8.041534	-0.29615	-1.44997	-1.0501	1.12872271695157	0.400853	-0.031482	-0.232247
Trial1	2	1	noBlindfold	counterclockwise	practice	Guided	2	0.5	-0.25	8.061523	-0.29521	-1.45002	-1.05011	1.12806690152165	0.356672	-0.107636	-0.213285
Trial1	2	1	noBlindfold	counterclockwise	practice	Guided	2	0.5	-0.25	8.081528	-0.29406	-1.45005	-1.05011	1.12725651682147	0.236587	-0.12453	-0.208129
Trial1	2	1	noBlindfold	counterclockwise	practice	Guided	2	0.5	-0.25	8.101532	-0.29273	-1.45006	-1.0501	1.12631301582159	0.108169	-0.052561	-0.190051
Trial1	2	1	noBlindfold	counterclockwise	practice	Guided	2	0.5	-0.25	8.121536	-0.29152	-1.45003	-1.05004	1.12541899834488	0.044287	0.061703	-0.120067
Trial1	2	1	noBlindfold	counterclockwise	practice	Guided	2	0.5	-0.25	8.141525	-0.28911	-1.44994	-1.05003	1.12371819849437	-0.029366	0.133583	-0.070726
Trial1	2	1	noBlindfold	counterclockwise	practice	Guided	2	0.5	-0.25	8.16153	-0.28804	-1.44993	-1.05005	1.12298134247842	0.063148	0.120851	-0.095532
Trial1	2	1	noBlindfold	counterclockwise	practice	Guided	2	0.5	-0.25	8.181534	-0.28701	-1.44994	-1.05008	1.12228012341672	0.046719	0.031963	-0.170477
Trial1	2	1	noBlindfold	counterclockwise	practice	Guided	2	0.5	-0.25	8.201523	-0.28599	-1.44998	-1.0501	1.12157943577307	0.116838	-0.0061274	-0.198498
Trial1	2	1	noBlindfold	counterclockwise	practice	Guided	2	0.5	-0.25	8.221527	-0.28493	-1.45001	-1.0501	1.12083684870572	0.144193	-0.044208	-0.182725
Trial1	2	1	noBlindfold	counterclockwise	practice	Guided	2	0.5	-0.25	8.241531	-0.2825	-1.45	-1.0501	1.11913645242357	0.300246	-0.010351	-0.176244
Trial1	2	1	noBlindfold	counterclockwise	practice	Guided	2	0.5	-0.25	8.261536	-0.28108	-1.44999	-1.05009	1.11813680505515	0.255234	-0.018815	-0.18694
Trial1	2	1	noBlindfold	counterclockwise	practice	Guided	2	0.5	-0.25	8.281525	-0.27945	-1.45	-1.05009	1.11699876368737	0.126603	0.01081	-0.173294
Trial1	2	1	noBlindfold	counterclockwise	practice	Guided	2	0.5	-0.25	8.301529	-0.27774	-1.45	-1.05009	1.11580618694763	0.086592	0.002343	-0.201537
Trial1	2	1	noBlindfold	counterclockwise	practice	Guided	2	0.5	-0.25	8.321533	-0.27603	-1.44999	-1.05008	1.11460776972721	0.052032	0.036187	-0.144978
Trial1	2	1	noBlindfold	counterclockwise	practice	Guided	2	0.5	-0.25	8.341522	-0.27259	-1.44998	-1.05008	1.1122154435138	0.18019	0.074247	-0.191854
Trial1	2	1	noBlindfold	counterclockwise	practice	Guided	2	0.5	-0.25	8.361526	-0.27077	-1.44998	-1.05009	1.11095920270376	0.232074	0.014992	-0.210613
Trial1	2	1	noBlindfold	counterclockwise	practice	Guided	2	0.5	-0.25	8.381531	-0.26885	-1.45	-1.05011	1.10964242195461	0.329551	-0.082333	-0.22264
Trial1	2	1	noBlindfold	counterclockwise	practice	Guided	2	0.5	-0.25	8.401535	-0.26671	-1.45004	-1.05014	1.10818232460885	0.398109	-0.133085	-0.278056
Trial1	2	1	noBlindfold	counterclockwise	practice	Guided	2	0.5	-0.25	8.421524	-0.26428	-1.45007	-1.05016	1.10651706334792	0.387934	-0.162662	-0.325362
Trial1	2	1	noBlindfold	counterclockwise	practice	Guided	2	0.5	-0.25	8.441528	-0.25886	-1.45008	-1.05016	1.10278039234619	0.401617	-0.116026	-0.31698
Trial1	2	1	noBlindfold	counterclockwise	practice	Guided	2	0.5	-0.25	8.461533	-0.25571	-1.45006	-1.05016	1.10061515483371	0.463746	-0.090607	-0.323177
Trial1	2	1	noBlindfold	counterclockwise	practice	Guided	2	0.5	-0.25	8.481522	-0.25248	-1.45005	-1.05015	1.09839256743547	0.451655	-0.103277	-0.288819
Trial1	2	1	noBlindfold	counterclockwise	practice	Guided	2	0.5	-0.25	8.501526	-0.24861	-1.45005	-1.05014	1.09573756222437	0.482889	-0.11171	-0.289605
Trial1	2	1	noBlindfold	counterclockwise	practice	Guided	2	0.5	-0.25	8.52153	-0.24464	-1.45006	-1.05013	1.09302184383177	0.489073	-0.128598	-0.244655
Trial1	2	1	noBlindfold	counterclockwise	practice	Guided	2	0.5	-0.25	8.541534	-0.2358	-1.45006	-1.05014	1.08702599009024	0.455939	-0.111601	-0.304417
Trial1	2	1	noBlindfold	counterclockwise	practice	Guided	2	0.5	-0.25	8.561523	-0.23083	-1.45006	-1.05016	1.08368288417962	0.486478	-0.128493	-0.326031
Trial1	2	1	noBlindfold	counterclockwise	practice	Guided	2	0.5	-0.25	8.581528	-0.22573	-1.45006	-1.05016	1.08025003676912	0.494875	-0.153846	-0.346861
Trial1	2	1	noBlindfold	counterclockwise	practice	Guided	2	0.5	-0.25	8.601532	-0.22034	-1.45007	-1.05014	1.07662138241058	0.507165	-0.115724	-0.262718
Trial1	2	1	noBlindfold	counterclockwise	practice	Guided	2	0.5	-0.25	8.621521	-0.2145	-1.45006	-1.05011	1.07270043679336	0.498703	-0.102993	-0.238828
Trial1	2	1	noBlindfold	counterclockwise	practice	Guided	2	0.5	-0.25	8.641525	-0.20222	-1.45005	-1.0501	1.0645530002454	0.49251	-0.119861	-0.155785
Trial1	2	1	noBlindfold	counterclockwise	practice	Guided	2	0.5	-0.25	8.66153	-0.19545	-1.45005	-1.05009	1.06009181212264	0.358394	-0.077518	-0.176715
Trial1	2	1	noBlindfold	counterclockwise	practice	Guided	2	0.5	-0.25	8.681534	-0.18872	-1.45004	-1.0501	1.05569663882431	0.299862	-0.030955	-0.203894
Trial1	2	1	noBlindfold	counterclockwise	practice	Guided	2	0.5	-0.25	8.701523	-0.18168	-1.45001	-1.0501	1.05111739846898	0.322435	0.057911	-0.195966
Trial1	2	1	noBlindfold	counterclockwise	practice	Guided	2	0.5	-0.25	8.721527	-0.17471	-1.44998	-1.05005	1.04657232258542	0.376861	0.062128	-0.142583
Trial1	2	1	noBlindfold	counterclockwise	practice	Guided	2	0.5	-0.25	8.741531	-0.1603	-1.44997	-1.05004	1.03733316933579	0.338788	0.040937	-0.077624
Trial1	2	1	noBlindfold	counterclockwise	practice	Guided	2	0.5	-0.25	8.761536	-0.15043	-1.44998	-1.05005	1.03108642303816	0.244549	0.015532	-0.112879
Trial1	2	1	noBlindfold	counterclockwise	practice	Guided	2	0.5	-0.25	8.781525	-0.14521	-1.44998	-1.05008	1.02782481706285	0.319426	0.028224	-0.15532
Trial1	2	1	noBlindfold	counterclockwise	practice	Guided	2	0.5	-0.25	8.801529	-0.1372	-1.44999	-1.05013	1.02285476470054	0.304014	-0.022559	-0.260531
Trial1	2	1	noBlindfold	counterclockwise	practice	Guided	2	0.5	-0.25	8.821533	-0.12932	-1.45001	-1.05014	1.01797226038982	0.357368	-0.035248	-0.273707
Trial1	2	1	noBlindfold	counterclockwise	practice	Guided	2	0.5	-0.25	8.841522	-0.11405	-1.45002	-1.05015	1.00861166214883	0.424014	-0.026759	-0.303281
Trial1	2	1	noBlindfold	counterclockwise	practice	Guided	2	0.5	-0.25	8.861526	-0.1056	-1.45003	-1.05016	1.00349761611601	0.451068	-0.081753	-0.298897
Trial1	2	1	noBlindfold	counterclockwise	practice	Guided	2	0.5	-0.25	8.881531	-0.097173	-1.45005	-1.05017	0.998442552134833	0.495051	-0.140961	-0.315314
Trial1	2	1	noBlindfold	counterclockwise	practice	Guided	2	0.5	-0.25	8.901535	-0.08829001	-1.45006	-1.05017	0.993155109522373	0.504428	-0.09438	-0.34029
Trial1	2	1	noBlindfold	counterclockwise	practice	Guided	2	0.5	-0.25	8.921524	-0.079768	-1.45005	-1.05012	0.988090554703385	0.398431	-0.02665	-0.296342
Trial1	2	1	noBlindfold	counterclockwise	practice	Guided	2	0.5	-0.25	8.941528	-0.061375	-1.45001	-1.0501	0.977395539771588	0.46217	0.024139	-0.203228
Trial1	2	1	noBlindfold	counterclockwise	practice	Guided	2	0.5	-0.25	8.961533	-0.052012	-1.44999	-1.0501	0.972048043776648	0.453373	0.019901	-0.198398
Trial1	2	1	noBlindfold	counterclockwise	practice	Guided	2	0.5	-0.25	8.981522	-0.042162	-1.44999	-1.0501	0.966488378865128	0.391311	0.015667	-0.184713
Trial1	2	1	noBlindfold	counterclockwise	practice	Guided	2	0.5	-0.25	9.001526	-0.032154	-1.44999	-1.05011	0.960918240630228	0.306589	0.015665	-0.250903
Trial1	2	1	noBlindfold	counterclockwise	practice	Guided	2	0.5	-0.25	9.02153	-0.022632	-1.45	-1.05011	0.955677869666199	0.378143	-0.0097288	-0.221269
Trial1	2	1	noBlindfold	counterclockwise	practice	Guided	2	0.5	-0.25	9.041534	-0.0023944	-1.44999	-1.05009	0.944745505330852	0.320767	0.015652	-0.173827
Trial1	2	1	noBlindfold	counterclockwise	practice	Guided	2	0.5	-0.25	9.061523	0.0080177	-1.44998	-1.05008	0.939241447414047	0.352051	0.070654	-0.152301
Trial1	2	1	noBlindfold	counterclockwise	practice	Guided	2	0.5	-0.25	9.081528	0.018207	-1.44997	-1.05009	0.933953120301542	0.316623	0.032553	-0.168624
Trial1	2	1	noBlindfold	counterclockwise	practice	Guided	2	0.5	-0.25	9.101532	0.028435	-1.44998	-1.05009	0.928718194481193	0.218931	0.036776	-0.176868
Trial1	2	1	noBlindfold	counterclockwise	practice	Guided	2	0.5	-0.25	9.121521	0.038985	-1.44998	-1.05005	0.923371466930716	0.245796	0.049462	-0.172167
Trial1	2	1	noBlindfold	counterclockwise	practice	Guided	2	0.5	-0.25	9.141525	0.059412	-1.44996	-1.05003	0.913326761502317	0.164721	0.15521	-0.0040404
Trial1	2	1	noBlindfold	counterclockwise	practice	Guided	2	0.5	-0.25	9.16153	0.069857	-1.44993	-1.05002	0.908325364001751	0.205044	0.193251	-0.03701
Trial1	2	1	noBlindfold	counterclockwise	practice	Guided	2	0.5	-0.25	9.181534	0.079944	-1.44991	-1.05004	0.903610013032331	0.183345	0.150883	-0.087335
Trial1	2	1	noBlindfold	counterclockwise	practice	Guided	2	0.5	-0.25	9.201523	0.089986	-1.44992	-1.05008	0.899021354734468	0.184249	0.083142	-0.154239
Trial1	2	1	noBlindfold	counterclockwise	practice	Guided	2	0.5	-0.25	9.221527	0.09999301	-1.44996	-1.05009	0.89451077822057	0.21169	0.015422	-0.19555
Trial1	2	1	noBlindfold	counterclockwise	practice	Guided	2	0.5	-0.25	9.241531	0.12025	-1.45002	-1.0501	0.885646779472802	0.283594	-0.014189	-0.210449
Trial1	2	1	noBlindfold	counterclockwise	practice	Guided	2	0.5	-0.25	9.261536	0.13028	-1.45002	-1.05013	0.881419831624165	0.441202	-0.073422	-0.299524
Trial1	2	1	noBlindfold	counterclockwise	practice	Guided	2	0.5	-0.25	9.281525	0.14045	-1.45004	-1.05013	0.877202504724978	0.395454	-0.136864	-0.210297
Trial1	2	1	noBlindfold	counterclockwise	practice	Guided	2	0.5	-0.25	9.301529	0.15109	-1.45007	-1.0501	0.872867883376808	0.400102	-0.102971	-0.219153
Trial1	2	1	noBlindfold	counterclockwise	practice	Guided	2	0.5	-0.25	9.321533	0.16156	-1.45006	-1.05006	0.868698849985114	0.354021	-0.115634	-0.139744
Trial1	2	1	noBlindfold	counterclockwise	practice	Guided	2	0.5	-0.25	9.341522	0.18294	-1.45006	-1.05005	0.860585314732165	0.255787	-0.102878	-0.115928
Trial1	2	1	noBlindfold	counterclockwise	practice	Guided	2	0.5	-0.25	9.361526	0.19344	-1.45004	-1.05005	0.856772469954958	0.260916	-0.060546	-0.136388
Trial1	2	1	noBlindfold	counterclockwise	practice	Guided	2	0.5	-0.25	9.381531	0.20424	-1.45002	-1.05004	0.852958372012009	0.294359	-0.018223	-0.059379
Trial1	2	1	noBlindfold	counterclockwise	practice	Guided	2	0.5	-0.25	9.401535	0.21474	-1.45	-1.05004	0.849374637713206	0.303386	0.015628	-0.058647
Trial1	2	1	noBlindfold	counterclockwise	practice	Guided	2	0.5	-0.25	9.421524	0.22531	-1.44999	-1.05005	0.845892796975203	0.308096	0.011391	-0.066431
Trial1	2	1	noBlindfold	counterclockwise	practice	Guided	2	0.5	-0.25	9.441528	0.24705	-1.45001	-1.05006	0.839094606739596	0.2909	-0.060537	-0.082827
Trial1	2	1	noBlindfold	counterclockwise	practice	Guided	2	0.5	-0.25	9.461533	0.2579	-1.45002	-1.05006	0.835887832107821	0.390597	-0.064753	-0.129162
Trial1	2	1	noBlindfold	counterclockwise	practice	Guided	2	0.5	-0.25	9.481522	0.26883	-1.45003	-1.05007	0.832797483777533	0.413411	-0.068964	-0.133072
Trial1	2	1	noBlindfold	counterclockwise	practice	Guided	2	0.5	-0.25	9.501526	0.28053	-1.45004	-1.05008	0.829635457047807	0.404968	-0.035087	-0.148289
Trial1	2	1	noBlindfold	counterclockwise	practice	Guided	2	0.5	-0.25	9.52153	0.29135	-1.45004	-1.05006	0.826819736844882	0.382167	-0.098544	-0.131748
Trial1	2	1	noBlindfold	counterclockwise	practice	Guided	2	0.5	-0.25	9.541534	0.31441	-1.45003	-1.05004	0.821284152979226	0.451437	-0.07312	-0.081136
Trial1	2	1	noBlindfold	counterclockwise	practice	Guided	2	0.5	-0.25	9.561523	0.32636	-1.45003	-1.05001	0.818637153572243	0.425559	-0.060407	-0.0096708
Trial1	2	1	noBlindfold	counterclockwise	practice	Guided	2	0.5	-0.25	9.581528	0.3381	-1.45003	-1.04998	0.816198306885893	0.3388	-0.051929	0.041136
Trial1	2	1	noBlindfold	counterclockwise	practice	Guided	2	0.5	-0.25	9.601532	0.34997	-1.45002	-1.04998	0.813926942919557	0.36973	-0.01807	0.043254
Trial1	2	1	noBlindfold	counterclockwise	practice	Guided	2	0.5	-0.25	9.621521	0.36195	-1.45001	-1.05	0.811823707252112	0.378015	-0.0053711	0.052715
Trial1	2	1	noBlindfold	counterclockwise	practice	Guided	2	0.5	-0.25	9.641525	0.3866	-1.44998	-1.05001	0.808007117266978	0.381739	0.049624	-0.021458
Trial1	2	1	noBlindfold	counterclockwise	practice	Guided	2	0.5	-0.25	9.66153	0.39925	-1.44998	-1.05	0.806319093198695	0.343062	-0.022319	0.031741
Trial1	2	1	noBlindfold	counterclockwise	practice	Guided	2	0.5	-0.25	9.681534	0.41124	-1.45	-1.04999	0.804898899021188	0.357699	0.024228	0.0079334
Trial1	2	1	noBlindfold	counterclockwise	practice	Guided	2	0.5	-0.25	9.701523	0.42408	-1.44998	-1.04999	0.80358431189158	0.428655	0.058061	0.012831
Trial1	2	1	noBlindfold	counterclockwise	practice	Guided	2	0.5	-0.25	9.721527	0.43662	-1.44999	-1.04997	0.802476837628785	0.375534	-0.035034	0.077643
Trial1	2	1	noBlindfold	counterclockwise	practice	Guided	2	0.5	-0.25	9.741531	0.46235	-1.44998	-1.04997	0.800855526346036	0.322254	0.087668	-0.00023798
Trial1	2	1	noBlindfold	counterclockwise	practice	Guided	2	0.5	-0.25	9.761536	0.47547	-1.44997	-1.04995	0.80032601412222	0.259885	0.011489	0.130864
Trial1	2	1	noBlindfold	counterclockwise	practice	Guided	2	0.5	-0.25	9.781525	0.48817	-1.44997	-1.04995	0.800037471961044	0.203033	0.214583	0.110555
Trial1	2	1	noBlindfold	counterclockwise	practice	Guided	2	0.5	-0.25	9.801529	0.50078	-1.44992	-1.04995	0.799950383884359	0.159294	0.163748	0.052961
Trial1	2	1	noBlindfold	counterclockwise	practice	Guided	2	0.5	-0.25	9.821533	0.51325	-1.44992	-1.04994	0.800049717201445	0.222613	0.079081	0.142143
Trial1	2	1	noBlindfold	counterclockwise	practice	Guided	2	0.5	-0.25	9.841522	0.53819	-1.4499	-1.04994	0.800851087482375	0.141211	0.20169	0.090379
Trial1	2	1	noBlindfold	counterclockwise	practice	Guided	2	0.5	-0.25	9.861526	0.55064	-1.44991	-1.04993	0.801531269213586	0.215334	0.104327	0.167976
Trial1	2	1	noBlindfold	counterclockwise	practice	Guided	2	0.5	-0.25	9.881531	0.56224	-1.44992	-1.04994	0.80235765456316	0.169756	0.210069	0.063594
Trial1	2	1	noBlindfold	counterclockwise	practice	Guided	2	0.5	-0.25	9.901535	0.57445	-1.44991	-1.04994	0.80339703295236	0.129031	0.121149	0.181286
Trial1	2	1	noBlindfold	counterclockwise	practice	Guided	2	0.5	-0.25	9.921524	0.58654	-1.44993	-1.04996	0.804627365873684	0.191962	0.125358	0.061746
Trial1	2	1	noBlindfold	counterclockwise	practice	Guided	2	0.5	-0.25	9.941528	0.60979	-1.44993	-1.04997	0.80746882305961	0.223862	0.09566	0.103064
Trial1	2	1	noBlindfold	counterclockwise	practice	Guided	2	0.5	-0.25	9.961533	0.62166	-1.44994	-1.04999	0.80918789922326	0.217304	0.070239	-0.027834
Trial1	2	1	noBlindfold	counterclockwise	practice	Guided	2	0.5	-0.25	9.981522	0.63278	-1.44996	-1.04999	0.810934287570825	0.160986	0.053298	0.063337
Trial1	2	1	noBlindfold	counterclockwise	practice	Guided	2	0.5	-0.25	10.00153	0.64458	-1.44997	-1.04999	0.812949740381937	0.176242	0.078664	-0.030789
Trial1	2	1	noBlindfold	counterclockwise	practice	Guided	2	0.5	-0.25	10.02153	0.6559801	-1.44997	-1.04999	0.815054402020293	0.185407	-0.0059836	0.075696
Trial1	2	1	noBlindfold	counterclockwise	practice	Guided	2	0.5	-0.25	10.04153	0.6793	-1.44997	-1.04997	0.819817371393513	0.246653	0.087079	0.086423
Trial1	2	1	noBlindfold	counterclockwise	practice	Guided	2	0.5	-0.25	10.06152	0.69056	-1.44994	-1.04998	0.822363167098138	0.329505	0.137825	0.01471
Trial1	2	1	noBlindfold	counterclockwise	practice	Guided	2	0.5	-0.25	10.08153	0.70146	-1.44993	-1.04997	0.824947382143803	0.295377	0.112399	0.087813
Trial1	2	1	noBlindfold	counterclockwise	practice	Guided	2	0.5	-0.25	10.10153	0.713	-1.44993	-1.04998	0.827850874964194	0.213364	0.180069	0.01248
Trial1	2	1	noBlindfold	counterclockwise	practice	Guided	2	0.5	-0.25	10.12152	0.72415	-1.44992	-1.04997	0.830779918842134	0.264413	0.082694	0.081377
Trial1	2	1	noBlindfold	counterclockwise	practice	Guided	2	0.5	-0.25	10.14153	0.74664	-1.44994	-1.04994	0.837099313687079	0.23263	0.154566	0.125309
Trial1	2	1	noBlindfold	counterclockwise	practice	Guided	2	0.5	-0.25	10.16153	0.75765	-1.44993	-1.04993	0.840399606666479	0.200945	0.09952	0.126478
Trial1	2	1	noBlindfold	counterclockwise	practice	Guided	2	0.5	-0.25	10.18153	0.76866	-1.44994	-1.04994	0.843849624078307	0.30208	0.082564	0.119824
Trial1	2	1	noBlindfold	counterclockwise	practice	Guided	2	0.5	-0.25	10.20152	0.78004	-1.44996	-1.04996	0.847560289965103	0.320633	0.184105	0.051584
Trial1	2	1	noBlindfold	counterclockwise	practice	Guided	2	0.5	-0.25	10.22153	0.79114	-1.44995	-1.04998	0.851311075846659	0.273221	0.074043	0.034102
Trial1	2	1	noBlindfold	counterclockwise	practice	Guided	2	0.5	-0.25	10.24153	0.81371	-1.44994	-1.04997	0.859282279300021	0.260766	0.145921	0.063126
Trial1	2	1	noBlindfold	counterclockwise	practice	Guided	2	0.5	-0.25	10.26154	0.8248	-1.44993	-1.04997	0.863392784061825	0.219325	0.141651	0.033315
Trial1	2	1	noBlindfold	counterclockwise	practice	Guided	2	0.5	-0.25	10.28152	0.83584	-1.44993	-1.04996	0.867597006619619	0.21721	0.086605	0.088383
Trial1	2	1	noBlindfold	counterclockwise	practice	Guided	2	0.5	-0.25	10.30153	0.84754	-1.44994	-1.04996	0.87219267014366	0.265175	0.196588	0.015303
Trial1	2	1	noBlindfold	counterclockwise	practice	Guided	2	0.5	-0.25	10.32153	0.85824	-1.44993	-1.04998	0.876529506045131	0.227283	0.120379	0.039522
Trial1	2	1	noBlindfold	counterclockwise	practice	Guided	2	0.5	-0.25	10.34152	0.88025	-1.44996	-1.04998	0.885752878519164	0.277667	0.124563	0.029579
Trial1	2	1	noBlindfold	counterclockwise	practice	Guided	2	0.5	-0.25	10.36153	0.89197	-1.44996	-1.04996	0.890829130720226	0.29845	0.069525	0.113082
Trial1	2	1	noBlindfold	counterclockwise	practice	Guided	2	0.5	-0.25	10.38153	0.90271	-1.44996	-1.04993	0.895579883589208	0.313566	0.120284	0.119352
Trial1	2	1	noBlindfold	counterclockwise	practice	Guided	2	0.5	-0.25	10.40154	0.9145	-1.44995	-1.04993	0.900942959161906	0.333964	0.0864	0.182127
Trial1	2	1	noBlindfold	counterclockwise	practice	Guided	2	0.5	-0.25	10.42152	0.92535	-1.44994	-1.04994	0.905994794857244	0.310337	0.141376	0.119678
Trial1	2	1	noBlindfold	counterclockwise	practice	Guided	2	0.5	-0.25	10.44153	0.94816	-1.44992	-1.04995	0.916933687542469	0.284441	0.192074	0.10931
Trial1	2	1	noBlindfold	counterclockwise	practice	Guided	2	0.5	-0.25	10.46153	0.95972	-1.44991	-1.04992	0.92261293639835	0.248688	0.115848	0.174528
Trial1	2	1	noBlindfold	counterclockwise	practice	Guided	2	0.5	-0.25	10.48152	0.97054	-1.44991	-1.04991	0.928042998164134	0.175962	0.183512	0.209741
Trial1	2	1	noBlindfold	counterclockwise	practice	Guided	2	0.5	-0.25	10.50153	0.98225	-1.4499	-1.04989	0.934017728331601	0.22997	0.208833	0.238742
Trial1	2	1	noBlindfold	counterclockwise	practice	Guided	2	0.5	-0.25	10.52153	0.99287	-1.44989	-1.04991	0.939562023611631	0.240705	0.229935	0.223624
Trial1	2	1	noBlindfold	counterclockwise	practice	Guided	2	0.5	-0.25	10.54153	1.01501	-1.44989	-1.04993	0.951379664801626	0.314665	0.157877	0.141656
Trial1	2	1	noBlindfold	counterclockwise	practice	Guided	2	0.5	-0.25	10.56152	1.02592	-1.4499	-1.04993	0.957329540353687	0.272929	0.170524	0.148809
Trial1	2	1	noBlindfold	counterclockwise	practice	Guided	2	0.5	-0.25	10.58153	1.03715	-1.44991	-1.04993	0.9635445589059	0.206105	0.225483	0.173388
Trial1	2	1	noBlindfold	counterclockwise	practice	Guided	2	0.5	-0.25	10.60153	1.04797	-1.4499	-1.04993	0.96961797603801	0.222164	0.157713	0.179116
Trial1	2	1	noBlindfold	counterclockwise	practice	Guided	2	0.5	-0.25	10.62152	1.05902	-1.4499	-1.04992	0.975897302773788	0.293523	0.18728	0.184482
Trial1	2	1	noBlindfold	counterclockwise	practice	Guided	2	0.5	-0.25	10.64153	1.07999	-1.44988	-1.04994	0.988075039416883	0.311116	0.242161	0.126971
Trial1	2	1	noBlindfold	counterclockwise	practice	Guided	2	0.5	-0.25	10.66153	1.09125	-1.44988	-1.04994	0.994726406341369	0.254856	0.149	0.140022
Trial1	2	1	noBlindfold	counterclockwise	practice	Guided	2	0.5	-0.25	10.68153	1.10153	-1.4499	-1.04996	1.00088676528725	0.253182	0.288596	0.033867
Trial1	2	1	noBlindfold	counterclockwise	practice	Guided	2	0.5	-0.25	10.70152	1.11242	-1.44989	-1.04995	1.00746127431062	0.218666	0.186965	0.109591
Trial1	2	1	noBlindfold	counterclockwise	practice	Guided	2	0.5	-0.25	10.72153	1.12327	-1.44991	-1.04997	1.01410925763485	0.194473	0.174228	0.119617
Trial1	2	1	noBlindfold	counterclockwise	practice	Guided	2	0.5	-0.25	10.74153	1.14437	-1.44992	-1.05	1.0272354008887	0.299547	0.182598	-0.059229
Trial1	2	1	noBlindfold	counterclockwise	practice	Guided	2	0.5	-0.25	10.76154	1.15496	-1.44992	-1.05	1.0339112983361	0.31334	0.102153	0.049855
Trial1	2	1	noBlindfold	counterclockwise	practice	Guided	2	0.5	-0.25	10.78152	1.16561	-1.44992	-1.05	1.04069048984004	0.24977	0.245987	-0.0070752
Trial1	2	1	noBlindfold	counterclockwise	practice	Guided	2	0.5	-0.25	10.80153	1.17694	-1.4499	-1.04999	1.04796546571808	0.273266	0.203598	0.018634
Trial1	2	1	noBlindfold	counterclockwise	practice	Guided	2	0.5	-0.25	10.82153	1.18729	-1.44989	-1.04994	1.05464289280643	0.420913	0.152762	0.133284
Trial1	2	1	noBlindfold	counterclockwise	practice	Guided	2	0.5	-0.25	10.84152	1.20896	-1.44988	-1.04993	1.06888360435141	0.337719	0.148404	0.116067
Trial1	2	1	noBlindfold	counterclockwise	practice	Guided	2	0.5	-0.25	10.86153	1.21964	-1.44989	-1.04994	1.07600452652367	0.313394	0.127195	0.125154
Trial1	2	1	noBlindfold	counterclockwise	practice	Guided	2	0.5	-0.25	10.88153	1.23069	-1.4499	-1.04993	1.08341859265587	0.386245	0.19061	0.149898
Trial1	2	1	noBlindfold	counterclockwise	practice	Guided	2	0.5	-0.25	10.90154	1.24147	-1.44989	-1.04991	1.09070328558049	0.337683	0.211709	0.164503
Trial1	2	1	noBlindfold	counterclockwise	practice	Guided	2	0.5	-0.25	10.92152	1.25228	-1.4499	-1.04991	1.09808065308841	0.341709	0.198967	0.19132
Trial1	2	1	noBlindfold	counterclockwise	practice	Guided	2	0.5	-0.25	10.94153	1.27439	-1.4499	-1.04991	1.11334449124721	0.359933	0.181922	0.187144
Trial1	2	1	noBlindfold	counterclockwise	practice	Guided	2	0.5	-0.25	10.96153	1.28539	-1.4499	-1.04992	1.12103052281484	0.344768	0.1861	0.219112
Trial1	2	1	noBlindfold	counterclockwise	practice	Guided	2	0.5	-0.25	10.98152	1.29646	-1.44991	-1.04992	1.1288138557998	0.321282	0.228369	0.160019
Trial1	2	1	noBlindfold	counterclockwise	practice	Guided	2	0.5	-0.25	11.00153	1.30369	-1.4499	-1.04992	1.13392666613797	0.710689	0.317168	-0.246146
Trial1	2	1	noBlindfold	counterclockwise	practice	Guided	2	0.5	-0.25	11.02153	1.30251	-1.44991	-1.04987	1.13305532821868	1.685243	0.029361	0.195265
Trial1	2	1	noBlindfold	counterclockwise	practice	Guided	2	0.5	-0.25	11.04153	1.30096	-1.44993	-1.04993	1.13200043783661	1.796994	-0.051083	-0.101469
Trial1	2	1	noBlindfold	counterclockwise	practice	Guided	2	0.5	-0.25	11.06152	1.30078	-1.44998	-1.05009	1.1319861473364	0.583576	-0.266859	-0.269542
Trial1	2	1	noBlindfold	counterclockwise	practice	Guided	2	0.5	-0.25	11.08153	1.3004	-1.45007	-1.05014	1.13175264785679	-0.142964	-0.089074	-0.305066
Trial1	2	1	noBlindfold	counterclockwise	practice	Guided	2	0.5	-0.25	11.10153	1.29993	-1.45007	-1.05003	1.13134263057394	-0.156765	-0.07212	-0.0086161
Trial1	2	1	noBlindfold	counterclockwise	practice	Guided	2	0.5	-0.25	11.12152	1.29948	-1.45005	-1.0497	1.13079110540385	0.502564	-0.059403	0.31771
Trial1	2	1	noBlindfold	counterclockwise	practice	Guided	2	0.5	-0.25	11.14153	1.30033	-1.44992	-1.04947	1.13122958542021	1.391937	0.232508	0.353184
Trial1	2	1	noBlindfold	counterclockwise	practice	Guided	2	0.5	-0.25	11.16153	1.30072	-1.44992	-1.04929	1.1313783150164	1.115812	-0.034119	0.15717
Trial1	2	1	noBlindfold	counterclockwise	practice	Guided	2	0.5	-0.25	11.18153	1.3006	-1.44997	-1.0492	1.13122993938047	0.486158	0.071675	-0.03558
Trial1	2	1	noBlindfold	counterclockwise	practice	Guided	2	0.5	-0.25	11.20152	1.30032	-1.44997	-1.04904	1.13091874034685	-0.0036557	0.029334	0.117665
Trial1	2	1	noBlindfold	counterclockwise	practice	Guided	2	0.5	-0.25	11.22153	1.30003	-1.44999	-1.04811	1.13005644772446	0.047168	-0.051062	0.259351
Trial1	2	1	noBlindfold	counterclockwise	practice	Guided	2	0.5	-0.25	11.24153	1.30016	-1.45	-1.04743	1.12966826616234	0.760238	0.033567	0.219761
Trial1	2	1	noBlindfold	counterclockwise	practice	Guided	2	0.5	-0.25	11.26154	1.30036	-1.44999	-1.04677	1.12934426469701	0.941938	-0.080687	0.158768
Trial1	2	1	noBlindfold	counterclockwise	practice	Guided	2	0.5	-0.25	11.28152	1.30046	-1.45003	-1.04617	1.12899195925974	0.889798	-0.080664	0.08143
Trial1	2	1	noBlindfold	counterclockwise	practice	Guided	2	0.5	-0.25	11.30153	1.30045	-1.45004	-1.04558	1.12856888739903	0.732437	-0.114496	0.132698
Trial1	2	1	noBlindfold	counterclockwise	practice	Guided	2	0.5	-0.25	11.32153	1.30036	-1.45006	-1.04457	1.12779320289042	0.50144	-0.220249	0.072241
Trial1	2	1	noBlindfold	counterclockwise	practice	Guided	2	0.5	-0.25	11.34152	1.30025	-1.45012	-1.0441	1.12738415426322	0.551168	-0.194726	0.125808
Trial1	2	1	noBlindfold	counterclockwise	practice	Guided	2	0.5	-0.25	11.36153	1.30027	-1.45011	-1.0437	1.12711652856155	0.626899	-0.215833	0.058536
Trial1	2	1	noBlindfold	counterclockwise	practice	Guided	2	0.5	-0.25	11.38153	1.3003	-1.45011	-1.04335	1.12689151075247	0.698247	-0.211536	0.088891
Trial1	2	1	noBlindfold	counterclockwise	practice	Guided	2	0.5	-0.25	11.40154	1.30032	-1.4501	-1.04303	1.12668041942859	0.633169	-0.122623	0.098266
Trial1	2	1	noBlindfold	counterclockwise	practice	Guided	2	0.5	-0.25	11.42152	1.30032	-1.45008	-1.04221	1.12610337278367	0.551343	-0.190292	0.198482
Trial1	2	1	noBlindfold	counterclockwise	practice	Guided	2	0.5	-0.25	11.44153	1.30027	-1.45008	-1.0418	1.12577941271284	0.526432	-0.173277	0.089732
Trial1	2	1	noBlindfold	counterclockwise	practice	Guided	2	0.5	-0.25	11.46153	1.30027	-1.45009	-1.04147	1.12554735679246	0.541267	-0.262085	0.081287
Trial1	2	1	noBlindfold	counterclockwise	practice	Guided	2	0.5	-0.25	11.48152	1.30028	-1.45012	-1.04127	1.12541382569986	0.590175	-0.295863	-0.022853
Trial1	2	1	noBlindfold	counterclockwise	practice	Guided	2	0.5	-0.25	11.50153	1.3003	-1.45014	-1.04118	1.12536487402235	0.619087	-0.261926	0.027363
Trial1	2	1	noBlindfold	counterclockwise	practice	Guided	2	0.5	-0.25	11.52153	1.30031	-1.45014	-1.04108	1.1253015971093	0.657128	-0.266079	0.115534
Trial1	2	1	noBlindfold	counterclockwise	practice	Guided	2	0.5	-0.25	11.54153	1.30031	-1.45014	-1.04104	1.12527343953204	0.551147	-0.244768	0.125866
Trial1	2	1	noBlindfold	counterclockwise	practice	Guided	2	0.5	-0.25	11.56152	1.3003	-1.45013	-1.04103	1.12525936321452	0.573029	-0.253166	0.129893
Trial1	2	1	noBlindfold	counterclockwise	practice	Guided	2	0.5	-0.25	11.58153	1.3003	-1.45013	-1.04103	1.12525936321452	0.559527	-0.282715	0.080425
Trial1	2	1	noBlindfold	counterclockwise	practice	Guided	2	0.5	-0.25	11.60153	1.3003	-1.45013	-1.04102	1.12525240773463	0.543351	-0.244555	0.094528
Trial1	2	1	noBlindfold	counterclockwise	practice	Guided	2	0.5	-0.25	11.62152	1.30029	-1.45013	-1.04102	1.12524511634833	0.539737	-0.214869	0.089586
Trial1	2	1	noBlindfold	counterclockwise	practice	Guided	2	0.5	-0.25	11.64153	1.30029	-1.45012	-1.04101	1.12523807706667	0.561619	-0.172436	0.093615
Trial1	2	1	noBlindfold	counterclockwise	practice	Guided	2	0.5	-0.25	11.66153	1.30029	-1.45012	-1.04101	1.12523807706667	0.510612	-0.185077	0.075668
Trial1	2	1	noBlindfold	counterclockwise	practice	Guided	2	0.5	-0.25	11.68153	1.30028	-1.45012	-1.04101	1.1252310400308	0.44773	-0.256959	0.072618
Trial1	2	1	noBlindfold	counterclockwise	practice	Guided	2	0.5	-0.25	11.70152	1.30027	-1.45012	-1.04101	1.12522391825514	0.435243	-0.252657	0.066046
Trial1	2	1	noBlindfold	counterclockwise	practice	Guided	2	0.5	-0.25	11.72153	1.30026	-1.45012	-1.041	1.12520975715381	0.454151	-0.206042	0.060992
Trial1	2	1	noBlindfold	counterclockwise	practice	Guided	2	0.5	-0.25	11.74153	1.30026	-1.45012	-1.041	1.12520975715381	0.56781	-0.227066	0.081967
Trial1	2	1	noBlindfold	counterclockwise	practice	Guided	2	0.5	-0.25	11.76154	1.30026	-1.45012	-1.041	1.12520975715381	0.564012	-0.252388	0.0044144
Trial1	2	1	noBlindfold	counterclockwise	practice	Guided	2	0.5	-0.25	11.78152	1.30026	-1.45012	-1.041	1.12520975715381	0.560199	-0.286166	0.025093
Trial1	2	1	noBlindfold	counterclockwise	practice	Guided	2	0.5	-0.25	11.80153	1.30026	-1.45013	-1.041	1.12520975715381	0.48731	-0.290307	0.0031344
Trial1	2	1	noBlindfold	counterclockwise	practice	Guided	2	0.5	-0.25	11.82153	1.30026	-1.45013	-1.041	1.12520975715381	0.504545	-0.269066	0.031961
Trial1	2	1	noBlindfold	counterclockwise	practice	Guided	2	0.5	-0.25	11.84152	1.30026	-1.45013	-1.041	1.12520975715381	0.470627	-0.218132	0.039597
Trial1	2	1	noBlindfold	counterclockwise	practice	Guided	2	0.5	-0.25	11.86153	1.30026	-1.45013	-1.041	1.12520975715381	0.507822	-0.188454	0.036886
Trial1	2	1	noBlindfold	counterclockwise	practice	Guided	2	0.5	-0.25	11.88153	1.30026	-1.45012	-1.041	1.12520975715381	0.50834	-0.171472	0.058346
Trial1	2	1	noBlindfold	counterclockwise	practice	Guided	2	0.5	-0.25	11.90154	1.30026	-1.45012	-1.04099	1.12520271782918	0.477845	-0.171425	0.12533
Trial1	2	1	noBlindfold	counterclockwise	practice	Guided	2	0.5	-0.25	11.92152	1.30026	-1.45012	-1.04099	1.12520271782918	0.508633	-0.141758	0.102963
Trial1	2	1	noBlindfold	counterclockwise	practice	Guided	2	0.5	-0.25	11.94153	1.30026	-1.45011	-1.04099	1.12520271782918	0.506979	-0.222059	0.015404
Trial1	2	1	noBlindfold	counterclockwise	practice	Guided	2	0.5	-0.25	11.96153	1.30026	-1.45011	-1.04099	1.12520271782918	0.547254	-0.183923	-0.0070462
Trial1	2	1	noBlindfold	counterclockwise	practice	Guided	2	0.5	-0.25	11.98152	1.30026	-1.45011	-1.04099	1.12520271782918	0.540753	-0.213493	-0.016187
Trial1	2	1	noBlindfold	counterclockwise	practice	Guided	2	0.5	-0.25	12.00153	1.30026	-1.45011	-1.04099	1.12520271782918	0.559582	-0.238817	-0.0028639
Trial1	2	1	noBlindfold	counterclockwise	practice	Guided	2	0.5	-0.25	12.02153	1.30026	-1.45011	-1.04099	1.12520271782918	0.5512	-0.230285	0.045011
Trial1	2	1	noBlindfold	counterclockwise	practice	Guided	2	0.5	-0.25	12.04153	1.30026	-1.45011	-1.04099	1.12520271782918	0.578398	-0.247076	0.020165
Trial1	2	1	noBlindfold	counterclockwise	practice	Guided	2	0.5	-0.25	12.06152	1.30026	-1.45011	-1.04099	1.12520271782918	0.515596	-0.225851	-0.081069
Trial1	2	1	noBlindfold	counterclockwise	practice	Guided	2	0.5	-0.25	12.08153	1.30026	-1.45011	-1.04099	1.12520271782918	0.509277	-0.217332	-0.020787
Trial1	2	1	noBlindfold	counterclockwise	practice	Guided	2	0.5	-0.25	12.10153	1.30026	-1.45011	-1.04099	1.12520271782918	0.558528	-0.234194	0.029422
Trial1	2	1	noBlindfold	counterclockwise	practice	Guided	2	0.5	-0.25	12.12152	1.30026	-1.45011	-1.04098	1.12519567854962	0.54368	-0.196047	0.06086
Trial1	2	1	noBlindfold	counterclockwise	practice	Guided	2	0.5	-0.25	12.14153	1.30027	-1.45011	-1.04098	1.1252028004149	0.572604	-0.195939	0.0021641
Trial1	2	1	noBlindfold	counterclockwise	practice	Guided	2	0.5	-0.25	12.16153	1.30027	-1.45011	-1.04098	1.1252028004149	0.509805	-0.18319	-0.00084599
Trial1	2	1	noBlindfold	counterclockwise	practice	Guided	2	0.5	-0.25	12.18153	1.30027	-1.45011	-1.04098	1.1252028004149	0.521155	-0.18737	0.03544
Trial1	2	1	noBlindfold	counterclockwise	practice	Guided	2	0.5	-0.25	12.20152	1.30027	-1.45011	-1.04098	1.1252028004149	0.435454	-0.191544	0.058083
Trial1	2	1	noBlindfold	counterclockwise	practice	Guided	2	0.5	-0.25	12.22153	1.30026	-1.45011	-1.04098	1.12519567854962	0.412899	-0.187257	0.032575
Trial1	2	1	noBlindfold	counterclockwise	practice	Guided	2	0.5	-0.25	12.24153	1.30026	-1.4501	-1.04098	1.12519567854962	0.54124	-0.195629	0.047735
Trial1	2	1	noBlindfold	counterclockwise	practice	Guided	2	0.5	-0.25	12.26154	1.30026	-1.4501	-1.04098	1.12519567854962	0.543518	-0.204039	0.038588
Trial1	2	1	noBlindfold	counterclockwise	practice	Guided	2	0.5	-0.25	12.28152	1.30026	-1.4501	-1.04098	1.12519567854962	0.529999	-0.220912	0.080001
Trial1	2	1	noBlindfold	counterclockwise	practice	Guided	2	0.5	-0.25	12.30153	1.30026	-1.4501	-1.04098	1.12519567854962	0.506753	-0.22085	0.062766
Trial1	2	1	noBlindfold	counterclockwise	practice	Guided	2	0.5	-0.25	12.32153	1.30026	-1.4501	-1.04097	1.12518863931514	0.529729	-0.216554	0.011498
Trial1	2	1	noBlindfold	counterclockwise	practice	Guided	2	0.5	-0.25	12.34152	1.30026	-1.4501	-1.04097	1.12518863931514	0.442747	-0.182591	0.089447
Trial1	2	1	noBlindfold	counterclockwise	practice	Guided	2	0.5	-0.25	12.36153	1.30025	-1.4501	-1.04095	1.12516752381142	0.453276	-0.186777	0.129819
Trial1	2	1	noBlindfold	counterclockwise	practice	Guided	2	0.5	-0.25	12.38153	1.30024	-1.4501	-1.04094	1.12515344651179	0.389041	-0.207883	0.109421
Trial1	2	1	noBlindfold	counterclockwise	practice	Guided	2	0.5	-0.25	12.40154	1.30023	-1.4501	-1.04094	1.1251463246004	0.445448	-0.296681	0.072843
Trial1	2	1	noBlindfold	counterclockwise	practice	Guided	2	0.5	-0.25	12.42152	1.30023	-1.45011	-1.04094	1.1251463246004	0.440209	-0.266977	-0.022061
Trial1	2	1	noBlindfold	counterclockwise	practice	Guided	2	0.5	-0.25	12.44153	1.30022	-1.45011	-1.04094	1.12513920273306	0.433121	-0.258362	0.015125
Trial1	2	1	noBlindfold	counterclockwise	practice	Guided	2	0.5	-0.25	12.46153	1.30022	-1.45011	-1.04094	1.12513920273306	0.4212	-0.215978	0.030026
Trial1	2	1	noBlindfold	counterclockwise	practice	Guided	2	0.5	-0.25	12.48152	1.30022	-1.45011	-1.04093	1.12513216350066	0.317779	-0.24977	0.075023
Trial1	2	1	noBlindfold	counterclockwise	practice	Guided	2	0.5	-0.25	12.50153	1.30019	-1.45012	-1.04092	1.12510375870821	0.19309	-0.296249	0.039209
Trial1	2	1	noBlindfold	counterclockwise	practice	Guided	2	0.5	-0.25	12.52153	1.30015	-1.45013	-1.04092	1.12507535663255	0.121126	-0.300398	-0.012498
Trial1	2	1	noBlindfold	counterclockwise	practice	Guided	2	0.5	-0.25	12.54153	1.3001	-1.45014	-1.04092	1.12503974904979	0.1224	-0.274851	0.0082551
Trial1	2	1	noBlindfold	counterclockwise	practice	Guided	2	0.5	-0.25	12.56152	1.30009	-1.45014	-1.04092	1.12503262766539	0.089826	-0.249381	0.058618
Trial1	2	1	noBlindfold	counterclockwise	practice	Guided	2	0.5	-0.25	12.58153	1.30009	-1.45014	-1.04092	1.12503262766539	0.054034	-0.270468	0.056278
Trial1	2	1	noBlindfold	counterclockwise	practice	Guided	2	0.5	-0.25	12.60153	1.30007	-1.45014	-1.04093	1.12502550966044	-0.019396	-0.287318	-0.085389
Trial1	2	1	noBlindfold	counterclockwise	practice	Guided	2	0.5	-0.25	12.62152	1.30004	-1.45014	-1.04084	1.12494087170066	-0.15316	-0.215304	0.026623
Trial1	2	1	noBlindfold	counterclockwise	practice	Guided	2	0.5	-0.25	12.64153	1.2999	-1.45011	-1.04069	1.12473582905379	-0.337411	-0.185567	0.154374
Trial1	2	1	noBlindfold	counterclockwise	practice	Guided	2	0.5	-0.25	12.66153	1.29986	-1.45009	-1.04042	1.12451762304473	-0.326289	-0.113582	0.282973
Trial1	2	1	noBlindfold	counterclockwise	practice	Guided	2	0.5	-0.25	12.68153	1.29982	-1.45009	-1.04005	1.12422906740448	-0.446626	-0.240485	0.245596
Trial1	2	1	noBlindfold	counterclockwise	practice	Guided	2	0.5	-0.25	12.70152	1.2998	-1.45011	-1.03968	1.12395481205633	-0.392272	-0.341971	0.123141
Trial1	2	1	noBlindfold	counterclockwise	practice	Guided	2	0.5	-0.25	12.72153	1.2998	-1.45015	-1.03928	1.12367376527319	-0.312057	-0.371491	0.056745
Trial1	2	1	noBlindfold	counterclockwise	practice	Guided	2	0.5	-0.25	12.74153	1.29984	-1.45018	-1.0392	1.12364617751257	-0.322929	-0.316278	0.0675
Trial1	2	1	noBlindfold	counterclockwise	practice	Guided	2	0.5	-0.25	12.76154	1.29985	-1.45017	-1.03914	1.12361110679644	-0.34587	-0.320417	0.118742
Trial1	2	1	noBlindfold	counterclockwise	practice	Guided	2	0.5	-0.25	12.78152	1.29983	-1.45016	-1.03913	1.12358981756513	-0.368977	-0.286483	0.097353
Trial1	2	1	noBlindfold	counterclockwise	practice	Guided	2	0.5	-0.25	12.80153	1.29981	-1.45015	-1.03912	1.12356861210135	-0.540892	-0.349874	0.048535
Trial1	2	1	noBlindfold	counterclockwise	practice	Guided	2	0.5	-0.25	12.82153	1.29978	-1.45016	-1.03911	1.12354019600787	-0.628401	-0.396317	0.032354
Trial1	2	1	noBlindfold	counterclockwise	practice	Guided	2	0.5	-0.25	12.84152	1.29974	-1.45017	-1.03911	1.12351168412202	-0.55608	-0.374954	0.032775
Trial1	2	1	noBlindfold	counterclockwise	practice	Guided	2	0.5	-0.25	12.86153	1.29974	-1.45017	-1.03911	1.12351168412202	-0.442206	-0.400238	0.053739
Trial1	2	1	noBlindfold	counterclockwise	practice	Guided	2	0.5	-0.25	12.88153	1.29974	-1.45017	-1.0391	1.12350465100387	-0.434291	-0.353586	0.085063
Trial1	2	1	noBlindfold	counterclockwise	practice	Guided	2	0.5	-0.25	12.90154	1.29975	-1.45017	-1.0391	1.12351186381072	-0.419522	-0.340796	0.079202
Trial1	2	1	noBlindfold	counterclockwise	practice	Guided	2	0.5	-0.25	12.92152	1.29975	-1.45017	-1.0391	1.12351186381072	-0.449651	-0.37032	0.02739
Trial1	2	1	noBlindfold	counterclockwise	practice	Guided	2	0.5	-0.25	12.94153	1.29975	-1.45017	-1.0391	1.12351186381072	-0.541972	-0.30242	0.082143
Trial1	2	1	noBlindfold	counterclockwise	practice	Guided	2	0.5	-0.25	12.96153	1.29975	-1.45017	-1.03909	1.1235049145092	-0.512934	-0.298096	0.12161
Trial1	2	1	noBlindfold	counterclockwise	practice	Guided	2	0.5	-0.25	12.98152	1.29975	-1.45017	-1.03909	1.1235049145092	-0.437839	-0.31494	0.156745
Trial1	2	1	noBlindfold	counterclockwise	practice	Guided	2	0.5	-0.25	13.00153	1.29976	-1.45017	-1.03908	1.12350500960942	-0.383494	-0.314853	0.132539
Trial1	2	1	noBlindfold	counterclockwise	practice	Guided	2	0.5	-0.25	13.02153	1.29976	-1.45017	-1.03908	1.12350500960942	-0.376337	-0.327453	0.069753
Trial1	2	1	noBlindfold	counterclockwise	practice	Guided	2	0.5	-0.25	13.04153	1.29976	-1.45017	-1.03907	1.12349797671617	-0.573612	-0.348425	0.110164
Trial1	2	1	noBlindfold	counterclockwise	practice	Guided	2	0.5	-0.25	13.06152	1.29976	-1.45017	-1.03907	1.12349797671617	-0.537417	-0.339871	0.15948
Trial1	2	1	noBlindfold	counterclockwise	practice	Guided	2	0.5	-0.25	13.08153	1.29976	-1.45017	-1.03907	1.12349797671617	-0.475679	-0.314394	0.121263
Trial1	2	1	noBlindfold	counterclockwise	practice	Guided	2	0.5	-0.25	13.10153	1.29976	-1.45017	-1.03906	1.12349094386815	-0.520847	-0.314308	0.1197
Trial1	2	1	noBlindfold	counterclockwise	practice	Guided	2	0.5	-0.25	13.12152	1.29976	-1.45017	-1.03906	1.12349094386815	-0.522615	-0.309986	0.080883
Trial1	2	1	noBlindfold	counterclockwise	practice	Guided	2	0.5	-0.25	13.14153	1.29976	-1.45017	-1.03906	1.12349094386815	-0.487154	-0.394413	0.0617
Trial1	2	1	noBlindfold	counterclockwise	practice	Guided	2	0.5	-0.25	13.16153	1.29975	-1.45017	-1.03906	1.12348381569561	-0.530818	-0.368914	0.053611
Trial1	2	1	noBlindfold	counterclockwise	practice	Guided	2	0.5	-0.25	13.18153	1.29975	-1.45017	-1.03906	1.12348381569561	-0.504866	-0.360353	0.01138
Trial1	2	1	noBlindfold	counterclockwise	practice	Guided	2	0.5	-0.25	13.20152	1.29975	-1.45017	-1.03906	1.12348381569561	-0.550842	-0.364484	0.015675
Trial1	2	1	noBlindfold	counterclockwise	practice	Guided	2	0.5	-0.25	13.22153	1.29975	-1.45017	-1.03905	1.12347678284819	-0.540279	-0.360155	0.064928
Trial1	2	1	noBlindfold	counterclockwise	practice	Guided	2	0.5	-0.25	13.24153	1.29975	-1.45017	-1.03905	1.12347678284819	-0.486	-0.355725	0.083016
Trial1	2	1	noBlindfold	counterclockwise	practice	Guided	2	0.5	-0.25	13.26154	1.29975	-1.45017	-1.03905	1.12347678284819	-0.46818	-0.364097	0.060634
Trial1	2	1	noBlindfold	counterclockwise	practice	Guided	2	0.5	-0.25	13.28152	1.29975	-1.45017	-1.03905	1.12347678284819	-0.536758	-0.321689	0.065027
Trial1	2	1	noBlindfold	counterclockwise	practice	Guided	2	0.5	-0.25	13.30153	1.29975	-1.45017	-1.03905	1.12347678284819	-0.51292	-0.359686	0.107806
Trial1	2	1	noBlindfold	counterclockwise	practice	Guided	2	0.5	-0.25	13.32153	1.29975	-1.45017	-1.03904	1.123469750046	-0.546559	-0.296122	0.077524
Trial1	2	1	noBlindfold	counterclockwise	practice	Guided	2	0.5	-0.25	13.34152	1.29974	-1.45017	-1.03904	1.12346253696877	-0.63844	-0.287483	0.101581
Trial1	2	1	noBlindfold	counterclockwise	practice	Guided	2	0.5	-0.25	13.36153	1.29974	-1.45017	-1.03904	1.12346253696877	-0.654604	-0.300088	0.115623
Trial1	2	1	noBlindfold	counterclockwise	practice	Guided	2	0.5	-0.25	13.38153	1.29973	-1.45016	-1.03903	1.12344845967291	-0.606069	-0.261925	0.07327
Trial1	2	1	noBlindfold	counterclockwise	practice	Guided	2	0.5	-0.25	13.40154	1.29972	-1.45016	-1.03903	1.12344133149963	-0.623759	-0.25339	0.061024
Trial1	2	1	noBlindfold	counterclockwise	practice	Guided	2	0.5	-0.25	13.42152	1.29972	-1.45016	-1.03901	1.12342726585152	-0.622987	-0.223703	0.091396
Trial1	2	1	noBlindfold	counterclockwise	practice	Guided	2	0.5	-0.25	13.44153	1.29971	-1.45014	-1.039	1.1234131896922	-0.680046	-0.198187	0.116438
Trial1	2	1	noBlindfold	counterclockwise	practice	Guided	2	0.5	-0.25	13.46153	1.2997	-1.45013	-1.039	1.12340606147258	-0.618381	-0.193895	0.06643
Trial1	2	1	noBlindfold	counterclockwise	practice	Guided	2	0.5	-0.25	13.48152	1.2997	-1.45013	-1.039	1.12340606147258	-0.651667	-0.206531	0.02608
Trial1	2	1	noBlindfold	counterclockwise	practice	Guided	2	0.5	-0.25	13.50153	1.2997	-1.45013	-1.039	1.12340606147258	-0.716551	-0.189548	0.108025
Trial1	2	1	noBlindfold	counterclockwise	practice	Guided	2	0.5	-0.25	13.52153	1.29969	-1.45013	-1.03892	1.12334267180887	-0.654136	-0.164108	0.162176
Trial1	2	1	noBlindfold	counterclockwise	practice	Guided	2	0.5	-0.25	13.54153	1.29967	-1.4501	-1.03884	1.12327223928576	-0.684933	-0.172475	0.181957
Trial1	2	1	noBlindfold	counterclockwise	practice	Guided	2	0.5	-0.25	13.56152	1.29965	-1.4501	-1.03877	1.12320892525213	-0.764828	-0.185123	0.124439
Trial1	2	1	noBlindfold	counterclockwise	practice	Guided	2	0.5	-0.25	13.58153	1.29964	-1.4501	-1.03869	1.12314554015535	-0.743513	-0.214689	0.205166
Trial1	2	1	noBlindfold	counterclockwise	practice	Guided	2	0.5	-0.25	13.60153	1.29962	-1.4501	-1.03857	1.12304707093981	-0.722376	-0.155389	0.21324
Trial1	2	1	noBlindfold	counterclockwise	practice	Guided	2	0.5	-0.25	13.62152	1.29962	-1.45009	-1.03823	1.12280828612927	-0.768782	-0.176506	0.17769
Trial1	2	1	noBlindfold	counterclockwise	practice	Guided	2	0.5	-0.25	13.64153	1.29963	-1.45008	-1.03805	1.12268905834988	-0.791201	-0.197572	0.144766
Trial1	2	1	noBlindfold	counterclockwise	practice	Guided	2	0.5	-0.25	13.66153	1.29963	-1.45009	-1.03783	1.12253468583877	-0.754277	-0.159435	0.189925
Trial1	2	1	noBlindfold	counterclockwise	practice	Guided	2	0.5	-0.25	13.68153	1.29963	-1.45008	-1.03757	1.12235222816369	-0.688051	-0.125538	0.223394
Trial1	2	1	noBlindfold	counterclockwise	practice	Guided	2	0.5	-0.25	13.70152	1.29964	-1.45007	-1.03718	1.12208569319038	-0.688989	-0.078957	0.245759
Trial1	2	1	noBlindfold	counterclockwise	practice	Guided	2	0.5	-0.25	13.72153	1.29964	-1.45005	-1.03618	1.12138443761816	-0.681548	-0.100093	0.237206
Trial1	2	1	noBlindfold	counterclockwise	practice	Guided	2	0.5	-0.25	13.74153	1.29964	-1.45005	-1.03558	1.12096380159156	-0.761994	-0.138123	0.158096
Trial1	2	1	noBlindfold	counterclockwise	practice	Guided	2	0.5	-0.25	13.76154	1.29963	-1.45006	-1.03501	1.12055731163604	-0.825728	-0.138083	0.1458
Trial1	2	1	noBlindfold	counterclockwise	practice	Guided	2	0.5	-0.25	13.78152	1.2996	-1.45007	-1.03437	1.12008766606917	-0.894406	-0.108428	0.188982
Trial1	2	1	noBlindfold	counterclockwise	practice	Guided	2	0.5	-0.25	13.80153	1.29958	-1.45005	-1.03363	1.11955541615432	-0.861101	-0.091476	0.229173
Trial1	2	1	noBlindfold	counterclockwise	practice	Guided	2	0.5	-0.25	13.82153	1.29957	-1.45005	-1.03212	1.11849184012608	-0.835394	-0.150695	0.21244
Trial1	2	1	noBlindfold	counterclockwise	practice	Guided	2	0.5	-0.25	13.84152	1.29958	-1.45007	-1.03143	1.11801663053626	-0.920976	-0.133684	0.136646
Trial1	2	1	noBlindfold	counterclockwise	practice	Guided	2	0.5	-0.25	13.86153	1.29956	-1.45007	-1.03076	1.11753414309978	-0.982031	-0.125187	0.099653
Trial1	2	1	noBlindfold	counterclockwise	practice	Guided	2	0.5	-0.25	13.88153	1.29954	-1.45007	-1.0301	1.11705867383547	-0.93902	-0.137847	0.112668
Trial1	2	1	noBlindfold	counterclockwise	practice	Guided	2	0.5	-0.25	13.90154	1.29952	-1.45007	-1.02948	1.11661152397911	-1.052614	-0.129342	0.159175
Trial1	2	1	noBlindfold	counterclockwise	practice	Guided	2	0.5	-0.25	13.92152	1.29949	-1.45007	-1.02845	1.11587124776633	-1.065895	-0.125077	0.088132
Trial1	2	1	noBlindfold	counterclockwise	practice	Guided	2	0.5	-0.25	13.94153	1.29948	-1.45009	-1.02806	1.1155920848245	-1.039811	-0.201147	0.120827
Trial1	2	1	noBlindfold	counterclockwise	practice	Guided	2	0.5	-0.25	13.96153	1.29949	-1.45009	-1.02769	1.11534122070336	-0.985197	-0.146092	0.141192
Trial1	2	1	noBlindfold	counterclockwise	practice	Guided	2	0.5	-0.25	13.98152	1.29949	-1.45007	-1.02729	1.11506230470377	-1.011273	-0.137593	0.211304
Trial1	2	1	noBlindfold	counterclockwise	practice	Guided	2	0.5	-0.25	14.00153	1.29949	-1.45007	-1.02688	1.11477656715252	-0.999454	-0.107935	0.193848
Trial1	2	1	noBlindfold	counterclockwise	practice	Guided	2	0.5	-0.25	14.02153	1.29949	-1.45006	-1.02603	1.11418440113956	-0.999437	-0.11637	0.193739
Trial1	2	1	noBlindfold	counterclockwise	practice	Guided	2	0.5	-0.25	14.04153	1.29951	-1.45005	-1.02563	1.11392016597026	-0.9756	-0.065531	0.127198
Trial1	2	1	noBlindfold	counterclockwise	practice	Guided	2	0.5	-0.25	14.06152	1.29953	-1.45004	-1.02517	1.11361427252644	-0.896659	-0.0062716	0.225225
Trial1	2	1	noBlindfold	counterclockwise	practice	Guided	2	0.5	-0.25	14.08153	1.29954	-1.45002	-1.02459	1.11321776015022	-0.903509	-0.0020361	0.293524
Trial1	2	1	noBlindfold	counterclockwise	practice	Guided	2	0.5	-0.25	14.10153	1.29954	-1.45001	-1.02391	1.11274465343212	-0.890163	-0.0062636	0.238984
Trial1	2	1	noBlindfold	counterclockwise	practice	Guided	2	0.5	-0.25	14.12152	1.29955	-1.45001	-1.02258	1.1118272424132	-0.900583	-0.035879	0.172878
Trial1	2	1	noBlindfold	counterclockwise	practice	Guided	2	0.5	-0.25	14.14153	1.29957	-1.45003	-1.0219	1.1113694335537	-0.855273	-0.052768	0.172512
Trial1	2	1	noBlindfold	counterclockwise	practice	Guided	2	0.5	-0.25	14.16153	1.29958	-1.45003	-1.02119	1.11088353888656	-0.755938	-0.023133	0.173684
Trial1	2	1	noBlindfold	counterclockwise	practice	Guided	2	0.5	-0.25	14.18153	1.2996	-1.45002	-1.02042	1.11036348809234	-0.738423	-0.069669	0.153828
Trial1	2	1	noBlindfold	counterclockwise	practice	Guided	2	0.5	-0.25	14.20152	1.29963	-1.45003	-1.01966	1.10985788691065	-0.682848	-0.086572	0.169902
Trial1	2	1	noBlindfold	counterclockwise	practice	Guided	2	0.5	-0.25	14.22153	1.29965	-1.45004	-1.01825	1.10889507359684	-0.683544	-0.065395	0.075731
Trial1	2	1	noBlindfold	counterclockwise	practice	Guided	2	0.5	-0.25	14.24153	1.29966	-1.45006	-1.01759	1.10844518708015	-0.665321	-0.116111	0.172926
Trial1	2	1	noBlindfold	counterclockwise	practice	Guided	2	0.5	-0.25	14.26154	1.29966	-1.45005	-1.01692	1.10798127029416	-0.648921	-0.048383	0.13316
Trial1	2	1	noBlindfold	counterclockwise	practice	Guided	2	0.5	-0.25	14.28152	1.29966	-1.45004	-1.01626	1.10752457511648	-0.645649	-0.132999	0.128793
Trial1	2	1	noBlindfold	counterclockwise	practice	Guided	2	0.5	-0.25	14.30153	1.29968	-1.45005	-1.01567	1.10713085776655	-0.567433	-0.061026	0.084016
Trial1	2	1	noBlindfold	counterclockwise	practice	Guided	2	0.5	-0.25	14.32153	1.29969	-1.45004	-1.01468	1.10645355619027	-0.611183	-0.044084	0.075864
Trial1	2	1	noBlindfold	counterclockwise	practice	Guided	2	0.5	-0.25	14.34152	1.2997	-1.45004	-1.01435	1.10623277461841	-0.588112	-0.090583	0.024523
Trial1	2	1	noBlindfold	counterclockwise	practice	Guided	2	0.5	-0.25	14.36153	1.29971	-1.45005	-1.01413	1.10608805790638	-0.563726	-0.056707	-0.0094424
Trial1	2	1	noBlindfold	counterclockwise	practice	Guided	2	0.5	-0.25	14.38153	1.29971	-1.45004	-1.01399	1.10599129593642	-0.598172	-0.124395	0.0055053
Trial1	2	1	noBlindfold	counterclockwise	practice	Guided	2	0.5	-0.25	14.40154	1.29971	-1.45005	-1.01396	1.10597062713478	-0.610319	-0.098973	-0.026676
Trial1	2	1	noBlindfold	counterclockwise	practice	Guided	2	0.5	-0.25	14.42152	1.29971	-1.45005	-1.01396	1.10597062713478	-0.545648	-0.048171	0.015159
Trial1	2	1	noBlindfold	counterclockwise	practice	Guided	2	0.5	-0.25	14.44153	1.29972	-1.45005	-1.01396	1.1059777816206	-0.520291	-0.073508	0.049675
Trial1	2	1	noBlindfold	counterclockwise	practice	Guided	2	0.5	-0.25	14.46153	1.29972	-1.45005	-1.01395	1.10597086471072	-0.504987	-0.077718	0.065283
Trial1	2	1	noBlindfold	counterclockwise	practice	Guided	2	0.5	-0.25	14.48152	1.29972	-1.45005	-1.01395	1.10597086471072	-0.501515	-0.086161	0.095778
Trial1	2	1	noBlindfold	counterclockwise	practice	Guided	2	0.5	-0.25	14.50153	1.29973	-1.45004	-1.01393	1.10596427189646	-0.518382	-0.043824	0.150237
Trial1	2	1	noBlindfold	counterclockwise	practice	Guided	2	0.5	-0.25	14.52153	1.29973	-1.45004	-1.0137	1.10580544626521	-0.521815	0.019658	0.166054
Trial1	2	1	noBlindfold	counterclockwise	practice	Guided	2	0.5	-0.25	14.54153	1.29973	-1.45001	-1.01338	1.10558449876785	-0.505662	-0.0014931	0.19541
Trial1	2	1	noBlindfold	counterclockwise	practice	Guided	2	0.5	-0.25	14.56152	1.29975	-1.45001	-1.01308	1.1053919185641	-0.405348	-0.022651	0.091871
Trial1	2	1	noBlindfold	counterclockwise	practice	Guided	2	0.5	-0.25	14.58153	1.29977	-1.45002	-1.0127	1.105144008976	-0.437252	-0.107267	0.186089
Trial1	2	1	noBlindfold	counterclockwise	practice	Guided	2	0.5	-0.25	14.60153	1.29978	-1.45003	-1.01228	1.10486145980849	-0.442828	-0.035308	0.148866
Trial1	2	1	noBlindfold	counterclockwise	practice	Guided	2	0.5	-0.25	14.62152	1.29979	-1.45002	-1.01111	1.10406187251877	-0.364718	-0.031072	0.167522
Trial1	2	1	noBlindfold	counterclockwise	practice	Guided	2	0.5	-0.25	14.64153	1.29979	-1.45002	-1.01029	1.10349671877504	-0.436535	-0.0014314	0.312079
Trial1	2	1	noBlindfold	counterclockwise	practice	Guided	2	0.5	-0.25	14.66153	1.29979	-1.45001	-1.00934	1.10284241483063	-0.425295	-0.0014329	0.202999
Trial1	2	1	noBlindfold	counterclockwise	practice	Guided	2	0.5	-0.25	14.68153	1.2998	-1.45001	-1.0083	1.10213379438466	-0.392611	-0.081822	0.149173
Trial1	2	1	noBlindfold	counterclockwise	practice	Guided	2	0.5	-0.25	14.70152	1.29981	-1.45004	-1.00727	1.10143258932727	-0.355214	-0.056399	0.150659
Trial1	2	1	noBlindfold	counterclockwise	practice	Guided	2	0.5	-0.25	14.72153	1.29982	-1.45003	-1.00511	1.09995595227732	-0.319693	-0.043696	0.098476
Trial1	2	1	noBlindfold	counterclockwise	practice	Guided	2	0.5	-0.25	14.74153	1.29983	-1.45004	-1.00394	1.09916034660079	-0.369047	-0.018259	0.170356
Trial1	2	1	noBlindfold	counterclockwise	practice	Guided	2	0.5	-0.25	14.76154	1.29983	-1.45002	-1.00273	1.09833074962866	-0.298616	-0.090193	0.217935
Trial1	2	1	noBlindfold	counterclockwise	practice	Guided	2	0.5	-0.25	14.78152	1.29982	-1.45004	-1.00136	1.09738493942658	-0.377063	-0.085929	0.190061
Trial1	2	1	noBlindfold	counterclockwise	practice	Guided	2	0.5	-0.25	14.80153	1.2998	-1.45004	-0.99987	1.09635073354372	-0.379683	-0.043595	0.253554
Trial1	2	1	noBlindfold	counterclockwise	practice	Guided	2	0.5	-0.25	14.82153	1.29979	-1.45003	-0.99668	1.09416412749144	-0.42956	-0.081662	0.205761
Trial1	2	1	noBlindfold	counterclockwise	practice	Guided	2	0.5	-0.25	14.84152	1.2998	-1.45005	-0.99496	1.09299831985877	-0.370071	-0.111223	0.276417
Trial1	2	1	noBlindfold	counterclockwise	practice	Guided	2	0.5	-0.25	14.86153	1.2998	-1.45005	-0.99307	1.0917110171677	-0.378725	-0.085802	0.274688
Trial1	2	1	noBlindfold	counterclockwise	practice	Guided	2	0.5	-0.25	14.88153	1.29981	-1.45005	-0.99096	1.09028329022444	-0.392655	-0.136553	0.374494
Trial1	2	1	noBlindfold	counterclockwise	practice	Guided	2	0.5	-0.25	14.90154	1.2998	-1.45005	-0.98863	1.08869379660949	-0.39333	-0.085746	0.378492
Trial1	2	1	noBlindfold	counterclockwise	practice	Guided	2	0.5	-0.25	14.92152	1.2998	-1.45004	-0.98327	1.08506445685859	-0.420796	-0.081491	0.349473
Trial1	2	1	noBlindfold	counterclockwise	practice	Guided	2	0.5	-0.25	14.94153	1.29979	-1.45005	-0.9802901	1.08304554314901	-0.418005	-0.085667	0.390572
Trial1	2	1	noBlindfold	counterclockwise	practice	Guided	2	0.5	-0.25	14.96153	1.2998	-1.45005	-0.97705	1.0808707704573	-0.359758	-0.09834	0.418361
Trial1	2	1	noBlindfold	counterclockwise	practice	Guided	2	0.5	-0.25	14.98152	1.29981	-1.45006	-0.97351	1.07850020284206	-0.332911	-0.204096	0.444585
Trial1	2	1	noBlindfold	counterclockwise	practice	Guided	2	0.5	-0.25	15.00153	1.29982	-1.45008	-0.96992	1.07610260165579	-0.367965	-0.165955	0.292666
Trial1	2	1	noBlindfold	counterclockwise	practice	Guided	2	0.5	-0.25	15.02153	1.29982	-1.45009	-0.96231	1.07102633986422	-0.320784	-0.208224	0.331218
Trial1	2	1	noBlindfold	counterclockwise	practice	Guided	2	0.5	-0.25	15.04153	1.2998	-1.4501	-0.9583	1.06834862886708	-0.419182	-0.182724	0.325437
Trial1	2	1	noBlindfold	counterclockwise	practice	Guided	2	0.5	-0.25	15.06152	1.29979	-1.45009	-0.95442	1.06577276121981	-0.404955	-0.19537	0.340151
Trial1	2	1	noBlindfold	counterclockwise	practice	Guided	2	0.5	-0.25	15.08153	1.2998	-1.4501	-0.95032	1.06307479540478	-0.408234	-0.229168	0.267388
Trial1	2	1	noBlindfold	counterclockwise	practice	Guided	2	0.5	-0.25	15.10153	1.2998	-1.45012	-0.9459699	1.06021416089026	-0.436444	-0.191012	0.321783
Trial1	2	1	noBlindfold	counterclockwise	practice	Guided	2	0.5	-0.25	15.12152	1.2998	-1.45011	-0.93708	1.05439976873884	-0.38207	-0.220582	0.370233
Trial1	2	1	noBlindfold	counterclockwise	practice	Guided	2	0.5	-0.25	15.14153	1.29978	-1.45013	-0.93234	1.05130203900974	-0.398639	-0.22044	0.362577
Trial1	2	1	noBlindfold	counterclockwise	practice	Guided	2	0.5	-0.25	15.16153	1.29979	-1.45013	-0.92752	1.04818771402256	-0.452343	-0.364244	0.335277
Trial1	2	1	noBlindfold	counterclockwise	practice	Guided	2	0.5	-0.25	15.18153	1.2998	-1.45015	-0.92282	1.0451634443528	-0.383272	-0.389541	0.232698
Trial1	2	1	noBlindfold	counterclockwise	practice	Guided	2	0.5	-0.25	15.20152	1.2998	-1.45017	-0.91806	1.04210559951115	-0.383765	-0.402144	0.356384
Trial1	2	1	noBlindfold	counterclockwise	practice	Guided	2	0.5	-0.25	15.22153	1.29979	-1.45016	-0.90808	1.03572841331714	-0.378551	-0.325887	0.352939
Trial1	2	1	noBlindfold	counterclockwise	practice	Guided	2	0.5	-0.25	15.24153	1.2998	-1.45018	-0.90303	1.03253477576499	-0.276505	-0.414553	0.316267
Trial1	2	1	noBlindfold	counterclockwise	practice	Guided	2	0.5	-0.25	15.26154	1.29981	-1.45019	-0.89795	1.02933722495558	-0.333509	-0.359429	0.2584
Trial1	2	1	noBlindfold	counterclockwise	practice	Guided	2	0.5	-0.25	15.28152	1.29981	-1.4502	-0.89267	1.02602178476486	-0.369087	-0.397401	0.375513
Trial1	2	1	noBlindfold	counterclockwise	practice	Guided	2	0.5	-0.25	15.30153	1.29982	-1.45022	-0.8874201	1.02274937161644	-0.431135	-0.401519	0.440621
Trial1	2	1	noBlindfold	counterclockwise	practice	Guided	2	0.5	-0.25	15.32153	1.29982	-1.4502	-0.87641	1.01592393610394	-0.375035	-0.498744	0.455322
Trial1	2	1	noBlindfold	counterclockwise	practice	Guided	2	0.5	-0.25	15.34152	1.29981	-1.45025	-0.87051	1.01228877616842	-0.386387	-0.481726	0.445288
Trial1	2	1	noBlindfold	counterclockwise	practice	Guided	2	0.5	-0.25	15.36153	1.29982	-1.45027	-0.86447	1.00860563827992	-0.422134	-0.625561	0.488929
Trial1	2	1	noBlindfold	counterclockwise	practice	Guided	2	0.5	-0.25	15.38153	1.29981	-1.45027	-0.85843	1.00492932828859	-0.39324	-0.384291	0.455852
Trial1	2	1	noBlindfold	counterclockwise	practice	Guided	2	0.5	-0.25	15.40154	1.2998	-1.45025	-0.852	1.00104141190131	-0.420874	-0.561944	0.506133
Trial1	2	1	noBlindfold	counterclockwise	practice	Guided	2	0.5	-0.25	15.42152	1.29979	-1.45024	-0.83899	0.993263948845594	-0.47037	-0.464522	0.552278
Trial1	2	1	noBlindfold	counterclockwise	practice	Guided	2	0.5	-0.25	15.44153	1.29978	-1.45025	-0.8315099	0.988838655009882	-0.436283	-0.553288	0.682589
Trial1	2	1	noBlindfold	counterclockwise	practice	Guided	2	0.5	-0.25	15.46153	1.2998	-1.45028	-0.82451	0.984754601815917	-0.336724	-0.599838	0.491964
Trial1	2	1	noBlindfold	counterclockwise	practice	Guided	2	0.5	-0.25	15.48152	1.29982	-1.4503	-0.81705	0.980437466891871	-0.335171	-0.608302	0.316873
Trial1	2	1	noBlindfold	counterclockwise	practice	Guided	2	0.5	-0.25	15.50153	1.29982	-1.45031	-0.80978	0.976250785770888	-0.379427	-0.574447	0.406619
Trial1	2	1	noBlindfold	counterclockwise	practice	Guided	2	0.5	-0.25	15.52153	1.29981	-1.4503	-0.79499	0.967837812832441	-0.428959	-0.48556	0.4526
Trial1	2	1	noBlindfold	counterclockwise	practice	Guided	2	0.5	-0.25	15.54153	1.29977	-1.45025	-0.78707	0.96336715355804	-0.51734	-0.502352	0.559523
Trial1	2	1	noBlindfold	counterclockwise	practice	Guided	2	0.5	-0.25	15.56152	1.29976	-1.45025	-0.77863	0.958679257567379	-0.508507	-0.540394	0.652686
Trial1	2	1	noBlindfold	counterclockwise	practice	Guided	2	0.5	-0.25	15.58153	1.29976	-1.45026	-0.77078	0.954373091123677	-0.380857	-0.548821	0.461457
Trial1	2	1	noBlindfold	counterclockwise	practice	Guided	2	0.5	-0.25	15.60153	1.29979	-1.45028	-0.76263	0.949975603456504	-0.398444	-0.650385	0.36388
Trial1	2	1	noBlindfold	counterclockwise	practice	Guided	2	0.5	-0.25	15.62152	1.2998	-1.45029	-0.74588	0.941050951180567	-0.418194	-0.56998	0.600494
Trial1	2	1	noBlindfold	counterclockwise	practice	Guided	2	0.5	-0.25	15.64153	1.29977	-1.45025	-0.73691	0.936329771566027	-0.55286	-0.561362	0.671799
Trial1	2	1	noBlindfold	counterclockwise	practice	Guided	2	0.5	-0.25	15.66153	1.29975	-1.45026	-0.72761	0.931510338306615	-0.513189	-0.527487	0.747777
Trial1	2	1	noBlindfold	counterclockwise	practice	Guided	2	0.5	-0.25	15.68153	1.29973	-1.45027	-0.7184399	0.926824663250097	-0.520771	-0.586704	0.528064
Trial1	2	1	noBlindfold	counterclockwise	practice	Guided	2	0.5	-0.25	15.70152	1.29975	-1.45028	-0.70925	0.922231393881821	-0.39718	-0.650181	0.380669
Trial1	2	1	noBlindfold	counterclockwise	practice	Guided	2	0.5	-0.25	15.72153	1.29979	-1.45032	-0.69052	0.913083783951939	-0.35349	-0.629022	0.328482
Trial1	2	1	noBlindfold	counterclockwise	practice	Guided	2	0.5	-0.25	15.74153	1.29982	-1.45026	-0.6811399	0.908621813245108	-0.396444	-0.523112	0.423066
Trial1	2	1	noBlindfold	counterclockwise	practice	Guided	2	0.5	-0.25	15.76154	1.2998	-1.45025	-0.67153	0.904083767440133	-0.49251	-0.417262	0.613964
Trial1	2	1	noBlindfold	counterclockwise	practice	Guided	2	0.5	-0.25	15.78152	1.29978	-1.45021	-0.66138	0.899378432523097	-0.476901	-0.391777	0.569599
Trial1	2	1	noBlindfold	counterclockwise	practice	Guided	2	0.5	-0.25	15.80153	1.29977	-1.45022	-0.65128	0.894794767610742	-0.40853	-0.679507	0.64723
Trial1	2	1	noBlindfold	counterclockwise	practice	Guided	2	0.5	-0.25	15.82153	1.29978	-1.45029	-0.63029	0.885589368133829	-0.356352	-0.472148	0.699293
Trial1	2	1	noBlindfold	counterclockwise	practice	Guided	2	0.5	-0.25	15.84152	1.29985	-1.45029	-0.61897	0.880851205145913	-0.284677	-0.700569	0.799623
Trial1	2	1	noBlindfold	counterclockwise	practice	Guided	2	0.5	-0.25	15.86153	1.29986	-1.4503	-0.60764	0.876174874214129	-0.256605	-0.370457	0.745263
Trial1	2	1	noBlindfold	counterclockwise	practice	Guided	2	0.5	-0.25	15.88153	1.29987	-1.45029	-0.59556	0.871322995822097	-0.280779	-0.823233	0.84993
Trial1	2	1	noBlindfold	counterclockwise	practice	Guided	2	0.5	-0.25	15.90154	1.29988	-1.45036	-0.58357	0.866646990457056	-0.160396	-0.713207	0.832519
Trial1	2	1	noBlindfold	counterclockwise	practice	Guided	2	0.5	-0.25	15.92152	1.2999	-1.45038	-0.55877	0.857425693950079	-0.203109	-0.819002	0.618996
Trial1	2	1	noBlindfold	counterclockwise	practice	Guided	2	0.5	-0.25	15.94153	1.2999	-1.45044	-0.5464	0.853049162383901	-0.21165	-0.742829	0.514108
Trial1	2	1	noBlindfold	counterclockwise	practice	Guided	2	0.5	-0.25	15.96153	1.29988	-1.45039	-0.53384	0.848748021961902	-0.307758	-0.738597	0.700535
Trial1	2	1	noBlindfold	counterclockwise	practice	Guided	2	0.5	-0.25	15.98152	1.29986	-1.45038	-0.52121	0.844589166627397	-0.23977	-0.802074	0.534354
Trial1	2	1	noBlindfold	counterclockwise	practice	Guided	2	0.5	-0.25	16.00153	1.29988	-1.45039	-0.50805	0.840474772503191	-0.166599	-0.802074	0.643547
Trial1	2	1	noBlindfold	counterclockwise	practice	Guided	2	0.5	-0.25	16.02153	1.29989	-1.45039	-0.48219	0.832908318195161	-0.244085	-0.717438	0.695912
Trial1	2	1	noBlindfold	counterclockwise	practice	Guided	2	0.5	-0.25	16.04153	1.29992	-1.45041	-0.46882	0.829309436756699	-0.043435	-0.785147	0.46184
Trial1	2	1	noBlindfold	counterclockwise	practice	Guided	2	0.5	-0.25	16.06152	1.29994	-1.45041	-0.45537	0.825881956895078	-0.128069	-0.86132	0.543384
Trial1	2	1	noBlindfold	counterclockwise	practice	Guided	2	0.5	-0.25	16.08153	1.29993	-1.45041	-0.44234	0.822728898154243	-0.212642	-0.835929	0.466339
Trial1	2	1	noBlindfold	counterclockwise	practice	Guided	2	0.5	-0.25	16.10153	1.29992	-1.45042	-0.42923	0.819753219907904	-0.216927	-0.823233	0.576783
Trial1	2	1	noBlindfold	counterclockwise	practice	Guided	2	0.5	-0.25	16.12152	1.2999	-1.4504	-0.40197	0.814208074012692	-0.171239	-0.662425	0.704904
Trial1	2	1	noBlindfold	counterclockwise	practice	Guided	2	0.5	-0.25	16.14153	1.29991	-1.4504	-0.38833	0.811782674810885	-0.139276	-0.806306	0.570976
Trial1	2	1	noBlindfold	counterclockwise	practice	Guided	2	0.5	-0.25	16.16153	1.29993	-1.45041	-0.37453	0.809565238734887	-0.183374	-0.780915	0.74201
Trial1	2	1	noBlindfold	counterclockwise	practice	Guided	2	0.5	-0.25	16.18153	1.29992	-1.4504	-0.36056	0.807524278648067	-0.15249	-0.810538	0.610241
Trial1	2	1	noBlindfold	counterclockwise	practice	Guided	2	0.5	-0.25	16.20152	1.29993	-1.4504	-0.34546	0.805605839796908	-0.140246	-0.725902	0.772219
Trial1	2	1	noBlindfold	counterclockwise	practice	Guided	2	0.5	-0.25	16.22153	1.29994	-1.45038	-0.31654	0.802702778347788	-0.117224	-0.755525	0.879826
Trial1	2	1	noBlindfold	counterclockwise	practice	Guided	2	0.5	-0.25	16.24153	1.29996	-1.45042	-0.30121	0.80159746435817	-0.100956	-1.051751	0.685988
Trial1	2	1	noBlindfold	counterclockwise	practice	Guided	2	0.5	-0.25	16.26154	1.29996	-1.45046	-0.28631	0.800783643878722	-0.224297	-0.86132	0.643432
Trial1	2	1	noBlindfold	counterclockwise	practice	Guided	2	0.5	-0.25	16.28152	1.29994	-1.45043	-0.27092	0.800213612196094	-0.20494	-0.869783	0.568141
Trial1	2	1	noBlindfold	counterclockwise	practice	Guided	2	0.5	-0.25	16.30153	1.29993	-1.45042	-0.25594	0.799952149473541	-0.160968	-0.742829	0.532058
Trial1	2	1	noBlindfold	counterclockwise	practice	Guided	2	0.5	-0.25	16.32153	1.29992	-1.45038	-0.22522	0.800303689194774	-0.215521	-0.738597	0.721644
Trial1	2	1	noBlindfold	counterclockwise	practice	Guided	2	0.5	-0.25	16.34152	1.29991	-1.45044	-0.21001	0.800908938471432	-0.102224	-0.831697	0.617167
Trial1	2	1	noBlindfold	counterclockwise	practice	Guided	2	0.5	-0.25	16.36153	1.29992	-1.45043	-0.19475	0.801825735402294	-0.181043	-0.907869	0.55779
Trial1	2	1	noBlindfold	counterclockwise	practice	Guided	2	0.5	-0.25	16.38153	1.29991	-1.45044	-0.17902	0.803052978975068	-0.090801	-0.912101	0.538038
Trial1	2	1	noBlindfold	counterclockwise	practice	Guided	2	0.5	-0.25	16.40154	1.29992	-1.45044	-0.16377	0.804554261089948	-0.125893	-0.789379	0.530667
Trial1	2	1	noBlindfold	counterclockwise	practice	Guided	2	0.5	-0.25	16.42152	1.29993	-1.45041	-0.13287	0.808460013868275	-0.140045	-0.890942	0.391701
Trial1	2	1	noBlindfold	counterclockwise	practice	Guided	2	0.5	-0.25	16.44153	1.29993	-1.45045	-0.11759	0.810814755241114	-0.092687	-0.840161	0.584783
Trial1	2	1	noBlindfold	counterclockwise	practice	Guided	2	0.5	-0.25	16.46153	1.29994	-1.45043	-0.10222	0.81347594133783	-0.01813	-0.93326	0.574864
Trial1	2	1	noBlindfold	counterclockwise	practice	Guided	2	0.5	-0.25	16.48152	1.29994	-1.45045	-0.086324	0.816513326123952	-0.06718	-0.86132	0.568774
Trial1	2	1	noBlindfold	counterclockwise	practice	Guided	2	0.5	-0.25	16.50153	1.29994	-1.45043	-0.07038	0.8198582328547	-0.186841	-0.802074	0.637737
Trial1	2	1	noBlindfold	counterclockwise	practice	Guided	2	0.5	-0.25	16.52153	1.29994	-1.45043	-0.0397	0.827121676520366	-0.127687	-0.929028	0.428142
Trial1	2	1	noBlindfold	counterclockwise	practice	Guided	2	0.5	-0.25	16.54153	1.29995	-1.45046	-0.024001	0.83126142464089	-0.169193	-0.882479	0.529572
Trial1	2	1	noBlindfold	counterclockwise	practice	Guided	2	0.5	-0.25	16.56152	1.29993	-1.45044	-0.0092808	0.835364525979714	-0.185967	-0.920565	0.521611
Trial1	2	1	noBlindfold	counterclockwise	practice	Guided	2	0.5	-0.25	16.58153	1.29991	-1.45041	0.0067795	0.840114062803381	-0.194549	-0.772452	0.36697
Trial1	2	1	noBlindfold	counterclockwise	practice	Guided	2	0.5	-0.25	16.60153	1.29991	-1.45041	0.021525	0.844737682498669	-0.145925	-0.785147	0.607461
Trial1	2	1	noBlindfold	counterclockwise	practice	Guided	2	0.5	-0.25	16.62152	1.29993	-1.45042	0.052403	0.855181696584135	-0.070337	-0.848624	0.635407
Trial1	2	1	noBlindfold	counterclockwise	practice	Guided	2	0.5	-0.25	16.64153	1.30002	-1.45048	0.067521	0.860727449741485	0.062645	-0.903638	0.502373
Trial1	2	1	noBlindfold	counterclockwise	practice	Guided	2	0.5	-0.25	16.66153	1.30003	-1.45046	0.08294199	0.86654391764478	-0.00093863	-0.929028	0.382547
Trial1	2	1	noBlindfold	counterclockwise	practice	Guided	2	0.5	-0.25	16.68153	1.29998	-1.45046	0.097693	0.872271918786061	-0.092809	-0.954419	0.253242
Trial1	2	1	noBlindfold	counterclockwise	practice	Guided	2	0.5	-0.25	16.70152	1.29995	-1.45045	0.11225	0.878148661088037	-0.105543	-0.874015	0.310544
Trial1	2	1	noBlindfold	counterclockwise	practice	Guided	2	0.5	-0.25	16.72153	1.29993	-1.45041	0.12708	0.884351445665406	-0.203069	-0.785147	0.289325
Trial1	2	1	noBlindfold	counterclockwise	practice	Guided	2	0.5	-0.25	16.74153	1.29992	-1.45041	0.1555	0.896828965168314	-0.128266	-0.797843	0.391309
Trial1	2	1	noBlindfold	counterclockwise	practice	Guided	2	0.5	-0.25	16.76154	1.30001	-1.4504	0.16968	0.903408682374464	0.0003711	-0.920565	0.548741
Trial1	2	1	noBlindfold	counterclockwise	practice	Guided	2	0.5	-0.25	16.78152	1.30004	-1.45043	0.18382	0.910089995385886	0.077311	-0.827465	0.488398
Trial1	2	1	noBlindfold	counterclockwise	practice	Guided	2	0.5	-0.25	16.80153	1.30003	-1.45042	0.19873	0.917282186029185	0.061076	-0.831697	0.408198
Trial1	2	1	noBlindfold	counterclockwise	practice	Guided	2	0.5	-0.25	16.82153	1.3	-1.45041	0.22612	0.930961961337007	-0.126815	-0.840161	0.416808
Trial1	2	1	noBlindfold	counterclockwise	practice	Guided	2	0.5	-0.25	16.84152	1.29993	-1.45039	0.2407	0.938442675035162	-0.150815	-0.878247	0.342335
Trial1	2	1	noBlindfold	counterclockwise	practice	Guided	2	0.5	-0.25	16.86153	1.29994	-1.45042	0.25395	0.945446868258258	-0.10876	-0.738597	0.37749
Trial1	2	1	noBlindfold	counterclockwise	practice	Guided	2	0.5	-0.25	16.88153	1.29995	-1.45041	0.26816	0.953105334637873	-0.108932	-0.86132	0.700341
Trial1	2	1	noBlindfold	counterclockwise	practice	Guided	2	0.5	-0.25	16.90154	1.29995	-1.45041	0.28213	0.960771746235621	-0.098816	-0.708975	0.633756
Trial1	2	1	noBlindfold	counterclockwise	practice	Guided	2	0.5	-0.25	16.92152	1.29996	-1.4504	0.31095	0.97703681813079	-0.079329	-0.912101	0.707115
Trial1	2	1	noBlindfold	counterclockwise	practice	Guided	2	0.5	-0.25	16.94153	1.29998	-1.45045	0.32509	0.98523924937398	0.02339	-0.903638	0.433323
Trial1	2	1	noBlindfold	counterclockwise	practice	Guided	2	0.5	-0.25	16.96153	1.29999	-1.45045	0.33909	0.993484231379112	0.016548	-0.797843	0.327035
Trial1	2	1	noBlindfold	counterclockwise	practice	Guided	2	0.5	-0.25	16.98152	1.29998	-1.45043	0.35332	1.00197949387001	-0.026379	-0.835929	0.309803
Trial1	2	1	noBlindfold	counterclockwise	practice	Guided	2	0.5	-0.25	17.00153	1.29997	-1.45042	0.36691	1.01021283625383	-0.079921	-0.903638	0.238453
Trial1	2	1	noBlindfold	counterclockwise	practice	Guided	2	0.5	-0.25	17.02153	1.29996	-1.45044	0.39367	1.02676537094641	-0.123756	-0.865551	0.26627
Trial1	2	1	noBlindfold	counterclockwise	practice	Guided	2	0.5	-0.25	17.04153	1.29997	-1.45049	0.40646	1.03483902324388	-0.023312	-0.899406	0.254286
Trial1	2	1	noBlindfold	counterclockwise	practice	Guided	2	0.5	-0.25	17.06152	1.29999	-1.45047	0.41909	1.0429119683719	0.0031057	-0.954419	0.277611
Trial1	2	1	noBlindfold	counterclockwise	practice	Guided	2	0.5	-0.25	17.08153	1.3	-1.45047	0.43195	1.05121632922088	0.048216	-0.929028	0.27941
Trial1	2	1	noBlindfold	counterclockwise	practice	Guided	2	0.5	-0.25	17.10153	1.30001	-1.45047	0.44431	1.05928387828634	0.059832	-0.924797	0.385602
Trial1	2	1	noBlindfold	counterclockwise	practice	Guided	2	0.5	-0.25	17.12152	1.3	-1.45048	0.46879	1.07548081350195	-0.063528	-0.992505	0.404179
Trial1	2	1	noBlindfold	counterclockwise	practice	Guided	2	0.5	-0.25	17.14153	1.3	-1.45051	0.4813	1.08388173174274	-0.002275	-0.97981	0.491727
Trial1	2	1	noBlindfold	counterclockwise	practice	Guided	2	0.5	-0.25	17.16153	1.30001	-1.45051	0.49367	1.09227331501288	0.051361	-1.043287	0.340335
Trial1	2	1	noBlindfold	counterclockwise	practice	Guided	2	0.5	-0.25	17.18153	1.30001	-1.45051	0.50513	1.10010783644355	0.080055	-0.984042	0.346408
Trial1	2	1	noBlindfold	counterclockwise	practice	Guided	2	0.5	-0.25	17.20152	1.30001	-1.4505	0.51705	1.10832377909839	0.01504	-1.02636	0.20225
Trial1	2	1	noBlindfold	counterclockwise	practice	Guided	2	0.5	-0.25	17.22153	1.29998	-1.45052	0.53981	1.12417423901926	-0.125633	-1.07291	0.255212
Trial1	2	1	noBlindfold	counterclockwise	practice	Guided	2	0.5	-0.25	17.24153	1.29993	-1.45051	0.5506	1.13174577781139	-0.119075	-1.161777	0.265203
Trial1	2	1	noBlindfold	counterclockwise	practice	Guided	2	0.5	-0.25	17.26154	1.29994	-1.45053	0.5536	1.13387704787457	0.057766	-0.857088	0.391094
Trial1	2	1	noBlindfold	counterclockwise	practice	Guided	2	0.5	-0.25	17.28152	1.29993	-1.45054	0.55222	1.13289234500443	-0.287789	-0.708975	2.141928
Trial1	2	1	noBlindfold	counterclockwise	practice	Guided	2	0.5	-0.25	17.30153	1.29992	-1.45035	0.5512	1.13216312568478	0.02264	-0.137682	1.952569
Trial1	2	1	noBlindfold	counterclockwise	practice	Guided	2	0.5	-0.25	17.32153	1.29991	-1.45033	0.55102	1.13202867184935	-0.097672	-1.276026	1.919558
Trial1	2	1	noBlindfold	counterclockwise	practice	Guided	2	0.5	-0.25	17.34152	1.29965	-1.45018	0.55103	1.13185214073332	-0.386088	-0.624285	1.997579
Trial1	2	1	noBlindfold	counterclockwise	practice	Guided	2	0.5	-0.25	17.36153	1.2994	-1.45027	0.55092	1.13159770570781	-0.075305	-0.438082	1.73053
Trial1	2	1	noBlindfold	counterclockwise	practice	Guided	2	0.5	-0.25	17.38153	1.29935	-1.45023	0.5508	1.13147741492391	0.001129	-0.581898	1.385211
Trial1	2	1	noBlindfold	counterclockwise	practice	Guided	2	0.5	-0.25	17.40154	1.29935	-1.45031	0.5507	1.13140663066127	-0.105664	-1.161654	1.166319
Trial1	2	1	noBlindfold	counterclockwise	practice	Guided	2	0.5	-0.25	17.42152	1.29931	-1.4504	0.55056	1.13127924764456	-0.160905	-0.683461	0.937285
Trial1	2	1	noBlindfold	counterclockwise	practice	Guided	2	0.5	-0.25	17.44153	1.29925	-1.45051	0.55055	1.13122979540797	0.022693	-0.924674	0.838532
Trial1	2	1	noBlindfold	counterclockwise	practice	Guided	2	0.5	-0.25	17.46153	1.29925	-1.4505	0.55054	1.13122275118904	0.085847	-1.030469	0.957191
Trial1	2	1	noBlindfold	counterclockwise	practice	Guided	2	0.5	-0.25	17.48152	1.29925	-1.45051	0.55054	1.13122275118904	0.029973	-1.123568	1.133853
Trial1	2	1	noBlindfold	counterclockwise	practice	Guided	2	0.5	-0.25	17.50153	1.29925	-1.4505	0.55055	1.13122979540797	-0.14148	-0.785024	1.162099
Trial1	2	1	noBlindfold	counterclockwise	practice	Guided	2	0.5	-0.25	17.52153	1.29925	-1.45049	0.55056	1.13123688185196	-0.241272	-1.00931	1.216049
Trial1	2	1	noBlindfold	counterclockwise	practice	Guided	2	0.5	-0.25	17.54153	1.29923	-1.45047	0.55056	1.13122273220029	-0.164279	-0.895051	1.199845
Trial1	2	1	noBlindfold	counterclockwise	practice	Guided	2	0.5	-0.25	17.56152	1.29923	-1.45047	0.55056	1.13122273220029	-0.200354	-0.966992	1.178301
Trial1	2	1	noBlindfold	counterclockwise	practice	Guided	2	0.5	-0.25	17.58153	1.29923	-1.45047	0.55056	1.13122273220029	-0.184915	-0.924674	1.151756
Trial1	2	1	noBlindfold	counterclockwise	practice	Guided	2	0.5	-0.25	17.60153	1.29922	-1.45047	0.55056	1.1312157416641	-0.176079	-1.093946	1.044453
Trial1	2	1	noBlindfold	counterclockwise	practice	Guided	2	0.5	-0.25	17.62152	1.29921	-1.45048	0.55049	1.13115910371323	-0.280451	-1.005078	0.861322
Trial1	2	1	noBlindfold	counterclockwise	practice	Guided	2	0.5	-0.25	17.64153	1.29912	-1.45054	0.55043	1.13105307947272	-0.409401	-1.212436	0.692455
Trial1	2	1	noBlindfold	counterclockwise	practice	Guided	2	0.5	-0.25	17.66153	1.29899	-1.45057	0.55037	1.13091871486285	-0.433151	-1.187045	0.600453
Trial1	2	1	noBlindfold	counterclockwise	practice	Guided	2	0.5	-0.25	17.68153	1.29882	-1.45059	0.55033	1.13077023041618	-0.364569	-1.250522	0.543398
Trial1	2	1	noBlindfold	counterclockwise	practice	Guided	2	0.5	-0.25	17.70152	1.29866	-1.45061	0.5503	1.13063608322662	-0.274898	-1.229363	0.512947
Trial1	2	1	noBlindfold	counterclockwise	practice	Guided	2	0.5	-0.25	17.72153	1.29859	-1.45061	0.55029	1.13057948226583	-0.380144	-1.267449	0.474949
Trial1	2	1	noBlindfold	counterclockwise	practice	Guided	2	0.5	-0.25	17.74153	1.29832	-1.45062	0.55032	1.13041012887384	-0.592609	-1.2209	0.657531
Trial1	2	1	noBlindfold	counterclockwise	practice	Guided	2	0.5	-0.25	17.76154	1.29796	-1.45061	0.55034	1.13017004944023	-0.463573	-1.191277	0.69257
Trial1	2	1	noBlindfold	counterclockwise	practice	Guided	2	0.5	-0.25	17.78152	1.29757	-1.4506	0.55036	1.12990887118326	-0.330236	-1.178582	0.728622
Trial1	2	1	noBlindfold	counterclockwise	practice	Guided	2	0.5	-0.25	17.80153	1.29723	-1.45059	0.55036	1.12966891135038	-0.298885	-1.212436	0.731769
Trial1	2	1	noBlindfold	counterclockwise	practice	Guided	2	0.5	-0.25	17.82153	1.29699	-1.4506	0.55035	1.12949247813339	-0.394582	-1.203972	0.756153
Trial1	2	1	noBlindfold	counterclockwise	practice	Guided	2	0.5	-0.25	17.84152	1.29643	-1.4506	0.55034	1.12909018786463	-0.488015	-1.212436	0.643673
Trial1	2	1	noBlindfold	counterclockwise	practice	Guided	2	0.5	-0.25	17.86153	1.29608	-1.4506	0.55032	1.12882934701516	-0.397431	-1.237827	0.647946
Trial1	2	1	noBlindfold	counterclockwise	practice	Guided	2	0.5	-0.25	17.88153	1.29571	-1.45061	0.55032	1.12856842570744	-0.355885	-1.271681	0.627613
Trial1	2	1	noBlindfold	counterclockwise	practice	Guided	2	0.5	-0.25	17.90154	1.29536	-1.45063	0.55032	1.12832168257561	-0.425651	-1.263218	0.659262
Trial1	2	1	noBlindfold	counterclockwise	practice	Guided	2	0.5	-0.25	17.92152	1.29499	-1.45063	0.55031	1.12805377576097	-0.50772	-1.280145	0.649958
Trial1	2	1	noBlindfold	counterclockwise	practice	Guided	2	0.5	-0.25	17.94153	1.29401	-1.45064	0.5503	1.12735613391038	-0.496313	-1.254754	0.585732
Trial1	2	1	noBlindfold	counterclockwise	practice	Guided	2	0.5	-0.25	17.96153	1.29339	-1.45064	0.55029	1.12691243013762	-0.608781	-1.313999	0.597956
Trial1	2	1	noBlindfold	counterclockwise	practice	Guided	2	0.5	-0.25	17.98152	1.29263	-1.45065	0.55029	1.12637751876145	-0.713983	-1.318231	0.560146
Trial1	2	1	noBlindfold	counterclockwise	practice	Guided	2	0.5	-0.25	18.00153	1.29161	-1.45065	0.55029	1.1256600116411	-0.804417	-1.301304	0.594938
Trial1	2	1	noBlindfold	counterclockwise	practice	Guided	2	0.5	-0.25	18.02153	1.29022	-1.45065	0.55029	1.1246829549744	-0.783097	-1.284377	0.582863
Trial1	2	1	noBlindfold	counterclockwise	practice	Guided	2	0.5	-0.25	18.04153	1.28659	-1.45065	0.55028	1.12212826143877	-0.876075	-1.305536	0.552726
Trial1	2	1	noBlindfold	counterclockwise	practice	Guided	2	0.5	-0.25	18.06152	1.28423	-1.45065	0.55026	1.12046095988274	-0.943227	-1.284377	0.528598
Trial1	2	1	noBlindfold	counterclockwise	practice	Guided	2	0.5	-0.25	18.08153	1.2814	-1.45065	0.55024	1.11846771392346	-1.094146	-1.33939	0.433144
Trial1	2	1	noBlindfold	counterclockwise	practice	Guided	2	0.5	-0.25	18.10153	1.27817	-1.45066	0.55023	1.11620643840042	-1.15209	-1.313999	0.4676
Trial1	2	1	noBlindfold	counterclockwise	practice	Guided	2	0.5	-0.25	18.12152	1.27424	-1.45067	0.55017	1.11342697996636	-1.176948	-1.360549	0.38058
Trial1	2	1	noBlindfold	counterclockwise	practice	Guided	2	0.5	-0.25	18.14153	1.26429	-1.45072	0.55014	1.10650955944248	-1.078489	-1.407099	0.275918
Trial1	2	1	noBlindfold	counterclockwise	practice	Guided	2	0.5	-0.25	18.16153	1.25865	-1.4507	0.5501	1.10259226357333	-1.005017	-1.347854	0.177354
Trial1	2	1	noBlindfold	counterclockwise	practice	Guided	2	0.5	-0.25	18.18153	1.25236	-1.45068	0.55009	1.09826670730191	-0.954982	-1.284377	0.219978
Trial1	2	1	noBlindfold	counterclockwise	practice	Guided	2	0.5	-0.25	18.20152	1.24582	-1.45064	0.5501	1.09380414173506	-0.972657	-1.271681	0.178159
Trial1	2	1	noBlindfold	counterclockwise	practice	Guided	2	0.5	-0.25	18.22153	1.23885	-1.45065	0.55016	1.08910758407653	-1.01022	-1.394403	0.286914
Trial1	2	1	noBlindfold	counterclockwise	practice	Guided	2	0.5	-0.25	18.24153	1.22355	-1.45067	0.5502	1.0788162792498	-0.964784	-1.390172	0.414813
Trial1	2	1	noBlindfold	counterclockwise	practice	Guided	2	0.5	-0.25	18.26154	1.21507	-1.45067	0.55021	1.07315477016934	-0.841215	-1.271681	0.397262
Trial1	2	1	noBlindfold	counterclockwise	practice	Guided	2	0.5	-0.25	18.28152	1.20653	-1.45065	0.55023	1.06749841631697	-0.940396	-1.237827	0.458202
Trial1	2	1	noBlindfold	counterclockwise	practice	Guided	2	0.5	-0.25	18.30153	1.19732	-1.45063	0.55026	1.06144770954956	-1.041291	-1.24629	0.538779
Trial1	2	1	noBlindfold	counterclockwise	practice	Guided	2	0.5	-0.25	18.32153	1.18768	-1.45062	0.55032	1.05518526331744	-1.021587	-1.254754	0.610883
Trial1	2	1	noBlindfold	counterclockwise	practice	Guided	2	0.5	-0.25	18.34152	1.16765	-1.45063	0.55034	1.04225745961205	-0.995134	-1.254754	0.671264
Trial1	2	1	noBlindfold	counterclockwise	practice	Guided	2	0.5	-0.25	18.36153	1.15742	-1.45063	0.55036	1.03574954460436	-0.998314	-1.229363	0.757974
Trial1	2	1	noBlindfold	counterclockwise	practice	Guided	2	0.5	-0.25	18.38153	1.14556	-1.45061	0.55037	1.02827031902728	-0.860962	-1.208204	0.741336
Trial1	2	1	noBlindfold	counterclockwise	practice	Guided	2	0.5	-0.25	18.40154	1.1351	-1.45059	0.55038	1.02174368107065	-0.899481	-1.148959	0.781832
Trial1	2	1	noBlindfold	counterclockwise	practice	Guided	2	0.5	-0.25	18.42152	1.12301	-1.45056	0.55044	1.01432032621408	-0.892267	-1.136264	0.844893
Trial1	2	1	noBlindfold	counterclockwise	practice	Guided	2	0.5	-0.25	18.44153	1.09978	-1.45056	0.55049	1.00026005820112	-0.83064	-1.165886	1.010204
Trial1	2	1	noBlindfold	counterclockwise	practice	Guided	2	0.5	-0.25	18.46153	1.08728	-1.45056	0.55051	0.992831346422682	-0.777881	-1.085482	1.009291
Trial1	2	1	noBlindfold	counterclockwise	practice	Guided	2	0.5	-0.25	18.48152	1.07503	-1.45054	0.5505	0.98562658851548	-0.701373	-1.060091	1.02564
Trial1	2	1	noBlindfold	counterclockwise	practice	Guided	2	0.5	-0.25	18.50153	1.06269	-1.45052	0.55048	0.97846221264504	-0.749922	-1.005078	0.971545
Trial1	2	1	noBlindfold	counterclockwise	practice	Guided	2	0.5	-0.25	18.52153	1.04983	-1.45049	0.5505	0.971140201651016	-0.823089	-0.966992	0.968798
Trial1	2	1	noBlindfold	counterclockwise	practice	Guided	2	0.5	-0.25	18.54153	1.02429	-1.45047	0.55055	0.956953692666451	-0.627781	-0.954296	1.099516
Trial1	2	1	noBlindfold	counterclockwise	practice	Guided	2	0.5	-0.25	18.56152	1.01098	-1.45049	0.55059	0.949760485637017	-0.653556	-1.0347	1.222324
Trial1	2	1	noBlindfold	counterclockwise	practice	Guided	2	0.5	-0.25	18.58153	0.99764	-1.4505	0.5506	0.94265893701695	-0.629725	-1.068555	1.216405
Trial1	2	1	noBlindfold	counterclockwise	practice	Guided	2	0.5	-0.25	18.60153	0.98506	-1.45051	0.5506	0.93607883553277	-0.671146	-0.983919	1.162928
Trial1	2	1	noBlindfold	counterclockwise	practice	Guided	2	0.5	-0.25	18.62152	0.97165	-1.45049	0.55061	0.929209399497339	-0.739959	-0.886587	1.185876
Trial1	2	1	noBlindfold	counterclockwise	practice	Guided	2	0.5	-0.25	18.64153	0.94495	-1.45046	0.55064	0.915972094292086	-0.700246	-0.958528	1.303554
Trial1	2	1	noBlindfold	counterclockwise	practice	Guided	2	0.5	-0.25	18.66153	0.93205	-1.45046	0.55067	0.909801951779872	-0.622362	-0.954296	1.346094
Trial1	2	1	noBlindfold	counterclockwise	practice	Guided	2	0.5	-0.25	18.68153	0.91827	-1.45048	0.5507	0.90336608875137	-0.832714	-1.000846	1.384051
Trial1	2	1	noBlindfold	counterclockwise	practice	Guided	2	0.5	-0.25	18.70152	0.90442	-1.45049	0.55072	0.897055199953751	-0.700013	-0.920442	1.450109
Trial1	2	1	noBlindfold	counterclockwise	practice	Guided	2	0.5	-0.25	18.72153	0.89089	-1.45048	0.55072	0.89103730253332	-0.609627	-0.937369	1.500026
Trial1	2	1	noBlindfold	counterclockwise	practice	Guided	2	0.5	-0.25	18.74153	0.86378	-1.45045	0.55071	0.879472821760548	-0.826341	-0.882356	1.382473
Trial1	2	1	noBlindfold	counterclockwise	practice	Guided	2	0.5	-0.25	18.76154	0.84977	-1.45046	0.55072	0.873780029643798	-0.835093	-0.950064	1.463404
Trial1	2	1	noBlindfold	counterclockwise	practice	Guided	2	0.5	-0.25	18.78152	0.83599	-1.45048	0.55073	0.868365018210095	-0.895651	-1.026237	1.502372
Trial1	2	1	noBlindfold	counterclockwise	practice	Guided	2	0.5	-0.25	18.80153	0.82199	-1.45048	0.55073	0.863044660168211	-1.017633	-0.96276	1.502641
Trial1	2	1	noBlindfold	counterclockwise	practice	Guided	2	0.5	-0.25	18.82153	0.80735	-1.45046	0.55072	0.857680879335087	-0.775439	-0.886587	1.536279
Trial1	2	1	noBlindfold	counterclockwise	practice	Guided	2	0.5	-0.25	18.84152	0.77864	-1.45046	0.5507	0.847797580980414	-0.837638	-0.903515	1.466666
Trial1	2	1	noBlindfold	counterclockwise	practice	Guided	2	0.5	-0.25	18.86153	0.76374	-1.45047	0.55068	0.842999002251596	-0.747823	-0.941601	1.337581
Trial1	2	1	noBlindfold	counterclockwise	practice	Guided	2	0.5	-0.25	18.88153	0.74867	-1.45048	0.55065	0.838377726914476	-0.834288	-0.937369	1.241544
Trial1	2	1	noBlindfold	counterclockwise	practice	Guided	2	0.5	-0.25	18.90154	0.7343299	-1.45049	0.55063	0.83421757954807	-0.753258	-1.030469	1.266939
Trial1	2	1	noBlindfold	counterclockwise	practice	Guided	2	0.5	-0.25	18.92152	0.7185299	-1.45049	0.55065	0.829937201202811	-0.748683	-0.941601	1.260673
Trial1	2	1	noBlindfold	counterclockwise	practice	Guided	2	0.5	-0.25	18.94153	0.68889	-1.45046	0.55065	0.822629836609463	-0.800332	-0.873892	1.337793
Trial1	2	1	noBlindfold	counterclockwise	practice	Guided	2	0.5	-0.25	18.96153	0.67322	-1.45045	0.55065	0.819173733175338	-0.816047	-0.903515	1.316492
Trial1	2	1	noBlindfold	counterclockwise	practice	Guided	2	0.5	-0.25	18.98152	0.65783	-1.45046	0.55064	0.816048220172239	-0.923762	-0.979687	1.275708
Trial1	2	1	noBlindfold	counterclockwise	practice	Guided	2	0.5	-0.25	19.00153	0.64177	-1.45046	0.55066	0.813114501558386	-0.843922	-0.899283	1.316944
Trial1	2	1	noBlindfold	counterclockwise	practice	Guided	2	0.5	-0.25	19.02153	0.62552	-1.45045	0.55072	0.81049845698011	-0.812986	-0.79772	1.394303
Trial1	2	1	noBlindfold	counterclockwise	practice	Guided	2	0.5	-0.25	19.04153	0.59648	-1.45043	0.55072	0.806511545701777	-0.847217	-0.852733	1.45326
Trial1	2	1	noBlindfold	counterclockwise	practice	Guided	2	0.5	-0.25	19.06152	0.57735	-1.45043	0.55069	0.804417487510604	-0.928022	-0.79772	1.372981
Trial1	2	1	noBlindfold	counterclockwise	practice	Guided	2	0.5	-0.25	19.08153	0.5609	-1.45044	0.55067	0.80298269708842	-1.039577	-0.992382	1.332421
Trial1	2	1	noBlindfold	counterclockwise	practice	Guided	2	0.5	-0.25	19.10153	0.54366	-1.45044	0.55066	0.801849519896745	-0.978122	-1.0347	1.299151
Trial1	2	1	noBlindfold	counterclockwise	practice	Guided	2	0.5	-0.25	19.12152	0.52671	-1.45044	0.55068	0.801125429906195	-0.851333	-0.911978	1.326642
Trial1	2	1	noBlindfold	counterclockwise	practice	Guided	2	0.5	-0.25	19.14153	0.49186	-1.45047	0.55068	0.800721417601239	-0.898014	-0.856965	1.398765
Trial1	2	1	noBlindfold	counterclockwise	practice	Guided	2	0.5	-0.25	19.16153	0.47449	-1.45048	0.55069	0.801096267201512	-0.981168	-0.848501	1.382798
Trial1	2	1	noBlindfold	counterclockwise	practice	Guided	2	0.5	-0.25	19.18153	0.45638	-1.45048	0.5507	0.801887280333761	-0.954539	-0.878124	1.441205
Trial1	2	1	noBlindfold	counterclockwise	practice	Guided	2	0.5	-0.25	19.20152	0.43913	-1.45048	0.55072	0.803030283703885	-0.837758	-0.903515	1.491116
Trial1	2	1	noBlindfold	counterclockwise	practice	Guided	2	0.5	-0.25	19.22153	0.42066	-1.45046	0.55074	0.804661037916118	-0.783898	-0.945833	1.497702
Trial1	2	1	noBlindfold	counterclockwise	practice	Guided	2	0.5	-0.25	19.24153	0.38403	-1.45043	0.55078	0.80913388463838	-0.981543	-0.945833	1.594782
Trial1	2	1	noBlindfold	counterclockwise	practice	Guided	2	0.5	-0.25	19.26154	0.36572	-1.45042	0.55081	0.811989992881868	-1.046981	-0.79772	1.587232
Trial1	2	1	noBlindfold	counterclockwise	practice	Guided	2	0.5	-0.25	19.28152	0.34716	-1.4504	0.55079	0.815245128078131	-0.857988	-0.772329	1.6578
Trial1	2	1	noBlindfold	counterclockwise	practice	Guided	2	0.5	-0.25	19.30153	0.32848	-1.4504	0.55073	0.818894147914331	-0.722963	-0.708852	1.437082
Trial1	2	1	noBlindfold	counterclockwise	practice	Guided	2	0.5	-0.25	19.32153	0.30917	-1.4504	0.55067	0.823096886047728	-0.769622	-0.818879	1.407212
Trial1	2	1	noBlindfold	counterclockwise	practice	Guided	2	0.5	-0.25	19.34152	0.27146	-1.45042	0.5507	0.832677030613505	-0.893503	-0.895051	1.414343
Trial1	2	1	noBlindfold	counterclockwise	practice	Guided	2	0.5	-0.25	19.36153	0.25188	-1.4504	0.55069	0.838252940990309	-0.760932	-0.742706	1.381189
Trial1	2	1	noBlindfold	counterclockwise	practice	Guided	2	0.5	-0.25	19.38153	0.23284	-1.4504	0.55066	0.844056232141463	-0.723111	-0.920442	1.313911
Trial1	2	1	noBlindfold	counterclockwise	practice	Guided	2	0.5	-0.25	19.40154	0.21384	-1.45043	0.55062	0.85022347454521	-0.741075	-0.86966	1.210483
Trial1	2	1	noBlindfold	counterclockwise	practice	Guided	2	0.5	-0.25	19.42152	0.1943	-1.45044	0.55064	0.857016266635348	-0.795005	-0.933137	1.223665
Trial1	2	1	noBlindfold	counterclockwise	practice	Guided	2	0.5	-0.25	19.44153	0.15556	-1.45047	0.55068	0.87162345136238	-0.788014	-0.928905	1.439203
Trial1	2	1	noBlindfold	counterclockwise	practice	Guided	2	0.5	-0.25	19.46153	0.13642	-1.45046	0.55066	0.879344572463542	-0.644721	-0.911978	1.256383
Trial1	2	1	noBlindfold	counterclockwise	practice	Guided	2	0.5	-0.25	19.48152	0.11682	-1.45046	0.5506	0.887573805350989	-0.651396	-1.038932	1.166109
Trial1	2	1	noBlindfold	counterclockwise	practice	Guided	2	0.5	-0.25	19.50153	0.098489	-1.45048	0.55056	0.895604483962173	-0.75315	-0.979687	1.103383
Trial1	2	1	noBlindfold	counterclockwise	practice	Guided	2	0.5	-0.25	19.52153	0.078997	-1.45048	0.55058	0.904528499090092	-0.704527	-0.844269	1.094104
Trial1	2	1	noBlindfold	counterclockwise	practice	Guided	2	0.5	-0.25	19.54153	0.041115	-1.45043	0.55061	0.922795656646931	-0.528748	-0.873892	1.234623
Trial1	2	1	noBlindfold	counterclockwise	practice	Guided	2	0.5	-0.25	19.56152	0.022351	-1.45041	0.55059	0.932251563671172	-0.590809	-0.814647	1.139589
Trial1	2	1	noBlindfold	counterclockwise	practice	Guided	2	0.5	-0.25	19.58153	0.0031032	-1.45043	0.55056	0.942232847899045	-0.827093	-0.954296	1.091166
Trial1	2	1	noBlindfold	counterclockwise	practice	Guided	2	0.5	-0.25	19.60153	-0.016249	-1.45047	0.55052	0.952546747414832	-0.859166	-1.026237	1.031083
Trial1	2	1	noBlindfold	counterclockwise	practice	Guided	2	0.5	-0.25	19.62152	-0.035131	-1.45049	0.55041	0.962819508996532	-0.745041	-1.000846	0.928318
Trial1	2	1	noBlindfold	counterclockwise	practice	Guided	2	0.5	-0.25	19.64153	-0.072558	-1.4505	0.55037	0.984080670347902	-0.572355	-1.068555	0.70447
Trial1	2	1	noBlindfold	counterclockwise	practice	Guided	2	0.5	-0.25	19.66153	-0.09162199	-1.45051	0.55043	0.995341534127916	-0.820372	-1.043164	0.857221
Trial1	2	1	noBlindfold	counterclockwise	practice	Guided	2	0.5	-0.25	19.68153	-0.1102	-1.4505	0.55053	1.00657456286027	-0.789684	-0.818879	1.150459
Trial1	2	1	noBlindfold	counterclockwise	practice	Guided	2	0.5	-0.25	19.70152	-0.12886	-1.45045	0.55053	1.01799469682453	-0.637456	-0.776561	1.035536
Trial1	2	1	noBlindfold	counterclockwise	practice	Guided	2	0.5	-0.25	19.72153	-0.14802	-1.4504	0.55039	1.02983206384875	-0.431756	-0.890819	0.771772
Trial1	2	1	noBlindfold	counterclockwise	practice	Guided	2	0.5	-0.25	19.74153	-0.18476	-1.4504	0.55037	1.05332253610641	-0.670785	-0.713084	0.791399
Trial1	2	1	noBlindfold	counterclockwise	practice	Guided	2	0.5	-0.25	19.76154	-0.20368	-1.45041	0.55038	1.06572683433288	-0.641695	-0.831574	0.784304
Trial1	2	1	noBlindfold	counterclockwise	practice	Guided	2	0.5	-0.25	19.78152	-0.22202	-1.4504	0.5504	1.07793922612725	-0.540213	-0.873892	0.820162
Trial1	2	1	noBlindfold	counterclockwise	practice	Guided	2	0.5	-0.25	19.80153	-0.24078	-1.45041	0.55039	1.09058661399972	-0.45183	-0.971223	0.729975
Trial1	2	1	noBlindfold	counterclockwise	practice	Guided	2	0.5	-0.25	19.82153	-0.25881	-1.45044	0.55038	1.10290558174876	-0.619646	-0.941601	0.617639
Trial1	2	1	noBlindfold	counterclockwise	practice	Guided	2	0.5	-0.25	19.84152	-0.29487	-1.45046	0.5504	1.12803299665702	-0.690054	-0.763865	0.890779
Trial1	2	1	noBlindfold	counterclockwise	practice	Guided	2	0.5	-0.25	19.86153	-0.30607	-1.45045	0.55041	1.1359599748911	-1.231368	-0.920442	0.662398
Trial1	2	1	noBlindfold	counterclockwise	practice	Guided	2	0.5	-0.25	19.88153	-0.3042	-1.45046	0.55068	1.13482428520022	-4.346167	-0.806183	1.657867
Trial1	2	1	noBlindfold	counterclockwise	practice	Guided	2	0.5	-0.25	19.90154	-0.30259	-1.45041	0.55111	1.13398761530434	-4.038125	-0.543803	2.969042
Trial1	2	1	noBlindfold	counterclockwise	practice	Guided	2	0.5	-0.25	19.92152	-0.30194	-1.45029	0.55101	1.1334570104155	-1.537586	-0.035917	2.621453
Trial1	2	1	noBlindfold	counterclockwise	practice	Guided	2	0.5	-0.25	19.94153	-0.30009	-1.45012	0.55079	1.13199316781441	-0.846474	-0.488604	1.430197
Trial1	2	1	noBlindfold	counterclockwise	practice	Guided	2	0.5	-0.25	19.96153	-0.30017	-1.45024	0.55074	1.13201439444586	-2.495296	-1.144528	1.35314
Trial1	2	1	noBlindfold	counterclockwise	practice	Guided	2	0.5	-0.25	19.98152	-0.30085	-1.45043	0.55076	1.13250927599829	-2.835866	-1.368814	1.641263
Trial1	2	1	noBlindfold	counterclockwise	practice	Guided	2	0.5	-0.25	20.00153	-0.3011	-1.45049	0.55075	1.1326790266007	-1.605992	-0.852534	1.636373
Trial1	2	1	noBlindfold	counterclockwise	practice	Guided	2	0.5	-0.25	20.02153	-0.30092	-1.45048	0.55043	1.13232548266176	-0.428838	-0.835607	1.163166
Trial1	2	1	noBlindfold	counterclockwise	practice	Guided	2	0.5	-0.25	20.04153	-0.30045	-1.45049	0.55032	1.13191534455047	-1.249913	-1.237628	0.257915
Trial1	2	1	noBlindfold	counterclockwise	practice	Guided	2	0.5	-0.25	20.06152	-0.30054	-1.45055	0.55029	1.13195775435411	-1.496876	-1.263019	0.305194
Trial1	2	1	noBlindfold	counterclockwise	practice	Guided	2	0.5	-0.25	20.08153	-0.30057	-1.45057	0.55028	1.1319718993954	-1.005342	-1.144528	0.32837
Trial1	2	1	noBlindfold	counterclockwise	practice	Guided	2	0.5	-0.25	20.10153	-0.30055	-1.45057	0.55022	1.13191534379425	-0.541569	-1.051429	0.172219
Trial1	2	1	noBlindfold	counterclockwise	practice	Guided	2	0.5	-0.25	20.12152	-0.30047	-1.45055	0.55007	1.13175271040248	-0.554094	-1.07682	-0.054245
Trial1	2	1	noBlindfold	counterclockwise	practice	Guided	2	0.5	-0.25	20.14153	-0.30045	-1.45055	0.55003	1.13171029322319	-1.174157	-1.152992	-0.305782
Trial1	2	1	noBlindfold	counterclockwise	practice	Guided	2	0.5	-0.25	20.16153	-0.30047	-1.45056	0.55001	1.13171032206539	-1.029384	-1.055661	-0.347353
Trial1	2	1	noBlindfold	counterclockwise	practice	Guided	2	0.5	-0.25	20.18153	-0.30047	-1.45055	0.54991	1.13163962219293	-0.778411	-1.10221	-0.48314
Trial1	2	1	noBlindfold	counterclockwise	practice	Guided	2	0.5	-0.25	20.20152	-0.30044	-1.45056	0.54965	1.13143464639861	-0.734414	-1.199542	-0.573913
Trial1	2	1	noBlindfold	counterclockwise	practice	Guided	2	0.5	-0.25	20.22153	-0.30041	-1.4506	0.54923	1.13111662859555	-0.846418	-1.394205	-0.58454
Trial1	2	1	noBlindfold	counterclockwise	practice	Guided	2	0.5	-0.25	20.24153	-0.30042	-1.45067	0.54799	1.13024786349373	-0.930344	-1.487304	-0.651401
Trial1	2	1	noBlindfold	counterclockwise	practice	Guided	2	0.5	-0.25	20.26154	-0.30043	-1.45077	0.54711	1.12963377931221	-0.778085	-1.550781	-0.718725
Trial1	2	1	noBlindfold	counterclockwise	practice	Guided	2	0.5	-0.25	20.28152	-0.30039	-1.45079	0.54605	1.12885773331527	-0.661394	-1.652344	-0.704161
Trial1	2	1	noBlindfold	counterclockwise	practice	Guided	2	0.5	-0.25	20.30153	-0.30035	-1.45082	0.54477	1.12792707911407	-0.690834	-1.61849	-0.753014
Trial1	2	1	noBlindfold	counterclockwise	practice	Guided	2	0.5	-0.25	20.32153	-0.30034	-1.45082	0.54332	1.12689872356559	-0.735711	-1.720053	-0.758959
Trial1	2	1	noBlindfold	counterclockwise	practice	Guided	2	0.5	-0.25	20.34152	-0.30035	-1.45085	0.53967	1.12433928735862	-0.716533	-1.660808	-0.734794
Trial1	2	1	noBlindfold	counterclockwise	practice	Guided	2	0.5	-0.25	20.36153	-0.30034	-1.45085	0.53745	1.12277408123052	-0.639022	-1.66504	-0.866538
Trial1	2	1	noBlindfold	counterclockwise	practice	Guided	2	0.5	-0.25	20.38153	-0.30032	-1.45084	0.53495	1.12100786445803	-0.61446	-1.61849	-0.824623
Trial1	2	1	noBlindfold	counterclockwise	practice	Guided	2	0.5	-0.25	20.40154	-0.30031	-1.45083	0.53201	1.11894403034132	-0.614201	-1.749676	-0.82045
Trial1	2	1	noBlindfold	counterclockwise	practice	Guided	2	0.5	-0.25	20.42152	-0.30031	-1.45085	0.52899	1.11683546143526	-0.656436	-1.669272	-0.940119
Trial1	2	1	noBlindfold	counterclockwise	practice	Guided	2	0.5	-0.25	20.44153	-0.30032	-1.45084	0.52144	1.11158973013123	-0.647939	-1.707358	-1.028937
Trial1	2	1	noBlindfold	counterclockwise	practice	Guided	2	0.5	-0.25	20.46153	-0.30032	-1.45088	0.51712	1.10859604978864	-0.641746	-1.825848	-1.0798
Trial1	2	1	noBlindfold	counterclockwise	practice	Guided	2	0.5	-0.25	20.48152	-0.30033	-1.45091	0.5125	1.10541137767103	-0.642971	-1.855471	-0.940947
Trial1	2	1	noBlindfold	counterclockwise	practice	Guided	2	0.5	-0.25	20.50153	-0.30033	-1.45091	0.50751	1.10197526828063	-0.718113	-1.83008	-1.092475
Trial1	2	1	noBlindfold	counterclockwise	practice	Guided	2	0.5	-0.25	20.52153	-0.30035	-1.45092	0.49623	1.09426658603807	-0.783851	-1.851239	-0.992151
Trial1	2	1	noBlindfold	counterclockwise	practice	Guided	2	0.5	-0.25	20.54153	-0.30036	-1.4509	0.48989	1.0899602497039	-0.716787	-1.973961	-1.071622
Trial1	2	1	noBlindfold	counterclockwise	practice	Guided	2	0.5	-0.25	20.56152	-0.30035	-1.45094	0.4833	1.0854902456848	-0.673191	-1.855471	-1.090884
Trial1	2	1	noBlindfold	counterclockwise	practice	Guided	2	0.5	-0.25	20.58153	-0.30034	-1.45095	0.47622	1.0807125300583	-0.715698	-1.973961	-1.29891
Trial1	2	1	noBlindfold	counterclockwise	practice	Guided	2	0.5	-0.25	20.60153	-0.30035	-1.451	0.46841	1.07548735284227	-0.733394	-1.927411	-1.297981
Trial1	2	1	noBlindfold	counterclockwise	practice	Guided	2	0.5	-0.25	20.62152	-0.30036	-1.451	0.45199	1.06459668048599	-0.761654	-2.003584	-1.246015
Trial1	2	1	noBlindfold	counterclockwise	practice	Guided	2	0.5	-0.25	20.64153	-0.30037	-1.45098	0.44383	1.059241349567	-0.737958	-1.990888	-0.978224
Trial1	2	1	noBlindfold	counterclockwise	practice	Guided	2	0.5	-0.25	20.66153	-0.30036	-1.45097	0.43485	1.05337346310104	-0.65152	-2.003584	-1.029239
Trial1	2	1	noBlindfold	counterclockwise	practice	Guided	2	0.5	-0.25	20.68153	-0.30033	-1.45099	0.42578	1.0474763425346	-0.622244	-2.045902	-1.148649
Trial1	2	1	noBlindfold	counterclockwise	practice	Guided	2	0.5	-0.25	20.70152	-0.30031	-1.451	0.41607	1.0412229817189	-0.587471	-2.012047	-1.167413
Trial1	2	1	noBlindfold	counterclockwise	practice	Guided	2	0.5	-0.25	20.72153	-0.30031	-1.45102	0.39609	1.02855644605164	-0.735911	-2.143233	-1.277207
Trial1	2	1	noBlindfold	counterclockwise	practice	Guided	2	0.5	-0.25	20.74153	-0.30037	-1.45107	0.38519	1.02179178913544	-0.816703	-2.198247	-1.209896
Trial1	2	1	noBlindfold	counterclockwise	practice	Guided	2	0.5	-0.25	20.76154	-0.30039	-1.4511	0.37425	1.01504296275284	-0.730939	-2.308273	-1.357582
Trial1	2	1	noBlindfold	counterclockwise	practice	Guided	2	0.5	-0.25	20.78152	-0.30038	-1.45112	0.36304	1.00817963314546	-0.694679	-2.08822	-1.182946
Trial1	2	1	noBlindfold	counterclockwise	practice	Guided	2	0.5	-0.25	20.80153	-0.30037	-1.45108	0.35122	1.00102829719896	-0.792085	-2.236333	-1.173595
Trial1	2	1	noBlindfold	counterclockwise	practice	Guided	2	0.5	-0.25	20.82153	-0.30038	-1.4511	0.32753	0.986989864908356	-0.742337	-2.164392	-0.995469
Trial1	2	1	noBlindfold	counterclockwise	practice	Guided	2	0.5	-0.25	20.84152	-0.30035	-1.45108	0.31523	0.979818914665895	-0.607515	-2.388678	-1.22992
Trial1	2	1	noBlindfold	counterclockwise	practice	Guided	2	0.5	-0.25	20.86153	-0.30032	-1.45113	0.30182	0.972120067125256	-0.608479	-1.973961	-1.250963
Trial1	2	1	noBlindfold	counterclockwise	practice	Guided	2	0.5	-0.25	20.88153	-0.30031	-1.4511	0.28926	0.965037523147515	-0.682527	-2.490241	-1.05364
Trial1	2	1	noBlindfold	counterclockwise	practice	Guided	2	0.5	-0.25	20.90154	-0.30031	-1.45117	0.27506	0.957175049314358	-0.667656	-2.155929	-1.533973
Trial1	2	1	noBlindfold	counterclockwise	practice	Guided	2	0.5	-0.25	20.92152	-0.30031	-1.45116	0.26167	0.949895918319223	-0.632003	-2.541022	-1.283567
Trial1	2	1	noBlindfold	counterclockwise	practice	Guided	2	0.5	-0.25	20.94153	-0.3003	-1.45119	0.23264	0.934570201332318	-0.63972	-2.240565	-1.488932
Trial1	2	1	noBlindfold	counterclockwise	practice	Guided	2	0.5	-0.25	20.96153	-0.30034	-1.45117	0.21798	0.927118864258838	-0.774318	-2.20671	-1.288951
Trial1	2	1	noBlindfold	counterclockwise	practice	Guided	2	0.5	-0.25	20.98152	-0.30037	-1.45116	0.20307	0.919708968938087	-0.73488	-2.447923	-1.219603
Trial1	2	1	noBlindfold	counterclockwise	practice	Guided	2	0.5	-0.25	21.00153	-0.30037	-1.45119	0.1874	0.912091501895668	-0.645695	-2.426764	-1.39256
Trial1	2	1	noBlindfold	counterclockwise	practice	Guided	2	0.5	-0.25	21.02153	-0.30035	-1.45122	0.1563	0.897574411273399	-0.656072	-2.409837	-1.253322
Trial1	2	1	noBlindfold	counterclockwise	practice	Guided	2	0.5	-0.25	21.04153	-0.30031	-1.45125	0.13992	0.890243605412373	-0.661218	-2.469082	-1.274254
Trial1	2	1	noBlindfold	counterclockwise	practice	Guided	2	0.5	-0.25	21.06152	-0.30032	-1.45126	0.12373	0.883281505124777	-0.615844	-2.562181	-1.348162
Trial1	2	1	noBlindfold	counterclockwise	practice	Guided	2	0.5	-0.25	21.08153	-0.30032	-1.45127	0.10681	0.876256512001074	-0.641803	-2.486009	-1.25018
Trial1	2	1	noBlindfold	counterclockwise	practice	Guided	2	0.5	-0.25	21.10153	-0.30032	-1.45127	0.089742	0.869446221110839	-0.689143	-2.439459	-1.134295
Trial1	2	1	noBlindfold	counterclockwise	practice	Guided	2	0.5	-0.25	21.12152	-0.30032	-1.45124	0.056923	0.857154495060649	-0.652083	-2.55795	-1.022731
Trial1	2	1	noBlindfold	counterclockwise	practice	Guided	2	0.5	-0.25	21.14153	-0.30035	-1.45123	0.039526	0.851108362180605	-0.822229	-2.34636	-1.220322
Trial1	2	1	noBlindfold	counterclockwise	practice	Guided	2	0.5	-0.25	21.16153	-0.30038	-1.45125	0.022538	0.845508776810572	-0.786527	-2.587572	-1.099772
Trial1	2	1	noBlindfold	counterclockwise	practice	Guided	2	0.5	-0.25	21.18153	-0.30039	-1.45126	0.0049804	0.840023312040342	-0.708238	-2.452155	-1.307812
Trial1	2	1	noBlindfold	counterclockwise	practice	Guided	2	0.5	-0.25	21.20152	-0.30037	-1.45123	-0.012169	0.834958522314524	-0.705761	-2.490241	-0.953164
Trial1	2	1	noBlindfold	counterclockwise	practice	Guided	2	0.5	-0.25	21.22153	-0.30035	-1.45123	-0.046979	0.825698289943198	-0.650744	-2.528327	-1.191523
Trial1	2	1	noBlindfold	counterclockwise	practice	Guided	2	0.5	-0.25	21.24153	-0.30031	-1.45123	-0.064663	0.821490034578579	-0.697482	-2.549486	-1.332338
Trial1	2	1	noBlindfold	counterclockwise	practice	Guided	2	0.5	-0.25	21.26154	-0.30031	-1.45126	-0.083084	0.817531053743842	-0.690044	-2.545254	-1.366445
Trial1	2	1	noBlindfold	counterclockwise	practice	Guided	2	0.5	-0.25	21.28152	-0.30033	-1.45128	-0.10124	0.814037850102215	-0.544762	-2.528327	-1.226568
Trial1	2	1	noBlindfold	counterclockwise	practice	Guided	2	0.5	-0.25	21.30153	-0.30032	-1.45132	-0.1204	0.810745496731288	-0.498213	-2.684904	-1.85721
Trial1	2	1	noBlindfold	counterclockwise	practice	Guided	2	0.5	-0.25	21.32153	-0.30029	-1.45136	-0.13945	0.807889482665882	-0.548286	-2.689135	-1.760593
Trial1	2	1	noBlindfold	counterclockwise	practice	Guided	2	0.5	-0.25	21.34152	-0.30026	-1.45135	-0.17925	0.803381379946194	-0.54948	-2.621427	-1.52092
Trial1	2	1	noBlindfold	counterclockwise	practice	Guided	2	0.5	-0.25	21.36153	-0.30032	-1.45127	-0.19924	0.801928101032599	-0.645965	-2.354823	-1.499519
Trial1	2	1	noBlindfold	counterclockwise	practice	Guided	2	0.5	-0.25	21.38153	-0.30037	-1.45124	-0.2201	0.800928310949983	-0.807944	-2.596036	-1.445462
Trial1	2	1	noBlindfold	counterclockwise	practice	Guided	2	0.5	-0.25	21.40154	-0.3004	-1.45129	-0.23993	0.800463332724523	-0.715389	-2.693367	-1.471098
Trial1	2	1	noBlindfold	counterclockwise	practice	Guided	2	0.5	-0.25	21.42152	-0.30041	-1.45132	-0.28283	0.801083005030716	-0.672117	-2.422532	-1.410217
Trial1	2	1	noBlindfold	counterclockwise	practice	Guided	2	0.5	-0.25	21.44153	-0.30036	-1.45131	-0.30422	0.802194445065117	-0.617475	-2.663745	-1.504577
Trial1	2	1	noBlindfold	counterclockwise	practice	Guided	2	0.5	-0.25	21.46153	-0.30033	-1.45132	-0.32611	0.803940803158251	-0.52742	-2.536791	-1.938842
Trial1	2	1	noBlindfold	counterclockwise	practice	Guided	2	0.5	-0.25	21.48152	-0.30032	-1.45135	-0.34909	0.80643098011619	-0.653264	-2.72299	-1.596536
Trial1	2	1	noBlindfold	counterclockwise	practice	Guided	2	0.5	-0.25	21.50153	-0.30034	-1.45134	-0.37167	0.809535484877903	-0.708055	-2.655281	-1.408392
Trial1	2	1	noBlindfold	counterclockwise	practice	Guided	2	0.5	-0.25	21.52153	-0.30039	-1.45128	-0.41751	0.817730861187226	-0.983754	-2.490241	-1.530595
Trial1	2	1	noBlindfold	counterclockwise	practice	Guided	2	0.5	-0.25	21.54153	-0.30042	-1.45134	-0.44063	0.822807357196465	-0.873517	-2.55795	-1.56551
Trial1	2	1	noBlindfold	counterclockwise	practice	Guided	2	0.5	-0.25	21.56152	-0.30041	-1.45129	-0.46451	0.828655965700191	-0.786492	-2.655281	-1.140863
Trial1	2	1	noBlindfold	counterclockwise	practice	Guided	2	0.5	-0.25	21.58153	-0.3004	-1.45127	-0.48777	0.834969886229786	-0.789621	-2.384446	-1.212325
Trial1	2	1	noBlindfold	counterclockwise	practice	Guided	2	0.5	-0.25	21.60153	-0.30039	-1.45122	-0.51109	0.841897956630103	-0.891151	-2.37175	-1.076605
Trial1	2	1	noBlindfold	counterclockwise	practice	Guided	2	0.5	-0.25	21.62152	-0.30041	-1.45119	-0.53507	0.849659389484621	-0.865732	-2.25326	-1.133355
Trial1	2	1	noBlindfold	counterclockwise	practice	Guided	2	0.5	-0.25	21.64153	-0.30044	-1.45118	-0.58268	0.866821889885803	-1.063822	-2.34636	-1.083739
Trial1	2	1	noBlindfold	counterclockwise	practice	Guided	2	0.5	-0.25	21.66153	-0.30052	-1.4511	-0.60476	0.875606604751407	-1.020809	-2.181319	-0.933217
Trial1	2	1	noBlindfold	counterclockwise	practice	Guided	2	0.5	-0.25	21.68153	-0.30052	-1.45111	-0.62731	0.884983104050397	-1.022579	-2.126306	-0.975337
Trial1	2	1	noBlindfold	counterclockwise	practice	Guided	2	0.5	-0.25	21.70152	-0.3005	-1.45108	-0.65113	0.895380116051633	-0.930079	-2.126306	-0.904026
Trial1	2	1	noBlindfold	counterclockwise	practice	Guided	2	0.5	-0.25	21.72153	-0.30047	-1.45104	-0.69481	0.91575552277123	-0.980221	-2.194015	-0.834629
Trial1	2	1	noBlindfold	counterclockwise	practice	Guided	2	0.5	-0.25	21.74153	-0.30047	-1.45101	-0.7165099	0.926490007848752	-1.002938	-1.87663	-0.653115
Trial1	2	1	noBlindfold	counterclockwise	practice	Guided	2	0.5	-0.25	21.76154	-0.30049	-1.45096	-0.73786	0.937438836390493	-0.955957	-1.893557	-0.403092
Trial1	2	1	noBlindfold	counterclockwise	practice	Guided	2	0.5	-0.25	21.78152	-0.30048	-1.45097	-0.7596	0.948925944179209	-0.778671	-2.075524	-0.722258
Trial1	2	1	noBlindfold	counterclockwise	practice	Guided	2	0.5	-0.25	21.80153	-0.30044	-1.45101	-0.78066	0.960366712599666	-0.798937	-1.940107	-1.078829
Trial1	2	1	noBlindfold	counterclockwise	practice	Guided	2	0.5	-0.25	21.82153	-0.3004	-1.451	-0.823	0.984362310362312	-0.937077	-2.071293	-0.883597
Trial1	2	1	noBlindfold	counterclockwise	practice	Guided	2	0.5	-0.25	21.84152	-0.30047	-1.45095	-0.84346	0.996467230167951	-1.04036	-1.491536	-0.60597
Trial1	2	1	noBlindfold	counterclockwise	practice	Guided	2	0.5	-0.25	21.86153	-0.30054	-1.45085	-0.86418	1.00900019784609	-1.234226	-1.580404	-0.256955
Trial1	2	1	noBlindfold	counterclockwise	practice	Guided	2	0.5	-0.25	21.88153	-0.30059	-1.45082	-0.88391	1.02116906054615	-1.134141	-1.639649	-0.51371
Trial1	2	1	noBlindfold	counterclockwise	practice	Guided	2	0.5	-0.25	21.90154	-0.30062	-1.45084	-0.90323	1.03329657682439	-1.23646	-1.673503	-0.715328
Trial1	2	1	noBlindfold	counterclockwise	practice	Guided	2	0.5	-0.25	21.92152	-0.30063	-1.45084	-0.9231501	1.04601118960181	-1.165815	-1.622722	-0.121545
Trial1	2	1	noBlindfold	counterclockwise	practice	Guided	2	0.5	-0.25	21.94153	-0.3006	-1.45081	-0.95903	1.06943159394743	-1.030948	-1.673503	-0.501674
Trial1	2	1	noBlindfold	counterclockwise	practice	Guided	2	0.5	-0.25	21.96153	-0.30044	-1.45091	-0.97756	1.08168745254409	-0.699017	-1.749676	-1.067008
Trial1	2	1	noBlindfold	counterclockwise	practice	Guided	2	0.5	-0.25	21.98152	-0.30039	-1.45095	-0.9955	1.09379817710105	-0.734725	-1.897789	-0.96711
Trial1	2	1	noBlindfold	counterclockwise	practice	Guided	2	0.5	-0.25	22.00153	-0.30041	-1.45095	-1.01376	1.10633876585982	-0.839701	-1.749676	-0.720565
Trial1	2	1	noBlindfold	counterclockwise	practice	Guided	2	0.5	-0.25	22.02153	-0.30047	-1.45091	-1.04916	1.13110959841214	-1.101291	-1.555013	-0.831215
Trial1	2	1	noBlindfold	counterclockwise	practice	Guided	2	0.5	-0.25	22.04153	-0.30057	-1.4508	-1.0559	1.13595207503049	-1.166589	-1.461913	-0.454483
Trial1	2	1	noBlindfold	counterclockwise	practice	Guided	2	0.5	-0.25	22.06152	-0.30058	-1.45077	-1.05386	1.13451273507503	-1.212393	-0.924471	-3.811461
Trial1	2	1	noBlindfold	counterclockwise	practice	Guided	2	0.5	-0.25	22.08153	-0.30054	-1.45087	-1.05198	1.13315322978824	-0.443519	-3.653982	-2.604269
Trial1	2	1	noBlindfold	counterclockwise	practice	Guided	2	0.5	-0.25	22.10153	-0.30035	-1.45136	-1.05133	1.13255898766298	0.134329	-1.969725	-2.217044
Trial1	2	1	noBlindfold	counterclockwise	practice	Guided	2	0.5	-0.25	22.12152	-0.30013	-1.45116	-1.05129	1.13237527036395	0.341933	-1.885089	-2.465541
Trial1	2	1	noBlindfold	counterclockwise	practice	Guided	2	0.5	-0.25	22.14153	-0.30004	-1.45123	-1.05155	1.1324956794395	0.663906	-4.081394	-3.164536
Trial1	2	1	noBlindfold	counterclockwise	practice	Guided	2	0.5	-0.25	22.16153	-0.29988	-1.45159	-1.05156	1.13238965230329	0.34477	-2.731449	-3.437317
Trial1	2	1	noBlindfold	counterclockwise	practice	Guided	2	0.5	-0.25	22.18153	-0.29988	-1.45155	-1.05158	1.13240382858035	-0.097915	-2.904953	-3.375764
Trial1	2	1	noBlindfold	counterclockwise	practice	Guided	2	0.5	-0.25	22.20152	-0.29989	-1.45146	-1.05158	1.13241090175294	-0.542561	-1.538082	-3.564641
Trial1	2	1	noBlindfold	counterclockwise	practice	Guided	2	0.5	-0.25	22.22153	-0.29995	-1.45104	-1.05131	1.13226225955607	-0.641636	-0.975252	-2.969956
Trial1	2	1	noBlindfold	counterclockwise	practice	Guided	2	0.5	-0.25	22.24153	-0.30009	-1.45072	-1.05103	1.13216302225011	-0.015844	-0.860994	-1.567419
Trial1	2	1	noBlindfold	counterclockwise	practice	Guided	2	0.5	-0.25	22.26154	-0.30002	-1.4506	-1.05098	1.13207814686494	0.569298	-1.254551	-1.73538
Trial1	2	1	noBlindfold	counterclockwise	practice	Guided	2	0.5	-0.25	22.28152	-0.29967	-1.45074	-1.05119	1.13197949282293	1.355938	-2.612959	-2.504702
Trial1	2	1	noBlindfold	counterclockwise	practice	Guided	2	0.5	-0.25	22.30153	-0.2987	-1.45115	-1.05146	1.13148569309804	2.204593	-2.89649	-3.183994
Trial1	2	1	noBlindfold	counterclockwise	practice	Guided	2	0.5	-0.25	22.32153	-0.29673	-1.45136	-1.05163	1.13021652825387	2.79999	-2.862635	-3.347167
Trial1	2	1	noBlindfold	counterclockwise	practice	Guided	2	0.5	-0.25	22.34152	-0.29318	-1.45149	-1.05171	1.12777366265676	2.940454	-3.535491	-3.330481
Trial1	2	1	noBlindfold	counterclockwise	practice	Guided	2	0.5	-0.25	22.36153	-0.28153	-1.45174	-1.05155	1.11949612835592	2.745699	-3.188484	-2.989687
Trial1	2	1	noBlindfold	counterclockwise	practice	Guided	2	0.5	-0.25	22.38153	-0.27375	-1.45163	-1.05138	1.11395639422222	2.342626	-3.031907	-2.67238
Trial1	2	1	noBlindfold	counterclockwise	practice	Guided	2	0.5	-0.25	22.40154	-0.26495	-1.4515	-1.05119	1.10772467676144	2.018908	-2.63835	-2.367118
Trial1	2	1	noBlindfold	counterclockwise	practice	Guided	2	0.5	-0.25	22.42152	-0.25503	-1.45131	-1.051	1.10075942362066	1.64655	-2.130534	-1.917787
Trial1	2	1	noBlindfold	counterclockwise	practice	Guided	2	0.5	-0.25	22.44153	-0.24438	-1.4511	-1.0509	1.09340859801048	1.591906	-2.109375	-1.778781
Trial1	2	1	noBlindfold	counterclockwise	practice	Guided	2	0.5	-0.25	22.46153	-0.22121	-1.45107	-1.05091	1.07777579696949	1.934707	-2.134766	-1.817833
Trial1	2	1	noBlindfold	counterclockwise	practice	Guided	2	0.5	-0.25	22.48152	-0.20891	-1.45109	-1.05095	1.06961411491251	2.096465	-2.486005	-1.885886
Trial1	2	1	noBlindfold	counterclockwise	practice	Guided	2	0.5	-0.25	22.50153	-0.19527	-1.45123	-1.05101	1.06066838166029	2.326424	-2.786463	-2.052503
Trial1	2	1	noBlindfold	counterclockwise	practice	Guided	2	0.5	-0.25	22.52153	-0.1802	-1.45138	-1.05103	1.05086687024459	2.356332	-2.866867	-2.094369
Trial1	2	1	noBlindfold	counterclockwise	practice	Guided	2	0.5	-0.25	22.54153	-0.16505	-1.45144	-1.05108	1.04116312380869	2.529713	-3.010748	-2.097581
Trial1	2	1	noBlindfold	counterclockwise	practice	Guided	2	0.5	-0.25	22.56152	-0.13013	-1.45151	-1.05111	1.01923554046547	2.452249	-2.92188	-2.25979
Trial1	2	1	noBlindfold	counterclockwise	practice	Guided	2	0.5	-0.25	22.58153	-0.1107	-1.45147	-1.05111	1.00733895212206	2.463866	-2.866867	-2.194291
Trial1	2	1	noBlindfold	counterclockwise	practice	Guided	2	0.5	-0.25	22.60153	-0.090773	-1.45146	-1.05108	0.995360179544629	2.363436	-2.926112	-2.173512
Trial1	2	1	noBlindfold	counterclockwise	practice	Guided	2	0.5	-0.25	22.62152	-0.069291	-1.45146	-1.051	0.982696924094143	2.35334	-2.998053	-2.035984
Trial1	2	1	noBlindfold	counterclockwise	practice	Guided	2	0.5	-0.25	22.64153	-0.047565	-1.45146	-1.05083	0.970132015139927	2.330489	-2.888026	-1.742907
Trial1	2	1	noBlindfold	counterclockwise	practice	Guided	2	0.5	-0.25	22.66153	-0.0014479	-1.45139	-1.0508	0.944844210279552	2.413299	-2.731449	-1.622373
Trial1	2	1	noBlindfold	counterclockwise	practice	Guided	2	0.5	-0.25	22.68153	0.023033	-1.45135	-1.0508	0.932082670101455	2.334337	-2.765304	-1.622719
Trial1	2	1	noBlindfold	counterclockwise	practice	Guided	2	0.5	-0.25	22.70152	0.049224	-1.45137	-1.05082	0.918973155023684	2.220627	-2.913417	-1.677835
Trial1	2	1	noBlindfold	counterclockwise	practice	Guided	2	0.5	-0.25	22.72153	0.076225	-1.45146	-1.05082	0.906034168144131	2.239939	-3.13347	-1.62746
Trial1	2	1	noBlindfold	counterclockwise	practice	Guided	2	0.5	-0.25	22.74153	0.10476	-1.45156	-1.05074	0.892972122764101	2.2906	-3.277352	-1.605171
Trial1	2	1	noBlindfold	counterclockwise	practice	Guided	2	0.5	-0.25	22.76154	0.15913	-1.45162	-1.0507	0.870237296237244	2.431261	-3.006516	-1.344829
Trial1	2	1	noBlindfold	counterclockwise	practice	Guided	2	0.5	-0.25	22.78152	0.18844	-1.45153	-1.0507	0.859179979013797	2.385547	-2.862635	-1.415914
Trial1	2	1	noBlindfold	counterclockwise	practice	Guided	2	0.5	-0.25	22.80153	0.21949	-1.45146	-1.05068	0.848395069573483	2.168551	-2.955735	-1.412451
Trial1	2	1	noBlindfold	counterclockwise	practice	Guided	2	0.5	-0.25	22.82153	0.25119	-1.45145	-1.05064	0.838409685964991	1.876187	-2.80339	-1.267968
Trial1	2	1	noBlindfold	counterclockwise	practice	Guided	2	0.5	-0.25	22.84152	0.2814	-1.45141	-1.05048	0.829791663946778	1.663418	-2.718754	-1.127941
Trial1	2	1	noBlindfold	counterclockwise	practice	Guided	2	0.5	-0.25	22.86153	0.34548	-1.45131	-1.05043	0.815208385620078	1.825861	-2.346356	-0.945549
Trial1	2	1	noBlindfold	counterclockwise	practice	Guided	2	0.5	-0.25	22.88153	0.37963	-1.45121	-1.05039	0.809390571558218	1.912168	-2.401369	-0.718095
Trial1	2	1	noBlindfold	counterclockwise	practice	Guided	2	0.5	-0.25	22.90154	0.41139	-1.45119	-1.05038	0.805270055189158	1.837692	-2.401369	-0.751626
Trial1	2	1	noBlindfold	counterclockwise	practice	Guided	2	0.5	-0.25	22.92152	0.44459	-1.45118	-1.05035	0.80226573625919	1.583047	-2.291342	-0.679242
Trial1	2	1	noBlindfold	counterclockwise	practice	Free	1	0.5	-0.25	0	0.45218	-1.45039	-1.04996	0.801388036192086	0.28491	-0.929761	-0.053713
Trial1	2	1	noBlindfold	counterclockwise	practice	Free	1	0.5	-0.25	0.01274109	0.45219	-1.45043	-1.04997	0.801397432695521	0.346833	-0.933993	-0.11706
Trial1	2	1	noBlindfold	counterclockwise	practice	Free	1	0.5	-0.25	0.03274536	0.45219	-1.45043	-1.04999	0.801417305188885	0.33368	-0.900139	-0.122068
Trial1	2	1	noBlindfold	counterclockwise	practice	Free	1	0.5	-0.25	0.05274963	0.45224	-1.45043	-1.05003	0.801454308319568	0.331184	-0.87898	-0.084307
Trial1	2	1	noBlindfold	counterclockwise	practice	Free	1	0.5	-0.25	0.07273865	0.45236	-1.45042	-1.04994	0.801357323365603	0.246342	-0.697012	-0.013953
Trial1	2	1	noBlindfold	counterclockwise	practice	Free	1	0.5	-0.25	0.09274292	0.4527	-1.45031	-1.04978	0.80117748178002	0.024119	-0.523508	0.209078
Trial1	2	1	noBlindfold	counterclockwise	practice	Free	1	0.5	-0.25	0.1127472	0.45281	-1.45028	-1.04956	0.800951435915065	-0.062675	-0.52774	0.214489
Trial1	2	1	noBlindfold	counterclockwise	practice	Free	1	0.5	-0.25	0.1327515	0.45282	-1.45026	-1.0493	0.800691183144407	-0.103423	-0.434551	0.224447
Trial1	2	1	noBlindfold	counterclockwise	practice	Free	1	0.5	-0.25	0.1527405	0.45275	-1.45023	-1.04897	0.800365915171298	-0.056037	-0.480981	0.181136
Trial1	2	1	noBlindfold	counterclockwise	practice	Free	1	0.5	-0.25	0.1727448	0.45265	-1.45025	-1.04825	0.799653062303149	0.011269	-0.599448	0.239817
Trial1	2	1	noBlindfold	counterclockwise	practice	Free	1	0.5	-0.25	0.192749	0.45275	-1.45036	-1.04794	0.799337745606527	0.17925	-0.929528	0.196022
Trial1	2	1	noBlindfold	counterclockwise	practice	Free	1	0.5	-0.25	0.212738	0.45295	-1.45045	-1.0477	0.799086276951378	0.30958	-1.018396	0.17907
Trial1	2	1	noBlindfold	counterclockwise	practice	Free	1	0.5	-0.25	0.2327423	0.45322	-1.45049	-1.04751	0.798880849727035	0.213948	-0.912601	0.139255
Trial1	2	1	noBlindfold	counterclockwise	practice	Free	1	0.5	-0.25	0.2527466	0.45347	-1.45048	-1.04738	0.798736412301119	0.115513	-1.001469	0.07401
Trial1	2	1	noBlindfold	counterclockwise	practice	Free	1	0.5	-0.25	0.2727509	0.45364	-1.45048	-1.04729	0.798636677974672	0.160157	-0.925296	0.072649
Trial1	2	1	noBlindfold	counterclockwise	practice	Free	1	0.5	-0.25	0.2927399	0.45375	-1.4504	-1.04722	0.798560439990205	0.071284	-0.726402	0.205771
Trial1	2	1	noBlindfold	counterclockwise	practice	Free	1	0.5	-0.25	0.3127441	0.45377	-1.45037	-1.04716	0.798499420358367	0.054038	-0.734865	0.196187
Trial1	2	1	noBlindfold	counterclockwise	practice	Free	1	0.5	-0.25	0.3327484	0.45379	-1.45036	-1.04715	0.79848826604125	0.021994	-0.743329	0.117279
Trial1	2	1	noBlindfold	counterclockwise	practice	Free	1	0.5	-0.25	0.3527374	0.45379	-1.45037	-1.04715	0.79848826604125	-0.044221	-0.844892	0.059344
Trial1	2	1	noBlindfold	counterclockwise	practice	Free	1	0.5	-0.25	0.3727417	0.45379	-1.4504	-1.04714	0.798478269243697	-0.04313	-0.84066	0.042568
Trial1	2	1	noBlindfold	counterclockwise	practice	Free	1	0.5	-0.25	0.392746	0.45379	-1.4504	-1.04713	0.798468272446564	0.070859	-0.811038	0.142428
Trial1	2	1	noBlindfold	counterclockwise	practice	Free	1	0.5	-0.25	0.4127502	0.45379	-1.45041	-1.04713	0.798468272446564	0.127223	-0.857587	0.167043
Trial1	2	1	noBlindfold	counterclockwise	practice	Free	1	0.5	-0.25	0.4327393	0.4538	-1.45041	-1.04712	0.798457697910683	0.201851	-0.866051	0.04554
Trial1	2	1	noBlindfold	counterclockwise	practice	Free	1	0.5	-0.25	0.4527435	0.45381	-1.45043	-1.04712	0.798457120295932	0.120652	-0.93376	-0.010177
Trial1	2	1	noBlindfold	counterclockwise	practice	Free	1	0.5	-0.25	0.4727478	0.45382	-1.45044	-1.04712	0.798456541081933	0.117392	-0.925296	0.040122
Trial1	2	1	noBlindfold	counterclockwise	practice	Free	1	0.5	-0.25	0.4927521	0.45382	-1.45042	-1.04711	0.79844666327366	0.0029884	-0.777183	0.154785
Trial1	2	1	noBlindfold	counterclockwise	practice	Free	1	0.5	-0.25	0.5127411	0.45382	-1.4504	-1.0471	0.798436547446335	0.058833	-0.734865	0.187779
Trial1	2	1	noBlindfold	counterclockwise	practice	Free	1	0.5	-0.25	0.5327454	0.45383	-1.45038	-1.04707	0.7984060968808	0.048865	-0.645997	0.203921
Trial1	2	1	noBlindfold	counterclockwise	practice	Free	1	0.5	-0.25	0.5527496	0.45384	-1.45037	-1.04696	0.798295671779333	0.067283	-0.730633	0.263959
Trial1	2	1	noBlindfold	counterclockwise	practice	Free	1	0.5	-0.25	0.5727386	0.45387	-1.45036	-1.04644	0.797774817281588	0.148136	-0.739097	0.343019
Trial1	2	1	noBlindfold	counterclockwise	practice	Free	1	0.5	-0.25	0.5927429	0.45411	-1.45041	-1.04617	0.797491415689489	0.252999	-1.022628	0.216722
Trial1	2	1	noBlindfold	counterclockwise	practice	Free	1	0.5	-0.25	0.6127472	0.45433	-1.45048	-1.04596	0.797269082771975	0.233415	-1.05225	0.173336
Trial1	2	1	noBlindfold	counterclockwise	practice	Free	1	0.5	-0.25	0.6327515	0.45454	-1.45052	-1.0458	0.797097363100732	0.159474	-1.136886	0.143309
Trial1	2	1	noBlindfold	counterclockwise	practice	Free	1	0.5	-0.25	0.6527405	0.45472	-1.45056	-1.04566	0.796947391595117	0.208124	-1.21729	0.217948
Trial1	2	1	noBlindfold	counterclockwise	practice	Free	1	0.5	-0.25	0.6727448	0.45486	-1.45059	-1.04511	0.796390300842584	0.165797	-1.153813	0.320379
Trial1	2	1	noBlindfold	counterclockwise	practice	Free	1	0.5	-0.25	0.692749	0.45514	-1.4506	-1.04465	0.795915181914696	0.123151	-1.208827	0.44808
Trial1	2	1	noBlindfold	counterclockwise	practice	Free	1	0.5	-0.25	0.712738	0.4553	-1.45059	-1.04412	0.795377013676264	0.062564	-1.073409	0.397573
Trial1	2	1	noBlindfold	counterclockwise	practice	Free	1	0.5	-0.25	0.7327423	0.45543	-1.45055	-1.04354	0.794790675500193	0.017746	-1.035323	0.33146
Trial1	2	1	noBlindfold	counterclockwise	practice	Free	1	0.5	-0.25	0.7527466	0.45552	-1.45053	-1.04292	0.794166598375616	0.081789	-1.073409	0.314135
Trial1	2	1	noBlindfold	counterclockwise	practice	Free	1	0.5	-0.25	0.7727509	0.45562	-1.45053	-1.04176	0.793002794340118	0.074235	-1.073409	0.284426
Trial1	2	1	noBlindfold	counterclockwise	practice	Free	1	0.5	-0.25	0.7927399	0.45589	-1.45054	-1.04124	0.792468543936909	0.125439	-1.153813	0.249693
Trial1	2	1	noBlindfold	counterclockwise	practice	Free	1	0.5	-0.25	0.8127441	0.4561	-1.45057	-1.0409	0.792117420883532	0.19501	-1.200363	0.068963
Trial1	2	1	noBlindfold	counterclockwise	practice	Free	1	0.5	-0.25	0.8327484	0.45634	-1.45061	-1.04073	0.791934420562701	0.212987	-1.301926	0.065907
Trial1	2	1	noBlindfold	counterclockwise	practice	Free	1	0.5	-0.25	0.8527374	0.45656	-1.45064	-1.0407	0.79189232833474	0.248333	-1.276536	0.00084782
Trial1	2	1	noBlindfold	counterclockwise	practice	Free	1	0.5	-0.25	0.8727417	0.4567	-1.45066	-1.04081	0.791994525806274	0.330787	-1.407721	-0.103232
Trial1	2	1	noBlindfold	counterclockwise	practice	Free	1	0.5	-0.25	0.892746	0.45702	-1.45071	-1.04091	0.792076965088094	0.516311	-1.42888	-0.188904
Trial1	2	1	noBlindfold	counterclockwise	practice	Free	1	0.5	-0.25	0.9127502	0.45727	-1.45072	-1.04106	0.792213185132323	0.478778	-1.488126	-0.190271
Trial1	2	1	noBlindfold	counterclockwise	practice	Free	1	0.5	-0.25	0.9327393	0.45763	-1.45072	-1.04122	0.792353598478432	0.445676	-1.373867	-0.162871
Trial1	2	1	noBlindfold	counterclockwise	practice	Free	1	0.5	-0.25	0.9527435	0.45806	-1.45069	-1.04142	0.792530476230479	0.397264	-1.284999	-0.174348
Trial1	2	1	noBlindfold	counterclockwise	practice	Free	1	0.5	-0.25	0.9727478	0.45855	-1.45065	-1.04187	0.792954094313206	0.397155	-1.196131	-0.174272
Trial1	2	1	noBlindfold	counterclockwise	practice	Free	1	0.5	-0.25	0.9927521	0.45983	-1.4506	-1.04214	0.793157877312521	0.314845	-1.179204	-0.145799
Trial1	2	1	noBlindfold	counterclockwise	practice	Free	1	0.5	-0.25	1.012741	0.46056	-1.4506	-1.04241	0.793390917282702	0.202945	-1.259608	-0.140386
Trial1	2	1	noBlindfold	counterclockwise	practice	Free	1	0.5	-0.25	1.032745	0.46118	-1.45063	-1.04266	0.793610021945254	0.1266	-1.348476	-0.132682
Trial1	2	1	noBlindfold	counterclockwise	practice	Free	1	0.5	-0.25	1.05275	0.46162	-1.45067	-1.04283	0.793758411319362	0.016387	-1.407721	-0.152459
Trial1	2	1	noBlindfold	counterclockwise	practice	Free	1	0.5	-0.25	1.072739	0.46182	-1.4507	-1.04293	0.793848668125273	0.106279	-1.466967	-0.163374
Trial1	2	1	noBlindfold	counterclockwise	practice	Free	1	0.5	-0.25	1.092743	0.4619	-1.4507	-1.04294	0.793854827110961	0.267343	-1.276536	-0.241113
Trial1	2	1	noBlindfold	counterclockwise	practice	Free	1	0.5	-0.25	1.112747	0.46191	-1.45067	-1.04296	0.79387423160837	0.319181	-1.293463	-0.216622
Trial1	2	1	noBlindfold	counterclockwise	practice	Free	1	0.5	-0.25	1.132751	0.46193	-1.45067	-1.04298	0.793893395581104	0.31466	-1.399258	-0.216854
Trial1	2	1	noBlindfold	counterclockwise	practice	Free	1	0.5	-0.25	1.15274	0.46197	-1.45068	-1.04305	0.793961374224563	0.360288	-1.454271	-0.30218
Trial1	2	1	noBlindfold	counterclockwise	practice	Free	1	0.5	-0.25	1.172745	0.46204	-1.45072	-1.04338	0.794287618212865	0.324889	-1.56853	-0.375943
Trial1	2	1	noBlindfold	counterclockwise	practice	Free	1	0.5	-0.25	1.192749	0.4624	-1.4508	-1.04364	0.794530199672771	0.50146	-1.564298	-0.351546
Trial1	2	1	noBlindfold	counterclockwise	practice	Free	1	0.5	-0.25	1.212738	0.46276	-1.45079	-1.04392	0.794792958961743	0.531155	-1.606616	-0.261089
Trial1	2	1	noBlindfold	counterclockwise	practice	Free	1	0.5	-0.25	1.232742	0.46329	-1.45079	-1.04419	0.795038024283252	0.499514	-1.488126	-0.174725
Trial1	2	1	noBlindfold	counterclockwise	practice	Free	1	0.5	-0.25	1.252747	0.46391	-1.45075	-1.04447	0.795289252309473	0.404241	-1.276536	-0.170334
Trial1	2	1	noBlindfold	counterclockwise	practice	Free	1	0.5	-0.25	1.272751	0.4646	-1.45067	-1.04502	0.795807725255033	0.307602	-1.246913	-0.119451
Trial1	2	1	noBlindfold	counterclockwise	practice	Free	1	0.5	-0.25	1.29274	0.46589	-1.4506	-1.04526	0.795991133670372	0.237841	-1.208827	-0.077909
Trial1	2	1	noBlindfold	counterclockwise	practice	Free	1	0.5	-0.25	1.312744	0.46643	-1.4506	-1.04547	0.79617803545617	0.278293	-1.293463	-0.083613
Trial1	2	1	noBlindfold	counterclockwise	practice	Free	1	0.5	-0.25	1.332748	0.46694	-1.45063	-1.04569	0.79637656644754	0.350905	-1.344244	-0.171355
Trial1	2	1	noBlindfold	counterclockwise	practice	Free	1	0.5	-0.25	1.352737	0.46745	-1.45067	-1.04596	0.796625221895514	0.411861	-1.373867	-0.217752
Trial1	2	1	noBlindfold	counterclockwise	practice	Free	1	0.5	-0.25	1.372742	0.46798	-1.45069	-1.04663	0.797273277529942	0.42536	-1.411953	-0.22097
Trial1	2	1	noBlindfold	counterclockwise	practice	Free	1	0.5	-0.25	1.392746	0.46927	-1.4507	-1.047	0.797592140241524	0.365233	-1.395026	-0.172781
Trial1	2	1	noBlindfold	counterclockwise	practice	Free	1	0.5	-0.25	1.41275	0.46991	-1.45069	-1.04732	0.797887587420594	0.277744	-1.323085	-0.150507
Trial1	2	1	noBlindfold	counterclockwise	practice	Free	1	0.5	-0.25	1.432739	0.47051	-1.45066	-1.04758	0.798125004064129	0.28238	-1.234218	-0.087002
Trial1	2	1	noBlindfold	counterclockwise	practice	Free	1	0.5	-0.25	1.452744	0.47109	-1.45062	-1.04778	0.798303685532016	0.281747	-1.187668	-0.078572
Trial1	2	1	noBlindfold	counterclockwise	practice	Free	1	0.5	-0.25	1.472748	0.47158	-1.45059	-1.04808	0.7985858319523	0.266405	-1.14535	-0.050085
Trial1	2	1	noBlindfold	counterclockwise	practice	Free	1	0.5	-0.25	1.492752	0.47258	-1.45058	-1.04822	0.798690857132403	0.338686	-1.183436	-0.051533
Trial1	2	1	noBlindfold	counterclockwise	practice	Free	1	0.5	-0.25	1.512741	0.47307	-1.45059	-1.04835	0.798804169065872	0.338086	-1.246913	-0.125139
Trial1	2	1	noBlindfold	counterclockwise	practice	Free	1	0.5	-0.25	1.532745	0.47355	-1.45063	-1.0485	0.798938014119049	0.346039	-1.335781	-0.11192
Trial1	2	1	noBlindfold	counterclockwise	practice	Free	1	0.5	-0.25	1.55275	0.47403	-1.45065	-1.04864	0.799062143968674	0.323753	-1.280767	-0.113351
Trial1	2	1	noBlindfold	counterclockwise	practice	Free	1	0.5	-0.25	1.572739	0.47445	-1.45065	-1.04894	0.799348382072263	0.315349	-1.255377	-0.116007
Trial1	2	1	noBlindfold	counterclockwise	practice	Free	1	0.5	-0.25	1.592743	0.47535	-1.4506	-1.0491	0.799480142979	0.324059	-1.179204	-0.121583
Trial1	2	1	noBlindfold	counterclockwise	practice	Free	1	0.5	-0.25	1.612747	0.47579	-1.45059	-1.04925	0.799616593198618	0.322292	-1.166509	-0.096385
Trial1	2	1	noBlindfold	counterclockwise	practice	Free	1	0.5	-0.25	1.632751	0.47624	-1.45058	-1.04937	0.799723087143396	0.24864	-1.149582	-0.059221
Trial1	2	1	noBlindfold	counterclockwise	practice	Free	1	0.5	-0.25	1.65274	0.47664	-1.45056	-1.04945	0.799791138044235	0.216653	-1.069177	-0.073861
Trial1	2	1	noBlindfold	counterclockwise	practice	Free	1	0.5	-0.25	1.672745	0.47698	-1.45055	-1.04952	0.79985134698248	0.227372	-1.115727	-0.0061936
Trial1	2	1	noBlindfold	counterclockwise	practice	Free	1	0.5	-0.25	1.692749	0.4774	-1.45057	-1.04954	0.799859268446045	0.216469	-1.174972	-0.052855
Trial1	2	1	noBlindfold	counterclockwise	practice	Free	1	0.5	-0.25	1.712738	0.47751	-1.45058	-1.04955	0.799866297568682	0.243322	-1.153813	-0.055229
Trial1	2	1	noBlindfold	counterclockwise	practice	Free	1	0.5	-0.25	1.732742	0.47756	-1.45057	-1.04955	0.79986489219985	0.262338	-1.0988	-0.01391
Trial1	2	1	noBlindfold	counterclockwise	practice	Free	1	0.5	-0.25	1.752747	0.4776	-1.45054	-1.04954	0.799853643177588	0.254552	-1.048018	0.104287
Trial1	2	1	noBlindfold	counterclockwise	practice	Free	1	0.5	-0.25	1.772751	0.4776	-1.45054	-1.04954	0.799853643177588	0.254552	-1.048018	0.104287
Trial1	2	1	noBlindfold	counterclockwise	practice	Free	1	0.5	-0.25	1.79274	0.47765	-1.45054	-1.04952	0.799832343239369	0.254552	-1.069177	0.104287
Trial1	2	1	noBlindfold	counterclockwise	practice	Free	1	0.5	-0.25	1.812744	0.47765	-1.45054	-1.04951	0.799822333569311	0.180291	-1.035323	0.079337
Trial1	2	1	noBlindfold	counterclockwise	practice	Free	1	0.5	-0.25	1.832748	0.47766	-1.45052	-1.0495	0.799812044974574	0.167677	-0.976078	0.133178
Trial1	2	1	noBlindfold	counterclockwise	practice	Free	1	0.5	-0.25	1.852737	0.47767	-1.4505	-1.04949	0.799801756497482	0.140344	-0.993005	0.207057
Trial1	2	1	noBlindfold	counterclockwise	practice	Free	1	0.5	-0.25	1.872742	0.47767	-1.4505	-1.04947	0.79978173714409	0.130015	-1.018396	0.227352
Trial1	2	1	noBlindfold	counterclockwise	practice	Free	1	0.5	-0.25	1.892746	0.47768	-1.4505	-1.04945	0.799761438266194	0.051656	-1.0057	0.261932
Trial1	2	1	noBlindfold	counterclockwise	practice	Free	1	0.5	-0.25	1.91275	0.47769	-1.4505	-1.04944	0.799751269177496	0.092725	-0.98031	0.249884
Trial1	2	1	noBlindfold	counterclockwise	practice	Free	1	0.5	-0.25	1.932739	0.47769	-1.4505	-1.04943	0.799741259494254	0.096654	-0.963382	0.191155
Trial1	2	1	noBlindfold	counterclockwise	practice	Free	1	0.5	-0.25	1.952744	0.4777	-1.45049	-1.04942	0.799730970525955	0.167654	-0.98031	0.195898
Trial1	2	1	noBlindfold	counterclockwise	practice	Free	1	0.5	-0.25	1.972748	0.47771	-1.45049	-1.0494	0.799710671986108	0.149001	-1.026859	0.207213
Trial1	2	1	noBlindfold	counterclockwise	practice	Free	1	0.5	-0.25	1.992752	0.47772	-1.45051	-1.04939	0.799700383251203	0.168361	-1.086105	0.196325
Trial1	2	1	noBlindfold	counterclockwise	practice	Free	1	0.5	-0.25	2.012741	0.47773	-1.45053	-1.04938	0.799690214627699	0.161899	-1.064946	0.186091
Trial1	2	1	noBlindfold	counterclockwise	practice	Free	1	0.5	-0.25	2.032745	0.47774	-1.45053	-1.04936	0.799669917258858	0.095463	-1.0057	0.270731
Trial1	2	1	noBlindfold	counterclockwise	practice	Free	1	0.5	-0.25	2.05275	0.47774	-1.45051	-1.04928	0.799589958825407	0.078436	-0.942223	0.324232
Trial1	2	1	noBlindfold	counterclockwise	practice	Free	1	0.5	-0.25	2.072739	0.47777	-1.45048	-1.04882	0.799129273180536	0.065282	-0.916833	0.409744
Trial1	2	1	noBlindfold	counterclockwise	practice	Free	1	0.5	-0.25	2.092743	0.4779	-1.45048	-1.04843	0.798735764787268	0.098187	-1.026859	0.426295
Trial1	2	1	noBlindfold	counterclockwise	practice	Free	1	0.5	-0.25	2.112747	0.47803	-1.45051	-1.04789	0.798192364041873	0.120429	-1.056482	0.360337
Trial1	2	1	noBlindfold	counterclockwise	practice	Free	1	0.5	-0.25	2.132751	0.47819	-1.45053	-1.04719	0.797488240523959	0.097435	-1.077641	0.501789
Trial1	2	1	noBlindfold	counterclockwise	practice	Free	1	0.5	-0.25	2.15274	0.47835	-1.45053	-1.04626	0.796554272885334	0.09314	-0.954919	0.564634
Trial1	2	1	noBlindfold	counterclockwise	practice	Free	1	0.5	-0.25	2.172745	0.47853	-1.45049	-1.04373	0.79402034408509	0.071842	-0.921064	0.475965
Trial1	2	1	noBlindfold	counterclockwise	practice	Free	1	0.5	-0.25	2.192749	0.47891	-1.45048	-1.04219	0.792470640038887	-0.021743	-0.882978	0.480929
Trial1	2	1	noBlindfold	counterclockwise	practice	Free	1	0.5	-0.25	2.212738	0.47905	-1.45046	-1.04045	0.790727675331376	-0.045946	-0.967614	0.525399
Trial1	2	1	noBlindfold	counterclockwise	practice	Free	1	0.5	-0.25	2.232742	0.47916	-1.45047	-1.03841	0.788685332085666	-0.020926	-0.950687	0.468201
Trial1	2	1	noBlindfold	counterclockwise	practice	Free	1	0.5	-0.25	2.252747	0.47926	-1.45048	-1.03639	0.78666339377624	-0.0040411	-0.954919	0.481895
Trial1	2	1	noBlindfold	counterclockwise	practice	Free	1	0.5	-0.25	2.272751	0.47934	-1.45049	-1.03179	0.782062956869621	0.019673	-1.039555	0.409058
Trial1	2	1	noBlindfold	counterclockwise	practice	Free	1	0.5	-0.25	2.29274	0.47953	-1.45053	-1.02927	0.779538742730374	-0.011675	-0.959151	0.527396
Trial1	2	1	noBlindfold	counterclockwise	practice	Free	1	0.5	-0.25	2.312744	0.47959	-1.4505	-1.02647	0.77673814445404	-0.108746	-1.001469	0.64288
Trial1	2	1	noBlindfold	counterclockwise	practice	Free	1	0.5	-0.25	2.332748	0.47959	-1.45049	-1.02335	0.773619280552252	-0.037768	-0.959151	0.519619
Trial1	2	1	noBlindfold	counterclockwise	practice	Free	1	0.5	-0.25	2.352737	0.47954	-1.45049	-1.02007	0.770341829271366	-0.110355	-0.976078	0.60067
Trial1	2	1	noBlindfold	counterclockwise	practice	Free	1	0.5	-0.25	2.372742	0.47943	-1.45049	-1.01247	0.762747426607582	-0.087142	-0.963382	0.644121
Trial1	2	1	noBlindfold	counterclockwise	practice	Free	1	0.5	-0.25	2.392746	0.47904	-1.45045	-1.00809	0.758379719521637	-0.071055	-0.916833	0.809618
Trial1	2	1	noBlindfold	counterclockwise	practice	Free	1	0.5	-0.25	2.41275	0.47875	-1.45046	-1.00316	0.753459719079571	-0.164241	-0.878746	0.937966
Trial1	2	1	noBlindfold	counterclockwise	practice	Free	1	0.5	-0.25	2.432739	0.47834	-1.45045	-0.9974099	0.747723727304139	-0.17908	-0.929528	1.02117
Trial1	2	1	noBlindfold	counterclockwise	practice	Free	1	0.5	-0.25	2.452744	0.47779	-1.45048	-0.99092	0.741252818745683	-0.254897	-1.014164	1.218076
Trial1	2	1	noBlindfold	counterclockwise	practice	Free	1	0.5	-0.25	2.472748	0.47704	-1.45049	-0.97593	0.726293038525931	-0.176076	-0.929528	1.240281
Trial1	2	1	noBlindfold	counterclockwise	practice	Free	1	0.5	-0.25	2.492752	0.47523	-1.45052	-0.96714	0.717567610220489	-0.03884	-1.111495	1.388539
Trial1	2	1	noBlindfold	counterclockwise	practice	Free	1	0.5	-0.25	2.512741	0.47424	-1.45056	-0.9572	0.707668993426625	0.0633	-1.149582	1.453536
Trial1	2	1	noBlindfold	counterclockwise	practice	Free	1	0.5	-0.25	2.532745	0.47327	-1.45062	-0.9468	0.697312500902234	0.026943	-1.399258	1.342472
Trial1	2	1	noBlindfold	counterclockwise	practice	Free	1	0.5	-0.25	2.55275	0.47242	-1.4507	-0.9468	0.697345600815645	-0.055333	-1.513516	1.437924
Trial1	2	1	noBlindfold	counterclockwise	practice	Free	1	0.5	-0.25	2.572739	0.47154	-1.45076	-0.91084	0.661452586544018	-0.165265	-1.441576	1.480991
Trial1	2	1	noBlindfold	counterclockwise	practice	Free	1	0.5	-0.25	2.592743	0.46964	-1.45072	-0.91084	0.661537058502914	-0.101247	-1.52198	1.392717
Trial1	2	1	noBlindfold	counterclockwise	practice	Free	1	0.5	-0.25	2.612747	0.46858	-1.45073	-0.8967299	0.647492732897482	0.060486	-1.420417	1.243701
Trial1	2	1	noBlindfold	counterclockwise	practice	Free	1	0.5	-0.25	2.632751	0.46766	-1.45074	-0.88239	0.633216404745446	0.048358	-1.636239	1.356538
Trial1	2	1	noBlindfold	counterclockwise	practice	Free	1	0.5	-0.25	2.65274	0.46683	-1.45078	-0.86835	0.619238996277569	0.065807	-1.610848	1.164077
Trial1	2	1	noBlindfold	counterclockwise	practice	Free	1	0.5	-0.25	2.672745	0.46607	-1.45081	-0.85296	0.603913897250816	0.0061636	-1.517748	1.122154
Trial1	2	1	noBlindfold	counterclockwise	practice	Free	1	0.5	-0.25	2.692749	0.46447	-1.45078	-0.82188	0.572982689021531	-0.14915	-1.636239	1.044283
Trial1	2	1	noBlindfold	counterclockwise	practice	Free	1	0.5	-0.25	2.712738	0.46359	-1.45078	-0.80588	0.557071097596983	-0.143217	-1.488126	0.956278
Trial1	2	1	noBlindfold	counterclockwise	practice	Free	1	0.5	-0.25	2.732742	0.46255	-1.45076	-0.7891	0.540399208277753	-0.168795	-1.589689	1.135554
Trial1	2	1	noBlindfold	counterclockwise	practice	Free	1	0.5	-0.25	2.752747	0.46144	-1.45077	-0.77203	0.523452183274361	-0.0047977	-1.534675	0.953038
Trial1	2	1	noBlindfold	counterclockwise	practice	Free	1	0.5	-0.25	2.772751	0.46041	-1.45078	-0.7552299	0.506778719477503	0.137058	-1.56853	0.899525
Trial1	2	1	noBlindfold	counterclockwise	practice	Free	1	0.5	-0.25	2.79274	0.45862	-1.4508	-0.70376	0.455642915372869	0.00025432	-1.56853	0.810258
Trial1	2	1	noBlindfold	counterclockwise	practice	Free	1	0.5	-0.25	2.812744	0.45779	-1.45082	-0.68635	0.438386809413141	-0.123592	-1.648934	0.991273
Trial1	2	1	noBlindfold	counterclockwise	practice	Free	1	0.5	-0.25	2.832748	0.45688	-1.45084	-0.66895	0.421163215918012	-0.210616	-1.758961	0.76223
Trial1	2	1	noBlindfold	counterclockwise	practice	Free	1	0.5	-0.25	2.852737	0.4559	-1.45084	-0.65108	0.403497196677187	-0.048653	-1.627775	0.77638
Trial1	2	1	noBlindfold	counterclockwise	practice	Free	1	0.5	-0.25	2.872742	0.4549	-1.45082	-0.61664	0.369403409819701	0.018419	-1.551603	0.542065
Trial1	2	1	noBlindfold	counterclockwise	practice	Free	1	0.5	-0.25	2.892746	0.45315	-1.45082	-0.59944	0.352566618889168	-0.019435	-1.555834	0.725757
Trial1	2	1	noBlindfold	counterclockwise	practice	Free	1	0.5	-0.25	2.91275	0.45228	-1.45081	-0.58168	0.335095239115789	-0.054574	-1.517748	0.629681
Trial1	2	1	noBlindfold	counterclockwise	practice	Free	1	0.5	-0.25	2.932739	0.45141	-1.45081	-0.56384	0.31757920898814	-0.109164	-1.82667	0.971153
Trial1	2	1	noBlindfold	counterclockwise	practice	Free	1	0.5	-0.25	2.952744	0.45052	-1.45086	-0.54655	0.300649623348133	-0.018835	-1.606616	0.627914
Trial1	2	1	noBlindfold	counterclockwise	practice	Free	1	0.5	-0.25	2.972748	0.44961	-1.45084	-0.51226	0.267057049310196	0.046999	-1.682788	0.708197
Trial1	2	1	noBlindfold	counterclockwise	practice	Free	1	0.5	-0.25	2.992752	0.44795	-1.45082	-0.49476	0.250233216794695	-0.05262	-1.479662	0.755649
Trial1	2	1	noBlindfold	counterclockwise	practice	Free	1	0.5	-0.25	3.012741	0.44709	-1.45079	-0.47784	0.233902835817185	-0.089839	-1.712411	0.555666
Trial1	2	1	noBlindfold	counterclockwise	practice	Free	1	0.5	-0.25	3.032745	0.44614	-1.45085	-0.461	0.217765725503099	-0.081329	-1.68702	0.82147
Trial1	2	1	noBlindfold	counterclockwise	practice	Free	1	0.5	-0.25	3.05275	0.4452	-1.45087	-0.44362	0.201225623760963	-0.01407	-1.784352	0.880816
Trial1	2	1	noBlindfold	counterclockwise	practice	Free	1	0.5	-0.25	3.072739	0.44424	-1.45086	-0.40967	0.169126238576849	0.0068069	-1.657398	0.835942
Trial1	2	1	noBlindfold	counterclockwise	practice	Free	1	0.5	-0.25	3.092743	0.44255	-1.45085	-0.39246	0.153607781198684	-0.104451	-1.729338	0.958285
Trial1	2	1	noBlindfold	counterclockwise	practice	Free	1	0.5	-0.25	3.112747	0.44167	-1.45084	-0.37449	0.137477806052477	-0.0081163	-1.788583	1.18014
Trial1	2	1	noBlindfold	counterclockwise	practice	Free	1	0.5	-0.25	3.132751	0.44078	-1.45091	-0.3558	0.121246266733577	-0.0056501	-1.902842	0.952743
Trial1	2	1	noBlindfold	counterclockwise	practice	Free	1	0.5	-0.25	3.15274	0.43994	-1.45093	-0.33914	0.107485560660229	0.154645	-1.860524	0.951407
Trial1	2	1	noBlindfold	counterclockwise	practice	Free	1	0.5	-0.25	3.172745	0.43931	-1.45093	-0.30247	0.080227022401902	0.142847	-1.767424	0.862199
Trial1	2	1	noBlindfold	counterclockwise	practice	Free	1	0.5	-0.25	3.192749	0.43826	-1.45085	-0.28457	0.0707595537311548	-0.049552	-1.767424	0.802605
Trial1	2	1	noBlindfold	counterclockwise	practice	Free	1	0.5	-0.25	3.212738	0.43777	-1.45084	-0.26658	0.0644008438309298	0.059661	-1.68702	0.898598
Trial1	2	1	noBlindfold	counterclockwise	practice	Free	1	0.5	-0.25	3.232742	0.43726	-1.45086	-0.24848	0.0627584080878634	0.0049414	-1.830901	0.748517
Trial1	2	1	noBlindfold	counterclockwise	practice	Free	1	0.5	-0.25	3.252747	0.4368	-1.45089	-0.22977	0.0663588149540153	0.170368	-1.835133	0.90634
Trial1	2	1	noBlindfold	counterclockwise	practice	Free	1	0.5	-0.25	3.272751	0.43644	-1.45091	-0.19361	0.0849688497694526	0.107104	-1.970551	0.851436
Trial1	2	1	noBlindfold	counterclockwise	practice	Free	1	0.5	-0.25	3.29274	0.43597	-1.45096	-0.17454	0.0989649013708571	-0.144214	-1.89861	0.741237
Trial1	2	1	noBlindfold	counterclockwise	practice	Free	1	0.5	-0.25	3.312744	0.43571	-1.45095	-0.15716	0.112926843819074	0.225249	-1.99171	0.687199
Trial1	2	1	noBlindfold	counterclockwise	practice	Free	1	0.5	-0.25	3.332748	0.43552	-1.45097	-0.13925	0.128153169266898	0.014407	-2.008637	0.89133
Trial1	2	1	noBlindfold	counterclockwise	practice	Free	1	0.5	-0.25	3.352737	0.43544	-1.45098	-0.12088	0.144360559961523	0.090554	-1.953624	0.884609
Trial1	2	1	noBlindfold	counterclockwise	practice	Free	1	0.5	-0.25	3.372742	0.43545	-1.45098	-0.08497	0.177204971722268	0.026435	-2.101737	0.71537
Trial1	2	1	noBlindfold	counterclockwise	practice	Free	1	0.5	-0.25	3.392746	0.43567	-1.45098	-0.067009	0.193969203531896	0.0929	-1.99171	0.779071
Trial1	2	1	noBlindfold	counterclockwise	practice	Free	1	0.5	-0.25	3.41275	0.43582	-1.45104	-0.05028	0.209778818079863	0.02737	-2.271009	0.694404
Trial1	2	1	noBlindfold	counterclockwise	practice	Free	1	0.5	-0.25	3.432739	0.43604	-1.45106	-0.032701	0.22651652248391	0.051315	-1.979014	0.79297
Trial1	2	1	noBlindfold	counterclockwise	practice	Free	1	0.5	-0.25	3.452744	0.43636	-1.45105	-0.015832	0.242661702516335	0.110252	-2.173677	0.590911
Trial1	2	1	noBlindfold	counterclockwise	practice	Free	1	0.5	-0.25	3.472748	0.43672	-1.45107	0.018106	0.275472662802008	0.028046	-1.979014	0.614483
Trial1	2	1	noBlindfold	counterclockwise	practice	Free	1	0.5	-0.25	3.492752	0.43749	-1.45104	0.034258	0.291050011080774	0.076364	-2.194836	0.681211
Trial1	2	1	noBlindfold	counterclockwise	practice	Free	1	0.5	-0.25	3.512741	0.43783	-1.45109	0.051534	0.307876365507227	0.036811	-2.283704	0.974767
Trial1	2	1	noBlindfold	counterclockwise	practice	Free	1	0.5	-0.25	3.532745	0.43827	-1.45113	0.06841	0.3243385912254	-0.018946	-2.334486	1.061721
Trial1	2	1	noBlindfold	counterclockwise	practice	Free	1	0.5	-0.25	3.55275	0.43868	-1.45115	0.085349	0.340909213794611	0.027464	-2.304863	1.019174
Trial1	2	1	noBlindfold	counterclockwise	practice	Free	1	0.5	-0.25	3.572739	0.43907	-1.45117	0.12013	0.375111558982282	-0.00079664	-2.182141	1.007913
Trial1	2	1	noBlindfold	counterclockwise	practice	Free	1	0.5	-0.25	3.592743	0.43978	-1.45112	0.13799	0.392635565402665	0.060301	-2.309095	1.059271
Trial1	2	1	noBlindfold	counterclockwise	practice	Free	1	0.5	-0.25	3.612747	0.44014	-1.45116	0.15548	0.409874672088888	0.015963	-2.334486	1.227353
Trial1	2	1	noBlindfold	counterclockwise	practice	Free	1	0.5	-0.25	3.632751	0.44045	-1.45117	0.17307	0.427240476457136	-0.130238	-2.436049	0.973437
Trial1	2	1	noBlindfold	counterclockwise	practice	Free	1	0.5	-0.25	3.65274	0.44066	-1.45118	0.19069	0.444667188008221	-0.016655	-2.326022	1.120977
Trial1	2	1	noBlindfold	counterclockwise	practice	Free	1	0.5	-0.25	3.672745	0.44079	-1.45119	0.22695	0.48061119124814	-0.078137	-2.266777	0.867837
Trial1	2	1	noBlindfold	counterclockwise	practice	Free	1	0.5	-0.25	3.692749	0.44097	-1.45122	0.24496	0.498467603786658	0.053912	-2.567235	0.827337
Trial1	2	1	noBlindfold	counterclockwise	practice	Free	1	0.5	-0.25	3.712738	0.44108	-1.45124	0.26248	0.51585592694734	-0.015534	-2.372572	0.973703
Trial1	2	1	noBlindfold	counterclockwise	practice	Free	1	0.5	-0.25	3.732742	0.44117	-1.45124	0.27957	0.532827678976059	0.00072019	-2.524917	0.980822
Trial1	2	1	noBlindfold	counterclockwise	practice	Free	1	0.5	-0.25	3.752747	0.44119	-1.45126	0.29791	0.551057155844865	0.057702	-2.660334	1.350052
Trial1	2	1	noBlindfold	counterclockwise	practice	Free	1	0.5	-0.25	3.772751	0.4412	-1.45128	0.33362	0.586574598476016	0.017586	-2.550307	0.997364
Trial1	2	1	noBlindfold	counterclockwise	practice	Free	1	0.5	-0.25	3.79274	0.44134	-1.45129	0.35193	0.604781543169155	0.046226	-2.440281	0.965934
Trial1	2	1	noBlindfold	counterclockwise	practice	Free	1	0.5	-0.25	3.812744	0.44145	-1.45125	0.36969	0.622449837236076	-0.127386	-2.41489	1.157911
Trial1	2	1	noBlindfold	counterclockwise	practice	Free	1	0.5	-0.25	3.832748	0.44145	-1.45122	0.38738	0.640063568664116	-0.16888	-2.427585	0.856503
Trial1	2	1	noBlindfold	counterclockwise	practice	Free	1	0.5	-0.25	3.852737	0.44133	-1.45122	0.40498	0.657602442578052	-0.10548	-2.596857	1.094395
Trial1	2	1	noBlindfold	counterclockwise	practice	Free	1	0.5	-0.25	3.872742	0.44115	-1.45125	0.44039	0.692893686486036	0.055814	-2.465671	1.059491
Trial1	2	1	noBlindfold	counterclockwise	practice	Free	1	0.5	-0.25	3.892746	0.44092	-1.45132	0.45821	0.710669993000421	0.061377	-2.491062	1.038924
Trial1	2	1	noBlindfold	counterclockwise	practice	Free	1	0.5	-0.25	3.91275	0.44089	-1.4513	0.47547	0.727874110479473	-0.089508	-2.495294	0.968012
Trial1	2	1	noBlindfold	counterclockwise	practice	Free	1	0.5	-0.25	3.932739	0.44077	-1.45128	0.49262	0.744978282116831	-0.166906	-2.520685	0.759615
Trial1	2	1	noBlindfold	counterclockwise	practice	Free	1	0.5	-0.25	3.952744	0.44054	-1.45127	0.50967	0.761993456486526	-0.027155	-2.507989	0.964552
Trial1	2	1	noBlindfold	counterclockwise	practice	Free	1	0.5	-0.25	3.972748	0.44025	-1.45126	0.54389	0.796135285312582	-0.026327	-2.482599	0.951987
Trial1	2	1	noBlindfold	counterclockwise	practice	Free	1	0.5	-0.25	3.992752	0.43964	-1.45131	0.56095	0.813193214046806	-0.011804	-2.558771	0.877329
Trial1	2	1	noBlindfold	counterclockwise	practice	Free	1	0.5	-0.25	4.012741	0.43935	-1.45132	0.57732	0.829540095577004	-0.042364	-2.647639	0.729729
Trial1	2	1	noBlindfold	counterclockwise	practice	Free	1	0.5	-0.25	4.032745	0.43905	-1.45132	0.59401	0.846207877915982	0.025888	-2.558771	0.682353
Trial1	2	1	noBlindfold	counterclockwise	practice	Free	1	0.5	-0.25	4.05275	0.43877	-1.4513	0.60964	0.861817871240453	-0.022615	-2.491062	0.838565
Trial1	2	1	noBlindfold	counterclockwise	practice	Free	1	0.5	-0.25	4.072739	0.43849	-1.45127	0.642	0.894118231498261	-0.158498	-2.53338	0.970823
Trial1	2	1	noBlindfold	counterclockwise	practice	Free	1	0.5	-0.25	4.092743	0.43761	-1.4513	0.65769	0.909831707343272	-0.085455	-2.571466	0.816542
Trial1	2	1	noBlindfold	counterclockwise	practice	Free	1	0.5	-0.25	4.112747	0.43709	-1.45129	0.67424	0.926378559498004	-0.054184	-2.660334	0.890802
Trial1	2	1	noBlindfold	counterclockwise	practice	Free	1	0.5	-0.25	4.132751	0.43651	-1.4513	0.68926	0.941403388194449	-0.136889	-2.541844	0.768147
Trial1	2	1	noBlindfold	counterclockwise	practice	Free	1	0.5	-0.25	4.15274	0.43593	-1.4513	0.70514	0.957286463121241	-0.103223	-2.74497	0.941576
Trial1	2	1	noBlindfold	counterclockwise	practice	Free	1	0.5	-0.25	4.172745	0.43527	-1.45133	0.73602	0.988142373679561	-0.10431	-2.601089	0.84456
Trial1	2	1	noBlindfold	counterclockwise	practice	Free	1	0.5	-0.25	4.192749	0.43383	-1.45131	0.75067	1.00285533905992	-0.117119	-2.62648	0.889855
Trial1	2	1	noBlindfold	counterclockwise	practice	Free	1	0.5	-0.25	4.212738	0.43301	-1.45129	0.76616	1.01836570342699	-0.202064	-2.381035	0.83651
Trial1	2	1	noBlindfold	counterclockwise	practice	Free	1	0.5	-0.25	4.232742	0.43203	-1.45126	0.78148	1.03371705117564	-0.113041	-2.689957	0.748792
Trial1	2	1	noBlindfold	counterclockwise	practice	Free	1	0.5	-0.25	4.252747	0.43098	-1.4513	0.79564	1.0479154322719	-0.089722	-2.651871	0.664536
Trial1	2	1	noBlindfold	counterclockwise	practice	Free	1	0.5	-0.25	4.272751	0.42999	-1.45133	0.82457	1.07684821877038	-0.080671	-2.728043	0.75991
Trial1	2	1	noBlindfold	counterclockwise	practice	Free	1	0.5	-0.25	4.29274	0.42783	-1.45135	0.83839	1.09078012812111	-0.176996	-2.57993	0.645031
Trial1	2	1	noBlindfold	counterclockwise	practice	Free	1	0.5	-0.25	4.312744	0.42666	-1.45134	0.85223	1.10466720069391	-0.150366	-2.854997	0.587892
Trial1	2	1	noBlindfold	counterclockwise	practice	Free	1	0.5	-0.25	4.332748	0.4254	-1.45138	0.86518	1.1176723562078	-0.154901	-2.706884	0.372498
Trial1	2	1	noBlindfold	counterclockwise	practice	Free	1	0.5	-0.25	4.352737	0.42409	-1.45138	0.87778	1.1303318550091	-0.228427	-2.812679	0.615036
Trial1	2	1	noBlindfold	counterclockwise	practice	Free	1	0.5	-0.25	4.372742	0.42269	-1.45139	0.90277	1.15535951580978	-0.225613	-2.804215	0.588665
Trial1	2	1	noBlindfold	counterclockwise	practice	Free	1	0.5	-0.25	4.392746	0.41955	-1.45142	0.91444	1.16721583233764	-0.117268	-2.922706	0.624216
Trial1	2	1	noBlindfold	counterclockwise	practice	Free	1	0.5	-0.25	4.41275	0.41806	-1.45146	0.92576	1.17861175650311	-0.152949	-2.95656	0.570731
Trial1	2	1	noBlindfold	counterclockwise	practice	Free	1	0.5	-0.25	4.432739	0.41641	-1.45146	0.93677	1.18971014608107	-0.357857	-2.799984	0.621402
Trial1	2	1	noBlindfold	counterclockwise	practice	Free	1	0.5	-0.25	4.452744	0.41456	-1.45144	0.94786	1.20090323544899	-0.498203	-2.876156	0.70271
Trial1	2	1	noBlindfold	counterclockwise	practice	Free	1	0.5	-0.25	4.472748	0.4124	-1.45142	0.96827	1.22141539243549	-0.278582	-2.770361	0.531068
Trial1	2	1	noBlindfold	counterclockwise	practice	Free	1	0.5	-0.25	4.492752	0.40793	-1.45149	0.97807	1.23151642747606	-0.289796	-3.015805	0.452846
Trial1	2	1	noBlindfold	counterclockwise	practice	Free	1	0.5	-0.25	4.512741	0.40552	-1.45151	0.98709	1.24069259427964	-0.339004	-3.130064	0.439463
Trial1	2	1	noBlindfold	counterclockwise	practice	Free	1	0.5	-0.25	4.532745	0.40305	-1.45154	0.99565	1.24941714713395	-0.307032	-3.04966	0.452826
Trial1	2	1	noBlindfold	counterclockwise	practice	Free	1	0.5	-0.25	4.55275	0.40052	-1.45152	1.0038	1.25774035380533	-0.315563	-3.032733	0.496414
Trial1	2	1	noBlindfold	counterclockwise	practice	Free	1	0.5	-0.25	4.572739	0.39797	-1.45152	1.01925	1.27334432449941	-0.228022	-3.180846	0.475957
Trial1	2	1	noBlindfold	counterclockwise	practice	Free	1	0.5	-0.25	4.592743	0.39287	-1.4515	1.02666	1.28114694806351	-0.50704	-2.939633	0.743381
Trial1	2	1	noBlindfold	counterclockwise	practice	Free	1	0.5	-0.25	4.612747	0.39012	-1.45148	1.03426	1.28895207469035	-0.466663	-2.888851	0.798721
Trial1	2	1	noBlindfold	counterclockwise	practice	Free	1	0.5	-0.25	4.632751	0.38733	-1.45147	1.04179	1.29669423895731	-0.398023	-3.036964	0.783183
Trial1	2	1	noBlindfold	counterclockwise	practice	Free	1	0.5	-0.25	4.65274	0.38442	-1.45151	1.04866	1.30379317144685	-0.41753	-3.159687	0.579632
Trial1	2	1	noBlindfold	counterclockwise	practice	Free	1	0.5	-0.25	4.672745	0.38162	-1.45157	1.06237	1.31769837447805	-0.538568	-3.244323	0.616682
Trial1	2	1	noBlindfold	counterclockwise	practice	Free	1	0.5	-0.25	4.692749	0.37527	-1.45158	1.06906	1.3249440657044	-0.632068	-3.100441	0.59764
Trial1	2	1	noBlindfold	counterclockwise	practice	Free	1	0.5	-0.25	4.712738	0.37158	-1.45158	1.07514	1.33134808114831	-0.549387	-3.257018	0.393583
Trial1	2	1	noBlindfold	counterclockwise	practice	Free	1	0.5	-0.25	4.732742	0.36797	-1.45163	1.08096	1.33749263146737	-0.753267	-3.375508	0.37862
Trial1	2	1	noBlindfold	counterclockwise	practice	Free	1	0.5	-0.25	4.752747	0.36401	-1.45167	1.08639	1.34329131608319	-1.006848	-3.2147	0.554098
Trial1	2	1	noBlindfold	counterclockwise	practice	Free	1	0.5	-0.25	4.772751	0.35979	-1.45164	1.09732	1.35459597012827	-1.050763	-3.197773	0.77686
Trial1	2	1	noBlindfold	counterclockwise	practice	Free	1	0.5	-0.25	4.79274	0.35016	-1.45157	1.10301	1.36128183816874	-0.832346	-3.104673	0.632159
Trial1	2	1	noBlindfold	counterclockwise	practice	Free	1	0.5	-0.25	4.812744	0.34496	-1.45158	1.10859	1.36740784560651	-0.891751	-3.299336	0.788734
Trial1	2	1	noBlindfold	counterclockwise	practice	Free	1	0.5	-0.25	4.832748	0.33943	-1.45161	1.11419	1.37360730619044	-0.894608	-3.180846	0.713606
Trial1	2	1	noBlindfold	counterclockwise	practice	Free	1	0.5	-0.25	4.852737	0.3339	-1.45162	1.1199	1.37993303680425	-0.879395	-3.176614	0.600514
Trial1	2	1	noBlindfold	counterclockwise	practice	Free	1	0.5	-0.25	4.872742	0.32801	-1.4516	1.13055	1.39122210280012	-0.875676	-3.189309	0.52311
Trial1	2	1	noBlindfold	counterclockwise	practice	Free	1	0.5	-0.25	4.892746	0.31652	-1.45162	1.13564	1.39773502054629	-0.630282	-3.328959	0.540814
Trial1	2	1	noBlindfold	counterclockwise	practice	Free	1	0.5	-0.25	4.91275	0.31058	-1.45166	1.14071	1.40355057772924	-0.721758	-3.341654	0.440829
Trial1	2	1	noBlindfold	counterclockwise	practice	Free	1	0.5	-0.25	4.932739	0.30467	-1.45169	1.1455	1.40910405395624	-0.910949	-3.42629	0.629753
Trial1	2	1	noBlindfold	counterclockwise	practice	Free	1	0.5	-0.25	4.952744	0.29883	-1.4517	1.15018	1.41455765184319	-0.881849	-3.375508	0.531515
Trial1	2	1	noBlindfold	counterclockwise	practice	Free	1	0.5	-0.25	4.972748	0.29289	-1.45169	1.15903	1.42416992559857	-0.79805	-3.434754	0.335553
Trial1	2	1	noBlindfold	counterclockwise	practice	Free	1	0.5	-0.25	4.992752	0.28086	-1.45172	1.16302	1.42991184998801	-1.054425	-3.47284	0.302631
Trial1	2	1	noBlindfold	counterclockwise	practice	Free	1	0.5	-0.25	5.012741	0.27478	-1.45173	1.16699	1.43477692496782	-1.109726	-3.396667	0.345385
Trial1	2	1	noBlindfold	counterclockwise	practice	Free	1	0.5	-0.25	5.032745	0.26827	-1.45171	1.17076	1.43953390516935	-1.047261	-3.405131	0.442939
Trial1	2	1	noBlindfold	counterclockwise	practice	Free	1	0.5	-0.25	5.05275	0.26179	-1.45171	1.17449	1.44426995032193	-1.028463	-3.447449	0.436788
Trial1	2	1	noBlindfold	counterclockwise	practice	Free	1	0.5	-0.25	5.072739	0.25514	-1.45172	1.18222	1.45300051399094	-1.165344	-3.413595	0.594956
Trial1	2	1	noBlindfold	counterclockwise	practice	Free	1	0.5	-0.25	5.092743	0.24079	-1.45175	1.18614	1.45934509021434	-1.315636	-3.515158	0.543506
Trial1	2	1	noBlindfold	counterclockwise	practice	Free	1	0.5	-0.25	5.112747	0.23321	-1.45177	1.19001	1.46451558596545	-1.344743	-3.63788	0.401991
Trial1	2	1	noBlindfold	counterclockwise	practice	Free	1	0.5	-0.25	5.132751	0.22528	-1.45181	1.19386	1.46976288326269	-1.368015	-3.629416	0.345953
Trial1	2	1	noBlindfold	counterclockwise	practice	Free	1	0.5	-0.25	5.15274	0.21676	-1.45182	1.19746	1.47491191565433	-1.47025	-3.794457	0.354301
Trial1	2	1	noBlindfold	counterclockwise	practice	Free	1	0.5	-0.25	5.172745	0.20806	-1.45185	1.20434	1.48335219900288	-1.639899	-3.654807	0.278129
Trial1	2	1	noBlindfold	counterclockwise	practice	Free	1	0.5	-0.25	5.192749	0.18894	-1.45192	1.20731	1.49013791047103	-1.663023	-3.836775	-0.006679
Trial1	2	1	noBlindfold	counterclockwise	practice	Free	1	0.5	-0.25	5.212738	0.17882	-1.45195	1.20999	1.49490048339049	-1.583079	-4.001815	-0.117807
Trial1	2	1	noBlindfold	counterclockwise	practice	Free	1	0.5	-0.25	5.232742	0.16798	-1.45199	1.21224	1.49946091359712	-1.726527	-3.984888	-0.094073
Trial1	2	1	noBlindfold	counterclockwise	practice	Free	1	0.5	-0.25	5.252747	0.15703	-1.45198	1.21421	1.50384156146132	-1.688685	-3.959497	-0.164627
Trial1	2	1	noBlindfold	counterclockwise	practice	Free	1	0.5	-0.25	5.272751	0.14526	-1.45196	1.21681	1.50909641977226	-1.758987	-3.921411	-0.196682
Trial1	2	1	noBlindfold	counterclockwise	practice	Free	1	0.5	-0.25	5.29274	0.1211	-1.45193	1.2173	1.51543205836073	-1.532234	-3.997583	-0.588637
Trial1	2	1	noBlindfold	counterclockwise	practice	Free	1	0.5	-0.25	5.312744	0.10857	-1.45198	1.21709	1.51841053165723	-1.622734	-4.116073	-0.775911
Trial1	2	1	noBlindfold	counterclockwise	practice	Free	1	0.5	-0.25	5.332748	0.095344	-1.45203	1.21619	1.52100609388232	-1.73983	-4.116073	-0.807421
Trial1	2	1	noBlindfold	counterclockwise	practice	Free	1	0.5	-0.25	5.352737	0.082126	-1.45206	1.21451	1.52296031310984	-1.619696	-4.158391	-0.930766
Trial1	2	1	noBlindfold	counterclockwise	practice	Free	1	0.5	-0.25	5.372742	0.068645	-1.45208	1.20997	1.52235985527594	-1.469421	-4.314968	-0.726529
Trial1	2	1	noBlindfold	counterclockwise	practice	Free	1	0.5	-0.25	5.392746	0.040744	-1.45204	1.20715	1.5278095907695	-1.687501	-4.424995	-0.677955
Trial1	2	1	noBlindfold	counterclockwise	practice	Free	1	0.5	-0.25	5.41275	0.026541	-1.45212	1.2038	1.52895315718715	-1.720121	-4.331895	-0.748331
Trial1	2	1	noBlindfold	counterclockwise	practice	Free	1	0.5	-0.25	5.432739	0.012057	-1.45214	1.20018	1.53006869579	-1.673808	-4.171087	-0.680005
Trial1	2	1	noBlindfold	counterclockwise	practice	Free	1	0.5	-0.25	5.452744	-0.0032014	-1.45215	1.19608	1.53112995106336	-1.475903	-4.166855	-0.901803
Trial1	2	1	noBlindfold	counterclockwise	practice	Free	1	0.5	-0.25	5.472748	-0.018183	-1.45214	1.18632	1.52693449603496	-1.389686	-4.344591	-0.905913
Trial1	2	1	noBlindfold	counterclockwise	practice	Free	1	0.5	-0.25	5.492752	-0.0487	-1.45211	1.18086	1.53245950959171	-1.317508	-4.353054	-0.704658
Trial1	2	1	noBlindfold	counterclockwise	practice	Free	1	0.5	-0.25	5.512741	-0.064194	-1.45211	1.17553	1.53311802178181	-1.329522	-4.090683	-0.746559
Trial1	2	1	noBlindfold	counterclockwise	practice	Free	1	0.5	-0.25	5.532745	-0.078803	-1.45209	1.16966	1.53311687510476	-1.273066	-4.344591	-0.688941
Trial1	2	1	noBlindfold	counterclockwise	practice	Free	1	0.5	-0.25	5.55275	-0.094259	-1.45211	1.16372	1.53354101091427	-1.06796	-4.200709	-0.785598
Trial1	2	1	noBlindfold	counterclockwise	practice	Free	1	0.5	-0.25	5.572739	-0.10904	-1.4521	1.15107	1.52771949729583	-1.008787	-4.183782	-0.809355
Trial1	2	1	noBlindfold	counterclockwise	practice	Free	1	0.5	-0.25	5.592743	-0.13812	-1.45209	1.14438	1.53345773956381	-1.364807	-4.221868	-0.788524
Trial1	2	1	noBlindfold	counterclockwise	practice	Free	1	0.5	-0.25	5.612747	-0.15355	-1.45209	1.13775	1.53394189777375	-1.383037	-4.175319	-0.720745
Trial1	2	1	noBlindfold	counterclockwise	practice	Free	1	0.5	-0.25	5.632751	-0.16819	-1.45207	1.13086	1.53403133572983	-1.220102	-4.065292	-0.577239
Trial1	2	1	noBlindfold	counterclockwise	practice	Free	1	0.5	-0.25	5.65274	-0.18325	-1.45204	1.12435	1.53481866866418	-1.049998	-4.188014	-0.506673
Trial1	2	1	noBlindfold	counterclockwise	practice	Free	1	0.5	-0.25	5.672745	-0.19731	-1.45206	1.11074	1.52900439458234	-1.047816	-4.145696	-0.634165
Trial1	2	1	noBlindfold	counterclockwise	practice	Free	1	0.5	-0.25	5.692749	-0.22595	-1.45213	1.10407	1.53639485609041	-1.23739	-4.36575	-0.602627
Trial1	2	1	noBlindfold	counterclockwise	practice	Free	1	0.5	-0.25	5.712738	-0.24055	-1.45213	1.09727	1.53738440357291	-1.071993	-4.221868	-0.727987
Trial1	2	1	noBlindfold	counterclockwise	practice	Free	1	0.5	-0.25	5.732742	-0.25463	-1.45213	1.09031	1.53814735050434	-1.027791	-4.137232	-0.783314
Trial1	2	1	noBlindfold	counterclockwise	practice	Free	1	0.5	-0.25	5.752747	-0.26856	-1.45211	1.08306	1.53874412920211	-1.288917	-4.336127	-0.615512
Trial1	2	1	noBlindfold	counterclockwise	practice	Free	1	0.5	-0.25	5.772751	-0.28285	-1.45208	1.06819	1.53312717604403	-1.180346	-4.133001	-0.665685
Trial1	2	1	noBlindfold	counterclockwise	practice	Free	1	0.5	-0.25	5.79274	-0.31124	-1.45214	1.06075	1.54148496586921	-1.049326	-4.416531	-0.834116
Trial1	2	1	noBlindfold	counterclockwise	practice	Free	1	0.5	-0.25	5.812744	-0.3252	-1.45218	1.05316	1.54245936310701	-1.199401	-4.327663	-0.910004
Trial1	2	1	noBlindfold	counterclockwise	practice	Free	1	0.5	-0.25	5.832748	-0.33828	-1.45221	1.04524	1.54284158896682	-1.212939	-4.509631	-0.764773
Trial1	2	1	noBlindfold	counterclockwise	practice	Free	1	0.5	-0.25	5.852737	-0.35218	-1.45221	1.03771	1.54415273802765	-1.335965	-4.369981	-0.688083
Trial1	2	1	noBlindfold	counterclockwise	practice	Free	1	0.5	-0.25	5.872742	-0.36531	-1.45219	1.02151	1.53801791664316	-1.248867	-4.53079	-0.931196
Trial1	2	1	noBlindfold	counterclockwise	practice	Free	1	0.5	-0.25	5.892746	-0.39231	-1.45222	1.01261	1.54609218101269	-1.030709	-4.653512	-1.107313
Trial1	2	1	noBlindfold	counterclockwise	practice	Free	1	0.5	-0.25	5.91275	-0.40601	-1.45227	1.00329	1.54647657342855	-1.185162	-4.606962	-1.220484
Trial1	2	1	noBlindfold	counterclockwise	practice	Free	1	0.5	-0.25	5.932739	-0.41965	-1.45232	0.99389	1.54693846199885	-1.104319	-4.793161	-1.209382
Trial1	2	1	noBlindfold	counterclockwise	practice	Free	1	0.5	-0.25	5.952744	-0.4328	-1.45237	0.98408	1.54695482366466	-1.078979	-4.733916	-1.297319
Trial1	2	1	noBlindfold	counterclockwise	practice	Free	1	0.5	-0.25	5.972748	-0.44575	-1.45238	0.96212	1.53742575265378	-0.843486	-4.865102	-1.771738
Trial1	2	1	noBlindfold	counterclockwise	practice	Free	1	0.5	-0.25	5.992752	-0.47102	-1.45247	0.95036	1.54393782120573	-0.937518	-4.975129	-1.730252
Trial1	2	1	noBlindfold	counterclockwise	practice	Free	1	0.5	-0.25	6.012741	-0.48311	-1.45248	0.93774	1.54182731415941	-1.03713	-4.975129	-1.702139
Trial1	2	1	noBlindfold	counterclockwise	practice	Free	1	0.5	-0.25	6.032745	-0.49503	-1.45248	0.92488	1.53961930763681	-0.93523	-4.831248	-1.718736
Trial1	2	1	noBlindfold	counterclockwise	practice	Free	1	0.5	-0.25	6.05275	-0.50712	-1.4525	0.91143	1.53727368054183	-0.849981	-5.343295	-1.902999
Trial1	2	1	noBlindfold	counterclockwise	practice	Free	1	0.5	-0.25	6.072739	-0.51854	-1.45258	0.88245	1.52311087893861	-0.694537	-5.068228	-1.914309
Trial1	2	1	noBlindfold	counterclockwise	practice	Free	1	0.5	-0.25	6.092743	-0.54084	-1.45268	0.86704	1.52680263626986	-0.92675	-5.216341	-1.88688
Trial1	2	1	noBlindfold	counterclockwise	practice	Free	1	0.5	-0.25	6.112747	-0.55161	-1.45268	0.85168	1.52301751708029	-0.874715	-5.415236	-1.87009
Trial1	2	1	noBlindfold	counterclockwise	practice	Free	1	0.5	-0.25	6.132751	-0.56262	-1.4527	0.83595	1.51935802125696	-0.675214	-5.334832	-1.752075
Trial1	2	1	noBlindfold	counterclockwise	practice	Free	1	0.5	-0.25	6.15274	-0.57313	-1.45265	0.8193899	1.5149926943722	-0.598819	-5.203646	-1.784335
Trial1	2	1	noBlindfold	counterclockwise	practice	Free	1	0.5	-0.25	6.172745	-0.58371	-1.45266	0.78655	1.49962104162096	-0.630049	-5.305209	-1.71673
Trial1	2	1	noBlindfold	counterclockwise	practice	Free	1	0.5	-0.25	6.192749	-0.60339	-1.45266	0.76973	1.50243757275135	-0.584557	-5.385613	-1.928663
Trial1	2	1	noBlindfold	counterclockwise	practice	Free	1	0.5	-0.25	6.212738	-0.61281	-1.45272	0.75214	1.49754154588616	-0.410373	-5.512567	-1.842102
Trial1	2	1	noBlindfold	counterclockwise	practice	Free	1	0.5	-0.25	6.232742	-0.62208	-1.45273	0.73489	1.4930076984443	-0.397124	-5.292514	-1.822263
Trial1	2	1	noBlindfold	counterclockwise	practice	Free	1	0.5	-0.25	6.252747	-0.63046	-1.45269	0.71752	1.48796331042999	-0.529408	-5.49564	-1.598901
Trial1	2	1	noBlindfold	counterclockwise	practice	Free	1	0.5	-0.25	6.272751	-0.63914	-1.45269	0.68232	1.47202599914616	-0.642628	-5.102083	-1.445175
Trial1	2	1	noBlindfold	counterclockwise	practice	Free	1	0.5	-0.25	6.29274	-0.65597	-1.4527	0.66495	1.47424560884	-0.339329	-5.804562	-1.756619
Trial1	2	1	noBlindfold	counterclockwise	practice	Free	1	0.5	-0.25	6.312744	-0.6639	-1.45281	0.64764	1.46983699867517	-0.490212	-5.554885	-1.441418
Trial1	2	1	noBlindfold	counterclockwise	practice	Free	1	0.5	-0.25	6.332748	-0.67156	-1.45282	0.6299	1.46518839261213	-0.659493	-5.54219	-1.491775
Trial1	2	1	noBlindfold	counterclockwise	practice	Free	1	0.5	-0.25	6.352737	-0.68699	-1.45272	0.61279	1.46743036570026	-0.849557	-5.241732	-1.339503
Trial1	2	1	noBlindfold	counterclockwise	practice	Free	1	0.5	-0.25	6.372742	-0.68699	-1.45272	0.61279	1.46743036570026	-0.849557	-5.241732	-1.339503
Trial1	2	1	noBlindfold	counterclockwise	practice	Free	1	0.5	-0.25	6.392746	-0.70926	-1.45272	0.56399	1.45770009778677	-0.849557	-5.241732	-1.339503
Trial1	2	1	noBlindfold	counterclockwise	practice	Free	1	0.5	-0.25	6.41275	-0.7094901	-1.45271	0.54459	1.44714873785296	-0.717166	-5.474481	-1.359071
Trial1	2	1	noBlindfold	counterclockwise	practice	Free	1	0.5	-0.25	6.432739	-0.7182	-1.45273	0.52716	1.44498747786095	-0.627561	-5.546422	-1.450773
Trial1	2	1	noBlindfold	counterclockwise	practice	Free	1	0.5	-0.25	6.452744	-0.72613	-1.45279	0.50959	1.44234937547152	-0.62955	-5.643753	-1.759379
Trial1	2	1	noBlindfold	counterclockwise	practice	Free	1	0.5	-0.25	6.472748	-0.73401	-1.45282	0.47551	1.43148363434831	-0.701253	-5.711462	-1.77905
Trial1	2	1	noBlindfold	counterclockwise	practice	Free	1	0.5	-0.25	6.492752	-0.74911	-1.45282	0.45762	1.4356189633368	-0.789242	-5.444859	-1.541567
Trial1	2	1	noBlindfold	counterclockwise	practice	Free	1	0.5	-0.25	6.512741	-0.75714	-1.45273	0.44028	1.43418527272549	-1.015903	-5.389845	-1.608773
Trial1	2	1	noBlindfold	counterclockwise	practice	Free	1	0.5	-0.25	6.532745	-0.76518	-1.45269	0.42304	1.43306081400935	-0.97093	-5.491408	-1.42939
Trial1	2	1	noBlindfold	counterclockwise	practice	Free	1	0.5	-0.25	6.55275	-0.77346	-1.45269	0.40532	1.43218175705482	-0.964501	-5.305209	-1.409505
Trial1	2	1	noBlindfold	counterclockwise	practice	Free	1	0.5	-0.25	6.572739	-0.78214	-1.45268	0.37076	1.42450898175575	-0.736377	-5.474481	-1.661121
Trial1	2	1	noBlindfold	counterclockwise	practice	Free	1	0.5	-0.25	6.592743	-0.79908	-1.45279	0.35288	1.43215682767518	-0.935743	-5.779171	-1.58129
Trial1	2	1	noBlindfold	counterclockwise	practice	Free	1	0.5	-0.25	6.612747	-0.808	-1.45285	0.3355	1.43306460772176	-1.097084	-5.70723	-1.692698
Trial1	2	1	noBlindfold	counterclockwise	practice	Free	1	0.5	-0.25	6.632751	-0.81715	-1.45283	0.31762	1.43425122931243	-0.991146	-5.398309	-1.566972
Trial1	2	1	noBlindfold	counterclockwise	practice	Free	1	0.5	-0.25	6.65274	-0.82627	-1.45273	0.30027	1.43589314862933	-1.058127	-5.415236	-1.488429
Trial1	2	1	noBlindfold	counterclockwise	practice	Free	1	0.5	-0.25	6.672745	-0.83567	-1.45267	0.26369	1.43104568221572	-1.137551	-5.288282	-1.556411
Trial1	2	1	noBlindfold	counterclockwise	practice	Free	1	0.5	-0.25	6.692749	-0.85599	-1.45267	0.24592	1.44383014726197	-1.134907	-5.415236	-1.749818
Trial1	2	1	noBlindfold	counterclockwise	practice	Free	1	0.5	-0.25	6.712738	-0.86659	-1.45271	0.22847	1.44793018813768	-1.116989	-5.698767	-1.793887
Trial1	2	1	noBlindfold	counterclockwise	practice	Free	1	0.5	-0.25	6.732742	-0.87684	-1.45278	0.21036	1.45176434298121	-1.261393	-5.554885	-1.749552
Trial1	2	1	noBlindfold	counterclockwise	practice	Free	1	0.5	-0.25	6.752747	-0.88768	-1.4528	0.19158	1.45624471167103	-1.318451	-5.482945	-1.687232
Trial1	2	1	noBlindfold	counterclockwise	practice	Free	1	0.5	-0.25	6.772751	-0.89883	-1.45278	0.15561	1.45644939478966	-1.391726	-5.508336	-1.509858
Trial1	2	1	noBlindfold	counterclockwise	practice	Free	1	0.5	-0.25	6.79274	-0.92229	-1.45264	0.13681	1.47395077972469	-1.302562	-5.152864	-1.420814
Trial1	2	1	noBlindfold	counterclockwise	practice	Free	1	0.5	-0.25	6.812744	-0.93487	-1.45259	0.11797	1.48130140387261	-1.051443	-5.123242	-1.333535
Trial1	2	1	noBlindfold	counterclockwise	practice	Free	1	0.5	-0.25	6.832748	-0.94722	-1.45253	0.10007	1.48895762616983	-1.063391	-5.089387	-1.75566
Trial1	2	1	noBlindfold	counterclockwise	practice	Free	1	0.5	-0.25	6.852737	-0.95965	-1.45254	0.080879	1.49668265637137	-0.928022	-5.123242	-1.663811
Trial1	2	1	noBlindfold	counterclockwise	practice	Free	1	0.5	-0.25	6.872742	-0.97206	-1.45258	0.042693	1.50087632180877	-1.03024	-5.076692	-1.682073
Trial1	2	1	noBlindfold	counterclockwise	practice	Free	1	0.5	-0.25	6.892746	-0.9979	-1.45267	0.02384	1.52272544553323	-0.998961	-5.360223	-1.433722
Trial1	2	1	noBlindfold	counterclockwise	practice	Free	1	0.5	-0.25	6.91275	-1.01067	-1.45262	0.0043812	1.531937819508	-1.276672	-4.822784	-1.619773
Trial1	2	1	noBlindfold	counterclockwise	practice	Free	1	0.5	-0.25	6.932739	-1.02369	-1.45255	-0.013925	1.54186983134402	-1.248005	-4.979361	-1.461139
Trial1	2	1	noBlindfold	counterclockwise	practice	Free	1	0.5	-0.25	6.952744	-1.03691	-1.45251	-0.033315	1.55210970780058	-1.224993	-4.882029	-1.207806
Trial1	2	1	noBlindfold	counterclockwise	practice	Free	1	0.5	-0.25	6.972748	-1.05078	-1.45246	-0.071234	1.56104955080065	-1.227692	-5.152864	-1.235467
Trial1	2	1	noBlindfold	counterclockwise	practice	Free	1	0.5	-0.25	6.992752	-1.07851	-1.45248	-0.090421	1.58655583671575	-1.030136	-5.076692	-1.113613
Trial1	2	1	noBlindfold	counterclockwise	practice	Free	1	0.5	-0.25	7.012741	-1.09262	-1.4525	-0.10891	1.59885737397956	-0.914571	-5.042838	-1.137184
Trial1	2	1	noBlindfold	counterclockwise	practice	Free	1	0.5	-0.25	7.032745	-1.10588	-1.45248	-0.12723	1.61056608596555	-1.135367	-4.90742	-1.271042
Trial1	2	1	noBlindfold	counterclockwise	practice	Free	1	0.5	-0.25	7.05275	-1.12	-1.45247	-0.14524	1.62338371136381	-1.144549	-4.81432	-1.195074
Trial1	2	1	noBlindfold	counterclockwise	practice	Free	1	0.5	-0.25	7.072739	-1.1338	-1.45245	-0.18091	1.63526021307751	-1.12799	-4.74238	-0.812381
Trial1	2	1	noBlindfold	counterclockwise	practice	Free	1	0.5	-0.25	7.092743	-1.16211	-1.45233	-0.19855	1.6629060882296	-0.977866	-4.454617	-0.790327
Trial1	2	1	noBlindfold	counterclockwise	practice	Free	1	0.5	-0.25	7.112747	-1.17606	-1.45227	-0.21539	1.67641726465366	-0.916435	-4.513863	-1.078514
Trial1	2	1	noBlindfold	counterclockwise	practice	Free	1	0.5	-0.25	7.132751	-1.19075	-1.45228	-0.23193	1.6908465622231	-0.856803	-4.704294	-0.968989
Trial1	2	1	noBlindfold	counterclockwise	practice	Free	1	0.5	-0.25	7.15274	-1.20405	-1.45232	-0.24819	1.70405102535466	-0.860371	-4.547717	-1.001443
Trial1	2	1	noBlindfold	counterclockwise	practice	Free	1	0.5	-0.25	7.172745	-1.21762	-1.45231	-0.28042	1.71788937162677	-0.883388	-4.568876	-1.046856
Trial1	2	1	noBlindfold	counterclockwise	practice	Free	1	0.5	-0.25	7.192749	-1.24464	-1.45229	-0.29639	1.74525663900729	-0.607405	-4.454617	-0.864285
Trial1	2	1	noBlindfold	counterclockwise	practice	Free	1	0.5	-0.25	7.212738	-1.25795	-1.45225	-0.31169	1.75903214760979	-0.78611	-4.357286	-0.956371
Trial1	2	1	noBlindfold	counterclockwise	practice	Free	1	0.5	-0.25	7.232742	-1.27031	-1.45222	-0.32719	1.77199196633247	-0.876567	-4.492704	-1.104369
Trial1	2	1	noBlindfold	counterclockwise	practice	Free	1	0.5	-0.25	7.252747	-1.28366	-1.45222	-0.34193	1.78602740585298	-1.035967	-4.247259	-0.985283
Trial1	2	1	noBlindfold	counterclockwise	practice	Free	1	0.5	-0.25	7.272751	-1.29655	-1.45215	-0.37006	1.80055725420137	-0.735564	-4.357286	-0.441082
Trial1	2	1	noBlindfold	counterclockwise	practice	Free	1	0.5	-0.25	7.29274	-1.32046	-1.45211	-0.38432	1.82540853860089	-0.673316	-4.141464	-0.61523
Trial1	2	1	noBlindfold	counterclockwise	practice	Free	1	0.5	-0.25	7.312744	-1.33289	-1.45211	-0.39824	1.83887480410189	-0.673849	-4.348822	-0.730328
Trial1	2	1	noBlindfold	counterclockwise	practice	Free	1	0.5	-0.25	7.332748	-1.34511	-1.45217	-0.41149	1.85216352320514	-0.718293	-4.264186	-0.818815
Trial1	2	1	noBlindfold	counterclockwise	practice	Free	1	0.5	-0.25	7.352737	-1.35676	-1.45217	-0.42437	1.8649296727301	-0.809925	-4.276882	-0.601218
Trial1	2	1	noBlindfold	counterclockwise	practice	Free	1	0.5	-0.25	7.372742	-1.36827	-1.45213	-0.44971	1.87891378977265	-0.823901	-4.188014	-0.708407
Trial1	2	1	noBlindfold	counterclockwise	practice	Free	1	0.5	-0.25	7.392746	-1.39106	-1.45211	-0.46237	1.90294754582119	-0.6176	-4.217637	-0.940815
Trial1	2	1	noBlindfold	counterclockwise	practice	Free	1	0.5	-0.25	7.41275	-1.40219	-1.45213	-0.4747	1.91541556163853	-0.740009	-4.403836	-1.146933
Trial1	2	1	noBlindfold	counterclockwise	practice	Free	1	0.5	-0.25	7.432739	-1.4128	-1.45217	-0.48702	1.92742889712121	-0.792486	-4.314968	-1.000496
Trial1	2	1	noBlindfold	counterclockwise	practice	Free	1	0.5	-0.25	7.452744	-1.42333	-1.45218	-0.49927	1.93941591251175	-0.908759	-4.255723	-1.025898
Trial1	2	1	noBlindfold	counterclockwise	practice	Free	1	0.5	-0.25	7.472748	-1.43385	-1.45216	-0.52359	1.9531070184903	-0.891615	-4.217637	-0.815133
Trial1	2	1	noBlindfold	counterclockwise	practice	Free	1	0.5	-0.25	7.492752	-1.45532	-1.4521	-0.53595	1.97611834421087	-0.927354	-4.158391	-0.704111
Trial1	2	1	noBlindfold	counterclockwise	practice	Free	1	0.5	-0.25	7.512741	-1.46659	-1.45211	-0.5471	1.98890543439716	-1.029753	-4.331895	-0.909438
Trial1	2	1	noBlindfold	counterclockwise	practice	Free	1	0.5	-0.25	7.532745	-1.47697	-1.45216	-0.55886	2.00095095249984	-1.116601	-4.374213	-0.944869
Trial1	2	1	noBlindfold	counterclockwise	practice	Free	1	0.5	-0.25	7.55275	-1.48817	-1.4522	-0.56984	2.01373227955419	-1.360221	-4.3192	-0.965893
Trial1	2	1	noBlindfold	counterclockwise	practice	Free	1	0.5	-0.25	7.572739	-1.49898	-1.45218	-0.59249	2.02810752086479	-1.405812	-4.221868	-0.871897
Trial1	2	1	noBlindfold	counterclockwise	practice	Free	1	0.5	-0.25	7.592743	-1.52291	-1.45205	-0.60415	2.05367647991726	-1.483549	-4.056828	-0.786371
Trial1	2	1	noBlindfold	counterclockwise	practice	Free	1	0.5	-0.25	7.612747	-1.53615	-1.45205	-0.61508	2.06862034727357	-1.382565	-4.268418	-0.860454
Trial1	2	1	noBlindfold	counterclockwise	practice	Free	1	0.5	-0.25	7.632751	-1.54895	-1.45212	-0.62577	2.08312242633742	-1.339831	-4.467313	-1.036144
Trial1	2	1	noBlindfold	counterclockwise	practice	Free	1	0.5	-0.25	7.65274	-1.56156	-1.45222	-0.63686	2.09754390813419	-1.353815	-4.636585	-1.0097
Trial1	2	1	noBlindfold	counterclockwise	practice	Free	1	0.5	-0.25	7.672745	-1.57474	-1.4523	-0.65966	2.11479718628216	-1.384326	-4.509631	-1.052546
Trial1	2	1	noBlindfold	counterclockwise	practice	Free	1	0.5	-0.25	7.692749	-1.60225	-1.45222	-0.67137	2.14406347416057	-1.460476	-4.454617	-0.91414
Trial1	2	1	noBlindfold	counterclockwise	practice	Free	1	0.5	-0.25	7.712738	-1.61627	-1.4522	-0.68287	2.16008679177024	-1.524713	-4.264186	-1.151487
Trial1	2	1	noBlindfold	counterclockwise	practice	Free	1	0.5	-0.25	7.732742	-1.63104	-1.45215	-0.69443	2.17688984634584	-1.399641	-4.331895	-0.81686
Trial1	2	1	noBlindfold	counterclockwise	practice	Free	1	0.5	-0.25	7.752747	-1.64519	-1.45214	-0.70643	2.19320963422913	-1.284385	-4.310736	-1.085366
Trial1	2	1	noBlindfold	counterclockwise	practice	Free	1	0.5	-0.25	7.772751	-1.66081	-1.45218	-0.73	2.21348138627232	-1.149528	-4.420763	-0.956933
Trial1	2	1	noBlindfold	counterclockwise	practice	Free	1	0.5	-0.25	7.79274	-1.69031	-1.45226	-0.74235	2.24496467837446	-1.097275	-4.454617	-1.079676
Trial1	2	1	noBlindfold	counterclockwise	practice	Free	1	0.5	-0.25	7.812744	-1.70495	-1.45224	-0.75448	2.26192506347212	-1.016332	-4.336127	-1.168112
Trial1	2	1	noBlindfold	counterclockwise	practice	Free	1	0.5	-0.25	7.832748	-1.71992	-1.45218	-0.76668	2.27925496709466	-1.041428	-4.158391	-0.987178
Trial1	2	1	noBlindfold	counterclockwise	practice	Free	1	0.5	-0.25	7.852737	-1.73434	-1.45213	-0.77894	2.29609518591268	-0.960098	-4.192246	-1.00246
Trial1	2	1	noBlindfold	counterclockwise	practice	Free	1	0.5	-0.25	7.872742	-1.74865	-1.45211	-0.8036399	2.31580317552081	-0.882293	-4.323432	-0.782897
Trial1	2	1	noBlindfold	counterclockwise	practice	Free	1	0.5	-0.25	7.892746	-1.77714	-1.45217	-0.81569	2.34635289305276	-0.818462	-4.48424	-0.786242
Trial1	2	1	noBlindfold	counterclockwise	practice	Free	1	0.5	-0.25	7.91275	-1.7912	-1.45222	-0.82795	2.36296928350603	-0.791062	-4.340359	-0.838571
Trial1	2	1	noBlindfold	counterclockwise	practice	Free	1	0.5	-0.25	7.932739	-1.80416	-1.45219	-0.83971	2.37842619840781	-0.788025	-4.162623	-0.699522
Trial1	2	1	noBlindfold	counterclockwise	practice	Free	1	0.5	-0.25	7.952744	-1.81773	-1.45213	-0.85162	2.39453946478449	-0.91378	-4.264186	-0.72682
Trial1	2	1	noBlindfold	counterclockwise	practice	Free	1	0.5	-0.25	7.972748	-1.83117	-1.45212	-0.87402	2.41324571637841	-0.97361	-4.221868	-0.591683
Trial1	2	1	noBlindfold	counterclockwise	practice	Free	1	0.5	-0.25	7.992752	-1.85691	-1.45214	-0.88518	2.44099945316829	-0.922164	-4.416531	-0.650018
Trial1	2	1	noBlindfold	counterclockwise	practice	Free	1	0.5	-0.25	8.012741	-1.86951	-1.45218	-0.89547	2.45585196716983	-0.85044	-4.471545	-0.63496
Trial1	2	1	noBlindfold	counterclockwise	practice	Free	1	0.5	-0.25	8.032745	-1.88182	-1.45221	-0.9066	2.47066588115632	-0.836235	-4.306504	-0.781646
Trial1	2	1	noBlindfold	counterclockwise	practice	Free	1	0.5	-0.25	8.05275	-1.89423	-1.45217	-0.91696	2.48539180088408	-0.689246	-4.264186	-0.712327
Trial1	2	1	noBlindfold	counterclockwise	practice	Free	1	0.5	-0.25	8.072739	-1.90604	-1.45214	-0.93715	2.50223967300192	-0.867664	-4.192246	-0.618974
Trial1	2	1	noBlindfold	counterclockwise	practice	Free	1	0.5	-0.25	8.092743	-1.92947	-1.45208	-0.94763	2.52764959339469	-0.911726	-4.386909	-0.753301
Trial1	2	1	noBlindfold	counterclockwise	practice	Free	1	0.5	-0.25	8.112747	-1.94116	-1.45217	-0.95711	2.54150870600068	-0.928208	-4.458849	-0.791446
Trial1	2	1	noBlindfold	counterclockwise	practice	Free	1	0.5	-0.25	8.132751	-1.95241	-1.4522	-0.96677	2.55500957854516	-1.024038	-4.348822	-0.881511
Trial1	2	1	noBlindfold	counterclockwise	practice	Free	1	0.5	-0.25	8.15274	-1.96358	-1.45218	-0.97626	2.56840018040084	-0.954358	-4.264186	-0.629705
Trial1	2	1	noBlindfold	counterclockwise	practice	Free	1	0.5	-0.25	8.172745	-1.97468	-1.45214	-0.99513	2.58442635031639	-1.005185	-4.158391	-0.854529
Trial1	2	1	noBlindfold	counterclockwise	practice	Free	1	0.5	-0.25	8.192749	-1.99708	-1.45211	-1.00423	2.60849981705614	-1.044209	-4.276882	-0.658208
Trial1	2	1	noBlindfold	counterclockwise	practice	Free	1	0.5	-0.25	8.212738	-2.00809	-1.45214	-1.01355	2.6217406837574	-1.060888	-4.251491	-0.857839
Trial1	2	1	noBlindfold	counterclockwise	practice	Free	1	0.5	-0.25	8.232742	-2.01944	-1.45213	-1.02288	2.63532180563108	-1.224615	-4.137232	-0.923417
Trial1	2	1	noBlindfold	counterclockwise	practice	Free	1	0.5	-0.25	8.252747	-2.03095	-1.45211	-1.03189	2.64897343894952	-1.330593	-4.264186	-0.73278
Trial1	2	1	noBlindfold	counterclockwise	practice	Free	1	0.5	-0.25	8.272751	-2.04205	-1.4521	-1.04993	2.66494029880232	-1.500176	-4.111842	-0.792973
Trial1	2	1	noBlindfold	counterclockwise	practice	Free	1	0.5	-0.25	8.29274	-2.06631	-1.45212	-1.05907	2.69082531979646	-1.302076	-4.327663	-0.913619
Trial1	2	1	noBlindfold	counterclockwise	practice	Free	1	0.5	-0.25	8.312744	-2.07862	-1.45216	-1.06864	2.7054486359414	-1.378364	-4.433458	-0.867978
Trial1	2	1	noBlindfold	counterclockwise	practice	Free	1	0.5	-0.25	8.332748	-2.09114	-1.45219	-1.07813	2.72025843857129	-1.369462	-4.238796	-1.114443
Trial1	2	1	noBlindfold	counterclockwise	practice	Free	1	0.5	-0.25	8.352737	-2.10388	-1.45218	-1.08773	2.7353212460928	-1.396974	-4.416531	-0.87271
Trial1	2	1	noBlindfold	counterclockwise	practice	Free	1	0.5	-0.25	8.372742	-2.11727	-1.45217	-1.10751	2.7541651674502	-1.511436	-4.276882	-1.016673
Trial1	2	1	noBlindfold	counterclockwise	practice	Free	1	0.5	-0.25	8.392746	-2.14467	-1.45211	-1.11734	2.78326396301334	-1.462727	-4.149928	-0.795442
Trial1	2	1	noBlindfold	counterclockwise	practice	Free	1	0.5	-0.25	8.41275	-2.1587	-1.45208	-1.12723	2.79968180167555	-1.5047	-4.094914	-0.935997
Trial1	2	1	noBlindfold	counterclockwise	practice	Free	1	0.5	-0.25	8.432739	-2.17308	-1.45207	-1.1375	2.81656046398473	-1.398914	-4.162623	-0.89484
Trial1	2	1	noBlindfold	counterclockwise	practice	Free	1	0.5	-0.25	8.452744	-2.18815	-1.45208	-1.14788	2.83413808314929	-1.218292	-4.200709	-0.891487
Trial1	2	1	noBlindfold	counterclockwise	practice	Free	1	0.5	-0.25	8.472748	-2.20333	-1.45211	-1.16849	2.85510368675036	-1.214865	-4.27265	-0.904283
Trial1	2	1	noBlindfold	counterclockwise	practice	Free	1	0.5	-0.25	8.492752	-2.2327	-1.45213	-1.17901	2.88629659015825	-0.987905	-4.255723	-0.941432
Trial1	2	1	noBlindfold	counterclockwise	practice	Free	1	0.5	-0.25	8.512741	-2.24722	-1.45213	-1.18959	2.9034543685202	-0.920483	-4.27265	-0.943988
Trial1	2	1	noBlindfold	counterclockwise	practice	Free	1	0.5	-0.25	8.532745	-2.26153	-1.45213	-1.20023	2.92044252986585	-0.804436	-4.336127	-0.831915
Trial1	2	1	noBlindfold	counterclockwise	practice	Free	1	0.5	-0.25	8.55275	-2.27546	-1.45215	-1.2116	2.93732070495094	-0.575887	-4.509631	-1.024833
Trial1	2	1	noBlindfold	counterclockwise	practice	Free	1	0.5	-0.25	8.572739	-2.28963	-1.45221	-1.2332	2.95782307291281	-0.394427	-4.522326	-1.183501
Trial1	2	1	noBlindfold	counterclockwise	practice	Free	1	0.5	-0.25	8.592743	-2.31375	-1.45225	-1.24476	2.98441564693306	-0.102469	-4.441922	-1.210784
Trial1	2	1	noBlindfold	counterclockwise	practice	Free	1	0.5	-0.25	8.612747	-2.3251	-1.45224	-1.25604	2.99888418831976	-0.15757	-4.480008	-1.07499
Trial1	2	1	noBlindfold	counterclockwise	practice	Free	1	0.5	-0.25	8.632751	-2.3354	-1.45225	-1.26787	3.01256588793964	-0.438036	-4.480008	-0.991158
Trial1	2	1	noBlindfold	counterclockwise	practice	Free	1	0.5	-0.25	8.65274	-2.34541	-1.45226	-1.27876	3.02567420204878	-0.372372	-4.551949	-0.660914
Trial1	2	1	noBlindfold	counterclockwise	practice	Free	1	0.5	-0.25	8.672745	-2.35492	-1.45224	-1.29981	3.04182017074	-0.477679	-4.378445	-0.926907
Trial1	2	1	noBlindfold	counterclockwise	practice	Free	1	0.5	-0.25	8.692749	-2.37196	-1.45221	-1.31001	3.06133547927251	-0.159188	-4.441922	-1.008156
Trial1	2	1	noBlindfold	counterclockwise	practice	Free	1	0.5	-0.25	8.712738	-2.37978	-1.45223	-1.32002	3.07214515861641	0.115463	-4.594267	-0.881283
Trial1	2	1	noBlindfold	counterclockwise	practice	Free	1	0.5	-0.25	8.732742	-2.38634	-1.45228	-1.33046	3.08193987246707	0.210651	-4.581571	-0.980626
Trial1	2	1	noBlindfold	counterclockwise	practice	Free	1	0.5	-0.25	8.752747	-2.3926	-1.45232	-1.33978	3.09107675315424	0.282211	-4.767771	-0.984656
Trial1	2	1	noBlindfold	counterclockwise	practice	Free	1	0.5	-0.25	8.772751	-2.39745	-1.45236	-1.35872	3.10233404241918	0.377217	-4.818552	-1.108661
Trial1	2	1	noBlindfold	counterclockwise	practice	Free	1	0.5	-0.25	8.79274	-2.4049	-1.45238	-1.36815	3.1126682851006	0.435505	-4.691598	-1.196271
Trial1	2	1	noBlindfold	counterclockwise	practice	Free	1	0.5	-0.25	8.812744	-2.40734	-1.45234	-1.37704	3.11814775000275	0.419099	-4.628121	-1.352272
Trial1	2	1	noBlindfold	counterclockwise	practice	Free	1	0.5	-0.25	8.832748	-2.40908	-1.45232	-1.38653	3.12321098824904	0.698957	-4.801625	-1.48069
Trial1	2	1	noBlindfold	counterclockwise	practice	Free	1	0.5	-0.25	8.852737	-2.41003	-1.4524	-1.39577	3.12746932800191	0.636882	-5.102083	-1.489401
Trial1	2	1	noBlindfold	counterclockwise	practice	Free	1	0.5	-0.25	8.872742	-2.41023	-1.45254	-1.41449	3.1345616131771	0.643639	-5.385613	-1.570681
Trial1	2	1	noBlindfold	counterclockwise	practice	Free	1	0.5	-0.25	8.892746	-2.40869	-1.45275	-1.42434	3.13680599229836	1.062096	-5.550654	-1.957317
Trial1	2	1	noBlindfold	counterclockwise	practice	Free	1	0.5	-0.25	8.91275	-2.40675	-1.45279	-1.43415	3.13869503587809	1.280887	-5.677608	-2.212065
Trial1	2	1	noBlindfold	counterclockwise	practice	Free	1	0.5	-0.25	8.932739	-2.40412	-1.45286	-1.44557	3.14058917989444	1.465312	-5.893429	-2.394557
Trial1	2	1	noBlindfold	counterclockwise	practice	Free	1	0.5	-0.25	8.952744	-2.40024	-1.45293	-1.45676	3.14128342417069	1.756468	-5.914588	-2.468735
Trial1	2	1	noBlindfold	counterclockwise	practice	Free	1	0.5	-0.25	8.972748	-2.39562	-1.45298	-1.48236	3.14695524030863	2.018007	-6.08386	-2.479368
Trial1	2	1	noBlindfold	counterclockwise	practice	Free	1	0.5	-0.25	8.992752	-2.38245	-1.45309	-1.49655	3.14044647125722	1.878501	-6.164265	-2.474875
Trial1	2	1	noBlindfold	counterclockwise	practice	Free	1	0.5	-0.25	9.012741	-2.37396	-1.45309	-1.51063	3.13828518644418	1.75499	-6.244669	-2.327463
Trial1	2	1	noBlindfold	counterclockwise	practice	Free	1	0.5	-0.25	9.032745	-2.36544	-1.4531	-1.52595	3.13668520276359	1.673052	-6.160033	-2.522282
Trial1	2	1	noBlindfold	counterclockwise	practice	Free	1	0.5	-0.25	9.05275	-2.35631	-1.45308	-1.54256	3.13515850625639	1.745285	-6.198119	-2.540722
Trial1	2	1	noBlindfold	counterclockwise	practice	Free	1	0.5	-0.25	9.072739	-2.34593	-1.45308	-1.57658	3.1399255465053	1.743932	-6.062701	-2.377257
Trial1	2	1	noBlindfold	counterclockwise	practice	Free	1	0.5	-0.25	9.092743	-2.32393	-1.45305	-1.59471	3.1277509605071	1.811695	-6.143106	-1.922516
Trial1	2	1	noBlindfold	counterclockwise	practice	Free	1	0.5	-0.25	9.112747	-2.3117	-1.45306	-1.61315	3.12471338566358	1.763378	-6.17696	-1.968536
Trial1	2	1	noBlindfold	counterclockwise	practice	Free	1	0.5	-0.25	9.132751	-2.29928	-1.45308	-1.63139	3.12157113982827	1.927695	-6.253132	-2.096481
Trial1	2	1	noBlindfold	counterclockwise	practice	Free	1	0.5	-0.25	9.15274	-2.28579	-1.4531	-1.64994	3.11776486932444	2.09615	-6.13041	-1.95132
Trial1	2	1	noBlindfold	counterclockwise	practice	Free	1	0.5	-0.25	9.172745	-2.27193	-1.45306	-1.68779	3.12263286322252	1.887991	-5.87227	-1.941379
Trial1	2	1	noBlindfold	counterclockwise	practice	Free	1	0.5	-0.25	9.192749	-2.24203	-1.45291	-1.70759	3.10536603606818	1.867382	-5.673376	-1.717654
Trial1	2	1	noBlindfold	counterclockwise	practice	Free	1	0.5	-0.25	9.212738	-2.22556	-1.45288	-1.72741	3.10022857654719	1.931744	-5.825721	-1.489612
Trial1	2	1	noBlindfold	counterclockwise	practice	Free	1	0.5	-0.25	9.232742	-2.20847	-1.4529	-1.74602	3.09416953317429	1.829944	-5.719926	-1.563209
Trial1	2	1	noBlindfold	counterclockwise	practice	Free	1	0.5	-0.25	9.252747	-2.19194	-1.45289	-1.76114	3.08708337404524	1.579785	-5.838416	-0.953818
Trial1	2	1	noBlindfold	counterclockwise	practice	Free	1	0.5	-0.25	9.272751	-2.17214	-1.4528	-1.77539	3.07687301804071	1.216374	-5.186719	-2.552311
Trial1	2	1	noBlindfold	counterclockwise	practice	Free	1	0.5	-0.25	9.29274	-2.13058	-1.45284	-1.78134	3.04383848204649	2.017228	-5.063997	-1.376415
Trial1	2	1	noBlindfold	counterclockwise	practice	Free	1	0.5	-0.25	9.312744	-2.10908	-1.45264	-1.78752	3.02840973239163	2.14053	-4.615426	-1.168291
Trial1	2	1	noBlindfold	counterclockwise	practice	Free	1	0.5	-0.25	9.332748	-2.08621	-1.45245	-1.79365	3.01186607917291	2.337617	-5.432163	-1.109746
Trial1	2	1	noBlindfold	counterclockwise	practice	Free	1	0.5	-0.25	9.352737	-2.0632	-1.45262	-1.79993	2.99537602411236	2.756101	-5.550654	-1.169104
Trial1	2	1	noBlindfold	counterclockwise	practice	Free	1	0.5	-0.25	9.372742	-2.0393	-1.45269	-1.81308	2.98182219867461	2.726359	-4.915884	-0.795862
Trial1	2	1	noBlindfold	counterclockwise	practice	Free	1	0.5	-0.25	9.392746	-1.98804	-1.45256	-1.82009	2.94202751438977	2.431609	-5.529495	-0.459142
Trial1	2	1	noBlindfold	counterclockwise	practice	Free	1	0.5	-0.25	9.41275	-1.96094	-1.45271	-1.82669	2.92270038021468	2.638435	-5.339064	-0.766159
Trial1	2	1	noBlindfold	counterclockwise	practice	Free	1	0.5	-0.25	9.432739	-1.93302	-1.45268	-1.83355	2.90296700069018	2.501847	-4.915884	-0.726837
Trial1	2	1	noBlindfold	counterclockwise	practice	Free	1	0.5	-0.25	9.452744	-1.90597	-1.4525	-1.84045	2.88413295266573	2.469104	-4.666207	-0.731217
Trial1	2	1	noBlindfold	counterclockwise	practice	Free	1	0.5	-0.25	9.472748	-1.87652	-1.45236	-1.85454	2.86747206965132	2.313949	-4.454617	-0.731522
Trial1	2	1	noBlindfold	counterclockwise	practice	Free	1	0.5	-0.25	9.492752	-1.81755	-1.45207	-1.86146	2.82273660049459	1.916914	-4.099146	-0.53884
Trial1	2	1	noBlindfold	counterclockwise	practice	Free	1	0.5	-0.25	9.512741	-1.78739	-1.45205	-1.86871	2.80220898223424	1.749524	-4.158391	-0.453893
Trial1	2	1	noBlindfold	counterclockwise	practice	Free	1	0.5	-0.25	9.532745	-1.75617	-1.45206	-1.87518	2.78055978864706	1.359781	-4.052596	-0.342203
Trial1	2	1	noBlindfold	counterclockwise	practice	Free	1	0.5	-0.25	9.55275	-1.726	-1.45201	-1.88187	2.76008625108466	1.160681	-3.773298	-0.357477
Trial1	2	1	noBlindfold	counterclockwise	practice	Free	1	0.5	-0.25	9.572739	-1.69608	-1.45192	-1.89441	2.74351073163821	1.118386	-3.781761	-0.386601
Trial1	2	1	noBlindfold	counterclockwise	practice	Free	1	0.5	-0.25	9.592743	-1.63583	-1.45188	-1.90074	2.69939098972429	1.736144	-3.870629	-0.612747
Trial1	2	1	noBlindfold	counterclockwise	practice	Free	1	0.5	-0.25	9.612747	-1.60593	-1.45192	-1.90664	2.67943975735813	1.826686	-4.001815	-0.641202
Trial1	2	1	noBlindfold	counterclockwise	practice	Free	1	0.5	-0.25	9.632751	-1.57566	-1.45199	-1.91287	2.65960538433125	1.946339	-4.145696	-0.752825
Trial1	2	1	noBlindfold	counterclockwise	practice	Free	1	0.5	-0.25	9.65274	-1.54318	-1.45204	-1.91884	2.63810750042741	1.825456	-3.96796	-0.728181
Trial1	2	1	noBlindfold	counterclockwise	practice	Free	1	0.5	-0.25	9.672745	-1.51319	-1.452	-1.9307	2.62253434764067	1.637322	-3.807152	-0.788535
Trial1	2	1	noBlindfold	counterclockwise	practice	Free	1	0.5	-0.25	9.692749	-1.44978	-1.45195	-1.93654	2.57799518933197	1.479179	-4.006047	-0.914592
Trial1	2	1	noBlindfold	counterclockwise	practice	Free	1	0.5	-0.25	9.712738	-1.41748	-1.45198	-1.94223	2.55741507103352	1.344671	-3.89602	-0.670436
Trial1	2	1	noBlindfold	counterclockwise	practice	Free	1	0.5	-0.25	9.732742	-1.38527	-1.45195	-1.94744	2.5368378091272	1.29718	-3.709821	-0.383406
Trial1	2	1	noBlindfold	counterclockwise	practice	Free	1	0.5	-0.25	9.752747	-1.35509	-1.45187	-1.95267	2.51802391776977	1.264291	-3.515158	-0.368159
Trial1	2	1	noBlindfold	counterclockwise	practice	Free	1	0.5	-0.25	9.772751	-1.32407	-1.45177	-1.96293	2.50227103689448	1.384773	-3.405131	-0.513458
Trial1	2	1	noBlindfold	counterclockwise	practice	Free	1	0.5	-0.25	9.79274	-1.26098	-1.45174	-1.96779	2.46005152908741	1.368485	-3.59133	-0.885017
Trial1	2	1	noBlindfold	counterclockwise	practice	Free	1	0.5	-0.25	9.812744	-1.22989	-1.45178	-1.97264	2.44131277648276	1.084739	-3.578635	-0.672153
Trial1	2	1	noBlindfold	counterclockwise	practice	Free	1	0.5	-0.25	9.832748	-1.19812	-1.45179	-1.97715	2.42211860228464	0.923204	-3.464376	-0.443364
Trial1	2	1	noBlindfold	counterclockwise	practice	Free	1	0.5	-0.25	9.852737	-1.16774	-1.45175	-1.9816	2.40412041555582	0.815067	-3.383972	-0.20728
Trial1	2	1	noBlindfold	counterclockwise	practice	Free	1	0.5	-0.25	9.872742	-1.13788	-1.4517	-1.98958	2.38930723698532	0.798836	-3.206236	-0.197437
Trial1	2	1	noBlindfold	counterclockwise	practice	Free	1	0.5	-0.25	9.892746	-1.07955	-1.45153	-1.99348	2.35259445850996	0.567554	-2.880388	-0.338917
Trial1	2	1	noBlindfold	counterclockwise	practice	Free	1	0.5	-0.25	9.91275	-1.05029	-1.45145	-1.9971	2.33575628933536	0.629087	-2.871924	-0.340667
Trial1	2	1	noBlindfold	counterclockwise	practice	Free	1	0.5	-0.25	9.932739	-1.02161	-1.45146	-2.00076	2.31958140836479	0.607499	-3.142759	-0.440178
Trial1	2	1	noBlindfold	counterclockwise	practice	Free	1	0.5	-0.25	9.952744	-0.99344	-1.45154	-2.00396	2.30363609885379	0.929909	-3.248554	-0.455048
Trial1	2	1	noBlindfold	counterclockwise	practice	Free	1	0.5	-0.25	9.972748	-0.96648	-1.45162	-2.01031	2.29112520507132	1.044358	-3.244323	-0.517958
Trial1	2	1	noBlindfold	counterclockwise	practice	Free	1	0.5	-0.25	9.992737	-0.91329	-1.4516	-2.01328	2.25976652544406	1.060198	-3.117369	-0.706301
Trial1	2	1	noBlindfold	counterclockwise	practice	Free	1	0.5	-0.25	10.01274	-0.88685	-1.45159	-2.01618	2.24560567534456	1.220813	-3.231627	-0.810107
Trial1	2	1	noBlindfold	counterclockwise	practice	Free	1	0.5	-0.25	10.03275	-0.85953	-1.45162	-2.01909	2.23114360687069	1.446456	-3.388204	-0.989871
Trial1	2	1	noBlindfold	counterclockwise	practice	Free	1	0.5	-0.25	10.05275	-0.832	-1.45167	-2.02192	2.21673733462783	1.575736	-3.388204	-1.10781
Trial1	2	1	noBlindfold	counterclockwise	practice	Free	1	0.5	-0.25	10.07274	-0.80504	-1.45168	-2.02723	2.20492085252201	1.494277	-3.282409	-1.060141
Trial1	2	1	noBlindfold	counterclockwise	practice	Free	1	0.5	-0.25	10.09274	-0.7502699	-1.45161	-2.02981	2.17506285217835	1.781494	-3.189309	-1.044739
Trial1	2	1	noBlindfold	counterclockwise	practice	Free	1	0.5	-0.25	10.11275	-0.72221	-1.45162	-2.03249	2.16126538377312	1.961944	-3.33319	-0.984494
Trial1	2	1	noBlindfold	counterclockwise	practice	Free	1	0.5	-0.25	10.13275	-0.69179	-1.45166	-2.03489	2.14620509364103	2.086805	-3.33319	-1.021459
Trial1	2	1	noBlindfold	counterclockwise	practice	Free	1	0.5	-0.25	10.15274	-0.66244	-1.45165	-2.03732	2.13208329530486	1.967376	-3.138528	-0.991011
Trial1	2	1	noBlindfold	counterclockwise	practice	Free	1	0.5	-0.25	10.17274	-0.63328	-1.45156	-2.04199	2.12027163849133	2.130564	-2.939633	-1.055256
Trial1	2	1	noBlindfold	counterclockwise	practice	Free	1	0.5	-0.25	10.19275	-0.57092	-1.45151	-2.04428	2.08957185370746	2.02927	-3.104673	-1.337503
Trial1	2	1	noBlindfold	counterclockwise	practice	Free	1	0.5	-0.25	10.21274	-0.53776	-1.45156	-2.0464	2.07460817260577	1.963141	-3.159687	-1.244544
Trial1	2	1	noBlindfold	counterclockwise	practice	Free	1	0.5	-0.25	10.23274	-0.50498	-1.45155	-2.04849	2.06023088677483	1.913903	-2.914242	-1.254742
Trial1	2	1	noBlindfold	counterclockwise	practice	Free	1	0.5	-0.25	10.25275	-0.47057	-1.45148	-2.05042	2.04536511717984	2.021181	-2.880388	-1.181253
Trial1	2	1	noBlindfold	counterclockwise	practice	Free	1	0.5	-0.25	10.27275	-0.4365	-1.45144	-2.05397	2.03256968642652	2.088937	-2.935401	-1.24734
Trial1	2	1	noBlindfold	counterclockwise	practice	Free	1	0.5	-0.25	10.29274	-0.36528	-1.4514	-2.05552	2.00215186975917	1.835285	-2.630712	-1.271443
Trial1	2	1	noBlindfold	counterclockwise	practice	Free	1	0.5	-0.25	10.31274	-0.32939	-1.45134	-2.05693	1.98818611172053	1.799336	-2.613784	-1.291214
Trial1	2	1	noBlindfold	counterclockwise	practice	Free	1	0.5	-0.25	10.33275	-0.29308	-1.45131	-2.05822	1.97449638987481	1.574226	-2.605321	-1.148303
Trial1	2	1	noBlindfold	counterclockwise	practice	Free	1	0.5	-0.25	10.35274	-0.25538	-1.45129	-2.0593	1.96065429012912	1.513939	-2.423353	-1.101196
Trial1	2	1	noBlindfold	counterclockwise	practice	Free	1	0.5	-0.25	10.37274	-0.21857	-1.45121	-2.06099	1.94833980156004	1.55595	-2.165214	-1.048863
Trial1	2	1	noBlindfold	counterclockwise	practice	Free	1	0.5	-0.25	10.39275	-0.14407	-1.45102	-2.06161	1.9226952166983	1.503809	-1.940928	-1.003931
Trial1	2	1	noBlindfold	counterclockwise	practice	Free	1	0.5	-0.25	10.41275	-0.10409	-1.45096	-2.06201	1.91005370473763	1.379408	-1.924001	-1.019936
Trial1	2	1	noBlindfold	counterclockwise	practice	Free	1	0.5	-0.25	10.43274	-0.066179	-1.45095	-2.06224	1.89862372834715	1.339468	-1.940928	-1.021655
Trial1	2	1	noBlindfold	counterclockwise	practice	Free	1	0.5	-0.25	10.45274	-0.029263	-1.45095	-2.06229	1.88799210770173	1.286737	-1.966319	-0.939477
Trial1	2	1	noBlindfold	counterclockwise	practice	Free	1	0.5	-0.25	10.47275	0.011259	-1.45097	-2.06183	1.87659155727872	1.438141	-1.932465	-0.912041
Trial1	2	1	noBlindfold	counterclockwise	practice	Free	1	0.5	-0.25	10.49274	0.088136	-1.45089	-2.06132	1.85755524061293	1.238216	-1.661629	-0.94229
Trial1	2	1	noBlindfold	counterclockwise	practice	Free	1	0.5	-0.25	10.51274	0.12679	-1.45083	-2.0606	1.84866390021247	1.296483	-1.581225	-0.978269
Trial1	2	1	noBlindfold	counterclockwise	practice	Free	1	0.5	-0.25	10.53275	0.16554	-1.4508	-2.05974	1.84038653642444	1.189869	-1.560066	-0.956734
Trial1	2	1	noBlindfold	counterclockwise	practice	Free	1	0.5	-0.25	10.55275	0.20433	-1.45078	-2.05863	1.83263831397888	1.166488	-1.598152	-0.901304
Trial1	2	1	noBlindfold	counterclockwise	practice	Free	1	0.5	-0.25	10.57274	0.24544	-1.45079	-2.05589	1.82374334362681	1.009432	-1.581225	-0.854128
Trial1	2	1	noBlindfold	counterclockwise	practice	Free	1	0.5	-0.25	10.59274	0.3226	-1.45074	-2.05431	1.81301010325821	0.964829	-1.395026	-0.858986
Trial1	2	1	noBlindfold	counterclockwise	practice	Free	1	0.5	-0.25	10.61275	0.35984	-1.45071	-2.05246	1.80790119268989	1.011392	-1.378099	-0.810578
Trial1	2	1	noBlindfold	counterclockwise	practice	Free	1	0.5	-0.25	10.63275	0.39936	-1.45069	-2.05041	1.80322064475983	1.046886	-1.268072	-0.812458
Trial1	2	1	noBlindfold	counterclockwise	practice	Free	1	0.5	-0.25	10.65274	0.43886	-1.45065	-2.04824	1.79927902349924	1.050111	-1.179204	-0.630835
Trial1	2	1	noBlindfold	counterclockwise	practice	Free	1	0.5	-0.25	10.67274	0.47713	-1.4506	-2.0433	1.79344573838027	0.838478	-1.086105	-0.613099
Trial1	2	1	noBlindfold	counterclockwise	practice	Free	1	0.5	-0.25	10.69275	0.55421	-1.45052	-2.04064	1.79146026892193	0.620659	-1.014164	-0.53206
Trial1	2	1	noBlindfold	counterclockwise	practice	Free	1	0.5	-0.25	10.71274	0.59169	-1.45051	-2.03783	1.79017976042605	0.579361	-1.111495	-0.540787
Trial1	2	1	noBlindfold	counterclockwise	practice	Free	1	0.5	-0.25	10.73274	0.62877	-1.45053	-2.03479	1.78942929305277	0.557772	-1.077641	-0.496235
Trial1	2	1	noBlindfold	counterclockwise	practice	Free	1	0.5	-0.25	10.75275	0.66654	-1.45054	-2.03161	1.78937692945925	0.595228	-1.043787	-0.504964
Trial1	2	1	noBlindfold	counterclockwise	practice	Free	1	0.5	-0.25	10.77275	0.7039	-1.45051	-2.02502	1.78669269620197	0.590633	-0.870283	-0.422598
Trial1	2	1	noBlindfold	counterclockwise	practice	Free	1	0.5	-0.25	10.79274	0.77544	-1.45044	-2.02155	1.79283473985241	0.573031	-0.937992	-0.520429
Trial1	2	1	noBlindfold	counterclockwise	practice	Free	1	0.5	-0.25	10.81274	0.81062	-1.45047	-2.01787	1.79495094955357	0.334426	-0.891442	-0.515203
Trial1	2	1	noBlindfold	counterclockwise	practice	Free	1	0.5	-0.25	10.83275	0.84629	-1.45045	-2.01433	1.79799243354702	0.125673	-0.701011	-0.466765
Trial1	2	1	noBlindfold	counterclockwise	practice	Free	1	0.5	-0.25	10.85274	0.8792	-1.45038	-2.0105	1.80087555376235	0.074959	-0.645997	-0.400821
Trial1	2	1	noBlindfold	counterclockwise	practice	Free	1	0.5	-0.25	10.87274	0.91344	-1.45034	-2.00276	1.80086090772229	0.052479	-0.679852	-0.346385
Trial1	2	1	noBlindfold	counterclockwise	practice	Free	1	0.5	-0.25	10.89275	0.97898	-1.4503	-1.99883	1.81323690588366	0.405351	-0.493645	-0.239592
Trial1	2	1	noBlindfold	counterclockwise	practice	Free	1	0.5	-0.25	10.91275	1.01059	-1.45027	-1.99482	1.81799299130693	0.415016	-0.489357	-0.236854
Trial1	2	1	noBlindfold	counterclockwise	practice	Free	1	0.5	-0.25	10.93274	1.04186	-1.45024	-1.99073	1.82311638136652	0.382774	-0.40038	-0.222475
Trial1	2	1	noBlindfold	counterclockwise	practice	Free	1	0.5	-0.25	10.95274	1.07279	-1.45022	-1.98657	1.82859623641456	0.344491	-0.480665	-0.273319
Trial1	2	1	noBlindfold	counterclockwise	practice	Free	1	0.5	-0.25	10.97275	1.10335	-1.45024	-1.97784	1.83015370072284	0.242253	-0.624498	-0.266244
Trial1	2	1	noBlindfold	counterclockwise	practice	Free	1	0.5	-0.25	10.99274	1.16392	-1.45035	-1.97367	1.84711345480117	0.323898	-0.577948	-0.378066
Trial1	2	1	noBlindfold	counterclockwise	practice	Free	1	0.5	-0.25	11.01274	1.19302	-1.45033	-1.9692	1.85362482264557	0.252858	-0.590632	-0.399992
Trial1	2	1	noBlindfold	counterclockwise	practice	Free	1	0.5	-0.25	11.03275	1.22255	-1.45028	-1.96482	1.86082941354796	0.302388	-0.484793	-0.24748
Trial1	2	1	noBlindfold	counterclockwise	practice	Free	1	0.5	-0.25	11.05275	1.25077	-1.45027	-1.96027	1.86780051895473	0.229622	-0.696375	-0.322341
Trial1	2	1	noBlindfold	counterclockwise	practice	Free	1	0.5	-0.25	11.07274	1.28022	-1.4503	-1.95113	1.87151988649148	0.331844	-0.63713	-0.334239
Trial1	2	1	noBlindfold	counterclockwise	practice	Free	1	0.5	-0.25	11.09274	1.33504	-1.45034	-1.94682	1.89116105569969	0.142341	-0.658289	-0.37235
Trial1	2	1	noBlindfold	counterclockwise	practice	Free	1	0.5	-0.25	11.11275	1.36124	-1.45032	-1.94238	1.89891671533674	0.19329	-0.484785	-0.34624
Trial1	2	1	noBlindfold	counterclockwise	practice	Free	1	0.5	-0.25	11.13275	1.38694	-1.45027	-1.93766	1.90653055894698	0.11858	-0.370426	-0.273468
Trial1	2	1	noBlindfold	counterclockwise	practice	Free	1	0.5	-0.25	11.15274	1.41214	-1.45022	-1.93337	1.91461054447293	0.0806	-0.40416	-0.130616
Trial1	2	1	noBlindfold	counterclockwise	practice	Free	1	0.5	-0.25	11.17274	1.43682	-1.45023	-1.92459	1.91882344390305	0.060492	-0.556466	-0.116964
Trial1	2	1	noBlindfold	counterclockwise	practice	Free	1	0.5	-0.25	11.19275	1.48444	-1.45031	-1.92014	1.93868237925231	0.013849	-0.594552	-0.292959
[truncated: 13,193 more rows]
