# Supplementary material for: Assessing kinesthetic proprioceptive function of the upper limb: a novel dynamic movement reproduction task using a robotic arm
Source: PeerJ. 2021 May 3;9:e11301. doi: 10.7717/peerj.11301 (PMC8101453; doi:10.7717/peerj.11301)
Supplement: Supplemental Information 2 [file peerj-09-11301-s002.zip › DMR raw data_Study 2_part 1/HMData_PP010_2019-09-23-11-51-36.txt]

Trial1	1	1	noBlindfold	counterclockwise	practice	Guided	1	-0.5	-0.5	0	-0.54997	-1.45	-1.3	0.801559060632884	0.0057516	0.013587	-0.0070482
Trial1	1	1	noBlindfold	counterclockwise	practice	Guided	1	-0.5	-0.5	0.01049805	-0.54997	-1.45	-1.3	0.801559060632884	0.010187	0.017816	0.0041747
Trial1	1	1	noBlindfold	counterclockwise	practice	Guided	1	-0.5	-0.5	0.03048706	-0.54997	-1.45	-1.3	0.801559060632884	0.020008	-0.011807	0.010204
Trial1	1	1	noBlindfold	counterclockwise	practice	Guided	1	-0.5	-0.5	0.05049133	-0.54997	-1.45	-1.3	0.801559060632884	-0.012954	0.051674	-0.012578
Trial1	1	1	noBlindfold	counterclockwise	practice	Guided	1	-0.5	-0.5	0.07049561	-0.54997	-1.45	-1.3	0.801559060632884	0.024128	0.026279	0.0056804
Trial1	1	1	noBlindfold	counterclockwise	practice	Guided	1	-0.5	-0.5	0.09049988	-0.54997	-1.45	-1.3	0.801559060632884	-0.0028133	-0.016037	0.0035036
Trial1	1	1	noBlindfold	counterclockwise	practice	Guided	1	-0.5	-0.5	0.1104889	-0.54997	-1.45	-1.3	0.801559060632884	0.0063804	0.00088683	0.0070211
Trial1	1	1	noBlindfold	counterclockwise	practice	Guided	1	-0.5	-0.5	0.1304932	-0.54997	-1.45	-1.3	0.801559060632884	0.013038	0.0051137	-0.022967
Trial1	1	1	noBlindfold	counterclockwise	practice	Guided	1	-0.5	-0.5	0.1504974	-0.54997	-1.45	-1.3	0.801559060632884	0.043774	0.022043	0.025613
Trial1	1	1	noBlindfold	counterclockwise	practice	Guided	1	-0.5	-0.5	0.1704865	-0.54997	-1.45	-1.3	0.801559060632884	0.05867	-0.016045	-0.009568
Trial1	1	1	noBlindfold	counterclockwise	practice	Guided	1	-0.5	-0.5	0.1904907	-0.54997	-1.45	-1.3	0.801559060632884	0.00098494	-0.028741	-0.0052111
Trial1	1	1	noBlindfold	counterclockwise	practice	Guided	1	-0.5	-0.5	0.210495	-0.54997	-1.45	-1.3	0.801559060632884	0.0095403	0.005114	0.00048123
Trial1	1	1	noBlindfold	counterclockwise	practice	Guided	1	-0.5	-0.5	0.2304993	-0.54997	-1.45	-1.3	0.801559060632884	0.0012942	0.0051105	-0.0055458
Trial1	1	1	noBlindfold	counterclockwise	practice	Guided	1	-0.5	-0.5	0.2504883	-0.54996	-1.45	-1.3	0.801558436438111	0.035527	-0.011815	-0.032013
Trial1	1	1	noBlindfold	counterclockwise	practice	Guided	1	-0.5	-0.5	0.2704926	-0.54996	-1.45	-1.3	0.801558436438111	-0.016771	0.0093443	-0.024134
Trial1	1	1	noBlindfold	counterclockwise	practice	Guided	1	-0.5	-0.5	0.2904968	-0.54997	-1.45	-1.3	0.801559060632884	0.014924	-0.0033552	0.0021628
Trial1	1	1	noBlindfold	counterclockwise	practice	Guided	1	-0.5	-0.5	0.3104858	-0.54997	-1.45	-1.3	0.801559060632884	-0.0044127	0.0093426	0.041532
Trial1	1	1	noBlindfold	counterclockwise	practice	Guided	1	-0.5	-0.5	0.3304901	-0.54997	-1.45	-1.3	0.801559060632884	-0.025011	-0.003357	0.00518
Trial1	1	1	noBlindfold	counterclockwise	practice	Guided	1	-0.5	-0.5	0.3504944	-0.54997	-1.45	-1.3	0.801559060632884	-0.0069441	-0.028745	0.0080237
Trial1	1	1	noBlindfold	counterclockwise	practice	Guided	1	-0.5	-0.5	0.3704987	-0.54997	-1.45	-1.3	0.801559060632884	-0.01582	-0.016047	0.0073538
Trial1	1	1	noBlindfold	counterclockwise	practice	Guided	1	-0.5	-0.5	0.3904877	-0.54997	-1.45	-1.3	0.801559060632884	0.013341	0.0093381	-0.018784
Trial1	1	1	noBlindfold	counterclockwise	practice	Guided	1	-0.5	-0.5	0.4104919	-0.54997	-1.45	-1.3	0.801559060632884	0.0016118	-0.0033549	0.0031639
Trial1	1	1	noBlindfold	counterclockwise	practice	Guided	1	-0.5	-0.5	0.4304962	-0.54997	-1.45	-1.3	0.801559060632884	-0.0025087	-0.007589	0.007688
Trial1	1	1	noBlindfold	counterclockwise	practice	Guided	1	-0.5	-0.5	0.4504852	-0.54996	-1.45	-1.3	0.801558436438111	0.00097802	-0.0033599	-0.0052107
Trial1	1	1	noBlindfold	counterclockwise	practice	Guided	1	-0.5	-0.5	0.4704895	-0.54996	-1.45	-1.3	0.801558436438111	-0.0053614	-0.0075886	-0.030003
Trial1	1	1	noBlindfold	counterclockwise	practice	Guided	1	-0.5	-0.5	0.4904938	-0.54996	-1.45	-1.3	0.801558436438111	0.005408	-0.020288	-0.0055449
Trial1	1	1	noBlindfold	counterclockwise	practice	Guided	1	-0.5	-0.5	0.510498	-0.54996	-1.45	-1.3	0.801558436438111	0.032343	0.013571	-0.0033686
Trial1	1	1	noBlindfold	counterclockwise	practice	Guided	1	-0.5	-0.5	0.5304871	-0.54996	-1.45	-1.3	0.801558436438111	0.038363	0.022033	0.017236
Trial1	1	1	noBlindfold	counterclockwise	practice	Guided	1	-0.5	-0.5	0.5504913	-0.54996	-1.45	-1.3	0.801558436438111	0.010788	0.013568	0.036
Trial1	1	1	noBlindfold	counterclockwise	practice	Guided	1	-0.5	-0.5	0.5704956	-0.54996	-1.45	-1.3	0.801558436438111	-0.018692	-0.003358	0.029972
Trial1	1	1	noBlindfold	counterclockwise	practice	Guided	1	-0.5	-0.5	0.5904999	-0.54996	-1.45	-1.3	0.801558436438111	0.018077	-0.0075939	-0.014931
Trial1	1	1	noBlindfold	counterclockwise	practice	Guided	1	-0.5	-0.5	0.6104889	-0.54995	-1.45	-1.3	0.801557812367948	-0.0060151	-0.037214	0.020588
Trial1	1	1	noBlindfold	counterclockwise	practice	Guided	1	-0.5	-0.5	0.6304932	-0.54995	-1.45	-1.3	0.801557812367948	-0.016792	0.030496	-0.0038695
Trial1	1	1	noBlindfold	counterclockwise	practice	Guided	1	-0.5	-0.5	0.6504974	-0.54995	-1.45	-1.3	0.801557812367948	0.015534	0.026259	0.010536
Trial1	1	1	noBlindfold	counterclockwise	practice	Guided	1	-0.5	-0.5	0.6704865	-0.54995	-1.45	-1.3	0.801557812367948	0.014898	0.0093334	-0.013252
Trial1	1	1	noBlindfold	counterclockwise	practice	Guided	1	-0.5	-0.5	0.6904907	-0.54995	-1.45	-1.3	0.801557812367948	0.01838	-0.0033609	-0.01074
Trial1	1	1	noBlindfold	counterclockwise	practice	Guided	1	-0.5	-0.5	0.710495	-0.54995	-1.45	-1.3	0.801557812367948	0.0072816	-0.016056	0.019584
Trial1	1	1	noBlindfold	counterclockwise	practice	Guided	1	-0.5	-0.5	0.7304993	-0.54995	-1.45	-1.3	0.801557812367948	-0.0038104	-0.032981	-0.0090627
Trial1	1	1	noBlindfold	counterclockwise	practice	Guided	1	-0.5	-0.5	0.7504883	-0.54995	-1.45	-1.3	0.801557812367948	0.0053835	0.013568	-0.0055448
Trial1	1	1	noBlindfold	counterclockwise	practice	Guided	1	-0.5	-0.5	0.7704926	-0.54995	-1.45	-1.3	0.801557812367948	0.0028431	-0.011825	0.019918
Trial1	1	1	noBlindfold	counterclockwise	practice	Guided	1	-0.5	-0.5	0.7904968	-0.54994	-1.45	-1.3	0.801557188422396	0.017108	0.00086944	-0.027495
Trial1	1	1	noBlindfold	counterclockwise	practice	Guided	1	-0.5	-0.5	0.8104858	-0.54994	-1.45	-1.3	0.801557188422396	0.0047441	0.0050991	-0.013924
Trial1	1	1	noBlindfold	counterclockwise	practice	Guided	1	-0.5	-0.5	0.8304901	-0.54994	-1.45	-1.3	0.801557188422396	0.01457	0.0093316	-0.0020306
Trial1	1	1	noBlindfold	counterclockwise	practice	Guided	1	-0.5	-0.5	0.8504944	-0.54994	-1.45	-1.3	0.801557188422396	-0.0091997	0.030489	-0.0090637
Trial1	1	1	noBlindfold	counterclockwise	practice	Guided	1	-0.5	-0.5	0.8704987	-0.54994	-1.45	-1.3	0.801557188422396	-0.0038141	0.013559	-0.0090632
Trial1	1	1	noBlindfold	counterclockwise	practice	Guided	1	-0.5	-0.5	0.8904877	-0.54994	-1.45	-1.3	0.801557188422396	-0.007302	-0.016064	0.0038349
Trial1	1	1	noBlindfold	counterclockwise	practice	Guided	1	-0.5	-0.5	0.9104919	-0.54994	-1.45	-1.3	0.801557188422396	-0.013012	-0.0033691	0.046385
Trial1	1	1	noBlindfold	counterclockwise	practice	Guided	1	-0.5	-0.5	0.9304962	-0.54994	-1.45	-1.3	0.801557188422396	0.01013	-0.0076004	-0.0016971
Trial1	1	1	noBlindfold	counterclockwise	practice	Guided	1	-0.5	-0.5	0.9504852	-0.54994	-1.45	-1.3	0.801557188422396	0.045628	0.017791	-0.0043816
Trial1	1	1	noBlindfold	counterclockwise	practice	Guided	1	-0.5	-0.5	0.9704895	-0.54994	-1.45	-1.3	0.801557188422396	0.030731	-0.02876	-0.024316
Trial1	1	1	noBlindfold	counterclockwise	practice	Guided	1	-0.5	-0.5	0.9904938	-0.54994	-1.45	-1.3	0.801557188422396	0.035164	-0.0075987	-0.024649
Trial1	1	1	noBlindfold	counterclockwise	practice	Guided	1	-0.5	-0.5	1.010498	-0.54994	-1.45	-1.3	0.801557188422396	0.023749	0.017791	0.0014871
Trial1	1	1	noBlindfold	counterclockwise	practice	Guided	1	-0.5	-0.5	1.030487	-0.54994	-1.45	-1.3	0.801557188422396	0.039282	-0.020295	-0.029172
Trial1	1	1	noBlindfold	counterclockwise	practice	Guided	1	-0.5	-0.5	1.050491	-0.54994	-1.45	-1.3	0.801557188422396	-0.0076305	0.00086489	-0.00035414
Trial1	1	1	noBlindfold	counterclockwise	practice	Guided	1	-0.5	-0.5	1.070496	-0.54994	-1.45	-1.3	0.801557188422396	-0.014922	-0.016062	0.021257
Trial1	1	1	noBlindfold	counterclockwise	practice	Guided	1	-0.5	-0.5	1.0905	-0.54994	-1.45	-1.3	0.801557188422396	-0.018725	0.00086453	0.029964
Trial1	1	1	noBlindfold	counterclockwise	practice	Guided	1	-0.5	-0.5	1.110489	-0.54994	-1.45	-1.3	0.801557188422396	0.0072675	0.017789	0.019575
Trial1	1	1	noBlindfold	counterclockwise	practice	Guided	1	-0.5	-0.5	1.130493	-0.54993	-1.45	-1.3	0.801556564601454	-0.025383	0.00086048	0.0076832
Trial1	1	1	noBlindfold	counterclockwise	practice	Guided	1	-0.5	-0.5	1.150497	-0.54993	-1.45	-1.3	0.801556564601454	0.01043	0.026253	0.0024912
Trial1	1	1	noBlindfold	counterclockwise	practice	Guided	1	-0.5	-0.5	1.170486	-0.54993	-1.45	-1.3	0.801556564601454	0.02374	-0.016067	0.0014851
Trial1	1	1	noBlindfold	counterclockwise	practice	Guided	1	-0.5	-0.5	1.190491	-0.54993	-1.45	-1.3	0.801556564601454	-0.0079544	-0.011835	-0.0045418
Trial1	1	1	noBlindfold	counterclockwise	practice	Guided	1	-0.5	-0.5	1.210495	-0.54993	-1.45	-1.3	0.801556564601454	0.045926	0.013555	-0.00019143
Trial1	1	1	noBlindfold	counterclockwise	practice	Guided	1	-0.5	-0.5	1.230499	-0.54993	-1.45	-1.3	0.801556564601454	-0.0073243	-0.032997	0.0038318
Trial1	1	1	noBlindfold	counterclockwise	practice	Guided	1	-0.5	-0.5	1.250488	-0.54993	-1.45	-1.3	0.801556564601454	0.0015494	-0.011837	0.0031624
Trial1	1	1	noBlindfold	counterclockwise	practice	Guided	1	-0.5	-0.5	1.270493	-0.54993	-1.45	-1.3	0.801556564601454	-0.021274	0.017786	-0.0035341
Trial1	1	1	noBlindfold	counterclockwise	practice	Guided	1	-0.5	-0.5	1.290497	-0.54993	-1.45	-1.3	0.801556564601454	0.029436	0.0093203	0.017906
Trial1	1	1	noBlindfold	counterclockwise	practice	Guided	1	-0.5	-0.5	1.310486	-0.54993	-1.45	-1.3	0.801556564601454	-0.0019424	-0.011836	0.016064
Trial1	1	1	noBlindfold	counterclockwise	practice	Guided	1	-0.5	-0.5	1.33049	-0.54993	-1.45	-1.3	0.801556564601454	0.022149	0.0008616	-0.019454
Trial1	1	1	noBlindfold	counterclockwise	practice	Guided	1	-0.5	-0.5	1.350494	-0.54993	-1.45	-1.3	0.801556564601454	0.028166	-0.011831	0.0011513
Trial1	1	1	noBlindfold	counterclockwise	practice	Guided	1	-0.5	-0.5	1.370499	-0.54992	-1.45	-1.3	0.801555944617232	0.0056582	0.022023	-0.0013571
Trial1	1	1	noBlindfold	counterclockwise	practice	Guided	1	-0.5	-0.5	1.390488	-0.54992	-1.45	-1.3	0.801555944617232	-0.024456	0.02202	0.011877
Trial1	1	1	noBlindfold	counterclockwise	practice	Guided	1	-0.5	-0.5	1.410492	-0.54992	-1.45	-1.3	0.801555944617232	0.0078762	-0.011834	-0.03101
Trial1	1	1	noBlindfold	counterclockwise	practice	Guided	1	-0.5	-0.5	1.430496	-0.54992	-1.45	-1.3	0.801555944617232	0.0097729	0.034713	-0.0058829
Trial1	1	1	noBlindfold	counterclockwise	practice	Guided	1	-0.5	-0.5	1.450485	-0.54992	-1.45	-1.3	0.801555944617232	-0.00036958	0.00085813	-0.021964
Trial1	1	1	noBlindfold	counterclockwise	practice	Guided	1	-0.5	-0.5	1.47049	-0.54992	-1.45	-1.3	0.801555944617232	-0.020974	0.00086065	0.00065405
Trial1	1	1	noBlindfold	counterclockwise	practice	Guided	1	-0.5	-0.5	1.490494	-0.54992	-1.45	-1.3	0.801555944617232	0.00089437	-0.0033702	-0.022299
Trial1	1	1	noBlindfold	counterclockwise	practice	Guided	1	-0.5	-0.5	1.510498	-0.54992	-1.45	-1.3	0.801555944617232	0.0050131	0.00086193	-0.0097357
Trial1	1	1	noBlindfold	counterclockwise	practice	Guided	1	-0.5	-0.5	1.530487	-0.54992	-1.45	-1.3	0.801555944617232	0.018325	0.017788	-0.010741
Trial1	1	1	noBlindfold	counterclockwise	practice	Guided	1	-0.5	-0.5	1.550491	-0.54991	-1.45	-1.3	0.801555321044771	0.014201	0.0093223	-0.0062186
Trial1	1	1	noBlindfold	counterclockwise	practice	Guided	1	-0.5	-0.5	1.570496	-0.54991	-1.45	-1.3	0.801555321044771	0.0075461	0.00085752	-0.0087285
Trial1	1	1	noBlindfold	counterclockwise	practice	Guided	1	-0.5	-0.5	1.5905	-0.54991	-1.45	-1.3	0.801555321044771	-0.0032353	0.013552	-0.00068556
Trial1	1	1	noBlindfold	counterclockwise	practice	Guided	1	-0.5	-0.5	1.610489	-0.54991	-1.45	-1.3	0.801555321044771	0.027507	-0.0033762	-0.0072204
Trial1	1	1	noBlindfold	counterclockwise	practice	Guided	1	-0.5	-0.5	1.630493	-0.54991	-1.45	-1.3	0.801555321044771	-0.029862	-0.011842	0.0013298
Trial1	1	1	noBlindfold	counterclockwise	practice	Guided	1	-0.5	-0.5	1.650497	-0.54991	-1.45	-1.3	0.801555321044771	0.012613	-0.0033802	-0.027151
Trial1	1	1	noBlindfold	counterclockwise	practice	Guided	1	-0.5	-0.5	1.670486	-0.54991	-1.45	-1.3	0.801555321044771	-0.04381	0.0093139	-0.0060375
Trial1	1	1	noBlindfold	counterclockwise	practice	Guided	1	-0.5	-0.5	1.690491	-0.54991	-1.45	-1.3	0.801555321044771	0.0053148	0.013545	-0.005538
Trial1	1	1	noBlindfold	counterclockwise	practice	Guided	1	-0.5	-0.5	1.710495	-0.54991	-1.45	-1.3	0.801555321044771	0.0030928	0.0050801	0.024114
Trial1	1	1	noBlindfold	counterclockwise	practice	Guided	1	-0.5	-0.5	1.730499	-0.54991	-1.45	-1.3	0.801555321044771	-0.013386	-0.003382	-0.016759
Trial1	1	1	noBlindfold	counterclockwise	practice	Guided	1	-0.5	-0.5	1.750488	-0.54991	-1.45	-1.3	0.801555321044771	0.0015095	0.0093112	0.0031746
Trial1	1	1	noBlindfold	counterclockwise	practice	Guided	1	-0.5	-0.5	1.770493	-0.54991	-1.45	-1.3	0.801555321044771	0.0046819	-0.028776	0.0056858
Trial1	1	1	noBlindfold	counterclockwise	practice	Guided	1	-0.5	-0.5	1.790497	-0.54991	-1.45	-1.3	0.801555321044771	-0.010845	-0.007615	-0.042223
Trial1	1	1	noBlindfold	counterclockwise	practice	Guided	1	-0.5	-0.5	1.810486	-0.54991	-1.45	-1.3	0.801555321044771	0.013555	0.022008	-0.014581
Trial1	1	1	noBlindfold	counterclockwise	practice	Guided	1	-0.5	-0.5	1.83049	-0.54991	-1.45	-1.3	0.801555321044771	0.011965	0.00085	-0.0016836
Trial1	1	1	noBlindfold	counterclockwise	practice	Guided	1	-0.5	-0.5	1.850494	-0.54991	-1.45	-1.3	0.801555321044771	0.027815	0.022008	-0.0030261
Trial1	1	1	noBlindfold	counterclockwise	practice	Guided	1	-0.5	-0.5	1.870499	-0.54991	-1.45	-1.3	0.801555321044771	0.015768	0.030471	0.014731
Trial1	1	1	noBlindfold	counterclockwise	practice	Guided	1	-0.5	-0.5	1.890488	-0.5499	-1.45	-1.3	0.801554697596921	0.0183	-0.011848	-0.010733
Trial1	1	1	noBlindfold	counterclockwise	practice	Guided	1	-0.5	-0.5	1.910492	-0.5499	-1.45	-1.3	0.801554697596921	-0.0073764	0.030468	0.0038441
Trial1	1	1	noBlindfold	counterclockwise	practice	Guided	1	-0.5	-0.5	1.930496	-0.5499	-1.45	-1.3	0.801554697596921	-0.025442	0.0093078	0.00099726
Trial1	1	1	noBlindfold	counterclockwise	practice	Guided	1	-0.5	-0.5	1.950485	-0.5499	-1.45	-1.3	0.801554697596921	-0.061257	0.022002	-0.00050758
Trial1	1	1	noBlindfold	counterclockwise	practice	Guided	1	-0.5	-0.5	1.97049	-0.5499	-1.45	-1.3	0.801554697596921	-0.025756	0.026233	-0.0031919
Trial1	1	1	noBlindfold	counterclockwise	practice	Guided	1	-0.5	-0.5	1.990494	-0.5499	-1.45	-1.3	0.801554697596921	0.0091095	0.009308	-0.014251
Trial1	1	1	noBlindfold	counterclockwise	practice	Guided	1	-0.5	-0.5	2.010498	-0.5499	-1.45	-1.3	0.801554697596921	0.014179	-0.0033892	-0.0062094
Trial1	1	1	noBlindfold	counterclockwise	practice	Guided	1	-0.5	-0.5	2.030487	-0.5499	-1.45	-1.3	0.801554697596921	-0.0064272	-0.0076213	0.021764
Trial1	1	1	noBlindfold	counterclockwise	practice	Guided	1	-0.5	-0.5	2.050491	-0.5499	-1.45	-1.3	0.801554697596921	0.0030866	-0.0033886	-0.034858
Trial1	1	1	noBlindfold	counterclockwise	practice	Guided	1	-0.5	-0.5	2.070496	-0.5499	-1.45	-1.3	0.801554697596921	0.010689	0.0093049	0.0066877
Trial1	1	1	noBlindfold	counterclockwise	practice	Guided	1	-0.5	-0.5	2.090485	-0.5499	-1.45	-1.3	0.801554697596921	0.0071937	0.017766	0.019585
Trial1	1	1	noBlindfold	counterclockwise	practice	Guided	1	-0.5	-0.5	2.110489	-0.54989	-1.45	-1.3	0.801554074273683	0.019871	-0.016089	0.010202
Trial1	1	1	noBlindfold	counterclockwise	practice	Guided	1	-0.5	-0.5	2.130493	-0.54989	-1.45	-1.3	0.801554074273683	-0.011507	-0.011859	0.0083626
Trial1	1	1	noBlindfold	counterclockwise	practice	Guided	1	-0.5	-0.5	2.150497	-0.54989	-1.45	-1.3	0.801554074273683	0.0043348	0.013533	0.040862
Trial1	1	1	noBlindfold	counterclockwise	practice	Guided	1	-0.5	-0.5	2.170486	-0.54989	-1.45	-1.3	0.801554074273683	0.028424	0.017765	0.0053431
Trial1	1	1	noBlindfold	counterclockwise	practice	Guided	1	-0.5	-0.5	2.190491	-0.54989	-1.45	-1.3	0.801554074273683	0.014476	-0.0076266	0.0045106
Trial1	1	1	noBlindfold	counterclockwise	practice	Guided	1	-0.5	-0.5	2.210495	-0.54989	-1.45	-1.3	0.801554074273683	-0.028633	0.013533	0.018083
Trial1	1	1	noBlindfold	counterclockwise	practice	Guided	1	-0.5	-0.5	2.230499	-0.54989	-1.45	-1.3	0.801554074273683	0.032222	-0.0076269	-0.0033655
Trial1	1	1	noBlindfold	counterclockwise	practice	Guided	1	-0.5	-0.5	2.250488	-0.54989	-1.45	-1.3	0.801554074273683	0.023979	-0.0033943	0.0056812
Trial1	1	1	noBlindfold	counterclockwise	practice	Guided	1	-0.5	-0.5	2.270493	-0.54989	-1.45	-1.3	0.801554074273683	-0.01152	-0.0076249	0.0083633
Trial1	1	1	noBlindfold	counterclockwise	practice	Guided	1	-0.5	-0.5	2.290497	-0.54988	-1.45	-1.3	0.801553454784204	0.015733	-0.011859	0.014727
Trial1	1	1	noBlindfold	counterclockwise	practice	Guided	1	-0.5	-0.5	2.310486	-0.54989	-1.45	-1.3	0.801554074273683	0.040459	0.013532	-0.011406
Trial1	1	1	noBlindfold	counterclockwise	practice	Guided	1	-0.5	-0.5	2.33049	-0.54988	-1.45	-1.3	0.801553454784204	-0.033393	0.013529	0.014227
Trial1	1	1	noBlindfold	counterclockwise	practice	Guided	1	-0.5	-0.5	2.350494	-0.54989	-1.45	-1.3	0.801554074273683	-0.023883	0.00083238	0.021932
Trial1	1	1	noBlindfold	counterclockwise	practice	Guided	1	-0.5	-0.5	2.370499	-0.54989	-1.45	-1.3	0.801554074273683	0.036021	-0.016093	-0.012081
Trial1	1	1	noBlindfold	counterclockwise	practice	Guided	1	-0.5	-0.5	2.390488	-0.54988	-1.45	-1.3	0.801553454784204	0.031581	0.013524	-0.011746
Trial1	1	1	noBlindfold	counterclockwise	practice	Guided	1	-0.5	-0.5	2.410492	-0.54988	-1.45	-1.3	0.801553454784204	0.0046386	0.0050624	-0.013923
Trial1	1	1	noBlindfold	counterclockwise	practice	Guided	1	-0.5	-0.5	2.430496	-0.54988	-1.45	-1.3	0.801553454784204	0.017948	0.0092941	-0.014927
Trial1	1	1	noBlindfold	counterclockwise	practice	Guided	1	-0.5	-0.5	2.450485	-0.54988	-1.45	-1.3	0.801553454784204	-0.0020273	0.00082984	0.016066
Trial1	1	1	noBlindfold	counterclockwise	practice	Guided	1	-0.5	-0.5	2.47049	-0.54988	-1.45	-1.3	0.801553454784204	-0.033722	0.0092936	0.010037
Trial1	1	1	noBlindfold	counterclockwise	practice	Guided	1	-0.5	-0.5	2.490494	-0.54988	-1.45	-1.3	0.801553454784204	-0.012485	0.013523	-0.0042051
Trial1	1	1	noBlindfold	counterclockwise	practice	Guided	1	-0.5	-0.5	2.510498	-0.54988	-1.45	-1.3	0.801553454784204	-0.014067	0.017755	-0.025145
Trial1	1	1	noBlindfold	counterclockwise	practice	Guided	1	-0.5	-0.5	2.530487	-0.54988	-1.45	-1.3	0.801553454784204	-0.020093	-0.0076389	0.013221
Trial1	1	1	noBlindfold	counterclockwise	practice	Guided	1	-0.5	-0.5	2.550491	-0.54988	-1.45	-1.3	0.801553454784204	-0.03467	-0.0076412	-0.027989
Trial1	1	1	noBlindfold	counterclockwise	practice	Guided	1	-0.5	-0.5	2.570496	-0.54988	-1.45	-1.3	0.801553454784204	0.0046337	0.0050535	-0.01392
Trial1	1	1	noBlindfold	counterclockwise	practice	Guided	1	-0.5	-0.5	2.590485	-0.54988	-1.45	-1.3	0.801553454784204	-0.012483	0.00082051	-0.00034805
Trial1	1	1	noBlindfold	counterclockwise	practice	Guided	1	-0.5	-0.5	2.610489	-0.54988	-1.45	-1.3	0.801553454784204	-0.010902	0.00082123	0.016739
Trial1	1	1	noBlindfold	counterclockwise	practice	Guided	1	-0.5	-0.5	2.630493	-0.54988	-1.45	-1.3	0.801553454784204	-0.026746	0.030441	0.0035052
Trial1	1	1	noBlindfold	counterclockwise	practice	Guided	1	-0.5	-0.5	2.650497	-0.54988	-1.45	-1.3	0.801553454784204	0.0078019	-0.007647	-0.0013539
Trial1	1	1	noBlindfold	counterclockwise	practice	Guided	1	-0.5	-0.5	2.670486	-0.54988	-1.45	-1.3	0.801553454784204	0.0014568	-0.011878	0.0031707
Trial1	1	1	noBlindfold	counterclockwise	practice	Guided	1	-0.5	-0.5	2.690491	-0.54988	-1.45	-1.3	0.801553454784204	0.021421	0.021976	0.031143
Trial1	1	1	noBlindfold	counterclockwise	practice	Guided	1	-0.5	-0.5	2.710495	-0.54987	-1.45	-1.3	0.801552831709448	0.027446	-0.0076483	-0.0072203
Trial1	1	1	noBlindfold	counterclockwise	practice	Guided	1	-0.5	-0.5	2.730499	-0.54987	-1.45	-1.3	0.801552831709448	-0.017563	0.0050468	-0.012243
Trial1	1	1	noBlindfold	counterclockwise	practice	Guided	1	-0.5	-0.5	2.750488	-0.54987	-1.45	-1.3	0.801552831709448	0.0081044	0.0092774	0.03215
Trial1	1	1	noBlindfold	counterclockwise	practice	Guided	1	-0.5	-0.5	2.770493	-0.54987	-1.45	-1.3	0.801552831709448	0.021099	0.0050461	0.026957
Trial1	1	1	noBlindfold	counterclockwise	practice	Guided	1	-0.5	-0.5	2.790497	-0.54987	-1.45	-1.3	0.801552831709448	0.010958	-0.0076512	0.010874
Trial1	1	1	noBlindfold	counterclockwise	practice	Guided	1	-0.5	-0.5	2.810486	-0.54987	-1.45	-1.3	0.801552831709448	0.023638	0.01774	0.0014924
Trial1	1	1	noBlindfold	counterclockwise	practice	Guided	1	-0.5	-0.5	2.83049	-0.54987	-1.45	-1.3	0.801552831709448	0.016664	0.0092745	-0.031676
Trial1	1	1	noBlindfold	counterclockwise	practice	Guided	1	-0.5	-0.5	2.850494	-0.54987	-1.45	-1.3	0.801552831709448	0.022049	-0.011884	-0.019446
Trial1	1	1	noBlindfold	counterclockwise	practice	Guided	1	-0.5	-0.5	2.870499	-0.54987	-1.45	-1.3	0.801552831709448	0.019826	0.00080991	0.010208
Trial1	1	1	noBlindfold	counterclockwise	practice	Guided	1	-0.5	-0.5	2.890488	-0.54987	-1.45	-1.3	0.801552831709448	-0.023603	0.017737	0.026128
Trial1	1	1	noBlindfold	counterclockwise	practice	Guided	1	-0.5	-0.5	2.910492	-0.54987	-1.45	-1.3	0.801552831709448	-0.012823	0.0092731	-0.0083821
Trial1	1	1	noBlindfold	counterclockwise	practice	Guided	1	-0.5	-0.5	2.930496	-0.54987	-1.45	-1.3	0.801552831709448	0.0033453	-0.028814	-0.030664
Trial1	1	1	noBlindfold	counterclockwise	practice	Guided	1	-0.5	-0.5	2.950485	-0.54987	-1.45	-1.3	0.801552831709448	0.0058744	0.026203	0.0028435
Trial1	1	1	noBlindfold	counterclockwise	practice	Guided	1	-0.5	-0.5	2.97049	-0.54986	-1.45	-1.3	0.801552208759305	-0.0017358	0.017738	0.020267
Trial1	1	1	noBlindfold	counterclockwise	practice	Guided	1	-0.5	-0.5	2.990494	-0.54986	-1.45	-1.3	0.801552208759305	0.014111	0.0050422	-0.0062021
Trial1	1	1	noBlindfold	counterclockwise	practice	Guided	1	-0.5	-0.5	3.010498	-0.54986	-1.45	-1.3	0.801552208759305	0.00048119	0.0092725	0.0066974
Trial1	1	1	noBlindfold	counterclockwise	practice	Guided	1	-0.5	-0.5	3.030487	-0.54986	-1.45	-1.3	0.801552208759305	0.012203	-0.0076547	0.027637
Trial1	1	1	noBlindfold	counterclockwise	practice	Guided	1	-0.5	-0.5	3.050491	-0.54986	-1.45	-1.3	0.801552208759305	0.024563	-0.011886	0.014069
Trial1	1	1	noBlindfold	counterclockwise	practice	Guided	1	-0.5	-0.5	3.070496	-0.54986	-1.45	-1.3	0.801552208759305	0.01442	0.013503	-0.0020107
Trial1	1	1	noBlindfold	counterclockwise	practice	Guided	1	-0.5	-0.5	3.090485	-0.54986	-1.45	-1.3	0.801552208759305	0.0049138	0.00080693	-0.012063
Trial1	1	1	noBlindfold	counterclockwise	practice	Guided	1	-0.5	-0.5	3.110489	-0.54986	-1.45	-1.3	0.801552208759305	-0.011253	0.0050379	0.012231
Trial1	1	1	noBlindfold	counterclockwise	practice	Guided	1	-0.5	-0.5	3.130493	-0.54986	-1.45	-1.3	0.801552208759305	0.00047372	0.0050379	-0.0041846
Trial1	1	1	noBlindfold	counterclockwise	practice	Guided	1	-0.5	-0.5	3.150497	-0.54986	-1.45	-1.3	0.801552208759305	-0.017275	-0.041512	-0.0080359
Trial1	1	1	noBlindfold	counterclockwise	practice	Guided	1	-0.5	-0.5	3.170486	-0.54986	-1.45	-1.3	0.801552208759305	0.012513	-0.0034266	0.031831
Trial1	1	1	noBlindfold	counterclockwise	practice	Guided	1	-0.5	-0.5	3.190491	-0.54986	-1.45	-1.3	0.801552208759305	0.027728	-0.028818	-0.040711
Trial1	1	1	noBlindfold	counterclockwise	practice	Guided	1	-0.5	-0.5	3.210495	-0.54985	-1.45	-1.3	0.801551585933776	-0.0071397	0.021963	0.0080404
Trial1	1	1	noBlindfold	counterclockwise	practice	Guided	1	-0.5	-0.5	3.230499	-0.54985	-1.45	-1.3	0.801551585933776	0.0099776	0.013499	-0.0016781
Trial1	1	1	noBlindfold	counterclockwise	practice	Guided	1	-0.5	-0.5	3.250488	-0.54985	-1.45	-1.3	0.801551585933776	-0.018231	-0.003427	-0.020605
Trial1	1	1	noBlindfold	counterclockwise	practice	Guided	1	-0.5	-0.5	3.270493	-0.54985	-1.45	-1.3	0.801551585933776	-0.043273	0.017731	0.0023487
Trial1	1	1	noBlindfold	counterclockwise	practice	Guided	1	-0.5	-0.5	3.290497	-0.54985	-1.45	-1.3	0.801551585933776	0.010603	0.005033	0.024125
Trial1	1	1	noBlindfold	counterclockwise	practice	Guided	1	-0.5	-0.5	3.310486	-0.54985	-1.45	-1.3	0.801551585933776	-0.0027106	0.0092616	0.0077092
Trial1	1	1	noBlindfold	counterclockwise	practice	Guided	1	-0.5	-0.5	3.33049	-0.54985	-1.45	-1.3	0.801551585933776	-0.032823	0.0050297	0.01525
Trial1	1	1	noBlindfold	counterclockwise	practice	Guided	1	-0.5	-0.5	3.350494	-0.54985	-1.45	-1.3	0.801551585933776	-0.017925	-0.011899	-0.016414
Trial1	1	1	noBlindfold	counterclockwise	practice	Guided	1	-0.5	-0.5	3.370499	-0.54985	-1.45	-1.3	0.801551585933776	-0.033774	0.00079491	0.010057
Trial1	1	1	noBlindfold	counterclockwise	practice	Guided	1	-0.5	-0.5	3.390488	-0.54985	-1.45	-1.3	0.801551585933776	-0.016024	0.01772	0.008714
Trial1	1	1	noBlindfold	counterclockwise	practice	Guided	1	-0.5	-0.5	3.410492	-0.54985	-1.45	-1.3	0.801551585933776	-0.016656	-0.0034427	0.00033819
Trial1	1	1	noBlindfold	counterclockwise	practice	Guided	1	-0.5	-0.5	3.430496	-0.54985	-1.45	-1.3	0.801551585933776	-0.036303	-0.016138	-0.02345
Trial1	1	1	noBlindfold	counterclockwise	practice	Guided	1	-0.5	-0.5	3.450485	-0.54985	-1.45	-1.3	0.801551585933776	0.023915	-0.0034431	0.005694
Trial1	1	1	noBlindfold	counterclockwise	practice	Guided	1	-0.5	-0.5	3.47049	-0.54985	-1.45	-1.3	0.801551585933776	-0.003027	-0.0034443	0.0035185
Trial1	1	1	noBlindfold	counterclockwise	practice	Guided	1	-0.5	-0.5	3.490494	-0.54985	-1.45	-1.3	0.801551585933776	0.0014059	-0.0034451	0.0031847
Trial1	1	1	noBlindfold	counterclockwise	practice	Guided	1	-0.5	-0.5	3.510498	-0.54985	-1.45	-1.3	0.801551585933776	-0.017612	0.005017	-0.012224
Trial1	1	1	noBlindfold	counterclockwise	practice	Guided	1	-0.5	-0.5	3.530487	-0.54985	-1.45	-1.3	0.801551585933776	-0.0058876	0.021943	0.024797
Trial1	1	1	noBlindfold	counterclockwise	practice	Guided	1	-0.5	-0.5	3.550491	-0.54984	-1.45	-1.3	0.801550963232859	-0.011278	0.00078284	0.012569
Trial1	1	1	noBlindfold	counterclockwise	practice	Guided	1	-0.5	-0.5	3.570496	-0.54985	-1.45	-1.3	0.801551585933776	-0.0030344	0.026173	0.0035199
Trial1	1	1	noBlindfold	counterclockwise	practice	Guided	1	-0.5	-0.5	3.590485	-0.54985	-1.45	-1.3	0.801551585933776	0.022007	-0.02461	-0.019434
Trial1	1	1	noBlindfold	counterclockwise	practice	Guided	1	-0.5	-0.5	3.610489	-0.54984	-1.45	-1.3	0.801550963232859	0.016928	0.0092454	-0.00201
Trial1	1	1	noBlindfold	counterclockwise	practice	Guided	1	-0.5	-0.5	3.630493	-0.54984	-1.45	-1.3	0.801550963232859	-0.0049383	0.017709	-0.021607
Trial1	1	1	noBlindfold	counterclockwise	practice	Guided	1	-0.5	-0.5	3.650497	-0.54984	-1.45	-1.3	0.801550963232859	0.0099542	0.00078075	-0.0016717
Trial1	1	1	noBlindfold	counterclockwise	practice	Guided	1	-0.5	-0.5	3.670486	-0.54984	-1.45	-1.3	0.801550963232859	-0.03442	0.021939	0.0016807
Trial1	1	1	noBlindfold	counterclockwise	practice	Guided	1	-0.5	-0.5	3.690491	-0.54984	-1.45	-1.3	0.801550963232859	0.032457	-0.016146	0.00083701
Trial1	1	1	noBlindfold	counterclockwise	practice	Guided	1	-0.5	-0.5	3.710495	-0.54984	-1.45	-1.3	0.801550963232859	0.0055135	0.0050145	-0.0013373
Trial1	1	1	noBlindfold	counterclockwise	practice	Guided	1	-0.5	-0.5	3.730499	-0.54984	-1.45	-1.3	0.801550963232859	0.028015	0.0050139	0.001176
Trial1	1	1	noBlindfold	counterclockwise	practice	Guided	1	-0.5	-0.5	3.750488	-0.54984	-1.45	-1.3	0.801550963232859	0.025798	-0.016146	-0.02814
Trial1	1	1	noBlindfold	counterclockwise	practice	Guided	1	-0.5	-0.5	3.770493	-0.54984	-1.45	-1.3	0.801550963232859	0.0010731	0.00078163	-0.00099999
Trial1	1	1	noBlindfold	counterclockwise	practice	Guided	1	-0.5	-0.5	3.790497	-0.54983	-1.45	-1.3	0.801550344361999	0.019764	-0.0076811	-0.0055218
Trial1	1	1	noBlindfold	counterclockwise	practice	Guided	1	-0.5	-0.5	3.810486	-0.54983	-1.45	-1.3	0.801550344361999	-0.019536	-0.020377	-0.03735
Trial1	1	1	noBlindfold	counterclockwise	practice	Guided	1	-0.5	-0.5	3.83049	-0.54983	-1.45	-1.3	0.801550344361999	-0.017635	0.00078002	-0.0045165
Trial1	1	1	noBlindfold	counterclockwise	practice	Guided	1	-0.5	-0.5	3.850494	-0.54983	-1.45	-1.3	0.801550344361999	0.023567	-0.0034534	0.0015118
Trial1	1	1	noBlindfold	counterclockwise	practice	Guided	1	-0.5	-0.5	3.870499	-0.54983	-1.45	-1.3	0.801550344361999	-0.016686	0.0050109	-0.016408
Trial1	1	1	noBlindfold	counterclockwise	practice	Guided	1	-0.5	-0.5	3.890488	-0.54983	-1.45	-1.3	0.801550344361999	0.02229	-0.01192	0.043728
Trial1	1	1	noBlindfold	counterclockwise	practice	Guided	1	-0.5	-0.5	3.910492	-0.54983	-1.45	-1.3	0.801550344361999	0.014686	-0.003459	0.0021822
Trial1	1	1	noBlindfold	counterclockwise	practice	Guided	1	-0.5	-0.5	3.930496	-0.54983	-1.45	-1.3	0.801550344361999	0.0070784	-0.016154	0.019603
Trial1	1	1	noBlindfold	counterclockwise	practice	Guided	1	-0.5	-0.5	3.950485	-0.54983	-1.45	-1.3	0.801550344361999	-0.016375	0.013469	-0.016075
Trial1	1	1	noBlindfold	counterclockwise	practice	Guided	1	-0.5	-0.5	3.97049	-0.54983	-1.45	-1.3	0.801550344361999	-0.011938	-0.016154	0.004196
Trial1	1	1	noBlindfold	counterclockwise	practice	Guided	1	-0.5	-0.5	3.990494	-0.54983	-1.45	-1.3	0.801550344361999	-0.012887	0.0177	-0.0083678
Trial1	1	1	noBlindfold	counterclockwise	practice	Guided	1	-0.5	-0.5	4.010498	-0.54983	-1.45	-1.3	0.801550344361999	-0.0081325	0.00077205	-0.0045149
Trial1	1	1	noBlindfold	counterclockwise	practice	Guided	1	-0.5	-0.5	4.030487	-0.54983	-1.45	-1.3	0.801550344361999	-0.037611	-0.011923	0.018771
Trial1	1	1	noBlindfold	counterclockwise	practice	Guided	1	-0.5	-0.5	4.050491	-0.54983	-1.45	-1.3	0.801550344361999	0.021662	0.026163	-0.023615
Trial1	1	1	noBlindfold	counterclockwise	practice	Guided	1	-0.5	-0.5	4.070496	-0.54983	-1.45	-1.3	0.801550344361999	0.006441	0.0050018	0.011232
Trial1	1	1	noBlindfold	counterclockwise	practice	Guided	1	-0.5	-0.5	4.090485	-0.54983	-1.45	-1.3	0.801550344361999	0.0023184	0.00076643	0.015756
Trial1	1	1	noBlindfold	counterclockwise	practice	Guided	1	-0.5	-0.5	4.110489	-0.54983	-1.45	-1.3	0.801550344361999	0.0092942	-0.0076993	-0.010045
Trial1	1	1	noBlindfold	counterclockwise	practice	Guided	1	-0.5	-0.5	4.130493	-0.54983	-1.45	-1.3	0.801550344361999	-0.00021388	0.00076322	-0.017752
Trial1	1	1	noBlindfold	counterclockwise	practice	Guided	1	-0.5	-0.5	4.150497	-0.54983	-1.45	-1.3	0.801550344361999	0.04923	-0.0034692	-0.013065
Trial1	1	1	noBlindfold	counterclockwise	practice	Guided	1	-0.5	-0.5	4.170486	-0.54982	-1.45	-1.3	0.801549721909568	0.0016815	0.017689	0.0073766
Trial1	1	1	noBlindfold	counterclockwise	practice	Guided	1	-0.5	-0.5	4.190491	-0.54982	-1.45	-1.3	0.801549721909568	-0.003074	-0.011935	0.0035241
Trial1	1	1	noBlindfold	counterclockwise	practice	Guided	1	-0.5	-0.5	4.210495	-0.54982	-1.45	-1.3	0.801549721909568	0.0026287	0.0092248	0.019942
Trial1	1	1	noBlindfold	counterclockwise	practice	Guided	1	-0.5	-0.5	4.230499	-0.54982	-1.45	-1.3	0.801549721909568	-0.012264	-0.0034727	6.7501E-06
Trial1	1	1	noBlindfold	counterclockwise	practice	Guided	1	-0.5	-0.5	4.250488	-0.54982	-1.45	-1.3	0.801549721909568	0.029253	-0.0034731	0.017927
Trial1	1	1	noBlindfold	counterclockwise	practice	Guided	1	-0.5	-0.5	4.270493	-0.54982	-1.45	-1.3	0.801549721909568	-0.013219	-0.020401	-0.012559
Trial1	1	1	noBlindfold	counterclockwise	practice	Guided	1	-0.5	-0.5	4.290497	-0.54982	-1.45	-1.3	0.801549721909568	0.027348	0.017682	-0.0072007
Trial1	1	1	noBlindfold	counterclockwise	practice	Guided	1	-0.5	-0.5	4.310486	-0.54982	-1.45	-1.3	0.801549721909568	-0.027799	-0.003478	-0.028305
Trial1	1	1	noBlindfold	counterclockwise	practice	Guided	1	-0.5	-0.5	4.33049	-0.54982	-1.45	-1.3	0.801549721909568	-0.008783	-0.0034792	-0.012896
Trial1	1	1	noBlindfold	counterclockwise	practice	Guided	1	-0.5	-0.5	4.350494	-0.54982	-1.45	-1.3	0.801549721909568	-0.012589	-0.016176	-0.0041826
Trial1	1	1	noBlindfold	counterclockwise	practice	Guided	1	-0.5	-0.5	4.370499	-0.54982	-1.45	-1.3	0.801549721909568	-0.015758	-0.0034807	0.012902
Trial1	1	1	noBlindfold	counterclockwise	practice	Guided	1	-0.5	-0.5	4.390488	-0.54982	-1.45	-1.3	0.801549721909568	0.018472	0.017679	-0.0065298
Trial1	1	1	noBlindfold	counterclockwise	practice	Guided	1	-0.5	-0.5	4.410492	-0.54982	-1.45	-1.3	0.801549721909568	0.013084	-0.011945	-0.018757
Trial1	1	1	noBlindfold	counterclockwise	practice	Guided	1	-0.5	-0.5	4.430496	-0.54982	-1.45	-1.3	0.801549721909568	-0.018935	0.00074978	0.029993
Trial1	1	1	noBlindfold	counterclockwise	practice	Guided	1	-0.5	-0.5	4.450485	-0.54982	-1.45	-1.3	0.801549721909568	0.020367	-0.0077167	0.018599
Trial1	1	1	noBlindfold	counterclockwise	practice	Guided	1	-0.5	-0.5	4.47049	-0.54982	-1.45	-1.3	0.801549721909568	-0.016081	0.013443	0.0087184
Trial1	1	1	noBlindfold	counterclockwise	practice	Guided	1	-0.5	-0.5	4.490494	-0.54982	-1.45	-1.3	0.801549721909568	0.006736	-0.0077189	0.015418
Trial1	1	1	noBlindfold	counterclockwise	practice	Guided	1	-0.5	-0.5	4.510498	-0.54981	-1.45	-1.3	0.801549099581751	-0.024959	0.0049764	0.0093892
Trial1	1	1	noBlindfold	counterclockwise	practice	Guided	1	-0.5	-0.5	4.530487	-0.54982	-1.45	-1.3	0.801549721909568	0.033043	0.021902	0.012398
Trial1	1	1	noBlindfold	counterclockwise	practice	Guided	1	-0.5	-0.5	4.550491	-0.54981	-1.45	-1.3	0.801549099581751	0.029237	-0.0077219	0.017928
Trial1	1	1	noBlindfold	counterclockwise	practice	Guided	1	-0.5	-0.5	4.570496	-0.54981	-1.45	-1.3	0.801549099581751	0.02195	-0.011954	-0.01943
Trial1	1	1	noBlindfold	counterclockwise	practice	Guided	1	-0.5	-0.5	4.590485	-0.54981	-1.45	-1.3	0.801549099581751	-0.017993	-0.020417	-0.016412
Trial1	1	1	noBlindfold	counterclockwise	practice	Guided	1	-0.5	-0.5	4.610489	-0.54981	-1.45	-1.3	0.801549099581751	-0.013241	0.004974	-0.01256
Trial1	1	1	noBlindfold	counterclockwise	practice	Guided	1	-0.5	-0.5	4.630493	-0.54981	-1.45	-1.3	0.801549099581751	-0.0024684	0.013439	0.0090524
Trial1	1	1	noBlindfold	counterclockwise	practice	Guided	1	-0.5	-0.5	4.650497	-0.54981	-1.45	-1.3	0.801549099581751	-0.0024664	0.017669	0.011899
Trial1	1	1	noBlindfold	counterclockwise	practice	Guided	1	-0.5	-0.5	4.670486	-0.54981	-1.45	-1.3	0.801549099581751	0.0022845	0.030363	0.015754
Trial1	1	1	noBlindfold	counterclockwise	practice	Guided	1	-0.5	-0.5	4.690491	-0.54981	-1.45	-1.3	0.801549099581751	0.020033	-0.0077266	0.014413
Trial1	1	1	noBlindfold	counterclockwise	practice	Guided	1	-0.5	-0.5	4.710495	-0.54981	-1.45	-1.3	0.801549099581751	0.014646	0.0092002	0.0021832
Trial1	1	1	noBlindfold	counterclockwise	practice	Guided	1	-0.5	-0.5	4.730499	-0.54981	-1.45	-1.3	0.801549099581751	-0.014834	0.030357	0.0048674
Trial1	1	1	noBlindfold	counterclockwise	practice	Guided	1	-0.5	-0.5	4.750488	-0.54981	-1.45	-1.3	0.801549099581751	0.023517	0.00073199	0.0015128
Trial1	1	1	noBlindfold	counterclockwise	practice	Guided	1	-0.5	-0.5	4.770493	-0.54981	-1.45	-1.3	0.801549099581751	-0.021805	-0.020429	-0.0076973
Trial1	1	1	noBlindfold	counterclockwise	practice	Guided	1	-0.5	-0.5	4.790497	-0.54981	-1.45	-1.3	0.801549099581751	-0.0078605	0.013426	0.021286
Trial1	1	1	noBlindfold	counterclockwise	practice	Guided	1	-0.5	-0.5	4.810486	-0.5498	-1.45	-1.3	0.801548477378549	0.022249	-0.0035015	-0.015235
Trial1	1	1	noBlindfold	counterclockwise	practice	Guided	1	-0.5	-0.5	4.83049	-0.5498	-1.45	-1.3	0.801548477378549	-0.012303	0.013424	1.191E-05
Trial1	1	1	noBlindfold	counterclockwise	practice	Guided	1	-0.5	-0.5	4.850494	-0.5498	-1.45	-1.3	0.801548477378549	-0.0062845	0.026119	0.020618
Trial1	1	1	noBlindfold	counterclockwise	practice	Guided	1	-0.5	-0.5	4.870499	-0.5498	-1.45	-1.3	0.801548477378549	0.040943	0.00072769	-0.0040113
Trial1	1	1	noBlindfold	counterclockwise	practice	Guided	1	-0.5	-0.5	4.890488	-0.5498	-1.45	-1.3	0.801548477378549	-0.011994	-0.007738	0.0041973
Trial1	1	1	noBlindfold	counterclockwise	practice	Guided	1	-0.5	-0.5	4.910492	-0.5498	-1.45	-1.3	0.801548477378549	0.032381	-0.020435	0.00084516
Trial1	1	1	noBlindfold	counterclockwise	practice	Guided	1	-0.5	-0.5	4.930496	-0.5498	-1.45	-1.3	0.801548477378549	0.005755	-0.016203	0.020617
Trial1	1	1	noBlindfold	counterclockwise	practice	Guided	1	-0.5	-0.5	4.950485	-0.5498	-1.45	-1.3	0.801548477378549	-0.0024867	0.01342	0.011906
Trial1	1	1	noBlindfold	counterclockwise	practice	Guided	1	-0.5	-0.5	4.97049	-0.5498	-1.45	-1.3	0.801548477378549	0.014629	0.0049554	0.0021864
Trial1	1	1	noBlindfold	counterclockwise	practice	Guided	1	-0.5	-0.5	4.990494	-0.54979	-1.45	-1.3	0.801547859002442	0.040931	-0.024668	-0.0040133
Trial1	1	1	noBlindfold	counterclockwise	practice	Guided	1	-0.5	-0.5	5.010498	-0.54979	-1.45	-1.3	0.801547859002442	0.044736	0.017648	-0.012723
Trial1	1	1	noBlindfold	counterclockwise	practice	Guided	1	-0.5	-0.5	5.030487	-0.54979	-1.45	-1.3	0.801547859002442	0.042195	0.0091837	0.012739
Trial1	1	1	noBlindfold	counterclockwise	practice	Guided	1	-0.5	-0.5	5.050491	-0.54979	-1.45	-1.3	0.801547859002442	0.010184	0.00071931	0.0025225
Trial1	1	1	noBlindfold	counterclockwise	practice	Guided	1	-0.5	-0.5	5.070496	-0.54979	-1.45	-1.3	0.801547859002442	0.000991	0.021881	0.0073817
Trial1	1	1	noBlindfold	counterclockwise	practice	Guided	1	-0.5	-0.5	5.090485	-0.54979	-1.45	-1.3	0.801547859002442	-0.028807	0.017647	0.018102
Trial1	1	1	noBlindfold	counterclockwise	practice	Guided	1	-0.5	-0.5	5.110489	-0.54979	-1.45	-1.3	0.801547859002442	-0.016444	0.017645	0.0045335
Trial1	1	1	noBlindfold	counterclockwise	practice	Guided	1	-0.5	-0.5	5.130493	-0.54979	-1.45	-1.3	0.801547859002442	-0.024685	0.013411	0.013581
Trial1	1	1	noBlindfold	counterclockwise	practice	Guided	1	-0.5	-0.5	5.150497	-0.54979	-1.45	-1.3	0.801547859002442	0.0013074	0.0049441	0.0031936
Trial1	1	1	noBlindfold	counterclockwise	practice	Guided	1	-0.5	-0.5	5.170486	-0.54979	-1.45	-1.3	0.801547859002442	-0.02183	0.00071181	-0.0076945
Trial1	1	1	noBlindfold	counterclockwise	practice	Guided	1	-0.5	-0.5	5.190491	-0.54979	-1.45	-1.3	0.801547859002442	0.0041592	-0.0077526	-0.018082
Trial1	1	1	noBlindfold	counterclockwise	practice	Guided	1	-0.5	-0.5	5.210495	-0.54979	-1.45	-1.3	0.801547859002442	0.0066905	0.0049418	0.011234
Trial1	1	1	noBlindfold	counterclockwise	practice	Guided	1	-0.5	-0.5	5.230499	-0.54979	-1.45	-1.3	0.801547859002442	-0.0021826	0.0049405	0.016426
Trial1	1	1	noBlindfold	counterclockwise	practice	Guided	1	-0.5	-0.5	5.250488	-0.54979	-1.45	-1.3	0.801547859002442	0.018106	0.00070694	0.028654
Trial1	1	1	noBlindfold	counterclockwise	practice	Guided	1	-0.5	-0.5	5.270493	-0.54979	-1.45	-1.3	0.801547859002442	-0.047506	0.013402	0.00688
Trial1	1	1	noBlindfold	counterclockwise	practice	Guided	1	-0.5	-0.5	5.290497	-0.54979	-1.45	-1.3	0.801547859002442	-0.014543	-0.003524	-0.029307
Trial1	1	1	noBlindfold	counterclockwise	practice	Guided	1	-0.5	-0.5	5.310486	-0.54979	-1.45	-1.3	0.801547859002442	0.010809	-0.003526	0.010896
Trial1	1	1	noBlindfold	counterclockwise	practice	Guided	1	-0.5	-0.5	5.33049	-0.54979	-1.45	-1.3	0.801547859002442	-0.0025022	-0.0035251	0.011902
Trial1	1	1	noBlindfold	counterclockwise	practice	Guided	1	-0.5	-0.5	5.350494	-0.54979	-1.45	-1.3	0.801547859002442	-0.0050308	0.00070524	-0.021602
Trial1	1	1	noBlindfold	counterclockwise	practice	Guided	1	-0.5	-0.5	5.370499	-0.54979	-1.45	-1.3	0.801547859002442	-0.043068	0.03456	0.0065444
Trial1	1	1	noBlindfold	counterclockwise	practice	Guided	1	-0.5	-0.5	5.390488	-0.54979	-1.45	-1.3	0.801547859002442	-0.0072564	-0.016226	0.0080465
Trial1	1	1	noBlindfold	counterclockwise	practice	Guided	1	-0.5	-0.5	5.410492	-0.54979	-1.45	-1.3	0.801547859002442	0.017467	-0.0035309	-0.019093
Trial1	1	1	noBlindfold	counterclockwise	practice	Guided	1	-0.5	-0.5	5.430496	-0.54979	-1.45	-1.3	0.801547859002442	0.032046	0.034554	-0.0033463
Trial1	1	1	noBlindfold	counterclockwise	practice	Guided	1	-0.5	-0.5	5.450485	-0.54979	-1.45	-1.3	0.801547859002442	0.013346	0.00069885	-0.01457
Trial1	1	1	noBlindfold	counterclockwise	practice	Guided	1	-0.5	-0.5	5.47049	-0.54979	-1.45	-1.3	0.801547859002442	0.0044718	0.017625	-0.013898
Trial1	1	1	noBlindfold	counterclockwise	practice	Guided	1	-0.5	-0.5	5.490494	-0.54979	-1.45	-1.3	0.801547859002442	0.0019315	0.00069732	0.011568
Trial1	1	1	noBlindfold	counterclockwise	practice	Guided	1	-0.5	-0.5	5.510498	-0.54979	-1.45	-1.3	0.801547859002442	0.00098195	-0.011999	-0.00099649
Trial1	1	1	noBlindfold	counterclockwise	practice	Guided	1	-0.5	-0.5	5.530487	-0.54979	-1.45	-1.3	0.801547859002442	-0.002823	-0.020462	-0.0020052
Trial1	1	1	noBlindfold	counterclockwise	practice	Guided	1	-0.5	-0.5	5.550491	-0.54979	-1.45	-1.3	0.801547859002442	0.0019302	0.0049275	0.011564
Trial1	1	1	noBlindfold	counterclockwise	practice	Guided	1	-0.5	-0.5	5.570496	-0.54979	-1.45	-1.3	0.801547859002442	0.0022471	0.013389	0.017762
Trial1	1	1	noBlindfold	counterclockwise	practice	Guided	1	-0.5	-0.5	5.590485	-0.54979	-1.45	-1.3	0.801547859002442	0.040918	0.0091553	-0.0040194
Trial1	1	1	noBlindfold	counterclockwise	practice	Guided	1	-0.5	-0.5	5.610489	-0.54979	-1.45	-1.3	0.801547859002442	0.028238	-0.012004	-0.0065309
Trial1	1	1	noBlindfold	counterclockwise	practice	Guided	1	-0.5	-0.5	5.630493	-0.54979	-1.45	-1.3	0.801547859002442	-0.0015589	-0.016234	0.024463
Trial1	1	1	noBlindfold	counterclockwise	practice	Guided	1	-0.5	-0.5	5.650497	-0.54978	-1.45	-1.3	0.801547237047727	-0.013917	-0.0035385	-0.020937
Trial1	1	1	noBlindfold	counterclockwise	practice	Guided	1	-0.5	-0.5	5.670486	-0.54978	-1.45	-1.3	0.801547237047727	0.053594	-0.0077707	-0.013402
Trial1	1	1	noBlindfold	counterclockwise	practice	Guided	1	-0.5	-0.5	5.690491	-0.54978	-1.45	-1.3	0.801547237047727	0.0012904	0.0049273	0.0031833
Trial1	1	1	noBlindfold	counterclockwise	practice	Guided	1	-0.5	-0.5	5.710495	-0.54978	-1.45	-1.3	0.801547237047727	0.023477	0.009157	0.0015071
Trial1	1	1	noBlindfold	counterclockwise	practice	Guided	1	-0.5	-0.5	5.730499	-0.54978	-1.45	-1.3	0.801547237047727	-0.0088509	-0.007772	-0.012898
Trial1	1	1	noBlindfold	counterclockwise	practice	Guided	1	-0.5	-0.5	5.750488	-0.54978	-1.45	-1.3	0.801547237047727	0.013334	0.0091536	-0.014574
Trial1	1	1	noBlindfold	counterclockwise	practice	Guided	1	-0.5	-0.5	5.770493	-0.54978	-1.45	-1.3	0.801547237047727	0.010793	-0.0035414	0.01089
Trial1	1	1	noBlindfold	counterclockwise	practice	Guided	1	-0.5	-0.5	5.790497	-0.54978	-1.45	-1.3	0.801547237047727	0.0041375	-0.024699	-0.01809
Trial1	1	1	noBlindfold	counterclockwise	practice	Guided	1	-0.5	-0.5	5.810486	-0.54978	-1.45	-1.3	0.801547237047727	0.008574	0.026081	-0.018428
Trial1	1	1	noBlindfold	counterclockwise	practice	Guided	1	-0.5	-0.5	5.83049	-0.54978	-1.45	-1.3	0.801547237047727	0.011737	-0.0035415	0.02345
Trial1	1	1	noBlindfold	counterclockwise	practice	Guided	1	-0.5	-0.5	5.850494	-0.54977	-1.45	-1.3	0.801546615217628	0.026635	-0.0035407	-0.015584
Trial1	1	1	noBlindfold	counterclockwise	practice	Guided	1	-0.5	-0.5	5.870499	-0.54977	-1.45	-1.3	0.801546615217628	0.062448	-0.016236	-0.014078
Trial1	1	1	noBlindfold	counterclockwise	practice	Guided	1	-0.5	-0.5	5.890488	-0.54977	-1.45	-1.3	0.801546615217628	0.040891	0.00069213	0.0021742
Trial1	1	1	noBlindfold	counterclockwise	practice	Guided	1	-0.5	-0.5	5.910492	-0.54977	-1.45	-1.3	0.801546615217628	0.026943	0.017619	-0.019102
Trial1	1	1	noBlindfold	counterclockwise	practice	Guided	1	-0.5	-0.5	5.930496	-0.54977	-1.45	-1.3	0.801546615217628	-0.048177	-0.003542	-0.0015102
Trial1	1	1	noBlindfold	counterclockwise	practice	Guided	1	-0.5	-0.5	5.950485	-0.54977	-1.45	-1.3	0.801546615217628	0.030744	-0.028931	-0.020108
Trial1	1	1	noBlindfold	counterclockwise	practice	Guided	1	-0.5	-0.5	5.97049	-0.54977	-1.45	-1.3	0.801546615217628	0.026938	0.0091554	-0.011396
Trial1	1	1	noBlindfold	counterclockwise	practice	Guided	1	-0.5	-0.5	5.990494	-0.54977	-1.45	-1.3	0.801546615217628	-0.013957	-0.041627	0.038027
Trial1	1	1	noBlindfold	counterclockwise	practice	Guided	1	-0.5	-0.5	6.010498	-0.54976	-1.45	-1.3	0.801545993512145	0.012672	0.00068998	-0.022954
Trial1	1	1	noBlindfold	counterclockwise	practice	Guided	1	-0.5	-0.5	6.030487	-0.54976	-1.45	-1.3	0.801545993512145	-0.030121	-0.037398	0.0013413
Trial1	1	1	noBlindfold	counterclockwise	practice	Guided	1	-0.5	-0.5	6.050491	-0.54976	-1.45	-1.3	0.801545993512145	0.034856	0.0091515	-0.024627
Trial1	1	1	noBlindfold	counterclockwise	practice	Guided	1	-0.5	-0.5	6.070496	-0.54976	-1.45	-1.3	0.801545993512145	-0.0053949	-0.028935	-0.025797
Trial1	1	1	noBlindfold	counterclockwise	practice	Guided	1	-0.5	-0.5	6.090485	-0.54976	-1.45	-1.3	0.801545993512145	0.0088637	0.00068737	-0.014236
Trial1	1	1	noBlindfold	counterclockwise	practice	Guided	1	-0.5	-0.5	6.110489	-0.54976	-1.45	-1.3	0.801545993512145	-0.055165	-0.0035448	0.024297
Trial1	1	1	noBlindfold	counterclockwise	practice	Guided	1	-0.5	-0.5	6.130493	-0.54976	-1.45	-1.3	0.801545993512145	0.022492	-0.0035441	-0.011056
Trial1	1	1	noBlindfold	counterclockwise	practice	Guided	1	-0.5	-0.5	6.150497	-0.54976	-1.45	-1.3	0.801545993512145	0.0098095	-0.0077754	-0.0016734
Trial1	1	1	noBlindfold	counterclockwise	practice	Guided	1	-0.5	-0.5	6.170486	-0.54976	-1.45	-1.3	0.801545993512145	0.015196	0.00068716	0.010553
Trial1	1	1	noBlindfold	counterclockwise	practice	Guided	1	-0.5	-0.5	6.190491	-0.54976	-1.45	-1.3	0.801545993512145	0.019627	0.013383	0.010217
Trial1	1	1	noBlindfold	counterclockwise	practice	Guided	1	-0.5	-0.5	6.210495	-0.54976	-1.45	-1.3	0.801545993512145	0.021848	-0.012007	-0.019434
Trial1	1	1	noBlindfold	counterclockwise	practice	Guided	1	-0.5	-0.5	6.230499	-0.54975	-1.45	-1.3	0.801545371931277	-0.023483	0.017613	0.030322
Trial1	1	1	noBlindfold	counterclockwise	practice	Guided	1	-0.5	-0.5	6.250488	-0.54975	-1.45	-1.3	0.801545371931277	-0.0092145	-0.0077807	-0.017088
Trial1	1	1	noBlindfold	counterclockwise	practice	Guided	1	-0.5	-0.5	6.270493	-0.54975	-1.45	-1.3	0.801545371931277	0.004414	-0.012012	-0.013906
Trial1	1	1	noBlindfold	counterclockwise	practice	Guided	1	-0.5	-0.5	6.290497	-0.54975	-1.45	-1.3	0.801545371931277	0.012959	0.00068423	0.040199
Trial1	1	1	noBlindfold	counterclockwise	practice	Guided	1	-0.5	-0.5	6.310486	-0.54975	-1.45	-1.3	0.801545371931277	-0.026975	-0.0077782	-0.015752
Trial1	1	1	noBlindfold	counterclockwise	practice	Guided	1	-0.5	-0.5	6.33049	-0.54975	-1.45	-1.3	0.801545371931277	0.0018654	0.0091484	0.011552
Trial1	1	1	noBlindfold	counterclockwise	practice	Guided	1	-0.5	-0.5	6.350494	-0.54975	-1.45	-1.3	0.801545371931277	-0.005106	-0.016245	-0.021617
Trial1	1	1	noBlindfold	counterclockwise	practice	Guided	1	-0.5	-0.5	6.370499	-0.54975	-1.45	-1.3	0.801545371931277	0.01898	-0.024707	0.0018357
Trial1	1	1	noBlindfold	counterclockwise	practice	Guided	1	-0.5	-0.5	6.390488	-0.54975	-1.45	-1.3	0.801545371931277	0.027219	0.030305	-0.0072082
Trial1	1	1	noBlindfold	counterclockwise	practice	Guided	1	-0.5	-0.5	6.410492	-0.54975	-1.45	-1.3	0.801545371931277	0.0088362	-0.020477	-0.014244
Trial1	1	1	noBlindfold	counterclockwise	practice	Guided	1	-0.5	-0.5	6.430496	-0.54975	-1.45	-1.3	0.801545371931277	-0.034271	0.00068236	0.0058627
Trial1	1	1	noBlindfold	counterclockwise	practice	Guided	1	-0.5	-0.5	6.450485	-0.54974	-1.45	-1.3	0.801544754173801	-0.0025807	-0.012014	0.011891
Trial1	1	1	noBlindfold	counterclockwise	practice	Guided	1	-0.5	-0.5	6.47049	-0.54974	-1.45	-1.3	0.801544754173801	-0.003851	0.0049133	0.012896
Trial1	1	1	noBlindfold	counterclockwise	practice	Guided	1	-0.5	-0.5	6.490494	-0.54974	-1.45	-1.3	0.801544754173801	0.014211	0.013374	-0.0020143
Trial1	1	1	noBlindfold	counterclockwise	practice	Guided	1	-0.5	-0.5	6.510498	-0.54974	-1.45	-1.3	0.801544754173801	-0.038723	0.0091435	0.0061983
Trial1	1	1	noBlindfold	counterclockwise	practice	Guided	1	-0.5	-0.5	6.530487	-0.54974	-1.45	-1.3	0.801544754173801	0.027525	0.0091434	-0.0030198
Trial1	1	1	noBlindfold	counterclockwise	practice	Guided	1	-0.5	-0.5	6.550491	-0.54974	-1.45	-1.3	0.801544754173801	0.010089	0.00068001	-0.0048585
Trial1	1	1	noBlindfold	counterclockwise	practice	Guided	1	-0.5	-0.5	6.570496	-0.54974	-1.45	-1.3	0.801544754173801	-0.016219	0.0091421	0.0087129
Trial1	1	1	noBlindfold	counterclockwise	practice	Guided	1	-0.5	-0.5	6.590485	-0.54974	-1.45	-1.3	0.801544754173801	-0.0038584	-0.0077873	-0.0048581
Trial1	1	1	noBlindfold	counterclockwise	practice	Guided	1	-0.5	-0.5	6.610489	-0.54974	-1.45	-1.3	0.801544754173801	-0.022557	0.030298	-0.0087122
Trial1	1	1	noBlindfold	counterclockwise	practice	Guided	1	-0.5	-0.5	6.630493	-0.54974	-1.45	-1.3	0.801544754173801	-0.016535	0.026065	0.0045238
Trial1	1	1	noBlindfold	counterclockwise	practice	Guided	1	-0.5	-0.5	6.650497	-0.54974	-1.45	-1.3	0.801544754173801	-0.0079794	-0.020484	-0.00033086
Trial1	1	1	noBlindfold	counterclockwise	practice	Guided	1	-0.5	-0.5	6.670486	-0.54973	-1.45	-1.3	0.801544132841425	-0.020662	-0.0077903	0.0090504
Trial1	1	1	noBlindfold	counterclockwise	practice	Guided	1	-0.5	-0.5	6.690491	-0.54973	-1.45	-1.3	0.801544132841425	0.00057337	-0.0077903	-0.0051909
Trial1	1	1	noBlindfold	counterclockwise	practice	Guided	1	-0.5	-0.5	6.710495	-0.54973	-1.45	-1.3	0.801544132841425	-0.004499	-0.0035581	-0.013229
Trial1	1	1	noBlindfold	counterclockwise	practice	Guided	1	-0.5	-0.5	6.730499	-0.54973	-1.45	-1.3	0.801544132841425	-0.0067219	0.00067404	0.016424
Trial1	1	1	noBlindfold	counterclockwise	practice	Guided	1	-0.5	-0.5	6.750488	-0.54973	-1.45	-1.3	0.801544132841425	0.013563	-0.028951	-0.010381
Trial1	1	1	noBlindfold	counterclockwise	practice	Guided	1	-0.5	-0.5	6.770493	-0.54973	-1.45	-1.3	0.801544132841425	0.013246	0.026063	-0.014568
Trial1	1	1	noBlindfold	counterclockwise	practice	Guided	1	-0.5	-0.5	6.790497	-0.54973	-1.45	-1.3	0.801544132841425	0.045886	-0.020489	0.0040258
Trial1	1	1	noBlindfold	counterclockwise	practice	Guided	1	-0.5	-0.5	6.810486	-0.54973	-1.45	-1.3	0.801544132841425	-0.0041913	-0.0077933	-0.0090372
Trial1	1	1	noBlindfold	counterclockwise	practice	Guided	1	-0.5	-0.5	6.83049	-0.54973	-1.45	-1.3	0.801544132841425	-0.0045068	-0.0077929	0.00050967
Trial1	1	1	noBlindfold	counterclockwise	practice	Guided	1	-0.5	-0.5	6.850494	-0.54973	-1.45	-1.3	0.801544132841425	0.017045	0.013367	-0.023277
Trial1	1	1	noBlindfold	counterclockwise	practice	Guided	1	-0.5	-0.5	6.870499	-0.54973	-1.45	-1.3	0.801544132841425	0.014189	-0.0035604	-0.0020015
Trial1	1	1	noBlindfold	counterclockwise	practice	Guided	1	-0.5	-0.5	6.890488	-0.54972	-1.45	-1.3	0.801543511633665	-0.030186	-0.012025	0.012908
Trial1	1	1	noBlindfold	counterclockwise	practice	Guided	1	-0.5	-0.5	6.910492	-0.54973	-1.45	-1.3	0.801544132841425	0.031938	0.021829	-0.003344
Trial1	1	1	noBlindfold	counterclockwise	practice	Guided	1	-0.5	-0.5	6.930496	-0.54973	-1.45	-1.3	0.801544132841425	0.014505	0.0049012	0.0021849
Trial1	1	1	noBlindfold	counterclockwise	practice	Guided	1	-0.5	-0.5	6.950485	-0.54973	-1.45	-1.3	0.801544132841425	0.016094	0.0091337	-0.035841
Trial1	1	1	noBlindfold	counterclockwise	practice	Guided	1	-0.5	-0.5	6.97049	-0.54973	-1.45	-1.3	0.801544132841425	0.015454	0.0091339	0.01475
Trial1	1	1	noBlindfold	counterclockwise	practice	Guided	1	-0.5	-0.5	6.990494	-0.54972	-1.45	-1.3	0.801543511633665	0.031935	0.0091322	-0.0033469
Trial1	1	1	noBlindfold	counterclockwise	practice	Guided	1	-0.5	-0.5	7.010498	-0.54972	-1.45	-1.3	0.801543511633665	0.0053078	-0.01203	-0.0013362
Trial1	1	1	noBlindfold	counterclockwise	practice	Guided	1	-0.5	-0.5	7.030487	-0.54972	-1.45	-1.3	0.801543511633665	-0.0057921	-0.01203	0.028986
Trial1	1	1	noBlindfold	counterclockwise	practice	Guided	1	-0.5	-0.5	7.050491	-0.54972	-1.45	-1.3	0.801543511633665	-0.0026217	0.0048961	0.011899
Trial1	1	1	noBlindfold	counterclockwise	practice	Guided	1	-0.5	-0.5	7.070496	-0.54972	-1.45	-1.3	0.801543511633665	0.012279	0.01759	-0.027135
Trial1	1	1	noBlindfold	counterclockwise	practice	Guided	1	-0.5	-0.5	7.090485	-0.54972	-1.45	-1.3	0.801543511633665	0.0043504	0.042982	-0.013899
Trial1	1	1	noBlindfold	counterclockwise	practice	Guided	1	-0.5	-0.5	7.110489	-0.54972	-1.45	-1.3	0.801543511633665	0.024948	-0.012032	0.022451
Trial1	1	1	noBlindfold	counterclockwise	practice	Guided	1	-0.5	-0.5	7.130493	-0.54972	-1.45	-1.3	0.801543511633665	-0.015621	-0.0077981	0.017093
Trial1	1	1	noBlindfold	counterclockwise	practice	Guided	1	-0.5	-0.5	7.150497	-0.54972	-1.45	-1.3	0.801543511633665	0.017347	0.0091294	-0.019093
Trial1	1	1	noBlindfold	counterclockwise	practice	Guided	1	-0.5	-0.5	7.170486	-0.54972	-1.45	-1.3	0.801543511633665	0.019562	-0.016263	0.010223
Trial1	1	1	noBlindfold	counterclockwise	practice	Guided	1	-0.5	-0.5	7.190491	-0.54972	-1.45	-1.3	0.801543511633665	0.0094163	0.013363	-0.0058572
Trial1	1	1	noBlindfold	counterclockwise	practice	Guided	1	-0.5	-0.5	7.210495	-0.54972	-1.45	-1.3	0.801543511633665	-0.0035796	0.017593	0.025136
Trial1	1	1	noBlindfold	counterclockwise	practice	Guided	1	-0.5	-0.5	7.230499	-0.54972	-1.45	-1.3	0.801543511633665	0.026216	0.013359	-0.019761
Trial1	1	1	noBlindfold	counterclockwise	practice	Guided	1	-0.5	-0.5	7.250488	-0.54971	-1.45	-1.3	0.801542890550522	0.023993	-0.0078012	0.0098911
Trial1	1	1	noBlindfold	counterclockwise	practice	Guided	1	-0.5	-0.5	7.270493	-0.54971	-1.45	-1.3	0.801542890550522	-0.0039005	0.013357	-0.0048499
Trial1	1	1	noBlindfold	counterclockwise	practice	Guided	1	-0.5	-0.5	7.290497	-0.54971	-1.45	-1.3	0.801542890550522	-0.0070752	0.0048926	-0.0041812
Trial1	1	1	noBlindfold	counterclockwise	practice	Guided	1	-0.5	-0.5	7.310486	-0.54971	-1.45	-1.3	0.801542890550522	-0.0042197	-0.012033	-0.001332
Trial1	1	1	noBlindfold	counterclockwise	practice	Guided	1	-0.5	-0.5	7.33049	-0.54971	-1.45	-1.3	0.801542890550522	-0.040669	-0.016265	-0.018921
Trial1	1	1	noBlindfold	counterclockwise	practice	Guided	1	-0.5	-0.5	7.350494	-0.54971	-1.45	-1.3	0.801542890550522	0.037296	0.021818	0.0088833
Trial1	1	1	noBlindfold	counterclockwise	practice	Guided	1	-0.5	-0.5	7.370499	-0.54971	-1.45	-1.3	0.801542890550522	-0.026094	0.017584	-0.0031735
Trial1	1	1	noBlindfold	counterclockwise	practice	Guided	1	-0.5	-0.5	7.390488	-0.54971	-1.45	-1.3	0.801542890550522	0.030639	0.030276	-0.020096
Trial1	1	1	noBlindfold	counterclockwise	practice	Guided	1	-0.5	-0.5	7.410492	-0.54971	-1.45	-1.3	0.801542890550522	0.036341	-0.0035786	-0.0036805
Trial1	1	1	noBlindfold	counterclockwise	practice	Guided	1	-0.5	-0.5	7.430496	-0.54971	-1.45	-1.3	0.801542890550522	0.020497	-0.0078125	-0.036178
Trial1	1	1	noBlindfold	counterclockwise	practice	Guided	1	-0.5	-0.5	7.450485	-0.54971	-1.45	-1.3	0.801542890550522	-0.012469	-0.0035817	6.799E-06
Trial1	1	1	noBlindfold	counterclockwise	practice	Guided	1	-0.5	-0.5	7.47049	-0.54971	-1.45	-1.3	0.801542890550522	0.013205	-0.0035814	-0.014569
Trial1	1	1	noBlindfold	counterclockwise	practice	Guided	1	-0.5	-0.5	7.490494	-0.5497	-1.45	-1.3	0.801542273287809	-0.020714	0.021808	0.0090562
Trial1	1	1	noBlindfold	counterclockwise	practice	Guided	1	-0.5	-0.5	7.510498	-0.54971	-1.45	-1.3	0.801542890550522	-0.013419	0.0091121	-0.012558
Trial1	1	1	noBlindfold	counterclockwise	practice	Guided	1	-0.5	-0.5	7.530487	-0.54971	-1.45	-1.3	0.801542890550522	-0.011838	-0.0035851	0.0083824
Trial1	1	1	noBlindfold	counterclockwise	practice	Guided	1	-0.5	-0.5	7.550491	-0.54971	-1.45	-1.3	0.801542890550522	0.011621	-0.012049	-0.03551
Trial1	1	1	noBlindfold	counterclockwise	practice	Guided	1	-0.5	-0.5	7.570496	-0.5497	-1.45	-1.3	0.801542273287809	0.0017875	0.0091087	-0.0083707
Trial1	1	1	noBlindfold	counterclockwise	practice	Guided	1	-0.5	-0.5	7.590485	-0.5497	-1.45	-1.3	0.801542273287809	-0.006457	0.00064328	-0.0048532
Trial1	1	1	noBlindfold	counterclockwise	practice	Guided	1	-0.5	-0.5	7.610489	-0.5497	-1.45	-1.3	0.801542273287809	-0.0080417	-0.0035887	-0.00032768
Trial1	1	1	noBlindfold	counterclockwise	practice	Guided	1	-0.5	-0.5	7.630493	-0.5497	-1.45	-1.3	0.801542273287809	0.024918	-0.0035881	0.014078
Trial1	1	1	noBlindfold	counterclockwise	practice	Guided	1	-0.5	-0.5	7.650497	-0.5497	-1.45	-1.3	0.801542273287809	-0.0080441	0.026036	-0.00032704
Trial1	1	1	noBlindfold	counterclockwise	practice	Guided	1	-0.5	-0.5	7.670486	-0.5497	-1.45	-1.3	0.801542273287809	0.00051441	-0.016283	-0.0051864
Trial1	1	1	noBlindfold	counterclockwise	practice	Guided	1	-0.5	-0.5	7.690491	-0.5497	-1.45	-1.3	0.801542273287809	-0.016919	0.0091068	0.00034528
Trial1	1	1	noBlindfold	counterclockwise	practice	Guided	1	-0.5	-0.5	7.710495	-0.5497	-1.45	-1.3	0.801542273287809	-0.02548	0.0048735	0.013577
Trial1	1	1	noBlindfold	counterclockwise	practice	Guided	1	-0.5	-0.5	7.730499	-0.5497	-1.45	-1.3	0.801542273287809	0.0049493	0.021801	-0.0055223
Trial1	1	1	noBlindfold	counterclockwise	practice	Guided	1	-0.5	-0.5	7.750488	-0.5497	-1.45	-1.3	0.801542273287809	0.012239	0.017568	-0.027133
Trial1	1	1	noBlindfold	counterclockwise	practice	Guided	1	-0.5	-0.5	7.770493	-0.5497	-1.45	-1.3	0.801542273287809	0.01319	0.0048708	-0.014569
Trial1	1	1	noBlindfold	counterclockwise	practice	Guided	1	-0.5	-0.5	7.790497	-0.5497	-1.45	-1.3	0.801542273287809	0.031251	0.0091016	-0.011722
Trial1	1	1	noBlindfold	counterclockwise	practice	Guided	1	-0.5	-0.5	7.810486	-0.5497	-1.45	-1.3	0.801542273287809	0.021112	-0.007826	-0.027804
Trial1	1	1	noBlindfold	counterclockwise	practice	Guided	1	-0.5	-0.5	7.83049	-0.5497	-1.45	-1.3	0.801542273287809	-0.00075949	0.017565	-0.02194
Trial1	1	1	noBlindfold	counterclockwise	practice	Guided	1	-0.5	-0.5	7.850494	-0.54969	-1.45	-1.3	0.801541652453159	0.030931	0.021795	-0.015911
Trial1	1	1	noBlindfold	counterclockwise	practice	Guided	1	-0.5	-0.5	7.870499	-0.54969	-1.45	-1.3	0.801541652453159	0.035684	-0.016292	-0.01206
Trial1	1	1	noBlindfold	counterclockwise	practice	Guided	1	-0.5	-0.5	7.890488	-0.54969	-1.45	-1.3	0.801541652453159	-0.015667	0.00063574	0.017091
Trial1	1	1	noBlindfold	counterclockwise	practice	Guided	1	-0.5	-0.5	7.910492	-0.54969	-1.45	-1.3	0.801541652453159	-0.02295	0.01333	-0.020266
Trial1	1	1	noBlindfold	counterclockwise	practice	Guided	1	-0.5	-0.5	7.930496	-0.54969	-1.45	-1.3	0.801541652453159	0.0052586	-0.012061	-0.0013362
Trial1	1	1	noBlindfold	counterclockwise	practice	Guided	1	-0.5	-0.5	7.950485	-0.54969	-1.45	-1.3	0.801541652453159	-0.0014041	0.0048661	0.028652
Trial1	1	1	noBlindfold	counterclockwise	practice	Guided	1	-0.5	-0.5	7.97049	-0.54969	-1.45	-1.3	0.801541652453159	0.014443	0.00063366	0.0021813
Trial1	1	1	noBlindfold	counterclockwise	practice	Guided	1	-0.5	-0.5	7.990494	-0.54969	-1.45	-1.3	0.801541652453159	0.0017587	0.021792	0.011561
Trial1	1	1	noBlindfold	counterclockwise	practice	Guided	1	-0.5	-0.5	8.010498	-0.54969	-1.45	-1.3	0.801541652453159	0.0065113	0.017559	0.015751
Trial1	1	1	noBlindfold	counterclockwise	practice	Guided	1	-0.5	-0.5	8.030487	-0.54969	-1.45	-1.3	0.801541652453159	-0.0090153	-0.0078319	-0.012894
Trial1	1	1	noBlindfold	counterclockwise	practice	Guided	1	-0.5	-0.5	8.050491	-0.54969	-1.45	-1.3	0.801541652453159	0.050252	0.0090952	0.003687
Trial1	1	1	noBlindfold	counterclockwise	practice	Guided	1	-0.5	-0.5	8.070496	-0.54969	-1.45	-1.3	0.801541652453159	0.011263	0.0048636	-0.0020056
Trial1	1	1	noBlindfold	counterclockwise	practice	Guided	1	-0.5	-0.5	8.090485	-0.54969	-1.45	-1.3	0.801541652453159	-0.0039472	0.01756	-0.0048494
Trial1	1	1	noBlindfold	counterclockwise	practice	Guided	1	-0.5	-0.5	8.110489	-0.54969	-1.45	-1.3	0.801541652453159	-0.01726	-0.033222	-0.0038438
Trial1	1	1	noBlindfold	counterclockwise	practice	Guided	1	-0.5	-0.5	8.130493	-0.54969	-1.45	-1.3	0.801541652453159	-0.013772	0.00063162	-0.01674
Trial1	1	1	noBlindfold	counterclockwise	practice	Guided	1	-0.5	-0.5	8.150497	-0.54969	-1.45	-1.3	0.801541652453159	0.024258	0.0090951	0.022794
Trial1	1	1	noBlindfold	counterclockwise	practice	Guided	1	-0.5	-0.5	8.170486	-0.54969	-1.45	-1.3	0.801541652453159	-0.023604	0.00062989	0.030334
Trial1	1	1	noBlindfold	counterclockwise	practice	Guided	1	-0.5	-0.5	8.190491	-0.54968	-1.45	-1.3	0.801541031743127	0.0030167	-0.016297	0.028321
Trial1	1	1	noBlindfold	counterclockwise	practice	Guided	1	-0.5	-0.5	8.210495	-0.54968	-1.45	-1.3	0.801541031743127	0.0014369	-0.0078344	0.0073786
Trial1	1	1	noBlindfold	counterclockwise	practice	Guided	1	-0.5	-0.5	8.230499	-0.54968	-1.45	-1.3	0.801541031743127	0.026477	0.013324	-0.015573
Trial1	1	1	noBlindfold	counterclockwise	practice	Guided	1	-0.5	-0.5	8.250488	-0.54968	-1.45	-1.3	0.801541031743127	-0.0087065	0.0048593	-0.0087014
Trial1	1	1	noBlindfold	counterclockwise	practice	Guided	1	-0.5	-0.5	8.270493	-0.54968	-1.45	-1.3	0.801541031743127	0.0090435	0.00062708	-0.010045
Trial1	1	1	noBlindfold	counterclockwise	practice	Guided	1	-0.5	-0.5	8.290497	-0.54968	-1.45	-1.3	0.801541031743127	-0.0093393	0.013321	-0.017078
Trial1	1	1	noBlindfold	counterclockwise	practice	Guided	1	-0.5	-0.5	8.310486	-0.54968	-1.45	-1.3	0.801541031743127	0.046754	-0.024766	0.01659
Trial1	1	1	noBlindfold	counterclockwise	practice	Guided	1	-0.5	-0.5	8.33049	-0.54968	-1.45	-1.3	0.801541031743127	-0.012197	0.021784	0.0041971
Trial1	1	1	noBlindfold	counterclockwise	practice	Guided	1	-0.5	-0.5	8.350494	-0.54968	-1.45	-1.3	0.801541031743127	0.010305	0.034479	0.0067101
Trial1	1	1	noBlindfold	counterclockwise	practice	Guided	1	-0.5	-0.5	8.370499	-0.54968	-1.45	-1.3	0.801541031743127	0.022985	-0.033229	-0.002673
Trial1	1	1	noBlindfold	counterclockwise	practice	Guided	1	-0.5	-0.5	8.390488	-0.54968	-1.45	-1.3	0.801541031743127	0.022981	0.026013	-0.0026696
Trial1	1	1	noBlindfold	counterclockwise	practice	Guided	1	-0.5	-0.5	8.410492	-0.54968	-1.45	-1.3	0.801541031743127	-0.017908	-0.012075	-0.012217
Trial1	1	1	noBlindfold	counterclockwise	practice	Guided	1	-0.5	-0.5	8.430496	-0.54968	-1.45	-1.3	0.801541031743127	0.00078851	0.013314	-0.000993
Trial1	1	1	noBlindfold	counterclockwise	practice	Guided	1	-0.5	-0.5	8.450485	-0.54968	-1.45	-1.3	0.801541031743127	0.0058566	0.0048492	0.0070499
Trial1	1	1	noBlindfold	counterclockwise	practice	Guided	1	-0.5	-0.5	8.47049	-0.54968	-1.45	-1.3	0.801541031743127	-0.016005	-0.020541	-0.046053
Trial1	1	1	noBlindfold	counterclockwise	practice	Guided	1	-0.5	-0.5	8.490494	-0.54968	-1.45	-1.3	0.801541031743127	0.0023688	0.030238	0.019951
Trial1	1	1	noBlindfold	counterclockwise	practice	Guided	1	-0.5	-0.5	8.510498	-0.54967	-1.45	-1.3	0.801540411157713	0.0099772	-0.03324	0.0025272
Trial1	1	1	noBlindfold	counterclockwise	practice	Guided	1	-0.5	-0.5	8.530487	-0.54967	-1.45	-1.3	0.801540411157713	0.023288	0.013311	0.0015201
Trial1	1	1	noBlindfold	counterclockwise	practice	Guided	1	-0.5	-0.5	8.550491	-0.54967	-1.45	-1.3	0.801540411157713	-0.015699	-0.0036164	0.017101
Trial1	1	1	noBlindfold	counterclockwise	practice	Guided	1	-0.5	-0.5	8.570496	-0.54967	-1.45	-1.3	0.801540411157713	0.02995	-0.0078472	-0.028469
Trial1	1	1	noBlindfold	counterclockwise	practice	Guided	1	-0.5	-0.5	8.590485	-0.54967	-1.45	-1.3	0.801540411157713	-0.012215	-0.024777	0.01442
Trial1	1	1	noBlindfold	counterclockwise	practice	Guided	1	-0.5	-0.5	8.610489	-0.54967	-1.45	-1.3	0.801540411157713	0.031524	0.0048442	0.0070507
Trial1	1	1	noBlindfold	counterclockwise	practice	Guided	1	-0.5	-0.5	8.630493	-0.54967	-1.45	-1.3	0.801540411157713	0.018843	-0.012084	0.0018566
Trial1	1	1	noBlindfold	counterclockwise	practice	Guided	1	-0.5	-0.5	8.650497	-0.54967	-1.45	-1.3	0.801540411157713	0.013774	-0.0036211	-0.0061858
Trial1	1	1	noBlindfold	counterclockwise	practice	Guided	1	-0.5	-0.5	8.670486	-0.54967	-1.45	-1.3	0.801540411157713	-0.016021	0.00061061	0.0171
Trial1	1	1	noBlindfold	counterclockwise	practice	Guided	1	-0.5	-0.5	8.690491	-0.54967	-1.45	-1.3	0.801540411157713	0.045468	-0.0078544	-0.00015864
Trial1	1	1	noBlindfold	counterclockwise	practice	Guided	1	-0.5	-0.5	8.710495	-0.54967	-1.45	-1.3	0.801540411157713	-0.014118	0.00061078	-0.02227
Trial1	1	1	noBlindfold	counterclockwise	practice	Guided	1	-0.5	-0.5	8.730499	-0.54967	-1.45	-1.3	0.801540411157713	0.028664	-0.012085	0.021116
Trial1	1	1	noBlindfold	counterclockwise	practice	Guided	1	-0.5	-0.5	8.750488	-0.54967	-1.45	-1.3	0.801540411157713	0.0083827	0.02177	-0.018417
Trial1	1	1	noBlindfold	counterclockwise	practice	Guided	1	-0.5	-0.5	8.770493	-0.54967	-1.45	-1.3	0.801540411157713	-0.018239	0.021769	-0.016405
Trial1	1	1	noBlindfold	counterclockwise	practice	Guided	1	-0.5	-0.5	8.790497	-0.54967	-1.45	-1.3	0.801540411157713	-0.0081011	0.017533	-0.00032498
Trial1	1	1	noBlindfold	counterclockwise	practice	Guided	1	-0.5	-0.5	8.810486	-0.54967	-1.45	-1.3	0.801540411157713	0.0064735	0.0090696	0.010228
Trial1	1	1	noBlindfold	counterclockwise	practice	Guided	1	-0.5	-0.5	8.83049	-0.54966	-1.45	-1.3	0.801539790696918	0.063523	-0.016321	0.0026876
Trial1	1	1	noBlindfold	counterclockwise	practice	Guided	1	-0.5	-0.5	8.850494	-0.54966	-1.45	-1.3	0.801539790696918	0.0055189	0.0133	0.0028584
Trial1	1	1	noBlindfold	counterclockwise	practice	Guided	1	-0.5	-0.5	8.870499	-0.54966	-1.45	-1.3	0.801539790696918	0.0048826	0.0090658	-0.0055186
Trial1	1	1	noBlindfold	counterclockwise	practice	Guided	1	-0.5	-0.5	8.890488	-0.54966	-1.45	-1.3	0.801539790696918	0.013756	-0.0036308	-0.0061884
Trial1	1	1	noBlindfold	counterclockwise	practice	Guided	1	-0.5	-0.5	8.910492	-0.54966	-1.45	-1.3	0.801539790696918	-0.015409	-0.012093	0.021289
Trial1	1	1	noBlindfold	counterclockwise	practice	Guided	1	-0.5	-0.5	8.930496	-0.54966	-1.45	-1.3	0.801539790696918	-0.01699	0.0006009	0.00034782
Trial1	1	1	noBlindfold	counterclockwise	practice	Guided	1	-0.5	-0.5	8.950485	-0.54966	-1.45	-1.3	0.801539790696918	-0.019848	0.0090638	0.016428
Trial1	1	1	noBlindfold	counterclockwise	practice	Guided	1	-0.5	-0.5	8.97049	-0.54966	-1.45	-1.3	0.801539790696918	-0.0030504	0.009064	0.007715
Trial1	1	1	noBlindfold	counterclockwise	practice	Guided	1	-0.5	-0.5	8.990494	-0.54966	-1.45	-1.3	0.801539790696918	0.031499	-0.0036314	-0.0075289
Trial1	1	1	noBlindfold	counterclockwise	practice	Guided	1	-0.5	-0.5	9.010498	-0.54966	-1.45	-1.3	0.801539790696918	-0.00051734	0.021761	0.041221
Trial1	1	1	noBlindfold	counterclockwise	practice	Guided	1	-0.5	-0.5	9.030487	-0.54966	-1.45	-1.3	0.801539790696918	0.037203	-0.012095	0.0082163
Trial1	1	1	noBlindfold	counterclockwise	practice	Guided	1	-0.5	-0.5	9.050491	-0.54966	-1.45	-1.3	0.801539790696918	-0.02999	-0.020556	0.0055383
Trial1	1	1	noBlindfold	counterclockwise	practice	Guided	1	-0.5	-0.5	9.070496	-0.54966	-1.45	-1.3	0.801539790696918	0.0099475	-0.0078606	0.0025198
Trial1	1	1	noBlindfold	counterclockwise	practice	Guided	1	-0.5	-0.5	9.090485	-0.54966	-1.45	-1.3	0.801539790696918	-0.008437	-0.0036301	-0.0045135
Trial1	1	1	noBlindfold	counterclockwise	practice	Guided	1	-0.5	-0.5	9.110489	-0.54966	-1.45	-1.3	0.801539790696918	-0.0065392	0.0090655	0.020616
Trial1	1	1	noBlindfold	counterclockwise	practice	Guided	1	-0.5	-0.5	9.130493	-0.54966	-1.45	-1.3	0.801539790696918	-0.0014685	-0.016328	0.028658
Trial1	1	1	noBlindfold	counterclockwise	practice	Guided	1	-0.5	-0.5	9.150497	-0.54966	-1.45	-1.3	0.801539790696918	0.00043586	0.00059845	-0.0051812
Trial1	1	1	noBlindfold	counterclockwise	practice	Guided	1	-0.5	-0.5	9.170486	-0.54965	-1.45	-1.3	0.80153917405285	-0.0040035	0.00059673	-0.0048484
Trial1	1	1	noBlindfold	counterclockwise	practice	Guided	1	-0.5	-0.5	9.190491	-0.54965	-1.45	-1.3	0.80153917405285	0.049557	-0.016331	-0.004683
Trial1	1	1	noBlindfold	counterclockwise	practice	Guided	1	-0.5	-0.5	9.210495	-0.54965	-1.45	-1.3	0.80153917405285	0.009302	-0.012099	-0.0058545
Trial1	1	1	noBlindfold	counterclockwise	practice	Guided	1	-0.5	-0.5	9.230499	-0.54965	-1.45	-1.3	0.80153917405285	0.0054966	0.013293	0.016093
Trial1	1	1	noBlindfold	counterclockwise	practice	Guided	1	-0.5	-0.5	9.250488	-0.54965	-1.45	-1.3	0.80153917405285	0.023877	-0.020562	0.0098929
Trial1	1	1	noBlindfold	counterclockwise	practice	Guided	1	-0.5	-0.5	9.270493	-0.54965	-1.45	-1.3	0.80153917405285	0.015316	0.017523	0.01475
Trial1	1	1	noBlindfold	counterclockwise	practice	Guided	1	-0.5	-0.5	9.290497	-0.54965	-1.45	-1.3	0.80153917405285	-0.013842	-0.0078719	-0.016744
Trial1	1	1	noBlindfold	counterclockwise	practice	Guided	1	-0.5	-0.5	9.310486	-0.54965	-1.45	-1.3	0.80153917405285	-0.017964	0.0090532	-0.012217
Trial1	1	1	noBlindfold	counterclockwise	practice	Guided	1	-0.5	-0.5	9.33049	-0.54964	-1.45	-1.3	0.801538553840551	-0.016383	-0.0036413	0.021285
Trial1	1	1	noBlindfold	counterclockwise	practice	Guided	1	-0.5	-0.5	9.350494	-0.54964	-1.45	-1.3	0.801538553840551	0.018166	0.013284	-0.0065267
Trial1	1	1	noBlindfold	counterclockwise	practice	Guided	1	-0.5	-0.5	9.370499	-0.54964	-1.45	-1.3	0.801538553840551	-0.012897	0.00482	-0.0041796
Trial1	1	1	noBlindfold	counterclockwise	practice	Guided	1	-0.5	-0.5	9.390488	-0.54964	-1.45	-1.3	0.801538553840551	0.040983	0.00058795	0.00017464
Trial1	1	1	noBlindfold	counterclockwise	practice	Guided	1	-0.5	-0.5	9.410492	-0.54964	-1.45	-1.3	0.801538553840551	0.012773	-0.024802	-0.018753
Trial1	1	1	noBlindfold	counterclockwise	practice	Guided	1	-0.5	-0.5	9.430496	-0.54964	-1.45	-1.3	0.801538553840551	-0.017024	0.00058796	0.00034658
Trial1	1	1	noBlindfold	counterclockwise	practice	Guided	1	-0.5	-0.5	9.450485	-0.54964	-1.45	-1.3	0.801538553840551	0.059675	-0.012109	0.0114
Trial1	1	1	noBlindfold	counterclockwise	practice	Guided	1	-0.5	-0.5	9.47049	-0.54964	-1.45	-1.3	0.801538553840551	-0.022099	0.017515	-0.0076944
Trial1	1	1	noBlindfold	counterclockwise	practice	Guided	1	-0.5	-0.5	9.490494	-0.54964	-1.45	-1.3	0.801538553840551	0.013717	0.0048219	-0.0061882
Trial1	1	1	noBlindfold	counterclockwise	practice	Guided	1	-0.5	-0.5	9.510498	-0.54964	-1.45	-1.3	0.801538553840551	-0.012904	0.0090547	-0.0041752
Trial1	1	1	noBlindfold	counterclockwise	practice	Guided	1	-0.5	-0.5	9.530487	-0.54964	-1.45	-1.3	0.801538553840551	-0.030341	0.017519	0.0013543
Trial1	1	1	noBlindfold	counterclockwise	practice	Guided	1	-0.5	-0.5	9.550491	-0.54964	-1.45	-1.3	0.801538553840551	-0.0040337	0.017518	-0.0048455
Trial1	1	1	noBlindfold	counterclockwise	practice	Guided	1	-0.5	-0.5	9.570496	-0.54964	-1.45	-1.3	0.801538553840551	0.043509	0.021749	-0.025283
Trial1	1	1	noBlindfold	counterclockwise	practice	Guided	1	-0.5	-0.5	9.590485	-0.54963	-1.45	-1.3	0.801537933752871	-0.043973	-0.0036433	0.018277
Trial1	1	1	noBlindfold	counterclockwise	practice	Guided	1	-0.5	-0.5	9.610489	-0.54963	-1.45	-1.3	0.801537933752871	0.026706	-0.0078759	-0.0050112
Trial1	1	1	noBlindfold	counterclockwise	practice	Guided	1	-0.5	-0.5	9.630493	-0.54963	-1.45	-1.3	0.801537933752871	-0.022105	-0.0036423	-0.0076889
Trial1	1	1	noBlindfold	counterclockwise	practice	Guided	1	-0.5	-0.5	9.650497	-0.54963	-1.45	-1.3	0.801537933752871	0.0089551	0.02598	-0.010036
Trial1	1	1	noBlindfold	counterclockwise	practice	Guided	1	-0.5	-0.5	9.670486	-0.54963	-1.45	-1.3	0.801537933752871	0.020678	-0.012107	0.026986
Trial1	1	1	noBlindfold	counterclockwise	practice	Guided	1	-0.5	-0.5	9.690491	-0.54963	-1.45	-1.3	0.801537933752871	0.036845	-0.0078738	0.0047037
Trial1	1	1	noBlindfold	counterclockwise	practice	Guided	1	-0.5	-0.5	9.710495	-0.54963	-1.45	-1.3	0.801537933752871	-0.0040413	0.013283	-0.0048432
Trial1	1	1	noBlindfold	counterclockwise	practice	Guided	1	-0.5	-0.5	9.730499	-0.54963	-1.45	-1.3	0.801537933752871	-0.02274	-0.0078758	-0.016066
Trial1	1	1	noBlindfold	counterclockwise	practice	Guided	1	-0.5	-0.5	9.750488	-0.54963	-1.45	-1.3	0.801537933752871	0.0013408	0.00058775	0.0073837
Trial1	1	1	noBlindfold	counterclockwise	practice	Guided	1	-0.5	-0.5	9.770493	-0.54963	-1.45	-1.3	0.801537933752871	0.044763	0.00058765	-0.0026682
Trial1	1	1	noBlindfold	counterclockwise	practice	Guided	1	-0.5	-0.5	9.790497	-0.54963	-1.45	-1.3	0.801537933752871	0.015916	-0.01211	0.023133
Trial1	1	1	noBlindfold	counterclockwise	practice	Guided	1	-0.5	-0.5	9.810486	-0.54963	-1.45	-1.3	0.801537933752871	-0.022434	0.0048148	-0.0097016
Trial1	1	1	noBlindfold	counterclockwise	practice	Guided	1	-0.5	-0.5	9.83049	-0.54963	-1.45	-1.3	0.801537933752871	0.014014	-0.029039	-0.001995
Trial1	1	1	noBlindfold	counterclockwise	practice	Guided	1	-0.5	-0.5	9.850494	-0.54963	-1.45	-1.3	0.801537933752871	0.033343	0.0090476	0.017605
Trial1	1	1	noBlindfold	counterclockwise	practice	Guided	1	-0.5	-0.5	9.870499	-0.54962	-1.45	-1.3	0.801537317479698	0.02922	0.00058333	0.022128
Trial1	1	1	noBlindfold	counterclockwise	practice	Guided	1	-0.5	-0.5	9.890488	-0.54962	-1.45	-1.3	0.801537317479698	0.023514	-0.0078816	0.020622
Trial1	1	1	noBlindfold	counterclockwise	practice	Guided	1	-0.5	-0.5	9.910492	-0.54962	-1.45	-1.3	0.801537317479698	0.0022746	0.004813	0.019951
Trial1	1	1	noBlindfold	counterclockwise	practice	Guided	1	-0.5	-0.5	9.930496	-0.54962	-1.45	-1.3	0.801537317479698	-0.0094473	0.00058113	-0.017072
Trial1	1	1	noBlindfold	counterclockwise	practice	Guided	1	-0.5	-0.5	9.950485	-0.54962	-1.45	-1.3	0.801537317479698	-0.024981	-0.0036518	0.013588
Trial1	1	1	noBlindfold	counterclockwise	practice	Guided	1	-0.5	-0.5	9.97049	-0.54962	-1.45	-1.3	0.801537317479698	0.018442	0.00057739	-0.0023273
Trial1	1	1	noBlindfold	counterclockwise	practice	Guided	1	-0.5	-0.5	9.990494	-0.54962	-1.45	-1.3	0.801537317479698	0.032701	0.017503	0.009232
Trial1	1	1	noBlindfold	counterclockwise	practice	Guided	1	-0.5	-0.5	10.0105	-0.54962	-1.45	-1.3	0.801537317479698	0.0098814	0.021733	0.002532
Trial1	1	1	noBlindfold	counterclockwise	practice	Guided	1	-0.5	-0.5	10.03049	-0.54962	-1.45	-1.3	0.801537317479698	0.018124	-0.020586	-0.0065136
Trial1	1	1	noBlindfold	counterclockwise	practice	Guided	1	-0.5	-0.5	10.05049	-0.54962	-1.45	-1.3	0.801537317479698	0.017491	-0.020586	-0.014892
Trial1	1	1	noBlindfold	counterclockwise	practice	Guided	1	-0.5	-0.5	10.0705	-0.54962	-1.45	-1.3	0.801537317479698	0.0044937	0.0048063	-0.0096988
Trial1	1	1	noBlindfold	counterclockwise	practice	Guided	1	-0.5	-0.5	10.09048	-0.54962	-1.45	-1.3	0.801537317479698	-0.046857	0.030195	0.019454
Trial1	1	1	noBlindfold	counterclockwise	practice	Guided	1	-0.5	-0.5	10.11049	-0.54962	-1.45	-1.3	0.801537317479698	-0.031957	0.0090355	-0.019581
Trial1	1	1	noBlindfold	counterclockwise	practice	Guided	1	-0.5	-0.5	10.13049	-0.54962	-1.45	-1.3	0.801537317479698	0.016854	-0.016354	-0.02327
Trial1	1	1	noBlindfold	counterclockwise	practice	Guided	1	-0.5	-0.5	10.1505	-0.54962	-1.45	-1.3	0.801537317479698	0.013997	0.0090349	-0.0019925
Trial1	1	1	noBlindfold	counterclockwise	practice	Guided	1	-0.5	-0.5	10.17049	-0.54962	-1.45	-1.3	0.801537317479698	0.0060702	0.0090342	0.011241
Trial1	1	1	noBlindfold	counterclockwise	practice	Guided	1	-0.5	-0.5	10.19049	-0.54961	-1.45	-1.3	0.801536697640516	0.040301	0.03019	-0.0081936
Trial1	1	1	noBlindfold	counterclockwise	practice	Guided	1	-0.5	-0.5	10.21049	-0.54961	-1.45	-1.3	0.801536697640516	0.042198	-0.0036656	0.016936
Trial1	1	1	noBlindfold	counterclockwise	practice	Guided	1	-0.5	-0.5	10.2305	-0.54961	-1.45	-1.3	0.801536697640516	0.033005	0.00056437	0.013418
Trial1	1	1	noBlindfold	counterclockwise	practice	Guided	1	-0.5	-0.5	10.25049	-0.54961	-1.45	-1.3	0.801536697640516	0.027303	0.00056287	-0.0029999
Trial1	1	1	noBlindfold	counterclockwise	practice	Guided	1	-0.5	-0.5	10.27049	-0.54961	-1.45	-1.3	0.801536697640516	0.026353	0.00056233	-0.015564
Trial1	1	1	noBlindfold	counterclockwise	practice	Guided	1	-0.5	-0.5	10.2905	-0.54961	-1.45	-1.3	0.801536697640516	0.038709	0.0047928	0.038715
Trial1	1	1	noBlindfold	counterclockwise	practice	Guided	1	-0.5	-0.5	10.31049	-0.54961	-1.45	-1.3	0.801536697640516	0.0060619	0.0047932	0.011238
Trial1	1	1	noBlindfold	counterclockwise	practice	Guided	1	-0.5	-0.5	10.33049	-0.54961	-1.45	-1.3	0.801536697640516	-0.0050289	0.017486	-0.017408
Trial1	1	1	noBlindfold	counterclockwise	practice	Guided	1	-0.5	-0.5	10.35049	-0.54961	-1.45	-1.3	0.801536697640516	-0.0059811	-0.0036717	-0.02997
Trial1	1	1	noBlindfold	counterclockwise	practice	Guided	1	-0.5	-0.5	10.3705	-0.54961	-1.45	-1.3	0.801536697640516	-0.002502	0.013255	0.0161
Trial1	1	1	noBlindfold	counterclockwise	practice	Guided	1	-0.5	-0.5	10.39049	-0.54961	-1.45	-1.3	0.801536697640516	-0.0091556	-0.0036741	-0.01288
Trial1	1	1	noBlindfold	counterclockwise	practice	Guided	1	-0.5	-0.5	10.41049	-0.54961	-1.45	-1.3	0.801536697640516	-0.043074	0.0047869	0.010745
Trial1	1	1	noBlindfold	counterclockwise	practice	Guided	1	-0.5	-0.5	10.4305	-0.54961	-1.45	-1.3	0.801536697640516	-0.0028236	0.030176	0.011917
Trial1	1	1	noBlindfold	counterclockwise	practice	Guided	1	-0.5	-0.5	10.45049	-0.5496	-1.45	-1.3	0.801536077925954	0.018413	-0.029071	-0.0023219
Trial1	1	1	noBlindfold	counterclockwise	practice	Guided	1	-0.5	-0.5	10.47049	-0.5496	-1.45	-1.3	0.801536077925954	0.0044669	0.0005525	-0.0096914
Trial1	1	1	noBlindfold	counterclockwise	practice	Guided	1	-0.5	-0.5	10.49049	-0.5496	-1.45	-1.3	0.801536077925954	-0.010752	-0.0079108	0.025152
Trial1	1	1	noBlindfold	counterclockwise	practice	Guided	1	-0.5	-0.5	10.5105	-0.5496	-1.45	-1.3	0.801536077925954	-0.027228	0.034406	-0.015725
Trial1	1	1	noBlindfold	counterclockwise	practice	Guided	1	-0.5	-0.5	10.53049	-0.5496	-1.45	-1.3	0.801536077925954	0.020623	0.017478	0.026992
Trial1	1	1	noBlindfold	counterclockwise	practice	Guided	1	-0.5	-0.5	10.55049	-0.5496	-1.45	-1.3	0.801536077925954	0.042175	0.0047819	0.01694
Trial1	1	1	noBlindfold	counterclockwise	practice	Guided	1	-0.5	-0.5	10.5705	-0.5496	-1.45	-1.3	0.801536077925954	0.025373	-0.012146	0.030846
Trial1	1	1	noBlindfold	counterclockwise	practice	Guided	1	-0.5	-0.5	10.59048	-0.5496	-1.45	-1.3	0.801536077925954	0.033302	0.025939	-0.041356
Trial1	1	1	noBlindfold	counterclockwise	practice	Guided	1	-0.5	-0.5	10.61049	-0.5496	-1.45	-1.3	0.801536077925954	-0.0079094	0.00054749	0.0038772
Trial1	1	1	noBlindfold	counterclockwise	practice	Guided	1	-0.5	-0.5	10.63049	-0.5496	-1.45	-1.3	0.801536077925954	-0.008222	-0.024843	-0.00031295
Trial1	1	1	noBlindfold	counterclockwise	practice	Guided	1	-0.5	-0.5	10.6505	-0.5496	-1.45	-1.3	0.801536077925954	0.02601	-0.020612	-0.019747
Trial1	1	1	noBlindfold	counterclockwise	practice	Guided	1	-0.5	-0.5	10.67049	-0.5496	-1.45	-1.3	0.801536077925954	-0.038652	0.00054732	0.01041
Trial1	1	1	noBlindfold	counterclockwise	practice	Guided	1	-0.5	-0.5	10.69049	-0.5496	-1.45	-1.3	0.801536077925954	-0.014567	-0.0036847	0.033861
Trial1	1	1	noBlindfold	counterclockwise	practice	Guided	1	-0.5	-0.5	10.71049	-0.5496	-1.45	-1.3	0.801536077925954	-0.014244	-0.020613	-0.0073491
Trial1	1	1	noBlindfold	counterclockwise	practice	Guided	1	-0.5	-0.5	10.7305	-0.54959	-1.45	-1.3	0.801535458336013	-0.025022	0.0090098	-0.045379
Trial1	1	1	noBlindfold	counterclockwise	practice	Guided	1	-0.5	-0.5	10.75049	-0.54959	-1.45	-1.3	0.801535458336013	0.026319	-0.01638	-0.015559
Trial1	1	1	noBlindfold	counterclockwise	practice	Guided	1	-0.5	-0.5	10.77049	-0.54959	-1.45	-1.3	0.801535458336013	-0.0066505	-0.0079167	0.020629
Trial1	1	1	noBlindfold	counterclockwise	practice	Guided	1	-0.5	-0.5	10.7905	-0.54959	-1.45	-1.3	0.801535458336013	0.0091997	-0.0079176	-0.0058368
Trial1	1	1	noBlindfold	counterclockwise	practice	Guided	1	-0.5	-0.5	10.81049	-0.54959	-1.45	-1.3	0.801535458336013	5.3886E-06	-0.012148	-0.0093564
Trial1	1	1	noBlindfold	counterclockwise	practice	Guided	1	-0.5	-0.5	10.83049	-0.54959	-1.45	-1.3	0.801535458336013	-0.044053	-0.016381	-0.0018161
Trial1	1	1	noBlindfold	counterclockwise	practice	Guided	1	-0.5	-0.5	10.85049	-0.54959	-1.45	-1.3	0.801535458336013	-0.029794	0.013241	0.0097422
Trial1	1	1	noBlindfold	counterclockwise	practice	Guided	1	-0.5	-0.5	10.8705	-0.54959	-1.45	-1.3	0.801535458336013	-0.041526	-0.0036871	0.031687
Trial1	1	1	noBlindfold	counterclockwise	practice	Guided	1	-0.5	-0.5	10.89049	-0.54959	-1.45	-1.3	0.801535458336013	0.018066	-0.0036892	-0.0065087
Trial1	1	1	noBlindfold	counterclockwise	practice	Guided	1	-0.5	-0.5	10.91049	-0.54958	-1.45	-1.3	0.801534838870692	-0.0050755	0.021703	-0.019073
Trial1	1	1	noBlindfold	counterclockwise	practice	Guided	1	-0.5	-0.5	10.9305	-0.54958	-1.45	-1.3	0.801534838870692	0.0018919	0.0090072	0.015774
Trial1	1	1	noBlindfold	counterclockwise	practice	Guided	1	-0.5	-0.5	10.95049	-0.54958	-1.45	-1.3	0.801534838870692	0.029145	0.025934	0.022139
Trial1	1	1	noBlindfold	counterclockwise	practice	Guided	1	-0.5	-0.5	10.97049	-0.54958	-1.45	-1.3	0.801534838870692	-0.0022329	-0.0079199	0.020298
Trial1	1	1	noBlindfold	counterclockwise	practice	Guided	1	-0.5	-0.5	10.99049	-0.54958	-1.45	-1.3	0.801534838870692	-0.045025	0.0090061	0.036552
Trial1	1	1	noBlindfold	counterclockwise	practice	Guided	1	-0.5	-0.5	11.0105	-0.54958	-1.45	-1.3	0.801534838870692	0.0044244	-0.0036892	-0.0096867
Trial1	1	1	noBlindfold	counterclockwise	practice	Guided	1	-0.5	-0.5	11.03049	-0.54958	-1.45	-1.3	0.801534838870692	0.015513	-0.0036922	0.018959
Trial1	1	1	noBlindfold	counterclockwise	practice	Guided	1	-0.5	-0.5	11.05049	-0.54958	-1.45	-1.3	0.801534838870692	-0.019346	0.0047696	-0.021915
Trial1	1	1	noBlindfold	counterclockwise	practice	Guided	1	-0.5	-0.5	11.0705	-0.54958	-1.45	-1.3	0.801534838870692	-0.022211	0.0090002	0.051294
Trial1	1	1	noBlindfold	counterclockwise	practice	Guided	1	-0.5	-0.5	11.09048	-0.54958	-1.45	-1.3	0.801534838870692	-0.039951	-0.007929	-0.0063343
Trial1	1	1	noBlindfold	counterclockwise	practice	Guided	1	-0.5	-0.5	11.11049	-0.54958	-1.45	-1.3	0.801534838870692	-0.022201	-0.01216	-0.0076737
Trial1	1	1	noBlindfold	counterclockwise	practice	Guided	1	-0.5	-0.5	11.13049	-0.54958	-1.45	-1.3	0.801534838870692	-0.020307	0.00053467	0.017454
Trial1	1	1	noBlindfold	counterclockwise	practice	Guided	1	-0.5	-0.5	11.1505	-0.54958	-1.45	-1.3	0.801534838870692	0.03738	-0.020625	0.013098
Trial1	1	1	noBlindfold	counterclockwise	practice	Guided	1	-0.5	-0.5	11.17049	-0.54958	-1.45	-1.3	0.801534838870692	0.00283	-0.020626	0.028342
Trial1	1	1	noBlindfold	counterclockwise	practice	Guided	1	-0.5	-0.5	11.19049	-0.54958	-1.45	-1.3	0.801534838870692	-0.030442	0.021692	0.0013731
Trial1	1	1	noBlindfold	counterclockwise	practice	Guided	1	-0.5	-0.5	11.21049	-0.54958	-1.45	-1.3	0.801534838870692	0.031681	-0.016395	-0.0033189
Trial1	1	1	noBlindfold	counterclockwise	practice	Guided	1	-0.5	-0.5	11.2305	-0.54958	-1.45	-1.3	0.801534838870692	-0.024738	0.0089975	0.021978
Trial1	1	1	noBlindfold	counterclockwise	practice	Guided	1	-0.5	-0.5	11.25049	-0.54958	-1.45	-1.3	0.801534838870692	-0.0057132	-0.0036989	-0.025767
Trial1	1	1	noBlindfold	counterclockwise	practice	Guided	1	-0.5	-0.5	11.27049	-0.54958	-1.45	-1.3	0.801534838870692	-0.035194	-0.0037006	-0.0024797
Trial1	1	1	noBlindfold	counterclockwise	practice	Guided	1	-0.5	-0.5	11.2905	-0.54958	-1.45	-1.3	0.801534838870692	-0.034875	0.0047632	0.001709
Trial1	1	1	noBlindfold	counterclockwise	practice	Guided	1	-0.5	-0.5	11.31049	-0.54958	-1.45	-1.3	0.801534838870692	-0.0057116	0.0089962	-0.025765
Trial1	1	1	noBlindfold	counterclockwise	practice	Guided	1	-0.5	-0.5	11.33049	-0.54958	-1.45	-1.3	0.801534838870692	0.033906	-0.0079308	-0.03297
Trial1	1	1	noBlindfold	counterclockwise	practice	Guided	1	-0.5	-0.5	11.35049	-0.54958	-1.45	-1.3	0.801534838870692	-0.0079389	0.004765	0.0038872
Trial1	1	1	noBlindfold	counterclockwise	practice	Guided	1	-0.5	-0.5	11.3705	-0.54958	-1.45	-1.3	0.801534838870692	0.015829	-0.02486	0.023151
Trial1	1	1	noBlindfold	counterclockwise	practice	Guided	1	-0.5	-0.5	11.39049	-0.54958	-1.45	-1.3	0.801534838870692	0.0053704	0.01746	0.0028828
Trial1	1	1	noBlindfold	counterclockwise	practice	Guided	1	-0.5	-0.5	11.41049	-0.54958	-1.45	-1.3	0.801534838870692	0.00093079	-0.033321	0.003217
Trial1	1	1	noBlindfold	counterclockwise	practice	Guided	1	-0.5	-0.5	11.4305	-0.54958	-1.45	-1.3	0.801534838870692	-0.013965	0.00053395	-0.016718
Trial1	1	1	noBlindfold	counterclockwise	practice	Guided	1	-0.5	-0.5	11.45049	-0.54957	-1.45	-1.3	0.801534219529992	0.018995	0.0047642	0.0060625
Trial1	1	1	noBlindfold	counterclockwise	practice	Guided	1	-0.5	-0.5	11.47049	-0.54957	-1.45	-1.3	0.801534219529992	0.028184	0.0089955	0.0095795
Trial1	1	1	noBlindfold	counterclockwise	practice	Guided	1	-0.5	-0.5	11.49049	-0.54957	-1.45	-1.3	0.801534219529992	0.015196	0.00052913	-0.019067
Trial1	1	1	noBlindfold	counterclockwise	practice	Guided	1	-0.5	-0.5	11.5105	-0.54957	-1.45	-1.3	0.801534219529992	-0.025383	0.030151	0.0094141
Trial1	1	1	noBlindfold	counterclockwise	practice	Guided	1	-0.5	-0.5	11.53049	-0.54957	-1.45	-1.3	0.801534219529992	0.02311	-0.024863	0.0015383
Trial1	1	1	noBlindfold	counterclockwise	practice	Guided	1	-0.5	-0.5	11.55049	-0.54957	-1.45	-1.3	0.801534219529992	0.026911	-0.0079366	-0.0071711
Trial1	1	1	noBlindfold	counterclockwise	practice	Guided	1	-0.5	-0.5	11.5705	-0.54957	-1.45	-1.3	0.801534219529992	0.028175	0.0047565	0.0095796
Trial1	1	1	noBlindfold	counterclockwise	practice	Guided	1	-0.5	-0.5	11.59048	-0.54957	-1.45	-1.3	0.801534219529992	0.0047242	0.021683	-0.0054937
Trial1	1	1	noBlindfold	counterclockwise	practice	Guided	1	-0.5	-0.5	11.61049	-0.54957	-1.45	-1.3	0.801534219529992	-0.032684	0.013222	0.031027
Trial1	1	1	noBlindfold	counterclockwise	practice	Guided	1	-0.5	-0.5	11.63049	-0.54957	-1.45	-1.3	0.801534219529992	0.021521	0.0089898	-0.019399
Trial1	1	1	noBlindfold	counterclockwise	practice	Guided	1	-0.5	-0.5	11.6505	-0.54957	-1.45	-1.3	0.801534219529992	0.02912	0.0047562	0.022148
Trial1	1	1	noBlindfold	counterclockwise	practice	Guided	1	-0.5	-0.5	11.67049	-0.54957	-1.45	-1.3	0.801534219529992	0.019615	0.0089867	0.0095802
Trial1	1	1	noBlindfold	counterclockwise	practice	Guided	1	-0.5	-0.5	11.69049	-0.54957	-1.45	-1.3	0.801534219529992	-0.011448	-0.0079391	0.016786
Trial1	1	1	noBlindfold	counterclockwise	practice	Guided	1	-0.5	-0.5	11.71049	-0.54957	-1.45	-1.3	0.801534219529992	-0.020004	-0.016404	-0.012196
Trial1	1	1	noBlindfold	counterclockwise	practice	Guided	1	-0.5	-0.5	11.7305	-0.54957	-1.45	-1.3	0.801534219529992	-0.026023	0.04284	0.0010396
Trial1	1	1	noBlindfold	counterclockwise	practice	Guided	1	-0.5	-0.5	11.75049	-0.54957	-1.45	-1.3	0.801534219529992	0.016768	0.030143	-0.023254
Trial1	1	1	noBlindfold	counterclockwise	practice	Guided	1	-0.5	-0.5	11.77049	-0.54957	-1.45	-1.3	0.801534219529992	0.005353	0.021678	0.002881
Trial1	1	1	noBlindfold	counterclockwise	practice	Guided	1	-0.5	-0.5	11.7905	-0.54957	-1.45	-1.3	0.801534219529992	-0.0051058	0.017445	-0.017388
Trial1	1	1	noBlindfold	counterclockwise	practice	Guided	1	-0.5	-0.5	11.81049	-0.54957	-1.45	-1.3	0.801534219529992	0.034198	0.0047492	-0.045536
Trial1	1	1	noBlindfold	counterclockwise	practice	Guided	1	-0.5	-0.5	11.83049	-0.54957	-1.45	-1.3	0.801534219529992	0.0078885	0.0089825	-0.022583
Trial1	1	1	noBlindfold	counterclockwise	practice	Guided	1	-0.5	-0.5	11.85049	-0.54957	-1.45	-1.3	0.801534219529992	0.0082041	-0.0079453	-0.018394
Trial1	1	1	noBlindfold	counterclockwise	practice	Guided	1	-0.5	-0.5	11.8705	-0.54956	-1.45	-1.3	0.801533603999355	0.050668	-0.024874	0.012095
Trial1	1	1	noBlindfold	counterclockwise	practice	Guided	1	-0.5	-0.5	11.89049	-0.54956	-1.45	-1.3	0.801533603999355	0.0053437	0.01321	0.0028864
Trial1	1	1	noBlindfold	counterclockwise	practice	Guided	1	-0.5	-0.5	11.91049	-0.54956	-1.45	-1.3	0.801533603999355	-0.0032148	0.034368	-0.011518
Trial1	1	1	noBlindfold	counterclockwise	practice	Guided	1	-0.5	-0.5	11.9305	-0.54956	-1.45	-1.3	0.801533603999355	-0.012722	0.013208	4.1497E-05
Trial1	1	1	noBlindfold	counterclockwise	practice	Guided	1	-0.5	-0.5	11.95049	-0.54956	-1.45	-1.3	0.801533603999355	0.053204	0.0005115	-0.013364
Trial1	1	1	noBlindfold	counterclockwise	practice	Guided	1	-0.5	-0.5	11.97049	-0.54956	-1.45	-1.3	0.801533603999355	0.020549	0.00051065	0.02701
Trial1	1	1	noBlindfold	counterclockwise	practice	Guided	1	-0.5	-0.5	11.99049	-0.54956	-1.45	-1.3	0.801533603999355	-0.05235	-0.020648	0.0072477
Trial1	1	1	noBlindfold	counterclockwise	practice	Guided	1	-0.5	-0.5	12.0105	-0.54956	-1.45	-1.3	0.801533603999355	-0.0048018	0.0047439	-0.013192
Trial1	1	1	noBlindfold	counterclockwise	practice	Guided	1	-0.5	-0.5	12.03049	-0.54956	-1.45	-1.3	0.801533603999355	-0.0041695	0.00051047	-0.0048156
Trial1	1	1	noBlindfold	counterclockwise	practice	Guided	1	-0.5	-0.5	12.05049	-0.54956	-1.45	-1.3	0.801533603999355	-5.0027E-05	0.017436	-0.0093398
Trial1	1	1	noBlindfold	counterclockwise	practice	Guided	1	-0.5	-0.5	12.0705	-0.54956	-1.45	-1.3	0.801533603999355	0.024353	0.0089712	0.0183
Trial1	1	1	noBlindfold	counterclockwise	practice	Guided	1	-0.5	-0.5	12.09048	-0.54956	-1.45	-1.3	0.801533603999355	0.0078758	0.00050649	-0.022577
Trial1	1	1	noBlindfold	counterclockwise	practice	Guided	1	-0.5	-0.5	12.11049	-0.54956	-1.45	-1.3	0.801533603999355	0.005336	0.017433	0.0028855
Trial1	1	1	noBlindfold	counterclockwise	practice	Guided	1	-0.5	-0.5	12.13049	-0.54956	-1.45	-1.3	0.801533603999355	0.018647	0.017433	0.0018809
Trial1	1	1	noBlindfold	counterclockwise	practice	Guided	1	-0.5	-0.5	12.1505	-0.54956	-1.45	-1.3	0.801533603999355	-0.0003687	-0.0037266	-0.013531
Trial1	1	1	noBlindfold	counterclockwise	practice	Guided	1	-0.5	-0.5	12.17049	-0.54956	-1.45	-1.3	0.801533603999355	-0.05267	0.0047359	0.0030559
Trial1	1	1	noBlindfold	counterclockwise	practice	Guided	1	-0.5	-0.5	12.19049	-0.54955	-1.45	-1.3	0.801532984907157	0.042419	0.0089677	-0.037821
Trial1	1	1	noBlindfold	counterclockwise	practice	Guided	1	-0.5	-0.5	12.21049	-0.54955	-1.45	-1.3	0.801532984907157	0.0024799	0.0089679	-0.034805
Trial1	1	1	noBlindfold	counterclockwise	practice	Guided	1	-0.5	-0.5	12.2305	-0.54955	-1.45	-1.3	0.801532984907157	-0.013056	0.0089671	0.016793
Trial1	1	1	noBlindfold	counterclockwise	practice	Guided	1	-0.5	-0.5	12.25049	-0.54955	-1.45	-1.3	0.801532984907157	0.012933	0.004738	-0.014533
Trial1	1	1	noBlindfold	counterclockwise	practice	Guided	1	-0.5	-0.5	12.27049	-0.54955	-1.45	-1.3	0.801532984907157	-0.0073559	0.013199	0.012272
Trial1	1	1	noBlindfold	counterclockwise	practice	Guided	1	-0.5	-0.5	12.2905	-0.54955	-1.45	-1.3	0.801532984907157	-0.0045015	-0.0079594	-0.0090031
Trial1	1	1	noBlindfold	counterclockwise	practice	Guided	1	-0.5	-0.5	12.31049	-0.54955	-1.45	-1.3	0.801532984907157	-0.0041878	-0.0037291	-0.0048171
Trial1	1	1	noBlindfold	counterclockwise	practice	Guided	1	-0.5	-0.5	12.33049	-0.54955	-1.45	-1.3	0.801532984907157	-0.0098918	-0.016426	-0.021235
Trial1	1	1	noBlindfold	counterclockwise	practice	Guided	1	-0.5	-0.5	12.35049	-0.54955	-1.45	-1.3	0.801532984907157	0.030992	0.021662	-0.011685
Trial1	1	1	noBlindfold	counterclockwise	practice	Guided	1	-0.5	-0.5	12.3705	-0.54955	-1.45	-1.3	0.801532984907157	0.017992	-0.016427	-0.025589
Trial1	1	1	noBlindfold	counterclockwise	practice	Guided	1	-0.5	-0.5	12.39049	-0.54954	-1.45	-1.3	0.801532365939581	0.017359	0.013196	-0.014866
Trial1	1	1	noBlindfold	counterclockwise	practice	Guided	1	-0.5	-0.5	12.41049	-0.54954	-1.45	-1.3	0.801532365939581	0.00055507	0.017425	-0.00096063
Trial1	1	1	noBlindfold	counterclockwise	practice	Guided	1	-0.5	-0.5	12.4305	-0.54954	-1.45	-1.3	0.801532365939581	-7.864E-05	-0.003734	-0.0093364
Trial1	1	1	noBlindfold	counterclockwise	practice	Guided	1	-0.5	-0.5	12.45049	-0.54954	-1.45	-1.3	0.801532365939581	0.0084794	0.0047301	-0.014197
Trial1	1	1	noBlindfold	counterclockwise	practice	Guided	1	-0.5	-0.5	12.47049	-0.54954	-1.45	-1.3	0.801532365939581	-0.017513	0.0047286	-0.003809
Trial1	1	1	noBlindfold	counterclockwise	practice	Guided	1	-0.5	-0.5	12.49049	-0.54954	-1.45	-1.3	0.801532365939581	-0.0010371	0.013192	0.037067
Trial1	1	1	noBlindfold	counterclockwise	practice	Guided	1	-0.5	-0.5	12.5105	-0.54954	-1.45	-1.3	0.801532365939581	-0.0042009	0.030115	-0.0048129
Trial1	1	1	noBlindfold	counterclockwise	practice	Guided	1	-0.5	-0.5	12.53049	-0.54954	-1.45	-1.3	0.801532365939581	-0.0070594	0.038577	0.0022229
Trial1	1	1	noBlindfold	counterclockwise	practice	Guided	1	-0.5	-0.5	12.55049	-0.54954	-1.45	-1.3	0.801532365939581	-0.035585	0.013188	-0.0066543
Trial1	1	1	noBlindfold	counterclockwise	practice	Guided	1	-0.5	-0.5	12.5705	-0.54954	-1.45	-1.3	0.801532365939581	-0.025762	0.0047247	0.0052392
Trial1	1	1	noBlindfold	counterclockwise	practice	Guided	1	-0.5	-0.5	12.59048	-0.54954	-1.45	-1.3	0.801532365939581	-0.038441	-0.0079702	0.014622
Trial1	1	1	noBlindfold	counterclockwise	practice	Guided	1	-0.5	-0.5	12.61049	-0.54954	-1.45	-1.3	0.801532365939581	0.0014956	-0.0249	0.011609
Trial1	1	1	noBlindfold	counterclockwise	practice	Guided	1	-0.5	-0.5	12.63049	-0.54954	-1.45	-1.3	0.801532365939581	0.013857	0.0089545	0.01965
Trial1	1	1	noBlindfold	counterclockwise	practice	Guided	1	-0.5	-0.5	12.6505	-0.54954	-1.45	-1.3	0.801532365939581	-0.04858	0.017416	-0.0014554
Trial1	1	1	noBlindfold	counterclockwise	practice	Guided	1	-0.5	-0.5	12.67049	-0.54954	-1.45	-1.3	0.801532365939581	-0.020374	0.0047212	0.017474
Trial1	1	1	noBlindfold	counterclockwise	practice	Guided	1	-0.5	-0.5	12.69049	-0.54954	-1.45	-1.3	0.801532365939581	0.0081452	0.013183	0.04059
Trial1	1	1	noBlindfold	counterclockwise	practice	Guided	1	-0.5	-0.5	12.71049	-0.54954	-1.45	-1.3	0.801532365939581	0.016082	0.0004873	-0.031613
Trial1	1	1	noBlindfold	counterclockwise	practice	Guided	1	-0.5	-0.5	12.7305	-0.54954	-1.45	-1.3	0.801532365939581	-0.012452	0.01318	0.001893
Trial1	1	1	noBlindfold	counterclockwise	practice	Guided	1	-0.5	-0.5	12.75049	-0.54954	-1.45	-1.3	0.801532365939581	0.023045	-0.016442	0.0015558
Trial1	1	1	noBlindfold	counterclockwise	practice	Guided	1	-0.5	-0.5	12.77049	-0.54953	-1.45	-1.3	0.801531750779847	0.0090955	0.013179	0.023502
Trial1	1	1	noBlindfold	counterclockwise	practice	Guided	1	-0.5	-0.5	12.7905	-0.54953	-1.45	-1.3	0.801531750779847	-0.013092	-0.0079783	-0.0041379
Trial1	1	1	noBlindfold	counterclockwise	practice	Guided	1	-0.5	-0.5	12.81049	-0.54953	-1.45	-1.3	0.801531750779847	0.017971	0.00048243	-0.0061481
Trial1	1	1	noBlindfold	counterclockwise	practice	Guided	1	-0.5	-0.5	12.83049	-0.54953	-1.45	-1.3	0.801531750779847	0.015114	0.013176	0.023504
Trial1	1	1	noBlindfold	counterclockwise	practice	Guided	1	-0.5	-0.5	12.85049	-0.54953	-1.45	-1.3	0.801531750779847	-0.0042189	-0.016447	-0.0048073
Trial1	1	1	noBlindfold	counterclockwise	practice	Guided	1	-0.5	-0.5	12.8705	-0.54953	-1.45	-1.3	0.801531750779847	-0.0032686	0.0047106	0.007755
Trial1	1	1	noBlindfold	counterclockwise	practice	Guided	1	-0.5	-0.5	12.89049	-0.54953	-1.45	-1.3	0.801531750779847	0.010044	0.013174	0.0067491
Trial1	1	1	noBlindfold	counterclockwise	practice	Guided	1	-0.5	-0.5	12.91049	-0.54953	-1.45	-1.3	0.801531750779847	0.017966	0.0047082	-0.006485
Trial1	1	1	noBlindfold	counterclockwise	practice	Guided	1	-0.5	-0.5	12.9305	-0.54953	-1.45	-1.3	0.801531750779847	-0.016901	-0.0079879	-0.017375
Trial1	1	1	noBlindfold	counterclockwise	practice	Guided	1	-0.5	-0.5	12.95049	-0.54953	-1.45	-1.3	0.801531750779847	0.0081406	0.00047453	-0.01838
Trial1	1	1	noBlindfold	counterclockwise	practice	Guided	1	-0.5	-0.5	12.97049	-0.54953	-1.45	-1.3	0.801531750779847	0.018911	0.00047485	0.0060773
Trial1	1	1	noBlindfold	counterclockwise	practice	Guided	1	-0.5	-0.5	12.99049	-0.54953	-1.45	-1.3	0.801531750779847	0.00021091	0.0089378	-0.0051461
Trial1	1	1	noBlindfold	counterclockwise	practice	Guided	1	-0.5	-0.5	13.0105	-0.54953	-1.45	-1.3	0.801531750779847	0.0094004	0.025863	-0.0068211
Trial1	1	1	noBlindfold	counterclockwise	practice	Guided	1	-0.5	-0.5	13.03049	-0.54953	-1.45	-1.3	0.801531750779847	-0.039095	0.017397	0.0062456
Trial1	1	1	noBlindfold	counterclockwise	practice	Guided	1	-0.5	-0.5	13.05049	-0.54952	-1.45	-1.3	0.801531132060773	0.010663	0.017396	0.015123
Trial1	1	1	noBlindfold	counterclockwise	practice	Guided	1	-0.5	-0.5	13.0705	-0.54952	-1.45	-1.3	0.801531132060773	-0.029274	0.0046977	0.017469
Trial1	1	1	noBlindfold	counterclockwise	practice	Guided	1	-0.5	-0.5	13.09048	-0.54952	-1.45	-1.3	0.801531132060773	0.0014684	-0.020692	0.011604
Trial1	1	1	noBlindfold	counterclockwise	practice	Guided	1	-0.5	-0.5	13.11049	-0.54952	-1.45	-1.3	0.801531132060773	0.00051669	-0.01646	-0.00096175
Trial1	1	1	noBlindfold	counterclockwise	practice	Guided	1	-0.5	-0.5	13.13049	-0.54952	-1.45	-1.3	0.801531132060773	0.011291	0.017395	0.023497
Trial1	1	1	noBlindfold	counterclockwise	practice	Guided	1	-0.5	-0.5	13.1505	-0.54952	-1.45	-1.3	0.801531132060773	-0.035931	-0.0037637	-0.010845
Trial1	1	1	noBlindfold	counterclockwise	practice	Guided	1	-0.5	-0.5	13.17049	-0.54952	-1.45	-1.3	0.801531132060773	-0.011528	-0.016461	0.016796
Trial1	1	1	noBlindfold	counterclockwise	practice	Guided	1	-0.5	-0.5	13.19049	-0.54952	-1.45	-1.3	0.801531132060773	0.05915	-0.01223	0.0072435
Trial1	1	1	noBlindfold	counterclockwise	practice	Guided	1	-0.5	-0.5	13.21049	-0.54952	-1.45	-1.3	0.801531132060773	-0.029918	0.01316	0.0097591
Trial1	1	1	noBlindfold	counterclockwise	practice	Guided	1	-0.5	-0.5	13.2305	-0.54952	-1.45	-1.3	0.801531132060773	-0.012485	0.013161	0.0042297
Trial1	1	1	noBlindfold	counterclockwise	practice	Guided	1	-0.5	-0.5	13.25049	-0.54952	-1.45	-1.3	0.801531132060773	0.020165	0.0089293	-0.017047
Trial1	1	1	noBlindfold	counterclockwise	practice	Guided	1	-0.5	-0.5	13.27049	-0.54952	-1.45	-1.3	0.801531132060773	-0.022627	-0.020697	0.02517
Trial1	1	1	noBlindfold	counterclockwise	practice	Guided	1	-0.5	-0.5	13.2905	-0.54952	-1.45	-1.3	0.801531132060773	0.0020886	-0.016466	0.019975
Trial1	1	1	noBlindfold	counterclockwise	practice	Guided	1	-0.5	-0.5	13.31049	-0.54951	-1.45	-1.3	0.801530513466322	-0.013122	0.021619	-0.0041512
Trial1	1	1	noBlindfold	counterclockwise	practice	Guided	1	-0.5	-0.5	13.33049	-0.54952	-1.45	-1.3	0.801531132060773	-0.012805	0.00046093	3.6803E-05
Trial1	1	1	noBlindfold	counterclockwise	practice	Guided	1	-0.5	-0.5	13.35049	-0.54952	-1.45	-1.3	0.801531132060773	-0.00805	-0.0080047	0.0038893
Trial1	1	1	noBlindfold	counterclockwise	practice	Guided	1	-0.5	-0.5	13.3705	-0.54952	-1.45	-1.3	0.801531132060773	0.0093808	0.021618	0.0025472
Trial1	1	1	noBlindfold	counterclockwise	practice	Guided	1	-0.5	-0.5	13.39049	-0.54951	-1.45	-1.3	0.801530513466322	0.027446	-0.012238	0.0012061
Trial1	1	1	noBlindfold	counterclockwise	practice	Guided	1	-0.5	-0.5	13.41049	-0.54951	-1.45	-1.3	0.801530513466322	0.0017719	-0.012237	0.015785
Trial1	1	1	noBlindfold	counterclockwise	practice	Guided	1	-0.5	-0.5	13.4305	-0.54952	-1.45	-1.3	0.801531132060773	-0.0080505	0.013151	0.0038923
Trial1	1	1	noBlindfold	counterclockwise	practice	Guided	1	-0.5	-0.5	13.45049	-0.54952	-1.45	-1.3	0.801531132060773	0.031252	0.0004574	-0.0074997
Trial1	1	1	noBlindfold	counterclockwise	practice	Guided	1	-0.5	-0.5	13.47049	-0.54952	-1.45	-1.3	0.801531132060773	-0.0055207	-0.020705	0.011597
Trial1	1	1	noBlindfold	counterclockwise	practice	Guided	1	-0.5	-0.5	13.49049	-0.54952	-1.45	-1.3	0.801531132060773	0.017623	-0.012243	-0.010685
Trial1	1	1	noBlindfold	counterclockwise	practice	Guided	1	-0.5	-0.5	13.5105	-0.54951	-1.45	-1.3	0.801530513466322	0.032514	0.030077	0.0092508
Trial1	1	1	noBlindfold	counterclockwise	practice	Guided	1	-0.5	-0.5	13.53049	-0.54951	-1.45	-1.3	0.801530513466322	0.019514	-0.0037797	0.014445
Trial1	1	1	noBlindfold	counterclockwise	practice	Guided	1	-0.5	-0.5	13.55049	-0.54951	-1.45	-1.3	0.801530513466322	-0.026761	0.017379	-0.0073328
Trial1	1	1	noBlindfold	counterclockwise	practice	Guided	1	-0.5	-0.5	13.5705	-0.54951	-1.45	-1.3	0.801530513466322	0.014755	-0.012245	0.01059
Trial1	1	1	noBlindfold	counterclockwise	practice	Guided	1	-0.5	-0.5	13.59048	-0.54951	-1.45	-1.3	0.801530513466322	0.0096836	0.042766	0.0025484
Trial1	1	1	noBlindfold	counterclockwise	practice	Guided	1	-0.5	-0.5	13.61049	-0.5495	-1.45	-1.3	0.801529894996495	0.023308	0.00044746	0.0057329
Trial1	1	1	noBlindfold	counterclockwise	practice	Guided	1	-0.5	-0.5	13.63049	-0.5495	-1.45	-1.3	0.801529894996495	0.019185	-0.0037858	0.010255
Trial1	1	1	noBlindfold	counterclockwise	practice	Guided	1	-0.5	-0.5	13.6505	-0.5495	-1.45	-1.3	0.801529894996495	0.044859	0.0046793	-0.0043186
Trial1	1	1	noBlindfold	counterclockwise	practice	Guided	1	-0.5	-0.5	13.67049	-0.5495	-1.45	-1.3	0.801529894996495	0.026156	0.0046796	-0.015541
Trial1	1	1	noBlindfold	counterclockwise	practice	Guided	1	-0.5	-0.5	13.69049	-0.5495	-1.45	-1.3	0.801529894996495	-0.044212	0.004679	-0.0018009
Trial1	1	1	noBlindfold	counterclockwise	practice	Guided	1	-0.5	-0.5	13.71049	-0.5495	-1.45	-1.3	0.801529894996495	-0.0077636	0.034302	0.0080819
Trial1	1	1	noBlindfold	counterclockwise	practice	Guided	1	-0.5	-0.5	13.7305	-0.5495	-1.45	-1.3	0.801529894996495	0.0087204	-0.008017	-0.01001
Trial1	1	1	noBlindfold	counterclockwise	practice	Guided	1	-0.5	-0.5	13.75049	-0.5495	-1.45	-1.3	0.801529894996495	-0.012202	0.021607	0.008419
Trial1	1	1	noBlindfold	counterclockwise	practice	Guided	1	-0.5	-0.5	13.77049	-0.5495	-1.45	-1.3	0.801529894996495	0.014105	0.013145	0.0022197
Trial1	1	1	noBlindfold	counterclockwise	practice	Guided	1	-0.5	-0.5	13.7905	-0.5495	-1.45	-1.3	0.801529894996495	0.025204	0.013143	-0.028101
Trial1	1	1	noBlindfold	counterclockwise	practice	Guided	1	-0.5	-0.5	13.81049	-0.5495	-1.45	-1.3	0.801529894996495	-0.026464	-0.016481	-0.0031375
Trial1	1	1	noBlindfold	counterclockwise	practice	Guided	1	-0.5	-0.5	13.83049	-0.5495	-1.45	-1.3	0.801529894996495	0.013786	0.021604	-0.0019639
Trial1	1	1	noBlindfold	counterclockwise	practice	Guided	1	-0.5	-0.5	13.85049	-0.5495	-1.45	-1.3	0.801529894996495	0.013787	0.0089088	-0.0019647
Trial1	1	1	noBlindfold	counterclockwise	practice	Guided	1	-0.5	-0.5	13.8705	-0.5495	-1.45	-1.3	0.801529894996495	-0.030907	0.0046784	0.0052405
Trial1	1	1	noBlindfold	counterclockwise	practice	Guided	1	-0.5	-0.5	13.89049	-0.54949	-1.45	-1.3	0.801529276651291	0.031532	0.021605	-0.0033031
Trial1	1	1	noBlindfold	counterclockwise	practice	Guided	1	-0.5	-0.5	13.91049	-0.54949	-1.45	-1.3	0.801529276651291	-0.016018	-0.003785	0.017135
Trial1	1	1	noBlindfold	counterclockwise	practice	Guided	1	-0.5	-0.5	13.9305	-0.54949	-1.45	-1.3	0.801529276651291	0.0080748	-0.0080166	-0.0016287
Trial1	1	1	noBlindfold	counterclockwise	practice	Guided	1	-0.5	-0.5	13.95049	-0.54949	-1.45	-1.3	0.801529276651291	0.031526	-0.0037875	-0.003303
Trial1	1	1	noBlindfold	counterclockwise	practice	Guided	1	-0.5	-0.5	13.97049	-0.54949	-1.45	-1.3	0.801529276651291	-0.026792	0.013141	-0.0073207
Trial1	1	1	noBlindfold	counterclockwise	practice	Guided	1	-0.5	-0.5	13.99049	-0.54949	-1.45	-1.3	0.801529276651291	0.022019	0.00044318	-0.011006
Trial1	1	1	noBlindfold	counterclockwise	practice	Guided	1	-0.5	-0.5	14.0105	-0.54949	-1.45	-1.3	0.801529276651291	0.050221	-0.020718	0.0079233
Trial1	1	1	noBlindfold	counterclockwise	practice	Guided	1	-0.5	-0.5	14.03049	-0.54949	-1.45	-1.3	0.801529276651291	0.021064	0.013136	-0.023571
Trial1	1	1	noBlindfold	counterclockwise	practice	Guided	1	-0.5	-0.5	14.05049	-0.54949	-1.45	-1.3	0.801529276651291	0.0077498	0.021599	-0.022566
Trial1	1	1	noBlindfold	counterclockwise	practice	Guided	1	-0.5	-0.5	14.0705	-0.54949	-1.45	-1.3	0.801529276651291	0.0042614	0.017367	-0.0096656
Trial1	1	1	noBlindfold	counterclockwise	practice	Guided	1	-0.5	-0.5	14.09048	-0.54949	-1.45	-1.3	0.801529276651291	0.045779	0.0089019	0.0082572
Trial1	1	1	noBlindfold	counterclockwise	practice	Guided	1	-0.5	-0.5	14.11049	-0.54949	-1.45	-1.3	0.801529276651291	-0.0049318	0.0004366	-0.013183
Trial1	1	1	noBlindfold	counterclockwise	practice	Guided	1	-0.5	-0.5	14.13049	-0.54948	-1.45	-1.3	0.80152865843071	-0.0084206	-0.0037962	-0.00028268
Trial1	1	1	noBlindfold	counterclockwise	practice	Guided	1	-0.5	-0.5	14.1505	-0.54949	-1.45	-1.3	0.801529276651291	0.022958	0.030056	0.0015591
Trial1	1	1	noBlindfold	counterclockwise	practice	Guided	1	-0.5	-0.5	14.17049	-0.54948	-1.45	-1.3	0.80152865843071	-0.014124	0.0046644	0.00038878
Trial1	1	1	noBlindfold	counterclockwise	practice	Guided	1	-0.5	-0.5	14.19049	-0.54948	-1.45	-1.3	0.80152865843071	0.015347	-0.0080315	0.018984
Trial1	1	1	noBlindfold	counterclockwise	practice	Guided	1	-0.5	-0.5	14.21049	-0.54948	-1.45	-1.3	0.80152865843071	0.012807	0.0046633	0.044449
Trial1	1	1	noBlindfold	counterclockwise	practice	Guided	1	-0.5	-0.5	14.2305	-0.54948	-1.45	-1.3	0.80152865843071	0.0086945	-0.016497	-0.0099948
Trial1	1	1	noBlindfold	counterclockwise	practice	Guided	1	-0.5	-0.5	14.25049	-0.54948	-1.45	-1.3	0.80152865843071	0.02232	0.013126	-0.0068116
Trial1	1	1	noBlindfold	counterclockwise	practice	Guided	1	-0.5	-0.5	14.27049	-0.54948	-1.45	-1.3	0.80152865843071	0.0096396	-0.0038018	0.0025694
Trial1	1	1	noBlindfold	counterclockwise	practice	Guided	1	-0.5	-0.5	14.2905	-0.54948	-1.45	-1.3	0.80152865843071	0.0096385	0.017356	0.0025711
Trial1	1	1	noBlindfold	counterclockwise	practice	Guided	1	-0.5	-0.5	14.31049	-0.54948	-1.45	-1.3	0.80152865843071	0.0064646	0.0088906	0.019658
Trial1	1	1	noBlindfold	counterclockwise	practice	Guided	1	-0.5	-0.5	14.33049	-0.54948	-1.45	-1.3	0.80152865843071	0.0029736	0.013122	0.032557
Trial1	1	1	noBlindfold	counterclockwise	practice	Guided	1	-0.5	-0.5	14.35049	-0.54948	-1.45	-1.3	0.80152865843071	0.0042441	0.0088908	-0.00966
Trial1	1	1	noBlindfold	counterclockwise	practice	Guided	1	-0.5	-0.5	14.3705	-0.54948	-1.45	-1.3	0.80152865843071	0.025796	0.00042514	-0.019714
Trial1	1	1	noBlindfold	counterclockwise	practice	Guided	1	-0.5	-0.5	14.39049	-0.54947	-1.45	-1.3	0.801528044013527	-0.0049501	-0.0080394	-0.013182
Trial1	1	1	noBlindfold	counterclockwise	practice	Guided	1	-0.5	-0.5	14.41049	-0.54948	-1.45	-1.3	0.80152865843071	0.027378	-0.012273	0.0012289
Trial1	1	1	noBlindfold	counterclockwise	practice	Guided	1	-0.5	-0.5	14.4305	-0.54948	-1.45	-1.3	0.80152865843071	0.0010696	0.00042129	0.0074274
Trial1	1	1	noBlindfold	counterclockwise	practice	Guided	1	-0.5	-0.5	14.45049	-0.54947	-1.45	-1.3	0.801528044013527	0.016279	0.025811	0.023844
Trial1	1	1	noBlindfold	counterclockwise	practice	Guided	1	-0.5	-0.5	14.47049	-0.54947	-1.45	-1.3	0.801528044013527	0.014062	0.021578	0.0022336
Trial1	1	1	noBlindfold	counterclockwise	practice	Guided	1	-0.5	-0.5	14.49049	-0.54947	-1.45	-1.3	0.801528044013527	-0.003056	0.00041977	-0.0012833
Trial1	1	1	noBlindfold	counterclockwise	practice	Guided	1	-0.5	-0.5	14.5105	-0.54947	-1.45	-1.3	0.801528044013527	-0.017638	0.0088835	-0.0037978
Trial1	1	1	noBlindfold	counterclockwise	practice	Guided	1	-0.5	-0.5	14.53049	-0.54947	-1.45	-1.3	0.801528044013527	0.035293	-0.0038123	-0.012007
Trial1	1	1	noBlindfold	counterclockwise	practice	Guided	1	-0.5	-0.5	14.55049	-0.54947	-1.45	-1.3	0.801528044013527	0.0004278	0.025811	-0.00094891
Trial1	1	1	noBlindfold	counterclockwise	practice	Guided	1	-0.5	-0.5	14.5705	-0.54947	-1.45	-1.3	0.801528044013527	-0.0071799	0.013115	0.016473
Trial1	1	1	noBlindfold	counterclockwise	practice	Guided	1	-0.5	-0.5	14.59048	-0.54947	-1.45	-1.3	0.801528044013527	-0.030318	-0.012277	0.0055834
Trial1	1	1	noBlindfold	counterclockwise	practice	Guided	1	-0.5	-0.5	14.61049	-0.54947	-1.45	-1.3	0.801528044013527	-0.02018	0.025808	-0.00061701
Trial1	1	1	noBlindfold	counterclockwise	practice	Guided	1	-0.5	-0.5	14.63049	-0.54947	-1.45	-1.3	0.801528044013527	-0.040143	-0.016511	-0.0063145
Trial1	1	1	noBlindfold	counterclockwise	practice	Guided	1	-0.5	-0.5	14.6505	-0.54947	-1.45	-1.3	0.801528044013527	-0.0040102	0.034271	-0.00061748
Trial1	1	1	noBlindfold	counterclockwise	practice	Guided	1	-0.5	-0.5	14.67049	-0.54947	-1.45	-1.3	0.801528044013527	0.031805	-0.0080453	0.00088881
Trial1	1	1	noBlindfold	counterclockwise	practice	Guided	1	-0.5	-0.5	14.69049	-0.54947	-1.45	-1.3	0.801528044013527	-0.010348	0.017345	-0.025412
Trial1	1	1	noBlindfold	counterclockwise	practice	Guided	1	-0.5	-0.5	14.71049	-0.54947	-1.45	-1.3	0.801528044013527	0.030532	0.0046475	-0.015861
Trial1	1	1	noBlindfold	counterclockwise	practice	Guided	1	-0.5	-0.5	14.7305	-0.54946	-1.45	-1.3	0.801527426041453	0.026091	0.013109	-0.015525
Trial1	1	1	noBlindfold	counterclockwise	practice	Guided	1	-0.5	-0.5	14.75049	-0.54946	-1.45	-1.3	0.801527426041453	0.021023	0.017341	-0.023565
Trial1	1	1	noBlindfold	counterclockwise	practice	Guided	1	-0.5	-0.5	14.77049	-0.54946	-1.45	-1.3	0.801527426041453	0.0013664	-0.024975	0.011614
Trial1	1	1	noBlindfold	counterclockwise	practice	Guided	1	-0.5	-0.5	14.7905	-0.54946	-1.45	-1.3	0.801527426041453	-0.0071918	0.0088789	0.01647
Trial1	1	1	noBlindfold	counterclockwise	practice	Guided	1	-0.5	-0.5	14.81049	-0.54946	-1.45	-1.3	0.801527426041453	0.014042	-0.029207	0.002229
Trial1	1	1	noBlindfold	counterclockwise	practice	Guided	1	-0.5	-0.5	14.83049	-0.54946	-1.45	-1.3	0.801527426041453	0.026723	0.013111	-0.0071519
Trial1	1	1	noBlindfold	counterclockwise	practice	Guided	1	-0.5	-0.5	14.85049	-0.54946	-1.45	-1.3	0.801527426041453	-0.016069	-0.016512	0.01714
Trial1	1	1	noBlindfold	counterclockwise	practice	Guided	1	-0.5	-0.5	14.8705	-0.54946	-1.45	-1.3	0.801527426041453	0.0086569	0.00041577	-0.010001
Trial1	1	1	noBlindfold	counterclockwise	practice	Guided	1	-0.5	-0.5	14.89049	-0.54946	-1.45	-1.3	0.801527426041453	0.012461	0.0088793	-0.0083249
Trial1	1	1	noBlindfold	counterclockwise	practice	Guided	1	-0.5	-0.5	14.91049	-0.54946	-1.45	-1.3	0.801527426041453	-0.025898	0.004649	0.0052423
Trial1	1	1	noBlindfold	counterclockwise	practice	Guided	1	-0.5	-0.5	14.9305	-0.54946	-1.45	-1.3	0.801527426041453	-0.018606	0.0088766	-0.016368
Trial1	1	1	noBlindfold	counterclockwise	practice	Guided	1	-0.5	-0.5	14.95049	-0.54946	-1.45	-1.3	0.801527426041453	-0.0084655	0.013106	0.013784
Trial1	1	1	noBlindfold	counterclockwise	practice	Guided	1	-0.5	-0.5	14.97049	-0.54946	-1.45	-1.3	0.801527426041453	-0.01639	-0.012284	0.012944
Trial1	1	1	noBlindfold	counterclockwise	practice	Guided	1	-0.5	-0.5	14.99049	-0.54946	-1.45	-1.3	0.801527426041453	-0.021778	0.013106	0.00071345
Trial1	1	1	noBlindfold	counterclockwise	practice	Guided	1	-0.5	-0.5	15.0105	-0.54946	-1.45	-1.3	0.801527426041453	-0.012904	0.008875	4.1043E-05
Trial1	1	1	noBlindfold	counterclockwise	practice	Guided	1	-0.5	-0.5	15.03049	-0.54946	-1.45	-1.3	0.801527426041453	0.012455	0.021569	-0.018722
Trial1	1	1	noBlindfold	counterclockwise	practice	Guided	1	-0.5	-0.5	15.05049	-0.54946	-1.45	-1.3	0.801527426041453	0.0061115	-0.012286	0.015452
Trial1	1	1	noBlindfold	counterclockwise	practice	Guided	1	-0.5	-0.5	15.0705	-0.54946	-1.45	-1.3	0.801527426041453	0.015617	0.013104	0.023159
Trial1	1	1	noBlindfold	counterclockwise	practice	Guided	1	-0.5	-0.5	15.09048	-0.54946	-1.45	-1.3	0.801527426041453	0.01372	-0.0080555	-0.0019681
Trial1	1	1	noBlindfold	counterclockwise	practice	Guided	1	-0.5	-0.5	15.11049	-0.54946	-1.45	-1.3	0.801527426041453	-0.0021337	0.0046396	0.024501
Trial1	1	1	noBlindfold	counterclockwise	practice	Guided	1	-0.5	-0.5	15.13049	-0.54946	-1.45	-1.3	0.801527426041453	0.026394	0.00887	-0.01135
Trial1	1	1	noBlindfold	counterclockwise	practice	Guided	1	-0.5	-0.5	15.1505	-0.54946	-1.45	-1.3	0.801527426041453	0.013713	-0.01229	-0.0019675
Trial1	1	1	noBlindfold	counterclockwise	practice	Guided	1	-0.5	-0.5	15.17049	-0.54946	-1.45	-1.3	0.801527426041453	-0.011961	0.017333	0.012607
Trial1	1	1	noBlindfold	counterclockwise	practice	Guided	1	-0.5	-0.5	15.19049	-0.54946	-1.45	-1.3	0.801527426041453	0.012132	0.030026	-0.022909
Trial1	1	1	noBlindfold	counterclockwise	practice	Guided	1	-0.5	-0.5	15.21049	-0.54945	-1.45	-1.3	0.801526808194003	-0.015771	-0.0038301	0.021319
Trial1	1	1	noBlindfold	counterclockwise	practice	Guided	1	-0.5	-0.5	15.2305	-0.54945	-1.45	-1.3	0.801526808194003	0.024165	0.030023	-0.0048139
Trial1	1	1	noBlindfold	counterclockwise	practice	Guided	1	-0.5	-0.5	15.25049	-0.54945	-1.45	-1.3	0.801526808194003	0.023214	0.017325	-0.0051496
Trial1	1	1	noBlindfold	counterclockwise	practice	Guided	1	-0.5	-0.5	15.27049	-0.54945	-1.45	-1.3	0.801526808194003	0.010849	0.025789	0.019307
Trial1	1	1	noBlindfold	counterclockwise	practice	Guided	1	-0.5	-0.5	15.2905	-0.54945	-1.45	-1.3	0.801526808194003	0.017509	-0.016528	-0.010679
Trial1	1	1	noBlindfold	counterclockwise	practice	Guided	1	-0.5	-0.5	15.31049	-0.54945	-1.45	-1.3	0.801526808194003	-0.018944	0.0088606	-0.020559
Trial1	1	1	noBlindfold	counterclockwise	practice	Guided	1	-0.5	-0.5	15.33049	-0.54945	-1.45	-1.3	0.801526808194003	-0.014192	-0.029226	-0.016707
Trial1	1	1	noBlindfold	counterclockwise	practice	Guided	1	-0.5	-0.5	15.35049	-0.54945	-1.45	-1.3	0.801526808194003	0.015595	0.017328	0.023162
Trial1	1	1	noBlindfold	counterclockwise	practice	Guided	1	-0.5	-0.5	15.3705	-0.54945	-1.45	-1.3	0.801526808194003	0.031129	0.017327	0.02182
Trial1	1	1	noBlindfold	counterclockwise	practice	Guided	1	-0.5	-0.5	15.39049	-0.54944	-1.45	-1.3	0.801526194147731	0.012745	0.00039697	-0.014531
Trial1	1	1	noBlindfold	counterclockwise	practice	Guided	1	-0.5	-0.5	15.41049	-0.54944	-1.45	-1.3	0.801526194147731	0.035238	0.0088601	0.046952
Trial1	1	1	noBlindfold	counterclockwise	practice	Guided	1	-0.5	-0.5	15.4305	-0.54944	-1.45	-1.3	0.801526194147731	0.01052	0.00039635	0.015122
Trial1	1	1	noBlindfold	counterclockwise	practice	Guided	1	-0.5	-0.5	15.45049	-0.54944	-1.45	-1.3	0.801526194147731	0.054892	0.017322	0.00088242
Trial1	1	1	noBlindfold	counterclockwise	practice	Guided	1	-0.5	-0.5	15.47049	-0.54944	-1.45	-1.3	0.801526194147731	-0.021178	-0.033461	0.009091
Trial1	1	1	noBlindfold	counterclockwise	practice	Guided	1	-0.5	-0.5	15.49049	-0.54944	-1.45	-1.3	0.801526194147731	-0.046218	0.030015	0.03204
Trial1	1	1	noBlindfold	counterclockwise	practice	Guided	1	-0.5	-0.5	15.5105	-0.54944	-1.45	-1.3	0.801526194147731	0.04887	-0.012303	-0.0088402
Trial1	1	1	noBlindfold	counterclockwise	practice	Guided	1	-0.5	-0.5	15.53049	-0.54944	-1.45	-1.3	0.801526194147731	-0.0005743	0.00039231	-0.013529
Trial1	1	1	noBlindfold	counterclockwise	practice	Guided	1	-0.5	-0.5	15.55049	-0.54944	-1.45	-1.3	0.801526194147731	0.00037431	0.01732	0.014447
Trial1	1	1	noBlindfold	counterclockwise	practice	Guided	1	-0.5	-0.5	15.5705	-0.54944	-1.45	-1.3	0.801526194147731	-0.002483	-0.0080708	0.020311
Trial1	1	1	noBlindfold	counterclockwise	practice	Guided	1	-0.5	-0.5	15.59048	-0.54944	-1.45	-1.3	0.801526194147731	-0.033221	0.00039107	-0.032123
Trial1	1	1	noBlindfold	counterclockwise	practice	Guided	1	-0.5	-0.5	15.61049	-0.54944	-1.45	-1.3	0.801526194147731	-0.01326	0.0046226	-0.0041495
Trial1	1	1	noBlindfold	counterclockwise	practice	Guided	1	-0.5	-0.5	15.63049	-0.54944	-1.45	-1.3	0.801526194147731	0.0098771	-0.012306	0.0067381
Trial1	1	1	noBlindfold	counterclockwise	practice	Guided	1	-0.5	-0.5	15.6505	-0.54944	-1.45	-1.3	0.801526194147731	0.020016	0.0088516	0.022818
Trial1	1	1	noBlindfold	counterclockwise	practice	Guided	1	-0.5	-0.5	15.67049	-0.54944	-1.45	-1.3	0.801526194147731	0.026993	-0.02077	-0.011358
Trial1	1	1	noBlindfold	counterclockwise	practice	Guided	1	-0.5	-0.5	15.69049	-0.54944	-1.45	-1.3	0.801526194147731	-0.018015	-0.0038436	-0.017387
Trial1	1	1	noBlindfold	counterclockwise	practice	Guided	1	-0.5	-0.5	15.71049	-0.54944	-1.45	-1.3	0.801526194147731	-0.026257	-0.016538	0.0010393
Trial1	1	1	noBlindfold	counterclockwise	practice	Guided	1	-0.5	-0.5	15.7305	-0.54944	-1.45	-1.3	0.801526194147731	-0.012944	-0.0080753	3.2931E-05
Trial1	1	1	noBlindfold	counterclockwise	practice	Guided	1	-0.5	-0.5	15.75049	-0.54944	-1.45	-1.3	0.801526194147731	-0.0037523	-0.012308	0.0035506
Trial1	1	1	noBlindfold	counterclockwise	practice	Guided	1	-0.5	-0.5	15.77049	-0.54944	-1.45	-1.3	0.801526194147731	-0.0034384	0.017314	0.0077383
Trial1	1	1	noBlindfold	counterclockwise	practice	Guided	1	-0.5	-0.5	15.7905	-0.54944	-1.45	-1.3	0.801526194147731	-0.0028056	0.00038589	0.020638
Trial1	1	1	noBlindfold	counterclockwise	practice	Guided	1	-0.5	-0.5	15.81049	-0.54944	-1.45	-1.3	0.801526194147731	-0.035132	-0.016542	0.01427
Trial1	1	1	noBlindfold	counterclockwise	practice	Guided	1	-0.5	-0.5	15.83049	-0.54944	-1.45	-1.3	0.801526194147731	0.016219	-0.016544	-0.027444
Trial1	1	1	noBlindfold	counterclockwise	practice	Guided	1	-0.5	-0.5	15.85049	-0.54943	-1.45	-1.3	0.80152557654879	-0.016753	0.017311	0.0087415
Trial1	1	1	noBlindfold	counterclockwise	practice	Guided	1	-0.5	-0.5	15.8705	-0.54943	-1.45	-1.3	0.80152557654879	-0.020558	-0.020774	0.017452
Trial1	1	1	noBlindfold	counterclockwise	practice	Guided	1	-0.5	-0.5	15.89049	-0.54943	-1.45	-1.3	0.80152557654879	0.019377	0.0088464	0.014436
Trial1	1	1	noBlindfold	counterclockwise	practice	Guided	1	-0.5	-0.5	15.91049	-0.54943	-1.45	-1.3	0.80152557654879	0.013042	-0.025008	-0.010359
Trial1	1	1	noBlindfold	counterclockwise	practice	Guided	1	-0.5	-0.5	15.9305	-0.54943	-1.45	-1.3	0.80152557654879	-0.02151	-0.016543	0.0032121
Trial1	1	1	noBlindfold	counterclockwise	practice	Guided	1	-0.5	-0.5	15.95049	-0.54943	-1.45	-1.3	0.80152557654879	-0.035772	0.0088476	-0.0066718
Trial1	1	1	noBlindfold	counterclockwise	practice	Guided	1	-0.5	-0.5	15.97049	-0.54943	-1.45	-1.3	0.80152557654879	-0.017701	-0.0080791	-0.0038256
Trial1	1	1	noBlindfold	counterclockwise	practice	Guided	1	-0.5	-0.5	15.99049	-0.54943	-1.45	-1.3	0.80152557654879	-0.013898	-0.0038459	-0.012535
Trial1	1	1	noBlindfold	counterclockwise	practice	Guided	1	-0.5	-0.5	16.0105	-0.54943	-1.45	-1.3	0.80152557654879	0.026353	0.004615	-0.011363
Trial1	1	1	noBlindfold	counterclockwise	practice	Guided	1	-0.5	-0.5	16.03049	-0.54943	-1.45	-1.3	0.80152557654879	0.01463	0.0046137	-0.048384
Trial1	1	1	noBlindfold	counterclockwise	practice	Guided	1	-0.5	-0.5	16.05049	-0.54943	-1.45	-1.3	0.80152557654879	-0.012321	0.0088431	0.0084078
Trial1	1	1	noBlindfold	counterclockwise	practice	Guided	1	-0.5	-0.5	16.0705	-0.54943	-1.45	-1.3	0.80152557654879	0.025402	-0.012314	0.015109
Trial1	1	1	noBlindfold	counterclockwise	practice	Guided	1	-0.5	-0.5	16.09048	-0.54943	-1.45	-1.3	0.80152557654879	0.0047949	0.008845	-0.0013092
Trial1	1	1	noBlindfold	counterclockwise	practice	Guided	1	-0.5	-0.5	16.11049	-0.54943	-1.45	-1.3	0.80152557654879	-0.0075728	0.013076	0.012258
Trial1	1	1	noBlindfold	counterclockwise	practice	Guided	1	-0.5	-0.5	16.13049	-0.54943	-1.45	-1.3	0.80152557654879	-0.022785	-0.008083	-0.011863
Trial1	1	1	noBlindfold	counterclockwise	practice	Guided	1	-0.5	-0.5	16.1505	-0.54942	-1.45	-1.3	0.801524959074474	0.037753	0.013074	-0.037498
Trial1	1	1	noBlindfold	counterclockwise	practice	Guided	1	-0.5	-0.5	16.17049	-0.54942	-1.45	-1.3	0.801524959074474	-0.026913	0.0046097	-0.0073412
Trial1	1	1	noBlindfold	counterclockwise	practice	Guided	1	-0.5	-0.5	16.19049	-0.54943	-1.45	-1.3	0.80152557654879	-0.029764	0.0088404	0.013934
Trial1	1	1	noBlindfold	counterclockwise	practice	Guided	1	-0.5	-0.5	16.21049	-0.54943	-1.45	-1.3	0.80152557654879	-0.0078892	-0.0080894	0.0080689
Trial1	1	1	noBlindfold	counterclockwise	practice	Guided	1	-0.5	-0.5	16.2305	-0.54943	-1.45	-1.3	0.80152557654879	0.0032094	0.013069	-0.022253
Trial1	1	1	noBlindfold	counterclockwise	practice	Guided	1	-0.5	-0.5	16.25049	-0.54943	-1.45	-1.3	0.80152557654879	0.0079628	0.025764	-0.018397
Trial1	1	1	noBlindfold	counterclockwise	practice	Guided	1	-0.5	-0.5	16.27049	-0.54943	-1.45	-1.3	0.80152557654879	-0.02817	0.00037034	-0.024091
Trial1	1	1	noBlindfold	counterclockwise	practice	Guided	1	-0.5	-0.5	16.2905	-0.54943	-1.45	-1.3	0.80152557654879	0.014928	0.0046007	0.014775
Trial1	1	1	noBlindfold	counterclockwise	practice	Guided	1	-0.5	-0.5	16.31049	-0.54943	-1.45	-1.3	0.80152557654879	-0.023419	0.00036936	-0.02024
Trial1	1	1	noBlindfold	counterclockwise	practice	Guided	1	-0.5	-0.5	16.33049	-0.54943	-1.45	-1.3	0.80152557654879	-0.0047202	0.013063	-0.0026503
Trial1	1	1	noBlindfold	counterclockwise	practice	Guided	1	-0.5	-0.5	16.35049	-0.54943	-1.45	-1.3	0.80152557654879	0.028555	0.0045977	0.017954
Trial1	1	1	noBlindfold	counterclockwise	practice	Guided	1	-0.5	-0.5	16.3705	-0.54942	-1.45	-1.3	0.801524959074474	-0.013281	0.00036634	-0.0041604
Trial1	1	1	noBlindfold	counterclockwise	practice	Guided	1	-0.5	-0.5	16.39049	-0.54942	-1.45	-1.3	0.801524959074474	0.00097917	0.0088284	0.0074
Trial1	1	1	noBlindfold	counterclockwise	practice	Guided	1	-0.5	-0.5	16.41049	-0.54942	-1.45	-1.3	0.801524959074474	0.00066458	0.0045973	0.0032098
Trial1	1	1	noBlindfold	counterclockwise	practice	Guided	1	-0.5	-0.5	16.4305	-0.54942	-1.45	-1.3	0.801524959074474	0.026971	-0.0038668	-0.0029875
Trial1	1	1	noBlindfold	counterclockwise	practice	Guided	1	-0.5	-0.5	16.45049	-0.54942	-1.45	-1.3	0.801524959074474	0.00034774	0.0045957	-0.00097697
Trial1	1	1	noBlindfold	counterclockwise	practice	Guided	1	-0.5	-0.5	16.47049	-0.54942	-1.45	-1.3	0.801524959074474	0.014607	0.0045943	0.01058
Trial1	1	1	noBlindfold	counterclockwise	practice	Guided	1	-0.5	-0.5	16.49049	-0.54942	-1.45	-1.3	0.801524959074474	0.016513	-0.0038698	-0.023259
Trial1	1	1	noBlindfold	counterclockwise	practice	Guided	1	-0.5	-0.5	16.5105	-0.54942	-1.45	-1.3	0.801524959074474	0.013022	-0.0038698	-0.010361
Trial1	1	1	noBlindfold	counterclockwise	practice	Guided	1	-0.5	-0.5	16.53049	-0.54942	-1.45	-1.3	0.801524959074474	-0.02216	0.00036152	-0.0034913
Trial1	1	1	noBlindfold	counterclockwise	practice	Guided	1	-0.5	-0.5	16.55049	-0.54942	-1.45	-1.3	0.801524959074474	-0.002827	0.004594	0.01611
Trial1	1	1	noBlindfold	counterclockwise	practice	Guided	1	-0.5	-0.5	16.5705	-0.54942	-1.45	-1.3	0.801524959074474	2.629E-05	0.0045939	-0.0051654
Trial1	1	1	noBlindfold	counterclockwise	practice	Guided	1	-0.5	-0.5	16.59048	-0.54942	-1.45	-1.3	0.801524959074474	0.0089003	0.0045906	-0.0058363
Trial1	1	1	noBlindfold	counterclockwise	practice	Guided	1	-0.5	-0.5	16.61049	-0.54942	-1.45	-1.3	0.801524959074474	0.013966	-0.012336	-0.0051674
Trial1	1	1	noBlindfold	counterclockwise	practice	Guided	1	-0.5	-0.5	16.63049	-0.54942	-1.45	-1.3	0.801524959074474	0.03076	0.00035891	0.047266
Trial1	1	1	noBlindfold	counterclockwise	practice	Guided	1	-0.5	-0.5	16.6505	-0.54942	-1.45	-1.3	0.801524959074474	0.00033771	0.034214	-0.00097961
Trial1	1	1	noBlindfold	counterclockwise	practice	Guided	1	-0.5	-0.5	16.67049	-0.54942	-1.45	-1.3	0.801524959074474	-0.004418	-0.025034	-0.0048311
Trial1	1	1	noBlindfold	counterclockwise	practice	Guided	1	-0.5	-0.5	16.69049	-0.54942	-1.45	-1.3	0.801524959074474	0.00065218	0.0088204	-0.010359
Trial1	1	1	noBlindfold	counterclockwise	practice	Guided	1	-0.5	-0.5	16.71049	-0.54942	-1.45	-1.3	0.801524959074474	-0.0025206	0.00035443	0.020297
Trial1	1	1	noBlindfold	counterclockwise	practice	Guided	1	-0.5	-0.5	16.7305	-0.54942	-1.45	-1.3	0.801524959074474	0.0095238	-0.012343	0.0025407
Trial1	1	1	noBlindfold	counterclockwise	practice	Guided	1	-0.5	-0.5	16.75049	-0.54942	-1.45	-1.3	0.801524959074474	0.045022	0.0088157	-0.00014128
Trial1	1	1	noBlindfold	counterclockwise	practice	Guided	1	-0.5	-0.5	16.77049	-0.54942	-1.45	-1.3	0.801524959074474	0.023153	0.0045822	0.0057199
Trial1	1	1	noBlindfold	counterclockwise	practice	Guided	1	-0.5	-0.5	16.7905	-0.54942	-1.45	-1.3	0.801524959074474	0.0088918	-0.008114	-0.0038288
Trial1	1	1	noBlindfold	counterclockwise	practice	Guided	1	-0.5	-0.5	16.81049	-0.54942	-1.45	-1.3	0.801524959074474	0.00033427	0.013044	-0.00098165
Trial1	1	1	noBlindfold	counterclockwise	practice	Guided	1	-0.5	-0.5	16.83049	-0.54942	-1.45	-1.3	0.801524959074474	0.018396	-0.01658	0.0018658
Trial1	1	1	noBlindfold	counterclockwise	practice	Guided	1	-0.5	-0.5	16.85049	-0.54941	-1.45	-1.3	0.801524341724783	0.0053979	-0.0081153	0.0070588
Trial1	1	1	noBlindfold	counterclockwise	practice	Guided	1	-0.5	-0.5	16.8705	-0.54941	-1.45	-1.3	0.801524341724783	0.0079349	-0.016579	-0.018405
Trial1	1	1	noBlindfold	counterclockwise	practice	Guided	1	-0.5	-0.5	16.89049	-0.54941	-1.45	-1.3	0.801524341724783	-0.0079165	0.0088105	0.008064
Trial1	1	1	noBlindfold	counterclockwise	practice	Guided	1	-0.5	-0.5	16.91049	-0.54941	-1.45	-1.3	0.801524341724783	-0.01204	0.008809	0.012586
Trial1	1	1	noBlindfold	counterclockwise	practice	Guided	1	-0.5	-0.5	16.9305	-0.54941	-1.45	-1.3	0.801524341724783	0.019969	0.0045766	0.022806
Trial1	1	1	noBlindfold	counterclockwise	practice	Guided	1	-0.5	-0.5	16.95049	-0.54941	-1.45	-1.3	0.801524341724783	0.017751	-0.020814	-0.0065088
Trial1	1	1	noBlindfold	counterclockwise	practice	Guided	1	-0.5	-0.5	16.97049	-0.54941	-1.45	-1.3	0.801524341724783	-0.006977	-0.025046	0.020631
Trial1	1	1	noBlindfold	counterclockwise	practice	Guided	1	-0.5	-0.5	16.99049	-0.54941	-1.45	-1.3	0.801524341724783	-0.0047558	0.00034382	-0.0090226
Trial1	1	1	noBlindfold	counterclockwise	practice	Guided	1	-0.5	-0.5	17.0105	-0.54941	-1.45	-1.3	0.801524341724783	0.025358	0.0045765	-0.023934
Trial1	1	1	noBlindfold	counterclockwise	practice	Guided	1	-0.5	-0.5	17.03049	-0.54941	-1.45	-1.3	0.801524341724783	0.02187	-0.003889	-0.011034
Trial1	1	1	noBlindfold	counterclockwise	practice	Guided	1	-0.5	-0.5	17.05049	-0.54941	-1.45	-1.3	0.801524341724783	-0.0098247	0.0045737	-0.017064
Trial1	1	1	noBlindfold	counterclockwise	practice	Guided	1	-0.5	-0.5	17.0705	-0.54941	-1.45	-1.3	0.801524341724783	-0.030114	-0.016587	0.0097396
Trial1	1	1	noBlindfold	counterclockwise	practice	Guided	1	-0.5	-0.5	17.09048	-0.54941	-1.45	-1.3	0.801524341724783	0.010137	0.0088044	0.010912
Trial1	1	1	noBlindfold	counterclockwise	practice	Guided	1	-0.5	-0.5	17.11049	-0.5494	-1.45	-1.3	0.801523724499719	-0.019663	0.0088058	0.030007
Trial1	1	1	noBlindfold	counterclockwise	practice	Guided	1	-0.5	-0.5	17.13049	-0.5494	-1.45	-1.3	0.801523724499719	0.0015738	-0.0081249	0.015767
Trial1	1	1	noBlindfold	counterclockwise	practice	Guided	1	-0.5	-0.5	17.1505	-0.5494	-1.45	-1.3	0.801523724499719	-0.030438	0.0088028	0.0055489
Trial1	1	1	noBlindfold	counterclockwise	practice	Guided	1	-0.5	-0.5	17.17049	-0.5494	-1.45	-1.3	0.801523724499719	0.019004	0.008802	0.010239
Trial1	1	1	noBlindfold	counterclockwise	practice	Guided	1	-0.5	-0.5	17.19049	-0.5494	-1.45	-1.3	0.801523724499719	-0.0031846	0.0088013	0.011913
Trial1	1	1	noBlindfold	counterclockwise	practice	Guided	1	-0.5	-0.5	17.21049	-0.5494	-1.45	-1.3	0.801523724499719	-0.012059	0.013033	0.012582
Trial1	1	1	noBlindfold	counterclockwise	practice	Guided	1	-0.5	-0.5	17.2305	-0.5494	-1.45	-1.3	0.801523724499719	0.005058	-0.0038964	0.0028654
Trial1	1	1	noBlindfold	counterclockwise	practice	Guided	1	-0.5	-0.5	17.25049	-0.5494	-1.45	-1.3	0.801523724499719	-0.01269	0.0045674	0.0042036
Trial1	1	1	noBlindfold	counterclockwise	practice	Guided	1	-0.5	-0.5	17.27049	-0.5494	-1.45	-1.3	0.801523724499719	-0.012375	0.0087974	0.0083941
Trial1	1	1	noBlindfold	counterclockwise	practice	Guided	1	-0.5	-0.5	17.2905	-0.5494	-1.45	-1.3	0.801523724499719	-0.00097152	0.021492	0.04123
Trial1	1	1	noBlindfold	counterclockwise	practice	Guided	1	-0.5	-0.5	17.31049	-0.5494	-1.45	-1.3	0.801523724499719	-0.02569	-0.025064	0.0093993
Trial1	1	1	noBlindfold	counterclockwise	practice	Guided	1	-0.5	-0.5	17.33049	-0.5494	-1.45	-1.3	0.801523724499719	-0.030757	-0.016601	0.0013593
Trial1	1	1	noBlindfold	counterclockwise	practice	Guided	1	-0.5	-0.5	17.35049	-0.5494	-1.45	-1.3	0.801523724499719	0.021858	-0.016601	-0.011039
Trial1	1	1	noBlindfold	counterclockwise	practice	Guided	1	-0.5	-0.5	17.3705	-0.5494	-1.45	-1.3	0.801523724499719	0.039921	0.017252	-0.0081885
Trial1	1	1	noBlindfold	counterclockwise	practice	Guided	1	-0.5	-0.5	17.39049	-0.5494	-1.45	-1.3	0.801523724499719	0.021538	0.0045558	-0.015224
Trial1	1	1	noBlindfold	counterclockwise	practice	Guided	1	-0.5	-0.5	17.41049	-0.5494	-1.45	-1.3	0.801523724499719	0.018363	0.017246	0.001864
Trial1	1	1	noBlindfold	counterclockwise	practice	Guided	1	-0.5	-0.5	17.4305	-0.5494	-1.45	-1.3	0.801523724499719	0.036426	-0.012379	0.0088994
Trial1	1	1	noBlindfold	counterclockwise	practice	Guided	1	-0.5	-0.5	17.45049	-0.54939	-1.45	-1.3	0.801523111072129	-0.0057253	0.017244	-0.021592
Trial1	1	1	noBlindfold	counterclockwise	practice	Guided	1	-0.5	-0.5	17.47049	-0.54939	-1.45	-1.3	0.801523111072129	-0.044397	0.00031726	-0.0018226
Trial1	1	1	noBlindfold	counterclockwise	practice	Guided	1	-0.5	-0.5	17.49049	-0.54939	-1.45	-1.3	0.801523111072129	-0.019041	0.021474	-0.020584
Trial1	1	1	noBlindfold	counterclockwise	practice	Guided	1	-0.5	-0.5	17.5105	-0.54939	-1.45	-1.3	0.801523111072129	-0.026968	-0.0039194	-0.007347
Trial1	1	1	noBlindfold	counterclockwise	practice	Guided	1	-0.5	-0.5	17.53049	-0.54939	-1.45	-1.3	0.801523111072129	-0.011442	-0.02931	0.020962
Trial1	1	1	noBlindfold	counterclockwise	practice	Guided	1	-0.5	-0.5	17.55049	-0.54939	-1.45	-1.3	0.801523111072129	-0.011127	0.008774	0.02515
Trial1	1	1	noBlindfold	counterclockwise	practice	Guided	1	-0.5	-0.5	17.5705	-0.54939	-1.45	-1.3	0.801523111072129	0.010112	0.004542	0.010911
Trial1	1	1	noBlindfold	counterclockwise	practice	Guided	1	-0.5	-0.5	17.59048	-0.54939	-1.45	-1.3	0.801523111072129	-0.03109	-0.0081538	-0.0044993
Trial1	1	1	noBlindfold	counterclockwise	practice	Guided	1	-0.5	-0.5	17.61049	-0.54939	-1.45	-1.3	0.801523111072129	0.022787	-0.0039205	0.0047134
Trial1	1	1	noBlindfold	counterclockwise	practice	Guided	1	-0.5	-0.5	17.63049	-0.54939	-1.45	-1.3	0.801523111072129	-0.021905	-0.0039193	0.00069369
Trial1	1	1	noBlindfold	counterclockwise	practice	Guided	1	-0.5	-0.5	17.6505	-0.54939	-1.45	-1.3	0.801523111072129	0.014543	0.01301	0.010577
Trial1	1	1	noBlindfold	counterclockwise	practice	Guided	1	-0.5	-0.5	17.67049	-0.54939	-1.45	-1.3	0.801523111072129	-0.022538	0.00031386	-0.0076843
Trial1	1	1	noBlindfold	counterclockwise	practice	Guided	1	-0.5	-0.5	17.69049	-0.54939	-1.45	-1.3	0.801523111072129	0.034832	-0.03354	-0.016229
Trial1	1	1	noBlindfold	counterclockwise	practice	Guided	1	-0.5	-0.5	17.71049	-0.54938	-1.45	-1.3	0.801522494095575	-0.007968	0.0045443	0.0080643
Trial1	1	1	noBlindfold	counterclockwise	practice	Guided	1	-0.5	-0.5	17.7305	-0.54938	-1.45	-1.3	0.801522494095575	0.014535	-0.0081499	0.010577
Trial1	1	1	noBlindfold	counterclockwise	practice	Guided	1	-0.5	-0.5	17.75049	-0.54938	-1.45	-1.3	0.801522494095575	-0.0044814	0.029935	-0.0048351
Trial1	1	1	noBlindfold	counterclockwise	practice	Guided	1	-0.5	-0.5	17.77049	-0.54938	-1.45	-1.3	0.801522494095575	0.0139	-0.020849	0.0022
Trial1	1	1	noBlindfold	counterclockwise	practice	Guided	1	-0.5	-0.5	17.7905	-0.54938	-1.45	-1.3	0.801522494095575	-0.011767	-0.0081505	-0.042192
Trial1	1	1	noBlindfold	counterclockwise	practice	Guided	1	-0.5	-0.5	17.81049	-0.54938	-1.45	-1.3	0.801522494095575	-0.048224	-0.0081508	0.0068958
Trial1	1	1	noBlindfold	counterclockwise	practice	Guided	1	-0.5	-0.5	17.83049	-0.54938	-1.45	-1.3	0.801522494095575	-0.015259	0.0045445	-0.02929
Trial1	1	1	noBlindfold	counterclockwise	practice	Guided	1	-0.5	-0.5	17.85049	-0.54938	-1.45	-1.3	0.801522494095575	-5.1856E-05	-0.0039195	-0.005169
Trial1	1	1	noBlindfold	counterclockwise	practice	Guided	1	-0.5	-0.5	17.8705	-0.54938	-1.45	-1.3	0.801522494095575	0.023398	-0.020848	0.0099092
Trial1	1	1	noBlindfold	counterclockwise	practice	Guided	1	-0.5	-0.5	17.89049	-0.54937	-1.45	-1.3	0.801521877243648	0.044316	0.00031265	-0.004834
Trial1	1	1	noBlindfold	counterclockwise	practice	Guided	1	-0.5	-0.5	17.91049	-0.54937	-1.45	-1.3	0.801521877243648	0.018007	0.029936	-0.0023217
Trial1	1	1	noBlindfold	counterclockwise	practice	Guided	1	-0.5	-0.5	17.9305	-0.54937	-1.45	-1.3	0.801521877243648	-0.044119	-0.012383	0.0023683
Trial1	1	1	noBlindfold	counterclockwise	practice	Guided	1	-0.5	-0.5	17.95049	-0.54937	-1.45	-1.3	0.801521877243648	-6.0184E-05	0.0045428	-0.00517
Trial1	1	1	noBlindfold	counterclockwise	practice	Guided	1	-0.5	-0.5	17.97049	-0.54937	-1.45	-1.3	0.801521877243648	0.0024783	-0.012384	-0.030632
Trial1	1	1	noBlindfold	counterclockwise	practice	Guided	1	-0.5	-0.5	17.99049	-0.54937	-1.45	-1.3	0.801521877243648	-0.017498	-0.0081535	0.0003611
Trial1	1	1	noBlindfold	counterclockwise	practice	Guided	1	-0.5	-0.5	18.0105	-0.54937	-1.45	-1.3	0.801521877243648	-0.012112	0.0045441	0.01259
Trial1	1	1	noBlindfold	counterclockwise	practice	Guided	1	-0.5	-0.5	18.03049	-0.54937	-1.45	-1.3	0.801521877243648	0.031312	0.025702	-0.0033236
Trial1	1	1	noBlindfold	counterclockwise	practice	Guided	1	-0.5	-0.5	18.05049	-0.54937	-1.45	-1.3	0.801521877243648	-0.004507	-0.0039223	-0.0048298
Trial1	1	1	noBlindfold	counterclockwise	practice	Guided	1	-0.5	-0.5	18.0705	-0.54937	-1.45	-1.3	0.801521877243648	0.00024573	-0.0039239	-0.00097659
Trial1	1	1	noBlindfold	counterclockwise	practice	Guided	1	-0.5	-0.5	18.09048	-0.54937	-1.45	-1.3	0.801521877243648	0.014189	-0.020852	0.0063937
Trial1	1	1	noBlindfold	counterclockwise	practice	Guided	1	-0.5	-0.5	18.11049	-0.54937	-1.45	-1.3	0.801521877243648	0.010067	-0.01239	0.010916
Trial1	1	1	noBlindfold	counterclockwise	practice	Guided	1	-0.5	-0.5	18.13049	-0.54937	-1.45	-1.3	0.801521877243648	-0.004511	0.0045373	-0.00483
Trial1	1	1	noBlindfold	counterclockwise	practice	Guided	1	-0.5	-0.5	18.1505	-0.54936	-1.45	-1.3	0.801521260516349	0.034475	0.042622	-0.020411
Trial1	1	1	noBlindfold	counterclockwise	practice	Guided	1	-0.5	-0.5	18.17049	-0.54936	-1.45	-1.3	0.801521260516349	0.010066	-0.016623	0.024151
Trial1	1	1	noBlindfold	counterclockwise	practice	Guided	1	-0.5	-0.5	18.19049	-0.54936	-1.45	-1.3	0.801521260516349	-0.0048306	0.013	-0.0090195
Trial1	1	1	noBlindfold	counterclockwise	practice	Guided	1	-0.5	-0.5	18.21049	-0.54936	-1.45	-1.3	0.801521260516349	0.0043576	0.025695	-0.0055039
Trial1	1	1	noBlindfold	counterclockwise	practice	Guided	1	-0.5	-0.5	18.2305	-0.54936	-1.45	-1.3	0.801521260516349	-0.045087	0.012997	2.3952E-05
Trial1	1	1	noBlindfold	counterclockwise	practice	Guided	1	-0.5	-0.5	18.25049	-0.54936	-1.45	-1.3	0.801521260516349	0.0056222	-0.0081618	0.011246
Trial1	1	1	noBlindfold	counterclockwise	practice	Guided	1	-0.5	-0.5	18.27049	-0.54936	-1.45	-1.3	0.801521260516349	0.021158	-0.0081629	-0.019411
Trial1	1	1	noBlindfold	counterclockwise	practice	Guided	1	-0.5	-0.5	18.2905	-0.54936	-1.45	-1.3	0.801521260516349	0.0043568	0.0045324	-0.0055069
Trial1	1	1	noBlindfold	counterclockwise	practice	Guided	1	-0.5	-0.5	18.31049	-0.54936	-1.45	-1.3	0.801521260516349	0.021789	0.038386	-0.011036
Trial1	1	1	noBlindfold	counterclockwise	practice	Guided	1	-0.5	-0.5	18.33049	-0.54936	-1.45	-1.3	0.801521260516349	-0.0038883	-0.0039337	0.003539
Trial1	1	1	noBlindfold	counterclockwise	practice	Guided	1	-0.5	-0.5	18.35049	-0.54936	-1.45	-1.3	0.801521260516349	-0.029238	0.0045287	-0.036666
Trial1	1	1	noBlindfold	counterclockwise	practice	Guided	1	-0.5	-0.5	18.3705	-0.54936	-1.45	-1.3	0.801521260516349	0.011962	-0.012399	-0.022928
Trial1	1	1	noBlindfold	counterclockwise	practice	Guided	1	-0.5	-0.5	18.39049	-0.54936	-1.45	-1.3	0.801521260516349	0.0046671	-0.0039362	-0.0013143
Trial1	1	1	noBlindfold	counterclockwise	practice	Guided	1	-0.5	-0.5	18.41049	-0.54935	-1.45	-1.3	0.801520647583562	0.0087834	-0.012402	-0.0058368
Trial1	1	1	noBlindfold	counterclockwise	practice	Guided	1	-0.5	-0.5	18.4305	-0.54935	-1.45	-1.3	0.801520647583562	0.022094	0.012989	-0.0068416
Trial1	1	1	noBlindfold	counterclockwise	practice	Guided	1	-0.5	-0.5	18.45049	-0.54935	-1.45	-1.3	0.801520647583562	0.0081476	-0.012401	-0.014213
Trial1	1	1	noBlindfold	counterclockwise	practice	Guided	1	-0.5	-0.5	18.47049	-0.54935	-1.45	-1.3	0.801520647583562	0.012899	-0.0124	-0.010362
Trial1	1	1	noBlindfold	counterclockwise	practice	Guided	1	-0.5	-0.5	18.49049	-0.54935	-1.45	-1.3	0.801520647583562	-0.0073908	0.00029558	0.03068
Trial1	1	1	noBlindfold	counterclockwise	practice	Guided	1	-0.5	-0.5	18.5105	-0.54935	-1.45	-1.3	0.801520647583562	-0.020385	0.0045266	0.0409
Trial1	1	1	noBlindfold	counterclockwise	practice	Guided	1	-0.5	-0.5	18.53049	-0.54935	-1.45	-1.3	0.801520647583562	0.0052913	0.017221	0.0070588
Trial1	1	1	noBlindfold	counterclockwise	practice	Guided	1	-0.5	-0.5	18.55049	-0.54935	-1.45	-1.3	0.801520647583562	0.026211	-0.025097	-0.011368
Trial1	1	1	noBlindfold	counterclockwise	practice	Guided	1	-0.5	-0.5	18.5705	-0.54935	-1.45	-1.3	0.801520647583562	-0.0073922	-0.0039384	0.016441
Trial1	1	1	noBlindfold	counterclockwise	practice	Guided	1	-0.5	-0.5	18.59048	-0.54935	-1.45	-1.3	0.801520647583562	0.0087728	-0.025098	-0.0058402
Trial1	1	1	noBlindfold	counterclockwise	practice	Guided	1	-0.5	-0.5	18.61049	-0.54935	-1.45	-1.3	0.801520647583562	0.0011648	0.00452	0.011583
Trial1	1	1	noBlindfold	counterclockwise	practice	Guided	1	-0.5	-0.5	18.63049	-0.54935	-1.45	-1.3	0.801520647583562	-0.0089738	-0.0039422	-0.0044987
Trial1	1	1	noBlindfold	counterclockwise	practice	Guided	1	-0.5	-0.5	18.6505	-0.54935	-1.45	-1.3	0.801520647583562	-0.011833	-0.012407	0.016776
Trial1	1	1	noBlindfold	counterclockwise	practice	Guided	1	-0.5	-0.5	18.67049	-0.54935	-1.45	-1.3	0.801520647583562	-0.016588	-0.0081761	0.012923
Trial1	1	1	noBlindfold	counterclockwise	practice	Guided	1	-0.5	-0.5	18.69049	-0.54935	-1.45	-1.3	0.801520647583562	-0.019753	0.0045193	-0.011032
Trial1	1	1	noBlindfold	counterclockwise	practice	Guided	1	-0.5	-0.5	18.71049	-0.54935	-1.45	-1.3	0.801520647583562	0.015104	-0.012407	0.018958
Trial1	1	1	noBlindfold	counterclockwise	practice	Guided	1	-0.5	-0.5	18.7305	-0.54935	-1.45	-1.3	0.801520647583562	-0.042265	0.025679	0.0275
Trial1	1	1	noBlindfold	counterclockwise	practice	Guided	1	-0.5	-0.5	18.75049	-0.54935	-1.45	-1.3	0.801520647583562	0.00084435	0.00028759	0.007396
Trial1	1	1	noBlindfold	counterclockwise	practice	Guided	1	-0.5	-0.5	18.77049	-0.54935	-1.45	-1.3	0.801520647583562	-0.021659	0.0045176	0.0048836
Trial1	1	1	noBlindfold	counterclockwise	practice	Guided	1	-0.5	-0.5	18.7905	-0.54935	-1.45	-1.3	0.801520647583562	0.012888	0.00028447	-0.010361
Trial1	1	1	noBlindfold	counterclockwise	practice	Guided	1	-0.5	-0.5	18.81049	-0.54934	-1.45	-1.3	0.801520031104775	0.042673	-0.0039493	0.036715
Trial1	1	1	noBlindfold	counterclockwise	practice	Guided	1	-0.5	-0.5	18.83049	-0.54934	-1.45	-1.3	0.801520031104775	0.01415	0.00028275	0.0063926
Trial1	1	1	noBlindfold	counterclockwise	practice	Guided	1	-0.5	-0.5	18.85049	-0.54934	-1.45	-1.3	0.801520031104775	-0.010894	0.004512	0.029341
Trial1	1	1	noBlindfold	counterclockwise	practice	Guided	1	-0.5	-0.5	18.8705	-0.54934	-1.45	-1.3	0.801520031104775	0.036335	0.0045104	0.02147
Trial1	1	1	noBlindfold	counterclockwise	practice	Guided	1	-0.5	-0.5	18.89049	-0.54934	-1.45	-1.3	0.801520031104775	0.033804	0.017208	-0.0065074
Trial1	1	1	noBlindfold	counterclockwise	practice	Guided	1	-0.5	-0.5	18.91049	-0.54934	-1.45	-1.3	0.801520031104775	0.008445	0.004512	-0.010025
Trial1	1	1	noBlindfold	counterclockwise	practice	Guided	1	-0.5	-0.5	18.9305	-0.54934	-1.45	-1.3	0.801520031104775	0.03824	0.017207	-0.029123
Trial1	1	1	noBlindfold	counterclockwise	practice	Guided	1	-0.5	-0.5	18.95049	-0.54934	-1.45	-1.3	0.801520031104775	0.011613	-0.016647	-0.027111
Trial1	1	1	noBlindfold	counterclockwise	practice	Guided	1	-0.5	-0.5	18.97049	-0.54934	-1.45	-1.3	0.801520031104775	0.031893	-0.0039508	0.0050541
Trial1	1	1	noBlindfold	counterclockwise	practice	Guided	1	-0.5	-0.5	18.99049	-0.54934	-1.45	-1.3	0.801520031104775	0.0093886	0.029904	0.0025416
Trial1	1	1	noBlindfold	counterclockwise	practice	Guided	1	-0.5	-0.5	19.0105	-0.54934	-1.45	-1.3	0.801520031104775	-0.00043104	0.029902	-0.0093501
Trial1	1	1	noBlindfold	counterclockwise	practice	Guided	1	-0.5	-0.5	19.03049	-0.54934	-1.45	-1.3	0.801520031104775	-0.01913	-0.0081837	-0.020573
Trial1	1	1	noBlindfold	counterclockwise	practice	Guided	1	-0.5	-0.5	19.05049	-0.54934	-1.45	-1.3	0.801520031104775	0.005586	-0.0039514	0.011256
Trial1	1	1	noBlindfold	counterclockwise	practice	Guided	1	-0.5	-0.5	19.0705	-0.54934	-1.45	-1.3	0.801520031104775	0.0011487	0.00028159	0.011591
Trial1	1	1	noBlindfold	counterclockwise	practice	Guided	1	-0.5	-0.5	19.09048	-0.54934	-1.45	-1.3	0.801520031104775	-0.026107	-0.0039518	0.0052255
Trial1	1	1	noBlindfold	counterclockwise	practice	Guided	1	-0.5	-0.5	19.11049	-0.54934	-1.45	-1.3	0.801520031104775	0.024282	-0.033576	0.022482
Trial1	1	1	noBlindfold	counterclockwise	practice	Guided	1	-0.5	-0.5	19.13049	-0.54934	-1.45	-1.3	0.801520031104775	0.010652	-0.02088	0.019299
Trial1	1	1	noBlindfold	counterclockwise	practice	Guided	1	-0.5	-0.5	19.1505	-0.54934	-1.45	-1.3	0.801520031104775	0.03347	0.012973	0.026001
Trial1	1	1	noBlindfold	counterclockwise	practice	Guided	1	-0.5	-0.5	19.17049	-0.54934	-1.45	-1.3	0.801520031104775	-0.0080498	-0.012418	0.0080777
Trial1	1	1	noBlindfold	counterclockwise	practice	Guided	1	-0.5	-0.5	19.19049	-0.54934	-1.45	-1.3	0.801520031104775	-0.0064571	0.012973	-0.029949
Trial1	1	1	noBlindfold	counterclockwise	practice	Guided	1	-0.5	-0.5	19.21049	-0.54934	-1.45	-1.3	0.801520031104775	-0.039429	0.021437	0.0062395
Trial1	1	1	noBlindfold	counterclockwise	practice	Guided	1	-0.5	-0.5	19.2305	-0.54934	-1.45	-1.3	0.801520031104775	-0.021364	0.0045098	0.0090885
Trial1	1	1	noBlindfold	counterclockwise	practice	Guided	1	-0.5	-0.5	19.25049	-0.54934	-1.45	-1.3	0.801520031104775	-0.0051952	-0.033577	-0.013192
Trial1	1	1	noBlindfold	counterclockwise	practice	Guided	1	-0.5	-0.5	19.27049	-0.54933	-1.45	-1.3	0.801519414750617	-0.0061449	0.025667	-0.025757
Trial1	1	1	noBlindfold	counterclockwise	practice	Guided	1	-0.5	-0.5	19.2905	-0.54933	-1.45	-1.3	0.801519414750617	-0.010268	0.021434	-0.028604
Trial1	1	1	noBlindfold	counterclockwise	practice	Guided	1	-0.5	-0.5	19.31049	-0.54933	-1.45	-1.3	0.801519414750617	-0.021044	0.012968	-0.045689
Trial1	1	1	noBlindfold	counterclockwise	practice	Guided	1	-0.5	-0.5	19.33049	-0.54933	-1.45	-1.3	0.801519414750617	-0.013445	0.0087357	-0.004143
Trial1	1	1	noBlindfold	counterclockwise	practice	Guided	1	-0.5	-0.5	19.35049	-0.54933	-1.45	-1.3	0.801519414750617	-0.0026753	0.0087352	0.020317
Trial1	1	1	noBlindfold	counterclockwise	practice	Guided	1	-0.5	-0.5	19.3705	-0.54933	-1.45	-1.3	0.801519414750617	-0.0071119	0.0045026	0.020651
Trial1	1	1	noBlindfold	counterclockwise	practice	Guided	1	-0.5	-0.5	19.39049	-0.54933	-1.45	-1.3	0.801519414750617	0.018247	0.017196	0.0018872
Trial1	1	1	noBlindfold	counterclockwise	practice	Guided	1	-0.5	-0.5	19.41049	-0.54933	-1.45	-1.3	0.801519414750617	-0.025498	0.00026746	0.013613
Trial1	1	1	noBlindfold	counterclockwise	practice	Guided	1	-0.5	-0.5	19.4305	-0.54933	-1.45	-1.3	0.801519414750617	-0.007105	-0.01666	-0.038318
Trial1	1	1	noBlindfold	counterclockwise	practice	Guided	1	-0.5	-0.5	19.45049	-0.54933	-1.45	-1.3	0.801519414750617	0.024275	0.021425	-0.017712
Trial1	1	1	noBlindfold	counterclockwise	practice	Guided	1	-0.5	-0.5	19.47049	-0.54933	-1.45	-1.3	0.801519414750617	-0.055924	-0.020896	0.024338
Trial1	1	1	noBlindfold	counterclockwise	practice	Guided	1	-0.5	-0.5	19.49049	-0.54933	-1.45	-1.3	0.801519414750617	-0.0058385	0.021421	-0.021563
Trial1	1	1	noBlindfold	counterclockwise	practice	Guided	1	-0.5	-0.5	19.5105	-0.54933	-1.45	-1.3	0.801519414750617	-0.014085	-0.008204	0.014454
Trial1	1	1	noBlindfold	counterclockwise	practice	Guided	1	-0.5	-0.5	19.53049	-0.54933	-1.45	-1.3	0.801519414750617	-0.0086974	-0.0082021	-0.00028857
Trial1	1	1	noBlindfold	counterclockwise	practice	Guided	1	-0.5	-0.5	19.55049	-0.54933	-1.45	-1.3	0.801519414750617	-0.0071152	-0.012434	0.020652
Trial1	1	1	noBlindfold	counterclockwise	practice	Guided	1	-0.5	-0.5	19.5705	-0.54933	-1.45	-1.3	0.801519414750617	-0.0090127	-0.016668	-0.0044761
Trial1	1	1	noBlindfold	counterclockwise	practice	Guided	1	-0.5	-0.5	19.59048	-0.54933	-1.45	-1.3	0.801519414750617	0.00017646	0.00025831	-0.00095621
Trial1	1	1	noBlindfold	counterclockwise	practice	Guided	1	-0.5	-0.5	19.61049	-0.54933	-1.45	-1.3	0.801519414750617	-0.021377	0.0087223	0.0090968
Trial1	1	1	noBlindfold	counterclockwise	practice	Guided	1	-0.5	-0.5	19.63049	-0.54933	-1.45	-1.3	0.801519414750617	-0.0010887	0.008722	-0.017705
Trial1	1	1	noBlindfold	counterclockwise	practice	Guided	1	-0.5	-0.5	19.6505	-0.54933	-1.45	-1.3	0.801519414750617	-0.028031	0.00025552	-0.019882
Trial1	1	1	noBlindfold	counterclockwise	practice	Guided	1	-0.5	-0.5	19.67049	-0.54933	-1.45	-1.3	0.801519414750617	0.025533	0.0044873	-0.019715
Trial1	1	1	noBlindfold	counterclockwise	practice	Guided	1	-0.5	-0.5	19.69049	-0.54933	-1.45	-1.3	0.801519414750617	0.0099965	0.012949	0.010942
Trial1	1	1	noBlindfold	counterclockwise	practice	Guided	1	-0.5	-0.5	19.71049	-0.54932	-1.45	-1.3	0.801518798521087	0.022989	-0.0082124	0.0057474
Trial1	1	1	noBlindfold	counterclockwise	practice	Guided	1	-0.5	-0.5	19.7305	-0.54932	-1.45	-1.3	0.801518798521087	0.018234	-0.0082109	0.0018952
Trial1	1	1	noBlindfold	counterclockwise	practice	Guided	1	-0.5	-0.5	19.75049	-0.54932	-1.45	-1.3	0.801518798521087	0.0084091	0.0044831	-0.0099987
Trial1	1	1	noBlindfold	counterclockwise	practice	Guided	1	-0.5	-0.5	19.77049	-0.54932	-1.45	-1.3	0.801518798521087	-0.016953	-0.0082149	0.016806
Trial1	1	1	noBlindfold	counterclockwise	practice	Guided	1	-0.5	-0.5	19.7905	-0.54932	-1.45	-1.3	0.801518798521087	0.012524	-0.0082162	-0.014521
Trial1	1	1	noBlindfold	counterclockwise	practice	Guided	1	-0.5	-0.5	19.81049	-0.54932	-1.45	-1.3	0.801518798521087	-0.028678	-0.0082159	-0.028257
Trial1	1	1	noBlindfold	counterclockwise	practice	Guided	1	-0.5	-0.5	19.83049	-0.54932	-1.45	-1.3	0.801518798521087	0.0080854	-0.020912	-0.014186
Trial1	1	1	noBlindfold	counterclockwise	practice	Guided	1	-0.5	-0.5	19.85049	-0.54932	-1.45	-1.3	0.801518798521087	-0.054037	-0.012449	-0.0094943
Trial1	1	1	noBlindfold	counterclockwise	practice	Guided	1	-0.5	-0.5	19.8705	-0.54932	-1.45	-1.3	0.801518798521087	0.036291	0.012941	-0.029095
Trial1	1	1	noBlindfold	counterclockwise	practice	Guided	1	-0.5	-0.5	19.89049	-0.54932	-1.45	-1.3	0.801518798521087	-0.0052281	-0.0039842	-0.013179
Trial1	1	1	noBlindfold	counterclockwise	practice	Guided	1	-0.5	-0.5	19.91049	-0.54932	-1.45	-1.3	0.801518798521087	-0.040093	0.012942	-0.0021217
Trial1	1	1	noBlindfold	counterclockwise	practice	Guided	1	-0.5	-0.5	19.9305	-0.54932	-1.45	-1.3	0.801518798521087	0.01759	0.025639	-0.006477
Trial1	1	1	noBlindfold	counterclockwise	practice	Guided	1	-0.5	-0.5	19.95049	-0.54932	-1.45	-1.3	0.801518798521087	0.013465	-0.0039842	-0.0019517
Trial1	1	1	noBlindfold	counterclockwise	practice	Guided	1	-0.5	-0.5	19.97049	-0.54932	-1.45	-1.3	0.801518798521087	-0.0084024	0.0087092	0.0039126
Trial1	1	1	noBlindfold	counterclockwise	practice	Guided	1	-0.5	-0.5	19.99049	-0.54932	-1.45	-1.3	0.801518798521087	0.02329	-0.0082196	0.0099436
Trial1	1	1	noBlindfold	counterclockwise	practice	Guided	1	-0.5	-0.5	20.0105	-0.54931	-1.45	-1.3	0.801518182416185	-0.0011145	0.0044741	0.00089922
Trial1	1	1	noBlindfold	counterclockwise	practice	Guided	1	-0.5	-0.5	20.03049	-0.54931	-1.45	-1.3	0.801518182416185	-0.014428	0.017169	-0.021215
Trial1	1	1	noBlindfold	counterclockwise	practice	Guided	1	-0.5	-0.5	20.05049	-0.54931	-1.45	-1.3	0.801518182416185	-0.003658	-0.0039917	0.0077676
Trial1	1	1	noBlindfold	counterclockwise	practice	Guided	1	-0.5	-0.5	20.0705	-0.54931	-1.45	-1.3	0.801518182416185	-0.0042904	-0.025153	0.00358
Trial1	1	1	noBlindfold	counterclockwise	practice	Guided	1	-0.5	-0.5	20.09048	-0.54931	-1.45	-1.3	0.801518182416185	0.0093385	0.0087009	0.0025771
Trial1	1	1	noBlindfold	counterclockwise	practice	Guided	1	-0.5	-0.5	20.11049	-0.54931	-1.45	-1.3	0.801518182416185	-0.021406	-0.0082266	0.00911
Trial1	1	1	noBlindfold	counterclockwise	practice	Guided	1	-0.5	-0.5	20.13049	-0.54931	-1.45	-1.3	0.801518182416185	0.03945	-0.016689	-0.012335
Trial1	1	1	noBlindfold	counterclockwise	practice	Guided	1	-0.5	-0.5	20.1505	-0.54931	-1.45	-1.3	0.801518182416185	0.012191	0.012934	-0.018698
Trial1	1	1	noBlindfold	counterclockwise	practice	Guided	1	-0.5	-0.5	20.17049	-0.54931	-1.45	-1.3	0.801518182416185	-0.0055622	-0.0039942	-0.017357
Trial1	1	1	noBlindfold	counterclockwise	practice	Guided	1	-0.5	-0.5	20.19049	-0.54931	-1.45	-1.3	0.801518182416185	0.013136	-0.0039945	-0.0061313
Trial1	1	1	noBlindfold	counterclockwise	practice	Guided	1	-0.5	-0.5	20.21049	-0.54931	-1.45	-1.3	0.801518182416185	0.019468	0.021396	0.018664
Trial1	1	1	noBlindfold	counterclockwise	practice	Guided	1	-0.5	-0.5	20.2305	-0.54931	-1.45	-1.3	0.801518182416185	0.003941	0.0044687	-0.0096479
Trial1	1	1	noBlindfold	counterclockwise	practice	Guided	1	-0.5	-0.5	20.25049	-0.54931	-1.45	-1.3	0.801518182416185	-0.02712	-0.0082279	-0.0073027
Trial1	1	1	noBlindfold	counterclockwise	practice	Guided	1	-0.5	-0.5	20.27049	-0.54931	-1.45	-1.3	0.801518182416185	-0.022998	-0.0082298	-0.011827
Trial1	1	1	noBlindfold	counterclockwise	practice	Guided	1	-0.5	-0.5	20.2905	-0.54931	-1.45	-1.3	0.801518182416185	0.072716	0.0086969	0.014641
Trial1	1	1	noBlindfold	counterclockwise	practice	Guided	1	-0.5	-0.5	20.31049	-0.5493	-1.45	-1.3	0.801517570102093	0.032145	-0.00823	0.0092794
Trial1	1	1	noBlindfold	counterclockwise	practice	Guided	1	-0.5	-0.5	20.33049	-0.5493	-1.45	-1.3	0.801517570102093	0.022955	0.004465	0.0057612
Trial1	1	1	noBlindfold	counterclockwise	practice	Guided	1	-0.5	-0.5	20.35049	-0.5493	-1.45	-1.3	0.801517570102093	0.010589	0.025625	0.019332
Trial1	1	1	noBlindfold	counterclockwise	practice	Guided	1	-0.5	-0.5	20.3705	-0.5493	-1.45	-1.3	0.801517570102093	0.0052011	-0.012461	0.0071025
Trial1	1	1	noBlindfold	counterclockwise	practice	Guided	1	-0.5	-0.5	20.39049	-0.5493	-1.45	-1.3	0.801517570102093	0.016615	-0.012462	-0.0096485
Trial1	1	1	noBlindfold	counterclockwise	practice	Guided	1	-0.5	-0.5	20.41049	-0.5493	-1.45	-1.3	0.801517570102093	-0.0024112	0.00023387	0.024192
Trial1	1	1	noBlindfold	counterclockwise	practice	Guided	1	-0.5	-0.5	20.4305	-0.5493	-1.45	-1.3	0.801517570102093	0.0039334	-0.0039978	-0.0096467
Trial1	1	1	noBlindfold	counterclockwise	practice	Guided	1	-0.5	-0.5	20.45049	-0.5493	-1.45	-1.3	0.801517570102093	0.002986	-0.016694	-0.022211
Trial1	1	1	noBlindfold	counterclockwise	practice	Guided	1	-0.5	-0.5	20.47049	-0.5493	-1.45	-1.3	0.801517570102093	0.0048826	-0.0082315	0.0029184
Trial1	1	1	noBlindfold	counterclockwise	practice	Guided	1	-0.5	-0.5	20.49049	-0.5493	-1.45	-1.3	0.801517570102093	-0.0014505	0.012927	-0.021875
Trial1	1	1	noBlindfold	counterclockwise	practice	Guided	1	-0.5	-0.5	20.5105	-0.5493	-1.45	-1.3	0.801517570102093	-0.012866	0.0086935	0.0042592
Trial1	1	1	noBlindfold	counterclockwise	practice	Guided	1	-0.5	-0.5	20.53049	-0.5493	-1.45	-1.3	0.801517570102093	-0.0011347	-0.012464	-0.017686
Trial1	1	1	noBlindfold	counterclockwise	practice	Guided	1	-0.5	-0.5	20.55049	-0.5493	-1.45	-1.3	0.801517570102093	-0.004944	0.017157	-0.008974
Trial1	1	1	noBlindfold	counterclockwise	practice	Guided	1	-0.5	-0.5	20.5705	-0.5493	-1.45	-1.3	0.801517570102093	-0.012554	-0.012467	0.0084488
Trial1	1	1	noBlindfold	counterclockwise	practice	Guided	1	-0.5	-0.5	20.59048	-0.5493	-1.45	-1.3	0.801517570102093	-0.019839	0.0044614	-0.028908
Trial1	1	1	noBlindfold	counterclockwise	practice	Guided	1	-0.5	-0.5	20.61049	-0.5493	-1.45	-1.3	0.801517570102093	-0.0087549	-0.0082348	-0.00025924
Trial1	1	1	noBlindfold	counterclockwise	practice	Guided	1	-0.5	-0.5	20.63049	-0.54929	-1.45	-1.3	0.801516954245708	0.020724	-0.0040038	-0.023546
Trial1	1	1	noBlindfold	counterclockwise	practice	Guided	1	-0.5	-0.5	20.6505	-0.54929	-1.45	-1.3	0.801516954245708	0.00043394	0.0086916	0.003257
Trial1	1	1	noBlindfold	counterclockwise	practice	Guided	1	-0.5	-0.5	20.67049	-0.54929	-1.45	-1.3	0.801516954245708	0.033075	-0.029396	0.021853
Trial1	1	1	noBlindfold	counterclockwise	practice	Guided	1	-0.5	-0.5	20.69049	-0.54929	-1.45	-1.3	0.801516954245708	0.017233	0.012923	-0.010646
Trial1	1	1	noBlindfold	counterclockwise	practice	Guided	1	-0.5	-0.5	20.71049	-0.54929	-1.45	-1.3	0.801516954245708	0.021983	0.00022504	-0.0067908
Trial1	1	1	noBlindfold	counterclockwise	practice	Guided	1	-0.5	-0.5	20.7305	-0.54929	-1.45	-1.3	0.801516954245708	0.025142	0.0044572	0.035089
Trial1	1	1	noBlindfold	counterclockwise	practice	Guided	1	-0.5	-0.5	20.75049	-0.54929	-1.45	-1.3	0.801516954245708	0.0080384	-0.025168	-0.014163
Trial1	1	1	noBlindfold	counterclockwise	practice	Guided	1	-0.5	-0.5	20.77049	-0.54929	-1.45	-1.3	0.801516954245708	0.0089878	-0.020935	0.0052681
Trial1	1	1	noBlindfold	counterclockwise	practice	Guided	1	-0.5	-0.5	20.7905	-0.54929	-1.45	-1.3	0.801516954245708	-0.0081279	0.00022302	0.0081155
Trial1	1	1	noBlindfold	counterclockwise	practice	Guided	1	-0.5	-0.5	20.81049	-0.54929	-1.45	-1.3	0.801516954245708	-0.0071841	0.017151	0.020345
Trial1	1	1	noBlindfold	counterclockwise	practice	Guided	1	-0.5	-0.5	20.83049	-0.54929	-1.45	-1.3	0.801516954245708	0.017859	-0.012473	-0.0022697
Trial1	1	1	noBlindfold	counterclockwise	practice	Guided	1	-0.5	-0.5	20.85049	-0.54929	-1.45	-1.3	0.801516954245708	-0.0081347	-0.02517	0.0081162
Trial1	1	1	noBlindfold	counterclockwise	practice	Guided	1	-0.5	-0.5	20.8705	-0.54929	-1.45	-1.3	0.801516954245708	-0.0078164	0.029844	0.012303
Trial1	1	1	noBlindfold	counterclockwise	practice	Guided	1	-0.5	-0.5	20.89049	-0.54929	-1.45	-1.3	0.801516954245708	0.016909	-0.016706	-0.014837
Trial1	1	1	noBlindfold	counterclockwise	practice	Guided	1	-0.5	-0.5	20.91049	-0.54929	-1.45	-1.3	0.801516954245708	0.012786	0.012915	-0.010313
Trial1	1	1	noBlindfold	counterclockwise	practice	Guided	1	-0.5	-0.5	20.9305	-0.54929	-1.45	-1.3	0.801516954245708	0.016588	0.0086855	-0.019026
Trial1	1	1	noBlindfold	counterclockwise	practice	Guided	1	-0.5	-0.5	20.95049	-0.54929	-1.45	-1.3	0.801516954245708	-0.030008	0.00022174	0.03073
Trial1	1	1	noBlindfold	counterclockwise	practice	Guided	1	-0.5	-0.5	20.97049	-0.54929	-1.45	-1.3	0.801516954245708	0.013416	-0.0082425	0.001918
Trial1	1	1	noBlindfold	counterclockwise	practice	Guided	1	-0.5	-0.5	20.99049	-0.54929	-1.45	-1.3	0.801516954245708	0.030848	0.012917	-0.0074623
Trial1	1	1	noBlindfold	counterclockwise	practice	Guided	1	-0.5	-0.5	21.0105	-0.54928	-1.45	-1.3	0.801516338513952	0.013094	-0.0082438	-0.0061225
Trial1	1	1	noBlindfold	counterclockwise	practice	Guided	1	-0.5	-0.5	21.03049	-0.54928	-1.45	-1.3	0.801516338513952	-0.0043418	0.0086822	-0.00059414
Trial1	1	1	noBlindfold	counterclockwise	practice	Guided	1	-0.5	-0.5	21.05049	-0.54928	-1.45	-1.3	0.801516338513952	0.00072621	-0.016712	0.0074469
Trial1	1	1	noBlindfold	counterclockwise	practice	Guided	1	-0.5	-0.5	21.0705	-0.54928	-1.45	-1.3	0.801516338513952	-0.027164	-0.025175	-0.0072964
Trial1	1	1	noBlindfold	counterclockwise	practice	Guided	1	-0.5	-0.5	21.09048	-0.54928	-1.45	-1.3	0.801516338513952	0.01309	0.00021769	0.0067761
Trial1	1	1	noBlindfold	counterclockwise	practice	Guided	1	-0.5	-0.5	21.11049	-0.54928	-1.45	-1.3	0.801516338513952	0.018159	-0.0040183	0.0019208
Trial1	1	1	noBlindfold	counterclockwise	practice	Guided	1	-0.5	-0.5	21.13049	-0.54928	-1.45	-1.3	0.801516338513952	0.02291	0.0086746	-0.023205
Trial1	1	1	noBlindfold	counterclockwise	practice	Guided	1	-0.5	-0.5	21.1505	-0.54928	-1.45	-1.3	0.801516338513952	0.013085	0.0086727	-0.0061151
Trial1	1	1	noBlindfold	counterclockwise	practice	Guided	1	-0.5	-0.5	21.17049	-0.54928	-1.45	-1.3	0.801516338513952	0.046369	-0.012487	-0.038111
Trial1	1	1	noBlindfold	counterclockwise	practice	Guided	1	-0.5	-0.5	21.19049	-0.54928	-1.45	-1.3	0.801516338513952	-0.017349	0.021368	0.0046061
Trial1	1	1	noBlindfold	counterclockwise	practice	Guided	1	-0.5	-0.5	21.21049	-0.54928	-1.45	-1.3	0.801516338513952	0.0035725	-0.01672	-0.013818
Trial1	1	1	noBlindfold	counterclockwise	practice	Guided	1	-0.5	-0.5	21.2305	-0.54928	-1.45	-1.3	0.801516338513952	-0.032558	-0.012486	-0.019516
Trial1	1	1	noBlindfold	counterclockwise	practice	Guided	1	-0.5	-0.5	21.25049	-0.54928	-1.45	-1.3	0.801516338513952	0.046987	0.042527	0.029234
Trial1	1	1	noBlindfold	counterclockwise	practice	Guided	1	-0.5	-0.5	21.27049	-0.54927	-1.45	-1.3	0.801515722906826	0.0076905	0.0044413	-0.018344
Trial1	1	1	noBlindfold	counterclockwise	practice	Guided	1	-0.5	-0.5	21.2905	-0.54927	-1.45	-1.3	0.801515722906826	0.0057827	0.0086714	0.015496
Trial1	1	1	noBlindfold	counterclockwise	practice	Guided	1	-0.5	-0.5	21.31049	-0.54927	-1.45	-1.3	0.801515722906826	-0.03098	-0.020952	0.001424
Trial1	1	1	noBlindfold	counterclockwise	practice	Guided	1	-0.5	-0.5	21.33049	-0.54928	-1.45	-1.3	0.801516338513952	-0.013542	0.017136	-0.0041036
Trial1	1	1	noBlindfold	counterclockwise	practice	Guided	1	-0.5	-0.5	21.35049	-0.54928	-1.45	-1.3	0.801516338513952	0.035583	0.029831	-0.0036012
Trial1	1	1	noBlindfold	counterclockwise	practice	Guided	1	-0.5	-0.5	21.3705	-0.54927	-1.45	-1.3	0.801515722906826	-0.0068971	-0.012487	0.024877
Trial1	1	1	noBlindfold	counterclockwise	practice	Guided	1	-0.5	-0.5	21.39049	-0.54927	-1.45	-1.3	0.801515722906826	-0.021147	-0.016719	-0.045652
Trial1	1	1	noBlindfold	counterclockwise	practice	Guided	1	-0.5	-0.5	21.41049	-0.54927	-1.45	-1.3	0.801515722906826	-0.010694	0.025599	-0.036605
Trial1	1	1	noBlindfold	counterclockwise	practice	Guided	1	-0.5	-0.5	21.4305	-0.54927	-1.45	-1.3	0.801515722906826	-0.013547	0.0086725	-0.0041057
Trial1	1	1	noBlindfold	counterclockwise	practice	Guided	1	-0.5	-0.5	21.45049	-0.54927	-1.45	-1.3	0.801515722906826	0.035579	0.0086708	-0.003603
Trial1	1	1	noBlindfold	counterclockwise	practice	Guided	1	-0.5	-0.5	21.47049	-0.54927	-1.45	-1.3	0.801515722906826	-0.022108	-0.025184	0.00075322
Trial1	1	1	noBlindfold	counterclockwise	practice	Guided	1	-0.5	-0.5	21.49049	-0.54927	-1.45	-1.3	0.801515722906826	-0.02179	0.00020653	0.011643
Trial1	1	1	noBlindfold	counterclockwise	practice	Guided	1	-0.5	-0.5	21.5105	-0.54927	-1.45	-1.3	0.801515722906826	0.012441	0.012895	-0.014488
Trial1	1	1	noBlindfold	counterclockwise	practice	Guided	1	-0.5	-0.5	21.53049	-0.54927	-1.45	-1.3	0.801515722906826	-0.013234	0.017127	8.7087E-05
Trial1	1	1	noBlindfold	counterclockwise	practice	Guided	1	-0.5	-0.5	21.55049	-0.54927	-1.45	-1.3	0.801515722906826	0.021633	-0.0040317	-0.010968
Trial1	1	1	noBlindfold	counterclockwise	practice	Guided	1	-0.5	-0.5	21.5705	-0.54927	-1.45	-1.3	0.801515722906826	0.040015	0.021358	-0.0039308
Trial1	1	1	noBlindfold	counterclockwise	practice	Guided	1	-0.5	-0.5	21.59048	-0.54927	-1.45	-1.3	0.801515722906826	-0.00023939	0.012893	-0.005104
Trial1	1	1	noBlindfold	counterclockwise	practice	Guided	1	-0.5	-0.5	21.61049	-0.54927	-1.45	-1.3	0.801515722906826	0.0051427	-0.025196	0.0071268
Trial1	1	1	noBlindfold	counterclockwise	practice	Guided	1	-0.5	-0.5	21.63049	-0.54927	-1.45	-1.3	0.801515722906826	0.0086319	0.0086573	-0.0057718
Trial1	1	1	noBlindfold	counterclockwise	practice	Guided	1	-0.5	-0.5	21.6505	-0.54927	-1.45	-1.3	0.801515722906826	-0.0043659	-0.025198	-0.00057954
Trial1	1	1	noBlindfold	counterclockwise	practice	Guided	1	-0.5	-0.5	21.67049	-0.54927	-1.45	-1.3	0.801515722906826	0.014647	0.02135	0.014833
Trial1	1	1	noBlindfold	counterclockwise	practice	Guided	1	-0.5	-0.5	21.69049	-0.54927	-1.45	-1.3	0.801515722906826	-0.008806	0.021349	-0.00024438
Trial1	1	1	noBlindfold	counterclockwise	practice	Guided	1	-0.5	-0.5	21.71049	-0.54926	-1.45	-1.3	0.801515111087547	0.032073	-0.020971	0.009305
Trial1	1	1	noBlindfold	counterclockwise	practice	Guided	1	-0.5	-0.5	21.7305	-0.54926	-1.45	-1.3	0.801515111087547	-0.0040615	-0.01674	-0.0015835
Trial1	1	1	noBlindfold	counterclockwise	practice	Guided	1	-0.5	-0.5	21.75049	-0.54926	-1.45	-1.3	0.801515111087547	0.0086161	0.012883	-0.0054354
Trial1	1	1	noBlindfold	counterclockwise	practice	Guided	1	-0.5	-0.5	21.77049	-0.54926	-1.45	-1.3	0.801515111087547	0.043164	0.0086529	-0.033579
Trial1	1	1	noBlindfold	counterclockwise	practice	Guided	1	-0.5	-0.5	21.7905	-0.54926	-1.45	-1.3	0.801515111087547	-0.0059749	-0.016737	0.03745
Trial1	1	1	noBlindfold	counterclockwise	practice	Guided	1	-0.5	-0.5	21.81049	-0.54926	-1.45	-1.3	0.801515111087547	-0.017383	0.017117	0.0046154
Trial1	1	1	noBlindfold	counterclockwise	practice	Guided	1	-0.5	-0.5	21.83049	-0.54926	-1.45	-1.3	0.801515111087547	0.034917	0.012886	-0.011968
Trial1	1	1	noBlindfold	counterclockwise	practice	Guided	1	-0.5	-0.5	21.85049	-0.54926	-1.45	-1.3	0.801515111087547	0.022237	-0.0082733	-0.0025862
Trial1	1	1	noBlindfold	counterclockwise	practice	Guided	1	-0.5	-0.5	21.8705	-0.54926	-1.45	-1.3	0.801515111087547	0.021604	0.012885	-0.031567
Trial1	1	1	noBlindfold	counterclockwise	practice	Guided	1	-0.5	-0.5	21.89049	-0.54926	-1.45	-1.3	0.801515111087547	-0.032276	-0.0040446	-0.015317
Trial1	1	1	noBlindfold	counterclockwise	practice	Guided	1	-0.5	-0.5	21.91049	-0.54925	-1.45	-1.3	0.801514495728939	-0.0047072	0.00018571	-0.0047606
Trial1	1	1	noBlindfold	counterclockwise	practice	Guided	1	-0.5	-0.5	21.9305	-0.54925	-1.45	-1.3	0.801514495728939	0.027931	0.012881	0.013834
Trial1	1	1	noBlindfold	counterclockwise	practice	Guided	1	-0.5	-0.5	21.95049	-0.54925	-1.45	-1.3	0.801514495728939	-0.02246	0.00018246	0.016848
Trial1	1	1	noBlindfold	counterclockwise	practice	Guided	1	-0.5	-0.5	21.97049	-0.54925	-1.45	-1.3	0.801514495728939	0.0038483	-0.016745	-0.0054315
Trial1	1	1	noBlindfold	counterclockwise	practice	Guided	1	-0.5	-0.5	21.99049	-0.54925	-1.45	-1.3	0.801514495728939	-0.0085149	0.029805	0.0039502
Trial1	1	1	noBlindfold	counterclockwise	practice	Guided	1	-0.5	-0.5	22.0105	-0.54925	-1.45	-1.3	0.801514495728939	0.0086029	-0.029443	-0.0057672
Trial1	1	1	noBlindfold	counterclockwise	practice	Guided	1	-0.5	-0.5	22.03049	-0.54925	-1.45	-1.3	0.801514495728939	-0.03989	0.00018189	0.0021075
Trial1	1	1	noBlindfold	counterclockwise	practice	Guided	1	-0.5	-0.5	22.05049	-0.54925	-1.45	-1.3	0.801514495728939	0.038401	0.00018019	-0.024862
Trial1	1	1	noBlindfold	counterclockwise	practice	Guided	1	-0.5	-0.5	22.0705	-0.54925	-1.45	-1.3	0.801514495728939	0.032687	-0.0082844	0.017688
Trial1	1	1	noBlindfold	counterclockwise	practice	Guided	1	-0.5	-0.5	22.09048	-0.54925	-1.45	-1.3	0.801514495728939	0.013356	0.0086419	-0.0060992
Trial1	1	1	noBlindfold	counterclockwise	practice	Guided	1	-0.5	-0.5	22.11049	-0.54925	-1.45	-1.3	0.801514495728939	0.017792	0.00017671	0.006128
Trial1	1	1	noBlindfold	counterclockwise	practice	Guided	1	-0.5	-0.5	22.13049	-0.54925	-1.45	-1.3	0.801514495728939	0.012404	-0.020983	-0.022854
Trial1	1	1	noBlindfold	counterclockwise	practice	Guided	1	-0.5	-0.5	22.1505	-0.54925	-1.45	-1.3	0.801514495728939	0.01589	0.012873	-0.0071064
Trial1	1	1	noBlindfold	counterclockwise	practice	Guided	1	-0.5	-0.5	22.17049	-0.54925	-1.45	-1.3	0.801514495728939	0.018735	0.0044087	0.010316
Trial1	1	1	noBlindfold	counterclockwise	practice	Guided	1	-0.5	-0.5	22.19049	-0.54925	-1.45	-1.3	0.801514495728939	-0.020569	0.017105	0.021706
Trial1	1	1	noBlindfold	counterclockwise	practice	Guided	1	-0.5	-0.5	22.21049	-0.54925	-1.45	-1.3	0.801514495728939	-0.02247	0.012872	-0.0034236
Trial1	1	1	noBlindfold	counterclockwise	practice	Guided	1	-0.5	-0.5	22.2305	-0.54925	-1.45	-1.3	0.801514495728939	-0.0025078	0.017103	0.024551
Trial1	1	1	noBlindfold	counterclockwise	practice	Guided	1	-0.5	-0.5	22.25049	-0.54925	-1.45	-1.3	0.801514495728939	-0.020573	-0.012521	0.021701
Trial1	1	1	noBlindfold	counterclockwise	practice	Guided	1	-0.5	-0.5	22.27049	-0.54925	-1.45	-1.3	0.801514495728939	0.0054172	0.017101	0.011316
Trial1	1	1	noBlindfold	counterclockwise	practice	Guided	1	-0.5	-0.5	22.2905	-0.54925	-1.45	-1.3	0.801514495728939	0.013343	-0.016753	-0.0019201
Trial1	1	1	noBlindfold	counterclockwise	practice	Guided	1	-0.5	-0.5	22.31049	-0.54924	-1.45	-1.3	0.801513880494962	0.024756	0.0086353	-0.0071101
Trial1	1	1	noBlindfold	counterclockwise	practice	Guided	1	-0.5	-0.5	22.33049	-0.54924	-1.45	-1.3	0.801513880494962	0.025704	0.012866	0.0074626
Trial1	1	1	noBlindfold	counterclockwise	practice	Guided	1	-0.5	-0.5	22.35049	-0.54924	-1.45	-1.3	0.801513880494962	0.0044658	-0.012526	-0.0012491
Trial1	1	1	noBlindfold	counterclockwise	practice	Guided	1	-0.5	-0.5	22.3705	-0.54924	-1.45	-1.3	0.801513880494962	0.013341	0.021327	-0.0019181
Trial1	1	1	noBlindfold	counterclockwise	practice	Guided	1	-0.5	-0.5	22.39049	-0.54924	-1.45	-1.3	0.801513880494962	0.021263	0.0043981	-0.015154
Trial1	1	1	noBlindfold	counterclockwise	practice	Guided	1	-0.5	-0.5	22.41049	-0.54924	-1.45	-1.3	0.801513880494962	0.022209	0.0086298	-0.0025871
Trial1	1	1	noBlindfold	counterclockwise	practice	Guided	1	-0.5	-0.5	22.4305	-0.54924	-1.45	-1.3	0.801513880494962	0.032347	0.00016529	0.013494
Trial1	1	1	noBlindfold	counterclockwise	practice	Guided	1	-0.5	-0.5	22.45049	-0.54924	-1.45	-1.3	0.801513880494962	0.014911	-0.0082993	0.019021
Trial1	1	1	noBlindfold	counterclockwise	practice	Guided	1	-0.5	-0.5	22.47049	-0.54924	-1.45	-1.3	0.801513880494962	0.01999	0.0043955	-0.031907
Trial1	1	1	noBlindfold	counterclockwise	practice	Guided	1	-0.5	-0.5	22.49049	-0.54924	-1.45	-1.3	0.801513880494962	-0.0063304	0.0001624	0.03326
Trial1	1	1	noBlindfold	counterclockwise	practice	Guided	1	-0.5	-0.5	22.5105	-0.54923	-1.45	-1.3	0.801513269046612	0.011098	0.0043946	0.027731
Trial1	1	1	noBlindfold	counterclockwise	practice	Guided	1	-0.5	-0.5	22.53049	-0.54923	-1.45	-1.3	0.801513269046612	-0.039929	0.021322	0.0020977
Trial1	1	1	noBlindfold	counterclockwise	practice	Guided	1	-0.5	-0.5	22.55049	-0.54923	-1.45	-1.3	0.801513269046612	-0.021864	0.00016183	0.0049464
Trial1	1	1	noBlindfold	counterclockwise	practice	Guided	1	-0.5	-0.5	22.5705	-0.54923	-1.45	-1.3	0.801513269046612	-0.05324	-0.020998	0.0031031
Trial1	1	1	noBlindfold	counterclockwise	practice	Guided	1	-0.5	-0.5	22.59048	-0.54923	-1.45	-1.3	0.801513269046612	-0.040562	0.0086237	-0.0062785
Trial1	1	1	noBlindfold	counterclockwise	practice	Guided	1	-0.5	-0.5	22.61049	-0.54923	-1.45	-1.3	0.801513269046612	-0.0012599	-0.0083066	-0.017669
Trial1	1	1	noBlindfold	counterclockwise	practice	Guided	1	-0.5	-0.5	22.63049	-0.54923	-1.45	-1.3	0.801513269046612	0.021561	-0.0337	-0.010968
Trial1	1	1	noBlindfold	counterclockwise	practice	Guided	1	-0.5	-0.5	22.6505	-0.54923	-1.45	-1.3	0.801513269046612	-0.01362	-0.012541	-0.004101
Trial1	1	1	noBlindfold	counterclockwise	practice	Guided	1	-0.5	-0.5	22.67049	-0.54923	-1.45	-1.3	0.801513269046612	-0.012985	-0.0083093	0.004276
Trial1	1	1	noBlindfold	counterclockwise	practice	Guided	1	-0.5	-0.5	22.69049	-0.54923	-1.45	-1.3	0.801513269046612	-0.022491	0.025544	-0.0034297
Trial1	1	1	noBlindfold	counterclockwise	practice	Guided	1	-0.5	-0.5	22.71049	-0.54923	-1.45	-1.3	0.801513269046612	0.022831	-0.0040809	0.0057847
Trial1	1	1	noBlindfold	counterclockwise	practice	Guided	1	-0.5	-0.5	22.7305	-0.54923	-1.45	-1.3	0.801513269046612	-0.0053744	-0.012544	-0.013145
Trial1	1	1	noBlindfold	counterclockwise	practice	Guided	1	-0.5	-0.5	22.75049	-0.54923	-1.45	-1.3	0.801513269046612	-0.00062084	-0.0083128	-0.0092921
Trial1	1	1	noBlindfold	counterclockwise	practice	Guided	1	-0.5	-0.5	22.77049	-0.54923	-1.45	-1.3	0.801513269046612	-0.0094971	0.00014928	-0.021522
Trial1	1	1	noBlindfold	counterclockwise	practice	Guided	1	-0.5	-0.5	22.7905	-0.54923	-1.45	-1.3	0.801513269046612	0.0025476	-0.016777	-0.026379
Trial1	1	1	noBlindfold	counterclockwise	practice	Guided	1	-0.5	-0.5	22.81049	-0.54923	-1.45	-1.3	0.801513269046612	0.0098304	-0.016776	0.010979
Trial1	1	1	noBlindfold	counterclockwise	practice	Guided	1	-0.5	-0.5	22.83049	-0.54923	-1.45	-1.3	0.801513269046612	-0.025986	0.0043822	0.0094699
Trial1	1	1	noBlindfold	counterclockwise	practice	Guided	1	-0.5	-0.5	22.85049	-0.54923	-1.45	-1.3	0.801513269046612	0.038361	0.00014946	-0.02487
Trial1	1	1	noBlindfold	counterclockwise	practice	Guided	1	-0.5	-0.5	22.8705	-0.54923	-1.45	-1.3	0.801513269046612	-0.0082393	0.0043807	0.0081313
Trial1	1	1	noBlindfold	counterclockwise	practice	Guided	1	-0.5	-0.5	22.89049	-0.54923	-1.45	-1.3	0.801513269046612	0.026941	0.0086111	0.0012626
Trial1	1	1	noBlindfold	counterclockwise	practice	Guided	1	-0.5	-0.5	22.91049	-0.54923	-1.45	-1.3	0.801513269046612	-0.0088753	0.046697	-0.0002419
Trial1	1	1	noBlindfold	counterclockwise	practice	Guided	1	-0.5	-0.5	22.9305	-0.54923	-1.45	-1.3	0.801513269046612	0.026941	0.034	0.0012657
Trial1	1	1	noBlindfold	counterclockwise	practice	Guided	1	-0.5	-0.5	22.95049	-0.54923	-1.45	-1.3	0.801513269046612	0.012366	0.0086075	-0.024868
Trial1	1	1	noBlindfold	counterclockwise	practice	Guided	1	-0.5	-0.5	22.97049	-0.54923	-1.45	-1.3	0.801513269046612	-0.024716	0.0043755	-0.020177
Trial1	1	1	noBlindfold	counterclockwise	practice	Guided	1	-0.5	-0.5	22.99049	-0.54923	-1.45	-1.3	0.801513269046612	0.0031721	0.0043753	-0.017999
Trial1	1	1	noBlindfold	counterclockwise	practice	Guided	1	-0.5	-0.5	23.0105	-0.54923	-1.45	-1.3	0.801513269046612	-0.017432	0.00014193	-0.001582
Trial1	1	1	noBlindfold	counterclockwise	practice	Guided	1	-0.5	-0.5	23.03049	-0.54923	-1.45	-1.3	0.801513269046612	0.022505	0.01707	0.001601
Trial1	1	1	noBlindfold	counterclockwise	practice	Guided	1	-0.5	-0.5	23.05049	-0.54923	-1.45	-1.3	0.801513269046612	-0.0053853	0.02553	-0.013142
Trial1	1	1	noBlindfold	counterclockwise	practice	Guided	1	-0.5	-0.5	23.0705	-0.54923	-1.45	-1.3	0.801513269046612	-0.010771	0.0043701	-0.02537
Trial1	1	1	noBlindfold	counterclockwise	practice	Guided	1	-0.5	-0.5	23.09048	-0.54923	-1.45	-1.3	0.801513269046612	-0.01268	0.021297	0.0084669
Trial1	1	1	noBlindfold	counterclockwise	practice	Guided	1	-0.5	-0.5	23.11049	-0.54923	-1.45	-1.3	0.801513269046612	0.045003	0.012831	0.0041141
Trial1	1	1	noBlindfold	counterclockwise	practice	Guided	1	-0.5	-0.5	23.13049	-0.54922	-1.45	-1.3	0.8015126504009	0.022813	-0.012561	0.0057877
Trial1	1	1	noBlindfold	counterclockwise	practice	Guided	1	-0.5	-0.5	23.1505	-0.54922	-1.45	-1.3	0.8015126504009	0.0082288	0.01283	-0.0099614
Trial1	1	1	noBlindfold	counterclockwise	practice	Guided	1	-0.5	-0.5	23.17049	-0.54922	-1.45	-1.3	0.8015126504009	0.022808	0.00013284	0.0057858
Trial1	1	1	noBlindfold	counterclockwise	practice	Guided	1	-0.5	-0.5	23.19049	-0.54922	-1.45	-1.3	0.8015126504009	0.012986	0.021292	-0.00611
Trial1	1	1	noBlindfold	counterclockwise	practice	Guided	1	-0.5	-0.5	23.21049	-0.54922	-1.45	-1.3	0.8015126504009	0.013933	0.0043634	0.0064528
Trial1	1	1	noBlindfold	counterclockwise	practice	Guided	1	-0.5	-0.5	23.2305	-0.54922	-1.45	-1.3	0.8015126504009	0.026929	-0.021028	0.0012593
Trial1	1	1	noBlindfold	counterclockwise	practice	Guided	1	-0.5	-0.5	23.25049	-0.54922	-1.45	-1.3	0.8015126504009	0.0022	-0.012564	0.028398
Trial1	1	1	noBlindfold	counterclockwise	practice	Guided	1	-0.5	-0.5	23.27049	-0.54922	-1.45	-1.3	0.8015126504009	-0.0069808	0.017057	-0.0035973
Trial1	1	1	noBlindfold	counterclockwise	practice	Guided	1	-0.5	-0.5	23.2905	-0.54922	-1.45	-1.3	0.8015126504009	0.038972	0.00012829	-0.016497
Trial1	1	1	noBlindfold	counterclockwise	practice	Guided	1	-0.5	-0.5	23.31049	-0.54922	-1.45	-1.3	0.8015126504009	0.019948	-0.012568	0.027058
Trial1	1	1	noBlindfold	counterclockwise	practice	Guided	1	-0.5	-0.5	23.33049	-0.54922	-1.45	-1.3	0.8015126504009	0.032944	-0.016799	0.021862
Trial1	1	1	noBlindfold	counterclockwise	practice	Guided	1	-0.5	-0.5	23.35049	-0.54922	-1.45	-1.3	0.8015126504009	0.028506	-0.0083381	0.022197
Trial1	1	1	noBlindfold	counterclockwise	practice	Guided	1	-0.5	-0.5	23.3705	-0.54922	-1.45	-1.3	0.8015126504009	-0.0079421	0.0043559	0.012313
Trial1	1	1	noBlindfold	counterclockwise	practice	Guided	1	-0.5	-0.5	23.39049	-0.54922	-1.45	-1.3	0.8015126504009	0.013296	-0.021034	-0.0019274
Trial1	1	1	noBlindfold	counterclockwise	practice	Guided	1	-0.5	-0.5	23.41049	-0.54922	-1.45	-1.3	0.8015126504009	0.010438	-0.029499	0.019349
Trial1	1	1	noBlindfold	counterclockwise	practice	Guided	1	-0.5	-0.5	23.4305	-0.54922	-1.45	-1.3	0.8015126504009	0.028821	-0.037962	0.002932
Trial1	1	1	noBlindfold	counterclockwise	practice	Guided	1	-0.5	-0.5	23.45049	-0.54922	-1.45	-1.3	0.8015126504009	-0.021254	-0.016805	0.013318
Trial1	1	1	noBlindfold	counterclockwise	practice	Guided	1	-0.5	-0.5	23.47049	-0.54922	-1.45	-1.3	0.8015126504009	-0.016816	0.012819	0.012982
Trial1	1	1	noBlindfold	counterclockwise	practice	Guided	1	-0.5	-0.5	23.49049	-0.54922	-1.45	-1.3	0.8015126504009	-0.00096162	0.012819	-0.013487
Trial1	1	1	noBlindfold	counterclockwise	practice	Guided	1	-0.5	-0.5	23.5105	-0.54922	-1.45	-1.3	0.8015126504009	-0.0076214	0.0085869	0.016501
Trial1	1	1	noBlindfold	counterclockwise	practice	Guided	1	-0.5	-0.5	23.53049	-0.54922	-1.45	-1.3	0.8015126504009	-0.00095719	0.012817	-0.013485
Trial1	1	1	noBlindfold	counterclockwise	practice	Guided	1	-0.5	-0.5	23.55049	-0.54922	-1.45	-1.3	0.8015126504009	0.036435	0.012816	0.0089637
Trial1	1	1	noBlindfold	counterclockwise	practice	Guided	1	-0.5	-0.5	23.5705	-0.54922	-1.45	-1.3	0.8015126504009	-0.022833	0.0085833	-0.0076216
Trial1	1	1	noBlindfold	counterclockwise	practice	Guided	1	-0.5	-0.5	23.59048	-0.54922	-1.45	-1.3	0.8015126504009	0.079541	0.0043485	-0.011137
Trial1	1	1	noBlindfold	counterclockwise	practice	Guided	1	-0.5	-0.5	23.61049	-0.54922	-1.45	-1.3	0.8015126504009	-0.012699	-0.0083501	0.0084634
Trial1	1	1	noBlindfold	counterclockwise	practice	Guided	1	-0.5	-0.5	23.63049	-0.54922	-1.45	-1.3	0.8015126504009	-1.9527E-05	-0.025278	-0.00091997
Trial1	1	1	noBlindfold	counterclockwise	practice	Guided	1	-0.5	-0.5	23.6505	-0.54922	-1.45	-1.3	0.8015126504009	0.018678	0.0085763	0.010304
Trial1	1	1	noBlindfold	counterclockwise	practice	Guided	1	-0.5	-0.5	23.67049	-0.54922	-1.45	-1.3	0.8015126504009	-0.012384	-0.0041204	0.012649
Trial1	1	1	noBlindfold	counterclockwise	practice	Guided	1	-0.5	-0.5	23.69049	-0.54922	-1.45	-1.3	0.8015126504009	-0.03964	0.0043414	0.0062844
Trial1	1	1	noBlindfold	counterclockwise	practice	Guided	1	-0.5	-0.5	23.71049	-0.54922	-1.45	-1.3	0.8015126504009	0.016782	0.00011091	-0.014822
Trial1	1	1	noBlindfold	counterclockwise	practice	Guided	1	-0.5	-0.5	23.7305	-0.54921	-1.45	-1.3	0.801512039200329	-0.013019	0.00011145	0.013994
Trial1	1	1	noBlindfold	counterclockwise	practice	Guided	1	-0.5	-0.5	23.75049	-0.54921	-1.45	-1.3	0.801512039200329	0.018042	0.0085762	0.0019337
Trial1	1	1	noBlindfold	counterclockwise	practice	Guided	1	-0.5	-0.5	23.77049	-0.54921	-1.45	-1.3	0.801512039200329	0.025015	0.0085742	-0.023863
Trial1	1	1	noBlindfold	counterclockwise	practice	Guided	1	-0.5	-0.5	23.7905	-0.54921	-1.45	-1.3	0.801512039200329	0.0037791	0.021268	-0.0096244
Trial1	1	1	noBlindfold	counterclockwise	practice	Guided	1	-0.5	-0.5	23.81049	-0.54921	-1.45	-1.3	0.801512039200329	-0.012704	0.0085723	0.0084699
Trial1	1	1	noBlindfold	counterclockwise	practice	Guided	1	-0.5	-0.5	23.83049	-0.54921	-1.45	-1.3	0.801512039200329	0.034525	0.012803	-0.0019163
Trial1	1	1	noBlindfold	counterclockwise	practice	Guided	1	-0.5	-0.5	23.85049	-0.54921	-1.45	-1.3	0.801512039200329	0.010111	0.0085704	0.015172
Trial1	1	1	noBlindfold	counterclockwise	practice	Guided	1	-0.5	-0.5	23.8705	-0.54921	-1.45	-1.3	0.801512039200329	0.0050418	0.0043382	0.0071303
Trial1	1	1	noBlindfold	counterclockwise	practice	Guided	1	-0.5	-0.5	23.89049	-0.54921	-1.45	-1.3	0.801512039200329	0.013914	0.0043366	0.0064603
Trial1	1	1	noBlindfold	counterclockwise	practice	Guided	1	-0.5	-0.5	23.91049	-0.54921	-1.45	-1.3	0.801512039200329	-0.0082735	0.025491	0.0081358
Trial1	1	1	noBlindfold	counterclockwise	practice	Guided	1	-0.5	-0.5	23.9305	-0.54921	-1.45	-1.3	0.801512039200329	0.0066299	0.017026	-0.030896
Trial1	1	1	noBlindfold	counterclockwise	practice	Guided	1	-0.5	-0.5	23.95049	-0.54921	-1.45	-1.3	0.801512039200329	0.013278	0.012794	-0.00057196
Trial1	1	1	noBlindfold	counterclockwise	practice	Guided	1	-0.5	-0.5	23.97049	-0.54921	-1.45	-1.3	0.801512039200329	-0.0013028	9.693E-05	-0.01766
Trial1	1	1	noBlindfold	counterclockwise	practice	Guided	1	-0.5	-0.5	23.99049	-0.54921	-1.45	-1.3	0.801512039200329	0.031971	-0.0083687	0.0093116
Trial1	1	1	noBlindfold	counterclockwise	practice	Guided	1	-0.5	-0.5	24.0105	-0.54921	-1.45	-1.3	0.801512039200329	-0.049165	-0.012603	-0.0014079
Trial1	1	1	noBlindfold	counterclockwise	practice	Guided	1	-0.5	-0.5	24.03049	-0.54921	-1.45	-1.3	0.801512039200329	-0.0054189	0.0043227	-0.013132
Trial1	1	1	noBlindfold	counterclockwise	practice	Guided	1	-0.5	-0.5	24.05049	-0.54921	-1.45	-1.3	0.801512039200329	0.0021873	0.021248	-0.030555
Trial1	1	1	noBlindfold	counterclockwise	practice	Guided	1	-0.5	-0.5	24.0705	-0.5492	-1.45	-1.3	0.801511424464135	0.025004	0.012785	-0.023852
Trial1	1	1	noBlindfold	counterclockwise	practice	Guided	1	-0.5	-0.5	24.09048	-0.54921	-1.45	-1.3	0.801512039200329	0.0078878	0.042406	-0.014137
Trial1	1	1	noBlindfold	counterclockwise	practice	Guided	1	-0.5	-0.5	24.11049	-0.5492	-1.45	-1.3	0.801511424464135	-0.0086019	0.012783	0.0039564
Trial1	1	1	noBlindfold	counterclockwise	practice	Guided	1	-0.5	-0.5	24.13049	-0.5492	-1.45	-1.3	0.801511424464135	0.025317	0.0085511	-0.019666
Trial1	1	1	noBlindfold	counterclockwise	practice	Guided	1	-0.5	-0.5	24.1505	-0.5492	-1.45	-1.3	0.801511424464135	0.036401	0.021245	0.0089813
Trial1	1	1	noBlindfold	counterclockwise	practice	Guided	1	-0.5	-0.5	24.17049	-0.5492	-1.45	-1.3	0.801511424464135	0.0069266	0.0085483	-0.026701
Trial1	1	1	noBlindfold	counterclockwise	practice	Guided	1	-0.5	-0.5	24.19049	-0.5492	-1.45	-1.3	0.801511424464135	0.028797	-0.0041467	-0.026031
Trial1	1	1	noBlindfold	counterclockwise	practice	Guided	1	-0.5	-0.5	24.21049	-0.5492	-1.45	-1.3	0.801511424464135	0.013893	8.3829E-05	0.036455
Trial1	1	1	noBlindfold	counterclockwise	practice	Guided	1	-0.5	-0.5	24.2305	-0.5492	-1.45	-1.3	0.801511424464135	0.018328	0.021241	0.0061333
Trial1	1	1	noBlindfold	counterclockwise	practice	Guided	1	-0.5	-0.5	24.25049	-0.5492	-1.45	-1.3	0.801511424464135	-0.0041762	0.0043117	0.0036187
Trial1	1	1	noBlindfold	counterclockwise	practice	Guided	1	-0.5	-0.5	24.27049	-0.5492	-1.45	-1.3	0.801511424464135	-0.0022804	-0.0083846	0.028746
Trial1	1	1	noBlindfold	counterclockwise	practice	Guided	1	-0.5	-0.5	24.2905	-0.5492	-1.45	-1.3	0.801511424464135	0.012624	7.845E-05	-0.010285
Trial1	1	1	noBlindfold	counterclockwise	practice	Guided	1	-0.5	-0.5	24.31049	-0.5492	-1.45	-1.3	0.801511424464135	-0.050126	0.0043102	-0.00057066
Trial1	1	1	noBlindfold	counterclockwise	practice	Guided	1	-0.5	-0.5	24.33049	-0.5492	-1.45	-1.3	0.801511424464135	0.011049	-0.0041553	-0.031228
Trial1	1	1	noBlindfold	counterclockwise	practice	Guided	1	-0.5	-0.5	24.35049	-0.5492	-1.45	-1.3	0.801511424464135	0.014525	7.3921E-05	0.014842
Trial1	1	1	noBlindfold	counterclockwise	practice	Guided	1	-0.5	-0.5	24.3705	-0.5492	-1.45	-1.3	0.801511424464135	0.012311	0.012769	-0.014477
Trial1	1	1	noBlindfold	counterclockwise	practice	Guided	1	-0.5	-0.5	24.39049	-0.5492	-1.45	-1.3	0.801511424464135	-0.027311	0.0043043	-0.0072734
Trial1	1	1	noBlindfold	counterclockwise	practice	Guided	1	-0.5	-0.5	24.41049	-0.5492	-1.45	-1.3	0.801511424464135	0.0046967	0.021232	0.0029456
Trial1	1	1	noBlindfold	counterclockwise	practice	Guided	1	-0.5	-0.5	24.4305	-0.5492	-1.45	-1.3	0.801511424464135	-0.0057571	0.0043024	-0.017325
Trial1	1	1	noBlindfold	counterclockwise	practice	Guided	1	-0.5	-0.5	24.45049	-0.54919	-1.45	-1.3	0.801510809852573	0.0665	-0.0083947	-0.0059331
Trial1	1	1	noBlindfold	counterclockwise	practice	Guided	1	-0.5	-0.5	24.47049	-0.54919	-1.45	-1.3	0.801510809852573	-0.031443	6.7398E-05	-0.002751
Trial1	1	1	noBlindfold	counterclockwise	practice	Guided	1	-0.5	-0.5	24.49049	-0.54919	-1.45	-1.3	0.801510809852573	0.030996	-0.021091	-0.0032518
Trial1	1	1	noBlindfold	counterclockwise	practice	Guided	1	-0.5	-0.5	24.5105	-0.54919	-1.45	-1.3	0.801510809852573	0.016737	6.4451E-05	-0.014812
Trial1	1	1	noBlindfold	counterclockwise	practice	Guided	1	-0.5	-0.5	24.53049	-0.54919	-1.45	-1.3	0.801510809852573	-0.029226	0.016993	0.026565
Trial1	1	1	noBlindfold	counterclockwise	practice	Guided	1	-0.5	-0.5	24.55049	-0.54919	-1.45	-1.3	0.801510809852573	0.023709	0.0085276	0.018356
Trial1	1	1	noBlindfold	counterclockwise	practice	Guided	1	-0.5	-0.5	24.5705	-0.54919	-1.45	-1.3	0.801510809852573	0.030999	-0.012633	-0.0032567
Trial1	1	1	noBlindfold	counterclockwise	practice	Guided	1	-0.5	-0.5	24.59048	-0.54919	-1.45	-1.3	0.801510809852573	0.012931	0.038149	-0.0061057
Trial1	1	1	noBlindfold	counterclockwise	practice	Guided	1	-0.5	-0.5	24.61049	-0.54919	-1.45	-1.3	0.801510809852573	-0.0010134	0.0085256	-0.013475
Trial1	1	1	noBlindfold	counterclockwise	practice	Guided	1	-0.5	-0.5	24.63049	-0.54919	-1.45	-1.3	0.801510809852573	0.0088098	0.016988	-0.0015808
Trial1	1	1	noBlindfold	counterclockwise	practice	Guided	1	-0.5	-0.5	24.6505	-0.54919	-1.45	-1.3	0.801510809852573	-0.00069734	6.0256E-05	-0.0092858
Trial1	1	1	noBlindfold	counterclockwise	practice	Guided	1	-0.5	-0.5	24.67049	-0.54919	-1.45	-1.3	0.801510809852573	-0.016537	0.0042905	-0.041786
Trial1	1	1	noBlindfold	counterclockwise	practice	Guided	1	-0.5	-0.5	24.69049	-0.54919	-1.45	-1.3	0.801510809852573	-0.039682	0.0085227	0.011655
Trial1	1	1	noBlindfold	counterclockwise	practice	Guided	1	-0.5	-0.5	24.71049	-0.54919	-1.45	-1.3	0.801510809852573	-0.015275	0.025452	-0.025029
Trial1	1	1	noBlindfold	counterclockwise	practice	Guided	1	-0.5	-0.5	24.7305	-0.54919	-1.45	-1.3	0.801510809852573	-0.0022795	0.02122	-0.030223
Trial1	1	1	noBlindfold	counterclockwise	practice	Guided	1	-0.5	-0.5	24.75049	-0.54919	-1.45	-1.3	0.801510809852573	-0.030181	-0.0041707	0.014003
Trial1	1	1	noBlindfold	counterclockwise	practice	Guided	1	-0.5	-0.5	24.77049	-0.54919	-1.45	-1.3	0.801510809852573	0.040498	-0.016868	0.0044547
Trial1	1	1	noBlindfold	counterclockwise	practice	Guided	1	-0.5	-0.5	24.7905	-0.54919	-1.45	-1.3	0.801510809852573	-0.035885	-0.021099	-0.0024149
Trial1	1	1	noBlindfold	counterclockwise	practice	Guided	1	-0.5	-0.5	24.81049	-0.54919	-1.45	-1.3	0.801510809852573	-0.013068	5.7515E-05	0.004289
Trial1	1	1	noBlindfold	counterclockwise	practice	Guided	1	-0.5	-0.5	24.83049	-0.54918	-1.45	-1.3	0.801510195365643	-0.051742	-0.0041756	0.024055
Trial1	1	1	noBlindfold	counterclockwise	practice	Guided	1	-0.5	-0.5	24.85049	-0.54918	-1.45	-1.3	0.801510195365643	-0.007686	-0.012641	0.016515
Trial1	1	1	noBlindfold	counterclockwise	practice	Guided	1	-0.5	-0.5	24.8705	-0.54919	-1.45	-1.3	0.801510809852573	0.0072203	5.3202E-05	-0.022515
Trial1	1	1	noBlindfold	counterclockwise	practice	Guided	1	-0.5	-0.5	24.89049	-0.54919	-1.45	-1.3	0.801510809852573	0.0037312	-0.0041798	-0.0015737
Trial1	1	1	noBlindfold	counterclockwise	practice	Guided	1	-0.5	-0.5	24.91049	-0.54918	-1.45	-1.3	0.801510195365643	0.025285	0.0085149	-0.019666
Trial1	1	1	noBlindfold	counterclockwise	practice	Guided	1	-0.5	-0.5	24.9305	-0.54918	-1.45	-1.3	0.801510195365643	0.036689	0.0085138	0.013169
Trial1	1	1	noBlindfold	counterclockwise	practice	Guided	1	-0.5	-0.5	24.95049	-0.54918	-1.45	-1.3	0.801510195365643	0.046507	4.9957E-05	0.025065
Trial1	1	1	noBlindfold	counterclockwise	practice	Guided	1	-0.5	-0.5	24.97049	-0.54918	-1.45	-1.3	0.801510195365643	0.00309	0.004282	-0.017989
Trial1	1	1	noBlindfold	counterclockwise	practice	Guided	1	-0.5	-0.5	24.99049	-0.54918	-1.45	-1.3	0.801510195365643	-0.0076931	0.02544	0.016521
Trial1	1	1	noBlindfold	counterclockwise	practice	Guided	1	-0.5	-0.5	25.0105	-0.54918	-1.45	-1.3	0.801510195365643	0.034461	0.033904	-0.023516
Trial1	1	1	noBlindfold	counterclockwise	practice	Guided	1	-0.5	-0.5	25.03049	-0.54917	-1.45	-1.3	0.801509584659895	-0.0048455	4.7279E-05	-0.0047557
Trial1	1	1	noBlindfold	counterclockwise	practice	Guided	1	-0.5	-0.5	25.05049	-0.54917	-1.45	-1.3	0.801509584659895	0.032231	-0.025344	0.013505
Trial1	1	1	noBlindfold	counterclockwise	practice	Guided	1	-0.5	-0.5	25.0705	-0.54917	-1.45	-1.3	0.801509584659895	-0.032106	0.042366	-0.011122
Trial1	1	1	noBlindfold	counterclockwise	practice	Guided	1	-0.5	-0.5	25.09048	-0.54917	-1.45	-1.3	0.801509584659895	-0.001994	0.029669	-0.02603
Trial1	1	1	noBlindfold	counterclockwise	practice	Guided	1	-0.5	-0.5	25.11049	-0.54917	-1.45	-1.3	0.801509584659895	-0.019114	4.612E-05	-0.016312
Trial1	1	1	noBlindfold	counterclockwise	practice	Guided	1	-0.5	-0.5	25.13049	-0.54917	-1.45	-1.3	0.801509584659895	-0.009923	4.5931E-05	-0.012794
Trial1	1	1	noBlindfold	counterclockwise	practice	Guided	1	-0.5	-0.5	25.1505	-0.54917	-1.45	-1.3	0.801509584659895	-0.013413	0.016972	0.00010431
Trial1	1	1	noBlindfold	counterclockwise	practice	Guided	1	-0.5	-0.5	25.17049	-0.54917	-1.45	-1.3	0.801509584659895	0.03445	-0.0084185	-0.016143
Trial1	1	1	noBlindfold	counterclockwise	practice	Guided	1	-0.5	-0.5	25.19049	-0.54917	-1.45	-1.3	0.801509584659895	0.026837	0.0085074	0.0012786
Trial1	1	1	noBlindfold	counterclockwise	practice	Guided	1	-0.5	-0.5	25.21049	-0.54917	-1.45	-1.3	0.801509584659895	0.0037014	0.012739	-0.0096111
Trial1	1	1	noBlindfold	counterclockwise	practice	Guided	1	-0.5	-0.5	25.2305	-0.54917	-1.45	-1.3	0.801509584659895	-0.023875	0.01697	-0.020166
Trial1	1	1	noBlindfold	counterclockwise	practice	Guided	1	-0.5	-0.5	25.25049	-0.54916	-1.45	-1.3	0.801508970421489	0.018589	-0.012653	0.010323
Trial1	1	1	noBlindfold	counterclockwise	practice	Guided	1	-0.5	-0.5	25.27049	-0.54916	-1.45	-1.3	0.801508970421489	-0.0089869	0.0042738	-0.00023222
Trial1	1	1	noBlindfold	counterclockwise	practice	Guided	1	-0.5	-0.5	25.2905	-0.54916	-1.45	-1.3	0.801508970421489	0.0093935	-0.012655	0.0068029
Trial1	1	1	noBlindfold	counterclockwise	practice	Guided	1	-0.5	-0.5	25.31049	-0.54916	-1.45	-1.3	0.801508970421489	-0.0077247	0.0042727	0.016517
Trial1	1	1	noBlindfold	counterclockwise	practice	Guided	1	-0.5	-0.5	25.33049	-0.54916	-1.45	-1.3	0.801508970421489	0.0059039	-0.004191	0.019699
Trial1	1	1	noBlindfold	counterclockwise	practice	Guided	1	-0.5	-0.5	25.35049	-0.54916	-1.45	-1.3	0.801508970421489	0.0014655	-0.0084235	0.020037
Trial1	1	1	noBlindfold	counterclockwise	practice	Guided	1	-0.5	-0.5	25.3705	-0.54916	-1.45	-1.3	0.801508970421489	-0.0039219	0.0042719	0.0078046
Trial1	1	1	noBlindfold	counterclockwise	practice	Guided	1	-0.5	-0.5	25.39049	-0.54916	-1.45	-1.3	0.801508970421489	-0.0042379	0.0042693	0.0036157
Trial1	1	1	noBlindfold	counterclockwise	practice	Guided	1	-0.5	-0.5	25.41049	-0.54916	-1.45	-1.3	0.801508970421489	0.010334	0.012731	0.018694
Trial1	1	1	noBlindfold	counterclockwise	practice	Guided	1	-0.5	-0.5	25.4305	-0.54916	-1.45	-1.3	0.801508970421489	-0.00075272	3.3559E-05	-0.0092835
Trial1	1	1	noBlindfold	counterclockwise	practice	Guided	1	-0.5	-0.5	25.45049	-0.54916	-1.45	-1.3	0.801508970421489	-0.0093153	0.03812	-0.004426
Trial1	1	1	noBlindfold	counterclockwise	practice	Guided	1	-0.5	-0.5	25.47049	-0.54915	-1.45	-1.3	0.801508356307716	0.0011382	-0.012664	0.015845
Trial1	1	1	noBlindfold	counterclockwise	practice	Guided	1	-0.5	-0.5	25.49049	-0.54915	-1.45	-1.3	0.801508356307716	0.036004	-0.0084302	-0.0050972
Trial1	1	1	noBlindfold	counterclockwise	practice	Guided	1	-0.5	-0.5	25.5105	-0.54915	-1.45	-1.3	0.801508356307716	-0.0090041	-0.0084321	-0.00023887
Trial1	1	1	noBlindfold	counterclockwise	practice	Guided	1	-0.5	-0.5	25.53049	-0.54915	-1.45	-1.3	0.801508356307716	-0.0013946	0.025423	-0.017661
Trial1	1	1	noBlindfold	counterclockwise	practice	Guided	1	-0.5	-0.5	25.55049	-0.54915	-1.45	-1.3	0.801508356307716	-0.00044958	0.02119	-0.0050964
Trial1	1	1	noBlindfold	counterclockwise	practice	Guided	1	-0.5	-0.5	25.5705	-0.54915	-1.45	-1.3	0.801508356307716	0.00018216	-0.021131	0.0032797
Trial1	1	1	noBlindfold	counterclockwise	practice	Guided	1	-0.5	-0.5	25.59048	-0.54915	-1.45	-1.3	0.801508356307716	0.026808	-0.0084368	0.0012691
Trial1	1	1	noBlindfold	counterclockwise	practice	Guided	1	-0.5	-0.5	25.61049	-0.54915	-1.45	-1.3	0.801508356307716	0.043608	0.0084884	-0.012633
Trial1	1	1	noBlindfold	counterclockwise	practice	Guided	1	-0.5	-0.5	25.63049	-0.54915	-1.45	-1.3	0.801508356307716	0.036309	0.0042556	0.008978
Trial1	1	1	noBlindfold	counterclockwise	practice	Guided	1	-0.5	-0.5	25.6505	-0.54915	-1.45	-1.3	0.801508356307716	0.010002	0.0042547	-0.0044253
Trial1	1	1	noBlindfold	counterclockwise	practice	Guided	1	-0.5	-0.5	25.67049	-0.54915	-1.45	-1.3	0.801508356307716	-0.0096422	0.0042534	-0.0086146
Trial1	1	1	noBlindfold	counterclockwise	practice	Guided	1	-0.5	-0.5	25.69049	-0.54915	-1.45	-1.3	0.801508356307716	-0.021375	0.016949	0.01333
Trial1	1	1	noBlindfold	counterclockwise	practice	Guided	1	-0.5	-0.5	25.71049	-0.54915	-1.45	-1.3	0.801508356307716	-0.019468	0.012715	-0.029552
Trial1	1	1	noBlindfold	counterclockwise	practice	Guided	1	-0.5	-0.5	25.7305	-0.54915	-1.45	-1.3	0.801508356307716	0.018559	0.0084836	0.010319
Trial1	1	1	noBlindfold	counterclockwise	practice	Guided	1	-0.5	-0.5	25.75049	-0.54915	-1.45	-1.3	0.801508356307716	0.0090527	-0.016908	0.0026123
Trial1	1	1	noBlindfold	counterclockwise	practice	Guided	1	-0.5	-0.5	25.77049	-0.54915	-1.45	-1.3	0.801508356307716	-0.0058415	-0.012676	-0.017323
Trial1	1	1	noBlindfold	counterclockwise	practice	Guided	1	-0.5	-0.5	25.7905	-0.54915	-1.45	-1.3	0.801508356307716	-0.014401	2.0395E-05	0.00043318
Trial1	1	1	noBlindfold	counterclockwise	practice	Guided	1	-0.5	-0.5	25.81049	-0.54915	-1.45	-1.3	0.801508356307716	0.018562	2.0877E-05	0.010319
Trial1	1	1	noBlindfold	counterclockwise	practice	Guided	1	-0.5	-0.5	25.83049	-0.54915	-1.45	-1.3	0.801508356307716	-0.017885	-0.004211	0.00043378
Trial1	1	1	noBlindfold	counterclockwise	practice	Guided	1	-0.5	-0.5	25.85049	-0.54915	-1.45	-1.3	0.801508356307716	-0.0090078	-0.0042096	-0.00023519
Trial1	1	1	noBlindfold	counterclockwise	practice	Guided	1	-0.5	-0.5	25.8705	-0.54915	-1.45	-1.3	0.801508356307716	-0.0039395	0.02118	0.0078052
Trial1	1	1	noBlindfold	counterclockwise	practice	Guided	1	-0.5	-0.5	25.89049	-0.54915	-1.45	-1.3	0.801508356307716	0.024909	0.016945	-0.023853
Trial1	1	1	noBlindfold	counterclockwise	practice	Guided	1	-0.5	-0.5	25.91049	-0.54915	-1.45	-1.3	0.801508356307716	0.017621	0.0042505	-0.0022417
Trial1	1	1	noBlindfold	counterclockwise	practice	Guided	1	-0.5	-0.5	25.9305	-0.54915	-1.45	-1.3	0.801508356307716	-0.052116	-0.012678	0.01987
Trial1	1	1	noBlindfold	counterclockwise	practice	Guided	1	-0.5	-0.5	25.95049	-0.54915	-1.45	-1.3	0.801508356307716	-0.011862	-0.012679	0.021044
Trial1	1	1	noBlindfold	counterclockwise	practice	Guided	1	-0.5	-0.5	25.97049	-0.54915	-1.45	-1.3	0.801508356307716	-0.00044696	0.021175	-0.0050906
Trial1	1	1	noBlindfold	counterclockwise	practice	Guided	1	-0.5	-0.5	25.99049	-0.54915	-1.45	-1.3	0.801508356307716	-0.04071	0.021174	0.052704
Trial1	1	1	noBlindfold	counterclockwise	practice	Guided	1	-0.5	-0.5	26.0105	-0.54915	-1.45	-1.3	0.801508356307716	0.0001873	0.0042425	0.003285
Trial1	1	1	noBlindfold	counterclockwise	practice	Guided	1	-0.5	-0.5	26.03049	-0.54915	-1.45	-1.3	0.801508356307716	-0.028333	-0.025379	-0.019834
Trial1	1	1	noBlindfold	counterclockwise	practice	Guided	1	-0.5	-0.5	26.05049	-0.54915	-1.45	-1.3	0.801508356307716	0.0303	-0.0042198	-0.011622
Trial1	1	1	noBlindfold	counterclockwise	practice	Guided	1	-0.5	-0.5	26.0705	-0.54915	-1.45	-1.3	0.801508356307716	0.013179	-0.012685	-0.0019056
Trial1	1	1	noBlindfold	counterclockwise	practice	Guided	1	-0.5	-0.5	26.09048	-0.54915	-1.45	-1.3	0.801508356307716	0.027438	-0.025381	0.0096527
Trial1	1	1	noBlindfold	counterclockwise	practice	Guided	1	-0.5	-0.5	26.11049	-0.54915	-1.45	-1.3	0.801508356307716	0.057544	-0.0042231	-0.0052574
Trial1	1	1	noBlindfold	counterclockwise	practice	Guided	1	-0.5	-0.5	26.13049	-0.54915	-1.45	-1.3	0.801508356307716	-0.022645	-0.02115	-0.0034158
Trial1	1	1	noBlindfold	counterclockwise	practice	Guided	1	-0.5	-0.5	26.1505	-0.54915	-1.45	-1.3	0.801508356307716	0.015065	-0.0042215	-0.0015716
Trial1	1	1	noBlindfold	counterclockwise	practice	Guided	1	-0.5	-0.5	26.17049	-0.54914	-1.45	-1.3	0.801507745972905	-0.0074402	0.0042424	-0.024186
Trial1	1	1	noBlindfold	counterclockwise	practice	Guided	1	-0.5	-0.5	26.19049	-0.54914	-1.45	-1.3	0.801507745972905	-0.019792	0.012705	-0.02469
Trial1	1	1	noBlindfold	counterclockwise	practice	Guided	1	-0.5	-0.5	26.21049	-0.54914	-1.45	-1.3	0.801507745972905	-0.024549	9.7455E-06	-0.028546
Trial1	1	1	noBlindfold	counterclockwise	practice	Guided	1	-0.5	-0.5	26.2305	-0.54914	-1.45	-1.3	0.801507745972905	-0.013778	0.012706	-0.0040878
Trial1	1	1	noBlindfold	counterclockwise	practice	Guided	1	-0.5	-0.5	26.25049	-0.54914	-1.45	-1.3	0.801507745972905	-0.0033229	-0.0084523	0.016183
Trial1	1	1	noBlindfold	counterclockwise	practice	Guided	1	-0.5	-0.5	26.27049	-0.54914	-1.45	-1.3	0.801507745972905	-0.012515	1.09E-05	0.0029481
Trial1	1	1	noBlindfold	counterclockwise	practice	Guided	1	-0.5	-0.5	26.2905	-0.54914	-1.45	-1.3	0.801507745972905	0.013794	0.012705	0.0064682
Trial1	1	1	noBlindfold	counterclockwise	practice	Guided	1	-0.5	-0.5	26.31049	-0.54914	-1.45	-1.3	0.801507745972905	0.02203	0.0042399	-0.0025774
Trial1	1	1	noBlindfold	counterclockwise	practice	Guided	1	-0.5	-0.5	26.33049	-0.54914	-1.45	-1.3	0.801507745972905	-0.029639	7.3287E-06	0.022383
Trial1	1	1	noBlindfold	counterclockwise	practice	Guided	1	-0.5	-0.5	26.35049	-0.54914	-1.45	-1.3	0.801507745972905	0.027726	-0.021153	0.013841
Trial1	1	1	noBlindfold	counterclockwise	practice	Guided	1	-0.5	-0.5	26.3705	-0.54913	-1.45	-1.3	0.80150712845407	0.0011015	0.012704	0.015852
Trial1	1	1	noBlindfold	counterclockwise	practice	Guided	1	-0.5	-0.5	26.39049	-0.54913	-1.45	-1.3	0.80150712845407	0.0023754	0.016933	-0.026364
Trial1	1	1	noBlindfold	counterclockwise	practice	Guided	1	-0.5	-0.5	26.41049	-0.54913	-1.45	-1.3	0.80150712845407	-0.013165	-0.0042239	-0.0069293
Trial1	1	1	noBlindfold	counterclockwise	practice	Guided	1	-0.5	-0.5	26.4305	-0.54913	-1.45	-1.3	0.80150712845407	0.0099692	-0.016921	0.015186
Trial1	1	1	noBlindfold	counterclockwise	practice	Guided	1	-0.5	-0.5	26.45049	-0.54913	-1.45	-1.3	0.80150712845407	0.028036	0.0042369	0.018033
Trial1	1	1	noBlindfold	counterclockwise	practice	Guided	1	-0.5	-0.5	26.47049	-0.54913	-1.45	-1.3	0.80150712845407	0.00077809	0.021163	0.011667
Trial1	1	1	noBlindfold	counterclockwise	practice	Guided	1	-0.5	-0.5	26.49049	-0.54913	-1.45	-1.3	0.80150712845407	-0.00017259	-0.008458	-0.00089679
Trial1	1	1	noBlindfold	counterclockwise	practice	Guided	1	-0.5	-0.5	26.5105	-0.54913	-1.45	-1.3	0.80150712845407	-0.018552	2.8666E-06	-0.007934
Trial1	1	1	noBlindfold	counterclockwise	practice	Guided	1	-0.5	-0.5	26.53049	-0.54913	-1.45	-1.3	0.80150712845407	0.012508	0.0084672	-0.010276
Trial1	1	1	noBlindfold	counterclockwise	practice	Guided	1	-0.5	-0.5	26.55049	-0.54913	-1.45	-1.3	0.80150712845407	-0.01063	0.0042351	-0.021167
Trial1	1	1	noBlindfold	counterclockwise	practice	Guided	1	-0.5	-0.5	26.5705	-0.54913	-1.45	-1.3	0.80150712845407	0.018523	-0.038083	0.010329
Trial1	1	1	noBlindfold	counterclockwise	practice	Guided	1	-0.5	-0.5	26.59048	-0.54913	-1.45	-1.3	0.80150712845407	-0.013172	-0.0042285	0.0042975
Trial1	1	1	noBlindfold	counterclockwise	practice	Guided	1	-0.5	-0.5	26.61049	-0.54912	-1.45	-1.3	0.801506518367043	0.029934	0.033855	-0.015803
Trial1	1	1	noBlindfold	counterclockwise	practice	Guided	1	-0.5	-0.5	26.63049	-0.54912	-1.45	-1.3	0.801506518367043	0.033106	7.4525E-07	-0.03289
Trial1	1	1	noBlindfold	counterclockwise	practice	Guided	1	-0.5	-0.5	26.6505	-0.54912	-1.45	-1.3	0.801506518367043	-0.013808	0.012694	-0.004078
Trial1	1	1	noBlindfold	counterclockwise	practice	Guided	1	-0.5	-0.5	26.67049	-0.54912	-1.45	-1.3	0.801506518367043	-0.026174	-0.0084655	0.015859
Trial1	1	1	noBlindfold	counterclockwise	practice	Guided	1	-0.5	-0.5	26.69049	-0.54912	-1.45	-1.3	0.801506518367043	-0.010966	-0.021161	0.0081522
Trial1	1	1	noBlindfold	counterclockwise	practice	Guided	1	-0.5	-0.5	26.71049	-0.54912	-1.45	-1.3	0.801506518367043	0.016612	0.008462	-0.014797
Trial1	1	1	noBlindfold	counterclockwise	practice	Guided	1	-0.5	-0.5	26.7305	-0.54912	-1.45	-1.3	0.801506518367043	-0.0068515	-0.0084653	0.029094
Trial1	1	1	noBlindfold	counterclockwise	practice	Guided	1	-0.5	-0.5	26.75049	-0.54912	-1.45	-1.3	0.801506518367043	0.017874	-0.0042351	0.001955
Trial1	1	1	noBlindfold	counterclockwise	practice	Guided	1	-0.5	-0.5	26.77049	-0.54912	-1.45	-1.3	0.801506518367043	-0.016362	0.025386	0.021387
Trial1	1	1	noBlindfold	counterclockwise	practice	Guided	1	-0.5	-0.5	26.7905	-0.54912	-1.45	-1.3	0.801506518367043	0.010578	-0.004237	0.023565
Trial1	1	1	noBlindfold	counterclockwise	practice	Guided	1	-0.5	-0.5	26.81049	-0.54911	-1.45	-1.3	0.801505904751064	0.0099401	0.02115	0.015189
Trial1	1	1	noBlindfold	counterclockwise	practice	Guided	1	-0.5	-0.5	26.83049	-0.54911	-1.45	-1.3	0.801505904751064	0.013746	0.0084531	0.006475
Trial1	1	1	noBlindfold	counterclockwise	practice	Guided	1	-0.5	-0.5	26.85049	-0.54911	-1.45	-1.3	0.801505904751064	-0.041401	-1.0136E-05	-0.014634
Trial1	1	1	noBlindfold	counterclockwise	practice	Guided	1	-0.5	-0.5	26.8705	-0.54911	-1.45	-1.3	0.801505904751064	0.021986	-1.2249E-05	-0.0025736
Trial1	1	1	noBlindfold	counterclockwise	practice	Guided	1	-0.5	-0.5	26.89049	-0.54911	-1.45	-1.3	0.801505904751064	0.0080396	-0.0042452	-0.009944
Trial1	1	1	noBlindfold	counterclockwise	practice	Guided	1	-0.5	-0.5	26.91049	-0.54911	-1.45	-1.3	0.801505904751064	-0.014146	-0.0042432	-0.0082668
Trial1	1	1	noBlindfold	counterclockwise	practice	Guided	1	-0.5	-0.5	26.9305	-0.54911	-1.45	-1.3	0.801505904751064	0.024525	-0.004243	-0.028032
Trial1	1	1	noBlindfold	counterclockwise	practice	Guided	1	-0.5	-0.5	26.95049	-0.54911	-1.45	-1.3	0.801505904751064	0.017861	-0.016938	0.0019557
Trial1	1	1	noBlindfold	counterclockwise	practice	Guided	1	-0.5	-0.5	26.97049	-0.54911	-1.45	-1.3	0.801505904751064	0.02135	-0.016937	-0.010944
Trial1	1	1	noBlindfold	counterclockwise	practice	Guided	1	-0.5	-0.5	26.99049	-0.54911	-1.45	-1.3	0.801505904751064	0.0035992	0.0042201	-0.0096029
Trial1	1	1	noBlindfold	counterclockwise	practice	Guided	1	-0.5	-0.5	27.0105	-0.54911	-1.45	-1.3	0.801505904751064	0.0058123	-0.012705	0.019715
Trial1	1	1	noBlindfold	counterclockwise	practice	Guided	1	-0.5	-0.5	27.03049	-0.54911	-1.45	-1.3	0.801505904751064	0.02452	0.025381	-0.028027
Trial1	1	1	noBlindfold	counterclockwise	practice	Guided	1	-0.5	-0.5	27.05049	-0.54911	-1.45	-1.3	0.801505904751064	-0.004331	-0.0042446	0.0036335
Trial1	1	1	noBlindfold	counterclockwise	practice	Guided	1	-0.5	-0.5	27.0705	-0.54911	-1.45	-1.3	0.801505904751064	-0.0046475	0.0042191	-0.020825
Trial1	1	1	noBlindfold	counterclockwise	practice	Guided	1	-0.5	-0.5	27.09048	-0.54911	-1.45	-1.3	0.801505904751064	-0.01891	-0.0084769	-0.012114
Trial1	1	1	noBlindfold	counterclockwise	practice	Guided	1	-0.5	-0.5	27.11049	-0.5491	-1.45	-1.3	0.801505291259719	0.026406	0.021145	-0.0028966
Trial1	1	1	noBlindfold	counterclockwise	practice	Guided	1	-0.5	-0.5	27.13049	-0.5491	-1.45	-1.3	0.801505291259719	0.013407	-0.016943	-0.031208
Trial1	1	1	noBlindfold	counterclockwise	practice	Guided	1	-0.5	-0.5	27.1505	-0.5491	-1.45	-1.3	0.801505291259719	-0.0040273	-0.012713	0.007824
Trial1	1	1	noBlindfold	counterclockwise	practice	Guided	1	-0.5	-0.5	27.17049	-0.5491	-1.45	-1.3	0.801505291259719	-0.0059236	0.021141	-0.017305
Trial1	1	1	noBlindfold	counterclockwise	practice	Guided	1	-0.5	-0.5	27.19049	-0.5491	-1.45	-1.3	0.801505291259719	0.033696	0.012676	-0.024508
Trial1	1	1	noBlindfold	counterclockwise	practice	Guided	1	-0.5	-0.5	27.21049	-0.5491	-1.45	-1.3	0.801505291259719	-0.0056127	0.0084429	-0.013118
Trial1	1	1	noBlindfold	counterclockwise	practice	Guided	1	-0.5	-0.5	27.2305	-0.5491	-1.45	-1.3	0.801505291259719	-0.01766	0.0084394	-0.0027322
Trial1	1	1	noBlindfold	counterclockwise	practice	Guided	1	-0.5	-0.5	27.25049	-0.5491	-1.45	-1.3	0.801505291259719	-0.00022767	0.0084387	-0.00088558
Trial1	1	1	noBlindfold	counterclockwise	practice	Guided	1	-0.5	-0.5	27.27049	-0.5491	-1.45	-1.3	0.801505291259719	-0.009103	-0.0084885	-0.00021497
Trial1	1	1	noBlindfold	counterclockwise	practice	Guided	1	-0.5	-0.5	27.2905	-0.5491	-1.45	-1.3	0.801505291259719	-0.026533	-0.016952	0.0053132
Trial1	1	1	noBlindfold	counterclockwise	practice	Guided	1	-0.5	-0.5	27.31049	-0.5491	-1.45	-1.3	0.801505291259719	-0.053473	-2.7961E-05	0.0031345
Trial1	1	1	noBlindfold	counterclockwise	practice	Guided	1	-0.5	-0.5	27.33049	-0.5491	-1.45	-1.3	0.801505291259719	-0.012273	-0.0042625	0.015196
Trial1	1	1	noBlindfold	counterclockwise	practice	Guided	1	-0.5	-0.5	27.35049	-0.5491	-1.45	-1.3	0.801505291259719	-0.012905	-0.021191	0.0084926
Trial1	1	1	noBlindfold	counterclockwise	practice	Guided	1	-0.5	-0.5	27.3705	-0.5491	-1.45	-1.3	0.801505291259719	0.0051621	-3.259E-05	0.011341
Trial1	1	1	noBlindfold	counterclockwise	practice	Guided	1	-0.5	-0.5	27.39049	-0.5491	-1.45	-1.3	0.801505291259719	0.043518	-0.01696	-0.012615
Trial1	1	1	noBlindfold	counterclockwise	practice	Guided	1	-0.5	-0.5	27.41049	-0.5491	-1.45	-1.3	0.801505291259719	0.0038964	-3.3057E-05	-0.005415
Trial1	1	1	noBlindfold	counterclockwise	practice	Guided	1	-0.5	-0.5	27.4305	-0.5491	-1.45	-1.3	0.801505291259719	0.0035802	-3.3189E-05	-0.0096037
Trial1	1	1	noBlindfold	counterclockwise	practice	Guided	1	-0.5	-0.5	27.45049	-0.5491	-1.45	-1.3	0.801505291259719	-0.009733	-0.0042654	-0.0086003
Trial1	1	1	noBlindfold	counterclockwise	practice	Guided	1	-0.5	-0.5	27.47049	-0.5491	-1.45	-1.3	0.801505291259719	0.043831	-0.012731	-0.0070913
Trial1	1	1	noBlindfold	counterclockwise	practice	Guided	1	-0.5	-0.5	27.49049	-0.5491	-1.45	-1.3	0.801505291259719	0.011179	0.0084272	0.03194
Trial1	1	1	noBlindfold	counterclockwise	practice	Guided	1	-0.5	-0.5	27.5105	-0.5491	-1.45	-1.3	0.801505291259719	-0.015437	0.021117	-0.025016
Trial1	1	1	noBlindfold	counterclockwise	practice	Guided	1	-0.5	-0.5	27.53049	-0.5491	-1.45	-1.3	0.801505291259719	-0.010367	-4.1308E-05	-0.016974
Trial1	1	1	noBlindfold	counterclockwise	practice	Guided	1	-0.5	-0.5	27.55049	-0.5491	-1.45	-1.3	0.801505291259719	-0.0078422	0.0041902	0.016529
Trial1	1	1	noBlindfold	counterclockwise	practice	Guided	1	-0.5	-0.5	27.5705	-0.5491	-1.45	-1.3	0.801505291259719	0.0057886	0.008421	0.019712
Trial1	1	1	noBlindfold	counterclockwise	practice	Guided	1	-0.5	-0.5	27.59048	-0.5491	-1.45	-1.3	0.801505291259719	0.01752	-0.029666	-0.0022345
Trial1	1	1	noBlindfold	counterclockwise	practice	Guided	1	-0.5	-0.5	27.61049	-0.54909	-1.45	-1.3	0.801504677893009	-0.0008647	-4.4598E-05	-0.009273
Trial1	1	1	noBlindfold	counterclockwise	practice	Guided	1	-0.5	-0.5	27.63049	-0.54909	-1.45	-1.3	0.801504677893009	0.0092724	-0.0085093	0.00681
Trial1	1	1	noBlindfold	counterclockwise	practice	Guided	1	-0.5	-0.5	27.6505	-0.54909	-1.45	-1.3	0.801504677893009	0.020372	-0.021205	-0.023513
Trial1	1	1	noBlindfold	counterclockwise	practice	Guided	1	-0.5	-0.5	27.67049	-0.54909	-1.45	-1.3	0.801504677893009	0.016247	-0.0085104	-0.018989
Trial1	1	1	noBlindfold	counterclockwise	practice	Guided	1	-0.5	-0.5	27.69049	-0.54909	-1.45	-1.3	0.801504677893009	-0.0094261	-4.8038E-05	-0.0044161
Trial1	1	1	noBlindfold	counterclockwise	practice	Guided	1	-0.5	-0.5	27.71049	-0.54909	-1.45	-1.3	0.801504677893009	-0.014812	0.012645	-0.0034109
Trial1	1	1	noBlindfold	counterclockwise	practice	Guided	1	-0.5	-0.5	27.7305	-0.54909	-1.45	-1.3	0.801504677893009	-0.0021364	-0.021208	-0.027365
Trial1	1	1	noBlindfold	counterclockwise	practice	Guided	1	-0.5	-0.5	27.75049	-0.54909	-1.45	-1.3	0.801504677893009	-0.041442	0.0041838	-0.014635
Trial1	1	1	noBlindfold	counterclockwise	practice	Guided	1	-0.5	-0.5	27.77049	-0.54909	-1.45	-1.3	0.801504677893009	-0.048734	0.012645	0.0069749
Trial1	1	1	noBlindfold	counterclockwise	practice	Guided	1	-0.5	-0.5	27.7905	-0.54909	-1.45	-1.3	0.801504677893009	-0.0256	0.0041822	0.017864
Trial1	1	1	noBlindfold	counterclockwise	practice	Guided	1	-0.5	-0.5	27.81049	-0.54909	-1.45	-1.3	0.801504677893009	0.016248	-0.0085148	-0.01899
Trial1	1	1	noBlindfold	counterclockwise	practice	Guided	1	-0.5	-0.5	27.83049	-0.54909	-1.45	-1.3	0.801504677893009	-0.0040432	0.029572	0.0078127
Trial1	1	1	noBlindfold	counterclockwise	practice	Guided	1	-0.5	-0.5	27.85049	-0.54909	-1.45	-1.3	0.801504677893009	-0.0065723	0.0084123	-0.025691
Trial1	1	1	noBlindfold	counterclockwise	practice	Guided	1	-0.5	-0.5	27.8705	-0.54909	-1.45	-1.3	0.801504677893009	0.0013401	0.016876	-0.005085
Trial1	1	1	noBlindfold	counterclockwise	practice	Guided	1	-0.5	-0.5	27.89049	-0.54909	-1.45	-1.3	0.801504677893009	0.018458	-0.016978	0.0078149
Trial1	1	1	noBlindfold	counterclockwise	practice	Guided	1	-0.5	-0.5	27.91049	-0.54909	-1.45	-1.3	0.801504677893009	0.015923	0.012643	-0.023177
Trial1	1	1	noBlindfold	counterclockwise	practice	Guided	1	-0.5	-0.5	27.9305	-0.54909	-1.45	-1.3	0.801504677893009	-0.0053186	0.01264	-0.009943
Trial1	1	1	noBlindfold	counterclockwise	practice	Guided	1	-0.5	-0.5	27.95049	-0.54909	-1.45	-1.3	0.801504677893009	-0.012928	-0.0085198	0.016524
Trial1	1	1	noBlindfold	counterclockwise	practice	Guided	1	-0.5	-0.5	27.97049	-0.54909	-1.45	-1.3	0.801504677893009	0.030814	0.0084048	-0.0032422
Trial1	1	1	noBlindfold	counterclockwise	practice	Guided	1	-0.5	-0.5	27.99049	-0.54909	-1.45	-1.3	0.801504677893009	0.021308	0.0084048	-0.010949
Trial1	1	1	noBlindfold	counterclockwise	practice	Guided	1	-0.5	-0.5	28.0105	-0.54908	-1.45	-1.3	0.801504068300815	0.00069917	0.0084041	0.011669
Trial1	1	1	noBlindfold	counterclockwise	practice	Guided	1	-0.5	-0.5	28.03049	-0.54908	-1.45	-1.3	0.801504068300815	0.026688	0.021097	0.0012824
Trial1	1	1	noBlindfold	counterclockwise	practice	Guided	1	-0.5	-0.5	28.05049	-0.54908	-1.45	-1.3	0.801504068300815	0.035876	0.016864	0.0048013
Trial1	1	1	noBlindfold	counterclockwise	practice	Guided	1	-0.5	-0.5	28.0705	-0.54908	-1.45	-1.3	0.801504068300815	0.022563	-0.0042953	0.0058052
Trial1	1	1	noBlindfold	counterclockwise	practice	Guided	1	-0.5	-0.5	28.09048	-0.54908	-1.45	-1.3	0.801504068300815	-0.00057346	0.016863	-0.0050843
Trial1	1	1	noBlindfold	counterclockwise	practice	Guided	1	-0.5	-0.5	28.11049	-0.54908	-1.45	-1.3	0.801504068300815	-0.013251	0.012629	0.0042953
Trial1	1	1	noBlindfold	counterclockwise	practice	Guided	1	-0.5	-0.5	28.13049	-0.54908	-1.45	-1.3	0.801504068300815	-0.0031135	0.0083972	0.020377
Trial1	1	1	noBlindfold	counterclockwise	practice	Guided	1	-0.5	-0.5	28.1505	-0.54908	-1.45	-1.3	0.801504068300815	0.0048131	-0.0085286	0.0074769
Trial1	1	1	noBlindfold	counterclockwise	practice	Guided	1	-0.5	-0.5	28.17049	-0.54908	-1.45	-1.3	0.801504068300815	0.013689	0.012631	0.0064717
Trial1	1	1	noBlindfold	counterclockwise	practice	Guided	1	-0.5	-0.5	28.19049	-0.54908	-1.45	-1.3	0.801504068300815	0.027944	-0.0085298	0.01803
Trial1	1	1	noBlindfold	counterclockwise	practice	Guided	1	-0.5	-0.5	28.21049	-0.54908	-1.45	-1.3	0.801504068300815	-0.018644	-0.016996	-0.00056766
Trial1	1	1	noBlindfold	counterclockwise	practice	Guided	1	-0.5	-0.5	28.2305	-0.54908	-1.45	-1.3	0.801504068300815	-0.0053315	0.0041597	-0.0089426
Trial1	1	1	noBlindfold	counterclockwise	practice	Guided	1	-0.5	-0.5	28.25049	-0.54908	-1.45	-1.3	0.801504068300815	-0.00089625	-7.3307E-05	-0.0092775
Trial1	1	1	noBlindfold	counterclockwise	practice	Guided	1	-0.5	-0.5	28.27049	-0.54908	-1.45	-1.3	0.801504068300815	0.084994	0.021085	0.0052974
Trial1	1	1	noBlindfold	counterclockwise	practice	Guided	1	-0.5	-0.5	28.2905	-0.54908	-1.45	-1.3	0.801504068300815	0.0066994	-0.029698	0.032265
Trial1	1	1	noBlindfold	counterclockwise	practice	Guided	1	-0.5	-0.5	28.31049	-0.54908	-1.45	-1.3	0.801504068300815	-0.011366	-0.012773	0.029416
Trial1	1	1	noBlindfold	counterclockwise	practice	Guided	1	-0.5	-0.5	28.33049	-0.54908	-1.45	-1.3	0.801504068300815	0.011783	0.012616	-0.0034194
Trial1	1	1	noBlindfold	counterclockwise	practice	Guided	1	-0.5	-0.5	28.35049	-0.54908	-1.45	-1.3	0.801504068300815	-0.0047044	-7.8293E-05	-0.00056885
Trial1	1	1	noBlindfold	counterclockwise	practice	Guided	1	-0.5	-0.5	28.3705	-0.54908	-1.45	-1.3	0.801504068300815	0.020342	0.0041542	-0.023521
Trial1	1	1	noBlindfold	counterclockwise	practice	Guided	1	-0.5	-0.5	28.39049	-0.54908	-1.45	-1.3	0.801504068300815	-0.00089571	-0.021237	-0.0092821
Trial1	1	1	noBlindfold	counterclockwise	practice	Guided	1	-0.5	-0.5	28.41049	-0.54908	-1.45	-1.3	0.801504068300815	5.4655E-05	-7.7747E-05	0.0032839
Trial1	1	1	noBlindfold	counterclockwise	practice	Guided	1	-0.5	-0.5	28.4305	-0.54908	-1.45	-1.3	0.801504068300815	0.028261	-0.021237	0.050358
Trial1	1	1	noBlindfold	counterclockwise	practice	Guided	1	-0.5	-0.5	28.45049	-0.54908	-1.45	-1.3	0.801504068300815	0.0092434	0.008384	0.0068034
Trial1	1	1	noBlindfold	counterclockwise	practice	Guided	1	-0.5	-0.5	28.47049	-0.54908	-1.45	-1.3	0.801504068300815	0.043163	-8.0609E-05	-0.016817
Trial1	1	1	noBlindfold	counterclockwise	practice	Guided	1	-0.5	-0.5	28.49049	-0.54908	-1.45	-1.3	0.801504068300815	0.022868	-0.01701	0.0099877
Trial1	1	1	noBlindfold	counterclockwise	practice	Guided	1	-0.5	-0.5	28.5105	-0.54907	-1.45	-1.3	0.801503455182634	0.01906	-8.1987E-05	0.0187
Trial1	1	1	noBlindfold	counterclockwise	practice	Guided	1	-0.5	-0.5	28.53049	-0.54907	-1.45	-1.3	0.801503455182634	-0.044328	0.021077	0.0066354
Trial1	1	1	noBlindfold	counterclockwise	practice	Guided	1	-0.5	-0.5	28.55049	-0.54907	-1.45	-1.3	0.801503455182634	-0.035137	-0.0085476	0.010154
Trial1	1	1	noBlindfold	counterclockwise	practice	Guided	1	-0.5	-0.5	28.5705	-0.54907	-1.45	-1.3	0.801503455182634	0.016848	-0.0043153	-0.010618
Trial1	1	1	noBlindfold	counterclockwise	practice	Guided	1	-0.5	-0.5	28.59048	-0.54907	-1.45	-1.3	0.801503455182634	-0.00090299	0.0083787	-0.0092794
Trial1	1	1	noBlindfold	counterclockwise	practice	Guided	1	-0.5	-0.5	28.61049	-0.54907	-1.45	-1.3	0.801503455182634	-0.027213	-0.0085483	-0.0030821
Trial1	1	1	noBlindfold	counterclockwise	practice	Guided	1	-0.5	-0.5	28.63049	-0.54907	-1.45	-1.3	0.801503455182634	0.026982	-8.3904E-05	0.0054622
Trial1	1	1	noBlindfold	counterclockwise	practice	Guided	1	-0.5	-0.5	28.6505	-0.54907	-1.45	-1.3	0.801503455182634	0.0013072	0.0083794	0.020035
Trial1	1	1	noBlindfold	counterclockwise	practice	Guided	1	-0.5	-0.5	28.67049	-0.54907	-1.45	-1.3	0.801503455182634	-0.015485	0.038001	-0.025031
Trial1	1	1	noBlindfold	counterclockwise	practice	Guided	1	-0.5	-0.5	28.69049	-0.54907	-1.45	-1.3	0.801503455182634	-0.011691	0.016843	0.025225
Trial1	1	1	noBlindfold	counterclockwise	practice	Guided	1	-0.5	-0.5	28.71049	-0.54907	-1.45	-1.3	0.801503455182634	-0.00027304	-0.012782	-0.0009092
Trial1	1	1	noBlindfold	counterclockwise	practice	Guided	1	-0.5	-0.5	28.7305	-0.54907	-1.45	-1.3	0.801503455182634	-0.016127	-0.0085486	0.025559
Trial1	1	1	noBlindfold	counterclockwise	practice	Guided	1	-0.5	-0.5	28.75049	-0.54907	-1.45	-1.3	0.801503455182634	-0.044647	-8.4585E-05	0.0024399
Trial1	1	1	noBlindfold	counterclockwise	practice	Guided	1	-0.5	-0.5	28.77049	-0.54907	-1.45	-1.3	0.801503455182634	0.016845	-0.01278	-0.010625
Trial1	1	1	noBlindfold	counterclockwise	practice	Guided	1	-0.5	-0.5	28.7905	-0.54907	-1.45	-1.3	0.801503455182634	-0.013903	-0.0085502	-0.0040923
Trial1	1	1	noBlindfold	counterclockwise	practice	Guided	1	-0.5	-0.5	28.81049	-0.54907	-1.45	-1.3	0.801503455182634	-0.012955	-0.0085487	-0.004091
Trial1	1	1	noBlindfold	counterclockwise	practice	Guided	1	-0.5	-0.5	28.83049	-0.54907	-1.45	-1.3	0.801503455182634	-0.026271	-0.0043172	0.0094802
Trial1	1	1	noBlindfold	counterclockwise	practice	Guided	1	-0.5	-0.5	28.85049	-0.54907	-1.45	-1.3	0.801503455182634	-0.0015436	-8.3948E-05	-0.017657
Trial1	1	1	noBlindfold	counterclockwise	practice	Guided	1	-0.5	-0.5	28.8705	-0.54907	-1.45	-1.3	0.801503455182634	0.0028935	-0.0043167	-0.017993
Trial1	1	1	noBlindfold	counterclockwise	practice	Guided	1	-0.5	-0.5	28.89049	-0.54907	-1.45	-1.3	0.801503455182634	-0.0037703	0.008378	0.029082
Trial1	1	1	noBlindfold	counterclockwise	practice	Guided	1	-0.5	-0.5	28.91049	-0.54907	-1.45	-1.3	0.801503455182634	0.015886	0.0083761	-0.0029124
Trial1	1	1	noBlindfold	counterclockwise	practice	Guided	1	-0.5	-0.5	28.9305	-0.54907	-1.45	-1.3	0.801503455182634	-0.023419	-0.033942	-0.0034142
Trial1	1	1	noBlindfold	counterclockwise	practice	Guided	1	-0.5	-0.5	28.95049	-0.54907	-1.45	-1.3	0.801503455182634	-0.017716	0.0041448	0.0046296
Trial1	1	1	noBlindfold	counterclockwise	practice	Guided	1	-0.5	-0.5	28.97049	-0.54907	-1.45	-1.3	0.801503455182634	0.00034749	0.033767	0.0074789
Trial1	1	1	noBlindfold	counterclockwise	practice	Guided	1	-0.5	-0.5	28.99049	-0.54907	-1.45	-1.3	0.801503455182634	-0.0091593	0.012608	-0.0002282
Trial1	1	1	noBlindfold	counterclockwise	practice	Guided	1	-0.5	-0.5	29.0105	-0.54906	-1.45	-1.3	0.801502842189088	0.0006617	0.0041393	0.011666
Trial1	1	1	noBlindfold	counterclockwise	practice	Guided	1	-0.5	-0.5	29.03049	-0.54906	-1.45	-1.3	0.801502842189088	-0.018667	0.016832	-0.0079357
Trial1	1	1	noBlindfold	counterclockwise	practice	Guided	1	-0.5	-0.5	29.05049	-0.54907	-1.45	-1.3	0.801503455182634	0.010487	-0.0043263	0.023562
Trial1	1	1	noBlindfold	counterclockwise	practice	Guided	1	-0.5	-0.5	29.0705	-0.54906	-1.45	-1.3	0.801502842189088	0.036478	0.0041384	0.013175
Trial1	1	1	noBlindfold	counterclockwise	practice	Guided	1	-0.5	-0.5	29.09048	-0.54906	-1.45	-1.3	0.801502842189088	0.053592	-9.4604E-05	0.019541
Trial1	1	1	noBlindfold	counterclockwise	practice	Guided	1	-0.5	-0.5	29.11049	-0.54906	-1.45	-1.3	0.801502842189088	-0.0437	-9.4164E-05	-0.043954
Trial1	1	1	noBlindfold	counterclockwise	practice	Guided	1	-0.5	-0.5	29.13049	-0.54906	-1.45	-1.3	0.801502842189088	-0.0056703	-9.509E-05	-0.013128
Trial1	1	1	noBlindfold	counterclockwise	practice	Guided	1	-0.5	-0.5	29.1505	-0.54907	-1.45	-1.3	0.801503455182634	-0.003456	-0.017023	0.016189
Trial1	1	1	noBlindfold	counterclockwise	practice	Guided	1	-0.5	-0.5	29.17049	-0.54906	-1.45	-1.3	0.801502842189088	0.017146	0.0083672	-0.006425
Trial1	1	1	noBlindfold	counterclockwise	practice	Guided	1	-0.5	-0.5	29.19049	-0.54906	-1.45	-1.3	0.801502842189088	0.012073	0.012599	-0.014465
Trial1	1	1	noBlindfold	counterclockwise	practice	Guided	1	-0.5	-0.5	29.21049	-0.54906	-1.45	-1.3	0.801502842189088	-0.023112	0.004135	-0.0075937
Trial1	1	1	noBlindfold	counterclockwise	practice	Guided	1	-0.5	-0.5	29.23048	-0.54906	-1.45	-1.3	0.801502842189088	-0.0018727	0.0083649	-0.021836
Trial1	1	1	noBlindfold	counterclockwise	practice	Guided	1	-0.5	-0.5	29.25049	-0.54906	-1.45	-1.3	0.801502842189088	0.032348	0.016828	0.017703
Trial1	1	1	noBlindfold	counterclockwise	practice	Guided	1	-0.5	-0.5	29.27049	-0.54906	-1.45	-1.3	0.801502842189088	0.013964	0.025291	0.010665
Trial1	1	1	noBlindfold	counterclockwise	practice	Guided	1	-0.5	-0.5	29.2905	-0.54906	-1.45	-1.3	0.801502842189088	0.0044561	0.016827	-0.0022322
Trial1	1	1	noBlindfold	counterclockwise	practice	Guided	1	-0.5	-0.5	29.31049	-0.54906	-1.45	-1.3	0.801502842189088	-0.02566	0.0041313	0.017871
Trial1	1	1	noBlindfold	counterclockwise	practice	Guided	1	-0.5	-0.5	29.33049	-0.54906	-1.45	-1.3	0.801502842189088	0.024416	0.033753	0.030939
Trial1	1	1	noBlindfold	counterclockwise	practice	Guided	1	-0.5	-0.5	29.35049	-0.54906	-1.45	-1.3	0.801502842189088	-0.040868	0.0083612	-0.0062539
Trial1	1	1	noBlindfold	counterclockwise	practice	Guided	1	-0.5	-0.5	29.3705	-0.54905	-1.45	-1.3	0.801502232967839	0.0098363	0.0083611	0.015189
Trial1	1	1	noBlindfold	counterclockwise	practice	Guided	1	-0.5	-0.5	29.39049	-0.54905	-1.45	-1.3	0.801502232967839	-0.0056878	0.016822	0.012675
Trial1	1	1	noBlindfold	counterclockwise	practice	Guided	1	-0.5	-0.5	29.41049	-0.54905	-1.45	-1.3	0.801502232967839	0.03963	0.0083558	-0.0039065
Trial1	1	1	noBlindfold	counterclockwise	practice	Guided	1	-0.5	-0.5	29.4305	-0.54905	-1.45	-1.3	0.801502232967839	-0.0091808	-0.017035	-0.00022394
Trial1	1	1	noBlindfold	counterclockwise	practice	Guided	1	-0.5	-0.5	29.45049	-0.54905	-1.45	-1.3	0.801502232967839	-0.0015711	0.004124	-0.017645
Trial1	1	1	noBlindfold	counterclockwise	practice	Guided	1	-0.5	-0.5	29.47049	-0.54905	-1.45	-1.3	0.801502232967839	0.032332	-0.012803	0.017704
Trial1	1	1	noBlindfold	counterclockwise	practice	Guided	1	-0.5	-0.5	29.49049	-0.54905	-1.45	-1.3	0.801502232967839	0.015213	0.0083559	-0.0047455
Trial1	1	1	noBlindfold	counterclockwise	practice	Guided	1	-0.5	-0.5	29.5105	-0.54905	-1.45	-1.3	0.801502232967839	-0.020922	-0.00011002	0.021723
Trial1	1	1	noBlindfold	counterclockwise	practice	Guided	1	-0.5	-0.5	29.53049	-0.54905	-1.45	-1.3	0.801502232967839	0.015207	0.029512	0.027422
Trial1	1	1	noBlindfold	counterclockwise	practice	Guided	1	-0.5	-0.5	29.55049	-0.54905	-1.45	-1.3	0.801502232967839	0.023449	0.016815	0.018375
Trial1	1	1	noBlindfold	counterclockwise	practice	Guided	1	-0.5	-0.5	29.5705	-0.54905	-1.45	-1.3	0.801502232967839	0.012361	0.0041201	-0.010273
Trial1	1	1	noBlindfold	counterclockwise	practice	Guided	1	-0.5	-0.5	29.59048	-0.54904	-1.45	-1.3	0.801501616575905	-0.030119	0.0041193	0.018206
Trial1	1	1	noBlindfold	counterclockwise	practice	Guided	1	-0.5	-0.5	29.61049	-0.54904	-1.45	-1.3	0.801501616575905	-0.028214	0.025278	-0.015634
Trial1	1	1	noBlindfold	counterclockwise	practice	Guided	1	-0.5	-0.5	29.63049	-0.54904	-1.45	-1.3	0.801501616575905	0.0085477	-0.029736	-0.0015593
Trial1	1	1	noBlindfold	counterclockwise	practice	Guided	1	-0.5	-0.5	29.6505	-0.54904	-1.45	-1.3	0.801501616575905	0.0085474	0.004118	-0.0015589
Trial1	1	1	noBlindfold	counterclockwise	practice	Guided	1	-0.5	-0.5	29.67049	-0.54904	-1.45	-1.3	0.801501616575905	0.011404	0.0041186	-0.022834
Trial1	1	1	noBlindfold	counterclockwise	practice	Guided	1	-0.5	-0.5	29.69049	-0.54904	-1.45	-1.3	0.801501616575905	-0.044705	0.0083497	0.0024578
Trial1	1	1	noBlindfold	counterclockwise	practice	Guided	1	-0.5	-0.5	29.71049	-0.54904	-1.45	-1.3	0.801501616575905	0.0069641	0.0041176	-0.022501
Trial1	1	1	noBlindfold	counterclockwise	practice	Guided	1	-0.5	-0.5	29.73048	-0.54904	-1.45	-1.3	0.801501616575905	0.0082268	-0.00011445	-0.0057495
Trial1	1	1	noBlindfold	counterclockwise	practice	Guided	1	-0.5	-0.5	29.75049	-0.54904	-1.45	-1.3	0.801501616575905	0.0072799	0.021043	-0.018313
Trial1	1	1	noBlindfold	counterclockwise	practice	Guided	1	-0.5	-0.5	29.77049	-0.54904	-1.45	-1.3	0.801501616575905	-0.018397	0.01258	0.00044803
Trial1	1	1	noBlindfold	counterclockwise	practice	Guided	1	-0.5	-0.5	29.7905	-0.54904	-1.45	-1.3	0.801501616575905	0.021855	0.042202	-0.0025677
Trial1	1	1	noBlindfold	counterclockwise	practice	Guided	1	-0.5	-0.5	29.81049	-0.54904	-1.45	-1.3	0.801501616575905	0.032309	0.004115	-0.018986
Trial1	1	1	noBlindfold	counterclockwise	practice	Guided	1	-0.5	-0.5	29.83049	-0.54904	-1.45	-1.3	0.801501616575905	0.003156	0.021043	-0.013792
Trial1	1	1	noBlindfold	counterclockwise	practice	Guided	1	-0.5	-0.5	29.85049	-0.54904	-1.45	-1.3	0.801501616575905	0.049738	-0.012811	0.012177
Trial1	1	1	noBlindfold	counterclockwise	practice	Guided	1	-0.5	-0.5	29.8705	-0.54903	-1.45	-1.3	0.801501007602445	-0.025686	-0.012809	-0.041098
Trial1	1	1	noBlindfold	counterclockwise	practice	Guided	1	-0.5	-0.5	29.89049	-0.54903	-1.45	-1.3	0.801501007602445	0.0047314	-0.025506	0.0071498
Trial1	1	1	noBlindfold	counterclockwise	practice	Guided	1	-0.5	-0.5	29.91049	-0.54903	-1.45	-1.3	0.801501007602445	0.0018855	-0.00011808	-0.030543
Trial1	1	1	noBlindfold	counterclockwise	practice	Guided	1	-0.5	-0.5	29.9305	-0.54903	-1.45	-1.3	0.801501007602445	-0.014929	0.012575	0.04233
Trial1	1	1	noBlindfold	counterclockwise	practice	Guided	1	-0.5	-0.5	29.95049	-0.54903	-1.45	-1.3	0.801501007602445	-0.0063606	0.016807	-0.021497
Trial1	1	1	noBlindfold	counterclockwise	practice	Guided	1	-0.5	-0.5	29.97049	-0.54903	-1.45	-1.3	0.801501007602445	-0.019043	-0.004355	-0.012116
Trial1	1	1	noBlindfold	counterclockwise	practice	Guided	1	-0.5	-0.5	29.99049	-0.54903	-1.45	-1.3	0.801501007602445	0.010756	0.0041094	-0.031212
Trial1	1	1	noBlindfold	counterclockwise	practice	Guided	1	-0.5	-0.5	30.0105	-0.54903	-1.45	-1.3	0.801501007602445	0.020576	-0.012819	-0.019318
Trial1	1	1	noBlindfold	counterclockwise	practice	Guided	1	-0.5	-0.5	30.03049	-0.54903	-1.45	-1.3	0.801501007602445	0.023734	-0.012818	0.022564
Trial1	1	1	noBlindfold	counterclockwise	practice	Guided	1	-0.5	-0.5	30.05049	-0.54903	-1.45	-1.3	0.801501007602445	-0.00097997	-0.021282	-0.0092664
Trial1	1	1	noBlindfold	counterclockwise	practice	Guided	1	-0.5	-0.5	30.0705	-0.54903	-1.45	-1.3	0.801501007602445	-0.036482	-0.00012271	-0.012449
Trial1	1	1	noBlindfold	counterclockwise	practice	Guided	1	-0.5	-0.5	30.09048	-0.54903	-1.45	-1.3	0.801501007602445	0.022465	-0.0001188	0.0058145
Trial1	1	1	noBlindfold	counterclockwise	practice	Guided	1	-0.5	-0.5	30.11049	-0.54903	-1.45	-1.3	0.801501007602445	0.056386	-0.012813	-0.017808
Trial1	1	1	noBlindfold	counterclockwise	practice	Guided	1	-0.5	-0.5	30.13049	-0.54903	-1.45	-1.3	0.801501007602445	-0.017472	0.01681	0.0088272
Trial1	1	1	noBlindfold	counterclockwise	practice	Guided	1	-0.5	-0.5	30.1505	-0.54903	-1.45	-1.3	0.801501007602445	0.025639	-0.017046	-0.011274
Trial1	1	1	noBlindfold	counterclockwise	practice	Guided	1	-0.5	-0.5	30.17049	-0.54902	-1.45	-1.3	0.801500395106703	-0.027611	-0.012816	-0.007256
Trial1	1	1	noBlindfold	counterclockwise	practice	Guided	1	-0.5	-0.5	30.19049	-0.54903	-1.45	-1.3	0.801501007602445	-0.0047917	-0.0085832	-0.00055338
Trial1	1	1	noBlindfold	counterclockwise	practice	Guided	1	-0.5	-0.5	30.21049	-0.54902	-1.45	-1.3	0.801500395106703	0.026584	-0.00012164	0.0012892
Trial1	1	1	noBlindfold	counterclockwise	practice	Guided	1	-0.5	-0.5	30.23048	-0.54902	-1.45	-1.3	0.801500395106703	0.004713	0.016807	0.0071544
Trial1	1	1	noBlindfold	counterclockwise	practice	Guided	1	-0.5	-0.5	30.25049	-0.54902	-1.45	-1.3	0.801500395106703	0.032917	0.012575	0.026084
Trial1	1	1	noBlindfold	counterclockwise	practice	Guided	1	-0.5	-0.5	30.27049	-0.54902	-1.45	-1.3	0.801500395106703	0.020566	0.012575	-0.019317
Trial1	1	1	noBlindfold	counterclockwise	practice	Guided	1	-0.5	-0.5	30.2905	-0.54902	-1.45	-1.3	0.801500395106703	-0.014932	-0.02128	-0.010775
Trial1	1	1	noBlindfold	counterclockwise	practice	Guided	1	-0.5	-0.5	30.31049	-0.54902	-1.45	-1.3	0.801500395106703	-0.0092333	0.0083412	-0.00022337
Trial1	1	1	noBlindfold	counterclockwise	practice	Guided	1	-0.5	-0.5	30.33049	-0.54902	-1.45	-1.3	0.801500395106703	-0.026667	-0.0043539	0.0032932
Trial1	1	1	noBlindfold	counterclockwise	practice	Guided	1	-0.5	-0.5	30.35049	-0.54902	-1.45	-1.3	0.801500395106703	0.0094636	-0.00012433	0.011
Trial1	1	1	noBlindfold	counterclockwise	practice	Guided	1	-0.5	-0.5	30.3705	-0.54902	-1.45	-1.3	0.801500395106703	0.0091469	-0.012821	0.0068118
Trial1	1	1	noBlindfold	counterclockwise	practice	Guided	1	-0.5	-0.5	30.39049	-0.54902	-1.45	-1.3	0.801500395106703	0.020566	0.008337	-0.019323
Trial1	1	1	noBlindfold	counterclockwise	practice	Guided	1	-0.5	-0.5	30.41049	-0.54902	-1.45	-1.3	0.801500395106703	0.027212	0.025263	0.0096592
Trial1	1	1	noBlindfold	counterclockwise	practice	Guided	1	-0.5	-0.5	30.4305	-0.54902	-1.45	-1.3	0.801500395106703	0.010093	-0.017054	0.019374
Trial1	1	1	noBlindfold	counterclockwise	practice	Guided	1	-0.5	-0.5	30.45049	-0.54902	-1.45	-1.3	0.801500395106703	0.0088256	0.0041042	0.0026224
Trial1	1	1	noBlindfold	counterclockwise	practice	Guided	1	-0.5	-0.5	30.47049	-0.54902	-1.45	-1.3	0.801500395106703	0.00089833	0.025263	0.015858
Trial1	1	1	noBlindfold	counterclockwise	practice	Guided	1	-0.5	-0.5	30.49049	-0.54902	-1.45	-1.3	0.801500395106703	0.0097741	0.025262	0.015188
Trial1	1	1	noBlindfold	counterclockwise	practice	Guided	1	-0.5	-0.5	30.5105	-0.54902	-1.45	-1.3	0.801500395106703	0.0097758	0.021028	-0.0037441
Trial1	1	1	noBlindfold	counterclockwise	practice	Guided	1	-0.5	-0.5	30.53049	-0.54902	-1.45	-1.3	0.801500395106703	-0.010507	-0.0001335	-0.016977
Trial1	1	1	noBlindfold	counterclockwise	practice	Guided	1	-0.5	-0.5	30.55049	-0.54902	-1.45	-1.3	0.801500395106703	0.0015273	-0.0085963	0.024232
Trial1	1	1	noBlindfold	counterclockwise	practice	Guided	1	-0.5	-0.5	30.5705	-0.54902	-1.45	-1.3	0.801500395106703	0.031326	0.008331	0.0051352
Trial1	1	1	noBlindfold	counterclockwise	practice	Guided	1	-0.5	-0.5	30.59048	-0.54902	-1.45	-1.3	0.801500395106703	0.071261	-0.0043647	0.0021199
Trial1	1	1	noBlindfold	counterclockwise	practice	Guided	1	-0.5	-0.5	30.61049	-0.54901	-1.45	-1.3	0.801499782735598	-0.018125	-0.012831	0.00043876
Trial1	1	1	noBlindfold	counterclockwise	practice	Guided	1	-0.5	-0.5	30.63049	-0.54901	-1.45	-1.3	0.801499782735598	0.022443	-0.017065	-0.0067622
Trial1	1	1	noBlindfold	counterclockwise	practice	Guided	1	-0.5	-0.5	30.6505	-0.54901	-1.45	-1.3	0.801499782735598	0.022443	-0.0043723	0.0058029
Trial1	1	1	noBlindfold	counterclockwise	practice	Guided	1	-0.5	-0.5	30.67049	-0.54901	-1.45	-1.3	0.801499782735598	-0.0079856	-0.00014272	-0.0044167
Trial1	1	1	noBlindfold	counterclockwise	practice	Guided	1	-0.5	-0.5	30.69049	-0.54901	-1.45	-1.3	0.801499782735598	0.0072335	-0.021304	-0.01832
Trial1	1	1	noBlindfold	counterclockwise	practice	Guided	1	-0.5	-0.5	30.71049	-0.54901	-1.45	-1.3	0.801499782735598	0.016104	-0.0086095	-0.018988
Trial1	1	1	noBlindfold	counterclockwise	practice	Guided	1	-0.5	-0.5	30.73048	-0.54901	-1.45	-1.3	0.801499782735598	0.0094401	-0.0043786	0.010998
Trial1	1	1	noBlindfold	counterclockwise	practice	Guided	1	-0.5	-0.5	30.75049	-0.54901	-1.45	-1.3	0.801499782735598	-0.032077	0.02101	-0.0069287
Trial1	1	1	noBlindfold	counterclockwise	practice	Guided	1	-0.5	-0.5	30.77049	-0.54901	-1.45	-1.3	0.801499782735598	0.017048	0.0083138	-0.006424
Trial1	1	1	noBlindfold	counterclockwise	practice	Guided	1	-0.5	-0.5	30.7905	-0.54901	-1.45	-1.3	0.801499782735598	-0.0137	-0.0043803	0.00010945
Trial1	1	1	noBlindfold	counterclockwise	practice	Guided	1	-0.5	-0.5	30.81049	-0.549	-1.45	-1.3	0.801499174133086	0.008483	0.0083143	-0.0015652
Trial1	1	1	noBlindfold	counterclockwise	practice	Guided	1	-0.5	-0.5	30.83049	-0.549	-1.45	-1.3	0.801499174133086	0.021477	0.021008	0.0093258
Trial1	1	1	noBlindfold	counterclockwise	practice	Guided	1	-0.5	-0.5	30.85049	-0.549	-1.45	-1.3	0.801499174133086	0.0081602	-0.017079	-0.0057527
Trial1	1	1	noBlindfold	counterclockwise	practice	Guided	1	-0.5	-0.5	30.8705	-0.549	-1.45	-1.3	0.801499174133086	0.016085	0.0040795	-0.018987
Trial1	1	1	noBlindfold	counterclockwise	practice	Guided	1	-0.5	-0.5	30.89049	-0.549	-1.45	-1.3	0.801499174133086	-0.035586	0.021004	0.0059721
Trial1	1	1	noBlindfold	counterclockwise	practice	Guided	1	-0.5	-0.5	30.91049	-0.549	-1.45	-1.3	0.801499174133086	0.017976	-0.0086204	0.0061449
Trial1	1	1	noBlindfold	counterclockwise	practice	Guided	1	-0.5	-0.5	30.9305	-0.549	-1.45	-1.3	0.801499174133086	-0.013715	-0.029779	0.00011269
Trial1	1	1	noBlindfold	counterclockwise	practice	Guided	1	-0.5	-0.5	30.95049	-0.549	-1.45	-1.3	0.801499174133086	0.019255	-0.012853	-0.036072
Trial1	1	1	noBlindfold	counterclockwise	practice	Guided	1	-0.5	-0.5	30.97049	-0.549	-1.45	-1.3	0.801499174133086	-0.0095963	-0.0086217	-0.0044125
Trial1	1	1	noBlindfold	counterclockwise	practice	Guided	1	-0.5	-0.5	30.99049	-0.54899	-1.45	-1.3	0.801498562010515	0.013534	0.016769	0.003629
Trial1	1	1	noBlindfold	counterclockwise	practice	Guided	1	-0.5	-0.5	31.0105	-0.54899	-1.45	-1.3	0.801498562010515	-0.013407	-0.0086247	0.0042981
Trial1	1	1	noBlindfold	counterclockwise	practice	Guided	1	-0.5	-0.5	31.03049	-0.54899	-1.45	-1.3	0.801498562010515	0.0030777	0.029459	-0.013795
Trial1	1	1	noBlindfold	counterclockwise	practice	Guided	1	-0.5	-0.5	31.05049	-0.54899	-1.45	-1.3	0.801498562010515	0.048083	0.0040644	-0.0087669
Trial1	1	1	noBlindfold	counterclockwise	practice	Guided	1	-0.5	-0.5	31.0705	-0.54899	-1.45	-1.3	0.801498562010515	-0.004849	0.0040643	-0.0005609
Trial1	1	1	noBlindfold	counterclockwise	practice	Guided	1	-0.5	-0.5	31.09048	-0.54899	-1.45	-1.3	0.801498562010515	-0.034966	-0.0044004	0.014348
Trial1	1	1	noBlindfold	counterclockwise	practice	Guided	1	-0.5	-0.5	31.11049	-0.54899	-1.45	-1.3	0.801498562010515	-0.0051706	-0.008635	-0.0047499
Trial1	1	1	noBlindfold	counterclockwise	practice	Guided	1	-0.5	-0.5	31.13049	-0.54899	-1.45	-1.3	0.801498562010515	0.017646	0.0040586	0.0019522
Trial1	1	1	noBlindfold	counterclockwise	practice	Guided	1	-0.5	-0.5	31.1505	-0.54899	-1.45	-1.3	0.801498562010515	0.026835	0.033679	0.0054723
Trial1	1	1	noBlindfold	counterclockwise	practice	Guided	1	-0.5	-0.5	31.17049	-0.54899	-1.45	-1.3	0.801498562010515	0.0078192	-0.0086386	-0.0099395
Trial1	1	1	noBlindfold	counterclockwise	practice	Guided	1	-0.5	-0.5	31.19049	-0.54898	-1.45	-1.3	0.801497950012582	0.027778	-0.0044066	0.018037
Trial1	1	1	noBlindfold	counterclockwise	practice	Guided	1	-0.5	-0.5	31.21049	-0.54898	-1.45	-1.3	0.801497950012582	0.017638	-0.012872	0.0019531
Trial1	1	1	noBlindfold	counterclockwise	practice	Guided	1	-0.5	-0.5	31.23048	-0.54898	-1.45	-1.3	0.801497950012582	0.0093958	-0.00017651	0.010999
Trial1	1	1	noBlindfold	counterclockwise	practice	Guided	1	-0.5	-0.5	31.25049	-0.54898	-1.45	-1.3	0.801497950012582	0.010023	-0.0001778	0.019375
Trial1	1	1	noBlindfold	counterclockwise	practice	Guided	1	-0.5	-0.5	31.27049	-0.54898	-1.45	-1.3	0.801497950012582	0.008125	-0.012874	-0.0057552
Trial1	1	1	noBlindfold	counterclockwise	practice	Guided	1	-0.5	-0.5	31.2905	-0.54898	-1.45	-1.3	0.801497950012582	0.030942	0.033677	0.00094808
Trial1	1	1	noBlindfold	counterclockwise	practice	Guided	1	-0.5	-0.5	31.31049	-0.54898	-1.45	-1.3	0.801497950012582	-0.004238	-0.02134	-0.00022825
Trial1	1	1	noBlindfold	counterclockwise	practice	Guided	1	-0.5	-0.5	31.33049	-0.54898	-1.45	-1.3	0.801497950012582	0.0020955	0.0082825	0.032606
Trial1	1	1	noBlindfold	counterclockwise	practice	Guided	1	-0.5	-0.5	31.35049	-0.54898	-1.45	-1.3	0.801497950012582	0.016684	-0.00018283	-0.010617
Trial1	1	1	noBlindfold	counterclockwise	practice	Guided	1	-0.5	-0.5	31.3705	-0.54898	-1.45	-1.3	0.801497950012582	0.01351	0.03367	0.0064687
Trial1	1	1	noBlindfold	counterclockwise	practice	Guided	1	-0.5	-0.5	31.39049	-0.54898	-1.45	-1.3	0.801497950012582	0.0014743	0.012511	-0.034743
Trial1	1	1	noBlindfold	counterclockwise	practice	Guided	1	-0.5	-0.5	31.41049	-0.54898	-1.45	-1.3	0.801497950012582	0.0014719	-0.00018893	-0.034744
Trial1	1	1	noBlindfold	counterclockwise	practice	Guided	1	-0.5	-0.5	31.4305	-0.54898	-1.45	-1.3	0.801497950012582	0.020804	0.020969	-0.015143
Trial1	1	1	noBlindfold	counterclockwise	practice	Guided	1	-0.5	-0.5	31.45049	-0.54898	-1.45	-1.3	0.801497950012582	-0.036249	-0.012889	-0.002413
Trial1	1	1	noBlindfold	counterclockwise	practice	Guided	1	-0.5	-0.5	31.47049	-0.54898	-1.45	-1.3	0.801497950012582	-0.0039213	0.03366	0.011996
Trial1	1	1	noBlindfold	counterclockwise	practice	Guided	1	-0.5	-0.5	31.49049	-0.54898	-1.45	-1.3	0.801497950012582	-0.0096254	-0.00019528	-0.0044224
Trial1	1	1	noBlindfold	counterclockwise	practice	Guided	1	-0.5	-0.5	31.5105	-0.54898	-1.45	-1.3	0.801497950012582	0.02587	0.016732	-0.0071001
Trial1	1	1	noBlindfold	counterclockwise	practice	Guided	1	-0.5	-0.5	31.53049	-0.54898	-1.45	-1.3	0.801497950012582	-0.0061411	-0.0044278	-0.017321
Trial1	1	1	noBlindfold	counterclockwise	practice	Guided	1	-0.5	-0.5	31.55049	-0.54898	-1.45	-1.3	0.801497950012582	-0.00044057	-0.0044287	-0.00090251
Trial1	1	1	noBlindfold	counterclockwise	practice	Guided	1	-0.5	-0.5	31.5705	-0.54898	-1.45	-1.3	0.801497950012582	0.013186	-0.012892	0.0022832
Trial1	1	1	noBlindfold	counterclockwise	practice	Guided	1	-0.5	-0.5	31.59048	-0.54897	-1.45	-1.3	0.801497338139286	-0.013441	-0.012893	0.0042908
Trial1	1	1	noBlindfold	counterclockwise	practice	Guided	1	-0.5	-0.5	31.61049	-0.54897	-1.45	-1.3	0.801497338139286	-0.013127	-0.0086615	0.0084792
Trial1	1	1	noBlindfold	counterclockwise	practice	Guided	1	-0.5	-0.5	31.63049	-0.54897	-1.45	-1.3	0.801497338139286	0.022057	-0.0086597	0.0016138
Trial1	1	1	noBlindfold	counterclockwise	practice	Guided	1	-0.5	-0.5	31.6505	-0.54897	-1.45	-1.3	0.801497338139286	0.026808	-0.0044288	0.0054674
Trial1	1	1	noBlindfold	counterclockwise	practice	Guided	1	-0.5	-0.5	31.67049	-0.54897	-1.45	-1.3	0.801497338139286	0.020157	0.012497	-0.023515
Trial1	1	1	noBlindfold	counterclockwise	practice	Guided	1	-0.5	-0.5	31.69049	-0.54897	-1.45	-1.3	0.801497338139286	0.0039891	-0.0086625	-0.0012338
Trial1	1	1	noBlindfold	counterclockwise	practice	Guided	1	-0.5	-0.5	31.71049	-0.54897	-1.45	-1.3	0.801497338139286	-0.0033073	0.0040339	0.020377
Trial1	1	1	noBlindfold	counterclockwise	practice	Guided	1	-0.5	-0.5	31.73048	-0.54897	-1.45	-1.3	0.801497338139286	-0.058137	-0.00020091	0.0034527
Trial1	1	1	noBlindfold	counterclockwise	practice	Guided	1	-0.5	-0.5	31.75049	-0.54897	-1.45	-1.3	0.801497338139286	-0.0074292	0.037885	0.0249
Trial1	1	1	noBlindfold	counterclockwise	practice	Guided	1	-0.5	-0.5	31.77049	-0.54897	-1.45	-1.3	0.801497338139286	0.007161	0.004029	0.010661
Trial1	1	1	noBlindfold	counterclockwise	practice	Guided	1	-0.5	-0.5	31.7905	-0.54897	-1.45	-1.3	0.801497338139286	-0.0093263	0.00826	-0.00022776
Trial1	1	1	noBlindfold	counterclockwise	practice	Guided	1	-0.5	-0.5	31.81049	-0.54897	-1.45	-1.3	0.801497338139286	-0.010911	0.0040264	-0.021167
Trial1	1	1	noBlindfold	counterclockwise	practice	Guided	1	-0.5	-0.5	31.83049	-0.54897	-1.45	-1.3	0.801497338139286	0.025536	-0.00020456	-0.011279
Trial1	1	1	noBlindfold	counterclockwise	practice	Guided	1	-0.5	-0.5	31.85049	-0.54897	-1.45	-1.3	0.801497338139286	-0.015679	-0.00020415	0.03395
Trial1	1	1	noBlindfold	counterclockwise	practice	Guided	1	-0.5	-0.5	31.8705	-0.54897	-1.45	-1.3	0.801497338139286	-0.0017178	-0.021365	-0.017648
Trial1	1	1	noBlindfold	counterclockwise	practice	Guided	1	-0.5	-0.5	31.89049	-0.54897	-1.45	-1.3	0.801497338139286	-0.012505	0.0082568	0.016861
Trial1	1	1	noBlindfold	counterclockwise	practice	Guided	1	-0.5	-0.5	31.91049	-0.54897	-1.45	-1.3	0.801497338139286	0.0014539	0.016718	-0.034734
Trial1	1	1	noBlindfold	counterclockwise	practice	Guided	1	-0.5	-0.5	31.9305	-0.54897	-1.45	-1.3	0.801497338139286	-0.029293	-0.0086736	-0.0037401
Trial1	1	1	noBlindfold	counterclockwise	practice	Guided	1	-0.5	-0.5	31.95049	-0.54897	-1.45	-1.3	0.801497338139286	0.013171	-0.00021075	0.0022938
Trial1	1	1	noBlindfold	counterclockwise	practice	Guided	1	-0.5	-0.5	31.97049	-0.54897	-1.45	-1.3	0.801497338139286	0.0033469	0.020947	-0.0096016
Trial1	1	1	noBlindfold	counterclockwise	practice	Guided	1	-0.5	-0.5	31.99049	-0.54897	-1.45	-1.3	0.801497338139286	0.034726	-0.00021221	-0.0077577
Trial1	1	1	noBlindfold	counterclockwise	practice	Guided	1	-0.5	-0.5	32.0105	-0.54896	-1.45	-1.3	0.801496730031622	-0.013141	0.037872	0.0084867
Trial1	1	1	noBlindfold	counterclockwise	practice	Guided	1	-0.5	-0.5	32.03049	-0.54897	-1.45	-1.3	0.801497338139286	-0.013454	0.016712	0.00044696
Trial1	1	1	noBlindfold	counterclockwise	practice	Guided	1	-0.5	-0.5	32.05049	-0.54897	-1.45	-1.3	0.801497338139286	-0.012191	0.020944	-0.0044102
Trial1	1	1	noBlindfold	counterclockwise	practice	Guided	1	-0.5	-0.5	32.0705	-0.54897	-1.45	-1.3	0.801497338139286	-0.021381	-0.00021541	0.017531
Trial1	1	1	noBlindfold	counterclockwise	practice	Guided	1	-0.5	-0.5	32.09048	-0.54897	-1.45	-1.3	0.801497338139286	0.0084169	-0.0044481	-0.0057528
Trial1	1	1	noBlindfold	counterclockwise	practice	Guided	1	-0.5	-0.5	32.11049	-0.54897	-1.45	-1.3	0.801497338139286	0.012854	0.0040128	-0.0018986
Trial1	1	1	noBlindfold	counterclockwise	practice	Guided	1	-0.5	-0.5	32.13049	-0.54897	-1.45	-1.3	0.801497338139286	-0.014719	-0.0044518	-0.012455
Trial1	1	1	noBlindfold	counterclockwise	practice	Guided	1	-0.5	-0.5	32.1505	-0.54896	-1.45	-1.3	0.801496730031622	0.025216	-0.0044512	-0.015467
Trial1	1	1	noBlindfold	counterclockwise	practice	Guided	1	-0.5	-0.5	32.17049	-0.54896	-1.45	-1.3	0.801496730031622	0.0084108	-0.021378	-0.001564
Trial1	1	1	noBlindfold	counterclockwise	practice	Guided	1	-0.5	-0.5	32.19049	-0.54896	-1.45	-1.3	0.801496730031622	-0.026774	0.008245	0.027248
Trial1	1	1	noBlindfold	counterclockwise	practice	Guided	1	-0.5	-0.5	32.21049	-0.54896	-1.45	-1.3	0.801496730031622	-0.0093416	-0.0086832	-0.00022383
Trial1	1	1	noBlindfold	counterclockwise	practice	Guided	1	-0.5	-0.5	32.23048	-0.54896	-1.45	-1.3	0.801496730031622	0.0052343	0.0082433	0.015525
Trial1	1	1	noBlindfold	counterclockwise	practice	Guided	1	-0.5	-0.5	32.25049	-0.54896	-1.45	-1.3	0.801496730031622	-0.00015209	-0.017147	0.0032946
Trial1	1	1	noBlindfold	counterclockwise	practice	Guided	1	-0.5	-0.5	32.27049	-0.54896	-1.45	-1.3	0.801496730031622	0.0049173	-0.012916	0.011334
Trial1	1	1	noBlindfold	counterclockwise	practice	Guided	1	-0.5	-0.5	32.2905	-0.54896	-1.45	-1.3	0.801496730031622	-0.035338	0.016706	0.01016
Trial1	1	1	noBlindfold	counterclockwise	practice	Guided	1	-0.5	-0.5	32.31049	-0.54896	-1.45	-1.3	0.801496730031622	-0.052452	-0.025615	0.019878
Trial1	1	1	noBlindfold	counterclockwise	practice	Guided	1	-0.5	-0.5	32.33049	-0.54896	-1.45	-1.3	0.801496730031622	0.017914	0.012472	0.0061434
Trial1	1	1	noBlindfold	counterclockwise	practice	Guided	1	-0.5	-0.5	32.35049	-0.54896	-1.45	-1.3	0.801496730031622	0.026156	0.0040055	-0.002901
Trial1	1	1	noBlindfold	counterclockwise	practice	Guided	1	-0.5	-0.5	32.3705	-0.54896	-1.45	-1.3	0.801496730031622	0.025521	-0.0044585	-0.011275
Trial1	1	1	noBlindfold	counterclockwise	practice	Guided	1	-0.5	-0.5	32.39049	-0.54896	-1.45	-1.3	0.801496730031622	0.044534	0.029396	0.0041371
Trial1	1	1	noBlindfold	counterclockwise	practice	Guided	1	-0.5	-0.5	32.41049	-0.54896	-1.45	-1.3	0.801496730031622	-0.023612	0.02093	-0.011783
Trial1	1	1	noBlindfold	counterclockwise	practice	Guided	1	-0.5	-0.5	32.4305	-0.54895	-1.45	-1.3	0.801496114766612	0.003644	0.0040033	-0.0054158
Trial1	1	1	noBlindfold	counterclockwise	practice	Guided	1	-0.5	-0.5	32.45049	-0.54896	-1.45	-1.3	0.801496730031622	-0.054358	0.016698	-0.0052488
Trial1	1	1	noBlindfold	counterclockwise	practice	Guided	1	-0.5	-0.5	32.47049	-0.54896	-1.45	-1.3	0.801496730031622	0.0083981	0.0040016	-0.0015606
Trial1	1	1	noBlindfold	counterclockwise	practice	Guided	1	-0.5	-0.5	32.49049	-0.54895	-1.45	-1.3	0.801496114766612	-0.018863	0.0040008	-0.0079275
Trial1	1	1	noBlindfold	counterclockwise	practice	Guided	1	-0.5	-0.5	32.5105	-0.54895	-1.45	-1.3	0.801496114766612	-0.019497	-0.004465	-0.016304
Trial1	1	1	noBlindfold	counterclockwise	practice	Guided	1	-0.5	-0.5	32.53049	-0.54895	-1.45	-1.3	0.801496114766612	-0.014114	0.016693	-0.012449
Trial1	1	1	noBlindfold	counterclockwise	practice	Guided	1	-0.5	-0.5	32.55049	-0.54895	-1.45	-1.3	0.801496114766612	0.029626	-0.0044671	-0.015797
Trial1	1	1	noBlindfold	counterclockwise	practice	Guided	1	-0.5	-0.5	32.5705	-0.54895	-1.45	-1.3	0.801496114766612	-0.010308	0.016691	-0.012783
Trial1	1	1	noBlindfold	counterclockwise	practice	Guided	1	-0.5	-0.5	32.59048	-0.54895	-1.45	-1.3	0.801496114766612	-0.028058	0.020924	-0.011445
Trial1	1	1	noBlindfold	counterclockwise	practice	Guided	1	-0.5	-0.5	32.61049	-0.54895	-1.45	-1.3	0.801496114766612	-0.0042942	0.029385	0.0078227
Trial1	1	1	noBlindfold	counterclockwise	practice	Guided	1	-0.5	-0.5	32.63049	-0.54895	-1.45	-1.3	0.801496114766612	-0.0077837	0.042081	0.020721
Trial1	1	1	noBlindfold	counterclockwise	practice	Guided	1	-0.5	-0.5	32.6505	-0.54895	-1.45	-1.3	0.801496114766612	0.031204	0.0082265	0.0051402
Trial1	1	1	noBlindfold	counterclockwise	practice	Guided	1	-0.5	-0.5	32.67049	-0.54895	-1.45	-1.3	0.801496114766612	-0.017291	0.012459	0.013011
Trial1	1	1	noBlindfold	counterclockwise	practice	Guided	1	-0.5	-0.5	32.69049	-0.54895	-1.45	-1.3	0.801496114766612	0.011559	0.012459	-0.01865
Trial1	1	1	noBlindfold	counterclockwise	practice	Guided	1	-0.5	-0.5	32.71049	-0.54895	-1.45	-1.3	0.801496114766612	0.025815	0.01246	-0.018649
Trial1	1	1	noBlindfold	counterclockwise	practice	Guided	1	-0.5	-0.5	32.73048	-0.54895	-1.45	-1.3	0.801496114766612	0.0052093	0.016688	0.015526
Trial1	1	1	noBlindfold	counterclockwise	practice	Guided	1	-0.5	-0.5	32.75049	-0.54895	-1.45	-1.3	0.801496114766612	-0.0049319	-0.0044733	-0.00055632
Trial1	1	1	noBlindfold	counterclockwise	practice	Guided	1	-0.5	-0.5	32.77049	-0.54895	-1.45	-1.3	0.801496114766612	0.022958	0.016685	0.014185
Trial1	1	1	noBlindfold	counterclockwise	practice	Guided	1	-0.5	-0.5	32.7905	-0.54894	-1.45	-1.3	0.801495506906742	0.065117	-0.0087077	-0.01848
Trial1	1	1	noBlindfold	counterclockwise	practice	Guided	1	-0.5	-0.5	32.81049	-0.54894	-1.45	-1.3	0.801495506906742	0.0042566	0.029379	0.023569
Trial1	1	1	noBlindfold	counterclockwise	practice	Guided	1	-0.5	-0.5	32.83049	-0.54894	-1.45	-1.3	0.801495506906742	-0.022052	0.025145	0.0091607
Trial1	1	1	noBlindfold	counterclockwise	practice	Guided	1	-0.5	-0.5	32.85049	-0.54894	-1.45	-1.3	0.801495506906742	0.011866	-0.012942	-0.014458
Trial1	1	1	noBlindfold	counterclockwise	practice	Guided	1	-0.5	-0.5	32.8705	-0.54894	-1.45	-1.3	0.801495506906742	0.028337	0.01245	0.026419
Trial1	1	1	noBlindfold	counterclockwise	practice	Guided	1	-0.5	-0.5	32.89049	-0.54894	-1.45	-1.3	0.801495506906742	0.013758	-0.012943	0.01067
Trial1	1	1	noBlindfold	counterclockwise	practice	Guided	1	-0.5	-0.5	32.91049	-0.54894	-1.45	-1.3	0.801495506906742	-0.025865	-0.0044814	0.01787
Trial1	1	1	noBlindfold	counterclockwise	practice	Guided	1	-0.5	-0.5	32.9305	-0.54894	-1.45	-1.3	0.801495506906742	0.020733	-0.0087139	0.0044703
Trial1	1	1	noBlindfold	counterclockwise	practice	Guided	1	-0.5	-0.5	32.95049	-0.54894	-1.45	-1.3	0.801495506906742	0.026751	0.012445	0.0054729
Trial1	1	1	noBlindfold	counterclockwise	practice	Guided	1	-0.5	-0.5	32.97049	-0.54894	-1.45	-1.3	0.801495506906742	-0.026813	0.025138	0.0053027
Trial1	1	1	noBlindfold	counterclockwise	practice	Guided	1	-0.5	-0.5	32.99049	-0.54894	-1.45	-1.3	0.801495506906742	0.020103	-0.017181	-0.023509
Trial1	1	1	noBlindfold	counterclockwise	practice	Guided	1	-0.5	-0.5	33.0105	-0.54894	-1.45	-1.3	0.801495506906742	-0.036005	-0.01718	0.0017849
Trial1	1	1	noBlindfold	counterclockwise	practice	Guided	1	-0.5	-0.5	33.03049	-0.54894	-1.45	-1.3	0.801495506906742	-0.0011377	-0.012948	-0.0092705
Trial1	1	1	noBlindfold	counterclockwise	practice	Guided	1	-0.5	-0.5	33.05049	-0.54894	-1.45	-1.3	0.801495506906742	-0.015084	0.0082086	-0.01664
Trial1	1	1	noBlindfold	counterclockwise	practice	Guided	1	-0.5	-0.5	33.0705	-0.54894	-1.45	-1.3	0.801495506906742	-0.01952	0.016672	-0.016305
Trial1	1	1	noBlindfold	counterclockwise	practice	Guided	1	-0.5	-0.5	33.09048	-0.54894	-1.45	-1.3	0.801495506906742	0.018507	0.012439	0.014522
Trial1	1	1	noBlindfold	counterclockwise	practice	Guided	1	-0.5	-0.5	33.11049	-0.54894	-1.45	-1.3	0.801495506906742	0.0029792	-0.021416	-0.013791
Trial1	1	1	noBlindfold	counterclockwise	practice	Guided	1	-0.5	-0.5	33.13049	-0.54893	-1.45	-1.3	0.80149489553126	0.013431	0.01244	0.0064808
Trial1	1	1	noBlindfold	counterclockwise	practice	Guided	1	-0.5	-0.5	33.1505	-0.54893	-1.45	-1.3	0.80149489553126	-0.041081	0.020901	-0.0062549
Trial1	1	1	noBlindfold	counterclockwise	practice	Guided	1	-0.5	-0.5	33.17049	-0.54894	-1.45	-1.3	0.801495506906742	0.0089947	0.0082041	-0.0092691
Trial1	1	1	noBlindfold	counterclockwise	practice	Guided	1	-0.5	-0.5	33.19049	-0.54893	-1.45	-1.3	0.80149489553126	0.0029761	0.012434	-0.013794
Trial1	1	1	noBlindfold	counterclockwise	practice	Guided	1	-0.5	-0.5	33.21049	-0.54893	-1.45	-1.3	0.80149489553126	0.0023435	0.02513	-0.02217
Trial1	1	1	noBlindfold	counterclockwise	practice	Guided	1	-0.5	-0.5	33.23048	-0.54893	-1.45	-1.3	0.80149489553126	0.017552	0.012435	0.001956
Trial1	1	1	noBlindfold	counterclockwise	practice	Guided	1	-0.5	-0.5	33.25049	-0.54893	-1.45	-1.3	0.80149489553126	0.0032897	-0.0087257	-0.009603
Trial1	1	1	noBlindfold	counterclockwise	practice	Guided	1	-0.5	-0.5	33.27049	-0.54893	-1.45	-1.3	0.80149489553126	-0.024284	-0.0044935	-0.020156
Trial1	1	1	noBlindfold	counterclockwise	practice	Guided	1	-0.5	-0.5	33.2905	-0.54893	-1.45	-1.3	0.80149489553126	0.022616	0.012433	0.0099996
Trial1	1	1	noBlindfold	counterclockwise	practice	Guided	1	-0.5	-0.5	33.31049	-0.54893	-1.45	-1.3	0.80149489553126	0.0051826	-0.00026142	0.015526
Trial1	1	1	noBlindfold	counterclockwise	practice	Guided	1	-0.5	-0.5	33.33049	-0.54893	-1.45	-1.3	0.80149489553126	0.012794	-0.021423	-0.0018964
Trial1	1	1	noBlindfold	counterclockwise	practice	Guided	1	-0.5	-0.5	33.35049	-0.54893	-1.45	-1.3	0.80149489553126	-0.0071791	-0.00026423	-0.0020688
Trial1	1	1	noBlindfold	counterclockwise	practice	Guided	1	-0.5	-0.5	33.3705	-0.54893	-1.45	-1.3	0.80149489553126	0.021669	0.042053	-0.0025687
Trial1	1	1	noBlindfold	counterclockwise	practice	Guided	1	-0.5	-0.5	33.39049	-0.54893	-1.45	-1.3	0.80149489553126	-0.029685	0.0081965	0.026578
Trial1	1	1	noBlindfold	counterclockwise	practice	Guided	1	-0.5	-0.5	33.41049	-0.54893	-1.45	-1.3	0.80149489553126	-0.00020414	-0.012961	0.0032934
Trial1	1	1	noBlindfold	counterclockwise	practice	Guided	1	-0.5	-0.5	33.4305	-0.54893	-1.45	-1.3	0.80149489553126	-0.045212	0.016659	-0.001736
Trial1	1	1	noBlindfold	counterclockwise	practice	Guided	1	-0.5	-0.5	33.45049	-0.54893	-1.45	-1.3	0.80149489553126	0.00010883	-0.00026894	0.0074812
Trial1	1	1	noBlindfold	counterclockwise	practice	Guided	1	-0.5	-0.5	33.47049	-0.54893	-1.45	-1.3	0.80149489553126	-0.015419	-0.00026967	-0.020832
Trial1	1	1	noBlindfold	counterclockwise	practice	Guided	1	-0.5	-0.5	33.49049	-0.54893	-1.45	-1.3	0.80149489553126	-0.0024227	-0.00026942	-0.026023
Trial1	1	1	noBlindfold	counterclockwise	practice	Guided	1	-0.5	-0.5	33.5105	-0.54892	-1.45	-1.3	0.801494284280419	-0.0068633	0.0039641	-0.025688
Trial1	1	1	noBlindfold	counterclockwise	practice	Guided	1	-0.5	-0.5	33.53049	-0.54892	-1.45	-1.3	0.801494284280419	0.0035887	-0.0044985	-0.005417
Trial1	1	1	noBlindfold	counterclockwise	practice	Guided	1	-0.5	-0.5	33.55049	-0.54892	-1.45	-1.3	0.801494284280419	0.015635	-0.00026711	-0.023174
Trial1	1	1	noBlindfold	counterclockwise	practice	Guided	1	-0.5	-0.5	33.5705	-0.54892	-1.45	-1.3	0.801494284280419	0.027036	0.012427	0.0096618
Trial1	1	1	noBlindfold	counterclockwise	practice	Guided	1	-0.5	-0.5	33.59048	-0.54892	-1.45	-1.3	0.801494284280419	-0.0065537	-0.012966	-0.021498
Trial1	1	1	noBlindfold	counterclockwise	practice	Guided	1	-0.5	-0.5	33.61049	-0.54892	-1.45	-1.3	0.801494284280419	-0.020513	0.003962	0.030101
Trial1	1	1	noBlindfold	counterclockwise	practice	Guided	1	-0.5	-0.5	33.63049	-0.54892	-1.45	-1.3	0.801494284280419	0.01816	-0.0045035	0.010333
Trial1	1	1	noBlindfold	counterclockwise	practice	Guided	1	-0.5	-0.5	33.6505	-0.54892	-1.45	-1.3	0.801494284280419	-0.032233	-0.00027495	-0.0069231
Trial1	1	1	noBlindfold	counterclockwise	practice	Guided	1	-0.5	-0.5	33.67049	-0.54892	-1.45	-1.3	0.801494284280419	0.035591	-0.0045068	0.0048078
Trial1	1	1	noBlindfold	counterclockwise	practice	Guided	1	-0.5	-0.5	33.69049	-0.54892	-1.45	-1.3	0.801494284280419	-0.0018176	-0.00027346	0.041323
Trial1	1	1	noBlindfold	counterclockwise	practice	Guided	1	-0.5	-0.5	33.71049	-0.54892	-1.45	-1.3	0.801494284280419	-0.0040328	-0.025665	0.012005
Trial1	1	1	noBlindfold	counterclockwise	practice	Guided	1	-0.5	-0.5	33.73048	-0.54892	-1.45	-1.3	0.801494284280419	-0.0084688	-0.0087392	0.012342
Trial1	1	1	noBlindfold	counterclockwise	practice	Guided	1	-0.5	-0.5	33.75049	-0.54892	-1.45	-1.3	0.801494284280419	0.014351	0.0081853	0.019045
Trial1	1	1	noBlindfold	counterclockwise	practice	Guided	1	-0.5	-0.5	33.77049	-0.54892	-1.45	-1.3	0.801494284280419	0.030519	0.0039539	-0.0032343
Trial1	1	1	noBlindfold	counterclockwise	practice	Guided	1	-0.5	-0.5	33.7905	-0.54892	-1.45	-1.3	0.801494284280419	0.0032598	-0.0045105	-0.0096018
Trial1	1	1	noBlindfold	counterclockwise	practice	Guided	1	-0.5	-0.5	33.81049	-0.54891	-1.45	-1.3	0.801493676791505	0.0092754	0.016649	0.011003
Trial1	1	1	noBlindfold	counterclockwise	practice	Guided	1	-0.5	-0.5	33.83049	-0.54891	-1.45	-1.3	0.801493676791505	0.016885	-0.017206	-0.0064191
Trial1	1	1	noBlindfold	counterclockwise	practice	Guided	1	-0.5	-0.5	33.85049	-0.54891	-1.45	-1.3	0.801493676791505	0.013393	0.0039545	0.0064807
Trial1	1	1	noBlindfold	counterclockwise	practice	Guided	1	-0.5	-0.5	33.8705	-0.54891	-1.45	-1.3	0.801493676791505	0.022583	0.012417	0.0099986
Trial1	1	1	noBlindfold	counterclockwise	practice	Guided	1	-0.5	-0.5	33.89049	-0.54891	-1.45	-1.3	0.801493676791505	0.021633	0.0081851	-0.020656
Trial1	1	1	noBlindfold	counterclockwise	practice	Guided	1	-0.5	-0.5	33.91049	-0.54891	-1.45	-1.3	0.801493676791505	-0.021796	-0.02144	0.013349
Trial1	1	1	noBlindfold	counterclockwise	practice	Guided	1	-0.5	-0.5	33.9305	-0.54891	-1.45	-1.3	0.801493676791505	0.0098991	0.0081813	0.013351
Trial1	1	1	noBlindfold	counterclockwise	practice	Guided	1	-0.5	-0.5	33.95049	-0.54891	-1.45	-1.3	0.801493676791505	-0.00087109	-0.0087458	-0.0050764
Trial1	1	1	noBlindfold	counterclockwise	practice	Guided	1	-0.5	-0.5	33.97049	-0.54891	-1.45	-1.3	0.801493676791505	-0.014184	-0.01721	-0.0040723
Trial1	1	1	noBlindfold	counterclockwise	practice	Guided	1	-0.5	-0.5	33.99049	-0.54891	-1.45	-1.3	0.801493676791505	-0.048419	-0.0045169	0.015358
Trial1	1	1	noBlindfold	counterclockwise	practice	Guided	1	-0.5	-0.5	34.0105	-0.54891	-1.45	-1.3	0.801493676791505	0.026065	0.012409	-0.0028971
Trial1	1	1	noBlindfold	counterclockwise	practice	Guided	1	-0.5	-0.5	34.03049	-0.54891	-1.45	-1.3	0.801493676791505	-0.01831	-0.0002865	0.00045144
Trial1	1	1	noBlindfold	counterclockwise	practice	Guided	1	-0.5	-0.5	34.05049	-0.54891	-1.45	-1.3	0.801493676791505	0.012437	0.0081745	-0.0060791
Trial1	1	1	noBlindfold	counterclockwise	practice	Guided	1	-0.5	-0.5	34.0705	-0.54891	-1.45	-1.3	0.801493676791505	0.03431	-0.00029067	-0.01194
Trial1	1	1	noBlindfold	counterclockwise	practice	Guided	1	-0.5	-0.5	34.09048	-0.54891	-1.45	-1.3	0.801493676791505	0.018768	-0.0045249	0.018715
Trial1	1	1	noBlindfold	counterclockwise	practice	Guided	1	-0.5	-0.5	34.11049	-0.54891	-1.45	-1.3	0.801493676791505	-0.0011957	-0.021456	-0.0095978
Trial1	1	1	noBlindfold	counterclockwise	practice	Guided	1	-0.5	-0.5	34.13049	-0.54891	-1.45	-1.3	0.801493676791505	-0.022751	-0.0087615	0.00078706
Trial1	1	1	noBlindfold	counterclockwise	practice	Guided	1	-0.5	-0.5	34.1505	-0.54891	-1.45	-1.3	0.801493676791505	0.0089439	-0.00029834	0.0068191
Trial1	1	1	noBlindfold	counterclockwise	practice	Guided	1	-0.5	-0.5	34.17049	-0.54891	-1.45	-1.3	0.801493676791505	0.011172	0.0081649	-0.022833
Trial1	1	1	noBlindfold	counterclockwise	practice	Guided	1	-0.5	-0.5	34.19049	-0.54891	-1.45	-1.3	0.801493676791505	-0.004365	0.020857	0.0078237
Trial1	1	1	noBlindfold	counterclockwise	practice	Guided	1	-0.5	-0.5	34.21049	-0.54891	-1.45	-1.3	0.801493676791505	0.0045063	0.016626	0.007155
Trial1	1	1	noBlindfold	counterclockwise	practice	Guided	1	-0.5	-0.5	34.23048	-0.54891	-1.45	-1.3	0.801493676791505	-0.00056313	0.020859	-0.00088703
Trial1	1	1	noBlindfold	counterclockwise	practice	Guided	1	-0.5	-0.5	34.25049	-0.54891	-1.45	-1.3	0.801493676791505	0.0073644	0.016626	-0.014121
Trial1	1	1	noBlindfold	counterclockwise	practice	Guided	1	-0.5	-0.5	34.27049	-0.54891	-1.45	-1.3	0.801493676791505	0.015922	0.012393	-0.018978
Trial1	1	1	noBlindfold	counterclockwise	practice	Guided	1	-0.5	-0.5	34.2905	-0.5489	-1.45	-1.3	0.801493065789202	0.01941	0.0039292	-0.031876
Trial1	1	1	noBlindfold	counterclockwise	practice	Guided	1	-0.5	-0.5	34.31049	-0.5489	-1.45	-1.3	0.801493065789202	0.0010158	0.012391	0.020054
Trial1	1	1	noBlindfold	counterclockwise	practice	Guided	1	-0.5	-0.5	34.33049	-0.54891	-1.45	-1.3	0.801493676791505	0.030499	-0.013	-0.0032295
Trial1	1	1	noBlindfold	counterclockwise	practice	Guided	1	-0.5	-0.5	34.35049	-0.54891	-1.45	-1.3	0.801493676791505	0.0045056	-0.00030386	0.0071559
Trial1	1	1	noBlindfold	counterclockwise	practice	Guided	1	-0.5	-0.5	34.3705	-0.5489	-1.45	-1.3	0.801493065789202	0.02162	0.029319	-0.0025591
Trial1	1	1	noBlindfold	counterclockwise	practice	Guided	1	-0.5	-0.5	34.39049	-0.5489	-1.45	-1.3	0.801493065789202	0.003552	-0.0087683	-0.0054067
Trial1	1	1	noBlindfold	counterclockwise	practice	Guided	1	-0.5	-0.5	34.41049	-0.5489	-1.45	-1.3	0.801493065789202	-0.012939	0.0081571	0.012687
Trial1	1	1	noBlindfold	counterclockwise	practice	Guided	1	-0.5	-0.5	34.4305	-0.5489	-1.45	-1.3	0.801493065789202	-0.00026057	0.033548	0.0033052
Trial1	1	1	noBlindfold	counterclockwise	practice	Guided	1	-0.5	-0.5	34.45049	-0.5489	-1.45	-1.3	0.801493065789202	-0.00088911	0.025083	-0.0050719
Trial1	1	1	noBlindfold	counterclockwise	practice	Guided	1	-0.5	-0.5	34.47049	-0.5489	-1.45	-1.3	0.801493065789202	0.0048099	0.012384	0.011345
Trial1	1	1	noBlindfold	counterclockwise	practice	Guided	1	-0.5	-0.5	34.49049	-0.5489	-1.45	-1.3	0.801493065789202	0.024468	-0.038398	-0.023835
Trial1	1	1	noBlindfold	counterclockwise	practice	Guided	1	-0.5	-0.5	34.5105	-0.5489	-1.45	-1.3	0.801493065789202	0.0086154	-0.017241	0.0026311
Trial1	1	1	noBlindfold	counterclockwise	practice	Guided	1	-0.5	-0.5	34.53049	-0.5489	-1.45	-1.3	0.801493065789202	0.0038608	0.012382	-0.0012216
Trial1	1	1	noBlindfold	counterclockwise	practice	Guided	1	-0.5	-0.5	34.55049	-0.5489	-1.45	-1.3	0.801493065789202	-0.02815	-0.021472	-0.00088541
Trial1	1	1	noBlindfold	counterclockwise	practice	Guided	1	-0.5	-0.5	34.5705	-0.5489	-1.45	-1.3	0.801493065789202	0.021607	-0.0087766	-0.0025597
Trial1	1	1	noBlindfold	counterclockwise	practice	Guided	1	-0.5	-0.5	34.59048	-0.5489	-1.45	-1.3	0.801493065789202	-0.0031212	0.025077	0.024578
Trial1	1	1	noBlindfold	counterclockwise	practice	Guided	1	-0.5	-0.5	34.61049	-0.5489	-1.45	-1.3	0.801493065789202	-0.01484	-0.025704	-0.012447
Trial1	1	1	noBlindfold	counterclockwise	practice	Guided	1	-0.5	-0.5	34.63049	-0.5489	-1.45	-1.3	0.801493065789202	0.030797	-0.00031343	0.00095897
Trial1	1	1	noBlindfold	counterclockwise	practice	Guided	1	-0.5	-0.5	34.6505	-0.54889	-1.45	-1.3	0.801492454911539	-0.0047038	0.020844	0.0036375
Trial1	1	1	noBlindfold	counterclockwise	practice	Guided	1	-0.5	-0.5	34.67049	-0.54889	-1.45	-1.3	0.801492454911539	0.0041686	0.0081477	-0.014119
Trial1	1	1	noBlindfold	counterclockwise	practice	Guided	1	-0.5	-0.5	34.69049	-0.54889	-1.45	-1.3	0.801492454911539	-0.013266	-0.00031557	0.0084956
Trial1	1	1	noBlindfold	counterclockwise	practice	Guided	1	-0.5	-0.5	34.71049	-0.54889	-1.45	-1.3	0.801492454911539	0.021288	-0.008781	-0.0067461
Trial1	1	1	noBlindfold	counterclockwise	practice	Guided	1	-0.5	-0.5	34.73048	-0.54889	-1.45	-1.3	0.801492454911539	-0.017071	0.0039143	0.017541
Trial1	1	1	noBlindfold	counterclockwise	practice	Guided	1	-0.5	-0.5	34.75049	-0.54889	-1.45	-1.3	0.801492454911539	0.040298	-0.00031941	0.0086638
Trial1	1	1	noBlindfold	counterclockwise	practice	Guided	1	-0.5	-0.5	34.77049	-0.54889	-1.45	-1.3	0.801492454911539	-0.010407	0.020839	-0.012781
Trial1	1	1	noBlindfold	counterclockwise	practice	Guided	1	-0.5	-0.5	34.7905	-0.54889	-1.45	-1.3	0.801492454911539	0.0047999	0.016607	0.011344
Trial1	1	1	noBlindfold	counterclockwise	practice	Guided	1	-0.5	-0.5	34.81049	-0.54889	-1.45	-1.3	0.801492454911539	-0.017386	-0.013017	0.013017
Trial1	1	1	noBlindfold	counterclockwise	practice	Guided	1	-0.5	-0.5	34.83049	-0.54889	-1.45	-1.3	0.801492454911539	-0.014843	0.012373	-0.012448
Trial1	1	1	noBlindfold	counterclockwise	practice	Guided	1	-0.5	-0.5	34.85049	-0.5489	-1.45	-1.3	0.801493065789202	0.026042	-0.01725	-0.0028984
Trial1	1	1	noBlindfold	counterclockwise	practice	Guided	1	-0.5	-0.5	34.8705	-0.54889	-1.45	-1.3	0.801492454911539	-0.0081984	-0.00032312	0.0026295
Trial1	1	1	noBlindfold	counterclockwise	practice	Guided	1	-0.5	-0.5	34.89049	-0.54889	-1.45	-1.3	0.801492454911539	0.0038462	0.025066	-0.0012228
Trial1	1	1	noBlindfold	counterclockwise	practice	Guided	1	-0.5	-0.5	34.91049	-0.54889	-1.45	-1.3	0.801492454911539	0.0047929	-0.0087912	-0.00021908
Trial1	1	1	noBlindfold	counterclockwise	practice	Guided	1	-0.5	-0.5	34.9305	-0.54889	-1.45	-1.3	0.801492454911539	0.012404	-0.0087926	-0.0060811
Trial1	1	1	noBlindfold	counterclockwise	practice	Guided	1	-0.5	-0.5	34.95049	-0.54889	-1.45	-1.3	0.801492454911539	-0.022467	-0.0045592	0.0029637
Trial1	1	1	noBlindfold	counterclockwise	practice	Guided	1	-0.5	-0.5	34.97049	-0.54889	-1.45	-1.3	0.801492454911539	-0.023415	-0.017256	-0.007593
Trial1	1	1	noBlindfold	counterclockwise	practice	Guided	1	-0.5	-0.5	34.99049	-0.54889	-1.45	-1.3	0.801492454911539	0.0076437	-0.0087924	-0.0099358
Trial1	1	1	noBlindfold	counterclockwise	practice	Guided	1	-0.5	-0.5	35.0105	-0.54888	-1.45	-1.3	0.801491844158517	-0.0040897	0.025061	0.0078192
Trial1	1	1	noBlindfold	counterclockwise	practice	Guided	1	-0.5	-0.5	35.03049	-0.54888	-1.45	-1.3	0.801491844158517	-0.045291	0.0039021	-0.0017332
Trial1	1	1	noBlindfold	counterclockwise	practice	Guided	1	-0.5	-0.5	35.05049	-0.54888	-1.45	-1.3	0.801491844158517	0.018095	-0.00033132	0.01033
Trial1	1	1	noBlindfold	counterclockwise	practice	Guided	1	-0.5	-0.5	35.0705	-0.54888	-1.45	-1.3	0.801491844158517	-0.028177	0.012362	0.0011142
Trial1	1	1	noBlindfold	counterclockwise	practice	Guided	1	-0.5	-0.5	35.09048	-0.54888	-1.45	-1.3	0.801491844158517	-0.035785	-0.00033526	0.019378
Trial1	1	1	noBlindfold	counterclockwise	practice	Guided	1	-0.5	-0.5	35.11049	-0.54888	-1.45	-1.3	0.801491844158517	0.019039	-0.0088006	0.022896
Trial1	1	1	noBlindfold	counterclockwise	practice	Guided	1	-0.5	-0.5	35.13049	-0.54888	-1.45	-1.3	0.801491844158517	-0.031353	0.020821	-0.0082657
Trial1	1	1	noBlindfold	counterclockwise	practice	Guided	1	-0.5	-0.5	35.1505	-0.54888	-1.45	-1.3	0.801491844158517	-0.0085375	-0.0088017	0.012342
Trial1	1	1	noBlindfold	counterclockwise	practice	Guided	1	-0.5	-0.5	35.17049	-0.54888	-1.45	-1.3	0.801491844158517	-0.01424	-0.0088014	-0.0040753
Trial1	1	1	noBlindfold	counterclockwise	practice	Guided	1	-0.5	-0.5	35.19049	-0.54888	-1.45	-1.3	0.801491844158517	0.045027	-0.0088013	0.01251
Trial1	1	1	noBlindfold	counterclockwise	practice	Guided	1	-0.5	-0.5	35.21049	-0.54888	-1.45	-1.3	0.801491844158517	0.03013	-0.021497	-0.0074245
Trial1	1	1	noBlindfold	counterclockwise	practice	Guided	1	-0.5	-0.5	35.23048	-0.54888	-1.45	-1.3	0.801491844158517	-0.0056821	-0.008802	-0.0089315
Trial1	1	1	noBlindfold	counterclockwise	practice	Guided	1	-0.5	-0.5	35.25049	-0.54888	-1.45	-1.3	0.801491844158517	0.033303	-0.017266	-0.024509
Trial1	1	1	noBlindfold	counterclockwise	practice	Guided	1	-0.5	-0.5	35.27049	-0.54887	-1.45	-1.3	0.801491237164461	-0.031362	-0.0045727	0.0046358
Trial1	1	1	noBlindfold	counterclockwise	practice	Guided	1	-0.5	-0.5	35.2905	-0.54888	-1.45	-1.3	0.801491844158517	1.7819E-05	-0.017268	0.007484
Trial1	1	1	noBlindfold	counterclockwise	practice	Guided	1	-0.5	-0.5	35.31049	-0.54888	-1.45	-1.3	0.801491844158517	0.006998	0.025048	-0.018314
Trial1	1	1	noBlindfold	counterclockwise	practice	Guided	1	-0.5	-0.5	35.33049	-0.54888	-1.45	-1.3	0.801491844158517	-0.00093275	0.0081209	-0.0050777
Trial1	1	1	noBlindfold	counterclockwise	practice	Guided	1	-0.5	-0.5	35.35049	-0.54887	-1.45	-1.3	0.801491237164461	-0.0063195	-0.042662	-0.017306
Trial1	1	1	noBlindfold	counterclockwise	practice	Guided	1	-0.5	-0.5	35.3705	-0.54887	-1.45	-1.3	0.801491237164461	-0.031049	-0.021504	0.0098311
Trial1	1	1	noBlindfold	counterclockwise	practice	Guided	1	-0.5	-0.5	35.39049	-0.54887	-1.45	-1.3	0.801491237164461	-0.012986	-0.0088091	-0.0034033
Trial1	1	1	noBlindfold	counterclockwise	practice	Guided	1	-0.5	-0.5	35.41049	-0.54887	-1.45	-1.3	0.801491237164461	0.0028637	-0.0045762	-0.013789
Trial1	1	1	noBlindfold	counterclockwise	practice	Guided	1	-0.5	-0.5	35.4305	-0.54887	-1.45	-1.3	0.801491237164461	-0.0056959	-0.01304	-0.0089299
Trial1	1	1	noBlindfold	counterclockwise	practice	Guided	1	-0.5	-0.5	35.45049	-0.54887	-1.45	-1.3	0.801491237164461	0.031702	0.020814	0.01352
Trial1	1	1	noBlindfold	counterclockwise	practice	Guided	1	-0.5	-0.5	35.47049	-0.54887	-1.45	-1.3	0.801491237164461	0.0098302	-0.0088086	0.019383
Trial1	1	1	noBlindfold	counterclockwise	practice	Guided	1	-0.5	-0.5	35.49049	-0.54887	-1.45	-1.3	0.801491237164461	0.0022348	-0.0088087	-0.022163
Trial1	1	1	noBlindfold	counterclockwise	practice	Guided	1	-0.5	-0.5	35.5105	-0.54887	-1.45	-1.3	0.801491237164461	-0.018059	-0.00034451	0.0071543
Trial1	1	1	noBlindfold	counterclockwise	practice	Guided	1	-0.5	-0.5	35.53049	-0.54887	-1.45	-1.3	0.801491237164461	-0.014256	-0.025733	-0.004073
Trial1	1	1	noBlindfold	counterclockwise	practice	Guided	1	-0.5	-0.5	35.55049	-0.54887	-1.45	-1.3	0.801491237164461	0.034872	0.029282	-0.003568
Trial1	1	1	noBlindfold	counterclockwise	practice	Guided	1	-0.5	-0.5	35.5705	-0.54887	-1.45	-1.3	0.801491237164461	0.013632	-0.0045761	0.010671
Trial1	1	1	noBlindfold	counterclockwise	practice	Guided	1	-0.5	-0.5	35.59048	-0.54887	-1.45	-1.3	0.801491237164461	-0.0063311	-0.00034465	-0.017306
Trial1	1	1	noBlindfold	counterclockwise	practice	Guided	1	-0.5	-0.5	35.61049	-0.54887	-1.45	-1.3	0.801491237164461	0.016486	-0.029968	-0.010603
Trial1	1	1	noBlindfold	counterclockwise	practice	Guided	1	-0.5	-0.5	35.63049	-0.54887	-1.45	-1.3	0.801491237164461	-0.013629	-0.0045792	0.0043059
Trial1	1	1	noBlindfold	counterclockwise	practice	Guided	1	-0.5	-0.5	35.6505	-0.54887	-1.45	-1.3	0.801491237164461	0.019658	0.025043	-0.026686
Trial1	1	1	noBlindfold	counterclockwise	practice	Guided	1	-0.5	-0.5	35.67049	-0.54886	-1.45	-1.3	0.801490623026398	-0.027891	0.0081159	-0.0072543
Trial1	1	1	noBlindfold	counterclockwise	practice	Guided	1	-0.5	-0.5	35.69049	-0.54887	-1.45	-1.3	0.801491237164461	0.019661	0.016577	-0.02769
Trial1	1	1	noBlindfold	counterclockwise	practice	Guided	1	-0.5	-0.5	35.71049	-0.54886	-1.45	-1.3	0.801490623026398	0.013624	-0.0045822	0.010671
Trial1	1	1	noBlindfold	counterclockwise	practice	Guided	1	-0.5	-0.5	35.73048	-0.54886	-1.45	-1.3	0.801490623026398	0.021549	-0.00035186	-0.0025624
Trial1	1	1	noBlindfold	counterclockwise	practice	Guided	1	-0.5	-0.5	35.75049	-0.54886	-1.45	-1.3	0.801490623026398	0.043417	-0.013048	0.0093317
Trial1	1	1	noBlindfold	counterclockwise	practice	Guided	1	-0.5	-0.5	35.77049	-0.54886	-1.45	-1.3	0.801490623026398	-0.010149	0.00388	-0.0085955
Trial1	1	1	noBlindfold	counterclockwise	practice	Guided	1	-0.5	-0.5	35.7905	-0.54886	-1.45	-1.3	0.801490623026398	-0.00064167	0.012345	-0.00088821
Trial1	1	1	noBlindfold	counterclockwise	practice	Guided	1	-0.5	-0.5	35.81049	-0.54886	-1.45	-1.3	0.801490623026398	-0.013323	0.0038842	0.0084899
Trial1	1	1	noBlindfold	counterclockwise	practice	Guided	1	-0.5	-0.5	35.83049	-0.54886	-1.45	-1.3	0.801490623026398	0.035487	-0.013044	0.0048086
Trial1	1	1	noBlindfold	counterclockwise	practice	Guided	1	-0.5	-0.5	35.85049	-0.54886	-1.45	-1.3	0.801490623026398	0.032943	0.0038843	0.0019586
Trial1	1	1	noBlindfold	counterclockwise	practice	Guided	1	-0.5	-0.5	35.8705	-0.54886	-1.45	-1.3	0.801490623026398	0.024713	0.025042	-0.019651
Trial1	1	1	noBlindfold	counterclockwise	practice	Guided	1	-0.5	-0.5	35.89049	-0.54886	-1.45	-1.3	0.801490623026398	0.038339	-0.008814	-0.016465
Trial1	1	1	noBlindfold	counterclockwise	practice	Guided	1	-0.5	-0.5	35.91049	-0.54885	-1.45	-1.3	0.80149001628014	-0.0022322	-0.0088143	-0.021826
Trial1	1	1	noBlindfold	counterclockwise	practice	Guided	1	-0.5	-0.5	35.9305	-0.54885	-1.45	-1.3	0.80149001628014	-0.022524	0.016575	0.004976
Trial1	1	1	noBlindfold	counterclockwise	practice	Guided	1	-0.5	-0.5	35.95049	-0.54885	-1.45	-1.3	0.80149001628014	0.0018913	0.0038798	-0.026352
Trial1	1	1	noBlindfold	counterclockwise	practice	Guided	1	-0.5	-0.5	35.97049	-0.54885	-1.45	-1.3	0.80149001628014	0.021536	0.0038778	-0.0025606
Trial1	1	1	noBlindfold	counterclockwise	practice	Guided	1	-0.5	-0.5	35.99049	-0.54885	-1.45	-1.3	0.80149001628014	-0.0079487	0.0081076	0.020722
Trial1	1	1	noBlindfold	counterclockwise	practice	Guided	1	-0.5	-0.5	36.0105	-0.54885	-1.45	-1.3	0.80149001628014	0.01615	-0.00035754	-0.014793
Trial1	1	1	noBlindfold	counterclockwise	practice	Guided	1	-0.5	-0.5	36.03049	-0.54885	-1.45	-1.3	0.80149001628014	0.0072732	0.0081031	-0.014123
Trial1	1	1	noBlindfold	counterclockwise	practice	Guided	1	-0.5	-0.5	36.05049	-0.54885	-1.45	-1.3	0.80149001628014	-0.011109	-0.021518	-0.02116
Trial1	1	1	noBlindfold	counterclockwise	practice	Guided	1	-0.5	-0.5	36.0705	-0.54885	-1.45	-1.3	0.80149001628014	0.00060705	-0.004589	0.015864
Trial1	1	1	noBlindfold	counterclockwise	practice	Guided	1	-0.5	-0.5	36.09048	-0.54885	-1.45	-1.3	0.80149001628014	0.018353	0.0038735	0.014525
Trial1	1	1	noBlindfold	counterclockwise	practice	Guided	1	-0.5	-0.5	36.11049	-0.54885	-1.45	-1.3	0.80149001628014	0.036418	0.037727	0.017374
Trial1	1	1	noBlindfold	counterclockwise	practice	Guided	1	-0.5	-0.5	36.13049	-0.54885	-1.45	-1.3	0.80149001628014	0.038642	0.016565	-0.012278
Trial1	1	1	noBlindfold	counterclockwise	practice	Guided	1	-0.5	-0.5	36.1505	-0.54885	-1.45	-1.3	0.80149001628014	0.0088414	0.0038693	0.0068189
Trial1	1	1	noBlindfold	counterclockwise	practice	Guided	1	-0.5	-0.5	36.17049	-0.54885	-1.45	-1.3	0.80149001628014	-0.0082782	-0.0003626	0.016535
Trial1	1	1	noBlindfold	counterclockwise	practice	Guided	1	-0.5	-0.5	36.19049	-0.54884	-1.45	-1.3	0.801489409657046	-0.0028952	-0.0045949	0.028765
Trial1	1	1	noBlindfold	counterclockwise	practice	Guided	1	-0.5	-0.5	36.21049	-0.54884	-1.45	-1.3	0.801489409657046	0.0043968	-0.017288	0.0071537
Trial1	1	1	noBlindfold	counterclockwise	practice	Guided	1	-0.5	-0.5	36.23048	-0.54884	-1.45	-1.3	0.801489409657046	0.0053423	-0.021521	0.013185
Trial1	1	1	noBlindfold	counterclockwise	practice	Guided	1	-0.5	-0.5	36.25049	-0.54884	-1.45	-1.3	0.801489409657046	-0.00067497	-0.017287	-0.00089138
Trial1	1	1	noBlindfold	counterclockwise	practice	Guided	1	-0.5	-0.5	36.27049	-0.54884	-1.45	-1.3	0.801489409657046	0.0085139	-0.013056	0.0026263
Trial1	1	1	noBlindfold	counterclockwise	practice	Guided	1	-0.5	-0.5	36.2905	-0.54884	-1.45	-1.3	0.801489409657046	0.046222	-0.00036087	0.029266
Trial1	1	1	noBlindfold	counterclockwise	practice	Guided	1	-0.5	-0.5	36.31049	-0.54884	-1.45	-1.3	0.801489409657046	-0.027302	-0.00036038	0.0011184
Trial1	1	1	noBlindfold	counterclockwise	practice	Guided	1	-0.5	-0.5	36.33049	-0.54884	-1.45	-1.3	0.801489409657046	0.016758	0.012334	-0.0064151
Trial1	1	1	noBlindfold	counterclockwise	practice	Guided	1	-0.5	-0.5	36.35049	-0.54884	-1.45	-1.3	0.801489409657046	0.016125	0.0038699	-0.014792
Trial1	1	1	noBlindfold	counterclockwise	practice	Guided	1	-0.5	-0.5	36.3705	-0.54884	-1.45	-1.3	0.801489409657046	-0.0022595	0.008102	-0.021829
Trial1	1	1	noBlindfold	counterclockwise	practice	Guided	1	-0.5	-0.5	36.39049	-0.54884	-1.45	-1.3	0.801489409657046	0.014856	0.0038695	-0.031543
Trial1	1	1	noBlindfold	counterclockwise	practice	Guided	1	-0.5	-0.5	36.41049	-0.54884	-1.45	-1.3	0.801489409657046	-0.0079799	0.0038672	0.020724
Trial1	1	1	noBlindfold	counterclockwise	practice	Guided	1	-0.5	-0.5	36.4305	-0.54884	-1.45	-1.3	0.801489409657046	-0.0010004	0.0038654	-0.0050733
Trial1	1	1	noBlindfold	counterclockwise	practice	Guided	1	-0.5	-0.5	36.45049	-0.54884	-1.45	-1.3	0.801489409657046	0.012628	-0.00036886	-0.0018898
Trial1	1	1	noBlindfold	counterclockwise	practice	Guided	1	-0.5	-0.5	36.47049	-0.54884	-1.45	-1.3	0.801489409657046	0.00026313	0.008092	0.011678
Trial1	1	1	noBlindfold	counterclockwise	practice	Guided	1	-0.5	-0.5	36.49049	-0.54883	-1.45	-1.3	0.801488795894388	0.0059616	-0.00037161	0.028095
Trial1	1	1	noBlindfold	counterclockwise	practice	Guided	1	-0.5	-0.5	36.5105	-0.54883	-1.45	-1.3	0.801488795894388	-0.020333	-0.0046057	-0.024676
Trial1	1	1	noBlindfold	counterclockwise	practice	Guided	1	-0.5	-0.5	36.53049	-0.54883	-1.45	-1.3	0.801488795894388	-0.031749	-0.0088375	0.0014587
Trial1	1	1	noBlindfold	counterclockwise	practice	Guided	1	-0.5	-0.5	36.55049	-0.54883	-1.45	-1.3	0.801488795894388	-0.0095617	-0.0046058	-0.00021498
Trial1	1	1	noBlindfold	counterclockwise	practice	Guided	1	-0.5	-0.5	36.5705	-0.54883	-1.45	-1.3	0.801488795894388	0.00026074	-0.013072	0.019721
Trial1	1	1	noBlindfold	counterclockwise	practice	Guided	1	-0.5	-0.5	36.59048	-0.54883	-1.45	-1.3	0.801488795894388	0.030691	-0.013073	0.00095938
Trial1	1	1	noBlindfold	counterclockwise	practice	Guided	1	-0.5	-0.5	36.61049	-0.54883	-1.45	-1.3	0.801488795894388	0.0085033	0.003855	0.0026322
Trial1	1	1	noBlindfold	counterclockwise	practice	Guided	1	-0.5	-0.5	36.63049	-0.54884	-1.45	-1.3	0.801489409657046	-0.025728	0.016549	0.022062
Trial1	1	1	noBlindfold	counterclockwise	practice	Guided	1	-0.5	-0.5	36.6505	-0.54884	-1.45	-1.3	0.801489409657046	-0.008295	0.003855	0.016535
Trial1	1	1	noBlindfold	counterclockwise	practice	Guided	1	-0.5	-0.5	36.67049	-0.54884	-1.45	-1.3	0.801489409657046	-0.030797	-0.0088414	0.014022
Trial1	1	1	noBlindfold	counterclockwise	practice	Guided	1	-0.5	-0.5	36.69049	-0.54884	-1.45	-1.3	0.801489409657046	0.0081928	-0.017305	-0.0015539
Trial1	1	1	noBlindfold	counterclockwise	practice	Guided	1	-0.5	-0.5	36.71049	-0.54884	-1.45	-1.3	0.801489409657046	0.012942	0.01232	0.0022996
Trial1	1	1	noBlindfold	counterclockwise	practice	Guided	1	-0.5	-0.5	36.73048	-0.54883	-1.45	-1.3	0.801488795894388	0.01389	0.037709	0.014865
Trial1	1	1	noBlindfold	counterclockwise	practice	Guided	1	-0.5	-0.5	36.75049	-0.54883	-1.45	-1.3	0.801488795894388	0.0088193	0.020781	0.0068238
Trial1	1	1	noBlindfold	counterclockwise	practice	Guided	1	-0.5	-0.5	36.77049	-0.54883	-1.45	-1.3	0.801488795894388	-0.031434	0.01655	0.0056476
Trial1	1	1	noBlindfold	counterclockwise	practice	Guided	1	-0.5	-0.5	36.7905	-0.54883	-1.45	-1.3	0.801488795894388	0.025621	-0.0046101	-0.0070814
Trial1	1	1	noBlindfold	counterclockwise	practice	Guided	1	-0.5	-0.5	36.81049	-0.54883	-1.45	-1.3	0.801488795894388	0.02625	0.012318	0.0012961
Trial1	1	1	noBlindfold	counterclockwise	practice	Guided	1	-0.5	-0.5	36.83049	-0.54883	-1.45	-1.3	0.801488795894388	-0.022878	0.020781	0.00078944
Trial1	1	1	noBlindfold	counterclockwise	practice	Guided	1	-0.5	-0.5	36.85049	-0.54883	-1.45	-1.3	0.801488795894388	-0.0044963	0.025013	0.0078266
Trial1	1	1	noBlindfold	counterclockwise	practice	Guided	1	-0.5	-0.5	36.8705	-0.54883	-1.45	-1.3	0.801488795894388	0.022444	0.0080851	0.010006
Trial1	1	1	noBlindfold	counterclockwise	practice	Guided	1	-0.5	-0.5	36.89049	-0.54883	-1.45	-1.3	0.801488795894388	0.047488	-0.0046131	-0.012943
Trial1	1	1	noBlindfold	counterclockwise	practice	Guided	1	-0.5	-0.5	36.91049	-0.54883	-1.45	-1.3	0.801488795894388	-0.013372	0.012314	0.0084977
Trial1	1	1	noBlindfold	counterclockwise	practice	Guided	1	-0.5	-0.5	36.9305	-0.54883	-1.45	-1.3	0.801488795894388	-0.0010106	0.0080828	-0.0050685
Trial1	1	1	noBlindfold	counterclockwise	practice	Guided	1	-0.5	-0.5	36.95049	-0.54883	-1.45	-1.3	0.801488795894388	-0.008938	0.0080805	0.0081632
Trial1	1	1	noBlindfold	counterclockwise	practice	Guided	1	-0.5	-0.5	36.97049	-0.54883	-1.45	-1.3	0.801488795894388	-0.0038683	0.003847	0.016205
Trial1	1	1	noBlindfold	counterclockwise	practice	Guided	1	-0.5	-0.5	36.99049	-0.54883	-1.45	-1.3	0.801488795894388	-0.0060794	-0.0046156	-0.013112
Trial1	1	1	noBlindfold	counterclockwise	practice	Guided	1	-0.5	-0.5	37.0105	-0.54883	-1.45	-1.3	0.801488795894388	0.025613	-0.0046168	-0.00708
Trial1	1	1	noBlindfold	counterclockwise	practice	Guided	1	-0.5	-0.5	37.03049	-0.54883	-1.45	-1.3	0.801488795894388	0.021491	-0.00038757	-0.0025585
Trial1	1	1	noBlindfold	counterclockwise	practice	Guided	1	-0.5	-0.5	37.05049	-0.54883	-1.45	-1.3	0.801488795894388	-0.0045026	0.025002	0.0096715
Trial1	1	1	noBlindfold	counterclockwise	practice	Guided	1	-0.5	-0.5	37.0705	-0.54883	-1.45	-1.3	0.801488795894388	-0.063771	-0.00038873	-0.00055033
Trial1	1	1	noBlindfold	counterclockwise	practice	Guided	1	-0.5	-0.5	37.09048	-0.54883	-1.45	-1.3	0.801488795894388	-0.0092578	0.016538	0.003973
Trial1	1	1	noBlindfold	counterclockwise	practice	Guided	1	-0.5	-0.5	37.11049	-0.54883	-1.45	-1.3	0.801488795894388	0.00056399	-0.013088	0.015869
Trial1	1	1	noBlindfold	counterclockwise	practice	Guided	1	-0.5	-0.5	37.13049	-0.54883	-1.45	-1.3	0.801488795894388	0.035432	-0.021553	0.0048156
Trial1	1	1	noBlindfold	counterclockwise	practice	Guided	1	-0.5	-0.5	37.1505	-0.54883	-1.45	-1.3	0.801488795894388	0.0329	0.046155	-0.028689
Trial1	1	1	noBlindfold	counterclockwise	practice	Guided	1	-0.5	-0.5	37.17049	-0.54883	-1.45	-1.3	0.801488795894388	-0.00069877	0.003835	-0.00088288
Trial1	1	1	noBlindfold	counterclockwise	practice	Guided	1	-0.5	-0.5	37.19049	-0.54883	-1.45	-1.3	0.801488795894388	0.029727	-0.0088619	-0.011603
Trial1	1	1	noBlindfold	counterclockwise	practice	Guided	1	-0.5	-0.5	37.21049	-0.54883	-1.45	-1.3	0.801488795894388	-0.027009	-0.013092	0.0053135
Trial1	1	1	noBlindfold	counterclockwise	practice	Guided	1	-0.5	-0.5	37.23048	-0.54883	-1.45	-1.3	0.801488795894388	0.0081731	0.024991	-0.0015524
Trial1	1	1	noBlindfold	counterclockwise	practice	Guided	1	-0.5	-0.5	37.25049	-0.54883	-1.45	-1.3	0.801488795894388	0.018959	-0.021562	-0.031539
Trial1	1	1	noBlindfold	counterclockwise	practice	Guided	1	-0.5	-0.5	37.27049	-0.54883	-1.45	-1.3	0.801488795894388	0.00056307	-0.0088663	0.01587
Trial1	1	1	noBlindfold	counterclockwise	practice	Guided	1	-0.5	-0.5	37.2905	-0.54883	-1.45	-1.3	0.801488795894388	0.012296	0.0080602	-0.006075
Trial1	1	1	noBlindfold	counterclockwise	practice	Guided	1	-0.5	-0.5	37.31049	-0.54883	-1.45	-1.3	0.801488795894388	-0.0092561	0.0080604	0.0046438
Trial1	1	1	noBlindfold	counterclockwise	practice	Guided	1	-0.5	-0.5	37.33049	-0.54883	-1.45	-1.3	0.801488795894388	-0.013066	-0.017331	0.023578
Trial1	1	1	noBlindfold	counterclockwise	practice	Guided	1	-0.5	-0.5	37.35049	-0.54883	-1.45	-1.3	0.801488795894388	0.038285	0.0080564	-0.016457
Trial1	1	1	noBlindfold	counterclockwise	practice	Guided	1	-0.5	-0.5	37.3705	-0.54882	-1.45	-1.3	0.801488189519094	-0.0095808	-0.013103	-0.0092556
Trial1	1	1	noBlindfold	counterclockwise	practice	Guided	1	-0.5	-0.5	37.39049	-0.54882	-1.45	-1.3	0.801488189519094	-0.037484	0.020752	0.044015
Trial1	1	1	noBlindfold	counterclockwise	practice	Guided	1	-0.5	-0.5	37.41049	-0.54882	-1.45	-1.3	0.801488189519094	-0.0016522	0.0080565	-0.013444
Trial1	1	1	noBlindfold	counterclockwise	practice	Guided	1	-0.5	-0.5	37.4305	-0.54883	-1.45	-1.3	0.801488795894388	0.0031035	0.01652	-0.0095888
Trial1	1	1	noBlindfold	counterclockwise	practice	Guided	1	-0.5	-0.5	37.45049	-0.54882	-1.45	-1.3	0.801488189519094	0.017676	0.0038232	0.0029765
Trial1	1	1	noBlindfold	counterclockwise	practice	Guided	1	-0.5	-0.5	37.47049	-0.54883	-1.45	-1.3	0.801488795894388	-0.054584	0.0080552	-0.0052352
Trial1	1	1	noBlindfold	counterclockwise	practice	Guided	1	-0.5	-0.5	37.49049	-0.54883	-1.45	-1.3	0.801488795894388	0.017046	-0.021566	-0.0064024
Trial1	1	1	noBlindfold	counterclockwise	practice	Guided	1	-0.5	-0.5	37.5105	-0.54883	-1.45	-1.3	0.801488795894388	0.013241	0.012289	0.0064953
Trial1	1	1	noBlindfold	counterclockwise	practice	Guided	1	-0.5	-0.5	37.53049	-0.54883	-1.45	-1.3	0.801488795894388	-0.023522	-0.013103	-0.0075783
Trial1	1	1	noBlindfold	counterclockwise	practice	Guided	1	-0.5	-0.5	37.55049	-0.54883	-1.45	-1.3	0.801488795894388	-0.031132	0.0080552	0.0098438
Trial1	1	1	noBlindfold	counterclockwise	practice	Guided	1	-0.5	-0.5	37.5705	-0.54882	-1.45	-1.3	0.801488189519094	0.0084853	0.012286	0.0026407
Trial1	1	1	noBlindfold	counterclockwise	practice	Guided	1	-0.5	-0.5	37.59048	-0.54882	-1.45	-1.3	0.801488189519094	0.02085	-0.0046414	-0.010926
Trial1	1	1	noBlindfold	counterclockwise	practice	Guided	1	-0.5	-0.5	37.61049	-0.54883	-1.45	-1.3	0.801488795894388	-0.00038513	-0.013103	0.003313
Trial1	1	1	noBlindfold	counterclockwise	practice	Guided	1	-0.5	-0.5	37.63049	-0.54883	-1.45	-1.3	0.801488795894388	-0.0048251	0.020751	0.016212
Trial1	1	1	noBlindfold	counterclockwise	practice	Guided	1	-0.5	-0.5	37.6505	-0.54882	-1.45	-1.3	0.801488189519094	0.029724	-0.017337	-0.011592
Trial1	1	1	noBlindfold	counterclockwise	practice	Guided	1	-0.5	-0.5	37.67049	-0.54882	-1.45	-1.3	0.801488189519094	0.015447	0.0038205	0.035815
Trial1	1	1	noBlindfold	counterclockwise	practice	Guided	1	-0.5	-0.5	37.69049	-0.54882	-1.45	-1.3	0.801488189519094	0.011653	0.012282	-0.014443
Trial1	1	1	noBlindfold	counterclockwise	practice	Guided	1	-0.5	-0.5	37.71049	-0.54882	-1.45	-1.3	0.801488189519094	0.035735	-0.021571	0.0090109
Trial1	1	1	noBlindfold	counterclockwise	practice	Guided	1	-0.5	-0.5	37.73048	-0.54882	-1.45	-1.3	0.801488189519094	0.030666	-0.0088761	0.00097004
Trial1	1	1	noBlindfold	counterclockwise	practice	Guided	1	-0.5	-0.5	37.75049	-0.54882	-1.45	-1.3	0.801488189519094	0.019248	-0.00041407	0.027102
Trial1	1	1	noBlindfold	counterclockwise	practice	Guided	1	-0.5	-0.5	37.77049	-0.54882	-1.45	-1.3	0.801488189519094	0.040168	0.041902	0.0086765
Trial1	1	1	noBlindfold	counterclockwise	practice	Guided	1	-0.5	-0.5	37.7905	-0.54882	-1.45	-1.3	0.801488189519094	-0.0089631	-0.013111	0.0081702
Trial1	1	1	noBlindfold	counterclockwise	practice	Guided	1	-0.5	-0.5	37.81049	-0.54881	-1.45	-1.3	0.801487579637082	-0.018472	-0.0004159	0.0004666
Trial1	1	1	noBlindfold	counterclockwise	practice	Guided	1	-0.5	-0.5	37.83049	-0.54881	-1.45	-1.3	0.801487579637082	0.0062565	0.037668	-0.026671
Trial1	1	1	noBlindfold	counterclockwise	practice	Guided	1	-0.5	-0.5	37.85049	-0.54881	-1.45	-1.3	0.801487579637082	0.051893	0.02074	-0.013265
Trial1	1	1	noBlindfold	counterclockwise	practice	Guided	1	-0.5	-0.5	37.8705	-0.54881	-1.45	-1.3	0.801487579637082	0.024305	0.012276	0.035147
Trial1	1	1	noBlindfold	counterclockwise	practice	Guided	1	-0.5	-0.5	37.89049	-0.54881	-1.45	-1.3	0.801487579637082	-0.010234	0.0080438	-0.0085823
Trial1	1	1	noBlindfold	counterclockwise	practice	Guided	1	-0.5	-0.5	37.91049	-0.54881	-1.45	-1.3	0.801487579637082	0.048395	-0.038505	-0.028344
Trial1	1	1	noBlindfold	counterclockwise	practice	Guided	1	-0.5	-0.5	37.9305	-0.54881	-1.45	-1.3	0.801487579637082	0.020506	0.033435	-0.003214
Trial1	1	1	noBlindfold	counterclockwise	practice	Guided	1	-0.5	-0.5	37.95049	-0.54881	-1.45	-1.3	0.801487579637082	0.011629	-0.0046527	-0.01444
Trial1	1	1	noBlindfold	counterclockwise	practice	Guided	1	-0.5	-0.5	37.97049	-0.54881	-1.45	-1.3	0.801487579637082	0.011944	-0.021581	-0.010251
Trial1	1	1	noBlindfold	counterclockwise	practice	Guided	1	-0.5	-0.5	37.99049	-0.54881	-1.45	-1.3	0.801487579637082	-0.041935	-0.004654	-0.014611
Trial1	1	1	noBlindfold	counterclockwise	practice	Guided	1	-0.5	-0.5	38.0105	-0.54881	-1.45	-1.3	0.801487579637082	-0.048282	-0.00042173	0.012697
Trial1	1	1	noBlindfold	counterclockwise	practice	Guided	1	-0.5	-0.5	38.03049	-0.54881	-1.45	-1.3	0.801487579637082	-0.0010506	0.012274	-0.0050583
Trial1	1	1	noBlindfold	counterclockwise	practice	Guided	1	-0.5	-0.5	38.05049	-0.54881	-1.45	-1.3	0.801487579637082	-0.047	-0.004652	-0.022651
Trial1	1	1	noBlindfold	counterclockwise	practice	Guided	1	-0.5	-0.5	38.0705	-0.54881	-1.45	-1.3	0.801487579637082	-0.028932	0.012272	-0.019802
Trial1	1	1	noBlindfold	counterclockwise	practice	Guided	1	-0.5	-0.5	38.09048	-0.54881	-1.45	-1.3	0.801487579637082	0.018284	-0.0046538	0.014545
Trial1	1	1	noBlindfold	counterclockwise	practice	Guided	1	-0.5	-0.5	38.11049	-0.54881	-1.45	-1.3	0.801487579637082	0.011628	-0.0088836	-0.014438
Trial1	1	1	noBlindfold	counterclockwise	practice	Guided	1	-0.5	-0.5	38.13049	-0.5488	-1.45	-1.3	0.801486969879714	0.01543	-0.00042155	-0.023149
Trial1	1	1	noBlindfold	counterclockwise	practice	Guided	1	-0.5	-0.5	38.1505	-0.54881	-1.45	-1.3	0.801487579637082	-0.012787	0.029201	0.016889
Trial1	1	1	noBlindfold	counterclockwise	practice	Guided	1	-0.5	-0.5	38.17049	-0.5488	-1.45	-1.3	0.801486969879714	-0.0058087	0.003809	-0.0089075
Trial1	1	1	noBlindfold	counterclockwise	practice	Guided	1	-0.5	-0.5	38.19049	-0.5488	-1.45	-1.3	0.801486969879714	0.0033808	-0.00042468	-0.0053892
Trial1	1	1	noBlindfold	counterclockwise	practice	Guided	1	-0.5	-0.5	38.21049	-0.5488	-1.45	-1.3	0.801486969879714	-0.041627	0.037661	-0.010418
Trial1	1	1	noBlindfold	counterclockwise	practice	Guided	1	-0.5	-0.5	38.23048	-0.5488	-1.45	-1.3	0.801486969879714	-0.02863	0.020733	-0.01561
Trial1	1	1	noBlindfold	counterclockwise	practice	Guided	1	-0.5	-0.5	38.25049	-0.5488	-1.45	-1.3	0.801486969879714	-0.011196	-0.013123	-0.021136
Trial1	1	1	noBlindfold	counterclockwise	practice	Guided	1	-0.5	-0.5	38.27049	-0.5488	-1.45	-1.3	0.801486969879714	0.016062	-0.017355	-0.014767
Trial1	1	1	noBlindfold	counterclockwise	practice	Guided	1	-0.5	-0.5	38.2905	-0.5488	-1.45	-1.3	0.801486969879714	0.0043273	-0.0004288	0.0071763
Trial1	1	1	noBlindfold	counterclockwise	practice	Guided	1	-0.5	-0.5	38.31049	-0.5488	-1.45	-1.3	0.801486969879714	0.017638	-0.013128	0.00617
Trial1	1	1	noBlindfold	counterclockwise	practice	Guided	1	-0.5	-0.5	38.33049	-0.5488	-1.45	-1.3	0.801486969879714	0.00020402	-0.004663	0.011697
Trial1	1	1	noBlindfold	counterclockwise	practice	Guided	1	-0.5	-0.5	38.35049	-0.5488	-1.45	-1.3	0.801486969879714	0.013516	-0.017357	0.010693
Trial1	1	1	noBlindfold	counterclockwise	practice	Guided	1	-0.5	-0.5	38.3705	-0.5488	-1.45	-1.3	0.801486969879714	0.0036918	0.0038019	-0.026328
Trial1	1	1	noBlindfold	counterclockwise	practice	Guided	1	-0.5	-0.5	38.39049	-0.5488	-1.45	-1.3	0.801486969879714	-0.0083573	-0.0004301	0.0081818
Trial1	1	1	noBlindfold	counterclockwise	practice	Guided	1	-0.5	-0.5	38.41049	-0.5488	-1.45	-1.3	0.801486969879714	-0.0058156	-0.013129	-0.0089043
Trial1	1	1	noBlindfold	counterclockwise	practice	Guided	1	-0.5	-0.5	38.4305	-0.5488	-1.45	-1.3	0.801486969879714	-0.0099356	0.0080291	-0.0043787
Trial1	1	1	noBlindfold	counterclockwise	practice	Guided	1	-0.5	-0.5	38.45049	-0.5488	-1.45	-1.3	0.801486969879714	0.018585	-0.017363	0.018741
Trial1	1	1	noBlindfold	counterclockwise	practice	Guided	1	-0.5	-0.5	38.47049	-0.5488	-1.45	-1.3	0.801486969879714	-0.00042819	-0.017362	0.0033284
Trial1	1	1	noBlindfold	counterclockwise	practice	Guided	1	-0.5	-0.5	38.49049	-0.5488	-1.45	-1.3	0.801486969879714	-0.031492	0.016491	0.0056706
Trial1	1	1	noBlindfold	counterclockwise	practice	Guided	1	-0.5	-0.5	38.5105	-0.5488	-1.45	-1.3	0.801486969879714	0.029051	-0.008902	-0.019957
Trial1	1	1	noBlindfold	counterclockwise	practice	Guided	1	-0.5	-0.5	38.53049	-0.5488	-1.45	-1.3	0.801486969879714	-0.017867	-0.0046707	0.0088539
Trial1	1	1	noBlindfold	counterclockwise	practice	Guided	1	-0.5	-0.5	38.55049	-0.5488	-1.45	-1.3	0.801486969879714	-0.0010655	0.02072	-0.0063873
Trial1	1	1	noBlindfold	counterclockwise	practice	Guided	1	-0.5	-0.5	38.5705	-0.5488	-1.45	-1.3	0.801486969879714	-0.066049	-0.034294	0.020914
Trial1	1	1	noBlindfold	counterclockwise	practice	Guided	1	-0.5	-0.5	38.59048	-0.5488	-1.45	-1.3	0.801486969879714	0.0090736	0.0037936	0.011036
Trial1	1	1	noBlindfold	counterclockwise	practice	Guided	1	-0.5	-0.5	38.61049	-0.5488	-1.45	-1.3	0.801486969879714	-0.047663	-0.021597	0.02795
Trial1	1	1	noBlindfold	counterclockwise	practice	Guided	1	-0.5	-0.5	38.63049	-0.5488	-1.45	-1.3	0.801486969879714	-0.014059	-0.00043823	0.00014095
Trial1	1	1	noBlindfold	counterclockwise	practice	Guided	1	-0.5	-0.5	38.6505	-0.5488	-1.45	-1.3	0.801486969879714	-0.0010629	-0.00043962	-0.0050509
Trial1	1	1	noBlindfold	counterclockwise	practice	Guided	1	-0.5	-0.5	38.67049	-0.5488	-1.45	-1.3	0.801486969879714	-0.026108	-0.013135	0.017897
Trial1	1	1	noBlindfold	counterclockwise	practice	Guided	1	-0.5	-0.5	38.69049	-0.5488	-1.45	-1.3	0.801486969879714	-0.0042355	-0.00044096	0.012035
Trial1	1	1	noBlindfold	counterclockwise	practice	Guided	1	-0.5	-0.5	38.71049	-0.5488	-1.45	-1.3	0.801486969879714	-0.011517	0.024952	-0.025322
Trial1	1	1	noBlindfold	counterclockwise	practice	Guided	1	-0.5	-0.5	38.73048	-0.5488	-1.45	-1.3	0.801486969879714	0.0030598	0.029183	-0.0095744
Trial1	1	1	noBlindfold	counterclockwise	practice	Guided	1	-0.5	-0.5	38.75049	-0.5488	-1.45	-1.3	0.801486969879714	0.016689	-0.0046721	-0.0063879
Trial1	1	1	noBlindfold	counterclockwise	practice	Guided	1	-0.5	-0.5	38.77049	-0.5488	-1.45	-1.3	0.801486969879714	0.013514	-0.0216	0.0107
Trial1	1	1	noBlindfold	counterclockwise	practice	Guided	1	-0.5	-0.5	38.7905	-0.5488	-1.45	-1.3	0.801486969879714	0.0078127	-0.00044252	-0.0057171
Trial1	1	1	noBlindfold	counterclockwise	practice	Guided	1	-0.5	-0.5	38.81049	-0.5488	-1.45	-1.3	0.801486969879714	-0.011531	0.037642	0.033652
Trial1	1	1	noBlindfold	counterclockwise	practice	Guided	1	-0.5	-0.5	38.83049	-0.5488	-1.45	-1.3	0.801486969879714	0.00019951	0.029178	0.011707
Trial1	1	1	noBlindfold	counterclockwise	practice	Guided	1	-0.5	-0.5	38.85049	-0.5488	-1.45	-1.3	0.801486969879714	0.03982	-0.004677	0.0045065
Trial1	1	1	noBlindfold	counterclockwise	practice	Guided	1	-0.5	-0.5	38.8705	-0.5488	-1.45	-1.3	0.801486969879714	0.012877	-0.0089101	0.0023246
Trial1	1	1	noBlindfold	counterclockwise	practice	Guided	1	-0.5	-0.5	38.89049	-0.5488	-1.45	-1.3	0.801486969879714	0.030312	0.012247	0.0071808
Trial1	1	1	noBlindfold	counterclockwise	practice	Guided	1	-0.5	-0.5	38.91049	-0.5488	-1.45	-1.3	0.801486969879714	-0.018818	-0.0089163	-0.0037089
Trial1	1	1	noBlindfold	counterclockwise	practice	Guided	1	-0.5	-0.5	38.9305	-0.5488	-1.45	-1.3	0.801486969879714	-0.014698	-0.0089172	-0.0082318
Trial1	1	1	noBlindfold	counterclockwise	practice	Guided	1	-0.5	-0.5	38.95049	-0.5488	-1.45	-1.3	0.801486969879714	-0.018816	-0.00045482	-0.0037094
Trial1	1	1	noBlindfold	counterclockwise	practice	Guided	1	-0.5	-0.5	38.97049	-0.5488	-1.45	-1.3	0.801486969879714	-0.0016975	-0.00045494	-0.013426
Trial1	1	1	noBlindfold	counterclockwise	practice	Guided	1	-0.5	-0.5	38.99049	-0.5488	-1.45	-1.3	0.801486969879714	-0.023886	0.016471	-0.01175
Trial1	1	1	noBlindfold	counterclockwise	practice	Guided	1	-0.5	-0.5	39.0105	-0.54879	-1.45	-1.3	0.801486360246989	-0.0052006	0.0080072	-0.00052507
Trial1	1	1	noBlindfold	counterclockwise	practice	Guided	1	-0.5	-0.5	39.03049	-0.54879	-1.45	-1.3	0.801486360246989	-0.0017132	-0.00045817	-0.013423
Trial1	1	1	noBlindfold	counterclockwise	practice	Guided	1	-0.5	-0.5	39.05049	-0.54879	-1.45	-1.3	0.801486360246989	0.0052649	0.012237	-0.031514
Trial1	1	1	noBlindfold	counterclockwise	practice	Guided	1	-0.5	-0.5	39.0705	-0.54879	-1.45	-1.3	0.801486360246989	0.0068447	0.0080033	-0.01828
Trial1	1	1	noBlindfold	counterclockwise	practice	Guided	1	-0.5	-0.5	39.09048	-0.54879	-1.45	-1.3	0.801486360246989	0.031558	-0.013156	0.013553
Trial1	1	1	noBlindfold	counterclockwise	practice	Guided	1	-0.5	-0.5	39.11049	-0.54879	-1.45	-1.3	0.801486360246989	0.025853	-0.02162	-0.0028649
Trial1	1	1	noBlindfold	counterclockwise	practice	Guided	1	-0.5	-0.5	39.13049	-0.54879	-1.45	-1.3	0.801486360246989	0.0020863	-0.0089249	-0.022131
Trial1	1	1	noBlindfold	counterclockwise	practice	Guided	1	-0.5	-0.5	39.1505	-0.54879	-1.45	-1.3	0.801486360246989	-0.025183	-0.013157	0.03047
Trial1	1	1	noBlindfold	counterclockwise	practice	Guided	1	-0.5	-0.5	39.17049	-0.54879	-1.45	-1.3	0.801486360246989	0.0090524	-0.013157	-0.0011887
Trial1	1	1	noBlindfold	counterclockwise	practice	Guided	1	-0.5	-0.5	39.19049	-0.54879	-1.45	-1.3	0.801486360246989	0.0052612	0.008003	-0.039216
Trial1	1	1	noBlindfold	counterclockwise	practice	Guided	1	-0.5	-0.5	39.21049	-0.54879	-1.45	-1.3	0.801486360246989	0.03029	-0.013158	-0.003195
Trial1	1	1	noBlindfold	counterclockwise	practice	Guided	1	-0.5	-0.5	39.23048	-0.54878	-1.45	-1.3	0.801485754366563	0.039478	-0.0089272	0.00032222
Trial1	1	1	noBlindfold	counterclockwise	practice	Guided	1	-0.5	-0.5	39.25049	-0.54878	-1.45	-1.3	0.801485754366563	-0.018842	-0.013161	0.01305
Trial1	1	1	noBlindfold	counterclockwise	practice	Guided	1	-0.5	-0.5	39.27049	-0.54878	-1.45	-1.3	0.801485754366563	-0.0039527	-0.0047003	0.016232
Trial1	1	1	noBlindfold	counterclockwise	practice	Guided	1	-0.5	-0.5	39.2905	-0.54878	-1.45	-1.3	0.801485754366563	-0.017264	0.0079957	0.017236
Trial1	1	1	noBlindfold	counterclockwise	practice	Guided	1	-0.5	-0.5	39.31049	-0.54878	-1.45	-1.3	0.801485754366563	0.0074638	0.016461	-0.0098997
Trial1	1	1	noBlindfold	counterclockwise	practice	Guided	1	-0.5	-0.5	39.33049	-0.54878	-1.45	-1.3	0.801485754366563	-0.036911	-0.00046626	-0.0065523
Trial1	1	1	noBlindfold	counterclockwise	practice	Guided	1	-0.5	-0.5	39.35049	-0.54878	-1.45	-1.3	0.801485754366563	-0.0080719	-0.021625	0.020755
Trial1	1	1	noBlindfold	counterclockwise	practice	Guided	1	-0.5	-0.5	39.3705	-0.54878	-1.45	-1.3	0.801485754366563	0.049616	0.0037668	0.016404
Trial1	1	1	noBlindfold	counterclockwise	practice	Guided	1	-0.5	-0.5	39.39049	-0.54878	-1.45	-1.3	0.801485754366563	0.012538	-0.021623	-0.0018606
Trial1	1	1	noBlindfold	counterclockwise	practice	Guided	1	-0.5	-0.5	39.41049	-0.54878	-1.45	-1.3	0.801485754366563	0.036302	-0.0089289	0.025784
Trial1	1	1	noBlindfold	counterclockwise	practice	Guided	1	-0.5	-0.5	39.4305	-0.54878	-1.45	-1.3	0.801485754366563	0.027107	0.012227	0.013887
Trial1	1	1	noBlindfold	counterclockwise	practice	Guided	1	-0.5	-0.5	39.45049	-0.54878	-1.45	-1.3	0.801485754366563	-0.0010939	0.0079943	-0.0050449
Trial1	1	1	noBlindfold	counterclockwise	practice	Guided	1	-0.5	-0.5	39.47049	-0.54878	-1.45	-1.3	0.801485754366563	-0.0017299	0.041849	-0.013421
Trial1	1	1	noBlindfold	counterclockwise	practice	Guided	1	-0.5	-0.5	39.49049	-0.54878	-1.45	-1.3	0.801485754366563	0.026474	0.0079929	0.0055122
Trial1	1	1	noBlindfold	counterclockwise	practice	Guided	1	-0.5	-0.5	39.5105	-0.54878	-1.45	-1.3	0.801485754366563	-0.0055401	-0.0089353	0.013717
Trial1	1	1	noBlindfold	counterclockwise	practice	Guided	1	-0.5	-0.5	39.53049	-0.54878	-1.45	-1.3	0.801485754366563	0.011578	0.020687	-0.014421
Trial1	1	1	noBlindfold	counterclockwise	practice	Guided	1	-0.5	-0.5	39.55049	-0.54878	-1.45	-1.3	0.801485754366563	0.01221	0.020688	-0.0060448
Trial1	1	1	noBlindfold	counterclockwise	practice	Guided	1	-0.5	-0.5	39.5705	-0.54878	-1.45	-1.3	0.801485754366563	-0.017589	-0.021631	0.013049
Trial1	1	1	noBlindfold	counterclockwise	practice	Guided	1	-0.5	-0.5	39.59048	-0.54878	-1.45	-1.3	0.801485754366563	-0.00047046	-0.013168	0.0033346
Trial1	1	1	noBlindfold	counterclockwise	practice	Guided	1	-0.5	-0.5	39.61049	-0.54878	-1.45	-1.3	0.801485754366563	-0.0042745	-0.00047402	0.012046
Trial1	1	1	noBlindfold	counterclockwise	practice	Guided	1	-0.5	-0.5	39.63049	-0.54878	-1.45	-1.3	0.801485754366563	-0.0093435	0.03338	0.004004
Trial1	1	1	noBlindfold	counterclockwise	practice	Guided	1	-0.5	-0.5	39.6505	-0.54878	-1.45	-1.3	0.801485754366563	-0.038809	0.012221	-0.031681
Trial1	1	1	noBlindfold	counterclockwise	practice	Guided	1	-0.5	-0.5	39.67049	-0.54878	-1.45	-1.3	0.801485754366563	-0.026144	-0.00047433	0.013718
Trial1	1	1	noBlindfold	counterclockwise	practice	Guided	1	-0.5	-0.5	39.69049	-0.54878	-1.45	-1.3	0.801485754366563	0.0080899	-0.0089404	-0.0015219
Trial1	1	1	noBlindfold	counterclockwise	practice	Guided	1	-0.5	-0.5	39.71049	-0.54878	-1.45	-1.3	0.801485754366563	-0.023604	-0.0047118	0.00015186
Trial1	1	1	noBlindfold	counterclockwise	practice	Guided	1	-0.5	-0.5	39.73048	-0.54878	-1.45	-1.3	0.801485754366563	-0.030901	-0.00047983	0.014053
Trial1	1	1	noBlindfold	counterclockwise	practice	Guided	1	-0.5	-0.5	39.75049	-0.54878	-1.45	-1.3	0.801485754366563	0.048028	-0.0047127	-0.0045368
Trial1	1	1	noBlindfold	counterclockwise	practice	Guided	1	-0.5	-0.5	39.77049	-0.54878	-1.45	-1.3	0.801485754366563	-0.012831	0.003749	0.016902
Trial1	1	1	noBlindfold	counterclockwise	practice	Guided	1	-0.5	-0.5	39.7905	-0.54878	-1.45	-1.3	0.801485754366563	0.057851	0.012212	0.0065195
Trial1	1	1	noBlindfold	counterclockwise	practice	Guided	1	-0.5	-0.5	39.81049	-0.54878	-1.45	-1.3	0.801485754366563	0.014106	0.046066	0.019086
Trial1	1	1	noBlindfold	counterclockwise	practice	Guided	1	-0.5	-0.5	39.83049	-0.54878	-1.45	-1.3	0.801485754366563	-0.063541	-0.021643	-0.004541
Trial1	1	1	noBlindfold	counterclockwise	practice	Guided	1	-0.5	-0.5	39.85049	-0.54878	-1.45	-1.3	0.801485754366563	0.01253	-0.0047162	-0.0018547
Trial1	1	1	noBlindfold	counterclockwise	practice	Guided	1	-0.5	-0.5	39.8705	-0.54878	-1.45	-1.3	0.801485754366563	-0.0052218	-0.01318	-0.00889
Trial1	1	1	noBlindfold	counterclockwise	practice	Guided	1	-0.5	-0.5	39.89049	-0.54878	-1.45	-1.3	0.801485754366563	-0.0017352	0.0079783	-0.013414
Trial1	1	1	noBlindfold	counterclockwise	practice	Guided	1	-0.5	-0.5	39.91049	-0.54878	-1.45	-1.3	0.801485754366563	-0.018854	-0.025876	-0.0036969
Trial1	1	1	noBlindfold	counterclockwise	practice	Guided	1	-0.5	-0.5	39.9305	-0.54878	-1.45	-1.3	0.801485754366563	0.0026996	-0.025873	-0.013746
Trial1	1	1	noBlindfold	counterclockwise	practice	Guided	1	-0.5	-0.5	39.95049	-0.54877	-1.45	-1.3	0.801485144982383	0.011888	-0.0089453	-0.010227
Trial1	1	1	noBlindfold	counterclockwise	practice	Guided	1	-0.5	-0.5	39.97049	-0.54877	-1.45	-1.3	0.801485144982383	-0.023927	-0.00048363	-0.011736
[truncated: 23,204 more rows]
