# Supplementary material for: Assessing kinesthetic proprioceptive function of the upper limb: a novel dynamic movement reproduction task using a robotic arm
Source: PeerJ. 2021 May 3;9:e11301. doi: 10.7717/peerj.11301 (PMC8101453; doi:10.7717/peerj.11301)
Supplement: Supplemental Information 2 [file peerj-09-11301-s002.zip › DMR raw data_Study 2_part 1/HMData_PP011_2019-09-23-15-31-27.txt]

Trial1	3	1	blindfold	clockwise	practice	Guided	1	0.5	0	0	0.45003	-1.45	-0.8	0.801559058774977	0.0069672	0.0068467	-0.017715
Trial1	3	1	blindfold	clockwise	practice	Guided	1	0.5	0	0.005981445	0.45003	-1.45	-0.8	0.801559058774977	0.015019	-0.018547	-0.010211
Trial1	3	1	blindfold	clockwise	practice	Guided	1	0.5	0	0.02598572	0.45003	-1.45	-0.8	0.801559058774977	0.022517	0.0068435	0.016983
Trial1	3	1	blindfold	clockwise	practice	Guided	1	0.5	0	0.04598999	0.45003	-1.45	-0.8	0.801559058774977	0.0033755	-0.018548	0.036767
Trial1	3	1	blindfold	clockwise	practice	Guided	1	0.5	0	0.065979	0.45003	-1.45	-0.8	0.801559058774977	0.0097508	-0.0016227	0.0077203
Trial1	3	1	blindfold	clockwise	practice	Guided	1	0.5	0	0.08598328	0.45003	-1.45	-0.8	0.801559058774977	-0.025772	0.015304	0.00538
Trial1	3	1	blindfold	clockwise	practice	Guided	1	0.5	0	0.1059875	0.45003	-1.45	-0.8	0.801559058774977	0.006418	-0.005857	-0.0093334
Trial1	3	1	blindfold	clockwise	practice	Guided	1	0.5	0	0.1259918	0.45003	-1.45	-0.8	0.801559058774977	-0.020226	0.0026056	-0.011091
Trial1	3	1	blindfold	clockwise	practice	Guided	1	0.5	0	0.1459808	0.45003	-1.45	-0.8	0.801559058774977	-0.011896	0.0068374	-0.002122
Trial1	3	1	blindfold	clockwise	practice	Guided	1	0.5	0	0.1659851	0.45003	-1.45	-0.8	0.801559058774977	0.045551	0.027996	0.016396
Trial1	3	1	blindfold	clockwise	practice	Guided	1	0.5	0	0.1859894	0.45003	-1.45	-0.8	0.801559058774977	0.0017004	-0.010088	-0.0054354
Trial1	3	1	blindfold	clockwise	practice	Guided	1	0.5	0	0.2059784	0.45003	-1.45	-0.8	0.801559058774977	0.013915	0.0026069	0.012208
Trial1	3	1	blindfold	clockwise	practice	Guided	1	0.5	0	0.2259827	0.45002	-1.45	-0.8	0.801559683093989	-0.0069021	-0.0016254	-0.010207
Trial1	3	1	blindfold	clockwise	practice	Guided	1	0.5	0	0.2459869	0.45002	-1.45	-0.8	0.801559683093989	-0.019945	0.0026066	-0.015277
Trial1	3	1	blindfold	clockwise	practice	Guided	1	0.5	0	0.2659912	0.45002	-1.45	-0.8	0.801559683093989	-0.011893	-0.010088	-0.0105
Trial1	3	1	blindfold	clockwise	practice	Guided	1	0.5	0	0.2859802	0.45002	-1.45	-0.8	0.801559683093989	0.0042122	0.01107	0.024197
Trial1	3	1	blindfold	clockwise	practice	Guided	1	0.5	0	0.3059845	0.45002	-1.45	-0.8	0.801559683093989	0.05027	0.0068354	0.00198
Trial1	3	1	blindfold	clockwise	practice	Guided	1	0.5	0	0.3259888	0.45002	-1.45	-0.8	0.801559683093989	-0.01079	-0.010091	-0.024242
Trial1	3	1	blindfold	clockwise	practice	Guided	1	0.5	0	0.3459778	0.45003	-1.45	-0.8	0.801559058774977	0.024179	-0.018555	-0.0081566
Trial1	3	1	blindfold	clockwise	practice	Guided	1	0.5	0	0.3659821	0.45002	-1.45	-0.8	0.801559683093989	0.0064192	-0.027019	-0.0093268
Trial1	3	1	blindfold	clockwise	practice	Guided	1	0.5	0	0.3859863	0.45002	-1.45	-0.8	0.801559683093989	-0.015505	0.0026033	-0.014982
Trial1	3	1	blindfold	clockwise	practice	Guided	1	0.5	0	0.4059906	0.45002	-1.45	-0.8	0.801559683093989	-0.021327	0.0026019	0.0056817
Trial1	3	1	blindfold	clockwise	practice	Guided	1	0.5	0	0.4259796	0.45002	-1.45	-0.8	0.801559683093989	-0.0021858	-0.014327	-0.014101
Trial1	3	1	blindfold	clockwise	practice	Guided	1	0.5	0	0.4459839	0.45002	-1.45	-0.8	0.801559683093989	-0.018268	0.0068309	0.026929
Trial1	3	1	blindfold	clockwise	practice	Guided	1	0.5	0	0.4659882	0.45002	-1.45	-0.8	0.801559683093989	0.0094789	-0.0058663	-0.017412
Trial1	3	1	blindfold	clockwise	practice	Guided	1	0.5	0	0.4859772	0.45002	-1.45	-0.8	0.801559683093989	0.026686	0.023753	0.021479
Trial1	3	1	blindfold	clockwise	practice	Guided	1	0.5	0	0.5059814	0.45003	-1.45	-0.8	0.801559058774977	0.02779	0.0025908	0.0047153
Trial1	3	1	blindfold	clockwise	practice	Guided	1	0.5	0	0.5259857	0.45003	-1.45	-0.8	0.801559058774977	0.0078161	-0.027032	0.037073
Trial1	3	1	blindfold	clockwise	practice	Guided	1	0.5	0	0.54599	0.45003	-1.45	-0.8	0.801559058774977	0.010581	-0.018567	-0.0048355
Trial1	3	1	blindfold	clockwise	practice	Guided	1	0.5	0	0.565979	0.45003	-1.45	-0.8	0.801559058774977	0.028342	0.023752	-0.0036625
Trial1	3	1	blindfold	clockwise	practice	Guided	1	0.5	0	0.5859833	0.45003	-1.45	-0.8	0.801559058774977	0.024455	0.011056	-0.012336
Trial1	3	1	blindfold	clockwise	practice	Guided	1	0.5	0	0.6059875	0.45003	-1.45	-0.8	0.801559058774977	-0.0038467	0.032215	0.011052
Trial1	3	1	blindfold	clockwise	practice	Guided	1	0.5	0	0.6259918	0.45003	-1.45	-0.8	0.801559058774977	-0.00023551	-0.0016403	0.023918
Trial1	3	1	blindfold	clockwise	practice	Guided	1	0.5	0	0.6459808	0.45003	-1.45	-0.8	0.801559058774977	-0.015511	0.0068223	-0.014973
Trial1	3	1	blindfold	clockwise	practice	Guided	1	0.5	0	0.6659851	0.45003	-1.45	-0.8	0.801559058774977	-0.016337	0.0068195	-0.0023977
Trial1	3	1	blindfold	clockwise	practice	Guided	1	0.5	0	0.6859894	0.45003	-1.45	-0.8	0.801559058774977	0.029448	-0.027034	-0.020426
Trial1	3	1	blindfold	clockwise	practice	Guided	1	0.5	0	0.7059784	0.45003	-1.45	-0.8	0.801559058774977	-0.0032936	0.0025885	0.0026723
Trial1	3	1	blindfold	clockwise	practice	Guided	1	0.5	0	0.7259827	0.45003	-1.45	-0.8	0.801559058774977	0.023071	0.0068172	0.0086199
Trial1	3	1	blindfold	clockwise	practice	Guided	1	0.5	0	0.7459869	0.45003	-1.45	-0.8	0.801559058774977	-0.010795	-0.039732	-0.018867
Trial1	3	1	blindfold	clockwise	practice	Guided	1	0.5	0	0.7659912	0.45003	-1.45	-0.8	0.801559058774977	-0.011347	0.006819	-0.010484
Trial1	3	1	blindfold	clockwise	practice	Guided	1	0.5	0	0.7859802	0.45003	-1.45	-0.8	0.801559058774977	-0.020228	0.0025871	-0.013502
Trial1	3	1	blindfold	clockwise	practice	Guided	1	0.5	0	0.8059845	0.45003	-1.45	-0.8	0.801559058774977	-0.017724	-0.01434	0.018562
Trial1	3	1	blindfold	clockwise	practice	Guided	1	0.5	0	0.8259888	0.45003	-1.45	-0.8	0.801559058774977	0.024726	-0.0058742	-0.01652
Trial1	3	1	blindfold	clockwise	practice	Guided	1	0.5	0	0.8459778	0.45003	-1.45	-0.8	0.801559058774977	-0.011072	0.015284	-0.014669
Trial1	3	1	blindfold	clockwise	practice	Guided	1	0.5	0	0.8659821	0.45003	-1.45	-0.8	0.801559058774977	-0.0071846	0.0025869	0.017011
Trial1	3	1	blindfold	clockwise	practice	Guided	1	0.5	0	0.8859863	0.45003	-1.45	-0.8	0.801559058774977	-0.039374	0.023746	0.0087204
Trial1	3	1	blindfold	clockwise	practice	Guided	1	0.5	0	0.9059906	0.45003	-1.45	-0.8	0.801559058774977	0.01835	0.019512	0.012524
Trial1	3	1	blindfold	clockwise	practice	Guided	1	0.5	0	0.9259796	0.45003	-1.45	-0.8	0.801559058774977	-0.029941	-0.0058791	0.00092038
Trial1	3	1	blindfold	clockwise	practice	Guided	1	0.5	0	0.9459839	0.45003	-1.45	-0.8	0.801559058774977	0.018626	-0.010109	0.0083321
Trial1	3	1	blindfold	clockwise	practice	Guided	1	0.5	0	0.9659882	0.45003	-1.45	-0.8	0.801559058774977	0.010575	-0.0058783	-0.0048276
Trial1	3	1	blindfold	clockwise	practice	Guided	1	0.5	0	0.9859772	0.45003	-1.45	-0.8	0.801559058774977	-0.012731	0.032208	0.010473
Trial1	3	1	blindfold	clockwise	practice	Guided	1	0.5	0	1.005981	0.45003	-1.45	-0.8	0.801559058774977	-0.016619	-0.010111	0.0017997
Trial1	3	1	blindfold	clockwise	practice	Guided	1	0.5	0	1.025986	0.45003	-1.45	-0.8	0.801559058774977	-0.017724	0.0068181	0.018563
Trial1	3	1	blindfold	clockwise	practice	Guided	1	0.5	0	1.04599	0.45003	-1.45	-0.8	0.801559058774977	-0.017447	0.0068174	0.014373
Trial1	3	1	blindfold	clockwise	practice	Guided	1	0.5	0	1.065979	0.45003	-1.45	-0.8	0.801559058774977	0.02972	0.015281	-0.024608
Trial1	3	1	blindfold	clockwise	practice	Guided	1	0.5	0	1.085983	0.45003	-1.45	-0.8	0.801559058774977	0.015569	0.015279	-0.012914
Trial1	3	1	blindfold	clockwise	practice	Guided	1	0.5	0	1.105988	0.45003	-1.45	-0.8	0.801559058774977	0.0016941	-0.010112	-0.005409
Trial1	3	1	blindfold	clockwise	practice	Guided	1	0.5	0	1.125992	0.45003	-1.45	-0.8	0.801559058774977	0.026676	0.019511	-0.0072555
Trial1	3	1	blindfold	clockwise	practice	Guided	1	0.5	0	1.145981	0.45003	-1.45	-0.8	0.801559058774977	-0.023825	-0.0058784	0.043421
Trial1	3	1	blindfold	clockwise	practice	Guided	1	0.5	0	1.165985	0.45003	-1.45	-0.8	0.801559058774977	0.005302	-0.010111	0.0074561
Trial1	3	1	blindfold	clockwise	practice	Guided	1	0.5	0	1.185989	0.45003	-1.45	-0.8	0.801559058774977	0.0019663	0.0025826	-0.0096009
Trial1	3	1	blindfold	clockwise	practice	Guided	1	0.5	0	1.205978	0.45003	-1.45	-0.8	0.801559058774977	-0.0027502	0.011046	-0.0057019
Trial1	3	1	blindfold	clockwise	practice	Guided	1	0.5	0	1.225983	0.45003	-1.45	-0.8	0.801559058774977	-0.0030261	0.015275	-0.0015093
Trial1	3	1	blindfold	clockwise	practice	Guided	1	0.5	0	1.245987	0.45003	-1.45	-0.8	0.801559058774977	-0.0030249	0.011043	-0.0015103
Trial1	3	1	blindfold	clockwise	practice	Guided	1	0.5	0	1.265991	0.45003	-1.45	-0.8	0.801559058774977	0.041932	-0.0058853	-0.0084293
Trial1	3	1	blindfold	clockwise	practice	Guided	1	0.5	0	1.28598	0.45003	-1.45	-0.8	0.801559058774977	0.0066846	0.011042	-0.0018023
Trial1	3	1	blindfold	clockwise	practice	Guided	1	0.5	0	1.305984	0.45003	-1.45	-0.8	0.801559058774977	-0.020511	-0.0058846	-0.0068731
Trial1	3	1	blindfold	clockwise	practice	Guided	1	0.5	0	1.325989	0.45003	-1.45	-0.8	0.801559058774977	0.020004	-0.022813	-4.7218E-05
Trial1	3	1	blindfold	clockwise	practice	Guided	1	0.5	0	1.345978	0.45003	-1.45	-0.8	0.801559058774977	0.011124	0.0068088	-0.013498
Trial1	3	1	blindfold	clockwise	practice	Guided	1	0.5	0	1.365982	0.45003	-1.45	-0.8	0.801559058774977	-0.0027503	-0.0058875	-0.0057019
Trial1	3	1	blindfold	clockwise	practice	Guided	1	0.5	0	1.385986	0.45003	-1.45	-0.8	0.801559058774977	-0.0021982	-0.01012	-0.014083
Trial1	3	1	blindfold	clockwise	practice	Guided	1	0.5	0	1.405991	0.45003	-1.45	-0.8	0.801559058774977	0.0097413	0.015269	0.023051
Trial1	3	1	blindfold	clockwise	practice	Guided	1	0.5	0	1.42598	0.45003	-1.45	-0.8	0.801559058774977	0.023615	0.006804	0.00024603
Trial1	3	1	blindfold	clockwise	practice	Guided	1	0.5	0	1.445984	0.45003	-1.45	-0.8	0.801559058774977	0.0016881	0.011037	-0.012619
Trial1	3	1	blindfold	clockwise	practice	Guided	1	0.5	0	1.465988	0.45003	-1.45	-0.8	0.801559058774977	-0.016624	-0.010124	0.0018052
Trial1	3	1	blindfold	clockwise	practice	Guided	1	0.5	0	1.485977	0.45003	-1.45	-0.8	0.801559058774977	-0.0019227	0.006803	-0.0036494
Trial1	3	1	blindfold	clockwise	practice	Guided	1	0.5	0	1.505981	0.45003	-1.45	-0.8	0.801559058774977	-0.0046868	0.011033	0.023639
Trial1	3	1	blindfold	clockwise	practice	Guided	1	0.5	0	1.525986	0.45003	-1.45	-0.8	0.801559058774977	0.0016871	0.019497	-0.0054055
Trial1	3	1	blindfold	clockwise	practice	Guided	1	0.5	0	1.54599	0.45003	-1.45	-0.8	0.801559058774977	-0.012186	-0.010125	0.0020985
Trial1	3	1	blindfold	clockwise	practice	Guided	1	0.5	0	1.565979	0.45003	-1.45	-0.8	0.801559058774977	0.0058508	-0.022821	-0.00092214
Trial1	3	1	blindfold	clockwise	practice	Guided	1	0.5	0	1.585983	0.45003	-1.45	-0.8	0.801559058774977	0.018066	0.011035	0.016717
Trial1	3	1	blindfold	clockwise	practice	Guided	1	0.5	0	1.605988	0.45003	-1.45	-0.8	0.801559058774977	-0.016629	-0.0016597	0.0018028
Trial1	3	1	blindfold	clockwise	practice	Guided	1	0.5	0	1.625992	0.45003	-1.45	-0.8	0.801559058774977	-0.026911	0.0068043	-0.045174
Trial1	3	1	blindfold	clockwise	practice	Guided	1	0.5	0	1.645981	0.45003	-1.45	-0.8	0.801559058774977	0.00141	0.011035	-0.0012156
Trial1	3	1	blindfold	clockwise	practice	Guided	1	0.5	0	1.665985	0.45003	-1.45	-0.8	0.801559058774977	-0.0038594	0.0025706	0.011065
Trial1	3	1	blindfold	clockwise	practice	Guided	1	0.5	0	1.685989	0.45003	-1.45	-0.8	0.801559058774977	-0.0035853	0.011033	0.0068737
Trial1	3	1	blindfold	clockwise	practice	Guided	1	0.5	0	1.705978	0.45003	-1.45	-0.8	0.801559058774977	-0.0013752	0.027959	-0.026653
Trial1	3	1	blindfold	clockwise	practice	Guided	1	0.5	0	1.725983	0.45004	-1.45	-0.8	0.801558436438111	0.0011303	-0.0016648	0.0029765
Trial1	3	1	blindfold	clockwise	practice	Guided	1	0.5	0	1.745987	0.45003	-1.45	-0.8	0.801559058774977	-0.023005	0.015262	0.030851
Trial1	3	1	blindfold	clockwise	practice	Guided	1	0.5	0	1.765991	0.45003	-1.45	-0.8	0.801559058774977	-0.0077489	-0.0058981	0.0023928
Trial1	3	1	blindfold	clockwise	practice	Guided	1	0.5	0	1.78598	0.45003	-1.45	-0.8	0.801559058774977	-0.0035858	0.0025648	0.0068758
Trial1	3	1	blindfold	clockwise	practice	Guided	1	0.5	0	1.805984	0.45003	-1.45	-0.8	0.801559058774977	0.045258	-0.005899	0.010096
Trial1	3	1	blindfold	clockwise	practice	Guided	1	0.5	0	1.825989	0.45004	-1.45	-0.8	0.801558436438111	-0.030507	-0.0058984	0.011361
Trial1	3	1	blindfold	clockwise	practice	Guided	1	0.5	0	1.845978	0.45004	-1.45	-0.8	0.801558436438111	0.036929	-0.0016676	0.0011306
Trial1	3	1	blindfold	clockwise	practice	Guided	1	0.5	0	1.865982	0.45004	-1.45	-0.8	0.801558436438111	0.013346	0.019491	0.020621
Trial1	3	1	blindfold	clockwise	practice	Guided	1	0.5	0	1.885986	0.45004	-1.45	-0.8	0.801558436438111	0.019719	-0.0059004	-0.0084208
Trial1	3	1	blindfold	clockwise	practice	Guided	1	0.5	0	1.905991	0.45004	-1.45	-0.8	0.801558436438111	0.0075212	-0.010134	0.041284
Trial1	3	1	blindfold	clockwise	practice	Guided	1	0.5	0	1.92598	0.45004	-1.45	-0.8	0.801558436438111	-0.012192	-0.018598	0.0021017
Trial1	3	1	blindfold	clockwise	practice	Guided	1	0.5	0	1.945984	0.45004	-1.45	-0.8	0.801558436438111	-0.0035867	-0.031293	0.0068794
Trial1	3	1	blindfold	clockwise	practice	Guided	1	0.5	0	1.965988	0.45004	-1.45	-0.8	0.801558436438111	-0.0041401	0.011024	0.015262
Trial1	3	1	blindfold	clockwise	practice	Guided	1	0.5	0	1.985977	0.45004	-1.45	-0.8	0.801558436438111	0.010562	0.032183	-0.0048135
Trial1	3	1	blindfold	clockwise	practice	Guided	1	0.5	0	2.005981	0.45004	-1.45	-0.8	0.801558436438111	0.028875	-0.0016728	-0.012026
Trial1	3	1	blindfold	clockwise	practice	Guided	1	0.5	0	2.025986	0.45004	-1.45	-0.8	0.801558436438111	0.014447	0.019481	0.0038621
Trial1	3	1	blindfold	clockwise	practice	Guided	1	0.5	0	2.04599	0.45004	-1.45	-0.8	0.801558436438111	-0.0044196	0.011017	0.019457
Trial1	3	1	blindfold	clockwise	practice	Guided	1	0.5	0	2.065979	0.45004	-1.45	-0.8	0.801558436438111	-0.011916	0.011015	-0.0020828
Trial1	3	1	blindfold	clockwise	practice	Guided	1	0.5	0	2.085983	0.45004	-1.45	-0.8	0.801558436438111	0.0058466	0.00255	-0.00091054
Trial1	3	1	blindfold	clockwise	practice	Guided	1	0.5	0	2.105988	0.45004	-1.45	-0.8	0.801558436438111	0.023055	0.015246	0.0086433
Trial1	3	1	blindfold	clockwise	practice	Guided	1	0.5	0	2.125992	0.45004	-1.45	-0.8	0.801558436438111	0.0091815	0.015244	0.016147
Trial1	3	1	blindfold	clockwise	practice	Guided	1	0.5	0	2.145981	0.45004	-1.45	-0.8	0.801558436438111	-0.016632	-0.0016852	0.0018175
Trial1	3	1	blindfold	clockwise	practice	Guided	1	0.5	0	2.165985	0.45004	-1.45	-0.8	0.801558436438111	0.040541	-0.014381	0.014006
Trial1	3	1	blindfold	clockwise	practice	Guided	1	0.5	0	2.185989	0.45004	-1.45	-0.8	0.801558436438111	0.028323	0.019471	-0.037749
Trial1	3	1	blindfold	clockwise	practice	Guided	1	0.5	0	2.205978	0.45004	-1.45	-0.8	0.801558436438111	-0.023579	-0.018617	-0.033556
Trial1	3	1	blindfold	clockwise	practice	Guided	1	0.5	0	2.225983	0.45004	-1.45	-0.8	0.801558436438111	-0.016357	0.0067736	-0.0023717
Trial1	3	1	blindfold	clockwise	practice	Guided	1	0.5	0	2.245987	0.45004	-1.45	-0.8	0.801558436438111	-0.038284	0.0025397	-0.0080266
Trial1	3	1	blindfold	clockwise	practice	Guided	1	0.5	0	2.265991	0.45004	-1.45	-0.8	0.801558436438111	-0.0066474	-0.010155	-0.014358
Trial1	3	1	blindfold	clockwise	practice	Guided	1	0.5	0	2.28598	0.45004	-1.45	-0.8	0.801558436438111	0.019441	0.032163	-0.0087035
Trial1	3	1	blindfold	clockwise	practice	Guided	1	0.5	0	2.305984	0.45004	-1.45	-0.8	0.801558436438111	2.1593E-05	-0.014386	0.019755
Trial1	3	1	blindfold	clockwise	practice	Guided	1	0.5	0	2.325989	0.45004	-1.45	-0.8	0.801558436438111	-0.022186	-0.0059228	0.018289
Trial1	3	1	blindfold	clockwise	practice	Guided	1	0.5	0	2.345978	0.45004	-1.45	-0.8	0.801558436438111	-0.0088655	-0.018618	0.01917
Trial1	3	1	blindfold	clockwise	practice	Guided	1	0.5	0	2.365982	0.45004	-1.45	-0.8	0.801558436438111	0.018603	-0.027081	0.0083547
Trial1	3	1	blindfold	clockwise	practice	Guided	1	0.5	0	2.385986	0.45004	-1.45	-0.8	0.801558436438111	-0.016089	-0.018619	-0.0065582
Trial1	3	1	blindfold	clockwise	practice	Guided	1	0.5	0	2.405991	0.45004	-1.45	-0.8	0.801558436438111	-0.016364	-0.022852	-0.0023676
Trial1	3	1	blindfold	clockwise	practice	Guided	1	0.5	0	2.42598	0.45004	-1.45	-0.8	0.801558436438111	-0.019969	0.0067703	-0.015234
Trial1	3	1	blindfold	clockwise	practice	Guided	1	0.5	0	2.445984	0.45004	-1.45	-0.8	0.801558436438111	-0.017186	-0.027081	0.010205
Trial1	3	1	blindfold	clockwise	practice	Guided	1	0.5	0	2.465988	0.45004	-1.45	-0.8	0.801558436438111	0.013893	0.011006	0.012253
Trial1	3	1	blindfold	clockwise	practice	Guided	1	0.5	0	2.485977	0.45004	-1.45	-0.8	0.801558436438111	-0.0069284	0.015237	-0.010167
Trial1	3	1	blindfold	clockwise	practice	Guided	1	0.5	0	2.505981	0.45004	-1.45	-0.8	0.801558436438111	0.016378	-0.022851	0.001529
Trial1	3	1	blindfold	clockwise	practice	Guided	1	0.5	0	2.525986	0.45004	-1.45	-0.8	0.801558436438111	0.014723	-0.014385	-0.0003188
Trial1	3	1	blindfold	clockwise	practice	Guided	1	0.5	0	2.54599	0.45004	-1.45	-0.8	0.801558436438111	-0.026069	-0.031314	0.0096199
Trial1	3	1	blindfold	clockwise	practice	Guided	1	0.5	0	2.565979	0.45004	-1.45	-0.8	0.801558436438111	0.0022322	-0.0059228	-0.013182
Trial1	3	1	blindfold	clockwise	practice	Guided	1	0.5	0	2.585983	0.45004	-1.45	-0.8	0.801558436438111	0.019442	0.015235	-0.0042128
Trial1	3	1	blindfold	clockwise	practice	Guided	1	0.5	0	2.605988	0.45004	-1.45	-0.8	0.801558436438111	0.0094535	0.0067722	-0.010165
Trial1	3	1	blindfold	clockwise	practice	Guided	1	0.5	0	2.625992	0.45004	-1.45	-0.8	0.801558436438111	0.014445	0.019466	0.0038741
Trial1	3	1	blindfold	clockwise	practice	Guided	1	0.5	0	2.645981	0.45004	-1.45	-0.8	0.801558436438111	0.03276	0.023698	-0.003338
Trial1	3	1	blindfold	clockwise	practice	Guided	1	0.5	0	2.665985	0.45004	-1.45	-0.8	0.801558436438111	0.014447	0.0025382	0.0038729
Trial1	3	1	blindfold	clockwise	practice	Guided	1	0.5	0	2.685989	0.45004	-1.45	-0.8	0.801558436438111	0.0047366	0.0025376	0.01586
Trial1	3	1	blindfold	clockwise	practice	Guided	1	0.5	0	2.705978	0.45004	-1.45	-0.8	0.801558436438111	0.011112	0.0025363	-0.013184
Trial1	3	1	blindfold	clockwise	practice	Guided	1	0.5	0	2.725983	0.45004	-1.45	-0.8	0.801558436438111	0.027492	-0.010157	0.008943
Trial1	3	1	blindfold	clockwise	practice	Guided	1	0.5	0	2.745987	0.45004	-1.45	-0.8	0.801558436438111	0.023049	-0.022854	0.0086497
Trial1	3	1	blindfold	clockwise	practice	Guided	1	0.5	0	2.765991	0.45004	-1.45	-0.8	0.801558436438111	0.014166	0.019464	0.0080632
Trial1	3	1	blindfold	clockwise	practice	Guided	1	0.5	0	2.78598	0.45004	-1.45	-0.8	0.801558436438111	0.010279	0.027928	-0.00060884
Trial1	3	1	blindfold	clockwise	practice	Guided	1	0.5	0	2.805984	0.45004	-1.45	-0.8	0.801558436438111	-0.045513	0.0067664	-0.03375
Trial1	3	1	blindfold	clockwise	practice	Guided	1	0.5	0	2.825989	0.45004	-1.45	-0.8	0.801558436438111	-0.0085887	-0.014393	0.014985
Trial1	3	1	blindfold	clockwise	practice	Guided	1	0.5	0	2.845978	0.45004	-1.45	-0.8	0.801558436438111	0.010829	-0.0059296	-0.0089908
Trial1	3	1	blindfold	clockwise	practice	Guided	1	0.5	0	2.865982	0.45004	-1.45	-0.8	0.801558436438111	-0.046064	0.010998	-0.025368
Trial1	3	1	blindfold	clockwise	practice	Guided	1	0.5	0	2.885986	0.45004	-1.45	-0.8	0.801558436438111	0.028594	0.015228	-0.0078193
Trial1	3	1	blindfold	clockwise	practice	Guided	1	0.5	0	2.905991	0.45004	-1.45	-0.8	0.801558436438111	0.021095	0.027925	-0.029359
Trial1	3	1	blindfold	clockwise	practice	Guided	1	0.5	0	2.92598	0.45004	-1.45	-0.8	0.801558436438111	-0.012752	-0.031322	0.0105
Trial1	3	1	blindfold	clockwise	practice	Guided	1	0.5	0	2.945984	0.45004	-1.45	-0.8	0.801558436438111	-0.012476	-0.0059286	0.0029963
Trial1	3	1	blindfold	clockwise	practice	Guided	1	0.5	0	2.965988	0.45004	-1.45	-0.8	0.801558436438111	-0.016361	0.019463	-0.0014883
Trial1	3	1	blindfold	clockwise	practice	Guided	1	0.5	0	2.985977	0.45004	-1.45	-0.8	0.801558436438111	-0.0044391	-0.014393	-0.04788
Trial1	3	1	blindfold	clockwise	practice	Guided	1	0.5	0	3.005981	0.45004	-1.45	-0.8	0.801558436438111	-0.038561	0.0025339	-0.003829
Trial1	3	1	blindfold	clockwise	practice	Guided	1	0.5	0	3.025986	0.45004	-1.45	-0.8	0.801558436438111	0.023879	0.0067649	-0.0039238
Trial1	3	1	blindfold	clockwise	practice	Guided	1	0.5	0	3.04599	0.45004	-1.45	-0.8	0.801558436438111	0.0052895	0.015227	0.0074776
Trial1	3	1	blindfold	clockwise	practice	Guided	1	0.5	0	3.065979	0.45004	-1.45	-0.8	0.801558436438111	0.0058423	0.0025312	-0.00090428
Trial1	3	1	blindfold	clockwise	practice	Guided	1	0.5	0	3.085983	0.45004	-1.45	-0.8	0.801558436438111	0.013066	0.015224	0.024827
Trial1	3	1	blindfold	clockwise	practice	Guided	1	0.5	0	3.105988	0.45004	-1.45	-0.8	0.801558436438111	-0.0019333	-0.0059361	-0.018252
Trial1	3	1	blindfold	clockwise	practice	Guided	1	0.5	0	3.125992	0.45004	-1.45	-0.8	0.801558436438111	0.010005	0.015221	0.0035822
Trial1	3	1	blindfold	clockwise	practice	Guided	1	0.5	0	3.145981	0.45004	-1.45	-0.8	0.801558436438111	0.055511	0.0067566	-0.010257
Trial1	3	1	blindfold	clockwise	practice	Guided	1	0.5	0	3.165985	0.45004	-1.45	-0.8	0.801558436438111	0.00056893	-0.0017076	0.011376
Trial1	3	1	blindfold	clockwise	practice	Guided	1	0.5	0	3.185989	0.45004	-1.45	-0.8	0.801558436438111	-0.0022115	0.010987	-0.014063
Trial1	3	1	blindfold	clockwise	practice	Guided	1	0.5	0	3.205978	0.45004	-1.45	-0.8	0.801558436438111	-0.0049728	-0.010171	0.027843
Trial1	3	1	blindfold	clockwise	practice	Guided	1	0.5	0	3.225983	0.45004	-1.45	-0.8	0.801558436438111	0.0014029	0.036379	-0.0012004
Trial1	3	1	blindfold	clockwise	practice	Guided	1	0.5	0	3.245987	0.45004	-1.45	-0.8	0.801558436438111	0.0066713	-0.031329	-0.013479
Trial1	3	1	blindfold	clockwise	practice	Guided	1	0.5	0	3.265991	0.45004	-1.45	-0.8	0.801558436438111	0.015829	0.040612	-0.017085
Trial1	3	1	blindfold	clockwise	practice	Guided	1	0.5	0	3.28598	0.45004	-1.45	-0.8	0.801558436438111	0.01721	0.006756	-0.038037
Trial1	3	1	blindfold	clockwise	practice	Guided	1	0.5	0	3.305984	0.45004	-1.45	-0.8	0.801558436438111	0.011941	-0.018633	-0.015524
Trial1	3	1	blindfold	clockwise	practice	Guided	1	0.5	0	3.325989	0.45004	-1.45	-0.8	0.801558436438111	0.009177	0.01945	0.016154
Trial1	3	1	blindfold	clockwise	practice	Guided	1	0.5	0	3.345978	0.45004	-1.45	-0.8	0.801558436438111	0.017485	0.0025197	-0.042223
Trial1	3	1	blindfold	clockwise	practice	Guided	1	0.5	0	3.365982	0.45004	-1.45	-0.8	0.801558436438111	0.0063945	-0.010178	-0.009281
Trial1	3	1	blindfold	clockwise	practice	Guided	1	0.5	0	3.385986	0.45004	-1.45	-0.8	0.801558436438111	-0.0024854	-0.022874	-0.0098664
Trial1	3	1	blindfold	clockwise	practice	Guided	1	0.5	0	3.405991	0.45004	-1.45	-0.8	0.801558436438111	0.0036112	0.015213	-0.034718
Trial1	3	1	blindfold	clockwise	practice	Guided	1	0.5	0	3.42598	0.45004	-1.45	-0.8	0.801558436438111	0.00029572	0.040602	0.015575
Trial1	3	1	blindfold	clockwise	practice	Guided	1	0.5	0	3.445984	0.45004	-1.45	-0.8	0.801558436438111	0.018884	-0.0059478	0.0041744
Trial1	3	1	blindfold	clockwise	practice	Guided	1	0.5	0	3.465988	0.45004	-1.45	-0.8	0.801558436438111	0.020267	0.0025169	-0.0044087
Trial1	3	1	blindfold	clockwise	practice	Guided	1	0.5	0	3.485977	0.45004	-1.45	-0.8	0.801558436438111	-0.0074803	-0.0017169	-0.0017724
Trial1	3	1	blindfold	clockwise	practice	Guided	1	0.5	0	3.505981	0.45004	-1.45	-0.8	0.801558436438111	0.00084659	0.0025147	0.0071934
Trial1	3	1	blindfold	clockwise	practice	Guided	1	0.5	0	3.525986	0.45004	-1.45	-0.8	0.801558436438111	-0.037185	0.027904	-0.024777
Trial1	3	1	blindfold	clockwise	practice	Guided	1	0.5	0	3.54599	0.45004	-1.45	-0.8	0.801558436438111	-0.043561	0.0067419	0.0042675
Trial1	3	1	blindfold	clockwise	practice	Guided	1	0.5	0	3.565979	0.45004	-1.45	-0.8	0.801558436438111	0.024148	-0.039808	-0.0089829
Trial1	3	1	blindfold	clockwise	practice	Guided	1	0.5	0	3.585983	0.45004	-1.45	-0.8	0.801558436438111	0.0085973	-0.018649	-0.042802
Trial1	3	1	blindfold	clockwise	practice	Guided	1	0.5	0	3.605988	0.45004	-1.45	-0.8	0.801558436438111	0.01361	0.015205	0.0080756
Trial1	3	1	blindfold	clockwise	practice	Guided	1	0.5	0	3.625992	0.45004	-1.45	-0.8	0.801558436438111	-0.018028	-0.0017232	0.02601
Trial1	3	1	blindfold	clockwise	practice	Guided	1	0.5	0	3.645981	0.45004	-1.45	-0.8	0.801558436438111	-0.0036021	0.015204	0.0069017
Trial1	3	1	blindfold	clockwise	practice	Guided	1	0.5	0	3.665985	0.45005	-1.45	-0.8	0.801557812367948	-0.013314	0.010971	0.018889
Trial1	3	1	blindfold	clockwise	practice	Guided	1	0.5	0	3.685989	0.45004	-1.45	-0.8	0.801558436438111	-0.0024976	-0.010189	-0.0098632
Trial1	3	1	blindfold	clockwise	practice	Guided	1	0.5	0	3.705978	0.45004	-1.45	-0.8	0.801558436438111	0.0186	0.0067392	0.0083639
Trial1	3	1	blindfold	clockwise	practice	Guided	1	0.5	0	3.725983	0.45004	-1.45	-0.8	0.801558436438111	0.050237	-0.022884	0.03741
Trial1	3	1	blindfold	clockwise	practice	Guided	1	0.5	0	3.745987	0.45004	-1.45	-0.8	0.801558436438111	-0.025529	0.023667	0.0012479
Trial1	3	1	blindfold	clockwise	practice	Guided	1	0.5	0	3.765991	0.45005	-1.45	-0.8	0.801557812367948	-0.0038827	-0.0059558	0.011093
Trial1	3	1	blindfold	clockwise	practice	Guided	1	0.5	0	3.78598	0.45004	-1.45	-0.8	0.801558436438111	0.0061061	-0.0017247	-0.0050826
Trial1	3	1	blindfold	clockwise	practice	Guided	1	0.5	0	3.805984	0.45004	-1.45	-0.8	0.801558436438111	-0.012484	0.027895	0.0063191
Trial1	3	1	blindfold	clockwise	practice	Guided	1	0.5	0	3.825989	0.45005	-1.45	-0.8	0.801557812367948	0.02497	0.010966	-0.020674
Trial1	3	1	blindfold	clockwise	practice	Guided	1	0.5	0	3.845978	0.45005	-1.45	-0.8	0.801557812367948	0.014433	-0.010194	0.0038868
Trial1	3	1	blindfold	clockwise	practice	Guided	1	0.5	0	3.865982	0.45005	-1.45	-0.8	0.801557812367948	-0.03747	-0.0059629	-0.02058
Trial1	3	1	blindfold	clockwise	practice	Guided	1	0.5	0	3.885986	0.45004	-1.45	-0.8	0.801558436438111	-0.011655	-0.0059628	-0.0083924
Trial1	3	1	blindfold	clockwise	practice	Guided	1	0.5	0	3.905991	0.45004	-1.45	-0.8	0.801558436438111	7.7289E-06	-0.010197	0.019773
Trial1	3	1	blindfold	clockwise	practice	Guided	1	0.5	0	3.92598	0.45005	-1.45	-0.8	0.801557812367948	0.0013833	0.015194	-0.0011826
Trial1	3	1	blindfold	clockwise	practice	Guided	1	0.5	0	3.945984	0.45005	-1.45	-0.8	0.801557812367948	0.01804	-0.0017347	0.016752
Trial1	3	1	blindfold	clockwise	practice	Guided	1	0.5	0	3.965988	0.45005	-1.45	-0.8	0.801557812367948	0.03219	0.0024965	0.005058
Trial1	3	1	blindfold	clockwise	practice	Guided	1	0.5	0	3.985977	0.45005	-1.45	-0.8	0.801557812367948	-0.0033322	0.0024956	0.012271
Trial1	3	1	blindfold	clockwise	practice	Guided	1	0.5	0	4.005981	0.45005	-1.45	-0.8	0.801557812367948	-0.0033336	-0.022896	0.0027154
Trial1	3	1	blindfold	clockwise	practice	Guided	1	0.5	0	4.025986	0.45005	-1.45	-0.8	0.801557812367948	-0.05218	-0.014433	-0.0056665
Trial1	3	1	blindfold	clockwise	practice	Guided	1	0.5	0	4.04599	0.45005	-1.45	-0.8	0.801557812367948	0.0013806	-0.0059702	-0.0011823
Trial1	3	1	blindfold	clockwise	practice	Guided	1	0.5	0	4.065979	0.45005	-1.45	-0.8	0.801557812367948	0.014704	0.010956	-0.00030192
Trial1	3	1	blindfold	clockwise	practice	Guided	1	0.5	0	4.085983	0.45005	-1.45	-0.8	0.801557812367948	-0.025535	0.0067241	0.0012546
Trial1	3	1	blindfold	clockwise	practice	Guided	1	0.5	0	4.105988	0.45005	-1.45	-0.8	0.801557812367948	0.00055751	0.010954	0.011393
Trial1	3	1	blindfold	clockwise	practice	Guided	1	0.5	0	4.125992	0.45005	-1.45	-0.8	0.801557812367948	0.0091601	-0.0017465	0.016169
Trial1	3	1	blindfold	clockwise	practice	Guided	1	0.5	0	4.145981	0.45005	-1.45	-0.8	0.801557812367948	0.013877	-0.0017477	0.012271
Trial1	3	1	blindfold	clockwise	practice	Guided	1	0.5	0	4.165985	0.45005	-1.45	-0.8	0.801557812367948	0.0022157	-0.0017468	-0.013752
Trial1	3	1	blindfold	clockwise	practice	Guided	1	0.5	0	4.185989	0.45005	-1.45	-0.8	0.801557812367948	0.049955	0.010948	0.0062323
Trial1	3	1	blindfold	clockwise	practice	Guided	1	0.5	0	4.205978	0.45005	-1.45	-0.8	0.801557812367948	0.032468	0.0024828	-0.0039046
Trial1	3	1	blindfold	clockwise	practice	Guided	1	0.5	0	4.225983	0.45005	-1.45	-0.8	0.801557812367948	-0.016652	0.010946	0.0018442
Trial1	3	1	blindfold	clockwise	practice	Guided	1	0.5	0	4.245987	0.45005	-1.45	-0.8	0.801557812367948	0.00028222	0.010942	0.015588
Trial1	3	1	blindfold	clockwise	practice	Guided	1	0.5	0	4.265991	0.45005	-1.45	-0.8	0.801557812367948	-0.010827	0.0067096	-0.018815
Trial1	3	1	blindfold	clockwise	practice	Guided	1	0.5	0	4.28598	0.45005	-1.45	-0.8	0.801557812367948	-0.0080448	0.0024777	0.003019
Trial1	3	1	blindfold	clockwise	practice	Guided	1	0.5	0	4.305984	0.45005	-1.45	-0.8	0.801557812367948	0.019979	-0.022915	-0.012574
Trial1	3	1	blindfold	clockwise	practice	Guided	1	0.5	0	4.325989	0.45005	-1.45	-0.8	0.801557812367948	-0.020538	0.0024762	-0.0065363
Trial1	3	1	blindfold	clockwise	practice	Guided	1	0.5	0	4.345978	0.45005	-1.45	-0.8	0.801557812367948	-0.0063907	-0.010221	-0.018525
Trial1	3	1	blindfold	clockwise	practice	Guided	1	0.5	0	4.365982	0.45005	-1.45	-0.8	0.801557812367948	0.010267	-0.0017556	-0.00058935
Trial1	3	1	blindfold	clockwise	practice	Guided	1	0.5	0	4.385986	0.45005	-1.45	-0.8	0.801557812367948	0.0049974	0.0067091	0.011689
Trial1	3	1	blindfold	clockwise	practice	Guided	1	0.5	0	4.405991	0.45005	-1.45	-0.8	0.801557812367948	-0.034964	0.015172	0.0090554
Trial1	3	1	blindfold	clockwise	practice	Guided	1	0.5	0	4.42598	0.45005	-1.45	-0.8	0.801557812367948	-0.0013745	0.01094	0.040733
Trial1	3	1	blindfold	clockwise	practice	Guided	1	0.5	0	4.445984	0.45005	-1.45	-0.8	0.801557812367948	0.018321	-0.014451	0.012564
Trial1	3	1	blindfold	clockwise	practice	Guided	1	0.5	0	4.465988	0.45005	-1.45	-0.8	0.801557812367948	0.00028334	-0.0017553	0.015584
Trial1	3	1	blindfold	clockwise	practice	Guided	1	0.5	0	4.485977	0.45005	-1.45	-0.8	0.801557812367948	-0.0052641	0.019403	0.032053
Trial1	3	1	blindfold	clockwise	practice	Guided	1	0.5	0	4.505981	0.45005	-1.45	-0.8	0.801557812367948	0.0013868	0.0067041	-0.0026448
Trial1	3	1	blindfold	clockwise	practice	Guided	1	0.5	0	4.525986	0.45005	-1.45	-0.8	0.801557812367948	0.0136	0.019397	0.016463
Trial1	3	1	blindfold	clockwise	practice	Guided	1	0.5	0	4.54599	0.45005	-1.45	-0.8	0.801557812367948	-0.030251	0.0067016	0.0051529
Trial1	3	1	blindfold	clockwise	practice	Guided	1	0.5	0	4.565979	0.45005	-1.45	-0.8	0.801557812367948	0.011094	-0.031385	-0.013166
Trial1	3	1	blindfold	clockwise	practice	Guided	1	0.5	0	4.585983	0.45005	-1.45	-0.8	0.801557812367948	-0.0063926	-0.014458	-0.018526
Trial1	3	1	blindfold	clockwise	practice	Guided	1	0.5	0	4.605988	0.45005	-1.45	-0.8	0.801557812367948	0.0063786	-0.044081	-0.0092653
Trial1	3	1	blindfold	clockwise	practice	Guided	1	0.5	0	4.625992	0.45005	-1.45	-0.8	0.801557812367948	-0.0019535	0.0066999	-0.018232
Trial1	3	1	blindfold	clockwise	practice	Guided	1	0.5	0	4.645981	0.45005	-1.45	-0.8	0.801557812367948	0.010812	-0.001764	-0.0089694
Trial1	3	1	blindfold	clockwise	practice	Guided	1	0.5	0	4.665985	0.45005	-1.45	-0.8	0.801557812367948	0.01109	0.0024678	-0.013159
Trial1	3	1	blindfold	clockwise	practice	Guided	1	0.5	0	4.685989	0.45005	-1.45	-0.8	0.801557812367948	-0.015001	0.0024652	-0.023298
Trial1	3	1	blindfold	clockwise	practice	Guided	1	0.5	0	4.705978	0.45005	-1.45	-0.8	0.801557812367948	0.0088556	-0.022926	-0.046981
Trial1	3	1	blindfold	clockwise	practice	Guided	1	0.5	0	4.725983	0.45005	-1.45	-0.8	0.801557812367948	0.012762	-0.018695	0.029043
Trial1	3	1	blindfold	clockwise	practice	Guided	1	0.5	0	4.745987	0.45005	-1.45	-0.8	0.801557812367948	-0.026373	-0.010233	0.013834
Trial1	3	1	blindfold	clockwise	practice	Guided	1	0.5	0	4.765991	0.45005	-1.45	-0.8	0.801557812367948	0.011359	-0.0060009	-0.017349
Trial1	3	1	blindfold	clockwise	practice	Guided	1	0.5	0	4.78598	0.45005	-1.45	-0.8	0.801557812367948	0.028015	-0.022929	0.00058575
Trial1	3	1	blindfold	clockwise	practice	Guided	1	0.5	0	4.805984	0.45006	-1.45	-0.8	0.801557188422396	0.01635	-0.0017715	-0.025435
Trial1	3	1	blindfold	clockwise	practice	Guided	1	0.5	0	4.825989	0.45005	-1.45	-0.8	0.801557812367948	-0.011671	-0.0017743	-0.0062385
Trial1	3	1	blindfold	clockwise	practice	Guided	1	0.5	0	4.845978	0.45005	-1.45	-0.8	0.801557812367948	-0.0030669	-0.018701	-0.001464
Trial1	3	1	blindfold	clockwise	practice	Guided	1	0.5	0	4.865982	0.45006	-1.45	-0.8	0.801557188422396	-0.0030689	-0.022932	-0.0014654
Trial1	3	1	blindfold	clockwise	practice	Guided	1	0.5	0	4.885986	0.45006	-1.45	-0.8	0.801557188422396	0.0016472	-0.010238	-0.0053641
Trial1	3	1	blindfold	clockwise	practice	Guided	1	0.5	0	4.905991	0.45006	-1.45	-0.8	0.801557188422396	0.050767	-0.027166	-0.0063335
Trial1	3	1	blindfold	clockwise	practice	Guided	1	0.5	0	4.92598	0.45006	-1.45	-0.8	0.801557188422396	-0.020833	0.010917	-0.0026352
Trial1	3	1	blindfold	clockwise	practice	Guided	1	0.5	0	4.945984	0.45006	-1.45	-0.8	0.801557188422396	-0.0083387	-0.0060113	0.010816
Trial1	3	1	blindfold	clockwise	practice	Guided	1	0.5	0	4.965988	0.45006	-1.45	-0.8	0.801557188422396	-0.016667	0.019379	0.0018498
Trial1	3	1	blindfold	clockwise	practice	Guided	1	0.5	0	4.985977	0.45006	-1.45	-0.8	0.801557188422396	0.071864	0.015145	-0.0038981
Trial1	3	1	blindfold	clockwise	practice	Guided	1	0.5	0	5.005981	0.45006	-1.45	-0.8	0.801557188422396	0.012757	-0.0017824	0.029042
Trial1	3	1	blindfold	clockwise	practice	Guided	1	0.5	0	5.025986	0.45006	-1.45	-0.8	0.801557188422396	-0.0097242	0.015145	0.031768
Trial1	3	1	blindfold	clockwise	practice	Guided	1	0.5	0	5.04599	0.45006	-1.45	-0.8	0.801557188422396	0.0060823	-0.0017826	-0.0050721
Trial1	3	1	blindfold	clockwise	practice	Guided	1	0.5	0	5.065979	0.45006	-1.45	-0.8	0.801557188422396	-0.061355	0.0066798	0.0031111
Trial1	3	1	blindfold	clockwise	practice	Guided	1	0.5	0	5.085983	0.45006	-1.45	-0.8	0.801557188422396	0.00081118	0.032071	0.0072104
Trial1	3	1	blindfold	clockwise	practice	Guided	1	0.5	0	5.105988	0.45006	-1.45	-0.8	0.801557188422396	0.014408	-0.0060175	0.0038975
Trial1	3	1	blindfold	clockwise	practice	Guided	1	0.5	0	5.125992	0.45006	-1.45	-0.8	0.801557188422396	0.016618	-0.0017848	-0.029626
Trial1	3	1	blindfold	clockwise	practice	Guided	1	0.5	0	5.145981	0.45006	-1.45	-0.8	0.801557188422396	-0.0061359	0.0066797	-0.022707
Trial1	3	1	blindfold	clockwise	practice	Guided	1	0.5	0	5.165985	0.45006	-1.45	-0.8	0.801557188422396	-0.012234	-0.014481	0.0021458
Trial1	3	1	blindfold	clockwise	practice	Guided	1	0.5	0	5.185989	0.45006	-1.45	-0.8	0.801557188422396	0.028283	-0.0060189	-0.0036021
Trial1	3	1	blindfold	clockwise	practice	Guided	1	0.5	0	5.205978	0.45006	-1.45	-0.8	0.801557188422396	-0.011403	0.015142	-0.010428
Trial1	3	1	blindfold	clockwise	practice	Guided	1	0.5	0	5.225983	0.45006	-1.45	-0.8	0.801557188422396	-0.0086212	-0.0017885	-0.0044807
Trial1	3	1	blindfold	clockwise	practice	Guided	1	0.5	0	5.245987	0.45006	-1.45	-0.8	0.801557188422396	0.0019161	-0.022947	-0.018516
Trial1	3	1	blindfold	clockwise	practice	Guided	1	0.5	0	5.265991	0.45006	-1.45	-0.8	0.801557188422396	-0.01417	-0.0017906	0.0060447
Trial1	3	1	blindfold	clockwise	practice	Guided	1	0.5	0	5.28598	0.45006	-1.45	-0.8	0.801557188422396	0.0032958	0.010904	-0.030502
Trial1	3	1	blindfold	clockwise	practice	Guided	1	0.5	0	5.305984	0.45006	-1.45	-0.8	0.801557188422396	-0.029996	0.023599	0.031189
Trial1	3	1	blindfold	clockwise	practice	Guided	1	0.5	0	5.325989	0.45006	-1.45	-0.8	0.801557188422396	0.0013662	-0.018719	-0.0011661
Trial1	3	1	blindfold	clockwise	practice	Guided	1	0.5	0	5.345978	0.45006	-1.45	-0.8	0.801557188422396	0.032452	0.015135	0.00088379
Trial1	3	1	blindfold	clockwise	practice	Guided	1	0.5	0	5.365982	0.45006	-1.45	-0.8	0.801557188422396	-0.021386	0.015135	0.0015632
Trial1	3	1	blindfold	clockwise	practice	Guided	1	0.5	0	5.385986	0.45006	-1.45	-0.8	0.801557188422396	0.01303	-0.0017937	0.024858
Trial1	3	1	blindfold	clockwise	practice	Guided	1	0.5	0	5.405991	0.45006	-1.45	-0.8	0.801557188422396	0.0071885	0.0024396	-0.021829
Trial1	3	1	blindfold	clockwise	practice	Guided	1	0.5	0	5.42598	0.45006	-1.45	-0.8	0.801557188422396	0.014134	0.023595	0.0080936
Trial1	3	1	blindfold	clockwise	practice	Guided	1	0.5	0	5.445984	0.45006	-1.45	-0.8	0.801557188422396	0.0099685	-0.0060277	0.0036112
Trial1	3	1	blindfold	clockwise	practice	Guided	1	0.5	0	5.465988	0.45006	-1.45	-0.8	0.801557188422396	0.010794	0.010898	-0.0089625
Trial1	3	1	blindfold	clockwise	practice	Guided	1	0.5	0	5.485977	0.45006	-1.45	-0.8	0.801557188422396	-0.016126	0.015128	-0.0065279
Trial1	3	1	blindfold	clockwise	practice	Guided	1	0.5	0	5.505981	0.45006	-1.45	-0.8	0.801557188422396	0.01829	-0.018727	0.012578
Trial1	3	1	blindfold	clockwise	practice	Guided	1	0.5	0	5.525986	0.45007	-1.45	-0.8	0.801556564601454	-0.016684	0.015125	0.0018562
Trial1	3	1	blindfold	clockwise	practice	Guided	1	0.5	0	5.54599	0.45006	-1.45	-0.8	0.801557188422396	-0.0019805	0.015124	-0.01822
Trial1	3	1	blindfold	clockwise	practice	Guided	1	0.5	0	5.565979	0.45007	-1.45	-0.8	0.801556564601454	0.0038406	-0.010269	-0.038883
Trial1	3	1	blindfold	clockwise	practice	Guided	1	0.5	0	5.585983	0.45006	-1.45	-0.8	0.801557188422396	0.010511	0.015123	-0.0014565
Trial1	3	1	blindfold	clockwise	practice	Guided	1	0.5	0	5.605988	0.45007	-1.45	-0.8	0.801556564601454	-0.007804	-0.022964	0.0024432
Trial1	3	1	blindfold	clockwise	practice	Guided	1	0.5	0	5.625992	0.45007	-1.45	-0.8	0.801556564601454	0.0019045	-0.0060381	-0.0095422
Trial1	3	1	blindfold	clockwise	practice	Guided	1	0.5	0	5.645981	0.45007	-1.45	-0.8	0.801556564601454	0.0032826	-0.014503	-0.030496
Trial1	3	1	blindfold	clockwise	practice	Guided	1	0.5	0	5.665985	0.45007	-1.45	-0.8	0.801556564601454	0.020213	0.015119	-0.01675
Trial1	3	1	blindfold	clockwise	practice	Guided	1	0.5	0	5.685989	0.45007	-1.45	-0.8	0.801556564601454	0.022719	-0.010272	0.012878
Trial1	3	1	blindfold	clockwise	practice	Guided	1	0.5	0	5.705978	0.45007	-1.45	-0.8	0.801556564601454	-0.016692	0.01935	0.0018626
Trial1	3	1	blindfold	clockwise	practice	Guided	1	0.5	0	5.725983	0.45007	-1.45	-0.8	0.801556564601454	-0.016966	-0.010273	0.0060527
Trial1	3	1	blindfold	clockwise	practice	Guided	1	0.5	0	5.745987	0.45007	-1.45	-0.8	0.801556564601454	-0.021683	0.027815	0.0099495
Trial1	3	1	blindfold	clockwise	practice	Guided	1	0.5	0	5.765991	0.45007	-1.45	-0.8	0.801556564601454	0.031878	0.010885	0.0092712
Trial1	3	1	blindfold	clockwise	practice	Guided	1	0.5	0	5.78598	0.45007	-1.45	-0.8	0.801556564601454	-0.015583	0.036276	-0.014904
Trial1	3	1	blindfold	clockwise	practice	Guided	1	0.5	0	5.805984	0.45007	-1.45	-0.8	0.801556564601454	-0.0078067	-0.010274	0.0024435
Trial1	3	1	blindfold	clockwise	practice	Guided	1	0.5	0	5.825989	0.45007	-1.45	-0.8	0.801556564601454	0.014947	0.0024209	-0.0044753
Trial1	3	1	blindfold	clockwise	practice	Guided	1	0.5	0	5.845978	0.45007	-1.45	-0.8	0.801556564601454	0.006893	0.015115	-0.021531
Trial1	3	1	blindfold	clockwise	practice	Guided	1	0.5	0	5.865982	0.45007	-1.45	-0.8	0.801556564601454	0.0016216	0.010881	-0.0027178
Trial1	3	1	blindfold	clockwise	practice	Guided	1	0.5	0	5.885986	0.45007	-1.45	-0.8	0.801556564601454	0.022716	-0.01028	0.012876
Trial1	3	1	blindfold	clockwise	practice	Guided	1	0.5	0	5.905991	0.45007	-1.45	-0.8	0.801556564601454	0.0088409	0.023573	0.02038
Trial1	3	1	blindfold	clockwise	practice	Guided	1	0.5	0	5.92598	0.45007	-1.45	-0.8	0.801556564601454	-0.032246	-0.0060498	-0.032834
Trial1	3	1	blindfold	clockwise	practice	Guided	1	0.5	0	5.945984	0.45007	-1.45	-0.8	0.801556564601454	0.0049542	0.040501	0.011711
Trial1	3	1	blindfold	clockwise	practice	Guided	1	0.5	0	5.965988	0.45007	-1.45	-0.8	0.801556564601454	-0.0022711	-0.0018189	-0.012264
Trial1	3	1	blindfold	clockwise	practice	Guided	1	0.5	0	5.985977	0.45007	-1.45	-0.8	0.801556564601454	-0.0094742	0.0024141	0.027598
Trial1	3	1	blindfold	clockwise	practice	Guided	1	0.5	0	6.005981	0.45007	-1.45	-0.8	0.801556564601454	-0.039452	-0.010282	-0.013141
Trial1	3	1	blindfold	clockwise	practice	Guided	1	0.5	0	6.025986	0.45007	-1.45	-0.8	0.801556564601454	0.0066071	-0.018745	-0.013435
Trial1	3	1	blindfold	clockwise	practice	Guided	1	0.5	0	6.04599	0.45007	-1.45	-0.8	0.801556564601454	0.0052256	0.023572	0.0075185
Trial1	3	1	blindfold	clockwise	practice	Guided	1	0.5	0	6.065979	0.45007	-1.45	-0.8	0.801556564601454	0.020481	0.015107	-0.02094
Trial1	3	1	blindfold	clockwise	practice	Guided	1	0.5	0	6.085983	0.45008	-1.45	-0.8	0.801555942761177	-0.0075459	-0.018749	-0.0017441
Trial1	3	1	blindfold	clockwise	practice	Guided	1	0.5	0	6.105988	0.45008	-1.45	-0.8	0.801555942761177	-0.0011707	-0.010287	-0.0038852
Trial1	3	1	blindfold	clockwise	practice	Guided	1	0.5	0	6.125992	0.45008	-1.45	-0.8	0.801555942761177	0.015207	0.0066407	-0.0086592
Trial1	3	1	blindfold	clockwise	practice	Guided	1	0.5	0	6.145981	0.45008	-1.45	-0.8	0.801555942761177	-0.026139	0.015104	0.0096619
Trial1	3	1	blindfold	clockwise	practice	Guided	1	0.5	0	6.165985	0.45008	-1.45	-0.8	0.801555942761177	0.040744	0.019333	0.0098604
Trial1	3	1	blindfold	clockwise	practice	Guided	1	0.5	0	6.185989	0.45008	-1.45	-0.8	0.801555942761177	-0.013369	0.0024058	0.018919
Trial1	3	1	blindfold	clockwise	practice	Guided	1	0.5	0	6.205978	0.45008	-1.45	-0.8	0.801555942761177	0.021028	0.0066352	-0.0063182
Trial1	3	1	blindfold	clockwise	practice	Guided	1	0.5	0	6.225983	0.45008	-1.45	-0.8	0.801555942761177	0.018263	0.015096	0.012587
Trial1	3	1	blindfold	clockwise	practice	Guided	1	0.5	0	6.245987	0.45008	-1.45	-0.8	0.801555942761177	-0.025864	-0.0060641	1.5766E-05
Trial1	3	1	blindfold	clockwise	practice	Guided	1	0.5	0	6.265991	0.45008	-1.45	-0.8	0.801555942761177	-0.029198	-0.0018311	-0.030106
Trial1	3	1	blindfold	clockwise	practice	Guided	1	0.5	0	6.28598	0.45008	-1.45	-0.8	0.801555942761177	0.014104	0.023558	0.0081062
Trial1	3	1	blindfold	clockwise	practice	Guided	1	0.5	0	6.305984	0.45008	-1.45	-0.8	0.801555942761177	0.0035642	0.019326	0.032665
Trial1	3	1	blindfold	clockwise	practice	Guided	1	0.5	0	6.325989	0.45008	-1.45	-0.8	0.801555942761177	-0.024754	-0.014527	-0.011294
Trial1	3	1	blindfold	clockwise	practice	Guided	1	0.5	0	6.345978	0.45007	-1.45	-0.8	0.801556564601454	0.027703	-0.0018308	0.0047916
Trial1	3	1	blindfold	clockwise	practice	Guided	1	0.5	0	6.365982	0.45007	-1.45	-0.8	0.801556564601454	0.0016132	-0.0018298	-0.0053455
Trial1	3	1	blindfold	clockwise	practice	Guided	1	0.5	0	6.385986	0.45008	-1.45	-0.8	0.801555942761177	0.014104	-0.039917	0.0081054
Trial1	3	1	blindfold	clockwise	practice	Guided	1	0.5	0	6.405991	0.45008	-1.45	-0.8	0.801555942761177	-0.011433	0.019327	-0.010415
Trial1	3	1	blindfold	clockwise	practice	Guided	1	0.5	0	6.42598	0.45007	-1.45	-0.8	0.801556564601454	-0.0036563	0.044717	0.0069328
Trial1	3	1	blindfold	clockwise	practice	Guided	1	0.5	0	6.445984	0.45007	-1.45	-0.8	0.801556564601454	0.0032929	0.023555	0.036853
Trial1	3	1	blindfold	clockwise	practice	Guided	1	0.5	0	6.465988	0.45007	-1.45	-0.8	0.801556564601454	-0.013086	0.023553	0.011708
Trial1	3	1	blindfold	clockwise	practice	Guided	1	0.5	0	6.485977	0.45007	-1.45	-0.8	0.801556564601454	0.044344	-0.0018378	-0.044622
Trial1	3	1	blindfold	clockwise	practice	Guided	1	0.5	0	6.505981	0.45007	-1.45	-0.8	0.801556564601454	-0.021413	0.01932	0.022817
Trial1	3	1	blindfold	clockwise	practice	Guided	1	0.5	0	6.525986	0.45007	-1.45	-0.8	0.801556564601454	0.010496	-0.031464	-0.0047645
Trial1	3	1	blindfold	clockwise	practice	Guided	1	0.5	0	6.54599	0.45007	-1.45	-0.8	0.801556564601454	0.005778	0.019319	-0.00086612
Trial1	3	1	blindfold	clockwise	practice	Guided	1	0.5	0	6.565979	0.45008	-1.45	-0.8	0.801555942761177	-0.0031054	0.0023906	-0.0014511
Trial1	3	1	blindfold	clockwise	practice	Guided	1	0.5	0	6.585983	0.45007	-1.45	-0.8	0.801556564601454	0.051286	0.0023898	-0.0147
Trial1	3	1	blindfold	clockwise	practice	Guided	1	0.5	0	6.605988	0.45008	-1.45	-0.8	0.801555942761177	-0.017255	-0.018771	0.010245
Trial1	3	1	blindfold	clockwise	practice	Guided	1	0.5	0	6.625992	0.45007	-1.45	-0.8	0.801556564601454	-0.061934	-0.023003	0.01151
Trial1	3	1	blindfold	clockwise	practice	Guided	1	0.5	0	6.645981	0.45007	-1.45	-0.8	0.801556564601454	0.001891	0.015081	-0.0095376
Trial1	3	1	blindfold	clockwise	practice	Guided	1	0.5	0	6.665985	0.45007	-1.45	-0.8	0.801556564601454	-0.026133	-0.01454	0.0096621
Trial1	3	1	blindfold	clockwise	practice	Guided	1	0.5	0	6.685989	0.45007	-1.45	-0.8	0.801556564601454	0.028255	-0.01454	-0.0035872
Trial1	3	1	blindfold	clockwise	practice	Guided	1	0.5	0	6.705978	0.45008	-1.45	-0.8	0.801555942761177	0.016315	-0.018772	-0.02542
Trial1	3	1	blindfold	clockwise	practice	Guided	1	0.5	0	6.725983	0.45008	-1.45	-0.8	0.801555942761177	0.010492	-0.0060803	-0.0047596
Trial1	3	1	blindfold	clockwise	practice	Guided	1	0.5	0	6.745987	0.45008	-1.45	-0.8	0.801555942761177	0.03741	0.02354	-0.0071947
Trial1	3	1	blindfold	clockwise	practice	Guided	1	0.5	0	6.765991	0.45008	-1.45	-0.8	0.801555942761177	-0.0025532	-0.010316	-0.009829
Trial1	3	1	blindfold	clockwise	practice	Guided	1	0.5	0	6.78598	0.45008	-1.45	-0.8	0.801555942761177	0.011044	0.0023805	-0.013141
Trial1	3	1	blindfold	clockwise	practice	Guided	1	0.5	0	6.805984	0.45008	-1.45	-0.8	0.801555942761177	-0.0025552	0.0066117	0.008398
Trial1	3	1	blindfold	clockwise	practice	Guided	1	0.5	0	6.825989	0.45008	-1.45	-0.8	0.801555942761177	-0.0033821	0.032003	0.0099548
Trial1	3	1	blindfold	clockwise	practice	Guided	1	0.5	0	6.845978	0.45008	-1.45	-0.8	0.801555942761177	0.015483	0.019306	-0.012848
Trial1	3	1	blindfold	clockwise	practice	Guided	1	0.5	0	6.865982	0.45008	-1.45	-0.8	0.801555942761177	0.0085567	-0.0060848	0.024575
Trial1	3	1	blindfold	clockwise	practice	Guided	1	0.5	0	6.885986	0.45008	-1.45	-0.8	0.801555942761177	0.027146	0.015074	0.013176
Trial1	3	1	blindfold	clockwise	practice	Guided	1	0.5	0	6.905991	0.45008	-1.45	-0.8	0.801555942761177	-0.013369	-0.014549	0.018923
Trial1	3	1	blindfold	clockwise	practice	Guided	1	0.5	0	6.92598	0.45008	-1.45	-0.8	0.801555942761177	-0.028367	-0.0018543	-0.024158
Trial1	3	1	blindfold	clockwise	practice	Guided	1	0.5	0	6.945984	0.45008	-1.45	-0.8	0.801555942761177	-0.026965	-0.0060868	0.022236
Trial1	3	1	blindfold	clockwise	practice	Guided	1	0.5	0	6.965988	0.45007	-1.45	-0.8	0.801556564601454	0.0046715	0.019305	0.015902
Trial1	3	1	blindfold	clockwise	practice	Guided	1	0.5	0	6.985977	0.45007	-1.45	-0.8	0.801556564601454	0.01604	-0.0060881	-0.02123
Trial1	3	1	blindfold	clockwise	practice	Guided	1	0.5	0	7.005981	0.45007	-1.45	-0.8	0.801556564601454	0.0096675	-0.01032	0.0078156
Trial1	3	1	blindfold	clockwise	practice	Guided	1	0.5	0	7.025986	0.45007	-1.45	-0.8	0.801556564601454	-0.011708	-0.018786	-0.0062214
Trial1	3	1	blindfold	clockwise	practice	Guided	1	0.5	0	7.04599	0.45008	-1.45	-0.8	0.801555942761177	0.0091111	0.010836	0.016198
Trial1	3	1	blindfold	clockwise	practice	Guided	1	0.5	0	7.065979	0.45008	-1.45	-0.8	0.801555942761177	0.022431	0.0023727	0.017075
Trial1	3	1	blindfold	clockwise	practice	Guided	1	0.5	0	7.085983	0.45008	-1.45	-0.8	0.801555942761177	-0.031407	-0.010323	0.021944
Trial1	3	1	blindfold	clockwise	practice	Guided	1	0.5	0	7.105988	0.45008	-1.45001	-0.8	0.801555942761177	-0.0083748	-0.116101	0.010832
Trial1	3	1	blindfold	clockwise	practice	Guided	1	0.5	0	7.125992	0.45008	-1.45003	-0.8	0.801555942761177	0.026588	-0.082192	0.02155
Trial1	3	1	blindfold	clockwise	practice	Guided	1	0.5	0	7.145981	0.45008	-1.45004	-0.79999	0.801546008108522	0.068749	-0.154095	-0.0093481
Trial1	3	1	blindfold	clockwise	practice	Guided	1	0.5	0	7.165985	0.45009	-1.45006	-0.79999	0.80154538638441	0.064296	-0.124426	-0.009646
Trial1	3	1	blindfold	clockwise	practice	Guided	1	0.5	0	7.185989	0.4501	-1.45007	-0.79997	0.801524834105069	0.113713	-0.179397	0.119873
Trial1	3	1	blindfold	clockwise	practice	Guided	1	0.5	0	7.205978	0.45014	-1.45009	-0.79994	0.801492362616066	0.151708	-0.28512	0.151809
Trial1	3	1	blindfold	clockwise	practice	Guided	1	0.5	0	7.225983	0.45036	-1.45015	-0.79993	0.801468771812375	0.208777	-0.280718	0.163915
Trial1	3	1	blindfold	clockwise	practice	Guided	1	0.5	0	7.245987	0.4506	-1.45015	-0.79994	0.80146387622953	0.172618	-0.280638	0.10257
Trial1	3	1	blindfold	clockwise	practice	Guided	1	0.5	0	7.265991	0.45089	-1.45014	-0.79997	0.801476039441161	0.056283	-0.200165	0.040164
Trial1	3	1	blindfold	clockwise	practice	Guided	1	0.5	0	7.28598	0.45117	-1.45011	-0.80001	0.801498794505056	-0.016725	-0.166264	-0.017835
Trial1	3	1	blindfold	clockwise	practice	Guided	1	0.5	0	7.305984	0.45139	-1.45009	-0.79999	0.801465488789279	-0.0059007	-0.187368	-0.031281
Trial1	3	1	blindfold	clockwise	practice	Guided	1	0.5	0	7.325989	0.45165	-1.45012	-0.79996	0.80141977569566	0.180564	-0.41998	0.115733
Trial1	3	1	blindfold	clockwise	practice	Guided	1	0.5	0	7.345978	0.45178	-1.45019	-0.79995	0.801402007439767	0.076456	-0.572255	0.138277
Trial1	3	1	blindfold	clockwise	practice	Guided	1	0.5	0	7.365982	0.45186	-1.45025	-0.79995	0.801397196697808	-0.035678	-0.47068	0.080313
Trial1	3	1	blindfold	clockwise	practice	Guided	1	0.5	0	7.385986	0.45185	-1.45025	-0.79996	0.80140773426984	-0.156374	-0.500199	0.017587
Trial1	3	1	blindfold	clockwise	practice	Guided	1	0.5	0	7.405991	0.45183	-1.45025	-0.80003	0.801478844837158	-0.210439	-0.445078	-0.041006
Trial1	3	1	blindfold	clockwise	practice	Guided	1	0.5	0	7.42598	0.45161	-1.45018	-0.80004	0.801502090788807	-0.123756	-0.402561	-0.068611
Trial1	3	1	blindfold	clockwise	practice	Guided	1	0.5	0	7.445984	0.45147	-1.45021	-0.80005	0.801520491743786	-0.115672	-0.550618	-0.122769
Trial1	3	1	blindfold	clockwise	practice	Guided	1	0.5	0	7.465988	0.45134	-1.45025	-0.80004	0.801518437656403	-0.140331	-0.504039	-0.085901
Trial1	3	1	blindfold	clockwise	practice	Guided	1	0.5	0	7.485977	0.45125	-1.45025	-0.8	0.801483926587958	-0.143895	-0.520878	0.034761
Trial1	3	1	blindfold	clockwise	practice	Guided	1	0.5	0	7.505981	0.45116	-1.45025	-0.79985	0.801339719479883	-0.169928	-0.48697	0.177224
Trial1	3	1	blindfold	clockwise	practice	Guided	1	0.5	0	7.525986	0.4507	-1.45021	-0.79975	0.801268121184459	-0.44386	-0.431723	0.528879
Trial1	3	1	blindfold	clockwise	practice	Guided	1	0.5	0	7.54599	0.45018	-1.45023	-0.7996399	0.801190406238872	-0.303778	-0.575557	0.773875
Trial1	3	1	blindfold	clockwise	practice	Guided	1	0.5	0	7.565979	0.44956	-1.45026	-0.7995	0.801089524743373	-0.345716	-0.533239	1.074189
Trial1	3	1	blindfold	clockwise	practice	Guided	1	0.5	0	7.585983	0.44886	-1.45026	-0.79941	0.801044084706978	-0.627951	-0.457	1.232436
Trial1	3	1	blindfold	clockwise	practice	Guided	1	0.5	0	7.605988	0.44789	-1.45024	-0.7993701	0.801066743924947	-0.664722	-0.469571	1.183797
Trial1	3	1	blindfold	clockwise	practice	Guided	1	0.5	0	7.625992	0.44499	-1.45026	-0.79931	0.801200679506244	-0.460904	-0.676795	1.420412
Trial1	3	1	blindfold	clockwise	practice	Guided	1	0.5	0	7.645981	0.44345	-1.45032	-0.79929	0.801287970557161	-0.493462	-0.731808	1.447846
Trial1	3	1	blindfold	clockwise	practice	Guided	1	0.5	0	7.665985	0.44177	-1.45034	-0.7993	0.801418273006779	-0.616933	-0.604854	1.355804
Trial1	3	1	blindfold	clockwise	practice	Guided	1	0.5	0	7.685989	0.43989	-1.45031	-0.7993	0.801557063699571	-0.641956	-0.566768	1.413236
Trial1	3	1	blindfold	clockwise	practice	Guided	1	0.5	0	7.705978	0.43776	-1.45029	-0.79929	0.80170962372987	-0.754845	-0.587927	1.360479
Trial1	3	1	blindfold	clockwise	practice	Guided	1	0.5	0	7.725983	0.43238	-1.45027	-0.79924	0.802095400937545	-0.632445	-0.524417	1.570157
Trial1	3	1	blindfold	clockwise	practice	Guided	1	0.5	0	7.745987	0.4293	-1.45027	-0.79924	0.802360925718745	-0.549673	-0.60059	1.541923
Trial1	3	1	blindfold	clockwise	practice	Guided	1	0.5	0	7.765991	0.42597	-1.45029	-0.79927	0.802691057860464	-0.448208	-0.685226	1.430649
Trial1	3	1	blindfold	clockwise	practice	Guided	1	0.5	0	7.78598	0.42278	-1.45033	-0.79927	0.802991546413051	-0.398844	-0.824875	1.454299
Trial1	3	1	blindfold	clockwise	practice	Guided	1	0.5	0	7.805984	0.4193	-1.4504	-0.79927	0.803333665746785	-0.556063	-0.824875	1.470656
Trial1	3	1	blindfold	clockwise	practice	Guided	1	0.5	0	7.825989	0.41244	-1.45038	-0.79927	0.804051767589836	-0.622529	-0.824875	1.492374
Trial1	3	1	blindfold	clockwise	practice	Guided	1	0.5	0	7.845978	0.40879	-1.4504	-0.79926	0.804447540538476	-0.494617	-0.964525	1.529764
Trial1	3	1	blindfold	clockwise	practice	Guided	1	0.5	0	7.865982	0.40509	-1.45046	-0.79926	0.804875448303253	-0.413455	-0.972988	1.454855
Trial1	3	1	blindfold	clockwise	practice	Guided	1	0.5	0	7.885986	0.40137	-1.45048	-0.79928	0.805342457147515	-0.284983	-0.909511	1.457939
Trial1	3	1	blindfold	clockwise	practice	Guided	1	0.5	0	7.905991	0.39791	-1.45047	-0.79938	0.805872669700353	-0.259628	-0.913743	1.29167
Trial1	3	1	blindfold	clockwise	practice	Guided	1	0.5	0	7.92598	0.39142	-1.45046	-0.79939	0.80673044803693	-0.218434	-0.956061	1.218485
Trial1	3	1	blindfold	clockwise	practice	Guided	1	0.5	0	7.945984	0.38852	-1.45047	-0.7994	0.807135741400095	-0.239365	-0.917975	1.204738
Trial1	3	1	blindfold	clockwise	practice	Guided	1	0.5	0	7.965988	0.38575	-1.45046	-0.79942	0.807542815259863	-0.205139	-0.854498	1.160466
Trial1	3	1	blindfold	clockwise	practice	Guided	1	0.5	0	7.985977	0.38331	-1.45044	-0.79943	0.807901543261868	-0.181502	-0.879889	1.145019
Trial1	3	1	blindfold	clockwise	practice	Guided	1	0.5	0	8.005981	0.38091	-1.45043	-0.79941	0.808231867044603	-0.215441	-0.909511	1.122134
Trial1	3	1	blindfold	clockwise	practice	Guided	1	0.5	0	8.025986	0.37683	-1.45046	-0.7994	0.808833214300226	-0.224239	-0.854498	1.21428
Trial1	3	1	blindfold	clockwise	practice	Guided	1	0.5	0	8.04599	0.37504	-1.45044	-0.79939	0.809097895051365	-0.124751	-0.803716	1.194546
Trial1	3	1	blindfold	clockwise	practice	Guided	1	0.5	0	8.065979	0.3735	-1.4504	-0.7993701	0.809317447099105	-0.187043	-0.774094	1.267632
Trial1	3	1	blindfold	clockwise	practice	Guided	1	0.5	0	8.085983	0.37213	-1.45039	-0.79935	0.809512936848852	-0.200319	-0.824875	1.28299
Trial1	3	1	blindfold	clockwise	practice	Guided	1	0.5	0	8.105988	0.37089	-1.4504	-0.79936	0.80971955627571	-0.183633	-0.807948	1.309158
Trial1	3	1	blindfold	clockwise	practice	Guided	1	0.5	0	8.125992	0.3689	-1.45044	-0.79939	0.810068892490678	-0.292576	-0.93067	1.18974
Trial1	3	1	blindfold	clockwise	practice	Guided	1	0.5	0	8.145981	0.36812	-1.45045	-0.7994	0.8102053108343	-0.232647	-0.909511	1.239266
Trial1	3	1	blindfold	clockwise	practice	Guided	1	0.5	0	8.165985	0.36745	-1.45045	-0.79938	0.810294942750774	-0.220257	-0.850266	1.260981
Trial1	3	1	blindfold	clockwise	practice	Guided	1	0.5	0	8.185989	0.36694	-1.45043	-0.79938	0.810378522246582	-0.273456	-0.837571	1.258132
Trial1	3	1	blindfold	clockwise	practice	Guided	1	0.5	0	8.205978	0.36649	-1.45042	-0.79942	0.810491982301969	-0.236136	-0.799484	1.179183
Trial1	3	1	blindfold	clockwise	practice	Guided	1	0.5	0	8.225983	0.36604	-1.45042	-0.79942	0.810566233510258	-0.137332	-0.871425	1.135067
Trial1	3	1	blindfold	clockwise	practice	Guided	1	0.5	0	8.245987	0.36603	-1.45042	-0.79943	0.810577759424518	-0.127236	-0.846034	1.030458
Trial1	3	1	blindfold	clockwise	practice	Guided	1	0.5	0	8.265991	0.36603	-1.45042	-0.79943	0.810577759424518	-0.161639	-0.786789	0.990809
Trial1	3	1	blindfold	clockwise	practice	Guided	1	0.5	0	8.28598	0.36602	-1.45042	-0.79944	0.810589285421559	-0.162961	-0.76563	1.03275
Trial1	3	1	blindfold	clockwise	practice	Guided	1	0.5	0	8.305984	0.36602	-1.45041	-0.79944	0.810589285421559	-0.105389	-0.757166	1.040041
Trial1	3	1	blindfold	clockwise	practice	Guided	1	0.5	0	8.325989	0.36601	-1.4504	-0.79944	0.810590940597667	-0.117819	-0.638676	1.106671
Trial1	3	1	blindfold	clockwise	practice	Guided	1	0.5	0	8.345978	0.366	-1.45038	-0.79944	0.810592595894098	-0.132251	-0.570967	1.126928
Trial1	3	1	blindfold	clockwise	practice	Guided	1	0.5	0	8.365982	0.366	-1.45035	-0.79944	0.810592595894098	-0.080664	-0.541345	1.090849
Trial1	3	1	blindfold	clockwise	practice	Guided	1	0.5	0	8.385986	0.366	-1.45034	-0.79944	0.810592595894098	-0.045333	-0.566735	1.085318
Trial1	3	1	blindfold	clockwise	practice	Guided	1	0.5	0	8.405991	0.366	-1.45034	-0.79945	0.810602412919286	-0.084199	-0.558272	1.045906
Trial1	3	1	blindfold	clockwise	practice	Guided	1	0.5	0	8.42598	0.36599	-1.45033	-0.7994599	0.81061388532447	-0.073881	-0.545572	0.953402
Trial1	3	1	blindfold	clockwise	practice	Guided	1	0.5	0	8.445984	0.36599	-1.45032	-0.79947	0.810623819905315	-0.057172	-0.520169	0.891207
Trial1	3	1	blindfold	clockwise	practice	Guided	1	0.5	0	8.465988	0.36599	-1.45032	-0.79949	0.810643512723611	-0.0095887	-0.498965	0.834872
Trial1	3	1	blindfold	clockwise	practice	Guided	1	0.5	0	8.485977	0.36599	-1.45031	-0.7995	0.810653388530085	-0.062464	-0.507327	0.823627
Trial1	3	1	blindfold	clockwise	practice	Guided	1	0.5	0	8.505981	0.36598	-1.4503	-0.79952	0.81067479060225	-0.036253	-0.490354	0.846501
Trial1	3	1	blindfold	clockwise	practice	Guided	1	0.5	0	8.525986	0.36597	-1.45027	-0.79954	0.810696138869819	-0.197753	-0.375868	0.863812
Trial1	3	1	blindfold	clockwise	practice	Guided	1	0.5	0	8.54599	0.36592	-1.45023	-0.7996	0.810763598527424	-0.257616	-0.384227	0.724847
Trial1	3	1	blindfold	clockwise	practice	Guided	1	0.5	0	8.565979	0.36583	-1.45021	-0.79966	0.81083768202638	-0.191932	-0.388352	0.558757
Trial1	3	1	blindfold	clockwise	practice	Guided	1	0.5	0	8.585983	0.36572	-1.45021	-0.7996899	0.81088540447929	-0.146988	-0.447474	0.575154
Trial1	3	1	blindfold	clockwise	practice	Guided	1	0.5	0	8.605988	0.36565	-1.45022	-0.79972	0.81092662076942	-0.113156	-0.498155	0.526495
Trial1	3	1	blindfold	clockwise	practice	Guided	1	0.5	0	8.625992	0.36563	-1.45022	-0.79972	0.810929929126792	-0.213294	-0.409078	0.483064
Trial1	3	1	blindfold	clockwise	practice	Guided	1	0.5	0	8.645981	0.36561	-1.45022	-0.79972	0.810933247840163	-0.213727	-0.544389	0.575571
Trial1	3	1	blindfold	clockwise	practice	Guided	1	0.5	0	8.665985	0.36558	-1.45023	-0.79972	0.81093822187213	-0.15143	-0.476596	0.494751
Trial1	3	1	blindfold	clockwise	practice	Guided	1	0.5	0	8.685989	0.36557	-1.45022	-0.79972	0.810939876829247	-0.132764	-0.311454	0.563042
Trial1	3	1	blindfold	clockwise	practice	Guided	1	0.5	0	8.705978	0.36554	-1.45018	-0.79974	0.810964597316658	-0.204444	-0.222516	0.487704
Trial1	3	1	blindfold	clockwise	practice	Guided	1	0.5	0	8.725983	0.36524	-1.45007	-0.7997	0.810974956652885	-0.28702	0.08646	0.609664
Trial1	3	1	blindfold	clockwise	practice	Guided	1	0.5	0	8.745987	0.36484	-1.44996	-0.7996399	0.810982280587785	-0.397166	0.107589	0.764552
Trial1	3	1	blindfold	clockwise	practice	Guided	1	0.5	0	8.765991	0.36423	-1.44993	-0.7996	0.811044794849817	-0.494337	0.094858	0.833919
Trial1	3	1	blindfold	clockwise	practice	Guided	1	0.5	0	8.78598	0.36331	-1.44993	-0.79963	0.811228863232613	-0.402752	0.069438	0.70847
Trial1	3	1	blindfold	clockwise	practice	Guided	1	0.5	0	8.805984	0.36216	-1.44997	-0.79966	0.811453038324462	-0.342099	-0.091368	0.661276
Trial1	3	1	blindfold	clockwise	practice	Guided	1	0.5	0	8.825989	0.35951	-1.45013	-0.79966	0.811907382436497	-0.089336	-0.400148	0.691519
Trial1	3	1	blindfold	clockwise	practice	Guided	1	0.5	0	8.845978	0.35827	-1.45018	-0.79968	0.812142530357508	-0.108352	-0.37042	0.63165
Trial1	3	1	blindfold	clockwise	practice	Guided	1	0.5	0	8.865982	0.35715	-1.45017	-0.7997	0.812358449569794	-0.148702	-0.302624	0.579713
Trial1	3	1	blindfold	clockwise	practice	Guided	1	0.5	0	8.885986	0.35608	-1.45016	-0.7997	0.812547286275838	-0.250499	-0.319464	0.628472
Trial1	3	1	blindfold	clockwise	practice	Guided	1	0.5	0	8.905991	0.35495	-1.45016	-0.79967	0.812718633901526	-0.241228	-0.31514	0.624785
Trial1	3	1	blindfold	clockwise	practice	Guided	1	0.5	0	8.92598	0.35271	-1.45018	-0.79966	0.813111616191401	-0.105338	-0.463051	0.673923
Trial1	3	1	blindfold	clockwise	practice	Guided	1	0.5	0	8.945984	0.35166	-1.45022	-0.79966	0.81330247715776	-0.014058	-0.496795	0.720687
Trial1	3	1	blindfold	clockwise	practice	Guided	1	0.5	0	8.965988	0.35082	-1.45025	-0.7996399	0.813436355831267	-0.072181	-0.505201	0.726111
Trial1	3	1	blindfold	clockwise	practice	Guided	1	0.5	0	8.985977	0.35014	-1.45025	-0.7996399	0.813561338842023	-0.139393	-0.479746	0.735288
Trial1	3	1	blindfold	clockwise	practice	Guided	1	0.5	0	9.005981	0.34958	-1.45024	-0.79965	0.813674575291122	-0.14054	-0.471152	0.672154
Trial1	3	1	blindfold	clockwise	practice	Guided	1	0.5	0	9.025986	0.34874	-1.45025	-0.79963	0.813810609490228	-0.138949	-0.568363	0.731125
Trial1	3	1	blindfold	clockwise	practice	Guided	1	0.5	0	9.04599	0.34843	-1.45027	-0.79961	0.813848661988604	-0.101031	-0.555668	0.775118
Trial1	3	1	blindfold	clockwise	practice	Guided	1	0.5	0	9.065979	0.34827	-1.45027	-0.79961	0.813878476953926	-0.098903	-0.517582	0.821488
Trial1	3	1	blindfold	clockwise	practice	Guided	1	0.5	0	9.085983	0.34823	-1.45027	-0.79961	0.813885934050473	-0.140966	-0.475171	0.773085
Trial1	3	1	blindfold	clockwise	practice	Guided	1	0.5	0	9.105988	0.34823	-1.45026	-0.7996	0.813876096114872	-0.222838	-0.496218	0.815152
Trial1	3	1	blindfold	clockwise	practice	Guided	1	0.5	0	9.125992	0.34822	-1.45026	-0.7996	0.813877963486874	-0.193983	-0.563907	0.854493
Trial1	3	1	blindfold	clockwise	practice	Guided	1	0.5	0	9.145981	0.34821	-1.45027	-0.7996	0.813879825419608	-0.147195	-0.54698	0.898932
Trial1	3	1	blindfold	clockwise	practice	Guided	1	0.5	0	9.165985	0.34821	-1.45027	-0.7996	0.813879825419608	-0.134219	-0.585066	0.827173
Trial1	3	1	blindfold	clockwise	practice	Guided	1	0.5	0	9.185989	0.34821	-1.45027	-0.7996	0.813879825419608	-0.172692	-0.606225	0.793165
Trial1	3	1	blindfold	clockwise	practice	Guided	1	0.5	0	9.205978	0.3482	-1.45027	-0.7996	0.813881687470552	-0.181121	-0.678165	0.779451
Trial1	3	1	blindfold	clockwise	practice	Guided	1	0.5	0	9.225983	0.34818	-1.45032	-0.7996	0.813885423045556	-0.26273	-0.792424	0.808936
Trial1	3	1	blindfold	clockwise	practice	Guided	1	0.5	0	9.245987	0.34815	-1.45034	-0.79959	0.813881183988712	-0.286599	-0.707788	0.841364
Trial1	3	1	blindfold	clockwise	practice	Guided	1	0.5	0	9.265991	0.34813	-1.45033	-0.79958	0.81387507197357	-0.290385	-0.576602	0.916869
Trial1	3	1	blindfold	clockwise	practice	Guided	1	0.5	0	9.28598	0.34809	-1.45031	-0.79956	0.813862924890098	-0.274467	-0.504653	0.955529
Trial1	3	1	blindfold	clockwise	practice	Guided	1	0.5	0	9.305984	0.34802	-1.45028	-0.7995499	0.813866093004019	-0.22487	-0.508825	0.945443
Trial1	3	1	blindfold	clockwise	practice	Guided	1	0.5	0	9.325989	0.34797	-1.45028	-0.7995499	0.813875432951928	-0.173323	-0.686557	0.897605
Trial1	3	1	blindfold	clockwise	practice	Guided	1	0.5	0	9.345978	0.34796	-1.45029	-0.79956	0.813887199384719	-0.181319	-0.733106	0.880376
Trial1	3	1	blindfold	clockwise	practice	Guided	1	0.5	0	9.365982	0.34796	-1.4503	-0.79956	0.813887199384719	-0.145898	-0.711947	0.798072
Trial1	3	1	blindfold	clockwise	practice	Guided	1	0.5	0	9.385986	0.34795	-1.45031	-0.79956	0.813889064485625	-0.117711	-0.724643	0.770069
Trial1	3	1	blindfold	clockwise	practice	Guided	1	0.5	0	9.405991	0.34795	-1.45031	-0.79956	0.813889064485625	-0.134008	-0.716179	0.828115
Trial1	3	1	blindfold	clockwise	practice	Guided	1	0.5	0	9.42598	0.34794	-1.45032	-0.79956	0.81389093527272	-0.198556	-0.690788	0.959403
Trial1	3	1	blindfold	clockwise	practice	Guided	1	0.5	0	9.445984	0.34793	-1.45032	-0.79956	0.813892800610367	-0.216283	-0.690788	0.958501
Trial1	3	1	blindfold	clockwise	practice	Guided	1	0.5	0	9.465988	0.34792	-1.45032	-0.7995499	0.813884775865361	-0.27186	-0.640007	0.942979
Trial1	3	1	blindfold	clockwise	practice	Guided	1	0.5	0	9.485977	0.3479	-1.45033	-0.7995499	0.813888507177686	-0.294651	-0.686557	0.925073
Trial1	3	1	blindfold	clockwise	practice	Guided	1	0.5	0	9.505981	0.34785	-1.45033	-0.79954	0.813888081313432	-0.330129	-0.707716	0.923267
Trial1	3	1	blindfold	clockwise	practice	Guided	1	0.5	0	9.525986	0.3477	-1.45037	-0.79954	0.813916135059117	-0.289136	-0.758497	0.908532
Trial1	3	1	blindfold	clockwise	practice	Guided	1	0.5	0	9.54599	0.34766	-1.45037	-0.79954	0.813923619819362	-0.172438	-0.733106	0.893449
Trial1	3	1	blindfold	clockwise	practice	Guided	1	0.5	0	9.565979	0.34766	-1.45037	-0.79954	0.813923619819362	-0.218099	-0.758497	0.916361
Trial1	3	1	blindfold	clockwise	practice	Guided	1	0.5	0	9.585983	0.34765	-1.45037	-0.79954	0.813925488516553	-0.273683	-0.766961	0.871479
Trial1	3	1	blindfold	clockwise	practice	Guided	1	0.5	0	9.605988	0.34764	-1.45037	-0.7995499	0.81393714651576	-0.308104	-0.728875	0.848701
Trial1	3	1	blindfold	clockwise	practice	Guided	1	0.5	0	9.625992	0.34762	-1.45037	-0.7995499	0.813940890036876	-0.240667	-0.720411	0.839515
Trial1	3	1	blindfold	clockwise	practice	Guided	1	0.5	0	9.645981	0.34761	-1.45037	-0.7995499	0.813942759185355	-0.215657	-0.690788	0.874431
Trial1	3	1	blindfold	clockwise	practice	Guided	1	0.5	0	9.665985	0.34761	-1.45037	-0.7995499	0.813942759185355	-0.174553	-0.707716	0.842233
Trial1	3	1	blindfold	clockwise	practice	Guided	1	0.5	0	9.685989	0.34761	-1.45037	-0.79956	0.81395265424996	-0.184223	-0.716179	0.78351
Trial1	3	1	blindfold	clockwise	practice	Guided	1	0.5	0	9.705978	0.3476	-1.45037	-0.79956	0.813954529073892	-0.206616	-0.737338	0.786577
Trial1	3	1	blindfold	clockwise	practice	Guided	1	0.5	0	9.725983	0.34759	-1.45037	-0.79957	0.813966234909343	-0.221126	-0.762729	0.811071
Trial1	3	1	blindfold	clockwise	practice	Guided	1	0.5	0	9.745987	0.34758	-1.45037	-0.79957	0.813968104367357	-0.243296	-0.779656	0.809944
Trial1	3	1	blindfold	clockwise	practice	Guided	1	0.5	0	9.765991	0.34758	-1.45037	-0.79957	0.813968104367357	-0.211501	-0.771193	0.798945
Trial1	3	1	blindfold	clockwise	practice	Guided	1	0.5	0	9.78598	0.34757	-1.45037	-0.79957	0.813969979524536	-0.159199	-0.800815	0.822632
Trial1	3	1	blindfold	clockwise	practice	Guided	1	0.5	0	9.805984	0.34757	-1.45037	-0.79957	0.813969979524536	-0.158735	-0.826206	0.814245
Trial1	3	1	blindfold	clockwise	practice	Guided	1	0.5	0	9.825989	0.34756	-1.45038	-0.79957	0.813971849219227	-0.201412	-0.830438	0.866746
Trial1	3	1	blindfold	clockwise	practice	Guided	1	0.5	0	9.845978	0.34755	-1.45039	-0.79957	0.813973730195496	-0.29049	-0.78812	0.954735
Trial1	3	1	blindfold	clockwise	practice	Guided	1	0.5	0	9.865982	0.34754	-1.45039	-0.79956	0.813965758185251	-0.304396	-0.775424	0.982744
Trial1	3	1	blindfold	clockwise	practice	Guided	1	0.5	0	9.885986	0.34752	-1.45039	-0.7995499	0.813959614753629	-0.339651	-0.762729	0.960648
Trial1	3	1	blindfold	clockwise	practice	Guided	1	0.5	0	9.905991	0.34746	-1.45039	-0.79953	0.81395130561893	-0.357988	-0.821974	0.972332
Trial1	3	1	blindfold	clockwise	practice	Guided	1	0.5	0	9.92598	0.34726	-1.4504	-0.79953	0.813988805733961	-0.388467	-0.775424	0.962383
Trial1	3	1	blindfold	clockwise	practice	Guided	1	0.5	0	9.945984	0.34712	-1.4504	-0.79952	0.814005248625934	-0.289314	-0.78812	0.956939
Trial1	3	1	blindfold	clockwise	practice	Guided	1	0.5	0	9.965988	0.34698	-1.4504	-0.79951	0.814021726585066	-0.335786	-0.779656	0.981893
Trial1	3	1	blindfold	clockwise	practice	Guided	1	0.5	0	9.985977	0.34684	-1.4504	-0.79949	0.814028382469267	-0.282382	-0.809279	1.072924
Trial1	3	1	blindfold	clockwise	practice	Guided	1	0.5	0	10.00598	0.34672	-1.4504	-0.79949	0.814050971711311	-0.266418	-0.800815	1.030759
Trial1	3	1	blindfold	clockwise	practice	Guided	1	0.5	0	10.02599	0.34661	-1.45041	-0.79949	0.814071691168891	-0.261828	-0.847365	1.023508
Trial1	3	1	blindfold	clockwise	practice	Guided	1	0.5	0	10.04599	0.3466	-1.45041	-0.79949	0.814073572403669	-0.302178	-0.86006	1.029874
Trial1	3	1	blindfold	clockwise	practice	Guided	1	0.5	0	10.06598	0.34658	-1.45041	-0.79948	0.814067565234733	-0.40812	-0.826206	1.011885
Trial1	3	1	blindfold	clockwise	practice	Guided	1	0.5	0	10.08598	0.34653	-1.45042	-0.7994599	0.814057259125479	-0.470901	-0.821974	1.109631
Trial1	3	1	blindfold	clockwise	practice	Guided	1	0.5	0	10.10599	0.34636	-1.45041	-0.79942	0.814050117850979	-0.455543	-0.775424	1.160881
Trial1	3	1	blindfold	clockwise	practice	Guided	1	0.5	0	10.12599	0.3457	-1.45035	-0.79944	0.814194594514384	-0.442505	-0.62308	1.085885
Trial1	3	1	blindfold	clockwise	practice	Guided	1	0.5	0	10.14598	0.34524	-1.45033	-0.79948	0.814321166699234	-0.266467	-0.678093	1.044343
Trial1	3	1	blindfold	clockwise	practice	Guided	1	0.5	0	10.16599	0.34479	-1.45034	-0.79952	0.81444607265797	-0.291095	-0.783888	0.916955
Trial1	3	1	blindfold	clockwise	practice	Guided	1	0.5	0	10.18599	0.34439	-1.45038	-0.79954	0.814541991204145	-0.231312	-0.893915	0.882134
Trial1	3	1	blindfold	clockwise	practice	Guided	1	0.5	0	10.20598	0.34411	-1.45042	-0.79956	0.814615190085091	-0.177904	-0.940465	0.88483
Trial1	3	1	blindfold	clockwise	practice	Guided	1	0.5	0	10.22598	0.34394	-1.45045	-0.79956	0.814647738022962	-0.182886	-0.864292	0.808887
Trial1	3	1	blindfold	clockwise	practice	Guided	1	0.5	0	10.24599	0.34394	-1.45045	-0.79956	0.814647738022962	-0.18729	-0.800815	0.808666
Trial1	3	1	blindfold	clockwise	practice	Guided	1	0.5	0	10.26599	0.34393	-1.45045	-0.79956	0.814649650649036	-0.091389	-0.851597	0.818901
Trial1	3	1	blindfold	clockwise	practice	Guided	1	0.5	0	10.28598	0.34393	-1.45045	-0.79956	0.814649650649036	-0.085233	-0.948928	0.906319
Trial1	3	1	blindfold	clockwise	practice	Guided	1	0.5	0	10.30598	0.34393	-1.45045	-0.7995499	0.814639764050535	-0.142785	-1.020869	0.902349
Trial1	3	1	blindfold	clockwise	practice	Guided	1	0.5	0	10.32599	0.34391	-1.45048	-0.79954	0.814633825866086	-0.199398	-1.080114	1.051965
Trial1	3	1	blindfold	clockwise	practice	Guided	1	0.5	0	10.34598	0.34389	-1.45049	-0.7995	0.814598404288585	-0.3847	-1.012405	1.10572
Trial1	3	1	blindfold	clockwise	practice	Guided	1	0.5	0	10.36598	0.34381	-1.4505	-0.79945	0.814564662572373	-0.474102	-0.970087	1.202148
Trial1	3	1	blindfold	clockwise	practice	Guided	1	0.5	0	10.38599	0.34365	-1.45048	-0.79939	0.814536511486782	-0.427595	-0.902378	1.343273
Trial1	3	1	blindfold	clockwise	practice	Guided	1	0.5	0	10.40599	0.34346	-1.45045	-0.7993701	0.814553405939957	-0.374762	-0.821974	1.358557
Trial1	3	1	blindfold	clockwise	practice	Guided	1	0.5	0	10.42598	0.34305	-1.45041	-0.7994	0.814661657815599	-0.297945	-0.830438	1.164785
Trial1	3	1	blindfold	clockwise	practice	Guided	1	0.5	0	10.44598	0.34287	-1.45042	-0.79943	0.814725833053853	-0.333839	-0.864292	1.08309
Trial1	3	1	blindfold	clockwise	practice	Guided	1	0.5	0	10.46599	0.3427	-1.45043	-0.79944	0.8147684604743	-0.341984	-0.898147	1.070073
Trial1	3	1	blindfold	clockwise	practice	Guided	1	0.5	0	10.48598	0.34252	-1.45043	-0.79943	0.814793406985346	-0.390519	-0.838901	1.151753
Trial1	3	1	blindfold	clockwise	practice	Guided	1	0.5	0	10.50598	0.34231	-1.45042	-0.7993701	0.814775189873713	-0.412167	-0.813511	1.230577
Trial1	3	1	blindfold	clockwise	practice	Guided	1	0.5	0	10.52599	0.34165	-1.4504	-0.79935	0.814883543053924	-0.566699	-0.750034	1.298582
Trial1	3	1	blindfold	clockwise	practice	Guided	1	0.5	0	10.54599	0.34112	-1.45039	-0.79935	0.814986694751738	-0.548082	-0.766961	1.299961
Trial1	3	1	blindfold	clockwise	practice	Guided	1	0.5	0	10.56598	0.34044	-1.45039	-0.79938	0.815148933280336	-0.460887	-0.83467	1.24086
Trial1	3	1	blindfold	clockwise	practice	Guided	1	0.5	0	10.58598	0.33969	-1.4504	-0.79944	0.815354923810411	-0.266269	-0.851597	1.094989
Trial1	3	1	blindfold	clockwise	practice	Guided	1	0.5	0	10.60599	0.33898	-1.45043	-0.79954	0.815592808146593	-0.161668	-0.90661	0.957465
Trial1	3	1	blindfold	clockwise	practice	Guided	1	0.5	0	10.62599	0.33821	-1.45051	-0.7995499	0.815754926995926	-0.0905	-1.109737	0.880861
Trial1	3	1	blindfold	clockwise	practice	Guided	1	0.5	0	10.64598	0.33819	-1.45053	-0.7995499	0.815758893339551	-0.094502	-1.147823	0.872253
Trial1	3	1	blindfold	clockwise	practice	Guided	1	0.5	0	10.66599	0.33818	-1.45053	-0.7995499	0.815760879643859	-0.096358	-1.130896	0.902497
Trial1	3	1	blindfold	clockwise	practice	Guided	1	0.5	0	10.68599	0.33818	-1.45053	-0.79954	0.815751123477711	-0.082225	-1.016637	1.074707
Trial1	3	1	blindfold	clockwise	practice	Guided	1	0.5	0	10.70598	0.33818	-1.45053	-0.79949	0.815702109038671	-0.062829	-0.915074	1.222847
Trial1	3	1	blindfold	clockwise	practice	Guided	1	0.5	0	10.72598	0.33818	-1.45052	-0.7994599	0.815672665381215	-0.155355	-1.054723	1.382269
Trial1	3	1	blindfold	clockwise	practice	Guided	1	0.5	0	10.74599	0.33817	-1.45052	-0.79943	0.815645325315603	-0.232746	-1.088578	1.416285
Trial1	3	1	blindfold	clockwise	practice	Guided	1	0.5	0	10.76599	0.33816	-1.45053	-0.79941	0.815627683186112	-0.251503	-1.092809	1.436384
Trial1	3	1	blindfold	clockwise	practice	Guided	1	0.5	0	10.78598	0.33815	-1.45053	-0.79939	0.815610093795015	-0.188323	-1.058955	1.510998
Trial1	3	1	blindfold	clockwise	practice	Guided	1	0.5	0	10.80598	0.33814	-1.45053	-0.79934	0.815563061438563	-0.199671	-1.063187	1.560898
Trial1	3	1	blindfold	clockwise	practice	Guided	1	0.5	0	10.82599	0.33813	-1.45053	-0.79933	0.8155552344684	-0.247365	-1.067419	1.62582
Trial1	3	1	blindfold	clockwise	practice	Guided	1	0.5	0	10.84598	0.33812	-1.45053	-0.79931	0.815537587421594	-0.286481	-0.974319	1.607064
Trial1	3	1	blindfold	clockwise	practice	Guided	1	0.5	0	10.86598	0.3381	-1.45052	-0.79929	0.815521986893726	-0.396898	-0.974319	1.588986
Trial1	3	1	blindfold	clockwise	practice	Guided	1	0.5	0	10.88599	0.33807	-1.45051	-0.79929	0.815527951207372	-0.323406	-0.99971	1.546368
Trial1	3	1	blindfold	clockwise	practice	Guided	1	0.5	0	10.90599	0.33806	-1.45051	-0.7993	0.815539747809103	-0.293637	-1.101273	1.39336
Trial1	3	1	blindfold	clockwise	practice	Guided	1	0.5	0	10.92598	0.33805	-1.45053	-0.7993	0.815541730325553	-0.242564	-1.232459	1.35693
Trial1	3	1	blindfold	clockwise	practice	Guided	1	0.5	0	10.94598	0.33804	-1.45054	-0.7993	0.81554371887789	-0.268756	-1.130896	1.347226
Trial1	3	1	blindfold	clockwise	practice	Guided	1	0.5	0	10.96599	0.33803	-1.45054	-0.7993	0.815545701629491	-0.334946	-1.037796	1.335542
Trial1	3	1	blindfold	clockwise	practice	Guided	1	0.5	0	10.98598	0.33802	-1.45054	-0.79931	0.815557446088569	-0.398129	-1.012405	1.353443
Trial1	3	1	blindfold	clockwise	practice	Guided	1	0.5	0	11.00598	0.33801	-1.45054	-0.79931	0.815559429051598	-0.428522	-1.037796	1.339325
Trial1	3	1	blindfold	clockwise	practice	Guided	1	0.5	0	11.02599	0.33795	-1.45051	-0.79931	0.815571352981347	-0.441228	-0.898147	1.330289
Trial1	3	1	blindfold	clockwise	practice	Guided	1	0.5	0	11.04599	0.33789	-1.45049	-0.79931	0.815583269306645	-0.389031	-0.885451	1.362738
Trial1	3	1	blindfold	clockwise	practice	Guided	1	0.5	0	11.06598	0.33785	-1.45048	-0.79932	0.815601039437496	-0.3263	-0.974319	1.352797
Trial1	3	1	blindfold	clockwise	practice	Guided	1	0.5	0	11.08598	0.33784	-1.45049	-0.79932	0.815603030300774	-0.329213	-1.050491	1.323219
Trial1	3	1	blindfold	clockwise	practice	Guided	1	0.5	0	11.10599	0.33783	-1.45049	-0.79932	0.815605015356419	-0.281505	-1.008173	1.350808
Trial1	3	1	blindfold	clockwise	practice	Guided	1	0.5	0	11.12598	0.33782	-1.45048	-0.79932	0.815607000529443	-0.258124	-0.881219	1.330938
Trial1	3	1	blindfold	clockwise	practice	Guided	1	0.5	0	11.14598	0.33781	-1.45048	-0.79933	0.81561881126823	-0.239671	-0.881219	1.319235
Trial1	3	1	blindfold	clockwise	practice	Guided	1	0.5	0	11.16599	0.33781	-1.45048	-0.79933	0.81561881126823	-0.19672	-0.885451	1.262486
Trial1	3	1	blindfold	clockwise	practice	Guided	1	0.5	0	11.18599	0.3378	-1.45048	-0.79934	0.815630604302722	-0.148096	-0.965855	1.190494
Trial1	3	1	blindfold	clockwise	practice	Guided	1	0.5	0	11.20598	0.3378	-1.45048	-0.79935	0.81564041788418	-0.122029	-0.99971	1.19469
Trial1	3	1	blindfold	clockwise	practice	Guided	1	0.5	0	11.22598	0.33779	-1.45048	-0.79935	0.815642415191827	-0.120666	-0.99971	1.257834
Trial1	3	1	blindfold	clockwise	practice	Guided	1	0.5	0	11.24599	0.33779	-1.45048	-0.79934	0.815632601634401	-0.176464	-0.927769	1.305538
Trial1	3	1	blindfold	clockwise	practice	Guided	1	0.5	0	11.26599	0.33779	-1.45048	-0.79934	0.815632601634401	-0.231744	-0.927769	1.403581
Trial1	3	1	blindfold	clockwise	practice	Guided	1	0.5	0	11.28598	0.33778	-1.45048	-0.79933	0.815624773701531	-0.301354	-0.932001	1.400289
Trial1	3	1	blindfold	clockwise	practice	Guided	1	0.5	0	11.30598	0.33777	-1.45048	-0.79932	0.8156169518665	-0.351419	-0.927769	1.432533
Trial1	3	1	blindfold	clockwise	practice	Guided	1	0.5	0	11.32599	0.33775	-1.45048	-0.79931	0.815611110294048	-0.382898	-1.054723	1.522412
Trial1	3	1	blindfold	clockwise	practice	Guided	1	0.5	0	11.34598	0.33773	-1.45049	-0.79931	0.815615088615368	-0.338374	-1.07165	1.524613
Trial1	3	1	blindfold	clockwise	practice	Guided	1	0.5	0	11.36598	0.33772	-1.45049	-0.7993	0.815607331889569	-0.266074	-1.063187	1.595468
Trial1	3	1	blindfold	clockwise	practice	Guided	1	0.5	0	11.38599	0.33771	-1.4505	-0.79929	0.815599499132005	-0.25558	-1.04626	1.626155
Trial1	3	1	blindfold	clockwise	practice	Guided	1	0.5	0	11.40599	0.33771	-1.4505	-0.79927	0.815579872463112	-0.195896	-0.987014	1.619963
Trial1	3	1	blindfold	clockwise	practice	Guided	1	0.5	0	11.42598	0.3377	-1.4505	-0.79927	0.815581871027363	-0.296779	-0.936233	1.589749
Trial1	3	1	blindfold	clockwise	practice	Guided	1	0.5	0	11.44598	0.33769	-1.45049	-0.79927	0.815583857848423	-0.216612	-0.90661	1.501197
Trial1	3	1	blindfold	clockwise	practice	Guided	1	0.5	0	11.46599	0.33768	-1.45049	-0.79927	0.815585850718193	-0.172218	-0.872756	1.415083
Trial1	3	1	blindfold	clockwise	practice	Guided	1	0.5	0	11.48598	0.33768	-1.45048	-0.79928	0.815595722390551	-0.114094	-0.90661	1.292971
Trial1	3	1	blindfold	clockwise	practice	Guided	1	0.5	0	11.50598	0.33768	-1.45048	-0.7993	0.815615290513046	-0.027155	-0.915074	1.275071
Trial1	3	1	blindfold	clockwise	practice	Guided	1	0.5	0	11.52599	0.33768	-1.45048	-0.79932	0.815634858654903	-0.07054	-0.83467	1.071081
Trial1	3	1	blindfold	clockwise	practice	Guided	1	0.5	0	11.54599	0.33767	-1.45047	-0.79934	0.815656472117524	-0.119622	-0.821974	1.072862
Trial1	3	1	blindfold	clockwise	practice	Guided	1	0.5	0	11.56598	0.33767	-1.45046	-0.79935	0.815666285387756	-0.088287	-0.855829	1.070205
Trial1	3	1	blindfold	clockwise	practice	Guided	1	0.5	0	11.58598	0.33767	-1.45046	-0.79935	0.815666285387756	-0.062024	-0.927769	1.079912
Trial1	3	1	blindfold	clockwise	practice	Guided	1	0.5	0	11.60599	0.33766	-1.45046	-0.79936	0.81567802720914	-0.05417	-0.965855	1.118984
Trial1	3	1	blindfold	clockwise	practice	Guided	1	0.5	0	11.62598	0.33766	-1.45047	-0.79936	0.81567802720914	-0.189061	-0.995478	1.21661
Trial1	3	1	blindfold	clockwise	practice	Guided	1	0.5	0	11.64598	0.33766	-1.45047	-0.79936	0.81567802720914	-0.329272	-0.876988	1.260146
Trial1	3	1	blindfold	clockwise	practice	Guided	1	0.5	0	11.66599	0.33764	-1.45046	-0.79936	0.815682007410611	-0.396891	-0.864292	1.277832
Trial1	3	1	blindfold	clockwise	practice	Guided	1	0.5	0	11.68599	0.33759	-1.45045	-0.79936	0.815691962941095	-0.508933	-0.847365	1.284494
Trial1	3	1	blindfold	clockwise	practice	Guided	1	0.5	0	11.70598	0.33743	-1.45043	-0.79931	0.815674831817809	-0.470672	-0.830438	1.333062
Trial1	3	1	blindfold	clockwise	practice	Guided	1	0.5	0	11.72598	0.33701	-1.45044	-0.7993	0.815748892295884	-0.283209	-0.898147	1.422236
Trial1	3	1	blindfold	clockwise	practice	Guided	1	0.5	0	11.74599	0.33692	-1.45044	-0.79931	0.815776633086819	-0.281276	-0.843133	1.384488
Trial1	3	1	blindfold	clockwise	practice	Guided	1	0.5	0	11.76599	0.33688	-1.45043	-0.79932	0.815794434679526	-0.366974	-0.800815	1.317189
Trial1	3	1	blindfold	clockwise	practice	Guided	1	0.5	0	11.78598	0.33684	-1.45042	-0.79933	0.815812249885244	-0.391485	-0.805047	1.27393
Trial1	3	1	blindfold	clockwise	practice	Guided	1	0.5	0	11.80598	0.3368	-1.45041	-0.79934	0.815830066788439	-0.300852	-0.796583	1.240782
Trial1	3	1	blindfold	clockwise	practice	Guided	1	0.5	0	11.82599	0.33678	-1.45041	-0.79935	0.81584387846301	-0.105103	-0.843133	1.161893
Trial1	3	1	blindfold	clockwise	practice	Guided	1	0.5	0	11.84598	0.33678	-1.45041	-0.79936	0.81585363120233	-0.025614	-0.838901	1.085913
Trial1	3	1	blindfold	clockwise	practice	Guided	1	0.5	0	11.86598	0.33678	-1.45041	-0.7993701	0.815863500745871	-0.063758	-0.826206	1.045092
Trial1	3	1	blindfold	clockwise	practice	Guided	1	0.5	0	11.88599	0.33678	-1.45042	-0.79938	0.815873253494971	-0.102101	-0.838901	1.010658
Trial1	3	1	blindfold	clockwise	practice	Guided	1	0.5	0	11.90599	0.33677	-1.45042	-0.7994	0.815894814729023	-0.101047	-0.868524	0.987932
Trial1	3	1	blindfold	clockwise	practice	Guided	1	0.5	0	11.92598	0.33677	-1.45042	-0.79941	0.815904625868512	-0.174183	-0.872756	1.028131
Trial1	3	1	blindfold	clockwise	practice	Guided	1	0.5	0	11.94598	0.33676	-1.45042	-0.79941	0.815906629245883	-0.170949	-0.932001	1.053521
Trial1	3	1	blindfold	clockwise	practice	Guided	1	0.5	0	11.96599	0.33676	-1.45043	-0.79941	0.815906629245883	-0.256388	-0.965855	1.070337
Trial1	3	1	blindfold	clockwise	practice	Guided	1	0.5	0	11.98598	0.33675	-1.45044	-0.79942	0.81591843787457	-0.346666	-0.982783	1.095325
Trial1	3	1	blindfold	clockwise	practice	Guided	1	0.5	0	12.00598	0.33673	-1.45045	-0.79942	0.815922439206715	-0.374908	-0.982783	1.127574
Trial1	3	1	blindfold	clockwise	practice	Guided	1	0.5	0	12.02599	0.3367	-1.45046	-0.79942	0.815928439104777	-0.304865	-0.948928	1.156256
Trial1	3	1	blindfold	clockwise	practice	Guided	1	0.5	0	12.04599	0.33669	-1.45046	-0.79943	0.815940260204244	-0.316472	-0.978551	1.122043
Trial1	3	1	blindfold	clockwise	practice	Guided	1	0.5	0	12.06598	0.33668	-1.45046	-0.79943	0.815942258510882	-0.274752	-0.982783	1.082944
Trial1	3	1	blindfold	clockwise	practice	Guided	1	0.5	0	12.08598	0.33667	-1.45047	-0.79943	0.815944262900405	-0.261353	-0.978551	1.09112
Trial1	3	1	blindfold	clockwise	practice	Guided	1	0.5	0	12.10599	0.33667	-1.45047	-0.79943	0.815944262900405	-0.269562	-0.991246	1.078102
Trial1	3	1	blindfold	clockwise	practice	Guided	1	0.5	0	12.12598	0.33665	-1.45047	-0.79943	0.815948260100707	-0.214986	-0.817742	1.148071
Trial1	3	1	blindfold	clockwise	practice	Guided	1	0.5	0	12.14598	0.33665	-1.45046	-0.79943	0.815948260100707	-0.214531	-0.783888	1.139684
Trial1	3	1	blindfold	clockwise	practice	Guided	1	0.5	0	12.16599	0.33664	-1.45046	-0.79943	0.815950264843425	-0.16664	-0.843133	1.163068
Trial1	3	1	blindfold	clockwise	practice	Guided	1	0.5	0	12.18599	0.33664	-1.45045	-0.79943	0.815950264843425	-0.11287	-0.898147	1.157306
Trial1	3	1	blindfold	clockwise	practice	Guided	1	0.5	0	12.20598	0.33664	-1.45045	-0.79944	0.815960075684844	-0.16877	-0.881219	1.116707
Trial1	3	1	blindfold	clockwise	practice	Guided	1	0.5	0	12.22598	0.33663	-1.45045	-0.79944	0.815962074554469	-0.189795	-0.809279	1.001258
Trial1	3	1	blindfold	clockwise	practice	Guided	1	0.5	0	12.24599	0.33662	-1.45044	-0.79945	0.815973837876467	-0.139633	-0.843133	0.979374
Trial1	3	1	blindfold	clockwise	practice	Guided	1	0.5	0	12.26599	0.33662	-1.45044	-0.79945	0.815973837876467	-0.09351	-0.893915	0.967447
Trial1	3	1	blindfold	clockwise	practice	Guided	1	0.5	0	12.28598	0.33662	-1.45045	-0.7994599	0.815983590281845	-0.127592	-0.944696	0.916891
Trial1	3	1	blindfold	clockwise	practice	Guided	1	0.5	0	12.30598	0.33662	-1.45045	-0.79948	0.816003270300336	-0.12633	-0.898147	0.891723
Trial1	3	1	blindfold	clockwise	practice	Guided	1	0.5	0	12.32599	0.33661	-1.45044	-0.79949	0.816015015738068	-0.219696	-0.775424	0.79021
Trial1	3	1	blindfold	clockwise	practice	Guided	1	0.5	0	12.34598	0.3366	-1.45044	-0.7995	0.816026837549782	-0.201452	-0.855829	0.791307
Trial1	3	1	blindfold	clockwise	practice	Guided	1	0.5	0	12.36598	0.33659	-1.45044	-0.7995	0.816028836745557	-0.165957	-0.817742	0.885567
Trial1	3	1	blindfold	clockwise	practice	Guided	1	0.5	0	12.38599	0.33659	-1.45044	-0.79951	0.816038647501015	-0.185669	-0.838901	0.834135
Trial1	3	1	blindfold	clockwise	practice	Guided	1	0.5	0	12.40599	0.33659	-1.45044	-0.79953	0.816058269026711	-0.142541	-0.766961	0.769863
Trial1	3	1	blindfold	clockwise	practice	Guided	1	0.5	0	12.42598	0.33658	-1.45042	-0.79953	0.816060268267628	-0.189414	-0.775424	0.821335
Trial1	3	1	blindfold	clockwise	practice	Guided	1	0.5	0	12.44598	0.33657	-1.45041	-0.7995499	0.816081778248919	-0.1592	-0.711947	0.751336
Trial1	3	1	blindfold	clockwise	practice	Guided	1	0.5	0	12.46599	0.33656	-1.4504	-0.79957	0.816103457494641	-0.182932	-0.601921	0.69064
Trial1	3	1	blindfold	clockwise	practice	Guided	1	0.5	0	12.48598	0.33654	-1.45036	-0.7996	0.816136836201688	-0.200358	-0.572298	0.593721
Trial1	3	1	blindfold	clockwise	practice	Guided	1	0.5	0	12.50598	0.33651	-1.45033	-0.79961	0.816152658085013	-0.117008	-0.580762	0.711363
Trial1	3	1	blindfold	clockwise	practice	Guided	1	0.5	0	12.52599	0.3365	-1.45031	-0.79961	0.816154664043492	-0.151578	-0.546907	0.781147
Trial1	3	1	blindfold	clockwise	practice	Guided	1	0.5	0	12.54599	0.3365	-1.4503	-0.79962	0.816164474636402	-0.054601	-0.424147	0.621925
Trial1	3	1	blindfold	clockwise	practice	Guided	1	0.5	0	12.56598	0.33649	-1.45027	-0.79962	0.816166474718127	-0.020273	-0.343632	0.648846
Trial1	3	1	blindfold	clockwise	practice	Guided	1	0.5	0	12.58598	0.33649	-1.45024	-0.79962	0.816166474718127	0.020652	-0.373157	0.688787
Trial1	3	1	blindfold	clockwise	practice	Guided	1	0.5	0	12.60599	0.33649	-1.45023	-0.7996	0.816146853585321	-0.038577	-0.30112	0.781988
Trial1	3	1	blindfold	clockwise	practice	Guided	1	0.5	0	12.62598	0.33644	-1.45015	-0.79958	0.816137259010586	-0.334837	-0.068264	0.885667
Trial1	3	1	blindfold	clockwise	practice	Guided	1	0.5	0	12.64598	0.33622	-1.45006	-0.79956	0.816161809890726	-0.365032	0.062918	0.867364
Trial1	3	1	blindfold	clockwise	practice	Guided	1	0.5	0	12.66599	0.33582	-1.44996	-0.79954	0.816222555874332	-0.275046	0.084051	0.943298
Trial1	3	1	blindfold	clockwise	practice	Guided	1	0.5	0	12.68599	0.33529	-1.44994	-0.79953	0.816319580071456	-0.182824	0.04594	0.973068
Trial1	3	1	blindfold	clockwise	practice	Guided	1	0.5	0	12.70598	0.33473	-1.44997	-0.79958	0.816481668092628	-0.173338	-0.136019	0.872622
Trial1	3	1	blindfold	clockwise	practice	Guided	1	0.5	0	12.72598	0.33363	-1.45017	-0.79962	0.816744252775274	-0.128007	-0.550581	0.769732
Trial1	3	1	blindfold	clockwise	practice	Guided	1	0.5	0	12.74599	0.33319	-1.45026	-0.79965	0.816863343574016	-0.176971	-0.626753	0.670655
Trial1	3	1	blindfold	clockwise	practice	Guided	1	0.5	0	12.76599	0.33286	-1.45031	-0.79966	0.816940591970454	-0.128218	-0.715621	0.685632
Trial1	3	1	blindfold	clockwise	practice	Guided	1	0.5	0	12.78598	0.33266	-1.45034	-0.79963	0.816952130835079	-0.165816	-0.753707	0.818364
Trial1	3	1	blindfold	clockwise	practice	Guided	1	0.5	0	12.80598	0.3326	-1.45036	-0.79956	0.816895936526856	-0.189067	-0.770634	0.927655
Trial1	3	1	blindfold	clockwise	practice	Guided	1	0.5	0	12.82599	0.33252	-1.45039	-0.79949	0.816843784194743	-0.360379	-0.791793	1.158345
Trial1	3	1	blindfold	clockwise	practice	Guided	1	0.5	0	12.84598	0.3324	-1.45038	-0.79941	0.816790105817265	-0.443985	-0.673303	1.322483
Trial1	3	1	blindfold	clockwise	practice	Guided	1	0.5	0	12.86598	0.33216	-1.45035	-0.79935	0.816780709023501	-0.441622	-0.580203	1.368436
Trial1	3	1	blindfold	clockwise	practice	Guided	1	0.5	0	12.88599	0.33181	-1.4503	-0.79932	0.816823304877438	-0.427913	-0.529422	1.364916
Trial1	3	1	blindfold	clockwise	practice	Guided	1	0.5	0	12.90599	0.33135	-1.45028	-0.79931	0.816908348221816	-0.420866	-0.546349	1.364734
Trial1	3	1	blindfold	clockwise	practice	Guided	1	0.5	0	12.92598	0.33004	-1.45028	-0.79933	0.817199389144515	-0.491284	-0.546349	1.307284
Trial1	3	1	blindfold	clockwise	practice	Guided	1	0.5	0	12.94598	0.32918	-1.45029	-0.79936	0.817408003915896	-0.437456	-0.588667	1.305729
Trial1	3	1	blindfold	clockwise	practice	Guided	1	0.5	0	12.96599	0.32819	-1.4503	-0.79938	0.81763504568607	-0.384048	-0.681766	1.220045
Trial1	3	1	blindfold	clockwise	practice	Guided	1	0.5	0	12.98598	0.32721	-1.45033	-0.7994	0.817861049401854	-0.235125	-0.787561	1.171731
Trial1	3	1	blindfold	clockwise	practice	Guided	1	0.5	0	13.00598	0.3263	-1.4504	-0.79944	0.818092933166449	-0.185032	-0.956833	1.166562
Trial1	3	1	blindfold	clockwise	practice	Guided	1	0.5	0	13.02599	0.32526	-1.45054	-0.79944	0.818314376362201	-0.205035	-1.109178	1.123582
Trial1	3	1	blindfold	clockwise	practice	Guided	1	0.5	0	13.04599	0.32507	-1.45055	-0.79943	0.818345191409055	-0.296044	-1.100715	1.16551
Trial1	3	1	blindfold	clockwise	practice	Guided	1	0.5	0	13.06598	0.32501	-1.45056	-0.79943	0.818358017452919	-0.343999	-1.096483	1.235567
Trial1	3	1	blindfold	clockwise	practice	Guided	1	0.5	0	13.08598	0.32499	-1.45056	-0.79942	0.818352511813673	-0.352995	-1.109178	1.242697
Trial1	3	1	blindfold	clockwise	practice	Guided	1	0.5	0	13.10599	0.32498	-1.45055	-0.79941	0.818344871452644	-0.301971	-1.092251	1.295579
Trial1	3	1	blindfold	clockwise	practice	Guided	1	0.5	0	13.12598	0.32496	-1.45055	-0.79941	0.818349142160741	-0.290152	-1.071092	1.237275
Trial1	3	1	blindfold	clockwise	practice	Guided	1	0.5	0	13.14598	0.32496	-1.45055	-0.79941	0.818349142160741	-0.241796	-1.121874	1.252188
Trial1	3	1	blindfold	clockwise	practice	Guided	1	0.5	0	13.16599	0.32495	-1.45055	-0.79941	0.818351290438905	-0.267995	-1.143033	1.242535
Trial1	3	1	blindfold	clockwise	practice	Guided	1	0.5	0	13.18599	0.32494	-1.45055	-0.7994	0.818343637928139	-0.26569	-1.15996	1.282196
Trial1	3	1	blindfold	clockwise	practice	Guided	1	0.5	0	13.20598	0.32493	-1.45055	-0.79939	0.818336062941302	-0.256087	-1.11341	1.369243
Trial1	3	1	blindfold	clockwise	practice	Guided	1	0.5	0	13.22598	0.32491	-1.45054	-0.79938	0.81833055959916	-0.3489	-0.973761	1.356422
Trial1	3	1	blindfold	clockwise	practice	Guided	1	0.5	0	13.24599	0.3249	-1.45053	-0.7993701	0.818322972348979	-0.33104	-0.990688	1.357271
Trial1	3	1	blindfold	clockwise	practice	Guided	1	0.5	0	13.26599	0.32489	-1.45053	-0.7993701	0.818325108677947	-0.336202	-1.092251	1.373845
Trial1	3	1	blindfold	clockwise	practice	Guided	1	0.5	0	13.28598	0.32488	-1.45053	-0.7993701	0.818327251500765	-0.307871	-1.147264	1.341553
Trial1	3	1	blindfold	clockwise	practice	Guided	1	0.5	0	13.30598	0.32487	-1.45054	-0.79938	0.81833911142384	-0.171472	-1.189582	1.293146
Trial1	3	1	blindfold	clockwise	practice	Guided	1	0.5	0	13.32599	0.32487	-1.45056	-0.79939	0.818348893014462	-0.06453	-1.320768	1.004126
Trial1	3	1	blindfold	clockwise	practice	Guided	1	0.5	0	13.34598	0.32486	-1.45059	-0.79941	0.818370547320875	0.0026883	-1.392709	0.902202
Trial1	3	1	blindfold	clockwise	practice	Guided	1	0.5	0	13.36598	0.32486	-1.45062	-0.79942	0.818380328902609	0.045077	-1.456186	0.85376
Trial1	3	1	blindfold	clockwise	practice	Guided	1	0.5	0	13.38599	0.32486	-1.45064	-0.79943	0.818390110489954	0.023293	-1.460418	0.936819
Trial1	3	1	blindfold	clockwise	practice	Guided	1	0.5	0	13.40599	0.32486	-1.45065	-0.79944	0.81839989208291	0.058832	-1.435027	0.938508
Trial1	3	1	blindfold	clockwise	practice	Guided	1	0.5	0	13.42598	0.32487	-1.45066	-0.79945	0.818407466228092	0.066671	-1.299609	0.977108
Trial1	3	1	blindfold	clockwise	practice	Guided	1	0.5	0	13.44598	0.32487	-1.45066	-0.79945	0.818407466228092	0.0040842	-1.248828	1.057844
Trial1	3	1	blindfold	clockwise	practice	Guided	1	0.5	0	13.46599	0.32487	-1.45066	-0.79945	0.818407466228092	0.00022022	-1.320768	1.045046
Trial1	3	1	blindfold	clockwise	practice	Guided	1	0.5	0	13.48598	0.32487	-1.45066	-0.79945	0.818407466228092	0.067072	-1.337695	1.044018
Trial1	3	1	blindfold	clockwise	practice	Guided	1	0.5	0	13.50598	0.32487	-1.45066	-0.7994599	0.81841718963392	0.096099	-1.346159	0.994941
Trial1	3	1	blindfold	clockwise	practice	Guided	1	0.5	0	13.52599	0.32488	-1.45066	-0.7994599	0.818415053301368	0.137659	-1.320768	1.055782
Trial1	3	1	blindfold	clockwise	practice	Guided	1	0.5	0	13.54599	0.32488	-1.45066	-0.7994599	0.818415053301368	0.025492	-1.282682	1.071475
Trial1	3	1	blindfold	clockwise	practice	Guided	1	0.5	0	13.56598	0.32488	-1.45066	-0.79945	0.818405329870157	0.033869	-1.295377	1.269496
Trial1	3	1	blindfold	clockwise	practice	Guided	1	0.5	0	13.58598	0.32488	-1.45066	-0.79944	0.81839560644449	-0.023932	-1.286914	1.266749
Trial1	3	1	blindfold	clockwise	practice	Guided	1	0.5	0	13.60599	0.32488	-1.45065	-0.79941	0.818366261528782	-0.068729	-1.172655	1.365534
Trial1	3	1	blindfold	clockwise	practice	Guided	1	0.5	0	13.62598	0.32488	-1.45064	-0.79939	0.818346756503618	-0.086578	-1.185351	1.553899
Trial1	3	1	blindfold	clockwise	practice	Guided	1	0.5	0	13.64598	0.32487	-1.45064	-0.7993701	0.818329388062533	-0.195629	-1.20651	1.600441
Trial1	3	1	blindfold	clockwise	practice	Guided	1	0.5	0	13.66599	0.32487	-1.45063	-0.79936	0.818319548259431	-0.182863	-1.274218	1.612395
Trial1	3	1	blindfold	clockwise	practice	Guided	1	0.5	0	13.68599	0.32486	-1.45064	-0.79935	0.818311974395296	-0.235371	-1.350391	1.602105
Trial1	3	1	blindfold	clockwise	practice	Guided	1	0.5	0	13.70598	0.32485	-1.45064	-0.79932	0.818284760328174	-0.239379	-1.380013	1.592026
Trial1	3	1	blindfold	clockwise	practice	Guided	1	0.5	0	13.72598	0.32484	-1.45065	-0.79931	0.818277128650963	-0.338041	-1.325	1.600818
Trial1	3	1	blindfold	clockwise	practice	Guided	1	0.5	0	13.74599	0.32483	-1.45065	-0.7993	0.818269542611457	-0.396336	-1.312305	1.610662
Trial1	3	1	blindfold	clockwise	practice	Guided	1	0.5	0	13.76599	0.3248	-1.45065	-0.79927	0.818246617242643	-0.463902	-1.303841	1.640216
Trial1	3	1	blindfold	clockwise	practice	Guided	1	0.5	0	13.78598	0.32474	-1.45065	-0.79925	0.818239966854761	-0.49874	-1.333464	1.614206
Trial1	3	1	blindfold	clockwise	practice	Guided	1	0.5	0	13.80598	0.32465	-1.45066	-0.79925	0.818259249453792	-0.464918	-1.435027	1.561151
Trial1	3	1	blindfold	clockwise	practice	Guided	1	0.5	0	13.82599	0.3246	-1.45068	-0.79925	0.818269961121416	-0.193906	-1.532358	1.393229
Trial1	3	1	blindfold	clockwise	practice	Guided	1	0.5	0	13.84598	0.3246	-1.4507	-0.79926	0.818279741947822	-0.109681	-1.566213	1.308929
Trial1	3	1	blindfold	clockwise	practice	Guided	1	0.5	0	13.86598	0.3246	-1.45071	-0.79927	0.818289464560603	-0.136596	-1.591603	1.219351
Trial1	3	1	blindfold	clockwise	practice	Guided	1	0.5	0	13.88599	0.32459	-1.45072	-0.79928	0.81830145644512	-0.090079	-1.612762	1.272017
Trial1	3	1	blindfold	clockwise	practice	Guided	1	0.5	0	13.90599	0.32459	-1.45073	-0.79927	0.818291617414084	-0.15707	-1.600067	1.369749
Trial1	3	1	blindfold	clockwise	practice	Guided	1	0.5	0	13.92598	0.32458	-1.45073	-0.79926	0.818284028656886	-0.326296	-1.350391	1.651841
Trial1	3	1	blindfold	clockwise	practice	Guided	1	0.5	0	13.94598	0.32456	-1.45072	-0.79925	0.818278541497924	-0.418507	-1.236132	1.718943
Trial1	3	1	blindfold	clockwise	practice	Guided	1	0.5	0	13.96599	0.32454	-1.45069	-0.79921	0.818243764775495	-0.506445	-1.236132	1.790453
Trial1	3	1	blindfold	clockwise	practice	Guided	1	0.5	0	13.98598	0.32446	-1.45067	-0.79917	0.818221857523728	-0.570527	-1.308073	1.829462
Trial1	3	1	blindfold	clockwise	practice	Guided	1	0.5	0	14.00598	0.32434	-1.45067	-0.79911	0.818188984767207	-0.570571	-1.37155	1.833673
Trial1	3	1	blindfold	clockwise	practice	Guided	1	0.5	0	14.02599	0.32405	-1.4507	-0.7991	0.818241575204624	-0.555901	-1.451954	1.825533
Trial1	3	1	blindfold	clockwise	practice	Guided	1	0.5	0	14.04599	0.32393	-1.45071	-0.79911	0.818277105113858	-0.594763	-1.426563	1.790512
Trial1	3	1	blindfold	clockwise	practice	Guided	1	0.5	0	14.06598	0.32379	-1.45071	-0.79913	0.818326742125924	-0.538118	-1.451954	1.725928
Trial1	3	1	blindfold	clockwise	practice	Guided	1	0.5	0	14.08598	0.32368	-1.45073	-0.79915	0.818369992311502	-0.502676	-1.53659	1.630083
Trial1	3	1	blindfold	clockwise	practice	Guided	1	0.5	0	14.10599	0.3236	-1.45075	-0.79916	0.818397014599642	-0.530865	-1.578908	1.579123
Trial1	3	1	blindfold	clockwise	practice	Guided	1	0.5	0	14.12598	0.32355	-1.45076	-0.79916	0.818407795010646	-0.491787	-1.502736	1.608716
Trial1	3	1	blindfold	clockwise	practice	Guided	1	0.5	0	14.14598	0.32353	-1.45075	-0.79915	0.818402328684918	-0.579327	-1.401172	1.669336
Trial1	3	1	blindfold	clockwise	practice	Guided	1	0.5	0	14.16599	0.32347	-1.45073	-0.79915	0.818415266719934	-0.555996	-1.286914	1.74192
Trial1	3	1	blindfold	clockwise	practice	Guided	1	0.5	0	14.18599	0.32337	-1.45069	-0.79914	0.818427126458365	-0.560121	-1.253059	1.737529
Trial1	3	1	blindfold	clockwise	practice	Guided	1	0.5	0	14.20598	0.32324	-1.45067	-0.79916	0.81847468185373	-0.455147	-1.367318	1.687843
Trial1	3	1	blindfold	clockwise	practice	Guided	1	0.5	0	14.22598	0.32318	-1.45069	-0.79917	0.81849742356153	-0.257779	-1.574676	1.507891
Trial1	3	1	blindfold	clockwise	practice	Guided	1	0.5	0	14.24599	0.32317	-1.4507	-0.79917	0.81849958041528	-0.209232	-1.595835	1.479787
Trial1	3	1	blindfold	clockwise	practice	Guided	1	0.5	0	14.26599	0.32317	-1.45071	-0.79918	0.818509299322188	-0.324952	-1.557749	1.483767
Trial1	3	1	blindfold	clockwise	practice	Guided	1	0.5	0	14.28598	0.32316	-1.45072	-0.79919	0.818521297985993	-0.370311	-1.53659	1.502649
Trial1	3	1	blindfold	clockwise	practice	Guided	1	0.5	0	14.30598	0.32315	-1.45072	-0.79919	0.818523455020746	-0.387127	-1.545054	1.577538
Trial1	3	1	blindfold	clockwise	practice	Guided	1	0.5	0	14.32599	0.3231	-1.45073	-0.7992	0.81854397355623	-0.491596	-1.430795	1.530553
Trial1	3	1	blindfold	clockwise	practice	Guided	1	0.5	0	14.34598	0.3231	-1.45073	-0.79921	0.818553750496722	-0.451366	-1.439259	1.435747
Trial1	3	1	blindfold	clockwise	practice	Guided	1	0.5	0	14.36598	0.32308	-1.45073	-0.79922	0.818567797555386	-0.368482	-1.557749	1.380799
Trial1	3	1	blindfold	clockwise	practice	Guided	1	0.5	0	14.38599	0.32307	-1.45074	-0.79923	0.81857973875919	-0.29451	-1.659312	1.32543
Trial1	3	1	blindfold	clockwise	practice	Guided	1	0.5	0	14.40599	0.32306	-1.45076	-0.79926	0.818611227317736	-0.277932	-1.705862	1.258941
Trial1	3	1	blindfold	clockwise	practice	Guided	1	0.5	0	14.42598	0.32304	-1.45078	-0.79927	0.818625268535095	-0.274042	-1.659312	1.179235
Trial1	3	1	blindfold	clockwise	practice	Guided	1	0.5	0	14.44598	0.32303	-1.45079	-0.79928	0.818637261754202	-0.285827	-1.616994	1.262727
Trial1	3	1	blindfold	clockwise	practice	Guided	1	0.5	0	14.46599	0.32303	-1.45079	-0.79928	0.818637261754202	-0.314125	-1.570444	1.370759
Trial1	3	1	blindfold	clockwise	practice	Guided	1	0.5	0	14.48598	0.32302	-1.45079	-0.79928	0.818639432954242	-0.35782	-1.540822	1.448583
Trial1	3	1	blindfold	clockwise	practice	Guided	1	0.5	0	14.50598	0.323	-1.45079	-0.79927	0.818633921458906	-0.39321	-1.591603	1.539414
Trial1	3	1	blindfold	clockwise	practice	Guided	1	0.5	0	14.52599	0.32297	-1.45078	-0.79927	0.818640404320035	-0.538874	-1.511199	1.500405
Trial1	3	1	blindfold	clockwise	practice	Guided	1	0.5	0	14.54599	0.32295	-1.45078	-0.79927	0.818644728957401	-0.573525	-1.485808	1.497261
Trial1	3	1	blindfold	clockwise	practice	Guided	1	0.5	0	14.56598	0.32292	-1.45077	-0.79926	0.818641495246827	-0.57693	-1.481577	1.476076
Trial1	3	1	blindfold	clockwise	practice	Guided	1	0.5	0	14.58598	0.32288	-1.45077	-0.79926	0.818650153865256	-0.583253	-1.528126	1.517829
Trial1	3	1	blindfold	clockwise	practice	Guided	1	0.5	0	14.60599	0.32285	-1.45077	-0.79926	0.818656640991945	-0.535629	-1.523895	1.549511
Trial1	3	1	blindfold	clockwise	practice	Guided	1	0.5	0	14.62598	0.32282	-1.45076	-0.79926	0.818663142065196	-0.484202	-1.49004	1.408985
Trial1	3	1	blindfold	clockwise	practice	Guided	1	0.5	0	14.64598	0.3228	-1.45076	-0.79927	0.818677181804568	-0.496919	-1.532358	1.303267
Trial1	3	1	blindfold	clockwise	practice	Guided	1	0.5	0	14.66599	0.32278	-1.45077	-0.79928	0.818691344745248	-0.441874	-1.633921	1.272232
Trial1	3	1	blindfold	clockwise	practice	Guided	1	0.5	0	14.68599	0.32277	-1.45077	-0.79929	0.818703230359809	-0.388838	-1.638153	1.283146
Trial1	3	1	blindfold	clockwise	practice	Guided	1	0.5	0	14.70598	0.32276	-1.45078	-0.7993	0.818715167784715	-0.285535	-1.62969	1.267
Trial1	3	1	blindfold	clockwise	practice	Guided	1	0.5	0	14.72598	0.32274	-1.45079	-0.79932	0.818738991106396	-0.273534	-1.697398	1.20303
Trial1	3	1	blindfold	clockwise	practice	Guided	1	0.5	0	14.74599	0.32274	-1.4508	-0.79933	0.818748767185568	-0.25173	-1.760875	1.121434
Trial1	3	1	blindfold	clockwise	practice	Guided	1	0.5	0	14.76599	0.32273	-1.45081	-0.79933	0.818750941647338	-0.212661	-1.798962	1.155839
Trial1	3	1	blindfold	clockwise	practice	Guided	1	0.5	0	14.78598	0.32272	-1.45082	-0.79934	0.818762879353811	-0.181221	-1.803193	1.224017
Trial1	3	1	blindfold	clockwise	practice	Guided	1	0.5	0	14.80598	0.32271	-1.45083	-0.79935	0.818774817130435	-0.162411	-1.769339	1.213949
Trial1	3	1	blindfold	clockwise	practice	Guided	1	0.5	0	14.82599	0.3227	-1.45084	-0.79935	0.818776985437677	-0.245998	-1.760875	1.238284
Trial1	3	1	blindfold	clockwise	practice	Guided	1	0.5	0	14.84598	0.3227	-1.45084	-0.79935	0.818776985437677	-0.314386	-1.680471	1.231995
Trial1	3	1	blindfold	clockwise	practice	Guided	1	0.5	0	14.86598	0.32269	-1.45085	-0.79935	0.818779147407827	-0.392049	-1.705862	1.270386
Trial1	3	1	blindfold	clockwise	practice	Guided	1	0.5	0	14.88599	0.32267	-1.45085	-0.79936	0.818793195876131	-0.46613	-1.672008	1.199279
Trial1	3	1	blindfold	clockwise	practice	Guided	1	0.5	0	14.90599	0.32265	-1.45084	-0.7993701	0.818807361092228	-0.459595	-1.638153	1.195718
Trial1	3	1	blindfold	clockwise	practice	Guided	1	0.5	0	14.92598	0.32263	-1.45084	-0.79938	0.818821416752353	-0.35161	-1.676239	1.083087
Trial1	3	1	blindfold	clockwise	practice	Guided	1	0.5	0	14.94598	0.32262	-1.45085	-0.79939	0.818833355262037	-0.283273	-1.722789	1.052674
Trial1	3	1	blindfold	clockwise	practice	Guided	1	0.5	0	14.96599	0.32261	-1.45085	-0.7994	0.818845242108848	-0.27599	-1.743948	0.994153
Trial1	3	1	blindfold	clockwise	practice	Guided	1	0.5	0	14.98598	0.3226	-1.45085	-0.79941	0.818857180759163	-0.294101	-1.782034	1.001707
Trial1	3	1	blindfold	clockwise	practice	Guided	1	0.5	0	15.00598	0.32259	-1.45085	-0.79942	0.818869125936341	-0.333845	-1.820121	0.995627
Trial1	3	1	blindfold	clockwise	practice	Guided	1	0.5	0	15.02599	0.32257	-1.45087	-0.79943	0.818883227885361	-0.269501	-1.803193	0.956619
Trial1	3	1	blindfold	clockwise	practice	Guided	1	0.5	0	15.04599	0.32257	-1.45087	-0.79944	0.81889300358808	-0.265589	-1.798962	0.969417
Trial1	3	1	blindfold	clockwise	practice	Guided	1	0.5	0	15.06598	0.32256	-1.45087	-0.79944	0.8188951732941	-0.274423	-1.832816	0.969
Trial1	3	1	blindfold	clockwise	practice	Guided	1	0.5	0	15.08598	0.32255	-1.45088	-0.79945	0.818907060585033	-0.158406	-1.887829	0.966065
Trial1	3	1	blindfold	clockwise	practice	Guided	1	0.5	0	15.10599	0.32254	-1.45089	-0.7994599	0.818918947946847	-0.227611	-1.91322	1.017461
Trial1	3	1	blindfold	clockwise	practice	Guided	1	0.5	0	15.12598	0.32253	-1.4509	-0.7994599	0.818921111492939	-0.223267	-1.870902	1.02187
Trial1	3	1	blindfold	clockwise	practice	Guided	1	0.5	0	15.14598	0.32253	-1.4509	-0.7994599	0.818921111492939	-0.224	-1.832816	1.038656
Trial1	3	1	blindfold	clockwise	practice	Guided	1	0.5	0	15.16599	0.32252	-1.4509	-0.7994599	0.818923281613897	-0.256644	-1.853975	1.057328
Trial1	3	1	blindfold	clockwise	practice	Guided	1	0.5	0	15.18599	0.32251	-1.45091	-0.7994599	0.818925445392334	-0.263999	-1.853975	1.117743
Trial1	3	1	blindfold	clockwise	practice	Guided	1	0.5	0	15.20598	0.32251	-1.45091	-0.7994599	0.818925445392334	-0.240724	-1.773571	1.125717
Trial1	3	1	blindfold	clockwise	practice	Guided	1	0.5	0	15.22598	0.32249	-1.4509	-0.7994599	0.818929779757106	-0.208215	-1.760875	1.009721
Trial1	3	1	blindfold	clockwise	practice	Guided	1	0.5	0	15.24599	0.32249	-1.4509	-0.79947	0.818939613457594	-0.215874	-1.807425	0.96756
Trial1	3	1	blindfold	clockwise	practice	Guided	1	0.5	0	15.26599	0.32248	-1.4509	-0.79948	0.81895155305123	-0.207024	-1.79473	0.875475
Trial1	3	1	blindfold	clockwise	practice	Guided	1	0.5	0	15.28598	0.32248	-1.4509	-0.79949	0.818961270362324	-0.200156	-1.820121	0.867715
Trial1	3	1	blindfold	clockwise	practice	Guided	1	0.5	0	15.30598	0.32247	-1.4509	-0.79951	0.818982991950537	-0.198323	-1.908988	0.787588
Trial1	3	1	blindfold	clockwise	practice	Guided	1	0.5	0	15.32599	0.32246	-1.45092	-0.79952	0.818994938105047	-0.140645	-1.921684	0.794513
Trial1	3	1	blindfold	clockwise	practice	Guided	1	0.5	0	15.34598	0.32245	-1.45093	-0.79952	0.818997108886318	-0.242235	-1.942843	0.777108
Trial1	3	1	blindfold	clockwise	practice	Guided	1	0.5	0	15.36598	0.32244	-1.45094	-0.79953	0.819009048741106	-0.333049	-1.976697	0.814871
Trial1	3	1	blindfold	clockwise	practice	Guided	1	0.5	0	15.38599	0.32243	-1.45094	-0.79953	0.819011219729474	-0.369317	-1.849743	0.829979
Trial1	3	1	blindfold	clockwise	practice	Guided	1	0.5	0	15.40599	0.32241	-1.45093	-0.79953	0.819015549131949	-0.404684	-1.756644	0.896061
Trial1	3	1	blindfold	clockwise	practice	Guided	1	0.5	0	15.42598	0.32238	-1.45091	-0.79953	0.819022057031871	-0.346708	-1.773571	0.923551
Trial1	3	1	blindfold	clockwise	practice	Guided	1	0.5	0	15.44598	0.32237	-1.45091	-0.79954	0.819033945775844	-0.32687	-1.807425	0.886844
Trial1	3	1	blindfold	clockwise	practice	Guided	1	0.5	0	15.46599	0.32236	-1.45091	-0.79954	0.81903611755411	-0.274334	-1.908988	0.809235
Trial1	3	1	blindfold	clockwise	practice	Guided	1	0.5	0	15.48598	0.32235	-1.45092	-0.7995499	0.819047999995742	-0.311301	-1.938611	0.744422
Trial1	3	1	blindfold	clockwise	practice	Guided	1	0.5	0	15.50598	0.32234	-1.45092	-0.79956	0.819060005343176	-0.312608	-1.875134	0.765612
Trial1	3	1	blindfold	clockwise	practice	Guided	1	0.5	0	15.52599	0.32231	-1.45092	-0.79957	0.819076284095155	-0.315915	-1.828584	0.752614
Trial1	3	1	blindfold	clockwise	practice	Guided	1	0.5	0	15.54599	0.3223	-1.45092	-0.79957	0.819078450028943	-0.298055	-1.807425	0.753458
Trial1	3	1	blindfold	clockwise	practice	Guided	1	0.5	0	15.56598	0.3223	-1.45092	-0.79958	0.819088166928347	-0.214616	-1.870902	0.689479
Trial1	3	1	blindfold	clockwise	practice	Guided	1	0.5	0	15.58598	0.32229	-1.45092	-0.79959	0.81910011448257	-0.19747	-1.91322	0.606832
Trial1	3	1	blindfold	clockwise	practice	Guided	1	0.5	0	15.60599	0.32228	-1.45093	-0.7996	0.819112062107357	-0.140832	-1.989393	0.633892
Trial1	3	1	blindfold	clockwise	practice	Guided	1	0.5	0	15.62598	0.32227	-1.45094	-0.79961	0.819124009802704	-0.25948	-1.879366	0.711302
Trial1	3	1	blindfold	clockwise	practice	Guided	1	0.5	0	15.64598	0.32226	-1.45094	-0.79961	0.819126176098127	-0.28056	-1.803193	0.766897
Trial1	3	1	blindfold	clockwise	practice	Guided	1	0.5	0	15.66599	0.32225	-1.45093	-0.79961	0.819128342509507	-0.332238	-1.760875	0.730823
Trial1	3	1	blindfold	clockwise	practice	Guided	1	0.5	0	15.68599	0.32223	-1.45092	-0.79962	0.819142457074089	-0.284937	-1.760875	0.674188
Trial1	3	1	blindfold	clockwise	practice	Guided	1	0.5	0	15.70598	0.32222	-1.45091	-0.79963	0.819154346997901	-0.265901	-1.900525	0.649859
Trial1	3	1	blindfold	clockwise	practice	Guided	1	0.5	0	15.72598	0.32221	-1.45095	-0.7996399	0.819166230524268	-0.160017	-2.002088	0.579166
Trial1	3	1	blindfold	clockwise	practice	Guided	1	0.5	0	15.74599	0.3222	-1.45096	-0.7996399	0.819168403907415	-0.154941	-1.985161	0.566791
Trial1	3	1	blindfold	clockwise	practice	Guided	1	0.5	0	15.76599	0.3222	-1.45096	-0.79965	0.819178236956855	-0.172871	-1.95977	0.570151
Trial1	3	1	blindfold	clockwise	practice	Guided	1	0.5	0	15.78598	0.32219	-1.45097	-0.79965	0.819180410430554	-0.226748	-1.997856	0.580227
Trial1	3	1	blindfold	clockwise	practice	Guided	1	0.5	0	15.80598	0.32218	-1.45097	-0.79965	0.819182571082507	-0.261359	-2.031711	0.65428
Trial1	3	1	blindfold	clockwise	practice	Guided	1	0.5	0	15.82599	0.32216	-1.45098	-0.7996399	0.819177085666473	-0.20831	-1.972465	0.854399
Trial1	3	1	blindfold	clockwise	practice	Guided	1	0.5	0	15.84598	0.32215	-1.45098	-0.7996399	0.819179259632118	-0.172307	-1.879366	0.849153
Trial1	3	1	blindfold	clockwise	practice	Guided	1	0.5	0	15.86598	0.32215	-1.45098	-0.7996399	0.819179259632118	-0.152704	-1.904757	0.810769
Trial1	3	1	blindfold	clockwise	practice	Guided	1	0.5	0	15.88599	0.32215	-1.45098	-0.79963	0.819169543084626	-0.123634	-1.964002	0.766506
Trial1	3	1	blindfold	clockwise	practice	Guided	1	0.5	0	15.90599	0.32214	-1.45097	-0.79963	0.819171710721961	-0.079359	-1.921684	0.751402
Trial1	3	1	blindfold	clockwise	practice	Guided	1	0.5	0	15.92598	0.32214	-1.45097	-0.79963	0.819171710721961	-0.170588	-1.786266	0.814131
Trial1	3	1	blindfold	clockwise	practice	Guided	1	0.5	0	15.94598	0.32213	-1.45094	-0.79962	0.819164168456029	-0.164238	-1.70163	0.869091
Trial1	3	1	blindfold	clockwise	practice	Guided	1	0.5	0	15.96599	0.32212	-1.45091	-0.79962	0.819166336351309	-0.184848	-1.659312	0.84392
Trial1	3	1	blindfold	clockwise	practice	Guided	1	0.5	0	15.98598	0.32212	-1.45088	-0.79962	0.819166336351309	-0.162193	-1.680471	0.827141
Trial1	3	1	blindfold	clockwise	practice	Guided	1	0.5	0	16.00598	0.32211	-1.45088	-0.79961	0.819158736219083	-0.079789	-1.752412	0.757496
Trial1	3	1	blindfold	clockwise	practice	Guided	1	0.5	0	16.02599	0.32211	-1.45088	-0.79961	0.819158736219083	-0.036035	-1.765107	0.89195
Trial1	3	1	blindfold	clockwise	practice	Guided	1	0.5	0	16.04599	0.32211	-1.45088	-0.7996	0.819148961609559	-0.066753	-1.756644	0.882093
Trial1	3	1	blindfold	clockwise	practice	Guided	1	0.5	0	16.06598	0.32211	-1.45088	-0.79959	0.819139187005808	-0.158991	-1.705862	0.949227
Trial1	3	1	blindfold	clockwise	practice	Guided	1	0.5	0	16.08598	0.3221	-1.45087	-0.79959	0.81914136168336	-0.287162	-1.642385	1.023076
Trial1	3	1	blindfold	clockwise	practice	Guided	1	0.5	0	16.10599	0.32209	-1.45086	-0.79956	0.819114258092369	-0.306457	-1.612762	1.055804
Trial1	3	1	blindfold	clockwise	practice	Guided	1	0.5	0	16.12598	0.32206	-1.45083	-0.7995499	0.819110950773483	-0.324773	-1.591603	1.164263
Trial1	3	1	blindfold	clockwise	practice	Guided	1	0.5	0	16.14598	0.32205	-1.45082	-0.79954	0.819103403424546	-0.290128	-1.595835	1.186918
Trial1	3	1	blindfold	clockwise	practice	Guided	1	0.5	0	16.16599	0.32204	-1.45082	-0.79953	0.819095862723691	-0.237124	-1.633921	1.197825
Trial1	3	1	blindfold	clockwise	practice	Guided	1	0.5	0	16.18599	0.32203	-1.45082	-0.79952	0.819088257540731	-0.25554	-1.650849	1.117069
Trial1	3	1	blindfold	clockwise	practice	Guided	1	0.5	0	16.20598	0.32202	-1.45082	-0.79952	0.81909042685565	-0.255573	-1.688935	1.024566
Trial1	3	1	blindfold	clockwise	practice	Guided	1	0.5	0	16.22598	0.32201	-1.45083	-0.79952	0.819092609238689	-0.240058	-1.832816	0.886545
Trial1	3	1	blindfold	clockwise	practice	Guided	1	0.5	0	16.24599	0.322	-1.45085	-0.79952	0.819094772309756	-0.282578	-1.815889	0.939203
Trial1	3	1	blindfold	clockwise	practice	Guided	1	0.5	0	16.26599	0.32199	-1.45086	-0.79952	0.819096954926416	-0.299399	-1.743948	1.014095
Trial1	3	1	blindfold	clockwise	practice	Guided	1	0.5	0	16.28598	0.32198	-1.45086	-0.79951	0.819089350485561	-0.369346	-1.62969	1.082282
Trial1	3	1	blindfold	clockwise	practice	Guided	1	0.5	0	16.30598	0.32196	-1.45084	-0.79951	0.819093696922536	-0.406592	-1.574676	1.11837
Trial1	3	1	blindfold	clockwise	practice	Guided	1	0.5	0	16.32599	0.32193	-1.45082	-0.79951	0.819100214210683	-0.38308	-1.65508	1.001747
Trial1	3	1	blindfold	clockwise	practice	Guided	1	0.5	0	16.34598	0.32191	-1.45082	-0.79951	0.819104561810171	-0.386444	-1.70163	0.980565
Trial1	3	1	blindfold	clockwise	practice	Guided	1	0.5	0	16.36598	0.3219	-1.45083	-0.79951	0.819106745504306	-0.342898	-1.663544	1.003639
Trial1	3	1	blindfold	clockwise	practice	Guided	1	0.5	0	16.38599	0.32189	-1.45083	-0.7995	0.819099142373785	-0.317533	-1.591603	1.018531
Trial1	3	1	blindfold	clockwise	practice	Guided	1	0.5	0	16.40599	0.32188	-1.45082	-0.7995	0.819101319847181	-0.291973	-1.570444	1.054828
Trial1	3	1	blindfold	clockwise	practice	Guided	1	0.5	0	16.42598	0.32186	-1.45082	-0.7995	0.819105662180971	-0.290042	-1.625458	1.022949
Trial1	3	1	blindfold	clockwise	practice	Guided	1	0.5	0	16.44598	0.32185	-1.45082	-0.7995	0.819107840003554	-0.240086	-1.642385	1.004278
Trial1	3	1	blindfold	clockwise	practice	Guided	1	0.5	0	16.46599	0.32184	-1.45082	-0.7995	0.819110011460628	-0.1853	-1.650849	0.977426
Trial1	3	1	blindfold	clockwise	practice	Guided	1	0.5	0	16.48598	0.32184	-1.45082	-0.7995	0.819110011460628	-0.159185	-1.684703	0.991269
Trial1	3	1	blindfold	clockwise	practice	Guided	1	0.5	0	16.50598	0.32183	-1.45082	-0.7995	0.819112195998595	-0.181773	-1.718557	0.998615
Trial1	3	1	blindfold	clockwise	practice	Guided	1	0.5	0	16.52599	0.32182	-1.45083	-0.7995	0.819114361205393	-0.196407	-1.680471	1.027359
Trial1	3	1	blindfold	clockwise	practice	Guided	1	0.5	0	16.54599	0.32182	-1.45083	-0.7995	0.819114361205393	-0.268856	-1.616994	1.053381
Trial1	3	1	blindfold	clockwise	practice	Guided	1	0.5	0	16.56598	0.32181	-1.45083	-0.79949	0.819106772209081	-0.218224	-1.62969	1.114629
Trial1	3	1	blindfold	clockwise	practice	Guided	1	0.5	0	16.58598	0.3218	-1.45083	-0.79949	0.819108944156827	-0.142218	-1.650849	1.069738
Trial1	3	1	blindfold	clockwise	practice	Guided	1	0.5	0	16.60599	0.3218	-1.45083	-0.79948	0.819099228597649	-0.180806	-1.697398	1.079176
Trial1	3	1	blindfold	clockwise	practice	Guided	1	0.5	0	16.62598	0.32179	-1.45083	-0.79948	0.819101400687087	-0.296095	-1.646617	1.068917
Trial1	3	1	blindfold	clockwise	practice	Guided	1	0.5	0	16.64598	0.32178	-1.45083	-0.79948	0.819103579376823	-0.386101	-1.62969	1.089911
Trial1	3	1	blindfold	clockwise	practice	Guided	1	0.5	0	16.66599	0.32176	-1.45082	-0.79947	0.819098156994527	-0.508557	-1.540822	1.138808
Trial1	3	1	blindfold	clockwise	practice	Guided	1	0.5	0	16.68599	0.32173	-1.4508	-0.79945	0.819085134487738	-0.534835	-1.485808	1.225869
Trial1	3	1	blindfold	clockwise	practice	Guided	1	0.5	0	16.70598	0.32165	-1.45077	-0.79943	0.819083072039708	-0.591571	-1.464649	1.20218
Trial1	3	1	blindfold	clockwise	practice	Guided	1	0.5	0	16.72598	0.32139	-1.45074	-0.79944	0.819149489815075	-0.399685	-1.473113	1.106111
Trial1	3	1	blindfold	clockwise	practice	Guided	1	0.5	0	16.74599	0.32135	-1.45075	-0.79945	0.819167932195178	-0.385959	-1.578908	1.005848
Trial1	3	1	blindfold	clockwise	practice	Guided	1	0.5	0	16.76599	0.32134	-1.45076	-0.7994599	0.819179823940573	-0.384591	-1.62969	0.883977
Trial1	3	1	blindfold	clockwise	practice	Guided	1	0.5	0	16.78598	0.32132	-1.45077	-0.79947	0.819194016167442	-0.368793	-1.595835	0.834264
Trial1	3	1	blindfold	clockwise	practice	Guided	1	0.5	0	16.80598	0.32131	-1.45077	-0.79948	0.819205966312331	-0.290276	-1.561981	0.871591
Trial1	3	1	blindfold	clockwise	practice	Guided	1	0.5	0	16.82599	0.32129	-1.45077	-0.79948	0.819210328485298	-0.223364	-1.494272	0.967238
Trial1	3	1	blindfold	clockwise	practice	Guided	1	0.5	0	16.84598	0.32129	-1.45077	-0.79948	0.819210328485298	-0.152594	-1.519663	0.978973
Trial1	3	1	blindfold	clockwise	practice	Guided	1	0.5	0	16.86598	0.32128	-1.45077	-0.79948	0.819212512996974	-0.153745	-1.502736	1.004147
Trial1	3	1	blindfold	clockwise	practice	Guided	1	0.5	0	16.88599	0.32128	-1.45077	-0.79948	0.819212512996974	-0.162496	-1.426563	1.096238
Trial1	3	1	blindfold	clockwise	practice	Guided	1	0.5	0	16.90599	0.32128	-1.45076	-0.79948	0.819212512996974	-0.187751	-1.363086	1.065618
Trial1	3	1	blindfold	clockwise	practice	Guided	1	0.5	0	16.92598	0.32126	-1.45074	-0.79948	0.819216882370048	-0.179082	-1.312305	0.977728
Trial1	3	1	blindfold	clockwise	practice	Guided	1	0.5	0	16.94598	0.32125	-1.45073	-0.79948	0.819219060728708	-0.136172	-1.312305	1.013382
Trial1	3	1	blindfold	clockwise	practice	Guided	1	0.5	0	16.96599	0.32125	-1.45072	-0.79948	0.819219060728708	-0.145618	-1.286914	1.025553
Trial1	3	1	blindfold	clockwise	practice	Guided	1	0.5	0	16.98598	0.32124	-1.45071	-0.79948	0.819221239203247	-0.13788	-1.269987	1.043171
Trial1	3	1	blindfold	clockwise	practice	Guided	1	0.5	0	17.00598	0.32124	-1.4507	-0.79949	0.819230953315457	-0.223397	-1.269987	1.006268
Trial1	3	1	blindfold	clockwise	practice	Guided	1	0.5	0	17.02599	0.32122	-1.45068	-0.79949	0.8192353170642	-0.293029	-1.20651	0.942943
Trial1	3	1	blindfold	clockwise	practice	Guided	1	0.5	0	17.04599	0.32121	-1.45066	-0.79949	0.819237502364925	-0.30669	-1.176887	0.95071
Trial1	3	1	blindfold	clockwise	practice	Guided	1	0.5	0	17.06598	0.3212	-1.45064	-0.7995	0.819249453460074	-0.332892	-1.164192	0.94107
Trial1	3	1	blindfold	clockwise	practice	Guided	1	0.5	0	17.08598	0.32118	-1.45063	-0.7995	0.819253824591522	-0.337254	-1.147264	0.928487
Trial1	3	1	blindfold	clockwise	practice	Guided	1	0.5	0	17.10599	0.32117	-1.45062	-0.79951	0.819265769431407	-0.309906	-1.121874	0.929538
Trial1	3	1	blindfold	clockwise	practice	Guided	1	0.5	0	17.12598	0.32115	-1.4506	-0.79951	0.819270141208695	-0.283084	-1.088019	0.9308
Trial1	3	1	blindfold	clockwise	practice	Guided	1	0.5	0	17.14598	0.32114	-1.45059	-0.79952	0.819282099309812	-0.299813	-1.054165	0.908991
Trial1	3	1	blindfold	clockwise	practice	Guided	1	0.5	0	17.16599	0.32112	-1.45057	-0.79951	0.819276693241809	-0.315044	-1.003383	0.950322
Trial1	3	1	blindfold	clockwise	practice	Guided	1	0.5	0	17.18599	0.32111	-1.45056	-0.79951	0.819278873147262	-0.348446	-0.986456	0.999209
Trial1	3	1	blindfold	clockwise	practice	Guided	1	0.5	0	17.20598	0.32109	-1.45054	-0.7995	0.819273474420285	-0.391706	-0.990688	1.068659
Trial1	3	1	blindfold	clockwise	practice	Guided	1	0.5	0	17.22598	0.32106	-1.45053	-0.7995	0.819280022116232	-0.231918	-1.033006	1.084572
Trial1	3	1	blindfold	clockwise	practice	Guided	1	0.5	0	17.24599	0.32105	-1.45053	-0.7995	0.819282209253401	-0.096355	-1.104946	1.044688
Trial1	3	1	blindfold	clockwise	practice	Guided	1	0.5	0	17.26599	0.32105	-1.45053	-0.7995	0.819282209253401	-0.091302	-1.193814	1.032311
Trial1	3	1	blindfold	clockwise	practice	Guided	1	0.5	0	17.28598	0.32105	-1.45054	-0.7995	0.819282209253401	-0.052077	-1.236132	1.050972
Trial1	3	1	blindfold	clockwise	practice	Guided	1	0.5	0	17.30598	0.32105	-1.45055	-0.79948	0.819262723841535	-0.062734	-1.253059	1.088313
Trial1	3	1	blindfold	clockwise	practice	Guided	1	0.5	0	17.32599	0.32104	-1.45056	-0.79947	0.819255132883381	-0.246979	-1.143033	1.218413
Trial1	3	1	blindfold	clockwise	practice	Guided	1	0.5	0	17.34598	0.32103	-1.45056	-0.7994599	0.819247490444472	-0.286217	-1.096483	1.29646
Trial1	3	1	blindfold	clockwise	practice	Guided	1	0.5	0	17.36598	0.32102	-1.45056	-0.7994599	0.81924967152445	-0.285565	-1.109178	1.292476
Trial1	3	1	blindfold	clockwise	practice	Guided	1	0.5	0	17.38599	0.32101	-1.45056	-0.79945	0.819242139220894	-0.287192	-1.11341	1.225144
Trial1	3	1	blindfold	clockwise	practice	Guided	1	0.5	0	17.40599	0.32101	-1.45056	-0.79945	0.819242139220894	-0.278248	-1.227669	1.225355
Trial1	3	1	blindfold	clockwise	practice	Guided	1	0.5	0	17.42598	0.32099	-1.45058	-0.79945	0.81924650852385	-0.178117	-1.269987	1.0871
Trial1	3	1	blindfold	clockwise	practice	Guided	1	0.5	0	17.44598	0.32099	-1.45058	-0.79945	0.81924650852385	-0.13246	-1.303841	1.071989
Trial1	3	1	blindfold	clockwise	practice	Guided	1	0.5	0	17.46599	0.32099	-1.45059	-0.79945	0.81924650852385	-0.114461	-1.316536	1.060656
Trial1	3	1	blindfold	clockwise	practice	Guided	1	0.5	0	17.48598	0.32098	-1.4506	-0.7994599	0.81925841653969	-0.167494	-1.37155	0.970885
Trial1	3	1	blindfold	clockwise	practice	Guided	1	0.5	0	17.50598	0.32098	-1.45062	-0.7994599	0.81925841653969	-0.183271	-1.392709	0.938388
Trial1	3	1	blindfold	clockwise	practice	Guided	1	0.5	0	17.52599	0.32096	-1.45064	-0.7994599	0.819262786489099	-0.310853	-1.325	1.07246
Trial1	3	1	blindfold	clockwise	practice	Guided	1	0.5	0	17.54599	0.32095	-1.45064	-0.7994599	0.819264968381463	-0.32361	-1.286914	1.155954
Trial1	3	1	blindfold	clockwise	practice	Guided	1	0.5	0	17.56598	0.32094	-1.45064	-0.7994599	0.819267150389681	-0.361171	-1.27845	1.103735
Trial1	3	1	blindfold	clockwise	practice	Guided	1	0.5	0	17.58598	0.32092	-1.45064	-0.7994599	0.819271521267996	-0.381723	-1.202278	1.069136
Trial1	3	1	blindfold	clockwise	practice	Guided	1	0.5	0	17.60599	0.32091	-1.45063	-0.79947	0.819283546225736	-0.422925	-1.269987	1.038938
Trial1	3	1	blindfold	clockwise	practice	Guided	1	0.5	0	17.62598	0.32088	-1.45063	-0.79948	0.819299871765165	-0.316567	-1.223437	0.920828
Trial1	3	1	blindfold	clockwise	practice	Guided	1	0.5	0	17.64598	0.32087	-1.45063	-0.79949	0.819311774203346	-0.267706	-1.2319	0.82202
Trial1	3	1	blindfold	clockwise	practice	Guided	1	0.5	0	17.66599	0.32086	-1.45063	-0.7995	0.819323728358337	-0.242457	-1.227669	0.75279
Trial1	3	1	blindfold	clockwise	practice	Guided	1	0.5	0	17.68599	0.32086	-1.45062	-0.79951	0.819333499660537	-0.241412	-1.240364	0.754693
Trial1	3	1	blindfold	clockwise	practice	Guided	1	0.5	0	17.70598	0.32085	-1.45063	-0.79952	0.81934545386497	-0.292412	-1.27845	0.79162
Trial1	3	1	blindfold	clockwise	practice	Guided	1	0.5	0	17.72598	0.32082	-1.45063	-0.79953	0.819361794010626	-0.445143	-1.269987	0.822294
Trial1	3	1	blindfold	clockwise	practice	Guided	1	0.5	0	17.74599	0.3208	-1.45063	-0.79953	0.819366167313842	-0.460931	-1.236132	0.876213
Trial1	3	1	blindfold	clockwise	practice	Guided	1	0.5	0	17.76599	0.32077	-1.45063	-0.79954	0.8193824378043	-0.45252	-1.303841	0.889222
Trial1	3	1	blindfold	clockwise	practice	Guided	1	0.5	0	17.78598	0.32074	-1.45063	-0.79954	0.81938899633775	-0.383955	-1.261523	0.854601
Trial1	3	1	blindfold	clockwise	practice	Guided	1	0.5	0	17.80598	0.32072	-1.45063	-0.79953	0.819383658653015	-0.38205	-1.286914	1.005434
Trial1	3	1	blindfold	clockwise	practice	Guided	1	0.5	0	17.82599	0.3207	-1.45064	-0.79952	0.819378269903873	-0.322798	-1.291146	1.072545
Trial1	3	1	blindfold	clockwise	practice	Guided	1	0.5	0	17.84598	0.32069	-1.45064	-0.79952	0.819380454656648	-0.304944	-1.320768	1.076953
Trial1	3	1	blindfold	clockwise	practice	Guided	1	0.5	0	17.86598	0.32067	-1.45064	-0.79951	0.819375060219743	-0.383182	-1.248828	1.132148
Trial1	3	1	blindfold	clockwise	practice	Guided	1	0.5	0	17.88599	0.32066	-1.45063	-0.79951	0.819377251869324	-0.376088	-1.172655	1.077821
Trial1	3	1	blindfold	clockwise	practice	Guided	1	0.5	0	17.90599	0.32064	-1.45062	-0.7995	0.819371864789859	-0.401482	-1.223437	1.051402
Trial1	3	1	blindfold	clockwise	practice	Guided	1	0.5	0	17.92598	0.32061	-1.45063	-0.7995	0.819378428165658	-0.447104	-1.308073	1.078694
Trial1	3	1	blindfold	clockwise	practice	Guided	1	0.5	0	17.94598	0.32059	-1.45064	-0.79949	0.819373035913089	-0.399868	-1.316536	1.118754
Trial1	3	1	blindfold	clockwise	practice	Guided	1	0.5	0	17.96599	0.32057	-1.45065	-0.79949	0.819377414769203	-0.443429	-1.405404	1.125482
Trial1	3	1	blindfold	clockwise	practice	Guided	1	0.5	0	17.98598	0.32055	-1.45066	-0.79949	0.819381787563056	-0.439262	-1.308073	1.107042
Trial1	3	1	blindfold	clockwise	practice	Guided	1	0.5	0	18.00598	0.32053	-1.45065	-0.79949	0.819386173875353	-0.459997	-1.257291	1.065302
Trial1	3	1	blindfold	clockwise	practice	Guided	1	0.5	0	18.02599	0.32043	-1.45065	-0.79949	0.819408086302647	-0.475357	-1.37155	1.031133
Trial1	3	1	blindfold	clockwise	practice	Guided	1	0.5	0	18.04599	0.32036	-1.45067	-0.79948	0.819413712246057	-0.480664	-1.405404	1.051911
Trial1	3	1	blindfold	clockwise	practice	Guided	1	0.5	0	18.06598	0.32031	-1.45069	-0.79948	0.81942467701317	-0.445374	-1.451954	1.061977
Trial1	3	1	blindfold	clockwise	practice	Guided	1	0.5	0	18.08598	0.32027	-1.4507	-0.79948	0.819433448303921	-0.470547	-1.392709	1.031369
Trial1	3	1	blindfold	clockwise	practice	Guided	1	0.5	0	18.10599	0.32025	-1.4507	-0.79948	0.819437841183474	-0.457293	-1.413868	1.036194
Trial1	3	1	blindfold	clockwise	practice	Guided	1	0.5	0	18.12598	0.32019	-1.45069	-0.79948	0.819450996459796	-0.497636	-1.295377	1.046922
Trial1	3	1	blindfold	clockwise	practice	Guided	1	0.5	0	18.14598	0.32014	-1.45068	-0.79947	0.819452201698031	-0.467567	-1.341927	1.073562
Trial1	3	1	blindfold	clockwise	practice	Guided	1	0.5	0	18.16599	0.32009	-1.45068	-0.7994599	0.819453345415239	-0.44739	-1.435027	1.120757
Trial1	3	1	blindfold	clockwise	practice	Guided	1	0.5	0	18.18599	0.32004	-1.4507	-0.7994599	0.819464332672482	-0.447855	-1.561981	1.145314
Trial1	3	1	blindfold	clockwise	practice	Guided	1	0.5	0	18.20598	0.32001	-1.45073	-0.79944	0.819451495458956	-0.490885	-1.612762	1.198615
Trial1	3	1	blindfold	clockwise	practice	Guided	1	0.5	0	18.22598	0.31991	-1.45078	-0.79943	0.819463694276736	-0.536082	-1.591603	1.217531
Trial1	3	1	blindfold	clockwise	practice	Guided	1	0.5	0	18.24599	0.31982	-1.45078	-0.79942	0.819473710015831	-0.576847	-1.561981	1.232446
Trial1	3	1	blindfold	clockwise	practice	Guided	1	0.5	0	18.26599	0.31971	-1.45079	-0.79942	0.81949790313189	-0.552558	-1.625458	1.196571
Trial1	3	1	blindfold	clockwise	practice	Guided	1	0.5	0	18.28598	0.31961	-1.4508	-0.79942	0.819519912644637	-0.50097	-1.676239	1.139305
Trial1	3	1	blindfold	clockwise	practice	Guided	1	0.5	0	18.30598	0.31956	-1.45081	-0.79943	0.819540689611159	-0.465082	-1.688935	1.132379
Trial1	3	1	blindfold	clockwise	practice	Guided	1	0.5	0	18.32599	0.31952	-1.45083	-0.79943	0.819549496261174	-0.407778	-1.710094	1.059576
Trial1	3	1	blindfold	clockwise	practice	Guided	1	0.5	0	18.34598	0.31951	-1.45083	-0.79944	0.819561469224729	-0.380221	-1.638153	1.044046
Trial1	3	1	blindfold	clockwise	practice	Guided	1	0.5	0	18.36598	0.31949	-1.45083	-0.79944	0.819565873426155	-0.419536	-1.608531	1.029595
Trial1	3	1	blindfold	clockwise	practice	Guided	1	0.5	0	18.38599	0.31948	-1.45082	-0.79944	0.819568072418802	-0.397797	-1.604299	1.043224
Trial1	3	1	blindfold	clockwise	practice	Guided	1	0.5	0	18.40599	0.31946	-1.45082	-0.79944	0.819572477316275	-0.408338	-1.587372	1.080576
Trial1	3	1	blindfold	clockwise	practice	Guided	1	0.5	0	18.42598	0.31943	-1.45081	-0.79944	0.819579088815988	-0.448579	-1.561981	1.154235
Trial1	3	1	blindfold	clockwise	practice	Guided	1	0.5	0	18.44598	0.31941	-1.4508	-0.79944	0.819583494874426	-0.393172	-1.532358	1.144354
Trial1	3	1	blindfold	clockwise	practice	Guided	1	0.5	0	18.46599	0.31939	-1.4508	-0.79944	0.819587901397099	-0.490452	-1.519663	1.131403
Trial1	3	1	blindfold	clockwise	practice	Guided	1	0.5	0	18.48598	0.31937	-1.45079	-0.79944	0.819592308383999	-0.433536	-1.515431	1.155084
Trial1	3	1	blindfold	clockwise	practice	Guided	1	0.5	0	18.50598	0.31936	-1.45079	-0.79943	0.819584741431864	-0.43788	-1.58314	1.150686
Trial1	3	1	blindfold	clockwise	practice	Guided	1	0.5	0	18.52599	0.31933	-1.45079	-0.79943	0.819591363063454	-0.425696	-1.540822	1.184886
Trial1	3	1	blindfold	clockwise	practice	Guided	1	0.5	0	18.54599	0.31931	-1.45078	-0.79943	0.819595764925927	-0.427552	-1.481577	1.226845
Trial1	3	1	blindfold	clockwise	practice	Guided	1	0.5	0	18.56598	0.31929	-1.45077	-0.79942	0.819590406676631	-0.447898	-1.49004	1.188057
Trial1	3	1	blindfold	clockwise	practice	Guided	1	0.5	0	18.58598	0.31927	-1.45076	-0.79942	0.819594816089645	-0.456094	-1.447722	1.17506
Trial1	3	1	blindfold	clockwise	practice	Guided	1	0.5	0	18.60599	0.31926	-1.45076	-0.79943	0.819606791322983	-0.423112	-1.468881	1.138759
Trial1	3	1	blindfold	clockwise	practice	Guided	1	0.5	0	18.62598	0.31923	-1.45075	-0.79943	0.819613409869215	-0.322792	-1.515431	1.091536
Trial1	3	1	blindfold	clockwise	practice	Guided	1	0.5	0	18.64598	0.31922	-1.45075	-0.79943	0.819615611901342	-0.319238	-1.494272	1.11418
Trial1	3	1	blindfold	clockwise	practice	Guided	1	0.5	0	18.66599	0.31921	-1.45075	-0.79943	0.819617820622913	-0.359749	-1.481577	1.124903
Trial1	3	1	blindfold	clockwise	practice	Guided	1	0.5	0	18.68599	0.3192	-1.45075	-0.79943	0.819620022886777	-0.420909	-1.405404	1.078135
Trial1	3	1	blindfold	clockwise	practice	Guided	1	0.5	0	18.70598	0.31918	-1.45074	-0.79944	0.819634201198792	-0.433945	-1.456186	1.096211
Trial1	3	1	blindfold	clockwise	practice	Guided	1	0.5	0	18.72598	0.31915	-1.45074	-0.79944	0.819640815876738	-0.484903	-1.409636	1.047585
Trial1	3	1	blindfold	clockwise	practice	Guided	1	0.5	0	18.74599	0.31913	-1.45073	-0.79944	0.819645235010215	-0.46798	-1.392709	1.069401
Trial1	3	1	blindfold	clockwise	practice	Guided	1	0.5	0	18.76599	0.31911	-1.45072	-0.79945	0.819659356581344	-0.478261	-1.422331	1.005853
Trial1	3	1	blindfold	clockwise	practice	Guided	1	0.5	0	18.78598	0.31909	-1.45072	-0.7994599	0.819673478517932	-0.468079	-1.426563	0.981101
Trial1	3	1	blindfold	clockwise	practice	Guided	1	0.5	0	18.80598	0.31907	-1.45072	-0.79947	0.819687723667214	-0.444174	-1.485808	0.94858
Trial1	3	1	blindfold	clockwise	practice	Guided	1	0.5	0	18.82599	0.31904	-1.45074	-0.79947	0.819694341937714	-0.404919	-1.53659	0.97123
Trial1	3	1	blindfold	clockwise	practice	Guided	1	0.5	0	18.84598	0.31902	-1.45074	-0.79948	0.819708523356348	-0.383965	-1.468881	1.001848
Trial1	3	1	blindfold	clockwise	practice	Guided	1	0.5	0	18.86598	0.31901	-1.45074	-0.79948	0.819710734270808	-0.41053	-1.4181	1.005429
Trial1	3	1	blindfold	clockwise	practice	Guided	1	0.5	0	18.88599	0.31899	-1.45073	-0.79948	0.81971514328688	-0.422788	-1.375782	0.979017
Trial1	3	1	blindfold	clockwise	practice	Guided	1	0.5	0	18.90599	0.31898	-1.45072	-0.79949	0.819727069364001	-0.431182	-1.375782	0.975241
Trial1	3	1	blindfold	clockwise	practice	Guided	1	0.5	0	18.92598	0.31895	-1.45072	-0.79949	0.819733690608628	-0.377445	-1.477345	0.968521
Trial1	3	1	blindfold	clockwise	practice	Guided	1	0.5	0	18.94598	0.31893	-1.45073	-0.79949	0.819738107545506	-0.342185	-1.506967	0.978575
Trial1	3	1	blindfold	clockwise	practice	Guided	1	0.5	0	18.96599	0.31892	-1.45073	-0.79949	0.819740312896302	-0.386355	-1.523895	0.97231
Trial1	3	1	blindfold	clockwise	practice	Guided	1	0.5	0	18.98598	0.31891	-1.45073	-0.79949	0.819742524946414	-0.374501	-1.494272	1.0065
Trial1	3	1	blindfold	clockwise	practice	Guided	1	0.5	0	19.00598	0.3189	-1.45073	-0.79949	0.819744730528876	-0.3897	-1.485808	1.047836
Trial1	3	1	blindfold	clockwise	practice	Guided	1	0.5	0	19.02599	0.31886	-1.45074	-0.79949	0.819753573771457	-0.450735	-1.502736	1.02397
Trial1	3	1	blindfold	clockwise	practice	Guided	1	0.5	0	19.04599	0.31884	-1.45074	-0.79949	0.819757992796756	-0.447738	-1.485808	1.070954
Trial1	3	1	blindfold	clockwise	practice	Guided	1	0.5	0	19.06598	0.31883	-1.45074	-0.79949	0.819760199190194	-0.456123	-1.511199	1.048949
Trial1	3	1	blindfold	clockwise	practice	Guided	1	0.5	0	19.08598	0.31881	-1.45075	-0.79949	0.819764618911139	-0.370784	-1.561981	1.03611
Trial1	3	1	blindfold	clockwise	practice	Guided	1	0.5	0	19.10599	0.3188	-1.45076	-0.79949	0.819766838826795	-0.366051	-1.578908	1.032127
Trial1	3	1	blindfold	clockwise	practice	Guided	1	0.5	0	19.12598	0.31877	-1.45076	-0.79949	0.819773466333472	-0.389855	-1.53659	1.068861
Trial1	3	1	blindfold	clockwise	practice	Guided	1	0.5	0	19.14598	0.31876	-1.45076	-0.79948	0.819765965880487	-0.357867	-1.511199	1.07073
Trial1	3	1	blindfold	clockwise	practice	Guided	1	0.5	0	19.16599	0.31874	-1.45076	-0.79948	0.819770387278049	-0.381368	-1.532358	1.08187
Trial1	3	1	blindfold	clockwise	practice	Guided	1	0.5	0	19.18599	0.31873	-1.45076	-0.79948	0.819772601445795	-0.417227	-1.574676	1.088607
Trial1	3	1	blindfold	clockwise	practice	Guided	1	0.5	0	19.20598	0.31871	-1.45076	-0.79947	0.819767264481027	-0.34738	-1.561981	1.141029
Trial1	3	1	blindfold	clockwise	practice	Guided	1	0.5	0	19.22598	0.31869	-1.45076	-0.79947	0.819771680500785	-0.310656	-1.460418	1.101987
Trial1	3	1	blindfold	clockwise	practice	Guided	1	0.5	0	19.24599	0.31868	-1.45076	-0.79947	0.819773895275893	-0.32391	-1.502736	1.100748
Trial1	3	1	blindfold	clockwise	practice	Guided	1	0.5	0	19.26599	0.31867	-1.45076	-0.79947	0.819776103575221	-0.290751	-1.540822	1.060872
Trial1	3	1	blindfold	clockwise	practice	Guided	1	0.5	0	19.28598	0.31866	-1.45076	-0.79947	0.819778318582646	-0.3131	-1.566213	1.086255
Trial1	3	1	blindfold	clockwise	practice	Guided	1	0.5	0	19.30598	0.31865	-1.45076	-0.79947	0.819780527113599	-0.260475	-1.553517	1.083305
Trial1	3	1	blindfold	clockwise	practice	Guided	1	0.5	0	19.32599	0.31863	-1.45077	-0.79947	0.819784951115912	-0.272514	-1.650849	1.057517
Trial1	3	1	blindfold	clockwise	practice	Guided	1	0.5	0	19.34598	0.31862	-1.45078	-0.79947	0.819787173181802	-0.254671	-1.676239	1.049958
Trial1	3	1	blindfold	clockwise	practice	Guided	1	0.5	0	19.36598	0.31861	-1.45079	-0.79947	0.819789375582152	-0.255195	-1.650849	1.070938
Trial1	3	1	blindfold	clockwise	practice	Guided	1	0.5	0	19.38599	0.3186	-1.45079	-0.79947	0.819791591286508	-0.296696	-1.612762	1.10264
Trial1	3	1	blindfold	clockwise	practice	Guided	1	0.5	0	19.40599	0.31859	-1.45079	-0.7994599	0.819783983653162	-0.340533	-1.595835	1.184691
Trial1	3	1	blindfold	clockwise	practice	Guided	1	0.5	0	19.42598	0.31857	-1.45079	-0.79945	0.819778701959178	-0.320828	-1.578908	1.147768
Trial1	3	1	blindfold	clockwise	practice	Guided	1	0.5	0	19.44598	0.31856	-1.45079	-0.79945	0.819780911585208	-0.312249	-1.570444	1.134978
Trial1	3	1	blindfold	clockwise	practice	Guided	1	0.5	0	19.46599	0.31855	-1.45079	-0.79945	0.819783127923287	-0.232699	-1.633921	1.076192
Trial1	3	1	blindfold	clockwise	practice	Guided	1	0.5	0	19.48598	0.31854	-1.45079	-0.79945	0.819785337780926	-0.225104	-1.62969	1.096967
Trial1	3	1	blindfold	clockwise	practice	Guided	1	0.5	0	19.50598	0.31853	-1.4508	-0.79945	0.819787547754196	-0.250932	-1.676239	1.087958
Trial1	3	1	blindfold	clockwise	practice	Guided	1	0.5	0	19.52599	0.31852	-1.4508	-0.79945	0.819789764440548	-0.322715	-1.633921	1.101432
Trial1	3	1	blindfold	clockwise	practice	Guided	1	0.5	0	19.54599	0.31851	-1.45081	-0.79945	0.81979198124322	-0.329044	-1.676239	1.143183
Trial1	3	1	blindfold	clockwise	practice	Guided	1	0.5	0	19.56598	0.3185	-1.45081	-0.79945	0.819794198162211	-0.296093	-1.693167	1.106877
Trial1	3	1	blindfold	clockwise	practice	Guided	1	0.5	0	19.58598	0.31848	-1.45082	-0.79945	0.819798625750308	-0.2968	-1.672008	1.131846
Trial1	3	1	blindfold	clockwise	practice	Guided	1	0.5	0	19.60599	0.31847	-1.45082	-0.79945	0.81980083641872	-0.328225	-1.633921	1.13061
Trial1	3	1	blindfold	clockwise	practice	Guided	1	0.5	0	19.62598	0.31846	-1.45082	-0.79945	0.819803047202757	-0.280514	-1.697398	1.065559
Trial1	3	1	blindfold	clockwise	practice	Guided	1	0.5	0	19.64598	0.31845	-1.45082	-0.79945	0.81980526470229	-0.267115	-1.727021	1.073746
Trial1	3	1	blindfold	clockwise	practice	Guided	1	0.5	0	19.66599	0.31844	-1.45083	-0.79945	0.819807475717916	-0.330451	-1.714326	1.08846
Trial1	3	1	blindfold	clockwise	practice	Guided	1	0.5	0	19.68599	0.31843	-1.45083	-0.79945	0.819809693449729	-0.316838	-1.676239	1.084892
Trial1	3	1	blindfold	clockwise	practice	Guided	1	0.5	0	19.70598	0.31842	-1.45083	-0.79945	0.819811911297853	-0.309019	-1.676239	1.110484
Trial1	3	1	blindfold	clockwise	practice	Guided	1	0.5	0	19.72598	0.3184	-1.45083	-0.79945	0.819816340741427	-0.359538	-1.676239	1.145972
Trial1	3	1	blindfold	clockwise	practice	Guided	1	0.5	0	19.74599	0.31839	-1.45084	-0.79945	0.819818558938133	-0.339142	-1.697398	1.092262
Trial1	3	1	blindfold	clockwise	practice	Guided	1	0.5	0	19.76599	0.31838	-1.45084	-0.79945	0.819820770648852	-0.30253	-1.727021	1.072531
Trial1	3	1	blindfold	clockwise	practice	Guided	1	0.5	0	19.78598	0.31837	-1.45084	-0.79945	0.819822982475187	-0.306906	-1.735485	1.055959
Trial1	3	1	blindfold	clockwise	practice	Guided	1	0.5	0	19.80598	0.31836	-1.45085	-0.79945	0.81982520102012	-0.275914	-1.79473	1.078391
Trial1	3	1	blindfold	clockwise	practice	Guided	1	0.5	0	19.82599	0.31834	-1.45086	-0.79945	0.819829631855224	-0.304019	-1.803193	1.110719
Trial1	3	1	blindfold	clockwise	practice	Guided	1	0.5	0	19.84598	0.31833	-1.45087	-0.79945	0.819831850748723	-0.362709	-1.79473	1.139055
Trial1	3	1	blindfold	clockwise	practice	Guided	1	0.5	0	19.86598	0.31832	-1.45087	-0.79945	0.819834069758525	-0.320715	-1.756644	1.185623
Trial1	3	1	blindfold	clockwise	practice	Guided	1	0.5	0	19.88599	0.3183	-1.45087	-0.79944	0.819828788489027	-0.351735	-1.765107	1.184181
Trial1	3	1	blindfold	clockwise	practice	Guided	1	0.5	0	19.90599	0.31829	-1.45087	-0.79944	0.819831007873312	-0.39395	-1.79473	1.135966
Trial1	3	1	blindfold	clockwise	practice	Guided	1	0.5	0	19.92598	0.31826	-1.45088	-0.79944	0.819837653510919	-0.375597	-1.803193	1.128411
Trial1	3	1	blindfold	clockwise	practice	Guided	1	0.5	0	19.94598	0.31825	-1.45089	-0.79944	0.819839873359704	-0.385362	-1.815889	1.148982
Trial1	3	1	blindfold	clockwise	practice	Guided	1	0.5	0	19.96599	0.31824	-1.45089	-0.79944	0.819842093324785	-0.374624	-1.837048	1.111641
Trial1	3	1	blindfold	clockwise	practice	Guided	1	0.5	0	19.98598	0.31822	-1.45089	-0.79944	0.819846526995926	-0.388063	-1.828584	1.11522
Trial1	3	1	blindfold	clockwise	practice	Guided	1	0.5	0	20.00598	0.31821	-1.4509	-0.79944	0.819848740701293	-0.365358	-1.824352	1.107868
Trial1	3	1	blindfold	clockwise	practice	Guided	1	0.5	0	20.02599	0.31819	-1.4509	-0.79944	0.819853175067767	-0.341781	-1.84128	1.08374
Trial1	3	1	blindfold	clockwise	practice	Guided	1	0.5	0	20.04599	0.31817	-1.45091	-0.79944	0.819857609898017	-0.31215	-1.803193	1.118756
Trial1	3	1	blindfold	clockwise	practice	Guided	1	0.5	0	20.06598	0.31817	-1.45091	-0.79944	0.819857609898017	-0.312468	-1.790498	1.12715
Trial1	3	1	blindfold	clockwise	practice	Guided	1	0.5	0	20.08598	0.31816	-1.4509	-0.79944	0.819859830792045	-0.259637	-1.769339	1.142222
Trial1	3	1	blindfold	clockwise	practice	Guided	1	0.5	0	20.10599	0.31815	-1.4509	-0.79944	0.819862051802359	-0.334351	-1.803193	1.121927
Trial1	3	1	blindfold	clockwise	practice	Guided	1	0.5	0	20.12598	0.31813	-1.4509	-0.79944	0.819866487560831	-0.286287	-1.853975	1.145189
Trial1	3	1	blindfold	clockwise	practice	Guided	1	0.5	0	20.14598	0.31812	-1.45091	-0.79944	0.819868702308296	-0.259941	-1.870902	1.150214
Trial1	3	1	blindfold	clockwise	practice	Guided	1	0.5	0	20.16599	0.31811	-1.45091	-0.79944	0.819870923783058	-0.33911	-1.862439	1.134322
Trial1	3	1	blindfold	clockwise	practice	Guided	1	0.5	0	20.18599	0.3181	-1.45091	-0.79944	0.819873138762051	-0.370738	-1.837048	1.145464
Trial1	3	1	blindfold	clockwise	practice	Guided	1	0.5	0	20.20598	0.31809	-1.45091	-0.79943	0.819865596479485	-0.362547	-1.832816	1.166858
Trial1	3	1	blindfold	clockwise	practice	Guided	1	0.5	0	20.22598	0.31807	-1.45091	-0.79943	0.819870027068874	-0.371253	-1.837048	1.16226
Trial1	3	1	blindfold	clockwise	practice	Guided	1	0.5	0	20.24599	0.31805	-1.45091	-0.79943	0.819874464734474	-0.330384	-1.824352	1.147344
Trial1	3	1	blindfold	clockwise	practice	Guided	1	0.5	0	20.26599	0.31805	-1.45091	-0.79943	0.819874464734474	-0.280637	-1.845511	1.13284
Trial1	3	1	blindfold	clockwise	practice	Guided	1	0.5	0	20.28598	0.31804	-1.45092	-0.79944	0.819886457519865	-0.251368	-1.837048	1.079542
Trial1	3	1	blindfold	clockwise	practice	Guided	1	0.5	0	20.30598	0.31803	-1.45092	-0.79944	0.819888673309352	-0.277776	-1.879366	1.075352
Trial1	3	1	blindfold	clockwise	practice	Guided	1	0.5	0	20.32599	0.31801	-1.45092	-0.79945	0.819902817516623	-0.315895	-1.900525	1.034497
Trial1	3	1	blindfold	clockwise	practice	Guided	1	0.5	0	20.34598	0.318	-1.45093	-0.79945	0.81990503362697	-0.27582	-1.942843	1.036361
Trial1	3	1	blindfold	clockwise	practice	Guided	1	0.5	0	20.36598	0.31799	-1.45093	-0.79945	0.819907256468668	-0.300317	-1.947075	1.085676
Trial1	3	1	blindfold	clockwise	practice	Guided	1	0.5	0	20.38599	0.31799	-1.45094	-0.79945	0.819907256468668	-0.300446	-1.934379	1.131416
Trial1	3	1	blindfold	clockwise	practice	Guided	1	0.5	0	20.40599	0.31798	-1.45094	-0.79945	0.819909472810518	-0.289772	-1.858207	1.149235
Trial1	3	1	blindfold	clockwise	practice	Guided	1	0.5	0	20.42598	0.31795	-1.45093	-0.79944	0.819906436872341	-0.372892	-1.875134	1.120144
Trial1	3	1	blindfold	clockwise	practice	Guided	1	0.5	0	20.44598	0.31794	-1.45094	-0.79944	0.819908653703772	-0.369529	-1.908988	1.145528
Trial1	3	1	blindfold	clockwise	practice	Guided	1	0.5	0	20.46599	0.31793	-1.45094	-0.79944	0.819910877268705	-0.339886	-1.879366	1.180543
Trial1	3	1	blindfold	clockwise	practice	Guided	1	0.5	0	20.48598	0.31792	-1.45094	-0.79944	0.819913094331631	-0.354111	-1.845511	1.21287
Trial1	3	1	blindfold	clockwise	practice	Guided	1	0.5	0	20.50598	0.3179	-1.45093	-0.79943	0.819907771935866	-0.333941	-1.752412	1.248094
Trial1	3	1	blindfold	clockwise	practice	Guided	1	0.5	0	20.52599	0.31788	-1.45092	-0.79943	0.819912220163689	-0.34493	-1.811657	1.104629
Trial1	3	1	blindfold	clockwise	practice	Guided	1	0.5	0	20.54599	0.31787	-1.45092	-0.79943	0.819914431211839	-0.336744	-1.849743	1.121828
Trial1	3	1	blindfold	clockwise	practice	Guided	1	0.5	0	20.56598	0.31786	-1.45092	-0.79944	0.819926425617571	-0.267261	-1.896293	1.066195
Trial1	3	1	blindfold	clockwise	practice	Guided	1	0.5	0	20.58598	0.31785	-1.45092	-0.79944	0.819928643490872	-0.303536	-1.900525	1.081329
Trial1	3	1	blindfold	clockwise	practice	Guided	1	0.5	0	20.60599	0.31784	-1.45093	-0.79944	0.81993086147974	-0.25941	-1.892061	1.091789
Trial1	3	1	blindfold	clockwise	practice	Guided	1	0.5	0	20.62598	0.31782	-1.45092	-0.79944	0.819935304425898	-0.380447	-1.790498	1.111389
Trial1	3	1	blindfold	clockwise	practice	Guided	1	0.5	0	20.64598	0.31781	-1.45092	-0.79944	0.819937529383877	-0.41767	-1.786266	1.1475
Trial1	3	1	blindfold	clockwise	practice	Guided	1	0.5	0	20.66599	0.31779	-1.45091	-0.79944	0.819941979648596	-0.362867	-1.773571	1.120616
Trial1	3	1	blindfold	clockwise	practice	Guided	1	0.5	0	20.68599	0.31778	-1.45091	-0.79944	0.819944191709118	-0.319452	-1.832816	1.051159
Trial1	3	1	blindfold	clockwise	practice	Guided	1	0.5	0	20.70598	0.31777	-1.45091	-0.79945	0.819956128790215	-0.27996	-1.782034	1.064782
Trial1	3	1	blindfold	clockwise	practice	Guided	1	0.5	0	20.72598	0.31776	-1.45091	-0.79945	0.819958347679046	-0.316374	-1.828584	1.084938
Trial1	3	1	blindfold	clockwise	practice	Guided	1	0.5	0	20.74599	0.31775	-1.45091	-0.79945	0.819960566683434	-0.307417	-1.815889	1.085355
Trial1	3	1	blindfold	clockwise	practice	Guided	1	0.5	0	20.76599	0.31774	-1.45091	-0.79944	0.819953087471316	-0.306008	-1.743948	1.152695
Trial1	3	1	blindfold	clockwise	practice	Guided	1	0.5	0	20.78598	0.31773	-1.4509	-0.79944	0.819955306733427	-0.293966	-1.727021	1.182686
Trial1	3	1	blindfold	clockwise	practice	Guided	1	0.5	0	20.80598	0.31772	-1.4509	-0.79944	0.819957532736275	-0.304735	-1.705862	1.224231
Trial1	3	1	blindfold	clockwise	practice	Guided	1	0.5	0	20.82599	0.3177	-1.45089	-0.79944	0.819961985090707	-0.266111	-1.786266	1.162958
Trial1	3	1	blindfold	clockwise	practice	Guided	1	0.5	0	20.84598	0.31769	-1.45089	-0.79943	0.819954435258184	-0.314942	-1.837048	1.140331
Trial1	3	1	blindfold	clockwise	practice	Guided	1	0.5	0	20.86598	0.31768	-1.45089	-0.79943	0.819956661751826	-0.28782	-1.807425	1.15416
Trial1	3	1	blindfold	clockwise	practice	Guided	1	0.5	0	20.88599	0.31768	-1.45089	-0.79943	0.819956661751826	-0.298786	-1.727021	1.199283
Trial1	3	1	blindfold	clockwise	practice	Guided	1	0.5	0	20.90599	0.31767	-1.45089	-0.79943	0.819958888361712	-0.284414	-1.731253	1.178928
Trial1	3	1	blindfold	clockwise	practice	Guided	1	0.5	0	20.92598	0.31765	-1.45089	-0.79943	0.819963335302529	-0.307832	-1.820121	1.110567
Trial1	3	1	blindfold	clockwise	practice	Guided	1	0.5	0	20.94598	0.31764	-1.45089	-0.79943	0.819965555632767	-0.295409	-1.803193	1.136569
Trial1	3	1	blindfold	clockwise	practice	Guided	1	0.5	0	20.96599	0.31764	-1.45089	-0.79943	0.819965555632767	-0.25051	-1.870902	1.125844
Trial1	3	1	blindfold	clockwise	practice	Guided	1	0.5	0	20.98598	0.31763	-1.4509	-0.79943	0.819967782706924	-0.215097	-1.862439	1.131694
Trial1	3	1	blindfold	clockwise	practice	Guided	1	0.5	0	21.00598	0.31763	-1.4509	-0.79943	0.819967782706924	-0.205965	-1.879366	1.127914
Trial1	3	1	blindfold	clockwise	practice	Guided	1	0.5	0	21.02599	0.31761	-1.4509	-0.79943	0.819972223945829	-0.300354	-1.824352	1.148757
Trial1	3	1	blindfold	clockwise	practice	Guided	1	0.5	0	21.04599	0.3176	-1.4509	-0.79943	0.819974451368005	-0.314202	-1.815889	1.160728
Trial1	3	1	blindfold	clockwise	practice	Guided	1	0.5	0	21.06598	0.31759	-1.4509	-0.79943	0.819976678906417	-0.275294	-1.798962	1.187762
Trial1	3	1	blindfold	clockwise	practice	Guided	1	0.5	0	21.08598	0.31758	-1.4509	-0.79943	0.819978906561064	-0.234247	-1.807425	1.168646
Trial1	3	1	blindfold	clockwise	practice	Guided	1	0.5	0	21.10599	0.31758	-1.4509	-0.79943	0.819978906561064	-0.227996	-1.786266	1.131096
Trial1	3	1	blindfold	clockwise	practice	Guided	1	0.5	0	21.12598	0.31757	-1.4509	-0.79943	0.819981127701501	-0.220139	-1.879366	1.059984
Trial1	3	1	blindfold	clockwise	practice	Guided	1	0.5	0	21.14598	0.31756	-1.45091	-0.79944	0.819993118175608	-0.233416	-1.896293	1.059369
Trial1	3	1	blindfold	clockwise	practice	Guided	1	0.5	0	21.16599	0.31756	-1.45091	-0.79944	0.819993118175608	-0.236482	-1.883598	1.126499
Trial1	3	1	blindfold	clockwise	practice	Guided	1	0.5	0	21.18599	0.31755	-1.45091	-0.79943	0.819985576960133	-0.213071	-1.79473	1.186683
Trial1	3	1	blindfold	clockwise	practice	Guided	1	0.5	0	21.20598	0.31754	-1.45091	-0.79943	0.819987805079016	-0.226745	-1.773571	1.206837
Trial1	3	1	blindfold	clockwise	practice	Guided	1	0.5	0	21.22598	0.31753	-1.45091	-0.79943	0.819990026682305	-0.312213	-1.815889	1.131391
Trial1	3	1	blindfold	clockwise	practice	Guided	1	0.5	0	21.24599	0.31752	-1.45091	-0.79943	0.819992248401131	-0.328952	-1.870902	1.10959
Trial1	3	1	blindfold	clockwise	practice	Guided	1	0.5	0	21.26599	0.31751	-1.45091	-0.79943	0.819994476868009	-0.270904	-1.900525	1.108082
Trial1	3	1	blindfold	clockwise	practice	Guided	1	0.5	0	21.28598	0.3175	-1.45091	-0.79943	0.819996705451114	-0.234296	-1.883598	1.100935
Trial1	3	1	blindfold	clockwise	practice	Guided	1	0.5	0	21.30598	0.3175	-1.45091	-0.79944	0.820006467879517	-0.245084	-1.870902	1.130305
Trial1	3	1	blindfold	clockwise	practice	Guided	1	0.5	0	21.32599	0.31748	-1.45092	-0.79944	0.820010918707864	-0.288647	-1.845511	1.111464
Trial1	3	1	blindfold	clockwise	practice	Guided	1	0.5	0	21.34598	0.31748	-1.45092	-0.79943	0.820001156332449	-0.308507	-1.879366	1.156792
Trial1	3	1	blindfold	clockwise	practice	Guided	1	0.5	0	21.36598	0.31747	-1.45092	-0.79943	0.820003385263884	-0.27307	-1.820121	1.162642
Trial1	3	1	blindfold	clockwise	practice	Guided	1	0.5	0	21.38599	0.31746	-1.45091	-0.79943	0.820005607677298	-0.312227	-1.807425	1.144006
Trial1	3	1	blindfold	clockwise	practice	Guided	1	0.5	0	21.40599	0.31745	-1.45091	-0.79943	0.820007830206245	-0.236207	-1.790498	1.139127
Trial1	3	1	blindfold	clockwise	practice	Guided	1	0.5	0	21.42598	0.31744	-1.45091	-0.79943	0.820010059485654	-0.244393	-1.832816	1.126135
Trial1	3	1	blindfold	clockwise	practice	Guided	1	0.5	0	21.44598	0.31743	-1.45091	-0.79943	0.820012282246005	-0.298261	-1.853975	1.136247
Trial1	3	1	blindfold	clockwise	practice	Guided	1	0.5	0	21.46599	0.31742	-1.45091	-0.79943	0.820014511757508	-0.280223	-1.79473	1.13288
Trial1	3	1	blindfold	clockwise	practice	Guided	1	0.5	0	21.48598	0.31741	-1.45091	-0.79943	0.820016741385229	-0.294269	-1.773571	1.149046
Trial1	3	1	blindfold	clockwise	practice	Guided	1	0.5	0	21.50598	0.3174	-1.45091	-0.79943	0.820018971129168	-0.307145	-1.777803	1.140039
Trial1	3	1	blindfold	clockwise	practice	Guided	1	0.5	0	21.52599	0.31739	-1.45091	-0.79943	0.820021194352663	-0.300409	-1.84128	1.094104
Trial1	3	1	blindfold	clockwise	practice	Guided	1	0.5	0	21.54599	0.31738	-1.45091	-0.79944	0.820033179802078	-0.281198	-1.824352	1.077738
Trial1	3	1	blindfold	clockwise	practice	Guided	1	0.5	0	21.56598	0.31737	-1.45091	-0.79944	0.820035409867424	-0.272045	-1.798962	1.061785
Trial1	3	1	blindfold	clockwise	practice	Guided	1	0.5	0	21.58598	0.31736	-1.45091	-0.79944	0.820037633411365	-0.271978	-1.786266	1.056561
Trial1	3	1	blindfold	clockwise	practice	Guided	1	0.5	0	21.60599	0.31735	-1.45091	-0.79945	0.820049567638302	-0.306696	-1.824352	1.039369
Trial1	3	1	blindfold	clockwise	practice	Guided	1	0.5	0	21.62598	0.31734	-1.45091	-0.79945	0.820051791387314	-0.230814	-1.824352	1.042676
Trial1	3	1	blindfold	clockwise	practice	Guided	1	0.5	0	21.64598	0.31733	-1.45091	-0.79945	0.820054021890417	-0.248929	-1.807425	1.050244
Trial1	3	1	blindfold	clockwise	practice	Guided	1	0.5	0	21.66599	0.31733	-1.45091	-0.79945	0.820054021890417	-0.236117	-1.786266	1.063454
Trial1	3	1	blindfold	clockwise	practice	Guided	1	0.5	0	21.68599	0.31732	-1.45091	-0.79945	0.820056252509729	-0.227371	-1.803193	1.068065
Trial1	3	1	blindfold	clockwise	practice	Guided	1	0.5	0	21.70598	0.31732	-1.45091	-0.79945	0.820056252509729	-0.218625	-1.769339	1.059882
Trial1	3	1	blindfold	clockwise	practice	Guided	1	0.5	0	21.72598	0.3173	-1.4509	-0.79945	0.820060707457358	-0.323868	-1.769339	1.135063
Trial1	3	1	blindfold	clockwise	practice	Guided	1	0.5	0	21.74599	0.31729	-1.4509	-0.79945	0.820062931784984	-0.274902	-1.773571	1.132727
Trial1	3	1	blindfold	clockwise	practice	Guided	1	0.5	0	21.76599	0.31728	-1.4509	-0.79945	0.820065162868424	-0.265164	-1.790498	1.120969
Trial1	3	1	blindfold	clockwise	practice	Guided	1	0.5	0	21.78598	0.31728	-1.4509	-0.79945	0.820065162868424	-0.235935	-1.777803	1.164371
Trial1	3	1	blindfold	clockwise	practice	Guided	1	0.5	0	21.80598	0.31727	-1.4509	-0.79944	0.820057683708772	-0.224643	-1.790498	1.114442
Trial1	3	1	blindfold	clockwise	practice	Guided	1	0.5	0	21.82599	0.31726	-1.4509	-0.79944	0.820059915050674	-0.194033	-1.777803	1.128476
Trial1	3	1	blindfold	clockwise	practice	Guided	1	0.5	0	21.84598	0.31726	-1.4509	-0.79944	0.820059915050674	-0.207132	-1.790498	1.123664
Trial1	3	1	blindfold	clockwise	practice	Guided	1	0.5	0	21.86598	0.31725	-1.4509	-0.79944	0.820062139867361	-0.17847	-1.883598	1.082949
Trial1	3	1	blindfold	clockwise	practice	Guided	1	0.5	0	21.88599	0.31725	-1.4509	-0.79944	0.820062139867361	-0.192935	-1.908988	1.107505
Trial1	3	1	blindfold	clockwise	practice	Guided	1	0.5	0	21.90599	0.31724	-1.45091	-0.79945	0.820074075080833	-0.187284	-1.896293	1.08254
Trial1	3	1	blindfold	clockwise	practice	Guided	1	0.5	0	21.92598	0.31723	-1.45091	-0.79944	0.820066603131479	-0.214851	-1.760875	1.102283
Trial1	3	1	blindfold	clockwise	practice	Guided	1	0.5	0	21.94598	0.31723	-1.45091	-0.79944	0.820066603131479	-0.263342	-1.769339	1.190597
Trial1	3	1	blindfold	clockwise	practice	Guided	1	0.5	0	21.96599	0.31722	-1.45091	-0.79944	0.820068821652932	-0.226751	-1.798962	1.169003
Trial1	3	1	blindfold	clockwise	practice	Guided	1	0.5	0	21.98598	0.31721	-1.4509	-0.79944	0.820071060217595	-0.25297	-1.769339	1.159378
Trial1	3	1	blindfold	clockwise	practice	Guided	1	0.5	0	22.00598	0.31721	-1.4509	-0.79944	0.820071060217595	-0.235514	-1.756644	1.164609
Trial1	3	1	blindfold	clockwise	practice	Guided	1	0.5	0	22.02599	0.3172	-1.4509	-0.79944	0.820073285612859	-0.174728	-1.777803	1.108351
Trial1	3	1	blindfold	clockwise	practice	Guided	1	0.5	0	22.04599	0.31719	-1.4509	-0.79944	0.820075517767118	-0.15922	-1.807425	1.06282
Trial1	3	1	blindfold	clockwise	practice	Guided	1	0.5	0	22.06598	0.31719	-1.4509	-0.79944	0.820075517767118	-0.153576	-1.786266	1.036824
Trial1	3	1	blindfold	clockwise	practice	Guided	1	0.5	0	22.08598	0.31719	-1.4509	-0.79944	0.820075517767118	-0.168045	-1.752412	1.062411
Trial1	3	1	blindfold	clockwise	practice	Guided	1	0.5	0	22.10599	0.31718	-1.4509	-0.79945	0.820087446875028	-0.178063	-1.731253	1.082359
Trial1	3	1	blindfold	clockwise	practice	Guided	1	0.5	0	22.12598	0.31717	-1.45089	-0.79945	0.820089679234916	-0.184538	-1.790498	1.036419
Trial1	3	1	blindfold	clockwise	practice	Guided	1	0.5	0	22.14598	0.31717	-1.45089	-0.79945	0.820089679234916	-0.220644	-1.773571	1.047357
Trial1	3	1	blindfold	clockwise	practice	Guided	1	0.5	0	22.16599	0.31716	-1.45089	-0.79945	0.820091905066551	-0.215762	-1.811657	1.039176
Trial1	3	1	blindfold	clockwise	practice	Guided	1	0.5	0	22.18599	0.31716	-1.45089	-0.7994599	0.820101608501095	-0.20586	-1.803193	1.018613
Trial1	3	1	blindfold	clockwise	practice	Guided	1	0.5	0	22.20598	0.31715	-1.4509	-0.7994599	0.820103841066606	-0.174509	-1.858207	1.015863
Trial1	3	1	blindfold	clockwise	practice	Guided	1	0.5	0	22.22598	0.31714	-1.4509	-0.7994599	0.820106073748306	-0.229131	-1.832816	1.04276
Trial1	3	1	blindfold	clockwise	practice	Guided	1	0.5	0	22.24599	0.31714	-1.4509	-0.7994599	0.820106073748306	-0.216335	-1.786266	1.055968
Trial1	3	1	blindfold	clockwise	practice	Guided	1	0.5	0	22.26599	0.31713	-1.4509	-0.7994599	0.820108293255386	-0.221517	-1.769339	1.072545
Trial1	3	1	blindfold	clockwise	practice	Guided	1	0.5	0	22.28598	0.31713	-1.4509	-0.7994599	0.820108293255386	-0.198468	-1.74818	1.056796
Trial1	3	1	blindfold	clockwise	practice	Guided	1	0.5	0	22.30598	0.31712	-1.4509	-0.7994599	0.820110532814519	-0.194957	-1.773571	1.077982
Trial1	3	1	blindfold	clockwise	practice	Guided	1	0.5	0	22.32599	0.31711	-1.4509	-0.79947	0.820122578714284	-0.166066	-1.832816	1.033072
Trial1	3	1	blindfold	clockwise	practice	Guided	1	0.5	0	22.34598	0.31711	-1.4509	-0.79947	0.820122578714284	-0.153087	-1.86667	1.049031
Trial1	3	1	blindfold	clockwise	practice	Guided	1	0.5	0	22.36598	0.31711	-1.4509	-0.79947	0.820122578714284	-0.189004	-1.837048	1.048826
Trial1	3	1	blindfold	clockwise	practice	Guided	1	0.5	0	22.38599	0.3171	-1.4509	-0.79947	0.820124811833301	-0.171972	-1.811657	1.066434
Trial1	3	1	blindfold	clockwise	practice	Guided	1	0.5	0	22.40599	0.3171	-1.45091	-0.79947	0.820124811833301	-0.138293	-1.832816	1.013338
Trial1	3	1	blindfold	clockwise	practice	Guided	1	0.5	0	22.42598	0.31709	-1.45091	-0.79947	0.820127038421796	-0.151554	-1.879366	1.012724
Trial1	3	1	blindfold	clockwise	practice	Guided	1	0.5	0	22.44598	0.31709	-1.45091	-0.79947	0.820127038421796	-0.169495	-1.870902	1.016096
Trial1	3	1	blindfold	clockwise	practice	Guided	1	0.5	0	22.46599	0.31708	-1.45091	-0.79947	0.820129271772833	-0.175658	-1.84128	1.053651
Trial1	3	1	blindfold	clockwise	practice	Guided	1	0.5	0	22.48598	0.31708	-1.45091	-0.79947	0.820129271772833	-0.193402	-1.807425	1.052828
Trial1	3	1	blindfold	clockwise	practice	Guided	1	0.5	0	22.50598	0.31707	-1.45091	-0.79947	0.820131498592655	-0.244592	-1.84128	1.100908
Trial1	3	1	blindfold	clockwise	practice	Guided	1	0.5	0	22.52599	0.31706	-1.45091	-0.79948	0.820143486813694	-0.201378	-1.811657	1.031032
Trial1	3	1	blindfold	clockwise	practice	Guided	1	0.5	0	22.54599	0.31706	-1.45091	-0.79948	0.820143486813694	-0.151271	-1.786266	1.003315
Trial1	3	1	blindfold	clockwise	practice	Guided	1	0.5	0	22.56598	0.31705	-1.45091	-0.79948	0.820145727134003	-0.166314	-1.824352	1.049881
Trial1	3	1	blindfold	clockwise	practice	Guided	1	0.5	0	22.58598	0.31705	-1.45091	-0.79948	0.820145727134003	-0.127799	-1.858207	0.988599
Trial1	3	1	blindfold	clockwise	practice	Guided	1	0.5	0	22.60599	0.31705	-1.45091	-0.79949	0.820155430296363	-0.141108	-1.84128	0.988394
Trial1	3	1	blindfold	clockwise	practice	Guided	1	0.5	0	22.62598	0.31704	-1.45091	-0.79949	0.820157650762211	-0.122314	-1.811657	0.967831
Trial1	3	1	blindfold	clockwise	practice	Guided	1	0.5	0	22.64598	0.31704	-1.45091	-0.79949	0.820157650762211	-0.137931	-1.807425	0.920857
Trial1	3	1	blindfold	clockwise	practice	Guided	1	0.5	0	22.66599	0.31703	-1.45091	-0.7995	0.820169652506811	-0.142349	-1.84128	0.920652
Trial1	3	1	blindfold	clockwise	practice	Guided	1	0.5	0	22.68599	0.31703	-1.45091	-0.7995	0.820169652506811	-0.139403	-1.86667	0.857721
Trial1	3	1	blindfold	clockwise	practice	Guided	1	0.5	0	22.70598	0.31703	-1.45092	-0.79951	0.820179413730997	-0.181908	-1.896293	0.910409
Trial1	3	1	blindfold	clockwise	practice	Guided	1	0.5	0	22.72598	0.31702	-1.45092	-0.79951	0.820181641023415	-0.115939	-1.853975	0.930286
Trial1	3	1	blindfold	clockwise	practice	Guided	1	0.5	0	22.74599	0.31702	-1.45092	-0.79951	0.820181641023415	-0.190696	-1.870902	0.910001
Trial1	3	1	blindfold	clockwise	practice	Guided	1	0.5	0	22.76599	0.31701	-1.45092	-0.79952	0.82019363625764	-0.14157	-1.91322	0.908075
Trial1	3	1	blindfold	clockwise	practice	Guided	1	0.5	0	22.78598	0.31701	-1.45093	-0.79952	0.82019363625764	-0.137848	-1.968234	0.828362
Trial1	3	1	blindfold	clockwise	practice	Guided	1	0.5	0	22.80598	0.317	-1.45094	-0.79953	0.820205624911603	-0.14343	-1.972465	0.85333
Trial1	3	1	blindfold	clockwise	practice	Guided	1	0.5	0	22.82599	0.317	-1.45094	-0.79953	0.820205624911603	-0.147067	-1.811657	0.947768
Trial1	3	1	blindfold	clockwise	practice	Guided	1	0.5	0	22.84598	0.31699	-1.45094	-0.79952	0.820198091367542	-0.149952	-1.777803	0.995981
Trial1	3	1	blindfold	clockwise	practice	Guided	1	0.5	0	22.86598	0.31699	-1.45093	-0.79952	0.820198091367542	-0.171365	-1.862439	0.97817
Trial1	3	1	blindfold	clockwise	practice	Guided	1	0.5	0	22.88599	0.31698	-1.45093	-0.79952	0.820200325745815	-0.15877	-1.86667	0.995572
Trial1	3	1	blindfold	clockwise	practice	Guided	1	0.5	0	22.90599	0.31698	-1.45093	-0.79952	0.820200325745815	-0.155424	-1.887829	0.924251
Trial1	3	1	blindfold	clockwise	practice	Guided	1	0.5	0	22.92598	0.31697	-1.45093	-0.79952	0.820202553589801	-0.134109	-1.820121	0.946262
Trial1	3	1	blindfold	clockwise	practice	Guided	1	0.5	0	22.94598	0.31697	-1.45093	-0.79952	0.820202553589801	-0.165773	-1.803193	0.957408
Trial1	3	1	blindfold	clockwise	practice	Guided	1	0.5	0	22.96599	0.31696	-1.45093	-0.79952	0.820204794850858	-0.245938	-1.837048	0.957896
Trial1	3	1	blindfold	clockwise	practice	Guided	1	0.5	0	22.98598	0.31696	-1.45093	-0.79952	0.820204794850858	-0.234108	-1.870902	0.99208
Trial1	3	1	blindfold	clockwise	practice	Guided	1	0.5	0	23.00598	0.31695	-1.45093	-0.79953	0.820216777299365	-0.231721	-1.845511	0.924749
Trial1	3	1	blindfold	clockwise	practice	Guided	1	0.5	0	23.02599	0.31694	-1.45093	-0.79953	0.820219018766419	-0.185809	-1.845511	0.914435
Trial1	3	1	blindfold	clockwise	practice	Guided	1	0.5	0	23.04599	0.31694	-1.45093	-0.79953	0.820219018766419	-0.207804	-1.875134	0.909211
Trial1	3	1	blindfold	clockwise	practice	Guided	1	0.5	0	23.06598	0.31693	-1.45093	-0.79953	0.820221247046812	-0.16098	-1.845511	0.860927
Trial1	3	1	blindfold	clockwise	practice	Guided	1	0.5	0	23.08598	0.31693	-1.45093	-0.79953	0.820221247046812	-0.107601	-1.849743	0.863401
Trial1	3	1	blindfold	clockwise	practice	Guided	1	0.5	0	23.10599	0.31692	-1.45093	-0.79954	0.82023318494419	-0.169604	-1.837048	0.856323
Trial1	3	1	blindfold	clockwise	practice	Guided	1	0.5	0	23.12598	0.31692	-1.45092	-0.79954	0.82023318494419	-0.149065	-1.828584	0.895115
Trial1	3	1	blindfold	clockwise	practice	Guided	1	0.5	0	23.14598	0.31691	-1.45092	-0.79954	0.820235413429504	-0.131256	-1.832816	0.895941
Trial1	3	1	blindfold	clockwise	practice	Guided	1	0.5	0	23.16599	0.31691	-1.45092	-0.79954	0.820235413429504	-0.180318	-1.879366	0.897871
Trial1	3	1	blindfold	clockwise	practice	Guided	1	0.5	0	23.18599	0.31691	-1.45092	-0.79954	0.820235413429504	-0.189174	-1.896293	0.897461
Trial1	3	1	blindfold	clockwise	practice	Guided	1	0.5	0	23.20598	0.3169	-1.45092	-0.79954	0.820237642030283	-0.169417	-1.896293	0.856332
Trial1	3	1	blindfold	clockwise	practice	Guided	1	0.5	0	23.22598	0.3169	-1.45093	-0.7995499	0.820247344832993	-0.14771	-1.896293	0.869951
Trial1	3	1	blindfold	clockwise	practice	Guided	1	0.5	0	23.24599	0.31689	-1.45093	-0.7995499	0.820249580175852	-0.165262	-1.883598	0.864933
Trial1	3	1	blindfold	clockwise	practice	Guided	1	0.5	0	23.26599	0.31689	-1.45093	-0.7995499	0.820249580175852	-0.183394	-1.883598	0.872502
Trial1	3	1	blindfold	clockwise	practice	Guided	1	0.5	0	23.28598	0.31688	-1.45093	-0.7995499	0.820251808981541	-0.184717	-1.879366	0.901872
Trial1	3	1	blindfold	clockwise	practice	Guided	1	0.5	0	23.30598	0.31688	-1.45093	-0.7995499	0.820251808981541	-0.180619	-1.870902	0.894513
Trial1	3	1	blindfold	clockwise	practice	Guided	1	0.5	0	23.32599	0.31687	-1.45093	-0.7995499	0.820254051210031	-0.146125	-1.858207	0.866796
Trial1	3	1	blindfold	clockwise	practice	Guided	1	0.5	0	23.34598	0.31687	-1.45093	-0.79956	0.820263870139819	-0.091395	-1.908988	0.811844
Trial1	3	1	blindfold	clockwise	practice	Guided	1	0.5	0	23.36598	0.31686	-1.45094	-0.79956	0.820266092496504	-0.116101	-1.993624	0.756479
Trial1	3	1	blindfold	clockwise	practice	Guided	1	0.5	0	23.38599	0.31686	-1.45094	-0.79956	0.820266092496504	-0.125743	-1.972465	0.78688
Trial1	3	1	blindfold	clockwise	practice	Guided	1	0.5	0	23.40599	0.31686	-1.45094	-0.79957	0.820275853305782	-0.117608	-1.934379	0.804075
Trial1	3	1	blindfold	clockwise	practice	Guided	1	0.5	0	23.42598	0.31685	-1.45094	-0.79957	0.820278095713392	-0.127805	-1.896293	0.833034
Trial1	3	1	blindfold	clockwise	practice	Guided	1	0.5	0	23.44598	0.31685	-1.45094	-0.79957	0.820278095713392	-0.185163	-1.900525	0.821968
Trial1	3	1	blindfold	clockwise	practice	Guided	1	0.5	0	23.46599	0.31684	-1.45095	-0.79957	0.820280324928746	-0.153821	-1.934379	0.819216
Trial1	3	1	blindfold	clockwise	practice	Guided	1	0.5	0	23.48598	0.31684	-1.45095	-0.79957	0.820280324928746	-0.157845	-1.896293	0.831598
Trial1	3	1	blindfold	clockwise	practice	Guided	1	0.5	0	23.50598	0.31684	-1.45095	-0.79957	0.820280324928746	-0.159566	-1.84128	0.848381
Trial1	3	1	blindfold	clockwise	practice	Guided	1	0.5	0	23.52599	0.31683	-1.45094	-0.79957	0.820282554259556	-0.154676	-1.837048	0.840199
Trial1	3	1	blindfold	clockwise	practice	Guided	1	0.5	0	23.54599	0.31683	-1.45094	-0.79958	0.820292256895557	-0.141893	-1.832816	0.853405
Trial1	3	1	blindfold	clockwise	practice	Guided	1	0.5	0	23.56598	0.31682	-1.45094	-0.79958	0.820294492970609	-0.104556	-1.815889	0.817294
Trial1	3	1	blindfold	clockwise	practice	Guided	1	0.5	0	23.58598	0.31682	-1.45093	-0.79958	0.820294492970609	-0.144543	-1.811657	0.833253
Trial1	3	1	blindfold	clockwise	practice	Guided	1	0.5	0	23.60599	0.31682	-1.45093	-0.79958	0.820294492970609	-0.104327	-1.84128	0.814542
Trial1	3	1	blindfold	clockwise	practice	Guided	1	0.5	0	23.62598	0.31682	-1.45093	-0.79958	0.820294492970609	-0.096389	-1.862439	0.856498
Trial1	3	1	blindfold	clockwise	practice	Guided	1	0.5	0	23.64598	0.31681	-1.45093	-0.79958	0.820296722506301	-0.159574	-1.853975	0.852585
Trial1	3	1	blindfold	clockwise	practice	Guided	1	0.5	0	23.66599	0.31681	-1.45093	-0.79957	0.820287019923121	-0.129401	-1.828584	0.875006
Trial1	3	1	blindfold	clockwise	practice	Guided	1	0.5	0	23.68599	0.31681	-1.45093	-0.79957	0.820287019923121	-0.142903	-1.86667	0.878585
Trial1	3	1	blindfold	clockwise	practice	Guided	1	0.5	0	23.70598	0.3168	-1.45093	-0.79957	0.820289256256564	-0.144033	-1.875134	0.928314
Trial1	3	1	blindfold	clockwise	practice	Guided	1	0.5	0	23.72598	0.31679	-1.45093	-0.79957	0.820291486049877	-0.174116	-1.815889	0.881343
Trial1	3	1	blindfold	clockwise	practice	Guided	1	0.5	0	23.74599	0.31679	-1.45093	-0.79957	0.820291486049877	-0.154942	-1.849743	0.8528
Trial1	3	1	blindfold	clockwise	practice	Guided	1	0.5	0	23.76599	0.31679	-1.45093	-0.79957	0.820291486049877	-0.131712	-1.862439	0.832854
Trial1	3	1	blindfold	clockwise	practice	Guided	1	0.5	0	23.78598	0.31678	-1.45093	-0.79957	0.820293729271877	-0.090321	-1.892061	0.80534
Trial1	3	1	blindfold	clockwise	practice	Guided	1	0.5	0	23.80598	0.31678	-1.45093	-0.79957	0.820293729271877	-0.081412	-1.883598	0.817927
Trial1	3	1	blindfold	clockwise	practice	Guided	1	0.5	0	23.82599	0.31678	-1.45093	-0.79957	0.820293729271877	-0.113667	-1.828584	0.829485
Trial1	3	1	blindfold	clockwise	practice	Guided	1	0.5	0	23.84598	0.31677	-1.45093	-0.79958	0.820305655117342	-0.109786	-1.853975	0.842279
Trial1	3	1	blindfold	clockwise	practice	Guided	1	0.5	0	23.86598	0.31677	-1.45093	-0.79958	0.820305655117342	-0.107233	-1.887829	0.787738
Trial1	3	1	blindfold	clockwise	practice	Guided	1	0.5	0	23.88599	0.31677	-1.45093	-0.79958	0.820305655117342	-0.144129	-1.870902	0.81546
Trial1	3	1	blindfold	clockwise	practice	Guided	1	0.5	0	23.90599	0.31677	-1.45093	-0.79958	0.820305655117342	-0.155881	-1.879366	0.779968
Trial1	3	1	blindfold	clockwise	practice	Guided	1	0.5	0	23.92598	0.31676	-1.45093	-0.79959	0.820317652443859	-0.115433	-1.845511	0.791115
Trial1	3	1	blindfold	clockwise	practice	Guided	1	0.5	0	23.94598	0.31676	-1.45093	-0.79959	0.820317652443859	-0.138218	-1.875134	0.786303
Trial1	3	1	blindfold	clockwise	practice	Guided	1	0.5	0	23.96599	0.31675	-1.45093	-0.79959	0.82031988930424	-0.155196	-1.858207	0.768698
Trial1	3	1	blindfold	clockwise	practice	Guided	1	0.5	0	23.98598	0.31675	-1.45093	-0.79959	0.82031988930424	-0.169674	-1.828584	0.793254
Trial1	3	1	blindfold	clockwise	practice	Guided	1	0.5	0	24.00598	0.31675	-1.45093	-0.79959	0.82031988930424	-0.126946	-1.811657	0.833075
Trial1	3	1	blindfold	clockwise	practice	Guided	1	0.5	0	24.02599	0.31674	-1.45093	-0.79959	0.820322119622916	-0.095014	-1.879366	0.817736
Trial1	3	1	blindfold	clockwise	practice	Guided	1	0.5	0	24.04599	0.31674	-1.45093	-0.79959	0.820322119622916	-0.071017	-1.925916	0.781008
Trial1	3	1	blindfold	clockwise	practice	Guided	1	0.5	0	24.06598	0.31674	-1.45093	-0.79959	0.820322119622916	-0.061726	-1.904757	0.773235
Trial1	3	1	blindfold	clockwise	practice	Guided	1	0.5	0	24.08598	0.31674	-1.45093	-0.79959	0.820322119622916	-0.112154	-1.870902	0.80433
Trial1	3	1	blindfold	clockwise	practice	Guided	1	0.5	0	24.10599	0.31673	-1.45093	-0.79959	0.820324356715221	-0.131658	-1.86667	0.835836
Trial1	3	1	blindfold	clockwise	practice	Guided	1	0.5	0	24.12598	0.31672	-1.45094	-0.79959	0.820326587265128	-0.176234	-1.883598	0.843407
Trial1	3	1	blindfold	clockwise	practice	Guided	1	0.5	0	24.14598	0.31672	-1.45094	-0.79959	0.820326587265128	-0.14044	-1.879366	0.84086
Trial1	3	1	blindfold	clockwise	practice	Guided	1	0.5	0	24.16599	0.31672	-1.45094	-0.79959	0.820326587265128	-0.165916	-1.875134	0.814453
Trial1	3	1	blindfold	clockwise	practice	Guided	1	0.5	0	24.18599	0.31671	-1.45094	-0.79959	0.820328824589353	-0.142303	-1.908988	0.786115
Trial1	3	1	blindfold	clockwise	practice	Guided	1	0.5	0	24.20598	0.31671	-1.45094	-0.79959	0.820328824589353	-0.138803	-1.908988	0.823464
Trial1	3	1	blindfold	clockwise	practice	Guided	1	0.5	0	24.22598	0.3167	-1.45094	-0.79959	0.820331055370488	-0.165029	-1.892061	0.797676
Trial1	3	1	blindfold	clockwise	practice	Guided	1	0.5	0	24.24599	0.3167	-1.45094	-0.79959	0.820331055370488	-0.110682	-1.86667	0.779171
Trial1	3	1	blindfold	clockwise	practice	Guided	1	0.5	0	24.26599	0.3167	-1.45094	-0.79959	0.820331055370488	-0.18391	-1.811657	0.829596
Trial1	3	1	blindfold	clockwise	practice	Guided	1	0.5	0	24.28598	0.31669	-1.45094	-0.79959	0.820333299586196	-0.135754	-1.820121	0.841077
Trial1	3	1	blindfold	clockwise	practice	Guided	1	0.5	0	24.30598	0.31669	-1.45093	-0.79959	0.820333299586196	-0.1792	-1.862439	0.818042
Trial1	3	1	blindfold	clockwise	practice	Guided	1	0.5	0	24.32599	0.31668	-1.45094	-0.7996	0.820345284288108	-0.100074	-1.947075	0.746026
Trial1	3	1	blindfold	clockwise	practice	Guided	1	0.5	0	24.34598	0.31668	-1.45094	-0.7996	0.820345284288108	-0.145864	-1.938611	0.773337
Trial1	3	1	blindfold	clockwise	practice	Guided	1	0.5	0	24.36598	0.31668	-1.45094	-0.7996	0.820345284288108	-0.133088	-1.938611	0.786542
Trial1	3	1	blindfold	clockwise	practice	Guided	1	0.5	0	24.38599	0.31667	-1.45094	-0.7996	0.820347522049537	-0.107366	-1.900525	0.808756
Trial1	3	1	blindfold	clockwise	practice	Guided	1	0.5	0	24.40599	0.31667	-1.45094	-0.7996	0.820347522049537	-0.133626	-1.925916	0.799131
Trial1	3	1	blindfold	clockwise	practice	Guided	1	0.5	0	24.42598	0.31666	-1.45095	-0.7996	0.820349759927092	-0.182455	-1.968234	0.796869
Trial1	3	1	blindfold	clockwise	practice	Guided	1	0.5	0	24.44598	0.31666	-1.45095	-0.7996	0.820349759927092	-0.164442	-1.942843	0.784078
Trial1	3	1	blindfold	clockwise	practice	Guided	1	0.5	0	24.46599	0.31665	-1.45095	-0.7996	0.820351991259904	-0.137735	-1.91322	0.794736
Trial1	3	1	blindfold	clockwise	practice	Guided	1	0.5	0	24.48598	0.31665	-1.45095	-0.7996	0.820351991259904	-0.154321	-1.947075	0.794325
Trial1	3	1	blindfold	clockwise	practice	Guided	1	0.5	0	24.50598	0.31665	-1.45096	-0.79961	0.820361751535331	-0.09882	-1.976697	0.746039
Trial1	3	1	blindfold	clockwise	practice	Guided	1	0.5	0	24.52599	0.31664	-1.45096	-0.7996	0.820354229369363	-0.130678	-1.980929	0.740404
Trial1	3	1	blindfold	clockwise	practice	Guided	1	0.5	0	24.54599	0.31664	-1.45097	-0.7996	0.820354229369363	-0.143039	-1.934379	0.815513
Trial1	3	1	blindfold	clockwise	practice	Guided	1	0.5	0	24.56598	0.31664	-1.45097	-0.7996	0.820354229369363	-0.153643	-1.925916	0.852862
Trial1	3	1	blindfold	clockwise	practice	Guided	1	0.5	0	24.58598	0.31663	-1.45096	-0.7996	0.820356460933388	-0.197471	-1.870902	0.838218
Trial1	3	1	blindfold	clockwise	practice	Guided	1	0.5	0	24.60599	0.31663	-1.45096	-0.7996	0.820356460933388	-0.144666	-1.858207	0.853483
Trial1	3	1	blindfold	clockwise	practice	Guided	1	0.5	0	24.62598	0.31662	-1.45096	-0.7996	0.820358699274747	-0.125468	-1.921684	0.824736
Trial1	3	1	blindfold	clockwise	practice	Guided	1	0.5	0	24.64598	0.31662	-1.45096	-0.7996	0.820358699274747	-0.098001	-1.955538	0.80919
Trial1	3	1	blindfold	clockwise	practice	Guided	1	0.5	0	24.66599	0.31662	-1.45096	-0.7996	0.820358699274747	-0.122127	-1.917452	0.753415
Trial1	3	1	blindfold	clockwise	practice	Guided	1	0.5	0	24.68599	0.31661	-1.45096	-0.7996	0.82036093106998	-0.122495	-1.900525	0.76119
Trial1	3	1	blindfold	clockwise	practice	Guided	1	0.5	0	24.70598	0.31661	-1.45096	-0.7996	0.82036093106998	-0.150499	-1.908988	0.789942
Trial1	3	1	blindfold	clockwise	practice	Guided	1	0.5	0	24.72598	0.3166	-1.45096	-0.7996	0.820363162980644	-0.167044	-1.883598	0.763949
Trial1	3	1	blindfold	clockwise	practice	Guided	1	0.5	0	24.74599	0.3166	-1.45096	-0.7996	0.820363162980644	-0.141699	-1.925916	0.777772
Trial1	3	1	blindfold	clockwise	practice	Guided	1	0.5	0	24.76599	0.31659	-1.45096	-0.7996	0.820365401669674	-0.096442	-1.921684	0.784027
Trial1	3	1	blindfold	clockwise	practice	Guided	1	0.5	0	24.78598	0.31659	-1.45096	-0.7996	0.820365401669674	-0.122507	-1.95977	0.766011
Trial1	3	1	blindfold	clockwise	practice	Guided	1	0.5	0	24.80598	0.31659	-1.45096	-0.79961	0.820375161785553	-0.134653	-1.989393	0.740222
Trial1	3	1	blindfold	clockwise	practice	Guided	1	0.5	0	24.82599	0.31658	-1.45097	-0.79961	0.820377400564067	-0.107166	-2.019015	0.724676
Trial1	3	1	blindfold	clockwise	practice	Guided	1	0.5	0	24.84598	0.31658	-1.45097	-0.79961	0.820377400564067	-0.134981	-1.997856	0.768976
Trial1	3	1	blindfold	clockwise	practice	Guided	1	0.5	0	24.86598	0.31658	-1.45097	-0.79961	0.820377400564067	-0.158926	-1.930147	0.785759
Trial1	3	1	blindfold	clockwise	practice	Guided	1	0.5	0	24.88599	0.31657	-1.45097	-0.79961	0.820379639458697	-0.154643	-1.930147	0.78975
Trial1	3	1	blindfold	clockwise	practice	Guided	1	0.5	0	24.90599	0.31657	-1.45097	-0.79961	0.820379639458697	-0.154418	-1.921684	0.785556
Trial1	3	1	blindfold	clockwise	practice	Guided	1	0.5	0	24.92598	0.31656	-1.45098	-0.79961	0.820381871805548	-0.123237	-2.014783	0.787
Trial1	3	1	blindfold	clockwise	practice	Guided	1	0.5	0	24.94598	0.31656	-1.45098	-0.79961	0.820381871805548	-0.135576	-2.05287	0.765406
Trial1	3	1	blindfold	clockwise	practice	Guided	1	0.5	0	24.96599	0.31656	-1.45098	-0.79961	0.820381871805548	-0.152362	-2.027479	0.733078
Trial1	3	1	blindfold	clockwise	practice	Guided	1	0.5	0	24.98598	0.31655	-1.45098	-0.79961	0.820384110932063	-0.153117	-2.048638	0.760389
Trial1	3	1	blindfold	clockwise	practice	Guided	1	0.5	0	25.00598	0.31655	-1.45099	-0.79961	0.820384110932063	-0.136471	-2.061333	0.786387
Trial1	3	1	blindfold	clockwise	practice	Guided	1	0.5	0	25.02599	0.31654	-1.451	-0.79961	0.820386343510107	-0.118623	-2.035942	0.787213
Trial1	3	1	blindfold	clockwise	practice	Guided	1	0.5	0	25.04599	0.31654	-1.451	-0.79962	0.820396103499068	-0.121093	-2.05287	0.745054
Trial1	3	1	blindfold	clockwise	practice	Guided	1	0.5	0	25.06598	0.31653	-1.451	-0.79962	0.820398342830823	-0.151402	-2.090956	0.726833
Trial1	3	1	blindfold	clockwise	practice	Guided	1	0.5	0	25.08598	0.31653	-1.451	-0.79962	0.820398342830823	-0.12876	-2.099419	0.719472
Trial1	3	1	blindfold	clockwise	practice	Guided	1	0.5	0	25.10599	0.31653	-1.45101	-0.79962	0.820398342830823	-0.122932	-2.141737	0.69031
Trial1	3	1	blindfold	clockwise	practice	Guided	1	0.5	0	25.12598	0.31652	-1.45102	-0.79963	0.820410277460453	-0.150528	-2.112115	0.710055
Trial1	3	1	blindfold	clockwise	practice	Guided	1	0.5	0	25.14598	0.31652	-1.45102	-0.79963	0.820410277460453	-0.160167	-2.061333	0.726427
Trial1	3	1	blindfold	clockwise	practice	Guided	1	0.5	0	25.16599	0.31651	-1.45102	-0.79963	0.820412510332137	-0.125354	-2.05287	0.744857
Trial1	3	1	blindfold	clockwise	practice	Guided	1	0.5	0	25.18599	0.31651	-1.45102	-0.79963	0.820412510332137	-0.133435	-2.035942	0.727666
Trial1	3	1	blindfold	clockwise	practice	Guided	1	0.5	0	25.20598	0.31651	-1.45102	-0.79963	0.820412510332137	-0.129159	-2.074029	0.732068
Trial1	3	1	blindfold	clockwise	practice	Guided	1	0.5	0	25.22598	0.3165	-1.45103	-0.79963	0.820414749985044	-0.145521	-2.082492	0.70188
Trial1	3	1	blindfold	clockwise	practice	Guided	1	0.5	0	25.24599	0.3165	-1.45103	-0.79963	0.820414749985044	-0.158248	-2.150201	0.688677
Trial1	3	1	blindfold	clockwise	practice	Guided	1	0.5	0	25.26599	0.3165	-1.45103	-0.79963	0.820414749985044	-0.139858	-2.120578	0.673337
Trial1	3	1	blindfold	clockwise	practice	Guided	1	0.5	0	25.28598	0.31649	-1.45103	-0.7996399	0.820426691527684	-0.122634	-2.074029	0.690326
Trial1	3	1	blindfold	clockwise	practice	Guided	1	0.5	0	25.30598	0.31649	-1.45103	-0.7996399	0.820426691527684	-0.090911	-2.07826	0.679181
Trial1	3	1	blindfold	clockwise	practice	Guided	1	0.5	0	25.32599	0.31648	-1.45103	-0.7996399	0.820428931386316	-0.117535	-2.082492	0.677948
Trial1	3	1	blindfold	clockwise	practice	Guided	1	0.5	0	25.34598	0.31648	-1.45104	-0.7996399	0.820428931386316	-0.09529	-2.074029	0.678978
Trial1	3	1	blindfold	clockwise	practice	Guided	1	0.5	0	25.36598	0.31648	-1.45104	-0.79965	0.820438749328194	-0.077299	-2.103651	0.675606
Trial1	3	1	blindfold	clockwise	practice	Guided	1	0.5	0	25.38599	0.31648	-1.45104	-0.79965	0.820438749328194	-0.068205	-2.112115	0.671823
Trial1	3	1	blindfold	clockwise	practice	Guided	1	0.5	0	25.40599	0.31648	-1.45104	-0.79965	0.820438749328194	-0.033803	-2.150201	0.698642
Trial1	3	1	blindfold	clockwise	practice	Guided	1	0.5	0	25.42598	0.31647	-1.45104	-0.79965	0.820440982609441	-0.11457	-2.107883	0.711722
Trial1	3	1	blindfold	clockwise	practice	Guided	1	0.5	0	25.44598	0.31647	-1.45104	-0.79965	0.820440982609441	-0.208662	-2.069797	0.724184
Trial1	3	1	blindfold	clockwise	practice	Guided	1	0.5	0	25.46599	0.31646	-1.45104	-0.79965	0.820443222673127	-0.240701	-2.035942	0.74537
Trial1	3	1	blindfold	clockwise	practice	Guided	1	0.5	0	25.48598	0.31646	-1.45104	-0.7996399	0.82043340478478	-0.212614	-2.090956	0.715593
Trial1	3	1	blindfold	clockwise	practice	Guided	1	0.5	0	25.50598	0.31645	-1.45104	-0.79965	0.82044545618554	-0.200199	-2.141737	0.712017
Trial1	3	1	blindfold	clockwise	practice	Guided	1	0.5	0	25.52599	0.31644	-1.45105	-0.79965	0.820447689813362	-0.094006	-2.179824	0.658015
Trial1	3	1	blindfold	clockwise	practice	Guided	1	0.5	0	25.54599	0.31644	-1.45105	-0.79965	0.820447689813362	-0.105203	-2.145969	0.707951
Trial1	3	1	blindfold	clockwise	practice	Guided	1	0.5	0	25.56598	0.31643	-1.45105	-0.79965	0.820449930224655	-0.122178	-2.061333	0.690347
Trial1	3	1	blindfold	clockwise	practice	Guided	1	0.5	0	25.58598	0.31643	-1.45105	-0.79965	0.820449930224655	-0.182266	-2.035942	0.73802
Trial1	3	1	blindfold	clockwise	practice	Guided	1	0.5	0	25.60599	0.31643	-1.45105	-0.79965	0.820449930224655	-0.122502	-2.061333	0.698741
Trial1	3	1	blindfold	clockwise	practice	Guided	1	0.5	0	25.62598	0.31642	-1.45105	-0.79965	0.820452164083637	-0.117215	-2.065565	0.68155
Trial1	3	1	blindfold	clockwise	practice	Guided	1	0.5	0	25.64598	0.31642	-1.45105	-0.79965	0.820452164083637	-0.06849	-2.107883	0.688627
Trial1	3	1	blindfold	clockwise	practice	Guided	1	0.5	0	25.66599	0.31641	-1.45105	-0.79965	0.820454404726778	-0.098811	-2.095188	0.670406
Trial1	3	1	blindfold	clockwise	practice	Guided	1	0.5	0	25.68599	0.31641	-1.45105	-0.79965	0.820454404726778	-0.120628	-2.107883	0.660987
Trial1	3	1	blindfold	clockwise	practice	Guided	1	0.5	0	25.70598	0.31641	-1.45105	-0.79965	0.820454404726778	-0.16486	-2.103651	0.654735
Trial1	3	1	blindfold	clockwise	practice	Guided	1	0.5	0	25.72598	0.3164	-1.45104	-0.79965	0.820456645486015	-0.136201	-1.985161	0.71072
Trial1	3	1	blindfold	clockwise	practice	Guided	1	0.5	0	25.74599	0.31639	-1.45103	-0.79965	0.820458886361346	-0.182557	-1.985161	0.75062
Trial1	3	1	blindfold	clockwise	practice	Guided	1	0.5	0	25.76599	0.31639	-1.45103	-0.79965	0.820458886361346	-0.158733	-2.002088	0.718088
Trial1	3	1	blindfold	clockwise	practice	Guided	1	0.5	0	25.78598	0.31638	-1.45103	-0.79965	0.820461120682981	-0.116943	-2.035942	0.682181
Trial1	3	1	blindfold	clockwise	practice	Guided	1	0.5	0	25.80598	0.31638	-1.45103	-0.79965	0.820461120682981	-0.112474	-2.07826	0.682388
Trial1	3	1	blindfold	clockwise	practice	Guided	1	0.5	0	25.82599	0.31638	-1.45103	-0.79965	0.820461120682981	-0.100064	-1.993624	0.703985
Trial1	3	1	blindfold	clockwise	practice	Guided	1	0.5	0	25.84598	0.31637	-1.45103	-0.79965	0.820463355120019	-0.135989	-1.989393	0.710732
Trial1	3	1	blindfold	clockwise	practice	Guided	1	0.5	0	25.86598	0.31637	-1.45102	-0.79965	0.820463355120019	-0.163983	-1.985161	0.738868
Trial1	3	1	blindfold	clockwise	practice	Guided	1	0.5	0	25.88599	0.31636	-1.45102	-0.79965	0.820465596342937	-0.141136	-1.964002	0.727312
Trial1	3	1	blindfold	clockwise	practice	Guided	1	0.5	0	25.90599	0.31636	-1.45102	-0.79965	0.820465596342937	-0.185548	-1.968234	0.75442
Trial1	3	1	blindfold	clockwise	practice	Guided	1	0.5	0	25.92598	0.31635	-1.45101	-0.79965	0.820467831011122	-0.142576	-1.972465	0.760881
Trial1	3	1	blindfold	clockwise	practice	Guided	1	0.5	0	25.94598	0.31635	-1.45101	-0.7996399	0.820458013417247	-0.120124	-1.980929	0.757715
Trial1	3	1	blindfold	clockwise	practice	Guided	1	0.5	0	25.96599	0.31634	-1.45101	-0.7996399	0.820460254898822	-0.144826	-1.925916	0.714528
Trial1	3	1	blindfold	clockwise	practice	Guided	1	0.5	0	25.98598	0.31634	-1.451	-0.7996399	0.820460254898822	-0.14557	-1.934379	0.731311
Trial1	3	1	blindfold	clockwise	practice	Guided	1	0.5	0	26.00598	0.31634	-1.451	-0.7996399	0.820460254898822	-0.114038	-1.972465	0.724361
Trial1	3	1	blindfold	clockwise	practice	Guided	1	0.5	0	26.02599	0.31633	-1.451	-0.7996399	0.820462489824892	-0.094072	-2.00632	0.679035
Trial1	3	1	blindfold	clockwise	practice	Guided	1	0.5	0	26.04599	0.31633	-1.451	-0.7996399	0.820462489824892	-0.11358	-2.00632	0.715973
Trial1	3	1	blindfold	clockwise	practice	Guided	1	0.5	0	26.06598	0.31632	-1.451	-0.7996399	0.8204647315383	-0.096555	-1.968234	0.733579
Trial1	3	1	blindfold	clockwise	practice	Guided	1	0.5	0	26.08598	0.31632	-1.451	-0.7996399	0.8204647315383	-0.10156	-1.925916	0.745961
Trial1	3	1	blindfold	clockwise	practice	Guided	1	0.5	0	26.10599	0.31632	-1.451	-0.7996399	0.8204647315383	-0.137092	-1.934379	0.744317
Trial1	3	1	blindfold	clockwise	practice	Guided	1	0.5	0	26.12598	0.31631	-1.45099	-0.7996399	0.820466973367797	-0.106087	-2.010552	0.653252
Trial1	3	1	blindfold	clockwise	practice	Guided	1	0.5	0	26.14598	0.31631	-1.451	-0.79965	0.820476790854459	-0.07167	-2.00632	0.680072
Trial1	3	1	blindfold	clockwise	practice	Guided	1	0.5	0	26.16599	0.31631	-1.451	-0.79965	0.820476790854459	-0.071653	-2.014783	0.679867
Trial1	3	1	blindfold	clockwise	practice	Guided	1	0.5	0	26.18599	0.3163	-1.451	-0.79965	0.820479032773217	-0.116086	-1.989393	0.661029
Trial1	3	1	blindfold	clockwise	practice	Guided	1	0.5	0	26.20598	0.3163	-1.451	-0.79965	0.820479032773217	-0.106009	-1.997856	0.653256
Trial1	3	1	blindfold	clockwise	practice	Guided	1	0.5	0	26.22598	0.3163	-1.451	-0.79965	0.820479032773217	-0.046823	-2.082492	0.626563
Trial1	3	1	blindfold	clockwise	practice	Guided	1	0.5	0	26.24599	0.3163	-1.451	-0.79965	0.820479032773217	-0.044894	-2.095188	0.681516
Trial1	3	1	blindfold	clockwise	practice	Guided	1	0.5	0	26.26599	0.3163	-1.45101	-0.79966	0.82048879214772	-0.066342	-2.090956	0.663501
Trial1	3	1	blindfold	clockwise	practice	Guided	1	0.5	0	26.28598	0.31629	-1.45101	-0.79966	0.820491027483078	-0.097645	-2.05287	0.666257
Trial1	3	1	blindfold	clockwise	practice	Guided	1	0.5	0	26.30598	0.31629	-1.45101	-0.79966	0.820491027483078	-0.116182	-2.048638	0.677199
Trial1	3	1	blindfold	clockwise	practice	Guided	1	0.5	0	26.32599	0.31628	-1.45101	-0.79966	0.82049326293383	-0.152257	-2.040174	0.693162
Trial1	3	1	blindfold	clockwise	practice	Guided	1	0.5	0	26.34598	0.31628	-1.45101	-0.79965	0.820483503612506	-0.14025	-2.019015	0.723149
Trial1	3	1	blindfold	clockwise	practice	Guided	1	0.5	0	26.36598	0.31628	-1.45101	-0.79965	0.820483503612506	-0.121279	-2.035942	0.707396
Trial1	3	1	blindfold	clockwise	practice	Guided	1	0.5	0	26.38599	0.31627	-1.45101	-0.79966	0.820495505173478	-0.110041	-2.035942	0.648866
Trial1	3	1	blindfold	clockwise	practice	Guided	1	0.5	0	26.40599	0.31627	-1.45101	-0.79966	0.820495505173478	-0.127614	-2.07826	0.643848
Trial1	3	1	blindfold	clockwise	practice	Guided	1	0.5	0	26.42598	0.31627	-1.45102	-0.79966	0.820495505173478	-0.109019	-2.048638	0.627891
Trial1	3	1	blindfold	clockwise	practice	Guided	1	0.5	0	26.44598	0.31627	-1.45102	-0.79966	0.820495505173478	-0.124664	-2.00632	0.677621
Trial1	3	1	blindfold	clockwise	practice	Guided	1	0.5	0	26.46599	0.31626	-1.45102	-0.79966	0.820497740855357	-0.102027	-1.985161	0.670259
Trial1	3	1	blindfold	clockwise	practice	Guided	1	0.5	0	26.48598	0.31626	-1.45102	-0.79966	0.820497740855357	-0.092144	-2.023247	0.649694
Trial1	3	1	blindfold	clockwise	practice	Guided	1	0.5	0	26.50598	0.31626	-1.45102	-0.79967	0.820507442038611	-0.09501	-2.044406	0.615926
Trial1	3	1	blindfold	clockwise	practice	Guided	1	0.5	0	26.52599	0.31625	-1.45102	-0.79967	0.820509684483561	-0.08878	-2.044406	0.578373
Trial1	3	1	blindfold	clockwise	practice	Guided	1	0.5	0	26.54599	0.31625	-1.45102	-0.79967	0.820509684483561	-0.093985	-2.031711	0.594951
Trial1	3	1	blindfold	clockwise	practice	Guided	1	0.5	0	26.56598	0.31625	-1.45102	-0.79968	0.820519443737171	-0.095905	-2.035942	0.636907
Trial1	3	1	blindfold	clockwise	practice	Guided	1	0.5	0	26.58598	0.31625	-1.45102	-0.79967	0.820509684483561	-0.074239	-2.010552	0.650522
Trial1	3	1	blindfold	clockwise	practice	Guided	1	0.5	0	26.60599	0.31624	-1.45102	-0.79967	0.820511920370128	-0.097799	-2.00632	0.678864
Trial1	3	1	blindfold	clockwise	practice	Guided	1	0.5	0	26.62598	0.31624	-1.45102	-0.79967	0.820511920370128	-0.114565	-1.997856	0.657066
Trial1	3	1	blindfold	clockwise	practice	Guided	1	0.5	0	26.64598	0.31624	-1.45102	-0.79967	0.820511920370128	-0.128271	-2.035942	0.664841
Trial1	3	1	blindfold	clockwise	practice	Guided	1	0.5	0	26.66599	0.31623	-1.45101	-0.79967	0.820514163046887	-0.079361	-2.010552	0.667103
Trial1	3	1	blindfold	clockwise	practice	Guided	1	0.5	0	26.68599	0.31623	-1.45101	-0.79967	0.820514163046887	-0.089594	-2.002088	0.704864
Trial1	3	1	blindfold	clockwise	practice	Guided	1	0.5	0	26.70598	0.31623	-1.45101	-0.79967	0.820514163046887	-0.143884	-1.972465	0.714573
Trial1	3	1	blindfold	clockwise	practice	Guided	1	0.5	0	26.72598	0.31622	-1.45101	-0.79967	0.820516405839722	-0.082752	-2.035942	0.645924
Trial1	3	1	blindfold	clockwise	practice	Guided	1	0.5	0	26.74599	0.31622	-1.45101	-0.79967	0.820516405839722	-0.065345	-2.086724	0.655138
Trial1	3	1	blindfold	clockwise	practice	Guided	1	0.5	0	26.76599	0.31622	-1.45101	-0.79967	0.820516405839722	-0.020501	-2.086724	0.648803
Trial1	3	1	blindfold	clockwise	practice	Guided	1	0.5	0	26.78598	0.31622	-1.45102	-0.79967	0.820516405839722	-0.035386	-2.07826	0.702728
Trial1	3	1	blindfold	clockwise	practice	Guided	1	0.5	0	26.80598	0.31622	-1.45102	-0.79967	0.820516405839722	-0.087947	-2.023247	0.683479
Trial1	3	1	blindfold	clockwise	practice	Guided	1	0.5	0	26.82599	0.31621	-1.45102	-0.79967	0.820518635397641	-0.12714	-2.074029	0.643871
Trial1	3	1	blindfold	clockwise	practice	Guided	1	0.5	0	26.84598	0.31621	-1.45102	-0.79967	0.820518635397641	-0.118223	-2.07826	0.644283
Trial1	3	1	blindfold	clockwise	practice	Guided	1	0.5	0	26.86598	0.31621	-1.45102	-0.79967	0.820518635397641	-0.080135	-2.107883	0.68809
Trial1	3	1	blindfold	clockwise	practice	Guided	1	0.5	0	26.88599	0.31621	-1.45102	-0.79966	0.82050893434673	-0.125349	-2.044406	0.702817
Trial1	3	1	blindfold	clockwise	practice	Guided	1	0.5	0	26.90599	0.3162	-1.45102	-0.79966	0.820511184073463	-0.095768	-2.027479	0.733625
Trial1	3	1	blindfold	clockwise	practice	Guided	1	0.5	0	26.92598	0.3162	-1.45102	-0.79966	0.820511184073463	-0.14018	-2.014783	0.735767
Trial1	3	1	blindfold	clockwise	practice	Guided	1	0.5	0	26.94598	0.3162	-1.45102	-0.79965	0.820501424965298	-0.08256	-2.019015	0.742636
Trial1	3	1	blindfold	clockwise	practice	Guided	1	0.5	0	26.96599	0.31619	-1.45102	-0.79965	0.820503661482867	-0.163525	-2.040174	0.759914
Trial1	3	1	blindfold	clockwise	practice	Guided	1	0.5	0	26.98598	0.31619	-1.45102	-0.79965	0.820503661482867	-0.074799	-2.040174	0.747244
Trial1	3	1	blindfold	clockwise	practice	Guided	1	0.5	0	27.00598	0.31619	-1.45102	-0.79965	0.820503661482867	-0.101655	-2.019015	0.758803
Trial1	3	1	blindfold	clockwise	practice	Guided	1	0.5	0	27.02599	0.31618	-1.45102	-0.7996399	0.820496087654203	-0.09118	-2.010552	0.738033
Trial1	3	1	blindfold	clockwise	practice	Guided	1	0.5	0	27.04599	0.31618	-1.45101	-0.7996399	0.820496087654203	-0.130389	-2.002088	0.719402
Trial1	3	1	blindfold	clockwise	practice	Guided	1	0.5	0	27.06598	0.31618	-1.45101	-0.7996399	0.820496087654203	-0.102527	-2.00632	0.695463
Trial1	3	1	blindfold	clockwise	practice	Guided	1	0.5	0	27.08598	0.31618	-1.45101	-0.7996399	0.820496087654203	-0.130336	-2.031711	0.719405
Trial1	3	1	blindfold	clockwise	practice	Guided	1	0.5	0	27.10599	0.31617	-1.45101	-0.79965	0.82050814154119	-0.110789	-2.090956	0.682468
Trial1	3	1	blindfold	clockwise	practice	Guided	1	0.5	0	27.12598	0.31617	-1.45102	-0.79965	0.82050814154119	-0.073653	-2.12481	0.65055
Trial1	3	1	blindfold	clockwise	practice	Guided	1	0.5	0	27.14598	0.31617	-1.45102	-0.79965	0.82050814154119	-0.059533	-2.082492	0.634385
Trial1	3	1	blindfold	clockwise	practice	Guided	1	0.5	0	27.16599	0.31617	-1.45103	-0.79965	0.82050814154119	-0.067071	-2.044406	0.701308
Trial1	3	1	blindfold	clockwise	practice	Guided	1	0.5	0	27.18599	0.31617	-1.45102	-0.79965	0.82050814154119	-0.111305	-2.010552	0.695059
Trial1	3	1	blindfold	clockwise	practice	Guided	1	0.5	0	27.20598	0.31616	-1.45102	-0.79965	0.820510385082633	-0.104722	-1.976697	0.745817
Trial1	3	1	blindfold	clockwise	practice	Guided	1	0.5	0	27.22598	0.31615	-1.45101	-0.7996399	0.820502805004488	-0.105836	-1.921684	0.770992
Trial1	3	1	blindfold	clockwise	practice	Guided	1	0.5	0	27.24599	0.31615	-1.451	-0.7996399	0.820502805004488	-0.113346	-1.930147	0.741214
Trial1	3	1	blindfold	clockwise	practice	Guided	1	0.5	0	27.26599	0.31615	-1.451	-0.7996399	0.820502805004488	-0.095356	-1.925916	0.737841
Trial1	3	1	blindfold	clockwise	practice	Guided	1	0.5	0	27.28598	0.31615	-1.451	-0.79965	0.820512622062423	-0.017257	-1.951306	0.684327
Trial1	3	1	blindfold	clockwise	practice	Guided	1	0.5	0	27.30598	0.31615	-1.451	-0.79965	0.820512622062423	-0.028848	-1.942843	0.648417
Trial1	3	1	blindfold	clockwise	practice	Guided	1	0.5	0	27.32599	0.31615	-1.451	-0.79965	0.820512622062423	0.0092273	-1.955538	0.595519
Trial1	3	1	blindfold	clockwise	practice	Guided	1	0.5	0	27.34598	0.31615	-1.451	-0.79965	0.820512622062423	-0.012445	-1.955538	0.655368
Trial1	3	1	blindfold	clockwise	practice	Guided	1	0.5	0	27.36598	0.31614	-1.45099	-0.79966	0.820524618105976	-0.074091	-1.900525	0.663143
Trial1	3	1	blindfold	clockwise	practice	Guided	1	0.5	0	27.38599	0.31614	-1.45099	-0.79966	0.820524618105976	-0.092444	-1.892061	0.68371
Trial1	3	1	blindfold	clockwise	practice	Guided	1	0.5	0	27.40599	0.31614	-1.45099	-0.79966	0.820524618105976	-0.050679	-1.925916	0.638999
Trial1	3	1	blindfold	clockwise	practice	Guided	1	0.5	0	27.42598	0.31614	-1.45099	-0.79966	0.820524618105976	0.017361	-1.993624	0.612713
Trial1	3	1	blindfold	clockwise	practice	Guided	1	0.5	0	27.44598	0.31614	-1.45099	-0.79966	0.820524618105976	0.0061334	-1.997856	0.662648
Trial1	3	1	blindfold	clockwise	practice	Guided	1	0.5	0	27.46599	0.31614	-1.45099	-0.79966	0.820524618105976	-0.026927	-1.896293	0.703164
Trial1	3	1	blindfold	clockwise	practice	Guided	1	0.5	0	27.48598	0.31614	-1.45098	-0.79966	0.820524618105976	-0.070987	-1.883598	0.692718
Trial1	3	1	blindfold	clockwise	practice	Guided	1	0.5	0	27.50598	0.31614	-1.45098	-0.79966	0.820524618105976	-0.058227	-1.892061	0.705922
Trial1	3	1	blindfold	clockwise	practice	Guided	1	0.5	0	27.52599	0.31614	-1.45098	-0.79966	0.820524618105976	0.0049757	-1.972465	0.687821
Trial1	3	1	blindfold	clockwise	practice	Guided	1	0.5	0	27.54599	0.31614	-1.45098	-0.79966	0.820524618105976	0.064293	-2.00632	0.656929
Trial1	3	1	blindfold	clockwise	practice	Guided	1	0.5	0	27.56598	0.31614	-1.45098	-0.79966	0.820524618105976	0.037602	-1.976697	0.655694
Trial1	3	1	blindfold	clockwise	practice	Guided	1	0.5	0	27.58598	0.31614	-1.45098	-0.79966	0.820524618105976	-0.0033884	-1.95977	0.649032
Trial1	3	1	blindfold	clockwise	practice	Guided	1	0.5	0	27.60599	0.31614	-1.45098	-0.79966	0.820524618105976	-0.020976	-1.964002	0.669804
Trial1	3	1	blindfold	clockwise	practice	Guided	1	0.5	0	27.62598	0.31614	-1.45098	-0.79966	0.820524618105976	-0.02058	-1.968234	0.661413
Trial1	3	1	blindfold	clockwise	practice	Guided	1	0.5	0	27.64598	0.31614	-1.45098	-0.79966	0.820524618105976	0.028308	-1.972465	0.663673
Trial1	3	1	blindfold	clockwise	practice	Guided	1	0.5	0	27.66599	0.31614	-1.45098	-0.79966	0.820524618105976	0.080667	-1.968234	0.687116
Trial1	3	1	blindfold	clockwise	practice	Guided	1	0.5	0	27.68599	0.31614	-1.45098	-0.79967	0.82053431897146	0.025382	-1.997856	0.629902
Trial1	3	1	blindfold	clockwise	practice	Guided	1	0.5	0	27.70598	0.31614	-1.45098	-0.79967	0.82053431897146	0.056284	-2.065565	0.635535
Trial1	3	1	blindfold	clockwise	practice	Guided	1	0.5	0	27.72598	0.31614	-1.45099	-0.79967	0.82053431897146	0.01469	-2.05287	0.670827
Trial1	3	1	blindfold	clockwise	practice	Guided	1	0.5	0	27.74599	0.31614	-1.45099	-0.79966	0.820524618105976	-0.0062071	-1.980929	0.733554
Trial1	3	1	blindfold	clockwise	practice	Guided	1	0.5	0	27.76599	0.31614	-1.45099	-0.79966	0.820524618105976	0.0017094	-1.997856	0.75013
Trial1	3	1	blindfold	clockwise	practice	Guided	1	0.5	0	27.78598	0.31614	-1.45099	-0.79966	0.820524618105976	-0.010265	-2.074029	0.724957
Trial1	3	1	blindfold	clockwise	practice	Guided	1	0.5	0	27.80598	0.31614	-1.451	-0.79965	0.820514859157594	-0.055685	-2.103651	0.743879
Trial1	3	1	blindfold	clockwise	practice	Guided	1	0.5	0	27.82599	0.31613	-1.45101	-0.79965	0.820517109724973	-0.045428	-1.997856	0.811626
Trial1	3	1	blindfold	clockwise	practice	Guided	1	0.5	0	27.84598	0.31613	-1.451	-0.7996399	0.820507292720731	-0.106117	-1.921684	0.871887
Trial1	3	1	blindfold	clockwise	practice	Guided	1	0.5	0	27.86598	0.31613	-1.451	-0.79963	0.820497591900155	-0.039429	-1.955538	0.87497
Trial1	3	1	blindfold	clockwise	practice	Guided	1	0.5	0	27.88599	0.31613	-1.451	-0.79963	0.820497591900155	-0.07943	-2.002088	0.887557
Trial1	3	1	blindfold	clockwise	practice	Guided	1	0.5	0	27.90599	0.31613	-1.451	-0.79962	0.820487891085643	-0.087538	-1.972465	0.855928
Trial1	3	1	blindfold	clockwise	practice	Guided	1	0.5	0	27.92598	0.31613	-1.451	-0.79962	0.820487891085643	-0.03923	-1.95977	0.870775
Trial1	3	1	blindfold	clockwise	practice	Guided	1	0.5	0	27.94598	0.31613	-1.451	-0.79961	0.82047813218854	0.037681	-2.023247	0.844899
Trial1	3	1	blindfold	clockwise	practice	Guided	1	0.5	0	27.96599	0.31613	-1.451	-0.79961	0.82047813218854	0.033214	-2.086724	0.844693
Trial1	3	1	blindfold	clockwise	practice	Guided	1	0.5	0	27.98598	0.31613	-1.451	-0.79961	0.82047813218854	0.026049	-2.103651	0.806522
Trial1	3	1	blindfold	clockwise	practice	Guided	1	0.5	0	28.00598	0.31613	-1.45101	-0.79961	0.82047813218854	0.022178	-2.069797	0.793729
Trial1	3	1	blindfold	clockwise	practice	Guided	1	0.5	0	28.02599	0.31613	-1.45101	-0.79961	0.82047813218854	-0.097458	-2.069797	0.779788
Trial1	3	1	blindfold	clockwise	practice	Guided	1	0.5	0	28.04599	0.31612	-1.45101	-0.79961	0.820480362942369	-0.08412	-2.031711	0.877108
Trial1	3	1	blindfold	clockwise	practice	Guided	1	0.5	0	28.06598	0.31612	-1.45101	-0.79961	0.820480362942369	-0.065158	-2.031711	0.842723
Trial1	3	1	blindfold	clockwise	practice	Guided	1	0.5	0	28.08598	0.31612	-1.45101	-0.79961	0.820480362942369	-0.058957	-2.031711	0.815205
Trial1	3	1	blindfold	clockwise	practice	Guided	1	0.5	0	28.10599	0.31612	-1.45101	-0.79961	0.820480362942369	-0.056234	-2.031711	0.756468
Trial1	3	1	blindfold	clockwise	practice	Guided	1	0.5	0	28.12598	0.31612	-1.45101	-0.79961	0.820480362942369	-0.03169	-2.061333	0.803852
Trial1	3	1	blindfold	clockwise	practice	Guided	1	0.5	0	28.14598	0.31612	-1.45102	-0.79961	0.820480362942369	-0.017976	-2.023247	0.796077
Trial1	3	1	blindfold	clockwise	practice	Guided	1	0.5	0	28.16599	0.31612	-1.45102	-0.79961	0.820480362942369	0.026464	-1.997856	0.798131
Trial1	3	1	blindfold	clockwise	practice	Guided	1	0.5	0	28.18599	0.31612	-1.45101	-0.79961	0.820480362942369	0.02142	-2.027479	0.810512
Trial1	3	1	blindfold	clockwise	practice	Guided	1	0.5	0	28.20598	0.31612	-1.45101	-0.7996	0.820470604077938	0.0030413	-1.997856	0.822275
Trial1	3	1	blindfold	clockwise	practice	Guided	1	0.5	0	28.22598	0.31612	-1.45101	-0.7996	0.820470604077938	-0.019017	-1.951306	0.913754
Trial1	3	1	blindfold	clockwise	practice	Guided	1	0.5	0	28.24599	0.31611	-1.45101	-0.79959	0.820463096179975	-0.041245	-1.997856	0.942301
Trial1	3	1	blindfold	clockwise	practice	Guided	1	0.5	0	28.26599	0.31611	-1.45101	-0.79959	0.820463096179975	-0.047231	-1.997856	0.849382
Trial1	3	1	blindfold	clockwise	practice	Guided	1	0.5	0	28.28598	0.31611	-1.45101	-0.79959	0.820463096179975	-0.021317	-2.040174	0.770696
Trial1	3	1	blindfold	clockwise	practice	Guided	1	0.5	0	28.30598	0.31611	-1.45101	-0.7996	0.820472855011495	-0.04007	-2.129042	0.790851
Trial1	3	1	blindfold	clockwise	practice	Guided	1	0.5	0	28.32599	0.31611	-1.45102	-0.7996	0.820472855011495	0.053461	-2.086724	0.790971
Trial1	3	1	blindfold	clockwise	practice	Guided	1	0.5	0	28.34598	0.31611	-1.45102	-0.7996	0.820472855011495	0.062132	-2.082492	0.795576
Trial1	3	1	blindfold	clockwise	practice	Guided	1	0.5	0	28.36598	0.31611	-1.45102	-0.7996	0.820472855011495	0.056495	-2.099419	0.820542
Trial1	3	1	blindfold	clockwise	practice	Guided	1	0.5	0	28.38599	0.31612	-1.45102	-0.79959	0.820460845219644	0.036558	-2.145969	0.86587
Trial1	3	1	blindfold	clockwise	practice	Guided	1	0.5	0	28.40599	0.31612	-1.45103	-0.79959	0.820460845219644	0.0077355	-2.137506	0.910787
Trial1	3	1	blindfold	clockwise	practice	Guided	1	0.5	0	28.42598	0.31611	-1.45103	-0.79958	0.820453337354595	-0.109582	-1.985161	0.943203
Trial1	3	1	blindfold	clockwise	practice	Guided	1	0.5	0	28.44598	0.31611	-1.45102	-0.79958	0.820453337354595	-0.087338	-1.930147	0.945465
Trial1	3	1	blindfold	clockwise	practice	Guided	1	0.5	0	28.46599	0.31611	-1.45102	-0.79958	0.820453337354595	-0.117081	-1.993624	0.913425
Trial1	3	1	blindfold	clockwise	practice	Guided	1	0.5	0	28.48598	0.31611	-1.45102	-0.79958	0.820453337354595	-0.066817	-2.057101	0.876693
Trial1	3	1	blindfold	clockwise	practice	Guided	1	0.5	0	28.50598	0.31611	-1.45102	-0.79958	0.820453337354595	0.0012119	-2.12481	0.860031
Trial1	3	1	blindfold	clockwise	practice	Guided	1	0.5	0	28.52599	0.31611	-1.45102	-0.79958	0.820453337354595	0.042556	-2.107883	0.832511
Trial1	3	1	blindfold	clockwise	practice	Guided	1	0.5	0	28.54599	0.31611	-1.45103	-0.79959	0.820463096179975	0.061861	-2.116347	0.694674
Trial1	3	1	blindfold	clockwise	practice	Guided	1	0.5	0	28.56598	0.31611	-1.45103	-0.79959	0.820463096179975	0.0065778	-2.133274	0.645851
Trial1	3	1	blindfold	clockwise	practice	Guided	1	0.5	0	28.58598	0.31611	-1.45103	-0.7996	0.820472855011495	-0.014877	-2.192519	0.628041
Trial1	3	1	blindfold	clockwise	practice	Guided	1	0.5	0	28.60599	0.31611	-1.45104	-0.79961	0.820482613849154	-0.0090961	-2.230605	0.69558
Trial1	3	1	blindfold	clockwise	practice	Guided	1	0.5	0	28.62598	0.31611	-1.45106	-0.79961	0.820482613849154	0.014838	-2.167128	0.755549
Trial1	3	1	blindfold	clockwise	practice	Guided	1	0.5	0	28.64598	0.31611	-1.45106	-0.79961	0.820482613849154	-0.03061	-2.141737	0.854391
Trial1	3	1	blindfold	clockwise	practice	Guided	1	0.5	0	28.66599	0.31611	-1.45106	-0.79961	0.820482613849154	-0.088185	-2.154433	0.767604
Trial1	3	1	blindfold	clockwise	practice	Guided	1	0.5	0	28.68599	0.31611	-1.45106	-0.7996	0.820472855011495	-0.06016	-2.145969	0.836171
Trial1	3	1	blindfold	clockwise	practice	Guided	1	0.5	0	28.70598	0.3161	-1.45106	-0.7996	0.820475092702125	-0.068848	-2.158665	0.831565
Trial1	3	1	blindfold	clockwise	practice	Guided	1	0.5	0	28.72598	0.3161	-1.45106	-0.7996	0.820475092702125	0.027393	-2.07826	0.869651
Trial1	3	1	blindfold	clockwise	practice	Guided	1	0.5	0	28.74599	0.3161	-1.45106	-0.7996	0.820475092702125	0.0014787	-2.07826	0.851635
Trial1	3	1	blindfold	clockwise	practice	Guided	1	0.5	0	28.76599	0.3161	-1.45106	-0.7996	0.820475092702125	0.062542	-2.154433	0.782981
Trial1	3	1	blindfold	clockwise	practice	Guided	1	0.5	0	28.78598	0.31611	-1.45106	-0.7996	0.820472855011495	0.074498	-2.196751	0.778785
Trial1	3	1	blindfold	clockwise	practice	Guided	1	0.5	0	28.80598	0.31611	-1.45107	-0.7996	0.820472855011495	0.019214	-2.234837	0.755751
Trial1	3	1	blindfold	clockwise	practice	Guided	1	0.5	0	28.82599	0.31611	-1.45107	-0.7996	0.820472855011495	-0.017523	-2.205214	0.77928
Trial1	3	1	blindfold	clockwise	practice	Guided	1	0.5	0	28.84598	0.3161	-1.45107	-0.7996	0.820475092702125	-0.099472	-2.145969	0.817536
Trial1	3	1	blindfold	clockwise	practice	Guided	1	0.5	0	28.86598	0.3161	-1.45107	-0.7996	0.820475092702125	-0.103707	-2.158665	0.813136
Trial1	3	1	blindfold	clockwise	practice	Guided	1	0.5	0	28.88599	0.3161	-1.45107	-0.7996	0.820475092702125	-0.098273	-2.167128	0.813958
Trial1	3	1	blindfold	clockwise	practice	Guided	1	0.5	0	28.90599	0.3161	-1.45107	-0.7996	0.820475092702125	-0.054775	-2.12481	0.815398
Trial1	3	1	blindfold	clockwise	practice	Guided	1	0.5	0	28.92598	0.3161	-1.45107	-0.7996	0.820475092702125	-0.018628	-2.082492	0.783684
Trial1	3	1	blindfold	clockwise	practice	Guided	1	0.5	0	28.94598	0.3161	-1.45107	-0.7996	0.820475092702125	0.0028308	-2.061333	0.725562
Trial1	3	1	blindfold	clockwise	practice	Guided	1	0.5	0	28.96599	0.3161	-1.45106	-0.79961	0.820484851513169	0.012485	-2.061333	0.709191
Trial1	3	1	blindfold	clockwise	practice	Guided	1	0.5	0	28.98598	0.3161	-1.45106	-0.79961	0.820484851513169	-0.00086338	-2.12481	0.708574
Trial1	3	1	blindfold	clockwise	practice	Guided	1	0.5	0	29.00598	0.3161	-1.45106	-0.79961	0.820484851513169	0.02077	-2.074029	0.69323
Trial1	3	1	blindfold	clockwise	practice	Guided	1	0.5	0	29.02599	0.3161	-1.45106	-0.79962	0.820494610330352	-0.024863	-2.040174	0.745305
Trial1	3	1	blindfold	clockwise	practice	Guided	1	0.5	0	29.04599	0.3161	-1.45105	-0.79962	0.820494610330352	0.019195	-2.05287	0.75575
Trial1	3	1	blindfold	clockwise	practice	Guided	1	0.5	0	29.06598	0.3161	-1.45105	-0.79962	0.820494610330352	-0.043042	-2.086724	0.752873
Trial1	3	1	blindfold	clockwise	practice	Guided	1	0.5	0	29.08598	0.31609	-1.45105	-0.79962	0.820496854763164	-0.067578	-2.112115	0.705489
Trial1	3	1	blindfold	clockwise	practice	Guided	1	0.5	0	29.10599	0.31609	-1.45105	-0.79962	0.820496854763164	-0.036654	-2.061333	0.711123
Trial1	3	1	blindfold	clockwise	practice	Guided	1	0.5	0	29.12598	0.31609	-1.45105	-0.79962	0.820496854763164	-0.016747	-2.035942	0.762498
Trial1	3	1	blindfold	clockwise	practice	Guided	1	0.5	0	29.14598	0.31609	-1.45105	-0.79962	0.820496854763164	-0.055972	-2.027479	0.743866
Trial1	3	1	blindfold	clockwise	practice	Guided	1	0.5	0	29.16599	0.31609	-1.45104	-0.79962	0.820496854763164	-0.038964	-2.061333	0.761471
Trial1	3	1	blindfold	clockwise	practice	Guided	1	0.5	0	29.18599	0.31609	-1.45104	-0.79962	0.820496854763164	-0.051524	-2.065565	0.744072
Trial1	3	1	blindfold	clockwise	practice	Guided	1	0.5	0	29.20598	0.31609	-1.45104	-0.79963	0.820506555471698	-0.024856	-2.031711	0.745305
Trial1	3	1	blindfold	clockwise	practice	Guided	1	0.5	0	29.22598	0.31609	-1.45104	-0.79963	0.820506555471698	-0.022928	-2.035942	0.703349
Trial1	3	1	blindfold	clockwise	practice	Guided	1	0.5	0	29.24599	0.31609	-1.45104	-0.79963	0.820506555471698	-0.013065	-2.040174	0.682783
Trial1	3	1	blindfold	clockwise	practice	Guided	1	0.5	0	29.26599	0.31608	-1.45104	-0.79963	0.820508793313744	-0.032392	-2.086724	0.715525
Trial1	3	1	blindfold	clockwise	practice	Guided	1	0.5	0	29.28598	0.31608	-1.45104	-0.79963	0.820508793313744	-0.059055	-2.082492	0.714292
Trial1	3	1	blindfold	clockwise	practice	Guided	1	0.5	0	29.30598	0.31608	-1.45104	-0.79963	0.820508793313744	-0.038569	-2.040174	0.75308
Trial1	3	1	blindfold	clockwise	practice	Guided	1	0.5	0	29.32599	0.31608	-1.45103	-0.79963	0.820508793313744	-0.064252	-2.027479	0.73087
Trial1	3	1	blindfold	clockwise	practice	Guided	1	0.5	0	29.34598	0.31608	-1.45103	-0.79963	0.820508793313744	-0.099799	-2.065565	0.729227
Trial1	3	1	blindfold	clockwise	practice	Guided	1	0.5	0	29.36598	0.31607	-1.45103	-0.79963	0.820511037951808	-0.08239	-2.086724	0.73844
Trial1	3	1	blindfold	clockwise	practice	Guided	1	0.5	0	29.38599	0.31607	-1.45103	-0.79963	0.820511037951808	-0.027871	-2.065565	0.715734
Trial1	3	1	blindfold	clockwise	practice	Guided	1	0.5	0	29.40599	0.31607	-1.45103	-0.79963	0.820511037951808	-0.014141	-2.027479	0.70796
Trial1	3	1	blindfold	clockwise	practice	Guided	1	0.5	0	29.42598	0.31607	-1.45103	-0.79963	0.820511037951808	-0.042168	-2.082492	0.736095
Trial1	3	1	blindfold	clockwise	practice	Guided	1	0.5	0	29.44598	0.31607	-1.45103	-0.7996399	0.820520738613415	-0.062259	-2.065565	0.688917
Trial1	3	1	blindfold	clockwise	practice	Guided	1	0.5	0	29.46599	0.31607	-1.45103	-0.7996399	0.820520738613415	-0.063997	-2.040174	0.726678
Trial1	3	1	blindfold	clockwise	practice	Guided	1	0.5	0	29.48598	0.31607	-1.45103	-0.7996399	0.820520738613415	-0.064573	-2.00632	0.739264
Trial1	3	1	blindfold	clockwise	practice	Guided	1	0.5	0	29.50598	0.31606	-1.45103	-0.7996399	0.820522976660097	-0.014508	-2.027479	0.716352
Trial1	3	1	blindfold	clockwise	practice	Guided	1	0.5	0	29.52599	0.31606	-1.45103	-0.7996399	0.820522976660097	-0.02687	-2.082492	0.694758
Trial1	3	1	blindfold	clockwise	practice	Guided	1	0.5	0	29.54599	0.31606	-1.45103	-0.7996399	0.820522976660097	-0.075571	-2.069797	0.701711
Trial1	3	1	blindfold	clockwise	practice	Guided	1	0.5	0	29.56598	0.31606	-1.45103	-0.7996399	0.820522976660097	-0.06048	-2.044406	0.651159
Trial1	3	1	blindfold	clockwise	practice	Guided	1	0.5	0	29.58598	0.31606	-1.45103	-0.7996399	0.820522976660097	-0.031296	-1.985161	0.694553
Trial1	3	1	blindfold	clockwise	practice	Guided	1	0.5	0	29.60599	0.31606	-1.45102	-0.79965	0.820532793476694	-0.052351	-2.048638	0.659962
Trial1	3	1	blindfold	clockwise	practice	Guided	1	0.5	0	29.62598	0.31606	-1.45103	-0.79965	0.820532793476694	-0.038243	-2.162896	0.652187
Trial1	3	1	blindfold	clockwise	practice	Guided	1	0.5	0	29.64598	0.31606	-1.45103	-0.79965	0.820532793476694	-0.05989	-2.145969	0.638573
Trial1	3	1	blindfold	clockwise	practice	Guided	1	0.5	0	29.66599	0.31606	-1.45103	-0.79965	0.820532793476694	-0.052358	-2.095188	0.684518
Trial1	3	1	blindfold	clockwise	practice	Guided	1	0.5	0	29.68599	0.31605	-1.45103	-0.79965	0.820535031611972	-0.112072	-2.074029	0.707637
Trial1	3	1	blindfold	clockwise	practice	Guided	1	0.5	0	29.70598	0.31605	-1.45103	-0.79965	0.820535031611972	-0.119211	-2.048638	0.76617
Trial1	3	1	blindfold	clockwise	practice	Guided	1	0.5	0	29.72598	0.31604	-1.45103	-0.79965	0.82053728322566	-0.105049	-2.044406	0.750007
Trial1	3	1	blindfold	clockwise	practice	Guided	1	0.5	0	29.74599	0.31604	-1.45103	-0.79965	0.82053728322566	-0.112954	-2.048638	0.728619
Trial1	3	1	blindfold	clockwise	practice	Guided	1	0.5	0	29.76599	0.31604	-1.45103	-0.79965	0.82053728322566	-0.090328	-2.027479	0.721256
Trial1	3	1	blindfold	clockwise	practice	Guided	1	0.5	0	29.78598	0.31604	-1.45103	-0.79965	0.82053728322566	-0.079301	-2.019015	0.675516
Trial1	3	1	blindfold	clockwise	practice	Guided	1	0.5	0	29.80598	0.31604	-1.45103	-0.79965	0.82053728322566	-0.087799	-2.027479	0.643391
Trial1	3	1	blindfold	clockwise	practice	Guided	1	0.5	0	29.82599	0.31604	-1.45103	-0.79965	0.82053728322566	-0.054156	-2.031711	0.613611
Trial1	3	1	blindfold	clockwise	practice	Guided	1	0.5	0	29.84598	0.31604	-1.45102	-0.79965	0.82053728322566	-0.025941	-2.057101	0.677983
Trial1	3	1	blindfold	clockwise	practice	Guided	1	0.5	0	29.86598	0.31603	-1.45102	-0.79965	0.820539514910506	-0.110001	-1.947075	0.665688
Trial1	3	1	blindfold	clockwise	practice	Guided	1	0.5	0	29.88599	0.31603	-1.45102	-0.79966	0.820549273565652	-0.105543	-2.010552	0.678686
Trial1	3	1	blindfold	clockwise	practice	Guided	1	0.5	0	29.90599	0.31603	-1.45102	-0.79966	0.820549273565652	-0.055854	-2.05287	0.651373
Trial1	3	1	blindfold	clockwise	practice	Guided	1	0.5	0	29.92598	0.31603	-1.45102	-0.79966	0.820549273565652	-0.054466	-2.07826	0.622006
Trial1	3	1	blindfold	clockwise	practice	Guided	1	0.5	0	29.94598	0.31602	-1.45102	-0.79966	0.820551525385022	-0.046535	-2.010552	0.643395
Trial1	3	1	blindfold	clockwise	practice	Guided	1	0.5	0	29.96599	0.31602	-1.45102	-0.79966	0.820551525385022	-0.080738	-1.968234	0.709086
Trial1	3	1	blindfold	clockwise	practice	Guided	1	0.5	0	29.98598	0.31602	-1.45102	-0.79966	0.820551525385022	-0.071251	-1.980929	0.696911
Trial1	3	1	blindfold	clockwise	practice	Guided	1	0.5	0	30.00598	0.31602	-1.45102	-0.79966	0.820551525385022	-0.080903	-2.027479	0.713283
Trial1	3	1	blindfold	clockwise	practice	Guided	1	0.5	0	30.02599	0.31602	-1.45102	-0.79966	0.820551525385022	-0.0080188	-2.035942	0.678811
Trial1	3	1	blindfold	clockwise	practice	Guided	1	0.5	0	30.04599	0.31602	-1.45102	-0.79966	0.820551525385022	0.019232	-2.05287	0.667457
Trial1	3	1	blindfold	clockwise	practice	Guided	1	0.5	0	30.06598	0.31602	-1.45102	-0.79966	0.820551525385022	-0.0086126	-2.082492	0.691397
Trial1	3	1	blindfold	clockwise	practice	Guided	1	0.5	0	30.08598	0.31601	-1.45102	-0.79966	0.820553763956191	-0.031426	-2.027479	0.702956
Trial1	3	1	blindfold	clockwise	practice	Guided	1	0.5	0	30.10599	0.31601	-1.45102	-0.79966	0.820553763956191	-0.036065	-2.014783	0.706946
Trial1	3	1	blindfold	clockwise	practice	Guided	1	0.5	0	30.12598	0.31601	-1.45102	-0.79965	0.820544005354449	-0.068128	-2.014783	0.726487
Trial1	3	1	blindfold	clockwise	practice	Guided	1	0.5	0	30.14598	0.31601	-1.45102	-0.79965	0.820544005354449	-0.099036	-2.057101	0.720854
Trial1	3	1	blindfold	clockwise	practice	Guided	1	0.5	0	30.16599	0.31601	-1.45102	-0.79965	0.820544005354449	-0.059207	-2.057101	0.704689
Trial1	3	1	blindfold	clockwise	practice	Guided	1	0.5	0	30.18599	0.316	-1.45102	-0.79965	0.820546250750507	-0.089537	-2.086724	0.708679
Trial1	3	1	blindfold	clockwise	practice	Guided	1	0.5	0	30.20598	0.316	-1.45102	-0.79965	0.820546250750507	-0.007773	-2.120578	0.674618
Trial1	3	1	blindfold	clockwise	practice	Guided	1	0.5	0	30.22598	0.316	-1.45102	-0.79965	0.820546250750507	-0.019774	-2.065565	0.720152
Trial1	3	1	blindfold	clockwise	practice	Guided	1	0.5	0	30.24599	0.316	-1.45102	-0.79965	0.820546250750507	-0.031947	-2.090956	0.715546
Trial1	3	1	blindfold	clockwise	practice	Guided	1	0.5	0	30.26599	0.316	-1.45102	-0.79965	0.820546250750507	-0.058226	-2.074029	0.705922
Trial1	3	1	blindfold	clockwise	practice	Guided	1	0.5	0	30.28598	0.316	-1.45103	-0.79965	0.820546250750507	-0.039665	-2.05287	0.689962
Trial1	3	1	blindfold	clockwise	practice	Guided	1	0.5	0	30.30598	0.316	-1.45103	-0.79965	0.820546250750507	-0.090103	-2.044406	0.721266
Trial1	3	1	blindfold	clockwise	practice	Guided	1	0.5	0	30.32599	0.316	-1.45103	-0.7996399	0.820536434094913	-0.043326	-2.040174	0.769678
Trial1	3	1	blindfold	clockwise	practice	Guided	1	0.5	0	30.34598	0.31599	-1.45102	-0.7996399	0.820538672950568	-0.073856	-2.019015	0.755654
Trial1	3	1	blindfold	clockwise	practice	Guided	1	0.5	0	30.36598	0.31599	-1.45102	-0.7996399	0.820538672950568	-0.045626	-2.031711	0.723322
Trial1	3	1	blindfold	clockwise	practice	Guided	1	0.5	0	30.38599	0.31599	-1.45102	-0.7996399	0.820538672950568	-0.072679	-2.05287	0.730481
Trial1	3	1	blindfold	clockwise	practice	Guided	1	0.5	0	30.40599	0.31599	-1.45102	-0.7996399	0.820538672950568	-0.031892	-2.074029	0.715548
Trial1	3	1	blindfold	clockwise	practice	Guided	1	0.5	0	30.42598	0.31599	-1.45103	-0.79965	0.820548489579378	-0.033039	-2.112115	0.644019
Trial1	3	1	blindfold	clockwise	practice	Guided	1	0.5	0	30.44598	0.31599	-1.45103	-0.79965	0.820548489579378	0.011977	-2.129042	0.633486
Trial1	3	1	blindfold	clockwise	practice	Guided	1	0.5	0	30.46599	0.31599	-1.45103	-0.79965	0.820548489579378	0.029361	-2.07826	0.642698
Trial1	3	1	blindfold	clockwise	practice	Guided	1	0.5	0	30.48598	0.31599	-1.45103	-0.79966	0.820558248127791	-0.03288	-2.05287	0.639822
Trial1	3	1	blindfold	clockwise	practice	Guided	1	0.5	0	30.50598	0.31599	-1.45103	-0.79966	0.820558248127791	0.027616	-2.086724	0.583755
Trial1	3	1	blindfold	clockwise	practice	Guided	1	0.5	0	30.52599	0.31599	-1.45103	-0.79966	0.820558248127791	0.044997	-2.145969	0.592967
Trial1	3	1	blindfold	clockwise	practice	Guided	1	0.5	0	30.54599	0.31599	-1.45104	-0.79967	0.820567948595697	0.038763	-2.090956	0.630519
Trial1	3	1	blindfold	clockwise	practice	Guided	1	0.5	0	30.56598	0.31599	-1.45104	-0.79967	0.820567948595697	0.029657	-1.976697	0.634303
Trial1	3	1	blindfold	clockwise	practice	Guided	1	0.5	0	30.58598	0.31599	-1.45103	-0.79967	0.820567948595697	-0.0076631	-1.993624	0.670419
Trial1	3	1	blindfold	clockwise	practice	Guided	1	0.5	0	30.60599	0.31599	-1.45103	-0.79967	0.820567948595697	-0.028535	-2.010552	0.640023
Trial1	3	1	blindfold	clockwise	practice	Guided	1	0.5	0	30.62598	0.31599	-1.45103	-0.79967	0.820567948595697	0.018233	-2.099419	0.59173
Trial1	3	1	blindfold	clockwise	practice	Guided	1	0.5	0	30.64598	0.31599	-1.45103	-0.79967	0.820567948595697	0.047972	-2.065565	0.622536
Trial1	3	1	blindfold	clockwise	practice	Guided	1	0.5	0	30.66599	0.316	-1.45103	-0.79967	0.820565709819918	0.070948	-2.082492	0.60678
Trial1	3	1	blindfold	clockwise	practice	Guided	1	0.5	0	30.68599	0.316	-1.45103	-0.79967	0.820565709819918	0.0079096	-2.137506	0.620685
Trial1	3	1	blindfold	clockwise	practice	Guided	1	0.5	0	30.70598	0.316	-1.45103	-0.79967	0.820565709819918	0.025674	-2.120578	0.618337
Trial1	3	1	blindfold	clockwise	practice	Guided	1	0.5	0	30.72598	0.316	-1.45104	-0.79967	0.820565709819918	-0.04778	-2.095188	0.668564
Trial1	3	1	blindfold	clockwise	practice	Guided	1	0.5	0	30.74599	0.316	-1.45104	-0.79967	0.820565709819918	-0.022463	-2.05287	0.699166
Trial1	3	1	blindfold	clockwise	practice	Guided	1	0.5	0	30.76599	0.31599	-1.45104	-0.79967	0.820567948595697	-0.027488	-2.05287	0.711547
Trial1	3	1	blindfold	clockwise	practice	Guided	1	0.5	0	30.78598	0.31599	-1.45104	-0.79967	0.820567948595697	-0.022847	-2.061333	0.707557
Trial1	3	1	blindfold	clockwise	practice	Guided	1	0.5	0	30.80598	0.31599	-1.45104	-0.79967	0.820567948595697	-0.043525	-2.112115	0.672966
Trial1	3	1	blindfold	clockwise	practice	Guided	1	0.5	0	30.82599	0.31599	-1.45104	-0.79967	0.820567948595697	-0.025171	-2.133274	0.6612
Trial1	3	1	blindfold	clockwise	practice	Guided	1	0.5	0	30.84598	0.31599	-1.45104	-0.79967	0.820567948595697	-0.016474	-2.129042	0.665807
Trial1	3	1	blindfold	clockwise	practice	Guided	1	0.5	0	30.86598	0.31599	-1.45104	-0.79967	0.820567948595697	-0.151763	-2.061333	0.701599
Trial1	3	1	blindfold	clockwise	practice	Guided	1	0.5	0	30.88599	0.31599	-1.45104	-0.79966	0.820558248127791	-0.125263	-2.095188	0.707028
Trial1	3	1	blindfold	clockwise	practice	Guided	1	0.5	0	30.90599	0.31598	-1.45104	-0.79966	0.820560487045401	-0.140704	-2.107883	0.752564
Trial1	3	1	blindfold	clockwise	practice	Guided	1	0.5	0	30.92598	0.31598	-1.45105	-0.79966	0.820560487045401	-0.082096	-2.200983	0.738455
Trial1	3	1	blindfold	clockwise	practice	Guided	1	0.5	0	30.94598	0.31597	-1.45106	-0.79965	0.820552974267149	-0.076084	-2.200983	0.705097
Trial1	3	1	blindfold	clockwise	practice	Guided	1	0.5	0	30.96599	0.31597	-1.45106	-0.79966	0.820562732762228	-0.056156	-2.179824	0.688315
Trial1	3	1	blindfold	clockwise	practice	Guided	1	0.5	0	30.98598	0.31597	-1.45106	-0.79966	0.820562732762228	-0.087845	-2.222142	0.670917
Trial1	3	1	blindfold	clockwise	practice	Guided	1	0.5	0	31.00598	0.31597	-1.45107	-0.79965	0.820552974267149	-0.101749	-2.251764	0.682888
Trial1	3	1	blindfold	clockwise	practice	Guided	1	0.5	0	31.02599	0.31597	-1.45108	-0.79965	0.820552974267149	-0.058251	-2.230605	0.705921
Trial1	3	1	blindfold	clockwise	practice	Guided	1	0.5	0	31.04599	0.31596	-1.45108	-0.79965	0.820555213442459	-0.039691	-2.205214	0.786664
Trial1	3	1	blindfold	clockwise	practice	Guided	1	0.5	0	31.06598	0.31596	-1.45108	-0.7996399	0.82054539689409	-0.091103	-2.179824	0.838946
Trial1	3	1	blindfold	clockwise	practice	Guided	1	0.5	0	31.08598	0.31596	-1.45108	-0.7996399	0.82054539689409	-0.134377	-2.21791	0.795348
Trial1	3	1	blindfold	clockwise	practice	Guided	1	0.5	0	31.10599	0.31596	-1.45109	-0.79963	0.820535696524002	-0.112127	-2.196751	0.812748
Trial1	3	1	blindfold	clockwise	practice	Guided	1	0.5	0	31.12598	0.31595	-1.45109	-0.79963	0.820537949237501	-0.050627	-2.184055	0.832408
Trial1	3	1	blindfold	clockwise	practice	Guided	1	0.5	0	31.14598	0.31595	-1.45109	-0.79963	0.820537949237501	-0.0053946	-2.209446	0.82525
Trial1	3	1	blindfold	clockwise	practice	Guided	1	0.5	0	31.16599	0.31595	-1.45109	-0.79962	0.82052824890012	-0.027432	-2.268691	0.812457
Trial1	3	1	blindfold	clockwise	practice	Guided	1	0.5	0	31.18599	0.31595	-1.4511	-0.79962	0.82052824890012	-0.049469	-2.298314	0.806413
Trial1	3	1	blindfold	clockwise	practice	Guided	1	0.5	0	31.20598	0.31595	-1.45111	-0.79961	0.820518490483016	-0.062421	-2.298314	0.798227
Trial1	3	1	blindfold	clockwise	practice	Guided	1	0.5	0	31.22598	0.31595	-1.45111	-0.79961	0.820518490483016	-0.055853	-2.192519	0.945687
Trial1	3	1	blindfold	clockwise	practice	Guided	1	0.5	0	31.24599	0.31594	-1.45111	-0.7996	0.820510964926428	-0.10011	-2.200983	1.018126
Trial1	3	1	blindfold	clockwise	practice	Guided	1	0.5	0	31.26599	0.31594	-1.45111	-0.79959	0.820501206548178	-0.095255	-2.234837	1.027957
Trial1	3	1	blindfold	clockwise	practice	Guided	1	0.5	0	31.28598	0.31594	-1.45111	-0.79958	0.820491448176077	-0.099102	-2.281387	1.036759
Trial1	3	1	blindfold	clockwise	practice	Guided	1	0.5	0	31.30598	0.31594	-1.45111	-0.79957	0.82048174789562	-0.033564	-2.366023	0.946717
Trial1	3	1	blindfold	clockwise	practice	Guided	1	0.5	0	31.32599	0.31593	-1.45112	-0.79956	0.820474242668984	-0.07705	-2.387182	1.020389
Trial1	3	1	blindfold	clockwise	practice	Guided	1	0.5	0	31.34598	0.31593	-1.45114	-0.7995499	0.820464426256835	-0.079559	-2.374486	1.074931
Trial1	3	1	blindfold	clockwise	practice	Guided	1	0.5	0	31.36598	0.31593	-1.45115	-0.79954	0.820454726021359	-0.10989	-2.467586	1.056712
Trial1	3	1	blindfold	clockwise	practice	Guided	1	0.5	0	31.38599	0.31592	-1.45117	-0.79953	0.820447265748931	-0.084368	-2.497209	1.103479
Trial1	3	1	blindfold	clockwise	practice	Guided	1	0.5	0	31.40599	0.31592	-1.45119	-0.79953	0.820447265748931	-0.117982	-2.564917	1.03952
Trial1	3	1	blindfold	clockwise	practice	Guided	1	0.5	0	31.42598	0.31592	-1.45121	-0.79952	0.820437507467103	-0.060771	-2.535295	1.054777
Trial1	3	1	blindfold	clockwise	practice	Guided	1	0.5	0	31.44598	0.31591	-1.45121	-0.79951	0.820429996004173	-0.041283	-2.332168	1.092946
Trial1	3	1	blindfold	clockwise	practice	Guided	1	0.5	0	31.46599	0.31591	-1.45121	-0.79951	0.820429996004173	-0.052684	-2.285619	1.071968
Trial1	3	1	blindfold	clockwise	practice	Guided	1	0.5	0	31.48598	0.31591	-1.4512	-0.7995	0.820420237761374	-0.112405	-2.306778	1.079538
Trial1	3	1	blindfold	clockwise	practice	Guided	1	0.5	0	31.50598	0.31591	-1.4512	-0.79949	0.820410479524729	-0.067553	-2.302546	1.108907
Trial1	3	1	blindfold	clockwise	practice	Guided	1	0.5	0	31.52599	0.3159	-1.45118	-0.79948	0.820403019700056	-0.061169	-2.209446	1.160281
Trial1	3	1	blindfold	clockwise	practice	Guided	1	0.5	0	31.54599	0.3159	-1.45116	-0.79948	0.820403019700056	-0.137504	-2.167128	1.173161
Trial1	3	1	blindfold	clockwise	practice	Guided	1	0.5	0	31.56598	0.3159	-1.45116	-0.79948	0.820403019700056	-0.095743	-2.188287	1.166824
Trial1	3	1	blindfold	clockwise	practice	Guided	1	0.5	0	31.58598	0.3159	-1.45115	-0.79947	0.82039326150233	-0.121617	-2.239069	1.12845
Trial1	3	1	blindfold	clockwise	practice	Guided	1	0.5	0	31.60599	0.31589	-1.45115	-0.79947	0.820395501965489	-0.070187	-2.239069	1.066955
Trial1	3	1	blindfold	clockwise	practice	Guided	1	0.5	0	31.62598	0.31589	-1.45115	-0.79948	0.820405260136567	-0.108823	-2.196751	1.035739
Trial1	3	1	blindfold	clockwise	practice	Guided	1	0.5	0	31.64598	0.31589	-1.45114	-0.79948	0.820405260136567	-0.048312	-2.226373	0.979672
Trial1	3	1	blindfold	clockwise	practice	Guided	1	0.5	0	31.66599	0.31589	-1.45114	-0.79948	0.820405260136567	-0.061449	-2.260228	0.97486
Trial1	3	1	blindfold	clockwise	practice	Guided	1	0.5	0	31.68599	0.31588	-1.45114	-0.79948	0.820407507376841	-0.126574	-2.247532	1.034919
Trial1	3	1	blindfold	clockwise	practice	Guided	1	0.5	0	31.70598	0.31588	-1.45114	-0.79948	0.820407507376841	-0.166942	-2.167128	1.05047
Trial1	3	1	blindfold	clockwise	practice	Guided	1	0.5	0	31.72598	0.31587	-1.45112	-0.79948	0.820409748044449	-0.20166	-2.086724	1.119744
Trial1	3	1	blindfold	clockwise	practice	Guided	1	0.5	0	31.74599	0.31586	-1.45111	-0.79948	0.820412002205588	-0.167404	-2.184055	1.054055
Trial1	3	1	blindfold	clockwise	practice	Guided	1	0.5	0	31.76599	0.31586	-1.45111	-0.79948	0.820412002205588	-0.184188	-2.247532	1.032257
Trial1	3	1	blindfold	clockwise	practice	Guided	1	0.5	0	31.78598	0.31586	-1.45111	-0.79948	0.820412002205588	-0.124632	-2.302546	0.993794
Trial1	3	1	blindfold	clockwise	practice	Guided	1	0.5	0	31.80598	0.31585	-1.45112	-0.79948	0.820414236415211	-0.188198	-2.311009	1.006881
Trial1	3	1	blindfold	clockwise	practice	Guided	1	0.5	0	31.82599	0.31585	-1.45112	-0.79948	0.820414236415211	-0.18178	-2.311009	0.981915
Trial1	3	1	blindfold	clockwise	practice	Guided	1	0.5	0	31.84598	0.31583	-1.45113	-0.79948	0.820418731938958	-0.321213	-2.28985	1.110016
Trial1	3	1	blindfold	clockwise	practice	Guided	1	0.5	0	31.86598	0.31582	-1.45113	-0.79947	0.820411215200283	-0.383955	-2.188287	1.216434
Trial1	3	1	blindfold	clockwise	practice	Guided	1	0.5	0	31.88599	0.3158	-1.45112	-0.79945	0.820396188938868	-0.40707	-2.133274	1.3247
Trial1	3	1	blindfold	clockwise	practice	Guided	1	0.5	0	31.90599	0.31579	-1.4511	-0.79943	0.820378979620188	-0.400211	-2.061333	1.379658
Trial1	3	1	blindfold	clockwise	practice	Guided	1	0.5	0	31.92598	0.31576	-1.45108	-0.79942	0.820375954388537	-0.380115	-2.184055	1.334337
Trial1	3	1	blindfold	clockwise	practice	Guided	1	0.5	0	31.94598	0.31574	-1.45109	-0.79941	0.820370694585693	-0.39104	-2.251764	1.292796
Trial1	3	1	blindfold	clockwise	practice	Guided	1	0.5	0	31.96599	0.31573	-1.4511	-0.79941	0.820372937057757	-0.356927	-2.28985	1.318593
Trial1	3	1	blindfold	clockwise	practice	Guided	1	0.5	0	31.98598	0.31572	-1.45111	-0.7994	0.820365428665723	-0.352378	-2.302546	1.318808
Trial1	3	1	blindfold	clockwise	practice	Guided	1	0.5	0	32.00598	0.3157	-1.45111	-0.7994	0.820369920935974	-0.325029	-2.302546	1.307459
Trial1	3	1	blindfold	clockwise	practice	Guided	1	0.5	0	32.02599	0.31568	-1.45112	-0.7994	0.820374420365003	-0.267084	-2.38295	1.213432
Trial1	3	1	blindfold	clockwise	practice	Guided	1	0.5	0	32.04599	0.31567	-1.45113	-0.7994	0.820376656861065	-0.223927	-2.387182	1.148152
Trial1	3	1	blindfold	clockwise	practice	Guided	1	0.5	0	32.06598	0.31567	-1.45114	-0.7994	0.820376656861065	-0.17866	-2.340632	1.133424
Trial1	3	1	blindfold	clockwise	practice	Guided	1	0.5	0	32.08598	0.31566	-1.45114	-0.79941	0.820388664378654	-0.161815	-2.272923	1.155224
Trial1	3	1	blindfold	clockwise	practice	Guided	1	0.5	0	32.10599	0.31566	-1.45114	-0.79941	0.820388664378654	-0.121779	-2.255996	1.157073
Trial1	3	1	blindfold	clockwise	practice	Guided	1	0.5	0	32.12598	0.31565	-1.45114	-0.7994	0.820381156985051	-0.186467	-2.298314	1.208129
Trial1	3	1	blindfold	clockwise	practice	Guided	1	0.5	0	32.14598	0.31565	-1.45114	-0.7994	0.820381156985051	-0.224516	-2.251764	1.261646
Trial1	3	1	blindfold	clockwise	practice	Guided	1	0.5	0	32.16599	0.31564	-1.45114	-0.7994	0.820383400523822	-0.19684	-2.209446	1.220924
Trial1	3	1	blindfold	clockwise	practice	Guided	1	0.5	0	32.18599	0.31564	-1.45113	-0.7994	0.820383400523822	-0.192752	-2.239069	1.250499
Trial1	3	1	blindfold	clockwise	practice	Guided	1	0.5	0	32.20598	0.31564	-1.45113	-0.7994	0.820383400523822	-0.159475	-2.3364	1.205786
Trial1	3	1	blindfold	clockwise	practice	Guided	1	0.5	0	32.22598	0.31563	-1.45114	-0.7994	0.820385650875604	-0.171813	-2.433732	1.184194
Trial1	3	1	blindfold	clockwise	practice	Guided	1	0.5	0	32.24599	0.31563	-1.45115	-0.7994	0.820385650875604	-0.174658	-2.421036	1.150427
Trial1	3	1	blindfold	clockwise	practice	Guided	1	0.5	0	32.26599	0.31562	-1.45115	-0.7994	0.820387894645444	-0.232221	-2.357559	1.143565
Trial1	3	1	blindfold	clockwise	practice	Guided	1	0.5	0	32.28598	0.31562	-1.45115	-0.7994	0.820387894645444	-0.226391	-2.311009	1.211106
Trial1	3	1	blindfold	clockwise	practice	Guided	1	0.5	0	32.30598	0.31561	-1.45115	-0.79939	0.820380445934787	-0.224419	-2.28985	1.265855
Trial1	3	1	blindfold	clockwise	practice	Guided	1	0.5	0	32.32599	0.3156	-1.45115	-0.79939	0.820382689962224	-0.167701	-2.226373	1.2937
Trial1	3	1	blindfold	clockwise	practice	Guided	1	0.5	0	32.34598	0.3156	-1.45115	-0.79939	0.820382689962224	-0.121668	-2.272923	1.26219
Trial1	3	1	blindfold	clockwise	practice	Guided	1	0.5	0	32.36598	0.31559	-1.45115	-0.7994	0.820394633346157	-0.078741	-2.298314	1.201104
Trial1	3	1	blindfold	clockwise	practice	Guided	1	0.5	0	32.38599	0.31559	-1.45115	-0.7994	0.820394633346157	-0.011284	-2.285619	1.09275
Trial1	3	1	blindfold	clockwise	practice	Guided	1	0.5	0	32.40599	0.31559	-1.45115	-0.79941	0.820404390672737	0.020979	-2.323705	1.06696
Trial1	3	1	blindfold	clockwise	practice	Guided	1	0.5	0	32.42598	0.31559	-1.45115	-0.79942	0.820414148005493	0.004311	-2.323705	1.023771
Trial1	3	1	blindfold	clockwise	practice	Guided	1	0.5	0	32.44598	0.3156	-1.45115	-0.79942	0.820411903942606	0.028446	-2.28985	1.096736
Trial1	3	1	blindfold	clockwise	practice	Guided	1	0.5	0	32.46599	0.31559	-1.45115	-0.79942	0.820414148005493	-0.099895	-2.260228	1.079429
Trial1	3	1	blindfold	clockwise	practice	Guided	1	0.5	0	32.48598	0.31559	-1.45115	-0.79943	0.820423905344423	-0.143941	-2.277155	1.067756
Trial1	3	1	blindfold	clockwise	practice	Guided	1	0.5	0	32.50598	0.31559	-1.45115	-0.79943	0.820423905344423	-0.129424	-2.319473	1.0432
Trial1	3	1	blindfold	clockwise	practice	Guided	1	0.5	0	32.52599	0.31559	-1.45115	-0.79944	0.820433662689529	-0.172883	-2.399877	1.020171
Trial1	3	1	blindfold	clockwise	practice	Guided	1	0.5	0	32.54599	0.31558	-1.45116	-0.79945	0.820445612758626	-0.066171	-2.437963	0.928394
Trial1	3	1	blindfold	clockwise	practice	Guided	1	0.5	0	32.56598	0.31558	-1.45117	-0.7994599	0.820455312009909	0.0057156	-2.454891	0.914894
Trial1	3	1	blindfold	clockwise	practice	Guided	1	0.5	0	32.58598	0.31558	-1.45117	-0.7994599	0.820455312009909	0.027733	-2.421036	0.92431
Trial1	3	1	blindfold	clockwise	practice	Guided	1	0.5	0	32.60599	0.31558	-1.45117	-0.79947	0.820465127426101	0.040468	-2.459122	0.937717
Trial1	3	1	blindfold	clockwise	practice	Guided	1	0.5	0	32.62598	0.31558	-1.45118	-0.79947	0.820465127426101	-0.053113	-2.395645	1.029699
Trial1	3	1	blindfold	clockwise	practice	Guided	1	0.5	0	32.64598	0.31558	-1.45118	-0.79947	0.820465127426101	-0.053116	-2.302546	1.029904
Trial1	3	1	blindfold	clockwise	practice	Guided	1	0.5	0	32.66599	0.31558	-1.45118	-0.79947	0.820465127426101	-0.066259	-2.323705	1.041875
Trial1	3	1	blindfold	clockwise	practice	Guided	1	0.5	0	32.68599	0.31558	-1.45118	-0.79947	0.820465127426101	-0.069922	-2.353327	1.008106
Trial1	3	1	blindfold	clockwise	practice	Guided	1	0.5	0	32.70598	0.31558	-1.45118	-0.79948	0.820474884769101	-0.068558	-2.391414	1.005347
Trial1	3	1	blindfold	clockwise	practice	Guided	1	0.5	0	32.72598	0.31558	-1.45118	-0.79948	0.820474884769101	-0.067971	-2.471818	0.966151
Trial1	3	1	blindfold	clockwise	practice	Guided	1	0.5	0	32.74599	0.31558	-1.45119	-0.79949	0.820484584038797	0.053775	-2.50144	0.93393
Trial1	3	1	blindfold	clockwise	practice	Guided	1	0.5	0	32.76599	0.31558	-1.45119	-0.79949	0.820484584038797	0.051814	-2.492977	0.975884
Trial1	3	1	blindfold	clockwise	practice	Guided	1	0.5	0	32.78598	0.31558	-1.4512	-0.79949	0.820484584038797	0.033431	-2.408341	0.969431
Trial1	3	1	blindfold	clockwise	practice	Guided	1	0.5	0	32.80598	0.31558	-1.4512	-0.79949	0.820484584038797	-0.069391	-2.370255	0.996132
Trial1	3	1	blindfold	clockwise	practice	Guided	1	0.5	0	32.82599	0.31557	-1.45119	-0.7995	0.820496592173777	-0.176052	-2.340632	0.990594
Trial1	3	1	blindfold	clockwise	practice	Guided	1	0.5	0	32.84598	0.31557	-1.45119	-0.7995	0.820496592173777	-0.167089	-2.357559	0.991007
Trial1	3	1	blindfold	clockwise	practice	Guided	1	0.5	0	32.86598	0.31556	-1.45119	-0.7995	0.82049884306948	-0.086467	-2.370255	0.982115
Trial1	3	1	blindfold	clockwise	practice	Guided	1	0.5	0	32.88599	0.31556	-1.45119	-0.7995	0.82049884306948	-0.052823	-2.357559	0.938837
Trial1	3	1	blindfold	clockwise	practice	Guided	1	0.5	0	32.90599	0.31556	-1.45119	-0.79951	0.820508600377432	-0.011652	-2.421036	0.905683
Trial1	3	1	blindfold	clockwise	practice	Guided	1	0.5	0	32.92598	0.31556	-1.4512	-0.79951	0.820508600377432	-0.075062	-2.497209	0.927984
Trial1	3	1	blindfold	clockwise	practice	Guided	1	0.5	0	32.94598	0.31556	-1.4512	-0.79951	0.820508600377432	-0.027327	-2.463354	0.955413
Trial1	3	1	blindfold	clockwise	practice	Guided	1	0.5	0	32.96599	0.31556	-1.4512	-0.79951	0.820508600377432	-0.078349	-2.416804	0.999308
Trial1	3	1	blindfold	clockwise	practice	Guided	1	0.5	0	32.98598	0.31555	-1.4512	-0.7995	0.820501087381603	-0.084523	-2.366023	1.036863
Trial1	3	1	blindfold	clockwise	practice	Guided	1	0.5	0	33.00598	0.31555	-1.4512	-0.7995	0.820501087381603	-0.120454	-2.311009	1.043614
Trial1	3	1	blindfold	clockwise	practice	Guided	1	0.5	0	33.02599	0.31555	-1.4512	-0.79951	0.820510844662867	-0.083321	-2.319473	1.011692
Trial1	3	1	blindfold	clockwise	practice	Guided	1	0.5	0	33.04599	0.31555	-1.4512	-0.79951	0.820510844662867	0.017968	-2.450659	0.843983
Trial1	3	1	blindfold	clockwise	practice	Guided	1	0.5	0	33.06598	0.31555	-1.4512	-0.79952	0.820520601950306	0.042104	-2.526831	0.803052
Trial1	3	1	blindfold	clockwise	practice	Guided	1	0.5	0	33.08598	0.31555	-1.45121	-0.79952	0.820520601950306	0.054443	-2.463354	0.824644
Trial1	3	1	blindfold	clockwise	practice	Guided	1	0.5	0	33.10599	0.31555	-1.45121	-0.79953	0.820530359243921	0.058285	-2.467586	0.858618
Trial1	3	1	blindfold	clockwise	practice	Guided	1	0.5	0	33.12598	0.31555	-1.45121	-0.79952	0.820520601950306	-0.092092	-2.399877	0.91038
Trial1	3	1	blindfold	clockwise	practice	Guided	1	0.5	0	33.14598	0.31554	-1.4512	-0.79952	0.820522853024189	-0.146176	-2.315241	1.021405
Trial1	3	1	blindfold	clockwise	practice	Guided	1	0.5	0	33.16599	0.31554	-1.4512	-0.79952	0.820522853024189	-0.111762	-2.294082	1.048219
Trial1	3	1	blindfold	clockwise	practice	Guided	1	0.5	0	33.18599	0.31554	-1.45119	-0.79952	0.820522853024189	-0.084498	-2.272923	1.036864
Trial1	3	1	blindfold	clockwise	practice	Guided	1	0.5	0	33.20598	0.31554	-1.45119	-0.79952	0.820522853024189	-0.030944	-2.327937	0.959406
Trial1	3	1	blindfold	clockwise	practice	Guided	1	0.5	0	33.22598	0.31554	-1.45119	-0.79953	0.820532610291036	-0.068235	-2.412573	0.877845
Trial1	3	1	blindfold	clockwise	practice	Guided	1	0.5	0	33.24599	0.31553	-1.45119	-0.79953	0.820534854754116	-0.085218	-2.3364	0.860244
Trial1	3	1	blindfold	clockwise	practice	Guided	1	0.5	0	33.26599	0.31553	-1.45119	-0.79953	0.820534854754116	-0.091391	-2.272923	0.897799
Trial1	3	1	blindfold	clockwise	practice	Guided	1	0.5	0	33.28598	0.31553	-1.45118	-0.79953	0.820534854754116	-0.136601	-2.21791	0.897184
Trial1	3	1	blindfold	clockwise	practice	Guided	1	0.5	0	33.30598	0.31552	-1.45117	-0.79954	0.820546798473468	-0.053469	-2.230605	0.864236
Trial1	3	1	blindfold	clockwise	practice	Guided	1	0.5	0	33.32599	0.31552	-1.45117	-0.7995499	0.820556497620507	-0.092298	-2.260228	0.822077
Trial1	3	1	blindfold	clockwise	practice	Guided	1	0.5	0	33.34598	0.31552	-1.45116	-0.7995499	0.820556497620507	-0.033328	-2.302546	0.799571
Trial1	3	1	blindfold	clockwise	practice	Guided	1	0.5	0	33.36598	0.31552	-1.45116	-0.7995499	0.820556497620507	-0.033714	-2.247532	0.79435
Trial1	3	1	blindfold	clockwise	practice	Guided	1	0.5	0	33.38599	0.31552	-1.45116	-0.79956	0.820566312931209	-0.069659	-2.209446	0.814712
Trial1	3	1	blindfold	clockwise	practice	Guided	1	0.5	0	33.40599	0.31551	-1.45115	-0.79956	0.82056856424556	-0.132072	-2.162896	0.816037
Trial1	3	1	blindfold	clockwise	practice	Guided	1	0.5	0	33.42598	0.31551	-1.45114	-0.79956	0.82056856424556	-0.182098	-2.192519	0.838955
Trial1	3	1	blindfold	clockwise	practice	Guided	1	0.5	0	33.44598	0.31549	-1.45113	-0.79956	0.82057306052112	-0.218538	-2.167128	0.858296
Trial1	3	1	blindfold	clockwise	practice	Guided	1	0.5	0	33.46599	0.31549	-1.45112	-0.79956	0.82057306052112	-0.236657	-2.196751	0.865868
Trial1	3	1	blindfold	clockwise	practice	Guided	1	0.5	0	33.48598	0.31548	-1.45112	-0.79957	0.820585069314314	-0.193699	-2.167128	0.787796
Trial1	3	1	blindfold	clockwise	practice	Guided	1	0.5	0	33.50598	0.31548	-1.45112	-0.79957	0.820585069314314	-0.209307	-2.239069	0.757814
Trial1	3	1	blindfold	clockwise	practice	Guided	1	0.5	0	33.52599	0.31547	-1.45112	-0.79958	0.820597020098099	-0.23149	-2.222142	0.757201
Trial1	3	1	blindfold	clockwise	practice	Guided	1	0.5	0	33.54599	0.31546	-1.45111	-0.79958	0.820599265236728	-0.187916	-2.167128	0.779824
Trial1	3	1	blindfold	clockwise	practice	Guided	1	0.5	0	33.56598	0.31545	-1.45111	-0.79959	0.82061127425631	-0.245452	-2.175592	0.766216
Trial1	3	1	blindfold	clockwise	practice	Guided	1	0.5	0	33.58598	0.31545	-1.45111	-0.79959	0.82061127425631	-0.225105	-2.179824	0.719247
Trial1	3	1	blindfold	clockwise	practice	Guided	1	0.5	0	33.60599	0.31544	-1.4511	-0.79959	0.820613519599234	-0.175377	-2.17136	0.71291
Trial1	3	1	blindfold	clockwise	practice	Guided	1	0.5	0	33.62598	0.31543	-1.4511	-0.7996	0.82062552207347	-0.196196	-2.179824	0.664711
Trial1	3	1	blindfold	clockwise	practice	Guided	1	0.5	0	33.64598	0.31542	-1.4511	-0.79961	0.820637531319026	-0.241111	-2.150201	0.684876
Trial1	3	1	blindfold	clockwise	practice	Guided	1	0.5	0	33.66599	0.31541	-1.4511	-0.79961	0.820639776954854	-0.227331	-2.184055	0.677102
Trial1	3	1	blindfold	clockwise	practice	Guided	1	0.5	0	33.68599	0.31541	-1.4511	-0.79962	0.82064953392973	-0.209111	-2.205214	0.674139
Trial1	3	1	blindfold	clockwise	practice	Guided	1	0.5	0	33.70598	0.3154	-1.4511	-0.79962	0.820651786358001	-0.230323	-2.192519	0.749457
Trial1	3	1	blindfold	clockwise	practice	Guided	1	0.5	0	33.72598	0.31538	-1.4511	-0.79962	0.820656291562552	-0.306348	-2.175592	0.753343
Trial1	3	1	blindfold	clockwise	practice	Guided	1	0.5	0	33.74599	0.31537	-1.45109	-0.79962	0.820658537633966	-0.31343	-2.150201	0.715176
Trial1	3	1	blindfold	clockwise	practice	Guided	1	0.5	0	33.76599	0.31536	-1.45109	-0.79962	0.82066078382069	-0.300409	-2.162896	0.724185
Trial1	3	1	blindfold	clockwise	practice	Guided	1	0.5	0	33.78598	0.31535	-1.45109	-0.79962	0.820663036828277	-0.278303	-2.17136	0.702801
Trial1	3	1	blindfold	clockwise	practice	Guided	1	0.5	0	33.80598	0.31534	-1.45109	-0.79963	0.820674981963607	-0.327123	-2.154433	0.727158
Trial1	3	1	blindfold	clockwise	practice	Guided	1	0.5	0	33.82599	0.31533	-1.45109	-0.79963	0.820677235176214	-0.339213	-2.137506	0.701373
Trial1	3	1	blindfold	clockwise	practice	Guided	1	0.5	0	33.84598	0.31529	-1.45108	-0.79963	0.820686242479045	-0.445512	-2.154433	0.692266
Trial1	3	1	blindfold	clockwise	practice	Guided	1	0.5	0	33.86598	0.31528	-1.45108	-0.79963	0.820688489563387	-0.406753	-2.175592	0.723485
Trial1	3	1	blindfold	clockwise	practice	Guided	1	0.5	0	33.88599	0.31526	-1.45108	-0.79963	0.820692990786548	-0.473517	-2.162896	0.72461
Trial1	3	1	blindfold	clockwise	practice	Guided	1	0.5	0	33.90599	0.31524	-1.45109	-0.79963	0.820697492472283	-0.454644	-2.209446	0.704462
Trial1	3	1	blindfold	clockwise	practice	Guided	1	0.5	0	33.92598	0.31522	-1.45109	-0.79963	0.820701994620585	-0.51793	-2.175592	0.726774
Trial1	3	1	blindfold	clockwise	practice	Guided	1	0.5	0	33.94598	0.31516	-1.45109	-0.79963	0.820715503840811	-0.637122	-2.116347	0.704471
Trial1	3	1	blindfold	clockwise	practice	Guided	1	0.5	0	33.96599	0.31512	-1.45108	-0.79963	0.820724519013723	-0.666308	-2.107883	0.757784
Trial1	3	1	blindfold	clockwise	practice	Guided	1	0.5	0	33.98598	0.31505	-1.45107	-0.79963	0.820740284914096	-0.726217	-2.12481	0.801278
Trial1	3	1	blindfold	clockwise	practice	Guided	1	0.5	0	34.00598	0.31489	-1.45106	-0.79963	0.820776356925795	-0.713447	-2.167128	0.717993
Trial1	3	1	blindfold	clockwise	practice	Guided	1	0.5	0	34.02599	0.31465	-1.45107	-0.79965	0.820850026998632	-0.731584	-2.158665	0.725392
Trial1	3	1	blindfold	clockwise	practice	Guided	1	0.5	0	34.04599	0.31396	-1.45109	-0.79966	0.821015855240278	-0.799547	-2.175592	0.655077
Trial1	3	1	blindfold	clockwise	practice	Guided	1	0.5	0	34.06598	0.31343	-1.45109	-0.79965	0.821126370188977	-0.85554	-2.150201	0.711424
Trial1	3	1	blindfold	clockwise	practice	Guided	1	0.5	0	34.08598	0.3127	-1.45108	-0.7996399	0.821282730120228	-0.901066	-2.12481	0.734659
Trial1	3	1	blindfold	clockwise	practice	Guided	1	0.5	0	34.10599	0.31178	-1.45107	-0.79963	0.821483342025128	-0.994709	-2.129042	0.738908
Trial1	3	1	blindfold	clockwise	practice	Guided	1	0.5	0	34.12598	0.31043	-1.45106	-0.7996399	0.821803396587532	-1.092548	-2.099419	0.738865
Trial1	3	1	blindfold	clockwise	practice	Guided	1	0.5	0	34.14598	0.30684	-1.45106	-0.7996399	0.822638935792583	-1.109001	-2.137506	0.717662
Trial1	3	1	blindfold	clockwise	practice	Guided	1	0.5	0	34.16599	0.30436	-1.45107	-0.7996399	0.823224782650597	-1.160972	-2.158665	0.690506
Trial1	3	1	blindfold	clockwise	practice	Guided	1	0.5	0	34.18599	0.30143	-1.45108	-0.79966	0.823945513311544	-1.190689	-2.226373	0.664449
Trial1	3	1	blindfold	clockwise	practice	Guided	1	0.5	0	34.20598	0.29812	-1.4511	-0.7996899	0.824778478996583	-1.249666	-2.272923	0.595205
Trial1	3	1	blindfold	clockwise	practice	Guided	1	0.5	0	34.22598	0.29432	-1.45112	-0.7997	0.825726577108302	-1.38271	-2.285619	0.590165
Trial1	3	1	blindfold	clockwise	practice	Guided	1	0.5	0	34.24599	0.28482	-1.45111	-0.7996899	0.828134319032215	-1.409265	-2.116347	0.607759
Trial1	3	1	blindfold	clockwise	practice	Guided	1	0.5	0	34.26599	0.27938	-1.45107	-0.7997	0.829574167158619	-1.381947	-2.145969	0.605738
Trial1	3	1	blindfold	clockwise	practice	Guided	1	0.5	0	34.28598	0.27285	-1.45108	-0.79972	0.831353824005076	-1.222717	-2.281387	0.537751
Trial1	3	1	blindfold	clockwise	practice	Guided	1	0.5	0	34.30598	0.26644	-1.45113	-0.79976	0.833166432181423	-1.175281	-2.302546	0.477709
Trial1	3	1	blindfold	clockwise	practice	Guided	1	0.5	0	34.32599	0.25904	-1.45116	-0.7998199	0.835328479712869	-1.233692	-2.361791	0.388327
Trial1	3	1	blindfold	clockwise	practice	Guided	1	0.5	0	34.34598	0.24375	-1.45118	-0.7998199	0.839866664158035	-1.235767	-2.327937	0.348709
Trial1	3	1	blindfold	clockwise	practice	Guided	1	0.5	0	34.36598	0.23519	-1.45117	-0.79981	0.842508372496927	-1.128877	-2.281387	0.362213
Trial1	3	1	blindfold	clockwise	practice	Guided	1	0.5	0	34.38599	0.22688	-1.45115	-0.79981	0.845157120734291	-0.928977	-2.268691	0.391121
Trial1	3	1	blindfold	clockwise	practice	Guided	1	0.5	0	34.40599	0.21792	-1.45113	-0.79981	0.848095010716463	-0.793557	-2.268691	0.350294
Trial1	3	1	blindfold	clockwise	practice	Guided	1	0.5	0	34.42598	0.20893	-1.45114	-0.79983	0.851146171092828	-0.818882	-2.28985	0.321036
Trial1	3	1	blindfold	clockwise	practice	Guided	1	0.5	0	34.44598	0.19128	-1.45113	-0.7998199	0.857333062663525	-1.005815	-2.192519	0.351303
Trial1	3	1	blindfold	clockwise	practice	Guided	1	0.5	0	34.46599	0.18222	-1.45111	-0.7998	0.860618511380245	-0.931041	-2.192519	0.404969
Trial1	3	1	blindfold	clockwise	practice	Guided	1	0.5	0	34.48598	0.17272	-1.45109	-0.79979	0.864162190655415	-0.793746	-2.213678	0.455764
Trial1	3	1	blindfold	clockwise	practice	Guided	1	0.5	0	34.50598	0.16376	-1.45109	-0.7998	0.867604422880874	-0.76979	-2.247532	0.411041
Trial1	3	1	blindfold	clockwise	practice	Guided	1	0.5	0	34.52599	0.15427	-1.45111	-0.79985	0.871372044124162	-0.749716	-2.260228	0.336834
Trial1	3	1	blindfold	clockwise	practice	Guided	1	0.5	0	34.54599	0.13579	-1.45115	-0.79985	0.87886798373048	-0.778778	-2.327937	0.279287
Trial1	3	1	blindfold	clockwise	practice	Guided	1	0.5	0	34.56598	0.12676	-1.45116	-0.79984	0.882639327674423	-0.74321	-2.361791	0.301858
Trial1	3	1	blindfold	clockwise	practice	Guided	1	0.5	0	34.58598	0.1178	-1.45116	-0.7998199	0.886447281471258	-0.628258	-2.243301	0.371941
Trial1	3	1	blindfold	clockwise	practice	Guided	1	0.5	0	34.60599	0.10868	-1.45114	-0.7998	0.890399600002473	-0.642043	-2.230605	0.431235
Trial1	3	1	blindfold	clockwise	practice	Guided	1	0.5	0	34.62598	0.09970099	-1.45112	-0.79979	0.894373175622936	-0.618873	-2.200983	0.407068
Trial1	3	1	blindfold	clockwise	practice	Guided	1	0.5	0	34.64598	0.083055	-1.45111	-0.79981	0.901964053106106	-0.541944	-2.272923	0.388298
Trial1	3	1	blindfold	clockwise	practice	Guided	1	0.5	0	34.66599	0.074663	-1.45114	-0.79983	0.905891618821528	-0.593912	-2.255996	0.3001
Trial1	3	1	blindfold	clockwise	practice	Guided	1	0.5	0	34.68599	0.066463	-1.45113	-0.79983	0.909770514740377	-0.575989	-2.230605	0.326092
Trial1	3	1	blindfold	clockwise	practice	Guided	1	0.5	0	34.70598	0.058949	-1.45112	-0.79983	0.913375085569505	-0.495303	-2.179824	0.306313
Trial1	3	1	blindfold	clockwise	practice	Guided	1	0.5	0	34.72598	0.051208	-1.4511	-0.79983	0.917138115059004	-0.495273	-2.21791	0.361355
Trial1	3	1	blindfold	clockwise	practice	Guided	1	0.5	0	34.74599	0.037082	-1.45116	-0.79983	0.924132638383228	-0.454021	-2.327937	0.324629
Trial1	3	1	blindfold	clockwise	practice	Guided	1	0.5	0	34.76599	0.030486	-1.45116	-0.7998199	0.927445601514137	-0.484845	-2.234837	0.354235
Trial1	3	1	blindfold	clockwise	practice	Guided	1	0.5	0	34.78598	0.02372	-1.45113	-0.79981	0.930880584319089	-0.658155	-2.209446	0.379459
Trial1	3	1	blindfold	clockwise	practice	Guided	1	0.5	0	34.80598	0.01764	-1.45111	-0.79979	0.933988893456227	-0.62231	-2.17136	0.417607
Trial1	3	1	blindfold	clockwise	practice	Guided	1	0.5	0	34.82599	0.011091	-1.45109	-0.79977	0.937370823023607	-0.595285	-2.103651	0.460097
Trial1	3	1	blindfold	clockwise	practice	Guided	1	0.5	0	34.84598	-0.00068663	-1.4511	-0.7998	0.943592710235917	-0.309529	-2.268691	0.401998
Trial1	3	1	blindfold	clockwise	practice	Guided	1	0.5	0	34.86598	-0.0064082	-1.45113	-0.7998199	0.946657916907889	-0.38479	-2.255996	0.347641
Trial1	3	1	blindfold	clockwise	practice	Guided	1	0.5	0	34.88599	-0.011328	-1.45114	-0.79983	0.949307318113668	-0.451145	-2.268691	0.364758
Trial1	3	1	blindfold	clockwise	practice	Guided	1	0.5	0	34.90599	-0.016313	-1.45113	-0.79983	0.952001666836918	-0.486489	-2.226373	0.335683
Trial1	3	1	blindfold	clockwise	practice	Guided	1	0.5	0	34.92598	-0.020818	-1.45112	-0.79981	0.954435651898616	-0.477147	-2.222142	0.3737
Trial1	3	1	blindfold	clockwise	practice	Guided	1	0.5	0	34.94598	-0.029509	-1.45109	-0.7998	0.959197520281674	-0.467537	-2.184055	0.378243
Trial1	3	1	blindfold	clockwise	practice	Guided	1	0.5	0	34.96599	-0.033672	-1.45109	-0.79981	0.96151018126843	-0.444739	-2.222142	0.416093
Trial1	3	1	blindfold	clockwise	practice	Guided	1	0.5	0	34.98598	-0.037498	-1.4511	-0.7998199	0.963647260965381	-0.413546	-2.260228	0.361468
Trial1	3	1	blindfold	clockwise	practice	Guided	1	0.5	0	35.00598	-0.041092	-1.45111	-0.7998199	0.96565651239022	-0.422372	-2.179824	0.323843
Trial1	3	1	blindfold	clockwise	practice	Guided	1	0.5	0	35.02599	-0.044668	-1.4511	-0.79983	0.967673132046343	-0.439618	-2.226373	0.361888
Trial1	3	1	blindfold	clockwise	practice	Guided	1	0.5	0	35.04599	-0.050755	-1.45114	-0.79984	0.971120562116454	-0.412797	-2.319473	0.303096
Trial1	3	1	blindfold	clockwise	practice	Guided	1	0.5	0	35.06598	-0.053458	-1.45115	-0.79983	0.972647837253257	-0.412149	-2.234837	0.353562
Trial1	3	1	blindfold	clockwise	practice	Guided	1	0.5	0	35.08598	-0.055939	-1.45113	-0.79981	0.974045273915135	-0.522961	-2.200983	0.387587
Trial1	3	1	blindfold	clockwise	practice	Guided	1	0.5	0	35.10599	-0.058358	-1.4511	-0.79981	0.975427946364422	-0.469093	-2.154433	0.400353
Trial1	3	1	blindfold	clockwise	practice	Guided	1	0.5	0	35.12598	-0.060413	-1.45108	-0.79981	0.976605730847593	-0.491094	-2.247532	0.404792
Trial1	3	1	blindfold	clockwise	practice	Guided	1	0.5	0	35.14598	-0.064374	-1.45111	-0.7998	0.978875943628045	-0.570961	-2.226373	0.401443
Trial1	3	1	blindfold	clockwise	practice	Guided	1	0.5	0	35.16599	-0.066064	-1.45111	-0.7998	0.979851291557977	-0.557494	-2.21791	0.401346
Trial1	3	1	blindfold	clockwise	practice	Guided	1	0.5	0	35.18599	-0.067798	-1.45111	-0.7998	0.980854053447962	-0.579724	-2.239069	0.393203
Trial1	3	1	blindfold	clockwise	practice	Guided	1	0.5	0	35.20598	-0.069238	-1.45112	-0.7998	0.981688342364399	-0.526245	-2.243301	0.392667
Trial1	3	1	blindfold	clockwise	practice	Guided	1	0.5	0	35.22598	-0.070716	-1.45112	-0.79979	0.982537957335719	-0.552504	-2.239069	0.426545
Trial1	3	1	blindfold	clockwise	practice	Guided	1	0.5	0	35.24599	-0.073405	-1.4511	-0.79978	0.984094132791757	-0.66793	-2.179824	0.43622
Trial1	3	1	blindfold	clockwise	practice	Guided	1	0.5	0	35.26599	-0.074784	-1.4511	-0.79978	0.984898279656162	-0.672434	-2.209446	0.423684
Trial1	3	1	blindfold	clockwise	practice	Guided	1	0.5	0	35.28598	-0.076143	-1.4511	-0.79979	0.985700179953204	-0.681204	-2.213678	0.428052
Trial1	3	1	blindfold	clockwise	practice	Guided	1	0.5	0	35.30598	-0.077515	-1.45111	-0.7998	0.986510859012731	-0.614761	-2.243301	0.389668
Trial1	3	1	blindfold	clockwise	practice	Guided	1	0.5	0	35.32599	-0.078962	-1.45111	-0.79981	0.987366709582698	-0.689928	-2.239069	0.428168
Trial1	3	1	blindfold	clockwise	practice	Guided	1	0.5	0	35.34598	-0.08161099	-1.45113	-0.79981	0.988922327819694	-0.699181	-2.255996	0.386342
Trial1	3	1	blindfold	clockwise	practice	Guided	1	0.5	0	35.36598	-0.083072	-1.45113	-0.79981	0.989782289251468	-0.748256	-2.205214	0.370196
Trial1	3	1	blindfold	clockwise	practice	Guided	1	0.5	0	35.38599	-0.084491	-1.4511	-0.7998	0.990610836764044	-0.734298	-2.162896	0.412078
Trial1	3	1	blindfold	clockwise	practice	Guided	1	0.5	0	35.40599	-0.086043	-1.45109	-0.79979	0.991519279595584	-0.729369	-2.226373	0.433192
Trial1	3	1	blindfold	clockwise	practice	Guided	1	0.5	0	35.42598	-0.08772799	-1.4511	-0.79979	0.992516135038351	-0.724872	-2.222142	0.437274
Trial1	3	1	blindfold	clockwise	practice	Guided	1	0.5	0	35.44598	-0.091213	-1.4511	-0.7998	0.994591829443689	-0.698644	-2.200983	0.386662
Trial1	3	1	blindfold	clockwise	practice	Guided	1	0.5	0	35.46599	-0.093053	-1.45111	-0.79981	0.995694673311423	-0.721084	-2.200983	0.366051
Trial1	3	1	blindfold	clockwise	practice	Guided	1	0.5	0	35.48598	-0.09502099	-1.45111	-0.79981	0.996868099475805	-0.738772	-2.260228	0.382837
Trial1	3	1	blindfold	clockwise	practice	Guided	1	0.5	0	35.50598	-0.097011	-1.45112	-0.7998	0.998049214892767	-0.760435	-2.196751	0.400437
Trial1	3	1	blindfold	clockwise	practice	Guided	1	0.5	0	35.52599	-0.09916399	-1.45112	-0.79981	0.999346544368738	-0.787008	-2.255996	0.366834
Trial1	3	1	blindfold	clockwise	practice	Guided	1	0.5	0	35.54599	-0.10364	-1.45114	-0.7998199	1.00204450655359	-0.698592	-2.277155	0.345328
Trial1	3	1	blindfold	clockwise	practice	Guided	1	0.5	0	35.56598	-0.10591	-1.45113	-0.79983	1.00342164218827	-0.725176	-2.243301	0.345891
Trial1	3	1	blindfold	clockwise	practice	Guided	1	0.5	0	35.58598	-0.10826	-1.45112	-0.79983	1.0048424182614	-0.756614	-2.260228	0.321354
Trial1	3	1	blindfold	clockwise	practice	Guided	1	0.5	0	35.60599	-0.11071	-1.45113	-0.79983	1.00632736581259	-0.756571	-2.272923	0.317332
Trial1	3	1	blindfold	clockwise	practice	Guided	1	0.5	0	35.62598	-0.11332	-1.45113	-0.79983	1.00791342579052	-0.747484	-2.26446	0.321576
Trial1	3	1	blindfold	clockwise	practice	Guided	1	0.5	0	35.64598	-0.11866	-1.45113	-0.79983	1.01117172136056	-0.684715	-2.251764	0.333483
Trial1	3	1	blindfold	clockwise	practice	Guided	1	0.5	0	35.66599	-0.12134	-1.45113	-0.79984	1.01282154055234	-0.72924	-2.298314	0.326056
Trial1	3	1	blindfold	clockwise	practice	Guided	1	0.5	0	35.68599	-0.12407	-1.45114	-0.79984	1.01449861897666	-0.702638	-2.332168	0.313193
Trial1	3	1	blindfold	clockwise	practice	Guided	1	0.5	0	35.70598	-0.12683	-1.45115	-0.79983	1.01619088930283	-0.705771	-2.268691	0.376466
Trial1	3	1	blindfold	clockwise	practice	Guided	1	0.5	0	35.72598	-0.12972	-1.45115	-0.79984	1.01798396839791	-0.721154	-2.319473	0.263544
Trial1	3	1	blindfold	clockwise	practice	Guided	1	0.5	0	35.74599	-0.13533	-1.45117	-0.79983	1.02145595022579	-0.63547	-2.302546	0.308469
Trial1	3	1	blindfold	clockwise	practice	Guided	1	0.5	0	35.76599	-0.13817	-1.45115	-0.7998199	1.02321693709011	-0.73193	-2.247532	0.373638
Trial1	3	1	blindfold	clockwise	practice	Guided	1	0.5	0	35.78598	-0.14096	-1.45113	-0.79981	1.02495158692455	-0.700458	-2.222142	0.381584
Trial1	3	1	blindfold	clockwise	practice	Guided	1	0.5	0	35.80598	-0.14382	-1.45111	-0.7998	1.02673477450095	-0.726093	-2.226373	0.453625
Trial1	3	1	blindfold	clockwise	practice	Guided	1	0.5	0	35.82599	-0.14683	-1.45111	-0.7998	1.02862487844933	-0.744082	-2.239069	0.403917
Trial1	3	1	blindfold	clockwise	practice	Guided	1	0.5	0	35.84598	-0.15279	-1.45113	-0.79981	1.03239081818534	-0.691291	-2.281387	0.365368
Trial1	3	1	blindfold	clockwise	practice	Guided	1	0.5	0	35.86598	-0.1559	-1.45113	-0.7998199	1.03436780619057	-0.784949	-2.281387	0.350938
Trial1	3	1	blindfold	clockwise	practice	Guided	1	0.5	0	35.88599	-0.15899	-1.45113	-0.7998199	1.03632995738697	-0.811078	-2.226373	0.351523
Trial1	3	1	blindfold	clockwise	practice	Guided	1	0.5	0	35.90599	-0.16217	-1.45112	-0.7998199	1.03835498060377	-0.774607	-2.230605	0.397467
Trial1	3	1	blindfold	clockwise	practice	Guided	1	0.5	0	35.92598	-0.16553	-1.45112	-0.7998	1.04048559678129	-0.783725	-2.205214	0.381173
Trial1	3	1	blindfold	clockwise	practice	Guided	1	0.5	0	35.94598	-0.17232	-1.45111	-0.79981	1.04484937542936	-0.699367	-2.285619	0.358928
Trial1	3	1	blindfold	clockwise	practice	Guided	1	0.5	0	35.96599	-0.17589	-1.45114	-0.7998199	1.0471576943278	-0.668154	-2.357559	0.353369
Trial1	3	1	blindfold	clockwise	practice	Guided	1	0.5	0	35.98598	-0.17933	-1.45116	-0.79983	1.04938901137123	-0.690454	-2.251764	0.346266
Trial1	3	1	blindfold	clockwise	practice	Guided	1	0.5	0	36.00598	-0.18278	-1.45114	-0.79983	1.05162569648399	-0.64533	-2.209446	0.362134
Trial1	3	1	blindfold	clockwise	practice	Guided	1	0.5	0	36.02599	-0.1863	-1.45112	-0.7998199	1.05390684078489	-0.646195	-2.234837	0.326414
Trial1	3	1	blindfold	clockwise	practice	Guided	1	0.5	0	36.04599	-0.19318	-1.45109	-0.7998199	1.05839994883911	-0.688181	-2.196751	0.401905
Trial1	3	1	blindfold	clockwise	practice	Guided	1	0.5	0	36.06598	-0.19645	-1.4511	-0.7998199	1.06054445549175	-0.640647	-2.306778	0.34615
Trial1	3	1	blindfold	clockwise	practice	Guided	1	0.5	0	36.08598	-0.19988	-1.45114	-0.79983	1.06280764014551	-0.667165	-2.319473	0.347169
Trial1	3	1	blindfold	clockwise	practice	Guided	1	0.5	0	36.10599	-0.20323	-1.45115	-0.7998199	1.06500910386379	-0.599136	-2.205214	0.383177
Trial1	3	1	blindfold	clockwise	practice	Guided	1	0.5	0	36.12598	-0.20641	-1.45113	-0.79981	1.06710407125488	-0.617019	-2.234837	0.399997
Trial1	3	1	blindfold	clockwise	practice	Guided	1	0.5	0	36.14598	-0.21274	-1.4511	-0.7998199	1.07131240069042	-0.537144	-2.234837	0.355424
Trial1	3	1	blindfold	clockwise	practice	Guided	1	0.5	0	36.16599	-0.21566	-1.45111	-0.79981	1.07324986266818	-0.606699	-2.243301	0.405113
Trial1	3	1	blindfold	clockwise	practice	Guided	1	0.5	0	36.18599	-0.21842	-1.45112	-0.79981	1.07509223725274	-0.585498	-2.230605	0.366797
Trial1	3	1	blindfold	clockwise	practice	Guided	1	0.5	0	36.20598	-0.22125	-1.45112	-0.7998199	1.07699280663459	-0.514321	-2.226373	0.36041
Trial1	3	1	blindfold	clockwise	practice	Guided	1	0.5	0	36.22598	-0.22386	-1.45113	-0.79981	1.07873505414422	-0.576316	-2.255996	0.379948
Trial1	3	1	blindfold	clockwise	practice	Guided	1	0.5	0	36.24599	-0.22879	-1.45111	-0.79981	1.08204940263471	-0.481362	-2.234837	0.401592
Trial1	3	1	blindfold	clockwise	practice	Guided	1	0.5	0	36.26599	-0.23094	-1.45112	-0.7998	1.08349129382232	-0.516913	-2.243301	0.39866
Trial1	3	1	blindfold	clockwise	practice	Guided	1	0.5	0	36.28598	-0.23305	-1.45112	-0.79981	1.08492319159118	-0.441947	-2.26446	0.370925
Trial1	3	1	blindfold	clockwise	practice	Guided	1	0.5	0	36.30598	-0.23491	-1.45113	-0.7998	1.08617347878756	-0.476433	-2.294082	0.397362
Trial1	3	1	blindfold	clockwise	practice	Guided	1	0.5	0	36.32599	-0.23663	-1.45114	-0.79979	1.08733059824563	-0.498653	-2.285619	0.39379
Trial1	3	1	blindfold	clockwise	practice	Guided	1	0.5	0	36.34598	-0.23957	-1.45111	-0.79978	1.08931709972266	-0.501442	-2.154433	0.436084
Trial1	3	1	blindfold	clockwise	practice	Guided	1	0.5	0	36.36598	-0.24093	-1.45109	-0.79976	1.09022626352918	-0.525939	-2.17136	0.495772
Trial1	3	1	blindfold	clockwise	practice	Guided	1	0.5	0	36.38599	-0.24213	-1.45108	-0.79974	1.09102750905415	-0.547626	-2.141737	0.509169
Trial1	3	1	blindfold	clockwise	practice	Guided	1	0.5	0	36.40599	-0.24322	-1.45108	-0.79974	1.09176923591802	-0.550318	-2.188287	0.542962
Trial1	3	1	blindfold	clockwise	practice	Guided	1	0.5	0	36.42598	-0.24422	-1.45109	-0.7997299	1.09244284682545	-0.528749	-2.184055	0.53381
Trial1	3	1	blindfold	clockwise	practice	Guided	1	0.5	0	36.44598	-0.24578	-1.4511	-0.7997299	1.09350618533729	-0.505895	-2.213678	0.545679
Trial1	3	1	blindfold	clockwise	practice	Guided	1	0.5	0	36.46599	-0.24638	-1.45111	-0.79972	1.09390820804854	-0.518399	-2.200983	0.567187
Trial1	3	1	blindfold	clockwise	practice	Guided	1	0.5	0	36.48598	-0.24682	-1.4511	-0.79971	1.09420119592865	-0.491173	-2.162896	0.578836
Trial1	3	1	blindfold	clockwise	practice	Guided	1	0.5	0	36.50598	-0.24713	-1.45108	-0.7997	1.09440548768133	-0.466123	-2.150201	0.653592
Trial1	3	1	blindfold	clockwise	practice	Guided	1	0.5	0	36.52599	-0.24731	-1.45108	-0.7997	1.094528382308	-0.448083	-2.205214	0.657146
Trial1	3	1	blindfold	clockwise	practice	Guided	1	0.5	0	36.54599	-0.24738	-1.45109	-0.7996899	1.09456881154551	-0.367182	-2.179824	0.650174
Trial1	3	1	blindfold	clockwise	practice	Guided	1	0.5	0	36.56598	-0.24739	-1.45109	-0.7996899	1.09457562857023	-0.334414	-2.154433	0.711825
Trial1	3	1	blindfold	clockwise	practice	Guided	1	0.5	0	36.58598	-0.2474	-1.45109	-0.79968	1.09457518357386	-0.212104	-2.192519	0.766183
Trial1	3	1	blindfold	clockwise	practice	Guided	1	0.5	0	36.60599	-0.24741	-1.45109	-0.79967	1.09457470538842	-0.179518	-2.260228	0.802817
Trial1	3	1	blindfold	clockwise	practice	Guided	1	0.5	0	36.62598	-0.24742	-1.4511	-0.79966	1.09457426075607	-0.183137	-2.277155	0.8238
Trial1	3	1	blindfold	clockwise	practice	Guided	1	0.5	0	36.64598	-0.24743	-1.45111	-0.7996399	1.09456641373291	-0.257812	-2.196751	0.969596
Trial1	3	1	blindfold	clockwise	practice	Guided	1	0.5	0	36.66599	-0.24745	-1.4511	-0.79962	1.09456553573048	-0.325021	-2.158665	1.077129
Trial1	3	1	blindfold	clockwise	practice	Guided	1	0.5	0	36.68599	-0.24746	-1.4511	-0.79961	1.09456504837128	-0.372747	-2.141737	1.108298
Trial1	3	1	blindfold	clockwise	practice	Guided	1	0.5	0	36.70598	-0.24748	-1.45109	-0.79959	1.09456406402502	-0.406971	-2.133274	1.143174
Trial1	3	1	blindfold	clockwise	practice	Guided	1	0.5	0	36.72598	-0.24749	-1.45109	-0.79957	1.09455630584405	-0.363919	-2.154433	1.099569
Trial1	3	1	blindfold	clockwise	practice	Guided	1	0.5	0	36.74599	-0.24752	-1.45108	-0.79956	1.09456948628169	-0.28089	-2.17136	1.072099
Trial1	3	1	blindfold	clockwise	practice	Guided	1	0.5	0	36.76599	-0.24753	-1.45108	-0.7995499	1.09456896674996	-0.222522	-2.21791	1.060769
Trial1	3	1	blindfold	clockwise	practice	Guided	1	0.5	0	36.78598	-0.24754	-1.45109	-0.79954	1.09456852430326	-0.221055	-2.230605	1.091288
Trial1	3	1	blindfold	clockwise	practice	Guided	1	0.5	0	36.80598	-0.24755	-1.45109	-0.79953	1.09456807186128	-0.259462	-2.154433	1.141977
Trial1	3	1	blindfold	clockwise	practice	Guided	1	0.5	0	36.82599	-0.24755	-1.45109	-0.79951	1.09455344305636	-0.257685	-2.154433	1.188143
Trial1	3	1	blindfold	clockwise	practice	Guided	1	0.5	0	36.84598	-0.24757	-1.45108	-0.79949	1.0945524723499	-0.240004	-2.086724	1.300973
Trial1	3	1	blindfold	clockwise	practice	Guided	1	0.5	0	36.86598	-0.24758	-1.45107	-0.79948	1.09455203080705	-0.234087	-2.048638	1.338582
Trial1	3	1	blindfold	clockwise	practice	Guided	1	0.5	0	36.88599	-0.24759	-1.45106	-0.7994599	1.09454419856719	-0.20564	-2.019015	1.383769
Trial1	3	1	blindfold	clockwise	practice	Guided	1	0.5	0	36.90599	-0.24759	-1.45106	-0.79945	1.09453692816035	-0.145616	-2.069797	1.440408
Trial1	3	1	blindfold	clockwise	practice	Guided	1	0.5	0	36.92598	-0.2476	-1.45106	-0.79942	1.09452185957754	-0.078707	-2.112115	1.442157
Trial1	3	1	blindfold	clockwise	practice	Guided	1	0.5	0	36.94598	-0.2476	-1.45106	-0.7994	1.09450723216828	-0.075094	-2.12481	1.538689
Trial1	3	1	blindfold	clockwise	practice	Guided	1	0.5	0	36.96599	-0.2476	-1.45106	-0.79938	1.09449264846319	-0.100345	-2.031711	1.577441
Trial1	3	1	blindfold	clockwise	practice	Guided	1	0.5	0	36.98598	-0.24761	-1.45105	-0.7993701	1.0944922081705	-0.185701	-2.023247	1.555354
Trial1	3	1	blindfold	clockwise	practice	Guided	1	0.5	0	37.00598	-0.24761	-1.45105	-0.79936	1.09448485117093	-0.186248	-2.031711	1.538726
Trial1	3	1	blindfold	clockwise	practice	Guided	1	0.5	0	37.02599	-0.24762	-1.45105	-0.79934	1.09447710799132	-0.164103	-2.112115	1.533548
Trial1	3	1	blindfold	clockwise	practice	Guided	1	0.5	0	37.04599	-0.24762	-1.45105	-0.79933	1.09446979469811	-0.051288	-2.120578	1.571439
Trial1	3	1	blindfold	clockwise	practice	Guided	1	0.5	0	37.06598	-0.24763	-1.45105	-0.79932	1.09446930132406	-0.057702	-2.095188	1.517038
Trial1	3	1	blindfold	clockwise	practice	Guided	1	0.5	0	37.08598	-0.24763	-1.45105	-0.79931	1.09446198816193	-0.053067	-2.082492	1.52107
Trial1	3	1	blindfold	clockwise	practice	Guided	1	0.5	0	37.10599	-0.24763	-1.45105	-0.79931	1.09446198816193	-0.046589	-2.150201	1.592258
Trial1	3	1	blindfold	clockwise	practice	Guided	1	0.5	0	37.12598	-0.24763	-1.45106	-0.79929	1.094447405496	-0.08704	-2.129042	1.564344
Trial1	3	1	blindfold	clockwise	practice	Guided	1	0.5	0	37.14598	-0.24763	-1.45105	-0.79928	1.0944401359917	-0.084812	-2.061333	1.623102
Trial1	3	1	blindfold	clockwise	practice	Guided	1	0.5	0	37.16599	-0.24763	-1.45105	-0.79927	1.09443277947049	-0.016385	-2.057101	1.649057
Trial1	3	1	blindfold	clockwise	practice	Guided	1	0.5	0	37.18599	-0.24764	-1.45105	-0.79926	1.09443234042849	-0.029698	-2.103651	1.667312
Trial1	3	1	blindfold	clockwise	practice	Guided	1	0.5	0	37.20598	-0.24764	-1.45105	-0.79925	1.09442502756801	-0.023981	-2.150201	1.700726
Trial1	3	1	blindfold	clockwise	practice	Guided	1	0.5	0	37.22598	-0.24764	-1.45105	-0.79922	1.0944030892431	-0.0043232	-2.05287	1.750439
Trial1	3	1	blindfold	clockwise	practice	Guided	1	0.5	0	37.24599	-0.24764	-1.45104	-0.79921	1.09439582008144	-0.065902	-1.955538	1.891391
Trial1	3	1	blindfold	clockwise	practice	Guided	1	0.5	0	37.26599	-0.24764	-1.45104	-0.79919	1.09438123835759	-0.01465	-1.95977	1.952553
Trial1	3	1	blindfold	clockwise	practice	Guided	1	0.5	0	37.28598	-0.24764	-1.45103	-0.79918	1.09437388226889	-0.029355	-2.023247	1.915267
Trial1	3	1	blindfold	clockwise	practice	Guided	1	0.5	0	37.30598	-0.24764	-1.45103	-0.79917	1.094366613277	-0.0026489	-2.061333	1.914288
Trial1	3	1	blindfold	clockwise	practice	Guided	1	0.5	0	37.32599	-0.24764	-1.45103	-0.79915	1.09435198836746	-0.0086153	-2.061333	1.872478
Trial1	3	1	blindfold	clockwise	practice	Guided	1	0.5	0	37.34598	-0.24764	-1.45103	-0.79915	1.09435198836746	-0.017617	-2.07826	1.868605
Trial1	3	1	blindfold	clockwise	practice	Guided	1	0.5	0	37.36598	-0.24764	-1.45103	-0.79913	1.09433736362899	-0.010068	-2.023247	1.952385
Trial1	3	1	blindfold	clockwise	practice	Guided	1	0.5	0	37.38599	-0.24764	-1.45103	-0.79912	1.0943300948494	0.024471	-1.947075	2.04358
Trial1	3	1	blindfold	clockwise	practice	Guided	1	0.5	0	37.40599	-0.24764	-1.45103	-0.7991	1.09431551389201	-0.018132	-1.947075	2.087183
Trial1	3	1	blindfold	clockwise	practice	Guided	1	0.5	0	37.42598	-0.24764	-1.45102	-0.79908	1.09430088958021	0.019158	-1.934379	2.14044
Trial1	3	1	blindfold	clockwise	practice	Guided	1	0.5	0	37.44598	-0.24764	-1.45101	-0.79907	1.09429357748846	-0.035857	-1.930147	2.096227
Trial1	3	1	blindfold	clockwise	practice	Guided	1	0.5	0	37.46599	-0.24764	-1.45101	-0.79906	1.09428626543948	-0.041966	-1.989393	2.05022
Trial1	3	1	blindfold	clockwise	practice	Guided	1	0.5	0	37.48598	-0.24764	-1.45101	-0.79905	1.094278996957	-0.058486	-1.989393	2.084285
Trial1	3	1	blindfold	clockwise	practice	Guided	1	0.5	0	37.50598	-0.24764	-1.45101	-0.79904	1.09427164146985	-0.06426	-1.993624	2.168717
Trial1	3	1	blindfold	clockwise	practice	Guided	1	0.5	0	37.52599	-0.24765	-1.45101	-0.79901	1.09425662444712	-0.040604	-2.014783	2.205675
Trial1	3	1	blindfold	clockwise	practice	Guided	1	0.5	0	37.54599	-0.24765	-1.45101	-0.799	1.09424926917776	-0.094956	-2.00632	2.299641
Trial1	3	1	blindfold	clockwise	practice	Guided	1	0.5	0	37.56598	-0.24765	-1.45101	-0.79898	1.09423468933391	-0.169268	-1.972465	2.336479
Trial1	3	1	blindfold	clockwise	practice	Guided	1	0.5	0	37.58598	-0.24766	-1.451	-0.79897	1.09423420951186	-0.268254	-1.938611	2.306487
Trial1	3	1	blindfold	clockwise	practice	Guided	1	0.5	0	37.60599	-0.24766	-1.451	-0.79896	1.09422694150233	-0.355552	-1.934379	2.351717
Trial1	3	1	blindfold	clockwise	practice	Guided	1	0.5	0	37.62598	-0.24767	-1.451	-0.79894	1.09421915055153	-0.324921	-1.951306	2.341198
Trial1	3	1	blindfold	clockwise	practice	Guided	1	0.5	0	37.64598	-0.24769	-1.451	-0.79893	1.09422551357871	-0.198665	-1.964002	2.371179
Trial1	3	1	blindfold	clockwise	practice	Guided	1	0.5	0	37.66599	-0.24769	-1.451	-0.79892	1.09421824587525	-0.159647	-2.00632	2.340329
Trial1	3	1	blindfold	clockwise	practice	Guided	1	0.5	0	37.68599	-0.2477	-1.451	-0.79891	1.09421775677808	-0.267525	-2.044406	2.310663
Trial1	3	1	blindfold	clockwise	practice	Guided	1	0.5	0	37.70598	-0.2477	-1.451	-0.79891	1.09421775677808	-0.282161	-2.035942	2.273374
Trial1	3	1	blindfold	clockwise	practice	Guided	1	0.5	0	37.72598	-0.24771	-1.451	-0.79891	1.09422458909177	-0.363018	-2.027479	2.251123
Trial1	3	1	blindfold	clockwise	practice	Guided	1	0.5	0	37.74599	-0.24774	-1.45101	-0.7989	1.09423778559867	-0.560395	-2.116347	2.20794
Trial1	3	1	blindfold	clockwise	practice	Guided	1	0.5	0	37.76599	-0.24776	-1.45101	-0.7989	1.09425145075582	-0.705278	-2.145969	2.263697
Trial1	3	1	blindfold	clockwise	practice	Guided	1	0.5	0	37.78598	-0.2478	-1.45103	-0.79889	1.09427147106224	-0.843444	-2.17136	2.260363
Trial1	3	1	blindfold	clockwise	practice	Guided	1	0.5	0	37.80598	-0.24794	-1.45105	-0.79888	1.09435983625569	-1.016222	-2.162896	2.267399
Trial1	3	1	blindfold	clockwise	practice	Guided	1	0.5	0	37.82599	-0.24832	-1.45107	-0.79886	1.09460496234609	-1.126644	-2.141737	2.304472
Trial1	3	1	blindfold	clockwise	practice	Guided	1	0.5	0	37.84598	-0.24991	-1.45107	-0.79888	1.09570718154447	-1.097455	-2.205214	2.236433
Trial1	3	1	blindfold	clockwise	practice	Guided	1	0.5	0	37.86598	-0.25114	-1.4511	-0.79892	1.09657855174794	-1.081786	-2.285619	2.168804
Trial1	3	1	blindfold	clockwise	practice	Guided	1	0.5	0	37.88599	-0.25264	-1.45114	-0.79895	1.09762835999145	-1.156227	-2.353327	2.070974
Trial1	3	1	blindfold	clockwise	practice	Guided	1	0.5	0	37.90599	-0.25436	-1.45116	-0.79896	1.09881580334489	-1.214458	-2.311009	2.048263
Trial1	3	1	blindfold	clockwise	practice	Guided	1	0.5	0	37.92598	-0.25639	-1.45115	-0.79895	1.10020310571019	-1.221293	-2.268691	2.086743
Trial1	3	1	blindfold	clockwise	practice	Guided	1	0.5	0	37.94598	-0.26155	-1.45114	-0.79894	1.10374976550514	-1.245299	-2.268691	2.118053
Trial1	3	1	blindfold	clockwise	practice	Guided	1	0.5	0	37.96599	-0.26476	-1.45114	-0.79894	1.10596698272859	-1.141529	-2.230605	2.149594
Trial1	3	1	blindfold	clockwise	practice	Guided	1	0.5	0	37.98598	-0.26817	-1.45113	-0.79895	1.10833486869846	-1.146061	-2.230605	2.098606
Trial1	3	1	blindfold	clockwise	practice	Guided	1	0.5	0	38.00598	-0.27182	-1.45112	-0.799	1.1109037178303	-1.141636	-2.26446	1.973647
Trial1	3	1	blindfold	clockwise	practice	Guided	1	0.5	0	38.02599	-0.27585	-1.45113	-0.79905	1.11374331637838	-1.048814	-2.366023	1.915262
Trial1	3	1	blindfold	clockwise	practice	Guided	1	0.5	0	38.04599	-0.28422	-1.45119	-0.79904	1.11958290522837	-1.100168	-2.340632	1.910399
Trial1	3	1	blindfold	clockwise	practice	Guided	1	0.5	0	38.06598	-0.28874	-1.4512	-0.79903	1.12274652183221	-1.073792	-2.391414	1.977323
Trial1	3	1	blindfold	clockwise	practice	Guided	1	0.5	0	38.08598	-0.29312	-1.4512	-0.79903	1.12582781973154	-1.021386	-2.374486	1.925331
Trial1	3	1	blindfold	clockwise	practice	Guided	1	0.5	0	38.10599	-0.2979	-1.45118	-0.7987	1.12896680472093	-1.070028	-2.306778	1.903017
Trial1	3	1	blindfold	clockwise	practice	Guided	1	0.5	0	38.12598	-0.30156	-1.45117	-0.79564	1.12939869201928	-1.166767	-2.366023	1.79453
Trial1	3	1	blindfold	clockwise	practice	Guided	1	0.5	0	38.14598	-0.30112	-1.45116	-0.79301	1.12723472694895	-2.15237	-2.179824	1.48117
Trial1	3	1	blindfold	clockwise	practice	Guided	1	0.5	0	38.16599	-0.30102	-1.45114	-0.7895	1.12469697324586	-1.782455	-2.319473	1.885059
Trial1	3	1	blindfold	clockwise	practice	Guided	1	0.5	0	38.18599	-0.30088	-1.45112	-0.7847201	1.12124679525251	-1.285347	-2.035942	1.8482
Trial1	3	1	blindfold	clockwise	practice	Guided	1	0.5	0	38.20598	-0.30068	-1.45108	-0.77963	1.1175470576625	-0.96041	-2.471818	1.558607
Trial1	3	1	blindfold	clockwise	practice	Guided	1	0.5	0	38.22598	-0.3005	-1.45122	-0.76839	1.10960508771099	-0.805337	-2.886534	1.223394
Trial1	3	1	blindfold	clockwise	practice	Guided	1	0.5	0	38.24599	-0.30049	-1.45145	-0.76265	1.10563071114204	-1.229806	-2.734189	1.028448
Trial1	3	1	blindfold	clockwise	practice	Guided	1	0.5	0	38.26599	-0.30058	-1.45137	-0.75652	1.10147668537014	-1.168824	-2.463354	1.063048
Trial1	3	1	blindfold	clockwise	practice	Guided	1	0.5	0	38.28598	-0.3006	-1.45126	-0.75026	1.0972011704421	-1.039619	-2.366023	1.158239
Trial1	3	1	blindfold	clockwise	practice	Guided	1	0.5	0	38.30598	-0.30054	-1.45121	-0.74358	1.09260033136397	-0.87694	-2.552222	1.105985
Trial1	3	1	blindfold	clockwise	practice	Guided	1	0.5	0	38.32599	-0.3004	-1.45143	-0.73071	1.08377917011523	-0.695657	-2.71303	0.882313
Trial1	3	1	blindfold	clockwise	practice	Guided	1	0.5	0	38.34598	-0.3004	-1.45143	-0.72442	1.07954828266963	-0.881419	-2.75958	0.810838
Trial1	3	1	blindfold	clockwise	practice	Guided	1	0.5	0	38.36598	-0.30044	-1.4514	-0.7179	1.07521378306333	-0.894062	-2.607235	0.924975
Trial1	3	1	blindfold	clockwise	practice	Guided	1	0.5	0	38.38599	-0.30047	-1.45133	-0.7115101	1.07098028964304	-0.960328	-2.514136	0.936404
Trial1	3	1	blindfold	clockwise	practice	Guided	1	0.5	0	38.40599	-0.30047	-1.45129	-0.7048399	1.06656062181583	-0.923402	-2.611467	0.920255
Trial1	3	1	blindfold	clockwise	practice	Guided	1	0.5	0	38.42598	-0.30047	-1.45131	-0.69179	1.05798185008171	-0.942176	-2.71303	1.034178
Trial1	3	1	blindfold	clockwise	practice	Guided	1	0.5	0	38.44598	-0.30044	-1.45138	-0.68514	1.05362278437602	-0.920261	-2.844216	0.871824
Trial1	3	1	blindfold	clockwise	practice	Guided	1	0.5	0	38.46599	-0.30043	-1.45139	-0.67855	1.04934183841835	-0.801231	-2.903461	0.9042
Trial1	3	1	blindfold	clockwise	practice	Guided	1	0.5	0	38.48598	-0.3004	-1.45141	-0.67239	1.04534608287118	-0.733949	-2.827289	0.913798
Trial1	3	1	blindfold	clockwise	practice	Guided	1	0.5	0	38.50598	-0.30038	-1.45143	-0.6659001	1.04116809860673	-0.717838	-2.801898	0.875263
Trial1	3	1	blindfold	clockwise	practice	Guided	1	0.5	0	38.52599	-0.30037	-1.45144	-0.6536	1.03333690430834	-0.786954	-2.975402	0.823771
Trial1	3	1	blindfold	clockwise	practice	Guided	1	0.5	0	38.54599	-0.30039	-1.4515	-0.6473899	1.02943572190337	-0.791386	-2.894998	0.912559
Trial1	3	1	blindfold	clockwise	practice	Guided	1	0.5	0	38.56598	-0.30041	-1.45148	-0.6414	1.02569493801708	-0.84679	-2.831521	0.877054
Trial1	3	1	blindfold	clockwise	practice	Guided	1	0.5	0	38.58598	-0.30042	-1.45146	-0.63546	1.02199882107301	-0.836526	-2.979634	0.906055
Trial1	3	1	blindfold	clockwise	practice	Guided	1	0.5	0	38.60599	-0.30041	-1.45147	-0.62963	1.01837622994959	-0.798153	-2.937316	0.769799
Trial1	3	1	blindfold	clockwise	practice	Guided	1	0.5	0	38.62598	-0.3004	-1.45149	-0.6183	1.01140248373169	-0.817056	-3.068502	0.745462
Trial1	3	1	blindfold	clockwise	practice	Guided	1	0.5	0	38.64598	-0.30036	-1.45151	-0.61293	1.0080968728065	-0.718202	-3.043111	0.665337
Trial1	3	1	blindfold	clockwise	practice	Guided	1	0.5	0	38.66599	-0.30033	-1.45152	-0.60797	1.0050649740833	-0.619806	-3.072733	0.673482
Trial1	3	1	blindfold	clockwise	practice	Guided	1	0.5	0	38.68599	-0.30031	-1.45153	-0.60323	1.00218885737205	-0.594681	-3.06427	0.711461
Trial1	3	1	blindfold	clockwise	practice	Guided	1	0.5	0	38.70598	-0.3003	-1.45153	-0.59851	0.999346923919867	-0.657498	-3.060038	0.822404
Trial1	3	1	blindfold	clockwise	practice	Guided	1	0.5	0	38.72598	-0.3003	-1.45151	-0.58968	0.994083806666255	-0.596772	-2.933084	0.798599
Trial1	3	1	blindfold	clockwise	practice	Guided	1	0.5	0	38.74599	-0.30034	-1.45146	-0.58542	0.991595028984377	-0.746713	-2.911925	0.818148
Trial1	3	1	blindfold	clockwise	practice	Guided	1	0.5	0	38.76598	-0.30035	-1.45145	-0.58109	0.989052929009938	-0.701847	-2.907693	0.824526
Trial1	3	1	blindfold	clockwise	practice	Guided	1	0.5	0	38.78598	-0.30034	-1.45144	-0.57691	0.986594790394065	-0.666071	-2.882302	0.827107
Trial1	3	1	blindfold	clockwise	practice	Guided	1	0.5	0	38.80598	-0.30032	-1.45144	-0.57257	0.984047019259204	-0.602481	-2.873839	0.950338
Trial1	3	1	blindfold	clockwise	practice	Guided	1	0.5	0	38.82599	-0.30031	-1.45144	-0.56395	0.979048353487697	-0.639176	-2.814594	0.926814
Trial1	3	1	blindfold	clockwise	practice	Guided	1	0.5	0	38.84598	-0.30033	-1.45139	-0.55952	0.976519697384255	-0.645302	-2.755348	1.044742
Trial1	3	1	blindfold	clockwise	practice	Guided	1	0.5	0	38.86598	-0.30033	-1.45137	-0.55485	0.973851418276806	-0.640252	-2.763812	0.998403
Trial1	3	1	blindfold	clockwise	practice	Guided	1	0.5	0	38.88599	-0.30032	-1.45138	-0.55026	0.97123538715047	-0.614706	-2.85268	1.005587
Trial1	3	1	blindfold	clockwise	practice	Guided	1	0.5	0	38.90599	-0.3003	-1.4514	-0.54548	0.968518733853238	-0.583943	-2.848448	0.962217
Trial1	3	1	blindfold	clockwise	practice	Guided	1	0.5	0	38.92598	-0.30027	-1.45143	-0.53631	0.963358963835234	-0.466585	-2.907693	0.897957
Trial1	3	1	blindfold	clockwise	practice	Guided	1	0.5	0	38.94598	-0.30024	-1.45147	-0.53152	0.960675567480793	-0.505888	-2.920389	0.912421
Trial1	3	1	blindfold	clockwise	practice	Guided	1	0.5	0	38.96599	-0.30024	-1.45146	-0.52712	0.958248148545417	-0.476244	-2.911925	0.974132
Trial1	3	1	blindfold	clockwise	practice	Guided	1	0.5	0	38.98598	-0.30024	-1.45144	-0.52254	0.955736391269719	-0.499574	-2.780739	0.986733
Trial1	3	1	blindfold	clockwise	practice	Guided	1	0.5	0	39.00598	-0.30024	-1.45141	-0.51773	0.953115090844122	-0.467058	-2.780739	0.977946
Trial1	3	1	blindfold	clockwise	practice	Guided	1	0.5	0	39.02599	-0.30025	-1.45139	-0.50822	0.947991370326639	-0.510311	-2.751117	0.908491
Trial1	3	1	blindfold	clockwise	practice	Guided	1	0.5	0	39.04599	-0.30024	-1.45139	-0.50332	0.945365023108232	-0.471919	-2.708799	0.965606
Trial1	3	1	blindfold	clockwise	practice	Guided	1	0.5	0	39.06598	-0.30024	-1.45137	-0.49814	0.942617362864827	-0.478424	-2.729958	1.01638
Trial1	3	1	blindfold	clockwise	practice	Guided	1	0.5	0	39.08598	-0.30023	-1.45135	-0.49289	0.939844987029923	-0.432933	-2.670712	0.857859
Trial1	3	1	blindfold	clockwise	practice	Guided	1	0.5	0	39.10599	-0.30022	-1.45135	-0.48777	0.93716147645159	-0.424676	-2.793435	0.824717
Trial1	3	1	blindfold	clockwise	practice	Guided	1	0.5	0	39.12598	-0.30022	-1.45139	-0.47761	0.931913822814935	-0.458522	-2.856912	0.859948
Trial1	3	1	blindfold	clockwise	practice	Guided	1	0.5	0	39.14598	-0.30021	-1.45142	-0.47247	0.92928140507547	-0.458026	-2.755348	0.864163
Trial1	3	1	blindfold	clockwise	practice	Guided	1	0.5	0	39.16599	-0.30022	-1.45139	-0.46702	0.926531032253087	-0.409583	-2.674944	0.920839
Trial1	3	1	blindfold	clockwise	practice	Guided	1	0.5	0	39.18599	-0.30022	-1.45136	-0.46159	0.923805926278133	-0.482503	-2.662249	1.004094
Trial1	3	1	blindfold	clockwise	practice	Guided	1	0.5	0	39.20598	-0.30023	-1.45134	-0.45588	0.920974829338823	-0.479363	-2.755348	0.974538
Trial1	3	1	blindfold	clockwise	practice	Guided	1	0.5	0	39.22598	-0.30023	-1.45135	-0.4445	0.915395158699768	-0.47078	-2.729958	0.96575
Trial1	3	1	blindfold	clockwise	practice	Guided	1	0.5	0	39.24599	-0.30022	-1.45138	-0.43869	0.912579306513462	-0.38515	-2.725726	0.886095
Trial1	3	1	blindfold	clockwise	practice	Guided	1	0.5	0	39.26598	-0.3002	-1.45137	-0.43264	0.909668867230968	-0.359625	-2.734189	0.95219
Trial1	3	1	blindfold	clockwise	practice	Guided	1	0.5	0	39.28598	-0.30019	-1.45138	-0.42672	0.906859425172436	-0.352043	-2.75958	0.825713
Trial1	3	1	blindfold	clockwise	practice	Guided	1	0.5	0	39.30598	-0.30019	-1.45139	-0.42072	0.904051639296593	-0.458202	-2.831521	1.028333
Trial1	3	1	blindfold	clockwise	practice	Guided	1	0.5	0	39.32599	-0.3002	-1.45138	-0.40836	0.898375176477236	-0.456274	-2.649553	0.876897
Trial1	3	1	blindfold	clockwise	practice	Guided	1	0.5	0	39.34598	-0.30024	-1.45136	-0.40204	0.895555800242094	-0.458004	-2.814594	0.931685
Trial1	3	1	blindfold	clockwise	practice	Guided	1	0.5	0	39.36598	-0.30024	-1.45139	-0.39567	0.892714272465031	-0.439345	-2.80613	0.947646
Trial1	3	1	blindfold	clockwise	practice	Guided	1	0.5	0	39.38599	-0.30022	-1.45141	-0.38965	0.890044495761496	-0.430591	-2.729958	0.846341
Trial1	3	1	blindfold	clockwise	practice	Guided	1	0.5	0	39.40599	-0.3002	-1.4514	-0.38344	0.887325356797381	-0.402386	-2.80613	0.874461
Trial1	3	1	blindfold	clockwise	practice	Guided	1	0.5	0	39.42598	-0.3002	-1.45139	-0.37092	0.881987365398032	-0.369638	-2.823057	0.809865
Trial1	3	1	blindfold	clockwise	practice	Guided	1	0.5	0	39.44598	-0.30019	-1.45144	-0.36518	0.879579719314739	-0.350967	-2.954243	0.82163
Trial1	3	1	blindfold	clockwise	practice	Guided	1	0.5	0	39.46599	-0.30018	-1.45145	-0.35921	0.877108800453823	-0.352016	-2.882302	0.796467
Trial1	3	1	blindfold	clockwise	practice	Guided	1	0.5	0	39.48598	-0.30017	-1.45147	-0.35357	0.87480498957431	-0.343718	-3.030415	0.686767
Trial1	3	1	blindfold	clockwise	practice	Guided	1	0.5	0	39.50598	-0.30017	-1.45147	-0.34791	0.872532747193726	-0.351936	-2.966938	0.792295
Trial1	3	1	blindfold	clockwise	practice	Guided	1	0.5	0	39.52599	-0.30017	-1.45148	-0.33725	0.868337258517962	-0.389548	-2.933084	0.747844
Trial1	3	1	blindfold	clockwise	practice	Guided	1	0.5	0	39.54599	-0.30023	-1.45144	-0.33202	0.866374813496863	-0.490067	-2.856912	0.87881
Trial1	3	1	blindfold	clockwise	practice	Guided	1	0.5	0	39.56598	-0.30025	-1.45143	-0.32665	0.864349623089813	-0.539116	-2.856912	0.844256
Trial1	3	1	blindfold	clockwise	practice	Guided	1	0.5	0	39.58598	-0.30027	-1.45142	-0.32143	0.862409010945819	-0.519698	-2.827289	0.898818
Trial1	3	1	blindfold	clockwise	practice	Guided	1	0.5	0	39.60599	-0.30028	-1.45142	-0.31601	0.860412927044595	-0.54653	-2.75958	0.906807
Trial1	3	1	blindfold	clockwise	practice	Guided	1	0.5	0	39.62598	-0.30027	-1.45141	-0.30552	0.856606402015072	-0.520858	-2.886534	0.977086
Trial1	3	1	blindfold	clockwise	practice	Guided	1	0.5	0	39.64598	-0.30023	-1.45144	-0.30022	0.854692987692824	-0.422795	-2.873839	0.787419
Trial1	3	1	blindfold	clockwise	practice	Guided	1	0.5	0	39.66599	-0.3002	-1.45145	-0.29514	0.852893711450924	-0.331341	-2.945779	0.833512
Trial1	3	1	blindfold	clockwise	practice	Guided	1	0.5	0	39.68599	-0.30018	-1.45144	-0.29016	0.851164401991311	-0.341078	-2.827289	0.73013
Trial1	3	1	blindfold	clockwise	practice	Guided	1	0.5	0	39.70598	-0.30018	-1.45143	-0.28523	0.849496422864929	-0.401776	-2.916157	0.845325
Trial1	3	1	blindfold	clockwise	practice	Guided	1	0.5	0	39.72598	-0.30019	-1.45144	-0.27539	0.846252734409178	-0.405646	-2.848448	0.761437
Trial1	3	1	blindfold	clockwise	practice	Guided	1	0.5	0	39.74599	-0.30021	-1.45145	-0.27057	0.844715429473244	-0.42232	-2.882302	0.834484
Trial1	3	1	blindfold	clockwise	practice	Guided	1	0.5	0	39.76598	-0.30021	-1.45144	-0.26555	0.843120891998884	-0.423599	-2.873839	0.934749
Trial1	3	1	blindfold	clockwise	practice	Guided	1	0.5	0	39.78598	-0.30022	-1.45143	-0.26061	0.841587576055326	-0.490169	-2.814594	0.937976
Trial1	3	1	blindfold	clockwise	practice	Guided	1	0.5	0	39.80598	-0.30025	-1.45141	-0.25543	0.840026513920788	-0.521035	-2.890766	1.036199
Trial1	3	1	blindfold	clockwise	practice	Guided	1	0.5	0	39.82599	-0.30027	-1.45141	-0.245	0.836933123842797	-0.600603	-2.818825	0.955965
Trial1	3	1	blindfold	clockwise	practice	Guided	1	0.5	0	39.84598	-0.30031	-1.4514	-0.23935	0.835334957801048	-0.646568	-2.797666	1.109612
Trial1	3	1	blindfold	clockwise	practice	Guided	1	0.5	0	39.86598	-0.30031	-1.45139	-0.23369	0.83373082383408	-0.569153	-2.797666	1.051233
Trial1	3	1	blindfold	clockwise	practice	Guided	1	0.5	0	39.88599	-0.30028	-1.45139	-0.22794	0.83210860664548	-0.508506	-2.80613	1.015114
Trial1	3	1	blindfold	clockwise	practice	Guided	1	0.5	0	39.90599	-0.30026	-1.45142	-0.22215	0.830521944925689	-0.52987	-2.920389	1.032562
Trial1	3	1	blindfold	clockwise	practice	Guided	1	0.5	0	39.92598	-0.30024	-1.45144	-0.2103	0.827411696389439	-0.504984	-2.801898	0.901031
Trial1	3	1	blindfold	clockwise	practice	Guided	1	0.5	0	39.94598	-0.30024	-1.45143	-0.20422	0.825887300477206	-0.428324	-2.810362	0.830495
Trial1	3	1	blindfold	clockwise	practice	Guided	1	0.5	0	39.96599	-0.30024	-1.45144	-0.19826	0.824433779770679	-0.50701	-2.894998	0.943908
[truncated: 46,872 more rows]
