# Supplementary material for: Assessing kinesthetic proprioceptive function of the upper limb: a novel dynamic movement reproduction task using a robotic arm
Source: PeerJ. 2021 May 3;9:e11301. doi: 10.7717/peerj.11301 (PMC8101453; doi:10.7717/peerj.11301)
Supplement: Supplemental Information 2 [file peerj-09-11301-s002.zip › DMR raw data_Study 2_part 1/HMData_PP012_2019-09-24-09-52-22.txt]

Trial1	1	1	noBlindfold	counterclockwise	practice	Guided	1	-0.5	-0.5	0	-0.54994	-1.45	-1.29999	0.801547194296335	0.045481	0.024694	0.024777
Trial1	1	1	noBlindfold	counterclockwise	practice	Guided	1	-0.5	-0.5	0.006973267	-0.54994	-1.45	-1.29999	0.801547194296335	-0.026791	-0.03878	0.013383
Trial1	1	1	noBlindfold	counterclockwise	practice	Guided	1	-0.5	-0.5	0.02697754	-0.54994	-1.45	-1.29999	0.801547194296335	-0.025843	0.041623	0.025946
Trial1	1	1	noBlindfold	counterclockwise	practice	Guided	1	-0.5	-0.5	0.04698181	-0.54994	-1.45	-1.29999	0.801547194296335	0.048322	-0.034552	0.0034871
Trial1	1	1	noBlindfold	counterclockwise	practice	Guided	1	-0.5	-0.5	0.06698608	-0.54993	-1.45	-1.29999	0.801546570467615	-0.00048974	0.0035407	0.0071747
Trial1	1	1	noBlindfold	counterclockwise	practice	Guided	1	-0.5	-0.5	0.0869751	-0.54993	-1.45	-1.29999	0.801546570467615	0.0255	-0.00069277	-0.0032186
Trial1	1	1	noBlindfold	counterclockwise	practice	Guided	1	-0.5	-0.5	0.1069794	-0.54993	-1.45	-1.29999	0.801546570467615	-0.0017671	0.024699	0.049379
Trial1	1	1	noBlindfold	counterclockwise	practice	Guided	1	-0.5	-0.5	0.1269836	-0.54993	-1.45	-1.29999	0.801546570467615	0.038171	0.020467	-0.012612
Trial1	1	1	noBlindfold	counterclockwise	practice	Guided	1	-0.5	-0.5	0.1469727	-0.54993	-1.45	-1.29999	0.801546570467615	0.040702	-0.0006944	0.020888
Trial1	1	1	noBlindfold	counterclockwise	practice	Guided	1	-0.5	-0.5	0.1669769	-0.54993	-1.45	-1.29999	0.801546570467615	0.018516	-0.034546	0.022563
Trial1	1	1	noBlindfold	counterclockwise	practice	Guided	1	-0.5	-0.5	0.1869812	-0.54993	-1.45	-1.29999	0.801546570467615	-0.026809	0.012007	0.013351
Trial1	1	1	noBlindfold	counterclockwise	practice	Guided	1	-0.5	-0.5	0.2069855	-0.54993	-1.45	-1.3	0.801556564601454	0.030873	-0.013389	0.0089848
Trial1	1	1	noBlindfold	counterclockwise	practice	Guided	1	-0.5	-0.5	0.2269745	-0.54993	-1.45	-1.29999	0.801546570467615	0.01249	-0.059933	0.0019494
Trial1	1	1	noBlindfold	counterclockwise	practice	Guided	1	-0.5	-0.5	0.2469788	-0.54993	-1.45	-1.29999	0.801546570467615	-0.0093809	0.054323	0.0078107
Trial1	1	1	noBlindfold	counterclockwise	practice	Guided	1	-0.5	-0.5	0.266983	-0.54993	-1.45	-1.29999	0.801546570467615	-0.0014576	-0.0049203	-0.0054284
Trial1	1	1	noBlindfold	counterclockwise	practice	Guided	1	-0.5	-0.5	0.286972	-0.54993	-1.45	-1.29999	0.801546570467615	0.0051961	0.024706	0.02355
Trial1	1	1	noBlindfold	counterclockwise	practice	Guided	1	-0.5	-0.5	0.3069763	-0.54992	-1.45	-1.29999	0.801545950475663	0.01692	-0.03031	0.0015955
Trial1	1	1	noBlindfold	counterclockwise	practice	Guided	1	-0.5	-0.5	0.3269806	-0.54992	-1.45	-1.29999	0.801545950475663	0.03118	-0.034537	0.013149
Trial1	1	1	noBlindfold	counterclockwise	practice	Guided	1	-0.5	-0.5	0.3469849	-0.54992	-1.45	-1.29999	0.801545950475663	0.0089932	0.0077804	0.014823
Trial1	1	1	noBlindfold	counterclockwise	practice	Guided	1	-0.5	-0.5	0.3669739	-0.54992	-1.45	-1.29999	0.801545950475663	-0.0084433	-0.051465	0.020351
Trial1	1	1	noBlindfold	counterclockwise	practice	Guided	1	-0.5	-0.5	0.3869781	-0.54992	-1.45	-1.29999	0.801545950475663	0.013108	-0.017605	0.010296
Trial1	1	1	noBlindfold	counterclockwise	practice	Guided	1	-0.5	-0.5	0.4069824	-0.54992	-1.45	-1.29999	0.801545950475663	-0.0049628	0.012016	0.0074402
Trial1	1	1	noBlindfold	counterclockwise	practice	Guided	1	-0.5	-0.5	0.4269714	-0.54992	-1.45	-1.29999	0.801545950475663	0.043846	-0.013372	0.0037499
Trial1	1	1	noBlindfold	counterclockwise	practice	Guided	1	-0.5	-0.5	0.4469757	-0.54991	-1.45	-1.29999	0.801545326895427	0.028943	-0.021835	0.042782
Trial1	1	1	noBlindfold	counterclockwise	practice	Guided	1	-0.5	-0.5	0.46698	-0.54991	-1.45	-1.29999	0.801545326895427	0.0051715	-0.026069	0.023512
Trial1	1	1	noBlindfold	counterclockwise	practice	Guided	1	-0.5	-0.5	0.4869843	-0.54991	-1.45	-1.29999	0.801545326895427	-0.018285	-0.0049062	0.0084349
Trial1	1	1	noBlindfold	counterclockwise	practice	Guided	1	-0.5	-0.5	0.5069733	-0.54991	-1.45	-1.29999	0.801545326895427	0.0026314	0.028942	0.010939
Trial1	1	1	noBlindfold	counterclockwise	practice	Guided	1	-0.5	-0.5	0.5269775	-0.54991	-1.45	-1.29999	0.801545326895427	0.035591	-0.00068163	0.012775
Trial1	1	1	noBlindfold	counterclockwise	practice	Guided	1	-0.5	-0.5	0.5469818	-0.54991	-1.45	-1.29999	0.801545326895427	0.034324	0.016246	-0.0039816
Trial1	1	1	noBlindfold	counterclockwise	practice	Guided	1	-0.5	-0.5	0.5669861	-0.54991	-1.45	-1.29999	0.801545326895427	-0.017342	-0.0049132	0.020981
Trial1	1	1	noBlindfold	counterclockwise	practice	Guided	1	-0.5	-0.5	0.5869751	-0.54991	-1.45	-1.29999	0.801545326895427	-0.022416	-0.0091435	0.071903
Trial1	1	1	noBlindfold	counterclockwise	practice	Guided	1	-0.5	-0.5	0.6069794	-0.54991	-1.45	-1.29999	0.801545326895427	-0.0018175	-0.013378	0.049279
Trial1	1	1	noBlindfold	counterclockwise	practice	Guided	1	-0.5	-0.5	0.6269836	-0.5499	-1.45	-1.29999	0.801544703439803	0.0042059	-0.01338	0.010911
Trial1	1	1	noBlindfold	counterclockwise	practice	Guided	1	-0.5	-0.5	0.6469727	-0.5499	-1.45	-1.29999	0.801544703439803	0.02132	0.024707	0.0011918
Trial1	1	1	noBlindfold	counterclockwise	practice	Guided	1	-0.5	-0.5	0.6669769	-0.5499	-1.45	-1.29999	0.801544703439803	-0.0087979	0.054326	0.02833
Trial1	1	1	noBlindfold	counterclockwise	practice	Guided	1	-0.5	-0.5	0.6869812	-0.5499	-1.45	-1.29999	0.801544703439803	-0.030986	-0.013383	0.017774
Trial1	1	1	noBlindfold	counterclockwise	practice	Guided	1	-0.5	-0.5	0.7069855	-0.5499	-1.45	-1.29999	0.801544703439803	-0.025919	-0.017611	0.025808
Trial1	1	1	noBlindfold	counterclockwise	practice	Guided	1	-0.5	-0.5	0.7269745	-0.5499	-1.45	-1.29999	0.801544703439803	0.0118	0.045864	-0.0065313
Trial1	1	1	noBlindfold	counterclockwise	practice	Guided	1	-0.5	-0.5	0.7469788	-0.5499	-1.45	-1.29999	0.801544703439803	-0.031624	0.0035436	0.0093847
Trial1	1	1	noBlindfold	counterclockwise	practice	Guided	1	-0.5	-0.5	0.766983	-0.5499	-1.45	-1.29999	0.801544703439803	-0.012927	0.0077743	0.037357
Trial1	1	1	noBlindfold	counterclockwise	practice	Guided	1	-0.5	-0.5	0.786972	-0.54989	-1.45	-1.29999	0.801544080108793	-0.013562	-0.030313	0.012223
Trial1	1	1	noBlindfold	counterclockwise	practice	Guided	1	-0.5	-0.5	0.8069763	-0.54989	-1.45	-1.29999	0.801544080108793	-0.003423	0.033167	0.0283
Trial1	1	1	noBlindfold	counterclockwise	practice	Guided	1	-0.5	-0.5	0.8269806	-0.54989	-1.45	-1.29999	0.801544080108793	0.058383	0.0035431	0.005343
Trial1	1	1	noBlindfold	counterclockwise	practice	Guided	1	-0.5	-0.5	0.8469849	-0.54989	-1.45	-1.29999	0.801544080108793	0.010836	0.0077743	0.039849
Trial1	1	1	noBlindfold	counterclockwise	practice	Guided	1	-0.5	-0.5	0.8669739	-0.54989	-1.45	-1.29999	0.801544080108793	0.0010101	0.007774	0.027952
Trial1	1	1	noBlindfold	counterclockwise	practice	Guided	1	-0.5	-0.5	0.8869781	-0.54989	-1.45	-1.29999	0.801544080108793	0.019713	-0.0091558	-0.019798
Trial1	1	1	noBlindfold	counterclockwise	practice	Guided	1	-0.5	-0.5	0.9069824	-0.54989	-1.45	-1.29999	0.801544080108793	0.025094	0.028933	-0.0075751
Trial1	1	1	noBlindfold	counterclockwise	practice	Guided	1	-0.5	-0.5	0.9269714	-0.54989	-1.45	-1.29999	0.801544080108793	-0.017382	0.028932	0.020904
Trial1	1	1	noBlindfold	counterclockwise	practice	Guided	1	-0.5	-0.5	0.9469757	-0.54989	-1.45	-1.29999	0.801544080108793	-0.013895	-0.013384	0.010511
Trial1	1	1	noBlindfold	counterclockwise	practice	Guided	1	-0.5	-0.5	0.96698	-0.54989	-1.45	-1.29999	0.801544080108793	-0.0012168	0.0035439	-0.0013867
Trial1	1	1	noBlindfold	counterclockwise	practice	Guided	1	-0.5	-0.5	0.9869843	-0.54988	-1.45	-1.29999	0.80154346061159	-0.011045	-0.038774	-0.013284
Trial1	1	1	noBlindfold	counterclockwise	practice	Guided	1	-0.5	-0.5	1.006973	-0.54988	-1.45	-1.29999	0.80154346061159	-0.031016	-0.017615	0.017706
Trial1	1	1	noBlindfold	counterclockwise	practice	Guided	1	-0.5	-0.5	1.026978	-0.54988	-1.45	-1.29999	0.80154346061159	-0.017393	0.012004	0.02088
Trial1	1	1	noBlindfold	counterclockwise	practice	Guided	1	-0.5	-0.5	1.046982	-0.54988	-1.45	-1.29999	0.80154346061159	0.012717	-0.0091562	-0.010788
Trial1	1	1	noBlindfold	counterclockwise	practice	Guided	1	-0.5	-0.5	1.066986	-0.54988	-1.45	-1.29999	0.80154346061159	0.047896	-0.0091561	-0.00091
Trial1	1	1	noBlindfold	counterclockwise	practice	Guided	1	-0.5	-0.5	1.086975	-0.54988	-1.45	-1.29999	0.80154346061159	-0.004089	-0.0006924	0.019863
Trial1	1	1	noBlindfold	counterclockwise	practice	Guided	1	-0.5	-0.5	1.106979	-0.54987	-1.45	-1.29999	0.801542837529066	-0.0044104	0.003542	0.015668
Trial1	1	1	noBlindfold	counterclockwise	practice	Guided	1	-0.5	-0.5	1.126984	-0.54987	-1.45	-1.29999	0.801542837529066	-0.017722	-0.013385	0.016671
Trial1	1	1	noBlindfold	counterclockwise	practice	Guided	1	-0.5	-0.5	1.146973	-0.54987	-1.45	-1.29999	0.801542837529066	-0.053536	-0.013388	0.015162
Trial1	1	1	noBlindfold	counterclockwise	practice	Guided	1	-0.5	-0.5	1.166977	-0.54987	-1.45	-1.29999	0.801542837529066	0.0050978	-0.0049206	0.027551
Trial1	1	1	noBlindfold	counterclockwise	practice	Guided	1	-0.5	-0.5	1.186981	-0.54987	-1.45	-1.29999	0.801542837529066	-0.018989	-0.0049206	-9.3313E-05
Trial1	1	1	noBlindfold	counterclockwise	practice	Guided	1	-0.5	-0.5	1.206985	-0.54987	-1.45	-1.29999	0.801542837529066	-0.013925	-0.0091513	0.0079424
Trial1	1	1	noBlindfold	counterclockwise	practice	Guided	1	-0.5	-0.5	1.226974	-0.54987	-1.45	-1.29999	0.801542837529066	0.014278	0.0077762	0.01464
Trial1	1	1	noBlindfold	counterclockwise	practice	Guided	1	-0.5	-0.5	1.246979	-0.54987	-1.45	-1.3	0.801552831709448	-0.013931	-0.00068732	0.005427
Trial1	1	1	noBlindfold	counterclockwise	practice	Guided	1	-0.5	-0.5	1.266983	-0.54987	-1.45	-1.3	0.801552831709448	0.015545	-0.0091476	-0.015352
Trial1	1	1	noBlindfold	counterclockwise	practice	Guided	1	-0.5	-0.5	1.286972	-0.54987	-1.45	-1.3	0.801552831709448	0.012373	0.0035501	0.0017343
Trial1	1	1	noBlindfold	counterclockwise	practice	Guided	1	-0.5	-0.5	1.306976	-0.54986	-1.45	-1.3	0.801552208759305	0.013004	-0.043	0.011446
Trial1	1	1	noBlindfold	counterclockwise	practice	Guided	1	-0.5	-0.5	1.326981	-0.54986	-1.45	-1.3	0.801552208759305	-0.00030899	-0.026072	0.011108
Trial1	1	1	noBlindfold	counterclockwise	practice	Guided	1	-0.5	-0.5	1.346985	-0.54986	-1.45	-1.3	0.801552208759305	0.0085649	0.016244	0.010435
Trial1	1	1	noBlindfold	counterclockwise	practice	Guided	1	-0.5	-0.5	1.366974	-0.54986	-1.45	-1.3	0.801552208759305	0.039308	0.012013	0.00909
Trial1	1	1	noBlindfold	counterclockwise	practice	Guided	1	-0.5	-0.5	1.386978	-0.54986	-1.45	-1.29999	0.801542214571156	0.01522	-0.026073	-0.019558
Trial1	1	1	noBlindfold	counterclockwise	practice	Guided	1	-0.5	-0.5	1.406982	-0.54986	-1.45	-1.29999	0.801542214571156	-0.00031508	-0.026071	0.011093
Trial1	1	1	noBlindfold	counterclockwise	practice	Guided	1	-0.5	-0.5	1.426971	-0.54986	-1.45	-1.29999	0.801542214571156	0.032011	0.003555	0.025493
Trial1	1	1	noBlindfold	counterclockwise	practice	Guided	1	-0.5	-0.5	1.446976	-0.54986	-1.45	-1.29999	0.801542214571156	-0.0063378	-0.0006752	-0.0095203
Trial1	1	1	noBlindfold	counterclockwise	practice	Guided	1	-0.5	-0.5	1.46698	-0.54986	-1.45	-1.29999	0.801542214571156	0.0057022	0.024715	0.011083
Trial1	1	1	noBlindfold	counterclockwise	practice	Guided	1	-0.5	-0.5	1.486984	-0.54986	-1.45	-1.29999	0.801542214571156	0.018381	-0.00067476	0.022301
Trial1	1	1	noBlindfold	counterclockwise	practice	Guided	1	-0.5	-0.5	1.506973	-0.54986	-1.45	-1.29999	0.801542214571156	-0.028529	0.0077899	-0.0078552
Trial1	1	1	noBlindfold	counterclockwise	practice	Guided	1	-0.5	-0.5	1.526978	-0.54986	-1.45	-1.29999	0.801542214571156	0.0022142	-0.00067406	-0.014393
Trial1	1	1	noBlindfold	counterclockwise	practice	Guided	1	-0.5	-0.5	1.546982	-0.54985	-1.45	-1.29999	0.80154159173786	-0.013006	-0.00067436	0.022625
Trial1	1	1	noBlindfold	counterclockwise	practice	Guided	1	-0.5	-0.5	1.566986	-0.54985	-1.45	-1.29999	0.80154159173786	0.026294	0.0035559	0.0090512
Trial1	1	1	noBlindfold	counterclockwise	practice	Guided	1	-0.5	-0.5	1.586975	-0.54985	-1.45	-1.29999	0.80154159173786	0.0041045	0.0035572	0.010725
Trial1	1	1	noBlindfold	counterclockwise	practice	Guided	1	-0.5	-0.5	1.606979	-0.54985	-1.45	-1.29999	0.80154159173786	0.023119	0.0035598	0.026128
Trial1	1	1	noBlindfold	counterclockwise	practice	Guided	1	-0.5	-0.5	1.626984	-0.54985	-1.45	-1.29999	0.80154159173786	-0.021573	-0.0176	0.025289
Trial1	1	1	noBlindfold	counterclockwise	practice	Guided	1	-0.5	-0.5	1.646973	-0.54985	-1.45	-1.29999	0.80154159173786	0.0079032	0.028949	0.013891
Trial1	1	1	noBlindfold	counterclockwise	practice	Guided	1	-0.5	-0.5	1.666977	-0.54985	-1.45	-1.29999	0.80154159173786	0.0088515	0.020484	0.014561
Trial1	1	1	noBlindfold	counterclockwise	practice	Guided	1	-0.5	-0.5	1.686981	-0.54985	-1.45	-1.3	0.801551585933776	0.0063124	0.020484	0.040021
Trial1	1	1	noBlindfold	counterclockwise	practice	Guided	1	-0.5	-0.5	1.706985	-0.54985	-1.45	-1.3	0.801551585933776	-0.0082659	0.012023	0.024272
Trial1	1	1	noBlindfold	counterclockwise	practice	Guided	1	-0.5	-0.5	1.726974	-0.54985	-1.45	-1.29999	0.80154159173786	0.04593	0.0035596	0.04152
Trial1	1	1	noBlindfold	counterclockwise	practice	Guided	1	-0.5	-0.5	1.746979	-0.54984	-1.45	-1.3	0.801550963232859	0.00092109	-0.00067335	0.027782
Trial1	1	1	noBlindfold	counterclockwise	practice	Guided	1	-0.5	-0.5	1.766983	-0.54984	-1.45	-1.3	0.801550963232859	0.0072613	-0.01337	-0.0063931
Trial1	1	1	noBlindfold	counterclockwise	practice	Guided	1	-0.5	-0.5	1.786972	-0.54984	-1.45	-1.3	0.801550963232859	-0.0044687	-0.021834	0.015552
Trial1	1	1	noBlindfold	counterclockwise	practice	Guided	1	-0.5	-0.5	1.806976	-0.54984	-1.45	-1.3	0.801550963232859	0.003138	0.0077905	-0.0018785
Trial1	1	1	noBlindfold	counterclockwise	practice	Guided	1	-0.5	-0.5	1.826981	-0.54984	-1.45	-1.3	0.801550963232859	0.030077	0.0035571	0.00029456
Trial1	1	1	noBlindfold	counterclockwise	practice	Guided	1	-0.5	-0.5	1.846985	-0.54984	-1.45	-1.3	0.801550963232859	0.03388	0.012021	-0.0084195
Trial1	1	1	noBlindfold	counterclockwise	practice	Guided	1	-0.5	-0.5	1.866974	-0.54984	-1.45	-1.3	0.801550963232859	0.012323	0.020483	0.0016317
Trial1	1	1	noBlindfold	counterclockwise	practice	Guided	1	-0.5	-0.5	1.886978	-0.54984	-1.45	-1.3	0.801550963232859	0.0097832	0.0035565	0.027094
Trial1	1	1	noBlindfold	counterclockwise	practice	Guided	1	-0.5	-0.5	1.906982	-0.54983	-1.45	-1.29999	0.801540350150602	-0.0092387	0.020486	0.011676
Trial1	1	1	noBlindfold	counterclockwise	practice	Guided	1	-0.5	-0.5	1.926971	-0.54983	-1.45	-1.3	0.801550344361999	0.0034391	0.0035583	0.0022906
Trial1	1	1	noBlindfold	counterclockwise	practice	Guided	1	-0.5	-0.5	1.946976	-0.54983	-1.45	-1.3	0.801550344361999	-0.0041698	-0.0049051	0.019712
Trial1	1	1	noBlindfold	counterclockwise	practice	Guided	1	-0.5	-0.5	1.96698	-0.54983	-1.45	-1.3	0.801550344361999	-0.01368	-0.0049061	0.012004
Trial1	1	1	noBlindfold	counterclockwise	practice	Guided	1	-0.5	-0.5	1.986984	-0.54983	-1.45	-1.29999	0.801540350150602	0.0040684	-0.026066	0.024901
Trial1	1	1	noBlindfold	counterclockwise	practice	Guided	1	-0.5	-0.5	2.006973	-0.54983	-1.45	-1.29999	0.801540350150602	0.0040673	0.016254	0.010652
Trial1	1	1	noBlindfold	counterclockwise	practice	Guided	1	-0.5	-0.5	2.026978	-0.54983	-1.45	-1.29999	0.801540350150602	-0.0054416	-0.034529	0.0054532
Trial1	1	1	noBlindfold	counterclockwise	practice	Guided	1	-0.5	-0.5	2.046982	-0.54983	-1.45	-1.29999	0.801540350150602	-0.0067096	0.003557	0.0096384
Trial1	1	1	noBlindfold	counterclockwise	practice	Guided	1	-0.5	-0.5	2.066986	-0.54983	-1.45	-1.29999	0.801540350150602	-0.0067142	0.024716	-0.013815
Trial1	1	1	noBlindfold	counterclockwise	practice	Guided	1	-0.5	-0.5	2.086975	-0.54983	-1.45	-1.29999	0.801540350150602	0.033535	0.0035563	-0.0036015
Trial1	1	1	noBlindfold	counterclockwise	practice	Guided	1	-0.5	-0.5	2.106979	-0.54982	-1.45	-1.29999	0.80153972769041	0.021169	-0.00067628	0.020686
Trial1	1	1	noBlindfold	counterclockwise	practice	Guided	1	-0.5	-0.5	2.126984	-0.54982	-1.45	-1.29999	0.80153972769041	0.0097559	0.020483	0.027048
Trial1	1	1	noBlindfold	counterclockwise	practice	Guided	1	-0.5	-0.5	2.146973	-0.54982	-1.45	-1.29999	0.80153972769041	-0.0089444	-0.017604	0.018332
Trial1	1	1	noBlindfold	counterclockwise	practice	Guided	1	-0.5	-0.5	2.166977	-0.54982	-1.45	-1.3	0.801549721909568	0.017993	-0.030298	0.017995
Trial1	1	1	noBlindfold	counterclockwise	practice	Guided	1	-0.5	-0.5	2.186981	-0.54982	-1.45	-1.29999	0.80153972769041	0.013868	0.012019	0.022517
Trial1	1	1	noBlindfold	counterclockwise	practice	Guided	1	-0.5	-0.5	2.206985	-0.54982	-1.45	-1.29999	0.80153972769041	-0.0042022	0.020484	0.019661
Trial1	1	1	noBlindfold	counterclockwise	practice	Guided	1	-0.5	-0.5	2.226974	-0.54982	-1.45	-1.29999	0.80153972769041	0.0040395	0.03318	0.010611
Trial1	1	1	noBlindfold	counterclockwise	practice	Guided	1	-0.5	-0.5	2.246979	-0.54982	-1.45	-1.29999	0.80153972769041	0.0078425	0.020485	0.010943
Trial1	1	1	noBlindfold	counterclockwise	practice	Guided	1	-0.5	-0.5	2.266983	-0.54981	-1.45	-1.29999	0.801539105354834	-0.0045205	-0.00067238	0.015464
Trial1	1	1	noBlindfold	counterclockwise	practice	Guided	1	-0.5	-0.5	2.286972	-0.54981	-1.45	-1.3	0.801549099581751	-0.0045219	0.0035581	0.01546
Trial1	1	1	noBlindfold	counterclockwise	practice	Guided	1	-0.5	-0.5	2.306976	-0.54981	-1.45	-1.29999	0.801539105354834	0.059496	0.028951	0.03589
Trial1	1	1	noBlindfold	counterclockwise	practice	Guided	1	-0.5	-0.5	2.326981	-0.54981	-1.45	-1.3	0.801549099581751	0.016391	-0.009136	-0.0029757
Trial1	1	1	noBlindfold	counterclockwise	practice	Guided	1	-0.5	-0.5	2.346985	-0.54981	-1.45	-1.29999	0.801539105354834	0.01734	0.028951	0.042256
Trial1	1	1	noBlindfold	counterclockwise	practice	Guided	1	-0.5	-0.5	2.366974	-0.54981	-1.45	-1.29999	0.801539105354834	-0.024821	-0.013365	0.042252
Trial1	1	1	noBlindfold	counterclockwise	practice	Guided	1	-0.5	-0.5	2.386978	-0.54981	-1.45	-1.3	0.801549099581751	0.024944	0.024724	-0.0078435
Trial1	1	1	noBlindfold	counterclockwise	practice	Guided	1	-0.5	-0.5	2.406982	-0.54981	-1.45	-1.3	0.801549099581751	-0.014045	0.016257	0.001035
Trial1	1	1	noBlindfold	counterclockwise	practice	Guided	1	-0.5	-0.5	2.426971	-0.54981	-1.45	-1.3	0.801549099581751	-0.0039055	0.020491	0.023815
Trial1	1	1	noBlindfold	counterclockwise	practice	Guided	1	-0.5	-0.5	2.446976	-0.5498	-1.45	-1.3	0.801548477378549	-0.00042174	-0.0049021	0.010912
Trial1	1	1	noBlindfold	counterclockwise	practice	Guided	1	-0.5	-0.5	2.46698	-0.5498	-1.45	-1.29999	0.801538483143874	-0.013417	-0.02606	0.016103
Trial1	1	1	noBlindfold	counterclockwise	practice	Guided	1	-0.5	-0.5	2.486984	-0.5498	-1.45	-1.29999	0.801538483143874	0.027781	0.020492	0.029832
Trial1	1	1	noBlindfold	counterclockwise	practice	Guided	1	-0.5	-0.5	2.506973	-0.5498	-1.45	-1.29999	0.801538483143874	-0.014373	-0.017593	0.0035254
Trial1	1	1	noBlindfold	counterclockwise	practice	Guided	1	-0.5	-0.5	2.526978	-0.5498	-1.45	-1.29999	0.801538483143874	-0.0089864	0.016262	0.015751
Trial1	1	1	noBlindfold	counterclockwise	practice	Guided	1	-0.5	-0.5	2.546982	-0.5498	-1.45	-1.29999	0.801538483143874	-0.024519	-0.009129	0.046408
Trial1	1	1	noBlindfold	counterclockwise	practice	Guided	1	-0.5	-0.5	2.566986	-0.5498	-1.45	-1.29999	0.801538483143874	-0.019444	-0.00066575	-0.004523
Trial1	1	1	noBlindfold	counterclockwise	practice	Guided	1	-0.5	-0.5	2.586975	-0.5498	-1.45	-1.29999	0.801538483143874	-0.01628	0.020497	0.037353
Trial1	1	1	noBlindfold	counterclockwise	practice	Guided	1	-0.5	-0.5	2.606979	-0.5498	-1.45	-1.29999	0.801538483143874	0.017317	0.0078021	0.0095386
Trial1	1	1	noBlindfold	counterclockwise	practice	Guided	1	-0.5	-0.5	2.626984	-0.5498	-1.45	-1.29999	0.801538483143874	-0.0010673	0.012032	0.023438
Trial1	1	1	noBlindfold	counterclockwise	practice	Guided	1	-0.5	-0.5	2.646973	-0.5498	-1.45	-1.29999	0.801538483143874	-0.018501	0.012033	0.02059
Trial1	1	1	noBlindfold	counterclockwise	practice	Guided	1	-0.5	-0.5	2.666977	-0.54979	-1.45	-1.29999	0.801537864760056	-0.0058258	-0.026057	-0.0013603
Trial1	1	1	noBlindfold	counterclockwise	practice	Guided	1	-0.5	-0.5	2.686981	-0.54979	-1.45	-1.29999	0.801537864760056	-0.018189	0.012032	0.012208
Trial1	1	1	noBlindfold	counterclockwise	practice	Guided	1	-0.5	-0.5	2.706985	-0.54979	-1.45	-1.29999	0.801537864760056	0.015399	-0.034521	0.03498
Trial1	1	1	noBlindfold	counterclockwise	practice	Guided	1	-0.5	-0.5	2.726974	-0.54979	-1.45	-1.29999	0.801537864760056	0.026493	0.0077984	0.01303
Trial1	1	1	noBlindfold	counterclockwise	practice	Guided	1	-0.5	-0.5	2.746979	-0.54979	-1.45	-1.29999	0.801537864760056	0.0043049	0.0035695	0.008006
Trial1	1	1	noBlindfold	counterclockwise	practice	Guided	1	-0.5	-0.5	2.766983	-0.54979	-1.45	-1.29999	0.801537864760056	-0.030246	-0.00913	0.029949
Trial1	1	1	noBlindfold	counterclockwise	practice	Guided	1	-0.5	-0.5	2.786972	-0.54979	-1.45	-1.29999	0.801537864760056	0.041702	-0.026056	0.037145
Trial1	1	1	noBlindfold	counterclockwise	practice	Guided	1	-0.5	-0.5	2.806976	-0.54979	-1.45	-1.29999	0.801537864760056	-0.014397	0.0035666	0.0011261
Trial1	1	1	noBlindfold	counterclockwise	practice	Guided	1	-0.5	-0.5	2.826981	-0.54979	-1.45	-1.29999	0.801537864760056	0.0027156	-0.01759	-0.0062513
Trial1	1	1	noBlindfold	counterclockwise	practice	Guided	1	-0.5	-0.5	2.846985	-0.54978	-1.45	-1.29999	0.801537242797586	-0.032784	0.016264	0.01251
Trial1	1	1	noBlindfold	counterclockwise	practice	Guided	1	-0.5	-0.5	2.866974	-0.54978	-1.45	-1.29999	0.801537242797586	0.010315	-0.026052	0.035289
Trial1	1	1	noBlindfold	counterclockwise	practice	Guided	1	-0.5	-0.5	2.886978	-0.54978	-1.45	-1.3	0.801547237047727	0.0287	-0.030283	-0.016647
Trial1	1	1	noBlindfold	counterclockwise	practice	Guided	1	-0.5	-0.5	2.906982	-0.54978	-1.45	-1.29999	0.801537242797586	-0.014093	0.02896	0.0076445
Trial1	1	1	noBlindfold	counterclockwise	practice	Guided	1	-0.5	-0.5	2.926971	-0.54978	-1.45	-1.29999	0.801537242797586	0.025206	-0.00066437	-0.0037569
Trial1	1	1	noBlindfold	counterclockwise	practice	Guided	1	-0.5	-0.5	2.946976	-0.54978	-1.45	-1.29999	0.801537242797586	0.034396	0.037423	-0.00024188
Trial1	1	1	noBlindfold	counterclockwise	practice	Guided	1	-0.5	-0.5	2.96698	-0.54978	-1.45	-1.29999	0.801537242797586	-0.026147	0.0035679	0.02539
Trial1	1	1	noBlindfold	counterclockwise	practice	Guided	1	-0.5	-0.5	2.986984	-0.54978	-1.45	-1.29999	0.801537242797586	-0.018854	0.01203	0.0037759
Trial1	1	1	noBlindfold	counterclockwise	practice	Guided	1	-0.5	-0.5	3.006973	-0.54978	-1.45	-1.29999	0.801537242797586	0.0071371	-0.017591	-0.0066154
Trial1	1	1	noBlindfold	counterclockwise	practice	Guided	1	-0.5	-0.5	3.026978	-0.54978	-1.45	-1.29999	0.801537242797586	0.0084003	-0.026052	0.0030974
Trial1	1	1	noBlindfold	counterclockwise	practice	Guided	1	-0.5	-0.5	3.046982	-0.54978	-1.45	-1.3	0.801547237047727	-0.0061775	-0.017587	-0.0066231
Trial1	1	1	noBlindfold	counterclockwise	practice	Guided	1	-0.5	-0.5	3.066986	-0.54977	-1.45	-1.29999	0.801536620959734	-0.00047631	-0.0091248	0.036597
Trial1	1	1	noBlindfold	counterclockwise	practice	Guided	1	-0.5	-0.5	3.086975	-0.54977	-1.45	-1.3	0.801546615217628	-0.01379	0.0078024	0.011801
Trial1	1	1	noBlindfold	counterclockwise	practice	Guided	1	-0.5	-0.5	3.106979	-0.54977	-1.45	-1.3	0.801546615217628	-0.0011138	0.0035728	0.0024156
Trial1	1	1	noBlindfold	counterclockwise	practice	Guided	1	-0.5	-0.5	3.126984	-0.54977	-1.45	-1.29999	0.801536620959734	-0.018237	0.0078047	0.012129
Trial1	1	1	noBlindfold	counterclockwise	practice	Guided	1	-0.5	-0.5	3.146973	-0.54977	-1.45	-1.3	0.801546615217628	0.0080688	0.020503	0.0059248
Trial1	1	1	noBlindfold	counterclockwise	practice	Guided	1	-0.5	-0.5	3.166977	-0.54977	-1.45	-1.29999	0.801536620959734	-0.013488	0.0078074	0.015976
Trial1	1	1	noBlindfold	counterclockwise	practice	Guided	1	-0.5	-0.5	3.186981	-0.54976	-1.45	-1.29999	0.801535999246498	0.01947	-0.047205	0.038753
Trial1	1	1	noBlindfold	counterclockwise	practice	Guided	1	-0.5	-0.5	3.206985	-0.54976	-1.45	-1.29999	0.801535999246498	-0.0084233	-0.00065533	0.024005
Trial1	1	1	noBlindfold	counterclockwise	practice	Guided	1	-0.5	-0.5	3.226974	-0.54976	-1.45	-1.29999	0.801535999246498	0.035949	0.020504	0.013278
Trial1	1	1	noBlindfold	counterclockwise	practice	Guided	1	-0.5	-0.5	3.246979	-0.54976	-1.45	-1.29999	0.801535999246498	0.0086887	0.0078079	0.028857
Trial1	1	1	noBlindfold	counterclockwise	practice	Guided	1	-0.5	-0.5	3.266983	-0.54976	-1.45	-1.29999	0.801535999246498	-0.024907	0.016272	-0.016881
Trial1	1	1	noBlindfold	counterclockwise	practice	Guided	1	-0.5	-0.5	3.286972	-0.54976	-1.45	-1.29999	0.801535999246498	0.02105	-0.030275	0.00070461
Trial1	1	1	noBlindfold	counterclockwise	practice	Guided	1	-0.5	-0.5	3.306976	-0.54976	-1.45	-1.29999	0.801535999246498	0.013116	0.0078104	0.043584
Trial1	1	1	noBlindfold	counterclockwise	practice	Guided	1	-0.5	-0.5	3.326981	-0.54975	-1.45	-1.29999	0.80153537765788	0.0070937	0.037434	-0.0066758
Trial1	1	1	noBlindfold	counterclockwise	practice	Guided	1	-0.5	-0.5	3.346985	-0.54975	-1.45	-1.29999	0.80153537765788	0.00011804	0.041664	0.011414
Trial1	1	1	noBlindfold	counterclockwise	practice	Guided	1	-0.5	-0.5	3.366974	-0.54975	-1.45	-1.29999	0.80153537765788	0.027057	0.024735	0.021293
Trial1	1	1	noBlindfold	counterclockwise	practice	Guided	1	-0.5	-0.5	3.386978	-0.54975	-1.45	-1.29999	0.80153537765788	-0.0049557	-0.00065711	0.011072
Trial1	1	1	noBlindfold	counterclockwise	practice	Guided	1	-0.5	-0.5	3.406982	-0.54975	-1.45	-1.29999	0.80153537765788	-0.0097114	0.020501	0.0072149
Trial1	1	1	noBlindfold	counterclockwise	practice	Guided	1	-0.5	-0.5	3.426971	-0.54975	-1.45	-1.29999	0.80153537765788	-0.0030617	-0.0091191	0.0072077
Trial1	1	1	noBlindfold	counterclockwise	practice	Guided	1	-0.5	-0.5	3.446976	-0.54975	-1.45	-1.29999	0.80153537765788	-0.010673	0.033199	0.053606
Trial1	1	1	noBlindfold	counterclockwise	practice	Guided	1	-0.5	-0.5	3.46698	-0.54975	-1.45	-1.29999	0.80153537765788	-0.00021278	0.050125	0.019094
Trial1	1	1	noBlindfold	counterclockwise	practice	Guided	1	-0.5	-0.5	3.486984	-0.54975	-1.45	-1.29999	0.80153537765788	-0.022716	-0.0091217	0.012393
Trial1	1	1	noBlindfold	counterclockwise	practice	Guided	1	-0.5	-0.5	3.506973	-0.54974	-1.45	-1.3	0.801544754173801	-0.026524	-0.017587	0.021098
Trial1	1	1	noBlindfold	counterclockwise	practice	Guided	1	-0.5	-0.5	3.526978	-0.54974	-1.45	-1.3	0.801544754173801	0.047644	0.0078035	-0.0013551
Trial1	1	1	noBlindfold	counterclockwise	practice	Guided	1	-0.5	-0.5	3.546982	-0.54974	-1.45	-1.3	0.801544754173801	0.04447	-0.00066205	0.01573
Trial1	1	1	noBlindfold	counterclockwise	practice	Guided	1	-0.5	-0.5	3.566986	-0.54974	-1.45	-1.3	0.801544754173801	-0.0011718	-0.004894	0.006183
Trial1	1	1	noBlindfold	counterclockwise	practice	Guided	1	-0.5	-0.5	3.586975	-0.54974	-1.45	-1.3	0.801544754173801	-0.0046607	-0.021819	0.015228
Trial1	1	1	noBlindfold	counterclockwise	practice	Guided	1	-0.5	-0.5	3.606979	-0.54974	-1.45	-1.3	0.801544754173801	-0.011955	0.012034	0.036837
Trial1	1	1	noBlindfold	counterclockwise	practice	Guided	1	-0.5	-0.5	3.626984	-0.54974	-1.45	-1.3	0.801544754173801	-0.0087855	-0.013356	0.019744
Trial1	1	1	noBlindfold	counterclockwise	practice	Guided	1	-0.5	-0.5	3.646973	-0.54974	-1.45	-1.29999	0.801534759892702	-0.0059317	0.012035	-0.0015347
Trial1	1	1	noBlindfold	counterclockwise	practice	Guided	1	-0.5	-0.5	3.666977	-0.54974	-1.45	-1.29999	0.801534759892702	0.0051581	-0.0091243	0.027107
Trial1	1	1	noBlindfold	counterclockwise	practice	Guided	1	-0.5	-0.5	3.686981	-0.54974	-1.45	-1.29999	0.801534759892702	0.029249	0.012036	-0.00037168
Trial1	1	1	noBlindfold	counterclockwise	practice	Guided	1	-0.5	-0.5	3.706985	-0.54973	-1.45	-1.29999	0.801534138552577	0.0089577	0.024731	0.018389
Trial1	1	1	noBlindfold	counterclockwise	practice	Guided	1	-0.5	-0.5	3.726974	-0.54973	-1.45	-1.29999	0.801534138552577	0.020683	-0.013355	-0.0035657
Trial1	1	1	noBlindfold	counterclockwise	practice	Guided	1	-0.5	-0.5	3.746979	-0.54973	-1.45	-1.29999	0.801534138552577	-0.013551	0.02473	-0.00088582
Trial1	1	1	noBlindfold	counterclockwise	practice	Guided	1	-0.5	-0.5	3.766983	-0.54973	-1.45	-1.29999	0.801534138552577	0.033044	-0.0048913	0.0054744
Trial1	1	1	noBlindfold	counterclockwise	practice	Guided	1	-0.5	-0.5	3.786972	-0.54973	-1.45	-1.29999	0.801534138552577	-0.028133	0.024731	0.00011127
Trial1	1	1	noBlindfold	counterclockwise	practice	Guided	1	-0.5	-0.5	3.806976	-0.54973	-1.45	-1.29999	0.801534138552577	-0.0034169	0.0035689	0.031935
Trial1	1	1	noBlindfold	counterclockwise	practice	Guided	1	-0.5	-0.5	3.826981	-0.54973	-1.45	-1.29999	0.801534138552577	0.00038731	0.0035694	0.023221
Trial1	1	1	noBlindfold	counterclockwise	practice	Guided	1	-0.5	-0.5	3.846985	-0.54973	-1.45	-1.29999	0.801534138552577	0.021939	0.02896	0.006131
Trial1	1	1	noBlindfold	counterclockwise	practice	Guided	1	-0.5	-0.5	3.866974	-0.54973	-1.45	-1.29999	0.801534138552577	-0.0062696	0.028958	-0.0057652
Trial1	1	1	noBlindfold	counterclockwise	practice	Guided	1	-0.5	-0.5	3.886978	-0.54973	-1.45	-1.3	0.801544132841425	0.012427	0.028956	0.0054549
Trial1	1	1	noBlindfold	counterclockwise	practice	Guided	1	-0.5	-0.5	3.906982	-0.54972	-1.45	-1.3	0.801543511633665	0.020985	0.0077924	-0.016159
Trial1	1	1	noBlindfold	counterclockwise	practice	Guided	1	-0.5	-0.5	3.926971	-0.54972	-1.45	-1.3	0.801543511633665	-0.0034169	0.012021	-0.02705
Trial1	1	1	noBlindfold	counterclockwise	practice	Guided	1	-0.5	-0.5	3.946976	-0.54972	-1.45	-1.3	0.801543511633665	-0.00025254	-0.013369	0.014829
Trial1	1	1	noBlindfold	counterclockwise	practice	Guided	1	-0.5	-0.5	3.96698	-0.54972	-1.45	-1.3	0.801543511633665	-0.0097625	0.020487	0.0071209
Trial1	1	1	noBlindfold	counterclockwise	practice	Guided	1	-0.5	-0.5	3.986984	-0.54972	-1.45	-1.3	0.801543511633665	0.0073522	-0.00067204	-0.0026003
Trial1	1	1	noBlindfold	counterclockwise	practice	Guided	1	-0.5	-0.5	4.006973	-0.54972	-1.45	-1.29999	0.801533517337072	-0.0094499	0.028951	0.011302
Trial1	1	1	noBlindfold	counterclockwise	practice	Guided	1	-0.5	-0.5	4.026978	-0.54972	-1.45	-1.29999	0.801533517337072	0.0092454	0.0077914	0.022519
Trial1	1	1	noBlindfold	counterclockwise	practice	Guided	1	-0.5	-0.5	4.046982	-0.54972	-1.45	-1.29999	0.801533517337072	-0.0050183	-0.02183	0.010957
Trial1	1	1	noBlindfold	counterclockwise	practice	Guided	1	-0.5	-0.5	4.066986	-0.54972	-1.45	-1.29999	0.801533517337072	0.02953	-0.0049021	-0.0042922
Trial1	1	1	noBlindfold	counterclockwise	practice	Guided	1	-0.5	-0.5	4.086975	-0.54972	-1.45	-1.29999	0.801533517337072	-0.0091426	0.012028	0.015474
Trial1	1	1	noBlindfold	counterclockwise	practice	Guided	1	-0.5	-0.5	4.106979	-0.54971	-1.45	-1.29999	0.801532896246184	0.015895	-0.017594	-0.0074835
Trial1	1	1	noBlindfold	counterclockwise	practice	Guided	1	-0.5	-0.5	4.126984	-0.54971	-1.45	-1.29999	0.801532896246184	0.0060619	-0.013361	0.039586
Trial1	1	1	noBlindfold	counterclockwise	practice	Guided	1	-0.5	-0.5	4.146973	-0.54971	-1.45	-1.29999	0.801532896246184	0.001623	0.020494	0.032549
Trial1	1	1	noBlindfold	counterclockwise	practice	Guided	1	-0.5	-0.5	4.166977	-0.54971	-1.45	-1.29999	0.801532896246184	0.014625	0.0035651	-0.024247
Trial1	1	1	noBlindfold	counterclockwise	practice	Guided	1	-0.5	-0.5	4.186981	-0.54971	-1.45	-1.29999	0.801532896246184	0.013349	0.012029	0.017966
Trial1	1	1	noBlindfold	counterclockwise	practice	Guided	1	-0.5	-0.5	4.206985	-0.54971	-1.45	-1.29999	0.801532896246184	-0.018031	0.012026	0.016115
Trial1	1	1	noBlindfold	counterclockwise	practice	Guided	1	-0.5	-0.5	4.226974	-0.54971	-1.45	-1.29999	0.801532896246184	0.025711	0.0077945	0.0043815
Trial1	1	1	noBlindfold	counterclockwise	practice	Guided	1	-0.5	-0.5	4.246979	-0.54971	-1.45	-1.29999	0.801532896246184	0.030147	0.0077929	0.0040435
Trial1	1	1	noBlindfold	counterclockwise	practice	Guided	1	-0.5	-0.5	4.266983	-0.54971	-1.45	-1.29999	0.801532896246184	-0.015177	0.016256	-0.0051688
Trial1	1	1	noBlindfold	counterclockwise	practice	Guided	1	-0.5	-0.5	4.286972	-0.54971	-1.45	-1.29999	0.801532896246184	0.0095396	0.045878	0.032519
Trial1	1	1	noBlindfold	counterclockwise	practice	Guided	1	-0.5	-0.5	4.306976	-0.54971	-1.45	-1.29999	0.801532896246184	-0.013914	0.0077899	0.011574
Trial1	1	1	noBlindfold	counterclockwise	practice	Guided	1	-0.5	-0.5	4.326981	-0.54971	-1.45	-1.29999	0.801532896246184	0.026337	-0.013371	0.012737
Trial1	1	1	noBlindfold	counterclockwise	practice	Guided	1	-0.5	-0.5	4.346985	-0.54971	-1.45	-1.29999	0.801532896246184	0.02095	0.0035551	0.00050495
Trial1	1	1	noBlindfold	counterclockwise	practice	Guided	1	-0.5	-0.5	4.366974	-0.54971	-1.45	-1.29999	0.801532896246184	-0.031983	-0.017604	0.0087131
Trial1	1	1	noBlindfold	counterclockwise	practice	Guided	1	-0.5	-0.5	4.386978	-0.5497	-1.45	-1.29999	0.801532278975775	0.0092165	-0.017603	0.022443
Trial1	1	1	noBlindfold	counterclockwise	practice	Guided	1	-0.5	-0.5	4.406982	-0.5497	-1.45	-1.29999	0.801532278975775	0.028235	0.0035546	-0.02112
Trial1	1	1	noBlindfold	counterclockwise	practice	Guided	1	-0.5	-0.5	4.426971	-0.5497	-1.45	-1.29999	0.801532278975775	0.013334	0.01202	0.017911
Trial1	1	1	noBlindfold	counterclockwise	practice	Guided	1	-0.5	-0.5	4.446976	-0.5497	-1.45	-1.29999	0.801532278975775	-0.018995	0.012019	0.0035022
Trial1	1	1	noBlindfold	counterclockwise	practice	Guided	1	-0.5	-0.5	4.46698	-0.5497	-1.45	-1.29999	0.801532278975775	0.042495	-0.026066	-0.0095704
Trial1	1	1	noBlindfold	counterclockwise	practice	Guided	1	-0.5	-0.5	4.486984	-0.5497	-1.45	-1.29999	0.801532278975775	0.017451	0.020487	0.013377
Trial1	1	1	noBlindfold	counterclockwise	practice	Guided	1	-0.5	-0.5	4.506973	-0.5497	-1.45	-1.29999	0.801532278975775	0.018398	0.007791	0.02594
Trial1	1	1	noBlindfold	counterclockwise	practice	Guided	1	-0.5	-0.5	4.526978	-0.5497	-1.45	-1.29999	0.801532278975775	-0.036117	0.028951	0.013203
Trial1	1	1	noBlindfold	counterclockwise	practice	Guided	1	-0.5	-0.5	4.546982	-0.5497	-1.45	-1.29999	0.801532278975775	0.0082541	0.02472	0.0098479
Trial1	1	1	noBlindfold	counterclockwise	practice	Guided	1	-0.5	-0.5	4.566986	-0.5497	-1.45	-1.29999	0.801532278975775	-0.013301	0.024717	0.054407
Trial1	1	1	noBlindfold	counterclockwise	practice	Guided	1	-0.5	-0.5	4.586975	-0.5497	-1.45	-1.29999	0.801532278975775	0.0025484	0.0035595	-0.0065767
Trial1	1	1	noBlindfold	counterclockwise	practice	Guided	1	-0.5	-0.5	4.606979	-0.5497	-1.45	-1.29999	0.801532278975775	0.018708	0.020488	0.030108
Trial1	1	1	noBlindfold	counterclockwise	practice	Guided	1	-0.5	-0.5	4.626984	-0.54969	-1.45	-1.29999	0.801531658133384	0.026312	-0.013367	0.0017911
Trial1	1	1	noBlindfold	counterclockwise	practice	Guided	1	-0.5	-0.5	4.646973	-0.54969	-1.45	-1.3	0.801541652453159	0.0028583	-0.026061	-0.002398
Trial1	1	1	noBlindfold	counterclockwise	practice	Guided	1	-0.5	-0.5	4.666977	-0.54969	-1.45	-1.3	0.801541652453159	0.025994	0.0035598	0.0084872
Trial1	1	1	noBlindfold	counterclockwise	practice	Guided	1	-0.5	-0.5	4.686981	-0.54969	-1.45	-1.3	0.801541652453159	-0.0037969	-0.034527	-0.031384
Trial1	1	1	noBlindfold	counterclockwise	practice	Guided	1	-0.5	-0.5	4.706985	-0.54969	-1.45	-1.3	0.801541652453159	0.016798	0.041647	0.0049658
Trial1	1	1	noBlindfold	counterclockwise	practice	Guided	1	-0.5	-0.5	4.726974	-0.54969	-1.45	-1.3	0.801541652453159	0.015529	-0.0049049	-0.011792
Trial1	1	1	noBlindfold	counterclockwise	practice	Guided	1	-0.5	-0.5	4.746979	-0.54969	-1.45	-1.3	0.801541652453159	0.0012632	0.0035596	-0.023352
Trial1	1	1	noBlindfold	counterclockwise	practice	Guided	1	-0.5	-0.5	4.766983	-0.54968	-1.45	-1.3	0.801541031743127	-0.016497	-0.0049057	0.036957
Trial1	1	1	noBlindfold	counterclockwise	practice	Guided	1	-0.5	-0.5	4.786972	-0.54968	-1.45	-1.3	0.801541031743127	0.016468	0.012021	0.0007679
Trial1	1	1	noBlindfold	counterclockwise	practice	Guided	1	-0.5	-0.5	4.806976	-0.54968	-1.45	-1.3	0.801541031743127	-0.038687	-0.00067548	0.038625
Trial1	1	1	noBlindfold	counterclockwise	practice	Guided	1	-0.5	-0.5	4.826981	-0.54968	-1.45	-1.3	0.801541031743127	-0.015545	-0.017604	-0.0094586
Trial1	1	1	noBlindfold	counterclockwise	practice	Guided	1	-0.5	-0.5	4.846985	-0.54968	-1.45	-1.3	0.801541031743127	-0.024106	0.045873	-0.0046015
Trial1	1	1	noBlindfold	counterclockwise	practice	Guided	1	-0.5	-0.5	4.866974	-0.54968	-1.45	-1.3	0.801541031743127	-0.015867	0.016251	-0.01365
Trial1	1	1	noBlindfold	counterclockwise	practice	Guided	1	-0.5	-0.5	4.886978	-0.54968	-1.45	-1.3	0.801541031743127	0.025967	-0.009139	0.0084568
Trial1	1	1	noBlindfold	counterclockwise	practice	Guided	1	-0.5	-0.5	4.906982	-0.54968	-1.45	-1.29999	0.801531037415612	-0.0035155	0.01202	0.024706
Trial1	1	1	noBlindfold	counterclockwise	practice	Guided	1	-0.5	-0.5	4.926971	-0.54967	-1.45	-1.3	0.801540411157713	-0.019996	-0.026066	-0.0091402
Trial1	1	1	noBlindfold	counterclockwise	practice	Guided	1	-0.5	-0.5	4.946976	-0.54967	-1.45	-1.3	0.801540411157713	0.013914	0.020486	0.026206
Trial1	1	1	noBlindfold	counterclockwise	practice	Guided	1	-0.5	-0.5	4.96698	-0.54967	-1.45	-1.3	0.801540411157713	-0.011763	0.050107	0.040779
Trial1	1	1	noBlindfold	counterclockwise	practice	Guided	1	-0.5	-0.5	4.986984	-0.54967	-1.45	-1.29999	0.801530416822461	0.00059756	-0.01337	0.027205
Trial1	1	1	noBlindfold	counterclockwise	practice	Guided	1	-0.5	-0.5	5.006973	-0.54967	-1.45	-1.29999	0.801530416822461	-0.0051081	-0.000674	0.010783
Trial1	1	1	noBlindfold	counterclockwise	practice	Guided	1	-0.5	-0.5	5.026978	-0.54967	-1.45	-1.29999	0.801530416822461	0.017391	-0.00067307	0.013288
Trial1	1	1	noBlindfold	counterclockwise	practice	Guided	1	-0.5	-0.5	5.046982	-0.54967	-1.45	-1.3	0.801540411157713	0.018338	-0.030295	0.025849
Trial1	1	1	noBlindfold	counterclockwise	practice	Guided	1	-0.5	-0.5	5.066986	-0.54967	-1.45	-1.3	0.801540411157713	-0.016207	-0.0091347	-0.017873
Trial1	1	1	noBlindfold	counterclockwise	practice	Guided	1	-0.5	-0.5	5.086975	-0.54967	-1.45	-1.3	0.801540411157713	0.0088276	-0.013366	0.018141
Trial1	1	1	noBlindfold	counterclockwise	practice	Guided	1	-0.5	-0.5	5.106979	-0.54966	-1.45	-1.3	0.801539790696918	0.023726	-0.0049006	0.020983
Trial1	1	1	noBlindfold	counterclockwise	practice	Guided	1	-0.5	-0.5	5.126984	-0.54966	-1.45	-1.3	0.801539790696918	-0.0022661	-0.00066743	-0.010512
Trial1	1	1	noBlindfold	counterclockwise	practice	Guided	1	-0.5	-0.5	5.146973	-0.54966	-1.45	-1.29999	0.801529796353929	-0.0044905	-0.047216	0.012601
Trial1	1	1	noBlindfold	counterclockwise	practice	Guided	1	-0.5	-0.5	5.166977	-0.54966	-1.45	-1.3	0.801539790696918	-0.0070225	-0.034521	-0.017389
Trial1	1	1	noBlindfold	counterclockwise	practice	Guided	1	-0.5	-0.5	5.186981	-0.54966	-1.45	-1.3	0.801539790696918	-0.027943	0.020494	0.0040548
Trial1	1	1	noBlindfold	counterclockwise	practice	Guided	1	-0.5	-0.5	5.206985	-0.54966	-1.45	-1.3	0.801539790696918	0.00026101	-0.000665	-0.027275
Trial1	1	1	noBlindfold	counterclockwise	practice	Guided	1	-0.5	-0.5	5.226974	-0.54966	-1.45	-1.3	0.801539790696918	0.022442	-0.017595	0.0213
Trial1	1	1	noBlindfold	counterclockwise	practice	Guided	1	-0.5	-0.5	5.246979	-0.54966	-1.45	-1.3	0.801539790696918	0.0027939	0.016262	-0.0024904
Trial1	1	1	noBlindfold	counterclockwise	practice	Guided	1	-0.5	-0.5	5.266983	-0.54966	-1.45	-1.3	0.801539790696918	0.024979	0.0077986	0.0052135
Trial1	1	1	noBlindfold	counterclockwise	practice	Guided	1	-0.5	-0.5	5.286972	-0.54966	-1.45	-1.3	0.801539790696918	0.0094417	-0.021826	0.026487
Trial1	1	1	noBlindfold	counterclockwise	practice	Guided	1	-0.5	-0.5	5.306976	-0.54966	-1.45	-1.29999	0.801529796353929	0.021804	0.050115	0.012914
Trial1	1	1	noBlindfold	counterclockwise	practice	Guided	1	-0.5	-0.5	5.326981	-0.54965	-1.45	-1.29999	0.801529179702172	0.017047	0.0077964	0.0090534
Trial1	1	1	noBlindfold	counterclockwise	practice	Guided	1	-0.5	-0.5	5.346985	-0.54965	-1.45	-1.29999	0.801529179702172	0.0075366	-0.0091304	-0.0021737
Trial1	1	1	noBlindfold	counterclockwise	practice	Guided	1	-0.5	-0.5	5.366974	-0.54965	-1.45	-1.29999	0.801529179702172	-0.017508	-0.017594	0.024291
Trial1	1	1	noBlindfold	counterclockwise	practice	Guided	1	-0.5	-0.5	5.386978	-0.54965	-1.45	-1.29999	0.801529179702172	0.01704	-0.030287	0.0090409
Trial1	1	1	noBlindfold	counterclockwise	practice	Guided	1	-0.5	-0.5	5.406982	-0.54965	-1.45	-1.29999	0.801529179702172	0.022426	-0.03452	0.021268
Trial1	1	1	noBlindfold	counterclockwise	practice	Guided	1	-0.5	-0.5	5.426971	-0.54965	-1.45	-1.29999	0.801529179702172	-0.0016636	-0.013361	0.021598
Trial1	1	1	noBlindfold	counterclockwise	practice	Guided	1	-0.5	-0.5	5.446976	-0.54965	-1.45	-1.3	0.80153917405285	-0.025757	-0.030288	0.029806
Trial1	1	1	noBlindfold	counterclockwise	practice	Guided	1	-0.5	-0.5	5.46698	-0.54965	-1.45	-1.3	0.80153917405285	0.02559	0.037421	0.0041706
Trial1	1	1	noBlindfold	counterclockwise	practice	Guided	1	-0.5	-0.5	5.486984	-0.54964	-1.45	-1.3	0.801538553840551	0.016079	0.020491	-0.0035379
Trial1	1	1	noBlindfold	counterclockwise	practice	Guided	1	-0.5	-0.5	5.506973	-0.54964	-1.45	-1.3	0.801538553840551	0.026533	0.012027	0.026947
Trial1	1	1	noBlindfold	counterclockwise	practice	Guided	1	-0.5	-0.5	5.526978	-0.54964	-1.45	-1.29999	0.801528559482139	-0.0019919	0.01626	-0.0063935
Trial1	1	1	noBlindfold	counterclockwise	practice	Guided	1	-0.5	-0.5	5.546982	-0.54964	-1.45	-1.29999	0.801528559482139	-0.0042154	0.0077961	0.023255
Trial1	1	1	noBlindfold	counterclockwise	practice	Guided	1	-0.5	-0.5	5.566986	-0.54964	-1.45	-1.29999	0.801528559482139	-0.017212	-0.013363	0.028444
Trial1	1	1	noBlindfold	counterclockwise	practice	Guided	1	-0.5	-0.5	5.586975	-0.54964	-1.45	-1.3	0.801538553840551	-0.0083393	-0.017597	0.027772
Trial1	1	1	noBlindfold	counterclockwise	practice	Guided	1	-0.5	-0.5	5.606979	-0.54964	-1.45	-1.3	0.801538553840551	-0.0080262	-0.02183	0.008336
Trial1	1	1	noBlindfold	counterclockwise	practice	Guided	1	-0.5	-0.5	5.626984	-0.54963	-1.45	-1.29999	0.801527939386727	-0.024516	-0.034524	0.050047
Trial1	1	1	noBlindfold	counterclockwise	practice	Guided	1	-0.5	-0.5	5.646973	-0.54963	-1.45	-1.29999	0.801527939386727	0.022398	-0.004901	0.02156
Trial1	1	1	noBlindfold	counterclockwise	practice	Guided	1	-0.5	-0.5	5.666977	-0.54963	-1.45	-1.29999	0.801527939386727	0.030006	-0.021827	0.0038002
Trial1	1	1	noBlindfold	counterclockwise	practice	Guided	1	-0.5	-0.5	5.686981	-0.54963	-1.45	-1.29999	0.801527939386727	0.034756	-0.034526	0.0076487
Trial1	1	1	noBlindfold	counterclockwise	practice	Guided	1	-0.5	-0.5	5.706985	-0.54963	-1.45	-1.29999	0.801527939386727	-0.0096223	-0.0049047	-0.0099425
Trial1	1	1	noBlindfold	counterclockwise	practice	Guided	1	-0.5	-0.5	5.726974	-0.54963	-1.45	-1.29999	0.801527939386727	0.026188	0.016256	0.012496
Trial1	1	1	noBlindfold	counterclockwise	practice	Guided	1	-0.5	-0.5	5.746979	-0.54963	-1.45	-1.29999	0.801527939386727	-0.0017033	0.0077918	-0.0022464
Trial1	1	1	noBlindfold	counterclockwise	practice	Guided	1	-0.5	-0.5	5.766983	-0.54963	-1.45	-1.29999	0.801527939386727	0.0011431	-0.00067121	0.035443
Trial1	1	1	noBlindfold	counterclockwise	practice	Guided	1	-0.5	-0.5	5.786972	-0.54963	-1.45	-1.29999	0.801527939386727	-0.0077311	0.037415	0.036111
Trial1	1	1	noBlindfold	counterclockwise	practice	Guided	1	-0.5	-0.5	5.806976	-0.54963	-1.45	-1.29999	0.801527939386727	-0.028013	-0.0049052	0.0039434
Trial1	1	1	noBlindfold	counterclockwise	practice	Guided	1	-0.5	-0.5	5.826981	-0.54962	-1.45	-1.29999	0.80152732310587	0.0055833	0.0077875	-0.023874
Trial1	1	1	noBlindfold	counterclockwise	practice	Guided	1	-0.5	-0.5	5.846985	-0.54962	-1.45	-1.29999	0.80152732310587	-0.002344	-0.038764	-0.010643
Trial1	1	1	noBlindfold	counterclockwise	practice	Guided	1	-0.5	-0.5	5.866974	-0.54962	-1.45	-1.29999	0.80152732310587	0.003043	0.012018	0.0015821
Trial1	1	1	noBlindfold	counterclockwise	practice	Guided	1	-0.5	-0.5	5.886978	-0.54962	-1.45	-1.29999	0.80152732310587	0.0077945	-0.0091431	0.0054313
Trial1	1	1	noBlindfold	counterclockwise	practice	Guided	1	-0.5	-0.5	5.906982	-0.54962	-1.45	-1.29999	0.80152732310587	0.00081351	-0.013375	0.022852
Trial1	1	1	noBlindfold	counterclockwise	practice	Guided	1	-0.5	-0.5	5.926971	-0.54962	-1.45	-1.29999	0.80152732310587	-0.0029858	0.007784	-0.01904
Trial1	1	1	noBlindfold	counterclockwise	practice	Guided	1	-0.5	-0.5	5.946976	-0.54962	-1.45	-1.29999	0.80152732310587	-0.00077449	0.0077817	0.010273
Trial1	1	1	noBlindfold	counterclockwise	practice	Guided	1	-0.5	-0.5	5.96698	-0.54961	-1.45	-1.29999	0.801526703258959	-0.0067949	-0.00068098	-0.010334
Trial1	1	1	noBlindfold	counterclockwise	practice	Guided	1	-0.5	-0.5	5.986984	-0.54961	-1.45	-1.29999	0.801526703258959	0.015075	0.062797	-0.016202
Trial1	1	1	noBlindfold	counterclockwise	practice	Guided	1	-0.5	-0.5	6.006973	-0.54961	-1.45	-1.29999	0.801526703258959	-0.0042681	0.016248	0.028524
Trial1	1	1	noBlindfold	counterclockwise	practice	Guided	1	-0.5	-0.5	6.026978	-0.54961	-1.45	-1.29999	0.801526703258959	-0.016624	-0.0049137	-0.022241
Trial1	1	1	noBlindfold	counterclockwise	practice	Guided	1	-0.5	-0.5	6.046982	-0.54961	-1.45	-1.29999	0.801526703258959	0.047395	0.012013	-0.0018094
Trial1	1	1	noBlindfold	counterclockwise	practice	Guided	1	-0.5	-0.5	6.066986	-0.54961	-1.45	-1.29999	0.801526703258959	-0.0017327	-0.017611	0.0075698
Trial1	1	1	noBlindfold	counterclockwise	practice	Guided	1	-0.5	-0.5	6.086975	-0.54961	-1.45	-1.29999	0.801526703258959	0.0014364	-0.00068304	-0.019401
Trial1	1	1	noBlindfold	counterclockwise	practice	Guided	1	-0.5	-0.5	6.106979	-0.54961	-1.45	-1.29999	0.801526703258959	0.013788	-0.0049168	0.025993
Trial1	1	1	noBlindfold	counterclockwise	practice	Guided	1	-0.5	-0.5	6.126984	-0.54961	-1.45	-1.29999	0.801526703258959	0.017909	0.024703	0.021462
Trial1	1	1	noBlindfold	counterclockwise	practice	Guided	1	-0.5	-0.5	6.146973	-0.54961	-1.45	-1.29999	0.801526703258959	-0.004597	0.020468	0.018947
Trial1	1	1	noBlindfold	counterclockwise	practice	Guided	1	-0.5	-0.5	6.166977	-0.5496	-1.45	-1.29999	0.80152608353667	-0.0055482	0.024699	0.0063814
Trial1	1	1	noBlindfold	counterclockwise	practice	Guided	1	-0.5	-0.5	6.186981	-0.5496	-1.45	-1.29999	0.80152608353667	-0.04422	-0.026082	0.026148
Trial1	1	1	noBlindfold	counterclockwise	practice	Guided	1	-0.5	-0.5	6.206985	-0.5496	-1.45	-1.29999	0.80152608353667	0.013464	0.0035413	0.021785
Trial1	1	1	noBlindfold	counterclockwise	practice	Guided	1	-0.5	-0.5	6.226974	-0.5496	-1.45	-1.29999	0.80152608353667	-0.0020653	-0.013388	-0.0065338
Trial1	1	1	noBlindfold	counterclockwise	practice	Guided	1	-0.5	-0.5	6.246979	-0.5496	-1.45	-1.29999	0.80152608353667	0.00046345	0.033162	0.026968
Trial1	1	1	noBlindfold	counterclockwise	practice	Guided	1	-0.5	-0.5	6.266983	-0.5496	-1.45	-1.29999	0.80152608353667	-0.026478	-0.00069253	0.024789
Trial1	1	1	noBlindfold	counterclockwise	practice	Guided	1	-0.5	-0.5	6.286972	-0.5496	-1.45	-1.29999	0.80152608353667	0.0080699	0.033163	0.0095389
Trial1	1	1	noBlindfold	counterclockwise	practice	Guided	1	-0.5	-0.5	6.306976	-0.5496	-1.45	-1.29999	0.80152608353667	0.035324	-0.051474	0.0043435
Trial1	1	1	noBlindfold	counterclockwise	practice	Guided	1	-0.5	-0.5	6.326981	-0.5496	-1.45	-1.3	0.801536077925954	0.021057	0.012003	0.012713
Trial1	1	1	noBlindfold	counterclockwise	practice	Guided	1	-0.5	-0.5	6.346985	-0.54959	-1.45	-1.29999	0.801525463939002	0.035949	-0.00069291	0.02427
Trial1	1	1	noBlindfold	counterclockwise	practice	Guided	1	-0.5	-0.5	6.366974	-0.54959	-1.45	-1.29999	0.801525463939002	0.012495	-0.00069399	0.0091898
Trial1	1	1	noBlindfold	counterclockwise	practice	Guided	1	-0.5	-0.5	6.386978	-0.54959	-1.45	-1.29999	0.801525463939002	-0.018886	0.033159	0.0073444
Trial1	1	1	noBlindfold	counterclockwise	practice	Guided	1	-0.5	-0.5	6.406982	-0.54959	-1.45	-1.29999	0.801525463939002	0.0048818	-0.043014	0.01756
Trial1	1	1	noBlindfold	counterclockwise	practice	Guided	1	-0.5	-0.5	6.426971	-0.54959	-1.45	-1.29999	0.801525463939002	-0.00621	0.020462	-0.0020485
Trial1	1	1	noBlindfold	counterclockwise	practice	Guided	1	-0.5	-0.5	6.446976	-0.54959	-1.45	-1.29999	0.801525463939002	0.01978	-0.0049287	-0.012439
Trial1	1	1	noBlindfold	counterclockwise	practice	Guided	1	-0.5	-0.5	6.46698	-0.54959	-1.45	-1.29999	0.801525463939002	0.0296	0.020462	-0.00054709
Trial1	1	1	noBlindfold	counterclockwise	practice	Guided	1	-0.5	-0.5	6.486984	-0.54959	-1.45	-1.3	0.801535458336013	0.016602	-0.0049283	0.0046449
Trial1	1	1	noBlindfold	counterclockwise	practice	Guided	1	-0.5	-0.5	6.506973	-0.54958	-1.45	-1.3	0.801534838870692	0.0067761	0.003536	0.00045474
Trial1	1	1	noBlindfold	counterclockwise	practice	Guided	1	-0.5	-0.5	6.526978	-0.54958	-1.45	-1.3	0.801534838870692	0.034347	-0.00069526	0.0032975
Trial1	1	1	noBlindfold	counterclockwise	practice	Guided	1	-0.5	-0.5	6.546982	-0.54958	-1.45	-1.3	0.801534838870692	0.0058142	0.007771	0.030771
Trial1	1	1	noBlindfold	counterclockwise	practice	Guided	1	-0.5	-0.5	6.566986	-0.54958	-1.45	-1.3	0.801534838870692	0.0083506	-0.004926	0.013682
Trial1	1	1	noBlindfold	counterclockwise	practice	Guided	1	-0.5	-0.5	6.586975	-0.54958	-1.45	-1.3	0.801534838870692	0.018171	0.028929	0.025574
Trial1	1	1	noBlindfold	counterclockwise	practice	Guided	1	-0.5	-0.5	6.606979	-0.54958	-1.45	-1.3	0.801534838870692	0.052405	-0.013389	0.0061373
Trial1	1	1	noBlindfold	counterclockwise	practice	Guided	1	-0.5	-0.5	6.626984	-0.54958	-1.45	-1.3	0.801534838870692	-0.0094069	0.033162	0.015014
Trial1	1	1	noBlindfold	counterclockwise	practice	Guided	1	-0.5	-0.5	6.646973	-0.54958	-1.45	-1.3	0.801534838870692	-0.0087746	-0.013387	0.023387
Trial1	1	1	noBlindfold	counterclockwise	practice	Guided	1	-0.5	-0.5	6.666977	-0.54957	-1.45	-1.3	0.801534219529992	0.0080217	0.0035405	0.0094801
Trial1	1	1	noBlindfold	counterclockwise	practice	Guided	1	-0.5	-0.5	6.686981	-0.54957	-1.45	-1.3	0.801534219529992	0.013407	0.0077696	0.021706
Trial1	1	1	noBlindfold	counterclockwise	practice	Guided	1	-0.5	-0.5	6.706985	-0.54957	-1.45	-1.3	0.801534219529992	-0.00022383	-0.0091591	0.018521
Trial1	1	1	noBlindfold	counterclockwise	practice	Guided	1	-0.5	-0.5	6.726974	-0.54957	-1.45	-1.3	0.801534219529992	-0.018292	0.020464	0.015669
Trial1	1	1	noBlindfold	counterclockwise	practice	Guided	1	-0.5	-0.5	6.746979	-0.54957	-1.45	-1.3	0.801534219529992	0.0048412	-0.013388	0.026556
Trial1	1	1	noBlindfold	counterclockwise	practice	Guided	1	-0.5	-0.5	6.766983	-0.54957	-1.45	-1.3	0.801534219529992	0.02576	0.041625	0.0081248
Trial1	1	1	noBlindfold	counterclockwise	practice	Guided	1	-0.5	-0.5	6.786972	-0.54957	-1.45	-1.3	0.801534219529992	0.028297	0.0035377	-0.01734
Trial1	1	1	noBlindfold	counterclockwise	practice	Guided	1	-0.5	-0.5	6.806976	-0.54956	-1.45	-1.3	0.801533603999355	0.017829	0.020465	0.021354
Trial1	1	1	noBlindfold	counterclockwise	practice	Guided	1	-0.5	-0.5	6.826981	-0.54956	-1.45	-1.3	0.801533603999355	-0.014499	0.0035358	7.4546E-05
Trial1	1	1	noBlindfold	counterclockwise	practice	Guided	1	-0.5	-0.5	6.846985	-0.54956	-1.45	-1.3	0.801533603999355	0.0035667	0.037389	0.0097885
Trial1	1	1	noBlindfold	counterclockwise	practice	Guided	1	-0.5	-0.5	6.866974	-0.54956	-1.45	-1.3	0.801533603999355	0.046673	0.011997	-0.010318
Trial1	1	1	noBlindfold	counterclockwise	practice	Guided	1	-0.5	-0.5	6.886978	-0.54956	-1.45	-1.29999	0.801523609579223	-0.0034116	0.0077643	0.035583
Trial1	1	1	noBlindfold	counterclockwise	practice	Guided	1	-0.5	-0.5	6.906982	-0.54956	-1.45	-1.29999	0.801523609579223	0.017823	-0.0091651	0.021338
Trial1	1	1	noBlindfold	counterclockwise	practice	Guided	1	-0.5	-0.5	6.926971	-0.54956	-1.45	-1.3	0.801533603999355	0.0067321	0.0077615	-0.007315
Trial1	1	1	noBlindfold	counterclockwise	practice	Guided	1	-0.5	-0.5	6.946976	-0.54956	-1.45	-1.3	0.801533603999355	0.016871	-0.030325	0.0087661
Trial1	1	1	noBlindfold	counterclockwise	practice	Guided	1	-0.5	-0.5	6.96698	-0.54956	-1.45	-1.29999	0.801523609579223	-0.05318	-0.00070382	0.037246
Trial1	1	1	noBlindfold	counterclockwise	practice	Guided	1	-0.5	-0.5	6.986984	-0.54956	-1.45	-1.3	0.801533603999355	0.025425	0.020456	0.003901
Trial1	1	1	noBlindfold	counterclockwise	practice	Guided	1	-0.5	-0.5	7.006973	-0.54956	-1.45	-1.3	0.801533603999355	0.012426	-0.0049348	0.018474
Trial1	1	1	noBlindfold	counterclockwise	practice	Guided	1	-0.5	-0.5	7.026978	-0.54956	-1.45	-1.3	0.801533603999355	0.033346	0.024687	-0.0093391
Trial1	1	1	noBlindfold	counterclockwise	practice	Guided	1	-0.5	-0.5	7.046982	-0.54955	-1.45	-1.3	0.801532984907157	-0.015465	0.0035279	-0.0056521
Trial1	1	1	noBlindfold	counterclockwise	practice	Guided	1	-0.5	-0.5	7.066986	-0.54955	-1.45	-1.3	0.801532984907157	0.0067187	0.011992	-0.0031442
Trial1	1	1	noBlindfold	counterclockwise	practice	Guided	1	-0.5	-0.5	7.086975	-0.54955	-1.45	-1.3	0.801532984907157	0.0073469	-0.0134	0.0010418
Trial1	1	1	noBlindfold	counterclockwise	practice	Guided	1	-0.5	-0.5	7.106979	-0.54955	-1.45	-1.3	0.801532984907157	-0.0012119	0.045845	0.0058988
Trial1	1	1	noBlindfold	counterclockwise	practice	Guided	1	-0.5	-0.5	7.126984	-0.54955	-1.45	-1.3	0.801532984907157	0.035549	-0.0049389	0.015104
Trial1	1	1	noBlindfold	counterclockwise	practice	Guided	1	-0.5	-0.5	7.146973	-0.54955	-1.45	-1.3	0.801532984907157	-0.0078691	-0.017633	-0.010862
Trial1	1	1	noBlindfold	counterclockwise	practice	Guided	1	-0.5	-0.5	7.166977	-0.54955	-1.45	-1.3	0.801532984907157	0.031106	0.016221	0.020294
Trial1	1	1	noBlindfold	counterclockwise	practice	Guided	1	-0.5	-0.5	7.186981	-0.54954	-1.45	-1.3	0.801532365939581	-0.015167	0.0077587	-0.0014863
Trial1	1	1	noBlindfold	counterclockwise	practice	Guided	1	-0.5	-0.5	7.206985	-0.54954	-1.45	-1.29999	0.80152237150401	-0.0050282	0.0077573	0.014594
Trial1	1	1	noBlindfold	counterclockwise	practice	Guided	1	-0.5	-0.5	7.226974	-0.54954	-1.45	-1.29999	0.80152237150401	0.016205	0.020453	0.00034341
Trial1	1	1	noBlindfold	counterclockwise	practice	Guided	1	-0.5	-0.5	7.246979	-0.54954	-1.45	-1.29999	0.80152237150401	0.0066955	0.020454	-0.0073627
Trial1	1	1	noBlindfold	counterclockwise	practice	Guided	1	-0.5	-0.5	7.266983	-0.54954	-1.45	-1.29999	0.80152237150401	-0.014545	-0.0091692	0.0068733
Trial1	1	1	noBlindfold	counterclockwise	practice	Guided	1	-0.5	-0.5	7.286972	-0.54954	-1.45	-1.29999	0.80152237150401	0.017146	0.01622	0.0129
Trial1	1	1	noBlindfold	counterclockwise	practice	Guided	1	-0.5	-0.5	7.306976	-0.54954	-1.45	-1.29999	0.80152237150401	-0.016771	-0.013403	0.036518
Trial1	1	1	noBlindfold	counterclockwise	practice	Guided	1	-0.5	-0.5	7.326981	-0.54953	-1.45	-1.3	0.801531750779847	0.018404	-0.017633	0.029644
Trial1	1	1	noBlindfold	counterclockwise	practice	Guided	1	-0.5	-0.5	7.346985	-0.54953	-1.45	-1.3	0.801531750779847	0.0069975	-0.013402	-0.0031916
Trial1	1	1	noBlindfold	counterclockwise	practice	Guided	1	-0.5	-0.5	7.366974	-0.54953	-1.45	-1.3	0.801531750779847	0.026642	-0.034561	0.020594
Trial1	1	1	noBlindfold	counterclockwise	practice	Guided	1	-0.5	-0.5	7.386978	-0.54953	-1.45	-1.29999	0.801521756336606	-0.016786	0.020451	0.0068553
Trial1	1	1	noBlindfold	counterclockwise	practice	Guided	1	-0.5	-0.5	7.406982	-0.54953	-1.45	-1.29999	0.801521756336606	-0.0060047	-0.017635	0.0019929
Trial1	1	1	noBlindfold	counterclockwise	practice	Guided	1	-0.5	-0.5	7.426971	-0.54953	-1.45	-1.29999	0.801521756336606	0.026951	-0.0049402	0.024768
Trial1	1	1	noBlindfold	counterclockwise	practice	Guided	1	-0.5	-0.5	7.446976	-0.54953	-1.45	-1.29999	0.801521756336606	-0.014563	-0.0049406	0.027781
Trial1	1	1	noBlindfold	counterclockwise	practice	Guided	1	-0.5	-0.5	7.46698	-0.54953	-1.45	-1.29999	0.801521756336606	-0.029776	0.028911	-0.017284
Trial1	1	1	noBlindfold	counterclockwise	practice	Guided	1	-0.5	-0.5	7.486984	-0.54953	-1.45	-1.29999	0.801521756336606	0.048819	0.007753	0.018895
Trial1	1	1	noBlindfold	counterclockwise	practice	Guided	1	-0.5	-0.5	7.506973	-0.54952	-1.45	-1.29999	0.801521137609817	0.027577	-0.0049431	0.032795
Trial1	1	1	noBlindfold	counterclockwise	practice	Guided	1	-0.5	-0.5	7.526978	-0.54952	-1.45	-1.3	0.801531132060773	0.078295	-0.0007141	-0.0044009
Trial1	1	1	noBlindfold	counterclockwise	practice	Guided	1	-0.5	-0.5	7.546982	-0.54952	-1.45	-1.3	0.801531132060773	0.012049	0.0077483	0.0038078
Trial1	1	1	noBlindfold	counterclockwise	practice	Guided	1	-0.5	-0.5	7.566986	-0.54952	-1.45	-1.3	0.801531132060773	-0.0028457	-0.021875	-0.0067467
Trial1	1	1	noBlindfold	counterclockwise	practice	Guided	1	-0.5	-0.5	7.586975	-0.54952	-1.45	-1.3	0.801531132060773	-0.03708	0.033137	0.004307
Trial1	1	1	noBlindfold	counterclockwise	practice	Guided	1	-0.5	-0.5	7.606979	-0.54952	-1.45	-1.3	0.801531132060773	-0.018384	0.0077447	0.015528
Trial1	1	1	noBlindfold	counterclockwise	practice	Guided	1	-0.5	-0.5	7.626984	-0.54952	-1.45	-1.3	0.801531132060773	0.016792	-0.013415	0.0086549
Trial1	1	1	noBlindfold	counterclockwise	practice	Guided	1	-0.5	-0.5	7.646973	-0.54952	-1.45	-1.3	0.801531132060773	0.020594	-0.030342	-5.8192E-05
Trial1	1	1	noBlindfold	counterclockwise	practice	Guided	1	-0.5	-0.5	7.666977	-0.54951	-1.45	-1.3	0.801530513466322	0.0047405	-0.00071885	0.026409
Trial1	1	1	noBlindfold	counterclockwise	practice	Guided	1	-0.5	-0.5	7.686981	-0.54951	-1.45	-1.3	0.801530513466322	-0.023468	0.016211	0.0074756
Trial1	1	1	noBlindfold	counterclockwise	practice	Guided	1	-0.5	-0.5	7.706985	-0.54951	-1.45	-1.3	0.801530513466322	0.012349	0.024674	0.0089809
Trial1	1	1	noBlindfold	counterclockwise	practice	Guided	1	-0.5	-0.5	7.726974	-0.54951	-1.45	-1.3	0.801530513466322	0.019319	0.037366	-0.015482
Trial1	1	1	noBlindfold	counterclockwise	practice	Guided	1	-0.5	-0.5	7.746979	-0.54951	-1.45	-1.3	0.801530513466322	0.021847	0.028902	0.016679
Trial1	1	1	noBlindfold	counterclockwise	practice	Guided	1	-0.5	-0.5	7.766983	-0.54951	-1.45	-1.3	0.801530513466322	-0.028229	-0.013418	-0.0081152
Trial1	1	1	noBlindfold	counterclockwise	practice	Guided	1	-0.5	-0.5	7.786972	-0.54951	-1.45	-1.3	0.801530513466322	0.038962	-0.030347	0.006959
Trial1	1	1	noBlindfold	counterclockwise	practice	Guided	1	-0.5	-0.5	7.806976	-0.54951	-1.45	-1.29999	0.801520519007653	-0.00034168	0.0077395	0.018349
Trial1	1	1	noBlindfold	counterclockwise	practice	Guided	1	-0.5	-0.5	7.826981	-0.54951	-1.45	-1.29999	0.801520519007653	-0.0047827	-0.0049572	0.018677
Trial1	1	1	noBlindfold	counterclockwise	practice	Guided	1	-0.5	-0.5	7.846985	-0.54951	-1.45	-1.29999	0.801520519007653	-0.015563	0.037359	0.053183
Trial1	1	1	noBlindfold	counterclockwise	practice	Guided	1	-0.5	-0.5	7.866974	-0.54951	-1.45	-1.3	0.801530513466322	0.034206	-0.00072827	0.0030905
Trial1	1	1	noBlindfold	counterclockwise	practice	Guided	1	-0.5	-0.5	7.886978	-0.5495	-1.45	-1.3	0.801529894996495	-0.00098045	-0.017655	-0.0098078
Trial1	1	1	noBlindfold	counterclockwise	practice	Guided	1	-0.5	-0.5	7.906982	-0.5495	-1.45	-1.3	0.801529894996495	0.0097895	0.0035029	0.034417
Trial1	1	1	noBlindfold	counterclockwise	practice	Guided	1	-0.5	-0.5	7.926971	-0.5495	-1.45	-1.3	0.801529894996495	-0.0025715	0.028893	-0.010988
Trial1	1	1	noBlindfold	counterclockwise	practice	Guided	1	-0.5	-0.5	7.946976	-0.5495	-1.45	-1.3	0.801529894996495	-0.013987	0.024659	-0.0047922
Trial1	1	1	noBlindfold	counterclockwise	practice	Guided	1	-0.5	-0.5	7.96698	-0.5495	-1.45	-1.29999	0.801519900530114	0.022143	0.011963	0.020835
Trial1	1	1	noBlindfold	counterclockwise	practice	Guided	1	-0.5	-0.5	7.986984	-0.5495	-1.45	-1.29999	0.801519900530114	0.020559	-0.0091951	-0.00011176
Trial1	1	1	noBlindfold	counterclockwise	practice	Guided	1	-0.5	-0.5	8.006973	-0.5495	-1.45	-1.29999	0.801519900530114	-0.019377	-0.00073052	0.0029014
Trial1	1	1	noBlindfold	counterclockwise	practice	Guided	1	-0.5	-0.5	8.026978	-0.54949	-1.45	-1.29999	0.801519282177199	-0.0095578	-0.0049665	0.0050729
Trial1	1	1	noBlindfold	counterclockwise	practice	Guided	1	-0.5	-0.5	8.046982	-0.54949	-1.45	-1.29999	0.801519282177199	-0.00036732	-0.0091993	0.026011
Trial1	1	1	noBlindfold	counterclockwise	practice	Guided	1	-0.5	-0.5	8.066986	-0.54949	-1.45	-1.29999	0.801519282177199	-0.0010016	0.033118	0.0099251
Trial1	1	1	noBlindfold	counterclockwise	practice	Guided	1	-0.5	-0.5	8.086975	-0.54949	-1.45	-1.29999	0.801519282177199	-0.023822	-0.030358	0.0022175
Trial1	1	1	noBlindfold	counterclockwise	practice	Guided	1	-0.5	-0.5	8.106979	-0.54949	-1.45	-1.29999	0.801519282177199	0.017061	0.024657	0.012767
Trial1	1	1	noBlindfold	counterclockwise	practice	Guided	1	-0.5	-0.5	8.126984	-0.54949	-1.45	-1.29999	0.801519282177199	0.018956	0.020422	0.0047192
Trial1	1	1	noBlindfold	counterclockwise	practice	Guided	1	-0.5	-0.5	8.146973	-0.54949	-1.45	-1.3	0.801529276651291	0.013885	0.016189	0.031856
Trial1	1	1	noBlindfold	counterclockwise	practice	Guided	1	-0.5	-0.5	8.166977	-0.54949	-1.45	-1.3	0.801529276651291	-0.0086196	0.003491	0.01259
Trial1	1	1	noBlindfold	counterclockwise	practice	Guided	1	-0.5	-0.5	8.186981	-0.54949	-1.45	-1.3	0.801529276651291	0.0084965	0.0034908	0.0015318
Trial1	1	1	noBlindfold	counterclockwise	practice	Guided	1	-0.5	-0.5	8.206985	-0.54949	-1.45	-1.3	0.801529276651291	0.027193	0.003492	0.028836
Trial1	1	1	noBlindfold	counterclockwise	practice	Guided	1	-0.5	-0.5	8.226974	-0.54948	-1.45	-1.3	0.80152865843071	0.042722	-0.0092025	0.0015235
Trial1	1	1	noBlindfold	counterclockwise	practice	Guided	1	-0.5	-0.5	8.246979	-0.54948	-1.45	-1.29999	0.801518663948909	0.00057081	-0.0049714	-0.028131
Trial1	1	1	noBlindfold	counterclockwise	practice	Guided	1	-0.5	-0.5	8.266983	-0.54948	-1.45	-1.29999	0.801518663948909	0.039546	0.0077249	-0.0063591
Trial1	1	1	noBlindfold	counterclockwise	practice	Guided	1	-0.5	-0.5	8.286972	-0.54948	-1.45	-1.29999	0.801518663948909	-0.010532	-0.021896	0.0021834
Trial1	1	1	noBlindfold	counterclockwise	practice	Guided	1	-0.5	-0.5	8.306976	-0.54948	-1.45	-1.29999	0.801518663948909	-0.0095852	-0.013433	0.00084025
Trial1	1	1	noBlindfold	counterclockwise	practice	Guided	1	-0.5	-0.5	8.326981	-0.54948	-1.45	-1.29999	0.801518663948909	0.0034076	-0.0049735	-0.013743
Trial1	1	1	noBlindfold	counterclockwise	practice	Guided	1	-0.5	-0.5	8.346985	-0.54948	-1.45	-1.29999	0.801518663948909	-0.031462	0.011954	0.020598
Trial1	1	1	noBlindfold	counterclockwise	practice	Guided	1	-0.5	-0.5	8.366974	-0.54948	-1.45	-1.29999	0.801518663948909	-0.036533	0.028881	0.012555
Trial1	1	1	noBlindfold	counterclockwise	practice	Guided	1	-0.5	-0.5	8.386978	-0.54947	-1.45	-1.3	0.801528044013527	-0.013082	-0.0092063	0.027629
Trial1	1	1	noBlindfold	counterclockwise	practice	Guided	1	-0.5	-0.5	8.406982	-0.54947	-1.45	-1.29999	0.801518049524065	0.034463	0.0077217	0.0071883
Trial1	1	1	noBlindfold	counterclockwise	practice	Guided	1	-0.5	-0.5	8.426971	-0.54947	-1.45	-1.29999	0.801518049524065	0.02178	0.0077225	0.0039991
Trial1	1	1	noBlindfold	counterclockwise	practice	Guided	1	-0.5	-0.5	8.446976	-0.54947	-1.45	-1.3	0.801528044013527	-0.010867	0.011954	0.018236
Trial1	1	1	noBlindfold	counterclockwise	practice	Guided	1	-0.5	-0.5	8.46698	-0.54947	-1.45	-1.3	0.801528044013527	0.017337	-0.021901	0.016894
Trial1	1	1	noBlindfold	counterclockwise	practice	Guided	1	-0.5	-0.5	8.486984	-0.54947	-1.45	-1.3	0.801528044013527	0.016069	-0.030364	0.00013979
Trial1	1	1	noBlindfold	counterclockwise	practice	Guided	1	-0.5	-0.5	8.506973	-0.54947	-1.45	-1.29999	0.801518049524065	0.0056047	-0.0092022	0.022753
Trial1	1	1	noBlindfold	counterclockwise	practice	Guided	1	-0.5	-0.5	8.526978	-0.54946	-1.45	-1.29999	0.801517431544285	-0.022608	-0.0092029	0.019898
Trial1	1	1	noBlindfold	counterclockwise	practice	Guided	1	-0.5	-0.5	8.546982	-0.54946	-1.45	-1.29999	0.801517431544285	0.0084519	-0.017666	0.017548
Trial1	1	1	noBlindfold	counterclockwise	practice	Guided	1	-0.5	-0.5	8.566986	-0.54946	-1.45	-1.29999	0.801517431544285	0.016693	0.0034933	0.0084998
Trial1	1	1	noBlindfold	counterclockwise	practice	Guided	1	-0.5	-0.5	8.586975	-0.54946	-1.45	-1.29999	0.801517431544285	-0.0058118	0.037347	0.0021306
Trial1	1	1	noBlindfold	counterclockwise	practice	Guided	1	-0.5	-0.5	8.606979	-0.54946	-1.45	-1.29999	0.801517431544285	0.02081	0.0077235	0.016533
Trial1	1	1	noBlindfold	counterclockwise	practice	Guided	1	-0.5	-0.5	8.626984	-0.54946	-1.45	-1.3	0.801527426041453	0.034751	0.0034901	-0.013793
Trial1	1	1	noBlindfold	counterclockwise	practice	Guided	1	-0.5	-0.5	8.646973	-0.54946	-1.45	-1.3	0.801527426041453	-0.017866	0.011953	0.040149
Trial1	1	1	noBlindfold	counterclockwise	practice	Guided	1	-0.5	-0.5	8.666977	-0.54946	-1.45	-1.3	0.801527426041453	0.0027401	0.028879	0.0011133
Trial1	1	1	noBlindfold	counterclockwise	practice	Guided	1	-0.5	-0.5	8.686981	-0.54946	-1.45	-1.3	0.801527426041453	-0.0010661	-0.00074615	0.009822
Trial1	1	1	noBlindfold	counterclockwise	practice	Guided	1	-0.5	-0.5	8.706985	-0.54946	-1.45	-1.3	0.801527426041453	0.013193	-0.0092099	-0.0086074
Trial1	1	1	noBlindfold	counterclockwise	practice	Guided	1	-0.5	-0.5	8.726974	-0.54945	-1.45	-1.29999	0.801516813689131	-0.025799	0.0034868	0.036952
Trial1	1	1	noBlindfold	counterclockwise	practice	Guided	1	-0.5	-0.5	8.746979	-0.54946	-1.45	-1.29999	0.801517431544285	0.014139	-0.021902	0.017851
Trial1	1	1	noBlindfold	counterclockwise	practice	Guided	1	-0.5	-0.5	8.766983	-0.54946	-1.45	-1.29999	0.801517431544285	0.0024186	0.033111	-0.0030926
Trial1	1	1	noBlindfold	counterclockwise	practice	Guided	1	-0.5	-0.5	8.786972	-0.54946	-1.45	-1.3	0.801527426041453	0.023656	-0.0092081	-0.017336
Trial1	1	1	noBlindfold	counterclockwise	practice	Guided	1	-0.5	-0.5	8.806976	-0.54945	-1.45	-1.3	0.801526808194003	0.0062126	-0.0346	0.04716
Trial1	1	1	noBlindfold	counterclockwise	practice	Guided	1	-0.5	-0.5	8.826981	-0.54945	-1.45	-1.29999	0.801516813689131	-0.015337	-0.013443	-0.0017604
Trial1	1	1	noBlindfold	counterclockwise	practice	Guided	1	-0.5	-0.5	8.846985	-0.54945	-1.45	-1.29999	0.801516813689131	0.022691	-0.00074685	0.029057
Trial1	1	1	noBlindfold	counterclockwise	practice	Guided	1	-0.5	-0.5	8.866974	-0.54945	-1.45	-1.29999	0.801516813689131	0.054067	0.037337	0.030895
Trial1	1	1	noBlindfold	counterclockwise	practice	Guided	1	-0.5	-0.5	8.886978	-0.54945	-1.45	-1.29999	0.801516813689131	0.0017748	-0.017677	-0.011492
Trial1	1	1	noBlindfold	counterclockwise	practice	Guided	1	-0.5	-0.5	8.906982	-0.54945	-1.45	-1.29999	0.801516813689131	0.0087402	-0.00074744	0.021675
Trial1	1	1	noBlindfold	counterclockwise	practice	Guided	1	-0.5	-0.5	8.926971	-0.54945	-1.45	-1.29999	0.801516813689131	0.013493	0.02041	0.025523
Trial1	1	1	noBlindfold	counterclockwise	practice	Guided	1	-0.5	-0.5	8.946976	-0.54945	-1.45	-1.3	0.801526808194003	-0.0055228	-0.034606	0.030379
Trial1	1	1	noBlindfold	counterclockwise	practice	Guided	1	-0.5	-0.5	8.96698	-0.54945	-1.45	-1.3	0.801526808194003	0.0055736	0.02464	-0.015022
Trial1	1	1	noBlindfold	counterclockwise	practice	Guided	1	-0.5	-0.5	8.986984	-0.54945	-1.45	-1.3	0.801526808194003	0.012538	-0.0049817	-0.0079856
Trial1	1	1	noBlindfold	counterclockwise	practice	Guided	1	-0.5	-0.5	9.006973	-0.54945	-1.45	-1.29999	0.801516813689131	0.013172	-0.021908	0.004911
Trial1	1	1	noBlindfold	counterclockwise	practice	Guided	1	-0.5	-0.5	9.026978	-0.54944	-1.45	-1.29999	0.801516199635203	-0.021701	-0.034603	0.032378
Trial1	1	1	noBlindfold	counterclockwise	practice	Guided	1	-0.5	-0.5	9.046982	-0.54944	-1.45	-1.29999	0.801516199635203	0.01443	-0.021907	0.047117
Trial1	1	1	noBlindfold	counterclockwise	practice	Guided	1	-0.5	-0.5	9.066986	-0.54944	-1.45	-1.29999	0.801516199635203	0.031228	-0.0049807	0.034549
Trial1	1	1	noBlindfold	counterclockwise	practice	Guided	1	-0.5	-0.5	9.086975	-0.54944	-1.45	-1.3	0.801526194147731	0.021719	0.011947	0.030024
Trial1	1	1	noBlindfold	counterclockwise	practice	Guided	1	-0.5	-0.5	9.106979	-0.54944	-1.45	-1.3	0.801526194147731	-0.035649	-0.026137	0.024996
Trial1	1	1	noBlindfold	counterclockwise	practice	Guided	1	-0.5	-0.5	9.126984	-0.54944	-1.45	-1.3	0.801526194147731	0.0036512	0.028876	0.012595
Trial1	1	1	noBlindfold	counterclockwise	practice	Guided	1	-0.5	-0.5	9.146973	-0.54944	-1.45	-1.3	0.801526194147731	-0.027094	-0.00074813	0.013263
Trial1	1	1	noBlindfold	counterclockwise	practice	Guided	1	-0.5	-0.5	9.166977	-0.54944	-1.45	-1.3	0.801526194147731	-0.022661	-0.026141	0.019795
Trial1	1	1	noBlindfold	counterclockwise	practice	Guided	1	-0.5	-0.5	9.186981	-0.54943	-1.45	-1.3	0.80152557654879	0.010305	0.0077131	-0.016392
Trial1	1	1	noBlindfold	counterclockwise	practice	Guided	1	-0.5	-0.5	9.206985	-0.54943	-1.45	-1.3	0.80152557654879	0.039459	0.0077129	0.015098
Trial1	1	1	noBlindfold	counterclockwise	practice	Guided	1	-0.5	-0.5	9.226974	-0.54943	-1.45	-1.29999	0.80151558202856	0.026143	-0.00074521	0.016098
Trial1	1	1	noBlindfold	counterclockwise	practice	Guided	1	-0.5	-0.5	9.246979	-0.54943	-1.45	-1.29999	0.80151558202856	-0.0011171	-0.017673	0.0097283
Trial1	1	1	noBlindfold	counterclockwise	practice	Guided	1	-0.5	-0.5	9.266983	-0.54943	-1.45	-1.29999	0.80151558202856	0.026453	0.0077189	0.02028
Trial1	1	1	noBlindfold	counterclockwise	practice	Guided	1	-0.5	-0.5	9.286972	-0.54943	-1.45	-1.29999	0.80151558202856	0.00045919	0.011951	0.0077128
Trial1	1	1	noBlindfold	counterclockwise	practice	Guided	1	-0.5	-0.5	9.306976	-0.54943	-1.45	-1.29999	0.80151558202856	0.047687	0.041576	0.0060341
Trial1	1	1	noBlindfold	counterclockwise	practice	Guided	1	-0.5	-0.5	9.326981	-0.54942	-1.45	-1.3	0.801524959074474	0.00045428	0.020413	0.026802
Trial1	1	1	noBlindfold	counterclockwise	practice	Guided	1	-0.5	-0.5	9.346985	-0.54942	-1.45	-1.3	0.801524959074474	0.01155	0.016181	-0.0006748
Trial1	1	1	noBlindfold	counterclockwise	practice	Guided	1	-0.5	-0.5	9.366974	-0.54942	-1.45	-1.3	0.801524959074474	0.0033042	-0.00074628	0.0093757
Trial1	1	1	noBlindfold	counterclockwise	practice	Guided	1	-0.5	-0.5	9.386978	-0.54942	-1.45	-1.3	0.801524959074474	-0.01001	-0.013442	0.010378
Trial1	1	1	noBlindfold	counterclockwise	practice	Guided	1	-0.5	-0.5	9.406982	-0.54942	-1.45	-1.29999	0.801514964546544	-0.0055743	0.03734	0.01004
Trial1	1	1	noBlindfold	counterclockwise	practice	Guided	1	-0.5	-0.5	9.426971	-0.54942	-1.45	-1.3	0.801524959074474	0.0026661	-0.026136	0.00031747
Trial1	1	1	noBlindfold	counterclockwise	practice	Guided	1	-0.5	-0.5	9.446976	-0.54942	-1.45	-1.29999	0.801514964546544	0.0077328	0.016184	0.015561
Trial1	1	1	noBlindfold	counterclockwise	practice	Guided	1	-0.5	-0.5	9.46698	-0.54942	-1.45	-1.3	0.801524959074474	-0.034102	-0.0049758	-0.013091
Trial1	1	1	noBlindfold	counterclockwise	practice	Guided	1	-0.5	-0.5	9.486984	-0.54942	-1.45	-1.3	0.801524959074474	-0.024279	0.0034868	-0.0011977
Trial1	1	1	noBlindfold	counterclockwise	practice	Guided	1	-0.5	-0.5	9.506973	-0.54941	-1.45	-1.3	0.801524341724783	0.0061476	0.024644	-0.011922
Trial1	1	1	noBlindfold	counterclockwise	practice	Guided	1	-0.5	-0.5	9.526978	-0.54941	-1.45	-1.3	0.801524341724783	-0.015723	-0.013442	0.0039884
Trial1	1	1	noBlindfold	counterclockwise	practice	Guided	1	-0.5	-0.5	9.546982	-0.54941	-1.45	-1.3	0.801524341724783	-0.011603	-0.004979	-0.010589
Trial1	1	1	noBlindfold	counterclockwise	practice	Guided	1	-0.5	-0.5	9.566986	-0.54941	-1.45	-1.3	0.801524341724783	-0.023334	0.0077163	0.011354
Trial1	1	1	noBlindfold	counterclockwise	practice	Guided	1	-0.5	-0.5	9.586975	-0.54941	-1.45	-1.3	0.801524341724783	-0.015407	0.011951	-0.010929
Trial1	1	1	noBlindfold	counterclockwise	practice	Guided	1	-0.5	-0.5	9.606979	-0.54941	-1.45	-1.3	0.801524341724783	0.012165	0.01195	0.0086688
Trial1	1	1	noBlindfold	counterclockwise	practice	Guided	1	-0.5	-0.5	9.626984	-0.54941	-1.45	-1.3	0.801524341724783	-0.016692	0.028876	0.040328
Trial1	1	1	noBlindfold	counterclockwise	practice	Guided	1	-0.5	-0.5	9.646973	-0.54941	-1.45	-1.29999	0.801514347189155	0.004227	-0.030371	0.010839
Trial1	1	1	noBlindfold	counterclockwise	practice	Guided	1	-0.5	-0.5	9.666977	-0.54941	-1.45	-1.29999	0.801514347189155	-0.0024246	-0.0092107	-0.0070895
Trial1	1	1	noBlindfold	counterclockwise	practice	Guided	1	-0.5	-0.5	9.686981	-0.54941	-1.45	-1.3	0.801524341724783	0.01564	-0.038832	0.00094893
Trial1	1	1	noBlindfold	counterclockwise	practice	Guided	1	-0.5	-0.5	9.706985	-0.54941	-1.45	-1.3	0.801524341724783	0.024512	-0.0092088	-0.0049171
Trial1	1	1	noBlindfold	counterclockwise	practice	Guided	1	-0.5	-0.5	9.726974	-0.5494	-1.45	-1.3	0.801523724499719	-0.017651	-0.026137	0.027076
Trial1	1	1	noBlindfold	counterclockwise	practice	Guided	1	-0.5	-0.5	9.746979	-0.5494	-1.45	-1.3	0.801523724499719	0.034646	-0.00074769	0.011158
Trial1	1	1	noBlindfold	counterclockwise	practice	Guided	1	-0.5	-0.5	9.766983	-0.5494	-1.45	-1.3	0.801523724499719	0.002949	0.016176	0.0051251
Trial1	1	1	noBlindfold	counterclockwise	practice	Guided	1	-0.5	-0.5	9.786972	-0.5494	-1.45	-1.3	0.801523724499719	0.0092831	0.016176	0.032764
Trial1	1	1	noBlindfold	counterclockwise	practice	Guided	1	-0.5	-0.5	9.806976	-0.5494	-1.45	-1.3	0.801523724499719	-0.0049806	-0.051532	0.014167
Trial1	1	1	noBlindfold	counterclockwise	practice	Guided	1	-0.5	-0.5	9.826981	-0.5494	-1.45	-1.3	0.801523724499719	0.025764	0.016177	-7.9442E-05
Trial1	1	1	noBlindfold	counterclockwise	practice	Guided	1	-0.5	-0.5	9.846985	-0.5494	-1.45	-1.3	0.801523724499719	-0.0087881	-0.043068	0.03108
Trial1	1	1	noBlindfold	counterclockwise	practice	Guided	1	-0.5	-0.5	9.866974	-0.5494	-1.45	-1.3	0.801523724499719	0.033686	0.033103	-0.0014243
Trial1	1	1	noBlindfold	counterclockwise	practice	Guided	1	-0.5	-0.5	9.886978	-0.5494	-1.45	-1.3	0.801523724499719	0.00071749	0.016175	0.034759
Trial1	1	1	noBlindfold	counterclockwise	practice	Guided	1	-0.5	-0.5	9.906982	-0.5494	-1.45	-1.3	0.801523724499719	-0.00086425	0.011941	0.013816
Trial1	1	1	noBlindfold	counterclockwise	practice	Guided	1	-0.5	-0.5	9.926971	-0.54939	-1.45	-1.29999	0.801513116521155	0.030512	-0.00075522	0.015652
Trial1	1	1	noBlindfold	counterclockwise	practice	Guided	1	-0.5	-0.5	9.946976	-0.54939	-1.45	-1.29999	0.801513116521155	0.021953	-0.021916	0.049656
Trial1	1	1	noBlindfold	counterclockwise	practice	Guided	1	-0.5	-0.5	9.96698	-0.54939	-1.45	-1.29999	0.801513116521155	0.01942	-0.0049871	-0.013001
Trial1	1	1	noBlindfold	counterclockwise	practice	Guided	1	-0.5	-0.5	9.986984	-0.54939	-1.45	-1.29999	0.801513116521155	-0.0037259	0.028868	0.035076
Trial1	1	1	noBlindfold	counterclockwise	practice	Guided	1	-0.5	-0.5	10.00697	-0.54939	-1.45	-1.3	0.801523111072129	-0.0011882	-0.0007552	0.0096097
Trial1	1	1	noBlindfold	counterclockwise	practice	Guided	1	-0.5	-0.5	10.02698	-0.54939	-1.45	-1.3	0.801523111072129	0.019731	-0.013452	-0.024904
Trial1	1	1	noBlindfold	counterclockwise	practice	Guided	1	-0.5	-0.5	10.04698	-0.54939	-1.45	-1.3	0.801523111072129	-0.014188	-0.013451	0.014796
Trial1	1	1	noBlindfold	counterclockwise	practice	Guided	1	-0.5	-0.5	10.06699	-0.54939	-1.45	-1.3	0.801523111072129	-0.023697	-0.013451	0.0070869
Trial1	1	1	noBlindfold	counterclockwise	practice	Guided	1	-0.5	-0.5	10.08698	-0.54939	-1.45	-1.3	0.801523111072129	0.027012	0.0077072	0.028361
Trial1	1	1	noBlindfold	counterclockwise	practice	Guided	1	-0.5	-0.5	10.10698	-0.54939	-1.45	-1.3	0.801523111072129	-0.00024902	0.020401	0.02216
Trial1	1	1	noBlindfold	counterclockwise	practice	Guided	1	-0.5	-0.5	10.12698	-0.54938	-1.45	-1.3	0.801522494095575	-0.014831	0.011934	-0.00012668
Trial1	1	1	noBlindfold	counterclockwise	practice	Guided	1	-0.5	-0.5	10.14697	-0.54938	-1.45	-1.29999	0.801512499536908	0.011478	0.020395	0.00020449
Trial1	1	1	noBlindfold	counterclockwise	practice	Guided	1	-0.5	-0.5	10.16698	-0.54938	-1.45	-1.29999	0.801512499536908	-0.022758	-0.0049945	0.0079059
Trial1	1	1	noBlindfold	counterclockwise	practice	Guided	1	-0.5	-0.5	10.18698	-0.54938	-1.45	-1.3	0.801522494095575	0.03208	-0.021924	-0.0053297
Trial1	1	1	noBlindfold	counterclockwise	practice	Guided	1	-0.5	-0.5	10.20699	-0.54938	-1.45	-1.29992	0.801442656622336	-0.044631	-0.013458	0.025493
Trial1	1	1	noBlindfold	counterclockwise	practice	Guided	1	-0.5	-0.5	10.22697	-0.54941	-1.45005	-1.29967	0.80119499822972	-0.339872	-0.838635	1.315565
Trial1	1	1	noBlindfold	counterclockwise	practice	Guided	1	-0.5	-0.5	10.24698	-0.54958	-1.45024	-1.29966	0.801195624282451	-0.113368	-0.542409	0.592359
Trial1	1	1	noBlindfold	counterclockwise	practice	Guided	1	-0.5	-0.5	10.26698	-0.54964	-1.45027	-1.29974	0.801279057618767	0.013455	-0.330738	0.438045
Trial1	1	1	noBlindfold	counterclockwise	practice	Guided	1	-0.5	-0.5	10.28697	-0.54963	-1.45021	-1.29988	0.801418239351772	0.110167	-0.275645	0.064225
Trial1	1	1	noBlindfold	counterclockwise	practice	Guided	1	-0.5	-0.5	10.30698	-0.54956	-1.45016	-1.30004	0.801573581684668	0.118397	-0.300953	-0.062755
Trial1	1	1	noBlindfold	counterclockwise	practice	Guided	1	-0.5	-0.5	10.32698	-0.54922	-1.45004	-1.30002	0.801532758749463	-0.010995	-0.123172	-0.02538
Trial1	1	1	noBlindfold	counterclockwise	practice	Guided	1	-0.5	-0.5	10.34698	-0.54905	-1.45007	-1.3	0.801502232967839	-0.186256	-0.457394	0.018681
Trial1	1	1	noBlindfold	counterclockwise	practice	Guided	1	-0.5	-0.5	10.36697	-0.54907	-1.45018	-1.29998	0.801483465590942	-0.335794	-0.440339	0.06842
Trial1	1	1	noBlindfold	counterclockwise	practice	Guided	1	-0.5	-0.5	10.38698	-0.54925	-1.45023	-1.29995	0.801464641425644	-0.422873	-0.681473	0.155004
Trial1	1	1	noBlindfold	counterclockwise	practice	Guided	1	-0.5	-0.5	10.40698	-0.54962	-1.45035	-1.29999	0.80152732310587	-0.493788	-1.227375	0.101366
Trial1	1	1	noBlindfold	counterclockwise	practice	Guided	1	-0.5	-0.5	10.42697	-0.5508	-1.45064	-1.3	0.80161123139157	-0.494566	-1.392415	0.0033991
Trial1	1	1	noBlindfold	counterclockwise	practice	Guided	1	-0.5	-0.5	10.44698	-0.55206	-1.45078	-1.29996	0.801652214843533	-0.435175	-1.557455	0.105463
Trial1	1	1	noBlindfold	counterclockwise	practice	Guided	1	-0.5	-0.5	10.46698	-0.55206	-1.45078	-1.29992	0.801612245076631	-0.531395	-1.625164	0.247553
Trial1	1	1	noBlindfold	counterclockwise	practice	Guided	1	-0.5	-0.5	10.48698	-0.55274	-1.4508	-1.2999	0.80163670851005	-0.737706	-1.510905	0.240781
Trial1	1	1	noBlindfold	counterclockwise	practice	Guided	1	-0.5	-0.5	10.50697	-0.55369	-1.45076	-1.29979	0.801590108190251	-1.067622	-1.350097	0.237867
Trial1	1	1	noBlindfold	counterclockwise	practice	Guided	1	-0.5	-0.5	10.52698	-0.5573	-1.45057	-1.29972	0.801770074706402	-0.872547	-0.994626	0.624533
Trial1	1	1	noBlindfold	counterclockwise	practice	Guided	1	-0.5	-0.5	10.54698	-0.55986	-1.45051	-1.29973	0.801967082056795	-0.710185	-0.994626	0.527039
Trial1	1	1	noBlindfold	counterclockwise	practice	Guided	1	-0.5	-0.5	10.56699	-0.5628	-1.4505	-1.29975	0.802211969902004	-0.675473	-1.12158	0.516071
Trial1	1	1	noBlindfold	counterclockwise	practice	Guided	1	-0.5	-0.5	10.58698	-0.56589	-1.45052	-1.29977	0.802479621562706	-0.833463	-1.163898	0.476336
Trial1	1	1	noBlindfold	counterclockwise	practice	Guided	1	-0.5	-0.5	10.60698	-0.56941	-1.45059	-1.29993	0.802935801548286	-1.160851	-1.472819	0.411254
Trial1	1	1	noBlindfold	counterclockwise	practice	Guided	1	-0.5	-0.5	10.62698	-0.57792	-1.45075	-1.29996	0.803745954007914	-0.659533	-1.358561	0.08629
Trial1	1	1	noBlindfold	counterclockwise	practice	Guided	1	-0.5	-0.5	10.64697	-0.58242	-1.45069	-1.29992	0.804154837090766	-0.504721	-1.130043	0.179629
Trial1	1	1	noBlindfold	counterclockwise	practice	Guided	1	-0.5	-0.5	10.66698	-0.58713	-1.45059	-1.29988	0.804611519611693	-0.35173	-0.977699	0.247614
Trial1	1	1	noBlindfold	counterclockwise	practice	Guided	1	-0.5	-0.5	10.68698	-0.59168	-1.45051	-1.29987	0.805106986816818	-0.214689	-1.045407	0.282992
Trial1	1	1	noBlindfold	counterclockwise	practice	Guided	1	-0.5	-0.5	10.70699	-0.59611	-1.45055	-1.29996	0.805712826379891	-0.331861	-1.532064	0.15783
Trial1	1	1	noBlindfold	counterclockwise	practice	Guided	1	-0.5	-0.5	10.72697	-0.60456	-1.45095	-1.29999	0.806794087333504	-0.464682	-2.124516	0.059646
Trial1	1	1	noBlindfold	counterclockwise	practice	Guided	1	-0.5	-0.5	10.74698	-0.60846	-1.45106	-1.30001	0.80732863141811	-0.360316	-2.175298	-0.028883
Trial1	1	1	noBlindfold	counterclockwise	practice	Guided	1	-0.5	-0.5	10.76698	-0.61209	-1.45108	-1.30002	0.807834342245959	-0.225237	-2.035649	-0.069559
Trial1	1	1	noBlindfold	counterclockwise	practice	Guided	1	-0.5	-0.5	10.78697	-0.61545	-1.45104	-1.30002	0.808307408405462	-0.043971	-1.980635	-0.038403
Trial1	1	1	noBlindfold	counterclockwise	practice	Guided	1	-0.5	-0.5	10.80698	-0.61822	-1.451	-1.3	0.80868776390985	-0.032086	-2.073735	0.049123
Trial1	1	1	noBlindfold	counterclockwise	practice	Guided	1	-0.5	-0.5	10.82698	-0.62236	-1.45105	-1.30003	0.809333032321503	-0.222604	-2.200689	-0.090528
Trial1	1	1	noBlindfold	counterclockwise	practice	Guided	1	-0.5	-0.5	10.84698	-0.62372	-1.45108	-1.30006	0.809569449565335	-0.271552	-2.204921	-0.141056
Trial1	1	1	noBlindfold	counterclockwise	practice	Guided	1	-0.5	-0.5	10.86697	-0.62483	-1.4511	-1.30006	0.809739827640281	-0.224287	-2.213384	-0.111312
Trial1	1	1	noBlindfold	counterclockwise	practice	Guided	1	-0.5	-0.5	10.88698	-0.62558	-1.45109	-1.30004	0.809836003049427	-0.119749	-2.124516	-0.087683
Trial1	1	1	noBlindfold	counterclockwise	practice	Guided	1	-0.5	-0.5	10.90698	-0.62592	-1.45107	-1.30003	0.809878901818022	-0.028295	-2.120285	-0.0074233
Trial1	1	1	noBlindfold	counterclockwise	practice	Guided	1	-0.5	-0.5	10.92697	-0.62593	-1.45105	-1.30003	0.809880449522172	-0.01536	-2.103357	-0.019594
Trial1	1	1	noBlindfold	counterclockwise	practice	Guided	1	-0.5	-0.5	10.94698	-0.62593	-1.45105	-1.30003	0.809880449522172	-0.034173	-2.082198	-0.030614
Trial1	1	1	noBlindfold	counterclockwise	practice	Guided	1	-0.5	-0.5	10.96698	-0.62593	-1.45105	-1.30003	0.809880449522172	0.017721	-2.120285	0.053447
Trial1	1	1	noBlindfold	counterclockwise	practice	Guided	1	-0.5	-0.5	10.98698	-0.62593	-1.45105	-1.30002	0.809870675496377	0.013281	-2.035649	0.053814
Trial1	1	1	noBlindfold	counterclockwise	practice	Guided	1	-0.5	-0.5	11.00697	-0.62593	-1.45102	-1.30001	0.809860665954916	0.016512	-1.900231	0.09146
Trial1	1	1	noBlindfold	counterclockwise	practice	Guided	1	-0.5	-0.5	11.02698	-0.62592	-1.45094	-1.3	0.809849226414916	0.0060791	-1.794436	0.12604
Trial1	1	1	noBlindfold	counterclockwise	practice	Guided	1	-0.5	-0.5	11.04698	-0.62592	-1.45091	-1.3	0.809849226414916	-0.030945	-1.769045	0.162912
Trial1	1	1	noBlindfold	counterclockwise	practice	Guided	1	-0.5	-0.5	11.06699	-0.62593	-1.4509	-1.29999	0.809840882399635	-0.053099	-1.777509	0.16477
Trial1	1	1	noBlindfold	counterclockwise	practice	Guided	1	-0.5	-0.5	11.08698	-0.62593	-1.45089	-1.29998	0.809830990626485	-0.065299	-1.752118	0.178418
Trial1	1	1	noBlindfold	counterclockwise	practice	Guided	1	-0.5	-0.5	11.10698	-0.62593	-1.45089	-1.29998	0.809830990626485	-0.10626	-1.845218	0.166581
Trial1	1	1	noBlindfold	counterclockwise	practice	Guided	1	-0.5	-0.5	11.12698	-0.62594	-1.45092	-1.29997	0.809822773821667	-0.060574	-1.917158	0.076724
Trial1	1	1	noBlindfold	counterclockwise	practice	Guided	1	-0.5	-0.5	11.14697	-0.62594	-1.45094	-1.29997	0.809822773821667	-0.065711	-1.959476	0.079377
Trial1	1	1	noBlindfold	counterclockwise	practice	Guided	1	-0.5	-0.5	11.16698	-0.62595	-1.45095	-1.29997	0.809824340418845	-0.053951	-1.976403	0.101411
Trial1	1	1	noBlindfold	counterclockwise	practice	Guided	1	-0.5	-0.5	11.18698	-0.62595	-1.45097	-1.29997	0.809824340418845	-0.084857	-2.010258	0.053465
Trial1	1	1	noBlindfold	counterclockwise	practice	Guided	1	-0.5	-0.5	11.20699	-0.62595	-1.45099	-1.29998	0.809834114392149	-0.037148	-2.124516	0.03671
Trial1	1	1	noBlindfold	counterclockwise	practice	Guided	1	-0.5	-0.5	11.22697	-0.62595	-1.45102	-1.29998	0.809834114392149	0.027326	-2.116053	-0.044697
Trial1	1	1	noBlindfold	counterclockwise	practice	Guided	1	-0.5	-0.5	11.24698	-0.62595	-1.45103	-1.29999	0.809844006127144	0.017727	-2.154139	-0.05229
Trial1	1	1	noBlindfold	counterclockwise	practice	Guided	1	-0.5	-0.5	11.26698	-0.62595	-1.45105	-1.29999	0.809844006127144	0.075347	-2.187993	-0.057226
Trial1	1	1	noBlindfold	counterclockwise	practice	Guided	1	-0.5	-0.5	11.28697	-0.62595	-1.45108	-1.3	0.809853897865134	0.077238	-2.268398	-0.082309
Trial1	1	1	noBlindfold	counterclockwise	practice	Guided	1	-0.5	-0.5	11.30698	-0.62594	-1.4511	-1.30001	0.80986222308525	0.03588	-2.213384	-0.100152
Trial1	1	1	noBlindfold	counterclockwise	practice	Guided	1	-0.5	-0.5	11.32698	-0.62594	-1.4511	-1.30001	0.80986222308525	0.014417	-2.145675	-0.089809
Trial1	1	1	noBlindfold	counterclockwise	practice	Guided	1	-0.5	-0.5	11.34698	-0.62594	-1.45109	-1.30001	0.80986222308525	0.072286	-2.141444	-0.039966
Trial1	1	1	noBlindfold	counterclockwise	practice	Guided	1	-0.5	-0.5	11.36697	-0.62594	-1.45108	-1.30001	0.80986222308525	0.065562	-2.116053	-0.014092
Trial1	1	1	noBlindfold	counterclockwise	practice	Guided	1	-0.5	-0.5	11.38698	-0.62593	-1.45108	-1.30001	0.809860665954916	0.04482	-2.13298	0.0045511
Trial1	1	1	noBlindfold	counterclockwise	practice	Guided	1	-0.5	-0.5	11.40698	-0.62593	-1.45107	-1.30001	0.809860665954916	0.074404	-2.111821	-0.014852
Trial1	1	1	noBlindfold	counterclockwise	practice	Guided	1	-0.5	-0.5	11.42697	-0.62593	-1.45105	-1.30001	0.809860665954916	0.034018	-2.077967	0.034999
Trial1	1	1	noBlindfold	counterclockwise	practice	Guided	1	-0.5	-0.5	11.44698	-0.62593	-1.45105	-1.30001	0.809860665954916	0.0053709	-2.090662	-0.038414
Trial1	1	1	noBlindfold	counterclockwise	practice	Guided	1	-0.5	-0.5	11.46698	-0.62593	-1.45105	-1.30001	0.809860665954916	0.053772	-2.166834	-0.04678
Trial1	1	1	noBlindfold	counterclockwise	practice	Guided	1	-0.5	-0.5	11.48698	-0.62593	-1.45107	-1.30002	0.809870675496377	0.095687	-2.264166	-0.130459
Trial1	1	1	noBlindfold	counterclockwise	practice	Guided	1	-0.5	-0.5	11.50697	-0.62592	-1.4511	-1.30002	0.809869127773548	0.12071	-2.29802	-0.09886
Trial1	1	1	noBlindfold	counterclockwise	practice	Guided	1	-0.5	-0.5	11.52698	-0.62591	-1.45112	-1.30002	0.809867580170104	0.098724	-2.255702	-0.042126
Trial1	1	1	noBlindfold	counterclockwise	practice	Guided	1	-0.5	-0.5	11.54698	-0.62591	-1.45112	-1.30002	0.809867580170104	0.082513	-2.289557	-0.074445
Trial1	1	1	noBlindfold	counterclockwise	practice	Guided	1	-0.5	-0.5	11.56699	-0.6259	-1.45112	-1.30002	0.809866023420034	0.112446	-2.285325	-0.089649
Trial1	1	1	noBlindfold	counterclockwise	practice	Guided	1	-0.5	-0.5	11.58698	-0.6259	-1.45113	-1.30003	0.809875797501974	0.120932	-2.285325	-0.09457
Trial1	1	1	noBlindfold	counterclockwise	practice	Guided	1	-0.5	-0.5	11.60698	-0.6259	-1.45113	-1.30003	0.809875797501974	0.092868	-2.327643	-0.108988
Trial1	1	1	noBlindfold	counterclockwise	practice	Guided	1	-0.5	-0.5	11.62698	-0.62589	-1.45114	-1.30003	0.809874231626334	0.118581	-2.293788	-0.068992
Trial1	1	1	noBlindfold	counterclockwise	practice	Guided	1	-0.5	-0.5	11.64697	-0.62588	-1.45114	-1.30003	0.809872684401868	0.067861	-2.336106	-0.064025
Trial1	1	1	noBlindfold	counterclockwise	practice	Guided	1	-0.5	-0.5	11.66698	-0.62588	-1.45116	-1.30003	0.809872684401868	0.097901	-2.429206	-0.100906
Trial1	1	1	noBlindfold	counterclockwise	practice	Guided	1	-0.5	-0.5	11.68698	-0.62587	-1.45118	-1.30003	0.809871128033046	0.123386	-2.446133	-0.137027
Trial1	1	1	noBlindfold	counterclockwise	practice	Guided	1	-0.5	-0.5	11.70699	-0.62587	-1.45119	-1.30004	0.809881019935016	0.104543	-2.399583	-0.12672
Trial1	1	1	noBlindfold	counterclockwise	practice	Guided	1	-0.5	-0.5	11.72697	-0.62586	-1.45119	-1.30004	0.809879472968933	0.039792	-2.454597	-0.100018
Trial1	1	1	noBlindfold	counterclockwise	practice	Guided	1	-0.5	-0.5	11.74698	-0.62586	-1.45121	-1.30004	0.809879472968933	0.084468	-2.526537	-0.099619
Trial1	1	1	noBlindfold	counterclockwise	practice	Guided	1	-0.5	-0.5	11.76698	-0.62585	-1.45123	-1.30004	0.809877916860042	0.164604	-2.505378	-0.102272
Trial1	1	1	noBlindfold	counterclockwise	practice	Guided	1	-0.5	-0.5	11.78697	-0.62585	-1.45124	-1.30004	0.809877916860042	0.088843	-2.496915	-0.099948
Trial1	1	1	noBlindfold	counterclockwise	practice	Guided	1	-0.5	-0.5	11.80698	-0.6258399	-1.45124	-1.30004	0.8098763516105	0.107626	-2.454597	-0.090789
Trial1	1	1	noBlindfold	counterclockwise	practice	Guided	1	-0.5	-0.5	11.82698	-0.62583	-1.45124	-1.30004	0.809874805004724	0.094744	-2.479988	-0.134097
Trial1	1	1	noBlindfold	counterclockwise	practice	Guided	1	-0.5	-0.5	11.84698	-0.62583	-1.45124	-1.30004	0.809874805004724	0.111255	-2.526537	-0.097549
Trial1	1	1	noBlindfold	counterclockwise	practice	Guided	1	-0.5	-0.5	11.86697	-0.62582	-1.45125	-1.30004	0.809873258518336	0.097204	-2.539233	-0.104746
Trial1	1	1	noBlindfold	counterclockwise	practice	Guided	1	-0.5	-0.5	11.88698	-0.62582	-1.45125	-1.30005	0.809883150518094	0.101967	-2.496915	-0.100913
Trial1	1	1	noBlindfold	counterclockwise	practice	Guided	1	-0.5	-0.5	11.90698	-0.62581	-1.45125	-1.30005	0.809881594910774	0.110555	-2.535001	-0.15642
Trial1	1	1	noBlindfold	counterclockwise	practice	Guided	1	-0.5	-0.5	11.92697	-0.6258	-1.45126	-1.30006	0.809889922206648	0.187763	-2.581551	-0.192485
Trial1	1	1	noBlindfold	counterclockwise	practice	Guided	1	-0.5	-0.5	11.94698	-0.62579	-1.45127	-1.30006	0.809888376118344	0.137025	-2.581551	-0.158563
Trial1	1	1	noBlindfold	counterclockwise	practice	Guided	1	-0.5	-0.5	11.96698	-0.62578	-1.45127	-1.30006	0.80988682089249	0.221685	-2.573087	-0.212167
Trial1	1	1	noBlindfold	counterclockwise	practice	Guided	1	-0.5	-0.5	11.98698	-0.62577	-1.45128	-1.30006	0.809885275043678	0.218269	-2.590014	-0.189679
Trial1	1	1	noBlindfold	counterclockwise	practice	Guided	1	-0.5	-0.5	12.00697	-0.62576	-1.45128	-1.30007	0.809893612178351	0.241819	-2.530769	-0.196849
Trial1	1	1	noBlindfold	counterclockwise	practice	Guided	1	-0.5	-0.5	12.02698	-0.6257499	-1.45127	-1.30007	0.809892048078572	0.176759	-2.492683	-0.211181
Trial1	1	1	noBlindfold	counterclockwise	practice	Guided	1	-0.5	-0.5	12.04698	-0.62574	-1.45127	-1.30007	0.809890502608955	0.18618	-2.50961	-0.154069
Trial1	1	1	noBlindfold	counterclockwise	practice	Guided	1	-0.5	-0.5	12.06699	-0.62573	-1.45127	-1.30007	0.809888957258728	0.162884	-2.551928	-0.164675
Trial1	1	1	noBlindfold	counterclockwise	practice	Guided	1	-0.5	-0.5	12.08698	-0.62573	-1.45127	-1.30007	0.809888957258728	0.108443	-2.539233	-0.122018
Trial1	1	1	noBlindfold	counterclockwise	practice	Guided	1	-0.5	-0.5	12.10698	-0.62572	-1.45127	-1.30007	0.809887402775372	0.222246	-2.496915	-0.148632
Trial1	1	1	noBlindfold	counterclockwise	practice	Guided	1	-0.5	-0.5	12.12698	-0.62571	-1.45126	-1.30007	0.809885839161047	0.060645	-2.446133	-0.105177
Trial1	1	1	noBlindfold	counterclockwise	practice	Guided	1	-0.5	-0.5	12.14697	-0.62571	-1.45125	-1.30007	0.809885839161047	0.131915	-2.441901	-0.10706
Trial1	1	1	noBlindfold	counterclockwise	practice	Guided	1	-0.5	-0.5	12.16698	-0.6257	-1.45124	-1.30007	0.809884294171141	0.099413	-2.467292	-0.112729
Trial1	1	1	noBlindfold	counterclockwise	practice	Guided	1	-0.5	-0.5	12.18698	-0.6257	-1.45124	-1.30007	0.809884294171141	0.127904	-2.484219	-0.153022
Trial1	1	1	noBlindfold	counterclockwise	practice	Guided	1	-0.5	-0.5	12.20699	-0.62569	-1.45124	-1.30007	0.809882740050266	0.148848	-2.496915	-0.11685
Trial1	1	1	noBlindfold	counterclockwise	practice	Guided	1	-0.5	-0.5	12.22697	-0.62568	-1.45124	-1.30007	0.809881195299863	0.162904	-2.484219	-0.155585
Trial1	1	1	noBlindfold	counterclockwise	practice	Guided	1	-0.5	-0.5	12.24698	-0.62568	-1.45124	-1.30007	0.809881195299863	0.161779	-2.46306	-0.17266
Trial1	1	1	noBlindfold	counterclockwise	practice	Guided	1	-0.5	-0.5	12.26698	-0.62567	-1.45124	-1.30007	0.809879641419926	0.146276	-2.479988	-0.196573
Trial1	1	1	noBlindfold	counterclockwise	practice	Guided	1	-0.5	-0.5	12.28697	-0.6256599	-1.45124	-1.30007	0.809878078412614	0.119634	-2.543465	-0.206021
Trial1	1	1	noBlindfold	counterclockwise	practice	Guided	1	-0.5	-0.5	12.30698	-0.6256599	-1.45125	-1.30007	0.809878078412614	0.099235	-2.568855	-0.171346
Trial1	1	1	noBlindfold	counterclockwise	practice	Guided	1	-0.5	-0.5	12.32698	-0.62565	-1.45125	-1.30007	0.809876534022542	0.08469	-2.475756	-0.132081
Trial1	1	1	noBlindfold	counterclockwise	practice	Guided	1	-0.5	-0.5	12.34698	-0.62565	-1.45125	-1.30007	0.809876534022542	0.116177	-2.484219	-0.181119
Trial1	1	1	noBlindfold	counterclockwise	practice	Guided	1	-0.5	-0.5	12.36697	-0.62565	-1.45125	-1.30008	0.809886308587857	0.113631	-2.522306	-0.210363
Trial1	1	1	noBlindfold	counterclockwise	practice	Guided	1	-0.5	-0.5	12.38698	-0.62564	-1.45126	-1.30008	0.809884764335819	0.151226	-2.606942	-0.188251
Trial1	1	1	noBlindfold	counterclockwise	practice	Guided	1	-0.5	-0.5	12.40698	-0.62564	-1.45127	-1.30008	0.809884764335819	0.10434	-2.568855	-0.213669
Trial1	1	1	noBlindfold	counterclockwise	practice	Guided	1	-0.5	-0.5	12.42697	-0.62563	-1.45128	-1.30009	0.809893103329194	0.089182	-2.55616	-0.233325
Trial1	1	1	noBlindfold	counterclockwise	practice	Guided	1	-0.5	-0.5	12.44698	-0.6256199	-1.45128	-1.30009	0.809891540845305	0.091313	-2.543465	-0.208153
Trial1	1	1	noBlindfold	counterclockwise	practice	Guided	1	-0.5	-0.5	12.46698	-0.6256199	-1.45128	-1.30009	0.809891540845305	0.11573	-2.560392	-0.235485
Trial1	1	1	noBlindfold	counterclockwise	practice	Guided	1	-0.5	-0.5	12.48698	-0.6256199	-1.45128	-1.3001	0.809901433239329	0.137985	-2.577319	-0.287915
Trial1	1	1	noBlindfold	counterclockwise	practice	Guided	1	-0.5	-0.5	12.50697	-0.62561	-1.45128	-1.30011	0.809909899568075	0.118061	-2.619637	-0.311418
Trial1	1	1	noBlindfold	counterclockwise	practice	Guided	1	-0.5	-0.5	12.52698	-0.6256	-1.4513	-1.30012	0.809918239046958	0.145432	-2.712737	-0.355741
Trial1	1	1	noBlindfold	counterclockwise	practice	Guided	1	-0.5	-0.5	12.54698	-0.62559	-1.45131	-1.30012	0.80991669547041	0.149579	-2.716968	-0.410034
Trial1	1	1	noBlindfold	counterclockwise	practice	Guided	1	-0.5	-0.5	12.56699	-0.62559	-1.45133	-1.30013	0.809926470162687	0.156246	-2.700041	-0.42019
Trial1	1	1	noBlindfold	counterclockwise	practice	Guided	1	-0.5	-0.5	12.58698	-0.62558	-1.45134	-1.30014	0.80993480996395	0.141104	-2.700041	-0.456211
Trial1	1	1	noBlindfold	counterclockwise	practice	Guided	1	-0.5	-0.5	12.60698	-0.6255699	-1.45134	-1.30016	0.809952915424755	0.147763	-2.712737	-0.481951
Trial1	1	1	noBlindfold	counterclockwise	practice	Guided	1	-0.5	-0.5	12.62698	-0.62556	-1.45135	-1.30017	0.809961264811872	0.136282	-2.818532	-0.510234
Trial1	1	1	noBlindfold	counterclockwise	practice	Guided	1	-0.5	-0.5	12.64697	-0.62555	-1.45137	-1.30017	0.809959721808833	0.167624	-2.818532	-0.508647
Trial1	1	1	noBlindfold	counterclockwise	practice	Guided	1	-0.5	-0.5	12.66698	-0.62554	-1.45138	-1.30018	0.809968062255889	0.209743	-2.8143	-0.5375
Trial1	1	1	noBlindfold	counterclockwise	practice	Guided	1	-0.5	-0.5	12.68698	-0.62553	-1.45138	-1.30019	0.809976402864654	0.203329	-2.793141	-0.507417
Trial1	1	1	noBlindfold	counterclockwise	practice	Guided	1	-0.5	-0.5	12.70699	-0.62553	-1.45139	-1.3002	0.809986295458725	0.183372	-2.8143	-0.530955
Trial1	1	1	noBlindfold	counterclockwise	practice	Guided	1	-0.5	-0.5	12.72697	-0.62551	-1.45139	-1.3002	0.809983191932342	0.174039	-2.788909	-0.534278
Trial1	1	1	noBlindfold	counterclockwise	practice	Guided	1	-0.5	-0.5	12.74698	-0.62551	-1.45139	-1.30021	0.809993084567291	0.148111	-2.805836	-0.522818
Trial1	1	1	noBlindfold	counterclockwise	practice	Guided	1	-0.5	-0.5	12.76698	-0.62551	-1.45139	-1.30021	0.809993084567291	0.130696	-2.835459	-0.517792
Trial1	1	1	noBlindfold	counterclockwise	practice	Guided	1	-0.5	-0.5	12.78697	-0.6255	-1.45139	-1.30022	0.810001434896177	0.108484	-2.8143	-0.511674
Trial1	1	1	noBlindfold	counterclockwise	practice	Guided	1	-0.5	-0.5	12.80698	-0.6255	-1.4514	-1.30023	0.810011327555906	0.139117	-2.831227	-0.522694
Trial1	1	1	noBlindfold	counterclockwise	practice	Guided	1	-0.5	-0.5	12.82698	-0.62549	-1.4514	-1.30023	0.810009776150896	0.148723	-2.873545	-0.565675
Trial1	1	1	noBlindfold	counterclockwise	practice	Guided	1	-0.5	-0.5	12.84698	-0.6254799	-1.45141	-1.30023	0.810008215633233	0.129378	-2.894704	-0.530288
Trial1	1	1	noBlindfold	counterclockwise	practice	Guided	1	-0.5	-0.5	12.86697	-0.6254799	-1.45141	-1.30024	0.810018108333939	0.146817	-2.88624	-0.586588
Trial1	1	1	noBlindfold	counterclockwise	practice	Guided	1	-0.5	-0.5	12.88698	-0.62547	-1.45142	-1.30024	0.810016566422873	0.110573	-2.869313	-0.610167
Trial1	1	1	noBlindfold	counterclockwise	practice	Guided	1	-0.5	-0.5	12.90698	-0.62547	-1.45142	-1.30025	0.810026459145382	0.131964	-2.937022	-0.602174
Trial1	1	1	noBlindfold	counterclockwise	practice	Guided	1	-0.5	-0.5	12.92697	-0.62546	-1.45143	-1.30026	0.810034692346056	0.176542	-2.949717	-0.601789
Trial1	1	1	noBlindfold	counterclockwise	practice	Guided	1	-0.5	-0.5	12.94698	-0.62545	-1.45144	-1.30026	0.810033141480207	0.166418	-2.945486	-0.56298
Trial1	1	1	noBlindfold	counterclockwise	practice	Guided	1	-0.5	-0.5	12.96698	-0.62544	-1.45144	-1.30026	0.810031590735176	0.161682	-2.890472	-0.58732
Trial1	1	1	noBlindfold	counterclockwise	practice	Guided	1	-0.5	-0.5	12.98698	-0.62544	-1.45145	-1.30027	0.810041483520297	0.202248	-2.953949	-0.612427
Trial1	1	1	noBlindfold	counterclockwise	practice	Guided	1	-0.5	-0.5	13.00697	-0.62543	-1.45145	-1.30028	0.810049825722048	0.181931	-2.958181	-0.64019
Trial1	1	1	noBlindfold	counterclockwise	practice	Guided	1	-0.5	-0.5	13.02698	-0.62542	-1.45147	-1.30028	0.810048275256528	0.188141	-3.080903	-0.670232
Trial1	1	1	noBlindfold	counterclockwise	practice	Guided	1	-0.5	-0.5	13.04698	-0.62541	-1.45148	-1.30028	0.810046734139709	0.184236	-3.021658	-0.610879
Trial1	1	1	noBlindfold	counterclockwise	practice	Guided	1	-0.5	-0.5	13.06699	-0.6254	-1.45149	-1.30029	0.810054959009547	0.211969	-3.021658	-0.651202
Trial1	1	1	noBlindfold	counterclockwise	practice	Guided	1	-0.5	-0.5	13.08698	-0.6254	-1.45149	-1.30029	0.810054959009547	0.153792	-2.983572	-0.599831
Trial1	1	1	noBlindfold	counterclockwise	practice	Guided	1	-0.5	-0.5	13.10698	-0.6253899	-1.45149	-1.30029	0.810053399698133	0.229223	-2.945486	-0.656897
Trial1	1	1	noBlindfold	counterclockwise	practice	Guided	1	-0.5	-0.5	13.12698	-0.62538	-1.45149	-1.3003	0.810061987413131	0.210638	-2.962413	-0.663731
Trial1	1	1	noBlindfold	counterclockwise	practice	Guided	1	-0.5	-0.5	13.14697	-0.62537	-1.45149	-1.3003	0.810060446813852	0.214274	-3.076671	-0.672475
Trial1	1	1	noBlindfold	counterclockwise	practice	Guided	1	-0.5	-0.5	13.16698	-0.62536	-1.4515	-1.30031	0.810068672284924	0.273023	-3.055512	-0.715462
Trial1	1	1	noBlindfold	counterclockwise	practice	Guided	1	-0.5	-0.5	13.18698	-0.62535	-1.45151	-1.30031	0.810067122720477	0.284077	-3.085135	-0.741704
Trial1	1	1	noBlindfold	counterclockwise	practice	Guided	1	-0.5	-0.5	13.20699	-0.62534	-1.45151	-1.30032	0.810075466265871	0.320526	-3.034353	-0.73219
Trial1	1	1	noBlindfold	counterclockwise	practice	Guided	1	-0.5	-0.5	13.22697	-0.62531	-1.45152	-1.30033	0.810080720985542	0.31037	-3.059744	-0.743964
Trial1	1	1	noBlindfold	counterclockwise	practice	Guided	1	-0.5	-0.5	13.24698	-0.6253	-1.45152	-1.30033	0.81007918128173	0.314706	-3.07244	-0.715422
Trial1	1	1	noBlindfold	counterclockwise	practice	Guided	1	-0.5	-0.5	13.26698	-0.62529	-1.45152	-1.30034	0.810087398574422	0.320235	-3.059744	-0.761444
Trial1	1	1	noBlindfold	counterclockwise	practice	Guided	1	-0.5	-0.5	13.28697	-0.62528	-1.45153	-1.30034	0.810085859129387	0.305752	-3.093599	-0.794149
Trial1	1	1	noBlindfold	counterclockwise	practice	Guided	1	-0.5	-0.5	13.30698	-0.62526	-1.45153	-1.30035	0.810092655313558	0.376941	-3.089367	-0.796046
Trial1	1	1	noBlindfold	counterclockwise	practice	Guided	1	-0.5	-0.5	13.32698	-0.62524	-1.45154	-1.30035	0.810089558869855	0.32603	-3.063976	-0.762164
Trial1	1	1	noBlindfold	counterclockwise	practice	Guided	1	-0.5	-0.5	13.34698	-0.62522	-1.45153	-1.30035	0.810086472122883	0.273672	-3.021658	-0.694435
Trial1	1	1	noBlindfold	counterclockwise	practice	Guided	1	-0.5	-0.5	13.36697	-0.62521	-1.45153	-1.30035	0.81008493353592	0.326782	-3.042817	-0.698994
Trial1	1	1	noBlindfold	counterclockwise	practice	Guided	1	-0.5	-0.5	13.38698	-0.6252	-1.45153	-1.30035	0.810083376644308	0.26462	-3.038585	-0.693654
Trial1	1	1	noBlindfold	counterclockwise	practice	Guided	1	-0.5	-0.5	13.40698	-0.62519	-1.45153	-1.30035	0.810081838297552	0.262371	-2.975108	-0.718754
Trial1	1	1	noBlindfold	counterclockwise	practice	Guided	1	-0.5	-0.5	13.42697	-0.62517	-1.45152	-1.30035	0.810078743542479	0.307231	-3.038585	-0.714176
Trial1	1	1	noBlindfold	counterclockwise	practice	Guided	1	-0.5	-0.5	13.44698	-0.62516	-1.45152	-1.30036	0.810087089686902	0.357088	-3.038585	-0.756398
Trial1	1	1	noBlindfold	counterclockwise	practice	Guided	1	-0.5	-0.5	13.46698	-0.62514	-1.45152	-1.30036	0.810084004902161	0.433423	-3.059744	-0.750308
Trial1	1	1	noBlindfold	counterclockwise	practice	Guided	1	-0.5	-0.5	13.48698	-0.62512	-1.45153	-1.30036	0.81008092059785	0.467441	-3.135917	-0.779976
Trial1	1	1	noBlindfold	counterclockwise	practice	Guided	1	-0.5	-0.5	13.50697	-0.6251	-1.45154	-1.30037	0.810087721026042	0.509981	-3.165539	-0.794819
Trial1	1	1	noBlindfold	counterclockwise	practice	Guided	1	-0.5	-0.5	13.52698	-0.62505	-1.45157	-1.30037	0.81007999986448	0.563192	-3.157076	-0.799383
Trial1	1	1	noBlindfold	counterclockwise	practice	Guided	1	-0.5	-0.5	13.54698	-0.62502	-1.45158	-1.30037	0.810075363094735	0.596153	-3.207857	-0.831717
Trial1	1	1	noBlindfold	counterclockwise	practice	Guided	1	-0.5	-0.5	13.56699	-0.625	-1.45159	-1.30038	0.810082175364795	0.567754	-3.254407	-0.850355
Trial1	1	1	noBlindfold	counterclockwise	practice	Guided	1	-0.5	-0.5	13.58698	-0.62497	-1.4516	-1.30038	0.810077549657159	0.589923	-3.262871	-0.852259
Trial1	1	1	noBlindfold	counterclockwise	practice	Guided	1	-0.5	-0.5	13.60698	-0.62494	-1.45162	-1.3004	0.810092703371339	0.59077	-3.343275	-0.894481
Trial1	1	1	noBlindfold	counterclockwise	practice	Guided	1	-0.5	-0.5	13.62698	-0.62489	-1.45165	-1.30041	0.810094886001191	0.572807	-3.330579	-0.947733
Trial1	1	1	noBlindfold	counterclockwise	practice	Guided	1	-0.5	-0.5	13.64697	-0.62486	-1.45166	-1.30042	0.8101001583621	0.571851	-3.40252	-1.010883
Trial1	1	1	noBlindfold	counterclockwise	practice	Guided	1	-0.5	-0.5	13.66698	-0.62483	-1.45168	-1.30042	0.81009553793888	0.573779	-3.482924	-1.040551
Trial1	1	1	noBlindfold	counterclockwise	practice	Guided	1	-0.5	-0.5	13.68698	-0.6248	-1.4517	-1.30043	0.810100803456088	0.59954	-3.482924	-1.007836
Trial1	1	1	noBlindfold	counterclockwise	practice	Guided	1	-0.5	-0.5	13.70699	-0.62478	-1.45171	-1.30043	0.810097727597264	0.581918	-3.465997	-0.893709
Trial1	1	1	noBlindfold	counterclockwise	practice	Guided	1	-0.5	-0.5	13.72697	-0.62473	-1.45167	-1.30042	0.810080132114997	0.432613	-3.068208	-0.864026
Trial1	1	1	noBlindfold	counterclockwise	practice	Guided	1	-0.5	-0.5	13.74698	-0.62471	-1.45162	-1.30042	0.810077048726481	0.399435	-3.161307	-0.781081
Trial1	1	1	noBlindfold	counterclockwise	practice	Guided	1	-0.5	-0.5	13.76698	-0.62469	-1.45161	-1.30043	0.810083869242469	0.404864	-3.212089	-0.886069
Trial1	1	1	noBlindfold	counterclockwise	practice	Guided	1	-0.5	-0.5	13.78697	-0.62467	-1.45161	-1.30044	0.810090572527834	0.515108	-3.258639	-0.99335
Trial1	1	1	noBlindfold	counterclockwise	practice	Guided	1	-0.5	-0.5	13.80698	-0.62465	-1.45162	-1.30045	0.810097384988984	0.65519	-3.339043	-1.025309
Trial1	1	1	noBlindfold	counterclockwise	practice	Guided	1	-0.5	-0.5	13.82698	-0.62457	-1.45166	-1.30046	0.810094975319989	0.858081	-3.394056	-1.056494
Trial1	1	1	noBlindfold	counterclockwise	practice	Guided	1	-0.5	-0.5	13.84698	-0.62453	-1.45168	-1.30047	0.810098602978424	0.896682	-3.474461	-1.127245
Trial1	1	1	noBlindfold	counterclockwise	practice	Guided	1	-0.5	-0.5	13.86697	-0.62449	-1.4517	-1.30048	0.810102586095935	0.854625	-3.508315	-1.148929
Trial1	1	1	noBlindfold	counterclockwise	practice	Guided	1	-0.5	-0.5	13.88698	-0.62444	-1.45172	-1.30048	0.810094902731839	0.872962	-3.444838	-1.091478
Trial1	1	1	noBlindfold	counterclockwise	practice	Guided	1	-0.5	-0.5	13.90698	-0.62441	-1.45172	-1.30049	0.810100065662721	0.811249	-3.40252	-1.081968
Trial1	1	1	noBlindfold	counterclockwise	practice	Guided	1	-0.5	-0.5	13.92697	-0.62433	-1.45165	-1.30048	0.810078008111452	0.741151	-3.038585	-0.962124
Trial1	1	1	noBlindfold	counterclockwise	practice	Guided	1	-0.5	-0.5	13.94698	-0.62429	-1.45158	-1.30048	0.810071870725319	0.684105	-2.97934	-0.898214
Trial1	1	1	noBlindfold	counterclockwise	practice	Guided	1	-0.5	-0.5	13.96698	-0.62426	-1.45154	-1.30047	0.810057140571814	0.601898	-2.93279	-0.81528
Trial1	1	1	noBlindfold	counterclockwise	practice	Guided	1	-0.5	-0.5	13.98698	-0.62424	-1.45152	-1.30047	0.810054068715276	0.604051	-2.987804	-0.790172
Trial1	1	1	noBlindfold	counterclockwise	practice	Guided	1	-0.5	-0.5	14.00697	-0.62421	-1.45151	-1.30046	0.810039693617184	0.531803	-2.97934	-0.851422
Trial1	1	1	noBlindfold	counterclockwise	practice	Guided	1	-0.5	-0.5	14.02698	-0.62416	-1.45151	-1.30046	0.810032026944068	0.550622	-3.059744	-0.840385
Trial1	1	1	noBlindfold	counterclockwise	practice	Guided	1	-0.5	-0.5	14.04698	-0.62414	-1.45152	-1.30046	0.81002896659974	0.618698	-3.123221	-0.878419
Trial1	1	1	noBlindfold	counterclockwise	practice	Guided	1	-0.5	-0.5	14.06699	-0.62411	-1.45154	-1.30045	0.810014467942463	0.592454	-3.152844	-0.873474
Trial1	1	1	noBlindfold	counterclockwise	practice	Guided	1	-0.5	-0.5	14.08698	-0.62409	-1.45156	-1.30045	0.810011399633392	0.570524	-3.207857	-0.816788
Trial1	1	1	noBlindfold	counterclockwise	practice	Guided	1	-0.5	-0.5	14.10698	-0.62406	-1.45157	-1.30044	0.809996911771465	0.540205	-3.14438	-0.805758
Trial1	1	1	noBlindfold	counterclockwise	practice	Guided	1	-0.5	-0.5	14.12698	-0.62402	-1.45156	-1.30045	0.810000682611808	0.487752	-3.14438	-0.948795
Trial1	1	1	noBlindfold	counterclockwise	practice	Guided	1	-0.5	-0.5	14.14697	-0.624	-1.45157	-1.30046	0.810007512024979	0.592137	-3.258639	-1.033621
Trial1	1	1	noBlindfold	counterclockwise	practice	Guided	1	-0.5	-0.5	14.16698	-0.62397	-1.4516	-1.30047	0.810012700709535	0.646326	-3.389825	-1.099807
Trial1	1	1	noBlindfold	counterclockwise	practice	Guided	1	-0.5	-0.5	14.18698	-0.62393	-1.45164	-1.30047	0.810006580604452	0.700249	-3.372897	-1.127192
Trial1	1	1	noBlindfold	counterclockwise	practice	Guided	1	-0.5	-0.5	14.20699	-0.6239	-1.45166	-1.30048	0.810012125425267	0.725167	-3.372897	-1.045013
Trial1	1	1	noBlindfold	counterclockwise	practice	Guided	1	-0.5	-0.5	14.22697	-0.62383	-1.45162	-1.30047	0.809991293335346	0.612867	-2.958181	-0.896273
Trial1	1	1	noBlindfold	counterclockwise	practice	Guided	1	-0.5	-0.5	14.24698	-0.6238	-1.45155	-1.30046	0.809976932297762	0.466881	-2.784677	-0.723575
Trial1	1	1	noBlindfold	counterclockwise	practice	Guided	1	-0.5	-0.5	14.26698	-0.62378	-1.45146	-1.30044	0.809954079592702	0.341178	-2.666187	-0.573694
Trial1	1	1	noBlindfold	counterclockwise	practice	Guided	1	-0.5	-0.5	14.28697	-0.62377	-1.4514	-1.30042	0.809932875208771	0.306437	-2.581551	-0.456815
Trial1	1	1	noBlindfold	counterclockwise	practice	Guided	1	-0.5	-0.5	14.30698	-0.62375	-1.45135	-1.30039	0.809900136099394	0.243806	-2.543465	-0.41409
Trial1	1	1	noBlindfold	counterclockwise	practice	Guided	1	-0.5	-0.5	14.32698	-0.62373	-1.45131	-1.30038	0.809887180224792	0.440901	-2.632332	-0.552305
Trial1	1	1	noBlindfold	counterclockwise	practice	Guided	1	-0.5	-0.5	14.34698	-0.6237	-1.45133	-1.30038	0.809882591313655	0.623644	-2.843922	-0.660699
Trial1	1	1	noBlindfold	counterclockwise	practice	Guided	1	-0.5	-0.5	14.36697	-0.62367	-1.45138	-1.30039	0.809887908737879	0.880484	-3.127453	-0.842885
Trial1	1	1	noBlindfold	counterclockwise	practice	Guided	1	-0.5	-0.5	14.38698	-0.62357	-1.4515	-1.30041	0.809892443990311	1.039521	-3.339043	-0.915517
Trial1	1	1	noBlindfold	counterclockwise	practice	Guided	1	-0.5	-0.5	14.40698	-0.62337	-1.45162	-1.30048	0.809931224937797	1.170539	-3.546401	-1.012103
Trial1	1	1	noBlindfold	counterclockwise	practice	Guided	1	-0.5	-0.5	14.42697	-0.62245	-1.4518	-1.30048	0.809791599925295	1.202061	-3.61411	-0.9659
Trial1	1	1	noBlindfold	counterclockwise	practice	Guided	1	-0.5	-0.5	14.44698	-0.62178	-1.45179	-1.30047	0.809680430136471	1.128422	-3.381361	-0.922837
Trial1	1	1	noBlindfold	counterclockwise	practice	Guided	1	-0.5	-0.5	14.46698	-0.62097	-1.4517	-1.30044	0.809529408451868	0.971604	-3.131685	-0.825029
Trial1	1	1	noBlindfold	counterclockwise	practice	Guided	1	-0.5	-0.5	14.48698	-0.62016	-1.45158	-1.30039	0.809359365146193	0.888721	-2.941254	-0.750408
Trial1	1	1	noBlindfold	counterclockwise	practice	Guided	1	-0.5	-0.5	14.50697	-0.61929	-1.45148	-1.30034	0.809181140301214	0.707563	-2.865081	-0.675874
Trial1	1	1	noBlindfold	counterclockwise	practice	Guided	1	-0.5	-0.5	14.52698	-0.61795	-1.4514	-1.30035	0.808994592980724	0.668493	-2.869313	-0.663984
Trial1	1	1	noBlindfold	counterclockwise	practice	Guided	1	-0.5	-0.5	14.54698	-0.61748	-1.45141	-1.30038	0.808955926208201	0.730779	-2.953949	-0.825178
Trial1	1	1	noBlindfold	counterclockwise	practice	Guided	1	-0.5	-0.5	14.56699	-0.61709	-1.45147	-1.30041	0.808929097493284	0.799111	-3.123221	-0.915225
Trial1	1	1	noBlindfold	counterclockwise	practice	Guided	1	-0.5	-0.5	14.58698	-0.61674	-1.45153	-1.30042	0.808888419176199	0.85822	-3.233248	-0.903329
Trial1	1	1	noBlindfold	counterclockwise	practice	Guided	1	-0.5	-0.5	14.60698	-0.61645	-1.45159	-1.30042	0.808846620215933	0.807884	-3.258639	-0.865306
Trial1	1	1	noBlindfold	counterclockwise	practice	Guided	1	-0.5	-0.5	14.62698	-0.61621	-1.45161	-1.30041	0.808802188487996	0.569146	-3.051281	-0.641883
Trial1	1	1	noBlindfold	counterclockwise	practice	Guided	1	-0.5	-0.5	14.64697	-0.61619	-1.45157	-1.30039	0.808779491772956	0.427396	-2.894704	-0.559092
Trial1	1	1	noBlindfold	counterclockwise	practice	Guided	1	-0.5	-0.5	14.66698	-0.61617	-1.45152	-1.30039	0.808776623458104	0.344281	-2.882009	-0.589965
Trial1	1	1	noBlindfold	counterclockwise	practice	Guided	1	-0.5	-0.5	14.68698	-0.61616	-1.4515	-1.30038	0.808765275440651	0.327514	-3.004731	-0.681276
Trial1	1	1	noBlindfold	counterclockwise	practice	Guided	1	-0.5	-0.5	14.70699	-0.61614	-1.45151	-1.30039	0.808772317611453	0.486702	-3.23748	-0.80434
Trial1	1	1	noBlindfold	counterclockwise	practice	Guided	1	-0.5	-0.5	14.72697	-0.61608	-1.45165	-1.3004	0.808773619087512	0.677567	-3.563328	-0.871066
Trial1	1	1	noBlindfold	counterclockwise	practice	Guided	1	-0.5	-0.5	14.74698	-0.61604	-1.4517	-1.3004	0.808767871222249	0.753827	-3.419447	-0.850403
Trial1	1	1	noBlindfold	counterclockwise	practice	Guided	1	-0.5	-0.5	14.76698	-0.61601	-1.45169	-1.3004	0.80876357014806	0.682349	-3.224784	-0.761874
Trial1	1	1	noBlindfold	counterclockwise	practice	Guided	1	-0.5	-0.5	14.78697	-0.61597	-1.45164	-1.30039	0.808747924129488	0.582489	-3.051281	-0.728133
Trial1	1	1	noBlindfold	counterclockwise	practice	Guided	1	-0.5	-0.5	14.80698	-0.61595	-1.45159	-1.30039	0.808745052587391	0.478379	-3.063976	-0.744612
Trial1	1	1	noBlindfold	counterclockwise	practice	Guided	1	-0.5	-0.5	14.82698	-0.61591	-1.45157	-1.30039	0.808739319503077	0.495039	-3.127453	-0.758662
Trial1	1	1	noBlindfold	counterclockwise	practice	Guided	1	-0.5	-0.5	14.84698	-0.61588	-1.45157	-1.30039	0.808735023096272	0.582121	-3.114758	-0.732311
Trial1	1	1	noBlindfold	counterclockwise	practice	Guided	1	-0.5	-0.5	14.86697	-0.61585	-1.45156	-1.30038	0.808720817472601	0.617416	-3.07244	-0.684712
Trial1	1	1	noBlindfold	counterclockwise	practice	Guided	1	-0.5	-0.5	14.88698	-0.61582	-1.45154	-1.30037	0.808706604298516	0.570401	-2.920095	-0.54778
Trial1	1	1	noBlindfold	counterclockwise	practice	Guided	1	-0.5	-0.5	14.90698	-0.6158	-1.45151	-1.30035	0.808683915550969	0.495901	-2.843922	-0.484651
Trial1	1	1	noBlindfold	counterclockwise	practice	Guided	1	-0.5	-0.5	14.92697	-0.61577	-1.45145	-1.30034	0.808669712493283	0.280401	-2.826995	-0.49568
Trial1	1	1	noBlindfold	counterclockwise	practice	Guided	1	-0.5	-0.5	14.94698	-0.61575	-1.45144	-1.30033	0.808657061672486	0.321116	-2.818532	-0.541178
Trial1	1	1	noBlindfold	counterclockwise	practice	Guided	1	-0.5	-0.5	14.96698	-0.61574	-1.45143	-1.30033	0.808655628403654	0.417144	-2.843922	-0.566122
Trial1	1	1	noBlindfold	counterclockwise	practice	Guided	1	-0.5	-0.5	14.98698	-0.61572	-1.45144	-1.30032	0.808642860241551	0.551912	-2.920095	-0.55644
Trial1	1	1	noBlindfold	counterclockwise	practice	Guided	1	-0.5	-0.5	15.00697	-0.61569	-1.45145	-1.30032	0.808638561837718	0.650364	-3.004731	-0.606896
Trial1	1	1	noBlindfold	counterclockwise	practice	Guided	1	-0.5	-0.5	15.02698	-0.61563	-1.45148	-1.30032	0.808629985355881	0.612418	-2.949717	-0.633186
Trial1	1	1	noBlindfold	counterclockwise	practice	Guided	1	-0.5	-0.5	15.04698	-0.6156	-1.45147	-1.30032	0.808625690227254	0.565766	-2.852386	-0.60395
Trial1	1	1	noBlindfold	counterclockwise	practice	Guided	1	-0.5	-0.5	15.06699	-0.61558	-1.45146	-1.30031	0.808612925173807	0.511293	-2.797373	-0.561391
Trial1	1	1	noBlindfold	counterclockwise	practice	Guided	1	-0.5	-0.5	15.08698	-0.61556	-1.45144	-1.30031	0.808610062811414	0.387559	-2.733896	-0.491813
Trial1	1	1	noBlindfold	counterclockwise	practice	Guided	1	-0.5	-0.5	15.10698	-0.61554	-1.45142	-1.30029	0.808587269810645	0.338148	-2.763518	-0.441144
Trial1	1	1	noBlindfold	counterclockwise	practice	Guided	1	-0.5	-0.5	15.12698	-0.61551	-1.4514	-1.30028	0.808573184909254	0.295029	-2.716968	-0.315063
Trial1	1	1	noBlindfold	counterclockwise	practice	Guided	1	-0.5	-0.5	15.14697	-0.6155	-1.45138	-1.30026	0.808551932684199	0.279336	-2.708505	-0.28837
Trial1	1	1	noBlindfold	counterclockwise	practice	Guided	1	-0.5	-0.5	15.16698	-0.61549	-1.45137	-1.30025	0.808540717922599	0.253014	-2.7212	-0.281859
Trial1	1	1	noBlindfold	counterclockwise	practice	Guided	1	-0.5	-0.5	15.18698	-0.61548	-1.45137	-1.30024	0.808529376748792	0.267661	-2.8143	-0.266174
Trial1	1	1	noBlindfold	counterclockwise	practice	Guided	1	-0.5	-0.5	15.20699	-0.61547	-1.45138	-1.30022	0.808508124732744	0.296311	-2.822763	-0.243241
Trial1	1	1	noBlindfold	counterclockwise	practice	Guided	1	-0.5	-0.5	15.22697	-0.61544	-1.4514	-1.30022	0.808503843413608	0.329677	-2.882009	-0.321781
Trial1	1	1	noBlindfold	counterclockwise	practice	Guided	1	-0.5	-0.5	15.24698	-0.61542	-1.45142	-1.30022	0.808500984133211	0.387411	-2.953949	-0.377152
Trial1	1	1	noBlindfold	counterclockwise	practice	Guided	1	-0.5	-0.5	15.26698	-0.6154	-1.45146	-1.30022	0.808498133846388	0.465903	-3.161307	-0.451126
Trial1	1	1	noBlindfold	counterclockwise	practice	Guided	1	-0.5	-0.5	15.28697	-0.61537	-1.45153	-1.30023	0.808503766175357	0.590095	-3.347507	-0.566893
Trial1	1	1	noBlindfold	counterclockwise	practice	Guided	1	-0.5	-0.5	15.30698	-0.61534	-1.45161	-1.30025	0.808519302361522	0.665665	-3.419447	-0.623854
Trial1	1	1	noBlindfold	counterclockwise	practice	Guided	1	-0.5	-0.5	15.32698	-0.61527	-1.45168	-1.30025	0.808509322864492	0.65308	-3.377129	-0.614348
Trial1	1	1	noBlindfold	counterclockwise	practice	Guided	1	-0.5	-0.5	15.34698	-0.61524	-1.45168	-1.30025	0.808505040471429	0.543098	-3.271334	-0.541826
Trial1	1	1	noBlindfold	counterclockwise	practice	Guided	1	-0.5	-0.5	15.36697	-0.61522	-1.45165	-1.30024	0.80849228327108	0.40454	-3.076671	-0.437259
Trial1	1	1	noBlindfold	counterclockwise	practice	Guided	1	-0.5	-0.5	15.38698	-0.6152	-1.45159	-1.30023	0.808479517993561	0.303841	-2.987804	-0.306418
Trial1	1	1	noBlindfold	counterclockwise	practice	Guided	1	-0.5	-0.5	15.40698	-0.61518	-1.45153	-1.3002	0.808446938757367	0.224824	-2.856618	-0.236449
Trial1	1	1	noBlindfold	counterclockwise	practice	Guided	1	-0.5	-0.5	15.42697	-0.61516	-1.45139	-1.30018	0.808424262787596	0.12905	-2.526537	0.049934
Trial1	1	1	noBlindfold	counterclockwise	practice	Guided	1	-0.5	-0.5	15.44698	-0.61516	-1.45132	-1.30016	0.808404439868816	0.09904	-2.471524	0.063971
Trial1	1	1	noBlindfold	counterclockwise	practice	Guided	1	-0.5	-0.5	15.46698	-0.61515	-1.45128	-1.30014	0.808383308510667	0.062127	-2.535001	0.059704
Trial1	1	1	noBlindfold	counterclockwise	practice	Guided	1	-0.5	-0.5	15.48698	-0.61515	-1.45128	-1.30014	0.808383308510667	0.079516	-2.653491	-0.022063
Trial1	1	1	noBlindfold	counterclockwise	practice	Guided	1	-0.5	-0.5	15.50697	-0.61514	-1.45131	-1.30014	0.808381890678927	0.199417	-2.924327	-0.217411
Trial1	1	1	noBlindfold	counterclockwise	practice	Guided	1	-0.5	-0.5	15.52698	-0.6151	-1.45151	-1.30015	0.808386106650314	0.547695	-3.267102	-0.402439
Trial1	1	1	noBlindfold	counterclockwise	practice	Guided	1	-0.5	-0.5	15.54698	-0.61507	-1.45159	-1.30016	0.80839162353908	0.685005	-3.360202	-0.494203
Trial1	1	1	noBlindfold	counterclockwise	practice	Guided	1	-0.5	-0.5	15.56699	-0.61503	-1.45164	-1.30017	0.808395843171253	0.732572	-3.343275	-0.565532
Trial1	1	1	noBlindfold	counterclockwise	practice	Guided	1	-0.5	-0.5	15.58698	-0.615	-1.45165	-1.30018	0.808401489315839	0.674227	-3.300957	-0.576947
Trial1	1	1	noBlindfold	counterclockwise	practice	Guided	1	-0.5	-0.5	15.60698	-0.61496	-1.45164	-1.30018	0.80839580079442	0.592104	-3.220553	-0.555654
Trial1	1	1	noBlindfold	counterclockwise	practice	Guided	1	-0.5	-0.5	15.62698	-0.61491	-1.45155	-1.30017	0.808378778853987	0.45006	-2.763518	-0.244516
Trial1	1	1	noBlindfold	counterclockwise	practice	Guided	1	-0.5	-0.5	15.64697	-0.61489	-1.45144	-1.30016	0.808366020332667	0.372062	-2.606942	-0.12585
Trial1	1	1	noBlindfold	counterclockwise	practice	Guided	1	-0.5	-0.5	15.66698	-0.61487	-1.45135	-1.30015	0.808353388699765	0.368581	-2.526537	-0.11289
Trial1	1	1	noBlindfold	counterclockwise	practice	Guided	1	-0.5	-0.5	15.68698	-0.61485	-1.4513	-1.30014	0.808340631015209	0.42078	-2.560392	-0.075132
Trial1	1	1	noBlindfold	counterclockwise	practice	Guided	1	-0.5	-0.5	15.70699	-0.61483	-1.45129	-1.30013	0.808327882216899	0.439299	-2.632332	-0.118826
Trial1	1	1	noBlindfold	counterclockwise	practice	Guided	1	-0.5	-0.5	15.72697	-0.61478	-1.4513	-1.30012	0.808310985508929	0.449149	-2.564624	-0.052191
Trial1	1	1	noBlindfold	counterclockwise	practice	Guided	1	-0.5	-0.5	15.74698	-0.61476	-1.45129	-1.30011	0.808298229755788	0.424896	-2.475756	-0.020639
Trial1	1	1	noBlindfold	counterclockwise	practice	Guided	1	-0.5	-0.5	15.76698	-0.61474	-1.45127	-1.30009	0.808275452707805	0.356309	-2.39112	0.014652
Trial1	1	1	noBlindfold	counterclockwise	practice	Guided	1	-0.5	-0.5	15.78697	-0.61472	-1.45123	-1.30008	0.80826269775854	0.293775	-2.340338	0.044626
Trial1	1	1	noBlindfold	counterclockwise	practice	Guided	1	-0.5	-0.5	15.80698	-0.61471	-1.45119	-1.30007	0.808251482333857	0.202896	-2.306484	-0.001923
Trial1	1	1	noBlindfold	counterclockwise	practice	Guided	1	-0.5	-0.5	15.82698	-0.61469	-1.45118	-1.30007	0.808248648707777	0.230134	-2.446133	-0.096976
Trial1	1	1	noBlindfold	counterclockwise	practice	Guided	1	-0.5	-0.5	15.84698	-0.61468	-1.4512	-1.30007	0.808247227847426	0.221753	-2.458829	-0.146787
Trial1	1	1	noBlindfold	counterclockwise	practice	Guided	1	-0.5	-0.5	15.86697	-0.61467	-1.45121	-1.30007	0.808245807108638	0.267438	-2.357265	-0.133748
Trial1	1	1	noBlindfold	counterclockwise	practice	Guided	1	-0.5	-0.5	15.88698	-0.61465	-1.4512	-1.30007	0.808242974450727	0.292905	-2.327643	-0.148511
Trial1	1	1	noBlindfold	counterclockwise	practice	Guided	1	-0.5	-0.5	15.90698	-0.61464	-1.45117	-1.30007	0.808241554075909	0.308948	-2.276861	-0.116114
Trial1	1	1	noBlindfold	counterclockwise	practice	Guided	1	-0.5	-0.5	15.92697	-0.61461	-1.45117	-1.30008	0.80824709652236	0.214814	-2.357265	-0.204786
Trial1	1	1	noBlindfold	counterclockwise	practice	Guided	1	-0.5	-0.5	15.94698	-0.6146	-1.45117	-1.30008	0.808245676650292	0.231979	-2.331875	-0.231712
Trial1	1	1	noBlindfold	counterclockwise	practice	Guided	1	-0.5	-0.5	15.96698	-0.61459	-1.45116	-1.30008	0.808244256899791	0.177106	-2.221848	-0.193307
Trial1	1	1	noBlindfold	counterclockwise	practice	Guided	1	-0.5	-0.5	15.98698	-0.61458	-1.45113	-1.30007	0.808233042829817	0.172237	-2.120285	-0.090956
Trial1	1	1	noBlindfold	counterclockwise	practice	Guided	1	-0.5	-0.5	16.00697	-0.61458	-1.45109	-1.30006	0.808223130385941	0.108156	-2.03988	-0.056775
Trial1	1	1	noBlindfold	counterclockwise	practice	Guided	1	-0.5	-0.5	16.02698	-0.61457	-1.45099	-1.30004	0.808201894378375	-0.087181	-1.819827	0.115648
Trial1	1	1	noBlindfold	counterclockwise	practice	Guided	1	-0.5	-0.5	16.04698	-0.61458	-1.45093	-1.30003	0.808193393069276	-0.144278	-1.747886	0.16158
Trial1	1	1	noBlindfold	counterclockwise	practice	Guided	1	-0.5	-0.5	16.06699	-0.61459	-1.4509	-1.30002	0.808185018373517	-0.201874	-1.739423	0.184256
Trial1	1	1	noBlindfold	counterclockwise	practice	Guided	1	-0.5	-0.5	16.08698	-0.6146	-1.45089	-1.30001	0.808176407826767	-0.143476	-1.798668	0.187705
Trial1	1	1	noBlindfold	counterclockwise	practice	Guided	1	-0.5	-0.5	16.10698	-0.61461	-1.4509	-1.3	0.808167915443865	-0.087563	-1.895999	0.161862
Trial1	1	1	noBlindfold	counterclockwise	practice	Guided	1	-0.5	-0.5	16.12698	-0.61461	-1.45097	-1.29999	0.808158003069693	0.079533	-2.065271	0.125058
Trial1	1	1	noBlindfold	counterclockwise	practice	Guided	1	-0.5	-0.5	16.14697	-0.6146	-1.451	-1.29999	0.808156583041094	0.100456	-2.103357	0.060074
Trial1	1	1	noBlindfold	counterclockwise	practice	Guided	1	-0.5	-0.5	16.16698	-0.6146	-1.45103	-1.29999	0.808156583041094	0.148331	-2.196457	-0.0057071
Trial1	1	1	noBlindfold	counterclockwise	practice	Guided	1	-0.5	-0.5	16.18698	-0.61459	-1.45107	-1.29999	0.808155163134075	0.155042	-2.289557	-0.031566
Trial1	1	1	noBlindfold	counterclockwise	practice	Guided	1	-0.5	-0.5	16.20699	-0.61458	-1.45111	-1.3	0.808163655775055	0.217068	-2.314947	-0.047045
Trial1	1	1	noBlindfold	counterclockwise	practice	Guided	1	-0.5	-0.5	16.22697	-0.61455	-1.45113	-1.3	0.808159405648931	0.249581	-2.314947	-0.076255
Trial1	1	1	noBlindfold	counterclockwise	practice	Guided	1	-0.5	-0.5	16.24698	-0.61454	-1.45114	-1.30001	0.808167907312602	0.276654	-2.319179	-0.102464
Trial1	1	1	noBlindfold	counterclockwise	practice	Guided	1	-0.5	-0.5	16.26698	-0.61452	-1.45116	-1.30001	0.808165069145861	0.303528	-2.39112	-0.119919
Trial1	1	1	noBlindfold	counterclockwise	practice	Guided	1	-0.5	-0.5	16.28697	-0.61451	-1.45118	-1.30002	0.808173680804516	0.260156	-2.399583	-0.131692
Trial1	1	1	noBlindfold	counterclockwise	practice	Guided	1	-0.5	-0.5	16.30698	-0.61449	-1.45118	-1.30002	0.808170843402486	0.323216	-2.276861	-0.096244
Trial1	1	1	noBlindfold	counterclockwise	practice	Guided	1	-0.5	-0.5	16.32698	-0.61446	-1.45114	-1.30002	0.808166596653068	0.263796	-2.217616	-0.050609
Trial1	1	1	noBlindfold	counterclockwise	practice	Guided	1	-0.5	-0.5	16.34698	-0.61445	-1.45113	-1.30002	0.808165186939491	0.319395	-2.238775	-0.032663
Trial1	1	1	noBlindfold	counterclockwise	practice	Guided	1	-0.5	-0.5	16.36697	-0.61443	-1.45113	-1.30002	0.808162350993572	0.364348	-2.336106	-0.02802
Trial1	1	1	noBlindfold	counterclockwise	practice	Guided	1	-0.5	-0.5	16.38698	-0.61441	-1.45115	-1.30002	0.808159515533998	0.424551	-2.357265	-0.060294
Trial1	1	1	noBlindfold	counterclockwise	practice	Guided	1	-0.5	-0.5	16.40698	-0.61439	-1.45116	-1.30002	0.808156688997473	0.449079	-2.327643	-0.026733
Trial1	1	1	noBlindfold	counterclockwise	practice	Guided	1	-0.5	-0.5	16.42697	-0.61434	-1.45117	-1.30002	0.808149612121696	0.421171	-2.348802	-0.066314
Trial1	1	1	noBlindfold	counterclockwise	practice	Guided	1	-0.5	-0.5	16.44698	-0.61432	-1.45117	-1.30002	0.808146778847844	0.410772	-2.374193	-0.067426
Trial1	1	1	noBlindfold	counterclockwise	practice	Guided	1	-0.5	-0.5	16.46698	-0.6143	-1.45118	-1.30002	0.808143954490559	0.417557	-2.399583	-0.021816
Trial1	1	1	noBlindfold	counterclockwise	practice	Guided	1	-0.5	-0.5	16.48698	-0.61428	-1.4512	-1.30002	0.808141122188011	0.429335	-2.475756	-0.052969
Trial1	1	1	noBlindfold	counterclockwise	practice	Guided	1	-0.5	-0.5	16.50697	-0.61425	-1.45121	-1.30002	0.808136883072739	0.429213	-2.408047	-0.041904
Trial1	1	1	noBlindfold	counterclockwise	practice	Guided	1	-0.5	-0.5	16.52698	-0.61421	-1.45121	-1.30002	0.80813122980677	0.468014	-2.43767	-0.109135
Trial1	1	1	noBlindfold	counterclockwise	practice	Guided	1	-0.5	-0.5	16.54698	-0.61418	-1.45122	-1.30003	0.808136788350473	0.456551	-2.467292	-0.101926
Trial1	1	1	noBlindfold	counterclockwise	practice	Guided	1	-0.5	-0.5	16.56699	-0.61416	-1.45124	-1.30003	0.808133958996255	0.403025	-2.50961	-0.081786
Trial1	1	1	noBlindfold	counterclockwise	practice	Guided	1	-0.5	-0.5	16.58698	-0.61414	-1.45125	-1.30003	0.808131130128445	0.386236	-2.484219	-0.062781
Trial1	1	1	noBlindfold	counterclockwise	practice	Guided	1	-0.5	-0.5	16.60698	-0.61412	-1.45124	-1.30002	0.808118514946572	0.39445	-2.416511	-0.022043
Trial1	1	1	noBlindfold	counterclockwise	practice	Guided	1	-0.5	-0.5	16.62698	-0.61409	-1.45121	-1.30002	0.808114281647945	0.208557	-2.34457	0.052623
Trial1	1	1	noBlindfold	counterclockwise	practice	Guided	1	-0.5	-0.5	16.64697	-0.61408	-1.45119	-1.30001	0.808102828257003	0.131718	-2.336106	0.042227
Trial1	1	1	noBlindfold	counterclockwise	practice	Guided	1	-0.5	-0.5	16.66698	-0.61408	-1.45118	-1.3	0.808092914960362	0.136984	-2.340338	0.104983
Trial1	1	1	noBlindfold	counterclockwise	practice	Guided	1	-0.5	-0.5	16.68698	-0.61407	-1.45119	-1.3	0.808091509799526	0.210544	-2.535001	0.081848
Trial1	1	1	noBlindfold	counterclockwise	practice	Guided	1	-0.5	-0.5	16.70699	-0.61405	-1.45122	-1.3	0.808088683013693	0.362988	-2.429206	0.085844
Trial1	1	1	noBlindfold	counterclockwise	practice	Guided	1	-0.5	-0.5	16.72697	-0.61401	-1.45115	-1.3	0.808083039310829	0.377195	-2.183762	-0.0081248
Trial1	1	1	noBlindfold	counterclockwise	practice	Guided	1	-0.5	-0.5	16.74698	-0.61399	-1.45112	-1.29999	0.808070308941038	0.382031	-2.230311	0.017431
Trial1	1	1	noBlindfold	counterclockwise	practice	Guided	1	-0.5	-0.5	16.76698	-0.61397	-1.45112	-1.29999	0.808067492470152	0.365444	-2.289557	0.013916
Trial1	1	1	noBlindfold	counterclockwise	practice	Guided	1	-0.5	-0.5	16.78697	-0.61395	-1.45114	-1.3	0.808074581596726	0.412705	-2.336106	-0.0038807
Trial1	1	1	noBlindfold	counterclockwise	practice	Guided	1	-0.5	-0.5	16.80698	-0.61393	-1.45116	-1.30003	0.808101498401323	0.611884	-2.374193	-0.133328
Trial1	1	1	noBlindfold	counterclockwise	practice	Guided	1	-0.5	-0.5	16.82698	-0.61366	-1.45118	-1.30004	0.808073389488733	0.891959	-2.29802	-0.148427
Trial1	1	1	noBlindfold	counterclockwise	practice	Guided	1	-0.5	-0.5	16.84698	-0.61321	-1.45114	-1.30004	0.808010223576201	0.90275	-2.149907	-0.069222
Trial1	1	1	noBlindfold	counterclockwise	practice	Guided	1	-0.5	-0.5	16.86697	-0.61245	-1.45108	-1.30004	0.807904088079567	0.834274	-2.077967	-0.038048
Trial1	1	1	noBlindfold	counterclockwise	practice	Guided	1	-0.5	-0.5	16.88698	-0.61146	-1.45104	-1.30003	0.807756965187738	0.743481	-2.111821	-0.055603
Trial1	1	1	noBlindfold	counterclockwise	practice	Guided	1	-0.5	-0.5	16.90698	-0.61037	-1.45104	-1.29996	0.807537962999065	0.712799	-2.120285	-0.048707
Trial1	1	1	noBlindfold	counterclockwise	practice	Guided	1	-0.5	-0.5	16.92697	-0.60772	-1.45103	-1.29988	0.807100774985832	0.775197	-2.018721	0.287537
Trial1	1	1	noBlindfold	counterclockwise	practice	Guided	1	-0.5	-0.5	16.94698	-0.60608	-1.451	-1.2998	0.80680411260178	0.804457	-1.849449	0.46229
Trial1	1	1	noBlindfold	counterclockwise	practice	Guided	1	-0.5	-0.5	16.96698	-0.60435	-1.45095	-1.29973	0.806509089236119	0.745217	-1.811363	0.610665
Trial1	1	1	noBlindfold	counterclockwise	practice	Guided	1	-0.5	-0.5	16.98698	-0.6023	-1.45091	-1.29967	0.806186937572264	0.647213	-1.8029	0.669532
Trial1	1	1	noBlindfold	counterclockwise	practice	Guided	1	-0.5	-0.5	17.00697	-0.60035	-1.45089	-1.29957	0.805842692835255	0.565215	-1.773277	0.760743
Trial1	1	1	noBlindfold	counterclockwise	practice	Guided	1	-0.5	-0.5	17.02698	-0.59639	-1.45086	-1.29953	0.80531937861217	0.468789	-1.7098	0.9749
Trial1	1	1	noBlindfold	counterclockwise	practice	Guided	1	-0.5	-0.5	17.04698	-0.59447	-1.45085	-1.29948	0.805042225438266	0.601156	-1.684409	1.048977
Trial1	1	1	noBlindfold	counterclockwise	practice	Guided	1	-0.5	-0.5	17.06699	-0.59254	-1.45083	-1.29944	0.804778119347842	0.738383	-1.637859	1.147489
Trial1	1	1	noBlindfold	counterclockwise	practice	Guided	1	-0.5	-0.5	17.08698	-0.59053	-1.45083	-1.29941	0.804519733723954	0.798441	-1.7098	1.176505
Trial1	1	1	noBlindfold	counterclockwise	practice	Guided	1	-0.5	-0.5	17.10698	-0.58844	-1.45084	-1.29923	0.804108322264156	0.748249	-1.688641	1.277671
Trial1	1	1	noBlindfold	counterclockwise	practice	Guided	1	-0.5	-0.5	17.12698	-0.58361	-1.45085	-1.29899	0.803352767982448	1.019596	-1.582846	2.111682
Trial1	1	1	noBlindfold	counterclockwise	practice	Guided	1	-0.5	-0.5	17.14697	-0.58099	-1.45079	-1.29868	0.802775953980327	1.250462	-1.316243	2.776106
Trial1	1	1	noBlindfold	counterclockwise	practice	Guided	1	-0.5	-0.5	17.16698	-0.57769	-1.45067	-1.29836	0.802131049395516	1.268233	-1.049639	3.352343
Trial1	1	1	noBlindfold	counterclockwise	practice	Guided	1	-0.5	-0.5	17.18698	-0.57386	-1.45057	-1.29801	0.80142088511409	1.084925	-1.108884	4.039397
Trial1	1	1	noBlindfold	counterclockwise	practice	Guided	1	-0.5	-0.5	17.20699	-0.56996	-1.45054	-1.29702	0.800084505274022	0.825806	-1.108884	4.988982
Trial1	1	1	noBlindfold	counterclockwise	practice	Guided	1	-0.5	-0.5	17.22697	-0.56205	-1.45046	-1.29653	0.798943211234694	0.699587	-0.427554	7.063333
Trial1	1	1	noBlindfold	counterclockwise	practice	Guided	1	-0.5	-0.5	17.24698	-0.55866	-1.45025	-1.296	0.798158504460488	1.003517	0.029524	7.989516
Trial1	1	1	noBlindfold	counterclockwise	practice	Guided	1	-0.5	-0.5	17.26698	-0.555	-1.44997	-1.29558	0.797478773651839	1.153546	0.084505	8.890623
Trial1	1	1	noBlindfold	counterclockwise	practice	Guided	1	-0.5	-0.5	17.28697	-0.55135	-1.44993	-1.29517	0.796826367828443	1.075902	-0.313258	9.650632
Trial1	1	1	noBlindfold	counterclockwise	practice	Guided	1	-0.5	-0.5	17.30698	-0.54762	-1.45011	-1.29448	0.795905824132623	0.911051	-0.520527	10.4762
Trial1	1	1	noBlindfold	counterclockwise	practice	Guided	1	-0.5	-0.5	17.32698	-0.54177	-1.45017	-1.29403	0.795127847947545	0.414695	0.228589	12.00104
Trial1	1	1	noBlindfold	counterclockwise	practice	Guided	1	-0.5	-0.5	17.34698	-0.54008	-1.44994	-1.29355	0.794561534923119	0.481729	0.630551	13.0057
Trial1	1	1	noBlindfold	counterclockwise	practice	Guided	1	-0.5	-0.5	17.36697	-0.53917	-1.44978	-1.2931	0.794066681973764	0.630822	0.723651	14.01377
Trial1	1	1	noBlindfold	counterclockwise	practice	Guided	1	-0.5	-0.5	17.38698	-0.53901	-1.44975	-1.29277	0.793729236776951	0.837651	0.685565	14.63858
Trial1	1	1	noBlindfold	counterclockwise	practice	Guided	1	-0.5	-0.5	17.40698	-0.53896	-1.44974	-1.29231	0.793267303811381	1.017331	0.634783	15.01693
Trial1	1	1	noBlindfold	counterclockwise	practice	Guided	1	-0.5	-0.5	17.42697	-0.53885	-1.44972	-1.29194	0.792892448065018	0.817299	1.125672	16.34997
Trial1	1	1	noBlindfold	counterclockwise	practice	Guided	1	-0.5	-0.5	17.44698	-0.53882	-1.44968	-1.29145	0.792401495396913	0.646956	1.650415	17.30177
Trial1	1	1	noBlindfold	counterclockwise	practice	Guided	1	-0.5	-0.5	17.46698	-0.53878	-1.44962	-1.29098	0.791930058397331	0.5857	1.857773	18.40131
Trial1	1	1	noBlindfold	counterclockwise	practice	Guided	1	-0.5	-0.5	17.48698	-0.53875	-1.44957	-1.29046	0.791409104110398	0.756853	1.92125	19.44571
Trial1	1	1	noBlindfold	counterclockwise	practice	Guided	1	-0.5	-0.5	17.50697	-0.5387	-1.44952	-1.28968	0.790627723844143	1.047207	1.988959	20.29176
Trial1	1	1	noBlindfold	counterclockwise	practice	Guided	1	-0.5	-0.5	17.52698	-0.53858	-1.44941	-1.28931	0.790252275268516	1.170395	2.403676	21.71454
Trial1	1	1	noBlindfold	counterclockwise	practice	Guided	1	-0.5	-0.5	17.54698	-0.53851	-1.44934	-1.28875	0.789689601827088	1.248605	2.467153	22.95114
Trial1	1	1	noBlindfold	counterclockwise	practice	Guided	1	-0.5	-0.5	17.56699	-0.53844	-1.44929	-1.28794	0.788877123687607	1.384097	2.712597	24.77732
Trial1	1	1	noBlindfold	counterclockwise	practice	Guided	1	-0.5	-0.5	17.58698	-0.53837	-1.44921	-1.28711	0.788044646220344	1.383954	3.347367	26.30662
Trial1	1	1	noBlindfold	counterclockwise	practice	Guided	1	-0.5	-0.5	17.60698	-0.53829	-1.4491	-1.28633	0.787261810442822	1.23764	4.121786	27.49618
Trial1	1	1	noBlindfold	counterclockwise	practice	Guided	1	-0.5	-0.5	17.62698	-0.53818	-1.4489	-1.28625	0.787176571279851	1.311022	3.622434	28.00455
Trial1	1	1	noBlindfold	counterclockwise	practice	Guided	1	-0.5	-0.5	17.64697	-0.53812	-1.44884	-1.28618	0.787103652425065	1.661252	3.245804	28.03202
Trial1	1	1	noBlindfold	counterclockwise	practice	Guided	1	-0.5	-0.5	17.66698	-0.53805	-1.4488	-1.28605	0.786970358410613	1.948429	3.182327	28.42477
Trial1	1	1	noBlindfold	counterclockwise	practice	Guided	1	-0.5	-0.5	17.68698	-0.53795	-1.44876	-1.28592	0.786835742022932	2.128191	3.275426	28.75259
Trial1	1	1	noBlindfold	counterclockwise	practice	Guided	1	-0.5	-0.5	17.70699	-0.53785	-1.44872	-1.28569	0.78660123889213	2.48544	3.292354	28.94091
Trial1	1	1	noBlindfold	counterclockwise	practice	Guided	1	-0.5	-0.5	17.72697	-0.53762	-1.44865	-1.2856	0.786500304507999	2.401444	3.465857	29.30677
Trial1	1	1	noBlindfold	counterclockwise	practice	Guided	1	-0.5	-0.5	17.74698	-0.53753	-1.44861	-1.28555	0.786445993744447	1.942141	3.491248	29.38966
Trial1	1	1	noBlindfold	counterclockwise	practice	Guided	1	-0.5	-0.5	17.76698	-0.53747	-1.44858	-1.28551	0.786403241967565	1.620963	3.288122	29.33342
Trial1	1	1	noBlindfold	counterclockwise	practice	Guided	1	-0.5	-0.5	17.78697	-0.53741	-1.44856	-1.28536	0.786250472663826	1.791366	3.233108	29.82619
Trial1	1	1	noBlindfold	counterclockwise	practice	Guided	1	-0.5	-0.5	17.80698	-0.53733	-1.44854	-1.28501	0.785897064385771	1.846208	3.609739	30.50859
Trial1	1	1	noBlindfold	counterclockwise	practice	Guided	1	-0.5	-0.5	17.82698	-0.53715	-1.44845	-1.28495	0.785828523206576	1.861236	3.897501	30.75833
Trial1	1	1	noBlindfold	counterclockwise	practice	Guided	1	-0.5	-0.5	17.84698	-0.53709	-1.44842	-1.28488	0.78575590917811	2.088525	3.58858	30.60534
Trial1	1	1	noBlindfold	counterclockwise	practice	Guided	1	-0.5	-0.5	17.86697	-0.537	-1.44841	-1.28468	0.7855519737525	2.388276	3.309281	31.21812
Trial1	1	1	noBlindfold	counterclockwise	practice	Guided	1	-0.5	-0.5	17.88698	-0.53688	-1.4484	-1.28438	0.785246493689785	2.174116	3.478553	32.12679
Trial1	1	1	noBlindfold	counterclockwise	practice	Guided	1	-0.5	-0.5	17.90698	-0.53678	-1.44839	-1.28412	0.784982092641902	2.014319	3.347367	32.44604
Trial1	1	1	noBlindfold	counterclockwise	practice	Guided	1	-0.5	-0.5	17.92697	-0.53663	-1.4484	-1.28396	0.784815394898354	1.947914	2.877637	32.82155
Trial1	1	1	noBlindfold	counterclockwise	practice	Guided	1	-0.5	-0.5	17.94698	-0.53654	-1.44841	-1.28377	0.7846213858084	1.922424	3.262731	33.32039
Trial1	1	1	noBlindfold	counterclockwise	practice	Guided	1	-0.5	-0.5	17.96698	-0.53646	-1.4484	-1.28367	0.784517753439528	1.782221	3.711302	33.4234
Trial1	1	1	noBlindfold	counterclockwise	practice	Guided	1	-0.5	-0.5	17.98698	-0.53639	-1.44838	-1.2836	0.784444603943092	1.779798	3.512407	33.38959
Trial1	1	1	noBlindfold	counterclockwise	practice	Guided	1	-0.5	-0.5	18.00697	-0.53632	-1.44838	-1.28352	0.784361335429594	2.043746	2.987664	33.47144
Trial1	1	1	noBlindfold	counterclockwise	practice	Guided	1	-0.5	-0.5	18.02698	-0.53617	-1.44841	-1.28353	0.784364408497483	1.974486	2.9792	33.05038
Trial1	1	1	noBlindfold	counterclockwise	practice	Guided	1	-0.5	-0.5	18.04698	-0.53611	-1.44842	-1.28355	0.784381648880349	1.906122	2.76761	32.52139
Trial1	1	1	noBlindfold	counterclockwise	practice	Guided	1	-0.5	-0.5	18.06699	-0.53604	-1.44845	-1.28351	0.784338418553213	1.931816	2.429066	32.93221
Trial1	1	1	noBlindfold	counterclockwise	practice	Guided	1	-0.5	-0.5	18.08698	-0.53597	-1.44848	-1.28332	0.784145503027467	1.99185	2.615266	33.97
Trial1	1	1	noBlindfold	counterclockwise	practice	Guided	1	-0.5	-0.5	18.10698	-0.53588	-1.44848	-1.28298	0.783801631880454	1.729048	3.326208	34.72439
Trial1	1	1	noBlindfold	counterclockwise	practice	Guided	1	-0.5	-0.5	18.12698	-0.53575	-1.44845	-1.28286	0.78367589475477	1.44627	3.182327	34.95161
Trial1	1	1	noBlindfold	counterclockwise	practice	Guided	1	-0.5	-0.5	18.14697	-0.53569	-1.44845	-1.28266	0.783473333361393	1.550144	2.949578	35.478
Trial1	1	1	noBlindfold	counterclockwise	practice	Guided	1	-0.5	-0.5	18.16698	-0.53561	-1.44846	-1.28244	0.783249858061227	1.57003	3.127313	35.90688
Trial1	1	1	noBlindfold	counterclockwise	practice	Guided	1	-0.5	-0.5	18.18698	-0.53555	-1.44845	-1.28218	0.782987406775466	1.310718	3.114618	36.41244
Trial1	1	1	noBlindfold	counterclockwise	practice	Guided	1	-0.5	-0.5	18.20699	-0.53549	-1.44847	-1.28165	0.782455343575908	1.210936	2.589875	37.09992
Trial1	1	1	noBlindfold	counterclockwise	practice	Guided	1	-0.5	-0.5	18.22697	-0.53539	-1.44851	-1.28155	0.78235078286675	0.620001	2.898796	37.63255
Trial1	1	1	noBlindfold	counterclockwise	practice	Guided	1	-0.5	-0.5	18.24698	-0.53537	-1.4485	-1.28152	0.7823199862482	0.174257	3.305049	37.5729
Trial1	1	1	noBlindfold	counterclockwise	practice	Guided	1	-0.5	-0.5	18.26698	-0.53537	-1.44849	-1.28147	0.782270088635189	-0.149095	3.173863	37.60033
Trial1	1	1	noBlindfold	counterclockwise	practice	Guided	1	-0.5	-0.5	18.28697	-0.53538	-1.44849	-1.28135	0.78215050147397	-0.32947	2.826856	38.11901
Trial1	1	1	noBlindfold	counterclockwise	practice	Guided	1	-0.5	-0.5	18.30698	-0.5354	-1.4485	-1.28123	0.78203160331202	-0.553667	2.974969	38.34612
Trial1	1	1	noBlindfold	counterclockwise	practice	Guided	1	-0.5	-0.5	18.32698	-0.53546	-1.44847	-1.28122	0.782024319320837	-1.357353	3.474321	37.79058
Trial1	1	1	noBlindfold	counterclockwise	practice	Guided	1	-0.5	-0.5	18.34698	-0.53549	-1.44845	-1.28118	0.781985666303321	-1.525091	3.381221	37.99669
Trial1	1	1	noBlindfold	counterclockwise	practice	Guided	1	-0.5	-0.5	18.36697	-0.53555	-1.44844	-1.28116	0.781968505292716	-1.860322	3.427771	38.10986
Trial1	1	1	noBlindfold	counterclockwise	practice	Guided	1	-0.5	-0.5	18.38698	-0.53562	-1.44842	-1.28115	0.781961686486475	-2.181264	3.664752	37.885
Trial1	1	1	noBlindfold	counterclockwise	practice	Guided	1	-0.5	-0.5	18.40698	-0.5357	-1.44839	-1.28121	0.782025353093611	-2.68023	3.656288	37.58076
Trial1	1	1	noBlindfold	counterclockwise	practice	Guided	1	-0.5	-0.5	18.42697	-0.53594	-1.44836	-1.28128	0.782106249206186	-3.031351	3.643593	37.0413
Trial1	1	1	noBlindfold	counterclockwise	practice	Guided	1	-0.5	-0.5	18.44698	-0.53607	-1.44833	-1.28139	0.782222146865008	-3.314941	4.045614	36.8151
Trial1	1	1	noBlindfold	counterclockwise	practice	Guided	1	-0.5	-0.5	18.46698	-0.53622	-1.4483	-1.2816	0.782438781653754	-3.421619	4.265668	36.19989
Trial1	1	1	noBlindfold	counterclockwise	practice	Guided	1	-0.5	-0.5	18.48698	-0.53637	-1.44826	-1.28191	0.782755350102919	-2.877709	4.104859	35.27545
Trial1	1	1	noBlindfold	counterclockwise	practice	Guided	1	-0.5	-0.5	18.50697	-0.53649	-1.44824	-1.28231	0.783160565895818	-2.355295	3.728229	34.66838
Trial1	1	1	noBlindfold	counterclockwise	practice	Guided	1	-0.5	-0.5	18.52698	-0.53668	-1.44824	-1.28238	0.783239457892507	-1.899568	3.432003	34.48737
Trial1	1	1	noBlindfold	counterclockwise	practice	Guided	1	-0.5	-0.5	18.54698	-0.53675	-1.44824	-1.28242	0.783282631987011	-1.862135	3.58858	34.62365
Trial1	1	1	noBlindfold	counterclockwise	practice	Guided	1	-0.5	-0.5	18.56699	-0.53681	-1.44823	-1.28246	0.78332534137735	-1.905535	3.829792	34.56801
Trial1	1	1	noBlindfold	counterclockwise	practice	Guided	1	-0.5	-0.5	18.58698	-0.53688	-1.44821	-1.28247	0.783338635278764	-2.249441	3.935587	34.73673
Trial1	1	1	noBlindfold	counterclockwise	practice	Guided	1	-0.5	-0.5	18.60698	-0.53696	-1.44819	-1.28248	0.78335240772869	-2.480916	3.939819	35.16241
Trial1	1	1	noBlindfold	counterclockwise	practice	Guided	1	-0.5	-0.5	18.62698	-0.53713	-1.44816	-1.28253	0.783410339244992	-2.240303	3.914428	34.55083
Trial1	1	1	noBlindfold	counterclockwise	practice	Guided	1	-0.5	-0.5	18.64697	-0.5372	-1.44816	-1.28265	0.783533570085432	-1.73436	3.732461	33.90696
Trial1	1	1	noBlindfold	counterclockwise	practice	Guided	1	-0.5	-0.5	18.66698	-0.53726	-1.44816	-1.28292	0.783806003826176	-1.237584	3.389685	33.26374
Trial1	1	1	noBlindfold	counterclockwise	practice	Guided	1	-0.5	-0.5	18.68698	-0.5373	-1.44818	-1.2835	0.784387440848589	-0.686792	3.080764	32.0356
Trial1	1	1	noBlindfold	counterclockwise	practice	Guided	1	-0.5	-0.5	18.70699	-0.53732	-1.44821	-1.28476	0.785646891863831	-0.077137	2.822624	30.49094
Trial1	1	1	noBlindfold	counterclockwise	practice	Guided	1	-0.5	-0.5	18.72697	-0.53729	-1.4483	-1.28519	0.78607497181228	0.690848	2.560252	28.74949
Trial1	1	1	noBlindfold	counterclockwise	practice	Guided	1	-0.5	-0.5	18.74698	-0.53725	-1.44834	-1.28565	0.78653258487003	0.976808	2.420603	27.79336
Trial1	1	1	noBlindfold	counterclockwise	practice	Guided	1	-0.5	-0.5	18.76698	-0.53719	-1.44839	-1.28614	0.787019147048464	1.336905	2.22594	26.8107
Trial1	1	1	noBlindfold	counterclockwise	practice	Guided	1	-0.5	-0.5	18.78697	-0.53711	-1.44844	-1.28663	0.787504898694965	1.705621	2.115913	25.82319
Trial1	1	1	noBlindfold	counterclockwise	practice	Guided	1	-0.5	-0.5	18.80698	-0.53702	-1.44849	-1.28738	0.788249779884857	2.088018	1.925482	24.96101
Trial1	1	1	noBlindfold	counterclockwise	practice	Guided	1	-0.5	-0.5	18.82698	-0.5367	-1.44868	-1.2878	0.788654453330124	2.991756	0.753274	23.93399
Trial1	1	1	noBlindfold	counterclockwise	practice	Guided	1	-0.5	-0.5	18.84698	-0.53605	-1.44897	-1.28843	0.789253717345055	3.565817	0.550147	22.91888
Trial1	1	1	noBlindfold	counterclockwise	practice	Guided	1	-0.5	-0.5	18.86697	-0.53428	-1.44934	-1.28904	0.789784269231652	4.148083	0.380806	21.57097
Trial1	1	1	noBlindfold	counterclockwise	practice	Guided	1	-0.5	-0.5	18.88698	-0.53109	-1.44964	-1.28925	0.789862006513541	4.377385	-0.033969	21.42899
Trial1	1	1	noBlindfold	counterclockwise	practice	Guided	1	-0.5	-0.5	18.90698	-0.52575	-1.44997	-1.28901	0.789430121827963	4.18255	-0.275118	22.04323
Trial1	1	1	noBlindfold	counterclockwise	practice	Guided	1	-0.5	-0.5	18.92697	-0.51019	-1.44993	-1.28919	0.789255837826226	3.951524	0.605052	21.50486
Trial1	1	1	noBlindfold	counterclockwise	practice	Guided	1	-0.5	-0.5	18.94698	-0.5004	-1.44975	-1.28943	0.789430004372773	4.007128	0.414587	21.12973
Trial1	1	1	noBlindfold	counterclockwise	practice	Guided	1	-0.5	-0.5	18.96698	-0.48921	-1.44977	-1.28975	0.78982380506766	4.279646	0.296005	20.42912
Trial1	1	1	noBlindfold	counterclockwise	practice	Guided	1	-0.5	-0.5	18.98698	-0.47631	-1.44985	-1.29002	0.790375100731	4.44922	-0.017194	19.90974
Trial1	1	1	noBlindfold	counterclockwise	practice	Guided	1	-0.5	-0.5	19.00697	-0.46095	-1.45006	-1.29026	0.791224180390727	4.50052	-0.592649	19.70274
Trial1	1	1	noBlindfold	counterclockwise	practice	Guided	1	-0.5	-0.5	19.02698	-0.42531	-1.45042	-1.29033	0.793851372404685	4.563268	-0.757689	19.30269
Trial1	1	1	noBlindfold	counterclockwise	practice	Guided	1	-0.5	-0.5	19.04698	-0.40399	-1.4504	-1.2903	0.796110562922396	4.398028	-0.622271	19.36833
Trial1	1	1	noBlindfold	counterclockwise	practice	Guided	1	-0.5	-0.5	19.06699	-0.38092	-1.45036	-1.2903	0.799220968490749	4.170001	-0.73653	19.64785
Trial1	1	1	noBlindfold	counterclockwise	practice	Guided	1	-0.5	-0.5	19.08698	-0.35633	-1.45036	-1.29009	0.803046212481676	4.077459	-0.711139	19.83888
Trial1	1	1	noBlindfold	counterclockwise	practice	Guided	1	-0.5	-0.5	19.10698	-0.33192	-1.45032	-1.2901	0.807780317533017	4.040741	-0.495286	19.85975
Trial1	1	1	noBlindfold	counterclockwise	practice	Guided	1	-0.5	-0.5	19.12698	-0.27788	-1.45027	-1.29019	0.820815255600426	3.664826	-0.791415	19.60942
Trial1	1	1	noBlindfold	counterclockwise	practice	Guided	1	-0.5	-0.5	19.14697	-0.24932	-1.45037	-1.29038	0.829180926145094	3.596481	-1.007237	19.20986
Trial1	1	1	noBlindfold	counterclockwise	practice	Guided	1	-0.5	-0.5	19.16698	-0.21815	-1.45047	-1.29057	0.839309464629478	3.512688	-0.956456	18.81302
Trial1	1	1	noBlindfold	counterclockwise	practice	Guided	1	-0.5	-0.5	19.18698	-0.18896	-1.4505	-1.29066	0.84964060291248	3.29277	-1.066482	18.65036
Trial1	1	1	noBlindfold	counterclockwise	practice	Guided	1	-0.5	-0.5	19.20699	-0.15832	-1.45054	-1.29071	0.861375345811697	3.273272	-1.163814	18.70894
Trial1	1	1	noBlindfold	counterclockwise	practice	Guided	1	-0.5	-0.5	19.22697	-0.094548	-1.45053	-1.29078	0.888664412386142	3.301125	-0.842197	18.36841
Trial1	1	1	noBlindfold	counterclockwise	practice	Guided	1	-0.5	-0.5	19.24698	-0.062311	-1.45046	-1.29086	0.903897833034006	3.218467	-0.854892	18.27827
Trial1	1	1	noBlindfold	counterclockwise	practice	Guided	1	-0.5	-0.5	19.26698	-0.028555	-1.45044	-1.29098	0.920820133819099	3.119169	-0.99031	18.06629
Trial1	1	1	noBlindfold	counterclockwise	practice	Guided	1	-0.5	-0.5	19.28697	0.0046268	-1.45049	-1.29119	0.938418712335325	3.015074	-1.100337	17.58423
Trial1	1	1	noBlindfold	counterclockwise	practice	Guided	1	-0.5	-0.5	19.30698	0.039174	-1.45054	-1.29155	0.957736851930037	3.025966	-1.129959	17.1241
Trial1	1	1	noBlindfold	counterclockwise	practice	Guided	1	-0.5	-0.5	19.32698	0.10685	-1.45063	-1.29166	0.997493151582998	2.438777	-1.311927	16.71315
Trial1	1	1	noBlindfold	counterclockwise	practice	Guided	1	-0.5	-0.5	19.34698	0.14156	-1.45064	-1.29185	1.01912992436295	2.332377	-1.134191	16.26617
Trial1	1	1	noBlindfold	counterclockwise	practice	Guided	1	-0.5	-0.5	19.36697	0.1771	-1.4506	-1.29205	1.04202093193479	2.536446	-1.2019	15.79256
Trial1	1	1	noBlindfold	counterclockwise	practice	Guided	1	-0.5	-0.5	19.38698	0.20858	-1.45061	-1.2922	1.0628576526187	2.595459	-1.316159	15.55486
Trial1	1	1	noBlindfold	counterclockwise	practice	Guided	1	-0.5	-0.5	19.40698	0.24216	-1.45065	-1.29105	1.08469419160809	2.511771	-1.244218	15.25529
Trial1	1	1	noBlindfold	counterclockwise	practice	Guided	1	-0.5	-0.5	19.42697	0.30745	-1.45059	-1.28183	1.12393672371503	2.104286	-0.939528	13.59332
Trial1	1	1	noBlindfold	counterclockwise	practice	Guided	1	-0.5	-0.5	19.44698	0.30982	-1.45053	-1.26452	1.11368718664277	7.283303	-2.585699	10.47978
Trial1	1	1	noBlindfold	counterclockwise	practice	Guided	1	-0.5	-0.5	19.46698	0.30554	-1.45109	-1.24033	1.09406725788962	9.32311	-5.226342	9.648923
Trial1	1	1	noBlindfold	counterclockwise	practice	Guided	1	-0.5	-0.5	19.48698	0.30428	-1.45229	-1.21045	1.07312886888666	8.670363	-6.043079	8.035476
Trial1	1	1	noBlindfold	counterclockwise	practice	Guided	1	-0.5	-0.5	19.50697	0.30381	-1.45288	-1.14064	1.0278765258896	4.852206	-4.646585	6.762924
Trial1	1	1	noBlindfold	counterclockwise	practice	Guided	1	-0.5	-0.5	19.52698	0.30112	-1.45214	-1.09895	1.00026717019532	0.430722	-2.873461	6.851344
Trial1	1	1	noBlindfold	counterclockwise	practice	Guided	1	-0.5	-0.5	19.54698	0.30021	-1.45144	-1.04942	0.970669036320141	1.215589	-1.802816	6.59422
Trial1	1	1	noBlindfold	counterclockwise	practice	Guided	1	-0.5	-0.5	19.56697	0.30045	-1.45099	-0.99661	0.941988150679513	3.540045	-2.585699	6.529435
Trial1	1	1	noBlindfold	counterclockwise	practice	Guided	1	-0.5	-0.5	19.58698	0.30157	-1.45126	-0.94552	0.917061923298872	5.681636	-3.939875	5.841574
Trial1	1	1	noBlindfold	counterclockwise	practice	Guided	1	-0.5	-0.5	19.60698	0.3026	-1.45185	-0.83004	0.867809392206931	6.243944	-5.040143	5.141389
Trial1	1	1	noBlindfold	counterclockwise	practice	Guided	1	-0.5	-0.5	19.62698	0.30269	-1.4526	-0.77159	0.847391503449489	3.372963	-4.824321	3.808456
Trial1	1	1	noBlindfold	counterclockwise	practice	Guided	1	-0.5	-0.5	19.64697	0.30178	-1.45238	-0.7081	0.828345784632103	1.44066	-3.626721	3.870895
Trial1	1	1	noBlindfold	counterclockwise	practice	Guided	1	-0.5	-0.5	19.66698	0.30086	-1.45191	-0.64803	0.814425930233077	0.799675	-2.72958	4.334721
Trial1	1	1	noBlindfold	counterclockwise	practice	Guided	1	-0.5	-0.5	19.68698	0.30054	-1.45144	-0.58387	0.804921404710829	1.869079	-2.158287	4.088935
Trial1	1	1	noBlindfold	counterclockwise	practice	Guided	1	-0.5	-0.5	19.70699	0.30084	-1.45116	-0.44757	0.802554446815566	2.968776	-2.708421	3.959204
Trial1	1	1	noBlindfold	counterclockwise	practice	Guided	1	-0.5	-0.5	19.72697	0.30184	-1.45165	-0.38153	0.810544595521365	3.607225	-4.079524	2.105418
Trial1	1	1	noBlindfold	counterclockwise	practice	Guided	1	-0.5	-0.5	19.74698	0.30181	-1.45204	-0.31626	0.822593249544975	2.820593	-4.083756	1.77486
Trial1	1	1	noBlindfold	counterclockwise	practice	Guided	1	-0.5	-0.5	19.76698	0.30146	-1.45207	-0.2513	0.839160184164912	1.896856	-3.762139	2.262081
Trial1	1	1	noBlindfold	counterclockwise	practice	Guided	1	-0.5	-0.5	19.78697	0.30102	-1.45185	-0.18605	0.860347394089951	1.594507	-2.835375	2.439585
Trial1	1	1	noBlindfold	counterclockwise	practice	Guided	1	-0.5	-0.5	19.80698	0.30083	-1.45153	-0.050423	0.918394347974748	1.999311	-2.462976	2.588497
Trial1	1	1	noBlindfold	counterclockwise	practice	Guided	1	-0.5	-0.5	19.82698	0.30113	-1.45144	0.014543	0.952136424684315	2.316706	-2.822679	1.160118
Trial1	1	1	noBlindfold	counterclockwise	practice	Guided	1	-0.5	-0.5	19.84698	0.30116	-1.45155	0.077885	0.987830140068543	1.992412	-3.48284	0.329258
Trial1	1	1	noBlindfold	counterclockwise	practice	Guided	1	-0.5	-0.5	19.86697	0.30097	-1.45171	0.13917	1.02473960890335	1.262965	-3.660576	0.213475
Trial1	1	1	noBlindfold	counterclockwise	practice	Guided	1	-0.5	-0.5	19.88698	0.30067	-1.45176	0.19837	1.06244674933219	0.796149	-3.368582	-0.130411
Trial1	1	1	noBlindfold	counterclockwise	practice	Guided	1	-0.5	-0.5	19.90698	0.30044	-1.45171	0.31023	1.13893671762194	0.81989	-3.195078	-0.270594
Trial1	1	1	noBlindfold	counterclockwise	practice	Guided	1	-0.5	-0.5	19.92697	0.30043	-1.45162	0.31663	1.14349147397683	0.733864	-3.918716	0.608975
Trial1	1	1	noBlindfold	counterclockwise	practice	Guided	1	-0.5	-0.5	19.94698	0.30042	-1.45167	0.31003	1.13878039009682	0.359847	-0.503653	7.962152
Trial1	1	1	noBlindfold	counterclockwise	practice	Guided	1	-0.5	-0.5	19.96698	0.30029	-1.45018	0.30471	1.13491070077575	-0.864517	6.373023	7.908318
Trial1	1	1	noBlindfold	counterclockwise	practice	Guided	1	-0.5	-0.5	19.98698	0.29953	-1.44811	0.30193	1.13240448327567	-0.868721	-3.309333	3.13243
Trial1	1	1	noBlindfold	counterclockwise	practice	Guided	1	-0.5	-0.5	20.00697	0.29827	-1.4505	0.30158	1.13126722540882	-1.428117	-3.203538	3.347963
Trial1	1	1	noBlindfold	counterclockwise	practice	Guided	1	-0.5	-0.5	20.02698	0.29647	-1.45137	0.30152	1.12995519097662	0.942191	-4.43076	2.119758
Trial1	1	1	noBlindfold	counterclockwise	practice	Guided	1	-0.5	-0.5	20.04698	0.29652	-1.45162	0.30151	1.12998335918518	0.770162	-1.747798	2.448434
Trial1	1	1	noBlindfold	counterclockwise	practice	Guided	1	-0.5	-0.5	20.06697	0.29658	-1.45137	0.30152	1.13003275049196	-0.206271	-3.080815	3.469195
Trial1	1	1	noBlindfold	counterclockwise	practice	Guided	1	-0.5	-0.5	20.08698	0.29657	-1.45136	0.30156	1.13005406011309	-0.576113	-1.883216	2.769516
Trial1	1	1	noBlindfold	counterclockwise	practice	Guided	1	-0.5	-0.5	20.10698	0.29638	-1.45118	0.3019	1.13016135441186	-1.623586	-1.840898	3.552238
Trial1	1	1	noBlindfold	counterclockwise	practice	Guided	1	-0.5	-0.5	20.12698	0.29403	-1.45092	0.3021	1.12864876068748	-1.606988	-1.684321	4.558786
Trial1	1	1	noBlindfold	counterclockwise	practice	Guided	1	-0.5	-0.5	20.14697	0.29193	-1.45089	0.30209	1.12716525279112	-1.90332	-2.044024	4.111665
Trial1	1	1	noBlindfold	counterclockwise	practice	Guided	1	-0.5	-0.5	20.16698	0.28879	-1.45097	0.30202	1.12491141805161	-2.75483	-1.802812	3.989058
Trial1	1	1	noBlindfold	counterclockwise	practice	Guided	1	-0.5	-0.5	20.18698	0.28412	-1.4509	0.30201	1.12163461244185	-3.721186	-1.637772	4.024418
Trial1	1	1	noBlindfold	counterclockwise	practice	Guided	1	-0.5	-0.5	20.20699	0.27703	-1.45084	0.30208	1.11673987222658	-3.802017	-1.430413	4.090476
Trial1	1	1	noBlindfold	counterclockwise	practice	Guided	1	-0.5	-0.5	20.22697	0.25473	-1.45073	0.30211	1.10136180592666	-3.931368	-1.582758	4.246024
Trial1	1	1	noBlindfold	counterclockwise	practice	Guided	1	-0.5	-0.5	20.24698	0.24022	-1.45076	0.30208	1.09144765180643	-4.942931	-1.599685	4.112684
Trial1	1	1	noBlindfold	counterclockwise	practice	Guided	1	-0.5	-0.5	20.26698	0.22117	-1.45082	0.30206	1.07860392972285	-6.253201	-1.802812	4.048626
Trial1	1	1	noBlindfold	counterclockwise	practice	Guided	1	-0.5	-0.5	20.28697	0.19737	-1.45086	0.30213	1.06289108832923	-6.666469	-1.557367	4.286943
Trial1	1	1	noBlindfold	counterclockwise	practice	Guided	1	-0.5	-0.5	20.30698	0.1694	-1.4508	0.30227	1.04486051414273	-6.375064	-1.515049	4.508003
Trial1	1	1	noBlindfold	counterclockwise	practice	Guided	1	-0.5	-0.5	20.32698	0.10077	-1.45086	0.30222	1.00223826712484	-5.453497	-1.874752	4.38426
Trial1	1	1	noBlindfold	counterclockwise	practice	Guided	1	-0.5	-0.5	20.34698	0.059776	-1.45091	0.30219	0.978191175746234	-5.77773	-1.616613	4.412259
Trial1	1	1	noBlindfold	counterclockwise	practice	Guided	1	-0.5	-0.5	20.36697	0.016235	-1.45081	0.30222	0.953968306577818	-5.801625	-1.223055	4.494147
Trial1	1	1	noBlindfold	counterclockwise	practice	Guided	1	-0.5	-0.5	20.38698	-0.031045	-1.45065	0.30225	0.929259839950081	-5.474994	-0.99877	4.576686
Trial1	1	1	noBlindfold	counterclockwise	practice	Guided	1	-0.5	-0.5	20.40698	-0.081732	-1.45054	0.30213	0.904632894950326	-4.517178	-1.180737	4.31917
Trial1	1	1	noBlindfold	counterclockwise	practice	Guided	1	-0.5	-0.5	20.42697	-0.19192	-1.45067	0.30198	0.859118867863907	-3.510506	-1.299228	3.90362
Trial1	1	1	noBlindfold	counterclockwise	practice	Guided	1	-0.5	-0.5	20.44698	-0.25051	-1.45068	0.30182	0.839738402651028	-3.675934	-1.481195	3.644586
Trial1	1	1	noBlindfold	counterclockwise	practice	Guided	1	-0.5	-0.5	20.46698	-0.30898	-1.45075	0.30174	0.824181811042078	-3.131394	-1.612381	3.512411
Trial1	1	1	noBlindfold	counterclockwise	practice	Guided	1	-0.5	-0.5	20.48698	-0.36861	-1.4508	0.30171	0.812405239371629	-2.363249	-1.646235	3.471387
Trial1	1	1	noBlindfold	counterclockwise	practice	Guided	1	-0.5	-0.5	20.50697	-0.42879	-1.45078	0.30146	0.804617295293647	-1.88778	-1.337314	3.261706
Trial1	1	1	noBlindfold	counterclockwise	practice	Guided	1	-0.5	-0.5	20.52698	-0.55099	-1.45073	0.30123	0.802850836199669	-1.600521	-1.565831	2.360232
Trial1	1	1	noBlindfold	counterclockwise	practice	Guided	1	-0.5	-0.5	20.54698	-0.61281	-1.4508	0.30101	0.808914762024769	-1.4234	-1.938229	2.165947
Trial1	1	1	noBlindfold	counterclockwise	practice	Guided	1	-0.5	-0.5	20.56697	-0.67251	-1.45089	0.30081	0.819180297649411	-0.874551	-1.955157	1.628462
Trial1	1	1	noBlindfold	counterclockwise	practice	Guided	1	-0.5	-0.5	20.58698	-0.73145	-1.45095	0.30063	0.833413171476625	-0.285539	-1.807044	1.210487
Trial1	1	1	noBlindfold	counterclockwise	practice	Guided	1	-0.5	-0.5	20.60698	-0.79087	-1.45101	0.30031	0.851528861537933	0.246527	-2.259846	1.066629
Trial1	1	1	noBlindfold	counterclockwise	practice	Guided	1	-0.5	-0.5	20.62698	-0.90267	-1.45117	0.30016	0.895767358500728	0.139858	-2.272542	0.346124
Trial1	1	1	noBlindfold	counterclockwise	practice	Guided	1	-0.5	-0.5	20.64697	-1.00489	-1.45115	0.30002	0.946015799055602	0.070848	-2.302164	0.07581
Trial1	1	1	noBlindfold	counterclockwise	practice	Guided	1	-0.5	-0.5	20.66698	-1.00489	-1.45113	0.29985	0.945872020184324	0.173758	-2.429118	-0.164611
Trial1	1	1	noBlindfold	counterclockwise	practice	Guided	1	-0.5	-0.5	20.68698	-1.0559	-1.45118	0.29974	0.973965543085178	0.588185	-2.564536	-0.440769
Trial1	1	1	noBlindfold	counterclockwise	practice	Guided	1	-0.5	-0.5	20.70699	-1.10339	-1.45127	0.29947	1.00161457597604	0.820105	-2.750735	-0.536864
Trial1	1	1	noBlindfold	counterclockwise	practice	Guided	1	-0.5	-0.5	20.72697	-1.19581	-1.45136	0.29922	1.0596716956348	0.733978	-2.936934	-1.614485
Trial1	1	1	noBlindfold	counterclockwise	practice	Guided	1	-0.5	-0.5	20.74698	-1.23545	-1.45143	0.29895	1.08591338262683	1.01511	-2.97502	-2.20298
Trial1	1	1	noBlindfold	counterclockwise	practice	Guided	1	-0.5	-0.5	20.76698	-1.27398	-1.45149	0.29872	1.11220443962366	0.965069	-3.173915	-2.554215
Trial1	1	1	noBlindfold	counterclockwise	practice	Guided	1	-0.5	-0.5	20.78697	-1.30745	-1.45155	0.2982	1.13538480635906	1.097733	-3.228928	-3.488508
Trial1	1	1	noBlindfold	counterclockwise	practice	Guided	1	-0.5	-0.5	20.80698	-1.30971	-1.45157	0.29482	1.13462292203596	-3.577334	-3.918712	-2.527394
Trial1	1	1	noBlindfold	counterclockwise	practice	Guided	1	-0.5	-0.5	20.82698	-1.30288	-1.45103	0.29372	1.12898530641676	-3.021978	0.275006	0.361617
Trial1	1	1	noBlindfold	counterclockwise	practice	Guided	1	-0.5	-0.5	20.84698	-1.30137	-1.45005	0.29288	1.12732090271977	0.668632	-0.956465	0.347377
Trial1	1	1	noBlindfold	counterclockwise	practice	Guided	1	-0.5	-0.5	20.86697	-1.29945	-1.45028	0.29106	1.12467599791018	2.377098	-4.054142	-2.003621
Trial1	1	1	noBlindfold	counterclockwise	practice	Guided	1	-0.5	-0.5	20.88698	-1.29907	-1.45166	0.28822	1.12240973622146	-0.483814	-5.391391	-2.962723
Trial1	1	1	noBlindfold	counterclockwise	practice	Guided	1	-0.5	-0.5	20.90698	-1.29992	-1.45253	0.27851	1.1162212028921	-2.021779	-4.976675	-3.081855
Trial1	1	1	noBlindfold	counterclockwise	practice	Guided	1	-0.5	-0.5	20.92697	-1.30082	-1.45167	0.27205	1.11237307291102	0.084799	-2.056733	-1.769765
Trial1	1	1	noBlindfold	counterclockwise	practice	Guided	1	-0.5	-0.5	20.94698	-1.30008	-1.45117	0.26463	1.106700923731	0.54552	-2.704198	-1.93454
Trial1	1	1	noBlindfold	counterclockwise	practice	Guided	1	-0.5	-0.5	20.96698	-1.29963	-1.45133	0.25624	1.10059391819374	-0.202637	-3.740989	-2.499397
Trial1	1	1	noBlindfold	counterclockwise	practice	Guided	1	-0.5	-0.5	20.98698	-1.3	-1.45172	0.24617	1.09396964833336	-1.235189	-3.901797	-2.590396
Trial1	1	1	noBlindfold	counterclockwise	practice	Guided	1	-0.5	-0.5	21.00697	-1.30061	-1.45187	0.22472	1.07990534635473	-1.829965	-3.152769	-2.054874
Trial1	1	1	noBlindfold	counterclockwise	practice	Guided	1	-0.5	-0.5	21.02698	-1.30084	-1.45135	0.21246	1.07188795747268	-1.307466	-2.695734	-1.648575
Trial1	1	1	noBlindfold	counterclockwise	practice	Guided	1	-0.5	-0.5	21.04698	-1.3007	-1.45138	0.20053	1.06389035114382	-1.320054	-3.419372	-1.983816
Trial1	1	1	noBlindfold	counterclockwise	practice	Guided	1	-0.5	-0.5	21.06697	-1.30069	-1.45163	0.18735	1.05525096221566	-1.776538	-3.71983	-2.32318
Trial1	1	1	noBlindfold	counterclockwise	practice	Guided	1	-0.5	-0.5	21.08698	-1.30088	-1.45182	0.17255	1.04581653058585	-2.485668	-3.783307	-2.688868
Trial1	1	1	noBlindfold	counterclockwise	practice	Guided	1	-0.5	-0.5	21.10698	-1.30117	-1.45188	0.13858	1.02452806919496	-2.698122	-3.639426	-3.418064
Trial1	1	1	noBlindfold	counterclockwise	practice	Guided	1	-0.5	-0.5	21.12698	-1.30129	-1.45189	0.11779	1.01179543978892	-2.455107	-3.829857	-4.111264
Trial1	1	1	noBlindfold	counterclockwise	practice	Guided	1	-0.5	-0.5	21.14697	-1.30124	-1.45193	0.095279	0.998169611812915	-2.498961	-4.011824	-4.304923
Trial1	1	1	noBlindfold	counterclockwise	practice	Guided	1	-0.5	-0.5	21.16698	-1.30125	-1.45201	0.070431	0.983561416175537	-2.656212	-4.02452	-4.430057
Trial1	1	1	noBlindfold	counterclockwise	practice	Guided	1	-0.5	-0.5	21.18698	-1.30132	-1.45201	0.04238	0.967620757371868	-2.796867	-3.918725	-4.452708
Trial1	1	1	noBlindfold	counterclockwise	practice	Guided	1	-0.5	-0.5	21.20699	-1.30141	-1.4519	-0.018964	0.934694467715575	-2.909645	-3.470154	-4.115952
Trial1	1	1	noBlindfold	counterclockwise	practice	Guided	1	-0.5	-0.5	21.22697	-1.30125	-1.45177	-0.052867	0.917567136035845	-2.102318	-3.800234	-3.947008
Trial1	1	1	noBlindfold	counterclockwise	practice	Guided	1	-0.5	-0.5	21.24698	-1.30108	-1.45186	-0.088894	0.900409512066215	-2.046107	-3.76638	-4.153892
Trial1	1	1	noBlindfold	counterclockwise	practice	Guided	1	-0.5	-0.5	21.26698	-1.30099	-1.45188	-0.12798	0.883166938814432	-1.98589	-3.592876	-3.983485
Trial1	1	1	noBlindfold	counterclockwise	practice	Guided	1	-0.5	-0.5	21.28697	-1.30097	-1.45179	-0.16864	0.866805925767268	-2.057659	-3.118914	-3.383297
Trial1	1	1	noBlindfold	counterclockwise	practice	Guided	1	-0.5	-0.5	21.30698	-1.30103	-1.45158	-0.25084	0.838886062660536	-2.217267	-2.87347	-2.958919
Trial1	1	1	noBlindfold	counterclockwise	practice	Guided	1	-0.5	-0.5	21.32698	-1.30108	-1.45142	-0.29281	0.827439935542932	-2.227874	-2.361422	-2.377511
Trial1	1	1	noBlindfold	counterclockwise	practice	Guided	1	-0.5	-0.5	21.34698	-1.30111	-1.45125	-0.33618	0.817688253448547	-2.233059	-2.420667	-1.718233
Trial1	1	1	noBlindfold	counterclockwise	practice	Guided	1	-0.5	-0.5	21.36697	-1.30114	-1.4512	-0.37792	0.810388140135256	-2.175213	-2.255627	-1.119444
Trial1	1	1	noBlindfold	counterclockwise	practice	Guided	1	-0.5	-0.5	21.38698	-1.30113	-1.45111	-0.41928	0.805186367765379	-2.413466	-2.162528	-1.281726
Trial1	1	1	noBlindfold	counterclockwise	practice	Guided	1	-0.5	-0.5	21.40698	-1.30117	-1.45112	-0.50097	0.801170578703982	-2.148011	-2.467217	-0.714236
Trial1	1	1	noBlindfold	counterclockwise	practice	Guided	1	-0.5	-0.5	21.42697	-1.30105	-1.45096	-0.54021	0.802058635356925	-1.881278	-2.07366	-0.665517
Trial1	1	1	noBlindfold	counterclockwise	practice	Guided	1	-0.5	-0.5	21.44698	-1.30093	-1.45096	-0.58011	0.804926285666266	-1.528145	-1.709725	-0.926369
Trial1	1	1	noBlindfold	counterclockwise	practice	Guided	1	-0.5	-0.5	21.46698	-1.30082	-1.45089	-0.61824	0.809501920034454	-1.572057	-1.828215	-0.559617
Trial1	1	1	noBlindfold	counterclockwise	practice	Guided	1	-0.5	-0.5	21.48698	-1.30078	-1.45098	-0.65554	0.815745909868067	-1.420188	-2.166759	-0.484073
Trial1	1	1	noBlindfold	counterclockwise	practice	Guided	1	-0.5	-0.5	21.50697	-1.30073	-1.45102	-0.72856	0.832711357205026	-1.399916	-1.625089	-0.523702
Trial1	1	1	noBlindfold	counterclockwise	practice	Guided	1	-0.5	-0.5	21.52698	-1.30073	-1.45091	-0.76317	0.842868298040792	-1.339855	-1.447353	-0.31541
Trial1	1	1	noBlindfold	counterclockwise	practice	Guided	1	-0.5	-0.5	21.54698	-1.3007	-1.4508	-0.79696	0.853993939152525	-1.382054	-1.451585	-0.23149
Trial1	1	1	noBlindfold	counterclockwise	practice	Guided	1	-0.5	-0.5	21.56697	-1.30066	-1.45076	-0.83108	0.866412504786193	-1.267311	-1.565844	-0.475155
Trial1	1	1	noBlindfold	counterclockwise	practice	Guided	1	-0.5	-0.5	21.58698	-1.30063	-1.45076	-0.86461	0.879743609436755	-1.252724	-1.464281	-0.532186
Trial1	1	1	noBlindfold	counterclockwise	practice	Guided	1	-0.5	-0.5	21.60698	-1.30058	-1.45078	-0.92771	0.907669663069564	-1.052623	-1.692798	-0.460004
Trial1	1	1	noBlindfold	counterclockwise	practice	Guided	1	-0.5	-0.5	21.62698	-1.30049	-1.45075	-0.95837	0.922435528664714	-0.870698	-1.561612	-0.431052
Trial1	1	1	noBlindfold	counterclockwise	practice	Guided	1	-0.5	-0.5	21.64697	-1.30045	-1.45077	-0.98936	0.938186194356797	-0.834562	-1.637784	-0.464649
Trial1	1	1	noBlindfold	counterclockwise	practice	Guided	1	-0.5	-0.5	21.66698	-1.30043	-1.45079	-1.01973	0.954362364995697	-0.86845	-1.565844	-0.374739
Trial1	1	1	noBlindfold	counterclockwise	practice	Guided	1	-0.5	-0.5	21.68698	-1.30042	-1.45077	-1.04773	0.969886781418599	-0.666768	-1.447353	-0.32177
Trial1	1	1	noBlindfold	counterclockwise	practice	Guided	1	-0.5	-0.5	21.70699	-1.30037	-1.45072	-1.10484	1.00320657475805	-0.596333	-1.2273	-0.407738
Trial1	1	1	noBlindfold	counterclockwise	practice	Guided	1	-0.5	-0.5	21.72697	-1.30027	-1.45069	-1.13232	1.01993168994853	-0.409048	-1.354254	-0.600687
Trial1	1	1	noBlindfold	counterclockwise	practice	Guided	1	-0.5	-0.5	21.74698	-1.30023	-1.45073	-1.16024	1.03744157617794	-0.336123	-1.460049	-0.451948
Trial1	1	1	noBlindfold	counterclockwise	practice	Guided	1	-0.5	-0.5	21.76698	-1.30019	-1.45071	-1.187	1.05464356109574	-0.321975	-1.18075	-0.476034
Trial1	1	1	noBlindfold	counterclockwise	practice	Guided	1	-0.5	-0.5	21.78697	-1.30018	-1.45065	-1.21347	1.07206687345509	-0.506056	-1.146896	-0.570875
Trial1	1	1	noBlindfold	counterclockwise	practice	Guided	1	-0.5	-0.5	21.80698	-1.3002	-1.45063	-1.2663	1.10794207885192	-0.385308	-1.311936	-0.631337
Trial1	1	1	noBlindfold	counterclockwise	practice	Guided	1	-0.5	-0.5	21.82698	-1.30022	-1.45065	-1.29184	1.12577199580853	-0.472285	-1.278081	-0.466719
Trial1	1	1	noBlindfold	counterclockwise	practice	Guided	1	-0.5	-0.5	21.84698	-1.30022	-1.45059	-1.30848	1.13753769978073	-0.467618	-0.867597	-0.518923
Trial1	1	1	noBlindfold	counterclockwise	practice	Guided	1	-0.5	-0.5	21.86697	-1.30024	-1.45052	-1.30652	1.13615958732265	-1.341352	0.465384	-5.273718
Trial1	1	1	noBlindfold	counterclockwise	practice	Guided	1	-0.5	-0.5	21.88698	-1.30025	-1.45052	-1.30298	1.13365653234064	0.051039	-2.543427	-3.647351
Trial1	1	1	noBlindfold	counterclockwise	practice	Guided	1	-0.5	-0.5	21.90698	-1.30004	-1.45107	-1.30104	1.13213478849466	1.108036	-4.278465	-1.038695
Trial1	1	1	noBlindfold	counterclockwise	practice	Guided	1	-0.5	-0.5	21.92697	-1.29719	-1.45088	-1.30106	1.13013674817597	0.935325	-3.271292	-1.374661
Trial1	1	1	noBlindfold	counterclockwise	practice	Guided	1	-0.5	-0.5	21.94698	-1.29514	-1.45118	-1.30128	1.12884770791943	0.846751	-2.898894	-2.689439
Trial1	1	1	noBlindfold	counterclockwise	practice	Guided	1	-0.5	-0.5	21.96698	-1.29341	-1.45121	-1.30115	1.12753757546941	0.656016	-1.62089	-1.832017
Trial1	1	1	noBlindfold	counterclockwise	practice	Guided	1	-0.5	-0.5	21.98698	-1.29196	-1.45084	-1.30103	1.12643231834522	0.489146	-1.642049	-1.832093
Trial1	1	1	noBlindfold	counterclockwise	practice	Guided	1	-0.5	-0.5	22.00697	-1.29075	-1.45078	-1.30103	1.12558195142435	0.303112	-2.158329	-2.016555
Trial1	1	1	noBlindfold	counterclockwise	practice	Guided	1	-0.5	-0.5	22.02698	-1.2885	-1.45072	-1.30099	1.12397381202396	0.712007	-1.828249	-1.879644
Trial1	1	1	noBlindfold	counterclockwise	practice	Guided	1	-0.5	-0.5	22.04698	-1.28722	-1.4509	-1.30102	1.12309760115873	0.669253	-2.46725	-2.123542
Trial1	1	1	noBlindfold	counterclockwise	practice	Guided	1	-0.5	-0.5	22.06697	-1.28609	-1.45111	-1.30103	1.12231307506882	0.744788	-2.060998	-2.161406
Trial1	1	1	noBlindfold	counterclockwise	practice	Guided	1	-0.5	-0.5	22.08698	-1.28509	-1.45111	-1.30103	1.12161284990104	0.62818	-2.340296	-2.000861
Trial1	1	1	noBlindfold	counterclockwise	practice	Guided	1	-0.5	-0.5	22.10698	-1.28421	-1.45118	-1.30106	1.12101843581474	0.686968	-2.636522	-2.207258
Trial1	1	1	noBlindfold	counterclockwise	practice	Guided	1	-0.5	-0.5	22.12698	-1.28264	-1.45121	-1.30103	1.11989930950551	0.896912	-2.408005	-2.043555
Trial1	1	1	noBlindfold	counterclockwise	practice	Guided	1	-0.5	-0.5	22.14697	-1.2818	-1.45124	-1.30103	1.11931247386434	0.940983	-2.780404	-2.076753
Trial1	1	1	noBlindfold	counterclockwise	practice	Guided	1	-0.5	-0.5	22.16698	-1.28082	-1.45134	-1.30104	1.11863543862399	1.058901	-2.742317	-2.152741
Trial1	1	1	noBlindfold	counterclockwise	practice	Guided	1	-0.5	-0.5	22.18698	-1.27976	-1.45139	-1.30105	1.11790289031564	1.139531	-2.962371	-2.132575
Trial1	1	1	noBlindfold	counterclockwise	practice	Guided	1	-0.5	-0.5	22.20699	-1.27849	-1.4515	-1.30105	1.11701737132154	1.24947	-3.250133	-2.1516
Trial1	1	1	noBlindfold	counterclockwise	practice	Guided	1	-0.5	-0.5	22.22697	-1.27524	-1.45159	-1.30102	1.11473317332959	1.562841	-3.127411	-2.026838
Trial1	1	1	noBlindfold	counterclockwise	practice	Guided	1	-0.5	-0.5	22.24698	-1.27296	-1.45158	-1.30099	1.11312714340684	1.587435	-3.207815	-1.983449
Trial1	1	1	noBlindfold	counterclockwise	practice	Guided	1	-0.5	-0.5	22.26698	-1.2701	-1.45158	-1.30097	1.11112873748041	1.560311	-3.068166	-1.93537
Trial1	1	1	noBlindfold	counterclockwise	practice	Guided	1	-0.5	-0.5	22.28697	-1.26687	-1.45156	-1.30093	1.10886353599631	1.455801	-3.059702	-1.865218
Trial1	1	1	noBlindfold	counterclockwise	practice	Guided	1	-0.5	-0.5	22.30698	-1.26328	-1.45154	-1.30085	1.10632598585415	1.294274	-3.051239	-1.785245
Trial1	1	1	noBlindfold	counterclockwise	practice	Guided	1	-0.5	-0.5	22.32698	-1.25541	-1.45145	-1.3008	1.10087455548313	1.196071	-2.738086	-1.604688
Trial1	1	1	noBlindfold	counterclockwise	practice	Guided	1	-0.5	-0.5	22.34698	-1.25102	-1.45138	-1.30077	1.09784499644566	1.08471	-2.65345	-1.495251
Trial1	1	1	noBlindfold	counterclockwise	practice	Guided	1	-0.5	-0.5	22.36697	-1.24642	-1.45134	-1.30073	1.09467409389623	1.013885	-2.640754	-1.465279
Trial1	1	1	noBlindfold	counterclockwise	practice	Guided	1	-0.5	-0.5	22.38698	-1.24173	-1.45134	-1.3007	1.09145946520701	0.884145	-2.699999	-1.357175
Trial1	1	1	noBlindfold	counterclockwise	practice	Guided	1	-0.5	-0.5	22.40698	-1.23734	-1.45134	-1.30063	1.08842941469432	0.79208	-2.602668	-1.345172
Trial1	1	1	noBlindfold	counterclockwise	practice	Guided	1	-0.5	-0.5	22.42697	-1.22829	-1.45125	-1.30059	1.08228955363378	0.718196	-2.424932	-1.122792
Trial1	1	1	noBlindfold	counterclockwise	practice	Guided	1	-0.5	-0.5	22.44698	-1.22415	-1.45121	-1.30056	1.07948573347041	0.767117	-2.314906	-1.162161
Trial1	1	1	noBlindfold	counterclockwise	practice	Guided	1	-0.5	-0.5	22.46698	-1.21977	-1.45118	-1.30057	1.0765598591797	0.780021	-2.458787	-1.130315
Trial1	1	1	noBlindfold	counterclockwise	practice	Guided	1	-0.5	-0.5	22.48698	-1.21553	-1.45122	-1.30059	1.07374460368252	0.846941	-2.577277	-1.172538
Trial1	1	1	noBlindfold	counterclockwise	practice	Guided	1	-0.5	-0.5	22.50697	-1.21133	-1.45128	-1.30065	1.07099510352388	0.799683	-2.619595	-1.261982
Trial1	1	1	noBlindfold	counterclockwise	practice	Guided	1	-0.5	-0.5	22.52698	-1.20292	-1.45134	-1.30067	1.06544308318512	1.034378	-2.72539	-1.359203
Trial1	1	1	noBlindfold	counterclockwise	practice	Guided	1	-0.5	-0.5	22.54698	-1.19868	-1.45137	-1.30068	1.06265814416109	1.200455	-2.742317	-1.313408
Trial1	1	1	noBlindfold	counterclockwise	practice	Guided	1	-0.5	-0.5	22.56697	-1.19406	-1.45138	-1.30071	1.05964884927592	1.288949	-2.763476	-1.437748
Trial1	1	1	noBlindfold	counterclockwise	practice	Guided	1	-0.5	-0.5	22.58698	-1.18924	-1.4514	-1.30075	1.05652834672844	1.397016	-2.928517	-1.471369
Trial1	1	1	noBlindfold	counterclockwise	practice	Guided	1	-0.5	-0.5	22.60698	-1.1839	-1.45146	-1.3009	1.05316664876269	1.508261	-3.080861	-1.647223
Trial1	1	1	noBlindfold	counterclockwise	practice	Guided	1	-0.5	-0.5	22.62698	-1.1724	-1.45156	-1.30094	1.04576608255815	1.638102	-3.157034	-1.923369
Trial1	1	1	noBlindfold	counterclockwise	practice	Guided	1	-0.5	-0.5	22.64697	-1.166	-1.45156	-1.30092	1.04164719230227	1.71241	-3.034312	-1.830897
Trial1	1	1	noBlindfold	counterclockwise	practice	Guided	1	-0.5	-0.5	22.66698	-1.15906	-1.45151	-1.30093	1.0372313129221	1.764375	-2.924285	-1.884686
Trial1	1	1	noBlindfold	counterclockwise	practice	Guided	1	-0.5	-0.5	22.68698	-1.15125	-1.45147	-1.30092	1.03227875620365	1.867079	-3.004689	-1.758442
Trial1	1	1	noBlindfold	counterclockwise	practice	Guided	1	-0.5	-0.5	22.70699	-1.14296	-1.45148	-1.30094	1.02708443802768	1.904025	-2.953907	-1.90644
Trial1	1	1	noBlindfold	counterclockwise	practice	Guided	1	-0.5	-0.5	22.72697	-1.12426	-1.45145	-1.30098	1.01551435191776	1.955102	-2.784635	-1.981031
Trial1	1	1	noBlindfold	counterclockwise	practice	Guided	1	-0.5	-0.5	22.74698	-1.11282	-1.4514	-1.30104	1.00857005476063	2.113782	-2.843881	-2.078397
Trial1	1	1	noBlindfold	counterclockwise	practice	Guided	1	-0.5	-0.5	22.76698	-1.10176	-1.45143	-1.30106	1.00190421279372	2.348922	-3.034312	-2.088958
Trial1	1	1	noBlindfold	counterclockwise	practice	Guided	1	-0.5	-0.5	22.78697	-1.08933	-1.45151	-1.30109	0.994512438711515	2.525399	-3.144338	-2.161852
Trial1	1	1	noBlindfold	counterclockwise	practice	Guided	1	-0.5	-0.5	22.80698	-1.07574	-1.45157	-1.30116	0.98657682644839	2.749122	-3.186656	-2.283145
Trial1	1	1	noBlindfold	counterclockwise	practice	Guided	1	-0.5	-0.5	22.82698	-1.04412	-1.45167	-1.30123	0.968522665867747	3.070608	-3.563287	-2.541276
Trial1	1	1	noBlindfold	counterclockwise	practice	Guided	1	-0.5	-0.5	22.84698	-1.02586	-1.45178	-1.3013	0.958441647504402	3.311304	-3.800267	-2.719478
Trial1	1	1	noBlindfold	counterclockwise	practice	Guided	1	-0.5	-0.5	22.86697	-1.00723	-1.4519	-1.30133	0.948373465143238	3.399557	-3.914526	-2.67554
Trial1	1	1	noBlindfold	counterclockwise	practice	Guided	1	-0.5	-0.5	22.88698	-0.98584	-1.45197	-1.30133	0.937107454914906	3.528724	-3.965308	-2.631222
Trial1	1	1	noBlindfold	counterclockwise	practice	Guided	1	-0.5	-0.5	22.90698	-0.96342	-1.45198	-1.30131	0.92566510589975	3.562536	-3.851049	-2.628267
Trial1	1	1	noBlindfold	counterclockwise	practice	Guided	1	-0.5	-0.5	22.92697	-0.91184	-1.45199	-1.30129	0.900931564465245	3.561466	-3.99493	-2.576094
Trial1	1	1	noBlindfold	counterclockwise	practice	Guided	1	-0.5	-0.5	22.94698	-0.88511	-1.45201	-1.30128	0.889021571847486	3.370687	-3.999162	-2.551223
Trial1	1	1	noBlindfold	counterclockwise	practice	Guided	1	-0.5	-0.5	22.96698	-0.85517	-1.45201	-1.30127	0.876458396390738	3.413048	-4.075334	-2.529141
Trial1	1	1	noBlindfold	counterclockwise	practice	Guided	1	-0.5	-0.5	22.98698	-0.82464	-1.45202	-1.30126	0.864528039759538	3.408308	-4.033016	-2.57247
Trial1	1	1	noBlindfold	counterclockwise	practice	Guided	1	-0.5	-0.5	23.00697	-0.79269	-1.45203	-1.30116	0.852950604701783	3.453895	-4.121884	-2.404735
Trial1	1	1	noBlindfold	counterclockwise	practice	Guided	1	-0.5	-0.5	23.02698	-0.72338	-1.45204	-1.3011	0.831660895964165	3.294515	-3.910294	-2.176834
Trial1	1	1	noBlindfold	counterclockwise	practice	Guided	1	-0.5	-0.5	23.04698	-0.68725	-1.45196	-1.301	0.822595614768366	2.919327	-3.825658	-1.939928
Trial1	1	1	noBlindfold	counterclockwise	practice	Guided	1	-0.5	-0.5	23.06697	-0.65013	-1.45186	-1.30091	0.814859393272762	2.519145	-3.478651	-1.811403
Trial1	1	1	noBlindfold	counterclockwise	practice	Guided	1	-0.5	-0.5	23.08698	-0.61122	-1.45174	-1.30082	0.808506369859129	2.051125	-3.262829	-1.635674
Trial1	1	1	noBlindfold	counterclockwise	practice	Free	1	-0.5	-0.5	0	-0.53846	-1.45146	-1.30032	0.801243609698504	0.462015	-3.021616	-0.65267
Trial1	1	1	noBlindfold	counterclockwise	practice	Free	1	-0.5	-0.5	0.01152039	-0.53852	-1.45144	-1.30032	0.801246490150268	0.435218	-2.970835	-0.647489
Trial1	1	1	noBlindfold	counterclockwise	practice	Free	1	-0.5	-0.5	0.03152466	-0.53852	-1.45144	-1.30035	0.801276377085732	0.444419	-2.979298	-0.647489
Trial1	1	1	noBlindfold	counterclockwise	practice	Free	1	-0.5	-0.5	0.05152893	-0.5385	-1.45146	-1.3004	0.801325427505367	0.444708	-3.008921	-0.64297
Trial1	1	1	noBlindfold	counterclockwise	practice	Free	1	-0.5	-0.5	0.07151794	-0.53846	-1.45148	-1.3005	0.801423408282291	0.450676	-2.958139	-0.622355
Trial1	1	1	noBlindfold	counterclockwise	practice	Free	1	-0.5	-0.5	0.09152222	-0.53839	-1.45148	-1.30054	0.801459942484016	0.368655	-2.962371	-0.582591
Trial1	1	1	noBlindfold	counterclockwise	practice	Free	1	-0.5	-0.5	0.1115265	-0.53836	-1.45147	-1.30057	0.801488510403377	0.415789	-2.958139	-0.607138
Trial1	1	1	noBlindfold	counterclockwise	practice	Free	1	-0.5	-0.5	0.1315155	-0.53834	-1.45147	-1.30061	0.80152756060362	0.417934	-2.911589	-0.636777
Trial1	1	1	noBlindfold	counterclockwise	practice	Free	1	-0.5	-0.5	0.1515198	-0.53832	-1.45147	-1.30066	0.801576616383965	0.408006	-2.979298	-0.648673
Trial1	1	1	noBlindfold	counterclockwise	practice	Free	1	-0.5	-0.5	0.171524	-0.53828	-1.45147	-1.30084	0.801754267945658	0.426978	-2.979298	-0.684062
Trial1	1	1	noBlindfold	counterclockwise	practice	Free	1	-0.5	-0.5	0.1915283	-0.53816	-1.4515	-1.30096	0.801868575021871	0.427145	-3.025848	-0.687989
Trial1	1	1	noBlindfold	counterclockwise	practice	Free	1	-0.5	-0.5	0.2115173	-0.53809	-1.45151	-1.30109	0.801995036633958	0.389356	-3.047007	-0.714665
Trial1	1	1	noBlindfold	counterclockwise	practice	Free	1	-0.5	-0.5	0.2315216	-0.53801	-1.4515	-1.30123	0.802131155129681	0.316276	-3.000457	-0.671371
Trial1	1	1	noBlindfold	counterclockwise	practice	Free	1	-0.5	-0.5	0.2515259	-0.53794	-1.4515	-1.30136	0.80225763499853	0.366534	-2.975066	-0.658216
Trial1	1	1	noBlindfold	counterclockwise	practice	Free	1	-0.5	-0.5	0.2715302	-0.53787	-1.45149	-1.30162	0.802514031685558	0.394613	-2.93698	-0.639225
Trial1	1	1	noBlindfold	counterclockwise	practice	Free	1	-0.5	-0.5	0.2915192	-0.53772	-1.45148	-1.30173	0.802616755627998	0.359826	-2.958139	-0.624004
Trial1	1	1	noBlindfold	counterclockwise	practice	Free	1	-0.5	-0.5	0.3115234	-0.53766	-1.45148	-1.30182	0.8027039628327	0.390465	-2.975066	-0.634665
Trial1	1	1	noBlindfold	counterclockwise	practice	Free	1	-0.5	-0.5	0.3315277	-0.5376	-1.45148	-1.3019	0.802781050698938	0.409652	-2.920053	-0.610833
Trial1	1	1	noBlindfold	counterclockwise	practice	Free	1	-0.5	-0.5	0.3515167	-0.53755	-1.45146	-1.30198	0.802858611896387	0.401384	-2.881967	-0.660756
Trial1	1	1	noBlindfold	counterclockwise	practice	Free	1	-0.5	-0.5	0.371521	-0.5375	-1.45146	-1.30213	0.803006198049201	0.413651	-2.962371	-0.674293
Trial1	1	1	noBlindfold	counterclockwise	practice	Free	1	-0.5	-0.5	0.3915253	-0.5374	-1.45149	-1.30219	0.80306131166044	0.389261	-3.008921	-0.638792
Trial1	1	1	noBlindfold	counterclockwise	practice	Free	1	-0.5	-0.5	0.4115295	-0.53737	-1.4515	-1.30222	0.803089802288289	0.457257	-2.93698	-0.622752
Trial1	1	1	noBlindfold	counterclockwise	practice	Free	1	-0.5	-0.5	0.4315186	-0.53734	-1.45148	-1.30226	0.803128537827461	0.417203	-2.886199	-0.619794
Trial1	1	1	noBlindfold	counterclockwise	practice	Free	1	-0.5	-0.5	0.4515228	-0.53732	-1.45147	-1.30229	0.803157498930847	0.406247	-2.911589	-0.58529
Trial1	1	1	noBlindfold	counterclockwise	practice	Free	1	-0.5	-0.5	0.4715271	-0.5373	-1.45145	-1.30236	0.803226588021742	0.340909	-2.886199	-0.62003
Trial1	1	1	noBlindfold	counterclockwise	practice	Free	1	-0.5	-0.5	0.4915161	-0.53727	-1.45145	-1.30239	0.803255085630201	0.361751	-2.903126	-0.668055
Trial1	1	1	noBlindfold	counterclockwise	practice	Free	1	-0.5	-0.5	0.5115204	-0.53725	-1.45145	-1.30243	0.803294167875845	0.369182	-2.93698	-0.658356
Trial1	1	1	noBlindfold	counterclockwise	practice	Free	1	-0.5	-0.5	0.5315247	-0.53723	-1.45146	-1.30248	0.803343137218728	0.363699	-2.898894	-0.670585
Trial1	1	1	noBlindfold	counterclockwise	practice	Free	1	-0.5	-0.5	0.5515289	-0.5372	-1.45147	-1.30254	0.803401765371417	0.395887	-2.93698	-0.673522
Trial1	1	1	noBlindfold	counterclockwise	practice	Free	1	-0.5	-0.5	0.5715179	-0.53717	-1.45147	-1.30276	0.803619961551638	0.368639	-2.920053	-0.72148
Trial1	1	1	noBlindfold	counterclockwise	practice	Free	1	-0.5	-0.5	0.5915222	-0.53704	-1.45147	-1.30293	0.803783890134407	0.374077	-2.949676	-0.705028
Trial1	1	1	noBlindfold	counterclockwise	practice	Free	1	-0.5	-0.5	0.6115265	-0.53695	-1.45147	-1.30313	0.803979450324431	0.369213	-2.928517	-0.708877
Trial1	1	1	noBlindfold	counterclockwise	practice	Free	1	-0.5	-0.5	0.6315155	-0.53684	-1.45147	-1.30335	0.804194232966823	0.375098	-2.941212	-0.688244
Trial1	1	1	noBlindfold	counterclockwise	practice	Free	1	-0.5	-0.5	0.6515198	-0.53671	-1.45146	-1.30357	0.804408116566483	0.377147	-2.949676	-0.65989
Trial1	1	1	noBlindfold	counterclockwise	practice	Free	1	-0.5	-0.5	0.671524	-0.53659	-1.45146	-1.30404	0.8048720867975	0.313677	-2.869271	-0.677546
Trial1	1	1	noBlindfold	counterclockwise	practice	Free	1	-0.5	-0.5	0.6915283	-0.53633	-1.45144	-1.3043	0.805120039696184	0.373442	-2.903126	-0.704938
Trial1	1	1	noBlindfold	counterclockwise	practice	Free	1	-0.5	-0.5	0.7115173	-0.53621	-1.45144	-1.30453	0.805344475678035	0.366211	-2.843881	-0.620167
Trial1	1	1	noBlindfold	counterclockwise	practice	Free	1	-0.5	-0.5	0.7315216	-0.53608	-1.45144	-1.30471	0.805518466503371	0.318532	-2.831185	-0.599803
Trial1	1	1	noBlindfold	counterclockwise	practice	Free	1	-0.5	-0.5	0.7515259	-0.53599	-1.45142	-1.30483	0.805634364086992	0.316167	-2.831185	-0.570143
Trial1	1	1	noBlindfold	counterclockwise	practice	Free	1	-0.5	-0.5	0.7715302	-0.53593	-1.4514	-1.30493	0.805731482967048	0.288524	-2.759245	-0.580739
Trial1	1	1	noBlindfold	counterclockwise	practice	Free	1	-0.5	-0.5	0.7915192	-0.53588	-1.45139	-1.30496	0.805759265437945	0.319393	-2.767708	-0.583009
Trial1	1	1	noBlindfold	counterclockwise	practice	Free	1	-0.5	-0.5	0.8115234	-0.53586	-1.45139	-1.30499	0.805788387518762	0.304434	-2.797331	-0.602964
Trial1	1	1	noBlindfold	counterclockwise	practice	Free	1	-0.5	-0.5	0.8315277	-0.53584	-1.45139	-1.30502	0.805817388419473	0.360059	-2.826953	-0.573365
Trial1	1	1	noBlindfold	counterclockwise	practice	Free	1	-0.5	-0.5	0.8515167	-0.53582	-1.4514	-1.30505	0.805846392534656	0.320316	-2.848112	-0.58527
Trial1	1	1	noBlindfold	counterclockwise	practice	Free	1	-0.5	-0.5	0.871521	-0.5358	-1.45141	-1.30511	0.80590552474065	0.31392	-2.826953	-0.591025
Trial1	1	1	noBlindfold	counterclockwise	practice	Free	1	-0.5	-0.5	0.8915253	-0.53577	-1.4514	-1.30514	0.805934204610542	0.293078	-2.746549	-0.568432
Trial1	1	1	noBlindfold	counterclockwise	practice	Free	1	-0.5	-0.5	0.9115295	-0.53575	-1.45138	-1.30517	0.805963329804112	0.297732	-2.708463	-0.564563
Trial1	1	1	noBlindfold	counterclockwise	practice	Free	1	-0.5	-0.5	0.9315186	-0.53574	-1.45137	-1.3052	0.805992777793786	0.290432	-2.788867	-0.585824
Trial1	1	1	noBlindfold	counterclockwise	practice	Free	1	-0.5	-0.5	0.9515228	-0.53572	-1.45137	-1.30524	0.8060317858573	0.273208	-2.755013	-0.592235
Trial1	1	1	noBlindfold	counterclockwise	practice	Free	1	-0.5	-0.5	0.9715271	-0.53571	-1.45137	-1.3053	0.806091364652472	0.28705	-2.763476	-0.584831
Trial1	1	1	noBlindfold	counterclockwise	practice	Free	1	-0.5	-0.5	0.9915161	-0.53568	-1.45138	-1.30533	0.806119929246775	0.32681	-2.746549	-0.587753
Trial1	1	1	noBlindfold	counterclockwise	practice	Free	1	-0.5	-0.5	1.01152	-0.53566	-1.45138	-1.30536	0.806149176128773	0.277587	-2.767708	-0.581272
Trial1	1	1	noBlindfold	counterclockwise	practice	Free	1	-0.5	-0.5	1.031525	-0.53565	-1.45138	-1.30539	0.806178625500435	0.265109	-2.733854	-0.574791
Trial1	1	1	noBlindfold	counterclockwise	practice	Free	1	-0.5	-0.5	1.051529	-0.53563	-1.45138	-1.30542	0.806207632423448	0.259969	-2.77194	-0.554818
Trial1	1	1	noBlindfold	counterclockwise	practice	Free	1	-0.5	-0.5	1.071518	-0.53562	-1.45137	-1.30548	0.806267212756019	0.249341	-2.742317	-0.54414
Trial1	1	1	noBlindfold	counterclockwise	practice	Free	1	-0.5	-0.5	1.091522	-0.53559	-1.45137	-1.30551	0.806295781147215	0.320478	-2.716927	-0.545134
Trial1	1	1	noBlindfold	counterclockwise	practice	Free	1	-0.5	-0.5	1.111526	-0.53557	-1.45136	-1.30553	0.806315026780405	0.307389	-2.704231	-0.539915
Trial1	1	1	noBlindfold	counterclockwise	practice	Free	1	-0.5	-0.5	1.131516	-0.53556	-1.45136	-1.30556	0.806344477520575	0.285727	-2.721158	-0.529842
Trial1	1	1	noBlindfold	counterclockwise	practice	Free	1	-0.5	-0.5	1.15152	-0.53554	-1.45136	-1.30559	0.80637348702066	0.270782	-2.738086	-0.549779
Trial1	1	1	noBlindfold	counterclockwise	practice	Free	1	-0.5	-0.5	1.171524	-0.53553	-1.45137	-1.30565	0.80643306888216	0.30145	-2.738086	-0.556242
Trial1	1	1	noBlindfold	counterclockwise	practice	Free	1	-0.5	-0.5	1.191528	-0.53549	-1.45138	-1.30568	0.806461319414723	0.324078	-2.805794	-0.549448
Trial1	1	1	noBlindfold	counterclockwise	practice	Free	1	-0.5	-0.5	1.211517	-0.53548	-1.45139	-1.30571	0.806490773992649	0.267955	-2.767708	-0.583209
Trial1	1	1	noBlindfold	counterclockwise	practice	Free	1	-0.5	-0.5	1.231522	-0.53546	-1.45139	-1.30573	0.806510020071516	0.296961	-2.763476	-0.551641
Trial1	1	1	noBlindfold	counterclockwise	practice	Free	1	-0.5	-0.5	1.251526	-0.53545	-1.45138	-1.30576	0.806539472478559	0.2689	-2.708463	-0.507418
Trial1	1	1	noBlindfold	counterclockwise	practice	Free	1	-0.5	-0.5	1.27153	-0.53544	-1.45136	-1.30582	0.806598936773405	0.227038	-2.72539	-0.563072
Trial1	1	1	noBlindfold	counterclockwise	practice	Free	1	-0.5	-0.5	1.291519	-0.53542	-1.45136	-1.30585	0.806628071458653	0.231464	-2.733854	-0.588834
Trial1	1	1	noBlindfold	counterclockwise	practice	Free	1	-0.5	-0.5	1.311523	-0.5354	-1.45137	-1.30588	0.806657084994453	0.269486	-2.77194	-0.616896
Trial1	1	1	noBlindfold	counterclockwise	practice	Free	1	-0.5	-0.5	1.331528	-0.53539	-1.45138	-1.30592	0.806696663984145	0.272608	-2.776172	-0.633971
Trial1	1	1	noBlindfold	counterclockwise	practice	Free	1	-0.5	-0.5	1.351517	-0.53537	-1.45139	-1.30595	0.806725678392744	0.29532	-2.810026	-0.627218
Trial1	1	1	noBlindfold	counterclockwise	practice	Free	1	-0.5	-0.5	1.371521	-0.53536	-1.45139	-1.30601	0.80678526577702	0.247027	-2.763476	-0.614969
Trial1	1	1	noBlindfold	counterclockwise	practice	Free	1	-0.5	-0.5	1.391525	-0.53533	-1.45137	-1.30604	0.806813961624371	0.321545	-2.716927	-0.570185
Trial1	1	1	noBlindfold	counterclockwise	practice	Free	1	-0.5	-0.5	1.41153	-0.53531	-1.45136	-1.30608	0.806853100838395	0.307521	-2.691536	-0.577574
Trial1	1	1	noBlindfold	counterclockwise	practice	Free	1	-0.5	-0.5	1.431519	-0.53529	-1.45136	-1.30611	0.806882120152368	0.356858	-2.729622	-0.572778
Trial1	1	1	noBlindfold	counterclockwise	practice	Free	1	-0.5	-0.5	1.451523	-0.53528	-1.45137	-1.30614	0.806911575175284	0.356444	-2.767708	-0.576959
Trial1	1	1	noBlindfold	counterclockwise	practice	Free	1	-0.5	-0.5	1.471527	-0.53526	-1.45138	-1.30619	0.806960719870997	0.369959	-2.77194	-0.573742
Trial1	1	1	noBlindfold	counterclockwise	practice	Free	1	-0.5	-0.5	1.491516	-0.53522	-1.45137	-1.30622	0.806988985416226	0.282421	-2.666145	-0.487205
Trial1	1	1	noBlindfold	counterclockwise	practice	Free	1	-0.5	-0.5	1.51152	-0.53521	-1.45135	-1.30624	0.807008440042841	0.279749	-2.644986	-0.469665
Trial1	1	1	noBlindfold	counterclockwise	practice	Free	1	-0.5	-0.5	1.531525	-0.53519	-1.45134	-1.30627	0.807037697764009	0.272034	-2.65345	-0.444073
Trial1	1	1	noBlindfold	counterclockwise	practice	Free	1	-0.5	-0.5	1.551529	-0.53518	-1.45132	-1.30629	0.807057152821201	0.247798	-2.632291	-0.408484
Trial1	1	1	noBlindfold	counterclockwise	practice	Free	1	-0.5	-0.5	1.571518	-0.53517	-1.45132	-1.30633	0.80709661096522	0.255988	-2.644986	-0.4174
Trial1	1	1	noBlindfold	counterclockwise	practice	Free	1	-0.5	-0.5	1.591522	-0.53514	-1.45133	-1.30635	0.807115313236177	0.271187	-2.657681	-0.329877
Trial1	1	1	noBlindfold	counterclockwise	practice	Free	1	-0.5	-0.5	1.611526	-0.53512	-1.45133	-1.30637	0.807134452332973	0.234064	-2.649218	-0.34811
Trial1	1	1	noBlindfold	counterclockwise	practice	Free	1	-0.5	-0.5	1.631516	-0.53511	-1.45133	-1.30638	0.807144020786396	0.259079	-2.661913	-0.370913
Trial1	1	1	noBlindfold	counterclockwise	practice	Free	1	-0.5	-0.5	1.65152	-0.5351	-1.45133	-1.3064	0.80716359348275	0.234661	-2.67884	-0.3985
Trial1	1	1	noBlindfold	counterclockwise	practice	Free	1	-0.5	-0.5	1.671524	-0.53508	-1.45134	-1.30645	0.807212743434874	0.29167	-2.704231	-0.411007
Trial1	1	1	noBlindfold	counterclockwise	practice	Free	1	-0.5	-0.5	1.691528	-0.53505	-1.45136	-1.30647	0.807231330242341	0.301614	-2.763476	-0.394687
Trial1	1	1	noBlindfold	counterclockwise	practice	Free	1	-0.5	-0.5	1.711517	-0.53503	-1.45137	-1.30649	0.80725035269592	0.349725	-2.72539	-0.406538
Trial1	1	1	noBlindfold	counterclockwise	practice	Free	1	-0.5	-0.5	1.731522	-0.53502	-1.45137	-1.30651	0.807269926533135	0.361094	-2.750781	-0.432535
Trial1	1	1	noBlindfold	counterclockwise	practice	Free	1	-0.5	-0.5	1.751526	-0.535	-1.45138	-1.30653	0.807289068900822	0.36468	-2.788867	-0.42502
Trial1	1	1	noBlindfold	counterclockwise	practice	Free	1	-0.5	-0.5	1.77153	-0.53498	-1.45139	-1.30657	0.807328217575292	0.364581	-2.839649	-0.382041
Trial1	1	1	noBlindfold	counterclockwise	practice	Free	1	-0.5	-0.5	1.791519	-0.53494	-1.45139	-1.30658	0.807336489867062	0.286849	-2.674609	-0.281936
Trial1	1	1	noBlindfold	counterclockwise	practice	Free	1	-0.5	-0.5	1.811523	-0.53493	-1.45136	-1.30659	0.807345941666182	0.258909	-2.644986	-0.298231
Trial1	1	1	noBlindfold	counterclockwise	practice	Free	1	-0.5	-0.5	1.831528	-0.53491	-1.45134	-1.30661	0.807365086441691	0.205764	-2.657681	-0.23174
Trial1	1	1	noBlindfold	counterclockwise	practice	Free	1	-0.5	-0.5	1.851517	-0.5349	-1.45133	-1.30662	0.807374538644569	0.202502	-2.581509	-0.21394
Trial1	1	1	noBlindfold	counterclockwise	practice	Free	1	-0.5	-0.5	1.871521	-0.5349	-1.45131	-1.30664	0.807394666184084	0.14094	-2.505337	-0.200939
Trial1	1	1	noBlindfold	counterclockwise	practice	Free	1	-0.5	-0.5	1.891525	-0.53488	-1.45125	-1.30665	0.807403807555509	0.152936	-2.454555	-0.218546
Trial1	1	1	noBlindfold	counterclockwise	practice	Free	1	-0.5	-0.5	1.91153	-0.53487	-1.45123	-1.30667	0.80742326183131	0.154254	-2.46725	-0.260689
Trial1	1	1	noBlindfold	counterclockwise	practice	Free	1	-0.5	-0.5	1.931519	-0.53486	-1.45123	-1.30668	0.807432836256184	0.170116	-2.479946	-0.287053
Trial1	1	1	noBlindfold	counterclockwise	practice	Free	1	-0.5	-0.5	1.951523	-0.53485	-1.45124	-1.3067	0.807452412490919	0.214885	-2.501105	-0.344999
Trial1	1	1	noBlindfold	counterclockwise	practice	Free	1	-0.5	-0.5	1.971527	-0.53484	-1.45125	-1.30675	0.807502001638062	0.233015	-2.551886	-0.404194
Trial1	1	1	noBlindfold	counterclockwise	practice	Free	1	-0.5	-0.5	1.991516	-0.53481	-1.45131	-1.30678	0.807530602363588	0.417406	-2.729622	-0.439568
Trial1	1	1	noBlindfold	counterclockwise	practice	Free	1	-0.5	-0.5	2.01152	-0.53479	-1.45136	-1.3068	0.807549631341897	0.472223	-2.877735	-0.481365
Trial1	1	1	noBlindfold	counterclockwise	practice	Free	1	-0.5	-0.5	2.031525	-0.53476	-1.45142	-1.30682	0.807568465413113	0.48825	-2.949676	-0.444519
Trial1	1	1	noBlindfold	counterclockwise	practice	Free	1	-0.5	-0.5	2.051529	-0.53474	-1.45145	-1.30684	0.807587614822044	0.451918	-2.886199	-0.406657
Trial1	1	1	noBlindfold	counterclockwise	practice	Free	1	-0.5	-0.5	2.071518	-0.53472	-1.45145	-1.30686	0.807606643105686	0.368899	-2.81849	-0.30501
Trial1	1	1	noBlindfold	counterclockwise	practice	Free	1	-0.5	-0.5	2.091522	-0.53469	-1.45138	-1.30687	0.807615356513311	0.188679	-2.661913	-0.144277
Trial1	1	1	noBlindfold	counterclockwise	practice	Free	1	-0.5	-0.5	2.111526	-0.53468	-1.45135	-1.30687	0.807614929015747	0.055681	-2.577277	-0.071313
Trial1	1	1	noBlindfold	counterclockwise	practice	Free	1	-0.5	-0.5	2.131516	-0.53468	-1.4513	-1.30687	0.807614929015747	-0.012257	-2.399542	-0.024202
Trial1	1	1	noBlindfold	counterclockwise	practice	Free	1	-0.5	-0.5	2.15152	-0.53468	-1.45123	-1.30687	0.807614929015747	-0.052939	-2.306442	0.029322
Trial1	1	1	noBlindfold	counterclockwise	practice	Free	1	-0.5	-0.5	2.171524	-0.53468	-1.45117	-1.30688	0.807624933359641	-0.01637	-2.242965	-0.019688
Trial1	1	1	noBlindfold	counterclockwise	practice	Free	1	-0.5	-0.5	2.191528	-0.53468	-1.45116	-1.30689	0.807634937703764	0.150529	-2.44186	-0.11613
Trial1	1	1	noBlindfold	counterclockwise	practice	Free	1	-0.5	-0.5	2.211517	-0.53467	-1.45119	-1.3069	0.807644393030821	0.25312	-2.56035	-0.237319
Trial1	1	1	noBlindfold	counterclockwise	practice	Free	1	-0.5	-0.5	2.231522	-0.53465	-1.45124	-1.30692	0.807663663944675	0.395802	-2.666145	-0.298267
Trial1	1	1	noBlindfold	counterclockwise	practice	Free	1	-0.5	-0.5	2.251526	-0.53463	-1.45131	-1.30694	0.807682813739631	0.482297	-2.763476	-0.33402
Trial1	1	1	noBlindfold	counterclockwise	practice	Free	1	-0.5	-0.5	2.27153	-0.5346	-1.45135	-1.30698	0.807721305631899	0.493444	-2.755013	-0.364232
Trial1	1	1	noBlindfold	counterclockwise	practice	Free	1	-0.5	-0.5	2.291519	-0.53455	-1.45141	-1.307	0.807739295477151	0.437093	-2.894662	-0.402017
Trial1	1	1	noBlindfold	counterclockwise	practice	Free	1	-0.5	-0.5	2.311523	-0.53453	-1.45143	-1.30702	0.807758447942065	0.372692	-2.89043	-0.426664
Trial1	1	1	noBlindfold	counterclockwise	practice	Free	1	-0.5	-0.5	2.331528	-0.53451	-1.45144	-1.30704	0.807777484391924	0.260735	-2.886199	-0.430965
Trial1	1	1	noBlindfold	counterclockwise	practice	Free	1	-0.5	-0.5	2.351517	-0.5345	-1.45144	-1.30706	0.80779706553859	0.268925	-2.907358	-0.44374
Trial1	1	1	noBlindfold	counterclockwise	practice	Free	1	-0.5	-0.5	2.371521	-0.53448	-1.45143	-1.30711	0.807846232725088	0.202903	-2.835417	-0.412012
Trial1	1	1	noBlindfold	counterclockwise	practice	Free	1	-0.5	-0.5	2.391525	-0.53447	-1.45141	-1.30713	0.807865697757936	0.134565	-2.776172	-0.383343
Trial1	1	1	noBlindfold	counterclockwise	practice	Free	1	-0.5	-0.5	2.41153	-0.53446	-1.4514	-1.30715	0.807885279493394	0.110793	-2.780404	-0.402541
Trial1	1	1	noBlindfold	counterclockwise	practice	Free	1	-0.5	-0.5	2.431519	-0.53445	-1.45139	-1.30717	0.80790474227394	0.171525	-2.788867	-0.36478
Trial1	1	1	noBlindfold	counterclockwise	practice	Free	1	-0.5	-0.5	2.451523	-0.53444	-1.45139	-1.30719	0.807924445942965	0.221831	-2.793099	-0.347318
Trial1	1	1	noBlindfold	counterclockwise	practice	Free	1	-0.5	-0.5	2.471527	-0.53443	-1.4514	-1.30722	0.807953913498492	0.255911	-2.869271	-0.307621
Trial1	1	1	noBlindfold	counterclockwise	practice	Free	1	-0.5	-0.5	2.491516	-0.5344	-1.45143	-1.30724	0.807972642904778	0.311444	-2.911589	-0.39544
Trial1	1	1	noBlindfold	counterclockwise	practice	Free	1	-0.5	-0.5	2.51152	-0.53439	-1.45146	-1.30727	0.808002111048647	0.315011	-2.98353	-0.454937
Trial1	1	1	noBlindfold	counterclockwise	practice	Free	1	-0.5	-0.5	2.531525	-0.53437	-1.45149	-1.3073	0.808031394094252	0.264262	-3.008921	-0.491147
Trial1	1	1	noBlindfold	counterclockwise	practice	Free	1	-0.5	-0.5	2.551529	-0.53436	-1.4515	-1.30732	0.808050858168443	0.237558	-3.017384	-0.491018
Trial1	1	1	noBlindfold	counterclockwise	practice	Free	1	-0.5	-0.5	2.571518	-0.53434	-1.4515	-1.30738	0.80811003655998	0.211782	-2.991994	-0.476363
Trial1	1	1	noBlindfold	counterclockwise	practice	Free	1	-0.5	-0.5	2.591522	-0.53432	-1.4515	-1.3074	0.80812907575879	0.213025	-3.008921	-0.518393
Trial1	1	1	noBlindfold	counterclockwise	practice	Free	1	-0.5	-0.5	2.611526	-0.53431	-1.4515	-1.30743	0.808158664214637	0.18739	-3.034312	-0.562828
Trial1	1	1	noBlindfold	counterclockwise	practice	Free	1	-0.5	-0.5	2.631516	-0.5343	-1.45151	-1.30746	0.808188252827924	0.192688	-3.017384	-0.550571
Trial1	1	1	noBlindfold	counterclockwise	practice	Free	1	-0.5	-0.5	2.65152	-0.53429	-1.45151	-1.30749	0.808217725025509	0.223378	-3.025848	-0.555385
Trial1	1	1	noBlindfold	counterclockwise	practice	Free	1	-0.5	-0.5	2.671524	-0.53427	-1.45152	-1.30755	0.808276903037325	0.231255	-3.063934	-0.570223
Trial1	1	1	noBlindfold	counterclockwise	practice	Free	1	-0.5	-0.5	2.691528	-0.53425	-1.45153	-1.30758	0.808305951340172	0.277749	-3.085093	-0.603111
Trial1	1	1	noBlindfold	counterclockwise	practice	Free	1	-0.5	-0.5	2.711517	-0.53423	-1.45154	-1.30761	0.808335116778284	0.304289	-3.097789	-0.613761
Trial1	1	1	noBlindfold	counterclockwise	practice	Free	1	-0.5	-0.5	2.731522	-0.53421	-1.45154	-1.30765	0.808374287386022	0.276033	-3.106252	-0.624041
Trial1	1	1	noBlindfold	counterclockwise	practice	Free	1	-0.5	-0.5	2.751526	-0.5342	-1.45155	-1.30768	0.808403760942727	0.301029	-3.089325	-0.646931
Trial1	1	1	noBlindfold	counterclockwise	practice	Free	1	-0.5	-0.5	2.77153	-0.53418	-1.45155	-1.30775	0.808472827212589	0.324046	-3.110484	-0.635983
Trial1	1	1	noBlindfold	counterclockwise	practice	Free	1	-0.5	-0.5	2.791519	-0.53414	-1.45155	-1.30779	0.80851115592943	0.355029	-3.140107	-0.697214
Trial1	1	1	noBlindfold	counterclockwise	practice	Free	1	-0.5	-0.5	2.811523	-0.53413	-1.45156	-1.30783	0.808550751779722	0.35584	-3.135875	-0.684636
Trial1	1	1	noBlindfold	counterclockwise	practice	Free	1	-0.5	-0.5	2.831528	-0.53411	-1.45157	-1.30786	0.808579804064301	0.359239	-3.157034	-0.697519
Trial1	1	1	noBlindfold	counterclockwise	practice	Free	1	-0.5	-0.5	2.851517	-0.53409	-1.45158	-1.3079	0.80861885907007	0.367381	-3.123179	-0.706539
Trial1	1	1	noBlindfold	counterclockwise	practice	Free	1	-0.5	-0.5	2.871521	-0.53407	-1.45158	-1.30797	0.808688050340419	0.394512	-3.10202	-0.700102
Trial1	1	1	noBlindfold	counterclockwise	practice	Free	1	-0.5	-0.5	2.891525	-0.53403	-1.45155	-1.30801	0.808726385194544	0.376402	-3.051239	-0.639813
Trial1	1	1	noBlindfold	counterclockwise	practice	Free	1	-0.5	-0.5	2.91153	-0.53401	-1.45154	-1.30805	0.808765442513561	0.348569	-3.085093	-0.713575
Trial1	1	1	noBlindfold	counterclockwise	practice	Free	1	-0.5	-0.5	2.931519	-0.53399	-1.45153	-1.30809	0.808804502919093	0.351363	-3.042775	-0.734836
Trial1	1	1	noBlindfold	counterclockwise	practice	Free	1	-0.5	-0.5	2.951523	-0.53397	-1.45154	-1.30815	0.808863689994626	0.342378	-3.123179	-0.734174
Trial1	1	1	noBlindfold	counterclockwise	practice	Free	1	-0.5	-0.5	2.971527	-0.53394	-1.45154	-1.30833	0.809042278954163	0.384969	-3.072398	-0.699395
Trial1	1	1	noBlindfold	counterclockwise	practice	Free	1	-0.5	-0.5	2.991516	-0.53385	-1.45154	-1.30844	0.809148322980556	0.382593	-3.144338	-0.728692
Trial1	1	1	noBlindfold	counterclockwise	practice	Free	1	-0.5	-0.5	3.01152	-0.53378	-1.45155	-1.30856	0.809265454353323	0.374214	-3.059702	-0.719652
Trial1	1	1	noBlindfold	counterclockwise	practice	Free	1	-0.5	-0.5	3.031525	-0.53372	-1.45154	-1.30871	0.809412669618073	0.358643	-3.017384	-0.747986
Trial1	1	1	noBlindfold	counterclockwise	practice	Free	1	-0.5	-0.5	3.051529	-0.53366	-1.45152	-1.30885	0.809550121102574	0.38732	-2.979298	-0.720605
Trial1	1	1	noBlindfold	counterclockwise	practice	Free	1	-0.5	-0.5	3.071518	-0.53359	-1.45151	-1.30909	0.809786854747155	0.268311	-3.021616	-0.699248
Trial1	1	1	noBlindfold	counterclockwise	practice	Free	1	-0.5	-0.5	3.091522	-0.53348	-1.45152	-1.30918	0.809872345794947	0.35091	-3.042775	-0.726346
Trial1	1	1	noBlindfold	counterclockwise	practice	Free	1	-0.5	-0.5	3.111526	-0.53344	-1.45152	-1.30925	0.80994060958732	0.33169	-2.991994	-0.682823
Trial1	1	1	noBlindfold	counterclockwise	practice	Free	1	-0.5	-0.5	3.131516	-0.53341	-1.45151	-1.30929	0.809979273434126	0.323939	-3.03008	-0.66541
Trial1	1	1	noBlindfold	counterclockwise	practice	Free	1	-0.5	-0.5	3.15152	-0.53339	-1.45151	-1.30933	0.810018467876413	0.309602	-3.047007	-0.676994
Trial1	1	1	noBlindfold	counterclockwise	practice	Free	1	-0.5	-0.5	3.171524	-0.53337	-1.45151	-1.3094	0.810087680594915	0.291452	-3.013153	-0.679873
Trial1	1	1	noBlindfold	counterclockwise	practice	Free	1	-0.5	-0.5	3.191528	-0.53334	-1.4515	-1.30943	0.810116342313906	0.329519	-3.021616	-0.644759
Trial1	1	1	noBlindfold	counterclockwise	practice	Free	1	-0.5	-0.5	3.211517	-0.53332	-1.4515	-1.30947	0.810155419671484	0.318093	-2.996225	-0.660533
Trial1	1	1	noBlindfold	counterclockwise	practice	Free	1	-0.5	-0.5	3.231522	-0.5333	-1.45149	-1.3095	0.810184611597696	0.308821	-2.966603	-0.681142
Trial1	1	1	noBlindfold	counterclockwise	practice	Free	1	-0.5	-0.5	3.251526	-0.53329	-1.45148	-1.30954	0.810224220580153	0.296333	-2.93698	-0.667594
Trial1	1	1	noBlindfold	counterclockwise	practice	Free	1	-0.5	-0.5	3.27153	-0.53327	-1.45149	-1.30961	0.810293317250048	0.25507	-3.008921	-0.681417
Trial1	1	1	noBlindfold	counterclockwise	practice	Free	1	-0.5	-0.5	3.291519	-0.53324	-1.45149	-1.30965	0.810331985854652	0.287492	-2.98353	-0.662732
Trial1	1	1	noBlindfold	counterclockwise	practice	Free	1	-0.5	-0.5	3.311523	-0.53323	-1.45149	-1.30969	0.810371598231981	0.294122	-2.966603	-0.692696
Trial1	1	1	noBlindfold	counterclockwise	practice	Free	1	-0.5	-0.5	3.331528	-0.53321	-1.45149	-1.30972	0.810400792752727	0.366264	-2.979298	-0.681129
Trial1	1	1	noBlindfold	counterclockwise	practice	Free	1	-0.5	-0.5	3.351517	-0.53319	-1.45149	-1.30976	0.810439995450786	0.337692	-2.953907	-0.704305
Trial1	1	1	noBlindfold	counterclockwise	practice	Free	1	-0.5	-0.5	3.371521	-0.53318	-1.45149	-1.30983	0.810509383504873	0.318158	-3.013153	-0.664974
Trial1	1	1	noBlindfold	counterclockwise	practice	Free	1	-0.5	-0.5	3.391525	-0.53314	-1.45149	-1.30986	0.810537762837571	0.381628	-3.038543	-0.674309
Trial1	1	1	noBlindfold	counterclockwise	practice	Free	1	-0.5	-0.5	3.41153	-0.53313	-1.45149	-1.3099	0.810577374329397	0.30179	-3.021616	-0.701674
Trial1	1	1	noBlindfold	counterclockwise	practice	Free	1	-0.5	-0.5	3.431519	-0.53311	-1.45149	-1.30993	0.810606455019082	0.264511	-2.928517	-0.661045
Trial1	1	1	noBlindfold	counterclockwise	practice	Free	1	-0.5	-0.5	3.451523	-0.5331	-1.4515	-1.30997	0.810646066982205	0.278662	-3.000457	-0.666524
Trial1	1	1	noBlindfold	counterclockwise	practice	Free	1	-0.5	-0.5	3.471527	-0.53308	-1.4515	-1.31004	0.81071516705885	0.271987	-2.958139	-0.678434
Trial1	1	1	noBlindfold	counterclockwise	practice	Free	1	-0.5	-0.5	3.491516	-0.53305	-1.45148	-1.31007	0.810743960047275	0.284075	-2.93698	-0.632995
Trial1	1	1	noBlindfold	counterclockwise	practice	Free	1	-0.5	-0.5	3.51152	-0.53304	-1.45147	-1.3101	0.810773451009779	0.25033	-2.953907	-0.605256
Trial1	1	1	noBlindfold	counterclockwise	practice	Free	1	-0.5	-0.5	3.531525	-0.53303	-1.45147	-1.31013	0.810803175490421	0.236627	-2.93698	-0.608464
Trial1	1	1	noBlindfold	counterclockwise	practice	Free	1	-0.5	-0.5	3.551529	-0.53301	-1.45147	-1.31017	0.81084214520318	0.28888	-2.928517	-0.624921
Trial1	1	1	noBlindfold	counterclockwise	practice	Free	1	-0.5	-0.5	3.571518	-0.533	-1.45148	-1.31024	0.810911774596156	0.31173	-2.966603	-0.677125
Trial1	1	1	noBlindfold	counterclockwise	practice	Free	1	-0.5	-0.5	3.591522	-0.53297	-1.4515	-1.31027	0.810940449437227	0.292579	-3.017384	-0.692569
Trial1	1	1	noBlindfold	counterclockwise	practice	Free	1	-0.5	-0.5	3.611526	-0.53295	-1.45151	-1.31031	0.810979780650958	0.334573	-2.962371	-0.666163
Trial1	1	1	noBlindfold	counterclockwise	practice	Free	1	-0.5	-0.5	3.631516	-0.53294	-1.4515	-1.31034	0.811009268281098	0.27266	-2.991994	-0.657419
Trial1	1	1	noBlindfold	counterclockwise	practice	Free	1	-0.5	-0.5	3.65152	-0.53292	-1.4515	-1.31038	0.811048359724011	0.240586	-3.017384	-0.693164
Trial1	1	1	noBlindfold	counterclockwise	practice	Free	1	-0.5	-0.5	3.671524	-0.53291	-1.4515	-1.31045	0.811117871566548	0.226579	-3.004689	-0.675104
Trial1	1	1	noBlindfold	counterclockwise	practice	Free	1	-0.5	-0.5	3.691528	-0.53288	-1.45151	-1.31049	0.811156796188013	0.289612	-3.110484	-0.726036
Trial1	1	1	noBlindfold	counterclockwise	practice	Free	1	-0.5	-0.5	3.711517	-0.53286	-1.45153	-1.31053	0.811195770274745	0.358839	-3.169729	-0.693199
Trial1	1	1	noBlindfold	counterclockwise	practice	Free	1	-0.5	-0.5	3.731522	-0.53284	-1.45156	-1.31056	0.811224975373002	0.397295	-3.228974	-0.653899
Trial1	1	1	noBlindfold	counterclockwise	practice	Free	1	-0.5	-0.5	3.751526	-0.53283	-1.45159	-1.31059	0.811254586196402	0.396732	-3.216279	-0.614241
Trial1	1	1	noBlindfold	counterclockwise	practice	Free	1	-0.5	-0.5	3.77153	-0.53281	-1.4516	-1.31066	0.811323577884459	0.324075	-3.169729	-0.616474
Trial1	1	1	noBlindfold	counterclockwise	practice	Free	1	-0.5	-0.5	3.791519	-0.53277	-1.45158	-1.3107	0.811362102225773	0.271088	-3.178193	-0.665718
Trial1	1	1	noBlindfold	counterclockwise	practice	Free	1	-0.5	-0.5	3.811523	-0.53276	-1.45158	-1.31073	0.811391592575792	0.186984	-3.152802	-0.655356
Trial1	1	1	noBlindfold	counterclockwise	practice	Free	1	-0.5	-0.5	3.831528	-0.53275	-1.45158	-1.31077	0.811431212426884	0.25853	-3.14857	-0.667948
Trial1	1	1	noBlindfold	counterclockwise	practice	Free	1	-0.5	-0.5	3.851517	-0.53274	-1.45158	-1.3108	0.811460824611243	0.234117	-3.140107	-0.679859
Trial1	1	1	noBlindfold	counterclockwise	practice	Free	1	-0.5	-0.5	3.871521	-0.53272	-1.45157	-1.31087	0.811529938173804	0.280556	-3.089325	-0.66056
Trial1	1	1	noBlindfold	counterclockwise	practice	Free	1	-0.5	-0.5	3.891525	-0.53269	-1.45155	-1.31093	0.811588641125938	0.364849	-3.07663	-0.718891
Trial1	1	1	noBlindfold	counterclockwise	practice	Free	1	-0.5	-0.5	3.91153	-0.53266	-1.45154	-1.31104	0.811697375125463	0.386155	-3.131643	-0.79204
Trial1	1	1	noBlindfold	counterclockwise	practice	Free	1	-0.5	-0.5	3.931519	-0.53261	-1.45156	-1.31122	0.811875106114456	0.415726	-3.140107	-0.752086
Trial1	1	1	noBlindfold	counterclockwise	practice	Free	1	-0.5	-0.5	3.951523	-0.53251	-1.45157	-1.31146	0.812110989974062	0.43032	-3.173961	-0.795257
Trial1	1	1	noBlindfold	counterclockwise	practice	Free	1	-0.5	-0.5	3.971527	-0.53238	-1.45158	-1.3122	0.812845140573344	0.432514	-3.135875	-0.824883
Trial1	1	1	noBlindfold	counterclockwise	practice	Free	1	-0.5	-0.5	3.991516	-0.53202	-1.45156	-1.31276	0.813390489788981	0.393749	-3.10202	-0.864139
Trial1	1	1	noBlindfold	counterclockwise	practice	Free	1	-0.5	-0.5	4.01152	-0.53175	-1.45157	-1.31332	0.813939404929524	0.344063	-3.152802	-0.817388
Trial1	1	1	noBlindfold	counterclockwise	practice	Free	1	-0.5	-0.5	4.031525	-0.5315	-1.45158	-1.31394	0.814549354521384	0.321336	-3.157034	-0.748381
Trial1	1	1	noBlindfold	counterclockwise	practice	Free	1	-0.5	-0.5	4.051529	-0.53125	-1.45156	-1.31456	0.8151592770099	0.262347	-3.07663	-0.766073
Trial1	1	1	noBlindfold	counterclockwise	practice	Free	1	-0.5	-0.5	4.071518	-0.53102	-1.45153	-1.31572	0.816309561263585	0.255244	-2.966603	-0.740278
Trial1	1	1	noBlindfold	counterclockwise	practice	Free	1	-0.5	-0.5	4.091522	-0.53063	-1.45149	-1.31628	0.816854602408208	0.246563	-3.089325	-0.735414
Trial1	1	1	noBlindfold	counterclockwise	practice	Free	1	-0.5	-0.5	4.111526	-0.53043	-1.45151	-1.31676	0.817326732000179	0.300502	-3.093557	-0.667739
Trial1	1	1	noBlindfold	counterclockwise	practice	Free	1	-0.5	-0.5	4.131516	-0.53023	-1.45154	-1.31708	0.817639047867475	0.313568	-3.051239	-0.584592
Trial1	1	1	noBlindfold	counterclockwise	practice	Free	1	-0.5	-0.5	4.15152	-0.53006	-1.45153	-1.31726	0.817812664866301	0.30043	-2.991994	-0.482374
Trial1	1	1	noBlindfold	counterclockwise	practice	Free	1	-0.5	-0.5	4.171524	-0.52995	-1.45149	-1.31733	0.817878559024298	0.326666	-2.915821	-0.488368
Trial1	1	1	noBlindfold	counterclockwise	practice	Free	1	-0.5	-0.5	4.191528	-0.5299	-1.45148	-1.31736	0.817906630820212	0.27689	-2.966603	-0.433982
Trial1	1	1	noBlindfold	counterclockwise	practice	Free	1	-0.5	-0.5	4.211517	-0.52989	-1.45148	-1.31738	0.817926397730405	0.243435	-2.962371	-0.401956
Trial1	1	1	noBlindfold	counterclockwise	practice	Free	1	-0.5	-0.5	4.231522	-0.52988	-1.45147	-1.3174	0.81794592652226	0.195771	-2.89043	-0.381548
Trial1	1	1	noBlindfold	counterclockwise	practice	Free	1	-0.5	-0.5	4.251526	-0.52986	-1.45145	-1.31741	0.817955204246161	0.186666	-2.810026	-0.32184
Trial1	1	1	noBlindfold	counterclockwise	practice	Free	1	-0.5	-0.5	4.27153	-0.52986	-1.45141	-1.31745	0.817995112740516	0.168558	-2.691536	-0.324642
Trial1	1	1	noBlindfold	counterclockwise	practice	Free	1	-0.5	-0.5	4.291519	-0.52983	-1.45136	-1.31747	0.818014149656799	0.235807	-2.712695	-0.37988
Trial1	1	1	noBlindfold	counterclockwise	practice	Free	1	-0.5	-0.5	4.311523	-0.52982	-1.45137	-1.3175	0.818043686203821	0.318405	-2.831185	-0.469986
Trial1	1	1	noBlindfold	counterclockwise	practice	Free	1	-0.5	-0.5	4.331528	-0.5298	-1.4514	-1.31753	0.818072860246743	0.385979	-2.949676	-0.524959
Trial1	1	1	noBlindfold	counterclockwise	practice	Free	1	-0.5	-0.5	4.351517	-0.52978	-1.45146	-1.31756	0.818102153961296	0.478769	-3.072398	-0.531945
Trial1	1	1	noBlindfold	counterclockwise	practice	Free	1	-0.5	-0.5	4.371521	-0.52975	-1.4515	-1.31761	0.818151095776343	0.492059	-3.080861	-0.501569
Trial1	1	1	noBlindfold	counterclockwise	practice	Free	1	-0.5	-0.5	4.391525	-0.5297	-1.45153	-1.31763	0.818169173707854	0.424367	-3.017384	-0.481329
Trial1	1	1	noBlindfold	counterclockwise	practice	Free	1	-0.5	-0.5	4.41153	-0.52968	-1.45151	-1.31766	0.818198589217971	0.361516	-2.915821	-0.485053
Trial1	1	1	noBlindfold	counterclockwise	practice	Free	1	-0.5	-0.5	4.431519	-0.52966	-1.45149	-1.31768	0.818217757847881	0.225669	-2.915821	-0.463017
Trial1	1	1	noBlindfold	counterclockwise	practice	Free	1	-0.5	-0.5	4.451523	-0.52965	-1.45146	-1.3177	0.818237408929182	0.165424	-2.869271	-0.356881
Trial1	1	1	noBlindfold	counterclockwise	practice	Free	1	-0.5	-0.5	4.471527	-0.52964	-1.45144	-1.31773	0.818266948028909	0.138747	-2.784635	-0.353883
Trial1	1	1	noBlindfold	counterclockwise	practice	Free	1	-0.5	-0.5	4.491516	-0.52963	-1.45138	-1.31775	0.818286720685843	0.134354	-2.683072	-0.291199
Trial1	1	1	noBlindfold	counterclockwise	practice	Free	1	-0.5	-0.5	4.51152	-0.52962	-1.45135	-1.31776	0.818296246044068	0.130786	-2.657681	-0.278227
Trial1	1	1	noBlindfold	counterclockwise	practice	Free	1	-0.5	-0.5	4.531525	-0.52961	-1.45134	-1.31777	0.818305890664809	0.206493	-2.674609	-0.279441
Trial1	1	1	noBlindfold	counterclockwise	practice	Free	1	-0.5	-0.5	4.551529	-0.5296	-1.45134	-1.31779	0.818325544600302	0.201087	-2.666145	-0.291609
Trial1	1	1	noBlindfold	counterclockwise	practice	Free	1	-0.5	-0.5	4.571518	-0.52959	-1.45134	-1.31782	0.818355084420677	0.296046	-2.704231	-0.272522
Trial1	1	1	noBlindfold	counterclockwise	practice	Free	1	-0.5	-0.5	4.591522	-0.52955	-1.45134	-1.31784	0.818373772503168	0.337527	-2.674609	-0.313922
Trial1	1	1	noBlindfold	counterclockwise	practice	Free	1	-0.5	-0.5	4.611526	-0.52954	-1.45134	-1.31786	0.818393305970044	0.340227	-2.691536	-0.357011
Trial1	1	1	noBlindfold	counterclockwise	practice	Free	1	-0.5	-0.5	4.631516	-0.52952	-1.45135	-1.31788	0.818412597460174	0.346095	-2.738086	-0.377527
Trial1	1	1	noBlindfold	counterclockwise	practice	Free	1	-0.5	-0.5	4.65152	-0.5295	-1.45136	-1.3179	0.818431772492309	0.296272	-2.738086	-0.386441
Trial1	1	1	noBlindfold	counterclockwise	practice	Free	1	-0.5	-0.5	4.671524	-0.52949	-1.45137	-1.31793	0.818461551984307	0.257465	-2.699999	-0.366681
Trial1	1	1	noBlindfold	counterclockwise	practice	Free	1	-0.5	-0.5	4.691528	-0.52947	-1.45134	-1.31795	0.818480725672667	0.184937	-2.632291	-0.319117
Trial1	1	1	noBlindfold	counterclockwise	practice	Free	1	-0.5	-0.5	4.711517	-0.52946	-1.45132	-1.31796	0.818490374425135	0.136679	-2.6069	-0.307109
Trial1	1	1	noBlindfold	counterclockwise	practice	Free	1	-0.5	-0.5	4.731522	-0.52945	-1.45131	-1.31798	0.818510028259363	0.138163	-2.594204	-0.268683
Trial1	1	1	noBlindfold	counterclockwise	practice	Free	1	-0.5	-0.5	4.751526	-0.52944	-1.45131	-1.31799	0.818519556000766	0.112411	-2.615363	-0.271502
Trial1	1	1	noBlindfold	counterclockwise	practice	Free	1	-0.5	-0.5	4.77153	-0.52944	-1.4513	-1.31802	0.81854945817288	0.159974	-2.581509	-0.291729
Trial1	1	1	noBlindfold	counterclockwise	practice	Free	1	-0.5	-0.5	4.791519	-0.52942	-1.45129	-1.31803	0.818558985637167	0.175639	-2.577277	-0.258083
Trial1	1	1	noBlindfold	counterclockwise	practice	Free	1	-0.5	-0.5	4.811523	-0.52941	-1.4513	-1.31804	0.818568513780682	0.187385	-2.640754	-0.258329
Trial1	1	1	noBlindfold	counterclockwise	practice	Free	1	-0.5	-0.5	4.831528	-0.5294	-1.45131	-1.31806	0.818588168307548	0.185023	-2.644986	-0.251163
Trial1	1	1	noBlindfold	counterclockwise	practice	Free	1	-0.5	-0.5	4.851517	-0.52939	-1.45132	-1.31807	0.81859769885801	0.244977	-2.691536	-0.284922
Trial1	1	1	noBlindfold	counterclockwise	practice	Free	1	-0.5	-0.5	4.871521	-0.52938	-1.45133	-1.31811	0.818637365779808	0.256706	-2.712695	-0.306752
Trial1	1	1	noBlindfold	counterclockwise	practice	Free	1	-0.5	-0.5	4.891525	-0.52935	-1.45137	-1.31813	0.818656304624725	0.361241	-2.852344	-0.339435
Trial1	1	1	noBlindfold	counterclockwise	practice	Free	1	-0.5	-0.5	4.91153	-0.52933	-1.45141	-1.31815	0.818675603306513	0.441806	-2.894662	-0.395714
Trial1	1	1	noBlindfold	counterclockwise	practice	Free	1	-0.5	-0.5	4.931519	-0.5293	-1.45144	-1.31819	0.818714439274059	0.591954	-2.966603	-0.485828
Trial1	1	1	noBlindfold	counterclockwise	practice	Free	1	-0.5	-0.5	4.951523	-0.52925	-1.45146	-1.31832	0.818842625428162	0.800441	-2.996225	-0.556282
Trial1	1	1	noBlindfold	counterclockwise	practice	Free	1	-0.5	-0.5	4.971527	-0.52902	-1.45148	-1.31897	0.819483960273029	1.10452	-3.017384	-0.483649
Trial1	1	1	noBlindfold	counterclockwise	practice	Free	1	-0.5	-0.5	4.991516	-0.52732	-1.45151	-1.31957	0.820025167866654	1.47486	-2.966603	-0.474708
Trial1	1	1	noBlindfold	counterclockwise	practice	Free	1	-0.5	-0.5	5.01152	-0.52549	-1.4515	-1.32033	0.820725951383638	1.615296	-2.975066	-0.458353
Trial1	1	1	noBlindfold	counterclockwise	practice	Free	1	-0.5	-0.5	5.031525	-0.52297	-1.45149	-1.3213	0.821621178359706	1.761698	-2.996225	-0.434091
Trial1	1	1	noBlindfold	counterclockwise	practice	Free	1	-0.5	-0.5	5.051529	-0.51945	-1.4515	-1.32239	0.822619930240665	1.960492	-3.017384	-0.376139
Trial1	1	1	noBlindfold	counterclockwise	practice	Free	1	-0.5	-0.5	5.071518	-0.51514	-1.45149	-1.32479	0.824928945497466	2.195391	-2.93698	-0.273583
Trial1	1	1	noBlindfold	counterclockwise	practice	Free	1	-0.5	-0.5	5.091522	-0.5022	-1.45145	-1.32607	0.826072880606041	2.604085	-2.877735	-0.157399
Trial1	1	1	noBlindfold	counterclockwise	practice	Free	1	-0.5	-0.5	5.111526	-0.4935	-1.45145	-1.32728	0.827305460489347	2.831094	-2.962371	-0.112139
Trial1	1	1	noBlindfold	counterclockwise	practice	Free	1	-0.5	-0.5	5.131516	-0.48278	-1.45146	-1.32843	0.828609007134464	2.731617	-2.763476	0.0070126
Trial1	1	1	noBlindfold	counterclockwise	practice	Free	1	-0.5	-0.5	5.15152	-0.47037	-1.45137	-1.32933	0.829859221898956	2.502601	-2.408005	0.191522
Trial1	1	1	noBlindfold	counterclockwise	practice	Free	1	-0.5	-0.5	5.171524	-0.45688	-1.45123	-1.32982	0.830939605352784	2.206554	-2.158329	0.386998
Trial1	1	1	noBlindfold	counterclockwise	practice	Free	1	-0.5	-0.5	5.191528	-0.42628	-1.45104	-1.32939	0.832659768940228	1.946499	-1.984825	0.488157
Trial1	1	1	noBlindfold	counterclockwise	practice	Free	1	-0.5	-0.5	5.211517	-0.40938	-1.451	-1.32939	0.834325857573076	1.971511	-2.116011	0.229008
Trial1	1	1	noBlindfold	counterclockwise	practice	Free	1	-0.5	-0.5	5.231522	-0.3904	-1.45107	-1.32767	0.834895174079115	1.862597	-2.340296	0.458649
Trial1	1	1	noBlindfold	counterclockwise	practice	Free	1	-0.5	-0.5	5.251526	-0.37211	-1.45114	-1.32629	0.836128715988542	1.983953	-2.107547	0.41921
Trial1	1	1	noBlindfold	counterclockwise	practice	Free	1	-0.5	-0.5	5.27153	-0.35169	-1.45111	-1.32301	0.836266259061672	1.923602	-2.179488	0.30532
Trial1	1	1	noBlindfold	counterclockwise	practice	Free	1	-0.5	-0.5	5.291519	-0.30927	-1.45113	-1.32092	0.842785598990939	1.999323	-2.217574	0.351661
Trial1	1	1	noBlindfold	counterclockwise	practice	Free	1	-0.5	-0.5	5.311523	-0.28611	-1.45111	-1.31853	0.846014318652962	1.858372	-2.175256	0.434072
Trial1	1	1	noBlindfold	counterclockwise	practice	Free	1	-0.5	-0.5	5.331528	-0.26285	-1.45108	-1.31566	0.849435909429841	1.824763	-1.993289	0.55017
Trial1	1	1	noBlindfold	counterclockwise	practice	Free	1	-0.5	-0.5	5.351517	-0.23806	-1.451	-1.31246	0.853641451788313	1.725425	-1.705526	0.551174
Trial1	1	1	noBlindfold	counterclockwise	practice	Free	1	-0.5	-0.5	5.371521	-0.21322	-1.45091	-1.30474	0.854312096796292	1.701257	-1.709758	0.55783
Trial1	1	1	noBlindfold	counterclockwise	practice	Free	1	-0.5	-0.5	5.391525	-0.16137	-1.45088	-1.30008	0.868791219954554	1.631873	-1.917116	0.66229
Trial1	1	1	noBlindfold	counterclockwise	practice	Free	1	-0.5	-0.5	5.41153	-0.13362	-1.45093	-1.29516	0.875507751064679	1.66343	-1.840944	0.54739
Trial1	1	1	noBlindfold	counterclockwise	practice	Free	1	-0.5	-0.5	5.431519	-0.1061	-1.45096	-1.28982	0.882594341854285	1.59685	-1.840944	0.701518
Trial1	1	1	noBlindfold	counterclockwise	practice	Free	1	-0.5	-0.5	5.451523	-0.078043	-1.45094	-1.2838	0.890162996331449	1.714557	-1.730917	0.735823
Trial1	1	1	noBlindfold	counterclockwise	practice	Free	1	-0.5	-0.5	5.471527	-0.048504	-1.45087	-1.27025	0.892823409784659	1.601274	-1.557413	0.882139
Trial1	1	1	noBlindfold	counterclockwise	practice	Free	1	-0.5	-0.5	5.491516	0.01098	-1.45077	-1.26223	0.917657349048759	1.705256	-1.405069	1.004269
Trial1	1	1	noBlindfold	counterclockwise	practice	Free	1	-0.5	-0.5	5.51152	0.042731	-1.45074	-1.25384	0.928887310860921	1.545494	-1.523559	0.92286
Trial1	1	1	noBlindfold	counterclockwise	practice	Free	1	-0.5	-0.5	5.531525	0.074138	-1.45074	-1.2447	0.940325818133741	1.526197	-1.540486	0.681444
Trial1	1	1	noBlindfold	counterclockwise	practice	Free	1	-0.5	-0.5	5.551529	0.10702	-1.45078	-1.23537	0.953541922753753	1.606327	-1.743613	0.773772
Trial1	1	1	noBlindfold	counterclockwise	practice	Free	1	-0.5	-0.5	5.571518	0.13953	-1.45085	-1.21556	0.959700307565304	1.856256	-1.790162	0.894973
Trial1	1	1	noBlindfold	counterclockwise	practice	Free	1	-0.5	-0.5	5.591522	0.20676	-1.45091	-1.2045	0.99791277025983	1.962218	-1.934044	0.746002
Trial1	1	1	noBlindfold	counterclockwise	practice	Free	1	-0.5	-0.5	5.611526	0.24259	-1.45095	-1.19407	1.01645119921776	1.868479	-1.887494	0.640894
Trial1	1	1	noBlindfold	counterclockwise	practice	Free	1	-0.5	-0.5	5.631516	0.27803	-1.45096	-1.18269	1.03508270205123	1.68885	-1.934044	0.697826
Trial1	1	1	noBlindfold	counterclockwise	practice	Free	1	-0.5	-0.5	5.65152	0.31512	-1.45097	-1.17135	1.05599782681925	1.625411	-1.840944	0.670369
Trial1	1	1	noBlindfold	counterclockwise	practice	Free	1	-0.5	-0.5	5.671524	0.35158	-1.45092	-1.14798	1.07007784041597	1.623686	-1.625122	0.641172
Trial1	1	1	noBlindfold	counterclockwise	practice	Free	1	-0.5	-0.5	5.691528	0.42575	-1.45084	-1.13556	1.12292014554427	1.472964	-1.845176	0.704778
Trial1	1	1	noBlindfold	counterclockwise	practice	Free	1	-0.5	-0.5	5.711517	0.46445	-1.45092	-1.1234	1.14838640363007	1.324008	-2.001752	0.450402
Trial1	1	1	noBlindfold	counterclockwise	practice	Free	1	-0.5	-0.5	5.731522	0.50219	-1.451	-1.11086	1.1736842468565	1.202568	-2.221806	0.389866
Trial1	1	1	noBlindfold	counterclockwise	practice	Free	1	-0.5	-0.5	5.751526	0.5399	-1.45106	-1.09877	1.19996564943804	1.03034	-1.97213	0.210942
Trial1	1	1	noBlindfold	counterclockwise	practice	Free	1	-0.5	-0.5	5.77153	0.57857	-1.45102	-1.07474	1.22214534870342	0.71699	-1.959434	0.267134
Trial1	1	1	noBlindfold	counterclockwise	practice	Free	1	-0.5	-0.5	5.791519	0.65233	-1.45095	-1.06266	1.28236135222618	0.496616	-1.853639	0.441793
Trial1	1	1	noBlindfold	counterclockwise	practice	Free	1	-0.5	-0.5	5.811523	0.68836	-1.45092	-1.05009	1.30950316255326	0.530421	-1.984825	0.558542
Trial1	1	1	noBlindfold	counterclockwise	practice	Free	1	-0.5	-0.5	5.831528	0.72485	-1.45098	-1.03749	1.33759225142085	0.435384	-2.04407	0.527934
Trial1	1	1	noBlindfold	counterclockwise	practice	Free	1	-0.5	-0.5	5.851517	0.76064	-1.45103	-1.02526	1.36569072651421	0.268613	-1.984825	0.418914
Trial1	1	1	noBlindfold	counterclockwise	practice	Free	1	-0.5	-0.5	5.871521	0.7936	-1.45103	-1.00061	1.38708737468005	0.244923	-2.099084	0.464798
Trial1	1	1	noBlindfold	counterclockwise	practice	Free	1	-0.5	-0.5	5.891525	0.86007	-1.45099	-0.98814	1.44501594566284	-0.012109	-1.917116	0.588389
Trial1	1	1	noBlindfold	counterclockwise	practice	Free	1	-0.5	-0.5	5.91153	0.89143	-1.45097	-0.9747	1.47017603260789	-0.104814	-2.120243	0.589548
Trial1	1	1	noBlindfold	counterclockwise	practice	Free	1	-0.5	-0.5	5.931519	0.92358	-1.45099	-0.96208	1.49669566662029	-0.140095	-1.891726	0.800813
Trial1	1	1	noBlindfold	counterclockwise	practice	Free	1	-0.5	-0.5	5.951523	0.95198	-1.45095	-0.94821	1.51958484798072	-0.104479	-1.76054	0.957856
Trial1	1	1	noBlindfold	counterclockwise	practice	Free	1	-0.5	-0.5	5.971527	0.98118	-1.45093	-0.92	1.5395759944339	-0.029189	-2.010216	1.014291
Trial1	1	1	noBlindfold	counterclockwise	practice	Free	1	-0.5	-0.5	5.991516	1.03504	-1.45098	-0.90538	1.58766520995257	-0.154703	-1.963666	0.866133
Trial1	1	1	noBlindfold	counterclockwise	practice	Free	1	-0.5	-0.5	6.01152	1.06051	-1.45099	-0.88996	1.60849619376529	-0.289625	-2.048302	0.91993
Trial1	1	1	noBlindfold	counterclockwise	practice	Free	1	-0.5	-0.5	6.031525	1.08561	-1.45101	-0.8747	1.6292818268179	-0.407228	-1.946739	0.766709
Trial1	1	1	noBlindfold	counterclockwise	practice	Free	1	-0.5	-0.5	6.051529	1.10881	-1.451	-0.85867	1.64830628673726	-0.405616	-2.192183	0.887746
Trial1	1	1	noBlindfold	counterclockwise	practice	Free	1	-0.5	-0.5	6.071518	1.13152	-1.45105	-0.82736	1.66403792311076	-0.353978	-2.200647	0.858256
Trial1	1	1	noBlindfold	counterclockwise	practice	Free	1	-0.5	-0.5	6.091522	1.17228	-1.4511	-0.81185	1.70110876651392	-0.432752	-2.192183	0.481474
Trial1	1	1	noBlindfold	counterclockwise	practice	Free	1	-0.5	-0.5	6.111526	1.19153	-1.45109	-0.79598	1.71722971275558	-0.555151	-2.162561	0.578407
Trial1	1	1	noBlindfold	counterclockwise	practice	Free	1	-0.5	-0.5	6.131516	1.209	-1.45108	-0.78019	1.73181621476361	-0.573565	-2.209111	0.538302
Trial1	1	1	noBlindfold	counterclockwise	practice	Free	1	-0.5	-0.5	6.15152	1.22618	-1.4511	-0.76496	1.74639658786701	-0.63132	-2.285283	0.553522
Trial1	1	1	noBlindfold	counterclockwise	practice	Free	1	-0.5	-0.5	6.171524	1.24068	-1.45115	-0.7349401	1.7564633837543	-0.572605	-2.46725	0.644082
Trial1	1	1	noBlindfold	counterclockwise	practice	Free	1	-0.5	-0.5	6.191528	1.26713	-1.4512	-0.7192701	1.78068173229103	-0.588493	-2.276819	0.620872
Trial1	1	1	noBlindfold	counterclockwise	practice	Free	1	-0.5	-0.5	6.211517	1.27939	-1.45114	-0.70497	1.79115644030865	-0.578487	-2.158329	0.721126
Trial1	1	1	noBlindfold	counterclockwise	practice	Free	1	-0.5	-0.5	6.231522	1.28958	-1.45108	-0.68969	1.79960518601257	-0.607936	-2.077925	0.817294
Trial1	1	1	noBlindfold	counterclockwise	practice	Free	1	-0.5	-0.5	6.251526	1.29934	-1.45106	-0.67474	1.80780489650332	-0.626106	-2.141402	0.876314
Trial1	1	1	noBlindfold	counterclockwise	practice	Free	1	-0.5	-0.5	6.27153	1.30783	-1.4511	-0.64387	1.81354576154278	-0.588719	-2.357224	1.076228
Trial1	1	1	noBlindfold	counterclockwise	practice	Free	1	-0.5	-0.5	6.291519	1.3222	-1.45114	-0.62714	1.82663013479759	-0.40439	-2.327601	1.506643
Trial1	1	1	noBlindfold	counterclockwise	practice	Free	1	-0.5	-0.5	6.311523	1.32834	-1.45114	-0.61016	1.83165569241092	-0.454255	-2.234501	1.739729
Trial1	1	1	noBlindfold	counterclockwise	practice	Free	1	-0.5	-0.5	6.331528	1.334	-1.45111	-0.59233	1.83632250878467	-0.412416	-2.082157	1.790869
Trial1	1	1	noBlindfold	counterclockwise	practice	Free	1	-0.5	-0.5	6.351517	1.3389	-1.45108	-0.57354	1.84036998068907	-0.389734	-2.217574	1.958255
Trial1	1	1	noBlindfold	counterclockwise	practice	Free	1	-0.5	-0.5	6.371521	1.34325	-1.45109	-0.53168	1.84352225853967	-0.37277	-2.259892	2.052558
Trial1	1	1	noBlindfold	counterclockwise	practice	Free	1	-0.5	-0.5	6.391525	1.35044	-1.45115	-0.50984	1.85046606885691	-0.404042	-2.386846	2.367044
Trial1	1	1	noBlindfold	counterclockwise	practice	Free	1	-0.5	-0.5	6.41153	1.35335	-1.45119	-0.48714	1.85339453995059	-0.353357	-2.357224	1.875919
Trial1	1	1	noBlindfold	counterclockwise	practice	Free	1	-0.5	-0.5	6.431519	1.35575	-1.45121	-0.46292	1.85612037788176	-0.431867	-2.479946	2.061089
Trial1	1	1	noBlindfold	counterclockwise	practice	Free	1	-0.5	-0.5	6.451523	1.3578	-1.45123	-0.43872	1.85881040060565	-0.204062	-2.5138	1.722659
Trial1	1	1	noBlindfold	counterclockwise	practice	Free	1	-0.5	-0.5	6.471527	1.35941	-1.45128	-0.38877	1.86273396953631	-0.184706	-2.755013	1.881417
Trial1	1	1	noBlindfold	counterclockwise	practice	Free	1	-0.5	-0.5	6.491516	1.36193	-1.45135	-0.36336	1.86693714434362	-0.311582	-2.598436	1.313526
Trial1	1	1	noBlindfold	counterclockwise	practice	Free	1	-0.5	-0.5	6.51152	1.36266	-1.45131	-0.33645	1.86982636046429	-0.244046	-2.530727	0.898681
Trial1	1	1	noBlindfold	counterclockwise	practice	Free	1	-0.5	-0.5	6.531525	1.36307	-1.45133	-0.31197	1.87253441864173	-0.412108	-2.755013	0.935555
Trial1	1	1	noBlindfold	counterclockwise	practice	Free	1	-0.5	-0.5	6.551529	1.36311	-1.45136	-0.28617	1.87534048594898	-0.412175	-2.687304	0.995523
Trial1	1	1	noBlindfold	counterclockwise	practice	Free	1	-0.5	-0.5	6.571518	1.36281	-1.45138	-0.23654	1.88134853859729	-0.286445	-2.780404	0.747561
Trial1	1	1	noBlindfold	counterclockwise	practice	Free	1	-0.5	-0.5	6.591522	1.36125	-1.45148	-0.21207	1.88338922428736	-0.287012	-3.047007	0.682782
Trial1	1	1	noBlindfold	counterclockwise	practice	Free	1	-0.5	-0.5	6.611526	1.36003	-1.4515	-0.18867	1.88590513494605	-0.295827	-2.77194	0.908628
Trial1	1	1	noBlindfold	counterclockwise	practice	Free	1	-0.5	-0.5	6.631516	1.35859	-1.45144	-0.16564	1.88842617684765	-0.339316	-2.810026	0.790077
Trial1	1	1	noBlindfold	counterclockwise	practice	Free	1	-0.5	-0.5	6.65152	1.35696	-1.45141	-0.14308	1.89095005334343	-0.354875	-2.89043	0.65473
Trial1	1	1	noBlindfold	counterclockwise	practice	Free	1	-0.5	-0.5	6.671524	1.35502	-1.45144	-0.099153	1.89783488464202	-0.531995	-2.987762	0.671513
Trial1	1	1	noBlindfold	counterclockwise	practice	Free	1	-0.5	-0.5	6.691528	1.35004	-1.45137	-0.076803	1.89782600666304	-0.539879	-2.691536	1.107957
Trial1	1	1	noBlindfold	counterclockwise	practice	Free	1	-0.5	-0.5	6.711517	1.34703	-1.45133	-0.055267	1.89981761862555	-0.500265	-2.81849	0.772773
Trial1	1	1	noBlindfold	counterclockwise	practice	Free	1	-0.5	-0.5	6.731522	1.34354	-1.45137	-0.033825	1.9015674299972	-0.690652	-2.784635	1.094268
Trial1	1	1	noBlindfold	counterclockwise	practice	Free	1	-0.5	-0.5	6.751526	1.33972	-1.45139	-0.011657	1.90343074555476	-0.829641	-2.65345	1.065269
Trial1	1	1	noBlindfold	counterclockwise	practice	Free	1	-0.5	-0.5	6.77153	1.33522	-1.45135	0.032117	1.91080645526136	-0.912528	-2.547655	0.986621
Trial1	1	1	noBlindfold	counterclockwise	practice	Free	1	-0.5	-0.5	6.791519	1.32438	-1.45129	0.05292	1.90632711148964	-1.454759	-2.712695	0.965298
Trial1	1	1	noBlindfold	counterclockwise	practice	Free	1	-0.5	-0.5	6.811523	1.31755	-1.45129	0.075113	1.90636899882604	-1.510006	-2.640754	1.235678
Trial1	1	1	noBlindfold	counterclockwise	practice	Free	1	-0.5	-0.5	6.831528	1.3095	-1.45129	0.096929	1.90541712066206	-1.206017	-2.746549	1.337751
Trial1	1	1	noBlindfold	counterclockwise	practice	Free	1	-0.5	-0.5	6.851517	1.30094	-1.45131	0.12048	1.90483081621851	-1.262914	-2.518032	1.344948
Trial1	1	1	noBlindfold	counterclockwise	practice	Free	1	-0.5	-0.5	6.871521	1.29102	-1.45127	0.16547	1.91065514804947	-1.578038	-2.378383	1.47864
Trial1	1	1	noBlindfold	counterclockwise	practice	Free	1	-0.5	-0.5	6.891525	1.26932	-1.45124	0.18878	1.89866036539341	-1.981002	-2.581509	1.393377
Trial1	1	1	noBlindfold	counterclockwise	practice	Free	1	-0.5	-0.5	6.91153	1.25649	-1.45131	0.213	1.89568617967586	-1.834455	-2.767708	1.260589
Trial1	1	1	noBlindfold	counterclockwise	practice	Free	1	-0.5	-0.5	6.931519	1.24209	-1.45138	0.23735	1.89170889606745	-1.920384	-2.814258	0.961916
Trial1	1	1	noBlindfold	counterclockwise	practice	Free	1	-0.5	-0.5	6.951523	1.22655	-1.45139	0.26106	1.8868458248276	-1.944316	-2.716927	1.073936
Trial1	1	1	noBlindfold	counterclockwise	practice	Free	1	-0.5	-0.5	6.971527	1.2098	-1.4514	0.30858	1.89135340202622	-1.811626	-2.975066	1.126591
Trial1	1	1	noBlindfold	counterclockwise	practice	Free	1	-0.5	-0.5	6.991516	1.17471	-1.45142	0.33227	1.8701141808271	-1.61386	-3.021616	1.147519
Trial1	1	1	noBlindfold	counterclockwise	practice	Free	1	-0.5	-0.5	7.01152	1.1555	-1.45145	0.35656	1.863967571057	-1.715994	-2.966603	0.929487
Trial1	1	1	noBlindfold	counterclockwise	practice	Free	1	-0.5	-0.5	7.031525	1.13477	-1.45144	0.38086	1.85698341695902	-1.804423	-2.776172	1.041724
Trial1	1	1	noBlindfold	counterclockwise	practice	Free	1	-0.5	-0.5	7.051529	1.1131	-1.45138	0.40451	1.84938632287867	-1.576294	-2.683072	0.969902
Trial1	1	1	noBlindfold	counterclockwise	practice	Free	1	-0.5	-0.5	7.071518	1.09124	-1.45134	0.45172	1.85413469558469	-1.463013	-2.763476	0.803534
Trial1	1	1	noBlindfold	counterclockwise	practice	Free	1	-0.5	-0.5	7.091522	1.04586	-1.45141	0.47574	1.82804580135358	-1.270113	-2.831185	0.725837
Trial1	1	1	noBlindfold	counterclockwise	practice	Free	1	-0.5	-0.5	7.111526	1.0219	-1.45144	0.49867	1.82030809982696	-1.422677	-2.953907	0.49475
Trial1	1	1	noBlindfold	counterclockwise	practice	Free	1	-0.5	-0.5	7.131516	0.99825	-1.45146	0.52169	1.813450733819	-1.364023	-2.962371	0.334783
Trial1	1	1	noBlindfold	counterclockwise	practice	Free	1	-0.5	-0.5	7.15152	0.9735299	-1.45149	0.54339	1.80553402379056	-1.329	-3.025848	0.262476
Trial1	1	1	noBlindfold	counterclockwise	practice	Free	1	-0.5	-0.5	7.171524	0.9493	-1.4515	0.58496	1.81041670087161	-1.177404	-2.941212	0.091023
Trial1	1	1	noBlindfold	counterclockwise	practice	Free	1	-0.5	-0.5	7.191528	0.90039	-1.4515	0.60541	1.78410298376488	-1.042481	-2.953907	0.112423
Trial1	1	1	noBlindfold	counterclockwise	practice	Free	1	-0.5	-0.5	7.211517	0.87581	-1.4515	0.62471	1.77702721796783	-1.082269	-2.945444	0.191678
Trial1	1	1	noBlindfold	counterclockwise	practice	Free	1	-0.5	-0.5	7.231522	0.85045	-1.45151	0.64346	1.76952427504546	-1.056218	-3.131643	0.3128
Trial1	1	1	noBlindfold	counterclockwise	practice	Free	1	-0.5	-0.5	7.251526	0.8259	-1.45153	0.66216	1.76312975070779	-0.959479	-3.055471	0.176873
Trial1	1	1	noBlindfold	counterclockwise	practice	Free	1	-0.5	-0.5	7.27153	0.80073	-1.45157	0.69627	1.76718997097495	-0.863139	-3.059702	0.109517
Trial1	1	1	noBlindfold	counterclockwise	practice	Free	1	-0.5	-0.5	7.291519	0.75237	-1.45163	0.71226	1.7429873617631	-0.898677	-3.220511	0.183297
Trial1	1	1	noBlindfold	counterclockwise	practice	Free	1	-0.5	-0.5	7.311523	0.72852	-1.45161	0.72808	1.73707855388389	-0.900396	-3.093557	-0.089091
Trial1	1	1	noBlindfold	counterclockwise	practice	Free	1	-0.5	-0.5	7.331528	0.70412	-1.45159	0.74342	1.73089525362823	-0.897636	-3.080861	0.235455
Trial1	1	1	noBlindfold	counterclockwise	practice	Free	1	-0.5	-0.5	7.351517	0.68066	-1.45156	0.75796	1.72523084642049	-0.786362	-3.093557	0.280197
Trial1	1	1	noBlindfold	counterclockwise	practice	Free	1	-0.5	-0.5	7.371521	0.65677	-1.45155	0.78643	1.73003438117116	-0.793764	-3.258597	0.316078
Trial1	1	1	noBlindfold	counterclockwise	practice	Free	1	-0.5	-0.5	7.391525	0.61044	-1.45161	0.7995	1.70932069809349	-1.074019	-3.165497	0.365275
Trial1	1	1	noBlindfold	counterclockwise	practice	Free	1	-0.5	-0.5	7.41153	0.58777	-1.45161	0.81306	1.70510123544367	-1.094536	-3.228974	0.286661
Trial1	1	1	noBlindfold	counterclockwise	practice	Free	1	-0.5	-0.5	7.431519	0.56513	-1.4516	0.82598	1.70080124872642	-1.149623	-3.14857	0.314489
Trial1	1	1	noBlindfold	counterclockwise	practice	Free	1	-0.5	-0.5	7.451523	0.54246	-1.45159	0.83909	1.69702236366982	-1.26009	-3.326306	0.446902
Trial1	1	1	noBlindfold	counterclockwise	practice	Free	1	-0.5	-0.5	7.471527	0.51895	-1.45162	0.86456	1.7030217522174	-1.55563	-3.279756	0.519446
Trial1	1	1	noBlindfold	counterclockwise	practice	Free	1	-0.5	-0.5	7.491516	0.47209	-1.45166	0.87715	1.68567524799892	-1.965648	-3.351697	0.764635
Trial1	1	1	noBlindfold	counterclockwise	practice	Free	1	-0.5	-0.5	7.51152	0.44627	-1.45164	0.88991	1.68145075814458	-1.955534	-3.063934	0.698399
Trial1	1	1	noBlindfold	counterclockwise	practice	Free	1	-0.5	-0.5	7.531525	0.42191	-1.45158	0.90288	1.67868704333072	-2.130877	-3.173961	0.924313
Trial1	1	1	noBlindfold	counterclockwise	practice	Free	1	-0.5	-0.5	7.551529	0.39593	-1.45155	0.91633	1.67591203912238	-2.174002	-3.106252	0.627876
Trial1	1	1	noBlindfold	counterclockwise	practice	Free	1	-0.5	-0.5	7.571518	0.36819	-1.45159	0.94219	1.68334958673122	-2.367272	-3.465955	0.422857
Trial1	1	1	noBlindfold	counterclockwise	practice	Free	1	-0.5	-0.5	7.591522	0.31019	-1.45181	0.95441	1.66484718405835	-3.032722	-3.542128	0.222157
Trial1	1	1	noBlindfold	counterclockwise	practice	Free	1	-0.5	-0.5	7.611526	0.2795	-1.45181	0.96635	1.66066326064281	-2.972334	-3.529432	0.30275
Trial1	1	1	noBlindfold	counterclockwise	practice	Free	1	-0.5	-0.5	7.631516	0.24738	-1.45176	0.97831	1.65649553851354	-2.917315	-3.355928	0.147158
Trial1	1	1	noBlindfold	counterclockwise	practice	Free	1	-0.5	-0.5	7.65152	0.21288	-1.45172	0.9894	1.65121480795252	-2.926958	-3.690241	-0.0019375
Trial1	1	1	noBlindfold	counterclockwise	practice	Free	1	-0.5	-0.5	7.671524	0.17806	-1.45179	1.00884	1.65419569478181	-3.091886	-3.673313	-0.473508
Trial1	1	1	noBlindfold	counterclockwise	practice	Free	1	-0.5	-0.5	7.691528	0.10426	-1.45197	1.0168	1.63273161424434	-3.16745	-4.092262	-1.191584
Trial1	1	1	noBlindfold	counterclockwise	practice	Free	1	-0.5	-0.5	7.711517	0.065337	-1.45202	1.02294	1.62448512685384	-2.884719	-3.961076	-1.368998
Trial1	1	1	noBlindfold	counterclockwise	practice	Free	1	-0.5	-0.5	7.731522	0.024125	-1.45199	1.02744	1.61486216834729	-2.588153	-3.918758	-1.503255
Trial1	1	1	noBlindfold	counterclockwise	practice	Free	1	-0.5	-0.5	7.751526	-0.016706	-1.45197	1.03017	1.60467853717941	-2.566078	-4.003394	-1.847517
Trial1	1	1	noBlindfold	counterclockwise	practice	Free	1	-0.5	-0.5	7.77153	-0.05829	-1.452	1.02992	1.59240788672153	-2.741967	-4.049944	-1.896219
Trial1	1	1	noBlindfold	counterclockwise	practice	Free	1	-0.5	-0.5	7.791519	-0.14504	-1.45211	1.0267	1.56742130867273	-2.395987	-4.545064	-2.183809
Trial1	1	1	noBlindfold	counterclockwise	practice	Free	1	-0.5	-0.5	7.811523	-0.18979	-1.45216	1.02143	1.55273292588234	-2.025049	-3.918758	-2.389805
Trial1	1	1	noBlindfold	counterclockwise	practice	Free	1	-0.5	-0.5	7.831528	-0.23347	-1.45207	1.01457	1.53784281475561	-2.085206	-4.392719	-2.357604
Trial1	1	1	noBlindfold	counterclockwise	practice	Free	1	-0.5	-0.5	7.851517	-0.27729	-1.45209	1.00548	1.52186396266907	-1.822458	-3.939917	-2.216342
Trial1	1	1	noBlindfold	counterclockwise	practice	Free	1	-0.5	-0.5	7.871521	-0.32242	-1.45204	0.98271	1.49330626850606	-1.69648	-4.363097	-2.154744
Trial1	1	1	noBlindfold	counterclockwise	practice	Free	1	-0.5	-0.5	7.891525	-0.40937	-1.45212	0.96948	1.47227212225234	-1.2772	-4.138811	-1.960671
Trial1	1	1	noBlindfold	counterclockwise	practice	Free	1	-0.5	-0.5	7.91153	-0.45222	-1.45209	0.95519	1.45597420089573	-1.181945	-4.130348	-1.605854
Trial1	1	1	noBlindfold	counterclockwise	practice	Free	1	-0.5	-0.5	7.931519	-0.49579	-1.45204	0.94003	1.44003613288556	-1.035619	-3.927221	-1.52989
Trial1	1	1	noBlindfold	counterclockwise	practice	Free	1	-0.5	-0.5	7.951523	-0.53742	-1.45201	0.92361	1.42410174376694	-0.784593	-4.151507	-1.395029
Trial1	1	1	noBlindfold	counterclockwise	practice	Free	1	-0.5	-0.5	7.971527	-0.57944	-1.45208	0.88912	1.39138966692178	-0.444852	-4.117652	-1.534586
Trial1	1	1	noBlindfold	counterclockwise	practice	Free	1	-0.5	-0.5	7.991516	-0.65885	-1.45211	0.87107	1.38024140892662	-0.160832	-4.34617	-1.381144
Trial1	1	1	noBlindfold	counterclockwise	practice	Free	1	-0.5	-0.5	8.01152	-0.69502	-1.45211	0.85241	1.36639873571809	-0.220904	-4.227679	-1.657116
Trial1	1	1	noBlindfold	counterclockwise	practice	Free	1	-0.5	-0.5	8.031525	-0.73216	-1.45214	0.83334	1.35340081995261	-0.514222	-4.363097	-1.35518
Trial1	1	1	noBlindfold	counterclockwise	practice	Free	1	-0.5	-0.5	8.051529	-0.76701	-1.45216	0.81417	1.34102092548275	-0.053064	-4.257302	-1.019844
Trial1	1	1	noBlindfold	counterclockwise	practice	Free	1	-0.5	-0.5	8.071518	-0.8006	-1.45211	0.77479	1.30975183580582	-0.062752	-4.011857	-1.014688
Trial1	1	1	noBlindfold	counterclockwise	practice	Free	1	-0.5	-0.5	8.091522	-0.8649	-1.45208	0.75437	1.30636755409688	0.11173	-4.164202	-1.363977
Trial1	1	1	noBlindfold	counterclockwise	practice	Free	1	-0.5	-0.5	8.111526	-0.89553	-1.45208	0.73431	1.29613472364748	-0.202942	-4.227679	-1.184106
Trial1	1	1	noBlindfold	counterclockwise	practice	Free	1	-0.5	-0.5	8.131516	-0.92399	-1.4521	0.71398	1.28589069195191	0.12034	-4.155739	-1.164088
Trial1	1	1	noBlindfold	counterclockwise	practice	Free	1	-0.5	-0.5	8.15152	-0.95113	-1.45209	0.69279	1.2752514910186	0.259443	-4.210752	-1.343148
Trial1	1	1	noBlindfold	counterclockwise	practice	Free	1	-0.5	-0.5	8.171524	-0.97689	-1.45214	0.65072	1.24562458925853	0.062898	-4.316547	-1.446713
Trial1	1	1	noBlindfold	counterclockwise	practice	Free	1	-0.5	-0.5	8.191528	-1.02516	-1.45219	0.6283801	1.24460221107679	-0.202941	-4.126116	-1.808718
Trial1	1	1	noBlindfold	counterclockwise	practice	Free	1	-0.5	-0.5	8.211517	-1.04724	-1.45213	0.60613	1.2340969264273	0.013154	-4.295388	-1.808576
Trial1	1	1	noBlindfold	counterclockwise	practice	Free	1	-0.5	-0.5	8.231522	-1.06959	-1.45214	0.58314	1.22377490992689	-0.102334	-4.308083	-2.202146
Trial1	1	1	noBlindfold	counterclockwise	practice	Free	1	-0.5	-0.5	8.251526	-1.0891	-1.45218	0.55865	1.21151915868404	-0.11319	-4.655091	-1.999536
Trial1	1	1	noBlindfold	counterclockwise	practice	Free	1	-0.5	-0.5	8.27153	-1.10825	-1.4523	0.50806	1.17734999443952	0.040733	-4.625468	-2.42173
Trial1	1	1	noBlindfold	counterclockwise	practice	Free	1	-0.5	-0.5	8.291519	-1.14396	-1.45242	0.481	1.17347579187256	-0.067443	-4.735495	-2.890606
Trial1	1	1	noBlindfold	counterclockwise	practice	Free	1	-0.5	-0.5	8.311523	-1.16028	-1.45238	0.45169	1.15831062248725	-0.196772	-4.756654	-2.937406
Trial1	1	1	noBlindfold	counterclockwise	practice	Free	1	-0.5	-0.5	8.331528	-1.17647	-1.45236	0.42085	1.14261822164124	-0.330662	-4.672018	-3.05139
Trial1	1	1	noBlindfold	counterclockwise	practice	Free	1	-0.5	-0.5	8.351517	-1.19214	-1.45237	0.38941	1.1269906321955	-0.23009	-4.807436	-3.472211
Trial1	1	1	noBlindfold	counterclockwise	practice	Free	1	-0.5	-0.5	8.371521	-1.20677	-1.45239	0.32122	1.08347876160432	-0.090627	-4.684714	-3.267274
Trial1	1	1	noBlindfold	counterclockwise	practice	Free	1	-0.5	-0.5	8.391525	-1.23492	-1.45247	0.28565	1.07580360142283	-0.513563	-5.082503	-3.292685
Trial1	1	1	noBlindfold	counterclockwise	practice	Free	1	-0.5	-0.5	8.41153	-1.24793	-1.45253	0.24891	1.05842598343379	-0.405748	-5.251775	-3.221857
Trial1	1	1	noBlindfold	counterclockwise	practice	Free	1	-0.5	-0.5	8.431519	-1.26149	-1.45257	0.21118	1.04194241462737	-0.305161	-4.938622	-2.895889
Trial1	1	1	noBlindfold	counterclockwise	practice	Free	1	-0.5	-0.5	8.451523	-1.27469	-1.45251	0.17139	1.02513862173677	-0.145594	-4.904767	-2.905493
Trial1	1	1	noBlindfold	counterclockwise	practice	Free	1	-0.5	-0.5	8.471527	-1.28708	-1.45244	0.092212	0.984992414236123	-0.090306	-4.659323	-2.728771
Trial1	1	1	noBlindfold	counterclockwise	practice	Free	1	-0.5	-0.5	8.491516	-1.31076	-1.4524	0.052312	0.981009766349238	-0.136536	-4.930158	-1.979039
Trial1	1	1	noBlindfold	counterclockwise	practice	Free	1	-0.5	-0.5	8.51152	-1.3221	-1.45244	0.011281	0.968120210334285	-0.143258	-4.67625	-1.69799
Trial1	1	1	noBlindfold	counterclockwise	practice	Free	1	-0.5	-0.5	8.531525	-1.33344	-1.4524	-0.028282	0.9576742733729	-0.0042592	-4.790509	-1.484586
Trial1	1	1	noBlindfold	counterclockwise	practice	Free	1	-0.5	-0.5	8.551529	-1.34397	-1.45239	-0.068733	0.947774598038724	0.227249	-4.46466	-1.54413
Trial1	1	1	noBlindfold	counterclockwise	practice	Free	1	-0.5	-0.5	8.571518	-1.35392	-1.45225	-0.14746	0.923831039590551	0.197159	-4.384256	-1.636497
Trial1	1	1	noBlindfold	counterclockwise	practice	Free	1	-0.5	-0.5	8.591522	-1.37265	-1.45227	-0.18518	0.927701185269849	0.081344	-4.236143	-1.051229
Trial1	1	1	noBlindfold	counterclockwise	practice	Free	1	-0.5	-0.5	8.611526	-1.38091	-1.45222	-0.22195	0.92375001608503	0.205338	-4.875145	-0.618454
Trial1	1	1	noBlindfold	counterclockwise	practice	Free	1	-0.5	-0.5	8.631516	-1.3886	-1.45231	-0.25787	0.920997767535838	0.437424	-4.363097	-0.862088
Trial1	1	1	noBlindfold	counterclockwise	practice	Free	1	-0.5	-0.5	8.65152	-1.39562	-1.45223	-0.29418	0.918965203901007	0.268588	-4.46466	-0.886432
Trial1	1	1	noBlindfold	counterclockwise	practice	Free	1	-0.5	-0.5	8.671524	-1.40223	-1.45226	-0.36226	0.912683581867092	0.408443	-4.515442	-0.852957
Trial1	1	1	noBlindfold	counterclockwise	practice	Free	1	-0.5	-0.5	8.691528	-1.41336	-1.45205	-0.39609	0.919251629930843	0.237803	-4.396951	-0.8017
Trial1	1	1	noBlindfold	counterclockwise	practice	Free	1	-0.5	-0.5	8.711517	-1.41811	-1.45212	-0.4281	0.920921064716967	0.567287	-4.295388	-0.797206
Trial1	1	1	noBlindfold	counterclockwise	practice	Free	1	-0.5	-0.5	8.731522	-1.42224	-1.45212	-0.45945	0.923131060214401	0.603372	-4.261534	-0.985527
Trial1	1	1	noBlindfold	counterclockwise	practice	Free	1	-0.5	-0.5	8.751526	-1.42555	-1.45216	-0.49098	0.925593935402959	0.607171	-4.659323	-0.947168
Trial1	1	1	noBlindfold	counterclockwise	practice	Free	1	-0.5	-0.5	8.77153	-1.42826	-1.45226	-0.55049	0.929632199950771	0.49952	-4.181129	-1.047719
Trial1	1	1	noBlindfold	counterclockwise	practice	Free	1	-0.5	-0.5	8.791519	-1.43198	-1.45208	-0.58051	0.935451019333742	0.468571	-4.320779	-1.070053
Trial1	1	1	noBlindfold	counterclockwise	practice	Free	1	-0.5	-0.5	8.811523	-1.43312	-1.4521	-0.60937	0.939507718296318	0.650616	-3.935685	-1.345646
Trial1	1	1	noBlindfold	counterclockwise	practice	Free	1	-0.5	-0.5	8.831528	-1.4336	-1.45202	-0.63806	0.943752956808454	0.579108	-4.033016	-1.332444
Trial1	1	1	noBlindfold	counterclockwise	practice	Free	1	-0.5	-0.5	8.851517	-1.43346	-1.45205	-0.6674	0.948351373257861	0.801515	-4.312315	-1.436741
Trial1	1	1	noBlindfold	counterclockwise	practice	Free	1	-0.5	-0.5	8.871521	-1.43259	-1.45212	-0.72457	0.95924752991832	0.717744	-4.130348	-1.221004
Trial1	1	1	noBlindfold	counterclockwise	practice	Free	1	-0.5	-0.5	8.891525	-1.4289	-1.4521	-0.75257	0.962624972658076	0.807062	-4.269997	-1.451472
Trial1	1	1	noBlindfold	counterclockwise	practice	Free	1	-0.5	-0.5	8.91153	-1.42608	-1.45211	-0.78061	0.967660114762288	0.88121	-4.282693	-1.603126
Trial1	1	1	noBlindfold	counterclockwise	practice	Free	1	-0.5	-0.5	8.931519	-1.42249	-1.45213	-0.80885	0.972818645990851	0.941141	-4.392719	-1.950041
Trial1	1	1	noBlindfold	counterclockwise	practice	Free	1	-0.5	-0.5	8.951523	-1.41828	-1.45217	-0.83811	0.978548169634281	1.065277	-4.405415	-1.765318
Trial1	1	1	noBlindfold	counterclockwise	practice	Free	1	-0.5	-0.5	8.971527	-1.41316	-1.4522	-0.89538	0.995081144775889	1.052187	-4.291156	-1.635076
Trial1	1	1	noBlindfold	counterclockwise	practice	Free	1	-0.5	-0.5	8.991516	-1.40133	-1.45219	-0.92522	0.996598122423584	1.08456	-4.456196	-1.86237
Trial1	1	1	noBlindfold	counterclockwise	practice	Free	1	-0.5	-0.5	9.01152	-1.39437	-1.45225	-0.95437	1.00316992620722	1.077393	-4.460428	-1.776981
Trial1	1	1	noBlindfold	counterclockwise	practice	Free	1	-0.5	-0.5	9.031525	-1.38705	-1.45225	-0.98455	1.01076528537741	1.200922	-4.380024	-1.838558
Trial1	1	1	noBlindfold	counterclockwise	practice	Free	1	-0.5	-0.5	9.051529	-1.37892	-1.45224	-1.01392	1.01814249076601	1.153053	-4.303852	-1.837783
Trial1	1	1	noBlindfold	counterclockwise	practice	Free	1	-0.5	-0.5	9.071518	-1.3705	-1.4522	-1.07268	1.04198501962949	1.045332	-4.350401	-1.569858
Trial1	1	1	noBlindfold	counterclockwise	practice	Free	1	-0.5	-0.5	9.091522	-1.35218	-1.45217	-1.103	1.04394428477363	0.979049	-4.392719	-1.587027
Trial1	1	1	noBlindfold	counterclockwise	practice	Free	1	-0.5	-0.5	9.111526	-1.34239	-1.4522	-1.1324	1.0533521819676	0.99141	-4.426574	-1.683875
Trial1	1	1	noBlindfold	counterclockwise	practice	Free	1	-0.5	-0.5	9.131516	-1.33187	-1.45223	-1.1625	1.06344436227764	1.085409	-4.329242	-1.416591
Trial1	1	1	noBlindfold	counterclockwise	practice	Free	1	-0.5	-0.5	9.15152	-1.32084	-1.45218	-1.19135	1.07319294943079	1.128726	-4.092262	-1.049941
Trial1	1	1	noBlindfold	counterclockwise	practice	Free	1	-0.5	-0.5	9.171524	-1.30964	-1.4521	-1.24765	1.10204236792828	1.14922	-4.164202	-1.046603
Trial1	1	1	noBlindfold	counterclockwise	practice	Free	1	-0.5	-0.5	9.191528	-1.28601	-1.45201	-1.27596	1.10450252161726	0.978626	-3.906062	-1.112549
Trial1	1	1	noBlindfold	counterclockwise	practice	Free	1	-0.5	-0.5	9.211517	-1.27334	-1.45199	-1.30296	1.11480920255793	0.915107	-3.825658	-0.867662
Trial1	1	1	noBlindfold	counterclockwise	practice	Free	1	-0.5	-0.5	9.231522	-1.2608	-1.45197	-1.32951	1.1255682215811	0.83524	-3.952612	-0.845381
Trial1	1	1	noBlindfold	counterclockwise	practice	Free	1	-0.5	-0.5	9.251526	-1.24799	-1.45193	-1.35635	1.13702440206565	1.05743	-3.821426	-0.768432
Trial1	1	1	noBlindfold	counterclockwise	practice	Free	1	-0.5	-0.5	9.27153	-1.23479	-1.45193	-1.40691	1.16721974813166	1.256144	-3.906062	-0.909797
Trial1	1	1	noBlindfold	counterclockwise	practice	Free	1	-0.5	-0.5	9.291519	-1.20629	-1.45199	-1.43149	1.16898216931954	1.311231	-4.092262	-1.035262
Trial1	1	1	noBlindfold	counterclockwise	practice	Free	1	-0.5	-0.5	9.311523	-1.19136	-1.45209	-1.45647	1.1801752116937	1.419911	-4.439269	-0.904431
Trial1	1	1	noBlindfold	counterclockwise	practice	Free	1	-0.5	-0.5	9.331528	-1.17535	-1.45218	-1.4811	1.19107308286641	1.807232	-4.375792	-1.144428
Trial1	1	1	noBlindfold	counterclockwise	practice	Free	1	-0.5	-0.5	9.351517	-1.15915	-1.45217	-1.5047	1.20162429578021	1.568373	-4.210752	-0.78328
Trial1	1	1	noBlindfold	counterclockwise	practice	Free	1	-0.5	-0.5	9.371521	-1.14226	-1.45213	-1.55124	1.23191043475749	1.756397	-4.409647	-0.888142
Trial1	1	1	noBlindfold	counterclockwise	practice	Free	1	-0.5	-0.5	9.391525	-1.10572	-1.45214	-1.57494	1.23385278767394	1.867475	-4.181129	-1.258807
Trial1	1	1	noBlindfold	counterclockwise	practice	Free	1	-0.5	-0.5	9.41153	-1.08606	-1.45212	-1.59778	1.24442246992187	1.820833	-4.037248	-1.11049
Trial1	1	1	noBlindfold	counterclockwise	practice	Free	1	-0.5	-0.5	9.431519	-1.06629	-1.45204	-1.6211	1.25600536750639	1.754122	-3.889135	-0.764307
Trial1	1	1	noBlindfold	counterclockwise	practice	Free	1	-0.5	-0.5	9.451523	-1.04525	-1.45196	-1.64286	1.26626482269181	1.619407	-3.956844	-0.841551
Trial1	1	1	noBlindfold	counterclockwise	practice	Free	1	-0.5	-0.5	9.471527	-1.0249	-1.45194	-1.68836	1.29912254990401	1.692072	-4.092262	-0.836246
Trial1	1	1	noBlindfold	counterclockwise	practice	Free	1	-0.5	-0.5	9.491516	-0.98007	-1.45205	-1.71009	1.30183912513978	1.743807	-3.92299	-0.848895
Trial1	1	1	noBlindfold	counterclockwise	practice	Free	1	-0.5	-0.5	9.51152	-0.95756	-1.45202	-1.73227	1.31447727819644	1.808251	-3.867976	-1.118115
Trial1	1	1	noBlindfold	counterclockwise	practice	Free	1	-0.5	-0.5	9.531525	-0.93455	-1.45198	-1.75355	1.32673338608768	1.702339	-3.927221	-0.980452
Trial1	1	1	noBlindfold	counterclockwise	practice	Free	1	-0.5	-0.5	9.551529	-0.91036	-1.45197	-1.77455	1.33898204447019	1.486663	-3.7114	-0.741611
Trial1	1	1	noBlindfold	counterclockwise	practice	Free	1	-0.5	-0.5	9.571518	-0.8865	-1.45192	-1.8155	1.37110267884567	1.432229	-3.588677	-0.745474
Trial1	1	1	noBlindfold	counterclockwise	practice	Free	1	-0.5	-0.5	9.591522	-0.83806	-1.45181	-1.83596	1.37806885942312	1.353316	-3.432101	-0.678855
Trial1	1	1	noBlindfold	counterclockwise	practice	Free	1	-0.5	-0.5	9.611526	-0.81293	-1.45177	-1.8559	1.39154235321039	1.152258	-3.546359	-0.503965
Trial1	1	1	noBlindfold	counterclockwise	practice	Free	1	-0.5	-0.5	9.631516	-0.78778	-1.45174	-1.87473	1.40452834392147	1.06199	-3.542128	-0.169856
Trial1	1	1	noBlindfold	counterclockwise	practice	Free	1	-0.5	-0.5	9.65152	-0.76339	-1.45174	-1.89408	1.41874362038519	1.060941	-3.533664	-0.182909
Trial1	1	1	noBlindfold	counterclockwise	practice	Free	1	-0.5	-0.5	9.671524	-0.73761	-1.45174	-1.92819	1.44782083132278	1.058829	-3.495578	-0.208465
Trial1	1	1	noBlindfold	counterclockwise	practice	Free	1	-0.5	-0.5	9.691528	-0.69003	-1.45173	-1.94465	1.45709465267418	1.055289	-3.364392	-0.154889
Trial1	1	1	noBlindfold	counterclockwise	practice	Free	1	-0.5	-0.5	9.711517	-0.6660401	-1.45172	-1.96099	1.47039482540902	0.991375	-3.508273	-0.120807
Trial1	1	1	noBlindfold	counterclockwise	practice	Free	1	-0.5	-0.5	9.731522	-0.6422	-1.45173	-1.97625	1.48308283768863	1.041559	-3.444796	-0.109062
Trial1	1	1	noBlindfold	counterclockwise	practice	Free	1	-0.5	-0.5	9.751526	-0.61784	-1.45171	-1.99093	1.49557962440748	0.815186	-3.28822	-0.151307
Trial1	1	1	noBlindfold	counterclockwise	practice	Free	1	-0.5	-0.5	9.77153	-0.59445	-1.45167	-2.01843	1.52136466712398	0.766089	-3.275524	-0.035601
Trial1	1	1	noBlindfold	counterclockwise	practice	Free	1	-0.5	-0.5	9.791519	-0.54862	-1.45165	-2.03126	1.53203170077771	0.872832	-3.326306	-0.038429
Trial1	1	1	noBlindfold	counterclockwise	practice	Free	1	-0.5	-0.5	9.811523	-0.52625	-1.45166	-2.0424	1.54262324067235	0.777181	-3.398246	-0.00015441
Trial1	1	1	noBlindfold	counterclockwise	practice	Free	1	-0.5	-0.5	9.831528	-0.50348	-1.45167	-2.04698	1.54698381828171	0.592982	-3.10202	-0.860027
Trial1	1	1	noBlindfold	counterclockwise	practice	Free	1	-0.5	-0.5	9.851517	-0.48144	-1.45163	-2.04902	1.54913100028588	0.853875	-3.715631	-1.078682
Trial1	1	1	noBlindfold	counterclockwise	practice	Free	1	-0.5	-0.5	9.871521	-0.45902	-1.45185	-2.05148	1.55202117315903	0.709172	-4.13458	-0.391762
Trial1	1	1	noBlindfold	counterclockwise	practice	Free	1	-0.5	-0.5	9.891525	-0.41687	-1.45192	-2.05254	1.55476404869692	0.780112	-3.482882	-0.112881
Trial1	1	1	noBlindfold	counterclockwise	practice	Free	1	-0.5	-0.5	9.91153	-0.3959	-1.4518	-2.05349	1.55697390795153	0.56021	-3.728327	-0.082046
Trial1	1	1	noBlindfold	counterclockwise	practice	Free	1	-0.5	-0.5	9.931519	-0.37619	-1.45179	-2.05436	1.55928329745864	0.370123	-3.436333	-0.01666
Trial1	1	1	noBlindfold	counterclockwise	practice	Free	1	-0.5	-0.5	9.951523	-0.3572	-1.45173	-2.05515	1.56169250226028	0.380299	-3.250133	0.022526
Trial1	1	1	noBlindfold	counterclockwise	practice	Free	1	-0.5	-0.5	9.971527	-0.33899	-1.45164	-2.05652	1.5648254451863	0.206974	-3.19512	-0.079486
Trial1	1	1	noBlindfold	counterclockwise	practice	Free	1	-0.5	-0.5	9.991516	-0.3046	-1.4516	-2.05711	1.56932244412298	0.163055	-3.309379	-0.068472
Trial1	1	1	noBlindfold	counterclockwise	practice	Free	1	-0.5	-0.5	10.01152	-0.28839	-1.45168	-2.05765	1.5719579695613	0.437644	-3.719863	-0.233538
Trial1	1	1	noBlindfold	counterclockwise	practice	Free	1	-0.5	-0.5	10.03152	-0.27335	-1.45185	-2.05813	1.57452831026467	0.618404	-4.121884	-0.294829
Trial1	1	1	noBlindfold	counterclockwise	practice	Free	1	-0.5	-0.5	10.05153	-0.25884	-1.45203	-2.05859	1.57713687884034	0.984868	-4.291156	-0.270493
Trial1	1	1	noBlindfold	counterclockwise	practice	Free	1	-0.5	-0.5	10.07152	-0.2447	-1.45211	-2.05938	1.58014057743266	1.065799	-4.223447	-0.258524
Trial1	1	1	noBlindfold	counterclockwise	practice	Free	1	-0.5	-0.5	10.09152	-0.21611	-1.45211	-2.05975	1.58537498705106	1.218632	-4.286924	-0.397418
Trial1	1	1	noBlindfold	counterclockwise	practice	Free	1	-0.5	-0.5	10.11153	-0.20282	-1.45214	-2.06008	1.58813277701921	1.150869	-4.316547	-0.460722
Trial1	1	1	noBlindfold	counterclockwise	practice	Free	1	-0.5	-0.5	10.13152	-0.18887	-1.45216	-2.06038	1.59109634103087	1.026475	-4.265765	-0.480919
Trial1	1	1	noBlindfold	counterclockwise	practice	Free	1	-0.5	-0.5	10.15152	-0.17559	-1.45215	-2.06065	1.59401062565029	1.029058	-4.198057	-0.390127
Trial1	1	1	noBlindfold	counterclockwise	practice	Free	1	-0.5	-0.5	10.17152	-0.16264	-1.45211	-2.06112	1.59715607385404	0.742823	-4.079566	-0.283118
Trial1	1	1	noBlindfold	counterclockwise	practice	Free	1	-0.5	-0.5	10.19153	-0.13778	-1.452	-2.06131	1.60277646995505	0.502751	-3.978003	-0.309419
Trial1	1	1	noBlindfold	counterclockwise	practice	Free	1	-0.5	-0.5	10.21152	-0.12647	-1.45199	-2.06147	1.60552587062669	0.325566	-3.939917	-0.276396
Trial1	1	1	noBlindfold	counterclockwise	practice	Free	1	-0.5	-0.5	10.23152	-0.11563	-1.45197	-2.0616	1.60820855679265	0.272219	-3.859513	-0.291883
Trial1	1	1	noBlindfold	counterclockwise	practice	Free	1	-0.5	-0.5	10.25153	-0.10598	-1.45192	-2.06171	1.6106490169694	0.050489	-3.686009	-0.254902
Trial1	1	1	noBlindfold	counterclockwise	practice	Free	1	-0.5	-0.5	10.27153	-0.097254	-1.45186	-2.06187	1.61296056946672	-0.0023325	-3.7114	-0.228923
Trial1	1	1	noBlindfold	counterclockwise	practice	Free	1	-0.5	-0.5	10.29152	-0.082724	-1.45187	-2.06193	1.6167078886314	-0.18844	-3.753718	-0.197445
Trial1	1	1	noBlindfold	counterclockwise	practice	Free	1	-0.5	-0.5	10.31152	-0.077268	-1.45188	-2.06197	1.61816334371018	-0.246839	-3.796036	-0.272524
Trial1	1	1	noBlindfold	counterclockwise	practice	Free	1	-0.5	-0.5	10.33153	-0.072863	-1.45188	-2.062	1.61934867523588	-0.247252	-3.728327	-0.339762
Trial1	1	1	noBlindfold	counterclockwise	practice	Free	1	-0.5	-0.5	10.35152	-0.069736	-1.45188	-2.06202	1.62019560079202	-0.17153	-3.787572	-0.353035
Trial1	1	1	noBlindfold	counterclockwise	practice	Free	1	-0.5	-0.5	10.37152	-0.067709	-1.45189	-2.06202	1.62073507646407	-0.229171	-3.757949	-0.344073
Trial1	1	1	noBlindfold	counterclockwise	practice	Free	1	-0.5	-0.5	10.39153	-0.066704	-1.45189	-2.06202	1.62100342510497	-0.309378	-3.732559	-0.376815
Trial1	1	1	noBlindfold	counterclockwise	practice	Free	1	-0.5	-0.5	10.41153	-0.066721	-1.45187	-2.06202	1.6209988804743	-0.362438	-3.707168	-0.346865
Trial1	1	1	noBlindfold	counterclockwise	practice	Free	1	-0.5	-0.5	10.43152	-0.066745	-1.45185	-2.06202	1.62099246609557	-0.509014	-3.635227	-0.324512
Trial1	1	1	noBlindfold	counterclockwise	practice	Free	1	-0.5	-0.5	10.45152	-0.066775	-1.45182	-2.06202	1.62098444709264	-0.664327	-3.542128	-0.272703
Trial1	1	1	noBlindfold	counterclockwise	practice	Free	1	-0.5	-0.5	10.47153	-0.066811	-1.45178	-2.06202	1.62097482576627	-0.726265	-3.419405	-0.209524
Trial1	1	1	noBlindfold	counterclockwise	practice	Free	1	-0.5	-0.5	10.49152	-0.066876	-1.45171	-2.06202	1.62095745669232	-0.482504	-3.398246	-0.349634
Trial1	1	1	noBlindfold	counterclockwise	practice	Free	1	-0.5	-0.5	10.51152	-0.066897	-1.45172	-2.06202	1.62095184670393	-0.358264	-3.474419	-0.405194
Trial1	1	1	noBlindfold	counterclockwise	practice	Free	1	-0.5	-0.5	10.53152	-0.066911	-1.45175	-2.06202	1.62094810618842	-0.193546	-3.656386	-0.406492
Trial1	1	1	noBlindfold	counterclockwise	practice	Free	1	-0.5	-0.5	10.55153	-0.066921	-1.45182	-2.06202	1.62094543474474	-0.202463	-3.779108	-0.414703
Trial1	1	1	noBlindfold	counterclockwise	practice	Free	1	-0.5	-0.5	10.57152	-0.066931	-1.45186	-2.06202	1.62094276136776	-0.246837	-3.770645	-0.405809
Trial1	1	1	noBlindfold	counterclockwise	practice	Free	1	-0.5	-0.5	10.59152	-0.066957	-1.45185	-2.06202	1.62093581642935	-0.287137	-3.626764	-0.45143
Trial1	1	1	noBlindfold	counterclockwise	practice	Free	1	-0.5	-0.5	10.61153	-0.066974	-1.45183	-2.06202	1.62093127426288	-0.370908	-3.563287	-0.370916
Trial1	1	1	noBlindfold	counterclockwise	practice	Free	1	-0.5	-0.5	10.63152	-0.066993	-1.4518	-2.06202	1.62092619885649	-0.330688	-3.508273	-0.36684
Trial1	1	1	noBlindfold	counterclockwise	practice	Free	1	-0.5	-0.5	10.65152	-0.067011	-1.45177	-2.06202	1.6209213903485	-0.352518	-3.537896	-0.324555
Trial1	1	1	noBlindfold	counterclockwise	practice	Free	1	-0.5	-0.5	10.67152	-0.067029	-1.45176	-2.06202	1.62091658202616	-0.286108	-3.537896	-0.375422
Trial1	1	1	noBlindfold	counterclockwise	practice	Free	1	-0.5	-0.5	10.69153	-0.067061	-1.45179	-2.06202	1.62090803457702	-0.357634	-3.647923	-0.400065
Trial1	1	1	noBlindfold	counterclockwise	practice	Free	1	-0.5	-0.5	10.71152	-0.067079	-1.45181	-2.06202	1.62090322677033	-0.370456	-3.643691	-0.395338
Trial1	1	1	noBlindfold	counterclockwise	practice	Free	1	-0.5	-0.5	10.73152	-0.067098	-1.45182	-2.06202	1.62089815250685	-0.428163	-3.635227	-0.377971
Trial1	1	1	noBlindfold	counterclockwise	practice	Free	1	-0.5	-0.5	10.75153	-0.067118	-1.45182	-2.06202	1.62089280982942	-0.392599	-3.554823	-0.394971
Trial1	1	1	noBlindfold	counterclockwise	practice	Free	1	-0.5	-0.5	10.77153	-0.06714	-1.4518	-2.06202	1.62088693613361	-0.445273	-3.550591	-0.323015
Trial1	1	1	noBlindfold	counterclockwise	practice	Free	1	-0.5	-0.5	10.79152	-0.067188	-1.45175	-2.06202	1.62087411723777	-0.480136	-3.449028	-0.263751
Trial1	1	1	noBlindfold	counterclockwise	practice	Free	1	-0.5	-0.5	10.81152	-0.067212	-1.45174	-2.06202	1.62086770927967	-0.453351	-3.495578	-0.268111
Trial1	1	1	noBlindfold	counterclockwise	practice	Free	1	-0.5	-0.5	10.83153	-0.067237	-1.45175	-2.06202	1.62086103309936	-0.471054	-3.554823	-0.272076
Trial1	1	1	noBlindfold	counterclockwise	practice	Free	1	-0.5	-0.5	10.85152	-0.067261	-1.45176	-2.06202	1.62085462581505	-0.448897	-3.482882	-0.297389
Trial1	1	1	noBlindfold	counterclockwise	practice	Free	1	-0.5	-0.5	10.87152	-0.067284	-1.45174	-2.06202	1.62084848539619	-0.448131	-3.36016	-0.221711
Trial1	1	1	noBlindfold	counterclockwise	practice	Free	1	-0.5	-0.5	10.89153	-0.067335	-1.45165	-2.06202	1.62083487093897	-0.482789	-3.250133	-0.141582
Trial1	1	1	noBlindfold	counterclockwise	practice	Free	1	-0.5	-0.5	10.91153	-0.067361	-1.45165	-2.06202	1.62082793002895	-0.478725	-3.355928	-0.18769
Trial1	1	1	noBlindfold	counterclockwise	practice	Free	1	-0.5	-0.5	10.93152	-0.067387	-1.45167	-2.06202	1.62082099149499	-0.496781	-3.423637	-0.225279
Trial1	1	1	noBlindfold	counterclockwise	practice	Free	1	-0.5	-0.5	10.95152	-0.067414	-1.4517	-2.06202	1.62081378489807	-0.496525	-3.423637	-0.208412
Trial1	1	1	noBlindfold	counterclockwise	practice	Free	1	-0.5	-0.5	10.97153	-0.06744	-1.45171	-2.06202	1.62080684516511	-0.491642	-3.398246	-0.166394
Trial1	1	1	noBlindfold	counterclockwise	practice	Free	1	-0.5	-0.5	10.99152	-0.067491	-1.45169	-2.06202	1.62079323526676	-0.500193	-3.343233	-0.145225
Trial1	1	1	noBlindfold	counterclockwise	practice	Free	1	-0.5	-0.5	11.01152	-0.067516	-1.45169	-2.06202	1.62078656507198	-0.478095	-3.427869	-0.174777
Trial1	1	1	noBlindfold	counterclockwise	practice	Free	1	-0.5	-0.5	11.03152	-0.067541	-1.4517	-2.06202	1.62077989523526	-0.48651	-3.45326	-0.132658
Trial1	1	1	noBlindfold	counterclockwise	practice	Free	1	-0.5	-0.5	11.05153	-0.067568	-1.45173	-2.06202	1.62077268903321	-0.548889	-3.516737	-0.148873
Trial1	1	1	noBlindfold	counterclockwise	practice	Free	1	-0.5	-0.5	11.07152	-0.067596	-1.45174	-2.06202	1.62076522086715	-0.508788	-3.504041	-0.178725
Trial1	1	1	noBlindfold	counterclockwise	practice	Free	1	-0.5	-0.5	11.09152	-0.06765	-1.45174	-2.06202	1.62075081455867	-0.513092	-3.470187	-0.132245
Trial1	1	1	noBlindfold	counterclockwise	practice	Free	1	-0.5	-0.5	11.11153	-0.067677	-1.45174	-2.06202	1.62074361203114	-0.525997	-3.49981	-0.081701
Trial1	1	1	noBlindfold	counterclockwise	practice	Free	1	-0.5	-0.5	11.13152	-0.067707	-1.45174	-2.06202	1.62073560905039	-0.557001	-3.575982	-0.064602
Trial1	1	1	noBlindfold	counterclockwise	practice	Free	1	-0.5	-0.5	11.15152	-0.067735	-1.45176	-2.06202	1.62072814112697	-0.526215	-3.639459	-0.106847
Trial1	1	1	noBlindfold	counterclockwise	practice	Free	1	-0.5	-0.5	11.17152	-0.067762	-1.4518	-2.06201	1.62071128901848	-0.490869	-3.741022	-0.174353
Trial1	1	1	noBlindfold	counterclockwise	practice	Free	1	-0.5	-0.5	11.19153	-0.067804	-1.4519	-2.06201	1.62070008855903	-0.295192	-3.906062	-0.184316
Trial1	1	1	noBlindfold	counterclockwise	practice	Free	1	-0.5	-0.5	11.21152	-0.067818	-1.45194	-2.06201	1.6206963552972	-0.219253	-3.952612	-0.159724
Trial1	1	1	noBlindfold	counterclockwise	practice	Free	1	-0.5	-0.5	11.23152	-0.067828	-1.45196	-2.06201	1.62069368903421	-0.187758	-3.986467	-0.126357
Trial1	1	1	noBlindfold	counterclockwise	practice	Free	1	-0.5	-0.5	11.25153	-0.067837	-1.45198	-2.06201	1.62069128904916	-0.178666	-3.986467	-0.101244
Trial1	1	1	noBlindfold	counterclockwise	practice	Free	1	-0.5	-0.5	11.27153	-0.067844	-1.45199	-2.06201	1.62068942154325	-0.160967	-3.978003	-0.12653
Trial1	1	1	noBlindfold	counterclockwise	practice	Free	1	-0.5	-0.5	11.29152	-0.067867	-1.45197	-2.06201	1.62068329075871	-0.253527	-3.82989	-0.037489
Trial1	1	1	noBlindfold	counterclockwise	practice	Free	1	-0.5	-0.5	11.31152	-0.067881	-1.45195	-2.06201	1.62067955601581	-0.302543	-3.821426	-0.053853
Trial1	1	1	noBlindfold	counterclockwise	practice	Free	1	-0.5	-0.5	11.33153	-0.067895	-1.45193	-2.06201	1.62067582535832	-0.257858	-3.821426	-0.041625
Trial1	1	1	noBlindfold	counterclockwise	practice	Free	1	-0.5	-0.5	11.35152	-0.067908	-1.45193	-2.06201	1.62067235702022	-0.195525	-3.855281	-0.046352
Trial1	1	1	noBlindfold	counterclockwise	practice	Free	1	-0.5	-0.5	11.37152	-0.067918	-1.45193	-2.06201	1.6206696932594	-0.190978	-3.889135	-0.042176
Trial1	1	1	noBlindfold	counterclockwise	practice	Free	1	-0.5	-0.5	11.39153	-0.067935	-1.45192	-2.06201	1.6206651604288	-0.1907	-3.846817	-0.021154
Trial1	1	1	noBlindfold	counterclockwise	practice	Free	1	-0.5	-0.5	11.41153	-0.067943	-1.45192	-2.06201	1.62066302715571	-0.163767	-3.855281	-0.00037581
Trial1	1	1	noBlindfold	counterclockwise	practice	Free	1	-0.5	-0.5	11.43152	-0.06795301	-1.45193	-2.06201	1.62066035962284	-0.21769	-3.927221	-0.067095
Trial1	1	1	noBlindfold	counterclockwise	practice	Free	1	-0.5	-0.5	11.45152	-0.067964	-1.45195	-2.06201	1.62065742798499	-0.191263	-4.020321	-0.105103
Trial1	1	1	noBlindfold	counterclockwise	practice	Free	1	-0.5	-0.5	11.47153	-0.067973	-1.45199	-2.06201	1.62065502870154	-0.151607	-4.126116	-0.155822
Trial1	1	1	noBlindfold	counterclockwise	practice	Free	1	-0.5	-0.5	11.49152	-0.067984	-1.45208	-2.06201	1.62065209718975	-0.075826	-4.227679	-0.147992
Trial1	1	1	noBlindfold	counterclockwise	practice	Free	1	-0.5	-0.5	11.51152	-0.067987	-1.45209	-2.06201	1.6206512967958	-0.053891	-4.227679	-0.185931
Trial1	1	1	noBlindfold	counterclockwise	practice	Free	1	-0.5	-0.5	11.53152	-0.067988	-1.45211	-2.06201	1.62065103066099	-0.014052	-4.278461	-0.211417
Trial1	1	1	noBlindfold	counterclockwise	practice	Free	1	-0.5	-0.5	11.55153	-0.06799	-1.45214	-2.06201	1.62065049839308	-0.040781	-4.341938	-0.232123
Trial1	1	1	noBlindfold	counterclockwise	practice	Free	1	-0.5	-0.5	11.57152	-0.067992	-1.45216	-2.06201	1.62064996414141	-0.049778	-4.380024	-0.227778
Trial1	1	1	noBlindfold	counterclockwise	practice	Free	1	-0.5	-0.5	11.59152	-0.067999	-1.45215	-2.06201	1.62064809924374	-0.08526	-4.185361	-0.21894
Trial1	1	1	noBlindfold	counterclockwise	practice	Free	1	-0.5	-0.5	11.61153	-0.068004	-1.45212	-2.06201	1.62064676662372	-0.116053	-4.164202	-0.180816
Trial1	1	1	noBlindfold	counterclockwise	practice	Free	1	-0.5	-0.5	11.63152	-0.068009	-1.45211	-2.06201	1.62064543203204	-0.116063	-4.223447	-0.184962
Trial1	1	1	noBlindfold	counterclockwise	practice	Free	1	-0.5	-0.5	11.65152	-0.068013	-1.4521	-2.06201	1.62064436556062	-0.053921	-4.172666	-0.206443
Trial1	1	1	noBlindfold	counterclockwise	practice	Free	1	-0.5	-0.5	11.67152	-0.068015	-1.4521	-2.06201	1.62064383332133	-0.058536	-4.176898	-0.22734
Trial1	1	1	noBlindfold	counterclockwise	practice	Free	1	-0.5	-0.5	11.69153	-0.06801701	-1.45211	-2.06201	1.62064329909838	-0.032078	-4.282693	-0.256832
Trial1	1	1	noBlindfold	counterclockwise	practice	Free	1	-0.5	-0.5	11.71152	-0.068016	-1.45213	-2.06201	1.62064356720255	0.039113	-4.329242	-0.25738
Trial1	1	1	noBlindfold	counterclockwise	practice	Free	1	-0.5	-0.5	11.73152	-0.068014	-1.45215	-2.06201	1.62064410142666	0.038627	-4.337706	-0.286861
Trial1	1	1	noBlindfold	counterclockwise	practice	Free	1	-0.5	-0.5	11.75153	-0.068012	-1.45217	-2.06201	1.6206446336671	0.06083	-4.358865	-0.316215
Trial1	1	1	noBlindfold	counterclockwise	practice	Free	1	-0.5	-0.5	11.77153	-0.068011	-1.45217	-2.06201	1.62064489978817	0.06538	-4.34617	-0.303571
Trial1	1	1	noBlindfold	counterclockwise	practice	Free	1	-0.5	-0.5	11.79152	-0.068008	-1.45217	-2.06201	1.62064570014082	0.029217	-4.320779	-0.37447
Trial1	1	1	noBlindfold	counterclockwise	practice	Free	1	-0.5	-0.5	11.81152	-0.068007	-1.45217	-2.06201	1.62064596626418	-0.020032	-4.430806	-0.399135
Trial1	1	1	noBlindfold	counterclockwise	practice	Free	1	-0.5	-0.5	11.83153	-0.068005	-1.45219	-2.06201	1.62064649851263	0.019571	-4.447733	-0.449766
Trial1	1	1	noBlindfold	counterclockwise	practice	Free	1	-0.5	-0.5	11.85152	-0.068003	-1.45221	-2.06201	1.62064703274937	0.046038	-4.515442	-0.475071
Trial1	1	1	noBlindfold	counterclockwise	practice	Free	1	-0.5	-0.5	11.87152	-0.067999	-1.45223	-2.06201	1.62064809924374	0.028222	-4.498514	-0.47479
Trial1	1	1	noBlindfold	counterclockwise	practice	Free	1	-0.5	-0.5	11.89153	-0.06799	-1.45226	-2.06201	1.62065049839308	0.107471	-4.608541	-0.56782
Trial1	1	1	noBlindfold	counterclockwise	practice	Free	1	-0.5	-0.5	11.91153	-0.067985	-1.45228	-2.06201	1.62065183105322	0.120426	-4.58315	-0.609934
Trial1	1	1	noBlindfold	counterclockwise	practice	Free	1	-0.5	-0.5	11.93152	-0.067979	-1.45229	-2.06201	1.62065342986707	0.142494	-4.650859	-0.626927
Trial1	1	1	noBlindfold	counterclockwise	practice	Free	1	-0.5	-0.5	11.95152	-0.067972	-1.4523	-2.06201	1.62065529484493	0.164705	-4.642396	-0.62712
Trial1	1	1	noBlindfold	counterclockwise	practice	Free	1	-0.5	-0.5	11.97153	-0.067965	-1.45231	-2.06201	1.62065716183702	0.177905	-4.617005	-0.639835
Trial1	1	1	noBlindfold	counterclockwise	practice	Free	1	-0.5	-0.5	11.99152	-0.067951	-1.45232	-2.06201	1.62066089391931	0.128911	-4.693177	-0.648041
Trial1	1	1	noBlindfold	counterclockwise	practice	Free	1	-0.5	-0.5	12.01152	-0.067945	-1.45233	-2.06201	1.62066249285004	0.093019	-4.684714	-0.664298
Trial1	1	1	noBlindfold	counterclockwise	practice	Free	1	-0.5	-0.5	12.03152	-0.06794	-1.45233	-2.06201	1.62066382762539	0.097583	-4.655091	-0.622338
Trial1	1	1	noBlindfold	counterclockwise	practice	Free	1	-0.5	-0.5	12.05153	-0.067935	-1.45233	-2.06201	1.6206651604288	0.097555	-4.561991	-0.647576
Trial1	1	1	noBlindfold	counterclockwise	practice	Free	1	-0.5	-0.5	12.07152	-0.067932	-1.45231	-2.06201	1.62066595892594	0.062521	-4.595846	-0.58003
Trial1	1	1	noBlindfold	counterclockwise	practice	Free	1	-0.5	-0.5	12.09152	-0.067928	-1.45231	-2.06201	1.62066702558312	0.04856	-4.655091	-0.647111
Trial1	1	1	noBlindfold	counterclockwise	practice	Free	1	-0.5	-0.5	12.11153	-0.067926	-1.45231	-2.06201	1.62066755990832	0.039652	-4.604309	-0.647034
Trial1	1	1	noBlindfold	counterclockwise	practice	Free	1	-0.5	-0.5	12.13152	-0.067925	-1.45231	-2.06201	1.62066782607861	0.044129	-4.587382	-0.642873
Trial1	1	1	noBlindfold	counterclockwise	practice	Free	1	-0.5	-0.5	12.15152	-0.067925	-1.45231	-2.06201	1.62066782607861	-0.01339	-4.604309	-0.604571
Trial1	1	1	noBlindfold	counterclockwise	practice	Free	1	-0.5	-0.5	12.17152	-0.067926	-1.4523	-2.06201	1.62066755990832	-0.02655	-4.595846	-0.583456
Trial1	1	1	noBlindfold	counterclockwise	practice	Free	1	-0.5	-0.5	12.19153	-0.06793	-1.45228	-2.06201	1.62066649324654	-0.071063	-4.396951	-0.58727
Trial1	1	1	noBlindfold	counterclockwise	practice	Free	1	-0.5	-0.5	12.21152	-0.067934	-1.45224	-2.06201	1.62066542659394	-0.066263	-4.396951	-0.54951
Trial1	1	1	noBlindfold	counterclockwise	practice	Free	1	-0.5	-0.5	12.23152	-0.067938	-1.45222	-2.06201	1.62066435995052	-0.097461	-4.367329	-0.557639
Trial1	1	1	noBlindfold	counterclockwise	practice	Free	1	-0.5	-0.5	12.25153	-0.067942	-1.4522	-2.06201	1.62066329331627	-0.048418	-4.316547	-0.549665
Trial1	1	1	noBlindfold	counterclockwise	practice	Free	1	-0.5	-0.5	12.27153	-0.067945	-1.45219	-2.06201	1.62066249285004	3.1715E-05	-4.320779	-0.60465
Trial1	1	1	noBlindfold	counterclockwise	practice	Free	1	-0.5	-0.5	12.29152	-0.067943	-1.45221	-2.06201	1.62066302715571	0.048205	-4.528137	-0.69751
Trial1	1	1	noBlindfold	counterclockwise	practice	Free	1	-0.5	-0.5	12.31152	-0.067938	-1.45224	-2.06201	1.62066435995052	0.11033	-4.595846	-0.714851
Trial1	1	1	noBlindfold	counterclockwise	practice	Free	1	-0.5	-0.5	12.33153	-0.067931	-1.45229	-2.06201	1.62066622707912	0.163289	-4.688945	-0.761513
Trial1	1	1	noBlindfold	counterclockwise	practice	Free	1	-0.5	-0.5	12.35152	-0.067922	-1.45233	-2.06201	1.62066862657927	0.189832	-4.731263	-0.752996
Trial1	1	1	noBlindfold	counterclockwise	practice	Free	1	-0.5	-0.5	12.37152	-0.067913	-1.45237	-2.06201	1.62067102413946	0.176766	-4.837058	-0.744867
Trial1	1	1	noBlindfold	counterclockwise	practice	Free	1	-0.5	-0.5	12.39153	-0.067898	-1.45241	-2.06201	1.62067502481119	0.088197	-4.866681	-0.676857
Trial1	1	1	noBlindfold	counterclockwise	practice	Free	1	-0.5	-0.5	12.41153	-0.067894	-1.45241	-2.06201	1.62067609154635	0.088432	-4.828595	-0.647457
Trial1	1	1	noBlindfold	counterclockwise	practice	Free	1	-0.5	-0.5	12.43152	-0.06789	-1.45241	-2.06201	1.62067715829068	0.088336	-4.824363	-0.660211
Trial1	1	1	noBlindfold	counterclockwise	practice	Free	1	-0.5	-0.5	12.45152	-0.067887	-1.45241	-2.06201	1.62067795686507	0.052642	-4.883608	-0.663947
Trial1	1	1	noBlindfold	counterclockwise	practice	Free	1	-0.5	-0.5	12.47153	-0.067884	-1.45242	-2.06201	1.62067875743113	0.016953	-4.879376	-0.672037
Trial1	1	1	noBlindfold	counterclockwise	practice	Free	1	-0.5	-0.5	12.49152	-0.067882	-1.45241	-2.06201	1.62067928982035	-0.040908	-4.718568	-0.671535
Trial1	1	1	noBlindfold	counterclockwise	practice	Free	1	-0.5	-0.5	12.51152	-0.067884	-1.45238	-2.06201	1.62067875743113	-0.031888	-4.672018	-0.659013
Trial1	1	1	noBlindfold	counterclockwise	practice	Free	1	-0.5	-0.5	12.53152	-0.06788599	-1.45237	-2.06201	1.62067822504419	-0.059014	-4.727032	-0.709179
Trial1	1	1	noBlindfold	counterclockwise	practice	Free	1	-0.5	-0.5	12.55153	-0.067887	-1.45237	-2.06201	1.62067795686507	-0.0017088	-4.815899	-0.77295
Trial1	1	1	noBlindfold	counterclockwise	practice	Free	1	-0.5	-0.5	12.57152	-0.067885	-1.45239	-2.06201	1.62067848925086	0.024218	-4.913231	-0.861108
Trial1	1	1	noBlindfold	counterclockwise	practice	Free	1	-0.5	-0.5	12.59152	-0.067876	-1.45247	-2.06201	1.62068089097483	0.081615	-4.964012	-0.907808
Trial1	1	1	noBlindfold	counterclockwise	practice	Free	1	-0.5	-0.5	12.61153	-0.067869	-1.45248	-2.06201	1.62068275636573	0.170608	-4.968244	-0.90438
Trial1	1	1	noBlindfold	counterclockwise	practice	Free	1	-0.5	-0.5	12.63152	-0.067861	-1.45247	-2.06201	1.62068488997822	0.166477	-4.88784	-0.862343
Trial1	1	1	noBlindfold	counterclockwise	practice	Free	1	-0.5	-0.5	12.65152	-0.067853	-1.45247	-2.06201	1.62068702164076	0.175074	-4.930158	-0.891818
Trial1	1	1	noBlindfold	counterclockwise	practice	Free	1	-0.5	-0.5	12.67152	-0.067846	-1.45247	-2.06201	1.62068888911054	0.143918	-4.913231	-0.88727
Trial1	1	1	noBlindfold	counterclockwise	practice	Free	1	-0.5	-0.5	12.69153	-0.067841	-1.45246	-2.06201	1.6206902221833	0.072726	-4.811668	-0.88253
Trial1	1	1	noBlindfold	counterclockwise	practice	Free	1	-0.5	-0.5	12.71152	-0.067833	-1.45242	-2.06201	1.6206923559242	0.064445	-4.786277	-0.806854
Trial1	1	1	noBlindfold	counterclockwise	practice	Free	1	-0.5	-0.5	12.73152	-0.067829	-1.45239	-2.06201	1.62069342280841	0.082661	-4.688945	-0.75661
Trial1	1	1	noBlindfold	counterclockwise	practice	Free	1	-0.5	-0.5	12.75153	-0.067826	-1.45236	-2.06201	1.62069422148752	0.06499	-4.633932	-0.739656
Trial1	1	1	noBlindfold	counterclockwise	practice	Free	1	-0.5	-0.5	12.77153	-0.067822	-1.45234	-2.06201	1.62069528838777	0.011537	-4.672018	-0.739579
Trial1	1	1	noBlindfold	counterclockwise	practice	Free	1	-0.5	-0.5	12.79152	-0.067818	-1.45234	-2.06201	1.6206963552972	0.033212	-4.739727	-0.806583
Trial1	1	1	noBlindfold	counterclockwise	practice	Free	1	-0.5	-0.5	12.81152	-0.067815	-1.45236	-2.06201	1.620697155982	0.033306	-4.782045	-0.793984
Trial1	1	1	noBlindfold	counterclockwise	practice	Free	1	-0.5	-0.5	12.83153	-0.067812	-1.45237	-2.06201	1.62069795667197	0.059913	-4.735495	-0.798762
Trial1	1	1	noBlindfold	counterclockwise	practice	Free	1	-0.5	-0.5	12.85152	-0.067809	-1.45237	-2.06201	1.62069875538026	0.059717	-4.773581	-0.823613
Trial1	1	1	noBlindfold	counterclockwise	practice	Free	1	-0.5	-0.5	12.87152	-0.06780601	-1.45238	-2.06201	1.62069955409369	0.028512	-4.84129	-0.827543
Trial1	1	1	noBlindfold	counterclockwise	practice	Free	1	-0.5	-0.5	12.89153	-0.067796	-1.45245	-2.06201	1.62070222246962	0.11651	-5.010562	-0.93751
Trial1	1	1	noBlindfold	counterclockwise	practice	Free	1	-0.5	-0.5	12.91153	-0.067791	-1.45248	-2.06202	1.62071320662804	0.076291	-5.002099	-0.953962
Trial1	1	1	noBlindfold	counterclockwise	practice	Free	1	-0.5	-0.5	12.93152	-0.067787	-1.45249	-2.06202	1.62071427360221	0.098368	-5.010562	-0.970954
Trial1	1	1	noBlindfold	counterclockwise	practice	Free	1	-0.5	-0.5	12.95152	-0.067783	-1.45249	-2.06202	1.62071534058555	0.07591	-5.002099	-0.99176
Trial1	1	1	noBlindfold	counterclockwise	practice	Free	1	-0.5	-0.5	12.97153	-0.067779	-1.45249	-2.06202	1.62071640757807	0.080261	-5.031721	-0.996152
Trial1	1	1	noBlindfold	counterclockwise	practice	Free	1	-0.5	-0.5	12.99152	-0.067766	-1.45252	-2.06202	1.62071987288334	0.115462	-5.057112	-1.038304
Trial1	1	1	noBlindfold	counterclockwise	practice	Free	1	-0.5	-0.5	13.01152	-0.06776	-1.45252	-2.06202	1.62072147442753	0.1376	-4.989403	-1.046896
Trial1	1	1	noBlindfold	counterclockwise	practice	Free	1	-0.5	-0.5	13.03152	-0.067753	-1.45251	-2.06202	1.62072334027245	0.10229	-5.014794	-1.046858
Trial1	1	1	noBlindfold	counterclockwise	practice	Free	1	-0.5	-0.5	13.05153	-0.067747	-1.45251	-2.06202	1.62072494186139	0.164401	-5.031721	-1.026128
Trial1	1	1	noBlindfold	counterclockwise	practice	Free	1	-0.5	-0.5	13.07152	-0.06773899	-1.45251	-2.06202	1.6207270760207	0.191533	-4.942853	-0.971759
Trial1	1	1	noBlindfold	counterclockwise	practice	Free	1	-0.5	-0.5	13.09152	-0.067725	-1.45245	-2.06202	1.62073080790702	0.059166	-4.714336	-0.832008
Trial1	1	1	noBlindfold	counterclockwise	practice	Free	1	-0.5	-0.5	13.11153	-0.067722	-1.4524	-2.06202	1.62073160874708	0.051085	-4.667786	-0.735335
Trial1	1	1	noBlindfold	counterclockwise	practice	Free	1	-0.5	-0.5	13.13152	-0.06772	-1.45236	-2.06202	1.62073214330574	-0.028911	-4.591614	-0.760187
Trial1	1	1	noBlindfold	counterclockwise	practice	Free	1	-0.5	-0.5	13.15152	-0.06772	-1.45233	-2.06202	1.62073214330574	0.033168	-4.608541	-0.74778
Trial1	1	1	noBlindfold	counterclockwise	practice	Free	1	-0.5	-0.5	13.17152	-0.06771901	-1.45232	-2.06202	1.6207324076051	0.028059	-4.663555	-0.823339
Trial1	1	1	noBlindfold	counterclockwise	practice	Free	1	-0.5	-0.5	13.19153	-0.067706	-1.4524	-2.06202	1.62073587534441	0.25362	-4.989403	-0.967866
Trial1	1	1	noBlindfold	counterclockwise	practice	Free	1	-0.5	-0.5	13.21152	-0.067689	-1.45247	-2.06202	1.62074041037946	0.346763	-5.116357	-1.002504
Trial1	1	1	noBlindfold	counterclockwise	practice	Free	1	-0.5	-0.5	13.23152	-0.067668	-1.45252	-2.06202	1.62074601282723	0.43091	-5.061344	-1.036833
Trial1	1	1	noBlindfold	counterclockwise	practice	Free	1	-0.5	-0.5	13.25153	-0.067643	-1.45254	-2.06202	1.62075268084463	0.466488	-5.074039	-1.024541
Trial1	1	1	noBlindfold	counterclockwise	practice	Free	1	-0.5	-0.5	13.27153	-0.067618	-1.45254	-2.06202	1.62075935120777	0.493018	-5.112125	-1.037367
Trial1	1	1	noBlindfold	counterclockwise	practice	Free	1	-0.5	-0.5	13.29152	-0.067568	-1.45262	-2.06202	1.62077268903321	0.435323	-5.442206	-0.990666
Trial1	1	1	noBlindfold	counterclockwise	practice	Free	1	-0.5	-0.5	13.31152	-0.067545	-1.45269	-2.06202	1.62077882769702	0.394505	-5.467597	-1.065916
Trial1	1	1	noBlindfold	counterclockwise	practice	Free	1	-0.5	-0.5	13.33153	-0.067524	-1.45273	-2.06202	1.62078442989005	0.385319	-5.488756	-1.086834
Trial1	1	1	noBlindfold	counterclockwise	practice	Free	1	-0.5	-0.5	13.35152	-0.067504	-1.45273	-2.06202	1.62078976592554	0.367708	-5.412583	-1.053081
Trial1	1	1	noBlindfold	counterclockwise	practice	Free	1	-0.5	-0.5	13.37152	-0.067487	-1.45272	-2.06202	1.6207943029288	0.345773	-5.450669	-1.027302
Trial1	1	1	noBlindfold	counterclockwise	practice	Free	1	-0.5	-0.5	13.39153	-0.067457	-1.45271	-2.06202	1.62080230969228	0.251953	-5.480292	-1.031075
Trial1	1	1	noBlindfold	counterclockwise	practice	Free	1	-0.5	-0.5	13.41153	-0.067443	-1.45271	-2.06202	1.62080604582821	0.25126	-5.395656	-1.102472
Trial1	1	1	noBlindfold	counterclockwise	practice	Free	1	-0.5	-0.5	13.43152	-0.067429	-1.45271	-2.06202	1.62080978207644	0.300128	-5.382961	-1.102893
Trial1	1	1	noBlindfold	counterclockwise	practice	Free	1	-0.5	-0.5	13.45152	-0.067412	-1.4527	-2.06202	1.62081431782194	0.358172	-5.450669	-1.069793
Trial1	1	1	noBlindfold	counterclockwise	practice	Free	1	-0.5	-0.5	13.47153	-0.067394	-1.45271	-2.06202	1.62081912418267	0.358046	-5.459133	-1.073989
Trial1	1	1	noBlindfold	counterclockwise	practice	Free	1	-0.5	-0.5	13.49152	-0.067374	-1.45273	-2.06202	1.62082446170791	0.362283	-5.598782	-1.086626
Trial1	1	1	noBlindfold	counterclockwise	practice	Free	1	-0.5	-0.5	13.51152	-0.067337	-1.45278	-2.06202	1.62083433792699	0.281422	-5.577623	-1.153129
Trial1	1	1	noBlindfold	counterclockwise	practice	Free	1	-0.5	-0.5	13.53152	-0.067324	-1.45278	-2.06202	1.62083780851241	0.187722	-5.52261	-1.160916
Trial1	1	1	noBlindfold	counterclockwise	practice	Free	1	-0.5	-0.5	13.55153	-0.067316	-1.45277	-2.06202	1.62083994262248	0.121292	-5.450669	-1.13075
Trial1	1	1	noBlindfold	counterclockwise	practice	Free	1	-0.5	-0.5	13.57152	-0.067311	-1.45274	-2.06202	1.62084127919469	0.07304	-5.340643	-1.046332
Trial1	1	1	noBlindfold	counterclockwise	practice	Free	1	-0.5	-0.5	13.59152	-0.067306	-1.45265	-2.06202	1.62084261379228	0.090087	-5.272934	-1.096692
Trial1	1	1	noBlindfold	counterclockwise	practice	Free	1	-0.5	-0.5	13.61153	-0.0673	-1.45264	-2.06202	1.62084421493049	0.174275	-5.370265	-1.169008
Trial1	1	1	noBlindfold	counterclockwise	practice	Free	1	-0.5	-0.5	13.63152	-0.067288	-1.45267	-2.06202	1.62084741925781	0.262666	-5.518378	-1.220324
Trial1	1	1	noBlindfold	counterclockwise	practice	Free	1	-0.5	-0.5	13.65152	-0.067268	-1.45273	-2.06202	1.62085275799764	0.453581	-5.573392	-1.272215
Trial1	1	1	noBlindfold	counterclockwise	practice	Free	1	-0.5	-0.5	13.67152	-0.067244	-1.45277	-2.06202	1.62085916518575	0.4843	-5.598782	-1.310276
Trial1	1	1	noBlindfold	counterclockwise	practice	Free	1	-0.5	-0.5	13.69153	-0.067186	-1.45278	-2.06202	1.62087465240971	0.564757	-5.526842	-1.268962
Trial1	1	1	noBlindfold	counterclockwise	practice	Free	1	-0.5	-0.5	13.71152	-0.067157	-1.45277	-2.06202	1.62088239574975	0.515513	-5.467597	-1.30214
Trial1	1	1	noBlindfold	counterclockwise	practice	Free	1	-0.5	-0.5	13.73152	-0.067131	-1.45275	-2.06202	1.62088933969921	0.45331	-5.391424	-1.280601
Trial1	1	1	noBlindfold	counterclockwise	practice	Free	1	-0.5	-0.5	13.75153	-0.067108	-1.45272	-2.06202	1.62089548213439	0.377509	-5.298325	-1.284151
Trial1	1	1	noBlindfold	counterclockwise	practice	Free	1	-0.5	-0.5	13.77153	-0.067089	-1.45268	-2.06202	1.62090055628903	0.288629	-5.260238	-1.258187
Trial1	1	1	noBlindfold	counterclockwise	practice	Free	1	-0.5	-0.5	13.79152	-0.06706	-1.45263	-2.06202	1.62090830124061	0.18161	-5.268702	-1.26567
Trial1	1	1	noBlindfold	counterclockwise	practice	Free	1	-0.5	-0.5	13.81152	-0.067048	-1.45264	-2.06202	1.62091150721842	0.274779	-5.378729	-1.291667
Trial1	1	1	noBlindfold	counterclockwise	practice	Free	1	-0.5	-0.5	13.83153	-0.06703199	-1.45269	-2.06202	1.62091578198391	0.323284	-5.560696	-1.334085
Trial1	1	1	noBlindfold	counterclockwise	practice	Free	1	-0.5	-0.5	13.85152	-0.067014	-1.45276	-2.06202	1.62092058828515	0.363061	-5.619941	-1.355426
Trial1	1	1	noBlindfold	counterclockwise	practice	Free	1	-0.5	-0.5	13.87152	-0.066994	-1.4528	-2.06202	1.62092593215458	0.411977	-5.645332	-1.347445
Trial1	1	1	noBlindfold	counterclockwise	practice	Free	1	-0.5	-0.5	13.89153	-0.06695201	-1.45283	-2.06202	1.62093715005043	0.345272	-5.658028	-1.317469
Trial1	1	1	noBlindfold	counterclockwise	practice	Free	1	-0.5	-0.5	13.91153	-0.066933	-1.45283	-2.06202	1.62094222789359	0.389746	-5.649564	-1.309447
Trial1	1	1	noBlindfold	counterclockwise	practice	Free	1	-0.5	-0.5	13.93152	-0.066914	-1.45283	-2.06202	1.62094730395304	0.335997	-5.696114	-1.338388
Trial1	1	1	noBlindfold	counterclockwise	practice	Free	1	-0.5	-0.5	13.95152	-0.066897	-1.45284	-2.06202	1.62095184670393	0.295748	-5.700346	-1.350644
Trial1	1	1	noBlindfold	counterclockwise	practice	Free	1	-0.5	-0.5	13.97153	-0.066882	-1.45286	-2.06202	1.62095585409712	0.264374	-5.772286	-1.367176
Trial1	1	1	noBlindfold	counterclockwise	practice	Free	1	-0.5	-0.5	13.99152	-0.066852	-1.45288	-2.06202	1.62096386927009	0.308637	-5.768054	-1.375955
Trial1	1	1	noBlindfold	counterclockwise	practice	Free	1	-0.5	-0.5	14.01152	-0.066837	-1.45289	-2.06202	1.62096787904084	0.250967	-5.801909	-1.346059
Trial1	1	1	noBlindfold	counterclockwise	practice	Free	1	-0.5	-0.5	14.03152	-0.066822	-1.4529	-2.06202	1.62097188694954	0.313219	-5.861154	-1.333839
Trial1	1	1	noBlindfold	counterclockwise	practice	Free	1	-0.5	-0.5	14.05153	-0.06680501	-1.45292	-2.06202	1.6209764286054	0.322248	-5.924631	-1.317267
Trial1	1	1	noBlindfold	counterclockwise	practice	Free	1	-0.5	-0.5	14.07152	-0.066788	-1.45295	-2.06202	1.62098097241789	0.326535	-6.000803	-1.325704
Trial1	1	1	noBlindfold	counterclockwise	practice	Free	1	-0.5	-0.5	14.09152	-0.066749	-1.453	-2.06202	1.62099139673262	0.393339	-6.072744	-1.280071
Trial1	1	1	noBlindfold	counterclockwise	practice	Free	1	-0.5	-0.5	14.11153	-0.066727	-1.45303	-2.06202	1.62099727734655	0.443032	-6.174307	-1.196491
Trial1	1	1	noBlindfold	counterclockwise	practice	Free	1	-0.5	-0.5	14.13152	-0.066702	-1.45307	-2.06202	1.62100395884109	0.451884	-6.237784	-1.188162
Trial1	1	1	noBlindfold	counterclockwise	practice	Free	1	-0.5	-0.5	14.15152	-0.066678	-1.4531	-2.06202	1.62101037580256	0.434465	-6.335116	-1.162772
Trial1	1	1	noBlindfold	counterclockwise	practice	Free	1	-0.5	-0.5	14.17152	-0.066654	-1.45314	-2.06202	1.62101678911062	0.447776	-6.398593	-1.120921
Trial1	1	1	noBlindfold	counterclockwise	practice	Free	1	-0.5	-0.5	14.19153	-0.066607	-1.45324	-2.06203	1.62103900483303	0.412433	-6.622878	-1.061817
Trial1	1	1	noBlindfold	counterclockwise	practice	Free	1	-0.5	-0.5	14.21152	-0.066585	-1.45329	-2.06203	1.6210448852095	0.386015	-6.682123	-1.007029
Trial1	1	1	noBlindfold	counterclockwise	practice	Free	1	-0.5	-0.5	14.23152	-0.066563	-1.45333	-2.06203	1.62105076984734	0.390786	-6.779455	-0.969453
Trial1	1	1	noBlindfold	counterclockwise	practice	Free	1	-0.5	-0.5	14.25153	-0.066542	-1.45336	-2.06203	1.62105638381933	0.359817	-6.741368	-0.931161
Trial1	1	1	noBlindfold	counterclockwise	practice	Free	1	-0.5	-0.5	14.27153	-0.066524	-1.45336	-2.06203	1.62106119713475	0.338083	-6.67366	-0.859571
Trial1	1	1	noBlindfold	counterclockwise	practice	Free	1	-0.5	-0.5	14.29152	-0.066491	-1.45334	-2.06203	1.62107002136423	0.249586	-6.656732	-0.779015
Trial1	1	1	noBlindfold	counterclockwise	practice	Free	1	-0.5	-0.5	14.31152	-0.066475	-1.45333	-2.06203	1.62107429921809	0.276666	-6.62711	-0.724644
Trial1	1	1	noBlindfold	counterclockwise	practice	Free	1	-0.5	-0.5	14.33153	-0.066461	-1.45332	-2.06203	1.62107804520024	0.272564	-6.589024	-0.674207
Trial1	1	1	noBlindfold	counterclockwise	practice	Free	1	-0.5	-0.5	14.35152	-0.066447	-1.4533	-2.06203	1.62108178730949	0.232912	-6.453606	-0.619266
Trial1	1	1	noBlindfold	counterclockwise	practice	Free	1	-0.5	-0.5	14.37152	-0.066434	-1.45325	-2.06203	1.62108526450298	0.224228	-6.313957	-0.585591
Trial1	1	1	noBlindfold	counterclockwise	practice	Free	1	-0.5	-0.5	14.39153	-0.06641	-1.45316	-2.06203	1.62109168511123	0.183665	-6.32242	-0.631448
Trial1	1	1	noBlindfold	counterclockwise	practice	Free	1	-0.5	-0.5	14.41153	-0.0664	-1.45315	-2.06203	1.62109435946566	0.156621	-6.356275	-0.677797
Trial1	1	1	noBlindfold	counterclockwise	practice	Free	1	-0.5	-0.5	14.43152	-0.06639	-1.45316	-2.06203	1.62109703387735	0.200637	-6.326652	-0.719568
Trial1	1	1	noBlindfold	counterclockwise	practice	Free	1	-0.5	-0.5	14.45152	-0.066379	-1.45316	-2.06203	1.62109997539776	0.231867	-6.297029	-0.69066
Trial1	1	1	noBlindfold	counterclockwise	practice	Free	1	-0.5	-0.5	14.47153	-0.066367	-1.45316	-2.06203	1.62110318603872	0.263061	-6.305493	-0.68676
Trial1	1	1	noBlindfold	counterclockwise	practice	Free	1	-0.5	-0.5	14.49152	-0.066335	-1.45318	-2.06203	1.62111174615824	0.341698	-6.457838	-0.838595
Trial1	1	1	noBlindfold	counterclockwise	practice	Free	1	-0.5	-0.5	14.51152	-0.066313	-1.45321	-2.06203	1.62111763195433	0.403286	-6.525547	-0.910516
Trial1	1	1	noBlindfold	counterclockwise	practice	Free	1	-0.5	-0.5	14.53152	-0.066289	-1.45325	-2.06203	1.62112405223293	0.491805	-6.618646	-0.932269
Trial1	1	1	noBlindfold	counterclockwise	practice	Free	1	-0.5	-0.5	14.55153	-0.066262	-1.45329	-2.06203	1.62113127618813	0.558472	-6.644037	-0.958029
Trial1	1	1	noBlindfold	counterclockwise	practice	Free	1	-0.5	-0.5	14.57152	-0.06623299	-1.45331	-2.06203	1.62113903682372	0.544909	-6.737137	-0.983115
Trial1	1	1	noBlindfold	counterclockwise	practice	Free	1	-0.5	-0.5	14.59152	-0.066175	-1.45335	-2.06203	1.62115455555269	0.527075	-6.724441	-0.98716
Trial1	1	1	noBlindfold	counterclockwise	practice	Free	1	-0.5	-0.5	14.61153	-0.066145	-1.45335	-2.06203	1.62116258282475	0.509133	-6.69905	-1.003808
Trial1	1	1	noBlindfold	counterclockwise	practice	Free	1	-0.5	-0.5	14.63152	-0.066116	-1.45335	-2.06203	1.6211703454037	0.504533	-6.720209	-1.02057
Trial1	1	1	noBlindfold	counterclockwise	practice	Free	1	-0.5	-0.5	14.65152	-0.066091	-1.45335	-2.06203	1.62117703560588	0.477979	-6.711746	-0.99094
Trial1	1	1	noBlindfold	counterclockwise	practice	Free	1	-0.5	-0.5	14.67152	-0.066068	-1.45335	-2.06203	1.62118319170559	0.428871	-6.720209	-0.994725
Trial1	1	1	noBlindfold	counterclockwise	practice	Free	1	-0.5	-0.5	14.69153	-0.066025	-1.45335	-2.06203	1.62119470105435	0.388921	-6.67366	-0.956583
Trial1	1	1	noBlindfold	counterclockwise	practice	Free	1	-0.5	-0.5	14.71152	-0.066005	-1.45334	-2.06203	1.62120005622398	0.424339	-6.682123	-0.965282
Trial1	1	1	noBlindfold	counterclockwise	practice	Free	1	-0.5	-0.5	14.73152	-0.065987	-1.45334	-2.06203	1.62120487507528	0.322321	-6.669428	-0.914019
Trial1	1	1	noBlindfold	counterclockwise	practice	Free	1	-0.5	-0.5	14.75153	-0.06597	-1.45334	-2.06203	1.62120942483158	0.344486	-6.656732	-0.914203
Trial1	1	1	noBlindfold	counterclockwise	practice	Free	1	-0.5	-0.5	14.77153	-0.065954	-1.45334	-2.06203	1.62121370945297	0.295621	-6.622878	-0.871678
Trial1	1	1	noBlindfold	counterclockwise	practice	Free	1	-0.5	-0.5	14.79152	-0.065923	-1.45332	-2.06203	1.62122200982812	0.282353	-6.618646	-0.85889
Trial1	1	1	noBlindfold	counterclockwise	practice	Free	1	-0.5	-0.5	14.81152	-0.06591	-1.45331	-2.06203	1.62122548892817	0.228989	-6.555169	-0.850227
Trial1	1	1	noBlindfold	counterclockwise	practice	Free	1	-0.5	-0.5	14.83153	-0.065896	-1.45328	-2.06203	1.62122923944246	0.278047	-6.445142	-0.829637
Trial2	3	1	noBlindfold	counterclockwise	practice	Guided	1	0.5	0	0	0.44867	-1.45255	-0.80003	0.801674968829839	-0.059134	-5.395656	-0.094067
Trial2	3	1	noBlindfold	counterclockwise	practice	Guided	1	0.5	0	0.01275635	0.44868	-1.45256	-0.80003	0.801674331554187	-0.0016776	-5.408351	-0.086055
Trial2	3	1	noBlindfold	counterclockwise	practice	Guided	1	0.5	0	0.03276062	0.44868	-1.45256	-0.80003	0.801674331554187	-0.035818	-5.378729	-0.109315
Trial2	3	1	noBlindfold	counterclockwise	practice	Guided	1	0.5	0	0.05276489	0.44868	-1.45261	-0.80003	0.801674331554187	-0.06383	-5.366033	-0.090085
Trial2	3	1	noBlindfold	counterclockwise	practice	Guided	1	0.5	0	0.07276917	0.44868	-1.45265	-0.80003	0.801674331554187	-0.092937	-5.323715	-0.078953
Trial2	3	1	noBlindfold	counterclockwise	practice	Guided	1	0.5	0	0.09275818	0.44867	-1.45266	-0.80002	0.801665035279212	-0.120321	-5.285629	0.024078
Trial2	3	1	noBlindfold	counterclockwise	practice	Guided	1	0.5	0	0.1127625	0.44866	-1.45265	-0.80002	0.801665678411616	-0.115299	-5.306788	0.015982
Trial2	3	1	noBlindfold	counterclockwise	practice	Guided	1	0.5	0	0.1327667	0.44866	-1.45265	-0.80002	0.801665678411616	-0.139945	-5.332179	0.052234
Trial2	3	1	noBlindfold	counterclockwise	practice	Guided	1	0.5	0	0.1527557	0.44865	-1.45265	-0.80002	0.801666317851407	-0.143797	-5.298325	0.043549
Trial2	3	1	noBlindfold	counterclockwise	practice	Guided	1	0.5	0	0.17276	0.44865	-1.45265	-0.80001	0.801656265352701	-0.098808	-5.319484	0.038075
Trial2	3	1	noBlindfold	counterclockwise	practice	Guided	1	0.5	0	0.1927643	0.44864	-1.45265	-0.80001	0.801656906833691	-0.060172	-5.298325	0.070014
Trial2	3	1	noBlindfold	counterclockwise	practice	Guided	1	0.5	0	0.2127686	0.44864	-1.45265	-0.80001	0.801656906833691	-0.053786	-5.340643	0.032575
Trial2	3	1	noBlindfold	counterclockwise	practice	Guided	1	0.5	0	0.2327576	0.44863	-1.45266	-0.80001	0.801657546529523	-0.04186	-5.344874	-0.012944
Trial2	3	1	noBlindfold	counterclockwise	practice	Guided	1	0.5	0	0.2527618	0.44863	-1.45267	-0.80001	0.801657546529523	-0.062391	-5.408351	-0.039542
Trial2	3	1	noBlindfold	counterclockwise	practice	Guided	1	0.5	0	0.2727661	0.44863	-1.45269	-0.80001	0.801657546529523	-0.082648	-5.399888	-0.070326
Trial2	3	1	noBlindfold	counterclockwise	practice	Guided	1	0.5	0	0.2927704	0.44862	-1.45271	-0.80002	0.80166824073387	-0.077608	-5.492987	-0.101658
Trial2	3	1	noBlindfold	counterclockwise	practice	Guided	1	0.5	0	0.3127594	0.44862	-1.45272	-0.80002	0.80166824073387	-0.143671	-5.463365	-0.158441
Trial2	3	1	noBlindfold	counterclockwise	practice	Guided	1	0.5	0	0.3327637	0.44861	-1.45273	-0.80003	0.801678814172679	-0.125607	-5.501451	-0.161432
Trial2	3	1	noBlindfold	counterclockwise	practice	Guided	1	0.5	0	0.3527679	0.44861	-1.45274	-0.80003	0.801678814172679	-0.101137	-5.480292	-0.126115
Trial2	3	1	noBlindfold	counterclockwise	practice	Guided	1	0.5	0	0.372757	0.4486	-1.45275	-0.80004	0.80168944720197	-0.116662	-5.488756	-0.160767
Trial2	3	1	noBlindfold	counterclockwise	practice	Guided	1	0.5	0	0.3927612	0.44859	-1.45276	-0.80005	0.801700024679892	-0.124674	-5.628405	-0.216895
Trial2	3	1	noBlindfold	counterclockwise	practice	Guided	1	0.5	0	0.4127655	0.44858	-1.45279	-0.80006	0.801710715497135	-0.106635	-5.632637	-0.278814
Trial2	3	1	noBlindfold	counterclockwise	practice	Guided	1	0.5	0	0.4327698	0.44858	-1.45281	-0.80006	0.801710715497135	-0.119378	-5.628405	-0.320643
Trial2	3	1	noBlindfold	counterclockwise	practice	Guided	1	0.5	0	0.4527588	0.44857	-1.45281	-0.80007	0.801721352675496	-0.100455	-5.649564	-0.297274
Trial2	3	1	noBlindfold	counterclockwise	practice	Guided	1	0.5	0	0.4727631	0.44857	-1.45281	-0.80008	0.801731286149227	-0.112616	-5.611478	-0.225955
Trial2	3	1	noBlindfold	counterclockwise	practice	Guided	1	0.5	0	0.4927673	0.44856	-1.4528	-0.80008	0.801731926657476	-0.140573	-5.560696	-0.20058
Trial2	3	1	noBlindfold	counterclockwise	practice	Guided	1	0.5	0	0.5127563	0.44856	-1.45279	-0.80008	0.801731926657476	-0.121403	-5.573392	-0.219429
Trial2	3	1	noBlindfold	counterclockwise	practice	Guided	1	0.5	0	0.5327606	0.44855	-1.45279	-0.80008	0.801732569202059	-0.093632	-5.586087	-0.234381
Trial2	3	1	noBlindfold	counterclockwise	practice	Guided	1	0.5	0	0.5527649	0.44855	-1.45279	-0.80009	0.801742502660401	-0.108305	-5.586087	-0.214234
Trial2	3	1	noBlindfold	counterclockwise	practice	Guided	1	0.5	0	0.5727692	0.44855	-1.45279	-0.80009	0.801742502660401	-0.104427	-5.552233	-0.27284
Trial2	3	1	noBlindfold	counterclockwise	practice	Guided	1	0.5	0	0.5927582	0.44854	-1.45279	-0.8001	0.801753136341364	-0.062492	-5.509915	-0.299395
Trial2	3	1	noBlindfold	counterclockwise	practice	Guided	1	0.5	0	0.6127625	0.44854	-1.45279	-0.8001	0.801753136341364	-0.065259	-5.586087	-0.32475
Trial2	3	1	noBlindfold	counterclockwise	practice	Guided	1	0.5	0	0.6327667	0.44853	-1.45279	-0.80011	0.801763829612378	-0.102135	-5.619941	-0.306038
Trial2	3	1	noBlindfold	counterclockwise	practice	Guided	1	0.5	0	0.6527557	0.44853	-1.4528	-0.80011	0.801763829612378	-0.043843	-5.61571	-0.310536
Trial2	3	1	noBlindfold	counterclockwise	practice	Guided	1	0.5	0	0.67276	0.44853	-1.4528	-0.80012	0.801773763056378	-0.028544	-5.594551	-0.271566
Trial2	3	1	noBlindfold	counterclockwise	practice	Guided	1	0.5	0	0.6927643	0.44853	-1.4528	-0.80012	0.801773763056378	-0.024354	-5.577623	-0.266926
Trial2	3	1	noBlindfold	counterclockwise	practice	Guided	1	0.5	0	0.7127686	0.44853	-1.45279	-0.80012	0.801773763056378	-0.043783	-5.598782	-0.310218
Trial2	3	1	noBlindfold	counterclockwise	practice	Guided	1	0.5	0	0.7327576	0.44852	-1.45279	-0.80012	0.801774405941876	-0.077594	-5.501451	-0.270277
Trial2	3	1	noBlindfold	counterclockwise	practice	Guided	1	0.5	0	0.7527618	0.44852	-1.45279	-0.80012	0.801774405941876	-0.078669	-5.497219	-0.253444
Trial2	3	1	noBlindfold	counterclockwise	practice	Guided	1	0.5	0	0.7727661	0.44852	-1.45278	-0.80012	0.801774405941876	-0.095545	-5.526842	-0.199775
Trial2	3	1	noBlindfold	counterclockwise	practice	Guided	1	0.5	0	0.7927704	0.44851	-1.45277	-0.80012	0.801775047038016	-0.022534	-5.454901	-0.224326
Trial2	3	1	noBlindfold	counterclockwise	practice	Guided	1	0.5	0	0.8127594	0.44851	-1.45277	-0.80011	0.801765113609924	-0.0033417	-5.471828	-0.195808
Trial2	3	1	noBlindfold	counterclockwise	practice	Guided	1	0.5	0	0.8327637	0.44851	-1.45276	-0.80011	0.801765113609924	-0.068827	-5.446438	-0.197795
Trial2	3	1	noBlindfold	counterclockwise	practice	Guided	1	0.5	0	0.8527679	0.4485	-1.45275	-0.80011	0.801765758666412	-0.090734	-5.433742	-0.203391
Trial2	3	1	noBlindfold	counterclockwise	practice	Guided	1	0.5	0	0.872757	0.4485	-1.45274	-0.80011	0.801765758666412	-0.050751	-5.42951	-0.200716
Trial2	3	1	noBlindfold	counterclockwise	practice	Guided	1	0.5	0	0.8927612	0.4485	-1.45273	-0.80011	0.801765758666412	-0.073202	-5.433742	-0.19789
Trial2	3	1	noBlindfold	counterclockwise	practice	Guided	1	0.5	0	0.9127655	0.44849	-1.45273	-0.8001	0.801756345729501	-0.011025	-5.391424	-0.193755
Trial2	3	1	noBlindfold	counterclockwise	practice	Guided	1	0.5	0	0.9327698	0.44849	-1.45272	-0.8001	0.801756345729501	-0.070945	-5.442206	-0.163975
Trial2	3	1	noBlindfold	counterclockwise	practice	Guided	1	0.5	0	0.9527588	0.44849	-1.45272	-0.8001	0.801756345729501	-0.040126	-5.416815	-0.157694
Trial2	3	1	noBlindfold	counterclockwise	practice	Guided	1	0.5	0	0.9727631	0.44849	-1.45272	-0.8001	0.801756345729501	-0.041803	-5.399888	-0.199852
Trial2	3	1	noBlindfold	counterclockwise	practice	Guided	1	0.5	0	0.9927673	0.44849	-1.45271	-0.8001	0.801756345729501	-0.024574	-5.395656	-0.1827
Trial2	3	1	noBlindfold	counterclockwise	practice	Guided	1	0.5	0	1.012756	0.44849	-1.45271	-0.8001	0.801756345729501	-0.014827	-5.416815	-0.161114
Trial2	3	1	noBlindfold	counterclockwise	practice	Guided	1	0.5	0	1.032761	0.44849	-1.45271	-0.8001	0.801756345729501	0.030368	-5.387192	-0.211755
Trial2	3	1	noBlindfold	counterclockwise	practice	Guided	1	0.5	0	1.052765	0.44849	-1.4527	-0.8001	0.801756345729501	0.014014	-5.35757	-0.166479
Trial2	3	1	noBlindfold	counterclockwise	practice	Guided	1	0.5	0	1.072769	0.44849	-1.4527	-0.8001	0.801756345729501	-0.0090185	-5.454901	-0.155318
Trial2	3	1	noBlindfold	counterclockwise	practice	Guided	1	0.5	0	1.092758	0.44849	-1.45273	-0.8001	0.801756345729501	0.09998	-5.539537	-0.2712
Trial2	3	1	noBlindfold	counterclockwise	practice	Guided	1	0.5	0	1.112762	0.44849	-1.45275	-0.80011	0.801766398104179	0.056352	-5.564928	-0.336018
Trial2	3	1	noBlindfold	counterclockwise	practice	Guided	1	0.5	0	1.132767	0.4485	-1.45277	-0.80011	0.801765758666412	0.09712	-5.68765	-0.345877
Trial2	3	1	noBlindfold	counterclockwise	practice	Guided	1	0.5	0	1.152756	0.4485	-1.45282	-0.80012	0.801775692086512	0.154808	-5.85269	-0.34199
Trial2	3	1	noBlindfold	counterclockwise	practice	Guided	1	0.5	0	1.17276	0.44851	-1.45289	-0.80013	0.801785039948227	0.166702	-5.996572	-0.320064
Trial2	3	1	noBlindfold	counterclockwise	practice	Guided	1	0.5	0	1.192764	0.44854	-1.45298	-0.80012	0.801773122208222	0.215738	-5.988108	-0.266099
Trial2	3	1	noBlindfold	counterclockwise	practice	Guided	1	0.5	0	1.212769	0.44855	-1.45299	-0.80012	0.801772481483872	0.185769	-5.988108	-0.137578
Trial2	3	1	noBlindfold	counterclockwise	practice	Guided	1	0.5	0	1.232758	0.44855	-1.45298	-0.8001	0.801752495601043	0.124217	-5.784982	0.052013
Trial2	3	1	noBlindfold	counterclockwise	practice	Guided	1	0.5	0	1.252762	0.44856	-1.4529	-0.80007	0.801721993191682	0.093762	-5.463365	0.243586
Trial2	3	1	noBlindfold	counterclockwise	practice	Guided	1	0.5	0	1.272766	0.44856	-1.45276	-0.80001	0.801662035516734	0.0092132	-5.14598	0.444178
Trial2	3	1	noBlindfold	counterclockwise	practice	Guided	1	0.5	0	1.29277	0.44856	-1.45252	-0.79999	0.80164210911101	-0.07068	-4.972476	0.541486
Trial2	3	1	noBlindfold	counterclockwise	practice	Guided	1	0.5	0	1.312759	0.44855	-1.4525	-0.79997	0.801622825339882	-0.150619	-4.930158	0.433542
Trial2	3	1	noBlindfold	counterclockwise	practice	Guided	1	0.5	0	1.332764	0.44854	-1.45249	-0.79995	0.801603480332428	-0.16586	-4.921694	0.410137
Trial2	3	1	noBlindfold	counterclockwise	practice	Guided	1	0.5	0	1.352768	0.44853	-1.45246	-0.79994	0.801594128399259	-0.197164	-4.79474	0.396572
Trial2	3	1	noBlindfold	counterclockwise	practice	Guided	1	0.5	0	1.372757	0.44852	-1.45242	-0.7999099	0.80156479270513	-0.190159	-4.680482	0.426379
Trial2	3	1	noBlindfold	counterclockwise	practice	Guided	1	0.5	0	1.392761	0.4485	-1.45236	-0.7999	0.801556145776762	-0.163374	-4.680482	0.495231
Trial2	3	1	noBlindfold	counterclockwise	practice	Guided	1	0.5	0	1.412766	0.4485	-1.45234	-0.79989	0.801546212367935	-0.187216	-4.646627	0.451465
Trial2	3	1	noBlindfold	counterclockwise	practice	Guided	1	0.5	0	1.43277	0.44849	-1.45234	-0.79988	0.801536859099019	-0.187205	-4.710104	0.384002
Trial2	3	1	noBlindfold	counterclockwise	practice	Guided	1	0.5	0	1.452759	0.44848	-1.45235	-0.79988	0.801537504589771	-0.142522	-4.845522	0.315284
Trial2	3	1	noBlindfold	counterclockwise	practice	Guided	1	0.5	0	1.472763	0.44848	-1.45237	-0.79987	0.80152745223512	-0.071725	-4.828595	0.298331
Trial2	3	1	noBlindfold	counterclockwise	practice	Guided	1	0.5	0	1.492767	0.44847	-1.45239	-0.79987	0.801528094027327	-0.126624	-4.739727	0.345526
Trial2	3	1	noBlindfold	counterclockwise	practice	Guided	1	0.5	0	1.512756	0.44847	-1.45238	-0.79986	0.801518160643921	-0.110727	-4.638164	0.443261
Trial2	3	1	noBlindfold	counterclockwise	practice	Guided	1	0.5	0	1.532761	0.44846	-1.45236	-0.79985	0.801508811628102	-0.177571	-4.693177	0.442948
Trial2	3	1	noBlindfold	counterclockwise	practice	Guided	1	0.5	0	1.552765	0.44846	-1.45236	-0.79985	0.801508811628102	-0.154258	-4.710104	0.360184
Trial2	3	1	noBlindfold	counterclockwise	practice	Guided	1	0.5	0	1.572769	0.44845	-1.45237	-0.79987	0.801529379899991	-0.088544	-4.879376	0.175013
Trial2	3	1	noBlindfold	counterclockwise	practice	Guided	1	0.5	0	1.592758	0.44845	-1.45248	-0.79988	0.801539432230466	0.073714	-5.21792	0.013046
Trial2	3	1	noBlindfold	counterclockwise	practice	Guided	1	0.5	0	1.612762	0.44846	-1.45257	-0.79989	0.801548783056008	0.193872	-5.285629	0.084066
Trial2	3	1	noBlindfold	counterclockwise	practice	Guided	1	0.5	0	1.632767	0.44847	-1.45261	-0.79989	0.801548139239707	0.190237	-5.277166	0.138522
Trial2	3	1	noBlindfold	counterclockwise	practice	Guided	1	0.5	0	1.652756	0.44848	-1.45263	-0.79989	0.801547497463551	0.21241	-5.344874	0.227652
Trial2	3	1	noBlindfold	counterclockwise	practice	Guided	1	0.5	0	1.67276	0.44849	-1.45263	-0.79988	0.801536859099019	0.146891	-5.298325	0.253418
Trial2	3	1	noBlindfold	counterclockwise	practice	Guided	1	0.5	0	1.692764	0.44849	-1.45263	-0.79987	0.801526806736274	0.026483	-5.184066	0.388433
Trial2	3	1	noBlindfold	counterclockwise	practice	Guided	1	0.5	0	1.712769	0.44849	-1.45262	-0.79986	0.801516873336914	-0.017841	-5.078271	0.520099
Trial2	3	1	noBlindfold	counterclockwise	practice	Guided	1	0.5	0	1.732758	0.44849	-1.45258	-0.79984	0.801496947058302	-0.112704	-4.930158	0.556757
Trial2	3	1	noBlindfold	counterclockwise	practice	Guided	1	0.5	0	1.752762	0.44848	-1.45251	-0.79983	0.801487599709998	-0.091032	-4.866681	0.616307
Trial2	3	1	noBlindfold	counterclockwise	practice	Guided	1	0.5	0	1.772766	0.44848	-1.45246	-0.79983	0.801487599709998	-0.168489	-4.84129	0.505992
Trial2	3	1	noBlindfold	counterclockwise	practice	Guided	1	0.5	0	1.79277	0.44847	-1.45249	-0.79985	0.801508167779693	-0.016008	-5.277166	0.086527
Trial2	3	1	noBlindfold	counterclockwise	practice	Guided	1	0.5	0	1.812759	0.44847	-1.45261	-0.79986	0.801518160643921	0.115196	-5.552233	-0.010089
Trial2	3	1	noBlindfold	counterclockwise	practice	Guided	1	0.5	0	1.832764	0.44848	-1.45274	-0.79987	0.80152745223512	0.245295	-5.768054	-0.027641
Trial2	3	1	noBlindfold	counterclockwise	practice	Guided	1	0.5	0	1.852768	0.44849	-1.45284	-0.79987	0.801526806736274	0.313856	-5.700346	0.154493
Trial2	3	1	noBlindfold	counterclockwise	practice	Guided	1	0.5	0	1.872757	0.4485	-1.45285	-0.79985	0.801506240811828	0.239778	-5.560696	0.330554
Trial2	3	1	noBlindfold	counterclockwise	practice	Guided	1	0.5	0	1.892761	0.44851	-1.45272	-0.79984	0.801495662132218	-0.185574	-5.184066	0.569964
Trial2	3	1	noBlindfold	counterclockwise	practice	Guided	1	0.5	0	1.912766	0.4485	-1.45264	-0.79983	0.801486314518343	-0.299005	-5.133284	0.589677
Trial2	3	1	noBlindfold	counterclockwise	practice	Guided	1	0.5	0	1.93277	0.44848	-1.45259	-0.79983	0.801487599709998	-0.418598	-5.14598	0.442881
Trial2	3	1	noBlindfold	counterclockwise	practice	Guided	1	0.5	0	1.952759	0.44846	-1.45259	-0.79985	0.801508811628102	-0.334848	-5.234848	0.119996
Trial2	3	1	noBlindfold	counterclockwise	practice	Guided	1	0.5	0	1.972763	0.44844	-1.45263	-0.7999	0.801560000589314	-0.225034	-5.509915	-0.19268
Trial2	3	1	noBlindfold	counterclockwise	practice	Guided	1	0.5	0	1.992767	0.44844	-1.45285	-0.79992	0.80157992679417	0.041084	-5.950022	-0.312158
[truncated: 16,389 more rows]
