# Supplementary material for: Assessing kinesthetic proprioceptive function of the upper limb: a novel dynamic movement reproduction task using a robotic arm
Source: PeerJ. 2021 May 3;9:e11301. doi: 10.7717/peerj.11301 (PMC8101453; doi:10.7717/peerj.11301)
Supplement: Supplemental Information 2 [file peerj-09-11301-s002.zip › DMR raw data_Study 2_part 1/HMData_PP013_2019-09-24-11-49-48.txt]

Trial1	2	1	blindfold	clockwise	practice	Guided	1	0.5	-0.25	0	0.43526	-1.45049	-1.05058	0.803193403769307	-1.733211	-1.088159	-1.203912
Trial1	2	1	blindfold	clockwise	practice	Guided	1	0.5	-0.25	0.003738403	0.43525	-1.45049	-1.05058	0.803194210958483	-1.72169	-1.117781	-1.173749
Trial1	2	1	blindfold	clockwise	practice	Guided	1	0.5	-0.25	0.02374268	0.43524	-1.4505	-1.05059	0.803204996847938	-1.714939	-1.143172	-1.21119
Trial1	2	1	blindfold	clockwise	practice	Guided	1	0.5	-0.25	0.04373169	0.43473	-1.45053	-1.0506	0.803256256090567	-1.671079	-1.168563	-1.184069
Trial1	2	1	blindfold	clockwise	practice	Guided	1	0.5	-0.25	0.06373596	0.43311	-1.45058	-1.05061	0.803399495388008	-1.398184	-1.215113	-1.220686
Trial1	2	1	blindfold	clockwise	practice	Guided	1	0.5	-0.25	0.08374023	0.4307	-1.45061	-1.05064	0.803633547210413	-1.218196	-1.295517	-1.327094
Trial1	2	1	blindfold	clockwise	practice	Guided	1	0.5	-0.25	0.1037445	0.42756	-1.45065	-1.05066	0.803930355159563	-1.170587	-1.469021	-1.38674
Trial1	2	1	blindfold	clockwise	practice	Guided	1	0.5	-0.25	0.1237335	0.41967	-1.45075	-1.05064	0.804659738751929	-1.40292	-1.507107	-1.251872
Trial1	2	1	blindfold	clockwise	practice	Guided	1	0.5	-0.25	0.1437378	0.41452	-1.45074	-1.05062	0.805170259114723	-1.441838	-1.414007	-1.286745
Trial1	2	1	blindfold	clockwise	practice	Guided	1	0.5	-0.25	0.1637421	0.40877	-1.45071	-1.05061	0.805791158261998	-1.299414	-1.346298	-1.222611
Trial1	2	1	blindfold	clockwise	practice	Guided	1	0.5	-0.25	0.1837311	0.4024	-1.45068	-1.0506	0.80652724677701	-1.114865	-1.371689	-1.194066
Trial1	2	1	blindfold	clockwise	practice	Guided	1	0.5	-0.25	0.2037354	0.39536	-1.4507	-1.05061	0.80741935076213	-0.984654	-1.524034	-1.228445
Trial1	2	1	blindfold	clockwise	practice	Guided	1	0.5	-0.25	0.2237396	0.38092	-1.45082	-1.05059	0.8093975892661	-0.761875	-1.629829	-1.192521
Trial1	2	1	blindfold	clockwise	practice	Guided	1	0.5	-0.25	0.2437439	0.37311	-1.45083	-1.05051	0.8105044178597	-0.578461	-1.545193	-0.97588
Trial1	2	1	blindfold	clockwise	practice	Guided	1	0.5	-0.25	0.2637329	0.36606	-1.45078	-1.05043	0.811559120866122	-0.293691	-1.35053	-0.813319
Trial1	2	1	blindfold	clockwise	practice	Guided	1	0.5	-0.25	0.2837372	0.35902	-1.45069	-1.05036	0.812681631668779	-0.12641	-1.236272	-0.698702
Trial1	2	1	blindfold	clockwise	practice	Guided	1	0.5	-0.25	0.3037415	0.35217	-1.45062	-1.05037	0.813907742500611	-0.0034479	-1.181258	-0.676285
Trial1	2	1	blindfold	clockwise	practice	Guided	1	0.5	-0.25	0.3237305	0.34017	-1.4506	-1.05042	0.816221710060451	-0.142982	-1.27859	-0.855321
Trial1	2	1	blindfold	clockwise	practice	Guided	1	0.5	-0.25	0.3437347	0.33475	-1.45063	-1.05042	0.817300320204231	-0.279409	-1.291285	-0.903666
Trial1	2	1	blindfold	clockwise	practice	Guided	1	0.5	-0.25	0.363739	0.32945	-1.45065	-1.05044	0.818407855721862	-0.396711	-1.227808	-0.877819
Trial1	2	1	blindfold	clockwise	practice	Guided	1	0.5	-0.25	0.3837433	0.32446	-1.45062	-1.0504	0.819423261564188	-0.406837	-1.122013	-0.751162
Trial1	2	1	blindfold	clockwise	practice	Guided	1	0.5	-0.25	0.4037323	0.31953	-1.45057	-1.05036	0.820454441012712	-0.407826	-1.045841	-0.757421
Trial1	2	1	blindfold	clockwise	practice	Guided	1	0.5	-0.25	0.4237366	0.30961	-1.45052	-1.05034	0.822674026883488	-0.502186	-1.079695	-0.655814
Trial1	2	1	blindfold	clockwise	practice	Guided	1	0.5	-0.25	0.4437408	0.30452	-1.45054	-1.05034	0.823866877613771	-0.649548	-1.172795	-0.657563
Trial1	2	1	blindfold	clockwise	practice	Guided	1	0.5	-0.25	0.4637299	0.29925	-1.45057	-1.05034	0.825133180601206	-0.81721	-1.113549	-0.70618
Trial1	2	1	blindfold	clockwise	practice	Guided	1	0.5	-0.25	0.4837341	0.29386	-1.45057	-1.05035	0.826470650298438	-0.839295	-1.062768	-0.723272
Trial1	2	1	blindfold	clockwise	practice	Guided	1	0.5	-0.25	0.5037384	0.28799	-1.45055	-1.05035	0.827954275433524	-0.742739	-1.041609	-0.701814
Trial1	2	1	blindfold	clockwise	practice	Guided	1	0.5	-0.25	0.5237427	0.276	-1.45052	-1.05037	0.831124602392985	-0.67563	-1.100854	-0.739892
Trial1	2	1	blindfold	clockwise	practice	Guided	1	0.5	-0.25	0.5437317	0.26962	-1.45054	-1.0504	0.832895631946637	-0.717081	-1.168563	-0.837517
Trial1	2	1	blindfold	clockwise	practice	Guided	1	0.5	-0.25	0.563736	0.26286	-1.45058	-1.05042	0.834809936056976	-0.752658	-1.227808	-0.859154
Trial1	2	1	blindfold	clockwise	practice	Guided	1	0.5	-0.25	0.5837402	0.25608	-1.45061	-1.05043	0.836770724671303	-0.815314	-1.253199	-0.873246
Trial1	2	1	blindfold	clockwise	practice	Guided	1	0.5	-0.25	0.6037445	0.24907	-1.45061	-1.05042	0.838831397172079	-0.786079	-1.177026	-0.82861
Trial1	2	1	blindfold	clockwise	practice	Guided	1	0.5	-0.25	0.6237335	0.23431	-1.45057	-1.05044	0.843383243337646	-0.642599	-1.126245	-0.923779
Trial1	2	1	blindfold	clockwise	practice	Guided	1	0.5	-0.25	0.6437378	0.22639	-1.45056	-1.05046	0.845930618284143	-0.679047	-1.134708	-0.928416
Trial1	2	1	blindfold	clockwise	practice	Guided	1	0.5	-0.25	0.6637421	0.2188	-1.45057	-1.05048	0.848434840598896	-0.689078	-1.168563	-0.923756
Trial1	2	1	blindfold	clockwise	practice	Guided	1	0.5	-0.25	0.6837311	0.21111	-1.45058	-1.05049	0.851023918202477	-0.702348	-1.151636	-0.961153
Trial1	2	1	blindfold	clockwise	practice	Guided	1	0.5	-0.25	0.7037354	0.20354	-1.45059	-1.0505	0.853632614173777	-0.688809	-1.189722	-1.002015
Trial1	2	1	blindfold	clockwise	practice	Guided	1	0.5	-0.25	0.7237396	0.18744	-1.45058	-1.05051	0.859366101435702	-0.588367	-1.177026	-1.01452
Trial1	2	1	blindfold	clockwise	practice	Guided	1	0.5	-0.25	0.7437439	0.17947	-1.45059	-1.05053	0.8623153083199	-0.525641	-1.282821	-1.075267
Trial1	2	1	blindfold	clockwise	practice	Guided	1	0.5	-0.25	0.7637329	0.17131	-1.45061	-1.05055	0.865400131713541	-0.530602	-1.257431	-1.104169
Trial1	2	1	blindfold	clockwise	practice	Guided	1	0.5	-0.25	0.7837372	0.1632	-1.45062	-1.05056	0.868522052547688	-0.558662	-1.308212	-1.09997
Trial1	2	1	blindfold	clockwise	practice	Guided	1	0.5	-0.25	0.8037415	0.15537	-1.45064	-1.05054	0.871569895737351	-0.559776	-1.30398	-1.103553
Trial1	2	1	blindfold	clockwise	practice	Guided	1	0.5	-0.25	0.8237305	0.13981	-1.45065	-1.05052	0.877820716000997	-0.376199	-1.270126	-1.044069
Trial1	2	1	blindfold	clockwise	practice	Guided	1	0.5	-0.25	0.8437347	0.13242	-1.45065	-1.05052	0.880878779554571	-0.350893	-1.354762	-1.022176
Trial1	2	1	blindfold	clockwise	practice	Guided	1	0.5	-0.25	0.863739	0.12506	-1.45067	-1.05051	0.883966259468485	-0.315998	-1.409775	-1.037973
Trial1	2	1	blindfold	clockwise	practice	Guided	1	0.5	-0.25	0.8837433	0.11838	-1.4507	-1.05048	0.886793135835387	-0.331228	-1.414007	-0.979095
Trial1	2	1	blindfold	clockwise	practice	Guided	1	0.5	-0.25	0.9037323	0.11133	-1.45071	-1.0504	0.889777813188681	-0.351252	-1.392848	-0.890855
Trial1	2	1	blindfold	clockwise	practice	Guided	1	0.5	-0.25	0.9237366	0.09874	-1.45067	-1.05036	0.89531316138823	-0.1367	-1.240503	-0.74023
Trial1	2	1	blindfold	clockwise	practice	Guided	1	0.5	-0.25	0.9437408	0.092922	-1.45063	-1.05034	0.897917981946168	0.030879	-1.160099	-0.666535
Trial1	2	1	blindfold	clockwise	practice	Guided	1	0.5	-0.25	0.9637299	0.087543	-1.4506	-1.05034	0.900369360992662	-0.0095078	-1.160099	-0.679646
Trial1	2	1	blindfold	clockwise	practice	Guided	1	0.5	-0.25	0.9837341	0.082643	-1.45057	-1.05036	0.902642197174679	0.159771	-1.134708	-0.736487
Trial1	2	1	blindfold	clockwise	practice	Guided	1	0.5	-0.25	1.003738	0.078297	-1.45056	-1.05026	0.904571394112997	0.144066	-0.885032	-0.568746
Trial1	2	1	blindfold	clockwise	practice	Guided	1	0.5	-0.25	1.023743	0.071236	-1.45042	-1.05023	0.907858283576819	0.378017	-0.783469	-0.448845
Trial1	2	1	blindfold	clockwise	practice	Guided	1	0.5	-0.25	1.043732	0.068565	-1.45038	-1.05022	0.909113977898502	0.409016	-0.779237	-0.461173
Trial1	2	1	blindfold	clockwise	practice	Guided	1	0.5	-0.25	1.063736	0.066627	-1.45037	-1.05022	0.910035290215115	0.301509	-0.698833	-0.407548
Trial1	2	1	blindfold	clockwise	practice	Guided	1	0.5	-0.25	1.08374	0.065135	-1.45034	-1.05022	0.910746745828005	0.346434	-0.622661	-0.474283
Trial1	2	1	blindfold	clockwise	practice	Guided	1	0.5	-0.25	1.103745	0.064219	-1.45031	-1.05017	0.911140506313587	0.367713	-0.495707	-0.381617
Trial1	2	1	blindfold	clockwise	practice	Guided	1	0.5	-0.25	1.123734	0.063736	-1.45018	-1.05013	0.911336551866131	0.067954	-0.169673	-0.220307
Trial1	2	1	blindfold	clockwise	practice	Guided	1	0.5	-0.25	1.143738	0.063769	-1.45013	-1.0501	0.911294484949489	-0.044077	-0.144235	-0.133045
Trial1	2	1	blindfold	clockwise	practice	Guided	1	0.5	-0.25	1.163742	0.063755	-1.4501	-1.05007	0.911274811653212	-0.106941	-0.152656	-0.066364
Trial1	2	1	blindfold	clockwise	practice	Guided	1	0.5	-0.25	1.183731	0.063661	-1.45008	-1.05005	0.911302231071328	-0.182427	-0.131454	-0.079603
Trial1	2	1	blindfold	clockwise	practice	Guided	1	0.5	-0.25	1.203735	0.063473	-1.45008	-1.05007	0.911409842749857	-0.146787	-0.216044	-0.079258
Trial1	2	1	blindfold	clockwise	practice	Guided	1	0.5	-0.25	1.22374	0.063136	-1.4501	-1.05008	0.911579982375884	0.125781	-0.266708	-0.207004
Trial1	2	1	blindfold	clockwise	practice	Guided	1	0.5	-0.25	1.243744	0.063168	-1.45012	-1.05011	0.911591013928285	0.214727	-0.232773	-0.206169
Trial1	2	1	blindfold	clockwise	practice	Guided	1	0.5	-0.25	1.263733	0.063278	-1.45012	-1.05012	0.911547100236702	0.188413	-0.215794	-0.256802
Trial1	2	1	blindfold	clockwise	practice	Guided	1	0.5	-0.25	1.283737	0.063502	-1.4501	-1.05013	0.911448592851827	0.308413	-0.245363	-0.247205
Trial1	2	1	blindfold	clockwise	practice	Guided	1	0.5	-0.25	1.303741	0.063892	-1.45011	-1.05013	0.911261883604945	0.402458	-0.279148	-0.326103
Trial1	2	1	blindfold	clockwise	practice	Guided	1	0.5	-0.25	1.32373	0.065341	-1.45015	-1.05009	0.910534118023558	0.276655	-0.274744	-0.205195
Trial1	2	1	blindfold	clockwise	practice	Guided	1	0.5	-0.25	1.343735	0.066224	-1.45016	-1.05003	0.91006022152257	0.088016	-0.232339	-0.017825
Trial1	2	1	blindfold	clockwise	practice	Guided	1	0.5	-0.25	1.363739	0.067199	-1.45014	-1.04999	0.909560667767502	0.203474	-0.17303	0.004261
Trial1	2	1	blindfold	clockwise	practice	Guided	1	0.5	-0.25	1.383743	0.068259	-1.45009	-1.04999	0.909056759772352	0.225866	-0.147599	-0.016497
Trial1	2	1	blindfold	clockwise	practice	Guided	1	0.5	-0.25	1.403732	0.069354	-1.45007	-1.05	0.908546037907097	0.087793	-0.067163	-0.0093802
Trial1	2	1	blindfold	clockwise	practice	Guided	1	0.5	-0.25	1.423737	0.071735	-1.45	-1.05	0.90741987642543	-0.05004	-0.020605	-0.023319
Trial1	2	1	blindfold	clockwise	practice	Guided	1	0.5	-0.25	1.443741	0.072799	-1.44999	-1.05	0.906918199470236	-0.04133	-0.029061	-0.0022373
Trial1	2	1	blindfold	clockwise	practice	Guided	1	0.5	-0.25	1.46373	0.073767	-1.45	-1.05	0.906462627411074	0.043053	-0.0079041	0.015417
Trial1	2	1	blindfold	clockwise	practice	Guided	1	0.5	-0.25	1.483734	0.074719	-1.44999	-1.05	0.906015372562042	0.069565	-0.01214	0.032499
Trial1	2	1	blindfold	clockwise	practice	Guided	1	0.5	-0.25	1.503738	0.075669	-1.45	-1.05	0.905569833260387	0.056856	-0.016366	-0.026616
Trial1	2	1	blindfold	clockwise	practice	Guided	1	0.5	-0.25	1.523743	0.077545	-1.44999	-1.05	0.904692295177944	-0.032237	0.00055264	-0.023173
Trial1	2	1	blindfold	clockwise	practice	Guided	1	0.5	-0.25	1.543732	0.078356	-1.45	-1.05	0.904313877089472	-0.045888	-0.029064	0.0060787
Trial1	2	1	blindfold	clockwise	practice	Guided	1	0.5	-0.25	1.563736	0.079102	-1.45001	-1.05	0.903966287178642	0.0074256	0.017488	0.015061
Trial1	2	1	blindfold	clockwise	practice	Guided	1	0.5	-0.25	1.58374	0.079812	-1.44999	-1.05	0.903635922799179	0.060911	-0.0036768	0.0072507
Trial1	2	1	blindfold	clockwise	practice	Guided	1	0.5	-0.25	1.603745	0.08049	-1.45	-1.05	0.903320852935417	0.074432	-0.012137	-0.0093955
Trial1	2	1	blindfold	clockwise	practice	Guided	1	0.5	-0.25	1.623734	0.081877	-1.44999	-1.05	0.902677553896353	-0.001277	0.038638	-0.0060422
Trial1	2	1	blindfold	clockwise	practice	Guided	1	0.5	-0.25	1.643738	0.08249401	-1.45	-1.05	0.902391921006976	-0.028253	-0.029068	0.018852
Trial1	2	1	blindfold	clockwise	practice	Guided	1	0.5	-0.25	1.663742	0.08303601	-1.45001	-1.05	0.902141284066954	-0.010251	0.017484	0.0022539
Trial1	2	1	blindfold	clockwise	practice	Guided	1	0.5	-0.25	1.683731	0.083532	-1.45	-1.05	0.90191214667194	0.042999	0.042872	0.015471
Trial1	2	1	blindfold	clockwise	practice	Guided	1	0.5	-0.25	1.703735	0.083997	-1.45	-1.05	0.901697522901766	0.082836	-0.016374	0.03274
Trial1	2	1	blindfold	clockwise	practice	Guided	1	0.5	-0.25	1.72374	0.084964	-1.45	-1.05	0.901251799033167	0.0074652	0.017475	0.0066571
Trial1	2	1	blindfold	clockwise	practice	Guided	1	0.5	-0.25	1.743744	0.085424	-1.45	-1.05	0.901040057210017	-0.028127	-0.003681	0.0062369
Trial1	2	1	blindfold	clockwise	practice	Guided	1	0.5	-0.25	1.763733	0.085768	-1.45	-1.05	0.900881831383612	-0.014919	0.00054997	0.018993
Trial1	2	1	blindfold	clockwise	practice	Guided	1	0.5	-0.25	1.783737	0.086095	-1.45	-1.05	0.900731521893734	0.029727	0.0005447	0.0069245
Trial1	2	1	blindfold	clockwise	practice	Guided	1	0.5	-0.25	1.803741	0.08640499	-1.45	-1.05	0.900589114183905	0.038564	-0.046003	0.011232
Trial1	2	1	blindfold	clockwise	practice	Guided	1	0.5	-0.25	1.82373	0.087009	-1.44999	-1.05	0.900311885740657	-0.023393	-0.037547	-0.018919
Trial1	2	1	blindfold	clockwise	practice	Guided	1	0.5	-0.25	1.843735	0.087276	-1.45	-1.05	0.900189439240426	-0.032439	-0.016386	-0.0064287
Trial1	2	1	blindfold	clockwise	practice	Guided	1	0.5	-0.25	1.863739	0.087476	-1.45	-1.05	0.900097758093796	-0.014735	0.034399	0.0021875
Trial1	2	1	blindfold	clockwise	practice	Guided	1	0.5	-0.25	1.883743	0.087626	-1.45	-1.05	0.900029023685471	0.0074646	0.0047723	0.0066546
Trial1	2	1	blindfold	clockwise	practice	Guided	1	0.5	-0.25	1.903732	0.087758	-1.45	-1.05	0.899968550876315	0.034155	-0.029081	0.0069801
Trial1	2	1	blindfold	clockwise	practice	Guided	1	0.5	-0.25	1.923737	0.088013	-1.44999	-1.05	0.899851771808648	0.011892	-0.0079274	0.0067091
Trial1	2	1	blindfold	clockwise	practice	Guided	1	0.5	-0.25	1.943741	0.088107	-1.45	-1.05	0.899808740438835	-0.072547	0.000536	0.0056193
Trial1	2	1	blindfold	clockwise	practice	Guided	1	0.5	-0.25	1.96373	0.08814999	-1.45	-1.05	0.89978905897125	-0.019092	0.017468	-0.006273
Trial1	2	1	blindfold	clockwise	practice	Guided	1	0.5	-0.25	1.983734	0.088154	-1.45	-1.05	0.899787224254228	-0.0014996	0.025927	0.010743
Trial1	2	1	blindfold	clockwise	practice	Guided	1	0.5	-0.25	2.003738	0.088159	-1.45	-1.05	0.899784935993115	0.038745	0.030157	-0.0055671
Trial1	2	1	blindfold	clockwise	practice	Guided	1	0.5	-0.25	2.023743	0.088166	-1.45	-1.05	0.899781733828512	0.020936	0.0089956	-0.0057852
Trial1	2	1	blindfold	clockwise	practice	Guided	1	0.5	-0.25	2.043732	0.088166	-1.45	-1.05	0.899781733828512	0.038532	-0.050248	0.011231
Trial1	2	1	blindfold	clockwise	practice	Guided	1	0.5	-0.25	2.063736	0.088163	-1.45	-1.05	0.899783104717998	-0.023502	0.0089985	-0.010532
Trial1	2	1	blindfold	clockwise	practice	Guided	1	0.5	-0.25	2.08374	0.088162	-1.45	-1.05	0.899783561682912	0.0029403	0.0089964	0.010792
Trial1	2	1	blindfold	clockwise	practice	Guided	1	0.5	-0.25	2.103745	0.088162	-1.45	-1.05	0.899783561682912	0.052091	0.025923	-0.0054066
Trial1	2	1	blindfold	clockwise	practice	Guided	1	0.5	-0.25	2.123734	0.088171	-1.45	-1.05	0.899779445620085	0.0032359	-0.0037015	-0.014406
Trial1	2	1	blindfold	clockwise	practice	Guided	1	0.5	-0.25	2.143738	0.088172	-1.45	-1.05	0.899778988663059	-0.03676	-0.02063	-0.019097
Trial1	2	1	blindfold	clockwise	practice	Guided	1	0.5	-0.25	2.163742	0.08817001	-1.45	-1.05	0.899779899167849	-0.0013666	-0.0079329	-0.0018604
Trial1	2	1	blindfold	clockwise	practice	Guided	1	0.5	-0.25	2.183731	0.088168	-1.45	-1.05	0.899780816496416	0.043032	0.042844	0.0070835
Trial1	2	1	blindfold	clockwise	practice	Guided	1	0.5	-0.25	2.203735	0.088167	-1.45	-1.05	0.899781273456944	-0.019159	-0.012171	-0.0020823
Trial1	2	1	blindfold	clockwise	practice	Guided	1	0.5	-0.25	2.22374	0.088173	-1.45	-1.05	0.899778528296792	0.012028	0.038609	-0.0059004
Trial1	2	1	blindfold	clockwise	practice	Guided	1	0.5	-0.25	2.243744	0.088174	-1.45	-1.05	0.899778071341524	-0.0058732	-0.012172	0.0022787
Trial1	2	1	blindfold	clockwise	practice	Guided	1	0.5	-0.25	2.263733	0.088173	-1.45	-1.05	0.899778528296792	0.02129	-0.024866	-0.035191
Trial1	2	1	blindfold	clockwise	practice	Guided	1	0.5	-0.25	2.283737	0.088171	-1.45	-1.05	0.899779445620085	0.029626	0.01322	0.011111
Trial1	2	1	blindfold	clockwise	practice	Guided	1	0.5	-0.25	2.303741	0.088171	-1.45	-1.05	0.899779445620085	0.021242	-0.029101	-0.030996
Trial1	2	1	blindfold	clockwise	practice	Guided	1	0.5	-0.25	2.32373	0.08817501	-1.45	-1.05	0.899777610977028	0.029825	0.038609	-0.0056887
Trial1	2	1	blindfold	clockwise	practice	Guided	1	0.5	-0.25	2.343735	0.088178	-1.45	-1.05	0.899776240119126	0.011455	0.0089858	0.04029
Trial1	2	1	blindfold	clockwise	practice	Guided	1	0.5	-0.25	2.363739	0.088178	-1.45	-1.05	0.899776240119126	0.0027101	0.013221	0.027583
Trial1	2	1	blindfold	clockwise	practice	Guided	1	0.5	-0.25	2.383743	0.088177	-1.45	-1.05	0.899776700480975	-0.0015305	-0.0037084	0.010728
Trial1	2	1	blindfold	clockwise	practice	Guided	1	0.5	-0.25	2.403732	0.088177	-1.45	-1.05	0.899776700480975	0.034375	0.0089843	-0.014035
Trial1	2	1	blindfold	clockwise	practice	Guided	1	0.5	-0.25	2.423737	0.088177	-1.45	-1.05	0.899776700480975	-0.0017382	0.017448	0.018853
Trial1	2	1	blindfold	clockwise	practice	Guided	1	0.5	-0.25	2.443741	0.08818	-1.45	-1.05	0.899775326218237	0.047665	0.0047428	-0.0096742
Trial1	2	1	blindfold	clockwise	practice	Guided	1	0.5	-0.25	2.46373	0.088181	-1.45	-1.05	0.899774865859041	-0.019389	0.013208	0.014707
Trial1	2	1	blindfold	clockwise	practice	Guided	1	0.5	-0.25	2.483734	0.088181	-1.45	-1.05	0.899774865859041	-0.0013848	0.0089729	-0.0018731
Trial1	2	1	blindfold	clockwise	practice	Guided	1	0.5	-0.25	2.503738	0.08818	-1.45	-1.05	0.899775326218237	-0.01468	-0.062968	0.0022162
Trial1	2	1	blindfold	clockwise	practice	Guided	1	0.5	-0.25	2.523743	0.088181	-1.45	-1.05	0.899774865859041	0.016413	0.021671	-0.0016597
Trial1	2	1	blindfold	clockwise	practice	Guided	1	0.5	-0.25	2.543732	0.088185	-1.45	-1.05	0.8997730380713	0.0030577	-0.0037213	-0.001822
Trial1	2	1	blindfold	clockwise	practice	Guided	1	0.5	-0.25	2.563736	0.088186	-1.45	-1.05	0.899772577716522	0.016508	0.021669	-0.010059
Trial1	2	1	blindfold	clockwise	practice	Guided	1	0.5	-0.25	2.58374	0.088184	-1.45	-1.05	0.899773495016922	0.0028537	0.013204	0.014974
Trial1	2	1	blindfold	clockwise	practice	Guided	1	0.5	-0.25	2.603745	0.088182	-1.45	-1.05	0.899774408910792	0.025105	0.0005074	0.015245
Trial1	2	1	blindfold	clockwise	practice	Guided	1	0.5	-0.25	2.623734	0.088184	-1.45	-1.05	0.899773495016922	0.020704	0.042826	0.010987
Trial1	2	1	blindfold	clockwise	practice	Guided	1	0.5	-0.25	2.643738	0.088186	-1.45	-1.05	0.899772577716522	0.020854	0.021663	-0.0016152
Trial1	2	1	blindfold	clockwise	practice	Guided	1	0.5	-0.25	2.663742	0.088187	-1.45	-1.05	0.899772120772658	0.016505	0.0047361	-0.010069
Trial1	2	1	blindfold	clockwise	practice	Guided	1	0.5	-0.25	2.683731	0.08818799	-1.45	-1.05	0.899771667239689	-0.019659	0.025893	0.03569
Trial1	2	1	blindfold	clockwise	practice	Guided	1	0.5	-0.25	2.703735	0.08818799	-1.45	-1.05	0.899771667239689	-0.023284	-0.029121	-0.031562
Trial1	2	1	blindfold	clockwise	practice	Guided	1	0.5	-0.25	2.72374	0.08818901	-1.45	-1.05	0.899771203477545	0.0076016	0.0089657	-0.010182
Trial1	2	1	blindfold	clockwise	practice	Guided	1	0.5	-0.25	2.743744	0.088193	-1.45	-1.05	0.89976937571788	0.060838	0.0047323	0.0030708
Trial1	2	1	blindfold	clockwise	practice	Guided	1	0.5	-0.25	2.763733	0.088195	-1.45	-1.05	0.899768461843302	-0.014964	-0.0037306	0.01474
Trial1	2	1	blindfold	clockwise	practice	Guided	1	0.5	-0.25	2.783737	0.08819401	-1.45	-1.05	0.899768915370173	-0.0014078	-0.012196	-0.0018977
Trial1	2	1	blindfold	clockwise	practice	Guided	1	0.5	-0.25	2.803741	0.088195	-1.45	-1.05	0.899768461843302	-0.019208	0.00049472	-0.0021159
Trial1	2	1	blindfold	clockwise	practice	Guided	1	0.5	-0.25	2.82373	0.088193	-1.45	-1.05	0.89976937571788	0.056387	0.013195	0.0030117
Trial1	2	1	blindfold	clockwise	practice	Guided	1	0.5	-0.25	2.843735	0.08819401	-1.45	-1.05	0.899768915370173	-0.010462	0.017424	0.010593
Trial1	2	1	blindfold	clockwise	practice	Guided	1	0.5	-0.25	2.863739	0.08819401	-1.45	-1.05	0.899768915370173	-0.015169	0.00049537	0.031536
Trial1	2	1	blindfold	clockwise	practice	Guided	1	0.5	-0.25	2.883743	0.08819401	-1.45	-1.05	0.899768915370173	0.02048	0.047046	0.027773
Trial1	2	1	blindfold	clockwise	practice	Guided	1	0.5	-0.25	2.903732	0.08819401	-1.45	-1.05	0.899768915370173	-0.0012545	-0.016435	-0.014498
Trial1	2	1	blindfold	clockwise	practice	Guided	1	0.5	-0.25	2.923737	0.08819401	-1.45	-1.05	0.899768915370173	0.0030426	0.0047234	-0.0018442
Trial1	2	1	blindfold	clockwise	practice	Guided	1	0.5	-0.25	2.943741	0.088193	-1.45	-1.05	0.89976937571788	0.043193	-0.033363	-0.0097557
Trial1	2	1	blindfold	clockwise	practice	Guided	1	0.5	-0.25	2.96373	0.088193	-1.45	-1.05	0.89976937571788	0.025446	-0.037593	-0.014174
Trial1	2	1	blindfold	clockwise	practice	Guided	1	0.5	-0.25	2.983734	0.08819401	-1.45	-1.05	0.899768915370173	-0.0010984	0.0089583	-0.0271
Trial1	2	1	blindfold	clockwise	practice	Guided	1	0.5	-0.25	3.003738	0.088195	-1.45	-1.05	0.899768461843302	-0.019414	-0.020667	0.014679
Trial1	2	1	blindfold	clockwise	practice	Guided	1	0.5	-0.25	3.023743	0.088193	-1.45	-1.05	0.89976937571788	-0.0058558	0.00048811	-0.0019591
Trial1	2	1	blindfold	clockwise	practice	Guided	1	0.5	-0.25	3.043732	0.088193	-1.45	-1.05	0.89976937571788	0.038898	-0.0079757	-0.022416
Trial1	2	1	blindfold	clockwise	practice	Guided	1	0.5	-0.25	3.063736	0.088193	-1.45	-1.05	0.89976937571788	0.016187	-0.016439	0.023453
Trial1	2	1	blindfold	clockwise	practice	Guided	1	0.5	-0.25	3.08374	0.088193	-1.45	-1.05	0.89976937571788	0.012046	0.021648	0.0064342
Trial1	2	1	blindfold	clockwise	practice	Guided	1	0.5	-0.25	3.103745	0.08819401	-1.45	-1.05	0.899768915370173	0.0073374	0.030111	0.010797
Trial1	2	1	blindfold	clockwise	practice	Guided	1	0.5	-0.25	3.123734	0.088195	-1.45	-1.05	0.899768461843302	-0.02407	0.0047216	0.031413
Trial1	2	1	blindfold	clockwise	practice	Guided	1	0.5	-0.25	3.143738	0.088195	-1.45	-1.05	0.899768461843302	-0.0012558	0.013183	-0.014512
Trial1	2	1	blindfold	clockwise	practice	Guided	1	0.5	-0.25	3.163742	0.088197	-1.45	-1.05	0.899767544562267	-0.0012584	0.0047233	-0.0019685
Trial1	2	1	blindfold	clockwise	practice	Guided	1	0.5	-0.25	3.183731	0.088197	-1.45	-1.05	0.899767544562267	0.011883	0.025882	0.0024506
Trial1	2	1	blindfold	clockwise	practice	Guided	1	0.5	-0.25	3.203735	0.088198	-1.45	-1.05	0.899767087628049	-0.019213	-0.0037451	-0.0021322
Trial1	2	1	blindfold	clockwise	practice	Guided	1	0.5	-0.25	3.22374	0.088197	-1.45	-1.05	0.899767544562267	0.016334	-0.016441	0.0025023
Trial1	2	1	blindfold	clockwise	practice	Guided	1	0.5	-0.25	3.243744	0.088197	-1.45	-1.05	0.899767544562267	-0.010106	0.03434	-0.018826
Trial1	2	1	blindfold	clockwise	practice	Guided	1	0.5	-0.25	3.263733	0.088197	-1.45	-1.05	0.899767544562267	-0.036907	-0.016444	0.010081
Trial1	2	1	blindfold	clockwise	practice	Guided	1	0.5	-0.25	3.283737	0.088197	-1.45	-1.05	0.899767544562267	-0.045652	-0.012211	-0.010919
Trial1	2	1	blindfold	clockwise	practice	Guided	1	0.5	-0.25	3.303741	0.08819599	-1.45	-1.05	0.899768004907327	-0.005809	0.0089466	-0.0061736
Trial1	2	1	blindfold	clockwise	practice	Guided	1	0.5	-0.25	3.32373	0.088195	-1.45	-1.05	0.899768461843302	0.051883	-0.041833	0.0071341
Trial1	2	1	blindfold	clockwise	practice	Guided	1	0.5	-0.25	3.343735	0.08819599	-1.45	-1.05	0.899768004907327	-0.032662	0.0089481	0.0060969
Trial1	2	1	blindfold	clockwise	practice	Guided	1	0.5	-0.25	3.363739	0.08819599	-1.45	-1.05	0.899768004907327	-0.014761	-0.0079781	0.023331
Trial1	2	1	blindfold	clockwise	practice	Guided	1	0.5	-0.25	3.383743	0.088197	-1.45	-1.05	0.899767544562267	-0.081559	-0.016442	0.0012965
Trial1	2	1	blindfold	clockwise	practice	Guided	1	0.5	-0.25	3.403732	0.08819599	-1.45	-1.05	0.899768004907327	0.0072306	-0.020675	0.019186
Trial1	2	1	blindfold	clockwise	practice	Guided	1	0.5	-0.25	3.423737	0.088195	-1.45	-1.05	0.899768461843302	0.025288	-0.0037487	-0.001598
Trial1	2	1	blindfold	clockwise	practice	Guided	1	0.5	-0.25	3.443741	0.08819599	-1.45	-1.05	0.899768004907327	-0.0017728	-0.0079787	0.027472
Trial1	2	1	blindfold	clockwise	practice	Guided	1	0.5	-0.25	3.46373	0.08819599	-1.45	-1.05	0.899768004907327	0.033979	-0.003749	0.015308
Trial1	2	1	blindfold	clockwise	practice	Guided	1	0.5	-0.25	3.483734	0.088198	-1.45	-1.05	0.899767087628049	0.0030339	0.0047143	-0.0018747
Trial1	2	1	blindfold	clockwise	practice	Guided	1	0.5	-0.25	3.503738	0.088199	-1.45	-1.05	0.899766627284761	0.0028769	-0.012216	0.010723
Trial1	2	1	blindfold	clockwise	practice	Guided	1	0.5	-0.25	3.523743	0.088202	-1.45	-1.05	0.89976525649001	0.034175	-0.0037529	-0.0014929
Trial1	2	1	blindfold	clockwise	practice	Guided	1	0.5	-0.25	3.543732	0.088204	-1.45	-1.05	0.899764342631221	0.042505	0.030099	0.044811
Trial1	2	1	blindfold	clockwise	practice	Guided	1	0.5	-0.25	3.563736	0.088204	-1.45	-1.05	0.899764342631221	0.016373	0.0047075	0.010231
Trial1	2	1	blindfold	clockwise	practice	Guided	1	0.5	-0.25	3.58374	0.088204	-1.45	-1.05	0.899764342631221	0.020463	0.021634	-0.0017159
Trial1	2	1	blindfold	clockwise	practice	Guided	1	0.5	-0.25	3.603745	0.088203	-1.45	-1.05	0.899764799560177	0.011975	0.051255	-0.0059692
Trial1	2	1	blindfold	clockwise	practice	Guided	1	0.5	-0.25	3.623734	0.088206	-1.45	-1.05	0.899763425366034	-0.0013792	0.025863	-0.0061331
Trial1	2	1	blindfold	clockwise	practice	Guided	1	0.5	-0.25	3.643738	0.088208	-1.45	-1.05	0.899762508104377	0.0077757	-0.020687	-0.027022
Trial1	2	1	blindfold	clockwise	practice	Guided	1	0.5	-0.25	3.663742	0.088208	-1.45	-1.05	0.899762508104377	0.011864	0.025863	0.0024325
Trial1	2	1	blindfold	clockwise	practice	Guided	1	0.5	-0.25	3.683731	0.088208	-1.45	-1.05	0.899762508104377	-0.0015874	0.0089341	0.010667
Trial1	2	1	blindfold	clockwise	practice	Guided	1	0.5	-0.25	3.703735	0.08821	-1.45	-1.05	0.899761594256123	0.020761	-0.012227	0.0025416
Trial1	2	1	blindfold	clockwise	practice	Guided	1	0.5	-0.25	3.72374	0.08821	-1.45	-1.05	0.899761594256123	0.011859	-0.020691	0.0024327
Trial1	2	1	blindfold	clockwise	practice	Guided	1	0.5	-0.25	3.743744	0.08821	-1.45	-1.05	0.899761594256123	0.020761	0.0046984	0.0025426
Trial1	2	1	blindfold	clockwise	practice	Guided	1	0.5	-0.25	3.763733	0.08821	-1.45	-1.05	0.899761594256123	-0.001643	0.0004646	-0.010384
Trial1	2	1	blindfold	clockwise	practice	Guided	1	0.5	-0.25	3.783737	0.088211	-1.45	-1.05	0.89976113733331	0.0032676	-0.024924	-0.022876
Trial1	2	1	blindfold	clockwise	practice	Guided	1	0.5	-0.25	3.803741	0.088213	-1.45	-1.05	0.899760220080456	0.020702	0.034322	0.0067403
Trial1	2	1	blindfold	clockwise	practice	Guided	1	0.5	-0.25	3.82373	0.088214	-1.45	-1.05	0.899759766570126	0.0076098	-0.0037641	0.0063575
Trial1	2	1	blindfold	clockwise	practice	Guided	1	0.5	-0.25	3.843735	0.088218	-1.45	-1.05	0.899757932078496	0.0072419	0.013166	0.014972
Trial1	2	1	blindfold	clockwise	practice	Guided	1	0.5	-0.25	3.863739	0.08822	-1.45	-1.05	0.899757018247784	-0.0057505	0.025857	-0.022501
Trial1	2	1	blindfold	clockwise	practice	Guided	1	0.5	-0.25	3.883743	0.088222	-1.45	-1.05	0.899756104420575	0.038948	0.047015	-0.013828
Trial1	2	1	blindfold	clockwise	practice	Guided	1	0.5	-0.25	3.903732	0.088223	-1.45	-1.05	0.899755647508285	-0.02376	-0.0079995	0.0019869
Trial1	2	1	blindfold	clockwise	practice	Guided	1	0.5	-0.25	3.923737	0.088224	-1.45	-1.05	0.899755187187086	-0.010618	-0.012235	0.018946
Trial1	2	1	blindfold	clockwise	practice	Guided	1	0.5	-0.25	3.943741	0.088225	-1.45	-1.05	0.899754730276554	0.025441	0.013157	-0.018418
Trial1	2	1	blindfold	clockwise	practice	Guided	1	0.5	-0.25	3.96373	0.088227	-1.45	-1.05	0.899753813048352	0.0074834	-0.016467	-0.0060384
Trial1	2	1	blindfold	clockwise	practice	Guided	1	0.5	-0.25	3.983734	0.08822799	-1.45	-1.05	0.899753359550211	0.016433	0.013157	-0.010128
Trial1	2	1	blindfold	clockwise	practice	Guided	1	0.5	-0.25	4.003738	0.08822799	-1.45	-1.05	0.899753359550211	-0.001314	-0.016466	-0.014548
Trial1	2	1	blindfold	clockwise	practice	Guided	1	0.5	-0.25	4.023743	0.088229	-1.45	-1.05	0.899752899233431	0.015814	0.0089247	0.040263
Trial1	2	1	blindfold	clockwise	practice	Guided	1	0.5	-0.25	4.043732	0.088231	-1.45	-1.05	0.899751985422012	-0.0060262	0.00046015	0.0063895
Trial1	2	1	blindfold	clockwise	practice	Guided	1	0.5	-0.25	4.063736	0.088231	-1.45	-1.05	0.899751985422012	-0.023774	-0.0037746	0.0019713
Trial1	2	1	blindfold	clockwise	practice	Guided	1	0.5	-0.25	4.08374	0.088232	-1.45	-1.05	0.899751525107886	-0.023674	0.017387	-0.006428
Trial1	2	1	blindfold	clockwise	practice	Guided	1	0.5	-0.25	4.103745	0.08823299	-1.45	-1.05	0.899751071614097	0.020771	0.013155	-0.0016843
Trial1	2	1	blindfold	clockwise	practice	Guided	1	0.5	-0.25	4.123734	0.088235	-1.45	-1.05	0.899750154399974	-0.015087	0.034313	0.018877
Trial1	2	1	blindfold	clockwise	practice	Guided	1	0.5	-0.25	4.143738	0.088236	-1.45	-1.05	0.899749697499088	0.047258	-0.016471	0.015439
Trial1	2	1	blindfold	clockwise	practice	Guided	1	0.5	-0.25	4.163742	0.088237	-1.45	-1.05	0.89974923718938	-0.015142	-0.037629	0.035507
Trial1	2	1	blindfold	clockwise	practice	Guided	1	0.5	-0.25	4.183731	0.088236	-1.45	-1.05	0.899749697499088	-0.001534	-0.029163	0.0022365
Trial1	2	1	blindfold	clockwise	practice	Guided	1	0.5	-0.25	4.203735	0.088235	-1.45	-1.05	0.899750154399974	0.061071	0.021618	-0.022199
Trial1	2	1	blindfold	clockwise	practice	Guided	1	0.5	-0.25	4.22374	0.088235	-1.45	-1.05	0.899750154399974	-0.037386	-0.012235	0.022795
Trial1	2	1	blindfold	clockwise	practice	Guided	1	0.5	-0.25	4.243744	0.088236	-1.45	-1.05	0.899749697499088	0.034269	-0.0037675	-0.014129
Trial1	2	1	blindfold	clockwise	practice	Guided	1	0.5	-0.25	4.263733	0.088238	-1.45	-1.05	0.899748780290252	0.016157	-0.012232	0.027539
Trial1	2	1	blindfold	clockwise	practice	Guided	1	0.5	-0.25	4.283737	0.08824	-1.45	-1.05	0.899747866494624	0.034107	0.008928	-0.018659
Trial1	2	1	blindfold	clockwise	practice	Guided	1	0.5	-0.25	4.303741	0.088242	-1.45	-1.05	0.899746949292834	0.029705	0.00046567	-0.0057884
Trial1	2	1	blindfold	clockwise	practice	Guided	1	0.5	-0.25	4.32373	0.088244	-1.45	-1.05	0.899746035504225	0.015994	-0.0037653	0.023445
Trial1	2	1	blindfold	clockwise	practice	Guided	1	0.5	-0.25	4.343735	0.088246	-1.45	-1.05	0.899745118309481	0.016349	0.00046451	0.005662
Trial1	2	1	blindfold	clockwise	practice	Guided	1	0.5	-0.25	4.363739	0.088246	-1.45	-1.05	0.899745118309481	-0.010504	0.034318	0.0063171
Trial1	2	1	blindfold	clockwise	practice	Guided	1	0.5	-0.25	4.383743	0.088246	-1.45	-1.05	0.899745118309481	-0.010503	-0.0080003	0.0063174
Trial1	2	1	blindfold	clockwise	practice	Guided	1	0.5	-0.25	4.403732	0.088246	-1.45	-1.05	0.899745118309481	-0.014644	0.038548	-0.018935
Trial1	2	1	blindfold	clockwise	practice	Guided	1	0.5	-0.25	4.423737	0.08824699	-1.45	-1.05	0.899744664827882	-0.0060545	0.042775	0.0063704
Trial1	2	1	blindfold	clockwise	practice	Guided	1	0.5	-0.25	4.443741	0.08824699	-1.45	-1.05	0.899744664827882	0.03389	-0.012239	0.015261
Trial1	2	1	blindfold	clockwise	practice	Guided	1	0.5	-0.25	4.46373	0.08824699	-1.45	-1.05	0.899744664827882	0.0072408	0.0046877	0.010733
Trial1	2	1	blindfold	clockwise	practice	Guided	1	0.5	-0.25	4.483734	0.088248	-1.45	-1.05	0.899744204527892	-0.037049	-0.0037759	-0.01463
Trial1	2	1	blindfold	clockwise	practice	Guided	1	0.5	-0.25	4.503738	0.08824699	-1.45	-1.05	0.899744664827882	-0.036893	-0.016471	-0.019214
Trial1	2	1	blindfold	clockwise	practice	Guided	1	0.5	-0.25	4.523743	0.08824699	-1.45	-1.05	0.899744664827882	-0.0019151	0.030082	0.031623
Trial1	2	1	blindfold	clockwise	practice	Guided	1	0.5	-0.25	4.543732	0.088248	-1.45	-1.05	0.899744204527892	-0.0061602	0.0046916	0.014766
Trial1	2	1	blindfold	clockwise	practice	Guided	1	0.5	-0.25	4.563736	0.08824699	-1.45	-1.05	0.899744664827882	-0.055259	-0.0080046	0.026764
Trial1	2	1	blindfold	clockwise	practice	Guided	1	0.5	-0.25	4.58374	0.08824699	-1.45	-1.05	0.899744664827882	0.029645	0.038549	-0.001597
Trial1	2	1	blindfold	clockwise	practice	Guided	1	0.5	-0.25	4.603745	0.088248	-1.45	-1.05	0.899744204527892	-0.019715	-0.016465	0.031399
Trial1	2	1	blindfold	clockwise	practice	Guided	1	0.5	-0.25	4.623734	0.088248	-1.45	-1.05	0.899744204527892	-0.032756	0.01739	0.0060351
Trial1	2	1	blindfold	clockwise	practice	Guided	1	0.5	-0.25	4.643738	0.088251	-1.45	-1.05	0.899742830452471	0.033675	0.02162	0.032053
Trial1	2	1	blindfold	clockwise	practice	Guided	1	0.5	-0.25	4.663742	0.08825199	-1.45	-1.05	0.899742376975225	-0.0014075	0.008924	0.027414
Trial1	2	1	blindfold	clockwise	practice	Guided	1	0.5	-0.25	4.683731	0.08825199	-1.45	-1.05	0.899742376975225	-0.0016656	-0.0080028	0.010615
Trial1	2	1	blindfold	clockwise	practice	Guided	1	0.5	-0.25	4.703735	0.08825301	-1.45	-1.05	0.89974191327006	0.0074884	-0.0037711	-0.010276
Trial1	2	1	blindfold	clockwise	practice	Guided	1	0.5	-0.25	4.72374	0.088255	-1.45	-1.05	0.899741002910339	-0.019572	0.034315	-0.0018775
Trial1	2	1	blindfold	clockwise	practice	Guided	1	0.5	-0.25	4.743744	0.088255	-1.45	-1.05	0.899741002910339	0.025336	0.00045545	-0.014261
Trial1	2	1	blindfold	clockwise	practice	Guided	1	0.5	-0.25	4.763733	0.088255	-1.45	-1.05	0.899741002910339	0.029631	-0.020705	0.019391
Trial1	2	1	blindfold	clockwise	practice	Guided	1	0.5	-0.25	4.783737	0.088256	-1.45	-1.05	0.899740542617422	0.025026	0.00045224	-0.0059711
Trial1	2	1	blindfold	clockwise	practice	Guided	1	0.5	-0.25	4.803741	0.088256	-1.45	-1.05	0.899740542617422	0.042927	0.0046812	0.0027536
Trial1	2	1	blindfold	clockwise	practice	Guided	1	0.5	-0.25	4.82373	0.08825801	-1.45	-1.05	0.899739625443815	-0.0056619	0.013147	-0.027246
Trial1	2	1	blindfold	clockwise	practice	Guided	1	0.5	-0.25	4.843735	0.088257	-1.45	-1.05	0.899740085734961	0.0072251	-0.016479	0.010716
Trial1	2	1	blindfold	clockwise	practice	Guided	1	0.5	-0.25	4.863739	0.08825801	-1.45	-1.05	0.899739625443815	-0.032823	0.025836	0.010498
Trial1	2	1	blindfold	clockwise	practice	Guided	1	0.5	-0.25	4.883743	0.08825801	-1.45	-1.05	0.899739625443815	-0.0057661	-0.0080195	0.01486
Trial1	2	1	blindfold	clockwise	practice	Guided	1	0.5	-0.25	4.903732	0.08825801	-1.45	-1.05	0.899739625443815	-0.0058173	0.0089059	-0.014647
Trial1	2	1	blindfold	clockwise	practice	Guided	1	0.5	-0.25	4.923737	0.08825999	-1.45	-1.05	0.899738715092833	-0.0058718	0.00044301	-0.010449
Trial1	2	1	blindfold	clockwise	practice	Guided	1	0.5	-0.25	4.943741	0.088259	-1.45	-1.05	0.899739171972666	0.0074269	0.034295	0.023204
Trial1	2	1	blindfold	clockwise	practice	Guided	1	0.5	-0.25	4.96373	0.08825999	-1.45	-1.05	0.899738715092833	0.025429	0.042757	-0.0014479
Trial1	2	1	blindfold	clockwise	practice	Guided	1	0.5	-0.25	4.983734	0.08825999	-1.45	-1.05	0.899738715092833	-0.0015257	0.017364	-0.0019939
Trial1	2	1	blindfold	clockwise	practice	Guided	1	0.5	-0.25	5.003738	0.08825999	-1.45	-1.05	0.899738715092833	0.0074253	-0.033419	-0.0060862
Trial1	2	1	blindfold	clockwise	practice	Guided	1	0.5	-0.25	5.023743	0.088261	-1.45	-1.05	0.899738254804334	0.024914	0.051217	0.019327
Trial1	2	1	blindfold	clockwise	practice	Guided	1	0.5	-0.25	5.043732	0.088259	-1.45	-1.05	0.899739171972666	0.0026178	-0.020724	0.023253
Trial1	2	1	blindfold	clockwise	practice	Guided	1	0.5	-0.25	5.063736	0.08825801	-1.45	-1.05	0.899739625443815	-0.046071	-0.0080285	0.0019252
Trial1	2	1	blindfold	clockwise	practice	Guided	1	0.5	-0.25	5.08374	0.08825801	-1.45	-1.05	0.899739625443815	-0.023925	-0.01649	0.010324
Trial1	2	1	blindfold	clockwise	practice	Guided	1	0.5	-0.25	5.103745	0.08825999	-1.45	-1.05	0.899738715092833	0.020259	0.0046733	0.036065
Trial1	2	1	blindfold	clockwise	practice	Guided	1	0.5	-0.25	5.123734	0.08825999	-1.45	-1.05	0.899738715092833	-0.015184	-0.024955	0.023027
Trial1	2	1	blindfold	clockwise	practice	Guided	1	0.5	-0.25	5.143738	0.088262	-1.45	-1.05	0.899737797926259	-0.0015297	0.0046709	-0.0020069
Trial1	2	1	blindfold	clockwise	practice	Guided	1	0.5	-0.25	5.163742	0.088262	-1.45	-1.05	0.899737797926259	-0.0063394	-0.0037927	0.027445
Trial1	2	1	blindfold	clockwise	practice	Guided	1	0.5	-0.25	5.183731	0.088262	-1.45	-1.05	0.899737797926259	-0.001632	0.00043971	0.010208
Trial1	2	1	blindfold	clockwise	practice	Guided	1	0.5	-0.25	5.203735	0.088262	-1.45	-1.05	0.899737797926259	-0.059581	0.0089052	0.01408
Trial1	2	1	blindfold	clockwise	practice	Guided	1	0.5	-0.25	5.22374	0.088261	-1.45	-1.05	0.899738254804334	0.05192	-0.020721	-0.0055546
Trial1	2	1	blindfold	clockwise	practice	Guided	1	0.5	-0.25	5.243744	0.088261	-1.45	-1.05	0.899738254804334	-0.0056169	-0.0037969	-0.031464
Trial1	2	1	blindfold	clockwise	practice	Guided	1	0.5	-0.25	5.263733	0.088262	-1.45	-1.05	0.899737797926259	0.016424	0.00043384	-0.0098101
Trial1	2	1	blindfold	clockwise	practice	Guided	1	0.5	-0.25	5.283737	0.088263	-1.45	-1.05	0.899737341049059	0.0074711	-0.0080314	-0.01052
Trial1	2	1	blindfold	clockwise	practice	Guided	1	0.5	-0.25	5.303741	0.088264	-1.45	-1.05	0.899736880763214	0.052122	0.0088969	-0.022354
Trial1	2	1	blindfold	clockwise	practice	Guided	1	0.5	-0.25	5.32373	0.088265	-1.45	-1.05	0.899736423887773	0.012123	-0.03342	-0.027047
Trial1	2	1	blindfold	clockwise	practice	Guided	1	0.5	-0.25	5.343735	0.088267	-1.45	-1.05	0.899735510139518	0.0024478	-0.020722	0.023076
Trial1	2	1	blindfold	clockwise	practice	Guided	1	0.5	-0.25	5.363739	0.088268	-1.45	-1.05	0.899735053266704	-0.010491	0.030056	-0.0021768
Trial1	2	1	blindfold	clockwise	practice	Guided	1	0.5	-0.25	5.383743	0.08827	-1.45	-1.05	0.899734136114221	-0.010494	0.017361	-0.0019044
Trial1	2	1	blindfold	clockwise	practice	Guided	1	0.5	-0.25	5.403732	0.08827201	-1.45	-1.05	0.899733218965269	-0.037247	-0.024959	0.0059487
Trial1	2	1	blindfold	clockwise	practice	Guided	1	0.5	-0.25	5.423737	0.08827201	-1.45	-1.05	0.899733218965269	0.016354	-0.008032	-0.010195
Trial1	2	1	blindfold	clockwise	practice	Guided	1	0.5	-0.25	5.443741	0.088273	-1.45	-1.05	0.89973276550631	0.020288	0.0088951	0.031858
Trial1	2	1	blindfold	clockwise	practice	Guided	1	0.5	-0.25	5.46373	0.088274	-1.45	-1.05	0.899732305229302	-0.010605	0.0088947	0.010476
Trial1	2	1	blindfold	clockwise	practice	Guided	1	0.5	-0.25	5.483734	0.088275	-1.45	-1.05	0.899731848362632	0.029594	0.00042844	-0.0058863
Trial1	2	1	blindfold	clockwise	practice	Guided	1	0.5	-0.25	5.503738	0.088276	-1.45	-1.05	0.899731391496838	0.011537	-0.012265	0.019147
Trial1	2	1	blindfold	clockwise	practice	Guided	1	0.5	-0.25	5.523743	0.088278	-1.45	-1.05	0.899730477767878	-0.019305	0.034287	-0.0061604
Trial1	2	1	blindfold	clockwise	practice	Guided	1	0.5	-0.25	5.543732	0.088278	-1.45	-1.05	0.899730477767878	-0.010147	0.0046554	-0.027327
Trial1	2	1	blindfold	clockwise	practice	Guided	1	0.5	-0.25	5.563736	0.088278	-1.45	-1.05	0.899730477767878	-0.03286	0.01735	0.035451
Trial1	2	1	blindfold	clockwise	practice	Guided	1	0.5	-0.25	5.58374	0.08827899	-1.45	-1.05	0.899730020904711	-0.037414	-0.024968	0.018542
Trial1	2	1	blindfold	clockwise	practice	Guided	1	0.5	-0.25	5.603745	0.08828	-1.45	-1.05	0.899729560633004	0.025033	0.00042309	0.006708
Trial1	2	1	blindfold	clockwise	practice	Guided	1	0.5	-0.25	5.623734	0.088283	-1.45	-1.05	0.89972818664201	0.020528	-0.0080406	0.014779
Trial1	2	1	blindfold	clockwise	practice	Guided	1	0.5	-0.25	5.643738	0.088282	-1.45	-1.05	0.89972864350166	-0.0059618	0.0046606	-0.0062753
Trial1	2	1	blindfold	clockwise	practice	Guided	1	0.5	-0.25	5.663742	0.088282	-1.45	-1.05	0.89972864350166	0.0032478	0.013122	0.0021228
Trial1	2	1	blindfold	clockwise	practice	Guided	1	0.5	-0.25	5.683731	0.088282	-1.45	-1.05	0.89972864350166	0.0073862	0.013122	-0.0061139
Trial1	2	1	blindfold	clockwise	practice	Guided	1	0.5	-0.25	5.703735	0.088283	-1.45	-1.05	0.89972818664201	-0.010413	-0.016501	0.0020675
Trial1	2	1	blindfold	clockwise	practice	Guided	1	0.5	-0.25	5.72374	0.088284	-1.45	-1.05	0.899727729783236	-0.028524	0.021584	0.018645
Trial1	2	1	blindfold	clockwise	practice	Guided	1	0.5	-0.25	5.743744	0.088285	-1.45	-1.05	0.899727272925338	0.047582	0.046976	0.011119
Trial1	2	1	blindfold	clockwise	practice	Guided	1	0.5	-0.25	5.763733	0.088287	-1.45	-1.05	0.899726359212169	-0.028271	-0.024965	-0.0023534
Trial1	2	1	blindfold	clockwise	practice	Guided	1	0.5	-0.25	5.783737	0.088287	-1.45	-1.05	0.899726359212169	-0.0017265	-0.024965	0.0063173
Trial1	2	1	blindfold	clockwise	practice	Guided	1	0.5	-0.25	5.803741	0.088289	-1.45	-1.05	0.899725442093146	-0.0058714	-0.012268	-0.014683
Trial1	2	1	blindfold	clockwise	practice	Guided	1	0.5	-0.25	5.82373	0.088289	-1.45	-1.05	0.899725442093146	-0.032312	0.042745	-0.036009
Trial1	2	1	blindfold	clockwise	practice	Guided	1	0.5	-0.25	5.843735	0.088289	-1.45	-1.05	0.899725442093146	0.0075808	0.00042876	-0.022918
Trial1	2	1	blindfold	clockwise	practice	Guided	1	0.5	-0.25	5.863739	0.088291	-1.45	-1.05	0.899724524977653	0.020616	-0.0080366	0.0024452
Trial1	2	1	blindfold	clockwise	practice	Guided	1	0.5	-0.25	5.883743	0.088292	-1.45	-1.05	0.899724071535237	0.0071627	0.0088882	0.014825
Trial1	2	1	blindfold	clockwise	practice	Guided	1	0.5	-0.25	5.903732	0.088293	-1.45	-1.05	0.899723611275021	-0.03268	0.00042234	0.0014607
Trial1	2	1	blindfold	clockwise	practice	Guided	1	0.5	-0.25	5.923737	0.088294	-1.45	-1.05	0.899723154425018	0.020714	-0.016503	-0.0059556
Trial1	2	1	blindfold	clockwise	practice	Guided	1	0.5	-0.25	5.943741	0.088296	-1.45	-1.05	0.899722237318329	-0.028235	0.046973	-0.0065591
Trial1	2	1	blindfold	clockwise	practice	Guided	1	0.5	-0.25	5.96373	0.088295	-1.45	-1.05	0.899722697575892	0.0030184	-0.016508	-0.014577
Trial1	2	1	blindfold	clockwise	practice	Guided	1	0.5	-0.25	5.983734	0.088294	-1.45	-1.05	0.899723154425018	0.011816	-0.020741	-0.0060677
Trial1	2	1	blindfold	clockwise	practice	Guided	1	0.5	-0.25	6.003738	0.088295	-1.45	-1.05	0.899722697575892	-0.010691	0.025807	0.014656
Trial1	2	1	blindfold	clockwise	practice	Guided	1	0.5	-0.25	6.023743	0.088296	-1.45	-1.05	0.899722237318329	0.0073623	0.025807	-0.0059611
Trial1	2	1	blindfold	clockwise	practice	Guided	1	0.5	-0.25	6.043732	0.08829801	-1.45	-1.05	0.89972132021517	-0.032895	0.008876	0.010179
Trial1	2	1	blindfold	clockwise	practice	Guided	1	0.5	-0.25	6.063736	0.08829801	-1.45	-1.05	0.89972132021517	-0.014992	0.0088719	0.0019972
Trial1	2	1	blindfold	clockwise	practice	Guided	1	0.5	-0.25	6.08374	0.088299	-1.45	-1.05	0.899720866778853	0.04725	-0.0080552	0.0069594
Trial1	2	1	blindfold	clockwise	practice	Guided	1	0.5	-0.25	6.103745	0.0883	-1.45	-1.05	0.899720409934113	0.012166	0.013104	-0.035474
Trial1	2	1	blindfold	clockwise	practice	Guided	1	0.5	-0.25	6.123734	0.088301	-1.45	-1.05	0.899719949680969	0.007148	0.025797	0.010669
Trial1	2	1	blindfold	clockwise	practice	Guided	1	0.5	-0.25	6.143738	0.088302	-1.45	-1.05	0.899719492837987	-0.010808	0.021561	0.023048
Trial1	2	1	blindfold	clockwise	practice	Guided	1	0.5	-0.25	6.163742	0.088303	-1.45	-1.05	0.89971903599588	-0.0062563	0.00040195	0.014702
Trial1	2	1	blindfold	clockwise	practice	Guided	1	0.5	-0.25	6.183731	0.088303	-1.45	-1.05	0.89971903599588	-0.03311	0.046953	0.026969
Trial1	2	1	blindfold	clockwise	practice	Guided	1	0.5	-0.25	6.203735	0.088305	-1.45	-1.05	0.899718122314296	0.0072947	0.021558	-0.001938
Trial1	2	1	blindfold	clockwise	practice	Guided	1	0.5	-0.25	6.22374	0.088306	-1.45	-1.05	0.89971766206557	-0.010557	-0.012296	0.0020413
Trial1	2	1	blindfold	clockwise	practice	Guided	1	0.5	-0.25	6.243744	0.088307	-1.45	-1.05	0.899717205226974	-0.037153	0.025791	-0.0066863
Trial1	2	1	blindfold	clockwise	practice	Guided	1	0.5	-0.25	6.263733	0.088305	-1.45	-1.05	0.899718122314296	-0.0018116	0.00039976	0.0024768
Trial1	2	1	blindfold	clockwise	practice	Guided	1	0.5	-0.25	6.283737	0.088305	-1.45	-1.05	0.899718122314296	0.034095	0.025792	-0.0058147
Trial1	2	1	blindfold	clockwise	practice	Guided	1	0.5	-0.25	6.303741	0.088307	-1.45	-1.05	0.899717205226974	0.0027896	0.046948	0.0022024
Trial1	2	1	blindfold	clockwise	practice	Guided	1	0.5	-0.25	6.32373	0.088307	-1.45	-1.05	0.899717205226974	-0.0016082	-0.0080639	0.0099458
Trial1	2	1	blindfold	clockwise	practice	Guided	1	0.5	-0.25	6.343735	0.088306	-1.45	-1.05	0.89971766206557	-0.019714	-0.012297	0.022924
Trial1	2	1	blindfold	clockwise	practice	Guided	1	0.5	-0.25	6.363739	0.088307	-1.45	-1.05	0.899717205226974	0.051734	0.0088618	0.0027985
Trial1	2	1	blindfold	clockwise	practice	Guided	1	0.5	-0.25	6.383743	0.08831	-1.45	-1.05	0.899715831307221	-0.024016	-0.020761	-0.027419
Trial1	2	1	blindfold	clockwise	practice	Guided	1	0.5	-0.25	6.403732	0.08831099	-1.45	-1.05	0.899715377881349	-0.01517	-0.0038348	0.014578
Trial1	2	1	blindfold	clockwise	practice	Guided	1	0.5	-0.25	6.423737	0.08831099	-1.45	-1.05	0.899715377881349	-0.014912	0.042715	0.0019246
Trial1	2	1	blindfold	clockwise	practice	Guided	1	0.5	-0.25	6.443741	0.088312	-1.45	-1.05	0.899714917637925	-0.023917	0.017323	0.0018684
Trial1	2	1	blindfold	clockwise	practice	Guided	1	0.5	-0.25	6.46373	0.088312	-1.45	-1.05	0.899714917637925	0.0066642	-0.029225	0.048445
Trial1	2	1	blindfold	clockwise	practice	Guided	1	0.5	-0.25	6.483734	0.088312	-1.45	-1.05	0.899714917637925	0.034032	0.021554	-0.0058219
Trial1	2	1	blindfold	clockwise	practice	Guided	1	0.5	-0.25	6.503738	0.088313	-1.45	-1.05	0.899714460804591	-0.046321	0.021552	0.014192
Trial1	2	1	blindfold	clockwise	practice	Guided	1	0.5	-0.25	6.523743	0.088314	-1.45	-1.05	0.899714000562938	-0.0018265	0.004627	-0.0022248
Trial1	2	1	blindfold	clockwise	practice	Guided	1	0.5	-0.25	6.543732	0.088318	-1.45	-1.05	0.89971217324189	0.0072205	-0.029233	0.0022445
Trial1	2	1	blindfold	clockwise	practice	Guided	1	0.5	-0.25	6.563736	0.088318	-1.45	-1.05	0.89971217324189	0.0072714	0.0046207	0.019589
Trial1	2	1	blindfold	clockwise	practice	Guided	1	0.5	-0.25	6.58374	0.088319	-1.45	-1.05	0.899711716413818	0.011513	-0.025001	0.014896
Trial1	2	1	blindfold	clockwise	practice	Guided	1	0.5	-0.25	6.603745	0.088319	-1.45	-1.05	0.899711716413818	-0.010479	0.025781	-0.0063775
Trial1	2	1	blindfold	clockwise	practice	Guided	1	0.5	-0.25	6.623734	0.088319	-1.45	-1.05	0.899711716413818	0.0074247	0.017316	-0.014724
Trial1	2	1	blindfold	clockwise	practice	Guided	1	0.5	-0.25	6.643738	0.088318	-1.45	-1.05	0.89971217324189	-0.019736	-0.0038448	0.022907
Trial1	2	1	blindfold	clockwise	practice	Guided	1	0.5	-0.25	6.663742	0.088318	-1.45	-1.05	0.89971217324189	-0.028324	-0.0080758	-0.0024014
Trial1	2	1	blindfold	clockwise	practice	Guided	1	0.5	-0.25	6.683731	0.08831701	-1.45	-1.05	0.899712626661664	-0.0059742	0.0046197	-0.010527
Trial1	2	1	blindfold	clockwise	practice	Guided	1	0.5	-0.25	6.703735	0.088318	-1.45	-1.05	0.89971217324189	-0.014565	-0.01654	-0.035838
Trial1	2	1	blindfold	clockwise	practice	Guided	1	0.5	-0.25	6.72374	0.088319	-1.45	-1.05	0.899711716413818	0.015963	0.00038705	0.01494
Trial1	2	1	blindfold	clockwise	practice	Guided	1	0.5	-0.25	6.743744	0.088319	-1.45	-1.05	0.899711716413818	-0.014876	-0.0038491	-0.010642
Trial1	2	1	blindfold	clockwise	practice	Guided	1	0.5	-0.25	6.763733	0.08832	-1.45	-1.05	0.899711256177467	0.034018	0.021543	-0.0058425
Trial1	2	1	blindfold	clockwise	practice	Guided	1	0.5	-0.25	6.783737	0.088319	-1.45	-1.05	0.899711716413818	0.020515	-0.016545	0.0065917
Trial1	2	1	blindfold	clockwise	practice	Guided	1	0.5	-0.25	6.803741	0.088319	-1.45	-1.05	0.899711716413818	0.020464	-0.0038486	0.010788
Trial1	2	1	blindfold	clockwise	practice	Guided	1	0.5	-0.25	6.82373	0.08832	-1.45	-1.05	0.899711256177467	0.024963	0.0088478	-0.010266
Trial1	2	1	blindfold	clockwise	practice	Guided	1	0.5	-0.25	6.843735	0.088321	-1.45	-1.05	0.899710799351153	0.0024548	0.00038041	0.027475
Trial1	2	1	blindfold	clockwise	practice	Guided	1	0.5	-0.25	6.863739	0.08832201	-1.45	-1.05	0.899710339116573	0.038619	-0.025011	-0.018395
Trial1	2	1	blindfold	clockwise	practice	Guided	1	0.5	-0.25	6.883743	0.088323	-1.45	-1.05	0.899709885701153	0.00716	-0.012316	0.0064207
Trial1	2	1	blindfold	clockwise	practice	Guided	1	0.5	-0.25	6.903732	0.088323	-1.45	-1.05	0.899709885701153	0.029306	0.013075	0.01509
Trial1	2	1	blindfold	clockwise	practice	Guided	1	0.5	-0.25	6.923737	0.088323	-1.45	-1.05	0.899709885701153	0.007056	0.021539	0.0019442
Trial1	2	1	blindfold	clockwise	practice	Guided	1	0.5	-0.25	6.943741	0.088325	-1.45	-1.05	0.899708968645535	-0.0060907	0.013072	-0.0021479
Trial1	2	1	blindfold	clockwise	practice	Guided	1	0.5	-0.25	6.96373	0.088326	-1.45	-1.05	0.899708511823607	-0.041843	0.013071	0.010017
Trial1	2	1	blindfold	clockwise	practice	Guided	1	0.5	-0.25	6.983734	0.088324	-1.45	-1.05	0.899709428877467	-0.019541	-0.020786	0.0060895
Trial1	2	1	blindfold	clockwise	practice	Guided	1	0.5	-0.25	7.003738	0.088324	-1.45	-1.05	0.899709428877467	0.020508	0.00037492	0.0065796
Trial1	2	1	blindfold	clockwise	practice	Guided	1	0.5	-0.25	7.023743	0.088324	-1.45	-1.05	0.899709428877467	0.020661	0.004608	-0.0060195
Trial1	2	1	blindfold	clockwise	practice	Guided	1	0.5	-0.25	7.043732	0.088325	-1.45	-1.05	0.899708968645535	0.02066	0.021534	-0.0060223
Trial1	2	1	blindfold	clockwise	practice	Guided	1	0.5	-0.25	7.063736	0.088326	-1.45	-1.05	0.899708511823607	0.029658	0.025765	-0.014314
Trial1	2	1	blindfold	clockwise	practice	Guided	1	0.5	-0.25	7.08374	0.088328	-1.45	-1.05	0.899707594773277	0.015998	0.029995	0.01072
Trial1	2	1	blindfold	clockwise	practice	Guided	1	0.5	-0.25	7.103745	0.088328	-1.45	-1.05	0.899707594773277	-0.01929	0.038461	-0.010826
Trial1	2	1	blindfold	clockwise	practice	Guided	1	0.5	-0.25	7.123734	0.088328	-1.45	-1.05	0.899707594773277	0.033848	0.00037091	0.015082
Trial1	2	1	blindfold	clockwise	practice	Guided	1	0.5	-0.25	7.143738	0.088329	-1.45	-1.05	0.899707137953983	0.011649	-0.0080927	0.0022639
Trial1	2	1	blindfold	clockwise	practice	Guided	1	0.5	-0.25	7.163742	0.088329	-1.45	-1.05	0.899707137953983	0.011855	0.021528	-0.014536
Trial1	2	1	blindfold	clockwise	practice	Guided	1	0.5	-0.25	7.183731	0.08833	-1.45	-1.05	0.899706681135566	0.011389	-0.0038631	0.023261
Trial1	2	1	blindfold	clockwise	practice	Guided	1	0.5	-0.25	7.203735	0.088332	-1.45	-1.05	0.899705767501358	-0.014847	-0.0080943	-0.014865
Trial1	2	1	blindfold	clockwise	practice	Guided	1	0.5	-0.25	7.22374	0.088333	-1.45	-1.05	0.899705307276499	-0.0021196	0.025758	0.035695
Trial1	2	1	blindfold	clockwise	practice	Guided	1	0.5	-0.25	7.243744	0.088334	-1.45	-1.05	0.899704850461591	0.011486	0.00036847	0.01486
Trial1	2	1	blindfold	clockwise	practice	Guided	1	0.5	-0.25	7.263733	0.08833499	-1.45	-1.05	0.899704397056617	0.016347	0.0046015	-0.018684
Trial1	2	1	blindfold	clockwise	practice	Guided	1	0.5	-0.25	7.283737	0.088334	-1.45	-1.05	0.899704850461591	0.015987	-0.012326	0.010714
Trial1	2	1	blindfold	clockwise	practice	Guided	1	0.5	-0.25	7.303741	0.08833499	-1.45	-1.05	0.899704397056617	0.029283	0.00036989	0.015077
Trial1	2	1	blindfold	clockwise	practice	Guided	1	0.5	-0.25	7.32373	0.08833601	-1.45	-1.05	0.899703933425354	0.024935	0.046918	0.015022
Trial1	2	1	blindfold	clockwise	practice	Guided	1	0.5	-0.25	7.343735	0.088334	-1.45	-1.05	0.899704850461591	0.020746	-0.029254	0.010928
Trial1	2	1	blindfold	clockwise	practice	Guided	1	0.5	-0.25	7.363739	0.088337	-1.45	-1.05	0.899703480022125	0.01174	-0.012327	-0.027525
Trial1	2	1	blindfold	clockwise	practice	Guided	1	0.5	-0.25	7.383743	0.088338	-1.45	-1.05	0.899703019801685	-0.055368	0.025757	0.022435
Trial1	2	1	blindfold	clockwise	practice	Guided	1	0.5	-0.25	7.403732	0.088337	-1.45	-1.05	0.899703480022125	0.01593	-0.0038651	0.014909
Trial1	2	1	blindfold	clockwise	practice	Guided	1	0.5	-0.25	7.423737	0.088337	-1.45	-1.05	0.899703480022125	-0.019461	-0.0038648	0.031542
Trial1	2	1	blindfold	clockwise	practice	Guided	1	0.5	-0.25	7.443741	0.088339	-1.45	-1.05	0.899702562991163	-0.023655	0.013062	-0.023383
Trial1	2	1	blindfold	clockwise	practice	Guided	1	0.5	-0.25	7.46373	0.088339	-1.45	-1.05	0.899702562991163	0.0028354	-0.01233	-0.0062577
Trial1	2	1	blindfold	clockwise	practice	Guided	1	0.5	-0.25	7.483734	0.08834	-1.45	-1.05	0.899702106181518	-0.010513	-0.0038667	-0.0064196
Trial1	2	1	blindfold	clockwise	practice	Guided	1	0.5	-0.25	7.503738	0.08834	-1.45	-1.05	0.899702106181518	0.006975	0.013062	0.018997
Trial1	2	1	blindfold	clockwise	practice	Guided	1	0.5	-0.25	7.523743	0.08834	-1.45	-1.05	0.899702106181518	-0.050664	-0.033491	0.0014872
Trial1	2	1	blindfold	clockwise	practice	Guided	1	0.5	-0.25	7.543732	0.088342	-1.45	-1.05	0.899701192564856	0.029321	0.00035867	0.010869
Trial1	2	1	blindfold	clockwise	practice	Guided	1	0.5	-0.25	7.563736	0.088342	-1.45	-1.05	0.899701192564856	-0.032818	0.00035757	-0.0024969
Trial1	2	1	blindfold	clockwise	practice	Guided	1	0.5	-0.25	7.58374	0.08834101	-1.45	-1.05	0.899701645963732	-0.023659	0.017283	-0.023388
Trial1	2	1	blindfold	clockwise	practice	Guided	1	0.5	-0.25	7.603745	0.08834	-1.45	-1.05	0.899702106181518	0.029222	0.046905	0.019264
Trial1	2	1	blindfold	clockwise	practice	Guided	1	0.5	-0.25	7.623734	0.08834	-1.45	-1.05	0.899702106181518	0.01608	0.0045817	0.018773
Trial1	2	1	blindfold	clockwise	practice	Guided	1	0.5	-0.25	7.643738	0.088342	-1.45	-1.05	0.899701192564856	0.024925	0.00034996	0.0066093
Trial1	2	1	blindfold	clockwise	practice	Guided	1	0.5	-0.25	7.663742	0.088342	-1.45	-1.05	0.899701192564856	-0.055066	-0.016579	-0.0027743
Trial1	2	1	blindfold	clockwise	practice	Guided	1	0.5	-0.25	7.683731	0.088342	-1.45	-1.05	0.899701192564856	-0.019624	0.025737	0.010261
Trial1	2	1	blindfold	clockwise	practice	Guided	1	0.5	-0.25	7.703735	0.088344	-1.45	-1.05	0.899700275542699	0.0070704	0.00034611	-0.01461
Trial1	2	1	blindfold	clockwise	practice	Guided	1	0.5	-0.25	7.72374	0.088345	-1.45	-1.05	0.89969981873744	-0.0063331	0.021504	0.014786
Trial1	2	1	blindfold	clockwise	practice	Guided	1	0.5	-0.25	7.743744	0.088346	-1.45	-1.05	0.899699358524073	0.011826	-0.020814	-0.014557
Trial1	2	1	blindfold	clockwise	practice	Guided	1	0.5	-0.25	7.763733	0.088346	-1.45	-1.05	0.899699358524073	-0.032877	-0.020814	0.0016937
Trial1	2	1	blindfold	clockwise	practice	Guided	1	0.5	-0.25	7.783737	0.088346	-1.45	-1.05	0.899699358524073	-0.0018853	-0.037743	0.014674
Trial1	2	1	blindfold	clockwise	practice	Guided	1	0.5	-0.25	7.803741	0.088348	-1.45	-1.05	0.899698444917948	0.033967	0.021504	-0.0058874
Trial1	2	1	blindfold	clockwise	practice	Guided	1	0.5	-0.25	7.82373	0.088349	-1.45	-1.05	0.899697988116199	-0.0061332	-0.02505	-0.0021793
Trial1	2	1	blindfold	clockwise	practice	Guided	1	0.5	-0.25	7.843735	0.08835	-1.45	-1.05	0.899697531315327	0.0070075	-0.0038885	0.014781
Trial1	2	1	blindfold	clockwise	practice	Guided	1	0.5	-0.25	7.863739	0.08835	-1.45	-1.05	0.899697531315327	0.038672	0.00034244	-0.026832
Trial1	2	1	blindfold	clockwise	practice	Guided	1	0.5	-0.25	7.883743	0.088349	-1.45	-1.05	0.899697988116199	-0.0018386	-0.012353	0.010473
Trial1	2	1	blindfold	clockwise	practice	Guided	1	0.5	-0.25	7.903732	0.08835	-1.45	-1.05	0.899697531315327	0.020872	0.0088048	-0.027051
Trial1	2	1	blindfold	clockwise	practice	Guided	1	0.5	-0.25	7.923737	0.088352	-1.45	-1.05	0.899696614307264	-0.028387	0.017267	-0.0067102
Trial1	2	1	blindfold	clockwise	practice	Guided	1	0.5	-0.25	7.943741	0.088353	-1.45	-1.05	0.899696157509026	-0.028749	-0.029286	0.026941
Trial1	2	1	blindfold	clockwise	practice	Guided	1	0.5	-0.25	7.96373	0.088353	-1.45	-1.05	0.899696157509026	0.033907	-0.0081273	0.01047
Trial1	2	1	blindfold	clockwise	practice	Guided	1	0.5	-0.25	7.983734	0.088353	-1.45	-1.05	0.899696157509026	0.01621	-0.025055	-0.010311
Trial1	2	1	blindfold	clockwise	practice	Guided	1	0.5	-0.25	8.003738	0.088355	-1.45	-1.05	0.899695240506251	-0.015507	0.0003364	0.026994
Trial1	2	1	blindfold	clockwise	practice	Guided	1	0.5	-0.25	8.023743	0.08835401	-1.45	-1.05	0.899695697302731	-0.041998	-0.012358	0.031084
Trial1	2	1	blindfold	clockwise	practice	Guided	1	0.5	-0.25	8.043732	0.088353	-1.45	-1.05	0.899696157509026	0.016365	-0.025055	-0.022913
Trial1	2	1	blindfold	clockwise	practice	Guided	1	0.5	-0.25	8.063736	0.08835401	-1.45	-1.05	0.899695697302731	-0.023837	0.0045676	-0.010808
Trial1	2	1	blindfold	clockwise	practice	Guided	1	0.5	-0.25	8.08374	0.088353	-1.45	-1.05	0.899696157509026	0.029457	0.025727	-0.0017534
Trial1	2	1	blindfold	clockwise	practice	Guided	1	0.5	-0.25	8.103745	0.088353	-1.45	-1.05	0.899696157509026	-0.0062435	0.00033467	0.0062077
Trial1	2	1	blindfold	clockwise	practice	Guided	1	0.5	-0.25	8.123734	0.088355	-1.45	-1.05	0.899695240506251	0.016156	0.00033363	0.0065337
Trial1	2	1	blindfold	clockwise	practice	Guided	1	0.5	-0.25	8.143738	0.088358	-1.45	-1.05	0.899693870122068	-0.001751	-0.0038992	0.0020607
Trial1	2	1	blindfold	clockwise	practice	Guided	1	0.5	-0.25	8.163742	0.088358	-1.45	-1.05	0.899693870122068	-0.024257	0.00033198	0.010295
Trial1	2	1	blindfold	clockwise	practice	Guided	1	0.5	-0.25	8.183731	0.088359	-1.45	-1.05	0.899693413329092	0.0071463	-0.029288	0.0021703
Trial1	2	1	blindfold	clockwise	practice	Guided	1	0.5	-0.25	8.203735	0.08836	-1.45	-1.05	0.899692953128099	-0.015207	-0.020823	0.010295
Trial1	2	1	blindfold	clockwise	practice	Guided	1	0.5	-0.25	8.22374	0.08836	-1.45	-1.05	0.899692953128099	0.029239	-0.01659	0.01504
Trial1	2	1	blindfold	clockwise	practice	Guided	1	0.5	-0.25	8.243744	0.088361	-1.45	-1.05	0.899692499745768	0.029598	0.055348	-0.014359
Trial1	2	1	blindfold	clockwise	practice	Guided	1	0.5	-0.25	8.263733	0.08836201	-1.45	-1.05	0.89969203613766	-0.019455	0.01726	-0.0065615
Trial1	2	1	blindfold	clockwise	practice	Guided	1	0.5	-0.25	8.283737	0.08836201	-1.45	-1.05	0.89969203613766	0.011229	0.04688	0.031618
Trial1	2	1	blindfold	clockwise	practice	Guided	1	0.5	-0.25	8.303741	0.088364	-1.45	-1.05	0.899691125968485	-0.033013	-0.016599	0.010073
Trial1	2	1	blindfold	clockwise	practice	Guided	1	0.5	-0.25	8.32373	0.088365	-1.45	-1.05	0.899690665771911	-0.024115	0.013024	0.010183
Trial1	2	1	blindfold	clockwise	practice	Guided	1	0.5	-0.25	8.343735	0.088365	-1.45	-1.05	0.899690665771911	0.015776	-0.012369	0.031618
Trial1	2	1	blindfold	clockwise	practice	Guided	1	0.5	-0.25	8.363739	0.088366	-1.45	-1.05	0.89969020898508	0.020896	-0.0039066	-0.031271
Trial1	2	1	blindfold	clockwise	practice	Guided	1	0.5	-0.25	8.383743	0.088367	-1.45	-1.05	0.899689752199125	-0.055472	-0.0166	0.026594
Trial1	2	1	blindfold	clockwise	practice	Guided	1	0.5	-0.25	8.403732	0.088367	-1.45	-1.05	0.899689752199125	-0.0060103	0.0045574	0.010395
Trial1	2	1	blindfold	clockwise	practice	Guided	1	0.5	-0.25	8.423737	0.088367	-1.45	-1.05	0.899689752199125	-0.028776	-0.012372	0.026921
Trial1	2	1	blindfold	clockwise	practice	Guided	1	0.5	-0.25	8.443741	0.088367	-1.45	-1.05	0.899689752199125	-0.015375	-0.0081362	0.022885
Trial1	2	1	blindfold	clockwise	practice	Guided	1	0.5	-0.25	8.46373	0.088368	-1.45	-1.05	0.899689295414045	-0.0063236	0.0087895	0.010394
Trial1	2	1	blindfold	clockwise	practice	Guided	1	0.5	-0.25	8.483734	0.088368	-1.45	-1.05	0.899689295414045	0.024773	-0.012368	0.014976
Trial1	2	1	blindfold	clockwise	practice	Guided	1	0.5	-0.25	8.503738	0.088369	-1.45	-1.05	0.899688838629842	0.0029865	0.0003269	-0.023094
Trial1	2	1	blindfold	clockwise	practice	Guided	1	0.5	-0.25	8.523743	0.08837	-1.45	-1.05	0.899688381846515	0.029426	0.025721	-0.0017675
Trial1	2	1	blindfold	clockwise	practice	Guided	1	0.5	-0.25	8.543732	0.088372	-1.45	-1.05	0.899687464873674	0.01566	0.017252	0.031666
Trial1	2	1	blindfold	clockwise	practice	Guided	1	0.5	-0.25	8.563736	0.088372	-1.45	-1.05	0.899687464873674	-0.0060719	0.0003277	-0.010605
Trial1	2	1	blindfold	clockwise	practice	Guided	1	0.5	-0.25	8.58374	0.088372	-1.45	-1.05	0.899687464873674	0.0025174	-0.025063	0.014703
Trial1	2	1	blindfold	clockwise	practice	Guided	1	0.5	-0.25	8.603729	0.08837301	-1.45	-1.05	0.899687004684174	0.020624	-0.0039043	-0.043874
Trial1	2	1	blindfold	clockwise	practice	Guided	1	0.5	-0.25	8.623734	0.088374	-1.45	-1.05	0.899686547904363	-0.0017804	0.029948	0.0020479
Trial1	2	1	blindfold	clockwise	practice	Guided	1	0.5	-0.25	8.643738	0.088376	-1.45	-1.05	0.899685634347371	0.016221	-0.020835	-0.014535
Trial1	2	1	blindfold	clockwise	practice	Guided	1	0.5	-0.25	8.663742	0.088377	-1.45	-1.05	0.899685177570189	0.029106	-0.029299	-0.015136
Trial1	2	1	blindfold	clockwise	practice	Guided	1	0.5	-0.25	8.683731	0.088377	-1.45	-1.05	0.899685177570189	-0.03314	-0.0039117	0.018462
Trial1	2	1	blindfold	clockwise	practice	Guided	1	0.5	-0.25	8.703735	0.088378	-1.45	-1.05	0.899684720793883	0.020359	0.0045513	0.010718
Trial1	2	1	blindfold	clockwise	practice	Guided	1	0.5	-0.25	8.72374	0.08837999	-1.45	-1.05	0.899683807243898	-0.015603	-0.012374	0.039677
Trial1	2	1	blindfold	clockwise	practice	Guided	1	0.5	-0.25	8.743744	0.08838101	-1.45	-1.05	0.899683343652709	0.011402	-0.0039102	0.014804
Trial1	2	1	blindfold	clockwise	practice	Guided	1	0.5	-0.25	8.763733	0.08838101	-1.45	-1.05	0.899683343652709	0.025112	0.042639	-0.014431
Trial1	2	1	blindfold	clockwise	practice	Guided	1	0.5	-0.25	8.783737	0.08838101	-1.45	-1.05	0.899683343652709	0.029975	-0.020841	-0.047974
Trial1	2	1	blindfold	clockwise	practice	Guided	1	0.5	-0.25	8.803741	0.08838101	-1.45	-1.05	0.899683343652709	0.0071584	0.029939	0.031164
Trial1	2	1	blindfold	clockwise	practice	Guided	1	0.5	-0.25	8.82373	0.08837999	-1.45	-1.05	0.899683807243898	0.038155	-0.042004	0.014854
Trial1	2	1	blindfold	clockwise	practice	Guided	1	0.5	-0.25	8.843735	0.088382	-1.45	-1.05	0.899682890288668	0.029354	-0.029309	0.0024148
Trial1	2	1	blindfold	clockwise	practice	Guided	1	0.5	-0.25	8.863739	0.088383	-1.45	-1.05	0.899682433516749	0.024798	-0.037772	0.01076
Trial1	2	1	blindfold	clockwise	practice	Guided	1	0.5	-0.25	8.883743	0.088385	-1.45	-1.05	0.899681516566808	0.033747	0.00031409	0.0066676
Trial1	2	1	blindfold	clockwise	practice	Guided	1	0.5	-0.25	8.903732	0.088384	-1.45	-1.05	0.899681973336969	0.011396	0.021472	0.044247
Trial1	2	1	blindfold	clockwise	practice	Guided	1	0.5	-0.25	8.923737	0.088385	-1.45	-1.05	0.899681516566808	-0.019805	0.0045428	0.014794
Trial1	2	1	blindfold	clockwise	practice	Guided	1	0.5	-0.25	8.943741	0.088386	-1.45	-1.05	0.899681059797523	-0.014943	-0.012388	-0.014931
Trial1	2	1	blindfold	clockwise	practice	Guided	1	0.5	-0.25	8.96373	0.088386	-1.45	-1.05	0.899681059797523	-0.01515	-0.050472	0.0018656
Trial1	2	1	blindfold	clockwise	practice	Guided	1	0.5	-0.25	8.983734	0.088386	-1.45	-1.05	0.899681059797523	-0.015252	-0.00815	0.010264
Trial1	2	1	blindfold	clockwise	practice	Guided	1	0.5	-0.25	9.003738	0.088385	-1.45	-1.05	0.899681516566808	0.0116	-0.020848	-0.031297
Trial1	2	1	blindfold	clockwise	practice	Guided	1	0.5	-0.25	9.023743	0.088388	-1.45	-1.05	0.89968014626158	0.007249	0.02147	-0.010464
Trial1	2	1	blindfold	clockwise	practice	Guided	1	0.5	-0.25	9.043732	0.08839	-1.45	-1.05	0.899679229320445	0.033891	-0.0039253	-0.0059403
Trial1	2	1	blindfold	clockwise	practice	Guided	1	0.5	-0.25	9.063736	0.088392	-1.45	-1.05	0.89967831238284	-0.01956	0.013002	-0.0023965
Trial1	2	1	blindfold	clockwise	practice	Guided	1	0.5	-0.25	9.08374	0.088393	-1.45	-1.05	0.8996778556197	-0.032807	0.021462	-0.01096
Trial1	2	1	blindfold	clockwise	practice	Guided	1	0.5	-0.25	9.103729	0.088393	-1.45	-1.05	0.8996778556197	-0.037256	0.0087676	-0.011016
Trial1	2	1	blindfold	clockwise	practice	Guided	1	0.5	-0.25	9.123734	0.088393	-1.45	-1.05	0.8996778556197	0.0025841	0.012999	0.0062727
Trial1	2	1	blindfold	clockwise	practice	Guided	1	0.5	-0.25	9.143738	0.088393	-1.45	-1.05	0.8996778556197	-0.010766	-0.0081598	0.018818
Trial1	2	1	blindfold	clockwise	practice	Guided	1	0.5	-0.25	9.163742	0.088395	-1.45	-1.05	0.899676942096048	0.029433	-0.0081633	-0.0059992
Trial1	2	1	blindfold	clockwise	practice	Guided	1	0.5	-0.25	9.183731	0.088397	-1.45	-1.05	0.899676025167249	-0.024224	0.00029965	0.014342
Trial1	2	1	blindfold	clockwise	practice	Guided	1	0.5	-0.25	9.203735	0.088396	-1.45	-1.05	0.899676485335536	0.0027858	0.051081	-0.014783
Trial1	2	1	blindfold	clockwise	practice	Guided	1	0.5	-0.25	9.22374	0.088396	-1.45	-1.05	0.899676485335536	0.0025798	-0.0039364	0.0062702
Trial1	2	1	blindfold	clockwise	practice	Guided	1	0.5	-0.25	9.243744	0.088396	-1.45	-1.05	0.899676485335536	-0.015684	0.00029569	0.04385
Trial1	2	1	blindfold	clockwise	practice	Guided	1	0.5	-0.25	9.263733	0.088396	-1.45	-1.05	0.899676485335536	-0.0060111	0.0045269	-0.019039
Trial1	2	1	blindfold	clockwise	practice	Guided	1	0.5	-0.25	9.283737	0.088398	-1.45	-1.05	0.899675568408496	0.033982	-0.016633	-0.014349
Trial1	2	1	blindfold	clockwise	practice	Guided	1	0.5	-0.25	9.303741	0.08839899	-1.45	-1.05	0.899675115059256	-0.024073	0.0002952	0.0017371
Trial1	2	1	blindfold	clockwise	practice	Guided	1	0.5	-0.25	9.32373	0.08839899	-1.45	-1.05	0.899675115059256	-0.019933	-0.0081696	0.026989
Trial1	2	1	blindfold	clockwise	practice	Guided	1	0.5	-0.25	9.343735	0.08839899	-1.45	-1.05	0.899675115059256	-0.046115	-0.03356	-0.015337
Trial1	2	1	blindfold	clockwise	practice	Guided	1	0.5	-0.25	9.363739	0.08840001	-1.45	-1.05	0.899674651484985	0.0074858	0.0045279	-0.031484
Trial1	2	1	blindfold	clockwise	practice	Guided	1	0.5	-0.25	9.383743	0.088402	-1.45	-1.05	0.899673741382242	0.0027746	0.0045292	-0.010541
Trial1	2	1	blindfold	clockwise	practice	Guided	1	0.5	-0.25	9.403732	0.088402	-1.45	-1.05	0.899673741382242	-0.0016222	-0.016627	-0.014796
Trial1	2	1	blindfold	clockwise	practice	Guided	1	0.5	-0.25	9.423737	0.088402	-1.45	-1.05	0.899673741382242	-0.0017257	0.00029956	-0.014686
Trial1	2	1	blindfold	clockwise	practice	Guided	1	0.5	-0.25	9.443741	0.088403	-1.45	-1.05	0.899673281219257	0.0070665	0.012994	0.0021128
Trial1	2	1	blindfold	clockwise	practice	Guided	1	0.5	-0.25	9.46373	0.088406	-1.45	-1.05	0.899671910961412	-0.010581	0.0087608	-0.010705
Trial1	2	1	blindfold	clockwise	practice	Guided	1	0.5	-0.25	9.483734	0.088406	-1.45	-1.05	0.899671910961412	0.0022521	0.017222	0.031458
Trial1	2	1	blindfold	clockwise	practice	Guided	1	0.5	-0.25	9.503738	0.088406	-1.45	-1.05	0.899671910961412	0.015755	0.0045245	0.019019
Trial1	2	1	blindfold	clockwise	practice	Guided	1	0.5	-0.25	9.523743	0.088406	-1.45	-1.05	0.899671910961412	0.0073204	-0.0039379	-0.018886
Trial1	2	1	blindfold	clockwise	practice	Guided	1	0.5	-0.25	9.543732	0.08840699	-1.45	-1.05	0.899671454210549	0.025324	0.0087532	-0.035469
Trial1	2	1	blindfold	clockwise	practice	Guided	1	0.5	-0.25	9.563736	0.08840699	-1.45	-1.05	0.899671454210549	0.020563	0.042607	-0.010325
Trial1	2	1	blindfold	clockwise	practice	Guided	1	0.5	-0.25	9.58374	0.08840699	-1.45	-1.05	0.899671454210549	-0.001891	-0.029332	0.0061995
Trial1	2	1	blindfold	clockwise	practice	Guided	1	0.5	-0.25	9.603729	0.088408	-1.45	-1.05	0.899670994051984	-0.006548	-0.029331	0.022943
Trial1	2	1	blindfold	clockwise	practice	Guided	1	0.5	-0.25	9.623734	0.088409	-1.45	-1.05	0.89967053730288	0.0202	0.029909	-0.0022553
Trial1	2	1	blindfold	clockwise	practice	Guided	1	0.5	-0.25	9.643738	0.08841	-1.45	-1.05	0.899670080554651	-0.015038	-0.0039445	-0.010763
Trial1	2	1	blindfold	clockwise	practice	Guided	1	0.5	-0.25	9.663742	0.08841	-1.45	-1.05	0.899670080554651	-0.042149	0.012981	0.022505
Trial1	2	1	blindfold	clockwise	practice	Guided	1	0.5	-0.25	9.683731	0.088409	-1.45	-1.05	0.89967053730288	0.0070065	0.0045161	0.0063067
Trial1	2	1	blindfold	clockwise	practice	Guided	1	0.5	-0.25	9.703735	0.08841	-1.45	-1.05	0.899670080554651	-0.015347	0.051067	-0.010328
Trial1	2	1	blindfold	clockwise	practice	Guided	1	0.5	-0.25	9.72374	0.088409	-1.45	-1.05	0.89967053730288	0.038101	-0.0378	-0.0017093
Trial1	2	1	blindfold	clockwise	practice	Guided	1	0.5	-0.25	9.743744	0.088409	-1.45	-1.05	0.89967053730288	0.03391	0.0087487	-0.010167
Trial1	2	1	blindfold	clockwise	practice	Guided	1	0.5	-0.25	9.763733	0.088409	-1.45	-1.05	0.89967053730288	-0.015087	0.01721	-0.0065664
Trial1	2	1	blindfold	clockwise	practice	Guided	1	0.5	-0.25	9.783737	0.088409	-1.45	-1.05	0.89967053730288	0.020406	0.00028273	0.002269
Trial1	2	1	blindfold	clockwise	practice	Guided	1	0.5	-0.25	9.803741	0.08841	-1.45	-1.05	0.899670080554651	0.020457	-0.0039491	-0.0061305
Trial1	2	1	blindfold	clockwise	practice	Guided	1	0.5	-0.25	9.82373	0.08841	-1.45	-1.05	0.899670080554651	0.0071586	0.021443	-0.0062961
Trial1	2	1	blindfold	clockwise	practice	Guided	1	0.5	-0.25	9.843735	0.088411	-1.45	-1.05	0.89966962039874	-0.010537	0.012978	-0.01491
Trial1	2	1	blindfold	clockwise	practice	Guided	1	0.5	-0.25	9.863739	0.088412	-1.45	-1.05	0.899669163652271	-0.0017951	0.029905	-0.0022008
Trial1	2	1	blindfold	clockwise	practice	Guided	1	0.5	-0.25	9.883743	0.088413	-1.45	-1.05	0.899668706906677	-0.032945	-0.0039498	-0.0025842
Trial1	2	1	blindfold	clockwise	practice	Guided	1	0.5	-0.25	9.903732	0.088413	-1.45	-1.05	0.899668706906677	-0.006247	-0.0081809	-0.0022552
Trial1	2	1	blindfold	clockwise	practice	Guided	1	0.5	-0.25	9.923737	0.088413	-1.45	-1.05	0.899668706906677	-0.0062471	-0.0081838	0.018522
Trial1	2	1	blindfold	clockwise	practice	Guided	1	0.5	-0.25	9.943741	0.088413	-1.45	-1.05	0.899668706906677	0.011242	0.01297	0.023158
Trial1	2	1	blindfold	clockwise	practice	Guided	1	0.5	-0.25	9.96373	0.088414	-1.45	-1.05	0.89966825016196	-0.0015916	-0.012423	-0.019004
Trial1	2	1	blindfold	clockwise	practice	Guided	1	0.5	-0.25	9.983734	0.088414	-1.45	-1.05	0.89966825016196	-0.015355	0.0045049	0.014429
Trial1	2	1	blindfold	clockwise	practice	Guided	1	0.5	-0.25	10.00374	0.088415	-1.45	-1.05	0.899667793418118	0.024742	0.029894	0.01072
Trial1	2	1	blindfold	clockwise	practice	Guided	1	0.5	-0.25	10.02374	0.088417	-1.45	-1.05	0.899666876524544	-0.010703	0.029892	-0.0023169
Trial1	2	1	blindfold	clockwise	practice	Guided	1	0.5	-0.25	10.04373	0.08841799	-1.45	-1.05	0.89966642319185	0.042225	0.0045001	0.036134
Trial1	2	1	blindfold	clockwise	practice	Guided	1	0.5	-0.25	10.06374	0.08841901	-1.45	-1.05	0.899665959634499	-0.0066191	0.012962	0.027132
Trial1	2	1	blindfold	clockwise	practice	Guided	1	0.5	-0.25	10.08374	0.08841901	-1.45	-1.05	0.899665959634499	0.020338	0.017192	0.0064636
Trial1	2	1	blindfold	clockwise	practice	Guided	1	0.5	-0.25	10.10373	0.08842	-1.45	-1.05	0.899665506303551	-0.015159	0.025655	-0.0023741
Trial1	2	1	blindfold	clockwise	practice	Guided	1	0.5	-0.25	10.12373	0.088421	-1.45	-1.05	0.899665046156479	0.0068289	0.012959	-0.022771
Trial1	2	1	blindfold	clockwise	practice	Guided	1	0.5	-0.25	10.14374	0.088421	-1.45	-1.05	0.899665046156479	0.042788	-0.033589	-0.010066
Trial1	2	1	blindfold	clockwise	practice	Guided	1	0.5	-0.25	10.16374	0.088421	-1.45	-1.05	0.899665046156479	-0.0063647	0.012961	0.0061321
Trial1	2	1	blindfold	clockwise	practice	Guided	1	0.5	-0.25	10.18373	0.088422	-1.45	-1.05	0.899664589418783	0.064879	0.0044955	0.027786
Trial1	2	1	blindfold	clockwise	practice	Guided	1	0.5	-0.25	10.20374	0.088424	-1.45	-1.05	0.899663672537545	-0.028669	-0.025129	0.010056
Trial1	2	1	blindfold	clockwise	practice	Guided	1	0.5	-0.25	10.22374	0.088424	-1.45	-1.05	0.899663672537545	0.0027369	-0.012434	-0.01056
Trial1	2	1	blindfold	clockwise	practice	Guided	1	0.5	-0.25	10.24374	0.088422	-1.45	-1.05	0.899664589418783	0.0023261	-0.042058	0.023033
Trial1	2	1	blindfold	clockwise	practice	Guided	1	0.5	-0.25	10.26373	0.088422	-1.45	-1.05	0.899664589418783	-0.01097	0.0044953	0.018669
Trial1	2	1	blindfold	clockwise	practice	Guided	1	0.5	-0.25	10.28374	0.088421	-1.45	-1.05	0.899665046156479	-0.010866	-0.0039674	0.010268
Trial1	2	1	blindfold	clockwise	practice	Guided	1	0.5	-0.25	10.30374	0.088421	-1.45	-1.05	0.899665046156479	-0.055517	-0.0039691	0.022319
Trial1	2	1	blindfold	clockwise	practice	Guided	1	0.5	-0.25	10.32373	0.088421	-1.45	-1.04973	0.89942506325515	-0.028251	0.0087272	-0.023552
Trial1	2	1	blindfold	clockwise	practice	Guided	1	0.5	-0.25	10.34373	0.088218	-1.44999	-1.04952	0.899331233841853	-0.566196	0.173748	1.02409
Trial1	2	1	blindfold	clockwise	practice	Guided	1	0.5	-0.25	10.36374	0.087614	-1.44993	-1.04945	0.899545656850812	-0.772007	0.211774	1.113974
Trial1	2	1	blindfold	clockwise	practice	Guided	1	0.5	-0.25	10.38374	0.086539	-1.44992	-1.04945	0.900038984672119	-0.784978	0.093249	1.092898
Trial1	2	1	blindfold	clockwise	practice	Guided	1	0.5	-0.25	10.40373	0.084895	-1.44994	-1.04953	0.900866487825619	-0.609354	0.13131	0.948212
Trial1	2	1	blindfold	clockwise	practice	Guided	1	0.5	-0.25	10.42374	0.082931	-1.44994	-1.04978	0.901994800167984	-0.431996	0.088957	0.685711
Trial1	2	1	blindfold	clockwise	practice	Guided	1	0.5	-0.25	10.44374	0.078267	-1.45004	-1.0499	0.904266901936804	-0.399858	-0.071826	0.216243
Trial1	2	1	blindfold	clockwise	practice	Guided	1	0.5	-0.25	10.46373	0.075643	-1.45006	-1.05003	0.905608552689933	-0.561908	-0.181818	-0.020882
Trial1	2	1	blindfold	clockwise	practice	Guided	1	0.5	-0.25	10.48373	0.072623	-1.45009	-1.05003	0.907027612758153	-0.557637	-0.262164	-0.0037735
Trial1	2	1	blindfold	clockwise	practice	Guided	1	0.5	-0.25	10.50374	0.069138	-1.45011	-1.05001	0.908657256816741	-0.39308	-0.147845	0.014868
Trial1	2	1	blindfold	clockwise	practice	Guided	1	0.5	-0.25	10.52374	0.065444	-1.45009	-1.05003	0.910432263746408	-0.138792	-0.177427	-0.045636
Trial1	2	1	blindfold	clockwise	practice	Guided	1	0.5	-0.25	10.54373	0.058486	-1.45015	-1.05004	0.913782591582127	0.061658	-0.232277	-0.090046
Trial1	2	1	blindfold	clockwise	practice	Guided	1	0.5	-0.25	10.56374	0.055127	-1.45012	-1.05003	0.915401538773762	-0.0095847	-0.143362	-0.073795
Trial1	2	1	blindfold	clockwise	practice	Guided	1	0.5	-0.25	10.58374	0.052	-1.4501	-1.05002	0.916916553782819	-0.032252	-0.240638	-0.019339
Trial1	2	1	blindfold	clockwise	practice	Guided	1	0.5	-0.25	10.60373	0.048963	-1.45009	-1.05001	0.918395514842572	-0.0056336	-0.100945	-0.0065426
Trial1	2	1	blindfold	clockwise	practice	Guided	1	0.5	-0.25	10.62373	0.045889	-1.45004	-1.05005	0.919943929788622	-0.085343	-0.033236	-0.065835
Trial1	2	1	blindfold	clockwise	practice	Guided	1	0.5	-0.25	10.64374	0.03983	-1.45003	-1.05005	0.9229498710543	-0.018448	-0.067041	-0.111831
Trial1	2	1	blindfold	clockwise	practice	Guided	1	0.5	-0.25	10.66374	0.036914	-1.45003	-1.05005	0.924407204485864	-0.07199	0.013366	-0.107508
Trial1	2	1	blindfold	clockwise	practice	Guided	1	0.5	-0.25	10.68373	0.033992	-1.45002	-1.05006	0.925883099433113	-0.214265	-0.100878	-0.099565
Trial1	2	1	blindfold	clockwise	practice	Guided	1	0.5	-0.25	10.70374	0.030927	-1.45004	-1.05008	0.927446706681417	-0.205075	-0.054298	-0.145741
Trial1	2	1	blindfold	clockwise	practice	Guided	1	0.5	-0.25	10.72374	0.027884	-1.45003	-1.05014	0.929041109210594	-0.196002	0.009185	-0.212811
Trial1	2	1	blindfold	clockwise	practice	Guided	1	0.5	-0.25	10.74374	0.021517	-1.45004	-1.05017	0.932318573518935	-0.120017	-0.126184	-0.367677
Trial1	2	1	blindfold	clockwise	practice	Guided	1	0.5	-0.25	10.76373	0.018423	-1.45004	-1.0502	0.933935985593327	-0.106709	-0.062693	-0.392626
Trial1	2	1	blindfold	clockwise	practice	Guided	1	0.5	-0.25	10.78374	0.015357	-1.45005	-1.05022	0.935537762673478	-0.124582	-0.244621	-0.442935
Trial1	2	1	blindfold	clockwise	practice	Guided	1	0.5	-0.25	10.80374	0.012341	-1.4501	-1.05019	0.937078060415562	-0.044788	-0.337645	-0.350262
Trial1	2	1	blindfold	clockwise	practice	Guided	1	0.5	-0.25	10.82373	0.009346901	-1.45015	-1.0502	0.938648219964294	-0.08943	-0.316391	-0.337595
Trial1	2	1	blindfold	clockwise	practice	Guided	1	0.5	-0.25	10.84373	0.0038686	-1.4502	-1.05023	0.941548969029979	-0.0050729	-0.36272	-0.450681
Trial1	2	1	blindfold	clockwise	practice	Guided	1	0.5	-0.25	10.86374	0.0014608	-1.45019	-1.05028	0.942862430621033	0.030356	-0.337238	-0.601845
Trial1	2	1	blindfold	clockwise	practice	Guided	1	0.5	-0.25	10.88374	-0.00071799	-1.45017	-1.05034	0.944067111704962	0.061272	-0.366764	-0.694276
Trial1	2	1	blindfold	clockwise	practice	Guided	1	0.5	-0.25	10.90373	-0.0027159	-1.45016	-1.05037	0.945153626432854	-0.02796	-0.235492	-0.732048
Trial1	2	1	blindfold	clockwise	practice	Guided	1	0.5	-0.25	10.92374	-0.0044706	-1.45012	-1.05034	0.946062784627504	-0.068126	-0.032323	-0.681585
Trial1	2	1	blindfold	clockwise	practice	Guided	1	0.5	-0.25	10.94374	-0.0079164	-1.45007	-1.0503	0.94787085774357	-0.121656	-0.239601	-0.593278
Trial1	2	1	blindfold	clockwise	practice	Guided	1	0.5	-0.25	10.96373	-0.0096462	-1.45009	-1.05027	0.948773555629423	-0.183907	-0.159148	-0.50915
Trial1	2	1	blindfold	clockwise	practice	Guided	1	0.5	-0.25	10.98373	-0.011419	-1.45008	-1.05026	0.949718578149951	-0.197343	-0.159109	-0.525785
Trial1	2	1	blindfold	clockwise	practice	Guided	1	0.5	-0.25	11.00374	-0.013294	-1.45009	-1.05025	0.950721241266465	-0.201806	-0.290231	-0.48376
Trial1	2	1	blindfold	clockwise	practice	Guided	1	0.5	-0.25	11.02374	-0.015122	-1.45014	-1.05017	0.951642062709619	-0.166157	-0.362079	-0.429086
Trial1	2	1	blindfold	clockwise	practice	Guided	1	0.5	-0.25	11.04373	-0.018645	-1.4502	-1.0501	0.9534950376042	-0.089938	-0.522686	-0.177027
Trial1	2	1	blindfold	clockwise	practice	Guided	1	0.5	-0.25	11.06374	-0.020241	-1.45025	-1.05002	0.954296948225091	-0.129502	-0.607322	-0.0089513
Trial1	2	1	blindfold	clockwise	practice	Guided	1	0.5	-0.25	11.08374	-0.021723	-1.4503	-1.04995	0.955047064510737	-0.031432	-0.713117	0.028625
Trial1	2	1	blindfold	clockwise	practice	Guided	1	0.5	-0.25	11.10373	-0.023071	-1.45036	-1.04997	0.955800879662334	0.0086174	-0.933171	0.024271
Trial1	2	1	blindfold	clockwise	practice	Guided	1	0.5	-0.25	11.12373	-0.024088	-1.45046	-1.05007	0.956441483534117	0.07051	-1.16592	-0.08515
Trial1	2	1	blindfold	clockwise	practice	Guided	1	0.5	-0.25	11.14374	-0.024935	-1.45069	-1.05008	0.956914137758472	0.181044	-1.551014	-0.249272
Trial1	2	1	blindfold	clockwise	practice	Guided	1	0.5	-0.25	11.16374	-0.024924	-1.45076	-1.05008	0.956908103096532	0.234561	-1.5891	-0.203208
Trial1	2	1	blindfold	clockwise	practice	Guided	1	0.5	-0.25	11.18373	-0.024912	-1.45079	-1.05008	0.956901521880427	0.23478	-1.673736	-0.140262
Trial1	2	1	blindfold	clockwise	practice	Guided	1	0.5	-0.25	11.20374	-0.024897	-1.45082	-1.05007	0.956885019808261	0.270441	-1.741445	-0.089862
Trial1	2	1	blindfold	clockwise	practice	Guided	1	0.5	-0.25	11.22374	-0.024881	-1.45085	-1.05006	0.956867870464085	0.341574	-1.75414	-0.085773
Trial1	2	1	blindfold	clockwise	practice	Guided	1	0.5	-0.25	11.24374	-0.024856	-1.45089	-1.05005	0.956845785266335	0.208301	-1.792226	0.011204
Trial1	2	1	blindfold	clockwise	practice	Guided	1	0.5	-0.25	11.26373	-0.024846	-1.4509	-1.05005	0.956840299733031	0.212984	-1.787994	0.086769
Trial1	2	1	blindfold	clockwise	practice	Guided	1	0.5	-0.25	11.28374	-0.024837	-1.4509	-1.05004	0.956826989138934	0.155082	-1.838776	0.086965
Trial1	2	1	blindfold	clockwise	practice	Guided	1	0.5	-0.25	11.30374	-0.024828	-1.45091	-1.05003	0.956813680592545	0.199403	-1.893789	0.053175
Trial1	2	1	blindfold	clockwise	practice	Guided	1	0.5	-0.25	11.32373	-0.024817	-1.45093	-1.05002	0.956799273737212	0.261734	-1.914948	0.103204
Trial1	2	1	blindfold	clockwise	practice	Guided	1	0.5	-0.25	11.34373	-0.024784	-1.45099	-1.05002	0.956781173956708	0.390532	-2.13077	0.056597
Trial1	2	1	blindfold	clockwise	practice	Guided	1	0.5	-0.25	11.36374	-0.024761	-1.45103	-1.05002	0.956768558933405	0.488075	-2.181552	-0.0067756
Trial1	2	1	blindfold	clockwise	practice	Guided	1	0.5	-0.25	11.38374	-0.024733	-1.45108	-1.05002	0.956753202390829	0.612496	-2.22387	-0.045041
Trial1	2	1	blindfold	clockwise	practice	Guided	1	0.5	-0.25	11.40373	-0.024679	-1.4511	-1.05001	0.956715213669016	0.670552	-2.232333	0.0093476
Trial1	2	1	blindfold	clockwise	practice	Guided	1	0.5	-0.25	11.42374	-0.024561	-1.4511	-1.04998	0.956625482195298	0.652895	-2.160393	0.047214
Trial1	2	1	blindfold	clockwise	practice	Guided	1	0.5	-0.25	11.44374	-0.024133	-1.45107	-1.04996	0.956374106384404	0.528577	-2.194247	0.12325
Trial1	2	1	blindfold	clockwise	practice	Guided	1	0.5	-0.25	11.46373	-0.023962	-1.45108	-1.04995	0.956272025181826	0.412819	-2.173088	0.136304
Trial1	2	1	blindfold	clockwise	practice	Guided	1	0.5	-0.25	11.48373	-0.023917	-1.45108	-1.04994	0.956238991771658	0.364259	-2.096916	0.26236
Trial1	2	1	blindfold	clockwise	practice	Guided	1	0.5	-0.25	11.50374	-0.023899	-1.45106	-1.04993	0.956220753586873	0.346639	-2.020743	0.350578
Trial1	2	1	blindfold	clockwise	practice	Guided	1	0.5	-0.25	11.52374	-0.02388	-1.45103	-1.0499	0.956185213638773	0.373472	-1.961498	0.417575
Trial1	2	1	blindfold	clockwise	practice	Guided	1	0.5	-0.25	11.54373	-0.023848	-1.451	-1.0499	0.956167681544439	0.177483	-2.016512	0.41385
Trial1	2	1	blindfold	clockwise	practice	Guided	1	0.5	-0.25	11.56374	-0.023842	-1.451	-1.04989	0.956156116260826	0.105983	-2.033439	0.342603
Trial1	2	1	blindfold	clockwise	practice	Guided	1	0.5	-0.25	11.58374	-0.02384	-1.45101	-1.04989	0.956155020273997	0.08821	-2.075757	0.355175
Trial1	2	1	blindfold	clockwise	practice	Guided	1	0.5	-0.25	11.60373	-0.023836	-1.45102	-1.04988	0.956144452271153	0.09706	-2.160393	0.346647
Trial1	2	1	blindfold	clockwise	practice	Guided	1	0.5	-0.25	11.62373	-0.023828	-1.45105	-1.04988	0.956140069358609	0.203628	-2.22387	0.295766
Trial1	2	1	blindfold	clockwise	practice	Guided	1	0.5	-0.25	11.64374	-0.023794	-1.45112	-1.04989	0.956129819507868	0.438869	-2.371983	0.177184
Trial1	2	1	blindfold	clockwise	practice	Guided	1	0.5	-0.25	11.66374	-0.023772	-1.45116	-1.0499	0.956126045314169	0.478219	-2.456619	0.034217
Trial1	2	1	blindfold	clockwise	practice	Guided	1	0.5	-0.25	11.68373	-0.02375	-1.4512	-1.04991	0.956122371446891	0.411415	-2.443923	0.034453
Trial1	2	1	blindfold	clockwise	practice	Guided	1	0.5	-0.25	11.70374	-0.023731	-1.45121	-1.04992	0.956120441603057	0.362236	-2.452387	-0.0031306
Trial1	2	1	blindfold	clockwise	practice	Guided	1	0.5	-0.25	11.72374	-0.023713	-1.45122	-1.04993	0.956118859628847	0.375378	-2.465082	-0.028405
Trial1	2	1	blindfold	clockwise	practice	Guided	1	0.5	-0.25	11.74374	-0.023675	-1.45122	-1.04994	0.956106423786093	0.375302	-2.414301	0.0094085
Trial1	2	1	blindfold	clockwise	practice	Guided	1	0.5	-0.25	11.76373	-0.023658	-1.45121	-1.04994	0.956097112517658	0.31736	-2.38891	-0.0072461
Trial1	2	1	blindfold	clockwise	practice	Guided	1	0.5	-0.25	11.78374	-0.023643	-1.4512	-1.04995	0.956097275281541	0.254856	-2.393142	-0.023755
Trial1	2	1	blindfold	clockwise	practice	Guided	1	0.5	-0.25	11.80374	-0.02363	-1.45119	-1.04995	0.956090155727806	0.286007	-2.312738	-0.0028647
Trial1	2	1	blindfold	clockwise	practice	Guided	1	0.5	-0.25	11.82373	-0.023616	-1.45117	-1.04995	0.956082488497525	0.317385	-2.181552	0.081012
Trial1	2	1	blindfold	clockwise	practice	Guided	1	0.5	-0.25	11.84373	-0.023586	-1.45105	-1.04994	0.95605768046338	0.290935	-1.931876	0.181857
Trial1	2	1	blindfold	clockwise	practice	Guided	1	0.5	-0.25	11.86374	-0.023571	-1.45099	-1.04994	0.956049464824771	0.259782	-1.796458	0.215486
Trial1	2	1	blindfold	clockwise	practice	Guided	1	0.5	-0.25	11.88374	-0.023554	-1.45091	-1.04993	0.956031777302084	0.268745	-1.63565	0.257389
Trial1	2	1	blindfold	clockwise	practice	Guided	1	0.5	-0.25	11.90373	-0.023539	-1.45084	-1.04992	0.956015284098781	0.326651	-1.496	0.294906
Trial1	2	1	blindfold	clockwise	practice	Guided	1	0.5	-0.25	11.92374	-0.023522	-1.45076	-1.0499	0.955989117327288	0.348923	-1.220933	0.32414
Trial1	2	1	blindfold	clockwise	practice	Guided	1	0.5	-0.25	11.94374	-0.023479	-1.45056	-1.0499	0.955965569636821	0.210732	-0.941634	0.303436
Trial1	2	1	blindfold	clockwise	practice	Guided	1	0.5	-0.25	11.96373	-0.023469	-1.45051	-1.04991	0.955968473360224	0.20137	-0.95433	0.185919
Trial1	2	1	blindfold	clockwise	practice	Guided	1	0.5	-0.25	11.98373	-0.023456	-1.45047	-1.04991	0.955961354193386	0.178811	-0.835839	0.110293
Trial1	2	1	blindfold	clockwise	practice	Guided	1	0.5	-0.25	12.00374	-0.023443	-1.45042	-1.04991	0.955954236170262	0.245688	-0.607322	0.160512
Trial1	2	1	blindfold	clockwise	practice	Guided	1	0.5	-0.25	12.02374	-0.023392	-1.45034	-1.04995	0.955959828253114	0.316781	-0.484579	0.151718
Trial1	2	1	blindfold	clockwise	practice	Guided	1	0.5	-0.25	12.04373	-0.022935	-1.4502	-1.04997	0.955726458597921	0.22723	-0.353201	0.042808
Trial1	2	1	blindfold	clockwise	practice	Guided	1	0.5	-0.25	12.06374	-0.022494	-1.45018	-1.04997	0.955485232547444	0.245078	-0.365794	0.076343
Trial1	2	1	blindfold	clockwise	practice	Guided	1	0.5	-0.25	12.08374	-0.021976	-1.45019	-1.04997	0.955202069938239	0.209482	-0.395297	0.097457
Trial1	2	1	blindfold	clockwise	practice	Guided	1	0.5	-0.25	12.10373	-0.021395	-1.4502	-1.04997	0.954884703933279	0.160364	-0.386728	0.064019
Trial1	2	1	blindfold	clockwise	practice	Guided	1	0.5	-0.25	12.12373	-0.020834	-1.45018	-1.04995	0.954561713388771	0.08027	-0.302004	0.076875
Trial1	2	1	blindfold	clockwise	practice	Guided	1	0.5	-0.25	12.14374	-0.019781	-1.4501	-1.04993	0.953970783700361	0.062777	-0.11146	0.177659
Trial1	2	1	blindfold	clockwise	practice	Guided	1	0.5	-0.25	12.16374	-0.019291	-1.45006	-1.04993	0.953703890305227	0.062573	0.015511	0.135769
Trial1	2	1	blindfold	clockwise	practice	Guided	1	0.5	-0.25	12.18373	-0.018818	-1.45001	-1.04994	0.953454825956121	0.057957	-0.0056512	0.085236
Trial1	2	1	blindfold	clockwise	practice	Guided	1	0.5	-0.25	12.20374	-0.018356	-1.44998	-1.04997	0.953228719668032	-0.026737	-0.056431	0.039254
Trial1	2	1	blindfold	clockwise	practice	Guided	1	0.5	-0.25	12.22374	-0.017962	-1.45002	-1.05002	0.953056452848294	-0.129224	-0.115653	-0.015062
Trial1	2	1	blindfold	clockwise	practice	Guided	1	0.5	-0.25	12.24374	-0.017778	-1.45009	-1.05002	0.952956465272377	-0.253742	-0.221339	-0.027247
Trial1	2	1	blindfold	clockwise	practice	Guided	1	0.5	-0.25	12.26373	-0.017957	-1.45012	-1.05	0.953036923533998	-0.324741	-0.297437	-0.001879
Trial1	2	1	blindfold	clockwise	practice	Guided	1	0.5	-0.25	12.28374	-0.018312	-1.45015	-1.04997	0.95320479395886	-0.355676	-0.369283	0.065388
Trial1	2	1	blindfold	clockwise	practice	Guided	1	0.5	-0.25	12.30374	-0.018824	-1.45019	-1.04995	0.9534664919032	-0.319836	-0.470733	0.119873
Trial1	2	1	blindfold	clockwise	practice	Guided	1	0.5	-0.25	12.32373	-0.019468	-1.45023	-1.05	0.953858965935165	-0.204029	-0.559565	0.12374
Trial1	2	1	blindfold	clockwise	practice	Guided	1	0.5	-0.25	12.34373	-0.020762	-1.45033	-1.05003	0.954589467089278	-0.15113	-0.779619	-0.086479
Trial1	2	1	blindfold	clockwise	practice	Guided	1	0.5	-0.25	12.36374	-0.021289	-1.45037	-1.05004	0.954885455979694	-0.222282	-0.771155	-0.06931
Trial1	2	1	blindfold	clockwise	practice	Guided	1	0.5	-0.25	12.38374	-0.021806	-1.45039	-1.05002	0.95515101996177	-0.270971	-0.855791	-0.010317
Trial1	2	1	blindfold	clockwise	practice	Guided	1	0.5	-0.25	12.40373	-0.022336	-1.45043	-1.04999	0.955415511480289	-0.239582	-1.037758	0.060966
Trial1	2	1	blindfold	clockwise	practice	Guided	1	0.5	-0.25	12.42374	-0.022765	-1.45049	-1.05	0.955658499843995	-0.110531	-1.037758	0.026953
Trial1	2	1	blindfold	clockwise	practice	Guided	1	0.5	-0.25	12.44374	-0.023068	-1.45052	-1.05001	0.955832663032928	-0.048656	-1.075845	-0.103438
Trial1	2	1	blindfold	clockwise	practice	Guided	1	0.5	-0.25	12.46373	-0.02307	-1.45054	-1.05001	0.955833756754341	-0.057617	-1.211262	-0.136935
Trial1	2	1	blindfold	clockwise	practice	Guided	1	0.5	-0.25	12.48373	-0.023071	-1.45059	-1.05001	0.955834304125802	0.022636	-1.30013	-0.082614
Trial1	2	1	blindfold	clockwise	practice	Guided	1	0.5	-0.25	12.50374	-0.023067	-1.45063	-1.05001	0.955832114644356	0.076427	-1.30013	0.034802
Trial1	2	1	blindfold	clockwise	practice	Guided	1	0.5	-0.25	12.52374	-0.023061	-1.45065	-1.05002	0.955837212649324	0.120879	-1.342448	0.030433
Trial1	2	1	blindfold	clockwise	practice	Guided	1	0.5	-0.25	12.54373	-0.02305	-1.45066	-1.05003	0.9558395750456	0.061733	-1.410157	-0.31789
Trial1	2	1	blindfold	clockwise	practice	Guided	1	0.5	-0.25	12.56374	-0.023049	-1.45069	-1.05006	0.955864171712092	-0.036748	-1.507488	-0.468796
Trial1	2	1	blindfold	clockwise	practice	Guided	1	0.5	-0.25	12.58374	-0.023051	-1.45074	-1.0501	0.955898791109721	-0.032853	-1.592124	-0.64083
Trial1	2	1	blindfold	clockwise	practice	Guided	1	0.5	-0.25	12.60373	-0.023051	-1.45078	-1.05014	0.955932117801712	-0.046456	-1.668297	-0.712182
Trial1	2	1	blindfold	clockwise	practice	Guided	1	0.5	-0.25	12.62373	-0.023047	-1.45081	-1.05018	0.95596345647791	0.10907	-1.752933	-0.771531
Trial1	2	1	blindfold	clockwise	practice	Guided	1	0.5	-0.25	12.64374	-0.023033	-1.45085	-1.0502	0.955972560507369	0.184653	-1.846032	-0.767597
Trial1	2	1	blindfold	clockwise	practice	Guided	1	0.5	-0.25	12.66374	-0.023024	-1.45089	-1.05022	0.95598440023003	0.179977	-2.002609	-0.817981
Trial1	2	1	blindfold	clockwise	practice	Guided	1	0.5	-0.25	12.68373	-0.023015	-1.45095	-1.05024	0.955996240310342	0.17524	-2.087245	-0.885165
Trial1	2	1	blindfold	clockwise	practice	Guided	1	0.5	-0.25	12.70374	-0.023005	-1.45101	-1.05026	0.956007433755969	0.202109	-2.180344	-0.822259
Trial1	2	1	blindfold	clockwise	practice	Guided	1	0.5	-0.25	12.72374	-0.022994	-1.45105	-1.05028	0.956018281001752	0.219906	-2.226894	-0.805521
Trial1	2	1	blindfold	clockwise	practice	Guided	1	0.5	-0.25	12.74374	-0.02297	-1.45108	-1.05029	0.956013434485437	0.290837	-2.171881	-0.839372
Trial1	2	1	blindfold	clockwise	practice	Guided	1	0.5	-0.25	12.76373	-0.022958	-1.45108	-1.0503	0.956015252152084	0.299636	-2.197272	-0.856265
Trial1	2	1	blindfold	clockwise	practice	Guided	1	0.5	-0.25	12.78374	-0.022947	-1.45108	-1.05031	0.956017617207578	0.308622	-2.078781	-0.797434
Trial1	2	1	blindfold	clockwise	practice	Guided	1	0.5	-0.25	12.80374	-0.022936	-1.45107	-1.05031	0.956011600781205	0.250804	-1.977218	-0.76783
Trial1	2	1	blindfold	clockwise	practice	Guided	1	0.5	-0.25	12.82373	-0.022924	-1.45104	-1.05032	0.956013320311533	0.250913	-1.947595	-0.717428
Trial1	2	1	blindfold	clockwise	practice	Guided	1	0.5	-0.25	12.84373	-0.022904	-1.45103	-1.05032	0.956002380185225	0.246234	-2.006841	-0.742612
Trial1	2	1	blindfold	clockwise	practice	Guided	1	0.5	-0.25	12.86374	-0.022895	-1.45103	-1.05033	0.956005941095984	0.25064	-2.078781	-0.734227
Trial1	2	1	blindfold	clockwise	practice	Guided	1	0.5	-0.25	12.88374	-0.022885	-1.45103	-1.05033	0.956000471257309	0.295006	-2.142258	-0.751183
Trial1	2	1	blindfold	clockwise	practice	Guided	1	0.5	-0.25	12.90373	-0.022873	-1.45104	-1.05033	0.955993908362685	0.281651	-2.150722	-0.730136
Trial1	2	1	blindfold	clockwise	practice	Guided	1	0.5	-0.25	12.92374	-0.022861	-1.45105	-1.05033	0.955987344554873	0.237144	-2.197272	-0.70898
Trial1	2	1	blindfold	clockwise	practice	Guided	1	0.5	-0.25	12.94374	-0.022844	-1.45107	-1.05033	0.95597804660214	0.130599	-2.248053	-0.603603
Trial1	2	1	blindfold	clockwise	practice	Guided	1	0.5	-0.25	12.96373	-0.022839	-1.45109	-1.05033	0.955975312369954	0.130436	-2.328457	-0.662215
Trial1	2	1	blindfold	clockwise	practice	Guided	1	0.5	-0.25	12.98373	-0.022835	-1.45112	-1.05033	0.95597312520114	0.103561	-2.434252	-0.683309
Trial1	2	1	blindfold	clockwise	practice	Guided	1	0.5	-0.25	13.00374	-0.02283	-1.45116	-1.05034	0.955978772262029	0.147915	-2.45118	-0.717065
Trial1	2	1	blindfold	clockwise	practice	Guided	1	0.5	-0.25	13.02374	-0.022824	-1.45117	-1.05034	0.955975491072225	0.152397	-2.434252	-0.69608
Trial1	2	1	blindfold	clockwise	practice	Guided	1	0.5	-0.25	13.04373	-0.022808	-1.4512	-1.05034	0.955966740682663	0.205512	-2.527352	-0.746665
Trial1	2	1	blindfold	clockwise	practice	Guided	1	0.5	-0.25	13.06374	-0.0228	-1.4512	-1.05034	0.95596236555827	0.178924	-2.446948	-0.70037
Trial1	2	1	blindfold	clockwise	practice	Guided	1	0.5	-0.25	13.08374	-0.022797	-1.45121	-1.05034	0.955960725535374	0.107772	-2.442716	-0.674922
Trial1	2	1	blindfold	clockwise	practice	Guided	1	0.5	-0.25	13.10373	-0.022794	-1.45121	-1.05034	0.955959084500431	0.121205	-2.480802	-0.645568
Trial1	2	1	blindfold	clockwise	practice	Guided	1	0.5	-0.25	13.12373	-0.022791	-1.45121	-1.05033	0.955949061006198	0.143541	-2.518888	-0.607846
Trial1	2	1	blindfold	clockwise	practice	Guided	1	0.5	-0.25	13.14374	-0.022783	-1.45122	-1.05033	0.955944685943146	0.205693	-2.497729	-0.607922
Trial1	2	1	blindfold	clockwise	practice	Guided	1	0.5	-0.25	13.16374	-0.022775	-1.45123	-1.05033	0.95594031092702	0.232308	-2.552743	-0.637554
Trial1	2	1	blindfold	clockwise	practice	Guided	1	0.5	-0.25	13.18373	-0.022765	-1.45124	-1.05033	0.955934841968204	0.276589	-2.531584	-0.679709
Trial1	2	1	blindfold	clockwise	practice	Guided	1	0.5	-0.25	13.20374	-0.022754	-1.45125	-1.05033	0.955928827114941	0.303227	-2.552743	-0.675601
Trial1	2	1	blindfold	clockwise	practice	Guided	1	0.5	-0.25	13.22374	-0.022741	-1.45126	-1.05034	0.955930101101723	0.334047	-2.637379	-0.747109
Trial1	2	1	blindfold	clockwise	practice	Guided	1	0.5	-0.25	13.24374	-0.022715	-1.45129	-1.05034	0.955915883141714	0.311681	-2.620452	-0.730231
Trial1	2	1	blindfold	clockwise	practice	Guided	1	0.5	-0.25	13.26373	-0.022701	-1.45129	-1.05035	0.955916512052618	0.320457	-2.573902	-0.721784
Trial1	2	1	blindfold	clockwise	practice	Guided	1	0.5	-0.25	13.28374	-0.02269	-1.45129	-1.05035	0.955910497820423	0.293616	-2.556975	-0.755368
Trial1	2	1	blindfold	clockwise	practice	Guided	1	0.5	-0.25	13.30374	-0.022679	-1.45129	-1.05035	0.95590448265847	0.280335	-2.540047	-0.69652
Trial1	2	1	blindfold	clockwise	practice	Guided	1	0.5	-0.25	13.32373	-0.02267	-1.45129	-1.05035	0.955899562431976	0.213531	-2.514657	-0.708887
Trial1	2	1	blindfold	clockwise	practice	Guided	1	0.5	-0.25	13.34373	-0.022656	-1.45128	-1.05035	0.955891907732746	0.14657	-2.438484	-0.712916
Trial1	2	1	blindfold	clockwise	practice	Guided	1	0.5	-0.25	13.36374	-0.022648	-1.45125	-1.05035	0.955887532519511	0.164377	-2.345385	-0.721331
Trial1	2	1	blindfold	clockwise	practice	Guided	1	0.5	-0.25	13.38374	-0.022641	-1.45123	-1.05036	0.955892089531144	0.133151	-2.307298	-0.721331
Trial1	2	1	blindfold	clockwise	practice	Guided	1	0.5	-0.25	13.40373	-0.022635	-1.45122	-1.05036	0.955888808211626	0.195261	-2.366544	-0.771823
Trial1	2	1	blindfold	clockwise	practice	Guided	1	0.5	-0.25	13.42374	-0.022631	-1.45121	-1.05037	0.955895006043944	0.137094	-2.387703	-0.851422
Trial1	2	1	blindfold	clockwise	practice	Guided	1	0.5	-0.25	13.44374	-0.022623	-1.4512	-1.05038	0.95589901750625	0.123661	-2.294603	-0.855574
Trial1	2	1	blindfold	clockwise	practice	Guided	1	0.5	-0.25	13.46373	-0.022617	-1.45119	-1.05038	0.955895737341881	0.159128	-2.260749	-0.880897
Trial1	2	1	blindfold	clockwise	practice	Guided	1	0.5	-0.25	13.48373	-0.02261	-1.45118	-1.05039	0.955900293837739	0.154615	-2.231126	-0.885081
Trial1	2	1	blindfold	clockwise	practice	Guided	1	0.5	-0.25	13.50374	-0.022602	-1.45117	-1.0504	0.95590430464503	0.20776	-2.201503	-0.944065
Trial1	2	1	blindfold	clockwise	practice	Guided	1	0.5	-0.25	13.52374	-0.022595	-1.45115	-1.05041	0.955908863456341	0.203288	-2.171881	-0.93565
Trial1	2	1	blindfold	clockwise	practice	Guided	1	0.5	-0.25	13.54373	-0.022579	-1.45111	-1.05042	0.955908501041593	0.198613	-2.066086	-0.969234
Trial1	2	1	blindfold	clockwise	practice	Guided	1	0.5	-0.25	13.56374	-0.022572	-1.4511	-1.05042	0.955904673357898	0.194242	-2.057622	-0.931418
Trial1	2	1	blindfold	clockwise	practice	Guided	1	0.5	-0.25	13.58374	-0.022565	-1.45109	-1.05042	0.955900846728418	0.145304	-2.074549	-0.914449
Trial1	2	1	blindfold	clockwise	practice	Guided	1	0.5	-0.25	13.60373	-0.022559	-1.45108	-1.05043	0.955905951813328	0.194045	-2.044927	-0.965033
Trial1	2	1	blindfold	clockwise	practice	Guided	1	0.5	-0.25	13.62373	-0.022553	-1.45107	-1.05044	0.955910957192639	0.198369	-2.019536	-0.981879
Trial1	2	1	blindfold	clockwise	practice	Guided	1	0.5	-0.25	13.64374	-0.022538	-1.45104	-1.05044	0.955902756504699	0.153935	-1.913741	-0.931279
Trial1	2	1	blindfold	clockwise	practice	Guided	1	0.5	-0.25	13.66374	-0.022532	-1.45103	-1.05044	0.955899476886663	0.144998	-1.930668	-0.931247
Trial1	2	1	blindfold	clockwise	practice	Guided	1	0.5	-0.25	13.68373	-0.022527	-1.45102	-1.05045	0.955905129156231	0.11813	-1.956059	-0.960493
Trial1	2	1	blindfold	clockwise	practice	Guided	1	0.5	-0.25	13.70374	-0.022524	-1.45101	-1.05045	0.955903488873412	0.091511	-1.901046	-0.93957
Trial1	2	1	blindfold	clockwise	practice	Guided	1	0.5	-0.25	13.72374	-0.022521	-1.45101	-1.05045	0.955901849615368	0.171683	-1.892582	-0.906139
Trial1	2	1	blindfold	clockwise	practice	Guided	1	0.5	-0.25	13.74374	-0.022514	-1.45098	-1.05045	0.955898022329879	0.087071	-1.829105	-0.910046
Trial1	2	1	blindfold	clockwise	practice	Guided	1	0.5	-0.25	13.76373	-0.022511	-1.45097	-1.05045	0.955896383093835	0.09144	-1.812178	-0.926861
Trial1	2	1	blindfold	clockwise	practice	Guided	1	0.5	-0.25	13.78374	-0.022509	-1.45097	-1.05045	0.955895290612855	0.104723	-1.850264	-0.939507
Trial1	2	1	blindfold	clockwise	practice	Guided	1	0.5	-0.25	13.80374	-0.022507	-1.45096	-1.05046	0.955902582338624	0.082433	-1.791019	-0.943631
Trial1	2	1	blindfold	clockwise	practice	Guided	1	0.5	-0.25	13.82373	-0.022505	-1.45095	-1.05045	0.955893103623389	0.073671	-1.748701	-0.8974
Trial1	2	1	blindfold	clockwise	practice	Guided	1	0.5	-0.25	13.84373	-0.022502	-1.45093	-1.05045	0.955891463388996	0.051493	-1.76986	-0.863708
Trial1	2	1	blindfold	clockwise	practice	Guided	1	0.5	-0.25	13.86374	-0.0225	-1.45093	-1.05045	0.95589036990307	0.082549	-1.76986	-0.889031
Trial1	2	1	blindfold	clockwise	practice	Guided	1	0.5	-0.25	13.88374	-0.022499	-1.45092	-1.05045	0.955889824179348	0.051327	-1.744469	-0.905723
Trial1	2	1	blindfold	clockwise	practice	Guided	1	0.5	-0.25	13.90373	-0.022496	-1.45092	-1.05045	0.955888183958161	0.095688	-1.651369	-0.939476
Trial1	2	1	blindfold	clockwise	practice	Guided	1	0.5	-0.25	13.92374	-0.022493	-1.4509	-1.05045	0.955886544761712	0.064673	-1.625979	-0.893169
Trial1	2	1	blindfold	clockwise	practice	Guided	1	0.5	-0.25	13.94374	-0.02249	-1.45089	-1.05045	0.955884903535603	0.011243	-1.685224	-0.892985
Trial1	2	1	blindfold	clockwise	practice	Guided	1	0.5	-0.25	13.96373	-0.02249	-1.45089	-1.05045	0.955884903535603	0.029094	-1.731774	-0.876247
Trial1	2	1	blindfold	clockwise	practice	Guided	1	0.5	-0.25	13.98373	-0.022489	-1.45088	-1.05045	0.955884357819206	0.046841	-1.736005	-0.888908
Trial1	2	1	blindfold	clockwise	practice	Guided	1	0.5	-0.25	14.00374	-0.022488	-1.45088	-1.05045	0.955883810067289	0.0067542	-1.727542	-0.89717
Trial1	2	1	blindfold	clockwise	practice	Guided	1	0.5	-0.25	14.02374	-0.022487	-1.45088	-1.05045	0.955883264352357	0.064676	-1.706383	-0.872169
Trial1	2	1	blindfold	clockwise	practice	Guided	1	0.5	-0.25	14.04373	-0.022484	-1.45088	-1.05045	0.955881624157588	0.060018	-1.672528	-0.935077
Trial1	2	1	blindfold	clockwise	practice	Guided	1	0.5	-0.25	14.06374	-0.022483	-1.45087	-1.05045	0.955881078445584	0.03787	-1.689456	-0.905631
Trial1	2	1	blindfold	clockwise	practice	Guided	1	0.5	-0.25	14.08374	-0.022482	-1.45087	-1.05045	0.955880530698078	0.028783	-1.706383	-0.939246
Trial1	2	1	blindfold	clockwise	practice	Guided	1	0.5	-0.25	14.10373	-0.022481	-1.45087	-1.05045	0.95587998498754	0.046569	-1.689456	-0.939307
Trial1	2	1	blindfold	clockwise	practice	Guided	1	0.5	-0.25	14.12373	-0.02248	-1.45087	-1.05046	0.955887823611055	0.0509	-1.697919	-0.968722
Trial1	2	1	blindfold	clockwise	practice	Guided	1	0.5	-0.25	14.14374	-0.022475	-1.45086	-1.05046	0.955885091024537	0.0865	-1.672528	-0.952045
Trial1	2	1	blindfold	clockwise	practice	Guided	1	0.5	-0.25	14.16374	-0.022472	-1.45086	-1.05046	0.955883451888665	0.126462	-1.714846	-0.968982
Trial1	2	1	blindfold	clockwise	practice	Guided	1	0.5	-0.25	14.18373	-0.02247	-1.45086	-1.05046	0.955882358456354	0.10423	-1.740237	-0.956306
Trial1	2	1	blindfold	clockwise	practice	Guided	1	0.5	-0.25	14.20374	-0.022468	-1.45086	-1.05046	0.955881265026979	0.108667	-1.752933	-0.952121
Trial1	2	1	blindfold	clockwise	practice	Guided	1	0.5	-0.25	14.22374	-0.022466	-1.45086	-1.05047	0.955888557050443	0.081823	-1.72331	-0.985629
Trial1	2	1	blindfold	clockwise	practice	Guided	1	0.5	-0.25	14.24374	-0.02246	-1.45087	-1.05047	0.955885277835586	0.112896	-1.752933	-0.989936
Trial1	2	1	blindfold	clockwise	practice	Guided	1	0.5	-0.25	14.26373	-0.022458	-1.45087	-1.05047	0.955884185448546	0.050521	-1.752933	-1.002321
Trial1	2	1	blindfold	clockwise	practice	Guided	1	0.5	-0.25	14.28374	-0.022456	-1.45087	-1.05047	0.955883092046373	0.103837	-1.744469	-1.019305
Trial1	2	1	blindfold	clockwise	practice	Guided	1	0.5	-0.25	14.30374	-0.022453	-1.45087	-1.05048	0.955889836474137	0.099372	-1.757164	-1.00252
Trial1	2	1	blindfold	clockwise	practice	Guided	1	0.5	-0.25	14.32373	-0.022451	-1.45087	-1.05048	0.955888744106946	0.103782	-1.795251	-1.019304
Trial1	2	1	blindfold	clockwise	practice	Guided	1	0.5	-0.25	14.34373	-0.022446	-1.45087	-1.05048	0.955886011674729	0.125968	-1.765628	-1.019381
Trial1	2	1	blindfold	clockwise	practice	Guided	1	0.5	-0.25	14.36374	-0.022442	-1.45087	-1.05049	0.955892211573406	0.157147	-1.685224	-0.998488
Trial1	2	1	blindfold	clockwise	practice	Guided	1	0.5	-0.25	14.38374	-0.022437	-1.45087	-1.05049	0.955889477162122	0.192564	-1.744469	-1.03641
Trial1	2	1	blindfold	clockwise	practice	Guided	1	0.5	-0.25	14.40373	-0.022433	-1.45087	-1.05049	0.955887291478743	0.214877	-1.744469	-1.002886
Trial1	2	1	blindfold	clockwise	practice	Guided	1	0.5	-0.25	14.42374	-0.022429	-1.45087	-1.05049	0.955885105807098	0.196939	-1.761396	-1.028025
Trial1	2	1	blindfold	clockwise	practice	Guided	1	0.5	-0.25	14.44374	-0.022421	-1.45087	-1.05049	0.955880732463009	0.179031	-1.829105	-1.036348
Trial1	2	1	blindfold	clockwise	practice	Guided	1	0.5	-0.25	14.46373	-0.022416	-1.45088	-1.05049	0.955878001182793	0.196836	-1.820641	-1.015425
Trial1	2	1	blindfold	clockwise	practice	Guided	1	0.5	-0.25	14.48373	-0.022412	-1.45088	-1.0505	0.955884100514688	0.134428	-1.774092	-1.03201
Trial1	2	1	blindfold	clockwise	practice	Guided	1	0.5	-0.25	14.50374	-0.022408	-1.45088	-1.0505	0.955881914923601	0.107726	-1.731774	-1.019318
Trial1	2	1	blindfold	clockwise	practice	Guided	1	0.5	-0.25	14.52374	-0.022405	-1.45088	-1.05049	0.955871987951719	0.130112	-1.748701	-0.968995
Trial1	2	1	blindfold	clockwise	practice	Guided	1	0.5	-0.25	14.54373	-0.0224	-1.45088	-1.05049	0.955869256730168	0.116748	-1.786787	-0.956348
Trial1	2	1	blindfold	clockwise	practice	Guided	1	0.5	-0.25	14.56374	-0.022397	-1.45088	-1.05049	0.955867616784474	0.125479	-1.837569	-0.998377
Trial1	2	1	blindfold	clockwise	practice	Guided	1	0.5	-0.25	14.58374	-0.022394	-1.45088	-1.0505	0.95587426392027	0.09874	-1.8418	-0.998285
Trial1	2	1	blindfold	clockwise	practice	Guided	1	0.5	-0.25	14.60373	-0.02239	-1.45088	-1.0505	0.955872077364047	0.156472	-1.833337	-1.019483
Trial1	2	1	blindfold	clockwise	practice	Guided	1	0.5	-0.25	14.62373	-0.022386	-1.45089	-1.05049	0.955861604724736	0.165486	-1.76986	-0.973314
Trial1	2	1	blindfold	clockwise	practice	Guided	1	0.5	-0.25	14.64374	-0.02238	-1.45089	-1.05049	0.955858325919551	0.125495	-1.740237	-0.935376
Trial1	2	1	blindfold	clockwise	practice	Guided	1	0.5	-0.25	14.66374	-0.022377	-1.45088	-1.05049	0.955856686017893	0.134254	-1.731774	-0.964807
Trial1	2	1	blindfold	clockwise	practice	Guided	1	0.5	-0.25	14.68373	-0.022373	-1.45088	-1.05049	0.955854499492625	0.138589	-1.727542	-0.985822
Trial1	2	1	blindfold	clockwise	practice	Guided	1	0.5	-0.25	14.70374	-0.022369	-1.45088	-1.05049	0.955852313997031	0.169764	-1.672528	-0.964928
Trial1	2	1	blindfold	clockwise	practice	Guided	1	0.5	-0.25	14.72374	-0.022365	-1.45088	-1.05049	0.955850128513171	0.174049	-1.719078	-1.00288
Trial1	2	1	blindfold	clockwise	practice	Guided	1	0.5	-0.25	14.74374	-0.022358	-1.45088	-1.0505	0.955854589408695	0.098177	-1.791019	-1.040284
Trial1	2	1	blindfold	clockwise	practice	Guided	1	0.5	-0.25	14.76373	-0.022356	-1.45088	-1.0505	0.955853496181958	0.080336	-1.714846	-1.044423
Trial1	2	1	blindfold	clockwise	practice	Guided	1	0.5	-0.25	14.78374	-0.022354	-1.45088	-1.0505	0.955852402958157	0.071442	-1.680992	-1.035992
Trial1	2	1	blindfold	clockwise	practice	Guided	1	0.5	-0.25	14.80374	-0.022352	-1.45087	-1.0505	0.955851310755188	0.124761	-1.761396	-1.052975
Trial1	2	1	blindfold	clockwise	practice	Guided	1	0.5	-0.25	14.82373	-0.02235	-1.45087	-1.05051	0.95585870350338	0.10696	-1.799482	-1.044514
Trial1	2	1	blindfold	clockwise	practice	Guided	1	0.5	-0.25	14.84373	-0.022345	-1.45088	-1.05051	0.955855970495664	0.115625	-1.72331	-1.094944
Trial1	2	1	blindfold	clockwise	practice	Guided	1	0.5	-0.25	14.86374	-0.022343	-1.45087	-1.05051	0.955854877297716	0.048939	-1.744469	-1.069515
Trial1	2	1	blindfold	clockwise	practice	Guided	1	0.5	-0.25	14.88374	-0.022341	-1.45087	-1.05051	0.955853784102705	0.035701	-1.803714	-1.03167
Trial1	2	1	blindfold	clockwise	practice	Guided	1	0.5	-0.25	14.90373	-0.02234	-1.45087	-1.05051	0.95585323852417	0.022302	-1.774092	-1.040024
Trial1	2	1	blindfold	clockwise	practice	Guided	1	0.5	-0.25	14.92374	-0.022338	-1.45088	-1.05052	0.95586053155384	0.080033	-1.765628	-1.069622
Trial1	2	1	blindfold	clockwise	practice	Guided	1	0.5	-0.25	14.94374	-0.022333	-1.45088	-1.05052	0.955857799631993	0.106529	-1.706383	-1.111713
Trial1	2	1	blindfold	clockwise	practice	Guided	1	0.5	-0.25	14.96373	-0.022331	-1.45088	-1.05052	0.95585670646125	0.106641	-1.719078	-1.069713
Trial1	2	1	blindfold	clockwise	practice	Guided	1	0.5	-0.25	14.98373	-0.022328	-1.45087	-1.05052	0.955855067728486	0.106726	-1.744469	-1.036113
Trial1	2	1	blindfold	clockwise	practice	Guided	1	0.5	-0.25	15.00374	-0.022327	-1.45087	-1.05052	0.955854520128573	0.044307	-1.727542	-1.065299
Trial1	2	1	blindfold	clockwise	practice	Guided	1	0.5	-0.25	15.02374	-0.022325	-1.45087	-1.05052	0.95585342696664	0.071183	-1.719078	-1.006591
Trial1	2	1	blindfold	clockwise	practice	Guided	1	0.5	-0.25	15.04373	-0.022319	-1.45087	-1.05052	0.955850149534123	0.13789	-1.757164	-0.998419
Trial1	2	1	blindfold	clockwise	practice	Guided	1	0.5	-0.25	15.06374	-0.022314	-1.45087	-1.05052	0.955847417681973	0.169134	-1.765628	-0.956526
Trial1	2	1	blindfold	clockwise	practice	Guided	1	0.5	-0.25	15.08374	-0.02231	-1.45087	-1.05052	0.955845231399202	0.208886	-1.799482	-1.032261
Trial1	2	1	blindfold	clockwise	practice	Guided	1	0.5	-0.25	15.10373	-0.022307	-1.45088	-1.05051	0.955835206343753	0.186533	-1.782555	-1.048984
Trial1	2	1	blindfold	clockwise	practice	Guided	1	0.5	-0.25	15.12373	-0.022303	-1.45088	-1.05051	0.955833020062351	0.128799	-1.744469	-1.002587
Trial1	2	1	blindfold	clockwise	practice	Guided	1	0.5	-0.25	15.14374	-0.022298	-1.45088	-1.05051	0.955830288244929	0.05318	-1.727542	-0.977129
Trial1	2	1	blindfold	clockwise	practice	Guided	1	0.5	-0.25	15.16374	-0.022296	-1.45087	-1.05051	0.955829195115972	0.124296	-1.757164	-0.994172
Trial1	2	1	blindfold	clockwise	practice	Guided	1	0.5	-0.25	15.18373	-0.022294	-1.45087	-1.05051	0.955828101989952	0.07978	-1.740237	-0.98982
Trial1	2	1	blindfold	clockwise	practice	Guided	1	0.5	-0.25	15.20374	-0.022292	-1.45087	-1.05051	0.955827008866868	0.061912	-1.744469	-1.002359
Trial1	2	1	blindfold	clockwise	practice	Guided	1	0.5	-0.25	15.22374	-0.02229	-1.45087	-1.05051	0.955825915746722	0.035148	-1.778323	-1.014867
Trial1	2	1	blindfold	clockwise	practice	Guided	1	0.5	-0.25	15.24374	-0.022287	-1.45088	-1.05051	0.955824277089805	0.101886	-1.791019	-1.006695
Trial1	2	1	blindfold	clockwise	practice	Guided	1	0.5	-0.25	15.26373	-0.022285	-1.45088	-1.05051	0.955823184994792	0.017302	-1.680992	-1.010606
Trial1	2	1	blindfold	clockwise	practice	Guided	1	0.5	-0.25	15.28374	-0.022284	-1.45087	-1.05051	0.955822637421695	0.039651	-1.647138	-0.981282
Trial1	2	1	blindfold	clockwise	practice	Guided	1	0.5	-0.25	15.30374	-0.022284	-1.45087	-1.05051	0.955822637421695	0.012902	-1.702151	-0.993791
Trial1	2	1	blindfold	clockwise	practice	Guided	1	0.5	-0.25	15.32373	-0.022283	-1.45087	-1.05051	0.955822091884918	0.026203	-1.76986	-1.006437
Trial1	2	1	blindfold	clockwise	practice	Guided	1	0.5	-0.25	15.34373	-0.022282	-1.45087	-1.05051	0.955821545331083	0.017201	-1.850264	-1.031606
Trial1	2	1	blindfold	clockwise	practice	Guided	1	0.5	-0.25	15.36374	-0.022281	-1.45088	-1.05051	0.955820998777982	0.05731	-1.81641	-1.010743
Trial1	2	1	blindfold	clockwise	practice	Guided	1	0.5	-0.25	15.38374	-0.022279	-1.45088	-1.05051	0.955819906691768	0.088511	-1.752933	-0.989849
Trial1	2	1	blindfold	clockwise	practice	Guided	1	0.5	-0.25	15.40373	-0.022277	-1.45088	-1.0505	0.955810327270424	0.057363	-1.774092	-1.010757
Trial1	2	1	blindfold	clockwise	practice	Guided	1	0.5	-0.25	15.42374	-0.022275	-1.45088	-1.0505	0.95580923416259	0.11065	-1.778323	-1.006724
Trial1	2	1	blindfold	clockwise	practice	Guided	1	0.5	-0.25	15.44374	-0.022271	-1.45088	-1.0505	0.955807047955731	0.048502	-1.774092	-0.968773
Trial1	2	1	blindfold	clockwise	practice	Guided	1	0.5	-0.25	15.46373	-0.022269	-1.45088	-1.0505	0.955805955874489	0.084048	-1.752933	-0.956233
Trial1	2	1	blindfold	clockwise	practice	Guided	1	0.5	-0.25	15.48373	-0.022267	-1.45088	-1.05049	0.95579657611982	0.110812	-1.765628	-0.926925
Trial1	2	1	blindfold	clockwise	practice	Guided	1	0.5	-0.25	15.50374	-0.022264	-1.45088	-1.05049	0.955794936466976	0.124344	-1.807946	-0.863971
Trial1	2	1	blindfold	clockwise	practice	Guided	1	0.5	-0.25	15.52374	-0.02226	-1.45089	-1.05047	0.955775977304243	0.106706	-1.867191	-0.80511
Trial1	2	1	blindfold	clockwise	practice	Guided	1	0.5	-0.25	15.54373	-0.022255	-1.45089	-1.05046	0.955764859087111	0.089076	-1.799482	-0.73785
Trial1	2	1	blindfold	clockwise	practice	Guided	1	0.5	-0.25	15.56374	-0.022254	-1.45089	-1.05045	0.955755926094786	0.0092208	-1.778323	-0.661977
Trial1	2	1	blindfold	clockwise	practice	Guided	1	0.5	-0.25	15.58374	-0.022254	-1.45089	-1.05044	0.955747539691047	-0.0083659	-1.765628	-0.598916
Trial1	2	1	blindfold	clockwise	practice	Guided	1	0.5	-0.25	15.60373	-0.022255	-1.45089	-1.05042	0.955731413391145	-0.025943	-1.81641	-0.535856
Trial1	2	1	blindfold	clockwise	practice	Guided	1	0.5	-0.25	15.62373	-0.022256	-1.45089	-1.0504	0.95571518739852	-0.061588	-1.799482	-0.544165
Trial1	2	1	blindfold	clockwise	practice	Guided	1	0.5	-0.25	15.64374	-0.022257	-1.4509	-1.05039	0.955707347752885	0.049723	-1.812178	-0.540314
Trial1	2	1	blindfold	clockwise	practice	Guided	1	0.5	-0.25	15.66374	-0.022256	-1.4509	-1.05038	0.955698414954093	0.076521	-1.884118	-0.506793
Trial1	2	1	blindfold	clockwise	practice	Guided	1	0.5	-0.25	15.68373	-0.022253	-1.4509	-1.05037	0.955688389995649	0.103152	-1.858728	-0.519442
Trial1	2	1	blindfold	clockwise	practice	Guided	1	0.5	-0.25	15.70374	-0.02225	-1.45091	-1.05036	0.955678364028496	0.129878	-1.862959	-0.502696
Trial1	2	1	blindfold	clockwise	practice	Guided	1	0.5	-0.25	15.72374	-0.022248	-1.45091	-1.05034	0.955660598390321	0.058625	-1.871423	-0.523405
Trial1	2	1	blindfold	clockwise	practice	Guided	1	0.5	-0.25	15.74374	-0.022245	-1.45091	-1.05033	0.95565057347873	0.009803	-1.8418	-0.464308
Trial1	2	1	blindfold	clockwise	practice	Guided	1	0.5	-0.25	15.76373	-0.022245	-1.45091	-1.05032	0.955642087573067	-0.0034905	-1.761396	-0.447335
Trial1	2	1	blindfold	clockwise	practice	Guided	1	0.5	-0.25	15.78374	-0.022245	-1.45091	-1.05031	0.955633801366736	-0.012229	-1.736005	-0.400981
Trial1	2	1	blindfold	clockwise	practice	Guided	1	0.5	-0.25	15.80374	-0.022246	-1.45091	-1.0503	0.955625960967097	-0.012183	-1.727542	-0.375743
Trial1	2	1	blindfold	clockwise	practice	Guided	1	0.5	-0.25	15.82373	-0.022246	-1.4509	-1.05028	0.955609288885155	-0.047637	-1.748701	-0.346014
Trial1	2	1	blindfold	clockwise	practice	Guided	1	0.5	-0.25	15.84373	-0.022246	-1.4509	-1.05027	0.955600803142513	0.0013163	-1.81641	-0.346016
Trial1	2	1	blindfold	clockwise	practice	Guided	1	0.5	-0.25	15.86374	-0.022246	-1.4509	-1.05026	0.955592417263664	0.05478	-1.837569	-0.345954
Trial1	2	1	blindfold	clockwise	practice	Guided	1	0.5	-0.25	15.88374	-0.022245	-1.4509	-1.05025	0.955583585614253	0.028145	-1.854496	-0.303918
Trial1	2	1	blindfold	clockwise	practice	Guided	1	0.5	-0.25	15.90373	-0.022245	-1.45091	-1.05024	0.955575199792925	-0.020707	-1.850264	-0.274269
Trial1	2	1	blindfold	clockwise	practice	Guided	1	0.5	-0.25	15.92374	-0.022246	-1.45091	-1.05022	0.9555589738919	-0.016165	-1.782555	-0.249007
Trial1	2	1	blindfold	clockwise	practice	Guided	1	0.5	-0.25	15.94374	-0.02225	-1.4509	-1.05021	0.955552774858324	-0.113848	-1.812178	-0.198151
Trial1	2	1	blindfold	clockwise	practice	Guided	1	0.5	-0.25	15.96373	-0.022253	-1.4509	-1.0502	0.955546029225152	-0.131632	-1.778323	-0.202232
Trial1	2	1	blindfold	clockwise	practice	Guided	1	0.5	-0.25	15.98373	-0.022257	-1.4509	-1.05019	0.955539829328748	-0.091497	-1.736005	-0.185513
Trial1	2	1	blindfold	clockwise	practice	Guided	1	0.5	-0.25	16.00374	-0.02226	-1.4509	-1.05019	0.955541468379313	-0.060266	-1.727542	-0.177092
Trial1	2	1	blindfold	clockwise	practice	Guided	1	0.5	-0.25	16.02374	-0.022262	-1.45089	-1.05017	0.955525790689948	-0.073738	-1.791019	-0.21067
Trial1	2	1	blindfold	clockwise	practice	Guided	1	0.5	-0.25	16.04373	-0.022267	-1.45089	-1.05016	0.955520238569369	-0.122496	-1.774092	-0.168408
Trial1	2	1	blindfold	clockwise	practice	Guided	1	0.5	-0.25	16.06374	-0.022271	-1.45089	-1.05016	0.955522424397606	-0.144643	-1.791019	-0.147288
Trial1	2	1	blindfold	clockwise	practice	Guided	1	0.5	-0.25	16.08374	-0.022276	-1.45089	-1.05015	0.95551677156303	-0.175784	-1.799482	-0.155539
Trial1	2	1	blindfold	clockwise	practice	Guided	1	0.5	-0.25	16.10373	-0.022281	-1.45089	-1.05014	0.955511020018994	-0.122318	-1.744469	-0.147278
Trial1	2	1	blindfold	clockwise	practice	Guided	1	0.5	-0.25	16.12373	-0.022287	-1.45088	-1.05013	0.955506013943801	-0.144397	-1.714846	-0.09252
Trial1	2	1	blindfold	clockwise	practice	Guided	1	0.5	-0.25	16.14374	-0.022297	-1.45088	-1.05013	0.955511480354233	-0.073283	-1.740237	-0.155734
Trial1	2	1	blindfold	clockwise	practice	Guided	1	0.5	-0.25	16.16374	-0.0223	-1.45088	-1.05012	0.955504734397251	-0.037712	-1.799482	-0.172616
Trial1	2	1	blindfold	clockwise	practice	Guided	1	0.5	-0.25	16.18373	-0.022304	-1.45088	-1.05012	0.955506921417234	-0.086517	-1.757164	-0.138809
Trial1	2	1	blindfold	clockwise	practice	Guided	1	0.5	-0.25	16.20374	-0.022308	-1.45088	-1.05012	0.95550910743079	-0.11772	-1.795251	-0.16386
Trial1	2	1	blindfold	clockwise	practice	Guided	1	0.5	-0.25	16.22374	-0.022313	-1.45089	-1.05011	0.955503456148972	-0.122195	-1.824873	-0.1806
Trial1	2	1	blindfold	clockwise	practice	Guided	1	0.5	-0.25	16.24374	-0.022322	-1.45089	-1.05011	0.955508375053121	-0.117545	-1.829105	-0.142721
Trial1	2	1	blindfold	clockwise	practice	Guided	1	0.5	-0.25	16.26373	-0.022327	-1.4509	-1.0501	0.95550282274809	-0.130933	-1.833337	-0.163637
Trial1	2	1	blindfold	clockwise	practice	Guided	1	0.5	-0.25	16.28374	-0.022332	-1.4509	-1.0501	0.955505556671689	-0.077254	-1.812178	-0.092387
Trial1	2	1	blindfold	clockwise	practice	Guided	1	0.5	-0.25	16.30374	-0.022336	-1.4509	-1.0501	0.955507743823783	-0.135112	-1.824873	-0.104762
Trial1	2	1	blindfold	clockwise	practice	Guided	1	0.5	-0.25	16.32373	-0.022341	-1.4509	-1.05009	0.955501991032658	-0.134976	-1.778323	-0.075338
Trial1	2	1	blindfold	clockwise	practice	Guided	1	0.5	-0.25	16.34373	-0.022354	-1.4509	-1.05008	0.955500713653393	-0.148154	-1.829105	-0.050053
Trial1	2	1	blindfold	clockwise	practice	Guided	1	0.5	-0.25	16.36374	-0.022361	-1.4509	-1.05008	0.955504540339592	-0.165862	-1.846032	-0.037374
Trial1	2	1	blindfold	clockwise	practice	Guided	1	0.5	-0.25	16.38374	-0.022367	-1.45091	-1.05007	0.955499535353682	-0.161518	-1.871423	-0.058478
Trial1	2	1	blindfold	clockwise	practice	Guided	1	0.5	-0.25	16.40373	-0.022372	-1.45091	-1.05007	0.955502269496053	-0.063587	-1.901046	-0.079683
Trial1	2	1	blindfold	clockwise	practice	Guided	1	0.5	-0.25	16.42374	-0.022375	-1.45092	-1.05007	0.955503908971975	-0.032432	-1.88835	-0.083969
Trial1	2	1	blindfold	clockwise	practice	Guided	1	0.5	-0.25	16.44374	-0.022378	-1.45093	-1.05007	0.955505550491124	-0.068199	-1.939132	-0.138403
Trial1	2	1	blindfold	clockwise	practice	Guided	1	0.5	-0.25	16.46373	-0.022379	-1.45094	-1.05007	0.95550609630789	0.025342	-1.956059	-0.113486
Trial1	2	1	blindfold	clockwise	practice	Guided	1	0.5	-0.25	16.48373	-0.02238	-1.45095	-1.05007	0.955506643143704	-0.01489	-1.930668	-0.16791
Trial1	2	1	blindfold	clockwise	practice	Guided	1	0.5	-0.25	16.50374	-0.02238	-1.45096	-1.05007	0.955506643143704	-0.063619	-1.9349	-0.104704
Trial1	2	1	blindfold	clockwise	practice	Guided	1	0.5	-0.25	16.52374	-0.022381	-1.45096	-1.05006	0.955498805374901	-0.0013114	-1.896814	-0.104886
Trial1	2	1	blindfold	clockwise	practice	Guided	1	0.5	-0.25	16.54373	-0.022383	-1.45096	-1.05006	0.955499898041467	-0.032259	-1.9349	-0.050143
Trial1	2	1	blindfold	clockwise	practice	Guided	1	0.5	-0.25	16.56374	-0.022383	-1.45096	-1.05006	0.955499898041467	0.0077931	-1.943364	-0.050266
Trial1	2	1	blindfold	clockwise	practice	Guided	1	0.5	-0.25	16.58374	-0.022383	-1.45096	-1.05006	0.955499898041467	-0.001253	-1.951827	-0.092215
Trial1	2	1	blindfold	clockwise	practice	Guided	1	0.5	-0.25	16.60373	-0.022382	-1.45097	-1.05006	0.955499352216982	0.05211	-1.977218	-0.100775
Trial1	2	1	blindfold	clockwise	practice	Guided	1	0.5	-0.25	16.62373	-0.02238	-1.45097	-1.05005	0.955489873954771	0.034182	-2.006841	-0.142685
Trial1	2	1	blindfold	clockwise	practice	Guided	1	0.5	-0.25	16.64374	-0.022375	-1.45099	-1.05005	0.955487139735057	0.061094	-1.956059	-0.062921
Trial1	2	1	blindfold	clockwise	practice	Guided	1	0.5	-0.25	16.66374	-0.022374	-1.45099	-1.05005	0.955486593911643	0.0078279	-2.015304	-0.020726
Trial1	2	1	blindfold	clockwise	practice	Guided	1	0.5	-0.25	16.68373	-0.022374	-1.45099	-1.05005	0.955486593911643	0.021277	-2.002609	0.0086342
Trial1	2	1	blindfold	clockwise	practice	Guided	1	0.5	-0.25	16.70374	-0.022374	-1.45099	-1.05004	0.955478209335444	-0.036475	-1.964523	0.038228
Trial1	2	1	blindfold	clockwise	practice	Guided	1	0.5	-0.25	16.72374	-0.022373	-1.45099	-1.05003	0.955469276921664	0.012429	-1.989913	0.025452
Trial1	2	1	blindfold	clockwise	practice	Guided	1	0.5	-0.25	16.74374	-0.022372	-1.45099	-1.05003	0.955468731090136	0.025814	-1.998377	0.037984
Trial1	2	1	blindfold	clockwise	practice	Guided	1	0.5	-0.25	16.76373	-0.022372	-1.45098	-1.05002	0.955460346567075	0.016955	-1.977218	0.038126
Trial1	2	1	blindfold	clockwise	practice	Guided	1	0.5	-0.25	16.78374	-0.022372	-1.45098	-1.05002	0.955460346567075	-0.036398	-1.972986	0.059114
Trial1	2	1	blindfold	clockwise	practice	Guided	1	0.5	-0.25	16.80374	-0.022373	-1.45099	-1.05002	0.955460892403392	-0.054178	-2.028	0.067617
Trial1	2	1	blindfold	clockwise	practice	Guided	1	0.5	-0.25	16.82373	-0.022375	-1.45099	-1.05	0.955445217191693	-0.045241	-2.002609	0.075889
Trial1	2	1	blindfold	clockwise	practice	Guided	1	0.5	-0.25	16.84373	-0.022379	-1.451	-1.05	0.955447404661973	-0.053781	-2.002609	0.172523
Trial1	2	1	blindfold	clockwise	practice	Guided	1	0.5	-0.25	16.86374	-0.022381	-1.451	-1.04999	0.955440114015748	0.021819	-2.006841	0.155421
Trial1	2	1	blindfold	clockwise	practice	Guided	1	0.5	-0.25	16.88374	-0.022383	-1.451	-1.04998	0.955432922218071	-0.067024	-1.989913	0.197676
Trial1	2	1	blindfold	clockwise	practice	Guided	1	0.5	-0.25	16.90373	-0.022385	-1.45099	-1.04998	0.955434015982568	-0.058167	-2.002609	0.180794
Trial1	2	1	blindfold	clockwise	practice	Guided	1	0.5	-0.25	16.92374	-0.022388	-1.451	-1.04997	0.955427272345006	-0.084744	-1.985682	0.21023
Trial1	2	1	blindfold	clockwise	practice	Guided	1	0.5	-0.25	16.94374	-0.022394	-1.451	-1.04996	0.955422169468481	-0.017955	-2.074549	0.209894
Trial1	2	1	blindfold	clockwise	practice	Guided	1	0.5	-0.25	16.96373	-0.022396	-1.45101	-1.04996	0.955423262249888	-0.058066	-2.070318	0.18898
Trial1	2	1	blindfold	clockwise	practice	Guided	1	0.5	-0.25	16.98373	-0.022397	-1.45102	-1.04995	0.955415424967031	-0.013762	-2.070318	0.129978
Trial1	2	1	blindfold	clockwise	practice	Guided	1	0.5	-0.25	17.00374	-0.022397	-1.45102	-1.04995	0.955415424967031	0.048596	-2.066086	0.146522
Trial1	2	1	blindfold	clockwise	practice	Guided	1	0.5	-0.25	17.02374	-0.022396	-1.45103	-1.04995	0.95541487806121	-0.013694	-2.104172	0.150893
Trial1	2	1	blindfold	clockwise	practice	Guided	1	0.5	-0.25	17.04373	-0.022398	-1.45104	-1.04995	0.955415971873586	-0.067212	-2.070318	0.1132
Trial1	2	1	blindfold	clockwise	practice	Guided	1	0.5	-0.25	17.06374	-0.0224	-1.45104	-1.04995	0.955417065688899	-0.062619	-2.116867	0.150946
Trial1	2	1	blindfold	clockwise	practice	Guided	1	0.5	-0.25	17.08374	-0.022402	-1.45104	-1.04994	0.955409774360179	-0.076083	-2.142258	0.113152
Trial1	2	1	blindfold	clockwise	practice	Guided	1	0.5	-0.25	17.10373	-0.022404	-1.45105	-1.04994	0.95541086819096	-0.0092474	-2.116867	0.133884
Trial1	2	1	blindfold	clockwise	practice	Guided	1	0.5	-0.25	17.12373	-0.022406	-1.45105	-1.04994	0.955411962024678	-0.071605	-2.163417	0.113062
Trial1	2	1	blindfold	clockwise	practice	Guided	1	0.5	-0.25	17.14374	-0.02241	-1.45106	-1.04995	0.955422533791043	-0.076081	-2.125331	0.096222
Trial1	2	1	blindfold	clockwise	practice	Guided	1	0.5	-0.25	17.16374	-0.022413	-1.45106	-1.04995	0.955424173523067	-0.098337	-2.14649	0.087872
Trial1	2	1	blindfold	clockwise	practice	Guided	1	0.5	-0.25	17.18373	-0.022416	-1.45106	-1.04995	0.955425814280163	-0.102924	-2.167649	0.041665
Trial1	2	1	blindfold	clockwise	practice	Guided	1	0.5	-0.25	17.20374	-0.022418	-1.45107	-1.04995	0.955426907103422	-0.058336	-2.188808	0.062493
Trial1	2	1	blindfold	clockwise	practice	Guided	1	0.5	-0.25	17.22374	-0.022421	-1.45107	-1.04995	0.955428546853045	-0.053797	-2.167649	0.083462
Trial1	2	1	blindfold	clockwise	practice	Guided	1	0.5	-0.25	17.24374	-0.022423	-1.45108	-1.04996	0.955438024761247	-0.040602	-2.14649	0.032985
Trial1	2	1	blindfold	clockwise	practice	Guided	1	0.5	-0.25	17.26373	-0.022424	-1.45108	-1.04996	0.955438572700559	0.017254	-2.218431	0.03278
Trial1	2	1	blindfold	clockwise	practice	Guided	1	0.5	-0.25	17.28374	-0.022425	-1.45109	-1.04996	0.955439118603655	-0.045212	-2.281908	-0.017406
Trial1	2	1	blindfold	clockwise	practice	Guided	1	0.5	-0.25	17.30374	-0.022426	-1.4511	-1.04997	0.955448050620541	-0.040756	-2.269212	-0.017418
Trial1	2	1	blindfold	clockwise	practice	Guided	1	0.5	-0.25	17.32373	-0.022427	-1.4511	-1.04997	0.955448596520311	-0.031891	-2.226894	-0.030045
Trial1	2	1	blindfold	clockwise	practice	Guided	1	0.5	-0.25	17.34373	-0.02243	-1.45111	-1.04997	0.955450237279435	-0.0051003	-2.222662	-0.0091302
Trial1	2	1	blindfold	clockwise	practice	Guided	1	0.5	-0.25	17.36374	-0.02243	-1.45111	-1.04998	0.955458621367727	-0.027373	-2.243821	-0.017449
Trial1	2	1	blindfold	clockwise	practice	Guided	1	0.5	-0.25	17.38374	-0.022432	-1.45111	-1.04998	0.955459715201214	0.0037148	-2.235358	-0.038549
Trial1	2	1	blindfold	clockwise	practice	Guided	1	0.5	-0.25	17.40373	-0.022433	-1.45111	-1.04998	0.955460261100589	-0.014094	-2.243821	-0.042681
Trial1	2	1	blindfold	clockwise	practice	Guided	1	0.5	-0.25	17.42374	-0.022433	-1.45112	-1.04999	0.955468545394907	-0.018569	-2.248053	-0.051056
Trial1	2	1	blindfold	clockwise	practice	Guided	1	0.5	-0.25	17.44374	-0.022435	-1.45113	-1.04999	0.955469639223312	-0.036327	-2.294603	-0.042573
Trial1	2	1	blindfold	clockwise	practice	Guided	1	0.5	-0.25	17.46373	-0.022437	-1.45113	-1.04999	0.955470732036187	0.0035434	-2.294603	-0.0973
Trial1	2	1	blindfold	clockwise	practice	Guided	1	0.5	-0.25	17.48373	-0.022438	-1.45114	-1.05	0.955479664083712	-0.054226	-2.345385	-0.076085
Trial1	2	1	blindfold	clockwise	practice	Guided	1	0.5	-0.25	17.50374	-0.022439	-1.45115	-1.05	0.955480209977958	-0.00084784	-2.353848	-0.08465
Trial1	2	1	blindfold	clockwise	practice	Guided	1	0.5	-0.25	17.52374	-0.02244	-1.45116	-1.05001	0.955489142043923	0.0080456	-2.35808	-0.088861
Trial1	2	1	blindfold	clockwise	practice	Guided	1	0.5	-0.25	17.54373	-0.022442	-1.45118	-1.05001	0.955490235863408	0.034651	-2.396166	-0.118304
Trial1	2	1	blindfold	clockwise	practice	Guided	1	0.5	-0.25	17.56374	-0.022441	-1.45118	-1.05001	0.955489687934844	-0.014302	-2.413093	-0.118108
Trial1	2	1	blindfold	clockwise	practice	Guided	1	0.5	-0.25	17.58374	-0.022441	-1.45119	-1.05002	0.955498072095492	-0.00086616	-2.40463	-0.084601
Trial1	2	1	blindfold	clockwise	practice	Guided	1	0.5	-0.25	17.60373	-0.02244	-1.4512	-1.05002	0.95549752620936	0.012437	-2.45118	-0.10554
Trial1	2	1	blindfold	clockwise	practice	Guided	1	0.5	-0.25	17.62373	-0.02244	-1.4512	-1.05003	0.955505910406172	0.030207	-2.459643	-0.113968
Trial1	2	1	blindfold	clockwise	practice	Guided	1	0.5	-0.25	17.64374	-0.022439	-1.45121	-1.05003	0.955505362488694	-0.054436	-2.501961	-0.155651
Trial1	2	1	blindfold	clockwise	practice	Guided	1	0.5	-0.25	17.66374	-0.022439	-1.45122	-1.05004	0.955513746721686	0.052318	-2.472339	-0.151731
Trial1	2	1	blindfold	clockwise	practice	Guided	1	0.5	-0.25	17.68373	-0.022437	-1.45123	-1.05004	0.955512652935401	0.065657	-2.480802	-0.15173
Trial1	2	1	blindfold	clockwise	practice	Guided	1	0.5	-0.25	17.70374	-0.022435	-1.45123	-1.05004	0.955511560170471	0.056727	-2.485034	-0.172612
Trial1	2	1	blindfold	clockwise	practice	Guided	1	0.5	-0.25	17.72374	-0.022432	-1.45124	-1.05005	0.9555183048173	0.074478	-2.468107	-0.164277
Trial1	2	1	blindfold	clockwise	practice	Guided	1	0.5	-0.25	17.74374	-0.022427	-1.45124	-1.05005	0.955515570406764	0.052249	-2.527352	-0.134685
Trial1	2	1	blindfold	clockwise	practice	Guided	1	0.5	-0.25	17.76373	-0.022425	-1.45125	-1.05005	0.955514476647688	0.0032967	-2.552743	-0.147181
Trial1	2	1	blindfold	clockwise	practice	Guided	1	0.5	-0.25	17.78374	-0.022422	-1.45126	-1.05006	0.955521221410256	0.096516	-2.573902	-0.206174
Trial1	2	1	blindfold	clockwise	practice	Guided	1	0.5	-0.25	17.80374	-0.02242	-1.45126	-1.05006	0.955520127668115	0.065494	-2.578134	-0.163927
Trial1	2	1	blindfold	clockwise	practice	Guided	1	0.5	-0.25	17.82373	-0.022418	-1.45127	-1.05006	0.95551903392891	0.065351	-2.607756	-0.201765
Trial1	2	1	blindfold	clockwise	practice	Guided	1	0.5	-0.25	17.84373	-0.022413	-1.45128	-1.05007	0.955524685063948	0.047531	-2.658538	-0.180766
Trial1	2	1	blindfold	clockwise	practice	Guided	1	0.5	-0.25	17.86374	-0.02241	-1.45128	-1.05007	0.955523045504408	0.03864	-2.595061	-0.188912
Trial1	2	1	blindfold	clockwise	practice	Guided	1	0.5	-0.25	17.88374	-0.022408	-1.45129	-1.05007	0.955521951789476	0.042957	-2.586597	-0.222472
Trial1	2	1	blindfold	clockwise	practice	Guided	1	0.5	-0.25	17.90373	-0.022406	-1.45129	-1.05007	0.955520858077481	0.038626	-2.599293	-0.201402
Trial1	2	1	blindfold	clockwise	practice	Guided	1	0.5	-0.25	17.92374	-0.022405	-1.45129	-1.05008	0.955528594909904	0.029658	-2.595061	-0.209685
Trial1	2	1	blindfold	clockwise	practice	Guided	1	0.5	-0.25	17.94374	-0.022402	-1.4513	-1.05008	0.955526955382185	0.029636	-2.628915	-0.205418
Trial1	2	1	blindfold	clockwise	practice	Guided	1	0.5	-0.25	17.96373	-0.0224	-1.45131	-1.05008	0.955525862706817	0.034029	-2.654306	-0.213757
Trial1	2	1	blindfold	clockwise	practice	Guided	1	0.5	-0.25	17.98373	-0.022398	-1.45131	-1.05009	0.955533153602199	0.087355	-2.667001	-0.230676
Trial1	2	1	blindfold	clockwise	practice	Guided	1	0.5	-0.25	18.00374	-0.022395	-1.45131	-1.05009	0.955531513085946	0.051719	-2.654306	-0.226291
Trial1	2	1	blindfold	clockwise	practice	Guided	1	0.5	-0.25	18.02374	-0.022392	-1.45132	-1.05009	0.955529873594615	0.10518	-2.637379	-0.209609
Trial1	2	1	blindfold	clockwise	practice	Guided	1	0.5	-0.25	18.04373	-0.022387	-1.45132	-1.05009	0.955527139426545	0.056068	-2.637379	-0.242911
Trial1	2	1	blindfold	clockwise	practice	Guided	1	0.5	-0.25	18.06374	-0.022384	-1.45132	-1.0501	0.955533984455357	0.060495	-2.66277	-0.24286
Trial1	2	1	blindfold	clockwise	practice	Guided	1	0.5	-0.25	18.08374	-0.022382	-1.45132	-1.0501	0.955532890807381	0.082725	-2.624683	-0.24287
Trial1	2	1	blindfold	clockwise	practice	Guided	1	0.5	-0.25	18.10373	-0.022379	-1.45132	-1.0501	0.955531250340922	0.038277	-2.633147	-0.200679
Trial1	2	1	blindfold	clockwise	practice	Guided	1	0.5	-0.25	18.12373	-0.022377	-1.45132	-1.0501	0.955530156700287	0.051591	-2.667001	-0.192384
Trial1	2	1	blindfold	clockwise	practice	Guided	1	0.5	-0.25	18.14374	-0.02237	-1.45132	-1.0501	0.955526329999465	0.109228	-2.66277	-0.272091
Trial1	2	1	blindfold	clockwise	practice	Guided	1	0.5	-0.25	18.16374	-0.022366	-1.45133	-1.05011	0.955532428749324	0.1271	-2.709319	-0.255279
Trial1	2	1	blindfold	clockwise	practice	Guided	1	0.5	-0.25	18.18373	-0.022363	-1.45133	-1.05011	0.955530788332318	0.082645	-2.658538	-0.221459
Trial1	2	1	blindfold	clockwise	practice	Guided	1	0.5	-0.25	18.20374	-0.02236	-1.45133	-1.05011	0.955529148940174	0.069213	-2.628915	-0.23835
Trial1	2	1	blindfold	clockwise	practice	Guided	1	0.5	-0.25	18.22374	-0.022358	-1.45133	-1.05011	0.95552805533691	0.091414	-2.675465	-0.246562
Trial1	2	1	blindfold	clockwise	practice	Guided	1	0.5	-0.25	18.24374	-0.022354	-1.45133	-1.05011	0.955525868139191	0.073534	-2.667001	-0.250615
Trial1	2	1	blindfold	clockwise	practice	Guided	1	0.5	-0.25	18.26373	-0.022352	-1.45133	-1.05011	0.955524775562979	0.033468	-2.671233	-0.271342
Trial1	2	1	blindfold	clockwise	practice	Guided	1	0.5	-0.25	18.28374	-0.02235	-1.45133	-1.05011	0.955523681971459	0.100255	-2.696624	-0.242107
Trial1	2	1	blindfold	clockwise	practice	Guided	1	0.5	-0.25	18.30374	-0.022347	-1.45133	-1.05012	0.955530426514583	0.135681	-2.650074	-0.2842
Trial1	2	1	blindfold	clockwise	practice	Guided	1	0.5	-0.25	18.32373	-0.022343	-1.45133	-1.05012	0.955528239368354	0.135638	-2.700856	-0.288272
Trial1	2	1	blindfold	clockwise	practice	Guided	1	0.5	-0.25	18.34373	-0.022337	-1.45133	-1.05013	0.95553334469348	0.09541	-2.679697	-0.346735
Trial1	2	1	blindfold	clockwise	practice	Guided	1	0.5	-0.25	18.36374	-0.022334	-1.45134	-1.05013	0.955531705387322	0.064205	-2.658538	-0.333963
Trial1	2	1	blindfold	clockwise	practice	Guided	1	0.5	-0.25	18.38374	-0.022332	-1.45134	-1.05013	0.955530611841419	0.113216	-2.66277	-0.308843
Trial1	2	1	blindfold	clockwise	practice	Guided	1	0.5	-0.25	18.40373	-0.022328	-1.45133	-1.05013	0.955528425776613	0.059702	-2.722015	-0.333765
Trial1	2	1	blindfold	clockwise	practice	Guided	1	0.5	-0.25	18.42374	-0.022325	-1.45133	-1.05014	0.955535069724315	0.121873	-2.66277	-0.363288
Trial1	2	1	blindfold	clockwise	practice	Guided	1	0.5	-0.25	18.44374	-0.022318	-1.45133	-1.05014	0.955531244442279	0.081806	-2.675465	-0.363027
Trial1	2	1	blindfold	clockwise	practice	Guided	1	0.5	-0.25	18.46373	-0.022315	-1.45133	-1.05015	0.955538090187903	0.166337	-2.637379	-0.346343
Trial1	2	1	blindfold	clockwise	practice	Guided	1	0.5	-0.25	18.48373	-0.02231	-1.45133	-1.05015	0.955535356446356	0.104043	-2.641611	-0.33343
Trial1	2	1	blindfold	clockwise	practice	Guided	1	0.5	-0.25	18.50374	-0.022306	-1.45133	-1.05015	0.955533169466334	0.166163	-2.645842	-0.375546
Trial1	2	1	blindfold	clockwise	practice	Guided	1	0.5	-0.25	18.52374	-0.022301	-1.45133	-1.05015	0.955530437794101	0.134988	-2.654306	-0.371139
Trial1	2	1	blindfold	clockwise	practice	Guided	1	0.5	-0.25	18.54373	-0.022292	-1.45133	-1.05016	0.95553390247917	0.125956	-2.624683	-0.383403
Trial1	2	1	blindfold	clockwise	practice	Guided	1	0.5	-0.25	18.56374	-0.022288	-1.45133	-1.05016	0.955531716589303	0.099323	-2.641611	-0.358111
Trial1	2	1	blindfold	clockwise	practice	Guided	1	0.5	-0.25	18.58374	-0.022285	-1.45133	-1.05016	0.955530077434131	0.072596	-2.611988	-0.357921
Trial1	2	1	blindfold	clockwise	practice	Guided	1	0.5	-0.25	18.60373	-0.022283	-1.45132	-1.05016	0.955528983988947	0.06814	-2.607756	-0.353607
Trial1	2	1	blindfold	clockwise	practice	Guided	1	0.5	-0.25	18.62373	-0.02228	-1.45132	-1.05017	0.955535629403327	0.076932	-2.611988	-0.378737
Trial1	2	1	blindfold	clockwise	practice	Guided	1	0.5	-0.25	18.64374	-0.022275	-1.45132	-1.05017	0.955532896856018	0.116818	-2.607756	-0.403828
Trial1	2	1	blindfold	clockwise	practice	Guided	1	0.5	-0.25	18.66374	-0.022272	-1.45132	-1.05017	0.955531256725588	0.10789	-2.607756	-0.39532
Trial1	2	1	blindfold	clockwise	practice	Guided	1	0.5	-0.25	18.68373	-0.022268	-1.45132	-1.05017	0.955529069895294	0.130134	-2.595061	-0.403676
Trial1	2	1	blindfold	clockwise	practice	Guided	1	0.5	-0.25	18.70374	-0.022264	-1.45132	-1.05018	0.955535269605602	0.103341	-2.578134	-0.420273
Trial1	2	1	blindfold	clockwise	practice	Guided	1	0.5	-0.25	18.72374	-0.022261	-1.45131	-1.05018	0.955533630531847	0.107859	-2.607756	-0.390773
Trial1	2	1	blindfold	clockwise	practice	Guided	1	0.5	-0.25	18.74374	-0.022254	-1.45131	-1.05018	0.955529803676645	0.112205	-2.590829	-0.41577
Trial1	2	1	blindfold	clockwise	practice	Guided	1	0.5	-0.25	18.76373	-0.02225	-1.45131	-1.05019	0.955536003545721	0.134433	-2.624683	-0.432631
Trial1	2	1	blindfold	clockwise	practice	Guided	1	0.5	-0.25	18.78374	-0.022245	-1.45131	-1.05019	0.955533271156439	0.156523	-2.565438	-0.432475
Trial1	2	1	blindfold	clockwise	practice	Guided	1	0.5	-0.25	18.80374	-0.022239	-1.45131	-1.05019	0.955529991091894	0.156394	-2.603524	-0.440799
Trial1	2	1	blindfold	clockwise	practice	Guided	1	0.5	-0.25	18.82373	-0.022234	-1.45131	-1.0502	0.955535644460347	0.142989	-2.603524	-0.461575
Trial1	2	1	blindfold	clockwise	practice	Guided	1	0.5	-0.25	18.84373	-0.022228	-1.4513	-1.0502	0.955532364473042	0.089611	-2.590829	-0.435953
Trial1	2	1	blindfold	clockwise	practice	Guided	1	0.5	-0.25	18.86374	-0.022225	-1.4513	-1.0502	0.955530725507291	0.107543	-2.607756	-0.389699
Trial1	2	1	blindfold	clockwise	practice	Guided	1	0.5	-0.25	18.88374	-0.022223	-1.4513	-1.0502	0.955529632188467	0.138685	-2.573902	-0.385492
Trial1	2	1	blindfold	clockwise	practice	Guided	1	0.5	-0.25	18.90373	-0.02222	-1.4513	-1.0502	0.955527992215737	0.120782	-2.573902	-0.381096
Trial1	2	1	blindfold	clockwise	practice	Guided	1	0.5	-0.25	18.92374	-0.022217	-1.4513	-1.0502	0.955526353267595	0.10288	-2.56967	-0.427148
Trial1	2	1	blindfold	clockwise	practice	Guided	1	0.5	-0.25	18.94374	-0.022209	-1.4513	-1.0502	0.955521981074872	0.10716	-2.654306	-0.456313
Trial1	2	1	blindfold	clockwise	practice	Guided	1	0.5	-0.25	18.96373	-0.022206	-1.4513	-1.0502	0.955520341132975	0.062658	-2.599293	-0.435132
Trial1	2	1	blindfold	clockwise	practice	Guided	1	0.5	-0.25	18.98373	-0.022204	-1.4513	-1.0502	0.955519247842049	0.076053	-2.620452	-0.426567
Trial1	2	1	blindfold	clockwise	practice	Guided	1	0.5	-0.25	19.00374	-0.0222	-1.4513	-1.05021	0.955525448198759	0.102734	-2.628915	-0.42234
Trial1	2	1	blindfold	clockwise	practice	Guided	1	0.5	-0.25	19.02374	-0.022196	-1.4513	-1.05021	0.955523261656652	0.191711	-2.620452	-0.418321
Trial1	2	1	blindfold	clockwise	practice	Guided	1	0.5	-0.25	19.04373	-0.022186	-1.4513	-1.05021	0.955517797388642	0.155839	-2.599293	-0.489403
Trial1	2	1	blindfold	clockwise	practice	Guided	1	0.5	-0.25	19.06374	-0.022182	-1.4513	-1.05021	0.955515610887647	0.137983	-2.590829	-0.476543
Trial1	2	1	blindfold	clockwise	practice	Guided	1	0.5	-0.25	19.08374	-0.022178	-1.4513	-1.05022	0.955521810447063	0.160184	-2.595061	-0.480727
Trial1	2	1	blindfold	clockwise	practice	Guided	1	0.5	-0.25	19.10373	-0.022174	-1.4513	-1.05022	0.955519625006659	0.13336	-2.620452	-0.505754
Trial1	2	1	blindfold	clockwise	practice	Guided	1	0.5	-0.25	19.12373	-0.02217	-1.4513	-1.05022	0.955517439577993	0.155648	-2.595061	-0.484729
Trial1	2	1	blindfold	clockwise	practice	Guided	1	0.5	-0.25	19.14374	-0.022162	-1.45131	-1.05022	0.955513068755879	0.14667	-2.650074	-0.480173
Trial1	2	1	blindfold	clockwise	practice	Guided	1	0.5	-0.25	19.16374	-0.022156	-1.45131	-1.05022	0.955509789143292	0.16004	-2.633147	-0.463371
Trial1	2	1	blindfold	clockwise	practice	Guided	1	0.5	-0.25	19.18373	-0.02215	-1.45131	-1.05022	0.955506510575013	0.1733	-2.654306	-0.475893
Trial1	2	1	blindfold	clockwise	practice	Guided	1	0.5	-0.25	19.20374	-0.022144	-1.45131	-1.05022	0.955503232033154	0.168744	-2.637379	-0.471526
Trial1	2	1	blindfold	clockwise	practice	Guided	1	0.5	-0.25	19.22374	-0.022139	-1.45131	-1.05022	0.955500499086911	0.137761	-2.599293	-0.429321
Trial1	2	1	blindfold	clockwise	practice	Guided	1	0.5	-0.25	19.24374	-0.022132	-1.45131	-1.05022	0.955496675028704	0.155576	-2.611988	-0.403808
Trial1	2	1	blindfold	clockwise	practice	Guided	1	0.5	-0.25	19.26373	-0.022129	-1.45131	-1.05022	0.955495034267345	0.084374	-2.56967	-0.411974
Trial1	2	1	blindfold	clockwise	practice	Guided	1	0.5	-0.25	19.28374	-0.022126	-1.45131	-1.05022	0.955493395548276	0.115437	-2.586597	-0.411974
Trial1	2	1	blindfold	clockwise	practice	Guided	1	0.5	-0.25	19.30374	-0.022123	-1.45131	-1.05022	0.955491755817977	0.097664	-2.586597	-0.403467
Trial1	2	1	blindfold	clockwise	practice	Guided	1	0.5	-0.25	19.32373	-0.02212	-1.45131	-1.05022	0.955490117112116	0.142104	-2.540047	-0.407707
Trial1	2	1	blindfold	clockwise	practice	Guided	1	0.5	-0.25	19.34373	-0.022112	-1.4513	-1.05022	0.955485745565732	0.124146	-2.624683	-0.428385
Trial1	2	1	blindfold	clockwise	practice	Guided	1	0.5	-0.25	19.36374	-0.022109	-1.4513	-1.05022	0.95548410586627	0.132959	-2.590829	-0.445061
Trial1	2	1	blindfold	clockwise	practice	Guided	1	0.5	-0.25	19.38374	-0.022107	-1.4513	-1.05022	0.955483012736968	0.119612	-2.586597	-0.4365
Trial1	2	1	blindfold	clockwise	practice	Guided	1	0.5	-0.25	19.40373	-0.022105	-1.4513	-1.05021	0.955473533211827	0.088567	-2.56967	-0.394254
Trial1	2	1	blindfold	clockwise	practice	Guided	1	0.5	-0.25	19.42374	-0.022104	-1.4513	-1.05021	0.955472987662764	0.106421	-2.633147	-0.377438
Trial1	2	1	blindfold	clockwise	practice	Guided	1	0.5	-0.25	19.44374	-0.0221	-1.4513	-1.0502	0.955462416028991	0.053314	-2.52312	-0.280469
Trial1	2	1	blindfold	clockwise	practice	Guided	1	0.5	-0.25	19.46373	-0.022099	-1.45129	-1.05019	0.955453482078288	0.071244	-2.489266	-0.246737
Trial1	2	1	blindfold	clockwise	practice	Guided	1	0.5	-0.25	19.48373	-0.022097	-1.45128	-1.05018	0.955444002591749	0.04462	-2.485034	-0.213106
Trial1	2	1	blindfold	clockwise	practice	Guided	1	0.5	-0.25	19.50374	-0.022096	-1.45127	-1.05018	0.955443457034184	0.022492	-2.430021	-0.174938
Trial1	2	1	blindfold	clockwise	practice	Guided	1	0.5	-0.25	19.52374	-0.022096	-1.45126	-1.05017	0.955435070717594	0.071308	-2.455411	-0.213092
Trial1	2	1	blindfold	clockwise	practice	Guided	1	0.5	-0.25	19.54373	-0.022093	-1.45125	-1.05016	0.955425144518489	0.04005	-2.497729	-0.233754
Trial1	2	1	blindfold	clockwise	practice	Guided	1	0.5	-0.25	19.56374	-0.022091	-1.45125	-1.05016	0.955424051355229	0.062045	-2.45118	-0.292661
Trial1	2	1	blindfold	clockwise	practice	Guided	1	0.5	-0.25	19.58374	-0.02209	-1.45125	-1.05017	0.955431792269681	0.110621	-2.52312	-0.414537
Trial1	2	1	blindfold	clockwise	practice	Guided	1	0.5	-0.25	19.60373	-0.022088	-1.45125	-1.05017	0.955430699120306	0.155027	-2.501961	-0.435459
Trial1	2	1	blindfold	clockwise	practice	Guided	1	0.5	-0.25	19.62373	-0.022084	-1.45125	-1.05018	0.955436900222336	0.168442	-2.442716	-0.406084
Trial1	2	1	blindfold	clockwise	practice	Guided	1	0.5	-0.25	19.64374	-0.022076	-1.45125	-1.05018	0.955432527716087	0.159416	-2.527352	-0.431034
Trial1	2	1	blindfold	clockwise	practice	Guided	1	0.5	-0.25	19.66374	-0.022072	-1.45125	-1.05019	0.955438728961429	0.105869	-2.582365	-0.455938
Trial1	2	1	blindfold	clockwise	practice	Guided	1	0.5	-0.25	19.68373	-0.022066	-1.45127	-1.05019	0.955435450676776	0.105613	-2.628915	-0.55671
Trial1	2	1	blindfold	clockwise	practice	Guided	1	0.5	-0.25	19.70374	-0.022061	-1.45129	-1.0502	0.955441104492077	0.096539	-2.667001	-0.56505
Trial1	2	1	blindfold	clockwise	practice	Guided	1	0.5	-0.25	19.72374	-0.022056	-1.4513	-1.05022	0.955455146056579	0.118644	-2.675465	-0.598725
Trial1	2	1	blindfold	clockwise	practice	Guided	1	0.5	-0.25	19.74374	-0.022046	-1.45132	-1.05022	0.955449681846353	0.17652	-2.696624	-0.544245
Trial1	2	1	blindfold	clockwise	practice	Guided	1	0.5	-0.25	19.76373	-0.022041	-1.45133	-1.05023	0.955455335996975	0.13635	-2.738942	-0.581909
Trial1	2	1	blindfold	clockwise	practice	Guided	1	0.5	-0.25	19.78374	-0.022035	-1.45134	-1.05023	0.955452057963974	0.158761	-2.789724	-0.535859
Trial1	2	1	blindfold	clockwise	practice	Guided	1	0.5	-0.25	19.80374	-0.022031	-1.45135	-1.05023	0.955449871944856	0.109924	-2.764333	-0.497725
Trial1	2	1	blindfold	clockwise	practice	Guided	1	0.5	-0.25	19.82373	-0.022026	-1.45135	-1.05024	0.955455528313188	0.114213	-2.789724	-0.531476
Trial1	2	1	blindfold	clockwise	practice	Guided	1	0.5	-0.25	19.84373	-0.022018	-1.45137	-1.05024	0.955451157395618	0.100975	-2.785492	-0.481075
Trial1	2	1	blindfold	clockwise	practice	Guided	1	0.5	-0.25	19.86374	-0.022013	-1.45137	-1.05024	0.955448425977622	0.127807	-2.802419	-0.426311
Trial1	2	1	blindfold	clockwise	practice	Guided	1	0.5	-0.25	19.88374	-0.022009	-1.45137	-1.05023	0.955437853120458	0.127612	-2.798187	-0.472386
Trial1	2	1	blindfold	clockwise	practice	Guided	1	0.5	-0.25	19.90373	-0.022003	-1.45138	-1.05023	0.955434575228406	0.154452	-2.789724	-0.417751
Trial1	2	1	blindfold	clockwise	practice	Guided	1	0.5	-0.25	19.92374	-0.021998	-1.45138	-1.05023	0.95543184282384	0.180996	-2.844737	-0.451322
Trial1	2	1	blindfold	clockwise	practice	Guided	1	0.5	-0.25	19.94374	-0.021986	-1.45139	-1.05023	0.955425287163081	0.158652	-2.857432	-0.451117
Trial1	2	1	blindfold	clockwise	practice	Guided	1	0.5	-0.25	19.96373	-0.021979	-1.4514	-1.05023	0.955421462906855	0.171912	-2.82781	-0.429943
Trial1	2	1	blindfold	clockwise	practice	Guided	1	0.5	-0.25	19.98373	-0.021973	-1.4514	-1.05023	0.955418185146954	0.167567	-2.823578	-0.417201
Trial1	2	1	blindfold	clockwise	practice	Guided	1	0.5	-0.25	20.00374	-0.021966	-1.45141	-1.05023	0.955414359939932	0.158571	-2.832042	-0.429651
Trial1	2	1	blindfold	clockwise	practice	Guided	1	0.5	-0.25	20.02374	-0.021959	-1.45141	-1.05023	0.955410536804103	0.207413	-2.878591	-0.446491
Trial1	2	1	blindfold	clockwise	practice	Guided	1	0.5	-0.25	20.04373	-0.021944	-1.45142	-1.05023	0.955402341147798	0.242661	-2.878591	-0.517867
Trial1	2	1	blindfold	clockwise	practice	Guided	1	0.5	-0.25	20.06374	-0.021935	-1.45142	-1.05024	0.955405812534674	0.242539	-2.929373	-0.534667
Trial1	2	1	blindfold	clockwise	practice	Guided	1	0.5	-0.25	20.08374	-0.021926	-1.45143	-1.05024	0.95540089471233	0.269103	-2.870128	-0.555757
Trial1	2	1	blindfold	clockwise	practice	Guided	1	0.5	-0.25	20.10373	-0.021916	-1.45143	-1.05024	0.955395431552605	0.291316	-2.861664	-0.522214
Trial1	2	1	blindfold	clockwise	practice	Guided	1	0.5	-0.25	20.12373	-0.021906	-1.45143	-1.05025	0.955398356930989	0.264606	-2.870128	-0.530537
Trial1	2	1	blindfold	clockwise	practice	Guided	1	0.5	-0.25	20.14374	-0.021885	-1.45144	-1.05025	0.955386885705268	0.277714	-2.929373	-0.539008
Trial1	2	1	blindfold	clockwise	practice	Guided	1	0.5	-0.25	20.16374	-0.021874	-1.45144	-1.05025	0.955380876515819	0.264275	-2.903982	-0.580948
Trial1	2	1	blindfold	clockwise	practice	Guided	1	0.5	-0.25	20.18373	-0.021863	-1.45144	-1.05026	0.955383156263798	0.224149	-2.950532	-0.563999
Trial1	2	1	blindfold	clockwise	practice	Guided	1	0.5	-0.25	20.20374	-0.021854	-1.45145	-1.05026	0.95537824103812	0.273003	-2.963227	-0.572563
Trial1	2	1	blindfold	clockwise	practice	Guided	1	0.5	-0.25	20.22374	-0.021843	-1.45146	-1.05026	0.955372231133816	0.259597	-2.975923	-0.568318
Trial1	2	1	blindfold	clockwise	practice	Guided	1	0.5	-0.25	20.24374	-0.021825	-1.45146	-1.05025	0.955354111977728	0.246562	-2.933605	-0.446316
Trial1	2	1	blindfold	clockwise	practice	Guided	1	0.5	-0.25	20.26373	-0.021818	-1.45146	-1.05025	0.955350288616227	0.215325	-2.988618	-0.450291
Trial1	2	1	blindfold	clockwise	practice	Guided	1	0.5	-0.25	20.28374	-0.02181	-1.45147	-1.05025	0.95534591895895	0.219742	-2.99285	-0.43341
Trial1	2	1	blindfold	clockwise	practice	Guided	1	0.5	-0.25	20.30374	-0.021801	-1.45147	-1.05024	0.955332614055462	0.201839	-3.026704	-0.441725
Trial1	2	1	blindfold	clockwise	practice	Guided	1	0.5	-0.25	20.32373	-0.021793	-1.45148	-1.05024	0.955328245477085	0.152801	-3.001314	-0.453947
Trial1	2	1	blindfold	clockwise	practice	Guided	1	0.5	-0.25	20.34373	-0.021778	-1.45149	-1.05023	0.955311664709236	0.228596	-3.069022	-0.37838
Trial1	2	1	blindfold	clockwise	practice	Guided	1	0.5	-0.25	20.36374	-0.021771	-1.45149	-1.05023	0.955307840504893	0.188576	-2.975923	-0.352948
Trial1	2	1	blindfold	clockwise	practice	Guided	1	0.5	-0.25	20.38374	-0.021765	-1.45149	-1.05022	0.955296175600728	0.175234	-3.009777	-0.336007
Trial1	2	1	blindfold	clockwise	practice	Guided	1	0.5	-0.25	20.40373	-0.021759	-1.45149	-1.05022	0.95529289875495	0.13073	-3.022473	-0.323287
Trial1	2	1	blindfold	clockwise	practice	Guided	1	0.5	-0.25	20.42374	-0.021753	-1.4515	-1.05021	0.955281232831322	0.130617	-3.026704	-0.344075
Trial1	2	1	blindfold	clockwise	practice	Guided	1	0.5	-0.25	20.44374	-0.021739	-1.4515	-1.05021	0.955273586616133	0.210668	-3.030936	-0.327353
Trial1	2	1	blindfold	clockwise	practice	Guided	1	0.5	-0.25	20.46373	-0.021729	-1.45151	-1.0502	0.955259737532567	0.241696	-3.060559	-0.344159
Trial1	2	1	blindfold	clockwise	practice	Guided	1	0.5	-0.25	20.48373	-0.021719	-1.45151	-1.0502	0.955254275627934	0.286196	-2.997082	-0.323212
Trial1	2	1	blindfold	clockwise	practice	Guided	1	0.5	-0.25	20.50374	-0.021708	-1.45151	-1.0502	0.955248268533246	0.277235	-3.043632	-0.314692
Trial1	2	1	blindfold	clockwise	practice	Guided	1	0.5	-0.25	20.52374	-0.021696	-1.45151	-1.05019	0.955233325940471	0.281636	-3.009777	-0.335591
Trial1	2	1	blindfold	clockwise	practice	Guided	1	0.5	-0.25	20.54373	-0.021673	-1.45151	-1.05019	0.955220765846253	0.272589	-2.980155	-0.310224
Trial1	2	1	blindfold	clockwise	practice	Guided	1	0.5	-0.25	20.56374	-0.021662	-1.45151	-1.05018	0.955206369623805	0.236888	-3.001314	-0.322551
Trial1	2	1	blindfold	clockwise	practice	Guided	1	0.5	-0.25	20.58374	-0.021651	-1.4515	-1.05018	0.95520036186695	0.254627	-2.9463	-0.314195
Trial1	2	1	blindfold	clockwise	practice	Guided	1	0.5	-0.25	20.60373	-0.02164	-1.45149	-1.05018	0.955194354199002	0.24122	-2.933605	-0.301438
Trial1	2	1	blindfold	clockwise	practice	Guided	1	0.5	-0.25	20.62373	-0.021628	-1.45149	-1.05017	0.955179412844339	0.276734	-2.9463	-0.314085
Trial1	2	1	blindfold	clockwise	practice	Guided	1	0.5	-0.25	20.64374	-0.021607	-1.45148	-1.05017	0.95516794510103	0.267655	-2.933605	-0.326497
Trial1	2	1	blindfold	clockwise	practice	Guided	1	0.5	-0.25	20.66374	-0.021596	-1.45147	-1.05017	0.955161937735941	0.240923	-2.920909	-0.313717
Trial1	2	1	blindfold	clockwise	practice	Guided	1	0.5	-0.25	20.68373	-0.021585	-1.45147	-1.05017	0.955155931476909	0.276396	-2.933605	-0.330549
Trial1	2	1	blindfold	clockwise	practice	Guided	1	0.5	-0.25	20.70374	-0.021572	-1.45147	-1.05017	0.955148831898393	0.249713	-2.903982	-0.300975
Trial1	2	1	blindfold	clockwise	practice	Guided	1	0.5	-0.25	20.72374	-0.02156	-1.45147	-1.05017	0.955142278629778	0.262974	-2.920909	-0.30513
Trial1	2	1	blindfold	clockwise	practice	Guided	1	0.5	-0.25	20.74374	-0.02154	-1.45146	-1.05016	0.95512307004013	0.222935	-2.87436	-0.262839
Trial1	2	1	blindfold	clockwise	practice	Guided	1	0.5	-0.25	20.76373	-0.021532	-1.45145	-1.05016	0.955118701671853	0.214046	-2.853201	-0.233514
Trial1	2	1	blindfold	clockwise	practice	Guided	1	0.5	-0.25	20.78374	-0.021524	-1.45144	-1.05015	0.955105944352863	0.178408	-2.82781	-0.237356
Trial1	2	1	blindfold	clockwise	practice	Guided	1	0.5	-0.25	20.80374	-0.021517	-1.45144	-1.05015	0.955102121186847	0.196175	-2.832042	-0.212049
Trial1	2	1	blindfold	clockwise	practice	Guided	1	0.5	-0.25	20.82373	-0.021509	-1.45143	-1.05015	0.955097752915423	0.196138	-2.861664	-0.228886
Trial1	2	1	blindfold	clockwise	practice	Guided	1	0.5	-0.25	20.84373	-0.021495	-1.45143	-1.05014	0.955081619832211	0.213963	-2.832042	-0.191016
Trial1	2	1	blindfold	clockwise	practice	Guided	1	0.5	-0.25	20.86374	-0.021487	-1.45143	-1.05014	0.955077251651296	0.204813	-2.840505	-0.249724
Trial1	2	1	blindfold	clockwise	practice	Guided	1	0.5	-0.25	20.88374	-0.02148	-1.45143	-1.05014	0.955073430675729	0.173695	-2.861664	-0.224355
Trial1	2	1	blindfold	clockwise	practice	Guided	1	0.5	-0.25	20.90373	-0.021472	-1.45143	-1.05014	0.955069061565977	0.191427	-2.823578	-0.220098
Trial1	2	1	blindfold	clockwise	practice	Guided	1	0.5	-0.25	20.92374	-0.021465	-1.45143	-1.05013	0.955056950304263	0.169223	-2.853201	-0.199022
Trial1	2	1	blindfold	clockwise	practice	Guided	1	0.5	-0.25	20.94374	-0.02145	-1.45142	-1.05013	0.955048760390373	0.155673	-2.844737	-0.228258
Trial1	2	1	blindfold	clockwise	practice	Guided	1	0.5	-0.25	20.96373	-0.021443	-1.45142	-1.05013	0.955044937537963	0.231302	-2.861664	-0.220051
Trial1	2	1	blindfold	clockwise	practice	Guided	1	0.5	-0.25	20.98373	-0.021436	-1.45142	-1.05013	0.955041116755527	0.195651	-2.870128	-0.219875
Trial1	2	1	blindfold	clockwise	practice	Guided	1	0.5	-0.25	21.00374	-0.021428	-1.45142	-1.05012	0.955028359519311	0.208944	-2.802419	-0.240844
Trial1	2	1	blindfold	clockwise	practice	Guided	1	0.5	-0.25	21.02374	-0.02142	-1.45142	-1.05012	0.95502399165603	0.19561	-2.815114	-0.194437
Trial1	2	1	blindfold	clockwise	practice	Guided	1	0.5	-0.25	21.04373	-0.021403	-1.45142	-1.05012	0.955014710992562	0.22231	-2.815114	-0.165132
Trial1	2	1	blindfold	clockwise	practice	Guided	1	0.5	-0.25	21.06374	-0.021395	-1.45141	-1.05011	0.955001953785034	0.16898	-2.853201	-0.127108
Trial1	2	1	blindfold	clockwise	practice	Guided	1	0.5	-0.25	21.08374	-0.021388	-1.45141	-1.05011	0.954998131148484	0.204378	-2.840505	-0.173383
Trial1	2	1	blindfold	clockwise	practice	Guided	1	0.5	-0.25	21.10373	-0.02138	-1.45141	-1.05011	0.954993763482034	0.155389	-2.802419	-0.168975
Trial1	2	1	blindfold	clockwise	practice	Guided	1	0.5	-0.25	21.12373	-0.021373	-1.45141	-1.0501	0.954981652249726	0.177563	-2.832042	-0.177403
Trial1	2	1	blindfold	clockwise	practice	Guided	1	0.5	-0.25	21.14374	-0.02136	-1.45141	-1.0501	0.954974554261795	0.164111	-2.793955	-0.18147
Trial1	2	1	blindfold	clockwise	practice	Guided	1	0.5	-0.25	21.16374	-0.021354	-1.45141	-1.0501	0.954971278856825	0.115338	-2.751637	-0.122458
Trial1	2	1	blindfold	clockwise	practice	Guided	1	0.5	-0.25	21.18373	-0.021348	-1.4514	-1.0501	0.954968003478313	0.177571	-2.760101	-0.12264
Trial1	2	1	blindfold	clockwise	practice	Guided	1	0.5	-0.25	21.20374	-0.021342	-1.4514	-1.05009	0.954956238566046	0.1241	-2.798187	-0.130828
Trial1	2	1	blindfold	clockwise	practice	Guided	1	0.5	-0.25	21.22374	-0.021337	-1.4514	-1.05009	0.954953509271427	0.159579	-2.819346	-0.156109
Trial1	2	1	blindfold	clockwise	practice	Guided	1	0.5	-0.25	21.24374	-0.021325	-1.4514	-1.05009	0.954946957615701	0.15945	-2.768565	-0.168623
Trial1	2	1	blindfold	clockwise	practice	Guided	1	0.5	-0.25	21.26373	-0.021317	-1.45141	-1.05009	0.954942591259827	0.194956	-2.832042	-0.181291
Trial1	2	1	blindfold	clockwise	practice	Guided	1	0.5	-0.25	21.28374	-0.021309	-1.45141	-1.05009	0.954938222917311	0.154912	-2.82781	-0.164312
Trial1	2	1	blindfold	clockwise	practice	Guided	1	0.5	-0.25	21.30374	-0.021302	-1.45141	-1.05009	0.954934401673045	0.199348	-2.870128	-0.168611
Trial1	2	1	blindfold	clockwise	practice	Guided	1	0.5	-0.25	21.32373	-0.021294	-1.45142	-1.05009	0.954930034435587	0.176952	-2.848969	-0.197886
Trial1	2	1	blindfold	clockwise	practice	Guided	1	0.5	-0.25	21.34373	-0.021278	-1.45142	-1.05009	0.954921300101818	0.199055	-2.836273	-0.214663
Trial1	2	1	blindfold	clockwise	practice	Guided	1	0.5	-0.25	21.36374	-0.021268	-1.45143	-1.05009	0.954915840984588	0.230283	-2.840505	-0.168493
Trial1	2	1	blindfold	clockwise	practice	Guided	1	0.5	-0.25	21.38374	-0.021257	-1.45143	-1.0501	0.954918326928382	0.265581	-2.89975	-0.239948
Trial1	2	1	blindfold	clockwise	practice	Guided	1	0.5	-0.25	21.40373	-0.021245	-1.45144	-1.0501	0.954911776036692	0.234238	-2.9463	-0.277574
Trial1	2	1	blindfold	clockwise	practice	Guided	1	0.5	-0.25	21.42374	-0.021233	-1.45145	-1.05011	0.954913516620934	0.278695	-2.967459	-0.26925
Trial1	2	1	blindfold	clockwise	practice	Guided	1	0.5	-0.25	21.44374	-0.021209	-1.45147	-1.05011	0.954900416497378	0.234093	-2.971691	-0.256349
Trial1	2	1	blindfold	clockwise	practice	Guided	1	0.5	-0.25	21.46373	-0.021197	-1.45148	-1.05011	0.95489386608608	0.251628	-2.988618	-0.298341
Trial1	2	1	blindfold	clockwise	practice	Guided	1	0.5	-0.25	21.48373	-0.021186	-1.45148	-1.05012	0.954896254247034	0.29613	-3.009777	-0.294186
Trial1	2	1	blindfold	clockwise	practice	Guided	1	0.5	-0.25	21.50374	-0.021173	-1.45149	-1.05012	0.954889158170384	0.269289	-3.035168	-0.315016
Trial1	2	1	blindfold	clockwise	practice	Guided	1	0.5	-0.25	21.52374	-0.021162	-1.45149	-1.05013	0.954891544691305	0.255883	-3.0394	-0.310686
Trial1	2	1	blindfold	clockwise	practice	Guided	1	0.5	-0.25	21.54373	-0.021136	-1.45151	-1.05013	0.954877355279023	0.255563	-3.056327	-0.360899
Trial1	2	1	blindfold	clockwise	practice	Guided	1	0.5	-0.25	21.56374	-0.021123	-1.45152	-1.05014	0.954878550709678	0.322163	-3.073254	-0.382012
Trial1	2	1	blindfold	clockwise	practice	Guided	1	0.5	-0.25	21.58374	-0.02111	-1.45152	-1.05014	0.954871456375801	0.277738	-3.064791	-0.356581
Trial1	2	1	blindfold	clockwise	practice	Guided	1	0.5	-0.25	21.60373	-0.021097	-1.45153	-1.05015	0.954872853073292	0.317557	-3.069022	-0.4028
Trial1	2	1	blindfold	clockwise	practice	Guided	1	0.5	-0.25	21.62373	-0.021084	-1.45153	-1.05015	0.954865758034554	0.308671	-3.069022	-0.352243
Trial1	2	1	blindfold	clockwise	practice	Guided	1	0.5	-0.25	21.64374	-0.021056	-1.45153	-1.05016	0.95485886995351	0.357308	-3.060559	-0.398388
Trial1	2	1	blindfold	clockwise	practice	Guided	1	0.5	-0.25	21.66374	-0.021043	-1.45153	-1.05016	0.954851776385541	0.326236	-3.056327	-0.347779
Trial1	2	1	blindfold	clockwise	practice	Guided	1	0.5	-0.25	21.68373	-0.021028	-1.45153	-1.05016	0.954843590324731	0.294845	-3.043632	-0.393768
Trial1	2	1	blindfold	clockwise	practice	Guided	1	0.5	-0.25	21.70374	-0.021014	-1.45153	-1.05017	0.954844242810913	0.316886	-3.102877	-0.431447
Trial1	2	1	blindfold	clockwise	practice	Guided	1	0.5	-0.25	21.72374	-0.021	-1.45153	-1.05017	0.954836603931428	0.285718	-3.064791	-0.410313
Trial1	2	1	blindfold	clockwise	practice	Guided	1	0.5	-0.25	21.74374	-0.020969	-1.45153	-1.05018	0.954828081068663	0.374527	-3.11134	-0.410371
Trial1	2	1	blindfold	clockwise	practice	Guided	1	0.5	-0.25	21.76373	-0.020953	-1.45154	-1.05018	0.954819351248359	0.325535	-3.119804	-0.393308
Trial1	2	1	blindfold	clockwise	practice	Guided	1	0.5	-0.25	21.78374	-0.020939	-1.45154	-1.05018	0.954811713064122	0.303182	-3.11134	-0.397327
Trial1	2	1	blindfold	clockwise	practice	Guided	1	0.5	-0.25	21.80374	-0.020924	-1.45154	-1.05018	0.954803530326326	0.298834	-3.069022	-0.355141
Trial1	2	1	blindfold	clockwise	practice	Guided	1	0.5	-0.25	21.82373	-0.020912	-1.45154	-1.05018	0.954796982832528	0.263061	-3.094413	-0.3676
Trial1	2	1	blindfold	clockwise	practice	Guided	1	0.5	-0.25	21.84373	-0.020891	-1.45154	-1.05018	0.954785525227358	0.227391	-3.052095	-0.346291
Trial1	2	1	blindfold	clockwise	practice	Guided	1	0.5	-0.25	21.86374	-0.020882	-1.45154	-1.05017	0.954772223947094	0.24077	-3.035168	-0.316843
Trial1	2	1	blindfold	clockwise	practice	Guided	1	0.5	-0.25	21.88374	-0.020873	-1.45154	-1.05017	0.954767312789621	0.236247	-3.073254	-0.320942
Trial1	2	1	blindfold	clockwise	practice	Guided	1	0.5	-0.25	21.90373	-0.020864	-1.45154	-1.05017	0.954762403724071	0.253983	-3.052095	-0.320915
Trial1	2	1	blindfold	clockwise	practice	Guided	1	0.5	-0.25	21.92374	-0.020853	-1.45153	-1.05017	0.954756402368205	0.276204	-3.069022	-0.308305
Trial1	2	1	blindfold	clockwise	practice	Guided	1	0.5	-0.25	21.94374	-0.02083	-1.45153	-1.05017	0.954743855290093	0.227184	-3.077486	-0.282783
Trial1	2	1	blindfold	clockwise	practice	Guided	1	0.5	-0.25	21.96373	-0.02082	-1.45153	-1.05016	0.954730107355519	0.236067	-3.056327	-0.278443
Trial1	2	1	blindfold	clockwise	practice	Guided	1	0.5	-0.25	21.98373	-0.020809	-1.45153	-1.05016	0.954724106303642	0.258305	-3.014009	-0.24912
Trial1	2	1	blindfold	clockwise	practice	Guided	1	0.5	-0.25	22.00374	-0.020797	-1.45152	-1.05016	0.954717560726842	0.249454	-2.975923	-0.211217
Trial1	2	1	blindfold	clockwise	practice	Guided	1	0.5	-0.25	22.02374	-0.020787	-1.45151	-1.05015	0.954703713966996	0.262671	-2.971691	-0.232199
Trial1	2	1	blindfold	clockwise	practice	Guided	1	0.5	-0.25	22.04373	-0.020766	-1.4515	-1.05015	0.954692257992229	0.209195	-2.937837	-0.215103
Trial1	2	1	blindfold	clockwise	practice	Guided	1	0.5	-0.25	22.06374	-0.020756	-1.4515	-1.05014	0.954678310366758	0.231327	-3.009777	-0.231914
Trial1	2	1	blindfold	clockwise	practice	Guided	1	0.5	-0.25	22.08374	-0.020747	-1.4515	-1.05014	0.95467340194635	0.258096	-3.005545	-0.189939
Trial1	2	1	blindfold	clockwise	practice	Guided	1	0.5	-0.25	22.10373	-0.020738	-1.4515	-1.05014	0.954668492569515	0.244636	-2.988618	-0.202425
Trial1	2	1	blindfold	clockwise	practice	Guided	1	0.5	-0.25	22.12373	-0.020729	-1.4515	-1.05013	0.954655291434392	0.195586	-3.043632	-0.21902
Trial1	2	1	blindfold	clockwise	practice	Guided	1	0.5	-0.25	22.14374	-0.020715	-1.4515	-1.05013	0.954647654206387	0.164617	-2.975923	-0.13062
Trial1	2	1	blindfold	clockwise	practice	Guided	1	0.5	-0.25	22.16374	-0.020707	-1.4515	-1.05012	0.954634897754293	0.204588	-2.950532	-0.139107
Trial1	2	1	blindfold	clockwise	practice	Guided	1	0.5	-0.25	22.18373	-0.020699	-1.4515	-1.05012	0.954630534132924	0.195448	-2.99285	-0.197834
Trial1	2	1	blindfold	clockwise	practice	Guided	1	0.5	-0.25	22.20374	-0.020691	-1.4515	-1.05012	0.954626170558651	0.208624	-3.077486	-0.227221
Trial1	2	1	blindfold	clockwise	practice	Guided	1	0.5	-0.25	22.22374	-0.020681	-1.45151	-1.05013	0.954629109865667	0.252823	-3.069022	-0.298715
Trial1	2	1	blindfold	clockwise	practice	Guided	1	0.5	-0.25	22.24374	-0.020655	-1.45154	-1.05014	0.954623221821089	0.341426	-3.149427	-0.386976
Trial1	2	1	blindfold	clockwise	practice	Guided	1	0.5	-0.25	22.26373	-0.020638	-1.45155	-1.05014	0.954613949867603	0.376866	-3.136731	-0.407984
Trial1	2	1	blindfold	clockwise	practice	Guided	1	0.5	-0.25	22.28374	-0.020621	-1.45155	-1.05014	0.954604678126815	0.399177	-3.115572	-0.357544
Trial1	2	1	blindfold	clockwise	practice	Guided	1	0.5	-0.25	22.30374	-0.020604	-1.45155	-1.05015	0.954603900913928	0.398982	-3.077486	-0.399497
Trial1	2	1	blindfold	clockwise	practice	Guided	1	0.5	-0.25	22.32373	-0.020587	-1.45155	-1.05016	0.954603022156388	0.381097	-3.102877	-0.382502
Trial1	2	1	blindfold	clockwise	practice	Guided	1	0.5	-0.25	22.34373	-0.020552	-1.45154	-1.05016	0.954583936057859	0.345359	-3.098645	-0.361146
Trial1	2	1	blindfold	clockwise	practice	Guided	1	0.5	-0.25	22.36374	-0.020536	-1.45154	-1.05016	0.954575210994334	0.380674	-3.081718	-0.419947
Trial1	2	1	blindfold	clockwise	practice	Guided	1	0.5	-0.25	22.38374	-0.020517	-1.45154	-1.05017	0.954573143776244	0.41611	-3.115572	-0.436737
Trial1	2	1	blindfold	clockwise	practice	Guided	1	0.5	-0.25	22.40373	-0.020498	-1.45155	-1.05018	0.954571177978608	0.438152	-3.098645	-0.46608
Trial1	2	1	blindfold	clockwise	practice	Guided	1	0.5	-0.25	22.42374	-0.020477	-1.45155	-1.05019	0.954568121899087	0.464636	-3.119804	-0.49544
Trial1	2	1	blindfold	clockwise	practice	Guided	1	0.5	-0.25	22.44374	-0.020433	-1.45155	-1.05019	0.954544131995241	0.49557	-3.069022	-0.491151
Trial1	2	1	blindfold	clockwise	practice	Guided	1	0.5	-0.25	22.46373	-0.020407	-1.45154	-1.0502	0.954538350737752	0.486711	-3.030936	-0.465776
Trial1	2	1	blindfold	clockwise	practice	Guided	1	0.5	-0.25	22.48373	-0.020384	-1.45153	-1.0502	0.954525810524571	0.557922	-3.030936	-0.453278
Trial1	2	1	blindfold	clockwise	practice	Guided	1	0.5	-0.25	22.50374	-0.020356	-1.45153	-1.0502	0.954510546293236	0.531213	-3.0394	-0.44045
Trial1	2	1	blindfold	clockwise	practice	Guided	1	0.5	-0.25	22.52374	-0.020329	-1.45152	-1.0502	0.954495827904751	0.553503	-3.073254	-0.444605
Trial1	2	1	blindfold	clockwise	practice	Guided	1	0.5	-0.25	22.54373	-0.020276	-1.45153	-1.0502	0.954466936949318	0.513664	-3.009777	-0.377035
Trial1	2	1	blindfold	clockwise	practice	Guided	1	0.5	-0.25	22.56374	-0.020253	-1.45153	-1.0502	0.95445439895488	0.48698	-3.056327	-0.351647
Trial1	2	1	blindfold	clockwise	practice	Guided	1	0.5	-0.25	22.58374	-0.020233	-1.45152	-1.0502	0.954443497947847	0.371202	-3.035168	-0.33859
Trial1	2	1	blindfold	clockwise	practice	Guided	1	0.5	-0.25	22.60373	-0.020215	-1.45152	-1.05019	0.954425291183368	0.366816	-3.018241	-0.283887
Trial1	2	1	blindfold	clockwise	practice	Guided	1	0.5	-0.25	22.62373	-0.0202	-1.45151	-1.05018	0.954408720054489	0.295632	-2.997082	-0.249995
Trial1	2	1	blindfold	clockwise	practice	Guided	1	0.5	-0.25	22.64374	-0.020176	-1.4515	-1.05017	0.954387244470226	0.269054	-2.967459	-0.182603
Trial1	2	1	blindfold	clockwise	practice	Guided	1	0.5	-0.25	22.66374	-0.020166	-1.4515	-1.05016	0.954373498251627	0.246685	-3.0394	-0.182565
Trial1	2	1	blindfold	clockwise	practice	Guided	1	0.5	-0.25	22.68373	-0.020155	-1.4515	-1.05016	0.954367503511087	0.259917	-2.980155	-0.195068
Trial1	2	1	blindfold	clockwise	practice	Guided	1	0.5	-0.25	22.70374	-0.020144	-1.4515	-1.05015	0.954353112229215	0.259698	-3.043632	-0.241203
Trial1	2	1	blindfold	clockwise	practice	Guided	1	0.5	-0.25	22.72374	-0.020132	-1.45151	-1.05015	0.954346571453839	0.299493	-3.035168	-0.300061
Trial1	2	1	blindfold	clockwise	practice	Guided	1	0.5	-0.25	22.74374	-0.020105	-1.45152	-1.05015	0.954331856873606	0.277052	-3.098645	-0.308237
Trial1	2	1	blindfold	clockwise	practice	Guided	1	0.5	-0.25	22.76373	-0.020091	-1.45152	-1.05015	0.954324227227463	0.325931	-3.077486	-0.304114
Trial1	2	1	blindfold	clockwise	practice	Guided	1	0.5	-0.25	22.78374	-0.020077	-1.45153	-1.05015	0.954316597725694	0.29472	-3.102877	-0.316593
Trial1	2	1	blindfold	clockwise	practice	Guided	1	0.5	-0.25	22.80374	-0.020062	-1.45154	-1.05015	0.954308422259646	0.325821	-3.128268	-0.282948
Trial1	2	1	blindfold	clockwise	practice	Guided	1	0.5	-0.25	22.82373	-0.02005	-1.45155	-1.05015	0.954301882209188	0.294444	-3.166354	-0.333168
Trial1	2	1	blindfold	clockwise	practice	Guided	1	0.5	-0.25	22.84373	-0.020028	-1.45159	-1.05015	0.954289894591472	0.156404	-3.255222	-0.319964
Trial1	2	1	blindfold	clockwise	practice	Guided	1	0.5	-0.25	22.86374	-0.02002	-1.4516	-1.05014	0.95427703895187	0.107748	-3.25099	-0.210541
Trial1	2	1	blindfold	clockwise	practice	Guided	1	0.5	-0.25	22.88374	-0.020018	-1.4516	-1.05013	0.954267652616562	0.010389	-3.166354	-0.029606
Trial1	2	1	blindfold	clockwise	practice	Guided	1	0.5	-0.25	22.90373	-0.02002	-1.45159	-1.05011	0.954251950557649	-0.127184	-3.115572	0.08841
Trial1	2	1	blindfold	clockwise	practice	Guided	1	0.5	-0.25	22.92374	-0.020028	-1.45157	-1.05008	0.954231122265163	-0.215891	-3.009777	0.168452
Trial1	2	1	blindfold	clockwise	practice	Guided	1	0.5	-0.25	22.94374	-0.020059	-1.45148	-1.05006	0.954231325146596	-0.304716	-2.832042	0.172834
Trial1	2	1	blindfold	clockwise	practice	Guided	1	0.5	-0.25	22.96373	-0.020074	-1.45144	-1.05005	0.954231103556522	-0.237836	-2.78126	0.189378
Trial1	2	1	blindfold	clockwise	practice	Guided	1	0.5	-0.25	22.98373	-0.020086	-1.45141	-1.05004	0.954229248843505	-0.166612	-2.726247	0.201816
Trial1	2	1	blindfold	clockwise	practice	Guided	1	0.5	-0.25	23.00374	-0.020094	-1.45139	-1.05003	0.95422521367984	-0.15772	-2.717783	0.159635
Trial1	2	1	blindfold	clockwise	practice	Guided	1	0.5	-0.25	23.02374	-0.020099	-1.45138	-1.05003	0.954227939560505	-0.07802	-2.785492	0.020765
Trial1	2	1	blindfold	clockwise	practice	Guided	1	0.5	-0.25	23.04373	-0.020102	-1.45143	-1.05004	0.954237969524983	0.03698	-2.99285	-0.210552
Trial1	2	1	blindfold	clockwise	practice	Guided	1	0.5	-0.25	23.06374	-0.020098	-1.45146	-1.05005	0.954244184322194	0.081367	-3.018241	-0.231742
Trial1	2	1	blindfold	clockwise	practice	Guided	1	0.5	-0.25	23.08374	-0.020089	-1.4515	-1.05006	0.954247675440875	0.232374	-3.119804	-0.349546
Trial1	2	1	blindfold	clockwise	practice	Guided	1	0.5	-0.25	23.10373	-0.020075	-1.45153	-1.05008	0.954256736769811	0.303032	-3.166354	-0.471521
Trial1	2	1	blindfold	clockwise	practice	Guided	1	0.5	-0.25	23.12373	-0.020058	-1.45157	-1.05012	0.954281053997092	0.382842	-3.29754	-0.534709
Trial1	2	1	blindfold	clockwise	practice	Guided	1	0.5	-0.25	23.14374	-0.02002	-1.45164	-1.05013	0.954268742758805	0.373581	-3.276381	-0.585081
Trial1	2	1	blindfold	clockwise	practice	Guided	1	0.5	-0.25	23.16374	-0.020002	-1.45164	-1.05015	0.95427572611336	0.369043	-3.221367	-0.580867
Trial1	2	1	blindfold	clockwise	practice	Guided	1	0.5	-0.25	23.18373	-0.019985	-1.45162	-1.05016	0.954274858794373	0.364573	-3.094413	-0.555653
Trial1	2	1	blindfold	clockwise	practice	Guided	1	0.5	-0.25	23.20374	-0.019965	-1.45157	-1.05017	0.954272257899139	0.422404	-2.984386	-0.526432
Trial1	2	1	blindfold	clockwise	practice	Guided	1	0.5	-0.25	23.22374	-0.019943	-1.45153	-1.05018	0.954268666479883	0.457849	-2.963227	-0.539125
Trial1	2	1	blindfold	clockwise	practice	Guided	1	0.5	-0.25	23.24374	-0.019896	-1.45149	-1.05019	0.954251456709382	0.497675	-2.89975	-0.539219
Trial1	2	1	blindfold	clockwise	practice	Guided	1	0.5	-0.25	23.26373	-0.019871	-1.45148	-1.0502	0.954246233238739	0.555556	-2.895519	-0.522577
Trial1	2	1	blindfold	clockwise	practice	Guided	1	0.5	-0.25	23.28374	-0.019844	-1.45147	-1.0502	0.954231523481249	0.591161	-2.903982	-0.522682
Trial1	2	1	blindfold	clockwise	practice	Guided	1	0.5	-0.25	23.30374	-0.019815	-1.45147	-1.05021	0.954224123862617	0.573382	-2.916678	-0.518385
Trial1	2	1	blindfold	clockwise	practice	Guided	1	0.5	-0.25	23.32373	-0.019785	-1.45146	-1.05022	0.954216178287718	0.671265	-2.908214	-0.527065
Trial1	2	1	blindfold	clockwise	practice	Guided	1	0.5	-0.25	23.34373	-0.019718	-1.45147	-1.05022	0.954179683751854	0.675694	-2.967459	-0.535469
Trial1	2	1	blindfold	clockwise	practice	Guided	1	0.5	-0.25	23.36374	-0.019682	-1.45149	-1.05023	0.954168474328736	0.75573	-3.077486	-0.556708
Trial1	2	1	blindfold	clockwise	practice	Guided	1	0.5	-0.25	23.38374	-0.019645	-1.45152	-1.05023	0.954148322223035	0.702368	-3.107109	-0.543946
Trial1	2	1	blindfold	clockwise	practice	Guided	1	0.5	-0.25	23.40373	-0.019609	-1.45154	-1.05023	0.954128715847249	0.675771	-3.20444	-0.510261
Trial1	2	1	blindfold	clockwise	practice	Guided	1	0.5	-0.25	23.42374	-0.019575	-1.45157	-1.05023	0.954110200831675	0.658052	-3.195976	-0.484933
Trial1	2	1	blindfold	clockwise	practice	Guided	1	0.5	-0.25	23.44374	-0.019516	-1.45159	-1.05023	0.954078072156328	0.55146	-3.170586	-0.41715
Trial1	2	1	blindfold	clockwise	practice	Guided	1	0.5	-0.25	23.46373	-0.019494	-1.45159	-1.05023	0.954066093024671	0.426801	-3.166354	-0.416594
Trial1	2	1	blindfold	clockwise	practice	Guided	1	0.5	-0.25	23.48373	-0.019474	-1.45159	-1.05022	0.954046804446071	0.417868	-3.191745	-0.378721
Trial1	2	1	blindfold	clockwise	practice	Guided	1	0.5	-0.25	23.50374	-0.019458	-1.45159	-1.05022	0.954038092549347	0.360058	-3.20444	-0.344865
Trial1	2	1	blindfold	clockwise	practice	Guided	1	0.5	-0.25	23.52374	-0.019444	-1.4516	-1.05021	0.954022070890268	0.306573	-3.263685	-0.331995
Trial1	2	1	blindfold	clockwise	practice	Guided	1	0.5	-0.25	23.54373	-0.019415	-1.45162	-1.0502	0.953997882333628	0.342148	-3.280612	-0.281533
Trial1	2	1	blindfold	clockwise	practice	Guided	1	0.5	-0.25	23.56374	-0.019399	-1.45162	-1.0502	0.953989170979668	0.364161	-3.217135	-0.327718
Trial1	2	1	blindfold	clockwise	practice	Guided	1	0.5	-0.25	23.58374	-0.019382	-1.45162	-1.0502	0.953979915246197	0.399694	-3.259453	-0.315131
Trial1	2	1	blindfold	clockwise	practice	Guided	1	0.5	-0.25	23.60373	-0.019363	-1.45163	-1.05019	0.953961171132734	0.381656	-3.314467	-0.357147
Trial1	2	1	blindfold	clockwise	practice	Guided	1	0.5	-0.25	23.62373	-0.019342	-1.45164	-1.05019	0.953949738604397	0.434868	-3.284844	-0.382239
Trial1	2	1	blindfold	clockwise	practice	Guided	1	0.5	-0.25	23.64374	-0.0193	-1.45163	-1.0502	0.953935274309303	0.434555	-3.238294	-0.403014
Trial1	2	1	blindfold	clockwise	practice	Guided	1	0.5	-0.25	23.66374	-0.019278	-1.45162	-1.0502	0.953923298365843	0.496692	-3.191745	-0.419888
Trial1	2	1	blindfold	clockwise	practice	Guided	1	0.5	-0.25	23.68373	-0.019255	-1.45161	-1.0502	0.953910777290867	0.505499	-3.119804	-0.411365
Trial1	2	1	blindfold	clockwise	practice	Guided	1	0.5	-0.25	23.70374	-0.019231	-1.4516	-1.0502	0.95389771316317	0.478663	-3.166354	-0.406999
Trial1	2	1	blindfold	clockwise	practice	Guided	1	0.5	-0.25	23.72374	-0.019208	-1.45159	-1.05021	0.953893594157552	0.527381	-3.195976	-0.465688
Trial1	2	1	blindfold	clockwise	practice	Guided	1	0.5	-0.25	23.74374	-0.019158	-1.4516	-1.05021	0.953866380438109	0.522766	-3.238294	-0.520301
Trial1	2	1	blindfold	clockwise	practice	Guided	1	0.5	-0.25	23.76373	-0.019133	-1.45161	-1.05022	0.953861174411758	0.513787	-3.255222	-0.549617
Trial1	2	1	blindfold	clockwise	practice	Guided	1	0.5	-0.25	23.78374	-0.019109	-1.45162	-1.05022	0.953848112674372	0.464762	-3.29754	-0.545272
Trial1	2	1	blindfold	clockwise	practice	Guided	1	0.5	-0.25	23.80374	-0.019088	-1.45163	-1.05022	0.953836684382934	0.442508	-3.276381	-0.528385
Trial1	2	1	blindfold	clockwise	practice	Guided	1	0.5	-0.25	23.82373	-0.01907	-1.45163	-1.05022	0.953826888384322	0.389096	-3.29754	-0.473513
Trial1	2	1	blindfold	clockwise	practice	Guided	1	0.5	-0.25	23.84373	-0.01904	-1.45163	-1.05022	0.953810562927047	0.295747	-3.187513	-0.376407
Trial1	2	1	blindfold	clockwise	practice	Guided	1	0.5	-0.25	23.86374	-0.019028	-1.45163	-1.05021	0.953795632183676	0.286904	-3.267917	-0.330082
Trial1	2	1	blindfold	clockwise	practice	Guided	1	0.5	-0.25	23.88374	-0.019016	-1.45163	-1.05021	0.953789102640903	0.260177	-3.242526	-0.313116
Trial1	2	1	blindfold	clockwise	practice	Guided	1	0.5	-0.25	23.90373	-0.019005	-1.45163	-1.0502	0.953774715244431	0.282412	-3.234063	-0.292098
Trial1	2	1	blindfold	clockwise	practice	Guided	1	0.5	-0.25	23.92374	-0.018993	-1.45162	-1.05018	0.953751382350667	0.286887	-3.187513	-0.258438
Trial1	2	1	blindfold	clockwise	practice	Guided	1	0.5	-0.25	23.94374	-0.01897	-1.45161	-1.05018	0.953738866905777	0.242502	-3.136731	-0.169986
Trial1	2	1	blindfold	clockwise	practice	Guided	1	0.5	-0.25	23.96373	-0.018958	-1.4516	-1.05017	0.953723936341236	0.278117	-3.136731	-0.140643
Trial1	2	1	blindfold	clockwise	practice	Guided	1	0.5	-0.25	23.98373	-0.018946	-1.45158	-1.05016	0.953709104801886	0.233418	-3.098645	-0.182535
Trial1	2	1	blindfold	clockwise	practice	Guided	1	0.5	-0.25	24.00374	-0.018933	-1.45157	-1.05015	0.953693630021526	0.291331	-3.128268	-0.136397
Trial1	2	1	blindfold	clockwise	practice	Guided	1	0.5	-0.25	24.02374	-0.01892	-1.45157	-1.05014	0.953678055255302	0.300097	-3.115572	-0.153183
Trial1	2	1	blindfold	clockwise	practice	Guided	1	0.5	-0.25	24.04373	-0.01889	-1.45157	-1.05014	0.953661730955305	0.322061	-3.140963	-0.190951
Trial1	2	1	blindfold	clockwise	practice	Guided	1	0.5	-0.25	24.06374	-0.018877	-1.45157	-1.05013	0.953646356400292	0.27294	-3.221367	-0.215968
Trial1	2	1	blindfold	clockwise	practice	Guided	1	0.5	-0.25	24.08374	-0.018863	-1.45158	-1.05013	0.953638739297103	0.34412	-3.221367	-0.199302
Trial1	2	1	blindfold	clockwise	practice	Guided	1	0.5	-0.25	24.10373	-0.018848	-1.45159	-1.05013	0.953630578130889	0.303947	-3.225599	-0.211726
Trial1	2	1	blindfold	clockwise	practice	Guided	1	0.5	-0.25	24.12373	-0.018834	-1.4516	-1.05012	0.953614559525423	0.308252	-3.242526	-0.236961
Trial1	2	1	blindfold	clockwise	practice	Guided	1	0.5	-0.25	24.14374	-0.018808	-1.4516	-1.05012	0.953600413568619	0.325953	-3.183281	-0.21162
Trial1	2	1	blindfold	clockwise	practice	Guided	1	0.5	-0.25	24.16374	-0.018795	-1.4516	-1.05012	0.953593341284053	0.290324	-3.208672	-0.194654
Trial1	2	1	blindfold	clockwise	practice	Guided	1	0.5	-0.25	24.18373	-0.018782	-1.4516	-1.05012	0.953586268110906	0.263361	-3.208672	-0.257601
Trial1	2	1	blindfold	clockwise	practice	Guided	1	0.5	-0.25	24.20374	-0.01877	-1.4516	-1.05012	0.953579740230038	0.254313	-3.255222	-0.26157
Trial1	2	1	blindfold	clockwise	practice	Guided	1	0.5	-0.25	24.22374	-0.018759	-1.45161	-1.05013	0.95358215774969	0.191931	-3.263685	-0.286549
Trial1	2	1	blindfold	clockwise	practice	Guided	1	0.5	-0.25	24.24374	-0.018735	-1.45161	-1.05013	0.953569101603548	0.289722	-3.212904	-0.274078
Trial1	2	1	blindfold	clockwise	practice	Guided	1	0.5	-0.25	24.26373	-0.018723	-1.45161	-1.05013	0.953562574196588	0.276319	-3.225599	-0.265563
Trial1	2	1	blindfold	clockwise	practice	Guided	1	0.5	-0.25	24.28374	-0.018709	-1.45161	-1.05013	0.953554958685089	0.298569	-3.183281	-0.24033
Trial1	2	1	blindfold	clockwise	practice	Guided	1	0.5	-0.25	24.30374	-0.018695	-1.4516	-1.05012	0.953538940850048	0.31635	-3.225599	-0.215149
Trial1	2	1	blindfold	clockwise	practice	Guided	1	0.5	-0.25	24.32373	-0.018681	-1.4516	-1.05012	0.95353132556088	0.280661	-3.195976	-0.214986
Trial1	2	1	blindfold	clockwise	practice	Guided	1	0.5	-0.25	24.34373	-0.018653	-1.45161	-1.05012	0.953516094403557	0.298274	-3.263685	-0.223327
Trial1	2	1	blindfold	clockwise	practice	Guided	1	0.5	-0.25	24.36374	-0.01864	-1.45162	-1.05012	0.953509023606736	0.329478	-3.293308	-0.210689
Trial1	2	1	blindfold	clockwise	practice	Guided	1	0.5	-0.25	24.38374	-0.018626	-1.45163	-1.05011	0.953493006118278	0.311535	-3.221367	-0.198059
Trial1	2	1	blindfold	clockwise	practice	Guided	1	0.5	-0.25	24.40373	-0.018613	-1.45163	-1.05011	0.953485934505217	0.280304	-3.242526	-0.172743
Trial1	2	1	blindfold	clockwise	practice	Guided	1	0.5	-0.25	24.42374	-0.0186	-1.45163	-1.05011	0.953478864030088	0.284736	-3.280612	-0.176882
Trial1	2	1	blindfold	clockwise	practice	Guided	1	0.5	-0.25	24.44374	-0.01857	-1.45164	-1.05011	0.95346254740191	0.324443	-3.365248	-0.235694
Trial1	2	1	blindfold	clockwise	practice	Guided	1	0.5	-0.25	24.46373	-0.018554	-1.45166	-1.05011	0.953453845336929	0.373291	-3.407566	-0.239968
Trial1	2	1	blindfold	clockwise	practice	Guided	1	0.5	-0.25	24.48373	-0.018536	-1.45168	-1.05011	0.953444055486584	0.364182	-3.466812	-0.277671
Trial1	2	1	blindfold	clockwise	practice	Guided	1	0.5	-0.25	24.50374	-0.018516	-1.45171	-1.05012	0.9534415822388	0.390833	-3.466812	-0.286073
Trial1	2	1	blindfold	clockwise	practice	Guided	1	0.5	-0.25	24.52374	-0.018498	-1.45172	-1.05012	0.953431792979967	0.399571	-3.458348	-0.277622
Trial1	2	1	blindfold	clockwise	practice	Guided	1	0.5	-0.25	24.54373	-0.018461	-1.45172	-1.05012	0.953411672266579	0.372598	-3.432957	-0.298381
Trial1	2	1	blindfold	clockwise	practice	Guided	1	0.5	-0.25	24.56374	-0.018443	-1.45173	-1.05013	0.953410287415215	0.425866	-3.479507	-0.302578
Trial1	2	1	blindfold	clockwise	practice	Guided	1	0.5	-0.25	24.58374	-0.018423	-1.45173	-1.05013	0.953399411425054	0.403469	-3.445653	-0.319295
Trial1	2	1	blindfold	clockwise	practice	Guided	1	0.5	-0.25	24.60373	-0.018404	-1.45174	-1.05013	0.95338908062223	0.421063	-3.513361	-0.352854
Trial1	2	1	blindfold	clockwise	practice	Guided	1	0.5	-0.25	24.62373	-0.018383	-1.45174	-1.05014	0.953385966303988	0.403051	-3.50913	-0.386302
Trial1	2	1	blindfold	clockwise	practice	Guided	1	0.5	-0.25	24.64374	-0.018344	-1.45173	-1.05014	0.95336476142445	0.42961	-3.432957	-0.356774
Trial1	2	1	blindfold	clockwise	practice	Guided	1	0.5	-0.25	24.66374	-0.018325	-1.45173	-1.05015	0.953362935162741	0.394043	-3.407566	-0.306176
Trial1	2	1	blindfold	clockwise	practice	Guided	1	0.5	-0.25	24.68373	-0.018306	-1.45172	-1.05014	0.953344101470537	0.349519	-3.344089	-0.276566
Trial1	2	1	blindfold	clockwise	practice	Guided	1	0.5	-0.25	24.70374	-0.018288	-1.45171	-1.05014	0.953334315175894	0.367359	-3.36948	-0.226145
Trial1	2	1	blindfold	clockwise	practice	Guided	1	0.5	-0.25	24.72374	-0.01827	-1.4517	-1.05014	0.953324529120678	0.39845	-3.386407	-0.209368
Trial1	2	1	blindfold	clockwise	practice	Guided	1	0.5	-0.25	24.74374	-0.018235	-1.45169	-1.05013	0.953297197842488	0.313724	-3.365248	-0.200608
Trial1	2	1	blindfold	clockwise	practice	Guided	1	0.5	-0.25	24.76373	-0.01822	-1.45168	-1.05013	0.953289043633818	0.309207	-3.306003	-0.192144
Trial1	2	1	blindfold	clockwise	practice	Guided	1	0.5	-0.25	24.78374	-0.018204	-1.45166	-1.05012	0.953271941037837	0.36278	-3.208672	-0.103926
Trial1	2	1	blindfold	clockwise	practice	Guided	1	0.5	-0.25	24.80374	-0.01819	-1.45163	-1.0501	0.953247621199538	0.256215	-3.090181	0.0096616
Trial1	2	1	blindfold	clockwise	practice	Guided	1	0.5	-0.25	24.82373	-0.018177	-1.45158	-1.05008	0.953223643970116	0.220737	-3.014009	0.076951
Trial1	2	1	blindfold	clockwise	practice	Guided	1	0.5	-0.25	24.84373	-0.018156	-1.45152	-1.05006	0.953195519020134	0.154006	-3.014009	0.135769
Trial1	2	1	blindfold	clockwise	practice	Guided	1	0.5	-0.25	24.86374	-0.018147	-1.45151	-1.05005	0.953182221618837	0.194017	-2.954764	0.12733
Trial1	2	1	blindfold	clockwise	practice	Guided	1	0.5	-0.25	24.88374	-0.018137	-1.4515	-1.05004	0.95316838150926	0.216235	-3.014009	0.135629
Trial1	2	1	blindfold	clockwise	practice	Guided	1	0.5	-0.25	24.90373	-0.018128	-1.4515	-1.05003	0.953155084119171	0.198343	-3.018241	0.123045
Trial1	2	1	blindfold	clockwise	practice	Guided	1	0.5	-0.25	24.92374	-0.018118	-1.4515	-1.05001	0.953132838120419	0.238322	-2.997082	0.118698
Trial1	2	1	blindfold	clockwise	practice	Guided	1	0.5	-0.25	24.94374	-0.018097	-1.45148	-1.05	0.953113018124686	0.176119	-2.903982	0.194386
Trial1	2	1	blindfold	clockwise	practice	Guided	1	0.5	-0.25	24.96373	-0.018087	-1.45147	-1.05	0.953107582026992	0.211679	-2.848969	0.198436
Trial1	2	1	blindfold	clockwise	practice	Guided	1	0.5	-0.25	24.98373	-0.018077	-1.45145	-1.04999	0.953093741989029	0.18922	-2.865896	0.143847
Trial1	2	1	blindfold	clockwise	practice	Guided	1	0.5	-0.25	25.00374	-0.018069	-1.45144	-1.04998	0.953081088413185	0.167042	-2.82781	0.185856
Trial1	2	1	blindfold	clockwise	practice	Guided	1	0.5	-0.25	25.02374	-0.01806	-1.45143	-1.04997	0.953067791077324	0.193825	-2.82781	0.231931
Trial1	2	1	blindfold	clockwise	practice	Guided	1	0.5	-0.25	25.04373	-0.018044	-1.45143	-1.04997	0.953059093969919	0.18021	-2.823578	0.17307
Trial1	2	1	blindfold	clockwise	practice	Guided	1	0.5	-0.25	25.06374	-0.018036	-1.45143	-1.04996	0.953046340356856	0.211319	-2.832042	0.177134
Trial1	2	1	blindfold	clockwise	practice	Guided	1	0.5	-0.25	25.08374	-0.018027	-1.45142	-1.04995	0.953033043058245	0.166863	-2.785492	0.210807
Trial1	2	1	blindfold	clockwise	practice	Guided	1	0.5	-0.25	25.10373	-0.018018	-1.45141	-1.04995	0.953028150918763	0.149055	-2.722015	0.227596
Trial1	2	1	blindfold	clockwise	practice	Guided	1	0.5	-0.25	25.12373	-0.01801	-1.45139	-1.04994	0.953015397320301	0.109021	-2.717783	0.248648
Trial1	2	1	blindfold	clockwise	practice	Guided	1	0.5	-0.25	25.14374	-0.017998	-1.45137	-1.04993	0.95300046901754	0.131116	-2.696624	0.219054
Trial1	2	1	blindfold	clockwise	practice	Guided	1	0.5	-0.25	25.16374	-0.017992	-1.45136	-1.04993	0.952997207993157	0.1045	-2.658538	0.261068
Trial1	2	1	blindfold	clockwise	practice	Guided	1	0.5	-0.25	25.18373	-0.017986	-1.45135	-1.04992	0.952985641811968	0.148919	-2.654306	0.244072
Trial1	2	1	blindfold	clockwise	practice	Guided	1	0.5	-0.25	25.20374	-0.01798	-1.45134	-1.04992	0.95298238081239	0.126737	-2.68816	0.281863
Trial1	2	1	blindfold	clockwise	practice	Guided	1	0.5	-0.25	25.22374	-0.017975	-1.45134	-1.04991	0.952971157159167	0.153341	-2.68816	0.260713
Trial1	2	1	blindfold	clockwise	practice	Guided	1	0.5	-0.25	25.24374	-0.017964	-1.45133	-1.0499	0.952956773596124	0.086788	-2.607756	0.348939
Trial1	2	1	blindfold	clockwise	practice	Guided	1	0.5	-0.25	25.26373	-0.01796	-1.45132	-1.04989	0.952946294742968	0.051209	-2.599293	0.374143
Trial1	2	1	blindfold	clockwise	practice	Guided	1	0.5	-0.25	25.28374	-0.017957	-1.45131	-1.04988	0.952936258487429	0.064646	-2.561206	0.411792
Trial1	2	1	blindfold	clockwise	practice	Guided	1	0.5	-0.25	25.30374	-0.017955	-1.4513	-1.04987	0.952926766924853	0.01577	-2.518888	0.441207
Trial1	2	1	blindfold	clockwise	practice	Guided	1	0.5	-0.25	25.32373	-0.017955	-1.45129	-1.04985	0.952909956539653	0.047022	-2.485034	0.483115
Trial1	2	1	blindfold	clockwise	practice	Guided	1	0.5	-0.25	25.34373	-0.017954	-1.45127	-1.04984	0.952901007707732	-0.019389	-2.510425	0.600712
Trial1	2	1	blindfold	clockwise	practice	Guided	1	0.5	-0.25	25.36374	-0.017954	-1.45127	-1.04983	0.952892602588059	-0.023923	-2.56967	0.600762
Trial1	2	1	blindfold	clockwise	practice	Guided	1	0.5	-0.25	25.38374	-0.017954	-1.45127	-1.04982	0.952884297559872	-0.023817	-2.540047	0.6133
Trial1	2	1	blindfold	clockwise	practice	Guided	1	0.5	-0.25	25.40373	-0.017955	-1.45127	-1.04981	0.952876336142327	-0.010345	-2.514657	0.651087
Trial1	2	1	blindfold	clockwise	practice	Guided	1	0.5	-0.25	25.42374	-0.017956	-1.45127	-1.04978	0.952851763932562	-0.045866	-2.430021	0.676387
Trial1	2	1	blindfold	clockwise	practice	Guided	1	0.5	-0.25	25.44374	-0.017959	-1.45125	-1.04977	0.952844990173714	-0.050125	-2.391934	0.714174
Trial1	2	1	blindfold	clockwise	practice	Guided	1	0.5	-0.25	25.46373	-0.017962	-1.45123	-1.04975	0.952829811648462	-0.032214	-2.379239	0.768749
Trial1	2	1	blindfold	clockwise	practice	Guided	1	0.5	-0.25	25.48373	-0.017964	-1.45123	-1.04974	0.952822593371225	-0.03214	-2.408862	0.789749
Trial1	2	1	blindfold	clockwise	practice	Guided	1	0.5	-0.25	25.50374	-0.017965	-1.45123	-1.04973	0.95281473235569	-0.0010603	-2.434252	0.760262
Trial1	2	1	blindfold	clockwise	practice	Guided	1	0.5	-0.25	25.52374	-0.017965	-1.45123	-1.04971	0.952797922935533	-0.01884	-2.438484	0.764512
Trial1	2	1	blindfold	clockwise	practice	Guided	1	0.5	-0.25	25.54373	-0.017967	-1.45122	-1.0497	0.952790604782491	-0.009829	-2.400398	0.789637
Trial1	2	1	blindfold	clockwise	practice	Guided	1	0.5	-0.25	25.56374	-0.017967	-1.45122	-1.04969	0.95278220015975	0.039211	-2.370775	0.835849
Trial1	2	1	blindfold	clockwise	practice	Guided	1	0.5	-0.25	25.58374	-0.017968	-1.45122	-1.04968	0.952774339340302	0.0037683	-2.332689	0.882049
Trial1	2	1	blindfold	clockwise	practice	Guided	1	0.5	-0.25	25.60373	-0.017968	-1.45121	-1.04967	0.952765934784564	-0.00063518	-2.307298	0.898861
Trial1	2	1	blindfold	clockwise	practice	Guided	1	0.5	-0.25	25.62373	-0.017968	-1.4512	-1.04965	0.952749125766404	-0.00059694	-2.307298	0.911461
Trial1	2	1	blindfold	clockwise	practice	Guided	1	0.5	-0.25	25.64374	-0.01797	-1.4512	-1.04964	0.952741908941785	-0.049462	-2.324226	0.932598
Trial1	2	1	blindfold	clockwise	practice	Guided	1	0.5	-0.25	25.66374	-0.017972	-1.45119	-1.04963	0.952734492064766	-0.036034	-2.269212	0.94936
Trial1	2	1	blindfold	clockwise	practice	Guided	1	0.5	-0.25	25.68373	-0.017973	-1.45119	-1.04962	0.952726731540334	-0.0092045	-2.290371	0.995486
Trial1	2	1	blindfold	clockwise	practice	Guided	1	0.5	-0.25	25.70374	-0.017974	-1.45118	-1.04961	0.952718871005002	-0.049216	-2.315762	1.003998
Trial1	2	1	blindfold	clockwise	practice	Guided	1	0.5	-0.25	25.72374	-0.017974	-1.45118	-1.0496	0.952710466695428	0.026395	-2.332689	0.991186
Trial1	2	1	blindfold	clockwise	practice	Guided	1	0.5	-0.25	25.74374	-0.017972	-1.45118	-1.04959	0.952700974778215	0.048407	-2.349616	0.911324
Trial1	2	1	blindfold	clockwise	practice	Guided	1	0.5	-0.25	25.76373	-0.017972	-1.45118	-1.04959	0.952700974778215	-0.013975	-2.425789	0.886298
Trial1	2	1	blindfold	clockwise	practice	Guided	1	0.5	-0.25	25.78374	-0.017971	-1.45118	-1.04958	0.952692026698205	0.021712	-2.40463	0.919799
Trial1	2	1	blindfold	clockwise	practice	Guided	1	0.5	-0.25	25.80374	-0.017971	-1.45118	-1.04958	0.952692026698205	-0.031749	-2.400398	0.907236
Trial1	2	1	blindfold	clockwise	practice	Guided	1	0.5	-0.25	25.82373	-0.01797	-1.45118	-1.04957	0.952683078640453	-0.013875	-2.413093	0.924098
Trial1	2	1	blindfold	clockwise	practice	Guided	1	0.5	-0.25	25.84373	-0.01797	-1.45119	-1.04957	0.952683078640453	0.035248	-2.375007	0.986973
Trial1	2	1	blindfold	clockwise	practice	Guided	1	0.5	-0.25	25.86374	-0.01797	-1.45118	-1.04956	0.952674774486006	-0.022423	-2.319994	1.050123
Trial1	2	1	blindfold	clockwise	practice	Guided	1	0.5	-0.25	25.88374	-0.017971	-1.45118	-1.04955	0.952666914149091	0.0265	-2.31153	1.041586
Trial1	2	1	blindfold	clockwise	practice	Guided	1	0.5	-0.25	25.90373	-0.017971	-1.45118	-1.04955	0.952666914149091	-0.0046479	-2.290371	1.041673
Trial1	2	1	blindfold	clockwise	practice	Guided	1	0.5	-0.25	25.92374	-0.017971	-1.45118	-1.04953	0.952650105904887	0.039934	-2.31153	1.066748
Trial1	2	1	blindfold	clockwise	practice	Guided	1	0.5	-0.25	25.94374	-0.017971	-1.45117	-1.04953	0.952650105904887	-0.0088812	-2.281908	1.113085
Trial1	2	1	blindfold	clockwise	practice	Guided	1	0.5	-0.25	25.96373	-0.017971	-1.45117	-1.04952	0.952641701829458	0.0044951	-2.290371	1.121448
Trial1	2	1	blindfold	clockwise	practice	Guided	1	0.5	-0.25	25.98373	-0.017971	-1.45117	-1.04951	0.952633297785147	0.026816	-2.328457	1.150785
Trial1	2	1	blindfold	clockwise	practice	Guided	1	0.5	-0.25	26.00374	-0.017971	-1.45117	-1.04951	0.952633297785147	0.017796	-2.336921	1.10881
Trial1	2	1	blindfold	clockwise	practice	Guided	1	0.5	-0.25	26.02374	-0.01797	-1.45117	-1.0495	0.952624349911307	0.053452	-2.328457	1.129711
Trial1	2	1	blindfold	clockwise	practice	Guided	1	0.5	-0.25	26.04373	-0.017971	-1.45117	-1.04949	0.95261648978988	-0.0087885	-2.286139	1.159285
Trial1	2	1	blindfold	clockwise	practice	Guided	1	0.5	-0.25	26.06374	-0.017971	-1.45116	-1.04949	0.95261648978988	-0.0087279	-2.260749	1.167685
Trial1	2	1	blindfold	clockwise	practice	Guided	1	0.5	-0.25	26.08374	-0.017971	-1.45116	-1.04948	0.952608085838926	0.013417	-2.307298	1.129823
Trial1	2	1	blindfold	clockwise	practice	Guided	1	0.5	-0.25	26.10373	-0.01797	-1.45116	-1.04948	0.952607541968683	0.031251	-2.307298	1.146573
Trial1	2	1	blindfold	clockwise	practice	Guided	1	0.5	-0.25	26.12373	-0.017969	-1.45116	-1.04947	0.95259859416975	0.035668	-2.345385	1.138161
Trial1	2	1	blindfold	clockwise	practice	Guided	1	0.5	-0.25	26.14374	-0.017968	-1.45116	-1.04947	0.952598050296188	0.07127	-2.315762	1.14226
Trial1	2	1	blindfold	clockwise	practice	Guided	1	0.5	-0.25	26.16374	-0.017967	-1.45116	-1.04947	0.952597506423367	-0.017923	-2.332689	1.07531
Trial1	2	1	blindfold	clockwise	practice	Guided	1	0.5	-0.25	26.18373	-0.017967	-1.45116	-1.04947	0.952597506423367	-1.4209E-05	-2.315762	1.11306
Trial1	2	1	blindfold	clockwise	practice	Guided	1	0.5	-0.25	26.20374	-0.017968	-1.45116	-1.04947	0.952598050296188	-0.013415	-2.353848	1.096298
Trial1	2	1	blindfold	clockwise	practice	Guided	1	0.5	-0.25	26.22374	-0.017968	-1.45116	-1.04947	0.952598050296188	0.013293	-2.375007	1.096223
Trial1	2	1	blindfold	clockwise	practice	Guided	1	0.5	-0.25	26.24374	-0.017969	-1.45117	-1.04947	0.95259859416975	-0.013505	-2.40463	1.054298
Trial1	2	1	blindfold	clockwise	practice	Guided	1	0.5	-0.25	26.26373	-0.017969	-1.45117	-1.04947	0.95259859416975	0.0041775	-2.400398	1.012248
Trial1	2	1	blindfold	clockwise	practice	Guided	1	0.5	-0.25	26.28374	-0.017969	-1.45117	-1.04947	0.95259859416975	0.0086837	-2.379239	1.033236
Trial1	2	1	blindfold	clockwise	practice	Guided	1	0.5	-0.25	26.30374	-0.017969	-1.45117	-1.04947	0.95259859416975	0.02645	-2.396166	1.024786
Trial1	2	1	blindfold	clockwise	practice	Guided	1	0.5	-0.25	26.32373	-0.017969	-1.45118	-1.04948	0.95260699809918	-0.018128	-2.421557	0.99551
Trial1	2	1	blindfold	clockwise	practice	Guided	1	0.5	-0.25	26.34373	-0.01797	-1.45118	-1.04948	0.952607541968683	-0.036048	-2.417325	0.945161
Trial1	2	1	blindfold	clockwise	practice	Guided	1	0.5	-0.25	26.36374	-0.01797	-1.45118	-1.04948	0.952607541968683	0.01293	-2.434252	0.957623
Trial1	2	1	blindfold	clockwise	practice	Guided	1	0.5	-0.25	26.38374	-0.01797	-1.45118	-1.04949	0.952615945924435	0.0041378	-2.425789	0.991248
Trial1	2	1	blindfold	clockwise	practice	Guided	1	0.5	-0.25	26.40373	-0.01797	-1.45119	-1.04949	0.952615945924435	0.039618	-2.421557	0.949148
Trial1	2	1	blindfold	clockwise	practice	Guided	1	0.5	-0.25	26.42374	-0.017969	-1.45119	-1.0495	0.9526238060514	0.035166	-2.438484	0.953361
Trial1	2	1	blindfold	clockwise	practice	Guided	1	0.5	-0.25	26.44374	-0.017969	-1.4512	-1.0495	0.9526238060514	-0.0093748	-2.438484	0.936686
Trial1	2	1	blindfold	clockwise	practice	Guided	1	0.5	-0.25	26.46373	-0.017969	-1.4512	-1.0495	0.9526238060514	-0.013821	-2.480802	0.936698
Trial1	2	1	blindfold	clockwise	practice	Guided	1	0.5	-0.25	26.48373	-0.01797	-1.4512	-1.0495	0.952624349911307	-0.044936	-2.485034	0.945186
Trial1	2	1	blindfold	clockwise	practice	Guided	1	0.5	-0.25	26.50374	-0.017971	-1.4512	-1.04951	0.952633297785147	-0.018187	-2.425789	0.957711
Trial1	2	1	blindfold	clockwise	practice	Guided	1	0.5	-0.25	26.52374	-0.017973	-1.4512	-1.04951	0.952634385499064	-0.085045	-2.442716	0.915897
Trial1	2	1	blindfold	clockwise	practice	Guided	1	0.5	-0.25	26.54373	-0.017976	-1.4512	-1.04951	0.952636016062714	-0.102756	-2.430021	0.932747
Trial1	2	1	blindfold	clockwise	practice	Guided	1	0.5	-0.25	26.56374	-0.017978	-1.45121	-1.04952	0.952645507794761	-0.085024	-2.463875	0.899098
Trial1	2	1	blindfold	clockwise	practice	Guided	1	0.5	-0.25	26.58374	-0.017979	-1.45121	-1.04952	0.952646051651729	-0.018483	-2.459643	0.819111
Trial1	2	1	blindfold	clockwise	practice	Guided	1	0.5	-0.25	26.60373	-0.01798	-1.45121	-1.04953	0.952654999541694	-0.0053361	-2.468107	0.743474
Trial1	2	1	blindfold	clockwise	practice	Guided	1	0.5	-0.25	26.62373	-0.01798	-1.45121	-1.04954	0.952663303556512	0.0303	-2.472339	0.755974
Trial1	2	1	blindfold	clockwise	practice	Guided	1	0.5	-0.25	26.64374	-0.017979	-1.45121	-1.04955	0.952671263856244	0.048092	-2.35808	0.755924
Trial1	2	1	blindfold	clockwise	practice	Guided	1	0.5	-0.25	26.66374	-0.017979	-1.45121	-1.04956	0.952679667986648	0.016884	-2.400398	0.735011
Trial1	2	1	blindfold	clockwise	practice	Guided	1	0.5	-0.25	26.68373	-0.017979	-1.45121	-1.04956	0.952679667986648	0.05241	-2.375007	0.709712
Trial1	2	1	blindfold	clockwise	practice	Guided	1	0.5	-0.25	26.70374	-0.017979	-1.45121	-1.04957	0.952687972098441	0.016798	-2.379239	0.705612
Trial1	2	1	blindfold	clockwise	practice	Guided	1	0.5	-0.25	26.72374	-0.017979	-1.4512	-1.04958	0.952696376290702	-0.01893	-2.379239	0.659512
Trial1	2	1	blindfold	clockwise	practice	Guided	1	0.5	-0.25	26.74374	-0.017979	-1.4512	-1.04959	0.952704780514077	0.0032795	-2.375007	0.646849
Trial1	2	1	blindfold	clockwise	practice	Guided	1	0.5	-0.25	26.76373	-0.017978	-1.4512	-1.0496	0.952712640949918	0.007728	-2.332689	0.646837
Trial1	2	1	blindfold	clockwise	practice	Guided	1	0.5	-0.25	26.78374	-0.017978	-1.4512	-1.0496	0.952712640949918	0.016571	-2.35808	0.625812
Trial1	2	1	blindfold	clockwise	practice	Guided	1	0.5	-0.25	26.80374	-0.017978	-1.45119	-1.04961	0.952721045240313	0.025573	-2.345385	0.663587
Trial1	2	1	blindfold	clockwise	practice	Guided	1	0.5	-0.25	26.82373	-0.017977	-1.45119	-1.04962	0.952728905753507	-0.0012135	-2.353848	0.634262
Trial1	2	1	blindfold	clockwise	practice	Guided	1	0.5	-0.25	26.84373	-0.017978	-1.45119	-1.04963	0.952737753862432	-0.023741	-2.328457	0.533525
Trial1	2	1	blindfold	clockwise	practice	Guided	1	0.5	-0.25	26.86374	-0.017979	-1.45119	-1.04964	0.952746802097611	-0.068336	-2.303067	0.495841
Trial1	2	1	blindfold	clockwise	practice	Guided	1	0.5	-0.25	26.88374	-0.017981	-1.45118	-1.04966	0.95276459847779	-0.081984	-2.307298	0.382364
Trial1	2	1	blindfold	clockwise	practice	Guided	1	0.5	-0.25	26.90373	-0.017984	-1.45118	-1.04968	0.952783037770683	-0.073365	-2.176113	0.27305
Trial1	2	1	blindfold	clockwise	practice	Guided	1	0.5	-0.25	26.92374	-0.017989	-1.45114	-1.04972	0.952819274778333	-0.158024	-2.070318	0.222816
Trial1	2	1	blindfold	clockwise	practice	Guided	1	0.5	-0.25	26.94374	-0.018009	-1.451	-1.04976	0.952863765511308	-0.207318	-1.774092	0.080073
Trial1	2	1	blindfold	clockwise	practice	Guided	1	0.5	-0.25	26.96373	-0.018025	-1.45093	-1.04982	0.952922891652018	-0.225408	-1.659833	-0.062682
Trial1	2	1	blindfold	clockwise	practice	Guided	1	0.5	-0.25	26.98373	-0.018058	-1.45085	-1.0499	0.953007869154209	-0.181285	-1.494793	-0.218171
Trial1	2	1	blindfold	clockwise	practice	Guided	1	0.5	-0.25	27.00374	-0.018088	-1.45076	-1.04997	0.953083010964391	-0.043433	-1.262044	-0.264693
Trial1	2	1	blindfold	clockwise	practice	Guided	1	0.5	-0.25	27.02374	-0.018086	-1.45066	-1.05	0.953107039332528	0.031985	-1.185871	-0.344614
Trial1	2	1	blindfold	clockwise	practice	Guided	1	0.5	-0.25	27.04373	-0.01809	-1.4504	-1.04997	0.953084098410648	-0.157893	-0.496072	0.172508
Trial1	2	1	blindfold	clockwise	practice	Guided	1	0.5	-0.25	27.06374	-0.018166	-1.4503	-1.04996	0.95311700892693	-0.282492	-0.601855	0.151822
Trial1	2	1	blindfold	clockwise	practice	Guided	1	0.5	-0.25	27.08374	-0.018327	-1.4503	-1.05001	0.953246465542123	-0.136007	-0.597623	-0.0040048
Trial1	2	1	blindfold	clockwise	practice	Guided	1	0.5	-0.25	27.10373	-0.018515	-1.45028	-1.05006	0.953390718976458	-0.185315	-0.483293	-0.150836
Trial1	2	1	blindfold	clockwise	practice	Guided	1	0.5	-0.25	27.12373	-0.018683	-1.45025	-1.05009	0.953507205336103	0.063534	-0.52129	-0.277477
Trial1	2	1	blindfold	clockwise	practice	Guided	1	0.5	-0.25	27.14374	-0.018524	-1.45024	-1.05009	0.953420723307692	0.433063	-0.347689	-0.156616
Trial1	2	1	blindfold	clockwise	practice	Guided	1	0.5	-0.25	27.16374	-0.018175	-1.45017	-1.05002	0.953172229203054	0.015195	-0.097958	0.025214
Trial1	2	1	blindfold	clockwise	practice	Guided	1	0.5	-0.25	27.18373	-0.017764	-1.45007	-1.04997	0.952906926241751	-0.127168	-0.013308	0.03821
Trial1	2	1	blindfold	clockwise	practice	Guided	1	0.5	-0.25	27.20374	-0.01748	-1.44996	-1.04997	0.952752644413493	-0.167201	0.067074	0.029911
Trial1	2	1	blindfold	clockwise	practice	Guided	1	0.5	-0.25	27.22374	-0.01744	-1.44996	-1.04998	0.952739327177282	-0.091499	-0.06834	0.029686
Trial1	2	1	blindfold	clockwise	practice	Guided	1	0.5	-0.25	27.24374	-0.017594	-1.45	-1.04998	0.95282297440508	0.090976	0.067069	0.033353
Trial1	2	1	blindfold	clockwise	practice	Guided	1	0.5	-0.25	27.26373	-0.017574	-1.44999	-1.04998	0.952812109532845	0.113196	-0.03026	0.033285
Trial1	2	1	blindfold	clockwise	practice	Guided	1	0.5	-0.25	27.28374	-0.017508	-1.45001	-1.04998	0.95277625998252	-0.0025307	0.033225	0.029394
Trial1	2	1	blindfold	clockwise	practice	Guided	1	0.5	-0.25	27.30374	-0.017473	-1.45	-1.04998	0.952757250395022	-0.118124	0.037445	0.0633
Trial1	2	1	blindfold	clockwise	practice	Guided	1	0.5	-0.25	27.32373	-0.017524	-1.44999	-1.04998	0.952784950670603	-0.158205	-0.085277	0.0382
Trial1	2	1	blindfold	clockwise	practice	Guided	1	0.5	-0.25	27.34373	-0.017829	-1.45	-1.04998	0.952950651229003	0.03762	0.041673	0.033445
Trial1	2	1	blindfold	clockwise	practice	Guided	1	0.5	-0.25	27.36374	-0.017929	-1.44999	-1.04998	0.95300499538621	0.064341	-0.059891	0.045963
Trial1	2	1	blindfold	clockwise	practice	Guided	1	0.5	-0.25	27.38374	-0.01794	-1.45001	-1.04998	0.953010973006569	0.042061	0.012058	0.041815
Trial1	2	1	blindfold	clockwise	practice	Guided	1	0.5	-0.25	27.40373	-0.017938	-1.45	-1.04998	0.953009886804044	-0.078085	0.016283	0.042133
Trial1	2	1	blindfold	clockwise	practice	Guided	1	0.5	-0.25	27.42374	-0.017973	-1.45	-1.04999	0.953037213857923	-0.086993	-0.047193	0.02955
Trial1	2	1	blindfold	clockwise	practice	Guided	1	0.5	-0.25	27.44374	-0.018235	-1.44999	-1.04998	0.953171331111071	0.010954	0.054367	0.029263
Trial1	2	1	blindfold	clockwise	practice	Guided	1	0.5	-0.25	27.46373	-0.018343	-1.44999	-1.04998	0.953230054479538	0.046567	-0.0091112	0.037551
Trial1	2	1	blindfold	clockwise	practice	Guided	1	0.5	-0.25	27.48373	-0.018369	-1.45	-1.04998	0.953244193249069	0.064352	0.028985	0.03749
Trial1	2	1	blindfold	clockwise	practice	Guided	1	0.5	-0.25	27.50374	-0.018366	-1.45	-1.04998	0.953242561476477	-0.051313	0.01628	0.050409
Trial1	2	1	blindfold	clockwise	practice	Guided	1	0.5	-0.25	27.52374	-0.018387	-1.45	-1.04998	0.953253981998486	-0.122576	-0.042967	0.021204
Trial1	2	1	blindfold	clockwise	practice	Guided	1	0.5	-0.25	27.54373	-0.01862	-1.45	-1.04998	0.953380708345396	-0.024584	0.045897	0.033507
Trial1	2	1	blindfold	clockwise	practice	Guided	1	0.5	-0.25	27.56374	-0.018751	-1.44999	-1.04998	0.953451975965794	0.064499	-0.047207	0.062641
Trial1	2	1	blindfold	clockwise	practice	Guided	1	0.5	-0.25	27.58374	-0.018805	-1.45	-1.04998	0.953481358167612	0.03332	0.007814	0.058523
Trial1	2	1	blindfold	clockwise	practice	Guided	1	0.5	-0.25	27.60373	-0.018803	-1.45	-1.04998	0.9534802696743	-0.046808	0.062816	0.050348
Trial1	2	1	blindfold	clockwise	practice	Guided	1	0.5	-0.25	27.62373	-0.018816	-1.44999	-1.04998	0.953487342906619	-0.127038	-0.021824	0.00017298
Trial1	2	1	blindfold	clockwise	practice	Guided	1	0.5	-0.25	27.64374	-0.019025	-1.45	-1.04998	0.953601081067034	-0.046745	0.020492	0.04612
Trial1	2	1	blindfold	clockwise	practice	Guided	1	0.5	-0.25	27.66374	-0.019166	-1.44999	-1.04998	0.953677831939431	0.01553	0.01626	0.037527
Trial1	2	1	blindfold	clockwise	practice	Guided	1	0.5	-0.25	27.68373	-0.019235	-1.45	-1.04998	0.95371539602859	0.019915	-0.00066271	0.020705
Trial1	2	1	blindfold	clockwise	practice	Guided	1	0.5	-0.25	27.70374	-0.019237	-1.45	-1.04998	0.953716485159694	-0.011168	0.071273	0.045988
Trial1	2	1	blindfold	clockwise	practice	Guided	1	0.5	-0.25	27.72374	-0.019254	-1.45	-1.04998	0.953725739850946	-0.028988	-0.0049025	0.033433
Trial1	2	1	blindfold	clockwise	practice	Guided	1	0.5	-0.25	27.74374	-0.019449	-1.45	-1.04998	0.953831921394953	-0.055683	0.024721	0.016696
Trial1	2	1	blindfold	clockwise	practice	Guided	1	0.5	-0.25	27.76373	-0.019589	-1.44999	-1.04998	0.953908171540522	0.055609	0.0077881	0.028951
Trial1	2	1	blindfold	clockwise	practice	Guided	1	0.5	-0.25	27.78374	-0.019676	-1.45	-1.04998	0.953955563028605	0.086773	-0.0091349	0.037248
Trial1	2	1	blindfold	clockwise	practice	Guided	1	0.5	-0.25	27.80374	-0.019684	-1.45	-1.04998	0.953959922173101	0.015468	0.041643	0.0080547
Trial1	2	1	blindfold	clockwise	practice	Guided	1	0.5	-0.25	27.82373	-0.019692	-1.45	-1.04998	0.953964279335368	-0.117967	0.024711	0.025254
Trial1	2	1	blindfold	clockwise	practice	Guided	1	0.5	-0.25	27.84373	-0.019845	-1.45	-1.04998	0.954047638675437	-0.060078	0.016251	0.029233
Trial1	2	1	blindfold	clockwise	practice	Guided	1	0.5	-0.25	27.86374	-0.019962	-1.44999	-1.04998	0.954111395216298	0.046716	0.024707	0.016322
Trial1	2	1	blindfold	clockwise	practice	Guided	1	0.5	-0.25	27.88374	-0.020045	-1.45	-1.04998	0.954156629966679	0.069049	-0.017607	0.045642
Trial1	2	1	blindfold	clockwise	practice	Guided	1	0.5	-0.25	27.90373	-0.020055	-1.45	-1.04998	0.954162079594224	0.077922	0.020474	0.041405
Trial1	2	1	blindfold	clockwise	practice	Guided	1	0.5	-0.25	27.92374	-0.020054	-1.45	-1.04998	0.954161534425113	-0.046647	0.0035403	0.050181
Trial1	2	1	blindfold	clockwise	practice	Guided	1	0.5	-0.25	27.94374	-0.020168	-1.45	-1.04998	0.954223673220333	-0.059986	0.020471	0.037604
Trial1	2	1	blindfold	clockwise	practice	Guided	1	0.5	-0.25	27.96373	-0.02028	-1.44999	-1.04998	0.95428473193135	0.015664	-0.038782	0.033159
Trial1	2	1	blindfold	clockwise	practice	Guided	1	0.5	-0.25	27.98373	-0.020364	-1.45	-1.04998	0.954330531519176	0.046756	-0.030314	0.016252
Trial1	2	1	blindfold	clockwise	practice	Guided	1	0.5	-0.25	28.00374	-0.020383	-1.45	-1.04998	0.954340892165999	0.033459	0.050087	0.037286
Trial1	2	1	blindfold	clockwise	practice	Guided	1	0.5	-0.25	28.02374	-0.020383	-1.45	-1.04998	0.954340892165999	-0.037685	-0.0091663	0.054302
Trial1	2	1	blindfold	clockwise	practice	Guided	1	0.5	-0.25	28.04373	-0.020471	-1.45	-1.04998	0.954388880022064	-0.046564	0.02892	0.045912
Trial1	2	1	blindfold	clockwise	practice	Guided	1	0.5	-0.25	28.06374	-0.020574	-1.44999	-1.04998	0.954445053724859	-0.019889	0.0035221	0.033218
Trial1	2	1	blindfold	clockwise	practice	Guided	1	0.5	-0.25	28.08374	-0.020678	-1.45001	-1.04998	0.954501780864119	0.011298	-0.051482	0.045708
Trial1	2	1	blindfold	clockwise	practice	Guided	1	0.5	-0.25	28.10373	-0.020691	-1.45001	-1.04998	0.954508873078272	0.033485	0.037382	0.016173
Trial1	2	1	blindfold	clockwise	practice	Guided	1	0.5	-0.25	28.12373	-0.020691	-1.45	-1.04998	0.954508873078272	-0.015409	0.037374	0.0079773
Trial1	2	1	blindfold	clockwise	practice	Guided	1	0.5	-0.25	28.14374	-0.020757	-1.45	-1.04998	0.954544878652416	-0.113256	0.0035212	0.050271
Trial1	2	1	blindfold	clockwise	practice	Guided	1	0.5	-0.25	28.16374	-0.020843	-1.44999	-1.04998	0.95459179821455	-0.015366	-0.013412	0.041549
Trial1	2	1	blindfold	clockwise	practice	Guided	1	0.5	-0.25	28.18373	-0.020919	-1.45	-1.04999	0.954641558627976	0.024589	0.011981	0.012013
Trial1	2	1	blindfold	clockwise	practice	Guided	1	0.5	-0.25	28.20374	-0.020942	-1.45	-1.04998	0.954645818849321	0.0069143	-0.00495	0.054063
Trial1	2	1	blindfold	clockwise	practice	Guided	1	0.5	-0.25	28.22374	-0.020939	-1.45	-1.04998	0.954644181384846	-0.028798	-0.00072188	0.020568
Trial1	2	1	blindfold	clockwise	practice	Guided	1	0.5	-0.25	28.24374	-0.020976	-1.45	-1.04998	0.954664372160551	-0.064203	0.016212	0.033251
Trial1	2	1	blindfold	clockwise	practice	Guided	1	0.5	-0.25	28.26373	-0.021052	-1.45	-1.04999	0.954714139378807	-0.010876	-0.0049529	0.041482
Trial1	2	1	blindfold	clockwise	practice	Guided	1	0.5	-0.25	28.28374	-0.021139	-1.45	-1.04999	0.954761624173525	-0.01091	-0.034573	0.028875
Trial1	2	1	blindfold	clockwise	practice	Guided	1	0.5	-0.25	28.30374	-0.021186	-1.45	-1.04998	0.954778989947252	0.0069524	0.020437	0.049809
Trial1	2	1	blindfold	clockwise	practice	Guided	1	0.5	-0.25	28.32373	-0.02119	-1.45	-1.04998	0.954781172944704	0.0068907	-0.03035	0.032999
Trial1	2	1	blindfold	clockwise	practice	Guided	1	0.5	-0.25	28.34373	-0.02122	-1.45	-1.04998	0.954797549359241	-0.139889	0.0162	0.046061
Trial1	2	1	blindfold	clockwise	practice	Guided	1	0.5	-0.25	28.36374	-0.021299	-1.44999	-1.04998	0.954840677625281	-0.041952	-0.00073671	0.049932
Trial1	2	1	blindfold	clockwise	practice	Guided	1	0.5	-0.25	28.38374	-0.021386	-1.45	-1.04998	0.95488817761492	0.011376	-0.013429	0.02455
Trial1	2	1	blindfold	clockwise	practice	Guided	1	0.5	-0.25	28.40373	-0.02146	-1.45	-1.04998	0.954928585510957	0.024793	-0.0049637	0.045495
Trial1	2	1	blindfold	clockwise	practice	Guided	1	0.5	-0.25	28.42374	-0.021479	-1.45	-1.04998	0.95493896045962	-0.033161	-0.026126	0.016277
Trial1	2	1	blindfold	clockwise	practice	Guided	1	0.5	-0.25	28.44374	-0.021501	-1.45	-1.04998	0.954950974371308	-0.099872	0.0077236	0.02068
Trial1	2	1	blindfold	clockwise	practice	Guided	1	0.5	-0.25	28.46373	-0.021559	-1.44999	-1.04998	0.954982650040843	-0.064306	0.054266	0.0037524
Trial1	2	1	blindfold	clockwise	practice	Guided	1	0.5	-0.25	28.48373	-0.021644	-1.44999	-1.04998	0.955029074992251	-0.024158	-0.013445	0.028811
Trial1	2	1	blindfold	clockwise	practice	Guided	1	0.5	-0.25	28.50374	-0.021716	-1.45	-1.04998	0.955068404132711	-0.01082	0.0077161	0.04143
Trial1	2	1	blindfold	clockwise	practice	Guided	1	0.5	-0.25	28.52374	-0.021743	-1.45	-1.04998	0.955083152906272	0.020292	0.016176	0.016041
Trial1	2	1	blindfold	clockwise	practice	Guided	1	0.5	-0.25	28.54373	-0.021749	-1.45	-1.04998	0.955086430371167	-0.068671	-0.030373	0.024722
Trial1	2	1	blindfold	clockwise	practice	Guided	1	0.5	-0.25	28.56374	-0.021784	-1.45	-1.04998	0.955105551308922	-0.046301	-0.0092183	0.054037
Trial1	2	1	blindfold	clockwise	practice	Guided	1	0.5	-0.25	28.58374	-0.021853	-1.45	-1.04998	0.955143248373497	-0.090881	-0.055766	0.024776
Trial1	2	1	blindfold	clockwise	practice	Guided	1	0.5	-0.25	28.60373	-0.021934	-1.45001	-1.04998	0.95518750546842	-0.01507	-0.0092109	0.024411
Trial1	2	1	blindfold	clockwise	practice	Guided	1	0.5	-0.25	28.62373	-0.021982	-1.45	-1.04998	0.955213734696295	-0.01082	-0.0049838	0.011891
Trial1	2	1	blindfold	clockwise	practice	Guided	1	0.5	-0.25	28.64374	-0.021995	-1.45	-1.04998	0.955220839372829	-0.03298	0.028873	0.037149
Trial1	2	1	blindfold	clockwise	practice	Guided	1	0.5	-0.25	28.66374	-0.022019	-1.44999	-1.04998	0.955233953832401	-0.090793	-0.00075725	0.041532
Trial1	2	1	blindfold	clockwise	practice	Guided	1	0.5	-0.25	28.68373	-0.022084	-1.44999	-1.04998	0.955269478186111	-0.086336	-0.030381	0.037309
Trial1	2	1	blindfold	clockwise	practice	Guided	1	0.5	-0.25	28.70374	-0.022173	-1.45	-1.04998	0.955318121796544	-0.010647	0.011938	0.045443
Trial1	2	1	blindfold	clockwise	practice	Guided	1	0.5	-0.25	28.72374	-0.022234	-1.45	-1.04998	0.955351465386181	-0.0061863	0.045788	0.049619
Trial1	2	1	blindfold	clockwise	practice	Guided	1	0.5	-0.25	28.74374	-0.022245	-1.45	-1.04998	0.955357478905976	-0.068545	0.024626	0.033012
Trial1	2	1	blindfold	clockwise	practice	Guided	1	0.5	-0.25	28.76373	-0.022264	-1.44999	-1.04998	0.955367864807975	-0.081849	0.041548	0.04145
Trial1	2	1	blindfold	clockwise	practice	Guided	1	0.5	-0.25	28.78374	-0.022317	-1.45	-1.04998	0.955396839820212	-0.081942	0.011925	0.0078388
Trial1	2	1	blindfold	clockwise	practice	Guided	1	0.5	-0.25	28.80374	-0.022398	-1.45	-1.04998	0.955441124504951	0.029552	0.016156	0.07465
Trial1	2	1	blindfold	clockwise	practice	Guided	1	0.5	-0.25	28.82373	-0.02247	-1.45	-1.04998	0.955480493502746	0.024946	0.0076899	0.02847
Trial1	2	1	blindfold	clockwise	practice	Guided	1	0.5	-0.25	28.84373	-0.022498	-1.45	-1.04998	0.955495803167878	-0.03739	-0.0092372	0.020251
Trial1	2	1	blindfold	clockwise	practice	Guided	1	0.5	-0.25	28.86374	-0.022506	-1.45	-1.04998	0.955500177900069	-0.041724	0.020383	0.049658
Trial1	2	1	blindfold	clockwise	practice	Guided	1	0.5	-0.25	28.88374	-0.022545	-1.45	-1.04998	0.955521506283146	-0.046181	0.011919	0.041265
Trial1	2	1	blindfold	clockwise	practice	Guided	1	0.5	-0.25	28.90373	-0.022623	-1.45	-1.04998	0.955564164359343	-0.068454	0.0034584	0.028732
Trial1	2	1	blindfold	clockwise	practice	Guided	1	0.5	-0.25	28.92374	-0.022716	-1.45	-1.04998	0.955615031665465	0.029393	0.054237	0.011584
Trial1	2	1	blindfold	clockwise	practice	Guided	1	0.5	-0.25	28.94374	-0.022777	-1.45	-1.04998	0.955648399555717	0.011628	-0.00077795	0.024229
Trial1	2	1	blindfold	clockwise	practice	Guided	1	0.5	-0.25	28.96373	-0.022781	-1.45	-1.04998	0.955650587225005	-0.081783	0.011914	0.032947
Trial1	2	1	blindfold	clockwise	practice	Guided	1	0.5	-0.25	28.98373	-0.022808	-1.45	-1.04998	0.955665357101629	-0.0685	-0.026174	0.00769
Trial1	2	1	blindfold	clockwise	practice	Guided	1	0.5	-0.25	29.00374	-0.022874	-1.45	-1.04998	0.955701465306248	-0.050681	0.0034485	0.0076185
Trial1	2	1	blindfold	clockwise	practice	Guided	1	0.5	-0.25	29.02374	-0.022956	-1.45	-1.04998	0.955746331402078	-0.015042	0.049998	0.015884
Trial1	2	1	blindfold	clockwise	practice	Guided	1	0.5	-0.25	29.04373	-0.023021	-1.45	-1.04998	0.955781898398631	0.029434	0.020369	0.011512
Trial1	2	1	blindfold	clockwise	practice	Guided	1	0.5	-0.25	29.06374	-0.023021	-1.45	-1.04998	0.955781898398631	-0.041764	0.016134	0.011754
Trial1	2	1	blindfold	clockwise	practice	Guided	1	0.5	-0.25	29.08374	-0.02304	-1.44999	-1.04998	0.955792296133157	-0.072732	0.011898	0.058054
Trial1	2	1	blindfold	clockwise	practice	Guided	1	0.5	-0.25	29.10373	-0.02309	-1.45	-1.04998	0.955819658086366	-0.077339	-0.026188	0.0076595
Trial1	2	1	blindfold	clockwise	practice	Guided	1	0.5	-0.25	29.12373	-0.023176	-1.45	-1.04998	0.955866725991744	-0.0059924	0.028822	0.045197
Trial1	2	1	blindfold	clockwise	practice	Guided	1	0.5	-0.25	29.14374	-0.023262	-1.45	-1.04998	0.955913799316696	0.025078	-0.00080257	0.024069
Trial1	2	1	blindfold	clockwise	practice	Guided	1	0.5	-0.25	29.16374	-0.023261	-1.45	-1.04998	0.955913251790899	-0.037103	-0.017733	0.057849
Trial1	2	1	blindfold	clockwise	practice	Guided	1	0.5	-0.25	29.18373	-0.023269	-1.45	-1.04998	0.955917630998191	-0.077168	0.033049	0.049613
Trial1	2	1	blindfold	clockwise	practice	Guided	1	0.5	-0.25	29.20374	-0.023308	-1.45	-1.04998	0.955938981197417	-0.086016	0.011888	0.062237
Trial1	2	1	blindfold	clockwise	practice	Guided	1	0.5	-0.25	29.22374	-0.023387	-1.44999	-1.04998	0.955982229497064	-0.028251	0.033042	0.02842
Trial1	2	1	blindfold	clockwise	practice	Guided	1	0.5	-0.25	29.24374	-0.023504	-1.45	-1.04998	0.956046290491531	0.025147	-0.00081149	0.028212
Trial1	2	1	blindfold	clockwise	practice	Guided	1	0.5	-0.25	29.26373	-0.023508	-1.45	-1.04998	0.95604848029135	-0.028224	0.011881	0.036793
Trial1	2	1	blindfold	clockwise	practice	Guided	1	0.5	-0.25	29.28374	-0.023515	-1.45	-1.04998	0.956052314254122	-0.019358	-0.030435	0.024152
Trial1	2	1	blindfold	clockwise	practice	Guided	1	0.5	-0.25	29.30374	-0.023542	-1.45	-1.04999	0.956075377688743	-0.086103	-0.00081151	0.020184
Trial1	2	1	blindfold	clockwise	practice	Guided	1	0.5	-0.25	29.32373	-0.023598	-1.45	-1.04998	0.956097765614245	-0.045992	0.0076494	0.032634
Trial1	2	1	blindfold	clockwise	practice	Guided	1	0.5	-0.25	29.34373	-0.023721	-1.44999	-1.04998	0.956165130827979	-0.019284	-0.017747	0.032519
Trial1	2	1	blindfold	clockwise	practice	Guided	1	0.5	-0.25	29.36374	-0.023723	-1.44999	-1.04998	0.95616622655425	-0.04154	0.020335	0.03259
Trial1	2	1	blindfold	clockwise	practice	Guided	1	0.5	-0.25	29.38374	-0.023725	-1.44999	-1.04998	0.956167321263217	-0.037146	-0.0008284	0.015767
Trial1	2	1	blindfold	clockwise	practice	Guided	1	0.5	-0.25	29.40373	-0.02374	-1.44999	-1.04998	0.956175537285079	-0.112809	0.020329	0.0074856
Trial1	2	1	blindfold	clockwise	practice	Guided	1	0.5	-0.25	29.42374	-0.023785	-1.44999	-1.04999	0.956208465243052	-0.103813	0.016094	0.024391
Trial1	2	1	blindfold	clockwise	practice	Guided	1	0.5	-0.25	29.44374	-0.023896	-1.45	-1.04999	0.956269272869972	0.011867	0.0033974	0.019755
Trial1	2	1	blindfold	clockwise	practice	Guided	1	0.5	-0.25	29.46373	-0.023907	-1.45	-1.04999	0.956275297696503	-0.010339	0.020326	0.032428
Trial1	2	1	blindfold	clockwise	practice	Guided	1	0.5	-0.25	29.48373	-0.023908	-1.45	-1.04999	0.95627584671118	-0.037205	0.028791	-0.0010982
Trial1	2	1	blindfold	clockwise	practice	Guided	1	0.5	-0.25	29.50374	-0.023919	-1.45	-1.04998	0.956273595406389	-0.103742	0.011866	0.032575
Trial1	2	1	blindfold	clockwise	practice	Guided	1	0.5	-0.25	29.52374	-0.023958	-1.45	-1.04998	0.95629496416823	-0.037002	0.0076304	0.032499
Trial1	2	1	blindfold	clockwise	practice	Guided	1	0.5	-0.25	29.54373	-0.024092	-1.45	-1.04998	0.956368389180065	-0.054783	-0.0050696	0.036716
Trial1	2	1	blindfold	clockwise	practice	Guided	1	0.5	-0.25	29.56374	-0.024124	-1.45	-1.04998	0.956385925759205	-0.0013875	0.020319	0.032343
Trial1	2	1	blindfold	clockwise	practice	Guided	1	0.5	-0.25	29.58374	-0.024125	-1.45	-1.04998	0.956386473916972	-0.0057452	-0.009307	0.05755
Trial1	2	1	blindfold	clockwise	practice	Guided	1	0.5	-0.25	29.60373	-0.024131	-1.45	-1.04998	0.956389761858156	-0.041395	0.033008	0.040871
Trial1	2	1	blindfold	clockwise	practice	Guided	1	0.5	-0.25	29.62373	-0.024161	-1.45	-1.04998	0.956406202979892	-0.06364	-0.055859	0.036744
Trial1	2	1	blindfold	clockwise	practice	Guided	1	0.5	-0.25	29.64374	-0.024292	-1.45	-1.04998	0.956478005089375	0.020949	0.0033889	0.040615
Trial1	2	1	blindfold	clockwise	practice	Guided	1	0.5	-0.25	29.66374	-0.024335	-1.45	-1.04999	0.956509850968656	-0.0013335	0.011853	0.032289
Trial1	2	1	blindfold	clockwise	practice	Guided	1	0.5	-0.25	29.68373	-0.024339	-1.45	-1.04999	0.956512043181563	-0.0012912	-0.00084731	0.044883
Trial1	2	1	blindfold	clockwise	practice	Guided	1	0.5	-0.25	29.70374	-0.024341	-1.45	-1.04999	0.956513139802935	-0.076935	-0.017777	0.045156
Trial1	2	1	blindfold	clockwise	practice	Guided	1	0.5	-0.25	29.72374	-0.024357	-1.45	-1.04998	0.956513635665896	-0.05473	0.041465	0.028264
Trial1	2	1	blindfold	clockwise	practice	Guided	1	0.5	-0.25	29.74374	-0.02447	-1.45	-1.04998	0.956575586066696	-0.041303	0.0033798	0.040796
Trial1	2	1	blindfold	clockwise	practice	Guided	1	0.5	-0.25	29.76373	-0.024527	-1.45	-1.04998	0.956606838483475	0.047652	0.024536	0.027858
Trial1	2	1	blindfold	clockwise	practice	Guided	1	0.5	-0.25	29.78374	-0.024544	-1.45	-1.04998	0.956616161255095	-0.045723	0.0076088	0.049196
Trial1	2	1	blindfold	clockwise	practice	Guided	1	0.5	-0.25	29.80374	-0.024545	-1.45	-1.04998	0.956616708698736	-0.023564	-0.00085316	0.019772
Trial1	2	1	blindfold	clockwise	practice	Guided	1	0.5	-0.25	29.82373	-0.024555	-1.45	-1.04998	0.956622192367497	-0.063506	0.037232	0.049246
Trial1	2	1	blindfold	clockwise	practice	Guided	1	0.5	-0.25	29.84373	-0.02464	-1.44999	-1.04998	0.956668803950005	-0.018988	-0.055876	0.04486
Trial1	2	1	blindfold	clockwise	practice	Guided	1	0.5	-0.25	29.86374	-0.024695	-1.45	-1.04998	0.956698968341594	-0.041233	0.011835	0.044935
Trial1	2	1	blindfold	clockwise	practice	Guided	1	0.5	-0.25	29.88374	-0.024723	-1.45	-1.04998	0.956714324642592	0.052168	-0.00086163	0.031976
Trial1	2	1	blindfold	clockwise	practice	Guided	1	0.5	-0.25	29.90373	-0.024723	-1.45	-1.04998	0.956714324642592	-0.036834	-0.0050924	0.032301
Trial1	2	1	blindfold	clockwise	practice	Guided	1	0.5	-0.25	29.92374	-0.024725	-1.45	-1.04998	0.956715421835043	-0.032426	0.020301	0.019675
Trial1	2	1	blindfold	clockwise	practice	Guided	1	0.5	-0.25	29.94374	-0.024775	-1.45	-1.04998	0.956742844423506	-0.027754	-0.030486	0.032358
Trial1	2	1	blindfold	clockwise	practice	Guided	1	0.5	-0.25	29.96373	-0.024822	-1.45	-1.04998	0.956768625896986	-0.063487	0.020294	0.032366
Trial1	2	1	blindfold	clockwise	practice	Guided	1	0.5	-0.25	29.98373	-0.024857	-1.45	-1.04998	0.956787824610851	0.043251	0.024522	0.015154
Trial1	2	1	blindfold	clockwise	practice	Guided	1	0.5	-0.25	30.00374	-0.024861	-1.45	-1.04998	0.956790019390442	0.043488	-0.0050996	0.065644
Trial1	2	1	blindfold	clockwise	practice	Guided	1	0.5	-0.25	30.02374	-0.024861	-1.45	-1.04998	0.956790019390442	-0.054648	0.041449	0.015503
Trial1	2	1	blindfold	clockwise	practice	Guided	1	0.5	-0.25	30.04373	-0.024897	-1.45	-1.04998	0.956809767823924	-0.03663	-0.026261	0.06582
Trial1	2	1	blindfold	clockwise	practice	Guided	1	0.5	-0.25	30.06374	-0.024935	-1.45	-1.04998	0.956830614703645	-0.0056439	-0.00086985	0.019493
Trial1	2	1	blindfold	clockwise	practice	Guided	1	0.5	-0.25	30.08374	-0.024967	-1.45	-1.04998	0.956848171004137	-0.010074	-0.022028	0.023701
Trial1	2	1	blindfold	clockwise	practice	Guided	1	0.5	-0.25	30.10373	-0.024974	-1.45	-1.04998	0.956852011416846	-0.036757	0.0033648	0.027925
Trial1	2	1	blindfold	clockwise	practice	Guided	1	0.5	-0.25	30.12373	-0.024975	-1.45	-1.04998	0.956852560196146	-0.014537	0.0075956	0.019497
Trial1	2	1	blindfold	clockwise	practice	Guided	1	0.5	-0.25	30.14374	-0.025	-1.45	-1.04998	0.956866275828285	-0.03665	-0.03896	0.048965
Trial1	2	1	blindfold	clockwise	practice	Guided	1	0.5	-0.25	30.16374	-0.025033	-1.45	-1.04998	0.956884383491883	-0.014356	0.0033615	0.05727
Trial1	2	1	blindfold	clockwise	practice	Guided	1	0.5	-0.25	30.18373	-0.025065	-1.45	-1.04998	0.956901942083186	-0.036664	0.03298	0.040548
Trial1	2	1	blindfold	clockwise	practice	Guided	1	0.5	-0.25	30.20374	-0.025076	-1.45	-1.04998	0.956907977382894	-0.032228	0.032978	0.036321
Trial1	2	1	blindfold	clockwise	practice	Guided	1	0.5	-0.25	30.22374	-0.025077	-1.45	-1.04998	0.956908525214642	-0.04111	0.0075888	0.040546
Trial1	2	1	blindfold	clockwise	practice	Guided	1	0.5	-0.25	30.24374	-0.025089	-1.45	-1.04998	0.956915110495406	-0.063307	-0.00088104	0.049013
Trial1	2	1	blindfold	clockwise	practice	Guided	1	0.5	-0.25	30.26373	-0.025109	-1.45	-1.04998	0.956926084834277	-0.067761	-0.022041	0.044821
Trial1	2	1	blindfold	clockwise	practice	Guided	1	0.5	-0.25	30.28374	-0.025132	-1.45	-1.04998	0.956938707167218	-0.041036	-0.009349	0.048911
Trial1	2	1	blindfold	clockwise	practice	Guided	1	0.5	-0.25	30.30374	-0.025147	-1.44999	-1.04998	0.956946937598411	-0.005446	-0.02628	0.044566
Trial1	2	1	blindfold	clockwise	practice	Guided	1	0.5	-0.25	30.32373	-0.02515	-1.45	-1.04998	0.956948585339841	0.012291	0.011805	0.027689
Trial1	2	1	blindfold	clockwise	practice	Guided	1	0.5	-0.25	30.34373	-0.02516	-1.45	-1.04998	0.956954072407156	-0.107712	0.003339	0.061729
Trial1	2	1	blindfold	clockwise	practice	Guided	1	0.5	-0.25	30.36374	-0.025184	-1.45	-1.04998	0.956967244528799	-0.04111	-0.038977	0.019466
Trial1	2	1	blindfold	clockwise	practice	Guided	1	0.5	-0.25	30.38374	-0.025208	-1.45	-1.04999	0.95698868616154	-0.032168	0.045658	0.027823
Trial1	2	1	blindfold	clockwise	practice	Guided	1	0.5	-0.25	30.40373	-0.025227	-1.45	-1.04999	0.956999113184166	0.0034661	-0.0093604	0.03608
Trial1	2	1	blindfold	clockwise	practice	Guided	1	0.5	-0.25	30.42374	-0.025229	-1.45	-1.04999	0.95700021110365	0.0034375	0.0075647	0.027672
Trial1	2	1	blindfold	clockwise	practice	Guided	1	0.5	-0.25	30.44374	-0.025234	-1.45	-1.04998	0.956994683881276	0.025731	0.011796	0.03597
Trial1	2	1	blindfold	clockwise	practice	Guided	1	0.5	-0.25	30.46373	-0.025248	-1.45	-1.04998	0.957002367472413	-0.054355	-0.0051301	0.061451
Trial1	2	1	blindfold	clockwise	practice	Guided	1	0.5	-0.25	30.48373	-0.02528	-1.45	-1.04998	0.957019931088006	-0.085554	0.032949	0.019578
Trial1	2	1	blindfold	clockwise	practice	Guided	1	0.5	-0.25	30.50374	-0.025319	-1.44999	-1.04999	0.95704960925837	0.003485	0.049874	0.027629
Trial1	2	1	blindfold	clockwise	practice	Guided	1	0.5	-0.25	30.52374	-0.025339	-1.45	-1.04998	0.957052316347681	-0.0099744	-0.022067	-0.0017267
Trial1	2	1	blindfold	clockwise	practice	Guided	1	0.5	-0.25	30.54373	-0.025346	-1.45	-1.04999	0.957064429142304	-0.0009051	-0.00090855	0.027569
Trial1	2	1	blindfold	clockwise	practice	Guided	1	0.5	-0.25	30.56374	-0.025351	-1.45	-1.04998	0.957058903924418	-0.032093	0.0033228	0.027732
Trial1	2	1	blindfold	clockwise	practice	Guided	1	0.5	-0.25	30.58374	-0.025364	-1.45	-1.04998	0.957066039647274	-0.036466	0.037178	0.04454
Trial1	2	1	blindfold	clockwise	practice	Guided	1	0.5	-0.25	30.60373	-0.025385	-1.45	-1.04998	0.957077567080747	-0.036472	-0.00090955	0.040329
Trial1	2	1	blindfold	clockwise	practice	Guided	1	0.5	-0.25	30.62373	-0.0254	-1.45	-1.04998	0.957085801304959	0.003583	0.037171	0.031817
Trial1	2	1	blindfold	clockwise	practice	Guided	1	0.5	-0.25	30.64374	-0.025404	-1.45	-1.04998	0.957087997671165	-0.023092	0.020241	0.044449
Trial1	2	1	blindfold	clockwise	practice	Guided	1	0.5	-0.25	30.66374	-0.025409	-1.45	-1.04998	0.957090741100302	-0.045268	0.011775	0.061328
Trial1	2	1	blindfold	clockwise	practice	Guided	1	0.5	-0.25	30.68373	-0.025414	-1.45	-1.04998	0.957093487615269	-0.036536	0.020237	0.015085
Trial1	2	1	blindfold	clockwise	practice	Guided	1	0.5	-0.25	30.70374	-0.025425	-1.45	-1.04998	0.95709952469526	-0.049812	0.011772	0.031927
Trial1	2	1	blindfold	clockwise	practice	Guided	1	0.5	-0.25	30.72374	-0.02544	-1.44999	-1.04998	0.957107760379994	-0.023246	0.037157	-0.0059859
Trial1	2	1	blindfold	clockwise	practice	Guided	1	0.5	-0.25	30.74374	-0.025448	-1.45	-1.04998	0.957112152335151	-0.0098397	0.011764	0.010867
Trial1	2	1	blindfold	clockwise	practice	Guided	1	0.5	-0.25	30.76373	-0.025451	-1.45	-1.04998	0.957113798691264	-0.040934	0.015995	0.019122
Trial1	2	1	blindfold	clockwise	practice	Guided	1	0.5	-0.25	30.78374	-0.025463	-1.45	-1.04998	0.957120387249155	-0.058623	-0.005167	0.044519
Trial1	2	1	blindfold	clockwise	practice	Guided	1	0.5	-0.25	30.80374	-0.025479	-1.45	-1.04998	0.957129171474786	0.021388	0.011762	0.019001
Trial1	2	1	blindfold	clockwise	practice	Guided	1	0.5	-0.25	30.82373	-0.025489	-1.45	-1.04998	0.957134660943715	-0.036471	0.015997	0.015015
Trial1	2	1	blindfold	clockwise	practice	Guided	1	0.5	-0.25	30.84373	-0.025499	-1.45	-1.04998	0.957140151508258	0.012572	-0.00093084	0.035809
Trial1	2	1	blindfold	clockwise	practice	Guided	1	0.5	-0.25	30.86374	-0.025503	-1.45	-1.04998	0.957142348163576	-0.023039	0.0075302	0.031738
Trial1	2	1	blindfold	clockwise	practice	Guided	1	0.5	-0.25	30.88374	-0.025508	-1.45	-1.04998	0.957145093999151	-0.045231	0.024458	0.044417
Trial1	2	1	blindfold	clockwise	practice	Guided	1	0.5	-0.25	30.90373	-0.025515	-1.45	-1.04998	0.957148936154284	-0.058603	0.020224	0.036058
Trial1	2	1	blindfold	clockwise	practice	Guided	1	0.5	-0.25	30.92374	-0.025522	-1.45	-1.04998	0.957152780390518	-0.0050165	0.041379	0.082041
Trial1	2	1	blindfold	clockwise	practice	Guided	1	0.5	-0.25	30.94374	-0.025529	-1.45	-1.04998	0.95715662363984	0.012551	-0.017869	0.027408
Trial1	2	1	blindfold	clockwise	practice	Guided	1	0.5	-0.25	30.96373	-0.025533	-1.45	-1.04998	0.957158819360067	-0.04084	0.0075206	0.019152
Trial1	2	1	blindfold	clockwise	practice	Guided	1	0.5	-0.25	30.98373	-0.025537	-1.45	-1.04998	0.957161015091965	-0.102969	-0.0051755	0.03603
Trial1	2	1	blindfold	clockwise	practice	Guided	1	0.5	-0.25	31.00374	-0.025545	-1.45	-1.04998	0.9571654086362	-0.045207	0.015981	0.035953
Trial1	2	1	blindfold	clockwise	practice	Guided	1	0.5	-0.25	31.02374	-0.025551	-1.45	-1.04998	0.957168702802322	-0.06295	-0.0009483	0.048613
Trial1	2	1	blindfold	clockwise	practice	Guided	1	0.5	-0.25	31.04373	-0.025559	-1.45	-1.04998	0.95717309540559	-0.018469	-0.017877	0.040022
Trial1	2	1	blindfold	clockwise	practice	Guided	1	0.5	-0.25	31.06374	-0.025561	-1.45	-1.04998	0.957174193819389	-0.045246	0.020208	0.019116
Trial1	2	1	blindfold	clockwise	practice	Guided	1	0.5	-0.25	31.08374	-0.025566	-1.45	-1.04998	0.957176937821182	-0.005156	-0.0051885	0.056685
Trial1	2	1	blindfold	clockwise	practice	Guided	1	0.5	-0.25	31.10373	-0.025572	-1.45	-1.04998	0.957180232079238	-0.018445	0.062518	0.039995
Trial1	2	1	blindfold	clockwise	practice	Guided	1	0.5	-0.25	31.12373	-0.025576	-1.45	-1.04998	0.957182428947705	-0.0095726	-0.0094246	0.031552
Trial1	2	1	blindfold	clockwise	practice	Guided	1	0.5	-0.25	31.14374	-0.025584	-1.45	-1.04998	0.957186821696918	-0.054058	0.0074991	0.031707
Trial1	2	1	blindfold	clockwise	practice	Guided	1	0.5	-0.25	31.16374	-0.025588	-1.45	-1.04998	0.957189017577654	-0.0051022	-0.00096396	0.031508
Trial1	2	1	blindfold	clockwise	practice	Guided	1	0.5	-0.25	31.18373	-0.025596	-1.45	-1.04999	0.957201680714118	0.02151	0.028657	0.0061978
Trial1	2	1	blindfold	clockwise	practice	Guided	1	0.5	-0.25	31.20374	-0.0256	-1.45	-1.04998	0.957195607335456	-0.018468	-0.00097022	0.023145
Trial1	2	1	blindfold	clockwise	practice	Guided	1	0.5	-0.25	31.22374	-0.025605	-1.45	-1.04998	0.957198353525056	-0.013993	0.015957	0.027318
Trial1	2	1	blindfold	clockwise	practice	Guided	1	0.5	-0.25	31.24374	-0.025611	-1.45	-1.04998	0.957201647953866	-0.022883	0.049809	0.027333
Trial1	2	1	blindfold	clockwise	practice	Guided	1	0.5	-0.25	31.26373	-0.025614	-1.45	-1.04998	0.957203294666719	-0.049446	0.011716	0.061027
Trial1	2	1	blindfold	clockwise	practice	Guided	1	0.5	-0.25	31.28374	-0.025617	-1.44999	-1.04998	0.957204942408943	-0.022966	0.041335	0.0021154
Trial1	2	1	blindfold	clockwise	practice	Guided	1	0.5	-0.25	31.30374	-0.025621	-1.44999	-1.04998	0.957207139408796	-0.02278	0.024405	0.048307
Trial1	2	1	blindfold	clockwise	practice	Guided	1	0.5	-0.25	31.32373	-0.025624	-1.45	-1.04998	0.957208786143532	-0.0094714	-0.013683	0.035648
Trial1	2	1	blindfold	clockwise	practice	Guided	1	0.5	-0.25	31.34373	-0.02563	-1.45	-1.04999	0.957220349788658	-0.0095254	0.020169	0.018831
Trial1	2	1	blindfold	clockwise	practice	Guided	1	0.5	-0.25	31.36374	-0.025633	-1.45	-1.04999	0.957221997551681	-0.027237	0.041325	0.039893
Trial1	2	1	blindfold	clockwise	practice	Guided	1	0.5	-0.25	31.38374	-0.025636	-1.45	-1.04998	0.957215375193769	-0.027182	0.0074715	0.052484
Trial1	2	1	blindfold	clockwise	practice	Guided	1	0.5	-0.25	31.40373	-0.025642	-1.45	-1.04999	0.957226939857338	0.0083782	0.020164	0.031302
Trial1	2	1	blindfold	clockwise	practice	Guided	1	0.5	-0.25	31.42374	-0.025645	-1.45	-1.04999	0.957228587646638	-0.036131	0.028625	0.018869
Trial1	2	1	blindfold	clockwise	practice	Guided	1	0.5	-0.25	31.44374	-0.025661	-1.45	-1.04998	0.957229104935404	-0.027211	0.0074597	0.035653
Trial1	2	1	blindfold	clockwise	practice	Guided	1	0.5	-0.25	31.46373	-0.025667	-1.45	-1.04999	0.957240668566985	-0.062868	0.015924	0.018981
Trial1	2	1	blindfold	clockwise	practice	Guided	1	0.5	-0.25	31.48373	-0.025673	-1.45	-1.04998	0.957235695332485	-0.040528	-0.0010072	0.039888
Trial1	2	1	blindfold	clockwise	practice	Guided	1	0.5	-0.25	31.50374	-0.025682	-1.45	-1.04998	0.957240636920636	-0.049564	0.054006	0.0021125
Trial1	2	1	blindfold	clockwise	practice	Guided	1	0.5	-0.25	31.52374	-0.025689	-1.45	-1.04998	0.957244479964306	0.012758	-0.0052418	0.0060612
Trial1	2	1	blindfold	clockwise	practice	Guided	1	0.5	-0.25	31.54373	-0.025694	-1.45	-1.04998	0.957247226478679	-0.036034	-0.030633	0.044034
Trial1	2	1	blindfold	clockwise	practice	Guided	1	0.5	-0.25	31.56374	-0.025697	-1.45	-1.04998	0.957248873373145	-0.0093441	-0.0052422	0.039719
Trial1	2	1	blindfold	clockwise	practice	Guided	1	0.5	-0.25	31.58374	-0.0257	-1.45	-1.04998	0.957250521297094	-0.027189	-0.0052476	0.027179
Trial1	2	1	blindfold	clockwise	practice	Guided	1	0.5	-0.25	31.60373	-0.025702	-1.45	-1.04998	0.95725161991671	-0.080599	-0.0094774	0.023179
Trial1	2	1	blindfold	clockwise	practice	Guided	1	0.5	-0.25	31.62373	-0.025707	-1.45	-1.04998	0.957254365455592	-0.0093578	0.0074495	0.031295
Trial1	2	1	blindfold	clockwise	practice	Guided	1	0.5	-0.25	31.64374	-0.025717	-1.45	-1.04998	0.957259857611005	0.0085048	0.020142	0.047955
Trial1	2	1	blindfold	clockwise	practice	Guided	1	0.5	-0.25	31.66374	-0.025719	-1.45	-1.04998	0.957260955232485	-0.027236	0.011675	0.0061368
Trial1	2	1	blindfold	clockwise	practice	Guided	1	0.5	-0.25	31.68373	-0.025724	-1.45	-1.04998	0.957263702879276	-0.089576	0.037064	-0.006228
Trial1	2	1	blindfold	clockwise	practice	Guided	1	0.5	-0.25	31.70374	-0.025728	-1.45	-1.04999	0.957274167836774	-0.018305	-0.026411	0.010287
Trial1	2	1	blindfold	clockwise	practice	Guided	1	0.5	-0.25	31.72374	-0.025736	-1.45	-1.04999	0.957278561435304	-0.06268	0.028601	0.039854
Trial1	2	1	blindfold	clockwise	practice	Guided	1	0.5	-0.25	31.74374	-0.025758	-1.45	-1.04999	0.957290643816265	-0.013777	-0.0052599	0.022846
Trial1	2	1	blindfold	clockwise	practice	Guided	1	0.5	-0.25	31.76373	-0.025763	-1.45	-1.04999	0.957293389535681	-0.036003	0.045519	0.027125
Trial1	2	1	blindfold	clockwise	practice	Guided	1	0.5	-0.25	31.78374	-0.025767	-1.45	-1.04999	0.95729558591974	-0.0093445	0.020126	0.014412
Trial1	2	1	blindfold	clockwise	practice	Guided	1	0.5	-0.25	31.80374	-0.025771	-1.45	-1.04998	0.957289514874212	-0.044969	0.011659	0.0061446
Trial1	2	1	blindfold	clockwise	practice	Guided	1	0.5	-0.25	31.82373	-0.025776	-1.45	-1.04998	0.957292261687779	-0.040479	-0.0052682	0.014517
Trial1	2	1	blindfold	clockwise	practice	Guided	1	0.5	-0.25	31.84373	-0.025787	-1.45	-1.04998	0.957298302695771	-0.049263	-0.013735	0.039734
Trial1	2	1	blindfold	clockwise	practice	Guided	1	0.5	-0.25	31.86374	-0.025792	-1.45	-1.04998	0.957301049567711	-0.00030603	0.02012	0.035439
Trial1	2	1	blindfold	clockwise	practice	Guided	1	0.5	-0.25	31.88374	-0.025796	-1.45	-1.04998	0.957303246055348	0.017371	0.0074255	0.005855
Trial1	2	1	blindfold	clockwise	practice	Guided	1	0.5	-0.25	31.90373	-0.025801	-1.45	-1.04998	0.957305991937064	0.008577	0.020122	0.03108
Trial1	2	1	blindfold	clockwise	practice	Guided	1	0.5	-0.25	31.92374	-0.025806	-1.45	-1.04998	0.957308738860079	-0.049264	-0.013736	0.031298
Trial1	2	1	blindfold	clockwise	practice	Guided	1	0.5	-0.25	31.94374	-0.025816	-1.45	-1.04998	0.957314231737763	-0.03593	0.032816	0.022827
Trial1	2	1	blindfold	clockwise	practice	Guided	1	0.5	-0.25	31.96373	-0.025821	-1.45	-1.04998	0.95731697769242	-0.02699	0.02858	0.031186
Trial1	2	1	blindfold	clockwise	practice	Guided	1	0.5	-0.25	31.98373	-0.025825	-1.45	-1.04998	0.957319174264653	-0.035916	-0.013738	0.022813
Trial1	2	1	blindfold	clockwise	practice	Guided	1	0.5	-0.25	32.00374	-0.02583	-1.45	-1.04998	0.957321921275223	-0.031342	0.011653	0.052186
Trial1	2	1	blindfold	clockwise	practice	Guided	1	0.5	-0.25	32.02374	-0.025834	-1.45	-1.04998	0.957324118896815	0.0042644	-0.013739	0.052039
Trial1	2	1	blindfold	clockwise	practice	Guided	1	0.5	-0.25	32.04373	-0.025844	-1.45	-1.04998	0.957329609932527	-0.067001	0.007423	0.031297
Trial1	2	1	blindfold	clockwise	practice	Guided	1	0.5	-0.25	32.06374	-0.025851	-1.45	-1.04998	0.957333455849464	-0.035926	-0.0052737	0.010167
Trial1	2	1	blindfold	clockwise	practice	Guided	1	0.5	-0.25	32.08374	-0.025856	-1.45	-1.04998	0.95733620193175	-0.04022	0.0031889	0.047975
Trial1	2	1	blindfold	clockwise	practice	Guided	1	0.5	-0.25	32.10373	-0.025862	-1.45	-1.04998	0.957339497459185	-0.026881	0.0031881	0.043712
Trial1	2	1	blindfold	clockwise	practice	Guided	1	0.5	-0.25	32.12373	-0.025865	-1.45	-1.04998	0.95734114574432	-0.035856	0.020115	0.022737
Trial1	2	1	blindfold	clockwise	practice	Guided	1	0.5	-0.25	32.14374	-0.025872	-1.45	-1.04998	0.957344990745356	-0.022313	0.015878	0.047917
Trial1	2	1	blindfold	clockwise	practice	Guided	1	0.5	-0.25	32.16374	-0.025874	-1.45	-1.04998	0.957346089615976	-0.035739	0.032804	0.047925
Trial1	2	1	blindfold	clockwise	practice	Guided	1	0.5	-0.25	32.18373	-0.025878	-1.45	-1.04998	0.957348286342807	-0.017932	-0.022209	0.052098
Trial1	2	1	blindfold	clockwise	practice	Guided	1	0.5	-0.25	32.20374	-0.025884	-1.45	-1.04998	0.957351581966512	-0.017841	0.0031794	0.068817
Trial1	2	1	blindfold	clockwise	practice	Guided	1	0.5	-0.25	32.22374	-0.025887	-1.45	-1.04998	0.957353231322974	-0.062465	-0.017981	0.035383
Trial1	2	1	blindfold	clockwise	practice	Guided	1	0.5	-0.25	32.24374	-0.025895	-1.45	-1.04998	0.957357624864147	-0.022451	0.0031715	0.010006
Trial1	2	1	blindfold	clockwise	practice	Guided	1	0.5	-0.25	32.26373	-0.025899	-1.45	-1.04998	0.957359822675422	-0.031326	0.032793	0.026832
Trial1	2	1	blindfold	clockwise	practice	Guided	1	0.5	-0.25	32.28374	-0.025902	-1.45	-1.04998	0.957361470018344	-0.00016941	0.0074017	0.039441
Trial1	2	1	blindfold	clockwise	practice	Guided	1	0.5	-0.25	32.30374	-0.025907	-1.45	-1.04998	0.957364217309794	-0.0046106	0.041255	0.02671
Trial1	2	1	blindfold	clockwise	practice	Guided	1	0.5	-0.25	32.32373	-0.025913	-1.45	-1.04998	0.957367513060403	-0.0091188	0.011629	0.0099176
Trial1	2	1	blindfold	clockwise	practice	Guided	1	0.5	-0.25	32.34373	-0.025919	-1.45	-1.04998	0.957370809860484	0.031026	0.028553	0.043502
Trial1	2	1	blindfold	clockwise	practice	Guided	1	0.5	-0.25	32.36374	-0.025924	-1.45	-1.04998	0.957373555167498	0.017701	-0.013765	0.034986
Trial1	2	1	blindfold	clockwise	practice	Guided	1	0.5	-0.25	32.38374	-0.025929	-1.45	-1.04998	0.957376302539192	-0.049122	0.020087	0.0056323
Trial1	2	1	blindfold	clockwise	practice	Guided	1	0.5	-0.25	32.40373	-0.025933	-1.45	-1.04998	0.957378500449681	-0.031085	-0.0053022	0.064546
Trial1	2	1	blindfold	clockwise	practice	Guided	1	0.5	-0.25	32.42374	-0.025937	-1.45	-1.04998	0.957380697348601	0.013354	-0.0095325	0.043398
Trial1	2	1	blindfold	clockwise	practice	Guided	1	0.5	-0.25	32.44374	-0.025941	-1.45	-1.04998	0.957382895282434	-0.031152	0.015855	0.02679
Trial1	2	1	blindfold	clockwise	practice	Guided	1	0.5	-0.25	32.46373	-0.02595	-1.45	-1.04998	0.957387838629718	-0.0045899	0.032778	0.014024
Trial1	2	1	blindfold	clockwise	practice	Guided	1	0.5	-0.25	32.48373	-0.025959	-1.45	-1.04998	0.957392783059328	-0.031247	0.024311	0.02252
Trial1	2	1	blindfold	clockwise	practice	Guided	1	0.5	-0.25	32.50374	-0.025969	-1.45	-1.04998	0.957398277052989	-0.017889	0.0497	0.022459
Trial1	2	1	blindfold	clockwise	practice	Guided	1	0.5	-0.25	32.52374	-0.025973	-1.45	-1.04998	0.957400475080192	0.008734	0.0073782	0.0013457
Trial1	2	1	blindfold	clockwise	practice	Guided	1	0.5	-0.25	32.54373	-0.025983	-1.45	-1.04998	0.957405969175965	0.022232	-0.013783	0.022416
Trial1	2	1	blindfold	clockwise	practice	Guided	1	0.5	-0.25	32.56374	-0.025986	-1.45	-1.04998	0.957407616702601	-0.031177	0.0073716	0.030876
Trial1	2	1	blindfold	clockwise	practice	Guided	1	0.5	-0.25	32.58374	-0.02599	-1.45	-1.04998	0.95740981375609	0.031147	-0.0095585	0.034821
Trial1	2	1	blindfold	clockwise	practice	Guided	1	0.5	-0.25	32.60373	-0.025992	-1.45	-1.04998	0.957410912798867	-0.0044321	0.028529	0.051859
Trial1	2	1	blindfold	clockwise	practice	Guided	1	0.5	-0.25	32.62373	-0.025994	-1.45	-1.04998	0.957412010821241	-0.048977	-0.0053264	0.026721
Trial1	2	1	blindfold	clockwise	practice	Guided	1	0.5	-0.25	32.64374	-0.026	-1.45	-1.04998	0.957415307975829	-0.0044481	0.0073712	0.018199
Trial1	2	1	blindfold	clockwise	practice	Guided	1	0.5	-0.25	32.66374	-0.026004	-1.45	-1.04998	0.957417505070144	-0.040042	-0.018023	0.030858
Trial1	2	1	blindfold	clockwise	practice	Guided	1	0.5	-0.25	32.68373	-0.026012	-1.45	-1.04998	0.957421900317106	-0.040048	-0.0053252	0.039231
Trial1	2	1	blindfold	clockwise	practice	Guided	1	0.5	-0.25	32.70374	-0.026021	-1.45	-1.04998	0.957426845153642	-0.022191	-0.0095567	0.03497
Trial1	2	1	blindfold	clockwise	practice	Guided	1	0.5	-0.25	32.72374	-0.026024	-1.45	-1.04998	0.957428493786735	-0.022203	0.045454	0.03496
Trial1	2	1	blindfold	clockwise	practice	Guided	1	0.5	-0.25	32.74374	-0.02603	-1.45	-1.04998	0.957431790049248	-0.048906	0.036988	0.035047
Trial1	2	1	blindfold	clockwise	practice	Guided	1	0.5	-0.25	32.76373	-0.026035	-1.45	-1.04998	0.957434536784162	-0.017748	-0.018024	0.059957
Trial1	2	1	blindfold	clockwise	practice	Guided	1	0.5	-0.25	32.78374	-0.026039	-1.45	-1.04998	0.957436733980538	-0.031091	0.011596	0.030759
Trial1	2	1	blindfold	clockwise	practice	Guided	1	0.5	-0.25	32.80374	-0.026045	-1.45	-1.04998	0.957440030308663	-0.057798	0.0031313	0.026657
Trial1	2	1	blindfold	clockwise	practice	Guided	1	0.5	-0.25	32.82373	-0.026054	-1.45	-1.04998	0.957444976385166	0.017812	0.02852	0.013749
Trial1	2	1	blindfold	clockwise	practice	Guided	1	0.5	-0.25	32.84373	-0.026062	-1.45	-1.04999	0.957457639007567	7.6609E-06	0.0073597	0.0096041
Trial1	2	1	blindfold	clockwise	practice	Guided	1	0.5	-0.25	32.86374	-0.026065	-1.45	-1.04998	0.957451019623191	-0.031002	0.020052	0.043319
Trial1	2	1	blindfold	clockwise	practice	Guided	1	0.5	-0.25	32.88374	-0.026069	-1.45	-1.04999	0.957461484981021	-0.048946	-0.030733	0.039057
Trial1	2	1	blindfold	clockwise	practice	Guided	1	0.5	-0.25	32.90373	-0.026073	-1.45	-1.04998	0.957455415225989	-0.0043232	0.020048	0.034815
Trial1	2	1	blindfold	clockwise	practice	Guided	1	0.5	-0.25	32.92374	-0.026076	-1.45	-1.04999	0.957465330990201	-0.035482	0.011584	0.030711
Trial1	2	1	blindfold	clockwise	practice	Guided	1	0.5	-0.25	32.94374	-0.026085	-1.45	-1.04998	0.957462009229404	0.013565	-0.0095771	0.047532
Trial1	2	1	blindfold	clockwise	practice	Guided	1	0.5	-0.25	32.96373	-0.02609	-1.45	-1.04998	0.957464756164807	-0.030975	0.015812	0.039069
Trial1	2	1	blindfold	clockwise	practice	Guided	1	0.5	-0.25	32.98373	-0.026095	-1.45	-1.04998	0.957467503118432	-0.017783	-0.009581	0.01386
Trial1	2	1	blindfold	clockwise	practice	Guided	1	0.5	-0.25	33.00374	-0.026098	-1.45	-1.04999	0.957477419849861	-0.066593	-0.030738	0.030793
Trial1	2	1	blindfold	clockwise	practice	Guided	1	0.5	-0.25	33.02374	-0.026104	-1.45	-1.04998	0.957472449523125	0.0089484	0.032739	0.0010865
Trial1	2	1	blindfold	clockwise	practice	Guided	1	0.5	-0.25	33.04373	-0.02611	-1.45	-1.04998	0.9574757461356	-0.035504	-0.039206	0.022366
Trial1	2	1	blindfold	clockwise	practice	Guided	1	0.5	-0.25	33.06374	-0.026116	-1.45	-1.04998	0.957479042774318	-0.01748	0.02427	0.064164
Trial1	2	1	blindfold	clockwise	practice	Guided	1	0.5	-0.25	33.08374	-0.026123	-1.45	-1.04998	0.957482889056574	-0.062136	-0.018052	0.022331
Trial1	2	1	blindfold	clockwise	practice	Guided	1	0.5	-0.25	33.10373	-0.026127	-1.45	-1.04998	0.957485086509543	-0.030996	0.062352	0.018
Trial1	2	1	blindfold	clockwise	practice	Guided	1	0.5	-0.25	33.12373	-0.026132	-1.45	-1.04998	0.957487834621537	-0.01302	-0.0011302	0.05992
Trial1	2	1	blindfold	clockwise	practice	Guided	1	0.5	-0.25	33.14374	-0.026141	-1.45	-1.04998	0.957492779222036	-0.0086558	-0.013829	0.034681
Trial1	2	1	blindfold	clockwise	practice	Guided	1	0.5	-0.25	33.16374	-0.026147	-1.45	-1.04998	0.957496077019871	-0.070878	-0.0095973	0.051718
Trial1	2	1	blindfold	clockwise	practice	Guided	1	0.5	-0.25	33.18373	-0.026153	-1.45	-1.04998	0.957499373820425	0.004679	-0.0095952	0.02621
Trial1	2	1	blindfold	clockwise	practice	Guided	1	0.5	-0.25	33.20374	-0.026157	-1.45	-1.04998	0.957501571360859	0.013635	-0.013827	0.038765
Trial1	2	1	blindfold	clockwise	practice	Guided	1	0.5	-0.25	33.22374	-0.026161	-1.45	-1.04998	0.9575037699365	-0.05314	0.032723	0.022098
Trial1	2	1	blindfold	clockwise	practice	Guided	1	0.5	-0.25	33.24374	-0.026167	-1.45	-1.04998	0.957507066798287	-0.017447	0.028494	0.051464
Trial1	2	1	blindfold	clockwise	practice	Guided	1	0.5	-0.25	33.26373	-0.02617	-1.45	-1.04998	0.95750871472724	-0.013124	-0.0053616	0.017838
Trial1	2	1	blindfold	clockwise	practice	Guided	1	0.5	-0.25	33.28374	-0.026173	-1.45	-1.04998	0.957510363686314	-0.057633	-0.0053608	0.013805
Trial1	2	1	blindfold	clockwise	practice	Guided	1	0.5	-0.25	33.30374	-0.026177	-1.45	-1.04998	0.957512562308623	0.0091888	-0.0011297	0.030331
Trial1	2	1	blindfold	clockwise	practice	Guided	1	0.5	-0.25	33.32373	-0.026181	-1.45	-1.04998	0.957514760942602	0.00034636	-0.034986	0.042956
Trial1	2	1	blindfold	clockwise	practice	Guided	1	0.5	-0.25	33.34373	-0.026188	-1.45	-1.04998	0.957518606532975	-0.039689	-0.04768	0.05155
Trial1	2	1	blindfold	clockwise	practice	Guided	1	0.5	-0.25	33.36374	-0.026193	-1.45	-1.04998	0.957521354867372	-0.0085818	0.011565	0.030368
Trial1	2	1	blindfold	clockwise	practice	Guided	1	0.5	-0.25	33.38374	-0.026197	-1.45	-1.04998	0.957523553548017	-0.075239	0.02426	0.030728
Trial1	2	1	blindfold	clockwise	practice	Guided	1	0.5	-0.25	33.40373	-0.026208	-1.45	-1.04998	0.957529596909125	-0.03513	-0.0053649	0.064052
Trial1	2	1	blindfold	clockwise	practice	Guided	1	0.5	-0.25	33.42374	-0.026214	-1.45	-1.04998	0.957532895000082	-0.0039895	0.0073291	0.059716
Trial1	2	1	blindfold	clockwise	practice	Guided	1	0.5	-0.25	33.44374	-0.026221	-1.45	-1.04998	0.95753674178242	0.0092075	0.0073223	0.0050826
Trial1	2	1	blindfold	clockwise	practice	Guided	1	0.5	-0.25	33.46373	-0.026224	-1.45	-1.04998	0.957538389829422	-0.021871	0.045403	0.034564
Trial1	2	1	blindfold	clockwise	practice	Guided	1	0.5	-0.25	33.48373	-0.026227	-1.45	-1.04998	0.957540039930254	0.0092353	-0.035004	0.0091431
Trial1	2	1	blindfold	clockwise	practice	Guided	1	0.5	-0.25	33.50374	-0.026231	-1.45	-1.04998	0.95754223768642	-0.039723	-0.018079	0.017818
Trial1	2	1	blindfold	clockwise	practice	Guided	1	0.5	-0.25	33.52374	-0.026234	-1.45	-1.04998	0.957543885755282	-0.021951	0.020006	0.0093375
Trial1	2	1	blindfold	clockwise	practice	Guided	1	0.5	-0.25	33.54373	-0.02624	-1.45	-1.04998	0.957547182936329	-0.0084552	0.0073063	0.021904
Trial1	2	1	blindfold	clockwise	practice	Guided	1	0.5	-0.25	33.56374	-0.026242	-1.45	-1.04998	0.957548282343728	0.00044829	0.0073076	0.042822
Trial1	2	1	blindfold	clockwise	practice	Guided	1	0.5	-0.25	33.58374	-0.026245	-1.45	-1.04999	0.957558198699528	-0.070894	-0.0053875	0.0052988
Trial1	2	1	blindfold	clockwise	practice	Guided	1	0.5	-0.25	33.60373	-0.026253	-1.45	-1.04999	0.957562594290515	-0.048602	0.0030767	0.013603
Trial1	2	1	blindfold	clockwise	practice	Guided	1	0.5	-0.25	33.62373	-0.026261	-1.45	-1.04999	0.957566991975481	-0.075226	0.0030761	0.030501
Trial1	2	1	blindfold	clockwise	practice	Guided	1	0.5	-0.25	33.64374	-0.026281	-1.45	-1.04998	0.957569717276194	0.00047508	-0.001156	0.046949
Trial1	2	1	blindfold	clockwise	practice	Guided	1	0.5	-0.25	33.66374	-0.02629	-1.45	-1.04998	0.957574662854052	-0.035182	-0.022316	0.021916
Trial1	2	1	blindfold	clockwise	practice	Guided	1	0.5	-0.25	33.68373	-0.026295	-1.45	-1.04998	0.957577411560286	-0.0084763	0.024232	0.026
Trial1	2	1	blindfold	clockwise	practice	Guided	1	0.5	-0.25	33.70374	-0.026298	-1.45	-1.04998	0.957579059769043	-0.052919	0.032694	0.034568
Trial1	2	1	blindfold	clockwise	practice	Guided	1	0.5	-0.25	33.72374	-0.026302	-1.45	-1.04998	0.9575812587559	-0.035179	-0.035017	0.017688
Trial1	2	1	blindfold	clockwise	practice	Guided	1	0.5	-0.25	33.74374	-0.026308	-1.45	-1.04998	0.957584556234314	-0.057399	0.011532	0.021872
Trial1	2	1	blindfold	clockwise	practice	Guided	1	0.5	-0.25	33.76373	-0.026313	-1.45	-1.04998	0.957587303982407	-0.021692	-0.030787	0.04701
Trial1	2	1	blindfold	clockwise	practice	Guided	1	0.5	-0.25	33.78374	-0.026317	-1.45	-1.04998	0.957589501989245	-0.0039681	-0.013864	0.025932
Trial1	2	1	blindfold	clockwise	practice	Guided	1	0.5	-0.25	33.80374	-0.026321	-1.45	-1.04999	0.957599966886519	-0.0040107	-0.0096338	0.013323
Trial1	2	1	blindfold	clockwise	practice	Guided	1	0.5	-0.25	33.82373	-0.026324	-1.45	-1.04999	0.957601616161633	-0.079638	0.0072912	0.017818
Trial1	2	1	blindfold	clockwise	practice	Guided	1	0.5	-0.25	33.84373	-0.026335	-1.45	-1.04999	0.957607661512312	-0.03947	-0.026565	0.042842
Trial1	2	1	blindfold	clockwise	practice	Guided	1	0.5	-0.25	33.86374	-0.026339	-1.45	-1.04999	0.957609859564296	-0.017315	0.011522	0.017544
Trial1	2	1	blindfold	clockwise	practice	Guided	1	0.5	-0.25	33.88374	-0.026341	-1.45	-1.04999	0.957610959106551	-0.030542	0.0072859	0.046989
Trial1	2	1	blindfold	clockwise	practice	Guided	1	0.5	-0.25	33.90373	-0.026344	-1.45	-1.04999	0.957612609449189	0.00059693	0.003053	0.042657
Trial1	2	1	blindfold	clockwise	practice	Guided	1	0.5	-0.25	33.92374	-0.026348	-1.45	-1.04999	0.95761480752741	-0.039429	0.019979	0.047009
Trial1	2	1	blindfold	clockwise	practice	Guided	1	0.5	-0.25	33.94374	-0.026355	-1.45	-1.04999	0.957618653936392	-0.03065	0.041134	0.021686
Trial1	2	1	blindfold	clockwise	practice	Guided	1	0.5	-0.25	33.96373	-0.026357	-1.45	-1.04999	0.957619753501974	-0.003895	0.0072762	0.025843
Trial1	2	1	blindfold	clockwise	practice	Guided	1	0.5	-0.25	33.98373	-0.026361	-1.45	-1.04998	0.957613686976646	-0.039537	0.049592	0.01336
Trial1	2	1	blindfold	clockwise	practice	Guided	1	0.5	-0.25	34.00374	-0.026364	-1.45	-1.04998	0.957615336353472	-0.034949	0.011502	0.046948
Trial1	2	1	blindfold	clockwise	practice	Guided	1	0.5	-0.25	34.02374	-0.026367	-1.44999	-1.04998	0.957616984713033	0.013992	0.019959	0.059506
Trial1	2	1	blindfold	clockwise	practice	Guided	1	0.5	-0.25	34.04373	-0.026374	-1.45	-1.04998	0.957620833299782	-0.017278	0.015726	0.0090527
Trial1	2	1	blindfold	clockwise	practice	Guided	1	0.5	-0.25	34.06374	-0.026378	-1.45	-1.04999	0.957631297068993	-0.030571	0.007259	0.021699
Trial1	2	1	blindfold	clockwise	practice	Guided	1	0.5	-0.25	34.08374	-0.026382	-1.45	-1.04999	0.957633496270139	0.0050034	0.011488	0.013149
Trial1	2	1	blindfold	clockwise	practice	Guided	1	0.5	-0.25	34.10373	-0.026384	-1.45	-1.04999	0.957634594851245	0.0096427	-0.039292	0.059324
Trial1	2	1	blindfold	clockwise	practice	Guided	1	0.5	-0.25	34.12373	-0.026387	-1.45	-1.04999	0.957636243240284	-0.066068	0.0030266	0.042817
Trial1	2	1	blindfold	clockwise	practice	Guided	1	0.5	-0.25	34.14374	-0.026394	-1.45	-1.04998	0.957631826387185	-0.043822	0.036879	0.038511
Trial1	2	1	blindfold	clockwise	practice	Guided	1	0.5	-0.25	34.16374	-0.026398	-1.45	-1.04998	0.957634025653964	-0.017029	0.011485	0.059395
Trial1	2	1	blindfold	clockwise	practice	Guided	1	0.5	-0.25	34.18373	-0.026402	-1.45	-1.04998	0.957636223908532	-0.01709	0.007255	0.042584
Trial1	2	1	blindfold	clockwise	practice	Guided	1	0.5	-0.25	34.20374	-0.026405	-1.45	-1.04998	0.957637872351137	-0.066083	-0.018136	0.030172
Trial1	2	1	blindfold	clockwise	practice	Guided	1	0.5	-0.25	34.22374	-0.02641	-1.45	-1.04999	0.957648886909281	0.022973	0.028415	0.042408
Trial1	2	1	blindfold	clockwise	practice	Guided	1	0.5	-0.25	34.24374	-0.026416	-1.45	-1.04998	0.95764391942714	-0.0082487	-0.0012095	0.013207
Trial1	2	1	blindfold	clockwise	practice	Guided	1	0.5	-0.25	34.26373	-0.026421	-1.45	-1.04998	0.95764666756871	0.014061	0.015716	0.034019
Trial1	2	1	blindfold	clockwise	practice	Guided	1	0.5	-0.25	34.28374	-0.026425	-1.45	-1.04999	0.957657132275803	-0.048367	0.028409	0.00066066
Trial1	2	1	blindfold	clockwise	practice	Guided	1	0.5	-0.25	34.30374	-0.026427	-1.45	-1.04999	0.957658231943434	-0.065978	-0.0054511	0.046925
Trial1	2	1	blindfold	clockwise	practice	Guided	1	0.5	-0.25	34.32373	-0.02643	-1.45	-1.04998	0.957651616112477	-0.012623	-0.001221	0.029904
Trial1	2	1	blindfold	clockwise	practice	Guided	1	0.5	-0.25	34.34373	-0.026438	-1.45	-1.04999	0.957664279143612	-0.012575	0.0284	0.0089397
Trial1	2	1	blindfold	clockwise	practice	Guided	1	0.5	-0.25	34.36374	-0.026441	-1.45	-1.04999	0.95766592765066	-0.0037372	-0.013919	0.025642
Trial1	2	1	blindfold	clockwise	practice	Guided	1	0.5	-0.25	34.38374	-0.026445	-1.45	-1.04999	0.957668126011559	0.031804	0.015698	0.025492
Trial1	2	1	blindfold	clockwise	practice	Guided	1	0.5	-0.25	34.40373	-0.026447	-1.45	-1.04998	0.95766096045112	-0.065989	0.053786	0.034276
Trial1	2	1	blindfold	clockwise	practice	Guided	1	0.5	-0.25	34.42374	-0.026451	-1.45	-1.04999	0.957671424086723	-0.021518	0.019928	0.025689
Trial1	2	1	blindfold	clockwise	practice	Guided	1	0.5	-0.25	34.44374	-0.02646	-1.45	-1.04999	0.95767637176062	-0.039233	-0.013924	0.042545
Trial1	2	1	blindfold	clockwise	practice	Guided	1	0.5	-0.25	34.46373	-0.026463	-1.45	-1.04998	0.957669756158375	-0.0081469	-0.039315	0.025613
Trial1	2	1	blindfold	clockwise	practice	Guided	1	0.5	-0.25	34.48373	-0.026466	-1.45	-1.04998	0.957671404734275	0.0052599	0.036855	0.038148
Trial1	2	1	blindfold	clockwise	practice	Guided	1	0.5	-0.25	34.50374	-0.026469	-1.45	-1.04998	0.957673054340695	-0.043735	0.015695	0.025736
Trial1	2	1	blindfold	clockwise	practice	Guided	1	0.5	-0.25	34.52374	-0.026471	-1.45	-1.04998	0.957674154081953	-0.0082995	0.007233	-0.016416
Trial1	2	1	blindfold	clockwise	practice	Guided	1	0.5	-0.25	34.54373	-0.026478	-1.45	-1.04998	0.957678002175339	-0.052568	0.045315	0.046692
Trial1	2	1	blindfold	clockwise	practice	Guided	1	0.5	-0.25	34.56374	-0.02648	-1.45	-1.04999	0.957687366006397	-0.039145	0.0072275	0.055084
Trial1	2	1	blindfold	clockwise	practice	Guided	1	0.5	-0.25	34.58374	-0.026483	-1.45	-1.04998	0.957680750542763	-0.039257	0.019921	0.025677
Trial1	2	1	blindfold	clockwise	practice	Guided	1	0.5	-0.25	34.60373	-0.026486	-1.45	-1.04999	0.95769066423456	-0.043652	0.0072233	0.038286
Trial1	2	1	blindfold	clockwise	practice	Guided	1	0.5	-0.25	34.62373	-0.02649	-1.45	-1.04998	0.957684598697348	-0.052611	0.036846	0.021514
Trial1	2	1	blindfold	clockwise	practice	Guided	1	0.5	-0.25	34.64374	-0.026501	-1.45	-1.04998	0.957690646454685	-0.065876	0.015682	0.038348
Trial1	2	1	blindfold	clockwise	practice	Guided	1	0.5	-0.25	34.66374	-0.026507	-1.45	-1.04998	0.957693945827134	-0.048051	0.0029841	0.033978
Trial1	2	1	blindfold	clockwise	practice	Guided	1	0.5	-0.25	34.68373	-0.026511	-1.45	-1.04998	0.957696144399321	-0.030328	-0.030872	0.021383
Trial1	2	1	blindfold	clockwise	practice	Guided	1	0.5	-0.25	34.70374	-0.026516	-1.45	-1.04998	0.957698892886949	-0.034718	0.032604	0.033992
Trial1	2	1	blindfold	clockwise	practice	Guided	1	0.5	-0.25	34.72374	-0.02652	-1.45	-1.04998	0.957701091485355	0.0099233	0.032601	0.067404
Trial1	2	1	blindfold	clockwise	practice	Guided	1	0.5	-0.25	34.74374	-0.026529	-1.45	-1.04998	0.957706040678477	-0.056961	0.0072116	0.038256
Trial1	2	1	blindfold	clockwise	practice	Guided	1	0.5	-0.25	34.76373	-0.026534	-1.45	-1.04998	0.957708788207614	0.0054116	-0.0097136	0.046396
Trial1	2	1	blindfold	clockwise	practice	Guided	1	0.5	-0.25	34.78374	-0.026536	-1.45	-1.04998	0.957709888043609	0.00094814	-0.009716	0.042205
Trial1	2	1	blindfold	clockwise	practice	Guided	1	0.5	-0.25	34.80374	-0.02654	-1.45	-1.04998	0.957712087724347	0.014374	0.032598	0.058942
Trial1	2	1	blindfold	clockwise	practice	Guided	1	0.5	-0.25	34.82373	-0.026542	-1.45	-1.04998	0.957713187569089	-0.03914	0.011434	0.029785
Trial1	2	1	blindfold	clockwise	practice	Guided	1	0.5	-0.25	34.84373	-0.026549	-1.45	-1.04998	0.957717036024571	-0.016894	-0.0054945	0.012843
Trial1	2	1	blindfold	clockwise	practice	Guided	1	0.5	-0.25	34.86374	-0.026553	-1.45	-1.04998	0.957719235743205	-0.0035024	0.019894	0.03378
Trial1	2	1	blindfold	clockwise	practice	Guided	1	0.5	-0.25	34.88374	-0.026557	-1.45	-1.04998	0.957721434449415	-0.052529	0.0029665	0.012965
Trial1	2	1	blindfold	clockwise	practice	Guided	1	0.5	-0.25	34.90373	-0.02656	-1.45	-1.04998	0.957723083230696	-0.039104	0.015662	0.029703
Trial1	2	1	blindfold	clockwise	practice	Guided	1	0.5	-0.25	34.92374	-0.026564	-1.45	-1.04998	0.95772528298139	-0.065645	-0.026659	0.067602
Trial1	2	1	blindfold	clockwise	practice	Guided	1	0.5	-0.25	34.94374	-0.026568	-1.45	-1.04998	0.957727481719644	-0.0034554	0.011421	0.037935
Trial1	2	1	blindfold	clockwise	practice	Guided	1	0.5	-0.25	34.96373	-0.026571	-1.45	-1.04998	0.957729132573164	-0.016882	-0.0012754	0.029813
Trial1	2	1	blindfold	clockwise	practice	Guided	1	0.5	-0.25	34.98373	-0.026575	-1.45	-1.04998	0.957731331331817	-0.043457	0.0071863	0.04648
Trial1	2	1	blindfold	clockwise	practice	Guided	1	0.5	-0.25	35.00374	-0.026577	-1.45	-1.04999	0.957740695868002	-0.021271	-0.018205	0.029583
Trial1	2	1	blindfold	clockwise	practice	Guided	1	0.5	-0.25	35.02374	-0.02658	-1.45	-1.04999	0.957742344678751	-0.0035667	0.0029546	0.0043034
Trial1	2	1	blindfold	clockwise	practice	Guided	1	0.5	-0.25	35.04373	-0.026586	-1.45	-1.04999	0.957745643344019	-0.052368	-0.018206	0.025557
Trial1	2	1	blindfold	clockwise	practice	Guided	1	0.5	-0.25	35.06374	-0.02659	-1.45	-1.04999	0.957747843151514	-0.034578	0.045271	0.033805
Trial1	2	1	blindfold	clockwise	practice	Guided	1	0.5	-0.25	35.08374	-0.026594	-1.45	-1.04999	0.957750041946542	-0.012288	0.011414	0.042108
Trial1	2	1	blindfold	clockwise	practice	Guided	1	0.5	-0.25	35.10373	-0.026602	-1.45	-1.04998	0.957746176073862	-0.025677	-0.013976	0.029553
Trial1	2	1	blindfold	clockwise	practice	Guided	1	0.5	-0.25	35.12373	-0.026611	-1.45	-1.04998	0.957751123756441	0.018863	0.024108	0.037763
Trial1	2	1	blindfold	clockwise	practice	Guided	1	0.5	-0.25	35.14374	-0.02662	-1.45	-1.04998	0.957756073546347	-0.021292	0.019873	-0.0041268
Trial1	2	1	blindfold	clockwise	practice	Guided	1	0.5	-0.25	35.16374	-0.026622	-1.45	-1.04998	0.957757173507676	-0.016668	-0.022443	0.050483
Trial1	2	1	blindfold	clockwise	practice	Guided	1	0.5	-0.25	35.18373	-0.026624	-1.45	-1.04998	0.957758272447744	-0.047898	0.019875	0.042143
Trial1	2	1	blindfold	clockwise	practice	Guided	1	0.5	-0.25	35.20374	-0.026628	-1.45	-1.04998	0.957760472384973	-0.043423	0.015642	0.03377
Trial1	2	1	blindfold	clockwise	practice	Guided	1	0.5	-0.25	35.22374	-0.026632	-1.45	-1.04998	0.957762671309674	-0.056782	-0.01821	0.029616
Trial1	2	1	blindfold	clockwise	practice	Guided	1	0.5	-0.25	35.24374	-0.02664	-1.45	-1.04998	0.957767070218224	-0.052337	-0.039369	0.054797
Trial1	2	1	blindfold	clockwise	practice	Guided	1	0.5	-0.25	35.26373	-0.026643	-1.45	-1.04998	0.957768719180823	-0.0033468	0.011414	0.033572
Trial1	2	1	blindfold	clockwise	practice	Guided	1	0.5	-0.25	35.28374	-0.026649	-1.45	-1.04998	0.957772018149883	-0.0033894	-0.026679	0.029508
Trial1	2	1	blindfold	clockwise	practice	Guided	1	0.5	-0.25	35.30374	-0.026652	-1.45	-1.04999	0.95778193346516	0.0010492	0.019871	0.016739
Trial1	2	1	blindfold	clockwise	practice	Guided	1	0.5	-0.25	35.32373	-0.026655	-1.45	-1.04999	0.957783582439746	-0.030145	0.0029413	0.016786
Trial1	2	1	blindfold	clockwise	practice	Guided	1	0.5	-0.25	35.34373	-0.026664	-1.45	-1.04999	0.957788531451249	-0.021195	0.024098	0.012607
Trial1	2	1	blindfold	clockwise	practice	Guided	1	0.5	-0.25	35.36374	-0.026668	-1.45	-1.04999	0.957790731486068	-0.0032725	0.0071676	0.041929
Trial1	2	1	blindfold	clockwise	practice	Guided	1	0.5	-0.25	35.38374	-0.02667	-1.45	-1.04999	0.95779183150785	-0.030051	-0.0097613	0.021028
Trial1	2	1	blindfold	clockwise	practice	Guided	1	0.5	-0.25	35.40373	-0.026673	-1.45	-1.04999	0.957793480521755	-0.083377	-0.0055256	0.038037
Trial1	2	1	blindfold	clockwise	practice	Guided	1	0.5	-0.25	35.42374	-0.026681	-1.45	-1.04999	0.957797878607021	-0.007753	0.053717	0.029325
Trial1	2	1	blindfold	clockwise	practice	Guided	1	0.5	-0.25	35.44374	-0.026687	-1.45	-1.04999	0.957801178737927	-0.05219	-0.0012991	0.04209
Trial1	2	1	blindfold	clockwise	practice	Guided	1	0.5	-0.25	35.46373	-0.026691	-1.45	-1.04999	0.957803377815514	-0.0032846	0.011393	0.029285
Trial1	2	1	blindfold	clockwise	practice	Guided	1	0.5	-0.25	35.48373	-0.026693	-1.45	-1.04999	0.957804477870806	0.019056	0.0029241	0.050186
Trial1	2	1	blindfold	clockwise	practice	Guided	1	0.5	-0.25	35.50374	-0.026697	-1.45	-1.04999	0.957806676965868	-0.01652	0.028313	0.054519
Trial1	2	1	blindfold	clockwise	practice	Guided	1	0.5	-0.25	35.52374	-0.026699	-1.45	-1.04999	0.957807777029902	-0.025516	-0.0013138	0.029347
Trial1	2	1	blindfold	clockwise	practice	Guided	1	0.5	-0.25	35.54373	-0.026706	-1.45	-1.04998	0.95780336324859	-0.0077028	0.032537	0.029259
Trial1	2	1	blindfold	clockwise	practice	Guided	1	0.5	-0.25	35.56374	-0.026708	-1.45	-1.04998	0.957804463335231	-0.043333	0.011378	0.020904
Trial1	2	1	blindfold	clockwise	practice	Guided	1	0.5	-0.25	35.58374	-0.02671	-1.45	-1.04999	0.957813826409904	-0.021078	0.0029152	0.0083856
Trial1	2	1	blindfold	clockwise	practice	Guided	1	0.5	-0.25	35.60373	-0.026714	-1.45	-1.04999	0.957816026578772	-0.0076871	0.011379	0.029234
Trial1	2	1	blindfold	clockwise	practice	Guided	1	0.5	-0.25	35.62373	-0.026717	-1.45	-1.04999	0.95781767568878	-0.0032487	0.01984	0.025009
Trial1	2	1	blindfold	clockwise	practice	Guided	1	0.5	-0.25	35.64374	-0.02672	-1.45	-1.04999	0.957819325829636	0.0057757	0.032529	0.054356
Trial1	2	1	blindfold	clockwise	practice	Guided	1	0.5	-0.25	35.66374	-0.026721	-1.45	-1.04999	0.957819875878046	0.0056941	-0.014023	0.033349
Trial1	2	1	blindfold	clockwise	practice	Guided	1	0.5	-0.25	35.68373	-0.026724	-1.45	-1.04999	0.957821526027646	-0.020999	-0.0055588	0.029195
Trial1	2	1	blindfold	clockwise	practice	Guided	1	0.5	-0.25	35.70374	-0.026727	-1.45	-1.04999	0.957823175159497	0.010189	-0.0013309	0.041714
Trial1	2	1	blindfold	clockwise	practice	Guided	1	0.5	-0.25	35.72374	-0.02673	-1.45	-1.04999	0.957824825322208	-0.034321	0.002897	0.037687
Trial1	2	1	blindfold	clockwise	practice	Guided	1	0.5	-0.25	35.74373	-0.02674	-1.45	-1.04999	0.957830324887618	0.0011759	-0.022496	0.0081275
Trial1	2	1	blindfold	clockwise	practice	Guided	1	0.5	-0.25	35.76373	-0.026744	-1.45	-1.04999	0.957832524119578	-0.043181	-0.0055729	0.029155
Trial1	2	1	blindfold	clockwise	practice	Guided	1	0.5	-0.25	35.78374	-0.026751	-1.45	-1.04999	0.95783637357179	-0.0031734	0.0071204	0.029093
Trial1	2	1	blindfold	clockwise	practice	Guided	1	0.5	-0.25	35.80374	-0.026755	-1.45	-1.04999	0.957838572835783	-0.011997	0.01135	0.045956
Trial1	2	1	blindfold	clockwise	practice	Guided	1	0.5	-0.25	35.82373	-0.026759	-1.45	-1.04999	0.957840773135775	-0.034358	-0.022506	0.016641
Trial1	2	1	blindfold	clockwise	practice	Guided	1	0.5	-0.25	35.84373	-0.026768	-1.45	-1.04999	0.957845721804655	-0.047572	-0.0098121	0.062771
Trial1	2	1	blindfold	clockwise	practice	Guided	1	0.5	-0.25	35.86374	-0.026773	-1.45	-1.04999	0.957848472228812	-0.020968	0.0028838	0.020764
Trial1	2	1	blindfold	clockwise	practice	Guided	1	0.5	-0.25	35.88374	-0.026776	-1.45	-1.04999	0.957850121467675	0.0012877	0.011349	0.049941
Trial1	2	1	blindfold	clockwise	practice	Guided	1	0.5	-0.25	35.90373	-0.026778	-1.45	-1.04999	0.957851221646807	-0.038688	0.015579	0.037623
Trial1	2	1	blindfold	clockwise	practice	Guided	1	0.5	-0.25	35.92374	-0.026783	-1.45	-1.04999	0.957853972107388	-0.038766	0.015579	0.016613
Trial1	2	1	blindfold	clockwise	practice	Guided	1	0.5	-0.25	35.94374	-0.026792	-1.45	-1.04999	0.957858920933542	-0.047702	-0.001353	0.004033
Trial1	2	1	blindfold	clockwise	practice	Guided	1	0.5	-0.25	35.96373	-0.026797	-1.45	-1.04999	0.957861671445109	-0.012025	0.032496	0.02068
Trial1	2	1	blindfold	clockwise	practice	Guided	1	0.5	-0.25	35.98373	-0.026802	-1.45	-1.04999	0.957864420950481	-0.025299	-0.0098215	0.037526
Trial1	2	1	blindfold	clockwise	practice	Guided	1	0.5	-0.25	36.00374	-0.026806	-1.45	-1.04998	0.957858356809075	-0.047475	-0.026749	0.020646
Trial1	2	1	blindfold	clockwise	practice	Guided	1	0.5	-0.25	36.02374	-0.026809	-1.45	-1.04998	0.957860007158659	-0.065336	-0.018288	0.03767
Trial1	2	1	blindfold	clockwise	practice	Guided	1	0.5	-0.25	36.04373	-0.026817	-1.45	-1.04998	0.957864408122938	-0.020907	-0.001359	0.016472
Trial1	2	1	blindfold	clockwise	practice	Guided	1	0.5	-0.25	36.06374	-0.026822	-1.45	-1.04998	0.9578671567004	-0.065364	0.0028718	0.025045
Trial1	2	1	blindfold	clockwise	practice	Guided	1	0.5	-0.25	36.08374	-0.026828	-1.45	-1.04998	0.957870456451595	-0.074308	-0.0098262	0.012472
Trial1	2	1	blindfold	clockwise	practice	Guided	1	0.5	-0.25	36.10373	-0.026833	-1.45	-1.04999	0.957881471568261	-0.038548	-0.0098291	0.041792
Trial1	2	1	blindfold	clockwise	practice	Guided	1	0.5	-0.25	36.12373	-0.026835	-1.45	-1.04998	0.957874307389657	-0.01198	-0.0013657	0.016404
Trial1	2	1	blindfold	clockwise	practice	Guided	1	0.5	-0.25	36.14374	-0.026842	-1.45	-1.04998	0.957878157338943	-0.083097	0.015558	0.033475
Trial1	2	1	blindfold	clockwise	practice	Guided	1	0.5	-0.25	36.16374	-0.026846	-1.45	-1.04998	0.957880356886921	0.01926	0.024021	0.03305
Trial1	2	1	blindfold	clockwise	practice	Guided	1	0.5	-0.25	36.18373	-0.02685	-1.45	-1.04998	0.957882557471027	-0.043151	-0.014067	0.0038955
Trial1	2	1	blindfold	clockwise	practice	Guided	1	0.5	-0.25	36.20374	-0.026854	-1.45	-1.04998	0.957884757042301	-0.016325	0.019782	0.033178
Trial1	2	1	blindfold	clockwise	practice	Guided	1	0.5	-0.25	36.22374	-0.026858	-1.45	-1.04998	0.957886957649714	-0.051934	0.01555	0.029114
Trial1	2	1	blindfold	clockwise	practice	Guided	1	0.5	-0.25	36.24373	-0.026864	-1.45	-1.04998	0.957890257558186	-0.0073882	0.024012	0.037313
Trial1	2	1	blindfold	clockwise	practice	Guided	1	0.5	-0.25	36.26373	-0.026867	-1.45	-1.04998	0.957891908034503	0.0014658	0.036704	0.024668
Trial1	2	1	blindfold	clockwise	practice	Guided	1	0.5	-0.25	36.28374	-0.02687	-1.45	-1.04998	0.957893557492866	-0.038576	0.015544	0.024822
Trial1	2	1	blindfold	clockwise	practice	Guided	1	0.5	-0.25	36.30374	-0.026874	-1.45	-1.04998	0.957895758146891	-0.0030894	-0.018314	-0.0047294
Trial1	2	1	blindfold	clockwise	practice	Guided	1	0.5	-0.25	36.32373	-0.026878	-1.45	-1.04998	0.957897957788051	-0.025075	0.019771	0.058352
Trial1	2	1	blindfold	clockwise	practice	Guided	1	0.5	-0.25	36.34373	-0.026887	-1.45	-1.04998	0.957902909328434	0.0015691	-0.0056194	0.041424
Trial1	2	1	blindfold	clockwise	practice	Guided	1	0.5	-0.25	36.36374	-0.02689	-1.45	-1.04998	0.95790455883047	0.041573	0.0070742	0.028655
Trial1	2	1	blindfold	clockwise	practice	Guided	1	0.5	-0.25	36.38374	-0.026894	-1.45	-1.04999	0.957915021654601	-0.020719	-0.0056244	0.0289
Trial1	2	1	blindfold	clockwise	practice	Guided	1	0.5	-0.25	36.40373	-0.026901	-1.45	-1.05	0.957927235586026	-0.145508	0.083241	-0.020998
Trial1	2	1	blindfold	clockwise	practice	Guided	1	0.5	-0.25	36.42374	-0.026991	-1.44998	-1.05002	0.957993465583457	-0.238872	0.066293	-0.012212
Trial1	2	1	blindfold	clockwise	practice	Guided	1	0.5	-0.25	36.44374	-0.027666	-1.44994	-1.05003	0.958373308284641	-0.203456	0.091619	-0.08791
Trial1	2	1	blindfold	clockwise	practice	Guided	1	0.5	-0.25	36.46373	-0.028196	-1.44995	-1.05001	0.958648506746853	-0.17655	0.150843	-0.0039957
Trial1	2	1	blindfold	clockwise	practice	Guided	1	0.5	-0.25	36.48373	-0.02882	-1.44993	-1.04995	0.958942439002892	-0.051274	0.400448	0.096422
Trial1	2	1	blindfold	clockwise	practice	Guided	1	0.5	-0.25	36.50374	-0.029423	-1.44982	-1.04993	0.959258400280896	-0.01543	0.540029	0.146474
Trial1	2	1	blindfold	clockwise	practice	Guided	1	0.5	-0.25	36.52374	-0.029869	-1.44976	-1.04996	0.959529670060492	-0.015656	0.362204	0.096036
Trial1	2	1	blindfold	clockwise	practice	Guided	1	0.5	-0.25	36.54373	-0.030216	-1.44989	-1.04998	0.959738025242282	0.0018119	-0.010298	0.024518
Trial1	2	1	blindfold	clockwise	practice	Guided	1	0.5	-0.25	36.56374	-0.030312	-1.45	-1.04999	0.959799311968781	-0.055991	-0.035678	0.033176
Trial1	2	1	blindfold	clockwise	practice	Guided	1	0.5	-0.25	36.58374	-0.030409	-1.45003	-1.04997	0.959836318492893	-0.055973	0.023562	0.033168
Trial1	2	1	blindfold	clockwise	practice	Guided	1	0.5	-0.25	36.60373	-0.030509	-1.44997	-1.04995	0.959874891880377	0.06002	-0.120354	0.095612
Trial1	2	1	blindfold	clockwise	practice	Guided	1	0.5	-0.25	36.62373	-0.030539	-1.44994	-1.04993	0.959874782561411	0.122575	-0.027288	0.154088
Trial1	2	1	blindfold	clockwise	practice	Guided	1	0.5	-0.25	36.64374	-0.03044	-1.44987	-1.04993	0.959820066333003	0.118116	0.264552	0.166617
Trial1	2	1	blindfold	clockwise	practice	Guided	1	0.5	-0.25	36.66374	-0.030395	-1.44987	-1.04994	0.959803543942442	0.024184	0.243328	0.066219
Trial1	2	1	blindfold	clockwise	practice	Guided	1	0.5	-0.25	36.68373	-0.030387	-1.44988	-1.04995	0.959807468855511	-0.011439	0.171328	0.062163
Trial1	2	1	blindfold	clockwise	practice	Guided	1	0.5	-0.25	36.70374	-0.030388	-1.44989	-1.04996	0.959816368428998	-0.042758	0.023178	0.024494
Trial1	2	1	blindfold	clockwise	practice	Guided	1	0.5	-0.25	36.72374	-0.030401	-1.44995	-1.04998	0.959840242439359	-0.038315	-0.074155	0.020265
Trial1	2	1	blindfold	clockwise	practice	Guided	1	0.5	-0.25	36.74373	-0.030442	-1.44999	-1.04998	0.959862899661803	0.015067	-0.01492	0.015801
Trial1	2	1	blindfold	clockwise	practice	Guided	1	0.5	-0.25	36.76373	-0.030441	-1.45	-1.04998	0.959862347935958	0.041765	-0.010681	0.015672
Trial1	2	1	blindfold	clockwise	practice	Guided	1	0.5	-0.25	36.78374	-0.030442	-1.45	-1.04998	0.959862899661803	0.0063225	0.052791	0.045124
Trial1	2	1	blindfold	clockwise	practice	Guided	1	0.5	-0.25	36.80374	-0.030455	-1.45	-1.05005	0.959928404943187	-0.359765	-0.141874	-0.2135
Trial1	2	1	blindfold	clockwise	practice	Guided	1	0.5	-0.25	36.82373	-0.030706	-1.45006	-1.05002	0.960042096750292	-0.310143	-0.141807	-0.070976
Trial1	2	1	blindfold	clockwise	practice	Guided	1	0.5	-0.25	36.84373	-0.032147	-1.45003	-1.04996	0.960789496372442	-0.394044	-0.044445	0.017818
Trial1	2	1	blindfold	clockwise	practice	Guided	1	0.5	-0.25	36.86374	-0.033281	-1.45002	-1.0499	0.96136805359307	-0.277143	-0.129053	0.243865
Trial1	2	1	blindfold	clockwise	practice	Guided	1	0.5	-0.25	36.88374	-0.034693	-1.45003	-1.04986	0.962118819964469	-0.259105	0.150245	0.264962
Trial1	2	1	blindfold	clockwise	practice	Guided	1	0.5	-0.25	36.90373	-0.036134	-1.44994	-1.04984	0.962903759476685	-0.32545	0.129039	0.315688
Trial1	2	1	blindfold	clockwise	practice	Guided	1	0.5	-0.25	36.92374	-0.03785	-1.44994	-1.04987	0.96388519132878	-0.405296	0.023237	0.328731
Trial1	2	1	blindfold	clockwise	practice	Guided	1	0.5	-0.25	36.94374	-0.042062	-1.44994	-1.04994	0.966299745890538	-0.459538	0.247453	0.123366
Trial1	2	1	blindfold	clockwise	practice	Guided	1	0.5	-0.25	36.96373	-0.044606	-1.44993	-1.05003	0.967803536482846	-0.402494	0.069688	-0.023853
Trial1	2	1	blindfold	clockwise	practice	Guided	1	0.5	-0.25	36.98373	-0.047487	-1.44994	-1.05004	0.96943593364027	-0.286883	0.188146	-0.020128
Trial1	2	1	blindfold	clockwise	practice	Guided	1	0.5	-0.25	37.00374	-0.050467	-1.44992	-1.05003	0.971113745774601	-0.300294	0.141544	-0.066243
Trial1	2	1	blindfold	clockwise	practice	Guided	1	0.5	-0.25	37.02374	-0.053701	-1.44995	-1.05002	0.972942322658257	-0.3448	-0.065818	-0.074144
Trial1	2	1	blindfold	clockwise	practice	Guided	1	0.5	-0.25	37.04373	-0.060457	-1.45003	-1.05002	0.976802956022267	-0.13534	-0.031944	-0.04624
Trial1	2	1	blindfold	clockwise	practice	Guided	1	0.5	-0.25	37.06374	-0.063899	-1.45003	-1.05001	0.978773738452162	-0.037289	-0.180034	-0.03028
Trial1	2	1	blindfold	clockwise	practice	Guided	1	0.5	-0.25	37.08374	-0.067382	-1.45006	-1.05004	0.98080902656097	-0.033048	-0.116511	-0.068007
Trial1	2	1	blindfold	clockwise	practice	Guided	1	0.5	-0.25	37.10373	-0.070773	-1.45007	-1.0501	0.982823466495714	-0.04377	-0.150334	-0.227539
Trial1	2	1	blindfold	clockwise	practice	Guided	1	0.5	-0.25	37.12373	-0.073891	-1.45009	-1.0503	0.984799965498056	-0.103772	-0.370313	-0.419999
Trial1	2	1	blindfold	clockwise	practice	Guided	1	0.5	-0.25	37.14374	-0.080017	-1.45024	-1.05039	0.98845530049587	0.05109	-0.552139	-0.841706
Trial1	2	1	blindfold	clockwise	practice	Guided	1	0.5	-0.25	37.16374	-0.082556	-1.45027	-1.05046	0.9900038769662	0.156747	-0.619848	-0.91859
Trial1	2	1	blindfold	clockwise	practice	Guided	1	0.5	-0.25	37.18373	-0.084908	-1.4503	-1.05048	0.991405877120045	0.160301	-0.547907	-0.964888
Trial1	2	1	blindfold	clockwise	practice	Guided	1	0.5	-0.25	37.20374	-0.086511	-1.45029	-1.05046	0.992336301567797	0.093958	-0.564834	-0.909496
Trial1	2	1	blindfold	clockwise	practice	Guided	1	0.5	-0.25	37.22374	-0.08774801	-1.45028	-1.05036	0.99298730661992	-0.060308	-0.615616	-0.777347
Trial1	2	1	blindfold	clockwise	practice	Guided	1	0.5	-0.25	37.24373	-0.089857	-1.45027	-1.05026	0.99415655763147	-0.198651	-0.425113	-0.452097
Trial1	2	1	blindfold	clockwise	practice	Guided	1	0.5	-0.25	37.26373	-0.090827	-1.45023	-1.05016	0.994652026520308	-0.201289	-0.424999	-0.31331
Trial1	2	1	blindfold	clockwise	practice	Guided	1	0.5	-0.25	37.28374	-0.091838	-1.4502	-1.05004	0.995156386240137	-0.215945	-0.357183	-0.098464
Trial1	2	1	blindfold	clockwise	practice	Guided	1	0.5	-0.25	37.30374	-0.09291	-1.45017	-1.0499	0.995681763572174	-0.150461	-0.272463	0.156544
Trial1	2	1	blindfold	clockwise	practice	Guided	1	0.5	-0.25	37.32373	-0.093988	-1.45015	-1.04982	0.996259947462259	-0.037343	-0.25546	0.289388
Trial1	2	1	blindfold	clockwise	practice	Guided	1	0.5	-0.25	37.34373	-0.096067	-1.44997	-1.0498	0.9974848241804	-0.173212	0.260803	0.4297
Trial1	2	1	blindfold	clockwise	practice	Guided	1	0.5	-0.25	37.36374	-0.097071	-1.44986	-1.0498	0.998085106442079	-0.226792	0.290348	0.417703
Trial1	2	1	blindfold	clockwise	practice	Guided	1	0.5	-0.25	37.38374	-0.09812801	-1.44985	-1.04981	0.99872570801812	-0.249333	0.226799	0.346861
Trial1	2	1	blindfold	clockwise	practice	Guided	1	0.5	-0.25	37.40373	-0.09924001	-1.44987	-1.04981	0.999392071247079	-0.240423	0.175955	0.371619
Trial1	2	1	blindfold	clockwise	practice	Guided	1	0.5	-0.25	37.42374	-0.10043	-1.44991	-1.04986	1.00014609017453	-0.191057	-0.0060421	0.391841
Trial1	2	1	blindfold	clockwise	practice	Guided	1	0.5	-0.25	37.44374	-0.10315	-1.45007	-1.04993	1.0018372587159	-0.275306	-0.200652	0.094793
Trial1	2	1	blindfold	clockwise	practice	Guided	1	0.5	-0.25	37.46373	-0.10467	-1.4501	-1.05003	1.00283288856497	-0.317281	-0.242913	-0.038936
Trial1	2	1	blindfold	clockwise	practice	Guided	1	0.5	-0.25	37.48373	-0.10641	-1.45012	-1.05006	1.00390694333354	-0.38445	-0.285158	-0.071144
Trial1	2	1	blindfold	clockwise	practice	Guided	1	0.5	-0.25	37.50374	-0.1083	-1.45014	-1.05007	1.00505769547544	-0.393984	-0.310465	-0.117336
Trial1	2	1	blindfold	clockwise	practice	Guided	1	0.5	-0.25	37.52374	-0.11047	-1.45015	-1.05011	1.0064042931306	-0.318808	-0.263833	-0.15197
Trial1	2	1	blindfold	clockwise	practice	Guided	1	0.5	-0.25	37.54373	-0.11513	-1.45014	-1.05012	1.00924572525859	-0.106581	-0.289066	-0.239167
Trial1	2	1	blindfold	clockwise	practice	Guided	1	0.5	-0.25	37.56374	-0.11752	-1.45016	-1.05011	1.01069626498376	0.08947	-0.348213	-0.221382
Trial1	2	1	blindfold	clockwise	practice	Guided	1	0.5	-0.25	37.58374	-0.11963	-1.45018	-1.0501	1.01197899213194	0.125479	-0.352345	-0.213721
Trial1	2	1	blindfold	clockwise	practice	Guided	1	0.5	-0.25	37.60373	-0.12146	-1.45018	-1.05012	1.01311625071521	0.160466	-0.343787	-0.222483
Trial1	2	1	blindfold	clockwise	practice	Guided	1	0.5	-0.25	37.62373	-0.12304	-1.45017	-1.05016	1.01411781637717	0.025644	-0.331006	-0.291552
Trial1	2	1	blindfold	clockwise	practice	Guided	1	0.5	-0.25	37.64374	-0.12563	-1.45019	-1.05019	1.01573465817501	-0.083194	-0.470438	-0.398627
Trial1	2	1	blindfold	clockwise	practice	Guided	1	0.5	-0.25	37.66374	-0.12673	-1.45023	-1.05021	1.01642831979578	-0.06099	-0.525419	-0.398913
Trial1	2	1	blindfold	clockwise	practice	Guided	1	0.5	-0.25	37.68373	-0.12768	-1.45027	-1.05022	1.01702224933507	0.058465	-0.605823	-0.434584
Trial1	2	1	blindfold	clockwise	practice	Guided	1	0.5	-0.25	37.70374	-0.12836	-1.45031	-1.05022	1.01744206829292	0.124821	-0.707387	-0.452493
Trial1	2	1	blindfold	clockwise	practice	Guided	1	0.5	-0.25	37.72374	-0.12868	-1.45034	-1.05022	1.01763972907801	0.169338	-0.707387	-0.444231
Trial1	2	1	blindfold	clockwise	practice	Guided	1	0.5	-0.25	37.74373	-0.1287	-1.45036	-1.05023	1.01765995730969	0.136799	-0.830109	-0.519601
Trial1	2	1	blindfold	clockwise	practice	Guided	1	0.5	-0.25	37.76373	-0.12869	-1.45037	-1.05023	1.01765378025746	0.122711	-0.758168	-0.557135
Trial1	2	1	blindfold	clockwise	practice	Guided	1	0.5	-0.25	37.78374	-0.12869	-1.45037	-1.05024	1.01766165443523	0.08139	-0.694691	-0.623582
Trial1	2	1	blindfold	clockwise	practice	Guided	1	0.5	-0.25	37.80374	-0.12869	-1.45037	-1.05025	1.01766952865061	0.067552	-0.728546	-0.64853
Trial1	2	1	blindfold	clockwise	practice	Guided	1	0.5	-0.25	37.82373	-0.12869	-1.45037	-1.05026	1.01767730916227	0.018447	-0.783559	-0.656023
Trial1	2	1	blindfold	clockwise	practice	Guided	1	0.5	-0.25	37.84373	-0.12869	-1.45038	-1.05027	1.01768518345241	-0.035871	-0.889354	-0.705426
Trial1	2	1	blindfold	clockwise	practice	Guided	1	0.5	-0.25	37.86374	-0.12869	-1.45039	-1.05027	1.01768518345241	0.012685	-0.889354	-0.7186
Trial1	2	1	blindfold	clockwise	practice	Guided	1	0.5	-0.25	37.88374	-0.12869	-1.4504	-1.05028	1.01769315152237	0.098216	-0.821645	-0.674303
Trial1	2	1	blindfold	clockwise	practice	Guided	1	0.5	-0.25	37.90373	-0.12869	-1.4504	-1.05028	1.01769315152237	0.155555	-0.804718	-0.700568
Trial1	2	1	blindfold	clockwise	practice	Guided	1	0.5	-0.25	37.92374	-0.12868	-1.4504	-1.0503	1.01770262989093	0.1328	-0.863963	-0.725351
Trial1	2	1	blindfold	clockwise	practice	Guided	1	0.5	-0.25	37.94374	-0.12867	-1.45042	-1.05031	1.0177043278303	0.063661	-0.948599	-0.850093
Trial1	2	1	blindfold	clockwise	practice	Guided	1	0.5	-0.25	37.96373	-0.12867	-1.45043	-1.05032	1.01771210865887	0.059656	-0.897818	-0.824815
Trial1	2	1	blindfold	clockwise	practice	Guided	1	0.5	-0.25	37.98373	-0.12867	-1.45042	-1.05033	1.01772007701534	0.019983	-0.830109	-0.803077
Trial1	2	1	blindfold	clockwise	practice	Guided	1	0.5	-0.25	38.00374	-0.12867	-1.45042	-1.05033	1.01772007701534	0.06001	-0.80895	-0.803818
Trial1	2	1	blindfold	clockwise	practice	Guided	1	0.5	-0.25	38.02374	-0.12867	-1.45042	-1.05034	1.01772795166425	0.117667	-0.813182	-0.813285
Trial1	2	1	blindfold	clockwise	practice	Guided	1	0.5	-0.25	38.04373	-0.12866	-1.45042	-1.05035	1.01772954710208	0.069135	-0.775095	-0.787183
Trial1	2	1	blindfold	clockwise	practice	Guided	1	0.5	-0.25	38.06374	-0.12866	-1.45042	-1.05035	1.01772954710208	-0.020012	-0.766632	-0.81032
Trial1	2	1	blindfold	clockwise	practice	Guided	1	0.5	-0.25	38.08374	-0.12866	-1.45041	-1.05036	1.0177374218736	-0.070656	-0.741241	-0.885413
Trial1	2	1	blindfold	clockwise	practice	Guided	1	0.5	-0.25	38.10373	-0.12867	-1.45041	-1.05037	1.01775148208918	-0.049019	-0.770864	-0.91942
Trial1	2	1	blindfold	clockwise	practice	Guided	1	0.5	-0.25	38.12373	-0.12867	-1.45041	-1.05038	1.01775935688802	-0.050021	-0.673532	-0.97401
Trial1	2	1	blindfold	clockwise	practice	Guided	1	0.5	-0.25	38.14374	-0.12867	-1.45038	-1.05038	1.01775935688802	0.019428	-0.737009	-0.798381
Trial1	2	1	blindfold	clockwise	practice	Guided	1	0.5	-0.25	38.16374	-0.12867	-1.45038	-1.05039	1.01776723172445	-0.035673	-0.796254	-0.919667
Trial1	2	1	blindfold	clockwise	practice	Guided	1	0.5	-0.25	38.18373	-0.12867	-1.45039	-1.0504	1.01777510659847	-0.104031	-0.897818	-1.006617
Trial1	2	1	blindfold	clockwise	practice	Guided	1	0.5	-0.25	38.20374	-0.12867	-1.4504	-1.05041	1.01778298151008	-0.055231	-0.957063	-1.015921
Trial1	2	1	blindfold	clockwise	practice	Guided	1	0.5	-0.25	38.22374	-0.12867	-1.45042	-1.05042	1.01779085645929	-0.0065175	-0.885122	-1.029425
Trial1	2	1	blindfold	clockwise	practice	Guided	1	0.5	-0.25	38.24373	-0.12867	-1.45041	-1.05043	1.01779873144608	0.012567	-0.749705	-0.963141
Trial1	2	1	blindfold	clockwise	practice	Guided	1	0.5	-0.25	38.26373	-0.12867	-1.45041	-1.05043	1.01779873144608	0.052436	-0.796254	-0.967505
Trial1	2	1	blindfold	clockwise	practice	Guided	1	0.5	-0.25	38.28374	-0.12867	-1.45041	-1.05044	1.01780651271994	0.015741	-0.842804	-1.025636
Trial1	2	1	blindfold	clockwise	practice	Guided	1	0.5	-0.25	38.30374	-0.12867	-1.45041	-1.05044	1.01780651271994	-0.073015	-0.92744	-1.011391
Trial1	2	1	blindfold	clockwise	practice	Guided	1	0.5	-0.25	38.32373	-0.12867	-1.45042	-1.05046	1.01782226288056	-0.086819	-0.944367	-1.03634
Trial1	2	1	blindfold	clockwise	practice	Guided	1	0.5	-0.25	38.34373	-0.12867	-1.45042	-1.05046	1.01782226288056	0.077391	-0.918977	-1.0603
Trial1	2	1	blindfold	clockwise	practice	Guided	1	0.5	-0.25	38.36374	-0.12867	-1.45042	-1.05047	1.01783013801724	0.100073	-0.914745	-1.035598
Trial1	2	1	blindfold	clockwise	practice	Guided	1	0.5	-0.25	38.38374	-0.12866	-1.45043	-1.05048	1.01783182831089	0.080922	-1.007844	-1.106656
Trial1	2	1	blindfold	clockwise	practice	Guided	1	0.5	-0.25	38.40373	-0.12866	-1.45044	-1.05049	1.01783970357059	0.105789	-1.02054	-1.203732
Trial1	2	1	blindfold	clockwise	practice	Guided	1	0.5	-0.25	38.42374	-0.12866	-1.45045	-1.05051	1.01785545420275	0.101548	-0.957063	-1.191052
Trial1	2	1	blindfold	clockwise	practice	Guided	1	0.5	-0.25	38.44374	-0.12866	-1.45045	-1.05051	1.01785545420275	0.029634	-0.944367	-1.227527
Trial1	2	1	blindfold	clockwise	practice	Guided	1	0.5	-0.25	38.46373	-0.12865	-1.45045	-1.05053	1.01786494505552	0.050309	-0.965526	-1.311924
Trial1	2	1	blindfold	clockwise	practice	Guided	1	0.5	-0.25	38.48373	-0.12865	-1.45045	-1.05055	1.01788069608283	0.138491	-1.012076	-1.355563
Trial1	2	1	blindfold	clockwise	practice	Guided	1	0.5	-0.25	38.50374	-0.12865	-1.45046	-1.05057	1.01789644726044	0.186759	-0.982454	-1.390062
Trial1	2	1	blindfold	clockwise	practice	Guided	1	0.5	-0.25	38.52374	-0.12864	-1.45046	-1.05061	1.01792176592908	0.271455	-0.990917	-1.379027
Trial1	2	1	blindfold	clockwise	practice	Guided	1	0.5	-0.25	38.54373	-0.12859	-1.45047	-1.05064	1.01791442676161	0.364071	-1.012076	-1.414347
Trial1	2	1	blindfold	clockwise	practice	Guided	1	0.5	-0.25	38.56374	-0.12853	-1.45048	-1.05066	1.01789312490656	0.456919	-0.935904	-1.441269
Trial1	2	1	blindfold	clockwise	practice	Guided	1	0.5	-0.25	38.58374	-0.12843	-1.45047	-1.05061	1.01779208793289	0.456864	-0.779327	-1.197626
Trial1	2	1	blindfold	clockwise	practice	Guided	1	0.5	-0.25	38.60373	-0.12821	-1.4504	-1.05051	1.01757759049059	0.666657	-0.453467	-0.924255
Trial1	2	1	blindfold	clockwise	practice	Guided	1	0.5	-0.25	38.62373	-0.1276	-1.45027	-1.05036	1.01708300138172	0.851305	-0.178302	-0.809992
Trial1	2	1	blindfold	clockwise	practice	Guided	1	0.5	-0.25	38.64374	-0.12451	-1.45003	-1.05031	1.01513982208354	0.926652	-0.025912	-0.600892
Trial1	2	1	blindfold	clockwise	practice	Guided	1	0.5	-0.25	38.66374	-0.12191	-1.44997	-1.05023	1.01347923028951	0.951935	0.037557	-0.441315
Trial1	2	1	blindfold	clockwise	practice	Guided	1	0.5	-0.25	38.68373	-0.11845	-1.44996	-1.05016	1.01130436063269	1.110386	0.079852	-0.283481
Trial1	2	1	blindfold	clockwise	practice	Guided	1	0.5	-0.25	38.70374	-0.11422	-1.44995	-1.0501	1.00867554763455	1.245365	0.139068	-0.218097
Trial1	2	1	blindfold	clockwise	practice	Guided	1	0.5	-0.25	38.72374	-0.10884	-1.44993	-1.04998	1.00531299672168	1.394865	0.202495	-0.059882
Trial1	2	1	blindfold	clockwise	practice	Guided	1	0.5	-0.25	38.74373	-0.09520701	-1.44987	-1.04995	0.997091464199256	1.379262	0.299687	0.094286
Trial1	2	1	blindfold	clockwise	practice	Guided	1	0.5	-0.25	38.76373	-0.08684599	-1.44985	-1.04994	0.992115017696931	1.348161	0.396928	0.108857
Trial1	2	1	blindfold	clockwise	practice	Guided	1	0.5	-0.25	38.78374	-0.077255	-1.44982	-1.04993	0.986464041874436	1.16108	0.401055	0.108505
Trial1	2	1	blindfold	clockwise	practice	Guided	1	0.5	-0.25	38.80374	-0.06682099	-1.44981	-1.0499	0.980370310867218	1.036897	0.40518	0.170198
Trial1	2	1	blindfold	clockwise	practice	Guided	1	0.5	-0.25	38.82373	-0.056383	-1.4498	-1.04985	0.974331587875739	0.881693	0.421995	0.269577
Trial1	2	1	blindfold	clockwise	practice	Guided	1	0.5	-0.25	38.84373	-0.033156	-1.44981	-1.04985	0.961257157149332	0.685039	0.358302	0.281696
Trial1	2	1	blindfold	clockwise	practice	Guided	1	0.5	-0.25	38.86374	-0.021276	-1.44983	-1.04985	0.954719157088062	0.542199	0.286273	0.291618
Trial1	2	1	blindfold	clockwise	practice	Guided	1	0.5	-0.25	38.88374	-0.0088804	-1.44986	-1.04984	0.947999601652239	0.394861	0.226958	0.359896
Trial1	2	1	blindfold	clockwise	practice	Guided	1	0.5	-0.25	38.90373	0.0031942	-1.44989	-1.04983	0.941564637988897	0.256197	0.180352	0.31847
Trial1	2	1	blindfold	clockwise	practice	Guided	1	0.5	-0.25	38.92374	0.015246	-1.4499	-1.04979	0.935227525301095	0.277698	0.205684	0.386049
Trial1	2	1	blindfold	clockwise	practice	Guided	1	0.5	-0.25	38.94374	0.03946	-1.44991	-1.04979	0.922909084934387	0.21383	0.142107	0.407436
Trial1	2	1	blindfold	clockwise	practice	Guided	1	0.5	-0.25	38.96373	0.051605	-1.44993	-1.0498	0.916917760604268	0.163991	0.13361	0.424151
Trial1	2	1	blindfold	clockwise	practice	Guided	1	0.5	-0.25	38.98373	0.062912	-1.44995	-1.04981	0.911450408017496	0.141361	0.036262	0.386319
Trial1	2	1	blindfold	clockwise	practice	Guided	1	0.5	-0.25	39.00374	0.074761	-1.44997	-1.04981	0.905827871513974	0.065038	0.061641	0.38567
Trial1	2	1	blindfold	clockwise	practice	Guided	1	0.5	-0.25	39.02374	0.086075	-1.44998	-1.04979	0.900554267627186	0.117092	0.053164	0.4451
Trial1	2	1	blindfold	clockwise	practice	Guided	1	0.5	-0.25	39.04373	0.097851	-1.44997	-1.04977	0.895184822633176	0.058117	0.06161	0.473774
Trial1	2	1	blindfold	clockwise	practice	Guided	1	0.5	-0.25	39.06374	0.11911	-1.44997	-1.04977	0.885838156089418	0.0078194	0.0023292	0.464496
Trial1	2	1	blindfold	clockwise	practice	Guided	1	0.5	-0.25	39.08374	0.1299	-1.44998	-1.04979	0.881270729392482	0.043083	0.036174	0.426832
Trial1	2	1	blindfold	clockwise	practice	Guided	1	0.5	-0.25	39.10373	0.14013	-1.44998	-1.04981	0.877041815744373	-0.044902	-0.027309	0.358261
Trial1	2	1	blindfold	clockwise	practice	Guided	1	0.5	-0.25	39.12373	0.15009	-1.45001	-1.04981	0.873002256988751	-0.076345	-0.010373	0.349044
Trial1	2	1	blindfold	clockwise	practice	Guided	1	0.5	-0.25	39.14374	0.1694	-1.45002	-1.0498	0.865434264897251	-0.087471	-0.061134	0.402989
Trial1	2	1	blindfold	clockwise	practice	Guided	1	0.5	-0.25	39.16374	0.17903	-1.45003	-1.04981	0.861810691864909	-0.073689	-0.056881	0.365307
Trial1	2	1	blindfold	clockwise	practice	Guided	1	0.5	-0.25	39.18373	0.18731	-1.45004	-1.04983	0.858779950713767	-0.042096	-0.099172	0.332352
Trial1	2	1	blindfold	clockwise	practice	Guided	1	0.5	-0.25	39.20374	0.19611	-1.45006	-1.04985	0.85563376320793	-0.072132	-0.13722	0.292837
Trial1	2	1	blindfold	clockwise	practice	Guided	1	0.5	-0.25	39.22374	0.20435	-1.45008	-1.04984	0.852732612713921	-0.036365	-0.137173	0.259438
Trial1	2	1	blindfold	clockwise	practice	Guided	1	0.5	-0.25	39.24373	0.22028	-1.45007	-1.04982	0.847322500738724	0.035158	-0.065155	0.376258
Trial1	2	1	blindfold	clockwise	practice	Guided	1	0.5	-0.25	39.26373	0.22806	-1.45006	-1.04981	0.844776472328951	0.051989	-0.069363	0.393554
Trial1	2	1	blindfold	clockwise	practice	Guided	1	0.5	-0.25	39.28374	0.23522	-1.45004	-1.04982	0.842508502986439	0.0023681	-0.035492	0.400277
Trial1	2	1	blindfold	clockwise	practice	Guided	1	0.5	-0.25	39.30374	0.24282	-1.45003	-1.04984	0.840169946058707	-0.119414	-0.094721	0.303582
Trial1	2	1	blindfold	clockwise	practice	Guided	1	0.5	-0.25	39.32373	0.24951	-1.45003	-1.04987	0.838174972546501	-0.155393	-0.107394	0.306342
Trial1	2	1	blindfold	clockwise	practice	Guided	1	0.5	-0.25	39.34373	0.26245	-1.45006	-1.04986	0.834389608350218	-0.194312	-0.141179	0.262458
Trial1	2	1	blindfold	clockwise	practice	Guided	1	0.5	-0.25	39.36374	0.26826	-1.45007	-1.04985	0.832744515660018	-0.147464	-0.204614	0.314426
Trial1	2	1	blindfold	clockwise	practice	Guided	1	0.5	-0.25	39.38374	0.2739	-1.45009	-1.04986	0.831202279570353	-0.101752	-0.213021	0.278167
Trial1	2	1	blindfold	clockwise	practice	Guided	1	0.5	-0.25	39.40373	0.27906	-1.45011	-1.04989	0.829842490560188	-0.126619	-0.267968	0.226618
Trial1	2	1	blindfold	clockwise	practice	Guided	1	0.5	-0.25	39.42374	0.28404	-1.45013	-1.04992	0.8285595075795	-0.253664	-0.289045	0.17096
Trial1	2	1	blindfold	clockwise	practice	Guided	1	0.5	-0.25	39.44374	0.29249	-1.45015	-1.04992	0.826397323056383	-0.276117	-0.301576	0.173854
Trial1	2	1	blindfold	clockwise	practice	Guided	1	0.5	-0.25	39.46373	0.29616	-1.45016	-1.04993	0.825493008907581	-0.306727	-0.318407	0.159772
Trial1	2	1	blindfold	clockwise	practice	Guided	1	0.5	-0.25	39.48373	0.2992	-1.45017	-1.04994	0.824757314803641	-0.206793	-0.41564	0.113374
Trial1	2	1	blindfold	clockwise	practice	Guided	1	0.5	-0.25	39.50374	0.30208	-1.4502	-1.04996	0.824080307606632	-0.080525	-0.478994	0.076598
Trial1	2	1	blindfold	clockwise	practice	Guided	1	0.5	-0.25	39.52374	0.30466	-1.45023	-1.05002	0.823522729564512	-0.114833	-0.521251	0.026394
Trial1	2	1	blindfold	clockwise	practice	Guided	1	0.5	-0.25	39.54373	0.30884	-1.45029	-1.05008	0.822599572252839	-0.017682	-0.601655	-0.142249
Trial1	2	1	blindfold	clockwise	practice	Guided	1	0.5	-0.25	39.56374	0.3106	-1.4503	-1.05017	0.822279937583214	-0.055882	-0.673596	-0.384787
Trial1	2	1	blindfold	clockwise	practice	Guided	1	0.5	-0.25	39.58374	0.31204	-1.45032	-1.05027	0.822046818749838	-0.077851	-0.68206	-0.587495
Trial1	2	1	blindfold	clockwise	practice	Guided	1	0.5	-0.25	39.60373	0.31316	-1.45033	-1.05037	0.821888852808858	-0.021783	-0.660901	-0.748987
Trial1	2	1	blindfold	clockwise	practice	Guided	1	0.5	-0.25	39.62373	0.31394	-1.45034	-1.05051	0.821848316347441	-0.071837	-0.754	-0.923579
Trial1	2	1	blindfold	clockwise	practice	Guided	1	0.5	-0.25	39.64374	0.31451	-1.4504	-1.05057	0.821777875276106	0.051512	-0.935968	-1.292283
Trial1	2	1	blindfold	clockwise	practice	Guided	1	0.5	-0.25	39.66374	0.31453	-1.45043	-1.05067	0.82187080475191	0.09585	-1.016372	-1.58881
Trial1	2	1	blindfold	clockwise	practice	Guided	1	0.5	-0.25	39.68373	0.31454	-1.45045	-1.0508	0.821995132208963	0.118876	-1.071385	-1.907302
Trial1	2	1	blindfold	clockwise	practice	Guided	1	0.5	-0.25	39.70374	0.31455	-1.45046	-1.05094	0.822129339873029	0.108187	-1.01214	-2.168432
Trial1	2	1	blindfold	clockwise	practice	Guided	1	0.5	-0.25	39.72374	0.31455	-1.45047	-1.0512	0.822382636383518	0.053246	-0.982517	-2.43573
Trial1	2	1	blindfold	clockwise	practice	Guided	1	0.5	-0.25	39.74373	0.31455	-1.45047	-1.05131	0.822489832818659	0.01543	-0.995213	-2.887249
Trial1	2	1	blindfold	clockwise	practice	Guided	1	0.5	-0.25	39.76373	0.31455	-1.45048	-1.05144	0.822616425455428	-0.0081892	-1.033299	-3.157361
Trial1	2	1	blindfold	clockwise	practice	Guided	1	0.5	-0.25	39.78374	0.31456	-1.45048	-1.05158	0.822750517999887	0.032664	-1.113703	-3.455267
Trial1	2	1	blindfold	clockwise	practice	Guided	1	0.5	-0.25	39.80374	0.31456	-1.45049	-1.05173	0.822896741298675	0.022197	-1.126399	-3.740387
Trial1	2	1	blindfold	clockwise	practice	Guided	1	0.5	-0.25	39.82373	0.31456	-1.4505	-1.05208	0.823237740824569	0.042501	-1.168717	-4.096838
Trial1	2	1	blindfold	clockwise	practice	Guided	1	0.5	-0.25	39.84373	0.31456	-1.45052	-1.05222	0.823374096290905	-0.030239	-1.274512	-4.758346
Trial1	2	1	blindfold	clockwise	practice	Guided	1	0.5	-0.25	39.86374	0.31456	-1.45053	-1.05231	0.823461787198537	-0.067375	-1.189876	-4.929925
Trial1	2	1	blindfold	clockwise	practice	Guided	1	0.5	-0.25	39.88374	0.31456	-1.45053	-1.05239	0.823539722185488	-0.034673	-1.147558	-5.063007
Trial1	2	1	blindfold	clockwise	practice	Guided	1	0.5	-0.25	39.90373	0.31455	-1.45054	-1.05249	0.823639425102497	-0.103069	-1.126399	-5.321318
Trial1	2	1	blindfold	clockwise	practice	Guided	1	0.5	-0.25	39.92374	0.31455	-1.45054	-1.05276	0.823902503088943	-0.099946	-1.227962	-5.595623
Trial1	2	1	blindfold	clockwise	practice	Guided	1	0.5	-0.25	39.94374	0.31453	-1.45056	-1.05286	0.824004454273902	-0.281752	-1.299902	-6.025511
Trial1	2	1	blindfold	clockwise	practice	Guided	1	0.5	-0.25	39.96373	0.31452	-1.45057	-1.05293	0.824074881714083	-0.319504	-1.299902	-6.164511
[truncated: 21,482 more rows]
