# Supplementary material for: Assessing kinesthetic proprioceptive function of the upper limb: a novel dynamic movement reproduction task using a robotic arm
Source: PeerJ. 2021 May 3;9:e11301. doi: 10.7717/peerj.11301 (PMC8101453; doi:10.7717/peerj.11301)
Supplement: Supplemental Information 2 [file peerj-09-11301-s002.zip › DMR raw data_Study 2_part 1/HMData_PP014_2019-09-24-13-20-32.txt]

Trial1	3	1	noBlindfold	counterclockwise	practice	Guided	1	0.5	0	0	0.45002	-1.45	-0.8	0.801559683093989	0.039145	0.019496	-0.00763
Trial1	3	1	noBlindfold	counterclockwise	practice	Guided	1	0.5	0	0.01026917	0.45002	-1.45	-0.8	0.801559683093989	-0.022747	0.011031	-0.015919
Trial1	3	1	noBlindfold	counterclockwise	practice	Guided	1	0.5	0	0.03025818	0.45002	-1.45	-0.8	0.801559683093989	-0.00054428	0.0025643	-0.014456
Trial1	3	1	noBlindfold	counterclockwise	practice	Guided	1	0.5	0	0.05026245	0.45002	-1.45	-0.8	0.801559683093989	-0.016077	0.015261	0.018194
Trial1	3	1	noBlindfold	counterclockwise	practice	Guided	1	0.5	0	0.07026672	0.45002	-1.45	-0.8	0.801559683093989	0.0088854	0.053346	-0.022253
Trial1	3	1	noBlindfold	counterclockwise	practice	Guided	1	0.5	0	0.09025574	0.45002	-1.45	-0.8	0.801559683093989	0.0088846	-0.01013	-0.021963
Trial1	3	1	noBlindfold	counterclockwise	practice	Guided	1	0.5	0	0.11026	0.45002	-1.45	-0.8	0.801559683093989	-0.019969	-0.035523	0.0095143
Trial1	3	1	noBlindfold	counterclockwise	practice	Guided	1	0.5	0	0.1302643	0.45002	-1.45	-0.8	0.801559683093989	0.011388	0.0025631	0.007373
Trial1	3	1	noBlindfold	counterclockwise	practice	Guided	1	0.5	0	0.1502686	0.45002	-1.45	-0.8	0.801559683093989	0.016657	-0.014361	-0.004907
Trial1	3	1	noBlindfold	counterclockwise	practice	Guided	1	0.5	0	0.1702576	0.45003	-1.45	-0.8	0.801559058774977	0.0091763	0.01526	0.040901
Trial1	3	1	noBlindfold	counterclockwise	practice	Guided	1	0.5	0	0.1902618	0.45003	-1.45	-0.8	0.801559058774977	0.0074972	0.0067961	0.010977
Trial1	3	1	noBlindfold	counterclockwise	practice	Guided	1	0.5	0	0.2102661	0.45003	-1.45	-0.8	0.801559058774977	0.0072206	-0.014363	0.0028873
Trial1	3	1	noBlindfold	counterclockwise	practice	Guided	1	0.5	0	0.2302551	0.45003	-1.45	-0.8	0.801559058774977	-0.022479	0.019493	-0.020115
Trial1	3	1	noBlindfold	counterclockwise	practice	Guided	1	0.5	0	0.2502594	0.45003	-1.45	-0.8	0.801559058774977	-0.018592	0.002568	-0.011439
Trial1	3	1	noBlindfold	counterclockwise	practice	Guided	1	0.5	0	0.2702637	0.45003	-1.45	-0.8	0.801559058774977	0.0097089	-0.0016634	-0.034826
Trial1	3	1	noBlindfold	counterclockwise	practice	Guided	1	0.5	0	0.2902679	0.45003	-1.45	-0.8	0.801559058774977	0.025812	0.03219	-0.0085083
Trial1	3	1	noBlindfold	counterclockwise	practice	Guided	1	0.5	0	0.310257	0.45003	-1.45	-0.8	0.801559058774977	-0.032742	-0.014361	0.00025668
Trial1	3	1	noBlindfold	counterclockwise	practice	Guided	1	0.5	0	0.3302612	0.45003	-1.45	-0.8	0.801559058774977	0.01111	0.0025641	0.011566
Trial1	3	1	noBlindfold	counterclockwise	practice	Guided	1	0.5	0	0.3502655	0.45003	-1.45	-0.8	0.801559058774977	-0.0097117	-0.010131	-0.010852
Trial1	3	1	noBlindfold	counterclockwise	practice	Guided	1	0.5	0	0.3702698	0.45003	-1.45	-0.8	0.801559058774977	-0.01054	-0.022826	-0.0030549
Trial1	3	1	noBlindfold	counterclockwise	practice	Guided	1	0.5	0	0.3902588	0.45003	-1.45	-0.8	0.801559058774977	-0.042454	-0.018595	0.012245
Trial1	3	1	noBlindfold	counterclockwise	practice	Guided	1	0.5	0	0.4102631	0.45003	-1.45	-0.8	0.801559058774977	0.021646	-0.0059042	-0.012994
Trial1	3	1	noBlindfold	counterclockwise	practice	Guided	1	0.5	0	0.4302673	0.45003	-1.45	-0.8	0.801559058774977	-0.018319	0.02795	-0.015629
Trial1	3	1	noBlindfold	counterclockwise	practice	Guided	1	0.5	0	0.4502563	0.45003	-1.45	-0.8	0.801559058774977	-0.0047191	-0.014371	-0.018941
Trial1	3	1	noBlindfold	counterclockwise	practice	Guided	1	0.5	0	0.4702606	0.45003	-1.45	-0.8	0.801559058774977	-0.008033	-0.010141	0.03135
Trial1	3	1	noBlindfold	counterclockwise	practice	Guided	1	0.5	0	0.4902649	0.45002	-1.45	-0.8	0.801559683093989	0.044128	-0.02707	-0.01572
Trial1	3	1	noBlindfold	counterclockwise	practice	Guided	1	0.5	0	0.5102692	0.45002	-1.45	-0.8	0.801559683093989	0.030808	0.011016	-0.016597
Trial1	3	1	noBlindfold	counterclockwise	practice	Guided	1	0.5	0	0.5302582	0.45003	-1.45	-0.8	0.801559058774977	-0.036903	0.049102	-0.0042245
Trial1	3	1	noBlindfold	counterclockwise	practice	Guided	1	0.5	0	0.5502625	0.45003	-1.45	-0.8	0.801559058774977	0.0036115	0.0025522	0.0020157
Trial1	3	1	noBlindfold	counterclockwise	practice	Guided	1	0.5	0	0.5702667	0.45003	-1.45	-0.8	0.801559058774977	-0.022757	-0.035534	-0.015919
Trial1	3	1	noBlindfold	counterclockwise	practice	Guided	1	0.5	0	0.5902557	0.45003	-1.45	-0.8	0.801559058774977	-0.018315	-0.0059117	-0.015626
Trial1	3	1	noBlindfold	counterclockwise	practice	Guided	1	0.5	0	0.61026	0.45003	-1.45	-0.8	0.801559058774977	-0.0011063	0.0025518	-0.014747
Trial1	3	1	noBlindfold	counterclockwise	practice	Guided	1	0.5	0	0.6302643	0.45003	-1.45	-0.8	0.801559058774977	0.0072193	-0.0016802	0.0028968
Trial1	3	1	noBlindfold	counterclockwise	practice	Guided	1	0.5	0	0.6502686	0.45003	-1.45	-0.8	0.801559058774977	-0.019424	-0.039769	-0.029072
Trial1	3	1	noBlindfold	counterclockwise	practice	Guided	1	0.5	0	0.6702576	0.45003	-1.45	-0.8	0.801559058774977	0.0074943	0.015243	-0.0012908
Trial1	3	1	noBlindfold	counterclockwise	practice	Guided	1	0.5	0	0.6902618	0.45003	-1.45	-0.8	0.801559058774977	0.013594	-0.01438	-0.026145
Trial1	3	1	noBlindfold	counterclockwise	practice	Guided	1	0.5	0	0.7102661	0.45003	-1.45	-0.8	0.801559058774977	-0.0494	-0.0016849	-0.017671
Trial1	3	1	noBlindfold	counterclockwise	practice	Guided	1	0.5	0	0.7302551	0.45003	-1.45	-0.8	0.801559058774977	-0.015259	0.0067788	0.005625
Trial1	3	1	noBlindfold	counterclockwise	practice	Guided	1	0.5	0	0.7502594	0.45003	-1.45	-0.8	0.801559058774977	-0.019977	-0.010148	0.0095211
Trial1	3	1	noBlindfold	counterclockwise	practice	Guided	1	0.5	0	0.7702637	0.45003	-1.45	-0.8	0.801559058774977	-0.024693	-0.0059161	0.013419
Trial1	3	1	noBlindfold	counterclockwise	practice	Guided	1	0.5	0	0.7902679	0.45003	-1.45	-0.8	0.801559058774977	0.0055599	-0.010146	0.02804
Trial1	3	1	noBlindfold	counterclockwise	practice	Guided	1	0.5	0	0.810257	0.45003	-1.45	-0.8	0.801559058774977	-0.032749	0.0025476	0.00026203
Trial1	3	1	noBlindfold	counterclockwise	practice	Guided	1	0.5	0	0.8302612	0.45003	-1.45	-0.8	0.801559058774977	0.024147	-0.014381	0.016641
Trial1	3	1	noBlindfold	counterclockwise	practice	Guided	1	0.5	0	0.8502655	0.45003	-1.45	-0.8	0.801559058774977	-0.023038	-0.0059181	-0.011724
Trial1	3	1	noBlindfold	counterclockwise	practice	Guided	1	0.5	0	0.8702698	0.45003	-1.45	-0.8	0.801559058774977	-0.030815	0.01524	-0.03599
Trial1	3	1	noBlindfold	counterclockwise	practice	Guided	1	0.5	0	0.8902588	0.45003	-1.45	-0.8	0.801559058774977	0.019984	-0.027079	0.01216
Trial1	3	1	noBlindfold	counterclockwise	practice	Guided	1	0.5	0	0.9102631	0.45003	-1.45	-0.8	0.801559058774977	-0.011098	-0.0059226	0.010109
Trial1	3	1	noBlindfold	counterclockwise	practice	Guided	1	0.5	0	0.9302673	0.45003	-1.45	-0.8	0.801559058774977	-0.0063826	-0.014384	0.0062115
Trial1	3	1	noBlindfold	counterclockwise	practice	Guided	1	0.5	0	0.9502563	0.45003	-1.45	-0.8	0.801559058774977	0.017201	-0.0059181	-0.01328
Trial1	3	1	noBlindfold	counterclockwise	practice	Guided	1	0.5	0	0.9702606	0.45003	-1.45	-0.8	0.801559058774977	-0.017473	0.015241	0.039152
Trial1	3	1	noBlindfold	counterclockwise	practice	Guided	1	0.5	0	0.9902649	0.45003	-1.45	-0.8	0.801559058774977	0.0036033	-0.0059188	-0.0099665
Trial1	3	1	noBlindfold	counterclockwise	practice	Guided	1	0.5	0	1.010269	0.45003	-1.45	-0.8	0.801559058774977	0.016372	0.015241	-0.0007065
Trial1	3	1	noBlindfold	counterclockwise	practice	Guided	1	0.5	0	1.030258	0.45003	-1.45	-0.8	0.801559058774977	-0.0094406	-0.01438	-0.015035
Trial1	3	1	noBlindfold	counterclockwise	practice	Guided	1	0.5	0	1.050262	0.45003	-1.45	-0.8	0.801559058774977	0.0080425	0.04063	-0.0096734
Trial1	3	1	noBlindfold	counterclockwise	practice	Guided	1	0.5	0	1.070267	0.45003	-1.45	-0.8	0.801559058774977	-0.036914	-0.031311	-0.0042175
Trial1	3	1	noBlindfold	counterclockwise	practice	Guided	1	0.5	0	1.090256	0.45003	-1.45	-0.8	0.801559058774977	-0.002498	-0.018615	0.027459
Trial1	3	1	noBlindfold	counterclockwise	practice	Guided	1	0.5	0	1.11026	0.45003	-1.45	-0.8	0.801559058774977	0.011098	0.0025449	0.011574
Trial1	3	1	noBlindfold	counterclockwise	practice	Guided	1	0.5	0	1.130264	0.45003	-1.45	-0.8	0.801559058774977	-0.014993	-0.0059172	0.0014331
Trial1	3	1	noBlindfold	counterclockwise	practice	Guided	1	0.5	0	1.150269	0.45003	-1.45	-0.8	0.801559058774977	0.00053677	0.036398	-0.031215
Trial1	3	1	noBlindfold	counterclockwise	practice	Guided	1	0.5	0	1.170258	0.45004	-1.45	-0.8	0.801558436438111	0.028578	-0.018616	0.016935
Trial1	3	1	noBlindfold	counterclockwise	practice	Guided	1	0.5	0	1.190262	0.45004	-1.45	-0.8	0.801558436438111	-0.010006	0.011006	-0.0066559
Trial1	3	1	noBlindfold	counterclockwise	practice	Guided	1	0.5	0	1.210266	0.45004	-1.45	-0.8	0.801558436438111	-0.011388	0.0025452	0.014297
Trial1	3	1	noBlindfold	counterclockwise	practice	Guided	1	0.5	0	1.230255	0.45004	-1.45	-0.8	0.801558436438111	-0.019165	0.01101	-0.0030505
Trial1	3	1	noBlindfold	counterclockwise	practice	Guided	1	0.5	0	1.250259	0.45004	-1.45	-0.8	0.801558436438111	0.042446	-0.010151	0.0094311
Trial1	3	1	noBlindfold	counterclockwise	practice	Guided	1	0.5	0	1.270264	0.45004	-1.45	-0.8	0.801558436438111	0.0069224	0.0025438	0.0070885
Trial1	3	1	noBlindfold	counterclockwise	practice	Guided	1	0.5	0	1.290268	0.45004	-1.45	-0.8	0.801558436438111	0.029399	0.0025426	0.0043618
Trial1	3	1	noBlindfold	counterclockwise	practice	Guided	1	0.5	0	1.310257	0.45004	-1.45	-0.8	0.801558436438111	0.0058164	-0.014385	0.023853
Trial1	3	1	noBlindfold	counterclockwise	practice	Guided	1	0.5	0	1.330261	0.45004	-1.45	-0.8	0.801558436438111	0.030777	-0.014388	-0.016594
Trial1	3	1	noBlindfold	counterclockwise	practice	Guided	1	0.5	0	1.350266	0.45004	-1.45	-0.8	0.801558436438111	0.0077451	-0.001694	-0.0054814
Trial1	3	1	noBlindfold	counterclockwise	practice	Guided	1	0.5	0	1.37027	0.45004	-1.45	-0.8	0.801558436438111	-0.041099	-0.027083	-0.0087008
Trial1	3	1	noBlindfold	counterclockwise	practice	Guided	1	0.5	0	1.390259	0.45004	-1.45	-0.8	0.801558436438111	0.005534	-0.010157	0.028048
Trial1	3	1	noBlindfold	counterclockwise	practice	Guided	1	0.5	0	1.410263	0.45004	-1.45	-0.8	0.801558436438111	0.026056	-0.0059239	-0.012688
Trial1	3	1	noBlindfold	counterclockwise	practice	Guided	1	0.5	0	1.430267	0.45005	-1.45	-0.8	0.801557812367948	0.0074626	-0.044013	-0.001286
Trial1	3	1	noBlindfold	counterclockwise	practice	Guided	1	0.5	0	1.450256	0.45005	-1.45	-0.8	0.801557812367948	0.01135	0.0025377	0.0073882
Trial1	3	1	noBlindfold	counterclockwise	practice	Guided	1	0.5	0	1.470261	0.45005	-1.45	-0.8	0.801557812367948	0.026329	0.019465	-0.016879
Trial1	3	1	noBlindfold	counterclockwise	practice	Guided	1	0.5	0	1.490265	0.45005	-1.45	-0.8	0.801557812367948	0.031043	-0.010159	-0.020777
Trial1	3	1	noBlindfold	counterclockwise	practice	Guided	1	0.5	0	1.510269	0.45005	-1.45	-0.8	0.801557812367948	0.02078	-0.0016924	-0.00040604
Trial1	3	1	noBlindfold	counterclockwise	practice	Guided	1	0.5	0	1.530258	0.45005	-1.45	-0.8	0.801557812367948	-0.001423	0.0025377	-0.0018688
Trial1	3	1	noBlindfold	counterclockwise	practice	Guided	1	0.5	0	1.550262	0.45005	-1.45	-0.8	0.801557812367948	0.006906	-0.01439	0.0071008
Trial1	3	1	noBlindfold	counterclockwise	practice	Guided	1	0.5	0	1.570267	0.45005	-1.45	-0.8	0.801557812367948	0.0035673	0.023695	-0.0099554
Trial1	3	1	noBlindfold	counterclockwise	practice	Guided	1	0.5	0	1.590256	0.45005	-1.45	-0.8	0.801557812367948	0.012725	0.023695	-0.013562
Trial1	3	1	noBlindfold	counterclockwise	practice	Guided	1	0.5	0	1.61026	0.45005	-1.45	-0.8	0.801557812367948	-0.010861	0.011	0.0059287
Trial1	3	1	noBlindfold	counterclockwise	practice	Guided	1	0.5	0	1.630264	0.45005	-1.45	-0.8	0.801557812367948	0.0080051	-0.0059292	-0.0096636
Trial1	3	1	noBlindfold	counterclockwise	practice	Guided	1	0.5	0	1.650269	0.45005	-1.45	-0.8	0.801557812367948	0.03131	-0.014395	-0.024962
Trial1	3	1	noBlindfold	counterclockwise	practice	Guided	1	0.5	0	1.670258	0.45005	-1.45	-0.8	0.801557812367948	-0.009479	-0.056712	-0.015022
Trial1	3	1	noBlindfold	counterclockwise	practice	Guided	1	0.5	0	1.690262	0.45005	-1.45	-0.8	0.801557812367948	-0.0025319	-0.027089	0.0149
Trial1	3	1	noBlindfold	counterclockwise	practice	Guided	1	0.5	0	1.710266	0.45005	-1.45	-0.8	0.801557812367948	0.015784	0.002532	0.0098314
Trial1	3	1	noBlindfold	counterclockwise	practice	Guided	1	0.5	0	1.730255	0.45005	-1.45	-0.8	0.801557812367948	-0.0011483	0.036386	-0.0018636
Trial1	3	1	noBlindfold	counterclockwise	practice	Guided	1	0.5	0	1.750259	0.45005	-1.45	-0.8	0.801557812367948	0.021881	0.0025308	-0.017162
Trial1	3	1	noBlindfold	counterclockwise	practice	Guided	1	0.5	0	1.770264	0.45005	-1.45	-0.8	0.801557812367948	0.029655	0.015229	0.00019066
Trial1	3	1	noBlindfold	counterclockwise	practice	Guided	1	0.5	0	1.790268	0.45005	-1.45	-0.8	0.801557812367948	-0.0050417	0.0067636	-0.014722
Trial1	3	1	noBlindfold	counterclockwise	practice	Guided	1	0.5	0	1.810257	0.45005	-1.45	-0.8	0.801557812367948	-0.006698	0.019458	0.010422
Trial1	3	1	noBlindfold	counterclockwise	practice	Guided	1	0.5	0	1.830261	0.45005	-1.45	-0.8	0.801557812367948	0.0010771	0.019455	0.027772
Trial1	3	1	noBlindfold	counterclockwise	practice	Guided	1	0.5	0	1.850266	0.45005	-1.45	-0.8	0.801557812367948	0.0021801	-0.0059369	0.011007
Trial1	3	1	noBlindfold	counterclockwise	practice	Guided	1	0.5	0	1.87027	0.45005	-1.45	-0.8	0.801557812367948	0.008831	0.032149	-0.022228
Trial1	3	1	noBlindfold	counterclockwise	practice	Guided	1	0.5	0	1.890259	0.45005	-1.45	-0.8	0.801557812367948	0.01854	0.010991	-0.034215
Trial1	3	1	noBlindfold	counterclockwise	practice	Guided	1	0.5	0	1.910263	0.45005	-1.45	-0.8	0.801557812367948	0.021047	-0.0017028	-0.004583
Trial1	3	1	noBlindfold	counterclockwise	practice	Guided	1	0.5	0	1.930267	0.45005	-1.45	-0.8	0.801557812367948	-0.032512	0.040615	-0.0039036
Trial1	3	1	noBlindfold	counterclockwise	practice	Guided	1	0.5	0	1.950256	0.45005	-1.45	-0.8	0.801557812367948	0.016608	-0.031326	0.024464
Trial1	3	1	noBlindfold	counterclockwise	practice	Guided	1	0.5	0	1.970261	0.45005	-1.45	-0.8	0.801557812367948	0.00052226	-0.010167	0.036158
Trial1	3	1	noBlindfold	counterclockwise	practice	Guided	1	0.5	0	1.990265	0.45005	-1.45	-0.8	0.801557812367948	-0.010037	0.023687	-0.0066287
Trial1	3	1	noBlindfold	counterclockwise	practice	Guided	1	0.5	0	2.010269	0.45005	-1.45	-0.8	0.801557812367948	-0.013648	-0.0144	-0.019496
Trial1	3	1	noBlindfold	counterclockwise	practice	Guided	1	0.5	0	2.030258	0.45006	-1.45	-0.8	0.801557188422396	-0.028906	-0.0059376	0.0089637
Trial1	3	1	noBlindfold	counterclockwise	practice	Guided	1	0.5	0	2.050262	0.45005	-1.45	-0.8	0.801557812367948	-0.0042149	-0.01863	-0.02729
Trial1	3	1	noBlindfold	counterclockwise	practice	Guided	1	0.5	0	2.070267	0.45005	-1.45	-0.8	0.801557812367948	0.010786	-0.027095	0.015791
Trial1	3	1	noBlindfold	counterclockwise	practice	Guided	1	0.5	0	2.090256	0.45005	-1.45	-0.8	0.801557812367948	0.02494	0.0067563	0.004095
Trial1	3	1	noBlindfold	counterclockwise	practice	Guided	1	0.5	0	2.11026	0.45005	-1.45	-0.8	0.801557812367948	0.001081	0.019451	0.027775
Trial1	3	1	noBlindfold	counterclockwise	practice	Guided	1	0.5	0	2.130264	0.45005	-1.45	-0.8	0.801557812367948	0.0052271	0.023682	-0.03509
Trial1	3	1	noBlindfold	counterclockwise	practice	Guided	1	0.5	0	2.150269	0.45005	-1.45	-0.8	0.801557812367948	-0.031403	-0.022868	-0.020668
Trial1	3	1	noBlindfold	counterclockwise	practice	Guided	1	0.5	0	2.170258	0.45005	-1.45	-0.8	0.801557812367948	0.0071771	0.057533	0.0029232
Trial1	3	1	noBlindfold	counterclockwise	practice	Guided	1	0.5	0	2.190262	0.45005	-1.45	-0.8	0.801557812367948	0.00053088	0.0067542	0.036158
Trial1	3	1	noBlindfold	counterclockwise	practice	Guided	1	0.5	0	2.210266	0.45005	-1.45	-0.8	0.801557812367948	0.035203	-0.010174	-0.016275
Trial1	3	1	noBlindfold	counterclockwise	practice	Guided	1	0.5	0	2.230255	0.45005	-1.45	-0.8	0.801557812367948	0.0041171	0.027913	-0.018322
Trial1	3	1	noBlindfold	counterclockwise	practice	Guided	1	0.5	0	2.250259	0.45005	-1.45	-0.8	0.801557812367948	0.012444	0.0025225	-0.0093533
Trial1	3	1	noBlindfold	counterclockwise	practice	Guided	1	0.5	0	2.270264	0.45005	-1.45	-0.8	0.801557812367948	0.03964	-0.0017127	-0.015978
Trial1	3	1	noBlindfold	counterclockwise	practice	Guided	1	0.5	0	2.290268	0.45005	-1.45	-0.8	0.801557812367948	0.012724	-0.010175	-0.013541
Trial1	3	1	noBlindfold	counterclockwise	practice	Guided	1	0.5	0	2.310257	0.45005	-1.45	-0.8	0.801557812367948	0.024939	0.0067516	0.0041
Trial1	3	1	noBlindfold	counterclockwise	practice	Guided	1	0.5	0	2.330261	0.45005	-1.45	-0.8	0.801557812367948	0.01523	0.036375	0.032265
Trial1	3	1	noBlindfold	counterclockwise	practice	Guided	1	0.5	0	2.350266	0.45005	-1.45	-0.8	0.801557812367948	0.034647	0.010982	-0.007889
Trial1	3	1	noBlindfold	counterclockwise	practice	Guided	1	0.5	0	2.37027	0.45005	-1.45	-0.8	0.801557812367948	-0.032787	0.032141	0.00029218
Trial1	3	1	noBlindfold	counterclockwise	practice	Guided	1	0.5	0	2.390259	0.45005	-1.45	-0.8	0.801557812367948	-0.026412	0.0025172	-0.028751
Trial1	3	1	noBlindfold	counterclockwise	practice	Guided	1	0.5	0	2.410263	0.45005	-1.45	-0.8	0.801557812367948	0.0080056	-0.0059504	-0.0096422
Trial1	3	1	noBlindfold	counterclockwise	practice	Guided	1	0.5	0	2.430267	0.45005	-1.45	-0.8	0.801557812367948	0.01744	0.010976	-0.017438
Trial1	3	1	noBlindfold	counterclockwise	practice	Guided	1	0.5	0	2.450256	0.45005	-1.45	-0.8	0.801557812367948	-0.010032	-0.0017191	-0.0066197
Trial1	3	1	noBlindfold	counterclockwise	practice	Guided	1	0.5	0	2.470261	0.45005	-1.45	-0.8	0.801557812367948	0.042424	-0.010184	0.0014683
Trial1	3	1	noBlindfold	counterclockwise	practice	Guided	1	0.5	0	2.490265	0.45005	-1.45	-0.8	0.801557812367948	0.0035653	0.0025084	-0.028452
Trial1	3	1	noBlindfold	counterclockwise	practice	Guided	1	0.5	0	2.510269	0.45005	-1.45	-0.8	0.801557812367948	-0.0064208	0.015203	0.0062461
Trial1	3	1	noBlindfold	counterclockwise	practice	Guided	1	0.5	0	2.530258	0.45005	-1.45	-0.8	0.801557812367948	-0.0014306	-0.010188	-0.001842
Trial1	3	1	noBlindfold	counterclockwise	practice	Guided	1	0.5	0	2.550262	0.45005	-1.45	-0.8	0.801557812367948	-0.023357	0.010969	-0.0074973
Trial1	3	1	noBlindfold	counterclockwise	practice	Guided	1	0.5	0	2.570267	0.45005	-1.45	-0.8	0.801557812367948	0.051302	0.0067369	0.010053
Trial1	3	1	noBlindfold	counterclockwise	practice	Guided	1	0.5	0	2.590256	0.45005	-1.45	-0.8	0.801557812367948	-0.0017102	0.019434	0.0023502
Trial1	3	1	noBlindfold	counterclockwise	practice	Guided	1	0.5	0	2.61026	0.45005	-1.45	-0.8	0.801557812367948	0.0019017	0.0067396	0.015214
Trial1	3	1	noBlindfold	counterclockwise	practice	Guided	1	0.5	0	2.630264	0.45005	-1.45	-0.8	0.801557812367948	-0.0058728	-0.01019	-0.0021335
Trial1	3	1	noBlindfold	counterclockwise	practice	Guided	1	0.5	0	2.650269	0.45005	-1.45	-0.8	0.801557812367948	0.032433	0.0067356	0.025644
Trial1	3	1	noBlindfold	counterclockwise	practice	Guided	1	0.5	0	2.670258	0.45006	-1.45	-0.8	0.801557188422396	0.0071704	-0.018656	0.002933
Trial1	3	1	noBlindfold	counterclockwise	practice	Guided	1	0.5	0	2.690262	0.45006	-1.45	-0.8	0.801557188422396	0.0032811	-0.018655	-0.0057413
Trial1	3	1	noBlindfold	counterclockwise	practice	Guided	1	0.5	0	2.710266	0.45006	-1.45	-0.8	0.801557188422396	-0.019474	0.036356	-0.022503
Trial1	3	1	noBlindfold	counterclockwise	practice	Guided	1	0.5	0	2.730255	0.45006	-1.45	-0.8	0.801557188422396	0.0099502	-0.027118	0.028373
Trial1	3	1	noBlindfold	counterclockwise	practice	Guided	1	0.5	0	2.750259	0.45006	-1.45	-0.8	0.801557188422396	-0.022258	-0.0059592	0.0029371
Trial1	3	1	noBlindfold	counterclockwise	practice	Guided	1	0.5	0	2.770264	0.45006	-1.45	-0.8	0.801557188422396	-0.028353	-0.0017279	0.00059467
Trial1	3	1	noBlindfold	counterclockwise	practice	Guided	1	0.5	0	2.790268	0.45005	-1.45	-0.8	0.801557812367948	-0.018917	-0.010194	-0.0072026
Trial1	3	1	noBlindfold	counterclockwise	practice	Guided	1	0.5	0	2.810257	0.45005	-1.45	-0.8	0.801557812367948	0.020769	-0.014426	-0.00037701
Trial1	3	1	noBlindfold	counterclockwise	practice	Guided	1	0.5	0	2.830261	0.45005	-1.45	-0.8	0.801557812367948	0.034366	-0.02289	0.0158
Trial1	3	1	noBlindfold	counterclockwise	practice	Guided	1	0.5	0	2.850266	0.45006	-1.45	-0.8	0.801557188422396	0.0021763	-0.014426	0.011024
Trial1	3	1	noBlindfold	counterclockwise	practice	Guided	1	0.5	0	2.87027	0.45006	-1.45	-0.8	0.801557188422396	0.010505	0.019426	0.019989
Trial1	3	1	noBlindfold	counterclockwise	practice	Guided	1	0.5	0	2.890259	0.45005	-1.45	-0.8	0.801557812367948	-0.037508	-0.031354	0.0062467
Trial1	3	1	noBlindfold	counterclockwise	practice	Guided	1	0.5	0	2.910263	0.45005	-1.45	-0.8	0.801557812367948	0.016054	-0.014424	-0.017726
Trial1	3	1	noBlindfold	counterclockwise	practice	Guided	1	0.5	0	2.930267	0.45006	-1.45	-0.8	0.801557188422396	0.0077217	0.0067347	-0.0054452
Trial1	3	1	noBlindfold	counterclockwise	practice	Guided	1	0.5	0	2.950256	0.45006	-1.45	-0.8	0.801557188422396	0.023827	0.0067326	0.018235
Trial1	3	1	noBlindfold	counterclockwise	practice	Guided	1	0.5	0	2.970261	0.45005	-1.45	-0.8	0.801557812367948	0.019939	0.032125	0.012194
Trial1	3	1	noBlindfold	counterclockwise	practice	Guided	1	0.5	0	2.990265	0.45006	-1.45	-0.8	0.801557188422396	-0.032242	0.027894	-0.0080839
Trial1	3	1	noBlindfold	counterclockwise	practice	Guided	1	0.5	0	3.010269	0.45005	-1.45	-0.8	0.801557812367948	0.018836	0.010966	0.028959
Trial1	3	1	noBlindfold	counterclockwise	practice	Guided	1	0.5	0	3.030258	0.45005	-1.45	-0.8	0.801557812367948	0.0094018	0.015197	0.036755
Trial1	3	1	noBlindfold	counterclockwise	practice	Guided	1	0.5	0	3.050262	0.45005	-1.45	-0.8	0.801557812367948	-0.0097614	0.010964	-0.010809
Trial1	3	1	noBlindfold	counterclockwise	practice	Guided	1	0.5	0	3.070267	0.45006	-1.45	-0.8	0.801557188422396	-0.013927	-0.010194	-0.015292
Trial1	3	1	noBlindfold	counterclockwise	practice	Guided	1	0.5	0	3.090256	0.45006	-1.45	-0.8	0.801557188422396	0.021597	0.01943	-0.012949
Trial1	3	1	noBlindfold	counterclockwise	practice	Guided	1	0.5	0	3.11026	0.45006	-1.45	-0.8	0.801557188422396	0.003277	-0.018657	-0.005737
Trial1	3	1	noBlindfold	counterclockwise	practice	Guided	1	0.5	0	3.130264	0.45006	-1.45	-0.8	0.801557188422396	-0.00671	-0.031351	-0.009929
Trial1	3	1	noBlindfold	counterclockwise	practice	Guided	1	0.5	0	3.150269	0.45006	-1.45	-0.8	0.801557188422396	0.0079886	0.023664	-0.0096352
Trial1	3	1	noBlindfold	counterclockwise	practice	Guided	1	0.5	0	3.170258	0.45006	-1.45	-0.8	0.801557188422396	0.014658	0.015202	0.024479
Trial1	3	1	noBlindfold	counterclockwise	practice	Guided	1	0.5	0	3.190262	0.45006	-1.45	-0.8	0.801557188422396	-0.010603	-0.031345	0.0017657
Trial1	3	1	noBlindfold	counterclockwise	practice	Guided	1	0.5	0	3.210266	0.45006	-1.45	-0.8	0.801557188422396	-0.0064363	0.015204	0.0062488
Trial1	3	1	noBlindfold	counterclockwise	practice	Guided	1	0.5	0	3.230255	0.45006	-1.45	-0.8	0.801557188422396	-0.0053336	0.0067394	-0.010515
Trial1	3	1	noBlindfold	counterclockwise	practice	Guided	1	0.5	0	3.250259	0.45006	-1.45	-0.8	0.801557188422396	0.020757	0.032131	-0.00037554
Trial1	3	1	noBlindfold	counterclockwise	practice	Guided	1	0.5	0	3.270264	0.45006	-1.45	-0.8	0.801557188422396	-0.045297	0.0067386	-0.01315
Trial1	3	1	noBlindfold	counterclockwise	practice	Guided	1	0.5	0	3.290268	0.45006	-1.45	-0.8	0.801557188422396	-0.020866	-0.027115	0.022135
Trial1	3	1	noBlindfold	counterclockwise	practice	Guided	1	0.5	0	3.310257	0.45006	-1.45	-0.8	0.801557188422396	-0.0028268	0.015206	0.019114
Trial1	3	1	noBlindfold	counterclockwise	practice	Guided	1	0.5	0	3.330261	0.45006	-1.45	-0.8	0.801557188422396	0.042958	-0.031343	0.0010862
Trial1	3	1	noBlindfold	counterclockwise	practice	Guided	1	0.5	0	3.350266	0.45006	-1.45	-0.8	0.801557188422396	0.021859	-0.0059536	-0.017141
Trial1	3	1	noBlindfold	counterclockwise	practice	Guided	1	0.5	0	3.37027	0.45006	-1.45	-0.8	0.801557188422396	0.011594	0.0067441	0.0032267
Trial1	3	1	noBlindfold	counterclockwise	practice	Guided	1	0.5	0	3.390259	0.45007	-1.45	-0.8	0.801556564601454	-0.036423	-0.0017229	-0.012568
Trial1	3	1	noBlindfold	counterclockwise	practice	Guided	1	0.5	0	3.410263	0.45007	-1.45	-0.8	0.801556564601454	0.01104	-0.001718	0.011608
Trial1	3	1	noBlindfold	counterclockwise	practice	Guided	1	0.5	0	3.430267	0.45007	-1.45	-0.8	0.801556564601454	-0.023655	-0.0017183	-0.0033066
Trial1	3	1	noBlindfold	counterclockwise	practice	Guided	1	0.5	0	3.450256	0.45007	-1.45	-0.8	0.801556564601454	-0.0028364	-0.018645	0.019112
Trial1	3	1	noBlindfold	counterclockwise	practice	Guided	1	0.5	0	3.470261	0.45007	-1.45	-0.8	0.801556564601454	-0.0067249	0.010978	0.010437
Trial1	3	1	noBlindfold	counterclockwise	practice	Guided	1	0.5	0	3.490265	0.45007	-1.45	-0.8	0.801556564601454	0.006872	0.019441	0.0071262
Trial1	3	1	noBlindfold	counterclockwise	practice	Guided	1	0.5	0	3.510269	0.45007	-1.45	-0.8	0.801556564601454	0.029624	0.015208	0.00020842
Trial1	3	1	noBlindfold	counterclockwise	practice	Guided	1	0.5	0	3.530258	0.45007	-1.45	-0.8	0.801556564601454	0.0063172	0.0025133	0.015509
Trial1	3	1	noBlindfold	counterclockwise	practice	Guided	1	0.5	0	3.550262	0.45007	-1.45	-0.8	0.801556564601454	-0.00062958	-0.0059527	-0.014414
Trial1	3	1	noBlindfold	counterclockwise	practice	Guided	1	0.5	0	3.570267	0.45007	-1.45	-0.8	0.801556564601454	-0.028103	-0.035576	-0.0035963
Trial1	3	1	noBlindfold	counterclockwise	practice	Guided	1	0.5	0	3.590256	0.45007	-1.45	-0.8	0.801556564601454	0.0010466	-0.035575	0.027789
Trial1	3	1	noBlindfold	counterclockwise	practice	Guided	1	0.5	0	3.61026	0.45007	-1.45	-0.8	0.801556564601454	0.042667	0.019441	0.0052781
Trial1	3	1	noBlindfold	counterclockwise	practice	Guided	1	0.5	0	3.630264	0.45007	-1.45	-0.8	0.801556564601454	0.017682	0.0025137	-0.021624
Trial1	3	1	noBlindfold	counterclockwise	practice	Guided	1	0.5	0	3.650269	0.45007	-1.45	-0.8	0.801556564601454	-0.0092363	0.010978	-0.01919
Trial1	3	1	noBlindfold	counterclockwise	practice	Guided	1	0.5	0	3.670258	0.45007	-1.45	-0.8	0.801556564601454	0.0029787	0.0067431	-0.0015468
Trial1	3	1	noBlindfold	counterclockwise	practice	Guided	1	0.5	0	3.690262	0.45007	-1.45	-0.8	0.801556564601454	0.0065931	0.01944	0.01132
Trial1	3	1	noBlindfold	counterclockwise	practice	Guided	1	0.5	0	3.710266	0.45007	-1.45	-0.8	0.801556564601454	-0.019221	-0.010182	-0.0030088
Trial1	3	1	noBlindfold	counterclockwise	practice	Guided	1	0.5	0	3.730255	0.45007	-1.45	-0.8	0.801556564601454	-0.014505	0.0025133	-0.006907
Trial1	3	1	noBlindfold	counterclockwise	practice	Guided	1	0.5	0	3.750259	0.45007	-1.45	-0.8	0.801556564601454	0.02019	-0.010182	0.0080076
Trial1	3	1	noBlindfold	counterclockwise	practice	Guided	1	0.5	0	3.770264	0.45007	-1.45	-0.8	0.801556564601454	-0.011447	0.027904	0.014339
Trial1	3	1	noBlindfold	counterclockwise	practice	Guided	1	0.5	0	3.790268	0.45007	-1.45	-0.8	0.801556564601454	0.029897	-0.014414	-0.018018
Trial1	3	1	noBlindfold	counterclockwise	practice	Guided	1	0.5	0	3.810257	0.45007	-1.45	-0.8	0.801556564601454	-0.0014612	-0.027111	-0.0018394
Trial1	3	1	noBlindfold	counterclockwise	practice	Guided	1	0.5	0	3.830261	0.45007	-1.45	-0.8	0.801556564601454	0.00047568	-0.018646	-0.031176
Trial1	3	1	noBlindfold	counterclockwise	practice	Guided	1	0.5	0	3.850266	0.45007	-1.45	-0.8	0.801556564601454	0.011865	0.0025132	-0.00096219
Trial1	3	1	noBlindfold	counterclockwise	practice	Guided	1	0.5	0	3.87027	0.45007	-1.45	-0.8	0.801556564601454	0.0018774	0.01944	0.015216
Trial1	3	1	noBlindfold	counterclockwise	practice	Guided	1	0.5	0	3.890259	0.45007	-1.45	-0.8	0.801556564601454	-0.0053435	0.0025126	-0.010516
Trial1	3	1	noBlindfold	counterclockwise	practice	Guided	1	0.5	0	3.910263	0.45007	-1.45	-0.8	0.801556564601454	0.019363	0.0025119	0.020576
Trial1	3	1	noBlindfold	counterclockwise	practice	Guided	1	0.5	0	3.930267	0.45007	-1.45	-0.8	0.801556564601454	-0.0070013	-0.0059525	0.014627
Trial1	3	1	noBlindfold	counterclockwise	practice	Guided	1	0.5	0	3.950256	0.45007	-1.45	-0.8	0.801556564601454	0.015478	0.010973	0.011901
Trial1	3	1	noBlindfold	counterclockwise	practice	Guided	1	0.5	0	3.970261	0.45007	-1.45	-0.8	0.801556564601454	-0.017282	-0.027114	-0.032351
Trial1	3	1	noBlindfold	counterclockwise	practice	Guided	1	0.5	0	3.990265	0.45007	-1.45	-0.8	0.801556564601454	0.020195	0.010973	0.0080038
Trial1	3	1	noBlindfold	counterclockwise	practice	Guided	1	0.5	0	4.010269	0.45007	-1.45	-0.8	0.801556564601454	-0.010612	0.0025072	0.00029956
Trial1	3	1	noBlindfold	counterclockwise	practice	Guided	1	0.5	0	4.030258	0.45007	-1.45	-0.8	0.801556564601454	-0.021428	0.01097	0.030513
Trial1	3	1	noBlindfold	counterclockwise	practice	Guided	1	0.5	0	4.050262	0.45007	-1.45	-0.8	0.801556564601454	-0.034195	-0.010189	0.021254
Trial1	3	1	noBlindfold	counterclockwise	practice	Guided	1	0.5	0	4.070267	0.45007	-1.45	-0.8	0.801556564601454	-0.003112	-0.014421	0.023304
Trial1	3	1	noBlindfold	counterclockwise	practice	Guided	1	0.5	0	4.090256	0.45007	-1.45	-0.8	0.801556564601454	0.0057711	-0.0017256	0.023888
Trial1	3	1	noBlindfold	counterclockwise	practice	Guided	1	0.5	0	4.11026	0.45007	-1.45	-0.8	0.801556564601454	-0.051124	-0.0017232	0.0075111
Trial1	3	1	noBlindfold	counterclockwise	practice	Guided	1	0.5	0	4.130264	0.45006	-1.45	-0.8	0.801557188422396	0.038236	0.032131	0.0049843
Trial1	3	1	noBlindfold	counterclockwise	practice	Guided	1	0.5	0	4.150269	0.45007	-1.45	-0.8	0.801556564601454	-0.016154	0.023666	0.0065393
Trial1	3	1	noBlindfold	counterclockwise	practice	Guided	1	0.5	0	4.170258	0.45007	-1.45	-0.8	0.801556564601454	-0.018108	0.0025052	-0.019778
Trial1	3	1	noBlindfold	counterclockwise	practice	Guided	1	0.5	0	4.190262	0.45006	-1.45	-0.8	0.801557188422396	0.015205	-0.027115	0.01609
Trial1	3	1	noBlindfold	counterclockwise	practice	Guided	1	0.5	0	4.210266	0.45007	-1.45	-0.8	0.801556564601454	-0.020042	0.040595	0.0095583
Trial1	3	1	noBlindfold	counterclockwise	practice	Guided	1	0.5	0	4.230255	0.45006	-1.45	-0.8	0.801557188422396	0.0088117	-0.005956	-0.022212
Trial1	3	1	noBlindfold	counterclockwise	practice	Guided	1	0.5	0	4.250259	0.45006	-1.45	-0.8	0.801557188422396	0.020475	0.010971	0.0038124
Trial1	3	1	noBlindfold	counterclockwise	practice	Guided	1	0.5	0	4.270264	0.45006	-1.45	-0.8	0.801557188422396	-0.032258	-0.0017235	0.00088538
Trial1	3	1	noBlindfold	counterclockwise	practice	Guided	1	0.5	0	4.290268	0.45006	-1.45	-0.8	0.801557188422396	0.00050255	0.032131	0.03617
Trial1	3	1	noBlindfold	counterclockwise	practice	Guided	1	0.5	0	4.310257	0.45006	-1.45	-0.8	0.801557188422396	0.050175	0.015203	0.026816
Trial1	3	1	noBlindfold	counterclockwise	practice	Guided	1	0.5	0	4.330261	0.45007	-1.45	-0.8	0.801556564601454	-0.0061683	-0.010187	0.0020555
Trial1	3	1	noBlindfold	counterclockwise	practice	Guided	1	0.5	0	4.350266	0.45006	-1.45	-0.8	0.801557188422396	0.0046483	0.032132	-0.034785
Trial1	3	1	noBlindfold	counterclockwise	practice	Guided	1	0.5	0	4.37027	0.45006	-1.45	-0.8	0.801557188422396	-0.020315	0.010974	-0.013829
Trial1	3	1	noBlindfold	counterclockwise	practice	Guided	1	0.5	0	4.390259	0.45006	-1.45	-0.8	0.801557188422396	0.011322	-0.0059524	0.0074178
Trial1	3	1	noBlindfold	counterclockwise	practice	Guided	1	0.5	0	4.410263	0.45006	-1.45	-0.8	0.801557188422396	0.00021109	-0.010186	-0.02426
Trial1	3	1	noBlindfold	counterclockwise	practice	Guided	1	0.5	0	4.430267	0.45006	-1.45	-0.8	0.801557188422396	-0.0011709	-0.01442	-0.0060349
Trial1	3	1	noBlindfold	counterclockwise	practice	Guided	1	0.5	0	4.450256	0.45006	-1.45	-0.8	0.801557188422396	-0.017275	0.0025091	-0.03235
Trial1	3	1	noBlindfold	counterclockwise	practice	Guided	1	0.5	0	4.470261	0.45006	-1.45	-0.8	0.801557188422396	-0.0017229	-0.031348	-0.0045679
Trial1	3	1	noBlindfold	counterclockwise	practice	Guided	1	0.5	0	4.490265	0.45006	-1.45	-0.8	0.801557188422396	0.011597	-0.018651	0.0032285
Trial1	3	1	noBlindfold	counterclockwise	practice	Guided	1	0.5	0	4.510269	0.45006	-1.45	-0.8	0.801557188422396	0.015485	0.010973	0.0053713
Trial1	3	1	noBlindfold	counterclockwise	practice	Guided	1	0.5	0	4.530258	0.45006	-1.45	-0.8	0.801557188422396	-0.055286	0.019439	0.0030297
Trial1	3	1	noBlindfold	counterclockwise	practice	Guided	1	0.5	0	4.550262	0.45006	-1.45	-0.8	0.801557188422396	0.016866	-0.01442	0.0035217
Trial1	3	1	noBlindfold	counterclockwise	practice	Guided	1	0.5	0	4.570267	0.45006	-1.45	-0.8	0.801557188422396	0.028249	-0.014419	0.021749
Trial1	3	1	noBlindfold	counterclockwise	practice	Guided	1	0.5	0	4.590256	0.45007	-1.45	-0.8	0.801556564601454	-0.024483	0.023664	0.0092693
Trial1	3	1	noBlindfold	counterclockwise	practice	Guided	1	0.5	0	4.61026	0.45006	-1.45	-0.8	0.801557188422396	0.020474	0.0067371	0.020578
Trial1	3	1	noBlindfold	counterclockwise	practice	Guided	1	0.5	0	4.630264	0.45006	-1.45	-0.8	0.801557188422396	-0.014496	-0.0017275	-0.0069089
Trial1	3	1	noBlindfold	counterclockwise	practice	Guided	1	0.5	0	4.650269	0.45007	-1.45	-0.8	0.801556564601454	-0.018662	-0.010191	-0.010515
Trial1	3	1	noBlindfold	counterclockwise	practice	Guided	1	0.5	0	4.670258	0.45007	-1.45	-0.8	0.801556564601454	0.0040924	0.0067352	-0.014998
Trial1	3	1	noBlindfold	counterclockwise	practice	Guided	1	0.5	0	4.690262	0.45007	-1.45	-0.8	0.801556564601454	-0.022548	-0.005959	-0.020067
Trial1	3	1	noBlindfold	counterclockwise	practice	Guided	1	0.5	0	4.710266	0.45007	-1.45	-0.8	0.801556564601454	0.017692	0.03636	-0.021624
Trial1	3	1	noBlindfold	counterclockwise	practice	Guided	1	0.5	0	4.730255	0.45007	-1.45	-0.8	0.801556564601454	-0.023102	-0.005958	-0.011684
Trial1	3	1	noBlindfold	counterclockwise	practice	Guided	1	0.5	0	4.750259	0.45007	-1.45	-0.8	0.801556564601454	-0.0039605	0.015202	-0.017724
Trial1	3	1	noBlindfold	counterclockwise	practice	Guided	1	0.5	0	4.770264	0.45007	-1.45	-0.8	0.801556564601454	-0.0069989	-0.0059574	0.014633
Trial1	3	1	noBlindfold	counterclockwise	practice	Guided	1	0.5	0	4.790268	0.45007	-1.45	-0.8	0.801556564601454	-0.0031315	0.0025043	-0.044039
Trial1	3	1	noBlindfold	counterclockwise	practice	Guided	1	0.5	0	4.810257	0.45007	-1.45	-0.8	0.801556564601454	0.024633	0.032125	0.0083038
Trial1	3	1	noBlindfold	counterclockwise	practice	Guided	1	0.5	0	4.830261	0.45007	-1.45	-0.8	0.801556564601454	-0.0095079	-0.010195	-0.014991
Trial1	3	1	noBlindfold	counterclockwise	practice	Guided	1	0.5	0	4.850266	0.45007	-1.45	-0.8	0.801556564601454	-0.023657	0.019424	-0.0032957
Trial1	3	1	noBlindfold	counterclockwise	practice	Guided	1	0.5	0	4.87027	0.45007	-1.45	-0.8	0.801556564601454	0.029349	-0.022895	0.0077237
Trial1	3	1	noBlindfold	counterclockwise	practice	Guided	1	0.5	0	4.890259	0.45007	-1.45	-0.8	0.801556564601454	-0.0014582	0.036351	-0.0018302
Trial1	3	1	noBlindfold	counterclockwise	practice	Guided	1	0.5	0	4.910263	0.45007	-1.45	-0.8	0.801556564601454	0.033237	0.027885	0.013087
Trial1	3	1	noBlindfold	counterclockwise	practice	Guided	1	0.5	0	4.930267	0.45007	-1.45	-0.8	0.801556564601454	-0.013948	0.010956	-0.015281
Trial1	3	1	noBlindfold	counterclockwise	practice	Guided	1	0.5	0	4.950256	0.45007	-1.45	-0.8	0.801556564601454	0.0074257	-0.022899	-0.0012438
Trial1	3	1	noBlindfold	counterclockwise	practice	Guided	1	0.5	0	4.970261	0.45007	-1.45	-0.8	0.801556564601454	0.0077017	-0.0059739	-0.0054339
Trial1	3	1	noBlindfold	counterclockwise	practice	Guided	1	0.5	0	4.990265	0.45007	-1.45	-0.8	0.801556564601454	-0.011165	0.032114	0.010157
Trial1	3	1	noBlindfold	counterclockwise	practice	Guided	1	0.5	0	5.010269	0.45007	-1.45	-0.8	0.801556564601454	-0.0020055	-0.018667	0.0065502
Trial1	3	1	noBlindfold	counterclockwise	practice	Guided	1	0.5	0	5.030258	0.45007	-1.45	-0.8	0.801556564601454	0.024914	-0.018668	0.0041155
Trial1	3	1	noBlindfold	counterclockwise	practice	Guided	1	0.5	0	5.050262	0.45007	-1.45	-0.8	0.801556564601454	0.025466	-0.010204	-0.0042674
Trial1	3	1	noBlindfold	counterclockwise	practice	Guided	1	0.5	0	5.070267	0.45007	-1.45	-0.8	0.801556564601454	0.011592	0.0067223	0.0032359
Trial1	3	1	noBlindfold	counterclockwise	practice	Guided	1	0.5	0	5.090256	0.45006	-1.45	-0.8	0.801557188422396	0.021028	-0.022898	-0.0032954
Trial1	3	1	noBlindfold	counterclockwise	practice	Guided	1	0.5	0	5.11026	0.45006	-1.45	-0.8	0.801557188422396	0.020752	-0.0229	-0.00036834
Trial1	3	1	noBlindfold	counterclockwise	practice	Guided	1	0.5	0	5.130264	0.45006	-1.45	-0.8	0.801557188422396	0.016313	0.019418	-0.00066252
Trial1	3	1	noBlindfold	counterclockwise	practice	Guided	1	0.5	0	5.150269	0.45006	-1.45	-0.8	0.801557188422396	-0.020592	-0.014437	0.017949
Trial1	3	1	noBlindfold	counterclockwise	practice	Guided	1	0.5	0	5.170258	0.45006	-1.45	-0.8	0.801557188422396	-0.044748	0.02788	0.0039132
Trial1	3	1	noBlindfold	counterclockwise	practice	Guided	1	0.5	0	5.190262	0.45006	-1.45	-0.8	0.801557188422396	-0.0242	0.0067209	0.0050855
Trial1	3	1	noBlindfold	counterclockwise	practice	Guided	1	0.5	0	5.210266	0.45006	-1.45	-0.8	0.801557188422396	0.020756	-0.022903	0.016102
Trial1	3	1	noBlindfold	counterclockwise	practice	Guided	1	0.5	0	5.230255	0.45006	-1.45	-0.8	0.801557188422396	-0.033084	-0.010211	0.0044999
Trial1	3	1	noBlindfold	counterclockwise	practice	Guided	1	0.5	0	5.250259	0.45007	-1.45	-0.8	0.801556564601454	0.0077056	0.0067151	-0.005439
Trial1	3	1	noBlindfold	counterclockwise	practice	Guided	1	0.5	0	5.270264	0.45006	-1.45	-0.8	0.801557188422396	0.0066011	-0.010212	0.011324
Trial1	3	1	noBlindfold	counterclockwise	practice	Guided	1	0.5	0	5.290268	0.45006	-1.45	-0.8	0.801557188422396	0.0018849	-0.0059792	0.015224
Trial1	3	1	noBlindfold	counterclockwise	practice	Guided	1	0.5	0	5.310257	0.45007	-1.45	-0.8	0.801556564601454	0.015757	0.032103	0.0077215
Trial1	3	1	noBlindfold	counterclockwise	practice	Guided	1	0.5	0	5.330261	0.45007	-1.45	-0.8	0.801556564601454	0.0027084	0.023637	0.002651
Trial1	3	1	noBlindfold	counterclockwise	practice	Guided	1	0.5	0	5.350266	0.45007	-1.45	-0.8	0.801556564601454	0.0040914	0.044791	-0.025807
Trial1	3	1	noBlindfold	counterclockwise	practice	Guided	1	0.5	0	5.37027	0.45007	-1.45	-0.8	0.801556564601454	-0.002285	-0.0059942	0.010741
Trial1	3	1	noBlindfold	counterclockwise	practice	Guided	1	0.5	0	5.390259	0.45007	-1.45	-0.8	0.801556564601454	0.0090815	-0.018688	-0.020057
Trial1	3	1	noBlindfold	counterclockwise	practice	Guided	1	0.5	0	5.410263	0.45007	-1.45	-0.8	0.801556564601454	0.001602	-0.027149	0.019418
Trial1	3	1	noBlindfold	counterclockwise	practice	Guided	1	0.5	0	5.430267	0.45007	-1.45	-0.8	0.801556564601454	-0.002284	0.036329	0.010745
Trial1	3	1	noBlindfold	counterclockwise	practice	Guided	1	0.5	0	5.450256	0.45007	-1.45	-0.8	0.801556564601454	-0.033919	-0.014452	0.017076
Trial1	3	1	noBlindfold	counterclockwise	practice	Guided	1	0.5	0	5.470261	0.45007	-1.45	-0.8	0.801556564601454	-0.0061703	0.027864	0.0020698
Trial1	3	1	noBlindfold	counterclockwise	practice	Guided	1	0.5	0	5.490265	0.45007	-1.45	-0.8	0.801556564601454	0.03407	-0.018688	0.00051282
Trial1	3	1	noBlindfold	counterclockwise	practice	Guided	1	0.5	0	5.510269	0.45007	-1.45	-0.8	0.801556564601454	-0.0070024	0.023629	0.01464
Trial1	3	1	noBlindfold	counterclockwise	practice	Guided	1	0.5	0	5.530258	0.45007	-1.45	-0.8	0.801556564601454	-0.0070028	-0.0017603	0.014642
Trial1	3	1	noBlindfold	counterclockwise	practice	Guided	1	0.5	0	5.550262	0.45007	-1.45	-0.8	0.801556564601454	-0.0064524	-0.0059925	-0.0024148
Trial1	3	1	noBlindfold	counterclockwise	practice	Guided	1	0.5	0	5.570267	0.45007	-1.45	-0.8	0.801556564601454	0.00019961	-0.010225	-0.026975
Trial1	3	1	noBlindfold	counterclockwise	practice	Guided	1	0.5	0	5.590256	0.45007	-1.45	-0.8	0.801556564601454	0.012413	0.019399	-0.0093329
Trial1	3	1	noBlindfold	counterclockwise	practice	Guided	1	0.5	0	5.61026	0.45007	-1.45	-0.8	0.801556564601454	-0.005902	-0.031386	-0.0021239
Trial1	3	1	noBlindfold	counterclockwise	practice	Guided	1	0.5	0	5.630264	0.45007	-1.45	-0.8	0.801556564601454	-0.024216	0.0024703	0.005085
Trial1	3	1	noBlindfold	counterclockwise	practice	Guided	1	0.5	0	5.650269	0.45007	-1.45	-0.8	0.801556564601454	0.010476	-0.04408	0.02
Trial1	3	1	noBlindfold	counterclockwise	practice	Guided	1	0.5	0	5.670258	0.45007	-1.45	-0.8	0.801556564601454	0.0063093	-0.018689	0.015517
Trial1	3	1	noBlindfold	counterclockwise	practice	Guided	1	0.5	0	5.690262	0.45007	-1.45	-0.8	0.801556564601454	-0.022287	0.015166	-0.024249
Trial1	3	1	noBlindfold	counterclockwise	practice	Guided	1	0.5	0	5.710266	0.45007	-1.45	-0.8	0.801556564601454	-0.020056	0.0067051	0.0053817
Trial1	3	1	noBlindfold	counterclockwise	practice	Guided	1	0.5	0	5.730255	0.45007	-1.45	-0.8	0.801556564601454	0.057382	-0.014454	0.03823
Trial1	3	1	noBlindfold	counterclockwise	practice	Guided	1	0.5	0	5.750259	0.45007	-1.45	-0.8	0.801556564601454	0.0032472	0.0024745	-0.0057276
Trial1	3	1	noBlindfold	counterclockwise	practice	Guided	1	0.5	0	5.770264	0.45008	-1.45	-0.8	0.801555942761177	-0.011179	-0.0017575	0.014641
Trial1	3	1	noBlindfold	counterclockwise	practice	Guided	1	0.5	0	5.790268	0.45007	-1.45	-0.8	0.801556564601454	-0.019505	0.027864	0.0011896
Trial1	3	1	noBlindfold	counterclockwise	practice	Guided	1	0.5	0	5.810257	0.45007	-1.45	-0.8	0.801556564601454	0.026279	0.015169	-0.016838
Trial1	3	1	noBlindfold	counterclockwise	practice	Guided	1	0.5	0	5.830261	0.45007	-1.45	-0.8	0.801556564601454	-0.031996	-0.010221	-0.012262
Trial1	3	1	noBlindfold	counterclockwise	practice	Guided	1	0.5	0	5.850266	0.45007	-1.45	-0.8	0.801556564601454	-0.040046	-0.014453	-0.025419
Trial1	3	1	noBlindfold	counterclockwise	practice	Guided	1	0.5	0	5.87027	0.45007	-1.45	-0.8	0.801556564601454	0.023518	-0.027148	0.025071
Trial1	3	1	noBlindfold	counterclockwise	practice	Guided	1	0.5	0	5.890259	0.45007	-1.45	-0.8	0.801556564601454	0.0074136	-0.014455	-0.0012465
Trial1	3	1	noBlindfold	counterclockwise	practice	Guided	1	0.5	0	5.910263	0.45007	-1.45	-0.8	0.801556564601454	0.0018677	0.023634	0.015225
Trial1	3	1	noBlindfold	counterclockwise	practice	Guided	1	0.5	0	5.930267	0.45007	-1.45	-0.8	0.801556564601454	0.017124	0.015167	-0.0099211
Trial1	3	1	noBlindfold	counterclockwise	practice	Guided	1	0.5	0	5.950256	0.45007	-1.45	-0.8	0.801556564601454	0.0026972	0.044791	0.023313
Trial1	3	1	noBlindfold	counterclockwise	practice	Guided	1	0.5	0	5.970261	0.45007	-1.45	-0.8	0.801556564601454	-0.028108	0.010938	-0.0035889
Trial1	3	1	noBlindfold	counterclockwise	practice	Guided	1	0.5	0	5.990265	0.45007	-1.45	-0.8	0.801556564601454	-0.022837	-0.035613	-0.015867
Trial1	3	1	noBlindfold	counterclockwise	practice	Guided	1	0.5	0	6.010269	0.45007	-1.45	-0.8	0.801556564601454	-0.013406	-0.014449	-0.023662
Trial1	3	1	noBlindfold	counterclockwise	practice	Guided	1	0.5	0	6.030258	0.45007	-1.45	-0.8	0.801556564601454	-0.0095191	-0.010214	-0.014986
Trial1	3	1	noBlindfold	counterclockwise	practice	Guided	1	0.5	0	6.050262	0.45007	-1.45	-0.8	0.801556564601454	0.020183	0.0024832	0.0080177
Trial1	3	1	noBlindfold	counterclockwise	practice	Guided	1	0.5	0	6.070267	0.45007	-1.45	-0.8	0.801556564601454	0.025177	0.010947	-7.0755E-05
Trial1	3	1	noBlindfold	counterclockwise	practice	Guided	1	0.5	0	6.090256	0.45007	-1.45	-0.8	0.801556564601454	0.024069	0.019409	0.016692
Trial1	3	1	noBlindfold	counterclockwise	practice	Guided	1	0.5	0	6.11026	0.45007	-1.45	-0.8	0.801556564601454	0.0021439	0.010947	0.0077265
Trial1	3	1	noBlindfold	counterclockwise	practice	Guided	1	0.5	0	6.130264	0.45007	-1.45	-0.8	0.801556564601454	0.017674	-0.00175	-0.02161
Trial1	3	1	noBlindfold	counterclockwise	practice	Guided	1	0.5	0	6.150269	0.45008	-1.45	-0.8	0.801555942761177	0.024619	0.010946	0.016399
Trial1	3	1	noBlindfold	counterclockwise	practice	Guided	1	0.5	0	6.170258	0.45007	-1.45	-0.8	0.801556564601454	0.0071359	0.0067126	0.0029483
Trial1	3	1	noBlindfold	counterclockwise	practice	Guided	1	0.5	0	6.190262	0.45007	-1.45	-0.8	0.801556564601454	0.018226	-0.018676	-0.029994
Trial1	3	1	noBlindfold	counterclockwise	practice	Guided	1	0.5	0	6.210266	0.45008	-1.45	-0.8	0.801555942761177	-0.0022996	-0.001751	0.010745
Trial1	3	1	noBlindfold	counterclockwise	practice	Guided	1	0.5	0	6.230255	0.45008	-1.45	-0.8	0.801555942761177	-0.029216	-0.0059826	0.013179
Trial1	3	1	noBlindfold	counterclockwise	practice	Guided	1	0.5	0	6.250259	0.45007	-1.45	-0.8	0.801556564601454	0.029338	0.010946	0.0044134
Trial1	3	1	noBlindfold	counterclockwise	practice	Guided	1	0.5	0	6.270264	0.45007	-1.45	-0.8	0.801556564601454	0.0035264	0.015176	-0.0099168
Trial1	3	1	noBlindfold	counterclockwise	practice	Guided	1	0.5	0	6.290268	0.45007	-1.45	-0.8	0.801556564601454	0.025174	-0.010215	-7.1408E-05
Trial1	3	1	noBlindfold	counterclockwise	practice	Guided	1	0.5	0	6.310257	0.45007	-1.45	-0.8	0.801556564601454	-0.0025743	-0.056762	0.014937
Trial1	3	1	noBlindfold	counterclockwise	practice	Guided	1	0.5	0	6.330261	0.45008	-1.45	-0.8	0.801555942761177	-0.011455	-0.014443	0.010161
Trial1	3	1	noBlindfold	counterclockwise	practice	Guided	1	0.5	0	6.350266	0.45007	-1.45	-0.8	0.801556564601454	0.016569	0.010948	-0.0048453
Trial1	3	1	noBlindfold	counterclockwise	practice	Guided	1	0.5	0	6.37027	0.45008	-1.45	-0.8	0.801555942761177	0.021284	0.0067171	-0.0087448
Trial1	3	1	noBlindfold	counterclockwise	practice	Guided	1	0.5	0	6.390259	0.45008	-1.45	-0.8	0.801555942761177	-0.014517	0.023646	-0.0068949
Trial1	3	1	noBlindfold	counterclockwise	practice	Guided	1	0.5	0	6.410263	0.45008	-1.45	-0.8	0.801555942761177	0.0029691	0.015184	-0.0015312
Trial1	3	1	noBlindfold	counterclockwise	practice	Guided	1	0.5	0	6.430267	0.45008	-1.45	-0.8	0.801555942761177	-0.0011957	0.044806	-0.0060142
Trial1	3	1	noBlindfold	counterclockwise	practice	Guided	1	0.5	0	6.450256	0.45008	-1.45	-0.8	0.801555942761177	-0.0025769	-0.010208	0.014941
Trial1	3	1	noBlindfold	counterclockwise	practice	Guided	1	0.5	0	6.470261	0.45008	-1.45	-0.8	0.801555942761177	-0.045875	-0.0017433	-0.0047507
Trial1	3	1	noBlindfold	counterclockwise	practice	Guided	1	0.5	0	6.490265	0.45007	-1.45	-0.8	0.801556564601454	-0.028664	0.0067201	0.0017828
Trial1	3	1	noBlindfold	counterclockwise	practice	Guided	1	0.5	0	6.510269	0.45008	-1.45	-0.8	0.801555942761177	-0.033935	0.010953	0.017084
Trial1	3	1	noBlindfold	counterclockwise	practice	Guided	1	0.5	0	6.530258	0.45008	-1.45	-0.8	0.801555942761177	0.011298	-0.035598	0.0074396
Trial1	3	1	noBlindfold	counterclockwise	practice	Guided	1	0.5	0	6.550262	0.45008	-1.45	-0.8	0.801555942761177	-0.00091922	-0.014435	0.00023163
Trial1	3	1	noBlindfold	counterclockwise	practice	Guided	1	0.5	0	6.570267	0.45007	-1.45	-0.8	0.801556564601454	0.0026949	-0.031365	0.0026666
Trial1	3	1	noBlindfold	counterclockwise	practice	Guided	1	0.5	0	6.590256	0.45007	-1.45	-0.8	0.801556564601454	-0.0022964	-0.010206	-0.017996
Trial1	3	1	noBlindfold	counterclockwise	practice	Guided	1	0.5	0	6.61026	0.45007	-1.45	-0.8	0.801556564601454	-0.02894	-0.0059739	0.008998
Trial1	3	1	noBlindfold	counterclockwise	practice	Guided	1	0.5	0	6.630264	0.45007	-1.45	-0.8	0.801556564601454	0.015189	-0.0017423	0.016117
Trial1	3	1	noBlindfold	counterclockwise	practice	Guided	1	0.5	0	6.650269	0.45007	-1.45	-0.8	0.801556564601454	0.012131	-0.0059737	-0.0051273
Trial1	3	1	noBlindfold	counterclockwise	practice	Guided	1	0.5	0	6.670258	0.45007	-1.45	-0.8	0.801556564601454	-0.0089665	-0.052526	-0.015264
Trial1	3	1	noBlindfold	counterclockwise	practice	Guided	1	0.5	0	6.690262	0.45007	-1.45	-0.8	0.801556564601454	0.0052021	0.002488	0.032301
Trial1	3	1	noBlindfold	counterclockwise	practice	Guided	1	0.5	0	6.710266	0.45008	-1.45	-0.8	0.801555942761177	-0.00091753	-0.031367	-0.010195
Trial1	3	1	noBlindfold	counterclockwise	practice	Guided	1	0.5	0	6.730255	0.45007	-1.45	-0.8	0.801556564601454	-0.01479	0.019415	-0.0012274
Trial1	3	1	noBlindfold	counterclockwise	practice	Guided	1	0.5	0	6.750259	0.45007	-1.45	-0.8	0.801556564601454	0.012682	-0.01444	-0.013507
Trial1	3	1	noBlindfold	counterclockwise	practice	Guided	1	0.5	0	6.770264	0.45008	-1.45	-0.8	0.801555942761177	-0.013686	-0.005977	-0.019454
Trial1	3	1	noBlindfold	counterclockwise	practice	Guided	1	0.5	0	6.790268	0.45007	-1.45	-0.8	0.801556564601454	0.025726	-0.014438	-0.0084355
Trial1	3	1	noBlindfold	counterclockwise	practice	Guided	1	0.5	0	6.810257	0.45007	-1.45	-0.8	0.801556564601454	0.012405	0.03634	-0.0093167
Trial1	3	1	noBlindfold	counterclockwise	practice	Guided	1	0.5	0	6.830261	0.45008	-1.45	-0.8	0.801555942761177	-0.0061867	0.015181	0.0020836
Trial1	3	1	noBlindfold	counterclockwise	practice	Guided	1	0.5	0	6.850266	0.45008	-1.45	-0.8	0.801555942761177	0.04765	-0.010209	-0.002785
Trial1	3	1	noBlindfold	counterclockwise	practice	Guided	1	0.5	0	6.87027	0.45008	-1.45	-0.8	0.801555942761177	0.010743	-0.014443	0.015825
Trial1	3	1	noBlindfold	counterclockwise	practice	Guided	1	0.5	0	6.890259	0.45008	-1.45	-0.8	0.801555942761177	-0.01452	-0.035602	-0.0084409
Trial1	3	1	noBlindfold	counterclockwise	practice	Guided	1	0.5	0	6.910263	0.45008	-1.45	-0.8	0.801555942761177	-0.0050843	0.0024829	-0.014677
Trial1	3	1	noBlindfold	counterclockwise	practice	Guided	1	0.5	0	6.930267	0.45008	-1.45	-0.8	0.801555942761177	0.036278	0.01518	0.03435
Trial1	3	1	noBlindfold	counterclockwise	practice	Guided	1	0.5	0	6.950256	0.45008	-1.45	-0.8	0.801555942761177	-0.027564	0.019411	-0.01195
Trial1	3	1	noBlindfold	counterclockwise	practice	Guided	1	0.5	0	6.970261	0.45008	-1.45	-0.8	0.801555942761177	0.021003	0.010946	-0.0048315
Trial1	3	1	noBlindfold	counterclockwise	practice	Guided	1	0.5	0	6.990265	0.45008	-1.45	-0.8	0.801555942761177	0.019621	0.010946	0.016416
Trial1	3	1	noBlindfold	counterclockwise	practice	Guided	1	0.5	0	7.010269	0.45008	-1.45	-0.8	0.801555942761177	-0.015628	-0.018675	0.0098843
Trial1	3	1	noBlindfold	counterclockwise	practice	Guided	1	0.5	0	7.030258	0.45008	-1.45	-0.8	0.801555942761177	-0.020895	-0.010208	0.022164
Trial1	3	1	noBlindfold	counterclockwise	practice	Guided	1	0.5	0	7.050262	0.45008	-1.45	-0.8	0.801555942761177	0.0076815	0.023642	-0.005415
Trial1	3	1	noBlindfold	counterclockwise	practice	Guided	1	0.5	0	7.070267	0.45008	-1.45	-0.8	0.801555942761177	0.014902	-0.0059811	0.020317
Trial1	3	1	noBlindfold	counterclockwise	practice	Guided	1	0.5	0	7.090256	0.45008	-1.45	-0.8	0.801555942761177	-0.053933	-0.018675	-0.017895
Trial1	3	1	noBlindfold	counterclockwise	practice	Guided	1	0.5	0	7.11026	0.45008	-1.45	-0.8	0.801555942761177	-0.023958	0.015181	0.00092
Trial1	3	1	noBlindfold	counterclockwise	practice	Guided	1	0.5	0	7.130264	0.45008	-1.45	-0.8	0.801555942761177	0.011568	-0.027137	0.0032635
Trial1	3	1	noBlindfold	counterclockwise	practice	Guided	1	0.5	0	7.150269	0.45008	-1.45	-0.8	0.801555942761177	-0.011188	0.0024866	0.010182
Trial1	3	1	noBlindfold	counterclockwise	practice	Guided	1	0.5	0	7.170258	0.45008	-1.45	-0.8	0.801555942761177	-0.040889	-0.048296	-0.012821
Trial1	3	1	noBlindfold	counterclockwise	practice	Guided	1	0.5	0	7.190262	0.45008	-1.45	-0.8	0.801555942761177	-0.0014774	-0.018673	0.021492
Trial1	3	1	noBlindfold	counterclockwise	practice	Guided	1	0.5	0	7.210266	0.45008	-1.45	-0.8	0.801555942761177	-0.019513	-0.0017483	0.0012165
Trial1	3	1	noBlindfold	counterclockwise	practice	Guided	1	0.5	0	7.230255	0.45008	-1.45	-0.8	0.801555942761177	0.008236	-0.027139	-0.013792
Trial1	3	1	noBlindfold	counterclockwise	practice	Guided	1	0.5	0	7.250259	0.45008	-1.45	-0.8	0.801555942761177	-0.015623	-0.022907	0.0098891
Trial1	3	1	noBlindfold	counterclockwise	practice	Guided	1	0.5	0	7.270264	0.45008	-1.45	-0.8	0.801555942761177	-0.010907	0.019413	0.0059916
Trial1	3	1	noBlindfold	counterclockwise	practice	Guided	1	0.5	0	7.290268	0.45008	-1.45	-0.8	0.801555942761177	0.016011	-0.010209	0.0035573
Trial1	3	1	noBlindfold	counterclockwise	practice	Guided	1	0.5	0	7.310257	0.45008	-1.45	-0.8	0.801555942761177	0.024614	0.040574	0.0083356
Trial1	3	1	noBlindfold	counterclockwise	practice	Guided	1	0.5	0	7.330261	0.45008	-1.45	-0.8	0.801555942761177	0.016561	0.040574	-0.0048223
Trial1	3	1	noBlindfold	counterclockwise	practice	Guided	1	0.5	0	7.350266	0.45008	-1.45	-0.8	0.801555942761177	-0.0061952	-0.035598	0.0015108
Trial1	3	1	noBlindfold	counterclockwise	practice	Guided	1	0.5	0	7.37027	0.45008	-1.45	-0.8	0.801555942761177	0.011566	0.015185	0.0032694
Trial1	3	1	noBlindfold	counterclockwise	practice	Guided	1	0.5	0	7.390259	0.45008	-1.45	-0.8	0.801555942761177	0.031262	0.015185	0.0050264
Trial1	3	1	noBlindfold	counterclockwise	practice	Guided	1	0.5	0	7.410263	0.45008	-1.45	-0.8	0.801555942761177	-0.011461	-0.0059756	0.014378
Trial1	3	1	noBlindfold	counterclockwise	practice	Guided	1	0.5	0	7.430267	0.45008	-1.45	-0.8	0.801555942761177	0.021556	0.019416	-0.01291
Trial1	3	1	noBlindfold	counterclockwise	practice	Guided	1	0.5	0	7.450256	0.45008	-1.45	-0.8	0.801555942761177	0.012399	-0.014441	-0.0093056
Trial1	3	1	noBlindfold	counterclockwise	practice	Guided	1	0.5	0	7.470261	0.45008	-1.45	-0.8	0.801555942761177	0.011843	-0.0017432	-0.00092132
Trial1	3	1	noBlindfold	counterclockwise	practice	Guided	1	0.5	0	7.490265	0.45008	-1.45	-0.8	0.801555942761177	0.0037924	-0.027135	-0.014078
Trial1	3	1	noBlindfold	counterclockwise	practice	Guided	1	0.5	0	7.510269	0.45008	-1.45	-0.8	0.801555942761177	0.019617	-0.027134	0.01643
Trial1	3	1	noBlindfold	counterclockwise	practice	Guided	1	0.5	0	7.530258	0.45008	-1.45	-0.8	0.801555942761177	0.011289	0.027876	0.0074622
Trial1	3	1	noBlindfold	counterclockwise	practice	Guided	1	0.5	0	7.550262	0.45008	-1.45	-0.8	0.801555942761177	0.038205	0.027872	0.00503
Trial1	3	1	noBlindfold	counterclockwise	practice	Guided	1	0.5	0	7.570267	0.45008	-1.45	-0.8	0.801555942761177	-0.015909	0.0024816	0.014089
Trial1	3	1	noBlindfold	counterclockwise	practice	Guided	1	0.5	0	7.590256	0.45008	-1.45	-0.8	0.801555942761177	0.0071232	0.019406	0.00298
Trial1	3	1	noBlindfold	counterclockwise	practice	Guided	1	0.5	0	7.61026	0.45008	-1.45	-0.8	0.801555942761177	-0.006474	-0.010218	0.0062923
Trial1	3	1	noBlindfold	counterclockwise	practice	Guided	1	0.5	0	7.630264	0.45008	-1.45	-0.8	0.801555942761177	0.011839	-0.0059862	-0.00092069
Trial1	3	1	noBlindfold	counterclockwise	practice	Guided	1	0.5	0	7.650269	0.45008	-1.45	-0.8	0.801555942761177	-0.005092	0.0067109	-0.014666
Trial1	3	1	noBlindfold	counterclockwise	practice	Guided	1	0.5	0	7.670258	0.45008	-1.45	-0.8	0.801555942761177	0.012113	-0.010218	-0.017685
Trial1	3	1	noBlindfold	counterclockwise	practice	Guided	1	0.5	0	7.690262	0.45008	-1.45	-0.8	0.801555942761177	0.00072522	-0.018683	-0.035327
Trial1	3	1	noBlindfold	counterclockwise	practice	Guided	1	0.5	0	7.710266	0.45008	-1.45	-0.8	0.801555942761177	-0.0017611	-0.010219	0.0023903
Trial1	3	1	noBlindfold	counterclockwise	practice	Guided	1	0.5	0	7.730255	0.45008	-1.45	-0.8	0.801555942761177	0.03765	-0.0059889	0.011066
Trial1	3	1	noBlindfold	counterclockwise	practice	Guided	1	0.5	0	7.750259	0.45008	-1.45	-0.8	0.801555942761177	-0.0045413	-0.010219	-0.023046
Trial1	3	1	noBlindfold	counterclockwise	practice	Guided	1	0.5	0	7.770264	0.45008	-1.45	-0.8	0.801555942761177	0.0068444	-0.010218	0.0071708
Trial1	3	1	noBlindfold	counterclockwise	practice	Guided	1	0.5	0	7.790268	0.45008	-1.45	-0.8	0.801555942761177	0.017107	0.019404	-0.013198
Trial1	3	1	noBlindfold	counterclockwise	practice	Guided	1	0.5	0	7.810257	0.45008	-1.45	-0.8	0.801555942761177	-0.014532	-0.010219	-0.006864
Trial1	3	1	noBlindfold	counterclockwise	practice	Guided	1	0.5	0	7.830261	0.45008	-1.45	-0.8	0.801555942761177	-0.0073078	-0.0017563	0.018868
Trial1	3	1	noBlindfold	counterclockwise	practice	Guided	1	0.5	0	7.850266	0.45008	-1.45	-0.8	0.801555942761177	0.021824	-0.0017555	-0.017095
Trial1	3	1	noBlindfold	counterclockwise	practice	Guided	1	0.5	0	7.87027	0.45008	-1.45	-0.8	0.801555942761177	-0.022582	0.010937	-0.0093007
Trial1	3	1	noBlindfold	counterclockwise	practice	Guided	1	0.5	0	7.890259	0.45008	-1.45	-0.8	0.801555942761177	0.01989	-0.018685	0.01224
Trial1	3	1	noBlindfold	counterclockwise	practice	Guided	1	0.5	0	7.910263	0.45008	-1.45	-0.8	0.801555942761177	0.011286	0.010937	0.0018088
Trial1	3	1	noBlindfold	counterclockwise	practice	Guided	1	0.5	0	7.930267	0.45008	-1.45	-0.8	0.801555942761177	0.0032317	0.02363	-0.0056926
Trial1	3	1	noBlindfold	counterclockwise	practice	Guided	1	0.5	0	7.950256	0.45008	-1.45	-0.8	0.801555942761177	0.0024017	0.010933	0.0068809
Trial1	3	1	noBlindfold	counterclockwise	practice	Guided	1	0.5	0	7.970261	0.45008	-1.45	-0.8	0.801555942761177	0.02654	-0.0017633	-0.020992
Trial1	3	1	noBlindfold	counterclockwise	practice	Guided	1	0.5	0	7.990265	0.45008	-1.45	-0.8	0.801555942761177	-0.035627	0.032091	-0.02509
Trial1	3	1	noBlindfold	counterclockwise	practice	Guided	1	0.5	0	8.010269	0.45008	-1.45	-0.8	0.801555942761177	0.01322	0.032093	-0.02187
Trial1	3	1	noBlindfold	counterclockwise	practice	Guided	1	0.5	0	8.030258	0.45008	-1.45	-0.8	0.801555942761177	-0.016461	0.0024673	0.022474
Trial1	3	1	noBlindfold	counterclockwise	practice	Guided	1	0.5	0	8.050262	0.45008	-1.45	-0.8	0.801555942761177	-0.020904	-0.010227	0.02218
Trial1	3	1	noBlindfold	counterclockwise	practice	Guided	1	0.5	0	8.070267	0.45008	-1.45	-0.8	0.801555942761177	-0.0092607	0.0024683	-0.019142
Trial1	3	1	noBlindfold	counterclockwise	practice	Guided	1	0.5	0	8.090256	0.45008	-1.45	-0.8	0.801555942761177	0.0071229	0.023626	0.0029823
Trial1	3	1	noBlindfold	counterclockwise	practice	Guided	1	0.5	0	8.11026	0.45008	-1.45	-0.8	0.801555942761177	-0.018969	0.074406	-0.0071532
Trial1	3	1	noBlindfold	counterclockwise	practice	Guided	1	0.5	0	8.130264	0.45008	-1.45	-0.8	0.801555942761177	0.0024041	0.010927	0.0068839
Trial1	3	1	noBlindfold	counterclockwise	practice	Guided	1	0.5	0	8.150269	0.45008	-1.45	-0.8	0.801555942761177	-0.045611	0.010927	-0.0089099
Trial1	3	1	noBlindfold	counterclockwise	practice	Guided	1	0.5	0	8.170258	0.45008	-1.45	-0.8	0.801555942761177	-0.0023136	0.044781	0.011953
Trial1	3	1	noBlindfold	counterclockwise	practice	Guided	1	0.5	0	8.190262	0.45008	-1.45	-0.8	0.801555942761177	0.012115	0.027853	-0.0051018
Trial1	3	1	noBlindfold	counterclockwise	practice	Guided	1	0.5	0	8.210266	0.45008	-1.45	-0.8	0.801555942761177	-0.0098096	0.0024625	-0.010755
Trial1	3	1	noBlindfold	counterclockwise	practice	Guided	1	0.5	0	8.230255	0.45008	-1.45	-0.8	0.801555942761177	0.0024062	0.032085	0.0068869
Trial1	3	1	noBlindfold	counterclockwise	practice	Guided	1	0.5	0	8.250259	0.45008	-1.45	-0.8	0.801555942761177	0.0029599	-0.018696	-0.0014948
Trial1	3	1	noBlindfold	counterclockwise	practice	Guided	1	0.5	0	8.270264	0.45008	-1.45	-0.8	0.801555942761177	0.034041	0.036317	0.00055469
Trial1	3	1	noBlindfold	counterclockwise	practice	Guided	1	0.5	0	8.290268	0.45008	-1.45	-0.8	0.801555942761177	0.0037864	0.01516	-0.014067
Trial1	3	1	noBlindfold	counterclockwise	practice	Guided	1	0.5	0	8.310257	0.45008	-1.45	-0.8	0.801555942761177	0.0060147	0.023622	0.019751
Trial1	3	1	noBlindfold	counterclockwise	practice	Guided	1	0.5	0	8.330261	0.45008	-1.45	-0.8	0.801555942761177	0.0073973	-0.0017688	-0.0012052
Trial1	3	1	noBlindfold	counterclockwise	practice	Guided	1	0.5	0	8.350266	0.45008	-1.45	-0.8	0.801555942761177	-0.0020364	-0.014463	0.0065929
Trial1	3	1	noBlindfold	counterclockwise	practice	Guided	1	0.5	0	8.37027	0.45008	-1.45	-0.8	0.801555942761177	0.0082239	-0.022928	-0.013774
Trial1	3	1	noBlindfold	counterclockwise	practice	Guided	1	0.5	0	8.390259	0.45008	-1.45	-0.8	0.801555942761177	-0.022306	0.0024649	-0.024205
Trial1	3	1	noBlindfold	counterclockwise	practice	Guided	1	0.5	0	8.410263	0.45008	-1.45	-0.8	0.801555942761177	0.023777	-0.027157	0.020925
Trial1	3	1	noBlindfold	counterclockwise	practice	Guided	1	0.5	0	8.430267	0.45008	-1.45	-0.8	0.801555942761177	-0.013698	-0.0060007	-0.019426
Trial1	3	1	noBlindfold	counterclockwise	practice	Guided	1	0.5	0	8.450256	0.45008	-1.45	-0.8	0.801555942761177	0.0018508	0.0024627	0.015273
Trial1	3	1	noBlindfold	counterclockwise	practice	Guided	1	0.5	0	8.470261	0.45008	-1.45	-0.8	0.801555942761177	-0.041172	-0.001769	-0.0086094
Trial1	3	1	noBlindfold	counterclockwise	practice	Guided	1	0.5	0	8.490265	0.45008	-1.45	-0.8	0.801555942761177	-0.038664	-0.010232	0.010498
Trial1	3	1	noBlindfold	counterclockwise	practice	Guided	1	0.5	0	8.510269	0.45008	-1.45	-0.8	0.801555942761177	0.017935	0.019388	-0.025756
Trial1	3	1	noBlindfold	counterclockwise	practice	Guided	1	0.5	0	8.530258	0.45008	-1.45	-0.8	0.801555942761177	-0.0273	-0.031393	-0.016112
Trial1	3	1	noBlindfold	counterclockwise	practice	Guided	1	0.5	0	8.550262	0.45008	-1.45	-0.8	0.801555942761177	-0.0198	0.023622	0.005429
Trial1	3	1	noBlindfold	counterclockwise	practice	Guided	1	0.5	0	8.570267	0.45008	-1.45	-0.8	0.801555942761177	0.0062898	0.010925	0.015569
Trial1	3	1	noBlindfold	counterclockwise	practice	Guided	1	0.5	0	8.590256	0.45008	-1.45	-0.8	0.801555942761177	-0.020355	-0.044088	-0.016494
Trial1	3	1	noBlindfold	counterclockwise	practice	Guided	1	0.5	0	8.61026	0.45009	-1.45	-0.8	0.801555321044771	0.01432	-0.0060003	-0.04281
Trial1	3	1	noBlindfold	counterclockwise	practice	Guided	1	0.5	0	8.630264	0.45009	-1.45	-0.8	0.801555321044771	-0.0078631	0.01939	0.027265
Trial1	3	1	noBlindfold	counterclockwise	practice	Guided	1	0.5	0	8.650269	0.45009	-1.45	-0.8	0.801555321044771	0.015445	0.015159	0.011965
Trial1	3	1	noBlindfold	counterclockwise	practice	Guided	1	0.5	0	8.670258	0.45009	-1.45	-0.8	0.801555321044771	0.012939	0.015157	-0.017661
Trial1	3	1	noBlindfold	counterclockwise	practice	Guided	1	0.5	0	8.690262	0.45009	-1.45	-0.8	0.801555321044771	0.017675	-0.056782	0.04579
Trial1	3	1	noBlindfold	counterclockwise	practice	Guided	1	0.5	0	8.710266	0.45008	-1.45	-0.8	0.801555942761177	0.041537	-0.010232	0.022107
Trial1	3	1	noBlindfold	counterclockwise	practice	Guided	1	0.5	0	8.730255	0.45008	-1.45	-0.8	0.801555942761177	0.0071187	-0.044087	0.0030006
Trial1	3	1	noBlindfold	counterclockwise	practice	Guided	1	0.5	0	8.750259	0.45008	-1.45	-0.8	0.801555942761177	0.02488	0.010926	0.004172
Trial1	3	1	noBlindfold	counterclockwise	practice	Guided	1	0.5	0	8.770264	0.45008	-1.45	-0.8	0.801555942761177	-0.022859	-0.031393	-0.015814
Trial1	3	1	noBlindfold	counterclockwise	practice	Guided	1	0.5	0	8.790268	0.45008	-1.45	-0.8	0.801555942761177	-0.01619	0.015155	0.018299
Trial1	3	1	noBlindfold	counterclockwise	practice	Guided	1	0.5	0	8.810257	0.45008	-1.45	-0.8	0.801555942761177	-0.041722	-0.0060065	-0.00022078
Trial1	3	1	noBlindfold	counterclockwise	practice	Guided	1	0.5	0	8.830261	0.45008	-1.45	-0.8	0.801555942761177	0.05125	-0.035627	0.010118
Trial1	3	1	noBlindfold	counterclockwise	practice	Guided	1	0.5	0	8.850266	0.45008	-1.45	-0.8	0.801555942761177	0.016831	0.057469	-0.0089912
Trial1	3	1	noBlindfold	counterclockwise	practice	Guided	1	0.5	0	8.87027	0.45008	-1.45	-0.8	0.801555942761177	-0.013424	-0.022935	-0.023613
Trial1	3	1	noBlindfold	counterclockwise	practice	Guided	1	0.5	0	8.890259	0.45008	-1.45	-0.8	0.801555942761177	-0.022579	0.040542	-0.020006
Trial1	3	1	noBlindfold	counterclockwise	practice	Guided	1	0.5	0	8.910263	0.45008	-1.45	-0.8	0.801555942761177	0.021268	0.057465	-0.0086975
Trial1	3	1	noBlindfold	counterclockwise	practice	Guided	1	0.5	0	8.930267	0.45009	-1.45	-0.8	0.801555321044771	0.0029531	0.0024525	-0.0014872
Trial1	3	1	noBlindfold	counterclockwise	practice	Guided	1	0.5	0	8.950256	0.45009	-1.45	-0.8	0.801555321044771	-0.05643	-0.010244	0.019853
Trial1	3	1	noBlindfold	counterclockwise	practice	Guided	1	0.5	0	8.970261	0.45008	-1.45	-0.8	0.801555942761177	0.0068409	0.019378	-0.0050916
Trial1	3	1	noBlindfold	counterclockwise	practice	Guided	1	0.5	0	8.990265	0.45008	-1.45	-0.8	0.801555942761177	-0.0025927	-0.018708	0.014984
Trial1	3	1	noBlindfold	counterclockwise	practice	Guided	1	0.5	0	9.010269	0.45009	-1.45	-0.8	0.801555321044771	-0.0014895	0.019377	0.00056267
Trial1	3	1	noBlindfold	counterclockwise	practice	Guided	1	0.5	0	9.030258	0.45009	-1.45	-0.8	0.801555321044771	0.042359	0.015146	0.0095309
Trial1	3	1	noBlindfold	counterclockwise	practice	Guided	1	0.5	0	9.050262	0.45009	-1.45	-0.8	0.801555321044771	0.010723	-0.035638	0.015864
Trial1	3	1	noBlindfold	counterclockwise	practice	Guided	1	0.5	0	9.070267	0.45009	-1.45	-0.8	0.801555321044771	0.0035	0.015143	-0.0098678
Trial1	3	1	noBlindfold	counterclockwise	practice	Guided	1	0.5	0	9.090256	0.45009	-1.45	-0.8	0.801555321044771	-0.010648	0.010912	0.0018251
Trial1	3	1	noBlindfold	counterclockwise	practice	Guided	1	0.5	0	9.11026	0.45009	-1.45	-0.8	0.801555321044771	0.025149	0.0024455	-2.2473E-05
Trial1	3	1	noBlindfold	counterclockwise	practice	Guided	1	0.5	0	9.130264	0.45009	-1.45	-0.8	0.801555321044771	0.0040511	-0.0060182	-0.018251
Trial1	3	1	noBlindfold	counterclockwise	practice	Guided	1	0.5	0	9.150269	0.45009	-1.45	-0.8	0.801555321044771	-0.037018	0.015138	-0.0041211
Trial1	3	1	noBlindfold	counterclockwise	practice	Guided	1	0.5	0	9.170258	0.45009	-1.45	-0.8	0.801555321044771	0.02126	0.015141	-0.0014861
Trial1	3	1	noBlindfold	counterclockwise	practice	Guided	1	0.5	0	9.190262	0.45009	-1.45	-0.8	0.801555321044771	-0.014538	-0.01025	-0.019129
Trial1	3	1	noBlindfold	counterclockwise	practice	Guided	1	0.5	0	9.210266	0.45009	-1.45	-0.8	0.801555321044771	-0.018427	0.01514	-0.015526
Trial1	3	1	noBlindfold	counterclockwise	practice	Guided	1	0.5	0	9.230255	0.45009	-1.45	-0.8	0.801555321044771	0.013758	0.019371	-0.03024
Trial1	3	1	noBlindfold	counterclockwise	practice	Guided	1	0.5	0	9.250259	0.45009	-1.45	-0.8	0.801555321044771	0.016817	0.010905	-0.0089906
Trial1	3	1	noBlindfold	counterclockwise	practice	Guided	1	0.5	0	9.270264	0.45009	-1.45	-0.8	0.801555321044771	0.010997	0.015139	-0.014643
Trial1	3	1	noBlindfold	counterclockwise	practice	Guided	1	0.5	0	9.290268	0.45009	-1.45	-0.8	0.801555321044771	-0.013416	-0.0017874	0.043736
Trial1	3	1	noBlindfold	counterclockwise	practice	Guided	1	0.5	0	9.310257	0.45009	-1.45	-0.8	0.801555321044771	-0.023975	-0.039873	0.00094857
Trial1	3	1	noBlindfold	counterclockwise	practice	Guided	1	0.5	0	9.330261	0.45009	-1.45	-0.8	0.801555321044771	-0.037848	-0.035641	0.0084531
Trial1	3	1	noBlindfold	counterclockwise	practice	Guided	1	0.5	0	9.350266	0.45009	-1.45	-0.8	0.801555321044771	-0.032577	-0.010249	-0.0038271
Trial1	3	1	noBlindfold	counterclockwise	practice	Guided	1	0.5	0	9.37027	0.45009	-1.45	-0.8	0.801555321044771	0.0071098	0.010911	0.0030009
Trial1	3	1	noBlindfold	counterclockwise	practice	Guided	1	0.5	0	9.390259	0.45009	-1.45	-0.8	0.801555321044771	-0.015095	-0.0060175	0.0015358
Trial1	3	1	noBlindfold	counterclockwise	practice	Guided	1	0.5	0	9.410263	0.45009	-1.45	-0.8	0.801555321044771	-0.016752	0.0024439	0.026681
Trial1	3	1	noBlindfold	counterclockwise	practice	Guided	1	0.5	0	9.430267	0.45009	-1.45	-0.8	0.801555321044771	-0.003986	-0.022947	0.026971
Trial1	3	1	noBlindfold	counterclockwise	practice	Guided	1	0.5	0	9.450256	0.45009	-1.45	-0.8	0.801555321044771	-0.00066955	-0.0017883	-0.014355
Trial1	3	1	noBlindfold	counterclockwise	practice	Guided	1	0.5	0	9.470261	0.45009	-1.45	-0.8	0.801555321044771	0.032071	-0.044105	-0.037449
Trial1	3	1	noBlindfold	counterclockwise	practice	Guided	1	0.5	0	9.490265	0.45009	-1.45	-0.8	0.801555321044771	-0.0009484	0.032071	-0.010161
Trial1	3	1	noBlindfold	counterclockwise	practice	Guided	1	0.5	0	9.510269	0.45009	-1.45	-0.8	0.801555321044771	-0.0062171	-0.031406	0.0021181
Trial1	3	1	noBlindfold	counterclockwise	practice	Guided	1	0.5	0	9.530258	0.45009	-1.45	-0.8	0.801555321044771	-0.0053887	0.0066801	-0.010456
Trial1	3	1	noBlindfold	counterclockwise	practice	Guided	1	0.5	0	9.550262	0.45009	-1.45	-0.8	0.801555321044771	0.0021096	0.044765	0.011084
Trial1	3	1	noBlindfold	counterclockwise	practice	Guided	1	0.5	0	9.570267	0.45009	-1.45	-0.8	0.801555321044771	-0.013992	-0.027175	-0.015231
Trial1	3	1	noBlindfold	counterclockwise	practice	Guided	1	0.5	0	9.590256	0.45009	-1.45	-0.8	0.801555321044771	0.010438	0.023605	0.020055
Trial1	3	1	noBlindfold	counterclockwise	practice	Guided	1	0.5	0	9.61026	0.45009	-1.45	-0.8	0.801555321044771	0.025415	0.010909	-0.0042112
Trial1	3	1	noBlindfold	counterclockwise	practice	Guided	1	0.5	0	9.630264	0.45009	-1.45	-0.8	0.801555321044771	-0.020645	-0.0060166	0.018007
Trial1	3	1	noBlindfold	counterclockwise	practice	Guided	1	0.5	0	9.650269	0.45009	-1.45	-0.8	0.801555321044771	-0.033965	-0.014479	0.017126
Trial1	3	1	noBlindfold	counterclockwise	practice	Guided	1	0.5	0	9.670258	0.45009	-1.45	-0.8	0.801555321044771	-0.019813	0.0066792	-0.0023641
Trial1	3	1	noBlindfold	counterclockwise	practice	Guided	1	0.5	0	9.690262	0.45009	-1.45	-0.8	0.801555321044771	-0.021493	-0.018712	-0.036769
Trial1	3	1	noBlindfold	counterclockwise	practice	Guided	1	0.5	0	9.710266	0.45009	-1.45	-0.8	0.801555321044771	0.0076548	-0.0017854	-0.0053832
Trial1	3	1	noBlindfold	counterclockwise	practice	Guided	1	0.5	0	9.730255	0.45009	-1.45	-0.8	0.801555321044771	-0.056168	0.015141	0.015662
Trial1	3	1	noBlindfold	counterclockwise	practice	Guided	1	0.5	0	9.750259	0.45009	-1.45	-0.8	0.801555321044771	0.019594	0.0066764	0.016446
Trial1	3	1	noBlindfold	counterclockwise	practice	Guided	1	0.5	0	9.770264	0.45009	-1.45	-0.8	0.801555321044771	-0.012041	0.032067	0.022777
Trial1	3	1	noBlindfold	counterclockwise	practice	Guided	1	0.5	0	9.790268	0.45009	-1.45	-0.8	0.801555321044771	0.015983	0.027834	0.0035797
Trial1	3	1	noBlindfold	counterclockwise	practice	Guided	1	0.5	0	9.810257	0.45009	-1.45	-0.8	0.801555321044771	0.014599	0.019372	0.024531
Trial1	3	1	noBlindfold	counterclockwise	practice	Guided	1	0.5	0	9.830261	0.45009	-1.45	-0.8	0.801555321044771	0.016258	-0.0060179	-0.0006124
Trial1	3	1	noBlindfold	counterclockwise	practice	Guided	1	0.5	0	9.850266	0.45009	-1.45	-0.8	0.801555321044771	0.0071007	0.0024461	0.0029961
Trial1	3	1	noBlindfold	counterclockwise	practice	Guided	1	0.5	0	9.87027	0.45009	-1.45	-0.8	0.801555321044771	-0.0056676	0.002447	-0.006264
Trial1	3	1	noBlindfold	counterclockwise	practice	Guided	1	0.5	0	9.890259	0.45009	-1.45	-0.8	0.801555321044771	-0.028144	0.0363	-0.0035375
Trial1	3	1	noBlindfold	counterclockwise	practice	Guided	1	0.5	0	9.910263	0.45009	-1.45	-0.8	0.801555321044771	0.026246	-0.014481	-0.016789
Trial1	3	1	noBlindfold	counterclockwise	practice	Guided	1	0.5	0	9.930267	0.45009	-1.45	-0.8	0.801555321044771	0.01265	-0.001788	-0.013473
Trial1	3	1	noBlindfold	counterclockwise	practice	Guided	1	0.5	0	9.950256	0.45009	-1.45	-0.8	0.801555321044771	0.0079333	-0.0017886	-0.011331
Trial1	3	1	noBlindfold	counterclockwise	practice	Guided	1	0.5	0	9.970261	0.45009	-1.45	-0.8	0.801555321044771	0.011545	0.010908	-0.024287
Trial1	3	1	noBlindfold	counterclockwise	practice	Guided	1	0.5	0	9.990265	0.45009	-1.45	-0.8	0.801555321044771	0.0012841	0.053225	0.023662
Trial1	3	1	noBlindfold	counterclockwise	practice	Guided	1	0.5	0	10.01027	0.45009	-1.45	-0.8	0.801555321044771	-0.01788	-0.0017875	-0.0239
Trial1	3	1	noBlindfold	counterclockwise	practice	Guided	1	0.5	0	10.03026	0.45009	-1.45	-0.8	0.801555321044771	0.02153	-0.035641	-0.012882
Trial1	3	1	noBlindfold	counterclockwise	practice	Guided	1	0.5	0	10.05026	0.45009	-1.45	-0.8	0.801555321044771	0.031533	-0.035641	0.038286
Trial1	3	1	noBlindfold	counterclockwise	practice	Guided	1	0.5	0	10.07027	0.45009	-1.45	-0.8	0.801555321044771	-0.0026085	-0.035637	0.014989
Trial1	3	1	noBlindfold	counterclockwise	practice	Guided	1	0.5	0	10.09026	0.45009	-1.45	-0.8	0.801555321044771	-0.012594	-0.0017824	0.031167
Trial1	3	1	noBlindfold	counterclockwise	practice	Guided	1	0.5	0	10.11026	0.45009	-1.45	-0.8	0.801555321044771	0.030133	-0.035637	0.032632
Trial1	3	1	noBlindfold	counterclockwise	practice	Guided	1	0.5	0	10.13026	0.45009	-1.45	-0.8	0.801555321044771	0.002107	0.044767	0.011093
Trial1	3	1	noBlindfold	counterclockwise	practice	Guided	1	0.5	0	10.15027	0.45009	-1.45	-0.8	0.801555321044771	-0.016206	-0.022946	0.018302
Trial1	3	1	noBlindfold	counterclockwise	practice	Guided	1	0.5	0	10.17026	0.45009	-1.45	-0.8	0.801555321044771	0.02236	-0.0017885	-0.025456
Trial1	3	1	noBlindfold	counterclockwise	practice	Guided	1	0.5	0	10.19026	0.45009	-1.45	-0.8	0.801555321044771	-0.040359	0.019372	-0.021171
Trial1	3	1	noBlindfold	counterclockwise	practice	Guided	1	0.5	0	10.21027	0.45009	-1.45	-0.8	0.801555321044771	0.035403	-0.0017869	-0.020384
Trial1	3	1	noBlindfold	counterclockwise	practice	Guided	1	0.5	0	10.23026	0.45009	-1.45	-0.8	0.801555321044771	-0.013994	0.0066768	-0.015223
Trial1	3	1	noBlindfold	counterclockwise	practice	Guided	1	0.5	0	10.25026	0.45009	-1.45	-0.8	0.801555321044771	-0.032306	-0.03564	-0.024483
Trial1	3	1	noBlindfold	counterclockwise	practice	Guided	1	0.5	0	10.27026	0.45009	-1.45	-0.8	0.801555321044771	0.015157	0.0066765	0.016163
Trial1	3	1	noBlindfold	counterclockwise	practice	Guided	1	0.5	0	10.29027	0.45009	-1.45	-0.8	0.801555321044771	0.024588	-0.022947	0.0083676
Trial1	3	1	noBlindfold	counterclockwise	practice	Guided	1	0.5	0	10.31026	0.45009	-1.45	-0.8	0.801555321044771	-0.0078753	0.023604	0.027271
Trial1	3	1	noBlindfold	counterclockwise	practice	Guided	1	0.5	0	10.33026	0.45009	-1.45	-0.8	0.801555321044771	0.020977	-0.027178	-0.0044985
Trial1	3	1	noBlindfold	counterclockwise	practice	Guided	1	0.5	0	10.35027	0.45009	-1.45	-0.8	0.801555321044771	0.012924	-0.014483	-0.0098606
Trial1	3	1	noBlindfold	counterclockwise	practice	Guided	1	0.5	0	10.37027	0.45009	-1.45	-0.8	0.801555321044771	0.0057209	0.010908	0.023959
Trial1	3	1	noBlindfold	counterclockwise	practice	Guided	1	0.5	0	10.39026	0.45009	-1.45	-0.8	0.801555321044771	-0.033138	-0.010251	0.0045607
Trial1	3	1	noBlindfold	counterclockwise	practice	Guided	1	0.5	0	10.41026	0.45009	-1.45	-0.8	0.801555321044771	-0.016758	0.0024455	0.026686
Trial1	3	1	noBlindfold	counterclockwise	practice	Guided	1	0.5	0	10.43027	0.45009	-1.45	-0.8	0.801555321044771	-0.027591	-0.018712	-0.011909
Trial1	3	1	noBlindfold	counterclockwise	practice	Guided	1	0.5	0	10.45026	0.45009	-1.45	-0.8	0.801555321044771	-0.0056655	-0.010248	-0.0062531
Trial1	3	1	noBlindfold	counterclockwise	practice	Guided	1	0.5	0	10.47026	0.45009	-1.45	-0.8	0.801555321044771	0.0034891	-0.0060168	-0.0098574
Trial1	3	1	noBlindfold	counterclockwise	practice	Guided	1	0.5	0	10.49026	0.45009	-1.45	-0.8	0.801555321044771	0.029855	-0.0017849	-0.0039119
Trial1	3	1	noBlindfold	counterclockwise	practice	Guided	1	0.5	0	10.51027	0.45009	-1.45	-0.8	0.801555321044771	0.0026597	-0.048333	0.0027153
Trial1	3	1	noBlindfold	counterclockwise	practice	Guided	1	0.5	0	10.53026	0.45009	-1.45	-0.8	0.801555321044771	0.026795	0.0066798	-0.013462
Trial1	3	1	noBlindfold	counterclockwise	practice	Guided	1	0.5	0	10.55026	0.45009	-1.45	-0.8	0.801555321044771	-0.011489	0.019375	0.014411
Trial1	3	1	noBlindfold	counterclockwise	practice	Guided	1	0.5	0	10.57027	0.45009	-1.45	-0.8	0.801555321044771	0.0026638	-0.01025	0.0027169
Trial1	3	1	noBlindfold	counterclockwise	practice	Guided	1	0.5	0	10.59026	0.45009	-1.45	-0.8	0.801555321044771	-0.050896	0.040531	0.003395
Trial1	3	1	noBlindfold	counterclockwise	practice	Guided	1	0.5	0	10.61026	0.45009	-1.45	-0.8	0.801555321044771	0.025143	0.01937	-5.6671E-06
Trial1	3	1	noBlindfold	counterclockwise	practice	Guided	1	0.5	0	10.63026	0.45009	-1.45	-0.8	0.801555321044771	0.0071065	0.0024413	0.0030148
Trial1	3	1	noBlindfold	counterclockwise	practice	Guided	1	0.5	0	10.65027	0.45009	-1.45	-0.8	0.801555321044771	-0.010101	0.032064	-0.0065378
Trial1	3	1	noBlindfold	counterclockwise	practice	Guided	1	0.5	0	10.67026	0.45009	-1.45	-0.8	0.801555321044771	0.020981	0.0066709	-0.0044868
Trial1	3	1	noBlindfold	counterclockwise	practice	Guided	1	0.5	0	10.69026	0.45009	-1.45	-0.8	0.801555321044771	0.012653	0.0066723	-0.013454
Trial1	3	1	noBlindfold	counterclockwise	practice	Guided	1	0.5	0	10.71027	0.45009	-1.45	-0.8	0.801555321044771	0.0062825	0.0066696	0.01559
Trial1	3	1	noBlindfold	counterclockwise	practice	Guided	1	0.5	0	10.73026	0.45009	-1.45	-0.8	0.801555321044771	0.0076651	0.015133	-0.0053677
Trial1	3	1	noBlindfold	counterclockwise	practice	Guided	1	0.5	0	10.75026	0.45009	-1.45	-0.8	0.801555321044771	0.0040529	-0.031416	-0.018233
Trial1	3	1	noBlindfold	counterclockwise	practice	Guided	1	0.5	0	10.77026	0.45009	-1.45	-0.8	0.801555321044771	-0.038401	-0.0060253	0.01685
Trial1	3	1	noBlindfold	counterclockwise	practice	Guided	1	0.5	0	10.79027	0.45009	-1.45	-0.8	0.801555321044771	-0.0095455	0.0024373	-0.014919
Trial1	3	1	noBlindfold	counterclockwise	practice	Guided	1	0.5	0	10.81026	0.45009	-1.45	-0.8	0.801555321044771	-0.0020453	-0.018726	0.006622
Trial1	3	1	noBlindfold	counterclockwise	practice	Guided	1	0.5	0	10.83026	0.45009	-1.45	-0.8	0.801555321044771	0.043462	0.0066657	-0.0072122
Trial1	3	1	noBlindfold	counterclockwise	practice	Guided	1	0.5	0	10.85027	0.45009	-1.45	-0.8	0.801555321044771	-0.0012154	-0.0060295	-0.005949
Trial1	3	1	noBlindfold	counterclockwise	practice	Guided	1	0.5	0	10.87027	0.45009	-1.45	-0.8	0.801555321044771	0.0026746	-0.0017976	0.0027265
Trial1	3	1	noBlindfold	counterclockwise	practice	Guided	1	0.5	0	10.89026	0.45009	-1.45	-0.8	0.801555321044771	-0.042835	-0.010259	0.016561
Trial1	3	1	noBlindfold	counterclockwise	practice	Guided	1	0.5	0	10.91026	0.45009	-1.45	-0.8	0.801555321044771	0.0079453	-0.014492	-0.0095551
Trial1	3	1	noBlindfold	counterclockwise	practice	Guided	1	0.5	0	10.93027	0.45009	-1.45	-0.8	0.801555321044771	-0.019252	0.010899	-0.0029288
Trial1	3	1	noBlindfold	counterclockwise	practice	Guided	1	0.5	0	10.95026	0.45009	-1.45	-0.8	0.801555321044771	0.011003	-0.0060267	0.011694
Trial1	3	1	noBlindfold	counterclockwise	practice	Guided	1	0.5	0	10.97026	0.45009	-1.45	-0.8	0.801555321044771	0.033203	0.02783	0.013156
Trial1	3	1	noBlindfold	counterclockwise	practice	Guided	1	0.5	0	10.99026	0.45009	-1.45	-0.8	0.801555321044771	-0.010098	0.040526	-0.0065353
Trial1	3	1	noBlindfold	counterclockwise	practice	Guided	1	0.5	0	11.01027	0.45009	-1.45	-0.8	0.801555321044771	0.028207	0.0066713	0.021249
Trial1	3	1	noBlindfold	counterclockwise	practice	Guided	1	0.5	0	11.03026	0.45009	-1.45	-0.8	0.801555321044771	-0.016474	-0.010254	0.022512
Trial1	3	1	noBlindfold	counterclockwise	practice	Guided	1	0.5	0	11.05026	0.45009	-1.45	-0.8	0.801555321044771	-0.010374	0.015136	-0.0023416
Trial1	3	1	noBlindfold	counterclockwise	practice	Guided	1	0.5	0	11.07027	0.45009	-1.45	-0.8	0.801555321044771	0.0060037	-0.018719	0.019785
Trial1	3	1	noBlindfold	counterclockwise	practice	Guided	1	0.5	0	11.09026	0.45009	-1.45	-0.8	0.801555321044771	-0.024525	0.019368	0.0093518
Trial1	3	1	noBlindfold	counterclockwise	practice	Guided	1	0.5	0	11.11026	0.45009	-1.45	-0.8	0.801555321044771	-0.002873	0.015133	0.019199
Trial1	3	1	noBlindfold	counterclockwise	practice	Guided	1	0.5	0	11.13026	0.45009	-1.45	-0.8	0.801555321044771	-0.032298	0.015133	-0.019103
Trial1	3	1	noBlindfold	counterclockwise	practice	Guided	1	0.5	0	11.15027	0.45009	-1.45	-0.8	0.801555321044771	-0.0098201	-0.010258	-0.010721
Trial1	3	1	noBlindfold	counterclockwise	practice	Guided	1	0.5	0	11.17026	0.45009	-1.45	-0.8	0.801555321044771	-0.01509	-0.010258	0.019494
Trial1	3	1	noBlindfold	counterclockwise	practice	Guided	1	0.5	0	11.19026	0.45009	-1.45	-0.8	0.801555321044771	-0.014814	-0.010256	-0.0026309
Trial1	3	1	noBlindfold	counterclockwise	practice	Guided	1	0.5	0	11.21027	0.45009	-1.45	-0.8	0.801555321044771	0.032925	0.023599	0.017356
Trial1	3	1	noBlindfold	counterclockwise	practice	Guided	1	0.5	0	11.23026	0.45009	-1.45	-0.8	0.801555321044771	-0.00038861	-0.010255	-0.018515
Trial1	3	1	noBlindfold	counterclockwise	practice	Guided	1	0.5	0	11.25026	0.45009	-1.45	-0.8	0.801555321044771	-0.010098	-0.006023	-0.0065269
Trial1	3	1	noBlindfold	counterclockwise	practice	Guided	1	0.5	0	11.27026	0.45009	-1.45	-0.8	0.801555321044771	-0.010928	0.019367	0.001854
Trial1	3	1	noBlindfold	counterclockwise	practice	Guided	1	0.5	0	11.29027	0.45009	-1.45	-0.8	0.801555321044771	0.0032225	-0.010257	-0.0056482
Trial1	3	1	noBlindfold	counterclockwise	practice	Guided	1	0.5	0	11.31026	0.45009	-1.45	-0.8	0.801555321044771	0.010442	-0.010258	0.020085
Trial1	3	1	noBlindfold	counterclockwise	practice	Guided	1	0.5	0	11.33026	0.45009	-1.45	-0.8	0.801555321044771	-0.016203	-0.010257	0.01833
Trial1	3	1	noBlindfold	counterclockwise	practice	Guided	1	0.5	0	11.35027	0.45009	-1.45	-0.8	0.801555321044771	0.024314	0.027828	0.012581
Trial1	3	1	noBlindfold	counterclockwise	practice	Guided	1	0.5	0	11.37027	0.45009	-1.45	-0.8	0.801555321044771	-0.0073221	-0.03565	-0.0095446
Trial1	3	1	noBlindfold	counterclockwise	practice	Guided	1	0.5	0	11.39026	0.45009	-1.45	-0.8	0.801555321044771	0.029304	0.010898	0.0044918
Trial1	3	1	noBlindfold	counterclockwise	practice	Guided	1	0.5	0	11.41026	0.45009	-1.45	-0.8	0.801555321044771	0.016814	-0.0017966	-0.0089543
Trial1	3	1	noBlindfold	counterclockwise	practice	Guided	1	0.5	0	11.43027	0.45009	-1.45	-0.8	0.801555321044771	0.015155	-0.010262	0.016192
Trial1	3	1	noBlindfold	counterclockwise	practice	Guided	1	0.5	0	11.45026	0.45009	-1.45	-0.8	0.801555321044771	0.012097	-0.0017969	-0.0050529
Trial1	3	1	noBlindfold	counterclockwise	practice	Guided	1	0.5	0	11.47026	0.45009	-1.45	-0.8	0.801555321044771	0.029028	0.010901	0.016487
Trial1	3	1	noBlindfold	counterclockwise	practice	Guided	1	0.5	0	11.49026	0.45009	-1.45	-0.8	0.801555321044771	-0.042848	0.019361	-0.0098281
Trial1	3	1	noBlindfold	counterclockwise	practice	Guided	1	0.5	0	11.51027	0.45009	-1.45	-0.8	0.801555321044771	0.016812	0.0066632	0.016198
Trial1	3	1	noBlindfold	counterclockwise	practice	Guided	1	0.5	0	11.53026	0.45009	-1.45	-0.8	0.801555321044771	0.040396	0.019357	-0.0014437
Trial1	3	1	noBlindfold	counterclockwise	practice	Guided	1	0.5	0	11.55026	0.45009	-1.45	-0.8	0.801555321044771	0.015153	0.0024313	0.016198
Trial1	3	1	noBlindfold	counterclockwise	practice	Guided	1	0.5	0	11.57027	0.45009	-1.45	-0.8	0.801555321044771	-0.0059427	0.01936	-0.0020322
Trial1	3	1	noBlindfold	counterclockwise	practice	Guided	1	0.5	0	11.59026	0.45009	-1.45	-0.8	0.801555321044771	0.021805	-0.00603	-0.01704
Trial1	3	1	noBlindfold	counterclockwise	practice	Guided	1	0.5	0	11.61026	0.45009	-1.45	-0.8	0.801555321044771	0.0026598	-0.01026	0.0027414
Trial1	3	1	noBlindfold	counterclockwise	practice	Guided	1	0.5	0	11.63026	0.4501	-1.45	-0.8	0.801554697596921	0.025135	-0.0017955	-0.0083692
Trial1	3	1	noBlindfold	counterclockwise	practice	Guided	1	0.5	0	11.65027	0.4501	-1.45	-0.79998	0.801534828261223	-0.032573	0.061674	0.063544
Trial1	3	1	noBlindfold	counterclockwise	practice	Guided	1	0.5	0	11.67026	0.4501	-1.44998	-0.79994	0.801494851639518	0.0024335	0.14205	0.169746
Trial1	3	1	noBlindfold	counterclockwise	practice	Guided	1	0.5	0	11.69026	0.4501	-1.44994	-0.7999099	0.801464869178331	-0.018639	0.268946	0.257986
Trial1	3	1	noBlindfold	counterclockwise	practice	Guided	1	0.5	0	11.71027	0.45007	-1.44989	-0.7999099	0.801466736392118	-0.07469	0.154552	0.161558
Trial1	3	1	noBlindfold	counterclockwise	practice	Guided	1	0.5	0	11.73026	0.45007	-1.44991	-0.79993	0.801486784141398	-0.075792	0.048723	0.110937
Trial1	3	1	noBlindfold	counterclockwise	practice	Guided	1	0.5	0	11.75026	0.45004	-1.44994	-0.79997	0.801528573085562	-0.051105	-0.01054	0.0073177
Trial1	3	1	noBlindfold	counterclockwise	practice	Guided	1	0.5	0	11.77026	0.45	-1.44996	-0.79998	0.801541059206561	-0.0080717	0.048694	0.031196
Trial1	3	1	noBlindfold	counterclockwise	practice	Guided	1	0.5	0	11.79027	0.44997	-1.44998	-0.79999	0.80155286641014	-0.016399	0.010602	0.022225
Trial1	3	1	noBlindfold	counterclockwise	practice	Guided	1	0.5	0	11.81026	0.44997	-1.44999	-0.79999	0.80155286641014	-0.015851	0.027526	0.013841
Trial1	3	1	noBlindfold	counterclockwise	practice	Guided	1	0.5	0	11.83026	0.44996	-1.44999	-0.79999	0.801553491483439	-0.036116	0.0063686	0.024364
Trial1	3	1	noBlindfold	counterclockwise	practice	Guided	1	0.5	0	11.85027	0.44996	-1.44999	-0.8	0.801563426043345	0.013854	0.010603	0.015892
Trial1	3	1	noBlindfold	counterclockwise	practice	Guided	1	0.5	0	11.87027	0.44996	-1.45	-0.8	0.801563426043345	0.012451	0.027529	-0.0095458
Trial1	3	1	noBlindfold	counterclockwise	practice	Guided	1	0.5	0	11.89026	0.44997	-1.45	-0.8	0.801562800977793	0.043806	-0.031719	-0.011685
Trial1	3	1	noBlindfold	counterclockwise	practice	Guided	1	0.5	0	11.91026	0.44997	-1.45	-0.79999	0.80155286641014	0.038532	-0.019023	0.00059232
Trial1	3	1	noBlindfold	counterclockwise	practice	Guided	1	0.5	0	11.93027	0.44997	-1.45	-0.79998	0.801542931842969	-0.039437	-0.065562	0.037514
Trial1	3	1	noBlindfold	counterclockwise	practice	Guided	1	0.5	0	11.95026	0.44995	-1.45002	-0.79998	0.801544182129673	-0.108517	-0.044384	0.078234
Trial1	3	1	noBlindfold	counterclockwise	practice	Guided	1	0.5	0	11.97026	0.44993	-1.45003	-0.79997	0.801535437029211	-0.098237	-0.082451	0.046244
Trial1	3	1	noBlindfold	counterclockwise	practice	Guided	1	0.5	0	11.99026	0.44988	-1.45003	-0.79995	0.801518572650766	-0.074063	-0.061268	0.085697
Trial1	3	1	noBlindfold	counterclockwise	practice	Guided	1	0.5	0	12.01027	0.44983	-1.45002	-0.79994	0.801511707343871	0.0064465	0.061468	0.149865
Trial1	3	1	noBlindfold	counterclockwise	practice	Guided	1	0.5	0	12.03026	0.44984	-1.44999	-0.79994	0.801511080613875	0.02197	0.065683	0.117177
Trial1	3	1	noBlindfold	counterclockwise	practice	Guided	1	0.5	0	12.05026	0.44985	-1.44998	-0.79994	0.801510455873205	0.0030948	0.065666	0.132734
Trial1	3	1	noBlindfold	counterclockwise	practice	Guided	1	0.5	0	12.07027	0.44985	-1.44998	-0.79994	0.801510455873205	0.0128	-0.040133	0.120712
Trial1	3	1	noBlindfold	counterclockwise	practice	Guided	1	0.5	0	12.09026	0.44985	-1.45	-0.79996	0.801530384306092	0.015015	-0.141677	0.087155
Trial1	3	1	noBlindfold	counterclockwise	practice	Guided	1	0.5	0	12.11026	0.44986	-1.45009	-0.79996	0.801529759704824	0.098513	-0.255817	0.037916
Trial1	3	1	noBlindfold	counterclockwise	practice	Guided	1	0.5	0	12.13026	0.4499	-1.45012	-0.79996	0.801527256950014	0.205889	-0.323443	0.114413
Trial1	3	1	noBlindfold	counterclockwise	practice	Guided	1	0.5	0	12.15027	0.45004	-1.45016	-0.79995	0.801508584867954	0.302653	-0.336038	0.051335
Trial1	3	1	noBlindfold	counterclockwise	practice	Guided	1	0.5	0	12.17026	0.45035	-1.45019	-0.79995	0.801489319438428	0.357242	-0.416326	0.101212
Trial1	3	1	noBlindfold	counterclockwise	practice	Guided	1	0.5	0	12.19026	0.45083	-1.45021	-0.79992	0.801429744072176	0.313594	-0.416212	0.153031
Trial1	3	1	noBlindfold	counterclockwise	practice	Guided	1	0.5	0	12.21027	0.45205	-1.45018	-0.79988	0.801315955966043	-0.095311	-0.318682	0.264869
Trial1	3	1	noBlindfold	counterclockwise	practice	Guided	1	0.5	0	12.23026	0.45255	-1.45016	-0.79984	0.80124626596217	-0.211865	-0.293202	0.341234
Trial1	3	1	noBlindfold	counterclockwise	practice	Guided	1	0.5	0	12.25026	0.45272	-1.45014	-0.79983	0.801226222570242	-0.134963	-0.229659	0.392524
Trial1	3	1	noBlindfold	counterclockwise	practice	Guided	1	0.5	0	12.27026	0.45273	-1.45013	-0.7998199	0.801215576096743	0.0037955	-0.238061	0.452123
Trial1	3	1	noBlindfold	counterclockwise	practice	Guided	1	0.5	0	12.29027	0.45273	-1.45013	-0.79981	0.801205639460016	0.128107	-0.293003	0.460239
Trial1	3	1	noBlindfold	counterclockwise	practice	Guided	1	0.5	0	12.31026	0.45274	-1.45018	-0.79981	0.801205048735292	-0.0023588	-0.542513	0.409253
Trial1	3	1	noBlindfold	counterclockwise	practice	Guided	1	0.5	0	12.33026	0.45274	-1.45023	-0.79981	0.801205048735292	0.0048555	-0.572136	0.367523
Trial1	3	1	noBlindfold	counterclockwise	practice	Guided	1	0.5	0	12.35027	0.45274	-1.45025	-0.79981	0.801205048735292	0.038423	-0.555209	0.399102
Trial1	3	1	noBlindfold	counterclockwise	practice	Guided	1	0.5	0	12.37027	0.45275	-1.45025	-0.79981	0.801204459892837	0.007336	-0.572136	0.329593
Trial1	3	1	noBlindfold	counterclockwise	practice	Guided	1	0.5	0	12.39026	0.45275	-1.45026	-0.79983	0.801224452197799	-0.025123	-0.601758	0.213716
Trial1	3	1	noBlindfold	counterclockwise	practice	Guided	1	0.5	0	12.41026	0.45274	-1.45026	-0.79985	0.801244973816699	-0.076984	-0.555209	0.126851
Trial1	3	1	noBlindfold	counterclockwise	practice	Guided	1	0.5	0	12.43027	0.45274	-1.45026	-0.79986	0.801254969963355	0.0010059	-0.466258	0.156378
Trial1	3	1	noBlindfold	counterclockwise	practice	Guided	1	0.5	0	12.45026	0.45274	-1.45026	-0.79987	0.801264906609569	0.078702	-0.470372	0.127826
Trial1	3	1	noBlindfold	counterclockwise	practice	Guided	1	0.5	0	12.47026	0.45275	-1.45025	-0.79987	0.801264317811103	0.06673	-0.550728	0.240625
Trial1	3	1	noBlindfold	counterclockwise	practice	Guided	1	0.5	0	12.49026	0.45275	-1.45025	-0.79989	0.801284369622202	0.13942	-0.542188	0.152785
Trial1	3	1	noBlindfold	counterclockwise	practice	Guided	1	0.5	0	12.51027	0.45276	-1.45026	-0.79989	0.801283779205425	0.028654	-0.554867	0.073837
Trial1	3	1	noBlindfold	counterclockwise	practice	Guided	1	0.5	0	12.53026	0.45276	-1.45026	-0.79989	0.801283779205425	-0.0010617	-0.50404	0.185484
Trial1	3	1	noBlindfold	counterclockwise	practice	Guided	1	0.5	0	12.55026	0.45276	-1.45027	-0.7999	0.801293715867561	0.124929	-0.542127	0.101193
Trial1	3	1	noBlindfold	counterclockwise	practice	Guided	1	0.5	0	12.57027	0.45277	-1.45027	-0.79993	0.801323115853372	0.129619	-0.55059	0.029933
Trial1	3	1	noBlindfold	counterclockwise	practice	Guided	1	0.5	0	12.59026	0.4528	-1.45026	-0.79998	0.801371270797621	0.137904	-0.389693	-0.02844
Trial1	3	1	noBlindfold	counterclockwise	practice	Guided	1	0.5	0	12.61026	0.45296	-1.4502	-0.79998	0.801361862354644	0.146694	-0.389474	0.0395
Trial1	3	1	noBlindfold	counterclockwise	practice	Guided	1	0.5	0	12.63026	0.45305	-1.45019	-0.79997	0.80134658782711	0.051474	-0.338589	0.062637
Trial1	3	1	noBlindfold	counterclockwise	practice	Guided	1	0.5	0	12.65027	0.45309	-1.45019	-0.79997	0.801344243830819	0.052555	-0.414655	0.108058
Trial1	3	1	noBlindfold	counterclockwise	practice	Guided	1	0.5	0	12.67026	0.4531	-1.45019	-0.79997	0.801343657706976	0.08389	-0.401845	0.11104
Trial1	3	1	noBlindfold	counterclockwise	practice	Guided	1	0.5	0	12.69026	0.45311	-1.4502	-0.79997	0.801343073451694	0.148518	-0.499053	0.077428
Trial1	3	1	noBlindfold	counterclockwise	practice	Guided	1	0.5	0	12.71027	0.45319	-1.45025	-0.79998	0.801348395130642	0.164803	-0.541314	0.053141
Trial1	3	1	noBlindfold	counterclockwise	practice	Guided	1	0.5	0	12.73026	0.45325	-1.45026	-0.79999	0.801354828270289	0.113139	-0.537042	0.003498
Trial1	3	1	noBlindfold	counterclockwise	practice	Guided	1	0.5	0	12.75026	0.45331	-1.45026	-0.79999	0.801351328911431	0.236589	-0.507399	0.024327
Trial1	3	1	noBlindfold	counterclockwise	practice	Guided	1	0.5	0	12.77026	0.45337	-1.45025	-0.79998	0.801337900392349	0.114432	-0.498832	0.049888
Trial1	3	1	noBlindfold	counterclockwise	practice	Guided	1	0.5	0	12.79027	0.45341	-1.45024	-0.79994	0.80129558579057	0.172937	-0.452164	0.108476
Trial1	3	1	noBlindfold	counterclockwise	practice	Guided	1	0.5	0	12.81026	0.45354	-1.45022	-0.79993	0.801278098840657	0.167827	-0.388449	0.183823
Trial1	3	1	noBlindfold	counterclockwise	practice	Guided	1	0.5	0	12.83026	0.45365	-1.45021	-0.79993	0.801271730011652	0.158356	-0.434886	0.124224
Trial1	3	1	noBlindfold	counterclockwise	practice	Guided	1	0.5	0	12.85027	0.45376	-1.45021	-0.79995	0.801285308785361	0.159988	-0.46439	0.096103
Trial1	3	1	noBlindfold	counterclockwise	practice	Guided	1	0.5	0	12.87027	0.45385	-1.45022	-0.79996	0.80129005744586	0.11085	-0.447333	0.032634
Trial1	3	1	noBlindfold	counterclockwise	practice	Guided	1	0.5	0	12.89026	0.45392	-1.45023	-0.79996	0.801286028544459	0.124413	-0.47683	0.029321
Trial1	3	1	noBlindfold	counterclockwise	practice	Guided	1	0.5	0	12.91026	0.45409	-1.45023	-0.79995	0.801266333045095	0.220295	-0.468129	0.12827
Trial1	3	1	noBlindfold	counterclockwise	practice	Guided	1	0.5	0	12.93027	0.45426	-1.45023	-0.79994	0.801246613743397	0.191356	-0.438381	0.159991
Trial1	3	1	noBlindfold	counterclockwise	practice	Guided	1	0.5	0	12.95026	0.45448	-1.45022	-0.79995	0.801244080588193	0.222118	-0.400179	0.088424
Trial1	3	1	noBlindfold	counterclockwise	practice	Guided	1	0.5	0	12.97026	0.45475	-1.45021	-0.79996	0.801238726056945	0.149933	-0.416991	0.043548
Trial1	3	1	noBlindfold	counterclockwise	practice	Guided	1	0.5	0	12.99026	0.45503	-1.45021	-0.79997	0.801233017848315	0.191774	-0.4338	0.084214
Trial1	3	1	noBlindfold	counterclockwise	practice	Guided	1	0.5	0	13.01027	0.45569	-1.45023	-0.79997	0.801196247223727	0.185572	-0.518192	0.041701
Trial1	3	1	noBlindfold	counterclockwise	practice	Guided	1	0.5	0	13.03026	0.45607	-1.45024	-0.79997	0.801175320723064	0.174954	-0.5097	0.066247
Trial1	3	1	noBlindfold	counterclockwise	practice	Guided	1	0.5	0	13.05026	0.4565	-1.45026	-0.79995	0.801131859461649	0.221766	-0.518127	0.098838
Trial1	3	1	noBlindfold	counterclockwise	practice	Guided	1	0.5	0	13.07027	0.45696	-1.45025	-0.79994	0.801097014935499	0.167304	-0.467234	0.112018
Trial1	3	1	noBlindfold	counterclockwise	practice	Guided	1	0.5	0	13.09026	0.45745	-1.45024	-0.79994	0.801070839541714	0.145896	-0.429016	0.111696
Trial1	3	1	noBlindfold	counterclockwise	practice	Guided	1	0.5	0	13.11026	0.45829	-1.4502	-0.79993	0.801016720057625	0.15688	-0.356853	0.132301
Trial1	3	1	noBlindfold	counterclockwise	practice	Guided	1	0.5	0	13.13026	0.45875	-1.45019	-0.79993	0.800992899042751	0.174584	-0.399061	0.133463
Trial1	3	1	noBlindfold	counterclockwise	practice	Guided	1	0.5	0	13.15027	0.4592	-1.4502	-0.79993	0.800969851509912	0.188129	-0.432801	0.130141
Trial1	3	1	noBlindfold	counterclockwise	practice	Guided	1	0.5	0	13.17026	0.45967	-1.45021	-0.79994	0.800955988795851	0.202796	-0.45384	0.110064
Trial1	3	1	noBlindfold	counterclockwise	practice	Guided	1	0.5	0	13.19026	0.46018	-1.45023	-0.79996	0.800950413582665	0.182508	-0.50875	0.079223
Trial1	3	1	noBlindfold	counterclockwise	practice	Guided	1	0.5	0	13.21027	0.46134	-1.45025	-0.79997	0.80090364418686	0.18879	-0.449338	0.050179
Trial1	3	1	noBlindfold	counterclockwise	practice	Guided	1	0.5	0	13.23026	0.46199	-1.45024	-0.79997	0.800872530646059	0.220936	-0.444986	0.035524
Trial1	3	1	noBlindfold	counterclockwise	practice	Guided	1	0.5	0	13.25026	0.4627	-1.45022	-0.79995	0.800819141629847	0.136414	-0.38562	0.107619
Trial1	3	1	noBlindfold	counterclockwise	practice	Guided	1	0.5	0	13.27026	0.46343	-1.45021	-0.79993	0.800765526495128	0.168745	-0.423597	0.145636
Trial1	3	1	noBlindfold	counterclockwise	practice	Guided	1	0.5	0	13.29027	0.46421	-1.45019	-0.79993	0.800730284539196	0.168109	-0.402332	0.153994
Trial1	3	1	noBlindfold	counterclockwise	practice	Guided	1	0.5	0	13.31026	0.46582	-1.45021	-0.79994	0.800669882734872	0.186575	-0.444419	0.142604
Trial1	3	1	noBlindfold	counterclockwise	practice	Guided	1	0.5	0	13.33026	0.46671	-1.45022	-0.79994	0.800632382363535	0.171326	-0.414671	0.103669
Trial1	3	1	noBlindfold	counterclockwise	practice	Guided	1	0.5	0	13.35027	0.46756	-1.45023	-0.79994	0.800597490445637	0.12873	-0.461099	0.131164
Trial1	3	1	noBlindfold	counterclockwise	practice	Guided	1	0.5	0	13.37027	0.46838	-1.45023	-0.79993	0.800554736879456	0.155027	-0.456742	0.144626
Trial1	3	1	noBlindfold	counterclockwise	practice	Guided	1	0.5	0	13.39026	0.4692	-1.45022	-0.7999	0.800492749246323	0.122163	-0.388913	0.167606
Trial1	3	1	noBlindfold	counterclockwise	practice	Guided	1	0.5	0	13.41026	0.47077	-1.4502	-0.7999	0.800433879431409	0.114141	-0.384462	0.217499
Trial1	3	1	noBlindfold	counterclockwise	practice	Guided	1	0.5	0	13.43027	0.47148	-1.45019	-0.7999	0.800408265976227	0.169388	-0.413979	0.201613
Trial1	3	1	noBlindfold	counterclockwise	practice	Guided	1	0.5	0	13.45026	0.47216	-1.45019	-0.79992	0.800404281370446	0.129959	-0.477345	0.160602
Trial1	3	1	noBlindfold	counterclockwise	practice	Guided	1	0.5	0	13.47026	0.47281	-1.45021	-0.79993	0.800392003142109	0.141394	-0.468756	0.143509
Trial1	3	1	noBlindfold	counterclockwise	practice	Guided	1	0.5	0	13.49026	0.47344	-1.45023	-0.79993	0.800370849454542	0.133913	-0.455955	0.121917
Trial1	3	1	noBlindfold	counterclockwise	practice	Guided	1	0.5	0	13.51027	0.47465	-1.45025	-0.79992	0.800321541471655	0.135619	-0.455854	0.159876
Trial1	3	1	noBlindfold	counterclockwise	practice	Guided	1	0.5	0	13.53026	0.47521	-1.45025	-0.7999099	0.800293990996657	0.116061	-0.455733	0.183744
Trial1	3	1	noBlindfold	counterclockwise	practice	Guided	1	0.5	0	13.55026	0.47575	-1.45023	-0.79989	0.800257546535929	0.068702	-0.387899	0.222501
Trial1	3	1	noBlindfold	counterclockwise	practice	Guided	1	0.5	0	13.57027	0.4762	-1.45021	-0.79988	0.800234027995765	0.102425	-0.396259	0.250053
Trial1	3	1	noBlindfold	counterclockwise	practice	Guided	1	0.5	0	13.59026	0.47661	-1.45019	-0.7999	0.800241897425283	0.056189	-0.358069	0.208872
Trial1	3	1	noBlindfold	counterclockwise	practice	Guided	1	0.5	0	13.61026	0.47724	-1.45019	-0.79993	0.800253759141625	0.150452	-0.446726	0.135382
Trial1	3	1	noBlindfold	counterclockwise	practice	Guided	1	0.5	0	13.63026	0.47755	-1.45021	-0.79994	0.800254953232506	0.191526	-0.455072	0.120462
Trial1	3	1	noBlindfold	counterclockwise	practice	Guided	1	0.5	0	13.65027	0.47787	-1.45023	-0.79996	0.800266000287784	0.156834	-0.484581	0.094065
Trial1	3	1	noBlindfold	counterclockwise	practice	Guided	1	0.5	0	13.67026	0.47825	-1.45024	-0.79996	0.800255581112211	0.231313	-0.497212	0.061015
Trial1	3	1	noBlindfold	counterclockwise	practice	Guided	1	0.5	0	13.69026	0.47868	-1.45025	-0.79994	0.800224050325162	0.227426	-0.509839	0.115472
Trial1	3	1	noBlindfold	counterclockwise	practice	Guided	1	0.5	0	13.71027	0.47962	-1.45023	-0.79992	0.800179537503744	0.156598	-0.382667	0.169402
Trial1	3	1	noBlindfold	counterclockwise	practice	Guided	1	0.5	0	13.73026	0.4801	-1.45021	-0.79992	0.800167456206159	0.118946	-0.374092	0.133042
Trial1	3	1	noBlindfold	counterclockwise	practice	Guided	1	0.5	0	13.75026	0.48059	-1.4502	-0.79993	0.800165489193434	0.132803	-0.39091	0.12557
Trial1	3	1	noBlindfold	counterclockwise	practice	Guided	1	0.5	0	13.77026	0.48111	-1.4502	-0.79993	0.80015304509911	0.144889	-0.416186	0.143241
Trial1	3	1	noBlindfold	counterclockwise	practice	Guided	1	0.5	0	13.79027	0.48156	-1.4502	-0.79992	0.800132477106011	0.118504	-0.369531	0.137144
Trial1	3	1	noBlindfold	counterclockwise	practice	Guided	1	0.5	0	13.81026	0.48249	-1.45021	-0.79992	0.800111584099278	0.129947	-0.407379	0.163153
Trial1	3	1	noBlindfold	counterclockwise	practice	Guided	1	0.5	0	13.83026	0.48291	-1.45021	-0.7999099	0.800092491432083	0.097061	-0.386104	0.18605
Trial1	3	1	noBlindfold	counterclockwise	practice	Guided	1	0.5	0	13.85027	0.48324	-1.45021	-0.7999	0.800075558834349	0.060335	-0.360599	0.200243
Trial1	3	1	noBlindfold	counterclockwise	practice	Guided	1	0.5	0	13.87027	0.48348	-1.45019	-0.7999	0.800070567947277	0.08694	-0.390127	0.202072
Trial1	3	1	noBlindfold	counterclockwise	practice	Guided	1	0.5	0	13.89026	0.48369	-1.45018	-0.79993	0.800096292917083	0.094015	-0.390023	0.16463
Trial1	3	1	noBlindfold	counterclockwise	practice	Guided	1	0.5	0	13.91026	0.48401	-1.45019	-0.79994	0.800099785914602	0.091906	-0.449051	0.067579
Trial1	3	1	noBlindfold	counterclockwise	practice	Guided	1	0.5	0	13.93027	0.48409	-1.45021	-0.79994	0.800098191323151	0.098387	-0.478553	0.062105
Trial1	3	1	noBlindfold	counterclockwise	practice	Guided	1	0.5	0	13.95026	0.48411	-1.45022	-0.79995	0.80010780552967	0.114056	-0.486903	0.085859
Trial1	3	1	noBlindfold	counterclockwise	practice	Guided	1	0.5	0	13.97026	0.48411	-1.45022	-0.79994	0.800097793924309	0.104834	-0.448688	0.135789
Trial1	3	1	noBlindfold	counterclockwise	practice	Guided	1	0.5	0	13.99026	0.48412	-1.45022	-0.79993	0.800087643693105	0.060989	-0.402019	0.187377
Trial1	3	1	noBlindfold	counterclockwise	practice	Guided	1	0.5	0	14.01027	0.48413	-1.45019	-0.79993	0.800087444416578	0.028674	-0.312959	0.264969
Trial1	3	1	noBlindfold	counterclockwise	practice	Guided	1	0.5	0	14.03026	0.48413	-1.45018	-0.79992	0.800077373213423	-0.015715	-0.279024	0.261752
Trial1	3	1	noBlindfold	counterclockwise	practice	Guided	1	0.5	0	14.05026	0.48413	-1.45017	-0.79992	0.800077373213423	0.01181	-0.317019	0.251002
Trial1	3	1	noBlindfold	counterclockwise	practice	Guided	1	0.5	0	14.07027	0.48413	-1.45017	-0.79992	0.800077373213423	0.022768	-0.321153	0.222239
Trial1	3	1	noBlindfold	counterclockwise	practice	Guided	1	0.5	0	14.09026	0.48413	-1.45018	-0.79992	0.800077373213423	0.107707	-0.41415	0.156633
Trial1	3	1	noBlindfold	counterclockwise	practice	Guided	1	0.5	0	14.11026	0.48414	-1.45021	-0.79993	0.800087247038371	0.139332	-0.523951	0.087227
Trial1	3	1	noBlindfold	counterclockwise	practice	Guided	1	0.5	0	14.13026	0.48415	-1.45023	-0.79993	0.800087048012769	0.152615	-0.523922	0.088149
Trial1	3	1	noBlindfold	counterclockwise	practice	Guided	1	0.5	0	14.15027	0.48416	-1.45024	-0.79993	0.800086850293232	0.136318	-0.536614	0.065916
Trial1	3	1	noBlindfold	counterclockwise	practice	Guided	1	0.5	0	14.17026	0.48416	-1.45025	-0.79993	0.800086850293232	0.08065	-0.498503	0.095624
Trial1	3	1	noBlindfold	counterclockwise	practice	Guided	1	0.5	0	14.19026	0.48416	-1.45025	-0.79993	0.800086850293232	0.066994	-0.460312	0.16199
Trial1	3	1	noBlindfold	counterclockwise	practice	Guided	1	0.5	0	14.21027	0.48417	-1.45023	-0.79993	0.800086652698228	0.066361	-0.464315	0.170276
Trial1	3	1	noBlindfold	counterclockwise	practice	Guided	1	0.5	0	14.23026	0.48417	-1.45023	-0.79993	0.800086652698228	0.052437	-0.476884	0.163838
Trial1	3	1	noBlindfold	counterclockwise	practice	Guided	1	0.5	0	14.25026	0.48417	-1.45023	-0.79993	0.800086652698228	0.098887	-0.489457	0.151449
Trial1	3	1	noBlindfold	counterclockwise	practice	Guided	1	0.5	0	14.27026	0.48418	-1.45023	-0.79993	0.800086454638478	0.072227	-0.48087	0.149522
Trial1	3	1	noBlindfold	counterclockwise	practice	Guided	1	0.5	0	14.29027	0.48418	-1.45023	-0.79993	0.800086454638478	0.1145	-0.434198	0.181955
Trial1	3	1	noBlindfold	counterclockwise	practice	Guided	1	0.5	0	14.31026	0.48419	-1.45023	-0.79992	0.800076186074813	0.133084	-0.467805	0.170546
Trial1	3	1	noBlindfold	counterclockwise	practice	Guided	1	0.5	0	14.33026	0.48419	-1.45023	-0.79992	0.800076186074813	0.122094	-0.471911	0.199193
Trial1	3	1	noBlindfold	counterclockwise	practice	Guided	1	0.5	0	14.35027	0.4842	-1.45023	-0.79992	0.800075988262755	0.106673	-0.399851	0.227515
Trial1	3	1	noBlindfold	counterclockwise	practice	Guided	1	0.5	0	14.37027	0.4842	-1.45022	-0.79992	0.800075988262755	0.082974	-0.370126	0.246824
Trial1	3	1	noBlindfold	counterclockwise	practice	Guided	1	0.5	0	14.39026	0.4842	-1.45021	-0.79992	0.800075988262755	0.074394	-0.408105	0.178787
Trial1	3	1	noBlindfold	counterclockwise	practice	Guided	1	0.5	0	14.41026	0.48421	-1.45022	-0.79992	0.800075791164144	0.122006	-0.50523	0.135765
Trial1	3	1	noBlindfold	counterclockwise	practice	Guided	1	0.5	0	14.43027	0.48421	-1.45023	-0.79992	0.800075791164144	0.112223	-0.560215	0.084515
Trial1	3	1	noBlindfold	counterclockwise	practice	Guided	1	0.5	0	14.45026	0.48422	-1.45024	-0.79992	0.800075593014476	0.120467	-0.555967	0.093499
Trial1	3	1	noBlindfold	counterclockwise	practice	Guided	1	0.5	0	14.47026	0.48423	-1.45025	-0.79992	0.8000753967531	0.113611	-0.48397	0.126667
Trial1	3	1	noBlindfold	counterclockwise	practice	Guided	1	0.5	0	14.49026	0.48423	-1.45024	-0.79992	0.8000753967531	0.051122	-0.41191	0.156991
Trial1	3	1	noBlindfold	counterclockwise	practice	Guided	1	0.5	0	14.51027	0.48424	-1.45022	-0.79992	0.800075198854363	0.046354	-0.403226	0.19332
Trial1	3	1	noBlindfold	counterclockwise	practice	Guided	1	0.5	0	14.53026	0.48424	-1.45022	-0.79992	0.800075198854363	0.080983	-0.424275	0.145201
Trial1	3	1	noBlindfold	counterclockwise	practice	Guided	1	0.5	0	14.55026	0.48424	-1.45022	-0.79992	0.800075198854363	0.072679	-0.407227	0.136147
Trial1	3	1	noBlindfold	counterclockwise	practice	Guided	1	0.5	0	14.57027	0.48424	-1.45022	-0.79992	0.800075198854363	0.104314	-0.457894	0.129934
Trial1	3	1	noBlindfold	counterclockwise	practice	Guided	1	0.5	0	14.59026	0.48425	-1.45023	-0.79995	0.800105037174864	0.170874	-0.504357	0.071474
Trial1	3	1	noBlindfold	counterclockwise	practice	Guided	1	0.5	0	14.61026	0.48435	-1.45027	-0.79996	0.80011302726094	0.197996	-0.542443	0.06496
Trial1	3	1	noBlindfold	counterclockwise	practice	Guided	1	0.5	0	14.63026	0.48442	-1.45028	-0.79995	0.800101708941448	0.166558	-0.52128	0.130078
Trial1	3	1	noBlindfold	counterclockwise	practice	Guided	1	0.5	0	14.65027	0.48446	-1.45026	-0.79994	0.80009091945128	0.102293	-0.478883	0.154952
Trial1	3	1	noBlindfold	counterclockwise	practice	Guided	1	0.5	0	14.67026	0.48448	-1.45024	-0.79994	0.800090531296453	0.069705	-0.385659	0.173645
Trial1	3	1	noBlindfold	counterclockwise	practice	Guided	1	0.5	0	14.69026	0.48448	-1.45022	-0.79993	0.800080579193692	0.076181	-0.355935	0.207736
Trial1	3	1	noBlindfold	counterclockwise	practice	Guided	1	0.5	0	14.71027	0.48449	-1.4502	-0.79993	0.800080385590093	0.068155	-0.376895	0.194418
Trial1	3	1	noBlindfold	counterclockwise	practice	Guided	1	0.5	0	14.73026	0.48449	-1.4502	-0.79993	0.800080385590093	0.062828	-0.436027	0.143469
Trial1	3	1	noBlindfold	counterclockwise	practice	Guided	1	0.5	0	14.75026	0.48449	-1.4502	-0.79993	0.800080385590093	0.090654	-0.482453	0.065416
Trial1	3	1	noBlindfold	counterclockwise	practice	Guided	1	0.5	0	14.77026	0.4845	-1.45021	-0.79993	0.800080191533667	0.088249	-0.440008	0.098904
Trial1	3	1	noBlindfold	counterclockwise	practice	Guided	1	0.5	0	14.79027	0.4845	-1.45022	-0.79993	0.800080191533667	0.052686	-0.477989	0.159499
Trial1	3	1	noBlindfold	counterclockwise	practice	Guided	1	0.5	0	14.81026	0.48451	-1.45022	-0.79993	0.800079997602521	0.074535	-0.503146	0.165166
Trial1	3	1	noBlindfold	counterclockwise	practice	Guided	1	0.5	0	14.83026	0.48451	-1.45022	-0.79992	0.800069926305626	0.054385	-0.43956	0.197371
Trial1	3	1	noBlindfold	counterclockwise	practice	Guided	1	0.5	0	14.85027	0.48451	-1.45022	-0.79992	0.800069926305626	-0.013689	-0.430976	0.213534
Trial1	3	1	noBlindfold	counterclockwise	practice	Guided	1	0.5	0	14.87027	0.48451	-1.45022	-0.79992	0.800069926305626	-0.014854	-0.435081	0.167076
Trial1	3	1	noBlindfold	counterclockwise	practice	Guided	1	0.5	0	14.89026	0.48451	-1.45022	-0.79992	0.800069926305626	-0.013981	-0.447657	0.194776
Trial1	3	1	noBlindfold	counterclockwise	practice	Guided	1	0.5	0	14.91026	0.48451	-1.45022	-0.79992	0.800069926305626	0.029822	-0.460106	0.16589
Trial1	3	1	noBlindfold	counterclockwise	practice	Guided	1	0.5	0	14.93027	0.48451	-1.45022	-0.79992	0.800069926305626	0.073918	-0.523455	0.110037
Trial1	3	1	noBlindfold	counterclockwise	practice	Guided	1	0.5	0	14.95026	0.48452	-1.45023	-0.79993	0.800079803796655	0.134274	-0.476811	0.0764
Trial1	3	1	noBlindfold	counterclockwise	practice	Guided	1	0.5	0	14.97026	0.48452	-1.45022	-0.79993	0.800079803796655	0.134841	-0.4386	0.067998
Trial1	3	1	noBlindfold	counterclockwise	practice	Guided	1	0.5	0	14.99026	0.48452	-1.45022	-0.79994	0.800089755909061	0.052855	-0.400397	0.02848
Trial1	3	1	noBlindfold	counterclockwise	practice	Guided	1	0.5	0	15.01027	0.48453	-1.45022	-0.79994	0.800089562807122	0.051028	-0.387471	0.053592
Trial1	3	1	noBlindfold	counterclockwise	practice	Guided	1	0.5	0	15.03026	0.48453	-1.45021	-0.79994	0.800089562807122	0.048934	-0.40852	0.082899
Trial1	3	1	noBlindfold	counterclockwise	practice	Guided	1	0.5	0	15.05026	0.48453	-1.45021	-0.79994	0.800089562807122	0.059583	-0.357641	0.05837
Trial1	3	1	noBlindfold	counterclockwise	practice	Guided	1	0.5	0	15.07027	0.48454	-1.45019	-0.79994	0.800089369253851	0.011019	-0.340622	0.113847
Trial1	3	1	noBlindfold	counterclockwise	practice	Guided	1	0.5	0	15.09026	0.48454	-1.45019	-0.79994	0.800089369253851	0.019018	-0.306669	0.06386
Trial1	3	1	noBlindfold	counterclockwise	practice	Guided	1	0.5	0	15.11026	0.48454	-1.45018	-0.79994	0.800089369253851	0.016626	-0.310719	0.097317
Trial1	3	1	noBlindfold	counterclockwise	practice	Guided	1	0.5	0	15.13026	0.48454	-1.45018	-0.79994	0.800089369253851	0.0044822	-0.289471	0.142738
Trial1	3	1	noBlindfold	counterclockwise	practice	Guided	1	0.5	0	15.15027	0.48454	-1.45018	-0.79994	0.800089369253851	-0.014136	-0.319005	0.090859
Trial1	3	1	noBlindfold	counterclockwise	practice	Guided	1	0.5	0	15.17026	0.48454	-1.45017	-0.79994	0.800089369253851	-0.02536	-0.306216	0.060565
Trial1	3	1	noBlindfold	counterclockwise	practice	Guided	1	0.5	0	15.19026	0.48453	-1.45017	-0.79995	0.800099574515478	-0.011762	-0.242658	0.120447
Trial1	3	1	noBlindfold	counterclockwise	practice	Guided	1	0.5	0	15.21027	0.48452	-1.45011	-0.79996	0.8001097197275	0.0006866	-0.140994	0.133907
Trial1	3	1	noBlindfold	counterclockwise	practice	Guided	1	0.5	0	15.23026	0.48453	-1.45008	-0.80002	0.800169596881782	0.137175	-0.153658	-0.092202
Trial1	3	1	noBlindfold	counterclockwise	practice	Guided	1	0.5	0	15.25026	0.48461	-1.45006	-0.80005	0.800197969834568	0.190698	-0.073228	-0.092577
Trial1	3	1	noBlindfold	counterclockwise	practice	Guided	1	0.5	0	15.27026	0.48479	-1.45004	-0.80004	0.800184577024686	0.153654	-0.043594	-0.05381
Trial1	3	1	noBlindfold	counterclockwise	practice	Guided	1	0.5	0	15.29027	0.48505	-1.45003	-0.80005	0.800189628339097	0.055675	-0.128207	-0.076857
Trial1	3	1	noBlindfold	counterclockwise	practice	Guided	1	0.5	0	15.31026	0.4853	-1.45004	-0.80005	0.800184996951008	-0.137471	-0.022368	-0.120007
Trial1	3	1	noBlindfold	counterclockwise	practice	Guided	1	0.5	0	15.33026	0.48521	-1.45002	-0.80003	0.800166691288598	-0.112051	0.058038	0.024973
Trial1	3	1	noBlindfold	counterclockwise	practice	Guided	1	0.5	0	15.35027	0.48506	-1.44997	-0.80002	0.800159526114599	-0.061087	0.197652	-0.064025
Trial1	3	1	noBlindfold	counterclockwise	practice	Guided	1	0.5	0	15.37025	0.48493	-1.44991	-0.80001	0.800151891938764	-0.057559	0.214513	-0.034058
Trial1	3	1	noBlindfold	counterclockwise	practice	Guided	1	0.5	0	15.39026	0.48485	-1.44989	-0.80005	0.800193390561315	-0.0051488	0.193293	-0.034771
Trial1	3	1	noBlindfold	counterclockwise	practice	Guided	1	0.5	0	15.41026	0.48484	-1.44992	-0.80005	0.800193579645809	0.159752	0.062036	-0.220854
Trial1	3	1	noBlindfold	counterclockwise	practice	Guided	1	0.5	0	15.43027	0.48491	-1.44997	-0.79999	0.800132304812289	0.127952	-0.047987	0.037942
Trial1	3	1	noBlindfold	counterclockwise	practice	Guided	1	0.5	0	15.45026	0.48499	-1.45003	-0.80001	0.80015076430141	0.170285	-0.073362	-0.055888
Trial1	3	1	noBlindfold	counterclockwise	practice	Guided	1	0.5	0	15.47026	0.48515	-1.45003	-0.80001	0.800147779250824	0.146566	-0.0056496	-0.025114
Trial1	3	1	noBlindfold	counterclockwise	practice	Guided	1	0.5	0	15.49026	0.48536	-1.44999	-0.79999	0.800123944864674	-0.0106	0.095899	-0.026693
Trial1	3	1	noBlindfold	counterclockwise	practice	Guided	1	0.5	0	15.51027	0.48573	-1.44997	-0.79998	0.800107308115176	-0.0014694	0.087401	0.041679
Trial1	3	1	noBlindfold	counterclockwise	practice	Guided	1	0.5	0	15.53026	0.48588	-1.44996	-0.79997	0.800094634443652	0.01773	0.138153	0.084821
Trial1	3	1	noBlindfold	counterclockwise	practice	Guided	1	0.5	0	15.55026	0.48604	-1.44995	-0.79998	0.800101839199039	0.077793	0.087339	0.051203
Trial1	3	1	noBlindfold	counterclockwise	practice	Guided	1	0.5	0	15.57027	0.4862	-1.44995	-0.8	0.800118968387285	-0.0032704	-0.01424	0.0020412
Trial1	3	1	noBlindfold	counterclockwise	practice	Guided	1	0.5	0	15.59026	0.4863	-1.44998	-0.80001	0.800127262230103	-0.021312	0.011146	0.0020455
Trial1	3	1	noBlindfold	counterclockwise	practice	Guided	1	0.5	0	15.61026	0.48633	-1.44999	-0.80001	0.800126748427697	0.032252	0.0026699	0.0016583
Trial1	3	1	noBlindfold	counterclockwise	practice	Guided	1	0.5	0	15.63026	0.48634	-1.44999	-0.80001	0.800126578428382	0.032838	0.03229	-0.0067184
Trial1	3	1	noBlindfold	counterclockwise	practice	Guided	1	0.5	0	15.65027	0.48634	-1.44999	-0.80001	0.800126578428382	-0.0086053	0.028051	0.011383
Trial1	3	1	noBlindfold	counterclockwise	practice	Guided	1	0.5	0	15.67026	0.48634	-1.44999	-0.80001	0.800126578428382	-0.033735	0.019581	-0.01146
Trial1	3	1	noBlindfold	counterclockwise	practice	Guided	1	0.5	0	15.69026	0.48632	-1.44999	-0.8	0.800116907962797	-0.03432	0.0068808	-0.0030784
Trial1	3	1	noBlindfold	counterclockwise	practice	Guided	1	0.5	0	15.71027	0.48631	-1.44999	-0.8	0.800117078722864	0.058	-0.018524	0.016136
Trial1	3	1	noBlindfold	counterclockwise	practice	Guided	1	0.5	0	15.73026	0.48631	-1.44999	-0.8	0.800117078722864	0.0088645	0.023791	0.016847
Trial1	3	1	noBlindfold	counterclockwise	practice	Guided	1	0.5	0	15.75026	0.48632	-1.44999	-0.8	0.800116907962797	-0.0071042	0.015322	-0.0095529
Trial1	3	1	noBlindfold	counterclockwise	practice	Guided	1	0.5	0	15.77026	0.48632	-1.44999	-0.8	0.800116907962797	-0.0097474	0.011087	-0.035003
Trial1	3	1	noBlindfold	counterclockwise	practice	Guided	1	0.5	0	15.79027	0.48631	-1.44999	-0.8	0.800117078722864	-0.039353	0.032242	0.0049959
Trial1	3	1	noBlindfold	counterclockwise	practice	Guided	1	0.5	0	15.81026	0.4863	-1.44999	-0.80001	0.800127262230103	0.028425	0.027998	-0.00701
Trial1	3	1	noBlindfold	counterclockwise	practice	Guided	1	0.5	0	15.83026	0.4863	-1.44999	-0.8	0.800117250117761	0.059191	0.036458	-0.00060358
Trial1	3	1	noBlindfold	counterclockwise	practice	Guided	1	0.5	0	15.85027	0.4863	-1.44999	-0.8	0.800117250117761	0.0085715	0.015293	0.021054
Trial1	3	1	noBlindfold	counterclockwise	practice	Guided	1	0.5	0	15.87025	0.4863	-1.44999	-0.80001	0.800127262230103	-0.037266	0.044909	-0.024315
Trial1	3	1	noBlindfold	counterclockwise	practice	Guided	1	0.5	0	15.89026	0.4863	-1.44999	-0.80001	0.800127262230103	-0.01831	0.049135	-0.039803
Trial1	3	1	noBlindfold	counterclockwise	practice	Guided	1	0.5	0	15.91026	0.4863	-1.44999	-0.80001	0.800127262230103	0.023689	0.01527	-0.00312
Trial1	3	1	noBlindfold	counterclockwise	practice	Guided	1	0.5	0	15.93027	0.4863	-1.44999	-0.8	0.800117250117761	0.027227	0.0025694	0.0097673
Trial1	3	1	noBlindfold	counterclockwise	practice	Guided	1	0.5	0	15.95026	0.4863	-1.44999	-0.8	0.800117250117761	-0.031074	0.01526	0.014035
Trial1	3	1	noBlindfold	counterclockwise	practice	Guided	1	0.5	0	15.97026	0.4863	-1.44999	-0.8	0.800117250117761	-0.025435	-0.027061	-0.0024038
Trial1	3	1	noBlindfold	counterclockwise	practice	Guided	1	0.5	0	15.99026	0.4863	-1.44999	-0.8	0.800117250117761	0.0094838	0.01102	0.0085068
Trial1	3	1	noBlindfold	counterclockwise	practice	Guided	1	0.5	0	16.01027	0.48629	-1.44999	-0.8	0.800117421127279	0.010682	0.023707	-0.0082442
Trial1	3	1	noBlindfold	counterclockwise	practice	Guided	1	0.5	0	16.03026	0.4863	-1.44999	-0.8	0.800117250117761	0.014517	0.023701	0.00045278
Trial1	3	1	noBlindfold	counterclockwise	practice	Guided	1	0.5	0	16.05026	0.4863	-1.44999	-0.8	0.800117250117761	-0.024241	0.036392	-0.019149
Trial1	3	1	noBlindfold	counterclockwise	practice	Guided	1	0.5	0	16.07027	0.4863	-1.44999	-0.8	0.800117250117761	-0.059748	0.010998	-0.021676
Trial1	3	1	noBlindfold	counterclockwise	practice	Guided	1	0.5	0	16.09026	0.48629	-1.44999	-0.8	0.800117421127279	-0.0023372	0.044845	-0.013372
Trial1	3	1	noBlindfold	counterclockwise	practice	Guided	1	0.5	0	16.11026	0.48629	-1.44999	-0.8	0.800117421127279	-0.0020334	0.027906	-0.017558
Trial1	3	1	noBlindfold	counterclockwise	practice	Guided	1	0.5	0	16.13026	0.48629	-1.44999	-0.8	0.800117421127279	0.038807	0.057525	-0.027275
Trial1	3	1	noBlindfold	counterclockwise	practice	Guided	1	0.5	0	16.15027	0.48629	-1.44999	-0.8	0.800117421127279	-0.04378	0.015202	0.0047375
Trial1	3	1	noBlindfold	counterclockwise	practice	Guided	1	0.5	0	16.17026	0.48629	-1.44999	-0.8	0.800117421127279	-0.032809	0.010967	-0.023952
Trial1	3	1	noBlindfold	counterclockwise	practice	Guided	1	0.5	0	16.19026	0.48629	-1.44999	-0.80001	0.800127433237481	-0.033398	0.053284	-0.01557
Trial1	3	1	noBlindfold	counterclockwise	practice	Guided	1	0.5	0	16.21027	0.48628	-1.44999	-0.80001	0.800127604880426	-0.0070556	0.0067223	-0.0094761
Trial1	3	1	noBlindfold	counterclockwise	practice	Guided	1	0.5	0	16.23026	0.48629	-1.44999	-0.80001	0.800127433237481	0.024312	0.0024853	-0.011447
Trial1	3	1	noBlindfold	counterclockwise	practice	Guided	1	0.5	0	16.25026	0.48629	-1.44999	-0.80001	0.800127433237481	-0.0079534	0.036334	-0.00077541
Trial1	3	1	noBlindfold	counterclockwise	practice	Guided	1	0.5	0	16.27026	0.48629	-1.44999	-0.8	0.800117421127279	-0.020671	-0.018686	-0.006228
Trial1	3	1	noBlindfold	counterclockwise	practice	Guided	1	0.5	0	16.29027	0.48628	-1.44999	-0.8	0.800117592772372	-0.01119	0.027859	-0.013972
Trial1	3	1	noBlindfold	counterclockwise	practice	Guided	1	0.5	0	16.31026	0.48628	-1.44999	-0.8	0.800117592772372	-0.012977	0.036313	0.010534
Trial1	3	1	noBlindfold	counterclockwise	practice	Guided	1	0.5	0	16.33026	0.48628	-1.44999	-0.8	0.800117592772372	-0.025997	0.019381	0.0060296
Trial1	3	1	noBlindfold	counterclockwise	practice	Guided	1	0.5	0	16.35027	0.48628	-1.44999	-0.8	0.800117592772372	-0.020065	0.023611	-0.014599
Trial1	3	1	noBlindfold	counterclockwise	practice	Guided	1	0.5	0	16.37025	0.48628	-1.44999	-0.8	0.800117592772372	-0.03308	0.023607	-0.019734
Trial1	3	1	noBlindfold	counterclockwise	practice	Guided	1	0.5	0	16.39026	0.48628	-1.44999	-0.8	0.800117592772372	-0.024198	0.027834	-0.019099
Trial1	3	1	noBlindfold	counterclockwise	practice	Guided	1	0.5	0	16.41026	0.48627	-1.44999	-0.8	0.800117764031342	-0.0055403	0.01513	-0.030398
Trial1	3	1	noBlindfold	counterclockwise	practice	Guided	1	0.5	0	16.43027	0.48627	-1.44999	-0.8	0.800117764031342	0.0086336	0.0066617	0.021143
Trial1	3	1	noBlindfold	counterclockwise	practice	Guided	1	0.5	0	16.45026	0.48627	-1.44999	-0.8	0.800117764031342	-0.0070328	0.044742	-0.0094458
Trial1	3	1	noBlindfold	counterclockwise	practice	Guided	1	0.5	0	16.47026	0.48627	-1.44999	-0.8	0.800117764031342	0.0068811	0.015114	-0.016874
Trial1	3	1	noBlindfold	counterclockwise	practice	Guided	1	0.5	0	16.49026	0.48627	-1.44999	-0.8	0.800117764031342	-0.02952	0.0024131	-0.0068325
Trial1	3	1	noBlindfold	counterclockwise	practice	Guided	1	0.5	0	16.51027	0.48627	-1.44999	-0.8	0.800117764031342	-0.03515	0.010868	0.004715
Trial1	3	1	noBlindfold	counterclockwise	practice	Guided	1	0.5	0	16.53026	0.48627	-1.44999	-0.8	0.800117764031342	0.024643	0.027789	-0.015597
Trial1	3	1	noBlindfold	counterclockwise	practice	Guided	1	0.5	0	16.55026	0.48627	-1.44999	-0.8	0.800117764031342	-0.017993	0.023554	0.014441
Trial1	3	1	noBlindfold	counterclockwise	practice	Guided	1	0.5	0	16.57027	0.48627	-1.44999	-0.8	0.800117764031342	0.010736	0.0023907	-0.0081634
Trial1	3	1	noBlindfold	counterclockwise	practice	Guided	1	0.5	0	16.59026	0.48627	-1.44999	-0.8	0.800117764031342	-0.024771	0.0023839	-0.010691
Trial1	3	1	noBlindfold	counterclockwise	practice	Guided	1	0.5	0	16.61026	0.48626	-1.44999	-0.8	0.800117935926631	-0.0073112	-0.0018567	-0.0052313
Trial1	3	1	noBlindfold	counterclockwise	practice	Guided	1	0.5	0	16.63026	0.48627	-1.44999	-0.8	0.800117764031342	-0.030102	-0.014556	-0.0013561
Trial1	3	1	noBlindfold	counterclockwise	practice	Guided	1	0.5	0	16.65027	0.48626	-1.44999	-0.8	0.800117935926631	0.036481	0.010834	0.0063141
Trial1	3	1	noBlindfold	counterclockwise	practice	Guided	1	0.5	0	16.67026	0.48626	-1.44999	-0.8	0.800117935926631	0.00037698	0.040451	0.012164
Trial1	3	1	noBlindfold	counterclockwise	practice	Guided	1	0.5	0	16.69026	0.48626	-1.44999	-0.8	0.800117935926631	-0.0067085	0.019288	-0.013602
Trial1	3	1	noBlindfold	counterclockwise	practice	Guided	1	0.5	0	16.71027	0.48626	-1.44999	-0.8	0.800117935926631	0.03324	0.010812	-0.01075
Trial1	3	1	noBlindfold	counterclockwise	practice	Guided	1	0.5	0	16.73026	0.48626	-1.44999	-0.8	0.800117935926631	0.040925	-0.010348	0.0066408
Trial1	3	1	noBlindfold	counterclockwise	practice	Guided	1	0.5	0	16.75026	0.48626	-1.44999	-0.8	0.800117935926631	0.021718	0.036197	-0.036833
Trial1	3	1	noBlindfold	counterclockwise	practice	Guided	1	0.5	0	16.77026	0.48626	-1.44999	-0.8	0.800117935926631	-0.02062	0.0023367	-0.036118
Trial1	3	1	noBlindfold	counterclockwise	practice	Guided	1	0.5	0	16.79027	0.48626	-1.44999	-0.8	0.800117935926631	0.005418	0.036186	0.0041196
Trial1	3	1	noBlindfold	counterclockwise	practice	Guided	1	0.5	0	16.81026	0.48626	-1.44999	-0.8	0.800117935926631	-0.042508	0.0065526	-0.011921
Trial1	3	1	noBlindfold	counterclockwise	practice	Guided	1	0.5	0	16.83026	0.48626	-1.44999	-0.8	0.800117935926631	-0.0025588	-0.0061468	-0.009073
Trial1	3	1	noBlindfold	counterclockwise	practice	Guided	1	0.5	0	16.85027	0.48626	-1.44999	-0.8	0.800117935926631	-0.011435	0.010779	-0.0097046
Trial1	3	1	noBlindfold	counterclockwise	practice	Guided	1	0.5	0	16.87025	0.48626	-1.44999	-0.8	0.800117935926631	0.0027779	0.010774	-0.021322
Trial1	3	1	noBlindfold	counterclockwise	practice	Guided	1	0.5	0	16.89026	0.48626	-1.44999	-0.8	0.800117935926631	0.013708	0.0023091	-0.0025857
Trial1	3	1	noBlindfold	counterclockwise	practice	Guided	1	0.5	0	16.91026	0.48625	-1.44999	-0.8	0.800118107947204	-0.029176	0.031921	-0.010958
Trial1	3	1	noBlindfold	counterclockwise	practice	Guided	1	0.5	0	16.93027	0.48625	-1.44999	-0.8	0.800118107947204	-0.028876	0.027684	-0.015145
Trial1	3	1	noBlindfold	counterclockwise	practice	Guided	1	0.5	0	16.95026	0.48625	-1.44999	-0.8	0.800118107947204	-0.03805	0.0022909	-0.011585
Trial1	3	1	noBlindfold	counterclockwise	practice	Guided	1	0.5	0	16.97026	0.48625	-1.44999	-0.8	0.800118107947204	-0.051962	0.014982	-0.0041529
Trial1	3	1	noBlindfold	counterclockwise	practice	Guided	1	0.5	0	16.99026	0.48625	-1.44999	-0.8	0.800118107947204	0.0063428	0.0065141	-0.0084172
Trial1	3	1	noBlindfold	counterclockwise	practice	Guided	1	0.5	0	17.01027	0.48625	-1.44999	-0.8	0.800118107947204	0.0060475	-0.01042	-0.0064382
Trial1	3	1	noBlindfold	counterclockwise	practice	Guided	1	0.5	0	17.03026	0.48625	-1.44999	-0.80001	0.800128120048812	-0.0025305	-0.031583	-0.0090425
Trial1	3	1	noBlindfold	counterclockwise	practice	Guided	1	0.5	0	17.05026	0.48625	-1.44999	-0.80001	0.800128120048812	0.041559	0.031891	-0.0016861
Trial1	3	1	noBlindfold	counterclockwise	practice	Guided	1	0.5	0	17.07027	0.48625	-1.44999	-0.8	0.800118107947204	-0.025322	0.048813	-0.0022375
Trial1	3	1	noBlindfold	counterclockwise	practice	Guided	1	0.5	0	17.09026	0.48625	-1.44999	-0.8	0.800118107947204	0.0063483	-0.014666	-0.008401
Trial1	3	1	noBlindfold	counterclockwise	practice	Guided	1	0.5	0	17.11026	0.48624	-1.44999	-0.8	0.800118279068013	-0.012595	0.0022506	0.0070935
Trial1	3	1	noBlindfold	counterclockwise	practice	Guided	1	0.5	0	17.13026	0.48624	-1.44999	-0.8	0.800118279068013	-0.027405	-0.0019848	0.027092
Trial1	3	1	noBlindfold	counterclockwise	practice	Guided	1	0.5	0	17.15027	0.48624	-1.44999	-0.8	0.800118279068013	-0.032996	-0.0019904	-0.019621
Trial1	3	1	noBlindfold	counterclockwise	practice	Guided	1	0.5	0	17.17026	0.48624	-1.44999	-0.79994	0.800058325663648	0.266477	0.048785	0.473305
Trial1	3	1	noBlindfold	counterclockwise	practice	Guided	1	0.5	0	17.19026	0.48639	-1.44999	-0.79975	0.79986582799653	0.394049	0.053007	0.372852
Trial1	3	1	noBlindfold	counterclockwise	practice	Guided	1	0.5	0	17.21027	0.48758	-1.44996	-0.79977	0.799866429738273	0.584175	0.116434	0.457822
Trial1	3	1	noBlindfold	counterclockwise	practice	Guided	1	0.5	0	17.23026	0.4887	-1.44995	-0.79986	0.799939816812135	0.210092	0.06563	0.258477
Trial1	3	1	noBlindfold	counterclockwise	practice	Guided	1	0.5	0	17.25026	0.48993	-1.44997	-0.79993	0.799993417489006	0.06398	0.027529	0.117451
Trial1	3	1	noBlindfold	counterclockwise	practice	Guided	1	0.5	0	17.27026	0.49108	-1.44998	-0.79997	0.800019760256947	0.069375	0.05714	0.042037
Trial1	3	1	noBlindfold	counterclockwise	practice	Guided	1	0.5	0	17.29027	0.49224	-1.44998	-0.79998	0.800017680305038	0.118479	0.023274	0.041371
Trial1	3	1	noBlindfold	counterclockwise	practice	Guided	1	0.5	0	17.31026	0.49476	-1.44999	-0.79998	0.799997205565277	0.020936	0.061345	0.093278
Trial1	3	1	noBlindfold	counterclockwise	practice	Guided	1	0.5	0	17.33026	0.49596	-1.44998	-0.8	0.800010153266111	0.028518	0.048637	-0.011448
Trial1	3	1	noBlindfold	counterclockwise	practice	Guided	1	0.5	0	17.35027	0.49727	-1.44998	-0.8	0.800004610406246	-0.027183	-0.0021533	0.018189
Trial1	3	1	noBlindfold	counterclockwise	practice	Guided	1	0.5	0	17.37025	0.49841	-1.44999	-0.79997	0.799971610872346	0.05913	0.052855	0.058166
Trial1	3	1	noBlindfold	counterclockwise	practice	Guided	1	0.5	0	17.39026	0.49965	-1.44997	-0.79994	0.799940066611212	0.158413	0.116298	0.114916
Trial1	3	1	noBlindfold	counterclockwise	practice	Guided	1	0.5	0	17.41026	0.50211	-1.44995	-0.79993	0.799932818880664	0.157057	0.107784	0.120066
Trial1	3	1	noBlindfold	counterclockwise	practice	Guided	1	0.5	0	17.43027	0.50336	-1.44994	-0.79994	0.799947046430246	0.057401	0.150068	0.079023
Trial1	3	1	noBlindfold	counterclockwise	practice	Guided	1	0.5	0	17.45026	0.50464	-1.44995	-0.79995	0.799963460254193	0.047259	0.086568	0.095101
Trial1	3	1	noBlindfold	counterclockwise	practice	Guided	1	0.5	0	17.47026	0.50588	-1.44996	-0.79995	0.799971613669443	0.024108	0.137329	0.106004
Trial1	3	1	noBlindfold	counterclockwise	practice	Guided	1	0.5	0	17.49026	0.50715	-1.44995	-0.79997	0.800001982855707	0.053818	0.082284	0.065748
Trial1	3	1	noBlindfold	counterclockwise	practice	Guided	1	0.5	0	17.51027	0.50947	-1.44997	-0.79998	0.800036094195901	0.075943	0.065324	0.042919
Trial1	3	1	noBlindfold	counterclockwise	practice	Guided	1	0.5	0	17.53026	0.51071	-1.44996	-0.79999	0.800061686100671	0.019117	0.077992	-0.0081305
Trial1	3	1	noBlindfold	counterclockwise	practice	Guided	1	0.5	0	17.55026	0.51181	-1.44997	-0.80001	0.800097132694004	-0.020188	-0.027809	-0.019498
Trial1	3	1	noBlindfold	counterclockwise	practice	Guided	1	0.5	0	17.57027	0.51292	-1.45	-0.80001	0.800114286188208	-0.016997	0.073751	-0.002413
Trial1	3	1	noBlindfold	counterclockwise	practice	Guided	1	0.5	0	17.59026	0.51391	-1.44999	-0.80001	0.800130885237068	0.047652	0.022958	-0.036096
Trial1	3	1	noBlindfold	counterclockwise	practice	Guided	1	0.5	0	17.61026	0.51582	-1.45	-0.80001	0.800166369431454	0.026407	0.018721	-0.023846
Trial1	3	1	noBlindfold	counterclockwise	practice	Guided	1	0.5	0	17.63026	0.51671	-1.44999	-0.80001	0.800184459407584	-0.018919	-0.010914	-0.036247
Trial1	3	1	noBlindfold	counterclockwise	practice	Guided	1	0.5	0	17.65027	0.5176	-1.44999	-0.80001	0.800203540063734	-0.0075037	0.02294	-0.010108
Trial1	3	1	noBlindfold	counterclockwise	practice	Guided	1	0.5	0	17.67026	0.51839	-1.45	-0.8	0.80021129447237	-0.03316	0.006012	-0.024693
Trial1	3	1	noBlindfold	counterclockwise	practice	Guided	1	0.5	0	17.69026	0.5191	-1.44999	-0.8	0.800227926345456	0.005187	0.035624	-0.00071692
Trial1	3	1	noBlindfold	counterclockwise	practice	Guided	1	0.5	0	17.71027	0.52048	-1.44999	-0.8	0.800262054336419	-0.038875	0.044082	-0.0082837
Trial1	3	1	noBlindfold	counterclockwise	practice	Guided	1	0.5	0	17.73026	0.52109	-1.44999	-0.8	0.800277895849686	-0.0014973	0.0059856	0.028266
Trial1	3	1	noBlindfold	counterclockwise	practice	Guided	1	0.5	0	17.75026	0.52167	-1.44999	-0.8	0.800293391142721	-0.042345	0.0017541	-0.021191
Trial1	3	1	noBlindfold	counterclockwise	practice	Guided	1	0.5	0	17.77026	0.52219	-1.45	-0.8	0.800307640027889	0.0099431	0.069457	-0.0045522
Trial1	3	1	noBlindfold	counterclockwise	practice	Guided	1	0.5	0	17.79027	0.52265	-1.44999	-0.80001	0.80033053683426	0.01187	0.039825	-0.029676
Trial1	3	1	noBlindfold	counterclockwise	practice	Guided	1	0.5	0	17.81026	0.52347	-1.44999	-0.80001	0.800354162672872	0.018496	0.022888	0.0003292
Trial1	3	1	noBlindfold	counterclockwise	practice	Guided	1	0.5	0	17.83026	0.52383	-1.44999	-0.8	0.80035479160391	-0.025555	0.014419	-0.0030748
Trial1	3	1	noBlindfold	counterclockwise	practice	Guided	1	0.5	0	17.85027	0.52415	-1.45	-0.80001	0.800374392835254	-0.0055544	0.03981	-0.035211
Trial1	3	1	noBlindfold	counterclockwise	practice	Guided	1	0.5	0	17.87025	0.52443	-1.44999	-0.80001	0.800382891008716	-0.042651	0.01018	-0.016997
Trial1	3	1	noBlindfold	counterclockwise	practice	Guided	1	0.5	0	17.89026	0.52463	-1.44999	-0.8	0.800379010909809	0.0058377	0.014405	-0.0090558
Trial1	3	1	noBlindfold	counterclockwise	practice	Guided	1	0.5	0	17.91026	0.52498	-1.44999	-0.8	0.800389857841677	0.032451	0.056713	-0.0070035
Trial1	3	1	noBlindfold	counterclockwise	practice	Guided	1	0.5	0	17.93027	0.52512	-1.44998	-0.80001	0.800404248448436	0.0058261	0.018618	-0.0090505
Trial1	3	1	noBlindfold	counterclockwise	practice	Guided	1	0.5	0	17.95026	0.52522	-1.44999	-0.80001	0.800407391750493	-0.025229	0.022846	-0.011437
Trial1	3	1	noBlindfold	counterclockwise	practice	Guided	1	0.5	0	17.97026	0.52527	-1.44999	-0.80001	0.800408969018867	-0.020466	0.031301	-0.01528
Trial1	3	1	noBlindfold	counterclockwise	practice	Guided	1	0.5	0	17.99026	0.52528	-1.44999	-0.80001	0.80040928522361	0.019145	0.022829	-0.0080149
Trial1	3	1	noBlindfold	counterclockwise	practice	Guided	1	0.5	0	18.01027	0.52528	-1.44999	-0.80001	0.80040928522361	0.0058283	0.069366	-0.0090347
Trial1	3	1	noBlindfold	counterclockwise	practice	Guided	1	0.5	0	18.03026	0.52528	-1.44999	-0.80001	0.80040928522361	0.016879	-0.036432	0.021306
Trial1	3	1	noBlindfold	counterclockwise	practice	Guided	1	0.5	0	18.05026	0.52528	-1.44999	-0.80001	0.80040928522361	0.002037	0.022813	-0.017745
Trial1	3	1	noBlindfold	counterclockwise	practice	Guided	1	0.5	0	18.07027	0.52528	-1.44999	-0.80001	0.80040928522361	-0.010305	0.010111	-0.031329
Trial1	3	1	noBlindfold	counterclockwise	practice	Guided	1	0.5	0	18.09026	0.52528	-1.44999	-0.80001	0.80040928522361	-0.0046519	0.018574	0.011233
Trial1	3	1	noBlindfold	counterclockwise	practice	Guided	1	0.5	0	18.11026	0.52528	-1.44999	-0.8	0.800399276639065	0.020757	-0.002596	-0.02893
Trial1	3	1	noBlindfold	counterclockwise	practice	Guided	1	0.5	0	18.13026	0.52528	-1.44999	-0.8	0.800399276639065	0.0064786	-0.019526	-0.023628
Trial1	3	1	noBlindfold	counterclockwise	practice	Guided	1	0.5	0	18.15027	0.52528	-1.44999	-0.8	0.800399276639065	-0.026836	0.0058645	0.0095327
Trial1	3	1	noBlindfold	counterclockwise	practice	Guided	1	0.5	0	18.17026	0.52528	-1.44999	-0.80001	0.80040928522361	-0.01409	-0.015298	-0.040032
Trial1	3	1	noBlindfold	counterclockwise	practice	Guided	1	0.5	0	18.19026	0.52528	-1.44999	-0.80001	0.80040928522361	-0.038527	0.005857	-0.012422
Trial1	3	1	noBlindfold	counterclockwise	practice	Guided	1	0.5	0	18.21027	0.52528	-1.44999	-0.8	0.800399276639065	0.0051996	0.052397	-0.00062656
Trial1	3	1	noBlindfold	counterclockwise	practice	Guided	1	0.5	0	18.23026	0.52528	-1.44999	-0.8	0.800399276639065	-0.045786	0.043929	-0.021563
Trial1	3	1	noBlindfold	counterclockwise	practice	Guided	1	0.5	0	18.25026	0.52527	-1.44999	-0.8	0.800398960430368	-0.052153	0.018536	-0.0016468
Trial1	3	1	noBlindfold	counterclockwise	practice	Guided	1	0.5	0	18.27026	0.52527	-1.44999	-0.8	0.800398960430368	0.015051	0.01853	-0.015915
Trial1	3	1	noBlindfold	counterclockwise	practice	Guided	1	0.5	0	18.29027	0.52527	-1.44999	-0.8	0.800398960430368	0.0039217	0.035454	0.016131
Trial1	3	1	noBlindfold	counterclockwise	practice	Guided	1	0.5	0	18.31026	0.52528	-1.44999	-0.79999	0.800389327629551	0.034644	-0.023795	0.0227
Trial1	3	1	noBlindfold	counterclockwise	practice	Guided	1	0.5	0	18.33026	0.52531	-1.45	-0.79999	0.800390275133533	0.079638	-0.011092	0.034396
Trial1	3	1	noBlindfold	counterclockwise	practice	Guided	1	0.5	0	18.35027	0.52537	-1.45001	-0.79999	0.800392175396522	0.074537	0.0058404	0.02576
Trial1	3	1	noBlindfold	counterclockwise	practice	Guided	1	0.5	0	18.37025	0.52547	-1.45001	-0.79999	0.800395351861585	0.075804	-0.015318	0.009005
Trial1	3	1	noBlindfold	counterclockwise	practice	Guided	1	0.5	0	18.39026	0.52561	-1.45001	-0.8	0.800409766478527	0.083369	0.031238	0.026436
Trial1	3	1	noBlindfold	counterclockwise	practice	Guided	1	0.5	0	18.41026	0.52584	-1.44999	-0.8	0.800417159049408	-0.026898	-0.023781	0.0095167
Trial1	3	1	noBlindfold	counterclockwise	practice	Guided	1	0.5	0	18.43027	0.52586	-1.44999	-0.8	0.800417805839457	-0.0034158	0.0058406	-0.0097091
Trial1	3	1	noBlindfold	counterclockwise	practice	Guided	1	0.5	0	18.45026	0.52586	-1.44999	-0.8	0.800417805839457	-0.00084128	0.03969	-0.039018
Trial1	3	1	noBlindfold	counterclockwise	practice	Guided	1	0.5	0	18.47026	0.52588	-1.44999	-0.8	0.800418451202877	0.03238	0.018529	-0.0069651
Trial1	3	1	noBlindfold	counterclockwise	practice	Guided	1	0.5	0	18.49026	0.5259	-1.45	-0.8	0.800419098992583	-0.0078795	0.010065	-0.00063961
Trial1	3	1	noBlindfold	counterclockwise	practice	Guided	1	0.5	0	18.51027	0.52589	-1.44999	-0.8	0.800418775035159	-0.0043912	0.026983	0.0070566
Trial1	3	1	noBlindfold	counterclockwise	practice	Guided	1	0.5	0	18.53026	0.52588	-1.45	-0.8	0.800418451202877	0.03175	-0.019567	0.0014203
Trial1	3	1	noBlindfold	counterclockwise	practice	Guided	1	0.5	0	18.55026	0.52589	-1.44999	-0.8	0.800418775035159	0.059002	0.010052	-0.004907
Trial1	3	1	noBlindfold	counterclockwise	practice	Guided	1	0.5	0	18.57027	0.52594	-1.45	-0.79999	0.800410445395017	0.06753	-0.057658	-4.0643E-05
Trial1	3	1	noBlindfold	counterclockwise	practice	Guided	1	0.5	0	18.59026	0.52602	-1.45001	-0.79999	0.800413041715163	0.061465	-0.015335	0.020548
Trial1	3	1	noBlindfold	counterclockwise	practice	Guided	1	0.5	0	18.61026	0.52613	-1.45001	-0.79999	0.800416626153233	0.017095	0.014295	0.017117
Trial1	3	1	noBlindfold	counterclockwise	practice	Guided	1	0.5	0	18.63026	0.52614	-1.45001	-0.79999	0.800416951167818	0.091226	0.0016044	0.039674
Trial1	3	1	noBlindfold	counterclockwise	practice	Guided	1	0.5	0	18.65027	0.52614	-1.45001	-0.79998	0.800407002501787	0.078224	-0.032246	0.03445
Trial1	3	1	noBlindfold	counterclockwise	practice	Guided	1	0.5	0	18.67026	0.52618	-1.45001	-0.79998	0.800408311611096	0.058844	-0.011082	0.054009
Trial1	3	1	noBlindfold	counterclockwise	practice	Guided	1	0.5	0	18.69026	0.52621	-1.45001	-0.79998	0.800409292805266	0.034153	-0.057627	0.026818
Trial1	3	1	noBlindfold	counterclockwise	practice	Guided	1	0.5	0	18.71027	0.52623	-1.45001	-0.79998	0.800409946906843	-0.018117	-0.0153	0.010131
Trial1	3	1	noBlindfold	counterclockwise	practice	Guided	1	0.5	0	18.73026	0.52623	-1.45001	-0.79999	0.800419895536278	-0.026021	0.0016315	0.018159
Trial1	3	1	noBlindfold	counterclockwise	practice	Guided	1	0.5	0	18.75026	0.52623	-1.45001	-0.79999	0.800419895536278	0.0047092	-0.0068357	0.0034595
Trial1	3	1	noBlindfold	counterclockwise	practice	Guided	1	0.5	0	18.77026	0.52623	-1.45	-0.79999	0.800419895536278	0.012285	-0.011069	-0.0084214
Trial1	3	1	noBlindfold	counterclockwise	practice	Guided	1	0.5	0	18.79027	0.52623	-1.45	-0.79999	0.800419895536278	-0.03208	0.0058581	0.017466
Trial1	3	1	noBlindfold	counterclockwise	practice	Guided	1	0.5	0	18.81026	0.52622	-1.45	-0.79999	0.800419569403615	-0.024724	0.0016211	-0.01988
Trial1	3	1	noBlindfold	counterclockwise	practice	Guided	1	0.5	0	18.83026	0.52622	-1.45	-0.8	0.800429518037236	0.00093065	-0.0068425	-0.0052645
Trial1	3	1	noBlindfold	counterclockwise	practice	Guided	1	0.5	0	18.85027	0.52622	-1.45	-0.8	0.800429518037236	0.021821	0.022774	-0.0035543
Trial1	3	1	noBlindfold	counterclockwise	practice	Guided	1	0.5	0	18.87025	0.52622	-1.45	-0.8	0.800429518037236	0.011003	0.0058456	0.037634
Trial1	3	1	noBlindfold	counterclockwise	practice	Guided	1	0.5	0	18.89026	0.52623	-1.45	-0.79999	0.800419895536278	0.012612	0.010076	-5.7406E-05
Trial1	3	1	noBlindfold	counterclockwise	practice	Guided	1	0.5	0	18.91026	0.52623	-1.45	-0.79999	0.800419895536278	0.024617	0.0016151	0.035903
Trial1	3	1	noBlindfold	counterclockwise	practice	Guided	1	0.5	0	18.93027	0.52624	-1.45	-0.79998	0.800410275121242	0.045504	0.0016178	0.052905
Trial1	3	1	noBlindfold	counterclockwise	practice	Guided	1	0.5	0	18.95026	0.52625	-1.45	-0.79997	0.80040059526706	0.07558	-0.0068441	0.066819
Trial1	3	1	noBlindfold	counterclockwise	practice	Guided	1	0.5	0	18.97026	0.52628	-1.45	-0.79997	0.800401579091818	0.088226	-0.0026083	0.077228
Trial1	3	1	noBlindfold	counterclockwise	practice	Guided	1	0.5	0	18.99026	0.52634	-1.45001	-0.79997	0.800403552068255	0.062555	-0.0026036	0.05003
Trial1	3	1	noBlindfold	counterclockwise	practice	Guided	1	0.5	0	19.01027	0.52655	-1.45001	-0.79997	0.80041048992697	0.0413	-0.015283	0.048284
Trial1	3	1	noBlindfold	counterclockwise	practice	Guided	1	0.5	0	19.03026	0.52667	-1.45001	-0.79998	0.800424486861232	0.0089382	-0.0068188	0.062625
Trial1	3	1	noBlindfold	counterclockwise	practice	Guided	1	0.5	0	19.05026	0.52676	-1.45	-0.79997	0.800417482815064	0.041288	-0.0025908	0.048262
Trial1	3	1	noBlindfold	counterclockwise	practice	Guided	1	0.5	0	19.07027	0.52683	-1.44999	-0.79997	0.800419827338225	0.00069963	-0.032216	0.053536
Trial1	3	1	noBlindfold	counterclockwise	practice	Guided	1	0.5	0	19.09026	0.5269	-1.45	-0.79997	0.80042217597934	0.055133	-0.015288	0.099852
Trial1	3	1	noBlindfold	counterclockwise	practice	Guided	1	0.5	0	19.11026	0.52702	-1.45	-0.79997	0.800426217300124	-0.0027873	0.010103	0.040584
Trial1	3	1	noBlindfold	counterclockwise	practice	Guided	1	0.5	0	19.13026	0.52703	-1.45	-0.79997	0.800426555390992	0.013346	-0.040678	0.060403
Trial1	3	1	noBlindfold	counterclockwise	practice	Guided	1	0.5	0	19.15027	0.52703	-1.45	-0.79997	0.800426555390992	0.0016506	-0.023749	0.096016
Trial1	3	1	noBlindfold	counterclockwise	practice	Guided	1	0.5	0	19.17026	0.52704	-1.45	-0.79997	0.80042689360699	0.022527	-0.0025895	0.059338
Trial1	3	1	noBlindfold	counterclockwise	practice	Guided	1	0.5	0	19.19026	0.52706	-1.45	-0.79997	0.800427568399325	0.072612	-0.011052	0.046343
Trial1	3	1	noBlindfold	counterclockwise	practice	Guided	1	0.5	0	19.21027	0.52708	-1.45	-0.79997	0.800428245705739	-0.025001	-0.019512	0.055945
Trial1	3	1	noBlindfold	counterclockwise	practice	Guided	1	0.5	0	19.23026	0.52708	-1.45	-0.79997	0.800428245705739	0.017099	-0.027975	0.071502
Trial1	3	1	noBlindfold	counterclockwise	practice	Guided	1	0.5	0	19.25026	0.52709	-1.45	-0.79997	0.80042858252936	0.071302	-0.011042	0.063038
Trial1	3	1	noBlindfold	counterclockwise	practice	Guided	1	0.5	0	19.27026	0.5271	-1.45001	-0.79997	0.800428923512671	0.068466	-0.032196	0.041741
Trial1	3	1	noBlindfold	counterclockwise	practice	Guided	1	0.5	0	19.29027	0.52714	-1.45001	-0.79997	0.800430278607076	0.054491	0.0016616	0.049073
Trial1	3	1	noBlindfold	counterclockwise	practice	Guided	1	0.5	0	19.31026	0.52726	-1.45	-0.79997	0.800434355866846	0.048407	-0.0025705	0.06964
Trial1	3	1	noBlindfold	counterclockwise	practice	Guided	1	0.5	0	19.33026	0.52734	-1.45	-0.79997	0.800437084020387	-0.012101	0.014356	0.04876
Trial1	3	1	noBlindfold	counterclockwise	practice	Guided	1	0.5	0	19.35027	0.52741	-1.45	-0.79998	0.800449484901575	0.052491	-0.027963	0.074143
Trial1	3	1	noBlindfold	counterclockwise	practice	Guided	1	0.5	0	19.37025	0.52751	-1.45	-0.79998	0.800452916033383	0.024976	-0.015266	0.029098
Trial1	3	1	noBlindfold	counterclockwise	practice	Guided	1	0.5	0	19.39026	0.52764	-1.45001	-0.79999	0.800467342382234	0.037946	-0.011027	0.030875
Trial1	3	1	noBlindfold	counterclockwise	practice	Guided	1	0.5	0	19.41026	0.52789	-1.45001	-0.79998	0.800466065264111	0.037932	0.01014	0.03086
Trial1	3	1	noBlindfold	counterclockwise	practice	Guided	1	0.5	0	19.43027	0.52798	-1.45001	-0.79998	0.800469206217268	0.045503	-0.0025504	0.034695
Trial1	3	1	noBlindfold	counterclockwise	practice	Guided	1	0.5	0	19.45026	0.52806	-1.45001	-0.79998	0.800472008285928	0.032183	-0.061789	0.07759
Trial1	3	1	noBlindfold	counterclockwise	practice	Guided	1	0.5	0	19.47026	0.52814	-1.45001	-0.79997	0.800464808863616	0.040069	-0.010998	0.060483
Trial1	3	1	noBlindfold	counterclockwise	practice	Guided	1	0.5	0	19.49026	0.52823	-1.45001	-0.79997	0.800467977935867	0.056505	-0.023689	0.078592
Trial1	3	1	noBlindfold	counterclockwise	practice	Guided	1	0.5	0	19.51027	0.52841	-1.45001	-0.79996	0.800464279563193	0.060271	0.018638	0.087276
Trial1	3	1	noBlindfold	counterclockwise	practice	Guided	1	0.5	0	19.53026	0.52848	-1.45001	-0.79996	0.800466766195609	0.061883	0.018642	0.066315
Trial1	3	1	noBlindfold	counterclockwise	practice	Guided	1	0.5	0	19.55026	0.52855	-1.45	-0.79996	0.80046926106338	0.056133	-0.01098	0.111668
Trial1	3	1	noBlindfold	counterclockwise	practice	Guided	1	0.5	0	19.57027	0.52863	-1.45001	-0.79995	0.80046217040037	0.019974	-0.049061	0.088299
Trial1	3	1	noBlindfold	counterclockwise	practice	Guided	1	0.5	0	19.59026	0.52873	-1.45001	-0.79996	0.800475701482591	0.02851	-0.027894	0.093147
Trial1	3	1	noBlindfold	counterclockwise	practice	Guided	1	0.5	0	19.61026	0.52882	-1.45001	-0.79996	0.800478936852195	0.015845	-0.027885	0.083695
Trial1	3	1	noBlindfold	counterclockwise	practice	Guided	1	0.5	0	19.63026	0.52883	-1.45001	-0.79996	0.800479295291898	0.0025345	-0.023648	0.099391
Trial1	3	1	noBlindfold	counterclockwise	practice	Guided	1	0.5	0	19.65027	0.52883	-1.45001	-0.79996	0.800479295291898	-0.010452	0.0356	0.081586
Trial1	3	1	noBlindfold	counterclockwise	practice	Guided	1	0.5	0	19.67026	0.52883	-1.45001	-0.79996	0.800479295291898	-0.025062	-0.027873	0.093093
Trial1	3	1	noBlindfold	counterclockwise	practice	Guided	1	0.5	0	19.69026	0.52883	-1.45001	-0.79996	0.800479295291898	-0.035771	0.010215	0.058544
Trial1	3	1	noBlindfold	counterclockwise	practice	Guided	1	0.5	0	19.71027	0.52882	-1.45	-0.79997	0.800489003506436	-0.033485	0.014445	0.0292
Trial1	3	1	noBlindfold	counterclockwise	practice	Guided	1	0.5	0	19.73026	0.52882	-1.45	-0.79998	0.800499010594839	-0.010972	0.027136	0.0019462
Trial1	3	1	noBlindfold	counterclockwise	practice	Guided	1	0.5	0	19.75026	0.52882	-1.45	-0.79998	0.800499010594839	0.014669	0.0017397	0.041348
Trial1	3	1	noBlindfold	counterclockwise	practice	Guided	1	0.5	0	19.77026	0.52882	-1.45	-0.79998	0.800499010594839	-0.010984	0.044058	0.026716
Trial1	3	1	noBlindfold	counterclockwise	practice	Guided	1	0.5	0	19.79027	0.52882	-1.45	-0.79999	0.800508958117401	0.025807	0.039822	0.012714
Trial1	3	1	noBlindfold	counterclockwise	practice	Guided	1	0.5	0	19.81026	0.52882	-1.45	-0.79999	0.800508958117401	-0.0088199	-0.0025002	0.056359
Trial1	3	1	noBlindfold	counterclockwise	practice	Guided	1	0.5	0	19.83026	0.52882	-1.45	-0.79998	0.800499010594839	-0.039229	0.014426	0.045566
Trial1	3	1	noBlindfold	counterclockwise	practice	Guided	1	0.5	0	19.85027	0.52882	-1.45	-0.79998	0.800499010594839	0.018123	0.0017334	0.051056
Trial1	3	1	noBlindfold	counterclockwise	practice	Guided	1	0.5	0	19.87025	0.52883	-1.45	-0.79998	0.800499369025554	0.040299	0.014433	0.055918
Trial1	3	1	noBlindfold	counterclockwise	practice	Guided	1	0.5	0	19.89026	0.52883	-1.45	-0.79998	0.800499369025554	0.035529	0.0017358	0.059749
Trial1	3	1	noBlindfold	counterclockwise	practice	Guided	1	0.5	0	19.91026	0.52884	-1.45	-0.79998	0.800499729727287	0.046331	0.0059623	0.035288
Trial1	3	1	noBlindfold	counterclockwise	practice	Guided	1	0.5	0	19.93027	0.52887	-1.45	-0.79998	0.80050081043344	0.080837	0.052507	0.02203
Trial1	3	1	noBlindfold	counterclockwise	practice	Guided	1	0.5	0	19.95026	0.5289	-1.44999	-0.79999	0.800511839747768	0.049116	-0.0067455	0.043301
Trial1	3	1	noBlindfold	counterclockwise	practice	Guided	1	0.5	0	19.97026	0.52894	-1.44999	-0.79999	0.800513286784102	0.030817	0.039796	0.0045779
Trial1	3	1	noBlindfold	counterclockwise	practice	Guided	1	0.5	0	19.99026	0.52897	-1.44998	-0.8	0.800524318673266	0.015554	0.027089	0.028671
Trial1	3	1	noBlindfold	counterclockwise	practice	Guided	1	0.5	0	20.01027	0.52898	-1.44998	-0.8	0.800524681115126	0.0028936	0.048233	0.019266
Trial1	3	1	noBlindfold	counterclockwise	practice	Guided	1	0.5	0	20.03026	0.52898	-1.44998	-0.8	0.800524681115126	0.017176	0.048224	0.0077346
Trial1	3	1	noBlindfold	counterclockwise	practice	Guided	1	0.5	0	20.05026	0.52898	-1.44998	-0.8	0.800524681115126	0.0045105	0.031286	0.01926
Trial1	3	1	noBlindfold	counterclockwise	practice	Guided	1	0.5	0	20.07027	0.52899	-1.44998	-0.79999	0.800515094077099	0.02441	0.022815	0.029351
Trial1	3	1	noBlindfold	counterclockwise	practice	Guided	1	0.5	0	20.09026	0.529	-1.44998	-0.8	0.800525406374128	0.014011	0.031269	-0.0093713
Trial1	3	1	noBlindfold	counterclockwise	practice	Guided	1	0.5	0	20.11026	0.529	-1.44998	-0.8	0.800525406374128	0.067245	0.052414	-0.0052415
Trial1	3	1	noBlindfold	counterclockwise	practice	Guided	1	0.5	0	20.13026	0.52901	-1.44998	-0.8	0.800525767031272	0.0019893	0.031245	-0.02715
Trial1	3	1	noBlindfold	counterclockwise	practice	Guided	1	0.5	0	20.15027	0.52901	-1.44998	-0.8	0.800525767031272	0.042563	-0.0068492	-0.040456
Trial1	3	1	noBlindfold	counterclockwise	practice	Guided	1	0.5	0	20.17026	0.52901	-1.44998	-0.8	0.800525767031272	0.051427	0.052387	-0.03173
Trial1	3	1	noBlindfold	counterclockwise	practice	Guided	1	0.5	0	20.19026	0.52902	-1.44998	-0.80001	0.800536134810632	0.021012	0.048143	-0.042506
Trial1	3	1	noBlindfold	counterclockwise	practice	Guided	1	0.5	0	20.21027	0.52903	-1.44998	-0.80001	0.800536500033384	0.046638	0.043888	-0.027859
Trial1	3	1	noBlindfold	counterclockwise	practice	Guided	1	0.5	0	20.23026	0.52904	-1.44998	-0.80001	0.80053686105832	0.033641	-0.019597	-0.033072
Trial1	3	1	noBlindfold	counterclockwise	practice	Guided	1	0.5	0	20.25026	0.52905	-1.44999	-0.80001	0.8005372243698	0.036765	0.010021	-0.025782
Trial1	3	1	noBlindfold	counterclockwise	practice	Guided	1	0.5	0	20.27026	0.52909	-1.44999	-0.80001	0.800538678866626	0.038049	0.018482	-0.032719
Trial1	3	1	noBlindfold	counterclockwise	practice	Guided	1	0.5	0	20.29027	0.52912	-1.44999	-0.8	0.800529761931361	-0.012709	0.035407	-0.011377
Trial1	3	1	noBlindfold	counterclockwise	practice	Guided	1	0.5	0	20.31026	0.52914	-1.45	-0.8	0.80053048851881	0.013578	-0.006912	-0.0051214
Trial1	3	1	noBlindfold	counterclockwise	practice	Guided	1	0.5	0	20.33026	0.52914	-1.45	-0.8	0.80053048851881	-0.0020086	-0.011147	0.0053156
Trial1	3	1	noBlindfold	counterclockwise	practice	Guided	1	0.5	0	20.35027	0.52914	-1.45	-0.8	0.80053048851881	0.0056736	-0.0069163	-0.018376
Trial1	3	1	noBlindfold	counterclockwise	practice	Guided	1	0.5	0	20.37025	0.52914	-1.45	-0.8	0.80053048851881	0.018011	-0.0026857	-0.0023151
Trial1	3	1	noBlindfold	counterclockwise	practice	Guided	1	0.5	0	20.39026	0.52914	-1.45	-0.8	0.80053048851881	0.0037305	-0.023848	0.0067471
Trial1	3	1	noBlindfold	counterclockwise	practice	Guided	1	0.5	0	20.41026	0.52914	-1.45	-0.8	0.80053048851881	-0.0054613	-0.01962	0.010243
Trial1	3	1	noBlindfold	counterclockwise	practice	Guided	1	0.5	0	20.43027	0.52913	-1.45	-0.8	0.800530124078454	-0.042575	-0.0026937	-0.0019196
Trial1	3	1	noBlindfold	counterclockwise	practice	Guided	1	0.5	0	20.45026	0.52913	-1.45	-0.8	0.800530124078454	-0.019091	0.0015358	-0.00054609
Trial1	3	1	noBlindfold	counterclockwise	practice	Guided	1	0.5	0	20.47026	0.52913	-1.44999	-0.8	0.800530124078454	0.0085063	0.048078	0.0028956
Trial1	3	1	noBlindfold	counterclockwise	practice	Guided	1	0.5	0	20.49026	0.52913	-1.44999	-0.8	0.800530124078454	-0.0082656	0.0057569	-0.0093253
Trial1	3	1	noBlindfold	counterclockwise	practice	Guided	1	0.5	0	20.51027	0.52913	-1.44999	-0.8	0.800530124078454	-0.023843	0.022676	0.013389
Trial1	3	1	noBlindfold	counterclockwise	practice	Guided	1	0.5	0	20.53026	0.52913	-1.44999	-0.8	0.800530124078454	0.018036	-0.01118	-0.0047965
Trial1	3	1	noBlindfold	counterclockwise	practice	Guided	1	0.5	0	20.55026	0.52913	-1.44999	-0.8	0.800530124078454	-0.027625	0.0099748	0.010234
Trial1	3	1	noBlindfold	counterclockwise	practice	Guided	1	0.5	0	20.57027	0.52913	-1.44999	-0.8	0.800530124078454	-0.010741	0.022665	-0.036513
Trial1	3	1	noBlindfold	counterclockwise	practice	Guided	1	0.5	0	20.59026	0.52912	-1.44999	-0.8	0.800529761931361	0.014259	-0.015422	-0.027104
Trial1	3	1	noBlindfold	counterclockwise	practice	Guided	1	0.5	0	20.61026	0.52912	-1.44999	-0.8	0.800529761931361	0.0060381	0.022653	-0.022565
Trial1	3	1	noBlindfold	counterclockwise	practice	Guided	1	0.5	0	20.63026	0.52912	-1.44999	-0.8	0.800529761931361	-0.0038082	-0.0027392	-0.011031
Trial1	3	1	noBlindfold	counterclockwise	practice	Guided	1	0.5	0	20.65027	0.52912	-1.44999	-0.8	0.800529761931361	0.00095582	-0.002743	-0.014528
Trial1	3	1	noBlindfold	counterclockwise	practice	Guided	1	0.5	0	20.67026	0.52912	-1.44999	-0.8	0.800529761931361	-0.031725	0.014183	0.0039995
Trial1	3	1	noBlindfold	counterclockwise	practice	Guided	1	0.5	0	20.69026	0.52912	-1.45	-0.8	0.800529761931361	-0.038968	0.0057211	-0.017627
Trial1	3	1	noBlindfold	counterclockwise	practice	Guided	1	0.5	0	20.71027	0.52911	-1.45	-0.8	0.800529395573013	-0.030729	-0.032359	-0.00857
Trial1	3	1	noBlindfold	counterclockwise	practice	Guided	1	0.5	0	20.73026	0.5291	-1.45	-0.8	0.800529033674613	-0.048792	0.014195	-0.0057593
Trial1	3	1	noBlindfold	counterclockwise	practice	Guided	1	0.5	0	20.75026	0.52909	-1.45	-0.8	0.800528671899821	-0.056144	0.0099658	0.031586
Trial1	3	1	noBlindfold	counterclockwise	practice	Guided	1	0.5	0	20.77026	0.52908	-1.45	-0.8	0.800528305918232	-0.024427	-0.019655	0.033651
Trial1	3	1	noBlindfold	counterclockwise	practice	Guided	1	0.5	0	20.79027	0.52907	-1.45	-0.79999	0.80051799698173	-0.039028	-0.019654	0.04133
Trial1	3	1	noBlindfold	counterclockwise	practice	Guided	1	0.5	0	20.81026	0.52901	-1.45	-0.79999	0.800515819593812	-0.058584	0.018426	0.0060949
Trial1	3	1	noBlindfold	counterclockwise	practice	Guided	1	0.5	0	20.83026	0.52895	-1.44999	-0.79999	0.800513646700365	-0.015178	0.018424	0.022092
Trial1	3	1	noBlindfold	counterclockwise	practice	Guided	1	0.5	0	20.85027	0.52889	-1.44999	-0.79999	0.800511480452521	-0.049685	-0.028134	0.031208
Trial1	3	1	noBlindfold	counterclockwise	practice	Guided	1	0.5	0	20.87025	0.52882	-1.44999	-0.79999	0.800508958117401	-0.0085545	0.0057214	0.025582
Trial1	3	1	noBlindfold	counterclockwise	practice	Guided	1	0.5	0	20.89026	0.52876	-1.45	-0.79999	0.800506799448501	-0.033217	0.03534	0.024888
Trial1	3	1	noBlindfold	counterclockwise	practice	Guided	1	0.5	0	20.91026	0.52865	-1.45	-0.79999	0.800502853917952	-0.012211	-0.0069818	-0.015626
Trial1	3	1	noBlindfold	counterclockwise	practice	Guided	1	0.5	0	20.93027	0.52861	-1.45	-0.79998	0.800491475889248	-0.056678	-0.019677	0.039894
Trial1	3	1	noBlindfold	counterclockwise	practice	Guided	1	0.5	0	20.95026	0.52857	-1.45	-0.79999	0.800499995088595	-0.018902	-0.011215	0.013324
Trial1	3	1	noBlindfold	counterclockwise	practice	Guided	1	0.5	0	20.97026	0.52854	-1.45	-0.79999	0.800498925616892	0.0029645	0.018407	0.019227
Trial1	3	1	noBlindfold	counterclockwise	practice	Guided	1	0.5	0	20.99026	0.52851	-1.45	-0.79999	0.800497855143807	0.00080384	0.018405	-0.010433
Trial1	3	1	noBlindfold	counterclockwise	practice	Guided	1	0.5	0	21.01027	0.5285	-1.44999	-0.8	0.800507448356844	-0.035651	0.001468	-0.00062168
Trial1	3	1	noBlindfold	counterclockwise	practice	Guided	1	0.5	0	21.03026	0.52849	-1.44999	-0.8	0.800507091911476	-0.035645	-0.015462	-0.00062029
Trial1	3	1	noBlindfold	counterclockwise	practice	Guided	1	0.5	0	21.05026	0.52849	-1.44999	-0.8	0.800507091911476	-0.028389	0.0099256	0.021005
Trial1	3	1	noBlindfold	counterclockwise	practice	Guided	1	0.5	0	21.07027	0.52849	-1.44999	-0.8	0.800507091911476	0.025279	0.035311	-0.038024
Trial1	3	1	noBlindfold	counterclockwise	practice	Guided	1	0.5	0	21.09026	0.52849	-1.44999	-0.8	0.800507091911476	0.021386	-0.019708	0.012229
Trial1	3	1	noBlindfold	counterclockwise	practice	Guided	1	0.5	0	21.11026	0.52849	-1.44999	-0.8	0.800507091911476	-0.010865	-0.01125	-0.032388
Trial1	3	1	noBlindfold	counterclockwise	practice	Guided	1	0.5	0	21.13026	0.52849	-1.44999	-0.80001	0.800517099148045	0.020515	-0.002788	-0.034162
Trial1	3	1	noBlindfold	counterclockwise	practice	Guided	1	0.5	0	21.15027	0.52849	-1.45	-0.80001	0.800517099148045	0.00082088	0.0099072	-0.010406
Trial1	3	1	noBlindfold	counterclockwise	practice	Guided	1	0.5	0	21.17026	0.5285	-1.45	-0.80001	0.800517455588957	0.035986	0.0014452	-0.0034653
Trial1	3	1	noBlindfold	counterclockwise	practice	Guided	1	0.5	0	21.19026	0.5285	-1.45	-0.80001	0.800517455588957	0.044851	-0.011248	-0.015681
Trial1	3	1	noBlindfold	counterclockwise	practice	Guided	1	0.5	0	21.21027	0.52854	-1.45001	-0.80002	0.800528947259796	0.094057	-0.0197	-0.06213
Trial1	3	1	noBlindfold	counterclockwise	practice	Guided	1	0.5	0	21.23026	0.52859	-1.45001	-0.80003	0.800540679313626	0.099123	-0.05355	-0.070143
Trial1	3	1	noBlindfold	counterclockwise	practice	Guided	1	0.5	0	21.25026	0.52866	-1.45001	-0.80004	0.800553188604336	0.084494	-0.015463	-0.07534
Trial1	3	1	noBlindfold	counterclockwise	practice	Guided	1	0.5	0	21.27026	0.52878	-1.45	-0.80004	0.800557493045995	0.081983	-0.01123	-0.054726
Trial1	3	1	noBlindfold	counterclockwise	practice	Guided	1	0.5	0	21.29027	0.52892	-1.45	-0.80004	0.800562538669952	0.055344	0.0057002	-0.05155
Trial1	3	1	noBlindfold	counterclockwise	practice	Guided	1	0.5	0	21.31026	0.52925	-1.45	-0.80004	0.800574528839744	0.020468	0.026855	-0.092977
Trial1	3	1	noBlindfold	counterclockwise	practice	Guided	1	0.5	0	21.33026	0.52943	-1.45	-0.80004	0.800581123611268	-0.015673	-0.011234	-0.087328
Trial1	3	1	noBlindfold	counterclockwise	practice	Guided	1	0.5	0	21.35027	0.52956	-1.44999	-0.80004	0.800585912967033	-0.010908	0.0014576	-0.083807
Trial1	3	1	noBlindfold	counterclockwise	practice	Guided	1	0.5	0	21.37025	0.52965	-1.45	-0.80004	0.800589241193352	0.035622	0.022616	-0.041279
Trial1	3	1	noBlindfold	counterclockwise	practice	Guided	1	0.5	0	21.39026	0.52973	-1.45	-0.80004	0.800592207607542	0.03724	-0.011234	-0.078944
Trial1	3	1	noBlindfold	counterclockwise	practice	Guided	1	0.5	0	21.41026	0.52983	-1.45001	-0.80004	0.800595927958905	0.011911	0.0057015	-0.085154
Trial1	3	1	noBlindfold	counterclockwise	practice	Guided	1	0.5	0	21.43027	0.52984	-1.45001	-0.80004	0.800596301124626	-0.0017231	0.001474	-0.094538
Trial1	3	1	noBlindfold	counterclockwise	practice	Guided	1	0.5	0	21.45026	0.52984	-1.45001	-0.80004	0.800596301124626	-0.0068068	-0.040838	-0.094463
Trial1	3	1	noBlindfold	counterclockwise	practice	Guided	1	0.5	0	21.47026	0.52984	-1.45001	-0.80004	0.800596301124626	0.038208	-0.049297	-0.091387
Trial1	3	1	noBlindfold	counterclockwise	practice	Guided	1	0.5	0	21.49026	0.52984	-1.45001	-0.80005	0.800606248183867	0.036365	-0.002744	-0.125203
Trial1	3	1	noBlindfold	counterclockwise	practice	Guided	1	0.5	0	21.51027	0.52985	-1.45001	-0.80005	0.800606621470023	0.0046483	-0.023897	-0.11918
Trial1	3	1	noBlindfold	counterclockwise	practice	Guided	1	0.5	0	21.53026	0.52985	-1.45001	-0.80005	0.800606621470023	-0.018511	0.0099588	-0.108306
Trial1	3	1	noBlindfold	counterclockwise	practice	Guided	1	0.5	0	21.55026	0.52985	-1.45001	-0.80005	0.800606621470023	0.014171	0.0057251	-0.126801
Trial1	3	1	noBlindfold	counterclockwise	practice	Guided	1	0.5	0	21.57027	0.52985	-1.45	-0.80005	0.800606621470023	0.067402	0.0099588	-0.122639
Trial1	3	1	noBlindfold	counterclockwise	practice	Guided	1	0.5	0	21.59026	0.52986	-1.45001	-0.80005	0.800606994881248	0.078422	-0.019661	-0.092265
Trial1	3	1	noBlindfold	counterclockwise	practice	Guided	1	0.5	0	21.61026	0.52987	-1.45001	-0.80005	0.800607368417545	0.041074	-0.01119	-0.12881
Trial1	3	1	noBlindfold	counterclockwise	practice	Guided	1	0.5	0	21.63026	0.52988	-1.45001	-0.80005	0.800607739854367	0.029266	-0.023883	-0.091786
Trial1	3	1	noBlindfold	counterclockwise	practice	Guided	1	0.5	0	21.65027	0.52988	-1.45001	-0.80005	0.800607739854367	0.059663	0.043829	-0.080972
Trial1	3	1	noBlindfold	counterclockwise	practice	Guided	1	0.5	0	21.67026	0.52988	-1.45001	-0.80005	0.800607739854367	0.03617	-0.023877	-0.06592
Trial1	3	1	noBlindfold	counterclockwise	practice	Guided	1	0.5	0	21.69026	0.52989	-1.45001	-0.80005	0.800608113640059	0.026963	-0.023871	-0.051954
Trial1	3	1	noBlindfold	counterclockwise	practice	Guided	1	0.5	0	21.71027	0.5299	-1.45001	-0.80004	0.800598540519402	0.060278	0.0015267	-0.08925
Trial1	3	1	noBlindfold	counterclockwise	practice	Guided	1	0.5	0	21.73026	0.5299	-1.45001	-0.80004	0.800598540519402	0.042847	-0.02386	-0.094795
Trial1	3	1	noBlindfold	counterclockwise	practice	Guided	1	0.5	0	21.75026	0.5299	-1.45001	-0.80004	0.800598540519402	0.065879	-0.0026986	-0.046645
Trial1	3	1	noBlindfold	counterclockwise	practice	Guided	1	0.5	0	21.77026	0.52991	-1.45	-0.80004	0.80059891233308	0.030699	0.0057651	-0.053571
Trial1	3	1	noBlindfold	counterclockwise	practice	Guided	1	0.5	0	21.79027	0.52992	-1.45	-0.80004	0.800599286497886	0.08079	-0.019628	-0.066508
Trial1	3	1	noBlindfold	counterclockwise	practice	Guided	1	0.5	0	21.81026	0.52998	-1.45	-0.80003	0.80059152532428	0.05793	0.001526	-0.059817
Trial1	3	1	noBlindfold	counterclockwise	practice	Guided	1	0.5	0	21.83026	0.53002	-1.44999	-0.80003	0.800593024016667	0.017016	0.031144	-0.050339
Trial1	3	1	noBlindfold	counterclockwise	practice	Guided	1	0.5	0	21.85027	0.53004	-1.44999	-0.80003	0.800593775229302	0.041467	-0.0027131	-0.077914
Trial1	3	1	noBlindfold	counterclockwise	practice	Guided	1	0.5	0	21.87025	0.53006	-1.45	-0.80003	0.800594524704235	0.021437	0.014213	-0.049966
Trial1	3	1	noBlindfold	counterclockwise	practice	Guided	1	0.5	0	21.89026	0.53007	-1.44999	-0.80003	0.800594900747554	0.022407	0.026901	-0.062514
Trial1	3	1	noBlindfold	counterclockwise	practice	Guided	1	0.5	0	21.91026	0.53008	-1.44999	-0.80003	0.800595276915943	0.0081045	0.018424	-0.050952
Trial1	3	1	noBlindfold	counterclockwise	practice	Guided	1	0.5	0	21.93027	0.53008	-1.44999	-0.80002	0.800585329968651	-0.032475	-0.011206	-0.04567
Trial1	3	1	noBlindfold	counterclockwise	practice	Guided	1	0.5	0	21.95026	0.53008	-1.44999	-0.80002	0.800585329968651	-0.04049	0.014178	5.4581E-05
Trial1	3	1	noBlindfold	counterclockwise	practice	Guided	1	0.5	0	21.97026	0.53008	-1.44999	-0.80002	0.800585329968651	0.0058284	0.031098	-0.021615
Trial1	3	1	noBlindfold	counterclockwise	practice	Guided	1	0.5	0	21.99026	0.53008	-1.44999	-0.80002	0.800585329968651	0.0048488	0.018392	-0.0090478
Trial1	3	1	noBlindfold	counterclockwise	practice	Guided	1	0.5	0	22.01027	0.53008	-1.44998	-0.80002	0.800585329968651	0.028651	0.064915	-0.028243
Trial1	3	1	noBlindfold	counterclockwise	practice	Guided	1	0.5	0	22.03026	0.53008	-1.44998	-0.80002	0.800585329968651	0.023554	0.086057	-0.020201
Trial1	3	1	noBlindfold	counterclockwise	practice	Guided	1	0.5	0	22.05026	0.53009	-1.44998	-0.80002	0.800585704026545	0.011865	0.060651	-0.042162
Trial1	3	1	noBlindfold	counterclockwise	practice	Guided	1	0.5	0	22.07027	0.53009	-1.44998	-0.80002	0.800585704026545	-0.0049106	0.018321	-0.05609
Trial1	3	1	noBlindfold	counterclockwise	practice	Guided	1	0.5	0	22.09026	0.53009	-1.44998	-0.80002	0.800585704026545	-0.0093499	0.043702	-0.056421
Trial1	3	1	noBlindfold	counterclockwise	practice	Guided	1	0.5	0	22.11026	0.53009	-1.44998	-0.80002	0.800585704026545	-0.032188	0.04369	-0.043152
Trial1	3	1	noBlindfold	counterclockwise	practice	Guided	1	0.5	0	22.13026	0.53009	-1.44998	-0.80002	0.800585704026545	0.032407	0.014057	-0.019449
Trial1	3	1	noBlindfold	counterclockwise	practice	Guided	1	0.5	0	22.15027	0.53009	-1.44998	-0.80002	0.800585704026545	0.0036302	0.03098	-0.051167
Trial1	3	1	noBlindfold	counterclockwise	practice	Guided	1	0.5	0	22.17026	0.53009	-1.44999	-0.80002	0.800585704026545	0.018566	0.035208	-0.071061
Trial1	3	1	noBlindfold	counterclockwise	practice	Guided	1	0.5	0	22.19026	0.53009	-1.44998	-0.80002	0.800585704026545	0.010225	0.056356	-0.031592
Trial1	3	1	noBlindfold	counterclockwise	practice	Guided	1	0.5	0	22.21027	0.53009	-1.44998	-0.80002	0.800585704026545	0.036192	0.039408	-0.010689
Trial1	3	1	noBlindfold	counterclockwise	practice	Guided	1	0.5	0	22.23026	0.53009	-1.44998	-0.80002	0.800585704026545	0.034029	0.0055443	-0.040339
Trial1	3	1	noBlindfold	counterclockwise	practice	Guided	1	0.5	0	22.25026	0.53009	-1.44999	-0.80002	0.800585704026545	0.047009	0.0097718	-0.035109
Trial1	3	1	noBlindfold	counterclockwise	practice	Guided	1	0.5	0	22.27026	0.53009	-1.44999	-0.80002	0.800585704026545	-0.01543	0.013995	-0.035739
Trial1	3	1	noBlindfold	counterclockwise	practice	Guided	1	0.5	0	22.29027	0.53009	-1.44999	-0.80002	0.800585704026545	-0.023004	0.0012923	-0.036422
Trial1	3	1	noBlindfold	counterclockwise	practice	Guided	1	0.5	0	22.31026	0.53009	-1.44999	-0.80001	0.800575637959016	0.0067521	0.02244	-0.033992
Trial1	3	1	noBlindfold	counterclockwise	practice	Guided	1	0.5	0	22.33026	0.53009	-1.44999	-0.80001	0.800575637959016	0.011517	0.022436	-0.034329
Trial1	3	1	noBlindfold	counterclockwise	practice	Guided	1	0.5	0	22.35027	0.53009	-1.44999	-0.80001	0.800575637959016	-0.01164	0.0097341	-0.026982
Trial1	3	1	noBlindfold	counterclockwise	practice	Guided	1	0.5	0	22.37025	0.53009	-1.44999	-0.80001	0.800575637959016	-0.0030876	0.030888	-0.022099
Trial1	3	1	noBlindfold	counterclockwise	practice	Guided	1	0.5	0	22.39026	0.53009	-1.44999	-0.80001	0.800575637959016	-0.021158	0.047804	-0.05244
Trial1	3	1	noBlindfold	counterclockwise	practice	Guided	1	0.5	0	22.41026	0.53009	-1.44999	-0.80001	0.800575637959016	-0.018021	0.030858	-0.0021792
Trial1	3	1	noBlindfold	counterclockwise	practice	Guided	1	0.5	0	22.43027	0.53009	-1.44998	-0.80001	0.800575637959016	0.0074152	0.030848	-0.042322
Trial1	3	1	noBlindfold	counterclockwise	practice	Guided	1	0.5	0	22.45026	0.53009	-1.44998	-0.80001	0.800575637959016	0.0048089	0.047766	-0.038126
Trial1	3	1	noBlindfold	counterclockwise	practice	Guided	1	0.5	0	22.47026	0.53009	-1.44998	-0.80001	0.800575637959016	-0.024624	0.030829	-0.032157
Trial1	3	1	noBlindfold	counterclockwise	practice	Guided	1	0.5	0	22.49026	0.53009	-1.44998	-0.80001	0.800575637959016	0.010866	0.064673	-0.024171
Trial1	3	1	noBlindfold	counterclockwise	practice	Guided	1	0.5	0	22.51027	0.53009	-1.44998	-0.80001	0.800575637959016	0.063774	0.018107	-0.021055
Trial1	3	1	noBlindfold	counterclockwise	practice	Guided	1	0.5	0	22.53026	0.53009	-1.44999	-0.80001	0.800575637959016	0.027952	0.0011745	-0.019619
Trial1	3	1	noBlindfold	counterclockwise	practice	Guided	1	0.5	0	22.55026	0.5301	-1.44999	-0.80001	0.80057601438621	-0.0075447	0.013867	-0.022374
Trial1	3	1	noBlindfold	counterclockwise	practice	Guided	1	0.5	0	22.57027	0.5301	-1.44999	-0.80001	0.80057601438621	-0.0040876	0.043487	-5.6249E-05
Trial1	3	1	noBlindfold	counterclockwise	practice	Guided	1	0.5	0	22.59026	0.5301	-1.44999	-0.80001	0.80057601438621	-0.017721	0.043481	-0.0063062
Trial1	3	1	noBlindfold	counterclockwise	practice	Guided	1	0.5	0	22.61026	0.5301	-1.44999	-0.80001	0.80057601438621	0.036165	0.0011523	-0.010537
Trial1	3	1	noBlindfold	counterclockwise	practice	Guided	1	0.5	0	22.63026	0.5301	-1.44999	-0.80001	0.80057601438621	-0.004419	0.009612	-0.0052621
Trial1	3	1	noBlindfold	counterclockwise	practice	Guided	1	0.5	0	22.65027	0.5301	-1.44999	-0.80001	0.80057601438621	0.0064002	0.030767	-0.029693
Trial1	3	1	noBlindfold	counterclockwise	practice	Guided	1	0.5	0	22.67026	0.53011	-1.44999	-0.80001	0.800576390938476	0.0098546	0.0223	-0.01678
Trial1	3	1	noBlindfold	counterclockwise	practice	Guided	1	0.5	0	22.69026	0.53011	-1.44999	-0.80001	0.800576390938476	0.018399	0.026527	-0.011896
Trial1	3	1	noBlindfold	counterclockwise	practice	Guided	1	0.5	0	22.71027	0.53011	-1.44999	-0.80001	0.800576390938476	0.040901	-0.011567	-0.014351
Trial1	3	1	noBlindfold	counterclockwise	practice	Guided	1	0.5	0	22.73026	0.53011	-1.44999	-0.80001	0.800576390938476	-0.048156	0.022287	-0.017053
Trial1	3	1	noBlindfold	counterclockwise	practice	Guided	1	0.5	0	22.75026	0.53011	-1.44999	-0.80001	0.800576390938476	0.0088737	-0.015806	-0.002764
Trial1	3	1	noBlindfold	counterclockwise	practice	Guided	1	0.5	0	22.77026	0.53011	-1.44999	-0.80001	0.800576390938476	0.0019567	0.05613	-0.030004
Trial1	3	1	noBlindfold	counterclockwise	practice	Guided	1	0.5	0	22.79027	0.53011	-1.44999	-0.80001	0.800576390938476	-0.027916	0.043429	0.0098034
Trial1	3	1	noBlindfold	counterclockwise	practice	Guided	1	0.5	0	22.81026	0.53011	-1.44999	-0.80001	0.800576390938476	-0.020876	0.077274	-0.023347
Trial1	3	1	noBlindfold	counterclockwise	practice	Guided	1	0.5	0	22.83026	0.5301	-1.44999	-0.80001	0.80057601438621	0.01808	0.0095588	-0.0076795
Trial1	3	1	noBlindfold	counterclockwise	practice	Guided	1	0.5	0	22.85027	0.5301	-1.44999	-0.80001	0.80057601438621	8.7106E-06	0.02648	-0.0048683
Trial1	3	1	noBlindfold	counterclockwise	practice	Guided	1	0.5	0	22.87025	0.5301	-1.44999	-0.8	0.800566007886093	-0.032345	0.0010859	0.0080909
Trial1	3	1	noBlindfold	counterclockwise	practice	Guided	1	0.5	0	22.89026	0.5301	-1.44999	-0.8	0.800566007886093	0.00099258	0.030704	-0.017428
Trial1	3	1	noBlindfold	counterclockwise	practice	Guided	1	0.5	0	22.91026	0.5301	-1.44999	-0.8	0.800566007886093	-0.0016055	0.026461	0.016075
Trial1	3	1	noBlindfold	counterclockwise	practice	Guided	1	0.5	0	22.93027	0.5301	-1.44999	-0.8	0.800566007886093	-0.010805	-0.0073978	0.019576
Trial1	3	1	noBlindfold	counterclockwise	practice	Guided	1	0.5	0	22.95026	0.5301	-1.44999	-0.8	0.800566007886093	-0.028225	0.030686	0.014009
Trial1	3	1	noBlindfold	counterclockwise	practice	Guided	1	0.5	0	22.97026	0.5301	-1.44999	-0.8	0.800566007886093	0.035719	0.034915	0.052673
Trial1	3	1	noBlindfold	counterclockwise	practice	Guided	1	0.5	0	22.99026	0.5301	-1.44999	-0.8	0.800566007886093	0.058013	0.034911	-0.016792
Trial1	3	1	noBlindfold	counterclockwise	practice	Guided	1	0.5	0	23.01027	0.53013	-1.44999	-0.80001	0.800577144418225	0.026935	0.022206	-0.006979
Trial1	3	1	noBlindfold	counterclockwise	practice	Guided	1	0.5	0	23.03026	0.53014	-1.44999	-0.80001	0.800577519101721	0.0016097	0.0010405	-0.025792
Trial1	3	1	noBlindfold	counterclockwise	practice	Guided	1	0.5	0	23.05026	0.53014	-1.44999	-0.80001	0.800577519101721	-0.088746	-0.015892	-0.011746
Trial1	3	1	noBlindfold	counterclockwise	practice	Guided	1	0.5	0	23.07027	0.53014	-1.44999	-0.80001	0.800577519101721	-0.042093	-0.015898	-0.037607
Trial1	3	1	noBlindfold	counterclockwise	practice	Guided	1	0.5	0	23.09026	0.53013	-1.44999	-0.80001	0.800577144418225	-0.035818	-0.0032053	-0.0034163
Trial1	3	1	noBlindfold	counterclockwise	practice	Guided	1	0.5	0	23.11026	0.53013	-1.44999	-0.80001	0.800577144418225	0.022181	0.03064	-0.0031159
Trial1	3	1	noBlindfold	counterclockwise	practice	Guided	1	0.5	0	23.13026	0.53013	-1.44999	-0.8	0.800567137932233	-3.088E-06	-0.015915	-0.0048384
Trial1	3	1	noBlindfold	counterclockwise	practice	Guided	1	0.5	0	23.15027	0.53013	-1.44999	-0.80001	0.800577144418225	-0.038953	0.047557	-0.020502
Trial1	3	1	noBlindfold	counterclockwise	practice	Guided	1	0.5	0	23.17026	0.53013	-1.44999	-0.8	0.800567137932233	-0.02694	0.022164	-0.0027144
Trial1	3	1	noBlindfold	counterclockwise	practice	Guided	1	0.5	0	23.19026	0.53013	-1.44999	-0.8	0.800567137932233	0.025977	0.034854	0.0056116
Trial1	3	1	noBlindfold	counterclockwise	practice	Guided	1	0.5	0	23.21027	0.53013	-1.44999	-0.8	0.800567137932233	-0.0037813	0.013685	-0.01355
Trial1	3	1	noBlindfold	counterclockwise	practice	Guided	1	0.5	0	23.23026	0.53013	-1.44999	-0.8	0.800567137932233	0.0098533	0.017912	-0.0167
Trial1	3	1	noBlindfold	counterclockwise	practice	Guided	1	0.5	0	23.25026	0.53013	-1.44999	-0.8	0.800567137932233	-0.0054056	0.013675	0.0073922
Trial1	3	1	noBlindfold	counterclockwise	practice	Guided	1	0.5	0	23.27026	0.53013	-1.44999	-0.8	0.800567137932233	0.049134	-0.045571	-0.0052195
Trial1	3	1	noBlindfold	counterclockwise	practice	Guided	1	0.5	0	23.29027	0.53014	-1.45	-0.80001	0.800577519101721	0.08775	-0.011706	0.014634
Trial1	3	1	noBlindfold	counterclockwise	practice	Guided	1	0.5	0	23.31026	0.5304	-1.45004	-0.80002	0.800597417700199	0.271289	-0.134379	-0.051119
Trial1	3	1	noBlindfold	counterclockwise	practice	Guided	1	0.5	0	23.33026	0.53081	-1.45007	-0.80002	0.800613089413612	0.329534	-0.193577	-0.054996
Trial1	3	1	noBlindfold	counterclockwise	practice	Guided	1	0.5	0	23.35027	0.5314	-1.45008	-0.80003	0.800645956469627	0.154952	-0.104668	-0.106432
Trial1	3	1	noBlindfold	counterclockwise	practice	Guided	1	0.5	0	23.37025	0.53203	-1.45007	-0.80003	0.800670912309662	0.147217	-0.113101	-0.064874
Trial1	3	1	noBlindfold	counterclockwise	practice	Guided	1	0.5	0	23.39026	0.53273	-1.45006	-0.79995	0.800619297860565	0.09283	-0.108836	0.0025222
Trial1	3	1	noBlindfold	counterclockwise	practice	Guided	1	0.5	0	23.41026	0.53409	-1.45005	-0.79992	0.800646035352851	-0.101517	-0.032614	0.14736
Trial1	3	1	noBlindfold	counterclockwise	practice	Guided	1	0.5	0	23.43027	0.53458	-1.45003	-0.79992	0.800667048707394	-0.0826	0.005485	0.190917
Trial1	3	1	noBlindfold	counterclockwise	practice	Guided	1	0.5	0	23.45026	0.53496	-1.45001	-0.79994	0.800703557695731	-0.033804	0.01818	0.081648
Trial1	3	1	noBlindfold	counterclockwise	practice	Guided	1	0.5	0	23.47026	0.53524	-1.44999	-0.79997	0.800745844427376	0.00021373	-0.011448	0.070452
Trial1	3	1	noBlindfold	counterclockwise	practice	Guided	1	0.5	0	23.49026	0.53547	-1.44998	-0.8	0.80078589225453	0.057713	0.02663	-0.0045814
Trial1	3	1	noBlindfold	counterclockwise	practice	Guided	1	0.5	0	23.51027	0.53597	-1.44999	-0.8	0.800808193411915	0.037633	0.039312	0.023327
Trial1	3	1	noBlindfold	counterclockwise	practice	Guided	1	0.5	0	23.53026	0.53623	-1.44998	-0.8	0.800819913771181	0.0031229	0.0054473	0.0079806
Trial1	3	1	noBlindfold	counterclockwise	practice	Guided	1	0.5	0	23.55026	0.53645	-1.44999	-0.8	0.800829899715189	0.0044353	0.013907	0.0058862
Trial1	3	1	noBlindfold	counterclockwise	practice	Guided	1	0.5	0	23.57027	0.53667	-1.44998	-0.8	0.800839943275121	0.09183	0.013895	0.014962
Trial1	3	1	noBlindfold	counterclockwise	practice	Guided	1	0.5	0	23.59026	0.53691	-1.44999	-0.80001	0.800860970110683	0.096899	-0.0030357	0.0069416
Trial1	3	1	noBlindfold	counterclockwise	practice	Guided	1	0.5	0	23.61026	0.53754	-1.44999	-0.80001	0.800890253734719	-0.014855	0.022346	-0.048186
Trial1	3	1	noBlindfold	counterclockwise	practice	Guided	1	0.5	0	23.63026	0.53784	-1.44999	-0.80002	0.800914433128282	-0.0022044	0.043501	-0.038754
Trial1	3	1	noBlindfold	counterclockwise	practice	Guided	1	0.5	0	23.65027	0.5381	-1.45	-0.80002	0.800926758981013	-0.052316	0.0054166	-0.025845
Trial1	3	1	noBlindfold	counterclockwise	practice	Guided	1	0.5	0	23.67026	0.53829	-1.45	-0.80001	0.800925759016888	-0.034565	0.047729	-0.02444
Trial1	3	1	noBlindfold	counterclockwise	practice	Guided	1	0.5	0	23.69026	0.53845	-1.44999	-0.8	0.800923421065586	0.035091	-0.036911	-0.0041736
Trial1	3	1	noBlindfold	counterclockwise	practice	Guided	1	0.5	0	23.71027	0.5387	-1.45001	-0.80001	0.8009454627739	0.0056899	-0.062297	-0.025469
Trial1	3	1	noBlindfold	counterclockwise	practice	Guided	1	0.5	0	23.73026	0.53876	-1.45001	-0.8	0.80093836329916	-0.054286	-0.028437	-0.0048982
Trial1	3	1	noBlindfold	counterclockwise	practice	Guided	1	0.5	0	23.75026	0.53875	-1.45001	-0.79999	0.800927936452888	-0.040964	-0.0030405	0.0003379
Trial1	3	1	noBlindfold	counterclockwise	practice	Guided	1	0.5	0	23.77026	0.53874	-1.45	-0.79998	0.800917512602827	-0.0069839	-0.0030422	0.078842
Trial1	3	1	noBlindfold	counterclockwise	practice	Guided	1	0.5	0	23.79027	0.53874	-1.45	-0.79997	0.800907510743476	-0.0083107	-0.028434	0.095565
Trial1	3	1	noBlindfold	counterclockwise	practice	Guided	1	0.5	0	23.81026	0.53874	-1.45	-0.79997	0.800907510743476	-0.010439	0.030802	0.072132
Trial1	3	1	noBlindfold	counterclockwise	practice	Guided	1	0.5	0	23.83026	0.53874	-1.45	-0.79996	0.800897449349543	-0.045124	-0.015752	0.109441
Trial1	3	1	noBlindfold	counterclockwise	practice	Guided	1	0.5	0	23.85027	0.53873	-1.45	-0.79996	0.800896962164871	-0.040013	0.064651	0.101394
Trial1	3	1	noBlindfold	counterclockwise	practice	Guided	1	0.5	0	23.87025	0.53871	-1.44999	-0.79996	0.80089599681738	-0.047547	0.01386	0.083918
Trial1	3	1	noBlindfold	counterclockwise	practice	Guided	1	0.5	0	23.89026	0.53869	-1.44999	-0.79995	0.800885089612646	-0.062171	-0.0030729	0.132051
Trial1	3	1	noBlindfold	counterclockwise	practice	Guided	1	0.5	0	23.91026	0.53868	-1.44999	-0.79996	0.800894548288044	0.012789	0.043458	0.054897
Trial1	3	1	noBlindfold	counterclockwise	practice	Guided	1	0.5	0	23.93027	0.53868	-1.44999	-0.79997	0.800904609718422	0.032184	0.04345	0.035354
Trial1	3	1	noBlindfold	counterclockwise	practice	Guided	1	0.5	0	23.95026	0.53869	-1.44998	-0.79998	0.800915095280388	-0.0051003	0.077292	-0.0012999
Trial1	3	1	noBlindfold	counterclockwise	practice	Guided	1	0.5	0	23.97026	0.5387	-1.44998	-0.79998	0.800915576191599	0.042694	0.051884	0.015111
Trial1	3	1	noBlindfold	counterclockwise	practice	Guided	1	0.5	0	23.99026	0.53871	-1.44998	-0.79999	0.800926002449846	0.028246	0.039181	-0.02816
Trial1	3	1	noBlindfold	counterclockwise	practice	Guided	1	0.5	0	24.01027	0.53872	-1.44998	-0.8	0.800936428821268	0.016726	0.039168	0.0046397
Trial1	3	1	noBlindfold	counterclockwise	practice	Guided	1	0.5	0	24.03026	0.53871	-1.44999	-0.8	0.80093594479293	-0.015779	0.013776	-0.035842
Trial1	3	1	noBlindfold	counterclockwise	practice	Guided	1	0.5	0	24.05026	0.53869	-1.44999	-0.8	0.800934979990221	0.017736	0.039161	-0.0079144
Trial1	3	1	noBlindfold	counterclockwise	practice	Guided	1	0.5	0	24.07027	0.53869	-1.44999	-0.8	0.800934979990221	0.0091948	-0.015856	-0.012801
Trial1	3	1	noBlindfold	counterclockwise	practice	Guided	1	0.5	0	24.09026	0.53869	-1.44999	-0.8	0.800934979990221	0.031703	0.047618	-0.015234
Trial1	3	1	noBlindfold	counterclockwise	practice	Guided	1	0.5	0	24.11026	0.5387	-1.44999	-0.8	0.800935460889493	-0.052918	0.0095204	-0.0177
Trial1	3	1	noBlindfold	counterclockwise	practice	Guided	1	0.5	0	24.13026	0.53869	-1.44999	-0.8	0.800934979990221	-0.026956	0.034907	-0.012791
Trial1	3	1	noBlindfold	counterclockwise	practice	Guided	1	0.5	0	24.15027	0.53869	-1.44999	-0.8	0.800934979990221	-0.013972	-0.0074161	-0.0019782
Trial1	3	1	noBlindfold	counterclockwise	practice	Guided	1	0.5	0	24.17026	0.53869	-1.44999	-0.8	0.800934979990221	-0.011657	0.0095085	-0.016272
Trial1	3	1	noBlindfold	counterclockwise	practice	Guided	1	0.5	0	24.19026	0.53869	-1.44999	-0.8	0.800934979990221	0.033835	-0.0031918	0.014441
Trial1	3	1	noBlindfold	counterclockwise	practice	Guided	1	0.5	0	24.21027	0.53869	-1.44999	-0.8	0.800934979990221	-0.0037779	-0.0032005	-0.018017
Trial1	3	1	noBlindfold	counterclockwise	practice	Guided	1	0.5	0	24.23026	0.53869	-1.44999	-0.8	0.800934979990221	-0.010524	0.034881	0.010944
Trial1	3	1	noBlindfold	counterclockwise	practice	Guided	1	0.5	0	24.25026	0.53869	-1.44999	-0.8	0.800934979990221	-0.0034368	0.034875	-0.044185
Trial1	3	1	noBlindfold	counterclockwise	practice	Guided	1	0.5	0	24.27026	0.53869	-1.44999	-0.8	0.800934979990221	0.00066792	0.047567	-0.017659
Trial1	3	1	noBlindfold	counterclockwise	practice	Guided	1	0.5	0	24.29027	0.53869	-1.44999	-0.8	0.800934979990221	-0.0044305	0.0052422	-0.0096319
Trial1	3	1	noBlindfold	counterclockwise	practice	Guided	1	0.5	0	24.31026	0.53868	-1.44999	-0.8	0.800934496335843	-0.002444	0.022163	-0.034749
Trial1	3	1	noBlindfold	counterclockwise	practice	Guided	1	0.5	0	24.33026	0.53868	-1.44999	-0.8	0.800934496335843	-0.013628	0.051782	-0.0040378
Trial1	3	1	noBlindfold	counterclockwise	practice	Guided	1	0.5	0	24.35027	0.53868	-1.44999	-0.8	0.800934496335843	0.0044534	0.0009939	-0.0089221
Trial1	3	1	noBlindfold	counterclockwise	practice	Guided	1	0.5	0	24.37025	0.53868	-1.44999	-0.8	0.800934496335843	-0.01329	0.013684	-0.010323
Trial1	3	1	noBlindfold	counterclockwise	practice	Guided	1	0.5	0	24.39026	0.53868	-1.44999	-0.8	0.800934496335843	0.066232	0.0094471	-0.020084
Trial1	3	1	noBlindfold	counterclockwise	practice	Guided	1	0.5	0	24.41026	0.53868	-1.44999	-0.8	0.800934496335843	0.023193	0.034827	-0.020084
Trial1	3	1	noBlindfold	counterclockwise	practice	Guided	1	0.5	0	24.43027	0.53868	-1.44999	-0.8	0.800934496335843	-0.040894	0.017896	0.00013196
Trial1	3	1	noBlindfold	counterclockwise	practice	Guided	1	0.5	0	24.45026	0.53868	-1.44999	-0.8	0.800934496335843	-0.050423	-0.0032679	0.0078107
Trial1	3	1	noBlindfold	counterclockwise	practice	Guided	1	0.5	0	24.47026	0.53867	-1.44999	-0.8	0.800934012806366	-0.00029845	0.017889	-0.0050807
Trial1	3	1	noBlindfold	counterclockwise	practice	Guided	1	0.5	0	24.49026	0.53867	-1.44999	-0.8	0.800934012806366	0.024526	0.026347	-0.036822
Trial1	3	1	noBlindfold	counterclockwise	practice	Guided	1	0.5	0	24.51027	0.53867	-1.45	-0.79999	0.800924070439299	0.004281	-0.0075089	0.050041
Trial1	3	1	noBlindfold	counterclockwise	practice	Guided	1	0.5	0	24.53026	0.53866	-1.45	-0.79998	0.800913644655943	-0.0072274	-0.015966	0.087006
Trial1	3	1	noBlindfold	counterclockwise	practice	Guided	1	0.5	0	24.55026	0.53864	-1.45001	-0.79997	0.80090267627778	-0.058795	-0.041353	0.049655
Trial1	3	1	noBlindfold	counterclockwise	practice	Guided	1	0.5	0	24.57027	0.5386	-1.45001	-0.79998	0.800910752524798	-0.040372	-0.041349	0.050672
Trial1	3	1	noBlindfold	counterclockwise	practice	Guided	1	0.5	0	24.59026	0.53854	-1.45	-0.8	0.800927746893671	-0.082403	0.017895	0.017851
Trial1	3	1	noBlindfold	counterclockwise	practice	Guided	1	0.5	0	24.61026	0.53839	-1.45	-0.80001	0.800930546761467	-0.058218	-0.020196	-0.027836
Trial1	3	1	noBlindfold	counterclockwise	practice	Guided	1	0.5	0	24.63026	0.53833	-1.44999	-0.80001	0.800927672048894	0.016539	0.03058	0.008816
Trial1	3	1	noBlindfold	counterclockwise	practice	Guided	1	0.5	0	24.65027	0.5383	-1.44999	-0.80001	0.800926237800653	0.04759	0.00094993	0.011268
Trial1	3	1	noBlindfold	counterclockwise	practice	Guided	1	0.5	0	24.67026	0.5383	-1.44999	-0.80001	0.800926237800653	0.021164	0.0094094	-0.049798
Trial1	3	1	noBlindfold	counterclockwise	practice	Guided	1	0.5	0	24.69026	0.5383	-1.44999	-0.80001	0.800926237800653	-0.037682	-0.011753	0.017183
Trial1	3	1	noBlindfold	counterclockwise	practice	Guided	1	0.5	0	24.71027	0.53829	-1.45	-0.8	0.800915756886419	-0.033567	0.0051829	-0.011771
Trial1	3	1	noBlindfold	counterclockwise	practice	Guided	1	0.5	0	24.73026	0.53829	-1.45001	-0.8	0.800915756886419	-0.024028	-0.062511	0.014048
Trial1	3	1	noBlindfold	counterclockwise	practice	Guided	1	0.5	0	24.75026	0.53828	-1.45002	-0.79999	0.800905335621949	-0.066259	-0.092115	0.040198
Trial1	3	1	noBlindfold	counterclockwise	practice	Guided	1	0.5	0	24.77026	0.53825	-1.45003	-0.79998	0.800893957741923	-0.058683	-0.079395	0.057633
Trial1	3	1	noBlindfold	counterclockwise	practice	Guided	1	0.5	0	24.79027	0.53818	-1.45004	-0.79998	0.800890618808623	-0.111887	-0.142845	0.053421
Trial1	3	1	noBlindfold	counterclockwise	practice	Guided	1	0.5	0	24.81026	0.53784	-1.45005	-0.79998	0.800874483076611	-0.124782	-0.10047	0.045018
Trial1	3	1	noBlindfold	counterclockwise	practice	Guided	1	0.5	0	24.83026	0.53754	-1.45003	-0.79998	0.800860365092122	-0.150039	-0.020056	0.029313
Trial1	3	1	noBlindfold	counterclockwise	practice	Guided	1	0.5	0	24.85027	0.53718	-1.45002	-0.79998	0.8008435704092	-0.169064	-0.011585	0.044663
Trial1	3	1	noBlindfold	counterclockwise	practice	Guided	1	0.5	0	24.87025	0.5367	-1.45001	-0.79999	0.800831373137317	-0.128108	0.0053442	0.035246
Trial1	3	1	noBlindfold	counterclockwise	practice	Guided	1	0.5	0	24.89026	0.53621	-1.45	-0.8	0.800819010665551	-0.080757	-0.020048	0.0010546
Trial1	3	1	noBlindfold	counterclockwise	practice	Guided	1	0.5	0	24.91026	0.53513	-1.45	-0.8	0.800770904996696	0.0073343	0.013803	0.0087344
Trial1	3	1	noBlindfold	counterclockwise	practice	Guided	1	0.5	0	24.93027	0.53462	-1.44999	-0.80001	0.800758695884427	-0.016001	0.0095671	-0.027554
Trial1	3	1	noBlindfold	counterclockwise	practice	Guided	1	0.5	0	24.95026	0.53416	-1.45	-0.80001	0.800738941454336	-0.026188	-0.020056	-0.011493
Trial1	3	1	noBlindfold	counterclockwise	practice	Guided	1	0.5	0	24.97026	0.53374	-1.45	-0.80001	0.800721132515313	-0.00054679	0.043417	0.0031564
Trial1	3	1	noBlindfold	counterclockwise	practice	Guided	1	0.5	0	24.99026	0.53333	-1.44999	-0.80001	0.80070396028312	-0.055086	0.022254	0.015746
Trial1	3	1	noBlindfold	counterclockwise	practice	Guided	1	0.5	0	25.01027	0.53254	-1.44999	-0.80001	0.800671467364738	0.019178	0.077258	-0.020571
Trial1	3	1	noBlindfold	counterclockwise	practice	Guided	1	0.5	0	25.03026	0.53221	-1.44999	-0.8	0.800648117038333	0.010621	-0.02431	-0.025449
Trial1	3	1	noBlindfold	counterclockwise	practice	Guided	1	0.5	0	25.05026	0.53195	-1.44999	-0.8	0.800637699593924	-0.046211	-0.020083	-0.0023637
Trial1	3	1	noBlindfold	counterclockwise	practice	Guided	1	0.5	0	25.07027	0.5317	-1.44999	-0.8	0.800627762859478	-0.087957	-0.0031599	-0.020492
Trial1	3	1	noBlindfold	counterclockwise	practice	Guided	1	0.5	0	25.09026	0.53147	-1.44999	-0.80001	0.800628694514947	-0.046844	-0.0031628	0.024843
Trial1	3	1	noBlindfold	counterclockwise	practice	Guided	1	0.5	0	25.11026	0.53102	-1.44999	-0.80001	0.800611134536044	-0.0042944	0.064535	-0.025047
Trial1	3	1	noBlindfold	counterclockwise	practice	Guided	1	0.5	0	25.13026	0.53083	-1.44998	-0.80001	0.800603792360279	-0.055898	0.030668	-0.037948
Trial1	3	1	noBlindfold	counterclockwise	practice	Guided	1	0.5	0	25.15027	0.53063	-1.44998	-0.80001	0.800596116636549	-0.125033	0.081433	-0.002279
Trial1	3	1	noBlindfold	counterclockwise	practice	Guided	1	0.5	0	25.17026	0.5304	-1.44997	-0.80001	0.80058735177995	-0.142097	0.077187	-0.012025
Trial1	3	1	noBlindfold	counterclockwise	practice	Guided	1	0.5	0	25.19026	0.5301	-1.44997	-0.8	0.800566007886093	-0.092937	0.081403	-0.01241
Trial1	3	1	noBlindfold	counterclockwise	practice	Guided	1	0.5	0	25.21027	0.52939	-1.44997	-0.8	0.800539629240447	0.012928	0.08983	0.0042363
Trial1	3	1	noBlindfold	counterclockwise	practice	Guided	1	0.5	0	25.23026	0.52907	-1.44997	-0.80001	0.800537951368032	-0.00038262	0.030577	0.0032059
Trial1	3	1	noBlindfold	counterclockwise	practice	Guided	1	0.5	0	25.25026	0.52879	-1.44999	-0.80001	0.800527831787849	-0.0086059	0.009413	-0.005853
Trial1	3	1	noBlindfold	counterclockwise	practice	Guided	1	0.5	0	25.27026	0.52854	-1.44999	-0.8	0.800508873264283	-0.028621	0.030566	0.022086
Trial1	3	1	noBlindfold	counterclockwise	practice	Guided	1	0.5	0	25.29027	0.52832	-1.44999	-0.79999	0.800491112171128	-0.025482	0.030559	0.039179
Trial1	3	1	noBlindfold	counterclockwise	practice	Guided	1	0.5	0	25.31026	0.52804	-1.44999	-0.79999	0.800481254364065	0.07308	0.030546	0.034163
Trial1	3	1	noBlindfold	counterclockwise	practice	Guided	1	0.5	0	25.33026	0.52803	-1.44999	-0.79999	0.800480903661741	0.060075	-0.016011	0.028938
Trial1	3	1	noBlindfold	counterclockwise	practice	Guided	1	0.5	0	25.35027	0.52805	-1.44999	-0.79999	0.8004816051915	0.047398	-0.024473	0.011498
Trial1	3	1	noBlindfold	counterclockwise	practice	Guided	1	0.5	0	25.37025	0.52808	-1.45	-0.8	0.800492604183171	-0.007369	-0.041395	-0.022623
Trial1	3	1	noBlindfold	counterclockwise	practice	Guided	1	0.5	0	25.39026	0.52809	-1.45001	-0.8	0.800492955505937	-0.027057	-0.071012	0.001128
Trial1	3	1	noBlindfold	counterclockwise	practice	Guided	1	0.5	0	25.41026	0.52804	-1.45	-0.8	0.800491202231055	-0.113587	0.055938	0.023917
Trial1	3	1	noBlindfold	counterclockwise	practice	Guided	1	0.5	0	25.43027	0.52795	-1.44998	-0.8	0.800488054615636	-0.143319	0.081317	0.0089478
Trial1	3	1	noBlindfold	counterclockwise	practice	Guided	1	0.5	0	25.45026	0.52778	-1.44997	-0.8	0.800482137155958	-0.164818	0.043215	-0.0078039
Trial1	3	1	noBlindfold	counterclockwise	practice	Guided	1	0.5	0	25.47026	0.52756	-1.44997	-0.80001	0.80048454007194	-0.07508	0.047433	-0.01102
Trial1	3	1	noBlindfold	counterclockwise	practice	Guided	1	0.5	0	25.49026	0.5273	-1.44997	-0.80002	0.800485698149877	-0.0068993	0.030493	-0.028517
Trial1	3	1	noBlindfold	counterclockwise	practice	Guided	1	0.5	0	25.51027	0.52683	-1.44998	-0.80002	0.800469807534744	-0.019873	0.034701	-0.031996
Trial1	3	1	noBlindfold	counterclockwise	practice	Guided	1	0.5	0	25.53026	0.52662	-1.44998	-0.80002	0.800462796731207	0.0095773	0.0050708	-0.008651
Trial1	3	1	noBlindfold	counterclockwise	practice	Guided	1	0.5	0	25.55026	0.52643	-1.44999	-0.80002	0.800456500006551	-0.017042	0.026222	-0.033084
Trial1	3	1	noBlindfold	counterclockwise	practice	Guided	1	0.5	0	25.57027	0.52628	-1.44999	-0.80001	0.800441492673287	0.031115	0.043142	-0.015299
Trial1	3	1	noBlindfold	counterclockwise	practice	Guided	1	0.5	0	25.59026	0.52618	-1.44999	-0.80001	0.800438217133528	0.0061095	-0.028801	-0.042471
Trial1	3	1	noBlindfold	counterclockwise	practice	Guided	1	0.5	0	25.61026	0.52604	-1.45	-0.8	0.800423641719132	0.028543	-0.0076404	0.034965
Trial1	3	1	noBlindfold	counterclockwise	practice	Guided	1	0.5	0	25.63026	0.52598	-1.45001	-0.79999	0.800411742556921	-0.043971	-0.037254	-0.0085391
Trial1	3	1	noBlindfold	counterclockwise	practice	Guided	1	0.5	0	25.65027	0.52594	-1.45002	-0.79999	0.800410445395017	-0.045257	-0.045705	0.02735
Trial1	3	1	noBlindfold	counterclockwise	practice	Guided	1	0.5	0	25.67026	0.52592	-1.45002	-0.79999	0.800409798527796	0.0032251	-0.045691	0.016148
Trial1	3	1	noBlindfold	counterclockwise	practice	Guided	1	0.5	0	25.69026	0.52593	-1.45002	-0.8	0.800420069684792	0.026371	0.00086881	0.0052931
Trial1	3	1	noBlindfold	counterclockwise	practice	Guided	1	0.5	0	25.71027	0.52595	-1.45001	-0.8	0.800420718724435	0.046361	0.055879	-0.022645
Trial1	3	1	noBlindfold	counterclockwise	practice	Guided	1	0.5	0	25.73026	0.52596	-1.45	-0.8	0.800421041498817	-0.051333	0.022018	0.015892
Trial1	3	1	noBlindfold	counterclockwise	practice	Guided	1	0.5	0	25.75026	0.52595	-1.44999	-0.79999	0.800410769981444	-0.100775	0.055857	0.052202
Trial1	3	1	noBlindfold	counterclockwise	practice	Guided	1	0.5	0	25.77026	0.52593	-1.44998	-0.79997	0.800390163858649	-0.036141	0.089692	0.063638
Trial1	3	1	noBlindfold	counterclockwise	practice	Guided	1	0.5	0	25.79027	0.52589	-1.44997	-0.79997	0.800388869160643	-0.0098256	0.072745	0.069857
Trial1	3	1	noBlindfold	counterclockwise	practice	Guided	1	0.5	0	25.81026	0.52585	-1.44996	-0.79997	0.800387576459046	-0.020537	0.04308	0.052733
Trial1	3	1	noBlindfold	counterclockwise	practice	Guided	1	0.5	0	25.83026	0.52585	-1.44996	-0.79997	0.800387576459046	-0.03199	0.06845	0.054432
Trial1	3	1	noBlindfold	counterclockwise	practice	Guided	1	0.5	0	25.85027	0.52585	-1.44996	-0.79998	0.800397584815555	0.060296	0.072662	0.024084
Trial1	3	1	noBlindfold	counterclockwise	practice	Guided	1	0.5	0	25.87025	0.52585	-1.44996	-0.79998	0.800397584815555	-0.0033522	0.110721	-0.013947
Trial1	3	1	noBlindfold	counterclockwise	practice	Guided	1	0.5	0	25.89026	0.52585	-1.44996	-0.79998	0.800397584815555	0.0083365	0.072616	0.0080153
Trial1	3	1	noBlindfold	counterclockwise	practice	Guided	1	0.5	0	25.91026	0.52585	-1.44996	-0.79999	0.800407533598643	0.037204	0.093739	-0.019247
Trial1	3	1	noBlindfold	counterclockwise	practice	Guided	1	0.5	0	25.93027	0.52586	-1.44997	-0.8	0.800417805839457	0.080595	0.042941	-0.015821
Trial1	3	1	noBlindfold	counterclockwise	practice	Guided	1	0.5	0	25.95026	0.52587	-1.44997	-0.8	0.800418127495739	0.021697	0.034465	-0.02026
Trial1	3	1	noBlindfold	counterclockwise	practice	Guided	1	0.5	0	25.97026	0.52588	-1.44997	-0.80001	0.800428459547663	0.047665	0.017524	-0.039479
Trial1	3	1	noBlindfold	counterclockwise	practice	Guided	1	0.5	0	25.99026	0.52588	-1.44997	-0.80001	0.800428459547663	0.013135	-0.012108	-0.054767
Trial1	3	1	noBlindfold	counterclockwise	practice	Guided	1	0.5	0	26.01027	0.52588	-1.44998	-0.80001	0.800428459547663	-0.022442	0.0048063	0.001487
Trial1	3	1	noBlindfold	counterclockwise	practice	Guided	1	0.5	0	26.03026	0.52588	-1.44998	-0.80001	0.800428459547663	-0.0078401	-0.0078901	-0.014232
Trial1	3	1	noBlindfold	counterclockwise	practice	Guided	1	0.5	0	26.05026	0.52588	-1.44999	-0.8	0.800418451202877	-0.022439	0.017503	0.025591
Trial1	3	1	noBlindfold	counterclockwise	practice	Guided	1	0.5	0	26.07027	0.52587	-1.44999	-0.8	0.800418127495739	-0.016063	-0.037507	-0.023295
Trial1	3	1	noBlindfold	counterclockwise	practice	Guided	1	0.5	0	26.09026	0.52587	-1.45	-0.80001	0.800428135844573	-0.036306	-0.016347	-0.033119
Trial1	3	1	noBlindfold	counterclockwise	practice	Guided	1	0.5	0	26.11026	0.52587	-1.45	-0.80002	0.800438203767043	0.028387	-0.029031	-0.078813
Trial1	3	1	noBlindfold	counterclockwise	practice	Guided	1	0.5	0	26.13026	0.52588	-1.45	-0.80002	0.800438527466062	0.093961	0.025987	-0.061107
Trial1	3	1	noBlindfold	counterclockwise	practice	Guided	1	0.5	0	26.15027	0.5259	-1.45	-0.80002	0.800439175239521	0.043527	0.0048299	-0.043918
Trial1	3	1	noBlindfold	counterclockwise	practice	Guided	1	0.5	0	26.17026	0.52594	-1.45	-0.80002	0.800440470356495	0.048274	-0.0078638	-0.04775
Trial1	3	1	noBlindfold	counterclockwise	practice	Guided	1	0.5	0	26.19026	0.52596	-1.45	-0.80002	0.800441117697034	0.056173	0.0048324	-0.03449
Trial1	3	1	noBlindfold	counterclockwise	practice	Guided	1	0.5	0	26.21027	0.52599	-1.45	-0.80001	0.800432024670248	-0.00030854	0.00060229	0.0032922
Trial1	3	1	noBlindfold	counterclockwise	practice	Guided	1	0.5	0	26.23026	0.52599	-1.45	-0.8	0.800422016370039	0.012995	0.013295	0.002949
Trial1	3	1	noBlindfold	counterclockwise	practice	Guided	1	0.5	0	26.25026	0.526	-1.45	-0.79999	0.800412392854577	0.010088	0.0090598	0.041995
Trial1	3	1	noBlindfold	counterclockwise	practice	Guided	1	0.5	0	26.27026	0.526	-1.44999	-0.79999	0.800412392854577	-0.016858	0.017517	0.044118
Trial1	3	1	noBlindfold	counterclockwise	practice	Guided	1	0.5	0	26.29027	0.526	-1.44999	-0.79998	0.800402444131888	-0.022581	0.05136	0.060513
Trial1	3	1	noBlindfold	counterclockwise	practice	Guided	1	0.5	0	26.31026	0.52598	-1.44999	-0.79998	0.800401793826149	-0.041516	0.038648	0.016903
Trial1	3	1	noBlindfold	counterclockwise	practice	Guided	1	0.5	0	26.33026	0.52597	-1.44999	-0.79997	0.800391460553054	-0.071997	0.0047821	0.065084
Trial1	3	1	noBlindfold	counterclockwise	practice	Guided	1	0.5	0	26.35027	0.52595	-1.44999	-0.79997	0.800390812922543	-0.041249	0.030166	0.071648
Trial1	3	1	noBlindfold	counterclockwise	practice	Guided	1	0.5	0	26.37025	0.52592	-1.44999	-0.79998	0.80039984977286	-0.072855	0.03439	0.018644
Trial1	3	1	noBlindfold	counterclockwise	practice	Guided	1	0.5	0	26.39026	0.52588	-1.44999	-0.8	0.800418451202877	-0.014196	0.030152	0.01052
Trial1	3	1	noBlindfold	counterclockwise	practice	Guided	1	0.5	0	26.41026	0.52585	-1.44998	-0.80001	0.800427490738761	0.021705	0.051291	-0.049886
Trial1	3	1	noBlindfold	counterclockwise	practice	Guided	1	0.5	0	26.43027	0.52586	-1.44998	-0.80002	0.800437882118829	0.075256	0.04282	-0.049954
Trial1	3	1	noBlindfold	counterclockwise	practice	Guided	1	0.5	0	26.45026	0.5259	-1.44999	-0.80003	0.800449124003036	0.072733	0.0004991	-0.075403
Trial1	3	1	noBlindfold	counterclockwise	practice	Guided	1	0.5	0	26.47026	0.52597	-1.44999	-0.80003	0.800451391256154	0.070456	0.0089609	-0.046075
Trial1	3	1	noBlindfold	counterclockwise	practice	Guided	1	0.5	0	26.49026	0.52606	-1.45	-0.80001	0.800434299840076	0.10182	-0.0122	-0.047854
Trial1	3	1	noBlindfold	counterclockwise	practice	Guided	1	0.5	0	26.51027	0.52629	-1.44999	-0.80001	0.800441821500358	0.017411	0.038572	0.0046284
Trial1	3	1	noBlindfold	counterclockwise	practice	Guided	1	0.5	0	26.53026	0.52642	-1.44999	-0.8	0.800436093613295	0.067167	0.01741	-0.0075897
Trial1	3	1	noBlindfold	counterclockwise	practice	Guided	1	0.5	0	26.55026	0.52659	-1.44999	-0.8	0.800441722585905	0.101995	-0.033375	0.0069487
Trial1	3	1	noBlindfold	counterclockwise	practice	Guided	1	0.5	0	26.57027	0.5268	-1.44999	-0.80001	0.800458735655098	0.132149	0.030097	-0.03705
Trial1	3	1	noBlindfold	counterclockwise	practice	Guided	1	0.5	0	26.59026	0.52705	-1.44999	-0.80002	0.800477211682308	0.174868	0.02163	-0.01267
Trial1	3	1	noBlindfold	counterclockwise	practice	Guided	1	0.5	0	26.61026	0.52787	-1.44999	-0.80001	0.800495273190874	0.193166	0.038547	-0.01963
Trial1	3	1	noBlindfold	counterclockwise	practice	Guided	1	0.5	0	26.63026	0.52849	-1.44999	-0.80001	0.800517099148045	0.172557	0.021611	-0.042261
Trial1	3	1	noBlindfold	counterclockwise	practice	Guided	1	0.5	0	26.65027	0.52919	-1.44999	-0.80001	0.800542317344893	0.122091	0.0089129	-0.025084
Trial1	3	1	noBlindfold	counterclockwise	practice	Guided	1	0.5	0	26.67026	0.52994	-1.45	-0.8	0.800560008901263	0.149539	0.0046799	0.023405
Trial1	3	1	noBlindfold	counterclockwise	practice	Guided	1	0.5	0	26.69026	0.53082	-1.45	-0.80002	0.800613474828815	0.105464	-0.041869	0.015785
Trial1	3	1	noBlindfold	counterclockwise	practice	Guided	1	0.5	0	26.71027	0.53268	-1.44999	-0.80002	0.8006872345654	0.100455	0.076608	-0.035107
Trial1	3	1	noBlindfold	counterclockwise	practice	Guided	1	0.5	0	26.73026	0.53365	-1.44998	-0.80002	0.800727409394018	0.060182	0.055433	-0.034016
Trial1	3	1	noBlindfold	counterclockwise	practice	Guided	1	0.5	0	26.75026	0.53466	-1.44997	-0.80001	0.800760426012204	0.041115	0.068112	-0.01864
Trial1	3	1	noBlindfold	counterclockwise	practice	Guided	1	0.5	0	26.77026	0.53561	-1.44997	-0.80001	0.800802107155502	0.034694	0.106183	0.0061428
Trial1	3	1	noBlindfold	counterclockwise	practice	Guided	1	0.5	0	26.79027	0.53652	-1.44997	-0.8	0.800833087739335	0.079373	0.042689	0.0054526
Trial1	3	1	noBlindfold	counterclockwise	practice	Guided	1	0.5	0	26.81026	0.53838	-1.44997	-0.80001	0.800930066855021	0.023324	0.046892	-0.020007
Trial1	3	1	noBlindfold	counterclockwise	practice	Guided	1	0.5	0	26.83026	0.53928	-1.44998	-0.80002	0.800983758339583	0.042053	0.059574	-0.031153
Trial1	3	1	noBlindfold	counterclockwise	practice	Guided	1	0.5	0	26.85027	0.54018	-1.44998	-0.80002	0.801028396969134	0.026291	0.042635	-0.05766
Trial1	3	1	noBlindfold	counterclockwise	practice	Guided	1	0.5	0	26.87025	0.54106	-1.44998	-0.80002	0.80107302353374	0.061445	0.017236	-0.050646
Trial1	3	1	noBlindfold	counterclockwise	practice	Guided	1	0.5	0	26.89026	0.54188	-1.44999	-0.80002	0.801115471265051	0.019189	0.004535	-0.024488
Trial1	3	1	noBlindfold	counterclockwise	practice	Guided	1	0.5	0	26.91026	0.54355	-1.44999	-0.80002	0.801204509906598	0.037583	-0.0039381	-0.031416
Trial1	3	1	noBlindfold	counterclockwise	practice	Guided	1	0.5	0	26.93027	0.54435	-1.44999	-0.80002	0.801248393395616	0.01373	0.0045159	-0.028985
Trial1	3	1	noBlindfold	counterclockwise	practice	Guided	1	0.5	0	26.95026	0.54511	-1.44998	-0.80002	0.801290817295806	0.0068638	0.03413	-0.038056
Trial1	3	1	noBlindfold	counterclockwise	practice	Guided	1	0.5	0	26.97026	0.54588	-1.44999	-0.80002	0.801334536343294	-0.0013397	0.021429	-0.047131
Trial1	3	1	noBlindfold	counterclockwise	practice	Guided	1	0.5	0	26.99026	0.54665	-1.44999	-0.80002	0.801378989448287	-0.0010008	0.008724	-0.051305
Trial1	3	1	noBlindfold	counterclockwise	practice	Guided	1	0.5	0	27.01027	0.54786	-1.44998	-0.80001	0.801440283275696	0.050888	0.046793	-0.030264
Trial1	3	1	noBlindfold	counterclockwise	practice	Guided	1	0.5	0	27.03026	0.5484	-1.44998	-0.80001	0.801472709495508	-0.0050971	0.0044659	-0.055822
Trial1	3	1	noBlindfold	counterclockwise	practice	Guided	1	0.5	0	27.05026	0.54895	-1.44999	-0.80001	0.801506109654696	0.023936	0.00022803	-0.028198
Trial1	3	1	noBlindfold	counterclockwise	practice	Guided	1	0.5	0	27.07027	0.54945	-1.44999	-0.80001	0.801536802699351	-0.016991	0.03831	-0.018846
Trial1	3	1	noBlindfold	counterclockwise	practice	Guided	1	0.5	0	27.09026	0.54987	-1.44999	-0.8	0.801552831709448	-0.02142	0.017145	-0.019201
Trial1	3	1	noBlindfold	counterclockwise	practice	Guided	1	0.5	0	27.11026	0.55061	-1.44999	-0.8	0.801599211825184	-0.036078	0.017137	-0.0035277
Trial1	3	1	noBlindfold	counterclockwise	practice	Guided	1	0.5	0	27.13026	0.55092	-1.44999	-0.8	0.801618844018184	0.022932	0.017135	-0.015616
Trial1	3	1	noBlindfold	counterclockwise	practice	Guided	1	0.5	0	27.15027	0.55123	-1.44999	-0.8	0.801638595612761	-0.026536	0.03829	-0.011184
Trial1	3	1	noBlindfold	counterclockwise	practice	Guided	1	0.5	0	27.17026	0.55149	-1.44999	-0.8	0.801655253033045	-0.049382	-0.020963	-0.004603
Trial1	3	1	noBlindfold	counterclockwise	practice	Guided	1	0.5	0	27.19026	0.55167	-1.44999	-0.8	0.801666834876876	0.017154	-0.008272	0.00077732
Trial1	3	1	noBlindfold	counterclockwise	practice	Guided	1	0.5	0	27.21027	0.55194	-1.44999	-0.8	0.801684283111933	0.00076618	0.012876	-0.017399
Trial1	3	1	noBlindfold	counterclockwise	practice	Guided	1	0.5	0	27.23026	0.55203	-1.44999	-0.80001	0.801700107915651	-0.015253	0.00017885	0.015019
Trial1	3	1	noBlindfold	counterclockwise	practice	Guided	1	0.5	0	27.25026	0.5521	-1.44999	-0.80001	0.801704656230754	-0.024461	0.055187	0.01849
Trial1	3	1	noBlindfold	counterclockwise	practice	Guided	1	0.5	0	27.27026	0.55212	-1.44999	-0.80001	0.801705954100517	0.010994	-0.0040618	-0.053987
Trial1	3	1	noBlindfold	counterclockwise	practice	Guided	1	0.5	0	27.29027	0.55212	-1.44999	-0.80001	0.801705954100517	-0.018327	-0.0040669	-0.002074
Trial1	3	1	noBlindfold	counterclockwise	practice	Guided	1	0.5	0	27.31026	0.55212	-1.44999	-0.80001	0.801705954100517	9.2597E-05	0.00016017	-0.0090052
Trial1	3	1	noBlindfold	counterclockwise	practice	Guided	1	0.5	0	27.33026	0.55212	-1.44999	-0.80001	0.801705954100517	0.038995	0.00015614	-0.0051766
Trial1	3	1	noBlindfold	counterclockwise	practice	Guided	1	0.5	0	27.35027	0.55212	-1.44999	-0.80001	0.801705954100517	-0.0060652	0.021311	-0.04321
Trial1	3	1	noBlindfold	counterclockwise	practice	Guided	1	0.5	0	27.37025	0.55212	-1.44999	-0.80001	0.801705954100517	0.0069063	-0.021012	-0.037943
Trial1	3	1	noBlindfold	counterclockwise	practice	Guided	1	0.5	0	27.39026	0.55212	-1.44999	-0.8	0.801695961703929	0.0038597	0.021301	-0.00026374
Trial1	3	1	noBlindfold	counterclockwise	practice	Guided	1	0.5	0	27.41026	0.55211	-1.44999	-0.8	0.8016953146362	-0.0067324	0.042449	-0.034828
Trial1	3	1	noBlindfold	counterclockwise	practice	Guided	1	0.5	0	27.43027	0.55211	-1.44999	-0.8	0.8016953146362	0.014093	0.059373	-0.010426
Trial1	3	1	noBlindfold	counterclockwise	practice	Guided	1	0.5	0	27.45026	0.55211	-1.44999	-0.8	0.8016953146362	-0.017295	0.033979	-0.019392
Trial1	3	1	noBlindfold	counterclockwise	practice	Guided	1	0.5	0	27.47026	0.55211	-1.44999	-0.8	0.8016953146362	-0.0022944	0.021274	-0.03446
Trial1	3	1	noBlindfold	counterclockwise	practice	Guided	1	0.5	0	27.49026	0.55211	-1.44999	-0.80001	0.801705307040852	-0.0039869	0.059355	-0.013526
Trial1	3	1	noBlindfold	counterclockwise	practice	Guided	1	0.5	0	27.51027	0.55211	-1.44999	-0.80001	0.801705307040852	-0.0012422	0.025492	0.0077715
Trial1	3	1	noBlindfold	counterclockwise	practice	Guided	1	0.5	0	27.53026	0.55211	-1.44999	-0.8	0.8016953146362	-0.011498	0.046648	-0.03098
Trial1	3	1	noBlindfold	counterclockwise	practice	Guided	1	0.5	0	27.55026	0.55211	-1.44999	-0.8	0.8016953146362	0.018196	0.025486	-0.01172
Trial1	3	1	noBlindfold	counterclockwise	practice	Guided	1	0.5	0	27.57027	0.55211	-1.44999	-0.80001	0.801705307040852	-0.014574	0.012786	-0.048079
Trial1	3	1	noBlindfold	counterclockwise	practice	Guided	1	0.5	0	27.59026	0.55211	-1.44999	-0.8	0.8016953146362	-0.03604	8.6597E-05	-0.023913
Trial1	3	1	noBlindfold	counterclockwise	practice	Guided	1	0.5	0	27.61026	0.5521	-1.44999	-0.8	0.801694663817989	-0.0039683	0.017	-0.013506
Trial1	3	1	noBlindfold	counterclockwise	practice	Guided	1	0.5	0	27.63026	0.5521	-1.44999	-0.8	0.801694663817989	-0.0080643	0.012762	-0.018049
Trial1	3	1	noBlindfold	counterclockwise	practice	Guided	1	0.5	0	27.65027	0.5521	-1.44999	-0.8	0.801694663817989	-0.023061	-0.0041706	0.001809
Trial1	3	1	noBlindfold	counterclockwise	practice	Guided	1	0.5	0	27.67026	0.5521	-1.44999	-0.80001	0.801704656230754	-0.032296	0.033913	-0.0495
Trial1	3	1	noBlindfold	counterclockwise	practice	Guided	1	0.5	0	27.69026	0.5521	-1.44999	-0.80001	0.801704656230754	-0.026472	0.021212	-0.011102
Trial1	3	1	noBlindfold	counterclockwise	practice	Guided	1	0.5	0	27.71027	0.5521	-1.44999	-0.8	0.801694663817989	-0.014889	0.016973	-0.043868
Trial1	3	1	noBlindfold	counterclockwise	practice	Guided	1	0.5	0	27.73026	0.5521	-1.44999	-0.8	0.801694663817989	0.0039014	0.0085053	-0.00020884
Trial1	3	1	noBlindfold	counterclockwise	practice	Guided	1	0.5	0	27.75026	0.5521	-1.44999	-0.8	0.801694663817989	0.00082026	0.025428	-0.017312
Trial1	3	1	noBlindfold	counterclockwise	practice	Guided	1	0.5	0	27.77026	0.5521	-1.44999	-0.8	0.801694663817989	0.022659	0.03812	-0.011327
Trial1	3	1	noBlindfold	counterclockwise	practice	Guided	1	0.5	0	27.79027	0.5521	-1.44999	-0.80001	0.801704656230754	0.0093553	3.0625E-05	-0.010728
Trial1	3	1	noBlindfold	counterclockwise	practice	Guided	1	0.5	0	27.81026	0.5521	-1.44999	-0.80001	0.801704656230754	-0.00086894	0.033877	0.0036328
Trial1	3	1	noBlindfold	counterclockwise	practice	Guided	1	0.5	0	27.83026	0.5521	-1.44999	-0.8	0.801694663817989	0.014473	1.738E-05	-0.02806
Trial1	3	1	noBlindfold	counterclockwise	practice	Guided	1	0.5	0	27.85027	0.55209	-1.44999	-0.8	0.801694013124325	-0.0039435	0.0042458	0.024209
Trial1	3	1	noBlindfold	counterclockwise	practice	Guided	1	0.5	0	27.87025	0.55209	-1.44999	-0.8	0.801694013124325	0.01041	-0.012683	0.029833
Trial1	3	1	noBlindfold	counterclockwise	practice	Guided	1	0.5	0	27.89026	0.55209	-1.44999	-0.8	0.801694013124325	0.0093651	0.050791	-0.012389
Trial1	3	1	noBlindfold	counterclockwise	practice	Guided	1	0.5	0	27.91026	0.55209	-1.44999	-0.8	0.801694013124325	-0.044874	-0.0042316	-0.0041336
Trial1	3	1	noBlindfold	counterclockwise	practice	Guided	1	0.5	0	27.93027	0.55209	-1.44999	-0.8	0.801694013124325	-0.053403	0.063473	-0.009036
Trial1	3	1	noBlindfold	counterclockwise	practice	Guided	1	0.5	0	27.95026	0.55209	-1.44999	-0.8	0.801694013124325	-0.0087077	0.016917	-0.0096288
Trial1	3	1	noBlindfold	counterclockwise	practice	Guided	1	0.5	0	27.97026	0.55209	-1.44999	-0.8	0.801694013124325	0.013136	-0.0084772	-0.003648
Trial1	3	1	noBlindfold	counterclockwise	practice	Guided	1	0.5	0	27.99026	0.55209	-1.44999	-0.8	0.801694013124325	-0.028137	0.042302	0.018959
Trial1	3	1	noBlindfold	counterclockwise	practice	Guided	1	0.5	0	28.01027	0.55208	-1.44999	-0.8	0.801693366427274	0.046223	0.033829	-0.026247
Trial1	3	1	noBlindfold	counterclockwise	practice	Guided	1	0.5	0	28.03026	0.55208	-1.44999	-0.8	0.801693366427274	-0.012455	0.025357	0.016215
Trial1	3	1	noBlindfold	counterclockwise	practice	Guided	1	0.5	0	28.05026	0.55208	-1.44999	-0.8	0.801693366427274	-0.0011801	0.0041958	0.0074851
Trial1	3	1	noBlindfold	counterclockwise	practice	Guided	1	0.5	0	28.07027	0.55208	-1.44999	-0.8	0.801693366427274	0.021675	0.033815	0.001269
Trial1	3	1	noBlindfold	counterclockwise	practice	Guided	1	0.5	0	28.09026	0.55208	-1.44999	-0.8	0.801693366427274	0.01792	0.0041891	-0.0099729
Trial1	3	1	noBlindfold	counterclockwise	practice	Guided	1	0.5	0	28.11026	0.55208	-1.44999	-0.8	0.801693366427274	0.00086027	-0.02967	-0.017263
Trial1	3	1	noBlindfold	counterclockwise	practice	Guided	1	0.5	0	28.13026	0.55208	-1.44999	-0.8	0.801693366427274	-0.020295	0.021109	-0.031616
Trial1	3	1	noBlindfold	counterclockwise	practice	Guided	1	0.5	0	28.15027	0.55208	-1.44999	-0.8	0.801693366427274	-0.022327	0.021105	-0.0064955
Trial1	3	1	noBlindfold	counterclockwise	practice	Guided	1	0.5	0	28.17026	0.55208	-1.44999	-0.8	0.801693366427274	0.022708	0.0084061	-0.011275
Trial1	3	1	noBlindfold	counterclockwise	practice	Guided	1	0.5	0	28.19026	0.55208	-1.44999	-0.80001	0.80170335885621	-0.03871	0.042254	0.0022417
Trial1	3	1	noBlindfold	counterclockwise	practice	Guided	1	0.5	0	28.21027	0.55207	-1.44999	-0.80001	0.801702708419005	-0.012769	0.029552	-0.014137
Trial1	3	1	noBlindfold	counterclockwise	practice	Guided	1	0.5	0	28.23026	0.55207	-1.44999	-0.80001	0.801702708419005	-0.035961	0.004157	-0.0048061
Trial1	3	1	noBlindfold	counterclockwise	practice	Guided	1	0.5	0	28.25026	0.55207	-1.44999	-0.80001	0.801702708419005	0.0083956	-0.0043096	0.00022391
Trial1	3	1	noBlindfold	counterclockwise	practice	Guided	1	0.5	0	28.27026	0.55207	-1.44999	-0.80001	0.801702708419005	0.032609	-0.012775	-0.023095
Trial1	3	1	noBlindfold	counterclockwise	practice	Guided	1	0.5	0	28.29027	0.55207	-1.44999	-0.80001	0.801702708419005	0.016253	0.016843	0.013507
Trial1	3	1	noBlindfold	counterclockwise	practice	Guided	1	0.5	0	28.31026	0.55207	-1.44999	-0.80001	0.801702708419005	0.01453	0.0253	-0.020337
Trial1	3	1	noBlindfold	counterclockwise	practice	Guided	1	0.5	0	28.33026	0.55207	-1.44999	-0.8	0.801692715981963	0.014192	0.0083692	-0.016148
Trial1	3	1	noBlindfold	counterclockwise	practice	Guided	1	0.5	0	28.35027	0.55207	-1.44999	-0.8	0.801692715981963	-0.015839	-0.021259	0.0044263
Trial1	3	1	noBlindfold	counterclockwise	practice	Guided	1	0.5	0	28.37025	0.55207	-1.44999	-0.8	0.801692715981963	-0.0018527	0.012593	-0.038511
Trial1	3	1	noBlindfold	counterclockwise	practice	Guided	1	0.5	0	28.39026	0.55207	-1.44999	-0.80001	0.801702708419005	-0.016854	0.0041253	-0.02009
Trial1	3	1	noBlindfold	counterclockwise	practice	Guided	1	0.5	0	28.41026	0.55207	-1.44999	-0.80001	0.801702708419005	0.01897	0.025275	-0.019962
Trial1	3	1	noBlindfold	counterclockwise	practice	Guided	1	0.5	0	28.43027	0.55207	-1.44999	-0.80001	0.801702708419005	-0.001482	0.0295	0.012095
Trial1	3	1	noBlindfold	counterclockwise	practice	Guided	1	0.5	0	28.45026	0.55207	-1.44999	-0.8	0.801692715981963	-0.0014796	0.016803	0.012097
Trial1	3	1	noBlindfold	counterclockwise	practice	Guided	1	0.5	0	28.47026	0.55207	-1.44999	-0.8	0.801692715981963	0.035361	0.029494	-0.0017741
Trial1	3	1	noBlindfold	counterclockwise	practice	Guided	1	0.5	0	28.49026	0.55206	-1.44999	-0.8	0.801692065661199	0.029204	0.021027	0.0071972
Trial1	3	1	noBlindfold	counterclockwise	practice	Guided	1	0.5	0	28.51027	0.55206	-1.44999	-0.8	0.801692065661199	0.036379	0.037945	-0.014326
Trial1	3	1	noBlindfold	counterclockwise	practice	Guided	1	0.5	0	28.53026	0.55206	-1.44999	-0.8	0.801692065661199	-0.027411	-0.0043765	0.019403
Trial1	3	1	noBlindfold	counterclockwise	practice	Guided	1	0.5	0	28.55026	0.55206	-1.44999	-0.8	0.801692065661199	-0.042439	-0.0086135	-0.033344
Trial1	3	1	noBlindfold	counterclockwise	practice	Guided	1	0.5	0	28.57027	0.55206	-1.44999	-0.8	0.801692065661199	-0.018903	-0.0043855	-0.048292
Trial1	3	1	noBlindfold	counterclockwise	practice	Guided	1	0.5	0	28.59026	0.55206	-1.44999	-0.8	0.801692065661199	0.044582	-0.00016055	-0.0052279
Trial1	3	1	noBlindfold	counterclockwise	practice	Guided	1	0.5	0	28.61026	0.55206	-1.44999	-0.8	0.801692065661199	0.0015837	0.025223	-0.025559
Trial1	3	1	noBlindfold	counterclockwise	practice	Guided	1	0.5	0	28.63026	0.55206	-1.44999	-0.8	0.801692065661199	-0.0028508	-0.012869	-0.011561
Trial1	3	1	noBlindfold	counterclockwise	practice	Guided	1	0.5	0	28.65027	0.55206	-1.44999	-0.8	0.801692065661199	-0.01717	0.016748	-0.01443
Trial1	3	1	noBlindfold	counterclockwise	practice	Guided	1	0.5	0	28.67026	0.55206	-1.44999	-0.8	0.801692065661199	0.047331	0.029442	0.016075
Trial1	3	1	noBlindfold	counterclockwise	practice	Guided	1	0.5	0	28.69026	0.55206	-1.44999	-0.8	0.801692065661199	0.030607	0.012507	-0.0053347
Trial1	3	1	noBlindfold	counterclockwise	practice	Guided	1	0.5	0	28.71027	0.55206	-1.44999	-0.8	0.801692065661199	0.0036576	0.012503	0.0041207
Trial1	3	1	noBlindfold	counterclockwise	practice	Guided	1	0.5	0	28.73026	0.55206	-1.44999	-0.8	0.801692065661199	-0.017842	-0.0086599	-0.0011407
Trial1	3	1	noBlindfold	counterclockwise	practice	Guided	1	0.5	0	28.75026	0.55205	-1.44999	-0.8	0.801691415464983	-0.02329	0.012495	0.0061558
Trial1	3	1	noBlindfold	counterclockwise	practice	Guided	1	0.5	0	28.77026	0.55205	-1.44999	-0.8	0.801691415464983	-0.024333	0.0040254	-0.036065
Trial1	3	1	noBlindfold	counterclockwise	practice	Guided	1	0.5	0	28.79027	0.55205	-1.44999	-0.8	0.801691415464983	-0.011702	-0.008674	0.00089375
Trial1	3	1	noBlindfold	counterclockwise	practice	Guided	1	0.5	0	28.81026	0.55205	-1.44999	-0.8	0.801691415464983	-0.0096326	0.02094	0.0030531
Trial1	3	1	noBlindfold	counterclockwise	practice	Guided	1	0.5	0	28.83026	0.55205	-1.44999	-0.8	0.801691415464983	-0.014068	0.029402	0.0026945
Trial1	3	1	noBlindfold	counterclockwise	practice	Guided	1	0.5	0	28.85027	0.55205	-1.44999	-0.8	0.801691415464983	0.014239	0.020933	-0.016082
Trial1	3	1	noBlindfold	counterclockwise	practice	Guided	1	0.5	0	28.87025	0.55205	-1.44999	-0.8	0.801691415464983	-0.019178	0.033622	0.010714
Trial1	3	1	noBlindfold	counterclockwise	practice	Guided	1	0.5	0	28.89026	0.55205	-1.44999	-0.8	0.801691415464983	0.013561	0.033615	0.015261
Trial1	3	1	noBlindfold	counterclockwise	practice	Guided	1	0.5	0	28.91026	0.55205	-1.44999	-0.8	0.801691415464983	0.00059808	0.016681	-0.012963
Trial1	3	1	noBlindfold	counterclockwise	practice	Guided	1	0.5	0	28.93027	0.55205	-1.44999	-0.8	0.801691415464983	-0.022594	0.033603	-0.002197
Trial1	3	1	noBlindfold	counterclockwise	practice	Guided	1	0.5	0	28.95026	0.55205	-1.44999	-0.8	0.801691415464983	-7.6969E-05	-0.0044866	-0.004588
Trial1	3	1	noBlindfold	counterclockwise	practice	Guided	1	0.5	0	28.97026	0.55205	-1.44999	-0.8	0.801691415464983	-0.043414	0.0039727	-0.020735
Trial1	3	1	noBlindfold	counterclockwise	practice	Guided	1	0.5	0	28.99026	0.55204	-1.44999	-0.8	0.801690765393315	0.0091364	-0.021423	-0.0080505
Trial1	3	1	noBlindfold	counterclockwise	practice	Guided	1	0.5	0	29.01027	0.55204	-1.44999	-0.8	0.801690765393315	0.00026925	-0.01297	-0.008763
Trial1	3	1	noBlindfold	counterclockwise	practice	Guided	1	0.5	0	29.03026	0.55204	-1.44999	-0.8	0.801690765393315	0.0081229	0.020883	0.0045165
Trial1	3	1	noBlindfold	counterclockwise	practice	Guided	1	0.5	0	29.05026	0.55204	-1.44999	-0.8	0.801690765393315	-0.034538	-0.012977	-0.020002
Trial1	3	1	noBlindfold	counterclockwise	practice	Guided	1	0.5	0	29.07027	0.55204	-1.44999	-0.80001	0.801700757854669	0.022788	0.012409	-0.011145
Trial1	3	1	noBlindfold	counterclockwise	practice	Guided	1	0.5	0	29.09026	0.55204	-1.44999	-0.8	0.801690765393315	0.030644	0.0081752	0.0010593
Trial1	3	1	noBlindfold	counterclockwise	practice	Guided	1	0.5	0	29.11026	0.55204	-1.44999	-0.8	0.801690765393315	-0.0044993	0.008164	-0.0049184
Trial1	3	1	noBlindfold	counterclockwise	practice	Guided	1	0.5	0	29.13026	0.55204	-1.44999	-0.8	0.801690765393315	-0.027354	0.016623	0.0016607
Trial1	3	1	noBlindfold	counterclockwise	practice	Guided	1	0.5	0	29.15027	0.55204	-1.44999	-0.8	0.801690765393315	-0.012689	0.025082	-0.014007
Trial1	3	1	noBlindfold	counterclockwise	practice	Guided	1	0.5	0	29.17026	0.55204	-1.44999	-0.8	0.801690765393315	-0.015398	0.037773	0.019486
Trial1	3	1	noBlindfold	counterclockwise	practice	Guided	1	0.5	0	29.19026	0.55204	-1.44999	-0.8	0.801690765393315	-0.042686	0.0039154	-0.0045523
Trial1	3	1	noBlindfold	counterclockwise	practice	Guided	1	0.5	0	29.21027	0.55204	-1.44999	-0.8	0.801690765393315	0.0067552	0.025063	-0.033497
Trial1	3	1	noBlindfold	counterclockwise	practice	Guided	1	0.5	0	29.23026	0.55204	-1.44999	-0.8	0.801690765393315	-0.036213	-0.013026	0.00095017
Trial1	3	1	noBlindfold	counterclockwise	practice	Guided	1	0.5	0	29.25026	0.55204	-1.44999	-0.8	0.801690765393315	0.010512	0.016595	-0.024762
Trial1	3	1	noBlindfold	counterclockwise	practice	Guided	1	0.5	0	29.27026	0.55204	-1.44999	-0.8	0.801690765393315	0.011899	0.016591	0.013277
Trial1	3	1	noBlindfold	counterclockwise	practice	Guided	1	0.5	0	29.29027	0.55203	-1.44999	-0.8	0.801690115446195	0.016336	0.012355	0.013638
Trial1	3	1	noBlindfold	counterclockwise	practice	Guided	1	0.5	0	29.31026	0.55203	-1.44999	-0.8	0.801690115446195	-0.012679	-0.0045817	-0.013991
Trial1	3	1	noBlindfold	counterclockwise	practice	Guided	1	0.5	0	29.33026	0.55203	-1.44999	-0.8	0.801690115446195	-0.025983	0.037736	-0.015064
Trial1	3	1	noBlindfold	counterclockwise	practice	Guided	1	0.5	0	29.35027	0.55203	-1.44999	-0.8	0.801690115446195	-0.028353	-0.01305	0.014241
Trial1	3	1	noBlindfold	counterclockwise	practice	Guided	1	0.5	0	29.37025	0.55203	-1.44999	-0.8	0.801690115446195	0.0084879	0.012338	0.00036929
Trial1	3	1	noBlindfold	counterclockwise	practice	Guided	1	0.5	0	29.39026	0.55203	-1.44999	-0.8	0.801690115446195	0.0084879	0.0081037	0.00037212
Trial1	3	1	noBlindfold	counterclockwise	practice	Guided	1	0.5	0	29.41026	0.55203	-1.44999	-0.8	0.801690115446195	0.013605	-0.00036988	-0.0076361
Trial1	3	1	noBlindfold	counterclockwise	practice	Guided	1	0.5	0	29.43027	0.55203	-1.44999	-0.8	0.801690115446195	-0.029732	0.029248	-0.023783
Trial1	3	1	noBlindfold	counterclockwise	practice	Guided	1	0.5	0	29.45026	0.55203	-1.44999	-0.8	0.801690115446195	-0.016427	0.016551	-0.022706
Trial1	3	1	noBlindfold	counterclockwise	practice	Guided	1	0.5	0	29.47026	0.55203	-1.44999	-0.8	0.801690115446195	-0.022217	0.016546	0.019877
Trial1	3	1	noBlindfold	counterclockwise	practice	Guided	1	0.5	0	29.49026	0.55203	-1.44999	-0.8	0.801690115446195	0.018043	0.0038465	-0.0070327
Trial1	3	1	noBlindfold	counterclockwise	practice	Guided	1	0.5	0	29.51027	0.55203	-1.44999	-0.8	0.801690115446195	-0.025294	0.046162	-0.023416
Trial1	3	1	noBlindfold	counterclockwise	practice	Guided	1	0.5	0	29.53026	0.55203	-1.44999	-0.8	0.801690115446195	-0.017777	0.012305	-0.005949
Trial1	3	1	noBlindfold	counterclockwise	practice	Guided	1	0.5	0	29.55026	0.55203	-1.44999	-0.8	0.801690115446195	0.036466	0.012297	0.0073306
Trial1	3	1	noBlindfold	counterclockwise	practice	Guided	1	0.5	0	29.57027	0.55203	-1.44999	-0.8	0.801690115446195	-0.030067	-0.0046367	-0.019581
Trial1	3	1	noBlindfold	counterclockwise	practice	Guided	1	0.5	0	29.59026	0.55203	-1.44999	-0.8	0.801690115446195	0.0064351	0.016519	-0.03058
Trial1	3	1	noBlindfold	counterclockwise	practice	Guided	1	0.5	0	29.61026	0.55203	-1.44999	-0.8	0.801690115446195	0.032035	-0.0046466	-0.014547
Trial1	3	1	noBlindfold	counterclockwise	practice	Guided	1	0.5	0	29.63026	0.55203	-1.44999	-0.8	0.801690115446195	-0.014692	0.020741	0.0038742
Trial1	3	1	noBlindfold	counterclockwise	practice	Guided	1	0.5	0	29.65027	0.55203	-1.44999	-0.8	0.801690115446195	-0.036192	-0.00042329	0.0010041
Trial1	3	1	noBlindfold	counterclockwise	practice	Guided	1	0.5	0	29.67026	0.55203	-1.44999	-0.8	0.801690115446195	0.010536	0.016503	-0.024708
Trial1	3	1	noBlindfold	counterclockwise	practice	Guided	1	0.5	0	29.69026	0.55202	-1.44999	-0.8	0.801689469491247	0.00064936	-0.0004282	-0.003416
Trial1	3	1	noBlindfold	counterclockwise	practice	Guided	1	0.5	0	29.71027	0.55202	-1.44999	-0.8	0.801689469491247	-0.033476	-0.00043537	-0.032478
Trial1	3	1	noBlindfold	counterclockwise	practice	Guided	1	0.5	0	29.73026	0.55202	-1.44999	-0.8	0.801689469491247	-0.045395	-0.0089061	0.024459
Trial1	3	1	noBlindfold	counterclockwise	practice	Guided	1	0.5	0	29.75026	0.55202	-1.44999	-0.8	0.801689469491247	0.0050923	0.054565	0.012978
Trial1	3	1	noBlindfold	counterclockwise	practice	Guided	1	0.5	0	29.77026	0.55202	-1.44999	-0.8	0.801689469491247	0.004418	-0.017379	-0.0041247
Trial1	3	1	noBlindfold	counterclockwise	practice	Guided	1	0.5	0	29.79027	0.55202	-1.44999	-0.8	0.801689469491247	0.016342	0.012239	-0.041081
Trial1	3	1	noBlindfold	counterclockwise	practice	Guided	1	0.5	0	29.81026	0.55202	-1.44999	-0.8	0.801689469491247	0.0047642	0.0079965	-0.0083016
Trial1	3	1	noBlindfold	counterclockwise	practice	Guided	1	0.5	0	29.83026	0.55202	-1.44999	-0.8	0.801689469491247	-0.052556	0.037613	-0.017152
Trial1	3	1	noBlindfold	counterclockwise	practice	Guided	1	0.5	0	29.85027	0.55202	-1.44999	-0.8	0.801689469491247	-0.00068558	0.02068	0.0039034
Trial1	3	1	noBlindfold	counterclockwise	practice	Guided	1	0.5	0	29.87025	0.55201	-1.44999	-0.8	0.801688819792483	0.00033431	-0.00048122	-0.0086525
Trial1	3	1	noBlindfold	counterclockwise	practice	Guided	1	0.5	0	29.89026	0.55201	-1.44999	-0.80001	0.801698812278088	0.031722	0.024904	-0.010322
Trial1	3	1	noBlindfold	counterclockwise	practice	Guided	1	0.5	0	29.91026	0.55201	-1.44999	-0.80001	0.801698812278088	0.0051121	0.016429	-0.01247
Trial1	3	1	noBlindfold	counterclockwise	practice	Guided	1	0.5	0	29.93027	0.55201	-1.44999	-0.80001	0.801698812278088	-0.037178	0.012189	0.013607
Trial1	3	1	noBlindfold	counterclockwise	practice	Guided	1	0.5	0	29.95026	0.55201	-1.44999	-0.8	0.801688819792483	-0.013985	-0.0089727	0.0028451
Trial1	3	1	noBlindfold	counterclockwise	practice	Guided	1	0.5	0	29.97026	0.55201	-1.44999	-0.8	0.801688819792483	-0.01503	-0.0047447	-0.039376
Trial1	3	1	noBlindfold	counterclockwise	practice	Guided	1	0.5	0	29.99026	0.55201	-1.44999	-0.80001	0.801698812278088	0.016697	0.029107	-0.045232
Trial1	3	1	noBlindfold	counterclockwise	practice	Guided	1	0.5	0	30.01027	0.55201	-1.44999	-0.80001	0.801698812278088	0.0054594	0.016403	-0.016639
Trial1	3	1	noBlindfold	counterclockwise	practice	Guided	1	0.5	0	30.03026	0.55201	-1.44999	-0.80001	0.801698812278088	-0.036861	0.041787	-0.045342
Trial1	3	1	noBlindfold	counterclockwise	practice	Guided	1	0.5	0	30.05026	0.55201	-1.44999	-0.80001	0.801698812278088	-0.013295	-0.017459	-0.0055069
Trial1	3	1	noBlindfold	counterclockwise	practice	Guided	1	0.5	0	30.07027	0.55201	-1.44999	-0.80001	0.801698812278088	0.005125	-0.025924	-0.01244
Trial1	3	1	noBlindfold	counterclockwise	practice	Guided	1	0.5	0	30.09026	0.55201	-1.44999	-0.80001	0.801698812278088	-0.021824	0.033315	0.0021538
Trial1	3	1	noBlindfold	counterclockwise	practice	Guided	1	0.5	0	30.11026	0.55201	-1.44999	-0.8	0.801688819792483	-0.027612	0.067162	0.0059852
Trial1	3	1	noBlindfold	counterclockwise	practice	Guided	1	0.5	0	30.13026	0.552	-1.44999	-0.8	0.801688170218269	-0.0050944	-0.017479	0.0035952
Trial1	3	1	noBlindfold	counterclockwise	practice	Guided	1	0.5	0	30.15027	0.552	-1.44999	-0.80001	0.80169816271197	-0.002722	-0.00055518	-0.025707
Trial1	3	1	noBlindfold	counterclockwise	practice	Guided	1	0.5	0	30.17026	0.552	-1.44999	-0.80001	0.80169816271197	0.0054744	0.06292	-0.016611
Trial1	3	1	noBlindfold	counterclockwise	practice	Guided	1	0.5	0	30.19026	0.552	-1.44999	-0.80001	0.80169816271197	0.0061553	0.01213	-0.024981
Trial1	3	1	noBlindfold	counterclockwise	practice	Guided	1	0.5	0	30.21027	0.552	-1.44999	-0.80001	0.80169816271197	-0.017375	0.050208	-0.010024
Trial1	3	1	noBlindfold	counterclockwise	practice	Guided	1	0.5	0	30.23026	0.552	-1.44999	-0.8	0.801688170218269	-0.042601	0.016346	0.022391
Trial1	3	1	noBlindfold	counterclockwise	practice	Guided	1	0.5	0	30.25026	0.552	-1.44999	-0.80001	0.80169816271197	0.036192	0.0036467	-0.0098994
Trial1	3	1	noBlindfold	counterclockwise	practice	Guided	1	0.5	0	30.27026	0.552	-1.44999	-0.80001	0.80169816271197	-0.022145	0.0036435	0.0049335
Trial1	3	1	noBlindfold	counterclockwise	practice	Guided	1	0.5	0	30.29027	0.552	-1.44999	-0.8	0.801688170218269	-0.024547	-0.0048236	-0.031664
Trial1	3	1	noBlindfold	counterclockwise	practice	Guided	1	0.5	0	30.31026	0.552	-1.44999	-0.8	0.801688170218269	-0.021461	-0.017527	-0.014556
Trial1	3	1	noBlindfold	counterclockwise	practice	Guided	1	0.5	0	30.33026	0.552	-1.44999	-0.8	0.801688170218269	-0.010863	0.045944	0.016187
Trial1	3	1	noBlindfold	counterclockwise	practice	Guided	1	0.5	0	30.35027	0.55199	-1.44999	-0.8	0.801687524634008	-0.021796	0.0078532	-0.010366
Trial1	3	1	noBlindfold	counterclockwise	practice	Guided	1	0.5	0	30.37025	0.55199	-1.44999	-0.8	0.801687524634008	4.5027E-05	0.0036151	-0.0043815
Trial1	3	1	noBlindfold	counterclockwise	practice	Guided	1	0.5	0	30.39026	0.55199	-1.44999	-0.8	0.801687524634008	-0.0054034	0.037466	-0.012751
Trial1	3	1	noBlindfold	counterclockwise	practice	Guided	1	0.5	0	30.41026	0.55199	-1.44999	-0.8	0.801687524634008	-0.026218	0.003601	-0.010713
Trial1	3	1	noBlindfold	counterclockwise	practice	Guided	1	0.5	0	30.43027	0.55199	-1.44999	-0.8	0.801687524634008	-0.0064093	0.016291	0.020387
Trial1	3	1	noBlindfold	counterclockwise	practice	Guided	1	0.5	0	30.45026	0.55199	-1.44999	-0.8	0.801687524634008	-0.027568	-0.026031	0.0060341
Trial1	3	1	noBlindfold	counterclockwise	practice	Guided	1	0.5	0	30.47026	0.55199	-1.44999	-0.8	0.801687524634008	-0.016661	-0.021806	-0.018366
Trial1	3	1	noBlindfold	counterclockwise	practice	Guided	1	0.5	0	30.49026	0.55199	-1.44999	-0.8	0.801687524634008	-0.068534	-0.0048818	-0.039417
Trial1	3	1	noBlindfold	counterclockwise	practice	Guided	1	0.5	0	30.51027	0.55199	-1.44999	-0.8	0.801687524634008	-0.0091454	0.012039	-0.00089763
Trial1	3	1	noBlindfold	counterclockwise	practice	Guided	1	0.5	0	30.53026	0.55198	-1.44999	-0.8	0.801686875308152	0.001763	0.012033	-0.025293
Trial1	3	1	noBlindfold	counterclockwise	practice	Guided	1	0.5	0	30.55026	0.55198	-1.44999	-0.8	0.801686875308152	0.032135	0.01626	-0.014403
Trial1	3	1	noBlindfold	counterclockwise	practice	Guided	1	0.5	0	30.57027	0.55198	-1.44999	-0.8	0.801686875308152	0.0045053	0.041645	-0.0039971
Trial1	3	1	noBlindfold	counterclockwise	practice	Guided	1	0.5	0	30.59026	0.55198	-1.44999	-0.8	0.801686875308152	-0.008461	-0.00067578	-0.0092573
Trial1	3	1	noBlindfold	counterclockwise	practice	Guided	1	0.5	0	30.61026	0.55198	-1.44999	-0.8	0.801686875308152	0.018154	0.020475	-0.0070992
Trial1	3	1	noBlindfold	counterclockwise	practice	Guided	1	0.5	0	30.63026	0.55198	-1.44999	-0.8	0.801686875308152	0.0021087	0.01624	-0.029466
Trial1	3	1	noBlindfold	counterclockwise	practice	Guided	1	0.5	0	30.65027	0.55198	-1.44999	-0.8	0.801686875308152	0.0099661	0.041625	-0.016188
Trial1	3	1	noBlindfold	counterclockwise	practice	Guided	1	0.5	0	30.67026	0.55198	-1.44999	-0.8	0.801686875308152	-0.019692	0.0035313	0.019337
Trial1	3	1	noBlindfold	counterclockwise	practice	Guided	1	0.5	0	30.69026	0.55198	-1.44999	-0.8	0.801686875308152	-0.035402	0.037384	-0.0072146
Trial1	3	1	noBlindfold	counterclockwise	practice	Guided	1	0.5	0	30.71027	0.55198	-1.44999	-0.8	0.801686875308152	-0.002996	-0.017636	-0.013426
Trial1	3	1	noBlindfold	counterclockwise	practice	Guided	1	0.5	0	30.73026	0.55198	-1.44999	-0.8	0.801686875308152	0.01373	-0.021875	-0.0074422
Trial1	3	1	noBlindfold	counterclockwise	practice	Guided	1	0.5	0	30.75026	0.55198	-1.44999	-0.8	0.801686875308152	-0.02175	0.0077466	0.010978
Trial1	3	1	noBlindfold	counterclockwise	practice	Guided	1	0.5	0	30.77026	0.55197	-1.44999	-0.8	0.801686226106846	8.9785E-05	0.037366	-0.0043288
Trial1	3	1	noBlindfold	counterclockwise	practice	Guided	1	0.5	0	30.79027	0.55197	-1.44999	-0.8	0.801686226106846	0.017832	0.003509	-0.0028892
Trial1	3	1	noBlindfold	counterclockwise	practice	Guided	1	0.5	0	30.81026	0.55197	-1.44999	-0.8	0.801686226106846	0.036253	0.041585	-0.0056373
Trial1	3	1	noBlindfold	counterclockwise	practice	Guided	1	0.5	0	30.83026	0.55197	-1.44999	-0.8	0.801686226106846	-0.01186	0.037351	-0.022139
Trial1	3	1	noBlindfold	counterclockwise	practice	Guided	1	0.5	0	30.85027	0.55197	-1.44999	-0.8	0.801686226106846	-0.021069	-0.0049709	-0.01867
Trial1	3	1	noBlindfold	counterclockwise	practice	Guided	1	0.5	0	30.87025	0.55197	-1.44999	-0.8	0.801686226106846	0.010318	0.0077179	-0.02034
Trial1	3	1	noBlindfold	counterclockwise	practice	Guided	1	0.5	0	30.89026	0.55197	-1.44999	-0.8	0.801686226106846	-0.0074222	0.024642	-0.021774
Trial1	3	1	noBlindfold	counterclockwise	practice	Guided	1	0.5	0	30.91026	0.55197	-1.44999	-0.80001	0.801696218624779	-0.014226	0.033096	0.0071781
Trial1	3	1	noBlindfold	counterclockwise	practice	Guided	1	0.5	0	30.93027	0.55197	-1.44999	-0.80001	0.801696218624779	0.0014549	0.0034719	-0.021045
Trial1	3	1	noBlindfold	counterclockwise	practice	Guided	1	0.5	0	30.95026	0.55197	-1.44999	-0.8	0.801686226106846	-0.0012503	0.011932	0.012448
Trial1	3	1	noBlindfold	counterclockwise	practice	Guided	1	0.5	0	30.97026	0.55197	-1.44999	-0.80001	0.801696218624779	-0.0087638	0.024622	-0.012309
Trial1	3	1	noBlindfold	counterclockwise	practice	Guided	1	0.5	0	30.99026	0.55197	-1.44999	-0.8	0.801686226106846	0.014094	0.028847	-0.012306
Trial1	3	1	noBlindfold	counterclockwise	practice	Guided	1	0.5	0	31.01027	0.55196	-1.44999	-0.8	0.80168557703009	-0.024803	-0.0050174	-0.027374
Trial1	3	1	noBlindfold	counterclockwise	practice	Guided	1	0.5	0	31.03026	0.55196	-1.44999	-0.8	0.80168557703009	-0.0090912	-0.013486	-0.0008195
Trial1	3	1	noBlindfold	counterclockwise	practice	Guided	1	0.5	0	31.05026	0.55196	-1.44999	-0.8	0.80168557703009	-0.026152	0.0076694	-0.010625
Trial1	3	1	noBlindfold	counterclockwise	practice	Guided	1	0.5	0	31.07027	0.55196	-1.44999	-0.8	0.80168557703009	-0.0060073	0.033056	0.01629
Trial1	3	1	noBlindfold	counterclockwise	practice	Guided	1	0.5	0	31.09026	0.55196	-1.44999	-0.8	0.80168557703009	-0.014538	0.049978	-0.018994
Trial1	3	1	noBlindfold	counterclockwise	practice	Guided	1	0.5	0	31.11026	0.55196	-1.44999	-0.8	0.80168557703009	-0.053439	0.016115	-0.0043964
Trial1	3	1	noBlindfold	counterclockwise	practice	Guided	1	0.5	0	31.13026	0.55196	-1.44999	-0.8	0.80168557703009	-0.01044	-0.0092789	-0.023769
Trial1	3	1	noBlindfold	counterclockwise	practice	Guided	1	0.5	0	31.15027	0.55196	-1.44999	-0.8	0.80168557703009	-0.017954	0.011876	-0.0015199
Trial1	3	1	noBlindfold	counterclockwise	practice	Guided	1	0.5	0	31.17026	0.55196	-1.44999	-0.8	0.80168557703009	-0.032275	-0.038909	0.0099637
Trial1	3	1	noBlindfold	counterclockwise	practice	Guided	1	0.5	0	31.19026	0.55196	-1.44999	-0.8	0.80168557703009	-0.001901	0.003406	0.020851
Trial1	3	1	noBlindfold	counterclockwise	practice	Guided	1	0.5	0	31.21027	0.55196	-1.44999	-0.8	0.80168557703009	0.017199	-0.0092998	0.0055478
Trial1	3	1	noBlindfold	counterclockwise	practice	Guided	1	0.5	0	31.23026	0.55196	-1.44999	-0.8	0.80168557703009	0.022991	0.054173	-0.010837
Trial1	3	1	noBlindfold	counterclockwise	practice	Guided	1	0.5	0	31.25026	0.55195	-1.44999	-0.8	0.801684928077886	0.0038959	0.033009	0.0044736
Trial1	3	1	noBlindfold	counterclockwise	practice	Guided	1	0.5	0	31.27026	0.55195	-1.44999	-0.8	0.801684928077886	0.031188	-0.00084809	-0.0021041
Trial1	3	1	noBlindfold	counterclockwise	practice	Guided	1	0.5	0	31.29027	0.55195	-1.44999	-0.79998	0.801665061969961	-0.02715	0.0076121	-0.029014
Trial1	3	1	noBlindfold	counterclockwise	practice	Guided	1	0.5	0	31.31026	0.55193	-1.44999	-0.79995	0.801633790623676	-0.075146	0.020301	0.153244
Trial1	3	1	noBlindfold	counterclockwise	practice	Guided	1	0.5	0	31.33026	0.55187	-1.44999	-0.79992	0.801599926846086	-0.177134	0.054146	0.145664
Trial1	3	1	noBlindfold	counterclockwise	practice	Guided	1	0.5	0	31.35027	0.55174	-1.44999	-0.79989	0.801561666306349	-0.107115	-0.017799	0.222877
Trial1	3	1	noBlindfold	counterclockwise	practice	Guided	1	0.5	0	31.37025	0.55158	-1.45	-0.79989	0.801551355731438	-0.043943	-0.00087127	0.265871
Trial1	3	1	noBlindfold	counterclockwise	practice	Guided	1	0.5	0	31.39026	0.55143	-1.45	-0.7999099	0.801561582507213	0.048801	0.037212	0.167972
Trial1	3	1	noBlindfold	counterclockwise	practice	Guided	1	0.5	0	31.41026	0.55138	-1.45	-0.79994	0.801588354380095	0.057266	0.0033571	0.118006
Trial1	3	1	noBlindfold	counterclockwise	practice	Guided	1	0.5	0	31.43027	0.55142	-1.44999	-0.79997	0.801620897815949	0.016579	0.020278	0.013573
Trial1	3	1	noBlindfold	counterclockwise	practice	Guided	1	0.5	0	31.45026	0.55146	-1.44999	-0.8	0.801653327914502	0.016234	-0.026275	0.017758
Trial1	3	1	noBlindfold	counterclockwise	practice	Guided	1	0.5	0	31.47026	0.5515	-1.45	-0.8	0.801655892434621	-0.016844	0.032973	0.040367
Trial1	3	1	noBlindfold	counterclockwise	practice	Guided	1	0.5	0	31.49026	0.5515	-1.45	-0.8	0.801655892434621	-0.013796	-0.00088484	0.0026823
Trial1	3	1	noBlindfold	counterclockwise	practice	Guided	1	0.5	0	31.51027	0.5515	-1.45	-0.8	0.801655892434621	0.032593	0.028733	-0.022077
Trial1	3	1	noBlindfold	counterclockwise	practice	Guided	1	0.5	0	31.53026	0.5515	-1.45	-0.8	0.801655892434621	0.027146	0.032958	-0.0095152
Trial1	3	1	noBlindfold	counterclockwise	practice	Guided	1	0.5	0	31.55026	0.55149	-1.45	-0.8	0.801655253033045	0.0063275	-0.017826	-0.025181
Trial1	3	1	noBlindfold	counterclockwise	practice	Guided	1	0.5	0	31.57027	0.55149	-1.45	-0.8	0.801655253033045	-0.035619	0.037186	-0.0032842
Trial1	3	1	noBlindfold	counterclockwise	practice	Guided	1	0.5	0	31.59026	0.55149	-1.44999	-0.8	0.801655253033045	0.020688	0.024483	0.018125
Trial1	3	1	noBlindfold	counterclockwise	practice	Guided	1	0.5	0	31.61026	0.55149	-1.44999	-0.8	0.801655253033045	-0.024346	0.011783	0.022909
Trial1	3	1	noBlindfold	counterclockwise	practice	Guided	1	0.5	0	31.63026	0.55149	-1.44999	-0.8	0.801655253033045	-0.039714	0.011778	0.0026936
Trial1	3	1	noBlindfold	counterclockwise	practice	Guided	1	0.5	0	31.65027	0.55149	-1.44999	-0.8	0.801655253033045	0.0087427	0.0033133	0.00029875
Trial1	3	1	noBlindfold	counterclockwise	practice	Guided	1	0.5	0	31.67026	0.55149	-1.45	-0.8	0.801655253033045	0.017616	0.045633	0.0010148
Trial1	3	1	noBlindfold	counterclockwise	practice	Guided	1	0.5	0	31.69026	0.55149	-1.45	-0.8	0.801655253033045	-0.01753	0.079481	0.0083075
Trial1	3	1	noBlindfold	counterclockwise	practice	Guided	1	0.5	0	31.71027	0.55149	-1.45	-0.8	0.801655253033045	0.045923	0.0075383	-0.017768
Trial1	3	1	noBlindfold	counterclockwise	practice	Guided	1	0.5	0	31.73026	0.55149	-1.45	-0.8	0.801655253033045	0.0087466	-0.013624	0.00029788
Trial1	3	1	noBlindfold	counterclockwise	practice	Guided	1	0.5	0	31.75026	0.55148	-1.44999	-0.8	0.801654609926912	-0.063946	0.003299	-0.039288
Trial1	3	1	noBlindfold	counterclockwise	practice	Guided	1	0.5	0	31.77026	0.55148	-1.45	-0.8	0.801654609926912	-0.004895	0.0075296	0.0086739
Trial1	3	1	noBlindfold	counterclockwise	practice	Guided	1	0.5	0	31.79027	0.55149	-1.45	-0.8	0.801655253033045	-0.019897	-0.043251	0.023266
Trial1	3	1	noBlindfold	counterclockwise	practice	Guided	1	0.5	0	31.81026	0.55149	-1.45002	-0.8	0.801655253033045	-0.0059516	-0.098229	-0.038808
Trial1	3	1	noBlindfold	counterclockwise	practice	Guided	1	0.5	0	31.83026	0.55149	-1.45003	-0.8	0.801655253033045	-0.05812	-0.123591	-0.00088479
Trial1	3	1	noBlindfold	counterclockwise	practice	Guided	1	0.5	0	31.85027	0.55147	-1.45004	-0.79999	0.801644033507487	-0.115048	-0.068551	0.040857
Trial1	3	1	noBlindfold	counterclockwise	practice	Guided	1	0.5	0	31.87025	0.5514	-1.45003	-0.79997	0.80161961724471	-0.118403	0.024554	0.082706
Trial1	3	1	noBlindfold	counterclockwise	practice	Guided	1	0.5	0	31.89026	0.55129	-1.44999	-0.79993	0.801572656847255	-0.099241	0.045702	0.103975
Trial1	3	1	noBlindfold	counterclockwise	practice	Guided	1	0.5	0	31.91026	0.55095	-1.44994	-0.7999	0.801520994161405	-0.017258	0.151432	0.212968
Trial1	3	1	noBlindfold	counterclockwise	practice	Guided	1	0.5	0	31.93027	0.55082	-1.44991	-0.79987	0.801482760850112	-0.03457	0.231772	0.316837
Trial1	3	1	noBlindfold	counterclockwise	practice	Guided	1	0.5	0	31.95026	0.55073	-1.44988	-0.79986	0.801467125004107	-0.090508	0.290932	0.295346
Trial1	3	1	noBlindfold	counterclockwise	practice	Guided	1	0.5	0	31.97026	0.55067	-1.44986	-0.79988	0.801483315170717	-0.06663	0.278157	0.217172
Trial1	3	1	noBlindfold	counterclockwise	practice	Guided	1	0.5	0	31.99026	0.55063	-1.44986	-0.79992	0.801520646809522	-0.105884	0.210372	0.12838
Trial1	3	1	noBlindfold	counterclockwise	practice	Guided	1	0.5	0	32.01027	0.5504	-1.44992	-0.79994	0.801526134038702	-0.160746	0.019867	0.112527
Trial1	3	1	noBlindfold	counterclockwise	practice	Guided	1	0.5	0	32.03026	0.55015	-1.44997	-0.79997	0.801540439619707	-0.032507	-0.013988	0.017513
Trial1	3	1	noBlindfold	counterclockwise	practice	Guided	1	0.5	0	32.05026	0.5499	-1.45002	-0.79997	0.801524834105069	0.039518	-0.039368	0.065445
Trial1	3	1	noBlindfold	counterclockwise	practice	Guided	1	0.5	0	32.07027	0.54975	-1.45003	-0.79996	0.801505454330293	0.028614	-0.090133	0.120201
Trial1	3	1	noBlindfold	counterclockwise	practice	Guided	1	0.5	0	32.09026	0.54967	-1.45004	-0.79997	0.801510547133563	-0.017815	-0.187434	0.061105
Trial1	3	1	noBlindfold	counterclockwise	practice	Guided	1	0.5	0	32.11026	0.54958	-1.45008	-0.79996	0.80149492074512	-0.099975	-0.157721	0.079403
Trial1	3	1	noBlindfold	counterclockwise	practice	Guided	1	0.5	0	32.13026	0.5495	-1.45007	-0.79995	0.801480041651077	-0.111177	-0.119598	0.107962
Trial1	3	1	noBlindfold	counterclockwise	practice	Guided	1	0.5	0	32.15027	0.54941	-1.45007	-0.79994	0.801464493500685	-0.0088016	-0.15342	0.111961
Trial1	3	1	noBlindfold	counterclockwise	practice	Guided	1	0.5	0	32.17026	0.54935	-1.45005	-0.79993	0.801450863996295	-0.02104	0.0031695	0.15308
Trial1	3	1	noBlindfold	counterclockwise	practice	Guided	1	0.5	0	32.19026	0.54932	-1.45001	-0.79989	0.80140909586156	-0.053038	0.096257	0.217871
Trial1	3	1	noBlindfold	counterclockwise	practice	Guided	1	0.5	0	32.21027	0.54921	-1.44995	-0.79989	0.80140233561553	-0.115084	0.062337	0.212735
Trial1	3	1	noBlindfold	counterclockwise	practice	Guided	1	0.5	0	32.23026	0.54914	-1.44996	-0.79993	0.801437961262256	-0.029888	-0.035004	0.094139
Trial1	3	1	noBlindfold	counterclockwise	practice	Guided	1	0.5	0	32.25026	0.54911	-1.45001	-0.79997	0.801476039441161	0.098629	-0.15347	-0.0018712
Trial1	3	1	noBlindfold	counterclockwise	practice	Guided	1	0.5	0	32.27026	0.54914	-1.45007	-0.79999	0.801497810722845	0.099615	-0.242284	-0.01443
Trial1	3	1	noBlindfold	counterclockwise	practice	Guided	1	0.5	0	32.29027	0.54921	-1.45013	-0.80002	0.801532088072021	0.159933	-0.411459	-0.027243
Trial1	3	1	noBlindfold	counterclockwise	practice	Guided	1	0.5	0	32.31026	0.54949	-1.45023	-0.80004	0.801569254552426	0.238591	-0.491642	-0.079038
Trial1	3	1	noBlindfold	counterclockwise	practice	Guided	1	0.5	0	32.33026	0.54974	-1.45025	-0.80005	0.801594666096742	0.259631	-0.487378	-0.119443
Trial1	3	1	noBlindfold	counterclockwise	practice	Guided	1	0.5	0	32.35027	0.5501	-1.45025	-0.80005	0.801617082129659	0.266397	-0.483055	-0.093572
Trial1	3	1	noBlindfold	counterclockwise	practice	Guided	1	0.5	0	32.37025	0.55054	-1.45024	-0.80004	0.80163477148469	0.15102	-0.432151	-0.102816
Trial1	3	1	noBlindfold	counterclockwise	practice	Guided	1	0.5	0	32.39026	0.55097	-1.45022	-0.8	0.801622018382546	0.025837	-0.398179	-0.045471
Trial1	3	1	noBlindfold	counterclockwise	practice	Guided	1	0.5	0	32.41026	0.55169	-1.45019	-0.79997	0.801638262831503	0.178695	-0.338724	0.05117
Trial1	3	1	noBlindfold	counterclockwise	practice	Guided	1	0.5	0	32.43027	0.55208	-1.45018	-0.79994	0.801633530822194	0.240083	-0.330165	0.119335
Trial1	3	1	noBlindfold	counterclockwise	practice	Guided	1	0.5	0	32.45026	0.55255	-1.45017	-0.79992	0.801644217463743	0.258792	-0.330076	0.162969
Trial1	3	1	noBlindfold	counterclockwise	practice	Guided	1	0.5	0	32.47026	0.55315	-1.45015	-0.7999	0.801663847776307	0.191863	-0.266517	0.216508
Trial1	3	1	noBlindfold	counterclockwise	practice	Guided	1	0.5	0	32.49026	0.55381	-1.45014	-0.79987	0.801677903147277	0.201012	-0.219894	0.267779
Trial1	3	1	noBlindfold	counterclockwise	practice	Guided	1	0.5	0	32.51027	0.5554	-1.45009	-0.79988	0.801796246168358	0.231876	-0.092843	0.215434
Trial1	3	1	noBlindfold	counterclockwise	practice	Guided	1	0.5	0	32.53026	0.55631	-1.45007	-0.79988	0.80185963528892	0.318774	-0.181674	0.220463
Trial1	3	1	noBlindfold	counterclockwise	practice	Guided	1	0.5	0	32.55026	0.55743	-1.45007	-0.79988	0.801939066917278	0.336723	-0.19009	0.256637
Trial1	3	1	noBlindfold	counterclockwise	practice	Guided	1	0.5	0	32.57027	0.55876	-1.4501	-0.79988	0.802035411902457	0.371369	-0.26197	0.252098
Trial1	3	1	noBlindfold	counterclockwise	practice	Guided	1	0.5	0	32.59026	0.56042	-1.45012	-0.79988	0.80215873716824	0.457869	-0.312675	0.229741
Trial1	3	1	noBlindfold	counterclockwise	practice	Guided	1	0.5	0	32.61026	0.56441	-1.45012	-0.79988	0.802469133923526	0.524524	-0.139041	0.244867
Trial1	3	1	noBlindfold	counterclockwise	practice	Guided	1	0.5	0	32.63026	0.56688	-1.4501	-0.79988	0.802671160304089	0.460545	-0.172849	0.264223
Trial1	3	1	noBlindfold	counterclockwise	practice	Guided	1	0.5	0	32.65027	0.56973	-1.45008	-0.79988	0.802913650069919	0.401626	-0.151645	0.254978
Trial1	3	1	noBlindfold	counterclockwise	practice	Guided	1	0.5	0	32.67026	0.57266	-1.45007	-0.79986	0.803153472495233	0.381922	-0.147381	0.274508
Trial1	3	1	noBlindfold	counterclockwise	practice	Guided	1	0.5	0	32.69026	0.57599	-1.45006	-0.7998	0.80340188240466	0.343573	-0.092338	0.355691
Trial1	3	1	noBlindfold	counterclockwise	practice	Guided	1	0.5	0	32.71027	0.583	-1.45002	-0.79978	0.804075227605959	0.366907	-0.020372	0.442172
Trial1	3	1	noBlindfold	counterclockwise	practice	Guided	1	0.5	0	32.73026	0.58688	-1.45001	-0.79977	0.804475094709173	0.340434	-0.028826	0.486373
Trial1	3	1	noBlindfold	counterclockwise	practice	Guided	1	0.5	0	32.75026	0.59082	-1.45001	-0.79977	0.804910134167444	0.329654	0.051582	0.446103
Trial1	3	1	noBlindfold	counterclockwise	practice	Guided	1	0.5	0	32.77026	0.59486	-1.45	-0.79979	0.805395869485006	0.226221	-0.020362	0.404955
Trial1	3	1	noBlindfold	counterclockwise	practice	Guided	1	0.5	0	32.79027	0.5991	-1.45	-0.79981	0.805926071396637	0.220751	-0.02459	0.412959
Trial1	3	1	noBlindfold	counterclockwise	practice	Guided	1	0.5	0	32.81026	0.60747	-1.44999	-0.7998	0.806988172073641	0.224941	0.064268	0.40922
Trial1	3	1	noBlindfold	counterclockwise	practice	Guided	1	0.5	0	32.83026	0.61173	-1.44998	-0.79979	0.807556606080254	0.182849	0.047329	0.431172
Trial1	3	1	noBlindfold	counterclockwise	practice	Guided	1	0.5	0	32.85027	0.61641	-1.44997	-0.79978	0.80820743809883	0.165168	0.038849	0.415636
Trial1	3	1	noBlindfold	counterclockwise	practice	Guided	1	0.5	0	32.87025	0.62058	-1.44997	-0.79978	0.808818590027183	0.16409	0.072683	0.429151
Trial1	3	1	noBlindfold	counterclockwise	practice	Guided	1	0.5	0	32.89026	0.62488	-1.44996	-0.79979	0.809480760772072	0.181887	0.085359	0.42657
Trial1	3	1	noBlindfold	counterclockwise	practice	Guided	1	0.5	0	32.91026	0.63349	-1.44995	-0.7998	0.810863544849392	0.20939	0.110695	0.41231
Trial1	3	1	noBlindfold	counterclockwise	practice	Guided	1	0.5	0	32.93027	0.63793	-1.44994	-0.79981	0.811616115243226	0.232406	0.152978	0.40185
Trial1	3	1	noBlindfold	counterclockwise	practice	Guided	1	0.5	0	32.95026	0.64228	-1.44994	-0.7998199	0.812376476715726	0.188072	0.068313	0.355083
Trial1	3	1	noBlindfold	counterclockwise	practice	Guided	1	0.5	0	32.97026	0.64666	-1.44995	-0.79983	0.813164942935085	0.174119	0.068291	0.350081
Trial1	3	1	noBlindfold	counterclockwise	practice	Guided	1	0.5	0	32.99026	0.66026	-1.44997	-0.79983	0.815727487953423	0.197604	0.102127	0.381909
Trial1	3	1	noBlindfold	counterclockwise	practice	Guided	1	0.5	0	33.01027	0.66026	-1.44993	-0.79984	0.815737306384452	0.307739	0.12744	0.346282
Trial1	3	1	noBlindfold	counterclockwise	practice	Guided	1	0.5	0	33.03026	0.66497	-1.44994	-0.79984	0.816675684108482	0.261558	0.102024	0.312389
Trial1	3	1	noBlindfold	counterclockwise	practice	Guided	1	0.5	0	33.05026	0.6698	-1.44995	-0.7998199	0.817645388220912	0.281248	0.140078	0.381966
Trial1	3	1	noBlindfold	counterclockwise	practice	Guided	1	0.5	0	33.07027	0.67445	-1.44994	-0.7998	0.818604249765053	0.255883	0.152732	0.409122
Trial1	3	1	noBlindfold	counterclockwise	practice	Guided	1	0.5	0	33.09026	0.67911	-1.44991	-0.7998	0.81960996215064	0.16048	0.207691	0.420821
Trial1	3	1	noBlindfold	counterclockwise	practice	Guided	1	0.5	0	33.11026	0.6889	-1.4499	-0.7998199	0.821824284245684	0.212084	0.173731	0.345906
Trial1	3	1	noBlindfold	counterclockwise	practice	Guided	1	0.5	0	33.13026	0.69363	-1.44992	-0.79985	0.822953565482609	0.225744	0.122912	0.285661
Trial1	3	1	noBlindfold	counterclockwise	practice	Guided	1	0.5	0	33.15027	0.6984	-1.44994	-0.79987	0.824108313526374	0.230611	0.034023	0.246668
Trial1	3	1	noBlindfold	counterclockwise	practice	Guided	1	0.5	0	33.17026	0.70339	-1.44997	-0.79987	0.825323837814578	0.274198	0.063629	0.255506
Trial1	3	1	noBlindfold	counterclockwise	practice	Guided	1	0.5	0	33.19026	0.70834	-1.44996	-0.79987	0.826557632702806	0.234093	0.118614	0.254255
Trial1	3	1	noBlindfold	counterclockwise	practice	Guided	1	0.5	0	33.21027	0.71868	-1.44994	-0.79987	0.829224274373588	0.243737	0.165096	0.240109
Trial1	3	1	noBlindfold	counterclockwise	practice	Guided	1	0.5	0	33.23026	0.72387	-1.44992	-0.79985	0.830588824935433	0.295258	0.1989	0.303794
Trial1	3	1	noBlindfold	counterclockwise	practice	Guided	1	0.5	0	33.25026	0.72926	-1.4499	-0.79984	0.832048202518254	0.178521	0.207307	0.343215
Trial1	3	1	noBlindfold	counterclockwise	practice	Guided	1	0.5	0	33.27026	0.7343299	-1.4499	-0.79984	0.833459416370046	0.195094	0.245336	0.311282
Trial1	3	1	noBlindfold	counterclockwise	practice	Guided	1	0.5	0	33.29027	0.74002	-1.44989	-0.79983	0.835067452039311	0.174357	0.190255	0.334482
Trial1	3	1	noBlindfold	counterclockwise	practice	Guided	1	0.5	0	33.31026	0.75002	-1.44989	-0.79984	0.838006021731226	0.1477	0.168974	0.327453
Trial1	3	1	noBlindfold	counterclockwise	practice	Guided	1	0.5	0	33.33026	0.75527	-1.4499	-0.79984	0.839587311455842	0.209796	0.130843	0.324021
Trial1	3	1	noBlindfold	counterclockwise	practice	Guided	1	0.5	0	33.35027	0.76035	-1.44992	-0.79983	0.841136241515915	0.12617	0.215435	0.354741
Trial1	3	1	noBlindfold	counterclockwise	practice	Guided	1	0.5	0	33.37025	0.76551	-1.4499	-0.79983	0.842747649372565	0.119124	0.240761	0.375106
Trial1	3	1	noBlindfold	counterclockwise	practice	Guided	1	0.5	0	33.39026	0.7704	-1.44988	-0.79983	0.844301039696673	0.076958	0.240686	0.343386
Trial1	3	1	noBlindfold	counterclockwise	practice	Guided	1	0.5	0	33.41026	0.77983	-1.44989	-0.79983	0.847368206370167	0.14465	0.155932	0.340042
Trial1	3	1	noBlindfold	counterclockwise	practice	Guided	1	0.5	0	33.43027	0.7845801	-1.44991	-0.79983	0.848948682778081	0.120265	0.138963	0.304731
Trial1	3	1	noBlindfold	counterclockwise	practice	Guided	1	0.5	0	33.45026	0.78927	-1.44993	-0.7998199	0.8505228418302	0.086174	0.168543	0.337566
Trial1	3	1	noBlindfold	counterclockwise	practice	Guided	1	0.5	0	33.47026	0.79375	-1.44992	-0.7998	0.852038236713267	0.088452	0.227736	0.392781
Trial1	3	1	noBlindfold	counterclockwise	practice	Guided	1	0.5	0	33.49026	0.7981	-1.44989	-0.79978	0.853528896847159	0.026832	0.240365	0.430299
Trial1	3	1	noBlindfold	counterclockwise	practice	Guided	1	0.5	0	33.51027	0.80642	-1.44986	-0.79979	0.856479585782016	0.076886	0.312144	0.400389
Trial1	3	1	noBlindfold	counterclockwise	practice	Guided	1	0.5	0	33.53026	0.81029	-1.44985	-0.7998	0.85788109454693	0.04133	0.278209	0.390914
Trial1	3	1	noBlindfold	counterclockwise	practice	Guided	1	0.5	0	33.55026	0.81401	-1.44986	-0.79981	0.859242853673125	0.048465	0.290831	0.379371
Trial1	3	1	noBlindfold	counterclockwise	practice	Guided	1	0.5	0	33.57027	0.81779	-1.44987	-0.79981	0.860631470423079	0.079684	0.23151	0.37883
Trial1	3	1	noBlindfold	counterclockwise	practice	Guided	1	0.5	0	33.59026	0.82112	-1.44988	-0.79981	0.86186663321133	0.098254	0.256838	0.334495
Trial1	3	1	noBlindfold	counterclockwise	practice	Guided	1	0.5	0	33.61026	0.8278	-1.44986	-0.79983	0.864396276779546	0.154438	0.27784	0.311638
Trial1	3	1	noBlindfold	counterclockwise	practice	Guided	1	0.5	0	33.63026	0.83097	-1.44986	-0.79984	0.865612645325945	0.089523	0.265069	0.291034
Trial1	3	1	noBlindfold	counterclockwise	practice	Guided	1	0.5	0	33.65027	0.83407	-1.44987	-0.79985	0.866811827782506	0.139481	0.23961	0.288597
Trial1	3	1	noBlindfold	counterclockwise	practice	Guided	1	0.5	0	33.67026	0.8372099	-1.44988	-0.79984	0.868017639268906	0.08561	0.256469	0.320122
Trial1	3	1	noBlindfold	counterclockwise	practice	Guided	1	0.5	0	33.69026	0.84022	-1.44988	-0.79984	0.86919141133429	0.145214	0.273334	0.344366
Trial1	3	1	noBlindfold	counterclockwise	practice	Guided	1	0.5	0	33.71027	0.84622	-1.44988	-0.79984	0.871557444054863	0.084043	0.252034	0.328298
Trial1	3	1	noBlindfold	counterclockwise	practice	Guided	1	0.5	0	33.73026	0.84911	-1.44987	-0.79984	0.872709502448362	0.103096	0.268887	0.293166
Trial1	3	1	noBlindfold	counterclockwise	practice	Guided	1	0.5	0	33.75026	0.85203	-1.44987	-0.79984	0.873881676631532	0.086823	0.243427	0.303185
Trial1	3	1	noBlindfold	counterclockwise	practice	Guided	1	0.5	0	33.77026	0.85481	-1.44988	-0.79983	0.87499611186156	0.116246	0.201048	0.353403
Trial1	3	1	noBlindfold	counterclockwise	practice	Guided	1	0.5	0	33.79027	0.85754	-1.44989	-0.79981	0.876088399398428	0.121235	0.251773	0.383627
Trial1	3	1	noBlindfold	counterclockwise	practice	Guided	1	0.5	0	33.81026	0.86296	-1.44988	-0.7998199	0.878323342661292	0.076713	0.272799	0.386563
Trial1	3	1	noBlindfold	counterclockwise	practice	Guided	1	0.5	0	33.83026	0.86555	-1.44987	-0.79983	0.879405963759209	0.05588	0.221948	0.34893
Trial1	3	1	noBlindfold	counterclockwise	practice	Guided	1	0.5	0	33.85027	0.86804	-1.44988	-0.79984	0.880453030349032	0.078352	0.226118	0.327234
Trial1	3	1	noBlindfold	counterclockwise	practice	Guided	1	0.5	0	33.87025	0.87069	-1.44989	-0.79985	0.881573065069721	0.124998	0.238745	0.311982
Trial1	3	1	noBlindfold	counterclockwise	practice	Guided	1	0.5	0	33.89026	0.87291	-1.44989	-0.79983	0.882490762052776	0.072438	0.213298	0.355149
Trial1	3	1	noBlindfold	counterclockwise	practice	Guided	1	0.5	0	33.91026	0.8774101	-1.44991	-0.79984	0.884410779837516	0.136918	0.162414	0.355767
Trial1	3	1	noBlindfold	counterclockwise	practice	Guided	1	0.5	0	33.93027	0.87973	-1.44991	-0.79985	0.885412256615188	0.122226	0.162363	0.292851
Trial1	3	1	noBlindfold	counterclockwise	practice	Guided	1	0.5	0	33.95026	0.88182	-1.44991	-0.79986	0.8863196661396	0.061947	0.200402	0.27403
Trial1	3	1	noBlindfold	counterclockwise	practice	Guided	1	0.5	0	33.97026	0.88398	-1.4499	-0.79986	0.887252325133854	0.061837	0.187648	0.273971
Trial1	3	1	noBlindfold	counterclockwise	practice	Guided	1	0.5	0	33.99026	0.88595	-1.4499	-0.79986	0.888106663290773	0.078848	0.162207	0.280372
Trial1	3	1	noBlindfold	counterclockwise	practice	Guided	1	0.5	0	34.01027	0.88998	-1.44991	-0.79986	0.889865376691755	0.151933	0.145181	0.268661
Trial1	3	1	noBlindfold	counterclockwise	practice	Guided	1	0.5	0	34.03026	0.89199	-1.44991	-0.79988	0.890766088042922	0.138521	0.200144	0.233004
Trial1	3	1	noBlindfold	counterclockwise	practice	Guided	1	0.5	0	34.05026	0.89408	-1.44991	-0.79988	0.891687803545028	0.184709	0.17893	0.222116
Trial1	3	1	noBlindfold	counterclockwise	practice	Guided	1	0.5	0	34.07027	0.89612	-1.4499	-0.79986	0.892573293533906	0.135046	0.21273	0.291827
Trial1	3	1	noBlindfold	counterclockwise	practice	Guided	1	0.5	0	34.09026	0.8982	-1.44989	-0.79984	0.893480441284014	0.13439	0.259214	0.329834
Trial1	3	1	noBlindfold	counterclockwise	practice	Guided	1	0.5	0	34.11026	0.90228	-1.44988	-0.79986	0.895324073884692	0.222875	0.220997	0.235577
Trial1	3	1	noBlindfold	counterclockwise	practice	Guided	1	0.5	0	34.13026	0.90429	-1.4499	-0.79987	0.896237895258694	0.183598	0.220946	0.260031
Trial1	3	1	noBlindfold	counterclockwise	practice	Guided	1	0.5	0	34.15027	0.90646	-1.4499	-0.79986	0.897209976394255	0.166361	0.178573	0.287392
Trial1	3	1	noBlindfold	counterclockwise	practice	Guided	1	0.5	0	34.17026	0.90865	-1.44991	-0.79985	0.898195333686387	0.126524	0.174289	0.282069
Trial1	3	1	noBlindfold	counterclockwise	practice	Guided	1	0.5	0	34.19026	0.91071	-1.44991	-0.79985	0.899134437135465	0.133036	0.199628	0.265966
Trial1	3	1	noBlindfold	counterclockwise	practice	Guided	1	0.5	0	34.21027	0.91509	-1.4499	-0.79984	0.901134705473812	0.160224	0.195281	0.3289
Trial1	3	1	noBlindfold	counterclockwise	practice	Guided	1	0.5	0	34.23026	0.91732	-1.44989	-0.79983	0.902155226854426	0.155106	0.254458	0.330644
Trial1	3	1	noBlindfold	counterclockwise	practice	Guided	1	0.5	0	34.25026	0.91947	-1.44988	-0.79984	0.903160627793657	0.14502	0.182454	0.341302
Trial1	3	1	noBlindfold	counterclockwise	practice	Guided	1	0.5	0	34.27026	0.92169	-1.44989	-0.79984	0.904193852979803	0.177523	0.216251	0.327583
Trial1	3	1	noBlindfold	counterclockwise	practice	Guided	1	0.5	0	34.29027	0.92385	-1.4499	-0.79985	0.905212032714488	0.195474	0.203498	0.32936
Trial1	3	1	noBlindfold	counterclockwise	practice	Guided	1	0.5	0	34.31026	0.92831	-1.44991	-0.79986	0.907317754747162	0.183773	0.152615	0.281133
Trial1	3	1	noBlindfold	counterclockwise	practice	Guided	1	0.5	0	34.33026	0.93061	-1.44992	-0.79987	0.908414507417052	0.141808	0.139873	0.258453
Trial1	3	1	noBlindfold	counterclockwise	practice	Guided	1	0.5	0	34.35027	0.93288	-1.44993	-0.79987	0.909492729561517	0.202832	0.160993	0.271042
Trial1	3	1	noBlindfold	counterclockwise	practice	Guided	1	0.5	0	34.37025	0.9352	-1.44993	-0.79986	0.910590489549734	0.181063	0.139794	0.29774
Trial1	3	1	noBlindfold	counterclockwise	practice	Guided	1	0.5	0	34.39026	0.93755	-1.44992	-0.79983	0.911689678461099	0.166539	0.169368	0.304223
Trial1	3	1	noBlindfold	counterclockwise	practice	Guided	1	0.5	0	34.41026	0.94224	-1.4499	-0.79981	0.913932295742904	0.142105	0.236972	0.38136
Trial1	3	1	noBlindfold	counterclockwise	practice	Guided	1	0.5	0	34.43027	0.9446	-1.44988	-0.79981	0.91507662216007	0.171274	0.279213	0.364165
Trial1	3	1	noBlindfold	counterclockwise	practice	Guided	1	0.5	0	34.45026	0.94687	-1.44986	-0.7998199	0.916190327390973	0.150584	0.262207	0.382467
Trial1	3	1	noBlindfold	counterclockwise	practice	Guided	1	0.5	0	34.47026	0.94919	-1.44986	-0.79983	0.917332946439631	0.174187	0.232509	0.373012
Trial1	3	1	noBlindfold	counterclockwise	practice	Guided	1	0.5	0	34.49026	0.95145	-1.44987	-0.79983	0.918441698622665	0.148628	0.219752	0.297341
Trial1	3	1	noBlindfold	counterclockwise	practice	Guided	1	0.5	0	34.51027	0.95614	-1.4499	-0.79983	0.920756100916963	0.203006	0.206948	0.359531
Trial1	3	1	noBlindfold	counterclockwise	practice	Guided	1	0.5	0	34.53026	0.9585201	-1.44989	-0.79984	0.921946158485383	0.180179	0.244971	0.293231
Trial1	3	1	noBlindfold	counterclockwise	practice	Guided	1	0.5	0	34.55026	0.96091	-1.44988	-0.79984	0.923137111752613	0.196774	0.227979	0.333744
Trial1	3	1	noBlindfold	counterclockwise	practice	Guided	1	0.5	0	34.57027	0.96331	-1.44988	-0.7998199	0.92432034794315	0.14521	0.321008	0.347656
Trial1	3	1	noBlindfold	counterclockwise	practice	Guided	1	0.5	0	34.59026	0.96584	-1.44986	-0.7998199	0.925591073499597	0.145905	0.291301	0.373174
Trial1	3	1	noBlindfold	counterclockwise	practice	Guided	1	0.5	0	34.61026	0.97059	-1.44987	-0.79983	0.927999463258219	0.143264	0.227687	0.326089
Trial1	3	1	noBlindfold	counterclockwise	practice	Guided	1	0.5	0	34.63026	0.97287	-1.44988	-0.79983	0.929157731296561	0.171923	0.29533	0.31319
Trial1	3	1	noBlindfold	counterclockwise	practice	Guided	1	0.5	0	34.65027	0.97528	-1.44987	-0.7998199	0.930377917325923	0.163437	0.337564	0.371351
Trial1	3	1	noBlindfold	counterclockwise	practice	Guided	1	0.5	0	34.67026	0.9776	-1.44985	-0.79981	0.931556634465599	0.133621	0.274002	0.358563
Trial1	3	1	noBlindfold	counterclockwise	practice	Guided	1	0.5	0	34.69026	0.97991	-1.44985	-0.7998	0.932734510796003	0.182131	0.286619	0.395205
Trial1	3	1	noBlindfold	counterclockwise	practice	Guided	1	0.5	0	34.71027	0.98456	-1.44985	-0.7998	0.935135555599604	0.181189	0.332999	0.399261
Trial1	3	1	noBlindfold	counterclockwise	practice	Guided	1	0.5	0	34.73026	0.98677	-1.44985	-0.79981	0.936291135088543	0.184031	0.320221	0.378429
Trial1	3	1	noBlindfold	counterclockwise	practice	Guided	1	0.5	0	34.75026	0.9889	-1.44985	-0.7998199	0.937408748716431	0.136626	0.337067	0.363041
Trial1	3	1	noBlindfold	counterclockwise	practice	Guided	1	0.5	0	34.77026	0.99113	-1.44984	-0.7998199	0.938573714672275	0.182913	0.391983	0.352769
Trial1	3	1	noBlindfold	counterclockwise	practice	Guided	1	0.5	0	34.79027	0.99329	-1.44983	-0.7998	0.939688848738737	0.184126	0.349571	0.374147
Trial1	3	1	noBlindfold	counterclockwise	practice	Guided	1	0.5	0	34.81026	0.9976799	-1.44985	-0.7998	0.942000760492952	0.184531	0.281691	0.399621
Trial1	3	1	noBlindfold	counterclockwise	practice	Guided	1	0.5	0	34.83026	0.99993	-1.44985	-0.79981	0.94319986919618	0.165254	0.264682	0.383226
Trial1	3	1	noBlindfold	counterclockwise	practice	Guided	1	0.5	0	34.85027	1.00209	-1.44986	-0.79983	0.944363492158182	0.162659	0.285762	0.362401
Trial1	3	1	noBlindfold	counterclockwise	practice	Guided	1	0.5	0	34.87025	1.0043	-1.44985	-0.7998199	0.945531826408007	0.161767	0.302603	0.349894
Trial1	3	1	noBlindfold	counterclockwise	practice	Guided	1	0.5	0	34.89026	1.00651	-1.44985	-0.79981	0.946703978790637	0.211472	0.332137	0.395034
Trial1	3	1	noBlindfold	counterclockwise	practice	Guided	1	0.5	0	34.91026	1.0109	-1.44984	-0.7998199	0.949068373474889	0.217882	0.310804	0.349256
Trial1	3	1	noBlindfold	counterclockwise	practice	Guided	1	0.5	0	34.93027	1.01315	-1.44985	-0.79983	0.95028993400445	0.183729	0.285331	0.33569
Trial1	3	1	noBlindfold	counterclockwise	practice	Guided	1	0.5	0	34.95026	1.01542	-1.44984	-0.7998199	0.951509224630324	0.201915	0.369876	0.393595
Trial1	3	1	noBlindfold	counterclockwise	practice	Guided	1	0.5	0	34.97026	1.01771	-1.44983	-0.7998	0.952734860731694	0.235079	0.361314	0.411273
Trial1	3	1	noBlindfold	counterclockwise	practice	Guided	1	0.5	0	34.99026	1.02001	-1.44982	-0.79981	0.953994978074485	0.178249	0.403531	0.36878
Trial1	3	1	noBlindfold	counterclockwise	practice	Guided	1	0.5	0	35.01027	1.02475	-1.44981	-0.7998199	0.956595266022445	0.234462	0.390623	0.381451
Trial1	3	1	noBlindfold	counterclockwise	practice	Guided	1	0.5	0	35.03026	1.02714	-1.44982	-0.79981	0.957900112687106	0.193414	0.360905	0.383766
Trial1	3	1	noBlindfold	counterclockwise	practice	Guided	1	0.5	0	35.05026	1.0294	-1.44983	-0.79981	0.959145648122684	0.21272	0.339655	0.373926
Trial1	3	1	noBlindfold	counterclockwise	practice	Guided	1	0.5	0	35.07027	1.0318	-1.44983	-0.7998199	0.960480723470039	0.219453	0.33956	0.357951
Trial1	3	1	noBlindfold	counterclockwise	practice	Guided	1	0.5	0	35.09026	1.03415	-1.44984	-0.79983	0.961792226646875	0.212358	0.288688	0.344135
Trial1	3	1	noBlindfold	counterclockwise	practice	Guided	1	0.5	0	35.11026	1.0389	-1.44983	-0.79983	0.96443832833946	0.208279	0.330825	0.309531
Trial1	3	1	noBlindfold	counterclockwise	practice	Guided	1	0.5	0	35.13026	1.04146	-1.44983	-0.79983	0.965871125963762	0.243878	0.318027	0.340476
Trial1	3	1	noBlindfold	counterclockwise	practice	Guided	1	0.5	0	35.15027	1.04383	-1.44983	-0.7998199	0.967193391081908	0.208515	0.339095	0.335071
Trial1	3	1	noBlindfold	counterclockwise	practice	Guided	1	0.5	0	35.17026	1.04637	-1.44983	-0.79981	0.968615627008435	0.233386	0.377087	0.377139
Trial1	3	1	noBlindfold	counterclockwise	practice	Guided	1	0.5	0	35.19026	1.04878	-1.44982	-0.79978	0.969952277339279	0.22807	0.364293	0.410325
Trial1	3	1	noBlindfold	counterclockwise	practice	Guided	1	0.5	0	35.21027	1.05401	-1.44981	-0.79979	0.972929186035234	0.26538	0.389465	0.399091
Trial1	3	1	noBlindfold	counterclockwise	practice	Guided	1	0.5	0	35.23026	1.05652	-1.4498	-0.7998	0.974368818903225	0.247566	0.342809	0.396356
Trial1	3	1	noBlindfold	counterclockwise	practice	Guided	1	0.5	0	35.25026	1.05914	-1.44981	-0.7998199	0.975883932206668	0.232345	0.334248	0.377009
Trial1	3	1	noBlindfold	counterclockwise	practice	Guided	1	0.5	0	35.27026	1.06188	-1.44983	-0.79981	0.977448284953906	0.316828	0.291838	0.411453
Trial1	3	1	noBlindfold	counterclockwise	practice	Guided	1	0.5	0	35.29027	1.06479	-1.44984	-0.7998	0.979115854856653	0.294584	0.372146	0.408041
Trial1	3	1	noBlindfold	counterclockwise	practice	Guided	1	0.5	0	35.31026	1.07039	-1.44982	-0.7998	0.982356777091534	0.25342	0.350794	0.380406
Trial1	3	1	noBlindfold	counterclockwise	practice	Guided	1	0.5	0	35.33026	1.07335	-1.44982	-0.79981	0.984086475906896	0.238886	0.312608	0.356887
Trial1	3	1	noBlindfold	counterclockwise	practice	Guided	1	0.5	0	35.35027	1.07623	-1.44983	-0.79981	0.985767261237917	0.200235	0.325212	0.372073
Trial1	3	1	noBlindfold	counterclockwise	practice	Guided	1	0.5	0	35.37025	1.0792	-1.44984	-0.7998	0.987498240682422	0.198286	0.337817	0.439814
Trial1	3	1	noBlindfold	counterclockwise	practice	Guided	1	0.5	0	35.39026	1.08209	-1.44984	-0.79979	0.989187987843706	0.281333	0.337725	0.397726
Trial1	3	1	noBlindfold	counterclockwise	practice	Guided	1	0.5	0	35.41026	1.08805	-1.44982	-0.79979	0.992706852700571	0.219087	0.384074	0.41765
Trial1	3	1	noBlindfold	counterclockwise	practice	Guided	1	0.5	0	35.43027	1.09102	-1.44982	-0.79979	0.994469059341646	0.251334	0.324727	0.445403
Trial1	3	1	noBlindfold	counterclockwise	practice	Guided	1	0.5	0	35.45026	1.09402	-1.44981	-0.79978	0.996246827888576	0.226718	0.388096	0.423155
Trial1	3	1	noBlindfold	counterclockwise	practice	Guided	1	0.5	0	35.47026	1.09704	-1.4498	-0.79977	0.998042523611168	0.266772	0.404916	0.480673
Trial1	3	1	noBlindfold	counterclockwise	practice	Guided	1	0.5	0	35.49026	1.10027	-1.4498	-0.79977	0.999978080476206	0.24957	0.392108	0.473679
Trial1	3	1	noBlindfold	counterclockwise	practice	Guided	1	0.5	0	35.51027	1.10633	-1.44982	-0.79978	1.00363543423271	0.25747	0.362291	0.449485
Trial1	3	1	noBlindfold	counterclockwise	practice	Guided	1	0.5	0	35.53026	1.10953	-1.44982	-0.79979	1.00557986781801	0.192318	0.341027	0.426173
Trial1	3	1	noBlindfold	counterclockwise	practice	Guided	1	0.5	0	35.55026	1.11265	-1.44982	-0.79979	1.00747414423744	0.273842	0.383245	0.401178
Trial1	3	1	noBlindfold	counterclockwise	practice	Guided	1	0.5	0	35.57027	1.11578	-1.44981	-0.79979	1.00938054621363	0.264449	0.370444	0.429482
Trial1	3	1	noBlindfold	counterclockwise	practice	Guided	1	0.5	0	35.59026	1.11893	-1.44981	-0.79979	1.01130529838887	0.205434	0.374575	0.402813
Trial1	3	1	noBlindfold	counterclockwise	practice	Guided	1	0.5	0	35.61026	1.1253	-1.44982	-0.79979	1.01521634933572	0.207291	0.361673	0.415923
Trial1	3	1	noBlindfold	counterclockwise	practice	Guided	1	0.5	0	35.63026	1.12852	-1.44981	-0.79977	1.01718703020487	0.238304	0.403887	0.465332
Trial1	3	1	noBlindfold	counterclockwise	practice	Guided	1	0.5	0	35.65027	1.13166	-1.44981	-0.79976	1.01912235191092	0.237343	0.416476	0.476283
Trial1	3	1	noBlindfold	counterclockwise	practice	Guided	1	0.5	0	35.67026	1.13488	-1.44979	-0.79975	1.02111351408654	0.251166	0.40789	0.496235
Trial1	3	1	noBlindfold	counterclockwise	practice	Guided	1	0.5	0	35.69026	1.138	-1.44979	-0.79976	1.02306404815955	0.270514	0.386621	0.490372
Trial1	3	1	noBlindfold	counterclockwise	practice	Guided	1	0.5	0	35.71027	1.14432	-1.4498	-0.79976	1.02701719011319	0.280317	0.352548	0.509131
Trial1	3	1	noBlindfold	counterclockwise	practice	Guided	1	0.5	0	35.73026	1.14753	-1.44981	-0.79977	1.02904183478483	0.218182	0.360907	0.443011
Trial1	3	1	noBlindfold	counterclockwise	practice	Guided	1	0.5	0	35.75026	1.15066	-1.44982	-0.79978	1.03102204437152	0.255125	0.310033	0.441082
Trial1	3	1	noBlindfold	counterclockwise	practice	Guided	1	0.5	0	35.77026	1.15375	-1.44984	-0.79978	1.03297481025504	0.273796	0.322644	0.435773
Trial1	3	1	noBlindfold	counterclockwise	practice	Guided	1	0.5	0	35.79027	1.15707	-1.44985	-0.79976	1.03506380017038	0.308081	0.280245	0.471467
Trial1	3	1	noBlindfold	counterclockwise	practice	Guided	1	0.5	0	35.81026	1.16378	-1.44984	-0.79976	1.03933627180804	0.226416	0.377397	0.470425
Trial1	3	1	noBlindfold	counterclockwise	practice	Guided	1	0.5	0	35.83026	1.16697	-1.44983	-0.79974	1.04136117378481	0.162289	0.389995	0.544936
Trial1	3	1	noBlindfold	counterclockwise	practice	Guided	1	0.5	0	35.85027	1.17041	-1.44981	-0.79974	1.04356778011447	0.179392	0.461815	0.530662
Trial1	3	1	noBlindfold	counterclockwise	practice	Guided	1	0.5	0	35.87025	1.17368	-1.44978	-0.79974	1.04567144269481	0.232319	0.436297	0.50995
Trial1	3	1	noBlindfold	counterclockwise	practice	Guided	1	0.5	0	35.89026	1.17671	-1.44978	-0.79974	1.04762614084747	0.192656	0.431954	0.528689
Trial1	3	1	noBlindfold	counterclockwise	practice	Guided	1	0.5	0	35.91026	1.18293	-1.4498	-0.7997299	1.05164697359309	0.205927	0.414808	0.526747
Trial1	3	1	noBlindfold	counterclockwise	practice	Guided	1	0.5	0	35.93027	1.18622	-1.4498	-0.79974	1.05379404398951	0.220986	0.414687	0.542179
Trial1	3	1	noBlindfold	counterclockwise	practice	Guided	1	0.5	0	35.95026	1.1892	-1.44979	-0.79975	1.05574459337391	0.216268	0.46112	0.515782
Trial1	3	1	noBlindfold	counterclockwise	practice	Guided	1	0.5	0	35.97026	1.19225	-1.44978	-0.79975	1.05773824339259	0.200663	0.469465	0.525845
Trial1	3	1	noBlindfold	counterclockwise	practice	Guided	1	0.5	0	35.99026	1.19526	-1.44978	-0.79974	1.05970308490234	0.1697	0.43126	0.505414
Trial1	3	1	noBlindfold	counterclockwise	practice	Guided	1	0.5	0	36.01027	1.2012	-1.44979	-0.79974	1.06360967732412	0.261916	0.42679	0.532421
Trial1	3	1	noBlindfold	counterclockwise	practice	Guided	1	0.5	0	36.03026	1.20424	-1.44979	-0.79975	1.06562385766843	0.214139	0.392813	0.494143
Trial1	3	1	noBlindfold	counterclockwise	practice	Guided	1	0.5	0	36.05026	1.20712	-1.4498	-0.79974	1.06752175897922	0.256949	0.392706	0.505996
Trial1	3	1	noBlindfold	counterclockwise	practice	Guided	1	0.5	0	36.07027	1.21009	-1.4498	-0.79974	1.06949144946725	0.236205	0.405286	0.519394
Trial1	3	1	noBlindfold	counterclockwise	practice	Guided	1	0.5	0	36.09026	1.21296	-1.44979	-0.79975	1.07140658902392	0.235154	0.430558	0.549103
Trial1	3	1	noBlindfold	counterclockwise	practice	Guided	1	0.5	0	36.11026	1.21865	-1.44977	-0.79976	1.07520873819156	0.22378	0.438774	0.483098
Trial1	3	1	noBlindfold	counterclockwise	practice	Guided	1	0.5	0	36.13026	1.22146	-1.44977	-0.79974	1.07707409381432	0.2052	0.430199	0.509627
Trial1	3	1	noBlindfold	counterclockwise	practice	Guided	1	0.5	0	36.15027	1.22424	-1.44978	-0.79974	1.0789381782373	0.212876	0.489325	0.540875
Trial1	3	1	noBlindfold	counterclockwise	practice	Guided	1	0.5	0	36.17026	1.22708	-1.44977	-0.7997299	1.08083916029726	0.176147	0.417261	0.517206
Trial1	3	1	noBlindfold	counterclockwise	practice	Guided	1	0.5	0	36.19026	1.22979	-1.44978	-0.7997299	1.08266402260753	0.216794	0.442535	0.515993
Trial1	3	1	noBlindfold	counterclockwise	practice	Guided	1	0.5	0	36.21027	1.23529	-1.44977	-0.79972	1.08637172259757	0.226889	0.446539	0.581916
Trial1	3	1	noBlindfold	counterclockwise	practice	Guided	1	0.5	0	36.23026	1.23813	-1.44977	-0.7997299	1.08830327381839	0.192556	0.46757	0.520276
Trial1	3	1	noBlindfold	counterclockwise	practice	Guided	1	0.5	0	36.25026	1.24061	-1.44977	-0.7997299	1.08998677029275	0.203185	0.467452	0.535022
Trial1	3	1	noBlindfold	counterclockwise	practice	Guided	1	0.5	0	36.27026	1.24329	-1.44978	-0.7997299	1.09180947433168	0.278706	0.437707	0.565901
Trial1	3	1	noBlindfold	counterclockwise	practice	Guided	1	0.5	0	36.29027	1.24596	-1.44978	-0.79971	1.09361440095975	0.241875	0.450271	0.567775
Trial1	3	1	noBlindfold	counterclockwise	practice	Guided	1	0.5	0	36.31026	1.25107	-1.44976	-0.7997	1.09709904001409	0.19088	0.543198	0.571463
Trial1	3	1	noBlindfold	counterclockwise	practice	Guided	1	0.5	0	36.33026	1.25355	-1.44975	-0.7997	1.09879834665647	0.161111	0.593947	0.608794
Trial1	3	1	noBlindfold	counterclockwise	practice	Guided	1	0.5	0	36.35027	1.25594	-1.44972	-0.7996899	1.10043146897307	0.225138	0.581251	0.603611
Trial1	3	1	noBlindfold	counterclockwise	practice	Guided	1	0.5	0	36.37025	1.25824	-1.44971	-0.7996899	1.10201265325732	0.221798	0.560092	0.620192
Trial1	3	1	noBlindfold	counterclockwise	practice	Guided	1	0.5	0	36.39026	1.26055	-1.44971	-0.79968	1.10359613531907	0.262761	0.589715	0.618462
Trial1	3	1	noBlindfold	counterclockwise	practice	Guided	1	0.5	0	36.41026	1.26508	-1.44972	-0.7996899	1.10673004032967	0.270796	0.568556	0.595445
Trial1	3	1	noBlindfold	counterclockwise	practice	Guided	1	0.5	0	36.43027	1.26718	-1.44971	-0.7996899	1.10818279810515	0.266682	0.60241	0.616153
Trial1	3	1	noBlindfold	counterclockwise	practice	Guided	1	0.5	0	36.45026	1.26932	-1.4497	-0.79971	1.10967987281776	0.21389	0.627801	0.606435
Trial1	3	1	noBlindfold	counterclockwise	practice	Guided	1	0.5	0	36.47026	1.27142	-1.44971	-0.79972	1.11114395140597	0.224676	0.551629	0.523049
Trial1	3	1	noBlindfold	counterclockwise	practice	Guided	1	0.5	0	36.49026	1.27354	-1.44973	-0.79972	1.11261683602678	0.254023	0.488096	0.558485
Trial1	3	1	noBlindfold	counterclockwise	practice	Guided	1	0.5	0	36.51027	1.27767	-1.44976	-0.7997299	1.11549920028112	0.258188	0.513258	0.528768
Trial1	3	1	noBlindfold	counterclockwise	practice	Guided	1	0.5	0	36.53026	1.27982	-1.44976	-0.79974	1.11700647188355	0.246663	0.50046	0.49731
Trial1	3	1	noBlindfold	counterclockwise	practice	Guided	1	0.5	0	36.55026	1.28193	-1.44975	-0.79972	1.11846623791883	0.282405	0.525822	0.546765
Trial1	3	1	noBlindfold	counterclockwise	practice	Guided	1	0.5	0	36.57027	1.28413	-1.44974	-0.7997	1.11999113072962	0.279494	0.530038	0.584782
Trial1	3	1	noBlindfold	counterclockwise	practice	Guided	1	0.5	0	36.59026	1.28634	-1.44973	-0.79967	1.12151802096861	0.242834	0.538497	0.633544
Trial1	3	1	noBlindfold	counterclockwise	practice	Guided	1	0.5	0	36.61026	1.29058	-1.44972	-0.7996899	1.12450913930932	0.303305	0.551192	0.598201
Trial1	3	1	noBlindfold	counterclockwise	practice	Guided	1	0.5	0	36.63026	1.29282	-1.44972	-0.7997	1.12609219888989	0.273631	0.538497	0.6098
Trial1	3	1	noBlindfold	counterclockwise	practice	Guided	1	0.5	0	36.65027	1.29508	-1.44972	-0.7996899	1.12767740278096	0.244305	0.542729	0.595794
Trial1	3	1	noBlindfold	counterclockwise	practice	Guided	1	0.5	0	36.67026	1.29721	-1.44973	-0.7996899	1.12918012868363	0.309248	0.538473	0.633925
Trial1	3	1	noBlindfold	counterclockwise	practice	Guided	1	0.5	0	36.69026	1.29946	-1.44974	-0.79932	1.13050812509954	0.329126	0.470696	0.599375
Trial1	3	1	noBlindfold	counterclockwise	practice	Guided	1	0.5	0	36.71027	1.30059	-1.44976	-0.79873	1.13089082032352	0.650159	0.45358	0.506666
Trial1	3	1	noBlindfold	counterclockwise	practice	Guided	1	0.5	0	36.73026	1.30039	-1.44978	-0.79788	1.13014894813621	0.662002	0.432302	0.444685
Trial1	3	1	noBlindfold	counterclockwise	practice	Guided	1	0.5	0	36.75026	1.30032	-1.44979	-0.79696	1.12945003643949	0.538197	0.275618	0.271832
Trial1	3	1	noBlindfold	counterclockwise	practice	Guided	1	0.5	0	36.77026	1.30026	-1.44984	-0.7959	1.12865972448463	0.342221	0.195149	0.220992
Trial1	3	1	noBlindfold	counterclockwise	practice	Guided	1	0.5	0	36.79027	1.30018	-1.44989	-0.7934899	1.12690471626001	0.278291	0.309343	0.294232
Trial1	3	1	noBlindfold	counterclockwise	practice	Guided	1	0.5	0	36.81026	1.30017	-1.44981	-0.7920099	1.12585598586187	0.48873	0.499556	0.330015
Trial1	3	1	noBlindfold	counterclockwise	practice	Guided	1	0.5	0	36.83026	1.30022	-1.44978	-0.7904601	1.12480183120535	0.518543	0.469809	0.375438
Trial1	3	1	noBlindfold	counterclockwise	practice	Guided	1	0.5	0	36.85027	1.30024	-1.44976	-0.78871	1.12358692698487	0.365033	0.435857	0.289191
Trial1	3	1	noBlindfold	counterclockwise	practice	Guided	1	0.5	0	36.87025	1.3002	-1.44979	-0.787	1.1223586848915	0.315572	0.346887	0.246031
Trial1	3	1	noBlindfold	counterclockwise	practice	Guided	1	0.5	0	36.89026	1.30016	-1.44982	-0.78353	1.11989962562219	0.309827	0.317172	0.150272
Trial1	3	1	noBlindfold	counterclockwise	practice	Guided	1	0.5	0	36.91026	1.30019	-1.44986	-0.78174	1.11866949277507	0.442246	0.317016	0.120005
Trial1	3	1	noBlindfold	counterclockwise	practice	Guided	1	0.5	0	36.93027	1.30022	-1.44985	-0.78	1.11747577916505	0.451292	0.274607	0.143125
Trial1	3	1	noBlindfold	counterclockwise	practice	Guided	1	0.5	0	36.95026	1.30023	-1.44986	-0.77844	1.11639461050572	0.442741	0.257612	0.06881
Trial1	3	1	noBlindfold	counterclockwise	practice	Guided	1	0.5	0	36.97026	1.30022	-1.44988	-0.77685	1.11527932288479	0.37428	0.185614	0.047165
Trial1	3	1	noBlindfold	counterclockwise	practice	Guided	1	0.5	0	36.99026	1.3002	-1.44989	-0.77393	1.11323298644143	0.340047	0.198249	0.083384
Trial1	3	1	noBlindfold	counterclockwise	practice	Guided	1	0.5	0	37.01027	1.30018	-1.4499	-0.77256	1.11226656876082	0.391822	0.236227	0.024914
Trial1	3	1	noBlindfold	counterclockwise	practice	Guided	1	0.5	0	37.03026	1.30019	-1.4499	-0.77134	1.11142674348274	0.381014	0.206552	0.057082
Trial1	3	1	noBlindfold	counterclockwise	practice	Guided	1	0.5	0	37.05026	1.30019	-1.44991	-0.77021	1.11064282194094	0.379329	0.113402	0.065342
Trial1	3	1	noBlindfold	counterclockwise	practice	Guided	1	0.5	0	37.07027	1.30018	-1.44992	-0.76912	1.10987995126412	0.287042	0.197995	0.026275
Trial1	3	1	noBlindfold	counterclockwise	practice	Guided	1	0.5	0	37.09026	1.30016	-1.44992	-0.76709	1.10845975036882	0.299314	0.104851	0.079958
Trial1	3	1	noBlindfold	counterclockwise	practice	Guided	1	0.5	0	37.11026	1.30015	-1.44993	-0.76603	1.10771930699371	0.321443	0.17671	0.152624
Trial1	3	1	noBlindfold	counterclockwise	practice	Guided	1	0.5	0	37.13026	1.30015	-1.44992	-0.76492	1.10695197822255	0.280094	0.121656	0.225921
Trial1	3	1	noBlindfold	counterclockwise	practice	Guided	1	0.5	0	37.15027	1.30015	-1.44992	-0.76365	1.10607477326609	0.308637	0.214708	0.265576
Trial1	3	1	noBlindfold	counterclockwise	practice	Guided	1	0.5	0	37.17026	1.30014	-1.44992	-0.76217	1.10504623940964	0.29867	0.155418	0.340588
Trial1	3	1	noBlindfold	counterclockwise	practice	Guided	1	0.5	0	37.19026	1.30013	-1.44992	-0.75862	1.10259343473015	0.266409	0.151143	0.342874
Trial1	3	1	noBlindfold	counterclockwise	practice	Guided	1	0.5	0	37.21027	1.30013	-1.44994	-0.75652	1.10114966852705	0.272644	0.074906	0.441822
Trial1	3	1	noBlindfold	counterclockwise	practice	Guided	1	0.5	0	37.23026	1.30013	-1.44995	-0.75385	1.09931698319373	0.269397	0.066418	0.514274
Trial1	3	1	noBlindfold	counterclockwise	practice	Guided	1	0.5	0	37.25026	1.30013	-1.44996	-0.7509201	1.09730987637721	0.196605	0.057936	0.561848
Trial1	3	1	noBlindfold	counterclockwise	practice	Guided	1	0.5	0	37.27026	1.30011	-1.44998	-0.74771	1.095101092736	0.198465	-0.0055493	0.548601
Trial1	3	1	noBlindfold	counterclockwise	practice	Guided	1	0.5	0	37.29027	1.3001	-1.44998	-0.73972	1.08965389885621	0.184048	0.057918	0.531966
Trial1	3	1	noBlindfold	counterclockwise	practice	Guided	1	0.5	0	37.31026	1.30009	-1.44998	-0.73504	1.08647491985895	0.201671	0.0325	0.603817
Trial1	3	1	noBlindfold	counterclockwise	practice	Guided	1	0.5	0	37.33026	1.30009	-1.44998	-0.73009	1.0831322065985	0.124035	-0.014054	0.606004
Trial1	3	1	noBlindfold	counterclockwise	practice	Guided	1	0.5	0	37.35027	1.30009	-1.44997	-0.7248	1.0795735098046	0.196206	0.125572	0.560005
Trial1	3	1	noBlindfold	counterclockwise	practice	Guided	1	0.5	0	37.37025	1.30008	-1.44995	-0.71917	1.07579429500422	0.202026	0.057834	0.552562
Trial1	3	1	noBlindfold	counterclockwise	practice	Guided	1	0.5	0	37.39026	1.30009	-1.44995	-0.7068599	1.06761178348388	0.202731	0.121287	0.406183
Trial1	3	1	noBlindfold	counterclockwise	practice	Guided	1	0.5	0	37.41026	1.30007	-1.44996	-0.70042	1.06334391799921	0.143727	0.184725	0.429879
Trial1	3	1	noBlindfold	counterclockwise	practice	Guided	1	0.5	0	37.43027	1.30008	-1.44997	-0.6936001	1.05887154764794	0.255271	-0.018418	0.391541
Trial1	3	1	noBlindfold	counterclockwise	practice	Guided	1	0.5	0	37.45026	1.30009	-1.44998	-0.68683	1.05445690466685	0.191213	-0.022654	0.367145
Trial1	3	1	noBlindfold	counterclockwise	practice	Guided	1	0.5	0	37.47026	1.30009	-1.45	-0.67992	1.04996912674381	0.199894	-0.04381	0.325128
Trial1	3	1	noBlindfold	counterclockwise	practice	Guided	1	0.5	0	37.49026	1.3001	-1.45001	-0.66541	1.04063945917426	0.196937	-0.018418	0.363025
Trial1	3	1	noBlindfold	counterclockwise	practice	Guided	1	0.5	0	37.51027	1.3001	-1.45	-0.65775	1.03575819405413	0.235539	-0.035346	0.396144
Trial1	3	1	noBlindfold	counterclockwise	practice	Guided	1	0.5	0	37.53026	1.3001	-1.44999	-0.65012	1.03092967778673	0.196428	0.049281	0.409878
Trial1	3	1	noBlindfold	counterclockwise	practice	Guided	1	0.5	0	37.55026	1.3001	-1.44998	-0.6420701	1.02587227069846	0.204916	0.100045	0.458557
Trial1	3	1	noBlindfold	counterclockwise	practice	Guided	1	0.5	0	37.57027	1.30009	-1.44997	-0.63407	1.02087642500493	0.187214	-0.022693	0.33952
Trial1	3	1	noBlindfold	counterclockwise	practice	Guided	1	0.5	0	37.59026	1.30008	-1.44999	-0.61741	1.01060527724768	0.159662	0.061941	0.479584
Trial1	3	1	noBlindfold	counterclockwise	practice	Guided	1	0.5	0	37.61026	1.30008	-1.45001	-0.60857	1.00522903155942	0.230825	-0.170797	0.369329
Trial1	3	1	noBlindfold	counterclockwise	practice	Guided	1	0.5	0	37.63026	1.3001	-1.45006	-0.59963	0.999858037423297	0.298447	-0.280776	0.301274
Trial1	3	1	noBlindfold	counterclockwise	practice	Guided	1	0.5	0	37.65027	1.30012	-1.45008	-0.59088	0.994651368972726	0.236491	-0.039531	0.361854
Trial1	3	1	noBlindfold	counterclockwise	practice	Guided	1	0.5	0	37.67026	1.30013	-1.45006	-0.58184	0.989315855787644	0.278249	-0.115673	0.294547
Trial1	3	1	noBlindfold	counterclockwise	practice	Guided	1	0.5	0	37.69026	1.30013	-1.45007	-0.56453	0.979235502915923	0.255675	-0.170643	0.262924
Trial1	3	1	noBlindfold	counterclockwise	practice	Guided	1	0.5	0	37.71027	1.3001	-1.45007	-0.55555	0.974061466053478	0.242268	-0.128251	0.191833
Trial1	3	1	noBlindfold	counterclockwise	practice	Guided	1	0.5	0	37.73026	1.3001	-1.45008	-0.54685	0.969125848797634	0.155467	-0.081653	0.28599
Trial1	3	1	noBlindfold	counterclockwise	practice	Guided	1	0.5	0	37.75026	1.30009	-1.45007	-0.53819	0.964257445125654	0.222974	-0.111248	0.196612
Trial1	3	1	noBlindfold	counterclockwise	practice	Guided	1	0.5	0	37.77026	1.3001	-1.45006	-0.52934	0.959354347047276	0.220122	-0.221239	0.050492
Trial1	3	1	noBlindfold	counterclockwise	practice	Guided	1	0.5	0	37.79027	1.3001	-1.45008	-0.51209	0.949945311740338	0.090174	-0.068842	0.247345
Trial1	3	1	noBlindfold	counterclockwise	practice	Guided	1	0.5	0	37.81026	1.30005	-1.45006	-0.5037	0.94540665478534	0.11442	-0.199956	0.033761
Trial1	3	1	noBlindfold	counterclockwise	practice	Guided	1	0.5	0	37.83026	1.30005	-1.45007	-0.49537	0.940994937470923	0.135252	-0.0052491	0.179249
Trial1	3	1	noBlindfold	counterclockwise	practice	Guided	1	0.5	0	37.85027	1.30006	-1.45004	-0.48707	0.936660699492477	0.207297	-0.085653	0.090856
Trial1	3	1	noBlindfold	counterclockwise	practice	Guided	1	0.5	0	37.87025	1.30006	-1.44998	-0.47833	0.93214571473957	0.135673	-0.081424	0.153638
Trial1	3	1	noBlindfold	counterclockwise	practice	Guided	1	0.5	0	37.89026	1.30007	-1.45	-0.46229	0.924026050602231	0.065909	0.041316	0.229623
Trial1	3	1	noBlindfold	counterclockwise	practice	Guided	1	0.5	0	37.91026	1.30005	-1.45003	-0.45405	0.919913822823097	0.117934	-0.136387	0.060155
Trial1	3	1	noBlindfold	counterclockwise	practice	Guided	1	0.5	0	37.93027	1.30006	-1.45006	-0.44592	0.915937058778603	0.145112	-0.182895	0.082765
Trial1	3	1	noBlindfold	counterclockwise	practice	Guided	1	0.5	0	37.95026	1.30006	-1.45006	-0.43813	0.912169925543565	0.141737	-0.110931	0.099238
Trial1	3	1	noBlindfold	counterclockwise	practice	Guided	1	0.5	0	37.97026	1.30007	-1.45004	-0.43026	0.908424873371979	0.140215	0.011813	0.038974
Trial1	3	1	noBlindfold	counterclockwise	practice	Guided	1	0.5	0	37.99026	1.30007	-1.45005	-0.41535	0.901458662263357	0.125002	-0.208212	0.091633
Trial1	3	1	noBlindfold	counterclockwise	practice	Guided	1	0.5	0	38.01027	1.30005	-1.45005	-0.40812	0.898132492682247	0.058455	-0.212383	0.05107
Trial1	3	1	noBlindfold	counterclockwise	practice	Guided	1	0.5	0	38.03026	1.30005	-1.45007	-0.40103	0.894933013682337	0.101126	-0.170021	0.164005
Trial1	3	1	noBlindfold	counterclockwise	practice	Guided	1	0.5	0	38.05026	1.30005	-1.45007	-0.3938	0.891716584628749	0.078138	-0.131896	0.03078
Trial1	3	1	noBlindfold	counterclockwise	practice	Guided	1	0.5	0	38.07027	1.30005	-1.45007	-0.38711	0.888782416001284	0.108991	-0.114928	0.085214
Trial1	3	1	noBlindfold	counterclockwise	practice	Guided	1	0.5	0	38.09026	1.30006	-1.45007	-0.37353	0.88296134750066	0.095677	-0.152973	0.055785
Trial1	3	1	noBlindfold	counterclockwise	practice	Guided	1	0.5	0	38.11026	1.30005	-1.45006	-0.367	0.880209647158396	0.042603	-0.097901	0.07071
Trial1	3	1	noBlindfold	counterclockwise	practice	Guided	1	0.5	0	38.13026	1.30004	-1.45005	-0.36039	0.877465069528475	0.086851	-0.174044	0.032543
Trial1	3	1	noBlindfold	counterclockwise	practice	Guided	1	0.5	0	38.15027	1.30003	-1.45006	-0.35393	0.874822514689085	-0.00037482	-0.097836	0.036221
Trial1	3	1	noBlindfold	counterclockwise	practice	Guided	1	0.5	0	38.17026	1.30002	-1.45007	-0.34778	0.872343441093849	0.062013	-0.034319	0.036336
Trial1	3	1	noBlindfold	counterclockwise	practice	Guided	1	0.5	0	38.19026	1.30003	-1.45006	-0.3358	0.867646036405617	0.066661	-0.135851	0.04134
Trial1	3	1	noBlindfold	counterclockwise	practice	Guided	1	0.5	0	38.21027	1.30003	-1.45008	-0.32986	0.865364438014582	0.111603	-0.152688	-0.00089075
Trial1	3	1	noBlindfold	counterclockwise	practice	Guided	1	0.5	0	38.23026	1.30004	-1.45009	-0.32425	0.863250880633906	0.063063	-0.317681	0.036338
Trial1	3	1	noBlindfold	counterclockwise	practice	Guided	1	0.5	0	38.25026	1.30004	-1.4501	-0.31862	0.861151958296295	0.131531	-0.148356	-0.0096219
Trial1	3	1	noBlindfold	counterclockwise	practice	Guided	1	0.5	0	38.27026	1.30004	-1.45009	-0.31346	0.859256177784916	-0.0029538	-0.076373	0.069959
Trial1	3	1	noBlindfold	counterclockwise	practice	Guided	1	0.5	0	38.29027	1.30003	-1.45007	-0.30307	0.85551120389962	0.102474	-0.211752	0.087353
Trial1	3	1	noBlindfold	counterclockwise	practice	Guided	1	0.5	0	38.31026	1.30003	-1.45009	-0.298	0.853728290781325	0.020935	-0.067767	-0.0023083
Trial1	3	1	noBlindfold	counterclockwise	practice	Guided	1	0.5	0	38.33026	1.30002	-1.45008	-0.29302	0.851993466579254	0.015959	-0.084652	0.06633
Trial1	3	1	noBlindfold	counterclockwise	practice	Guided	1	0.5	0	38.35027	1.30002	-1.45006	-0.28822	0.850354584855125	0.066766	-0.038073	0.105752
Trial1	3	1	noBlindfold	counterclockwise	practice	Guided	1	0.5	0	38.37025	1.30003	-1.45005	-0.28348	0.848769056110307	0.081793	-0.033821	-0.011234
Trial1	3	1	noBlindfold	counterclockwise	practice	Guided	1	0.5	0	38.39026	1.30004	-1.45004	-0.27411	0.845695166623477	0.145565	-0.181904	0.207797
Trial1	3	1	noBlindfold	counterclockwise	practice	Guided	1	0.5	0	38.41026	1.30004	-1.45003	-0.2693	0.844148393141204	0.064571	-0.067606	0.206698
Trial1	3	1	noBlindfold	counterclockwise	practice	Guided	1	0.5	0	38.43027	1.30005	-1.45003	-0.26464	0.842682838482451	0.134582	0.00011222	0.128317
Trial1	3	1	noBlindfold	counterclockwise	practice	Guided	1	0.5	0	38.45026	1.30005	-1.45002	-0.25997	0.841227936174317	0.061502	-0.016805	0.1613
Trial1	3	1	noBlindfold	counterclockwise	practice	Guided	1	0.5	0	38.47026	1.30005	-1.45002	-0.25499	0.839702283903759	0.122273	0.012825	0.121455
Trial1	3	1	noBlindfold	counterclockwise	practice	Guided	1	0.5	0	38.49026	1.30004	-1.45001	-0.24571	0.836921392076424	0.059877	-0.046412	0.202854
Trial1	3	1	noBlindfold	counterclockwise	practice	Guided	1	0.5	0	38.51027	1.30003	-1.45002	-0.24087	0.83550364821264	0.022202	-0.084471	0.16496
Trial1	3	1	noBlindfold	counterclockwise	practice	Guided	1	0.5	0	38.53026	1.30002	-1.45003	-0.23601	0.834106031281412	0.019363	-0.075996	0.112865
Trial1	3	1	noBlindfold	counterclockwise	practice	Guided	1	0.5	0	38.55026	1.30001	-1.45002	-0.2311	0.832720336716603	-0.010697	-0.063294	0.23527
Trial1	3	1	noBlindfold	counterclockwise	practice	Guided	1	0.5	0	38.57027	1.30001	-1.45001	-0.22627	0.831392839758442	0.051032	-0.033668	0.222346
Trial1	3	1	noBlindfold	counterclockwise	practice	Guided	1	0.5	0	38.59026	1.30001	-1.45	-0.2165	0.828787183282033	0.0014303	-0.059053	0.24199
Trial1	3	1	noBlindfold	counterclockwise	practice	Guided	1	0.5	0	38.61026	1.30001	-1.44999	-0.21126	0.827433825509876	0.01619	-0.0379	0.257846
Trial1	3	1	noBlindfold	counterclockwise	practice	Guided	1	0.5	0	38.63026	1.3	-1.44999	-0.2061	0.826121739430597	-0.0040849	-0.042139	0.180614
Trial1	3	1	noBlindfold	counterclockwise	practice	Guided	1	0.5	0	38.65027	1.29999	-1.45	-0.20084	0.824815498282963	-0.017232	-0.0040466	0.156349
Trial1	3	1	noBlindfold	counterclockwise	practice	Guided	1	0.5	0	38.67026	1.29999	-1.45002	-0.19552	0.823536260257275	0.010001	-0.080209	0.26498
Trial1	3	1	noBlindfold	counterclockwise	practice	Guided	1	0.5	0	38.69026	1.29998	-1.45003	-0.18449	0.820977733556829	0.027439	-0.075962	0.290957
Trial1	3	1	noBlindfold	counterclockwise	practice	Guided	1	0.5	0	38.71027	1.29999	-1.45001	-0.17885	0.819738508817909	-0.016573	0.0044553	0.087593
Trial1	3	1	noBlindfold	counterclockwise	practice	Guided	1	0.5	0	38.73026	1.3	-1.45003	-0.17331	0.818557440767363	-0.0014329	-0.169027	0.296733
Trial1	3	1	noBlindfold	counterclockwise	practice	Guided	1	0.5	0	38.75026	1.3	-1.45004	-0.16767	0.817381891449342	-0.011183	-0.054741	0.213074
Trial1	3	1	noBlindfold	counterclockwise	practice	Guided	1	0.5	0	38.77026	1.29999	-1.45005	-0.16175	0.816178268379071	-0.132139	-0.084331	0.290547
Trial1	3	1	noBlindfold	counterclockwise	practice	Guided	1	0.5	0	38.79027	1.29998	-1.45006	-0.14985	0.813893667467962	0.025469	-0.164701	0.340835
Trial1	3	1	noBlindfold	counterclockwise	practice	Guided	1	0.5	0	38.81026	1.29998	-1.45005	-0.14363	0.812771466630383	-0.079124	-0.156184	0.340104
Trial1	3	1	noBlindfold	counterclockwise	practice	Guided	1	0.5	0	38.83026	1.29997	-1.45004	-0.13782	0.811755137985976	-0.147958	-0.084225	0.342629
Trial1	3	1	noBlindfold	counterclockwise	practice	Guided	1	0.5	0	38.85027	1.29996	-1.45004	-0.13117	0.810642707506755	-0.041808	-0.105358	0.249073
Trial1	3	1	noBlindfold	counterclockwise	practice	Guided	1	0.5	0	38.87025	1.29995	-1.45004	-0.12484	0.809632653487857	-0.121937	-0.194206	0.262083
Trial1	3	1	noBlindfold	counterclockwise	practice	Guided	1	0.5	0	38.89026	1.29994	-1.45004	-0.112	0.807742643109204	-0.045338	0.0089428	0.222423
Trial1	3	1	noBlindfold	counterclockwise	practice	Guided	1	0.5	0	38.91026	1.29997	-1.45005	-0.10532	0.806873194731518	0.037312	-0.177196	0.21837
Trial1	3	1	noBlindfold	counterclockwise	practice	Guided	1	0.5	0	38.93027	1.29999	-1.45006	-0.098855	0.80607457089166	-0.01842	-0.096766	0.159257
Trial1	3	1	noBlindfold	counterclockwise	practice	Guided	1	0.5	0	38.95026	1.30001	-1.45005	-0.092402	0.805328550621288	-0.030553	-0.088272	0.066455
Trial1	3	1	noBlindfold	counterclockwise	practice	Guided	1	0.5	0	38.97028	1.3	-1.45005	-0.085721	0.804579401751917	-0.050747	-0.02477	0.203811
Trial1	3	1	noBlindfold	counterclockwise	practice	Guided	1	0.5	0	38.99026	1.29998	-1.45003	-0.072458	0.803254655927872	-0.061229	-0.155943	0.210096
Trial1	3	1	noBlindfold	counterclockwise	practice	Guided	1	0.5	0	39.01025	1.29997	-1.45003	-0.066071	0.802693856146709	-0.107559	-0.117822	0.277373
Trial1	3	1	noBlindfold	counterclockwise	practice	Guided	1	0.5	0	39.03027	1.29997	-1.45003	-0.058996	0.802142492664361	-0.074506	-0.012013	0.271484
Trial1	3	1	noBlindfold	counterclockwise	practice	Guided	1	0.5	0	39.05026	1.29996	-1.45002	-0.050411	0.801546815932768	-0.078014	0.026086	0.266351
Trial1	3	1	noBlindfold	counterclockwise	practice	Guided	1	0.5	0	39.07025	1.29996	-1.45001	-0.045477	0.801251637487061	-0.045627	-0.067011	0.178713
Trial1	3	1	noBlindfold	counterclockwise	practice	Guided	1	0.5	0	39.09027	1.29997	-1.45002	-0.038285	0.80088562932233	-0.061225	-0.177015	0.145247
Trial1	3	1	noBlindfold	counterclockwise	practice	Guided	1	0.5	0	39.11026	1.29998	-1.45006	-0.024808	0.800364490438191	-0.036915	-0.176974	0.157139
Trial1	3	1	noBlindfold	counterclockwise	practice	Guided	1	0.5	0	39.13025	1.29997	-1.45007	-0.018101	0.80017479115282	-0.0082763	-0.159974	0.212858
Trial1	3	1	noBlindfold	counterclockwise	practice	Guided	1	0.5	0	39.15027	1.29997	-1.45006	-0.011563	0.800053593896817	-0.077252	-0.13032	0.218897
Trial1	3	1	noBlindfold	counterclockwise	practice	Guided	1	0.5	0	39.17026	1.29996	-1.45006	-0.0045351	0.799972872200739	-0.107885	-0.066811	0.255168
Trial1	3	1	noBlindfold	counterclockwise	practice	Guided	1	0.5	0	39.19025	1.29996	-1.45005	0.0095047	0.80001648011093	-0.085823	0.00092024	0.173899
Trial1	3	1	noBlindfold	counterclockwise	practice	Guided	1	0.5	0	39.21027	1.29995	-1.45004	0.016502	0.800120193667738	-0.088324	-0.134447	0.332193
Trial1	3	1	noBlindfold	counterclockwise	practice	Guided	1	0.5	0	39.23026	1.29995	-1.45005	0.023562	0.8002969299606	-0.095975	-0.096335	0.283178
Trial1	3	1	noBlindfold	counterclockwise	practice	Guided	1	0.5	0	39.25027	1.29996	-1.45005	0.03066	0.800547353194666	-0.02155	-0.079374	0.191813
Trial1	3	1	noBlindfold	counterclockwise	practice	Guided	1	0.5	0	39.27026	1.29997	-1.45007	0.03796	0.800870159126339	-0.054705	-0.142802	0.19744
Trial1	3	1	noBlindfold	counterclockwise	practice	Guided	1	0.5	0	39.29025	1.29999	-1.45009	0.052377	0.801702720623437	-0.038731	-0.151214	0.291127
Trial1	3	1	noBlindfold	counterclockwise	practice	Guided	1	0.5	0	39.31027	1.29996	-1.45006	0.059336	0.802157584222359	-0.110048	-0.01996	0.262531
Trial1	3	1	noBlindfold	counterclockwise	practice	Guided	1	0.5	0	39.33026	1.29994	-1.45005	0.067238	0.802760940405737	-0.114838	-0.062255	0.325878
Trial1	3	1	noBlindfold	counterclockwise	practice	Guided	1	0.5	0	39.35025	1.29993	-1.45005	0.074065	0.803351593115335	-0.116577	-0.168013	0.2367
Trial1	3	1	noBlindfold	counterclockwise	practice	Guided	1	0.5	0	39.37027	1.29993	-1.45005	0.081533	0.80407449159335	-0.187638	-0.083352	0.137773
Trial1	3	1	noBlindfold	counterclockwise	practice	Guided	1	0.5	0	39.39026	1.29993	-1.45005	0.096004	0.805670482470148	-0.155275	-0.184889	0.239371
Trial1	3	1	noBlindfold	counterclockwise	practice	Guided	1	0.5	0	39.41025	1.29995	-1.45006	0.10324	0.806584469890865	-0.16411	-0.214441	0.13404
Trial1	3	1	noBlindfold	counterclockwise	practice	Guided	1	0.5	0	39.43027	1.29994	-1.45007	0.11066	0.807557932506126	-0.116476	-0.172088	0.165942
Trial1	3	1	noBlindfold	counterclockwise	practice	Guided	1	0.5	0	39.45026	1.29995	-1.45007	0.11787	0.80858725311599	-0.085523	-0.167813	0.211393
Trial1	3	1	noBlindfold	counterclockwise	practice	Guided	1	0.5	0	39.47028	1.29995	-1.45007	0.12511	0.809674329895077	-0.122124	-0.091599	0.211833
Trial1	3	1	noBlindfold	counterclockwise	practice	Guided	1	0.5	0	39.49026	1.29994	-1.45007	0.14008	0.812112419556682	-0.107448	-0.0027004	0.124656
Trial1	3	1	noBlindfold	counterclockwise	practice	Guided	1	0.5	0	39.51025	1.29994	-1.45005	0.14743	0.813412431724875	-0.128939	-0.015342	0.28318
Trial1	3	1	noBlindfold	counterclockwise	practice	Guided	1	0.5	0	39.53027	1.29993	-1.45005	0.15485	0.814780143568218	-0.220507	-0.074564	0.20253
Trial1	3	1	noBlindfold	counterclockwise	practice	Guided	1	0.5	0	39.55026	1.29993	-1.45005	0.16253	0.816274561946527	-0.113948	-0.222643	0.256185
Trial1	3	1	noBlindfold	counterclockwise	practice	Guided	1	0.5	0	39.57025	1.29993	-1.45007	0.17001	0.817796770733217	-0.078106	-0.281833	0.23825
Trial1	3	1	noBlindfold	counterclockwise	practice	Guided	1	0.5	0	39.59027	1.29994	-1.4501	0.18504	0.821062713145996	-0.185561	-0.180207	0.270165
Trial1	3	1	noBlindfold	counterclockwise	practice	Guided	1	0.5	0	39.61026	1.29991	-1.45011	0.19253	0.82275374825602	-0.189251	-0.095455	0.204565
Trial1	3	1	noBlindfold	counterclockwise	practice	Guided	1	0.5	0	39.63025	1.2999	-1.45011	0.20024	0.824582297410094	-0.203431	-0.2816	0.227106
Trial1	3	1	noBlindfold	counterclockwise	practice	Guided	1	0.5	0	39.65027	1.29989	-1.45009	0.20776	0.82643106090273	-0.220134	-0.120748	0.240449
Trial1	3	1	noBlindfold	counterclockwise	practice	Guided	1	0.5	0	39.67026	1.29988	-1.45006	0.21552	0.828406257131756	-0.246022	-0.129186	0.199553
Trial1	3	1	noBlindfold	counterclockwise	practice	Guided	1	0.5	0	39.69025	1.29989	-1.45006	0.23109	0.832602348429816	-0.137902	-0.141838	0.28018
Trial1	3	1	noBlindfold	counterclockwise	practice	Guided	1	0.5	0	39.71027	1.2999	-1.4501	0.2384	0.83467027802101	-0.117017	-0.349079	0.207181
Trial1	3	1	noBlindfold	counterclockwise	practice	Guided	1	0.5	0	39.73026	1.29992	-1.45011	0.24616	0.836938882413612	-0.069007	-0.277075	0.196388
Trial1	3	1	noBlindfold	counterclockwise	practice	Guided	1	0.5	0	39.75027	1.29993	-1.45012	0.25369	0.839194123114109	-0.130284	-0.217756	0.289911
Trial1	3	1	noBlindfold	counterclockwise	practice	Guided	1	0.5	0	39.77026	1.29993	-1.45012	0.26122	0.841501069882121	-0.093457	-0.213465	0.2639
Trial1	3	1	noBlindfold	counterclockwise	practice	Guided	1	0.5	0	39.79025	1.29992	-1.45011	0.27617	0.846251631838257	-0.230569	-0.209176	0.163903
Trial1	3	1	noBlindfold	counterclockwise	practice	Guided	1	0.5	0	39.81027	1.29989	-1.4501	0.28391	0.848780872735478	-0.210988	-0.137124	0.271477
Trial1	3	1	noBlindfold	counterclockwise	practice	Guided	1	0.5	0	39.83026	1.29989	-1.45008	0.29144	0.851329171192367	-0.16761	-0.14978	0.268242
Trial1	3	1	noBlindfold	counterclockwise	practice	Guided	1	0.5	0	39.85025	1.2999	-1.45008	0.2994	0.854096170360857	-0.145286	-0.213203	0.169842
Trial1	3	1	noBlindfold	counterclockwise	practice	Guided	1	0.5	0	39.87027	1.29993	-1.45011	0.30667	0.856699861708469	-0.109415	-0.255448	0.263643
Trial1	3	1	noBlindfold	counterclockwise	practice	Guided	1	0.5	0	39.89026	1.29994	-1.45013	0.32171	0.862207339553545	-0.104788	-0.318857	0.25211
Trial1	3	1	noBlindfold	counterclockwise	practice	Guided	1	0.5	0	39.91025	1.29993	-1.45013	0.32901	0.864948405680225	-0.175207	-0.289087	0.240184
Trial1	3	1	noBlindfold	counterclockwise	practice	Guided	1	0.5	0	39.93027	1.29993	-1.45013	0.33633	0.867759197338883	-0.127275	-0.225543	0.289835
Trial1	3	1	noBlindfold	counterclockwise	practice	Guided	1	0.5	0	39.95026	1.29993	-1.45011	0.34365	0.870622460689923	-0.146998	-0.128154	0.216274
Trial1	3	1	noBlindfold	counterclockwise	practice	Guided	1	0.5	0	39.97028	1.29993	-1.45012	0.35116	0.873614043169456	-0.218875	-0.331207	0.18619
[truncated: 25,877 more rows]
