# Supplementary material for: Assessing kinesthetic proprioceptive function of the upper limb: a novel dynamic movement reproduction task using a robotic arm
Source: PeerJ. 2021 May 3;9:e11301. doi: 10.7717/peerj.11301 (PMC8101453; doi:10.7717/peerj.11301)
Supplement: Supplemental Information 2 [file peerj-09-11301-s002.zip › DMR raw data_Study 2_part 1/HMData_PP015_2019-09-25-11-51-06.txt]

Trial1	2	1	blindfold	clockwise	practice	Guided	1	0.5	-0.25	0	0.45005	-1.45	-1.05	0.801557812367948	-0.0074874	0.0054156	0.021046
Trial1	2	1	blindfold	clockwise	practice	Guided	1	0.5	-0.25	0.01292419	0.45004	-1.45	-1.05	0.801558436438111	0.01632	-0.041131	-0.0026914
Trial1	2	1	blindfold	clockwise	practice	Guided	1	0.5	-0.25	0.03291321	0.45004	-1.45	-1.05	0.801558436438111	0.0244	0.026576	0.010447
Trial1	2	1	blindfold	clockwise	practice	Guided	1	0.5	-0.25	0.05291748	0.45004	-1.45	-1.05	0.801558436438111	0.026532	-0.0072835	-0.023085
Trial1	2	1	blindfold	clockwise	practice	Guided	1	0.5	-0.25	0.07292175	0.45004	-1.45	-1.05	0.801558436438111	0.015249	0.0096472	-0.015266
Trial1	2	1	blindfold	clockwise	practice	Guided	1	0.5	-0.25	0.09291077	0.45005	-1.45	-1.05	0.801557812367948	0.030435	0.013879	-0.014419
Trial1	2	1	blindfold	clockwise	practice	Guided	1	0.5	-0.25	0.112915	0.45005	-1.45	-1.05	0.801557812367948	-0.006694	-0.011506	0.0084727
Trial1	2	1	blindfold	clockwise	practice	Guided	1	0.5	-0.25	0.1329193	0.45005	-1.45	-1.05	0.801557812367948	-0.031474	0.0096503	-0.02256
Trial1	2	1	blindfold	clockwise	practice	Guided	1	0.5	-0.25	0.1529236	0.45005	-1.45	-1.05	0.801557812367948	-0.0281	-0.0072792	-0.005511
Trial1	2	1	blindfold	clockwise	practice	Guided	1	0.5	-0.25	0.1729126	0.45005	-1.45	-1.05	0.801557812367948	-0.0281	-0.015743	-0.0055138
Trial1	2	1	blindfold	clockwise	practice	Guided	1	0.5	-0.25	0.1929169	0.45005	-1.45	-1.05	0.801557812367948	0.011867	0.005412	-0.0029737
Trial1	2	1	blindfold	clockwise	practice	Guided	1	0.5	-0.25	0.2129211	0.45005	-1.45	-1.05	0.801557812367948	-0.036985	0.039269	-0.0060813
Trial1	2	1	blindfold	clockwise	practice	Guided	1	0.5	-0.25	0.2329102	0.45005	-1.45	-1.05	0.801557812367948	-0.014249	0.013877	-0.013051
Trial1	2	1	blindfold	clockwise	practice	Guided	1	0.5	-0.25	0.2529144	0.45005	-1.45	-1.05	0.801557812367948	-0.0053672	-0.0030528	-0.012487
Trial1	2	1	blindfold	clockwise	practice	Guided	1	0.5	-0.25	0.2729187	0.45005	-1.45	-1.05	0.801557812367948	0.01293	0.0096436	-0.029535
Trial1	2	1	blindfold	clockwise	practice	Guided	1	0.5	-0.25	0.292923	0.45005	-1.45	-1.05	0.801557812367948	0.02021	0.022338	0.0059739
Trial1	2	1	blindfold	clockwise	practice	Guided	1	0.5	-0.25	0.312912	0.45005	-1.45	-1.05	0.801557812367948	-0.0053705	0.026574	-0.012488
Trial1	2	1	blindfold	clockwise	practice	Guided	1	0.5	-0.25	0.3329163	0.45005	-1.45	-1.05	0.801557812367948	0.0035105	-0.0072802	-0.011922
Trial1	2	1	blindfold	clockwise	practice	Guided	1	0.5	-0.25	0.3529205	0.45005	-1.45	-1.05	0.801557812367948	-0.011142	-0.011512	0.0081884
Trial1	2	1	blindfold	clockwise	practice	Guided	1	0.5	-0.25	0.3729248	0.45005	-1.45	-1.05	0.801557812367948	0.0068853	0.0054147	0.0051248
Trial1	2	1	blindfold	clockwise	practice	Guided	1	0.5	-0.25	0.3929138	0.45005	-1.45	-1.05	0.801557812367948	0.016564	-0.015746	-0.0068884
Trial1	2	1	blindfold	clockwise	practice	Guided	1	0.5	-0.25	0.4129181	0.45006	-1.45	-1.05	0.801557188422396	0.010524	-0.02844	0.017978
Trial1	2	1	blindfold	clockwise	practice	Guided	1	0.5	-0.25	0.4329224	0.45006	-1.45	-1.05	0.801557188422396	-0.0211	-0.019977	0.024386
Trial1	2	1	blindfold	clockwise	practice	Guided	1	0.5	-0.25	0.4529114	0.45006	-1.45	-1.05	0.801557188422396	-0.010619	-0.0030509	-0.00019889
Trial1	2	1	blindfold	clockwise	practice	Guided	1	0.5	-0.25	0.4729156	0.45006	-1.45	-1.05	0.801557188422396	0.0045685	-0.0072819	-0.015836
Trial1	2	1	blindfold	clockwise	practice	Guided	1	0.5	-0.25	0.4929199	0.45006	-1.45	-1.05	0.801557188422396	0.013183	0.0054121	-0.023936
Trial1	2	1	blindfold	clockwise	practice	Guided	1	0.5	-0.25	0.5129242	0.45006	-1.45	-1.05	0.801557188422396	0.0018996	-0.019978	0.013222
Trial1	2	1	blindfold	clockwise	practice	Guided	1	0.5	-0.25	0.5329132	0.45006	-1.45	-1.05	0.801557188422396	-0.013468	0.0096445	-0.025631
Trial1	2	1	blindfold	clockwise	practice	Guided	1	0.5	-0.25	0.5529175	0.45006	-1.45	-1.05	0.801557188422396	-0.0090287	-0.011518	-0.025349
Trial1	2	1	blindfold	clockwise	practice	Guided	1	0.5	-0.25	0.5729218	0.45006	-1.45	-1.05	0.801557188422396	0.020459	0.047728	0.001777
Trial1	2	1	blindfold	clockwise	practice	Guided	1	0.5	-0.25	0.5929108	0.45006	-1.45	-1.05	0.801557188422396	0.01184	0.018106	-0.00298
Trial1	2	1	blindfold	clockwise	practice	Guided	1	0.5	-0.25	0.612915	0.45006	-1.45	-1.05	0.801557188422396	0.007398	-0.024207	-0.0032627
Trial1	2	1	blindfold	clockwise	practice	Guided	1	0.5	-0.25	0.6329193	0.45007	-1.45	-1.05	0.801556564601454	0.016276	-0.0369	-0.0026985
Trial1	2	1	blindfold	clockwise	practice	Guided	1	0.5	-0.25	0.6529236	0.45007	-1.45	-1.05	0.801556564601454	-0.010636	-0.019974	-0.00020222
Trial1	2	1	blindfold	clockwise	practice	Guided	1	0.5	-0.25	0.6729126	0.45007	-1.45	-1.05	0.801556564601454	-0.016942	0.035041	0.028853
Trial1	2	1	blindfold	clockwise	practice	Guided	1	0.5	-0.25	0.6929169	0.45007	-1.45	-1.05	0.801556564601454	0.033509	0.00965	0.0068126
Trial1	2	1	blindfold	clockwise	practice	Guided	1	0.5	-0.25	0.7129211	0.45007	-1.45	-1.05	0.801556564601454	0.0029539	-0.028438	-0.0035484
Trial1	2	1	blindfold	clockwise	practice	Guided	1	0.5	-0.25	0.7329102	0.45007	-1.45	-1.05	0.801556564601454	0.0068627	0.018109	0.0051167
Trial1	2	1	blindfold	clockwise	practice	Guided	1	0.5	-0.25	0.7529144	0.45007	-1.45	-1.05	0.801556564601454	-0.0037983	0.018109	-0.037645
Trial1	2	1	blindfold	clockwise	practice	Guided	1	0.5	-0.25	0.7729187	0.45007	-1.45	-1.05	0.801556564601454	-0.002824	-0.015746	-0.0077368
Trial1	2	1	blindfold	clockwise	practice	Guided	1	0.5	-0.25	0.792923	0.45007	-1.45	-1.05	0.801556564601454	0.011827	0.0096417	0.0020556
Trial1	2	1	blindfold	clockwise	practice	Guided	1	0.5	-0.25	0.812912	0.45007	-1.45	-1.05	0.801556564601454	0.023551	0.0011762	0.023012
Trial1	2	1	blindfold	clockwise	practice	Guided	1	0.5	-0.25	0.8329163	0.45007	-1.45	-1.05	0.801556564601454	-0.0054066	-0.028444	-0.012499
Trial1	2	1	blindfold	clockwise	practice	Guided	1	0.5	-0.25	0.8529205	0.45007	-1.45	-1.05	0.801556564601454	-0.016599	0.0096412	-0.017256
Trial1	2	1	blindfold	clockwise	practice	Guided	1	0.5	-0.25	0.8729248	0.45007	-1.45	-1.05	0.801556564601454	-0.045379	-0.011517	-0.015041
Trial1	2	1	blindfold	clockwise	practice	Guided	1	0.5	-0.25	0.8929138	0.45007	-1.45	-1.05	0.801556564601454	0.0065806	-0.015749	0.0093041
Trial1	2	1	blindfold	clockwise	practice	Guided	1	0.5	-0.25	0.9129181	0.45008	-1.45	-1.05	0.801555942761177	0.01466	0.030802	-0.005768
Trial1	2	1	blindfold	clockwise	practice	Guided	1	0.5	-0.25	0.9329224	0.45008	-1.45	-1.05	0.801555942761177	0.010216	-0.0072844	0.022161
Trial1	2	1	blindfold	clockwise	practice	Guided	1	0.5	-0.25	0.9529114	0.45008	-1.45	-1.05	0.801555942761177	-0.020605	0.0011797	0.015993
Trial1	2	1	blindfold	clockwise	practice	Guided	1	0.5	-0.25	0.9729156	0.45008	-1.45	-1.05	0.801555942761177	0.033486	0.0011811	0.0068053
Trial1	2	1	blindfold	clockwise	practice	Guided	1	0.5	-0.25	0.9929199	0.45008	-1.45	-1.05	0.801555942761177	-0.0046221	0.018106	-0.025079
Trial1	2	1	blindfold	clockwise	practice	Guided	1	0.5	-0.25	1.012924	0.45008	-1.45	-1.05	0.801555942761177	-0.046726	0.013875	0.0059111
Trial1	2	1	blindfold	clockwise	practice	Guided	1	0.5	-0.25	1.032913	0.45008	-1.45	-1.05	0.801555942761177	-0.050903	-0.02421	0.0014366
Trial1	2	1	blindfold	clockwise	practice	Guided	1	0.5	-0.25	1.052917	0.45008	-1.45	-1.05	0.801555942761177	0.0021219	0.013874	0.009016
Trial1	2	1	blindfold	clockwise	practice	Guided	1	0.5	-0.25	1.072922	0.45009	-1.45	-1.05	0.801555321044771	0.0062956	0.026569	0.012643
Trial1	2	1	blindfold	clockwise	practice	Guided	1	0.5	-0.25	1.092911	0.45009	-1.45	-1.05	0.801555321044771	-0.0057002	-0.019984	-0.008317
Trial1	2	1	blindfold	clockwise	practice	Guided	1	0.5	-0.25	1.112915	0.45009	-1.45	-1.05	0.801555321044771	-0.0059692	-0.015746	-0.0041252
Trial1	2	1	blindfold	clockwise	practice	Guided	1	0.5	-0.25	1.132919	0.45009	-1.45	-1.05	0.801555321044771	-0.019292	-0.0072809	-0.0049723
Trial1	2	1	blindfold	clockwise	practice	Guided	1	0.5	-0.25	1.152924	0.45009	-1.45	-1.05	0.801555321044771	-0.007302	-0.0072809	0.016831
Trial1	2	1	blindfold	clockwise	practice	Guided	1	0.5	-0.25	1.172913	0.45009	-1.45	-1.05	0.801555321044771	-0.0088103	0.026573	-0.029559
Trial1	2	1	blindfold	clockwise	practice	Guided	1	0.5	-0.25	1.192917	0.45009	-1.45	-1.05	0.801555321044771	0.0034447	-0.011515	-0.011945
Trial1	2	1	blindfold	clockwise	practice	Guided	1	0.5	-0.25	1.212921	0.45009	-1.45	-1.05	0.801555321044771	0.0026425	-0.019976	0.00062751
Trial1	2	1	blindfold	clockwise	practice	Guided	1	0.5	-0.25	1.23291	0.45009	-1.45	-1.05	0.801555321044771	-0.0067735	0.0054141	0.0084454
Trial1	2	1	blindfold	clockwise	practice	Guided	1	0.5	-0.25	1.252914	0.45009	-1.45	-1.05	0.801555321044771	0.007879	-0.0072832	-0.011666
Trial1	2	1	blindfold	clockwise	practice	Guided	1	0.5	-0.25	1.272919	0.45009	-1.45	-1.05	0.801555321044771	0.002638	0.005412	0.00062418
Trial1	2	1	blindfold	clockwise	practice	Guided	1	0.5	-0.25	1.292923	0.4501	-1.45	-1.05	0.801554697596921	-0.00785	0.009639	0.025207
Trial1	2	1	blindfold	clockwise	practice	Guided	1	0.5	-0.25	1.312912	0.4501	-1.45	-1.05	0.801554697596921	0.0078703	0.0054072	-0.011671
Trial1	2	1	blindfold	clockwise	practice	Guided	1	0.5	-0.25	1.332916	0.4501	-1.45	-1.05	0.801554697596921	-0.037339	0.009641	-0.0019188
Trial1	2	1	blindfold	clockwise	practice	Guided	1	0.5	-0.25	1.352921	0.4501	-1.45	-1.05	0.801554697596921	0.017018	0.013869	-0.015296
Trial1	2	1	blindfold	clockwise	practice	Guided	1	0.5	-0.25	1.372925	0.4501	-1.45	-1.05	0.801554697596921	-0.0078547	-0.019988	0.025207
Trial1	2	1	blindfold	clockwise	practice	Guided	1	0.5	-0.25	1.392914	0.4501	-1.45	-1.05	0.801554697596921	-0.013629	0.039257	0.045881
Trial1	2	1	blindfold	clockwise	practice	Guided	1	0.5	-0.25	1.412918	0.4501	-1.45	-1.05	0.801554697596921	0.0068012	-0.036918	0.005096
Trial1	2	1	blindfold	clockwise	practice	Guided	1	0.5	-0.25	1.432922	0.4501	-1.45	-1.05	0.801554697596921	0.0070664	0.0011664	0.00090544
Trial1	2	1	blindfold	clockwise	practice	Guided	1	0.5	-0.25	1.452911	0.4501	-1.45	-1.05	0.801554697596921	0.020656	0.018093	-0.0024386
Trial1	2	1	blindfold	clockwise	practice	Guided	1	0.5	-0.25	1.472916	0.4501	-1.45	-1.05	0.801554697596921	0.030337	0.01386	-0.0080416
Trial1	2	1	blindfold	clockwise	practice	Guided	1	0.5	-0.25	1.49292	0.4501	-1.45	-1.05	0.801554697596921	-0.0059938	-0.0030721	-0.0041289
Trial1	2	1	blindfold	clockwise	practice	Guided	1	0.5	-0.25	1.512924	0.4501	-1.45	-1.05	0.801554697596921	0.017277	0.013856	-0.019483
Trial1	2	1	blindfold	clockwise	practice	Guided	1	0.5	-0.25	1.532913	0.4501	-1.45	-1.05	0.801554697596921	0.0012868	0.018087	0.021588
Trial1	2	1	blindfold	clockwise	practice	Guided	1	0.5	-0.25	1.552917	0.4501	-1.45	-1.05	0.801554697596921	0.0078594	-0.0073041	-0.011662
Trial1	2	1	blindfold	clockwise	practice	Guided	1	0.5	-0.25	1.572922	0.45011	-1.45	-1.05	0.801554076128627	-0.023762	0.013855	-0.0052557
Trial1	2	1	blindfold	clockwise	practice	Guided	1	0.5	-0.25	1.592911	0.45011	-1.45	-1.05	0.801554076128627	0.021178	0.0011586	-0.010813
Trial1	2	1	blindfold	clockwise	practice	Guided	1	0.5	-0.25	1.612915	0.45011	-1.45	-1.05	0.801554076128627	0.015404	-0.0030752	0.0098619
Trial1	2	1	blindfold	clockwise	practice	Guided	1	0.5	-0.25	1.632919	0.45011	-1.45	-1.05	0.801554076128627	0.033168	0.0096235	0.010992
Trial1	2	1	blindfold	clockwise	practice	Guided	1	0.5	-0.25	1.652924	0.45011	-1.45	-1.05	0.801554076128627	-0.0018305	0.013856	0.00034859
Trial1	2	1	blindfold	clockwise	practice	Guided	1	0.5	-0.25	1.672913	0.45011	-1.45	-1.05	0.801554076128627	0.0073165	-0.003074	-0.0032771
Trial1	2	1	blindfold	clockwise	practice	Guided	1	0.5	-0.25	1.692917	0.45011	-1.45	-1.05	0.801554076128627	-0.0057423	0.026548	-0.0083144
Trial1	2	1	blindfold	clockwise	practice	Guided	1	0.5	-0.25	1.712921	0.45011	-1.45	-1.05	0.801554076128627	-0.019333	0.001157	-0.0049717
Trial1	2	1	blindfold	clockwise	practice	Guided	1	0.5	-0.25	1.73291	0.45011	-1.45	-1.05	0.801554076128627	0.0057144	-0.011539	0.021874
Trial1	2	1	blindfold	clockwise	practice	Guided	1	0.5	-0.25	1.752914	0.45011	-1.45	-1.05	0.801554076128627	0.01566	0.022311	0.022157
Trial1	2	1	blindfold	clockwise	practice	Guided	1	0.5	-0.25	1.772919	0.45011	-1.45	-1.05	0.801554076128627	0.0086435	-0.0030854	-0.024232
Trial1	2	1	blindfold	clockwise	practice	Guided	1	0.5	-0.25	1.792923	0.45011	-1.45	-1.05	0.801554076128627	0.034757	0.035002	-0.02673
Trial1	2	1	blindfold	clockwise	practice	Guided	1	0.5	-0.25	1.812912	0.45011	-1.45	-1.05	0.801554076128627	0.014594	0.022303	0.022439
Trial1	2	1	blindfold	clockwise	practice	Guided	1	0.5	-0.25	1.832916	0.45011	-1.45	-1.05	0.801554076128627	-0.0029036	-0.015785	0.017118
Trial1	2	1	blindfold	clockwise	practice	Guided	1	0.5	-0.25	1.852921	0.45011	-1.45	-1.05	0.801554076128627	2.8437E-05	-0.0030866	-0.02899
Trial1	2	1	blindfold	clockwise	practice	Guided	1	0.5	-0.25	1.872925	0.45011	-1.45	-1.05	0.801554076128627	-0.025108	-0.015783	0.015705
Trial1	2	1	blindfold	clockwise	practice	Guided	1	0.5	-0.25	1.892914	0.45011	-1.45	-1.05	0.801554076128627	-0.0015702	-0.015782	-0.0038402
Trial1	2	1	blindfold	clockwise	practice	Guided	1	0.5	-0.25	1.912918	0.45011	-1.45	-1.05	0.801554076128627	0.0070449	-0.020013	0.00091634
Trial1	2	1	blindfold	clockwise	practice	Guided	1	0.5	-0.25	1.932922	0.45011	-1.45	-1.05	0.801554076128627	-0.0068121	-0.0030849	0.0084549
Trial1	2	1	blindfold	clockwise	practice	Guided	1	0.5	-0.25	1.952911	0.45011	-1.45	-1.05	0.801554076128627	0.0020702	-0.0030847	-0.020322
Trial1	2	1	blindfold	clockwise	practice	Guided	1	0.5	-0.25	1.972916	0.45011	-1.45	-1.05	0.801554076128627	0.0081096	0.018075	-0.015848
Trial1	2	1	blindfold	clockwise	practice	Guided	1	0.5	-0.25	1.99292	0.45011	-1.45	-1.05	0.801554076128627	-0.014364	0.03077	-0.013067
Trial1	2	1	blindfold	clockwise	practice	Guided	1	0.5	-0.25	2.012924	0.45011	-1.45	-1.05	0.801554076128627	-0.0073468	0.013841	0.016836
Trial1	2	1	blindfold	clockwise	practice	Guided	1	0.5	-0.25	2.032913	0.45011	-1.45	-1.05	0.801554076128627	0.0026011	-0.020013	0.00063444
Trial1	2	1	blindfold	clockwise	practice	Guided	1	0.5	-0.25	2.052917	0.45011	-1.45	-1.05	0.801554076128627	0.0062413	-0.011548	0.013489
Trial1	2	1	blindfold	clockwise	practice	Guided	1	0.5	-0.25	2.072922	0.45011	-1.45	-1.05	0.801554076128627	0.012016	0.0096082	-0.0071854
Trial1	2	1	blindfold	clockwise	practice	Guided	1	0.5	-0.25	2.092911	0.45012	-1.45	-1.05	0.80155345292963	0.008103	0.0096061	-0.01585
Trial1	2	1	blindfold	clockwise	practice	Guided	1	0.5	-0.25	2.112915	0.45012	-1.45	-1.05	0.80155345292963	-0.0060215	-0.015788	-0.0041211
Trial1	2	1	blindfold	clockwise	practice	Guided	1	0.5	-0.25	2.132919	0.45012	-1.45	-1.05	0.80155345292963	0.033415	-0.028482	0.0068043
Trial1	2	1	blindfold	clockwise	practice	Guided	1	0.5	-0.25	2.152924	0.45012	-1.45	-1.05	0.80155345292963	-0.001314	0.018068	-0.0080307
Trial1	2	1	blindfold	clockwise	practice	Guided	1	0.5	-0.25	2.172913	0.45012	-1.45	-1.05	0.80155345292963	-0.0092208	-0.049638	0.046176
Trial1	2	1	blindfold	clockwise	practice	Guided	1	0.5	-0.25	2.192917	0.45012	-1.45	-1.05	0.80155345292963	-0.012064	0.039233	0.020742
Trial1	2	1	blindfold	clockwise	practice	Guided	1	0.5	-0.25	2.212921	0.45012	-1.45	-1.05	0.80155345292963	-0.0013176	-0.0030866	-0.008033
Trial1	2	1	blindfold	clockwise	practice	Guided	1	0.5	-0.25	2.23291	0.45012	-1.45	-1.05	0.80155345292963	-0.026899	0.0096052	-0.026494
Trial1	2	1	blindfold	clockwise	practice	Guided	1	0.5	-0.25	2.252914	0.45012	-1.45	-1.05	0.80155345292963	-0.034807	-0.045411	0.027714
Trial1	2	1	blindfold	clockwise	practice	Guided	1	0.5	-0.25	2.272919	0.45012	-1.45	-1.05	0.80155345292963	0.03945	0.026529	-0.018066
Trial1	2	1	blindfold	clockwise	practice	Guided	1	0.5	-0.25	2.292923	0.45012	-1.45	-1.05	0.80155345292963	-0.0029169	-0.0030911	0.017118
Trial1	2	1	blindfold	clockwise	practice	Guided	1	0.5	-0.25	2.312912	0.45012	-1.45	-1.05	0.80155345292963	-0.0081591	0.0053723	0.029409
Trial1	2	1	blindfold	clockwise	practice	Guided	1	0.5	-0.25	2.332916	0.45012	-1.45	-1.05	0.80155345292963	0.0031216	-0.036945	-0.0077521
Trial1	2	1	blindfold	clockwise	practice	Guided	1	0.5	-0.25	2.352921	0.45012	-1.45	-1.05	0.80155345292963	0.056147	0.022299	-0.00017225
Trial1	2	1	blindfold	clockwise	practice	Guided	1	0.5	-0.25	2.372925	0.45012	-1.45	-1.05	0.80155345292963	0.0062281	0.039223	0.013486
Trial1	2	1	blindfold	clockwise	practice	Guided	1	0.5	-0.25	2.392914	0.45012	-1.45	-1.05	0.80155345292963	-0.0018585	0.013831	0.00034935
Trial1	2	1	blindfold	clockwise	practice	Guided	1	0.5	-0.25	2.412918	0.45013	-1.45	-1.05	0.801552831709448	-0.011541	-0.015795	0.012359
Trial1	2	1	blindfold	clockwise	practice	Guided	1	0.5	-0.25	2.432922	0.45012	-1.45	-1.05	0.80155345292963	0.0015176	-0.011563	0.016552
Trial1	2	1	blindfold	clockwise	practice	Guided	1	0.5	-0.25	2.452911	0.45012	-1.45	-1.05	0.80155345292963	0.0067565	0.022289	-0.013593
Trial1	2	1	blindfold	clockwise	practice	Guided	1	0.5	-0.25	2.472916	0.45013	-1.45	-1.05	0.801552831709448	0.015904	-0.0073368	0.0014774
Trial1	2	1	blindfold	clockwise	practice	Guided	1	0.5	-0.25	2.49292	0.45013	-1.45	-1.05	0.801552831709448	-0.024069	-0.032728	-0.0010616
Trial1	2	1	blindfold	clockwise	practice	Guided	1	0.5	-0.25	2.512924	0.45013	-1.45	-1.05	0.801552831709448	0.0039106	-0.0031055	-0.020325
Trial1	2	1	blindfold	clockwise	practice	Guided	1	0.5	-0.25	2.532913	0.45013	-1.45	-1.05	0.801552831709448	-0.0023956	0.0053571	0.0087325
Trial1	2	1	blindfold	clockwise	practice	Guided	1	0.5	-0.25	2.552917	0.45013	-1.45	-1.05	0.801552831709448	0.0087935	-0.015802	0.043112
Trial1	2	1	blindfold	clockwise	practice	Guided	1	0.5	-0.25	2.572922	0.45013	-1.45	-1.05	0.801552831709448	0.0056842	0.005358	0.021869
Trial1	2	1	blindfold	clockwise	practice	Guided	1	0.5	-0.25	2.592911	0.45013	-1.45	-1.05	0.801552831709448	0.0083466	-0.028492	-0.020049
Trial1	2	1	blindfold	clockwise	practice	Guided	1	0.5	-0.25	2.612915	0.45013	-1.45	-1.05	0.801552831709448	0.026908	0.026517	-0.031495
Trial1	2	1	blindfold	clockwise	practice	Guided	1	0.5	-0.25	2.632919	0.45013	-1.45	-1.05	0.801552831709448	-0.009956	-0.01157	-0.012795
Trial1	2	1	blindfold	clockwise	practice	Guided	1	0.5	-0.25	2.652924	0.45013	-1.45	-1.05	0.801552831709448	0.0070071	0.0095903	0.00090976
Trial1	2	1	blindfold	clockwise	practice	Guided	1	0.5	-0.25	2.672913	0.45014	-1.45	-1.05	0.801552208759305	0.014287	-0.036958	0.026623
Trial1	2	1	blindfold	clockwise	practice	Guided	1	0.5	-0.25	2.692917	0.45014	-1.45	-1.05	0.801552208759305	0.011707	0.051911	-0.0030017
Trial1	2	1	blindfold	clockwise	practice	Guided	1	0.5	-0.25	2.712921	0.45014	-1.45	-1.05	0.801552208759305	0.01952	0.0011302	0.013765
Trial1	2	1	blindfold	clockwise	practice	Guided	1	0.5	-0.25	2.73291	0.45014	-1.45	-1.05	0.801552208759305	0.025026	0.013824	-0.002153
Trial1	2	1	blindfold	clockwise	practice	Guided	1	0.5	-0.25	2.752914	0.45014	-1.45	-1.05	0.801552208759305	-0.023028	0.018054	-0.017834
Trial1	2	1	blindfold	clockwise	practice	Guided	1	0.5	-0.25	2.772919	0.45014	-1.45	-1.05	0.801552208759305	0.028666	0.0011256	0.010704
Trial1	2	1	blindfold	clockwise	practice	Guided	1	0.5	-0.25	2.792923	0.45014	-1.45	-1.05	0.801552208759305	0.0038811	0.009591	-0.029563
Trial1	2	1	blindfold	clockwise	practice	Guided	1	0.5	-0.25	2.812912	0.45015	-1.45	-1.05	0.801551585933776	0.024218	0.0095887	0.010423
Trial1	2	1	blindfold	clockwise	practice	Guided	1	0.5	-0.25	2.832916	0.45015	-1.45	-1.05	0.801551585933776	0.026615	-0.028498	-0.027301
Trial1	2	1	blindfold	clockwise	practice	Guided	1	0.5	-0.25	2.852921	0.45015	-1.45	-1.05	0.801551585933776	-0.01602	0.0053562	0.012071
Trial1	2	1	blindfold	clockwise	practice	Guided	1	0.5	-0.25	2.872925	0.45015	-1.45	-1.05	0.801551585933776	0.00334	0.022283	-0.01195
Trial1	2	1	blindfold	clockwise	practice	Guided	1	0.5	-0.25	2.892914	0.45015	-1.45	-1.05	0.801551585933776	-0.020199	0.026507	0.0075969
Trial1	2	1	blindfold	clockwise	practice	Guided	1	0.5	-0.25	2.912918	0.45015	-1.45	-1.05	0.801551585933776	-0.02464	0.013811	0.0073123
Trial1	2	1	blindfold	clockwise	practice	Guided	1	0.5	-0.25	2.932922	0.45015	-1.45	-1.05	0.801551585933776	-0.0024363	-0.0073471	0.0087232
Trial1	2	1	blindfold	clockwise	practice	Guided	1	0.5	-0.25	2.952911	0.45015	-1.45	-1.05	0.801551585933776	-0.018871	0.0011149	-0.013364
Trial1	2	1	blindfold	clockwise	practice	Guided	1	0.5	-0.25	2.972916	0.45015	-1.45	-1.05	0.801551585933776	0.011418	-0.011581	0.0011877
Trial1	2	1	blindfold	clockwise	practice	Guided	1	0.5	-0.25	2.99292	0.45015	-1.45	-1.05	0.801551585933776	0.042236	0.0095794	0.0073567
Trial1	2	1	blindfold	clockwise	practice	Guided	1	0.5	-0.25	3.012924	0.45015	-1.45	-1.05	0.801551585933776	0.006707	-0.032739	0.005098
Trial1	2	1	blindfold	clockwise	practice	Guided	1	0.5	-0.25	3.032913	0.45015	-1.45	-1.05	0.801551585933776	0.012213	0.0053447	-0.011385
Trial1	2	1	blindfold	clockwise	practice	Guided	1	0.5	-0.25	3.052917	0.45015	-1.45	-1.05	0.801551585933776	0.039128	0.030735	-0.013883
Trial1	2	1	blindfold	clockwise	practice	Guided	1	0.5	-0.25	3.072922	0.45015	-1.45	-1.05	0.801551585933776	0.021096	0.0095758	-0.010823
Trial1	2	1	blindfold	clockwise	practice	Guided	1	0.5	-0.25	3.092911	0.45015	-1.45	-1.05	0.801551585933776	0.024467	0.0095742	0.0062243
Trial1	2	1	blindfold	clockwise	practice	Guided	1	0.5	-0.25	3.112915	0.45016	-1.45	-1.05	0.801550966939044	0.020823	0.018037	-0.011109
Trial1	2	1	blindfold	clockwise	practice	Guided	1	0.5	-0.25	3.132919	0.45016	-1.45	-1.05	0.801550966939044	-0.0060903	0.0053395	-0.004136
Trial1	2	1	blindfold	clockwise	practice	Guided	1	0.5	-0.25	3.152924	0.45016	-1.45	-1.05	0.801550966939044	0.00332	-0.020048	-0.011955
Trial1	2	1	blindfold	clockwise	practice	Guided	1	0.5	-0.25	3.172913	0.45016	-1.45	-1.05	0.801550966939044	0.0077598	0.0095719	-0.011673
Trial1	2	1	blindfold	clockwise	practice	Guided	1	0.5	-0.25	3.192917	0.45016	-1.45	-1.05	0.801550966939044	0.018238	0.030728	-0.036258
Trial1	2	1	blindfold	clockwise	practice	Guided	1	0.5	-0.25	3.212921	0.45016	-1.45	-1.05	0.801550966939044	0.014507	-0.032758	0.022424
Trial1	2	1	blindfold	clockwise	practice	Guided	1	0.5	-0.25	3.23291	0.45016	-1.45	-1.05	0.801550966939044	-0.0061013	0.0095609	-0.0041373
Trial1	2	1	blindfold	clockwise	practice	Guided	1	0.5	-0.25	3.252914	0.45016	-1.45	-1.05	0.801550966939044	0.056605	0.026486	-0.0085661
Trial1	2	1	blindfold	clockwise	practice	Guided	1	0.5	-0.25	3.272919	0.45017	-1.45	-1.05	0.801550342509277	-0.018362	-0.0031388	-0.021749
Trial1	2	1	blindfold	clockwise	practice	Guided	1	0.5	-0.25	3.292923	0.45017	-1.45	-1.05	0.801550342509277	0.029949	0.0095591	-0.01026
Trial1	2	1	blindfold	clockwise	practice	Guided	1	0.5	-0.25	3.312912	0.45017	-1.45	-1.05	0.801550342509277	0.0080115	0.022253	-0.015863
Trial1	2	1	blindfold	clockwise	practice	Guided	1	0.5	-0.25	3.332916	0.45017	-1.45	-1.05	0.801550342509277	0.020535	0.034944	-0.002441
Trial1	2	1	blindfold	clockwise	practice	Guided	1	0.5	-0.25	3.352921	0.45017	-1.45	-1.05	0.801550342509277	0.0080096	0.0053221	-0.015863
Trial1	2	1	blindfold	clockwise	practice	Guided	1	0.5	-0.25	3.372925	0.45017	-1.45	-1.05	0.801550342509277	-0.036136	-0.02007	-0.022879
Trial1	2	1	blindfold	clockwise	practice	Guided	1	0.5	-0.25	3.392914	0.45017	-1.45	-1.05	0.801550342509277	0.012183	0.013784	-0.011386
Trial1	2	1	blindfold	clockwise	practice	Guided	1	0.5	-0.25	3.412918	0.45017	-1.45	-1.05	0.801550342509277	0.028079	0.018015	0.019085
Trial1	2	1	blindfold	clockwise	practice	Guided	1	0.5	-0.25	3.432922	0.45017	-1.45	-1.05	0.801550342509277	0.016089	-0.024303	-0.0027205
Trial1	2	1	blindfold	clockwise	practice	Guided	1	0.5	-0.25	3.452911	0.45017	-1.45	-1.05	0.801550342509277	-0.0061172	0.0053201	-0.0041347
Trial1	2	1	blindfold	clockwise	practice	Guided	1	0.5	-0.25	3.472916	0.45017	-1.45	-1.05	0.801550342509277	0.029412	-0.0031443	-0.0018769
Trial1	2	1	blindfold	clockwise	practice	Guided	1	0.5	-0.25	3.49292	0.45017	-1.45	-1.05	0.801550342509277	0.012177	0.02648	-0.011387
Trial1	2	1	blindfold	clockwise	practice	Guided	1	0.5	-0.25	3.512924	0.45017	-1.45	-1.05	0.801550342509277	-0.019445	0.064564	0.024076
Trial1	2	1	blindfold	clockwise	practice	Guided	1	0.5	-0.25	3.532913	0.45018	-1.45	-1.05	0.801549721909568	-0.011896	-0.015841	0.0078764
Trial1	2	1	blindfold	clockwise	practice	Guided	1	0.5	-0.25	3.552917	0.45018	-1.45	-1.05	0.801549721909568	-0.014471	0.0053149	-0.013083
Trial1	2	1	blindfold	clockwise	practice	Guided	1	0.5	-0.25	3.572922	0.45017	-1.45	-1.05	0.801550342509277	0.0011606	0.022242	0.021579
Trial1	2	1	blindfold	clockwise	practice	Guided	1	0.5	-0.25	3.592911	0.45018	-1.45	-1.05	0.801549721909568	-0.0047901	-0.0073822	0.015692
Trial1	2	1	blindfold	clockwise	practice	Guided	1	0.5	-0.25	3.612915	0.45018	-1.45	-1.05	0.801549721909568	0.001159	0.013774	0.021578
Trial1	2	1	blindfold	clockwise	practice	Guided	1	0.5	-0.25	3.632919	0.45018	-1.45	-1.05	0.801549721909568	0.028336	0.0010753	0.01489
Trial1	2	1	blindfold	clockwise	practice	Guided	1	0.5	-0.25	3.652924	0.45018	-1.45	-1.05	0.801549721909568	-0.010301	0.0053032	-0.0086092
Trial1	2	1	blindfold	clockwise	practice	Guided	1	0.5	-0.25	3.672913	0.45018	-1.45	-1.05	0.801549721909568	-0.010303	-0.020092	-0.0086092
Trial1	2	1	blindfold	clockwise	practice	Guided	1	0.5	-0.25	3.692917	0.45018	-1.45	-1.05	0.801549721909568	0.014742	0.013762	0.018232
Trial1	2	1	blindfold	clockwise	practice	Guided	1	0.5	-0.25	3.712921	0.45018	-1.45	-1.05	0.801549721909568	0.01554	0.017994	0.0056573
Trial1	2	1	blindfold	clockwise	practice	Guided	1	0.5	-0.25	3.73291	0.45018	-1.45	-1.05	0.801549721909568	0.028858	0.0052914	0.0065046
Trial1	2	1	blindfold	clockwise	practice	Guided	1	0.5	-0.25	3.752914	0.45018	-1.45	-1.05	0.801549721909568	-0.0016954	-0.020096	-0.0038553
Trial1	2	1	blindfold	clockwise	practice	Guided	1	0.5	-0.25	3.772919	0.45018	-1.45	-1.05	0.801549721909568	0.0019451	0.0052973	0.0090029
Trial1	2	1	blindfold	clockwise	practice	Guided	1	0.5	-0.25	3.792923	0.45018	-1.45	-1.05	0.801549721909568	-0.0095133	0.026456	-0.021182
Trial1	2	1	blindfold	clockwise	practice	Guided	1	0.5	-0.25	3.812912	0.45018	-1.45	-1.05	0.801549721909568	-0.039094	0.0010686	-0.0010707
Trial1	2	1	blindfold	clockwise	practice	Guided	1	0.5	-0.25	3.832916	0.45018	-1.45	-1.05	0.801549721909568	0.0063823	-0.049708	0.0092884
Trial1	2	1	blindfold	clockwise	practice	Guided	1	0.5	-0.25	3.852921	0.45019	-1.45	-1.05	0.801549099581751	-0.0025011	0.02646	0.0087219
Trial1	2	1	blindfold	clockwise	practice	Guided	1	0.5	-0.25	3.872925	0.45019	-1.45	-1.05	0.801549099581751	0.01997	0.03492	0.0059427
Trial1	2	1	blindfold	clockwise	practice	Guided	1	0.5	-0.25	3.892914	0.45019	-1.45	-1.05	0.801549099581751	0.012153	0.013758	-0.01139
Trial1	2	1	blindfold	clockwise	practice	Guided	1	0.5	-0.25	3.912918	0.45019	-1.45	-1.05	0.801549099581751	-0.0056143	0.0010614	-0.023399
Trial1	2	1	blindfold	clockwise	practice	Guided	1	0.5	-0.25	3.932922	0.45019	-1.45	-1.05	0.801549099581751	0.007707	-0.011634	-0.011669
Trial1	2	1	blindfold	clockwise	practice	Guided	1	0.5	-0.25	3.952911	0.45019	-1.45	-1.05	0.801549099581751	0.021561	0.022221	-0.019204
Trial1	2	1	blindfold	clockwise	practice	Guided	1	0.5	-0.25	3.972916	0.45019	-1.45	-1.05	0.801549099581751	0.0071721	-0.020098	-0.0032844
Trial1	2	1	blindfold	clockwise	practice	Guided	1	0.5	-0.25	3.99292	0.45019	-1.45	-1.05	0.801549099581751	0.019431	-0.032796	0.01433
Trial1	2	1	blindfold	clockwise	practice	Guided	1	0.5	-0.25	4.012924	0.45019	-1.45	-1.05	0.801549099581751	0.0019325	-0.020101	0.0090083
Trial1	2	1	blindfold	clockwise	practice	Guided	1	0.5	-0.25	4.032913	0.45019	-1.45	-1.05	0.801549099581751	-0.011127	-0.011639	0.0039688
Trial1	2	1	blindfold	clockwise	practice	Guided	1	0.5	-0.25	4.052917	0.45019	-1.45	-1.05	0.801549099581751	0.0079718	0.0010559	-0.015858
Trial1	2	1	blindfold	clockwise	practice	Guided	1	0.5	-0.25	4.072922	0.45019	-1.45	-1.05	0.801549099581751	0.024939	0.0095179	-0.002154
Trial1	2	1	blindfold	clockwise	practice	Guided	1	0.5	-0.25	4.092911	0.45019	-1.45	-1.05	0.801549099581751	0.0030004	0.0010559	-0.0077609
Trial1	2	1	blindfold	clockwise	practice	Guided	1	0.5	-0.25	4.112915	0.45019	-1.45	-1.05	0.801549099581751	-0.03253	0.017982	-0.010023
Trial1	2	1	blindfold	clockwise	practice	Guided	1	0.5	-0.25	4.132919	0.45019	-1.45	-1.05	0.801549099581751	0.038794	-0.024336	-0.0096956
Trial1	2	1	blindfold	clockwise	practice	Guided	1	0.5	-0.25	4.152924	0.45019	-1.45	-1.05	0.801549099581751	0.019694	0.026443	0.01013
Trial1	2	1	blindfold	clockwise	practice	Guided	1	0.5	-0.25	4.172913	0.45019	-1.45	-1.05	0.801549099581751	-0.014769	0.0095164	-0.0088955
Trial1	2	1	blindfold	clockwise	practice	Guided	1	0.5	-0.25	4.192917	0.45019	-1.45	-1.05	0.801549099581751	-0.010593	0.026442	-0.00442
Trial1	2	1	blindfold	clockwise	practice	Guided	1	0.5	-0.25	4.212921	0.45019	-1.45	-1.05	0.801549099581751	0.0061044	0.034903	0.013475
Trial1	2	1	blindfold	clockwise	practice	Guided	1	0.5	-0.25	4.23291	0.45019	-1.45	-1.05	0.801549099581751	0.0063704	-0.020116	-0.019493
Trial1	2	1	blindfold	clockwise	practice	Guided	1	0.5	-0.25	4.252914	0.45019	-1.45	-1.05	0.801549099581751	0.0024636	0.034901	-0.010544
Trial1	2	1	blindfold	clockwise	practice	Guided	1	0.5	-0.25	4.272919	0.45019	-1.45	-1.05	0.801549099581751	-0.0061523	0.0052781	-0.0041396
Trial1	2	1	blindfold	clockwise	practice	Guided	1	0.5	-0.25	4.292923	0.45019	-1.45	-1.05	0.801549099581751	0.0094784	-0.0031818	0.030521
Trial1	2	1	blindfold	clockwise	practice	Guided	1	0.5	-0.25	4.312912	0.45019	-1.45	-1.05	0.801549099581751	0.01685	-0.015876	-0.0032935
Trial1	2	1	blindfold	clockwise	practice	Guided	1	0.5	-0.25	4.332916	0.45019	-1.45	-1.05	0.801549099581751	-0.010598	0.02644	0.024636
Trial1	2	1	blindfold	clockwise	practice	Guided	1	0.5	-0.25	4.352921	0.4502	-1.45	-1.05	0.801548479230159	-0.022592	0.001048	-0.026226
Trial1	2	1	blindfold	clockwise	practice	Guided	1	0.5	-0.25	4.372925	0.4502	-1.45	-1.05	0.801548479230159	0.010799	-0.024342	0.0095676
Trial1	2	1	blindfold	clockwise	practice	Guided	1	0.5	-0.25	4.392914	0.4502	-1.45	-1.05	0.801548479230159	0.0032487	0.0052755	-0.011952
Trial1	2	1	blindfold	clockwise	practice	Guided	1	0.5	-0.25	4.412918	0.4502	-1.45	-1.05	0.801548479230159	-0.020557	0.0095076	0.011787
Trial1	2	1	blindfold	clockwise	practice	Guided	1	0.5	-0.25	4.432922	0.4502	-1.45	-1.05	0.801548479230159	0.0027146	-0.0031882	-0.0035679
Trial1	2	1	blindfold	clockwise	practice	Guided	1	0.5	-0.25	4.452911	0.4502	-1.45	-1.05	0.801548479230159	0.025721	0.009508	-0.014728
Trial1	2	1	blindfold	clockwise	practice	Guided	1	0.5	-0.25	4.472916	0.4502	-1.45	-1.05	0.801548479230159	0.029091	0.0010428	0.0023179
Trial1	2	1	blindfold	clockwise	practice	Guided	1	0.5	-0.25	4.49292	0.4502	-1.45	-1.05	0.801548479230159	0.0099873	0.017968	0.022145
Trial1	2	1	blindfold	clockwise	practice	Guided	1	0.5	-0.25	4.512924	0.45021	-1.45	-1.05	0.801547857151201	-0.024741	-0.015885	0.0073102
Trial1	2	1	blindfold	clockwise	practice	Guided	1	0.5	-0.25	4.532913	0.45021	-1.45	-1.05	0.801547857151201	-0.047482	-0.0031895	0.01428
Trial1	2	1	blindfold	clockwise	practice	Guided	1	0.5	-0.25	4.552917	0.45021	-1.45	-1.05	0.801547857151201	0.024906	-0.0031899	-0.0021595
Trial1	2	1	blindfold	clockwise	practice	Guided	1	0.5	-0.25	4.572922	0.45021	-1.45	-1.05	0.801547857151201	0.0029634	0.034898	-0.0077621
Trial1	2	1	blindfold	clockwise	practice	Guided	1	0.5	-0.25	4.592911	0.45021	-1.45	-1.05	0.801547857151201	-0.020844	-0.0074215	0.015976
Trial1	2	1	blindfold	clockwise	practice	Guided	1	0.5	-0.25	4.612915	0.45021	-1.45	-1.05	0.801547857151201	0.014415	-0.020119	0.022428
Trial1	2	1	blindfold	clockwise	practice	Guided	1	0.5	-0.25	4.632919	0.45021	-1.45	-1.05	0.801547857151201	-0.0101	-0.032816	0.0017523
Trial1	2	1	blindfold	clockwise	practice	Guided	1	0.5	-0.25	4.652924	0.45021	-1.45	-1.05	0.801547857151201	-0.022891	0.0052701	-0.0086084
Trial1	2	1	blindfold	clockwise	practice	Guided	1	0.5	-0.25	4.672913	0.45021	-1.45	-1.05	0.801547857151201	0.028268	0.022196	0.014891
Trial1	2	1	blindfold	clockwise	practice	Guided	1	0.5	-0.25	4.692917	0.45022	-1.45	-1.05	0.801547237047727	-0.016413	-0.015891	0.016257
Trial1	2	1	blindfold	clockwise	practice	Guided	1	0.5	-0.25	4.712921	0.45022	-1.45	-1.05	0.801547237047727	0.011032	-0.011656	0.0053784
Trial1	2	1	blindfold	clockwise	practice	Guided	1	0.5	-0.25	4.73291	0.45022	-1.45	-1.05	0.801547237047727	0.0026807	-0.0031886	-0.0035693
Trial1	2	1	blindfold	clockwise	practice	Guided	1	0.5	-0.25	4.752914	0.45022	-1.45	-1.05	0.801547237047727	0.013161	0.026433	-0.028155
Trial1	2	1	blindfold	clockwise	practice	Guided	1	0.5	-0.25	4.772919	0.45022	-1.45	-1.05	0.801547237047727	-0.0075354	-0.0074262	0.016823
Trial1	2	1	blindfold	clockwise	practice	Guided	1	0.5	-0.25	4.792923	0.45022	-1.45	-1.05	0.801547237047727	0.042912	0.013735	-0.0052212
Trial1	2	1	blindfold	clockwise	practice	Guided	1	0.5	-0.25	4.812912	0.45022	-1.45	-1.05	0.801547237047727	-0.0070039	0.0095004	0.0084382
Trial1	2	1	blindfold	clockwise	practice	Guided	1	0.5	-0.25	4.832916	0.45022	-1.45	-1.05	0.801547237047727	-0.037293	-0.0074239	-0.0061144
Trial1	2	1	blindfold	clockwise	practice	Guided	1	0.5	-0.25	4.852921	0.45022	-1.45	-1.05	0.801547237047727	0.01129	-0.024351	0.0067885
Trial1	2	1	blindfold	clockwise	practice	Guided	1	0.5	-0.25	4.872925	0.45022	-1.45	-1.05	0.801547237047727	0.015463	-0.015887	0.022707
Trial1	2	1	blindfold	clockwise	practice	Guided	1	0.5	-0.25	4.892914	0.45022	-1.45	-1.05	0.801547237047727	0.0071139	0.030664	-0.024532
Trial1	2	1	blindfold	clockwise	practice	Guided	1	0.5	-0.25	4.912918	0.45023	-1.45	-1.05	0.801546615217628	0.015992	0.030662	-0.0027283
Trial1	2	1	blindfold	clockwise	practice	Guided	1	0.5	-0.25	4.932922	0.45023	-1.45	-1.05	0.801546615217628	0.0024011	0.0052685	0.00061478
Trial1	2	1	blindfold	clockwise	practice	Guided	1	0.5	-0.25	4.952911	0.45023	-1.45	-1.05	0.801546615217628	-0.0064809	-0.0031949	5.0945E-05
Trial1	2	1	blindfold	clockwise	practice	Guided	1	0.5	-0.25	4.972916	0.45023	-1.45	-1.05	0.801546615217628	0.0029319	0.022196	-0.0077684
Trial1	2	1	blindfold	clockwise	practice	Guided	1	0.5	-0.25	4.99292	0.45023	-1.45	-1.05	0.801546615217628	0.0013318	-0.0074277	0.01738
Trial1	2	1	blindfold	clockwise	practice	Guided	1	0.5	-0.25	5.012924	0.45023	-1.45	-1.05	0.801546615217628	0.016257	-0.0074281	-0.0069226
Trial1	2	1	blindfold	clockwise	practice	Guided	1	0.5	-0.25	5.032913	0.45023	-1.45	-1.05	0.801546615217628	-0.0033755	-0.015893	0.02129
Trial1	2	1	blindfold	clockwise	practice	Guided	1	0.5	-0.25	5.052917	0.45023	-1.45	-1.05	0.801546615217628	-0.0159	0.017963	0.0078664
Trial1	2	1	blindfold	clockwise	practice	Guided	1	0.5	-0.25	5.072922	0.45023	-1.45	-1.05	0.801546615217628	0.015986	0.0010329	-0.002732
Trial1	2	1	blindfold	clockwise	practice	Guided	1	0.5	-0.25	5.092911	0.45023	-1.45	-1.05	0.801546615217628	-0.032067	0.026424	-0.018414
Trial1	2	1	blindfold	clockwise	practice	Guided	1	0.5	-0.25	5.112915	0.45023	-1.45	-1.05	0.801546615217628	0.023533	-0.0031998	0.01879
Trial1	2	1	blindfold	clockwise	practice	Guided	1	0.5	-0.25	5.132919	0.45023	-1.45	-1.05	0.801546615217628	-0.034202	-0.020128	0.015117
Trial1	2	1	blindfold	clockwise	practice	Guided	1	0.5	-0.25	5.152924	0.45023	-1.45	-1.05	0.801546615217628	0.034009	0.0052637	-0.0057942
Trial1	2	1	blindfold	clockwise	practice	Guided	1	0.5	-0.25	5.172913	0.45024	-1.45	-1.05	0.801545993512145	-0.0009886801	-0.020127	-0.016439
Trial1	2	1	blindfold	clockwise	practice	Guided	1	0.5	-0.25	5.192917	0.45024	-1.45	-1.05	0.801545993512145	-0.01147	-0.011663	0.0081486
Trial1	2	1	blindfold	clockwise	practice	Guided	1	0.5	-0.25	5.212921	0.45024	-1.45	-1.05	0.801545993512145	-0.029236	-0.015894	0.0070189
Trial1	2	1	blindfold	clockwise	practice	Guided	1	0.5	-0.25	5.23291	0.45024	-1.45	-1.05	0.801545993512145	-0.011204	-0.020124	0.0039564
Trial1	2	1	blindfold	clockwise	practice	Guided	1	0.5	-0.25	5.252914	0.45023	-1.45	-1.05	0.801546615217628	0.014377	-0.011662	0.022416
Trial1	2	1	blindfold	clockwise	practice	Guided	1	0.5	-0.25	5.272919	0.45024	-1.45	-1.05	0.801545993512145	0.011	0.022186	0.0053664
Trial1	2	1	blindfold	clockwise	practice	Guided	1	0.5	-0.25	5.292923	0.45024	-1.45	-1.05	0.801545993512145	0.011262	-0.011677	0.0011776
Trial1	2	1	blindfold	clockwise	practice	Guided	1	0.5	-0.25	5.312912	0.45024	-1.44999	-1.05	0.801545993512145	0.0081526	0.0052442	-0.020064
Trial1	2	1	blindfold	clockwise	practice	Guided	1	0.5	-0.25	5.332916	0.45024	-1.44999	-1.05	0.801545993512145	-0.0012646	-0.02438	-0.012245
Trial1	2	1	blindfold	clockwise	practice	Guided	1	0.5	-0.25	5.352921	0.45024	-1.45	-1.05	0.801545993512145	0.0013095	0.013705	0.017379
Trial1	2	1	blindfold	clockwise	practice	Guided	1	0.5	-0.25	5.372925	0.45024	-1.44999	-1.05	0.801545993512145	0.011256	-0.003226	0.0011776
Trial1	2	1	blindfold	clockwise	practice	Guided	1	0.5	-0.25	5.392914	0.45024	-1.45	-1.05	0.801545993512145	0.01125	0.0010018	0.0011767
Trial1	2	1	blindfold	clockwise	practice	Guided	1	0.5	-0.25	5.412918	0.45024	-1.45	-1.05	0.801545993512145	-0.0010062	0.013697	-0.016437
Trial1	2	1	blindfold	clockwise	practice	Guided	1	0.5	-0.25	5.432922	0.45024	-1.45	-1.05	0.801545993512145	-0.0015386	0.039087	-0.017284
Trial1	2	1	blindfold	clockwise	practice	Guided	1	0.5	-0.25	5.452911	0.45024	-1.45	-1.05	0.801545993512145	0.0039674	-0.0074647	-0.024538
Trial1	2	1	blindfold	clockwise	practice	Guided	1	0.5	-0.25	5.472916	0.45024	-1.45	-1.05	0.801545993512145	0.015691	-0.0032344	0.001459
Trial1	2	1	blindfold	clockwise	practice	Guided	1	0.5	-0.25	5.49292	0.45025	-1.45	-1.05	0.801545375630795	-0.0012747	-0.066714	-0.012248
Trial1	2	1	blindfold	clockwise	practice	Guided	1	0.5	-0.25	5.512924	0.45025	-1.45	-1.05	0.801545375630795	-0.001541	0.00099537	-0.0080561
Trial1	2	1	blindfold	clockwise	practice	Guided	1	0.5	-0.25	5.532913	0.45025	-1.45	-1.05	0.801545375630795	-0.0039398	0.0094576	0.029666
Trial1	2	1	blindfold	clockwise	practice	Guided	1	0.5	-0.25	5.552917	0.45024	-1.45	-1.05	0.801545993512145	0.015692	0.0052233	0.0014549
Trial1	2	1	blindfold	clockwise	practice	Guided	1	0.5	-0.25	5.572922	0.45025	-1.45	-1.05	0.801545375630795	-0.0031408	-0.015935	0.017091
Trial1	2	1	blindfold	clockwise	practice	Guided	1	0.5	-0.25	5.592911	0.45025	-1.45	-1.05	0.801545375630795	-0.014064	-0.0032361	-0.021483
Trial1	2	1	blindfold	clockwise	practice	Guided	1	0.5	-0.25	5.612915	0.45025	-1.45	-1.05	0.801545375630795	0.025372	0.005227	-0.010554
Trial1	2	1	blindfold	clockwise	practice	Guided	1	0.5	-0.25	5.632919	0.45024	-1.45	-1.05	0.801545993512145	0.020664	0.013688	0.0017393
Trial1	2	1	blindfold	clockwise	practice	Guided	1	0.5	-0.25	5.652924	0.45025	-1.45	-1.05	0.801545375630795	0.0073387	-0.0074721	-0.0074899
Trial1	2	1	blindfold	clockwise	practice	Guided	1	0.5	-0.25	5.672913	0.45025	-1.45	-1.05	0.801545375630795	0.015687	0.0094553	0.0014575
Trial1	2	1	blindfold	clockwise	practice	Guided	1	0.5	-0.25	5.692917	0.45025	-1.45	-1.05	0.801545375630795	0.039223	0.017916	-0.018086
Trial1	2	1	blindfold	clockwise	practice	Guided	1	0.5	-0.25	5.712921	0.45025	-1.45	-1.05	0.801545375630795	0.0065327	-0.0074761	0.0050842
Trial1	2	1	blindfold	clockwise	practice	Guided	1	0.5	-0.25	5.73291	0.45025	-1.45	-1.05	0.801545375630795	-0.0034184	0.047537	-0.0041461
Trial1	2	1	blindfold	clockwise	practice	Guided	1	0.5	-0.25	5.752914	0.45025	-1.45	-1.05	0.801545375630795	-0.024823	-0.0074762	0.0072969
Trial1	2	1	blindfold	clockwise	practice	Guided	1	0.5	-0.25	5.772919	0.45025	-1.45	-1.05	0.801545375630795	-0.00786	0.0094513	0.021003
Trial1	2	1	blindfold	clockwise	practice	Guided	1	0.5	-0.25	5.792923	0.45025	-1.45	-1.05	0.801545375630795	-0.019321	0.030605	-0.0091862
Trial1	2	1	blindfold	clockwise	practice	Guided	1	0.5	-0.25	5.812912	0.45026	-1.45	-1.05	0.801544752324413	-0.041528	0.00097522	-0.010599
Trial1	2	1	blindfold	clockwise	practice	Guided	1	0.5	-0.25	5.832916	0.45026	-1.44999	-1.05	0.801544752324413	0.0012825	0.060215	0.00089183
Trial1	2	1	blindfold	clockwise	practice	Guided	1	0.5	-0.25	5.852921	0.45025	-1.45	-1.05	0.801545375630795	0.039211	0.02636	-0.018087
Trial1	2	1	blindfold	clockwise	practice	Guided	1	0.5	-0.25	5.872925	0.45025	-1.45	-1.05	0.801545375630795	0.015672	-0.011725	0.0056511
Trial1	2	1	blindfold	clockwise	practice	Guided	1	0.5	-0.25	5.892914	0.45026	-1.45	-1.05	0.801544752324413	0.015404	-0.020195	0.0056516
Trial1	2	1	blindfold	clockwise	practice	Guided	1	0.5	-0.25	5.912918	0.45026	-1.45	-1.05	0.801544752324413	0.054839	0.0051931	0.016576
Trial1	2	1	blindfold	clockwise	practice	Guided	1	0.5	-0.25	5.932922	0.45026	-1.45	-1.05	0.801544752324413	-0.0026279	0.026349	-0.0083362
Trial1	2	1	blindfold	clockwise	practice	Guided	1	0.5	-0.25	5.952911	0.45026	-1.45	-1.05	0.801544752324413	-0.0028953	0.030582	0.012904
Trial1	2	1	blindfold	clockwise	practice	Guided	1	0.5	-0.25	5.972916	0.45026	-1.45	-1.05	0.801544752324413	0.016201	-0.011736	-0.0069241
Trial1	2	1	blindfold	clockwise	practice	Guided	1	0.5	-0.25	5.99292	0.45026	-1.45	-1.05	0.801544752324413	0.020106	-0.01174	0.0017397
Trial1	2	1	blindfold	clockwise	practice	Guided	1	0.5	-0.25	6.012924	0.45026	-1.45	-1.05	0.801544752324413	0.0034075	0.013654	-0.016157
Trial1	2	1	blindfold	clockwise	practice	Guided	1	0.5	-0.25	6.032913	0.45026	-1.45	-1.05	0.801544752324413	-0.01569	0.0094213	0.0036714
Trial1	2	1	blindfold	clockwise	practice	Guided	1	0.5	-0.25	6.052917	0.45026	-1.45	-1.05	0.801544752324413	-0.0054753	0.0051903	-0.01672
Trial1	2	1	blindfold	clockwise	practice	Guided	1	0.5	-0.25	6.072922	0.45026	-1.45	-1.05	0.801544752324413	-0.015958	-0.0202	0.0078641
Trial1	2	1	blindfold	clockwise	practice	Guided	1	0.5	-0.25	6.092911	0.45026	-1.45	-1.05	0.801544752324413	0.010152	0.0094211	0.017942
Trial1	2	1	blindfold	clockwise	practice	Guided	1	0.5	-0.25	6.112915	0.45026	-1.45	-1.05	0.801544752324413	-0.022978	0.030581	-0.022042
Trial1	2	1	blindfold	clockwise	practice	Guided	1	0.5	-0.25	6.132919	0.45026	-1.45	-1.05	0.801544752324413	0.0031318	-0.020202	-0.011963
Trial1	2	1	blindfold	clockwise	practice	Guided	1	0.5	-0.25	6.152924	0.45026	-1.45	-1.05	0.801544752324413	0.034218	-0.020202	0.0059335
Trial1	2	1	blindfold	clockwise	practice	Guided	1	0.5	-0.25	6.172913	0.45026	-1.45	-1.05	0.801544752324413	-0.023514	0.0094205	-0.013658
Trial1	2	1	blindfold	clockwise	practice	Guided	1	0.5	-0.25	6.192917	0.45026	-1.45	-1.05	0.801544752324413	-0.0029106	0.030578	0.012904
Trial1	2	1	blindfold	clockwise	practice	Guided	1	0.5	-0.25	6.212921	0.45027	-1.45	-1.05	0.801544132841425	-0.0015806	-0.01597	-0.0080542
Trial1	2	1	blindfold	clockwise	practice	Guided	1	0.5	-0.25	6.23291	0.45027	-1.45	-1.05	0.801544132841425	-0.024853	-0.024432	0.0072991
Trial1	2	1	blindfold	clockwise	practice	Guided	1	0.5	-0.25	6.252914	0.45027	-1.45	-1.05	0.801544132841425	0.01121	0.005193	0.0011779
Trial1	2	1	blindfold	clockwise	practice	Guided	1	0.5	-0.25	6.272919	0.45027	-1.45	-1.05	0.801544132841425	-0.0054876	0.043276	-0.01672
Trial1	2	1	blindfold	clockwise	practice	Guided	1	0.5	-0.25	6.292923	0.45027	-1.45	-1.05	0.801544132841425	-0.0065566	-0.011742	4.5792E-05
Trial1	2	1	blindfold	clockwise	practice	Guided	1	0.5	-0.25	6.312912	0.45027	-1.45	-1.05	0.801544132841425	-0.0039832	0.039042	0.02967
Trial1	2	1	blindfold	clockwise	practice	Guided	1	0.5	-0.25	6.332916	0.45027	-1.45	-1.05	0.801544132841425	-0.016241	0.051733	0.012056
Trial1	2	1	blindfold	clockwise	practice	Guided	1	0.5	-0.25	6.352921	0.45027	-1.45	-1.05	0.801544132841425	0.02506	-0.015976	-0.0063602
Trial1	2	1	blindfold	clockwise	practice	Guided	1	0.5	-0.25	6.372925	0.45027	-1.45	-1.05	0.801544132841425	0.009869	0.00095444	0.022135
Trial1	2	1	blindfold	clockwise	practice	Guided	1	0.5	-0.25	6.392914	0.45027	-1.45	-1.05	0.801544132841425	-0.0026532	0.02211	0.0087141
Trial1	2	1	blindfold	clockwise	practice	Guided	1	0.5	-0.25	6.412918	0.45027	-1.45	-1.05	0.801544132841425	0.0031206	-0.015976	-0.0032959
Trial1	2	1	blindfold	clockwise	practice	Guided	1	0.5	-0.25	6.432922	0.45027	-1.45	-1.05	0.801544132841425	-0.0073603	0.026341	0.012623
Trial1	2	1	blindfold	clockwise	practice	Guided	1	0.5	-0.25	6.452911	0.45027	-1.45	-1.05	0.801544132841425	0.03554	-0.011746	-0.03094
Trial1	2	1	blindfold	clockwise	practice	Guided	1	0.5	-0.25	6.472916	0.45027	-1.45	-1.05	0.801544132841425	-0.016245	0.0051824	0.012061
Trial1	2	1	blindfold	clockwise	practice	Guided	1	0.5	-0.25	6.49292	0.45027	-1.45	-1.05	0.801544132841425	-0.014644	0.0051799	-0.013088
Trial1	2	1	blindfold	clockwise	practice	Guided	1	0.5	-0.25	6.512924	0.45027	-1.45	-1.05	0.801544132841425	-0.024861	0.017876	0.0073051
Trial1	2	1	blindfold	clockwise	practice	Guided	1	0.5	-0.25	6.532913	0.45027	-1.45	-1.05	0.801544132841425	0.029495	-0.0075162	-0.0060706
Trial1	2	1	blindfold	clockwise	practice	Guided	1	0.5	-0.25	6.552917	0.45027	-1.45	-1.05	0.801544132841425	0.0015177	0.022105	0.013191
Trial1	2	1	blindfold	clockwise	practice	Guided	1	0.5	-0.25	6.572922	0.45027	-1.45	-1.05	0.801544132841425	-0.024862	0.0051795	0.0073043
Trial1	2	1	blindfold	clockwise	practice	Guided	1	0.5	-0.25	6.592911	0.45027	-1.45	-1.05	0.801544132841425	-0.0023941	-0.024444	0.0045266
Trial1	2	1	blindfold	clockwise	practice	Guided	1	0.5	-0.25	6.612915	0.45027	-1.45	-1.05	0.801544132841425	-0.015184	0.00094685	-0.0047044
Trial1	2	1	blindfold	clockwise	practice	Guided	1	0.5	-0.25	6.632919	0.45028	-1.45	-1.05	0.801543511633665	-0.024067	0.00094747	0.0073056
Trial1	2	1	blindfold	clockwise	practice	Guided	1	0.5	-0.25	6.652924	0.45027	-1.45	-1.05	0.801544132841425	0.01777	-0.011749	-0.032068
Trial1	2	1	blindfold	clockwise	practice	Guided	1	0.5	-0.25	6.672913	0.45028	-1.45	-1.05	0.801543511633665	0.029225	0.055959	-0.00188
Trial1	2	1	blindfold	clockwise	practice	Guided	1	0.5	-0.25	6.692917	0.45028	-1.45	-1.05	0.801543511633665	-0.0023958	-0.0032903	0.0045232
Trial1	2	1	blindfold	clockwise	practice	Guided	1	0.5	-0.25	6.712921	0.45028	-1.45	-1.05	0.801543511633665	0.00070934	0.02633	0.025765
Trial1	2	1	blindfold	clockwise	practice	Guided	1	0.5	-0.25	6.73291	0.45028	-1.45	-1.05	0.801543511633665	-0.014123	0.013633	-0.021473
Trial1	2	1	blindfold	clockwise	practice	Guided	1	0.5	-0.25	6.752914	0.45028	-1.45	-1.05	0.801543511633665	0.010925	-0.032919	0.0053709
Trial1	2	1	blindfold	clockwise	practice	Guided	1	0.5	-0.25	6.772919	0.45028	-1.45	-1.05	0.801543511633665	0.00097354	-0.03292	0.021572
Trial1	2	1	blindfold	clockwise	practice	Guided	1	0.5	-0.25	6.792923	0.45028	-1.45	-1.05	0.801543511633665	-0.0055091	0.022092	-0.0072032
Trial1	2	1	blindfold	clockwise	practice	Guided	1	0.5	-0.25	6.812912	0.45028	-1.45	-1.05	0.801543511633665	0.0025725	-0.049848	0.022703
Trial1	2	1	blindfold	clockwise	practice	Guided	1	0.5	-0.25	6.832916	0.45028	-1.45	-1.05	0.801543511633665	0.029484	-0.045615	-0.0060744
Trial1	2	1	blindfold	clockwise	practice	Guided	1	0.5	-0.25	6.852921	0.45028	-1.45	-1.05	0.801543511633665	0.030019	-0.020224	-0.014458
Trial1	2	1	blindfold	clockwise	practice	Guided	1	0.5	-0.25	6.872925	0.45028	-1.45	-1.05	0.801543511633665	-0.011017	0.0093996	-0.00023692
Trial1	2	1	blindfold	clockwise	practice	Guided	1	0.5	-0.25	6.892914	0.45028	-1.45	-1.05	0.801543511633665	-0.0091518	0.043254	-0.029579
Trial1	2	1	blindfold	clockwise	practice	Guided	1	0.5	-0.25	6.912918	0.45028	-1.45	-1.05	0.801543511633665	-0.015459	0.026325	-0.00051854
Trial1	2	1	blindfold	clockwise	practice	Guided	1	0.5	-0.25	6.932922	0.45028	-1.45	-1.05	0.801543511633665	0.0025707	-0.0075319	-0.0035785
Trial1	2	1	blindfold	clockwise	practice	Guided	1	0.5	-0.25	6.952911	0.45028	-1.45	-1.05	0.801543511633665	0.02868	0.022094	0.0064984
Trial1	2	1	blindfold	clockwise	practice	Guided	1	0.5	-0.25	6.972916	0.45028	-1.45	-1.05	0.801543511633665	0.0012308	-0.020227	0.017376
Trial1	2	1	blindfold	clockwise	practice	Guided	1	0.5	-0.25	6.99292	0.45028	-1.45	-1.05	0.801543511633665	0.037823	0.017858	0.0028698
Trial1	2	1	blindfold	clockwise	practice	Guided	1	0.5	-0.25	7.012924	0.45029	-1.45	-1.05	0.801542892398799	-0.024086	-0.020231	-0.005277
Trial1	2	1	blindfold	clockwise	practice	Guided	1	0.5	-0.25	7.032913	0.45029	-1.45	-1.05	0.801542892398799	-0.010499	0.034781	-0.0086208
Trial1	2	1	blindfold	clockwise	practice	Guided	1	0.5	-0.25	7.052917	0.45029	-1.45	-1.05	0.801542892398799	0.029734	0.017854	-0.010268
Trial1	2	1	blindfold	clockwise	practice	Guided	1	0.5	-0.25	7.072922	0.45029	-1.45	-1.05	0.801542892398799	-0.022495	0.00092662	-0.030424
Trial1	2	1	blindfold	clockwise	practice	Guided	1	0.5	-0.25	7.092911	0.45029	-1.45	-1.05	0.801542892398799	-0.0042922	0.026318	0.03386
Trial1	2	1	blindfold	clockwise	practice	Guided	1	0.5	-0.25	7.112915	0.45029	-1.45	-1.05	0.801542892398799	-0.010244	-0.011769	-0.012811
Trial1	2	1	blindfold	clockwise	practice	Guided	1	0.5	-0.25	7.132919	0.45029	-1.45	-1.05	0.801542892398799	-0.0016275	0.0093883	-0.00051939
Trial1	2	1	blindfold	clockwise	practice	Guided	1	0.5	-0.25	7.152924	0.45029	-1.45	-1.05	0.801542892398799	0.019776	0.0093861	0.005929
Trial1	2	1	blindfold	clockwise	practice	Guided	1	0.5	-0.25	7.172913	0.4503	-1.45	-1.05	0.801542271439902	0.0025433	-0.0033102	-0.012251
Trial1	2	1	blindfold	clockwise	practice	Guided	1	0.5	-0.25	7.192917	0.4503	-1.45	-1.05	0.801542271439902	-0.0063398	-0.0033125	-0.0041476
Trial1	2	1	blindfold	clockwise	practice	Guided	1	0.5	-0.25	7.212921	0.4503	-1.45	-1.05	0.801542271439902	-0.012914	-0.0075455	0.029101
Trial1	2	1	blindfold	clockwise	practice	Guided	1	0.5	-0.25	7.23291	0.4503	-1.45	-1.05	0.801542271439902	0.015597	0.022073	0.0014556
Trial1	2	1	blindfold	clockwise	practice	Guided	1	0.5	-0.25	7.252914	0.4503	-1.45	-1.05	0.801542271439902	0.010889	0.026304	0.0053666
Trial1	2	1	blindfold	clockwise	practice	Guided	1	0.5	-0.25	7.272919	0.4503	-1.45	-1.05	0.801542271439902	0.034158	0.00091398	-0.0099869
Trial1	2	1	blindfold	clockwise	practice	Guided	1	0.5	-0.25	7.292923	0.4503	-1.45	-1.05	0.801542271439902	0.011684	0.0093756	-0.0072087
Trial1	2	1	blindfold	clockwise	practice	Guided	1	0.5	-0.25	7.312912	0.4503	-1.45	-1.05	0.801542271439902	-0.02127	-0.041403	0.020152
Trial1	2	1	blindfold	clockwise	practice	Guided	1	0.5	-0.25	7.332916	0.4503	-1.45	-1.05	0.801542271439902	-0.011319	-0.0075512	0.0039501
Trial1	2	1	blindfold	clockwise	practice	Guided	1	0.5	-0.25	7.352921	0.4503	-1.45	-1.05	0.801542271439902	0.0045756	-0.003323	0.034419
Trial1	2	1	blindfold	clockwise	practice	Guided	1	0.5	-0.25	7.372925	0.4503	-1.45	-1.05	0.801542271439902	0.015591	-0.011784	0.0014491
Trial1	2	1	blindfold	clockwise	practice	Guided	1	0.5	-0.25	7.392914	0.4503	-1.45	-1.05	0.801542271439902	-0.014433	0.013621	-0.017295
Trial1	2	1	blindfold	clockwise	practice	Guided	1	0.5	-0.25	7.412918	0.4503	-1.45	-1.05	0.801542271439902	-0.0071511	0.0093908	-0.0077825
Trial1	2	1	blindfold	clockwise	practice	Guided	1	0.5	-0.25	7.432922	0.4503	-1.45	-1.05	0.801542271439902	-0.010527	-0.016002	-0.0086289
Trial1	2	1	blindfold	clockwise	practice	Guided	1	0.5	-0.25	7.452911	0.4503	-1.45	-1.05	0.801542271439902	0.028375	-0.020236	0.010677
Trial1	2	1	blindfold	clockwise	practice	Guided	1	0.5	-0.25	7.472916	0.4503	-1.45	-1.05	0.801542271439902	-0.010531	0.017849	-0.0086326
Trial1	2	1	blindfold	clockwise	practice	Guided	1	0.5	-0.25	7.49292	0.4503	-1.45	-1.05	0.801542271439902	-0.022788	0.051702	-0.004961
Trial1	2	1	blindfold	clockwise	practice	Guided	1	0.5	-0.25	7.512924	0.4503	-1.45	-1.05	0.801542271439902	-0.00084874	-0.011776	-0.020644
Trial1	2	1	blindfold	clockwise	practice	Guided	1	0.5	-0.25	7.532913	0.45031	-1.45	-1.05	0.801541652453159	-0.011867	-0.024472	0.012324
Trial1	2	1	blindfold	clockwise	practice	Guided	1	0.5	-0.25	7.552917	0.45031	-1.45	-1.05	0.801541652453159	0.00279	0.00091854	-0.0077871
Trial1	2	1	blindfold	clockwise	practice	Guided	1	0.5	-0.25	7.572922	0.45031	-1.45	-1.05	0.801541652453159	0.0050962	-0.011776	0.026029
Trial1	2	1	blindfold	clockwise	practice	Guided	1	0.5	-0.25	7.592911	0.45031	-1.45	-1.05	0.801541652453159	0.0090967	0.013615	-0.036845
Trial1	2	1	blindfold	clockwise	practice	Guided	1	0.5	-0.25	7.612915	0.45031	-1.45	-1.05	0.801541652453159	-0.010801	-0.0033114	-0.0044445
Trial1	2	1	blindfold	clockwise	practice	Guided	1	0.5	-0.25	7.632919	0.45031	-1.45	-1.05	0.801541652453159	0.011403	0.026311	-0.0030314
Trial1	2	1	blindfold	clockwise	practice	Guided	1	0.5	-0.25	7.652924	0.45031	-1.45	-1.05	0.801541652453159	-0.034875	-0.0075465	0.023485
Trial1	2	1	blindfold	clockwise	practice	Guided	1	0.5	-0.25	7.672913	0.45031	-1.45	-1.05	0.801541652453159	0.010601	0.0051482	0.0095444
Trial1	2	1	blindfold	clockwise	practice	Guided	1	0.5	-0.25	7.692917	0.45031	-1.45	-1.05	0.801541652453159	0.015835	0.013609	-0.0027454
Trial1	2	1	blindfold	clockwise	practice	Guided	1	0.5	-0.25	7.712921	0.45031	-1.45	-1.05	0.801541652453159	0.025518	-0.011782	-0.014755
Trial1	2	1	blindfold	clockwise	practice	Guided	1	0.5	-0.25	7.73291	0.45031	-1.45	-1.05	0.801541652453159	-0.024665	-0.0033223	0.0030953
Trial1	2	1	blindfold	clockwise	practice	Guided	1	0.5	-0.25	7.752914	0.45031	-1.45	-1.05	0.801541652453159	0.032268	-0.03718	0.019342
Trial1	2	1	blindfold	clockwise	practice	Guided	1	0.5	-0.25	7.772919	0.45031	-1.45	-1.05	0.801541652453159	0.014767	0.030528	0.014019
Trial1	2	1	blindfold	clockwise	practice	Guided	1	0.5	-0.25	7.792923	0.45031	-1.45	-1.05	0.801541652453159	0.020007	-0.0033245	0.0017269
Trial1	2	1	blindfold	clockwise	practice	Guided	1	0.5	-0.25	7.812912	0.45031	-1.45	-1.05	0.801541652453159	-0.028044	0.0093729	-0.013954
Trial1	2	1	blindfold	clockwise	practice	Guided	1	0.5	-0.25	7.832916	0.45031	-1.45	-1.05	0.801541652453159	0.0011763	-0.028715	0.017364
Trial1	2	1	blindfold	clockwise	practice	Guided	1	0.5	-0.25	7.852921	0.45031	-1.45	-1.05	0.801541652453159	-0.019697	-0.011786	-0.004722
Trial1	2	1	blindfold	clockwise	practice	Guided	1	0.5	-0.25	7.872925	0.45031	-1.45	-1.05	0.801541652453159	-0.024671	0.034766	0.0030966
Trial1	2	1	blindfold	clockwise	practice	Guided	1	0.5	-0.25	7.892914	0.45031	-1.45	-1.05	0.801541652453159	-0.038257	0.00090539	0.0064383
Trial1	2	1	blindfold	clockwise	practice	Guided	1	0.5	-0.25	7.912918	0.45031	-1.45	-1.05	0.801541652453159	0.016368	-0.032951	-0.011128
Trial1	2	1	blindfold	clockwise	practice	Guided	1	0.5	-0.25	7.932922	0.45031	-1.45	-1.05	0.801541652453159	-0.046607	0.026294	-0.0025072
Trial1	2	1	blindfold	clockwise	practice	Guided	1	0.5	-0.25	7.952911	0.45031	-1.45	-1.05	0.801541652453159	-0.016857	-0.003329	0.020426
Trial1	2	1	blindfold	clockwise	practice	Guided	1	0.5	-0.25	7.972916	0.45031	-1.45	-1.05	0.801541652453159	-0.020496	-0.011791	0.0075692
Trial1	2	1	blindfold	clockwise	practice	Guided	1	0.5	-0.25	7.99292	0.45031	-1.45	-1.05	0.801541652453159	0.0074841	0.0051387	-0.0069355
Trial1	2	1	blindfold	clockwise	practice	Guided	1	0.5	-0.25	8.012924	0.45031	-1.45	-1.05	0.801541652453159	0.021073	0.00937	-0.015036
Trial1	2	1	blindfold	clockwise	practice	Guided	1	0.5	-0.25	8.032913	0.45031	-1.45	-1.05	0.801541652453159	-0.0074381	-0.020252	0.012613
Trial1	2	1	blindfold	clockwise	practice	Guided	1	0.5	-0.25	8.052917	0.45031	-1.45	-1.05	0.801541652453159	0.011393	0.00090954	-0.015599
Trial1	2	1	blindfold	clockwise	practice	Guided	1	0.5	-0.25	8.072922	0.45031	-1.45	-1.05	0.801541652453159	-0.009747	0.0051442	-0.021203
Trial1	2	1	blindfold	clockwise	practice	Guided	1	0.5	-0.25	8.092911	0.45032	-1.45	-1.05	0.801541033590294	-0.014191	0.026302	-0.021485
Trial1	2	1	blindfold	clockwise	practice	Guided	1	0.5	-0.25	8.112915	0.45032	-1.45	-1.05	0.801541033590294	-0.021207	-0.016017	-0.05139
Trial1	2	1	blindfold	clockwise	practice	Guided	1	0.5	-0.25	8.132919	0.45032	-1.45	-1.05	0.801541033590294	-0.0063773	0.00090894	-0.0041535
Trial1	2	1	blindfold	clockwise	practice	Guided	1	0.5	-0.25	8.152924	0.45032	-1.45	-1.05	0.801541033590294	0.020271	-0.0033223	0.038609
Trial1	2	1	blindfold	clockwise	practice	Guided	1	0.5	-0.25	8.172913	0.45032	-1.45	-1.05	0.801541033590294	0.041675	-0.0033204	0.011528
Trial1	2	1	blindfold	clockwise	practice	Guided	1	0.5	-0.25	8.192917	0.45032	-1.45	-1.05	0.801541033590294	-0.0022019	-0.049869	0.0003178
Trial1	2	1	blindfold	clockwise	practice	Guided	1	0.5	-0.25	8.212921	0.45032	-1.45	-1.05	0.801541033590294	-0.026007	-0.0075484	0.019862
Trial1	2	1	blindfold	clockwise	practice	Guided	1	0.5	-0.25	8.23291	0.45032	-1.45	-1.05	0.801541033590294	-0.0213	-0.011784	0.020145
Trial1	2	1	blindfold	clockwise	practice	Guided	1	0.5	-0.25	8.252914	0.45032	-1.45	-1.05	0.801541033590294	-0.003002	-0.0075524	0.012892
Trial1	2	1	blindfold	clockwise	practice	Guided	1	0.5	-0.25	8.272919	0.45032	-1.45	-1.05	0.801541033590294	-0.006645	-0.011781	3.5333E-05
Trial1	2	1	blindfold	clockwise	practice	Guided	1	0.5	-0.25	8.292923	0.45032	-1.45	-1.05	0.801541033590294	-0.015525	0.038996	-0.00052947
Trial1	2	1	blindfold	clockwise	practice	Guided	1	0.5	-0.25	8.312912	0.45032	-1.45	-1.05	0.801541033590294	0.0089861	-0.020253	0.034697
Trial1	2	1	blindfold	clockwise	practice	Guided	1	0.5	-0.25	8.332916	0.45032	-1.45	-1.05	0.801541033590294	-0.003713	0.013604	-0.046073
Trial1	2	1	blindfold	clockwise	practice	Guided	1	0.5	-0.25	8.352921	0.45032	-1.45	-1.05	0.801541033590294	0.0095166	0.0093756	0.018212
Trial1	2	1	blindfold	clockwise	practice	Guided	1	0.5	-0.25	8.372925	0.45032	-1.45	-1.05	0.801541033590294	0.019995	-0.0033222	0.0017287
Trial1	2	1	blindfold	clockwise	practice	Guided	1	0.5	-0.25	8.392914	0.45032	-1.45	-1.05	0.801541033590294	0.0074689	-0.016013	-0.011696
Trial1	2	1	blindfold	clockwise	practice	Guided	1	0.5	-0.25	8.412918	0.45032	-1.45	-1.05	0.801541033590294	0.0024921	0.026306	-0.0035958
Trial1	2	1	blindfold	clockwise	practice	Guided	1	0.5	-0.25	8.432922	0.45032	-1.45	-1.05	0.801541033590294	0.041127	-0.024484	0.019904
Trial1	2	1	blindfold	clockwise	practice	Guided	1	0.5	-0.25	8.452911	0.45032	-1.45	-1.05	0.801541033590294	-0.0061258	-0.028716	-0.0083535
Trial1	2	1	blindfold	clockwise	practice	Guided	1	0.5	-0.25	8.472916	0.45032	-1.45	-1.05	0.801541033590294	0.042192	-0.016014	0.003136
Trial1	2	1	blindfold	clockwise	practice	Guided	1	0.5	-0.25	8.49292	0.45033	-1.45	-1.05	0.801540411157713	0.015808	-0.02024	-0.0027501
Trial1	2	1	blindfold	clockwise	practice	Guided	1	0.5	-0.25	8.512924	0.45033	-1.45	-1.05	0.801540411157713	0.015539	-0.016011	0.001441
Trial1	2	1	blindfold	clockwise	practice	Guided	1	0.5	-0.25	8.532913	0.45033	-1.45	-1.05	0.801540411157713	0.0058576	0.013609	0.0056322
Trial1	2	1	blindfold	clockwise	practice	Guided	1	0.5	-0.25	8.552917	0.45033	-1.45	-1.05	0.801540411157713	-0.0074645	-0.0075484	0.012602
Trial1	2	1	blindfold	clockwise	practice	Guided	1	0.5	-0.25	8.572922	0.45033	-1.45	-1.05	0.801540411157713	-0.0071993	0.0093766	0.008412
Trial1	2	1	blindfold	clockwise	practice	Guided	1	0.5	-0.25	8.592911	0.45033	-1.45	-1.05	0.801540411157713	0.0061215	0.00090933	0.0092595
Trial1	2	1	blindfold	clockwise	practice	Guided	1	0.5	-0.25	8.612915	0.45033	-1.45	-1.05	0.801540411157713	-0.030209	0.013604	0.019573
Trial1	2	1	blindfold	clockwise	practice	Guided	1	0.5	-0.25	8.632919	0.45033	-1.45	-1.05	0.801540411157713	0.02779	0.026298	0.019054
Trial1	2	1	blindfold	clockwise	practice	Guided	1	0.5	-0.25	8.652924	0.45033	-1.45	-1.05	0.801540411157713	-0.0011644	-0.037179	-0.016456
Trial1	2	1	blindfold	clockwise	practice	Guided	1	0.5	-0.25	8.672913	0.45033	-1.45	-1.05	0.801540411157713	0.021042	0.043226	-0.015045
Trial1	2	1	blindfold	clockwise	practice	Guided	1	0.5	-0.25	8.692917	0.45033	-1.45	-1.05	0.801540411157713	0.0082511	-0.02448	-0.024274
Trial1	2	1	blindfold	clockwise	practice	Guided	1	0.5	-0.25	8.712921	0.45033	-1.45	-1.05	0.801540411157713	0.028856	0.026302	0.0022878
Trial1	2	1	blindfold	clockwise	practice	Guided	1	0.5	-0.25	8.73291	0.45033	-1.45	-1.05	0.801540411157713	0.016597	0.034763	-0.015326
Trial1	2	1	blindfold	clockwise	practice	Guided	1	0.5	-0.25	8.752914	0.45033	-1.45	-1.05	0.801540411157713	0.015796	0.0093747	-0.0027507
Trial1	2	1	blindfold	clockwise	practice	Guided	1	0.5	-0.25	8.772919	0.45034	-1.45	-1.05	0.801539794389768	0.0066462	-0.0033205	0.00087546
Trial1	2	1	blindfold	clockwise	practice	Guided	1	0.5	-0.25	8.792923	0.45033	-1.45	-1.05	0.801540411157713	0.023346	-0.011788	0.018771
Trial1	2	1	blindfold	clockwise	practice	Guided	1	0.5	-0.25	8.812912	0.45033	-1.45	-1.05	0.801540411157713	0.027252	0.0051398	0.027434
Trial1	2	1	blindfold	clockwise	practice	Guided	1	0.5	-0.25	8.832916	0.45034	-1.45	-1.05	0.801539794389768	0.017836	0.034764	0.035252
Trial1	2	1	blindfold	clockwise	practice	Guided	1	0.5	-0.25	8.852921	0.45034	-1.45	-1.05	0.801539794389768	-0.029149	0.017832	0.0028036
Trial1	2	1	blindfold	clockwise	practice	Guided	1	0.5	-0.25	8.872925	0.45033	-1.45	-1.05	0.801540411157713	0.020771	-0.032949	-0.010854
Trial1	2	1	blindfold	clockwise	practice	Guided	1	0.5	-0.25	8.892914	0.45034	-1.45	-1.05	0.801539794389768	0.011884	0.026293	-0.011419
Trial1	2	1	blindfold	clockwise	practice	Guided	1	0.5	-0.25	8.912918	0.45034	-1.45	-1.05	0.801539794389768	-0.020272	-0.041414	0.0033678
Trial1	2	1	blindfold	clockwise	practice	Guided	1	0.5	-0.25	8.932922	0.45034	-1.45	-1.05	0.801539794389768	0.0069078	0.047455	0.026021
Trial1	2	1	blindfold	clockwise	practice	Guided	1	0.5	-0.25	8.952911	0.45034	-1.45	-1.05	0.801539794389768	-0.015564	0.02206	-0.00054044
Trial1	2	1	blindfold	clockwise	practice	Guided	1	0.5	-0.25	8.972916	0.45034	-1.45	-1.05	0.801539794389768	0.023335	-0.032953	0.018768
Trial1	2	1	blindfold	clockwise	practice	Guided	1	0.5	-0.25	8.99292	0.45034	-1.45	-1.05	0.801539794389768	0.029374	-0.0033208	-0.0060981
Trial1	2	1	blindfold	clockwise	practice	Guided	1	0.5	-0.25	9.012924	0.45034	-1.45	-1.05	0.801539794389768	-0.02028	-0.020252	0.0033672
Trial1	2	1	blindfold	clockwise	practice	Guided	1	0.5	-0.25	9.032913	0.45034	-1.45	-1.05	0.801539794389768	0.016849	-0.011787	-0.01952
Trial1	2	1	blindfold	clockwise	practice	Guided	1	0.5	-0.25	9.052917	0.45034	-1.45	-1.05	0.801539794389768	0.015249	0.0051373	0.0056282
Trial1	2	1	blindfold	clockwise	practice	Guided	1	0.5	-0.25	9.072922	0.45034	-1.45	-1.05	0.801539794389768	-0.033337	-0.028716	-0.0016709
Trial1	2	1	blindfold	clockwise	practice	Guided	1	0.5	-0.25	9.092911	0.45034	-1.45	-1.05	0.801539794389768	0.004765	0.00090702	0.030212
Trial1	2	1	blindfold	clockwise	practice	Guided	1	0.5	-0.25	9.112915	0.45034	-1.45	-1.05	0.801539794389768	0.015247	0.0093712	0.0056285
Trial1	2	1	blindfold	clockwise	practice	Guided	1	0.5	-0.25	9.132919	0.45034	-1.45	-1.05	0.801539794389768	0.016046	0.0093679	-0.0069454
Trial1	2	1	blindfold	clockwise	practice	Guided	1	0.5	-0.25	9.152924	0.45034	-1.45	-1.05	0.801539794389768	0.027502	0.0093677	0.023243
Trial1	2	1	blindfold	clockwise	practice	Guided	1	0.5	-0.25	9.172913	0.45035	-1.45	-1.05	0.801539172206795	-0.011404	-0.020255	0.0039334
Trial1	2	1	blindfold	clockwise	practice	Guided	1	0.5	-0.25	9.192917	0.45035	-1.45	-1.05	0.801539172206795	0.011867	0.0093689	-0.011419
Trial1	2	1	blindfold	clockwise	practice	Guided	1	0.5	-0.25	9.212921	0.45035	-1.45	-1.05	0.801539172206795	0.013106	0.022065	0.039163
Trial1	2	1	blindfold	clockwise	practice	Guided	1	0.5	-0.25	9.23291	0.45035	-1.45	-1.05	0.801539172206795	0.012398	-0.028718	-0.019802
Trial1	2	1	blindfold	clockwise	practice	Guided	1	0.5	-0.25	9.252914	0.45035	-1.45	-1.05	0.801539172206795	-0.02029	0.0093696	0.0033694
Trial1	2	1	blindfold	clockwise	practice	Guided	1	0.5	-0.25	9.272919	0.45035	-1.45	-1.05	0.801539172206795	-0.021891	0.00090321	0.02852
Trial1	2	1	blindfold	clockwise	practice	Guided	1	0.5	-0.25	9.292923	0.45035	-1.45	-1.05	0.801539172206795	-0.015318	0.026294	-0.0047306
Trial1	2	1	blindfold	clockwise	practice	Guided	1	0.5	-0.25	9.312912	0.45035	-1.45	-1.05	0.801539172206795	-0.043567	0.026293	0.018724
Trial1	2	1	blindfold	clockwise	practice	Guided	1	0.5	-0.25	9.332916	0.45035	-1.45	-1.05	0.801539172206795	0.01346	-0.02449	-0.020081
Trial1	2	1	blindfold	clockwise	practice	Guided	1	0.5	-0.25	9.352921	0.45035	-1.45	-1.05	0.801539172206795	0.0063517	0.022059	0.0050689
Trial1	2	1	blindfold	clockwise	practice	Guided	1	0.5	-0.25	9.372925	0.45035	-1.45	-1.05	0.801539172206795	-0.015855	-0.041415	0.0036566
Trial1	2	1	blindfold	clockwise	practice	Guided	1	0.5	-0.25	9.392914	0.45035	-1.45	-1.05	0.801539172206795	0.015493	0.00089823	0.0014441
Trial1	2	1	blindfold	clockwise	practice	Guided	1	0.5	-0.25	9.412918	0.45036	-1.45	-1.05	0.801538553840551	0.012119	-0.024493	-0.0069392
Trial1	2	1	blindfold	clockwise	practice	Guided	1	0.5	-0.25	9.432922	0.45035	-1.45	-1.05	0.801539172206795	-0.039132	0.034754	0.01901
Trial1	2	1	blindfold	clockwise	practice	Guided	1	0.5	-0.25	9.452911	0.45036	-1.45	-1.05	0.801538553840551	-0.010887	0.03052	-0.004444
Trial1	2	1	blindfold	clockwise	practice	Guided	1	0.5	-0.25	9.472916	0.45036	-1.45	-1.05	0.801538553840551	-0.015331	-0.0033356	-0.0047269
Trial1	2	1	blindfold	clockwise	practice	Guided	1	0.5	-0.25	9.49292	0.45036	-1.45	-1.05	0.801538553840551	-0.024749	0.034752	0.0030945
Trial1	2	1	blindfold	clockwise	practice	Guided	1	0.5	-0.25	9.512924	0.45036	-1.45	-1.05	0.801538553840551	-0.013027	-0.011799	0.029092
Trial1	2	1	blindfold	clockwise	practice	Guided	1	0.5	-0.25	9.532913	0.45036	-1.45	-1.05	0.801538553840551	0.000563	-0.0075688	0.025746
Trial1	2	1	blindfold	clockwise	practice	Guided	1	0.5	-0.25	9.552917	0.45036	-1.45	-1.05	0.801538553840551	0.0071373	0.013592	-0.007505
Trial1	2	1	blindfold	clockwise	practice	Guided	1	0.5	-0.25	9.572922	0.45036	-1.45	-1.05	0.801538553840551	0.024901	0.00089492	-0.011696
Trial1	2	1	blindfold	clockwise	practice	Guided	1	0.5	-0.25	9.592911	0.45036	-1.45	-1.05	0.801538553840551	0.042397	0.034749	-0.0010541
Trial1	2	1	blindfold	clockwise	practice	Guided	1	0.5	-0.25	9.612915	0.45036	-1.45	-1.05	0.801538553840551	0.02099	-0.0075717	-0.015041
Trial1	2	1	blindfold	clockwise	practice	Guided	1	0.5	-0.25	9.632919	0.45036	-1.45	-1.05	0.801538553840551	0.051809	-0.054121	0.011804
Trial1	2	1	blindfold	clockwise	practice	Guided	1	0.5	-0.25	9.652924	0.45036	-1.45	-1.05	0.801538553840551	-0.015073	0.022051	-0.0089177
Trial1	2	1	blindfold	clockwise	practice	Guided	1	0.5	-0.25	9.672913	0.45036	-1.45	-1.05	0.801538553840551	0.010772	0.00089016	0.0053534
Trial1	2	1	blindfold	clockwise	practice	Guided	1	0.5	-0.25	9.692917	0.45036	-1.45	-1.05	0.801538553840551	0.020722	-0.011807	-0.010847
Trial1	2	1	blindfold	clockwise	practice	Guided	1	0.5	-0.25	9.712921	0.45036	-1.45	-1.05	0.801538553840551	-0.0048593	0.022046	-0.029308
Trial1	2	1	blindfold	clockwise	practice	Guided	1	0.5	-0.25	9.73291	0.45036	-1.45	-1.05	0.801538553840551	0.046298	0.017813	0.007615
Trial1	2	1	blindfold	clockwise	practice	Guided	1	0.5	-0.25	9.752914	0.45036	-1.45	-1.05	0.801538553840551	-0.013035	0.017812	0.016799
Trial1	2	1	blindfold	clockwise	practice	Guided	1	0.5	-0.25	9.772919	0.45036	-1.45	-1.05	0.801538553840551	-0.020314	0.017808	0.0033761
Trial1	2	1	blindfold	clockwise	practice	Guided	1	0.5	-0.25	9.792923	0.45036	-1.45	-1.05	0.801538553840551	0.036619	0.00088101	0.019622
Trial1	2	1	blindfold	clockwise	practice	Guided	1	0.5	-0.25	9.812912	0.45036	-1.45	-1.05	0.801538553840551	-0.046162	-0.028741	-0.010896
Trial1	2	1	blindfold	clockwise	practice	Guided	1	0.5	-0.25	9.832916	0.45036	-1.45	-1.05	0.801538553840551	0.0063279	0.0051153	0.0050697
Trial1	2	1	blindfold	clockwise	practice	Guided	1	0.5	-0.25	9.852921	0.45037	-1.45	-1.05	0.801537933752871	0.0057907	0.0051138	0.013453
Trial1	2	1	blindfold	clockwise	practice	Guided	1	0.5	-0.25	9.872925	0.45037	-1.45	-1.05	0.801537933752871	-0.02423	-0.011819	-0.005292
Trial1	2	1	blindfold	clockwise	practice	Guided	1	0.5	-0.25	9.892914	0.45037	-1.45	-1.05	0.801537933752871	-0.018989	-0.0075859	-0.017583
Trial1	2	1	blindfold	clockwise	practice	Guided	1	0.5	-0.25	9.912918	0.45037	-1.45	-1.05	0.801537933752871	-0.015614	0.013569	-0.00053216
Trial1	2	1	blindfold	clockwise	practice	Guided	1	0.5	-0.25	9.932922	0.45037	-1.45	-1.05	0.801537933752871	0.019381	-0.0075903	0.010111
Trial1	2	1	blindfold	clockwise	practice	Guided	1	0.5	-0.25	9.952911	0.45037	-1.45	-1.05	0.801537933752871	0.017071	-0.032978	-0.023705
Trial1	2	1	blindfold	clockwise	practice	Guided	1	0.5	-0.25	9.972916	0.45037	-1.45	-1.05	0.801537933752871	0.028793	0.00088033	0.0022912
Trial1	2	1	blindfold	clockwise	practice	Guided	1	0.5	-0.25	9.99292	0.45037	-1.45	-1.05	0.801537933752871	0.030393	-0.032973	-0.022856
Trial1	2	1	blindfold	clockwise	practice	Guided	1	0.5	-0.25	10.01292	0.45037	-1.45	-1.05	0.801537933752871	-0.0070024	0.072821	0.0050716
Trial1	2	1	blindfold	clockwise	practice	Guided	1	0.5	-0.25	10.03291	0.45037	-1.45	-1.05	0.801537933752871	0.0060531	-0.01182	0.0092637
Trial1	2	1	blindfold	clockwise	practice	Guided	1	0.5	-0.25	10.05292	0.45037	-1.45	-1.05	0.801537933752871	-0.0040724	0.00087368	-0.041884
Trial1	2	1	blindfold	clockwise	practice	Guided	1	0.5	-0.25	10.07292	0.45037	-1.45	-1.05	0.801537933752871	-0.032587	-0.037211	-0.014239
Trial1	2	1	blindfold	clockwise	practice	Guided	1	0.5	-0.25	10.09291	0.45037	-1.45	-1.05	0.801537933752871	0.014129	0.038955	0.022401
Trial1	2	1	blindfold	clockwise	practice	Guided	1	0.5	-0.25	10.11292	0.45037	-1.45	-1.05	0.801537933752871	-0.0070087	-0.037225	0.0042216
Trial1	2	1	blindfold	clockwise	practice	Guided	1	0.5	-0.25	10.13292	0.45037	-1.45	-1.05	0.801537933752871	0.021238	0.0050923	-0.01923
Trial1	2	1	blindfold	clockwise	practice	Guided	1	0.5	-0.25	10.15292	0.45037	-1.45	-1.05	0.801537933752871	0.0071111	0.0093236	-0.007504
Trial1	2	1	blindfold	clockwise	practice	Guided	1	0.5	-0.25	10.17291	0.45038	-1.45	-1.05	0.801537315634754	0.011549	-0.0076032	-0.0072203
Trial1	2	1	blindfold	clockwise	practice	Guided	1	0.5	-0.25	10.19292	0.45038	-1.45	-1.05	0.801537315634754	-0.0087906	-0.020297	-0.037973
Trial1	2	1	blindfold	clockwise	practice	Guided	1	0.5	-0.25	10.21292	0.45038	-1.45	-1.05	0.801537315634754	-0.015098	-0.0033724	-0.0089151
Trial1	2	1	blindfold	clockwise	practice	Guided	1	0.5	-0.25	10.23291	0.45038	-1.45	-1.05	0.801537315634754	-0.027623	-0.0203	-0.019513
Trial1	2	1	blindfold	clockwise	practice	Guided	1	0.5	-0.25	10.25291	0.45038	-1.45	-1.05	0.801537315634754	-0.018741	-0.003374	-0.021775
Trial1	2	1	blindfold	clockwise	practice	Guided	1	0.5	-0.25	10.27292	0.45038	-1.45	-1.05	0.801537315634754	-0.015636	-0.028767	-0.0005349
Trial1	2	1	blindfold	clockwise	practice	Guided	1	0.5	-0.25	10.29292	0.45038	-1.45	-1.05	0.801537315634754	-0.016441	-0.0033764	0.01204
Trial1	2	1	blindfold	clockwise	practice	Guided	1	0.5	-0.25	10.31291	0.45038	-1.45	-1.05	0.801537315634754	-0.019014	-0.011842	-0.017582
Trial1	2	1	blindfold	clockwise	practice	Guided	1	0.5	-0.25	10.33292	0.45038	-1.45	-1.05	0.801537315634754	0.033744	0.013551	-0.0058081
Trial1	2	1	blindfold	clockwise	practice	Guided	1	0.5	-0.25	10.35292	0.45038	-1.45	-1.05	0.801537315634754	-0.029496	-0.003378	-0.0058561
Trial1	2	1	blindfold	clockwise	practice	Guided	1	0.5	-0.25	10.37292	0.45038	-1.45	-1.05	0.801537315634754	-0.025055	-0.020302	0.0072847
Trial1	2	1	blindfold	clockwise	practice	Guided	1	0.5	-0.25	10.39291	0.45038	-1.45	-1.05	0.801537315634754	-0.00098289	0.017785	-0.020643
Trial1	2	1	blindfold	clockwise	practice	Guided	1	0.5	-0.25	10.41292	0.45038	-1.45	-1.05	0.801537315634754	0.013581	0.022015	0.030786
Trial1	2	1	blindfold	clockwise	practice	Guided	1	0.5	-0.25	10.43292	0.45038	-1.45	-1.05	0.801537315634754	-0.0033835	-0.011843	0.017083
Trial1	2	1	blindfold	clockwise	practice	Guided	1	0.5	-0.25	10.45291	0.45038	-1.45	-1.05	0.801537315634754	-0.0023168	-0.011843	0.00031518
Trial1	2	1	blindfold	clockwise	practice	Guided	1	0.5	-0.25	10.47292	0.45038	-1.45	-1.05	0.801537315634754	-0.015108	-0.011844	-0.0089147
Trial1	2	1	blindfold	clockwise	practice	Guided	1	0.5	-0.25	10.49292	0.45038	-1.45	-1.05	0.801537315634754	-0.00098631	0.030466	-0.020642
Trial1	2	1	blindfold	clockwise	practice	Guided	1	0.5	-0.25	10.51292	0.45038	-1.44999	-1.05	0.801537315634754	-0.011734	0.00083457	0.0081328
Trial1	2	1	blindfold	clockwise	practice	Guided	1	0.5	-0.25	10.53291	0.45038	-1.44999	-1.05	0.801537315634754	0.018552	0.0050619	0.022686
Trial1	2	1	blindfold	clockwise	practice	Guided	1	0.5	-0.25	10.55292	0.45038	-1.45	-1.05	0.801537315634754	-0.038912	-0.02879	0.014822
Trial1	2	1	blindfold	clockwise	practice	Guided	1	0.5	-0.25	10.57292	0.45038	-1.45	-1.05	0.801537315634754	-0.0072934	-0.037244	0.0084148
Trial1	2	1	blindfold	clockwise	practice	Guided	1	0.5	-0.25	10.59291	0.45038	-1.45	-1.05	0.801537315634754	-0.01067	-0.0033946	-0.0086353
Trial1	2	1	blindfold	clockwise	practice	Guided	1	0.5	-0.25	10.61292	0.45039	-1.45	-1.05	0.801536695795943	-0.0012566	-0.016091	-0.016453
Trial1	2	1	blindfold	clockwise	practice	Guided	1	0.5	-0.25	10.63292	0.45039	-1.45	-1.05	0.801536695795943	0.039245	-0.05841	-0.022293
Trial1	2	1	blindfold	clockwise	practice	Guided	1	0.5	-0.25	10.65292	0.45039	-1.45	-1.05	0.801536695795943	0.00051564	-0.028788	0.0033752
Trial1	2	1	blindfold	clockwise	practice	Guided	1	0.5	-0.25	10.67291	0.45039	-1.45	-1.05	0.801536695795943	-0.022131	-0.03725	-0.038825
Trial1	2	1	blindfold	clockwise	practice	Guided	1	0.5	-0.25	10.69292	0.45039	-1.45	-1.05	0.801536695795943	-0.019558	0.0092994	-0.0091995
Trial1	2	1	blindfold	clockwise	practice	Guided	1	0.5	-0.25	10.71292	0.45039	-1.45	-1.05	0.801536695795943	0.0021118	0.017762	0.00059518
Trial1	2	1	blindfold	clockwise	practice	Guided	1	0.5	-0.25	10.73291	0.45039	-1.45	-1.05	0.801536695795943	-0.010944	-0.024559	-0.004445
Trial1	2	1	blindfold	clockwise	practice	Guided	1	0.5	-0.25	10.75291	0.45039	-1.45	-1.05	0.801536695795943	-0.020093	-0.011861	-0.00082069
Trial1	2	1	blindfold	clockwise	practice	Guided	1	0.5	-0.25	10.77292	0.45039	-1.45	-1.05	0.801536695795943	0.001047	-0.011861	0.017358
Trial1	2	1	blindfold	clockwise	practice	Guided	1	0.5	-0.25	10.79292	0.45039	-1.45	-1.05	0.801536695795943	0.0073559	0.0050658	-0.011701
Trial1	2	1	blindfold	clockwise	practice	Guided	1	0.5	-0.25	10.81291	0.45039	-1.45	-1.05	0.801536695795943	0.030092	-0.0076298	-0.018672
Trial1	2	1	blindfold	clockwise	practice	Guided	1	0.5	-0.25	10.83292	0.45039	-1.45	-1.05	0.801536695795943	0.052297	0.0092962	-0.017259
Trial1	2	1	blindfold	clockwise	practice	Guided	1	0.5	-0.25	10.85292	0.45039	-1.45	-1.05	0.801536695795943	0.015969	0.013526	-0.0069438
Trial1	2	1	blindfold	clockwise	practice	Guided	1	0.5	-0.25	10.87292	0.45039	-1.45	-1.05	0.801536695795943	0.011526	0.021988	-0.009204
Trial1	2	1	blindfold	clockwise	practice	Guided	1	0.5	-0.25	10.89291	0.45039	-1.45	-1.05	0.801536695795943	0.004244	0.017756	-0.03294
Trial1	2	1	blindfold	clockwise	practice	Guided	1	0.5	-0.25	10.91292	0.45039	-1.45	-1.05	0.801536695795943	0.033463	0.017756	-0.0016203
Trial1	2	1	blindfold	clockwise	practice	Guided	1	0.5	-0.25	10.93292	0.45039	-1.45	-1.05	0.801536695795943	0.020139	-0.0034037	-0.00247
Trial1	2	1	blindfold	clockwise	practice	Guided	1	0.5	-0.25	10.95291	0.45039	-1.45	-1.05	0.801536695795943	-0.034487	-0.0076384	0.015097
Trial1	2	1	blindfold	clockwise	practice	Guided	1	0.5	-0.25	10.97292	0.45039	-1.45	-1.05	0.801536695795943	0.024312	0.00081999	0.0020028
Trial1	2	1	blindfold	clockwise	practice	Guided	1	0.5	-0.25	10.99292	0.45039	-1.45	-1.05	0.801536695795943	-0.04257	-0.020342	0.0019537
Trial1	2	1	blindfold	clockwise	practice	Guided	1	0.5	-0.25	11.01292	0.45039	-1.45	-1.05	0.801536695795943	0.015165	-0.033041	0.0056281
Trial1	2	1	blindfold	clockwise	practice	Guided	1	0.5	-0.25	11.03291	0.45039	-1.45	-1.05	0.801536695795943	0.0070833	0.0092774	-0.0075125
Trial1	2	1	blindfold	clockwise	practice	Guided	1	0.5	-0.25	11.05292	0.45039	-1.45	-1.05	0.801536695795943	0.0015736	-0.0076455	0.0089693
Trial1	2	1	blindfold	clockwise	practice	Guided	1	0.5	-0.25	11.07292	0.45039	-1.45	-1.05	0.801536695795943	0.0023742	0.0008236	-0.0036048
Trial1	2	1	blindfold	clockwise	practice	Guided	1	0.5	-0.25	11.09291	0.45039	-1.45	-1.05	0.801536695795943	-0.01255	-0.028808	0.020695
Trial1	2	1	blindfold	clockwise	practice	Guided	1	0.5	-0.25	11.11292	0.45039	-1.45	-1.05	0.801536695795943	-0.011753	0.013503	0.00812
Trial1	2	1	blindfold	clockwise	practice	Guided	1	0.5	-0.25	11.13292	0.45039	-1.44999	-1.05	0.801536695795943	-0.0028722	0.02196	0.0086862
Trial1	2	1	blindfold	clockwise	practice	Guided	1	0.5	-0.25	11.15292	0.45039	-1.44999	-1.05	0.801536695795943	0.021999	0.038878	-0.031816
Trial1	2	1	blindfold	clockwise	practice	Guided	1	0.5	-0.25	11.17291	0.4504	-1.44999	-1.05	0.801536077925954	-0.024813	-0.0076696	0.0030824
Trial1	2	1	blindfold	clockwise	practice	Guided	1	0.5	-0.25	11.19292	0.4504	-1.45	-1.05	0.801536077925954	0.001033	-0.0034281	0.01735
Trial1	2	1	blindfold	clockwise	practice	Guided	1	0.5	-0.25	11.21292	0.4504	-1.45	-1.05	0.801536077925954	-0.003142	0.01773	0.012876
Trial1	2	1	blindfold	clockwise	practice	Guided	1	0.5	-0.25	11.23291	0.4504	-1.45	-1.05	0.801536077925954	0.019864	-0.03305	0.0017132
Trial1	2	1	blindfold	clockwise	practice	Guided	1	0.5	-0.25	11.25291	0.45039	-1.45	-1.05	0.801536695795943	0.024841	-0.016123	-0.0063875
Trial1	2	1	blindfold	clockwise	practice	Guided	1	0.5	-0.25	11.27292	0.45039	-1.45	-1.05	0.801536695795943	0.02795	-0.01189	0.014851
Trial1	2	1	blindfold	clockwise	practice	Guided	1	0.5	-0.25	11.29292	0.45039	-1.45	-1.05	0.801536695795943	0.0196	-0.0034234	0.0059034
Trial1	2	1	blindfold	clockwise	practice	Guided	1	0.5	-0.25	11.31291	0.45039	-1.45	-1.05	0.801536695795943	0.013557	-0.024584	0.030771
Trial1	2	1	blindfold	clockwise	practice	Guided	1	0.5	-0.25	11.33292	0.4504	-1.45	-1.05	0.801536077925954	0.037625	0.034663	0.002841
Trial1	2	1	blindfold	clockwise	practice	Guided	1	0.5	-0.25	11.35292	0.4504	-1.45	-1.05	0.801536077925954	0.023767	0.030428	0.010376
Trial1	2	1	blindfold	clockwise	practice	Guided	1	0.5	-0.25	11.37292	0.4504	-1.45	-1.05	0.801536077925954	0.019059	0.0050361	0.014283
Trial1	2	1	blindfold	clockwise	practice	Guided	1	0.5	-0.25	11.39291	0.4504	-1.45	-1.05	0.801536077925954	0.015683	0.02196	0.024877
Trial1	2	1	blindfold	clockwise	practice	Guided	1	0.5	-0.25	11.41292	0.4504	-1.45	-1.05	0.801536077925954	0.0012923	-0.0034314	0.013151
Trial1	2	1	blindfold	clockwise	practice	Guided	1	0.5	-0.25	11.43292	0.4504	-1.45	-1.05	0.801536077925954	-0.021621	0.013497	-0.047228
Trial1	2	1	blindfold	clockwise	practice	Guided	1	0.5	-0.25	11.45291	0.4504	-1.45	-1.05	0.801536077925954	-0.013097	-0.02882	0.020403
Trial1	2	1	blindfold	clockwise	practice	Guided	1	0.5	-0.25	11.47292	0.4504	-1.45	-1.05	0.801536077925954	0.034247	0.013499	-0.014213
Trial1	2	1	blindfold	clockwise	practice	Guided	1	0.5	-0.25	11.49292	0.4504	-1.45	-1.05	0.801536077925954	-0.033971	0.030426	0.006695
Trial1	2	1	blindfold	clockwise	practice	Guided	1	0.5	-0.25	11.51292	0.4504	-1.45	-1.05	0.801536077925954	0.0038643	-0.028819	0.042771
Trial1	2	1	blindfold	clockwise	practice	Guided	1	0.5	-0.25	11.53291	0.4504	-1.45	-1.05	0.801536077925954	0.00048839	0.00079975	0.02572
Trial1	2	1	blindfold	clockwise	practice	Guided	1	0.5	-0.25	11.55292	0.4504	-1.45	-1.05	0.801536077925954	-0.0026222	-0.0076638	0.0044793
Trial1	2	1	blindfold	clockwise	practice	Guided	1	0.5	-0.25	11.57292	0.4504	-1.45	-1.05	0.801536077925954	0.041254	0.0092635	0.015689
Trial1	2	1	blindfold	clockwise	practice	Guided	1	0.5	-0.25	11.59291	0.4504	-1.45	-1.05	0.801536077925954	-0.021456	-0.049987	0.020115
Trial1	2	1	blindfold	clockwise	practice	Guided	1	0.5	-0.25	11.61292	0.45041	-1.45	-1.05	0.801535460179845	-0.010441	-0.020365	-0.012852
Trial1	2	1	blindfold	clockwise	practice	Guided	1	0.5	-0.25	11.63292	0.4504	-1.45	-1.05	0.801536077925954	0.0062569	-0.011896	0.0050435
Trial1	2	1	blindfold	clockwise	practice	Guided	1	0.5	-0.25	11.65292	0.45041	-1.45	-1.05	0.801535460179845	-0.020391	-0.049984	0.0033464
Trial1	2	1	blindfold	clockwise	practice	Guided	1	0.5	-0.25	11.67291	0.45041	-1.45	-1.05	0.801535460179845	0.01851	-0.016132	0.022654
Trial1	2	1	blindfold	clockwise	practice	Guided	1	0.5	-0.25	11.69292	0.45041	-1.45	-1.05	0.801535460179845	0.0078509	0.055818	-0.028775
Trial1	2	1	blindfold	clockwise	practice	Guided	1	0.5	-0.25	11.71292	0.45041	-1.45	-1.05	0.801535460179845	-0.0099155	0.021961	-0.02124
Trial1	2	1	blindfold	clockwise	practice	Guided	1	0.5	-0.25	11.73291	0.45041	-1.45	-1.05	0.801535460179845	0.038936	-0.02036	-0.018132
Trial1	2	1	blindfold	clockwise	practice	Guided	1	0.5	-0.25	11.75291	0.45041	-1.45	-1.05	0.801535460179845	-0.010183	0.017726	-0.017049
Trial1	2	1	blindfold	clockwise	practice	Guided	1	0.5	-0.25	11.77292	0.45041	-1.45	-1.05	0.801535460179845	0.019837	-0.016127	0.001695
Trial1	2	1	blindfold	clockwise	practice	Guided	1	0.5	-0.25	11.79292	0.45041	-1.45	-1.05	0.801535460179845	0.0073134	0.0050295	-0.011728
Trial1	2	1	blindfold	clockwise	practice	Guided	1	0.5	-0.25	11.81291	0.45041	-1.45	-1.05	0.801535460179845	0.010952	0.0050288	0.0011305
Trial1	2	1	blindfold	clockwise	practice	Guided	1	0.5	-0.25	11.83292	0.45041	-1.45	-1.05	0.801535460179845	0.010418	0.03042	0.0095122
Trial1	2	1	blindfold	clockwise	practice	Guided	1	0.5	-0.25	11.85292	0.45041	-1.45	-1.05	0.801535460179845	0.013082	-0.024593	-0.019545
Trial1	2	1	blindfold	clockwise	practice	Guided	1	0.5	-0.25	11.87292	0.45041	-1.45	-1.05	0.801535460179845	-0.018006	-0.011896	-0.03438
Trial1	2	1	blindfold	clockwise	practice	Guided	1	0.5	-0.25	11.89291	0.45041	-1.45	-1.05	0.801535460179845	-0.02094	-0.007663	0.01173
Trial1	2	1	blindfold	clockwise	practice	Guided	1	0.5	-0.25	11.91292	0.45042	-1.45	-1.05	0.801534838870692	-0.00131	0.017725	-0.01648
Trial1	2	1	blindfold	clockwise	practice	Guided	1	0.5	-0.25	11.93292	0.45042	-1.45	-1.05	0.801534838870692	0.0078382	0.017725	-0.020105
Trial1	2	1	blindfold	clockwise	practice	Guided	1	0.5	-0.25	11.95291	0.45042	-1.45	-1.05	0.801534838870692	0.025067	0.00079703	-0.010592
Trial1	2	1	blindfold	clockwise	practice	Guided	1	0.5	-0.25	11.97292	0.45042	-1.45	-1.05	0.801534838870692	-0.0015831	0.0092599	-0.012286
Trial1	2	1	blindfold	clockwise	practice	Guided	1	0.5	-0.25	11.99292	0.45042	-1.45	-1.05	0.801534838870692	0.010399	0.0050289	0.0095169
Trial1	2	1	blindfold	clockwise	practice	Guided	1	0.5	-0.25	12.01292	0.45042	-1.45	-1.05	0.801534838870692	0.019278	0.026187	0.010084
Trial1	2	1	blindfold	clockwise	practice	Guided	1	0.5	-0.25	12.03291	0.45043	-1.45	-1.05	0.801534223216176	0.034732	-0.0076699	-0.0226
Trial1	2	1	blindfold	clockwise	practice	Guided	1	0.5	-0.25	12.05292	0.45043	-1.45	-1.05	0.801534223216176	0.028687	0.0092574	0.0022656
Trial1	2	1	blindfold	clockwise	practice	Guided	1	0.5	-0.25	12.07292	0.45043	-1.45	-1.05	0.801534223216176	0.0015069	-0.016134	0.0089517
Trial1	2	1	blindfold	clockwise	practice	Guided	1	0.5	-0.25	12.09291	0.45043	-1.45	-1.05	0.801534223216176	0.016159	-0.016132	-0.011161
Trial1	2	1	blindfold	clockwise	practice	Guided	1	0.5	-0.25	12.11292	0.45043	-1.45	-1.05	0.801534223216176	-0.024878	0.0050261	0.0030614
Trial1	2	1	blindfold	clockwise	practice	Guided	1	0.5	-0.25	12.13292	0.45043	-1.45	-1.05	0.801534223216176	0.0064746	-0.041524	0.00084851
Trial1	2	1	blindfold	clockwise	practice	Guided	1	0.5	-0.25	12.15292	0.45043	-1.45	-1.05	0.801534223216176	0.0095819	0.043111	0.02209
Trial1	2	1	blindfold	clockwise	practice	Guided	1	0.5	-0.25	12.17291	0.45043	-1.45	-1.05	0.801534223216176	0.016153	0.081195	0.0056047
Trial1	2	1	blindfold	clockwise	practice	Guided	1	0.5	-0.25	12.19292	0.45044	-1.45	-1.05	0.801533602156634	-0.0016146	-0.0076747	-0.012294
Trial1	2	1	blindfold	clockwise	practice	Guided	1	0.5	-0.25	12.21292	0.45044	-1.45	-1.05	0.801533602156634	0.0059333	0.043102	0.0092297
Trial1	2	1	blindfold	clockwise	practice	Guided	1	0.5	-0.25	12.23291	0.45044	-1.45	-1.05	0.801533602156634	0.0067333	-0.028839	0.020674
Trial1	2	1	blindfold	clockwise	practice	Guided	1	0.5	-0.25	12.25291	0.45044	-1.45	-1.05	0.801533602156634	0.029473	0.021945	-0.010313
Trial1	2	1	blindfold	clockwise	practice	Guided	1	0.5	-0.25	12.27292	0.45044	-1.45	-1.05	0.801533602156634	0.02112	0.0092508	-0.024017
Trial1	2	1	blindfold	clockwise	practice	Guided	1	0.5	-0.25	12.29292	0.45044	-1.45	-1.05	0.801533602156634	0.010103	0.0092483	0.013707
Trial1	2	1	blindfold	clockwise	practice	Guided	1	0.5	-0.25	12.31291	0.45044	-1.45	-1.05	0.801533602156634	-0.00162	-0.024606	0.017899
Trial1	2	1	blindfold	clockwise	practice	Guided	1	0.5	-0.25	12.33292	0.45044	-1.45	-1.05	0.801533602156634	0.024492	0.0050173	-0.0022106
Trial1	2	1	blindfold	clockwise	practice	Guided	1	0.5	-0.25	12.35292	0.45044	-1.45	-1.05	0.801533602156634	0.025558	-0.041534	-0.018975
Trial1	2	1	blindfold	clockwise	practice	Guided	1	0.5	-0.25	12.37292	0.45044	-1.45	-1.05	0.801533602156634	0.028394	-0.041533	-0.012524
Trial1	2	1	blindfold	clockwise	practice	Guided	1	0.5	-0.25	12.39291	0.45045	-1.45	-1.05	0.801532984907157	0.01116	-0.0034448	0.0064568
Trial1	2	1	blindfold	clockwise	practice	Guided	1	0.5	-0.25	12.41292	0.45045	-1.45	-1.05	0.801532984907157	-0.016821	0.0050175	0.016205
Trial1	2	1	blindfold	clockwise	practice	Guided	1	0.5	-0.25	12.43292	0.45045	-1.45	-1.05	0.801532984907157	-0.011313	-0.011908	-0.00027899
Trial1	2	1	blindfold	clockwise	practice	Guided	1	0.5	-0.25	12.45291	0.45045	-1.45	-1.05	0.801532984907157	0.021375	0.0092517	-0.023449
Trial1	2	1	blindfold	clockwise	practice	Guided	1	0.5	-0.25	12.47292	0.45045	-1.45	-1.05	0.801532984907157	-0.0055408	0.005017	-0.020953
Trial1	2	1	blindfold	clockwise	practice	Guided	1	0.5	-0.25	12.49292	0.45045	-1.45	-1.05	0.801532984907157	0.0077807	0.017712	-0.020104
Trial1	2	1	blindfold	clockwise	practice	Guided	1	0.5	-0.25	12.51292	0.45045	-1.45	-1.05	0.801532984907157	-0.011317	0.013477	-0.00027915
Trial1	2	1	blindfold	clockwise	practice	Guided	1	0.5	-0.25	12.53291	0.45045	-1.45	-1.05	0.801532984907157	-0.024106	0.0050119	-0.0095119
Trial1	2	1	blindfold	clockwise	practice	Guided	1	0.5	-0.25	12.55292	0.45045	-1.45	-1.05	0.801532984907157	-0.015492	0.030401	-0.0047531
Trial1	2	1	blindfold	clockwise	practice	Guided	1	0.5	-0.25	12.57292	0.45045	-1.45	-1.05	0.801532984907157	-0.011318	0.047326	-0.00028003
Trial1	2	1	blindfold	clockwise	practice	Guided	1	0.5	-0.25	12.59291	0.45045	-1.45	-1.05	0.801532984907157	0.016129	-0.020385	-0.011161
Trial1	2	1	blindfold	clockwise	practice	Guided	1	0.5	-0.25	12.61292	0.45045	-1.45	-1.05	0.801532984907157	-0.032719	0.00077276	-0.014269
Trial1	2	1	blindfold	clockwise	practice	Guided	1	0.5	-0.25	12.63292	0.45045	-1.45	-1.05	0.801532984907157	0.0083203	-0.028847	-0.028492
Trial1	2	1	blindfold	clockwise	practice	Guided	1	0.5	-0.25	12.65292	0.45044	-1.45	-1.05	0.801533602156634	0.028659	0.030401	0.0022605
Trial1	2	1	blindfold	clockwise	practice	Guided	1	0.5	-0.25	12.67291	0.45045	-1.45	-1.05	0.801532984907157	0.0025459	-0.03731	-0.0078179
Trial1	2	1	blindfold	clockwise	practice	Guided	1	0.5	-0.25	12.69292	0.45045	-1.45	-1.05	0.801532984907157	-0.019394	0.021933	-0.013422
Trial1	2	1	blindfold	clockwise	practice	Guided	1	0.5	-0.25	12.71292	0.45045	-1.45	-1.05	0.801532984907157	-0.027742	-0.0076892	-0.022369
Trial1	2	1	blindfold	clockwise	practice	Guided	1	0.5	-0.25	12.73291	0.45045	-1.45	-1.05	0.801532984907157	0.023147	0.06002	0.018746
Trial1	2	1	blindfold	clockwise	practice	Guided	1	0.5	-0.25	12.75291	0.45045	-1.45	-1.05	0.801532984907157	0.038069	0.06848	-0.0055557
Trial1	2	1	blindfold	clockwise	practice	Guided	1	0.5	-0.25	12.77292	0.45045	-1.45	-1.05	0.801532984907157	0.022611	0.017697	0.027131
Trial1	2	1	blindfold	clockwise	practice	Guided	1	0.5	-0.25	12.79292	0.45045	-1.45	-1.05	0.801532984907157	-0.0013706	0.034627	-0.016481
Trial1	2	1	blindfold	clockwise	practice	Guided	1	0.5	-0.25	12.81291	0.45045	-1.45	-1.05	0.801532984907157	0.015858	-0.016156	-0.0069668
Trial1	2	1	blindfold	clockwise	practice	Guided	1	0.5	-0.25	12.83292	0.45045	-1.45	-1.05	0.801532984907157	-0.0066121	-0.0034603	-0.0041869
Trial1	2	1	blindfold	clockwise	practice	Guided	1	0.5	-0.25	12.85292	0.45045	-1.45	-1.05	0.801532984907157	0.042239	-0.016152	-0.0010777
Trial1	2	1	blindfold	clockwise	practice	Guided	1	0.5	-0.25	12.87292	0.45045	-1.45	-1.05	0.801532984907157	-0.032991	0.0050052	-0.010073
Trial1	2	1	blindfold	clockwise	practice	Guided	1	0.5	-0.25	12.89291	0.45045	-1.45	-1.05	0.801532984907157	-0.0060842	0.021932	-0.012568
Trial1	2	1	blindfold	clockwise	practice	Guided	1	0.5	-0.25	12.91292	0.45045	-1.45	-1.05	0.801532984907157	0.028643	0.0092355	0.0022668
Trial1	2	1	blindfold	clockwise	practice	Guided	1	0.5	-0.25	12.93292	0.45046	-1.45	-1.05	0.801532365939581	0.010611	-0.0034588	0.005327
Trial1	2	1	blindfold	clockwise	practice	Guided	1	0.5	-0.25	12.95291	0.45045	-1.45	-1.05	0.801532984907157	-0.052897	-0.024617	0.022329
Trial1	2	1	blindfold	clockwise	practice	Guided	1	0.5	-0.25	12.97292	0.45045	-1.45	-1.05	0.801532984907157	0.0011964	0.030395	0.013147
Trial1	2	1	blindfold	clockwise	practice	Guided	1	0.5	-0.25	12.99292	0.45046	-1.45	-1.05	0.801532365939581	0.020024	0.00077039	-0.0024894
Trial1	2	1	blindfold	clockwise	practice	Guided	1	0.5	-0.25	13.01292	0.45046	-1.45	-1.05	0.801532365939581	-0.035311	-0.007694	-0.043887
Trial1	2	1	blindfold	clockwise	practice	Guided	1	0.5	-0.25	13.03291	0.45046	-1.45	-1.05	0.801532365939581	-0.013733	-0.024621	0.037449
Trial1	2	1	blindfold	clockwise	practice	Guided	1	0.5	-0.25	13.05292	0.45046	-1.45	-1.05	0.801532365939581	-0.0063594	-0.020389	-0.011436
Trial1	2	1	blindfold	clockwise	practice	Guided	1	0.5	-0.25	13.07292	0.45046	-1.45	-1.05	0.801532365939581	0.0064297	-0.0076943	0.00085538
Trial1	2	1	blindfold	clockwise	practice	Guided	1	0.5	-0.25	13.09291	0.45046	-1.45	-1.05	0.801532365939581	-0.0032543	0.013461	0.012864
Trial1	2	1	blindfold	clockwise	practice	Guided	1	0.5	-0.25	13.11292	0.45046	-1.45	-1.05	0.801532365939581	-0.0076936	-0.028857	0.012581
Trial1	2	1	blindfold	clockwise	practice	Guided	1	0.5	-0.25	13.13292	0.45046	-1.45	-1.05	0.801532365939581	0.0011864	-0.01193	0.013145
Trial1	2	1	blindfold	clockwise	practice	Guided	1	0.5	-0.25	13.15292	0.45046	-1.45	-1.05	0.801532365939581	0.018949	0.00076576	0.014275
Trial1	2	1	blindfold	clockwise	practice	Guided	1	0.5	-0.25	13.17291	0.45046	-1.45	-1.05	0.801532365939581	0.0019849	-0.0034669	0.010368
Trial1	2	1	blindfold	clockwise	practice	Guided	1	0.5	-0.25	13.19292	0.45046	-1.45	-1.05	0.801532365939581	-0.020753	-0.016161	0.007539
Trial1	2	1	blindfold	clockwise	practice	Guided	1	0.5	-0.25	13.21292	0.45046	-1.45	-1.05	0.801532365939581	0.0053624	-0.0034681	0.017617
Trial1	2	1	blindfold	clockwise	practice	Guided	1	0.5	-0.25	13.23291	0.45046	-1.45	-1.05	0.801532365939581	0.033874	0.0049965	-0.010027
Trial1	2	1	blindfold	clockwise	practice	Guided	1	0.5	-0.25	13.25291	0.45046	-1.45	-1.05	0.801532365939581	0.011935	0.01346	-0.015629
Trial1	2	1	blindfold	clockwise	practice	Guided	1	0.5	-0.25	13.27292	0.45046	-1.45	-1.05	0.801532365939581	-0.026795	0.00076564	0.032411
Trial1	2	1	blindfold	clockwise	practice	Guided	1	0.5	-0.25	13.29292	0.45046	-1.45	-1.05	0.801532365939581	-0.059387	-0.037323	-0.015961
Trial1	2	1	blindfold	clockwise	practice	Guided	1	0.5	-0.25	13.31291	0.45046	-1.45	-1.05	0.801532365939581	0.014241	-0.02463	0.018183
Trial1	2	1	blindfold	clockwise	practice	Guided	1	0.5	-0.25	13.33292	0.45046	-1.45	-1.05	0.801532365939581	0.0089961	0.043077	0.030472
Trial1	2	1	blindfold	clockwise	practice	Guided	1	0.5	-0.25	13.35292	0.45046	-1.45	-1.05	0.801532365939581	-0.0055663	0.021919	-0.020956
Trial1	2	1	blindfold	clockwise	practice	Guided	1	0.5	-0.25	13.37292	0.45046	-1.45	-1.05	0.801532365939581	0.027829	0.017688	-0.018694
Trial1	2	1	blindfold	clockwise	practice	Guided	1	0.5	-0.25	13.39291	0.45046	-1.45	-1.05	0.801532365939581	-0.037985	-0.024632	-0.0019771
Trial1	2	1	blindfold	clockwise	practice	Guided	1	0.5	-0.25	13.41292	0.45046	-1.45	-1.05	0.801532365939581	-0.018621	-0.0034725	-0.025995
Trial1	2	1	blindfold	clockwise	practice	Guided	1	0.5	-0.25	13.43292	0.45046	-1.45	-1.05	0.801532365939581	0.011666	0.0092233	-0.011442
Trial1	2	1	blindfold	clockwise	practice	Guided	1	0.5	-0.25	13.45291	0.45046	-1.45	-1.05	0.801532365939581	0.024456	-0.0077051	-0.0022114
Trial1	2	1	blindfold	clockwise	practice	Guided	1	0.5	-0.25	13.47292	0.45046	-1.45	-1.05	0.801532365939581	0.0038492	0.038845	-0.023169
Trial1	2	1	blindfold	clockwise	practice	Guided	1	0.5	-0.25	13.49292	0.45046	-1.45	-1.05	0.801532365939581	0.00091492	-0.0034758	0.017334
Trial1	2	1	blindfold	clockwise	practice	Guided	1	0.5	-0.25	13.51292	0.45046	-1.45	-1.05	0.801532365939581	-0.014448	-0.007706	0.017616
Trial1	2	1	blindfold	clockwise	practice	Guided	1	0.5	-0.25	13.53291	0.45046	-1.45	-1.05	0.801532365939581	-0.020758	0.017683	0.0075365
Trial1	2	1	blindfold	clockwise	practice	Guided	1	0.5	-0.25	13.55292	0.45046	-1.45	-1.05	0.801532365939581	-0.020761	-0.0034766	0.0075349
Trial1	2	1	blindfold	clockwise	practice	Guided	1	0.5	-0.25	13.57292	0.45047	-1.45	-1.05	0.801531748938236	-0.0071708	-0.0077072	0.004192
Trial1	2	1	blindfold	clockwise	practice	Guided	1	0.5	-0.25	13.59291	0.45046	-1.45	-1.05	0.801532365939581	0.018409	0.0049876	0.022654
Trial1	2	1	blindfold	clockwise	practice	Guided	1	0.5	-0.25	13.61292	0.45047	-1.45	-1.05	0.801531748938236	-0.018628	0.021912	-0.025999
Trial1	2	1	blindfold	clockwise	practice	Guided	1	0.5	-0.25	13.63292	0.45047	-1.45	-1.05	0.801531748938236	-0.033021	-0.020406	-0.010083
Trial1	2	1	blindfold	clockwise	practice	Guided	1	0.5	-0.25	13.65292	0.45047	-1.45	-1.05	0.801531748938236	-0.0085072	0.017681	0.025145
Trial1	2	1	blindfold	clockwise	practice	Guided	1	0.5	-0.25	13.67291	0.45047	-1.45	-1.05	0.801531748938236	-0.029646	-0.045798	0.0069652
Trial1	2	1	blindfold	clockwise	practice	Guided	1	0.5	-0.25	13.69292	0.45047	-1.45	-1.05	0.801531748938236	0.0017082	-0.016177	0.0047483
Trial1	2	1	blindfold	clockwise	practice	Guided	1	0.5	-0.25	13.71292	0.45047	-1.45	-1.05	0.801531748938236	0.011921	-0.011946	-0.015645
Trial1	2	1	blindfold	clockwise	practice	Guided	1	0.5	-0.25	13.73291	0.45047	-1.45	-1.05	0.801531748938236	0.010586	-0.0034835	0.0053113
Trial1	2	1	blindfold	clockwise	practice	Guided	1	0.5	-0.25	13.75291	0.45047	-1.45	-1.05	0.801531748938236	-0.015262	-0.0077151	-0.0089611
Trial1	2	1	blindfold	clockwise	practice	Guided	1	0.5	-0.25	13.77292	0.45047	-1.45	-1.05	0.801531748938236	0.00774	0.0049779	-0.020122
Trial1	2	1	blindfold	clockwise	practice	Guided	1	0.5	-0.25	13.79292	0.45047	-1.45	-1.05	0.801531748938236	0.040865	-0.0077199	0.019862
Trial1	2	1	blindfold	clockwise	practice	Guided	1	0.5	-0.25	13.81291	0.45047	-1.45	-1.05	0.801531748938236	0.015284	0.026136	0.0013976
Trial1	2	1	blindfold	clockwise	practice	Guided	1	0.5	-0.25	13.83292	0.45047	-1.45	-1.05	0.801531748938236	0.025233	-0.011949	-0.014803
Trial1	2	1	blindfold	clockwise	practice	Guided	1	0.5	-0.25	13.85292	0.45048	-1.45	-1.05	0.801531132060773	0.010575	0.0092101	0.0053069
Trial1	2	1	blindfold	clockwise	practice	Guided	1	0.5	-0.25	13.87292	0.45048	-1.45	-1.05	0.801531132060773	0.0061318	-0.0077189	0.0050235
Trial1	2	1	blindfold	clockwise	practice	Guided	1	0.5	-0.25	13.89291	0.45048	-1.45	-1.05	0.801531132060773	-0.033304	-0.062728	-0.0059039
Trial1	2	1	blindfold	clockwise	practice	Guided	1	0.5	-0.25	13.91292	0.45048	-1.45	-1.05	0.801531132060773	-0.0066568	-0.0077113	-0.0042086
Trial1	2	1	blindfold	clockwise	practice	Guided	1	0.5	-0.25	13.93292	0.45047	-1.45	-1.05	0.801531748938236	-0.0058533	0.00075311	-0.016782
Trial1	2	1	blindfold	clockwise	practice	Guided	1	0.5	-0.25	13.95291	0.45047	-1.45	-1.05	0.801531748938236	0.028607	0.026142	0.0022461
Trial1	2	1	blindfold	clockwise	practice	Guided	1	0.5	-0.25	13.97292	0.45048	-1.45	-1.05	0.801531132060773	0.010841	-0.037335	0.0011147
Trial1	2	1	blindfold	clockwise	practice	Guided	1	0.5	-0.25	13.99292	0.45048	-1.45	-1.05	0.801531132060773	0.015544	0.0049809	-0.0027956
Trial1	2	1	blindfold	clockwise	practice	Guided	1	0.5	-0.25	14.01292	0.45048	-1.45	-1.05	0.801531132060773	-0.0016867	-0.01618	-0.01231
Trial1	2	1	blindfold	clockwise	practice	Guided	1	0.5	-0.25	14.03291	0.45048	-1.45	-1.05	0.801531132060773	0.0042623	0.013442	0.03436
Trial1	2	1	blindfold	clockwise	practice	Guided	1	0.5	-0.25	14.05292	0.45048	-1.45	-1.05	0.801531132060773	0.023893	0.021902	0.006151
Trial1	2	1	blindfold	clockwise	practice	Guided	1	0.5	-0.25	14.07292	0.45048	-1.45	-1.05	0.801531132060773	-0.020518	-0.0034891	0.0033237
Trial1	2	1	blindfold	clockwise	practice	Guided	1	0.5	-0.25	14.09291	0.45048	-1.45	-1.05	0.801531132060773	0.018383	0.0049733	0.02263
Trial1	2	1	blindfold	clockwise	practice	Guided	1	0.5	-0.25	14.11292	0.45048	-1.45	-1.05	0.801531132060773	0.038282	0.0092028	-0.0097726
Trial1	2	1	blindfold	clockwise	practice	Guided	1	0.5	-0.25	14.13292	0.45048	-1.45	-1.05	0.801531132060773	-0.0066628	-0.0077224	-0.02183
Trial1	2	1	blindfold	clockwise	practice	Guided	1	0.5	-0.25	14.15292	0.45048	-1.45	-1.05	0.801531132060773	-0.041123	0.0049723	-0.023241
Trial1	2	1	blindfold	clockwise	practice	Guided	1	0.5	-0.25	14.17291	0.45048	-1.45	-1.05	0.801531132060773	0.0069285	-0.0077239	-0.0075568
Trial1	2	1	blindfold	clockwise	practice	Guided	1	0.5	-0.25	14.19292	0.45048	-1.45	-1.05	0.801531132060773	0.0092305	0.047287	0.026257
Trial1	2	1	blindfold	clockwise	practice	Guided	1	0.5	-0.25	14.21292	0.45048	-1.45	-1.05	0.801531132060773	0.017576	0.026124	0.035204
Trial1	2	1	blindfold	clockwise	practice	Guided	1	0.5	-0.25	14.23291	0.45048	-1.45	-1.05	0.801531132060773	0.0035433	-0.020428	-0.024609
Trial1	2	1	blindfold	clockwise	practice	Guided	1	0.5	-0.25	14.25291	0.45049	-1.45	-1.05	0.801530513466322	0.013663	0.0049628	0.026538
Trial1	2	1	blindfold	clockwise	practice	Guided	1	0.5	-0.25	14.27292	0.45049	-1.45	-1.05	0.801530513466322	-0.0017004	-0.024664	-0.012316
Trial1	2	1	blindfold	clockwise	practice	Guided	1	0.5	-0.25	14.29292	0.45049	-1.45	-1.05	0.801530513466322	0.042175	-0.0034956	-0.0011055
Trial1	2	1	blindfold	clockwise	practice	Guided	1	0.5	-0.25	14.31291	0.45049	-1.45	-1.05	0.801530513466322	-0.034391	0.013427	0.010855
Trial1	2	1	blindfold	clockwise	practice	Guided	1	0.5	-0.25	14.33292	0.45049	-1.45	-1.05	0.801530513466322	-0.04434	0.004958	0.016175
Trial1	2	1	blindfold	clockwise	practice	Guided	1	0.5	-0.25	14.35292	0.45049	-1.45	-1.05	0.801530513466322	-0.011917	0.047274	0.0080743
Trial1	2	1	blindfold	clockwise	practice	Guided	1	0.5	-0.25	14.37292	0.45049	-1.45	-1.05	0.801530513466322	-0.025509	-0.016202	0.011418
Trial1	2	1	blindfold	clockwise	practice	Guided	1	0.5	-0.25	14.39291	0.45049	-1.45	-1.05	0.801530513466322	-0.038829	-0.033128	0.010566
Trial1	2	1	blindfold	clockwise	practice	Guided	1	0.5	-0.25	14.41292	0.45049	-1.45	-1.05	0.801530513466322	0.033026	-0.016195	0.0025122
Trial1	2	1	blindfold	clockwise	practice	Guided	1	0.5	-0.25	14.43292	0.45049	-1.45	-1.05	0.801530513466322	0.030184	-0.0034964	-0.022919
Trial1	2	1	blindfold	clockwise	practice	Guided	1	0.5	-0.25	14.45291	0.45049	-1.45	-1.05	0.801530513466322	0.045545	0.013428	0.015937
Trial1	2	1	blindfold	clockwise	practice	Guided	1	0.5	-0.25	14.47292	0.45049	-1.45	-1.05	0.801530513466322	0.016323	0.043055	-0.015382
Trial1	2	1	blindfold	clockwise	practice	Guided	1	0.5	-0.25	14.49292	0.45049	-1.45	-1.05	0.801530513466322	-0.023646	-0.0035007	-0.017928
Trial1	2	1	blindfold	clockwise	practice	Guided	1	0.5	-0.25	14.51292	0.45049	-1.45	-1.05	0.801530513466322	0.012855	-0.011965	0.039105
Trial1	2	1	blindfold	clockwise	practice	Guided	1	0.5	-0.25	14.53291	0.45049	-1.45	-1.05	0.801530513466322	0.019162	-0.0077321	0.010047
Trial1	2	1	blindfold	clockwise	practice	Guided	1	0.5	-0.25	14.55292	0.45049	-1.45	-1.05	0.801530513466322	0.011614	0.0049614	-0.011476
Trial1	2	1	blindfold	clockwise	practice	Guided	1	0.5	-0.25	14.57292	0.45049	-1.45	-1.05	0.801530513466322	-0.024183	0.02189	-0.0095448
Trial1	2	1	blindfold	clockwise	practice	Guided	1	0.5	-0.25	14.59291	0.45049	-1.45	-1.05	0.801530513466322	0.023334	0.034584	0.014523
Trial1	2	1	blindfold	clockwise	practice	Guided	1	0.5	-0.25	14.61292	0.45049	-1.45	-1.05	0.801530513466322	0.0016616	0.026121	0.0047276
Trial1	2	1	blindfold	clockwise	practice	Guided	1	0.5	-0.25	14.63292	0.45049	-1.45	-1.05	0.801530513466322	0.015784	-0.033124	-0.020138
Trial1	2	1	blindfold	clockwise	practice	Guided	1	0.5	-0.25	14.65292	0.45049	-1.45	-1.05	0.801530513466322	-0.0035801	-0.020427	0.01702
Trial1	2	1	blindfold	clockwise	practice	Guided	1	0.5	-0.25	14.67291	0.45049	-1.45	-1.05	0.801530513466322	-0.018675	-0.016197	-0.026025
Trial1	2	1	blindfold	clockwise	practice	Guided	1	0.5	-0.25	14.69292	0.45049	-1.45	-1.05	0.801530513466322	0.0016634	0.0091933	0.0047305
Trial1	2	1	blindfold	clockwise	practice	Guided	1	0.5	-0.25	14.71292	0.45049	-1.45	-1.05	0.801530513466322	-0.016102	-0.020434	0.0035998
Trial1	2	1	blindfold	clockwise	practice	Guided	1	0.5	-0.25	14.73291	0.45049	-1.45	-1.05	0.801530513466322	0.044298	-0.007735	-0.034641
Trial1	2	1	blindfold	clockwise	practice	Guided	1	0.5	-0.25	14.75291	0.45049	-1.45	-1.05	0.801530513466322	-0.021079	0.0049632	0.0117
Trial1	2	1	blindfold	clockwise	practice	Guided	1	0.5	-0.25	14.77292	0.45049	-1.45	-1.05	0.801530513466322	0.033813	0.017655	-0.010057
Trial1	2	1	blindfold	clockwise	practice	Guided	1	0.5	-0.25	14.79292	0.45049	-1.45	-1.05	0.801530513466322	-0.011932	0.0049635	0.0080763
Trial1	2	1	blindfold	clockwise	practice	Guided	1	0.5	-0.25	14.81291	0.4505	-1.45	-1.05	0.801529896836994	0.047399	0.0091937	-0.013399
Trial1	2	1	blindfold	clockwise	practice	Guided	1	0.5	-0.25	14.83292	0.4505	-1.45	-1.05	0.801529896836994	0.0019181	0.00073095	0.00054154
Trial1	2	1	blindfold	clockwise	practice	Guided	1	0.5	-0.25	14.85292	0.4505	-1.45	-1.05	0.801529896836994	0.014441	-0.020423	0.0044508
Trial1	2	1	blindfold	clockwise	practice	Guided	1	0.5	-0.25	14.87292	0.4505	-1.45	-1.05	0.801529896836994	0.0099964	0.034592	0.013683
Trial1	2	1	blindfold	clockwise	practice	Guided	1	0.5	-0.25	14.89291	0.4505	-1.45	-1.05	0.801529896836994	-0.0025334	0.0092063	0.00026117
Trial1	2	1	blindfold	clockwise	practice	Guided	1	0.5	-0.25	14.91292	0.45051	-1.45	-1.05	0.801529276651291	0.043205	-0.0034895	-0.017871
Trial1	2	1	blindfold	clockwise	practice	Guided	1	0.5	-0.25	14.93292	0.45051	-1.45	-1.05	0.801529276651291	0.0021685	-0.054273	-0.0036471
Trial1	2	1	blindfold	clockwise	practice	Guided	1	0.5	-0.25	14.95291	0.45051	-1.45	-1.05	0.801529276651291	0.015222	0.013436	0.0013924
Trial1	2	1	blindfold	clockwise	practice	Guided	1	0.5	-0.25	14.97292	0.45051	-1.45	-1.05	0.801529276651291	0.026235	-0.045811	-0.031574
Trial1	2	1	blindfold	clockwise	practice	Guided	1	0.5	-0.25	14.99292	0.45051	-1.45	-1.05	0.801529276651291	-0.0083192	0.00073564	0.020937
Trial1	2	1	blindfold	clockwise	practice	Guided	1	0.5	-0.25	15.01292	0.45051	-1.45	-1.05	0.801529276651291	-0.023419	0.030357	-0.022109
Trial1	2	1	blindfold	clockwise	practice	Guided	1	0.5	-0.25	15.03291	0.45051	-1.45	-1.05	0.801529276651291	0.029871	-0.045813	-0.018718
Trial1	2	1	blindfold	clockwise	practice	Guided	1	0.5	-0.25	15.05292	0.45051	-1.45	-1.05	0.801529276651291	0.019122	-0.020423	0.010059
Trial1	2	1	blindfold	clockwise	practice	Guided	1	0.5	-0.25	15.07292	0.45051	-1.45	-1.05	0.801529276651291	-0.024755	0.0049689	-0.001152
Trial1	2	1	blindfold	clockwise	practice	Guided	1	0.5	-0.25	15.09291	0.45051	-1.45	-1.05	0.801529276651291	-0.021649	-0.033118	0.020088
Trial1	2	1	blindfold	clockwise	practice	Guided	1	0.5	-0.25	15.11292	0.45051	-1.45	-1.05	0.801529276651291	0.016813	-0.01619	-0.023757
Trial1	2	1	blindfold	clockwise	practice	Guided	1	0.5	-0.25	15.13292	0.45051	-1.45	-1.05	0.801529276651291	0.0016223	-0.016191	0.0047367
Trial1	2	1	blindfold	clockwise	practice	Guided	1	0.5	-0.25	15.15292	0.45052	-1.45	-1.05	0.801528662110226	-0.0017535	-0.0077294	0.012836
Trial1	2	1	blindfold	clockwise	practice	Guided	1	0.5	-0.25	15.17291	0.45051	-1.45	-1.05	0.801529276651291	-0.032839	-0.020426	-0.01429
Trial1	2	1	blindfold	clockwise	practice	Guided	1	0.5	-0.25	15.19292	0.45051	-1.45	-1.05	0.801529276651291	0.010503	0.0049619	0.0053004
Trial1	2	1	blindfold	clockwise	practice	Guided	1	0.5	-0.25	15.21292	0.45052	-1.45	-1.05	0.801528662110226	0.00081963	-0.024662	0.030733
Trial1	2	1	blindfold	clockwise	practice	Guided	1	0.5	-0.25	15.23291	0.45052	-1.45	-1.05	0.801528662110226	0.017342	-0.011968	-0.03214
Trial1	2	1	blindfold	clockwise	practice	Guided	1	0.5	-0.25	15.25291	0.45052	-1.45	-1.05	0.801528662110226	0.006324	-0.028897	0.00082858
Trial1	2	1	blindfold	clockwise	practice	Guided	1	0.5	-0.25	15.27292	0.45052	-1.45	-1.05	0.801528662110226	0.011027	0.01342	-0.0030809
Trial1	2	1	blindfold	clockwise	practice	Guided	1	0.5	-0.25	15.29292	0.45052	-1.45	-1.05	0.801528662110226	0.015738	0.0091923	-0.006989
Trial1	2	1	blindfold	clockwise	practice	Guided	1	0.5	-0.25	15.31291	0.45052	-1.45	-1.05	0.801528662110226	0.0029482	-0.016203	-0.0036452
Trial1	2	1	blindfold	clockwise	practice	Guided	1	0.5	-0.25	15.33292	0.45052	-1.45	-1.05	0.801528662110226	0.010229	0.021883	0.0094948
Trial1	2	1	blindfold	clockwise	practice	Guided	1	0.5	-0.25	15.35292	0.45052	-1.45	-1.05	0.801528662110226	-0.028943	-0.016203	-0.0056208
Trial1	2	1	blindfold	clockwise	practice	Guided	1	0.5	-0.25	15.37292	0.45052	-1.45	-1.05	0.801528662110226	0.015733	-0.0077372	-0.011461
Trial1	2	1	blindfold	clockwise	practice	Guided	1	0.5	-0.25	15.39291	0.45052	-1.45	-1.05	0.801528662110226	-0.003902	0.081128	0.021224
Trial1	2	1	blindfold	clockwise	practice	Guided	1	0.5	-0.25	15.41292	0.45052	-1.45	-1.05	0.801528662110226	0.0063142	0.047268	0.00083209
Trial1	2	1	blindfold	clockwise	practice	Guided	1	0.5	-0.25	15.43292	0.45052	-1.45	-1.05	0.801528662110226	0.011288	0.017646	-0.0072689
Trial1	2	1	blindfold	clockwise	practice	Guided	1	0.5	-0.25	15.45291	0.45052	-1.45	-1.05	0.801528662110226	-0.0072781	0.051497	0.0041761
Trial1	2	1	blindfold	clockwise	practice	Guided	1	0.5	-0.25	15.47292	0.45053	-1.45	-1.05	0.80152804217414	0.0065772	0.0049436	-0.0033606
Trial1	2	1	blindfold	clockwise	practice	Guided	1	0.5	-0.25	15.49292	0.45053	-1.45	-1.05	0.80152804217414	0.00079848	-0.037373	0.017314
Trial1	2	1	blindfold	clockwise	practice	Guided	1	0.5	-0.25	15.51292	0.45053	-1.45	-1.05	0.80152804217414	0.01856	0.038799	0.018444
Trial1	2	1	blindfold	clockwise	practice	Guided	1	0.5	-0.25	15.53291	0.45053	-1.45	-1.05	0.80152804217414	-0.022916	0.00070928	-0.03049
Trial1	2	1	blindfold	clockwise	practice	Guided	1	0.5	-0.25	15.55292	0.45053	-1.45	-1.05	0.80152804217414	0.0073705	0.013405	-0.015937
Trial1	2	1	blindfold	clockwise	practice	Guided	1	0.5	-0.25	15.57292	0.45053	-1.45	-1.05	0.80152804217414	0.028773	-0.016221	-0.0019481
Trial1	2	1	blindfold	clockwise	practice	Guided	1	0.5	-0.25	15.59291	0.45053	-1.45	-1.05	0.80152804217414	-0.017508	0.030328	0.024565
Trial1	2	1	blindfold	clockwise	practice	Guided	1	0.5	-0.25	15.61292	0.45053	-1.45	-1.05	0.80152804217414	-0.0046237	0.030328	-0.037743
Trial1	2	1	blindfold	clockwise	practice	Guided	1	0.5	-0.25	15.63292	0.45053	-1.45	-1.05	0.80152804217414	0.032142	0.0049378	0.015099
Trial1	2	1	blindfold	clockwise	practice	Guided	1	0.5	-0.25	15.65292	0.45053	-1.45	-1.05	0.80152804217414	0.0013208	-0.0077577	0.0089266
Trial1	2	1	blindfold	clockwise	practice	Guided	1	0.5	-0.25	15.67291	0.45053	-1.45	-1.05	0.80152804217414	0.023792	0.021863	0.0061454
Trial1	2	1	blindfold	clockwise	practice	Guided	1	0.5	-0.25	15.69292	0.45054	-1.45	-1.05	0.801527426041453	-0.0025889	0.021861	-0.013448
Trial1	2	1	blindfold	clockwise	practice	Guided	1	0.5	-0.25	15.71292	0.45054	-1.45	-1.05	0.801527426041453	0.015708	0.01763	-0.006994
Trial1	2	1	blindfold	clockwise	practice	Guided	1	0.5	-0.25	15.73291	0.45054	-1.45	-1.05	0.801527426041453	0.011534	0.034556	-0.011468
Trial1	2	1	blindfold	clockwise	practice	Guided	1	0.5	-0.25	15.75291	0.45054	-1.45	-1.05	0.801527426041453	0.034005	0.02186	-0.014248
Trial1	2	1	blindfold	clockwise	practice	Guided	1	0.5	-0.25	15.77292	0.45054	-1.45	-1.05	0.801527426041453	0.0057585	0.00070206	0.023758
Trial1	2	1	blindfold	clockwise	practice	Guided	1	0.5	-0.25	15.79292	0.45054	-1.45	-1.05	0.801527426041453	0.019345	0.047253	0.0058602
Trial1	2	1	blindfold	clockwise	practice	Guided	1	0.5	-0.25	15.81291	0.45054	-1.45	-1.05	0.801527426041453	0.028491	0.051483	0.0022345
Trial1	2	1	blindfold	clockwise	practice	Guided	1	0.5	-0.25	15.83292	0.45054	-1.45	-1.05	0.801527426041453	0.00024244	-0.020459	0.025687
Trial1	2	1	blindfold	clockwise	practice	Guided	1	0.5	-0.25	15.85292	0.45054	-1.45	-1.05	0.801527426041453	0.0141	-0.0077624	0.018151
Trial1	2	1	blindfold	clockwise	practice	Guided	1	0.5	-0.25	15.87292	0.45054	-1.45	-1.05	0.801527426041453	-0.047275	-0.011994	0.0016199
Trial1	2	1	blindfold	clockwise	practice	Guided	1	0.5	-0.25	15.89291	0.45054	-1.45	-1.05	0.801527426041453	0.023783	-0.0077619	0.0061429
Trial1	2	1	blindfold	clockwise	practice	Guided	1	0.5	-0.25	15.91292	0.45054	-1.45	-1.05	0.801527426041453	-0.0034007	0.0049308	0.012829
Trial1	2	1	blindfold	clockwise	practice	Guided	1	0.5	-0.25	15.93292	0.45054	-1.45	-1.05	0.801527426041453	0.0096561	-0.024694	0.017868
Trial1	2	1	blindfold	clockwise	practice	Guided	1	0.5	-0.25	15.95291	0.45054	-1.45	-1.05	0.801527426041453	-0.0028707	-0.011999	-0.0094933
Trial1	2	1	blindfold	clockwise	practice	Guided	1	0.5	-0.25	15.97292	0.45054	-1.45	-1.05	0.801527426041453	0.0057426	0.030318	0.0092027
Trial1	2	1	blindfold	clockwise	practice	Guided	1	0.5	-0.25	15.99292	0.45054	-1.45	-1.05	0.801527426041453	-0.047282	-0.0035382	0.0016192
Trial1	2	1	blindfold	clockwise	practice	Guided	1	0.5	-0.25	16.01292	0.45054	-1.45	-1.05	0.801527426041453	-0.011487	-0.041623	-0.00031245
Trial1	2	1	blindfold	clockwise	practice	Guided	1	0.5	-0.25	16.03291	0.45054	-1.45	-1.05	0.801527426041453	0.0029027	0.00916	-0.016228
Trial1	2	1	blindfold	clockwise	practice	Guided	1	0.5	-0.25	16.05292	0.45054	-1.45	-1.05	0.801527426041453	-0.013089	-0.0035353	0.024837
Trial1	2	1	blindfold	clockwise	practice	Guided	1	0.5	-0.25	16.07292	0.45054	-1.45	-1.05	0.801527426041453	-0.014422	0.013391	0.046643
Trial1	2	1	blindfold	clockwise	practice	Guided	1	0.5	-0.25	16.09291	0.45054	-1.45	-1.05	0.801527426041453	0.0021028	0.030314	-0.003656
Trial1	2	1	blindfold	clockwise	practice	Guided	1	0.5	-0.25	16.11292	0.45055	-1.45	-1.05	0.80152681003265	0.020132	0.00068819	-0.0067153
Trial1	2	1	blindfold	clockwise	practice	Guided	1	0.5	-0.25	16.13292	0.45055	-1.45	-1.05	0.80152681003265	0.0023667	0.021847	-0.0078469
Trial1	2	1	blindfold	clockwise	practice	Guided	1	0.5	-0.25	16.15292	0.45055	-1.45	-1.05	0.80152681003265	0.016758	-0.012008	-0.023765
Trial1	2	1	blindfold	clockwise	practice	Guided	1	0.5	-0.25	16.17291	0.45054	-1.45	-1.05	0.801527426041453	-0.042842	0.00068801	0.0019005
Trial1	2	1	blindfold	clockwise	practice	Guided	1	0.5	-0.25	16.19292	0.45055	-1.45	-1.05	0.80152681003265	-0.041511	0.013383	-0.019057
Trial1	2	1	blindfold	clockwise	practice	Guided	1	0.5	-0.25	16.21292	0.45055	-1.45	-1.05	0.80152681003265	0.019063	-0.045862	0.004445
Trial1	2	1	blindfold	clockwise	practice	Guided	1	0.5	-0.25	16.23291	0.45055	-1.45	-1.05	0.80152681003265	0.010714	0.00069067	0.0011005
Trial1	2	1	blindfold	clockwise	practice	Guided	1	0.5	-0.25	16.25291	0.45055	-1.45	-1.05	0.80152681003265	0.010178	-0.0035415	0.0094837
Trial1	2	1	blindfold	clockwise	practice	Guided	1	0.5	-0.25	16.27292	0.45055	-1.45	-1.05	0.80152681003265	0.015952	0.026081	-0.00031222
Trial1	2	1	blindfold	clockwise	practice	Guided	1	0.5	-0.25	16.29292	0.45055	-1.45	-1.05	0.80152681003265	-0.0054571	0.026079	-0.025177
Trial1	2	1	blindfold	clockwise	practice	Guided	1	0.5	-0.25	16.31291	0.45055	-1.45	-1.05	0.80152681003265	0.018255	0.043003	0.022627
Trial1	2	1	blindfold	clockwise	practice	Guided	1	0.5	-0.25	16.33292	0.45055	-1.45	-1.05	0.80152681003265	0.024296	-0.024706	-0.0022416
Trial1	2	1	blindfold	clockwise	practice	Guided	1	0.5	-0.25	16.35292	0.45055	-1.45	-1.05	0.80152681003265	0.00048644	-0.0077779	0.021495
Trial1	2	1	blindfold	clockwise	practice	Guided	1	0.5	-0.25	16.37292	0.45055	-1.45	-1.05	0.80152681003265	-0.0026203	0.0091523	-0.022683
Trial1	2	1	blindfold	clockwise	practice	Guided	1	0.5	-0.25	16.39291	0.45056	-1.45	-1.05	0.801526192309454	-0.010973	0.00069098	-0.008696
Trial1	2	1	blindfold	clockwise	practice	Guided	1	0.5	-0.25	16.41292	0.45056	-1.45	-1.05	0.801526192309454	-0.035047	-0.0374	0.019232
Trial1	2	1	blindfold	clockwise	practice	Guided	1	0.5	-0.25	16.43292	0.45056	-1.45	-1.05	0.801526192309454	0.024554	0.017613	-0.0064342
Trial1	2	1	blindfold	clockwise	practice	Guided	1	0.5	-0.25	16.45291	0.45055	-1.45	-1.05	0.80152681003265	-0.035578	-0.020473	0.027616
Trial1	2	1	blindfold	clockwise	practice	Guided	1	0.5	-0.25	16.47292	0.45056	-1.45	-1.05	0.801526192309454	0.023489	0.0049199	0.010333
Trial1	2	1	blindfold	clockwise	practice	Guided	1	0.5	-0.25	16.49292	0.45055	-1.45	-1.05	0.80152681003265	-0.0028885	0.017612	0.0044469
Trial1	2	1	blindfold	clockwise	practice	Guided	1	0.5	-0.25	16.51292	0.45056	-1.45	-1.05	0.801526192309454	-0.024563	-0.0035476	-0.0053475
Trial1	2	1	blindfold	clockwise	practice	Guided	1	0.5	-0.25	16.53291	0.45056	-1.45	-1.05	0.801526192309454	0.036544	-0.0035494	0.015377
Trial1	2	1	blindfold	clockwise	practice	Guided	1	0.5	-0.25	16.55292	0.45056	-1.45	-1.05	0.801526192309454	0.038944	-0.0035456	-0.022347
Trial1	2	1	blindfold	clockwise	practice	Guided	1	0.5	-0.25	16.57292	0.45056	-1.45	-1.05	0.801526192309454	0.0015469	0.051467	0.0047319
Trial1	2	1	blindfold	clockwise	practice	Guided	1	0.5	-0.25	16.59291	0.45056	-1.45	-1.05	0.801526192309454	-0.019058	0.026074	-0.02183
Trial1	2	1	blindfold	clockwise	practice	Guided	1	0.5	-0.25	16.61292	0.45056	-1.45	-1.05	0.801526192309454	0.051196	-0.012014	-0.0047329
Trial1	2	1	blindfold	clockwise	practice	Guided	1	0.5	-0.25	16.63292	0.45056	-1.45	-1.05	0.801526192309454	0.0051832	-0.016245	0.017589
Trial1	2	1	blindfold	clockwise	practice	Guided	1	0.5	-0.25	16.65292	0.45056	-1.45	-1.05	0.801526192309454	-0.0042335	-0.016241	0.025407
Trial1	2	1	blindfold	clockwise	practice	Guided	1	0.5	-0.25	16.67291	0.45056	-1.45	-1.05	0.801526192309454	0.015664	-0.012013	0.0089217
Trial1	2	1	blindfold	clockwise	practice	Guided	1	0.5	-0.25	16.69292	0.45056	-1.45	-1.05	0.801526192309454	0.013797	0.0049137	0.022343
Trial1	2	1	blindfold	clockwise	practice	Guided	1	0.5	-0.25	16.71292	0.45056	-1.45	-1.05	0.801526192309454	0.013796	0.026074	0.022343
Trial1	2	1	blindfold	clockwise	practice	Guided	1	0.5	-0.25	16.73291	0.45056	-1.45	-1.05	0.801526192309454	0.045946	-0.016245	0.0075534
Trial1	2	1	blindfold	clockwise	practice	Guided	1	0.5	-0.25	16.75291	0.45056	-1.45	-1.05	0.801526192309454	0.029784	-0.016247	-0.018727
Trial1	2	1	blindfold	clockwise	practice	Guided	1	0.5	-0.25	16.77292	0.45056	-1.45	-1.05	0.801526192309454	-0.015962	-0.012016	0.0077858
Trial1	2	1	blindfold	clockwise	practice	Guided	1	0.5	-0.25	16.79292	0.45056	-1.45	-1.05	0.801526192309454	-0.0034374	0.017608	0.012822
Trial1	2	1	blindfold	clockwise	practice	Guided	1	0.5	-0.25	16.81291	0.45056	-1.45	-1.05	0.801526192309454	0.027113	-0.016247	0.023183
Trial1	2	1	blindfold	clockwise	practice	Guided	1	0.5	-0.25	16.83292	0.45056	-1.45	-1.05	0.801526192309454	0.0057071	-0.0077853	0.0091969
Trial1	2	1	blindfold	clockwise	practice	Guided	1	0.5	-0.25	16.85292	0.45056	-1.45	-1.05	0.801526192309454	-0.02431	0.021837	-0.0095476
Trial1	2	1	blindfold	clockwise	practice	Guided	1	0.5	-0.25	16.87292	0.45056	-1.45	-1.05	0.801526192309454	0.024807	0.017606	-0.010629
Trial1	2	1	blindfold	clockwise	practice	Guided	1	0.5	-0.25	16.89291	0.45057	-1.45	-1.05	0.80152557654879	0.02871	-0.0035554	-0.0019675
Trial1	2	1	blindfold	clockwise	practice	Guided	1	0.5	-0.25	16.91292	0.45057	-1.45	-1.05	0.80152557654879	-0.00051037	-0.0077856	-0.033286
Trial1	2	1	blindfold	clockwise	practice	Guided	1	0.5	-0.25	16.93292	0.45057	-1.45	-1.05	0.80152557654879	0.014317	0.0091404	0.014515
Trial1	2	1	blindfold	clockwise	practice	Guided	1	0.5	-0.25	16.95291	0.45057	-1.45	-1.05	0.80152557654879	0.010676	-0.054335	0.0010921
Trial1	2	1	blindfold	clockwise	practice	Guided	1	0.5	-0.25	16.97292	0.45057	-1.45	-1.05	0.80152557654879	0.027102	-0.0077844	0.023179
Trial1	2	1	blindfold	clockwise	practice	Guided	1	0.5	-0.25	16.99292	0.45057	-1.45	-1.05	0.80152557654879	0.012271	-0.0077861	0.015642
Trial1	2	1	blindfold	clockwise	practice	Guided	1	0.5	-0.25	17.01292	0.45057	-1.45	-1.05	0.80152557654879	0.033142	-0.012018	-0.0016888
Trial1	2	1	blindfold	clockwise	practice	Guided	1	0.5	-0.25	17.03291	0.45057	-1.45	-1.05	0.80152557654879	0.013776	-0.024713	0.022329
Trial1	2	1	blindfold	clockwise	practice	Guided	1	0.5	-0.25	17.05292	0.45057	-1.45	-1.05	0.80152557654879	0.027898	-0.0077876	0.010602
Trial1	2	1	blindfold	clockwise	practice	Guided	1	0.5	-0.25	17.07292	0.45058	-1.45	-1.05	0.801524959074474	-0.042361	0.042996	-0.0064937
Trial1	2	1	blindfold	clockwise	practice	Guided	1	0.5	-0.25	17.09291	0.45057	-1.45	-1.05	0.80152557654879	-0.0031922	-0.020479	0.0091882
Trial1	2	1	blindfold	clockwise	practice	Guided	1	0.5	-0.25	17.11292	0.45057	-1.45	-1.05	0.80152557654879	0.0078247	0.013373	-0.024345
Trial1	2	1	blindfold	clockwise	practice	Guided	1	0.5	-0.25	17.13292	0.45057	-1.45	-1.05	0.80152557654879	-0.0062997	-0.0035541	-0.012618
Trial1	2	1	blindfold	clockwise	practice	Guided	1	0.5	-0.25	17.15292	0.45058	-1.45	-1.05	0.801524959074474	0.023452	0.00067801	0.010317
Trial1	2	1	blindfold	clockwise	practice	Guided	1	0.5	-0.25	17.17291	0.45058	-1.45	-1.05	0.801524959074474	0.0090612	0.017603	0.026237
Trial1	2	1	blindfold	clockwise	practice	Guided	1	0.5	-0.25	17.19292	0.45058	-1.45	-1.05	0.801524959074474	-0.0099421	0.0091379	0.0038667
Trial1	2	1	blindfold	clockwise	practice	Guided	1	0.5	-0.25	17.21292	0.45058	-1.45	-1.05	0.801524959074474	0.010394	0.00067236	0.0052818
Trial1	2	1	blindfold	clockwise	practice	Guided	1	0.5	-0.25	17.23291	0.45058	-1.45	-1.05	0.801524959074474	-0.038189	0.021831	-0.0020212
Trial1	2	1	blindfold	clockwise	practice	Guided	1	0.5	-0.25	17.25291	0.45058	-1.45	-1.05	0.801524959074474	0.044854	0.0049048	0.024307
Trial1	2	1	blindfold	clockwise	practice	Guided	1	0.5	-0.25	17.27292	0.45058	-1.45	-1.05	0.801524959074474	-0.011816	0.00067194	0.0038658
Trial1	2	1	blindfold	clockwise	practice	Guided	1	0.5	-0.25	17.29292	0.45058	-1.45	-1.05	0.801524959074474	0.013055	-0.016254	-0.036633
Trial1	2	1	blindfold	clockwise	practice	Guided	1	0.5	-0.25	17.31291	0.45058	-1.45	-1.05	0.801524959074474	0.040939	0.013368	0.015643
Trial1	2	1	blindfold	clockwise	practice	Guided	1	0.5	-0.25	17.33292	0.45058	-1.45	-1.05	0.801524959074474	0.023441	0.0049025	0.02233
Trial1	2	1	blindfold	clockwise	practice	Guided	1	0.5	-0.25	17.35292	0.45058	-1.45	-1.05	0.801524959074474	-0.011818	0.047219	0.0038681
Trial1	2	1	blindfold	clockwise	practice	Guided	1	0.5	-0.25	17.37292	0.45058	-1.45	-1.05	0.801524959074474	-0.020168	-0.050113	-0.0050793
Trial1	2	1	blindfold	clockwise	practice	Guided	1	0.5	-0.25	17.39291	0.45058	-1.45	-1.05	0.801524959074474	-0.015727	-0.02049	-0.0047956
Trial1	2	1	blindfold	clockwise	practice	Guided	1	0.5	-0.25	17.41292	0.45058	-1.45	-1.05	0.801524959074474	-0.0016051	0.00067076	-0.01652
Trial1	2	1	blindfold	clockwise	practice	Guided	1	0.5	-0.25	17.43292	0.45058	-1.45	-1.05	0.801524959074474	0.047248	0.030294	-0.013409
Trial1	2	1	blindfold	clockwise	practice	Guided	1	0.5	-0.25	17.45291	0.45058	-1.45	-1.05	0.801524959074474	0.014291	-0.0035603	0.013951
Trial1	2	1	blindfold	clockwise	practice	Guided	1	0.5	-0.25	17.47292	0.45058	-1.45	-1.05	0.801524959074474	-0.020438	0.013366	-0.00088511
Trial1	2	1	blindfold	clockwise	practice	Guided	1	0.5	-0.25	17.49292	0.45058	-1.45	-1.05	0.801524959074474	-0.03456	0.017591	0.01084
Trial1	2	1	blindfold	clockwise	practice	Guided	1	0.5	-0.25	17.51292	0.45058	-1.45	-1.05	0.801524959074474	-0.020169	-0.0078001	-0.005078
Trial1	2	1	blindfold	clockwise	practice	Guided	1	0.5	-0.25	17.53291	0.45058	-1.45	-1.05	0.801524959074474	0.016157	-0.0035706	-0.01539
Trial1	2	1	blindfold	clockwise	practice	Guided	1	0.5	-0.25	17.55292	0.45059	-1.45	-1.05	0.801524343561949	-0.008987	-0.0035724	0.029303
Trial1	2	1	blindfold	clockwise	practice	Guided	1	0.5	-0.25	17.57292	0.45059	-1.45	-1.05	0.801524343561949	0.0059357	0.042975	0.016728
Trial1	2	1	blindfold	clockwise	practice	Guided	1	0.5	-0.25	17.59291	0.45059	-1.45	-1.05	0.801524343561949	-0.020978	0.00065829	0.0074956
Trial1	2	1	blindfold	clockwise	practice	Guided	1	0.5	-0.25	17.61292	0.45059	-1.45	-1.05	0.801524343561949	-0.024084	0.038743	-0.013745
Trial1	2	1	blindfold	clockwise	practice	Guided	1	0.5	-0.25	17.63292	0.45059	-1.45	-1.05	0.801524343561949	0.00069626	0.030278	0.017292
Trial1	2	1	blindfold	clockwise	practice	Guided	1	0.5	-0.25	17.65292	0.45059	-1.45	-1.05	0.801524343561949	0.0025642	0.059901	-0.012047
Trial1	2	1	blindfold	clockwise	practice	Guided	1	0.5	-0.25	17.67291	0.45059	-1.45	-1.05	0.801524343561949	0.0075354	-0.012038	-0.020429
Trial1	2	1	blindfold	clockwise	practice	Guided	1	0.5	-0.25	17.69292	0.45059	-1.45	-1.05	0.801524343561949	-0.025423	-0.016269	0.0072151
Trial1	2	1	blindfold	clockwise	practice	Guided	1	0.5	-0.25	17.71292	0.45059	-1.45	-1.05	0.801524343561949	-0.0018835	-0.033198	-0.012328
Trial1	2	1	blindfold	clockwise	practice	Guided	1	0.5	-0.25	17.73291	0.45059	-1.45	-1.05	0.801524343561949	0.020056	-0.041661	-0.0067246
Trial1	2	1	blindfold	clockwise	practice	Guided	1	0.5	-0.25	17.75291	0.45059	-1.45	-1.05	0.801524343561949	0.03675	-0.012039	0.011172
Trial1	2	1	blindfold	clockwise	practice	Guided	1	0.5	-0.25	17.77292	0.45059	-1.45	-1.05	0.801524343561949	-0.0076611	0.021816	0.0083449
Trial1	2	1	blindfold	clockwise	practice	Guided	1	0.5	-0.25	17.79292	0.45059	-1.45	-1.05	0.801524343561949	0.0028182	0.026046	-0.016238
Trial1	2	1	blindfold	clockwise	practice	Guided	1	0.5	-0.25	17.81291	0.45059	-1.45	-1.05	0.801524343561949	0.015608	0.030279	-0.0030991
Trial1	2	1	blindfold	clockwise	practice	Guided	1	0.5	-0.25	17.83292	0.45059	-1.45	-1.05	0.801524343561949	0.0098316	-0.020503	-0.0031009
Trial1	2	1	blindfold	clockwise	practice	Guided	1	0.5	-0.25	17.85292	0.45059	-1.45	-1.05	0.801524343561949	-0.00011773	-0.033199	0.029866
Trial1	2	1	blindfold	clockwise	practice	Guided	1	0.5	-0.25	17.87292	0.45059	-1.45	-1.05	0.801524343561949	0.003082	-0.0035746	-0.015677
Trial1	2	1	blindfold	clockwise	practice	Guided	1	0.5	-0.25	17.89291	0.4506	-1.45	-1.05	0.801523724499719	0.0061846	-0.02897	0.00080548
Trial1	2	1	blindfold	clockwise	practice	Guided	1	0.5	-0.25	17.91292	0.4506	-1.45	-1.05	0.801523724499719	0.027588	0.034507	0.014793
Trial1	2	1	blindfold	clockwise	practice	Guided	1	0.5	-0.25	17.93292	0.4506	-1.45	-1.05	0.801523724499719	0.053965	0.013346	0.020679
Trial1	2	1	blindfold	clockwise	practice	Guided	1	0.5	-0.25	17.95291	0.4506	-1.45	-1.05	0.801523724499719	-3.3149E-05	-0.037436	-0.041675
Trial1	2	1	blindfold	clockwise	practice	Guided	1	0.5	-0.25	17.97292	0.4506	-1.45	-1.05	0.801523724499719	-0.01816	0.0091126	0.032926
Trial1	2	1	blindfold	clockwise	practice	Guided	1	0.5	-0.25	17.99292	0.4506	-1.45	-1.05	0.801523724499719	0.0061771	0.0091103	0.00080863
Trial1	2	1	blindfold	clockwise	practice	Guided	1	0.5	-0.25	18.01292	0.4506	-1.45	-1.05	0.801523724499719	-0.018868	0.0091078	-0.026036
Trial1	2	1	blindfold	clockwise	practice	Guided	1	0.5	-0.25	18.03291	0.4506	-1.45	-1.05	0.801523724499719	0.028109	-0.016282	0.0064133
Trial1	2	1	blindfold	clockwise	practice	Guided	1	0.5	-0.25	18.05292	0.45061	-1.45	-1.05	0.801523111072129	0.0056365	-0.045904	0.0091907
Trial1	2	1	blindfold	clockwise	practice	Guided	1	0.5	-0.25	18.07292	0.45061	-1.45	-1.05	0.801523111072129	0.024467	0.00064457	-0.0064452
Trial1	2	1	blindfold	clockwise	practice	Guided	1	0.5	-0.25	18.09291	0.45061	-1.45	-1.05	0.801523111072129	0.015052	-0.054369	0.0013696
Trial1	2	1	blindfold	clockwise	practice	Guided	1	0.5	-0.25	18.11292	0.45061	-1.45	-1.05	0.801523111072129	0.0072368	0.021802	-0.015963
Trial1	2	1	blindfold	clockwise	practice	Guided	1	0.5	-0.25	18.13292	0.45061	-1.45	-1.05	0.801523111072129	-0.0040501	0.0048741	0.021193
Trial1	2	1	blindfold	clockwise	practice	Guided	1	0.5	-0.25	18.15292	0.45061	-1.45	-1.05	0.801523111072129	-0.011065	0.0048729	-0.012341
Trial1	2	1	blindfold	clockwise	practice	Guided	1	0.5	-0.25	18.17291	0.45061	-1.45	-1.05	0.801523111072129	0.029171	-0.012054	-0.01036
Trial1	2	1	blindfold	clockwise	practice	Guided	1	0.5	-0.25	18.19292	0.45061	-1.45	-1.05	0.801523111072129	0.00038523	-0.020518	0.021472
Trial1	2	1	blindfold	clockwise	practice	Guided	1	0.5	-0.25	18.21292	0.45061	-1.45	-1.05	0.801523111072129	-0.020754	-0.0035926	0.0032933
Trial1	2	1	blindfold	clockwise	practice	Guided	1	0.5	-0.25	18.23291	0.45061	-1.45	-1.05	0.801523111072129	0.019216	0.0048697	0.0058354
Trial1	2	1	blindfold	clockwise	practice	Guided	1	0.5	-0.25	18.25291	0.45061	-1.45	-1.05	0.801523111072129	0.00064887	-0.0078253	0.01728
Trial1	2	1	blindfold	clockwise	practice	Guided	1	0.5	-0.25	18.27292	0.45061	-1.45	-1.05	0.801523111072129	-0.03381	0.013334	-0.0017494
Trial1	2	1	blindfold	clockwise	practice	Guided	1	0.5	-0.25	18.29292	0.45061	-1.45	-1.05	0.801523111072129	0.027563	0.026029	0.014782
Trial1	2	1	blindfold	clockwise	practice	Guided	1	0.5	-0.25	18.31291	0.45061	-1.45	-1.05	0.801523111072129	-0.0066348	-0.028986	-0.0084372
Trial1	2	1	blindfold	clockwise	practice	Guided	1	0.5	-0.25	18.33292	0.45061	-1.45	-1.05	0.801523111072129	0.041681	-0.033216	0.0030564
Trial1	2	1	blindfold	clockwise	practice	Guided	1	0.5	-0.25	18.35292	0.45062	-1.45	-1.05	0.801522492259521	0.0066852	0.0048701	-0.007589
Trial1	2	1	blindfold	clockwise	practice	Guided	1	0.5	-0.25	18.37292	0.45062	-1.45	-1.05	0.801522492259521	0.013167	0.00063817	0.0307
Trial1	2	1	blindfold	clockwise	practice	Guided	1	0.5	-0.25	18.39291	0.45061	-1.45	-1.05	0.801523111072129	0.022318	0.013334	0.02707
Trial1	2	1	blindfold	clockwise	practice	Guided	1	0.5	-0.25	18.41292	0.45061	-1.45	-1.05	0.801523111072129	0.016905	-0.033216	-0.0537
Trial1	2	1	blindfold	clockwise	practice	Guided	1	0.5	-0.25	18.43292	0.45061	-1.45	-1.05	0.801523111072129	0.0017133	0.0048693	0.00050848
Trial1	2	1	blindfold	clockwise	practice	Guided	1	0.5	-0.25	18.45291	0.45062	-1.45	-1.05	0.801522492259521	-0.026001	-0.0078252	0.015581
Trial1	2	1	blindfold	clockwise	practice	Guided	1	0.5	-0.25	18.47292	0.45062	-1.45	-1.05	0.801522492259521	0.024717	-0.0078282	-0.01065
Trial1	2	1	blindfold	clockwise	practice	Guided	1	0.5	-0.25	18.49292	0.45061	-1.45	-1.05	0.801523111072129	0.001713	0.051417	0.00051033
Trial1	2	1	blindfold	clockwise	practice	Guided	1	0.5	-0.25	18.51292	0.45062	-1.45	-1.05	0.801522492259521	-0.038793	0.042953	0.0061153
Trial1	2	1	blindfold	clockwise	practice	Guided	1	0.5	-0.25	18.53291	0.45062	-1.45	-1.05	0.801522492259521	-0.017123	0.042954	0.016144
Trial1	2	1	blindfold	clockwise	practice	Guided	1	0.5	-0.25	18.55292	0.45062	-1.45	-1.05	0.801522492259521	-0.0021997	0.026026	-0.0081541
Trial1	2	1	blindfold	clockwise	practice	Guided	1	0.5	-0.25	18.57292	0.45062	-1.45	-1.05	0.801522492259521	-0.011617	0.026026	-0.00033646
Trial1	2	1	blindfold	clockwise	practice	Guided	1	0.5	-0.25	18.59291	0.45062	-1.45	-1.05	0.801522492259521	0.0097847	0.00063597	0.013653
Trial1	2	1	blindfold	clockwise	practice	Guided	1	0.5	-0.25	18.61292	0.45062	-1.45	-1.05	0.801522492259521	0.010583	-0.020525	0.0010769
Trial1	2	1	blindfold	clockwise	practice	Guided	1	0.5	-0.25	18.63292	0.45062	-1.45	-1.05	0.801522492259521	-0.014193	-0.0078284	-0.029961
Trial1	2	1	blindfold	clockwise	practice	Guided	1	0.5	-0.25	18.65292	0.45062	-1.45	-1.05	0.801522492259521	-0.061006	-0.016292	0.004936
Trial1	2	1	blindfold	clockwise	practice	Guided	1	0.5	-0.25	18.67291	0.45062	-1.45	-1.05	0.801522492259521	-0.001406	-0.0078295	-0.020731
Trial1	2	1	blindfold	clockwise	practice	Guided	1	0.5	-0.25	18.69292	0.45062	-1.45	-1.05	0.801522492259521	0.014757	0.017561	0.0055496
Trial1	2	1	blindfold	clockwise	practice	Guided	1	0.5	-0.25	18.71292	0.45062	-1.45	-1.05	0.801522492259521	0.0027661	0.00063505	-0.016255
Trial1	2	1	blindfold	clockwise	practice	Guided	1	0.5	-0.25	18.73291	0.45062	-1.45	-1.05	0.801522492259521	0.0050712	0.0090982	0.0063992
Trial1	2	1	blindfold	clockwise	practice	Guided	1	0.5	-0.25	18.75291	0.45062	-1.45	-1.05	0.801522492259521	0.010581	0.00063495	0.001076
Trial1	2	1	blindfold	clockwise	practice	Guided	1	0.5	-0.25	18.77292	0.45062	-1.45	-1.05	0.801522492259521	-0.020242	0.026028	-0.0050942
Trial1	2	1	blindfold	clockwise	practice	Guided	1	0.5	-0.25	18.79292	0.45063	-1.45	-1.05	0.801521877243648	-0.03046	0.038724	0.015298
Trial1	2	1	blindfold	clockwise	practice	Guided	1	0.5	-0.25	18.81291	0.45062	-1.45	-1.05	0.801522492259521	0.0016952	-0.01206	0.00050957
Trial1	2	1	blindfold	clockwise	practice	Guided	1	0.5	-0.25	18.83292	0.45063	-1.45	-1.05	0.801521877243648	0.041663	0.021795	0.0030544
Trial1	2	1	blindfold	clockwise	practice	Guided	1	0.5	-0.25	18.85292	0.45063	-1.45	-1.05	0.801521877243648	0.028606	0.0090981	-0.0019851
Trial1	2	1	blindfold	clockwise	practice	Guided	1	0.5	-0.25	18.87292	0.45063	-1.45	-1.05	0.801521877243648	-0.02549	-0.024757	0.0071968
Trial1	2	1	blindfold	clockwise	practice	Guided	1	0.5	-0.25	18.89291	0.45063	-1.45	-1.05	0.801521877243648	0.0058588	-0.02899	0.0019243
Trial1	2	1	blindfold	clockwise	practice	Guided	1	0.5	-0.25	18.91292	0.45063	-1.45	-1.05	0.801521877243648	0.010298	-0.016294	0.015862
Trial1	2	1	blindfold	clockwise	practice	Guided	1	0.5	-0.25	18.93292	0.45063	-1.45	-1.05	0.801521877243648	-0.023631	-0.024758	-0.022144
Trial1	2	1	blindfold	clockwise	practice	Guided	1	0.5	-0.25	18.95291	0.45063	-1.45	-1.05	0.801521877243648	-0.0035586	0.030255	0.012803
Trial1	2	1	blindfold	clockwise	practice	Guided	1	0.5	-0.25	18.97292	0.45063	-1.45	-1.05	0.801521877243648	-0.001427	0.00063202	-0.02073
Trial1	2	1	blindfold	clockwise	practice	Guided	1	0.5	-0.25	18.99292	0.45063	-1.45	-1.05	0.801521877243648	0.00612	0.030248	-0.0061766
Trial1	2	1	blindfold	clockwise	practice	Guided	1	0.5	-0.25	19.01292	0.45064	-1.45	-1.05	0.801521262351662	-0.0027647	-0.020534	0.00022437
Trial1	2	1	blindfold	clockwise	practice	Guided	1	0.5	-0.25	19.03291	0.45063	-1.45	-1.05	0.801521877243648	-0.037757	-0.062852	-0.01042
Trial1	2	1	blindfold	clockwise	practice	Guided	1	0.5	-0.25	19.05292	0.45064	-1.45	-1.05	0.801521262351662	-0.011913	0.0048559	0.0038519
Trial1	2	1	blindfold	clockwise	practice	Guided	1	0.5	-0.25	19.07292	0.45064	-1.45	-1.05	0.801521262351662	0.015264	-0.024767	-0.0028358
Trial1	2	1	blindfold	clockwise	practice	Guided	1	0.5	-0.25	19.09291	0.45063	-1.45	-1.05	0.801521877243648	0.024417	-0.0078393	-0.0064604
Trial1	2	1	blindfold	clockwise	practice	Guided	1	0.5	-0.25	19.11292	0.45064	-1.45	-1.05	0.801521262351662	-0.029144	0.026015	-0.0056608
Trial1	2	1	blindfold	clockwise	practice	Guided	1	0.5	-0.25	19.13292	0.45064	-1.45	-1.05	0.801521262351662	0.018371	0.013319	0.026224
Trial1	2	1	blindfold	clockwise	practice	Guided	1	0.5	-0.25	19.15292	0.45064	-1.45	-1.05	0.801521262351662	0.0058477	-0.0078401	0.0049805
Trial1	2	1	blindfold	clockwise	practice	Guided	1	0.5	-0.25	19.17291	0.45064	-1.45	-1.05	0.801521262351662	-0.019464	0.030248	-0.017672
Trial1	2	1	blindfold	clockwise	practice	Guided	1	0.5	-0.25	19.19292	0.45064	-1.45	-1.05	0.801521262351662	0.015526	0.030248	-0.0070266
Trial1	2	1	blindfold	clockwise	practice	Guided	1	0.5	-0.25	19.21292	0.45064	-1.45	-1.05	0.801521262351662	0.024137	-0.028998	-0.0022686
Trial1	2	1	blindfold	clockwise	practice	Guided	1	0.5	-0.25	19.23291	0.45064	-1.45	-1.05	0.801521262351662	0.015791	-0.0036071	-0.011217
Trial1	2	1	blindfold	clockwise	practice	Guided	1	0.5	-0.25	19.25291	0.45064	-1.45	-1.05	0.801521262351662	-0.012724	0.013319	0.041574
Trial1	2	1	blindfold	clockwise	practice	Guided	1	0.5	-0.25	19.27292	0.45064	-1.45	-1.05	0.801521262351662	0.011348	-0.028999	-0.011503
Trial1	2	1	blindfold	clockwise	practice	Guided	1	0.5	-0.25	19.29292	0.45064	-1.45	-1.05	0.801521262351662	-0.0088199	0.013318	0.025091
Trial1	2	1	blindfold	clockwise	practice	Guided	1	0.5	-0.25	19.31291	0.45064	-1.45	-1.05	0.801521262351662	-0.020543	-0.020539	-0.00090675
Trial1	2	1	blindfold	clockwise	practice	Guided	1	0.5	-0.25	19.33292	0.45064	-1.45	-1.05	0.801521262351662	-0.041414	0.0048505	-0.023278
Trial1	2	1	blindfold	clockwise	practice	Guided	1	0.5	-0.25	19.35292	0.45064	-1.45	-1.05	0.801521262351662	-0.003579	0.0090827	0.012798
Trial1	2	1	blindfold	clockwise	practice	Guided	1	0.5	-0.25	19.37291	0.45064	-1.45	-1.05	0.801521262351662	0.033015	-0.016309	-0.0017067
Trial1	2	1	blindfold	clockwise	practice	Guided	1	0.5	-0.25	19.39291	0.45064	-1.45	-1.05	0.801521262351662	0.0071718	-0.024773	-0.015979
Trial1	2	1	blindfold	clockwise	practice	Guided	1	0.5	-0.25	19.41292	0.45064	-1.45	-1.05	0.801521262351662	0.019693	0.013314	-0.0025569
Trial1	2	1	blindfold	clockwise	practice	Guided	1	0.5	-0.25	19.43292	0.45064	-1.45	-1.05	0.801521262351662	-0.0074861	-0.029005	0.0041297
Trial1	2	1	blindfold	clockwise	practice	Guided	1	0.5	-0.25	19.45291	0.45064	-1.45	-1.05	0.801521262351662	0.024402	0.047168	-0.0064651
Trial1	2	1	blindfold	clockwise	practice	Guided	1	0.5	-0.25	19.47292	0.45064	-1.45	-1.05	0.801521262351662	-0.012464	0.017544	0.012234
Trial1	2	1	blindfold	clockwise	practice	Guided	1	0.5	-0.25	19.49292	0.45065	-1.45	-1.05	0.801520645748619	-0.012998	0.017541	0.020613
Trial1	2	1	blindfold	clockwise	practice	Guided	1	0.5	-0.25	19.51292	0.45065	-1.45	-1.05	0.801520645748619	0.0011218	0.0048449	0.0088849
Trial1	2	1	blindfold	clockwise	practice	Guided	1	0.5	-0.25	19.53291	0.45065	-1.45	-1.05	0.801520645748619	0.0058303	0.013308	0.0049754
Trial1	2	1	blindfold	clockwise	practice	Guided	1	0.5	-0.25	19.55292	0.45065	-1.45	-1.05	0.801520645748619	-0.0074948	0.0048433	0.0041264
Trial1	2	1	blindfold	clockwise	practice	Guided	1	0.5	-0.25	19.57292	0.45065	-1.45	-1.05	0.801520645748619	0.028031	0.013308	0.0063885
Trial1	2	1	blindfold	clockwise	practice	Guided	1	0.5	-0.25	19.59291	0.45065	-1.45	-1.05	0.801520645748619	0.054409	0.030234	0.012276
Trial1	2	1	blindfold	clockwise	practice	Guided	1	0.5	-0.25	19.61292	0.45065	-1.45	-1.05	0.801520645748619	-0.028371	0.013305	-0.018245
Trial1	2	1	blindfold	clockwise	practice	Guided	1	0.5	-0.25	19.63292	0.45065	-1.45	-1.05	0.801520645748619	0.033003	-0.0078542	-0.0017122
Trial1	2	1	blindfold	clockwise	practice	Guided	1	0.5	-0.25	19.65292	0.45065	-1.45	-1.05	0.801520645748619	-0.0083006	-0.012087	0.0167
Trial1	2	1	blindfold	clockwise	practice	Guided	1	0.5	-0.25	19.67291	0.45065	-1.45	-1.05	0.801520645748619	0.0094608	-0.003625	0.017832
Trial1	2	1	blindfold	clockwise	practice	Guided	1	0.5	-0.25	19.69292	0.45065	-1.45	-1.05	0.801520645748619	0.00057561	-0.020551	0.0167
Trial1	2	1	blindfold	clockwise	practice	Guided	1	0.5	-0.25	19.71292	0.45066	-1.45	-1.05	0.801520031104775	-0.0067061	0.013303	-0.0042565
Trial1	2	1	blindfold	clockwise	practice	Guided	1	0.5	-0.25	19.73291	0.45065	-1.45	-1.05	0.801520645748619	-0.0064381	0.025999	-0.01377
Trial1	2	1	blindfold	clockwise	practice	Guided	1	0.5	-0.25	19.75291	0.45066	-1.45	-1.05	0.801520031104775	-0.0028017	-0.024784	0.00021877
Trial1	2	1	blindfold	clockwise	practice	Guided	1	0.5	-0.25	19.77292	0.45066	-1.45	-1.05	0.801520031104775	-0.0014655	0.0090721	-0.020738
Trial1	2	1	blindfold	clockwise	practice	Guided	1	0.5	-0.25	19.79292	0.45066	-1.45	-1.05	0.801520031104775	-0.006441	0.017536	-0.012638
Trial1	2	1	blindfold	clockwise	practice	Guided	1	0.5	-0.25	19.81291	0.45066	-1.45	-1.05	0.801520031104775	0.01603	0.017533	-0.015417
Trial1	2	1	blindfold	clockwise	practice	Guided	1	0.5	-0.25	19.83292	0.45066	-1.45	-1.05	0.801520031104775	-0.0072425	0.00060434	-0.016831
Trial1	2	1	blindfold	clockwise	practice	Guided	1	0.5	-0.25	19.85292	0.45066	-1.45	-1.05	0.801520031104775	-0.021365	-0.0078578	0.011662
Trial1	2	1	blindfold	clockwise	practice	Guided	1	0.5	-0.25	19.87291	0.45066	-1.45	-1.05	0.801520031104775	0.03797	0.030228	-0.0098113
Trial1	2	1	blindfold	clockwise	practice	Guided	1	0.5	-0.25	19.89291	0.45066	-1.45	-1.05	0.801520031104775	0.0063484	0.025994	-0.0034058
Trial1	2	1	blindfold	clockwise	practice	Guided	1	0.5	-0.25	19.91292	0.45066	-1.45	-1.05	0.801520031104775	0.011324	-0.016325	-0.011505
Trial1	2	1	blindfold	clockwise	practice	Guided	1	0.5	-0.25	19.93292	0.45065	-1.45	-1.05	0.801520645748619	0.014966	0.030223	0.0013521
Trial1	2	1	blindfold	clockwise	practice	Guided	1	0.5	-0.25	19.95291	0.45066	-1.45	-1.05	0.801520031104775	0.018606	0.0048316	0.014209
Trial1	2	1	blindfold	clockwise	practice	Guided	1	0.5	-0.25	19.97292	0.45066	-1.45	-1.05	0.801520031104775	-0.057695	-0.0078651	0.021974
Trial1	2	1	blindfold	clockwise	practice	Guided	1	0.5	-0.25	19.99292	0.45066	-1.45	-1.05	0.801520031104775	0.0066129	-0.024794	-0.0075983
Trial1	2	1	blindfold	clockwise	practice	Guided	1	0.5	-0.25	20.01292	0.45066	-1.45	-1.05	0.801520031104775	0.036629	0.025987	0.011146
Trial1	2	1	blindfold	clockwise	practice	Guided	1	0.5	-0.25	20.03291	0.45066	-1.45	-1.05	0.801520031104775	-0.017198	0.021755	0.016136
Trial1	2	1	blindfold	clockwise	practice	Guided	1	0.5	-0.25	20.05292	0.45066	-1.45	-1.05	0.801520031104775	0.010781	-0.029029	-0.0031261
Trial1	2	1	blindfold	clockwise	practice	Guided	1	0.5	-0.25	20.07292	0.45066	-1.45	-1.05	0.801520031104775	-0.0046788	0.034449	0.029556
Trial1	2	1	blindfold	clockwise	practice	Guided	1	0.5	-0.25	20.09291	0.45066	-1.45	-1.05	0.801520031104775	0.046305	0.042914	-0.00086411
Trial1	2	1	blindfold	clockwise	practice	Guided	1	0.5	-0.25	20.11292	0.45066	-1.45	-1.05	0.801520031104775	-0.018006	-0.024798	0.02871
Trial1	2	1	blindfold	clockwise	practice	Guided	1	0.5	-0.25	20.13292	0.45066	-1.45	-1.05	0.801520031104775	-0.019779	0.030216	-0.013488
Trial1	2	1	blindfold	clockwise	practice	Guided	1	0.5	-0.25	20.15292	0.45066	-1.45	-1.05	0.801520031104775	0.012814	-0.041726	0.03488
Trial1	2	1	blindfold	clockwise	practice	Guided	1	0.5	-0.25	20.17291	0.45067	-1.45	-1.05	0.801519414750617	-0.0017481	-0.029029	-0.01655
Trial1	2	1	blindfold	clockwise	practice	Guided	1	0.5	-0.25	20.19292	0.45066	-1.45	-1.05	0.801520031104775	0.018323	0.038677	0.018398
Trial1	2	1	blindfold	clockwise	practice	Guided	1	0.5	-0.25	20.21292	0.45066	-1.45	-1.05	0.801520031104775	-0.00014613	-0.07135	-0.041697
Trial1	2	1	blindfold	clockwise	practice	Guided	1	0.5	-0.25	20.23291	0.45066	-1.45	-1.05	0.801520031104775	-0.015604	0.017516	-0.0090116
Trial1	2	1	blindfold	clockwise	practice	Guided	1	0.5	-0.25	20.25291	0.45066	-1.45	-1.05	0.801520031104775	-0.030262	0.02598	0.011098
Trial1	2	1	blindfold	clockwise	practice	Guided	1	0.5	-0.25	20.27292	0.45067	-1.45	-1.05	0.801519414750617	0.011574	-0.037497	-0.015698
Trial1	2	1	blindfold	clockwise	practice	Guided	1	0.5	-0.25	20.29292	0.45067	-1.45	-1.05	0.801519414750617	0.019119	-0.0078756	0.0058264
Trial1	2	1	blindfold	clockwise	practice	Guided	1	0.5	-0.25	20.31291	0.45067	-1.45	-1.05	0.801519414750617	-0.0002465	-0.0036432	0.029843
Trial1	2	1	blindfold	clockwise	practice	Guided	1	0.5	-0.25	20.33292	0.45067	-1.45	-1.05	0.801519414750617	-0.026092	-0.012108	0.015571
Trial1	2	1	blindfold	clockwise	practice	Guided	1	0.5	-0.25	20.35292	0.45067	-1.45	-1.05	0.801519414750617	0.041324	0.013281	0.0072395
Trial1	2	1	blindfold	clockwise	practice	Guided	1	0.5	-0.25	20.37291	0.45067	-1.45	-1.05	0.801519414750617	0.019917	-0.020572	-0.0067475
Trial1	2	1	blindfold	clockwise	practice	Guided	1	0.5	-0.25	20.39291	0.45067	-1.45	-1.05	0.801519414750617	0.019918	0.017514	-0.006746
Trial1	2	1	blindfold	clockwise	practice	Guided	1	0.5	-0.25	20.41292	0.45067	-1.45	-1.05	0.801519414750617	0.0075663	-0.016341	0.047176
Trial1	2	1	blindfold	clockwise	practice	Guided	1	0.5	-0.25	20.43292	0.45067	-1.45	-1.05	0.801519414750617	0.00055152	-0.0078797	0.017269
Trial1	2	1	blindfold	clockwise	practice	Guided	1	0.5	-0.25	20.45291	0.45067	-1.45	-1.05	0.801519414750617	0.029507	0.0048151	-0.012071
Trial1	2	1	blindfold	clockwise	practice	Guided	1	0.5	-0.25	20.47292	0.45067	-1.45	-1.05	0.801519414750617	0.024095	0.013278	-0.0022747
Trial1	2	1	blindfold	clockwise	practice	Guided	1	0.5	-0.25	20.49292	0.45067	-1.45	-1.05	0.801519414750617	-0.011437	0.0048139	-0.004537
Trial1	2	1	blindfold	clockwise	practice	Guided	1	0.5	-0.25	20.51292	0.45067	-1.45	-1.05	0.801519414750617	0.0044585	0.038669	0.0265
Trial1	2	1	blindfold	clockwise	practice	Guided	1	0.5	-0.25	20.53291	0.45067	-1.45	-1.05	0.801519414750617	-0.026097	-0.033274	0.015571
Trial1	2	1	blindfold	clockwise	practice	Guided	1	0.5	-0.25	20.55292	0.45067	-1.45	-1.05	0.801519414750617	0.0021499	0.017507	-0.0078829
Trial1	2	1	blindfold	clockwise	practice	Guided	1	0.5	-0.25	20.57292	0.45067	-1.45	-1.05	0.801519414750617	-0.028937	0.0048109	-0.0098621
Trial1	2	1	blindfold	clockwise	practice	Guided	1	0.5	-0.25	20.59291	0.45067	-1.45	-1.05	0.801519414750617	-0.0025602	0.0048096	-0.003974
Trial1	2	1	blindfold	clockwise	practice	Guided	1	0.5	-0.25	20.61292	0.45067	-1.45	-1.05	0.801519414750617	0.027993	0.021735	0.0063868
Trial1	2	1	blindfold	clockwise	practice	Guided	1	0.5	-0.25	20.63292	0.45067	-1.45	-1.05	0.801519414750617	0.027723	0.0048071	0.010578
Trial1	2	1	blindfold	clockwise	practice	Guided	1	0.5	-0.25	20.65292	0.45067	-1.45	-1.05	0.801519414750617	-0.035254	-0.016353	0.019197
Trial1	2	1	blindfold	clockwise	practice	Guided	1	0.5	-0.25	20.67291	0.45068	-1.45	-1.05	0.801518800354919	0.0065811	-0.0036577	-0.007597
Trial1	2	1	blindfold	clockwise	practice	Guided	1	0.5	-0.25	20.69292	0.45068	-1.45	-1.05	0.801518800354919	-0.002839	0.0090342	0.00022095
Trial1	2	1	blindfold	clockwise	practice	Guided	1	0.5	-0.25	20.71292	0.45068	-1.45	-1.05	0.801518800354919	-0.0075488	0.017496	0.0041291
Trial1	2	1	blindfold	clockwise	practice	Guided	1	0.5	-0.25	20.73291	0.45068	-1.45	-1.05	0.801518800354919	-0.011992	-0.024824	0.0038452
Trial1	2	1	blindfold	clockwise	practice	Guided	1	0.5	-0.25	20.75291	0.45068	-1.45	-1.05	0.801518800354919	0.010479	0.051349	0.001067
Trial1	2	1	blindfold	clockwise	practice	Guided	1	0.5	-0.25	20.77292	0.45068	-1.45	-1.05	0.801518800354919	-0.016969	-0.0036666	0.011944
Trial1	2	1	blindfold	clockwise	practice	Guided	1	0.5	-0.25	20.79292	0.45068	-1.45	-1.05	0.801518800354919	0.0071028	0.00056199	-0.015982
Trial1	2	1	blindfold	clockwise	practice	Guided	1	0.5	-0.25	20.81291	0.45068	-1.45	-1.05	0.801518800354919	0.030811	-0.0079004	0.0075182
Trial1	2	1	blindfold	clockwise	practice	Guided	1	0.5	-0.25	20.83292	0.45068	-1.45	-1.05	0.801518800354919	0.051778	0.013259	-0.017349
Trial1	2	1	blindfold	clockwise	practice	Guided	1	0.5	-0.25	20.85292	0.45068	-1.45	-1.05	0.801518800354919	-0.021415	-0.016366	0.011657
Trial1	2	1	blindfold	clockwise	practice	Guided	1	0.5	-0.25	20.87291	0.45069	-1.45	-1.05	0.801518182416185	-0.014841	-0.020598	-0.021591
Trial1	2	1	blindfold	clockwise	practice	Guided	1	0.5	-0.25	20.89291	0.45069	-1.45	-1.05	0.801518182416185	-0.03137	0.0047957	0.027856
Trial1	2	1	blindfold	clockwise	practice	Guided	1	0.5	-0.25	20.91292	0.45069	-1.45	-1.05	0.801518182416185	-0.0067637	-0.0036685	-0.0059582
Trial1	2	1	blindfold	clockwise	practice	Guided	1	0.5	-0.25	20.93292	0.45069	-1.45	-1.05	0.801518182416185	0.0062904	0.0090277	-0.0034129
Trial1	2	1	blindfold	clockwise	practice	Guided	1	0.5	-0.25	20.95291	0.45069	-1.45	-1.05	0.801518182416185	0.0073567	0.021724	-0.020178
Trial1	2	1	blindfold	clockwise	practice	Guided	1	0.5	-0.25	20.97292	0.45069	-1.45	-1.05	0.801518182416185	0.017744	-0.012133	0.016132
Trial1	2	1	blindfold	clockwise	practice	Guided	1	0.5	-0.25	20.99292	0.45069	-1.45	-1.05	0.801518182416185	-0.012012	0.0047916	0.003841
Trial1	2	1	blindfold	clockwise	practice	Guided	1	0.5	-0.25	21.01292	0.45069	-1.45	-1.05	0.801518182416185	0.02378	-0.01637	0.0019111
Trial1	2	1	blindfold	clockwise	practice	Guided	1	0.5	-0.25	21.03291	0.45069	-1.45	-1.05	0.801518182416185	0.010722	0.00055701	-0.0031292
Trial1	2	1	blindfold	clockwise	practice	Guided	1	0.5	-0.25	21.05292	0.45069	-1.45	-1.05	0.801518182416185	0.0088534	0.030177	0.02621
Trial1	2	1	blindfold	clockwise	practice	Guided	1	0.5	-0.25	21.07292	0.4507	-1.45	-1.05	0.801517570102093	-0.01282	0.013246	0.016414
Trial1	2	1	blindfold	clockwise	practice	Guided	1	0.5	-0.25	21.09291	0.4507	-1.45	-1.05	0.801517570102093	0.010985	-0.007915	-0.0073221
Trial1	2	1	blindfold	clockwise	practice	Guided	1	0.5	-0.25	21.11292	0.4507	-1.45	-1.05	0.801517570102093	0.014091	-0.037541	0.013916
Trial1	2	1	blindfold	clockwise	practice	Guided	1	0.5	-0.25	21.13292	0.4507	-1.45	-1.05	0.801517570102093	0.00023402	0.038633	0.021449
Trial1	2	1	blindfold	clockwise	practice	Guided	1	0.5	-0.25	21.15292	0.4507	-1.45	-1.05	0.801517570102093	0.020931	0.021705	-0.023527
Trial1	2	1	blindfold	clockwise	practice	Guided	1	0.5	-0.25	21.17291	0.4507	-1.45	-1.05	0.801517570102093	-0.0039427	0.025936	0.016974
Trial1	2	1	blindfold	clockwise	practice	Guided	1	0.5	-0.25	21.19292	0.4507	-1.45	-1.05	0.801517570102093	0.0060048	0.030172	0.00077305
Trial1	2	1	blindfold	clockwise	practice	Guided	1	0.5	-0.25	21.21292	0.4507	-1.45	-1.05	0.801517570102093	-0.0023428	0.055559	-0.0081782
Trial1	2	1	blindfold	clockwise	practice	Guided	1	0.5	-0.25	21.23291	0.4507	-1.45	-1.05	0.801517570102093	-0.0067839	-0.020612	-0.0084614
Trial1	2	1	blindfold	clockwise	practice	Guided	1	0.5	-0.25	21.25291	0.4507	-1.45	-1.05	0.801517570102093	0.022433	-0.016377	0.022858
Trial1	2	1	blindfold	clockwise	practice	Guided	1	0.5	-0.25	21.27292	0.4507	-1.45	-1.05	0.801517570102093	0.0023598	0.013248	-0.012086
Trial1	2	1	blindfold	clockwise	practice	Guided	1	0.5	-0.25	21.29292	0.4507	-1.45	-1.05	0.801517570102093	0.016483	0.034411	-0.023813
Trial1	2	1	blindfold	clockwise	practice	Guided	1	0.5	-0.25	21.31291	0.4507	-1.45	-1.05	0.801517570102093	-0.0034169	-0.0079081	0.013345
Trial1	2	1	blindfold	clockwise	practice	Guided	1	0.5	-0.25	21.33292	0.4507	-1.45	-1.05	0.801517570102093	-0.0081272	0.017483	0.012496
Trial1	2	1	blindfold	clockwise	practice	Guided	1	0.5	-0.25	21.35292	0.4507	-1.45	-1.05	0.801517570102093	0.0049312	0.021714	0.017538
Trial1	2	1	blindfold	clockwise	practice	Guided	1	0.5	-0.25	21.37291	0.4507	-1.45	-1.05	0.801517570102093	-0.0015475	-0.020606	-0.020752
Trial1	2	1	blindfold	clockwise	practice	Guided	1	0.5	-0.25	21.39291	0.4507	-1.45	-1.05	0.801517570102093	-0.0023514	-0.016375	-0.0081791
Trial1	2	1	blindfold	clockwise	practice	Guided	1	0.5	-0.25	21.41292	0.4507	-1.45	-1.05	0.801517570102093	0.024027	-0.0079124	-0.0022909
Trial1	2	1	blindfold	clockwise	practice	Guided	1	0.5	-0.25	21.43292	0.45071	-1.45	-1.05	0.801516954245708	0.010702	0.013246	-0.0031397
Trial1	2	1	blindfold	clockwise	practice	Guided	1	0.5	-0.25	21.45291	0.45071	-1.45	-1.05	0.801516954245708	-0.0059959	0.00055101	-0.016845
Trial1	2	1	blindfold	clockwise	practice	Guided	1	0.5	-0.25	21.47292	0.45071	-1.45	-1.05	0.801516954245708	0.028195	0.0090145	0.0021818
Trial1	2	1	blindfold	clockwise	practice	Guided	1	0.5	-0.25	21.49292	0.45071	-1.45	-1.05	0.801516954245708	0.015668	0.00055016	-0.011242
Trial1	2	1	blindfold	clockwise	practice	Guided	1	0.5	-0.25	21.51292	0.45071	-1.45	-1.05	0.801516954245708	0.033697	-0.016378	-0.014303
Trial1	2	1	blindfold	clockwise	practice	Guided	1	0.5	-0.25	21.53291	0.45071	-1.45	-1.05	0.801516954245708	0.010423	0.009011	0.0010485
Trial1	2	1	blindfold	clockwise	practice	Guided	1	0.5	-0.25	21.55292	0.45071	-1.45	-1.05	0.801516954245708	0.018237	0.0047802	0.018381
Trial1	2	1	blindfold	clockwise	practice	Guided	1	0.5	-0.25	21.57292	0.45071	-1.45	-1.05	0.801516954245708	-0.012586	0.00054687	-0.0084667
Trial1	2	1	blindfold	clockwise	practice	Guided	1	0.5	-0.25	21.59291	0.45071	-1.45	-1.05	0.801516954245708	0.018501	0.0047764	0.014188
Trial1	2	1	blindfold	clockwise	practice	Guided	1	0.5	-0.25	21.61292	0.45071	-1.45	-1.05	0.801516954245708	0.024276	0.0005418	-0.0064871
Trial1	2	1	blindfold	clockwise	practice	Guided	1	0.5	-0.25	21.63292	0.45072	-1.45	-1.05	0.801516338513952	0.038132	-0.041778	-0.014021
Trial1	2	1	blindfold	clockwise	practice	Guided	1	0.5	-0.25	21.65292	0.45072	-1.45	-1.05	0.801516338513952	0.0020702	-0.0036909	0.010796
Trial1	2	1	blindfold	clockwise	practice	Guided	1	0.5	-0.25	21.67291	0.45071	-1.45	-1.05	0.801516954245708	-0.017561	0.030161	0.020311
Trial1	2	1	blindfold	clockwise	practice	Guided	1	0.5	-0.25	21.69292	0.45071	-1.45	-1.05	0.801516954245708	-0.0057409	-0.020621	-0.025232
Trial1	2	1	blindfold	clockwise	practice	Guided	1	0.5	-0.25	21.71292	0.45071	-1.45	-1.05	0.801516954245708	0.014863	0.021697	0.0013336
Trial1	2	1	blindfold	clockwise	practice	Guided	1	0.5	-0.25	21.73291	0.45071	-1.45	-1.05	0.801516954245708	0.024011	0.0005411	-0.0022924
Trial1	2	1	blindfold	clockwise	practice	Guided	1	0.5	-0.25	21.75291	0.45072	-1.45	-1.05	0.801516338513952	-0.0070792	0.021698	-0.0042721
Trial1	2	1	blindfold	clockwise	practice	Guided	1	0.5	-0.25	21.77292	0.45072	-1.45	-1.05	0.801516338513952	0.014323	-0.0036937	0.0097151
Trial1	2	1	blindfold	clockwise	practice	Guided	1	0.5	-0.25	21.79292	0.45072	-1.45	-1.05	0.801516338513952	0.0046365	-0.024855	0.021724
Trial1	2	1	blindfold	clockwise	practice	Guided	1	0.5	-0.25	21.81291	0.45072	-1.45	-1.05	0.801516338513952	-0.025383	0.047085	-0.016849
Trial1	2	1	blindfold	clockwise	practice	Guided	1	0.5	-0.25	21.83292	0.45072	-1.45	-1.05	0.801516338513952	0.010416	0.0089974	0.0010482
Trial1	2	1	blindfold	clockwise	practice	Guided	1	0.5	-0.25	21.85292	0.45072	-1.45	-1.05	0.801516338513952	0.010414	0.04285	0.0010453
Trial1	2	1	blindfold	clockwise	practice	Guided	1	0.5	-0.25	21.87291	0.45072	-1.45	-1.05	0.801516338513952	0.0035698	0.013226	0.038485
Trial1	2	1	blindfold	clockwise	practice	Guided	1	0.5	-0.25	21.89291	0.45072	-1.45	-1.05	0.801516338513952	0.010677	-0.020631	-0.0031459
Trial1	2	1	blindfold	clockwise	practice	Guided	1	0.5	-0.25	21.91292	0.45072	-1.45	-1.05	0.801516338513952	-0.012064	0.00052825	0.0038215
Trial1	2	1	blindfold	clockwise	practice	Guided	1	0.5	-0.25	21.93292	0.45072	-1.45	-1.05	0.801516338513952	0.023728	-0.016399	0.0018904
Trial1	2	1	blindfold	clockwise	practice	Guided	1	0.5	-0.25	21.95291	0.45072	-1.45	-1.05	0.801516338513952	0.0048971	0.00052736	0.017526
Trial1	2	1	blindfold	clockwise	practice	Guided	1	0.5	-0.25	21.97292	0.45072	-1.45	-1.05	0.801516338513952	0.019556	0.013222	-0.002585
Trial1	2	1	blindfold	clockwise	practice	Guided	1	0.5	-0.25	21.99292	0.45072	-1.45	-1.05	0.801516338513952	-0.0070913	-0.0079357	-0.0042829
Trial1	2	1	blindfold	clockwise	practice	Guided	1	0.5	-0.25	22.01292	0.45072	-1.45	-1.05	0.801516338513952	0.0090694	-0.020628	0.021997
Trial1	2	1	blindfold	clockwise	practice	Guided	1	0.5	-0.25	22.03291	0.45072	-1.45	-1.05	0.801516338513952	-0.020149	-0.024857	-0.0059822
Trial1	2	1	blindfold	clockwise	practice	Guided	1	0.5	-0.25	22.05292	0.45072	-1.45	-1.05	0.801516338513952	0.023459	0.0047653	-0.010408
Trial1	2	1	blindfold	clockwise	practice	Guided	1	0.5	-0.25	22.07292	0.45072	-1.45	-1.05	0.801516338513952	-0.016778	-0.02486	0.0077215
Trial1	2	1	blindfold	clockwise	practice	Guided	1	0.5	-0.25	22.09291	0.45072	-1.45	-1.05	0.801516338513952	0.01875	0.0089911	0.0099823
Trial1	2	1	blindfold	clockwise	practice	Guided	1	0.5	-0.25	22.11292	0.45072	-1.45	-1.05	0.801516338513952	-0.031168	-0.024863	0.023638
Trial1	2	1	blindfold	clockwise	practice	Guided	1	0.5	-0.25	22.13292	0.45072	-1.45	-1.05	0.801516338513952	0.00045229	0.00052715	0.017234
Trial1	2	1	blindfold	clockwise	practice	Guided	1	0.5	-0.25	22.15292	0.45072	-1.45	-1.05	0.801516338513952	0.023193	-0.029097	0.010265
Trial1	2	1	blindfold	clockwise	practice	Guided	1	0.5	-0.25	22.17291	0.45072	-1.45	-1.05	0.801516338513952	0.014309	-0.041792	0.009699
Trial1	2	1	blindfold	clockwise	practice	Guided	1	0.5	-0.25	22.19292	0.45072	-1.45	-1.05	0.801516338513952	0.015377	-0.024865	-0.017998
Trial1	2	1	blindfold	clockwise	practice	Guided	1	0.5	-0.25	22.21292	0.45073	-1.45	-1.05	0.801515724738805	0.022217	-0.0037073	-0.044512
Trial1	2	1	blindfold	clockwise	practice	Guided	1	0.5	-0.25	22.23291	0.45073	-1.45	-1.05	0.801515724738805	0.0098634	0.0047552	0.0094111
Trial1	2	1	blindfold	clockwise	practice	Guided	1	0.5	-0.25	22.25291	0.45073	-1.45	-1.05	0.801515724738805	-0.004529	-0.0079399	0.004937
Trial1	2	1	blindfold	clockwise	practice	Guided	1	0.5	-0.25	22.27292	0.45073	-1.45	-1.05	0.801515724738805	-0.05258	-0.0079403	0.0096433
Trial1	2	1	blindfold	clockwise	practice	Guided	1	0.5	-0.25	22.29292	0.45073	-1.45	-1.05	0.801515724738805	0.011194	-0.033337	-0.011547
Trial1	2	1	blindfold	clockwise	practice	Guided	1	0.5	-0.25	22.31291	0.45073	-1.45	-1.05	0.801515724738805	0.0062137	-0.03757	-0.0034456
Trial1	2	1	blindfold	clockwise	practice	Guided	1	0.5	-0.25	22.33292	0.45073	-1.45	-1.05	0.801515724738805	-0.012352	0.021673	0.0079985
Trial1	2	1	blindfold	clockwise	practice	Guided	1	0.5	-0.25	22.35292	0.45073	-1.45	-1.05	0.801515724738805	0.016429	0.034367	-0.023836
Trial1	2	1	blindfold	clockwise	practice	Guided	1	0.5	-0.25	22.37291	0.45073	-1.45	-1.05	0.801515724738805	0.017933	-0.020647	0.0043742
Trial1	2	1	blindfold	clockwise	practice	Guided	1	0.5	-0.25	22.39291	0.45073	-1.45	-1.05	0.801515724738805	-0.020436	-0.012183	-0.005143
Trial1	2	1	blindfold	clockwise	practice	Guided	1	0.5	-0.25	22.41292	0.45073	-1.45	-1.05	0.801515724738805	0.015624	-0.0079487	-0.011263
Trial1	2	1	blindfold	clockwise	practice	Guided	1	0.5	-0.25	22.43292	0.45074	-1.45	-1.05	0.801515109255938	0.018292	0.0047436	-0.053179
Trial1	2	1	blindfold	clockwise	practice	Guided	1	0.5	-0.25	22.45291	0.45074	-1.45	-1.05	0.801515109255938	0.040932	-0.0037206	0.011392
Trial1	2	1	blindfold	clockwise	practice	Guided	1	0.5	-0.25	22.47292	0.45074	-1.45	-1.05	0.801515109255938	0.02113	-0.0037187	-0.027747
Trial1	2	1	blindfold	clockwise	practice	Guided	1	0.5	-0.25	22.49292	0.45074	-1.45	-1.05	0.801515109255938	0.016955	-0.024881	-0.032222
Trial1	2	1	blindfold	clockwise	practice	Guided	1	0.5	-0.25	22.51292	0.45074	-1.45	-1.05	0.801515109255938	0.018193	0.0047412	0.018358
Trial1	2	1	blindfold	clockwise	practice	Guided	1	0.5	-0.25	22.53291	0.45074	-1.45	-1.05	0.801515109255938	-0.012093	0.004738	0.0038035
Trial1	2	1	blindfold	clockwise	practice	Guided	1	0.5	-0.25	22.55292	0.45074	-1.45	-1.05	0.801515109255938	-0.0032136	-0.016421	0.0043701
Trial1	2	1	blindfold	clockwise	practice	Guided	1	0.5	-0.25	22.57292	0.45074	-1.45	-1.05	0.801515109255938	0.00095984	-0.046043	0.004653
Trial1	2	1	blindfold	clockwise	practice	Guided	1	0.5	-0.25	22.59291	0.45074	-1.45	-1.05	0.801515109255938	-0.024353	-0.012191	-0.01381
Trial1	2	1	blindfold	clockwise	practice	Guided	1	0.5	-0.25	22.61292	0.45074	-1.45	-1.05	0.801515109255938	0.0064675	-0.020655	-0.0076379
Trial1	2	1	blindfold	clockwise	practice	Guided	1	0.5	-0.25	22.63292	0.45074	-1.45	-1.05	0.801515109255938	0.049808	0.0047335	-0.0067883
Trial1	2	1	blindfold	clockwise	practice	Guided	1	0.5	-0.25	22.65292	0.45074	-1.45	-1.05	0.801515109255938	0.050076	-0.0037314	0.0077656
Trial1	2	1	blindfold	clockwise	practice	Guided	1	0.5	-0.25	22.67291	0.45074	-1.45	-1.05	0.801515109255938	-0.016005	0.017426	-0.0048606
Trial1	2	1	blindfold	clockwise	practice	Guided	1	0.5	-0.25	22.69292	0.45074	-1.45	-1.05	0.801515109255938	0.036753	-0.020661	0.0069165
Trial1	2	1	blindfold	clockwise	practice	Guided	1	0.5	-0.25	22.71292	0.45074	-1.45	-1.05	0.801515109255938	0.0061985	0.013193	-0.0034461
Trial1	2	1	blindfold	clockwise	practice	Guided	1	0.5	-0.25	22.73291	0.45074	-1.45	-1.05	0.801515109255938	0.024226	-0.029126	-0.0056583
Trial1	2	1	blindfold	clockwise	practice	Guided	1	0.5	-0.25	22.75291	0.45074	-1.45	-1.05	0.801515109255938	0.02476	-0.0037357	0.033992
Trial1	2	1	blindfold	clockwise	practice	Guided	1	0.5	-0.25	22.77292	0.45074	-1.45	-1.05	0.801515109255938	0.014008	-0.0037355	0.013885
Trial1	2	1	blindfold	clockwise	practice	Guided	1	0.5	-0.25	22.79292	0.45074	-1.45	-1.05	0.801515109255938	-0.0097044	-0.041826	-0.033918
Trial1	2	1	blindfold	clockwise	practice	Guided	1	0.5	-0.25	22.81291	0.45074	-1.45	-1.05	0.801515109255938	0.015608	0.013186	-0.011263
Trial1	2	1	blindfold	clockwise	practice	Guided	1	0.5	-0.25	22.83292	0.45074	-1.45	-1.05	0.801515109255938	0.0064597	0.042807	-0.0076368
Trial1	2	1	blindfold	clockwise	practice	Guided	1	0.5	-0.25	22.85292	0.45074	-1.45	-1.05	0.801515109255938	-0.0032245	0.00048948	0.0043725
Trial1	2	1	blindfold	clockwise	practice	Guided	1	0.5	-0.25	22.87291	0.45075	-1.45	-1.05	0.801514495728939	0.037811	-0.029134	-0.010982
Trial1	2	1	blindfold	clockwise	practice	Guided	1	0.5	-0.25	22.89291	0.45075	-1.45	-1.05	0.801514495728939	-0.030675	0.013181	0.015248
Trial1	2	1	blindfold	clockwise	practice	Guided	1	0.5	-0.25	22.91292	0.45075	-1.45	-1.05	0.801514495728939	-0.0029615	0.017413	0.00017904
Trial1	2	1	blindfold	clockwise	practice	Guided	1	0.5	-0.25	22.93292	0.45075	-1.45	-1.05	0.801514495728939	-0.014418	0.0089499	-0.0082047
Trial1	2	1	blindfold	clockwise	practice	Guided	1	0.5	-0.25	22.95291	0.45075	-1.45	-1.05	0.801514495728939	0.026521	0.00048401	0.027309
Trial1	2	1	blindfold	clockwise	practice	Guided	1	0.5	-0.25	22.97292	0.45075	-1.45	-1.05	0.801514495728939	0.02288	-0.00375	0.01445
Trial1	2	1	blindfold	clockwise	practice	Guided	1	0.5	-0.25	22.99292	0.45075	-1.45	-1.05	0.801514495728939	0.045349	-0.0079805	0.011675
Trial1	2	1	blindfold	clockwise	practice	Guided	1	0.5	-0.25	23.01292	0.45075	-1.45	-1.05	0.801514495728939	-0.002704	-0.024909	0.013323
Trial1	2	1	blindfold	clockwise	practice	Guided	1	0.5	-0.25	23.03291	0.45075	-1.45	-1.05	0.801514495728939	-0.0071436	-0.0037496	-0.0042923
Trial1	2	1	blindfold	clockwise	practice	Guided	1	0.5	-0.25	23.05292	0.45075	-1.45	-1.05	0.801514495728939	0.0098181	-0.0037494	0.0018779
Trial1	2	1	blindfold	clockwise	practice	Guided	1	0.5	-0.25	23.07292	0.45075	-1.45	-1.05	0.801514495728939	-0.01656	0.01741	0.0035258
Trial1	2	1	blindfold	clockwise	practice	Guided	1	0.5	-0.25	23.09291	0.45075	-1.45	-1.05	0.801514495728939	-0.021806	-0.024908	0.015815
Trial1	2	1	blindfold	clockwise	practice	Guided	1	0.5	-0.25	23.11292	0.45075	-1.45	-1.05	0.801514495728939	-0.0005722	-0.0037474	-0.037544
Trial1	2	1	blindfold	clockwise	practice	Guided	1	0.5	-0.25	23.13292	0.45075	-1.45	-1.05	0.801514495728939	0.013988	-0.0079816	-0.0023163
Trial1	2	1	blindfold	clockwise	practice	Guided	1	0.5	-0.25	23.15292	0.45076	-1.45	-1.05	0.801513880494962	-0.00742	0.030105	-0.00010279
Trial1	2	1	blindfold	clockwise	practice	Guided	1	0.5	-0.25	23.17291	0.45076	-1.45	-1.05	0.801513880494962	0.010344	-0.012213	0.0010274
Trial1	2	1	blindfold	clockwise	practice	Guided	1	0.5	-0.25	23.19292	0.45076	-1.45	-1.05	0.801513880494962	0.041161	0.0089466	0.0071997
Trial1	2	1	blindfold	clockwise	practice	Guided	1	0.5	-0.25	23.21292	0.45076	-1.45	-1.05	0.801513880494962	-0.0076915	0.013178	0.0040874
Trial1	2	1	blindfold	clockwise	practice	Guided	1	0.5	-0.25	23.23291	0.45076	-1.45	-1.05	0.801513880494962	0.011674	0.02164	-0.019929
Trial1	2	1	blindfold	clockwise	practice	Guided	1	0.5	-0.25	23.25291	0.45076	-1.45	-1.05	0.801513880494962	-0.034336	-0.020678	0.0023911
Trial1	2	1	blindfold	clockwise	practice	Guided	1	0.5	-0.25	23.27292	0.45076	-1.45	-1.05	0.801513880494962	-0.011594	-0.016447	-0.0045767
Trial1	2	1	blindfold	clockwise	practice	Guided	1	0.5	-0.25	23.29292	0.45076	-1.45	-1.05	0.801513880494962	-0.0076864	0.0089448	0.004089
Trial1	2	1	blindfold	clockwise	practice	Guided	1	0.5	-0.25	23.31291	0.45076	-1.45	-1.05	0.801513880494962	-0.011862	-0.020679	-0.00038526
Trial1	2	1	blindfold	clockwise	practice	Guided	1	0.5	-0.25	23.33292	0.45076	-1.45	-1.05	0.801513880494962	0.009807	-0.046071	0.0094131
Trial1	2	1	blindfold	clockwise	practice	Guided	1	0.5	-0.25	23.35292	0.45076	-1.45	-1.05	0.801513880494962	-0.037976	-0.037608	-0.0017976
Trial1	2	1	blindfold	clockwise	practice	Guided	1	0.5	-0.25	23.37291	0.45076	-1.45	-1.05	0.801513880494962	0.00065555	0.008941	0.013041
Trial1	2	1	blindfold	clockwise	practice	Guided	1	0.5	-0.25	23.39291	0.45076	-1.45	-1.05	0.801513880494962	-0.017112	0.0089352	0.017513
Trial1	2	1	blindfold	clockwise	practice	Guided	1	0.5	-0.25	23.41292	0.45076	-1.45	-1.05	0.801513880494962	0.011668	0.013166	-0.019929
Trial1	2	1	blindfold	clockwise	practice	Guided	1	0.5	-0.25	23.43292	0.45076	-1.45	-1.05	0.801513880494962	-0.0063653	-0.0079953	-0.016867
Trial1	2	1	blindfold	clockwise	practice	Guided	1	0.5	-0.25	23.45291	0.45076	-1.45	-1.05	0.801513880494962	-0.0055631	0.013162	-0.029441
Trial1	2	1	blindfold	clockwise	practice	Guided	1	0.5	-0.25	23.47292	0.45076	-1.45	-1.05	0.801513880494962	0.00091558	0.0046966	-0.024683
Trial1	2	1	blindfold	clockwise	practice	Guided	1	0.5	-0.25	23.49292	0.45076	-1.45	-1.05	0.801513880494962	-0.0024572	0.008928	-0.0081986
Trial1	2	1	blindfold	clockwise	practice	Guided	1	0.5	-0.25	23.51292	0.45076	-1.45	-1.05	0.801513880494962	0.0074928	-0.024928	-0.024399
Trial1	2	1	blindfold	clockwise	practice	Guided	1	0.5	-0.25	23.53291	0.45076	-1.45	-1.05	0.801513880494962	-0.03381	0.021619	-0.0059863
Trial1	2	1	blindfold	clockwise	practice	Guided	1	0.5	-0.25	23.55292	0.45076	-1.45	-1.05	0.801513880494962	0.006157	-0.012235	-0.0034389
Trial1	2	1	blindfold	clockwise	practice	Guided	1	0.5	-0.25	23.57292	0.45076	-1.45	-1.05	0.801513880494962	-0.015781	0.00046186	-0.022467
Trial1	2	1	blindfold	clockwise	practice	Guided	1	0.5	-0.25	23.59291	0.45077	-1.45	-1.05	0.801513267216113	-0.016051	-0.0037688	-0.0048519
Trial1	2	1	blindfold	clockwise	practice	Guided	1	0.5	-0.25	23.61292	0.45076	-1.45	-1.05	0.801513880494962	0.011666	0.021621	-0.01992
Trial1	2	1	blindfold	clockwise	practice	Guided	1	0.5	-0.25	23.63292	0.45076	-1.45	-1.05	0.801513880494962	0.0092655	0.034315	0.017804
Trial1	2	1	blindfold	clockwise	practice	Guided	1	0.5	-0.25	23.65292	0.45076	-1.45	-1.05	0.801513880494962	0.00038261	-0.003774	0.017239
Trial1	2	1	blindfold	clockwise	practice	Guided	1	0.5	-0.25	23.67291	0.45076	-1.45	-1.05	0.801513880494962	0.0045545	0.030082	0.021712
Trial1	2	1	blindfold	clockwise	practice	Guided	1	0.5	-0.25	23.69292	0.45076	-1.45	-1.05	0.801513880494962	0.010329	-0.016468	0.0010346
Trial1	2	1	blindfold	clockwise	practice	Guided	1	0.5	-0.25	23.71292	0.45077	-1.45	-1.05	0.801513267216113	0.026223	-0.020698	0.031506
Trial1	2	1	blindfold	clockwise	practice	Guided	1	0.5	-0.25	23.73291	0.45077	-1.45	-1.05	0.801513267216113	-0.022361	-0.0080048	0.024203
Trial1	2	1	blindfold	clockwise	practice	Guided	1	0.5	-0.25	23.75291	0.45077	-1.45	-1.05	0.801513267216113	0.017876	0.02585	0.022557
Trial1	2	1	blindfold	clockwise	practice	Guided	1	0.5	-0.25	23.77292	0.45076	-1.45	-1.05	0.801513880494962	0.006155	0.017384	-0.0034393
Trial1	2	1	blindfold	clockwise	practice	Guided	1	0.5	-0.25	23.79292	0.45077	-1.45	-1.05	0.801513267216113	0.050028	-0.0080056	0.0077725
Trial1	2	1	blindfold	clockwise	practice	Guided	1	0.5	-0.25	23.81291	0.45077	-1.45	-1.05	0.801513267216113	0.010856	-0.033397	-0.0073478
Trial1	2	1	blindfold	clockwise	practice	Guided	1	0.5	-0.25	23.83292	0.45077	-1.45	-1.05	0.801513267216113	0.0027759	0.013154	-0.020489
Trial1	2	1	blindfold	clockwise	practice	Guided	1	0.5	-0.25	23.85292	0.45077	-1.45	-1.05	0.801513267216113	0.016271	0.042776	0.047707
Trial1	2	1	blindfold	clockwise	practice	Guided	1	0.5	-0.25	23.87291	0.45077	-1.45	-1.05	0.801513267216113	-0.010548	0.03431	-0.021337
Trial1	2	1	blindfold	clockwise	practice	Guided	1	0.5	-0.25	23.89291	0.45077	-1.45	-1.05	0.801513267216113	0.040336	-0.041862	0.01978
Trial1	2	1	blindfold	clockwise	practice	Guided	1	0.5	-0.25	23.91292	0.45077	-1.45	-1.05	0.801513267216113	-0.020504	0.0046855	-0.0051383
Trial1	2	1	blindfold	clockwise	practice	Guided	1	0.5	-0.25	23.93292	0.45077	-1.45	-1.05	0.801513267216113	-0.0074455	0.01315	-9.7382E-05
Trial1	2	1	blindfold	clockwise	practice	Guided	1	0.5	-0.25	23.95291	0.45077	-1.45	-1.05	0.801513267216113	0.031187	-0.0080113	0.023404
Trial1	2	1	blindfold	clockwise	practice	Guided	1	0.5	-0.25	23.97292	0.45077	-1.45	-1.05	0.801513267216113	0.0061413	0.021609	-0.0034408
Trial1	2	1	blindfold	clockwise	practice	Guided	1	0.5	-0.25	23.99292	0.45077	-1.45	-1.05	0.801513267216113	-0.012159	0.013144	0.0038081
Trial1	2	1	blindfold	clockwise	practice	Guided	1	0.5	-0.25	24.01292	0.45077	-1.45	-1.05	0.801513267216113	0.0019635	0.013144	-0.0079181
Trial1	2	1	blindfold	clockwise	practice	Guided	1	0.5	-0.25	24.03291	0.45077	-1.45	-1.05	0.801513267216113	-0.016867	-0.029175	0.0077166
Trial1	2	1	blindfold	clockwise	practice	Guided	1	0.5	-0.25	24.05292	0.45077	-1.45	-1.05	0.801513267216113	0.0095147	0.021607	0.013606
Trial1	2	1	blindfold	clockwise	practice	Guided	1	0.5	-0.25	24.07292	0.45077	-1.45	-1.05	0.801513267216113	0.023368	-0.020713	0.006073
Trial1	2	1	blindfold	clockwise	practice	Guided	1	0.5	-0.25	24.09291	0.45078	-1.45	-1.05	0.801512654061155	0.021057	-0.033408	-0.027742
Trial1	2	1	blindfold	clockwise	practice	Guided	1	0.5	-0.25	24.11292	0.45078	-1.45	-1.05	0.801512654061155	-0.00017598	-0.0080149	0.02562
Trial1	2	1	blindfold	clockwise	practice	Guided	1	0.5	-0.25	24.13292	0.45078	-1.45	-1.05	0.801512654061155	0.011911	0.017374	-0.02411
Trial1	2	1	blindfold	clockwise	practice	Guided	1	0.5	-0.25	24.15292	0.45078	-1.45	-1.05	0.801512654061155	-0.017405	0.017373	0.016111
Trial1	2	1	blindfold	clockwise	practice	Guided	1	0.5	-0.25	24.17291	0.45078	-1.45	-1.05	0.801512654061155	-0.025489	0.030064	-0.011019
Trial1	2	1	blindfold	clockwise	practice	Guided	1	0.5	-0.25	24.19292	0.45078	-1.45	-1.05	0.801512654061155	-0.0027536	0.013139	-0.0039987
Trial1	2	1	blindfold	clockwise	practice	Guided	1	0.5	-0.25	24.21292	0.45078	-1.45	-1.05	0.801512654061155	-0.016878	0.00043981	0.0077279
Trial1	2	1	blindfold	clockwise	practice	Guided	1	0.5	-0.25	24.23291	0.45078	-1.45	-1.05	0.801512654061155	0.030904	0.051221	0.027601
Trial1	2	1	blindfold	clockwise	practice	Guided	1	0.5	-0.25	24.25291	0.45078	-1.45	-1.05	0.801512654061155	-0.015011	-0.016488	-0.0093248
Trial1	2	1	blindfold	clockwise	practice	Guided	1	0.5	-0.25	24.27292	0.45078	-1.45	-1.05	0.801512654061155	0.018915	-0.02072	0.0057947
Trial1	2	1	blindfold	clockwise	practice	Guided	1	0.5	-0.25	24.29292	0.45078	-1.45	-1.05	0.801512654061155	-0.030204	0.004674	0.0068769
Trial1	2	1	blindfold	clockwise	practice	Guided	1	0.5	-0.25	24.31291	0.45078	-1.45	-1.05	0.801512654061155	-0.012972	0.025833	0.016393
Trial1	2	1	blindfold	clockwise	practice	Guided	1	0.5	-0.25	24.33292	0.45078	-1.45	-1.05	0.801512654061155	-0.003558	0.025833	0.01503
Trial1	2	1	blindfold	clockwise	practice	Guided	1	0.5	-0.25	24.35292	0.45078	-1.45	-1.05	0.801512654061155	0.0019495	-0.02072	-0.0037165
Trial1	2	1	blindfold	clockwise	practice	Guided	1	0.5	-0.25	24.37291	0.45078	-1.45	-1.05	0.801512654061155	0.069896	-0.024952	0.005516
Trial1	2	1	blindfold	clockwise	practice	Guided	1	0.5	-0.25	24.39291	0.45079	-1.45	-1.05	0.801512039200329	0.0039812	-0.046113	0.0301
Trial1	2	1	blindfold	clockwise	practice	Guided	1	0.5	-0.25	24.41292	0.45079	-1.45	-1.05	0.801512039200329	-0.0035678	-0.058809	0.0085764
Trial1	2	1	blindfold	clockwise	practice	Guided	1	0.5	-0.25	24.43292	0.45079	-1.45	-1.05	0.801512039200329	0.026452	-0.01226	0.027322
Trial1	2	1	blindfold	clockwise	practice	Guided	1	0.5	-0.25	24.45291	0.45079	-1.45	-1.05	0.801512039200329	0.0014072	0.013131	-0.020764
Trial1	2	1	blindfold	clockwise	practice	Guided	1	0.5	-0.25	24.47292	0.45079	-1.45	-1.05	0.801512039200329	-0.033323	0.0088992	-0.01436
Trial1	2	1	blindfold	clockwise	practice	Guided	1	0.5	-0.25	24.49292	0.45079	-1.45	-1.05	0.801512039200329	0.005579	0.017357	0.0049501
Trial1	2	1	blindfold	clockwise	practice	Guided	1	0.5	-0.25	24.51292	0.45079	-1.45	-1.05	0.801512039200329	-0.015559	0.017354	-0.013231
Trial1	2	1	blindfold	clockwise	practice	Guided	1	0.5	-0.25	24.53291	0.45079	-1.45	-1.05	0.801512039200329	-0.0072113	-0.01227	-0.0042796
Trial1	2	1	blindfold	clockwise	practice	Guided	1	0.5	-0.25	24.55292	0.45079	-1.45	-1.05	0.801512039200329	0.0097522	-0.0080377	0.0094271
Trial1	2	1	blindfold	clockwise	practice	Guided	1	0.5	-0.25	24.57292	0.45079	-1.45	-1.05	0.801512039200329	-0.016894	0.0088915	-0.0076221
Trial1	2	1	blindfold	clockwise	practice	Guided	1	0.5	-0.25	24.59291	0.45079	-1.45	-1.05	0.801512039200329	0.0069101	0.017349	-0.016003
Trial1	2	1	blindfold	clockwise	practice	Guided	1	0.5	-0.25	24.61292	0.45079	-1.45	-1.05	0.801512039200329	-0.025243	0.055432	-0.0012149
Trial1	2	1	blindfold	clockwise	practice	Guided	1	0.5	-0.25	24.63292	0.45079	-1.45	-1.05	0.801512039200329	0.02334	-0.02074	0.015603
Trial1	2	1	blindfold	clockwise	practice	Guided	1	0.5	-0.25	24.65292	0.45079	-1.45	-1.05	0.801512039200329	0.0097482	-0.0038141	0.0094304
Trial1	2	1	blindfold	clockwise	practice	Guided	1	0.5	-0.25	24.67291	0.45079	-1.45	-1.05	0.801512039200329	0.0011348	0.013112	0.0046731
Trial1	2	1	blindfold	clockwise	practice	Guided	1	0.5	-0.25	24.69292	0.45079	-1.45	-1.05	0.801512039200329	0.036396	0.013111	0.011126
Trial1	2	1	blindfold	clockwise	practice	Guided	1	0.5	-0.25	24.71292	0.45079	-1.45	-1.05	0.801512039200329	-0.0069483	0.042732	-0.0084674
Trial1	2	1	blindfold	clockwise	practice	Guided	1	0.5	-0.25	24.73291	0.45079	-1.45	-1.05	0.801512039200329	-0.020269	-0.024976	-0.0093147
Trial1	2	1	blindfold	clockwise	practice	Guided	1	0.5	-0.25	24.75291	0.45079	-1.45	-1.05	0.801512039200329	-0.0049071	0.021573	0.029539
Trial1	2	1	blindfold	clockwise	practice	Guided	1	0.5	-0.25	24.77292	0.45079	-1.45	-1.05	0.801512039200329	-0.033061	0.021571	-0.018548
Trial1	2	1	blindfold	clockwise	practice	Guided	1	0.5	-0.25	24.79292	0.45079	-1.45	-1.05	0.801512039200329	-0.012457	0.013109	0.0080146
Trial1	2	1	blindfold	clockwise	practice	Guided	1	0.5	-0.25	24.81291	0.45079	-1.45	-1.05	0.801512039200329	-0.025513	0.034267	0.0029763
Trial1	2	1	blindfold	clockwise	practice	Guided	1	0.5	-0.25	24.83292	0.45079	-1.45	-1.05	0.801512039200329	0.0024686	-0.05037	-0.016285
Trial1	2	1	blindfold	clockwise	practice	Guided	1	0.5	-0.25	24.85292	0.45079	-1.45	-1.05	0.801512039200329	-0.013259	-0.0038192	0.020591
Trial1	2	1	blindfold	clockwise	practice	Guided	1	0.5	-0.25	24.87291	0.45079	-1.45	-1.05	0.801512039200329	0.003801	-0.020746	-0.037242
Trial1	2	1	blindfold	clockwise	practice	Guided	1	0.5	-0.25	24.89291	0.45079	-1.45	-1.05	0.801512039200329	0.021997	0.0088746	0.027046
Trial1	2	1	blindfold	clockwise	practice	Guided	1	0.5	-0.25	24.91292	0.4508	-1.45	-1.05	0.801511424464135	0.03381	0.013106	-0.018497
Trial1	2	1	blindfold	clockwise	practice	Guided	1	0.5	-0.25	24.93292	0.4508	-1.45	-1.05	0.801511424464135	0.032741	0.02157	-0.0017311
Trial1	2	1	blindfold	clockwise	practice	Guided	1	0.5	-0.25	24.95291	0.4508	-1.45	-1.05	0.801511424464135	-0.0030566	-0.024979	0.0001987
Trial1	2	1	blindfold	clockwise	practice	Guided	1	0.5	-0.25	24.97292	0.4508	-1.45	-1.05	0.801511424464135	0.027229	0.025803	-0.0081855
Trial1	2	1	blindfold	clockwise	practice	Guided	1	0.5	-0.25	24.99292	0.4508	-1.45	-1.05	0.801511424464135	-0.015846	0.00041171	-0.0090335
Trial1	2	1	blindfold	clockwise	practice	Guided	1	0.5	-0.25	25.01292	0.4508	-1.45	-1.05	0.801511424464135	0.015239	0.00040852	-0.015999
Trial1	2	1	blindfold	clockwise	practice	Guided	1	0.5	-0.25	25.03291	0.4508	-1.45	-1.05	0.801511424464135	-0.0064328	0.013102	-0.016847
Trial1	2	1	blindfold	clockwise	practice	Guided	1	0.5	-0.25	25.05292	0.4508	-1.45	-1.05	0.801511424464135	-0.011943	-0.012288	-0.00036335
Trial1	2	1	blindfold	clockwise	practice	Guided	1	0.5	-0.25	25.07292	0.4508	-1.45	-1.05	0.801511424464135	0.021715	0.00040974	0.03124
Trial1	2	1	blindfold	clockwise	practice	Guided	1	0.5	-0.25	25.09291	0.45081	-1.45	-1.05	0.801510809852573	-0.003332	0.013104	0.0043905
Trial1	2	1	blindfold	clockwise	practice	Guided	1	0.5	-0.25	25.11292	0.45081	-1.45	-1.05	0.801510809852573	0.02074	0.0046379	-0.023537
Trial1	2	1	blindfold	clockwise	practice	Guided	1	0.5	-0.25	25.13292	0.45081	-1.45	-1.05	0.801510809852573	0.0094565	-0.003827	0.013621
Trial1	2	1	blindfold	clockwise	practice	Guided	1	0.5	-0.25	25.15292	0.45081	-1.45	-1.05	0.801510809852573	0.029086	0.0046355	-0.014588
Trial1	2	1	blindfold	clockwise	practice	Guided	1	0.5	-0.25	25.17291	0.45081	-1.45	-1.05	0.801510809852573	-0.043308	-0.024985	-0.048456
Trial1	2	1	blindfold	clockwise	practice	Guided	1	0.5	-0.25	25.19292	0.45081	-1.45	-1.05	0.801510809852573	0.042403	-0.020756	-0.013745
Trial1	2	1	blindfold	clockwise	practice	Guided	1	0.5	-0.25	25.21292	0.45081	-1.45	-1.05	0.801510809852573	0.0066077	0.0088664	-0.011817
Trial1	2	1	blindfold	clockwise	practice	Guided	1	0.5	-0.25	25.23291	0.45081	-1.45	-1.05	0.801510809852573	-0.01276	-0.0038289	0.0122
Trial1	2	1	blindfold	clockwise	practice	Guided	1	0.5	-0.25	25.25291	0.45081	-1.45	-1.05	0.801510809852573	-0.0067161	0.042722	-0.012668
Trial1	2	1	blindfold	clockwise	practice	Guided	1	0.5	-0.25	25.27292	0.45081	-1.45	-1.05	0.801510809852573	0.010783	0.013098	0.00075526
Trial1	2	1	blindfold	clockwise	practice	Guided	1	0.5	-0.25	25.29292	0.45081	-1.45	-1.05	0.801510809852573	-0.015331	-0.029222	-0.017427
Trial1	2	1	blindfold	clockwise	practice	Guided	1	0.5	-0.25	25.31291	0.45081	-1.45	-1.05	0.801510809852573	-0.025813	0.0088656	0.0071573
Trial1	2	1	blindfold	clockwise	practice	Guided	1	0.5	-0.25	25.33292	0.45081	-1.45	-1.05	0.801510809852573	0.0024385	0.055413	-0.016296
Trial1	2	1	blindfold	clockwise	practice	Guided	1	0.5	-0.25	25.35292	0.45081	-1.45	-1.05	0.801510809852573	-0.0067128	-0.020762	-0.012104
Trial1	2	1	blindfold	clockwise	practice	Guided	1	0.5	-0.25	25.37291	0.45081	-1.45	-1.05	0.801510809852573	0.020199	0.042716	-0.015166
Trial1	2	1	blindfold	clockwise	practice	Guided	1	0.5	-0.25	25.39291	0.45081	-1.45	-1.05	0.801510809852573	-0.0088483	0.013091	0.020861
Trial1	2	1	blindfold	clockwise	practice	Guided	1	0.5	-0.25	25.41292	0.45081	-1.45	-1.05	0.801510809852573	0.0050075	0.00039473	0.013326
Trial1	2	1	blindfold	clockwise	practice	Guided	1	0.5	-0.25	25.43292	0.45081	-1.45	-1.05	0.801510809852573	0.0097149	-0.016533	0.0094187
Trial1	2	1	blindfold	clockwise	practice	Guided	1	0.5	-0.25	25.45291	0.45081	-1.45	-1.05	0.801510809852573	0.0089123	0.021551	0.031791
Trial1	2	1	blindfold	clockwise	practice	Guided	1	0.5	-0.25	25.47292	0.45081	-1.45	-1.05	0.801510809852573	0.018062	0.034247	0.018368
Trial1	2	1	blindfold	clockwise	practice	Guided	1	0.5	-0.25	25.49292	0.45081	-1.45	-1.05	0.801510809852573	0.020899	0.00038992	0.043798
Trial1	2	1	blindfold	clockwise	practice	Guided	1	0.5	-0.25	25.51292	0.45081	-1.45	-1.05	0.801510809852573	-0.011161	0.0046211	-0.012952
Trial1	2	1	blindfold	clockwise	practice	Guided	1	0.5	-0.25	25.53291	0.45081	-1.45	-1.05	0.801510809852573	2.456E-05	0.017314	0.021426
Trial1	2	1	blindfold	clockwise	practice	Guided	1	0.5	-0.25	25.55292	0.45082	-1.45	-1.04995	0.801460342623605	-0.009395	0.017313	0.029242
Trial1	2	1	blindfold	clockwise	practice	Guided	1	0.5	-0.25	25.57292	0.4508	-1.45002	-1.04959	0.801102237207345	-0.342008	-0.316974	0.841281
Trial1	2	1	blindfold	clockwise	practice	Guided	1	0.5	-0.25	25.59291	0.44968	-1.45003	-1.04951	0.801091969040923	-1.023858	0.436292	1.046183
Trial1	2	1	blindfold	clockwise	practice	Guided	1	0.5	-0.25	25.61292	0.44832	-1.44998	-1.04949	0.8011585644714	-0.892743	0.131595	1.021016
Trial1	2	1	blindfold	clockwise	practice	Guided	1	0.5	-0.25	25.63292	0.44641	-1.45001	-1.04953	0.801324001770014	-0.59551	-0.016494	0.909598
Trial1	2	1	blindfold	clockwise	practice	Guided	1	0.5	-0.25	25.65292	0.44408	-1.45004	-1.04958	0.801533023738281	-0.568237	-0.096875	0.835744
Trial1	2	1	blindfold	clockwise	practice	Guided	1	0.5	-0.25	25.67291	0.4413	-1.45007	-1.04977	0.801921279491748	-0.651461	-0.202612	0.603536
Trial1	2	1	blindfold	clockwise	practice	Guided	1	0.5	-0.25	25.69292	0.43455	-1.45013	-1.0498	0.80247355195308	-0.660722	-0.151688	0.392767
Trial1	2	1	blindfold	clockwise	practice	Guided	1	0.5	-0.25	25.71292	0.43069	-1.4501	-1.0498	0.802797592552352	-0.493578	-0.164342	0.369762
Trial1	2	1	blindfold	clockwise	practice	Guided	1	0.5	-0.25	25.73291	0.42629	-1.45007	-1.04979	0.803179461265442	-0.264274	-0.083903	0.417402
Trial1	2	1	blindfold	clockwise	practice	Guided	1	0.5	-0.25	25.75291	0.42191	-1.45005	-1.04979	0.803593263838779	-0.181312	-0.041567	0.451822
Trial1	2	1	blindfold	clockwise	practice	Guided	1	0.5	-0.25	25.77292	0.41737	-1.45002	-1.04984	0.804096820352404	-0.181706	0.00075249	0.388673
Trial1	2	1	blindfold	clockwise	practice	Guided	1	0.5	-0.25	25.79292	0.4083	-1.44999	-1.04987	0.805109264222182	-0.364572	-0.0034799	0.247735
Trial1	2	1	blindfold	clockwise	practice	Guided	1	0.5	-0.25	25.81291	0.40335	-1.44999	-1.04988	0.805698009290651	-0.318442	0.034604	0.211947
Trial1	2	1	blindfold	clockwise	practice	Guided	1	0.5	-0.25	25.83292	0.39841	-1.44999	-1.04989	0.80631545184606	-0.147025	0.09384	0.193016
Trial1	2	1	blindfold	clockwise	practice	Guided	1	0.5	-0.25	25.85292	0.39344	-1.44998	-1.04991	0.806976430172289	-0.118565	0.04304	0.165188
Trial1	2	1	blindfold	clockwise	practice	Guided	1	0.5	-0.25	25.87291	0.38839	-1.44997	-1.04997	0.807718293230339	-0.114521	0.0261	0.09394
Trial1	2	1	blindfold	clockwise	practice	Guided	1	0.5	-0.25	25.89291	0.37858	-1.45	-1.04995	0.809112372275596	0.049173	0.089572	0.119629
Trial1	2	1	blindfold	clockwise	practice	Guided	1	0.5	-0.25	25.91292	0.37403	-1.44998	-1.04992	0.809778105497682	0.094352	0.08109	0.193433
Trial1	2	1	blindfold	clockwise	practice	Guided	1	0.5	-0.25	25.93292	0.36943	-1.44996	-1.04989	0.810476774314716	0.195552	0.140304	0.219629
Trial1	2	1	blindfold	clockwise	practice	Guided	1	0.5	-0.25	25.95291	0.36531	-1.44992	-1.04984	0.811101335004962	0.265975	0.368755	0.323991
Trial1	2	1	blindfold	clockwise	practice	Guided	1	0.5	-0.25	25.97292	0.36161	-1.44984	-1.04977	0.811654997021543	0.231105	0.436353	0.397667
Trial1	2	1	blindfold	clockwise	practice	Guided	1	0.5	-0.25	25.99292	0.3552	-1.44985	-1.04972	0.812723205081656	-0.133834	-0.012374	0.572375
Trial1	2	1	blindfold	clockwise	practice	Guided	1	0.5	-0.25	26.01292	0.3523	-1.45002	-1.04972	0.813244895106438	-0.190136	-0.096977	0.456058
Trial1	2	1	blindfold	clockwise	practice	Guided	1	0.5	-0.25	26.03291	0.34937	-1.45008	-1.04972	0.813782134249793	-0.300477	-0.020786	0.530561
Trial1	2	1	blindfold	clockwise	practice	Guided	1	0.5	-0.25	26.05292	0.34623	-1.45	-1.04972	0.814369190706766	-0.378675	0.114606	0.678232
Trial1	2	1	blindfold	clockwise	practice	Guided	1	0.5	-0.25	26.07292	0.343	-1.44993	-1.04963	0.814896939061429	-0.507166	0.00032289	0.764682
Trial1	2	1	blindfold	clockwise	practice	Guided	1	0.5	-0.25	26.09291	0.33579	-1.44997	-1.04967	0.81635593320358	-0.335713	-0.012402	0.647157
Trial1	2	1	blindfold	clockwise	practice	Guided	1	0.5	-0.25	26.11292	0.3319	-1.45004	-1.04973	0.817206083340961	-0.313577	-0.503225	0.538878
Trial1	2	1	blindfold	clockwise	practice	Guided	1	0.5	-0.25	26.13292	0.32775	-1.45025	-1.04982	0.818157809091422	-0.159879	-1.023737	0.332006
Trial1	2	1	blindfold	clockwise	practice	Guided	1	0.5	-0.25	26.15292	0.32419	-1.45045	-1.04991	0.819002494710952	0.03081	-1.17185	0.159744
Trial1	2	1	blindfold	clockwise	practice	Guided	1	0.5	-0.25	26.17291	0.32079	-1.45058	-1.05005	0.819875759812392	0.019176	-1.328426	0.024637
Trial1	2	1	blindfold	clockwise	practice	Guided	1	0.5	-0.25	26.19292	0.3155	-1.4507	-1.05006	0.821058036888549	0.014768	-1.332658	-0.076438
Trial1	2	1	blindfold	clockwise	practice	Guided	1	0.5	-0.25	26.21292	0.31348	-1.45069	-1.05002	0.821475301309843	-0.00063209	-1.421526	-0.030853
Trial1	2	1	blindfold	clockwise	practice	Guided	1	0.5	-0.25	26.23291	0.3118	-1.4507	-1.04996	0.821800017021658	-0.049156	-1.400367	0.059498
Trial1	2	1	blindfold	clockwise	practice	Guided	1	0.5	-0.25	26.25291	0.31042	-1.45069	-1.04994	0.822097659406305	-0.102072	-1.248022	0.149645
Trial1	2	1	blindfold	clockwise	practice	Guided	1	0.5	-0.25	26.27292	0.30948	-1.45063	-1.04997	0.82234415920927	-0.193904	-1.146459	0.111979
Trial1	2	1	blindfold	clockwise	practice	Guided	1	0.5	-0.25	26.29292	0.3077	-1.45055	-1.05	0.822787463790049	-0.299765	-1.082982	-0.009151
Trial1	2	1	blindfold	clockwise	practice	Guided	1	0.5	-0.25	26.31291	0.30686	-1.45055	-1.05001	0.822993927787084	-0.224296	-1.19724	-0.0028074
Trial1	2	1	blindfold	clockwise	practice	Guided	1	0.5	-0.25	26.33292	0.30611	-1.45059	-1.05	0.82316052983651	-0.18386	-1.353817	0.0029465
Trial1	2	1	blindfold	clockwise	practice	Guided	1	0.5	-0.25	26.35292	0.3055	-1.45065	-1.05001	0.823314153440626	-0.17546	-1.366512	0.0035395
Trial1	2	1	blindfold	clockwise	practice	Guided	1	0.5	-0.25	26.37291	0.30508	-1.45068	-1.05004	0.823442663426921	-0.279035	-1.358049	-0.072365
Trial1	2	1	blindfold	clockwise	practice	Guided	1	0.5	-0.25	26.39291	0.30451	-1.45067	-1.05005	0.823587503535459	-0.357452	-1.260717	-0.109291
Trial1	2	1	blindfold	clockwise	practice	Guided	1	0.5	-0.25	26.41292	0.30429	-1.45063	-1.05005	0.823639751512815	-0.312902	-1.19724	-0.107344
Trial1	2	1	blindfold	clockwise	practice	Guided	1	0.5	-0.25	26.43292	0.30407	-1.45061	-1.05005	0.823692054936229	-0.282053	-1.24379	-0.09758
Trial1	2	1	blindfold	clockwise	practice	Guided	1	0.5	-0.25	26.45291	0.30392	-1.45062	-1.05005	0.823727746855866	-0.289978	-1.332658	-0.118906
Trial1	2	1	blindfold	clockwise	practice	Guided	1	0.5	-0.25	26.47292	0.30386	-1.45066	-1.05005	0.823742029418989	-0.289009	-1.417294	-0.13985
Trial1	2	1	blindfold	clockwise	practice	Guided	1	0.5	-0.25	26.49292	0.30382	-1.45074	-1.05006	0.823761278883749	-0.375764	-1.59503	-0.189736
Trial1	2	1	blindfold	clockwise	practice	Guided	1	0.5	-0.25	26.51292	0.30381	-1.45076	-1.05006	0.823763663690355	-0.331572	-1.561175	-0.179392
Trial1	2	1	blindfold	clockwise	practice	Guided	1	0.5	-0.25	26.53291	0.30379	-1.45078	-1.05006	0.823768426549532	-0.263725	-1.578102	-0.201658
Trial1	2	1	blindfold	clockwise	practice	Guided	1	0.5	-0.25	26.55292	0.30378	-1.45079	-1.05007	0.823780529962176	-0.184363	-1.62042	-0.180062
Trial1	2	1	blindfold	clockwise	practice	Guided	1	0.5	-0.25	26.57292	0.30378	-1.45081	-1.05007	0.823780529962176	-0.129892	-1.700825	-0.204233
Trial1	2	1	blindfold	clockwise	practice	Guided	1	0.5	-0.25	26.59291	0.30376	-1.45087	-1.05007	0.823785300551061	-0.145849	-1.844706	-0.119269
Trial1	2	1	blindfold	clockwise	practice	Guided	1	0.5	-0.25	26.61292	0.30375	-1.45089	-1.05007	0.82378767891795	-0.098887	-1.827779	-0.093488
Trial1	2	1	blindfold	clockwise	practice	Guided	1	0.5	-0.25	26.63292	0.30375	-1.4509	-1.05006	0.823777953641593	-0.113995	-1.87856	-0.052076
Trial1	2	1	blindfold	clockwise	practice	Guided	1	0.5	-0.25	26.65292	0.30375	-1.45091	-1.05006	0.823777953641593	-0.032158	-1.802388	-0.09059
Trial1	2	1	blindfold	clockwise	practice	Guided	1	0.5	-0.25	26.67291	0.30375	-1.4509	-1.05006	0.823777953641593	-0.090122	-1.764302	-0.088848
Trial1	2	1	blindfold	clockwise	practice	Guided	1	0.5	-0.25	26.69292	0.30374	-1.4509	-1.05006	0.82378033925089	-0.044738	-1.730447	-0.107861
Trial1	2	1	blindfold	clockwise	practice	Guided	1	0.5	-0.25	26.71292	0.30374	-1.45089	-1.05006	0.82378033925089	-0.034751	-1.679666	-0.132624
Trial1	2	1	blindfold	clockwise	practice	Guided	1	0.5	-0.25	26.73291	0.30374	-1.45086	-1.05006	0.82378033925089	-0.080087	-1.561175	-0.113512
Trial1	2	1	blindfold	clockwise	practice	Guided	1	0.5	-0.25	26.75291	0.30373	-1.4508	-1.05006	0.82378271787446	-0.139658	-1.396135	-0.073997
Trial1	2	1	blindfold	clockwise	practice	Guided	1	0.5	-0.25	26.77292	0.30373	-1.45072	-1.05004	0.823763267454962	-0.122198	-1.222631	-0.064824
Trial1	2	1	blindfold	clockwise	practice	Guided	1	0.5	-0.25	26.79292	0.3037	-1.45055	-1.05001	0.823741243058261	-0.262284	-0.956028	0.088909
Trial1	2	1	blindfold	clockwise	practice	Guided	1	0.5	-0.25	26.81291	0.30365	-1.45046	-1.04994	0.823685202859996	-0.249996	-0.634411	0.219714
Trial1	2	1	blindfold	clockwise	practice	Guided	1	0.5	-0.25	26.83292	0.3035	-1.45035	-1.04989	0.823672464979128	-0.287998	-0.460891	0.276871
Trial1	2	1	blindfold	clockwise	practice	Guided	1	0.5	-0.25	26.85292	0.30328	-1.45027	-1.04986	0.823695805854507	-0.244717	-0.384595	0.304072
Trial1	2	1	blindfold	clockwise	practice	Guided	1	0.5	-0.25	26.87291	0.303	-1.45021	-1.04983	0.823733551267327	-0.250704	-0.270237	0.345569
Trial1	2	1	blindfold	clockwise	practice	Guided	1	0.5	-0.25	26.89291	0.30215	-1.45014	-1.04985	0.823956685678597	-0.320222	-0.265846	0.308807
Trial1	2	1	blindfold	clockwise	practice	Guided	1	0.5	-0.25	26.91292	0.30154	-1.45013	-1.04989	0.824142254033677	-0.283286	-0.151523	0.172178
Trial1	2	1	blindfold	clockwise	practice	Guided	1	0.5	-0.25	26.93292	0.30077	-1.45009	-1.04992	0.824357165749256	-0.179343	-0.066857	0.142361
Trial1	2	1	blindfold	clockwise	practice	Guided	1	0.5	-0.25	26.95291	0.29992	-1.45004	-1.04994	0.82458231669013	-0.133756	-0.0033676	0.132391
Trial1	2	1	blindfold	clockwise	practice	Guided	1	0.5	-0.25	26.97292	0.29897	-1.45001	-1.04995	0.824823049888082	-0.120193	0.026257	0.1154
Trial1	2	1	blindfold	clockwise	practice	Guided	1	0.5	-0.25	26.99292	0.29693	-1.45002	-1.04995	0.82532261999202	-0.144651	-0.083739	0.063901
Trial1	2	1	blindfold	clockwise	practice	Guided	1	0.5	-0.25	27.01292	0.29586	-1.45005	-1.04996	0.82559625228431	-0.1446	-0.109101	0.063899
Trial1	2	1	blindfold	clockwise	practice	Guided	1	0.5	-0.25	27.03291	0.2947	-1.45006	-1.04996	0.825883841999846	-0.136876	-0.159844	0.093645
Trial1	2	1	blindfold	clockwise	practice	Guided	1	0.5	-0.25	27.05292	0.29346	-1.45009	-1.04994	0.826173561987998	-0.164537	-0.303661	0.117716
Trial1	2	1	blindfold	clockwise	practice	Guided	1	0.5	-0.25	27.07292	0.29222	-1.45013	-1.04991	0.826455356850976	-0.160891	-0.316277	0.138876
Trial1	2	1	blindfold	clockwise	practice	Guided	1	0.5	-0.25	27.09291	0.2897	-1.45019	-1.0499	0.827082823269165	-0.176654	-0.489569	0.201238
Trial1	2	1	blindfold	clockwise	practice	Guided	1	0.5	-0.25	27.11292	0.28844	-1.45023	-1.04988	0.827384846630167	-0.222895	-0.540314	0.233518
Trial1	2	1	blindfold	clockwise	practice	Guided	1	0.5	-0.25	27.13292	0.28712	-1.45027	-1.04987	0.827713675045942	-0.188402	-0.569936	0.276347
Trial1	2	1	blindfold	clockwise	practice	Guided	1	0.5	-0.25	27.15292	0.28582	-1.45028	-1.04985	0.828029631724938	-0.2695	-0.561473	0.302457
Trial1	2	1	blindfold	clockwise	practice	Guided	1	0.5	-0.25	27.17291	0.2845	-1.45029	-1.04982	0.82834315711587	-0.306627	-0.612254	0.342955
Trial1	2	1	blindfold	clockwise	practice	Guided	1	0.5	-0.25	27.19292	0.28163	-1.45032	-1.04981	0.829084672554315	-0.377773	-0.705354	0.35981
Trial1	2	1	blindfold	clockwise	practice	Guided	1	0.5	-0.25	27.21292	0.28007	-1.45034	-1.04981	0.829496914007322	-0.364905	-0.709586	0.365749
Trial1	2	1	blindfold	clockwise	practice	Guided	1	0.5	-0.25	27.23291	0.27834	-1.45037	-1.04981	0.829957275293629	-0.393351	-0.794222	0.415043
Trial1	2	1	blindfold	clockwise	practice	Guided	1	0.5	-0.25	27.25291	0.27655	-1.4504	-1.04981	0.830437133814718	-0.392644	-0.895785	0.402444
Trial1	2	1	blindfold	clockwise	practice	Guided	1	0.5	-0.25	27.27292	0.27468	-1.45043	-1.0498	0.830932734252346	-0.40593	-0.980421	0.406123
Trial1	2	1	blindfold	clockwise	practice	Guided	1	0.5	-0.25	27.29292	0.27078	-1.45052	-1.04979	0.831989118574361	-0.405337	-1.153925	0.401919
Trial1	2	1	blindfold	clockwise	practice	Guided	1	0.5	-0.25	27.31291	0.26887	-1.45056	-1.0498	0.832526984572441	-0.388131	-1.21317	0.402425
Trial1	2	1	blindfold	clockwise	practice	Guided	1	0.5	-0.25	27.33292	0.26696	-1.4506	-1.04979	0.833049654952935	-0.449206	-1.335892	0.43332
Trial1	2	1	blindfold	clockwise	practice	Guided	1	0.5	-0.25	27.35292	0.26492	-1.45065	-1.04978	0.833613024392032	-0.526604	-1.361283	0.447789
Trial1	2	1	blindfold	clockwise	practice	Guided	1	0.5	-0.25	27.37291	0.26303	-1.45068	-1.0498	0.83416718093044	-0.520357	-1.399369	0.406008
Trial1	2	1	blindfold	clockwise	practice	Guided	1	0.5	-0.25	27.39291	0.25899	-1.45078	-1.04982	0.835343020687226	-0.455625	-1.687132	0.353793
Trial1	2	1	blindfold	clockwise	practice	Guided	1	0.5	-0.25	27.41292	0.25725	-1.45083	-1.04984	0.835865742989522	-0.445616	-1.712522	0.328948
Trial1	2	1	blindfold	clockwise	practice	Guided	1	0.5	-0.25	27.43292	0.25542	-1.45088	-1.04986	0.836418195216332	-0.479613	-1.839476	0.289922
Trial1	2	1	blindfold	clockwise	practice	Guided	1	0.5	-0.25	27.45291	0.2537	-1.45092	-1.04988	0.836941906392367	-0.483119	-1.902953	0.268828
Trial1	2	1	blindfold	clockwise	practice	Guided	1	0.5	-0.25	27.47292	0.25205	-1.45096	-1.0499	0.837447979472867	-0.382558	-1.949503	0.201004
Trial1	2	1	blindfold	clockwise	practice	Guided	1	0.5	-0.25	27.49292	0.24913	-1.451	-1.0499	0.838317163264745	-0.417821	-2.05953	0.199801
Trial1	2	1	blindfold	clockwise	practice	Guided	1	0.5	-0.25	27.51292	0.24792	-1.45101	-1.04988	0.838661064997675	-0.440643	-2.067994	0.220025
Trial1	2	1	blindfold	clockwise	practice	Guided	1	0.5	-0.25	27.53291	0.24683	-1.45103	-1.04986	0.838970243054148	-0.461194	-2.089153	0.303341
Trial1	2	1	blindfold	clockwise	practice	Guided	1	0.5	-0.25	27.55292	0.2459	-1.45104	-1.04985	0.839241806131595	-0.462042	-2.021444	0.332705
Trial1	2	1	blindfold	clockwise	practice	Guided	1	0.5	-0.25	27.57292	0.24507	-1.45104	-1.04981	0.839455320813716	-0.471924	-2.076457	0.365938
Trial1	2	1	blindfold	clockwise	practice	Guided	1	0.5	-0.25	27.59291	0.24381	-1.45107	-1.04981	0.839838821183068	-0.529993	-2.186484	0.380612
Trial1	2	1	blindfold	clockwise	practice	Guided	1	0.5	-0.25	27.61292	0.24336	-1.45109	-1.04981	0.839976196987229	-0.497748	-2.203411	0.352221
Trial1	2	1	blindfold	clockwise	practice	Guided	1	0.5	-0.25	27.63292	0.24299	-1.4511	-1.04982	0.840098972673274	-0.587086	-2.220338	0.361691
Trial1	2	1	blindfold	clockwise	practice	Guided	1	0.5	-0.25	27.65292	0.24268	-1.45111	-1.04983	0.840203277778987	-0.590077	-2.292279	0.319498
Trial1	2	1	blindfold	clockwise	practice	Guided	1	0.5	-0.25	27.67291	0.24241	-1.45114	-1.04985	0.840305068245834	-0.577008	-2.385379	0.328275
Trial1	2	1	blindfold	clockwise	practice	Guided	1	0.5	-0.25	27.69292	0.24201	-1.45124	-1.04985	0.840427773940194	-0.633371	-2.57581	0.284193
Trial1	2	1	blindfold	clockwise	practice	Guided	1	0.5	-0.25	27.71292	0.2419	-1.45127	-1.04986	0.840471077507783	-0.685875	-2.596969	0.257125
Trial1	2	1	blindfold	clockwise	practice	Guided	1	0.5	-0.25	27.73291	0.24182	-1.4513	-1.04986	0.840495649462692	-0.744113	-2.639287	0.267688
Trial1	2	1	blindfold	clockwise	practice	Guided	1	0.5	-0.25	27.75291	0.24173	-1.45131	-1.04987	0.840532825148212	-0.754879	-2.673141	0.191614
Trial1	2	1	blindfold	clockwise	practice	Guided	1	0.5	-0.25	27.77292	0.24164	-1.45133	-1.04987	0.840560484681506	-0.743245	-2.681605	0.24238
Trial1	2	1	blindfold	clockwise	practice	Guided	1	0.5	-0.25	27.79292	0.24135	-1.45136	-1.04987	0.840649668183721	-0.783542	-2.783168	0.249301
Trial1	2	1	blindfold	clockwise	practice	Guided	1	0.5	-0.25	27.81291	0.24117	-1.45139	-1.04987	0.840705065064716	-0.77019	-2.804327	0.249697
Trial1	2	1	blindfold	clockwise	practice	Guided	1	0.5	-0.25	27.83292	0.24096	-1.45141	-1.04987	0.840769747263459	-0.811345	-2.901658	0.281864
Trial1	2	1	blindfold	clockwise	practice	Guided	1	0.5	-0.25	27.85292	0.24072	-1.45144	-1.04987	0.840843716756213	-0.812044	-2.969367	0.302794
Trial1	2	1	blindfold	clockwise	practice	Guided	1	0.5	-0.25	27.87291	0.2405	-1.45147	-1.04985	0.840892536461723	-0.86985	-3.011685	0.30077
Trial1	2	1	blindfold	clockwise	practice	Guided	1	0.5	-0.25	27.89291	0.23997	-1.45152	-1.04984	0.841046719723168	-0.853023	-3.096321	0.330621
Trial1	2	1	blindfold	clockwise	practice	Guided	1	0.5	-0.25	27.91292	0.2397	-1.45155	-1.04983	0.841120712135663	-0.799923	-3.11748	0.340744
Trial1	2	1	blindfold	clockwise	practice	Guided	1	0.5	-0.25	27.93292	0.23943	-1.45157	-1.04982	0.841194902779292	-0.819958	-3.227507	0.40722
Trial1	2	1	blindfold	clockwise	practice	Guided	1	0.5	-0.25	27.95291	0.23921	-1.45158	-1.0498	0.841244036057953	-0.83844	-3.202116	0.427512
Trial1	2	1	blindfold	clockwise	practice	Guided	1	0.5	-0.25	27.97292	0.23899	-1.4516	-1.04979	0.841302739322444	-0.839838	-3.28252	0.46939
Trial1	2	1	blindfold	clockwise	practice	Guided	1	0.5	-0.25	27.99292	0.23871	-1.45166	-1.04979	0.841389647805206	-0.838679	-3.388315	0.435652
Trial1	2	1	blindfold	clockwise	practice	Guided	1	0.5	-0.25	28.01292	0.23865	-1.45168	-1.04979	0.841408289278817	-0.756501	-3.439097	0.382017
Trial1	2	1	blindfold	clockwise	practice	Guided	1	0.5	-0.25	28.03291	0.23861	-1.45171	-1.04979	0.84142071290499	-0.76221	-3.472951	0.412774
Trial1	2	1	blindfold	clockwise	practice	Guided	1	0.5	-0.25	28.05292	0.23857	-1.45172	-1.04979	0.841433142878478	-0.761783	-3.515269	0.400058
Trial1	2	1	blindfold	clockwise	practice	Guided	1	0.5	-0.25	28.07292	0.23853	-1.45173	-1.04979	0.841445565310008	-0.718146	-3.523733	0.426622
Trial1	2	1	blindfold	clockwise	practice	Guided	1	0.5	-0.25	28.09291	0.23846	-1.45175	-1.04979	0.84146732143123	-0.75301	-3.498342	0.404205
Trial1	2	1	blindfold	clockwise	practice	Guided	1	0.5	-0.25	28.11292	0.23842	-1.45175	-1.0498	0.841489275327697	-0.751594	-3.54066	0.362126
Trial1	2	1	blindfold	clockwise	practice	Guided	1	0.5	-0.25	28.13292	0.23838	-1.45176	-1.0498	0.841501708689586	-0.736273	-3.58721	0.303709
Trial1	2	1	blindfold	clockwise	practice	Guided	1	0.5	-0.25	28.15292	0.23834	-1.45178	-1.04981	0.841523552311666	-0.727657	-3.629528	0.312311
Trial1	2	1	blindfold	clockwise	practice	Guided	1	0.5	-0.25	28.17291	0.23831	-1.4518	-1.04981	0.841532875010211	-0.728073	-3.684541	0.324813
Trial1	2	1	blindfold	clockwise	practice	Guided	1	0.5	-0.25	28.19292	0.23824	-1.45183	-1.04981	0.841554647175282	-0.697354	-3.663382	0.33827
Trial1	2	1	blindfold	clockwise	practice	Guided	1	0.5	-0.25	28.21292	0.2382	-1.45184	-1.04981	0.841567092760827	-0.653436	-3.714164	0.35646
Trial1	2	1	blindfold	clockwise	practice	Guided	1	0.5	-0.25	28.23291	0.23817	-1.45183	-1.04982	0.841586049881025	-0.742805	-3.646455	0.365969
Trial1	2	1	blindfold	clockwise	practice	Guided	1	0.5	-0.25	28.25291	0.23813	-1.45183	-1.04981	0.841588868555378	-0.765739	-3.684541	0.386109
Trial1	2	1	blindfold	clockwise	practice	Guided	1	0.5	-0.25	28.27292	0.23809	-1.45183	-1.04981	0.841601314226954	-0.752112	-3.646455	0.378049
Trial1	2	1	blindfold	clockwise	practice	Guided	1	0.5	-0.25	28.29292	0.23802	-1.45183	-1.04982	0.841632736941912	-0.735011	-3.621064	0.399416
Trial1	2	1	blindfold	clockwise	practice	Guided	1	0.5	-0.25	28.31291	0.23798	-1.45183	-1.04982	0.841645182553672	-0.717865	-3.663382	0.286435
Trial1	2	1	blindfold	clockwise	practice	Guided	1	0.5	-0.25	28.33292	0.23794	-1.45183	-1.04982	0.841657643799446	-0.722169	-3.680309	0.282001
Trial1	2	1	blindfold	clockwise	practice	Guided	1	0.5	-0.25	28.35292	0.23791	-1.45184	-1.04983	0.841676381699005	-0.653343	-3.718396	0.221206
Trial1	2	1	blindfold	clockwise	practice	Guided	1	0.5	-0.25	28.37291	0.23787	-1.45185	-1.04985	0.841707872363825	-0.704603	-3.722627	0.156397
Trial1	2	1	blindfold	clockwise	practice	Guided	1	0.5	-0.25	28.39291	0.2378	-1.45187	-1.04986	0.841739187323577	-0.667192	-3.807263	0.102942
Trial1	2	1	blindfold	clockwise	practice	Guided	1	0.5	-0.25	28.41292	0.23777	-1.45189	-1.04987	0.841758046782356	-0.652864	-3.849581	0.073981
Trial1	2	1	blindfold	clockwise	practice	Guided	1	0.5	-0.25	28.43292	0.23774	-1.45191	-1.04988	0.841776911649138	-0.639521	-3.887668	0.074404
Trial1	2	1	blindfold	clockwise	practice	Guided	1	0.5	-0.25	28.45291	0.23771	-1.45192	-1.04989	0.841795772639232	-0.612132	-3.858045	0.054294
Trial1	2	1	blindfold	clockwise	practice	Guided	1	0.5	-0.25	28.47292	0.23768	-1.45193	-1.0499	0.841814521120923	-0.621167	-3.866509	0.058173
Trial1	2	1	blindfold	clockwise	practice	Guided	1	0.5	-0.25	28.49292	0.23761	-1.45191	-1.04991	0.841845848503369	-0.687596	-3.756482	0.048564
Trial1	2	1	blindfold	clockwise	practice	Guided	1	0.5	-0.25	28.51292	0.23758	-1.4519	-1.04992	0.841864830850999	-0.701499	-3.777641	0.072842
Trial1	2	1	blindfold	clockwise	practice	Guided	1	0.5	-0.25	28.53291	0.23754	-1.45189	-1.04992	0.84187729857167	-0.693726	-3.731091	0.097702
Trial1	2	1	blindfold	clockwise	practice	Guided	1	0.5	-0.25	28.55292	0.23751	-1.45188	-1.04992	0.841886655133875	-0.677198	-3.731091	0.136039
Trial1	2	1	blindfold	clockwise	practice	Guided	1	0.5	-0.25	28.57292	0.23747	-1.45187	-1.04992	0.841899125856994	-0.741004	-3.718396	0.180091
Trial1	2	1	blindfold	clockwise	practice	Guided	1	0.5	-0.25	28.59291	0.23739	-1.45184	-1.04991	0.841914445194785	-0.711409	-3.616832	0.227183
Trial1	2	1	blindfold	clockwise	practice	Guided	1	0.5	-0.25	28.61292	0.23736	-1.45182	-1.04991	0.841923806690843	-0.76201	-3.582978	0.275856
Trial1	2	1	blindfold	clockwise	practice	Guided	1	0.5	-0.25	28.63292	0.23732	-1.45181	-1.04991	0.841936288638019	-0.77076	-3.625296	0.271289
Trial1	2	1	blindfold	clockwise	practice	Guided	1	0.5	-0.25	28.65292	0.23728	-1.45181	-1.0499	0.841939254058992	-0.778952	-3.684541	0.249929
Trial1	2	1	blindfold	clockwise	practice	Guided	1	0.5	-0.25	28.67291	0.23724	-1.45182	-1.04989	0.841942330093181	-0.789524	-3.608369	0.300522
Trial1	2	1	blindfold	clockwise	practice	Guided	1	0.5	-0.25	28.69292	0.23716	-1.45181	-1.04988	0.84195778875936	-0.778834	-3.599905	0.379926
Trial1	2	1	blindfold	clockwise	practice	Guided	1	0.5	-0.25	28.71292	0.23712	-1.45181	-1.04988	0.841970279706022	-0.805092	-3.654919	0.366335
Trial1	2	1	blindfold	clockwise	practice	Guided	1	0.5	-0.25	28.73291	0.23708	-1.45182	-1.04987	0.841973254862823	-0.809393	-3.701468	0.361892
Trial1	2	1	blindfold	clockwise	practice	Guided	1	0.5	-0.25	28.75291	0.23703	-1.45183	-1.04987	0.84198887211603	-0.903765	-3.642223	0.375764
Trial1	2	1	blindfold	clockwise	practice	Guided	1	0.5	-0.25	28.77292	0.23699	-1.45182	-1.04986	0.841991851601378	-0.916123	-3.650687	0.35812
Trial1	2	1	blindfold	clockwise	practice	Guided	1	0.5	-0.25	28.79292	0.23689	-1.45182	-1.04985	0.842013581973876	-0.916253	-3.612601	0.362103
Trial1	2	1	blindfold	clockwise	practice	Guided	1	0.5	-0.25	28.81291	0.23685	-1.45181	-1.04985	0.842026080265689	-0.890401	-3.599905	0.388078
Trial1	2	1	blindfold	clockwise	practice	Guided	1	0.5	-0.25	28.83292	0.2368	-1.45181	-1.04985	0.842041710198662	-0.875372	-3.599905	0.338044
Trial1	2	1	blindfold	clockwise	practice	Guided	1	0.5	-0.25	28.85292	0.23676	-1.4518	-1.04984	0.842044700659526	-0.913324	-3.591442	0.408117
Trial1	2	1	blindfold	clockwise	practice	Guided	1	0.5	-0.25	28.87291	0.23671	-1.4518	-1.04984	0.842060335591976	-0.886631	-3.566051	0.408896
Trial1	2	1	blindfold	clockwise	practice	Guided	1	0.5	-0.25	28.89291	0.23661	-1.45177	-1.04983	0.842082093026908	-0.951932	-3.54066	0.368829
Trial1	2	1	blindfold	clockwise	practice	Guided	1	0.5	-0.25	28.91292	0.23657	-1.45177	-1.04983	0.842094608261443	-0.898418	-3.595673	0.361943
Trial1	2	1	blindfold	clockwise	practice	Guided	1	0.5	-0.25	28.93292	0.23652	-1.45178	-1.04983	0.84211024888834	-0.872984	-3.578746	0.400506
Trial1	2	1	blindfold	clockwise	practice	Guided	1	0.5	-0.25	28.95291	0.23647	-1.45178	-1.04983	0.842125901518807	-0.922462	-3.536428	0.415554
Trial1	2	1	blindfold	clockwise	practice	Guided	1	0.5	-0.25	28.97292	0.23643	-1.45177	-1.04982	0.842129016148475	-0.949558	-3.523733	0.42714
Trial1	2	1	blindfold	clockwise	practice	Guided	1	0.5	-0.25	28.99292	0.23633	-1.45176	-1.04982	0.842160320088175	-0.938274	-3.472951	0.355846
Trial1	2	1	blindfold	clockwise	practice	Guided	1	0.5	-0.25	29.01292	0.23627	-1.45175	-1.04981	0.842169486324523	-0.948279	-3.502574	0.389019
Trial1	2	1	blindfold	clockwise	practice	Guided	1	0.5	-0.25	29.03291	0.23619	-1.45175	-1.04981	0.842194543549032	-0.958841	-3.536428	0.438976
Trial1	2	1	blindfold	clockwise	practice	Guided	1	0.5	-0.25	29.05292	0.23611	-1.45175	-1.0498	0.842210206821138	-0.960085	-3.464488	0.476645
Trial1	2	1	blindfold	clockwise	practice	Guided	1	0.5	-0.25	29.07292	0.236	-1.45175	-1.04979	0.842235170808076	-0.96897	-3.49411	0.476293
Trial1	2	1	blindfold	clockwise	practice	Guided	1	0.5	-0.25	29.09291	0.23569	-1.45174	-1.04978	0.842322880925962	-0.998823	-3.506806	0.437323
Trial1	2	1	blindfold	clockwise	practice	Guided	1	0.5	-0.25	29.11292	0.23547	-1.45174	-1.04978	0.842391944882569	-0.968511	-3.49411	0.463928
Trial1	2	1	blindfold	clockwise	practice	Guided	1	0.5	-0.25	29.13292	0.23523	-1.45174	-1.04978	0.842467340494303	-0.986695	-3.511037	0.475437
Trial1	2	1	blindfold	clockwise	practice	Guided	1	0.5	-0.25	29.15292	0.23494	-1.45174	-1.04977	0.84254902330372	-0.941367	-3.489878	0.451658
Trial1	2	1	blindfold	clockwise	practice	Guided	1	0.5	-0.25	29.17291	0.23465	-1.45175	-1.04977	0.842640297554317	-0.969555	-3.519501	0.496878
Trial1	2	1	blindfold	clockwise	practice	Guided	1	0.5	-0.25	29.19292	0.23407	-1.45177	-1.04976	0.842813623078264	-0.973545	-3.553355	0.484069
Trial1	2	1	blindfold	clockwise	practice	Guided	1	0.5	-0.25	29.21292	0.23376	-1.45177	-1.04976	0.842911484095382	-1.023	-3.498342	0.492055
Trial1	2	1	blindfold	clockwise	practice	Guided	1	0.5	-0.25	29.23291	0.2334	-1.45176	-1.04977	0.843034760804369	-0.972666	-3.536428	0.458913
Trial1	2	1	blindfold	clockwise	practice	Guided	1	0.5	-0.25	29.25291	0.23304	-1.45177	-1.04977	0.843148674910323	-0.958884	-3.561819	0.44671
Trial1	2	1	blindfold	clockwise	practice	Guided	1	0.5	-0.25	29.27292	0.23267	-1.45179	-1.04976	0.843256399945581	-0.985819	-3.612601	0.454188
Trial1	2	1	blindfold	clockwise	practice	Guided	1	0.5	-0.25	29.29292	0.23184	-1.4518	-1.04976	0.84351989773317	-0.983369	-3.549124	0.517335
Trial1	2	1	blindfold	clockwise	practice	Guided	1	0.5	-0.25	29.31291	0.23142	-1.45178	-1.04975	0.843644016196755	-1.059906	-3.54066	0.544315
Trial1	2	1	blindfold	clockwise	practice	Guided	1	0.5	-0.25	29.33292	0.23096	-1.45178	-1.04974	0.843781194792934	-1.028603	-3.557587	0.541192
Trial1	2	1	blindfold	clockwise	practice	Guided	1	0.5	-0.25	29.35292	0.23045	-1.45178	-1.04974	0.843943949220137	-1.037734	-3.595673	0.549369
Trial1	2	1	blindfold	clockwise	practice	Guided	1	0.5	-0.25	29.37291	0.22991	-1.45179	-1.04974	0.844116577694479	-0.993075	-3.578746	0.546698
Trial1	2	1	blindfold	clockwise	practice	Guided	1	0.5	-0.25	29.39291	0.22869	-1.45178	-1.04974	0.844507730123946	-0.99648	-3.54066	0.517347
Trial1	2	1	blindfold	clockwise	practice	Guided	1	0.5	-0.25	29.41292	0.22808	-1.45177	-1.04975	0.844713264481184	-1.041322	-3.515269	0.528588
Trial1	2	1	blindfold	clockwise	practice	Guided	1	0.5	-0.25	29.43292	0.22738	-1.45177	-1.04975	0.844938859042643	-0.968627	-3.561819	0.484791
Trial1	2	1	blindfold	clockwise	practice	Guided	1	0.5	-0.25	29.45291	0.22664	-1.45179	-1.04976	0.845187392988758	-0.963994	-3.570283	0.480785
Trial1	2	1	blindfold	clockwise	practice	Guided	1	0.5	-0.25	29.47292	0.22592	-1.45179	-1.04977	0.845430004092623	-0.985515	-3.582978	0.459125
Trial1	2	1	blindfold	clockwise	practice	Guided	1	0.5	-0.25	29.49292	0.22444	-1.45178	-1.04977	0.845910963414857	-0.989855	-3.527965	0.458989
Trial1	2	1	blindfold	clockwise	practice	Guided	1	0.5	-0.25	29.51292	0.22367	-1.45178	-1.04978	0.846171573603056	-1.033218	-3.544892	0.424007
Trial1	2	1	blindfold	clockwise	practice	Guided	1	0.5	-0.25	29.53291	0.22287	-1.45177	-1.04978	0.846433167751879	-1.047436	-3.566051	0.452952
Trial1	2	1	blindfold	clockwise	practice	Guided	1	0.5	-0.25	29.55292	0.22203	-1.45178	-1.04978	0.846708561307105	-1.006426	-3.58721	0.424822
Trial1	2	1	blindfold	clockwise	practice	Guided	1	0.5	-0.25	29.57292	0.22115	-1.45178	-1.04979	0.847007324924134	-0.983998	-3.570283	0.421315
Trial1	2	1	blindfold	clockwise	practice	Guided	1	0.5	-0.25	29.59291	0.21935	-1.45176	-1.0498	0.847611070295866	-0.943986	-3.527965	0.426741
Trial1	2	1	blindfold	clockwise	practice	Guided	1	0.5	-0.25	29.61292	0.21844	-1.45176	-1.04981	0.847922145114438	-0.991304	-3.49411	0.374873
Trial1	2	1	blindfold	clockwise	practice	Guided	1	0.5	-0.25	29.63292	0.21749	-1.45176	-1.04981	0.848238077168879	-0.955024	-3.58721	0.354993
Trial1	2	1	blindfold	clockwise	practice	Guided	1	0.5	-0.25	29.65292	0.21657	-1.45177	-1.04981	0.848544930497908	-0.960066	-3.561819	0.375853
Trial1	2	1	blindfold	clockwise	practice	Guided	1	0.5	-0.25	29.67291	0.21567	-1.45178	-1.0498	0.84883664369147	-1.009321	-3.532196	0.413507
Trial1	2	1	blindfold	clockwise	practice	Guided	1	0.5	-0.25	29.69292	0.21387	-1.45174	-1.04979	0.849431849498846	-0.99638	-3.426401	0.405105
Trial1	2	1	blindfold	clockwise	practice	Guided	1	0.5	-0.25	29.71292	0.21297	-1.45172	-1.04978	0.849726005943912	-0.975339	-3.413706	0.44683
Trial1	2	1	blindfold	clockwise	practice	Guided	1	0.5	-0.25	29.73291	0.21204	-1.4517	-1.04978	0.850040601254465	-0.961684	-3.341765	0.438844
Trial1	2	1	blindfold	clockwise	practice	Guided	1	0.5	-0.25	29.75291	0.21106	-1.45168	-1.04977	0.850363675055196	-0.971016	-3.312143	0.455391
Trial1	2	1	blindfold	clockwise	practice	Guided	1	0.5	-0.25	29.77292	0.21006	-1.45165	-1.04977	0.850703974607245	-0.957475	-3.227507	0.45161
Trial1	2	1	blindfold	clockwise	practice	Guided	1	0.5	-0.25	29.79292	0.20781	-1.45157	-1.04977	0.851473460600071	-0.980431	-3.079394	0.480453
Trial1	2	1	blindfold	clockwise	practice	Guided	1	0.5	-0.25	29.81291	0.20657	-1.45153	-1.04978	0.851909168572212	-0.880898	-2.956672	0.428777
Trial1	2	1	blindfold	clockwise	practice	Guided	1	0.5	-0.25	29.83292	0.20521	-1.45148	-1.04978	0.852378560391641	-0.885869	-2.846645	0.449671
Trial1	2	1	blindfold	clockwise	practice	Guided	1	0.5	-0.25	29.85292	0.2038	-1.45142	-1.04978	0.852867229141679	-0.867857	-2.656214	0.455201
Trial1	2	1	blindfold	clockwise	practice	Guided	1	0.5	-0.25	29.87291	0.20232	-1.45135	-1.0498	0.853401128988299	-0.827247	-2.592737	0.430446
Trial1	2	1	blindfold	clockwise	practice	Guided	1	0.5	-0.25	29.89291	0.19896	-1.45123	-1.04981	0.854588208615336	-0.851847	-2.410769	0.362685
Trial1	2	1	blindfold	clockwise	practice	Guided	1	0.5	-0.25	29.91292	0.19715	-1.4512	-1.04983	0.855246217212822	-0.770871	-2.398074	0.335623
Trial1	2	1	blindfold	clockwise	practice	Guided	1	0.5	-0.25	29.93292	0.19518	-1.45118	-1.04984	0.855955148482721	-0.761414	-2.347292	0.319195
Trial1	2	1	blindfold	clockwise	practice	Guided	1	0.5	-0.25	29.95291	0.19319	-1.45116	-1.04984	0.856665841046626	-0.707595	-2.313438	0.325333
Trial1	2	1	blindfold	clockwise	practice	Guided	1	0.5	-0.25	29.97292	0.19114	-1.45114	-1.04986	0.857420849647672	-0.688585	-2.203411	0.266783
Trial1	2	1	blindfold	clockwise	practice	Guided	1	0.5	-0.25	29.99292	0.18682	-1.45111	-1.04986	0.858986456656643	-0.674522	-2.182252	0.246397
Trial1	2	1	blindfold	clockwise	practice	Guided	1	0.5	-0.25	30.01292	0.18447	-1.45109	-1.04985	0.859836719376412	-0.702329	-2.131471	0.292016
Trial1	2	1	blindfold	clockwise	practice	Guided	1	0.5	-0.25	30.03291	0.18232	-1.45107	-1.04984	0.86061871135123	-0.685301	-2.093384	0.32619
Trial1	2	1	blindfold	clockwise	practice	Guided	1	0.5	-0.25	30.05292	0.17992	-1.45105	-1.04983	0.861498217548794	-0.615066	-2.055298	0.331766
Trial1	2	1	blindfold	clockwise	practice	Guided	1	0.5	-0.25	30.07292	0.17758	-1.45104	-1.04984	0.862379638089973	-0.62735	-2.084921	0.332089
Trial1	2	1	blindfold	clockwise	practice	Guided	1	0.5	-0.25	30.09291	0.17272	-1.45103	-1.04984	0.864208418834818	-0.662809	-2.025676	0.335669
Trial1	2	1	blindfold	clockwise	practice	Guided	1	0.5	-0.25	30.11292	0.17024	-1.45102	-1.04984	0.865150651983788	-0.649339	-2.046835	0.336139
Trial1	2	1	blindfold	clockwise	practice	Guided	1	0.5	-0.25	30.13292	0.16774	-1.45102	-1.04984	0.866106626932601	-0.639732	-2.063762	0.311285
Trial1	2	1	blindfold	clockwise	practice	Guided	1	0.5	-0.25	30.15292	0.16516	-1.45102	-1.04984	0.867099653160399	-0.591072	-2.034139	0.32935
Trial1	2	1	blindfold	clockwise	practice	Guided	1	0.5	-0.25	30.17291	0.16264	-1.45102	-1.04984	0.868075889031714	-0.639594	-2.034139	0.315763
Trial1	2	1	blindfold	clockwise	practice	Guided	1	0.5	-0.25	30.19292	0.15756	-1.45102	-1.04983	0.870053518209541	-0.643345	-2.021444	0.294948
Trial1	2	1	blindfold	clockwise	practice	Guided	1	0.5	-0.25	30.21292	0.15507	-1.45101	-1.04983	0.871036552138107	-0.621634	-1.979126	0.32495
Trial1	2	1	blindfold	clockwise	practice	Guided	1	0.5	-0.25	30.23291	0.15243	-1.45099	-1.04982	0.872076283084795	-0.631313	-1.953735	0.366866
Trial1	2	1	blindfold	clockwise	practice	Guided	1	0.5	-0.25	30.25291	0.15	-1.45097	-1.04981	0.873038335193849	-0.595761	-1.915649	0.376137
Trial1	2	1	blindfold	clockwise	practice	Guided	1	0.5	-0.25	30.27292	0.1475	-1.45096	-1.04982	0.874052848110919	-0.568584	-1.949503	0.343102
Trial1	2	1	blindfold	clockwise	practice	Guided	1	0.5	-0.25	30.29292	0.14242	-1.45096	-1.04982	0.87611391836474	-0.621719	-1.932576	0.359123
Trial1	2	1	blindfold	clockwise	practice	Guided	1	0.5	-0.25	30.31291	0.13999	-1.45096	-1.04983	0.877117531135062	-0.577016	-1.94104	0.35592
Trial1	2	1	blindfold	clockwise	practice	Guided	1	0.5	-0.25	30.33292	0.13736	-1.45096	-1.04984	0.87820939869848	-0.540884	-1.94104	0.330749
Trial1	2	1	blindfold	clockwise	practice	Guided	1	0.5	-0.25	30.35292	0.13489	-1.45096	-1.04984	0.879232223285488	-0.544659	-1.953735	0.306344
Trial1	2	1	blindfold	clockwise	practice	Guided	1	0.5	-0.25	30.37291	0.13246	-1.45097	-1.04985	0.880253176492963	-0.49605	-1.974894	0.315752
Trial1	2	1	blindfold	clockwise	practice	Guided	1	0.5	-0.25	30.39291	0.12995	-1.45098	-1.04985	0.881304148914122	-0.504347	-1.962199	0.307283
Trial1	2	1	blindfold	clockwise	practice	Guided	1	0.5	-0.25	30.41292	0.12551	-1.451	-1.04984	0.883168578402815	-0.517246	-1.953735	0.298794
Trial1	2	1	blindfold	clockwise	practice	Guided	1	0.5	-0.25	30.43292	0.12325	-1.451	-1.04984	0.884129258362877	-0.526462	-1.979126	0.323897
Trial1	2	1	blindfold	clockwise	practice	Guided	1	0.5	-0.25	30.45291	0.12125	-1.451	-1.04983	0.884974307251702	-0.4953	-1.953735	0.332886
Trial1	2	1	blindfold	clockwise	practice	Guided	1	0.5	-0.25	30.47292	0.11929	-1.45099	-1.0498	0.885787903400653	-0.464642	-1.970662	0.375442
Trial1	2	1	blindfold	clockwise	practice	Guided	1	0.5	-0.25	30.49292	0.1156	-1.45099	-1.0498	0.887380112110223	-0.50903	-1.996053	0.391533
Trial1	2	1	blindfold	clockwise	practice	Guided	1	0.5	-0.25	30.51292	0.11391	-1.451	-1.04981	0.888122412081006	-0.54437	-2.004517	0.382584
Trial1	2	1	blindfold	clockwise	practice	Guided	1	0.5	-0.25	30.53291	0.11228	-1.45102	-1.04981	0.888832228121469	-0.570687	-2.076457	0.365395
Trial1	2	1	blindfold	clockwise	practice	Guided	1	0.5	-0.25	30.55292	0.11068	-1.45104	-1.0498	0.889522432942019	-0.478143	-2.127239	0.433561
Trial1	2	1	blindfold	clockwise	practice	Guided	1	0.5	-0.25	30.57292	0.10924	-1.45105	-1.04978	0.890135631007096	-0.473648	-2.093384	0.442489
Trial1	2	1	blindfold	clockwise	practice	Guided	1	0.5	-0.25	30.59291	0.10665	-1.45103	-1.04977	0.891266665900784	-0.487268	-2.042603	0.48421
Trial1	2	1	blindfold	clockwise	practice	Guided	1	0.5	-0.25	30.61292	0.10555	-1.45102	-1.04977	0.891752685824392	-0.482471	-2.021444	0.471646
Trial1	2	1	blindfold	clockwise	practice	Guided	1	0.5	-0.25	30.63292	0.10454	-1.45102	-1.04976	0.892190924250018	-0.522435	-2.042603	0.504948
Trial1	2	1	blindfold	clockwise	practice	Guided	1	0.5	-0.25	30.65292	0.10366	-1.45102	-1.04976	0.892581327258477	-0.491361	-2.038371	0.49664
Trial1	2	1	blindfold	clockwise	practice	Guided	1	0.5	-0.25	30.67291	0.10289	-1.45102	-1.04976	0.892923504189838	-0.513133	-1.953735	0.475298
Trial1	2	1	blindfold	clockwise	practice	Guided	1	0.5	-0.25	30.69292	0.10157	-1.45097	-1.04976	0.893511328834056	-0.512959	-1.911417	0.483559
Trial1	2	1	blindfold	clockwise	practice	Guided	1	0.5	-0.25	30.71292	0.10105	-1.45095	-1.04977	0.893752288958984	-0.48541	-1.831013	0.458722
Trial1	2	1	blindfold	clockwise	practice	Guided	1	0.5	-0.25	30.73291	0.10055	-1.45093	-1.04978	0.893984547995384	-0.529724	-1.788695	0.428544
Trial1	2	1	blindfold	clockwise	practice	Guided	1	0.5	-0.25	30.75291	0.10009	-1.4509	-1.04978	0.894190179288129	-0.529883	-1.788695	0.449893
Trial1	2	1	blindfold	clockwise	practice	Guided	1	0.5	-0.25	30.77292	0.09963	-1.45088	-1.04978	0.894395999887095	-0.485249	-1.737913	0.42035
Trial1	2	1	blindfold	clockwise	practice	Guided	1	0.5	-0.25	30.79292	0.09868	-1.45083	-1.04978	0.89482166439168	-0.480849	-1.619423	0.458267
Trial1	2	1	blindfold	clockwise	practice	Guided	1	0.5	-0.25	30.81291	0.098195	-1.45081	-1.04978	0.895039285792338	-0.444443	-1.619423	0.408263
Trial1	2	1	blindfold	clockwise	practice	Guided	1	0.5	-0.25	30.83292	0.097693	-1.45081	-1.04978	0.895264760578579	-0.457762	-1.577105	0.416393
Trial1	2	1	blindfold	clockwise	practice	Guided	1	0.5	-0.25	30.85292	0.09720001	-1.4508	-1.04978	0.895486404836025	-0.462014	-1.653277	0.412047
Trial1	2	1	blindfold	clockwise	practice	Guided	1	0.5	-0.25	30.87291	0.096705	-1.45081	-1.04977	0.895700233561444	-0.471324	-1.63635	0.453833
Trial1	2	1	blindfold	clockwise	practice	Guided	1	0.5	-0.25	30.89291	0.095724	-1.4508	-1.04977	0.896142361456798	-0.542416	-1.594032	0.465537
Trial1	2	1	blindfold	clockwise	practice	Guided	1	0.5	-0.25	30.91292	0.095223	-1.4508	-1.04977	0.896368488433124	-0.497319	-1.610959	0.427999
Trial1	2	1	blindfold	clockwise	practice	Guided	1	0.5	-0.25	30.93292	0.09471	-1.45079	-1.04978	0.896609196078428	-0.452835	-1.572873	0.441105
Trial1	2	1	blindfold	clockwise	practice	Guided	1	0.5	-0.25	30.95291	0.09417699	-1.45078	-1.04978	0.896850254765158	-0.501351	-1.568641	0.419379
Trial1	2	1	blindfold	clockwise	practice	Guided	1	0.5	-0.25	30.97292	0.093629	-1.45079	-1.04979	0.897107283053801	-0.465474	-1.640582	0.411303
Trial1	2	1	blindfold	clockwise	practice	Guided	1	0.5	-0.25	30.99292	0.092608	-1.45082	-1.04978	0.89756131272196	-0.568125	-1.63635	0.447667
Trial1	2	1	blindfold	clockwise	practice	Guided	1	0.5	-0.25	31.01292	0.092034	-1.45082	-1.04978	0.897821986619682	-0.510186	-1.610959	0.473528
Trial1	2	1	blindfold	clockwise	practice	Guided	1	0.5	-0.25	31.03291	0.091464	-1.45082	-1.04977	0.89807222093696	-0.496754	-1.653277	0.44422
Trial1	2	1	blindfold	clockwise	practice	Guided	1	0.5	-0.25	31.05292	0.090844	-1.45081	-1.04977	0.898354430675249	-0.514539	-1.661741	0.452313
Trial1	2	1	blindfold	clockwise	practice	Guided	1	0.5	-0.25	31.07292	0.09022	-1.45082	-1.04977	0.898638800584124	-0.545849	-1.661741	0.477033
Trial1	2	1	blindfold	clockwise	practice	Guided	1	0.5	-0.25	31.09291	0.088991	-1.45084	-1.04977	0.899199892187892	-0.492208	-1.678668	0.473368
Trial1	2	1	blindfold	clockwise	practice	Guided	1	0.5	-0.25	31.11292	0.088363	-1.45084	-1.04977	0.899487114656882	-0.438152	-1.670204	0.431948
Trial1	2	1	blindfold	clockwise	practice	Guided	1	0.5	-0.25	31.13292	0.087819	-1.45085	-1.04978	0.899745101161324	-0.424759	-1.746377	0.440425
Trial1	2	1	blindfold	clockwise	practice	Guided	1	0.5	-0.25	31.15292	0.087331	-1.45087	-1.04979	0.899977657276707	-0.428757	-1.792927	0.415083
Trial1	2	1	blindfold	clockwise	practice	Guided	1	0.5	-0.25	31.17291	0.086952	-1.45089	-1.0498	0.900160402884692	-0.436904	-1.818317	0.364488
Trial1	2	1	blindfold	clockwise	practice	Guided	1	0.5	-0.25	31.19292	0.086399	-1.45092	-1.04979	0.90040539075833	-0.47724	-1.864867	0.410016
Trial1	2	1	blindfold	clockwise	practice	Guided	1	0.5	-0.25	31.21292	0.086201	-1.45092	-1.04978	0.900487468524145	-0.477565	-1.822549	0.494013
Trial1	2	1	blindfold	clockwise	practice	Guided	1	0.5	-0.25	31.23291	0.086039	-1.45091	-1.04977	0.900553029637894	-0.500319	-1.797158	0.49774
Trial1	2	1	blindfold	clockwise	practice	Guided	1	0.5	-0.25	31.25291	0.085899	-1.4509	-1.04977	0.900617390958263	-0.513431	-1.797158	0.484926
Trial1	2	1	blindfold	clockwise	practice	Guided	1	0.5	-0.25	31.27292	0.085755	-1.4509	-1.04976	0.900674721357546	-0.549215	-1.822549	0.501211
Trial1	2	1	blindfold	clockwise	practice	Guided	1	0.5	-0.25	31.29292	0.085424	-1.45092	-1.04976	0.900827005048647	-0.553484	-1.873331	0.488419
Trial1	2	1	blindfold	clockwise	practice	Guided	1	0.5	-0.25	31.31291	0.085265	-1.45094	-1.04976	0.900900188506182	-0.504753	-1.902953	0.509954
Trial1	2	1	blindfold	clockwise	practice	Guided	1	0.5	-0.25	31.33292	0.085136	-1.45095	-1.04976	0.900959584867896	-0.544117	-1.907185	0.459036
Trial1	2	1	blindfold	clockwise	practice	Guided	1	0.5	-0.25	31.35292	0.085054	-1.45095	-1.04976	0.90099734334091	-0.481987	-1.911417	0.480597
Trial1	2	1	blindfold	clockwise	practice	Guided	1	0.5	-0.25	31.37291	0.08502	-1.45095	-1.04976	0.901013004281507	-0.530727	-1.928344	0.467322
Trial1	2	1	blindfold	clockwise	practice	Guided	1	0.5	-0.25	31.39291	0.08497	-1.45097	-1.04976	0.901036034288925	-0.490771	-1.974894	0.501285
Trial1	2	1	blindfold	clockwise	practice	Guided	1	0.5	-0.25	31.41292	0.084947	-1.45098	-1.04976	0.901046625188489	-0.51359	-1.996053	0.538699
Trial1	2	1	blindfold	clockwise	practice	Guided	1	0.5	-0.25	31.43292	0.084923	-1.451	-1.04975	0.901048795489168	-0.526753	-2.080689	0.530144
Trial1	2	1	blindfold	clockwise	practice	Guided	1	0.5	-0.25	31.45291	0.08489799	-1.45101	-1.04975	0.901060314169707	-0.518011	-2.025676	0.530197
Trial1	2	1	blindfold	clockwise	practice	Guided	1	0.5	-0.25	31.47292	0.08487201	-1.45102	-1.04975	0.901072286488467	-0.540256	-2.051066	0.550982
Trial1	2	1	blindfold	clockwise	practice	Guided	1	0.5	-0.25	31.49292	0.084821	-1.45104	-1.04974	0.901087005082342	-0.571436	-2.093384	0.55482
Trial1	2	1	blindfold	clockwise	practice	Guided	1	0.5	-0.25	31.51292	0.084791	-1.45105	-1.04974	0.901100829688206	-0.584934	-2.131471	0.567262
Trial1	2	1	blindfold	clockwise	practice	Guided	1	0.5	-0.25	31.53291	0.08476301	-1.45106	-1.04974	0.901113728099311	-0.612022	-2.186484	0.60055
Trial1	2	1	blindfold	clockwise	practice	Guided	1	0.5	-0.25	31.55292	0.08473	-1.45107	-1.04973	0.901120051003225	-0.593976	-2.186484	0.579761
Trial1	2	1	blindfold	clockwise	practice	Guided	1	0.5	-0.25	31.57292	0.0847	-1.45108	-1.04973	0.901133878132036	-0.625416	-2.186484	0.604598
Trial1	2	1	blindfold	clockwise	practice	Guided	1	0.5	-0.25	31.59291	0.084635	-1.45109	-1.04972	0.901154839925064	-0.64316	-2.220338	0.595995
Trial1	2	1	blindfold	clockwise	practice	Guided	1	0.5	-0.25	31.61292	0.084593	-1.4511	-1.04972	0.901174202493121	-0.634403	-2.262656	0.612904
Trial1	2	1	blindfold	clockwise	practice	Guided	1	0.5	-0.25	31.63292	0.084548	-1.45112	-1.04972	0.901194947359505	-0.634206	-2.309206	0.596105
Trial1	2	1	blindfold	clockwise	practice	Guided	1	0.5	-0.25	31.65292	0.08451	-1.45113	-1.04972	0.901212465098122	-0.630047	-2.326133	0.621361
Trial1	2	1	blindfold	clockwise	practice	Guided	1	0.5	-0.25	31.67291	0.084481	-1.45115	-1.04972	0.901225834385824	-0.611849	-2.351524	0.587977
Trial1	2	1	blindfold	clockwise	practice	Guided	1	0.5	-0.25	31.69292	0.08442301	-1.45117	-1.04972	0.901252575165249	-0.584654	-2.385379	0.558532
Trial1	2	1	blindfold	clockwise	practice	Guided	1	0.5	-0.25	31.71292	0.084395	-1.45118	-1.04972	0.901265489705321	-0.588956	-2.444624	0.533646
Trial1	2	1	blindfold	clockwise	practice	Guided	1	0.5	-0.25	31.73291	0.084368	-1.45119	-1.04972	0.901277941083863	-0.544557	-2.427697	0.542567
Trial1	2	1	blindfold	clockwise	practice	Guided	1	0.5	-0.25	31.75291	0.084341	-1.4512	-1.04972	0.901290389663207	-0.530614	-2.461551	0.492315
Trial1	2	1	blindfold	clockwise	practice	Guided	1	0.5	-0.25	31.77292	0.084315	-1.45122	-1.04974	0.901320257653333	-0.525744	-2.516564	0.458654
Trial1	2	1	blindfold	clockwise	practice	Guided	1	0.5	-0.25	31.79292	0.084273	-1.45125	-1.04975	0.901348410664423	-0.385967	-2.64775	0.321458
Trial1	2	1	blindfold	clockwise	practice	Guided	1	0.5	-0.25	31.81291	0.08425699	-1.4513	-1.04976	0.901364677002408	-0.21581	-2.838181	0.239364
Trial1	2	1	blindfold	clockwise	practice	Guided	1	0.5	-0.25	31.83292	0.08424599	-1.45139	-1.04978	0.901387518890803	-0.143136	-3.075162	0.118355
Trial1	2	1	blindfold	clockwise	practice	Guided	1	0.5	-0.25	31.85292	0.084243	-1.45149	-1.0498	0.901406670013662	-0.0042939	-3.320606	0.04435
Trial1	2	1	blindfold	clockwise	practice	Guided	1	0.5	-0.25	31.87291	0.08424599	-1.4516	-1.04983	0.901431837488779	0.085128	-3.42217	0.0075863
Trial1	2	1	blindfold	clockwise	practice	Guided	1	0.5	-0.25	31.89291	0.08426	-1.45171	-1.04985	0.90144314733269	0.147393	-3.44756	0.0041102
Trial1	2	1	blindfold	clockwise	practice	Guided	1	0.5	-0.25	31.91292	0.084264	-1.45171	-1.04986	0.901450190631068	0.08443	-3.354461	0.057971
Trial1	2	1	blindfold	clockwise	practice	Guided	1	0.5	-0.25	31.93292	0.08426499	-1.4517	-1.04986	0.901449730193864	-0.054206	-3.244434	0.115129
Trial1	2	1	blindfold	clockwise	practice	Guided	1	0.5	-0.25	31.95291	0.084262	-1.45167	-1.04987	0.901459996596723	-0.085925	-3.274057	0.165126
Trial1	2	1	blindfold	clockwise	practice	Guided	1	0.5	-0.25	31.97292	0.084256	-1.45166	-1.04987	0.901462762657566	-0.206322	-3.286752	0.193594
Trial1	2	1	blindfold	clockwise	practice	Guided	1	0.5	-0.25	31.99292	0.08423799	-1.45167	-1.04987	0.90147106790107	-0.246347	-3.316375	0.196694
Trial1	2	1	blindfold	clockwise	practice	Guided	1	0.5	-0.25	32.01292	0.084227	-1.45166	-1.04988	0.901485024793049	-0.264615	-3.32907	0.24262
Trial1	2	1	blindfold	clockwise	practice	Guided	1	0.5	-0.25	32.03291	0.084215	-1.45166	-1.04988	0.901490557258317	-0.268595	-3.341765	0.20891
Trial1	2	1	blindfold	clockwise	practice	Guided	1	0.5	-0.25	32.05292	0.08420101	-1.45167	-1.04988	0.901497010814469	-0.30851	-3.392547	0.191793
Trial1	2	1	blindfold	clockwise	practice	Guided	1	0.5	-0.25	32.07292	0.084186	-1.45169	-1.04988	0.901503931910794	-0.295179	-3.472951	0.212685
Trial1	2	1	blindfold	clockwise	practice	Guided	1	0.5	-0.25	32.09291	0.08416101	-1.45171	-1.04988	0.901515461780446	-0.260367	-3.417938	0.292763
Trial1	2	1	blindfold	clockwise	practice	Guided	1	0.5	-0.25	32.11292	0.084151	-1.45171	-1.04987	0.901511192710132	-0.202751	-3.337534	0.318553
Trial1	2	1	blindfold	clockwise	practice	Guided	1	0.5	-0.25	32.13292	0.08414	-1.45168	-1.04987	0.901516265484359	-0.20699	-3.185189	0.305815
Trial1	2	1	blindfold	clockwise	practice	Guided	1	0.5	-0.25	32.15292	0.084128	-1.45164	-1.04987	0.90152180235237	-0.18908	-3.151334	0.301737
Trial1	2	1	blindfold	clockwise	practice	Guided	1	0.5	-0.25	32.17291	0.084117	-1.45161	-1.04987	0.901526878784481	-0.23312	-3.172493	0.267542
Trial1	2	1	blindfold	clockwise	practice	Guided	1	0.5	-0.25	32.19292	0.08409899	-1.45161	-1.04987	0.901535182776802	-0.165709	-3.214811	0.221994
Trial1	2	1	blindfold	clockwise	practice	Guided	1	0.5	-0.25	32.21292	0.084089	-1.4516	-1.04987	0.90153979202709	-0.205894	-3.113248	0.23826
Trial1	2	1	blindfold	clockwise	practice	Guided	1	0.5	-0.25	32.23291	0.08408	-1.45158	-1.04987	0.901543947645127	-0.214933	-3.032844	0.254892
Trial1	2	1	blindfold	clockwise	practice	Guided	1	0.5	-0.25	32.25291	0.084068	-1.45155	-1.04988	0.901558365935087	-0.232277	-3.032844	0.208424
Trial1	2	1	blindfold	clockwise	practice	Guided	1	0.5	-0.25	32.27292	0.084056	-1.45154	-1.04988	0.90156390350314	-0.268	-3.037076	0.237342
Trial1	2	1	blindfold	clockwise	practice	Guided	1	0.5	-0.25	32.29292	0.084044	-1.45153	-1.04988	0.901569437759512	-0.312173	-3.058235	0.215766
Trial1	2	1	blindfold	clockwise	practice	Guided	1	0.5	-0.25	32.31291	0.08401401	-1.45152	-1.04988	0.901583277387719	-0.333757	-2.973599	0.173396
Trial1	2	1	blindfold	clockwise	practice	Guided	1	0.5	-0.25	32.33292	0.083997	-1.45151	-1.04988	0.901591125692824	-0.338793	-2.948208	0.232086
Trial1	2	1	blindfold	clockwise	practice	Guided	1	0.5	-0.25	32.35292	0.083981	-1.4515	-1.04988	0.901598506699051	-0.379185	-2.977831	0.269347
Trial1	2	1	blindfold	clockwise	practice	Guided	1	0.5	-0.25	32.37291	0.08396401	-1.45149	-1.04988	0.901606348618308	-0.374493	-2.922817	0.256729
Trial1	2	1	blindfold	clockwise	practice	Guided	1	0.5	-0.25	32.39291	0.083927	-1.45149	-1.04988	0.90162342569092	-0.400828	-2.935513	0.243676
Trial1	2	1	blindfold	clockwise	practice	Guided	1	0.5	-0.25	32.41292	0.08390599	-1.45149	-1.04988	0.901633118243582	-0.449508	-2.994758	0.230438
Trial1	2	1	blindfold	clockwise	practice	Guided	1	0.5	-0.25	32.43292	0.083883	-1.45149	-1.04988	0.901643729262416	-0.458238	-3.007453	0.226071
Trial1	2	1	blindfold	clockwise	practice	Guided	1	0.5	-0.25	32.45291	0.08386	-1.4515	-1.04988	0.901654344181353	-0.489287	-3.020149	0.225643
Trial1	2	1	blindfold	clockwise	practice	Guided	1	0.5	-0.25	32.47292	0.08383501	-1.4515	-1.04988	0.901665881165273	-0.498069	-3.109016	0.221277
Trial1	2	1	blindfold	clockwise	practice	Guided	1	0.5	-0.25	32.49292	0.083782	-1.45154	-1.04989	0.901699229143278	-0.523963	-3.189421	0.157857
Trial1	2	1	blindfold	clockwise	practice	Guided	1	0.5	-0.25	32.51292	0.083754	-1.45157	-1.04989	0.901712157195507	-0.537347	-3.189421	0.1616
Trial1	2	1	blindfold	clockwise	practice	Guided	1	0.5	-0.25	32.53291	0.083724	-1.45159	-1.04989	0.901726004280367	-0.599398	-3.172493	0.140093
Trial1	2	1	blindfold	clockwise	practice	Guided	1	0.5	-0.25	32.55292	0.083693	-1.45159	-1.0499	0.901749093338949	-0.639249	-3.180957	0.122794
Trial1	2	1	blindfold	clockwise	practice	Guided	1	0.5	-0.25	32.57292	0.08366	-1.45159	-1.0499	0.901764328159464	-0.630348	-3.189421	0.148012
Trial1	2	1	blindfold	clockwise	practice	Guided	1	0.5	-0.25	32.59291	0.08359	-1.45161	-1.04991	0.901805530239557	-0.665505	-3.257129	0.084587
Trial1	2	1	blindfold	clockwise	practice	Guided	1	0.5	-0.25	32.61292	0.083558	-1.45162	-1.04991	0.901820306844737	-0.648193	-3.252898	0.101405
Trial1	2	1	blindfold	clockwise	practice	Guided	1	0.5	-0.25	32.63292	0.083526	-1.45162	-1.04991	0.901835084343282	-0.617433	-3.231739	0.160681
Trial1	2	1	blindfold	clockwise	practice	Guided	1	0.5	-0.25	32.65292	0.083494	-1.45161	-1.04991	0.901849862735148	-0.608533	-3.231739	0.160738
Trial1	2	1	blindfold	clockwise	practice	Guided	1	0.5	-0.25	32.67291	0.083463	-1.45161	-1.04992	0.901873168213759	-0.590392	-3.252898	0.152455
Trial1	2	1	blindfold	clockwise	practice	Guided	1	0.5	-0.25	32.69292	0.083409	-1.45164	-1.04992	0.901898110632593	-0.496476	-3.307911	0.094727
Trial1	2	1	blindfold	clockwise	practice	Guided	1	0.5	-0.25	32.71292	0.083382	-1.45164	-1.04992	0.901910582795848	-0.554431	-3.261361	0.106626
Trial1	2	1	blindfold	clockwise	practice	Guided	1	0.5	-0.25	32.73291	0.083355	-1.45164	-1.04992	0.901923052153151	-0.554734	-3.168262	0.135986
Trial1	2	1	blindfold	clockwise	practice	Guided	1	0.5	-0.25	32.75291	0.083326	-1.45161	-1.04992	0.901936451483563	-0.533018	-3.151334	0.182392
Trial1	2	1	blindfold	clockwise	practice	Guided	1	0.5	-0.25	32.77292	0.083296	-1.45159	-1.04991	0.901941322820629	-0.573501	-3.07093	0.22791
Trial1	2	1	blindfold	clockwise	practice	Guided	1	0.5	-0.25	32.79292	0.08323	-1.45155	-1.04991	0.901971819408748	-0.649432	-3.054003	0.243861
Trial1	2	1	blindfold	clockwise	practice	Guided	1	0.5	-0.25	32.81291	0.083197	-1.45154	-1.04991	0.901987067405967	-0.689331	-3.075162	0.230734
Trial1	2	1	blindfold	clockwise	practice	Guided	1	0.5	-0.25	32.83292	0.083163	-1.45154	-1.0499	0.901993897541085	-0.636031	-3.11748	0.239684
Trial1	2	1	blindfold	clockwise	practice	Guided	1	0.5	-0.25	32.85292	0.083131	-1.45155	-1.0499	0.90200868620899	-0.649185	-3.121712	0.222664
Trial1	2	1	blindfold	clockwise	practice	Guided	1	0.5	-0.25	32.87291	0.083098	-1.45155	-1.0499	0.902023937204558	-0.63119	-3.041308	0.206011
Trial1	2	1	blindfold	clockwise	practice	Guided	1	0.5	-0.25	32.89291	0.083032	-1.45155	-1.0499	0.902054445487557	-0.6752	-3.104785	0.163388
Trial1	2	1	blindfold	clockwise	practice	Guided	1	0.5	-0.25	32.91292	0.082997	-1.45154	-1.0499	0.902070622375827	-0.720422	-3.134407	0.225817
Trial1	2	1	blindfold	clockwise	practice	Guided	1	0.5	-0.25	32.93292	0.082962	-1.45155	-1.0499	0.902086803776035	-0.662235	-3.159798	0.197034
Trial1	2	1	blindfold	clockwise	practice	Guided	1	0.5	-0.25	32.95291	0.082928	-1.45156	-1.0499	0.902102521215794	-0.662813	-3.104785	0.247376
Trial1	2	1	blindfold	clockwise	practice	Guided	1	0.5	-0.25	32.97292	0.082894	-1.45156	-1.04989	0.902109469871739	-0.663102	-3.109016	0.2725
Trial1	2	1	blindfold	clockwise	practice	Guided	1	0.5	-0.25	32.99292	0.08282699	-1.45157	-1.04989	0.902140451863316	-0.667306	-3.214811	0.251304
Trial1	2	1	blindfold	clockwise	practice	Guided	1	0.5	-0.25	33.01292	0.082793	-1.45158	-1.04989	0.902156170010385	-0.698113	-3.206348	0.221489
Trial1	2	1	blindfold	clockwise	practice	Guided	1	0.5	-0.25	33.03291	0.082757	-1.4516	-1.04989	0.902172822972845	-0.742803	-3.231739	0.237712
Trial1	2	1	blindfold	clockwise	practice	Guided	1	0.5	-0.25	33.05292	0.082722	-1.4516	-1.04989	0.902189008405645	-0.680263	-3.223275	0.217369
Trial1	2	1	blindfold	clockwise	practice	Guided	1	0.5	-0.25	33.07292	0.08268499	-1.45161	-1.04988	0.902197247431769	-0.70299	-3.214811	0.259043
Trial1	2	1	blindfold	clockwise	practice	Guided	1	0.5	-0.25	33.09291	0.082612	-1.45161	-1.04988	0.902231013118141	-0.721651	-3.185189	0.334262
Trial1	2	1	blindfold	clockwise	practice	Guided	1	0.5	-0.25	33.11292	0.082575	-1.45161	-1.04987	0.902239252936652	-0.735526	-3.197884	0.380209
Trial1	2	1	blindfold	clockwise	practice	Guided	1	0.5	-0.25	33.13292	0.08253799	-1.4516	-1.04986	0.902247497755654	-0.753323	-3.159798	0.379897
Trial1	2	1	blindfold	clockwise	practice	Guided	1	0.5	-0.25	33.15292	0.082498	-1.45159	-1.04986	0.902266003657022	-0.753511	-3.130175	0.371137
Trial1	2	1	blindfold	clockwise	practice	Guided	1	0.5	-0.25	33.17291	0.082459	-1.45158	-1.04985	0.902275172079154	-0.749009	-3.16403	0.392331
Trial1	2	1	blindfold	clockwise	practice	Guided	1	0.5	-0.25	33.19292	0.082382	-1.45159	-1.04984	0.902301931856067	-0.736037	-3.197884	0.425853
Trial1	2	1	blindfold	clockwise	practice	Guided	1	0.5	-0.25	33.21292	0.082345	-1.4516	-1.04984	0.902319057198726	-0.74484	-3.197884	0.417236
Trial1	2	1	blindfold	clockwise	practice	Guided	1	0.5	-0.25	33.23291	0.08230799	-1.4516	-1.04983	0.902327311054848	-0.753878	-3.189421	0.42962
Trial1	2	1	blindfold	clockwise	practice	Guided	1	0.5	-0.25	33.25291	0.08227	-1.4516	-1.04983	0.902344901137273	-0.758374	-3.193652	0.433646
Trial1	2	1	blindfold	clockwise	practice	Guided	1	0.5	-0.25	33.27292	0.082233	-1.4516	-1.04982	0.902353260158467	-0.713728	-3.197884	0.421442
Trial1	2	1	blindfold	clockwise	practice	Guided	1	0.5	-0.25	33.29292	0.082159	-1.45162	-1.04982	0.902387522306539	-0.713435	-3.261361	0.396027
Trial1	2	1	blindfold	clockwise	practice	Guided	1	0.5	-0.25	33.31291	0.082123	-1.45163	-1.04982	0.902404192848281	-0.686589	-3.269825	0.383631
Trial1	2	1	blindfold	clockwise	practice	Guided	1	0.5	-0.25	33.33292	0.082085	-1.45163	-1.04982	0.902421789221762	-0.713091	-3.290984	0.366427
Trial1	2	1	blindfold	clockwise	practice	Guided	1	0.5	-0.25	33.35292	0.08205	-1.45163	-1.04982	0.902437996248496	-0.757587	-3.28252	0.365821
Trial1	2	1	blindfold	clockwise	practice	Guided	1	0.5	-0.25	33.37291	0.082012	-1.45163	-1.04982	0.902455598487124	-0.739879	-3.244434	0.374322
Trial1	2	1	blindfold	clockwise	practice	Guided	1	0.5	-0.25	33.39291	0.081935	-1.45163	-1.04982	0.902491262315637	-0.713557	-3.248666	0.408012
Trial1	2	1	blindfold	clockwise	practice	Guided	1	0.5	-0.25	33.41292	0.081899	-1.45162	-1.04982	0.902507939876333	-0.704558	-3.197884	0.399607
Trial1	2	1	blindfold	clockwise	practice	Guided	1	0.5	-0.25	33.43292	0.081861	-1.45162	-1.04981	0.902516563970043	-0.726901	-3.265593	0.40764
Trial1	2	1	blindfold	clockwise	practice	Guided	1	0.5	-0.25	33.45291	0.081824	-1.45162	-1.04981	0.902533710050618	-0.72216	-3.286752	0.382391
Trial1	2	1	blindfold	clockwise	practice	Guided	1	0.5	-0.25	33.47292	0.081788	-1.45163	-1.04981	0.90255038780245	-0.722156	-3.307911	0.382286
Trial1	2	1	blindfold	clockwise	practice	Guided	1	0.5	-0.25	33.49292	0.081716	-1.45166	-1.04982	0.902592732612532	-0.699616	-3.362924	0.357139
Trial1	2	1	blindfold	clockwise	practice	Guided	1	0.5	-0.25	33.51292	0.08168101	-1.45167	-1.04982	0.902608950876381	-0.695213	-3.333302	0.361291
Trial1	2	1	blindfold	clockwise	practice	Guided	1	0.5	-0.25	33.53291	0.081646	-1.45166	-1.04982	0.902625177112094	-0.699896	-3.290984	0.382143
Trial1	2	1	blindfold	clockwise	practice	Guided	1	0.5	-0.25	33.55292	0.08161	-1.45165	-1.04981	0.902632881741485	-0.735302	-3.252898	0.364832
Trial1	2	1	blindfold	clockwise	practice	Guided	1	0.5	-0.25	33.57292	0.081571	-1.45165	-1.04981	0.902650961508944	-0.753857	-3.28252	0.431716
Trial1	2	1	blindfold	clockwise	practice	Guided	1	0.5	-0.25	33.59291	0.081497	-1.45164	-1.04981	0.90268526662602	-0.731931	-3.231739	0.461138
Trial1	2	1	blindfold	clockwise	practice	Guided	1	0.5	-0.25	33.61292	0.08146	-1.45164	-1.0498	0.902693654398527	-0.727907	-3.206348	0.498854
Trial1	2	1	blindfold	clockwise	practice	Guided	1	0.5	-0.25	33.63292	0.081423	-1.45163	-1.0498	0.902710810100082	-0.763167	-3.185189	0.468936
Trial1	2	1	blindfold	clockwise	practice	Guided	1	0.5	-0.25	33.65292	0.081386	-1.45161	-1.0498	0.902727966992086	-0.713887	-3.172493	0.439966
Trial1	2	1	blindfold	clockwise	practice	Guided	1	0.5	-0.25	33.67291	0.081348	-1.4516	-1.0498	0.902745588075868	-0.744935	-3.21058	0.431095
Trial1	2	1	blindfold	clockwise	practice	Guided	1	0.5	-0.25	33.69292	0.081278	-1.4516	-1.0498	0.90277805216272	-0.677567	-3.231739	0.377032
Trial1	2	1	blindfold	clockwise	practice	Guided	1	0.5	-0.25	33.71292	0.081246	-1.45161	-1.0498	0.902792894800654	-0.664166	-3.274057	0.372882
Trial1	2	1	blindfold	clockwise	practice	Guided	1	0.5	-0.25	33.73291	0.081214	-1.45161	-1.0498	0.902807738328824	-0.632922	-3.227507	0.364727
Trial1	2	1	blindfold	clockwise	practice	Guided	1	0.5	-0.25	33.75291	0.081183	-1.45161	-1.0498	0.902822119601705	-0.655356	-3.21058	0.381175
Trial1	2	1	blindfold	clockwise	practice	Guided	1	0.5	-0.25	33.77292	0.08115	-1.4516	-1.04981	0.902846193231596	-0.650574	-3.155566	0.351724
Trial1	2	1	blindfold	clockwise	practice	Guided	1	0.5	-0.25	33.79292	0.081084	-1.45159	-1.04981	0.902876816138718	-0.645363	-3.16403	0.284401
Trial1	2	1	blindfold	clockwise	practice	Guided	1	0.5	-0.25	33.81291	0.081052	-1.45159	-1.04982	0.902900639986098	-0.653882	-3.176725	0.250631
Trial1	2	1	blindfold	clockwise	practice	Guided	1	0.5	-0.25	33.83292	0.08102299	-1.45159	-1.04983	0.90292286344154	-0.586946	-3.223275	0.234512
Trial1	2	1	blindfold	clockwise	practice	Guided	1	0.5	-0.25	33.85292	0.080992	-1.4516	-1.04983	0.902937245981601	-0.595796	-3.269825	0.230149
Trial1	2	1	blindfold	clockwise	practice	Guided	1	0.5	-0.25	33.87291	0.080962	-1.45162	-1.04984	0.90296003602785	-0.591062	-3.261361	0.209291
Trial1	2	1	blindfold	clockwise	practice	Guided	1	0.5	-0.25	33.89291	0.080901	-1.45163	-1.04984	0.9029883450315	-0.667364	-3.265593	0.262755
Trial1	2	1	blindfold	clockwise	practice	Guided	1	0.5	-0.25	33.91292	0.080867	-1.45163	-1.04984	0.90300412783142	-0.632517	-3.265593	0.330269
Trial1	2	1	blindfold	clockwise	practice	Guided	1	0.5	-0.25	33.93292	0.080833	-1.45163	-1.04984	0.903019911635975	-0.703709	-3.202116	0.329384
Trial1	2	1	blindfold	clockwise	practice	Guided	1	0.5	-0.25	33.95291	0.080798	-1.45162	-1.04983	0.903027287199621	-0.722024	-3.206348	0.375275
Trial1	2	1	blindfold	clockwise	practice	Guided	1	0.5	-0.25	33.97292	0.08076	-1.45161	-1.04982	0.903036163718044	-0.754485	-3.180957	0.492405
Trial1	2	1	blindfold	clockwise	practice	Guided	1	0.5	-0.25	33.99292	0.08068401	-1.4516	-1.04981	0.903062473533355	-0.785862	-3.206348	0.512927
Trial1	2	1	blindfold	clockwise	practice	Guided	1	0.5	-0.25	34.01292	0.080644	-1.4516	-1.0498	0.903072285405106	-0.746139	-3.21058	0.564077
Trial1	2	1	blindfold	clockwise	practice	Guided	1	0.5	-0.25	34.03291	0.080605	-1.4516	-1.04979	0.903081529824654	-0.76	-3.214811	0.588834
Trial1	2	1	blindfold	clockwise	practice	Guided	1	0.5	-0.25	34.05292	0.080568	-1.4516	-1.04978	0.903089845107773	-0.782952	-3.193652	0.651581
Trial1	2	1	blindfold	clockwise	practice	Guided	1	0.5	-0.25	34.07292	0.08053	-1.45159	-1.04977	0.903098625665921	-0.782806	-3.168262	0.638988
Trial1	2	1	blindfold	clockwise	practice	Guided	1	0.5	-0.25	34.09291	0.08045501	-1.45158	-1.04976	0.903124595347595	-0.777882	-3.142871	0.597047
Trial1	2	1	blindfold	clockwise	practice	Guided	1	0.5	-0.25	34.11292	0.080415	-1.45157	-1.04975	0.903134311671641	-0.781859	-3.113248	0.579908
Trial1	2	1	blindfold	clockwise	practice	Guided	1	0.5	-0.25	34.13292	0.080376	-1.45157	-1.04975	0.903152433008759	-0.800402	-3.092089	0.622011
Trial1	2	1	blindfold	clockwise	practice	Guided	1	0.5	-0.25	34.15292	0.080335	-1.45156	-1.04974	0.903162722109465	-0.835859	-3.100553	0.609015
Trial1	2	1	blindfold	clockwise	practice	Guided	1	0.5	-0.25	34.17291	0.080291	-1.45155	-1.04974	0.903183169512608	-0.813372	-3.109016	0.588271
Trial1	2	1	blindfold	clockwise	practice	Guided	1	0.5	-0.25	34.19292	0.080249	-1.45155	-1.04974	0.903202683705128	-0.835573	-3.092089	0.583824
Trial1	2	1	blindfold	clockwise	practice	Guided	1	0.5	-0.25	34.21292	0.080169	-1.45157	-1.04975	0.903248628008342	-0.740484	-3.193652	0.437787
Trial1	2	1	blindfold	clockwise	practice	Guided	1	0.5	-0.25	34.23291	0.080134	-1.45159	-1.04976	0.903273760458782	-0.77899	-3.269825	0.298642
Trial1	2	1	blindfold	clockwise	practice	Guided	1	0.5	-0.25	34.25291	0.08009601	-1.4516	-1.04977	0.903300289440137	-0.689479	-3.244434	0.253352
Trial1	2	1	blindfold	clockwise	practice	Guided	1	0.5	-0.25	34.27292	0.080063	-1.45161	-1.04979	0.903333364489817	-0.667321	-3.214811	0.261929
Trial1	2	1	blindfold	clockwise	practice	Guided	1	0.5	-0.25	34.29292	0.079996	-1.4516	-1.04979	0.903364514483148	-0.649378	-3.147103	0.249387
Trial1	2	1	blindfold	clockwise	practice	Guided	1	0.5	-0.25	34.31291	0.079962	-1.45158	-1.0498	0.903389186651187	-0.65851	-3.079394	0.270209
Trial1	2	1	blindfold	clockwise	practice	Guided	1	0.5	-0.25	34.33292	0.07992999	-1.45156	-1.0498	0.903404069328072	-0.654103	-3.015917	0.274384
Trial1	2	1	blindfold	clockwise	practice	Guided	1	0.5	-0.25	34.35292	0.079895	-1.45154	-1.04981	0.903429101730935	-0.685204	-2.969367	0.26976
Trial1	2	1	blindfold	clockwise	practice	Guided	1	0.5	-0.25	34.37291	0.079861	-1.45152	-1.04982	0.903453881691441	-0.707543	-3.032844	0.277841
Trial1	2	1	blindfold	clockwise	practice	Guided	1	0.5	-0.25	34.39291	0.079795	-1.45152	-1.04983	0.903493333822177	-0.635971	-3.020149	0.24489
Trial1	2	1	blindfold	clockwise	practice	Guided	1	0.5	-0.25	34.41292	0.07976399	-1.45151	-1.04983	0.903507756337564	-0.600556	-2.986294	0.262015
Trial1	2	1	blindfold	clockwise	practice	Guided	1	0.5	-0.25	34.43292	0.079734	-1.4515	-1.04983	0.903521708367818	-0.623083	-2.977831	0.286894
Trial1	2	1	blindfold	clockwise	practice	Guided	1	0.5	-0.25	34.45291	0.079703	-1.45149	-1.04983	0.903536129058204	-0.564957	-2.960903	0.262258
Trial1	2	1	blindfold	clockwise	practice	Guided	1	0.5	-0.25	34.47292	0.079673	-1.45149	-1.04983	0.903550082675352	-0.614179	-2.994758	0.286837
Trial1	2	1	blindfold	clockwise	practice	Guided	1	0.5	-0.25	34.49292	0.07961001	-1.45148	-1.04983	0.903579389197776	-0.610142	-2.914354	0.3245
Trial1	2	1	blindfold	clockwise	practice	Guided	1	0.5	-0.25	34.51292	0.079578	-1.45147	-1.04983	0.903594277743937	-0.646014	-2.901658	0.349215
Trial1	2	1	blindfold	clockwise	practice	Guided	1	0.5	-0.25	34.53291	0.079545	-1.45146	-1.04983	0.903609635195594	-0.65037	-2.867804	0.340672
Trial1	2	1	blindfold	clockwise	practice	Guided	1	0.5	-0.25	34.55292	0.079512	-1.45144	-1.04983	0.903624990124822	-0.654538	-2.833949	0.315339
Trial1	2	1	blindfold	clockwise	practice	Guided	1	0.5	-0.25	34.57292	0.079478	-1.45143	-1.04984	0.90364967729976	-0.641003	-2.850877	0.298598
Trial1	2	1	blindfold	clockwise	practice	Guided	1	0.5	-0.25	34.59291	0.079414	-1.45141	-1.04984	0.903679462313073	-0.668159	-2.749313	0.340129
Trial1	2	1	blindfold	clockwise	practice	Guided	1	0.5	-0.25	34.61292	0.079379	-1.45139	-1.04984	0.903695750218389	-0.681458	-2.656214	0.335695
Trial1	2	1	blindfold	clockwise	practice	Guided	1	0.5	-0.25	34.63292	0.079345	-1.45136	-1.04984	0.903711574465129	-0.685627	-2.656214	0.310365
Trial1	2	1	blindfold	clockwise	practice	Guided	1	0.5	-0.25	34.65292	0.07931	-1.45135	-1.04984	0.903727867931587	-0.654247	-2.635055	0.28513
Trial1	2	1	blindfold	clockwise	practice	Guided	1	0.5	-0.25	34.67291	0.079275	-1.45133	-1.04984	0.903744162459984	-0.703006	-2.64775	0.272204
Trial1	2	1	blindfold	clockwise	practice	Guided	1	0.5	-0.25	34.69292	0.079207	-1.45133	-1.04984	0.903775818084405	-0.681537	-2.6943	0.343689
Trial1	2	1	blindfold	clockwise	practice	Guided	1	0.5	-0.25	34.71292	0.079174	-1.45133	-1.04984	0.903791182530943	-0.668187	-2.630823	0.343735
Trial1	2	1	blindfold	clockwise	practice	Guided	1	0.5	-0.25	34.73291	0.079137	-1.45132	-1.04983	0.903799549313446	-0.722041	-2.550419	0.385045
Trial1	2	1	blindfold	clockwise	practice	Guided	1	0.5	-0.25	34.75291	0.079084	-1.4513	-1.04982	0.903815476180059	-0.7269	-2.525028	0.422687
Trial1	2	1	blindfold	clockwise	practice	Guided	1	0.5	-0.25	34.77292	0.07899	-1.45129	-1.0498	0.903841533263071	-0.815798	-2.567346	0.451144
Trial1	2	1	blindfold	clockwise	practice	Guided	1	0.5	-0.25	34.79292	0.07865199	-1.45126	-1.04979	0.903990168900215	-0.758431	-2.495405	0.459819
Trial1	2	1	blindfold	clockwise	practice	Guided	1	0.5	-0.25	34.81291	0.07844099	-1.45125	-1.04978	0.904079676686531	-0.73167	-2.43616	0.455804
Trial1	2	1	blindfold	clockwise	practice	Guided	1	0.5	-0.25	34.83292	0.078209	-1.45124	-1.04978	0.904187876371252	-0.735921	-2.491174	0.438851
Trial1	2	1	blindfold	clockwise	practice	Guided	1	0.5	-0.25	34.85292	0.077984	-1.45123	-1.04977	0.904284001407004	-0.678107	-2.457319	0.443574
Trial1	2	1	blindfold	clockwise	practice	Guided	1	0.5	-0.25	34.87291	0.077784	-1.45123	-1.04978	0.904386209200142	-0.633865	-2.48271	0.469147
Trial1	2	1	blindfold	clockwise	practice	Guided	1	0.5	-0.25	34.89291	0.077496	-1.45124	-1.04978	0.90452069993087	-0.637616	-2.508101	0.40588
Trial1	2	1	blindfold	clockwise	practice	Guided	1	0.5	-0.25	34.91292	0.077435	-1.45124	-1.04978	0.904549193820066	-0.593519	-2.470015	0.444035
Trial1	2	1	blindfold	clockwise	practice	Guided	1	0.5	-0.25	34.93292	0.077404	-1.45124	-1.04978	0.904563676922989	-0.655364	-2.427697	0.401249
Trial1	2	1	blindfold	clockwise	practice	Guided	1	0.5	-0.25	34.95291	0.077373	-1.45123	-1.04978	0.904578160856526	-0.633201	-2.43616	0.409776
Trial1	2	1	blindfold	clockwise	practice	Guided	1	0.5	-0.25	34.97292	0.077343	-1.45123	-1.04979	0.904601029013432	-0.562274	-2.43616	0.435619
Trial1	2	1	blindfold	clockwise	practice	Guided	1	0.5	-0.25	34.99292	0.077286	-1.45123	-1.04979	0.904627664595871	-0.521096	-2.495405	0.330846
Trial1	2	1	blindfold	clockwise	practice	Guided	1	0.5	-0.25	35.01292	0.077258	-1.45123	-1.0498	0.904649601413022	-0.551748	-2.525028	0.284034
Trial1	2	1	blindfold	clockwise	practice	Guided	1	0.5	-0.25	35.03291	0.077231	-1.45124	-1.0498	0.904662219227856	-0.596377	-2.478478	0.275413
Trial1	2	1	blindfold	clockwise	practice	Guided	1	0.5	-0.25	35.05292	0.077202	-1.45123	-1.04981	0.904684518214509	-0.591926	-2.440392	0.296232
Trial1	2	1	blindfold	clockwise	practice	Guided	1	0.5	-0.25	35.07292	0.077172	-1.45122	-1.04981	0.904698537042096	-0.605272	-2.398074	0.296006
Trial1	2	1	blindfold	clockwise	practice	Guided	1	0.5	-0.25	35.09291	0.077112	-1.45118	-1.04981	0.904726580511696	-0.588411	-2.254193	0.384206
Trial1	2	1	blindfold	clockwise	practice	Guided	1	0.5	-0.25	35.11292	0.077076	-1.45115	-1.0498	0.904734661987231	-0.664545	-2.17802	0.429482
Trial1	2	1	blindfold	clockwise	practice	Guided	1	0.5	-0.25	35.13292	0.077018	-1.4511	-1.04979	0.904752925316355	-0.60283	-2.127239	0.484617
Trial1	2	1	blindfold	clockwise	practice	Guided	1	0.5	-0.25	35.15292	0.076924	-1.45107	-1.04979	0.904796877030559	-0.647363	-2.118775	0.467515
Trial1	2	1	blindfold	clockwise	practice	Guided	1	0.5	-0.25	35.17291	0.076785	-1.45104	-1.04978	0.904853028974966	-0.63823	-2.034139	0.467219
Trial1	2	1	blindfold	clockwise	practice	Guided	1	0.5	-0.25	35.19292	0.076397	-1.45101	-1.04979	0.905043415441199	-0.61115	-1.996053	0.433694
Trial1	2	1	blindfold	clockwise	practice	Guided	1	0.5	-0.25	35.21292	0.076135	-1.45099	-1.0498	0.905174921100657	-0.592755	-1.949503	0.379195
Trial1	2	1	blindfold	clockwise	practice	Guided	1	0.5	-0.25	35.23291	0.075828	-1.45097	-1.04981	0.905327461903921	-0.623575	-1.898722	0.349396
Trial1	2	1	blindfold	clockwise	practice	Guided	1	0.5	-0.25	35.25291	0.075458	-1.45096	-1.04983	0.905518567722049	-0.591969	-1.915649	0.307658
Trial1	2	1	blindfold	clockwise	practice	Guided	1	0.5	-0.25	35.27292	0.075058	-1.45096	-1.04984	0.905715014746455	-0.578426	-1.936808	0.29094
Trial1	2	1	blindfold	clockwise	practice	Guided	1	0.5	-0.25	35.29292	0.074177	-1.45095	-1.04983	0.906119856660422	-0.663151	-1.818317	0.310964
Trial1	2	1	blindfold	clockwise	practice	Guided	1	0.5	-0.25	35.31291	0.073583	-1.45092	-1.04983	0.906399152194181	-0.690253	-1.72945	0.352638
Trial1	2	1	blindfold	clockwise	practice	Guided	1	0.5	-0.25	35.33292	0.072925	-1.45088	-1.04981	0.906691227984156	-0.641692	-1.695595	0.395103
Trial1	2	1	blindfold	clockwise	practice	Guided	1	0.5	-0.25	35.35292	0.072048	-1.45083	-1.0498	0.907095923693025	-0.668838	-1.530555	0.445197
Trial1	2	1	blindfold	clockwise	practice	Guided	1	0.5	-0.25	35.37291	0.071115	-1.45079	-1.04977	0.907509994729749	-0.664417	-1.462846	0.453607
Trial1	2	1	blindfold	clockwise	practice	Guided	1	0.5	-0.25	35.39291	0.068441	-1.45065	-1.04978	0.908785581799031	-0.802384	-1.132766	0.473322
Trial1	2	1	blindfold	clockwise	practice	Guided	1	0.5	-0.25	35.41292	0.066621	-1.45059	-1.04979	0.90966007002762	-0.735017	-1.098911	0.419423
Trial1	2	1	blindfold	clockwise	practice	Guided	1	0.5	-0.25	35.43292	0.064473	-1.45055	-1.0498	0.910694170839409	-0.761066	-1.026971	0.360488
Trial1	2	1	blindfold	clockwise	practice	Guided	1	0.5	-0.25	35.45291	0.062061	-1.45051	-1.04983	0.911876381506607	-0.68956	-0.921176	0.340268
Trial1	2	1	blindfold	clockwise	practice	Guided	1	0.5	-0.25	35.47292	0.059158	-1.45048	-1.04986	0.91330043719189	-0.688666	-0.980421	0.248066
Trial1	2	1	blindfold	clockwise	practice	Guided	1	0.5	-0.25	35.49292	0.055895	-1.45048	-1.04989	0.914906185715048	-0.714995	-0.984653	0.21846
Trial1	2	1	blindfold	clockwise	practice	Guided	1	0.5	-0.25	35.51292	0.04838	-1.45051	-1.04989	0.918577541911312	-0.750447	-0.984653	0.22751
Trial1	2	1	blindfold	clockwise	practice	Guided	1	0.5	-0.25	35.53291	0.044288	-1.4505	-1.04989	0.920596276016574	-0.763537	-1.014275	0.215297
Trial1	2	1	blindfold	clockwise	practice	Guided	1	0.5	-0.25	35.55292	0.039746	-1.4505	-1.04991	0.922870343144115	-0.732066	-1.00158	0.173835
Trial1	2	1	blindfold	clockwise	practice	Guided	1	0.5	-0.25	35.57292	0.034579	-1.4505	-1.05	0.9255358626991	-0.780736	-1.090448	0.140474
Trial1	2	1	blindfold	clockwise	practice	Guided	1	0.5	-0.25	35.59291	0.023797	-1.45061	-1.05006	0.931056041965762	-0.859832	-1.276647	-0.11058
Trial1	2	1	blindfold	clockwise	practice	Guided	1	0.5	-0.25	35.61292	0.018098	-1.45065	-1.05006	0.93398372301877	-0.770871	-1.234329	-0.13066
Trial1	2	1	blindfold	clockwise	practice	Guided	1	0.5	-0.25	35.63292	0.011747	-1.45062	-1.05006	0.937276399936556	-0.735375	-1.196243	-0.146704
Trial1	2	1	blindfold	clockwise	practice	Guided	1	0.5	-0.25	35.65292	0.0053063	-1.45059	-1.05004	0.940630570023174	-0.659885	-1.136998	-0.074537
Trial1	2	1	blindfold	clockwise	practice	Guided	1	0.5	-0.25	35.67291	-0.0015668	-1.45054	-1.04998	0.944212542969301	-0.65103	-0.980421	-0.015108
Trial1	2	1	blindfold	clockwise	practice	Guided	1	0.5	-0.25	35.69292	-0.015912	-1.45049	-1.04999	0.951918638285601	-0.717737	-0.997348	0.015755
Trial1	2	1	blindfold	clockwise	practice	Guided	1	0.5	-0.25	35.71292	-0.023409	-1.4505	-1.05003	0.956036071873413	-0.686779	-1.039666	-0.042333
Trial1	2	1	blindfold	clockwise	practice	Guided	1	0.5	-0.25	35.73291	-0.031149	-1.45051	-1.05007	0.96032876705758	-0.651557	-1.09468	-0.11314
Trial1	2	1	blindfold	clockwise	practice	Guided	1	0.5	-0.25	35.75291	-0.039076	-1.45054	-1.05009	0.96475223289877	-0.505151	-1.022739	-0.16781
Trial1	2	1	blindfold	clockwise	practice	Guided	1	0.5	-0.25	35.77292	-0.047272	-1.45053	-1.05013	0.969388815096338	-0.323004	-1.010044	-0.172775
Trial1	2	1	blindfold	clockwise	practice	Guided	1	0.5	-0.25	35.79292	-0.06255201	-1.45051	-1.05015	0.978112897266278	0.0093306	-1.162388	-0.313428
Trial1	2	1	blindfold	clockwise	practice	Guided	1	0.5	-0.25	35.81291	-0.069608	-1.45056	-1.05017	0.982204264637081	0.035329	-1.276647	-0.338638
Trial1	2	1	blindfold	clockwise	practice	Guided	1	0.5	-0.25	35.83292	-0.076377	-1.45063	-1.05019	0.986161468701387	-0.054517	-1.335892	-0.396557
Trial1	2	1	blindfold	clockwise	practice	Guided	1	0.5	-0.25	35.85292	-0.082841	-1.45067	-1.05021	0.989969532666129	-0.081514	-1.399369	-0.391871
Trial1	2	1	blindfold	clockwise	practice	Guided	1	0.5	-0.25	35.87291	-0.08834101	-1.45068	-1.05022	0.993225657645856	-0.087046	-1.276647	-0.454629
Trial1	2	1	blindfold	clockwise	practice	Guided	1	0.5	-0.25	35.89291	-0.09859399	-1.45059	-1.05021	0.999325179035838	0.082137	-1.132766	-0.43159
Trial1	2	1	blindfold	clockwise	practice	Guided	1	0.5	-0.25	35.91292	-0.10281	-1.45057	-1.05022	1.00186424640339	0.214917	-1.162388	-0.433369
Trial1	2	1	blindfold	clockwise	practice	Guided	1	0.5	-0.25	35.93292	-0.10669	-1.45059	-1.05024	1.00421953917515	0.316098	-1.238561	-0.489545
Trial1	2	1	blindfold	clockwise	practice	Guided	1	0.5	-0.25	35.95291	-0.10975	-1.45063	-1.05026	1.0060869990781	0.390748	-1.348588	-0.532847
Trial1	2	1	blindfold	clockwise	practice	Guided	1	0.5	-0.25	35.97292	-0.11209	-1.45067	-1.05028	1.00752290097443	0.296228	-1.335892	-0.581854
Trial1	2	1	blindfold	clockwise	practice	Guided	1	0.5	-0.25	35.99292	-0.11364	-1.45067	-1.05028	1.00846530585361	0.264852	-1.280879	-0.581416
Trial1	2	1	blindfold	clockwise	practice	Guided	1	0.5	-0.25	36.01292	-0.11491	-1.4506	-1.05028	1.00923859223025	0.145539	-1.103143	-0.516473
Trial1	2	1	blindfold	clockwise	practice	Guided	1	0.5	-0.25	36.03291	-0.11492	-1.45057	-1.05027	1.00923664949579	0.034824	-1.00158	-0.485876
Trial1	2	1	blindfold	clockwise	practice	Guided	1	0.5	-0.25	36.05292	-0.11492	-1.45055	-1.05027	1.00923664949579	-0.035958	-1.022739	-0.454435
Trial1	2	1	blindfold	clockwise	practice	Guided	1	0.5	-0.25	36.07292	-0.11492	-1.45054	-1.05027	1.00923664949579	-0.125972	-1.026971	-0.515843
Trial1	2	1	blindfold	clockwise	practice	Guided	1	0.5	-0.25	36.09291	-0.11494	-1.45053	-1.05026	1.00924089828196	-0.30799	-1.04813	-0.49972
Trial1	2	1	blindfold	clockwise	practice	Guided	1	0.5	-0.25	36.11292	-0.11496	-1.45053	-1.05026	1.00925308298564	-0.410575	-1.043898	-0.515137
Trial1	2	1	blindfold	clockwise	practice	Guided	1	0.5	-0.25	36.13292	-0.11504	-1.45052	-1.05026	1.00930183337182	-0.43229	-1.039666	-0.489545
Trial1	2	1	blindfold	clockwise	practice	Guided	1	0.5	-0.25	36.15292	-0.1152	-1.45052	-1.05025	1.00939149270296	-0.472084	-1.026971	-0.480432
Trial1	2	1	blindfold	clockwise	practice	Guided	1	0.5	-0.25	36.17291	-0.11548	-1.45051	-1.05024	1.00955423767468	-0.503055	-1.018507	-0.475596
Trial1	2	1	blindfold	clockwise	practice	Guided	1	0.5	-0.25	36.19292	-0.11591	-1.45051	-1.05022	1.00980056889733	-0.534068	-1.026971	-0.462767
Trial1	2	1	blindfold	clockwise	practice	Guided	1	0.5	-0.25	36.21292	-0.11727	-1.45053	-1.05022	1.01063065098758	-0.569179	-1.043898	-0.435649
Trial1	2	1	blindfold	clockwise	practice	Guided	1	0.5	-0.25	36.23291	-0.11824	-1.45053	-1.05024	1.01123924838666	-0.614231	-1.09468	-0.464611
Trial1	2	1	blindfold	clockwise	practice	Guided	1	0.5	-0.25	36.25291	-0.11941	-1.45054	-1.05025	1.01196289309168	-0.619335	-1.039666	-0.498449
Trial1	2	1	blindfold	clockwise	practice	Guided	1	0.5	-0.25	36.27292	-0.12083	-1.45054	-1.05027	1.01284840882717	-0.62447	-1.09468	-0.531227
Trial1	2	1	blindfold	clockwise	practice	Guided	1	0.5	-0.25	36.29292	-0.12244	-1.45054	-1.05027	1.01383606574692	-0.66508	-1.069289	-0.555724
Trial1	2	1	blindfold	clockwise	practice	Guided	1	0.5	-0.25	36.31291	-0.1264	-1.45051	-1.05027	1.01627210041023	-0.679038	-0.971957	-0.571913
Trial1	2	1	blindfold	clockwise	practice	Guided	1	0.5	-0.25	36.33292	-0.12889	-1.45048	-1.05028	1.01781670853507	-0.696883	-0.866162	-0.562943
Trial1	2	1	blindfold	clockwise	practice	Guided	1	0.5	-0.25	36.35292	-0.13168	-1.45045	-1.0503	1.01955858673066	-0.697812	-0.857699	-0.60047
Trial1	2	1	blindfold	clockwise	practice	Guided	1	0.5	-0.25	36.37291	-0.13468	-1.45043	-1.05033	1.02144352931876	-0.667084	-0.853467	-0.609176
Trial1	2	1	blindfold	clockwise	practice	Guided	1	0.5	-0.25	36.39291	-0.14162	-1.4504	-1.05034	1.02577796979575	-0.718004	-0.756136	-0.674694
Trial1	2	1	blindfold	clockwise	practice	Guided	1	0.5	-0.25	36.41292	-0.14551	-1.45038	-1.05033	1.02820782987	-0.766789	-0.69689	-0.648082
Trial1	2	1	blindfold	clockwise	practice	Guided	1	0.5	-0.25	36.43292	-0.14978	-1.45035	-1.05032	1.03088603327469	-0.815942	-0.595327	-0.638164
Trial1	2	1	blindfold	clockwise	practice	Guided	1	0.5	-0.25	36.45291	-0.15448	-1.4503	-1.05031	1.03384728322881	-0.84286	-0.497984	-0.628649
Trial1	2	1	blindfold	clockwise	practice	Guided	1	0.5	-0.25	36.47292	-0.15982	-1.45025	-1.05033	1.03725147233531	-0.829789	-0.408995	-0.619929
Trial1	2	1	blindfold	clockwise	practice	Guided	1	0.5	-0.25	36.49292	-0.1717	-1.45016	-1.05034	1.04485649585687	-0.822995	-0.277635	-0.660701
Trial1	2	1	blindfold	clockwise	practice	Guided	1	0.5	-0.25	36.51292	-0.17837	-1.45014	-1.05037	1.04917965909381	-0.817067	-0.264867	-0.752538
Trial1	2	1	blindfold	clockwise	practice	Guided	1	0.5	-0.25	36.53291	-0.18596	-1.45014	-1.0504	1.05412584845383	-0.833107	-0.294406	-0.823778
Trial1	2	1	blindfold	clockwise	practice	Guided	1	0.5	-0.25	36.55292	-0.19358	-1.45015	-1.05041	1.05910785020764	-0.758137	-0.307014	-0.815493
Trial1	2	1	blindfold	clockwise	practice	Guided	1	0.5	-0.25	36.57292	-0.20182	-1.45015	-1.05043	1.0645372674811	-0.66776	-0.302697	-0.888655
Trial1	2	1	blindfold	clockwise	practice	Guided	1	0.5	-0.25	36.59291	-0.21013	-1.45015	-1.05049	1.07007891261098	-0.621155	-0.247603	-0.914142
Trial1	2	1	blindfold	clockwise	practice	Guided	1	0.5	-0.25	36.61292	-0.22747	-1.45014	-1.0505	1.08167126791983	-0.612341	-0.255909	-1.001624
Trial1	2	1	blindfold	clockwise	practice	Guided	1	0.5	-0.25	36.63292	-0.23645	-1.45014	-1.0505	1.08773099638263	-0.497116	-0.209291	-0.979536
Trial1	2	1	blindfold	clockwise	practice	Guided	1	0.5	-0.25	36.65292	-0.24554	-1.45011	-1.05049	1.0938986041146	-0.42235	-0.141534	-0.98126
Trial1	2	1	blindfold	clockwise	practice	Guided	1	0.5	-0.25	36.67291	-0.255	-1.45008	-1.05049	1.10036778744656	-0.370467	-0.158418	-0.982946
Trial1	2	1	blindfold	clockwise	practice	Guided	1	0.5	-0.25	36.69292	-0.27341	-1.45008	-1.0505	1.11308722846371	-0.346897	-0.128709	-0.999789
Trial1	2	1	blindfold	clockwise	practice	Guided	1	0.5	-0.25	36.71292	-0.2829	-1.45007	-1.0505	1.11970198462552	-0.364871	-0.048279	-0.973448
Trial1	2	1	blindfold	clockwise	practice	Guided	1	0.5	-0.25	36.73291	-0.29241	-1.45003	-1.0505	1.12637191990898	-0.270761	-0.001727	-1.035777
Trial1	2	1	blindfold	clockwise	practice	Guided	1	0.5	-0.25	36.75291	-0.30118	-1.44998	-1.05051	1.13256599757609	-0.184368	-0.018662	-1.068628
Trial1	2	1	blindfold	clockwise	practice	Guided	1	0.5	-0.25	36.77292	-0.30289	-1.44999	-1.05045	1.13373387828245	-0.861341	-0.086365	-1.0603
Trial1	2	1	blindfold	clockwise	practice	Guided	1	0.5	-0.25	36.79292	-0.30082	-1.44994	-1.05035	1.13219817388535	-1.497914	0.569515	-0.541322
Trial1	2	1	blindfold	clockwise	practice	Guided	1	0.5	-0.25	36.81291	-0.30068	-1.4498	-1.05025	1.13202854593378	-0.703688	0.857278	-0.302195
Trial1	2	1	blindfold	clockwise	practice	Guided	1	0.5	-0.25	36.83292	-0.30046	-1.44965	-1.0502	1.13183753159488	-0.070138	0.874205	-0.278867
Trial1	2	1	blindfold	clockwise	practice	Guided	1	0.5	-0.25	36.85292	-0.30021	-1.44961	-1.05025	1.13169615648843	0.034845	0.527197	-0.531298
Trial1	2	1	blindfold	clockwise	practice	Guided	1	0.5	-0.25	36.87291	-0.30012	-1.44971	-1.05045	1.13177389897365	-0.424271	0.116636	-0.852147
Trial1	2	1	blindfold	clockwise	practice	Guided	1	0.5	-0.25	36.89291	-0.30041	-1.44992	-1.05047	1.13199310255005	-1.230862	0.285871	-1.069824
Trial1	2	1	blindfold	clockwise	practice	Guided	1	0.5	-0.25	36.91292	-0.30051	-1.44987	-1.05046	1.13205672297531	-1.036404	0.71322	-0.897388
Trial1	2	1	blindfold	clockwise	practice	Guided	1	0.5	-0.25	36.93292	-0.30049	-1.44978	-1.05044	1.13202842136721	-0.61808	0.937506	-0.801804
Trial1	2	1	blindfold	clockwise	practice	Guided	1	0.5	-0.25	36.95291	-0.30043	-1.44966	-1.05043	1.13197900363438	-0.465758	0.941738	-0.783105
Trial1	2	1	blindfold	clockwise	practice	Guided	1	0.5	-0.25	36.97292	-0.30039	-1.44962	-1.05044	1.13195772002689	-0.646096	0.738611	-0.939331
Trial1	2	1	blindfold	clockwise	practice	Guided	1	0.5	-0.25	36.99292	-0.30039	-1.44962	-1.05044	1.13195772002689	-0.970704	0.725916	-1.030514
Trial1	2	1	blindfold	clockwise	practice	Guided	1	0.5	-0.25	37.01292	-0.30043	-1.44959	-1.05044	1.13198600003311	-1.149897	1.237964	-0.846256
Trial1	2	1	blindfold	clockwise	practice	Guided	1	0.5	-0.25	37.03291	-0.30043	-1.44951	-1.05043	1.13197900363438	-0.953866	1.415699	-0.741154
Trial1	2	1	blindfold	clockwise	practice	Guided	1	0.5	-0.25	37.05292	-0.30044	-1.44941	-1.05042	1.13197900372243	-0.822417	1.500335	-0.687934
Trial1	2	1	blindfold	clockwise	practice	Guided	1	0.5	-0.25	37.07292	-0.30043	-1.44935	-1.05042	1.13197192298571	-0.863149	1.546885	-0.732758
Trial1	2	1	blindfold	clockwise	practice	Guided	1	0.5	-0.25	37.09291	-0.30044	-1.44931	-1.05042	1.13197900372243	-1.068971	1.686534	-0.828705
Trial1	2	1	blindfold	clockwise	practice	Guided	1	0.5	-0.25	37.11292	-0.30045	-1.44926	-1.05042	1.13198606342963	-1.07679	1.855806	-0.803138
Trial1	2	1	blindfold	clockwise	practice	Guided	1	0.5	-0.25	37.13292	-0.30046	-1.44917	-1.05041	1.13198604270907	-1.155738	2.092787	-0.774531
Trial1	2	1	blindfold	clockwise	practice	Guided	1	0.5	-0.25	37.15292	-0.30047	-1.44907	-1.05041	1.13199312362269	-1.064661	2.262059	-0.727989
Trial1	2	1	blindfold	clockwise	practice	Guided	1	0.5	-0.25	37.17291	-0.30047	-1.44898	-1.05039	1.13197896290061	-1.066588	2.401709	-0.669052
Trial1	2	1	blindfold	clockwise	practice	Guided	1	0.5	-0.25	37.19292	-0.30049	-1.4488	-1.05038	1.13198602375697	-1.208626	2.871438	-0.553663
Trial1	2	1	blindfold	clockwise	practice	Guided	1	0.5	-0.25	37.21292	-0.3005	-1.44869	-1.05037	1.13198602481862	-1.311602	3.04071	-0.566064
Trial1	2	1	blindfold	clockwise	practice	Guided	1	0.5	-0.25	37.23291	-0.30052	-1.44857	-1.05036	1.13199308633825	-1.333836	3.281923	-0.565099
Trial1	2	1	blindfold	clockwise	practice	Guided	1	0.5	-0.25	37.25291	-0.30053	-1.44846	-1.05035	1.13199308784252	-1.419696	3.612003	-0.489952
Trial1	2	1	blindfold	clockwise	practice	Guided	1	0.5	-0.25	37.27292	-0.30055	-1.44832	-1.05033	1.13199313351202	-1.519072	3.891302	-0.418409
Trial1	2	1	blindfold	clockwise	practice	Guided	1	0.5	-0.25	37.29292	-0.3006	-1.44801	-1.05031	1.13201434126352	-1.769662	4.509145	-0.445374
Trial1	2	1	blindfold	clockwise	practice	Guided	1	0.5	-0.25	37.31291	-0.30063	-1.44785	-1.0503	1.13202848701102	-1.859731	4.847689	-0.260614
Trial1	2	1	blindfold	clockwise	practice	Guided	1	0.5	-0.25	37.33292	-0.30066	-1.4477	-1.05028	1.13203563872796	-1.918372	5.055047	-0.173926
Trial1	2	1	blindfold	clockwise	practice	Guided	1	0.5	-0.25	37.35292	-0.30068	-1.44758	-1.05026	1.13203554045301	-1.898605	5.241246	-0.128469
Trial1	2	1	blindfold	clockwise	practice	Guided	1	0.5	-0.25	37.37291	-0.30071	-1.44749	-1.05023	1.13203559450633	-1.935916	5.440141	-0.063762
Trial1	2	1	blindfold	clockwise	practice	Guided	1	0.5	-0.25	37.39291	-0.30073	-1.44739	-1.05018	1.13201434735997	-1.881788	5.757526	0.055868
Trial1	2	1	blindfold	clockwise	practice	Guided	1	0.5	-0.25	37.41292	-0.30077	-1.44708	-1.05015	1.1320214882421	-1.827248	6.430382	0.288894
Trial1	2	1	blindfold	clockwise	practice	Guided	1	0.5	-0.25	37.43292	-0.30078	-1.4469	-1.05011	1.13200026049569	-1.723319	6.798549	0.427284
Trial1	2	1	blindfold	clockwise	practice	Guided	1	0.5	-0.25	37.45291	-0.30078	-1.44671	-1.05007	1.1319720342807	-1.663486	7.06092	0.575957
Trial1	2	1	blindfold	clockwise	practice	Guided	1	0.5	-0.25	37.47292	-0.30079	-1.44658	-1.05004	1.13195788585613	-1.579198	7.230192	0.568037
Trial1	2	1	blindfold	clockwise	practice	Guided	1	0.5	-0.25	37.49292	-0.30078	-1.44649	-1.04998	1.1319084225605	-1.516418	7.280974	0.598864
Trial1	2	1	blindfold	clockwise	practice	Guided	1	0.5	-0.25	37.51292	-0.30078	-1.44634	-1.04994	1.13188011439035	-1.53751	7.822644	0.709109
Trial1	2	1	blindfold	clockwise	practice	Guided	1	0.5	-0.25	37.53291	-0.30078	-1.4462	-1.04988	1.13183773771165	-1.631661	8.173884	0.902324
Trial1	2	1	blindfold	clockwise	practice	Guided	1	0.5	-0.25	37.55292	-0.30078	-1.44599	-1.04982	1.13179536262307	-1.667295	8.72825	1.109843
Trial1	2	1	blindfold	clockwise	practice	Guided	1	0.5	-0.25	37.57292	-0.30079	-1.44575	-1.04975	1.13175291399835	-1.6053	9.185284	1.308967
Trial1	2	1	blindfold	clockwise	practice	Guided	1	0.5	-0.25	37.59291	-0.30079	-1.44552	-1.04959	1.13163987104969	-1.549607	9.409569	1.361227
Trial1	2	1	blindfold	clockwise	practice	Guided	1	0.5	-0.25	37.61292	-0.30078	-1.44525	-1.0495	1.13156919248546	-1.373346	10.00202	1.73201
Trial1	2	1	blindfold	clockwise	practice	Guided	1	0.5	-0.25	37.63292	-0.30077	-1.44508	-1.04939	1.13148436754262	-1.362056	10.46752	1.891272
Trial1	2	1	blindfold	clockwise	practice	Guided	1	0.5	-0.25	37.65292	-0.30076	-1.44487	-1.04928	1.13139965233797	-1.373536	10.9838	2.038901
Trial1	2	1	blindfold	clockwise	practice	Guided	1	0.5	-0.25	37.67291	-0.30075	-1.44462	-1.04915	1.13130071008521	-1.360986	11.47892	2.215329
Trial1	2	1	blindfold	clockwise	practice	Guided	1	0.5	-0.25	37.69292	-0.30074	-1.44432	-1.04887	1.1310958307116	-1.395359	12.14331	2.464428
Trial1	2	1	blindfold	clockwise	practice	Guided	1	0.5	-0.25	37.71292	-0.30074	-1.44377	-1.04872	1.13098991826455	-1.447099	12.88811	2.815569
Trial1	2	1	blindfold	clockwise	practice	Guided	1	0.5	-0.25	37.73291	-0.30074	-1.4436	-1.04856	1.13087694475039	-1.400602	13.17164	2.964913
Trial1	2	1	blindfold	clockwise	practice	Guided	1	0.5	-0.25	37.75291	-0.30073	-1.44349	-1.0484	1.13075689158101	-1.256892	13.33668	2.992376
Trial1	2	1	blindfold	clockwise	practice	Guided	1	0.5	-0.25	37.77292	-0.30072	-1.44339	-1.0481	1.13053798248813	-1.233819	13.35361	2.907308
Trial1	2	1	blindfold	clockwise	practice	Guided	1	0.5	-0.25	37.79292	-0.30069	-1.44339	-1.04795	1.1304108624444	-0.920681	13.12086	2.835014
Trial1	2	1	blindfold	clockwise	practice	Guided	1	0.5	-0.25	37.81291	-0.30066	-1.44341	-1.0478	1.13028376990905	-0.800945	13.15471	2.926564
Trial1	2	1	blindfold	clockwise	practice	Guided	1	0.5	-0.25	37.83292	-0.30064	-1.44341	-1.04763	1.13014960069666	-0.725488	13.13778	3.024218
Trial1	2	1	blindfold	clockwise	practice	Guided	1	0.5	-0.25	37.85292	-0.30061	-1.44344	-1.04748	1.13002243843739	-0.547652	12.89657	3.016585
Trial1	2	1	blindfold	clockwise	practice	Guided	1	0.5	-0.25	37.87291	-0.30058	-1.44352	-1.04732	1.12988827937165	-0.464137	12.65536	2.886884
Trial1	2	1	blindfold	clockwise	practice	Guided	1	0.5	-0.25	37.89291	-0.30054	-1.44361	-1.047	1.12963409229244	-0.416796	12.6469	2.952114
Trial1	2	1	blindfold	clockwise	practice	Guided	1	0.5	-0.25	37.91292	-0.30047	-1.44375	-1.04684	1.12947169597069	-0.19039	12.2618	3.034882
Trial1	2	1	blindfold	clockwise	practice	Guided	1	0.5	-0.25	37.93292	-0.30043	-1.44383	-1.04662	1.1292881063201	-0.0042679	12.18986	3.115174
Trial1	2	1	blindfold	clockwise	practice	Guided	1	0.5	-0.25	37.95291	-0.30038	-1.44388	-1.04623	1.12897753640681	0.041724	12.17717	3.267759
Trial1	2	1	blindfold	clockwise	practice	Guided	1	0.5	-0.25	37.97292	-0.3003	-1.44391	-1.04563	1.12849774281422	0.269871	12.04175	3.275768
Trial1	2	1	blindfold	clockwise	practice	Guided	1	0.5	-0.25	37.99292	-0.30017	-1.44397	-1.04341	1.12684141014888	0.454757	11.97827	3.330895
Trial1	2	1	blindfold	clockwise	practice	Guided	1	0.5	-0.25	38.01292	-0.29987	-1.444	-1.04182	1.12550914757184	0.833903	11.88094	3.453378
Trial1	2	1	blindfold	clockwise	practice	Guided	1	0.5	-0.25	38.03291	-0.29973	-1.44407	-1.03987	1.12403858113934	1.048609	11.6355	3.372731
Trial1	2	1	blindfold	clockwise	practice	Guided	1	0.5	-0.25	38.05292	-0.2996	-1.44418	-1.03777	1.12247128824911	1.23323	11.40698	3.213511
Trial1	2	1	blindfold	clockwise	practice	Guided	1	0.5	-0.25	38.07292	-0.29947	-1.4443	-1.03558	1.12084258626273	1.54545	11.11499	3.12028
Trial1	2	1	blindfold	clockwise	practice	Guided	1	0.5	-0.25	38.09291	-0.29931	-1.44444	-1.03114	1.11762074361663	1.857134	10.7172	3.014467
Trial1	2	1	blindfold	clockwise	practice	Guided	1	0.5	-0.25	38.11292	-0.29905	-1.44478	-1.02903	1.11596083925478	2.251609	10.08666	2.762204
Trial1	2	1	blindfold	clockwise	practice	Guided	1	0.5	-0.25	38.13292	-0.29895	-1.44494	-1.02707	1.11452186359517	2.398936	9.765041	2.562543
Trial1	2	1	blindfold	clockwise	practice	Guided	1	0.5	-0.25	38.15292	-0.29887	-1.4451	-1.02549	1.113363410244	2.401325	9.405338	2.306006
Trial1	2	1	blindfold	clockwise	practice	Guided	1	0.5	-0.25	38.17291	-0.29882	-1.44528	-1.02367	1.11206053183902	2.496898	9.049866	2.04128
Trial1	2	1	blindfold	clockwise	practice	Guided	1	0.5	-0.25	38.19292	-0.29875	-1.44559	-1.02343	1.11184328256445	2.635219	8.609759	1.942878
Trial1	2	1	blindfold	clockwise	practice	Guided	1	0.5	-0.25	38.21292	-0.29873	-1.44567	-1.02333	1.11175936494784	2.809867	8.491269	1.964834
Trial1	2	1	blindfold	clockwise	practice	Guided	1	0.5	-0.25	38.23291	-0.29872	-1.44571	-1.02325	1.11169653201801	2.870453	8.266983	1.819312
Trial1	2	1	blindfold	clockwise	practice	Guided	1	0.5	-0.25	38.25291	-0.2987	-1.44578	-1.02316	1.11161956332349	2.955064	8.030003	1.714801
Trial1	2	1	blindfold	clockwise	practice	Guided	1	0.5	-0.25	38.27292	-0.29868	-1.44589	-1.02308	1.11154956134395	3.099267	7.729545	1.649778
Trial1	2	1	blindfold	clockwise	practice	Guided	1	0.5	-0.25	38.29292	-0.29865	-1.44599	-1.0229	1.1114028091729	3.273777	7.780326	1.772632
Trial1	2	1	blindfold	clockwise	practice	Guided	1	0.5	-0.25	38.31291	-0.29859	-1.44604	-1.02281	1.11129710876088	3.442985	7.771863	1.980361
Trial1	2	1	blindfold	clockwise	practice	Guided	1	0.5	-0.25	38.33292	-0.29856	-1.44607	-1.0227	1.11119902773639	3.547036	7.649141	2.017378
Trial1	2	1	blindfold	clockwise	practice	Guided	1	0.5	-0.25	38.35292	-0.29853	-1.44611	-1.02256	1.11108014441198	3.62854	7.691459	2.152618
Trial1	2	1	blindfold	clockwise	practice	Guided	1	0.5	-0.25	38.37291	-0.29849	-1.44612	-1.02226	1.1108427845812	3.629341	7.814181	2.379591
Trial1	2	1	blindfold	clockwise	practice	Guided	1	0.5	-0.25	38.39291	-0.29842	-1.4461	-1.02107	1.1099655246312	3.790672	7.873426	2.507244
Trial1	2	1	blindfold	clockwise	practice	Guided	1	0.5	-0.25	38.41292	-0.2982	-1.44604	-1.01993	1.10901554122447	4.283314	8.025771	2.885715
Trial1	2	1	blindfold	clockwise	practice	Guided	1	0.5	-0.25	38.43292	-0.29805	-1.44598	-1.01829	1.10776956912747	4.439838	8.296606	3.110312
Trial1	2	1	blindfold	clockwise	practice	Guided	1	0.5	-0.25	38.45291	-0.29791	-1.44588	-1.01611	1.10615776626219	4.627975	8.389706	3.135945
Trial1	2	1	blindfold	clockwise	practice	Guided	1	0.5	-0.25	38.47292	-0.29778	-1.44584	-1.01355	1.10429235625987	4.768427	8.317765	3.087949
Trial1	2	1	blindfold	clockwise	practice	Guided	1	0.5	-0.25	38.49292	-0.29767	-1.44585	-1.00733	1.09992094211251	4.853584	8.283911	2.996033
Trial1	2	1	blindfold	clockwise	practice	Guided	1	0.5	-0.25	38.51292	-0.29753	-1.44586	-1.00387	1.09743978703758	5.115537	8.245824	2.976442
Trial1	2	1	blindfold	clockwise	practice	Guided	1	0.5	-0.25	38.53291	-0.29745	-1.44588	-1.00015	1.09482943077968	5.410224	8.182347	2.993288
Trial1	2	1	blindfold	clockwise	practice	Guided	1	0.5	-0.25	38.55292	-0.29733	-1.44592	-0.99628	1.09209384958265	5.551387	7.932671	2.856943
Trial1	2	1	blindfold	clockwise	practice	Guided	1	0.5	-0.25	38.57292	-0.29724	-1.44602	-0.99224	1.08927124036429	5.72029	7.62375	2.639493
Trial1	2	1	blindfold	clockwise	practice	Guided	1	0.5	-0.25	38.59291	-0.29715	-1.44616	-0.98453	1.08396604195154	5.938108	7.4841	2.525097
Trial1	2	1	blindfold	clockwise	practice	Guided	1	0.5	-0.25	38.61292	-0.29703	-1.44625	-0.98101	1.08149543955083	5.929403	7.581432	2.440693
Trial1	2	1	blindfold	clockwise	practice	Guided	1	0.5	-0.25	38.63292	-0.29702	-1.44619	-0.9773	1.0789839057611	6.003686	7.886121	2.597716
Trial1	2	1	blindfold	clockwise	practice	Guided	1	0.5	-0.25	38.65292	-0.29701	-1.44609	-0.97361	1.07649261778047	6.016974	7.970757	2.69784
Trial1	2	1	blindfold	clockwise	practice	Guided	1	0.5	-0.25	38.67291	-0.29699	-1.44603	-0.97007	1.07410143042632	6.054766	7.95383	2.641322
Trial1	2	1	blindfold	clockwise	practice	Guided	1	0.5	-0.25	38.69292	-0.297	-1.44603	-0.96304	1.06940872398911	5.977814	7.843803	2.610837
Trial1	2	1	blindfold	clockwise	practice	Guided	1	0.5	-0.25	38.71292	-0.29702	-1.44603	-0.95922	1.06688045559653	5.864825	8.16542	2.880181
Trial1	2	1	blindfold	clockwise	practice	Guided	1	0.5	-0.25	38.73291	-0.29706	-1.44593	-0.95536	1.0643483168519	5.770331	8.317765	2.959761
Trial1	2	1	blindfold	clockwise	practice	Guided	1	0.5	-0.25	38.75291	-0.2971	-1.44587	-0.95136	1.06173172399555	5.740666	8.241593	2.891527
Trial1	2	1	blindfold	clockwise	practice	Guided	1	0.5	-0.25	38.77292	-0.29712	-1.44587	-0.94695	1.0588388122635	5.723727	8.288142	2.906732
Trial1	2	1	blindfold	clockwise	practice	Guided	1	0.5	-0.25	38.79292	-0.29713	-1.44584	-0.9382499	1.05314016470355	5.695929	8.448951	2.983456
Trial1	2	1	blindfold	clockwise	practice	Guided	1	0.5	-0.25	38.81291	-0.29715	-1.4457	-0.93347	1.05003778781066	5.753614	8.630918	3.077331
Trial1	2	1	blindfold	clockwise	practice	Guided	1	0.5	-0.25	38.83292	-0.29713	-1.44567	-0.92856	1.04683324207209	5.782075	8.6817	3.01295
Trial1	2	1	blindfold	clockwise	practice	Guided	1	0.5	-0.25	38.85292	-0.29712	-1.44564	-0.92366	1.04365614622824	5.831341	8.821349	3.119935
Trial1	2	1	blindfold	clockwise	practice	Guided	1	0.5	-0.25	38.87291	-0.2971	-1.44558	-0.91847	1.04029832087622	5.825914	8.973694	3.094753
Trial1	2	1	blindfold	clockwise	practice	Guided	1	0.5	-0.25	38.89291	-0.2971	-1.44551	-0.90817	1.03370989688859	5.74134	9.066794	3.094058
Trial1	2	1	blindfold	clockwise	practice	Guided	1	0.5	-0.25	38.91292	-0.29714	-1.44544	-0.903	1.0304567819427	5.669986	9.041403	2.983212
Trial1	2	1	blindfold	clockwise	practice	Guided	1	0.5	-0.25	38.93292	-0.29716	-1.44543	-0.89785	1.02721649856618	5.623267	9.100648	2.930396
Trial1	2	1	blindfold	clockwise	practice	Guided	1	0.5	-0.25	38.95291	-0.29717	-1.44544	-0.89275	1.02401544143773	5.606368	9.087953	2.84691
Trial1	2	1	blindfold	clockwise	practice	Guided	1	0.5	-0.25	38.97292	-0.29718	-1.44545	-0.88756	1.02077358599268	5.672709	9.17682	2.936334
Trial1	2	1	blindfold	clockwise	practice	Guided	1	0.5	-0.25	38.99292	-0.29714	-1.44543	-0.8774	1.01442738496871	5.819106	9.231834	3.022232
Trial1	2	1	blindfold	clockwise	practice	Guided	1	0.5	-0.25	39.01292	-0.29703	-1.4454	-0.87245	1.01128671455429	6.083405	9.113343	2.951703
Trial1	2	1	blindfold	clockwise	practice	Guided	1	0.5	-0.25	39.03291	-0.29698	-1.44542	-0.86724	1.00804874317786	6.148049	9.117575	3.104238
Trial1	2	1	blindfold	clockwise	practice	Guided	1	0.5	-0.25	39.05292	-0.29695	-1.44543	-0.86198	1.00481285244559	6.17303	9.197979	3.266954
Trial1	2	1	blindfold	clockwise	practice	Guided	1	0.5	-0.25	39.07292	-0.29691	-1.44543	-0.85652	1.00146494484995	6.282368	9.071025	3.320898
Trial1	2	1	blindfold	clockwise	practice	Guided	1	0.5	-0.25	39.09291	-0.29688	-1.44544	-0.84476	0.994362712324509	6.340308	9.062562	3.217323
Trial1	2	1	blindfold	clockwise	practice	Guided	1	0.5	-0.25	39.11292	-0.29683	-1.44555	-0.8386	0.990650318213755	6.351797	8.622455	3.271054
Trial1	2	1	blindfold	clockwise	practice	Guided	1	0.5	-0.25	39.13292	-0.29679	-1.44565	-0.8321201	0.986781675673283	6.506227	8.669004	3.208916
Trial1	2	1	blindfold	clockwise	practice	Guided	1	0.5	-0.25	39.15292	-0.29675	-1.44571	-0.82502	0.982577526133813	6.566623	8.550514	3.391627
Trial1	2	1	blindfold	clockwise	practice	Guided	1	0.5	-0.25	39.17291	-0.29672	-1.44574	-0.81749	0.978165443409724	6.694211	8.343156	3.452986
Trial1	2	1	blindfold	clockwise	practice	Guided	1	0.5	-0.25	39.19292	-0.29667	-1.4458	-0.80181	0.969111643551495	6.837799	8.245824	3.269856
Trial1	2	1	blindfold	clockwise	practice	Guided	1	0.5	-0.25	39.21292	-0.29652	-1.44596	-0.79373	0.964409890675022	7.091823	8.00038	3.266616
Trial1	2	1	blindfold	clockwise	practice	Guided	1	0.5	-0.25	39.23291	-0.29646	-1.446	-0.78456	0.959219939410181	7.232199	7.890353	3.213331
Trial1	2	1	blindfold	clockwise	practice	Guided	1	0.5	-0.25	39.25291	-0.29638	-1.44606	-0.77596	0.95438725328581	7.411713	7.619518	3.138342
Trial1	2	1	blindfold	clockwise	practice	Guided	1	0.5	-0.25	39.27292	-0.2963	-1.44617	-0.76671	0.949253858208534	7.501689	7.41216	2.939407
Trial1	2	1	blindfold	clockwise	practice	Guided	1	0.5	-0.25	39.29292	-0.29624	-1.44629	-0.74913	0.939749385814648	7.590014	7.132861	2.730552
Trial1	2	1	blindfold	clockwise	practice	Guided	1	0.5	-0.25	39.31291	-0.29613	-1.44658	-0.7406	0.935153104812825	7.897426	6.553104	2.119248
Trial1	2	1	blindfold	clockwise	practice	Guided	1	0.5	-0.25	39.33292	-0.29605	-1.4467	-0.7329	0.931068176572791	8.039588	6.371137	1.906638
Trial1	2	1	blindfold	clockwise	practice	Guided	1	0.5	-0.25	39.35292	-0.29599	-1.4468	-0.72585	0.927379789407871	8.223418	6.112997	1.830909
Trial1	2	1	blindfold	clockwise	practice	Guided	1	0.5	-0.25	39.37291	-0.29592	-1.44693	-0.71929	0.923970665315729	8.362414	5.943725	1.748739
Trial1	2	1	blindfold	clockwise	practice	Guided	1	0.5	-0.25	39.39291	-0.29585	-1.44701	-0.70864	0.918546605817576	8.46654	5.821003	1.584162
Trial1	2	1	blindfold	clockwise	practice	Guided	1	0.5	-0.25	39.41292	-0.29571	-1.44721	-0.70458	0.916404596537241	8.685536	5.372432	1.397454
Trial1	2	1	blindfold	clockwise	practice	Guided	1	0.5	-0.25	39.43292	-0.29565	-1.44731	-0.70133	0.914744612132302	8.819466	5.177769	1.303082
Trial1	2	1	blindfold	clockwise	practice	Guided	1	0.5	-0.25	39.45291	-0.29559	-1.44741	-0.69918	0.91363346067144	9.071564	4.890007	1.161422
Trial1	2	1	blindfold	clockwise	practice	Guided	1	0.5	-0.25	39.47292	-0.29551	-1.44751	-0.69788	0.912925337355845	9.283847	4.801139	1.126701
Trial1	2	1	blindfold	clockwise	practice	Guided	1	0.5	-0.25	39.49292	-0.2954	-1.44758	-0.69749	0.912638169989586	9.454643	4.712271	1.161164
Trial1	2	1	blindfold	clockwise	practice	Guided	1	0.5	-0.25	39.51292	-0.29532	-1.44763	-0.69747	0.912558665712592	9.868413	4.534536	0.949415
Trial1	2	1	blindfold	clockwise	practice	Guided	1	0.5	-0.25	39.53291	-0.2953	-1.44764	-0.69744	0.912526507236911	9.997314	4.437204	0.833615
Trial1	2	1	blindfold	clockwise	practice	Guided	1	0.5	-0.25	39.55292	-0.29527	-1.44765	-0.69742	0.912490560907167	10.09605	4.4499	0.894778
Trial1	2	1	blindfold	clockwise	practice	Guided	1	0.5	-0.25	39.57292	-0.29524	-1.44766	-0.6974	0.912454611333538	10.13365	4.407582	0.904098
Trial1	2	1	blindfold	clockwise	practice	Guided	1	0.5	-0.25	39.59291	-0.29521	-1.44768	-0.69736	0.912408845406009	10.24217	4.242542	0.739527
Trial1	2	1	blindfold	clockwise	practice	Guided	1	0.5	-0.25	39.61292	-0.29514	-1.44773	-0.69735	0.912342922607063	10.41867	4.009793	0.601369
Trial1	2	1	blindfold	clockwise	practice	Guided	1	0.5	-0.25	39.63292	-0.29511	-1.44775	-0.69734	0.912311886261592	10.52254	3.857448	0.432888
Trial1	2	1	blindfold	clockwise	practice	Guided	1	0.5	-0.25	39.65292	-0.29507	-1.44779	-0.69733	0.912272119581912	10.5903	3.700871	0.253309
Trial1	2	1	blindfold	clockwise	practice	Guided	1	0.5	-0.25	39.67291	-0.29504	-1.44783	-0.69733	0.912245964350406	10.73384	3.51044	0.175563
Trial1	2	1	blindfold	clockwise	practice	Guided	1	0.5	-0.25	39.69292	-0.295	-1.44787	-0.69731	0.912201313616094	10.7546	3.476586	0.242
Trial1	2	1	blindfold	clockwise	practice	Guided	1	0.5	-0.25	39.71292	-0.29493	-1.44794	-0.69731	0.912140303061691	10.74664	3.472354	0.263556
Trial1	2	1	blindfold	clockwise	practice	Guided	1	0.5	-0.25	39.73291	-0.2949	-1.44797	-0.6973	0.912109237937091	10.80017	3.51044	0.265478
Trial1	2	1	blindfold	clockwise	practice	Guided	1	0.5	-0.25	39.75291	-0.29487	-1.44799	-0.69728	0.912073346591854	10.785	3.527367	0.425998
Trial1	2	1	blindfold	clockwise	practice	Guided	1	0.5	-0.25	39.77292	-0.29485	-1.44801	-0.69726	0.912046042461656	10.73112	3.662785	0.617752
Trial1	2	1	blindfold	clockwise	practice	Guided	1	0.5	-0.25	39.79292	-0.29483	-1.44802	-0.69721	0.912004091686237	10.75615	3.751653	0.780604
Trial1	2	1	blindfold	clockwise	practice	Guided	1	0.5	-0.25	39.81291	-0.2948	-1.44803	-0.69718	0.911963264307492	10.66265	3.86168	1.184226
Trial1	2	1	blindfold	clockwise	practice	Guided	1	0.5	-0.25	39.83292	-0.29479	-1.44803	-0.69715	0.911939832991333	10.5326	3.789739	1.164848
Trial1	2	1	blindfold	clockwise	practice	Guided	1	0.5	-0.25	39.85292	-0.29479	-1.44804	-0.69711	0.911920223112408	10.36422	3.781275	1.184915
Trial1	2	1	blindfold	clockwise	practice	Guided	1	0.5	-0.25	39.87291	-0.29479	-1.44805	-0.69707	0.911900614565898	10.38425	3.806666	1.335376
Trial1	2	1	blindfold	clockwise	practice	Guided	1	0.5	-0.25	39.89291	-0.29479	-1.44805	-0.697	0.911866310120488	10.37389	3.925157	1.503999
Trial1	2	1	blindfold	clockwise	practice	Guided	1	0.5	-0.25	39.91292	-0.2948	-1.44805	-0.69696	0.911855407379382	10.29181	3.624699	1.25959
Trial1	2	1	blindfold	clockwise	practice	Guided	1	0.5	-0.25	39.93292	-0.29481	-1.44807	-0.6969399	0.911854289947251	10.19878	3.311546	0.969421
Trial1	2	1	blindfold	clockwise	practice	Guided	1	0.5	-0.25	39.95291	-0.29482	-1.4481	-0.69692	0.911853260706963	10.07669	3.281923	0.827681
Trial1	2	1	blindfold	clockwise	practice	Guided	1	0.5	-0.25	39.97292	-0.29484	-1.44812	-0.6969	0.911860846900787	9.834015	3.256532	0.678668
[truncated: 19,886 more rows]
