# Supplementary material for: Assessing kinesthetic proprioceptive function of the upper limb: a novel dynamic movement reproduction task using a robotic arm
Source: PeerJ. 2021 May 3;9:e11301. doi: 10.7717/peerj.11301 (PMC8101453; doi:10.7717/peerj.11301)
Supplement: Supplemental Information 2 [file peerj-09-11301-s002.zip › DMR raw data_Study 2_part 1/HMData_PP016_2019-09-30-11-43-35.txt]

Trial1	1	1	blindfold	clockwise	practice	Guided	1	-0.5	-0.5	0	-0.4774	-1.45073	-1.30024	0.800559105325759	2.172592	-1.467832	-0.597589
Trial1	1	1	blindfold	clockwise	practice	Guided	1	-0.5	-0.5	0.007522583	-0.49752	-1.45063	-1.30019	0.800193815002799	1.65854	-1.078506	-0.399931
Trial1	1	1	blindfold	clockwise	practice	Guided	1	-0.5	-0.5	0.0275116	-0.50571	-1.45055	-1.30017	0.800190317779525	1.316566	-0.972711	-0.373756
Trial1	1	1	blindfold	clockwise	practice	Guided	1	-0.5	-0.5	0.04751587	-0.5132	-1.45047	-1.30015	0.800258909721258	0.974673	-0.748426	-0.283585
Trial1	1	1	blindfold	clockwise	practice	Guided	1	-0.5	-0.5	0.06752014	-0.51926	-1.45038	-1.30016	0.800391693270813	0.653308	-0.494513	-0.34563
Trial1	1	1	blindfold	clockwise	practice	Guided	1	-0.5	-0.5	0.08750916	-0.52448	-1.45027	-1.30016	0.800534312286345	0.407429	-0.375925	-0.349339
Trial1	1	1	blindfold	clockwise	practice	Guided	1	-0.5	-0.5	0.1075134	-0.53315	-1.45013	-1.30012	0.80080654253607	0.434973	-0.024542	-0.208525
Trial1	1	1	blindfold	clockwise	practice	Guided	1	-0.5	-0.5	0.1275177	-0.53659	-1.45001	-1.30004	0.800876294359015	-0.017309	0.017761	0.01416
Trial1	1	1	blindfold	clockwise	practice	Guided	1	-0.5	-0.5	0.147522	-0.53976	-1.44995	-1.29998	0.800967376201659	0.153874	-0.088036	-0.023798
Trial1	1	1	blindfold	clockwise	practice	Guided	1	-0.5	-0.5	0.167511	-0.54267	-1.44999	-1.29998	0.801117101636941	-0.065839	0.030459	0.031375
Trial1	1	1	blindfold	clockwise	practice	Guided	1	-0.5	-0.5	0.1875153	-0.54552	-1.45001	-1.3	0.80129395030719	-0.080379	0.017755	0.0062759
Trial1	1	1	blindfold	clockwise	practice	Guided	1	-0.5	-0.5	0.2075195	-0.55136	-1.45	-1.3	0.801646913825737	-0.05021	0.038916	0.005482
Trial1	1	1	blindfold	clockwise	practice	Guided	1	-0.5	-0.5	0.2275085	-0.55429	-1.44999	-1.30001	0.801849954335175	0.068335	0.034677	0.024533
Trial1	1	1	blindfold	clockwise	practice	Guided	1	-0.5	-0.5	0.2475128	-0.55728	-1.45001	-1.30001	0.802057943290219	0.072057	-0.261532	-0.043173
Trial1	1	1	blindfold	clockwise	practice	Guided	1	-0.5	-0.5	0.2675171	-0.55964	-1.45006	-1.30001	0.802229938347118	0.054283	-0.096451	-0.041827
Trial1	1	1	blindfold	clockwise	practice	Guided	1	-0.5	-0.5	0.2875214	-0.56196	-1.45005	-1.29999	0.802385780929653	-0.058166	0.034736	-0.020031
Trial1	1	1	blindfold	clockwise	practice	Guided	1	-0.5	-0.5	0.3075104	-0.56675	-1.44998	-1.3	0.80277984832035	-0.032792	-0.066837	-0.014035
Trial1	1	1	blindfold	clockwise	practice	Guided	1	-0.5	-0.5	0.3275146	-0.56912	-1.45002	-1.3	0.802980383761621	0.019787	0.0093428	-0.026563
Trial1	1	1	blindfold	clockwise	practice	Guided	1	-0.5	-0.5	0.3475189	-0.57144	-1.44999	-1.3	0.803183412837406	0.12278	0.05164	-0.022017
Trial1	1	1	blindfold	clockwise	practice	Guided	1	-0.5	-0.5	0.3675079	-0.57354	-1.44998	-1.30001	0.803382893183912	0.060643	-0.058384	-0.017155
Trial1	1	1	blindfold	clockwise	practice	Guided	1	-0.5	-0.5	0.3875122	-0.5755	-1.45002	-1.3	0.803554712159735	-0.035973	0.022031	0.0031111
Trial1	1	1	blindfold	clockwise	practice	Guided	1	-0.5	-0.5	0.4075165	-0.57936	-1.44998	-1.3	0.803926572899459	-0.062884	-0.071089	0.0010619
Trial1	1	1	blindfold	clockwise	practice	Guided	1	-0.5	-0.5	0.4275208	-0.58126	-1.45002	-1.3	0.804116350886844	0.015887	-0.011831	0.036918
Trial1	1	1	blindfold	clockwise	practice	Guided	1	-0.5	-0.5	0.4475098	-0.58316	-1.45	-1.3	0.804310578386804	0.070875	0.077023	-0.0011985
Trial1	1	1	blindfold	clockwise	practice	Guided	1	-0.5	-0.5	0.467514	-0.5849	-1.44998	-1.3	0.804492347611687	0.068835	-0.058401	-0.026335
Trial1	1	1	blindfold	clockwise	practice	Guided	1	-0.5	-0.5	0.4875183	-0.58654	-1.45001	-1.3	0.804667069348188	0.056848	-0.024531	-0.0096015
Trial1	1	1	blindfold	clockwise	practice	Guided	1	-0.5	-0.5	0.5075226	-0.58949	-1.44998	-1.3	0.804989678919973	-0.070417	-0.02455	0.018613
Trial1	1	1	blindfold	clockwise	practice	Guided	1	-0.5	-0.5	0.5275116	-0.59098	-1.45	-1.3	0.805156682202175	-0.042741	-0.037232	-0.025755
Trial1	1	1	blindfold	clockwise	practice	Guided	1	-0.5	-0.5	0.5475159	-0.59237	-1.45001	-1.3	0.805314929539939	0.025157	0.07279	-0.014418
Trial1	1	1	blindfold	clockwise	practice	Guided	1	-0.5	-0.5	0.5675201	-0.59374	-1.44998	-1.3	0.805473220386636	0.109751	0.00083881	-0.017111
Trial1	1	1	blindfold	clockwise	practice	Guided	1	-0.5	-0.5	0.5875092	-0.59499	-1.45	-1.3	0.805619653845063	0.050031	-0.033005	0.017251
Trial1	1	1	blindfold	clockwise	practice	Guided	1	-0.5	-0.5	0.6075134	-0.59726	-1.44999	-1.3	0.805890458424445	-0.08952	0.013533	0.0034045
Trial1	1	1	blindfold	clockwise	practice	Guided	1	-0.5	-0.5	0.6275177	-0.5983	-1.44999	-1.3	0.806016631221848	-0.07348	-0.071095	-0.018972
Trial1	1	1	blindfold	clockwise	practice	Guided	1	-0.5	-0.5	0.647522	-0.59943	-1.45002	-1.3	0.806155229160464	-0.028429	0.055864	-0.014242
Trial1	1	1	blindfold	clockwise	practice	Guided	1	-0.5	-0.5	0.667511	-0.60044	-1.44999	-1.3	0.806280424166596	0.070864	0.00083716	-0.0013571
Trial1	1	1	blindfold	clockwise	practice	Guided	1	-0.5	-0.5	0.6875153	-0.60141	-1.44999	-1.3	0.806401834173329	0.083111	-0.020318	-0.0042953
Trial1	1	1	blindfold	clockwise	practice	Guided	1	-0.5	-0.5	0.7075195	-0.603	-1.45	-1.3	0.806603322991528	-0.0056062	0.026227	-0.0076854
Trial1	1	1	blindfold	clockwise	practice	Guided	1	-0.5	-0.5	0.7275085	-0.60372	-1.44999	-1.3	0.806695583253582	-0.076903	-0.054176	-0.0059827
Trial1	1	1	blindfold	clockwise	practice	Guided	1	-0.5	-0.5	0.7475128	-0.60446	-1.45001	-1.3	0.806791060630488	-0.056018	0.0093113	0.030222
Trial1	1	1	blindfold	clockwise	practice	Guided	1	-0.5	-0.5	0.7675171	-0.60519	-1.45	-1.3	0.806885899866981	-0.014095	0.072776	-0.0027612
Trial1	1	1	blindfold	clockwise	practice	Guided	1	-0.5	-0.5	0.7875214	-0.60584	-1.44998	-1.3	0.806970901019213	0.044942	-0.024559	0.0091852
Trial1	1	1	blindfold	clockwise	practice	Guided	1	-0.5	-0.5	0.8075104	-0.60692	-1.45	-1.3	0.807113257813367	-0.0025708	0.043152	-0.02479
Trial1	1	1	blindfold	clockwise	practice	Guided	1	-0.5	-0.5	0.8275146	-0.60736	-1.44999	-1.3	0.807171663564187	-0.023347	-0.011868	-0.015677
Trial1	1	1	blindfold	clockwise	practice	Guided	1	-0.5	-0.5	0.8475189	-0.60778	-1.45	-1.3	0.807227630678882	-0.071066	-0.011859	0.010434
Trial1	1	1	blindfold	clockwise	practice	Guided	1	-0.5	-0.5	0.8675079	-0.60821	-1.45001	-1.3	0.807285162564349	0.0073739	0.072772	-0.012974
Trial1	1	1	blindfold	clockwise	practice	Guided	1	-0.5	-0.5	0.8875122	-0.60864	-1.44998	-1.3	0.807342911402879	0.011456	-0.016105	-0.017531
Trial1	1	1	blindfold	clockwise	practice	Guided	1	-0.5	-0.5	0.9075165	-0.60923	-1.45001	-1.3	0.807422511855949	-0.0082961	0.034684	0.013627
Trial1	1	1	blindfold	clockwise	practice	Guided	1	-0.5	-0.5	0.9275208	-0.60941	-1.44999	-1.3	0.807446883184355	-0.024054	-0.020339	-0.014555
Trial1	1	1	blindfold	clockwise	practice	Guided	1	-0.5	-0.5	0.9475098	-0.60956	-1.45	-1.3	0.80746722541203	-0.068388	-0.049955	-0.010839
Trial1	1	1	blindfold	clockwise	practice	Guided	1	-0.5	-0.5	0.967514	-0.60974	-1.45001	-1.3	0.807491660860993	0.023118	0.038916	0.015215
Trial1	1	1	blindfold	clockwise	practice	Guided	1	-0.5	-0.5	0.9875183	-0.6099	-1.44999	-1.3	0.807513426020258	-0.020647	0.026211	-0.02748
Trial1	1	1	blindfold	clockwise	practice	Guided	1	-0.5	-0.5	1.007523	-0.61003	-1.45001	-1.3	0.80753112856589	0.052387	-0.011866	-0.008309
Trial1	1	1	blindfold	clockwise	practice	Guided	1	-0.5	-0.5	1.027512	-0.61003	-1.45	-1.3	0.80753112856589	0.0025472	0.021979	-0.016777
Trial1	1	1	blindfold	clockwise	practice	Guided	1	-0.5	-0.5	1.047516	-0.61002	-1.45	-1.3	0.807529772349097	0.010487	-0.058424	0.024707
Trial1	1	1	blindfold	clockwise	practice	Guided	1	-0.5	-0.5	1.06752	-0.61003	-1.45	-1.3	0.80753112856589	-0.036658	-0.016099	-0.0050575
Trial1	1	1	blindfold	clockwise	practice	Guided	1	-0.5	-0.5	1.087509	-0.61003	-1.45	-1.3	0.80753112856589	0.0023302	0.04314	0.033821
Trial1	1	1	blindfold	clockwise	practice	Guided	1	-0.5	-0.5	1.107513	-0.61002	-1.45	-1.3	0.807529772349097	0.012815	0.021985	-0.00077543
Trial1	1	1	blindfold	clockwise	practice	Guided	1	-0.5	-0.5	1.127518	-0.61001	-1.45	-1.3	0.807528400012778	0.027865	0.055834	0.019036
Trial1	1	1	blindfold	clockwise	practice	Guided	1	-0.5	-0.5	1.147522	-0.61	-1.44999	-1.3	0.807527044038268	-0.012399	-0.016112	0.018196
Trial1	1	1	blindfold	clockwise	practice	Guided	1	-0.5	-0.5	1.167511	-0.61	-1.45	-1.3	0.807527044038268	-0.020691	-0.037265	-0.02747
Trial1	1	1	blindfold	clockwise	practice	Guided	1	-0.5	-0.5	1.187515	-0.61001	-1.45	-1.3	0.807528400012778	-0.055458	0.021975	-0.016125
Trial1	1	1	blindfold	clockwise	practice	Guided	1	-0.5	-0.5	1.20752	-0.61	-1.45	-1.3	0.807527044038268	0.015839	-0.024574	-0.01184
Trial1	1	1	blindfold	clockwise	practice	Guided	1	-0.5	-0.5	1.227509	-0.60999	-1.45	-1.3	0.807525680065654	0.026452	0.030437	0.0022994
Trial1	1	1	blindfold	clockwise	practice	Guided	1	-0.5	-0.5	1.247513	-0.60998	-1.44999	-1.3	0.807524316214908	-0.0031942	0.00504	0.021643
Trial1	1	1	blindfold	clockwise	practice	Guided	1	-0.5	-0.5	1.267517	-0.60997	-1.45	-1.3	0.807522960603104	-0.00086335	-0.024578	-0.036207
Trial1	1	1	blindfold	clockwise	practice	Guided	1	-0.5	-0.5	1.287521	-0.60998	-1.45	-1.3	0.807524316214908	0.017929	0.051593	0.0072288
Trial1	1	1	blindfold	clockwise	practice	Guided	1	-0.5	-0.5	1.30751	-0.60998	-1.45	-1.3	0.807524316214908	-0.015565	-0.0076541	-0.047552
Trial1	1	1	blindfold	clockwise	practice	Guided	1	-0.5	-0.5	1.327515	-0.60997	-1.45	-1.3	0.807522960603104	0.026794	0.021972	0.0064881
Trial1	1	1	blindfold	clockwise	practice	Guided	1	-0.5	-0.5	1.347519	-0.60997	-1.45	-1.3	0.807522960603104	0.037985	0.026197	-0.019739
Trial1	1	1	blindfold	clockwise	practice	Guided	1	-0.5	-0.5	1.367508	-0.60996	-1.45	-1.3	0.807521596995371	0.0028563	-0.016119	-0.012579
Trial1	1	1	blindfold	clockwise	practice	Guided	1	-0.5	-0.5	1.387512	-0.60996	-1.45	-1.3	0.807521596995371	0.0014556	-0.016114	-0.029319
Trial1	1	1	blindfold	clockwise	practice	Guided	1	-0.5	-0.5	1.407516	-0.60997	-1.45	-1.3	0.807522960603104	-0.0067069	-0.011889	-0.020203
Trial1	1	1	blindfold	clockwise	practice	Guided	1	-0.5	-0.5	1.427521	-0.60997	-1.45	-1.3	0.807522960603104	0.013485	0.0050433	0.0076095
Trial1	1	1	blindfold	clockwise	practice	Guided	1	-0.5	-0.5	1.44751	-0.60996	-1.45	-1.3	0.807521596995371	0.026432	0.026195	0.0023105
Trial1	1	1	blindfold	clockwise	practice	Guided	1	-0.5	-0.5	1.467514	-0.60996	-1.45	-1.3	0.807521596995371	0.01277	-0.020357	-0.00075966
Trial1	1	1	blindfold	clockwise	practice	Guided	1	-0.5	-0.5	1.487518	-0.60995	-1.45	-1.3	0.807520233509507	-0.023411	-0.028817	-0.0061535
Trial1	1	1	blindfold	clockwise	practice	Guided	1	-0.5	-0.5	1.507523	-0.60995	-1.45	-1.3	0.807520233509507	-0.0019405	-0.033055	-0.016385
Trial1	1	1	blindfold	clockwise	practice	Guided	1	-0.5	-0.5	1.527512	-0.60995	-1.45	-1.3	0.807520233509507	0.007979	-0.033049	-0.0045707
Trial1	1	1	blindfold	clockwise	practice	Guided	1	-0.5	-0.5	1.547516	-0.60995	-1.45	-1.3	0.807520233509507	0.018948	0.009268	0.019798
Trial1	1	1	blindfold	clockwise	practice	Guided	1	-0.5	-0.5	1.56752	-0.60995	-1.45	-1.3	0.807520233509507	-0.0056846	0.017727	-0.0076413
Trial1	1	1	blindfold	clockwise	practice	Guided	1	-0.5	-0.5	1.587509	-0.60994	-1.45	-1.3	0.807518870145514	-0.0012556	0.013499	-0.0080104
Trial1	1	1	blindfold	clockwise	practice	Guided	1	-0.5	-0.5	1.607513	-0.60994	-1.45	-1.3	0.807518870145514	-0.0016073	0.026188	-0.012195
Trial1	1	1	blindfold	clockwise	practice	Guided	1	-0.5	-0.5	1.627518	-0.60994	-1.45	-1.3	0.807518870145514	0.0138	-0.0076642	-0.00075318
Trial1	1	1	blindfold	clockwise	practice	Guided	1	-0.5	-0.5	1.647522	-0.60994	-1.45	-1.3	0.807518870145514	0.0024725	0.013496	-0.01675
Trial1	1	1	blindfold	clockwise	practice	Guided	1	-0.5	-0.5	1.667511	-0.60994	-1.45	-1.3	0.807518870145514	0.017176	-0.0034385	-0.0011228
Trial1	1	1	blindfold	clockwise	practice	Guided	1	-0.5	-0.5	1.687515	-0.60994	-1.45	-1.3	0.807518870145514	0.017521	-0.020364	0.0030654
Trial1	1	1	blindfold	clockwise	practice	Guided	1	-0.5	-0.5	1.70752	-0.60993	-1.45	-1.3	0.807517515017568	-0.0012731	0.017718	-0.0080015
Trial1	1	1	blindfold	clockwise	practice	Guided	1	-0.5	-0.5	1.727509	-0.60993	-1.45	-1.3	0.807517515017568	-0.005706	-0.0076714	-0.0065136
Trial1	1	1	blindfold	clockwise	practice	Guided	1	-0.5	-0.5	1.747513	-0.60993	-1.45	-1.3	0.807517515017568	0.012733	0.03465	-0.00074358
Trial1	1	1	blindfold	clockwise	practice	Guided	1	-0.5	-0.5	1.767517	-0.60993	-1.45	-1.3	0.807517515017568	0.050186	0.038877	-0.033386
Trial1	1	1	blindfold	clockwise	practice	Guided	1	-0.5	-0.5	1.787521	-0.60993	-1.45	-1.3	0.807517515017568	0.01751	-0.003443	0.0030738
Trial1	1	1	blindfold	clockwise	practice	Guided	1	-0.5	-0.5	1.80751	-0.60993	-1.45	-1.3	0.807517515017568	0.024617	0.047333	-0.018597
Trial1	1	1	blindfold	clockwise	practice	Guided	1	-0.5	-0.5	1.827515	-0.60993	-1.45	-1.3	0.807517515017568	0.026371	0.0050126	-0.0071557
Trial1	1	1	blindfold	clockwise	practice	Guided	1	-0.5	-0.5	1.847519	-0.60993	-1.45	-1.3	0.807517515017568	0.020533	-0.033072	-0.01404
Trial1	1	1	blindfold	clockwise	practice	Guided	1	-0.5	-0.5	1.867508	-0.60992	-1.45	-1.3	0.807516143783142	0.0061766	0.00077864	-0.0045532
Trial1	1	1	blindfold	clockwise	practice	Guided	1	-0.5	-0.5	1.887512	-0.60992	-1.45	-1.3	0.807516143783142	-0.036065	-0.020383	0.0033483
Trial1	1	1	blindfold	clockwise	practice	Guided	1	-0.5	-0.5	1.907516	-0.60992	-1.45	-1.3	0.807516143783142	0.0031383	0.030397	-0.007993
Trial1	1	1	blindfold	clockwise	practice	Guided	1	-0.5	-0.5	1.927521	-0.60992	-1.45	-1.3	0.807516143783142	0.021928	0.013465	0.0027054
Trial1	1	1	blindfold	clockwise	practice	Guided	1	-0.5	-0.5	1.94751	-0.60992	-1.45	-1.3	0.807516143783142	0.012005	-0.020387	-0.009105
Trial1	1	1	blindfold	clockwise	practice	Guided	1	-0.5	-0.5	1.967514	-0.60992	-1.45	-1.3	0.807516143783142	-0.010869	0.017698	-0.015614
Trial1	1	1	blindfold	clockwise	practice	Guided	1	-0.5	-0.5	1.987518	-0.60992	-1.45	-1.3	0.807516143783142	0.016789	0.017694	-0.005287
Trial1	1	1	blindfold	clockwise	practice	Guided	1	-0.5	-0.5	2.007523	-0.60992	-1.45	-1.3	0.807516143783142	-0.066417	0.0092331	0.014328
Trial1	1	1	blindfold	clockwise	practice	Guided	1	-0.5	-0.5	2.027512	-0.60992	-1.45	-1.3	0.807516143783142	0.023903	0.0049996	-0.026959
Trial1	1	1	blindfold	clockwise	practice	Guided	1	-0.5	-0.5	2.047516	-0.60992	-1.45	-1.3	0.807516143783142	-0.027208	0.00076764	0.0026131
Trial1	1	1	blindfold	clockwise	practice	Guided	1	-0.5	-0.5	2.06752	-0.60992	-1.45	-1.3	0.807516143783142	-0.0078383	0.017695	-0.030771
Trial1	1	1	blindfold	clockwise	practice	Guided	1	-0.5	-0.5	2.087509	-0.60992	-1.45	-1.3	0.807516143783142	0.015509	0.026155	0.032753
Trial1	1	1	blindfold	clockwise	practice	Guided	1	-0.5	-0.5	2.107513	-0.60991	-1.45	-1.3	0.807514788897489	0.027397	-0.0034662	0.014896
Trial1	1	1	blindfold	clockwise	practice	Guided	1	-0.5	-0.5	2.127518	-0.60991	-1.45	-1.3	0.807514788897489	-0.010187	0.038845	-0.0072422
Trial1	1	1	blindfold	clockwise	practice	Guided	1	-0.5	-0.5	2.147522	-0.60991	-1.45	-1.3	0.807514788897489	-0.0061043	-0.016169	-0.011798
Trial1	1	1	blindfold	clockwise	practice	Guided	1	-0.5	-0.5	2.167511	-0.60991	-1.45	-1.3	0.807514788897489	0.011632	0.0049914	-0.013283
Trial1	1	1	blindfold	clockwise	practice	Guided	1	-0.5	-0.5	2.187515	-0.6099	-1.45	-1.3	0.807513426020258	-0.021043	-0.011939	0.023173
Trial1	1	1	blindfold	clockwise	practice	Guided	1	-0.5	-0.5	2.20752	-0.6099	-1.45	-1.3	0.807513426020258	0.0041549	-0.020405	0.0027179
Trial1	1	1	blindfold	clockwise	practice	Guided	1	-0.5	-0.5	2.227509	-0.6099	-1.45	-1.3	0.807513426020258	0.017454	0.021912	0.0030902
Trial1	1	1	blindfold	clockwise	practice	Guided	1	-0.5	-0.5	2.247513	-0.6099	-1.45	-1.3	0.807513426020258	-0.0091565	0.013443	0.0053218
Trial1	1	1	blindfold	clockwise	practice	Guided	1	-0.5	-0.5	2.267517	-0.6099	-1.45	-1.3	0.807513426020258	0.011961	0.013443	-0.0090923
Trial1	1	1	blindfold	clockwise	practice	Guided	1	-0.5	-0.5	2.287521	-0.60989	-1.45	-1.3	0.807512063264901	-0.00099503	0.00074351	-0.0037896
Trial1	1	1	blindfold	clockwise	practice	Guided	1	-0.5	-0.5	2.30751	-0.60989	-1.45	-1.3	0.807512063264901	0.017789	-0.011953	0.0072801
Trial1	1	1	blindfold	clockwise	practice	Guided	1	-0.5	-0.5	2.327515	-0.60989	-1.45	-1.3	0.807512063264901	-0.018039	0.01767	0.006069
Trial1	1	1	blindfold	clockwise	practice	Guided	1	-0.5	-0.5	2.347519	-0.60989	-1.45	-1.3	0.807512063264901	-0.010224	0.00073897	-0.0072325
Trial1	1	1	blindfold	clockwise	practice	Guided	1	-0.5	-0.5	2.367508	-0.60989	-1.45	-1.3	0.807512063264901	0.0030785	-0.0077241	-0.0083464
Trial1	1	1	blindfold	clockwise	practice	Guided	1	-0.5	-0.5	2.387512	-0.60989	-1.45	-1.3	0.807512063264901	0.023968	0.0092035	0.029325
Trial1	1	1	blindfold	clockwise	practice	Guided	1	-0.5	-0.5	2.407516	-0.60988	-1.45	-1.3	0.807510708741971	0.019055	0.051517	-0.030756
Trial1	1	1	blindfold	clockwise	practice	Guided	1	-0.5	-0.5	2.427521	-0.60988	-1.45	-1.3	0.807510708741971	0.0051725	0.013432	0.016768
Trial1	1	1	blindfold	clockwise	practice	Guided	1	-0.5	-0.5	2.44751	-0.60988	-1.45	-1.3	0.807510708741971	0.002716	-0.011961	-0.012529
Trial1	1	1	blindfold	clockwise	practice	Guided	1	-0.5	-0.5	2.467514	-0.60988	-1.45	-1.3	0.807510708741971	0.027568	0.00073247	-0.035684
Trial1	1	1	blindfold	clockwise	practice	Guided	1	-0.5	-0.5	2.487518	-0.60988	-1.45	-1.3	0.807510708741971	0.021502	0.038819	-0.001457
Trial1	1	1	blindfold	clockwise	practice	Guided	1	-0.5	-0.5	2.507523	-0.60988	-1.45	-1.3	0.807510708741971	0.023131	-0.011967	-0.035312
Trial1	1	1	blindfold	clockwise	practice	Guided	1	-0.5	-0.5	2.527512	-0.60988	-1.45	-1.3	0.807510708741971	-0.010239	0.0091925	-0.007226
Trial1	1	1	blindfold	clockwise	practice	Guided	1	-0.5	-0.5	2.547516	-0.60988	-1.45	-1.3	0.807510708741971	0.037134	0.0091906	-0.028054
Trial1	1	1	blindfold	clockwise	practice	Guided	1	-0.5	-0.5	2.56752	-0.60988	-1.45	-1.3	0.807510708741971	0.042968	-0.01197	-0.011684
Trial1	1	1	blindfold	clockwise	practice	Guided	1	-0.5	-0.5	2.587509	-0.60988	-1.45	-1.3	0.807510708741971	0.021145	-0.0035042	-0.0056386
Trial1	1	1	blindfold	clockwise	practice	Guided	1	-0.5	-0.5	2.607513	-0.60987	-1.45	-1.3	0.807509346229638	0.035145	0.0091867	0.0016179
Trial1	1	1	blindfold	clockwise	practice	Guided	1	-0.5	-0.5	2.627518	-0.60987	-1.45	-1.3	0.807509346229638	0.00071979	-0.011971	0.017147
Trial1	1	1	blindfold	clockwise	practice	Guided	1	-0.5	-0.5	2.647522	-0.60987	-1.45	-1.3	0.807509346229638	-0.0024406	0.017648	-0.02052
Trial1	1	1	blindfold	clockwise	practice	Guided	1	-0.5	-0.5	2.667511	-0.60987	-1.45	-1.3	0.807509346229638	-0.015746	0.030342	-0.019403
Trial1	1	1	blindfold	clockwise	practice	Guided	1	-0.5	-0.5	2.687515	-0.60987	-1.45	-1.3	0.807509346229638	0.045405	-0.020441	0.017623
Trial1	1	1	blindfold	clockwise	practice	Guided	1	-0.5	-0.5	2.70752	-0.60986	-1.45	-1.3	0.80750798383918	0.01739	-0.01621	0.003112
Trial1	1	1	blindfold	clockwise	practice	Guided	1	-0.5	-0.5	2.727509	-0.60986	-1.45	-1.3	0.80750798383918	0.016686	0.0049507	-0.0052579
Trial1	1	1	blindfold	clockwise	practice	Guided	1	-0.5	-0.5	2.747513	-0.60986	-1.45	-1.3	0.80750798383918	-0.00035551	0.00071607	0.0046012
Trial1	1	1	blindfold	clockwise	practice	Guided	1	-0.5	-0.5	2.767517	-0.60986	-1.45	-1.3	0.80750798383918	-0.0068966	0.026104	-0.020139
Trial1	1	1	blindfold	clockwise	practice	Guided	1	-0.5	-0.5	2.787521	-0.60986	-1.45	-1.3	0.80750798383918	0.014922	0.009177	-0.026182
Trial1	1	1	blindfold	clockwise	practice	Guided	1	-0.5	-0.5	2.80751	-0.60985	-1.45	-1.3	0.807506621570597	-0.018105	-0.016218	0.0060913
Trial1	1	1	blindfold	clockwise	practice	Guided	1	-0.5	-0.5	2.827515	-0.60985	-1.45	-1.3	0.807506621570597	0.031725	0.034562	0.014561
Trial1	1	1	blindfold	clockwise	practice	Guided	1	-0.5	-0.5	2.847519	-0.60985	-1.45	-1.3	0.807506621570597	0.022502	0.026097	0.01112
Trial1	1	1	blindfold	clockwise	practice	Guided	1	-0.5	-0.5	2.867508	-0.60985	-1.45	-1.3	0.807506621570597	0.0060409	0.034558	-0.015576
Trial1	1	1	blindfold	clockwise	practice	Guided	1	-0.5	-0.5	2.887512	-0.60985	-1.45	-1.3	0.807506621570597	-0.011699	0.0091649	-0.023946
Trial1	1	1	blindfold	clockwise	practice	Guided	1	-0.5	-0.5	2.907516	-0.60985	-1.45	-1.3	0.807506621570597	0.022721	-0.0035325	-0.039473
Trial1	1	1	blindfold	clockwise	practice	Guided	1	-0.5	-0.5	2.927521	-0.60985	-1.45	-1.3	0.807506621570597	-0.0079712	0.00069765	-0.032685
Trial1	1	1	blindfold	clockwise	practice	Guided	1	-0.5	-0.5	2.94751	-0.60985	-1.45	-1.3	0.807506621570597	0.012222	0.0007001	-0.0048725
Trial1	1	1	blindfold	clockwise	practice	Guided	1	-0.5	-0.5	2.967514	-0.60985	-1.45	-1.3	0.807506621570597	0.023068	0.0006973	-0.035284
Trial1	1	1	blindfold	clockwise	practice	Guided	1	-0.5	-0.5	2.987518	-0.60985	-1.45	-1.3	0.807506621570597	0.031709	0.0049267	0.01457
Trial1	1	1	blindfold	clockwise	practice	Guided	1	-0.5	-0.5	3.007523	-0.60984	-1.45	-1.3	0.807505267531548	0.035664	-0.0077704	-0.044765
Trial1	1	1	blindfold	clockwise	practice	Guided	1	-0.5	-0.5	3.027512	-0.60984	-1.45	-1.3	0.807505267531548	-0.010662	-0.012003	-0.011379
Trial1	1	1	blindfold	clockwise	practice	Guided	1	-0.5	-0.5	3.047516	-0.60984	-1.45	-1.3	0.807505267531548	0.017698	0.00069232	0.0073176
Trial1	1	1	blindfold	clockwise	practice	Guided	1	-0.5	-0.5	3.06752	-0.60984	-1.45	-1.3	0.807505267531548	0.0026413	0.01762	-0.012493
Trial1	1	1	blindfold	clockwise	practice	Guided	1	-0.5	-0.5	3.087509	-0.60984	-1.45	-1.3	0.807505267531548	0.0026405	0.021849	6.2797E-05
Trial1	1	1	blindfold	clockwise	practice	Guided	1	-0.5	-0.5	3.107513	-0.60984	-1.45	-1.3	0.807505267531548	-0.0041281	0.0049204	0.013363
Trial1	1	1	blindfold	clockwise	practice	Guided	1	-0.5	-0.5	3.127518	-0.60984	-1.45	-1.3	0.807505267531548	0.0077696	-0.016241	-0.004492
Trial1	1	1	blindfold	clockwise	practice	Guided	1	-0.5	-0.5	3.147522	-0.60984	-1.45	-1.3	0.807505267531548	0.032621	0.00068673	-0.027647
Trial1	1	1	blindfold	clockwise	practice	Guided	1	-0.5	-0.5	3.167511	-0.60983	-1.45	-1.3	0.807503897399064	0.037402	0.021845	-0.023832
Trial1	1	1	blindfold	clockwise	practice	Guided	1	-0.5	-0.5	3.187515	-0.60983	-1.45	-1.3	0.807503897399064	0.0143	-0.016243	0.020252
Trial1	1	1	blindfold	clockwise	practice	Guided	1	-0.5	-0.5	3.20752	-0.60983	-1.45	-1.3	0.807503897399064	-0.0021658	0.0091481	-0.0163
Trial1	1	1	blindfold	clockwise	practice	Guided	1	-0.5	-0.5	3.227509	-0.60983	-1.45	-1.3	0.807503897399064	0.021759	-0.0035501	0.002771
Trial1	1	1	blindfold	clockwise	practice	Guided	1	-0.5	-0.5	3.247513	-0.60983	-1.45	-1.3	0.807503897399064	-0.006605	0.013377	-0.015925
Trial1	1	1	blindfold	clockwise	practice	Guided	1	-0.5	-0.5	3.267517	-0.60983	-1.45	-1.3	0.807503897399064	0.016969	0.013377	-0.0010407
Trial1	1	1	blindfold	clockwise	practice	Guided	1	-0.5	-0.5	3.287521	-0.60982	-1.45	-1.3	0.807502543602318	0.022802	0.017605	0.015331
Trial1	1	1	blindfold	clockwise	practice	Guided	1	-0.5	-0.5	3.30751	-0.60982	-1.45	-1.3	0.807502543602318	0.0066915	0.034531	-0.017035
Trial1	1	1	blindfold	clockwise	practice	Guided	1	-0.5	-0.5	3.327515	-0.60982	-1.45	-1.3	0.807502543602318	-0.011398	0.047224	-0.019733
Trial1	1	1	blindfold	clockwise	practice	Guided	1	-0.5	-0.5	3.347519	-0.60982	-1.45	-1.3	0.807502543602318	0.015908	-0.024718	-0.013591
Trial1	1	1	blindfold	clockwise	practice	Guided	1	-0.5	-0.5	3.367508	-0.60982	-1.45	-1.3	0.807502543602318	-0.0018336	-0.012025	-0.012103
Trial1	1	1	blindfold	clockwise	practice	Guided	1	-0.5	-0.5	3.387512	-0.60982	-1.45	-1.3	0.807502543602318	-0.0045178	0.03029	0.0091971
Trial1	1	1	blindfold	clockwise	practice	Guided	1	-0.5	-0.5	3.407516	-0.60981	-1.45	-1.3	0.807501181820521	0.019975	-0.0035665	-0.018142
Trial1	1	1	blindfold	clockwise	practice	Guided	1	-0.5	-0.5	3.427521	-0.60981	-1.45	-1.3	0.807501181820521	0.032351	0.0091289	0.022969
Trial1	1	1	blindfold	clockwise	practice	Guided	1	-0.5	-0.5	3.44751	-0.60981	-1.45	-1.3	0.807501181820521	0.012505	-0.012032	-0.00065746
Trial1	1	1	blindfold	clockwise	practice	Guided	1	-0.5	-0.5	3.467514	-0.60981	-1.45	-1.3	0.807501181820521	-0.0062839	-0.037423	-0.011727
Trial1	1	1	blindfold	clockwise	practice	Guided	1	-0.5	-0.5	3.487518	-0.60981	-1.45	-1.3	0.807501181820521	0.01799	-0.012031	0.008458
Trial1	1	1	blindfold	clockwise	practice	Guided	1	-0.5	-0.5	3.507523	-0.60981	-1.45	-1.3	0.807501181820521	0.012852	-0.016263	0.0035301
Trial1	1	1	blindfold	clockwise	practice	Guided	1	-0.5	-0.5	3.527512	-0.60981	-1.45	-1.3	0.807501181820521	0.0098196	0.013358	0.020645
Trial1	1	1	blindfold	clockwise	practice	Guided	1	-0.5	-0.5	3.547516	-0.60981	-1.45	-1.3	0.807501181820521	-0.00010525	0.013354	0.0088329
Trial1	1	1	blindfold	clockwise	practice	Guided	1	-0.5	-0.5	3.56752	-0.6098	-1.45	-1.3	0.807499820160602	0.0073582	0.00065854	-0.008652
Trial1	1	1	blindfold	clockwise	practice	Guided	1	-0.5	-0.5	3.587509	-0.6098	-1.45	-1.3	0.807499820160602	-0.0015127	0.017584	-0.0079088
Trial1	1	1	blindfold	clockwise	practice	Guided	1	-0.5	-0.5	3.607513	-0.6098	-1.45	-1.3	0.807499820160602	-0.0041954	-0.0035775	0.013389
Trial1	1	1	blindfold	clockwise	practice	Guided	1	-0.5	-0.5	3.627518	-0.6098	-1.45	-1.3	0.807499820160602	0.0019913	0.026044	0.022875
Trial1	1	1	blindfold	clockwise	practice	Guided	1	-0.5	-0.5	3.647522	-0.6098	-1.45	-1.3	0.807499820160602	0.040146	-0.016276	0.0096742
Trial1	1	1	blindfold	clockwise	practice	Guided	1	-0.5	-0.5	3.667511	-0.6098	-1.45	-1.3	0.807499820160602	0.011206	-0.0035819	0.037389
Trial1	1	1	blindfold	clockwise	practice	Guided	1	-0.5	-0.5	3.687515	-0.6098	-1.45	-1.3	0.807499820160602	-0.030109	0.00064908	0.023991
Trial1	1	1	blindfold	clockwise	practice	Guided	1	-0.5	-0.5	3.70752	-0.6098	-1.45	-1.3	0.807499820160602	0.025433	-0.0035848	-0.0059508
Trial1	1	1	blindfold	clockwise	practice	Guided	1	-0.5	-0.5	3.727509	-0.6098	-1.45	-1.3	0.807499820160602	0.012479	-0.01628	-0.0006517
Trial1	1	1	blindfold	clockwise	practice	Guided	1	-0.5	-0.5	3.747513	-0.6098	-1.45	-1.3	0.807499820160602	0.035353	0.0048772	0.0058635
Trial1	1	1	blindfold	clockwise	practice	Guided	1	-0.5	-0.5	3.767517	-0.6098	-1.45	-1.3	0.807499820160602	-0.040737	0.026036	0.0038102
Trial1	1	1	blindfold	clockwise	practice	Guided	1	-0.5	-0.5	3.787521	-0.60979	-1.45	-1.3	0.807498466726596	-0.021723	0.0091074	-0.035713
Trial1	1	1	blindfold	clockwise	practice	Guided	1	-0.5	-0.5	3.80751	-0.60979	-1.45	-1.3	0.807498466726596	0.0036037	0.00064298	0.00010136
Trial1	1	1	blindfold	clockwise	practice	Guided	1	-0.5	-0.5	3.827515	-0.60979	-1.45	-1.3	0.807498466726596	-0.0035129	0.013338	0.021772
Trial1	1	1	blindfold	clockwise	practice	Guided	1	-0.5	-0.5	3.847519	-0.60979	-1.45	-1.3	0.807498466726596	0.0090876	0.00064333	0.012286
Trial1	1	1	blindfold	clockwise	practice	Guided	1	-0.5	-0.5	3.867508	-0.60979	-1.45	-1.3	0.807498466726596	-0.001538	0.004874	-0.0078975
Trial1	1	1	blindfold	clockwise	practice	Guided	1	-0.5	-0.5	3.887512	-0.60979	-1.45	-1.3	0.807498466726596	0.022037	0.026033	0.0069879
Trial1	1	1	blindfold	clockwise	practice	Guided	1	-0.5	-0.5	3.907516	-0.60979	-1.45	-1.3	0.807498466726596	-0.02336	0.0048708	-0.0018515
Trial1	1	1	blindfold	clockwise	practice	Guided	1	-0.5	-0.5	3.927521	-0.60979	-1.45	-1.3	0.807498466726596	-0.0083029	0.026028	0.01796
Trial1	1	1	blindfold	clockwise	practice	Guided	1	-0.5	-0.5	3.94751	-0.60979	-1.45	-1.3	0.807498466726596	0.040477	0.030259	0.013873
Trial1	1	1	blindfold	clockwise	practice	Guided	1	-0.5	-0.5	3.967514	-0.60979	-1.45	-1.3	0.807498466726596	-0.044832	0.017563	0.0083778
Trial1	1	1	blindfold	clockwise	practice	Guided	1	-0.5	-0.5	3.987518	-0.60979	-1.45	-1.3	0.807498466726596	0.0025422	0.030255	-0.0082648
Trial1	1	1	blindfold	clockwise	practice	Guided	1	-0.5	-0.5	4.007523	-0.60979	-1.45	-1.3	0.807498466726596	0.016893	0.02602	-0.0010078
Trial1	1	1	blindfold	clockwise	practice	Guided	1	-0.5	-0.5	4.027512	-0.60978	-1.45	-1.3	0.807497105309713	0.0042879	-0.0078325	-0.0090064
Trial1	1	1	blindfold	clockwise	practice	Guided	1	-0.5	-0.5	4.047516	-0.60978	-1.45	-1.3	0.807497105309713	-0.0052838	-0.0036002	0.00085043
Trial1	1	1	blindfold	clockwise	practice	Guided	1	-0.5	-0.5	4.06752	-0.60978	-1.45	-1.3	0.807497105309713	0.033571	0.017556	-0.015049
Trial1	1	1	blindfold	clockwise	practice	Guided	1	-0.5	-0.5	4.087509	-0.60978	-1.45	-1.3	0.807497105309713	-0.015212	0.0048582	-0.010958
Trial1	1	1	blindfold	clockwise	practice	Guided	1	-0.5	-0.5	4.107513	-0.60978	-1.45	-1.3	0.807497105309713	0.0028744	0.0048576	-0.0082559
Trial1	1	1	blindfold	clockwise	practice	Guided	1	-0.5	-0.5	4.127518	-0.60978	-1.45	-1.3	0.807497105309713	-0.0026132	-0.012071	-0.02044
Trial1	1	1	blindfold	clockwise	practice	Guided	1	-0.5	-0.5	4.147522	-0.60978	-1.45	-1.3	0.807497105309713	0.0025204	-0.0078378	-0.012439
Trial1	1	1	blindfold	clockwise	practice	Guided	1	-0.5	-0.5	4.167511	-0.60977	-1.45	-1.3	0.80749574401471	0.013841	-0.0036064	0.016115
Trial1	1	1	blindfold	clockwise	practice	Guided	1	-0.5	-0.5	4.187515	-0.60977	-1.45	-1.3	0.80749574401471	-0.016976	0.017549	-0.031878
Trial1	1	1	blindfold	clockwise	practice	Guided	1	-0.5	-0.5	4.20752	-0.60977	-1.45	-1.3	0.80749574401471	0.0062445	0.004853	-0.021179
Trial1	1	1	blindfold	clockwise	practice	Guided	1	-0.5	-0.5	4.227509	-0.60977	-1.45	-1.3	0.80749574401471	-0.019662	0.038707	-0.010578
Trial1	1	1	blindfold	clockwise	practice	Guided	1	-0.5	-0.5	4.247513	-0.60977	-1.45	-1.3	0.80749574401471	0.016513	0.0048524	-0.0051787
Trial1	1	1	blindfold	clockwise	practice	Guided	1	-0.5	-0.5	4.267517	-0.60977	-1.45	-1.3	0.80749574401471	0.0028565	-0.029003	-0.0082498
Trial1	1	1	blindfold	clockwise	practice	Guided	1	-0.5	-0.5	4.287521	-0.60977	-1.45	-1.3	0.80749574401471	0.03763	0.017547	-0.019591
Trial1	1	1	blindfold	clockwise	practice	Guided	1	-0.5	-0.5	4.30751	-0.60976	-1.45	-1.3	0.807494382841588	0.016854	-0.024772	-0.00098808
Trial1	1	1	blindfold	clockwise	practice	Guided	1	-0.5	-0.5	4.327515	-0.60976	-1.45	-1.3	0.807494382841588	0.048243	0.0048483	0.00059687
Trial1	1	1	blindfold	clockwise	practice	Guided	1	-0.5	-0.5	4.347519	-0.60976	-1.45	-1.3	0.807494382841588	-0.0012396	0.017541	-0.003687
Trial1	1	1	blindfold	clockwise	practice	Guided	1	-0.5	-0.5	4.367508	-0.60976	-1.45	-1.3	0.807494382841588	-0.012789	0.0090755	0.018354
Trial1	1	1	blindfold	clockwise	practice	Guided	1	-0.5	-0.5	4.387512	-0.60976	-1.45	-1.3	0.807494382841588	0.00016177	0.00060976	0.013054
Trial1	1	1	blindfold	clockwise	practice	Guided	1	-0.5	-0.5	4.407516	-0.60976	-1.45	-1.3	0.807494382841588	0.019881	0.017535	-0.018102
Trial1	1	1	blindfold	clockwise	practice	Guided	1	-0.5	-0.5	4.427521	-0.60976	-1.45	-1.3	0.807494382841588	0.022335	-0.0078572	0.011194
Trial1	1	1	blindfold	clockwise	practice	Guided	1	-0.5	-0.5	4.44751	-0.60976	-1.45	-1.3	0.807494382841588	-0.002294	0.017533	-0.016244
Trial1	1	1	blindfold	clockwise	practice	Guided	1	-0.5	-0.5	4.467514	-0.60976	-1.45	-1.3	0.807494382841588	-0.0015934	0.013299	-0.0078689
Trial1	1	1	blindfold	clockwise	practice	Guided	1	-0.5	-0.5	4.487518	-0.60976	-1.45	-1.3	0.807494382841588	-0.0044011	0.0090664	-0.04135
Trial1	1	1	blindfold	clockwise	practice	Guided	1	-0.5	-0.5	4.507523	-0.60976	-1.45	-1.3	0.807494382841588	-0.013151	0.0048351	0.024875
Trial1	1	1	blindfold	clockwise	practice	Guided	1	-0.5	-0.5	4.527512	-0.60975	-1.45	-1.3	0.807493029891484	-0.042214	0.0090657	-0.01289
Trial1	1	1	blindfold	clockwise	practice	Guided	1	-0.5	-0.5	4.547516	-0.60976	-1.45	-1.3	0.807494382841588	0.00050302	0.00060166	0.017248
Trial1	1	1	blindfold	clockwise	practice	Guided	1	-0.5	-0.5	4.56752	-0.60975	-1.45	-1.3	0.807493029891484	0.0093689	-0.012093	0.016504
Trial1	1	1	blindfold	clockwise	practice	Guided	1	-0.5	-0.5	4.587509	-0.60975	-1.45	-1.3	0.807493029891484	0.01543	0.042919	-0.01772
Trial1	1	1	blindfold	clockwise	practice	Guided	1	-0.5	-0.5	4.607513	-0.60975	-1.45	-1.3	0.807493029891484	-0.008025	-0.0036318	0.022178
Trial1	1	1	blindfold	clockwise	practice	Guided	1	-0.5	-0.5	4.627518	-0.60975	-1.45	-1.3	0.807493029891484	0.0035222	0.0048318	0.00013576
Trial1	1	1	blindfold	clockwise	practice	Guided	1	-0.5	-0.5	4.647522	-0.60975	-1.45	-1.3	0.807493029891484	0.026043	-0.012097	0.0024643
Trial1	1	1	blindfold	clockwise	practice	Guided	1	-0.5	-0.5	4.667511	-0.60974	-1.45	-1.3	0.807491660860993	0.028369	0.00059683	-0.023017
Trial1	1	1	blindfold	clockwise	practice	Guided	1	-0.5	-0.5	4.687515	-0.60974	-1.45	-1.3	0.807491660860993	0.016819	-0.024794	-0.00097569
Trial1	1	1	blindfold	clockwise	practice	Guided	1	-0.5	-0.5	4.70752	-0.60974	-1.45	-1.3	0.807491660860993	-0.017961	0.0048232	0.01037
Trial1	1	1	blindfold	clockwise	practice	Guided	1	-0.5	-0.5	4.727509	-0.60974	-1.45	-1.3	0.807491660860993	0.012379	0.0048191	-0.00060025
Trial1	1	1	blindfold	clockwise	practice	Guided	1	-0.5	-0.5	4.747513	-0.60974	-1.45	-1.3	0.807491660860993	0.015761	0.0048172	-0.013527
Trial1	1	1	blindfold	clockwise	practice	Guided	1	-0.5	-0.5	4.767517	-0.60974	-1.45	-1.3	0.807491660860993	0.048204	0.017513	0.00061503
Trial1	1	1	blindfold	clockwise	practice	Guided	1	-0.5	-0.5	4.787521	-0.60974	-1.45	-1.3	0.807491660860993	0.029412	0.03444	-0.010452
Trial1	1	1	blindfold	clockwise	practice	Guided	1	-0.5	-0.5	4.80751	-0.60974	-1.45	-1.3	0.807491660860993	0.0161	0.0429	-0.010824
Trial1	1	1	blindfold	clockwise	practice	Guided	1	-0.5	-0.5	4.827515	-0.60973	-1.45	-1.3	0.807490308153204	-0.0087565	0.038667	0.013818
Trial1	1	1	blindfold	clockwise	practice	Guided	1	-0.5	-0.5	4.847519	-0.60973	-1.45	-1.3	0.807490308153204	-0.00094293	0.013274	0.0005193
Trial1	1	1	blindfold	clockwise	practice	Guided	1	-0.5	-0.5	4.867508	-0.60973	-1.45	-1.3	0.807490308153204	0.031496	0.00904	0.014663
Trial1	1	1	blindfold	clockwise	practice	Guided	1	-0.5	-0.5	4.887512	-0.60973	-1.45	-1.3	0.807490308153204	0.021574	-0.024816	0.0028523
Trial1	1	1	blindfold	clockwise	practice	Guided	1	-0.5	-0.5	4.907516	-0.60973	-1.45	-1.3	0.807490308153204	0.012001	0.025963	-0.0047712
Trial1	1	1	blindfold	clockwise	practice	Guided	1	-0.5	-0.5	4.927521	-0.60973	-1.45	-1.3	0.807490308153204	0.030087	0.00057012	-0.0020711
Trial1	1	1	blindfold	clockwise	practice	Guided	1	-0.5	-0.5	4.94751	-0.60972	-1.45	-1.3	0.80748894746689	0.047472	-0.0078961	-0.0077415
Trial1	1	1	blindfold	clockwise	practice	Guided	1	-0.5	-0.5	4.967514	-0.60972	-1.45	-1.3	0.80748894746689	-0.014262	0.013261	0.0016444
Trial1	1	1	blindfold	clockwise	practice	Guided	1	-0.5	-0.5	4.987518	-0.60972	-1.45	-1.3	0.80748894746689	-0.0030637	0.013262	-0.024579
Trial1	1	1	blindfold	clockwise	practice	Guided	1	-0.5	-0.5	5.007523	-0.60972	-1.45	-1.3	0.80748894746689	-0.011588	-0.0036669	-0.019649
Trial1	1	1	blindfold	clockwise	practice	Guided	1	-0.5	-0.5	5.027512	-0.60972	-1.45	-1.3	0.80748894746689	0.0075499	-0.012131	-0.0043944
Trial1	1	1	blindfold	clockwise	practice	Guided	1	-0.5	-0.5	5.047516	-0.60972	-1.45	-1.3	0.80748894746689	0.047808	0.0047961	-0.0035499
Trial1	1	1	blindfold	clockwise	practice	Guided	1	-0.5	-0.5	5.06752	-0.60971	-1.45	-1.3	0.80748758690246	-0.013577	0.013258	0.010022
Trial1	1	1	blindfold	clockwise	practice	Guided	1	-0.5	-0.5	5.087509	-0.60971	-1.45	-1.3	0.80748758690246	0.0071896	0.0047939	-0.0085781
Trial1	1	1	blindfold	clockwise	practice	Guided	1	-0.5	-0.5	5.107513	-0.60971	-1.45	-1.3	0.80748758690246	-0.033772	-0.0079057	-0.017787
Trial1	1	1	blindfold	clockwise	practice	Guided	1	-0.5	-0.5	5.127518	-0.60971	-1.45	-1.3	0.80748758690246	0.0031042	0.017483	-0.0040159
Trial1	1	1	blindfold	clockwise	practice	Guided	1	-0.5	-0.5	5.147522	-0.60971	-1.45	-1.3	0.80748758690246	-0.011605	0.01325	-0.02373
Trial1	1	1	blindfold	clockwise	practice	Guided	1	-0.5	-0.5	5.167511	-0.60971	-1.45	-1.3	0.80748758690246	-0.00063241	0.0090165	0.0047254
Trial1	1	1	blindfold	clockwise	practice	Guided	1	-0.5	-0.5	5.187515	-0.60971	-1.45	-1.3	0.80748758690246	0.026673	0.017479	0.010867
Trial1	1	1	blindfold	clockwise	practice	Guided	1	-0.5	-0.5	5.20752	-0.60971	-1.45	-1.3	0.80748758690246	-0.01056	0.013247	-0.0070877
Trial1	1	1	blindfold	clockwise	practice	Guided	1	-0.5	-0.5	5.227509	-0.60971	-1.45	-1.3	0.80748758690246	0.025615	0.021709	-0.0016883
Trial1	1	1	blindfold	clockwise	practice	Guided	1	-0.5	-0.5	5.247513	-0.60971	-1.45	-1.3	0.80748758690246	-0.012892	-0.012145	0.018398
Trial1	1	1	blindfold	clockwise	practice	Guided	1	-0.5	-0.5	5.267517	-0.6097	-1.45	-1.3	0.807486234557427	-0.00064365	0.0047827	0.0047288
Trial1	1	1	blindfold	clockwise	practice	Guided	1	-0.5	-0.5	5.287521	-0.6097	-1.45	-1.3	0.807486234557427	0.010203	0.0047796	-0.025682
Trial1	1	1	blindfold	clockwise	practice	Guided	1	-0.5	-0.5	5.30751	-0.6097	-1.45	-1.3	0.807486234557427	0.019071	0.0047806	-0.026425
Trial1	1	1	blindfold	clockwise	practice	Guided	1	-0.5	-0.5	5.327515	-0.6097	-1.45	-1.3	0.807486234557427	-0.0050819	-0.0036848	0.0051027
Trial1	1	1	blindfold	clockwise	practice	Guided	1	-0.5	-0.5	5.347519	-0.6097	-1.45	-1.3	0.807486234557427	-0.017685	-0.0079168	0.014588
Trial1	1	1	blindfold	clockwise	practice	Guided	1	-0.5	-0.5	5.367508	-0.6097	-1.45	-1.3	0.807486234557427	0.01055	0.017474	-0.021494
Trial1	1	1	blindfold	clockwise	practice	Guided	1	-0.5	-0.5	5.387512	-0.6097	-1.45	-1.3	0.807486234557427	-0.015361	0.021704	-0.010894
Trial1	1	1	blindfold	clockwise	practice	Guided	1	-0.5	-0.5	5.407516	-0.60969	-1.45	-1.3	0.807484874236043	0.03003	0.00054223	-0.0020513
Trial1	1	1	blindfold	clockwise	practice	Guided	1	-0.5	-0.5	5.427521	-0.60969	-1.45	-1.3	0.807484874236043	-0.0024174	-0.0036903	-0.016192
Trial1	1	1	blindfold	clockwise	practice	Guided	1	-0.5	-0.5	5.44751	-0.60969	-1.45	-1.3	0.807484874236043	0.0014354	-0.0036914	0.029846
Trial1	1	1	blindfold	clockwise	practice	Guided	1	-0.5	-0.5	5.467514	-0.60969	-1.45	-1.3	0.807484874236043	0.018468	0.021696	0.019992
Trial1	1	1	blindfold	clockwise	practice	Guided	1	-0.5	-0.5	5.487518	-0.60969	-1.45	-1.3	0.807484874236043	0.02523	-0.016392	-0.0058619
Trial1	1	1	blindfold	clockwise	practice	Guided	1	-0.5	-0.5	5.507523	-0.60968	-1.45	-1.3	0.807483514036545	-0.0072169	0.017463	-0.020001
Trial1	1	1	blindfold	clockwise	practice	Guided	1	-0.5	-0.5	5.527512	-0.60968	-1.45	-1.3	0.807483514036545	0.014251	0.021695	-0.030228
Trial1	1	1	blindfold	clockwise	practice	Guided	1	-0.5	-0.5	5.547516	-0.60968	-1.45	-1.3	0.807483514036545	-0.015037	0.017461	-0.0066982
Trial1	1	1	blindfold	clockwise	practice	Guided	1	-0.5	-0.5	5.56752	-0.60968	-1.45	-1.3	0.807483514036545	0.00071836	-0.016394	0.021487
Trial1	1	1	blindfold	clockwise	practice	Guided	1	-0.5	-0.5	5.587509	-0.60968	-1.45	-1.3	0.807483514036545	0.008883	-0.012163	-0.01348
Trial1	1	1	blindfold	clockwise	practice	Guided	1	-0.5	-0.5	5.607513	-0.60968	-1.45	-1.3	0.807483514036545	0.06104	-0.016395	-0.0046366
Trial1	1	1	blindfold	clockwise	practice	Guided	1	-0.5	-0.5	5.627518	-0.60967	-1.45	-1.3	0.807482153958935	0.038511	0.013225	-0.0069629
Trial1	1	1	blindfold	clockwise	practice	Guided	1	-0.5	-0.5	5.647522	-0.60967	-1.45	-1.3	0.807482153958935	0.016685	0.0089913	-0.00091846
Trial1	1	1	blindfold	clockwise	practice	Guided	1	-0.5	-0.5	5.667511	-0.60967	-1.45	-1.3	0.807482153958935	0.0087437	0.030148	-0.042397
Trial1	1	1	blindfold	clockwise	practice	Guided	1	-0.5	-0.5	5.687515	-0.60967	-1.45	-1.3	0.807482153958935	0.018786	0.0047569	0.024198
Trial1	1	1	blindfold	clockwise	practice	Guided	1	-0.5	-0.5	5.70752	-0.60967	-1.45	-1.3	0.807482153958935	0.022516	0.025914	0.02187
Trial1	1	1	blindfold	clockwise	practice	Guided	1	-0.5	-0.5	5.727509	-0.60967	-1.45	-1.3	0.807482153958935	0.027998	0.0047539	0.02764
Trial1	1	1	blindfold	clockwise	practice	Guided	1	-0.5	-0.5	5.747513	-0.60966	-1.45	-1.3	0.807480802097825	0.045259	0.0047531	-0.032813
Trial1	1	1	blindfold	clockwise	practice	Guided	1	-0.5	-0.5	5.767517	-0.60966	-1.45	-1.3	0.807480802097825	-0.013671	-0.0037106	0.010057
Trial1	1	1	blindfold	clockwise	practice	Guided	1	-0.5	-0.5	5.787521	-0.60966	-1.45	-1.3	0.807480802097825	0.01667	-0.0079428	-0.00091042
Trial1	1	1	blindfold	clockwise	practice	Guided	1	-0.5	-0.5	5.80751	-0.60966	-1.45	-1.3	0.807480802097825	0.0044136	0.030141	0.012759
Trial1	1	1	blindfold	clockwise	practice	Guided	1	-0.5	-0.5	5.827515	-0.60966	-1.45	-1.3	0.807480802097825	0.017016	0.0047477	0.003274
Trial1	1	1	blindfold	clockwise	practice	Guided	1	-0.5	-0.5	5.847519	-0.60966	-1.45	-1.3	0.807480802097825	0.016313	-0.012179	-0.0050963
Trial1	1	1	blindfold	clockwise	practice	Guided	1	-0.5	-0.5	5.867508	-0.60966	-1.45	-1.3	0.807480802097825	0.020744	-0.0079483	0.021874
Trial1	1	1	blindfold	clockwise	practice	Guided	1	-0.5	-0.5	5.887512	-0.60966	-1.45	-1.3	0.807480802097825	0.019338	-0.016412	-0.022207
Trial1	1	1	blindfold	clockwise	practice	Guided	1	-0.5	-0.5	5.907516	-0.60965	-1.45	-1.3	0.807479442263265	-0.024887	-0.0079508	0.03629
Trial1	1	1	blindfold	clockwise	practice	Guided	1	-0.5	-0.5	5.927521	-0.60965	-1.45	-1.3	0.807479442263265	0.00019127	0.00051121	-0.037462
Trial1	1	1	blindfold	clockwise	practice	Guided	1	-0.5	-0.5	5.94751	-0.60965	-1.45	-1.3	0.807479442263265	-0.00073601	-0.0037223	0.0047628
Trial1	1	1	blindfold	clockwise	practice	Guided	1	-0.5	-0.5	5.967514	-0.60965	-1.45	-1.3	0.807479442263265	-0.0048214	0.0089723	0.0093185
Trial1	1	1	blindfold	clockwise	practice	Guided	1	-0.5	-0.5	5.987518	-0.60965	-1.45	-1.3	0.807479442263265	-0.0051714	0.0047397	0.01769
Trial1	1	1	blindfold	clockwise	practice	Guided	1	-0.5	-0.5	6.007523	-0.60965	-1.45	-1.3	0.807479442263265	0.026918	0.0089696	-0.015792
Trial1	1	1	blindfold	clockwise	practice	Guided	1	-0.5	-0.5	6.027512	-0.60965	-1.45	-1.3	0.807479442263265	0.043603	0.00050683	0.0010495
Trial1	1	1	blindfold	clockwise	practice	Guided	1	-0.5	-0.5	6.047516	-0.60965	-1.45	-1.3	0.807479442263265	-0.010666	0.0047387	-0.0070473
Trial1	1	1	blindfold	clockwise	practice	Guided	1	-0.5	-0.5	6.06752	-0.60965	-1.45	-1.3	0.807479442263265	0.0067196	-0.016419	-0.012719
Trial1	1	1	blindfold	clockwise	practice	Guided	1	-0.5	-0.5	6.087509	-0.60965	-1.45	-1.3	0.807479442263265	0.027136	0.0047398	-0.030474
Trial1	1	1	blindfold	clockwise	practice	Guided	1	-0.5	-0.5	6.107513	-0.60964	-1.45	-1.3	0.807478082550594	0.0241	-0.024884	-0.018387
Trial1	1	1	blindfold	clockwise	practice	Guided	1	-0.5	-0.5	6.127518	-0.60964	-1.45	-1.3	0.807478082550594	0.018035	0.013201	0.015841
Trial1	1	1	blindfold	clockwise	practice	Guided	1	-0.5	-0.5	6.147522	-0.60964	-1.45	-1.3	0.807478082550594	0.03437	0.0047343	-0.0023875
Trial1	1	1	blindfold	clockwise	practice	Guided	1	-0.5	-0.5	6.167511	-0.60964	-1.45	-1.3	0.807478082550594	-0.021177	-0.0037304	0.027556
Trial1	1	1	blindfold	clockwise	practice	Guided	1	-0.5	-0.5	6.187515	-0.60964	-1.45	-1.3	0.807478082550594	0.011493	-0.033352	-0.0088972
Trial1	1	1	blindfold	clockwise	practice	Guided	1	-0.5	-0.5	6.20752	-0.60964	-1.45	-1.3	0.807478082550594	0.0057759	0.017425	0.029515
Trial1	1	1	blindfold	clockwise	practice	Guided	1	-0.5	-0.5	6.227509	-0.60964	-1.45	-1.3	0.807478082550594	0.021407	0.0004973	0.0029179
Trial1	1	1	blindfold	clockwise	practice	Guided	1	-0.5	-0.5	6.247513	-0.60963	-1.45	-1.3	0.807476722959813	-0.017456	0.0089604	0.018818
Trial1	1	1	blindfold	clockwise	practice	Guided	1	-0.5	-0.5	6.267517	-0.60963	-1.45	-1.3	0.807476722959813	-0.028431	-0.012201	-0.0055509
Trial1	1	1	blindfold	clockwise	practice	Guided	1	-0.5	-0.5	6.287521	-0.60963	-1.45	-1.3	0.807476722959813	0.010778	0.0089574	-0.017263
Trial1	1	1	blindfold	clockwise	practice	Guided	1	-0.5	-0.5	6.30751	-0.60963	-1.45	-1.3	0.807476722959813	0.0026082	-0.020665	-0.0081497
Trial1	1	1	blindfold	clockwise	practice	Guided	1	-0.5	-0.5	6.327515	-0.60963	-1.45	-1.3	0.807476722959813	-0.01035	-0.012208	-0.0028468
Trial1	1	1	blindfold	clockwise	practice	Guided	1	-0.5	-0.5	6.347519	-0.60963	-1.45	-1.3	0.807476722959813	0.0029531	-0.016441	-0.0039636
Trial1	1	1	blindfold	clockwise	practice	Guided	1	-0.5	-0.5	6.367508	-0.60963	-1.45	-1.3	0.807476722959813	0.012172	-0.024906	-0.00051959
Trial1	1	1	blindfold	clockwise	practice	Guided	1	-0.5	-0.5	6.387512	-0.60963	-1.45	-1.3	0.807476722959813	0.0026	0.013182	0.0089659
Trial1	1	1	blindfold	clockwise	practice	Guided	1	-0.5	-0.5	6.407516	-0.60963	-1.45	-1.3	0.807476722959813	0.01392	-0.012209	0.020406
Trial1	1	1	blindfold	clockwise	practice	Guided	1	-0.5	-0.5	6.427521	-0.60962	-1.45	-1.3	0.807475363490921	0.04005	-0.020674	-0.040787
Trial1	1	1	blindfold	clockwise	practice	Guided	1	-0.5	-0.5	6.44751	-0.60962	-1.45	-1.3	0.807475363490921	0.0052729	0.0047142	-0.029444
Trial1	1	1	blindfold	clockwise	practice	Guided	1	-0.5	-0.5	6.467514	-0.60962	-1.45	-1.3	0.807475363490921	0.010758	-0.0079831	-0.017259
Trial1	1	1	blindfold	clockwise	practice	Guided	1	-0.5	-0.5	6.487518	-0.60962	-1.45	-1.3	0.807475363490921	0.061639	-0.0037524	0.0037684
Trial1	1	1	blindfold	clockwise	practice	Guided	1	-0.5	-0.5	6.507523	-0.60962	-1.45	-1.3	0.807475363490921	0.015885	0.0047085	-0.0092553
Trial1	1	1	blindfold	clockwise	practice	Guided	1	-0.5	-0.5	6.527512	-0.60962	-1.45	-1.3	0.807475363490921	0.0080657	0.017404	0.0040439
Trial1	1	1	blindfold	clockwise	practice	Guided	1	-0.5	-0.5	6.547516	-0.60962	-1.45	-1.3	0.807475363490921	0.0080658	0.013171	0.0040443
Trial1	1	1	blindfold	clockwise	practice	Guided	1	-0.5	-0.5	6.56752	-0.60961	-1.45	-1.3	0.807474012234911	0.0073618	0.017401	-0.0043245
Trial1	1	1	blindfold	clockwise	practice	Guided	1	-0.5	-0.5	6.587509	-0.60961	-1.45	-1.3	0.807474012234911	0.0060798	-0.0037602	0.034086
Trial1	1	1	blindfold	clockwise	practice	Guided	1	-0.5	-0.5	6.607513	-0.60961	-1.45	-1.3	0.807474012234911	-0.005248	-0.012226	0.0051617
Trial1	1	1	blindfold	clockwise	practice	Guided	1	-0.5	-0.5	6.627518	-0.60961	-1.45	-1.3	0.807474012234911	0.015168	0.0089323	-0.017623
Trial1	1	1	blindfold	clockwise	practice	Guided	1	-0.5	-0.5	6.647522	-0.60961	-1.45	-1.3	0.807474012234911	-0.0066576	0.013164	-0.01158
Trial1	1	1	blindfold	clockwise	practice	Guided	1	-0.5	-0.5	6.667511	-0.6096	-1.45	-1.3	0.807472653009076	0.026481	0.017395	0.028046
Trial1	1	1	blindfold	clockwise	practice	Guided	1	-0.5	-0.5	6.687515	-0.6096	-1.45	-1.3	0.807472653009076	0.022972	0.00046801	-0.030921
Trial1	1	1	blindfold	clockwise	practice	Guided	1	-0.5	-0.5	6.70752	-0.6096	-1.45	-1.3	0.807472653009076	0.011771	-0.020692	-0.0046904
Trial1	1	1	blindfold	clockwise	practice	Guided	1	-0.5	-0.5	6.727509	-0.6096	-1.45	-1.3	0.807472653009076	0.0028957	-0.02069	-0.0039463
Trial1	1	1	blindfold	clockwise	practice	Guided	1	-0.5	-0.5	6.747513	-0.60959	-1.45	-1.3	0.807471293905133	-0.0043468	-0.016458	-0.037057
Trial1	1	1	blindfold	clockwise	practice	Guided	1	-0.5	-0.5	6.767517	-0.60959	-1.45	-1.3	0.807471293905133	0.020976	0.00046814	-0.0012436
Trial1	1	1	blindfold	clockwise	practice	Guided	1	-0.5	-0.5	6.787521	-0.60959	-1.45	-1.3	0.807471293905133	-0.010768	-0.012229	-0.020682
Trial1	1	1	blindfold	clockwise	practice	Guided	1	-0.5	-0.5	6.80751	-0.60959	-1.45	-1.3	0.807471293905133	-0.0015538	0.021627	-0.0035697
Trial1	1	1	blindfold	clockwise	practice	Guided	1	-0.5	-0.5	6.827515	-0.60959	-1.45	-1.3	0.807471293905133	-0.00085447	0.0046989	0.0048017
Trial1	1	1	blindfold	clockwise	practice	Guided	1	-0.5	-0.5	6.847519	-0.60959	-1.45	-1.3	0.807471293905133	0.037654	-0.012229	-0.015283
Trial1	1	1	blindfold	clockwise	practice	Guided	1	-0.5	-0.5	6.867508	-0.60959	-1.45	-1.3	0.807471293905133	-0.0097237	-0.041852	0.0055455
Trial1	1	1	blindfold	clockwise	practice	Guided	1	-0.5	-0.5	6.887512	-0.60959	-1.45	-1.3	0.807471293905133	-0.019297	0.021625	-0.0020818
Trial1	1	1	blindfold	clockwise	practice	Guided	1	-0.5	-0.5	6.907516	-0.60958	-1.45	-1.3	0.807469943011901	-0.00016226	0.0046951	0.013172
Trial1	1	1	blindfold	clockwise	practice	Guided	1	-0.5	-0.5	6.927521	-0.60958	-1.45	-1.3	0.807469943011901	-0.031207	0.0089257	0.015772
Trial1	1	1	blindfold	clockwise	practice	Guided	1	-0.5	-0.5	6.94751	-0.60958	-1.45	-1.3	0.807469943011901	0.042779	0.008924	-0.0072833
Trial1	1	1	blindfold	clockwise	practice	Guided	1	-0.5	-0.5	6.967514	-0.60958	-1.45	-1.3	0.807469943011901	0.0028672	-0.037625	-0.0039379
Trial1	1	1	blindfold	clockwise	practice	Guided	1	-0.5	-0.5	6.987518	-0.60958	-1.45	-1.3	0.807469943011901	-0.0042542	0.0046942	0.017732
Trial1	1	1	blindfold	clockwise	practice	Guided	1	-0.5	-0.5	7.007523	-0.60957	-1.45	-1.3	0.807468584151019	0.017212	0.00045993	0.0075053
Trial1	1	1	blindfold	clockwise	practice	Guided	1	-0.5	-0.5	7.027512	-0.60957	-1.45	-1.3	0.807468584151019	0.015458	0.013155	-0.01342
Trial1	1	1	blindfold	clockwise	practice	Guided	1	-0.5	-0.5	7.047516	-0.60957	-1.45	-1.3	0.807468584151019	0.0028519	0.00045935	-0.0039363
Trial1	1	1	blindfold	clockwise	practice	Guided	1	-0.5	-0.5	7.06752	-0.60957	-1.45	-1.3	0.807468584151019	0.05128	0.0089212	-0.012206
Trial1	1	1	blindfold	clockwise	practice	Guided	1	-0.5	-0.5	7.087509	-0.60957	-1.45	-1.3	0.807468584151019	-0.011508	0.034309	-0.015374
Trial1	1	1	blindfold	clockwise	practice	Guided	1	-0.5	-0.5	7.107513	-0.60956	-1.45	-1.3	0.80746722541203	-0.015249	0.030075	-0.0066306
Trial1	1	1	blindfold	clockwise	practice	Guided	1	-0.5	-0.5	7.127518	-0.60956	-1.45	-1.3	0.80746722541203	-0.0015965	0.025844	-0.0035578
Trial1	1	1	blindfold	clockwise	practice	Guided	1	-0.5	-0.5	7.147522	-0.60956	-1.45	-1.3	0.80746722541203	-0.0063801	0.047001	-0.0073716
Trial1	1	1	blindfold	clockwise	practice	Guided	1	-0.5	-0.5	7.167511	-0.60956	-1.45	-1.3	0.80746722541203	-0.026448	0.0046804	0.019598
Trial1	1	1	blindfold	clockwise	practice	Guided	1	-0.5	-0.5	7.187515	-0.60956	-1.45	-1.3	0.80746722541203	0.0042392	-0.016479	-0.0024427
Trial1	1	1	blindfold	clockwise	practice	Guided	1	-0.5	-0.5	7.20752	-0.60956	-1.45	-1.3	0.80746722541203	-0.0039322	0.0089089	0.021929
Trial1	1	1	blindfold	clockwise	practice	Guided	1	-0.5	-0.5	7.227509	-0.60956	-1.45	-1.3	0.80746722541203	0.017537	0.0046734	0.011702
Trial1	1	1	blindfold	clockwise	practice	Guided	1	-0.5	-0.5	7.247513	-0.60956	-1.45	-1.3	0.80746722541203	-0.0030079	0.0216	-0.020296
Trial1	1	1	blindfold	clockwise	practice	Guided	1	-0.5	-0.5	7.267517	-0.60956	-1.45	-1.3	0.80746722541203	0.0079627	0.00043907	0.0040754
Trial1	1	1	blindfold	clockwise	practice	Guided	1	-0.5	-0.5	7.287521	-0.60956	-1.45	-1.3	0.80746722541203	-0.014914	0.00043895	-0.0024362
Trial1	1	1	blindfold	clockwise	practice	Guided	1	-0.5	-0.5	7.30751	-0.60956	-1.45	-1.3	0.80746722541203	-0.010832	0.00043756	-0.0069921
Trial1	1	1	blindfold	clockwise	practice	Guided	1	-0.5	-0.5	7.327515	-0.60955	-1.45	-1.3	0.807465866794936	-0.014918	0.030057	-0.0024342
Trial1	1	1	blindfold	clockwise	practice	Guided	1	-0.5	-0.5	7.347519	-0.60955	-1.45	-1.3	0.807465866794936	-0.015971	0.017361	-0.01499
Trial1	1	1	blindfold	clockwise	practice	Guided	1	-0.5	-0.5	7.367508	-0.60955	-1.45	-1.3	0.807465866794936	-0.002671	-0.0037974	-0.016101
Trial1	1	1	blindfold	clockwise	practice	Guided	1	-0.5	-0.5	7.387512	-0.60955	-1.45	-1.3	0.807465866794936	-0.01936	-0.0037952	-0.0020584
Trial1	1	1	blindfold	clockwise	practice	Guided	1	-0.5	-0.5	7.407516	-0.60955	-1.45	-1.3	0.807465866794936	-0.013874	-0.012259	0.010126
Trial1	1	1	blindfold	clockwise	practice	Guided	1	-0.5	-0.5	7.427521	-0.60955	-1.45	-1.3	0.807465866794936	0.016816	0.034293	0.003342
Trial1	1	1	blindfold	clockwise	practice	Guided	1	-0.5	-0.5	7.44751	-0.60955	-1.45	-1.3	0.807465866794936	-0.013878	0.030061	-0.0077284
Trial1	1	1	blindfold	clockwise	practice	Guided	1	-0.5	-0.5	7.467514	-0.60955	-1.45	-1.3	0.807465866794936	-0.034072	0.017362	-0.017681
Trial1	1	1	blindfold	clockwise	practice	Guided	1	-0.5	-0.5	7.487518	-0.60955	-1.45	-1.3	0.807465866794936	0.018789	-0.0080292	-0.026321
Trial1	1	1	blindfold	clockwise	practice	Guided	1	-0.5	-0.5	7.507523	-0.60954	-1.45	-1.3	0.807464508299737	0.021817	-0.012264	-0.043433
Trial1	1	1	blindfold	clockwise	practice	Guided	1	-0.5	-0.5	7.527512	-0.60954	-1.45	-1.3	0.807464508299737	0.0024458	0.0046617	-0.0080922
Trial1	1	1	blindfold	clockwise	practice	Guided	1	-0.5	-0.5	7.547516	-0.60954	-1.45	-1.3	0.807464508299737	-0.0087561	-0.0080369	0.018136
Trial1	1	1	blindfold	clockwise	practice	Guided	1	-0.5	-0.5	7.56752	-0.60954	-1.45	-1.3	0.807464508299737	0.030452	0.0088897	0.0064247
Trial1	1	1	blindfold	clockwise	practice	Guided	1	-0.5	-0.5	7.587509	-0.60954	-1.45	-1.3	0.807464508299737	0.015749	0.0088898	-0.0092018
Trial1	1	1	blindfold	clockwise	practice	Guided	1	-0.5	-0.5	7.607513	-0.60954	-1.45	-1.3	0.807464508299737	0.038271	-0.0038065	-0.0068729
Trial1	1	1	blindfold	clockwise	practice	Guided	1	-0.5	-0.5	7.627518	-0.60954	-1.45	-1.3	0.807464508299737	-0.0064264	0.038511	-0.0073423
Trial1	1	1	blindfold	clockwise	practice	Guided	1	-0.5	-0.5	7.647522	-0.60954	-1.45	-1.3	0.807464508299737	-0.021133	-0.0038071	-0.022967
Trial1	1	1	blindfold	clockwise	practice	Guided	1	-0.5	-0.5	7.667511	-0.60954	-1.45	-1.3	0.807464508299737	0.0065247	0.01312	-0.012641
Trial1	1	1	blindfold	clockwise	practice	Guided	1	-0.5	-0.5	7.687515	-0.60954	-1.45	-1.3	0.807464508299737	0.034179	0.017349	-0.002311
Trial1	1	1	blindfold	clockwise	practice	Guided	1	-0.5	-0.5	7.70752	-0.60953	-1.45	-1.3	0.807463149926433	0.0013809	0.017347	-0.020637
Trial1	1	1	blindfold	clockwise	practice	Guided	1	-0.5	-0.5	7.727509	-0.60953	-1.45	-1.3	0.807463149926433	0.0059315	0.0088812	0.033772
Trial1	1	1	blindfold	clockwise	practice	Guided	1	-0.5	-0.5	7.747513	-0.60953	-1.45	-1.3	0.807463149926433	-0.032352	-0.0038181	0.0032634
Trial1	1	1	blindfold	clockwise	practice	Guided	1	-0.5	-0.5	7.767517	-0.60953	-1.45	-1.3	0.807463149926433	0.043033	-0.016514	-0.0030488
Trial1	1	1	blindfold	clockwise	practice	Guided	1	-0.5	-0.5	7.787521	-0.60953	-1.45	-1.3	0.807463149926433	-0.0057504	0.013106	0.0048506
Trial1	1	1	blindfold	clockwise	practice	Guided	1	-0.5	-0.5	7.80751	-0.60952	-1.45	-1.3	0.807461799759495	0.00078492	0.0046393	0.025777
Trial1	1	1	blindfold	clockwise	practice	Guided	1	-0.5	-0.5	7.827515	-0.60952	-1.45	-1.3	0.807461799759495	0.028668	-0.0038256	-0.014492
Trial1	1	1	blindfold	clockwise	practice	Guided	1	-0.5	-0.5	7.847519	-0.60952	-1.45	-1.3	0.807461799759495	0.010926	-0.0038259	-0.013005
Trial1	1	1	blindfold	clockwise	practice	Guided	1	-0.5	-0.5	7.867508	-0.60952	-1.45	-1.3	0.807461799759495	-0.0085679	0.013099	-0.032447
Trial1	1	1	blindfold	clockwise	practice	Guided	1	-0.5	-0.5	7.887512	-0.60952	-1.45	-1.3	0.807461799759495	0.020139	-0.0038305	-0.0095609
Trial1	1	1	blindfold	clockwise	practice	Guided	1	-0.5	-0.5	7.907516	-0.60952	-1.45	-1.3	0.807461799759495	0.020141	-0.02499	-0.0095588
Trial1	1	1	blindfold	clockwise	practice	Guided	1	-0.5	-0.5	7.927521	-0.60952	-1.45	-1.3	0.807461799759495	-0.0089192	0.030019	-0.036626
Trial1	1	1	blindfold	clockwise	practice	Guided	1	-0.5	-0.5	7.94751	-0.60952	-1.45	-1.3	0.807461799759495	-0.026536	0.0088596	0.019639
Trial1	1	1	blindfold	clockwise	practice	Guided	1	-0.5	-0.5	7.967514	-0.60952	-1.45	-1.3	0.807461799759495	0.015003	0.0046253	-0.017557
Trial1	1	1	blindfold	clockwise	practice	Guided	1	-0.5	-0.5	7.987518	-0.60952	-1.45	-1.3	0.807461799759495	-0.013708	-0.0038378	-0.040439
Trial1	1	1	blindfold	clockwise	practice	Guided	1	-0.5	-0.5	8.007523	-0.60951	-1.45	-1.3	0.807460441629259	-0.0057731	0.0088577	-0.00044175
Trial1	1	1	blindfold	clockwise	practice	Guided	1	-0.5	-0.5	8.027512	-0.60951	-1.45	-1.3	0.807460441629259	0.01943	0.0046243	-0.017924
Trial1	1	1	blindfold	clockwise	practice	Guided	1	-0.5	-0.5	8.047516	-0.60951	-1.45	-1.3	0.807460441629259	0.018849	-0.037695	0.028486
Trial1	1	1	blindfold	clockwise	practice	Guided	1	-0.5	-0.5	8.06752	-0.60951	-1.45	-1.3	0.807460441629259	0.021529	0.025782	0.013602
Trial1	1	1	blindfold	clockwise	practice	Guided	1	-0.5	-0.5	8.087509	-0.60951	-1.45	-1.3	0.807460441629259	0.034829	0.0088534	0.0060771
Trial1	1	1	blindfold	clockwise	practice	Guided	1	-0.5	-0.5	8.107513	-0.60951	-1.45	-1.3	0.807460441629259	-0.037528	-0.0080736	-0.0047219
Trial1	1	1	blindfold	clockwise	practice	Guided	1	-0.5	-0.5	8.127518	-0.6095	-1.45	-1.3	0.807459083620921	0.0050594	-0.0038433	-0.029359
Trial1	1	1	blindfold	clockwise	practice	Guided	1	-0.5	-0.5	8.147522	-0.6095	-1.45	-1.3	0.807459083620921	0.0064625	-0.012307	-0.012617
Trial1	1	1	blindfold	clockwise	practice	Guided	1	-0.5	-0.5	8.167511	-0.6095	-1.45	-1.3	0.807459083620921	-0.017342	0.0088504	0.023096
Trial1	1	1	blindfold	clockwise	practice	Guided	1	-0.5	-0.5	8.187515	-0.6095	-1.45	-1.3	0.807459083620921	-0.0050927	0.030008	0.009426
Trial1	1	1	blindfold	clockwise	practice	Guided	1	-0.5	-0.5	8.20752	-0.6095	-1.45	-1.3	0.807459083620921	-0.011984	0.0046118	-0.019499
Trial1	1	1	blindfold	clockwise	practice	Guided	1	-0.5	-0.5	8.227509	-0.6095	-1.45	-1.3	0.807459083620921	-0.015017	0.0046103	-0.0023844
Trial1	1	1	blindfold	clockwise	practice	Guided	1	-0.5	-0.5	8.247513	-0.6095	-1.45	-1.3	0.807459083620921	0.010534	-0.029246	-0.017169
Trial1	1	1	blindfold	clockwise	practice	Guided	1	-0.5	-0.5	8.267517	-0.6095	-1.45	-1.3	0.807459083620921	0.030722	0.021534	0.010644
Trial1	1	1	blindfold	clockwise	practice	Guided	1	-0.5	-0.5	8.287521	-0.60949	-1.45	-1.3	0.807457733816778	-0.029031	-0.0038571	-0.0096402
Trial1	1	1	blindfold	clockwise	practice	Guided	1	-0.5	-0.5	8.30751	-0.60949	-1.45	-1.3	0.807457733816778	0.0060921	0.013068	-0.016794
Trial1	1	1	blindfold	clockwise	practice	Guided	1	-0.5	-0.5	8.327515	-0.60949	-1.45	-1.3	0.807457733816778	-0.0098932	0.0173	0.0056199
Trial1	1	1	blindfold	clockwise	practice	Guided	1	-0.5	-0.5	8.347519	-0.60949	-1.45	-1.3	0.807457733816778	-0.0082638	0.029993	-0.028233
Trial1	1	1	blindfold	clockwise	practice	Guided	1	-0.5	-0.5	8.367508	-0.60949	-1.45	-1.3	0.807457733816778	0.039234	-0.0038646	0.0057248
Trial1	1	1	blindfold	clockwise	practice	Guided	1	-0.5	-0.5	8.387512	-0.60949	-1.45	-1.3	0.807457733816778	-0.0098973	-0.012329	0.0056242
Trial1	1	1	blindfold	clockwise	practice	Guided	1	-0.5	-0.5	8.407516	-0.60949	-1.45	-1.3	0.807457733816778	-0.018069	-0.01233	0.014739
Trial1	1	1	blindfold	clockwise	practice	Guided	1	-0.5	-0.5	8.427521	-0.60949	-1.45	-1.3	0.807457733816778	0.031061	0.0088264	0.014839
Trial1	1	1	blindfold	clockwise	practice	Guided	1	-0.5	-0.5	8.44751	-0.60949	-1.45	-1.3	0.807457733816778	0.011915	0.021521	-0.00041539
Trial1	1	1	blindfold	clockwise	practice	Guided	1	-0.5	-0.5	8.467514	-0.60949	-1.45	-1.3	0.807457733816778	-0.018549	0.00036338	-0.044224
Trial1	1	1	blindfold	clockwise	practice	Guided	1	-0.5	-0.5	8.487518	-0.60949	-1.45	-1.3	0.807457733816778	0.011914	0.021522	-0.00041181
Trial1	1	1	blindfold	clockwise	practice	Guided	1	-0.5	-0.5	8.507523	-0.60948	-1.45	-1.3	0.807456376051511	0.0092305	-0.0038695	0.020888
Trial1	1	1	blindfold	clockwise	practice	Guided	1	-0.5	-0.5	8.527512	-0.60948	-1.45	-1.3	0.807456376051511	-0.0038475	0.013054	-0.028593
Trial1	1	1	blindfold	clockwise	practice	Guided	1	-0.5	-0.5	8.547516	-0.60948	-1.45	-1.3	0.807456376051511	0.018096	0.0045894	0.020147
Trial1	1	1	blindfold	clockwise	practice	Guided	1	-0.5	-0.5	8.56752	-0.60948	-1.45	-1.3	0.807456376051511	-0.011318	-0.0081065	-0.011106
Trial1	1	1	blindfold	clockwise	practice	Guided	1	-0.5	-0.5	8.587509	-0.60948	-1.45	-1.3	0.807456376051511	-0.0082858	-0.0038759	-0.028218
Trial1	1	1	blindfold	clockwise	practice	Guided	1	-0.5	-0.5	8.607513	-0.60948	-1.45	-1.3	0.807456376051511	0.042942	0.042674	-0.0030026
Trial1	1	1	blindfold	clockwise	practice	Guided	1	-0.5	-0.5	8.627518	-0.60948	-1.45	-1.3	0.807456376051511	0.016332	0.025747	-0.00077248
Trial1	1	1	blindfold	clockwise	practice	Guided	1	-0.5	-0.5	8.647522	-0.60948	-1.45	-1.3	0.807456376051511	0.014581	0.00035488	-0.021698
Trial1	1	1	blindfold	clockwise	practice	Guided	1	-0.5	-0.5	8.667511	-0.60948	-1.45	-1.3	0.807456376051511	-0.011329	0.013049	-0.011098
Trial1	1	1	blindfold	clockwise	practice	Guided	1	-0.5	-0.5	8.687515	-0.60947	-1.45	-1.3	0.807455018408143	0.029628	-0.020805	-0.0022562
Trial1	1	1	blindfold	clockwise	practice	Guided	1	-0.5	-0.5	8.70752	-0.60947	-1.45	-1.3	0.807455018408143	-0.01705	0.013049	0.027318
Trial1	1	1	blindfold	clockwise	practice	Guided	1	-0.5	-0.5	8.727509	-0.60947	-1.45	-1.3	0.807455018408143	-0.010285	-0.012344	0.0014606
Trial1	1	1	blindfold	clockwise	practice	Guided	1	-0.5	-0.5	8.747513	-0.60947	-1.45	-1.3	0.807455018408143	-0.00071749	0.013046	0.0090882
Trial1	1	1	blindfold	clockwise	practice	Guided	1	-0.5	-0.5	8.767517	-0.60947	-1.45	-1.3	0.807455018408143	-0.00036785	0.0088133	0.013273
Trial1	1	1	blindfold	clockwise	practice	Guided	1	-0.5	-0.5	8.787521	-0.60947	-1.45	-1.3	0.807455018408143	0.024835	0.017275	-0.0056963
Trial1	1	1	blindfold	clockwise	practice	Guided	1	-0.5	-0.5	8.80751	-0.60947	-1.45	-1.3	0.807455018408143	0.016662	0.0003472	0.0034198
Trial1	1	1	blindfold	clockwise	practice	Guided	1	-0.5	-0.5	8.827515	-0.60947	-1.45	-1.3	0.807455018408143	0.013629	-0.0081189	-0.015279
Trial1	1	1	blindfold	clockwise	practice	Guided	1	-0.5	-0.5	8.847519	-0.60946	-1.45	-1.3	0.807453660886676	-0.010998	0.017272	-0.0061662
Trial1	1	1	blindfold	clockwise	practice	Guided	1	-0.5	-0.5	8.867508	-0.60946	-1.45	-1.3	0.807453660886676	-0.019168	0.00034635	0.0022055
Trial1	1	1	blindfold	clockwise	practice	Guided	1	-0.5	-0.5	8.887512	-0.60946	-1.45	-1.3	0.807453660886676	0.018289	-0.0081185	-0.022061
Trial1	1	1	blindfold	clockwise	practice	Guided	1	-0.5	-0.5	8.907516	-0.60946	-1.45	-1.3	0.807453660886676	0.010118	-0.041973	-0.021314
Trial1	1	1	blindfold	clockwise	practice	Guided	1	-0.5	-0.5	8.927521	-0.60946	-1.45	-1.3	0.807453660886676	0.020033	0.00034276	-0.023912
Trial1	1	1	blindfold	clockwise	practice	Guided	1	-0.5	-0.5	8.94751	-0.60946	-1.45	-1.3	0.807453660886676	0.0019414	0.00034277	-0.012199
Trial1	1	1	blindfold	clockwise	practice	Guided	1	-0.5	-0.5	8.967514	-0.60946	-1.45	-1.3	0.807453660886676	0.021079	-0.02505	0.0030576
Trial1	1	1	blindfold	clockwise	practice	Guided	1	-0.5	-0.5	8.987518	-0.60946	-1.45	-1.3	0.807453660886676	0.041848	0.025729	0.0099403
Trial1	1	1	blindfold	clockwise	practice	Guided	1	-0.5	-0.5	9.007523	-0.60945	-1.45	-1.3	0.807452303487109	0.0040345	0.0045677	0.012916
Trial1	1	1	blindfold	clockwise	practice	Guided	1	-0.5	-0.5	9.027512	-0.60945	-1.45	-1.3	0.807452303487109	-0.012423	0.025727	-0.023636
Trial1	1	1	blindfold	clockwise	practice	Guided	1	-0.5	-0.5	9.047516	-0.60945	-1.45	-1.3	0.807452303487109	-0.0044835	0.0087988	0.017848
Trial1	1	1	blindfold	clockwise	practice	Guided	1	-0.5	-0.5	9.06752	-0.60945	-1.45	-1.3	0.807452303487109	-0.055717	-0.0038987	-0.0073628
Trial1	1	1	blindfold	clockwise	practice	Guided	1	-0.5	-0.5	9.087509	-0.60945	-1.45	-1.3	0.807452303487109	-0.051635	0.0045633	-0.011076
Trial1	1	1	blindfold	clockwise	practice	Guided	1	-0.5	-0.5	9.107513	-0.60945	-1.45	-1.3	0.807452303487109	-0.0028572	-0.0081344	-0.016003
Trial1	1	1	blindfold	clockwise	practice	Guided	1	-0.5	-0.5	9.127518	-0.60945	-1.45	-1.3	0.807452303487109	0.023168	-0.0081383	0.02818
Trial1	1	1	blindfold	clockwise	practice	Guided	1	-0.5	-0.5	9.147522	-0.60945	-1.45	-1.3	0.807452303487109	-0.013709	0.021483	0.01441
Trial1	1	1	blindfold	clockwise	practice	Guided	1	-0.5	-0.5	9.167511	-0.60945	-1.45	-1.3	0.807452303487109	0.029932	0.0087856	0.0023246
Trial1	1	1	blindfold	clockwise	practice	Guided	1	-0.5	-0.5	9.187515	-0.60945	-1.45	-1.3	0.807452303487109	0.0088091	-0.0081423	0.016738
Trial1	1	1	blindfold	clockwise	practice	Guided	1	-0.5	-0.5	9.20752	-0.60944	-1.45	-1.3	0.807450946209443	0.021409	0.00031965	0.0072545
Trial1	1	1	blindfold	clockwise	practice	Guided	1	-0.5	-0.5	9.227509	-0.60944	-1.45	-1.3	0.807450946209443	-0.014066	0.013012	0.010226
Trial1	1	1	blindfold	clockwise	practice	Guided	1	-0.5	-0.5	9.247513	-0.60944	-1.45	-1.3	0.807450946209443	0.0019195	0.0045483	-0.012186
Trial1	1	1	blindfold	clockwise	practice	Guided	1	-0.5	-0.5	9.267517	-0.60944	-1.45	-1.3	0.807450946209443	0.030628	0.0087795	0.010698
Trial1	1	1	blindfold	clockwise	practice	Guided	1	-0.5	-0.5	9.287521	-0.60944	-1.45	-1.3	0.807450946209443	0.020355	0.013011	-0.0053021
Trial1	1	1	blindfold	clockwise	practice	Guided	1	-0.5	-0.5	9.30751	-0.60944	-1.45	-1.3	0.807450946209443	-0.00041808	-0.016614	0.013295
Trial1	1	1	blindfold	clockwise	practice	Guided	1	-0.5	-0.5	9.327515	-0.60944	-1.45	-1.3	0.807450946209443	-0.0099902	0.01724	0.0056673
Trial1	1	1	blindfold	clockwise	practice	Guided	1	-0.5	-0.5	9.347519	-0.60944	-1.45	-1.3	0.807450946209443	0.034003	0.00031161	-0.0022336
Trial1	1	1	blindfold	clockwise	practice	Guided	1	-0.5	-0.5	9.367508	-0.60944	-1.45	-1.3	0.807450946209443	-0.019913	-0.016616	-0.0061487
Trial1	1	1	blindfold	clockwise	practice	Guided	1	-0.5	-0.5	9.387512	-0.60944	-1.45	-1.3	0.807450946209443	0.0070416	-0.0081526	-0.0041913
Trial1	1	1	blindfold	clockwise	practice	Guided	1	-0.5	-0.5	9.407516	-0.60944	-1.45	-1.3	0.807450946209443	-0.028084	-0.0039215	0.0029647
Trial1	1	1	blindfold	clockwise	practice	Guided	1	-0.5	-0.5	9.427521	-0.60943	-1.45	-1.3	0.807449597131627	0.0033002	0.029931	0.0045518
Trial1	1	1	blindfold	clockwise	practice	Guided	1	-0.5	-0.5	9.44751	-0.60943	-1.45	-1.3	0.807449597131627	0.0087865	0.0257	0.016736
Trial1	1	1	blindfold	clockwise	practice	Guided	1	-0.5	-0.5	9.467514	-0.60943	-1.45	-1.3	0.807449597131627	0.012167	-0.003924	0.0038102
Trial1	1	1	blindfold	clockwise	practice	Guided	1	-0.5	-0.5	9.487518	-0.60943	-1.45	-1.3	0.807449597131627	0.0073805	0.017235	0.0079942
Trial1	1	1	blindfold	clockwise	practice	Guided	1	-0.5	-0.5	9.507523	-0.60943	-1.45	-1.3	0.807449597131627	-0.014093	0.0045377	0.010224
Trial1	1	1	blindfold	clockwise	practice	Guided	1	-0.5	-0.5	9.527512	-0.60942	-1.45	-1.3	0.807448240097039	0.019973	0.00030559	-0.0094898
Trial1	1	1	blindfold	clockwise	practice	Guided	1	-0.5	-0.5	9.547516	-0.60942	-1.45	-1.3	0.807448240097039	0.0093483	0.0045363	-0.029672
Trial1	1	1	blindfold	clockwise	practice	Guided	1	-0.5	-0.5	9.56752	-0.60942	-1.45	-1.3	0.807448240097039	0.024053	0.021462	-0.014045
Trial1	1	1	blindfold	clockwise	practice	Guided	1	-0.5	-0.5	9.587509	-0.60942	-1.45	-1.3	0.807448240097039	0.014833	-0.016625	-0.017486
Trial1	1	1	blindfold	clockwise	practice	Guided	1	-0.5	-0.5	9.607513	-0.60942	-1.45	-1.3	0.807448240097039	-0.0052386	0.0045337	0.0094833
Trial1	1	1	blindfold	clockwise	practice	Guided	1	-0.5	-0.5	9.627518	-0.60942	-1.45	-1.3	0.807448240097039	-0.025432	0.00029898	-0.018329
Trial1	1	1	blindfold	clockwise	practice	Guided	1	-0.5	-0.5	9.647522	-0.60942	-1.45	-1.3	0.807448240097039	-0.014109	-0.0039341	0.010227
Trial1	1	1	blindfold	clockwise	practice	Guided	1	-0.5	-0.5	9.667511	-0.60942	-1.45	-1.3	0.807448240097039	0.027782	-0.012398	-0.022781
Trial1	1	1	blindfold	clockwise	practice	Guided	1	-0.5	-0.5	9.687515	-0.60942	-1.45	-1.3	0.807448240097039	0.00012112	-0.012398	-0.0034375
Trial1	1	1	blindfold	clockwise	practice	Guided	1	-0.5	-0.5	9.70752	-0.60942	-1.45	-1.3	0.807448240097039	0.0070079	0.0045282	0.01182
Trial1	1	1	blindfold	clockwise	practice	Guided	1	-0.5	-0.5	9.727509	-0.60942	-1.45	-1.3	0.807448240097039	0.021359	-0.0039386	-0.0007344
Trial1	1	1	blindfold	clockwise	practice	Guided	1	-0.5	-0.5	9.747513	-0.60941	-1.45	-1.3	0.807446883184355	0.0025677	0.004523	-0.0038038
Trial1	1	1	blindfold	clockwise	practice	Guided	1	-0.5	-0.5	9.767517	-0.60941	-1.45	-1.3	0.807446883184355	0.0053687	0.0087544	0.02968
Trial1	1	1	blindfold	clockwise	practice	Guided	1	-0.5	-0.5	9.787521	-0.60941	-1.45	-1.3	0.807446883184355	0.05823	0.0087523	0.021039
Trial1	1	1	blindfold	clockwise	practice	Guided	1	-0.5	-0.5	9.80751	-0.60941	-1.45	-1.3	0.807446883184355	0.019598	-0.020873	-0.01217
Trial1	1	1	blindfold	clockwise	practice	Guided	1	-0.5	-0.5	9.827515	-0.60941	-1.45	-1.3	0.807446883184355	-0.0015227	-0.0039465	-0.0068667
Trial1	1	1	blindfold	clockwise	practice	Guided	1	-0.5	-0.5	9.847519	-0.60941	-1.45	-1.3	0.807446883184355	-0.0066601	0.0045151	-0.0015676
Trial1	1	1	blindfold	clockwise	practice	Guided	1	-0.5	-0.5	9.867508	-0.60941	-1.45	-1.3	0.807446883184355	0.0029078	-0.0039495	-0.01142
Trial1	1	1	blindfold	clockwise	practice	Guided	1	-0.5	-0.5	9.887512	-0.60941	-1.45	-1.3	0.807446883184355	0.030916	0.017209	0.014162
Trial1	1	1	blindfold	clockwise	practice	Guided	1	-0.5	-0.5	9.907516	-0.60941	-1.45	-1.3	0.807446883184355	-0.0045583	0.021438	0.017874
Trial1	1	1	blindfold	clockwise	practice	Guided	1	-0.5	-0.5	9.927521	-0.60941	-1.45	-1.3	0.807446883184355	0.037682	0.0045117	-0.010951
Trial1	1	1	blindfold	clockwise	practice	Guided	1	-0.5	-0.5	9.94751	-0.60941	-1.45	-1.3	0.807446883184355	0.025427	0.0045107	0.0027219
Trial1	1	1	blindfold	clockwise	practice	Guided	1	-0.5	-0.5	9.967514	-0.60941	-1.45	-1.3	0.807446883184355	0.01177	-0.0039525	-0.0003495
Trial1	1	1	blindfold	clockwise	practice	Guided	1	-0.5	-0.5	9.987518	-0.6094	-1.45	-1.3	0.80744553446935	0.0083844	0.017205	0.016393
Trial1	1	1	blindfold	clockwise	practice	Guided	1	-0.5	-0.5	10.00752	-0.6094	-1.45	-1.3	0.80744553446935	0.0090821	-0.003957	0.02095
Trial1	1	1	blindfold	clockwise	practice	Guided	1	-0.5	-0.5	10.02751	-0.6094	-1.45	-1.3	0.80744553446935	-0.0086577	0.0087387	0.022063
Trial1	1	1	blindfold	clockwise	practice	Guided	1	-0.5	-0.5	10.04752	-0.6094	-1.45	-1.3	0.80744553446935	0.038718	0.017202	0.001609
Trial1	1	1	blindfold	clockwise	practice	Guided	1	-0.5	-0.5	10.06752	-0.6094	-1.45	-1.3	0.80744553446935	-0.01555	0.0045053	-0.0064905
Trial1	1	1	blindfold	clockwise	practice	Guided	1	-0.5	-0.5	10.08751	-0.6094	-1.45	-1.3	0.80744553446935	0.0028884	-0.020885	0.00039423
Trial1	1	1	blindfold	clockwise	practice	Guided	1	-0.5	-0.5	10.10751	-0.6094	-1.45	-1.3	0.80744553446935	-0.0059839	-0.00819	0.0011358
Trial1	1	1	blindfold	clockwise	practice	Guided	1	-0.5	-0.5	10.12752	-0.60939	-1.45	-1.3	0.807444177799748	0.0042817	0.0087356	0.017135
Trial1	1	1	blindfold	clockwise	practice	Guided	1	-0.5	-0.5	10.14752	-0.60939	-1.45	-1.3	0.807444177799748	0.010344	0.0172	-0.017089
Trial1	1	1	blindfold	clockwise	practice	Guided	1	-0.5	-0.5	10.16751	-0.60939	-1.45	-1.3	0.807444177799748	-0.0012102	-0.012423	0.0049546
Trial1	1	1	blindfold	clockwise	practice	Guided	1	-0.5	-0.5	10.18752	-0.60939	-1.45	-1.3	0.807444177799748	0.015825	-0.0039591	-0.0049007
Trial1	1	1	blindfold	clockwise	practice	Guided	1	-0.5	-0.5	10.20752	-0.60939	-1.45	-1.3	0.807444177799748	-0.010435	0.034126	0.0015127
Trial1	1	1	blindfold	clockwise	practice	Guided	1	-0.5	-0.5	10.22751	-0.60939	-1.45	-1.3	0.807444177799748	0.015119	0.021429	-0.013272
Trial1	1	1	blindfold	clockwise	practice	Guided	1	-0.5	-0.5	10.24751	-0.60938	-1.45	-1.3	0.807442821252052	0.018499	-0.0039637	-0.026199
Trial1	1	1	blindfold	clockwise	practice	Guided	1	-0.5	-0.5	10.26752	-0.60938	-1.45	-1.3	0.807442821252052	-0.01044	0.004499	0.0015117
Trial1	1	1	blindfold	clockwise	practice	Guided	1	-0.5	-0.5	10.28752	-0.60938	-1.45	-1.3	0.807442821252052	-0.0026246	0.0044996	0.0022539
Trial1	1	1	blindfold	clockwise	practice	Guided	1	-0.5	-0.5	10.30751	-0.60938	-1.45	-1.3	0.807442821252052	0.011726	-0.0039688	-0.00034256
Trial1	1	1	blindfold	clockwise	practice	Guided	1	-0.5	-0.5	10.32751	-0.60938	-1.45	-1.3	0.807442821252052	0.003556	0.0087273	0.0087698
Trial1	1	1	blindfold	clockwise	practice	Guided	1	-0.5	-0.5	10.34752	-0.60938	-1.45	-1.3	0.807442821252052	0.01137	-0.0039685	-0.0045271
Trial1	1	1	blindfold	clockwise	practice	Guided	1	-0.5	-0.5	10.36751	-0.60938	-1.45	-1.3	0.807442821252052	0.020238	0.017189	-0.024337
Trial1	1	1	blindfold	clockwise	practice	Guided	1	-0.5	-0.5	10.38751	-0.60938	-1.45	-1.3	0.807442821252052	0.0069346	0.0044911	-0.0041525
Trial1	1	1	blindfold	clockwise	practice	Guided	1	-0.5	-0.5	10.40752	-0.60938	-1.45	-1.3	0.807442821252052	-0.0053177	-0.0039718	0.0095194
Trial1	1	1	blindfold	clockwise	practice	Guided	1	-0.5	-0.5	10.42752	-0.60938	-1.45	-1.3	0.807442821252052	0.0092652	0.012953	-0.029634
Trial1	1	1	blindfold	clockwise	practice	Guided	1	-0.5	-0.5	10.44751	-0.60938	-1.45	-1.3	0.807442821252052	-0.029596	0.012952	-0.013734
Trial1	1	1	blindfold	clockwise	practice	Guided	1	-0.5	-0.5	10.46751	-0.60937	-1.45	-1.3	0.80744146482626	0.014746	-0.0082093	-0.017446
Trial1	1	1	blindfold	clockwise	practice	Guided	1	-0.5	-0.5	10.48752	-0.60937	-1.45	-1.3	0.80744146482626	-0.008134	0.021412	-0.023959
Trial1	1	1	blindfold	clockwise	practice	Guided	1	-0.5	-0.5	10.50752	-0.60937	-1.45	-1.3	0.80744146482626	0.015438	0.0044838	-0.0090746
Trial1	1	1	blindfold	clockwise	practice	Guided	1	-0.5	-0.5	10.52751	-0.60937	-1.45	-1.3	0.80744146482626	-0.0056876	-0.0082132	0.005336
Trial1	1	1	blindfold	clockwise	practice	Guided	1	-0.5	-0.5	10.54752	-0.60936	-1.45	-1.3	0.807440108522375	0.0086655	0.0002493	0.016777
Trial1	1	1	blindfold	clockwise	practice	Guided	1	-0.5	-0.5	10.56752	-0.60936	-1.45	-1.3	0.807440108522375	0.0076132	0.012944	0.0042202
Trial1	1	1	blindfold	clockwise	practice	Guided	1	-0.5	-0.5	10.58751	-0.60936	-1.45	-1.3	0.807440108522375	-0.021097	-0.016678	-0.018664
Trial1	1	1	blindfold	clockwise	practice	Guided	1	-0.5	-0.5	10.60751	-0.60936	-1.45	-1.3	0.807440108522375	0.056039	-0.012448	0.013808
Trial1	1	1	blindfold	clockwise	practice	Guided	1	-0.5	-0.5	10.62752	-0.60936	-1.45	-1.3	0.807440108522375	-0.023205	0.021406	-0.043771
Trial1	1	1	blindfold	clockwise	practice	Guided	1	-0.5	-0.5	10.64752	-0.60936	-1.45	-1.3	0.807440108522375	-0.010483	0.021405	0.0015251
Trial1	1	1	blindfold	clockwise	practice	Guided	1	-0.5	-0.5	10.66751	-0.60936	-1.45	-1.3	0.807440108522375	0.032808	0.012941	-0.014744
Trial1	1	1	blindfold	clockwise	practice	Guided	1	-0.5	-0.5	10.68752	-0.60936	-1.45	-1.3	0.807440108522375	0.0065493	0.012938	-0.0083318
Trial1	1	1	blindfold	clockwise	practice	Guided	1	-0.5	-0.5	10.70752	-0.60936	-1.45	-1.3	0.807440108522375	0.020553	0.008705	-0.0010742
Trial1	1	1	blindfold	clockwise	practice	Guided	1	-0.5	-0.5	10.72751	-0.60935	-1.45	-1.3	0.807438760412548	0.015061	-0.0082231	-0.013259
Trial1	1	1	blindfold	clockwise	practice	Guided	1	-0.5	-0.5	10.74751	-0.60935	-1.45	-1.3	0.807438760412548	0.031866	0.034093	0.027481
Trial1	1	1	blindfold	clockwise	practice	Guided	1	-0.5	-0.5	10.76752	-0.60935	-1.45	-1.3	0.807438760412548	0.038282	0.017163	-0.0025577
Trial1	1	1	blindfold	clockwise	practice	Guided	1	-0.5	-0.5	10.78752	-0.60935	-1.45	-1.3	0.807438760412548	0.043067	0.034089	0.0012564
Trial1	1	1	blindfold	clockwise	practice	Guided	1	-0.5	-0.5	10.80751	-0.60935	-1.45	-1.3	0.807438760412548	0.027658	0.0044655	-0.022741
Trial1	1	1	blindfold	clockwise	practice	Guided	1	-0.5	-0.5	10.82751	-0.60935	-1.45	-1.3	0.807438760412548	-0.0036148	0.0044612	0.012972
Trial1	1	1	blindfold	clockwise	practice	Guided	1	-0.5	-0.5	10.84752	-0.60935	-1.45	-1.3	0.807438760412548	0.0024491	-0.0040038	-0.0037687
Trial1	1	1	blindfold	clockwise	practice	Guided	1	-0.5	-0.5	10.86751	-0.60935	-1.45	-1.3	0.807438760412548	0.021586	0.000228	0.011487
Trial1	1	1	blindfold	clockwise	practice	Guided	1	-0.5	-0.5	10.88751	-0.60935	-1.45	-1.3	0.807438760412548	0.0034955	-0.020931	0.0087891
Trial1	1	1	blindfold	clockwise	practice	Guided	1	-0.5	-0.5	10.90752	-0.60934	-1.45	-1.29996	0.807397837107405	0.030679	0.012924	-0.039848
Trial1	1	1	blindfold	clockwise	practice	Guided	1	-0.5	-0.5	10.92752	-0.60935	-1.45003	-1.29993	0.807369547402726	-0.01598	-0.338276	0.149454
Trial1	1	1	blindfold	clockwise	practice	Guided	1	-0.5	-0.5	10.94751	-0.60936	-1.45006	-1.29991	0.807350934933486	-0.095202	-0.35515	0.269824
Trial1	1	1	blindfold	clockwise	practice	Guided	1	-0.5	-0.5	10.96751	-0.60937	-1.45009	-1.29988	0.807322645688606	-0.017002	-0.342388	0.296917
Trial1	1	1	blindfold	clockwise	practice	Guided	1	-0.5	-0.5	10.98752	-0.60938	-1.45011	-1.29986	0.807304159819462	-0.016171	-0.308455	0.341277
Trial1	1	1	blindfold	clockwise	practice	Guided	1	-0.5	-0.5	11.00752	-0.60938	-1.45013	-1.29979	0.807234829270166	0.045101	-0.287207	0.45167
Trial1	1	1	blindfold	clockwise	practice	Guided	1	-0.5	-0.5	11.02751	-0.60927	-1.45013	-1.29976	0.807190281471002	0.363834	-0.164339	0.526006
Trial1	1	1	blindfold	clockwise	practice	Guided	1	-0.5	-0.5	11.04752	-0.60895	-1.45009	-1.29974	0.807127068810251	0.504219	-0.03312	0.497397
Trial1	1	1	blindfold	clockwise	practice	Guided	1	-0.5	-0.5	11.06752	-0.6083	-1.45004	-1.29975	0.807049628236047	0.473346	-0.0034882	0.504247
Trial1	1	1	blindfold	clockwise	practice	Guided	1	-0.5	-0.5	11.08751	-0.60735	-1.45002	-1.2998	0.806972075958605	0.27028	-0.092341	0.37365
Trial1	1	1	blindfold	clockwise	practice	Guided	1	-0.5	-0.5	11.10751	-0.60623	-1.45004	-1.2999	0.806922997831239	0.109272	-0.109232	0.264782
Trial1	1	1	blindfold	clockwise	practice	Guided	1	-0.5	-0.5	11.12752	-0.60413	-1.45002	-1.29995	0.806698865107375	-0.034105	-0.028809	0.044812
Trial1	1	1	blindfold	clockwise	practice	Guided	1	-0.5	-0.5	11.14752	-0.6031	-1.45001	-1.29996	0.806576493272095	0.093174	-0.016106	0.072174
Trial1	1	1	blindfold	clockwise	practice	Guided	1	-0.5	-0.5	11.16751	-0.60208	-1.45001	-1.29995	0.806436812249586	0.183278	0.00082483	0.136338
Trial1	1	1	blindfold	clockwise	practice	Guided	1	-0.5	-0.5	11.18752	-0.60092	-1.45	-1.29996	0.806300730398587	0.12273	-0.037258	0.052831
Trial1	1	1	blindfold	clockwise	practice	Guided	1	-0.5	-0.5	11.20752	-0.59969	-1.45002	-1.30001	0.806197274640837	0.064642	-0.0076207	-0.001375
Trial1	1	1	blindfold	clockwise	practice	Guided	1	-0.5	-0.5	11.22751	-0.59738	-1.44999	-1.3	0.805904947678199	-0.045547	0.021991	0.016121
Trial1	1	1	blindfold	clockwise	practice	Guided	1	-0.5	-0.5	11.24751	-0.59634	-1.44999	-1.29997	0.805750237899315	-0.035642	-0.058407	0.027942
Trial1	1	1	blindfold	clockwise	practice	Guided	1	-0.5	-0.5	11.26752	-0.59535	-1.45002	-1.29977	0.805433843789095	0.080794	-0.020309	0.359713
Trial1	1	1	blindfold	clockwise	practice	Guided	1	-0.5	-0.5	11.28752	-0.59438	-1.45007	-1.29932	0.804872674931634	0.085082	-0.401099	1.724685
Trial1	1	1	blindfold	clockwise	practice	Guided	1	-0.5	-0.5	11.30751	-0.59359	-1.4502	-1.29918	0.804641300942388	0.258934	-0.650761	1.942264
Trial1	1	1	blindfold	clockwise	practice	Guided	1	-0.5	-0.5	11.32751	-0.59243	-1.45028	-1.29929	0.804616620312765	0.115322	-0.574497	1.33453
Trial1	1	1	blindfold	clockwise	practice	Guided	1	-0.5	-0.5	11.34752	-0.59206	-1.45031	-1.29934	0.804623825226989	0.082507	-0.870723	1.26135
Trial1	1	1	blindfold	clockwise	practice	Guided	1	-0.5	-0.5	11.36751	-0.5919	-1.45038	-1.29936	0.804625308005436	0.125832	-0.870723	1.135623
Trial1	1	1	blindfold	clockwise	practice	Guided	1	-0.5	-0.5	11.38751	-0.59188	-1.45039	-1.29936	0.804623027662713	0.295018	-0.883419	1.130289
Trial1	1	1	blindfold	clockwise	practice	Guided	1	-0.5	-0.5	11.40752	-0.59187	-1.45043	-1.29926	0.804522521835239	0.333433	-1.07385	1.658112
Trial1	1	1	blindfold	clockwise	practice	Guided	1	-0.5	-0.5	11.42752	-0.59134	-1.45045	-1.29922	0.80442261348356	0.69048	-1.048459	1.603824
Trial1	1	1	blindfold	clockwise	practice	Guided	1	-0.5	-0.5	11.44751	-0.59067	-1.45054	-1.29924	0.804366591533136	0.827153	-1.492798	1.529579
Trial1	1	1	blindfold	clockwise	practice	Guided	1	-0.5	-0.5	11.46751	-0.58974	-1.45068	-1.29934	0.804361688232154	0.899079	-1.365844	1.262579
Trial1	1	1	blindfold	clockwise	practice	Guided	1	-0.5	-0.5	11.48752	-0.58849	-1.45064	-1.29952	0.804402099250557	0.971763	-0.67606	0.894456
Trial1	1	1	blindfold	clockwise	practice	Guided	1	-0.5	-0.5	11.50752	-0.58654	-1.45039	-1.2998	0.804468196652403	1.030834	-0.252801	0.578113
Trial1	1	1	blindfold	clockwise	practice	Guided	1	-0.5	-0.5	11.52751	-0.58065	-1.44987	-1.29985	0.803905734115409	0.790027	0.411544	0.25251
Trial1	1	1	blindfold	clockwise	practice	Guided	1	-0.5	-0.5	11.54752	-0.57688	-1.44978	-1.29987	0.803556208246285	0.474587	0.415657	0.312316
Trial1	1	1	blindfold	clockwise	practice	Guided	1	-0.5	-0.5	11.56752	-0.57286	-1.44976	-1.29982	0.803131699317564	0.461494	0.555246	0.337996
Trial1	1	1	blindfold	clockwise	practice	Guided	1	-0.5	-0.5	11.58751	-0.56866	-1.44971	-1.29971	0.802652066002576	0.527297	0.817617	0.670055
Trial1	1	1	blindfold	clockwise	practice	Guided	1	-0.5	-0.5	11.60751	-0.56403	-1.4496	-1.29968	0.802239324369103	0.75085	1.075757	0.796271
Trial1	1	1	blindfold	clockwise	practice	Guided	1	-0.5	-0.5	11.62752	-0.55472	-1.44943	-1.29978	0.801649767360182	0.825369	1.092684	0.382824
Trial1	1	1	blindfold	clockwise	practice	Guided	1	-0.5	-0.5	11.64752	-0.54936	-1.44945	-1.29986	0.801381574488739	0.904334	0.885326	0.242599
Trial1	1	1	blindfold	clockwise	practice	Guided	1	-0.5	-0.5	11.66751	-0.54353	-1.44956	-1.29988	0.801063617089387	0.848384	0.614491	0.222063
Trial1	1	1	blindfold	clockwise	practice	Guided	1	-0.5	-0.5	11.68752	-0.53737	-1.44968	-1.29984	0.800712612752842	0.776959	0.402848	0.366503
Trial1	1	1	blindfold	clockwise	practice	Guided	1	-0.5	-0.5	11.70752	-0.53055	-1.44979	-1.29964	0.800223304302257	0.690321	0.136158	0.50861
Trial1	1	1	blindfold	clockwise	practice	Guided	1	-0.5	-0.5	11.72751	-0.51637	-1.45017	-1.29952	0.799687584235753	0.552472	-0.60855	0.970205
Trial1	1	1	blindfold	clockwise	practice	Guided	1	-0.5	-0.5	11.74751	-0.50868	-1.45031	-1.29943	0.799477133736286	0.447636	-0.815908	1.146462
Trial1	1	1	blindfold	clockwise	practice	Guided	1	-0.5	-0.5	11.76752	-0.50106	-1.4504	-1.2994	0.799400793959896	0.204508	-0.849762	1.212504
Trial1	1	1	blindfold	clockwise	practice	Guided	1	-0.5	-0.5	11.78752	-0.49412	-1.45043	-1.29938	0.79940168946315	0.118723	-0.735504	1.199015
Trial1	1	1	blindfold	clockwise	practice	Guided	1	-0.5	-0.5	11.80751	-0.48687	-1.45039	-1.29932	0.799427815134411	0.072414	-0.659331	1.324227
Trial1	1	1	blindfold	clockwise	practice	Guided	1	-0.5	-0.5	11.82751	-0.47429	-1.45032	-1.29927	0.79968331317831	0.020048	-0.688954	1.445466
Trial1	1	1	blindfold	clockwise	practice	Guided	1	-0.5	-0.5	11.84752	-0.46859	-1.45035	-1.29922	0.799837066621841	0.03257	-0.786285	1.587698
Trial1	1	1	blindfold	clockwise	practice	Guided	1	-0.5	-0.5	11.86751	-0.4633	-1.45039	-1.29922	0.800062268243015	0.053154	-0.832835	1.59276
Trial1	1	1	blindfold	clockwise	practice	Guided	1	-0.5	-0.5	11.88751	-0.45826	-1.4504	-1.29924	0.800329178640783	0.073151	-0.77359	1.488252
Trial1	1	1	blindfold	clockwise	practice	Guided	1	-0.5	-0.5	11.90752	-0.45375	-1.4504	-1.29931	0.800646918208652	0.03594	-0.849762	1.4064
Trial1	1	1	blindfold	clockwise	practice	Guided	1	-0.5	-0.5	11.92752	-0.44586	-1.45043	-1.29934	0.801171386693506	0.104777	-0.879385	1.317964
Trial1	1	1	blindfold	clockwise	practice	Guided	1	-0.5	-0.5	11.94751	-0.44224	-1.45045	-1.29934	0.801424150320278	0.223405	-0.951325	1.227409
Trial1	1	1	blindfold	clockwise	practice	Guided	1	-0.5	-0.5	11.96751	-0.43911	-1.45048	-1.29944	0.801755423697873	0.447696	-1.112134	1.112131
Trial1	1	1	blindfold	clockwise	practice	Guided	1	-0.5	-0.5	11.98752	-0.43583	-1.45054	-1.29948	0.802051238114148	0.607954	-1.319492	1.043781
Trial1	1	1	blindfold	clockwise	practice	Guided	1	-0.5	-0.5	12.00752	-0.43243	-1.45064	-1.29955	0.802400031904905	0.856702	-1.484532	0.961893
Trial1	1	1	blindfold	clockwise	practice	Guided	1	-0.5	-0.5	12.02751	-0.42497	-1.45079	-1.29958	0.803092664713359	1.093397	-1.598791	0.835306
Trial1	1	1	blindfold	clockwise	practice	Guided	1	-0.5	-0.5	12.04752	-0.42041	-1.45082	-1.29959	0.803541362697613	1.113166	-1.649572	0.801134
Trial1	1	1	blindfold	clockwise	practice	Guided	1	-0.5	-0.5	12.06752	-0.41552	-1.45082	-1.2996	0.80405039428143	1.13433	-1.577632	0.79227
Trial1	1	1	blindfold	clockwise	practice	Guided	1	-0.5	-0.5	12.08751	-0.40999	-1.4508	-1.29961	0.804660167550367	1.154778	-1.543777	0.770885
Trial1	1	1	blindfold	clockwise	practice	Guided	1	-0.5	-0.5	12.10751	-0.4043	-1.45077	-1.29963	0.805336274196427	1.162604	-1.522618	0.762893
Trial1	1	1	blindfold	clockwise	practice	Guided	1	-0.5	-0.5	12.12752	-0.39084	-1.4508	-1.29966	0.807076304367787	1.17537	-1.721513	0.696959
Trial1	1	1	blindfold	clockwise	practice	Guided	1	-0.5	-0.5	12.14752	-0.38302	-1.45086	-1.2997	0.808210642098935	1.199303	-1.810381	0.574971
Trial1	1	1	blindfold	clockwise	practice	Guided	1	-0.5	-0.5	12.16751	-0.37513	-1.45089	-1.29972	0.809409960043999	1.299405	-1.797685	0.541567
Trial1	1	1	blindfold	clockwise	practice	Guided	1	-0.5	-0.5	12.18752	-0.36672	-1.4509	-1.29974	0.810769732660919	1.313799	-1.844235	0.565513
Trial1	1	1	blindfold	clockwise	practice	Guided	1	-0.5	-0.5	12.20752	-0.35772	-1.45091	-1.29976	0.812317563906729	1.321464	-1.87809	0.476246
Trial1	1	1	blindfold	clockwise	practice	Guided	1	-0.5	-0.5	12.22751	-0.3382	-1.45093	-1.29979	0.815992232046459	1.108526	-1.856931	0.430718
Trial1	1	1	blindfold	clockwise	practice	Guided	1	-0.5	-0.5	12.24751	-0.32724	-1.45094	-1.29981	0.818255430433418	0.954669	-1.928871	0.39286
Trial1	1	1	blindfold	clockwise	practice	Guided	1	-0.5	-0.5	12.26752	-0.317	-1.45095	-1.29982	0.82048823627826	0.903351	-1.954262	0.354321
Trial1	1	1	blindfold	clockwise	practice	Guided	1	-0.5	-0.5	12.28752	-0.30594	-1.45097	-1.29985	0.823054849020959	0.939638	-1.992348	0.278366
Trial1	1	1	blindfold	clockwise	practice	Guided	1	-0.5	-0.5	12.30751	-0.29468	-1.45099	-1.29992	0.82585001645882	1.049011	-2.064289	0.241585
Trial1	1	1	blindfold	clockwise	practice	Guided	1	-0.5	-0.5	12.32751	-0.27176	-1.45106	-1.29995	0.831873495123004	1.056544	-2.174316	0.109948
Trial1	1	1	blindfold	clockwise	practice	Guided	1	-0.5	-0.5	12.34752	-0.26009	-1.45108	-1.29996	0.835160368046406	0.993347	-2.165852	0.092894
Trial1	1	1	blindfold	clockwise	practice	Guided	1	-0.5	-0.5	12.36751	-0.24716	-1.45109	-1.29998	0.83898507285763	0.928338	-2.140461	0.021154
Trial1	1	1	blindfold	clockwise	practice	Guided	1	-0.5	-0.5	12.38751	-0.2363	-1.45108	-1.29998	0.842321534343785	0.799323	-2.106607	0.026772
Trial1	1	1	blindfold	clockwise	practice	Guided	1	-0.5	-0.5	12.40752	-0.22393	-1.45104	-1.3	0.846294610588414	0.771679	-2.009275	-0.00047736
Trial1	1	1	blindfold	clockwise	practice	Guided	1	-0.5	-0.5	12.42752	-0.19977	-1.45101	-1.3	0.854481114168182	0.736322	-2.081216	0.011466
Trial1	1	1	blindfold	clockwise	practice	Guided	1	-0.5	-0.5	12.44751	-0.18761	-1.45103	-1.30001	0.858838434981524	0.784581	-2.098143	-0.013768
Trial1	1	1	blindfold	clockwise	practice	Guided	1	-0.5	-0.5	12.46751	-0.17503	-1.45105	-1.3	0.863484463921365	0.86923	-2.08968	-0.010288
Trial1	1	1	blindfold	clockwise	practice	Guided	1	-0.5	-0.5	12.48752	-0.16315	-1.45105	-1.3	0.868025257598156	0.820688	-2.060057	0.0090462
Trial1	1	1	blindfold	clockwise	practice	Guided	1	-0.5	-0.5	12.50752	-0.15086	-1.45102	-1.29997	0.87284064529231	0.860361	-1.869626	-0.0072346
Trial1	1	1	blindfold	clockwise	practice	Guided	1	-0.5	-0.5	12.52751	-0.12568	-1.45091	-1.29996	0.883205237661373	0.737781	-1.827308	0.111273
Trial1	1	1	blindfold	clockwise	practice	Guided	1	-0.5	-0.5	12.54752	-0.11285	-1.4509	-1.29996	0.888718827928474	0.661747	-1.759599	0.101118
Trial1	1	1	blindfold	clockwise	practice	Guided	1	-0.5	-0.5	12.56752	-0.10041	-1.45089	-1.29995	0.894199181841346	0.612391	-1.729977	0.08612
Trial1	1	1	blindfold	clockwise	practice	Guided	1	-0.5	-0.5	12.58751	-0.087292	-1.45087	-1.29994	0.900128919165442	0.612861	-1.683427	0.137535
Trial1	1	1	blindfold	clockwise	practice	Guided	1	-0.5	-0.5	12.60751	-0.075007	-1.45085	-1.29996	0.905844953598774	0.549752	-1.624182	0.084598
Trial1	1	1	blindfold	clockwise	practice	Guided	1	-0.5	-0.5	12.62752	-0.050694	-1.4508	-1.29998	0.917520440623571	0.589299	-1.5734	0.056722
Trial1	1	1	blindfold	clockwise	practice	Guided	1	-0.5	-0.5	12.64752	-0.03898	-1.45079	-1.30001	0.923339258447886	0.588783	-1.5734	-0.017914
Trial1	1	1	blindfold	clockwise	practice	Guided	1	-0.5	-0.5	12.66751	-0.026207	-1.45078	-1.30004	0.929808485148088	0.628599	-1.543777	-0.084267
Trial1	1	1	blindfold	clockwise	practice	Guided	1	-0.5	-0.5	12.68752	-0.014548	-1.45078	-1.30007	0.935828897323934	0.588554	-1.543777	-0.141911
Trial1	1	1	blindfold	clockwise	practice	Guided	1	-0.5	-0.5	12.70752	-0.0018302	-1.45078	-1.30013	0.942539750829706	0.593222	-1.45491	-0.195437
Trial1	1	1	blindfold	clockwise	practice	Guided	1	-0.5	-0.5	12.72751	0.022043	-1.45071	-1.30015	0.955389435916521	0.629746	-1.366042	-0.298256
Trial1	1	1	blindfold	clockwise	practice	Guided	1	-0.5	-0.5	12.74751	0.033946	-1.45068	-1.30016	0.961953349403611	0.621337	-1.294101	-0.301393
Trial1	1	1	blindfold	clockwise	practice	Guided	1	-0.5	-0.5	12.76752	0.045842	-1.45064	-1.30017	0.96861521401727	0.617605	-1.230624	-0.338113
Trial1	1	1	blindfold	clockwise	practice	Guided	1	-0.5	-0.5	12.78752	0.057731	-1.45061	-1.30019	0.975380880679081	0.587266	-1.167147	-0.370831
Trial1	1	1	blindfold	clockwise	practice	Guided	1	-0.5	-0.5	12.80751	0.070313	-1.45059	-1.3002	0.982637742937183	0.499032	-1.133293	-0.387375
Trial1	1	1	blindfold	clockwise	practice	Guided	1	-0.5	-0.5	12.82751	0.093557	-1.45056	-1.30019	0.996300107199961	0.473815	-1.107902	-0.415271
Trial1	1	1	blindfold	clockwise	practice	Guided	1	-0.5	-0.5	12.84752	0.10559	-1.45055	-1.30019	1.00351544092465	0.514302	-0.997875	-0.40542
Trial1	1	1	blindfold	clockwise	practice	Guided	1	-0.5	-0.5	12.86751	0.11757	-1.4505	-1.3002	1.01079806505445	0.448654	-0.803212	-0.439101
Trial1	1	1	blindfold	clockwise	practice	Guided	1	-0.5	-0.5	12.88751	0.12882	-1.45043	-1.30021	1.01771834888117	0.506616	-0.765126	-0.41211
Trial1	1	1	blindfold	clockwise	practice	Guided	1	-0.5	-0.5	12.90752	0.14113	-1.4504	-1.30022	1.0253778552425	0.449986	-0.77359	-0.445848
Trial1	1	1	blindfold	clockwise	practice	Guided	1	-0.5	-0.5	12.92752	0.1647	-1.45039	-1.30022	1.0402779247078	0.442654	-0.782053	-0.461123
Trial1	1	1	blindfold	clockwise	practice	Guided	1	-0.5	-0.5	12.94751	0.17559	-1.45039	-1.30022	1.04726973990295	0.456184	-0.752431	-0.443227
Trial1	1	1	blindfold	clockwise	practice	Guided	1	-0.5	-0.5	12.96751	0.18752	-1.45037	-1.30022	1.05500512578699	0.461648	-0.684722	-0.459043
Trial1	1	1	blindfold	clockwise	practice	Guided	1	-0.5	-0.5	12.98752	0.19947	-1.45035	-1.30021	1.06282374898514	0.478494	-0.667795	-0.398909
Trial1	1	1	blindfold	clockwise	practice	Guided	1	-0.5	-0.5	13.00752	0.21144	-1.45034	-1.30021	1.07073943287273	0.458207	-0.625477	-0.449038
Trial1	1	1	blindfold	clockwise	practice	Guided	1	-0.5	-0.5	13.02751	0.23442	-1.45028	-1.3002	1.08613661912952	0.484867	-0.519665	-0.408716
Trial1	1	1	blindfold	clockwise	practice	Guided	1	-0.5	-0.5	13.04752	0.24687	-1.45026	-1.30019	1.09458612378214	0.439687	-0.46036	-0.391463
Trial1	1	1	blindfold	clockwise	practice	Guided	1	-0.5	-0.5	13.06752	0.25829	-1.45024	-1.30017	1.10239541621736	0.483287	-0.409468	-0.33138
Trial1	1	1	blindfold	clockwise	practice	Guided	1	-0.5	-0.5	13.08751	0.27012	-1.45023	-1.30015	1.11055161425395	0.454865	-0.498219	-0.292425
Trial1	1	1	blindfold	clockwise	practice	Guided	1	-0.5	-0.5	13.10751	0.28275	-1.45023	-1.30011	1.11931843269235	0.440746	-0.455775	-0.243022
Trial1	1	1	blindfold	clockwise	practice	Guided	1	-0.5	-0.5	13.12752	0.30381	-1.45023	-1.30011	1.13414579821851	0.678583	-0.408973	-0.26951
Trial1	1	1	blindfold	clockwise	practice	Guided	1	-0.5	-0.5	13.14752	0.30309	-1.45023	-1.30012	1.13364267250606	2.017894	-0.50618	-0.239297
Trial1	1	1	blindfold	clockwise	practice	Guided	1	-0.5	-0.5	13.16751	0.30158	-1.45023	-1.30011	1.13256641758042	2.416957	-0.39611	-0.198058
Trial1	1	1	blindfold	clockwise	practice	Guided	1	-0.5	-0.5	13.18752	0.30109	-1.45023	-1.30012	1.13222673978153	1.785219	-0.396004	-0.215762
Trial1	1	1	blindfold	clockwise	practice	Guided	1	-0.5	-0.5	13.20752	0.30089	-1.45023	-1.30026	1.13218407248662	1.042359	-0.687925	-0.456411
Trial1	1	1	blindfold	clockwise	practice	Guided	1	-0.5	-0.5	13.22751	0.30045	-1.45048	-1.3003	1.13190126873359	0.527345	-1.280377	-0.830568
Trial1	1	1	blindfold	clockwise	practice	Guided	1	-0.5	-0.5	13.24751	0.30042	-1.45055	-1.3003	1.13188004600747	1.186249	-1.060324	-0.820452
Trial1	1	1	blindfold	clockwise	practice	Guided	1	-0.5	-0.5	13.26752	0.30048	-1.45054	-1.30031	1.13192948746972	1.82274	-0.865661	-0.701955
Trial1	1	1	blindfold	clockwise	practice	Guided	1	-0.5	-0.5	13.28752	0.30069	-1.45051	-1.30031	1.13207799631952	2.100631	-0.717548	-0.635931
Trial1	1	1	blindfold	clockwise	practice	Guided	1	-0.5	-0.5	13.30751	0.30083	-1.45047	-1.30032	1.13218410548052	1.718085	-0.717548	-0.647356
Trial1	1	1	blindfold	clockwise	practice	Guided	1	-0.5	-0.5	13.32751	0.30066	-1.45047	-1.30032	1.13206387076676	0.433943	-1.026469	-0.720888
Trial1	1	1	blindfold	clockwise	practice	Guided	1	-0.5	-0.5	13.34752	0.30043	-1.45047	-1.30031	1.13189412306115	0.256512	-0.802184	-0.65172
Trial1	1	1	blindfold	clockwise	practice	Guided	1	-0.5	-0.5	13.36751	0.30031	-1.45043	-1.30029	1.13179501165659	0.472206	-0.624448	-0.459791
Trial1	1	1	blindfold	clockwise	practice	Guided	1	-0.5	-0.5	13.38751	0.3003	-1.45038	-1.30026	1.13176679460652	0.667272	-0.51019	-0.30664
Trial1	1	1	blindfold	clockwise	practice	Guided	1	-0.5	-0.5	13.40752	0.30032	-1.45032	-1.30023	1.13175977859003	0.780469	-0.467768	-0.269341
Trial1	1	1	blindfold	clockwise	practice	Guided	1	-0.5	-0.5	13.42752	0.30032	-1.45031	-1.30023	1.13175977859003	0.321907	-0.823216	-0.38459
Trial1	1	1	blindfold	clockwise	practice	Guided	1	-0.5	-0.5	13.44751	0.30027	-1.45035	-1.30023	1.13172441594877	0.150501	-0.865534	-0.441923
Trial1	1	1	blindfold	clockwise	practice	Guided	1	-0.5	-0.5	13.46751	0.30021	-1.45038	-1.30023	1.13168199488153	0.111653	-0.81052	-0.472808
Trial1	1	1	blindfold	clockwise	practice	Guided	1	-0.5	-0.5	13.48752	0.30019	-1.45039	-1.30022	1.13166077405367	0.101012	-0.831679	-0.431086
Trial1	1	1	blindfold	clockwise	practice	Guided	1	-0.5	-0.5	13.50752	0.30018	-1.45039	-1.30022	1.13165369353805	0.143379	-0.768202	-0.378798
Trial1	1	1	blindfold	clockwise	practice	Guided	1	-0.5	-0.5	13.52751	0.30016	-1.45039	-1.30021	1.13163247279841	-0.043931	-0.793593	-0.373644
Trial1	1	1	blindfold	clockwise	practice	Guided	1	-0.5	-0.5	13.54752	0.30012	-1.4504	-1.30021	1.13160419350019	-0.160031	-0.844375	-0.365681
Trial1	1	1	blindfold	clockwise	practice	Guided	1	-0.5	-0.5	13.56752	0.30007	-1.45041	-1.3002	1.13156175356777	-0.240188	-0.90362	-0.364655
Trial1	1	1	blindfold	clockwise	practice	Guided	1	-0.5	-0.5	13.58751	0.30003	-1.45044	-1.3002	1.13153347568334	-0.297924	-0.937474	-0.366914
Trial1	1	1	blindfold	clockwise	practice	Guided	1	-0.5	-0.5	13.60751	0.3	-1.45045	-1.30019	1.13150517566524	-0.276136	-0.886693	-0.353309
Trial1	1	1	blindfold	clockwise	practice	Guided	1	-0.5	-0.5	13.62752	0.29998	-1.45045	-1.30019	1.13149105823557	-0.270357	-0.895156	-0.27303
Trial1	1	1	blindfold	clockwise	practice	Guided	1	-0.5	-0.5	13.64752	0.29997	-1.45045	-1.30018	1.13147689689459	-0.297813	-0.912084	-0.253058
Trial1	1	1	blindfold	clockwise	practice	Guided	1	-0.5	-0.5	13.66751	0.29993	-1.45046	-1.30016	1.13143445695927	-0.319954	-0.967097	-0.238925
Trial1	1	1	blindfold	clockwise	practice	Guided	1	-0.5	-0.5	13.68752	0.29986	-1.45048	-1.30014	1.13137088408413	-0.352875	-1.034806	-0.208939
Trial1	1	1	blindfold	clockwise	practice	Guided	1	-0.5	-0.5	13.70752	0.29977	-1.4505	-1.30012	1.13129317505756	-0.357057	-1.081356	-0.213253
Trial1	1	1	blindfold	clockwise	practice	Guided	1	-0.5	-0.5	13.72751	0.29957	-1.45056	-1.30012	1.13115179110445	-0.304057	-1.229469	-0.198358
Trial1	1	1	blindfold	clockwise	practice	Guided	1	-0.5	-0.5	13.74751	0.29954	-1.45059	-1.30011	1.13112349444859	-0.325519	-1.271787	-0.215994
Trial1	1	1	blindfold	clockwise	practice	Guided	1	-0.5	-0.5	13.76752	0.29952	-1.45061	-1.30011	1.13110938037553	-0.358261	-1.322568	-0.175248
Trial1	1	1	blindfold	clockwise	practice	Guided	1	-0.5	-0.5	13.78752	0.2995	-1.45064	-1.30011	1.13109522434807	-0.319003	-1.339495	-0.152585
Trial1	1	1	blindfold	clockwise	practice	Guided	1	-0.5	-0.5	13.80751	0.29948	-1.45066	-1.3001	1.13107392179973	-0.334979	-1.4199	-0.195228
Trial1	1	1	blindfold	clockwise	practice	Guided	1	-0.5	-0.5	13.82751	0.29945	-1.45071	-1.3001	1.13105270928731	-0.344377	-1.517231	-0.178708
Trial1	1	1	blindfold	clockwise	practice	Guided	1	-0.5	-0.5	13.84752	0.29943	-1.45073	-1.3001	1.13103859591985	-0.375921	-1.534158	-0.167337
Trial1	1	1	blindfold	clockwise	practice	Guided	1	-0.5	-0.5	13.86751	0.29942	-1.45075	-1.3001	1.13103151823782	-0.409003	-1.542622	-0.227486
Trial1	1	1	blindfold	clockwise	practice	Guided	1	-0.5	-0.5	13.88751	0.2994	-1.45076	-1.3001	1.13101738407104	-0.431804	-1.555317	-0.211546
Trial1	1	1	blindfold	clockwise	practice	Guided	1	-0.5	-0.5	13.90752	0.29936	-1.45077	-1.30011	1.1309962845692	-0.493251	-1.529926	-0.230807
Trial1	1	1	blindfold	clockwise	practice	Guided	1	-0.5	-0.5	13.92752	0.29904	-1.45077	-1.30011	1.13077014800716	-0.603903	-1.53839	-0.247786
Trial1	1	1	blindfold	clockwise	practice	Guided	1	-0.5	-0.5	13.94751	0.29867	-1.45077	-1.30012	1.13051579289989	-0.656591	-1.517231	-0.266652
Trial1	1	1	blindfold	clockwise	practice	Guided	1	-0.5	-0.5	13.96751	0.29812	-1.45077	-1.30014	1.13014141858751	-0.650976	-1.572244	-0.302861
Trial1	1	1	blindfold	clockwise	practice	Guided	1	-0.5	-0.5	13.98752	0.2974	-1.45079	-1.30016	1.12964714482902	-0.69839	-1.623026	-0.335336
Trial1	1	1	blindfold	clockwise	practice	Guided	1	-0.5	-0.5	14.00752	0.29646	-1.45081	-1.30019	1.12900510495118	-0.69382	-1.665344	-0.339177
Trial1	1	1	blindfold	clockwise	practice	Guided	1	-0.5	-0.5	14.02751	0.29411	-1.45086	-1.3002	1.12735562672694	-0.654838	-1.728821	-0.425463
Trial1	1	1	blindfold	clockwise	practice	Guided	1	-0.5	-0.5	14.04752	0.29277	-1.45087	-1.30021	1.1264192438246	-0.645355	-1.771139	-0.441673
Trial1	1	1	blindfold	clockwise	practice	Guided	1	-0.5	-0.5	14.06752	0.29135	-1.45088	-1.30022	1.12542743095175	-0.64495	-1.804993	-0.454023
Trial1	1	1	blindfold	clockwise	practice	Guided	1	-0.5	-0.5	14.08751	0.28988	-1.45089	-1.30022	1.12439427912365	-0.562712	-1.817689	-0.395891
Trial1	1	1	blindfold	clockwise	practice	Guided	1	-0.5	-0.5	14.10751	0.28835	-1.4509	-1.30021	1.12331286388552	-0.560498	-1.834616	-0.454404
Trial1	1	1	blindfold	clockwise	practice	Guided	1	-0.5	-0.5	14.12752	0.28538	-1.45091	-1.3002	1.12122333652514	-0.536767	-1.84308	-0.381585
Trial1	1	1	blindfold	clockwise	practice	Guided	1	-0.5	-0.5	14.14752	0.28388	-1.45091	-1.30019	1.12016598692837	-0.559244	-1.788066	-0.376842
Trial1	1	1	blindfold	clockwise	practice	Guided	1	-0.5	-0.5	14.16751	0.28241	-1.4509	-1.30019	1.11913778985712	-0.554555	-1.800762	-0.38623
Trial1	1	1	blindfold	clockwise	practice	Guided	1	-0.5	-0.5	14.18752	0.28098	-1.4509	-1.30019	1.11813851442746	-0.506044	-1.779603	-0.384319
Trial1	1	1	blindfold	clockwise	practice	Guided	1	-0.5	-0.5	14.20752	0.27952	-1.4509	-1.30018	1.11711208207174	-0.439705	-1.817689	-0.364445
Trial1	1	1	blindfold	clockwise	practice	Guided	1	-0.5	-0.5	14.22751	0.27669	-1.45089	-1.30017	1.11513196811876	-0.515328	-1.754212	-0.366431
Trial1	1	1	blindfold	clockwise	practice	Guided	1	-0.5	-0.5	14.24751	0.27534	-1.45088	-1.30016	1.11418493218241	-0.574619	-1.711894	-0.331149
Trial1	1	1	blindfold	clockwise	practice	Guided	1	-0.5	-0.5	14.26752	0.27397	-1.45086	-1.30016	1.11323200124401	-0.575781	-1.690735	-0.301248
Trial1	1	1	blindfold	clockwise	practice	Guided	1	-0.5	-0.5	14.28752	0.27255	-1.45085	-1.30016	1.11224522641526	-0.56586	-1.669576	-0.330434
Trial1	1	1	blindfold	clockwise	practice	Guided	1	-0.5	-0.5	14.30751	0.27102	-1.45084	-1.30018	1.11119746163865	-0.539563	-1.661112	-0.320843
Trial1	1	1	blindfold	clockwise	practice	Guided	1	-0.5	-0.5	14.32751	0.26779	-1.45085	-1.3002	1.10897316698805	-0.603359	-1.745748	-0.406779
Trial1	1	1	blindfold	clockwise	practice	Guided	1	-0.5	-0.5	14.34752	0.26613	-1.45087	-1.30021	1.1078317652403	-0.620329	-1.771139	-0.432364
Trial1	1	1	blindfold	clockwise	practice	Guided	1	-0.5	-0.5	14.36751	0.26449	-1.45088	-1.30023	1.10671273046697	-0.543468	-1.788066	-0.46314
Trial1	1	1	blindfold	clockwise	practice	Guided	1	-0.5	-0.5	14.38751	0.26279	-1.45088	-1.30024	1.10554633417868	-0.516604	-1.762675	-0.474354
Trial1	1	1	blindfold	clockwise	practice	Guided	1	-0.5	-0.5	14.40752	0.26109	-1.45088	-1.30026	1.104388513139	-0.515367	-1.771139	-0.503497
Trial1	1	1	blindfold	clockwise	practice	Guided	1	-0.5	-0.5	14.42752	0.25776	-1.45089	-1.30026	1.10209628847129	-0.492732	-1.817689	-0.527535
Trial1	1	1	blindfold	clockwise	practice	Guided	1	-0.5	-0.5	14.44751	0.25611	-1.4509	-1.30026	1.1009624585179	-0.514608	-1.758444	-0.540754
Trial1	1	1	blindfold	clockwise	practice	Guided	1	-0.5	-0.5	14.46751	0.25466	-1.4509	-1.30026	1.09996714279055	-0.492885	-1.813457	-0.527287
Trial1	1	1	blindfold	clockwise	practice	Guided	1	-0.5	-0.5	14.48752	0.25323	-1.45089	-1.30026	1.09898654459703	-0.50645	-1.792298	-0.523428
Trial1	1	1	blindfold	clockwise	practice	Guided	1	-0.5	-0.5	14.50752	0.25185	-1.45089	-1.30025	1.09803396302478	-0.506798	-1.771139	-0.514871
Trial1	1	1	blindfold	clockwise	practice	Guided	1	-0.5	-0.5	14.52751	0.24914	-1.45087	-1.30026	1.09618735405936	-0.55587	-1.758444	-0.516129
Trial1	1	1	blindfold	clockwise	practice	Guided	1	-0.5	-0.5	14.54752	0.24786	-1.45087	-1.30027	1.0953203036878	-0.551241	-1.724589	-0.524237
Trial1	1	1	blindfold	clockwise	practice	Guided	1	-0.5	-0.5	14.56752	0.24657	-1.45087	-1.30027	1.0944399310511	-0.54229	-1.70343	-0.528048
Trial1	1	1	blindfold	clockwise	practice	Guided	1	-0.5	-0.5	14.58751	0.24528	-1.45087	-1.30027	1.09356037138061	-0.523615	-1.745748	-0.556717
Trial1	1	1	blindfold	clockwise	practice	Guided	1	-0.5	-0.5	14.60751	0.24398	-1.45087	-1.30028	1.09268215263922	-0.53733	-1.745748	-0.548668
Trial1	1	1	blindfold	clockwise	practice	Guided	1	-0.5	-0.5	14.62752	0.24134	-1.45087	-1.3003	1.09090113970298	-0.554223	-1.74998	-0.5822
Trial1	1	1	blindfold	clockwise	practice	Guided	1	-0.5	-0.5	14.64752	0.24006	-1.45087	-1.30031	1.09003895672618	-0.566305	-1.733053	-0.624943
Trial1	1	1	blindfold	clockwise	practice	Guided	1	-0.5	-0.5	14.66751	0.23879	-1.45087	-1.30031	1.08917711752557	-0.565997	-1.728821	-0.612552
Trial1	1	1	blindfold	clockwise	practice	Guided	1	-0.5	-0.5	14.68752	0.2375	-1.45087	-1.30031	1.08830251621474	-0.58363	-1.720357	-0.6249
Trial1	1	1	blindfold	clockwise	practice	Guided	1	-0.5	-0.5	14.70752	0.23618	-1.45086	-1.30032	1.08741580394681	-0.562445	-1.661112	-0.616117
Trial1	1	1	blindfold	clockwise	practice	Guided	1	-0.5	-0.5	14.72751	0.2333	-1.45083	-1.30033	1.08547550322435	-0.582931	-1.627258	-0.679567
Trial1	1	1	blindfold	clockwise	practice	Guided	1	-0.5	-0.5	14.74751	0.23191	-1.45082	-1.30033	1.08453695713301	-0.529834	-1.618794	-0.673564
Trial1	1	1	blindfold	clockwise	practice	Guided	1	-0.5	-0.5	14.76752	0.23046	-1.45082	-1.30035	1.08357365219897	-0.551278	-1.627258	-0.703547
Trial1	1	1	blindfold	clockwise	practice	Guided	1	-0.5	-0.5	14.78752	0.22898	-1.45081	-1.30036	1.08258390896383	-0.550252	-1.568013	-0.741212
Trial1	1	1	blindfold	clockwise	practice	Guided	1	-0.5	-0.5	14.80751	0.22742	-1.45078	-1.30037	1.08154147458066	-0.550662	-1.500304	-0.732704
Trial1	1	1	blindfold	clockwise	practice	Guided	1	-0.5	-0.5	14.82751	0.22431	-1.45074	-1.30037	1.07945220902936	-0.447929	-1.504536	-0.75034
Trial1	1	1	blindfold	clockwise	practice	Guided	1	-0.5	-0.5	14.84752	0.22279	-1.45074	-1.30036	1.07842545442335	-0.404888	-1.453754	-0.70272
Trial1	1	1	blindfold	clockwise	practice	Guided	1	-0.5	-0.5	14.86751	0.22143	-1.45073	-1.30032	1.07748475598919	-0.38799	-1.377582	-0.672723
Trial1	1	1	blindfold	clockwise	practice	Guided	1	-0.5	-0.5	14.88751	0.22011	-1.45065	-1.30028	1.07657161824221	-0.458754	-1.127905	-0.556019
Trial1	1	1	blindfold	clockwise	practice	Guided	1	-0.5	-0.5	14.90752	0.21868	-1.45056	-1.30025	1.07559336286872	-0.39633	-1.149064	-0.542508
Trial1	1	1	blindfold	clockwise	practice	Guided	1	-0.5	-0.5	14.92752	0.21591	-1.45063	-1.30025	1.0737445132727	-0.384316	-1.191382	-0.495633
Trial1	1	1	blindfold	clockwise	practice	Guided	1	-0.5	-0.5	14.94751	0.21454	-1.4506	-1.30023	1.07281662611284	-0.318817	-0.988256	-0.429864
Trial1	1	1	blindfold	clockwise	practice	Guided	1	-0.5	-0.5	14.96751	0.21329	-1.45052	-1.3002	1.07196205592805	-0.276763	-0.899388	-0.366082
Trial1	1	1	blindfold	clockwise	practice	Guided	1	-0.5	-0.5	14.98752	0.21204	-1.45046	-1.30019	1.07112322489009	-0.201267	-0.85707	-0.359554
Trial1	1	1	blindfold	clockwise	practice	Guided	1	-0.5	-0.5	15.00752	0.21083	-1.45043	-1.30022	1.07034169342446	-0.200063	-0.831679	-0.401398
Trial1	1	1	blindfold	clockwise	practice	Guided	1	-0.5	-0.5	15.02751	0.20876	-1.45046	-1.30024	1.06898309128972	-0.237726	-0.984024	-0.486206
Trial1	1	1	blindfold	clockwise	practice	Guided	1	-0.5	-0.5	15.04752	0.20784	-1.45049	-1.30025	1.06838083443076	-0.264048	-0.945938	-0.499447
Trial1	1	1	blindfold	clockwise	practice	Guided	1	-0.5	-0.5	15.06752	0.20707	-1.45049	-1.30025	1.06787083629246	-0.214512	-0.937474	-0.518958
Trial1	1	1	blindfold	clockwise	practice	Guided	1	-0.5	-0.5	15.08751	0.20642	-1.45047	-1.30025	1.06744056016905	-0.201512	-0.882461	-0.505899
Trial1	1	1	blindfold	clockwise	practice	Guided	1	-0.5	-0.5	15.10751	0.20584	-1.45045	-1.30022	1.06703429345255	-0.170243	-0.751275	-0.504957
Trial1	1	1	blindfold	clockwise	practice	Guided	1	-0.5	-0.5	15.12752	0.20497	-1.45036	-1.30016	1.06641390624668	-0.261009	-0.607394	-0.284547
Trial1	1	1	blindfold	clockwise	practice	Guided	1	-0.5	-0.5	15.14752	0.20454	-1.45031	-1.30012	1.06609982205196	-0.277559	-0.450781	-0.167283
Trial1	1	1	blindfold	clockwise	practice	Guided	1	-0.5	-0.5	15.16751	0.20401	-1.45025	-1.3001	1.06573450404836	-0.299501	-0.446427	-0.176222
Trial1	1	1	blindfold	clockwise	practice	Guided	1	-0.5	-0.5	15.18752	0.20336	-1.45023	-1.30009	1.06529772127796	-0.291117	-0.458995	-0.154909
Trial1	1	1	blindfold	clockwise	practice	Guided	1	-0.5	-0.5	15.20752	0.20254	-1.45022	-1.30007	1.06474153000916	-0.269038	-0.386934	-0.145823
Trial1	1	1	blindfold	clockwise	practice	Guided	1	-0.5	-0.5	15.22751	0.20065	-1.45019	-1.30007	1.0634954218832	-0.2825	-0.369797	-0.136668
Trial1	1	1	blindfold	clockwise	practice	Guided	1	-0.5	-0.5	15.24751	0.19954	-1.45019	-1.30007	1.06276445050088	-0.255755	-0.335843	-0.136833
Trial1	1	1	blindfold	clockwise	practice	Guided	1	-0.5	-0.5	15.26752	0.19834	-1.45016	-1.30007	1.06197496887989	-0.255711	-0.263824	-0.14095
Trial1	1	1	blindfold	clockwise	practice	Guided	1	-0.5	-0.5	15.28752	0.19701	-1.45014	-1.30006	1.06109330993639	-0.260676	-0.267978	-0.115792
Trial1	1	1	blindfold	clockwise	practice	Guided	1	-0.5	-0.5	15.30751	0.1956	-1.45013	-1.30001	1.0601298551183	-0.235612	-0.229822	-0.052029
Trial1	1	1	blindfold	clockwise	practice	Guided	1	-0.5	-0.5	15.32751	0.19245	-1.45011	-1.3	1.05805809327678	-0.20569	-0.229702	-0.00072439
Trial1	1	1	blindfold	clockwise	practice	Guided	1	-0.5	-0.5	15.34752	0.19067	-1.4501	-1.30001	1.0569016098872	-0.124042	-0.20002	-0.057381
Trial1	1	1	blindfold	clockwise	practice	Guided	1	-0.5	-0.5	15.36751	0.18901	-1.4501	-1.30002	1.05582523672418	-0.102533	-0.199969	-0.027381
Trial1	1	1	blindfold	clockwise	practice	Guided	1	-0.5	-0.5	15.38751	0.18724	-1.4501	-1.30002	1.05467103029397	-0.089061	-0.212606	-0.031203
Trial1	1	1	blindfold	clockwise	practice	Guided	1	-0.5	-0.5	15.40752	0.1855	-1.45011	-1.30003	1.05354555394362	-0.07538	-0.233703	-0.043428
Trial1	1	1	blindfold	clockwise	practice	Guided	1	-0.5	-0.5	15.42752	0.18224	-1.45013	-1.30004	1.05143494450253	-0.150652	-0.322432	-0.057826
Trial1	1	1	blindfold	clockwise	practice	Guided	1	-0.5	-0.5	15.44751	0.18059	-1.45016	-1.30004	1.05036506291684	-0.137073	-0.377346	-0.065843
Trial1	1	1	blindfold	clockwise	practice	Guided	1	-0.5	-0.5	15.46751	0.17896	-1.45019	-1.30004	1.04930962433456	-0.136845	-0.411086	-0.053954
Trial1	1	1	blindfold	clockwise	practice	Guided	1	-0.5	-0.5	15.48752	0.17735	-1.45023	-1.30005	1.04827624075126	-0.197586	-0.550652	-0.138612
Trial1	1	1	blindfold	clockwise	practice	Guided	1	-0.5	-0.5	15.50752	0.17577	-1.45027	-1.30007	1.04727129871069	-0.193517	-0.635288	-0.121636
Trial1	1	1	blindfold	clockwise	practice	Guided	1	-0.5	-0.5	15.52751	0.17263	-1.45035	-1.30008	1.04525549330329	-0.174383	-0.825719	-0.188443
Trial1	1	1	blindfold	clockwise	practice	Guided	1	-0.5	-0.5	15.54752	0.17121	-1.45041	-1.30008	1.04434227396128	-0.103485	-0.965369	-0.161311
Trial1	1	1	blindfold	clockwise	practice	Guided	1	-0.5	-0.5	15.56752	0.16996	-1.45047	-1.30008	1.04353931612512	-0.126212	-1.054237	-0.169027
Trial1	1	1	blindfold	clockwise	practice	Guided	1	-0.5	-0.5	15.58751	0.16892	-1.45052	-1.30007	1.04286434448328	-0.118174	-1.151568	-0.102711
Trial1	1	1	blindfold	clockwise	practice	Guided	1	-0.5	-0.5	15.60751	0.1681	-1.45058	-1.30005	1.04232319560013	-0.078406	-1.231972	-0.089159
Trial1	1	1	blindfold	clockwise	practice	Guided	1	-0.5	-0.5	15.62752	0.16719	-1.45065	-1.30005	1.04174014586375	-0.145464	-1.363158	-0.073816
Trial1	1	1	blindfold	clockwise	practice	Guided	1	-0.5	-0.5	15.64752	0.16709	-1.45068	-1.30005	1.04167610188853	-0.122333	-1.401244	-0.111077
Trial1	1	1	blindfold	clockwise	practice	Guided	1	-0.5	-0.5	15.66751	0.16708	-1.45069	-1.30005	1.04166969875672	-0.095325	-1.477417	-0.123038
Trial1	1	1	blindfold	clockwise	practice	Guided	1	-0.5	-0.5	15.68752	0.16708	-1.45071	-1.30005	1.04166969875672	-0.046086	-1.502807	-0.134492
Trial1	1	1	blindfold	clockwise	practice	Guided	1	-0.5	-0.5	15.70752	0.16708	-1.45073	-1.30005	1.04166969875672	0.043466	-1.523966	-0.15763
Trial1	1	1	blindfold	clockwise	practice	Guided	1	-0.5	-0.5	15.72751	0.16708	-1.45075	-1.30006	1.0416773896646	0.030401	-1.553589	-0.170438
Trial1	1	1	blindfold	clockwise	practice	Guided	1	-0.5	-0.5	15.74751	0.16708	-1.45076	-1.30006	1.0416773896646	0.00011022	-1.536662	-0.208881
Trial1	1	1	blindfold	clockwise	practice	Guided	1	-0.5	-0.5	15.76752	0.16708	-1.45076	-1.30007	1.04168508061196	0.111604	-1.553589	-0.218902
Trial1	1	1	blindfold	clockwise	practice	Guided	1	-0.5	-0.5	15.78752	0.16709	-1.45076	-1.30007	1.04169148364922	0.142527	-1.494344	-0.209737
Trial1	1	1	blindfold	clockwise	practice	Guided	1	-0.5	-0.5	15.80751	0.16709	-1.45076	-1.30008	1.04169908302975	0.183378	-1.498576	-0.23816
Trial1	1	1	blindfold	clockwise	practice	Guided	1	-0.5	-0.5	15.82751	0.16711	-1.45075	-1.30008	1.04171188918068	0.184036	-1.502807	-0.280001
Trial1	1	1	blindfold	clockwise	practice	Guided	1	-0.5	-0.5	15.84752	0.16712	-1.45076	-1.30009	1.0417259927205	0.166765	-1.53243	-0.297124
Trial1	1	1	blindfold	clockwise	practice	Guided	1	-0.5	-0.5	15.86751	0.16712	-1.45076	-1.3001	1.04173368359665	0.131035	-1.545125	-0.302038
Trial1	1	1	blindfold	clockwise	practice	Guided	1	-0.5	-0.5	15.88751	0.16713	-1.45076	-1.3001	1.04174008671919	0.117181	-1.553589	-0.281261
Trial1	1	1	blindfold	clockwise	practice	Guided	1	-0.5	-0.5	15.90752	0.16713	-1.45076	-1.3001	1.04174008671919	0.099451	-1.48588	-0.285785
Trial1	1	1	blindfold	clockwise	practice	Guided	1	-0.5	-0.5	15.92752	0.16714	-1.45076	-1.30011	1.04175426273434	0.05822	-1.447794	-0.236155
Trial1	1	1	blindfold	clockwise	practice	Guided	1	-0.5	-0.5	15.94751	0.16714	-1.45075	-1.30011	1.04175426273434	0.111777	-1.422403	-0.243281
Trial1	1	1	blindfold	clockwise	practice	Guided	1	-0.5	-0.5	15.96751	0.16714	-1.45074	-1.30011	1.04175426273434	0.076073	-1.443562	-0.239818
Trial1	1	1	blindfold	clockwise	practice	Guided	1	-0.5	-0.5	15.98752	0.16714	-1.45074	-1.30011	1.04175426273434	0.021922	-1.447794	-0.207373
Trial1	1	1	blindfold	clockwise	practice	Guided	1	-0.5	-0.5	16.00752	0.16714	-1.45074	-1.30011	1.04175426273434	0.00024455	-1.460489	-0.233012
Trial1	1	1	blindfold	clockwise	practice	Guided	1	-0.5	-0.5	16.02751	0.16714	-1.45074	-1.30011	1.04175426273434	0.00014429	-1.477417	-0.228684
Trial1	1	1	blindfold	clockwise	practice	Guided	1	-0.5	-0.5	16.04752	0.16714	-1.45074	-1.30011	1.04175426273434	0.0051654	-1.477417	-0.253709
Trial1	1	1	blindfold	clockwise	practice	Guided	1	-0.5	-0.5	16.06752	0.16714	-1.45074	-1.30011	1.04175426273434	-0.017081	-1.511271	-0.254143
Trial1	1	1	blindfold	clockwise	practice	Guided	1	-0.5	-0.5	16.08751	0.16714	-1.45074	-1.30011	1.04175426273434	0.0090433	-1.498576	-0.228274
Trial1	1	1	blindfold	clockwise	practice	Guided	1	-0.5	-0.5	16.10751	0.16714	-1.45074	-1.30011	1.04175426273434	-0.017076	-1.494344	-0.254009
Trial1	1	1	blindfold	clockwise	practice	Guided	1	-0.5	-0.5	16.12752	0.16714	-1.45074	-1.30011	1.04175426273434	-0.012902	-1.464721	-0.241183
Trial1	1	1	blindfold	clockwise	practice	Guided	1	-0.5	-0.5	16.14752	0.16714	-1.45074	-1.30011	1.04175426273434	-0.044227	-1.498576	-0.233424
Trial1	1	1	blindfold	clockwise	practice	Guided	1	-0.5	-0.5	16.16751	0.16714	-1.45074	-1.30011	1.04175426273434	-0.012129	-1.481648	-0.245253
Trial1	1	1	blindfold	clockwise	practice	Guided	1	-0.5	-0.5	16.18752	0.16714	-1.45074	-1.30011	1.04175426273434	-0.02614	-1.494344	-0.245483
Trial1	1	1	blindfold	clockwise	practice	Guided	1	-0.5	-0.5	16.20752	0.16714	-1.45074	-1.30011	1.04175426273434	-0.035131	-1.464721	-0.241421
Trial1	1	1	blindfold	clockwise	practice	Guided	1	-0.5	-0.5	16.22751	0.16714	-1.45074	-1.30011	1.04175426273434	-0.044789	-1.418171	-0.207906
Trial1	1	1	blindfold	clockwise	practice	Guided	1	-0.5	-0.5	16.24751	0.16714	-1.45073	-1.30011	1.04175426273434	-0.0090032	-1.392781	-0.249635
Trial1	1	1	blindfold	clockwise	practice	Guided	1	-0.5	-0.5	16.26752	0.16714	-1.45073	-1.30011	1.04175426273434	-0.0039809	-1.397012	-0.240468
Trial1	1	1	blindfold	clockwise	practice	Guided	1	-0.5	-0.5	16.28752	0.16714	-1.45072	-1.30011	1.04175426273434	0.0092712	-1.36739	-0.235904
Trial1	1	1	blindfold	clockwise	practice	Guided	1	-0.5	-0.5	16.30751	0.16714	-1.45072	-1.30011	1.04175426273434	-8.4547E-06	-1.375853	-0.219244
Trial1	1	1	blindfold	clockwise	practice	Guided	1	-0.5	-0.5	16.32751	0.16714	-1.4507	-1.30012	1.04176195359543	0.022221	-1.32084	-0.218608
Trial1	1	1	blindfold	clockwise	practice	Guided	1	-0.5	-0.5	16.34752	0.16714	-1.45069	-1.30012	1.04176195359543	0.026474	-1.325072	-0.210043
Trial1	1	1	blindfold	clockwise	practice	Guided	1	-0.5	-0.5	16.36751	0.16714	-1.45069	-1.30012	1.04176195359543	-0.021704	-1.316608	-0.235671
Trial1	1	1	blindfold	clockwise	practice	Guided	1	-0.5	-0.5	16.38751	0.16714	-1.45068	-1.30012	1.04176195359543	-0.044231	-1.32084	-0.232515
Trial1	1	1	blindfold	clockwise	practice	Guided	1	-0.5	-0.5	16.40752	0.16714	-1.45068	-1.30012	1.04176195359543	-0.030303	-1.282754	-0.249243
Trial1	1	1	blindfold	clockwise	practice	Guided	1	-0.5	-0.5	16.42752	0.16714	-1.45067	-1.30012	1.04176195359543	-0.071549	-1.270058	-0.203524
Trial1	1	1	blindfold	clockwise	practice	Guided	1	-0.5	-0.5	16.44751	0.16714	-1.45067	-1.30012	1.04176195359543	-0.07172	-1.299681	-0.182774
Trial1	1	1	blindfold	clockwise	practice	Guided	1	-0.5	-0.5	16.46751	0.16713	-1.45066	-1.30011	1.04174786914574	-0.089495	-1.278522	-0.195411
Trial1	1	1	blindfold	clockwise	practice	Guided	1	-0.5	-0.5	16.48752	0.16713	-1.45066	-1.30011	1.04174786914574	-0.062308	-1.286986	-0.215743
Trial1	1	1	blindfold	clockwise	practice	Guided	1	-0.5	-0.5	16.50752	0.16713	-1.45066	-1.30012	1.04175556005403	-0.060861	-1.329304	-0.278665
Trial1	1	1	blindfold	clockwise	practice	Guided	1	-0.5	-0.5	16.52751	0.16713	-1.45066	-1.30012	1.04175556005403	-0.057324	-1.337767	-0.261335
Trial1	1	1	blindfold	clockwise	practice	Guided	1	-0.5	-0.5	16.54752	0.16712	-1.45066	-1.30012	1.04174915702661	-0.06157	-1.346231	-0.244874
Trial1	1	1	blindfold	clockwise	practice	Guided	1	-0.5	-0.5	16.56752	0.16712	-1.45066	-1.30012	1.04174915702661	-0.074621	-1.380085	-0.257694
Trial1	1	1	blindfold	clockwise	practice	Guided	1	-0.5	-0.5	16.58751	0.16712	-1.45067	-1.30012	1.04174915702661	-0.016298	-1.375853	-0.277305
Trial1	1	1	blindfold	clockwise	practice	Guided	1	-0.5	-0.5	16.60751	0.16712	-1.45067	-1.30012	1.04174915702661	0.032551	-1.358926	-0.271918
Trial1	1	1	blindfold	clockwise	practice	Guided	1	-0.5	-0.5	16.62752	0.16712	-1.45067	-1.30012	1.04174915702661	0.028102	-1.350463	-0.271871
Trial1	1	1	blindfold	clockwise	practice	Guided	1	-0.5	-0.5	16.64752	0.16712	-1.45067	-1.30013	1.04175675646195	0.037467	-1.380085	-0.292591
Trial1	1	1	blindfold	clockwise	practice	Guided	1	-0.5	-0.5	16.66751	0.16712	-1.45068	-1.30013	1.04175675646195	0.050616	-1.405476	-0.283807
Trial1	1	1	blindfold	clockwise	practice	Guided	1	-0.5	-0.5	16.68752	0.16712	-1.45068	-1.30013	1.04175675646195	0.041998	-1.405476	-0.296522
Trial1	1	1	blindfold	clockwise	practice	Guided	1	-0.5	-0.5	16.70752	0.16712	-1.45068	-1.30013	1.04175675646195	0.015012	-1.43933	-0.284448
Trial1	1	1	blindfold	clockwise	practice	Guided	1	-0.5	-0.5	16.72751	0.16713	-1.45069	-1.30013	1.04176315944267	-0.012071	-1.418171	-0.268105
Trial1	1	1	blindfold	clockwise	practice	Guided	1	-0.5	-0.5	16.74751	0.16712	-1.45069	-1.30013	1.04175675646195	-0.035259	-1.384317	-0.226556
Trial1	1	1	blindfold	clockwise	practice	Guided	1	-0.5	-0.5	16.76752	0.16712	-1.45069	-1.30013	1.04175675646195	-0.071118	-1.32084	-0.214699
Trial1	1	1	blindfold	clockwise	practice	Guided	1	-0.5	-0.5	16.78752	0.16712	-1.45068	-1.30012	1.04174915702661	-0.147386	-1.270058	-0.186962
Trial1	1	1	blindfold	clockwise	practice	Guided	1	-0.5	-0.5	16.80751	0.16711	-1.45066	-1.30012	1.0417427445134	-0.115636	-1.223509	-0.211401
Trial1	1	1	blindfold	clockwise	practice	Guided	1	-0.5	-0.5	16.82751	0.1671	-1.45062	-1.30012	1.04173634159928	0.0007424	-1.22774	-0.238069
Trial1	1	1	blindfold	clockwise	practice	Guided	1	-0.5	-0.5	16.84752	0.16711	-1.45062	-1.30012	1.0417427445134	0.086109	-1.299681	-0.273879
Trial1	1	1	blindfold	clockwise	practice	Guided	1	-0.5	-0.5	16.86751	0.16711	-1.45064	-1.30012	1.0417427445134	0.198808	-1.435099	-0.338463
Trial1	1	1	blindfold	clockwise	practice	Guided	1	-0.5	-0.5	16.88751	0.16713	-1.45069	-1.30013	1.04176315944267	0.292451	-1.557821	-0.348849
Trial1	1	1	blindfold	clockwise	practice	Guided	1	-0.5	-0.5	16.90752	0.16714	-1.45074	-1.30013	1.04176955293743	0.269182	-1.629761	-0.307276
Trial1	1	1	blindfold	clockwise	practice	Guided	1	-0.5	-0.5	16.92752	0.16716	-1.45078	-1.30012	1.04177476947598	0.130659	-1.490112	-0.091833
Trial1	1	1	blindfold	clockwise	practice	Guided	1	-0.5	-0.5	16.94751	0.16716	-1.45076	-1.3001	1.04175929642645	0.044021	-1.329304	-0.0013595
Trial1	1	1	blindfold	clockwise	practice	Guided	1	-0.5	-0.5	16.96751	0.16716	-1.4507	-1.30009	1.04175160573939	-0.028112	-1.20235	0.03901
Trial1	1	1	blindfold	clockwise	practice	Guided	1	-0.5	-0.5	16.98752	0.16716	-1.45064	-1.30008	1.04174391509181	-0.085928	-1.147336	0.037689
Trial1	1	1	blindfold	clockwise	practice	Guided	1	-0.5	-0.5	17.00752	0.16715	-1.45061	-1.30007	1.04172990306163	-0.116563	-1.1558	0.015985
Trial1	1	1	blindfold	clockwise	practice	Guided	1	-0.5	-0.5	17.02751	0.16714	-1.45061	-1.30007	1.0417234996847	-0.091783	-1.325072	-0.092664
Trial1	1	1	blindfold	clockwise	practice	Guided	1	-0.5	-0.5	17.04752	0.16714	-1.45064	-1.30007	1.0417234996847	-0.042256	-1.388549	-0.116724
Trial1	1	1	blindfold	clockwise	practice	Guided	1	-0.5	-0.5	17.06752	0.16714	-1.45068	-1.30007	1.0417234996847	0.064517	-1.443562	-0.114279
Trial1	1	1	blindfold	clockwise	practice	Guided	1	-0.5	-0.5	17.08751	0.16714	-1.4507	-1.30007	1.0417234996847	0.05106	-1.468953	-0.110351
Trial1	1	1	blindfold	clockwise	practice	Guided	1	-0.5	-0.5	17.10751	0.16715	-1.4507	-1.30006	1.04172221244519	0.067598	-1.41394	-0.055336
Trial1	1	1	blindfold	clockwise	practice	Guided	1	-0.5	-0.5	17.12752	0.16715	-1.45068	-1.30005	1.04171452186823	0.016549	-1.223509	0.03595
Trial1	1	1	blindfold	clockwise	practice	Guided	1	-0.5	-0.5	17.14752	0.16715	-1.45065	-1.30004	1.04170683133075	-0.051984	-1.189654	0.114197
Trial1	1	1	blindfold	clockwise	practice	Guided	1	-0.5	-0.5	17.16751	0.16715	-1.45061	-1.30003	1.04169914083275	-0.056231	-1.113482	0.105664
Trial1	1	1	blindfold	clockwise	practice	Guided	1	-0.5	-0.5	17.18752	0.16714	-1.45058	-1.30002	1.04168513831433	-0.025559	-1.075396	0.12733
Trial1	1	1	blindfold	clockwise	practice	Guided	1	-0.5	-0.5	17.20752	0.16715	-1.45056	-1.30002	1.04169154192707	0.029057	-1.083859	0.073923
Trial1	1	1	blindfold	clockwise	practice	Guided	1	-0.5	-0.5	17.22751	0.16715	-1.45056	-1.30001	1.04168375995519	0.074831	-1.160032	0.016119
Trial1	1	1	blindfold	clockwise	practice	Guided	1	-0.5	-0.5	17.24751	0.16716	-1.45057	-1.30001	1.04169017321596	0.052849	-1.210813	-0.013476
Trial1	1	1	blindfold	clockwise	practice	Guided	1	-0.5	-0.5	17.26752	0.16716	-1.45059	-1.30001	1.04169017321596	0.015725	-1.210813	0.069382
Trial1	1	1	blindfold	clockwise	practice	Guided	1	-0.5	-0.5	17.28752	0.16716	-1.4506	-1.3	1.04168248288375	-0.01211	-1.160032	0.13234
Trial1	1	1	blindfold	clockwise	practice	Guided	1	-0.5	-0.5	17.30751	0.16716	-1.45059	-1.29998	1.0416671023378	0.021585	-1.100786	0.211472
Trial1	1	1	blindfold	clockwise	practice	Guided	1	-0.5	-0.5	17.32751	0.16715	-1.45054	-1.29997	1.04165309022439	-0.029235	-1.020382	0.286611
Trial1	1	1	blindfold	clockwise	practice	Guided	1	-0.5	-0.5	17.34752	0.16715	-1.45051	-1.29996	1.04164540000231	-0.060269	-0.948442	0.281629
Trial1	1	1	blindfold	clockwise	practice	Guided	1	-0.5	-0.5	17.36751	0.16715	-1.4505	-1.29995	1.04163770981972	-0.060157	-0.965369	0.277354
Trial1	1	1	blindfold	clockwise	practice	Guided	1	-0.5	-0.5	17.38751	0.16715	-1.4505	-1.29995	1.04163770981972	-0.035519	-1.007687	0.172825
Trial1	1	1	blindfold	clockwise	practice	Guided	1	-0.5	-0.5	17.40752	0.16715	-1.45051	-1.29996	1.04164540000231	-0.011459	-1.096555	0.093515
Trial1	1	1	blindfold	clockwise	practice	Guided	1	-0.5	-0.5	17.42752	0.16715	-1.45059	-1.29997	1.04165309022439	0.103253	-1.350463	-0.05933
Trial1	1	1	blindfold	clockwise	practice	Guided	1	-0.5	-0.5	17.44751	0.16716	-1.45065	-1.29997	1.04165950367398	0.116946	-1.388549	-0.075805
Trial1	1	1	blindfold	clockwise	practice	Guided	1	-0.5	-0.5	17.46751	0.16716	-1.45069	-1.29998	1.0416671023378	0.12978	-1.41394	-0.054486
Trial1	1	1	blindfold	clockwise	practice	Guided	1	-0.5	-0.5	17.48752	0.16717	-1.4507	-1.29998	1.0416735062535	0.040682	-1.380085	-0.052184
Trial1	1	1	blindfold	clockwise	practice	Guided	1	-0.5	-0.5	17.50752	0.16717	-1.4507	-1.29998	1.0416735062535	-0.040635	-1.308145	0.00050032
Trial1	1	1	blindfold	clockwise	practice	Guided	1	-0.5	-0.5	17.52751	0.16716	-1.45063	-1.29998	1.0416671023378	-0.175378	-1.113482	0.056244
Trial1	1	1	blindfold	clockwise	practice	Guided	1	-0.5	-0.5	17.54752	0.16715	-1.45058	-1.29998	1.04166068893499	-0.127349	-1.088091	0.099316
Trial1	1	1	blindfold	clockwise	practice	Guided	1	-0.5	-0.5	17.56752	0.16714	-1.45056	-1.29997	1.04164668637527	-0.12769	-1.071164	0.099995
Trial1	1	1	blindfold	clockwise	practice	Guided	1	-0.5	-0.5	17.58751	0.16714	-1.45055	-1.29997	1.04164668637527	-0.136741	-1.079627	0.115851
Trial1	1	1	blindfold	clockwise	practice	Guided	1	-0.5	-0.5	17.60751	0.16713	-1.45055	-1.29997	1.04164029212636	-0.114841	-1.117714	0.141513
Trial1	1	1	blindfold	clockwise	practice	Guided	1	-0.5	-0.5	17.62752	0.16712	-1.45056	-1.29996	1.04162619802653	-0.083833	-1.172727	0.150542
Trial1	1	1	blindfold	clockwise	practice	Guided	1	-0.5	-0.5	17.64752	0.16712	-1.45057	-1.29996	1.04162619802653	-0.016984	-1.198118	0.147818
Trial1	1	1	blindfold	clockwise	practice	Guided	1	-0.5	-0.5	17.66751	0.16712	-1.45058	-1.29996	1.04162619802653	-0.034003	-1.176959	0.113791
Trial1	1	1	blindfold	clockwise	practice	Guided	1	-0.5	-0.5	17.68752	0.16712	-1.45059	-1.29996	1.04162619802653	-0.083308	-1.240436	0.129446
Trial1	1	1	blindfold	clockwise	practice	Guided	1	-0.5	-0.5	17.70752	0.16711	-1.4506	-1.29996	1.04161978475635	-0.082436	-1.257363	0.091627
Trial1	1	1	blindfold	clockwise	practice	Guided	1	-0.5	-0.5	17.72751	0.16711	-1.45061	-1.29995	1.04161209438465	-0.101333	-1.253131	0.159252
Trial1	1	1	blindfold	clockwise	practice	Guided	1	-0.5	-0.5	17.74751	0.1671	-1.45062	-1.29995	1.0416056906674	-0.146836	-1.270058	0.186685
Trial1	1	1	blindfold	clockwise	practice	Guided	1	-0.5	-0.5	17.76752	0.1671	-1.45062	-1.29994	1.0415980918398	-0.138567	-1.248899	0.216223
Trial1	1	1	blindfold	clockwise	practice	Guided	1	-0.5	-0.5	17.78752	0.16709	-1.45062	-1.29994	1.04159168813245	-0.161435	-1.231972	0.245052
Trial1	1	1	blindfold	clockwise	practice	Guided	1	-0.5	-0.5	17.80751	0.16708	-1.45062	-1.29993	1.04157759404667	-0.161486	-1.240436	0.249184
Trial1	1	1	blindfold	clockwise	practice	Guided	1	-0.5	-0.5	17.82751	0.16707	-1.45061	-1.29993	1.04157119040526	-0.14351	-1.215045	0.245258
Trial1	1	1	blindfold	clockwise	practice	Guided	1	-0.5	-0.5	17.84752	0.16706	-1.45061	-1.29992	1.04155699523375	-0.156432	-1.215045	0.228094
Trial1	1	1	blindfold	clockwise	practice	Guided	1	-0.5	-0.5	17.86751	0.16706	-1.45061	-1.29992	1.04155699523375	-0.184033	-1.20235	0.269407
Trial1	1	1	blindfold	clockwise	practice	Guided	1	-0.5	-0.5	17.88751	0.16705	-1.45061	-1.29992	1.0415506012011	-0.129652	-1.198118	0.228556
Trial1	1	1	blindfold	clockwise	practice	Guided	1	-0.5	-0.5	17.90752	0.16704	-1.45061	-1.29992	1.04154419768169	-0.1652	-1.206581	0.227689
Trial1	1	1	blindfold	clockwise	practice	Guided	1	-0.5	-0.5	17.92752	0.16703	-1.45061	-1.29992	1.0415377942189	-0.140405	-1.261595	0.118933
Trial1	1	1	blindfold	clockwise	practice	Guided	1	-0.5	-0.5	17.94751	0.16703	-1.45062	-1.29992	1.0415377942189	-0.167156	-1.282754	0.093405
Trial1	1	1	blindfold	clockwise	practice	Guided	1	-0.5	-0.5	17.96751	0.16702	-1.45063	-1.29992	1.04153138126969	-0.140518	-1.312376	0.127265
Trial1	1	1	blindfold	clockwise	practice	Guided	1	-0.5	-0.5	17.98752	0.16701	-1.45063	-1.29992	1.04152497792022	-0.177202	-1.282754	0.176801
Trial1	1	1	blindfold	clockwise	practice	Guided	1	-0.5	-0.5	18.00752	0.167	-1.45064	-1.29991	1.04151088389344	-0.182548	-1.27429	0.218633
Trial1	1	1	blindfold	clockwise	practice	Guided	1	-0.5	-0.5	18.02751	0.16698	-1.45063	-1.2999	1.04149038659403	-0.242445	-1.219277	0.313744
Trial1	1	1	blindfold	clockwise	practice	Guided	1	-0.5	-0.5	18.04752	0.16697	-1.45062	-1.2999	1.04148399291923	-0.246924	-1.20235	0.334249
Trial1	1	1	blindfold	clockwise	practice	Guided	1	-0.5	-0.5	18.06752	0.16696	-1.45061	-1.29989	1.04146998092889	-0.233986	-1.130409	0.338956
Trial1	1	1	blindfold	clockwise	practice	Guided	1	-0.5	-0.5	18.08751	0.16695	-1.45059	-1.29989	1.04146357777787	-0.22464	-1.096555	0.32227
Trial1	1	1	blindfold	clockwise	practice	Guided	1	-0.5	-0.5	18.10751	0.16694	-1.45057	-1.29988	1.04144948378382	-0.254954	-1.071164	0.287883
Trial1	1	1	blindfold	clockwise	practice	Guided	1	-0.5	-0.5	18.12752	0.16692	-1.45056	-1.29988	1.04143666812785	-0.192642	-1.071164	0.293334
Trial1	1	1	blindfold	clockwise	practice	Guided	1	-0.5	-0.5	18.14752	0.16691	-1.45055	-1.29988	1.04143026515614	-0.224107	-1.134641	0.309338
Trial1	1	1	blindfold	clockwise	practice	Guided	1	-0.5	-0.5	18.16751	0.1669	-1.45056	-1.29987	1.04141618073405	-0.19234	-1.117714	0.297365
Trial1	1	1	blindfold	clockwise	practice	Guided	1	-0.5	-0.5	18.18752	0.1669	-1.45056	-1.29987	1.04141618073405	-0.126132	-1.151568	0.311386
Trial1	1	1	blindfold	clockwise	practice	Guided	1	-0.5	-0.5	18.20752	0.16689	-1.45057	-1.29987	1.04140977782822	-0.129878	-1.160032	0.281812
Trial1	1	1	blindfold	clockwise	practice	Guided	1	-0.5	-0.5	18.22751	0.16688	-1.45058	-1.29987	1.04140337497902	-0.080022	-1.189654	0.244974
Trial1	1	1	blindfold	clockwise	practice	Guided	1	-0.5	-0.5	18.24751	0.16688	-1.45058	-1.29987	1.04140337497902	-0.066369	-1.223509	0.232614
Trial1	1	1	blindfold	clockwise	practice	Guided	1	-0.5	-0.5	18.26752	0.16688	-1.45059	-1.29987	1.04140337497902	-0.04733	-1.278522	0.178365
Trial1	1	1	blindfold	clockwise	practice	Guided	1	-0.5	-0.5	18.28752	0.16688	-1.45061	-1.29988	1.0414110661229	0.015147	-1.329304	0.171321
Trial1	1	1	blindfold	clockwise	practice	Guided	1	-0.5	-0.5	18.30751	0.16688	-1.45063	-1.29988	1.0414110661229	-0.015614	-1.346231	0.153776
Trial1	1	1	blindfold	clockwise	practice	Guided	1	-0.5	-0.5	18.32751	0.16688	-1.45065	-1.29989	1.04141875730626	-0.029328	-1.312376	0.170178
Trial1	1	1	blindfold	clockwise	practice	Guided	1	-0.5	-0.5	18.34752	0.16687	-1.45065	-1.29989	1.04141234506629	-0.078535	-1.32084	0.16103
Trial1	1	1	blindfold	clockwise	practice	Guided	1	-0.5	-0.5	18.36751	0.16687	-1.45065	-1.29989	1.04141234506629	-0.083722	-1.27429	0.215055
Trial1	1	1	blindfold	clockwise	practice	Guided	1	-0.5	-0.5	18.38751	0.16687	-1.45065	-1.29989	1.04141234506629	-0.073569	-1.265827	0.160613
Trial1	1	1	blindfold	clockwise	practice	Guided	1	-0.5	-0.5	18.40752	0.16687	-1.45064	-1.2999	1.04141994477352	-0.051592	-1.282754	0.173661
Trial1	1	1	blindfold	clockwise	practice	Guided	1	-0.5	-0.5	18.42752	0.16687	-1.45065	-1.2999	1.04141994477352	-0.023267	-1.358926	0.102812
Trial1	1	1	blindfold	clockwise	practice	Guided	1	-0.5	-0.5	18.44751	0.16686	-1.45065	-1.29991	1.04142123353547	0.016589	-1.375853	0.112088
Trial1	1	1	blindfold	clockwise	practice	Guided	1	-0.5	-0.5	18.46751	0.16686	-1.45066	-1.29991	1.04142123353547	-0.036692	-1.346231	0.106655
Trial1	1	1	blindfold	clockwise	practice	Guided	1	-0.5	-0.5	18.48752	0.16686	-1.45066	-1.29991	1.04142123353547	-0.041599	-1.303913	0.127511
Trial1	1	1	blindfold	clockwise	practice	Guided	1	-0.5	-0.5	18.50752	0.16686	-1.45066	-1.2999	1.04141354217897	-0.105377	-1.240436	0.193239
Trial1	1	1	blindfold	clockwise	practice	Guided	1	-0.5	-0.5	18.52751	0.16684	-1.45061	-1.2999	1.04140072761812	-0.125091	-1.10925	0.280888
Trial1	1	1	blindfold	clockwise	practice	Guided	1	-0.5	-0.5	18.54752	0.16684	-1.45059	-1.2999	1.04140072761812	-0.141998	-1.10925	0.242629
Trial1	1	1	blindfold	clockwise	practice	Guided	1	-0.5	-0.5	18.56752	0.16683	-1.45057	-1.2999	1.04139432519356	-0.101167	-1.143104	0.209875
Trial1	1	1	blindfold	clockwise	practice	Guided	1	-0.5	-0.5	18.58751	0.16683	-1.45057	-1.2999	1.04139432519356	-0.064412	-1.164263	0.177035
Trial1	1	1	blindfold	clockwise	practice	Guided	1	-0.5	-0.5	18.60751	0.16683	-1.45058	-1.29991	1.04140201669199	-0.049814	-1.22774	0.105916
Trial1	1	1	blindfold	clockwise	practice	Guided	1	-0.5	-0.5	18.62752	0.16683	-1.45061	-1.29992	1.04140970822989	0.050249	-1.286986	0.011527
Trial1	1	1	blindfold	clockwise	practice	Guided	1	-0.5	-0.5	18.64752	0.16683	-1.45062	-1.29993	1.04141749137391	0.032828	-1.270058	-0.0056667
Trial1	1	1	blindfold	clockwise	practice	Guided	1	-0.5	-0.5	18.66751	0.16683	-1.45062	-1.29994	1.04142518299123	0.02932	-1.236204	-0.047748
Trial1	1	1	blindfold	clockwise	practice	Guided	1	-0.5	-0.5	18.68752	0.16683	-1.45062	-1.29994	1.04142518299123	-0.015553	-1.244668	-0.031945
Trial1	1	1	blindfold	clockwise	practice	Guided	1	-0.5	-0.5	18.70752	0.16683	-1.45062	-1.29995	1.04143278308046	-0.051993	-1.172727	0.0050478
Trial1	1	1	blindfold	clockwise	practice	Guided	1	-0.5	-0.5	18.72751	0.16682	-1.45058	-1.29995	1.04142639049011	-0.12455	-1.0627	0.057509
Trial1	1	1	blindfold	clockwise	practice	Guided	1	-0.5	-0.5	18.74751	0.16681	-1.45056	-1.29995	1.04141998841517	-0.143546	-1.033078	0.12057
Trial1	1	1	blindfold	clockwise	practice	Guided	1	-0.5	-0.5	18.76752	0.16681	-1.45054	-1.29995	1.04141998841517	-0.147862	-0.973832	0.116242
Trial1	1	1	blindfold	clockwise	practice	Guided	1	-0.5	-0.5	18.78752	0.1668	-1.45052	-1.29995	1.04141358639688	-0.112419	-0.948442	0.125416
Trial1	1	1	blindfold	clockwise	practice	Guided	1	-0.5	-0.5	18.80751	0.16679	-1.4505	-1.29995	1.04140718443523	-0.156487	-0.927283	0.107586
Trial1	1	1	blindfold	clockwise	practice	Guided	1	-0.5	-0.5	18.82751	0.16678	-1.45046	-1.29995	1.04140077298942	-0.183846	-0.893428	0.140504
Trial1	1	1	blindfold	clockwise	practice	Guided	1	-0.5	-0.5	18.84752	0.16677	-1.45045	-1.29994	1.04138677077159	-0.139977	-0.846878	0.170861
Trial1	1	1	blindfold	clockwise	practice	Guided	1	-0.5	-0.5	18.86751	0.16676	-1.45044	-1.29994	1.04138036893323	-0.110122	-0.872269	0.196709
Trial1	1	1	blindfold	clockwise	practice	Guided	1	-0.5	-0.5	18.88751	0.16676	-1.45044	-1.29993	1.04137267698491	-0.131663	-0.876501	0.200346
Trial1	1	1	blindfold	clockwise	practice	Guided	1	-0.5	-0.5	18.90752	0.16675	-1.45044	-1.29993	1.04136626561522	-0.14128	-0.863806	0.23367
Trial1	1	1	blindfold	clockwise	practice	Guided	1	-0.5	-0.5	18.92752	0.16673	-1.45042	-1.29993	1.04135347166786	-0.180083	-0.741083	0.182256
Trial1	1	1	blindfold	clockwise	practice	Guided	1	-0.5	-0.5	18.94751	0.16673	-1.4504	-1.29993	1.04135347166786	-0.112451	-0.783401	0.145931
Trial1	1	1	blindfold	clockwise	practice	Guided	1	-0.5	-0.5	18.96751	0.16672	-1.4504	-1.29993	1.04134707000881	-0.107976	-0.762242	0.145995
Trial1	1	1	blindfold	clockwise	practice	Guided	1	-0.5	-0.5	18.98752	0.16672	-1.4504	-1.29993	1.04134707000881	-0.010755	-0.829951	0.177554
Trial1	1	1	blindfold	clockwise	practice	Guided	1	-0.5	-0.5	19.00752	0.16672	-1.4504	-1.29992	1.04133928633846	0.086448	-0.863806	0.209102
Trial1	1	1	blindfold	clockwise	practice	Guided	1	-0.5	-0.5	19.02751	0.16673	-1.45041	-1.29992	1.04134568804536	0.077041	-0.85111	0.229767
Trial1	1	1	blindfold	clockwise	practice	Guided	1	-0.5	-0.5	19.04752	0.16673	-1.45041	-1.29992	1.04134568804536	0.050715	-0.834183	0.212309
Trial1	1	1	blindfold	clockwise	practice	Guided	1	-0.5	-0.5	19.06752	0.16673	-1.45041	-1.29992	1.04134568804536	0.0029068	-0.838415	0.160761
Trial1	1	1	blindfold	clockwise	practice	Guided	1	-0.5	-0.5	19.08751	0.16673	-1.45041	-1.29991	1.04133799603459	0.038391	-0.825719	0.165712
Trial1	1	1	blindfold	clockwise	practice	Guided	1	-0.5	-0.5	19.10751	0.16673	-1.45041	-1.29991	1.04133799603459	0.076703	-0.813024	0.24214
Trial1	1	1	blindfold	clockwise	practice	Guided	1	-0.5	-0.5	19.12752	0.16674	-1.45041	-1.29991	1.04134439784542	0.166743	-0.77917	0.193646
Trial1	1	1	blindfold	clockwise	practice	Guided	1	-0.5	-0.5	19.14752	0.16675	-1.4504	-1.29991	1.04135079017208	0.185058	-0.800329	0.1688
Trial1	1	1	blindfold	clockwise	practice	Guided	1	-0.5	-0.5	19.16751	0.16676	-1.4504	-1.29991	1.04135720163704	0.162478	-0.787633	0.180845
Trial1	1	1	blindfold	clockwise	practice	Guided	1	-0.5	-0.5	19.18752	0.16677	-1.4504	-1.29991	1.04136360361782	0.18505	-0.800329	0.164505
Trial1	1	1	blindfold	clockwise	practice	Guided	1	-0.5	-0.5	19.20752	0.16677	-1.4504	-1.29992	1.04137129543944	0.195034	-0.821488	0.114281
Trial1	1	1	blindfold	clockwise	practice	Guided	1	-0.5	-0.5	19.22751	0.16679	-1.45041	-1.29993	1.04139189235279	0.14771	-0.889196	0.017463
Trial1	1	1	blindfold	clockwise	practice	Guided	1	-0.5	-0.5	19.24751	0.1668	-1.45043	-1.29994	1.04140598616756	0.140763	-0.969601	-0.050819
Trial1	1	1	blindfold	clockwise	practice	Guided	1	-0.5	-0.5	19.26752	0.1668	-1.45046	-1.29995	1.04141358639688	0.102487	-1.058468	-0.131479
Trial1	1	1	blindfold	clockwise	practice	Guided	1	-0.5	-0.5	19.28752	0.16681	-1.45049	-1.29996	1.04142768020548	0.133787	-1.050005	-0.139142
Trial1	1	1	blindfold	clockwise	practice	Guided	1	-0.5	-0.5	19.30751	0.16681	-1.45052	-1.29999	1.04145066424265	0.130731	-1.1558	-0.202177
Trial1	1	1	blindfold	clockwise	practice	Guided	1	-0.5	-0.5	19.32751	0.16683	-1.45058	-1.30001	1.04147884227699	0.097169	-1.22774	-0.295213
Trial1	1	1	blindfold	clockwise	practice	Guided	1	-0.5	-0.5	19.34752	0.16683	-1.4506	-1.30002	1.04148662578002	0.05361	-1.282754	-0.338125
Trial1	1	1	blindfold	clockwise	practice	Guided	1	-0.5	-0.5	19.36751	0.16683	-1.45062	-1.30003	1.04149422618079	-0.0015808	-1.270058	-0.259477
Trial1	1	1	blindfold	clockwise	practice	Guided	1	-0.5	-0.5	19.38751	0.16683	-1.45063	-1.30003	1.04149422618079	0.0025832	-1.236204	-0.246715
Trial1	1	1	blindfold	clockwise	practice	Guided	1	-0.5	-0.5	19.40752	0.16683	-1.45062	-1.30005	1.04150961024246	-0.015395	-1.20235	-0.238652
Trial1	1	1	blindfold	clockwise	practice	Guided	1	-0.5	-0.5	19.42752	0.16683	-1.45059	-1.30006	1.04151730233249	-0.017845	-1.134641	-0.326774
Trial1	1	1	blindfold	clockwise	practice	Guided	1	-0.5	-0.5	19.44751	0.16683	-1.45059	-1.30008	1.04153259505727	-0.034502	-1.176959	-0.377467
Trial1	1	1	blindfold	clockwise	practice	Guided	1	-0.5	-0.5	19.46751	0.16683	-1.45059	-1.30009	1.04154028726523	-0.0025005	-1.22774	-0.414437
Trial1	1	1	blindfold	clockwise	practice	Guided	1	-0.5	-0.5	19.48752	0.16683	-1.4506	-1.3001	1.04154797951264	0.034131	-1.286986	-0.452111
Trial1	1	1	blindfold	clockwise	practice	Guided	1	-0.5	-0.5	19.50752	0.16683	-1.45063	-1.30012	1.04156345570141	0.069336	-1.346231	-0.441978
Trial1	1	1	blindfold	clockwise	practice	Guided	1	-0.5	-0.5	19.52751	0.16684	-1.45068	-1.30012	1.04156985708634	0.116509	-1.422403	-0.365073
Trial1	1	1	blindfold	clockwise	practice	Guided	1	-0.5	-0.5	19.54752	0.16684	-1.45068	-1.30012	1.04156985708634	0.133224	-1.371622	-0.318393
Trial1	1	1	blindfold	clockwise	practice	Guided	1	-0.5	-0.5	19.56752	0.16685	-1.45067	-1.30012	1.0415762680681	0.064848	-1.189654	-0.248445
Trial1	1	1	blindfold	clockwise	practice	Guided	1	-0.5	-0.5	19.58751	0.16685	-1.45062	-1.30012	1.0415762680681	0.041452	-1.024614	-0.198498
Trial1	1	1	blindfold	clockwise	practice	Guided	1	-0.5	-0.5	19.60751	0.16685	-1.45053	-1.3001	1.04156079206971	-0.0048357	-0.834183	-0.119681
Trial1	1	1	blindfold	clockwise	practice	Guided	1	-0.5	-0.5	19.62752	0.16684	-1.45036	-1.30009	1.04154668879255	-0.108642	-0.580275	-0.054769
Trial1	1	1	blindfold	clockwise	practice	Guided	1	-0.5	-0.5	19.64752	0.16684	-1.45032	-1.30009	1.04154668879255	-0.064041	-0.571811	-0.05795
Trial1	1	1	blindfold	clockwise	practice	Guided	1	-0.5	-0.5	19.66751	0.16684	-1.45031	-1.30009	1.04154668879255	0.016238	-0.626825	-0.06452
Trial1	1	1	blindfold	clockwise	practice	Guided	1	-0.5	-0.5	19.68752	0.16684	-1.45032	-1.30009	1.04154668879255	0.080506	-0.808792	-0.15126
Trial1	1	1	blindfold	clockwise	practice	Guided	1	-0.5	-0.5	19.70752	0.16685	-1.45038	-1.3001	1.04156079206971	0.122794	-1.011919	-0.251077
Trial1	1	1	blindfold	clockwise	practice	Guided	1	-0.5	-0.5	19.72751	0.16687	-1.45056	-1.30011	1.04158137898369	0.267605	-1.354694	-0.361053
Trial1	1	1	blindfold	clockwise	practice	Guided	1	-0.5	-0.5	19.74751	0.16688	-1.45064	-1.30012	1.04159548227334	0.219454	-1.401244	-0.399839
Trial1	1	1	blindfold	clockwise	practice	Guided	1	-0.5	-0.5	19.76752	0.16689	-1.45068	-1.30013	1.04160948445146	0.233691	-1.422403	-0.441409
Trial1	1	1	blindfold	clockwise	practice	Guided	1	-0.5	-0.5	19.78752	0.1669	-1.45069	-1.30013	1.04161588612967	0.139831	-1.447794	-0.426601
Trial1	1	1	blindfold	clockwise	practice	Guided	1	-0.5	-0.5	19.80751	0.16691	-1.4507	-1.30014	1.04162997035088	0.068799	-1.401244	-0.436491
Trial1	1	1	blindfold	clockwise	practice	Guided	1	-0.5	-0.5	19.82751	0.16692	-1.45067	-1.30014	1.041636372095	0.057569	-1.248899	-0.335706
Trial1	1	1	blindfold	clockwise	practice	Guided	1	-0.5	-0.5	19.84752	0.16692	-1.45065	-1.30015	1.04164406411417	0.083862	-1.215045	-0.318219
Trial1	1	1	blindfold	clockwise	practice	Guided	1	-0.5	-0.5	19.86751	0.16692	-1.45062	-1.30015	1.04164406411417	0.111006	-1.138873	-0.33852
Trial1	1	1	blindfold	clockwise	practice	Guided	1	-0.5	-0.5	19.88751	0.16693	-1.4506	-1.30015	1.04165046586765	0.084291	-1.210813	-0.352028
Trial1	1	1	blindfold	clockwise	practice	Guided	1	-0.5	-0.5	19.90752	0.16693	-1.45061	-1.30016	1.04165806630722	0.085696	-1.291217	-0.401903
Trial1	1	1	blindfold	clockwise	practice	Guided	1	-0.5	-0.5	19.92752	0.16694	-1.45065	-1.30017	1.0416721696143	0.189078	-1.447794	-0.449731
Trial1	1	1	blindfold	clockwise	practice	Guided	1	-0.5	-0.5	19.94751	0.16695	-1.45069	-1.30018	1.04168626338234	0.287941	-1.523966	-0.493663
Trial1	1	1	blindfold	clockwise	practice	Guided	1	-0.5	-0.5	19.96751	0.16697	-1.45073	-1.30019	1.04170676848421	0.284749	-1.574748	-0.55255
Trial1	1	1	blindfold	clockwise	practice	Guided	1	-0.5	-0.5	19.98752	0.16698	-1.45077	-1.30019	1.04171316079169	0.262618	-1.680543	-0.561449
Trial1	1	1	blindfold	clockwise	practice	Guided	1	-0.5	-0.5	20.00752	0.167	-1.45079	-1.3002	1.04173365649572	0.243612	-1.689007	-0.511466
Trial1	1	1	blindfold	clockwise	practice	Guided	1	-0.5	-0.5	20.02751	0.16702	-1.45083	-1.30021	1.04175415227662	0.242422	-1.701702	-0.465169
Trial1	1	1	blindfold	clockwise	practice	Guided	1	-0.5	-0.5	20.04752	0.16703	-1.45083	-1.30021	1.04176056385449	0.268854	-1.684775	-0.456042
Trial1	1	1	blindfold	clockwise	practice	Guided	1	-0.5	-0.5	20.06752	0.16704	-1.45083	-1.30021	1.04176696594797	0.286288	-1.672079	-0.442918
Trial1	1	1	blindfold	clockwise	practice	Guided	1	-0.5	-0.5	20.08751	0.16705	-1.45083	-1.30021	1.04177336809808	0.272108	-1.646689	-0.409511
Trial1	1	1	blindfold	clockwise	practice	Guided	1	-0.5	-0.5	20.10751	0.16707	-1.45083	-1.3002	1.04177848102189	0.271742	-1.676311	-0.396805
Trial1	1	1	blindfold	clockwise	practice	Guided	1	-0.5	-0.5	20.12752	0.16709	-1.45082	-1.3002	1.04179128581298	0.243855	-1.536662	-0.343635
Trial1	1	1	blindfold	clockwise	practice	Guided	1	-0.5	-0.5	20.14752	0.1671	-1.45081	-1.3002	1.04179768829345	0.234421	-1.591675	-0.338841
Trial1	1	1	blindfold	clockwise	practice	Guided	1	-0.5	-0.5	20.16751	0.16711	-1.45081	-1.3002	1.04180409083053	0.172356	-1.617066	-0.359636
Trial1	1	1	blindfold	clockwise	practice	Guided	1	-0.5	-0.5	20.18752	0.16712	-1.45081	-1.30019	1.04180281169575	0.297625	-1.600139	-0.374716
Trial1	1	1	blindfold	clockwise	practice	Guided	1	-0.5	-0.5	20.20752	0.16713	-1.45081	-1.3002	1.04181690561654	0.257614	-1.672079	-0.379714
Trial1	1	1	blindfold	clockwise	practice	Guided	1	-0.5	-0.5	20.22751	0.16715	-1.45083	-1.3002	1.041829701545	0.262776	-1.714397	-0.412178
Trial1	1	1	blindfold	clockwise	practice	Guided	1	-0.5	-0.5	20.24751	0.16716	-1.45084	-1.3002	1.04183611390739	0.289868	-1.714397	-0.437453
Trial1	1	1	blindfold	clockwise	practice	Guided	1	-0.5	-0.5	20.26752	0.16718	-1.45085	-1.3002	1.04184891971767	0.289878	-1.760947	-0.441536
Trial1	1	1	blindfold	clockwise	practice	Guided	1	-0.5	-0.5	20.28752	0.16719	-1.45085	-1.3002	1.04185532270772	0.292914	-1.74402	-0.382532
Trial1	1	1	blindfold	clockwise	practice	Guided	1	-0.5	-0.5	20.30751	0.1672	-1.45086	-1.30019	1.04185403486213	0.28791	-1.735556	-0.361535
Trial1	1	1	blindfold	clockwise	practice	Guided	1	-0.5	-0.5	20.32751	0.16722	-1.45086	-1.30019	1.04186684121979	0.18345	-1.701702	-0.275499
Trial1	1	1	blindfold	clockwise	practice	Guided	1	-0.5	-0.5	20.34752	0.16723	-1.45086	-1.30018	1.04186555377255	0.231473	-1.655152	-0.236527
Trial1	1	1	blindfold	clockwise	practice	Guided	1	-0.5	-0.5	20.36751	0.16724	-1.45085	-1.30018	1.04187195714015	0.222993	-1.638225	-0.257653
Trial1	1	1	blindfold	clockwise	practice	Guided	1	-0.5	-0.5	20.38751	0.16725	-1.45084	-1.30017	1.04187067953061	0.186491	-1.595907	-0.220602
Trial1	1	1	blindfold	clockwise	practice	Guided	1	-0.5	-0.5	20.40752	0.16726	-1.45083	-1.30016	1.04186939256861	0.217768	-1.583212	-0.228231
Trial1	1	1	blindfold	clockwise	practice	Guided	1	-0.5	-0.5	20.42752	0.16728	-1.45081	-1.30015	1.04187460108473	0.21216	-1.549357	-0.156639
Trial1	1	1	blindfold	clockwise	practice	Guided	1	-0.5	-0.5	20.44751	0.16729	-1.4508	-1.30015	1.04188099533294	0.207082	-1.519735	-0.156892
Trial1	1	1	blindfold	clockwise	practice	Guided	1	-0.5	-0.5	20.46751	0.1673	-1.45079	-1.30014	1.0418797089587	0.237496	-1.473185	-0.12675
Trial1	1	1	blindfold	clockwise	practice	Guided	1	-0.5	-0.5	20.48752	0.16731	-1.45076	-1.30013	1.04187843231907	0.264974	-1.405476	-0.163887
Trial1	1	1	blindfold	clockwise	practice	Guided	1	-0.5	-0.5	20.50752	0.16732	-1.45073	-1.30012	1.04187723787417	0.327179	-1.36739	-0.162835
Trial1	1	1	blindfold	clockwise	practice	Guided	1	-0.5	-0.5	20.52751	0.16735	-1.45071	-1.30012	1.04189646006693	0.210121	-1.452026	-0.110388
Trial1	1	1	blindfold	clockwise	practice	Guided	1	-0.5	-0.5	20.54752	0.16736	-1.45071	-1.30011	1.04189517457536	0.214506	-1.418171	-0.110253
Trial1	1	1	blindfold	clockwise	practice	Guided	1	-0.5	-0.5	20.56752	0.16737	-1.45072	-1.30011	1.04190156946394	0.134669	-1.452026	-0.124638
Trial1	1	1	blindfold	clockwise	practice	Guided	1	-0.5	-0.5	20.58751	0.16737	-1.45072	-1.3001	1.04189378818546	0.088999	-1.502807	-0.07524
Trial1	1	1	blindfold	clockwise	practice	Guided	1	-0.5	-0.5	20.60751	0.16738	-1.45072	-1.30009	1.04189250307598	0.119727	-1.498576	-0.057725
Trial1	1	1	blindfold	clockwise	practice	Guided	1	-0.5	-0.5	20.62752	0.16739	-1.45075	-1.30008	1.04189121815711	0.208229	-1.587443	-0.038887
Trial1	1	1	blindfold	clockwise	practice	Guided	1	-0.5	-0.5	20.64752	0.1674	-1.45077	-1.30008	1.0418976324475	0.261749	-1.608602	-0.046061
Trial1	1	1	blindfold	clockwise	practice	Guided	1	-0.5	-0.5	20.66751	0.16741	-1.45079	-1.30007	1.0418964393638	0.213606	-1.65092	-0.088839
Trial1	1	1	blindfold	clockwise	practice	Guided	1	-0.5	-0.5	20.68752	0.16742	-1.45081	-1.30007	1.04190284426903	0.17436	-1.689007	-0.12361
Trial1	1	1	blindfold	clockwise	practice	Guided	1	-0.5	-0.5	20.70752	0.16744	-1.45081	-1.30007	1.04191566379473	0.222568	-1.663616	-0.093072
Trial1	1	1	blindfold	clockwise	practice	Guided	1	-0.5	-0.5	20.72751	0.16745	-1.45082	-1.30007	1.04192205932417	0.186392	-1.591675	-0.072836
Trial1	1	1	blindfold	clockwise	practice	Guided	1	-0.5	-0.5	20.74751	0.16746	-1.45081	-1.30006	1.04192077530488	0.208488	-1.545125	-0.068116
Trial1	1	1	blindfold	clockwise	practice	Guided	1	-0.5	-0.5	20.76752	0.16747	-1.4508	-1.30006	1.04192718054026	0.149269	-1.528198	-0.010633
Trial1	1	1	blindfold	clockwise	practice	Guided	1	-0.5	-0.5	20.78752	0.16748	-1.45078	-1.30005	1.04192589681542	0.123005	-1.519735	-0.032224
Trial1	1	1	blindfold	clockwise	practice	Guided	1	-0.5	-0.5	20.80751	0.16749	-1.45077	-1.30004	1.04192462282735	0.167347	-1.481648	-0.02701
Trial1	1	1	blindfold	clockwise	practice	Guided	1	-0.5	-0.5	20.82751	0.16751	-1.45076	-1.30004	1.04193743388336	0.161838	-1.515503	0.014875
Trial1	1	1	blindfold	clockwise	practice	Guided	1	-0.5	-0.5	20.84752	0.16751	-1.45076	-1.30004	1.04193743388336	0.175608	-1.523966	-0.0058207
Trial1	1	1	blindfold	clockwise	practice	Guided	1	-0.5	-0.5	20.86751	0.16752	-1.45076	-1.30003	1.04193616029405	0.183117	-1.540894	0.053159
Trial1	1	1	blindfold	clockwise	practice	Guided	1	-0.5	-0.5	20.88751	0.16753	-1.45077	-1.30003	1.04194255646427	0.209948	-1.511271	0.04536
Trial1	1	1	blindfold	clockwise	practice	Guided	1	-0.5	-0.5	20.90752	0.16754	-1.45077	-1.30002	1.04194136515381	0.157083	-1.549357	0.018951
Trial1	1	1	blindfold	clockwise	practice	Guided	1	-0.5	-0.5	20.92752	0.16756	-1.45077	-1.30002	1.04195417696345	0.169758	-1.570516	0.044429
Trial1	1	1	blindfold	clockwise	practice	Guided	1	-0.5	-0.5	20.94751	0.16756	-1.45078	-1.30001	1.04194639695311	0.183536	-1.57898	0.023725
Trial1	1	1	blindfold	clockwise	practice	Guided	1	-0.5	-0.5	20.96751	0.16757	-1.45078	-1.30001	1.04195280299061	0.133983	-1.587443	0.047795
Trial1	1	1	blindfold	clockwise	practice	Guided	1	-0.5	-0.5	20.98752	0.16758	-1.45079	-1.30001	1.0419592186318	0.146808	-1.587443	0.069076
Trial1	1	1	blindfold	clockwise	practice	Guided	1	-0.5	-0.5	21.00752	0.16759	-1.45079	-1.3	1.04195793648332	0.11601	-1.612834	0.051557
Trial1	1	1	blindfold	clockwise	practice	Guided	1	-0.5	-0.5	21.02751	0.16759	-1.45079	-1.3	1.04195793648332	0.053763	-1.629761	0.045912
Trial1	1	1	blindfold	clockwise	practice	Guided	1	-0.5	-0.5	21.04752	0.1676	-1.45079	-1.3	1.04196433319049	0.119993	-1.591675	0.068405
Trial1	1	1	blindfold	clockwise	practice	Guided	1	-0.5	-0.5	21.06752	0.1676	-1.45079	-1.29999	1.041956644978	0.066104	-1.587443	0.088163
Trial1	1	1	blindfold	clockwise	practice	Guided	1	-0.5	-0.5	21.08751	0.16761	-1.4508	-1.29999	1.04196305133629	0.110565	-1.583212	0.089146
Trial1	1	1	blindfold	clockwise	practice	Guided	1	-0.5	-0.5	21.10751	0.16761	-1.4508	-1.29999	1.04196305133629	0.110157	-1.608602	0.10951
Trial1	1	1	blindfold	clockwise	practice	Guided	1	-0.5	-0.5	21.12752	0.16762	-1.45079	-1.29998	1.04196177922036	0.088438	-1.570516	0.08017
Trial1	1	1	blindfold	clockwise	practice	Guided	1	-0.5	-0.5	21.14752	0.16762	-1.45079	-1.29998	1.04196177922036	0.119176	-1.57898	0.097645
Trial1	1	1	blindfold	clockwise	practice	Guided	1	-0.5	-0.5	21.16751	0.16762	-1.45079	-1.29998	1.04196177922036	0.091795	-1.570516	0.113502
Trial1	1	1	blindfold	clockwise	practice	Guided	1	-0.5	-0.5	21.18752	0.16763	-1.45079	-1.29997	1.041960589271	0.087611	-1.566284	0.113673
Trial1	1	1	blindfold	clockwise	practice	Guided	1	-0.5	-0.5	21.20752	0.16763	-1.45079	-1.29997	1.041960589271	0.052472	-1.53243	0.091839
Trial1	1	1	blindfold	clockwise	practice	Guided	1	-0.5	-0.5	21.22751	0.16764	-1.45078	-1.29997	1.04196699589301	0.069558	-1.528198	0.121576
Trial1	1	1	blindfold	clockwise	practice	Guided	1	-0.5	-0.5	21.24751	0.16764	-1.45077	-1.29997	1.04196699589301	0.079008	-1.498576	0.096552
Trial1	1	1	blindfold	clockwise	practice	Guided	1	-0.5	-0.5	21.26752	0.16764	-1.45076	-1.29996	1.04195930798773	0.0734	-1.422403	0.146801
Trial1	1	1	blindfold	clockwise	practice	Guided	1	-0.5	-0.5	21.28752	0.16764	-1.45074	-1.29996	1.04195930798773	0.0063716	-1.409708	0.157838
Trial1	1	1	blindfold	clockwise	practice	Guided	1	-0.5	-0.5	21.30751	0.16764	-1.45072	-1.29995	1.04195162012195	0.024259	-1.341999	0.153997
Trial1	1	1	blindfold	clockwise	practice	Guided	1	-0.5	-0.5	21.32751	0.16764	-1.45067	-1.29995	1.04195162012195	-0.047778	-1.261595	0.190071
Trial1	1	1	blindfold	clockwise	practice	Guided	1	-0.5	-0.5	21.34752	0.16764	-1.45066	-1.29994	1.0419440238172	-0.042937	-1.236204	0.173331
Trial1	1	1	blindfold	clockwise	practice	Guided	1	-0.5	-0.5	21.36751	0.16764	-1.45065	-1.29994	1.0419440238172	-0.042543	-1.257363	0.168981
Trial1	1	1	blindfold	clockwise	practice	Guided	1	-0.5	-0.5	21.38751	0.16764	-1.45065	-1.29994	1.0419440238172	-0.038941	-1.244668	0.194325
Trial1	1	1	blindfold	clockwise	practice	Guided	1	-0.5	-0.5	21.40752	0.16764	-1.45064	-1.29994	1.0419440238172	-0.042236	-1.27429	0.143789
Trial1	1	1	blindfold	clockwise	practice	Guided	1	-0.5	-0.5	21.42752	0.16764	-1.45064	-1.29994	1.0419440238172	-0.042126	-1.261595	0.139504
Trial1	1	1	blindfold	clockwise	practice	Guided	1	-0.5	-0.5	21.44751	0.16764	-1.45064	-1.29994	1.0419440238172	0.0023686	-1.295449	0.135672
Trial1	1	1	blindfold	clockwise	practice	Guided	1	-0.5	-0.5	21.46751	0.16763	-1.45064	-1.29994	1.04193761705393	-0.0020737	-1.282754	0.152632
Trial1	1	1	blindfold	clockwise	practice	Guided	1	-0.5	-0.5	21.48752	0.16763	-1.45064	-1.29993	1.04192992921944	-0.04684	-1.303913	0.151785
Trial1	1	1	blindfold	clockwise	practice	Guided	1	-0.5	-0.5	21.50752	0.16763	-1.45065	-1.29993	1.04192992921944	-0.011525	-1.312376	0.16525
Trial1	1	1	blindfold	clockwise	practice	Guided	1	-0.5	-0.5	21.52751	0.16763	-1.45064	-1.29993	1.04192992921944	-0.025717	-1.278522	0.202642
Trial1	1	1	blindfold	clockwise	practice	Guided	1	-0.5	-0.5	21.54752	0.16763	-1.45064	-1.29993	1.04192992921944	-0.016811	-1.270058	0.190095
Trial1	1	1	blindfold	clockwise	practice	Guided	1	-0.5	-0.5	21.56752	0.16763	-1.45064	-1.29992	1.04192214990333	-0.026179	-1.291217	0.223526
Trial1	1	1	blindfold	clockwise	practice	Guided	1	-0.5	-0.5	21.58751	0.16763	-1.45064	-1.29992	1.04192214990333	-0.018798	-1.265827	0.290839
Trial1	1	1	blindfold	clockwise	practice	Guided	1	-0.5	-0.5	21.60751	0.16763	-1.45064	-1.29991	1.04191446214833	-0.019746	-1.295449	0.332756
Trial1	1	1	blindfold	clockwise	practice	Guided	1	-0.5	-0.5	21.62752	0.16763	-1.45064	-1.2999	1.04190677443285	-0.050973	-1.316608	0.336079
Trial1	1	1	blindfold	clockwise	practice	Guided	1	-0.5	-0.5	21.64752	0.16763	-1.45064	-1.2999	1.04190677443285	0.037913	-1.27429	0.342205
Trial1	1	1	blindfold	clockwise	practice	Guided	1	-0.5	-0.5	21.66751	0.16763	-1.45064	-1.29989	1.0418991782766	0.0073448	-1.341999	0.316212
Trial1	1	1	blindfold	clockwise	practice	Guided	1	-0.5	-0.5	21.68752	0.16763	-1.45065	-1.29989	1.0418991782766	0.024377	-1.36739	0.35012
Trial1	1	1	blindfold	clockwise	practice	Guided	1	-0.5	-0.5	21.70752	0.16763	-1.45065	-1.29988	1.04189149063968	0.052209	-1.36739	0.300253
Trial1	1	1	blindfold	clockwise	practice	Guided	1	-0.5	-0.5	21.72751	0.16763	-1.45068	-1.29988	1.04189149063968	0.044144	-1.460489	0.262099
Trial1	1	1	blindfold	clockwise	practice	Guided	1	-0.5	-0.5	21.74751	0.16763	-1.45069	-1.29988	1.04189149063968	0.107079	-1.418171	0.234052
Trial1	1	1	blindfold	clockwise	practice	Guided	1	-0.5	-0.5	21.76752	0.16764	-1.45069	-1.29989	1.04190558527623	0.094658	-1.32084	0.203489
Trial1	1	1	blindfold	clockwise	practice	Guided	1	-0.5	-0.5	21.78752	0.16764	-1.45068	-1.29989	1.04190558527623	0.162113	-1.253131	0.159574
Trial1	1	1	blindfold	clockwise	practice	Guided	1	-0.5	-0.5	21.80751	0.16765	-1.45067	-1.29989	1.04191199233241	0.117395	-1.312376	0.166915
Trial1	1	1	blindfold	clockwise	practice	Guided	1	-0.5	-0.5	21.82751	0.16766	-1.45067	-1.29989	1.04191839944515	0.076622	-1.401244	0.1913
Trial1	1	1	blindfold	clockwise	practice	Guided	1	-0.5	-0.5	21.84752	0.16766	-1.45068	-1.29989	1.04191839944515	0.019814	-1.447794	0.147743
Trial1	1	1	blindfold	clockwise	practice	Guided	1	-0.5	-0.5	21.86751	0.16766	-1.45069	-1.29989	1.04191839944515	0.0011504	-1.443562	0.19388
Trial1	1	1	blindfold	clockwise	practice	Guided	1	-0.5	-0.5	21.88751	0.16766	-1.4507	-1.29989	1.04191839944515	-0.026116	-1.36739	0.209606
Trial1	1	1	blindfold	clockwise	practice	Guided	1	-0.5	-0.5	21.90752	0.16766	-1.45069	-1.29989	1.04191839944515	0.0046454	-1.371622	0.227043
Trial1	1	1	blindfold	clockwise	practice	Guided	1	-0.5	-0.5	21.92752	0.16767	-1.45069	-1.29989	1.04192481616317	0.053101	-1.291217	0.249008
Trial1	1	1	blindfold	clockwise	practice	Guided	1	-0.5	-0.5	21.94751	0.16767	-1.45067	-1.29989	1.04192481616317	0.039648	-1.236204	0.231845
Trial1	1	1	blindfold	clockwise	practice	Guided	1	-0.5	-0.5	21.96751	0.16767	-1.45065	-1.29989	1.04192481616317	0.067093	-1.236204	0.219785
Trial1	1	1	blindfold	clockwise	practice	Guided	1	-0.5	-0.5	21.98752	0.16767	-1.45063	-1.29989	1.04192481616317	0.11251	-1.185422	0.178752
Trial1	1	1	blindfold	clockwise	practice	Guided	1	-0.5	-0.5	22.00752	0.16768	-1.45062	-1.2999	1.04193880976297	0.103487	-1.219277	0.182701
Trial1	1	1	blindfold	clockwise	practice	Guided	1	-0.5	-0.5	22.02751	0.16769	-1.45063	-1.2999	1.04194521699865	0.154258	-1.282754	0.099749
Trial1	1	1	blindfold	clockwise	practice	Guided	1	-0.5	-0.5	22.04752	0.16769	-1.45063	-1.2999	1.04194521699865	0.10026	-1.244668	0.123696
Trial1	1	1	blindfold	clockwise	practice	Guided	1	-0.5	-0.5	22.06752	0.1677	-1.45063	-1.2999	1.04195162429087	0.162124	-1.219277	0.141865
Trial1	1	1	blindfold	clockwise	practice	Guided	1	-0.5	-0.5	22.08751	0.1677	-1.45062	-1.2999	1.04195162429087	0.120631	-1.168495	0.203885
Trial1	1	1	blindfold	clockwise	practice	Guided	1	-0.5	-0.5	22.10751	0.16771	-1.45061	-1.29989	1.04195044540615	0.03475	-1.143104	0.260688
Trial1	1	1	blindfold	clockwise	practice	Guided	1	-0.5	-0.5	22.12752	0.16771	-1.45062	-1.29989	1.04195044540615	0.04721	-1.27429	0.298623
Trial1	1	1	blindfold	clockwise	practice	Guided	1	-0.5	-0.5	22.14752	0.16771	-1.45062	-1.29989	1.04195044540615	0.0701	-1.185422	0.269659
Trial1	1	1	blindfold	clockwise	practice	Guided	1	-0.5	-0.5	22.16751	0.16772	-1.45061	-1.29989	1.04195685285826	0.131602	-1.185422	0.304585
Trial1	1	1	blindfold	clockwise	practice	Guided	1	-0.5	-0.5	22.18752	0.16772	-1.45061	-1.29988	1.04194916564687	0.046481	-1.206581	0.327774
Trial1	1	1	blindfold	clockwise	practice	Guided	1	-0.5	-0.5	22.20752	0.16772	-1.45061	-1.29988	1.04194916564687	0.046559	-1.1558	0.323486
Trial1	1	1	blindfold	clockwise	practice	Guided	1	-0.5	-0.5	22.22751	0.16772	-1.4506	-1.29988	1.04194916564687	0.042949	-1.151568	0.285426
Trial1	1	1	blindfold	clockwise	practice	Guided	1	-0.5	-0.5	22.24751	0.16772	-1.4506	-1.29987	1.041941478475	0.083259	-1.10925	0.273661
Trial1	1	1	blindfold	clockwise	practice	Guided	1	-0.5	-0.5	22.26752	0.16773	-1.45058	-1.29987	1.0419478860782	0.039134	-1.113482	0.255775
Trial1	1	1	blindfold	clockwise	practice	Guided	1	-0.5	-0.5	22.28752	0.16773	-1.45058	-1.29988	1.0419555732028	0.119575	-1.185422	0.240728
Trial1	1	1	blindfold	clockwise	practice	Guided	1	-0.5	-0.5	22.30751	0.16773	-1.45058	-1.29988	1.0419555732028	0.142268	-1.160032	0.220173
Trial1	1	1	blindfold	clockwise	practice	Guided	1	-0.5	-0.5	22.32751	0.16774	-1.45058	-1.29988	1.04196198081528	0.111642	-1.092323	0.194155
Trial1	1	1	blindfold	clockwise	practice	Guided	1	-0.5	-0.5	22.34752	0.16774	-1.45056	-1.29988	1.04196198081528	0.036383	-0.965369	0.175595
Trial1	1	1	blindfold	clockwise	practice	Guided	1	-0.5	-0.5	22.36751	0.16774	-1.45051	-1.29989	1.04196966793212	-0.051734	-0.855342	0.13574
Trial1	1	1	blindfold	clockwise	practice	Guided	1	-0.5	-0.5	22.38751	0.16774	-1.45046	-1.29989	1.04196966793212	-0.039328	-0.749547	0.177992
Trial1	1	1	blindfold	clockwise	practice	Guided	1	-0.5	-0.5	22.40752	0.16773	-1.45041	-1.29989	1.04196326036692	-0.061552	-0.68607	0.177441
Trial1	1	1	blindfold	clockwise	practice	Guided	1	-0.5	-0.5	22.42752	0.16773	-1.45036	-1.29989	1.04196326036692	-0.00077233	-0.673375	0.245927
Trial1	1	1	blindfold	clockwise	practice	Guided	1	-0.5	-0.5	22.44751	0.16773	-1.45034	-1.29986	1.04194019899313	0.054384	-0.504086	0.364741
Trial1	1	1	blindfold	clockwise	practice	Guided	1	-0.5	-0.5	22.46751	0.16774	-1.45026	-1.29974	1.0418544568361	0.033485	-0.106216	0.696096
Trial1	1	1	blindfold	clockwise	practice	Guided	1	-0.5	-0.5	22.48752	0.16775	-1.45012	-1.29964	1.04178409367565	-0.013107	0.101142	0.787461
Trial1	1	1	blindfold	clockwise	practice	Guided	1	-0.5	-0.5	22.50752	0.16774	-1.44997	-1.29965	1.04178546254436	-0.074143	0.122258	0.73146
Trial1	1	1	blindfold	clockwise	practice	Guided	1	-0.5	-0.5	22.52751	0.16771	-1.44999	-1.29967	1.04178151785587	-0.040586	-0.279733	0.627196
Trial1	1	1	blindfold	clockwise	practice	Guided	1	-0.5	-0.5	22.54752	0.1677	-1.4501	-1.29968	1.04178278634764	0.0010721	-0.499678	0.556724
Trial1	1	1	blindfold	clockwise	practice	Guided	1	-0.5	-0.5	22.56752	0.16771	-1.45018	-1.29973	1.04182754551817	0.151292	-0.512257	0.408842
Trial1	1	1	blindfold	clockwise	practice	Guided	1	-0.5	-0.5	22.58751	0.16776	-1.45022	-1.29978	1.0418980101177	0.277708	-0.541842	0.32729
Trial1	1	1	blindfold	clockwise	practice	Guided	1	-0.5	-0.5	22.60751	0.16787	-1.45026	-1.29977	1.04196083705783	0.157336	-0.67726	0.333167
Trial1	1	1	blindfold	clockwise	practice	Guided	1	-0.5	-0.5	22.62752	0.16787	-1.45034	-1.29972	1.04192240731158	-0.415501	-0.749201	0.668722
Trial1	1	1	blindfold	clockwise	practice	Guided	1	-0.5	-0.5	22.64752	0.1677	-1.45036	-1.29965	1.04175981854022	-0.386824	-0.651869	0.782803
Trial1	1	1	blindfold	clockwise	practice	Guided	1	-0.5	-0.5	22.66751	0.16739	-1.45034	-1.2996	1.04152271483561	-0.23206	-0.571465	0.832534
Trial1	1	1	blindfold	clockwise	practice	Guided	1	-0.5	-0.5	22.68752	0.16715	-1.45029	-1.29962	1.04138423055492	0.107575	-0.537569	0.773033
Trial1	1	1	blindfold	clockwise	practice	Guided	1	-0.5	-0.5	22.70752	0.16712	-1.4503	-1.29972	1.04144182422318	-0.285256	-0.871882	0.456962
Trial1	1	1	blindfold	clockwise	practice	Guided	1	-0.5	-0.5	22.72751	0.16697	-1.45054	-1.29974	1.04136112800989	-0.15702	-1.400857	0.279421
Trial1	1	1	blindfold	clockwise	practice	Guided	1	-0.5	-0.5	22.74751	0.16695	-1.45067	-1.29978	1.04137907212659	-0.335733	-1.697083	0.115685
Trial1	1	1	blindfold	clockwise	practice	Guided	1	-0.5	-0.5	22.76752	0.16692	-1.45081	-1.2998	1.04137514159506	-0.163747	-1.895977	-0.006466
Trial1	1	1	blindfold	clockwise	practice	Guided	1	-0.5	-0.5	22.78752	0.16692	-1.4509	-1.29982	1.04139052299133	0.067803	-1.747864	-0.0096285
Trial1	1	1	blindfold	clockwise	practice	Guided	1	-0.5	-0.5	22.80751	0.16692	-1.45089	-1.29988	1.04143666812785	0.2956	-1.701314	-0.046482
Trial1	1	1	blindfold	clockwise	practice	Guided	1	-0.5	-0.5	22.82751	0.167	-1.4509	-1.2999	1.041503193199	0.39004	-1.917136	-0.098915
Trial1	1	1	blindfold	clockwise	practice	Guided	1	-0.5	-0.5	22.84752	0.16702	-1.45093	-1.29991	1.04152369063033	0.197999	-1.870586	-0.073832
Trial1	1	1	blindfold	clockwise	practice	Guided	1	-0.5	-0.5	22.86751	0.16703	-1.45093	-1.29992	1.0415377942189	0.040079	-1.773255	0.019231
Trial1	1	1	blindfold	clockwise	practice	Guided	1	-0.5	-0.5	22.88751	0.16703	-1.45091	-1.29993	1.04154557640577	0.046426	-1.671692	-0.051846
Trial1	1	1	blindfold	clockwise	practice	Guided	1	-0.5	-0.5	22.90752	0.16703	-1.45087	-1.29994	1.04155326707722	0.139355	-1.654765	-0.05072
Trial1	1	1	blindfold	clockwise	practice	Guided	1	-0.5	-0.5	22.92752	0.16706	-1.45088	-1.29995	1.04158006682137	0.524249	-1.866355	0.055413
Trial1	1	1	blindfold	clockwise	practice	Guided	1	-0.5	-0.5	22.94751	0.1671	-1.45091	-1.29997	1.04162107154486	0.522779	-1.891745	-0.079056
Trial1	1	1	blindfold	clockwise	practice	Guided	1	-0.5	-0.5	22.96751	0.16717	-1.45094	-1.29999	1.04168119645946	0.441028	-1.908673	-0.206896
Trial1	1	1	blindfold	clockwise	practice	Guided	1	-0.5	-0.5	22.98752	0.16721	-1.45096	-1.3	1.04171451209962	0.391975	-2.039858	-0.207941
Trial1	1	1	blindfold	clockwise	practice	Guided	1	-0.5	-0.5	23.00752	0.16723	-1.451	-1.30001	1.04173500082174	0.305743	-2.09064	-0.138414
Trial1	1	1	blindfold	clockwise	practice	Guided	1	-0.5	-0.5	23.02751	0.16726	-1.45099	-1.30001	1.04175422304621	0.302445	-1.836732	0.00020589
Trial1	1	1	blindfold	clockwise	practice	Guided	1	-0.5	-0.5	23.04752	0.16728	-1.45095	-1.30001	1.04176703178272	0.35546	-1.836732	0.014011
Trial1	1	1	blindfold	clockwise	practice	Guided	1	-0.5	-0.5	23.06752	0.16729	-1.45093	-1.30001	1.04177342669118	0.373447	-1.891745	0.0018126
Trial1	1	1	blindfold	clockwise	practice	Guided	1	-0.5	-0.5	23.08751	0.16731	-1.45095	-1.30001	1.04178624531193	0.244534	-2.018699	-0.0095044
Trial1	1	1	blindfold	clockwise	practice	Guided	1	-0.5	-0.5	23.10751	0.16732	-1.45098	-1.30001	1.04179264993485	0.262642	-1.984845	-0.025895
Trial1	1	1	blindfold	clockwise	practice	Guided	1	-0.5	-0.5	23.12752	0.16735	-1.45099	-1.3	1.04180418425448	0.314842	-2.001772	0.021498
Trial1	1	1	blindfold	clockwise	practice	Guided	1	-0.5	-0.5	23.14752	0.16736	-1.45099	-1.3	1.0418105891511	0.283817	-1.938295	0.012385
Trial1	1	1	blindfold	clockwise	practice	Guided	1	-0.5	-0.5	23.16751	0.16738	-1.45098	-1.29999	1.041815700316	0.210371	-1.870586	0.107334
Trial1	1	1	blindfold	clockwise	practice	Guided	1	-0.5	-0.5	23.18752	0.16739	-1.45095	-1.29998	1.04181441626373	0.150579	-1.735169	0.189966
Trial1	1	1	blindfold	clockwise	practice	Guided	1	-0.5	-0.5	23.20752	0.16739	-1.45088	-1.29996	1.04179912958708	0.081628	-1.536274	0.284954
Trial1	1	1	blindfold	clockwise	practice	Guided	1	-0.5	-0.5	23.22751	0.1674	-1.45072	-1.29994	1.04179025801804	0.066448	-1.396625	0.364048
Trial1	1	1	blindfold	clockwise	practice	Guided	1	-0.5	-0.5	23.24751	0.1674	-1.45072	-1.29994	1.04179025801804	0.111476	-1.498188	0.31907
Trial1	1	1	blindfold	clockwise	practice	Guided	1	-0.5	-0.5	23.26752	0.16741	-1.45074	-1.29993	1.04178897460544	0.17978	-1.557433	0.270015
Trial1	1	1	blindfold	clockwise	practice	Guided	1	-0.5	-0.5	23.28752	0.16742	-1.45075	-1.29993	1.04179538017135	0.221755	-1.481261	0.182691
Trial1	1	1	blindfold	clockwise	practice	Guided	1	-0.5	-0.5	23.30751	0.16744	-1.45074	-1.29996	1.04183117580249	0.375116	-1.417784	0.089508
Trial1	1	1	blindfold	clockwise	practice	Guided	1	-0.5	-0.5	23.32751	0.1675	-1.4507	-1.29999	1.04189258450611	0.383828	-1.273903	-0.107702
Trial1	1	1	blindfold	clockwise	practice	Guided	1	-0.5	-0.5	23.34752	0.16761	-1.45065	-1.30003	1.04199380423419	0.36233	-1.185035	-0.14596
Trial1	1	1	blindfold	clockwise	practice	Guided	1	-0.5	-0.5	23.36751	0.16777	-1.45059	-1.30004	1.04210401729686	0.379651	-1.053849	-0.128711
Trial1	1	1	blindfold	clockwise	practice	Guided	1	-0.5	-0.5	23.38751	0.16798	-1.45053	-1.30004	1.04223860657302	0.270023	-0.740696	-0.0093378
Trial1	1	1	blindfold	clockwise	practice	Guided	1	-0.5	-0.5	23.40752	0.16823	-1.45042	-1.29999	1.04236041328353	0.273421	-0.51641	0.032775
Trial1	1	1	blindfold	clockwise	practice	Guided	1	-0.5	-0.5	23.42752	0.16891	-1.45023	-1.30001	1.04281184746738	0.150493	-0.372344	-0.045631
Trial1	1	1	blindfold	clockwise	practice	Guided	1	-0.5	-0.5	23.44751	0.16925	-1.4502	-1.3	1.04302228239802	0.167484	-0.312999	-0.012535
Trial1	1	1	blindfold	clockwise	practice	Guided	1	-0.5	-0.5	23.46751	0.16961	-1.45016	-1.29998	1.04323796147657	0.072283	-0.236751	0.061819
Trial1	1	1	blindfold	clockwise	practice	Guided	1	-0.5	-0.5	23.48752	0.16999	-1.45013	-1.29997	1.04347431900334	0.143136	-0.257839	0.076041
Trial1	1	1	blindfold	clockwise	practice	Guided	1	-0.5	-0.5	23.50752	0.1704	-1.45011	-1.29997	1.04373761149547	0.170465	-0.160452	0.047256
Trial1	1	1	blindfold	clockwise	practice	Guided	1	-0.5	-0.5	23.52751	0.17135	-1.45005	-1.29996	1.04434039216085	0.045446	-0.075761	0.061146
Trial1	1	1	blindfold	clockwise	practice	Guided	1	-0.5	-0.5	23.54752	0.17182	-1.45003	-1.29996	1.04464259020758	-0.017822	0.05543	0.101664
Trial1	1	1	blindfold	clockwise	practice	Guided	1	-0.5	-0.5	23.56752	0.17226	-1.44998	-1.29998	1.04494084520004	-0.072419	0.021558	-0.038266
Trial1	1	1	blindfold	clockwise	practice	Guided	1	-0.5	-0.5	23.58751	0.17255	-1.44997	-1.29999	1.0451351180289	-0.061013	0.0046193	0.028807
Trial1	1	1	blindfold	clockwise	practice	Guided	1	-0.5	-0.5	23.60751	0.17274	-1.44997	-1.29997	1.04524215108179	-0.025902	0.042693	0.067834
Trial1	1	1	blindfold	clockwise	practice	Guided	1	-0.5	-0.5	23.62752	0.17289	-1.44992	-1.29997	1.04533869740273	0.044791	0.266882	0.090457
Trial1	1	1	blindfold	clockwise	practice	Guided	1	-0.5	-0.5	23.64752	0.17289	-1.44989	-1.29997	1.04533869740273	0.045175	0.381056	0.060837
Trial1	1	1	blindfold	clockwise	practice	Guided	1	-0.5	-0.5	23.66751	0.17289	-1.44983	-1.29997	1.04533869740273	0.027665	0.457108	0.060607
Trial1	1	1	blindfold	clockwise	practice	Guided	1	-0.5	-0.5	23.68752	0.17289	-1.44986	-1.29998	1.04534626932234	-0.104914	-0.207328	0.019684
Trial1	1	1	blindfold	clockwise	practice	Guided	1	-0.5	-0.5	23.70752	0.17289	-1.44998	-1.29999	1.04535393250941	-0.0109	-0.270781	-0.0033209
Trial1	1	1	blindfold	clockwise	practice	Guided	1	-0.5	-0.5	23.72751	0.17289	-1.44998	-1.29999	1.04535393250941	-0.010799	-0.038057	-0.0075254
Trial1	1	1	blindfold	clockwise	practice	Guided	1	-0.5	-0.5	23.74751	0.17289	-1.44999	-1.3	1.04536159573622	-0.002394	-0.093053	0.0049662
Trial1	1	1	blindfold	clockwise	practice	Guided	1	-0.5	-0.5	23.76752	0.17289	-1.45001	-1.3	1.04536159573622	0.01975	0.12277	0.018397
Trial1	1	1	blindfold	clockwise	practice	Guided	1	-0.5	-0.5	23.78752	0.17289	-1.44998	-1.3	1.04536159573622	-0.0016129	0.076195	-0.019915
Trial1	1	1	blindfold	clockwise	practice	Guided	1	-0.5	-0.5	23.80751	0.17289	-1.44999	-1.30001	1.04536925900277	-0.0020001	-0.067676	-0.0031169
Trial1	1	1	blindfold	clockwise	practice	Guided	1	-0.5	-0.5	23.82751	0.17272	-1.44997	-1.30001	1.04525983567922	-0.131048	0.114267	-0.0019251
Trial1	1	1	blindfold	clockwise	practice	Guided	1	-0.5	-0.5	23.84752	0.17252	-1.44997	-1.3	1.04512347105554	-0.162249	-0.088858	0.0015473
Trial1	1	1	blindfold	clockwise	practice	Guided	1	-0.5	-0.5	23.86751	0.17225	-1.45002	-1.29999	1.04494207881119	-0.055153	0.042341	-0.0085487
Trial1	1	1	blindfold	clockwise	practice	Guided	1	-0.5	-0.5	23.88751	0.17197	-1.44999	-1.29995	1.04473139243893	0.0093248	0.076172	0.089581
Trial1	1	1	blindfold	clockwise	practice	Guided	1	-0.5	-0.5	23.90752	0.17174	-1.44998	-1.29973	1.04441495761899	0.070078	-0.063477	0.347211
Trial1	1	1	blindfold	clockwise	practice	Guided	1	-0.5	-0.5	23.92752	0.17161	-1.45004	-1.29971	1.04431610620296	0.0059687	-0.063417	0.611577
Trial1	1	1	blindfold	clockwise	practice	Guided	1	-0.5	-0.5	23.94751	0.17161	-1.45005	-1.29974	1.04433901950877	0.07641	-0.228416	0.463859
Trial1	1	1	blindfold	clockwise	practice	Guided	1	-0.5	-0.5	23.96751	0.17163	-1.45007	-1.29978	1.04438255280653	0.073995	-0.249507	0.368105
Trial1	1	1	blindfold	clockwise	practice	Guided	1	-0.5	-0.5	23.98752	0.17167	-1.4501	-1.29982	1.04443886452474	0.191483	-0.266365	0.290923
Trial1	1	1	blindfold	clockwise	practice	Guided	1	-0.5	-0.5	24.00752	0.17176	-1.45013	-1.29984	1.04451217409006	0.302739	-0.469393	0.289233
Trial1	1	1	blindfold	clockwise	practice	Guided	1	-0.5	-0.5	24.02751	0.17237	-1.45031	-1.29983	1.04489682928763	0.438285	-0.752908	0.384641
Trial1	1	1	blindfold	clockwise	practice	Guided	1	-0.5	-0.5	24.04752	0.1729	-1.45039	-1.29983	1.04523794561863	0.385741	-0.977193	0.341334
Trial1	1	1	blindfold	clockwise	practice	Guided	1	-0.5	-0.5	24.06752	0.17349	-1.45048	-1.29985	1.0456331887839	0.213296	-1.095684	0.286839
Trial1	1	1	blindfold	clockwise	practice	Guided	1	-0.5	-0.5	24.08751	0.17398	-1.45054	-1.29987	1.04596418524408	0.179005	-1.129538	0.227162
Trial1	1	1	blindfold	clockwise	practice	Guided	1	-0.5	-0.5	24.10751	0.17431	-1.45057	-1.29988	1.04618451204464	0.219269	-1.142234	0.215459
Trial1	1	1	blindfold	clockwise	practice	Guided	1	-0.5	-0.5	24.12752	0.17482	-1.45054	-1.29986	1.04649798892285	0.43506	-0.977193	0.304485
Trial1	1	1	blindfold	clockwise	practice	Guided	1	-0.5	-0.5	24.14752	0.17519	-1.45051	-1.29985	1.04672897169367	0.372743	-1.006816	0.311448
Trial1	1	1	blindfold	clockwise	practice	Guided	1	-0.5	-0.5	24.16751	0.17562	-1.4505	-1.29986	1.04701404532312	0.25362	-0.96873	0.249635
Trial1	1	1	blindfold	clockwise	practice	Guided	1	-0.5	-0.5	24.18752	0.17598	-1.45049	-1.29987	1.04725402949022	0.17437	-0.934875	0.226889
Trial1	1	1	blindfold	clockwise	practice	Guided	1	-0.5	-0.5	24.20752	0.17626	-1.45047	-1.2999	1.04745763995167	0.18796	-0.92218	0.214344
Trial1	1	1	blindfold	clockwise	practice	Guided	1	-0.5	-0.5	24.22751	0.17656	-1.45043	-1.2999	1.04765134477424	0.263559	-0.812153	0.195064
Trial1	1	1	blindfold	clockwise	practice	Guided	1	-0.5	-0.5	24.24751	0.17671	-1.45042	-1.2999	1.04774822559023	0.308262	-0.846008	0.183486
Trial1	1	1	blindfold	clockwise	practice	Guided	1	-0.5	-0.5	24.26752	0.17691	-1.45042	-1.29991	1.04788504735301	0.281278	-0.87563	0.191199
Trial1	1	1	blindfold	clockwise	practice	Guided	1	-0.5	-0.5	24.28752	0.17714	-1.45043	-1.29993	1.04804901323989	0.269659	-0.837544	0.115269
Trial1	1	1	blindfold	clockwise	practice	Guided	1	-0.5	-0.5	24.30751	0.17735	-1.45042	-1.29995	1.04819990954536	0.207513	-0.850239	0.105356
Trial1	1	1	blindfold	clockwise	practice	Guided	1	-0.5	-0.5	24.32751	0.17764	-1.45042	-1.29995	1.04838732630488	0.234802	-0.858703	0.076567
Trial1	1	1	blindfold	clockwise	practice	Guided	1	-0.5	-0.5	24.34752	0.17773	-1.45043	-1.29994	1.04843795402313	0.233726	-0.909485	0.118525
Trial1	1	1	blindfold	clockwise	practice	Guided	1	-0.5	-0.5	24.36751	0.1778	-1.45045	-1.29994	1.04848319872268	0.263983	-0.947571	0.141092
Trial1	1	1	blindfold	clockwise	practice	Guided	1	-0.5	-0.5	24.38751	0.17786	-1.45045	-1.29995	1.04852953070764	0.253192	-0.92218	0.043316
Trial1	1	1	blindfold	clockwise	practice	Guided	1	-0.5	-0.5	24.40752	0.17793	-1.45046	-1.29996	1.04858242907275	0.244425	-0.905253	0.03469
Trial1	1	1	blindfold	clockwise	practice	Guided	1	-0.5	-0.5	24.42752	0.17798	-1.45048	-1.29997	1.0486223906311	0.19942	-1.01528	0.050406
Trial1	1	1	blindfold	clockwise	practice	Guided	1	-0.5	-0.5	24.44751	0.17799	-1.45049	-1.29997	1.04862885523986	0.209184	-1.01528	0.012831
Trial1	1	1	blindfold	clockwise	practice	Guided	1	-0.5	-0.5	24.46751	0.178	-1.45049	-1.29997	1.04863532953852	0.236027	-1.011048	0.0050776
Trial1	1	1	blindfold	clockwise	practice	Guided	1	-0.5	-0.5	24.48752	0.17801	-1.45049	-1.29997	1.04864179425834	0.234452	-0.989889	0.068051
Trial1	1	1	blindfold	clockwise	practice	Guided	1	-0.5	-0.5	24.50752	0.17802	-1.45049	-1.29997	1.04864825903363	0.215985	-1.011048	0.092799
Trial1	1	1	blindfold	clockwise	practice	Guided	1	-0.5	-0.5	24.52751	0.17804	-1.45049	-1.29997	1.04866118875067	0.190694	-0.92218	0.029147
Trial1	1	1	blindfold	clockwise	practice	Guided	1	-0.5	-0.5	24.54752	0.17805	-1.45048	-1.29998	1.04867521121017	0.133623	-0.92218	-0.0058401
Trial1	1	1	blindfold	clockwise	practice	Guided	1	-0.5	-0.5	24.56752	0.17805	-1.45047	-1.29998	1.04867521121017	0.153301	-0.837544	-0.085178
Trial1	1	1	blindfold	clockwise	practice	Guided	1	-0.5	-0.5	24.58751	0.17806	-1.45044	-1.29999	1.04868930534009	0.172165	-0.807921	-0.114331
Trial1	1	1	blindfold	clockwise	practice	Guided	1	-0.5	-0.5	24.60751	0.17807	-1.45042	-1.30001	1.0487110479529	0.18526	-0.850239	-0.12216
Trial1	1	1	blindfold	clockwise	practice	Guided	1	-0.5	-0.5	24.62752	0.17811	-1.45041	-1.30003	1.04875219503901	0.293426	-0.765603	-0.182481
Trial1	1	1	blindfold	clockwise	practice	Guided	1	-0.5	-0.5	24.64752	0.17816	-1.45038	-1.30004	1.04879215937742	0.238463	-0.630186	-0.120742
Trial1	1	1	blindfold	clockwise	practice	Guided	1	-0.5	-0.5	24.66751	0.1782	-1.45028	-1.30004	1.04881803045947	-0.117659	-0.143483	-0.120909
Trial1	1	1	blindfold	clockwise	practice	Guided	1	-0.5	-0.5	24.68752	0.17819	-1.45011	-1.30004	1.04881156501457	-0.0022954	-0.029214	-0.10549
Trial1	1	1	blindfold	clockwise	practice	Guided	1	-0.5	-0.5	24.70752	0.17819	-1.44999	-1.30003	1.048803926613	0.010243	-0.126532	-0.071555
Trial1	1	1	blindfold	clockwise	practice	Guided	1	-0.5	-0.5	24.72751	0.17821	-1.45001	-1.30002	1.04880931031654	0.106774	0.025837	-0.014581
Trial1	1	1	blindfold	clockwise	practice	Guided	1	-0.5	-0.5	24.74751	0.17826	-1.45	-1.30001	1.04883391019762	0.026578	-0.04187	-0.012314
Trial1	1	1	blindfold	clockwise	practice	Guided	1	-0.5	-0.5	24.76752	0.17834	-1.45001	-1.3	1.04887801160709	0.044055	0.025849	0.00071218
Trial1	1	1	blindfold	clockwise	practice	Guided	1	-0.5	-0.5	24.78752	0.1784	-1.45	-1.3	1.0489168112298	-0.031675	0.05546	0.003082
Trial1	1	1	blindfold	clockwise	practice	Guided	1	-0.5	-0.5	24.80751	0.17841	-1.44999	-1.3	1.04892327802764	-0.098289	-0.046109	-0.0027332
Trial1	1	1	blindfold	clockwise	practice	Guided	1	-0.5	-0.5	24.82751	0.17835	-1.45	-1.3	1.04888447807226	-0.027189	0.059688	0.0031867
Trial1	1	1	blindfold	clockwise	practice	Guided	1	-0.5	-0.5	24.84752	0.17833	-1.44999	-1.3	1.04887154519736	0.049145	0.017362	-0.0039204
Trial1	1	1	blindfold	clockwise	practice	Guided	1	-0.5	-0.5	24.86751	0.17835	-1.45	-1.3	1.04888447807226	0.043465	-0.029177	0.025903
Trial1	1	1	blindfold	clockwise	practice	Guided	1	-0.5	-0.5	24.88751	0.17837	-1.45	-1.3	1.04889741116894	-0.0004205	0.063917	-0.00036671
Trial1	1	1	blindfold	clockwise	practice	Guided	1	-0.5	-0.5	24.90752	0.17838	-1.44999	-1.3	1.04890387780045	-0.023267	0.013122	0.024286
Trial1	1	1	blindfold	clockwise	practice	Guided	1	-0.5	-0.5	24.92752	0.17833	-1.45	-1.3	1.04887154519736	-0.075915	0.06391	-0.0063978
Trial1	1	1	blindfold	clockwise	practice	Guided	1	-0.5	-0.5	24.94751	0.1783	-1.44999	-1.3	1.04885213666421	-0.018081	0.021578	-0.0050015
Trial1	1	1	blindfold	clockwise	practice	Guided	1	-0.5	-0.5	24.96751	0.17831	-1.44999	-1.3	1.0488586029075	0.066537	-0.050358	-0.0071559
Trial1	1	1	blindfold	clockwise	practice	Guided	1	-0.5	-0.5	24.98752	0.17833	-1.45	-1.3	1.04887154519736	0.027098	0.01735	-0.033316
Trial1	1	1	blindfold	clockwise	practice	Guided	1	-0.5	-0.5	25.00752	0.17834	-1.44999	-1.3	1.04887801160709	0.02608	0.038496	0.0086673
Trial1	1	1	blindfold	clockwise	practice	Guided	1	-0.5	-0.5	25.02751	0.17832	-1.45	-1.3	1.04886506920624	-0.018186	0.038503	-0.00080586
Trial1	1	1	blindfold	clockwise	practice	Guided	1	-0.5	-0.5	25.04752	0.1783	-1.44999	-1.3	1.04885213666421	0.012252	0.046953	0.029337
Trial1	1	1	blindfold	clockwise	practice	Guided	1	-0.5	-0.5	25.06752	0.17829	-1.44999	-1.3	1.04884567047638	0.03045	-0.041915	0.012969
Trial1	1	1	blindfold	clockwise	practice	Guided	1	-0.5	-0.5	25.08751	0.17831	-1.45	-1.3	1.0488586029075	0.035397	0.00041007	-0.0079174
Trial1	1	1	blindfold	clockwise	practice	Guided	1	-0.5	-0.5	25.10751	0.17832	-1.45	-1.3	1.04886506920624	-0.0010105	0.05118	0.024809
Trial1	1	1	blindfold	clockwise	practice	Guided	1	-0.5	-0.5	25.12752	0.17831	-1.45	-1.3	1.0488586029075	-0.017882	0.013099	-0.013412
Trial1	1	1	blindfold	clockwise	practice	Guided	1	-0.5	-0.5	25.14752	0.1783	-1.45	-1.3	1.04885213666421	-0.0090781	0.030016	-0.0090003
Trial1	1	1	blindfold	clockwise	practice	Guided	1	-0.5	-0.5	25.16751	0.1783	-1.44999	-1.3	1.04885213666421	0.00012109	-0.029236	-0.021383
Trial1	1	1	blindfold	clockwise	practice	Guided	1	-0.5	-0.5	25.18752	0.1783	-1.45	-1.3	1.04885213666421	0.053294	-0.012303	-0.011696
Trial1	1	1	blindfold	clockwise	practice	Guided	1	-0.5	-0.5	25.20752	0.17831	-1.45	-1.3	1.0488586029075	0.012841	0.038473	0.0041315
Trial1	1	1	blindfold	clockwise	practice	Guided	1	-0.5	-0.5	25.22751	0.17832	-1.45	-1.3	1.04886506920624	-0.040338	-0.016543	-0.0055568
Trial1	1	1	blindfold	clockwise	practice	Guided	1	-0.5	-0.5	25.24751	0.17831	-1.45	-1.3	1.0488586029075	-0.0052481	0.046929	0.016293
Trial1	1	1	blindfold	clockwise	practice	Guided	1	-0.5	-0.5	25.26752	0.1783	-1.44999	-1.3	1.04885213666421	-0.0051424	-0.0080933	0.01209
Trial1	1	1	blindfold	clockwise	practice	Guided	1	-0.5	-0.5	25.28752	0.17831	-1.45	-1.3	1.0488586029075	0.043994	-0.03771	-0.020964
Trial1	1	1	blindfold	clockwise	practice	Guided	1	-0.5	-0.5	25.30751	0.17832	-1.45	-1.3	1.04886506920624	-0.019108	0.046926	0.036956
Trial1	1	1	blindfold	clockwise	practice	Guided	1	-0.5	-0.5	25.32751	0.17832	-1.45	-1.3	1.04886506920624	-0.035787	-0.037717	-0.0096595
Trial1	1	1	blindfold	clockwise	practice	Guided	1	-0.5	-0.5	25.34752	0.17832	-1.45	-1.3	1.04886506920624	-0.040232	0.034224	-0.0046013
Trial1	1	1	blindfold	clockwise	practice	Guided	1	-0.5	-0.5	25.36751	0.17831	-1.44999	-1.3	1.0488586029075	0.0040599	0.025749	-0.00029843
Trial1	1	1	blindfold	clockwise	practice	Guided	1	-0.5	-0.5	25.38751	0.17831	-1.45	-1.3	1.0488586029075	0.016089	-0.0038707	0.054608
Trial1	1	1	blindfold	clockwise	practice	Guided	1	-0.5	-0.5	25.40752	0.17831	-1.45	-1.3	1.0488586029075	0.013158	0.055377	-0.0084825
Trial1	1	1	blindfold	clockwise	practice	Guided	1	-0.5	-0.5	25.42752	0.17832	-1.44999	-1.3	1.04886506920624	0.0087021	-0.037735	-0.0085936
Trial1	1	1	blindfold	clockwise	practice	Guided	1	-0.5	-0.5	25.44751	0.17831	-1.45	-1.3	1.0488586029075	-0.040333	-0.003877	-0.0055761
Trial1	1	1	blindfold	clockwise	practice	Guided	1	-0.5	-0.5	25.46751	0.17831	-1.44999	-1.3	1.0488586029075	-0.001101	0.046897	0.028981
Trial1	1	1	blindfold	clockwise	practice	Guided	1	-0.5	-0.5	25.48752	0.17831	-1.44999	-1.3	1.0488586029075	0.035809	0.00034353	-0.024747
Trial1	1	1	blindfold	clockwise	practice	Guided	1	-0.5	-0.5	25.50752	0.17831	-1.45	-1.3	1.0488586029075	0.012956	-0.012348	-9.173E-05
Trial1	1	1	blindfold	clockwise	practice	Guided	1	-0.5	-0.5	25.52751	0.17831	-1.44999	-1.30003	1.04888151617721	-0.680437	0.723972	-0.042059
Trial1	1	1	blindfold	clockwise	practice	Guided	1	-0.5	-0.5	25.54752	0.17816	-1.4499	-1.30009	1.04883026175387	-0.561597	0.757773	-0.169388
Trial1	1	1	blindfold	clockwise	practice	Guided	1	-0.5	-0.5	25.56752	0.17763	-1.44971	-1.30014	1.04852586211576	-0.86604	0.990522	-0.281643
Trial1	1	1	blindfold	clockwise	practice	Guided	1	-0.5	-0.5	25.58751	0.17647	-1.44958	-1.30014	1.04777655682804	-1.067289	0.897422	-0.244211
Trial1	1	1	blindfold	clockwise	practice	Guided	1	-0.5	-0.5	25.60751	0.1747	-1.44958	-1.29982	1.04639000650583	-0.854606	0.766236	-0.205242
Trial1	1	1	blindfold	clockwise	practice	Guided	1	-0.5	-0.5	25.62752	0.16976	-1.44946	-1.29971	1.04312731875619	-0.099221	1.642219	0.623447
Trial1	1	1	blindfold	clockwise	practice	Guided	1	-0.5	-0.5	25.64752	0.1675	-1.44938	-1.2997	1.0416699958946	0.173877	1.265589	0.562459
Trial1	1	1	blindfold	clockwise	practice	Guided	1	-0.5	-0.5	25.66751	0.16572	-1.44942	-1.29977	1.04058405167724	0.073737	1.130171	0.46774
Trial1	1	1	blindfold	clockwise	practice	Guided	1	-0.5	-0.5	25.68752	0.16427	-1.44947	-1.29993	1.03978015431078	-0.242597	0.960899	0.086709
Trial1	1	1	blindfold	clockwise	practice	Guided	1	-0.5	-0.5	25.70752	0.16293	-1.44957	-1.30018	1.03911701276252	-0.532608	0.436132	-0.280909
Trial1	1	1	blindfold	clockwise	practice	Guided	1	-0.5	-0.5	25.72751	0.15925	-1.44989	-1.30014	1.03674230532268	-0.453278	0.241343	-0.249366
Trial1	1	1	blindfold	clockwise	practice	Guided	1	-0.5	-0.5	25.74751	0.15687	-1.44991	-1.30009	1.03519183893252	-0.24123	0.088944	-0.173242
Trial1	1	1	blindfold	clockwise	practice	Guided	1	-0.5	-0.5	25.76752	0.15458	-1.44995	-1.30004	1.03370159367935	0.028714	-0.042249	-0.100263
Trial1	1	1	blindfold	clockwise	practice	Guided	1	-0.5	-0.5	25.78752	0.15225	-1.45001	-1.29998	1.032181152985	0.101521	0.063544	0.035665
Trial1	1	1	blindfold	clockwise	practice	Guided	1	-0.5	-0.5	25.80751	0.15014	-1.44998	-1.29997	1.03084143923061	-0.0097931	0.093139	0.037566
Trial1	1	1	blindfold	clockwise	practice	Guided	1	-0.5	-0.5	25.82751	0.14598	-1.44995	-1.29996	1.02821505054447	-0.108353	0.186182	0.0734
Trial1	1	1	blindfold	clockwise	practice	Guided	1	-0.5	-0.5	25.84752	0.14403	-1.44991	-1.29996	1.02699106955075	-0.060024	0.203052	0.107947
Trial1	1	1	blindfold	clockwise	practice	Guided	1	-0.5	-0.5	25.86751	0.14204	-1.44992	-1.29997	1.02575211963669	0.01685	0.042209	0.04641
Trial1	1	1	blindfold	clockwise	practice	Guided	1	-0.5	-0.5	25.88751	0.14019	-1.44995	-1.29999	1.02461072850517	0.057443	0.067587	0.017764
Trial1	1	1	blindfold	clockwise	practice	Guided	1	-0.5	-0.5	25.90752	0.13857	-1.44997	-1.3	1.02360713322649	0.021677	0.071799	0.025479
Trial1	1	1	blindfold	clockwise	practice	Guided	1	-0.5	-0.5	25.92752	0.1354	-1.45001	-1.3	1.02163255634864	-0.067273	-0.012837	0.023838
Trial1	1	1	blindfold	clockwise	practice	Guided	1	-0.5	-0.5	25.94751	0.13383	-1.45	-1.29999	1.02064899250193	-0.031726	0.059091	0.028692
Trial1	1	1	blindfold	clockwise	practice	Guided	1	-0.5	-0.5	25.96751	0.13227	-1.44998	-1.29999	1.01968095336908	0.0087815	0.050615	0.0042081
Trial1	1	1	blindfold	clockwise	practice	Guided	1	-0.5	-0.5	25.98752	0.13069	-1.44999	-1.29999	1.01870201176631	0.061868	0.0082972	0.0049891
Trial1	1	1	blindfold	clockwise	practice	Guided	1	-0.5	-0.5	26.00752	0.1293	-1.45	-1.3	1.01784989637251	0.052954	-0.025561	0.021776
Trial1	1	1	blindfold	clockwise	practice	Guided	1	-0.5	-0.5	26.02751	0.1268	-1.45	-1.3	1.01630613721601	-0.092937	-0.0086364	-0.03535
Trial1	1	1	blindfold	clockwise	practice	Guided	1	-0.5	-0.5	26.04752	0.12555	-1.45002	-1.3	1.0155356855043	-0.142276	-0.042472	-0.010964
Trial1	1	1	blindfold	clockwise	practice	Guided	1	-0.5	-0.5	26.06752	0.12421	-1.45004	-1.3	1.014710819817	-0.111586	-0.139774	0.018983
Trial1	1	1	blindfold	clockwise	practice	Guided	1	-0.5	-0.5	26.08751	0.12282	-1.45006	-1.29999	1.01384843601154	-0.097993	-0.143967	0.0066197
Trial1	1	1	blindfold	clockwise	practice	Guided	1	-0.5	-0.5	26.10751	0.12147	-1.45008	-1.29996	1.0129960490521	-0.076753	-0.186241	0.069988
Trial1	1	1	blindfold	clockwise	practice	Guided	1	-0.5	-0.5	26.12752	0.11877	-1.45009	-1.29988	1.01127858468083	-0.142318	-0.160749	0.278934
Trial1	1	1	blindfold	clockwise	practice	Guided	1	-0.5	-0.5	26.14752	0.11744	-1.45009	-1.29978	1.01038617374559	-0.0070399	-0.211482	0.453226
Trial1	1	1	blindfold	clockwise	practice	Guided	1	-0.5	-0.5	26.16751	0.11618	-1.45014	-1.2997	1.00955332721519	-0.045626	-0.588046	0.650019
Trial1	1	1	blindfold	clockwise	practice	Guided	1	-0.5	-0.5	26.18752	0.11502	-1.45028	-1.29972	1.00886151502759	-0.123395	-0.778477	0.506
Trial1	1	1	blindfold	clockwise	practice	Guided	1	-0.5	-0.5	26.20752	0.11414	-1.45037	-1.29989	1.00846021910434	-0.093829	-0.778477	0.325756
Trial1	1	1	blindfold	clockwise	practice	Guided	1	-0.5	-0.5	26.22751	0.11284	-1.45045	-1.29994	1.00770881172067	-0.081045	-1.011226	0.078034
Trial1	1	1	blindfold	clockwise	practice	Guided	1	-0.5	-0.5	26.24751	0.11249	-1.45049	-1.29996	1.00751180002656	0.017243	-1.028153	0.054312
Trial1	1	1	blindfold	clockwise	practice	Guided	1	-0.5	-0.5	26.26752	0.11238	-1.45051	-1.29996	1.00744493654133	-0.022673	-1.104326	0.0453
Trial1	1	1	blindfold	clockwise	practice	Guided	1	-0.5	-0.5	26.28752	0.11238	-1.45053	-1.29997	1.00745288782693	0.044577	-1.117021	0.012708
Trial1	1	1	blindfold	clockwise	practice	Guided	1	-0.5	-0.5	26.30751	0.11238	-1.45054	-1.29997	1.00745288782693	0.035224	-1.053544	0.041962
Trial1	1	1	blindfold	clockwise	practice	Guided	1	-0.5	-0.5	26.32751	0.11239	-1.45053	-1.29997	1.00745896102415	-0.013674	-1.040849	0.037
Trial1	1	1	blindfold	clockwise	practice	Guided	1	-0.5	-0.5	26.34752	0.11239	-1.45053	-1.29997	1.00745896102415	-0.00070769	-0.968908	0.037057
Trial1	1	1	blindfold	clockwise	practice	Guided	1	-0.5	-0.5	26.36751	0.11238	-1.45051	-1.29997	1.00745288782693	-0.036044	-0.951981	0.045039
Trial1	1	1	blindfold	clockwise	practice	Guided	1	-0.5	-0.5	26.38751	0.11238	-1.45049	-1.29997	1.00745288782693	-0.049254	-0.994299	0.036425
Trial1	1	1	blindfold	clockwise	practice	Guided	1	-0.5	-0.5	26.40752	0.11238	-1.4505	-1.29997	1.00745288782693	0.0041424	-1.028153	0.037225
Trial1	1	1	blindfold	clockwise	practice	Guided	1	-0.5	-0.5	26.42752	0.11239	-1.45053	-1.29997	1.00745896102415	0.026618	-1.235511	0.020746
Trial1	1	1	blindfold	clockwise	practice	Guided	1	-0.5	-0.5	26.44751	0.11239	-1.45058	-1.29997	1.00745896102415	0.066588	-1.290525	0.025539
Trial1	1	1	blindfold	clockwise	practice	Guided	1	-0.5	-0.5	26.46751	0.11239	-1.45063	-1.29998	1.00746681764034	0.088694	-1.362465	0.034265
Trial1	1	1	blindfold	clockwise	practice	Guided	1	-0.5	-0.5	26.48752	0.1124	-1.45067	-1.29998	1.00747289538157	0.0977	-1.455565	0.02559
Trial1	1	1	blindfold	clockwise	practice	Guided	1	-0.5	-0.5	26.50752	0.1124	-1.45071	-1.29998	1.00747289538157	0.142039	-1.497883	0.035058
Trial1	1	1	blindfold	clockwise	practice	Guided	1	-0.5	-0.5	26.52751	0.11242	-1.45076	-1.29998	1.0074850601097	0.208746	-1.603678	0.031859
Trial1	1	1	blindfold	clockwise	practice	Guided	1	-0.5	-0.5	26.54752	0.11243	-1.45079	-1.29998	1.00749113350969	0.222735	-1.650228	0.011061
Trial1	1	1	blindfold	clockwise	practice	Guided	1	-0.5	-0.5	26.56752	0.11244	-1.45082	-1.29998	1.00749721150122	0.231511	-1.734864	-0.0098001
Trial1	1	1	blindfold	clockwise	practice	Guided	1	-0.5	-0.5	26.58751	0.11245	-1.45085	-1.29999	1.00751124510735	0.258087	-1.811036	-0.0051926
Trial1	1	1	blindfold	clockwise	practice	Guided	1	-0.5	-0.5	26.60751	0.11246	-1.45088	-1.29999	1.00751732317609	0.173679	-1.840659	-0.019066
Trial1	1	1	blindfold	clockwise	practice	Guided	1	-0.5	-0.5	26.62752	0.11248	-1.45094	-1.3	1.00753743041703	0.223465	-1.950686	-0.081297
Trial1	1	1	blindfold	clockwise	practice	Guided	1	-0.5	-0.5	26.64752	0.1125	-1.45097	-1.3	1.00754959142577	0.213935	-1.993004	-0.043616
Trial1	1	1	blindfold	clockwise	practice	Guided	1	-0.5	-0.5	26.66751	0.11251	-1.45099	-1.3	1.00755566523005	0.188071	-2.018394	-0.102792
Trial1	1	1	blindfold	clockwise	practice	Guided	1	-0.5	-0.5	26.68752	0.11252	-1.451	-1.30001	1.0075696989162	0.280752	-2.081871	-0.055159
Trial1	1	1	blindfold	clockwise	practice	Guided	1	-0.5	-0.5	26.70752	0.11253	-1.45102	-1.30001	1.00757577732695	0.191893	-2.124189	-0.069087
Trial1	1	1	blindfold	clockwise	practice	Guided	1	-0.5	-0.5	26.72751	0.11255	-1.45106	-1.30001	1.00758793433611	0.191462	-2.158044	-0.048061
Trial1	1	1	blindfold	clockwise	practice	Guided	1	-0.5	-0.5	26.74751	0.11256	-1.45106	-1.30001	1.00759401746405	0.168839	-2.090335	-0.027389
Trial1	1	1	blindfold	clockwise	practice	Guided	1	-0.5	-0.5	26.76752	0.11257	-1.45105	-1.30001	1.00760009612505	0.218239	-2.035322	-0.060231
Trial1	1	1	blindfold	clockwise	practice	Guided	1	-0.5	-0.5	26.78752	0.11258	-1.45103	-1.30001	1.00760617031897	0.18183	-1.976076	-0.010364
Trial1	1	1	blindfold	clockwise	practice	Guided	1	-0.5	-0.5	26.80751	0.11259	-1.45101	-1.30001	1.00761225363469	0.159794	-2.009931	-0.027492
Trial1	1	1	blindfold	clockwise	practice	Guided	1	-0.5	-0.5	26.82751	0.1126	-1.451	-1.30001	1.00761833248333	0.159581	-1.988772	-0.019093
Trial1	1	1	blindfold	clockwise	practice	Guided	1	-0.5	-0.5	26.84752	0.11261	-1.451	-1.30001	1.00762441592428	0.154198	-2.03109	0.03963
Trial1	1	1	blindfold	clockwise	practice	Guided	1	-0.5	-0.5	26.86751	0.11261	-1.45101	-1.30001	1.00762441592428	0.18104	-2.039553	0.027434
Trial1	1	1	blindfold	clockwise	practice	Guided	1	-0.5	-0.5	26.88751	0.11262	-1.45102	-1.30001	1.00763049036825	0.185564	-2.081871	0.019101
Trial1	1	1	blindfold	clockwise	practice	Guided	1	-0.5	-0.5	26.90752	0.11263	-1.45103	-1.3	1.0076286191715	0.22174	-2.119958	-0.022357
Trial1	1	1	blindfold	clockwise	practice	Guided	1	-0.5	-0.5	26.92752	0.11266	-1.45108	-1.3	1.00764686132948	0.19447	-2.229984	0.0066319
Trial1	1	1	blindfold	clockwise	practice	Guided	1	-0.5	-0.5	26.94751	0.11267	-1.4511	-1.3	1.00765294066392	0.2253	-2.323084	0.023901
Trial1	1	1	blindfold	clockwise	practice	Guided	1	-0.5	-0.5	26.96751	0.11268	-1.45113	-1.3	1.00765902459102	0.185897	-2.340011	-0.022904
Trial1	1	1	blindfold	clockwise	practice	Guided	1	-0.5	-0.5	26.98752	0.11269	-1.45115	-1.3	1.00766510405057	0.22601	-2.40772	-0.030695
Trial1	1	1	blindfold	clockwise	practice	Guided	1	-0.5	-0.5	27.00752	0.1127	-1.45118	-1.30001	1.00767913346986	0.212287	-2.462733	-0.0098939
Trial1	1	1	blindfold	clockwise	practice	Guided	1	-0.5	-0.5	27.02751	0.11272	-1.45124	-1.30001	1.00769129260571	0.20391	-2.598151	-0.052003
Trial1	1	1	blindfold	clockwise	practice	Guided	1	-0.5	-0.5	27.04752	0.11274	-1.45127	-1.30001	1.00770345199168	0.217518	-2.640469	-0.080707
Trial1	1	1	blindfold	clockwise	practice	Guided	1	-0.5	-0.5	27.06752	0.11275	-1.4513	-1.30002	1.00771758064244	0.204492	-2.687019	-0.098151
Trial1	1	1	blindfold	clockwise	practice	Guided	1	-0.5	-0.5	27.08751	0.11276	-1.45133	-1.30002	1.00772366044326	0.191408	-2.750496	-0.11932
Trial1	1	1	blindfold	clockwise	practice	Guided	1	-0.5	-0.5	27.10751	0.11277	-1.45136	-1.30003	1.00773759983375	0.160016	-2.826668	-0.123892
Trial1	1	1	blindfold	clockwise	practice	Guided	1	-0.5	-0.5	27.12752	0.11279	-1.45142	-1.30003	1.00774975965333	0.218267	-2.936695	-0.139809
Trial1	1	1	blindfold	clockwise	practice	Guided	1	-0.5	-0.5	27.14752	0.1128	-1.45145	-1.30004	1.00776378918478	0.209825	-2.970549	-0.118773
Trial1	1	1	blindfold	clockwise	practice	Guided	1	-0.5	-0.5	27.16751	0.11281	-1.45147	-1.30004	1.00776986920291	0.244785	-3.046722	-0.135123
Trial1	1	1	blindfold	clockwise	practice	Guided	1	-0.5	-0.5	27.18752	0.11282	-1.4515	-1.30004	1.00777594928357	0.254448	-3.114431	-0.189532
Trial1	1	1	blindfold	clockwise	practice	Guided	1	-0.5	-0.5	27.20752	0.11283	-1.45154	-1.30006	1.0077979283051	0.24091	-3.224457	-0.181281
Trial1	1	1	blindfold	clockwise	practice	Guided	1	-0.5	-0.5	27.22751	0.11286	-1.45161	-1.30006	1.00781616882197	0.263403	-3.326021	-0.206024
Trial1	1	1	blindfold	clockwise	practice	Guided	1	-0.5	-0.5	27.24751	0.11287	-1.45164	-1.30006	1.00782225365009	0.276871	-3.376802	-0.197433
Trial1	1	1	blindfold	clockwise	practice	Guided	1	-0.5	-0.5	27.26752	0.11289	-1.45167	-1.30007	1.00784236363895	0.254422	-3.436047	-0.210238
Trial1	1	1	blindfold	clockwise	practice	Guided	1	-0.5	-0.5	27.28752	0.1129	-1.45169	-1.30008	1.00785629863781	0.277365	-3.452975	-0.260225
Trial1	1	1	blindfold	clockwise	practice	Guided	1	-0.5	-0.5	27.30751	0.11291	-1.45171	-1.30009	1.00787033280457	0.282313	-3.51222	-0.297877
Trial1	1	1	blindfold	clockwise	practice	Guided	1	-0.5	-0.5	27.32751	0.11294	-1.45175	-1.3001	1.00789652346881	0.220077	-3.563001	-0.311241
Trial1	1	1	blindfold	clockwise	practice	Guided	1	-0.5	-0.5	27.34752	0.11295	-1.45176	-1.30011	1.00791064777253	0.180929	-3.588392	-0.374747
Trial1	1	1	blindfold	clockwise	practice	Guided	1	-0.5	-0.5	27.36751	0.11296	-1.45178	-1.30011	1.00791673292378	0.234709	-3.63071	-0.382235
Trial1	1	1	blindfold	clockwise	practice	Guided	1	-0.5	-0.5	27.38751	0.11297	-1.4518	-1.30012	1.00793075808232	0.261211	-3.639174	-0.394315
Trial1	1	1	blindfold	clockwise	practice	Guided	1	-0.5	-0.5	27.40752	0.11298	-1.45181	-1.30014	1.00795264670723	0.244048	-3.694187	-0.440668
Trial1	1	1	blindfold	clockwise	practice	Guided	1	-0.5	-0.5	27.42752	0.11301	-1.45184	-1.30015	1.00797883781311	0.212895	-3.783055	-0.449296
Trial1	1	1	blindfold	clockwise	practice	Guided	1	-0.5	-0.5	27.44751	0.11302	-1.45186	-1.30015	1.00798492314831	0.213218	-3.821141	-0.474359
Trial1	1	1	blindfold	clockwise	practice	Guided	1	-0.5	-0.5	27.46751	0.11303	-1.45188	-1.30016	1.00799885825111	0.235667	-3.829605	-0.490719
Trial1	1	1	blindfold	clockwise	practice	Guided	1	-0.5	-0.5	27.48752	0.11304	-1.45189	-1.30017	1.00801288798699	0.222453	-3.850764	-0.503445
Trial1	1	1	blindfold	clockwise	practice	Guided	1	-0.5	-0.5	27.50751	0.11304	-1.4519	-1.30019	1.00802878580575	0.1781	-3.846532	-0.516722
Trial1	1	1	blindfold	clockwise	practice	Guided	1	-0.5	-0.5	27.52751	0.11306	-1.45191	-1.3002	1.00804889633757	0.215132	-3.901545	-0.616969
Trial1	1	1	blindfold	clockwise	practice	Guided	1	-0.5	-0.5	27.54752	0.11307	-1.45193	-1.30022	1.0080708794979	0.19799	-4.015804	-0.663436
Trial1	1	1	blindfold	clockwise	practice	Guided	1	-0.5	-0.5	27.56752	0.11308	-1.45197	-1.30023	1.00808490922501	0.17659	-4.113135	-0.722569
Trial1	1	1	blindfold	clockwise	practice	Guided	1	-0.5	-0.5	27.58751	0.11309	-1.45202	-1.30025	1.00810688333309	0.146746	-4.227394	-0.811232
Trial1	1	1	blindfold	clockwise	practice	Guided	1	-0.5	-0.5	27.60751	0.1131	-1.45208	-1.30029	1.00814457523788	0.232067	-4.379739	-0.864538
Trial1	1	1	blindfold	clockwise	practice	Guided	1	-0.5	-0.5	27.62752	0.11312	-1.45222	-1.30031	1.00817273378912	0.234452	-4.692892	-1.028321
Trial1	1	1	blindfold	clockwise	practice	Guided	1	-0.5	-0.5	27.64752	0.11313	-1.4523	-1.30034	1.00820256238424	0.236508	-4.883323	-1.166906
Trial1	1	1	blindfold	clockwise	practice	Guided	1	-0.5	-0.5	27.66751	0.11314	-1.45238	-1.30037	1.00823249477825	0.166994	-5.035668	-1.281378
Trial1	1	1	blindfold	clockwise	practice	Guided	1	-0.5	-0.5	27.68752	0.11315	-1.45246	-1.3004	1.00826242274711	0.163729	-5.154158	-1.361236
Trial1	1	1	blindfold	clockwise	practice	Guided	1	-0.5	-0.5	27.70752	0.11316	-1.45254	-1.30047	1.00832395885542	0.174376	-5.344589	-1.478687
Trial1	1	1	blindfold	clockwise	practice	Guided	1	-0.5	-0.5	27.72751	0.11318	-1.45266	-1.3005	1.0083600620488	0.172277	-5.590034	-1.638338
Trial1	1	1	blindfold	clockwise	practice	Guided	1	-0.5	-0.5	27.74751	0.11319	-1.45272	-1.30054	1.00839784989077	0.271523	-5.708524	-1.729235
Trial1	1	1	blindfold	clockwise	practice	Guided	1	-0.5	-0.5	27.76752	0.1132	-1.4528	-1.30058	1.0084357235748	0.273383	-5.941273	-1.855222
Trial1	1	1	blindfold	clockwise	practice	Guided	1	-0.5	-0.5	27.78752	0.11321	-1.4529	-1.30062	1.00847351194767	0.301945	-6.190949	-1.980799
Trial1	1	1	blindfold	clockwise	practice	Guided	1	-0.5	-0.5	27.80751	0.11323	-1.45302	-1.30071	1.00855712952555	0.335057	-6.453321	-2.114709
Trial1	1	1	blindfold	clockwise	practice	Guided	1	-0.5	-0.5	27.82751	0.11327	-1.45326	-1.30075	1.00861315255943	0.360328	-6.927282	-2.324348
Trial1	1	1	blindfold	clockwise	practice	Guided	1	-0.5	-0.5	27.84752	0.11329	-1.45339	-1.3008	1.00866506121538	0.388936	-7.303913	-2.454124
Trial1	1	1	blindfold	clockwise	practice	Guided	1	-0.5	-0.5	27.86751	0.11331	-1.45355	-1.30085	1.00871697461171	0.474713	-7.680543	-2.541025
Trial1	1	1	blindfold	clockwise	practice	Guided	1	-0.5	-0.5	27.88751	0.11334	-1.45374	-1.3009	1.00877487278747	0.507553	-8.02755	-2.670596
Trial1	1	1	blindfold	clockwise	practice	Guided	1	-0.5	-0.5	27.90752	0.11336	-1.4539	-1.30101	1.00887429001212	0.519126	-8.306849	-2.838577
Trial1	1	1	blindfold	clockwise	practice	Guided	1	-0.5	-0.5	27.92752	0.11342	-1.45416	-1.30106	1.00895052439718	0.501367	-8.806202	-3.128546
Trial1	1	1	blindfold	clockwise	practice	Guided	1	-0.5	-0.5	27.94751	0.11344	-1.45427	-1.30111	1.00900233940777	0.44018	-9.000864	-3.226089
Trial1	1	1	blindfold	clockwise	practice	Guided	1	-0.5	-0.5	27.96751	0.11346	-1.45437	-1.30116	1.00905425380481	0.369592	-9.13205	-3.268969
Trial1	1	1	blindfold	clockwise	practice	Guided	1	-0.5	-0.5	27.98752	0.11348	-1.45444	-1.3012	1.00909811866945	0.408931	-9.22515	-3.2309
Trial1	1	1	blindfold	clockwise	practice	Guided	1	-0.5	-0.5	28.00751	0.1135	-1.4545	-1.30126	1.00915797951903	0.411294	-9.301322	-3.100648
Trial1	1	1	blindfold	clockwise	practice	Guided	1	-0.5	-0.5	28.02751	0.11353	-1.45455	-1.30128	1.0091921210222	0.472792	-9.424044	-3.061904
Trial1	1	1	blindfold	clockwise	practice	Guided	1	-0.5	-0.5	28.04752	0.11355	-1.45459	-1.3013	1.00922008027629	0.524995	-9.534071	-2.989693
Trial1	1	1	blindfold	clockwise	practice	Guided	1	-0.5	-0.5	28.06752	0.11357	-1.45464	-1.30132	1.00924824243205	0.507215	-9.606012	-2.998366
Trial1	1	1	blindfold	clockwise	practice	Guided	1	-0.5	-0.5	28.08751	0.11359	-1.45468	-1.30134	1.00927620171382	0.529183	-9.661025	-2.985425
Trial1	1	1	blindfold	clockwise	practice	Guided	1	-0.5	-0.5	28.10751	0.11361	-1.45471	-1.30136	1.00930426471778	0.568722	-9.707575	-2.955416
Trial1	1	1	blindfold	clockwise	practice	Guided	1	-0.5	-0.5	28.12752	0.11365	-1.45474	-1.30137	1.00933644036156	0.594577	-9.606012	-2.900409
Trial1	1	1	blindfold	clockwise	practice	Guided	1	-0.5	-0.5	28.14752	0.11367	-1.45475	-1.30137	1.00934859835419	0.58452	-9.559462	-2.824954
Trial1	1	1	blindfold	clockwise	practice	Guided	1	-0.5	-0.5	28.16751	0.11368	-1.45475	-1.30137	1.00935467744416	0.570544	-9.326713	-2.787364
Trial1	1	1	blindfold	clockwise	practice	Guided	1	-0.5	-0.5	28.18752	0.1137	-1.45472	-1.30136	1.00935898488907	0.537785	-9.026255	-2.687054
Trial1	1	1	blindfold	clockwise	practice	Guided	1	-0.5	-0.5	28.20752	0.11373	-1.45464	-1.30133	1.00935346805269	0.495333	-8.66232	-2.536482
Trial1	1	1	blindfold	clockwise	practice	Guided	1	-0.5	-0.5	28.22751	0.11378	-1.45424	-1.30131	1.00936796785465	0.538827	-7.752483	-2.191375
Trial1	1	1	blindfold	clockwise	practice	Guided	1	-0.5	-0.5	28.24751	0.11381	-1.45404	-1.30128	1.00936236935277	0.568414	-7.452026	-2.090106
Trial1	1	1	blindfold	clockwise	practice	Guided	1	-0.5	-0.5	28.26752	0.11384	-1.45387	-1.30125	1.00935676354409	0.594033	-7.071164	-2.0183
Trial1	1	1	blindfold	clockwise	practice	Guided	1	-0.5	-0.5	28.28752	0.11387	-1.45366	-1.30122	1.00935125411777	0.572498	-6.580275	-1.775001
Trial1	1	1	blindfold	clockwise	practice	Guided	1	-0.5	-0.5	28.30751	0.1139	-1.45343	-1.30114	1.00930600894515	0.557416	-6.080922	-1.661815
Trial1	1	1	blindfold	clockwise	practice	Guided	1	-0.5	-0.5	28.32751	0.11395	-1.45295	-1.3011	1.00930463022456	0.446796	-5.234562	-1.424085
Trial1	1	1	blindfold	clockwise	practice	Guided	1	-0.5	-0.5	28.34752	0.11397	-1.45273	-1.30105	1.0092771549957	0.391947	-4.718283	-1.336713
Trial1	1	1	blindfold	clockwise	practice	Guided	1	-0.5	-0.5	28.36751	0.11399	-1.45248	-1.301	1.00924958274322	0.416087	-4.113135	-1.176723
Trial1	1	1	blindfold	clockwise	practice	Guided	1	-0.5	-0.5	28.38751	0.11401	-1.45219	-1.30094	1.00921416468838	0.359943	-3.546074	-1.00936
Trial1	1	1	blindfold	clockwise	practice	Guided	1	-0.5	-0.5	28.40752	0.11404	-1.4519	-1.30076	1.00908956548752	0.345152	-3.097503	-0.917379
Trial1	1	1	blindfold	clockwise	practice	Guided	1	-0.5	-0.5	28.42752	0.11412	-1.45146	-1.30071	1.00909852197782	0.232018	-2.45427	-0.805702
Trial1	1	1	blindfold	clockwise	practice	Guided	1	-0.5	-0.5	28.44751	0.11413	-1.45131	-1.30067	1.00907291485556	0.137758	-2.238448	-0.756745
Trial1	1	1	blindfold	clockwise	practice	Guided	1	-0.5	-0.5	28.46751	0.11414	-1.4512	-1.30063	1.00904721871078	0.10541	-2.043785	-0.698363
Trial1	1	1	blindfold	clockwise	practice	Guided	1	-0.5	-0.5	28.48752	0.11415	-1.4511	-1.30058	1.00901367764343	0.175988	-1.887209	-0.642743
Trial1	1	1	blindfold	clockwise	practice	Guided	1	-0.5	-0.5	28.50751	0.11417	-1.45101	-1.3005	1.00896238549318	0.144669	-1.756023	-0.634824
Trial1	1	1	blindfold	clockwise	practice	Guided	1	-0.5	-0.5	28.52751	0.11421	-1.45087	-1.30045	1.00894700943245	0.294532	-1.472492	-0.548509
Trial1	1	1	blindfold	clockwise	practice	Guided	1	-0.5	-0.5	28.54752	0.11425	-1.45079	-1.30039	1.00892379241537	0.293293	-1.354002	-0.472888
Trial1	1	1	blindfold	clockwise	practice	Guided	1	-0.5	-0.5	28.56752	0.1143	-1.45072	-1.30033	1.00890666794775	0.287924	-1.176266	-0.418238
Trial1	1	1	blindfold	clockwise	practice	Guided	1	-0.5	-0.5	28.58751	0.11437	-1.45062	-1.30027	1.00890163192599	0.255609	-0.951981	-0.347215
Trial1	1	1	blindfold	clockwise	practice	Guided	1	-0.5	-0.5	28.60751	0.11444	-1.45051	-1.30017	1.00886492993261	0.241417	-0.753086	-0.296934
Trial1	1	1	blindfold	clockwise	practice	Guided	1	-0.5	-0.5	28.62752	0.11469	-1.45034	-1.30013	1.00898554320155	0.231289	-0.575351	-0.225531
Trial1	1	1	blindfold	clockwise	practice	Guided	1	-0.5	-0.5	28.64752	0.11491	-1.4503	-1.30011	1.00910380130169	0.23535	-0.613437	-0.204396
Trial1	1	1	blindfold	clockwise	practice	Guided	1	-0.5	-0.5	28.66751	0.11517	-1.4503	-1.30011	1.00926225837622	0.244452	-0.676914	-0.220991
Trial1	1	1	blindfold	clockwise	practice	Guided	1	-0.5	-0.5	28.68752	0.11545	-1.45035	-1.30014	1.00945666220957	0.23183	-0.858881	-0.271514
Trial1	1	1	blindfold	clockwise	practice	Guided	1	-0.5	-0.5	28.70752	0.1157	-1.45042	-1.30021	1.0096645638259	0.300348	-1.036617	-0.387953
Trial1	1	1	blindfold	clockwise	practice	Guided	1	-0.5	-0.5	28.72751	0.116	-1.45061	-1.30023	1.00986340204605	0.338828	-1.485188	-0.580446
Trial1	1	1	blindfold	clockwise	practice	Guided	1	-0.5	-0.5	28.74751	0.11605	-1.45071	-1.30024	1.00990184174005	0.348432	-1.692546	-0.626012
Trial1	1	1	blindfold	clockwise	practice	Guided	1	-0.5	-0.5	28.76752	0.11607	-1.45081	-1.30025	1.00992197052602	0.336302	-1.887209	-0.714899
Trial1	1	1	blindfold	clockwise	practice	Guided	1	-0.5	-0.5	28.78752	0.11608	-1.4509	-1.30026	1.00993591462215	0.34145	-2.098799	-0.765224
Trial1	1	1	blindfold	clockwise	practice	Guided	1	-0.5	-0.5	28.80751	0.1161	-1.45102	-1.30029	1.00997182736515	0.332802	-2.356938	-0.786359
Trial1	1	1	blindfold	clockwise	practice	Guided	1	-0.5	-0.5	28.82751	0.11613	-1.45122	-1.30031	1.01000608927184	0.312111	-2.640469	-0.895897
Trial1	1	1	blindfold	clockwise	practice	Guided	1	-0.5	-0.5	28.84752	0.11615	-1.45128	-1.30032	1.01002622280238	0.298027	-2.742032	-0.854112
Trial1	1	1	blindfold	clockwise	practice	Guided	1	-0.5	-0.5	28.86751	0.11616	-1.45134	-1.30033	1.01004025685059	0.338775	-2.835132	-0.90388
Trial1	1	1	blindfold	clockwise	practice	Guided	1	-0.5	-0.5	28.88751	0.11618	-1.45138	-1.30034	1.01006030057997	0.347515	-2.945159	-0.899543
Trial1	1	1	blindfold	clockwise	practice	Guided	1	-0.5	-0.5	28.90752	0.1162	-1.45142	-1.30036	1.01008836872141	0.427704	-2.987477	-0.910889
Trial1	1	1	blindfold	clockwise	practice	Guided	1	-0.5	-0.5	28.92752	0.11623	-1.45146	-1.30037	1.0101146022509	0.350955	-2.987477	-0.853278
Trial1	1	1	blindfold	clockwise	practice	Guided	1	-0.5	-0.5	28.94751	0.11625	-1.45147	-1.30037	1.01012680649872	0.328742	-3.021331	-0.862027
Trial1	1	1	blindfold	clockwise	practice	Guided	1	-0.5	-0.5	28.96751	0.11626	-1.45148	-1.30037	1.01013290189775	0.39041	-3.008636	-0.810519
Trial1	1	1	blindfold	clockwise	practice	Guided	1	-0.5	-0.5	28.98752	0.11628	-1.45149	-1.30037	1.01014511106405	0.341037	-2.979013	-0.807228
Trial1	1	1	blindfold	clockwise	practice	Guided	1	-0.5	-0.5	29.00751	0.1163	-1.45149	-1.30037	1.01015730684239	0.407154	-2.979013	-0.772584
Trial1	1	1	blindfold	clockwise	practice	Guided	1	-0.5	-0.5	29.02751	0.11633	-1.45149	-1.30037	1.01017561688567	0.393002	-2.974781	-0.735001
Trial1	1	1	blindfold	clockwise	practice	Guided	1	-0.5	-0.5	29.04752	0.11634	-1.45149	-1.30037	1.01018171278147	0.410296	-2.987477	-0.700849
Trial1	1	1	blindfold	clockwise	practice	Guided	1	-0.5	-0.5	29.06752	0.11636	-1.45149	-1.30037	1.01019391839685	0.450226	-3.012867	-0.708901
Trial1	1	1	blindfold	clockwise	practice	Guided	1	-0.5	-0.5	29.08751	0.11638	-1.4515	-1.30037	1.01020611971493	0.46293	-3.084808	-0.675094
Trial1	1	1	blindfold	clockwise	practice	Guided	1	-0.5	-0.5	29.10751	0.1164	-1.45151	-1.30036	1.01021039234409	0.475564	-3.13559	-0.637091
Trial1	1	1	blindfold	clockwise	practice	Guided	1	-0.5	-0.5	29.12752	0.11645	-1.45159	-1.30035	1.01023296892674	0.523924	-3.389498	-0.611125
Trial1	1	1	blindfold	clockwise	practice	Guided	1	-0.5	-0.5	29.14752	0.11648	-1.45164	-1.30035	1.01025127296192	0.515451	-3.529147	-0.640657
Trial1	1	1	blindfold	clockwise	practice	Guided	1	-0.5	-0.5	29.16751	0.1165	-1.45171	-1.30035	1.01026347596258	0.53807	-3.681492	-0.648358
Trial1	1	1	blindfold	clockwise	practice	Guided	1	-0.5	-0.5	29.18752	0.11653	-1.4518	-1.30035	1.01028178092938	0.582037	-3.863459	-0.63121
Trial1	1	1	blindfold	clockwise	practice	Guided	1	-0.5	-0.5	29.20752	0.11656	-1.45188	-1.30035	1.0103000955489	0.592129	-4.036963	-0.715055
Trial1	1	1	blindfold	clockwise	practice	Guided	1	-0.5	-0.5	29.22751	0.11663	-1.45207	-1.30035	1.0103428151636	0.649648	-4.409361	-0.684744
Trial1	1	1	blindfold	clockwise	practice	Guided	1	-0.5	-0.5	29.24751	0.11666	-1.45215	-1.30034	1.01035319038892	0.653575	-4.574402	-0.634205
Trial1	1	1	blindfold	clockwise	practice	Guided	1	-0.5	-0.5	29.26752	0.1167	-1.45223	-1.30034	1.01037760584943	0.621768	-4.78176	-0.609568
Trial1	1	1	blindfold	clockwise	practice	Guided	1	-0.5	-0.5	29.28752	0.11673	-1.45233	-1.30034	1.01039591468616	0.621773	-4.908714	-0.580027
Trial1	1	1	blindfold	clockwise	practice	Guided	1	-0.5	-0.5	29.30751	0.11676	-1.45242	-1.30032	1.01039845979503	0.607235	-5.120304	-0.534182
Trial1	1	1	blindfold	clockwise	practice	Guided	1	-0.5	-0.5	29.32751	0.11683	-1.45257	-1.30031	1.0104332624154	0.628361	-5.340357	-0.462355
Trial1	1	1	blindfold	clockwise	practice	Guided	1	-0.5	-0.5	29.34752	0.11686	-1.45263	-1.3003	1.01044373746221	0.659179	-5.458848	-0.440735
Trial1	1	1	blindfold	clockwise	practice	Guided	1	-0.5	-0.5	29.36751	0.11689	-1.45268	-1.3003	1.01046204985039	0.623647	-5.505398	-0.445378
Trial1	1	1	blindfold	clockwise	practice	Guided	1	-0.5	-0.5	29.38751	0.11693	-1.45272	-1.30029	1.01047835227428	0.628628	-5.602729	-0.478773
Trial1	1	1	blindfold	clockwise	practice	Guided	1	-0.5	-0.5	29.40752	0.11696	-1.45276	-1.30028	1.01048883001924	0.628759	-5.678901	-0.487059
Trial1	1	1	blindfold	clockwise	practice	Guided	1	-0.5	-0.5	29.42752	0.11702	-1.45284	-1.30028	1.01052546875477	0.580414	-5.810087	-0.525559
Trial1	1	1	blindfold	clockwise	practice	Guided	1	-0.5	-0.5	29.44751	0.11705	-1.45288	-1.30028	1.0105437844112	0.642777	-5.88626	-0.528771
Trial1	1	1	blindfold	clockwise	practice	Guided	1	-0.5	-0.5	29.46751	0.11708	-1.45292	-1.30028	1.01056210062604	0.647359	-6.017445	-0.537091
Trial1	1	1	blindfold	clockwise	practice	Guided	1	-0.5	-0.5	29.48752	0.11712	-1.45297	-1.30028	1.01058652766412	0.696639	-6.119009	-0.55731
Trial1	1	1	blindfold	clockwise	practice	Guided	1	-0.5	-0.5	29.50751	0.11715	-1.45302	-1.30028	1.01060484518191	0.692654	-6.178254	-0.58328
Trial1	1	1	blindfold	clockwise	practice	Guided	1	-0.5	-0.5	29.52751	0.11722	-1.45309	-1.30028	1.01064759732827	0.661451	-6.296744	-0.583058
Trial1	1	1	blindfold	clockwise	practice	Guided	1	-0.5	-0.5	29.54752	0.11725	-1.45312	-1.30029	1.0106737559783	0.683765	-6.364453	-0.586906
Trial1	1	1	blindfold	clockwise	practice	Guided	1	-0.5	-0.5	29.56752	0.11729	-1.45315	-1.30029	1.01069818704652	0.689083	-6.411003	-0.641423
Trial1	1	1	blindfold	clockwise	practice	Guided	1	-0.5	-0.5	29.58751	0.11732	-1.45318	-1.30029	1.01071650758616	0.710865	-6.47448	-0.611675
Trial1	1	1	blindfold	clockwise	practice	Guided	1	-0.5	-0.5	29.60751	0.11735	-1.45321	-1.3003	1.01074294613494	0.65316	-6.516798	-0.620983
Trial1	1	1	blindfold	clockwise	practice	Guided	1	-0.5	-0.5	29.62752	0.11742	-1.45327	-1.30031	1.01079353573062	0.650239	-6.715692	-0.718275
Trial1	1	1	blindfold	clockwise	practice	Guided	1	-0.5	-0.5	29.64752	0.11745	-1.45332	-1.30032	1.01081979121872	0.642543	-6.821487	-0.792663
Trial1	1	1	blindfold	clockwise	practice	Guided	1	-0.5	-0.5	29.66751	0.11748	-1.45336	-1.30033	1.01084604701462	0.616046	-6.800328	-0.797637
Trial1	1	1	blindfold	clockwise	practice	Guided	1	-0.5	-0.5	29.68752	0.11751	-1.45337	-1.30034	1.01087220418513	0.607952	-6.80456	-0.856918
Trial1	1	1	blindfold	clockwise	practice	Guided	1	-0.5	-0.5	29.70752	0.11754	-1.45339	-1.30035	1.01089845604628	0.648337	-6.834183	-0.852501
Trial1	1	1	blindfold	clockwise	practice	Guided	1	-0.5	-0.5	29.72751	0.1176	-1.45341	-1.30036	1.01094304206039	0.612483	-6.872269	-0.861036
Trial1	1	1	blindfold	clockwise	practice	Guided	1	-0.5	-0.5	29.74751	0.11762	-1.45341	-1.30037	1.0109631865034	0.581869	-6.817256	-0.895126
Trial1	1	1	blindfold	clockwise	practice	Guided	1	-0.5	-0.5	29.76752	0.11765	-1.45342	-1.30038	1.01098944411514	0.657376	-6.85111	-0.885527
Trial1	1	1	blindfold	clockwise	practice	Guided	1	-0.5	-0.5	29.78752	0.11768	-1.45342	-1.30038	1.01100777005779	0.590309	-6.855342	-0.865583
Trial1	1	1	blindfold	clockwise	practice	Guided	1	-0.5	-0.5	29.80751	0.11771	-1.45342	-1.30039	1.01103402839138	0.653334	-6.80456	-0.886298
Trial1	1	1	blindfold	clockwise	practice	Guided	1	-0.5	-0.5	29.82751	0.11777	-1.4534	-1.30039	1.01107068277831	0.634211	-6.753779	-0.827077
Trial1	1	1	blindfold	clockwise	practice	Guided	1	-0.5	-0.5	29.84752	0.11779	-1.45339	-1.30039	1.01108290595546	0.576842	-6.728388	-0.857387
Trial1	1	1	blindfold	clockwise	practice	Guided	1	-0.5	-0.5	29.86751	0.11782	-1.45337	-1.30039	1.01110123435738	0.522036	-6.533725	-0.770046
Trial1	1	1	blindfold	clockwise	practice	Guided	1	-0.5	-0.5	29.88751	0.11784	-1.45332	-1.30038	1.01110553604887	0.494289	-6.419466	-0.707475
Trial1	1	1	blindfold	clockwise	practice	Guided	1	-0.5	-0.5	29.90752	0.11787	-1.45327	-1.30037	1.01111593904658	0.492967	-6.330599	-0.631886
Trial1	1	1	blindfold	clockwise	practice	Guided	1	-0.5	-0.5	29.92752	0.11792	-1.45317	-1.30036	1.01113856800267	0.486099	-6.135936	-0.493374
Trial1	1	1	blindfold	clockwise	practice	Guided	1	-0.5	-0.5	29.94751	0.11794	-1.45307	-1.30035	1.01114286270563	0.487853	-5.70006	-0.611061
Trial1	1	1	blindfold	clockwise	practice	Guided	1	-0.5	-0.5	29.96751	0.11797	-1.45291	-1.30034	1.01115326858316	0.454803	-5.344589	-0.498027
Trial1	1	1	blindfold	clockwise	practice	Guided	1	-0.5	-0.5	29.98752	0.11799	-1.45274	-1.30033	1.0111576633183	0.470883	-5.238794	-0.396868
Trial1	1	1	blindfold	clockwise	practice	Guided	1	-0.5	-0.5	30.00751	0.11801	-1.45267	-1.30029	1.01113808862551	0.437345	-5.302271	-0.254492
Trial1	1	1	blindfold	clockwise	practice	Guided	1	-0.5	-0.5	30.02751	0.11805	-1.45267	-1.30027	1.01114677780785	0.418453	-5.399603	-0.217349
Trial1	1	1	blindfold	clockwise	practice	Guided	1	-0.5	-0.5	30.04752	0.11807	-1.45267	-1.30026	1.01115108504644	0.427437	-5.213403	-0.220564
Trial1	1	1	blindfold	clockwise	practice	Guided	1	-0.5	-0.5	30.06752	0.11809	-1.45262	-1.30024	1.01114754850077	0.462578	-4.959495	-0.190824
Trial1	1	1	blindfold	clockwise	practice	Guided	1	-0.5	-0.5	30.08751	0.11812	-1.45252	-1.30023	1.01115796442268	0.502437	-4.709819	-0.185924
Trial1	1	1	blindfold	clockwise	practice	Guided	1	-0.5	-0.5	30.10751	0.11814	-1.4524	-1.3002	1.01114641513785	0.506971	-4.519388	-0.194198
Trial1	1	1	blindfold	clockwise	practice	Guided	1	-0.5	-0.5	30.12752	0.1182	-1.4522	-1.30018	1.01116724709266	0.432657	-4.168149	-0.010486
Trial1	1	1	blindfold	clockwise	practice	Guided	1	-0.5	-0.5	30.14752	0.11822	-1.4521	-1.30016	1.01116362952525	0.413471	-3.871923	0.047739
Trial1	1	1	blindfold	clockwise	practice	Guided	1	-0.5	-0.5	30.16751	0.11824	-1.45197	-1.30014	1.0111601025133	0.399876	-3.51222	0.07718
Trial1	1	1	blindfold	clockwise	practice	Guided	1	-0.5	-0.5	30.18752	0.11827	-1.4518	-1.30012	1.01116269443981	0.492457	-3.224457	0.124834
Trial1	1	1	blindfold	clockwise	practice	Guided	1	-0.5	-0.5	30.20752	0.11829	-1.45165	-1.30009	1.01115105711466	0.532347	-2.983245	0.133846
Trial1	1	1	blindfold	clockwise	practice	Guided	1	-0.5	-0.5	30.22751	0.11836	-1.45137	-1.30007	1.01117810878019	0.598954	-2.475429	0.138765
Trial1	1	1	blindfold	clockwise	practice	Guided	1	-0.5	-0.5	30.24751	0.11839	-1.45126	-1.30005	1.01118060672352	0.531877	-2.251143	0.16315
Trial1	1	1	blindfold	clockwise	practice	Guided	1	-0.5	-0.5	30.26752	0.11843	-1.45114	-1.30002	1.01118139734919	0.482775	-1.980308	0.170724
Trial1	1	1	blindfold	clockwise	practice	Guided	1	-0.5	-0.5	30.28752	0.1185	-1.45101	-1.29998	1.01119243113772	0.544227	-1.760255	0.222135
Trial1	1	1	blindfold	clockwise	practice	Guided	1	-0.5	-0.5	30.30751	0.11865	-1.45089	-1.29993	1.01124477044047	0.526878	-1.557128	0.221667
Trial1	1	1	blindfold	clockwise	practice	Guided	1	-0.5	-0.5	30.32751	0.11931	-1.45072	-1.29992	1.01164066306613	0.544725	-1.332843	0.188389
Trial1	1	1	blindfold	clockwise	practice	Guided	1	-0.5	-0.5	30.34752	0.11988	-1.45068	-1.29993	1.01199771255369	0.603165	-1.328611	0.151531
Trial1	1	1	blindfold	clockwise	practice	Guided	1	-0.5	-0.5	30.36751	0.12064	-1.45065	-1.29995	1.01247914120215	0.644494	-1.252439	0.101239
Trial1	1	1	blindfold	clockwise	practice	Guided	1	-0.5	-0.5	30.38751	0.12166	-1.45063	-1.29998	1.01312834241839	0.622788	-1.18473	0.051789
Trial1	1	1	blindfold	clockwise	practice	Guided	1	-0.5	-0.5	30.40752	0.12299	-1.45059	-1.29999	1.01395288256293	0.61423	-1.066239	0.017508
Trial1	1	1	blindfold	clockwise	practice	Guided	1	-0.5	-0.5	30.42752	0.12643	-1.45047	-1.29994	1.0160308702738	0.539735	-0.803868	0.209737
Trial1	1	1	blindfold	clockwise	practice	Guided	1	-0.5	-0.5	30.44751	0.12859	-1.45041	-1.29993	1.0173561566147	0.54923	-0.76155	0.172209
Trial1	1	1	blindfold	clockwise	practice	Guided	1	-0.5	-0.5	30.46751	0.13101	-1.45038	-1.29995	1.01886879590594	0.510691	-0.753086	0.083463
Trial1	1	1	blindfold	clockwise	practice	Guided	1	-0.5	-0.5	30.48752	0.13367	-1.45037	-1.29997	1.02053403758504	0.45359	-0.672682	0.036393
Trial1	1	1	blindfold	clockwise	practice	Guided	1	-0.5	-0.5	30.50751	0.13646	-1.45034	-1.29995	1.02225307426156	0.41739	-0.604973	0.061104
Trial1	1	1	blindfold	clockwise	practice	Guided	1	-0.5	-0.5	30.52751	0.14252	-1.4503	-1.29993	1.02602149230428	0.366482	-0.562655	0.148632
Trial1	1	1	blindfold	clockwise	practice	Guided	1	-0.5	-0.5	30.54752	0.14574	-1.45028	-1.29992	1.02803312092081	0.294639	-0.571119	0.172541
Trial1	1	1	blindfold	clockwise	practice	Guided	1	-0.5	-0.5	30.56752	0.14901	-1.45028	-1.29995	1.03011358198491	0.233214	-0.545728	0.120988
Trial1	1	1	blindfold	clockwise	practice	Guided	1	-0.5	-0.5	30.58751	0.15239	-1.45026	-1.29999	1.03227739409508	0.248082	-0.477926	0.025141
Trial1	1	1	blindfold	clockwise	practice	Guided	1	-0.5	-0.5	30.60751	0.15572	-1.45023	-1.30006	1.03443935065231	0.259545	-0.410105	-0.084094
Trial1	1	1	blindfold	clockwise	practice	Guided	1	-0.5	-0.5	30.62752	0.16263	-1.45019	-1.30006	1.03883327989719	0.251421	-0.376037	-0.121772
Trial1	1	1	blindfold	clockwise	practice	Guided	1	-0.5	-0.5	30.64752	0.16611	-1.45019	-1.30003	1.04103339707294	0.303275	-0.342084	-0.053244
Trial1	1	1	blindfold	clockwise	practice	Guided	1	-0.5	-0.5	30.66751	0.16968	-1.45016	-1.29999	1.0432905652838	0.25236	-0.223513	0.02977
Trial1	1	1	blindfold	clockwise	practice	Guided	1	-0.5	-0.5	30.68752	0.17333	-1.45013	-1.29996	1.04561433144508	0.211157	-0.176905	0.075131
Trial1	1	1	blindfold	clockwise	practice	Guided	1	-0.5	-0.5	30.70752	0.17715	-1.45009	-1.29994	1.04806311627356	0.201154	-0.121849	0.11699
Trial1	1	1	blindfold	clockwise	practice	Guided	1	-0.5	-0.5	30.72751	0.18474	-1.45007	-1.29995	1.05299043916503	0.240221	-0.142933	0.147532
Trial1	1	1	blindfold	clockwise	practice	Guided	1	-0.5	-0.5	30.74751	0.18886	-1.45006	-1.29995	1.05567424273212	0.224332	-0.109046	0.067404
Trial1	1	1	blindfold	clockwise	practice	Guided	1	-0.5	-0.5	30.76752	0.19268	-1.45006	-1.29996	1.05817844112864	0.161747	-0.100552	0.074275
Trial1	1	1	blindfold	clockwise	practice	Guided	1	-0.5	-0.5	30.78752	0.19663	-1.45006	-1.29997	1.0607758521675	0.086497	-0.142833	0.055528
Trial1	1	1	blindfold	clockwise	practice	Guided	1	-0.5	-0.5	30.80751	0.20068	-1.45008	-1.30001	1.06346997637625	0.073662	-0.189334	0.034207
Trial1	1	1	blindfold	clockwise	practice	Guided	1	-0.5	-0.5	30.82751	0.2084	-1.45013	-1.30003	1.06858718196725	-0.0032609	-0.388079	-0.072299
Trial1	1	1	blindfold	clockwise	practice	Guided	1	-0.5	-0.5	30.84752	0.21204	-1.45021	-1.30004	1.07101119693126	-0.059692	-0.637728	-0.129155
Trial1	1	1	blindfold	clockwise	practice	Guided	1	-0.5	-0.5	30.86751	0.21516	-1.45032	-1.30004	1.07308799980951	-0.074551	-0.832391	-0.058306
Trial1	1	1	blindfold	clockwise	practice	Guided	1	-0.5	-0.5	30.88751	0.21802	-1.45041	-1.30003	1.0749887070402	-0.056955	-0.917027	-0.03221
Trial1	1	1	blindfold	clockwise	practice	Guided	1	-0.5	-0.5	30.90752	0.22062	-1.45047	-1.30004	1.07673451032899	0.058335	-1.01859	-0.050008
Trial1	1	1	blindfold	clockwise	practice	Guided	1	-0.5	-0.5	30.92752	0.22503	-1.45049	-1.30005	1.07969835739864	0.242436	-0.946649	-0.103129
Trial1	1	1	blindfold	clockwise	practice	Guided	1	-0.5	-0.5	30.94751	0.22722	-1.45046	-1.30007	1.08118500147758	0.203274	-0.904331	-0.133644
Trial1	1	1	blindfold	clockwise	practice	Guided	1	-0.5	-0.5	30.96751	0.22914	-1.45044	-1.30007	1.08247735228288	0.15564	-0.840854	-0.177051
Trial1	1	1	blindfold	clockwise	practice	Guided	1	-0.5	-0.5	30.98752	0.23101	-1.45043	-1.30007	1.08373784096713	0.08801	-0.807	-0.149681
Trial1	1	1	blindfold	clockwise	practice	Guided	1	-0.5	-0.5	31.00751	0.23275	-1.45041	-1.30006	1.08490488895792	0.02928	-0.807	-0.122069
Trial1	1	1	blindfold	clockwise	practice	Guided	1	-0.5	-0.5	31.02751	0.23552	-1.45041	-1.30005	1.08677031287136	0.095477	-0.823927	-0.103066
Trial1	1	1	blindfold	clockwise	practice	Guided	1	-0.5	-0.5	31.04752	0.23664	-1.45041	-1.30005	1.08752862573098	0.120926	-0.807	-0.064388
Trial1	1	1	blindfold	clockwise	practice	Guided	1	-0.5	-0.5	31.06752	0.23766	-1.45041	-1.30005	1.08821978334309	0.166314	-0.832391	-0.092295
Trial1	1	1	blindfold	clockwise	practice	Guided	1	-0.5	-0.5	31.08751	0.2386	-1.45042	-1.30006	1.08886455483361	0.167094	-0.857781	-0.117433
Trial1	1	1	blindfold	clockwise	practice	Guided	1	-0.5	-0.5	31.10751	0.23945	-1.45043	-1.30007	1.08944866541106	0.12731	-0.917027	-0.126639
Trial1	1	1	blindfold	clockwise	practice	Guided	1	-0.5	-0.5	31.12752	0.24079	-1.45045	-1.30007	1.09035861939328	0.181025	-0.933954	-0.137819
Trial1	1	1	blindfold	clockwise	practice	Guided	1	-0.5	-0.5	31.14752	0.24131	-1.45046	-1.30006	1.09070462289446	0.189195	-0.955113	-0.116491
Trial1	1	1	blindfold	clockwise	practice	Guided	1	-0.5	-0.5	31.16751	0.2417	-1.45048	-1.30006	1.09096972377919	0.144953	-0.993199	-0.126306
Trial1	1	1	blindfold	clockwise	practice	Guided	1	-0.5	-0.5	31.18752	0.24199	-1.4505	-1.30005	1.09115956439231	0.16132	-1.035517	-0.08371
Trial1	1	1	blindfold	clockwise	practice	Guided	1	-0.5	-0.5	31.20752	0.24215	-1.45052	-1.30005	1.09126836667901	0.153075	-1.060908	-0.103939
Trial1	1	1	blindfold	clockwise	practice	Guided	1	-0.5	-0.5	31.22751	0.24219	-1.45054	-1.30005	1.09129557682153	0.106736	-1.124385	-0.051821
Trial1	1	1	blindfold	clockwise	practice	Guided	1	-0.5	-0.5	31.24751	0.24219	-1.45056	-1.30004	1.09128823569222	0.094049	-1.175166	-0.073231
Trial1	1	1	blindfold	clockwise	practice	Guided	1	-0.5	-0.5	31.26752	0.2422	-1.45058	-1.30004	1.09129502572878	0.129455	-1.27673	-0.067848
Trial1	1	1	blindfold	clockwise	practice	Guided	1	-0.5	-0.5	31.28752	0.2422	-1.4506	-1.30004	1.09129502572878	0.106632	-1.238643	-0.051767
Trial1	1	1	blindfold	clockwise	practice	Guided	1	-0.5	-0.5	31.30751	0.24221	-1.45062	-1.30004	1.09130183608341	0.144666	-1.319048	-0.126134
Trial1	1	1	blindfold	clockwise	practice	Guided	1	-0.5	-0.5	31.32751	0.24222	-1.45066	-1.30004	1.09130863635285	0.058316	-1.386756	-0.073859
Trial1	1	1	blindfold	clockwise	practice	Guided	1	-0.5	-0.5	31.34752	0.24222	-1.45068	-1.30004	1.09130863635285	0.063577	-1.433306	-0.099314
Trial1	1	1	blindfold	clockwise	practice	Guided	1	-0.5	-0.5	31.36751	0.24223	-1.4507	-1.30004	1.09131543667153	0.02229	-1.458697	-0.062829
Trial1	1	1	blindfold	clockwise	practice	Guided	1	-0.5	-0.5	31.38751	0.24223	-1.45071	-1.30004	1.09131543667153	0.051036	-1.484088	-0.124888
Trial1	1	1	blindfold	clockwise	practice	Guided	1	-0.5	-0.5	31.40752	0.24223	-1.45072	-1.30005	1.09132277761787	0.033372	-1.450233	-0.129637
Trial1	1	1	blindfold	clockwise	practice	Guided	1	-0.5	-0.5	31.42752	0.24223	-1.45072	-1.30005	1.09132277761787	-0.076695	-1.429074	-0.175638
Trial1	1	1	blindfold	clockwise	practice	Guided	1	-0.5	-0.5	31.44751	0.24222	-1.45071	-1.30005	1.09131597734493	-0.095283	-1.39522	-0.148116
Trial1	1	1	blindfold	clockwise	practice	Guided	1	-0.5	-0.5	31.46751	0.24221	-1.45071	-1.30005	1.09130917712123	-0.260759	-1.344438	-0.118155
Trial1	1	1	blindfold	clockwise	practice	Guided	1	-0.5	-0.5	31.48752	0.2422	-1.4507	-1.30005	1.09130236681241	-0.287108	-1.319048	-0.127397
Trial1	1	1	blindfold	clockwise	practice	Guided	1	-0.5	-0.5	31.50751	0.24219	-1.45068	-1.30006	1.09130291799335	-0.309403	-1.310584	-0.123898
Trial1	1	1	blindfold	clockwise	practice	Guided	1	-0.5	-0.5	31.52751	0.24215	-1.45065	-1.30006	1.09127570803387	-0.35272	-1.242875	-0.154664
Trial1	1	1	blindfold	clockwise	practice	Guided	1	-0.5	-0.5	31.54752	0.2421	-1.45064	-1.30007	1.09124905098629	-0.42808	-1.247107	-0.161304
Trial1	1	1	blindfold	clockwise	practice	Guided	1	-0.5	-0.5	31.56752	0.24202	-1.45063	-1.30007	1.09119465603523	-0.401561	-1.259802	-0.151981
Trial1	1	1	blindfold	clockwise	practice	Guided	1	-0.5	-0.5	31.58751	0.2419	-1.45063	-1.30007	1.09111304925514	-0.369905	-1.293657	-0.176247
Trial1	1	1	blindfold	clockwise	practice	Guided	1	-0.5	-0.5	31.60751	0.24179	-1.45064	-1.30008	1.09104551338678	-0.30282	-1.319048	-0.169662
Trial1	1	1	blindfold	clockwise	practice	Guided	1	-0.5	-0.5	31.62752	0.2417	-1.45066	-1.30008	1.09098432331159	-0.261798	-1.34867	-0.193437
Trial1	1	1	blindfold	clockwise	practice	Guided	1	-0.5	-0.5	31.64752	0.24168	-1.45067	-1.30008	1.09097072831055	-0.275345	-1.399452	-0.185424
Trial1	1	1	blindfold	clockwise	practice	Guided	1	-0.5	-0.5	31.66751	0.24167	-1.45068	-1.30008	1.09096393088396	-0.256664	-1.416379	-0.20997
Trial1	1	1	blindfold	clockwise	practice	Guided	1	-0.5	-0.5	31.68752	0.24166	-1.45069	-1.30008	1.09095713350666	-0.238808	-1.44177	-0.209327
Trial1	1	1	blindfold	clockwise	practice	Guided	1	-0.5	-0.5	31.70752	0.24165	-1.45071	-1.30008	1.09095034630875	-0.226098	-1.446002	-0.18784
Trial1	1	1	blindfold	clockwise	practice	Guided	1	-0.5	-0.5	31.72751	0.24164	-1.4507	-1.30008	1.09094353889991	-0.185973	-1.357134	-0.186424
Trial1	1	1	blindfold	clockwise	practice	Guided	1	-0.5	-0.5	31.74751	0.24163	-1.4507	-1.30008	1.09093674167046	-0.13866	-1.340207	-0.131516
Trial1	1	1	blindfold	clockwise	practice	Guided	1	-0.5	-0.5	31.76752	0.24162	-1.45068	-1.30008	1.09092994449031	-0.122071	-1.238643	-0.096001
Trial1	1	1	blindfold	clockwise	practice	Guided	1	-0.5	-0.5	31.78752	0.24162	-1.45064	-1.30008	1.09092994449031	-0.121623	-1.149776	-0.108561
Trial1	1	1	blindfold	clockwise	practice	Guided	1	-0.5	-0.5	31.80751	0.24161	-1.4506	-1.30008	1.09092313722963	-0.09005	-1.077835	-0.120102
Trial1	1	1	blindfold	clockwise	practice	Guided	1	-0.5	-0.5	31.82751	0.2416	-1.45052	-1.30008	1.09091634014813	-0.093364	-0.967808	-0.153753
Trial1	1	1	blindfold	clockwise	practice	Guided	1	-0.5	-0.5	31.84752	0.2416	-1.4505	-1.30007	1.09090908361994	-0.0041271	-0.857781	-0.159185
Trial1	1	1	blindfold	clockwise	practice	Guided	1	-0.5	-0.5	31.86751	0.2416	-1.45045	-1.30007	1.09090908361994	-0.024957	-0.663119	-0.103709
Trial1	1	1	blindfold	clockwise	practice	Guided	1	-0.5	-0.5	31.88751	0.24161	-1.45036	-1.30006	1.09090853687839	0.072054	-0.476891	-0.038976
Trial1	1	1	blindfold	clockwise	practice	Guided	1	-0.5	-0.5	31.90752	0.24161	-1.45027	-1.30004	1.0908938492693	0.067449	-0.400593	-0.0053834
Trial1	1	1	blindfold	clockwise	practice	Guided	1	-0.5	-0.5	31.92752	0.24163	-1.4502	-1.30002	1.09089285424302	0.105093	-0.248046	0.037757
Trial1	1	1	blindfold	clockwise	practice	Guided	1	-0.5	-0.5	31.94751	0.24165	-1.45014	-1.3	1.09089168510317	0.033646	-0.19721	0.043804
Trial1	1	1	blindfold	clockwise	practice	Guided	1	-0.5	-0.5	31.96751	0.24165	-1.45011	-1.29999	1.09088434171545	-0.024863	-0.142147	0.062877
Trial1	1	1	blindfold	clockwise	practice	Guided	1	-0.5	-0.5	31.98752	0.24165	-1.45007	-1.29999	1.09088434171545	-0.014724	0.022911	0.025379
Trial1	1	1	blindfold	clockwise	practice	Guided	1	-0.5	-0.5	32.00751	0.24163	-1.45002	-1.29999	1.090870736254	-0.0094402	0.0059747	0.00033657
Trial1	1	1	blindfold	clockwise	practice	Guided	1	-0.5	-0.5	32.02751	0.24161	-1.44999	-1.29999	1.09085713098999	-0.0010915	-0.0024878	0.017412
Trial1	1	1	blindfold	clockwise	practice	Guided	1	-0.5	-0.5	32.04752	0.24161	-1.44999	-1.29999	1.09085713098999	-0.01402	0.035593	0.0043759
Trial1	1	1	blindfold	clockwise	practice	Guided	1	-0.5	-0.5	32.06752	0.24161	-1.44999	-1.29999	1.09085713098999	-0.013329	-0.0024979	0.013207
Trial1	1	1	blindfold	clockwise	practice	Guided	1	-0.5	-0.5	32.08751	0.2416	-1.44999	-1.29999	1.09085033349721	-0.037629	0.0059678	0.045618
Trial1	1	1	blindfold	clockwise	practice	Guided	1	-0.5	-0.5	32.10751	0.2416	-1.44999	-1.29999	1.09085033349721	-0.058893	0.048281	0.0155
Trial1	1	1	blindfold	clockwise	practice	Guided	1	-0.5	-0.5	32.12752	0.24159	-1.44999	-1.29999	1.09084353605371	-0.010648	-0.027895	0.038089
Trial1	1	1	blindfold	clockwise	practice	Guided	1	-0.5	-0.5	32.14752	0.24159	-1.44999	-1.29999	1.09084353605371	0.0078341	0.031344	0.017681
Trial1	1	1	blindfold	clockwise	practice	Guided	1	-0.5	-0.5	32.16751	0.24159	-1.44999	-1.29999	1.09084353605371	0.017008	0.018641	0.0095739
Trial1	1	1	blindfold	clockwise	practice	Guided	1	-0.5	-0.5	32.18752	0.24159	-1.44999	-1.3	1.09085087971613	0.0075655	-0.019443	0.026071
Trial1	1	1	blindfold	clockwise	practice	Guided	1	-0.5	-0.5	32.20752	0.24159	-1.44999	-1.29999	1.09084353605371	-0.014392	0.031336	0.033882
Trial1	1	1	blindfold	clockwise	practice	Guided	1	-0.5	-0.5	32.22751	0.24158	-1.44999	-1.29999	1.09083673865951	-0.017727	-0.010989	-0.01679
Trial1	1	1	blindfold	clockwise	practice	Guided	1	-0.5	-0.5	32.24751	0.24158	-1.44999	-1.3	1.09084408236769	-0.019102	0.014399	0.025184
Trial1	1	1	blindfold	clockwise	practice	Guided	1	-0.5	-0.5	32.26752	0.24158	-1.44999	-1.29999	1.09083673865951	-0.019098	-0.0067681	0.024744
Trial1	1	1	blindfold	clockwise	practice	Guided	1	-0.5	-0.5	32.28752	0.24158	-1.44999	-1.29999	1.09083673865951	-0.023264	-0.0025376	0.016636
Trial1	1	1	blindfold	clockwise	practice	Guided	1	-0.5	-0.5	32.30751	0.24157	-1.45	-1.29999	1.09082995144474	-0.035911	0.031317	-0.0055243
Trial1	1	1	blindfold	clockwise	practice	Guided	1	-0.5	-0.5	32.32751	0.24156	-1.44999	-1.29999	1.09082315414905	-0.018657	-0.015243	0.00027446
Trial1	1	1	blindfold	clockwise	practice	Guided	1	-0.5	-0.5	32.34752	0.24156	-1.45	-1.3	1.09083049794868	-0.048684	0.022845	-0.022031
Trial1	1	1	blindfold	clockwise	practice	Guided	1	-0.5	-0.5	32.36751	0.24156	-1.44999	-1.3	1.09083049794868	-0.031994	0.02284	0.012135
Trial1	1	1	blindfold	clockwise	practice	Guided	1	-0.5	-0.5	32.38751	0.24156	-1.44999	-1.3	1.09083049794868	-0.018648	0.039763	0.012569
Trial1	1	1	blindfold	clockwise	practice	Guided	1	-0.5	-0.5	32.40752	0.24156	-1.44999	-1.3	1.09083049794868	-0.035881	-0.01102	-0.0048076
Trial1	1	1	blindfold	clockwise	practice	Guided	1	-0.5	-0.5	32.42752	0.24155	-1.44999	-1.3	1.09082369061812	-0.031422	-0.0067967	-0.0046658
Trial1	1	1	blindfold	clockwise	practice	Guided	1	-0.5	-0.5	32.44751	0.24155	-1.44999	-1.3	1.09082369061812	-0.044897	0.027057	-0.00090791
Trial1	1	1	blindfold	clockwise	practice	Guided	1	-0.5	-0.5	32.46751	0.24154	-1.44999	-1.3	1.09081689346686	-0.018484	0.0016598	0.008361
Trial1	1	1	blindfold	clockwise	practice	Guided	1	-0.5	-0.5	32.48752	0.24154	-1.44999	-1.3	1.09081689346686	-0.0082057	0.014348	-0.033327
Trial1	1	1	blindfold	clockwise	practice	Guided	1	-0.5	-0.5	32.50751	0.24154	-1.44999	-1.29999	1.09080954957563	-0.0098546	-0.019503	0.017044
Trial1	1	1	blindfold	clockwise	practice	Guided	1	-0.5	-0.5	32.52751	0.24153	-1.44999	-1.29999	1.0908027524279	-0.014149	0.0016459	0.01269
Trial1	1	1	blindfold	clockwise	practice	Guided	1	-0.5	-0.5	32.54752	0.24153	-1.45	-1.3	1.09081009636489	-0.0095586	0.0058796	0.008637
Trial1	1	1	blindfold	clockwise	practice	Guided	1	-0.5	-0.5	32.56752	0.24153	-1.45	-1.3	1.09081009636489	0.004339	0.0058767	-0.0077161
Trial1	1	1	blindfold	clockwise	practice	Guided	1	-0.5	-0.5	32.58751	0.24153	-1.44999	-1.3	1.09081009636489	0.017547	-0.0025933	-0.0030824
Trial1	1	1	blindfold	clockwise	practice	Guided	1	-0.5	-0.5	32.60751	0.24152	-1.45	-1.3	1.09080328918251	0.01714	-0.019519	0.0095088
Trial1	1	1	blindfold	clockwise	practice	Guided	1	-0.5	-0.5	32.62752	0.24152	-1.44999	-1.3	1.09080328918251	-0.00091854	0.014328	0.017316
Trial1	1	1	blindfold	clockwise	practice	Guided	1	-0.5	-0.5	32.64752	0.24152	-1.45	-1.3	1.09080328918251	-0.022875	-0.0068327	-0.0045505
Trial1	1	1	blindfold	clockwise	practice	Guided	1	-0.5	-0.5	32.66751	0.24151	-1.45	-1.3	1.09079649217921	-0.058176	0.031252	-0.0013788
Trial1	1	1	blindfold	clockwise	practice	Guided	1	-0.5	-0.5	32.68752	0.24151	-1.44999	-1.3	1.09079649217921	-0.0046622	0.010087	-0.0038253
Trial1	1	1	blindfold	clockwise	practice	Guided	1	-0.5	-0.5	32.70752	0.24151	-1.44999	-1.3	1.09079649217921	6.49E-05	-0.032233	-0.012075
Trial1	1	1	blindfold	clockwise	practice	Guided	1	-0.5	-0.5	32.72751	0.24151	-1.44999	-1.3	1.09079649217921	0.017724	0.022775	-0.0072977
Trial1	1	1	blindfold	clockwise	practice	Guided	1	-0.5	-0.5	32.74751	0.2415	-1.44999	-1.3	1.09078970535476	-0.018953	-0.0026192	0.025114
Trial1	1	1	blindfold	clockwise	practice	Guided	1	-0.5	-0.5	32.76752	0.2415	-1.45	-1.29999	1.09078236128048	-0.014223	0.014308	0.01686
Trial1	1	1	blindfold	clockwise	practice	Guided	1	-0.5	-0.5	32.78752	0.2415	-1.44999	-1.3	1.09078970535476	-0.040219	0.0016078	-0.0050086
Trial1	1	1	blindfold	clockwise	practice	Guided	1	-0.5	-0.5	32.80751	0.2415	-1.44999	-1.3	1.09078970535476	8.8344E-05	-0.0068589	-0.012091
Trial1	1	1	blindfold	clockwise	practice	Guided	1	-0.5	-0.5	32.82751	0.24149	-1.45	-1.3	1.09078290844998	-0.018107	0.0016024	-8.7394E-05
Trial1	1	1	blindfold	clockwise	practice	Guided	1	-0.5	-0.5	32.84752	0.24149	-1.44999	-1.29999	1.09077556432994	-0.0096188	0.031221	0.012795
Trial1	1	1	blindfold	clockwise	practice	Guided	1	-0.5	-0.5	32.86751	0.24149	-1.45	-1.29999	1.09077556432994	-0.0093375	-0.011098	0.0043962
Trial1	1	1	blindfold	clockwise	practice	Guided	1	-0.5	-0.5	32.88751	0.24148	-1.45	-1.29999	1.0907687674287	-0.031293	0.026984	-0.017472
Trial1	1	1	blindfold	clockwise	practice	Guided	1	-0.5	-0.5	32.90752	0.24148	-1.44999	-1.3	1.0907761115945	-0.023496	0.010052	0.029139
Trial1	1	1	blindfold	clockwise	practice	Guided	1	-0.5	-0.5	32.92752	0.24148	-1.45	-1.3	1.0907761115945	-0.027663	0.022744	0.020596
Trial1	1	1	blindfold	clockwise	practice	Guided	1	-0.5	-0.5	32.94751	0.24148	-1.44999	-1.3	1.0907761115945	-0.031692	0.026969	0.0078528
Trial1	1	1	blindfold	clockwise	practice	Guided	1	-0.5	-0.5	32.96751	0.24147	-1.44999	-1.29999	1.09076197057676	-0.054476	-0.023813	0.028984
Trial1	1	1	blindfold	clockwise	practice	Guided	1	-0.5	-0.5	32.98752	0.24147	-1.45	-1.29999	1.09076197057676	-0.054055	0.018505	0.011312
Trial1	1	1	blindfold	clockwise	practice	Guided	1	-0.5	-0.5	33.00751	0.24147	-1.44999	-1.29999	1.09076197057676	0.0034929	-0.015355	0.021604
Trial1	1	1	blindfold	clockwise	practice	Guided	1	-0.5	-0.5	33.02751	0.24146	-1.45	-1.29999	1.09075516364479	-0.027632	0.014265	0.020574
Trial1	1	1	blindfold	clockwise	practice	Guided	1	-0.5	-0.5	33.04752	0.24146	-1.45	-1.29999	1.09075516364479	-0.02304	-0.0026664	0.016519
Trial1	1	1	blindfold	clockwise	practice	Guided	1	-0.5	-0.5	33.06752	0.24146	-1.45	-1.29999	1.09075516364479	-0.018176	0.010028	0.0040685
Trial1	1	1	blindfold	clockwise	practice	Guided	1	-0.5	-0.5	33.08751	0.24145	-1.45	-1.29999	1.09074836689153	-0.0051035	-0.0026684	0.012899
Trial1	1	1	blindfold	clockwise	practice	Guided	1	-0.5	-0.5	33.10751	0.24145	-1.45	-1.29999	1.09074836689153	-0.031508	0.010024	0.0036238
Trial1	1	1	blindfold	clockwise	practice	Guided	1	-0.5	-0.5	33.12752	0.24145	-1.45	-1.29999	1.09074836689153	-0.018019	0.031181	-0.00014217
Trial1	1	1	blindfold	clockwise	practice	Guided	1	-0.5	-0.5	33.14752	0.24144	-1.45	-1.29999	1.09074157018757	-0.044837	-0.0026788	0.0031787
Trial1	1	1	blindfold	clockwise	practice	Guided	1	-0.5	-0.5	33.16751	0.24144	-1.44999	-1.29999	1.09074157018757	0.013125	0.02694	0.00087498
Trial1	1	1	blindfold	clockwise	practice	Guided	1	-0.5	-0.5	33.18752	0.24144	-1.45	-1.29999	1.09074157018757	-0.036622	0.014245	0.024452
Trial1	1	1	blindfold	clockwise	practice	Guided	1	-0.5	-0.5	33.20752	0.24144	-1.45	-1.29999	1.09074157018757	-0.023824	0.010011	0.0080949
Trial1	1	1	blindfold	clockwise	practice	Guided	1	-0.5	-0.5	33.22751	0.24143	-1.45	-1.29999	1.09073476340381	-0.022437	-0.0069193	-0.012755
Trial1	1	1	blindfold	clockwise	practice	Guided	1	-0.5	-0.5	33.24751	0.24143	-1.45	-1.29999	1.09073476340381	0.01301	0.035395	0.0050543
Trial1	1	1	blindfold	clockwise	practice	Guided	1	-0.5	-0.5	33.26752	0.24143	-1.45	-1.29999	1.09073476340381	-0.00032938	0.014232	0.0088114
Trial1	1	1	blindfold	clockwise	practice	Guided	1	-0.5	-0.5	33.28752	0.24143	-1.45	-1.29999	1.09073476340381	-0.049525	-0.0026959	0.011402
Trial1	1	1	blindfold	clockwise	practice	Guided	1	-0.5	-0.5	33.30751	0.24142	-1.45	-1.29999	1.09072797692757	-0.031455	0.031155	0.0035863
Trial1	1	1	blindfold	clockwise	practice	Guided	1	-0.5	-0.5	33.32751	0.24142	-1.45	-1.3	1.09073532136802	-0.035891	0.026918	0.0034343
Trial1	1	1	blindfold	clockwise	practice	Guided	1	-0.5	-0.5	33.34752	0.24142	-1.45	-1.3	1.09073532136802	-0.01351	0.026915	0.0079236
Trial1	1	1	blindfold	clockwise	practice	Guided	1	-0.5	-0.5	33.36751	0.24141	-1.45	-1.3	1.09072852485774	-0.044641	-0.0027109	-0.0010567
Trial1	1	1	blindfold	clockwise	practice	Guided	1	-0.5	-0.5	33.38751	0.24141	-1.45	-1.3	1.09072852485774	-0.027398	-0.0027117	0.016316
Trial1	1	1	blindfold	clockwise	practice	Guided	1	-0.5	-0.5	33.40752	0.24141	-1.45	-1.3	1.09072852485774	0.0041519	0.0057499	0.0047423
Trial1	1	1	blindfold	clockwise	practice	Guided	1	-0.5	-0.5	33.42752	0.24141	-1.45	-1.3	1.09072852485774	0.0047153	0.009975	-0.012054
Trial1	1	1	blindfold	clockwise	practice	Guided	1	-0.5	-0.5	33.44751	0.2414	-1.44999	-1.3	1.09072172839677	-0.017933	0.035362	-0.00033955
Trial1	1	1	blindfold	clockwise	practice	Guided	1	-0.5	-0.5	33.46751	0.2414	-1.44999	-1.3	1.09072172839677	-0.0058234	0.035359	0.038021
Trial1	1	1	blindfold	clockwise	practice	Guided	1	-0.5	-0.5	33.48752	0.2414	-1.44999	-1.3	1.09072172839677	-0.017925	-0.0069632	-0.00019854
Trial1	1	1	blindfold	clockwise	practice	Guided	1	-0.5	-0.5	33.50751	0.2414	-1.45	-1.3	1.09072172839677	-0.044881	0.0014998	0.012829
Trial1	1	1	blindfold	clockwise	practice	Guided	1	-0.5	-0.5	33.52751	0.24139	-1.44999	-1.3	1.09071493198511	-0.0088793	0.0099565	-0.0041125
Trial1	1	1	blindfold	clockwise	practice	Guided	1	-0.5	-0.5	33.54752	0.24139	-1.44999	-1.3	1.09071493198511	-0.018046	-0.015437	0.00399
Trial1	1	1	blindfold	clockwise	practice	Guided	1	-0.5	-0.5	33.56752	0.24139	-1.44999	-1.3	1.09071493198511	-0.013041	0.014182	-0.012657
Trial1	1	1	blindfold	clockwise	practice	Guided	1	-0.5	-0.5	33.58751	0.24139	-1.44999	-1.3	1.09071493198511	-0.0095544	0.031105	0.01687
Trial1	1	1	blindfold	clockwise	practice	Guided	1	-0.5	-0.5	33.60751	0.24138	-1.44999	-1.3	1.09070813562276	-0.01817	0.026872	0.0081803
Trial1	1	1	blindfold	clockwise	practice	Guided	1	-0.5	-0.5	33.62752	0.24138	-1.45	-1.3	1.09070813562276	-0.053465	-0.0069865	-0.0013878
Trial1	1	1	blindfold	clockwise	practice	Guided	1	-0.5	-0.5	33.64752	0.24138	-1.45	-1.3	1.09070813562276	-0.031911	-0.0069879	0.020329
Trial1	1	1	blindfold	clockwise	practice	Guided	1	-0.5	-0.5	33.66751	0.24138	-1.45	-1.3	1.09070813562276	-0.0050831	0.035327	0.017004
Trial1	1	1	blindfold	clockwise	practice	Guided	1	-0.5	-0.5	33.68752	0.24137	-1.44999	-1.3	1.09070132918113	-0.0096611	0.03109	0.0045545
Trial1	1	1	blindfold	clockwise	practice	Guided	1	-0.5	-0.5	33.70752	0.24137	-1.44999	-1.3	1.09070132918113	-0.027446	0.0056963	0.0032407
Trial1	1	1	blindfold	clockwise	practice	Guided	1	-0.5	-0.5	33.72751	0.24136	-1.44999	-1.3	1.09069453291747	-0.06664	0.0056892	0.0042571
Trial1	1	1	blindfold	clockwise	practice	Guided	1	-0.5	-0.5	33.74751	0.24136	-1.44999	-1.3	1.09069453291747	-0.017847	0.0056861	-0.00023356
Trial1	1	1	blindfold	clockwise	practice	Guided	1	-0.5	-0.5	33.76752	0.24136	-1.45	-1.3	1.09069453291747	-0.075936	0.0099171	0.0062638
Trial1	1	1	blindfold	clockwise	practice	Guided	1	-0.5	-0.5	33.78752	0.24136	-1.44999	-1.3	1.09069453291747	-0.013803	0.0014503	0.012502
Trial1	1	1	blindfold	clockwise	practice	Guided	1	-0.5	-0.5	33.80751	0.24135	-1.45	-1.3	1.09068773670313	-0.0096252	0.014144	0.021039
Trial1	1	1	blindfold	clockwise	practice	Guided	1	-0.5	-0.5	33.82751	0.24135	-1.45	-1.3	1.09068773670313	-0.053954	0.0099069	0.015378
Trial1	1	1	blindfold	clockwise	practice	Guided	1	-0.5	-0.5	33.84752	0.24135	-1.45	-1.3	1.09068773670313	-0.026988	0.0099057	0.007855
Trial1	1	1	blindfold	clockwise	practice	Guided	1	-0.5	-0.5	33.86751	0.24134	-1.45	-1.3	1.09068095066647	-0.0091922	0.0099038	0.0054062
Trial1	1	1	blindfold	clockwise	practice	Guided	1	-0.5	-0.5	33.88751	0.24134	-1.45	-1.3	1.09068095066647	-0.017806	-0.0027955	-0.00025233
Trial1	1	1	blindfold	clockwise	practice	Guided	1	-0.5	-0.5	33.90752	0.24134	-1.45	-1.3	1.09068095066647	0.02571	0.0056657	0.030588
Trial1	1	1	blindfold	clockwise	practice	Guided	1	-0.5	-0.5	33.92752	0.24133	-1.45	-1.29999	1.09066679956997	-4.6854E-06	0.026821	0.00032221
Trial1	1	1	blindfold	clockwise	practice	Guided	1	-0.5	-0.5	33.94751	0.24133	-1.45	-1.29999	1.09066679956997	-0.023202	-0.015501	0.01189
Trial1	1	1	blindfold	clockwise	practice	Guided	1	-0.5	-0.5	33.96751	0.24133	-1.45	-1.3	1.09067414442238	0.017522	0.031047	0.0092942
Trial1	1	1	blindfold	clockwise	practice	Guided	1	-0.5	-0.5	33.98752	0.24133	-1.45	-1.3	1.09067414442238	-0.0054029	0.018349	0.029553
Trial1	1	1	blindfold	clockwise	practice	Guided	1	-0.5	-0.5	34.00751	0.24133	-1.45	-1.3	1.09067414442238	-0.039326	-0.0070447	-0.021991
Trial1	1	1	blindfold	clockwise	practice	Guided	1	-0.5	-0.5	34.02751	0.24132	-1.44999	-1.3	1.09066734835598	0.0037827	0.022572	0.021442
Trial1	1	1	blindfold	clockwise	practice	Guided	1	-0.5	-0.5	34.04752	0.24132	-1.44999	-1.3	1.09066734835598	0.018644	0.0056417	-0.024296
Trial1	1	1	blindfold	clockwise	practice	Guided	1	-0.5	-0.5	34.06752	0.24132	-1.45	-1.3	1.09066734835598	-0.0094136	-0.0028217	0.016804
Trial1	1	1	blindfold	clockwise	practice	Guided	1	-0.5	-0.5	34.08751	0.24131	-1.45	-1.3	1.0906605523389	-0.013994	0.0014083	0.020854
Trial1	1	1	blindfold	clockwise	practice	Guided	1	-0.5	-0.5	34.10751	0.24131	-1.45	-1.3	1.0906605523389	0.0046278	0.0014043	-0.0037509
Trial1	1	1	blindfold	clockwise	practice	Guided	1	-0.5	-0.5	34.12752	0.24131	-1.45	-1.3	1.0906605523389	-0.004813	0.0056325	-0.0050696
Trial1	1	1	blindfold	clockwise	practice	Guided	1	-0.5	-0.5	34.14752	0.24131	-1.45	-1.29999	1.09065320739495	-0.014121	0.018325	0.025041
Trial1	1	1	blindfold	clockwise	practice	Guided	1	-0.5	-0.5	34.16751	0.24131	-1.45	-1.3	1.0906605523389	0.017153	0.0056285	0.021859
Trial1	1	1	blindfold	clockwise	practice	Guided	1	-0.5	-0.5	34.18752	0.2413	-1.45	-1.3	1.09065375637113	-0.035663	0.014092	0.0033154
Trial1	1	1	blindfold	clockwise	practice	Guided	1	-0.5	-0.5	34.20752	0.2413	-1.45	-1.29999	1.09064641138142	-0.048589	0.0056245	-0.0097181
Trial1	1	1	blindfold	clockwise	practice	Guided	1	-0.5	-0.5	34.22751	0.2413	-1.45	-1.29999	1.09064641138142	-0.013276	0.014084	-0.00016179
Trial1	1	1	blindfold	clockwise	practice	Guided	1	-0.5	-0.5	34.24751	0.2413	-1.45	-1.29999	1.09064641138142	-0.013822	0.031008	0.016625
Trial1	1	1	blindfold	clockwise	practice	Guided	1	-0.5	-0.5	34.26752	0.24129	-1.45	-1.29999	1.0906396154172	-0.0047839	0.014079	0.012716
Trial1	1	1	blindfold	clockwise	practice	Guided	1	-0.5	-0.5	34.28752	0.24129	-1.45	-1.3	1.09064696045268	-0.026466	-0.0028514	-0.0048066
Trial1	1	1	blindfold	clockwise	practice	Guided	1	-0.5	-0.5	34.30751	0.24129	-1.45	-1.3	1.09064696045268	-0.026462	0.0013761	-0.0048086
Trial1	1	1	blindfold	clockwise	practice	Guided	1	-0.5	-0.5	34.32751	0.24128	-1.45	-1.3	1.09064015445561	-0.0050403	-0.011324	0.021102
Trial1	1	1	blindfold	clockwise	practice	Guided	1	-0.5	-0.5	34.34752	0.24128	-1.45	-1.3	1.09064015445561	0.00078962	0.047921	0.0041629
Trial1	1	1	blindfold	clockwise	practice	Guided	1	-0.5	-0.5	34.36751	0.24128	-1.45	-1.3	1.09064015445561	-0.040062	0.022528	0.0031393
Trial1	1	1	blindfold	clockwise	practice	Guided	1	-0.5	-0.5	34.38751	0.24128	-1.45	-1.3	1.09064015445561	-0.013646	0.030989	0.012409
Trial1	1	1	blindfold	clockwise	practice	Guided	1	-0.5	-0.5	34.40752	0.24127	-1.45	-1.3	1.09063335863588	0.0091468	0.014058	-0.0036545
Trial1	1	1	blindfold	clockwise	practice	Guided	1	-0.5	-0.5	34.42752	0.24127	-1.45	-1.3	1.09063335863588	-0.031145	0.0098215	0.0034214
Trial1	1	1	blindfold	clockwise	practice	Guided	1	-0.5	-0.5	34.44751	0.24126	-1.45	-1.3	1.09062657299325	-0.022655	0.0055858	-0.0046844
Trial1	1	1	blindfold	clockwise	practice	Guided	1	-0.5	-0.5	34.46751	0.24126	-1.45	-1.3	1.09062657299325	-0.022374	-0.0071105	0.0079048
Trial1	1	1	blindfold	clockwise	practice	Guided	1	-0.5	-0.5	34.48752	0.24126	-1.45	-1.3	1.09062657299325	0.031554	0.0098145	-0.007136
Trial1	1	1	blindfold	clockwise	practice	Guided	1	-0.5	-0.5	34.50751	0.24126	-1.45	-1.3	1.09062657299325	-0.036123	0.018274	0.020495
Trial1	1	1	blindfold	clockwise	practice	Guided	1	-0.5	-0.5	34.52751	0.24125	-1.44999	-1.3	1.09061977727208	-0.035563	0.0055723	0.0032617
Trial1	1	1	blindfold	clockwise	practice	Guided	1	-0.5	-0.5	34.54752	0.24125	-1.45	-1.3	1.09061977727208	0.026294	0.030961	0.017895
Trial1	1	1	blindfold	clockwise	practice	Guided	1	-0.5	-0.5	34.56752	0.24125	-1.44999	-1.3	1.09061977727208	0.030609	0.0097981	0.022238
Trial1	1	1	blindfold	clockwise	practice	Guided	1	-0.5	-0.5	34.58751	0.24125	-1.44999	-1.3	1.09061977727208	0.021717	0.005563	0.021945
Trial1	1	1	blindfold	clockwise	practice	Guided	1	-0.5	-0.5	34.60751	0.24125	-1.45	-1.3	1.09061977727208	0.016307	0.039415	0.051182
Trial1	1	1	blindfold	clockwise	practice	Guided	1	-0.5	-0.5	34.62752	0.24124	-1.45	-1.3	1.09061297147259	-0.00051042	0.022484	0.021213
Trial1	1	1	blindfold	clockwise	practice	Guided	1	-0.5	-0.5	34.64752	0.24124	-1.45	-1.3	1.09061297147259	-0.044433	0.014017	0.0029602
Trial1	1	1	blindfold	clockwise	practice	Guided	1	-0.5	-0.5	34.66751	0.24124	-1.45	-1.3	1.09061297147259	4.8283E-05	0.0097827	0.0044167
Trial1	1	1	blindfold	clockwise	practice	Guided	1	-0.5	-0.5	34.68752	0.24124	-1.45	-1.3	1.09061297147259	-0.022189	0.0097802	0.0036859
Trial1	1	1	blindfold	clockwise	practice	Guided	1	-0.5	-0.5	34.70752	0.24124	-1.45	-1.3	1.09061297147259	-0.013842	0.026704	0.020767
Trial1	1	1	blindfold	clockwise	practice	Guided	1	-0.5	-0.5	34.72751	0.24123	-1.45	-1.3	1.09060617585014	0.0045077	0.00131	0.0041195
Trial1	1	1	blindfold	clockwise	practice	Guided	1	-0.5	-0.5	34.74751	0.24123	-1.45	-1.3	1.09060617585014	-0.0097936	0.026698	0.0335
Trial1	1	1	blindfold	clockwise	practice	Guided	1	-0.5	-0.5	34.76752	0.24123	-1.44999	-1.3	1.09060617585014	-0.0049274	0.0097663	0.021049
Trial1	1	1	blindfold	clockwise	practice	Guided	1	-0.5	-0.5	34.78752	0.24122	-1.44999	-1.3	1.09059938027702	-0.025922	0.0055307	-0.017461
Trial1	1	1	blindfold	clockwise	practice	Guided	1	-0.5	-0.5	34.80751	0.24122	-1.45	-1.3	1.09059938027702	-0.057187	-0.0029334	-0.014287
Trial1	1	1	blindfold	clockwise	practice	Guided	1	-0.5	-0.5	34.82751	0.24122	-1.44999	-1.3	1.09059938027702	-0.0046323	0.0097533	0.012646
Trial1	1	1	blindfold	clockwise	practice	Guided	1	-0.5	-0.5	34.84752	0.24121	-1.44999	-1.3	1.09059258475322	-0.00072934	-0.0071758	0.02958
Trial1	1	1	blindfold	clockwise	practice	Guided	1	-0.5	-0.5	34.86751	0.24121	-1.44999	-1.3	1.09059258475322	-0.016587	0.035139	-0.029775
Trial1	1	1	blindfold	clockwise	practice	Guided	1	-0.5	-0.5	34.88751	0.24121	-1.44999	-1.3	1.09059258475322	-0.00016786	0.018208	0.012786
Trial1	1	1	blindfold	clockwise	practice	Guided	1	-0.5	-0.5	34.90752	0.2412	-1.44999	-1.3	1.09058578927874	-0.044778	0.026669	0.015522
Trial1	1	1	blindfold	clockwise	practice	Guided	1	-0.5	-0.5	34.92752	0.2412	-1.44999	-1.3	1.09058578927874	-0.02267	0.018196	0.020446
Trial1	1	1	blindfold	clockwise	practice	Guided	1	-0.5	-0.5	34.94751	0.2412	-1.44999	-1.3	1.09058578927874	-0.040733	0.0012663	0.028255
Trial1	1	1	blindfold	clockwise	practice	Guided	1	-0.5	-0.5	34.96751	0.2412	-1.44999	-1.3	1.09058578927874	0.013746	0.022423	-0.00358
Trial1	1	1	blindfold	clockwise	practice	Guided	1	-0.5	-0.5	34.98752	0.24119	-1.44999	-1.3	1.09057900398087	-0.040172	-0.0029708	-0.0080722
Trial1	1	1	blindfold	clockwise	practice	Guided	1	-0.5	-0.5	35.00751	0.24119	-1.44999	-1.3	1.09057900398087	-0.025997	0.013954	-0.013294
Trial1	1	1	blindfold	clockwise	practice	Guided	1	-0.5	-0.5	35.02751	0.24119	-1.44999	-1.3	1.09057900398087	-0.00026472	0.01818	0.016959
Trial1	1	1	blindfold	clockwise	practice	Guided	1	-0.5	-0.5	35.04752	0.24119	-1.44999	-1.3	1.09057900398087	-0.0042971	0.009714	0.0042195
Trial1	1	1	blindfold	clockwise	practice	Guided	1	-0.5	-0.5	35.06752	0.24118	-1.44999	-1.3	1.09057219847778	-0.030291	0.026637	-0.017647
Trial1	1	1	blindfold	clockwise	practice	Guided	1	-0.5	-0.5	35.08751	0.24118	-1.44999	-1.3	1.09057219847778	-0.017219	-0.0029896	-0.0088176
Trial1	1	1	blindfold	clockwise	practice	Guided	1	-0.5	-0.5	35.10751	0.24118	-1.44999	-1.3	1.09057219847778	-0.0088704	-0.0029919	0.0082625
Trial1	1	1	blindfold	clockwise	practice	Guided	1	-0.5	-0.5	35.12752	0.24118	-1.45	-1.3	1.09057219847778	-0.017481	0.0096994	0.0031874
Trial1	1	1	blindfold	clockwise	practice	Guided	1	-0.5	-0.5	35.14752	0.24117	-1.45	-1.3	1.09056540315129	-0.026097	-0.0029983	0.0126
Trial1	1	1	blindfold	clockwise	practice	Guided	1	-0.5	-0.5	35.16751	0.24117	-1.44999	-1.3	1.09056540315129	-0.026918	-0.0030015	0.016067
Trial1	1	1	blindfold	clockwise	practice	Guided	1	-0.5	-0.5	35.18752	0.24117	-1.45	-1.3	1.09056540315129	-0.035808	-0.0030027	0.015773
Trial1	1	1	blindfold	clockwise	practice	Guided	1	-0.5	-0.5	35.20752	0.24117	-1.45	-1.3	1.09056540315129	-0.034839	-0.015701	-0.013616
Trial1	1	1	blindfold	clockwise	practice	Guided	1	-0.5	-0.5	35.22751	0.24116	-1.45	-1.3	1.09055860787413	0.008269	0.005454	0.029818
Trial1	1	1	blindfold	clockwise	practice	Guided	1	-0.5	-0.5	35.24751	0.24116	-1.45	-1.3	1.09055860787413	-0.018139	0.018146	0.020546
Trial1	1	1	blindfold	clockwise	practice	Guided	1	-0.5	-0.5	35.26752	0.24116	-1.45	-1.3	1.09055860787413	-0.066507	0.0054493	0.0021482
Trial1	1	1	blindfold	clockwise	practice	Guided	1	-0.5	-0.5	35.28752	0.24115	-1.45	-1.3	1.09055180251932	-0.044399	0.018141	0.0070718
Trial1	1	1	blindfold	clockwise	practice	Guided	1	-0.5	-0.5	35.30751	0.24115	-1.45	-1.3	1.09055180251932	-0.048981	0.018139	0.011121
Trial1	1	1	blindfold	clockwise	practice	Guided	1	-0.5	-0.5	35.32751	0.24115	-1.45	-1.3	1.09055180251932	0.0041227	0.013901	-0.016227
Trial1	1	1	blindfold	clockwise	practice	Guided	1	-0.5	-0.5	35.34752	0.24114	-1.45	-1.3	1.0905450073409	-0.0086638	0.0012035	0.0040298
Trial1	1	1	blindfold	clockwise	practice	Guided	1	-0.5	-0.5	35.36751	0.24114	-1.45	-1.3	1.0905450073409	-0.0042123	0.022362	0.0041734
Trial1	1	1	blindfold	clockwise	practice	Guided	1	-0.5	-0.5	35.38751	0.24114	-1.45	-1.3	1.0905450073409	-0.017825	0.0054317	0.01213
Trial1	1	1	blindfold	clockwise	practice	Guided	1	-0.5	-0.5	35.40752	0.24114	-1.45	-1.3	1.0905450073409	-0.00057939	0.018123	0.029502
Trial1	1	1	blindfold	clockwise	practice	Guided	1	-0.5	-0.5	35.42752	0.24113	-1.45	-1.3	1.09053821221181	-0.035049	-0.0030405	-0.0052507
Trial1	1	1	blindfold	clockwise	practice	Guided	1	-0.5	-0.5	35.44751	0.24113	-1.44999	-1.3	1.09053821221181	-1.4387E-05	0.022347	0.0085072
Trial1	1	1	blindfold	clockwise	practice	Guided	1	-0.5	-0.5	35.46751	0.24113	-1.45	-1.3	1.09053821221181	-0.039759	0.0054174	0.0029937
Trial1	1	1	blindfold	clockwise	practice	Guided	1	-0.5	-0.5	35.48752	0.24112	-1.45	-1.3	1.09053141713205	-0.048101	0.009646	-0.014089
Trial1	1	1	blindfold	clockwise	practice	Guided	1	-0.5	-0.5	35.50751	0.24112	-1.44999	-1.3	1.09053141713205	-0.054332	0.013874	0.040335
Trial1	1	1	blindfold	clockwise	practice	Guided	1	-0.5	-0.5	35.52751	0.24111	-1.45	-1.3	1.09052463222831	0.013493	0.013869	0.0089351
Trial1	1	1	blindfold	clockwise	practice	Guided	1	-0.5	-0.5	35.54752	0.24111	-1.44999	-1.3	1.09052463222831	0.0083611	-0.0030626	0.029484
Trial1	1	1	blindfold	clockwise	practice	Guided	1	-0.5	-0.5	35.56752	0.24111	-1.44999	-1.3	1.09052463222831	-0.0091497	0.01386	0.020794
Trial1	1	1	blindfold	clockwise	practice	Guided	1	-0.5	-0.5	35.58751	0.24111	-1.44999	-1.3	1.09052463222831	-0.031245	0.01809	0.015867
Trial1	1	1	blindfold	clockwise	practice	Guided	1	-0.5	-0.5	35.60751	0.2411	-1.44999	-1.3	1.09051783724715	-0.031652	-0.007304	0.028459
Trial1	1	1	blindfold	clockwise	practice	Guided	1	-0.5	-0.5	35.62752	0.2411	-1.45	-1.3	1.09051783724715	-0.013302	0.022315	0.012682
Trial1	1	1	blindfold	clockwise	practice	Guided	1	-0.5	-0.5	35.64752	0.2411	-1.45	-1.3	1.09051783724715	-0.022327	0.0053841	0.016148
Trial1	1	1	blindfold	clockwise	practice	Guided	1	-0.5	-0.5	35.66751	0.24109	-1.44999	-1.3	1.09051103218879	-0.0080146	0.0053806	-0.012803
Trial1	1	1	blindfold	clockwise	practice	Guided	1	-0.5	-0.5	35.68752	0.24109	-1.45	-1.3	1.09051103218879	-0.035521	0.035002	0.011507
Trial1	1	1	blindfold	clockwise	practice	Guided	1	-0.5	-0.5	35.70752	0.24109	-1.45	-1.3	1.09051103218879	-0.03941	0.018071	-0.0054315
Trial1	1	1	blindfold	clockwise	practice	Guided	1	-0.5	-0.5	35.72751	0.24108	-1.44999	-1.3	1.09050423730638	-0.035642	0.026528	0.011209
Trial1	1	1	blindfold	clockwise	practice	Guided	1	-0.5	-0.5	35.74751	0.24108	-1.44999	-1.3	1.09050423730638	0.027176	0.018062	0.00094469
Trial1	1	1	blindfold	clockwise	practice	Guided	1	-0.5	-0.5	35.76752	0.24108	-1.45	-1.3	1.09050423730638	0.0045263	0.0011327	0.012806
Trial1	1	1	blindfold	clockwise	practice	Guided	1	-0.5	-0.5	35.78752	0.24108	-1.45	-1.3	1.09050423730638	-0.017158	0.018058	-0.0047166
Trial1	1	1	blindfold	clockwise	practice	Guided	1	-0.5	-0.5	35.80751	0.24108	-1.45	-1.29999	1.09049689130959	-0.0050481	0.0095938	0.033497
Trial1	1	1	blindfold	clockwise	practice	Guided	1	-0.5	-0.5	35.82751	0.24107	-1.45	-1.29999	1.09049009643074	0.040673	-0.0031061	-0.0028324
Trial1	1	1	blindfold	clockwise	practice	Guided	1	-0.5	-0.5	35.84752	0.24107	-1.45	-1.29999	1.09049009643074	-0.035895	0.034978	0.024217
Trial1	1	1	blindfold	clockwise	practice	Guided	1	-0.5	-0.5	35.86751	0.24107	-1.44999	-1.29999	1.09049009643074	-0.044648	0.026509	0.019578
Trial1	1	1	blindfold	clockwise	practice	Guided	1	-0.5	-0.5	35.88751	0.24106	-1.45	-1.29999	1.09048329147484	0.0049693	0.018043	0.00018973
Trial1	1	1	blindfold	clockwise	practice	Guided	1	-0.5	-0.5	35.90752	0.24106	-1.45	-1.3	1.09049063756325	-0.021713	0.013811	-0.00068749
Trial1	1	1	blindfold	clockwise	practice	Guided	1	-0.5	-0.5	35.92752	0.24106	-1.45	-1.3	1.09049063756325	-0.0527	0.022268	-0.0059097
Trial1	1	1	blindfold	clockwise	practice	Guided	1	-0.5	-0.5	35.94751	0.24106	-1.44999	-1.3	1.09049063756325	0.0092957	-0.015822	0.0045232
Trial1	1	1	blindfold	clockwise	practice	Guided	1	-0.5	-0.5	35.96751	0.24106	-1.44999	-1.3	1.09049063756325	0.0092962	0.018029	0.0045216
Trial1	1	1	blindfold	clockwise	practice	Guided	1	-0.5	-0.5	35.98752	0.24106	-1.45	-1.3	1.09049063756325	0.013197	0.018027	0.021456
Trial1	1	1	blindfold	clockwise	practice	Guided	1	-0.5	-0.5	36.00751	0.24105	-1.45	-1.3	1.09048384282892	-0.013209	0.013793	0.012182
Trial1	1	1	blindfold	clockwise	practice	Guided	1	-0.5	-0.5	36.02751	0.24105	-1.45	-1.3	1.09048384282892	-0.025163	0.009557	-0.030235
Trial1	1	1	blindfold	clockwise	practice	Guided	1	-0.5	-0.5	36.04752	0.24104	-1.45	-1.29999	1.09046970196399	-0.0091577	0.009554	0.050247
Trial1	1	1	blindfold	clockwise	practice	Guided	1	-0.5	-0.5	36.06752	0.24104	-1.45	-1.29999	1.09046970196399	-0.0051185	-0.011608	0.037649
Trial1	1	1	blindfold	clockwise	practice	Guided	1	-0.5	-0.5	36.08751	0.24104	-1.45	-1.29999	1.09046970196399	-0.021252	0.022244	-0.01331
Trial1	1	1	blindfold	clockwise	practice	Guided	1	-0.5	-0.5	36.10751	0.24104	-1.45	-1.3	1.09047704814394	-0.012626	0.0010823	-0.0046248
Trial1	1	1	blindfold	clockwise	practice	Guided	1	-0.5	-0.5	36.12752	0.24103	-1.45	-1.29999	1.09046291740874	-0.039444	0.022235	0.015339
Trial1	1	1	blindfold	clockwise	practice	Guided	1	-0.5	-0.5	36.14752	0.24103	-1.45	-1.3	1.0904702636344	-0.048334	0.018002	-0.0058
Trial1	1	1	blindfold	clockwise	practice	Guided	1	-0.5	-0.5	36.16751	0.24103	-1.45	-1.3	1.0904702636344	-0.026229	0.0010738	0.0033242
Trial1	1	1	blindfold	clockwise	practice	Guided	1	-0.5	-0.5	36.18752	0.24103	-1.45	-1.3	1.0904702636344	-0.022327	0.030694	0.020259
Trial1	1	1	blindfold	clockwise	practice	Guided	1	-0.5	-0.5	36.20752	0.24102	-1.45	-1.3	1.09046346904803	-0.040252	0.022227	0.02387
Trial1	1	1	blindfold	clockwise	practice	Guided	1	-0.5	-0.5	36.22751	0.24102	-1.45	-1.3	1.09046346904803	-0.017043	0.0052975	-0.0047904
Trial1	1	1	blindfold	clockwise	practice	Guided	1	-0.5	-0.5	36.24751	0.24102	-1.45	-1.3	1.09046346904803	-0.057755	0.013756	0.014884
Trial1	1	1	blindfold	clockwise	practice	Guided	1	-0.5	-0.5	36.26752	0.24102	-1.45	-1.3	1.09046346904803	-0.0099267	0.02645	0.050066
Trial1	1	1	blindfold	clockwise	practice	Guided	1	-0.5	-0.5	36.28752	0.24101	-1.44999	-1.3	1.090456674511	-0.017306	0.022214	0.0035986
Trial1	1	1	blindfold	clockwise	practice	Guided	1	-0.5	-0.5	36.30751	0.24101	-1.44999	-1.3	1.090456674511	0.0013138	-0.0031797	-0.021007
Trial1	1	1	blindfold	clockwise	practice	Guided	1	-0.5	-0.5	36.32751	0.24101	-1.45	-1.3	1.090456674511	-0.039942	0.0010481	0.015458
Trial1	1	1	blindfold	clockwise	practice	Guided	1	-0.5	-0.5	36.34752	0.241	-1.45	-1.3	1.09044986989744	-0.026457	-0.0031863	0.011696
Trial1	1	1	blindfold	clockwise	practice	Guided	1	-0.5	-0.5	36.36751	0.241	-1.45	-1.3	1.09044986989744	-0.017146	-0.020115	-0.00060865
Trial1	1	1	blindfold	clockwise	practice	Guided	1	-0.5	-0.5	36.38751	0.241	-1.45	-1.3	1.09044986989744	-0.017282	0.017968	0.0035863
Trial1	1	1	blindfold	clockwise	practice	Guided	1	-0.5	-0.5	36.40752	0.241	-1.44999	-1.3	1.09044986989744	-0.022139	0.013732	0.016032
Trial1	1	1	blindfold	clockwise	practice	Guided	1	-0.5	-0.5	36.42752	0.241	-1.44999	-1.3	1.09044986989744	-0.01241	-0.0032006	-0.0088671
Trial1	1	1	blindfold	clockwise	practice	Guided	1	-0.5	-0.5	36.44751	0.24099	-1.44999	-1.3	1.09044307545918	-0.011993	0.013723	-0.025808
Trial1	1	1	blindfold	clockwise	practice	Guided	1	-0.5	-0.5	36.46751	0.24099	-1.44999	-1.3	1.09044307545918	0.00066737	0.0094878	-4.0004E-05
Trial1	1	1	blindfold	clockwise	practice	Guided	1	-0.5	-0.5	36.48752	0.24099	-1.44999	-1.3	1.09044307545918	0.026394	0.0094858	0.028469
Trial1	1	1	blindfold	clockwise	practice	Guided	1	-0.5	-0.5	36.50751	0.24099	-1.45	-1.3	1.09044307545918	0.017917	-0.0074428	0.01733
Trial1	1	1	blindfold	clockwise	practice	Guided	1	-0.5	-0.5	36.52751	0.24098	-1.45	-1.3	1.09043628107026	-0.057959	0.022177	0.023246
Trial1	1	1	blindfold	clockwise	practice	Guided	1	-0.5	-0.5	36.54752	0.24098	-1.45	-1.3	1.09043628107026	0.017659	0.030636	0.02572
Trial1	1	1	blindfold	clockwise	practice	Guided	1	-0.5	-0.5	36.56752	0.24097	-1.45	-1.3	1.09042947660504	-0.026539	0.026403	0.015867
Trial1	1	1	blindfold	clockwise	practice	Guided	1	-0.5	-0.5	36.58751	0.24097	-1.45	-1.3	1.09042947660504	-0.026395	0.013704	0.037727
Trial1	1	1	blindfold	clockwise	practice	Guided	1	-0.5	-0.5	36.60751	0.24097	-1.45	-1.3	1.09042947660504	-0.029328	0.026397	-0.034659
Trial1	1	1	blindfold	clockwise	practice	Guided	1	-0.5	-0.5	36.62752	0.24097	-1.44999	-1.3	1.09042947660504	0.0046134	0.0052299	0.016877
Trial1	1	1	blindfold	clockwise	practice	Guided	1	-0.5	-0.5	36.64752	0.24096	-1.44999	-1.3	1.09042268231489	-0.035133	-0.0117	0.0071671
Trial1	1	1	blindfold	clockwise	practice	Guided	1	-0.5	-0.5	36.66751	0.24096	-1.44999	-1.3	1.09042268231489	0.0050401	0.0094568	0.0042779
Trial1	1	1	blindfold	clockwise	practice	Guided	1	-0.5	-0.5	36.68752	0.24096	-1.45	-1.3	1.09042268231489	0.0093515	-0.0074719	0.0086199
Trial1	1	1	blindfold	clockwise	practice	Guided	1	-0.5	-0.5	36.70752	0.24095	-1.44999	-1.3	1.0904158981996	-0.012882	-0.037099	0.007888
Trial1	1	1	blindfold	clockwise	practice	Guided	1	-0.5	-0.5	36.72751	0.24095	-1.44999	-1.3	1.0904158981996	-0.035797	0.0052124	0.028143
Trial1	1	1	blindfold	clockwise	practice	Guided	1	-0.5	-0.5	36.74751	0.24095	-1.44999	-1.3	1.0904158981996	-0.017313	0.00097852	0.0077357
Trial1	1	1	blindfold	clockwise	practice	Guided	1	-0.5	-0.5	36.76752	0.24095	-1.45	-1.3	1.0904158981996	0.022167	-0.01595	0.015692
Trial1	1	1	blindfold	clockwise	practice	Guided	1	-0.5	-0.5	36.78752	0.24094	-1.45	-1.3	1.09040910400808	-0.03996	0.00097381	0.019595
Trial1	1	1	blindfold	clockwise	practice	Guided	1	-0.5	-0.5	36.80751	0.24094	-1.44999	-1.3	1.09040910400808	-0.044405	0.0052021	0.01945
Trial1	1	1	blindfold	clockwise	practice	Guided	1	-0.5	-0.5	36.82751	0.24094	-1.44999	-1.3	1.09040910400808	-0.035505	0.0094286	0.019885
Trial1	1	1	blindfold	clockwise	practice	Guided	1	-0.5	-0.5	36.84752	0.24094	-1.44999	-1.3	1.09040910400808	0.0045271	0.0094258	0.021047
Trial1	1	1	blindfold	clockwise	practice	Guided	1	-0.5	-0.5	36.86751	0.24094	-1.45	-1.3	1.09040910400808	-0.012436	-0.0075035	-0.004723
Trial1	1	1	blindfold	clockwise	practice	Guided	1	-0.5	-0.5	36.88751	0.24094	-1.45	-1.3	1.09040910400808	-0.007435	0.017886	-0.021369
Trial1	1	1	blindfold	clockwise	practice	Guided	1	-0.5	-0.5	36.90752	0.24093	-1.45	-1.3	1.09040230986591	-0.017011	-0.011739	-0.00067463
Trial1	1	1	blindfold	clockwise	practice	Guided	1	-0.5	-0.5	36.92752	0.24093	-1.45	-1.3	1.09040230986591	-0.025764	0.017881	-0.0051656
Trial1	1	1	blindfold	clockwise	practice	Guided	1	-0.5	-0.5	36.94751	0.24093	-1.45	-1.3	1.09040230986591	-0.0044837	-0.0075124	0.024943
Trial1	1	1	blindfold	clockwise	practice	Guided	1	-0.5	-0.5	36.96751	0.24093	-1.45	-1.3	1.09040230986591	-0.021995	0.02634	0.025232
Trial1	1	1	blindfold	clockwise	practice	Guided	1	-0.5	-0.5	36.98752	0.24092	-1.45	-1.3	1.09039551577309	-0.016581	0.030568	-0.013278
Trial1	1	1	blindfold	clockwise	practice	Guided	1	-0.5	-0.5	37.00751	0.24092	-1.45	-1.3	1.09039551577309	-0.035329	0.0051755	0.015523
Trial1	1	1	blindfold	clockwise	practice	Guided	1	-0.5	-0.5	37.02751	0.24091	-1.45	-1.3	1.09038871160441	-0.052832	-0.0075253	0.0065423
Trial1	1	1	blindfold	clockwise	practice	Guided	1	-0.5	-0.5	37.04752	0.24091	-1.45	-1.3	1.09038871160441	0.013476	0.013633	0.016245
Trial1	1	1	blindfold	clockwise	practice	Guided	1	-0.5	-0.5	37.06752	0.24091	-1.45	-1.3	1.09038871160441	-0.022239	0.0093971	0.024348
Trial1	1	1	blindfold	clockwise	practice	Guided	1	-0.5	-0.5	37.08751	0.24091	-1.45	-1.3	1.09038871160441	-0.039476	0.030553	0.0069714
Trial1	1	1	blindfold	clockwise	practice	Guided	1	-0.5	-0.5	37.10751	0.24091	-1.44999	-1.3	1.09038871160441	-0.026541	0.026317	0.0033536
Trial1	1	1	blindfold	clockwise	practice	Guided	1	-0.5	-0.5	37.12752	0.2409	-1.45	-1.3	1.09038191761037	-0.030567	-0.0075423	0.024485
Trial1	1	1	blindfold	clockwise	practice	Guided	1	-0.5	-0.5	37.14752	0.2409	-1.45	-1.3	1.09038191761037	-0.016945	0.022078	-0.00070258
Trial1	1	1	blindfold	clockwise	practice	Guided	1	-0.5	-0.5	37.16751	0.2409	-1.44999	-1.3	1.09038191761037	-0.014004	0.026305	0.045617
Trial1	1	1	blindfold	clockwise	practice	Guided	1	-0.5	-0.5	37.18752	0.24089	-1.44999	-1.3	1.09037512366569	-0.013039	-0.0033203	0.016231
Trial1	1	1	blindfold	clockwise	practice	Guided	1	-0.5	-0.5	37.20752	0.24089	-1.45	-1.3	1.09037512366569	-0.013311	-0.0033205	0.024624
Trial1	1	1	blindfold	clockwise	practice	Guided	1	-0.5	-0.5	37.22751	0.24089	-1.45	-1.3	1.09037512366569	-0.01303	0.026296	0.016222
Trial1	1	1	blindfold	clockwise	practice	Guided	1	-0.5	-0.5	37.24751	0.24089	-1.45	-1.3	1.09037512366569	-0.034991	0.00090207	0.0070941
Trial1	1	1	blindfold	clockwise	practice	Guided	1	-0.5	-0.5	37.26752	0.24089	-1.45	-1.3	1.09037512366569	-0.0052271	0.00089953	0.050088
Trial1	1	1	blindfold	clockwise	practice	Guided	1	-0.5	-0.5	37.28752	0.24089	-1.45	-1.3	1.09037512366569	-0.074875	0.013593	0.0015808
Trial1	1	1	blindfold	clockwise	practice	Guided	1	-0.5	-0.5	37.30751	0.24088	-1.45	-1.3	1.09036833989535	-0.022323	0.017821	0.028513
Trial1	1	1	blindfold	clockwise	practice	Guided	1	-0.5	-0.5	37.32751	0.24088	-1.44999	-1.29999	1.09036099298299	-0.0047969	0.0051188	0.037486
Trial1	1	1	blindfold	clockwise	practice	Guided	1	-0.5	-0.5	37.34752	0.24088	-1.44999	-1.3	1.09036833989535	-0.017171	0.0051152	0.011859
Trial1	1	1	blindfold	clockwise	practice	Guided	1	-0.5	-0.5	37.36751	0.24087	-1.44999	-1.3	1.09036153592439	-0.01327	-0.0033504	0.024596
Trial1	1	1	blindfold	clockwise	practice	Guided	1	-0.5	-0.5	37.38751	0.24087	-1.45	-1.3	1.09036153592439	-0.021201	-0.024511	-0.0050827
Trial1	1	1	blindfold	clockwise	practice	Guided	1	-0.5	-0.5	37.40752	0.24087	-1.45	-1.3	1.09036153592439	-0.016886	0.00087735	-0.00074081
Trial1	1	1	blindfold	clockwise	practice	Guided	1	-0.5	-0.5	37.42752	0.24086	-1.45	-1.3	1.09035474212777	-0.004356	-0.0033579	0.024881
Trial1	1	1	blindfold	clockwise	practice	Guided	1	-0.5	-0.5	37.44751	0.24086	-1.45	-1.3	1.09035474212777	-0.030212	0.043188	-0.0011846
Trial1	1	1	blindfold	clockwise	practice	Guided	1	-0.5	-0.5	37.46751	0.24086	-1.44999	-1.3	1.09035474212777	-0.021448	0.009329	0.0033029
Trial1	1	1	blindfold	clockwise	practice	Guided	1	-0.5	-0.5	37.48752	0.24086	-1.44999	-1.3	1.09035474212777	-0.0086522	0.026251	0.020529
Trial1	1	1	blindfold	clockwise	practice	Guided	1	-0.5	-0.5	37.50751	0.24085	-1.44999	-1.3	1.09034794838052	-0.011035	0.043175	-0.042586
Trial1	1	1	blindfold	clockwise	practice	Guided	1	-0.5	-0.5	37.52751	0.24085	-1.45	-1.3	1.09034794838052	-0.017673	0.01778	0.020087
Trial1	1	1	blindfold	clockwise	practice	Guided	1	-0.5	-0.5	37.54752	0.24085	-1.44999	-1.3	1.09034794838052	-0.01616	0.02624	-0.021748
Trial1	1	1	blindfold	clockwise	practice	Guided	1	-0.5	-0.5	37.56752	0.24085	-1.44999	-1.3	1.09034794838052	-0.016979	0.0093077	0.0034358
Trial1	1	1	blindfold	clockwise	practice	Guided	1	-0.5	-0.5	37.58751	0.24085	-1.44999	-1.3	1.09034794838052	0.0051267	0.017769	0.0083582
Trial1	1	1	blindfold	clockwise	practice	Guided	1	-0.5	-0.5	37.60751	0.24084	-1.44999	-1.3	1.09034115468262	-0.035034	0.013534	0.011243
Trial1	1	1	blindfold	clockwise	practice	Guided	1	-0.5	-0.5	37.62752	0.24084	-1.44999	-1.3	1.09034115468262	-0.038238	0.00083146	-0.026685
Trial1	1	1	blindfold	clockwise	practice	Guided	1	-0.5	-0.5	37.64752	0.24084	-1.44999	-1.3	1.09034115468262	-0.044469	0.013522	0.027737
Trial1	1	1	blindfold	clockwise	practice	Guided	1	-0.5	-0.5	37.66751	0.24084	-1.44999	-1.3	1.09034115468262	-0.0081946	0.013518	-0.0015041
Trial1	1	1	blindfold	clockwise	practice	Guided	1	-0.5	-0.5	37.68752	0.24083	-1.44999	-1.3	1.09033436103409	-0.0087394	0.0050521	0.024699
Trial1	1	1	blindfold	clockwise	practice	Guided	1	-0.5	-0.5	37.70752	0.24083	-1.44999	-1.3	1.09033436103409	-0.013182	0.021976	0.0328
Trial1	1	1	blindfold	clockwise	practice	Guided	1	-0.5	-0.5	37.72751	0.24083	-1.44999	-1.3	1.09033436103409	-0.0035938	0.01774	0.0038473
Trial1	1	1	blindfold	clockwise	practice	Guided	1	-0.5	-0.5	37.74751	0.24083	-1.45	-1.3	1.09033436103409	-0.01762	0.026202	0.024397
Trial1	1	1	blindfold	clockwise	practice	Guided	1	-0.5	-0.5	37.76752	0.24082	-1.45	-1.3	1.09032755731036	0.018376	0.0092719	0.012967
Trial1	1	1	blindfold	clockwise	practice	Guided	1	-0.5	-0.5	37.78752	0.24082	-1.45	-1.3	1.09032755731036	-0.012477	-0.0034256	0.0035489
Trial1	1	1	blindfold	clockwise	practice	Guided	1	-0.5	-0.5	37.80751	0.24082	-1.45	-1.3	1.09032755731036	-0.017055	0.009268	0.0075981
Trial1	1	1	blindfold	clockwise	practice	Guided	1	-0.5	-0.5	37.82751	0.24081	-1.45	-1.3	1.09032076376062	-0.039284	0.0092631	0.015408
Trial1	1	1	blindfold	clockwise	practice	Guided	1	-0.5	-0.5	37.84752	0.24081	-1.45	-1.3	1.09032076376062	0.0054703	-0.011898	-7.4962E-05
Trial1	1	1	blindfold	clockwise	practice	Guided	1	-0.5	-0.5	37.86751	0.24081	-1.45	-1.3	1.09032076376062	0.023263	-0.020364	0.00050554
Trial1	1	1	blindfold	clockwise	practice	Guided	1	-0.5	-0.5	37.88751	0.24081	-1.45	-1.3	1.09032076376062	-0.013004	0.026184	0.020328
Trial1	1	1	blindfold	clockwise	practice	Guided	1	-0.5	-0.5	37.90752	0.24081	-1.45	-1.3	1.09032076376062	-0.026891	0.026184	0.036679
Trial1	1	1	blindfold	clockwise	practice	Guided	1	-0.5	-0.5	37.92752	0.2408	-1.45	-1.3	1.09031398038465	-0.017026	0.021947	0.020173
Trial1	1	1	blindfold	clockwise	practice	Guided	1	-0.5	-0.5	37.94751	0.2408	-1.45	-1.3	1.09031398038465	-0.013123	0.013481	0.02813
Trial1	1	1	blindfold	clockwise	practice	Guided	1	-0.5	-0.5	37.96751	0.2408	-1.45	-1.3	1.09031398038465	-0.031871	0.0050152	0.053316
Trial1	1	1	blindfold	clockwise	practice	Guided	1	-0.5	-0.5	37.98752	0.2408	-1.45	-1.3	1.09031398038465	-0.052867	0.026171	0.014806
Trial1	1	1	blindfold	clockwise	practice	Guided	1	-0.5	-0.5	38.00751	0.24079	-1.45	-1.3	1.09030718693357	-0.022278	-0.0076865	0.032613
Trial1	1	1	blindfold	clockwise	practice	Guided	1	-0.5	-0.5	38.02751	0.24079	-1.44999	-1.3	1.09030718693357	-0.034651	0.013465	0.0027879
Trial1	1	1	blindfold	clockwise	practice	Guided	1	-0.5	-0.5	38.04752	0.24079	-1.44999	-1.3	1.09030718693357	-0.038681	-0.0076959	-0.0099523
Trial1	1	1	blindfold	clockwise	practice	Guided	1	-0.5	-0.5	38.06752	0.24078	-1.44999	-1.3	1.09030038340759	0.0045641	0.01346	0.029282
Trial1	1	1	blindfold	clockwise	practice	Guided	1	-0.5	-0.5	38.08751	0.24078	-1.44999	-1.3	1.09030038340759	-0.025741	0.02192	0.0030736
Trial1	1	1	blindfold	clockwise	practice	Guided	1	-0.5	-0.5	38.10751	0.24078	-1.45	-1.3	1.09030038340759	-0.066451	0.021918	0.022748
Trial1	1	1	blindfold	clockwise	practice	Guided	1	-0.5	-0.5	38.12752	0.24078	-1.44999	-1.3	1.09030038340759	-0.034761	0.0092169	0.0069724
Trial1	1	1	blindfold	clockwise	practice	Guided	1	-0.5	-0.5	38.14752	0.24077	-1.45	-1.3	1.09029359005531	-0.030582	0.0049836	0.015511
Trial1	1	1	blindfold	clockwise	practice	Guided	1	-0.5	-0.5	38.16751	0.24077	-1.45	-1.3	1.09029359005531	-0.03906	-0.0034823	0.0026229
Trial1	1	1	blindfold	clockwise	practice	Guided	1	-0.5	-0.5	38.18752	0.24077	-1.45	-1.3	1.09029359005531	-0.030024	0.013443	-0.0012843
Trial1	1	1	blindfold	clockwise	practice	Guided	1	-0.5	-0.5	38.20752	0.24077	-1.45	-1.29999	1.09028624263925	-0.0040219	0.03037	0.020577
Trial1	1	1	blindfold	clockwise	practice	Guided	1	-0.5	-0.5	38.22751	0.24076	-1.45	-1.29999	1.09027944929055	0.036151	0.0219	0.017681
Trial1	1	1	blindfold	clockwise	practice	Guided	1	-0.5	-0.5	38.24751	0.24076	-1.45	-1.29999	1.09027944929055	-0.0085958	-0.02042	0.024617
Trial1	1	1	blindfold	clockwise	practice	Guided	1	-0.5	-0.5	38.26752	0.24076	-1.45	-1.3	1.09028679675239	-0.0041469	0.026127	0.024759
Trial1	1	1	blindfold	clockwise	practice	Guided	1	-0.5	-0.5	38.28752	0.24076	-1.45	-1.3	1.09028679675239	-0.0088664	0.01343	0.033007
Trial1	1	1	blindfold	clockwise	practice	Guided	1	-0.5	-0.5	38.30751	0.24076	-1.45	-1.3	1.09028679675239	-0.022206	0.0049631	0.032568
Trial1	1	1	blindfold	clockwise	practice	Guided	1	-0.5	-0.5	38.32751	0.24075	-1.45	-1.3	1.09028000349885	-0.034441	0.00072929	-0.0014521
Trial1	1	1	blindfold	clockwise	practice	Guided	1	-0.5	-0.5	38.34752	0.24075	-1.45	-1.3	1.09028000349885	-0.013296	-0.016199	0.032855
Trial1	1	1	blindfold	clockwise	practice	Guided	1	-0.5	-0.5	38.36751	0.24075	-1.45	-1.3	1.09028000349885	-0.020811	0.00919	-0.0094139
Trial1	1	1	blindfold	clockwise	practice	Guided	1	-0.5	-0.5	38.38751	0.24074	-1.45	-1.3	1.09027321029467	-0.0045263	0.017652	0.037343
Trial1	1	1	blindfold	clockwise	practice	Guided	1	-0.5	-0.5	38.40752	0.24074	-1.45	-1.3	1.09027321029467	-0.039831	0.0091866	0.02778
Trial1	1	1	blindfold	clockwise	practice	Guided	1	-0.5	-0.5	38.42752	0.24074	-1.45	-1.3	1.09027321029467	-0.020661	0.038802	-0.030699
Trial1	1	1	blindfold	clockwise	practice	Guided	1	-0.5	-0.5	38.44751	0.24074	-1.45	-1.3	1.09027321029467	-0.026613	0.021872	0.03241
Trial1	1	1	blindfold	clockwise	practice	Guided	1	-0.5	-0.5	38.46751	0.24073	-1.45	-1.3	1.09026640701597	0.0056229	0.0091745	-0.00015412
Trial1	1	1	blindfold	clockwise	practice	Guided	1	-0.5	-0.5	38.48752	0.24073	-1.45	-1.3	1.09026640701597	-0.0038166	0.038794	0.016346
Trial1	1	1	blindfold	clockwise	practice	Guided	1	-0.5	-0.5	38.50751	0.24073	-1.44999	-1.3	1.09026640701597	0.014666	-0.011991	-0.0040641
Trial1	1	1	blindfold	clockwise	practice	Guided	1	-0.5	-0.5	38.52751	0.24072	-1.44999	-1.3	1.09025962403443	-0.02563	0.030321	0.0030179
Trial1	1	1	blindfold	clockwise	practice	Guided	1	-0.5	-0.5	38.54752	0.24072	-1.44999	-1.3	1.09025962403443	0.018302	-0.0035363	0.021263
Trial1	1	1	blindfold	clockwise	practice	Guided	1	-0.5	-0.5	38.56752	0.24072	-1.45	-1.3	1.09025962403443	-0.021448	0.0091572	0.015754
Trial1	1	1	blindfold	clockwise	practice	Guided	1	-0.5	-0.5	38.58751	0.24072	-1.44999	-1.3	1.09025962403443	-0.021031	-0.003542	-0.0010403
Trial1	1	1	blindfold	clockwise	practice	Guided	1	-0.5	-0.5	38.60751	0.24071	-1.44999	-1.3	1.09025283097836	-0.012954	-0.01201	0.024437
Trial1	1	1	blindfold	clockwise	practice	Guided	1	-0.5	-0.5	38.62752	0.24071	-1.44999	-1.3	1.09025283097836	0.0098443	0.013376	0.01257
Trial1	1	1	blindfold	clockwise	practice	Guided	1	-0.5	-0.5	38.64752	0.24071	-1.44999	-1.3	1.09025283097836	0.005265	0.021837	0.036009
Trial1	1	1	blindfold	clockwise	practice	Guided	1	-0.5	-0.5	38.66751	0.2407	-1.45	-1.3	1.09024603797167	-0.025723	0.013371	0.007205
Trial1	1	1	blindfold	clockwise	practice	Guided	1	-0.5	-0.5	38.68752	0.2407	-1.44999	-1.3	1.09024603797167	-0.021546	0.017599	0.015745
Trial1	1	1	blindfold	clockwise	practice	Guided	1	-0.5	-0.5	38.70752	0.2407	-1.44999	-1.3	1.09024603797167	0.010691	-0.016258	-0.016823
Trial1	1	1	blindfold	clockwise	practice	Guided	1	-0.5	-0.5	38.72751	0.24069	-1.45	-1.3	1.09023923489075	0.0061138	0.0048979	0.004308
Trial1	1	1	blindfold	clockwise	practice	Guided	1	-0.5	-0.5	38.74751	0.24069	-1.45	-1.3	1.09023923489075	-0.0031899	-0.0035686	-0.00047303
Trial1	1	1	blindfold	clockwise	practice	Guided	1	-0.5	-0.5	38.76752	0.24069	-1.45	-1.3	1.09023923489075	-0.052246	0.017589	0.0021228
Trial1	1	1	blindfold	clockwise	practice	Guided	1	-0.5	-0.5	38.78752	0.24069	-1.45	-1.3	1.09023923489075	-0.026792	0.00065852	0.040772
Trial1	1	1	blindfold	clockwise	practice	Guided	1	-0.5	-0.5	38.80751	0.24068	-1.45	-1.3	1.09023244198288	-0.0072084	-0.028966	-0.01322
Trial1	1	1	blindfold	clockwise	practice	Guided	1	-0.5	-0.5	38.82751	0.24068	-1.45	-1.3	1.09023244198288	-0.034573	0.04297	0.011088
Trial1	1	1	blindfold	clockwise	practice	Guided	1	-0.5	-0.5	38.84752	0.24068	-1.45	-1.3	1.09023244198288	-0.0077453	0.0091141	0.0035643
Trial1	1	1	blindfold	clockwise	practice	Guided	1	-0.5	-0.5	38.86751	0.24067	-1.45	-1.3	1.09022564912438	-0.05304	-0.0035823	-0.0091759
Trial1	1	1	blindfold	clockwise	practice	Guided	1	-0.5	-0.5	38.88751	0.24067	-1.45	-1.3	1.09022564912438	-0.038866	-0.0078168	0.002541
Trial1	1	1	blindfold	clockwise	practice	Guided	1	-0.5	-0.5	38.90752	0.24067	-1.45	-1.3	1.09022564912438	-0.034551	0.021802	0.021221
Trial1	1	1	blindfold	clockwise	practice	Guided	1	-0.5	-0.5	38.92752	0.24066	-1.45	-1.3	1.09021885631526	-0.034267	0.026029	-0.0015181
Trial1	1	1	blindfold	clockwise	practice	Guided	1	-0.5	-0.5	38.94751	0.24066	-1.44999	-1.3	1.09021885631526	-0.016196	0.0090952	-0.0093331
Trial1	1	1	blindfold	clockwise	practice	Guided	1	-0.5	-0.5	38.96751	0.24066	-1.44999	-1.3	1.09021885631526	0.0010469	0.0090923	0.0080389
Trial1	1	1	blindfold	clockwise	practice	Guided	1	-0.5	-0.5	38.98752	0.24066	-1.44999	-1.3	1.09021885631526	0.018701	-0.0078377	0.012816
Trial1	1	1	blindfold	clockwise	practice	Guided	1	-0.5	-0.5	39.00751	0.24066	-1.45	-1.3	1.09021885631526	-0.024948	0.0090887	-0.013828
Trial1	1	1	blindfold	clockwise	practice	Guided	1	-0.5	-0.5	39.02751	0.24065	-1.45	-1.3	1.09021206355551	0.014816	0.01755	-0.0041266
Trial1	1	1	blindfold	clockwise	practice	Guided	1	-0.5	-0.5	39.04752	0.24065	-1.45	-1.3	1.09021206355551	0.02399	-0.007843	-0.012233
Trial1	1	1	blindfold	clockwise	practice	Guided	1	-0.5	-0.5	39.06752	0.24065	-1.45	-1.3	1.09021206355551	0.00092944	0.013312	0.012224
Trial1	1	1	blindfold	clockwise	practice	Guided	1	-0.5	-0.5	39.08751	0.24065	-1.45	-1.3	1.09021206355551	0.0051066	0.00061362	0.020763
Trial1	1	1	blindfold	clockwise	practice	Guided	1	-0.5	-0.5	39.10751	0.24064	-1.45	-1.3	1.09020528096837	-0.034645	0.026001	0.011056
Trial1	1	1	blindfold	clockwise	practice	Guided	1	-0.5	-0.5	39.12752	0.24064	-1.44999	-1.3	1.09020528096837	-0.030327	0.0133	0.015394
Trial1	1	1	blindfold	clockwise	practice	Guided	1	-0.5	-0.5	39.14752	0.24064	-1.44999	-1.3	1.09020528096837	-0.03853	-0.012094	-0.0058866
Trial1	1	1	blindfold	clockwise	practice	Guided	1	-0.5	-0.5	39.16751	0.24064	-1.45	-1.3	1.09020528096837	0.0012275	0.0048318	0.0038172
Trial1	1	1	blindfold	clockwise	practice	Guided	1	-0.5	-0.5	39.18752	0.24064	-1.45	-1.3	1.09020528096837	0.019157	0.021758	0.00019822
Trial1	1	1	blindfold	clockwise	practice	Guided	1	-0.5	-0.5	39.20752	0.24063	-1.45	-1.3	1.09019847818416	-0.020319	0.042914	-0.017904
Trial1	1	1	blindfold	clockwise	practice	Guided	1	-0.5	-0.5	39.22751	0.24063	-1.45	-1.29999	1.09019113012708	-0.012512	-0.0078734	0.024796
Trial1	1	1	blindfold	clockwise	practice	Guided	1	-0.5	-0.5	39.24751	0.24063	-1.45	-1.3	1.09019847818416	-0.0031988	0.0090519	0.0036567
Trial1	1	1	blindfold	clockwise	practice	Guided	1	-0.5	-0.5	39.26752	0.24063	-1.45	-1.3	1.09019847818416	-0.024888	-0.020574	0.0033634
Trial1	1	1	blindfold	clockwise	practice	Guided	1	-0.5	-0.5	39.28752	0.24062	-1.45	-1.3	1.09019168557255	-0.0030558	-0.020576	-0.00054401
Trial1	1	1	blindfold	clockwise	practice	Guided	1	-0.5	-0.5	39.30751	0.24062	-1.45	-1.3	1.09019168557255	-0.025289	-0.0036511	-0.0012733
Trial1	1	1	blindfold	clockwise	practice	Guided	1	-0.5	-0.5	39.32751	0.24062	-1.45	-1.3	1.09019168557255	-0.0077648	0.0005751	0.0076997
Trial1	1	1	blindfold	clockwise	practice	Guided	1	-0.5	-0.5	39.34752	0.24062	-1.44999	-1.3	1.09019168557255	-0.0040024	0.038657	0.028829
Trial1	1	1	blindfold	clockwise	practice	Guided	1	-0.5	-0.5	39.36751	0.24061	-1.45	-1.3	1.09018489301032	-0.02555	-0.024821	0.0071103
Trial1	1	1	blindfold	clockwise	practice	Guided	1	-0.5	-0.5	39.38751	0.24061	-1.45	-1.3	1.09018489301032	-0.033892	0.034423	-0.0099719
Trial1	1	1	blindfold	clockwise	practice	Guided	1	-0.5	-0.5	39.40752	0.24061	-1.45	-1.29999	1.09017754486168	-0.052776	-0.0036663	0.023028
Trial1	1	1	blindfold	clockwise	practice	Guided	1	-0.5	-0.5	39.42752	0.2406	-1.45	-1.29999	1.09017074218005	0.0014318	0.013258	0.031705
Trial1	1	1	blindfold	clockwise	practice	Guided	1	-0.5	-0.5	39.44751	0.2406	-1.45	-1.3	1.09017809037454	-0.025386	0.013256	0.0029006
Trial1	1	1	blindfold	clockwise	practice	Guided	1	-0.5	-0.5	39.46751	0.2406	-1.45	-1.3	1.09017809037454	-0.029829	0.030181	0.0027532
Trial1	1	1	blindfold	clockwise	practice	Guided	1	-0.5	-0.5	39.48752	0.24059	-1.45	-1.3	1.09017129791115	-0.05651	0.030178	0.0018786
Trial1	1	1	blindfold	clockwise	practice	Guided	1	-0.5	-0.5	39.50751	0.24059	-1.45	-1.3	1.09017129791115	-0.011341	0.038638	-0.0091175
Trial1	1	1	blindfold	clockwise	practice	Guided	1	-0.5	-0.5	39.52751	0.24059	-1.45	-1.3	1.09017129791115	0.02356	0.017476	0.0044901
Trial1	1	1	blindfold	clockwise	practice	Guided	1	-0.5	-0.5	39.54752	0.24058	-1.45	-1.3	1.09016450549715	-0.016053	0.00054799	-0.009416
Trial1	1	1	blindfold	clockwise	practice	Guided	1	-0.5	-0.5	39.56752	0.24058	-1.45	-1.3	1.09016450549715	-0.025765	-0.016383	0.01548
Trial1	1	1	blindfold	clockwise	practice	Guided	1	-0.5	-0.5	39.58751	0.24058	-1.45	-1.3	1.09016450549715	-0.0028378	0.030164	-0.0047822
Trial1	1	1	blindfold	clockwise	practice	Guided	1	-0.5	-0.5	39.60751	0.24058	-1.45	-1.3	1.09016450549715	-0.042861	-0.0036937	-0.0060925
Trial1	1	1	blindfold	clockwise	practice	Guided	1	-0.5	-0.5	39.62752	0.24057	-1.45	-1.3	1.09015772325524	0.0049717	0.021691	0.029086
Trial1	1	1	blindfold	clockwise	practice	Guided	1	-0.5	-0.5	39.64752	0.24057	-1.45	-1.3	1.09015772325524	-0.01589	0.013228	-0.013621
Trial1	1	1	blindfold	clockwise	practice	Guided	1	-0.5	-0.5	39.66751	0.24057	-1.45	-1.3	1.09015772325524	0.050693	0.00053091	-0.0072427
Trial1	1	1	blindfold	clockwise	practice	Guided	1	-0.5	-0.5	39.68752	0.24057	-1.45	-1.3	1.09015772325524	-0.012807	0.034382	0.028501
Trial1	1	1	blindfold	clockwise	practice	Guided	1	-0.5	-0.5	39.70752	0.24056	-1.45	-1.3	1.09015093093992	-0.016288	-0.012171	-0.0010293
Trial1	1	1	blindfold	clockwise	practice	Guided	1	-0.5	-0.5	39.72751	0.24056	-1.44999	-1.3	1.09015093093992	-0.029348	0.0089805	-0.0098665
Trial1	1	1	blindfold	clockwise	practice	Guided	1	-0.5	-0.5	39.74751	0.24056	-1.45	-1.3	1.09015093093992	-0.026133	-0.01218	0.028056
Trial1	1	1	blindfold	clockwise	practice	Guided	1	-0.5	-0.5	39.76752	0.24056	-1.44999	-1.3	1.09015093093992	-0.020993	0.0089757	0.0072083
Trial1	1	1	blindfold	clockwise	practice	Guided	1	-0.5	-0.5	39.78752	0.24055	-1.45	-1.3	1.090144138674	-0.0038848	0.0089736	0.028776
Trial1	1	1	blindfold	clockwise	practice	Guided	1	-0.5	-0.5	39.80751	0.24055	-1.45	-1.3	1.090144138674	-0.02571	0.0089715	0.015452
Trial1	1	1	blindfold	clockwise	practice	Guided	1	-0.5	-0.5	39.82751	0.24055	-1.45	-1.3	1.090144138674	-0.042673	0.034358	0.02775
Trial1	1	1	blindfold	clockwise	practice	Guided	1	-0.5	-0.5	39.84752	0.24055	-1.45	-1.3	1.090144138674	-0.01708	0.021661	0.024132
Trial1	1	1	blindfold	clockwise	practice	Guided	1	-0.5	-0.5	39.86751	0.24055	-1.45	-1.3	1.090144138674	-0.002775	0.042818	-0.0048165
Trial1	1	1	blindfold	clockwise	practice	Guided	1	-0.5	-0.5	39.88751	0.24055	-1.45	-1.3	1.090144138674	0.0051633	0.00049697	0.024855
Trial1	1	1	blindfold	clockwise	practice	Guided	1	-0.5	-0.5	39.90752	0.24054	-1.45	-1.3	1.09013733633497	-0.04793	-0.0037356	0.014712
Trial1	1	1	blindfold	clockwise	practice	Guided	1	-0.5	-0.5	39.92752	0.24054	-1.45	-1.3	1.09013733633497	0.036311	0.025881	0.025865
Trial1	1	1	blindfold	clockwise	practice	Guided	1	-0.5	-0.5	39.94751	0.24054	-1.45	-1.3	1.09013733633497	0.023245	-0.012208	0.017031
Trial1	1	1	blindfold	clockwise	practice	Guided	1	-0.5	-0.5	39.96751	0.24054	-1.45	-1.3	1.09013733633497	-0.025537	0.025875	0.011233
[truncated: 14,463 more rows]
