# Supplementary material for: Assessing kinesthetic proprioceptive function of the upper limb: a novel dynamic movement reproduction task using a robotic arm
Source: PeerJ. 2021 May 3;9:e11301. doi: 10.7717/peerj.11301 (PMC8101453; doi:10.7717/peerj.11301)
Supplement: Supplemental Information 2 [file peerj-09-11301-s002.zip › DMR raw data_Study 2_part 1/HMData_PP017_2019-09-30-14-59-16.txt]

Trial1	1	1	blindfold	counterclockwise	practice	Guided	1	-0.5	-0.5	0	-0.54996	-1.45	-1.3	0.801558436438111	-0.00057763	0.030563	0.015977
Trial1	1	1	blindfold	counterclockwise	practice	Guided	1	-0.5	-0.5	0.006347656	-0.54996	-1.45	-1.3	0.801558436438111	-0.00089593	0.026327	0.00072988
Trial1	1	1	blindfold	counterclockwise	practice	Guided	1	-0.5	-0.5	0.02635193	-0.54996	-1.45	-1.3	0.801558436438111	0.028574	-0.015988	0.026191
Trial1	1	1	blindfold	counterclockwise	practice	Guided	1	-0.5	-0.5	0.0463562	-0.54996	-1.45	-1.3	0.801558436438111	-0.012631	0.017864	0.012456
Trial1	1	1	blindfold	counterclockwise	practice	Guided	1	-0.5	-0.5	0.06634521	-0.54995	-1.45	-1.3	0.801557812367948	0.027936	-0.0032978	0.017813
Trial1	1	1	blindfold	counterclockwise	practice	Guided	1	-0.5	-0.5	0.08634949	-0.54995	-1.45	-1.3	0.801557812367948	0.045368	-0.015988	0.012283
Trial1	1	1	blindfold	counterclockwise	practice	Guided	1	-0.5	-0.5	0.1063538	-0.54995	-1.45	-1.3	0.801557812367948	0.0054312	0.00093915	0.015302
Trial1	1	1	blindfold	counterclockwise	practice	Guided	1	-0.5	-0.5	0.126358	-0.54995	-1.45	-1.3	0.801557812367948	-0.0028108	-0.0075245	0.024347
Trial1	1	1	blindfold	counterclockwise	practice	Guided	1	-0.5	-0.5	0.146347	-0.54995	-1.45	-1.3	0.801557812367948	0.047263	0.0051717	0.037407
Trial1	1	1	blindfold	counterclockwise	practice	Guided	1	-0.5	-0.5	0.1663513	-0.54995	-1.45	-1.3	0.801557812367948	0.026979	0.030559	-0.024746
Trial1	1	1	blindfold	counterclockwise	practice	Guided	1	-0.5	-0.5	0.1863556	-0.54995	-1.45	-1.3	0.801557812367948	0.018421	-0.037147	0.010099
Trial1	1	1	blindfold	counterclockwise	practice	Guided	1	-0.5	-0.5	0.2063599	-0.54995	-1.45	-1.3	0.801557812367948	0.009863	0.013636	0.014958
Trial1	1	1	blindfold	counterclockwise	practice	Guided	1	-0.5	-0.5	0.2263489	-0.54995	-1.45	-1.3	0.801557812367948	-0.022786	0.0093975	-0.0036371
Trial1	1	1	blindfold	counterclockwise	practice	Guided	1	-0.5	-0.5	0.2463531	-0.54995	-1.45	-1.3	0.801557812367948	0.0076393	0.00093546	-0.014362
Trial1	1	1	blindfold	counterclockwise	practice	Guided	1	-0.5	-0.5	0.2663574	-0.54995	-1.45	-1.3	0.801557812367948	-0.034831	0.026323	0.014119
Trial1	1	1	blindfold	counterclockwise	practice	Guided	1	-0.5	-0.5	0.2863464	-0.54995	-1.45	-1.3	0.801557812367948	0.0025721	-0.011765	-0.022404
Trial1	1	1	blindfold	counterclockwise	practice	Guided	1	-0.5	-0.5	0.3063507	-0.54995	-1.45	-1.3	0.801557812367948	0.0089052	0.00093486	0.0023881
Trial1	1	1	blindfold	counterclockwise	practice	Guided	1	-0.5	-0.5	0.326355	-0.54994	-1.45	-1.3	0.801557188422396	0.013971	-0.037155	0.010425
Trial1	1	1	blindfold	counterclockwise	practice	Guided	1	-0.5	-0.5	0.3463593	-0.54994	-1.45	-1.3	0.801557188422396	-0.031985	-0.01176	-0.0071604
Trial1	1	1	blindfold	counterclockwise	practice	Guided	1	-0.5	-0.5	0.3663483	-0.54994	-1.45	-1.3	0.801557188422396	2.2277E-05	0.030554	0.0030537
Trial1	1	1	blindfold	counterclockwise	practice	Guided	1	-0.5	-0.5	0.3863525	-0.54994	-1.45	-1.3	0.801557188422396	0.017769	-0.020229	0.0017106
Trial1	1	1	blindfold	counterclockwise	practice	Guided	1	-0.5	-0.5	0.4063568	-0.54994	-1.45	-1.3	0.801557188422396	0.032346	-0.028689	0.017456
Trial1	1	1	blindfold	counterclockwise	practice	Guided	1	-0.5	-0.5	0.4263458	-0.54994	-1.45	-1.3	0.801557188422396	-0.0047388	0.0093915	-0.00080373
Trial1	1	1	blindfold	counterclockwise	practice	Guided	1	-0.5	-0.5	0.4463501	-0.54994	-1.45	-1.3	0.801557188422396	-0.021222	-0.015997	0.02114
Trial1	1	1	blindfold	counterclockwise	practice	Guided	1	-0.5	-0.5	0.4663544	-0.54994	-1.45	-1.3	0.801557188422396	0.01396	0.0051622	0.010415
Trial1	1	1	blindfold	counterclockwise	practice	Guided	1	-0.5	-0.5	0.4863586	-0.54994	-1.45	-1.3	0.801557188422396	-0.034852	0.017855	0.014104
Trial1	1	1	blindfold	counterclockwise	practice	Guided	1	-0.5	-0.5	0.5063477	-0.54994	-1.45	-1.3	0.801557188422396	0.013324	-0.020229	0.0020366
Trial1	1	1	blindfold	counterclockwise	practice	Guided	1	-0.5	-0.5	0.5263519	-0.54993	-1.45	-1.3	0.801556564601454	-0.025668	0.013623	0.017618
Trial1	1	1	blindfold	counterclockwise	practice	Guided	1	-0.5	-0.5	0.5463562	-0.54993	-1.45	-1.3	0.801556564601454	0.00095552	-0.015998	0.015605
Trial1	1	1	blindfold	counterclockwise	practice	Guided	1	-0.5	-0.5	0.5663452	-0.54993	-1.45	-1.3	0.801556564601454	0.046278	0.017856	0.024816
Trial1	1	1	blindfold	counterclockwise	practice	Guided	1	-0.5	-0.5	0.5863495	-0.54993	-1.45	-1.3	0.801556564601454	0.0088783	0.00092557	0.0023695
Trial1	1	1	blindfold	counterclockwise	practice	Guided	1	-0.5	-0.5	0.6063538	-0.54993	-1.45	-1.3	0.801556564601454	-0.036448	-0.024462	0.052126
Trial1	1	1	blindfold	counterclockwise	practice	Guided	1	-0.5	-0.5	0.626358	-0.54993	-1.45	-1.3	0.801556564601454	0.016164	0.030551	0.039723
Trial1	1	1	blindfold	counterclockwise	practice	Guided	1	-0.5	-0.5	0.646347	-0.54993	-1.45	-1.3	0.801556564601454	0.074804	0.013623	-0.011043
Trial1	1	1	blindfold	counterclockwise	practice	Guided	1	-0.5	-0.5	0.6663513	-0.54993	-1.45	-1.3	0.801556564601454	0.0072928	-0.0033022	-0.018576
Trial1	1	1	blindfold	counterclockwise	practice	Guided	1	-0.5	-0.5	0.6863556	-0.54993	-1.45	-1.3	0.801556564601454	-0.004438	0.043245	0.0033689
Trial1	1	1	blindfold	counterclockwise	practice	Guided	1	-0.5	-0.5	0.7063599	-0.54993	-1.45	-1.3	0.801556564601454	0.028523	-0.0033052	0.026148
Trial1	1	1	blindfold	counterclockwise	practice	Guided	1	-0.5	-0.5	0.7263489	-0.54993	-1.45	-1.3	0.801556564601454	0.0044333	-0.0075361	0.0026954
Trial1	1	1	blindfold	counterclockwise	practice	Guided	1	-0.5	-0.5	0.7463531	-0.54993	-1.45	-1.3	0.801556564601454	0.031371	-0.01177	0.0048712
Trial1	1	1	blindfold	counterclockwise	practice	Guided	1	-0.5	-0.5	0.7663574	-0.54992	-1.45	-1.3	0.801555944617232	0.019642	-0.03716	0.026816
Trial1	1	1	blindfold	counterclockwise	practice	Guided	1	-0.5	-0.5	0.7863464	-0.54992	-1.45	-1.3	0.801555944617232	0.0037946	0.047475	-0.0056845
Trial1	1	1	blindfold	counterclockwise	practice	Guided	1	-0.5	-0.5	0.8063507	-0.54992	-1.45	-1.3	0.801555944617232	0.0085473	-0.016005	-0.0018322
Trial1	1	1	blindfold	counterclockwise	practice	Guided	1	-0.5	-0.5	0.826355	-0.54992	-1.45	-1.3	0.801555944617232	0.0094987	0.017853	0.010732
Trial1	1	1	blindfold	counterclockwise	practice	Guided	1	-0.5	-0.5	0.8463593	-0.54992	-1.45	-1.3	0.801555944617232	0.025984	0.013616	-0.0073641
Trial1	1	1	blindfold	counterclockwise	practice	Guided	1	-0.5	-0.5	0.8663483	-0.54992	-1.45	-1.3	0.801555944617232	-0.0038146	-0.0075396	0.011737
Trial1	1	1	blindfold	counterclockwise	practice	Guided	1	-0.5	-0.5	0.8863525	-0.54992	-1.45	-1.3	0.801555944617232	0.046261	0.017852	0.024797
Trial1	1	1	blindfold	counterclockwise	practice	Guided	1	-0.5	-0.5	0.9063568	-0.54992	-1.45	-1.3	0.801555944617232	0.020588	-0.0075433	-0.019597
Trial1	1	1	blindfold	counterclockwise	practice	Guided	1	-0.5	-0.5	0.9263458	-0.54992	-1.45	-1.3	0.801555944617232	0.014245	0.026316	0.014579
Trial1	1	1	blindfold	counterclockwise	practice	Guided	1	-0.5	-0.5	0.9463501	-0.54992	-1.45	-1.3	0.801555944617232	0.0041018	0.0093847	-0.0015064
Trial1	1	1	blindfold	counterclockwise	practice	Guided	1	-0.5	-0.5	0.9663544	-0.54992	-1.45	-1.3	0.801555944617232	0.025016	0.013616	0.039366
Trial1	1	1	blindfold	counterclockwise	practice	Guided	1	-0.5	-0.5	0.9863586	-0.54992	-1.45	-1.3	0.801555944617232	-0.011117	0.013619	0.01323
Trial1	1	1	blindfold	counterclockwise	practice	Guided	1	-0.5	-0.5	1.006348	-0.54992	-1.45	-1.3	0.801555944617232	-0.022209	-0.024468	0.004689
Trial1	1	1	blindfold	counterclockwise	practice	Guided	1	-0.5	-0.5	1.026352	-0.54991	-1.45	-1.3	0.801555321044771	-0.017777	-0.0075415	0.0043505
Trial1	1	1	blindfold	counterclockwise	practice	Guided	1	-0.5	-0.5	1.046356	-0.54991	-1.45	-1.3	0.801555321044771	-0.0063658	0.0051512	-0.021785
Trial1	1	1	blindfold	counterclockwise	practice	Guided	1	-0.5	-0.5	1.066345	-0.54991	-1.45	-1.3	0.801555321044771	-0.045671	0.0093823	-0.01039
Trial1	1	1	blindfold	counterclockwise	practice	Guided	1	-0.5	-0.5	1.086349	-0.54991	-1.45	-1.3	0.801555321044771	-0.012395	-0.0075429	0.01658
Trial1	1	1	blindfold	counterclockwise	practice	Guided	1	-0.5	-0.5	1.106354	-0.54991	-1.45	-1.3	0.801555321044771	0.025325	0.030541	-0.015756
Trial1	1	1	blindfold	counterclockwise	practice	Guided	1	-0.5	-0.5	1.126358	-0.54991	-1.45	-1.3	0.801555321044771	-0.024443	0.0093842	0.034335
Trial1	1	1	blindfold	counterclockwise	practice	Guided	1	-0.5	-0.5	1.146347	-0.54991	-1.45	-1.3	0.801555321044771	-0.0044722	0.0093833	0.003341
Trial1	1	1	blindfold	counterclockwise	practice	Guided	1	-0.5	-0.5	1.166351	-0.54991	-1.45	-1.3	0.801555321044771	-0.015247	0.013613	-0.021118
Trial1	1	1	blindfold	counterclockwise	practice	Guided	1	-0.5	-0.5	1.186356	-0.54991	-1.45	-1.3	0.801555321044771	0.050989	-0.041399	0.02863
Trial1	1	1	blindfold	counterclockwise	practice	Guided	1	-0.5	-0.5	1.20636	-0.54991	-1.45	-1.3	0.801555321044771	0.051623	-0.011776	-0.021963
Trial1	1	1	blindfold	counterclockwise	practice	Guided	1	-0.5	-0.5	1.226349	-0.5499	-1.45	-1.3	0.801554697596921	0.022141	-0.007546	-0.011911
Trial1	1	1	blindfold	counterclockwise	practice	Guided	1	-0.5	-0.5	1.246353	-0.5499	-1.45	-1.3	0.801554697596921	0.017386	0.034772	-0.0025298
Trial1	1	1	blindfold	counterclockwise	practice	Guided	1	-0.5	-0.5	1.266357	-0.5499	-1.45	-1.3	0.801554697596921	-0.011136	0.0093786	-0.025647
Trial1	1	1	blindfold	counterclockwise	practice	Guided	1	-0.5	-0.5	1.286346	-0.5499	-1.45	-1.3	0.801554697596921	0.042103	0.01361	0.029296
Trial1	1	1	blindfold	counterclockwise	practice	Guided	1	-0.5	-0.5	1.306351	-0.5499	-1.45	-1.3	0.801554697596921	0.0097772	0.01361	0.014891
Trial1	1	1	blindfold	counterclockwise	practice	Guided	1	-0.5	-0.5	1.326355	-0.5499	-1.45	-1.3	0.801554697596921	0.017381	-0.024476	-0.0025324
Trial1	1	1	blindfold	counterclockwise	practice	Guided	1	-0.5	-0.5	1.346359	-0.5499	-1.45	-1.3	0.801554697596921	0.018012	-0.024474	0.0058442
Trial1	1	1	blindfold	counterclockwise	practice	Guided	1	-0.5	-0.5	1.366348	-0.5499	-1.45	-1.3	0.801554697596921	0.025305	0.0093797	-0.015768
Trial1	1	1	blindfold	counterclockwise	practice	Guided	1	-0.5	-0.5	1.386353	-0.5499	-1.45	-1.3	0.801554697596921	0.0050169	0.026306	0.011034
Trial1	1	1	blindfold	counterclockwise	practice	Guided	1	-0.5	-0.5	1.406357	-0.5499	-1.45	-1.3	0.801554697596921	-0.0013236	-0.016011	-0.01376
Trial1	1	1	blindfold	counterclockwise	practice	Guided	1	-0.5	-0.5	1.426346	-0.5499	-1.45	-1.3	0.801554697596921	-0.035241	-0.011782	0.0098624
Trial1	1	1	blindfold	counterclockwise	practice	Guided	1	-0.5	-0.5	1.44635	-0.5499	-1.45	-1.3	0.801554697596921	0.0005736	-0.016015	0.011368
Trial1	1	1	blindfold	counterclockwise	practice	Guided	1	-0.5	-0.5	1.466354	-0.5499	-1.45	-1.3	0.801554697596921	-0.011466	0.030537	-0.029844
Trial1	1	1	blindfold	counterclockwise	practice	Guided	1	-0.5	-0.5	1.486359	-0.5499	-1.45	-1.3	0.801554697596921	0.0088162	0.0051448	0.002319
Trial1	1	1	blindfold	counterclockwise	practice	Guided	1	-0.5	-0.5	1.506348	-0.5499	-1.45	-1.3	0.801554697596921	0.0015238	0.013608	0.02393
Trial1	1	1	blindfold	counterclockwise	practice	Guided	1	-0.5	-0.5	1.526352	-0.54989	-1.45	-1.3	0.801554074273683	-0.013692	0.0051405	-0.00019603
Trial1	1	1	blindfold	counterclockwise	practice	Guided	1	-0.5	-0.5	1.546356	-0.54989	-1.45	-1.3	0.801554074273683	0.023073	0.0093724	0.023925
Trial1	1	1	blindfold	counterclockwise	practice	Guided	1	-0.5	-0.5	1.566345	-0.54989	-1.45	-1.3	0.801554074273683	-0.021619	0.030531	0.013034
Trial1	1	1	blindfold	counterclockwise	practice	Guided	1	-0.5	-0.5	1.586349	-0.54989	-1.45	-1.3	0.801554074273683	0.058885	0.00090562	0.015372
Trial1	1	1	blindfold	counterclockwise	practice	Guided	1	-0.5	-0.5	1.606354	-0.54989	-1.45	-1.3	0.801554074273683	-0.044126	0.00090325	0.010522
Trial1	1	1	blindfold	counterclockwise	practice	Guided	1	-0.5	-0.5	1.626358	-0.54989	-1.45	-1.3	0.801554074273683	0.021799	0.013598	-0.0028893
Trial1	1	1	blindfold	counterclockwise	practice	Guided	1	-0.5	-0.5	1.646347	-0.54989	-1.45	-1.3	0.801554074273683	-0.0038761	-0.0033287	0.011687
Trial1	1	1	blindfold	counterclockwise	practice	Guided	1	-0.5	-0.5	1.666351	-0.54989	-1.45	-1.3	0.801554074273683	0.024014	0.0051363	0.026425
Trial1	1	1	blindfold	counterclockwise	practice	Guided	1	-0.5	-0.5	1.686356	-0.54989	-1.45	-1.3	0.801554074273683	0.017041	0.017831	-0.0067448
Trial1	1	1	blindfold	counterclockwise	practice	Guided	1	-0.5	-0.5	1.70636	-0.54988	-1.45	-1.3	0.801553454784204	0.018619	-0.0033304	0.019389
Trial1	1	1	blindfold	counterclockwise	practice	Guided	1	-0.5	-0.5	1.726349	-0.54988	-1.45	-1.3	0.801553454784204	-0.030826	0.043221	0.0095055
Trial1	1	1	blindfold	counterclockwise	practice	Guided	1	-0.5	-0.5	1.746353	-0.54988	-1.45	-1.3	0.801553454784204	0.0011807	0.0093641	0.01972
Trial1	1	1	blindfold	counterclockwise	practice	Guided	1	-0.5	-0.5	1.766357	-0.54988	-1.45	-1.3	0.801553454784204	0.011959	-0.020257	-0.014792
Trial1	1	1	blindfold	counterclockwise	practice	Guided	1	-0.5	-0.5	1.786346	-0.54988	-1.45	-1.3	0.801553454784204	-0.019105	0.0093674	-0.012446
Trial1	1	1	blindfold	counterclockwise	practice	Guided	1	-0.5	-0.5	1.806351	-0.54988	-1.45	-1.3	0.801553454784204	0.0091027	0.01783	0.0064823
Trial1	1	1	blindfold	counterclockwise	practice	Guided	1	-0.5	-0.5	1.826355	-0.54988	-1.45	-1.3	0.801553454784204	0.031286	0.00090164	0.0048012
Trial1	1	1	blindfold	counterclockwise	practice	Guided	1	-0.5	-0.5	1.846359	-0.54988	-1.45	-1.3	0.801553454784204	0.036353	-0.0033314	0.012841
Trial1	1	1	blindfold	counterclockwise	practice	Guided	1	-0.5	-0.5	1.866348	-0.54988	-1.45	-1.3	0.801553454784204	0.035086	0.00089956	-0.0050837
Trial1	1	1	blindfold	counterclockwise	practice	Guided	1	-0.5	-0.5	1.886353	-0.54987	-1.45	-1.3	0.801552831709448	0.02621	0.00090005	-0.0032453
Trial1	1	1	blindfold	counterclockwise	practice	Guided	1	-0.5	-0.5	1.906357	-0.54987	-1.45	-1.3	0.801552831709448	0.01448	-0.024492	0.0187
Trial1	1	1	blindfold	counterclockwise	practice	Guided	1	-0.5	-0.5	1.926346	-0.54987	-1.45	-1.3	0.801552831709448	-0.040357	-0.016028	0.0017817
Trial1	1	1	blindfold	counterclockwise	practice	Guided	1	-0.5	-0.5	1.94635	-0.54987	-1.45	-1.3	0.801552831709448	0.010676	-0.0033352	-0.03156
Trial1	1	1	blindfold	counterclockwise	practice	Guided	1	-0.5	-0.5	1.966354	-0.54987	-1.45	-1.3	0.801552831709448	0.018594	-0.0033348	0.014172
Trial1	1	1	blindfold	counterclockwise	practice	Guided	1	-0.5	-0.5	1.986359	-0.54987	-1.45	-1.3	0.801552831709448	-0.0026437	-0.011796	0.028412
Trial1	1	1	blindfold	counterclockwise	practice	Guided	1	-0.5	-0.5	2.006348	-0.54987	-1.45	-1.3	0.801552831709448	-0.0070843	-0.0075649	0.028745
Trial1	1	1	blindfold	counterclockwise	practice	Guided	1	-0.5	-0.5	2.026352	-0.54987	-1.45	-1.3	0.801552831709448	0.004644	-0.032957	-0.0059299
Trial1	1	1	blindfold	counterclockwise	practice	Guided	1	-0.5	-0.5	2.046356	-0.54987	-1.45	-1.3	0.801552831709448	0.017954	-0.0118	0.0057897
Trial1	1	1	blindfold	counterclockwise	practice	Guided	1	-0.5	-0.5	2.066345	-0.54987	-1.45	-1.3	0.801552831709448	0.03253	0.013589	0.021532
Trial1	1	1	blindfold	counterclockwise	practice	Guided	1	-0.5	-0.5	2.086349	-0.54986	-1.45	-1.3	0.801552208759305	-0.000116	0.030517	0.002939
Trial1	1	1	blindfold	counterclockwise	practice	Guided	1	-0.5	-0.5	2.106354	-0.54986	-1.45	-1.3	0.801552208759305	0.0040037	0.013589	-0.0015868
Trial1	1	1	blindfold	counterclockwise	practice	Guided	1	-0.5	-0.5	2.126358	-0.54986	-1.45	-1.3	0.801552208759305	0.001459	0.00089254	0.023871
Trial1	1	1	blindfold	counterclockwise	practice	Guided	1	-0.5	-0.5	2.146347	-0.54986	-1.45	-1.3	0.801552208759305	0.048371	0.00089215	-0.0071235
Trial1	1	1	blindfold	counterclockwise	practice	Guided	1	-0.5	-0.5	2.166351	-0.54986	-1.45	-1.3	0.801552208759305	0.0058946	0.00089257	0.023534
Trial1	1	1	blindfold	counterclockwise	practice	Guided	1	-0.5	-0.5	2.186356	-0.54986	-1.45	-1.3	0.801552208759305	0.036636	-0.020264	0.017
Trial1	1	1	blindfold	counterclockwise	practice	Guided	1	-0.5	-0.5	2.20636	-0.54986	-1.45	-1.3	0.801552208759305	0.013498	0.013589	0.0061097
Trial1	1	1	blindfold	counterclockwise	practice	Guided	1	-0.5	-0.5	2.226349	-0.54986	-1.45	-1.3	0.801552208759305	0.02079	-0.0033399	-0.015503
Trial1	1	1	blindfold	counterclockwise	practice	Guided	1	-0.5	-0.5	2.246353	-0.54985	-1.45	-1.3	0.801551585933776	0.052165	-0.020268	-0.013663
Trial1	1	1	blindfold	counterclockwise	practice	Guided	1	-0.5	-0.5	2.266357	-0.54985	-1.45	-1.3	0.801551585933776	0.005883	0.0093552	0.023527
Trial1	1	1	blindfold	counterclockwise	practice	Guided	1	-0.5	-0.5	2.286346	-0.54985	-1.45	-1.3	0.801551585933776	-0.022008	0.0093561	0.0087853
Trial1	1	1	blindfold	counterclockwise	practice	Guided	1	-0.5	-0.5	2.306351	-0.54985	-1.45	-1.3	0.801551585933776	-0.0045764	0.00089239	0.0032555
Trial1	1	1	blindfold	counterclockwise	practice	Guided	1	-0.5	-0.5	2.326355	-0.54985	-1.45	-1.3	0.801551585933776	0.0036663	0.00089165	-0.0057904
Trial1	1	1	blindfold	counterclockwise	practice	Guided	1	-0.5	-0.5	2.346359	-0.54985	-1.45	-1.3	0.801551585933776	0.020782	0.01782	0.0032573
Trial1	1	1	blindfold	counterclockwise	practice	Guided	1	-0.5	-0.5	2.366348	-0.54985	-1.45	-1.3	0.801551585933776	0.0071516	-0.0075699	-0.018691
Trial1	1	1	blindfold	counterclockwise	practice	Guided	1	-0.5	-0.5	2.386353	-0.54985	-1.45	-1.3	0.801551585933776	-0.016625	0.0051246	0.021016
Trial1	1	1	blindfold	counterclockwise	practice	Guided	1	-0.5	-0.5	2.406357	-0.54985	-1.45	-1.3	0.801551585933776	-0.0020443	0.0051264	-0.022206
Trial1	1	1	blindfold	counterclockwise	practice	Guided	1	-0.5	-0.5	2.426346	-0.54985	-1.45	-1.3	0.801551585933776	-0.012828	0.0051255	0.012304
Trial1	1	1	blindfold	counterclockwise	practice	Guided	1	-0.5	-0.5	2.44635	-0.54985	-1.45	-1.3	0.801551585933776	-0.0090212	0.017822	0.0035944
Trial1	1	1	blindfold	counterclockwise	practice	Guided	1	-0.5	-0.5	2.466354	-0.54985	-1.45	-1.3	0.801551585933776	-0.0099738	0.01782	-0.0089721
Trial1	1	1	blindfold	counterclockwise	practice	Guided	1	-0.5	-0.5	2.486359	-0.54984	-1.45	-1.3	0.801550963232859	-0.0077616	-0.0075688	0.020343
Trial1	1	1	blindfold	counterclockwise	practice	Guided	1	-0.5	-0.5	2.506348	-0.54984	-1.45	-1.3	0.801550963232859	0.013791	0.0051261	0.011295
Trial1	1	1	blindfold	counterclockwise	practice	Guided	1	-0.5	-0.5	2.526352	-0.54984	-1.45	-1.3	0.801550963232859	0.016318	-0.011802	0.04379
Trial1	1	1	blindfold	counterclockwise	practice	Guided	1	-0.5	-0.5	2.546356	-0.54984	-1.45	-1.3	0.801550963232859	-0.022663	0.00089237	0.00040284
Trial1	1	1	blindfold	counterclockwise	practice	Guided	1	-0.5	-0.5	2.566345	-0.54984	-1.45	-1.3	0.801550963232859	0.016321	0.013589	-0.019369
Trial1	1	1	blindfold	counterclockwise	practice	Guided	1	-0.5	-0.5	2.586349	-0.54984	-1.45	-1.3	0.801550963232859	0.022339	0.0051243	0.0054243
Trial1	1	1	blindfold	counterclockwise	practice	Guided	1	-0.5	-0.5	2.606354	-0.54984	-1.45	-1.3	0.801550963232859	-0.027106	-0.016035	0.00073461
Trial1	1	1	blindfold	counterclockwise	practice	Guided	1	-0.5	-0.5	2.626358	-0.54984	-1.45	-1.3	0.801550963232859	0.0052205	-0.0075721	0.015136
Trial1	1	1	blindfold	counterclockwise	practice	Guided	1	-0.5	-0.5	2.646347	-0.54984	-1.45	-1.3	0.801550963232859	0.0064868	-0.0033436	0.025521
Trial1	1	1	blindfold	counterclockwise	practice	Guided	1	-0.5	-0.5	2.666351	-0.54984	-1.45	-1.3	0.801550963232859	-0.024885	0.0051182	-0.028926
Trial1	1	1	blindfold	counterclockwise	practice	Guided	1	-0.5	-0.5	2.686356	-0.54983	-1.45	-1.3	0.801550344361999	0.007757	-0.0075754	-0.010333
Trial1	1	1	blindfold	counterclockwise	practice	Guided	1	-0.5	-0.5	2.70636	-0.54983	-1.45	-1.3	0.801550344361999	0.016315	0.0051189	-0.015195
Trial1	1	1	blindfold	counterclockwise	practice	Guided	1	-0.5	-0.5	2.726349	-0.54983	-1.45	-1.3	0.801550344361999	0.022964	-0.0075801	0.013786
Trial1	1	1	blindfold	counterclockwise	practice	Guided	1	-0.5	-0.5	2.746353	-0.54983	-1.45	-1.3	0.801550344361999	0.035325	0.0051152	0.00021399
Trial1	1	1	blindfold	counterclockwise	practice	Guided	1	-0.5	-0.5	2.766357	-0.54983	-1.45	-1.3	0.801550344361999	-0.006836	0.013578	-0.013522
Trial1	1	1	blindfold	counterclockwise	practice	Guided	1	-0.5	-0.5	2.786346	-0.54983	-1.45	-1.3	0.801550344361999	0.031516	-0.032971	0.0089205
Trial1	1	1	blindfold	counterclockwise	practice	Guided	1	-0.5	-0.5	2.806351	-0.54983	-1.45	-1.3	0.801550344361999	0.0023571	0.0093462	-0.0074955
Trial1	1	1	blindfold	counterclockwise	practice	Guided	1	-0.5	-0.5	2.826355	-0.54982	-1.45	-1.3	0.801549721909568	-0.013498	-0.024509	0.0038995
Trial1	1	1	blindfold	counterclockwise	practice	Guided	1	-0.5	-0.5	2.846359	-0.54982	-1.45	-1.3	0.801549721909568	-0.025227	-0.0033509	0.025844
Trial1	1	1	blindfold	counterclockwise	practice	Guided	1	-0.5	-0.5	2.866348	-0.54983	-1.45	-1.3	0.801550344361999	-0.021739	0.017808	0.012942
Trial1	1	1	blindfold	counterclockwise	practice	Guided	1	-0.5	-0.5	2.886353	-0.54982	-1.45	-1.3	0.801549721909568	0.029607	0.0008805	-0.01621
Trial1	1	1	blindfold	counterclockwise	practice	Guided	1	-0.5	-0.5	2.906357	-0.54982	-1.45	-1.3	0.801549721909568	0.018511	0.00088019	0.020314
Trial1	1	1	blindfold	counterclockwise	practice	Guided	1	-0.5	-0.5	2.926346	-0.54982	-1.45	-1.3	0.801549721909568	-0.018259	0.00088195	4.4997E-05
Trial1	1	1	blindfold	counterclockwise	practice	Guided	1	-0.5	-0.5	2.94635	-0.54982	-1.45	-1.3	0.801549721909568	0.012484	0.013575	-0.0064928
Trial1	1	1	blindfold	counterclockwise	practice	Guided	1	-0.5	-0.5	2.966354	-0.54982	-1.45	-1.3	0.801549721909568	0.023257	-0.011814	0.017964
Trial1	1	1	blindfold	counterclockwise	practice	Guided	1	-0.5	-0.5	2.986359	-0.54982	-1.45	-1.3	0.801549721909568	0.04386	-0.0499	-0.0046539
Trial1	1	1	blindfold	counterclockwise	practice	Guided	1	-0.5	-0.5	3.006348	-0.54982	-1.45	-1.3	0.801549721909568	0.0026559	0.0093445	-0.018389
Trial1	1	1	blindfold	counterclockwise	practice	Guided	1	-0.5	-0.5	3.026352	-0.54982	-1.45	-1.3	0.801549721909568	0.01343	-0.020278	0.0060677
Trial1	1	1	blindfold	counterclockwise	practice	Guided	1	-0.5	-0.5	3.046356	-0.54982	-1.45	-1.3	0.801549721909568	-0.035065	0.013577	0.040575
Trial1	1	1	blindfold	counterclockwise	practice	Guided	1	-0.5	-0.5	3.066345	-0.54982	-1.45	-1.3	0.801549721909568	-0.035378	-0.0033509	0.009752
Trial1	1	1	blindfold	counterclockwise	practice	Guided	1	-0.5	-0.5	3.086349	-0.54982	-1.45	-1.3	0.801549721909568	0.027377	0.030504	0.013433
Trial1	1	1	blindfold	counterclockwise	practice	Guided	1	-0.5	-0.5	3.106354	-0.54982	-1.45	-1.3	0.801549721909568	-0.013192	0.013575	0.0080732
Trial1	1	1	blindfold	counterclockwise	practice	Guided	1	-0.5	-0.5	3.126358	-0.54982	-1.45	-1.3	0.801549721909568	-0.027773	0.0051132	0.0055568
Trial1	1	1	blindfold	counterclockwise	practice	Guided	1	-0.5	-0.5	3.146347	-0.54982	-1.45	-1.3	0.801549721909568	0.039738	-0.020277	-0.0096905
Trial1	1	1	blindfold	counterclockwise	practice	Guided	1	-0.5	-0.5	3.166351	-0.54982	-1.45	-1.3	0.801549721909568	0.021037	0.00088269	-0.011368
Trial1	1	1	blindfold	counterclockwise	practice	Guided	1	-0.5	-0.5	3.186356	-0.54982	-1.45	-1.3	0.801549721909568	-0.01288	0.0051125	0.012253
Trial1	1	1	blindfold	counterclockwise	practice	Guided	1	-0.5	-0.5	3.20636	-0.54982	-1.45	-1.3	0.801549721909568	0.021984	0.0051117	0.0011938
Trial1	1	1	blindfold	counterclockwise	practice	Guided	1	-0.5	-0.5	3.226349	-0.54981	-1.45	-1.3	0.801549099581751	0.0045476	0.0051105	0.0067183
Trial1	1	1	blindfold	counterclockwise	practice	Guided	1	-0.5	-0.5	3.246353	-0.54981	-1.45	-1.3	0.801549099581751	0.021029	0.013573	-0.011376
Trial1	1	1	blindfold	counterclockwise	practice	Guided	1	-0.5	-0.5	3.266357	-0.54981	-1.45	-1.3	0.801549099581751	-0.0043322	-0.0075874	0.0073872
Trial1	1	1	blindfold	counterclockwise	practice	Guided	1	-0.5	-0.5	3.286346	-0.54981	-1.45	-1.3	0.801549099581751	-0.010678	0.030497	0.041558
Trial1	1	1	blindfold	counterclockwise	practice	Guided	1	-0.5	-0.5	3.306351	-0.54981	-1.45	-1.3	0.801549099581751	0.026725	-0.0033561	0.0050336
Trial1	1	1	blindfold	counterclockwise	practice	Guided	1	-0.5	-0.5	3.326355	-0.54981	-1.45	-1.3	0.801549099581751	0.02197	0.0093402	0.0011781
Trial1	1	1	blindfold	counterclockwise	practice	Guided	1	-0.5	-0.5	3.346359	-0.54981	-1.45	-1.3	0.801549099581751	-0.0024415	0.00087662	0.032506
Trial1	1	1	blindfold	counterclockwise	practice	Guided	1	-0.5	-0.5	3.366348	-0.5498	-1.45	-1.3	0.801548477378549	0.0038982	0.0093396	-0.0016697
Trial1	1	1	blindfold	counterclockwise	practice	Guided	1	-0.5	-0.5	3.386353	-0.5498	-1.45	-1.3	0.801548477378549	0.006428	-0.011819	0.031832
Trial1	1	1	blindfold	counterclockwise	practice	Guided	1	-0.5	-0.5	3.406357	-0.5498	-1.45	-1.3	0.801548477378549	0.0048429	-0.01605	0.01089
Trial1	1	1	blindfold	counterclockwise	practice	Guided	1	-0.5	-0.5	3.426346	-0.5498	-1.45	-1.3	0.801548477378549	0.01245	0.017802	-0.0065372
Trial1	1	1	blindfold	counterclockwise	practice	Guided	1	-0.5	-0.5	3.44635	-0.5498	-1.45	-1.3	0.801548477378549	-0.00022925	0.0008736	0.0028441
Trial1	1	1	blindfold	counterclockwise	practice	Guided	1	-0.5	-0.5	3.466354	-0.5498	-1.45	-1.3	0.801548477378549	0.0070551	0.022033	0.040202
Trial1	1	1	blindfold	counterclockwise	practice	Guided	1	-0.5	-0.5	3.486359	-0.5498	-1.45	-1.3	0.801548477378549	-0.00023226	-0.016053	0.0028437
Trial1	1	1	blindfold	counterclockwise	practice	Guided	1	-0.5	-0.5	3.506348	-0.5498	-1.45	-1.3	0.801548477378549	-0.0037218	-0.016054	0.015741
Trial1	1	1	blindfold	counterclockwise	practice	Guided	1	-0.5	-0.5	3.526352	-0.5498	-1.45	-1.3	0.801548477378549	-0.0094297	-0.011819	-0.00068069
Trial1	1	1	blindfold	counterclockwise	practice	Guided	1	-0.5	-0.5	3.546356	-0.54979	-1.45	-1.3	0.801547859002442	0.03938	0.00087564	-0.0043694
Trial1	1	1	blindfold	counterclockwise	practice	Guided	1	-0.5	-0.5	3.566345	-0.54979	-1.45	-1.3	0.801547859002442	0.0051408	-0.011819	0.015065
Trial1	1	1	blindfold	counterclockwise	practice	Guided	1	-0.5	-0.5	3.586349	-0.54979	-1.45	-1.3	0.801547859002442	-0.025922	0.00087773	0.0083632
Trial1	1	1	blindfold	counterclockwise	practice	Guided	1	-0.5	-0.5	3.606354	-0.54979	-1.45	-1.3	0.801547859002442	-0.0056369	-0.020281	-0.0055438
Trial1	1	1	blindfold	counterclockwise	practice	Guided	1	-0.5	-0.5	3.626358	-0.54979	-1.45	-1.3	0.801547859002442	0.020349	-0.016048	-0.019787
Trial1	1	1	blindfold	counterclockwise	practice	Guided	1	-0.5	-0.5	3.646347	-0.54979	-1.45	-1.3	0.801547859002442	0.020349	0.0051107	-0.019788
Trial1	1	1	blindfold	counterclockwise	practice	Guided	1	-0.5	-0.5	3.666351	-0.54979	-1.45	-1.3	0.801547859002442	-0.039559	-0.011817	0.0073514
Trial1	1	1	blindfold	counterclockwise	practice	Guided	1	-0.5	-0.5	3.686356	-0.54978	-1.45	-1.3	0.801547237047727	0.014636	-0.02028	0.022761
Trial1	1	1	blindfold	counterclockwise	practice	Guided	1	-0.5	-0.5	3.70636	-0.54978	-1.45	-1.3	0.801547237047727	-0.00025939	-0.0033517	0.0028274
Trial1	1	1	blindfold	counterclockwise	practice	Guided	1	-0.5	-0.5	3.726349	-0.54978	-1.45	-1.3	0.801547237047727	0.00036966	0.0093436	0.0112
Trial1	1	1	blindfold	counterclockwise	practice	Guided	1	-0.5	-0.5	3.746353	-0.54978	-1.45	-1.3	0.801547237047727	-0.021183	0.0093444	0.021252
Trial1	1	1	blindfold	counterclockwise	practice	Guided	1	-0.5	-0.5	3.766357	-0.54978	-1.45	-1.3	0.801547237047727	0.015904	0.00087941	-0.01946
Trial1	1	1	blindfold	counterclockwise	practice	Guided	1	-0.5	-0.5	3.786346	-0.54978	-1.45	-1.3	0.801547237047727	0.0070307	0.0093418	-0.018789
Trial1	1	1	blindfold	counterclockwise	practice	Guided	1	-0.5	-0.5	3.806351	-0.54978	-1.45	-1.3	0.801547237047727	0.02224	0.0051083	0.0053341
Trial1	1	1	blindfold	counterclockwise	practice	Guided	1	-0.5	-0.5	3.826355	-0.54978	-1.45	-1.3	0.801547237047727	0.013045	0.00087717	0.0018167
Trial1	1	1	blindfold	counterclockwise	practice	Guided	1	-0.5	-0.5	3.846359	-0.54978	-1.45	-1.3	0.801547237047727	0.01843	-0.01605	0.014044
Trial1	1	1	blindfold	counterclockwise	practice	Guided	1	-0.5	-0.5	3.866348	-0.54978	-1.45	-1.3	0.801547237047727	-0.015164	0.022036	-0.017115
Trial1	1	1	blindfold	counterclockwise	practice	Guided	1	-0.5	-0.5	3.886353	-0.54978	-1.45	-1.3	0.801547237047727	0.0076556	-0.0075862	-0.00069958
Trial1	1	1	blindfold	counterclockwise	practice	Guided	1	-0.5	-0.5	3.906357	-0.54978	-1.45	-1.3	0.801547237047727	0.024131	0.026268	0.030458
Trial1	1	1	blindfold	counterclockwise	practice	Guided	1	-0.5	-0.5	3.926346	-0.54978	-1.45	-1.3	0.801547237047727	-0.014218	-0.016047	-0.0045565
Trial1	1	1	blindfold	counterclockwise	practice	Guided	1	-0.5	-0.5	3.94635	-0.54978	-1.45	-1.3	0.801547237047727	0.013988	-0.0075847	0.014369
Trial1	1	1	blindfold	counterclockwise	practice	Guided	1	-0.5	-0.5	3.966354	-0.54977	-1.45	-1.3	0.801546615217628	0.012719	0.0093425	-0.0023825
Trial1	1	1	blindfold	counterclockwise	practice	Guided	1	-0.5	-0.5	3.986359	-0.54977	-1.45	-1.3	0.801546615217628	0.012402	-0.020281	-0.0065709
Trial1	1	1	blindfold	counterclockwise	practice	Guided	1	-0.5	-0.5	4.006348	-0.54977	-1.45	-1.3	0.801546615217628	-0.0015517	0.017804	0.045025
Trial1	1	1	blindfold	counterclockwise	practice	Guided	1	-0.5	-0.5	4.026352	-0.54977	-1.45	-1.3	0.801546615217628	-0.0044039	0.0051091	0.027934
Trial1	1	1	blindfold	counterclockwise	practice	Guided	1	-0.5	-0.5	4.046356	-0.54977	-1.45	-1.3	0.801546615217628	0.0035217	0.022035	-0.0059079
Trial1	1	1	blindfold	counterclockwise	practice	Guided	1	-0.5	-0.5	4.066345	-0.54977	-1.45	-1.3	0.801546615217628	0.026659	-0.0075878	0.0049791
Trial1	1	1	blindfold	counterclockwise	practice	Guided	1	-0.5	-0.5	4.086349	-0.54977	-1.45	-1.3	0.801546615217628	0.0013054	-0.007587	-0.035225
Trial1	1	1	blindfold	counterclockwise	practice	Guided	1	-0.5	-0.5	4.106354	-0.54977	-1.45	-1.3	0.801546615217628	0.053912	0.0051068	0.012348
Trial1	1	1	blindfold	counterclockwise	practice	Guided	1	-0.5	-0.5	4.126358	-0.54977	-1.45	-1.3	0.801546615217628	-0.0018707	-0.00759	-0.018139
Trial1	1	1	blindfold	counterclockwise	practice	Guided	1	-0.5	-0.5	4.146347	-0.54976	-1.45	-1.3	0.801545993512145	0.012704	0.017801	-0.0023917
Trial1	1	1	blindfold	counterclockwise	practice	Guided	1	-0.5	-0.5	4.166351	-0.54976	-1.45	-1.3	0.801545993512145	-0.0050472	0.04319	0.0059833
Trial1	1	1	blindfold	counterclockwise	practice	Guided	1	-0.5	-0.5	4.186356	-0.54976	-1.45	-1.3	0.801545993512145	0.02284	-0.028752	0.013688
Trial1	1	1	blindfold	counterclockwise	practice	Guided	1	-0.5	-0.5	4.20636	-0.54976	-1.45	-1.3	0.801545993512145	0.043127	0.017798	-0.022165
Trial1	1	1	blindfold	counterclockwise	practice	Guided	1	-0.5	-0.5	4.226349	-0.54976	-1.45	-1.3	0.801545993512145	0.022517	-0.0075933	0.0094971
Trial1	1	1	blindfold	counterclockwise	practice	Guided	1	-0.5	-0.5	4.246353	-0.54976	-1.45	-1.3	0.801545993512145	0.018078	0.0093353	0.0098306
Trial1	1	1	blindfold	counterclockwise	practice	Guided	1	-0.5	-0.5	4.266357	-0.54976	-1.45	-1.3	0.801545993512145	0.017441	0.022029	0.0014537
Trial1	1	1	blindfold	counterclockwise	practice	Guided	1	-0.5	-0.5	4.286346	-0.54975	-1.45	-1.3	0.801545371931277	-0.012675	-0.0075946	0.016364
Trial1	1	1	blindfold	counterclockwise	practice	Guided	1	-0.5	-0.5	4.306351	-0.54975	-1.45	-1.3	0.801545371931277	-0.0088698	-0.0075943	0.011506
Trial1	1	1	blindfold	counterclockwise	practice	Guided	1	-0.5	-0.5	4.326355	-0.54975	-1.45	-1.3	0.801545371931277	0.067512	0.0051006	0.014518
Trial1	1	1	blindfold	counterclockwise	practice	Guided	1	-0.5	-0.5	4.346359	-0.54975	-1.45	-1.3	0.801545371931277	-0.0053871	0.030488	-0.0052475
Trial1	1	1	blindfold	counterclockwise	practice	Guided	1	-0.5	-0.5	4.366348	-0.54975	-1.45	-1.3	0.801545371931277	-0.010457	-0.0033664	-0.01329
Trial1	1	1	blindfold	counterclockwise	practice	Guided	1	-0.5	-0.5	4.386353	-0.54975	-1.45	-1.3	0.801545371931277	0.044689	0.03895	0.0078139
Trial1	1	1	blindfold	counterclockwise	practice	Guided	1	-0.5	-0.5	4.406357	-0.54975	-1.45	-1.3	0.801545371931277	-0.029797	0.00086352	0.026077
Trial1	1	1	blindfold	counterclockwise	practice	Guided	1	-0.5	-0.5	4.426346	-0.54975	-1.45	-1.3	0.801545371931277	0.0091878	0.009325	0.010491
Trial1	1	1	blindfold	counterclockwise	practice	Guided	1	-0.5	-0.5	4.44635	-0.54975	-1.45	-1.3	0.801545371931277	0.011725	0.00086147	-0.014978
Trial1	1	1	blindfold	counterclockwise	practice	Guided	1	-0.5	-0.5	4.466354	-0.54975	-1.45	-1.3	0.801545371931277	0.0088682	-0.0076028	0.0062966
Trial1	1	1	blindfold	counterclockwise	practice	Guided	1	-0.5	-0.5	4.486359	-0.54975	-1.45	-1.3	0.801545371931277	0.0037989	-0.028763	-0.0017447
Trial1	1	1	blindfold	counterclockwise	practice	Guided	1	-0.5	-0.5	4.506348	-0.54975	-1.45	-1.3	0.801545371931277	0.0047462	0.00086071	0.0059617
Trial1	1	1	blindfold	counterclockwise	practice	Guided	1	-0.5	-0.5	4.526352	-0.54975	-1.45	-1.3	0.801545371931277	0.016794	0.00086024	-0.0069412
Trial1	1	1	blindfold	counterclockwise	practice	Guided	1	-0.5	-0.5	4.546356	-0.54975	-1.45	-1.3	0.801545371931277	-0.0034979	0.0093218	0.019864
Trial1	1	1	blindfold	counterclockwise	practice	Guided	1	-0.5	-0.5	4.566345	-0.54974	-1.45	-1.3	0.801544754173801	0.0031573	0.0050899	-0.010124
Trial1	1	1	blindfold	counterclockwise	practice	Guided	1	-0.5	-0.5	4.586349	-0.54974	-1.45	-1.3	0.801544754173801	-0.021253	0.00085748	0.021204
Trial1	1	1	blindfold	counterclockwise	practice	Guided	1	-0.5	-0.5	4.606354	-0.54974	-1.45	-1.3	0.801544754173801	0.012664	0.00085855	-0.0024212
Trial1	1	1	blindfold	counterclockwise	practice	Guided	1	-0.5	-0.5	4.626358	-0.54974	-1.45	-1.3	0.801544754173801	0.014561	-0.0076064	0.019187
Trial1	1	1	blindfold	counterclockwise	practice	Guided	1	-0.5	-0.5	4.646347	-0.54974	-1.45	-1.3	0.801544754173801	-0.008261	0.0050889	0.016002
Trial1	1	1	blindfold	counterclockwise	practice	Guided	1	-0.5	-0.5	4.666351	-0.54974	-1.45	-1.3	0.801544754173801	0.011395	0.00085593	-0.019178
Trial1	1	1	blindfold	counterclockwise	practice	Guided	1	-0.5	-0.5	4.686356	-0.54974	-1.45	-1.3	0.801544754173801	0.0072716	-0.01184	-0.014658
Trial1	1	1	blindfold	counterclockwise	practice	Guided	1	-0.5	-0.5	4.70636	-0.54974	-1.45	-1.3	0.801544754173801	-0.022526	0.00085581	0.00025357
Trial1	1	1	blindfold	counterclockwise	practice	Guided	1	-0.5	-0.5	4.726349	-0.54974	-1.45	-1.3	0.801544754173801	-0.026018	-0.007609	0.01734
Trial1	1	1	blindfold	counterclockwise	practice	Guided	1	-0.5	-0.5	4.746353	-0.54973	-1.45	-1.3	0.801544132841425	0.0094781	0.047405	0.014658
Trial1	1	1	blindfold	counterclockwise	practice	Guided	1	-0.5	-0.5	4.766357	-0.54973	-1.45	-1.3	0.801544132841425	-0.037113	-0.028766	-0.011307
Trial1	1	1	blindfold	counterclockwise	practice	Guided	1	-0.5	-0.5	4.786346	-0.54973	-1.45	-1.3	0.801544132841425	-0.019998	0.0050872	-0.021023
Trial1	1	1	blindfold	counterclockwise	practice	Guided	1	-0.5	-0.5	4.806351	-0.54973	-1.45	-1.3	0.801544132841425	-0.025709	0.00085523	0.03275
Trial1	1	1	blindfold	counterclockwise	practice	Guided	1	-0.5	-0.5	4.826355	-0.54973	-1.45	-1.3	0.801544132841425	-0.019061	0.030476	0.05051
Trial1	1	1	blindfold	counterclockwise	practice	Guided	1	-0.5	-0.5	4.846359	-0.54973	-1.45	-1.3	0.801544132841425	0.021199	-0.0033798	-0.0076255
Trial1	1	1	blindfold	counterclockwise	practice	Guided	1	-0.5	-0.5	4.866348	-0.54973	-1.45	-1.3	0.801544132841425	0.0088321	-0.016077	0.0062785
Trial1	1	1	blindfold	counterclockwise	practice	Guided	1	-0.5	-0.5	4.886353	-0.54973	-1.45	-1.3	0.801544132841425	0.036087	-0.0076138	0.012643
Trial1	1	1	blindfold	counterclockwise	practice	Guided	1	-0.5	-0.5	4.906357	-0.54972	-1.45	-1.3	0.801543511633665	0.0040729	0.00084869	0.0024248
Trial1	1	1	blindfold	counterclockwise	practice	Guided	1	-0.5	-0.5	4.926346	-0.54972	-1.45	-1.3	0.801543511633665	-0.0041744	0.017775	0.011469
Trial1	1	1	blindfold	counterclockwise	practice	Guided	1	-0.5	-0.5	4.94635	-0.54972	-1.45	-1.3	0.801543511633665	0.036076	0.022008	0.012638
Trial1	1	1	blindfold	counterclockwise	practice	Guided	1	-0.5	-0.5	4.966354	-0.54972	-1.45	-1.3	0.801543511633665	0.0091351	-0.028774	0.01046
Trial1	1	1	blindfold	counterclockwise	practice	Guided	1	-0.5	-0.5	4.986359	-0.54972	-1.45	-1.3	0.801543511633665	0.047805	-0.0033833	-0.0093102
Trial1	1	1	blindfold	counterclockwise	practice	Guided	1	-0.5	-0.5	5.006348	-0.54972	-1.45	-1.3	0.801543511633665	0.0046957	-0.028775	0.029222
Trial1	1	1	blindfold	counterclockwise	practice	Guided	1	-0.5	-0.5	5.026352	-0.54972	-1.45	-1.3	0.801543511633665	-6.3553E-05	0.03047	0.0069373
Trial1	1	1	blindfold	counterclockwise	practice	Guided	1	-0.5	-0.5	5.046356	-0.54972	-1.45	-1.3	0.801543511633665	0.02149	-0.020315	-0.0031135
Trial1	1	1	blindfold	counterclockwise	practice	Guided	1	-0.5	-0.5	5.066345	-0.54971	-1.45	-1.3	0.801542890550522	-0.013061	-0.0033886	0.012131
Trial1	1	1	blindfold	counterclockwise	practice	Guided	1	-0.5	-0.5	5.086349	-0.54971	-1.45	-1.3	0.801542890550522	-0.011156	-0.0033899	-0.021711
Trial1	1	1	blindfold	counterclockwise	practice	Guided	1	-0.5	-0.5	5.106354	-0.54971	-1.45	-1.3	0.801542890550522	0.044624	0.0093052	0.021006
Trial1	1	1	blindfold	counterclockwise	practice	Guided	1	-0.5	-0.5	5.126358	-0.54971	-1.45	-1.3	0.801542890550522	-0.015923	0.030463	0.033406
Trial1	1	1	blindfold	counterclockwise	practice	Guided	1	-0.5	-0.5	5.146347	-0.54971	-1.45	-1.3	0.801542890550522	0.043667	-0.0033934	-0.0047939
Trial1	1	1	blindfold	counterclockwise	practice	Guided	1	-0.5	-0.5	5.166351	-0.54971	-1.45	-1.3	0.801542890550522	-0.013705	0.013534	0.003752
Trial1	1	1	blindfold	counterclockwise	practice	Guided	1	-0.5	-0.5	5.186356	-0.54971	-1.45	-1.3	0.801542890550522	0.011652	-0.02032	-0.015013
Trial1	1	1	blindfold	counterclockwise	practice	Guided	1	-0.5	-0.5	5.20636	-0.54971	-1.45	-1.3	0.801542890550522	0.038908	-0.02032	-0.014343
Trial1	1	1	blindfold	counterclockwise	practice	Guided	1	-0.5	-0.5	5.226349	-0.5497	-1.45	-1.29997	0.801512409333041	-0.01689	-0.088021	0.0798
Trial1	1	1	blindfold	counterclockwise	practice	Guided	1	-0.5	-0.5	5.246353	-0.54969	-1.45005	-1.29993	0.801471930184751	0.055663	-0.354558	0.195508
Trial1	1	1	blindfold	counterclockwise	practice	Guided	1	-0.5	-0.5	5.266357	-0.54965	-1.45017	-1.29989	0.801429474182402	0.16845	-0.650744	0.347866
Trial1	1	1	blindfold	counterclockwise	practice	Guided	1	-0.5	-0.5	5.286346	-0.5496	-1.45029	-1.29988	0.801416383247681	0.219748	-0.739612	0.340566
Trial1	1	1	blindfold	counterclockwise	practice	Guided	1	-0.5	-0.5	5.306351	-0.54955	-1.45035	-1.29992	0.801453148478969	0.235227	-0.786162	0.228911
Trial1	1	1	blindfold	counterclockwise	practice	Guided	1	-0.5	-0.5	5.326355	-0.54944	-1.45037	-1.29998	0.80150620512315	0.241471	-0.566108	-0.041172
Trial1	1	1	blindfold	counterclockwise	practice	Guided	1	-0.5	-0.5	5.346359	-0.54932	-1.4503	-1.30005	0.801568771551939	0.23445	-0.481392	-0.133281
Trial1	1	1	blindfold	counterclockwise	practice	Guided	1	-0.5	-0.5	5.366348	-0.54911	-1.45026	-1.30007	0.801575868122952	0.201748	-0.515207	-0.151829
Trial1	1	1	blindfold	counterclockwise	practice	Guided	1	-0.5	-0.5	5.386353	-0.54889	-1.45025	-1.30008	0.801572295407013	0.15796	-0.47708	-0.188131
Trial1	1	1	blindfold	counterclockwise	practice	Guided	1	-0.5	-0.5	5.406357	-0.54867	-1.45024	-1.29999	0.801469070134834	0.105296	-0.400788	-0.06999
Trial1	1	1	blindfold	counterclockwise	practice	Guided	1	-0.5	-0.5	5.426346	-0.54834	-1.45015	-1.29995	0.801409237580563	0.087765	-0.09171	0.113762
Trial1	1	1	blindfold	counterclockwise	practice	Guided	1	-0.5	-0.5	5.44635	-0.54818	-1.45006	-1.29996	0.801409595645481	0.01994	-0.0070689	0.043032
Trial1	1	1	blindfold	counterclockwise	practice	Guided	1	-0.5	-0.5	5.466354	-0.54804	-1.45	-1.29998	0.801421066209109	0.022479	-0.02822	0.017562
Trial1	1	1	blindfold	counterclockwise	practice	Guided	1	-0.5	-0.5	5.486359	-0.54793	-1.45	-1.29998	0.801414478134826	-0.038701	-0.019747	0.034799
Trial1	1	1	blindfold	counterclockwise	practice	Guided	1	-0.5	-0.5	5.506348	-0.54783	-1.45001	-1.29998	0.801408502685302	0.033846	-0.074751	0.109341
Trial1	1	1	blindfold	counterclockwise	practice	Guided	1	-0.5	-0.5	5.526352	-0.5477	-1.45003	-1.29999	0.801410750441567	0.017389	0.035307	0.0094756
Trial1	1	1	blindfold	counterclockwise	practice	Guided	1	-0.5	-0.5	5.546356	-0.54766	-1.44999	-1.29999	0.801408370949477	0.032611	0.039524	-0.025369
Trial1	1	1	blindfold	counterclockwise	practice	Guided	1	-0.5	-0.5	5.566345	-0.54765	-1.44999	-1.29999	0.801407775501228	0.029751	-0.07473	-0.0040961
Trial1	1	1	blindfold	counterclockwise	practice	Guided	1	-0.5	-0.5	5.586349	-0.54765	-1.45001	-1.29996	0.801377906908181	-0.075504	-0.040864	0.079629
Trial1	1	1	blindfold	counterclockwise	practice	Guided	1	-0.5	-0.5	5.606354	-0.54767	-1.45002	-1.2999	0.801319122891971	-0.066976	-0.172029	0.213609
Trial1	1	1	blindfold	counterclockwise	practice	Guided	1	-0.5	-0.5	5.626358	-0.54781	-1.45011	-1.29989	0.801317587527042	-0.226991	-0.138041	0.259343
Trial1	1	1	blindfold	counterclockwise	practice	Guided	1	-0.5	-0.5	5.646347	-0.54797	-1.45009	-1.29989	0.801327148459603	-0.203459	-0.154932	0.214061
Trial1	1	1	blindfold	counterclockwise	practice	Guided	1	-0.5	-0.5	5.666351	-0.54828	-1.4501	-1.29989	0.801345766020709	-0.281341	-0.383372	0.187513
Trial1	1	1	blindfold	counterclockwise	practice	Guided	1	-0.5	-0.5	5.686356	-0.54868	-1.45016	-1.29986	0.801339980097385	-0.146895	-0.37903	0.255497
Trial1	1	1	blindfold	counterclockwise	practice	Guided	1	-0.5	-0.5	5.70636	-0.54917	-1.4502	-1.29977	0.801280063181103	-0.252393	-0.417007	0.403832
Trial1	1	1	blindfold	counterclockwise	practice	Guided	1	-0.5	-0.5	5.726349	-0.55012	-1.45028	-1.29973	0.801298943077738	-0.077927	-0.522753	0.572042
Trial1	1	1	blindfold	counterclockwise	practice	Guided	1	-0.5	-0.5	5.746353	-0.55045	-1.45025	-1.29971	0.801299785237246	-0.141877	-0.315301	0.610581
Trial1	1	1	blindfold	counterclockwise	practice	Guided	1	-0.5	-0.5	5.766357	-0.55072	-1.45019	-1.29974	0.801346688144554	-0.176661	-0.239055	0.503697
Trial1	1	1	blindfold	counterclockwise	practice	Guided	1	-0.5	-0.5	5.786346	-0.55101	-1.45012	-1.2998	0.801424938485193	-0.170263	-0.052815	0.351474
Trial1	1	1	blindfold	counterclockwise	practice	Guided	1	-0.5	-0.5	5.806351	-0.55136	-1.45001	-1.29986	0.801507249696884	-0.116019	0.188367	0.31284
Trial1	1	1	blindfold	counterclockwise	practice	Guided	1	-0.5	-0.5	5.826355	-0.5519	-1.44987	-1.29972	0.801402257908424	-0.041451	0.387128	0.577368
Trial1	1	1	blindfold	counterclockwise	practice	Guided	1	-0.5	-0.5	5.846359	-0.55202	-1.44981	-1.29941	0.801100746954985	-0.308416	0.674854	1.410555
Trial1	1	1	blindfold	counterclockwise	practice	Guided	1	-0.5	-0.5	5.866348	-0.55225	-1.44975	-1.29913	0.800836289779913	-0.823554	0.230475	2.030939
Trial1	1	1	blindfold	counterclockwise	practice	Guided	1	-0.5	-0.5	5.886353	-0.55302	-1.44991	-1.29922	0.800976819231488	-1.345501	-0.58623	1.522367
Trial1	1	1	blindfold	counterclockwise	practice	Guided	1	-0.5	-0.5	5.906357	-0.5547	-1.45027	-1.29964	0.801508656172265	-1.437471	-0.996715	0.834047
Trial1	1	1	blindfold	counterclockwise	practice	Guided	1	-0.5	-0.5	5.926346	-0.56014	-1.45085	-1.29965	0.801908386649248	-0.11347	-2.541322	0.675681
Trial1	1	1	blindfold	counterclockwise	practice	Guided	1	-0.5	-0.5	5.94635	-0.56267	-1.45117	-1.29963	0.802082008025355	0.266667	-2.829084	0.785096
Trial1	1	1	blindfold	counterclockwise	practice	Guided	1	-0.5	-0.5	5.966354	-0.56421	-1.45141	-1.29964	0.802213785633656	0.484574	-3.133774	0.671533
Trial1	1	1	blindfold	counterclockwise	practice	Guided	1	-0.5	-0.5	5.986359	-0.5645	-1.45156	-1.29965	0.802247147710446	0.389156	-3.489245	0.535685
Trial1	1	1	blindfold	counterclockwise	practice	Guided	1	-0.5	-0.5	6.006348	-0.56449	-1.4517	-1.29966	0.802256328655015	0.083621	-3.700835	0.567812
Trial1	1	1	blindfold	counterclockwise	practice	Guided	1	-0.5	-0.5	6.026352	-0.56449	-1.4518	-1.29966	0.802256328655015	-0.09767	-3.929352	0.704045
Trial1	1	1	blindfold	counterclockwise	practice	Guided	1	-0.5	-0.5	6.046356	-0.5645	-1.45192	-1.29966	0.802257128874709	0.09324	-4.386387	0.748208
Trial1	1	1	blindfold	counterclockwise	practice	Guided	1	-0.5	-0.5	6.066345	-0.56449	-1.45211	-1.29966	0.802256328655015	0.314061	-4.509109	0.718436
Trial1	1	1	blindfold	counterclockwise	practice	Guided	1	-0.5	-0.5	6.086349	-0.56447	-1.45219	-1.29966	0.802254719003957	0.426732	-4.386387	0.675992
Trial1	1	1	blindfold	counterclockwise	practice	Guided	1	-0.5	-0.5	6.106354	-0.56445	-1.45218	-1.29966	0.802253109849621	0.4025	-4.27636	0.673878
Trial1	1	1	blindfold	counterclockwise	practice	Guided	1	-0.5	-0.5	6.126358	-0.56443	-1.45216	-1.29966	0.802251505978943	0.207376	-4.517573	0.612973
Trial1	1	1	blindfold	counterclockwise	practice	Guided	1	-0.5	-0.5	6.146347	-0.56442	-1.45222	-1.29967	0.802260564256351	0.22594	-4.86458	0.565194
Trial1	1	1	blindfold	counterclockwise	practice	Guided	1	-0.5	-0.5	6.166351	-0.5644	-1.45234	-1.29968	0.802268942412553	0.352262	-4.826494	0.525904
Trial1	1	1	blindfold	counterclockwise	practice	Guided	1	-0.5	-0.5	6.186356	-0.56438	-1.45236	-1.29969	0.802277316320142	0.489257	-4.538732	0.452076
Trial1	1	1	blindfold	counterclockwise	practice	Guided	1	-0.5	-0.5	6.206345	-0.56435	-1.45231	-1.2997	0.80228489231116	0.554122	-4.403314	0.439177
Trial1	1	1	blindfold	counterclockwise	practice	Guided	1	-0.5	-0.5	6.226349	-0.5643	-1.45229	-1.29971	0.802290864140879	0.433564	-4.775712	0.426594
Trial1	1	1	blindfold	counterclockwise	practice	Guided	1	-0.5	-0.5	6.246353	-0.56428	-1.45234	-1.29972	0.802299126640686	0.419606	-4.91113	0.478128
Trial1	1	1	blindfold	counterclockwise	practice	Guided	1	-0.5	-0.5	6.266357	-0.56426	-1.45241	-1.29972	0.802297522317249	0.461258	-4.932289	0.441083
Trial1	1	1	blindfold	counterclockwise	practice	Guided	1	-0.5	-0.5	6.286346	-0.56424	-1.45242	-1.29973	0.802305899919933	0.53399	-4.784176	0.401621
Trial1	1	1	blindfold	counterclockwise	practice	Guided	1	-0.5	-0.5	6.306351	-0.5642	-1.4524	-1.29975	0.802322780333986	0.669883	-4.60644	0.388721
Trial1	1	1	blindfold	counterclockwise	practice	Guided	1	-0.5	-0.5	6.326355	-0.56413	-1.45235	-1.29976	0.802327165603894	0.735549	-4.729163	0.238236
Trial1	1	1	blindfold	counterclockwise	practice	Guided	1	-0.5	-0.5	6.346359	-0.56409	-1.45236	-1.29978	0.802343814152842	0.670181	-4.712235	0.205298
Trial1	1	1	blindfold	counterclockwise	practice	Guided	1	-0.5	-0.5	6.366348	-0.56406	-1.45237	-1.29979	0.802351396715817	0.698744	-4.813799	0.224097
Trial1	1	1	blindfold	counterclockwise	practice	Guided	1	-0.5	-0.5	6.386353	-0.56402	-1.45237	-1.2998	0.802358072096659	0.698089	-4.716467	0.21565
Trial1	1	1	blindfold	counterclockwise	practice	Guided	1	-0.5	-0.5	6.406357	-0.56399	-1.45235	-1.2998	0.802355675708958	0.730542	-4.466791	0.288887
Trial1	1	1	blindfold	counterclockwise	practice	Guided	1	-0.5	-0.5	6.426346	-0.5639	-1.45215	-1.29979	0.802338639803288	0.731172	-4.102856	0.469841
Trial1	1	1	blindfold	counterclockwise	practice	Guided	1	-0.5	-0.5	6.44635	-0.56387	-1.45208	-1.29978	0.802326270795346	0.620357	-4.153638	0.537411
Trial1	1	1	blindfold	counterclockwise	practice	Guided	1	-0.5	-0.5	6.466354	-0.56384	-1.45208	-1.29978	0.80232388467259	0.620788	-4.284824	0.600567
Trial1	1	1	blindfold	counterclockwise	practice	Guided	1	-0.5	-0.5	6.486359	-0.56381	-1.45211	-1.29977	0.802311513062329	0.539412	-4.348301	0.644787
Trial1	1	1	blindfold	counterclockwise	practice	Guided	1	-0.5	-0.5	6.506348	-0.56377	-1.45215	-1.29976	0.802298470098651	0.636036	-4.504877	0.627134
Trial1	1	1	blindfold	counterclockwise	practice	Guided	1	-0.5	-0.5	6.526352	-0.5637	-1.45224	-1.29975	0.802282929193756	0.856563	-4.559891	0.59074
Trial1	1	1	blindfold	counterclockwise	practice	Guided	1	-0.5	-0.5	6.546356	-0.56365	-1.45227	-1.29975	0.802278960161288	0.893244	-4.623368	0.545779
Trial1	1	1	blindfold	counterclockwise	practice	Guided	1	-0.5	-0.5	6.566345	-0.5636	-1.45231	-1.29974	0.80226489332687	0.93577	-4.877276	0.576186
Trial1	1	1	blindfold	counterclockwise	practice	Guided	1	-0.5	-0.5	6.586349	-0.56356	-1.4524	-1.29974	0.802261723713712	0.920289	-5.12272	0.606881
Trial1	1	1	blindfold	counterclockwise	practice	Guided	1	-0.5	-0.5	6.606354	-0.56351	-1.45252	-1.29973	0.802247781150561	0.828091	-5.397787	0.627003
Trial1	1	1	blindfold	counterclockwise	practice	Guided	1	-0.5	-0.5	6.626358	-0.56342	-1.4527	-1.29974	0.802250643314757	0.819973	-5.528973	0.521987
Trial1	1	1	blindfold	counterclockwise	practice	Guided	1	-0.5	-0.5	6.646347	-0.56338	-1.45274	-1.29974	0.802247482619201	0.835446	-5.5459	0.491308
Trial1	1	1	blindfold	counterclockwise	practice	Guided	1	-0.5	-0.5	6.666351	-0.56334	-1.45276	-1.29975	0.802254425063539	0.824191	-5.770185	0.403652
Trial1	1	1	blindfold	counterclockwise	practice	Guided	1	-0.5	-0.5	6.686356	-0.56329	-1.45285	-1.29975	0.802250478331409	0.798108	-5.964848	0.354997
Trial1	1	1	blindfold	counterclockwise	practice	Guided	1	-0.5	-0.5	6.706345	-0.56325	-1.45294	-1.29976	0.802257306526475	0.777537	-6.074875	0.377541
Trial1	1	1	blindfold	counterclockwise	practice	Guided	1	-0.5	-0.5	6.726349	-0.56317	-1.45304	-1.29977	0.802260867769062	0.758793	-6.112961	0.366131
Trial1	1	1	blindfold	counterclockwise	practice	Guided	1	-0.5	-0.5	6.746353	-0.56314	-1.45305	-1.29977	0.802258502920257	0.769922	-6.08757	0.383456
Trial1	1	1	blindfold	counterclockwise	practice	Guided	1	-0.5	-0.5	6.766357	-0.5631	-1.45305	-1.29977	0.802255360903691	0.775749	-6.045252	0.469928
Trial1	1	1	blindfold	counterclockwise	practice	Guided	1	-0.5	-0.5	6.786346	-0.56306	-1.45304	-1.29977	0.802252211492442	0.781579	-6.08757	0.545309
Trial1	1	1	blindfold	counterclockwise	practice	Guided	1	-0.5	-0.5	6.806351	-0.56302	-1.45305	-1.29976	0.802239204955281	0.761239	-6.172206	0.503778
Trial1	1	1	blindfold	counterclockwise	practice	Guided	1	-0.5	-0.5	6.826355	-0.56294	-1.45311	-1.29976	0.802232925339562	0.801161	-6.39226	0.510106
Trial1	1	1	blindfold	counterclockwise	practice	Guided	1	-0.5	-0.5	6.846359	-0.5629	-1.45316	-1.29976	0.802229788504141	0.800738	-6.396492	0.446951
Trial1	1	1	blindfold	counterclockwise	practice	Guided	1	-0.5	-0.5	6.866348	-0.56286	-1.45318	-1.29977	0.80223651760025	0.83331	-6.396492	0.427429
Trial1	1	1	blindfold	counterclockwise	practice	Guided	1	-0.5	-0.5	6.886353	-0.56282	-1.4532	-1.29977	0.802233380099261	0.786014	-6.506519	0.363399
Trial1	1	1	blindfold	counterclockwise	practice	Guided	1	-0.5	-0.5	6.906357	-0.56278	-1.45323	-1.29978	0.802240236786149	0.782115	-6.548837	0.333556
Trial1	1	1	blindfold	counterclockwise	practice	Guided	1	-0.5	-0.5	6.926346	-0.56271	-1.45323	-1.29979	0.802244746736984	0.734587	-6.383796	0.342069
Trial1	1	1	blindfold	counterclockwise	practice	Guided	1	-0.5	-0.5	6.94635	-0.56267	-1.45322	-1.29979	0.802241616755646	0.711196	-6.459969	0.385889
Trial1	1	1	blindfold	counterclockwise	practice	Guided	1	-0.5	-0.5	6.966354	-0.56263	-1.45323	-1.29979	0.802238493415213	0.741593	-6.451505	0.374994
Trial1	1	1	blindfold	counterclockwise	practice	Guided	1	-0.5	-0.5	6.986359	-0.56259	-1.45323	-1.29979	0.80223537205652	0.814418	-6.413419	0.335546
Trial1	1	1	blindfold	counterclockwise	practice	Guided	1	-0.5	-0.5	7.006348	-0.56255	-1.45322	-1.2998	0.802242116929655	0.828688	-6.451505	0.346968
Trial1	1	1	blindfold	counterclockwise	practice	Guided	1	-0.5	-0.5	7.026352	-0.56246	-1.45325	-1.29981	0.802245087688019	0.971517	-6.523446	0.289383
Trial1	1	1	blindfold	counterclockwise	practice	Guided	1	-0.5	-0.5	7.046356	-0.56241	-1.45325	-1.29981	0.802241195765588	0.979733	-6.434578	0.281603
Trial1	1	1	blindfold	counterclockwise	practice	Guided	1	-0.5	-0.5	7.066345	-0.56236	-1.45324	-1.29982	0.802247290223646	1.018685	-6.421883	0.264483
Trial1	1	1	blindfold	counterclockwise	practice	Guided	1	-0.5	-0.5	7.086349	-0.56231	-1.45323	-1.29982	0.802243404546492	1.005595	-6.51075	0.210651
Trial1	1	1	blindfold	counterclockwise	practice	Guided	1	-0.5	-0.5	7.106354	-0.56226	-1.45324	-1.29983	0.802249509973028	0.928638	-6.493823	0.254433
Trial1	1	1	blindfold	counterclockwise	practice	Guided	1	-0.5	-0.5	7.126358	-0.56217	-1.45322	-1.29984	0.802252632461643	0.785674	-6.290697	0.252672
Trial1	1	1	blindfold	counterclockwise	practice	Guided	1	-0.5	-0.5	7.146347	-0.56213	-1.45318	-1.29984	0.80224952947283	0.754285	-6.307624	0.250805
Trial1	1	1	blindfold	counterclockwise	practice	Guided	1	-0.5	-0.5	7.166351	-0.56209	-1.45316	-1.29985	0.802256302391204	0.842273	-6.320319	0.176534
Trial1	1	1	blindfold	counterclockwise	practice	Guided	1	-0.5	-0.5	7.186356	-0.56204	-1.45315	-1.29985	0.802252428975599	0.844761	-6.29916	0.151
Trial1	1	1	blindfold	counterclockwise	practice	Guided	1	-0.5	-0.5	7.206345	-0.562	-1.45315	-1.29986	0.80225932532449	0.898737	-6.294929	0.214167
Trial1	1	1	blindfold	counterclockwise	practice	Guided	1	-0.5	-0.5	7.226349	-0.5619	-1.45319	-1.29986	0.802251602060431	0.96125	-6.404955	0.27238
Trial1	1	1	blindfold	counterclockwise	practice	Guided	1	-0.5	-0.5	7.246353	-0.56185	-1.45319	-1.29986	0.802247745076438	1.003992	-6.256842	0.247936
Trial1	1	1	blindfold	counterclockwise	practice	Guided	1	-0.5	-0.5	7.266357	-0.5618	-1.45314	-1.29987	0.802253875016248	0.952592	-6.112961	0.218133
Trial1	1	1	blindfold	counterclockwise	practice	Guided	1	-0.5	-0.5	7.286346	-0.56175	-1.45309	-1.29987	0.802250024277722	0.931605	-6.151047	0.177568
Trial1	1	1	blindfold	counterclockwise	practice	Guided	1	-0.5	-0.5	7.306351	-0.5617	-1.45309	-1.29989	0.802266144481935	0.961922	-6.278001	0.143062
Trial1	1	1	blindfold	counterclockwise	practice	Guided	1	-0.5	-0.5	7.326355	-0.56159	-1.45319	-1.29989	0.802257694453674	1.019591	-6.569996	0.103235
Trial1	1	1	blindfold	counterclockwise	practice	Guided	1	-0.5	-0.5	7.346359	-0.56154	-1.45324	-1.2999	0.802263722040921	1.032661	-6.468432	0.156941
Trial1	1	1	blindfold	counterclockwise	practice	Guided	1	-0.5	-0.5	7.366348	-0.56148	-1.45324	-1.2999	0.80225912011769	1.043381	-6.396492	0.122368
Trial1	1	1	blindfold	counterclockwise	practice	Guided	1	-0.5	-0.5	7.386353	-0.56143	-1.45321	-1.2999	0.802255289352506	0.988841	-6.366869	0.109674
Trial1	1	1	blindfold	counterclockwise	practice	Guided	1	-0.5	-0.5	7.406357	-0.56138	-1.45319	-1.2999	0.802251466246627	0.874858	-6.362637	0.194234
Trial1	1	1	blindfold	counterclockwise	practice	Guided	1	-0.5	-0.5	7.426346	-0.56129	-1.45319	-1.2999	0.802244585161086	0.837261	-6.400724	0.285445
Trial1	1	1	blindfold	counterclockwise	practice	Guided	1	-0.5	-0.5	7.44635	-0.56124	-1.45319	-1.29989	0.802230900667565	0.840158	-6.379565	0.323032
Trial1	1	1	blindfold	counterclockwise	practice	Guided	1	-0.5	-0.5	7.466354	-0.5612	-1.45318	-1.29988	0.802217864177243	0.91275	-6.337247	0.338391
Trial1	1	1	blindfold	counterclockwise	practice	Guided	1	-0.5	-0.5	7.486359	-0.56115	-1.45317	-1.29988	0.802214050667344	0.976708	-6.294929	0.296154
Trial1	1	1	blindfold	counterclockwise	practice	Guided	1	-0.5	-0.5	7.506348	-0.56109	-1.45316	-1.29988	0.802209477638736	1.02042	-6.371101	0.287763
Trial1	1	1	blindfold	counterclockwise	practice	Guided	1	-0.5	-0.5	7.526352	-0.56098	-1.45321	-1.29989	0.802211090711847	0.998053	-6.434578	0.171377
Trial1	1	1	blindfold	counterclockwise	practice	Guided	1	-0.5	-0.5	7.546356	-0.56093	-1.45322	-1.29989	0.8022072954151	0.971748	-6.421883	0.177555
Trial1	1	1	blindfold	counterclockwise	practice	Guided	1	-0.5	-0.5	7.566345	-0.56088	-1.45321	-1.29989	0.802203498686963	1.020786	-6.426114	0.118956
Trial1	1	1	blindfold	counterclockwise	practice	Guided	1	-0.5	-0.5	7.586349	-0.56083	-1.45323	-1.2999	0.802209570942199	1.005212	-6.553068	0.090629
Trial1	1	1	blindfold	counterclockwise	practice	Guided	1	-0.5	-0.5	7.606354	-0.56077	-1.45327	-1.29992	0.802224991447391	1.06337	-6.675791	-0.023399
Trial1	1	1	blindfold	counterclockwise	practice	Guided	1	-0.5	-0.5	7.626358	-0.56066	-1.45335	-1.29993	0.802226772255061	1.053203	-6.709645	-0.039482
Trial1	1	1	blindfold	counterclockwise	practice	Guided	1	-0.5	-0.5	7.646347	-0.5606	-1.45335	-1.29994	0.802232225433247	1.073853	-6.692718	-0.003168
Trial1	1	1	blindfold	counterclockwise	practice	Guided	1	-0.5	-0.5	7.666351	-0.56055	-1.45335	-1.29995	0.80223831104158	1.054735	-6.713877	-0.077523
Trial1	1	1	blindfold	counterclockwise	practice	Guided	1	-0.5	-0.5	7.686356	-0.56049	-1.45335	-1.29995	0.802233787539623	1.014237	-6.69695	-0.023862
Trial1	1	1	blindfold	counterclockwise	practice	Guided	1	-0.5	-0.5	7.706345	-0.56044	-1.45335	-1.29996	0.802240003486187	1.02182	-6.671559	-0.041295
Trial1	1	1	blindfold	counterclockwise	practice	Guided	1	-0.5	-0.5	7.726349	-0.56033	-1.45337	-1.29997	0.802241711126879	1.109344	-6.81544	-0.005926
Trial1	1	1	blindfold	counterclockwise	practice	Guided	1	-0.5	-0.5	7.746353	-0.56027	-1.45339	-1.29997	0.802237199605389	1.08748	-6.798513	-4.3347E-05
Trial1	1	1	blindfold	counterclockwise	practice	Guided	1	-0.5	-0.5	7.766357	-0.56021	-1.45339	-1.29997	0.802232692549277	1.081183	-6.726572	0.032413
Trial1	1	1	blindfold	counterclockwise	practice	Guided	1	-0.5	-0.5	7.786346	-0.56015	-1.45337	-1.29997	0.802228194427694	1.021965	-6.730804	0.07656
Trial1	1	1	blindfold	counterclockwise	practice	Guided	1	-0.5	-0.5	7.806351	-0.5601	-1.45336	-1.29996	0.802214460980759	0.949113	-6.692718	0.128389
Trial1	1	1	blindfold	counterclockwise	practice	Guided	1	-0.5	-0.5	7.826355	-0.56001	-1.45333	-1.29995	0.802197737664498	0.786302	-6.637704	0.204055
Trial1	1	1	blindfold	counterclockwise	practice	Guided	1	-0.5	-0.5	7.846359	-0.55997	-1.45333	-1.29995	0.802194746770662	0.751769	-6.633473	0.217827
Trial1	1	1	blindfold	counterclockwise	practice	Guided	1	-0.5	-0.5	7.866348	-0.55993	-1.45332	-1.29995	0.802191753406751	0.778952	-6.612314	0.166574
Trial1	1	1	blindfold	counterclockwise	practice	Guided	1	-0.5	-0.5	7.886353	-0.55988	-1.45331	-1.29995	0.802188023397079	0.856877	-6.544605	0.13525
Trial1	1	1	blindfold	counterclockwise	practice	Guided	1	-0.5	-0.5	7.906357	-0.55984	-1.45329	-1.29995	0.80218503894835	0.894226	-6.561532	0.098633
Trial1	1	1	blindfold	counterclockwise	practice	Guided	1	-0.5	-0.5	7.926346	-0.55973	-1.45335	-1.29996	0.802186824393343	0.957406	-6.874685	-0.066326
Trial1	1	1	blindfold	counterclockwise	practice	Guided	1	-0.5	-0.5	7.94635	-0.55968	-1.4534	-1.29998	0.802202955159827	1.046323	-6.840831	-0.182356
Trial1	1	1	blindfold	counterclockwise	practice	Guided	1	-0.5	-0.5	7.966354	-0.55962	-1.45342	-1.29999	0.802208482374943	1.045287	-6.840831	-0.258708
Trial1	1	1	blindfold	counterclockwise	practice	Guided	1	-0.5	-0.5	7.986359	-0.55957	-1.45342	-1.30001	0.802224739183885	1.073777	-6.81544	-0.275734
Trial1	1	1	blindfold	counterclockwise	practice	Guided	1	-0.5	-0.5	8.006348	-0.55951	-1.45341	-1.30003	0.802240256413486	1.013277	-6.811208	-0.268412
Trial1	1	1	blindfold	counterclockwise	practice	Guided	1	-0.5	-0.5	8.026352	-0.5594	-1.45342	-1.30004	0.802242087998858	1.04331	-6.929699	-0.342205
Trial1	1	1	blindfold	counterclockwise	practice	Guided	1	-0.5	-0.5	8.046356	-0.55934	-1.45345	-1.30006	0.802257622774202	1.11778	-7.010103	-0.360488
Trial1	1	1	blindfold	counterclockwise	practice	Guided	1	-0.5	-0.5	8.066345	-0.55928	-1.45349	-1.30007	0.802263171619276	1.133536	-7.069348	-0.445847
Trial1	1	1	blindfold	counterclockwise	practice	Guided	1	-0.5	-0.5	8.086349	-0.55922	-1.45352	-1.30009	0.802278596819801	1.154836	-7.077812	-0.401041
Trial1	1	1	blindfold	counterclockwise	practice	Guided	1	-0.5	-0.5	8.106354	-0.55916	-1.45353	-1.30011	0.802294260073587	1.140248	-7.086275	-0.41667
Trial1	1	1	blindfold	counterclockwise	practice	Guided	1	-0.5	-0.5	8.126358	-0.55903	-1.45358	-1.30013	0.802304538700119	1.189906	-7.327488	-0.525569
Trial1	1	1	blindfold	counterclockwise	practice	Guided	1	-0.5	-0.5	8.146347	-0.55897	-1.45364	-1.30014	0.802310115666829	1.18799	-7.399428	-0.559285
Trial1	1	1	blindfold	counterclockwise	practice	Guided	1	-0.5	-0.5	8.166351	-0.55891	-1.45367	-1.30015	0.80231569282465	1.162669	-7.306329	-0.531632
Trial1	1	1	blindfold	counterclockwise	practice	Guided	1	-0.5	-0.5	8.186356	-0.55884	-1.45367	-1.30015	0.802310553512997	1.209047	-7.272474	-0.450833
Trial1	1	1	blindfold	counterclockwise	practice	Guided	1	-0.5	-0.5	8.206345	-0.55878	-1.45365	-1.30015	0.802306153852272	1.211696	-7.272474	-0.358266
Trial1	1	1	blindfold	counterclockwise	practice	Guided	1	-0.5	-0.5	8.226349	-0.55866	-1.45362	-1.30015	0.802297372287592	1.099631	-7.19207	-0.248428
Trial1	1	1	blindfold	counterclockwise	practice	Guided	1	-0.5	-0.5	8.246353	-0.5586	-1.45361	-1.30015	0.802292990374919	1.094878	-7.230156	-0.252222
Trial1	1	1	blindfold	counterclockwise	practice	Guided	1	-0.5	-0.5	8.266357	-0.55855	-1.45361	-1.30015	0.802289339286211	1.021642	-7.255547	-0.276029
Trial1	1	1	blindfold	counterclockwise	practice	Guided	1	-0.5	-0.5	8.286346	-0.55849	-1.45362	-1.30015	0.802284965548794	1.022229	-7.259779	-0.324406
Trial1	1	1	blindfold	counterclockwise	practice	Guided	1	-0.5	-0.5	8.306351	-0.55844	-1.45363	-1.30016	0.802291189364983	1.063134	-7.302097	-0.316977
Trial1	1	1	blindfold	counterclockwise	practice	Guided	1	-0.5	-0.5	8.326355	-0.55831	-1.45366	-1.30017	0.802291717719578	1.249702	-7.420587	-0.434085
Trial1	1	1	blindfold	counterclockwise	practice	Guided	1	-0.5	-0.5	8.346359	-0.55825	-1.45369	-1.30017	0.80228735760256	1.289264	-7.437515	-0.510942
Trial1	1	1	blindfold	counterclockwise	practice	Guided	1	-0.5	-0.5	8.366348	-0.55818	-1.4537	-1.30019	0.802302250156878	1.348763	-7.484064	-0.608058
Trial1	1	1	blindfold	counterclockwise	practice	Guided	1	-0.5	-0.5	8.386353	-0.55811	-1.45373	-1.3002	0.802307166084228	1.300544	-7.522151	-0.656253
Trial1	1	1	blindfold	counterclockwise	practice	Guided	1	-0.5	-0.5	8.406357	-0.55804	-1.45375	-1.30023	0.802332062899579	1.268528	-7.479833	-0.665061
Trial1	1	1	blindfold	counterclockwise	practice	Guided	1	-0.5	-0.5	8.426346	-0.55791	-1.45378	-1.30025	0.802342644376639	1.327708	-7.623714	-0.76646
Trial1	1	1	blindfold	counterclockwise	practice	Guided	1	-0.5	-0.5	8.44635	-0.55783	-1.4538	-1.30026	0.802346739352348	1.328626	-7.636409	-0.812843
Trial1	1	1	blindfold	counterclockwise	practice	Guided	1	-0.5	-0.5	8.466354	-0.55776	-1.4538	-1.30027	0.802351686405009	1.287794	-7.534846	-0.763366
Trial1	1	1	blindfold	counterclockwise	practice	Guided	1	-0.5	-0.5	8.486359	-0.5577	-1.45378	-1.30027	0.802347367760557	1.210881	-7.556005	-0.660576
Trial1	1	1	blindfold	counterclockwise	practice	Guided	1	-0.5	-0.5	8.506348	-0.55764	-1.45379	-1.30028	0.80235304557249	1.254029	-7.606787	-0.621744
Trial1	1	1	blindfold	counterclockwise	practice	Guided	1	-0.5	-0.5	8.526352	-0.55752	-1.45378	-1.30028	0.802344434989726	1.137455	-7.429051	-0.570544
Trial1	1	1	blindfold	counterclockwise	practice	Guided	1	-0.5	-0.5	8.546356	-0.55746	-1.45374	-1.30027	0.802330146389668	1.059529	-7.454442	-0.537463
Trial1	1	1	blindfold	counterclockwise	practice	Guided	1	-0.5	-0.5	8.566345	-0.55741	-1.45375	-1.30027	0.802326566525129	1.042436	-7.695654	-0.529296
Trial1	1	1	blindfold	counterclockwise	practice	Guided	1	-0.5	-0.5	8.586349	-0.55735	-1.45381	-1.30027	0.802322273928917	1.025344	-7.7549	-0.519425
Trial1	1	1	blindfold	counterclockwise	practice	Guided	1	-0.5	-0.5	8.606354	-0.5573	-1.45383	-1.30026	0.802308712877309	1.018034	-7.572932	-0.556645
Trial1	1	1	blindfold	counterclockwise	practice	Guided	1	-0.5	-0.5	8.626358	-0.55719	-1.45373	-1.30026	0.802300866403212	0.998865	-7.390965	-0.3991
Trial1	1	1	blindfold	counterclockwise	practice	Guided	1	-0.5	-0.5	8.646347	-0.55715	-1.45372	-1.30025	0.80228814723599	0.990001	-7.467137	-0.398328
Trial1	1	1	blindfold	counterclockwise	practice	Guided	1	-0.5	-0.5	8.666351	-0.5571	-1.45372	-1.30024	0.802274598320993	0.935533	-7.390965	-0.372894
Trial1	1	1	blindfold	counterclockwise	practice	Guided	1	-0.5	-0.5	8.686356	-0.55705	-1.4537	-1.30023	0.80226105241939	0.929874	-7.289402	-0.309312
Trial1	1	1	blindfold	counterclockwise	practice	Guided	1	-0.5	-0.5	8.706345	-0.557	-1.45367	-1.30022	0.802247509531333	0.956824	-7.280938	-0.307093
Trial1	1	1	blindfold	counterclockwise	practice	Guided	1	-0.5	-0.5	8.726349	-0.5569	-1.45366	-1.30021	0.80223042538481	0.956197	-7.310561	-0.315331
Trial1	1	1	blindfold	counterclockwise	practice	Guided	1	-0.5	-0.5	8.746353	-0.55685	-1.45365	-1.30021	0.80222687575912	0.928942	-7.23862	-0.321589
Trial1	1	1	blindfold	counterclockwise	practice	Guided	1	-0.5	-0.5	8.766357	-0.5568	-1.45364	-1.30021	0.802223337682929	0.905801	-7.204766	-0.332385
Trial1	1	1	blindfold	counterclockwise	practice	Guided	1	-0.5	-0.5	8.786346	-0.55675	-1.45362	-1.3002	0.802209809991577	0.901052	-7.166679	-0.336152
Trial1	1	1	blindfold	counterclockwise	practice	Guided	1	-0.5	-0.5	8.806351	-0.55671	-1.45362	-1.30019	0.80219699314608	0.91533	-7.247084	-0.323859
Trial1	1	1	blindfold	counterclockwise	practice	Guided	1	-0.5	-0.5	8.826355	-0.55661	-1.45363	-1.30019	0.80218992884035	0.968593	-7.297865	-0.328447
Trial1	1	1	blindfold	counterclockwise	practice	Guided	1	-0.5	-0.5	8.846359	-0.55656	-1.45364	-1.30019	0.802186405542995	0.97491	-7.272474	-0.362555
Trial1	1	1	blindfold	counterclockwise	practice	Guided	1	-0.5	-0.5	8.866348	-0.55651	-1.45364	-1.30019	0.802182881141398	0.965405	-7.306329	-0.370164
Trial1	1	1	blindfold	counterclockwise	practice	Guided	1	-0.5	-0.5	8.886353	-0.55646	-1.45365	-1.30019	0.802179355646693	0.944507	-7.327488	-0.351629
Trial1	1	1	blindfold	counterclockwise	practice	Guided	1	-0.5	-0.5	8.906357	-0.55641	-1.45366	-1.30019	0.802175841644425	0.955906	-7.340183	-0.397604
Trial1	1	1	blindfold	counterclockwise	practice	Guided	1	-0.5	-0.5	8.926346	-0.55632	-1.45368	-1.30018	0.802159528674324	0.921434	-7.407892	-0.303272
Trial1	1	1	blindfold	counterclockwise	practice	Guided	1	-0.5	-0.5	8.94635	-0.55627	-1.45369	-1.30018	0.802156019118545	0.943946	-7.429051	-0.300714
Trial1	1	1	blindfold	counterclockwise	practice	Guided	1	-0.5	-0.5	8.966354	-0.55622	-1.4537	-1.30017	0.802142523709203	0.901183	-7.433283	-0.276319
Trial1	1	1	blindfold	counterclockwise	practice	Guided	1	-0.5	-0.5	8.986359	-0.55618	-1.45371	-1.30017	0.802139721580103	0.855581	-7.386733	-0.230664
Trial1	1	1	blindfold	counterclockwise	practice	Guided	1	-0.5	-0.5	9.006348	-0.55613	-1.4537	-1.30015	0.802116361516714	0.810939	-7.365574	-0.172454
Trial1	1	1	blindfold	counterclockwise	practice	Guided	1	-0.5	-0.5	9.026352	-0.55605	-1.45368	-1.30014	0.802100778933398	0.838249	-7.340183	-0.107104
Trial1	1	1	blindfold	counterclockwise	practice	Guided	1	-0.5	-0.5	9.046356	-0.55601	-1.45367	-1.30013	0.802087995998374	0.853482	-7.306329	-0.081961
Trial1	1	1	blindfold	counterclockwise	practice	Guided	1	-0.5	-0.5	9.066345	-0.55596	-1.45366	-1.30012	0.802074635197264	0.992269	-7.344415	-0.135688
Trial1	1	1	blindfold	counterclockwise	practice	Guided	1	-0.5	-0.5	9.086349	-0.55591	-1.45367	-1.30012	0.802071147716399	1.008421	-7.407892	-0.157957
Trial1	1	1	blindfold	counterclockwise	practice	Guided	1	-0.5	-0.5	9.106354	-0.55585	-1.45369	-1.30013	0.802076840510171	1.051474	-7.441746	-0.237021
Trial1	1	1	blindfold	counterclockwise	practice	Guided	1	-0.5	-0.5	9.126358	-0.55574	-1.45374	-1.30014	0.802079175795684	1.089737	-7.556005	-0.378813
Trial1	1	1	blindfold	counterclockwise	practice	Guided	1	-0.5	-0.5	9.146347	-0.55568	-1.45377	-1.30014	0.802075006847222	1.038381	-7.627946	-0.408486
Trial1	1	1	blindfold	counterclockwise	practice	Guided	1	-0.5	-0.5	9.166351	-0.55563	-1.4538	-1.30015	0.802081526293439	0.978151	-7.602555	-0.437485
Trial1	1	1	blindfold	counterclockwise	practice	Guided	1	-0.5	-0.5	9.186356	-0.55557	-1.4538	-1.30015	0.802077369720648	0.966769	-7.585628	-0.411237
Trial1	1	1	blindfold	counterclockwise	practice	Guided	1	-0.5	-0.5	9.206345	-0.55552	-1.4538	-1.30016	0.802083777205755	0.981689	-7.670264	-0.391218
Trial1	1	1	blindfold	counterclockwise	practice	Guided	1	-0.5	-0.5	9.226349	-0.55541	-1.45385	-1.30017	0.802086162235895	1.072651	-7.784522	-0.427446
Trial1	1	1	blindfold	counterclockwise	practice	Guided	1	-0.5	-0.5	9.246353	-0.55536	-1.45388	-1.30017	0.802082704980908	1.112596	-7.843767	-0.430389
Trial1	1	1	blindfold	counterclockwise	practice	Guided	1	-0.5	-0.5	9.266357	-0.5553	-1.4539	-1.30017	0.802078568599724	1.157293	-7.814145	-0.4295
Trial1	1	1	blindfold	counterclockwise	practice	Guided	1	-0.5	-0.5	9.286346	-0.55524	-1.4539	-1.30018	0.802084422378716	1.137036	-7.746436	-0.404733
Trial1	1	1	blindfold	counterclockwise	practice	Guided	1	-0.5	-0.5	9.306351	-0.55518	-1.45389	-1.30018	0.802080294976217	1.059415	-7.716813	-0.36707
Trial1	1	1	blindfold	counterclockwise	practice	Guided	1	-0.5	-0.5	9.326355	-0.55507	-1.45387	-1.30018	0.80207273283839	0.998877	-7.805681	-0.400168
Trial1	1	1	blindfold	counterclockwise	practice	Guided	1	-0.5	-0.5	9.346359	-0.55502	-1.45389	-1.30018	0.802069304929718	0.984937	-7.82684	-0.407426
Trial1	1	1	blindfold	counterclockwise	practice	Guided	1	-0.5	-0.5	9.366348	-0.55497	-1.4539	-1.30018	0.802065876031913	1.013806	-7.805681	-0.380046
Trial1	1	1	blindfold	counterclockwise	practice	Guided	1	-0.5	-0.5	9.386353	-0.55492	-1.4539	-1.30018	0.802062446156112	1.048351	-7.78029	-0.395231
Trial1	1	1	blindfold	counterclockwise	practice	Guided	1	-0.5	-0.5	9.406357	-0.55486	-1.4539	-1.30019	0.80206833269444	1.040764	-7.814145	-0.377717
Trial1	1	1	blindfold	counterclockwise	practice	Guided	1	-0.5	-0.5	9.426346	-0.55476	-1.45391	-1.30019	0.802061497950564	0.96947	-7.809913	-0.376301
Trial1	1	1	blindfold	counterclockwise	practice	Guided	1	-0.5	-0.5	9.44635	-0.55471	-1.4539	-1.30018	0.802048094976905	0.921342	-7.797218	-0.299823
Trial1	1	1	blindfold	counterclockwise	practice	Guided	1	-0.5	-0.5	9.466354	-0.55466	-1.4539	-1.30018	0.802044689383293	0.969197	-7.809913	-0.321374
Trial1	1	1	blindfold	counterclockwise	practice	Guided	1	-0.5	-0.5	9.486359	-0.55461	-1.4539	-1.30017	0.802031292486287	0.922311	-7.788754	-0.29246
Trial1	1	1	blindfold	counterclockwise	practice	Guided	1	-0.5	-0.5	9.506348	-0.55456	-1.45389	-1.30016	0.802017898608695	0.926467	-7.750668	-0.221209
Trial1	1	1	blindfold	counterclockwise	practice	Guided	1	-0.5	-0.5	9.526352	-0.55446	-1.45386	-1.30015	0.802001229313006	1.016237	-7.644873	-0.114155
Trial1	1	1	blindfold	counterclockwise	practice	Guided	1	-0.5	-0.5	9.546356	-0.55441	-1.45384	-1.30014	0.80198784453677	0.995968	-7.653336	-0.08732
Trial1	1	1	blindfold	counterclockwise	practice	Guided	1	-0.5	-0.5	9.566345	-0.55435	-1.45384	-1.30013	0.801973788134932	0.994692	-7.682959	-0.104062
Trial1	1	1	blindfold	counterclockwise	practice	Guided	1	-0.5	-0.5	9.586349	-0.5543	-1.45384	-1.30012	0.801960528943982	0.987704	-7.716813	-0.137209
Trial1	1	1	blindfold	counterclockwise	practice	Guided	1	-0.5	-0.5	9.606354	-0.55425	-1.45385	-1.30011	0.801947153838118	0.948091	-7.670264	-0.129962
Trial1	1	1	blindfold	counterclockwise	practice	Guided	1	-0.5	-0.5	9.626358	-0.55416	-1.45383	-1.3001	0.80193096070067	0.899632	-7.649105	-0.063059
Trial1	1	1	blindfold	counterclockwise	practice	Guided	1	-0.5	-0.5	9.646347	-0.55411	-1.45383	-1.3001	0.801927584843241	0.905345	-7.733741	-0.046647
Trial1	1	1	blindfold	counterclockwise	practice	Guided	1	-0.5	-0.5	9.666351	-0.55406	-1.45385	-1.30009	0.801914221289315	0.939275	-7.767595	-0.011326
Trial1	1	1	blindfold	counterclockwise	practice	Guided	1	-0.5	-0.5	9.686356	-0.55401	-1.45387	-1.30008	0.801900864770878	0.930718	-7.797218	-0.0064719
Trial1	1	1	blindfold	counterclockwise	practice	Guided	1	-0.5	-0.5	9.706345	-0.55396	-1.45389	-1.30006	0.801877635311471	0.969084	-7.835304	0.02749
Trial1	1	1	blindfold	counterclockwise	practice	Guided	1	-0.5	-0.5	9.726349	-0.55386	-1.45393	-1.30005	0.801860920228443	0.9428	-7.87339	0.09364
Trial1	1	1	blindfold	counterclockwise	practice	Guided	1	-0.5	-0.5	9.746353	-0.55381	-1.45394	-1.30004	0.801847571777708	0.934242	-7.847999	0.098464
Trial1	1	1	blindfold	counterclockwise	practice	Guided	1	-0.5	-0.5	9.766357	-0.55376	-1.45393	-1.30003	0.801834226348696	0.851843	-7.835304	0.129963
Trial1	1	1	blindfold	counterclockwise	practice	Guided	1	-0.5	-0.5	9.786346	-0.55371	-1.45392	-1.30002	0.801821002883101	0.826171	-7.839536	0.144502
Trial1	1	1	blindfold	counterclockwise	practice	Guided	1	-0.5	-0.5	9.806351	-0.55367	-1.45393	-1.3	0.801798223642969	0.774832	-7.856463	0.173614
Trial1	1	1	blindfold	counterclockwise	practice	Guided	1	-0.5	-0.5	9.826355	-0.55358	-1.4539	-1.29999	0.801782212941117	0.88989	-7.7549	0.219495
Trial1	1	1	blindfold	counterclockwise	practice	Guided	1	-0.5	-0.5	9.846359	-0.55354	-1.45388	-1.29998	0.801769550013508	0.892408	-7.771827	0.193964
Trial1	1	1	blindfold	counterclockwise	practice	Guided	1	-0.5	-0.5	9.866348	-0.55349	-1.45388	-1.29997	0.801756339821281	0.956753	-7.742204	0.218475
Trial1	1	1	blindfold	counterclockwise	practice	Guided	1	-0.5	-0.5	9.886353	-0.55344	-1.45387	-1.29997	0.801753005019957	0.95704	-7.729509	0.159116
Trial1	1	1	blindfold	counterclockwise	practice	Guided	1	-0.5	-0.5	9.906357	-0.55338	-1.45387	-1.29998	0.801758882949123	1.00423	-7.784522	0.079962
Trial1	1	1	blindfold	counterclockwise	practice	Guided	1	-0.5	-0.5	9.926346	-0.55327	-1.45392	-1.29999	0.801761556260372	1.077047	-7.953794	-0.146933
Trial1	1	1	blindfold	counterclockwise	practice	Guided	1	-0.5	-0.5	9.94635	-0.55321	-1.45397	-1.3	0.80176756603233	1.182248	-8.03843	-0.21998
Trial1	1	1	blindfold	counterclockwise	practice	Guided	1	-0.5	-0.5	9.966354	-0.55314	-1.45401	-1.30001	0.801772912674153	1.285263	-8.173848	-0.215133
Trial1	1	1	blindfold	counterclockwise	practice	Guided	1	-0.5	-0.5	9.986359	-0.55307	-1.45408	-1.30002	0.801778388416109	1.382888	-8.368511	-0.199393
Trial1	1	1	blindfold	counterclockwise	practice	Guided	1	-0.5	-0.5	10.00635	-0.55299	-1.45417	-1.30003	0.80178296665742	1.460234	-8.495465	-0.203061
Trial1	1	1	blindfold	counterclockwise	practice	Guided	1	-0.5	-0.5	10.02635	-0.55283	-1.45424	-1.30003	0.801772409520195	1.350617	-8.482769	-0.059902
Trial1	1	1	blindfold	counterclockwise	practice	Guided	1	-0.5	-0.5	10.04636	-0.55276	-1.45424	-1.30002	0.80175792882217	1.221318	-8.457378	0.00045694
Trial1	1	1	blindfold	counterclockwise	practice	Guided	1	-0.5	-0.5	10.06635	-0.5527	-1.45422	-1.30002	0.801753985213096	1.012147	-8.313497	0.066857
Trial1	1	1	blindfold	counterclockwise	practice	Guided	1	-0.5	-0.5	10.08635	-0.55265	-1.45418	-1.30001	0.801740584841975	0.860022	-8.17808	0.120503
Trial1	1	1	blindfold	counterclockwise	practice	Guided	1	-0.5	-0.5	10.10635	-0.5526	-1.45411	-1.3	0.801727310364688	0.75257	-8.034198	0.115983
Trial1	1	1	blindfold	counterclockwise	practice	Guided	1	-0.5	-0.5	10.12636	-0.55252	-1.45403	-1.29999	0.80171207820106	0.836867	-8.068053	0.109485
Trial1	1	1	blindfold	counterclockwise	practice	Guided	1	-0.5	-0.5	10.14635	-0.55248	-1.45403	-1.3	0.801719447348168	0.959804	-8.063821	-0.031147
Trial1	1	1	blindfold	counterclockwise	practice	Guided	1	-0.5	-0.5	10.16635	-0.55242	-1.45403	-1.3	0.801715520596149	1.112245	-8.046894	-0.084143
Trial1	1	1	blindfold	counterclockwise	practice	Guided	1	-0.5	-0.5	10.18636	-0.55235	-1.45403	-1.30001	0.801720940493829	1.298597	-8.228861	-0.157238
Trial1	1	1	blindfold	counterclockwise	practice	Guided	1	-0.5	-0.5	10.20634	-0.55228	-1.4541	-1.30002	0.801726485543099	1.442803	-8.444683	-0.197637
Trial1	1	1	blindfold	counterclockwise	practice	Guided	1	-0.5	-0.5	10.22635	-0.55211	-1.45427	-1.30002	0.801715418403241	1.554728	-8.605491	-0.016549
Trial1	1	1	blindfold	counterclockwise	practice	Guided	1	-0.5	-0.5	10.24635	-0.55203	-1.45429	-1.30001	0.801700107915651	1.427645	-8.478537	0.073094
Trial1	1	1	blindfold	counterclockwise	practice	Guided	1	-0.5	-0.5	10.26636	-0.55195	-1.45426	-1.30001	0.801694920611998	1.295794	-8.470074	0.099904
Trial1	1	1	blindfold	counterclockwise	practice	Guided	1	-0.5	-0.5	10.28635	-0.55189	-1.45423	-1.3	0.801681044696233	1.085651	-8.372742	0.09474
Trial1	1	1	blindfold	counterclockwise	practice	Guided	1	-0.5	-0.5	10.30635	-0.55183	-1.45421	-1.29999	0.801667169296762	0.954743	-8.406597	0.075152
Trial1	1	1	blindfold	counterclockwise	practice	Guided	1	-0.5	-0.5	10.32635	-0.55174	-1.4542	-1.29999	0.801661355384906	0.836843	-8.300802	0.168251
Trial1	1	1	blindfold	counterclockwise	practice	Guided	1	-0.5	-0.5	10.34636	-0.55169	-1.45417	-1.29998	0.801648136612322	0.858071	-8.199239	0.143224
Trial1	1	1	blindfold	counterclockwise	practice	Guided	1	-0.5	-0.5	10.36635	-0.55165	-1.45412	-1.29997	0.801635684948398	0.900849	-8.13153	0.129592
Trial1	1	1	blindfold	counterclockwise	practice	Guided	1	-0.5	-0.5	10.38635	-0.5516	-1.45409	-1.29997	0.801632464429723	0.88373	-8.139993	0.139266
Trial1	1	1	blindfold	counterclockwise	practice	Guided	1	-0.5	-0.5	10.40636	-0.55155	-1.45407	-1.29998	0.801639124742581	0.996865	-8.152689	0.0422
Trial1	1	1	blindfold	counterclockwise	practice	Guided	1	-0.5	-0.5	10.42635	-0.55144	-1.45409	-1.29998	0.801632056686212	1.178466	-8.266947	-0.034771
Trial1	1	1	blindfold	counterclockwise	practice	Guided	1	-0.5	-0.5	10.44635	-0.55137	-1.45413	-1.29998	0.801627569440921	1.305575	-8.347352	0.111425
Trial1	1	1	blindfold	counterclockwise	practice	Guided	1	-0.5	-0.5	10.46635	-0.5513	-1.45417	-1.29997	0.801613210375087	1.347092	-8.38967	0.12929
Trial1	1	1	blindfold	counterclockwise	practice	Guided	1	-0.5	-0.5	10.48636	-0.55123	-1.45419	-1.29997	0.801608735246484	1.260561	-8.398133	0.165274
Trial1	1	1	blindfold	counterclockwise	practice	Guided	1	-0.5	-0.5	10.50635	-0.55116	-1.45419	-1.29996	0.801594273036102	1.160714	-8.334656	0.143296
Trial1	1	1	blindfold	counterclockwise	practice	Guided	1	-0.5	-0.5	10.52635	-0.55106	-1.45418	-1.29996	0.801587892108766	0.812375	-8.38967	0.140078
Trial1	1	1	blindfold	counterclockwise	practice	Guided	1	-0.5	-0.5	10.54636	-0.55101	-1.45418	-1.29995	0.801574718716944	0.763563	-8.385438	0.202684
Trial1	1	1	blindfold	counterclockwise	practice	Guided	1	-0.5	-0.5	10.56635	-0.55097	-1.45418	-1.29994	0.801562296419461	0.823777	-8.360047	0.231739
Trial1	1	1	blindfold	counterclockwise	practice	Guided	1	-0.5	-0.5	10.58635	-0.55093	-1.45418	-1.29993	0.801549764659227	0.916634	-8.381206	0.279383
Trial1	1	1	blindfold	counterclockwise	practice	Guided	1	-0.5	-0.5	10.60635	-0.55088	-1.45418	-1.29992	0.80153647257578	0.899192	-8.376974	0.284821
Trial1	1	1	blindfold	counterclockwise	practice	Guided	1	-0.5	-0.5	10.62636	-0.55078	-1.45416	-1.29992	0.801530133710724	0.882059	-8.20347	0.235398
Trial1	1	1	blindfold	counterclockwise	practice	Guided	1	-0.5	-0.5	10.64635	-0.55074	-1.45412	-1.29992	0.801527600886346	0.869374	-8.127298	0.212547
Trial1	1	1	blindfold	counterclockwise	practice	Guided	1	-0.5	-0.5	10.66635	-0.55069	-1.45408	-1.29992	0.801524436708649	0.913425	-8.161152	0.178117
Trial1	1	1	blindfold	counterclockwise	practice	Guided	1	-0.5	-0.5	10.68636	-0.55064	-1.45408	-1.29992	0.801521275638564	0.947648	-8.25002	0.158632
Trial1	1	1	blindfold	counterclockwise	practice	Guided	1	-0.5	-0.5	10.70634	-0.55059	-1.45411	-1.29992	0.801518121438239	1.119746	-8.360047	0.099416
Trial1	1	1	blindfold	counterclockwise	practice	Guided	1	-0.5	-0.5	10.72635	-0.55046	-1.4542	-1.29992	0.801509923018853	1.278527	-8.465842	0.108162
Trial1	1	1	blindfold	counterclockwise	practice	Guided	1	-0.5	-0.5	10.74635	-0.55039	-1.45422	-1.29992	0.801505520650912	1.185972	-8.491233	0.143472
Trial1	1	1	blindfold	counterclockwise	practice	Guided	1	-0.5	-0.5	10.76636	-0.55033	-1.45423	-1.29992	0.801501749362476	1.087076	-8.419292	0.173087
Trial1	1	1	blindfold	counterclockwise	practice	Guided	1	-0.5	-0.5	10.78635	-0.55028	-1.45422	-1.29992	0.801498610665323	0.943176	-8.338888	0.158635
Trial1	1	1	blindfold	counterclockwise	practice	Guided	1	-0.5	-0.5	10.80635	-0.55023	-1.45418	-1.29991	0.801485484915348	0.822725	-8.207702	0.21822
Trial1	1	1	blindfold	counterclockwise	practice	Guided	1	-0.5	-0.5	10.82635	-0.55014	-1.45409	-1.2999	0.801469855389632	0.881971	-8.135762	0.293587
Trial1	1	1	blindfold	counterclockwise	practice	Guided	1	-0.5	-0.5	10.84636	-0.55009	-1.45408	-1.2999	0.801466728420316	0.87277	-8.156921	0.289976
Trial1	1	1	blindfold	counterclockwise	practice	Guided	1	-0.5	-0.5	10.86635	-0.55005	-1.45408	-1.2999	0.801464229827154	0.958657	-8.190775	0.245487
Trial1	1	1	blindfold	counterclockwise	practice	Guided	1	-0.5	-0.5	10.88635	-0.55	-1.45409	-1.2999	0.801461108451754	0.91967	-8.224629	0.202019
Trial1	1	1	blindfold	counterclockwise	practice	Guided	1	-0.5	-0.5	10.90636	-0.54995	-1.4541	-1.29989	0.801448115048658	0.950091	-8.228861	0.191233
Trial1	1	1	blindfold	counterclockwise	practice	Guided	1	-0.5	-0.5	10.92635	-0.54984	-1.45411	-1.29989	0.801441264976094	0.987782	-8.220398	0.27667
Trial1	1	1	blindfold	counterclockwise	practice	Guided	1	-0.5	-0.5	10.94635	-0.54979	-1.45411	-1.29988	0.801428166083692	0.991569	-8.228861	0.326825
Trial1	1	1	blindfold	counterclockwise	practice	Guided	1	-0.5	-0.5	10.96635	-0.54974	-1.45412	-1.29988	0.801425060791346	0.948776	-8.258484	0.29204
Trial1	1	1	blindfold	counterclockwise	practice	Guided	1	-0.5	-0.5	10.98636	-0.54969	-1.45413	-1.29988	0.801421958607458	0.922775	-8.334656	0.302333
Trial1	1	1	blindfold	counterclockwise	practice	Guided	1	-0.5	-0.5	11.00635	-0.54964	-1.45414	-1.29987	0.8014088651794	0.910718	-8.326193	0.319999
Trial1	1	1	blindfold	counterclockwise	practice	Guided	1	-0.5	-0.5	11.02635	-0.54956	-1.45414	-1.29987	0.801403914537187	0.760146	-8.237325	0.335377
Trial1	1	1	blindfold	counterclockwise	practice	Guided	1	-0.5	-0.5	11.04636	-0.54952	-1.45413	-1.29987	0.801401442198575	0.728125	-8.199239	0.325062
Trial1	1	1	blindfold	counterclockwise	practice	Guided	1	-0.5	-0.5	11.06635	-0.54948	-1.45412	-1.29987	0.801398968168206	0.750945	-8.228861	0.272699
Trial1	1	1	blindfold	counterclockwise	practice	Guided	1	-0.5	-0.5	11.08635	-0.54944	-1.45412	-1.29987	0.801396503486432	0.806408	-8.334656	0.238948
Trial1	1	1	blindfold	counterclockwise	practice	Guided	1	-0.5	-0.5	11.10635	-0.5494	-1.45414	-1.29987	0.801394033438753	0.862505	-8.34312	0.213575
Trial1	1	1	blindfold	counterclockwise	practice	Guided	1	-0.5	-0.5	11.12636	-0.5493	-1.45415	-1.29988	0.80139787265954	0.905598	-8.288106	0.193333
Trial1	1	1	blindfold	counterclockwise	practice	Guided	1	-0.5	-0.5	11.14635	-0.54925	-1.45415	-1.29988	0.801394797827193	0.951231	-8.330424	0.206658
Trial1	1	1	blindfold	counterclockwise	practice	Guided	1	-0.5	-0.5	11.16635	-0.54921	-1.45416	-1.29988	0.80139234093167	0.910971	-8.351583	0.205417
Trial1	1	1	blindfold	counterclockwise	practice	Guided	1	-0.5	-0.5	11.18636	-0.54916	-1.45417	-1.29989	0.801399266416605	0.915413	-8.364279	0.157451
Trial1	1	1	blindfold	counterclockwise	practice	Guided	1	-0.5	-0.5	11.20634	-0.54911	-1.45418	-1.29989	0.801396200326516	0.83776	-8.338888	0.115342
Trial1	1	1	blindfold	counterclockwise	practice	Guided	1	-0.5	-0.5	11.22635	-0.54902	-1.45416	-1.2999	0.801400565771428	0.817459	-8.313497	0.157123
Trial1	1	1	blindfold	counterclockwise	practice	Guided	1	-0.5	-0.5	11.24635	-0.54898	-1.45415	-1.2999	0.801398120372724	0.820943	-8.288106	0.136132
Trial1	1	1	blindfold	counterclockwise	practice	Guided	1	-0.5	-0.5	11.26636	-0.54893	-1.45415	-1.2999	0.801395065510907	0.840282	-8.313497	0.129885
Trial1	1	1	blindfold	counterclockwise	practice	Guided	1	-0.5	-0.5	11.28635	-0.54889	-1.45416	-1.29991	0.801402619516229	0.903349	-8.393901	0.101204
Trial1	1	1	blindfold	counterclockwise	practice	Guided	1	-0.5	-0.5	11.30635	-0.54884	-1.45417	-1.29991	0.801399573920368	0.904924	-8.355815	0.141195
Trial1	1	1	blindfold	counterclockwise	practice	Guided	1	-0.5	-0.5	11.32635	-0.54874	-1.45415	-1.2999	0.801383486115068	0.882062	-8.220398	0.255154
Trial1	1	1	blindfold	counterclockwise	practice	Guided	1	-0.5	-0.5	11.34636	-0.5487	-1.45411	-1.2999	0.801381054639402	0.844014	-8.114603	0.264603
Trial1	1	1	blindfold	counterclockwise	practice	Guided	1	-0.5	-0.5	11.36635	-0.54865	-1.45408	-1.2999	0.801378017186748	0.788529	-8.118834	0.298178
Trial1	1	1	blindfold	counterclockwise	practice	Guided	1	-0.5	-0.5	11.38635	-0.54861	-1.45407	-1.29989	0.801365717650581	0.810077	-8.17808	0.293229
Trial1	1	1	blindfold	counterclockwise	practice	Guided	1	-0.5	-0.5	11.40636	-0.54857	-1.45408	-1.29988	0.801353297435184	0.840498	-8.195007	0.268856
Trial1	1	1	blindfold	counterclockwise	practice	Guided	1	-0.5	-0.5	11.42635	-0.54848	-1.45412	-1.29988	0.801347847386766	0.913054	-8.29657	0.292615
Trial1	1	1	blindfold	counterclockwise	practice	Guided	1	-0.5	-0.5	11.44635	-0.54843	-1.45413	-1.29988	0.801344823533771	0.939056	-8.355815	0.223183
Trial1	1	1	blindfold	counterclockwise	practice	Guided	1	-0.5	-0.5	11.46635	-0.54838	-1.45416	-1.29989	0.801351798104355	0.91625	-8.317729	0.157442
Trial1	1	1	blindfold	counterclockwise	practice	Guided	1	-0.5	-0.5	11.48636	-0.54833	-1.45416	-1.29989	0.80134878050782	0.904194	-8.271179	0.187706
Trial1	1	1	blindfold	counterclockwise	practice	Guided	1	-0.5	-0.5	11.50635	-0.54828	-1.45415	-1.29989	0.801345766020709	0.862969	-8.199239	0.220297
Trial1	1	1	blindfold	counterclockwise	practice	Guided	1	-0.5	-0.5	11.52635	-0.5482	-1.45412	-1.29989	0.801340950743089	0.825227	-8.237325	0.252467
Trial1	1	1	blindfold	counterclockwise	practice	Guided	1	-0.5	-0.5	11.54636	-0.54815	-1.45411	-1.29989	0.801337944339162	0.852789	-8.190775	0.262946
Trial1	1	1	blindfold	counterclockwise	practice	Guided	1	-0.5	-0.5	11.56635	-0.54811	-1.45411	-1.29989	0.801335542170596	0.81032	-8.262716	0.244943
Trial1	1	1	blindfold	counterclockwise	practice	Guided	1	-0.5	-0.5	11.58635	-0.54807	-1.45412	-1.29989	0.801333141990973	0.875927	-8.275411	0.189931
Trial1	1	1	blindfold	counterclockwise	practice	Guided	1	-0.5	-0.5	11.60635	-0.54802	-1.45413	-1.29989	0.801330143670467	0.865469	-8.283875	0.194374
Trial1	1	1	blindfold	counterclockwise	practice	Guided	1	-0.5	-0.5	11.62636	-0.54793	-1.45414	-1.29989	0.801324755242908	0.866402	-8.292338	0.206787
Trial1	1	1	blindfold	counterclockwise	practice	Guided	1	-0.5	-0.5	11.64635	-0.54788	-1.45415	-1.29989	0.801321765628744	0.872724	-8.305034	0.244747
Trial1	1	1	blindfold	counterclockwise	practice	Guided	1	-0.5	-0.5	11.66635	-0.54784	-1.45415	-1.29989	0.801319376888121	0.821697	-8.347352	0.205798
Trial1	1	1	blindfold	counterclockwise	practice	Guided	1	-0.5	-0.5	11.68636	-0.54779	-1.45416	-1.29989	0.80131639287077	0.792519	-8.381206	0.233193
Trial1	1	1	blindfold	counterclockwise	practice	Guided	1	-0.5	-0.5	11.70634	-0.54776	-1.45418	-1.29989	0.801314605374086	0.815039	-8.419292	0.176671
Trial1	1	1	blindfold	counterclockwise	practice	Guided	1	-0.5	-0.5	11.72635	-0.54767	-1.45421	-1.2999	0.801319122891971	0.817257	-8.478537	0.130165
Trial1	1	1	blindfold	counterclockwise	practice	Guided	1	-0.5	-0.5	11.74635	-0.54763	-1.45424	-1.2999	0.801316744624191	0.862912	-8.571637	0.101308
Trial1	1	1	blindfold	counterclockwise	practice	Guided	1	-0.5	-0.5	11.76636	-0.54758	-1.45428	-1.29991	0.801323769614475	0.899063	-8.635114	0.048011
Trial1	1	1	blindfold	counterclockwise	practice	Guided	1	-0.5	-0.5	11.78635	-0.54753	-1.45429	-1.29992	0.80133079778915	0.90762	-8.546246	0.041127
Trial1	1	1	blindfold	counterclockwise	practice	Guided	1	-0.5	-0.5	11.80635	-0.54749	-1.45429	-1.29993	0.801338541523885	0.871802	-8.542014	0.055157
Trial1	1	1	blindfold	counterclockwise	practice	Guided	1	-0.5	-0.5	11.82635	-0.54739	-1.45431	-1.29993	0.801332620425944	0.782419	-8.660505	0.039852
Trial1	1	1	blindfold	counterclockwise	practice	Guided	1	-0.5	-0.5	11.84636	-0.54735	-1.45432	-1.29994	0.801340252258125	0.764982	-8.62665	0.017559
Trial1	1	1	blindfold	counterclockwise	practice	Guided	1	-0.5	-0.5	11.86635	-0.54731	-1.45431	-1.29994	0.801337890025096	0.78273	-8.546246	0.044001
Trial1	1	1	blindfold	counterclockwise	practice	Guided	1	-0.5	-0.5	11.88635	-0.54727	-1.4543	-1.29995	0.801345406922742	0.800163	-8.613955	0.025562
Trial1	1	1	blindfold	counterclockwise	practice	Guided	1	-0.5	-0.5	11.90636	-0.54722	-1.45431	-1.29996	0.801352454753907	0.892087	-8.685896	0.014682
Trial1	1	1	blindfold	counterclockwise	practice	Guided	1	-0.5	-0.5	11.92635	-0.54713	-1.45437	-1.29997	0.801357152576548	0.924464	-8.762068	-0.088841
Trial1	1	1	blindfold	counterclockwise	practice	Guided	1	-0.5	-0.5	11.94635	-0.54708	-1.45438	-1.29998	0.801364090288541	0.954267	-8.711286	-0.107925
Trial1	1	1	blindfold	counterclockwise	practice	Guided	1	-0.5	-0.5	11.96635	-0.54703	-1.45437	-1.29998	0.801361157364109	0.907031	-8.71975	-0.083294
Trial1	1	1	blindfold	counterclockwise	practice	Guided	1	-0.5	-0.5	11.98636	-0.54698	-1.45436	-1.29999	0.801368220405537	0.969472	-8.745141	-0.083763
Trial1	1	1	blindfold	counterclockwise	practice	Guided	1	-0.5	-0.5	12.00635	-0.54693	-1.45437	-1.29999	0.801365286745287	0.974195	-8.728214	-0.020939
Trial1	1	1	blindfold	counterclockwise	practice	Guided	1	-0.5	-0.5	12.02635	-0.54682	-1.45437	-1.29999	0.80135885759589	1.064862	-8.804386	-0.061457
Trial1	1	1	blindfold	counterclockwise	practice	Guided	1	-0.5	-0.5	12.04636	-0.54676	-1.4544	-1.3	0.801365349527525	1.099418	-8.910181	-0.056082
Trial1	1	1	blindfold	counterclockwise	practice	Guided	1	-0.5	-0.5	12.06635	-0.5467	-1.45444	-1.3	0.801361849464595	1.140928	-8.990585	-0.058756
Trial1	1	1	blindfold	counterclockwise	practice	Guided	1	-0.5	-0.5	12.08635	-0.54664	-1.45448	-1.30001	0.801368353957321	1.081668	-8.956731	-0.093439
Trial1	1	1	blindfold	counterclockwise	practice	Guided	1	-0.5	-0.5	12.10635	-0.54658	-1.45448	-1.30001	0.801364862894273	1.070591	-8.948267	-0.103995
Trial1	1	1	blindfold	counterclockwise	practice	Guided	1	-0.5	-0.5	12.12636	-0.54647	-1.45447	-1.30001	0.801358474824786	1.091488	-8.939804	-0.063439
Trial1	1	1	blindfold	counterclockwise	practice	Guided	1	-0.5	-0.5	12.14635	-0.54641	-1.45447	-1.30001	0.801354999907649	1.059133	-8.914413	-0.018894
Trial1	1	1	blindfold	counterclockwise	practice	Guided	1	-0.5	-0.5	12.16635	-0.54635	-1.45446	-1.30001	0.801351526014684	1.086386	-8.927108	-0.0070049
Trial1	1	1	blindfold	counterclockwise	practice	Guided	1	-0.5	-0.5	12.18636	-0.54629	-1.45447	-1.30001	0.801348060045439	1.158363	-8.986353	-0.064272
Trial1	1	1	blindfold	counterclockwise	practice	Guided	1	-0.5	-0.5	12.20634	-0.54623	-1.45449	-1.30002	0.80135471102317	1.245819	-9.011744	-0.040624
Trial1	1	1	blindfold	counterclockwise	practice	Guided	1	-0.5	-0.5	12.22635	-0.54609	-1.45452	-1.30002	0.801346645984957	1.275974	-9.04983	-0.10258
Trial1	1	1	blindfold	counterclockwise	practice	Guided	1	-0.5	-0.5	12.24635	-0.54602	-1.45452	-1.30002	0.801342624320507	1.233486	-8.994817	-0.074107
Trial1	1	1	blindfold	counterclockwise	practice	Guided	1	-0.5	-0.5	12.26636	-0.54596	-1.45451	-1.30002	0.801339179585149	1.228735	-9.015976	-0.074098
Trial1	1	1	blindfold	counterclockwise	practice	Guided	1	-0.5	-0.5	12.28635	-0.54589	-1.4545	-1.30002	0.801335165821785	1.211928	-8.965194	-0.060202
Trial1	1	1	blindfold	counterclockwise	practice	Guided	1	-0.5	-0.5	12.30635	-0.54583	-1.45449	-1.30002	0.801331734204929	1.201757	-8.986353	-0.028561
Trial1	1	1	blindfold	counterclockwise	practice	Guided	1	-0.5	-0.5	12.32635	-0.5457	-1.45449	-1.30001	0.801314193547301	1.195705	-8.986353	0.042614
Trial1	1	1	blindfold	counterclockwise	practice	Guided	1	-0.5	-0.5	12.34636	-0.54564	-1.45449	-1.30001	0.801310772660499	1.164914	-8.952499	0.082599
Trial1	1	1	blindfold	counterclockwise	practice	Guided	1	-0.5	-0.5	12.36635	-0.54558	-1.45448	-1.3	0.801297362278292	1.180735	-8.939804	0.115067
Trial1	1	1	blindfold	counterclockwise	practice	Guided	1	-0.5	-0.5	12.38635	-0.54552	-1.45447	-1.29999	0.801283952897855	1.097987	-8.880558	0.142283
Trial1	1	1	blindfold	counterclockwise	practice	Guided	1	-0.5	-0.5	12.40636	-0.54546	-1.45445	-1.29998	0.801270547914292	1.138547	-8.787459	0.147609
Trial1	1	1	blindfold	counterclockwise	practice	Guided	1	-0.5	-0.5	12.42635	-0.54534	-1.45442	-1.29997	0.80125387106527	1.134054	-8.846704	0.206782
Trial1	1	1	blindfold	counterclockwise	practice	Guided	1	-0.5	-0.5	12.44635	-0.54528	-1.45443	-1.29996	0.801240482680098	1.114412	-8.863631	0.182913
Trial1	1	1	blindfold	counterclockwise	practice	Guided	1	-0.5	-0.5	12.46635	-0.54521	-1.45443	-1.29996	0.801236527857944	1.108668	-8.83824	0.198599
Trial1	1	1	blindfold	counterclockwise	practice	Guided	1	-0.5	-0.5	12.48636	-0.54516	-1.45442	-1.29995	0.801223710018984	1.109602	-8.842472	0.237879
Trial1	1	1	blindfold	counterclockwise	practice	Guided	1	-0.5	-0.5	12.50635	-0.54509	-1.45442	-1.29993	0.801199889206464	1.095339	-8.774763	0.250362
Trial1	1	1	blindfold	counterclockwise	practice	Guided	1	-0.5	-0.5	12.52635	-0.54497	-1.45438	-1.29993	0.80119314568934	1.141219	-8.702823	0.278172
Trial1	1	1	blindfold	counterclockwise	practice	Guided	1	-0.5	-0.5	12.54636	-0.54491	-1.45437	-1.29992	0.801179662119176	1.159586	-8.732445	0.309585
Trial1	1	1	blindfold	counterclockwise	practice	Guided	1	-0.5	-0.5	12.56635	-0.54485	-1.45436	-1.29991	0.801166305306035	1.134204	-8.707055	0.328229
Trial1	1	1	blindfold	counterclockwise	practice	Guided	1	-0.5	-0.5	12.58635	-0.54479	-1.45435	-1.2999	0.80115294955093	1.17377	-8.6732	0.38057
Trial1	1	1	blindfold	counterclockwise	practice	Guided	1	-0.5	-0.5	12.60635	-0.54473	-1.45435	-1.29988	0.801129722586275	1.152824	-8.685896	0.398202
Trial1	1	1	blindfold	counterclockwise	practice	Guided	1	-0.5	-0.5	12.62636	-0.5446	-1.45434	-1.29987	0.801112476800913	1.199063	-8.630882	0.421195
Trial1	1	1	blindfold	counterclockwise	practice	Guided	1	-0.5	-0.5	12.64635	-0.54454	-1.45432	-1.29986	0.801099139377317	1.168936	-8.597028	0.434758
Trial1	1	1	blindfold	counterclockwise	practice	Guided	1	-0.5	-0.5	12.66635	-0.54448	-1.45431	-1.29985	0.801085809663537	1.134999	-8.60126	0.458367
Trial1	1	1	blindfold	counterclockwise	practice	Guided	1	-0.5	-0.5	12.68636	-0.54442	-1.4543	-1.29985	0.801082479210233	1.147318	-8.558942	0.503783
Trial1	1	1	blindfold	counterclockwise	practice	Guided	1	-0.5	-0.5	12.70634	-0.54436	-1.45429	-1.29983	0.801059156809856	1.163497	-8.571637	0.490564
Trial1	1	1	blindfold	counterclockwise	practice	Guided	1	-0.5	-0.5	12.72635	-0.54423	-1.45428	-1.29982	0.801041970181059	1.244932	-8.597028	0.496509
Trial1	1	1	blindfold	counterclockwise	practice	Guided	1	-0.5	-0.5	12.74635	-0.54417	-1.45429	-1.29982	0.801038661567763	1.20405	-8.609723	0.486942
Trial1	1	1	blindfold	counterclockwise	practice	Guided	1	-0.5	-0.5	12.76636	-0.5441	-1.45429	-1.29981	0.801024804405926	1.249727	-8.533551	0.441418
Trial1	1	1	blindfold	counterclockwise	practice	Guided	1	-0.5	-0.5	12.78635	-0.54404	-1.45428	-1.29981	0.801021505453	1.220226	-8.558942	0.464694
Trial1	1	1	blindfold	counterclockwise	practice	Guided	1	-0.5	-0.5	12.80635	-0.54398	-1.45428	-1.2998	0.801008209227106	1.156789	-8.563173	0.511564
Trial1	1	1	blindfold	counterclockwise	practice	Guided	1	-0.5	-0.5	12.82635	-0.54386	-1.45426	-1.2998	0.801001630359768	1.092776	-8.436219	0.491098
Trial1	1	1	blindfold	counterclockwise	practice	Guided	1	-0.5	-0.5	12.84636	-0.5438	-1.45424	-1.29979	0.800988466448775	1.087394	-8.419292	0.478874
Trial1	1	1	blindfold	counterclockwise	practice	Guided	1	-0.5	-0.5	12.86635	-0.54374	-1.45422	-1.29979	0.800985186548771	1.077889	-8.427756	0.47117
Trial1	1	1	blindfold	counterclockwise	practice	Guided	1	-0.5	-0.5	12.88635	-0.54368	-1.45422	-1.29979	0.800981914383522	1.132757	-8.474306	0.416936
Trial1	1	1	blindfold	counterclockwise	practice	Guided	1	-0.5	-0.5	12.90636	-0.54363	-1.45423	-1.2998	0.800989068515096	1.153998	-8.482769	0.414894
Trial1	1	1	blindfold	counterclockwise	practice	Guided	1	-0.5	-0.5	12.92635	-0.5435	-1.45427	-1.2998	0.800981998035616	1.18734	-8.622419	0.323723
Trial1	1	1	blindfold	counterclockwise	practice	Guided	1	-0.5	-0.5	12.94635	-0.54344	-1.4543	-1.29981	0.800988739432347	1.221636	-8.639346	0.245253
Trial1	1	1	blindfold	counterclockwise	practice	Guided	1	-0.5	-0.5	12.96635	-0.54337	-1.45432	-1.29982	0.800994946373826	1.227375	-8.681664	0.202627
Trial1	1	1	blindfold	counterclockwise	practice	Guided	1	-0.5	-0.5	12.98636	-0.54331	-1.45433	-1.29982	0.800991698721267	1.238803	-8.715518	0.182285
Trial1	1	1	blindfold	counterclockwise	practice	Guided	1	-0.5	-0.5	13.00635	-0.54324	-1.45435	-1.29983	0.800997917121709	1.187735	-8.681664	0.226739
Trial1	1	1	blindfold	counterclockwise	practice	Guided	1	-0.5	-0.5	13.02635	-0.54312	-1.45432	-1.29984	0.801001563904488	1.173405	-8.567405	0.280043
Trial1	1	1	blindfold	counterclockwise	practice	Guided	1	-0.5	-0.5	13.04636	-0.54306	-1.4543	-1.29984	0.800998338219547	1.228272	-8.618187	0.214815
Trial1	1	1	blindfold	counterclockwise	practice	Guided	1	-0.5	-0.5	13.06635	-0.54299	-1.45431	-1.29985	0.801004459621272	1.240326	-8.6732	0.199643
Trial1	1	1	blindfold	counterclockwise	practice	Guided	1	-0.5	-0.5	13.08635	-0.54292	-1.45433	-1.29986	0.801010703055769	1.333509	-8.698591	0.198347
Trial1	1	1	blindfold	counterclockwise	practice	Guided	1	-0.5	-0.5	13.10635	-0.54285	-1.45435	-1.29986	0.801006956636596	1.304688	-8.664737	0.165107
Trial1	1	1	blindfold	counterclockwise	practice	Guided	1	-0.5	-0.5	13.12636	-0.54271	-1.45433	-1.29987	0.801009478242396	1.282422	-8.639346	0.223054
Trial1	1	1	blindfold	counterclockwise	practice	Guided	1	-0.5	-0.5	13.14635	-0.54265	-1.45432	-1.29987	0.801006280104766	1.2821	-8.647809	0.218804
Trial1	1	1	blindfold	counterclockwise	practice	Guided	1	-0.5	-0.5	13.16635	-0.54258	-1.45433	-1.29987	0.801002557252988	1.255466	-8.707055	0.220721
Trial1	1	1	blindfold	counterclockwise	practice	Guided	1	-0.5	-0.5	13.18636	-0.54251	-1.45434	-1.29988	0.801008839965676	1.245711	-8.762068	0.149789
Trial1	1	1	blindfold	counterclockwise	practice	Guided	1	-0.5	-0.5	13.20634	-0.54244	-1.45437	-1.2999	0.8010250061831	1.292022	-8.872095	0.114251
Trial1	1	1	blindfold	counterclockwise	practice	Guided	1	-0.5	-0.5	13.22635	-0.54231	-1.45444	-1.2999	0.801018129147792	1.293641	-8.893254	0.074499
Trial1	1	1	blindfold	counterclockwise	practice	Guided	1	-0.5	-0.5	13.24635	-0.54224	-1.45445	-1.29991	0.80102443569983	1.304765	-8.969426	0.044157
Trial1	1	1	blindfold	counterclockwise	practice	Guided	1	-0.5	-0.5	13.26636	-0.54216	-1.45447	-1.29992	0.801030221340472	1.365641	-9.045599	0.022745
Trial1	1	1	blindfold	counterclockwise	practice	Guided	1	-0.5	-0.5	13.28635	-0.5421	-1.4545	-1.29993	0.801037183280932	1.335891	-9.045599	-0.0052542
Trial1	1	1	blindfold	counterclockwise	practice	Guided	1	-0.5	-0.5	13.30635	-0.54202	-1.45452	-1.29995	0.801052863811058	1.347643	-9.070989	-0.058057
Trial1	1	1	blindfold	counterclockwise	practice	Guided	1	-0.5	-0.5	13.32635	-0.54188	-1.45453	-1.29996	0.801055531466841	1.36172	-9.087917	-0.149639
Trial1	1	1	blindfold	counterclockwise	practice	Guided	1	-0.5	-0.5	13.34636	-0.5418	-1.45455	-1.29997	0.801061353457521	1.426417	-9.113307	-0.179694
Trial1	1	1	blindfold	counterclockwise	practice	Guided	1	-0.5	-0.5	13.36635	-0.54172	-1.45456	-1.29998	0.801067064470785	1.505676	-9.117539	-0.193984
Trial1	1	1	blindfold	counterclockwise	practice	Guided	1	-0.5	-0.5	13.38635	-0.54164	-1.45456	-1.29999	0.801072899502583	1.479988	-9.117539	-0.164963
Trial1	1	1	blindfold	counterclockwise	practice	Guided	1	-0.5	-0.5	13.40636	-0.54156	-1.45456	-1.30001	0.801088745803807	1.520554	-9.138698	-0.176507
Trial1	1	1	blindfold	counterclockwise	practice	Guided	1	-0.5	-0.5	13.42635	-0.5414	-1.45455	-1.30002	0.80109058137843	1.49806	-9.075221	-0.17644
Trial1	1	1	blindfold	counterclockwise	practice	Guided	1	-0.5	-0.5	13.44635	-0.54132	-1.45454	-1.30002	0.801086448467505	1.488564	-9.083685	-0.184124
Trial1	1	1	blindfold	counterclockwise	practice	Guided	1	-0.5	-0.5	13.46635	-0.54124	-1.45454	-1.30003	0.801092210922489	1.504137	-9.09638	-0.214727
Trial1	1	1	blindfold	counterclockwise	practice	Guided	1	-0.5	-0.5	13.48636	-0.54115	-1.45455	-1.30004	0.801097582991958	1.57577	-9.147162	-0.211581
Trial1	1	1	blindfold	counterclockwise	practice	Guided	1	-0.5	-0.5	13.50635	-0.54106	-1.45458	-1.30005	0.801102965262307	1.676907	-9.248725	-0.231698
Trial1	1	1	blindfold	counterclockwise	practice	Guided	1	-0.5	-0.5	13.52635	-0.54089	-1.45462	-1.30006	0.801104267879955	1.55811	-9.210639	-0.269092
Trial1	1	1	blindfold	counterclockwise	practice	Guided	1	-0.5	-0.5	13.54636	-0.54081	-1.45461	-1.30006	0.801100189040914	1.466479	-9.159857	-0.25506
Trial1	1	1	blindfold	counterclockwise	practice	Guided	1	-0.5	-0.5	13.56635	-0.54073	-1.45459	-1.30007	0.801106118797635	1.423663	-9.14293	-0.243007
Trial1	1	1	blindfold	counterclockwise	practice	Guided	1	-0.5	-0.5	13.58635	-0.54065	-1.45458	-1.30007	0.801102055941786	1.389411	-9.159857	-0.197442
Trial1	1	1	blindfold	counterclockwise	practice	Guided	1	-0.5	-0.5	13.60635	-0.54058	-1.45458	-1.30007	0.801098508232612	1.422658	-9.126003	-0.174588
Trial1	1	1	blindfold	counterclockwise	practice	Guided	1	-0.5	-0.5	13.62636	-0.54042	-1.45455	-1.30007	0.801090417350963	1.454662	-9.075221	-0.160072
Trial1	1	1	blindfold	counterclockwise	practice	Guided	1	-0.5	-0.5	13.64635	-0.54034	-1.45455	-1.30007	0.801086385369728	1.558911	-9.159857	-0.138313
Trial1	1	1	blindfold	counterclockwise	practice	Guided	1	-0.5	-0.5	13.66635	-0.54026	-1.45457	-1.30007	0.80108236135528	1.567166	-9.176784	-0.147324
Trial1	1	1	blindfold	counterclockwise	practice	Guided	1	-0.5	-0.5	13.68636	-0.54017	-1.45458	-1.30008	0.801087725038334	1.494073	-9.164089	-0.221917
Trial1	1	1	blindfold	counterclockwise	practice	Guided	1	-0.5	-0.5	13.70634	-0.54009	-1.45459	-1.30008	0.801083718004621	1.483336	-9.147162	-0.254721
Trial1	1	1	blindfold	counterclockwise	practice	Guided	1	-0.5	-0.5	13.72635	-0.53994	-1.45458	-1.30009	0.801086225188197	1.463021	-9.155625	-0.209125
Trial1	1	1	blindfold	counterclockwise	practice	Guided	1	-0.5	-0.5	13.74635	-0.53986	-1.45458	-1.30009	0.801082241114306	1.439595	-9.168321	-0.242912
Trial1	1	1	blindfold	counterclockwise	practice	Guided	1	-0.5	-0.5	13.76636	-0.53978	-1.45459	-1.30009	0.801078265007723	1.466449	-9.151394	-0.181693
Trial1	1	1	blindfold	counterclockwise	practice	Guided	1	-0.5	-0.5	13.78635	-0.5397	-1.45459	-1.30009	0.801074296868566	1.46552	-9.193712	-0.197756
Trial1	1	1	blindfold	counterclockwise	practice	Guided	1	-0.5	-0.5	13.80635	-0.53962	-1.4546	-1.30009	0.801070333748976	1.474399	-9.210639	-0.174239
Trial1	1	1	blindfold	counterclockwise	practice	Guided	1	-0.5	-0.5	13.82635	-0.53946	-1.45461	-1.30009	0.80106243732073	1.476891	-9.206407	-0.167104
Trial1	1	1	blindfold	counterclockwise	practice	Guided	1	-0.5	-0.5	13.84636	-0.53938	-1.45461	-1.30009	0.801058501058395	1.46895	-9.214871	-0.148019
Trial1	1	1	blindfold	counterclockwise	practice	Guided	1	-0.5	-0.5	13.86635	-0.53931	-1.45461	-1.30008	0.801045062580513	1.500949	-9.210639	-0.137721
Trial1	1	1	blindfold	counterclockwise	practice	Guided	1	-0.5	-0.5	13.88635	-0.53923	-1.45461	-1.30008	0.801041138288793	1.491144	-9.210639	-0.12029
Trial1	1	1	blindfold	counterclockwise	practice	Guided	1	-0.5	-0.5	13.90636	-0.53915	-1.45461	-1.30007	0.801027342343837	1.460609	-9.231798	-0.078964
Trial1	1	1	blindfold	counterclockwise	practice	Guided	1	-0.5	-0.5	13.92635	-0.53899	-1.4546	-1.30007	0.801019539356274	1.445744	-9.181016	-0.100885
Trial1	1	1	blindfold	counterclockwise	practice	Guided	1	-0.5	-0.5	13.94635	-0.53892	-1.45459	-1.30007	0.801016136296416	1.425728	-9.193712	-0.068919
Trial1	1	1	blindfold	counterclockwise	practice	Guided	1	-0.5	-0.5	13.96635	-0.53884	-1.45459	-1.30006	0.801002249035352	1.444099	-9.18948	-0.059556
Trial1	1	1	blindfold	counterclockwise	practice	Guided	1	-0.5	-0.5	13.98636	-0.53877	-1.45459	-1.30006	0.800998859008321	1.398169	-9.202175	-0.079517
Trial1	1	1	blindfold	counterclockwise	practice	Guided	1	-0.5	-0.5	14.00635	-0.53869	-1.45459	-1.30005	0.800984989445204	1.404778	-9.138698	-0.050517
Trial1	1	1	blindfold	counterclockwise	practice	Guided	1	-0.5	-0.5	14.02635	-0.53854	-1.45456	-1.30005	0.800977756800256	1.424176	-9.117539	-0.08986
Trial1	1	1	blindfold	counterclockwise	practice	Guided	1	-0.5	-0.5	14.04636	-0.53846	-1.45456	-1.30005	0.800973911997546	1.410242	-9.126003	-0.097246
Trial1	1	1	blindfold	counterclockwise	practice	Guided	1	-0.5	-0.5	14.06635	-0.53838	-1.45456	-1.30005	0.80097007516458	1.472063	-9.147162	-0.10602
Trial1	1	1	blindfold	counterclockwise	practice	Guided	1	-0.5	-0.5	14.08635	-0.53831	-1.45456	-1.30006	0.800976724455328	1.438211	-9.126003	-0.141388
Trial1	1	1	blindfold	counterclockwise	practice	Guided	1	-0.5	-0.5	14.10635	-0.53823	-1.45456	-1.30006	0.800972902618122	1.50798	-9.130235	-0.16337
Trial1	1	1	blindfold	counterclockwise	practice	Guided	1	-0.5	-0.5	14.12636	-0.53807	-1.45459	-1.30007	0.800975285116886	1.525528	-9.231798	-0.227774
Trial1	1	1	blindfold	counterclockwise	practice	Guided	1	-0.5	-0.5	14.14635	-0.53798	-1.4546	-1.30007	0.80097101235626	1.506132	-9.197943	-0.188385
Trial1	1	1	blindfold	counterclockwise	practice	Guided	1	-0.5	-0.5	14.16635	-0.5379	-1.4546	-1.30007	0.800967220624371	1.527086	-9.185248	-0.206737
Trial1	1	1	blindfold	counterclockwise	practice	Guided	1	-0.5	-0.5	14.18636	-0.53782	-1.4546	-1.30008	0.80097332302414	1.484052	-9.219102	-0.245626
Trial1	1	1	blindfold	counterclockwise	practice	Guided	1	-0.5	-0.5	14.20634	-0.53774	-1.45461	-1.30008	0.800969550105906	1.460218	-9.278348	-0.219791
Trial1	1	1	blindfold	counterclockwise	practice	Guided	1	-0.5	-0.5	14.22635	-0.53759	-1.45464	-1.30008	0.800962498066542	1.430089	-9.219102	-0.190954
Trial1	1	1	blindfold	counterclockwise	practice	Guided	1	-0.5	-0.5	14.24635	-0.53751	-1.45462	-1.30008	0.800958745270861	1.406975	-9.181016	-0.201846
Trial1	1	1	blindfold	counterclockwise	practice	Guided	1	-0.5	-0.5	14.26636	-0.53743	-1.4546	-1.30008	0.800955003243281	1.397069	-9.172553	-0.154748
Trial1	1	1	blindfold	counterclockwise	practice	Guided	1	-0.5	-0.5	14.28635	-0.53736	-1.45459	-1.30008	0.800951736202836	1.416989	-9.206407	-0.147005
Trial1	1	1	blindfold	counterclockwise	practice	Guided	1	-0.5	-0.5	14.30635	-0.53728	-1.45459	-1.30008	0.800948006345022	1.407496	-9.202175	-0.136713
Trial1	1	1	blindfold	counterclockwise	practice	Guided	1	-0.5	-0.5	14.32635	-0.53712	-1.4546	-1.30008	0.800940576103303	1.461681	-9.206407	-0.125753
Trial1	1	1	blindfold	counterclockwise	practice	Guided	1	-0.5	-0.5	14.34636	-0.53704	-1.4546	-1.30008	0.800936872939393	1.488002	-9.231798	-0.131876
Trial1	1	1	blindfold	counterclockwise	practice	Guided	1	-0.5	-0.5	14.36635	-0.53697	-1.45461	-1.30008	0.800933639897862	1.48233	-9.257189	-0.148279
Trial1	1	1	blindfold	counterclockwise	practice	Guided	1	-0.5	-0.5	14.38635	-0.53689	-1.45462	-1.30008	0.800929948933691	1.388517	-9.231798	-0.149749
Trial1	1	1	blindfold	counterclockwise	practice	Guided	1	-0.5	-0.5	14.40636	-0.53681	-1.45462	-1.30008	0.800926271431829	1.405344	-9.18948	-0.136499
Trial1	1	1	blindfold	counterclockwise	practice	Guided	1	-0.5	-0.5	14.42635	-0.53666	-1.45461	-1.30008	0.800919390408641	1.361898	-9.26142	-0.147693
Trial1	1	1	blindfold	counterclockwise	practice	Guided	1	-0.5	-0.5	14.44635	-0.53658	-1.45462	-1.30008	0.800915733085021	1.435379	-9.329129	-0.119401
Trial1	1	1	blindfold	counterclockwise	practice	Guided	1	-0.5	-0.5	14.46635	-0.53651	-1.45465	-1.30008	0.800912537428613	1.404121	-9.320666	-0.180226
Trial1	1	1	blindfold	counterclockwise	practice	Guided	1	-0.5	-0.5	14.48636	-0.53643	-1.45466	-1.30008	0.800908895057184	1.456453	-9.333361	-0.196686
Trial1	1	1	blindfold	counterclockwise	practice	Guided	1	-0.5	-0.5	14.50635	-0.53635	-1.45467	-1.30008	0.800905260658037	1.420529	-9.350288	-0.139259
Trial1	1	1	blindfold	counterclockwise	practice	Guided	1	-0.5	-0.5	14.52635	-0.5362	-1.45465	-1.30008	0.800898465627241	1.356858	-9.265652	-0.155571
Trial1	1	1	blindfold	counterclockwise	practice	Guided	1	-0.5	-0.5	14.54636	-0.53613	-1.45464	-1.30007	0.800885421526115	1.333937	-9.231798	-0.103327
Trial1	1	1	blindfold	counterclockwise	practice	Guided	1	-0.5	-0.5	14.56635	-0.53606	-1.45463	-1.30007	0.800882265101625	1.27717	-9.214871	-0.086497
Trial1	1	1	blindfold	counterclockwise	practice	Guided	1	-0.5	-0.5	14.58635	-0.53599	-1.45461	-1.30007	0.800879117467689	1.30978	-9.18948	-0.067825
Trial1	1	1	blindfold	counterclockwise	practice	Guided	1	-0.5	-0.5	14.60635	-0.53592	-1.4546	-1.30006	0.800865972432021	1.250734	-9.14293	-0.021361
Trial1	1	1	blindfold	counterclockwise	practice	Guided	1	-0.5	-0.5	14.62636	-0.53579	-1.45457	-1.30005	0.8008501461314	1.312864	-9.083685	-0.02595
Trial1	1	1	blindfold	counterclockwise	practice	Guided	1	-0.5	-0.5	14.64635	-0.53572	-1.45455	-1.30005	0.800847021963887	1.272921	-9.041367	-0.023015
Trial1	1	1	blindfold	counterclockwise	practice	Guided	1	-0.5	-0.5	14.66635	-0.53565	-1.45453	-1.30005	0.800843903898511	1.284692	-9.066758	-0.04494
Trial1	1	1	blindfold	counterclockwise	practice	Guided	1	-0.5	-0.5	14.68636	-0.53558	-1.45453	-1.30005	0.80084078928721	1.248571	-9.092148	-0.050699
Trial1	1	1	blindfold	counterclockwise	practice	Guided	1	-0.5	-0.5	14.70634	-0.53551	-1.45454	-1.30005	0.800837683431521	1.320933	-9.075221	-0.098135
Trial1	1	1	blindfold	counterclockwise	practice	Guided	1	-0.5	-0.5	14.72635	-0.53537	-1.45452	-1.30005	0.80083148739473	1.346331	-8.999049	-0.116816
Trial1	1	1	blindfold	counterclockwise	practice	Guided	1	-0.5	-0.5	14.74635	-0.5353	-1.45451	-1.30006	0.800838403699068	1.326115	-9.062526	-0.148992
Trial1	1	1	blindfold	counterclockwise	practice	Guided	1	-0.5	-0.5	14.76636	-0.53522	-1.45453	-1.30006	0.800834879224435	1.317982	-9.113307	-0.198891
Trial1	1	1	blindfold	counterclockwise	practice	Guided	1	-0.5	-0.5	14.78635	-0.53515	-1.45456	-1.30006	0.800831804803306	1.389919	-9.197943	-0.191509
Trial1	1	1	blindfold	counterclockwise	practice	Guided	1	-0.5	-0.5	14.80635	-0.53508	-1.45458	-1.30006	0.800828733873857	1.417782	-9.159857	-0.176678
Trial1	1	1	blindfold	counterclockwise	practice	Guided	1	-0.5	-0.5	14.82635	-0.53493	-1.45461	-1.30006	0.800822178724021	1.418151	-9.291043	-0.053864
Trial1	1	1	blindfold	counterclockwise	practice	Guided	1	-0.5	-0.5	14.84636	-0.53485	-1.45464	-1.30005	0.800808689665462	1.417408	-9.35452	0.00025505
Trial1	1	1	blindfold	counterclockwise	practice	Guided	1	-0.5	-0.5	14.86635	-0.53477	-1.45466	-1.30005	0.80080521263183	1.423075	-9.362984	0.016667
Trial1	1	1	blindfold	counterclockwise	practice	Guided	1	-0.5	-0.5	14.88635	-0.53469	-1.45468	-1.30004	0.800791736810607	1.433796	-9.456083	0.041126
Trial1	1	1	blindfold	counterclockwise	practice	Guided	1	-0.5	-0.5	14.90636	-0.53462	-1.45472	-1.30002	0.80076881919974	1.389283	-9.481474	0.103331
Trial1	1	1	blindfold	counterclockwise	practice	Guided	1	-0.5	-0.5	14.92635	-0.53447	-1.45474	-1.30001	0.800752226304486	1.317518	-9.44762	0.142606
Trial1	1	1	blindfold	counterclockwise	practice	Guided	1	-0.5	-0.5	14.94635	-0.5344	-1.45472	-1.3	0.80073921020594	1.293345	-9.379911	0.194436
Trial1	1	1	blindfold	counterclockwise	practice	Guided	1	-0.5	-0.5	14.96635	-0.53433	-1.45469	-1.29999	0.800726202702148	1.244827	-9.329129	0.202146
Trial1	1	1	blindfold	counterclockwise	practice	Guided	1	-0.5	-0.5	14.98636	-0.53426	-1.45467	-1.29998	0.800713201227602	1.20123	-9.320666	0.276857
Trial1	1	1	blindfold	counterclockwise	practice	Guided	1	-0.5	-0.5	15.00635	-0.5342	-1.45466	-1.29995	0.800680741098195	1.196343	-9.227566	0.331867
Trial1	1	1	blindfold	counterclockwise	practice	Guided	1	-0.5	-0.5	15.02635	-0.53407	-1.45458	-1.29995	0.800675198952058	1.199044	-9.062526	0.247254
Trial1	1	1	blindfold	counterclockwise	practice	Guided	1	-0.5	-0.5	15.04636	-0.534	-1.45455	-1.29995	0.800672221888399	1.257172	-9.126003	0.188167
Trial1	1	1	blindfold	counterclockwise	practice	Guided	1	-0.5	-0.5	15.06635	-0.53394	-1.45455	-1.29995	0.800669677874153	1.252554	-9.134466	0.139476
Trial1	1	1	blindfold	counterclockwise	practice	Guided	1	-0.5	-0.5	15.08635	-0.53387	-1.45456	-1.29995	0.800666712161052	1.289417	-9.070989	0.080415
Trial1	1	1	blindfold	counterclockwise	practice	Guided	1	-0.5	-0.5	15.10635	-0.5338	-1.45454	-1.29995	0.800663755079298	1.29706	-8.999049	0.062972
Trial1	1	1	blindfold	counterclockwise	practice	Guided	1	-0.5	-0.5	15.12636	-0.53366	-1.4545	-1.29996	0.800667861451988	1.312346	-9.032903	0.028099
Trial1	1	1	blindfold	counterclockwise	practice	Guided	1	-0.5	-0.5	15.14635	-0.53359	-1.45452	-1.29997	0.800674924990698	1.333443	-9.075221	-0.049257
Trial1	1	1	blindfold	counterclockwise	practice	Guided	1	-0.5	-0.5	15.16635	-0.53352	-1.45454	-1.29998	0.800681878108837	1.370452	-9.159857	-0.153014
Trial1	1	1	blindfold	counterclockwise	practice	Guided	1	-0.5	-0.5	15.18636	-0.53345	-1.45457	-1.29999	0.800688956509589	1.369365	-9.214871	-0.228699
Trial1	1	1	blindfold	counterclockwise	practice	Guided	1	-0.5	-0.5	15.20634	-0.53337	-1.4546	-1.30001	0.800705628577424	1.422012	-9.295275	-0.266391
Trial1	1	1	blindfold	counterclockwise	practice	Guided	1	-0.5	-0.5	15.22635	-0.53321	-1.45467	-1.30002	0.800709098888332	1.503137	-9.392606	-0.229925
Trial1	1	1	blindfold	counterclockwise	practice	Guided	1	-0.5	-0.5	15.24635	-0.53313	-1.45469	-1.30003	0.80071567115629	1.508667	-9.367215	-0.154493
Trial1	1	1	blindfold	counterclockwise	practice	Guided	1	-0.5	-0.5	15.26636	-0.53305	-1.45469	-1.30003	0.800712365544152	1.578923	-9.384143	-0.108395
Trial1	1	1	blindfold	counterclockwise	practice	Guided	1	-0.5	-0.5	15.28635	-0.53296	-1.45469	-1.30002	0.800698769667629	1.447787	-9.426461	-0.011027
Trial1	1	1	blindfold	counterclockwise	practice	Guided	1	-0.5	-0.5	15.30635	-0.53288	-1.4547	-1.3	0.800675351591797	1.450403	-9.422229	0.082363
Trial1	1	1	blindfold	counterclockwise	practice	Guided	1	-0.5	-0.5	15.32635	-0.53274	-1.45466	-1.29999	0.800659608995259	1.330438	-9.18948	0.251847
Trial1	1	1	blindfold	counterclockwise	practice	Guided	1	-0.5	-0.5	15.34636	-0.53267	-1.45462	-1.29998	0.800646742973035	1.215344	-9.14293	0.287898
Trial1	1	1	blindfold	counterclockwise	practice	Guided	1	-0.5	-0.5	15.36635	-0.5326	-1.45459	-1.29996	0.800623999257185	1.167596	-9.121771	0.371606
Trial1	1	1	blindfold	counterclockwise	practice	Guided	1	-0.5	-0.5	15.38635	-0.53254	-1.45457	-1.29994	0.800601668440494	1.138971	-9.087917	0.402777
Trial1	1	1	blindfold	counterclockwise	practice	Guided	1	-0.5	-0.5	15.40636	-0.53248	-1.45456	-1.29991	0.800569096010813	1.11342	-9.113307	0.480455
Trial1	1	1	blindfold	counterclockwise	practice	Guided	1	-0.5	-0.5	15.42635	-0.53236	-1.45454	-1.2999	0.800554231697176	1.16299	-9.121771	0.425653
Trial1	1	1	blindfold	counterclockwise	practice	Guided	1	-0.5	-0.5	15.44635	-0.53229	-1.45455	-1.29989	0.800541517462007	1.223888	-9.159857	0.404929
Trial1	1	1	blindfold	counterclockwise	practice	Guided	1	-0.5	-0.5	15.46635	-0.53223	-1.45457	-1.29989	0.800539101115278	1.257237	-9.130235	0.373898
Trial1	1	1	blindfold	counterclockwise	practice	Guided	1	-0.5	-0.5	15.48636	-0.53216	-1.45457	-1.29988	0.800526279022119	1.275739	-9.138698	0.320927
Trial1	1	1	blindfold	counterclockwise	practice	Guided	1	-0.5	-0.5	15.50635	-0.53209	-1.45458	-1.29989	0.800533476428728	1.290566	-9.193712	0.21868
Trial1	1	1	blindfold	counterclockwise	practice	Guided	1	-0.5	-0.5	15.52635	-0.53195	-1.45461	-1.2999	0.800537762678073	1.283655	-9.269884	0.063268
Trial1	1	1	blindfold	counterclockwise	practice	Guided	1	-0.5	-0.5	15.54636	-0.53188	-1.45462	-1.29991	0.800544978585489	1.402869	-9.320666	0.046093
Trial1	1	1	blindfold	counterclockwise	practice	Guided	1	-0.5	-0.5	15.56635	-0.5318	-1.45465	-1.29991	0.800541797164338	1.463162	-9.413765	0.016387
Trial1	1	1	blindfold	counterclockwise	practice	Guided	1	-0.5	-0.5	15.58635	-0.53172	-1.45469	-1.29992	0.800548627077958	1.512286	-9.468779	0.016998
Trial1	1	1	blindfold	counterclockwise	practice	Guided	1	-0.5	-0.5	15.60635	-0.53164	-1.45472	-1.29993	0.800555586534688	1.512589	-9.485706	0.021169
Trial1	1	1	blindfold	counterclockwise	practice	Guided	1	-0.5	-0.5	15.62636	-0.53148	-1.45475	-1.29993	0.800549279722765	1.433767	-9.51956	0.10106
Trial1	1	1	blindfold	counterclockwise	practice	Guided	1	-0.5	-0.5	15.64635	-0.5314	-1.45475	-1.29993	0.800546135948931	1.425495	-9.464547	0.233777
Trial1	1	1	blindfold	counterclockwise	practice	Guided	1	-0.5	-0.5	15.66635	-0.53133	-1.45473	-1.29992	0.800533269300298	1.269076	-9.316434	0.291454
Trial1	1	1	blindfold	counterclockwise	practice	Guided	1	-0.5	-0.5	15.68636	-0.53126	-1.45468	-1.29991	0.80052052780828	1.26401	-9.193712	0.40542
Trial1	1	1	blindfold	counterclockwise	practice	Guided	1	-0.5	-0.5	15.70634	-0.5312	-1.45463	-1.29987	0.800478281456567	1.186103	-9.185248	0.499537
Trial1	1	1	blindfold	counterclockwise	practice	Guided	1	-0.5	-0.5	15.72635	-0.53107	-1.45459	-1.29986	0.800463219081214	1.162061	-9.176784	0.594952
Trial1	1	1	blindfold	counterclockwise	practice	Guided	1	-0.5	-0.5	15.74635	-0.53101	-1.45458	-1.29985	0.800450885514721	1.246993	-9.172553	0.583646
Trial1	1	1	blindfold	counterclockwise	practice	Guided	1	-0.5	-0.5	15.76636	-0.53094	-1.45458	-1.29983	0.800428165466551	1.221434	-9.14293	0.555954
Trial1	1	1	blindfold	counterclockwise	practice	Guided	1	-0.5	-0.5	15.78635	-0.53088	-1.45458	-1.29983	0.800425847609545	1.231381	-9.121771	0.508915
Trial1	1	1	blindfold	counterclockwise	practice	Guided	1	-0.5	-0.5	15.80635	-0.53081	-1.45457	-1.29981	0.800403138716913	1.248053	-9.126003	0.554032
Trial1	1	1	blindfold	counterclockwise	practice	Guided	1	-0.5	-0.5	15.82635	-0.53069	-1.45457	-1.2998	0.800388522918329	1.192035	-9.121771	0.526694
Trial1	1	1	blindfold	counterclockwise	practice	Guided	1	-0.5	-0.5	15.84636	-0.53063	-1.45457	-1.2998	0.800386223692948	1.171994	-9.14293	0.429065
Trial1	1	1	blindfold	counterclockwise	practice	Guided	1	-0.5	-0.5	15.86635	-0.53057	-1.45457	-1.29981	0.800393937512489	1.140161	-9.185248	0.359717
Trial1	1	1	blindfold	counterclockwise	practice	Guided	1	-0.5	-0.5	15.88635	-0.53051	-1.45459	-1.29981	0.80039164730035	1.093934	-9.240261	0.337716
Trial1	1	1	blindfold	counterclockwise	practice	Guided	1	-0.5	-0.5	15.90636	-0.53045	-1.45461	-1.29983	0.800409374245419	1.141685	-9.291043	0.258343
Trial1	1	1	blindfold	counterclockwise	practice	Guided	1	-0.5	-0.5	15.92635	-0.53032	-1.45462	-1.29984	0.800414564798263	1.211174	-9.227566	0.109965
Trial1	1	1	blindfold	counterclockwise	practice	Guided	1	-0.5	-0.5	15.94635	-0.53025	-1.45463	-1.29985	0.800421804444914	1.302235	-9.329129	0.073807
Trial1	1	1	blindfold	counterclockwise	practice	Guided	1	-0.5	-0.5	15.96635	-0.53019	-1.45465	-1.29986	0.800429544765065	1.317542	-9.362984	0.038975
Trial1	1	1	blindfold	counterclockwise	practice	Guided	1	-0.5	-0.5	15.98636	-0.53012	-1.45467	-1.29987	0.800436915011848	1.347385	-9.346056	0.039576
Trial1	1	1	blindfold	counterclockwise	practice	Guided	1	-0.5	-0.5	16.00635	-0.53004	-1.45466	-1.29988	0.800443915569136	1.330685	-9.244493	0.09691
Trial1	1	1	blindfold	counterclockwise	practice	Guided	1	-0.5	-0.5	16.02635	-0.52991	-1.45462	-1.29989	0.800449051758622	1.279386	-9.219102	0.188981
Trial1	1	1	blindfold	counterclockwise	practice	Guided	1	-0.5	-0.5	16.04636	-0.52984	-1.45461	-1.29989	0.800446440061294	1.238047	-9.168321	0.234029
Trial1	1	1	blindfold	counterclockwise	practice	Guided	1	-0.5	-0.5	16.06635	-0.52978	-1.4546	-1.29988	0.800434200311714	1.132741	-9.100612	0.258464
Trial1	1	1	blindfold	counterclockwise	practice	Guided	1	-0.5	-0.5	16.08635	-0.52972	-1.45457	-1.29988	0.800431969454392	1.10746	-9.09638	0.340221
Trial1	1	1	blindfold	counterclockwise	practice	Guided	1	-0.5	-0.5	16.10635	-0.52966	-1.45456	-1.29986	0.800409729685573	1.112328	-9.104844	0.407127
Trial1	1	1	blindfold	counterclockwise	practice	Guided	1	-0.5	-0.5	16.12636	-0.52955	-1.45454	-1.29985	0.800395655406241	1.05276	-9.003281	0.508321
Trial1	1	1	blindfold	counterclockwise	practice	Guided	1	-0.5	-0.5	16.14635	-0.52949	-1.45451	-1.29984	0.800383554037542	1.045404	-8.939804	0.529921
Trial1	1	1	blindfold	counterclockwise	practice	Guided	1	-0.5	-0.5	16.16635	-0.52943	-1.45448	-1.29983	0.800371218852036	1.016331	-8.922876	0.498356
Trial1	1	1	blindfold	counterclockwise	practice	Guided	1	-0.5	-0.5	16.18636	-0.52938	-1.45447	-1.29982	0.800359374755568	1.009279	-8.973658	0.524145
Trial1	1	1	blindfold	counterclockwise	practice	Guided	1	-0.5	-0.5	16.20634	-0.52933	-1.45448	-1.2998	0.8003375290641	1.012018	-8.999049	0.544452
Trial1	1	1	blindfold	counterclockwise	practice	Guided	1	-0.5	-0.5	16.22635	-0.52922	-1.45448	-1.2998	0.800333504335352	1.070187	-8.952499	0.502885
Trial1	1	1	blindfold	counterclockwise	practice	Guided	1	-0.5	-0.5	16.24635	-0.52917	-1.45448	-1.2998	0.800331680104668	1.067916	-9.020208	0.410407
Trial1	1	1	blindfold	counterclockwise	practice	Guided	1	-0.5	-0.5	16.26636	-0.52911	-1.45451	-1.2998	0.800329494713434	1.126079	-9.126003	0.351323
Trial1	1	1	blindfold	counterclockwise	practice	Guided	1	-0.5	-0.5	16.28635	-0.52905	-1.45455	-1.29981	0.80033732296287	1.145212	-9.206407	0.307718
Trial1	1	1	blindfold	counterclockwise	practice	Guided	1	-0.5	-0.5	16.30635	-0.52899	-1.45458	-1.29982	0.800345153594436	1.137109	-9.18948	0.257692
Trial1	1	1	blindfold	counterclockwise	practice	Guided	1	-0.5	-0.5	16.32635	-0.52888	-1.45458	-1.29983	0.80035118486279	1.115989	-9.109076	0.212756
Trial1	1	1	blindfold	counterclockwise	practice	Guided	1	-0.5	-0.5	16.34636	-0.52882	-1.45456	-1.29984	0.800359149635934	1.014206	-9.117539	0.224296
Trial1	1	1	blindfold	counterclockwise	practice	Guided	1	-0.5	-0.5	16.36635	-0.52877	-1.45455	-1.29984	0.800357350453385	1.070678	-9.041367	0.203279
Trial1	1	1	blindfold	counterclockwise	practice	Guided	1	-0.5	-0.5	16.38635	-0.52871	-1.45454	-1.29985	0.800365083129073	1.092862	-9.087917	0.201926
Trial1	1	1	blindfold	counterclockwise	practice	Guided	1	-0.5	-0.5	16.40636	-0.52865	-1.45454	-1.29985	0.800362932323655	1.156513	-9.130235	0.217959
Trial1	1	1	blindfold	counterclockwise	practice	Guided	1	-0.5	-0.5	16.42635	-0.52853	-1.45457	-1.29986	0.800368653540347	1.168112	-9.138698	0.25486
Trial1	1	1	blindfold	counterclockwise	practice	Guided	1	-0.5	-0.5	16.44635	-0.52847	-1.45457	-1.29985	0.800356511120847	1.12585	-9.092148	0.287318
Trial1	1	1	blindfold	counterclockwise	practice	Guided	1	-0.5	-0.5	16.46635	-0.52841	-1.45455	-1.29985	0.800354378288607	1.12919	-9.062526	0.333291
Trial1	1	1	blindfold	counterclockwise	practice	Guided	1	-0.5	-0.5	16.48636	-0.52835	-1.45454	-1.29985	0.800352249951983	1.097627	-9.020208	0.390212
Trial1	1	1	blindfold	counterclockwise	practice	Guided	1	-0.5	-0.5	16.50635	-0.5283	-1.45453	-1.29983	0.800330465487073	1.046182	-9.058294	0.419112
Trial1	1	1	blindfold	counterclockwise	practice	Guided	1	-0.5	-0.5	16.52635	-0.52819	-1.45452	-1.29983	0.80032658443215	1.032981	-9.020208	0.483208
Trial1	1	1	blindfold	counterclockwise	practice	Guided	1	-0.5	-0.5	16.54636	-0.52814	-1.45451	-1.29982	0.800314817154712	1.016619	-8.994817	0.442281
Trial1	1	1	blindfold	counterclockwise	practice	Guided	1	-0.5	-0.5	16.56635	-0.52809	-1.45449	-1.29982	0.800313060364762	1.036067	-8.880558	0.406809
Trial1	1	1	blindfold	counterclockwise	practice	Guided	1	-0.5	-0.5	16.58635	-0.52803	-1.45446	-1.29982	0.800310955918981	0.999028	-8.855168	0.364163
Trial1	1	1	blindfold	counterclockwise	practice	Guided	1	-0.5	-0.5	16.60635	-0.52798	-1.45444	-1.29982	0.800309205995925	1.017681	-8.817081	0.39562
Trial1	1	1	blindfold	counterclockwise	practice	Guided	1	-0.5	-0.5	16.62636	-0.52787	-1.45441	-1.29982	0.800305368811731	1.011093	-8.690127	0.375396
Trial1	1	1	blindfold	counterclockwise	practice	Guided	1	-0.5	-0.5	16.64635	-0.52782	-1.45438	-1.29982	0.800303628873003	1.074009	-8.6732	0.311162
Trial1	1	1	blindfold	counterclockwise	practice	Guided	1	-0.5	-0.5	16.66635	-0.52776	-1.45435	-1.29983	0.80031155427484	1.032414	-8.690127	0.229869
Trial1	1	1	blindfold	counterclockwise	practice	Guided	1	-0.5	-0.5	16.68636	-0.52771	-1.45436	-1.29984	0.800319945871593	1.051863	-8.800154	0.190493
Trial1	1	1	blindfold	counterclockwise	practice	Guided	1	-0.5	-0.5	16.70634	-0.52765	-1.45437	-1.29985	0.800327760469487	1.040853	-8.795922	0.161751
Trial1	1	1	blindfold	counterclockwise	practice	Guided	1	-0.5	-0.5	16.72635	-0.52754	-1.45439	-1.29986	0.800333974313758	1.095619	-8.778995	0.178715
Trial1	1	1	blindfold	counterclockwise	practice	Guided	1	-0.5	-0.5	16.74635	-0.52748	-1.45439	-1.29986	0.800331913219841	1.092879	-8.800154	0.140957
Trial1	1	1	blindfold	counterclockwise	practice	Guided	1	-0.5	-0.5	16.76636	-0.52743	-1.4544	-1.29987	0.80034020540476	1.051107	-8.808618	0.11866
Trial1	1	1	blindfold	counterclockwise	practice	Guided	1	-0.5	-0.5	16.78635	-0.52737	-1.45441	-1.29987	0.800338152566014	0.978687	-8.850936	0.147605
Trial1	1	1	blindfold	counterclockwise	practice	Guided	1	-0.5	-0.5	16.80635	-0.52732	-1.45443	-1.29988	0.800346449648283	0.992907	-8.88479	0.177511
Trial1	1	1	blindfold	counterclockwise	practice	Guided	1	-0.5	-0.5	16.82635	-0.52721	-1.45443	-1.29988	0.800342703329835	0.962432	-8.905949	0.186091
Trial1	1	1	blindfold	counterclockwise	practice	Guided	1	-0.5	-0.5	16.84636	-0.52716	-1.45445	-1.29989	0.800351012524495	0.952942	-8.97789	0.180222
Trial1	1	1	blindfold	counterclockwise	practice	Guided	1	-0.5	-0.5	16.86635	-0.52711	-1.45447	-1.29989	0.800349317048646	1.015869	-9.032903	0.125072
Trial1	1	1	blindfold	counterclockwise	practice	Guided	1	-0.5	-0.5	16.88635	-0.52705	-1.45449	-1.29989	0.800347288209072	1.057328	-9.066758	0.143067
Trial1	1	1	blindfold	counterclockwise	practice	Guided	1	-0.5	-0.5	16.90636	-0.527	-1.45452	-1.29989	0.800345599596666	1.046434	-9.079453	0.177487
Trial1	1	1	blindfold	counterclockwise	practice	Guided	1	-0.5	-0.5	16.92635	-0.52689	-1.45454	-1.29989	0.800341897237869	0.947674	-9.054062	0.230809
Trial1	1	1	blindfold	counterclockwise	practice	Guided	1	-0.5	-0.5	16.94635	-0.52684	-1.45454	-1.29989	0.800340218610177	0.980858	-9.104844	0.257799
Trial1	1	1	blindfold	counterclockwise	practice	Guided	1	-0.5	-0.5	16.96635	-0.52679	-1.45455	-1.29988	0.800328533139747	0.947162	-9.130235	0.285415
Trial1	1	1	blindfold	counterclockwise	practice	Guided	1	-0.5	-0.5	16.98636	-0.52674	-1.45455	-1.29988	0.80032686272874	0.967941	-9.070989	0.325914
Trial1	1	1	blindfold	counterclockwise	practice	Guided	1	-0.5	-0.5	17.00635	-0.52669	-1.45454	-1.29987	0.800315185433426	0.961673	-9.032903	0.301002
Trial1	1	1	blindfold	counterclockwise	practice	Guided	1	-0.5	-0.5	17.02635	-0.52658	-1.45454	-1.29987	0.800311523551861	1.053755	-9.155625	0.315643
Trial1	1	1	blindfold	counterclockwise	practice	Guided	1	-0.5	-0.5	17.04636	-0.52652	-1.45456	-1.29987	0.800309534326456	1.043351	-9.159857	0.298784
Trial1	1	1	blindfold	counterclockwise	practice	Guided	1	-0.5	-0.5	17.06635	-0.52647	-1.45457	-1.29987	0.800307878752425	1.080558	-9.126003	0.279363
Trial1	1	1	blindfold	counterclockwise	practice	Guided	1	-0.5	-0.5	17.08635	-0.52641	-1.45457	-1.29987	0.80030589579047	1.049783	-9.109076	0.28571
Trial1	1	1	blindfold	counterclockwise	practice	Guided	1	-0.5	-0.5	17.10635	-0.52636	-1.45457	-1.29986	0.800294240900538	1.035855	-9.155625	0.292375
Trial1	1	1	blindfold	counterclockwise	practice	Guided	1	-0.5	-0.5	17.12636	-0.52626	-1.45458	-1.29986	0.800290952804082	0.966942	-9.151394	0.340839
Trial1	1	1	blindfold	counterclockwise	practice	Guided	1	-0.5	-0.5	17.14635	-0.52621	-1.45458	-1.29986	0.800289313438149	0.978732	-9.130235	0.29047
Trial1	1	1	blindfold	counterclockwise	practice	Guided	1	-0.5	-0.5	17.16635	-0.52615	-1.45457	-1.29986	0.800287349929958	0.97186	-9.151394	0.257187
Trial1	1	1	blindfold	counterclockwise	practice	Guided	1	-0.5	-0.5	17.18636	-0.5261	-1.45458	-1.29986	0.800285717432216	1.028141	-9.252957	0.295137
Trial1	1	1	blindfold	counterclockwise	practice	Guided	1	-0.5	-0.5	17.20634	-0.52605	-1.45461	-1.29986	0.800284088056071	1.002305	-9.282579	0.246384
Trial1	1	1	blindfold	counterclockwise	practice	Guided	1	-0.5	-0.5	17.22635	-0.52594	-1.45461	-1.29986	0.80028051596227	0.992003	-9.185248	0.275541
Trial1	1	1	blindfold	counterclockwise	practice	Guided	1	-0.5	-0.5	17.24635	-0.52589	-1.4546	-1.29986	0.800278896572388	0.947307	-9.172553	0.288005
Trial1	1	1	blindfold	counterclockwise	practice	Guided	1	-0.5	-0.5	17.26636	-0.52584	-1.45459	-1.29986	0.800277280304183	0.962732	-9.168321	0.316269
Trial1	1	1	blindfold	counterclockwise	practice	Guided	1	-0.5	-0.5	17.28635	-0.52579	-1.45459	-1.29986	0.800275667157675	0.92288	-9.176784	0.382214
Trial1	1	1	blindfold	counterclockwise	practice	Guided	1	-0.5	-0.5	17.30635	-0.52574	-1.45458	-1.29985	0.800264050650731	0.948287	-9.130235	0.363412
Trial1	1	1	blindfold	counterclockwise	practice	Guided	1	-0.5	-0.5	17.32635	-0.52564	-1.45456	-1.29984	0.800250950627556	0.955125	-9.070989	0.396361
Trial1	1	1	blindfold	counterclockwise	practice	Guided	1	-0.5	-0.5	17.34636	-0.52559	-1.45455	-1.29984	0.8002493499245	0.936452	-9.121771	0.384964
Trial1	1	1	blindfold	counterclockwise	practice	Guided	1	-0.5	-0.5	17.36635	-0.52554	-1.45455	-1.29984	0.800247752343311	0.956516	-9.138698	0.353914
Trial1	1	1	blindfold	counterclockwise	practice	Guided	1	-0.5	-0.5	17.38635	-0.52549	-1.45456	-1.29984	0.800246157884009	0.964272	-9.151394	0.399568
Trial1	1	1	blindfold	counterclockwise	practice	Guided	1	-0.5	-0.5	17.40636	-0.52544	-1.45457	-1.29983	0.800234440773433	0.914832	-9.109076	0.394601
Trial1	1	1	blindfold	counterclockwise	practice	Guided	1	-0.5	-0.5	17.42635	-0.52534	-1.45456	-1.29983	0.800231265529394	0.959192	-9.134466	0.386972
Trial1	1	1	blindfold	counterclockwise	practice	Guided	1	-0.5	-0.5	17.44635	-0.52529	-1.45456	-1.29983	0.800229685421512	0.972797	-9.130235	0.394271
Trial1	1	1	blindfold	counterclockwise	practice	Guided	1	-0.5	-0.5	17.46635	-0.52524	-1.45456	-1.29983	0.800228106548217	0.951704	-9.117539	0.34936
Trial1	1	1	blindfold	counterclockwise	practice	Guided	1	-0.5	-0.5	17.48636	-0.52519	-1.45456	-1.29983	0.800226530796959	0.940702	-9.138698	0.320562
Trial1	1	1	blindfold	counterclockwise	practice	Guided	1	-0.5	-0.5	17.50635	-0.52514	-1.45457	-1.29984	0.800235087828323	0.974082	-9.117539	0.288586
Trial1	1	1	blindfold	counterclockwise	practice	Guided	1	-0.5	-0.5	17.52635	-0.52504	-1.45456	-1.29984	0.80023195010332	0.956612	-9.147162	0.293882
Trial1	1	1	blindfold	counterclockwise	practice	Guided	1	-0.5	-0.5	17.54636	-0.52499	-1.45456	-1.29984	0.800230388721543	0.971938	-9.126003	0.259001
Trial1	1	1	blindfold	counterclockwise	practice	Guided	1	-0.5	-0.5	17.56635	-0.52494	-1.45457	-1.29984	0.800228828596771	0.978184	-9.155625	0.28372
Trial1	1	1	blindfold	counterclockwise	practice	Guided	1	-0.5	-0.5	17.58635	-0.52489	-1.45458	-1.29984	0.800227271594107	0.988563	-9.219102	0.303936
Trial1	1	1	blindfold	counterclockwise	practice	Guided	1	-0.5	-0.5	17.60635	-0.52484	-1.4546	-1.29984	0.800225717713569	1.004493	-9.252957	0.277431
Trial1	1	1	blindfold	counterclockwise	practice	Guided	1	-0.5	-0.5	17.62636	-0.52473	-1.45462	-1.29984	0.800222311639972	0.996296	-9.197943	0.349419
Trial1	1	1	blindfold	counterclockwise	practice	Guided	1	-0.5	-0.5	17.64635	-0.52468	-1.4546	-1.29984	0.800220767747382	0.948579	-9.159857	0.306424
Trial1	1	1	blindfold	counterclockwise	practice	Guided	1	-0.5	-0.5	17.66635	-0.52463	-1.45458	-1.29984	0.800219226976995	0.939784	-9.092148	0.370109
Trial1	1	1	blindfold	counterclockwise	practice	Guided	1	-0.5	-0.5	17.68636	-0.52459	-1.45456	-1.29984	0.800217996975002	0.888835	-9.062526	0.330034
Trial1	1	1	blindfold	counterclockwise	practice	Guided	1	-0.5	-0.5	17.70634	-0.52454	-1.45455	-1.29984	0.800216461823879	0.904161	-9.087917	0.3093
Trial1	1	1	blindfold	counterclockwise	practice	Guided	1	-0.5	-0.5	17.72635	-0.52443	-1.45457	-1.29984	0.800213096937517	1.039409	-9.223334	0.328828
Trial1	1	1	blindfold	counterclockwise	practice	Guided	1	-0.5	-0.5	17.74635	-0.52438	-1.4546	-1.29984	0.800211569958717	1.082877	-9.23603	0.312955
Trial1	1	1	blindfold	counterclockwise	practice	Guided	1	-0.5	-0.5	17.76636	-0.52432	-1.45461	-1.29984	0.800209745338443	1.073688	-9.227566	0.309309
Trial1	1	1	blindfold	counterclockwise	practice	Guided	1	-0.5	-0.5	17.78635	-0.52426	-1.45461	-1.29984	0.800207923400141	1.029295	-9.240261	0.29984
Trial1	1	1	blindfold	counterclockwise	practice	Guided	1	-0.5	-0.5	17.80635	-0.52421	-1.45461	-1.29984	0.800206408854726	1.030794	-9.210639	0.333251
Trial1	1	1	blindfold	counterclockwise	practice	Guided	1	-0.5	-0.5	17.82635	-0.52411	-1.45461	-1.29984	0.800203390926903	0.931101	-9.23603	0.373902
Trial1	1	1	blindfold	counterclockwise	practice	Guided	1	-0.5	-0.5	17.84636	-0.52406	-1.45461	-1.29984	0.800201885744931	0.96953	-9.193712	0.34996
Trial1	1	1	blindfold	counterclockwise	practice	Guided	1	-0.5	-0.5	17.86635	-0.52401	-1.4546	-1.29984	0.800200383685381	0.954695	-9.219102	0.329875
Trial1	1	1	blindfold	counterclockwise	practice	Guided	1	-0.5	-0.5	17.88635	-0.52396	-1.45461	-1.29984	0.800198884748273	0.984848	-9.278348	0.314971
Trial1	1	1	blindfold	counterclockwise	practice	Guided	1	-0.5	-0.5	17.90636	-0.52391	-1.45463	-1.29984	0.800197388933623	1.009659	-9.324897	0.287823
Trial1	1	1	blindfold	counterclockwise	practice	Guided	1	-0.5	-0.5	17.92635	-0.52381	-1.45463	-1.29984	0.800194408445319	0.95306	-9.248725	0.265075
Trial1	1	1	blindfold	counterclockwise	practice	Guided	1	-0.5	-0.5	17.94635	-0.52376	-1.45463	-1.29985	0.800202810232977	0.975246	-9.257189	0.260474
Trial1	1	1	blindfold	counterclockwise	practice	Guided	1	-0.5	-0.5	17.96635	-0.52371	-1.45463	-1.29985	0.800201328692754	0.922966	-9.282579	0.324786
Trial1	1	1	blindfold	counterclockwise	practice	Guided	1	-0.5	-0.5	17.98636	-0.52366	-1.45463	-1.29985	0.80019984850523	0.921448	-9.231798	0.313121
Trial1	1	1	blindfold	counterclockwise	practice	Guided	1	-0.5	-0.5	18.00635	-0.52361	-1.45462	-1.29984	0.800188481376988	0.907821	-9.181016	0.298827
Trial1	1	1	blindfold	counterclockwise	practice	Guided	1	-0.5	-0.5	18.02635	-0.52352	-1.4546	-1.29984	0.800185830846435	0.873283	-9.181016	0.376893
Trial1	1	1	blindfold	counterclockwise	practice	Guided	1	-0.5	-0.5	18.04636	-0.52348	-1.4546	-1.29984	0.800184656273837	0.840995	-9.210639	0.362256
Trial1	1	1	blindfold	counterclockwise	practice	Guided	1	-0.5	-0.5	18.06635	-0.52343	-1.4546	-1.29984	0.800183190430461	0.867012	-9.231798	0.351851
Trial1	1	1	blindfold	counterclockwise	practice	Guided	1	-0.5	-0.5	18.08635	-0.52339	-1.4546	-1.29984	0.800182020352521	0.825551	-9.227566	0.333677
Trial1	1	1	blindfold	counterclockwise	practice	Guided	1	-0.5	-0.5	18.10635	-0.52334	-1.45461	-1.29984	0.800180560129169	0.843595	-9.206407	0.336483
Trial1	1	1	blindfold	counterclockwise	practice	Guided	1	-0.5	-0.5	18.12636	-0.52325	-1.4546	-1.29984	0.800177939942656	0.85711	-9.159857	0.276359
Trial1	1	1	blindfold	counterclockwise	practice	Guided	1	-0.5	-0.5	18.14635	-0.52321	-1.45459	-1.29984	0.800176778854162	0.916009	-9.185248	0.288864
Trial1	1	1	blindfold	counterclockwise	practice	Guided	1	-0.5	-0.5	18.16635	-0.52316	-1.45459	-1.29984	0.800175329871023	0.879367	-9.214871	0.337726
Trial1	1	1	blindfold	counterclockwise	practice	Guided	1	-0.5	-0.5	18.18636	-0.52311	-1.4546	-1.29984	0.800173884010618	0.887329	-9.197943	0.324419
Trial1	1	1	blindfold	counterclockwise	practice	Guided	1	-0.5	-0.5	18.20634	-0.52307	-1.4546	-1.29984	0.800172729914369	0.893787	-9.176784	0.290173
Trial1	1	1	blindfold	counterclockwise	practice	Guided	1	-0.5	-0.5	18.22635	-0.52298	-1.45459	-1.29984	0.800170140072792	0.878124	-9.172553	0.320579
Trial1	1	1	blindfold	counterclockwise	practice	Guided	1	-0.5	-0.5	18.24635	-0.52293	-1.4546	-1.29984	0.80016870545288	0.82959	-9.248725	0.328175
Trial1	1	1	blindfold	counterclockwise	practice	Guided	1	-0.5	-0.5	18.26636	-0.52289	-1.45461	-1.29984	0.800167562051471	0.806787	-9.282579	0.321284
Trial1	1	1	blindfold	counterclockwise	practice	Guided	1	-0.5	-0.5	18.28635	-0.52285	-1.45462	-1.29984	0.800166418939421	0.826561	-9.265652	0.302841
Trial1	1	1	blindfold	counterclockwise	practice	Guided	1	-0.5	-0.5	18.30635	-0.5228	-1.45463	-1.29984	0.800164992433644	0.796385	-9.26142	0.300786
Trial1	1	1	blindfold	counterclockwise	practice	Guided	1	-0.5	-0.5	18.32635	-0.52272	-1.45462	-1.29984	0.800162715504489	0.812994	-9.206407	0.345695
Trial1	1	1	blindfold	counterclockwise	practice	Guided	1	-0.5	-0.5	18.34636	-0.52268	-1.45461	-1.29984	0.800161580885278	0.815992	-9.164089	0.387476
Trial1	1	1	blindfold	counterclockwise	practice	Guided	1	-0.5	-0.5	18.36635	-0.52263	-1.4546	-1.29983	0.800150036262425	0.844342	-9.210639	0.347429
Trial1	1	1	blindfold	counterclockwise	practice	Guided	1	-0.5	-0.5	18.38635	-0.52259	-1.4546	-1.29983	0.800148906123954	0.810254	-9.231798	0.295413
Trial1	1	1	blindfold	counterclockwise	practice	Guided	1	-0.5	-0.5	18.40636	-0.52255	-1.4546	-1.29983	0.800147777982989	0.875393	-9.240261	0.344986
Trial1	1	1	blindfold	counterclockwise	practice	Guided	1	-0.5	-0.5	18.42635	-0.52246	-1.45462	-1.29983	0.800145246550969	0.783066	-9.240261	0.364025
Trial1	1	1	blindfold	counterclockwise	practice	Guided	1	-0.5	-0.5	18.44635	-0.52242	-1.45461	-1.29983	0.800144124902702	0.795241	-9.252957	0.408402
Trial1	1	1	blindfold	counterclockwise	practice	Guided	1	-0.5	-0.5	18.46635	-0.52238	-1.45461	-1.29982	0.800132995589385	0.773942	-9.223334	0.423392
Trial1	1	1	blindfold	counterclockwise	practice	Guided	1	-0.5	-0.5	18.48636	-0.52235	-1.45461	-1.29982	0.800132157567977	0.752264	-9.248725	0.370086
Trial1	1	1	blindfold	counterclockwise	practice	Guided	1	-0.5	-0.5	18.50635	-0.52231	-1.45462	-1.29982	0.800131041398263	0.734571	-9.295275	0.434396
Trial1	1	1	blindfold	counterclockwise	practice	Guided	1	-0.5	-0.5	18.52635	-0.52223	-1.45465	-1.29982	0.800128815051613	0.810534	-9.341825	0.375559
Trial1	1	1	blindfold	counterclockwise	practice	Guided	1	-0.5	-0.5	18.54636	-0.52218	-1.45466	-1.29982	0.800127427229522	0.781185	-9.358752	0.338064
Trial1	1	1	blindfold	counterclockwise	practice	Guided	1	-0.5	-0.5	18.56635	-0.52214	-1.45467	-1.29982	0.800126319550367	0.810211	-9.329129	0.369562
Trial1	1	1	blindfold	counterclockwise	practice	Guided	1	-0.5	-0.5	18.58635	-0.5221	-1.45466	-1.29982	0.800125212222517	0.794252	-9.320666	0.386521
Trial1	1	1	blindfold	counterclockwise	practice	Guided	1	-0.5	-0.5	18.60635	-0.52206	-1.45466	-1.29981	0.800114098767925	0.879476	-9.282579	0.402256
Trial1	1	1	blindfold	counterclockwise	practice	Guided	1	-0.5	-0.5	18.62636	-0.52198	-1.45465	-1.29981	0.800111897371482	0.769694	-9.299507	0.426758
Trial1	1	1	blindfold	counterclockwise	practice	Guided	1	-0.5	-0.5	18.64635	-0.52194	-1.45465	-1.29981	0.800110799669781	0.792175	-9.324897	0.429238
Trial1	1	1	blindfold	counterclockwise	practice	Guided	1	-0.5	-0.5	18.66635	-0.5219	-1.45465	-1.29981	0.800109703965772	0.801043	-9.265652	0.428481
Trial1	1	1	blindfold	counterclockwise	practice	Guided	1	-0.5	-0.5	18.68636	-0.52186	-1.45464	-1.2998	0.800098600417219	0.803739	-9.197943	0.466114
Trial1	1	1	blindfold	counterclockwise	practice	Guided	1	-0.5	-0.5	18.70634	-0.52182	-1.45463	-1.2998	0.800097508694959	0.759345	-9.26142	0.469244
Trial1	1	1	blindfold	counterclockwise	practice	Guided	1	-0.5	-0.5	18.72635	-0.52174	-1.45463	-1.2998	0.800095329624109	0.813724	-9.223334	0.418835
Trial1	1	1	blindfold	counterclockwise	practice	Guided	1	-0.5	-0.5	18.74635	-0.5217	-1.45462	-1.2998	0.80009424551466	0.795961	-9.214871	0.419988
Trial1	1	1	blindfold	counterclockwise	practice	Guided	1	-0.5	-0.5	18.76636	-0.52166	-1.45461	-1.2998	0.800093160169806	0.83296	-9.176784	0.43828
Trial1	1	1	blindfold	counterclockwise	practice	Guided	1	-0.5	-0.5	18.78635	-0.52161	-1.4546	-1.2998	0.800091809526254	0.833249	-9.138698	0.442368
Trial1	1	1	blindfold	counterclockwise	practice	Guided	1	-0.5	-0.5	18.80635	-0.52157	-1.45458	-1.2998	0.800090728683846	0.839712	-9.100612	0.417777
Trial1	1	1	blindfold	counterclockwise	practice	Guided	1	-0.5	-0.5	18.82635	-0.52149	-1.45457	-1.2998	0.800088577813138	0.83909	-9.164089	0.399498
Trial1	1	1	blindfold	counterclockwise	practice	Guided	1	-0.5	-0.5	18.84636	-0.52144	-1.45457	-1.2998	0.800087234576133	0.832837	-9.168321	0.374566
Trial1	1	1	blindfold	counterclockwise	practice	Guided	1	-0.5	-0.5	18.86635	-0.5214	-1.45457	-1.2998	0.800086165429279	0.854721	-9.147162	0.36931
Trial1	1	1	blindfold	counterclockwise	practice	Guided	1	-0.5	-0.5	18.88635	-0.52136	-1.45457	-1.2998	0.800085095091746	0.865924	-9.168321	0.338286
Trial1	1	1	blindfold	counterclockwise	practice	Guided	1	-0.5	-0.5	18.90636	-0.52132	-1.45458	-1.29981	0.800094038370851	0.913302	-9.210639	0.376892
Trial1	1	1	blindfold	counterclockwise	practice	Guided	1	-0.5	-0.5	18.92635	-0.52122	-1.45461	-1.29981	0.800091381071484	0.878008	-9.219102	0.320232
Trial1	1	1	blindfold	counterclockwise	practice	Guided	1	-0.5	-0.5	18.94635	-0.52117	-1.45461	-1.29981	0.800090056312875	0.820595	-9.252957	0.31011
Trial1	1	1	blindfold	counterclockwise	practice	Guided	1	-0.5	-0.5	18.96635	-0.52113	-1.45461	-1.29981	0.800088999069733	0.812008	-9.202175	0.351534
Trial1	1	1	blindfold	counterclockwise	practice	Guided	1	-0.5	-0.5	18.98636	-0.52109	-1.45461	-1.29982	0.8000979523542	0.77913	-9.18948	0.310171
Trial1	1	1	blindfold	counterclockwise	practice	Guided	1	-0.5	-0.5	19.00635	-0.52105	-1.4546	-1.29982	0.800096899122929	0.757764	-9.168321	0.317133
Trial1	1	1	blindfold	counterclockwise	practice	Guided	1	-0.5	-0.5	19.02635	-0.52098	-1.45459	-1.29983	0.800105071303432	0.755711	-9.09638	0.294735
Trial1	1	1	blindfold	counterclockwise	practice	Guided	1	-0.5	-0.5	19.04636	-0.52094	-1.45457	-1.29983	0.80010402357862	0.735847	-9.075221	0.266593
Trial1	1	1	blindfold	counterclockwise	practice	Guided	1	-0.5	-0.5	19.06635	-0.5209	-1.45456	-1.29984	0.800113107183709	0.765709	-9.121771	0.247534
Trial1	1	1	blindfold	counterclockwise	practice	Guided	1	-0.5	-0.5	19.08635	-0.52086	-1.45456	-1.29984	0.800112063467804	0.856515	-9.14293	0.210129
Trial1	1	1	blindfold	counterclockwise	practice	Guided	1	-0.5	-0.5	19.10635	-0.52082	-1.45457	-1.29985	0.800120911219453	0.814221	-9.113307	0.239703
Trial1	1	1	blindfold	counterclockwise	practice	Guided	1	-0.5	-0.5	19.12636	-0.52073	-1.45455	-1.29985	0.800118575852196	0.849117	-9.058294	0.228631
Trial1	1	1	blindfold	counterclockwise	practice	Guided	1	-0.5	-0.5	19.14635	-0.52069	-1.45454	-1.29985	0.800117540640675	0.823677	-9.058294	0.247221
Trial1	1	1	blindfold	counterclockwise	practice	Guided	1	-0.5	-0.5	19.16635	-0.52065	-1.45453	-1.29986	0.800126517671816	0.797936	-9.028671	0.23394
Trial1	1	1	blindfold	counterclockwise	practice	Guided	1	-0.5	-0.5	19.18636	-0.52061	-1.45453	-1.29986	0.800125484933563	0.788454	-9.037135	0.258935
Trial1	1	1	blindfold	counterclockwise	practice	Guided	1	-0.5	-0.5	19.20634	-0.52057	-1.45453	-1.29986	0.800124457263789	0.785506	-9.075221	0.274976
Trial1	1	1	blindfold	counterclockwise	practice	Guided	1	-0.5	-0.5	19.22635	-0.52048	-1.45453	-1.29986	0.800122148475519	0.842894	-9.058294	0.266491
Trial1	1	1	blindfold	counterclockwise	practice	Guided	1	-0.5	-0.5	19.24635	-0.52044	-1.45453	-1.29986	0.800121124241503	0.882533	-9.058294	0.25936
Trial1	1	1	blindfold	counterclockwise	practice	Guided	1	-0.5	-0.5	19.26636	-0.52039	-1.45453	-1.29986	0.800119849804748	0.866568	-9.092148	0.285684
Trial1	1	1	blindfold	counterclockwise	practice	Guided	1	-0.5	-0.5	19.28635	-0.52035	-1.45455	-1.29986	0.800118830073382	0.878976	-9.09638	0.28401
Trial1	1	1	blindfold	counterclockwise	practice	Guided	1	-0.5	-0.5	19.30635	-0.5203	-1.45455	-1.29986	0.800117561251564	0.841419	-9.09638	0.308353
Trial1	1	1	blindfold	counterclockwise	practice	Guided	1	-0.5	-0.5	19.32635	-0.52022	-1.45454	-1.29986	0.800115534304354	0.798813	-8.999049	0.336472
Trial1	1	1	blindfold	counterclockwise	practice	Guided	1	-0.5	-0.5	19.34636	-0.52018	-1.45453	-1.29985	0.80010451418886	0.853564	-9.04983	0.353507
Trial1	1	1	blindfold	counterclockwise	practice	Guided	1	-0.5	-0.5	19.36635	-0.52013	-1.45453	-1.29985	0.800103254456986	0.828963	-9.054062	0.351118
Trial1	1	1	blindfold	counterclockwise	practice	Guided	1	-0.5	-0.5	19.38635	-0.52009	-1.45453	-1.29985	0.800102249219843	0.839927	-9.041367	0.35006
Trial1	1	1	blindfold	counterclockwise	practice	Guided	1	-0.5	-0.5	19.40636	-0.52005	-1.45452	-1.29985	0.800101245980657	0.872433	-9.058294	0.301327
Trial1	1	1	blindfold	counterclockwise	practice	Guided	1	-0.5	-0.5	19.42635	-0.51995	-1.45453	-1.29984	0.800088856072185	0.876603	-9.109076	0.363947
Trial1	1	1	blindfold	counterclockwise	practice	Guided	1	-0.5	-0.5	19.44635	-0.51991	-1.45453	-1.29984	0.800087858328849	0.949954	-9.066758	0.329124
Trial1	1	1	blindfold	counterclockwise	practice	Guided	1	-0.5	-0.5	19.46635	-0.51986	-1.45453	-1.29984	0.800086616926814	0.87743	-9.062526	0.313147
Trial1	1	1	blindfold	counterclockwise	practice	Guided	1	-0.5	-0.5	19.48636	-0.51981	-1.45453	-1.29984	0.800085375689502	0.903454	-9.045599	0.302771
Trial1	1	1	blindfold	counterclockwise	practice	Guided	1	-0.5	-0.5	19.50635	-0.51977	-1.45453	-1.29984	0.800084387899787	0.86589	-9.087917	0.339037
Trial1	1	1	blindfold	counterclockwise	practice	Guided	1	-0.5	-0.5	19.52635	-0.51967	-1.45454	-1.29983	0.800071793017876	0.835397	-9.058294	0.3494
Trial1	1	1	blindfold	counterclockwise	practice	Guided	1	-0.5	-0.5	19.54636	-0.51963	-1.45454	-1.29983	0.800070810734584	0.875932	-9.14293	0.354807
Trial1	1	1	blindfold	counterclockwise	practice	Guided	1	-0.5	-0.5	19.56635	-0.51958	-1.45456	-1.29983	0.800069585325611	0.88834	-9.181016	0.341183
Trial1	1	1	blindfold	counterclockwise	practice	Guided	1	-0.5	-0.5	19.58635	-0.51954	-1.45458	-1.29983	0.800068607538779	0.855164	-9.185248	0.315627
Trial1	1	1	blindfold	counterclockwise	practice	Guided	1	-0.5	-0.5	19.60635	-0.5195	-1.45458	-1.29983	0.800067631750055	0.857849	-9.126003	0.351571
Trial1	1	1	blindfold	counterclockwise	practice	Guided	1	-0.5	-0.5	19.62636	-0.51941	-1.45454	-1.29983	0.800065443169534	0.838623	-9.037135	0.394819
Trial1	1	1	blindfold	counterclockwise	practice	Guided	1	-0.5	-0.5	19.64635	-0.51936	-1.45453	-1.29983	0.800064231503564	0.854574	-9.045599	0.36829
Trial1	1	1	blindfold	counterclockwise	practice	Guided	1	-0.5	-0.5	19.66635	-0.51932	-1.45453	-1.29983	0.800063264707904	0.866982	-9.070989	0.343999
Trial1	1	1	blindfold	counterclockwise	practice	Guided	1	-0.5	-0.5	19.68636	-0.51927	-1.45454	-1.29982	0.800052047988984	0.908414	-9.113307	0.372652
Trial1	1	1	blindfold	counterclockwise	practice	Guided	1	-0.5	-0.5	19.70634	-0.51922	-1.45454	-1.29982	0.80005084505433	0.912841	-9.100612	0.372219
Trial1	1	1	blindfold	counterclockwise	practice	Guided	1	-0.5	-0.5	19.72635	-0.51913	-1.45456	-1.29983	0.800058698646951	0.893526	-9.130235	0.289168
Trial1	1	1	blindfold	counterclockwise	practice	Guided	1	-0.5	-0.5	19.74635	-0.51909	-1.45456	-1.29983	0.800057743342971	0.903592	-9.130235	0.305186
Trial1	1	1	blindfold	counterclockwise	practice	Guided	1	-0.5	-0.5	19.76636	-0.51904	-1.45456	-1.29983	0.800056551668329	0.86867	-9.117539	0.316005
Trial1	1	1	blindfold	counterclockwise	practice	Guided	1	-0.5	-0.5	19.78635	-0.51899	-1.45456	-1.29983	0.800055364532501	0.918936	-9.092148	0.270218
Trial1	1	1	blindfold	counterclockwise	practice	Guided	1	-0.5	-0.5	19.80635	-0.51895	-1.45456	-1.29984	0.800064544755834	0.936383	-9.172553	0.264681
Trial1	1	1	blindfold	counterclockwise	practice	Guided	1	-0.5	-0.5	19.82635	-0.51885	-1.4546	-1.29985	0.800072075082582	0.982204	-9.223334	0.219151
Trial1	1	1	blindfold	counterclockwise	practice	Guided	1	-0.5	-0.5	19.84636	-0.51879	-1.45461	-1.29985	0.800070663192557	0.975667	-9.197943	0.186521
Trial1	1	1	blindfold	counterclockwise	practice	Guided	1	-0.5	-0.5	19.86635	-0.51874	-1.45461	-1.29986	0.800079501121106	0.99666	-9.193712	0.171665
Trial1	1	1	blindfold	counterclockwise	practice	Guided	1	-0.5	-0.5	19.88635	-0.51869	-1.4546	-1.29986	0.800078331355264	0.92653	-9.185248	0.189235
Trial1	1	1	blindfold	counterclockwise	practice	Guided	1	-0.5	-0.5	19.90636	-0.51865	-1.45459	-1.29987	0.800087408929228	0.928616	-9.172553	0.218487
Trial1	1	1	blindfold	counterclockwise	practice	Guided	1	-0.5	-0.5	19.92635	-0.51855	-1.45458	-1.29987	0.800085085177645	0.894286	-9.168321	0.237625
Trial1	1	1	blindfold	counterclockwise	practice	Guided	1	-0.5	-0.5	19.94635	-0.5185	-1.45459	-1.29987	0.800083925914979	0.928294	-9.197943	0.22118
Trial1	1	1	blindfold	counterclockwise	practice	Guided	1	-0.5	-0.5	19.96635	-0.51845	-1.4546	-1.29987	0.800082772532776	0.960552	-9.231798	0.228531
Trial1	1	1	blindfold	counterclockwise	practice	Guided	1	-0.5	-0.5	19.98636	-0.5184	-1.45461	-1.29987	0.800081620896413	0.985982	-9.244493	0.209491
Trial1	1	1	blindfold	counterclockwise	practice	Guided	1	-0.5	-0.5	20.00635	-0.51835	-1.45462	-1.29987	0.800080472384115	0.971467	-9.248725	0.193922
Trial1	1	1	blindfold	counterclockwise	practice	Guided	1	-0.5	-0.5	20.02635	-0.51825	-1.45462	-1.29987	0.800078184731767	1.024457	-9.164089	0.256931
Trial1	1	1	blindfold	counterclockwise	practice	Guided	1	-0.5	-0.5	20.04636	-0.5182	-1.4546	-1.29987	0.800077045591745	0.938918	-9.14293	0.238111
Trial1	1	1	blindfold	counterclockwise	practice	Guided	1	-0.5	-0.5	20.06635	-0.51815	-1.45459	-1.29987	0.800075909575841	1.006386	-9.172553	0.245229
Trial1	1	1	blindfold	counterclockwise	practice	Guided	1	-0.5	-0.5	20.08635	-0.51809	-1.45459	-1.29987	0.800074551558759	1.067327	-9.193712	0.224598
Trial1	1	1	blindfold	counterclockwise	practice	Guided	1	-0.5	-0.5	20.10635	-0.51804	-1.4546	-1.29987	0.800073422412984	1.047213	-9.214871	0.255423
Trial1	1	1	blindfold	counterclockwise	practice	Guided	1	-0.5	-0.5	20.12636	-0.51792	-1.4546	-1.29987	0.800070726010743	1.087178	-9.172553	0.315541
Trial1	1	1	blindfold	counterclockwise	practice	Guided	1	-0.5	-0.5	20.14635	-0.51786	-1.45459	-1.29986	0.800059372803565	1.019729	-9.168321	0.37075
Trial1	1	1	blindfold	counterclockwise	practice	Guided	1	-0.5	-0.5	20.16635	-0.51781	-1.45459	-1.29986	0.800058258013603	0.979768	-9.134466	0.35159
Trial1	1	1	blindfold	counterclockwise	practice	Guided	1	-0.5	-0.5	20.18636	-0.51776	-1.45458	-1.29986	0.8000571463479	0.972336	-9.168321	0.332118
Trial1	1	1	blindfold	counterclockwise	practice	Guided	1	-0.5	-0.5	20.20634	-0.51771	-1.45458	-1.29985	0.800046026679801	0.983591	-9.138698	0.364565
Trial1	1	1	blindfold	counterclockwise	practice	Guided	1	-0.5	-0.5	20.22635	-0.51761	-1.45462	-1.29985	0.800043820254165	0.973495	-9.30797	0.348233
Trial1	1	1	blindfold	counterclockwise	practice	Guided	1	-0.5	-0.5	20.24635	-0.51756	-1.45465	-1.29985	0.800042721068157	0.999489	-9.337593	0.274707
Trial1	1	1	blindfold	counterclockwise	practice	Guided	1	-0.5	-0.5	20.26636	-0.51751	-1.45467	-1.29986	0.800051636188262	0.98259	-9.350288	0.225297
Trial1	1	1	blindfold	counterclockwise	practice	Guided	1	-0.5	-0.5	20.28635	-0.51745	-1.45467	-1.29986	0.800050326094911	1.008917	-9.375679	0.223011
Trial1	1	1	blindfold	counterclockwise	practice	Guided	1	-0.5	-0.5	20.30635	-0.5174	-1.45468	-1.29986	0.800049235621244	1.042662	-9.40107	0.261351
Trial1	1	1	blindfold	counterclockwise	practice	Guided	1	-0.5	-0.5	20.32635	-0.51729	-1.45469	-1.29986	0.800046851467563	1.048843	-9.337593	0.219912
Trial1	1	1	blindfold	counterclockwise	practice	Guided	1	-0.5	-0.5	20.34636	-0.51724	-1.45468	-1.29987	0.800055784828554	0.984606	-9.316434	0.191057
Trial1	1	1	blindfold	counterclockwise	practice	Guided	1	-0.5	-0.5	20.36635	-0.51719	-1.45467	-1.29987	0.800054707503449	0.984571	-9.358752	0.127847
Trial1	1	1	blindfold	counterclockwise	practice	Guided	1	-0.5	-0.5	20.38635	-0.51713	-1.45466	-1.29988	0.800063432684536	0.972412	-9.265652	0.059429
Trial1	1	1	blindfold	counterclockwise	practice	Guided	1	-0.5	-0.5	20.40636	-0.51708	-1.45464	-1.29989	0.800072374826112	1.00348	-9.206407	0.080115
Trial1	1	1	blindfold	counterclockwise	practice	Guided	1	-0.5	-0.5	20.42635	-0.51697	-1.45459	-1.2999	0.800079926865056	1.072761	-9.134466	0.15719
Trial1	1	1	blindfold	counterclockwise	practice	Guided	1	-0.5	-0.5	20.44635	-0.51691	-1.45457	-1.2999	0.800078656025702	1.118902	-9.113307	0.134926
Trial1	1	1	blindfold	counterclockwise	practice	Guided	1	-0.5	-0.5	20.46635	-0.51685	-1.45457	-1.29991	0.800087401046553	1.147587	-9.130235	0.09916
Trial1	1	1	blindfold	counterclockwise	practice	Guided	1	-0.5	-0.5	20.48636	-0.51679	-1.45458	-1.29991	0.800086140475483	1.149641	-9.172553	0.063717
Trial1	1	1	blindfold	counterclockwise	practice	Guided	1	-0.5	-0.5	20.50635	-0.51673	-1.45459	-1.29992	0.800094894540879	1.190752	-9.223334	0.016021
Trial1	1	1	blindfold	counterclockwise	practice	Guided	1	-0.5	-0.5	20.52635	-0.5166	-1.45462	-1.29993	0.800102317448873	1.181274	-9.337593	0.0082294
Trial1	1	1	blindfold	counterclockwise	practice	Guided	1	-0.5	-0.5	20.54636	-0.51653	-1.45466	-1.29994	0.80011088013623	1.221817	-9.392606	0.013756
Trial1	1	1	blindfold	counterclockwise	practice	Guided	1	-0.5	-0.5	20.56635	-0.51647	-1.45469	-1.29994	0.800109642353661	1.284554	-9.439156	0.01771
Trial1	1	1	blindfold	counterclockwise	practice	Guided	1	-0.5	-0.5	20.58635	-0.5164	-1.45471	-1.29994	0.800108203758833	1.31624	-9.439156	0.087014
Trial1	1	1	blindfold	counterclockwise	practice	Guided	1	-0.5	-0.5	20.60635	-0.51633	-1.45471	-1.29992	0.800086630335009	1.295571	-9.409533	0.235789
Trial1	1	1	blindfold	counterclockwise	practice	Guided	1	-0.5	-0.5	20.62636	-0.5162	-1.45468	-1.29991	0.800073976072256	1.175448	-9.295275	0.366228
Trial1	1	1	blindfold	counterclockwise	practice	Guided	1	-0.5	-0.5	20.64635	-0.51614	-1.45466	-1.2999	0.800062751449138	1.079566	-9.299507	0.398176
Trial1	1	1	blindfold	counterclockwise	practice	Guided	1	-0.5	-0.5	20.66635	-0.51609	-1.45465	-1.29989	0.800051851804212	0.987527	-9.299507	0.421434
Trial1	1	1	blindfold	counterclockwise	practice	Guided	1	-0.5	-0.5	20.68636	-0.51604	-1.45465	-1.29988	0.800040836073706	0.904097	-9.320666	0.503094
Trial1	1	1	blindfold	counterclockwise	practice	Guided	1	-0.5	-0.5	20.70634	-0.51599	-1.45465	-1.29985	0.800009801474075	0.880729	-9.231798	0.551076
Trial1	1	1	blindfold	counterclockwise	practice	Guided	1	-0.5	-0.5	20.72635	-0.5159	-1.45461	-1.29984	0.799998115202891	0.959152	-9.206407	0.587003
Trial1	1	1	blindfold	counterclockwise	practice	Guided	1	-0.5	-0.5	20.74635	-0.51584	-1.4546	-1.29983	0.799986793711693	0.997611	-9.185248	0.563861
Trial1	1	1	blindfold	counterclockwise	practice	Guided	1	-0.5	-0.5	20.76636	-0.51579	-1.4546	-1.29982	0.799975793464327	0.99107	-9.164089	0.4717
Trial1	1	1	blindfold	counterclockwise	practice	Guided	1	-0.5	-0.5	20.78635	-0.51574	-1.45459	-1.29982	0.799974807959054	1.013542	-9.109076	0.411123
Trial1	1	1	blindfold	counterclockwise	practice	Guided	1	-0.5	-0.5	20.80635	-0.51569	-1.45458	-1.29983	0.799983837232886	1.059387	-9.151394	0.35759
Trial1	1	1	blindfold	counterclockwise	practice	Guided	1	-0.5	-0.5	20.82635	-0.51558	-1.45459	-1.29984	0.799991818819293	1.062867	-9.223334	0.163115
Trial1	1	1	blindfold	counterclockwise	practice	Guided	1	-0.5	-0.5	20.84636	-0.51552	-1.4546	-1.29985	0.800000545797455	1.098357	-9.248725	0.097386
Trial1	1	1	blindfold	counterclockwise	practice	Guided	1	-0.5	-0.5	20.86635	-0.51546	-1.45462	-1.29986	0.800009395332258	1.0871	-9.257189	0.057135
Trial1	1	1	blindfold	counterclockwise	practice	Guided	1	-0.5	-0.5	20.88635	-0.51541	-1.45462	-1.29987	0.800018442217263	1.087084	-9.206407	0.0012928
Trial1	1	1	blindfold	counterclockwise	practice	Guided	1	-0.5	-0.5	20.90636	-0.51535	-1.45461	-1.2999	0.800047204346475	1.074953	-9.18948	0.018985
Trial1	1	1	blindfold	counterclockwise	practice	Guided	1	-0.5	-0.5	20.92635	-0.51523	-1.4546	-1.29991	0.800054923048403	1.185032	-9.176784	-0.001457
Trial1	1	1	blindfold	counterclockwise	practice	Guided	1	-0.5	-0.5	20.94635	-0.51516	-1.45459	-1.29991	0.800053594033626	1.205753	-9.151394	0.039164
Trial1	1	1	blindfold	counterclockwise	practice	Guided	1	-0.5	-0.5	20.96635	-0.5151	-1.45458	-1.29992	0.800062470740789	1.249854	-9.104844	0.094959
Trial1	1	1	blindfold	counterclockwise	practice	Guided	1	-0.5	-0.5	20.98636	-0.51503	-1.45457	-1.29992	0.800061151988822	1.26288	-9.14293	0.152937
Trial1	1	1	blindfold	counterclockwise	practice	Guided	1	-0.5	-0.5	21.00635	-0.51496	-1.45457	-1.2999	0.800039816820819	1.241876	-9.121771	0.234362
Trial1	1	1	blindfold	counterclockwise	practice	Guided	1	-0.5	-0.5	21.02635	-0.51484	-1.45453	-1.29988	0.800017677698183	1.131221	-8.952499	0.498892
Trial1	1	1	blindfold	counterclockwise	practice	Guided	1	-0.5	-0.5	21.04636	-0.51478	-1.45449	-1.29986	0.799996542824745	1.040983	-8.834009	0.678211
Trial1	1	1	blindfold	counterclockwise	practice	Guided	1	-0.5	-0.5	21.06635	-0.51472	-1.45444	-1.29984	0.799975532683597	1.058741	-8.778995	0.735617
Trial1	1	1	blindfold	counterclockwise	practice	Guided	1	-0.5	-0.5	21.08635	-0.51467	-1.4544	-1.29981	0.799944459185455	1.001037	-8.677432	0.810923
Trial1	1	1	blindfold	counterclockwise	practice	Guided	1	-0.5	-0.5	21.10635	-0.51462	-1.45437	-1.29977	0.799903615214858	0.997495	-8.681664	0.878906
Trial1	1	1	blindfold	counterclockwise	practice	Guided	1	-0.5	-0.5	21.12636	-0.51451	-1.45433	-1.29974	0.799871577018659	1.012582	-8.639346	0.966275
Trial1	1	1	blindfold	counterclockwise	practice	Guided	1	-0.5	-0.5	21.14635	-0.51446	-1.45432	-1.29972	0.799850646442796	1.072057	-8.605491	0.987339
Trial1	1	1	blindfold	counterclockwise	practice	Guided	1	-0.5	-0.5	21.16635	-0.5144	-1.45431	-1.2997	0.799829659946918	1.029141	-8.516624	1.017822
Trial1	1	1	blindfold	counterclockwise	practice	Guided	1	-0.5	-0.5	21.18636	-0.51435	-1.45428	-1.29968	0.799808737231362	1.083289	-8.495465	1.020246
Trial1	1	1	blindfold	counterclockwise	practice	Guided	1	-0.5	-0.5	21.20634	-0.5143	-1.45426	-1.29965	0.799777924807473	1.073226	-8.436219	1.004115
Trial1	1	1	blindfold	counterclockwise	practice	Guided	1	-0.5	-0.5	21.22635	-0.51419	-1.45424	-1.29964	0.799765834902833	1.141862	-8.398133	0.945276
Trial1	1	1	blindfold	counterclockwise	practice	Guided	1	-0.5	-0.5	21.24635	-0.51413	-1.45422	-1.29963	0.799754760185972	1.168484	-8.330424	0.900566
Trial1	1	1	blindfold	counterclockwise	practice	Guided	1	-0.5	-0.5	21.26636	-0.51407	-1.45419	-1.29962	0.799743689945856	1.174985	-8.300802	0.866432
Trial1	1	1	blindfold	counterclockwise	practice	Guided	1	-0.5	-0.5	21.28635	-0.51401	-1.45417	-1.29961	0.79973274441784	1.206349	-8.288106	0.917971
Trial1	1	1	blindfold	counterclockwise	practice	Guided	1	-0.5	-0.5	21.30635	-0.51395	-1.45415	-1.29959	0.799711671070735	1.174086	-8.169616	0.980197
Trial1	1	1	blindfold	counterclockwise	practice	Guided	1	-0.5	-0.5	21.32635	-0.51383	-1.45406	-1.29958	0.799699694201074	1.227337	-7.974953	1.043173
Trial1	1	1	blindfold	counterclockwise	practice	Guided	1	-0.5	-0.5	21.34636	-0.51376	-1.45402	-1.29957	0.799688473975872	1.266391	-7.945331	1.087387
Trial1	1	1	blindfold	counterclockwise	practice	Guided	1	-0.5	-0.5	21.36635	-0.5137	-1.454	-1.29955	0.799667301059383	1.247442	-7.945331	1.198208
Trial1	1	1	blindfold	counterclockwise	practice	Guided	1	-0.5	-0.5	21.38635	-0.51364	-1.45398	-1.29953	0.799646369953364	1.241217	-7.869158	1.236551
Trial1	1	1	blindfold	counterclockwise	practice	Guided	1	-0.5	-0.5	21.40636	-0.51358	-1.45396	-1.2995	0.799615311972238	1.226409	-7.805681	1.279711
Trial1	1	1	blindfold	counterclockwise	practice	Guided	1	-0.5	-0.5	21.42635	-0.51346	-1.45393	-1.29948	0.799593378135534	1.089665	-7.852231	1.362665
Trial1	1	1	blindfold	counterclockwise	practice	Guided	1	-0.5	-0.5	21.44635	-0.51341	-1.45393	-1.29945	0.79956238317402	1.140559	-7.784522	1.517366
Trial1	1	1	blindfold	counterclockwise	practice	Guided	1	-0.5	-0.5	21.46635	-0.51335	-1.4539	-1.29943	0.799541473580353	1.079577	-7.636409	1.652266
Trial1	1	1	blindfold	counterclockwise	practice	Guided	1	-0.5	-0.5	21.48636	-0.5133	-1.45386	-1.2994	0.799510722759708	1.058252	-7.509455	1.748206
Trial1	1	1	blindfold	counterclockwise	practice	Guided	1	-0.5	-0.5	21.50635	-0.51325	-1.45381	-1.29935	0.799459831401359	1.033973	-7.500992	1.714384
Trial1	1	1	blindfold	counterclockwise	practice	Guided	1	-0.5	-0.5	21.52635	-0.51316	-1.45378	-1.29933	0.799438320337851	0.969739	-7.560237	1.752608
Trial1	1	1	blindfold	counterclockwise	practice	Guided	1	-0.5	-0.5	21.54636	-0.51311	-1.45378	-1.29931	0.799417475197703	0.941903	-7.539078	1.800894
Trial1	1	1	blindfold	counterclockwise	practice	Guided	1	-0.5	-0.5	21.56635	-0.51307	-1.45377	-1.29929	0.799396914039921	1.01972	-7.492528	1.765938
Trial1	1	1	blindfold	counterclockwise	practice	Guided	1	-0.5	-0.5	21.58635	-0.51302	-1.45376	-1.29928	0.799385967502865	1.09369	-7.424819	1.754124
Trial1	1	1	blindfold	counterclockwise	practice	Guided	1	-0.5	-0.5	21.60635	-0.51297	-1.45375	-1.29925	0.799355236961217	1.124151	-7.424819	1.792272
Trial1	1	1	blindfold	counterclockwise	practice	Guided	1	-0.5	-0.5	21.62636	-0.51286	-1.45372	-1.29924	0.799343446940404	1.092191	-7.40366	1.659779
Trial1	1	1	blindfold	counterclockwise	practice	Guided	1	-0.5	-0.5	21.64635	-0.51281	-1.45372	-1.29924	0.799342643960639	1.080352	-7.399428	1.551172
Trial1	1	1	blindfold	counterclockwise	practice	Guided	1	-0.5	-0.5	21.66635	-0.51276	-1.45371	-1.29925	0.7993518564131	1.072947	-7.416356	1.509598
Trial1	1	1	blindfold	counterclockwise	practice	Guided	1	-0.5	-0.5	21.68636	-0.51271	-1.45371	-1.29925	0.799351059698933	1.116754	-7.471369	1.43368
Trial1	1	1	blindfold	counterclockwise	practice	Guided	1	-0.5	-0.5	21.70634	-0.51266	-1.45372	-1.29926	0.799360160186583	1.149574	-7.513687	1.457899
Trial1	1	1	blindfold	counterclockwise	practice	Guided	1	-0.5	-0.5	21.72635	-0.51254	-1.45374	-1.29926	0.799358267981124	1.291903	-7.513687	1.399946
Trial1	1	1	blindfold	counterclockwise	practice	Guided	1	-0.5	-0.5	21.74635	-0.51247	-1.45374	-1.29926	0.799357173292651	1.370602	-7.598323	1.403957
Trial1	1	1	blindfold	counterclockwise	practice	Guided	1	-0.5	-0.5	21.76636	-0.5124	-1.45376	-1.29927	0.799366097103824	1.327982	-7.666032	1.382271
Trial1	1	1	blindfold	counterclockwise	practice	Guided	1	-0.5	-0.5	21.78635	-0.51234	-1.45378	-1.29927	0.799365168277513	1.311702	-7.585628	1.417039
Trial1	1	1	blindfold	counterclockwise	practice	Guided	1	-0.5	-0.5	21.80635	-0.51228	-1.45377	-1.29926	0.799354231558336	1.179098	-7.420587	1.497967
Trial1	1	1	blindfold	counterclockwise	practice	Guided	1	-0.5	-0.5	21.82635	-0.51217	-1.4537	-1.29925	0.799342656486699	1.027235	-7.230156	1.622361
Trial1	1	1	blindfold	counterclockwise	practice	Guided	1	-0.5	-0.5	21.84636	-0.51212	-1.45367	-1.29924	0.799331884243592	1.011825	-7.289402	1.657138
Trial1	1	1	blindfold	counterclockwise	practice	Guided	1	-0.5	-0.5	21.86635	-0.51207	-1.45366	-1.29924	0.799331127548074	1.010041	-7.327488	1.632008
Trial1	1	1	blindfold	counterclockwise	practice	Guided	1	-0.5	-0.5	21.88635	-0.51203	-1.45366	-1.29924	0.799330524623187	1.002063	-7.344415	1.582045
Trial1	1	1	blindfold	counterclockwise	practice	Guided	1	-0.5	-0.5	21.90636	-0.51198	-1.45367	-1.29925	0.799339786012836	1.073088	-7.344415	1.513897
Trial1	1	1	blindfold	counterclockwise	practice	Guided	1	-0.5	-0.5	21.92635	-0.51188	-1.45369	-1.29925	0.799338293283478	1.097943	-7.484064	1.423746
Trial1	1	1	blindfold	counterclockwise	practice	Guided	1	-0.5	-0.5	21.94635	-0.51183	-1.4537	-1.29925	0.799337551610695	1.14794	-7.45021	1.437077
Trial1	1	1	blindfold	counterclockwise	practice	Guided	1	-0.5	-0.5	21.96635	-0.51177	-1.4537	-1.29925	0.799336666434369	1.110335	-7.374038	1.473415
Trial1	1	1	blindfold	counterclockwise	practice	Guided	1	-0.5	-0.5	21.98636	-0.51172	-1.4537	-1.29926	0.799345824947535	1.130171	-7.386733	1.438336
Trial1	1	1	blindfold	counterclockwise	practice	Guided	1	-0.5	-0.5	22.00635	-0.51167	-1.4537	-1.29926	0.799345093290273	1.067129	-7.40366	1.430149
Trial1	1	1	blindfold	counterclockwise	practice	Guided	1	-0.5	-0.5	22.02635	-0.51157	-1.45369	-1.29927	0.799353652753605	1.130153	-7.352879	1.375208
Trial1	1	1	blindfold	counterclockwise	practice	Guided	1	-0.5	-0.5	22.04636	-0.51152	-1.45368	-1.29927	0.79935292962648	1.163886	-7.365574	1.347582
Trial1	1	1	blindfold	counterclockwise	practice	Guided	1	-0.5	-0.5	22.06635	-0.51146	-1.45368	-1.29928	0.799362080272873	1.112983	-7.352879	1.321698
Trial1	1	1	blindfold	counterclockwise	practice	Guided	1	-0.5	-0.5	22.08635	-0.51141	-1.45368	-1.29928	0.799361364895887	1.164158	-7.314792	1.351791
Trial1	1	1	blindfold	counterclockwise	practice	Guided	1	-0.5	-0.5	22.10635	-0.51135	-1.45368	-1.29928	0.799360510403065	1.195494	-7.310561	1.416963
Trial1	1	1	blindfold	counterclockwise	practice	Guided	1	-0.5	-0.5	22.12636	-0.51124	-1.45364	-1.29927	0.799348943923402	1.156371	-7.103202	1.569049
Trial1	1	1	blindfold	counterclockwise	practice	Guided	1	-0.5	-0.5	22.14635	-0.51118	-1.4536	-1.29927	0.799348103015441	1.122024	-7.039725	1.577929
Trial1	1	1	blindfold	counterclockwise	practice	Guided	1	-0.5	-0.5	22.16635	-0.51113	-1.45357	-1.29925	0.799327498289492	1.054519	-6.929699	1.633206
Trial1	1	1	blindfold	counterclockwise	practice	Guided	1	-0.5	-0.5	22.18636	-0.51108	-1.45352	-1.29924	0.79931679091105	0.987285	-6.777354	1.755829
Trial1	1	1	blindfold	counterclockwise	practice	Guided	1	-0.5	-0.5	22.20634	-0.51104	-1.45347	-1.2992	0.799276307033581	0.943461	-6.675791	1.830485
Trial1	1	1	blindfold	counterclockwise	practice	Guided	1	-0.5	-0.5	22.22635	-0.51094	-1.45335	-1.29918	0.799254787324805	0.97502	-6.413419	2.036419
Trial1	1	1	blindfold	counterclockwise	practice	Guided	1	-0.5	-0.5	22.24635	-0.5109	-1.45329	-1.29916	0.799234333974029	0.956928	-6.294929	2.086391
Trial1	1	1	blindfold	counterclockwise	practice	Guided	1	-0.5	-0.5	22.26636	-0.51085	-1.45324	-1.29914	0.799213629019003	0.990945	-6.388028	2.126105
Trial1	1	1	blindfold	counterclockwise	practice	Guided	1	-0.5	-0.5	22.28635	-0.51081	-1.45325	-1.29911	0.799183168262459	1.035856	-6.726572	2.234109
Trial1	1	1	blindfold	counterclockwise	practice	Guided	1	-0.5	-0.5	22.30635	-0.51076	-1.4533	-1.29903	0.799102511215649	0.98308	-6.938162	2.459289
Trial1	1	1	blindfold	counterclockwise	practice	Guided	1	-0.5	-0.5	22.32635	-0.51068	-1.45331	-1.29899	0.799061387407623	0.759773	-6.032557	2.832564
Trial1	1	1	blindfold	counterclockwise	practice	Guided	1	-0.5	-0.5	22.34636	-0.51064	-1.45314	-1.29894	0.799010909586992	0.67591	-5.681318	2.914535
Trial1	1	1	blindfold	counterclockwise	practice	Guided	1	-0.5	-0.5	22.36635	-0.51061	-1.453	-1.29891	0.798980352823232	0.589399	-5.778649	2.891136
Trial1	1	1	blindfold	counterclockwise	practice	Guided	1	-0.5	-0.5	22.38635	-0.51059	-1.45298	-1.29888	0.798950169012253	0.572447	-5.842126	2.841803
Trial1	1	1	blindfold	counterclockwise	practice	Guided	1	-0.5	-0.5	22.40636	-0.51057	-1.45297	-1.29881	0.798879934076639	0.653389	-5.778649	2.919994
Trial1	1	1	blindfold	counterclockwise	practice	Guided	1	-0.5	-0.5	22.42635	-0.51051	-1.45291	-1.29878	0.798849104039821	0.833132	-5.554364	3.063499
Trial1	1	1	blindfold	counterclockwise	practice	Guided	1	-0.5	-0.5	22.44635	-0.51047	-1.45288	-1.29875	0.798818660674521	0.87688	-5.59245	3.115168
Trial1	1	1	blindfold	counterclockwise	practice	Guided	1	-0.5	-0.5	22.46635	-0.51044	-1.45287	-1.29872	0.798788110124143	0.837839	-5.677086	3.067384
Trial1	1	1	blindfold	counterclockwise	practice	Guided	1	-0.5	-0.5	22.48636	-0.51041	-1.45286	-1.2987	0.798767812578912	0.758232	-5.66439	3.014032
Trial1	1	1	blindfold	counterclockwise	practice	Guided	1	-0.5	-0.5	22.50635	-0.51038	-1.45286	-1.29865	0.798717477935292	0.685979	-5.605145	3.065416
Trial1	1	1	blindfold	counterclockwise	practice	Guided	1	-0.5	-0.5	22.52635	-0.51034	-1.45282	-1.29863	0.798696932916304	0.614952	-5.325846	3.199363
Trial1	1	1	blindfold	counterclockwise	practice	Guided	1	-0.5	-0.5	22.54636	-0.51031	-1.45278	-1.2986	0.79866650710352	0.667752	-5.194661	3.319315
Trial1	1	1	blindfold	counterclockwise	practice	Guided	1	-0.5	-0.5	22.56635	-0.51028	-1.45273	-1.29857	0.7986362015865	0.679747	-5.050779	3.364787
Trial1	1	1	blindfold	counterclockwise	practice	Guided	1	-0.5	-0.5	22.58635	-0.51025	-1.45266	-1.29854	0.79860565800211	0.759753	-4.868812	3.489697
Trial1	1	1	blindfold	counterclockwise	practice	Guided	1	-0.5	-0.5	22.60635	-0.51021	-1.45258	-1.29846	0.798525281982135	0.79634	-4.686845	3.630285
Trial1	1	1	blindfold	counterclockwise	practice	Guided	1	-0.5	-0.5	22.62636	-0.51013	-1.45238	-1.29843	0.798494224916053	0.842959	-4.18326	3.791206
Trial1	1	1	blindfold	counterclockwise	practice	Guided	1	-0.5	-0.5	22.64635	-0.51009	-1.45227	-1.2984	0.798463799387368	0.902431	-4.069002	3.808106
Trial1	1	1	blindfold	counterclockwise	practice	Guided	1	-0.5	-0.5	22.66635	-0.51005	-1.45218	-1.29837	0.798433375823984	0.861302	-3.895498	3.731
Trial1	1	1	blindfold	counterclockwise	practice	Guided	1	-0.5	-0.5	22.68636	-0.51001	-1.45212	-1.29835	0.798412728619573	0.854219	-3.844716	3.706796
Trial1	1	1	blindfold	counterclockwise	practice	Guided	1	-0.5	-0.5	22.70634	-0.50997	-1.45208	-1.2983	0.798362283394552	0.841164	-3.882803	3.761885
Trial1	1	1	blindfold	counterclockwise	practice	Guided	1	-0.5	-0.5	22.72635	-0.50992	-1.45204	-1.29827	0.798331622031324	0.787358	-3.76008	4.065591
Trial1	1	1	blindfold	counterclockwise	practice	Guided	1	-0.5	-0.5	22.74635	-0.50989	-1.45201	-1.29823	0.798291198065291	0.715856	-3.59504	4.141189
Trial1	1	1	blindfold	counterclockwise	practice	Guided	1	-0.5	-0.5	22.76636	-0.50986	-1.45196	-1.2982	0.79826090794536	0.699748	-3.586577	4.16758
Trial1	1	1	blindfold	counterclockwise	practice	Guided	1	-0.5	-0.5	22.78635	-0.50984	-1.45194	-1.29818	0.798240755120545	0.643651	-3.658517	4.206546
Trial1	1	1	blindfold	counterclockwise	practice	Guided	1	-0.5	-0.5	22.80635	-0.50982	-1.45193	-1.29813	0.798190444381886	0.624618	-3.721994	4.181272
Trial1	1	1	blindfold	counterclockwise	practice	Guided	1	-0.5	-0.5	22.82635	-0.50979	-1.45192	-1.29812	0.798180063265598	0.638334	-3.705067	4.125579
Trial1	1	1	blindfold	counterclockwise	practice	Guided	1	-0.5	-0.5	22.84636	-0.50977	-1.45191	-1.2981	0.798159792215275	0.619635	-3.802398	4.051104
Trial1	1	1	blindfold	counterclockwise	practice	Guided	1	-0.5	-0.5	22.86635	-0.50975	-1.45191	-1.29809	0.798149654416829	0.680217	-3.840485	4.025806
Trial1	1	1	blindfold	counterclockwise	practice	Guided	1	-0.5	-0.5	22.88635	-0.50973	-1.45192	-1.29809	0.798149410020965	0.718579	-3.865875	4.002065
Trial1	1	1	blindfold	counterclockwise	practice	Guided	1	-0.5	-0.5	22.90636	-0.50971	-1.45192	-1.29807	0.7981290219737	0.775879	-3.874339	4.020221
Trial1	1	1	blindfold	counterclockwise	practice	Guided	1	-0.5	-0.5	22.92635	-0.50967	-1.45192	-1.29806	0.798118523555784	0.786314	-3.887034	4.074392
Trial1	1	1	blindfold	counterclockwise	practice	Guided	1	-0.5	-0.5	22.94635	-0.50965	-1.45192	-1.29805	0.798108268309219	0.812205	-3.916657	4.083554
Trial1	1	1	blindfold	counterclockwise	practice	Guided	1	-0.5	-0.5	22.96635	-0.50963	-1.45193	-1.29805	0.798108026410428	0.794041	-3.933584	4.069914
Trial1	1	1	blindfold	counterclockwise	practice	Guided	1	-0.5	-0.5	22.98636	-0.50961	-1.45193	-1.29804	0.798097892078077	0.730889	-3.988598	4.060154
Trial1	1	1	blindfold	counterclockwise	practice	Guided	1	-0.5	-0.5	23.00635	-0.50959	-1.45194	-1.29803	0.798087638322372	0.77216	-4.060538	4.078317
Trial1	1	1	blindfold	counterclockwise	practice	Guided	1	-0.5	-0.5	23.02635	-0.50955	-1.45195	-1.29802	0.79807714659024	0.704747	-4.001293	4.100692
Trial1	1	1	blindfold	counterclockwise	practice	Guided	1	-0.5	-0.5	23.04636	-0.50953	-1.45195	-1.29801	0.798067013524797	0.664982	-3.954743	4.081617
Trial1	1	1	blindfold	counterclockwise	practice	Guided	1	-0.5	-0.5	23.06635	-0.50952	-1.45195	-1.298	0.798056881143975	0.622476	-3.916657	4.177226
Trial1	1	1	blindfold	counterclockwise	practice	Guided	1	-0.5	-0.5	23.08635	-0.5095	-1.45195	-1.29799	0.798046510420231	0.616443	-3.840485	4.219751
Trial1	1	1	blindfold	counterclockwise	practice	Guided	1	-0.5	-0.5	23.10635	-0.50948	-1.45195	-1.29799	0.798046272975672	0.639168	-3.836253	4.163425
Trial1	1	1	blindfold	counterclockwise	practice	Guided	1	-0.5	-0.5	23.12636	-0.50945	-1.45195	-1.298	0.79805604876594	0.660356	-3.992829	3.959849
Trial1	1	1	blindfold	counterclockwise	practice	Guided	1	-0.5	-0.5	23.14635	-0.50943	-1.45195	-1.29801	0.798065825456684	0.748241	-4.043611	3.751598
Trial1	1	1	blindfold	counterclockwise	practice	Guided	1	-0.5	-0.5	23.16635	-0.50941	-1.45196	-1.29803	0.798085496336118	0.793295	-4.124015	3.593781
Trial1	1	1	blindfold	counterclockwise	practice	Guided	1	-0.5	-0.5	23.18636	-0.50938	-1.45198	-1.29806	0.798115062163732	0.81612	-4.179029	3.447916
Trial1	1	1	blindfold	counterclockwise	practice	Guided	1	-0.5	-0.5	23.20634	-0.50935	-1.452	-1.2981	0.798154761941101	0.854613	-4.272128	3.361019
Trial1	1	1	blindfold	counterclockwise	practice	Guided	1	-0.5	-0.5	23.22635	-0.5093	-1.45203	-1.29812	0.798174203485333	0.846293	-4.289055	3.370028
Trial1	1	1	blindfold	counterclockwise	practice	Guided	1	-0.5	-0.5	23.24635	-0.50927	-1.45204	-1.29814	0.798193879838331	0.80902	-4.263665	3.347376
Trial1	1	1	blindfold	counterclockwise	practice	Guided	1	-0.5	-0.5	23.26636	-0.50925	-1.45205	-1.29816	0.798213555496912	0.707209	-4.259433	3.358717
Trial1	1	1	blindfold	counterclockwise	practice	Guided	1	-0.5	-0.5	23.28635	-0.50923	-1.45206	-1.29818	0.798233468687724	0.711943	-4.314446	3.299441
Trial1	1	1	blindfold	counterclockwise	practice	Guided	1	-0.5	-0.5	23.30635	-0.5092	-1.45207	-1.29821	0.798263041434546	0.737915	-4.428705	3.289206
Trial1	1	1	blindfold	counterclockwise	practice	Guided	1	-0.5	-0.5	23.32635	-0.50915	-1.45212	-1.29823	0.798282373298961	0.764206	-4.5345	3.220005
Trial1	1	1	blindfold	counterclockwise	practice	Guided	1	-0.5	-0.5	23.34636	-0.50913	-1.45214	-1.29824	0.798292157604514	0.747662	-4.593745	3.17485
Trial1	1	1	blindfold	counterclockwise	practice	Guided	1	-0.5	-0.5	23.36635	-0.5091	-1.45217	-1.29826	0.798311841135086	0.778709	-4.686845	3.172681
Trial1	1	1	blindfold	counterclockwise	practice	Guided	1	-0.5	-0.5	23.38635	-0.50907	-1.45221	-1.29828	0.798331525808684	0.804797	-4.775712	3.09928
Trial1	1	1	blindfold	counterclockwise	practice	Guided	1	-0.5	-0.5	23.40636	-0.50904	-1.45225	-1.29832	0.798371236827015	0.862812	-4.881507	3.03628
Trial1	1	1	blindfold	counterclockwise	practice	Guided	1	-0.5	-0.5	23.42635	-0.50897	-1.45232	-1.29834	0.798390353578267	0.837406	-5.008461	2.928597
Trial1	1	1	blindfold	counterclockwise	practice	Guided	1	-0.5	-0.5	23.44635	-0.50894	-1.45236	-1.29837	0.798420175360767	0.812318	-5.071938	2.825096
Trial1	1	1	blindfold	counterclockwise	practice	Guided	1	-0.5	-0.5	23.46635	-0.50891	-1.4524	-1.2984	0.798449759890705	0.774476	-5.118488	2.723927
Trial1	1	1	blindfold	counterclockwise	practice	Guided	1	-0.5	-0.5	23.48636	-0.50888	-1.45243	-1.29843	0.798479344908613	0.785508	-5.16927	2.570156
Trial1	1	1	blindfold	counterclockwise	practice	Guided	1	-0.5	-0.5	23.50635	-0.50885	-1.45246	-1.29852	0.798569009534386	0.731776	-5.224283	2.376033
Trial1	1	1	blindfold	counterclockwise	practice	Guided	1	-0.5	-0.5	23.52635	-0.50879	-1.45251	-1.29857	0.798618412134257	0.770202	-5.207356	1.993681
Trial1	1	1	blindfold	counterclockwise	practice	Guided	1	-0.5	-0.5	23.54636	-0.50876	-1.45253	-1.29862	0.798668027742505	0.916778	-5.228515	1.8326
Trial1	1	1	blindfold	counterclockwise	practice	Guided	1	-0.5	-0.5	23.56635	-0.50872	-1.45255	-1.29867	0.798717655640737	0.960946	-5.363933	1.698999
Trial1	1	1	blindfold	counterclockwise	practice	Guided	1	-0.5	-0.5	23.58635	-0.50868	-1.45259	-1.29872	0.798767045890556	1.039371	-5.482423	1.672469
Trial1	1	1	blindfold	counterclockwise	practice	Guided	1	-0.5	-0.5	23.60635	-0.50863	-1.45264	-1.29879	0.798836595644477	1.086385	-5.49935	1.707081
Trial1	1	1	blindfold	counterclockwise	practice	Guided	1	-0.5	-0.5	23.62636	-0.50854	-1.45267	-1.29882	0.798865548210229	1.036617	-5.359701	1.761092
Trial1	1	1	blindfold	counterclockwise	practice	Guided	1	-0.5	-0.5	23.64635	-0.5085	-1.45267	-1.29884	0.798885266254995	0.915573	-5.28776	1.752723
Trial1	1	1	blindfold	counterclockwise	practice	Guided	1	-0.5	-0.5	23.66635	-0.50847	-1.45267	-1.29887	0.798914867674174	0.862596	-5.338542	1.760638
Trial1	1	1	blindfold	counterclockwise	practice	Guided	1	-0.5	-0.5	23.68636	-0.50843	-1.45267	-1.2989	0.798944364521952	0.839552	-5.28776	1.68647
Trial1	1	1	blindfold	counterclockwise	practice	Guided	1	-0.5	-0.5	23.70634	-0.5084	-1.45267	-1.29896	0.799004126901938	0.785448	-5.330078	1.617727
Trial1	1	1	blindfold	counterclockwise	practice	Guided	1	-0.5	-0.5	23.72635	-0.50833	-1.45268	-1.29899	0.799033432788556	0.961369	-5.448569	1.387461
Trial1	1	1	blindfold	counterclockwise	practice	Guided	1	-0.5	-0.5	23.74635	-0.50829	-1.45269	-1.29902	0.799063055965441	0.961065	-5.473959	1.383279
Trial1	1	1	blindfold	counterclockwise	practice	Guided	1	-0.5	-0.5	23.76636	-0.50825	-1.45271	-1.29905	0.799092561972309	0.9916	-5.469728	1.309571
Trial1	1	1	blindfold	counterclockwise	practice	Guided	1	-0.5	-0.5	23.78635	-0.5082	-1.45271	-1.29908	0.79912196719717	0.980661	-5.418946	1.280871
Trial1	1	1	blindfold	counterclockwise	practice	Guided	1	-0.5	-0.5	23.80635	-0.50816	-1.45271	-1.29914	0.799181636151915	1.015578	-5.393555	1.270018
Trial1	1	1	blindfold	counterclockwise	practice	Guided	1	-0.5	-0.5	23.82635	-0.50806	-1.45269	-1.29917	0.799210660409662	1.176051	-5.338542	1.145127
Trial1	1	1	blindfold	counterclockwise	practice	Guided	1	-0.5	-0.5	23.84636	-0.508	-1.45268	-1.2992	0.799240097179857	1.341511	-5.393555	1.083077
Trial1	1	1	blindfold	counterclockwise	practice	Guided	1	-0.5	-0.5	23.86635	-0.50793	-1.4527	-1.29923	0.799269319285083	1.428237	-5.533205	1.04756
Trial1	1	1	blindfold	counterclockwise	practice	Guided	1	-0.5	-0.5	23.88635	-0.50784	-1.45272	-1.29925	0.799288457580942	1.485585	-5.49935	1.102522
Trial1	1	1	blindfold	counterclockwise	practice	Guided	1	-0.5	-0.5	23.90636	-0.50772	-1.45273	-1.29928	0.799317209833663	1.4704	-5.359701	1.204639
Trial1	1	1	blindfold	counterclockwise	practice	Guided	1	-0.5	-0.5	23.92635	-0.50755	-1.45264	-1.29928	0.799315586081307	1.304164	-5.114256	1.443617
Trial1	1	1	blindfold	counterclockwise	practice	Guided	1	-0.5	-0.5	23.94635	-0.50748	-1.45261	-1.29928	0.799314928181367	1.265368	-5.148111	1.463175
Trial1	1	1	blindfold	counterclockwise	practice	Guided	1	-0.5	-0.5	23.96635	-0.50742	-1.4526	-1.29928	0.799314368747296	1.214478	-5.21582	1.437265
Trial1	1	1	blindfold	counterclockwise	practice	Guided	1	-0.5	-0.5	23.98636	-0.50736	-1.45261	-1.29928	0.799313813819982	1.294414	-5.24121	1.368554
Trial1	1	1	blindfold	counterclockwise	practice	Guided	1	-0.5	-0.5	24.00635	-0.5073	-1.45262	-1.29929	0.799323396310818	1.404562	-5.275065	1.285097
Trial1	1	1	blindfold	counterclockwise	practice	Guided	1	-0.5	-0.5	24.02635	-0.50716	-1.45265	-1.29929	0.799322129884128	1.45209	-5.397787	1.39127
Trial1	1	1	blindfold	counterclockwise	practice	Guided	1	-0.5	-0.5	24.04636	-0.50708	-1.45267	-1.29929	0.799321417372793	1.431286	-5.342774	1.476936
Trial1	1	1	blindfold	counterclockwise	practice	Guided	1	-0.5	-0.5	24.06635	-0.50702	-1.45267	-1.29928	0.799310755581389	1.407559	-5.317383	1.520704
Trial1	1	1	blindfold	counterclockwise	practice	Guided	1	-0.5	-0.5	24.08635	-0.50695	-1.45266	-1.29927	0.799300130356834	1.259241	-5.211588	1.568946
Trial1	1	1	blindfold	counterclockwise	practice	Guided	1	-0.5	-0.5	24.10635	-0.50689	-1.45263	-1.29926	0.799289598022071	1.208001	-5.173502	1.601999
Trial1	1	1	blindfold	counterclockwise	practice	Guided	1	-0.5	-0.5	24.12636	-0.50677	-1.45261	-1.29925	0.799278678729158	1.231922	-5.300456	1.619256
Trial1	1	1	blindfold	counterclockwise	practice	Guided	1	-0.5	-0.5	24.14635	-0.50671	-1.45263	-1.29925	0.799278172588032	1.244629	-5.338542	1.616325
Trial1	1	1	blindfold	counterclockwise	practice	Guided	1	-0.5	-0.5	24.16635	-0.50666	-1.45265	-1.29925	0.799277754329407	1.220158	-5.389323	1.521195
Trial1	1	1	blindfold	counterclockwise	practice	Guided	1	-0.5	-0.5	24.18636	-0.5066	-1.45267	-1.29925	0.799277256942615	1.205076	-5.363933	1.496994
Trial1	1	1	blindfold	counterclockwise	practice	Guided	1	-0.5	-0.5	24.20634	-0.50654	-1.45267	-1.29925	0.799276763566211	1.160379	-5.313151	1.495907
Trial1	1	1	blindfold	counterclockwise	practice	Guided	1	-0.5	-0.5	24.22635	-0.50644	-1.45267	-1.29924	0.799265938192697	1.092181	-5.317383	1.604211
Trial1	1	1	blindfold	counterclockwise	practice	Guided	1	-0.5	-0.5	24.24635	-0.50639	-1.45266	-1.29924	0.799265536821545	1.09719	-5.262369	1.614008
Trial1	1	1	blindfold	counterclockwise	practice	Guided	1	-0.5	-0.5	24.26636	-0.50634	-1.45266	-1.29923	0.799255125786627	1.03504	-5.236979	1.618335
Trial1	1	1	blindfold	counterclockwise	practice	Guided	1	-0.5	-0.5	24.28635	-0.50629	-1.45264	-1.29923	0.79925473066422	0.985903	-5.21582	1.617553
Trial1	1	1	blindfold	counterclockwise	practice	Guided	1	-0.5	-0.5	24.30635	-0.50625	-1.45263	-1.29921	0.79923450956957	0.936779	-5.194661	1.616763
Trial1	1	1	blindfold	counterclockwise	practice	Guided	1	-0.5	-0.5	24.32635	-0.50616	-1.45261	-1.2992	0.799223797529373	0.919092	-5.207356	1.811676
Trial1	1	1	blindfold	counterclockwise	practice	Guided	1	-0.5	-0.5	24.34636	-0.50612	-1.45261	-1.29919	0.799213476527415	0.941564	-5.21582	1.814328
Trial1	1	1	blindfold	counterclockwise	practice	Guided	1	-0.5	-0.5	24.36635	-0.50608	-1.45261	-1.29918	0.799203039226121	0.932328	-5.160806	1.873913
Trial1	1	1	blindfold	counterclockwise	practice	Guided	1	-0.5	-0.5	24.38635	-0.50604	-1.4526	-1.29917	0.799192841423344	0.951236	-5.186197	1.889445
Trial1	1	1	blindfold	counterclockwise	practice	Guided	1	-0.5	-0.5	24.40636	-0.506	-1.4526	-1.29914	0.799162500265776	0.912724	-5.224283	1.913182
Trial1	1	1	blindfold	counterclockwise	practice	Guided	1	-0.5	-0.5	24.42635	-0.50592	-1.45261	-1.29913	0.799151890415435	0.900197	-5.249674	1.989843
Trial1	1	1	blindfold	counterclockwise	practice	Guided	1	-0.5	-0.5	24.44635	-0.50588	-1.45261	-1.29912	0.799141701038338	0.85224	-5.211588	2.00581
Trial1	1	1	blindfold	counterclockwise	practice	Guided	1	-0.5	-0.5	24.46635	-0.50585	-1.45261	-1.29911	0.799131467690733	0.815834	-5.194661	1.995718
Trial1	1	1	blindfold	counterclockwise	practice	Guided	1	-0.5	-0.5	24.48636	-0.50581	-1.45261	-1.2991	0.799121162595761	0.815817	-5.211588	1.995725
Trial1	1	1	blindfold	counterclockwise	practice	Guided	1	-0.5	-0.5	24.50635	-0.50578	-1.45261	-1.29907	0.799090904793591	0.837654	-5.236979	2.053148
Trial1	1	1	blindfold	counterclockwise	practice	Guided	1	-0.5	-0.5	24.52635	-0.50571	-1.45262	-1.29906	0.799080388383531	0.872499	-5.296224	2.105462
Trial1	1	1	blindfold	counterclockwise	practice	Guided	1	-0.5	-0.5	24.54636	-0.50567	-1.45262	-1.29905	0.799070090265037	0.841115	-5.266601	2.103441
Trial1	1	1	blindfold	counterclockwise	practice	Guided	1	-0.5	-0.5	24.56635	-0.50564	-1.45262	-1.29905	0.799069877667751	0.816588	-5.266601	2.071465
Trial1	1	1	blindfold	counterclockwise	practice	Guided	1	-0.5	-0.5	24.58635	-0.5056	-1.45263	-1.29904	0.7990597026688	0.781418	-5.291992	2.014974
Trial1	1	1	blindfold	counterclockwise	practice	Guided	1	-0.5	-0.5	24.60635	-0.50557	-1.45263	-1.29903	0.799049479362468	0.757473	-5.275065	1.991378
Trial1	1	1	blindfold	counterclockwise	practice	Guided	1	-0.5	-0.5	24.62636	-0.50551	-1.45263	-1.29903	0.799049063628669	0.734316	-5.232747	2.043514
Trial1	1	1	blindfold	counterclockwise	practice	Guided	1	-0.5	-0.5	24.64635	-0.50549	-1.45263	-1.29902	0.799038912433638	0.755842	-5.194661	2.096446
Trial1	1	1	blindfold	counterclockwise	practice	Guided	1	-0.5	-0.5	24.66635	-0.50546	-1.45263	-1.29902	0.799038707002872	0.74165	-5.190429	2.085111
Trial1	1	1	blindfold	counterclockwise	practice	Guided	1	-0.5	-0.5	24.68636	-0.50543	-1.45262	-1.29901	0.799028488942838	0.793157	-5.211588	2.056276
Trial1	1	1	blindfold	counterclockwise	practice	Guided	1	-0.5	-0.5	24.70634	-0.5054	-1.45262	-1.29901	0.799028285761533	0.712958	-5.24121	2.057639
Trial1	1	1	blindfold	counterclockwise	practice	Guided	1	-0.5	-0.5	24.72635	-0.50535	-1.45262	-1.29901	0.799027949359743	0.676262	-5.220051	2.043354
Trial1	1	1	blindfold	counterclockwise	practice	Guided	1	-0.5	-0.5	24.74635	-0.50532	-1.45262	-1.299	0.799017616217798	0.653483	-5.194661	2.036516
Trial1	1	1	blindfold	counterclockwise	practice	Guided	1	-0.5	-0.5	24.76636	-0.5053	-1.45261	-1.299	0.799017483916321	0.670513	-5.165038	2.090069
Trial1	1	1	blindfold	counterclockwise	practice	Guided	1	-0.5	-0.5	24.78635	-0.50528	-1.45261	-1.29899	0.799007457168084	0.67898	-5.143879	2.148422
Trial1	1	1	blindfold	counterclockwise	practice	Guided	1	-0.5	-0.5	24.80635	-0.50525	-1.4526	-1.29898	0.798997245852775	0.66025	-5.071938	2.144552
Trial1	1	1	blindfold	counterclockwise	practice	Guided	1	-0.5	-0.5	24.82635	-0.5052	-1.45256	-1.29897	0.79898690545955	0.637679	-4.898435	2.134456
Trial1	1	1	blindfold	counterclockwise	practice	Guided	1	-0.5	-0.5	24.84636	-0.50517	-1.45254	-1.29897	0.798986710898716	0.652665	-4.915362	2.15868
Trial1	1	1	blindfold	counterclockwise	practice	Guided	1	-0.5	-0.5	24.86635	-0.50515	-1.45252	-1.29896	0.798976568572237	0.58305	-4.902666	2.121414
Trial1	1	1	blindfold	counterclockwise	practice	Guided	1	-0.5	-0.5	24.88635	-0.50513	-1.45251	-1.29895	0.798966426358822	0.627166	-4.86458	2.226351
Trial1	1	1	blindfold	counterclockwise	practice	Guided	1	-0.5	-0.5	24.90636	-0.5051	-1.45248	-1.29892	0.798936313496783	0.636051	-4.640295	2.374554
Trial1	1	1	blindfold	counterclockwise	practice	Guided	1	-0.5	-0.5	24.92635	-0.50504	-1.45234	-1.2989	0.798915786632486	0.600051	-4.242506	2.566513
Trial1	1	1	blindfold	counterclockwise	practice	Guided	1	-0.5	-0.5	24.94635	-0.50502	-1.45225	-1.29888	0.798895752983069	0.58895	-4.115552	2.600965
Trial1	1	1	blindfold	counterclockwise	practice	Guided	1	-0.5	-0.5	24.96635	-0.50499	-1.45218	-1.29887	0.79888555177036	0.524633	-4.098624	2.575964
Trial1	1	1	blindfold	counterclockwise	practice	Guided	1	-0.5	-0.5	24.98636	-0.50497	-1.45215	-1.29885	0.798865519732879	0.508522	-4.115552	2.602343
Trial1	1	1	blindfold	counterclockwise	practice	Guided	1	-0.5	-0.5	25.00635	-0.50495	-1.45214	-1.29881	0.798825341835803	0.498537	-4.191724	2.71671
Trial1	1	1	blindfold	counterclockwise	practice	Guided	1	-0.5	-0.5	25.02635	-0.50493	-1.45211	-1.29877	0.798785164428435	0.312263	-3.751617	2.990671
Trial1	1	1	blindfold	counterclockwise	practice	Guided	1	-0.5	-0.5	25.04636	-0.50492	-1.452	-1.29873	0.798745049494829	0.182975	-3.400377	3.187668
Trial1	1	1	blindfold	counterclockwise	practice	Guided	1	-0.5	-0.5	25.06635	-0.50491	-1.45187	-1.29869	0.798705053519811	0.081245	-3.222642	3.389832
Trial1	1	1	blindfold	counterclockwise	practice	Guided	1	-0.5	-0.5	25.08635	-0.5049	-1.45176	-1.29865	0.79866505766425	0.033542	-3.108383	3.473136
Trial1	1	1	blindfold	counterclockwise	practice	Guided	1	-0.5	-0.5	25.10635	-0.5049	-1.45171	-1.29858	0.798595083128386	0.071722	-3.074529	3.508376
Trial1	1	1	blindfold	counterclockwise	practice	Guided	1	-0.5	-0.5	25.12636	-0.50489	-1.45167	-1.29854	0.798554849337939	0.269642	-3.070297	3.592412
Trial1	1	1	blindfold	counterclockwise	practice	Guided	1	-0.5	-0.5	25.14635	-0.50488	-1.45165	-1.29851	0.79852486710869	0.344439	-2.964502	3.645215
Trial1	1	1	blindfold	counterclockwise	practice	Guided	1	-0.5	-0.5	25.16635	-0.50487	-1.45163	-1.29847	0.798484871606386	0.357943	-2.896793	3.71164
Trial1	1	1	blindfold	counterclockwise	practice	Guided	1	-0.5	-0.5	25.18636	-0.50486	-1.4516	-1.29844	0.798454770411364	0.406366	-2.854475	3.767219
Trial1	1	1	blindfold	counterclockwise	practice	Guided	1	-0.5	-0.5	25.20634	-0.50484	-1.45158	-1.29838	0.798394687952864	0.332029	-2.824853	3.789221
Trial1	1	1	blindfold	counterclockwise	practice	Guided	1	-0.5	-0.5	25.22635	-0.50483	-1.45155	-1.29836	0.798374481310219	0.255071	-2.79523	3.773513
Trial1	1	1	blindfold	counterclockwise	practice	Guided	1	-0.5	-0.5	25.24635	-0.50482	-1.45153	-1.29834	0.79835451320436	0.250418	-2.769839	3.706475
Trial1	1	1	blindfold	counterclockwise	practice	Guided	1	-0.5	-0.5	25.26636	-0.50481	-1.45152	-1.29832	0.798334545221097	0.263708	-2.70213	3.705552
Trial1	1	1	blindfold	counterclockwise	practice	Guided	1	-0.5	-0.5	25.28635	-0.50481	-1.4515	-1.29831	0.798324531822529	0.29041	-2.769839	3.640547
Trial1	1	1	blindfold	counterclockwise	practice	Guided	1	-0.5	-0.5	25.30635	-0.5048	-1.45149	-1.2983	0.798314458511688	0.288071	-2.752912	3.607028
Trial1	1	1	blindfold	counterclockwise	practice	Guided	1	-0.5	-0.5	25.32635	-0.50478	-1.45147	-1.2983	0.798314338345671	0.325511	-2.719058	3.440236
Trial1	1	1	blindfold	counterclockwise	practice	Guided	1	-0.5	-0.5	25.34636	-0.50478	-1.45146	-1.2983	0.798314338345671	0.304609	-2.731753	3.353481
Trial1	1	1	blindfold	counterclockwise	practice	Guided	1	-0.5	-0.5	25.36635	-0.50477	-1.45145	-1.29832	0.798334305610349	0.349712	-2.79523	3.21121
Trial1	1	1	blindfold	counterclockwise	practice	Guided	1	-0.5	-0.5	25.38635	-0.50476	-1.45145	-1.29833	0.79834414003725	0.423176	-2.922184	3.113488
Trial1	1	1	blindfold	counterclockwise	practice	Guided	1	-0.5	-0.5	25.40636	-0.50475	-1.45145	-1.29837	0.798384253214855	0.456168	-3.023747	2.947004
Trial1	1	1	blindfold	counterclockwise	practice	Guided	1	-0.5	-0.5	25.42635	-0.50472	-1.45147	-1.29838	0.798393969249756	0.549011	-3.104151	2.873198
Trial1	1	1	blindfold	counterclockwise	practice	Guided	1	-0.5	-0.5	25.44635	-0.5047	-1.45148	-1.2984	0.798413878268194	0.575839	-3.193019	2.875546
Trial1	1	1	blindfold	counterclockwise	practice	Guided	1	-0.5	-0.5	25.46635	-0.50469	-1.45149	-1.29841	0.798423713584597	0.581905	-3.298814	2.900389
Trial1	1	1	blindfold	counterclockwise	practice	Guided	1	-0.5	-0.5	25.48636	-0.50467	-1.45152	-1.29842	0.798433609952614	0.569364	-3.438464	2.913889
Trial1	1	1	blindfold	counterclockwise	practice	Guided	1	-0.5	-0.5	25.50635	-0.50464	-1.45157	-1.29845	0.798463475043688	0.653572	-3.611967	2.908049
Trial1	1	1	blindfold	counterclockwise	practice	Guided	1	-0.5	-0.5	25.52635	-0.50458	-1.45175	-1.29845	0.798463128845937	0.840133	-4.060538	2.962469
Trial1	1	1	blindfold	counterclockwise	practice	Guided	1	-0.5	-0.5	25.54636	-0.50454	-1.45185	-1.29846	0.798472913515597	0.860191	-4.22981	2.994764
Trial1	1	1	blindfold	counterclockwise	practice	Guided	1	-0.5	-0.5	25.56635	-0.5045	-1.45193	-1.29846	0.798472687450705	0.794157	-4.128247	3.00777
Trial1	1	1	blindfold	counterclockwise	practice	Guided	1	-0.5	-0.5	25.58635	-0.50447	-1.45195	-1.29846	0.798472518712221	0.739643	-3.997061	3.057863
Trial1	1	1	blindfold	counterclockwise	practice	Guided	1	-0.5	-0.5	25.60635	-0.50445	-1.45195	-1.29845	0.798462393755153	0.652134	-3.903962	3.148135
Trial1	1	1	blindfold	counterclockwise	practice	Guided	1	-0.5	-0.5	25.62636	-0.50441	-1.45193	-1.29844	0.798452158429012	0.715624	-3.633126	3.295294
Trial1	1	1	blindfold	counterclockwise	practice	Guided	1	-0.5	-0.5	25.64635	-0.50438	-1.4519	-1.29843	0.798441979642782	0.773188	-3.391914	3.354452
Trial1	1	1	blindfold	counterclockwise	practice	Guided	1	-0.5	-0.5	25.66635	-0.50435	-1.45183	-1.29842	0.798431802307383	0.835601	-3.188787	3.354338
Trial1	1	1	blindfold	counterclockwise	practice	Guided	1	-0.5	-0.5	25.68636	-0.50431	-1.45175	-1.29842	0.798431585410317	0.802915	-2.985661	3.205047
Trial1	1	1	blindfold	counterclockwise	practice	Guided	1	-0.5	-0.5	25.70634	-0.50427	-1.45165	-1.29842	0.798431370516592	0.836159	-2.79523	3.105914
Trial1	1	1	blindfold	counterclockwise	practice	Guided	1	-0.5	-0.5	25.72635	-0.50419	-1.45144	-1.29839	0.798401025306723	0.81863	-2.126606	3.348134
Trial1	1	1	blindfold	counterclockwise	practice	Guided	1	-0.5	-0.5	25.74635	-0.50408	-1.45123	-1.29828	0.798290427022768	0.898762	-1.474908	3.623635
Trial1	1	1	blindfold	counterclockwise	practice	Guided	1	-0.5	-0.5	25.76636	-0.50376	-1.45091	-1.29811	0.798118865302527	0.81032	-0.713184	3.895029
Trial1	1	1	blindfold	counterclockwise	practice	Guided	1	-0.5	-0.5	25.78635	-0.50318	-1.45051	-1.29794	0.797946352204317	0.643466	0.031662	4.197112
Trial1	1	1	blindfold	counterclockwise	practice	Guided	1	-0.5	-0.5	25.80635	-0.50236	-1.45002	-1.29779	0.797793421892356	0.510427	0.844124	4.408417
Trial1	1	1	blindfold	counterclockwise	practice	Guided	1	-0.5	-0.5	25.82635	-0.50122	-1.44932	-1.29778	0.797780969745757	0.426116	2.244849	4.426894
Trial1	1	1	blindfold	counterclockwise	practice	Guided	1	-0.5	-0.5	25.84636	-0.50108	-1.44909	-1.29778	0.797780768003462	0.553649	2.456439	4.531776
Trial1	1	1	blindfold	counterclockwise	practice	Guided	1	-0.5	-0.5	25.86635	-0.50105	-1.44898	-1.29778	0.797780727899883	0.693955	2.794983	4.433394
Trial1	1	1	blindfold	counterclockwise	practice	Guided	1	-0.5	-0.5	25.88635	-0.50102	-1.44885	-1.29778	0.797780689003703	0.668439	3.065819	4.403459
Trial1	1	1	blindfold	counterclockwise	practice	Guided	1	-0.5	-0.5	25.90636	-0.50099	-1.4487	-1.29775	0.7977506105164	0.666786	3.383204	4.431365
Trial1	1	1	blindfold	counterclockwise	practice	Guided	1	-0.5	-0.5	25.92635	-0.50092	-1.44833	-1.2977	0.797700458806161	0.724044	4.424226	5.265202
Trial1	1	1	blindfold	counterclockwise	practice	Guided	1	-0.5	-0.5	25.94635	-0.50088	-1.44804	-1.2976	0.797600516358533	0.704411	5.088619	5.759122
Trial1	1	1	blindfold	counterclockwise	practice	Guided	1	-0.5	-0.5	25.96635	-0.50083	-1.44773	-1.2975	0.797500446211677	0.612709	5.532958	6.180372
Trial1	1	1	blindfold	counterclockwise	practice	Guided	1	-0.5	-0.5	25.98636	-0.50078	-1.44751	-1.29742	0.797420406338676	0.553588	5.744548	6.422058
Trial1	1	1	blindfold	counterclockwise	practice	Guided	1	-0.5	-0.5	26.00635	-0.50076	-1.44738	-1.2973	0.797300343357621	0.563706	5.918052	6.505561
Trial1	1	1	blindfold	counterclockwise	practice	Guided	1	-0.5	-0.5	26.02635	-0.50071	-1.44718	-1.29724	0.79724033500714	0.565547	6.349695	6.598053
Trial1	1	1	blindfold	counterclockwise	practice	Guided	1	-0.5	-0.5	26.04636	-0.50068	-1.44711	-1.29718	0.797180346568445	0.671427	6.392013	6.775999
Trial1	1	1	blindfold	counterclockwise	practice	Guided	1	-0.5	-0.5	26.06635	-0.50066	-1.44707	-1.29711	0.797110353957836	0.713874	6.404709	7.004623
Trial1	1	1	blindfold	counterclockwise	practice	Guided	1	-0.5	-0.5	26.08635	-0.50064	-1.44704	-1.29703	0.79703022905817	0.741546	6.480881	7.213214
Trial1	1	1	blindfold	counterclockwise	practice	Guided	1	-0.5	-0.5	26.10635	-0.50061	-1.44699	-1.29689	0.796890134626661	0.755269	6.836352	7.414349
Trial1	1	1	blindfold	counterclockwise	practice	Guided	1	-0.5	-0.5	26.12636	-0.50055	-1.4467	-1.29682	0.796820234356362	0.739467	7.598076	7.705925
Trial1	1	1	blindfold	counterclockwise	practice	Guided	1	-0.5	-0.5	26.14635	-0.50051	-1.44654	-1.29675	0.79675023187562	0.75163	7.741958	7.818756
Trial1	1	1	blindfold	counterclockwise	practice	Guided	1	-0.5	-0.5	26.16635	-0.50048	-1.44645	-1.29668	0.79668011820009	0.771806	7.77158	7.918406
Trial1	1	1	blindfold	counterclockwise	practice	Guided	1	-0.5	-0.5	26.18636	-0.50046	-1.44642	-1.29662	0.796620263366578	0.738875	7.593845	7.895415
Trial1	1	1	blindfold	counterclockwise	practice	Guided	1	-0.5	-0.5	26.20634	-0.50044	-1.4464	-1.29653	0.796530129843975	0.681162	7.471122	7.83624
Trial1	1	1	blindfold	counterclockwise	practice	Guided	1	-0.5	-0.5	26.22635	-0.5004	-1.44638	-1.2965	0.796500068017894	0.692493	7.310314	7.747032
Trial1	1	1	blindfold	counterclockwise	practice	Guided	1	-0.5	-0.5	26.24635	-0.50038	-1.44638	-1.29647	0.796470136683651	0.783931	7.141042	7.711288
Trial1	1	1	blindfold	counterclockwise	practice	Guided	1	-0.5	-0.5	26.26636	-0.50036	-1.44639	-1.29644	0.796440205879212	0.930746	6.912525	7.642243
Trial1	1	1	blindfold	counterclockwise	practice	Guided	1	-0.5	-0.5	26.28635	-0.50033	-1.44641	-1.29642	0.796420046498347	0.951151	6.64169	7.553655
Trial1	1	1	blindfold	counterclockwise	practice	Guided	1	-0.5	-0.5	26.30635	-0.50031	-1.44645	-1.29639	0.796390116946324	0.967685	6.387782	7.47131
Trial1	1	1	blindfold	counterclockwise	practice	Guided	1	-0.5	-0.5	26.32635	-0.50025	-1.44651	-1.29636	0.796360055104497	0.933129	6.71363	7.645252
Trial1	1	1	blindfold	counterclockwise	practice	Guided	1	-0.5	-0.5	26.34636	-0.50022	-1.44651	-1.29633	0.796330005517791	0.860776	7.238373	7.996492
Trial1	1	1	blindfold	counterclockwise	practice	Guided	1	-0.5	-0.5	26.36635	-0.5002	-1.44649	-1.29627	0.796270037980974	0.847377	7.670017	8.321579
Trial1	1	1	blindfold	counterclockwise	practice	Guided	1	-0.5	-0.5	26.38635	-0.50017	-1.44644	-1.29621	0.79621006872975	0.92963	8.07627	8.599266
Trial1	1	1	blindfold	counterclockwise	practice	Guided	1	-0.5	-0.5	26.40636	-0.50013	-1.44633	-1.29609	0.796090017442315	0.903131	8.364032	8.810304
Trial1	1	1	blindfold	counterclockwise	practice	Guided	1	-0.5	-0.5	26.42635	-0.50006	-1.44613	-1.29604	0.796039941185047	0.85962	8.579854	8.96065
Trial1	1	1	blindfold	counterclockwise	practice	Guided	1	-0.5	-0.5	26.44635	-0.50004	-1.44608	-1.296	0.796000004819457	0.732702	8.558695	8.868038
Trial1	1	1	blindfold	counterclockwise	practice	Guided	1	-0.5	-0.5	26.46635	-0.50002	-1.44605	-1.29594	0.795939922584722	0.690472	8.736431	8.968077
Trial1	1	1	blindfold	counterclockwise	practice	Guided	1	-0.5	-0.5	26.48636	-0.49999	-1.44598	-1.29588	0.795879960123114	0.958397	9.248478	9.36222
Trial1	1	1	blindfold	counterclockwise	practice	Guided	1	-0.5	-0.5	26.50635	-0.49994	-1.44579	-1.29569	0.795689942716413	1.166596	10.0229	9.86151
Trial1	1	1	blindfold	counterclockwise	practice	Guided	1	-0.5	-0.5	26.52635	-0.49981	-1.44507	-1.29559	0.795589946543775	1.496056	11.23319	10.5714
Trial1	1	1	blindfold	counterclockwise	practice	Guided	1	-0.5	-0.5	26.54636	-0.49974	-1.44482	-1.2955	0.795499963342293	1.409123	11.54635	10.80051
Trial1	1	1	blindfold	counterclockwise	practice	Guided	1	-0.5	-0.5	26.56635	-0.49968	-1.44467	-1.29541	0.795409982195729	1.288012	11.77063	10.77943
Trial1	1	1	blindfold	counterclockwise	practice	Guided	1	-0.5	-0.5	26.58635	-0.49961	-1.44446	-1.29533	0.795330024015482	1.160032	12.5112	10.81343
Trial1	1	1	blindfold	counterclockwise	practice	Guided	1	-0.5	-0.5	26.60635	-0.49958	-1.44431	-1.29515	0.795150152489094	1.032708	12.98939	10.97373
Trial1	1	1	blindfold	counterclockwise	practice	Guided	1	-0.5	-0.5	26.62636	-0.49948	-1.44373	-1.29506	0.795060208610684	1.089093	14.00502	11.60135
Trial1	1	1	blindfold	counterclockwise	practice	Guided	1	-0.5	-0.5	26.64635	-0.49944	-1.44352	-1.29497	0.794970232803969	1.126019	14.3351	11.75577
Trial1	1	1	blindfold	counterclockwise	practice	Guided	1	-0.5	-0.5	26.66635	-0.49939	-1.44334	-1.2949	0.794900293749904	1.117362	14.67365	11.69202
Trial1	1	1	blindfold	counterclockwise	practice	Guided	1	-0.5	-0.5	26.68636	-0.49934	-1.44316	-1.29483	0.794830238660434	1.03413	15.12645	11.5985
Trial1	1	1	blindfold	counterclockwise	practice	Guided	1	-0.5	-0.5	26.70634	-0.4993	-1.44297	-1.29471	0.794710348378263	0.864071	15.42691	11.51577
Trial1	1	1	blindfold	counterclockwise	practice	Guided	1	-0.5	-0.5	26.72635	-0.49924	-1.44273	-1.29463	0.794630414088163	0.918701	15.77815	12.10987
Trial1	1	1	blindfold	counterclockwise	practice	Guided	1	-0.5	-0.5	26.74635	-0.49921	-1.44263	-1.29454	0.794540440388381	0.994	16.05745	12.43724
Trial1	1	1	blindfold	counterclockwise	practice	Guided	1	-0.5	-0.5	26.76636	-0.49917	-1.44251	-1.29446	0.794460491771508	1.074419	16.24788	12.70115
Trial1	1	1	blindfold	counterclockwise	practice	Guided	1	-0.5	-0.5	26.78635	-0.49913	-1.44242	-1.29438	0.79438042596725	1.058044	16.25634	12.74519
Trial1	1	1	blindfold	counterclockwise	practice	Guided	1	-0.5	-0.5	26.80635	-0.4991	-1.44238	-1.2943	0.794300469985802	1.01399	15.91356	12.47376
Trial1	1	1	blindfold	counterclockwise	practice	Guided	1	-0.5	-0.5	26.82635	-0.49905	-1.44238	-1.29428	0.794280620319732	0.942969	14.43666	11.83031
Trial1	1	1	blindfold	counterclockwise	practice	Guided	1	-0.5	-0.5	26.84636	-0.49902	-1.44243	-1.29427	0.794270643208929	1.023841	13.98809	11.71109
Trial1	1	1	blindfold	counterclockwise	practice	Guided	1	-0.5	-0.5	26.86635	-0.49899	-1.44249	-1.29427	0.794270680767328	1.170501	13.78497	11.59415
Trial1	1	1	blindfold	counterclockwise	practice	Guided	1	-0.5	-0.5	26.88635	-0.49895	-1.44259	-1.29427	0.794270732631863	1.252742	13.44642	11.46511
Trial1	1	1	blindfold	counterclockwise	practice	Guided	1	-0.5	-0.5	26.90636	-0.4989	-1.44274	-1.29431	0.794310735388906	1.271743	12.98093	11.36571
Trial1	1	1	blindfold	counterclockwise	practice	Guided	1	-0.5	-0.5	26.92635	-0.4988	-1.44327	-1.29434	0.794340920855705	0.824452	11.61829	10.70178
Trial1	1	1	blindfold	counterclockwise	practice	Guided	1	-0.5	-0.5	26.94635	-0.49877	-1.4436	-1.29439	0.794390915391826	0.646095	11.06392	10.49578
Trial1	1	1	blindfold	counterclockwise	practice	Guided	1	-0.5	-0.5	26.96635	-0.49874	-1.44388	-1.29443	0.794431016650022	0.630089	10.70845	10.34044
Trial1	1	1	blindfold	counterclockwise	practice	Guided	1	-0.5	-0.5	26.98636	-0.49871	-1.44407	-1.29447	0.794470999874146	0.797064	10.50109	10.30372
Trial1	1	1	blindfold	counterclockwise	practice	Guided	1	-0.5	-0.5	27.00635	-0.49867	-1.44421	-1.29457	0.794571082274614	0.995527	10.28104	10.14276
Trial1	1	1	blindfold	counterclockwise	practice	Guided	1	-0.5	-0.5	27.02635	-0.49858	-1.44452	-1.29463	0.794631319409054	1.250182	9.430446	9.700108
Trial1	1	1	blindfold	counterclockwise	practice	Guided	1	-0.5	-0.5	27.04636	-0.49853	-1.44475	-1.29469	0.794691491725652	1.259031	9.028425	9.570213
Trial1	1	1	blindfold	counterclockwise	practice	Guided	1	-0.5	-0.5	27.06635	-0.49848	-1.44494	-1.29475	0.794751428700046	1.08049	8.837994	9.438105
Trial1	1	1	blindfold	counterclockwise	practice	Guided	1	-0.5	-0.5	27.08635	-0.49844	-1.44506	-1.2948	0.794801574060739	0.956348	8.715272	9.320324
Trial1	1	1	blindfold	counterclockwise	practice	Guided	1	-0.5	-0.5	27.10635	-0.49841	-1.44514	-1.29491	0.794911544216967	0.799599	8.613708	9.246877
Trial1	1	1	blindfold	counterclockwise	practice	Guided	1	-0.5	-0.5	27.12636	-0.49836	-1.44528	-1.29496	0.794961594464191	0.851248	8.304787	9.091782
Trial1	1	1	blindfold	counterclockwise	practice	Guided	1	-0.5	-0.5	27.14635	-0.49833	-1.44536	-1.29502	0.795021738230602	0.96662	8.067806	8.890219
Trial1	1	1	blindfold	counterclockwise	practice	Guided	1	-0.5	-0.5	27.16635	-0.49829	-1.44548	-1.29507	0.795071891034307	1.163738	7.788507	8.874485
Trial1	1	1	blindfold	counterclockwise	practice	Guided	1	-0.5	-0.5	27.18636	-0.49825	-1.4456	-1.29511	0.795111913073979	1.214323	7.682712	9.058477
Trial1	1	1	blindfold	counterclockwise	practice	Guided	1	-0.5	-0.5	27.20634	-0.4982	-1.44569	-1.29516	0.795162092485104	1.146081	7.741958	9.105259
Trial1	1	1	blindfold	counterclockwise	practice	Guided	1	-0.5	-0.5	27.22635	-0.49815	-1.44575	-1.29517	0.795172220814138	0.833824	8.042415	9.303478
Trial1	1	1	blindfold	counterclockwise	practice	Guided	1	-0.5	-0.5	27.24635	-0.49813	-1.44577	-1.2952	0.795202189039408	0.605223	7.962011	9.222319
Trial1	1	1	blindfold	counterclockwise	practice	Guided	1	-0.5	-0.5	27.26636	-0.49812	-1.44581	-1.29524	0.795242266789402	0.458126	7.547295	8.992301
Trial1	1	1	blindfold	counterclockwise	practice	Guided	1	-0.5	-0.5	27.28635	-0.4981	-1.44586	-1.29528	0.79528224938475	0.483607	7.056406	8.689694
Trial1	1	1	blindfold	counterclockwise	practice	Guided	1	-0.5	-0.5	27.30635	-0.49808	-1.44599	-1.29535	0.795352392270061	0.630391	6.739021	8.547018
Trial1	1	1	blindfold	counterclockwise	practice	Guided	1	-0.5	-0.5	27.32635	-0.49802	-1.44622	-1.29538	0.7953824607208	0.853591	6.544358	8.683279
Trial1	1	1	blindfold	counterclockwise	practice	Guided	1	-0.5	-0.5	27.34636	-0.498	-1.4463	-1.29542	0.795422445738154	0.84298	6.337	8.595602
Trial1	1	1	blindfold	counterclockwise	practice	Guided	1	-0.5	-0.5	27.36635	-0.49797	-1.44639	-1.29546	0.795462576029358	0.76383	6.12541	8.352644
Trial1	1	1	blindfold	counterclockwise	practice	Guided	1	-0.5	-0.5	27.38635	-0.49794	-1.4465	-1.29551	0.795512601630847	0.691712	5.833416	8.172537
Trial1	1	1	blindfold	counterclockwise	practice	Guided	1	-0.5	-0.5	27.40636	-0.49791	-1.44664	-1.29562	0.795622828836029	0.659789	5.494872	7.942998
Trial1	1	1	blindfold	counterclockwise	practice	Guided	1	-0.5	-0.5	27.42635	-0.49786	-1.44695	-1.29568	0.795682804618547	0.725964	4.961665	7.542739
Trial1	1	1	blindfold	counterclockwise	practice	Guided	1	-0.5	-0.5	27.44635	-0.49782	-1.44709	-1.29574	0.795742994445778	0.850398	4.703525	7.407923
Trial1	1	1	blindfold	counterclockwise	practice	Guided	1	-0.5	-0.5	27.46635	-0.49779	-1.44722	-1.29581	0.795813052811379	0.855086	4.487703	7.218162
Trial1	1	1	blindfold	counterclockwise	practice	Guided	1	-0.5	-0.5	27.48636	-0.49775	-1.44734	-1.2959	0.795903286745363	0.8811	4.2211	7.014311
Trial1	1	1	blindfold	counterclockwise	practice	Guided	1	-0.5	-0.5	27.50635	-0.4977	-1.44747	-1.296	0.796003326655396	0.880362	4.043364	7.005946
Trial1	1	1	blindfold	counterclockwise	practice	Guided	1	-0.5	-0.5	27.52635	-0.49764	-1.4476	-1.29603	0.796033542867795	0.833876	4.166087	7.30803
Trial1	1	1	blindfold	counterclockwise	practice	Guided	1	-0.5	-0.5	27.54636	-0.49762	-1.44763	-1.29605	0.796053510356261	0.747892	4.449617	7.486519
Trial1	1	1	blindfold	counterclockwise	practice	Guided	1	-0.5	-0.5	27.56635	-0.4976	-1.44763	-1.29605	0.796053570394847	0.6953	4.889724	7.696401
Trial1	1	1	blindfold	counterclockwise	practice	Guided	1	-0.5	-0.5	27.58635	-0.49758	-1.44761	-1.29604	0.796043617401724	0.852583	5.452554	7.975203
Trial1	1	1	blindfold	counterclockwise	practice	Guided	1	-0.5	-0.5	27.60635	-0.49755	-1.44755	-1.29598	0.795983866330391	0.981552	5.956138	8.36301
Trial1	1	1	blindfold	counterclockwise	practice	Guided	1	-0.5	-0.5	27.62636	-0.49747	-1.44727	-1.29595	0.795953956754115	0.979342	6.447027	8.662066
Trial1	1	1	blindfold	counterclockwise	practice	Guided	1	-0.5	-0.5	27.64635	-0.49744	-1.44721	-1.29594	0.795944039278448	0.858284	6.252364	8.459862
Trial1	1	1	blindfold	counterclockwise	practice	Guided	1	-0.5	-0.5	27.66635	-0.49741	-1.44718	-1.29593	0.795934241953707	0.690803	6.205814	8.29451
Trial1	1	1	blindfold	counterclockwise	practice	Guided	1	-0.5	-0.5	27.68636	-0.4974	-1.44715	-1.29592	0.795924260977023	0.520363	6.353927	8.280913
Trial1	1	1	blindfold	counterclockwise	practice	Guided	1	-0.5	-0.5	27.70634	-0.49738	-1.44711	-1.29589	0.795894405182501	0.495758	6.54859	8.44257
Trial1	1	1	blindfold	counterclockwise	practice	Guided	1	-0.5	-0.5	27.72635	-0.49736	-1.44704	-1.29588	0.795884338627435	0.614233	6.535895	8.543919
Trial1	1	1	blindfold	counterclockwise	practice	Guided	1	-0.5	-0.5	27.74635	-0.49734	-1.44702	-1.29588	0.795884405211418	0.745228	6.214278	8.307625
Trial1	1	1	blindfold	counterclockwise	practice	Guided	1	-0.5	-0.5	27.76636	-0.49732	-1.44702	-1.29589	0.795894605030013	0.804868	5.833416	8.067813
Trial1	1	1	blindfold	counterclockwise	practice	Guided	1	-0.5	-0.5	27.78635	-0.4973	-1.44703	-1.29591	0.795914580454833	0.67971	5.689535	7.907202
Trial1	1	1	blindfold	counterclockwise	practice	Guided	1	-0.5	-0.5	27.80635	-0.49728	-1.44704	-1.29595	0.795954583422397	0.515993	5.638753	7.763404
Trial1	1	1	blindfold	counterclockwise	practice	Guided	1	-0.5	-0.5	27.82635	-0.49726	-1.44708	-1.29596	0.795964665633721	0.230446	5.312904	7.761889
Trial1	1	1	blindfold	counterclockwise	practice	Guided	1	-0.5	-0.5	27.84636	-0.49725	-1.4471	-1.29598	0.795984846314147	0.164236	5.173255	7.770628
Trial1	1	1	blindfold	counterclockwise	practice	Guided	1	-0.5	-0.5	27.86635	-0.49725	-1.44713	-1.29599	0.795994740626131	0.057081	5.008215	7.702182
Trial1	1	1	blindfold	counterclockwise	practice	Guided	1	-0.5	-0.5	27.88635	-0.49725	-1.44717	-1.296	0.796004754146694	0.065073	4.716221	7.722822
Trial1	1	1	blindfold	counterclockwise	practice	Guided	1	-0.5	-0.5	27.90636	-0.49725	-1.44724	-1.29602	0.796024781187825	0.0064657	4.546949	7.80668
Trial1	1	1	blindfold	counterclockwise	practice	Guided	1	-0.5	-0.5	27.92635	-0.49726	-1.44734	-1.29602	0.796024746759695	-0.272367	4.373445	7.838384
Trial1	1	1	blindfold	counterclockwise	practice	Guided	1	-0.5	-0.5	27.94635	-0.49727	-1.44739	-1.29603	0.796034725876004	-0.460977	4.3142	7.884966
Trial1	1	1	blindfold	counterclockwise	practice	Guided	1	-0.5	-0.5	27.96635	-0.49728	-1.44744	-1.29604	0.796044585910548	-0.54863	4.26765	7.777297
Trial1	1	1	blindfold	counterclockwise	practice	Guided	1	-0.5	-0.5	27.98636	-0.4973	-1.44749	-1.29606	0.796064544878357	-0.529019	4.161855	7.641084
Trial1	1	1	blindfold	counterclockwise	practice	Guided	1	-0.5	-0.5	28.00635	-0.49731	-1.44755	-1.29611	0.796114578594198	-0.39197	3.874092	7.459263
Trial1	1	1	blindfold	counterclockwise	practice	Guided	1	-0.5	-0.5	28.02635	-0.49733	-1.4478	-1.29615	0.796154446163797	0.0024464	3.323958	7.095496
Trial1	1	1	blindfold	counterclockwise	practice	Guided	1	-0.5	-0.5	28.04636	-0.49732	-1.44793	-1.29618	0.796184520379167	0.16237	3.108137	6.954051
Trial1	1	1	blindfold	counterclockwise	practice	Guided	1	-0.5	-0.5	28.06635	-0.49732	-1.44805	-1.29623	0.796234468788538	0.150559	2.828838	6.845404
Trial1	1	1	blindfold	counterclockwise	practice	Guided	1	-0.5	-0.5	28.08635	-0.49731	-1.44819	-1.29627	0.796274556547722	0.076457	2.545307	6.694309
Trial1	1	1	blindfold	counterclockwise	practice	Guided	1	-0.5	-0.5	28.10635	-0.49731	-1.44834	-1.29637	0.796374572571013	-0.046618	2.274472	6.568416
Trial1	1	1	blindfold	counterclockwise	practice	Guided	1	-0.5	-0.5	28.12636	-0.49733	-1.44857	-1.2964	0.796404426638688	-0.268165	1.98671	6.524634
Trial1	1	1	blindfold	counterclockwise	practice	Guided	1	-0.5	-0.5	28.14635	-0.49734	-1.44863	-1.29644	0.796444566536603	-0.253559	1.935928	6.487226
Trial1	1	1	blindfold	counterclockwise	practice	Guided	1	-0.5	-0.5	28.16635	-0.49735	-1.44867	-1.29647	0.796474454620897	-0.149588	1.851292	6.432326
Trial1	1	1	blindfold	counterclockwise	practice	Guided	1	-0.5	-0.5	28.18636	-0.49735	-1.44871	-1.29652	0.796524403036764	-0.08013	1.783583	6.334978
Trial1	1	1	blindfold	counterclockwise	practice	Guided	1	-0.5	-0.5	28.20634	-0.49735	-1.44875	-1.29669	0.796694394543055	0.018361	1.665093	6.147199
Trial1	1	1	blindfold	counterclockwise	practice	Guided	1	-0.5	-0.5	28.22635	-0.49734	-1.44888	-1.29675	0.79675450896145	0.222894	1.364635	5.939555
Trial1	1	1	blindfold	counterclockwise	practice	Guided	1	-0.5	-0.5	28.24635	-0.49733	-1.44897	-1.29679	0.79679435803452	0.13302	1.203827	5.928864
Trial1	1	1	blindfold	counterclockwise	practice	Guided	1	-0.5	-0.5	28.26636	-0.49732	-1.44904	-1.29682	0.796824551431759	0.146692	1.203827	5.898617
Trial1	1	1	blindfold	counterclockwise	practice	Guided	1	-0.5	-0.5	28.28635	-0.49732	-1.44908	-1.29684	0.796844459270516	0.08862	1.153045	5.864544
Trial1	1	1	blindfold	counterclockwise	practice	Guided	1	-0.5	-0.5	28.30635	-0.49732	-1.44911	-1.29687	0.796874499841584	-0.0046492	1.153045	5.951441
Trial1	1	1	blindfold	counterclockwise	practice	Guided	1	-0.5	-0.5	28.32635	-0.49732	-1.44917	-1.29687	0.796874499841584	-0.15875	1.241913	6.091958
Trial1	1	1	blindfold	counterclockwise	practice	Guided	1	-0.5	-0.5	28.34636	-0.49733	-1.44918	-1.29688	0.796884479751502	-0.194694	1.326549	6.153354
Trial1	1	1	blindfold	counterclockwise	practice	Guided	1	-0.5	-0.5	28.36635	-0.49733	-1.44919	-1.29688	0.796884479751502	-0.24367	1.428112	6.221612
Trial1	1	1	blindfold	counterclockwise	practice	Guided	1	-0.5	-0.5	28.38635	-0.49734	-1.4492	-1.29688	0.796884446363036	-0.166476	1.47043	6.23983
Trial1	1	1	blindfold	counterclockwise	practice	Guided	1	-0.5	-0.5	28.40636	-0.49734	-1.44921	-1.29689	0.796894340678946	-0.16691	1.42388	6.168293
Trial1	1	1	blindfold	counterclockwise	practice	Guided	1	-0.5	-0.5	28.42635	-0.49735	-1.44922	-1.29689	0.796894307415973	-0.194263	1.364635	6.094387
Trial1	1	1	blindfold	counterclockwise	practice	Guided	1	-0.5	-0.5	28.44635	-0.49735	-1.44923	-1.2969	0.796904440149559	-0.211162	1.37733	6.108173
Trial1	1	1	blindfold	counterclockwise	practice	Guided	1	-0.5	-0.5	28.46635	-0.49736	-1.44924	-1.2969	0.796904406913355	-0.306628	1.483125	6.193256
Trial1	1	1	blindfold	counterclockwise	practice	Guided	1	-0.5	-0.5	28.48636	-0.49737	-1.44923	-1.29689	0.796894241068548	-0.399426	1.622775	6.250587
Trial1	1	1	blindfold	counterclockwise	practice	Guided	1	-0.5	-0.5	28.50635	-0.49738	-1.44923	-1.2969	0.796904340818425	-0.456428	1.686252	6.238624
Trial1	1	1	blindfold	counterclockwise	practice	Guided	1	-0.5	-0.5	28.52635	-0.4974	-1.44922	-1.2969	0.796904275324028	-0.553387	1.550834	6.19053
Trial1	1	1	blindfold	counterclockwise	practice	Guided	1	-0.5	-0.5	28.54636	-0.49742	-1.44922	-1.2969	0.796904210427921	-0.505124	1.605848	6.178808
Trial1	1	1	blindfold	counterclockwise	practice	Guided	1	-0.5	-0.5	28.56635	-0.49743	-1.44922	-1.2969	0.796904178071372	-0.546228	1.673556	6.158465
Trial1	1	1	blindfold	counterclockwise	practice	Guided	1	-0.5	-0.5	28.58635	-0.49745	-1.44921	-1.2969	0.796904113831112	-0.648912	1.665093	6.163387
Trial1	1	1	blindfold	counterclockwise	practice	Guided	1	-0.5	-0.5	28.60635	-0.49746	-1.44921	-1.29691	0.796914095381123	-0.769929	1.571993	6.154827
Trial1	1	1	blindfold	counterclockwise	practice	Guided	1	-0.5	-0.5	28.62636	-0.49752	-1.44921	-1.2969	0.796903892895544	-1.076836	1.622775	6.167406
Trial1	1	1	blindfold	counterclockwise	practice	Guided	1	-0.5	-0.5	28.64635	-0.49759	-1.4492	-1.29691	0.796913691644238	-1.212458	1.652397	6.206153
Trial1	1	1	blindfold	counterclockwise	practice	Guided	1	-0.5	-0.5	28.66635	-0.49782	-1.4492	-1.29693	0.79693305632421	-1.360207	1.58892	6.131777
Trial1	1	1	blindfold	counterclockwise	practice	Guided	1	-0.5	-0.5	28.68636	-0.49831	-1.44921	-1.29696	0.796961788093683	-1.392221	1.504284	6.050182
Trial1	1	1	blindfold	counterclockwise	practice	Guided	1	-0.5	-0.5	28.70634	-0.49914	-1.44924	-1.297	0.797000514540598	-1.310678	1.398489	6.057446
Trial1	1	1	blindfold	counterclockwise	practice	Guided	1	-0.5	-0.5	28.72635	-0.5016	-1.44932	-1.29703	0.797031577971707	-1.439714	1.318085	5.965936
Trial1	1	1	blindfold	counterclockwise	practice	Guided	1	-0.5	-0.5	28.74635	-0.50344	-1.44934	-1.29705	0.797057422673161	-1.562363	1.313853	5.911764
Trial1	1	1	blindfold	counterclockwise	practice	Guided	1	-0.5	-0.5	28.76636	-0.50584	-1.44935	-1.29705	0.797071393869186	-1.706015	1.25884	5.87187
Trial1	1	1	blindfold	counterclockwise	practice	Guided	1	-0.5	-0.5	28.78635	-0.50883	-1.44937	-1.29702	0.797068869881047	-1.76323	1.216522	5.987369
Trial1	1	1	blindfold	counterclockwise	practice	Guided	1	-0.5	-0.5	28.80635	-0.51255	-1.44939	-1.29697	0.79706869774394	-1.760101	1.275767	6.041844
Trial1	1	1	blindfold	counterclockwise	practice	Guided	1	-0.5	-0.5	28.82635	-0.52207	-1.4494	-1.29699	0.797295555930903	-1.731457	1.068409	5.962582
Trial1	1	1	blindfold	counterclockwise	practice	Guided	1	-0.5	-0.5	28.84636	-0.5277	-1.44945	-1.29704	0.797521177851334	-1.639432	0.899137	5.877561
Trial1	1	1	blindfold	counterclockwise	practice	Guided	1	-0.5	-0.5	28.86635	-0.53395	-1.44952	-1.29713	0.797852630115366	-1.471517	0.873746	5.728014
Trial1	1	1	blindfold	counterclockwise	practice	Guided	1	-0.5	-0.5	28.88635	-0.54089	-1.44957	-1.29723	0.798277941338705	-1.208385	0.763719	5.474395
Trial1	1	1	blindfold	counterclockwise	practice	Guided	1	-0.5	-0.5	28.90636	-0.54815	-1.44961	-1.29738	0.798832423115059	-0.933115	0.708706	5.380802
Trial1	1	1	blindfold	counterclockwise	practice	Guided	1	-0.5	-0.5	28.92635	-0.56237	-1.44965	-1.29745	0.799885381994805	-0.52453	0.653693	5.11034
Trial1	1	1	blindfold	counterclockwise	practice	Guided	1	-0.5	-0.5	28.94635	-0.5694	-1.44968	-1.29754	0.800553885006285	-0.3474	0.535202	4.91724
Trial1	1	1	blindfold	counterclockwise	practice	Guided	1	-0.5	-0.5	28.96635	-0.57584	-1.44973	-1.29764	0.801237424609483	-0.147818	0.41665	4.677749
Trial1	1	1	blindfold	counterclockwise	practice	Guided	1	-0.5	-0.5	28.98636	-0.58179	-1.44979	-1.29773	0.801912023186733	-0.0099603	0.293835	4.566037
Trial1	1	1	blindfold	counterclockwise	practice	Guided	1	-0.5	-0.5	29.00635	-0.58718	-1.44985	-1.29786	0.802608856962752	0.050316	0.175272	4.384479
Trial1	1	1	blindfold	counterclockwise	practice	Guided	1	-0.5	-0.5	29.02635	-0.59629	-1.45002	-1.2979	0.803689063717865	0.267158	-0.087098	4.185881
Trial1	1	1	blindfold	counterclockwise	practice	Guided	1	-0.5	-0.5	29.04636	-0.59947	-1.45007	-1.29792	0.804096134181987	0.398943	-0.133618	4.118398
Trial1	1	1	blindfold	counterclockwise	practice	Guided	1	-0.5	-0.5	29.06635	-0.602	-1.45007	-1.29789	0.804383222448591	0.365575	-0.103957	4.201105
Trial1	1	1	blindfold	counterclockwise	practice	Guided	1	-0.5	-0.5	29.08635	-0.60364	-1.45005	-1.29784	0.80454329780645	0.265124	0.0018527	4.319916
Trial1	1	1	blindfold	counterclockwise	practice	Guided	1	-0.5	-0.5	29.10635	-0.6046	-1.44999	-1.29775	0.804578286425449	0.074616	0.183792	4.442197
Trial1	1	1	blindfold	counterclockwise	practice	Guided	1	-0.5	-0.5	29.12636	-0.60509	-1.44993	-1.2977	0.804592498303379	-0.411441	0.111763	4.659657
Trial1	1	1	blindfold	counterclockwise	practice	Guided	1	-0.5	-0.5	29.14635	-0.60513	-1.44993	-1.29763	0.804528465386782	-0.673253	0.217515	4.786796
Trial1	1	1	blindfold	counterclockwise	practice	Guided	1	-0.5	-0.5	29.16635	-0.60531	-1.44991	-1.29754	0.804462778488394	-0.903499	0.369785	4.970335
Trial1	1	1	blindfold	counterclockwise	practice	Guided	1	-0.5	-0.5	29.18636	-0.60582	-1.44987	-1.29746	0.804450402661979	-1.164573	0.386608	5.101752
Trial1	1	1	blindfold	counterclockwise	practice	Guided	1	-0.5	-0.5	29.20634	-0.60684	-1.44984	-1.29745	0.804575289102996	-1.411434	0.301874	5.131018
Trial1	1	1	blindfold	counterclockwise	practice	Guided	1	-0.5	-0.5	29.22635	-0.61105	-1.44988	-1.29744	0.805135113581263	-1.835063	0.107081	5.104422
Trial1	1	1	blindfold	counterclockwise	practice	Guided	1	-0.5	-0.5	29.24635	-0.61468	-1.44993	-1.2974	0.805604280624515	-1.942542	0.077436	5.17784
Trial1	1	1	blindfold	counterclockwise	practice	Guided	1	-0.5	-0.5	29.26636	-0.61966	-1.44996	-1.29728	0.806209663275759	-2.056577	0.107036	5.530554
Trial1	1	1	blindfold	counterclockwise	practice	Guided	1	-0.5	-0.5	29.28635	-0.62577	-1.44995	-1.29721	0.807069916574377	-2.172912	0.305888	5.631228
Trial1	1	1	blindfold	counterclockwise	practice	Guided	1	-0.5	-0.5	29.30635	-0.63317	-1.44988	-1.2972	0.808246271035203	-2.29949	0.288871	5.602741
Trial1	1	1	blindfold	counterclockwise	practice	Guided	1	-0.5	-0.5	29.32635	-0.65247	-1.44991	-1.29722	0.811669152916072	-2.447241	0.098352	5.50633
Trial1	1	1	blindfold	counterclockwise	practice	Guided	1	-0.5	-0.5	29.34636	-0.66458	-1.44996	-1.29722	0.814030888501543	-2.386407	-0.0074558	5.572063
Trial1	1	1	blindfold	counterclockwise	practice	Guided	1	-0.5	-0.5	29.36635	-0.67738	-1.45001	-1.29722	0.816714985415019	-2.22472	-0.053997	5.528325
Trial1	1	1	blindfold	counterclockwise	practice	Guided	1	-0.5	-0.5	29.38635	-0.69275	-1.45004	-1.29723	0.820200118855327	-2.136161	-0.163997	5.550611
Trial1	1	1	blindfold	counterclockwise	practice	Guided	1	-0.5	-0.5	29.40636	-0.70788	-1.45008	-1.29724	0.823896686740163	-1.950447	-0.227418	5.519771
Trial1	1	1	blindfold	counterclockwise	practice	Guided	1	-0.5	-0.5	29.42635	-0.74202	-1.45014	-1.29726	0.833184899391519	-1.768073	-0.366908	5.56077
Trial1	1	1	blindfold	counterclockwise	practice	Guided	1	-0.5	-0.5	29.44635	-0.76034	-1.45017	-1.29728	0.838708798613245	-1.714312	-0.489525	5.522807
Trial1	1	1	blindfold	counterclockwise	practice	Guided	1	-0.5	-0.5	29.46635	-0.77811	-1.45022	-1.29735	0.844459648449524	-1.513329	-0.565669	5.224175
Trial1	1	1	blindfold	counterclockwise	practice	Guided	1	-0.5	-0.5	29.48636	-0.79746	-1.45028	-1.2974	0.851075331332877	-1.533954	-0.713782	5.202244
Trial1	1	1	blindfold	counterclockwise	practice	Guided	1	-0.5	-0.5	29.50635	-0.8166	-1.45034	-1.29749	0.858036058039623	-1.165042	-0.806882	5.022602
Trial1	1	1	blindfold	counterclockwise	practice	Guided	1	-0.5	-0.5	29.52635	-0.85594	-1.45044	-1.29754	0.873363288387751	-0.918836	-0.96769	4.914115
Trial1	1	1	blindfold	counterclockwise	practice	Guided	1	-0.5	-0.5	29.54636	-0.87525	-1.45048	-1.29759	0.881454723375429	-0.824429	-1.001545	4.775533
Trial1	1	1	blindfold	counterclockwise	practice	Guided	1	-0.5	-0.5	29.56635	-0.8943	-1.45053	-1.29764	0.889776479187651	-0.64629	-1.22583	4.702336
Trial1	1	1	blindfold	counterclockwise	practice	Guided	1	-0.5	-0.5	29.58635	-0.91344	-1.4506	-1.29769	0.898466373660239	-0.608176	-1.213135	4.628652
Trial1	1	1	blindfold	counterclockwise	practice	Guided	1	-0.5	-0.5	29.60635	-0.9341199	-1.4506	-1.29772	0.908194499790441	-0.449699	-1.065022	4.444319
Trial1	1	1	blindfold	counterclockwise	practice	Guided	1	-0.5	-0.5	29.62636	-0.9665	-1.45051	-1.29769	0.924084106203612	-0.720157	-0.891518	4.618365
Trial1	1	1	blindfold	counterclockwise	practice	Guided	1	-0.5	-0.5	29.64635	-0.9833	-1.45044	-1.29769	0.9326778981124	-0.913495	-0.705319	4.585407
Trial1	1	1	blindfold	counterclockwise	practice	Guided	1	-0.5	-0.5	29.66635	-1.00097	-1.45038	-1.29772	0.941980930918884	-0.930802	-0.713782	4.505008
Trial1	1	1	blindfold	counterclockwise	practice	Guided	1	-0.5	-0.5	29.68636	-1.01653	-1.45037	-1.29776	0.950381140505378	-0.912456	-0.861895	4.471893
Trial1	1	1	blindfold	counterclockwise	practice	Guided	1	-0.5	-0.5	29.70634	-1.0339	-1.45044	-1.29777	0.959940750349761	-0.640212	-0.980386	4.449613
Trial1	1	1	blindfold	counterclockwise	practice	Guided	1	-0.5	-0.5	29.72635	-1.06613	-1.45042	-1.29777	0.978233221011479	-0.621143	-0.667233	4.452315
Trial1	1	1	blindfold	counterclockwise	practice	Guided	1	-0.5	-0.5	29.74635	-1.08114	-1.45036	-1.29774	0.986971473221915	-0.762525	-0.654537	4.482467
Trial1	1	1	blindfold	counterclockwise	practice	Guided	1	-0.5	-0.5	29.76636	-1.09706	-1.45033	-1.29767	0.996372441227262	-0.80342	-0.624915	4.70592
Trial1	1	1	blindfold	counterclockwise	practice	Guided	1	-0.5	-0.5	29.78635	-1.11253	-1.4503	-1.29764	1.00569513170991	-1.003896	-0.464102	4.688582
Trial1	1	1	blindfold	counterclockwise	practice	Guided	1	-0.5	-0.5	29.80635	-1.12863	-1.45024	-1.29772	1.01564398646261	-1.210079	-0.421661	4.630769
Trial1	1	1	blindfold	counterclockwise	practice	Guided	1	-0.5	-0.5	29.82635	-1.16127	-1.45027	-1.29776	1.03619451634137	-0.983668	-0.692413	4.458613
Trial1	1	1	blindfold	counterclockwise	practice	Guided	1	-0.5	-0.5	29.84636	-1.17711	-1.45033	-1.29781	1.04641226260634	-0.872804	-0.75589	4.333771
Trial1	1	1	blindfold	counterclockwise	practice	Guided	1	-0.5	-0.5	29.86635	-1.19444	-1.45037	-1.29787	1.05775390995267	-0.924721	-0.793976	4.235135
Trial1	1	1	blindfold	counterclockwise	practice	Guided	1	-0.5	-0.5	29.88635	-1.21026	-1.4504	-1.29789	1.0682217392873	-0.815916	-0.975943	4.241733
Trial1	1	1	blindfold	counterclockwise	practice	Guided	1	-0.5	-0.5	29.90636	-1.22649	-1.45046	-1.29791	1.07909604242442	-0.711687	-1.098666	4.295822
Trial1	1	1	blindfold	counterclockwise	practice	Guided	1	-0.5	-0.5	29.92635	-1.25887	-1.45051	-1.29793	1.10117035683426	-0.778065	-1.047884	4.08625
Trial1	1	1	blindfold	counterclockwise	practice	Guided	1	-0.5	-0.5	29.94635	-1.27459	-1.45052	-1.29796	1.1120835949358	-0.814571	-1.107129	4.046188
Trial1	1	1	blindfold	counterclockwise	practice	Guided	1	-0.5	-0.5	29.96635	-1.29012	-1.45055	-1.29772	1.12278526467685	-0.771124	-1.208692	4.01581
Trial1	1	1	blindfold	counterclockwise	practice	Guided	1	-0.5	-0.5	29.98636	-1.30404	-1.45058	-1.2962	1.13155412967435	-0.916617	-1.145215	3.438856
Trial1	1	1	blindfold	counterclockwise	practice	Guided	1	-0.5	-0.5	30.00635	-1.30444	-1.45059	-1.28559	1.12439996961359	-2.706417	-1.394892	3.691423
Trial1	1	1	blindfold	counterclockwise	practice	Guided	1	-0.5	-0.5	30.02635	-1.30206	-1.45045	-1.27558	1.11571702654613	-4.57539	-0.298838	4.592875
Trial1	1	1	blindfold	counterclockwise	practice	Guided	1	-0.5	-0.5	30.04636	-1.30205	-1.45015	-1.26226	1.10649203871342	-3.3253	0.420547	4.352305
Trial1	1	1	blindfold	counterclockwise	practice	Guided	1	-0.5	-0.5	30.06635	-1.30166	-1.44987	-1.24577	1.09491165010138	-1.475658	-0.916716	3.467057
Trial1	1	1	blindfold	counterclockwise	practice	Guided	1	-0.5	-0.5	30.08635	-1.30084	-1.45044	-1.22801	1.08228601513243	0.16697	-2.757549	2.858254
Trial1	1	1	blindfold	counterclockwise	practice	Guided	1	-0.5	-0.5	30.10635	-1.29982	-1.45123	-1.19094	1.05693427474498	0.793881	-3.311915	1.971644
Trial1	1	1	blindfold	counterclockwise	practice	Guided	1	-0.5	-0.5	30.12636	-1.29965	-1.45181	-1.17152	1.04421230727331	-0.0080124	-3.752022	1.578583
Trial1	1	1	blindfold	counterclockwise	practice	Guided	1	-0.5	-0.5	30.14635	-1.30009	-1.45186	-1.15263	1.03250656962819	-0.524639	-3.65469	1.493261
Trial1	1	1	blindfold	counterclockwise	practice	Guided	1	-0.5	-0.5	30.16635	-1.30035	-1.45182	-1.13368	1.02083807158003	-0.911505	-3.189192	1.401855
Trial1	1	1	blindfold	counterclockwise	practice	Guided	1	-0.5	-0.5	30.18636	-1.30047	-1.45167	-1.11421	1.00896281258624	-1.042555	-3.261133	1.120804
Trial1	1	1	blindfold	counterclockwise	practice	Guided	1	-0.5	-0.5	30.20634	-1.30052	-1.45165	-1.07751	0.987091676990292	-0.966484	-3.74779	1.267894
Trial1	1	1	blindfold	counterclockwise	practice	Guided	1	-0.5	-0.5	30.22635	-1.30039	-1.45193	-1.05953	0.976574627611977	-0.610915	-3.713936	0.532167
Trial1	1	1	blindfold	counterclockwise	practice	Guided	1	-0.5	-0.5	30.24635	-1.30027	-1.45194	-1.04238	0.96675135272258	-0.289425	-3.955148	0.465483
Trial1	1	1	blindfold	counterclockwise	practice	Guided	1	-0.5	-0.5	30.26636	-1.30015	-1.45202	-1.02681	0.958002562732599	-0.12878	-4.492587	0.158218
Trial1	1	1	blindfold	counterclockwise	practice	Guided	1	-0.5	-0.5	30.28635	-1.30005	-1.45221	-1.0126	0.950178266713536	0.034308	-4.738031	-0.085537
Trial1	1	1	blindfold	counterclockwise	practice	Guided	1	-0.5	-0.5	30.30635	-1.29996	-1.45235	-0.98795	0.937033190338451	-0.016448	-4.814204	0.128904
Trial1	1	1	blindfold	counterclockwise	practice	Guided	1	-0.5	-0.5	30.32635	-1.30002	-1.45242	-0.97721	0.931537216228096	-0.100232	-4.92423	0.122748
Trial1	1	1	blindfold	counterclockwise	practice	Guided	1	-0.5	-0.5	30.34636	-1.30006	-1.45245	-0.96794	0.926857017927036	-0.243875	-4.979244	-0.144833
Trial1	1	1	blindfold	counterclockwise	practice	Guided	1	-0.5	-0.5	30.36635	-1.30012	-1.45248	-0.96048	0.923165210576443	-0.474123	-4.928462	0.052083
Trial1	1	1	blindfold	counterclockwise	practice	Guided	1	-0.5	-0.5	30.38635	-1.30024	-1.45246	-0.95361	0.919862031044072	-0.791859	-4.691481	0.12019
Trial1	1	1	blindfold	counterclockwise	practice	Guided	1	-0.5	-0.5	30.40636	-1.30036	-1.45237	-0.94259	0.914582953653868	-0.738495	-4.615309	0.405174
Trial1	1	1	blindfold	counterclockwise	practice	Guided	1	-0.5	-0.5	30.42635	-1.30036	-1.45231	-0.93754	0.912149833933084	-0.688004	-4.488355	1.229184
Trial1	1	1	blindfold	counterclockwise	practice	Guided	1	-0.5	-0.5	30.44635	-1.30035	-1.45226	-0.9319	0.909449105128523	-0.648873	-4.327547	1.388624
Trial1	1	1	blindfold	counterclockwise	practice	Guided	1	-0.5	-0.5	30.46635	-1.30034	-1.45219	-0.92654	0.906907024152673	-0.687925	-4.416414	1.54138
Trial1	1	1	blindfold	counterclockwise	practice	Guided	1	-0.5	-0.5	30.48636	-1.30037	-1.45219	-0.92061	0.904159738376915	-0.946837	-4.416414	1.487649
Trial1	1	1	blindfold	counterclockwise	practice	Guided	1	-0.5	-0.5	30.50635	-1.30045	-1.45221	-0.90812	0.898488767609653	-1.079774	-4.407951	1.790665
Trial1	1	1	blindfold	counterclockwise	practice	Guided	1	-0.5	-0.5	30.52635	-1.3006	-1.45227	-0.90157	0.895666749256899	-1.200974	-4.526441	1.553281
Trial1	1	1	blindfold	counterclockwise	practice	Guided	1	-0.5	-0.5	30.54636	-1.30059	-1.4523	-0.89475	0.892620844015849	-0.961584	-4.611077	1.452796
Trial1	1	1	blindfold	counterclockwise	practice	Guided	1	-0.5	-0.5	30.56635	-1.30049	-1.45233	-0.88813	0.889623054373005	-0.652924	-4.704177	1.407519
Trial1	1	1	blindfold	counterclockwise	practice	Guided	1	-0.5	-0.5	30.58635	-1.30036	-1.45237	-0.88178	0.886753665123098	-0.407335	-4.953853	1.100498
Trial1	1	1	blindfold	counterclockwise	practice	Guided	1	-0.5	-0.5	30.60635	-1.30022	-1.45247	-0.87084	0.8819718725284	-0.227043	-5.300861	0.860272
Trial1	1	1	blindfold	counterclockwise	practice	Guided	1	-0.5	-0.5	30.62636	-1.30013	-1.45269	-0.86671	0.880161497520887	-0.385047	-5.313556	0.553321
Trial1	1	1	blindfold	counterclockwise	practice	Guided	1	-0.5	-0.5	30.64635	-1.30019	-1.45266	-0.86322	0.878767765533623	-0.646012	-5.250079	0.6971
Trial1	1	1	blindfold	counterclockwise	practice	Guided	1	-0.5	-0.5	30.66635	-1.3003	-1.45261	-0.85981	0.877464253658724	-0.965897	-5.059648	1.326441
Trial1	1	1	blindfold	counterclockwise	practice	Guided	1	-0.5	-0.5	30.68636	-1.30044	-1.45253	-0.85632	0.876166671554165	-1.194181	-4.831131	1.626413
Trial1	1	1	blindfold	counterclockwise	practice	Guided	1	-0.5	-0.5	30.70634	-1.30056	-1.45242	-0.84847	0.873113780124344	-1.370896	-4.666091	1.676267
Trial1	1	1	blindfold	counterclockwise	practice	Guided	1	-0.5	-0.5	30.72635	-1.30064	-1.45245	-0.84438	0.871562956819497	-1.119886	-5.279702	1.681184
Trial1	1	1	blindfold	counterclockwise	practice	Guided	1	-0.5	-0.5	30.74635	-1.30058	-1.4526	-0.84013	0.869837210916452	-0.966184	-5.343179	1.583656
Trial1	1	1	blindfold	counterclockwise	practice	Guided	1	-0.5	-0.5	30.76636	-1.30052	-1.45268	-0.83601	0.868179063140163	-0.859968	-5.482828	1.593501
Trial1	1	1	blindfold	counterclockwise	practice	Guided	1	-0.5	-0.5	30.78635	-1.30044	-1.45274	-0.83204	0.866576418521121	-0.732645	-5.601318	1.381243
Trial1	1	1	blindfold	counterclockwise	practice	Guided	1	-0.5	-0.5	30.80635	-1.30039	-1.4528	-0.82507	0.86388348779499	-0.723054	-5.804445	1.217035
Trial1	1	1	blindfold	counterclockwise	practice	Guided	1	-0.5	-0.5	30.82635	-1.30037	-1.45293	-0.82203	0.862725580676892	-1.028603	-5.690186	1.395248
Trial1	1	1	blindfold	counterclockwise	practice	Guided	1	-0.5	-0.5	30.84636	-1.30047	-1.45288	-0.81891	0.861658639571051	-1.191097	-5.482828	1.729985
Trial1	1	1	blindfold	counterclockwise	practice	Guided	1	-0.5	-0.5	30.86635	-1.30056	-1.45276	-0.8153	0.860412919471379	-1.265541	-5.199297	1.932486
Trial1	1	1	blindfold	counterclockwise	practice	Guided	1	-0.5	-0.5	30.88635	-1.30063	-1.45263	-0.81123	0.858995034683766	-1.334664	-5.186602	2.091275
Trial1	1	1	blindfold	counterclockwise	practice	Guided	1	-0.5	-0.5	30.90636	-1.30065	-1.4526	-0.801	0.855360293649605	-1.227914	-5.262774	2.342954
Trial1	1	1	blindfold	counterclockwise	practice	Guided	1	-0.5	-0.5	30.92635	-1.3005	-1.45256	-0.79442	0.852926400801369	-0.654461	-5.068112	2.262546
Trial1	1	1	blindfold	counterclockwise	practice	Guided	1	-0.5	-0.5	30.94635	-1.30036	-1.45254	-0.78774	0.850511831572749	-0.453056	-5.106198	2.218266
Trial1	1	1	blindfold	counterclockwise	practice	Guided	1	-0.5	-0.5	30.96635	-1.30025	-1.45254	-0.78006	0.847840638212553	-0.354407	-5.156979	2.045542
Trial1	1	1	blindfold	counterclockwise	practice	Guided	1	-0.5	-0.5	30.98636	-1.30018	-1.45258	-0.77222	0.845216936730648	-0.39484	-5.305092	1.903766
Trial1	1	1	blindfold	counterclockwise	practice	Guided	1	-0.5	-0.5	31.00635	-1.30019	-1.45265	-0.75554	0.840002791407038	-0.446845	-5.444742	1.913938
Trial1	1	1	blindfold	counterclockwise	practice	Guided	1	-0.5	-0.5	31.02635	-1.30027	-1.45268	-0.7469701	0.8375119225097	-0.67874	-5.224688	1.84145
Trial1	1	1	blindfold	counterclockwise	practice	Guided	1	-0.5	-0.5	31.04636	-1.30032	-1.45263	-0.73813	0.834995828414539	-0.684274	-5.389728	1.733643
Trial1	1	1	blindfold	counterclockwise	practice	Guided	1	-0.5	-0.5	31.06635	-1.30034	-1.45269	-0.72865	0.832361011161075	-0.668232	-5.656332	2.025928
Trial1	1	1	blindfold	counterclockwise	practice	Guided	1	-0.5	-0.5	31.08635	-1.30034	-1.45279	-0.71919	0.829812190706808	-0.764677	-5.499755	1.946487
Trial1	1	1	blindfold	counterclockwise	practice	Guided	1	-0.5	-0.5	31.10635	-1.30037	-1.4528	-0.6995701	0.824875936347086	-0.796113	-5.520914	1.781763
Trial1	1	1	blindfold	counterclockwise	practice	Guided	1	-0.5	-0.5	31.12636	-1.3004	-1.45292	-0.69008	0.822660678164921	-0.83966	-6.037194	1.529851
Trial1	1	1	blindfold	counterclockwise	practice	Guided	1	-0.5	-0.5	31.14635	-1.3004	-1.45302	-0.68097	0.820603640973316	-0.83702	-6.142989	1.448348
Trial1	1	1	blindfold	counterclockwise	practice	Guided	1	-0.5	-0.5	31.16635	-1.30038	-1.45307	-0.67215	0.818684163028924	-0.554319	-6.185307	1.246377
Trial1	1	1	blindfold	counterclockwise	practice	Guided	1	-0.5	-0.5	31.18636	-1.30029	-1.45311	-0.66442	0.817005394208212	-0.399771	-6.430751	0.892885
Trial1	1	1	blindfold	counterclockwise	practice	Guided	1	-0.5	-0.5	31.20634	-1.30021	-1.45323	-0.65074	0.814284090802503	-0.177888	-6.849699	0.918092
Trial1	1	1	blindfold	counterclockwise	practice	Guided	1	-0.5	-0.5	31.22635	-1.30013	-1.45339	-0.64482	0.813130293826349	-0.45748	-6.519619	1.572127
Trial1	1	1	blindfold	counterclockwise	practice	Guided	1	-0.5	-0.5	31.24635	-1.30019	-1.45329	-0.6387	0.812121717167747	-0.61266	-6.481533	1.658302
Trial1	1	1	blindfold	counterclockwise	practice	Guided	1	-0.5	-0.5	31.26636	-1.30029	-1.45324	-0.63293	0.811254750708893	-0.796211	-6.553473	1.668816
Trial1	1	1	blindfold	counterclockwise	practice	Guided	1	-0.5	-0.5	31.28635	-1.30038	-1.45326	-0.62723	0.810429278841497	-0.941827	-6.650805	1.641942
Trial1	1	1	blindfold	counterclockwise	practice	Guided	1	-0.5	-0.5	31.30635	-1.30044	-1.45329	-0.61682	0.808919666499521	-0.858456	-6.557705	1.557279
Trial1	1	1	blindfold	counterclockwise	practice	Guided	1	-0.5	-0.5	31.32635	-1.30035	-1.45336	-0.61185	0.808127748627696	-0.432759	-6.887786	1.713541
Trial1	1	1	blindfold	counterclockwise	practice	Guided	1	-0.5	-0.5	31.34636	-1.30024	-1.45344	-0.60699	0.807360500089912	-0.1865	-7.044362	1.74221
Trial1	1	1	blindfold	counterclockwise	practice	Guided	1	-0.5	-0.5	31.36635	-1.30014	-1.45349	-0.60215	0.806634169851771	-0.154772	-6.959726	1.671806
Trial1	1	1	blindfold	counterclockwise	practice	Guided	1	-0.5	-0.5	31.38635	-1.30008	-1.45349	-0.59775	0.806029141703182	-0.088734	-6.976653	1.521866
Trial1	1	1	blindfold	counterclockwise	practice	Guided	1	-0.5	-0.5	31.40636	-1.30004	-1.45349	-0.59048	0.805140141822518	-0.003819	-7.099376	1.261145
Trial1	1	1	blindfold	counterclockwise	practice	Guided	1	-0.5	-0.5	31.42635	-1.30004	-1.45359	-0.5879	0.80485428446372	-0.110754	-7.188243	1.153884
Trial1	1	1	blindfold	counterclockwise	practice	Guided	1	-0.5	-0.5	31.44635	-1.30004	-1.45361	-0.58602	0.804651136447865	-0.114368	-7.310966	1.107689
Trial1	1	1	blindfold	counterclockwise	practice	Guided	1	-0.5	-0.5	31.46635	-1.30004	-1.45365	-0.58506	0.804549076124032	-0.0035726	-7.365979	0.914396
Trial1	1	1	blindfold	counterclockwise	practice	Guided	1	-0.5	-0.5	31.48636	-1.30003	-1.45369	-0.58481	0.804512727702827	-0.02877	-7.420992	1.074796
Trial1	1	1	blindfold	counterclockwise	practice	Guided	1	-0.5	-0.5	31.50635	-1.30003	-1.4537	-0.58469	0.804500088077111	-0.176873	-7.306734	1.184131
Trial1	1	1	blindfold	counterclockwise	practice	Guided	1	-0.5	-0.5	31.52635	-1.30004	-1.45363	-0.58462	0.804502676465331	-0.229264	-7.281343	1.147398
Trial1	1	1	blindfold	counterclockwise	practice	Guided	1	-0.5	-0.5	31.54636	-1.30004	-1.45363	-0.58455	0.804495319205335	-0.264184	-7.336356	1.291307
Trial1	1	1	blindfold	counterclockwise	practice	Guided	1	-0.5	-0.5	31.56635	-1.30005	-1.45365	-0.58448	0.804497926181264	-0.161511	-7.327893	1.291645
Trial1	1	1	blindfold	counterclockwise	practice	Guided	1	-0.5	-0.5	31.58635	-1.30005	-1.45366	-0.58442	0.8044916255192	-0.069383	-7.310966	1.197138
Trial1	1	1	blindfold	counterclockwise	practice	Guided	1	-0.5	-0.5	31.60635	-1.30005	-1.45366	-0.58434	0.80448322944282	-0.07459	-7.361747	1.00979
Trial1	1	1	blindfold	counterclockwise	practice	Guided	1	-0.5	-0.5	31.62636	-1.30005	-1.45379	-0.58432	0.804481136340096	-0.178427	-7.835709	0.460875
Trial1	1	1	blindfold	counterclockwise	practice	Guided	1	-0.5	-0.5	31.64635	-1.30005	-1.45389	-0.58432	0.804481136340096	-0.146467	-8.009213	0.163348
Trial1	1	1	blindfold	counterclockwise	practice	Guided	1	-0.5	-0.5	31.66635	-1.30006	-1.45398	-0.58432	0.804491094765879	-0.198325	-8.216571	-0.052457
Trial1	1	1	blindfold	counterclockwise	practice	Guided	1	-0.5	-0.5	31.68636	-1.30006	-1.45408	-0.58434	0.804493187842694	-0.165669	-8.462015	-0.209577
Trial1	1	1	blindfold	counterclockwise	practice	Guided	1	-0.5	-0.5	31.70634	-1.30006	-1.45419	-0.58438	0.804497381718415	-0.181623	-8.572042	-0.313363
Trial1	1	1	blindfold	counterclockwise	practice	Guided	1	-0.5	-0.5	31.72635	-1.30007	-1.45434	-0.58442	0.80451154211246	-0.285974	-8.923281	-0.635096
Trial1	1	1	blindfold	counterclockwise	practice	Guided	1	-0.5	-0.5	31.74635	-1.30008	-1.45443	-0.58449	0.804528727574753	-0.209039	-9.278753	-0.911466
Trial1	1	1	blindfold	counterclockwise	practice	Guided	1	-0.5	-0.5	31.76636	-1.30008	-1.45463	-0.58459	0.804539230999173	-0.115415	-10.01509	-1.585016
Trial1	1	1	blindfold	counterclockwise	practice	Guided	1	-0.5	-0.5	31.78635	-1.30007	-1.45498	-0.58474	0.804545179244153	0.13322	-11.0815	-2.391964
Trial1	1	1	blindfold	counterclockwise	practice	Guided	1	-0.5	-0.5	31.80635	-1.30005	-1.45548	-0.58514	0.804567494199715	0.347985	-12.07597	-3.072339
Trial1	1	1	blindfold	counterclockwise	practice	Guided	1	-0.5	-0.5	31.82635	-1.29998	-1.45643	-0.58528	0.804512622182192	0.725089	-13.22702	-2.885737
Trial1	1	1	blindfold	counterclockwise	practice	Guided	1	-0.5	-0.5	31.84636	-1.29995	-1.4566	-0.58542	0.804497723321232	0.507023	-13.23972	-2.485652
Trial1	1	1	blindfold	counterclockwise	practice	Guided	1	-0.5	-0.5	31.86635	-1.29994	-1.45666	-0.58557	0.804503821920996	0.14099	-13.44284	-2.513371
Trial1	1	1	blindfold	counterclockwise	practice	Guided	1	-0.5	-0.5	31.88635	-1.29995	-1.45674	-0.58573	0.804530697973071	-0.201664	-13.96759	-2.869476
Trial1	1	1	blindfold	counterclockwise	practice	Guided	1	-0.5	-0.5	31.90636	-1.29996	-1.45697	-0.58608	0.8045780248411	-0.082318	-14.69123	-3.106342
Trial1	1	1	blindfold	counterclockwise	practice	Guided	1	-0.5	-0.5	31.92635	-1.29995	-1.45757	-0.58629	0.804590562162249	0.636339	-15.66454	-3.377896
Trial1	1	1	blindfold	counterclockwise	practice	Guided	1	-0.5	-0.5	31.94635	-1.29991	-1.45783	-0.58652	0.804575434550126	0.988521	-16.4051	-3.93954
Trial1	1	1	blindfold	counterclockwise	practice	Guided	1	-0.5	-0.5	31.96635	-1.29987	-1.45815	-0.58681	0.804566973253083	1.202582	-17.10335	-4.302891
Trial1	1	1	blindfold	counterclockwise	practice	Guided	1	-0.5	-0.5	31.98636	-1.29982	-1.4585	-0.58703	0.804540966176603	1.121752	-17.53499	-4.184151
Trial1	1	1	blindfold	counterclockwise	practice	Guided	1	-0.5	-0.5	32.00635	-1.29979	-1.45871	-0.58743	0.804554590226656	0.883844	-17.40804	-3.850281
Trial1	1	1	blindfold	counterclockwise	practice	Guided	1	-0.5	-0.5	32.02635	-1.29976	-1.45858	-0.58765	0.804548783726315	0.575651	-16.95524	-3.849295
Trial1	1	1	blindfold	counterclockwise	practice	Guided	1	-0.5	-0.5	32.04636	-1.29976	-1.45854	-0.58793	0.804579338396305	0.629644	-17.44613	-4.288059
Trial1	1	1	blindfold	counterclockwise	practice	Guided	1	-0.5	-0.5	32.06635	-1.29974	-1.4587	-0.58854	0.80462620063875	0.932598	-18.01319	-4.913014
Trial1	1	1	blindfold	counterclockwise	practice	Guided	1	-0.5	-0.5	32.08635	-1.29969	-1.45895	-0.58978	0.804713957076517	1.331597	-18.35596	-5.419877
Trial1	1	1	blindfold	counterclockwise	practice	Guided	1	-0.5	-0.5	32.10635	-1.29956	-1.45918	-0.59476	0.805155738557868	1.672023	-18.69874	-5.833726
Trial1	1	1	blindfold	counterclockwise	practice	Guided	1	-0.5	-0.5	32.12636	-1.29928	-1.45962	-0.59866	0.80534601116519	1.630972	-19.73553	-6.174086
Trial1	1	1	blindfold	counterclockwise	practice	Guided	1	-0.5	-0.5	32.14635	-1.29923	-1.45984	-0.60315	0.805858849142419	1.513068	-19.97251	-5.981323
Trial1	1	1	blindfold	counterclockwise	practice	Guided	1	-0.5	-0.5	32.16635	-1.29925	-1.45995	-0.60831	0.806555407799174	1.343989	-19.71014	-5.732774
Trial1	1	1	blindfold	counterclockwise	practice	Guided	1	-0.5	-0.5	32.18636	-1.29932	-1.45987	-0.61369	0.807364751062538	1.092034	-19.50701	-5.478225
Trial1	1	1	blindfold	counterclockwise	practice	Guided	1	-0.5	-0.5	32.20634	-1.29939	-1.45978	-0.62549	0.809179979180538	1.148334	-19.53664	-5.403378
Trial1	1	1	blindfold	counterclockwise	practice	Guided	1	-0.5	-0.5	32.22635	-1.2994	-1.4597	-0.63165	0.810168029685827	1.33373	-19.28696	-5.391954
Trial1	1	1	blindfold	counterclockwise	practice	Guided	1	-0.5	-0.5	32.24635	-1.29936	-1.45963	-0.63814	0.811208313165992	1.296958	-18.93149	-5.14465
Trial1	1	1	blindfold	counterclockwise	practice	Guided	1	-0.5	-0.5	32.26636	-1.29935	-1.45948	-0.64451	0.812307582561888	1.282412	-18.62257	-5.038632
Trial1	1	1	blindfold	counterclockwise	practice	Guided	1	-0.5	-0.5	32.28635	-1.29937	-1.45932	-0.65081	0.813471538549313	1.026516	-18.36443	-4.821228
Trial1	1	1	blindfold	counterclockwise	practice	Guided	1	-0.5	-0.5	32.30635	-1.29944	-1.45919	-0.66252	0.815792199415026	0.867133	-18.14014	-4.434517
Trial1	1	1	blindfold	counterclockwise	practice	Guided	1	-0.5	-0.5	32.32635	-1.29961	-1.45895	-0.66763	0.816992034602678	0.571363	-17.67464	-3.9825
Trial1	1	1	blindfold	counterclockwise	practice	Guided	1	-0.5	-0.5	32.34636	-1.29966	-1.45884	-0.67189	0.817925689323243	0.644722	-17.58154	-3.470265
Trial1	1	1	blindfold	counterclockwise	practice	Guided	1	-0.5	-0.5	32.36635	-1.29969	-1.45877	-0.67455	0.818518057563668	0.533771	-17.37842	-2.83228
Trial1	1	1	blindfold	counterclockwise	practice	Guided	1	-0.5	-0.5	32.38635	-1.29971	-1.45869	-0.67512	0.818659363607311	0.507259	-17.17529	-1.992613
Trial1	1	1	blindfold	counterclockwise	practice	Guided	1	-0.5	-0.5	32.40636	-1.29972	-1.45856	-0.67516	0.818677585087232	0.360329	-16.53206	-1.095303
Trial1	1	1	blindfold	counterclockwise	practice	Guided	1	-0.5	-0.5	32.42635	-1.29977	-1.45776	-0.67516	0.818726493664746	-0.413772	-14.395	0.027093
Trial1	1	1	blindfold	counterclockwise	practice	Guided	1	-0.5	-0.5	32.44635	-1.29982	-1.45733	-0.6751699	0.818777415437294	-0.672203	-14.25535	-0.089386
Trial1	1	1	blindfold	counterclockwise	practice	Guided	1	-0.5	-0.5	32.46635	-1.29987	-1.45716	-0.67519	0.818830621525805	-0.686412	-14.50503	-0.232026
Trial1	1	1	blindfold	counterclockwise	practice	Guided	1	-0.5	-0.5	32.48636	-1.29991	-1.45721	-0.67521	0.818873904073506	-0.455737	-14.67007	-0.490888
Trial1	1	1	blindfold	counterclockwise	practice	Guided	1	-0.5	-0.5	32.50635	-1.29993	-1.45732	-0.67522	0.818895713698141	-0.183875	-14.86896	-0.282812
Trial1	1	1	blindfold	counterclockwise	practice	Guided	1	-0.5	-0.5	32.52635	-1.29995	-1.4573	-0.67522	0.818915160592585	0.148825	-14.14109	-0.02224
Trial1	1	1	blindfold	counterclockwise	practice	Guided	1	-0.5	-0.5	32.54636	-1.29995	-1.45713	-0.6752	0.818910888447963	0.080147	-13.87449	0.187802
Trial1	1	1	blindfold	counterclockwise	practice	Guided	1	-0.5	-0.5	32.56635	-1.29995	-1.45695	-0.67518	0.818906616767927	0.04883	-13.51055	0.399224
Trial1	1	1	blindfold	counterclockwise	practice	Guided	1	-0.5	-0.5	32.58635	-1.29995	-1.45678	-0.67515	0.818900203744731	0.094886	-13.26511	0.565615
Trial1	1	1	blindfold	counterclockwise	practice	Guided	1	-0.5	-0.5	32.60635	-1.29995	-1.45666	-0.6750799	0.818885214362191	0.129592	-13.1974	0.627313
Trial1	1	1	blindfold	counterclockwise	practice	Guided	1	-0.5	-0.5	32.62636	-1.29995	-1.45666	-0.67506	0.818880958217622	0.040404	-13.52748	0.542006
Trial1	1	1	blindfold	counterclockwise	practice	Guided	1	-0.5	-0.5	32.64635	-1.29995	-1.45672	-0.67503	0.818874536646243	-0.150252	-13.49786	0.540624
Trial1	1	1	blindfold	counterclockwise	practice	Guided	1	-0.5	-0.5	32.66635	-1.29997	-1.45671	-0.6749899	0.81888554072736	-0.363718	-13.17624	0.607888
Trial1	1	1	blindfold	counterclockwise	practice	Guided	1	-0.5	-0.5	32.68636	-1.29999	-1.45662	-0.67495	0.818896456120548	-0.47739	-12.99004	0.745597
Trial1	1	1	blindfold	counterclockwise	practice	Guided	1	-0.5	-0.5	32.70634	-1.30002	-1.45653	-0.67485	0.81890455870407	-0.522916	-12.97311	0.814383
Trial1	1	1	blindfold	counterclockwise	practice	Guided	1	-0.5	-0.5	32.72635	-1.30004	-1.45646	-0.67476	0.818904795586195	-0.126713	-12.825	1.357588
Trial1	1	1	blindfold	counterclockwise	practice	Guided	1	-0.5	-0.5	32.74635	-1.30004	-1.45642	-0.67466	0.818883457178536	0.047096	-12.6515	1.760163
Trial1	1	1	blindfold	counterclockwise	practice	Guided	1	-0.5	-0.5	32.76636	-1.30003	-1.45632	-0.67454	0.818848103349308	0.013452	-12.34258	2.121891
Trial1	1	1	blindfold	counterclockwise	practice	Guided	1	-0.5	-0.5	32.78635	-1.30003	-1.4562	-0.67441	0.818820391079783	-0.130966	-12.02096	2.334063
Trial1	1	1	blindfold	counterclockwise	practice	Guided	1	-0.5	-0.5	32.80635	-1.30004	-1.45603	-0.6741	0.818764200413112	-0.312803	-11.65702	2.540698
Trial1	1	1	blindfold	counterclockwise	practice	Guided	1	-0.5	-0.5	32.82635	-1.30008	-1.45567	-0.6738001	0.818739501301483	-0.513577	-11.16613	2.95217
Trial1	1	1	blindfold	counterclockwise	practice	Guided	1	-0.5	-0.5	32.84636	-1.30011	-1.45559	-0.6731	0.818620658787209	-0.541051	-11.22115	3.252801
Trial1	1	1	blindfold	counterclockwise	practice	Guided	1	-0.5	-0.5	32.86635	-1.30016	-1.4556	-0.6719	0.818416468951335	-0.516759	-11.23384	3.423528
Trial1	1	1	blindfold	counterclockwise	practice	Guided	1	-0.5	-0.5	32.88635	-1.30019	-1.45561	-0.66994	0.818036425230664	-0.430738	-11.1619	3.770536
Trial1	1	1	blindfold	counterclockwise	practice	Guided	1	-0.5	-0.5	32.90636	-1.30021	-1.45557	-0.66256	0.816554830810717	-0.437287	-10.94608	4.08427
Trial1	1	1	blindfold	counterclockwise	practice	Guided	1	-0.5	-0.5	32.92635	-1.30027	-1.45537	-0.65655	0.815438477431001	-0.685285	-10.4298	4.458234
Trial1	1	1	blindfold	counterclockwise	practice	Guided	1	-0.5	-0.5	32.94635	-1.30031	-1.45524	-0.64921	0.814100570072069	-0.69702	-10.23091	4.399796
Trial1	1	1	blindfold	counterclockwise	practice	Guided	1	-0.5	-0.5	32.96635	-1.30034	-1.45511	-0.64039	0.81255975858084	-0.741235	-10.1505	4.418454
Trial1	1	1	blindfold	counterclockwise	practice	Guided	1	-0.5	-0.5	32.98636	-1.30036	-1.45506	-0.6297899	0.810815332421418	-0.715854	-10.10395	4.426176
Trial1	1	1	blindfold	counterclockwise	practice	Guided	1	-0.5	-0.5	33.00635	-1.30036	-1.45505	-0.60545	0.807276769310231	-0.613606	-10.08703	4.317239
Trial1	1	1	blindfold	counterclockwise	practice	Guided	1	-0.5	-0.5	33.02635	-1.30028	-1.45498	-0.59139	0.805481329944398	-0.258695	-9.977	3.871549
Trial1	1	1	blindfold	counterclockwise	practice	Guided	1	-0.5	-0.5	33.04636	-1.30017	-1.45499	-0.57659	0.803827076456632	-0.095577	-10.05317	3.518643
Trial1	1	1	blindfold	counterclockwise	practice	Guided	1	-0.5	-0.5	33.06635	-1.30007	-1.45503	-0.56161	0.802438702189953	0.089362	-10.29438	3.602738
Trial1	1	1	blindfold	counterclockwise	practice	Guided	1	-0.5	-0.5	33.08635	-1.29994	-1.45511	-0.54617	0.801271394064698	0.102616	-10.08703	3.360072
Trial1	1	1	blindfold	counterclockwise	practice	Guided	1	-0.5	-0.5	33.10635	-1.29992	-1.45508	-0.51391	0.800040895826643	0.158776	-10.02778	3.314915
Trial1	1	1	blindfold	counterclockwise	practice	Guided	1	-0.5	-0.5	33.12636	-1.29996	-1.45502	-0.49801	0.799962492437098	0.062724	-10.13358	2.70534
Trial1	1	1	blindfold	counterclockwise	practice	Guided	2	-0.5	-0.5	0	-0.55406	-1.45409	-1.30099	0.802812206249434	-0.919513	-8.44932	-2.025369
Trial1	1	1	blindfold	counterclockwise	practice	Guided	2	-0.5	-0.5	0.0163269	-0.55408	-1.45408	-1.30099	0.802813555092383	-0.982908	-8.40277	-2.037391
Trial1	1	1	blindfold	counterclockwise	practice	Guided	2	-0.5	-0.5	0.03633118	-0.5541	-1.45407	-1.301	0.802824895250899	-0.941743	-8.436624	-2.08264
Trial1	1	1	blindfold	counterclockwise	practice	Guided	2	-0.5	-0.5	0.05633545	-0.55414	-1.4541	-1.30101	0.802837459198154	-0.948094	-8.453552	-2.107429
Trial1	1	1	blindfold	counterclockwise	practice	Guided	2	-0.5	-0.5	0.07632446	-0.55423	-1.45416	-1.30101	0.802843533643708	-0.982999	-8.440856	-2.15531
Trial1	1	1	blindfold	counterclockwise	practice	Guided	2	-0.5	-0.5	0.09632874	-0.55427	-1.45418	-1.30102	0.802856230879236	-1.001995	-8.470479	-2.107216
Trial1	1	1	blindfold	counterclockwise	practice	Guided	2	-0.5	-0.5	0.116333	-0.55432	-1.45419	-1.30102	0.802859608767594	-1.025156	-8.474711	-2.122607
Trial1	1	1	blindfold	counterclockwise	practice	Guided	2	-0.5	-0.5	0.136322	-0.55436	-1.4542	-1.30102	0.802862319762539	-1.055277	-8.423929	-2.108007
Trial1	1	1	blindfold	counterclockwise	practice	Guided	2	-0.5	-0.5	0.1563263	-0.55441	-1.45421	-1.30103	0.802875812719159	-0.994131	-8.440856	-2.124956
Trial1	1	1	blindfold	counterclockwise	practice	Guided	2	-0.5	-0.5	0.1763306	-0.55449	-1.45422	-1.30103	0.802881241523632	-0.932655	-8.542419	-2.064488
Trial1	1	1	blindfold	counterclockwise	practice	Guided	2	-0.5	-0.5	0.1963348	-0.55453	-1.45423	-1.30103	0.80288395283268	-0.893377	-8.491638	-2.06435
Trial1	1	1	blindfold	counterclockwise	practice	Guided	2	-0.5	-0.5	0.2163239	-0.55457	-1.45424	-1.30103	0.802886674221242	-0.938404	-8.478942	-2.09514
Trial1	1	1	blindfold	counterclockwise	practice	Guided	2	-0.5	-0.5	0.2363281	-0.5546	-1.45424	-1.30103	0.80288871251456	-0.937766	-8.508565	-2.096154
Trial1	1	1	blindfold	counterclockwise	practice	Guided	2	-0.5	-0.5	0.2563324	-0.55464	-1.45424	-1.30103	0.802891433324552	-0.973919	-8.504333	-2.092764
Trial1	1	1	blindfold	counterclockwise	practice	Guided	2	-0.5	-0.5	0.2763214	-0.55472	-1.45425	-1.30103	0.802896884955897	-0.926406	-8.550883	-2.113228
Trial1	1	1	blindfold	counterclockwise	practice	Guided	2	-0.5	-0.5	0.2963257	-0.55475	-1.45426	-1.30104	0.802908919097625	-0.862388	-8.618592	-2.092829
Trial1	1	1	blindfold	counterclockwise	practice	Guided	2	-0.5	-0.5	0.31633	-0.55479	-1.45427	-1.30104	0.802911647312198	-0.809462	-8.576274	-2.093039
Trial1	1	1	blindfold	counterclockwise	practice	Guided	2	-0.5	-0.5	0.3363342	-0.55482	-1.45427	-1.30104	0.802913693757039	-0.769579	-8.631287	-2.163083
Trial1	1	1	blindfold	counterclockwise	practice	Guided	2	-0.5	-0.5	0.3563232	-0.55485	-1.45429	-1.30105	0.802925731504103	-0.839934	-8.66091	-2.169895
Trial1	1	1	blindfold	counterclockwise	practice	Guided	2	-0.5	-0.5	0.3763275	-0.55493	-1.4543	-1.30105	0.802931203837457	-0.948378	-8.580506	-2.166285
Trial1	1	1	blindfold	counterclockwise	practice	Guided	2	-0.5	-0.5	0.3963318	-0.55497	-1.45429	-1.30106	0.802943812099312	-1.063423	-8.529724	-2.140735
Trial1	1	1	blindfold	counterclockwise	practice	Guided	2	-0.5	-0.5	0.4163361	-0.55502	-1.45428	-1.30106	0.802947237247987	-1.059004	-8.483174	-2.153628
Trial1	1	1	blindfold	counterclockwise	practice	Guided	2	-0.5	-0.5	0.4363251	-0.55506	-1.45427	-1.30107	0.802959964704503	-1.0521	-8.52126	-2.212123
Trial1	1	1	blindfold	counterclockwise	practice	Guided	2	-0.5	-0.5	0.4563293	-0.5551	-1.45427	-1.30108	0.802972698160362	-0.968773	-8.597433	-2.250018
Trial1	1	1	blindfold	counterclockwise	practice	Guided	2	-0.5	-0.5	0.4763336	-0.55518	-1.45429	-1.30108	0.802978195094375	-0.88287	-8.618592	-2.24287
Trial1	1	1	blindfold	counterclockwise	practice	Guided	2	-0.5	-0.5	0.4963226	-0.55522	-1.45429	-1.30108	0.802980944490328	-0.866419	-8.56781	-2.255426
Trial1	1	1	blindfold	counterclockwise	practice	Guided	2	-0.5	-0.5	0.5163269	-0.55525	-1.45429	-1.30109	0.80299299666218	-0.938015	-8.593201	-2.204959
Trial1	1	1	blindfold	counterclockwise	practice	Guided	2	-0.5	-0.5	0.5363312	-0.55529	-1.45429	-1.30109	0.802995749492734	-0.977329	-8.588969	-2.209941
Trial1	1	1	blindfold	counterclockwise	practice	Guided	2	-0.5	-0.5	0.5563354	-0.55533	-1.45429	-1.30109	0.802998504305855	-0.961197	-8.593201	-2.215813
Trial1	1	1	blindfold	counterclockwise	practice	Guided	2	-0.5	-0.5	0.5763245	-0.55541	-1.45429	-1.3011	0.803014013705124	-0.876272	-8.597433	-2.213864
Trial1	1	1	blindfold	counterclockwise	practice	Guided	2	-0.5	-0.5	0.5963287	-0.55544	-1.4543	-1.3011	0.803016083037481	-0.899115	-8.601665	-2.225065
Trial1	1	1	blindfold	counterclockwise	practice	Guided	2	-0.5	-0.5	0.616333	-0.55548	-1.4543	-1.3011	0.803018845252905	-0.876648	-8.601665	-2.277013
Trial1	1	1	blindfold	counterclockwise	practice	Guided	2	-0.5	-0.5	0.636322	-0.55552	-1.4543	-1.30111	0.803031480145324	-0.844048	-8.61436	-2.317406
Trial1	1	1	blindfold	counterclockwise	practice	Guided	2	-0.5	-0.5	0.6563263	-0.55555	-1.4543	-1.30112	0.803043662055521	-0.951178	-8.610128	-2.317651
Trial1	1	1	blindfold	counterclockwise	practice	Guided	2	-0.5	-0.5	0.6763306	-0.55563	-1.4543	-1.30112	0.803049199232876	-0.983556	-8.572042	-2.318096
Trial1	1	1	blindfold	counterclockwise	practice	Guided	2	-0.5	-0.5	0.6963348	-0.55567	-1.4543	-1.30113	0.803061964417598	-1.03714	-8.559347	-2.332128
Trial1	1	1	blindfold	counterclockwise	practice	Guided	2	-0.5	-0.5	0.7163239	-0.55572	-1.45429	-1.30113	0.803065428516768	-1.033983	-8.56781	-2.349218
Trial1	1	1	blindfold	counterclockwise	practice	Guided	2	-0.5	-0.5	0.7363281	-0.55576	-1.45429	-1.30113	0.803068208643863	-1.056508	-8.563578	-2.351703
Trial1	1	1	blindfold	counterclockwise	practice	Guided	2	-0.5	-0.5	0.7563324	-0.5558	-1.45429	-1.30114	0.803080975996522	-1.058706	-8.56781	-2.326237
Trial1	1	1	blindfold	counterclockwise	practice	Guided	2	-0.5	-0.5	0.7763214	-0.5559	-1.45427	-1.30114	0.803087927441988	-1.087287	-8.398538	-2.345125
Trial1	1	1	blindfold	counterclockwise	practice	Guided	2	-0.5	-0.5	0.7963257	-0.55594	-1.45425	-1.30115	0.803100705727433	-1.119966	-8.381611	-2.344776
Trial1	1	1	blindfold	counterclockwise	practice	Guided	2	-0.5	-0.5	0.81633	-0.55599	-1.45423	-1.30115	0.803104186452584	-1.117469	-8.347757	-2.389138
Trial1	1	1	blindfold	counterclockwise	practice	Guided	2	-0.5	-0.5	0.8363342	-0.55604	-1.45422	-1.30116	0.803117544681921	-1.094367	-8.381611	-2.437238
Trial1	1	1	blindfold	counterclockwise	practice	Guided	2	-0.5	-0.5	0.8563232	-0.55609	-1.45421	-1.30117	0.803131024843034	-1.032908	-8.390075	-2.450351
Trial1	1	1	blindfold	counterclockwise	practice	Guided	2	-0.5	-0.5	0.8763275	-0.55617	-1.4542	-1.30117	0.803136615201875	-1.017057	-8.35622	-2.417857
Trial1	1	1	blindfold	counterclockwise	practice	Guided	2	-0.5	-0.5	0.8963318	-0.55622	-1.4542	-1.30118	0.803150103262088	-1.040864	-8.318134	-2.452147
Trial1	1	1	blindfold	counterclockwise	practice	Guided	2	-0.5	-0.5	0.9163361	-0.55626	-1.45419	-1.30118	0.803152903857679	-1.03199	-8.318134	-2.43777
Trial1	1	1	blindfold	counterclockwise	practice	Guided	2	-0.5	-0.5	0.9363251	-0.5563	-1.45418	-1.30118	0.803155706435119	-1.03137	-8.280048	-2.429386
Trial1	1	1	blindfold	counterclockwise	practice	Guided	2	-0.5	-0.5	0.9563293	-0.55635	-1.45417	-1.30119	0.803169083478177	-1.08308	-8.258889	-2.463336
Trial1	1	1	blindfold	counterclockwise	practice	Guided	2	-0.5	-0.5	0.9763336	-0.55643	-1.45415	-1.3012	0.803184688300612	-1.003599	-8.220803	-2.532589
Trial1	1	1	blindfold	counterclockwise	practice	Guided	2	-0.5	-0.5	0.9963226	-0.55647	-1.45414	-1.3012	0.803187503422566	-0.980155	-8.241962	-2.496587
Trial1	1	1	blindfold	counterclockwise	practice	Guided	2	-0.5	-0.5	1.016327	-0.55651	-1.45414	-1.30121	0.803200305104279	-0.967779	-8.250425	-2.472131
Trial1	1	1	blindfold	counterclockwise	practice	Guided	2	-0.5	-0.5	1.036331	-0.55655	-1.45414	-1.30121	0.803203115770396	-0.973177	-8.254657	-2.484355
Trial1	1	1	blindfold	counterclockwise	practice	Guided	2	-0.5	-0.5	1.056335	-0.55659	-1.45413	-1.30122	0.803216044420539	-1.010936	-8.296975	-2.510946
Trial1	1	1	blindfold	counterclockwise	practice	Guided	2	-0.5	-0.5	1.076324	-0.55667	-1.45414	-1.30122	0.803221683982854	-0.946597	-8.267352	-2.486375
Trial1	1	1	blindfold	counterclockwise	practice	Guided	2	-0.5	-0.5	1.096329	-0.5567	-1.45414	-1.30122	0.803223799810312	-0.974201	-8.258889	-2.496893
Trial1	1	1	blindfold	counterclockwise	practice	Guided	2	-0.5	-0.5	1.116333	-0.55674	-1.45413	-1.30123	0.803236616825023	-0.971046	-8.220803	-2.513984
Trial1	1	1	blindfold	counterclockwise	practice	Guided	2	-0.5	-0.5	1.136322	-0.55678	-1.45413	-1.30123	0.803239438799832	-0.903599	-8.19118	-2.565473
Trial1	1	1	blindfold	counterclockwise	practice	Guided	2	-0.5	-0.5	1.156326	-0.55681	-1.45412	-1.30125	0.803261420999576	-0.876727	-8.233498	-2.622283
Trial1	1	1	blindfold	counterclockwise	practice	Guided	2	-0.5	-0.5	1.176331	-0.55687	-1.45412	-1.30125	0.803265664010181	-0.669437	-8.178485	-2.596018
Trial1	1	1	blindfold	counterclockwise	practice	Guided	2	-0.5	-0.5	1.196335	-0.55689	-1.45412	-1.30126	0.803277070586331	-0.650677	-8.153094	-2.643789
Trial1	1	1	blindfold	counterclockwise	practice	Guided	2	-0.5	-0.5	1.216324	-0.55691	-1.45411	-1.30126	0.803278484983518	-0.617574	-8.178485	-2.621048
Trial1	1	1	blindfold	counterclockwise	practice	Guided	2	-0.5	-0.5	1.236328	-0.55693	-1.45411	-1.30127	0.803289892499564	-0.669736	-8.148862	-2.60442
Trial1	1	1	blindfold	counterclockwise	practice	Guided	2	-0.5	-0.5	1.256332	-0.55696	-1.4541	-1.30127	0.803292017851133	-0.720076	-8.09808	-2.621624
Trial1	1	1	blindfold	counterclockwise	practice	Guided	2	-0.5	-0.5	1.276321	-0.55701	-1.45408	-1.30127	0.803295565397963	-0.90987	-8.047299	-2.535483
Trial1	1	1	blindfold	counterclockwise	practice	Guided	2	-0.5	-0.5	1.296326	-0.55705	-1.45407	-1.30127	0.803298404819032	-0.873703	-7.992285	-2.497674
Trial1	1	1	blindfold	counterclockwise	practice	Guided	2	-0.5	-0.5	1.31633	-0.55708	-1.45405	-1.30126	0.803290546357796	-0.873061	-7.988054	-2.462473
Trial1	1	1	blindfold	counterclockwise	practice	Guided	2	-0.5	-0.5	1.336334	-0.55711	-1.45404	-1.30126	0.803292681542344	-0.813529	-8.038835	-2.496987
Trial1	1	1	blindfold	counterclockwise	practice	Guided	2	-0.5	-0.5	1.356323	-0.55714	-1.45404	-1.30126	0.803294813604845	-0.816684	-8.02614	-2.483633
Trial1	1	1	blindfold	counterclockwise	practice	Guided	2	-0.5	-0.5	1.376328	-0.5572	-1.45403	-1.30125	0.803289097152435	-0.774185	-7.962663	-2.453189
Trial1	1	1	blindfold	counterclockwise	practice	Guided	2	-0.5	-0.5	1.396332	-0.55722	-1.45402	-1.30125	0.803290519234272	-0.752983	-7.949967	-2.467444
Trial1	1	1	blindfold	counterclockwise	practice	Guided	2	-0.5	-0.5	1.416336	-0.55725	-1.45401	-1.30125	0.803292659654896	-0.785935	-7.831477	-2.431218
Trial1	1	1	blindfold	counterclockwise	practice	Guided	2	-0.5	-0.5	1.436325	-0.55728	-1.45399	-1.30124	0.803284808852983	-0.749156	-7.823013	-2.417185
Trial1	1	1	blindfold	counterclockwise	practice	Guided	2	-0.5	-0.5	1.456329	-0.55731	-1.45398	-1.30123	0.803277078123677	-0.805895	-7.818782	-2.400198
Trial1	1	1	blindfold	counterclockwise	practice	Guided	2	-0.5	-0.5	1.476334	-0.55738	-1.45395	-1.30123	0.803282073599133	-0.797041	-7.725682	-2.400871
Trial1	1	1	blindfold	counterclockwise	practice	Guided	2	-0.5	-0.5	1.496323	-0.55741	-1.45393	-1.30123	0.803284220025054	-0.809711	-7.696059	-2.391475
Trial1	1	1	blindfold	counterclockwise	practice	Guided	2	-0.5	-0.5	1.516327	-0.55744	-1.45392	-1.30123	0.803286363306577	-0.770173	-7.806086	-2.457684
Trial1	1	1	blindfold	counterclockwise	practice	Guided	2	-0.5	-0.5	1.536331	-0.55746	-1.45392	-1.30123	0.803287795621795	-0.736868	-7.869563	-2.430749
Trial1	1	1	blindfold	counterclockwise	practice	Guided	2	-0.5	-0.5	1.556335	-0.55749	-1.45392	-1.30122	0.803279952857948	-0.70738	-7.810318	-2.395093
Trial1	1	1	blindfold	counterclockwise	practice	Guided	2	-0.5	-0.5	1.576324	-0.55754	-1.45392	-1.30121	0.803273426693231	-0.694315	-7.755305	-2.341333
Trial1	1	1	blindfold	counterclockwise	practice	Guided	2	-0.5	-0.5	1.596329	-0.55756	-1.45391	-1.30121	0.803274857254049	-0.701311	-7.81455	-2.374496
Trial1	1	1	blindfold	counterclockwise	practice	Guided	2	-0.5	-0.5	1.616333	-0.55759	-1.45392	-1.30121	0.803277010431071	-0.733935	-7.856868	-2.334081
Trial1	1	1	blindfold	counterclockwise	practice	Guided	2	-0.5	-0.5	1.636322	-0.55761	-1.45392	-1.3012	0.803268454434477	-0.687639	-7.848404	-2.312354
Trial1	1	1	blindfold	counterclockwise	practice	Guided	2	-0.5	-0.5	1.656326	-0.55764	-1.45392	-1.3012	0.803270609498874	-0.748493	-7.793391	-2.314156
Trial1	1	1	blindfold	counterclockwise	practice	Guided	2	-0.5	-0.5	1.676331	-0.55769	-1.45392	-1.30119	0.803264211753835	-0.732036	-7.856868	-2.338257
Trial1	1	1	blindfold	counterclockwise	practice	Guided	2	-0.5	-0.5	1.696335	-0.55771	-1.45392	-1.30119	0.803265646060379	-0.74278	-7.8611	-2.249295
Trial1	1	1	blindfold	counterclockwise	practice	Guided	2	-0.5	-0.5	1.716324	-0.55774	-1.45392	-1.30118	0.803257931812422	-0.729488	-7.852636	-2.275435
Trial1	1	1	blindfold	counterclockwise	practice	Guided	2	-0.5	-0.5	1.736328	-0.55777	-1.45392	-1.30117	0.803250104117497	-0.756374	-7.831477	-2.218614
Trial1	1	1	blindfold	counterclockwise	practice	Guided	2	-0.5	-0.5	1.756332	-0.55779	-1.45392	-1.30116	0.803241552806871	-0.737663	-7.844172	-2.207412
Trial1	1	1	blindfold	counterclockwise	practice	Guided	2	-0.5	-0.5	1.776321	-0.55784	-1.45392	-1.30115	0.803235283564701	-0.6951	-7.831477	-2.177311
Trial1	1	1	blindfold	counterclockwise	practice	Guided	2	-0.5	-0.5	1.796326	-0.55786	-1.45392	-1.30115	0.803236725944402	-0.64557	-7.844172	-2.172339
Trial1	1	1	blindfold	counterclockwise	practice	Guided	2	-0.5	-0.5	1.81633	-0.55788	-1.45392	-1.30114	0.803228176976932	-0.610605	-7.827245	-2.194647
Trial1	1	1	blindfold	counterclockwise	practice	Guided	2	-0.5	-0.5	1.836334	-0.5579	-1.45392	-1.30114	0.803229620366594	-0.636138	-7.818782	-2.16885
Trial1	1	1	blindfold	counterclockwise	practice	Guided	2	-0.5	-0.5	1.856323	-0.55792	-1.45392	-1.30112	0.803211084930817	-0.628058	-7.924577	-2.12313
Trial1	1	1	blindfold	counterclockwise	practice	Guided	2	-0.5	-0.5	1.876328	-0.55797	-1.45393	-1.30112	0.803214692604411	-0.599907	-7.988054	-2.108439
Trial1	1	1	blindfold	counterclockwise	practice	Guided	2	-0.5	-0.5	1.896332	-0.55799	-1.45394	-1.30111	0.803206031915949	-0.633428	-7.962663	-2.127
Trial1	1	1	blindfold	counterclockwise	practice	Guided	2	-0.5	-0.5	1.916336	-0.55801	-1.45395	-1.30111	0.803207473784074	-0.646618	-7.945736	-2.138552
Trial1	1	1	blindfold	counterclockwise	practice	Guided	2	-0.5	-0.5	1.936325	-0.55803	-1.45395	-1.3011	0.803199051938351	-0.687074	-7.949967	-2.102673
Trial1	1	1	blindfold	counterclockwise	practice	Guided	2	-0.5	-0.5	1.956329	-0.55806	-1.45395	-1.30109	0.80319123120608	-0.720014	-7.890722	-2.048672
Trial1	1	1	blindfold	counterclockwise	practice	Guided	2	-0.5	-0.5	1.976334	-0.55811	-1.45394	-1.30108	0.803184860347705	-0.65752	-7.81455	-2.009513
Trial1	1	1	blindfold	counterclockwise	practice	Guided	2	-0.5	-0.5	1.996323	-0.55813	-1.45394	-1.30107	0.803176322230717	-0.624832	-7.852636	-1.971721
Trial1	1	1	blindfold	counterclockwise	practice	Guided	2	-0.5	-0.5	2.016327	-0.55815	-1.45394	-1.30106	0.803167780331765	-0.630106	-7.920345	-1.983954
Trial1	1	1	blindfold	counterclockwise	practice	Guided	2	-0.5	-0.5	2.036331	-0.55818	-1.45394	-1.30106	0.803169951546796	-0.599258	-7.954199	-1.998904
Trial1	1	1	blindfold	counterclockwise	practice	Guided	2	-0.5	-0.5	2.056335	-0.5582	-1.45395	-1.30104	0.803151546906936	-0.613348	-7.954199	-1.943112
Trial1	1	1	blindfold	counterclockwise	practice	Guided	2	-0.5	-0.5	2.076324	-0.55824	-1.45395	-1.30103	0.803144458877839	-0.678787	-7.882259	-1.925451
Trial1	1	1	blindfold	counterclockwise	practice	Guided	2	-0.5	-0.5	2.096329	-0.55827	-1.45395	-1.30102	0.803136527430133	-0.693643	-7.916113	-1.895899
Trial1	1	1	blindfold	counterclockwise	practice	Guided	2	-0.5	-0.5	2.116333	-0.55829	-1.45395	-1.30102	0.803137980709431	-0.718032	-7.88649	-1.863413
Trial1	1	1	blindfold	counterclockwise	practice	Guided	2	-0.5	-0.5	2.136322	-0.55832	-1.45395	-1.30101	0.803130170086993	-0.693659	-7.894954	-1.886394
Trial1	1	1	blindfold	counterclockwise	practice	Guided	2	-0.5	-0.5	2.156326	-0.55834	-1.45395	-1.301	0.80312175639328	-0.678424	-7.907649	-1.862284
Trial1	1	1	blindfold	counterclockwise	practice	Guided	2	-0.5	-0.5	2.176331	-0.55839	-1.45395	-1.30099	0.803115399208877	-0.660981	-7.928808	-1.871342
Trial1	1	1	blindfold	counterclockwise	practice	Guided	2	-0.5	-0.5	2.196335	-0.55842	-1.45395	-1.30099	0.803117583859494	-0.694257	-7.916113	-1.894764
Trial1	1	1	blindfold	counterclockwise	practice	Guided	2	-0.5	-0.5	2.216324	-0.55844	-1.45395	-1.30098	0.803109053880047	-0.707889	-7.856868	-1.89793
Trial1	1	1	blindfold	counterclockwise	practice	Guided	2	-0.5	-0.5	2.236328	-0.55847	-1.45395	-1.30098	0.803111236081256	-0.728805	-7.903418	-1.87947
Trial1	1	1	blindfold	counterclockwise	practice	Guided	2	-0.5	-0.5	2.256332	-0.5585	-1.45395	-1.30097	0.803103551309165	-0.717359	-7.924577	-1.84665
Trial1	1	1	blindfold	counterclockwise	practice	Guided	2	-0.5	-0.5	2.276321	-0.55855	-1.45395	-1.30096	0.803097208649124	-0.687602	-7.894954	-1.84484
Trial1	1	1	blindfold	counterclockwise	practice	Guided	2	-0.5	-0.5	2.296326	-0.55858	-1.45395	-1.30096	0.803099399335624	-0.694548	-7.882259	-1.839971
Trial1	1	1	blindfold	counterclockwise	practice	Guided	2	-0.5	-0.5	2.31633	-0.5586	-1.45395	-1.30095	0.803090869177853	-0.716101	-7.894954	-1.829887
Trial1	1	1	blindfold	counterclockwise	practice	Guided	2	-0.5	-0.5	2.336334	-0.55863	-1.45395	-1.30095	0.803093057400819	-0.717323	-7.865331	-1.78767
Trial1	1	1	blindfold	counterclockwise	practice	Guided	2	-0.5	-0.5	2.356323	-0.55866	-1.45395	-1.30093	0.80307515418268	-0.707821	-7.873795	-1.77997
Trial1	1	1	blindfold	counterclockwise	practice	Guided	2	-0.5	-0.5	2.376328	-0.55872	-1.45393	-1.30093	0.803079540662876	-0.796832	-7.806086	-1.71837
Trial1	1	1	blindfold	counterclockwise	practice	Guided	2	-0.5	-0.5	2.396332	-0.55875	-1.45393	-1.30092	0.803071865536944	-0.82879	-7.789159	-1.66958
Trial1	1	1	blindfold	counterclockwise	practice	Guided	2	-0.5	-0.5	2.416336	-0.55879	-1.45392	-1.30091	0.803064810054931	-0.81485	-7.789159	-1.66222
Trial1	1	1	blindfold	counterclockwise	practice	Guided	2	-0.5	-0.5	2.436325	-0.55882	-1.45392	-1.3009	0.803057018759094	-0.827583	-7.797623	-1.71179
Trial1	1	1	blindfold	counterclockwise	practice	Guided	2	-0.5	-0.5	2.456329	-0.55885	-1.45392	-1.30089	0.803049228631848	-0.799624	-7.848404	-1.638109
Trial1	1	1	blindfold	counterclockwise	practice	Guided	2	-0.5	-0.5	2.476334	-0.55892	-1.45392	-1.30089	0.803054364089495	-0.811728	-7.844172	-1.679297
Trial1	1	1	blindfold	counterclockwise	practice	Guided	2	-0.5	-0.5	2.496323	-0.55895	-1.45392	-1.30088	0.803046577795405	-0.800924	-7.899186	-1.656557
Trial1	1	1	blindfold	counterclockwise	practice	Guided	2	-0.5	-0.5	2.516327	-0.55899	-1.45393	-1.30088	0.803049514716333	-0.769303	-7.962663	-1.707825
Trial1	1	1	blindfold	counterclockwise	practice	Guided	2	-0.5	-0.5	2.536331	-0.55902	-1.45394	-1.30087	0.803041849999493	-0.766086	-7.988054	-1.665948
Trial1	1	1	blindfold	counterclockwise	practice	Guided	2	-0.5	-0.5	2.556335	-0.55905	-1.45396	-1.30086	0.803034067564187	-0.666558	-8.021908	-1.648315
Trial1	1	1	blindfold	counterclockwise	practice	Guided	2	-0.5	-0.5	2.576324	-0.5591	-1.45397	-1.30086	0.803037746401612	-0.672867	-7.954199	-1.614126
Trial1	1	1	blindfold	counterclockwise	practice	Guided	2	-0.5	-0.5	2.596329	-0.55913	-1.45397	-1.30085	0.803029971426715	-0.712732	-7.916113	-1.55209
Trial1	1	1	blindfold	counterclockwise	practice	Guided	2	-0.5	-0.5	2.616333	-0.55916	-1.45397	-1.30084	0.803022074348699	-0.753643	-7.88649	-1.561578
Trial1	1	1	blindfold	counterclockwise	practice	Guided	2	-0.5	-0.5	2.636322	-0.55919	-1.45396	-1.30084	0.80302428366635	-0.782839	-7.806086	-1.593034
Trial1	1	1	blindfold	counterclockwise	practice	Guided	2	-0.5	-0.5	2.656326	-0.55923	-1.45394	-1.30083	0.803017246316001	-0.865223	-7.729914	-1.561423
Trial1	1	1	blindfold	counterclockwise	practice	Guided	2	-0.5	-0.5	2.676331	-0.55931	-1.45389	-1.30082	0.803013282894203	-0.889352	-7.700291	-1.584836
Trial1	1	1	blindfold	counterclockwise	practice	Guided	2	-0.5	-0.5	2.696335	-0.55935	-1.45388	-1.30082	0.803016242269865	-0.873801	-7.670669	-1.556538
Trial1	1	1	blindfold	counterclockwise	practice	Guided	2	-0.5	-0.5	2.716324	-0.55938	-1.45387	-1.30082	0.803018458698048	-0.773753	-7.653741	-1.648477
Trial1	1	1	blindfold	counterclockwise	practice	Guided	2	-0.5	-0.5	2.736328	-0.55941	-1.45386	-1.30082	0.803020676239472	-0.700593	-7.717218	-1.683582
Trial1	1	1	blindfold	counterclockwise	practice	Guided	2	-0.5	-0.5	2.756332	-0.55944	-1.45386	-1.30083	0.803032766534545	-0.617226	-7.784927	-1.702629
Trial1	1	1	blindfold	counterclockwise	practice	Guided	2	-0.5	-0.5	2.776321	-0.55948	-1.45388	-1.30084	0.803045713985221	-0.538507	-7.903418	-1.7845
Trial1	1	1	blindfold	counterclockwise	practice	Guided	2	-0.5	-0.5	2.796326	-0.5595	-1.4539	-1.30085	0.80305729812809	-0.488383	-7.988054	-1.841676
Trial1	1	1	blindfold	counterclockwise	practice	Guided	2	-0.5	-0.5	2.81633	-0.55952	-1.45393	-1.30086	0.8030687682644	-0.463997	-8.068458	-1.920813
Trial1	1	1	blindfold	counterclockwise	practice	Guided	2	-0.5	-0.5	2.836334	-0.55954	-1.45396	-1.30087	0.803080238861182	-0.495042	-8.178485	-1.9774
Trial1	1	1	blindfold	counterclockwise	practice	Guided	2	-0.5	-0.5	2.856323	-0.55956	-1.454	-1.30088	0.80309158661693	-0.505054	-8.233498	-1.934503
Trial1	1	1	blindfold	counterclockwise	practice	Guided	2	-0.5	-0.5	2.876328	-0.5596	-1.45404	-1.30089	0.803104539718826	-0.527243	-8.254657	-1.851784
Trial1	1	1	blindfold	counterclockwise	practice	Guided	2	-0.5	-0.5	2.896332	-0.55962	-1.45405	-1.30088	0.803096040273923	-0.537813	-8.199644	-1.696597
Trial1	1	1	blindfold	counterclockwise	practice	Guided	2	-0.5	-0.5	2.916336	-0.55964	-1.45406	-1.30088	0.803097522866709	-0.508758	-8.174253	-1.639344
Trial1	1	1	blindfold	counterclockwise	practice	Guided	2	-0.5	-0.5	2.936325	-0.55965	-1.45406	-1.30087	0.803088399521261	-0.500418	-8.195412	-1.64841
Trial1	1	1	blindfold	counterclockwise	practice	Guided	2	-0.5	-0.5	2.956329	-0.55967	-1.45407	-1.30086	0.803079896972162	-0.517728	-8.229266	-1.642866
Trial1	1	1	blindfold	counterclockwise	practice	Guided	2	-0.5	-0.5	2.976334	-0.55971	-1.45408	-1.30086	0.803082874058203	-0.481157	-8.195412	-1.692013
Trial1	1	1	blindfold	counterclockwise	practice	Guided	2	-0.5	-0.5	2.996323	-0.55972	-1.45408	-1.30087	0.803093600062936	-0.480162	-8.157326	-1.746459
Trial1	1	1	blindfold	counterclockwise	practice	Guided	2	-0.5	-0.5	3.016327	-0.55974	-1.45408	-1.30087	0.803095089579305	-0.489007	-8.178485	-1.796719
Trial1	1	1	blindfold	counterclockwise	practice	Guided	2	-0.5	-0.5	3.036331	-0.55976	-1.45409	-1.30087	0.803096575157037	-0.518349	-8.208107	-1.7734
Trial1	1	1	blindfold	counterclockwise	practice	Guided	2	-0.5	-0.5	3.056335	-0.55978	-1.45409	-1.30087	0.80309806566525	-0.592635	-8.241962	-1.685897
Trial1	1	1	blindfold	counterclockwise	practice	Guided	2	-0.5	-0.5	3.076324	-0.55982	-1.45409	-1.30087	0.803101043731919	-0.592858	-8.081153	-1.818214
Trial1	1	1	blindfold	counterclockwise	practice	Guided	2	-0.5	-0.5	3.096329	-0.55984	-1.45408	-1.30088	0.80311240259549	-0.6255	-8.106544	-1.895734
Trial1	1	1	blindfold	counterclockwise	practice	Guided	2	-0.5	-0.5	3.116333	-0.55987	-1.45408	-1.30089	0.803124622768576	-0.564299	-8.157326	-1.972054
Trial1	1	1	blindfold	counterclockwise	practice	Guided	2	-0.5	-0.5	3.136322	-0.55989	-1.45408	-1.30091	0.803146087368839	-0.564276	-8.241962	-2.031026
Trial1	1	1	blindfold	counterclockwise	practice	Guided	2	-0.5	-0.5	3.156326	-0.55991	-1.45409	-1.30093	0.803167429070996	-0.520449	-8.250425	-2.042823
Trial1	1	1	blindfold	counterclockwise	practice	Guided	2	-0.5	-0.5	3.176331	-0.55994	-1.45409	-1.30093	0.8031696659854	-0.477437	-8.186948	-2.008221
Trial1	1	1	blindfold	counterclockwise	practice	Guided	2	-0.5	-0.5	3.196335	-0.55995	-1.45409	-1.30093	0.803170413353847	-0.49559	-8.178485	-1.897301
Trial1	1	1	blindfold	counterclockwise	practice	Guided	2	-0.5	-0.5	3.216324	-0.55997	-1.45409	-1.30093	0.803171908463189	-0.546163	-8.182716	-1.845096
Trial1	1	1	blindfold	counterclockwise	practice	Guided	2	-0.5	-0.5	3.236328	-0.55999	-1.45409	-1.30093	0.80317339961718	-0.569123	-8.131935	-1.811604
Trial1	1	1	blindfold	counterclockwise	practice	Guided	2	-0.5	-0.5	3.256332	-0.56001	-1.45409	-1.30092	0.803165029003758	-0.617804	-8.157326	-1.807858
Trial1	1	1	blindfold	counterclockwise	practice	Guided	2	-0.5	-0.5	3.276321	-0.56005	-1.45409	-1.30092	0.803168018275973	-0.557	-8.30967	-1.774621
Trial1	1	1	blindfold	counterclockwise	practice	Guided	2	-0.5	-0.5	3.296326	-0.56007	-1.4541	-1.30091	0.80315953034963	-0.506795	-8.30967	-1.761636
Trial1	1	1	blindfold	counterclockwise	practice	Guided	2	-0.5	-0.5	3.31633	-0.56009	-1.45411	-1.30091	0.803161024013137	-0.516145	-8.330829	-1.710364
Trial1	1	1	blindfold	counterclockwise	practice	Guided	2	-0.5	-0.5	3.336334	-0.5601	-1.45412	-1.3009	0.803151787754602	-0.529992	-8.305439	-1.717723
Trial1	1	1	blindfold	counterclockwise	practice	Guided	2	-0.5	-0.5	3.356323	-0.56012	-1.45412	-1.30088	0.803133311206163	-0.573199	-8.275816	-1.642786
Trial1	1	1	blindfold	counterclockwise	practice	Guided	2	-0.5	-0.5	3.376328	-0.56017	-1.45411	-1.30087	0.803127189651255	-0.679133	-8.081153	-1.512467
Trial1	1	1	blindfold	counterclockwise	practice	Guided	2	-0.5	-0.5	3.396332	-0.5602	-1.45409	-1.30086	0.803119450973847	-0.706734	-8.09808	-1.522974
Trial1	1	1	blindfold	counterclockwise	practice	Guided	2	-0.5	-0.5	3.416336	-0.56023	-1.45408	-1.30085	0.803111717936053	-0.672774	-8.123471	-1.487677
Trial1	1	1	blindfold	counterclockwise	practice	Guided	2	-0.5	-0.5	3.436325	-0.56026	-1.45408	-1.30084	0.803103862726744	-0.65197	-8.136167	-1.565098
Trial1	1	1	blindfold	counterclockwise	practice	Guided	2	-0.5	-0.5	3.456329	-0.56028	-1.45408	-1.30085	0.803115469897169	-0.605703	-8.127703	-1.60236
Trial1	1	1	blindfold	counterclockwise	practice	Guided	2	-0.5	-0.5	3.476334	-0.56032	-1.45407	-1.30085	0.803118468323363	-0.481236	-8.246193	-1.843627
Trial1	1	1	blindfold	counterclockwise	practice	Guided	2	-0.5	-0.5	3.496323	-0.56034	-1.45408	-1.30086	0.803129958033421	-0.445724	-8.335061	-1.905336
Trial1	1	1	blindfold	counterclockwise	practice	Guided	2	-0.5	-0.5	3.516327	-0.56036	-1.4541	-1.30088	0.803151314592178	-0.392254	-8.377379	-2.023186
Trial1	1	1	blindfold	counterclockwise	practice	Guided	2	-0.5	-0.5	3.536331	-0.56037	-1.45412	-1.3009	0.803172037719972	-0.374843	-8.423929	-2.104122
Trial1	1	1	blindfold	counterclockwise	practice	Guided	2	-0.5	-0.5	3.556335	-0.56038	-1.45413	-1.30092	0.803192756456518	-0.263312	-8.491638	-2.146852
Trial1	1	1	blindfold	counterclockwise	practice	Guided	2	-0.5	-0.5	3.576324	-0.56039	-1.45416	-1.30091	0.803183524053293	-0.074879	-8.288511	-1.786456
Trial1	1	1	blindfold	counterclockwise	practice	Guided	2	-0.5	-0.5	3.596329	-0.5604	-1.45414	-1.30087	0.803144454992442	-0.011106	-7.818782	-1.247963
Trial1	1	1	blindfold	counterclockwise	practice	Guided	2	-0.5	-0.5	3.616333	-0.5604	-1.45401	-1.30082	0.803094528885034	-0.041228	-7.39137	-0.769638
Trial1	1	1	blindfold	counterclockwise	practice	Guided	2	-0.5	-0.5	3.636322	-0.5604	-1.45382	-1.30075	0.803024632364325	-0.030113	-7.175548	-0.277607
Trial1	1	1	blindfold	counterclockwise	practice	Guided	2	-0.5	-0.5	3.656326	-0.56041	-1.45368	-1.30063	0.802905796448424	-0.161421	-7.023203	-0.128429
Trial1	1	1	blindfold	counterclockwise	practice	Guided	2	-0.5	-0.5	3.676331	-0.56044	-1.4535	-1.3006	0.802878220615124	-0.439543	-6.815845	-0.380704
Trial1	1	1	blindfold	counterclockwise	practice	Guided	2	-0.5	-0.5	3.696335	-0.56046	-1.45348	-1.30057	0.802849773050614	-0.492011	-7.099376	-0.599861
Trial1	1	1	blindfold	counterclockwise	practice	Guided	2	-0.5	-0.5	3.716324	-0.56048	-1.45351	-1.30056	0.802841291863023	-0.436644	-7.34482	-0.770017
Trial1	1	1	blindfold	counterclockwise	practice	Guided	2	-0.5	-0.5	3.736328	-0.5605	-1.4536	-1.30055	0.802832811207355	-0.374921	-7.484469	-0.878473
Trial1	1	1	blindfold	counterclockwise	practice	Guided	2	-0.5	-0.5	3.756332	-0.56052	-1.45368	-1.30053	0.802814350489635	-0.309981	-7.518324	-0.963512
Trial1	1	1	blindfold	counterclockwise	practice	Guided	2	-0.5	-0.5	3.776321	-0.56054	-1.4537	-1.30052	0.802805875413641	-0.323955	-7.395602	-0.857125
Trial1	1	1	blindfold	counterclockwise	practice	Guided	2	-0.5	-0.5	3.796326	-0.56056	-1.4537	-1.30051	0.80279751524596	-0.359614	-7.39137	-0.795084
Trial1	1	1	blindfold	counterclockwise	practice	Guided	2	-0.5	-0.5	3.81633	-0.56057	-1.45371	-1.3005	0.802788285656246	-0.362106	-7.442151	-0.833121
Trial1	1	1	blindfold	counterclockwise	practice	Guided	2	-0.5	-0.5	3.836334	-0.56058	-1.45371	-1.3005	0.802789041238306	-0.34121	-7.522556	-0.910555
Trial1	1	1	blindfold	counterclockwise	practice	Guided	2	-0.5	-0.5	3.856323	-0.5606	-1.45372	-1.30051	0.802800537784991	-0.223701	-7.611423	-1.008068
Trial1	1	1	blindfold	counterclockwise	practice	Guided	2	-0.5	-0.5	3.876328	-0.56061	-1.45382	-1.30051	0.802801289230186	-0.06982	-7.97959	-1.154723
Trial1	1	1	blindfold	counterclockwise	practice	Guided	2	-0.5	-0.5	3.896332	-0.56062	-1.45392	-1.30052	0.802811911421866	-0.093613	-8.110776	-1.173952
Trial1	1	1	blindfold	counterclockwise	practice	Guided	2	-0.5	-0.5	3.916336	-0.56062	-1.45398	-1.30052	0.802811911421866	-0.201937	-8.115008	-1.131906
Trial1	1	1	blindfold	counterclockwise	practice	Guided	2	-0.5	-0.5	3.936325	-0.56063	-1.454	-1.30052	0.802812667605449	-0.332896	-8.076921	-0.991839
Trial1	1	1	blindfold	counterclockwise	practice	Guided	2	-0.5	-0.5	3.956329	-0.56065	-1.454	-1.3005	0.802794324784006	-0.50858	-7.941504	-0.88502
Trial1	1	1	blindfold	counterclockwise	practice	Guided	2	-0.5	-0.5	3.976334	-0.56071	-1.45395	-1.30049	0.802788872170603	-0.775005	-7.6749	-0.805536
Trial1	1	1	blindfold	counterclockwise	practice	Guided	2	-0.5	-0.5	3.996323	-0.56075	-1.45391	-1.30049	0.80279190222451	-0.787113	-7.691828	-0.850909
Trial1	1	1	blindfold	counterclockwise	practice	Guided	2	-0.5	-0.5	4.016327	-0.56079	-1.45388	-1.30049	0.802794929751993	-0.809063	-7.64951	-0.903974
Trial1	1	1	blindfold	counterclockwise	practice	Guided	2	-0.5	-0.5	4.036331	-0.56082	-1.45387	-1.30049	0.80279720056878	-0.745101	-7.696059	-0.942597
Trial1	1	1	blindfold	counterclockwise	practice	Guided	2	-0.5	-0.5	4.056335	-0.56085	-1.45386	-1.30049	0.80279947701668	-0.613932	-7.729914	-0.977983
Trial1	1	1	blindfold	counterclockwise	practice	Guided	2	-0.5	-0.5	4.076324	-0.56089	-1.45387	-1.30049	0.802802504977491	-0.370043	-7.810318	-1.000995
Trial1	1	1	blindfold	counterclockwise	practice	Guided	2	-0.5	-0.5	4.096329	-0.56091	-1.45388	-1.30049	0.802804024220865	-0.365204	-7.776464	-0.997156
Trial1	1	1	blindfold	counterclockwise	practice	Guided	2	-0.5	-0.5	4.116333	-0.56092	-1.45388	-1.3005	0.802814768736913	-0.388679	-7.844172	-1.07117
Trial1	1	1	blindfold	counterclockwise	practice	Guided	2	-0.5	-0.5	4.136322	-0.56094	-1.45389	-1.3005	0.802816284182024	-0.371173	-7.971126	-1.076732
Trial1	1	1	blindfold	counterclockwise	practice	Guided	2	-0.5	-0.5	4.156326	-0.56096	-1.45393	-1.30051	0.802827789317881	-0.424333	-8.089617	-1.072632
Trial1	1	1	blindfold	counterclockwise	practice	Guided	2	-0.5	-0.5	4.176331	-0.56101	-1.45401	-1.30052	0.802841453836116	-0.656965	-8.047299	-1.197917
Trial1	1	1	blindfold	counterclockwise	practice	Guided	2	-0.5	-0.5	4.196335	-0.56104	-1.45401	-1.30053	0.802853717333843	-0.767656	-7.945736	-1.244139
Trial1	1	1	blindfold	counterclockwise	practice	Guided	2	-0.5	-0.5	4.216324	-0.56108	-1.45399	-1.30054	0.802866748167911	-0.873505	-7.865331	-1.224042
Trial1	1	1	blindfold	counterclockwise	practice	Guided	2	-0.5	-0.5	4.236328	-0.56112	-1.45396	-1.30054	0.802869787316031	-1.026126	-7.763768	-1.123101
Trial1	1	1	blindfold	counterclockwise	practice	Guided	2	-0.5	-0.5	4.256332	-0.56118	-1.45392	-1.30055	0.802884343290797	-1.143992	-7.666437	-1.088728
Trial1	1	1	blindfold	counterclockwise	practice	Guided	2	-0.5	-0.5	4.276321	-0.5613	-1.45382	-1.30056	0.802903479380062	-1.063436	-7.497165	-1.259211
Trial1	1	1	blindfold	counterclockwise	practice	Guided	2	-0.5	-0.5	4.296326	-0.56135	-1.4538	-1.30057	0.802917283261834	-0.923482	-7.586033	-1.354257
Trial1	1	1	blindfold	counterclockwise	practice	Guided	2	-0.5	-0.5	4.31633	-0.56138	-1.4538	-1.30058	0.802929563477207	-0.763854	-7.628351	-1.42554
Trial1	1	1	blindfold	counterclockwise	practice	Guided	2	-0.5	-0.5	4.336334	-0.56142	-1.4538	-1.3006	0.802952585790574	-0.681256	-7.632582	-1.51195
Trial1	1	1	blindfold	counterclockwise	practice	Guided	2	-0.5	-0.5	4.356323	-0.56144	-1.45381	-1.30065	0.803003801373443	-0.57651	-7.619887	-1.659043
Trial1	1	1	blindfold	counterclockwise	practice	Guided	2	-0.5	-0.5	4.376328	-0.56149	-1.45382	-1.30068	0.803037700590995	-0.539768	-7.763768	-1.821949
Trial1	1	1	blindfold	counterclockwise	practice	Guided	2	-0.5	-0.5	4.396332	-0.56151	-1.45384	-1.3007	0.803059079255155	-0.554592	-7.882259	-1.841864
Trial1	1	1	blindfold	counterclockwise	practice	Guided	2	-0.5	-0.5	4.416336	-0.56154	-1.45387	-1.30073	0.803091333179812	-0.609738	-7.93304	-1.931945
Trial1	1	1	blindfold	counterclockwise	practice	Guided	2	-0.5	-0.5	4.436325	-0.56157	-1.4539	-1.30076	0.80312358348699	-0.633604	-8.034603	-2.059024
Trial1	1	1	blindfold	counterclockwise	practice	Guided	2	-0.5	-0.5	4.456329	-0.5616	-1.45393	-1.30083	0.803195533369385	-0.657071	-8.093849	-2.171832
Trial1	1	1	blindfold	counterclockwise	practice	Guided	2	-0.5	-0.5	4.476334	-0.56166	-1.45401	-1.30087	0.803240193877692	-0.765944	-8.19118	-2.44478
Trial1	1	1	blindfold	counterclockwise	practice	Guided	2	-0.5	-0.5	4.496323	-0.56169	-1.45403	-1.3009	0.803272329067714	-0.710307	-8.115008	-2.53332
Trial1	1	1	blindfold	counterclockwise	practice	Guided	2	-0.5	-0.5	4.516327	-0.56172	-1.45403	-1.30094	0.803314572622762	-0.6858	-8.009213	-2.505724
Trial1	1	1	blindfold	counterclockwise	practice	Guided	2	-0.5	-0.5	4.536331	-0.56175	-1.45403	-1.30097	0.803346828540475	-0.561774	-7.878027	-2.519511
Trial1	1	1	blindfold	counterclockwise	practice	Guided	2	-0.5	-0.5	4.556335	-0.56177	-1.45401	-1.30105	0.803428120845124	-0.534596	-7.806086	-2.631131
Trial1	1	1	blindfold	counterclockwise	practice	Guided	2	-0.5	-0.5	4.576324	-0.56181	-1.45397	-1.3011	0.803480997419902	-0.381181	-7.712987	-3.131624
Trial1	1	1	blindfold	counterclockwise	practice	Guided	2	-0.5	-0.5	4.596329	-0.56182	-1.45394	-1.30116	0.803541552344908	-0.334143	-7.573337	-3.274268
Trial1	1	1	blindfold	counterclockwise	practice	Guided	2	-0.5	-0.5	4.616333	-0.56183	-1.45389	-1.30121	0.803592118823628	-0.284627	-7.340588	-3.442378
Trial1	1	1	blindfold	counterclockwise	practice	Guided	2	-0.5	-0.5	4.636322	-0.56184	-1.45381	-1.30126	0.803642808790753	-0.293938	-7.154389	-3.504847
Trial1	1	1	blindfold	counterclockwise	practice	Guided	2	-0.5	-0.5	4.656326	-0.56186	-1.45372	-1.30139	0.803773902791612	-0.358485	-6.947031	-3.647301
Trial1	1	1	blindfold	counterclockwise	practice	Guided	2	-0.5	-0.5	4.676331	-0.56191	-1.4535	-1.30145	0.803837656083606	-0.637641	-6.511155	-4.084909
Trial1	1	1	blindfold	counterclockwise	practice	Guided	2	-0.5	-0.5	4.696335	-0.56194	-1.45341	-1.3015	0.803889884779531	-0.82326	-6.447678	-4.062148
Trial1	1	1	blindfold	counterclockwise	practice	Guided	2	-0.5	-0.5	4.716324	-0.56198	-1.45336	-1.30154	0.803932783622468	-0.969609	-6.426519	-3.991867
Trial1	1	1	blindfold	counterclockwise	practice	Guided	2	-0.5	-0.5	4.736328	-0.56203	-1.45332	-1.30158	0.803976575529594	-1.260671	-6.341883	-3.830368
Trial1	1	1	blindfold	counterclockwise	practice	Guided	2	-0.5	-0.5	4.756332	-0.56209	-1.45327	-1.30163	0.804031008212179	-1.553024	-6.189539	-3.685614
Trial1	1	1	blindfold	counterclockwise	practice	Guided	2	-0.5	-0.5	4.776321	-0.56246	-1.45307	-1.30164	0.804069646190978	-2.3942	-5.673259	-3.352738
Trial1	1	1	blindfold	counterclockwise	practice	Guided	2	-0.5	-0.5	4.796326	-0.56329	-1.4529	-1.30161	0.804104598259518	-2.606034	-5.503987	-3.212132
Trial1	1	1	blindfold	counterclockwise	practice	Guided	2	-0.5	-0.5	4.81633	-0.56488	-1.45279	-1.30156	0.804181403441126	-2.68856	-5.402424	-3.060522
Trial1	1	1	blindfold	counterclockwise	practice	Guided	2	-0.5	-0.5	4.836334	-0.56739	-1.45271	-1.30151	0.804338138305803	-2.634489	-5.32202	-2.981169
Trial1	1	1	blindfold	counterclockwise	practice	Guided	2	-0.5	-0.5	4.856323	-0.57076	-1.45266	-1.30155	0.804667160928077	-2.467454	-5.245847	-3.052129
Trial1	1	1	blindfold	counterclockwise	practice	Guided	2	-0.5	-0.5	4.876328	-0.5792	-1.4527	-1.30157	0.805473159835618	-2.311782	-5.575928	-3.179889
Trial1	1	1	blindfold	counterclockwise	practice	Guided	2	-0.5	-0.5	4.896332	-0.58415	-1.45278	-1.30156	0.80596497364204	-2.45994	-5.669027	-3.107688
Trial1	1	1	blindfold	counterclockwise	practice	Guided	2	-0.5	-0.5	4.916336	-0.58962	-1.45281	-1.30152	0.806514747336416	-2.509794	-5.520914	-3.031331
Trial1	1	1	blindfold	counterclockwise	practice	Guided	2	-0.5	-0.5	4.936325	-0.59575	-1.45277	-1.30142	0.807119589212695	-2.579055	-5.355874	-2.807891
Trial1	1	1	blindfold	counterclockwise	practice	Guided	2	-0.5	-0.5	4.956329	-0.60283	-1.45269	-1.30127	0.807841341646557	-2.466474	-5.32202	-2.556746
Trial1	1	1	blindfold	counterclockwise	practice	Guided	2	-0.5	-0.5	4.976334	-0.61835	-1.45265	-1.3013	0.809992773091876	-2.060201	-5.385497	-2.583377
Trial1	1	1	blindfold	counterclockwise	practice	Guided	2	-0.5	-0.5	4.996323	-0.62664	-1.45268	-1.30134	0.811285070109709	-2.006644	-5.448974	-2.692639
Trial1	1	1	blindfold	counterclockwise	practice	Guided	2	-0.5	-0.5	5.016327	-0.63539	-1.45273	-1.30139	0.812746129980619	-2.009378	-5.559	-2.798608
Trial1	1	1	blindfold	counterclockwise	practice	Guided	2	-0.5	-0.5	5.036331	-0.64403	-1.45278	-1.3014	0.814239951451019	-2.04414	-5.597087	-2.797629
Trial1	1	1	blindfold	counterclockwise	practice	Guided	2	-0.5	-0.5	5.056335	-0.65283	-1.45279	-1.3013	0.815744192465586	-2.094243	-5.575928	-2.719338
Trial1	1	1	blindfold	counterclockwise	practice	Guided	2	-0.5	-0.5	5.076324	-0.67133	-1.45277	-1.30122	0.81933360994055	-2.014553	-5.427815	-2.405704
Trial1	1	1	blindfold	counterclockwise	practice	Guided	2	-0.5	-0.5	5.096329	-0.68073	-1.45272	-1.30122	0.821350662713847	-1.927731	-5.317788	-2.301839
Trial1	1	1	blindfold	counterclockwise	practice	Guided	2	-0.5	-0.5	5.116333	-0.69025	-1.45268	-1.30111	0.823390651693409	-1.781846	-5.406656	-2.191131
Trial1	1	1	blindfold	counterclockwise	practice	Guided	2	-0.5	-0.5	5.136322	-0.7001	-1.45271	-1.30112	0.825731999408681	-1.665971	-5.503987	-2.255017
Trial1	1	1	blindfold	counterclockwise	practice	Guided	2	-0.5	-0.5	5.156326	-0.70986	-1.45276	-1.30112	0.828151286807606	-1.579644	-5.588623	-2.299474
Trial1	1	1	blindfold	counterclockwise	practice	Guided	2	-0.5	-0.5	5.176331	-0.72837	-1.45284	-1.3011	0.833015064038903	-1.594206	-5.618246	-2.206069
Trial1	1	1	blindfold	counterclockwise	practice	Guided	2	-0.5	-0.5	5.196335	-0.73682	-1.45282	-1.30107	0.835342347209325	-1.566889	-5.575928	-2.084761
Trial1	1	1	blindfold	counterclockwise	practice	Guided	2	-0.5	-0.5	5.216324	-0.74557	-1.4528	-1.30101	0.837807541270875	-1.531251	-5.60555	-1.949253
Trial1	1	1	blindfold	counterclockwise	practice	Guided	2	-0.5	-0.5	5.236328	-0.7541	-1.4528	-1.30098	0.840318831107938	-1.570146	-5.580159	-1.979979
Trial1	1	1	blindfold	counterclockwise	practice	Guided	2	-0.5	-0.5	5.256332	-0.76224	-1.4528	-1.30099	0.842825468614595	-1.701632	-5.580159	-1.973108
Trial1	1	1	blindfold	counterclockwise	practice	Guided	2	-0.5	-0.5	5.276321	-0.7784	-1.4528	-1.30098	0.847983182344503	-1.594442	-5.656332	-1.972839
Trial1	1	1	blindfold	counterclockwise	practice	Guided	2	-0.5	-0.5	5.296326	-0.78611	-1.45282	-1.30093	0.850498482128103	-1.549304	-5.719809	-1.824192
Trial1	1	1	blindfold	counterclockwise	practice	Guided	2	-0.5	-0.5	5.31633	-0.7936	-1.45284	-1.30089	0.853009798081973	-1.497037	-5.609782	-1.777814
Trial1	1	1	blindfold	counterclockwise	practice	Guided	2	-0.5	-0.5	5.336334	-0.80087	-1.45281	-1.30087	0.855520667296286	-1.513767	-5.529378	-1.749311
Trial1	1	1	blindfold	counterclockwise	practice	Guided	2	-0.5	-0.5	5.356323	-0.80816	-1.45278	-1.30087	0.858111557079481	-1.569309	-5.580159	-1.627767
Trial1	1	1	blindfold	counterclockwise	practice	Guided	2	-0.5	-0.5	5.376328	-0.8221101	-1.45281	-1.3009	0.863247166594617	-1.849847	-5.635173	-1.821744
Trial1	1	1	blindfold	counterclockwise	practice	Guided	2	-0.5	-0.5	5.396332	-0.82917	-1.45282	-1.30089	0.86589700522408	-1.886026	-5.6521	-1.807585
Trial1	1	1	blindfold	counterclockwise	practice	Guided	2	-0.5	-0.5	5.416336	-0.83655	-1.45283	-1.30087	0.868710973328747	-1.897943	-5.647868	-1.698863
Trial1	1	1	blindfold	counterclockwise	practice	Guided	2	-0.5	-0.5	5.436325	-0.84384	-1.45283	-1.30083	0.871524214356491	-1.931663	-5.656332	-1.625637
Trial1	1	1	blindfold	counterclockwise	practice	Guided	2	-0.5	-0.5	5.456329	-0.85152	-1.45284	-1.30076	0.874518689662265	-1.940296	-5.736736	-1.529799
Trial1	1	1	blindfold	counterclockwise	practice	Guided	2	-0.5	-0.5	5.476334	-0.86702	-1.45283	-1.30072	0.880826955383711	-2.038154	-5.592855	-1.417162
Trial1	1	1	blindfold	counterclockwise	practice	Guided	2	-0.5	-0.5	5.496323	-0.87517	-1.45281	-1.30069	0.88422683019571	-2.046021	-5.601318	-1.393041
Trial1	1	1	blindfold	counterclockwise	practice	Guided	2	-0.5	-0.5	5.516327	-0.88392	-1.45281	-1.30069	0.88797471547055	-2.163552	-5.647868	-1.385003
Trial1	1	1	blindfold	counterclockwise	practice	Guided	2	-0.5	-0.5	5.536331	-0.89277	-1.45283	-1.30069	0.891836773685167	-2.104231	-5.724041	-1.360237
Trial1	1	1	blindfold	counterclockwise	practice	Guided	2	-0.5	-0.5	5.556335	-0.90196	-1.45285	-1.3007	0.895930947478503	-2.159865	-5.630941	-1.431381
Trial1	1	1	blindfold	counterclockwise	practice	Guided	2	-0.5	-0.5	5.576324	-0.92169	-1.4528	-1.30066	0.904919385605722	-2.008429	-5.520914	-1.369144
Trial1	1	1	blindfold	counterclockwise	practice	Guided	2	-0.5	-0.5	5.596329	-0.93186	-1.45277	-1.3006	0.909650194766429	-2.071483	-5.563232	-1.142527
Trial1	1	1	blindfold	counterclockwise	practice	Guided	2	-0.5	-0.5	5.616333	-0.94264	-1.45276	-1.30056	0.914782206365373	-2.085278	-5.580159	-1.125612
Trial1	1	1	blindfold	counterclockwise	practice	Guided	2	-0.5	-0.5	5.636322	-0.95342	-1.45278	-1.30053	0.920020623219377	-2.095863	-5.618246	-1.057521
Trial1	1	1	blindfold	counterclockwise	practice	Guided	2	-0.5	-0.5	5.656326	-0.96451	-1.4528	-1.30056	0.925562432435715	-2.127781	-5.559	-1.080004
Trial1	1	1	blindfold	counterclockwise	practice	Guided	2	-0.5	-0.5	5.676331	-0.9882	-1.45275	-1.30058	0.937692713333806	-2.252173	-5.448974	-1.137352
Trial1	1	1	blindfold	counterclockwise	practice	Guided	2	-0.5	-0.5	5.696335	-1.00094	-1.45274	-1.30061	0.944413747093386	-2.187992	-5.508219	-1.274122
Trial1	1	1	blindfold	counterclockwise	practice	Guided	2	-0.5	-0.5	5.716324	-1.01369	-1.45276	-1.30063	0.95125483709412	-2.118185	-5.563232	-1.301505
Trial1	1	1	blindfold	counterclockwise	practice	Guided	2	-0.5	-0.5	5.736328	-1.02674	-1.45279	-1.30064	0.958373293090657	-1.991549	-5.681723	-1.243814
Trial1	1	1	blindfold	counterclockwise	practice	Guided	2	-0.5	-0.5	5.756332	-1.03994	-1.45283	-1.30064	0.965691250823588	-1.81572	-5.677491	-1.253004
Trial1	1	1	blindfold	counterclockwise	practice	Guided	2	-0.5	-0.5	5.776321	-1.06677	-1.45285	-1.30063	0.980936631096083	-1.771186	-5.711345	-1.249378
Trial1	1	1	blindfold	counterclockwise	practice	Guided	2	-0.5	-0.5	5.796326	-1.07992	-1.45285	-1.30062	0.988584639022276	-1.7387	-5.656332	-1.285349
Trial1	1	1	blindfold	counterclockwise	practice	Guided	2	-0.5	-0.5	5.81633	-1.09342	-1.45283	-1.30061	0.996555973020336	-1.72289	-5.660564	-1.221199
Trial1	1	1	blindfold	counterclockwise	practice	Guided	2	-0.5	-0.5	5.836334	-1.10645	-1.45283	-1.30061	1.0043695423027	-1.731287	-5.660564	-1.230011
Trial1	1	1	blindfold	counterclockwise	practice	Guided	2	-0.5	-0.5	5.856323	-1.11984	-1.45283	-1.30058	1.012487053591	-1.674992	-5.630941	-1.197619
Trial1	1	1	blindfold	counterclockwise	practice	Guided	2	-0.5	-0.5	5.876328	-1.14558	-1.45278	-1.30056	1.02843072738499	-1.648967	-5.461669	-1.086037
Trial1	1	1	blindfold	counterclockwise	practice	Guided	2	-0.5	-0.5	5.896332	-1.15831	-1.45275	-1.30055	1.03646148328167	-1.545767	-5.499755	-1.074416
Trial1	1	1	blindfold	counterclockwise	practice	Guided	2	-0.5	-0.5	5.916336	-1.17088	-1.45275	-1.30055	1.04449040094099	-1.576593	-5.53361	-1.084177
Trial1	1	1	blindfold	counterclockwise	practice	Guided	2	-0.5	-0.5	5.936325	-1.18363	-1.45278	-1.30055	1.05272514910633	-1.517971	-5.546305	-1.125304
Trial1	1	1	blindfold	counterclockwise	practice	Guided	2	-0.5	-0.5	5.956329	-1.19613	-1.45278	-1.30049	1.06083990483595	-1.488634	-5.516682	-1.042825
Trial1	1	1	blindfold	counterclockwise	practice	Guided	2	-0.5	-0.5	5.976334	-1.21964	-1.45276	-1.30047	1.07639852041349	-1.373184	-5.520914	-0.921716
Trial1	1	1	blindfold	counterclockwise	practice	Guided	2	-0.5	-0.5	5.996323	-1.23098	-1.45275	-1.30046	1.08400553412808	-1.297149	-5.516682	-0.915719
Trial1	1	1	blindfold	counterclockwise	practice	Guided	2	-0.5	-0.5	6.016327	-1.24266	-1.45275	-1.30046	1.09191580467171	-1.248416	-5.444742	-0.990451
Trial1	1	1	blindfold	counterclockwise	practice	Guided	2	-0.5	-0.5	6.036331	-1.25298	-1.45273	-1.30046	1.0989608965834	-1.258947	-5.436278	-0.910398
Trial1	1	1	blindfold	counterclockwise	practice	Guided	2	-0.5	-0.5	6.056335	-1.26355	-1.45272	-1.30042	1.10620112010885	-1.263886	-5.457437	-0.90374
Trial1	1	1	blindfold	counterclockwise	practice	Guided	2	-0.5	-0.5	6.076324	-1.28311	-1.45274	-1.30038	1.11976303365757	-1.465008	-5.478596	-0.746021
Trial1	1	1	blindfold	counterclockwise	practice	Guided	2	-0.5	-0.5	6.096329	-1.29253	-1.45274	-1.30035	1.12634982995502	-1.472441	-5.419351	-0.65348
Trial1	1	1	blindfold	counterclockwise	practice	Guided	2	-0.5	-0.5	6.116333	-1.30185	-1.45272	-1.30036	1.13293399321124	-1.52008	-5.34741	-0.685914
Trial1	1	1	blindfold	counterclockwise	practice	Guided	2	-0.5	-0.5	6.136322	-1.30293	-1.45271	-1.30035	1.13369159145063	-2.382113	-5.343179	-0.702086
Trial1	1	1	blindfold	counterclockwise	practice	Guided	2	-0.5	-0.5	6.156326	-1.30233	-1.45271	-1.30031	1.13323853513661	-3.293425	-5.199297	-0.287544
Trial1	1	1	blindfold	counterclockwise	practice	Guided	2	-0.5	-0.5	6.176331	-1.30217	-1.45257	-1.30027	1.13309698670221	-3.098497	-4.357169	0.01854
Trial1	1	1	blindfold	counterclockwise	practice	Guided	2	-0.5	-0.5	6.196335	-1.30206	-1.45245	-1.30024	1.13299796021502	-2.428576	-4.572991	0.099368
Trial1	1	1	blindfold	counterclockwise	practice	Guided	2	-0.5	-0.5	6.216324	-1.30182	-1.45244	-1.30023	1.13282102339583	-1.752898	-5.250079	-0.243135
Trial1	1	1	blindfold	counterclockwise	practice	Guided	2	-0.5	-0.5	6.236328	-1.30159	-1.45252	-1.30023	1.13265827120188	-1.605028	-5.808677	-0.453022
Trial1	1	1	blindfold	counterclockwise	practice	Guided	2	-0.5	-0.5	6.256332	-1.3015	-1.45271	-1.30024	1.13260165230829	-1.871116	-6.011803	-0.576169
Trial1	1	1	blindfold	counterclockwise	practice	Guided	2	-0.5	-0.5	6.276321	-1.30144	-1.4528	-1.30023	1.13255206033113	-2.576907	-5.351642	-0.326426
Trial1	1	1	blindfold	counterclockwise	practice	Guided	2	-0.5	-0.5	6.296326	-1.30143	-1.45277	-1.30022	1.13253789899407	-2.612448	-5.034257	-0.196354
Trial1	1	1	blindfold	counterclockwise	practice	Guided	2	-0.5	-0.5	6.31633	-1.30142	-1.4527	-1.3002	1.13251666235985	-2.58365	-4.936926	-0.03509
Trial1	1	1	blindfold	counterclockwise	practice	Guided	2	-0.5	-0.5	6.336334	-1.3014	-1.45265	-1.30019	1.13249549934026	-2.574132	-5.097734	-0.032418
Trial1	1	1	blindfold	counterclockwise	practice	Guided	2	-0.5	-0.5	6.356323	-1.3014	-1.45265	-1.30018	1.13248842404375	-2.544981	-5.372801	-0.067022
Trial1	1	1	blindfold	counterclockwise	practice	Guided	2	-0.5	-0.5	6.376328	-1.30137	-1.45266	-1.30018	1.1324670816984	-2.404941	-5.465901	-0.173503
Trial1	1	1	blindfold	counterclockwise	practice	Guided	2	-0.5	-0.5	6.396332	-1.30136	-1.45267	-1.30018	1.13246008014677	-2.357683	-5.389728	-0.2886
Trial1	1	1	blindfold	counterclockwise	practice	Guided	2	-0.5	-0.5	6.416336	-1.30134	-1.45267	-1.30017	1.13243883294572	-2.219712	-5.457437	-0.326049
Trial1	1	1	blindfold	counterclockwise	practice	Guided	2	-0.5	-0.5	6.436325	-1.30132	-1.45268	-1.30017	1.13242474570497	-2.114526	-5.626709	-0.319229
Trial1	1	1	blindfold	counterclockwise	practice	Guided	2	-0.5	-0.5	6.456329	-1.3013	-1.45269	-1.30017	1.13241048993263	-2.099167	-5.740968	-0.309189
Trial1	1	1	blindfold	counterclockwise	practice	Guided	2	-0.5	-0.5	6.476334	-1.30126	-1.45273	-1.30016	1.13237515615085	-2.118568	-5.694418	-0.139328
Trial1	1	1	blindfold	counterclockwise	practice	Guided	2	-0.5	-0.5	6.496323	-1.30124	-1.45274	-1.30016	1.13236098517367	-2.236784	-5.702882	-0.092532
Trial1	1	1	blindfold	counterclockwise	practice	Guided	2	-0.5	-0.5	6.516327	-1.30123	-1.45275	-1.30015	1.13234699242315	-2.228113	-5.7452	-0.145244
Trial1	1	1	blindfold	counterclockwise	practice	Guided	2	-0.5	-0.5	6.536331	-1.30122	-1.45276	-1.30015	1.13233990700082	-2.238444	-5.804445	-0.185045
Trial1	1	1	blindfold	counterclockwise	practice	Guided	2	-0.5	-0.5	6.556335	-1.30122	-1.45278	-1.30014	1.13233283108527	-2.259657	-5.846763	-0.220693
Trial1	1	1	blindfold	counterclockwise	practice	Guided	2	-0.5	-0.5	6.576324	-1.3012	-1.4528	-1.30014	1.13231857593525	-2.299822	-5.922935	-0.21779
Trial1	1	1	blindfold	counterclockwise	practice	Guided	2	-0.5	-0.5	6.596329	-1.3012	-1.45282	-1.30014	1.13231857593525	-2.231944	-5.973717	-0.242706
Trial1	1	1	blindfold	counterclockwise	practice	Guided	2	-0.5	-0.5	6.616333	-1.30119	-1.45284	-1.30014	1.13231149060183	-2.196851	-6.024498	-0.223372
Trial1	1	1	blindfold	counterclockwise	practice	Guided	2	-0.5	-0.5	6.636322	-1.30118	-1.45286	-1.30014	1.13230448966105	-2.185327	-6.032962	-0.310756
Trial1	1	1	blindfold	counterclockwise	practice	Guided	2	-0.5	-0.5	6.656326	-1.30117	-1.45288	-1.30015	1.13230448055248	-2.114592	-6.113366	-0.370313
Trial1	1	1	blindfold	counterclockwise	practice	Guided	2	-0.5	-0.5	6.676331	-1.30115	-1.45294	-1.30015	1.13229039462901	-2.091903	-6.206466	-0.344498
Trial1	1	1	blindfold	counterclockwise	practice	Guided	2	-0.5	-0.5	6.696335	-1.30114	-1.45296	-1.30015	1.13228330955992	-2.129945	-6.206466	-0.380389
Trial1	1	1	blindfold	counterclockwise	practice	Guided	2	-0.5	-0.5	6.716324	-1.30114	-1.45297	-1.30015	1.13228330955992	-2.17292	-6.16838	-0.317255
Trial1	1	1	blindfold	counterclockwise	practice	Guided	2	-0.5	-0.5	6.736328	-1.30114	-1.45298	-1.30015	1.13228330955992	-2.234251	-6.113366	-0.306308
Trial1	1	1	blindfold	counterclockwise	practice	Guided	2	-0.5	-0.5	6.756332	-1.30113	-1.45298	-1.30016	1.1322832166503	-2.219037	-6.134525	-0.354135
Trial1	1	1	blindfold	counterclockwise	practice	Guided	2	-0.5	-0.5	6.776321	-1.30113	-1.45301	-1.30016	1.1322832166503	-2.099469	-6.384201	-0.488222
Trial1	1	1	blindfold	counterclockwise	practice	Guided	2	-0.5	-0.5	6.796326	-1.30112	-1.45304	-1.30017	1.13228320815935	-1.962928	-6.422288	-0.51559
Trial1	1	1	blindfold	counterclockwise	practice	Guided	2	-0.5	-0.5	6.81633	-1.3011	-1.45308	-1.30017	1.13226903850681	-1.89786	-6.460374	-0.473012
[truncated: 16,297 more rows]
