# Supplementary material for: Assessing kinesthetic proprioceptive function of the upper limb: a novel dynamic movement reproduction task using a robotic arm
Source: PeerJ. 2021 May 3;9:e11301. doi: 10.7717/peerj.11301 (PMC8101453; doi:10.7717/peerj.11301)
Supplement: Supplemental Information 2 [file peerj-09-11301-s002.zip › DMR raw data_Study 2_part 1/HMData_PP018_2019-09-30-17-00-58.txt]

Trial1	1	1	noBlindfold	clockwise	practice	Guided	1	-0.5	-0.5	0	-0.54996	-1.45	-1.3	0.801558436438111	0.023321	0.020819	-0.0063759
Trial1	1	1	noBlindfold	clockwise	practice	Guided	1	-0.5	-0.5	0.007492065	-0.54996	-1.45	-1.3	0.801558436438111	-0.014079	-0.042656	-0.02882
Trial1	1	1	noBlindfold	clockwise	practice	Guided	1	-0.5	-0.5	0.02749634	-0.54996	-1.45	-1.3	0.801558436438111	-0.011862	0.008127	0.00049513
Trial1	1	1	noBlindfold	clockwise	practice	Guided	1	-0.5	-0.5	0.04750061	-0.54996	-1.45	-1.3	0.801558436438111	-0.016932	-0.013037	-0.0075444
Trial1	1	1	noBlindfold	clockwise	practice	Guided	1	-0.5	-0.5	0.06750488	-0.54996	-1.45	-1.3	0.801558436438111	0.013812	-0.034194	-0.014078
Trial1	1	1	noBlindfold	clockwise	practice	Guided	1	-0.5	-0.5	0.0874939	-0.54996	-1.45	-1.3	0.801558436438111	-0.0042526	0.01659	-0.01692
Trial1	1	1	noBlindfold	clockwise	practice	Guided	1	-0.5	-0.5	0.1074982	-0.54996	-1.45	-1.3	0.801558436438111	0.033459	-0.025732	0.0097167
Trial1	1	1	noBlindfold	clockwise	practice	Guided	1	-0.5	-0.5	0.1275024	-0.54996	-1.45	-1.3	0.801558436438111	-0.028666	0.0081252	0.014414
Trial1	1	1	noBlindfold	clockwise	practice	Guided	1	-0.5	-0.5	0.1474915	-0.54996	-1.45	-1.3	0.801558436438111	-0.030564	0.025046	-0.010714
Trial1	1	1	noBlindfold	clockwise	practice	Guided	1	-0.5	-0.5	0.1674957	-0.54996	-1.45	-1.3	0.801558436438111	0.0068351	-0.0003445	0.011731
Trial1	1	1	noBlindfold	clockwise	practice	Guided	1	-0.5	-0.5	0.1875	-0.54996	-1.45	-1.3	0.801558436438111	-0.011543	-0.000342	-0.05427
Trial1	1	1	noBlindfold	clockwise	practice	Guided	1	-0.5	-0.5	0.2075043	-0.54996	-1.45	-1.3	0.801558436438111	0.046134	-0.017275	0.00033897
Trial1	1	1	noBlindfold	clockwise	practice	Guided	1	-0.5	-0.5	0.2274933	-0.54996	-1.45	-1.3	0.801558436438111	-0.050538	-0.0045767	0.020283
Trial1	1	1	noBlindfold	clockwise	practice	Guided	1	-0.5	-0.5	0.2474976	-0.54996	-1.45	-1.3	0.801558436438111	0.019191	0.041967	-0.0018357
Trial1	1	1	noBlindfold	clockwise	practice	Guided	1	-0.5	-0.5	0.2675018	-0.54995	-1.45	-1.3	0.801557812367948	0.025846	-0.00035407	-0.031822
Trial1	1	1	noBlindfold	clockwise	practice	Guided	1	-0.5	-0.5	0.2874908	-0.54995	-1.45	-1.3	0.801557812367948	0.001121	-0.013047	-0.0046804
Trial1	1	1	noBlindfold	clockwise	practice	Guided	1	-0.5	-0.5	0.3074951	-0.54995	-1.45	-1.3	0.801557812367948	-0.046422	0.0081086	0.015763
Trial1	1	1	noBlindfold	clockwise	practice	Guided	1	-0.5	-0.5	0.3274994	-0.54995	-1.45	-1.3	0.801557812367948	-0.02233	-0.042671	-0.019756
Trial1	1	1	noBlindfold	clockwise	practice	Guided	1	-0.5	-0.5	0.3475037	-0.54995	-1.45	-1.3	0.801557812367948	0.00049049	0.0081104	-0.013055
Trial1	1	1	noBlindfold	clockwise	practice	Guided	1	-0.5	-0.5	0.3674927	-0.54995	-1.45	-1.3	0.801557812367948	0.0023895	0.01234	0.012074
Trial1	1	1	noBlindfold	clockwise	practice	Guided	1	-0.5	-0.5	0.3874969	-0.54996	-1.45	-1.3	0.801558436438111	0.03377	-0.021513	0.019109
Trial1	1	1	noBlindfold	clockwise	practice	Guided	1	-0.5	-0.5	0.4075012	-0.54995	-1.45	-1.3	0.801557812367948	0.036623	0.029264	-0.0073589
Trial1	1	1	noBlindfold	clockwise	practice	Guided	1	-0.5	-0.5	0.4275055	-0.54995	-1.45	-1.3	0.801557812367948	0.043281	-0.025748	0.016763
Trial1	1	1	noBlindfold	clockwise	practice	Guided	1	-0.5	-0.5	0.4474945	-0.54995	-1.45	-1.3	0.801557812367948	0.023942	-0.013051	0.0020261
Trial1	1	1	noBlindfold	clockwise	practice	Guided	1	-0.5	-0.5	0.4674988	-0.54995	-1.45	-1.3	0.801557812367948	0.00048599	-0.00035867	-0.01305
Trial1	1	1	noBlindfold	clockwise	practice	Guided	1	-0.5	-0.5	0.4875031	-0.54995	-1.45	-1.3	0.801557812367948	0.0077807	-0.013054	-0.03466
Trial1	1	1	noBlindfold	clockwise	practice	Guided	1	-0.5	-0.5	0.5074921	-0.54995	-1.45	-1.3	0.801557812367948	0.014751	0.025029	-0.0081875
Trial1	1	1	noBlindfold	clockwise	practice	Guided	1	-0.5	-0.5	0.5274963	-0.54995	-1.45	-1.3	0.801557812367948	-0.012824	0.016564	-0.01204
Trial1	1	1	noBlindfold	clockwise	practice	Guided	1	-0.5	-0.5	0.5475006	-0.54995	-1.45	-1.3	0.801557812367948	-0.014091	0.012333	-0.028791
Trial1	1	1	noBlindfold	clockwise	practice	Guided	1	-0.5	-0.5	0.5675049	-0.54995	-1.45	-1.3	0.801557812367948	0.00048633	0.012331	-0.013044
Trial1	1	1	noBlindfold	clockwise	practice	Guided	1	-0.5	-0.5	0.5874939	-0.54995	-1.45	-1.3	0.801557812367948	0.0084065	0.029255	0.032688
Trial1	1	1	noBlindfold	clockwise	practice	Guided	1	-0.5	-0.5	0.6074982	-0.54996	-1.45	-1.3	0.801558436438111	-0.0014105	0.029253	0.020795
Trial1	1	1	noBlindfold	clockwise	practice	Guided	1	-0.5	-0.5	0.6275024	-0.54996	-1.45	-1.3	0.801558436438111	-0.024229	0.012322	0.014095
Trial1	1	1	noBlindfold	clockwise	practice	Guided	1	-0.5	-0.5	0.6474915	-0.54996	-1.45	-1.3	0.801558436438111	-0.00078	0.0038602	0.029174
Trial1	1	1	noBlindfold	clockwise	practice	Guided	1	-0.5	-0.5	0.6674957	-0.54995	-1.45	-1.3	0.801557812367948	0.028696	0.012323	0.0058852
Trial1	1	1	noBlindfold	clockwise	practice	Guided	1	-0.5	-0.5	0.6875	-0.54995	-1.45	-1.3	0.801557812367948	0.024573	-0.01307	-0.018572
Trial1	1	1	noBlindfold	clockwise	practice	Guided	1	-0.5	-0.5	0.7075043	-0.54995	-1.45	-1.3	0.801557812367948	-0.0026842	0.008089	0.022475
Trial1	1	1	noBlindfold	clockwise	practice	Guided	1	-0.5	-0.5	0.7274933	-0.54995	-1.45	-1.3	0.801557812367948	-0.010607	0.0038536	-0.031473
Trial1	1	1	noBlindfold	clockwise	practice	Guided	1	-0.5	-0.5	0.7474976	-0.54995	-1.45	-1.3	0.801557812367948	0.0093585	0.020781	-0.013715
Trial1	1	1	noBlindfold	clockwise	practice	Guided	1	-0.5	-0.5	0.7675018	-0.54995	-1.45	-1.3	0.801557812367948	0.031542	-0.0088425	-0.015389
Trial1	1	1	noBlindfold	clockwise	practice	Guided	1	-0.5	-0.5	0.7874908	-0.54995	-1.45	-1.3	0.801557812367948	0.044218	0.0080817	-0.040517
Trial1	1	1	noBlindfold	clockwise	practice	Guided	1	-0.5	-0.5	0.8074951	-0.54995	-1.45	-1.3	0.801557812367948	-0.016642	-0.0046118	-0.003322
Trial1	1	1	noBlindfold	clockwise	practice	Guided	1	-0.5	-0.5	0.8274994	-0.54995	-1.45	-1.3	0.801557812367948	0.0039618	-0.00038271	-0.02594
Trial1	1	1	noBlindfold	clockwise	practice	Guided	1	-0.5	-0.5	0.8475037	-0.54994	-1.45	-1.3	0.801557188422396	0.0061765	0.0080815	0.0033772
Trial1	1	1	noBlindfold	clockwise	practice	Guided	1	-0.5	-0.5	0.8674927	-0.54994	-1.45	-1.3	0.801557188422396	0.0099796	-0.017309	-0.005334
Trial1	1	1	noBlindfold	clockwise	practice	Guided	1	-0.5	-0.5	0.8874969	-0.54994	-1.45	-1.3	0.801557188422396	0.01473	0.016542	-0.0014816
Trial1	1	1	noBlindfold	clockwise	practice	Guided	1	-0.5	-0.5	0.9075012	-0.54994	-1.45	-1.3	0.801557188422396	-0.0033407	-0.0088472	-0.0043264
Trial1	1	1	noBlindfold	clockwise	practice	Guided	1	-0.5	-0.5	0.9275055	-0.54994	-1.45	-1.3	0.801557188422396	0.018211	-0.0088484	-0.014379
Trial1	1	1	noBlindfold	clockwise	practice	Guided	1	-0.5	-0.5	0.9474945	-0.54994	-1.45	-1.3	0.801557188422396	-0.017288	-0.0046182	-0.011697
Trial1	1	1	noBlindfold	clockwise	practice	Guided	1	-0.5	-0.5	0.9674988	-0.54994	-1.45	-1.3	0.801557188422396	0.014723	-0.0046166	-0.0014781
Trial1	1	1	noBlindfold	clockwise	practice	Guided	1	-0.5	-0.5	0.9875031	-0.54994	-1.45	-1.3	0.801557188422396	0.017577	0.0080773	-0.013038
Trial1	1	1	noBlindfold	clockwise	practice	Guided	1	-0.5	-0.5	1.007492	-0.54994	-1.45	-1.3	0.801557188422396	-0.016339	0.0038443	0.00086806
Trial1	1	1	noBlindfold	clockwise	practice	Guided	1	-0.5	-0.5	1.027496	-0.54994	-1.45	-1.3	0.801557188422396	0.022962	-0.0046213	-0.010524
Trial1	1	1	noBlindfold	clockwise	practice	Guided	1	-0.5	-0.5	1.047501	-0.54994	-1.45	-1.3	0.801557188422396	-0.0014471	0.0038393	0.020804
Trial1	1	1	noBlindfold	clockwise	practice	Guided	1	-0.5	-0.5	1.067505	-0.54994	-1.45	-1.3	0.801557188422396	0.027397	-0.01732	-0.010861
Trial1	1	1	noBlindfold	clockwise	practice	Guided	1	-0.5	-0.5	1.087494	-0.54993	-1.45	-1.3	0.801556564601454	-0.0074725	0.012302	0.0002005
Trial1	1	1	noBlindfold	clockwise	practice	Guided	1	-0.5	-0.5	1.107498	-0.54993	-1.45	-1.3	0.801556564601454	0.00076722	-0.0088573	-0.0088456
Trial1	1	1	noBlindfold	clockwise	practice	Guided	1	-0.5	-0.5	1.127502	-0.54993	-1.45	-1.3	0.801556564601454	-0.0011364	-0.025783	0.024993
Trial1	1	1	noBlindfold	clockwise	practice	Guided	1	-0.5	-0.5	1.147491	-0.54993	-1.45	-1.3	0.801556564601454	-0.0065256	0.029229	-0.0068344
Trial1	1	1	noBlindfold	clockwise	practice	Guided	1	-0.5	-0.5	1.167496	-0.54993	-1.45	-1.3	0.801556564601454	-0.0093731	-0.00039329	-0.024927
Trial1	1	1	noBlindfold	clockwise	practice	Guided	1	-0.5	-0.5	1.1875	-0.54993	-1.45	-1.3	0.801556564601454	0.039439	0.0038389	-0.028616
Trial1	1	1	noBlindfold	clockwise	practice	Guided	1	-0.5	-0.5	1.207504	-0.54993	-1.45	-1.3	0.801556564601454	0.056234	-0.00039663	-0.042519
Trial1	1	1	noBlindfold	clockwise	practice	Guided	1	-0.5	-0.5	1.227493	-0.54993	-1.45	-1.3	0.801556564601454	0.021044	0.0038347	0.023322
Trial1	1	1	noBlindfold	clockwise	practice	Guided	1	-0.5	-0.5	1.247498	-0.54993	-1.45	-1.3	0.801556564601454	0.017877	0.029225	-0.018559
Trial1	1	1	noBlindfold	clockwise	practice	Guided	1	-0.5	-0.5	1.267502	-0.54993	-1.45	-1.3	0.801556564601454	-0.0046277	0.0038321	0.018126
Trial1	1	1	noBlindfold	clockwise	practice	Guided	1	-0.5	-0.5	1.287491	-0.54993	-1.45	-1.3	0.801556564601454	0.02738	0.020761	-0.010855
Trial1	1	1	noBlindfold	clockwise	practice	Guided	1	-0.5	-0.5	1.307495	-0.54992	-1.45	-1.3	0.801555944617232	0.04481	0.016526	-0.016382
Trial1	1	1	noBlindfold	clockwise	practice	Guided	1	-0.5	-0.5	1.327499	-0.54992	-1.45	-1.3	0.801555944617232	-0.05567	-0.021561	0.012272
Trial1	1	1	noBlindfold	clockwise	practice	Guided	1	-0.5	-0.5	1.347504	-0.54992	-1.45	-1.3	0.801555944617232	0.045756	0.012292	-0.0038165
Trial1	1	1	noBlindfold	clockwise	practice	Guided	1	-0.5	-0.5	1.367493	-0.54992	-1.45	-1.3	0.801555944617232	0.01818	-0.00040293	-0.014369
Trial1	1	1	noBlindfold	clockwise	practice	Guided	1	-0.5	-0.5	1.387497	-0.54992	-1.45	-1.3	0.801555944617232	-0.02556	-0.013099	-0.002638
Trial1	1	1	noBlindfold	clockwise	practice	Guided	1	-0.5	-0.5	1.407501	-0.54992	-1.45	-1.3	0.801555944617232	0.0064524	0.003825	0.007578
Trial1	1	1	noBlindfold	clockwise	practice	Guided	1	-0.5	-0.5	1.427505	-0.54992	-1.45	-1.3	0.801555944617232	-0.026189	-0.0088716	0.0028905
Trial1	1	1	noBlindfold	clockwise	practice	Guided	1	-0.5	-0.5	1.447495	-0.54992	-1.45	-1.3	0.801555944617232	0.0036057	0.0038252	-0.030112
Trial1	1	1	noBlindfold	clockwise	practice	Guided	1	-0.5	-0.5	1.467499	-0.54992	-1.45	-1.3	0.801555944617232	-0.047427	-0.00040779	0.0032302
Trial1	1	1	noBlindfold	clockwise	practice	Guided	1	-0.5	-0.5	1.487503	-0.54992	-1.45	-1.3	0.801555944617232	0.01977	-0.017336	-0.052392
Trial1	1	1	noBlindfold	clockwise	practice	Guided	1	-0.5	-0.5	1.507492	-0.54992	-1.45	-1.3	0.801555944617232	-0.002423	-0.00041298	0.0082537
Trial1	1	1	noBlindfold	clockwise	practice	Guided	1	-0.5	-0.5	1.527496	-0.54992	-1.45	-1.3	0.801555944617232	-0.021124	0.0038188	-0.0029695
Trial1	1	1	noBlindfold	clockwise	practice	Guided	1	-0.5	-0.5	1.547501	-0.54992	-1.45	-1.3	0.801555944617232	-0.028415	0.012282	0.018639
Trial1	1	1	noBlindfold	clockwise	practice	Guided	1	-0.5	-0.5	1.567505	-0.54992	-1.45	-1.3	0.801555944617232	-0.026828	0.012281	-0.019389
Trial1	1	1	noBlindfold	clockwise	practice	Guided	1	-0.5	-0.5	1.587494	-0.54992	-1.45	-1.3	0.801555944617232	-0.0081285	0.0080489	-0.0088367
Trial1	1	1	noBlindfold	clockwise	practice	Guided	1	-0.5	-0.5	1.607498	-0.54992	-1.45	-1.3	0.801555944617232	0.039732	0.0080506	-0.024417
Trial1	1	1	noBlindfold	clockwise	practice	Guided	1	-0.5	-0.5	1.627502	-0.54992	-1.45	-1.3	0.801555944617232	-0.00052288	-0.017341	-0.025584
Trial1	1	1	noBlindfold	clockwise	practice	Guided	1	-0.5	-0.5	1.647491	-0.54992	-1.45	-1.3	0.801555944617232	-0.006551	0.0080491	0.012781
Trial1	1	1	noBlindfold	clockwise	practice	Guided	1	-0.5	-0.5	1.667496	-0.54992	-1.45	-1.3	0.801555944617232	0.0016885	0.024974	0.0037337
Trial1	1	1	noBlindfold	clockwise	practice	Guided	1	-0.5	-0.5	1.6875	-0.54992	-1.45	-1.3	0.801555944617232	0.028628	0.012278	0.0059106
Trial1	1	1	noBlindfold	clockwise	practice	Guided	1	-0.5	-0.5	1.707504	-0.54992	-1.45	-1.3	0.801555944617232	-0.030323	0.024971	0.008928
Trial1	1	1	noBlindfold	clockwise	practice	Guided	1	-0.5	-0.5	1.727493	-0.54992	-1.45	-1.3	0.801555944617232	-0.026202	-0.0046525	0.029867
Trial1	1	1	noBlindfold	clockwise	practice	Guided	1	-0.5	-0.5	1.747498	-0.54991	-1.45	-1.3	0.801555321044771	0.037815	-0.017349	0.0094244
Trial1	1	1	noBlindfold	clockwise	practice	Guided	1	-0.5	-0.5	1.767502	-0.54991	-1.45	-1.3	0.801555321044771	-0.0024362	0.020735	0.0082562
Trial1	1	1	noBlindfold	clockwise	practice	Guided	1	-0.5	-0.5	1.787491	-0.54992	-1.45	-1.3	0.801555944617232	0.032749	-0.0046584	0.0013844
Trial1	1	1	noBlindfold	clockwise	practice	Guided	1	-0.5	-0.5	1.807495	-0.54991	-1.45	-1.3	0.801555321044771	-0.0056002	0.0080369	-0.033625
Trial1	1	1	noBlindfold	clockwise	practice	Guided	1	-0.5	-0.5	1.827499	-0.54991	-1.45	-1.3	0.801555321044771	0.020065	0.003803	0.010769
Trial1	1	1	noBlindfold	clockwise	practice	Guided	1	-0.5	-0.5	1.847504	-0.54991	-1.45	-1.3	0.801555321044771	0.018482	-0.0046608	-0.010172
Trial1	1	1	noBlindfold	clockwise	practice	Guided	1	-0.5	-0.5	1.867493	-0.54991	-1.45	-1.3	0.801555321044771	-0.021768	0.016498	0.016299
Trial1	1	1	noBlindfold	clockwise	practice	Guided	1	-0.5	-0.5	1.887497	-0.54991	-1.45	-1.3	0.801555321044771	0.040352	0.012265	-0.016034
Trial1	1	1	noBlindfold	clockwise	practice	Guided	1	-0.5	-0.5	1.907501	-0.54991	-1.45	-1.3	0.801555321044771	0.015628	0.012264	0.023
Trial1	1	1	noBlindfold	clockwise	practice	Guided	1	-0.5	-0.5	1.927505	-0.54991	-1.45	-1.3	0.801555321044771	-0.013213	0.012262	-0.016198
Trial1	1	1	noBlindfold	clockwise	practice	Guided	1	-0.5	-0.5	1.947495	-0.54991	-1.45	-1.3	0.801555321044771	-0.012896	0.024956	-0.012009
Trial1	1	1	noBlindfold	clockwise	practice	Guided	1	-0.5	-0.5	1.967499	-0.54991	-1.45	-1.3	0.801555321044771	0.024813	-0.013131	-0.014692
Trial1	1	1	noBlindfold	clockwise	practice	Guided	1	-0.5	-0.5	1.987503	-0.54991	-1.45	-1.3	0.801555321044771	0.0064292	-0.00043576	0.0075918
Trial1	1	1	noBlindfold	clockwise	practice	Guided	1	-0.5	-0.5	2.007492	-0.54991	-1.45	-1.3	0.801555321044771	-0.0087853	-0.017363	0.012785
Trial1	1	1	noBlindfold	clockwise	practice	Guided	1	-0.5	-0.5	2.027496	-0.54991	-1.45	-1.3	0.801555321044771	0.013719	-0.00043546	-0.014017
Trial1	1	1	noBlindfold	clockwise	practice	Guided	1	-0.5	-0.5	2.047501	-0.54991	-1.45	-1.3	0.801555321044771	0.02291	0.020722	-0.0105
Trial1	1	1	noBlindfold	clockwise	practice	Guided	1	-0.5	-0.5	2.067505	-0.54991	-1.45	-1.3	0.801555321044771	0.0054751	0.0080264	-0.0049708
Trial1	1	1	noBlindfold	clockwise	practice	Guided	1	-0.5	-0.5	2.087494	-0.54991	-1.45	-1.3	0.801555321044771	-0.045558	0.033417	0.02837
Trial1	1	1	noBlindfold	clockwise	practice	Guided	1	-0.5	-0.5	2.107498	-0.5499	-1.45	-1.3	0.801554697596921	-0.021468	0.0037916	-0.0071443
Trial1	1	1	noBlindfold	clockwise	practice	Guided	1	-0.5	-0.5	2.127502	-0.5499	-1.45	-1.3	0.801554697596921	0.014031	-0.00044058	-0.0098284
Trial1	1	1	noBlindfold	clockwise	practice	Guided	1	-0.5	-0.5	2.147491	-0.5499	-1.45	-1.3	0.801554697596921	0.0070516	0.012256	0.014629
Trial1	1	1	noBlindfold	clockwise	practice	Guided	1	-0.5	-0.5	2.167496	-0.5499	-1.45	-1.3	0.801554697596921	0.00071358	0.012254	0.0070957
Trial1	1	1	noBlindfold	clockwise	practice	Guided	1	-0.5	-0.5	2.1875	-0.5499	-1.45	-1.3	0.801554697596921	0.020994	-0.01737	0.023338
Trial1	1	1	noBlindfold	clockwise	practice	Guided	1	-0.5	-0.5	2.207504	-0.5499	-1.45	-1.3	0.801554697596921	-0.00024344	-0.00044434	-0.021387
Trial1	1	1	noBlindfold	clockwise	practice	Guided	1	-0.5	-0.5	2.227493	-0.5499	-1.45	-1.3	0.801554697596921	-0.025288	-0.0046759	0.0015659
Trial1	1	1	noBlindfold	clockwise	practice	Guided	1	-0.5	-0.5	2.247498	-0.5499	-1.45	-1.3	0.801554697596921	0.0022848	0.012251	0.012118
Trial1	1	1	noBlindfold	clockwise	practice	Guided	1	-0.5	-0.5	2.267502	-0.54989	-1.45	-1.3	0.801554074273683	0.001651	-0.0046764	-0.0046354
Trial1	1	1	noBlindfold	clockwise	practice	Guided	1	-0.5	-0.5	2.287491	-0.54989	-1.45	-1.3	0.801554074273683	-0.016419	0.0080213	0.000894
Trial1	1	1	noBlindfold	clockwise	practice	Guided	1	-0.5	-0.5	2.307495	-0.54989	-1.45	-1.3	0.801554074273683	-0.011985	-0.021605	0.00056131
Trial1	1	1	noBlindfold	clockwise	practice	Guided	1	-0.5	-0.5	2.327499	-0.54989	-1.45	-1.3	0.801554074273683	-0.015471	-0.021604	0.015472
Trial1	1	1	noBlindfold	clockwise	practice	Guided	1	-0.5	-0.5	2.347504	-0.54989	-1.45	-1.3	0.801554074273683	-0.0053261	0.029175	-0.029425
Trial1	1	1	noBlindfold	clockwise	practice	Guided	1	-0.5	-0.5	2.367493	-0.54989	-1.45	-1.3	0.801554074273683	0.037771	0.012244	0.009439
Trial1	1	1	noBlindfold	clockwise	practice	Guided	1	-0.5	-0.5	2.387497	-0.54989	-1.45	-1.3	0.801554074273683	0.03714	-0.021608	0.01631
Trial1	1	1	noBlindfold	clockwise	practice	Guided	1	-0.5	-0.5	2.407501	-0.54989	-1.45	-1.3	0.801554074273683	-0.025934	-0.00045026	-0.0068085
Trial1	1	1	noBlindfold	clockwise	practice	Guided	1	-0.5	-0.5	2.427505	-0.54989	-1.45	-1.3	0.801554074273683	0.048865	0.020707	-0.020885
Trial1	1	1	noBlindfold	clockwise	practice	Guided	1	-0.5	-0.5	2.447495	-0.54988	-1.45	-1.3	0.801553454784204	-0.0040699	-0.0046836	-0.012672
Trial1	1	1	noBlindfold	clockwise	practice	Guided	1	-0.5	-0.5	2.467499	-0.54988	-1.45	-1.3	0.801553454784204	0.0016313	0.012243	0.053668
Trial1	1	1	noBlindfold	clockwise	practice	Guided	1	-0.5	-0.5	2.487503	-0.54988	-1.45	-1.3	0.801553454784204	0.01875	-0.00045406	-0.0059703
Trial1	1	1	noBlindfold	clockwise	practice	Guided	1	-0.5	-0.5	2.507492	-0.54988	-1.45	-1.3	0.801553454784204	-0.00629	0.012241	0.016982
Trial1	1	1	noBlindfold	clockwise	practice	Guided	1	-0.5	-0.5	2.527496	-0.54988	-1.45	-1.3	0.801553454784204	0.024769	-0.038542	0.014636
Trial1	1	1	noBlindfold	clockwise	practice	Guided	1	-0.5	-0.5	2.547501	-0.54988	-1.45	-1.3	0.801553454784204	0.0035313	0.012241	0.028876
Trial1	1	1	noBlindfold	clockwise	practice	Guided	1	-0.5	-0.5	2.567505	-0.54988	-1.45	-1.3	0.801553454784204	0.03301	-0.00045661	0.003748
Trial1	1	1	noBlindfold	clockwise	practice	Guided	1	-0.5	-0.5	2.587494	-0.54988	-1.45	-1.3	0.801553454784204	-0.025311	-0.0004586	0.001572
Trial1	1	1	noBlindfold	clockwise	practice	Guided	1	-0.5	-0.5	2.607498	-0.54988	-1.45	-1.3	0.801553454784204	0.0095484	-0.0089221	-0.0094856
Trial1	1	1	noBlindfold	clockwise	practice	Guided	1	-0.5	-0.5	2.627502	-0.54988	-1.45	-1.3	0.801553454784204	-0.026898	0.020702	-0.019368
Trial1	1	1	noBlindfold	clockwise	practice	Guided	1	-0.5	-0.5	2.647491	-0.54988	-1.45	-1.3	0.801553454784204	0.008599	0.020702	-0.02205
Trial1	1	1	noBlindfold	clockwise	practice	Guided	1	-0.5	-0.5	2.667496	-0.54988	-1.45	-1.3	0.801553454784204	0.047265	-0.02585	0.017148
Trial1	1	1	noBlindfold	clockwise	practice	Guided	1	-0.5	-0.5	2.6875	-0.54988	-1.45	-1.3	0.801553454784204	-0.0021838	0.020701	0.012461
Trial1	1	1	noBlindfold	clockwise	practice	Guided	1	-0.5	-0.5	2.707504	-0.54988	-1.45	-1.3	0.801553454784204	0.00067348	0.02493	-0.0088148
Trial1	1	1	noBlindfold	clockwise	practice	Guided	1	-0.5	-0.5	2.727493	-0.54988	-1.45	-1.3	0.801553454784204	-0.044648	-0.0089247	-0.018026
Trial1	1	1	noBlindfold	clockwise	practice	Guided	1	-0.5	-0.5	2.747498	-0.54988	-1.45	-1.3	0.801553454784204	-0.00915	-0.0089252	-0.020709
Trial1	1	1	noBlindfold	clockwise	practice	Guided	1	-0.5	-0.5	2.767502	-0.54988	-1.45	-1.3	0.801553454784204	-0.021513	0.012233	-0.0071384
Trial1	1	1	noBlindfold	clockwise	practice	Guided	1	-0.5	-0.5	2.787491	-0.54988	-1.45	-1.3	0.801553454784204	-0.018024	-0.0046962	-0.020037
Trial1	1	1	noBlindfold	clockwise	practice	Guided	1	-0.5	-0.5	2.807495	-0.54988	-1.45	-1.3	0.801553454784204	-0.016124	0.003765	0.0050922
Trial1	1	1	noBlindfold	clockwise	practice	Guided	1	-0.5	-0.5	2.827499	-0.54988	-1.45	-1.3	0.801553454784204	0.004479	-0.02163	-0.0084782
Trial1	1	1	noBlindfold	clockwise	practice	Guided	1	-0.5	-0.5	2.847504	-0.54988	-1.45	-1.3	0.801553454784204	0.058992	-0.017398	-0.0076432
Trial1	1	1	noBlindfold	clockwise	practice	Guided	1	-0.5	-0.5	2.867493	-0.54988	-1.45	-1.3	0.801553454784204	-0.041479	-0.02163	-0.035111
Trial1	1	1	noBlindfold	clockwise	practice	Guided	1	-0.5	-0.5	2.887497	-0.54988	-1.45	-1.3	0.801553454784204	-0.00027408	0.0037585	-0.021378
Trial1	1	1	noBlindfold	clockwise	practice	Guided	1	-0.5	-0.5	2.907501	-0.54988	-1.45	-1.3	0.801553454784204	-0.033559	0.029149	0.010625
Trial1	1	1	noBlindfold	clockwise	practice	Guided	1	-0.5	-0.5	2.927505	-0.54988	-1.45	-1.3	0.801553454784204	-0.02595	-0.0089399	-0.016516
Trial1	1	1	noBlindfold	clockwise	practice	Guided	1	-0.5	-0.5	2.947495	-0.54988	-1.45	-1.3	0.801553454784204	0.036173	-0.0047094	-0.011492
Trial1	1	1	noBlindfold	clockwise	practice	Guided	1	-0.5	-0.5	2.967499	-0.54988	-1.45	-1.3	0.801553454784204	0.01969	0.046071	0.0066005
Trial1	1	1	noBlindfold	clockwise	practice	Guided	1	-0.5	-0.5	2.987503	-0.54988	-1.45	-1.3	0.801553454784204	0.039976	-0.00048025	-0.020205
Trial1	1	1	noBlindfold	clockwise	practice	Guided	1	-0.5	-0.5	3.007492	-0.54988	-1.45	-1.3	0.801553454784204	-0.02944	0.012213	-0.00093238
Trial1	1	1	noBlindfold	clockwise	practice	Guided	1	-0.5	-0.5	3.027496	-0.54988	-1.45	-1.3	0.801553454784204	-0.015178	-0.0047158	0.01766
Trial1	1	1	noBlindfold	clockwise	practice	Guided	1	-0.5	-0.5	3.047501	-0.54988	-1.45	-1.3	0.801553454784204	0.0076496	0.024905	-0.034607
Trial1	1	1	noBlindfold	clockwise	practice	Guided	1	-0.5	-0.5	3.067505	-0.54988	-1.45	-1.3	0.801553454784204	0.02793	0.012209	-0.0024429
Trial1	1	1	noBlindfold	clockwise	practice	Guided	1	-0.5	-0.5	3.087494	-0.54988	-1.45	-1.3	0.801553454784204	0.033002	0.0079758	0.0055979
Trial1	1	1	noBlindfold	clockwise	practice	Guided	1	-0.5	-0.5	3.107498	-0.54988	-1.45	-1.3	0.801553454784204	-0.033241	0.020671	0.014814
Trial1	1	1	noBlindfold	clockwise	practice	Guided	1	-0.5	-0.5	3.127502	-0.54988	-1.45	-1.3	0.801553454784204	0.054558	-0.0089539	-0.0044588
Trial1	1	1	noBlindfold	clockwise	practice	Guided	1	-0.5	-0.5	3.147491	-0.54988	-1.45	-1.3	0.801553454784204	-0.037681	-0.0047228	0.015149
Trial1	1	1	noBlindfold	clockwise	practice	Guided	1	-0.5	-0.5	3.167496	-0.54988	-1.45	-1.3	0.801553454784204	0.017147	0.016436	0.032066
Trial1	1	1	noBlindfold	clockwise	practice	Guided	1	-0.5	-0.5	3.1875	-0.54987	-1.45	-1.3	0.801552831709448	0.040287	0.0079741	-0.016013
Trial1	1	1	noBlindfold	clockwise	practice	Guided	1	-0.5	-0.5	3.207504	-0.54987	-1.45	-1.3	0.801552831709448	-0.025325	0.012204	0.0015857
Trial1	1	1	noBlindfold	clockwise	practice	Guided	1	-0.5	-0.5	3.227493	-0.54987	-1.45	-1.3	0.801552831709448	-0.01043	0.024899	0.01834
Trial1	1	1	noBlindfold	clockwise	practice	Guided	1	-0.5	-0.5	3.247498	-0.54987	-1.45	-1.3	0.801552831709448	0.041865	0.012203	0.0049324
Trial1	1	1	noBlindfold	clockwise	practice	Guided	1	-0.5	-0.5	3.267502	-0.54987	-1.45	-1.3	0.801552831709448	0.010806	-0.0047242	0.0072824
Trial1	1	1	noBlindfold	clockwise	practice	Guided	1	-0.5	-0.5	3.287491	-0.54987	-1.45	-1.3	0.801552831709448	-0.039273	-0.00049159	-0.0057819
Trial1	1	1	noBlindfold	clockwise	practice	Guided	1	-0.5	-0.5	3.307495	-0.54987	-1.45	-1.3	0.801552831709448	-0.013283	0.012203	-0.016168
Trial1	1	1	noBlindfold	clockwise	practice	Guided	1	-0.5	-0.5	3.327499	-0.54987	-1.45	-1.3	0.801552831709448	0.029818	-0.00049277	0.022694
Trial1	1	1	noBlindfold	clockwise	practice	Guided	1	-0.5	-0.5	3.347504	-0.54987	-1.45	-1.3	0.801552831709448	-0.020895	-0.025883	0.0012542
Trial1	1	1	noBlindfold	clockwise	practice	Guided	1	-0.5	-0.5	3.367493	-0.54987	-1.45	-1.3	0.801552831709448	0.022843	0.012202	-0.010474
Trial1	1	1	noBlindfold	clockwise	practice	Guided	1	-0.5	-0.5	3.387497	-0.54987	-1.45	-1.3	0.801552831709448	0.014601	0.003737	-0.0014282
Trial1	1	1	noBlindfold	clockwise	practice	Guided	1	-0.5	-0.5	3.407501	-0.54987	-1.45	-1.3	0.801552831709448	0.017456	0.029124	-0.022701
Trial1	1	1	noBlindfold	clockwise	practice	Guided	1	-0.5	-0.5	3.427505	-0.54987	-1.45	-1.3	0.801552831709448	-0.0094879	-0.00049716	0.034091
Trial1	1	1	noBlindfold	clockwise	practice	Guided	1	-0.5	-0.5	3.447495	-0.54987	-1.45	-1.3	0.801552831709448	-0.017091	-0.0047276	-0.0074535
Trial1	1	1	noBlindfold	clockwise	practice	Guided	1	-0.5	-0.5	3.467499	-0.54987	-1.45	-1.3	0.801552831709448	0.014605	0.0037327	-0.0014252
Trial1	1	1	noBlindfold	clockwise	practice	Guided	1	-0.5	-0.5	3.487503	-0.54987	-1.45	-1.3	0.801552831709448	0.066267	0.0037317	-0.026391
Trial1	1	1	noBlindfold	clockwise	practice	Guided	1	-0.5	-0.5	3.507492	-0.54987	-1.45	-1.3	0.801552831709448	-0.0060075	0.0037292	0.0044376
Trial1	1	1	noBlindfold	clockwise	practice	Guided	1	-0.5	-0.5	3.527496	-0.54986	-1.45	-1.3	0.801552208759305	0.026957	-0.0047338	-0.015333
Trial1	1	1	noBlindfold	clockwise	practice	Guided	1	-0.5	-0.5	3.547501	-0.54986	-1.45	-1.3	0.801552208759305	0.050087	-0.0089665	-0.0041082
Trial1	1	1	noBlindfold	clockwise	practice	Guided	1	-0.5	-0.5	3.567505	-0.54986	-1.45	-1.3	0.801552208759305	0.011416	-0.0047357	0.015662
Trial1	1	1	noBlindfold	clockwise	practice	Guided	1	-0.5	-0.5	3.587494	-0.54986	-1.45	-1.3	0.801552208759305	-0.061162	-0.021662	8.8501E-05
Trial1	1	1	noBlindfold	clockwise	practice	Guided	1	-0.5	-0.5	3.607498	-0.54986	-1.45	-1.3	0.801552208759305	-0.020272	0.016422	0.0096385
Trial1	1	1	noBlindfold	clockwise	practice	Guided	1	-0.5	-0.5	3.627502	-0.54986	-1.45	-1.3	0.801552208759305	-0.016151	0.016418	-0.012307
Trial1	1	1	noBlindfold	clockwise	practice	Guided	1	-0.5	-0.5	3.647491	-0.54986	-1.45	-1.3	0.801552208759305	-0.0082265	0.012187	-0.0081177
Trial1	1	1	noBlindfold	clockwise	practice	Guided	1	-0.5	-0.5	3.667496	-0.54986	-1.45	-1.3	0.801552208759305	-0.0034732	0.0079531	-0.004264
Trial1	1	1	noBlindfold	clockwise	practice	Guided	1	-0.5	-0.5	3.6875	-0.54986	-1.45	-1.3	0.801552208759305	0.046921	0.016414	0.012988
Trial1	1	1	noBlindfold	clockwise	practice	Guided	1	-0.5	-0.5	3.707504	-0.54986	-1.45	-1.3	0.801552208759305	0.00064402	0.020646	-0.0087865
Trial1	1	1	noBlindfold	clockwise	practice	Guided	1	-0.5	-0.5	3.727493	-0.54986	-1.45	-1.3	0.801552208759305	-0.030103	-0.00051438	0.039632
Trial1	1	1	noBlindfold	clockwise	practice	Guided	1	-0.5	-0.5	3.747498	-0.54986	-1.45	-1.3	0.801552208759305	-0.0069698	-0.0089777	0.0086401
Trial1	1	1	noBlindfold	clockwise	practice	Guided	1	-0.5	-0.5	3.767502	-0.54986	-1.45	-1.3	0.801552208759305	-0.031064	-0.021675	0.044155
Trial1	1	1	noBlindfold	clockwise	practice	Guided	1	-0.5	-0.5	3.787491	-0.54986	-1.45	-1.3	0.801552208759305	-0.024406	0.012178	0.014168
Trial1	1	1	noBlindfold	clockwise	practice	Guided	1	-0.5	-0.5	3.807495	-0.54985	-1.45	-1.3	0.801551585933776	0.044373	0.016409	-0.020514
Trial1	1	1	noBlindfold	clockwise	practice	Guided	1	-0.5	-0.5	3.827499	-0.54985	-1.45	-1.3	0.801551585933776	0.03201	0.0079451	-0.0059367
Trial1	1	1	noBlindfold	clockwise	practice	Guided	1	-0.5	-0.5	3.847504	-0.54985	-1.45	-1.3	0.801551585933776	0.006651	-0.0089827	0.011822
Trial1	1	1	noBlindfold	clockwise	practice	Guided	1	-0.5	-0.5	3.867493	-0.54985	-1.45	-1.3	0.801551585933776	-0.0082449	-0.017446	-0.0081104
Trial1	1	1	noBlindfold	clockwise	practice	Guided	1	-0.5	-0.5	3.887497	-0.54985	-1.45	-1.3	0.801551585933776	0.042781	0.012177	0.017519
Trial1	1	1	noBlindfold	clockwise	practice	Guided	1	-0.5	-0.5	3.907501	-0.54985	-1.45	-1.3	0.801551585933776	-0.0034932	-0.013216	-0.0042518
Trial1	1	1	noBlindfold	clockwise	practice	Guided	1	-0.5	-0.5	3.927505	-0.54985	-1.45	-1.3	0.801551585933776	-0.025046	0.012173	-0.019663
Trial1	1	1	noBlindfold	clockwise	practice	Guided	1	-0.5	-0.5	3.947495	-0.54985	-1.45	-1.3	0.801551585933776	0.013305	0.012174	-0.018155
Trial1	1	1	noBlindfold	clockwise	practice	Guided	1	-0.5	-0.5	3.967499	-0.54985	-1.45	-1.3	0.801551585933776	0.0056965	0.003712	-0.00073028
Trial1	1	1	noBlindfold	clockwise	practice	Guided	1	-0.5	-0.5	3.987503	-0.54985	-1.45	-1.3	0.801551585933776	-0.0038129	-0.013214	-0.0084341
Trial1	1	1	noBlindfold	clockwise	practice	Guided	1	-0.5	-0.5	4.007492	-0.54985	-1.45	-1.3	0.801551585933776	0.014881	0.0079422	0.002792
Trial1	1	1	noBlindfold	clockwise	practice	Guided	1	-0.5	-0.5	4.027496	-0.54985	-1.45	-1.3	0.801551585933776	-0.020618	0.0037087	0.0054739
Trial1	1	1	noBlindfold	clockwise	practice	Guided	1	-0.5	-0.5	4.047501	-0.54985	-1.45	-1.3	0.801551585933776	-0.038685	0.0037092	0.0026278
Trial1	1	1	noBlindfold	clockwise	practice	Guided	1	-0.5	-0.5	4.067505	-0.54985	-1.45	-1.3	0.801551585933776	0.025662	-0.017451	-0.031719
Trial1	1	1	noBlindfold	clockwise	practice	Guided	1	-0.5	-0.5	4.087494	-0.54985	-1.45	-1.3	0.801551585933776	-0.029174	-0.017447	0.010333
Trial1	1	1	noBlindfold	clockwise	practice	Guided	1	-0.5	-0.5	4.107498	-0.54985	-1.45	-1.3	0.801551585933776	-0.012688	0.0079426	-0.0077599
Trial1	1	1	noBlindfold	clockwise	practice	Guided	1	-0.5	-0.5	4.127502	-0.54985	-1.45	-1.3	0.801551585933776	-0.013004	0.016404	-0.011948
Trial1	1	1	noBlindfold	clockwise	practice	Guided	1	-0.5	-0.5	4.147491	-0.54985	-1.45	-1.3	0.801551585933776	-0.013004	0.016402	-0.011947
Trial1	1	1	noBlindfold	clockwise	practice	Guided	1	-0.5	-0.5	4.167496	-0.54985	-1.45	-1.3	0.801551585933776	-0.034244	0.012168	0.0022936
Trial1	1	1	noBlindfold	clockwise	practice	Guided	1	-0.5	-0.5	4.1875	-0.54985	-1.45	-1.3	0.801551585933776	0.0044242	-0.00052836	-0.017477
Trial1	1	1	noBlindfold	clockwise	practice	Guided	1	-0.5	-0.5	4.207504	-0.54985	-1.45	-1.3	0.801551585933776	-0.025374	0.012163	0.0016236
Trial1	1	1	noBlindfold	clockwise	practice	Guided	1	-0.5	-0.5	4.227493	-0.54985	-1.45	-1.3	0.801551585933776	0.015828	-0.017461	0.015358
Trial1	1	1	noBlindfold	clockwise	practice	Guided	1	-0.5	-0.5	4.247498	-0.54984	-1.45	-1.3	0.801550963232859	0.014561	0.020623	-0.0013954
Trial1	1	1	noBlindfold	clockwise	practice	Guided	1	-0.5	-0.5	4.267502	-0.54984	-1.45	-1.3	0.801550963232859	0.021533	-0.0047694	-0.027194
Trial1	1	1	noBlindfold	clockwise	practice	Guided	1	-0.5	-0.5	4.287491	-0.54984	-1.45	-1.3	0.801550963232859	0.012339	0.0036939	-0.03071
Trial1	1	1	noBlindfold	clockwise	practice	Guided	1	-0.5	-0.5	4.307495	-0.54984	-1.45	-1.3	0.801550963232859	0.0044073	0.0036937	-0.017472
Trial1	1	1	noBlindfold	clockwise	practice	Guided	1	-0.5	-0.5	4.327499	-0.54984	-1.45	-1.3	0.801550963232859	0.039277	0.02062	-0.02853
Trial1	1	1	noBlindfold	clockwise	practice	Guided	1	-0.5	-0.5	4.347504	-0.54984	-1.45	-1.3	0.801550963232859	-0.00066529	-0.013237	0.033457
Trial1	1	1	noBlindfold	clockwise	practice	Guided	1	-0.5	-0.5	4.367493	-0.54984	-1.45	-1.3	0.801550963232859	0.010747	0.024848	-0.013284
Trial1	1	1	noBlindfold	clockwise	practice	Guided	1	-0.5	-0.5	4.387497	-0.54984	-1.45	-1.29999	0.801540969029179	-0.033626	0.0079203	0.010675
Trial1	1	1	noBlindfold	clockwise	practice	Guided	1	-0.5	-0.5	4.407501	-0.5499	-1.45	-1.29992	0.801474863331575	-0.501081	-0.038631	0.14286
Trial1	1	1	noBlindfold	clockwise	practice	Guided	1	-0.5	-0.5	4.427505	-0.55035	-1.45	-1.29978	0.801363331969441	-1.230426	0.130632	0.545071
Trial1	1	1	noBlindfold	clockwise	practice	Guided	1	-0.5	-0.5	4.447495	-0.55182	-1.44994	-1.29972	0.801397077792126	-1.388848	0.308307	0.559526
Trial1	1	1	noBlindfold	clockwise	practice	Guided	1	-0.5	-0.5	4.467499	-0.55442	-1.44986	-1.29975	0.801599489566528	-1.164862	0.413999	0.509292
Trial1	1	1	noBlindfold	clockwise	practice	Guided	1	-0.5	-0.5	4.487503	-0.55777	-1.44981	-1.2999	0.80198334251039	-0.841218	0.341955	0.303835
Trial1	1	1	noBlindfold	clockwise	practice	Guided	1	-0.5	-0.5	4.507492	-0.56598	-1.44983	-1.29995	0.802666413253811	-0.269166	0.32907	0.0791023
Trial1	1	1	noBlindfold	clockwise	practice	Guided	1	-0.5	-0.5	4.527496	-0.57022	-1.44985	-1.30004	0.80311572000591	-0.051349	0.104722	-0.02224
Trial1	1	1	noBlindfold	clockwise	practice	Guided	1	-0.5	-0.5	4.547501	-0.57453	-1.44995	-1.30011	0.80357382769428	-0.029431	-0.153406	-0.208848
Trial1	1	1	noBlindfold	clockwise	practice	Guided	1	-0.5	-0.5	4.567505	-0.57834	-1.45009	-1.30015	0.803975892712361	-0.08023	-0.369169	-0.306054
Trial1	1	1	noBlindfold	clockwise	practice	Guided	1	-0.5	-0.5	4.587494	-0.5825	-1.45019	-1.30015	0.804391899675056	-0.242378	-0.538343	-0.314075
Trial1	1	1	noBlindfold	clockwise	practice	Guided	1	-0.5	-0.5	4.607498	-0.59033	-1.4503	-1.30015	0.805232631701946	-0.316921	-0.50872	-0.29497
Trial1	1	1	noBlindfold	clockwise	practice	Guided	1	-0.5	-0.5	4.627502	-0.59429	-1.45028	-1.30015	0.805686470607402	-0.206459	-0.466308	-0.307958
Trial1	1	1	noBlindfold	clockwise	practice	Guided	1	-0.5	-0.5	4.647491	-0.59847	-1.45023	-1.30016	0.806196168878895	-0.065691	-0.368857	-0.331978
Trial1	1	1	noBlindfold	clockwise	practice	Guided	1	-0.5	-0.5	4.667496	-0.60229	-1.45019	-1.30018	0.806691517655039	-0.037855	-0.31375	-0.317309
Trial1	1	1	noBlindfold	clockwise	practice	Guided	1	-0.5	-0.5	4.6875	-0.60596	-1.45016	-1.30027	0.807254318714888	0.059358	-0.360208	-0.434863
Trial1	1	1	noBlindfold	clockwise	practice	Guided	1	-0.5	-0.5	4.707504	-0.61256	-1.45023	-1.3003	0.808176980589681	0.11133	-0.537755	-0.60785
Trial1	1	1	noBlindfold	clockwise	practice	Guided	1	-0.5	-0.5	4.727493	-0.61536	-1.45026	-1.3003	0.808571715277077	0.10024	-0.571609	-0.577467
Trial1	1	1	noBlindfold	clockwise	practice	Guided	1	-0.5	-0.5	4.747498	-0.61785	-1.45029	-1.3003	0.808930718906634	0.241151	-0.618159	-0.597911
Trial1	1	1	noBlindfold	clockwise	practice	Guided	1	-0.5	-0.5	4.767502	-0.6198	-1.45031	-1.3003	0.809217110321179	0.195869	-0.673172	-0.60256
Trial1	1	1	noBlindfold	clockwise	practice	Guided	1	-0.5	-0.5	4.787491	-0.62133	-1.45033	-1.30027	0.809415212042654	0.170855	-0.681636	-0.579401
Trial1	1	1	noBlindfold	clockwise	practice	Guided	1	-0.5	-0.5	4.807495	-0.62307	-1.45035	-1.30024	0.809648285760045	0.090545	-0.635086	-0.471343
Trial1	1	1	noBlindfold	clockwise	practice	Guided	1	-0.5	-0.5	4.827499	-0.62344	-1.45034	-1.30021	0.809674924249867	0.043746	-0.601232	-0.394781
Trial1	1	1	noBlindfold	clockwise	practice	Guided	1	-0.5	-0.5	4.847504	-0.62357	-1.45031	-1.3002	0.809684857133462	0.026225	-0.601232	-0.334954
Trial1	1	1	noBlindfold	clockwise	practice	Guided	1	-0.5	-0.5	4.867493	-0.62357	-1.45031	-1.3002	0.809684857133462	0.015777	-0.630854	-0.300252
Trial1	1	1	noBlindfold	clockwise	practice	Guided	1	-0.5	-0.5	4.887497	-0.62357	-1.45032	-1.30022	0.809704649696195	0.215395	-0.719722	-0.385348
Trial1	1	1	noBlindfold	clockwise	practice	Guided	1	-0.5	-0.5	4.907501	-0.62338	-1.45041	-1.30026	0.809715141107207	0.575845	-1.007485	-0.537612
Trial1	1	1	noBlindfold	clockwise	practice	Guided	1	-0.5	-0.5	4.927505	-0.62301	-1.45049	-1.30029	0.809688415397977	0.701694	-1.075193	-0.632304
Trial1	1	1	noBlindfold	clockwise	practice	Guided	1	-0.5	-0.5	4.947495	-0.62235	-1.45053	-1.3003	0.809598552211194	0.690569	-1.109048	-0.606407
Trial1	1	1	noBlindfold	clockwise	practice	Guided	1	-0.5	-0.5	4.967499	-0.62142	-1.45054	-1.30029	0.80944839093622	0.551787	-0.986326	-0.611288
Trial1	1	1	noBlindfold	clockwise	practice	Guided	1	-0.5	-0.5	4.987503	-0.62039	-1.45051	-1.30017	0.809175933966722	0.293114	-0.872067	-0.449956
Trial1	1	1	noBlindfold	clockwise	practice	Guided	1	-0.5	-0.5	5.007492	-0.61839	-1.45041	-1.30016	0.80887087910929	0.325591	-0.829749	-0.330205
Trial1	1	1	noBlindfold	clockwise	practice	Guided	1	-0.5	-0.5	5.027496	-0.61739	-1.45041	-1.30021	0.808774667830118	0.484453	-0.956703	-0.452456
Trial1	1	1	noBlindfold	clockwise	practice	Guided	1	-0.5	-0.5	5.047501	-0.61622	-1.45047	-1.30026	0.808655100653406	0.665455	-1.109048	-0.535688
Trial1	1	1	noBlindfold	clockwise	practice	Guided	1	-0.5	-0.5	5.067505	-0.61475	-1.45054	-1.30029	0.808474763839262	0.728194	-1.134439	-0.58715
Trial1	1	1	noBlindfold	clockwise	practice	Guided	1	-0.5	-0.5	5.087494	-0.61303	-1.45057	-1.30029	0.808232429150297	0.728328	-1.070962	-0.581684
Trial1	1	1	noBlindfold	clockwise	practice	Guided	1	-0.5	-0.5	5.107498	-0.60878	-1.45051	-1.30024	0.807599662884529	0.55386	-0.897458	-0.491386
Trial1	1	1	noBlindfold	clockwise	practice	Guided	1	-0.5	-0.5	5.127502	-0.60637	-1.45046	-1.30018	0.807219021955569	0.434209	-0.800126	-0.323672
Trial1	1	1	noBlindfold	clockwise	practice	Guided	1	-0.5	-0.5	5.147491	-0.60375	-1.45041	-1.30014	0.806838346447441	0.397072	-0.795895	-0.28011
Trial1	1	1	noBlindfold	clockwise	practice	Guided	1	-0.5	-0.5	5.167496	-0.60111	-1.45039	-1.30013	0.80649318702069	0.489908	-0.833981	-0.236995
Trial1	1	1	noBlindfold	clockwise	practice	Guided	1	-0.5	-0.5	5.1875	-0.59832	-1.45041	-1.30015	0.806168037849557	0.505595	-0.888994	-0.284253
Trial1	1	1	noBlindfold	clockwise	practice	Guided	1	-0.5	-0.5	5.207504	-0.59215	-1.45046	-1.30015	0.805438830640454	0.645368	-0.897458	-0.303593
Trial1	1	1	noBlindfold	clockwise	practice	Guided	1	-0.5	-0.5	5.227493	-0.58868	-1.45046	-1.30015	0.805049202450961	0.648219	-0.867835	-0.269748
Trial1	1	1	noBlindfold	clockwise	practice	Guided	1	-0.5	-0.5	5.247498	-0.58514	-1.45045	-1.30016	0.804676788122234	0.759308	-0.897458	-0.333063
Trial1	1	1	noBlindfold	clockwise	practice	Guided	1	-0.5	-0.5	5.267502	-0.58101	-1.45044	-1.30016	0.804250292496622	0.911997	-0.867835	-0.323673
Trial1	1	1	noBlindfold	clockwise	practice	Guided	1	-0.5	-0.5	5.287491	-0.57635	-1.45043	-1.30008	0.803714651336126	1.063773	-0.783199	-0.212867
Trial1	1	1	noBlindfold	clockwise	practice	Guided	1	-0.5	-0.5	5.307495	-0.56541	-1.45036	-1.30007	0.802739404266896	0.953949	-0.660477	-0.135264
Trial1	1	1	noBlindfold	clockwise	practice	Guided	1	-0.5	-0.5	5.327499	-0.55885	-1.45034	-1.30006	0.802221527414657	0.79492	-0.707027	-0.172706
Trial1	1	1	noBlindfold	clockwise	practice	Guided	1	-0.5	-0.5	5.347504	-0.55203	-1.45035	-1.30003	0.801720092856142	0.608419	-0.719722	-0.04409
Trial1	1	1	noBlindfold	clockwise	practice	Guided	1	-0.5	-0.5	5.367493	-0.54498	-1.45036	-1.29996	0.801223582143884	0.354742	-0.635086	0.085003
Trial1	1	1	noBlindfold	clockwise	practice	Guided	1	-0.5	-0.5	5.387497	-0.53785	-1.45033	-1.29984	0.800735160970263	0.193572	-0.575841	0.25144
Trial1	1	1	noBlindfold	clockwise	practice	Guided	1	-0.5	-0.5	5.407501	-0.52373	-1.45028	-1.29982	0.800171893053146	0.17803	-0.609695	0.363787
Trial1	1	1	noBlindfold	clockwise	practice	Guided	1	-0.5	-0.5	5.427505	-0.51699	-1.45029	-1.29981	0.799990367918527	0.178243	-0.618159	0.372232
Trial1	1	1	noBlindfold	clockwise	practice	Guided	1	-0.5	-0.5	5.447495	-0.5102	-1.45031	-1.29979	0.799855064486	0.100293	-0.626623	0.411411
Trial1	1	1	noBlindfold	clockwise	practice	Guided	1	-0.5	-0.5	5.467499	-0.50381	-1.45032	-1.29976	0.799769178403341	0.099826	-0.605464	0.501526
Trial1	1	1	noBlindfold	clockwise	practice	Guided	1	-0.5	-0.5	5.487503	-0.49767	-1.4503	-1.2997	0.799703416086914	0.0090619	-0.558914	0.522873
Trial1	1	1	noBlindfold	clockwise	practice	Guided	1	-0.5	-0.5	5.507492	-0.48601	-1.45028	-1.29967	0.799792346923267	0.059112	-0.529287	0.683651
Trial1	1	1	noBlindfold	clockwise	practice	Guided	1	-0.5	-0.5	5.527496	-0.4805	-1.45027	-1.29962	0.799857646669177	0.050272	-0.474237	0.760011
Trial1	1	1	noBlindfold	clockwise	practice	Guided	1	-0.5	-0.5	5.547501	-0.47557	-1.45024	-1.29959	0.799963111554265	-0.021081	-0.372557	0.83623
Trial1	1	1	noBlindfold	clockwise	practice	Guided	1	-0.5	-0.5	5.567505	-0.47061	-1.4502	-1.29957	0.800110049395551	0.00057342	-0.368221	0.834778
Trial1	1	1	noBlindfold	clockwise	practice	Guided	1	-0.5	-0.5	5.587494	-0.46606	-1.45019	-1.29957	0.800290098253938	-0.046886	-0.452745	0.891827
Trial1	1	1	noBlindfold	clockwise	practice	Guided	1	-0.5	-0.5	5.607498	-0.45789	-1.45022	-1.29958	0.800688193746999	-0.169003	-0.456726	0.853781
Trial1	1	1	noBlindfold	clockwise	practice	Guided	1	-0.5	-0.5	5.627502	-0.45437	-1.45023	-1.29959	0.80089090987902	-0.148955	-0.397355	0.822971
Trial1	1	1	noBlindfold	clockwise	practice	Guided	1	-0.5	-0.5	5.647491	-0.45142	-1.45021	-1.29959	0.801064400049125	-0.09936	-0.354935	0.83664
Trial1	1	1	noBlindfold	clockwise	practice	Guided	1	-0.5	-0.5	5.667496	-0.44851	-1.45018	-1.29959	0.801246137312698	-0.012912	-0.350603	0.79758
Trial1	1	1	noBlindfold	clockwise	practice	Guided	1	-0.5	-0.5	5.6875	-0.44607	-1.45018	-1.29962	0.801436492729221	-0.040926	-0.435131	0.85398
Trial1	1	1	noBlindfold	clockwise	practice	Guided	1	-0.5	-0.5	5.707504	-0.44163	-1.45025	-1.29966	0.801787571848421	0.057392	-0.502716	0.64598
Trial1	1	1	noBlindfold	clockwise	practice	Guided	1	-0.5	-0.5	5.727493	-0.43971	-1.45026	-1.29969	0.801959471741283	0.032743	-0.489931	0.609607
Trial1	1	1	noBlindfold	clockwise	practice	Guided	1	-0.5	-0.5	5.747498	-0.43805	-1.45025	-1.29972	0.802115807238064	0.079184	-0.464464	0.578929
Trial1	1	1	noBlindfold	clockwise	practice	Guided	1	-0.5	-0.5	5.767502	-0.43657	-1.45025	-1.29973	0.802241450388008	0.105461	-0.515144	0.563162
Trial1	1	1	noBlindfold	clockwise	practice	Guided	1	-0.5	-0.5	5.787491	-0.43524	-1.45025	-1.29971	0.802327861996	0.094791	-0.498185	0.610361
Trial1	1	1	noBlindfold	clockwise	practice	Guided	1	-0.5	-0.5	5.807495	-0.43302	-1.45027	-1.29972	0.80251996045521	0.0069449	-0.54895	0.569301
Trial1	1	1	noBlindfold	clockwise	practice	Guided	1	-0.5	-0.5	5.827499	-0.43219	-1.45028	-1.29973	0.802599637511916	-0.039769	-0.540486	0.52556
Trial1	1	1	noBlindfold	clockwise	practice	Guided	1	-0.5	-0.5	5.847504	-0.43161	-1.45027	-1.29972	0.802638869970489	-0.017346	-0.468521	0.528429
Trial1	1	1	noBlindfold	clockwise	practice	Guided	1	-0.5	-0.5	5.867493	-0.43124	-1.45024	-1.2997	0.802650645876811	-0.034103	-0.421851	0.621983
Trial1	1	1	noBlindfold	clockwise	practice	Guided	1	-0.5	-0.5	5.887497	-0.43105	-1.45022	-1.2997	0.802666946449093	0.069051	-0.417502	0.632693
Trial1	1	1	noBlindfold	clockwise	practice	Guided	1	-0.5	-0.5	5.907501	-0.43098	-1.45022	-1.2997	0.802672963044232	0.072423	-0.506153	0.539931
Trial1	1	1	noBlindfold	clockwise	practice	Guided	1	-0.5	-0.5	5.927505	-0.43098	-1.45022	-1.29971	0.802682939536703	0.084239	-0.493425	0.512665
Trial1	1	1	noBlindfold	clockwise	practice	Guided	1	-0.5	-0.5	5.947495	-0.43098	-1.45022	-1.29971	0.802682939536703	0.070651	-0.497616	0.510581
Trial1	1	1	noBlindfold	clockwise	practice	Guided	1	-0.5	-0.5	5.967499	-0.43097	-1.45022	-1.29971	0.802683798069784	0.084715	-0.459412	0.552771
Trial1	1	1	noBlindfold	clockwise	practice	Guided	1	-0.5	-0.5	5.987503	-0.43097	-1.45022	-1.29971	0.802683798069784	0.141488	-0.455054	0.586313
Trial1	1	1	noBlindfold	clockwise	practice	Guided	1	-0.5	-0.5	6.007492	-0.43096	-1.45023	-1.29973	0.802704493466887	0.180385	-0.560682	0.482978
Trial1	1	1	noBlindfold	clockwise	practice	Guided	1	-0.5	-0.5	6.027496	-0.43094	-1.45024	-1.29974	0.802716187560151	0.213374	-0.581841	0.438812
Trial1	1	1	noBlindfold	clockwise	practice	Guided	1	-0.5	-0.5	6.047501	-0.43088	-1.45027	-1.29976	0.802741425187151	0.204674	-0.594536	0.443416
Trial1	1	1	noBlindfold	clockwise	practice	Guided	1	-0.5	-0.5	6.067505	-0.43079	-1.45028	-1.29976	0.802749179897942	0.250523	-0.590305	0.465817
Trial1	1	1	noBlindfold	clockwise	practice	Guided	1	-0.5	-0.5	6.087494	-0.4307	-1.45028	-1.29977	0.80276680205868	0.246502	-0.535291	0.463353
Trial1	1	1	noBlindfold	clockwise	practice	Guided	1	-0.5	-0.5	6.107498	-0.43054	-1.45028	-1.29979	0.802800582919581	0.30039	-0.522592	0.407798
Trial1	1	1	noBlindfold	clockwise	practice	Guided	1	-0.5	-0.5	6.127502	-0.43039	-1.45027	-1.29981	0.802833407695371	0.385659	-0.560649	0.344268
Trial1	1	1	noBlindfold	clockwise	practice	Guided	1	-0.5	-0.5	6.147491	-0.43004	-1.45027	-1.29984	0.80289387540522	0.487935	-0.611431	0.341812
Trial1	1	1	noBlindfold	clockwise	practice	Guided	1	-0.5	-0.5	6.167496	-0.42949	-1.4503	-1.29987	0.802971795209999	0.550244	-0.696067	0.266557
Trial1	1	1	noBlindfold	clockwise	practice	Guided	1	-0.5	-0.5	6.1875	-0.42866	-1.45033	-1.29992	0.803094854989307	0.599312	-0.696067	0.19214
Trial1	1	1	noBlindfold	clockwise	practice	Guided	1	-0.5	-0.5	6.207504	-0.42605	-1.45035	-1.29994	0.803350969256598	0.64837	-0.696067	0.117846
Trial1	1	1	noBlindfold	clockwise	practice	Guided	1	-0.5	-0.5	6.227493	-0.42428	-1.45036	-1.29994	0.803515833150828	0.609337	-0.755312	0.137064
Trial1	1	1	noBlindfold	clockwise	practice	Guided	1	-0.5	-0.5	6.247498	-0.42221	-1.45038	-1.29992	0.803693495385753	0.532494	-0.806094	0.196332
Trial1	1	1	noBlindfold	clockwise	practice	Guided	1	-0.5	-0.5	6.267502	-0.41977	-1.45039	-1.2999	0.803913403103292	0.374663	-0.746848	0.167696
Trial1	1	1	noBlindfold	clockwise	practice	Guided	1	-0.5	-0.5	6.287491	-0.41744	-1.45038	-1.29988	0.804129475202777	0.31256	-0.696067	0.17553
Trial1	1	1	noBlindfold	clockwise	practice	Guided	1	-0.5	-0.5	6.307495	-0.41251	-1.45036	-1.29983	0.80460081001161	0.273406	-0.666444	0.372531
Trial1	1	1	noBlindfold	clockwise	practice	Guided	1	-0.5	-0.5	6.327499	-0.41009	-1.45035	-1.29979	0.804827861435938	0.224642	-0.615663	0.453929
Trial1	1	1	noBlindfold	clockwise	practice	Guided	1	-0.5	-0.5	6.347504	-0.4077	-1.45031	-1.29977	0.805078467387484	0.213691	-0.58604	0.488174
Trial1	1	1	noBlindfold	clockwise	practice	Guided	1	-0.5	-0.5	6.367493	-0.40529	-1.45029	-1.29977	0.805358325044173	0.183541	-0.602967	0.430896
Trial1	1	1	noBlindfold	clockwise	practice	Guided	1	-0.5	-0.5	6.387497	-0.40303	-1.4503	-1.29974	0.805597407955713	0.148294	-0.628358	0.441191
Trial1	1	1	noBlindfold	clockwise	practice	Guided	1	-0.5	-0.5	6.407501	-0.39884	-1.4503	-1.29973	0.806102552852016	0.041745	-0.58604	0.535372
Trial1	1	1	noBlindfold	clockwise	practice	Guided	1	-0.5	-0.5	6.427505	-0.39702	-1.45029	-1.29972	0.806323043196248	0.074076	-0.598735	0.560303
Trial1	1	1	noBlindfold	clockwise	practice	Guided	1	-0.5	-0.5	6.447495	-0.3954	-1.4503	-1.29972	0.806531542176278	0.030658	-0.619894	0.58225
Trial1	1	1	noBlindfold	clockwise	practice	Guided	1	-0.5	-0.5	6.467499	-0.39392	-1.4503	-1.2997	0.806705086492689	-0.0040957	-0.573345	0.601441
Trial1	1	1	noBlindfold	clockwise	practice	Guided	1	-0.5	-0.5	6.487503	-0.3928	-1.45029	-1.29967	0.806823349818048	-0.036766	-0.514099	0.6574
Trial1	1	1	noBlindfold	clockwise	practice	Guided	1	-0.5	-0.5	6.507492	-0.39119	-1.45028	-1.29967	0.807038840316441	-0.058202	-0.645285	0.675362
Trial1	1	1	noBlindfold	clockwise	practice	Guided	1	-0.5	-0.5	6.527496	-0.39079	-1.45031	-1.29967	0.807092873063495	0.057538	-0.624126	0.673337
Trial1	1	1	noBlindfold	clockwise	practice	Guided	1	-0.5	-0.5	6.547501	-0.39064	-1.45032	-1.29967	0.807113178966617	-0.028926	-0.666444	0.640132
Trial1	1	1	noBlindfold	clockwise	practice	Guided	1	-0.5	-0.5	6.567505	-0.39064	-1.45032	-1.29967	0.807113178966617	0.045715	-0.696067	0.587548
Trial1	1	1	noBlindfold	clockwise	practice	Guided	1	-0.5	-0.5	6.587494	-0.39064	-1.45032	-1.29967	0.807113178966617	0.090073	-0.687603	0.56119
Trial1	1	1	noBlindfold	clockwise	practice	Guided	1	-0.5	-0.5	6.607498	-0.39063	-1.45032	-1.29968	0.80712445703943	0.092086	-0.653749	0.570534
Trial1	1	1	noBlindfold	clockwise	practice	Guided	1	-0.5	-0.5	6.627502	-0.39063	-1.45033	-1.29969	0.807134378261255	0.2544	-0.712994	0.523949
Trial1	1	1	noBlindfold	clockwise	practice	Guided	1	-0.5	-0.5	6.647491	-0.3906	-1.45034	-1.29971	0.807158287763779	0.296957	-0.759544	0.488002
Trial1	1	1	noBlindfold	clockwise	practice	Guided	1	-0.5	-0.5	6.667496	-0.39052	-1.45036	-1.29974	0.807198782278478	0.353059	-0.789166	0.455449
Trial1	1	1	noBlindfold	clockwise	practice	Guided	1	-0.5	-0.5	6.6875	-0.38968	-1.4504	-1.29978	0.807352815740734	0.392478	-0.776471	0.439444
Trial1	1	1	noBlindfold	clockwise	practice	Guided	1	-0.5	-0.5	6.707504	-0.38968	-1.4504	-1.29978	0.807352815740734	0.40954	-0.831484	0.439444
Trial1	1	1	noBlindfold	clockwise	practice	Guided	1	-0.5	-0.5	6.727493	-0.38918	-1.45041	-1.29978	0.807421288832273	0.400055	-0.861107	0.427244
Trial1	1	1	noBlindfold	clockwise	practice	Guided	1	-0.5	-0.5	6.747498	-0.38854	-1.45042	-1.29978	0.80750937947496	0.416782	-0.852643	0.409429
Trial1	1	1	noBlindfold	clockwise	practice	Guided	1	-0.5	-0.5	6.767502	-0.38786	-1.45043	-1.2998	0.807623235307083	0.442621	-0.865339	0.395354
Trial1	1	1	noBlindfold	clockwise	practice	Guided	1	-0.5	-0.5	6.787491	-0.38701	-1.45045	-1.29985	0.80779127255885	0.535308	-0.975366	0.305979
Trial1	1	1	noBlindfold	clockwise	practice	Guided	1	-0.5	-0.5	6.807495	-0.38471	-1.45051	-1.29986	0.808126109187725	0.584961	-1.038843	0.227894
Trial1	1	1	noBlindfold	clockwise	practice	Guided	1	-0.5	-0.5	6.827499	-0.38323	-1.45052	-1.29986	0.808338575910426	0.693993	-1.017684	0.268445
Trial1	1	1	noBlindfold	clockwise	practice	Guided	1	-0.5	-0.5	6.847504	-0.38139	-1.45052	-1.29986	0.808606425529279	0.773917	-1.060002	0.264314
Trial1	1	1	noBlindfold	clockwise	practice	Guided	1	-0.5	-0.5	6.867493	-0.37925	-1.45053	-1.29988	0.808942900672197	0.732742	-1.076929	0.245587
Trial1	1	1	noBlindfold	clockwise	practice	Guided	1	-0.5	-0.5	6.887497	-0.37676	-1.45054	-1.29987	0.80930843053474	0.752391	-1.140406	0.26999
Trial1	1	1	noBlindfold	clockwise	practice	Guided	1	-0.5	-0.5	6.907501	-0.37069	-1.45058	-1.29985	0.810235200988041	0.77164	-1.195419	0.315672
Trial1	1	1	noBlindfold	clockwise	practice	Guided	1	-0.5	-0.5	6.927505	-0.36724	-1.45059	-1.29983	0.810773198373127	0.808943	-1.250433	0.337137
Trial1	1	1	noBlindfold	clockwise	practice	Guided	1	-0.5	-0.5	6.947495	-0.36337	-1.45062	-1.29982	0.811406003812031	0.880076	-1.301214	0.352844
Trial1	1	1	noBlindfold	clockwise	practice	Guided	1	-0.5	-0.5	6.967499	-0.35926	-1.45066	-1.29981	0.812098317985911	0.845566	-1.402777	0.380148
Trial1	1	1	noBlindfold	clockwise	practice	Guided	1	-0.5	-0.5	6.987503	-0.35481	-1.4507	-1.29981	0.812881334952796	0.809754	-1.466254	0.382316
Trial1	1	1	noBlindfold	clockwise	practice	Guided	1	-0.5	-0.5	7.007492	-0.34503	-1.45075	-1.29981	0.814684985953904	0.884603	-1.533963	0.375365
Trial1	1	1	noBlindfold	clockwise	practice	Guided	1	-0.5	-0.5	7.027496	-0.33957	-1.45077	-1.2998	0.815731383796352	0.893413	-1.622831	0.379661
Trial1	1	1	noBlindfold	clockwise	practice	Guided	1	-0.5	-0.5	7.047501	-0.33397	-1.45081	-1.29979	0.816841503100595	0.881899	-1.694772	0.426979
Trial1	1	1	noBlindfold	clockwise	practice	Guided	1	-0.5	-0.5	7.067505	-0.32794	-1.45083	-1.29976	0.818059209790045	0.874945	-1.639758	0.478374
Trial1	1	1	noBlindfold	clockwise	practice	Guided	1	-0.5	-0.5	7.087494	-0.32185	-1.45083	-1.29972	0.819322517575328	0.7482	-1.605904	0.557558
Trial1	1	1	noBlindfold	clockwise	practice	Guided	1	-0.5	-0.5	7.107498	-0.30894	-1.45078	-1.2997	0.822206817598866	0.736945	-1.512804	0.616823
Trial1	1	1	noBlindfold	clockwise	practice	Guided	1	-0.5	-0.5	7.127502	-0.30238	-1.45077	-1.29969	0.823746183785788	0.651401	-1.55089	0.608405
Trial1	1	1	noBlindfold	clockwise	practice	Guided	1	-0.5	-0.5	7.147491	-0.29558	-1.45076	-1.29967	0.825384525567143	0.550279	-1.538195	0.655144
Trial1	1	1	noBlindfold	clockwise	practice	Guided	1	-0.5	-0.5	7.167496	-0.28922	-1.45076	-1.29964	0.826953590135945	0.503544	-1.491645	0.72893
Trial1	1	1	noBlindfold	clockwise	practice	Guided	1	-0.5	-0.5	7.1875	-0.28255	-1.45074	-1.2996	0.828640252248053	0.456801	-1.457791	0.806831
Trial1	1	1	noBlindfold	clockwise	practice	Guided	1	-0.5	-0.5	7.207504	-0.26954	-1.45073	-1.29962	0.832168138990525	0.471033	-1.483182	0.764676
Trial1	1	1	noBlindfold	clockwise	practice	Guided	1	-0.5	-0.5	7.227493	-0.26359	-1.45073	-1.29962	0.833835537637305	0.367868	-1.364691	0.756541
Trial1	1	1	noBlindfold	clockwise	practice	Guided	1	-0.5	-0.5	7.247498	-0.25763	-1.45069	-1.29961	0.835535399322506	0.212719	-1.246201	0.795955
Trial1	1	1	noBlindfold	clockwise	practice	Guided	1	-0.5	-0.5	7.267502	-0.25175	-1.45063	-1.29959	0.837240838054462	0.240021	-1.161565	0.832976
Trial1	1	1	noBlindfold	clockwise	practice	Guided	1	-0.5	-0.5	7.287491	-0.24627	-1.45058	-1.29954	0.838834311389687	0.277061	-1.081161	0.89491
Trial1	1	1	noBlindfold	clockwise	practice	Guided	1	-0.5	-0.5	7.307495	-0.23585	-1.45053	-1.29954	0.842044723610761	0.195914	-1.093856	0.906308
Trial1	1	1	noBlindfold	clockwise	practice	Guided	1	-0.5	-0.5	7.327499	-0.23093	-1.45055	-1.29955	0.843610553964991	0.176215	-1.131942	0.869237
Trial1	1	1	noBlindfold	clockwise	practice	Guided	1	-0.5	-0.5	7.347504	-0.22643	-1.45056	-1.29957	0.845075655863352	0.197631	-1.191187	0.860251
Trial1	1	1	noBlindfold	clockwise	practice	Guided	1	-0.5	-0.5	7.367493	-0.22217	-1.45058	-1.29959	0.846483116267149	0.33251	-1.178492	0.776369
Trial1	1	1	noBlindfold	clockwise	practice	Guided	1	-0.5	-0.5	7.387497	-0.2181	-1.45058	-1.29961	0.847846557848318	0.314962	-1.10232	0.803755
Trial1	1	1	noBlindfold	clockwise	practice	Guided	1	-0.5	-0.5	7.407501	-0.21033	-1.45056	-1.29963	0.850480289638669	0.365589	-1.208115	0.742301
Trial1	1	1	noBlindfold	clockwise	practice	Guided	1	-0.5	-0.5	7.427505	-0.20646	-1.45059	-1.29964	0.851815570531232	0.395883	-1.26736	0.729006
Trial1	1	1	noBlindfold	clockwise	practice	Guided	1	-0.5	-0.5	7.447495	-0.20265	-1.45062	-1.29965	0.853145511854542	0.408592	-1.258896	0.724652
Trial1	1	1	noBlindfold	clockwise	practice	Guided	1	-0.5	-0.5	7.467499	-0.19898	-1.45063	-1.29964	0.854422074427218	0.394657	-1.246201	0.721031
Trial1	1	1	noBlindfold	clockwise	practice	Guided	1	-0.5	-0.5	7.487503	-0.19539	-1.45062	-1.29965	0.855702922081555	0.389525	-1.263128	0.733572
Trial1	1	1	noBlindfold	clockwise	practice	Guided	1	-0.5	-0.5	7.507492	-0.18822	-1.45065	-1.29966	0.858290758485804	0.454446	-1.364691	0.678005
Trial1	1	1	noBlindfold	clockwise	practice	Guided	1	-0.5	-0.5	7.527496	-0.18474	-1.45068	-1.29968	0.859579528820015	0.488958	-1.419705	0.652118
Trial1	1	1	noBlindfold	clockwise	practice	Guided	1	-0.5	-0.5	7.547501	-0.18127	-1.4507	-1.29968	0.86085823718013	0.5013	-1.407009	0.626832
Trial1	1	1	noBlindfold	clockwise	practice	Guided	1	-0.5	-0.5	7.567505	-0.17767	-1.45071	-1.29968	0.862197617117957	0.51918	-1.453559	0.643436
Trial1	1	1	noBlindfold	clockwise	practice	Guided	1	-0.5	-0.5	7.587494	-0.17414	-1.45073	-1.2997	0.863542043139006	0.634232	-1.529731	0.641637
Trial1	1	1	noBlindfold	clockwise	practice	Guided	1	-0.5	-0.5	7.607498	-0.16673	-1.45077	-1.29971	0.866374649013003	0.672362	-1.576281	0.573445
Trial1	1	1	noBlindfold	clockwise	practice	Guided	1	-0.5	-0.5	7.627502	-0.16294	-1.45079	-1.29971	0.867839603364617	0.676804	-1.576281	0.586283
Trial1	1	1	noBlindfold	clockwise	practice	Guided	1	-0.5	-0.5	7.647491	-0.15903	-1.45079	-1.29971	0.869365681414366	0.756484	-1.533963	0.580673
Trial1	1	1	noBlindfold	clockwise	practice	Guided	1	-0.5	-0.5	7.667496	-0.15496	-1.45077	-1.29969	0.870951615516544	0.6945	-1.500109	0.611833
Trial1	1	1	noBlindfold	clockwise	practice	Guided	1	-0.5	-0.5	7.6875	-0.15063	-1.45076	-1.29968	0.872666885217734	0.655067	-1.512804	0.659266
Trial1	1	1	noBlindfold	clockwise	practice	Guided	1	-0.5	-0.5	7.707504	-0.14179	-1.45077	-1.29968	0.876243399966538	0.555539	-1.584745	0.619999
Trial1	1	1	noBlindfold	clockwise	practice	Guided	1	-0.5	-0.5	7.727493	-0.13744	-1.45078	-1.29969	0.878039785917452	0.505753	-1.546659	0.600267
Trial1	1	1	noBlindfold	clockwise	practice	Guided	1	-0.5	-0.5	7.747498	-0.13313	-1.45078	-1.29969	0.879828225712105	0.537064	-1.580513	0.629391
Trial1	1	1	noBlindfold	clockwise	practice	Guided	1	-0.5	-0.5	7.767502	-0.1287	-1.45078	-1.29968	0.881675553414035	0.550416	-1.529731	0.650462
Trial1	1	1	noBlindfold	clockwise	practice	Guided	1	-0.5	-0.5	7.787491	-0.1244	-1.45077	-1.29966	0.883477003766778	0.572053	-1.512804	0.63781
Trial1	1	1	noBlindfold	clockwise	practice	Guided	1	-0.5	-0.5	7.807495	-0.11566	-1.45076	-1.29966	0.887227982065531	0.49207	-1.5255	0.698568
Trial1	1	1	noBlindfold	clockwise	practice	Guided	1	-0.5	-0.5	7.827499	-0.11157	-1.45077	-1.29966	0.889007378230431	0.491871	-1.538195	0.719851
Trial1	1	1	noBlindfold	clockwise	practice	Guided	1	-0.5	-0.5	7.847504	-0.10734	-1.45077	-1.29964	0.890845614691159	0.393311	-1.47895	0.704803
Trial1	1	1	noBlindfold	clockwise	practice	Guided	1	-0.5	-0.5	7.867493	-0.10323	-1.45073	-1.29962	0.892646872335986	0.416095	-1.381618	0.784492
Trial1	1	1	noBlindfold	clockwise	practice	Guided	1	-0.5	-0.5	7.887497	-0.099328	-1.4507	-1.29964	0.894405994267601	0.52198	-1.440864	0.758048
Trial1	1	1	noBlindfold	clockwise	practice	Guided	1	-0.5	-0.5	7.907501	-0.091639	-1.45076	-1.29965	0.897885817827795	0.528728	-1.618599	0.666087
Trial1	1	1	noBlindfold	clockwise	practice	Guided	1	-0.5	-0.5	7.927505	-0.08787499	-1.4508	-1.29966	0.89961284727633	0.417297	-1.635526	0.688732
Trial1	1	1	noBlindfold	clockwise	practice	Guided	1	-0.5	-0.5	7.947495	-0.084154	-1.45081	-1.29966	0.901323553391409	0.291812	-1.542427	0.652616
Trial1	1	1	noBlindfold	clockwise	practice	Guided	1	-0.5	-0.5	7.967499	-0.080771	-1.45079	-1.29967	0.902898130264154	0.256032	-1.462023	0.6701
Trial1	1	1	noBlindfold	clockwise	practice	Guided	1	-0.5	-0.5	7.987503	-0.077558	-1.45075	-1.29967	0.904394448809344	0.201898	-1.491645	0.637054
Trial1	1	1	noBlindfold	clockwise	practice	Guided	1	-0.5	-0.5	8.007492	-0.072086	-1.45075	-1.29967	0.906963323850312	0.223491	-1.504341	0.628574
Trial1	1	1	noBlindfold	clockwise	practice	Guided	1	-0.5	-0.5	8.027496	-0.069772	-1.45075	-1.29968	0.908066202299834	0.22329	-1.487413	0.63705
Trial1	1	1	noBlindfold	clockwise	practice	Guided	1	-0.5	-0.5	8.047501	-0.0677	-1.45075	-1.29969	0.909058524162254	0.227179	-1.55089	0.603472
Trial1	1	1	noBlindfold	clockwise	practice	Guided	1	-0.5	-0.5	8.067505	-0.065847	-1.45077	-1.29969	0.909941171095726	0.191297	-1.546659	0.595461
Trial1	1	1	noBlindfold	clockwise	practice	Guided	1	-0.5	-0.5	8.087494	-0.06431	-1.45077	-1.29971	0.91069309718879	0.191007	-1.487413	0.582902
Trial1	1	1	noBlindfold	clockwise	practice	Guided	1	-0.5	-0.5	8.107498	-0.06218	-1.45077	-1.29972	0.911722721272866	0.248322	-1.584745	0.540686
Trial1	1	1	noBlindfold	clockwise	practice	Guided	1	-0.5	-0.5	8.127502	-0.061481	-1.45078	-1.29973	0.91206737493214	0.266081	-1.563586	0.561317
Trial1	1	1	noBlindfold	clockwise	practice	Guided	1	-0.5	-0.5	8.147491	-0.060969	-1.45079	-1.29974	0.912322431264928	0.310019	-1.563586	0.510559
Trial1	1	1	noBlindfold	clockwise	practice	Guided	1	-0.5	-0.5	8.167496	-0.060634	-1.4508	-1.29975	0.91249256943891	0.354292	-1.622831	0.497547
Trial1	1	1	noBlindfold	clockwise	practice	Guided	1	-0.5	-0.5	8.1875	-0.060435	-1.45081	-1.29976	0.912597180853694	0.398506	-1.648222	0.476063
Trial1	1	1	noBlindfold	clockwise	practice	Guided	1	-0.5	-0.5	8.207504	-0.06033	-1.45082	-1.29976	0.912647758891521	0.411416	-1.648222	0.450514
Trial1	1	1	noBlindfold	clockwise	practice	Guided	1	-0.5	-0.5	8.227493	-0.060311	-1.45082	-1.29976	0.91265691184268	0.442478	-1.572049	0.45433
Trial1	1	1	noBlindfold	clockwise	practice	Guided	1	-0.5	-0.5	8.247498	-0.060291	-1.45081	-1.29977	0.912675218241095	0.442039	-1.605904	0.424822
Trial1	1	1	noBlindfold	clockwise	practice	Guided	1	-0.5	-0.5	8.267502	-0.06027	-1.45081	-1.29977	0.912685335554799	0.477371	-1.622831	0.399204
Trial1	1	1	noBlindfold	clockwise	practice	Guided	1	-0.5	-0.5	8.287491	-0.06024	-1.45081	-1.29977	0.912699791555023	0.508614	-1.614367	0.423723
Trial1	1	1	noBlindfold	clockwise	practice	Guided	1	-0.5	-0.5	8.307495	-0.060047	-1.45079	-1.29977	0.912792797241494	0.491288	-1.555122	0.478543
Trial1	1	1	noBlindfold	clockwise	practice	Guided	1	-0.5	-0.5	8.327499	-0.059885	-1.45077	-1.29977	0.912870888969697	0.4509	-1.457791	0.453572
Trial1	1	1	noBlindfold	clockwise	practice	Guided	1	-0.5	-0.5	8.347504	-0.059706	-1.45074	-1.29976	0.912948534677158	0.500027	-1.351996	0.507795
Trial1	1	1	noBlindfold	clockwise	practice	Guided	1	-0.5	-0.5	8.367493	-0.059492	-1.4507	-1.29975	0.913042991561022	0.491314	-1.360459	0.511751
Trial1	1	1	noBlindfold	clockwise	practice	Guided	1	-0.5	-0.5	8.387497	-0.059222	-1.45068	-1.29975	0.91317328573324	0.455365	-1.373155	0.516147
Trial1	1	1	noBlindfold	clockwise	practice	Guided	1	-0.5	-0.5	8.407501	-0.058542	-1.45068	-1.29976	0.913510474333172	0.450403	-1.360459	0.474398
Trial1	1	1	noBlindfold	clockwise	practice	Guided	1	-0.5	-0.5	8.427505	-0.058101	-1.45067	-1.29976	0.913723671047662	0.481327	-1.343532	0.46564
Trial1	1	1	noBlindfold	clockwise	practice	Guided	1	-0.5	-0.5	8.447495	-0.057612	-1.45067	-1.29977	0.913968921748677	0.503506	-1.305446	0.469559
Trial1	1	1	noBlindfold	clockwise	practice	Guided	1	-0.5	-0.5	8.467499	-0.057045	-1.45065	-1.29977	0.914243503132435	0.454356	-1.280055	0.465346
Trial1	1	1	noBlindfold	clockwise	practice	Guided	1	-0.5	-0.5	8.487503	-0.056395	-1.45063	-1.29977	0.914558605866371	0.512068	-1.212346	0.473594
Trial1	1	1	noBlindfold	clockwise	practice	Guided	1	-0.5	-0.5	8.507492	-0.054869	-1.4506	-1.29977	0.915299763101599	0.422572	-1.186956	0.440475
Trial1	1	1	noBlindfold	clockwise	practice	Guided	1	-0.5	-0.5	8.527496	-0.054005	-1.45059	-1.29977	0.91572025845423	0.395829	-1.161565	0.457399
Trial1	1	1	noBlindfold	clockwise	practice	Guided	1	-0.5	-0.5	8.547501	-0.053126	-1.45058	-1.29977	0.916148689378498	0.400328	-1.110783	0.486683
Trial1	1	1	noBlindfold	clockwise	practice	Guided	1	-0.5	-0.5	8.567505	-0.05217	-1.45056	-1.29976	0.916606748143651	0.422399	-1.068465	0.469772
Trial1	1	1	noBlindfold	clockwise	practice	Guided	1	-0.5	-0.5	8.587494	-0.051186	-1.45055	-1.29977	0.917096534257259	0.413255	-1.085392	0.478039
Trial1	1	1	noBlindfold	clockwise	practice	Guided	1	-0.5	-0.5	8.607498	-0.049059	-1.45054	-1.29978	0.918148055533536	0.35926	-1.051538	0.444675
Trial1	1	1	noBlindfold	clockwise	practice	Guided	1	-0.5	-0.5	8.627502	-0.047975	-1.45053	-1.29978	0.918680938579206	0.381303	-1.05577	0.440261
Trial1	1	1	noBlindfold	clockwise	practice	Guided	1	-0.5	-0.5	8.647491	-0.046873	-1.45053	-1.29979	0.919232376641634	0.341018	-1.043074	0.423725
Trial1	1	1	noBlindfold	clockwise	practice	Guided	1	-0.5	-0.5	8.667496	-0.045843	-1.45052	-1.2998	0.91974914696829	0.242813	-0.996525	0.403245
Trial1	1	1	noBlindfold	clockwise	practice	Guided	1	-0.5	-0.5	8.6875	-0.044874	-1.4505	-1.29981	0.920236712236751	0.322626	-0.979597	0.377485
Trial1	1	1	noBlindfold	clockwise	practice	Guided	1	-0.5	-0.5	8.707504	-0.04393	-1.45049	-1.29981	0.920703954558398	0.246772	-0.945743	0.365267
Trial1	1	1	noBlindfold	clockwise	practice	Guided	1	-0.5	-0.5	8.727493	-0.042287	-1.45048	-1.29981	0.921518919645512	0.224345	-0.983829	0.36945
Trial1	1	1	noBlindfold	clockwise	practice	Guided	1	-0.5	-0.5	8.747498	-0.041637	-1.45048	-1.29981	0.921841941490905	0.184055	-0.954207	0.344407
Trial1	1	1	noBlindfold	clockwise	practice	Guided	1	-0.5	-0.5	8.767502	-0.041036	-1.45047	-1.29981	0.922140921773622	0.157447	-0.91612	0.37387
Trial1	1	1	noBlindfold	clockwise	practice	Guided	1	-0.5	-0.5	8.787491	-0.040597	-1.45046	-1.29979	0.922342236276609	0.192995	-0.861107	0.386401
Trial1	1	1	noBlindfold	clockwise	practice	Guided	1	-0.5	-0.5	8.807495	-0.040037	-1.45043	-1.29978	0.922612610391407	0.157718	-0.806094	0.453345
Trial1	1	1	noBlindfold	clockwise	practice	Guided	1	-0.5	-0.5	8.827499	-0.03995	-1.45042	-1.29978	0.922655987017792	0.157715	-0.827253	0.461623
Trial1	1	1	noBlindfold	clockwise	practice	Guided	1	-0.5	-0.5	8.847504	-0.03994	-1.45041	-1.29978	0.922660972548683	0.144439	-0.776471	0.482571
Trial1	1	1	noBlindfold	clockwise	practice	Guided	1	-0.5	-0.5	8.867493	-0.039935	-1.45041	-1.29978	0.922663465344658	0.188844	-0.759544	0.473808
Trial1	1	1	noBlindfold	clockwise	practice	Guided	1	-0.5	-0.5	8.887497	-0.03993	-1.45041	-1.29977	0.922657278260265	0.148822	-0.806094	0.486513
Trial1	1	1	noBlindfold	clockwise	practice	Guided	1	-0.5	-0.5	8.907501	-0.03992	-1.45041	-1.29977	0.922662264000885	0.11335	-0.823021	0.524349
Trial1	1	1	noBlindfold	clockwise	practice	Guided	1	-0.5	-0.5	8.927505	-0.039915	-1.45041	-1.29977	0.922664758759333	0.153354	-0.823021	0.524112
Trial1	1	1	noBlindfold	clockwise	practice	Guided	1	-0.5	-0.5	8.947495	-0.039911	-1.45041	-1.29976	0.922658175526131	0.184372	-0.810325	0.545019
Trial1	1	1	noBlindfold	clockwise	practice	Guided	1	-0.5	-0.5	8.967499	-0.039907	-1.45041	-1.29976	0.922660170636086	0.144477	-0.814557	0.540947
Trial1	1	1	noBlindfold	clockwise	practice	Guided	1	-0.5	-0.5	8.987503	-0.039904	-1.45041	-1.29975	0.922652986323238	0.113607	-0.814557	0.599746
Trial1	1	1	noBlindfold	clockwise	practice	Guided	1	-0.5	-0.5	9.007492	-0.0399	-1.45041	-1.29975	0.922654981474767	0.06019	-0.839948	0.600229
Trial1	1	1	noBlindfold	clockwise	practice	Guided	1	-0.5	-0.5	9.027496	-0.039899	-1.45041	-1.29974	0.922646698189692	0.069337	-0.865339	0.646378
Trial1	1	1	noBlindfold	clockwise	practice	Guided	1	-0.5	-0.5	9.047501	-0.039897	-1.45041	-1.29974	0.922647693923757	0.011518	-0.823021	0.655109
Trial1	1	1	noBlindfold	clockwise	practice	Guided	1	-0.5	-0.5	9.067505	-0.039896	-1.45041	-1.29973	0.922639514016599	0.047032	-0.84418	0.642305
Trial1	1	1	noBlindfold	clockwise	practice	Guided	1	-0.5	-0.5	9.087494	-0.039895	-1.45041	-1.29972	0.922631334146687	0.033744	-0.759544	0.654981
Trial1	1	1	noBlindfold	clockwise	practice	Guided	1	-0.5	-0.5	9.107498	-0.039892	-1.4504	-1.29972	0.922632827786863	0.096378	-0.721458	0.717624
Trial1	1	1	noBlindfold	clockwise	practice	Guided	1	-0.5	-0.5	9.127502	-0.03989	-1.4504	-1.29971	0.922625251043493	0.065228	-0.784935	0.722003
Trial1	1	1	noBlindfold	clockwise	practice	Guided	1	-0.5	-0.5	9.147491	-0.039887	-1.4504	-1.29971	0.922626746567545	0.118506	-0.784935	0.692247
Trial1	1	1	noBlindfold	clockwise	practice	Guided	1	-0.5	-0.5	9.167496	-0.039884	-1.4504	-1.2997	0.922619562602848	0.087227	-0.823021	0.688022
Trial1	1	1	noBlindfold	clockwise	practice	Guided	1	-0.5	-0.5	9.1875	-0.039881	-1.4504	-1.2997	0.922621058155615	0.118267	-0.806094	0.675499
Trial1	1	1	noBlindfold	clockwise	practice	Guided	1	-0.5	-0.5	9.207504	-0.039875	-1.4504	-1.29969	0.922615371714155	0.087149	-0.818789	0.692477
Trial1	1	1	noBlindfold	clockwise	practice	Guided	1	-0.5	-0.5	9.227493	-0.039873	-1.4504	-1.29969	0.922616367533968	0.033728	-0.810325	0.688506
Trial1	1	1	noBlindfold	clockwise	practice	Guided	1	-0.5	-0.5	9.247498	-0.039872	-1.4504	-1.29969	0.92261686730297	0.033546	-0.806094	0.663383
Trial1	1	1	noBlindfold	clockwise	practice	Guided	1	-0.5	-0.5	9.267502	-0.03987	-1.4504	-1.29968	0.922609187467116	0.060614	-0.801862	0.730429
Trial1	1	1	noBlindfold	clockwise	practice	Guided	1	-0.5	-0.5	9.287491	-0.039869	-1.4504	-1.29968	0.922609683527462	0.060554	-0.79763	0.722029
Trial1	1	1	noBlindfold	clockwise	practice	Guided	1	-0.5	-0.5	9.307495	-0.039865	-1.4504	-1.29968	0.92261167892441	0.122303	-0.789166	0.633476
Trial1	1	1	noBlindfold	clockwise	practice	Guided	1	-0.5	-0.5	9.327499	-0.039863	-1.4504	-1.29968	0.922612678485695	0.13151	-0.818789	0.692224
Trial1	1	1	noBlindfold	clockwise	practice	Guided	1	-0.5	-0.5	9.347504	-0.03986	-1.4504	-1.29968	0.922614172259958	0.135667	-0.814557	0.646
Trial1	1	1	noBlindfold	clockwise	practice	Guided	1	-0.5	-0.5	9.367493	-0.039857	-1.4504	-1.29968	0.922615669757409	0.170989	-0.806094	0.603797
Trial1	1	1	noBlindfold	clockwise	practice	Guided	1	-0.5	-0.5	9.387497	-0.039853	-1.4504	-1.29968	0.922617663335506	0.126472	-0.818789	0.608252
Trial1	1	1	noBlindfold	clockwise	practice	Guided	1	-0.5	-0.5	9.407501	-0.039849	-1.4504	-1.29969	0.922628338062387	0.144159	-0.801862	0.59555
Trial1	1	1	noBlindfold	clockwise	practice	Guided	1	-0.5	-0.5	9.42749	-0.039843	-1.4504	-1.29969	0.92263133123228	0.134976	-0.755312	0.557802
Trial1	1	1	noBlindfold	clockwise	practice	Guided	1	-0.5	-0.5	9.447495	-0.03984	-1.4504	-1.29969	0.922632826899237	0.077007	-0.776471	0.541325
Trial1	1	1	noBlindfold	clockwise	practice	Guided	1	-0.5	-0.5	9.467499	-0.039839	-1.45039	-1.29969	0.922633326695169	0.076963	-0.784935	0.537125
Trial1	1	1	noBlindfold	clockwise	practice	Guided	1	-0.5	-0.5	9.487503	-0.039838	-1.45039	-1.2997	0.922642505745129	0.023624	-0.793398	0.55003
Trial1	1	1	noBlindfold	clockwise	practice	Guided	1	-0.5	-0.5	9.507492	-0.039837	-1.45039	-1.2997	0.922643001822059	0.041536	-0.772239	0.570928
Trial1	1	1	noBlindfold	clockwise	practice	Guided	1	-0.5	-0.5	9.527496	-0.039835	-1.45039	-1.2997	0.922644001410232	0.112814	-0.746848	0.587321
Trial1	1	1	noBlindfold	clockwise	practice	Guided	1	-0.5	-0.5	9.547501	-0.039833	-1.45039	-1.2997	0.922644997285716	0.077409	-0.708762	0.625324
Trial1	1	1	noBlindfold	clockwise	practice	Guided	1	-0.5	-0.5	9.567505	-0.039831	-1.45039	-1.2997	0.922645996880417	0.12638	-0.746848	0.633444
Trial1	1	1	noBlindfold	clockwise	practice	Guided	1	-0.5	-0.5	9.587494	-0.039828	-1.45039	-1.29969	0.9226388114983	0.121902	-0.746848	0.63347
Trial1	1	1	noBlindfold	clockwise	practice	Guided	1	-0.5	-0.5	9.607498	-0.039822	-1.45039	-1.29969	0.92264180662884	0.104223	-0.763776	0.667171
Trial1	1	1	noBlindfold	clockwise	practice	Guided	1	-0.5	-0.5	9.627502	-0.03982	-1.45039	-1.29969	0.92264280253483	0.064104	-0.717226	0.659
Trial1	1	1	noBlindfold	clockwise	practice	Guided	1	-0.5	-0.5	9.647491	-0.039818	-1.45038	-1.29969	0.922643802160151	0.113226	-0.700299	0.69232
Trial1	1	1	noBlindfold	clockwise	practice	Guided	1	-0.5	-0.5	9.667496	-0.039817	-1.45038	-1.29969	0.922644298257947	0.064068	-0.70453	0.659
Trial1	1	1	noBlindfold	clockwise	practice	Guided	1	-0.5	-0.5	9.6875	-0.039815	-1.45038	-1.29969	0.92264529603011	0.054938	-0.696067	0.621252
Trial1	1	1	noBlindfold	clockwise	practice	Guided	1	-0.5	-0.5	9.707504	-0.039813	-1.45038	-1.29969	0.922646293805532	0.076984	-0.763776	0.591726
Trial1	1	1	noBlindfold	clockwise	practice	Guided	1	-0.5	-0.5	9.727493	-0.03981	-1.45038	-1.29969	0.922647791403807	0.072604	-0.75108	0.608551
Trial1	1	1	noBlindfold	clockwise	practice	Guided	1	-0.5	-0.5	9.747498	-0.039808	-1.45038	-1.29969	0.922648787329305	0.090159	-0.717226	0.570651
Trial1	1	1	noBlindfold	clockwise	practice	Guided	1	-0.5	-0.5	9.767502	-0.039805	-1.45037	-1.29969	0.922650283081721	0.063362	-0.725689	0.558203
Trial1	1	1	noBlindfold	clockwise	practice	Guided	1	-0.5	-0.5	9.787491	-0.039803	-1.45037	-1.2997	0.92265996182052	0.121237	-0.700299	0.566274
Trial1	1	1	noBlindfold	clockwise	practice	Guided	1	-0.5	-0.5	9.807495	-0.039798	-1.45037	-1.2997	0.922662455361552	0.10776	-0.641053	0.55375
Trial1	1	1	noBlindfold	clockwise	practice	Guided	1	-0.5	-0.5	9.827499	-0.039795	-1.45036	-1.2997	0.92266395112432	0.129979	-0.657981	0.553624
Trial1	1	1	noBlindfold	clockwise	practice	Guided	1	-0.5	-0.5	9.847504	-0.03979	-1.45036	-1.29971	0.922675125611059	0.134105	-0.67914	0.503183
Trial1	1	1	noBlindfold	clockwise	practice	Guided	1	-0.5	-0.5	9.867493	-0.039787	-1.45036	-1.29971	0.922676621379294	0.138614	-0.721458	0.519953
Trial1	1	1	noBlindfold	clockwise	practice	Guided	1	-0.5	-0.5	9.887497	-0.039783	-1.45036	-1.29971	0.92267861512896	0.098404	-0.742617	0.499166
Trial1	1	1	noBlindfold	clockwise	practice	Guided	1	-0.5	-0.5	9.907501	-0.039777	-1.45036	-1.29972	0.922690182406192	0.062814	-0.70453	0.511879
Trial1	1	1	noBlindfold	clockwise	practice	Guided	1	-0.5	-0.5	9.92749	-0.039775	-1.45036	-1.29972	0.922691182073578	0.085185	-0.708762	0.557969
Trial1	1	1	noBlindfold	clockwise	practice	Guided	1	-0.5	-0.5	9.947495	-0.039774	-1.45036	-1.29972	0.922691681908498	-0.017226	-0.687603	0.529127
Trial1	1	1	noBlindfold	clockwise	practice	Guided	1	-0.5	-0.5	9.967499	-0.039772	-1.45036	-1.29972	0.92269267786453	0.00087138	-0.653749	0.583625
Trial1	1	1	noBlindfold	clockwise	practice	Guided	1	-0.5	-0.5	9.987503	-0.039771	-1.45035	-1.29972	0.922693177701897	0.063013	-0.674908	0.558071
Trial1	1	1	noBlindfold	clockwise	practice	Guided	1	-0.5	-0.5	10.00749	-0.039764	-1.45035	-1.29972	0.922696667295582	0.160404	-0.729921	0.448171
Trial1	1	1	noBlindfold	clockwise	practice	Guided	1	-0.5	-0.5	10.0275	-0.039757	-1.45035	-1.29973	0.922708837741282	0.258029	-0.738385	0.443411
Trial1	1	1	noBlindfold	clockwise	practice	Guided	1	-0.5	-0.5	10.0475	-0.039736	-1.45036	-1.29975	0.922736775327976	0.289079	-0.810325	0.438917
Trial1	1	1	noBlindfold	clockwise	practice	Guided	1	-0.5	-0.5	10.0675	-0.039683	-1.45038	-1.29976	0.922771891578876	0.328907	-0.882266	0.413378
Trial1	1	1	noBlindfold	clockwise	practice	Guided	1	-0.5	-0.5	10.08749	-0.039616	-1.45042	-1.29977	0.92281389055285	0.248753	-0.966902	0.417916
Trial1	1	1	noBlindfold	clockwise	practice	Guided	1	-0.5	-0.5	10.1075	-0.039573	-1.45045	-1.29976	0.922826769264263	0.133861	-0.920352	0.582213
Trial1	1	1	noBlindfold	clockwise	practice	Guided	1	-0.5	-0.5	10.1275	-0.039571	-1.45045	-1.29975	0.922819087346647	0.058519	-0.861107	0.658114
Trial1	1	1	noBlindfold	clockwise	practice	Guided	1	-0.5	-0.5	10.14749	-0.03957	-1.45045	-1.29974	0.922810805891878	0.023098	-0.878034	0.675242
Trial1	1	1	noBlindfold	clockwise	practice	Guided	1	-0.5	-0.5	10.1675	-0.039569	-1.45045	-1.29973	0.92280262778568	0.0057448	-0.941511	0.755142
Trial1	1	1	noBlindfold	clockwise	practice	Guided	1	-0.5	-0.5	10.1875	-0.039569	-1.45045	-1.29971	0.922785374978855	0.0013669	-0.861107	0.767767
Trial1	1	1	noBlindfold	clockwise	practice	Guided	1	-0.5	-0.5	10.2075	-0.03957	-1.45044	-1.2997	0.922776196949258	-0.011494	-0.725689	0.851841
Trial1	1	1	noBlindfold	clockwise	practice	Guided	1	-0.5	-0.5	10.22749	-0.03957	-1.45041	-1.29969	0.922767518953504	0.059659	-0.636822	0.843038
Trial1	1	1	noBlindfold	clockwise	practice	Guided	1	-0.5	-0.5	10.2475	-0.039568	-1.45038	-1.29968	0.922759839168595	0.037019	-0.607199	0.775965
Trial1	1	1	noBlindfold	clockwise	practice	Guided	1	-0.5	-0.5	10.2675	-0.039565	-1.45036	-1.29968	0.922761335520977	0.121264	-0.611431	0.725087
Trial1	1	1	noBlindfold	clockwise	practice	Guided	1	-0.5	-0.5	10.28749	-0.03956	-1.45035	-1.29968	0.922763831936335	0.142904	-0.636822	0.624162
Trial1	1	1	noBlindfold	clockwise	practice	Guided	1	-0.5	-0.5	10.3075	-0.039555	-1.45034	-1.29971	0.922792358430481	0.186664	-0.670676	0.502112
Trial1	1	1	noBlindfold	clockwise	practice	Guided	1	-0.5	-0.5	10.3275	-0.03951	-1.45036	-1.29974	0.922840743700588	0.261583	-0.810325	0.409108
Trial1	1	1	noBlindfold	clockwise	practice	Guided	1	-0.5	-0.5	10.3475	-0.039451	-1.45038	-1.29977	0.922896217147324	0.234382	-0.873802	0.325184
Trial1	1	1	noBlindfold	clockwise	practice	Guided	1	-0.5	-0.5	10.36749	-0.039381	-1.45042	-1.2998	0.922957082521289	0.22986	-0.971134	0.320868
Trial1	1	1	noBlindfold	clockwise	practice	Guided	1	-0.5	-0.5	10.3875	-0.03933	-1.45045	-1.2998	0.92298253569647	0.194053	-0.975366	0.295788
Trial1	1	1	noBlindfold	clockwise	practice	Guided	1	-0.5	-0.5	10.4075	-0.039317	-1.45047	-1.2998	0.922989024828328	0.109771	-1.030379	0.342346
Trial1	1	1	noBlindfold	clockwise	practice	Guided	1	-0.5	-0.5	10.42749	-0.039314	-1.45048	-1.2998	0.922990521624678	0.052317	-1.000756	0.43491
Trial1	1	1	noBlindfold	clockwise	practice	Guided	1	-0.5	-0.5	10.44749	-0.039311	-1.45048	-1.2998	0.922992018428344	0.083751	-0.941511	0.489227
Trial1	1	1	noBlindfold	clockwise	practice	Guided	1	-0.5	-0.5	10.4675	-0.039308	-1.45047	-1.29979	0.922984941500913	0.102138	-0.907657	0.598322
Trial1	1	1	noBlindfold	clockwise	practice	Guided	1	-0.5	-0.5	10.4875	-0.039305	-1.45047	-1.29976	0.922960512584082	0.138017	-0.920352	0.65272
Trial1	1	1	noBlindfold	clockwise	practice	Guided	1	-0.5	-0.5	10.50749	-0.039297	-1.45046	-1.29973	0.922938371059057	0.063098	-0.801862	0.791745
Trial1	1	1	noBlindfold	clockwise	practice	Guided	1	-0.5	-0.5	10.5275	-0.03929	-1.45043	-1.29969	0.922907261583652	0.063384	-0.708762	0.846344
Trial1	1	1	noBlindfold	clockwise	practice	Guided	1	-0.5	-0.5	10.5475	-0.039281	-1.4504	-1.29965	0.922877149660036	0.032504	-0.636822	0.896918
Trial1	1	1	noBlindfold	clockwise	practice	Guided	1	-0.5	-0.5	10.5675	-0.039272	-1.45036	-1.29962	0.922855510230088	0.046097	-0.573345	0.943043
Trial1	1	1	noBlindfold	clockwise	practice	Guided	1	-0.5	-0.5	10.58749	-0.039261	-1.45033	-1.29961	0.922852429289477	0.139521	-0.543722	0.942516
Trial1	1	1	noBlindfold	clockwise	practice	Guided	1	-0.5	-0.5	10.6075	-0.039244	-1.45031	-1.29961	0.922860917858542	0.254554	-0.577576	0.857817
Trial1	1	1	noBlindfold	clockwise	practice	Guided	1	-0.5	-0.5	10.6275	-0.039235	-1.45031	-1.29961	0.922865411464438	0.27616	-0.619894	0.777895
Trial1	1	1	noBlindfold	clockwise	practice	Guided	1	-0.5	-0.5	10.64749	-0.039216	-1.45032	-1.29962	0.92288347018637	0.302598	-0.717226	0.706397
Trial1	1	1	noBlindfold	clockwise	practice	Guided	1	-0.5	-0.5	10.6675	-0.039178	-1.45034	-1.29964	0.922919796493383	0.315586	-0.768007	0.655923
Trial1	1	1	noBlindfold	clockwise	practice	Guided	1	-0.5	-0.5	10.6875	-0.039118	-1.45037	-1.29968	0.922984457508826	0.306203	-0.852643	0.584577
Trial1	1	1	noBlindfold	clockwise	practice	Guided	1	-0.5	-0.5	10.7075	-0.039041	-1.45041	-1.29968	0.923022909885325	0.243666	-0.873802	0.534607
Trial1	1	1	noBlindfold	clockwise	practice	Guided	1	-0.5	-0.5	10.72749	-0.039035	-1.45041	-1.29968	0.923025907029266	0.194732	-0.861107	0.581008
Trial1	1	1	noBlindfold	clockwise	practice	Guided	1	-0.5	-0.5	10.7475	-0.03903	-1.45042	-1.29968	0.923028403741365	0.123882	-0.861107	0.652805
Trial1	1	1	noBlindfold	clockwise	practice	Guided	1	-0.5	-0.5	10.7675	-0.039026	-1.45042	-1.29967	0.923021726481341	0.159767	-0.861107	0.711405
Trial1	1	1	noBlindfold	clockwise	practice	Guided	1	-0.5	-0.5	10.78749	-0.039022	-1.45042	-1.29966	0.92301515257672	0.106613	-0.84418	0.762103
Trial1	1	1	noBlindfold	clockwise	practice	Guided	1	-0.5	-0.5	10.8075	-0.039018	-1.45041	-1.29966	0.923017150768588	0.067127	-0.712994	0.871526
Trial1	1	1	noBlindfold	clockwise	practice	Guided	1	-0.5	-0.5	10.8275	-0.039014	-1.45039	-1.29964	0.923001693306749	0.120671	-0.615663	0.900627
Trial1	1	1	noBlindfold	clockwise	practice	Guided	1	-0.5	-0.5	10.8475	-0.039007	-1.45036	-1.29961	0.922979267116162	0.156476	-0.577576	0.942427
Trial1	1	1	noBlindfold	clockwise	practice	Guided	1	-0.5	-0.5	10.86749	-0.038987	-1.45034	-1.29958	0.922963335364775	0.192171	-0.577576	0.967428
Trial1	1	1	noBlindfold	clockwise	practice	Guided	1	-0.5	-0.5	10.8875	-0.038955	-1.45032	-1.29953	0.922935946000534	0.219189	-0.535258	1.034478
Trial1	1	1	noBlindfold	clockwise	practice	Guided	1	-0.5	-0.5	10.9075	-0.038881	-1.45029	-1.29951	0.922955565320304	0.245881	-0.556417	1.055329
Trial1	1	1	noBlindfold	clockwise	practice	Guided	1	-0.5	-0.5	10.92749	-0.038849	-1.45028	-1.29948	0.922945634470435	0.232984	-0.547954	1.147803
Trial1	1	1	noBlindfold	clockwise	practice	Guided	1	-0.5	-0.5	10.94749	-0.038827	-1.45028	-1.29945	0.922930500998717	0.171079	-0.522559	1.22795
Trial1	1	1	noBlindfold	clockwise	practice	Guided	1	-0.5	-0.5	10.9675	-0.038817	-1.45028	-1.29941	0.922900907357914	0.127305	-0.471701	1.366798
Trial1	1	1	noBlindfold	clockwise	practice	Guided	1	-0.5	-0.5	10.9875	-0.038813	-1.45027	-1.29931	0.922816272726361	0.087759	-0.496959	1.463621
Trial1	1	1	noBlindfold	clockwise	practice	Guided	1	-0.5	-0.5	11.00749	-0.038809	-1.45027	-1.29928	0.922792252233768	0.061801	-0.475628	1.602492
Trial1	1	1	noBlindfold	clockwise	practice	Guided	1	-0.5	-0.5	11.0275	-0.038808	-1.45026	-1.29926	0.922775406527269	0.039685	-0.467053	1.627692
Trial1	1	1	noBlindfold	clockwise	practice	Guided	1	-0.5	-0.5	11.0475	-0.038807	-1.45026	-1.29926	0.922775905504838	0.070713	-0.521951	1.606519
Trial1	1	1	noBlindfold	clockwise	practice	Guided	1	-0.5	-0.5	11.0675	-0.038806	-1.45026	-1.29926	0.922776406345078	0.02143	-0.534601	1.547992
Trial1	1	1	noBlindfold	clockwise	practice	Guided	1	-0.5	-0.5	11.08749	-0.038806	-1.45026	-1.29926	0.922776406345078	0.047983	-0.530336	1.531069
Trial1	1	1	noBlindfold	clockwise	practice	Guided	1	-0.5	-0.5	11.1075	-0.038804	-1.45026	-1.29926	0.922777406166141	0.078839	-0.513401	1.472071
Trial1	1	1	noBlindfold	clockwise	practice	Guided	1	-0.5	-0.5	11.1275	-0.0388	-1.45026	-1.29926	0.922779403956147	0.087505	-0.466629	1.438423
Trial1	1	1	noBlindfold	clockwise	practice	Guided	1	-0.5	-0.5	11.14749	-0.038797	-1.45025	-1.29926	0.922780902772649	0.096467	-0.394567	1.463424
Trial1	1	1	noBlindfold	clockwise	practice	Guided	1	-0.5	-0.5	11.1675	-0.038794	-1.45025	-1.29927	0.922791076646871	0.154027	-0.436775	1.408652
Trial1	1	1	noBlindfold	clockwise	practice	Guided	1	-0.5	-0.5	11.1875	-0.038789	-1.45025	-1.29929	0.922811024964234	0.211405	-0.428194	1.353607
Trial1	1	1	noBlindfold	clockwise	practice	Guided	1	-0.5	-0.5	11.2075	-0.038769	-1.45024	-1.29931	0.922838264533255	0.255245	-0.478727	1.235886
Trial1	1	1	noBlindfold	clockwise	practice	Guided	1	-0.5	-0.5	11.22749	-0.038744	-1.45024	-1.29933	0.922868106108115	0.308458	-0.5125	1.21459
Trial1	1	1	noBlindfold	clockwise	practice	Guided	1	-0.5	-0.5	11.2475	-0.038711	-1.45025	-1.29934	0.92289327248353	0.241634	-0.529419	1.236035
Trial1	1	1	noBlindfold	clockwise	practice	Guided	1	-0.5	-0.5	11.2675	-0.038693	-1.45025	-1.29934	0.922902269841954	0.281924	-0.546346	1.277738
Trial1	1	1	noBlindfold	clockwise	practice	Guided	1	-0.5	-0.5	11.28749	-0.038686	-1.45025	-1.29935	0.922914441577253	0.277115	-0.504012	1.218966
Trial1	1	1	noBlindfold	clockwise	practice	Guided	1	-0.5	-0.5	11.3075	-0.038672	-1.45025	-1.29935	0.922921439304869	0.245845	-0.499605	1.223342
Trial1	1	1	noBlindfold	clockwise	practice	Guided	1	-0.5	-0.5	11.3275	-0.038666	-1.45025	-1.29936	0.922933006899091	0.294819	-0.554606	1.239871
Trial1	1	1	noBlindfold	clockwise	practice	Guided	1	-0.5	-0.5	11.3475	-0.038659	-1.45026	-1.29936	0.922936507686403	0.272152	-0.609619	1.176996
Trial1	1	1	noBlindfold	clockwise	practice	Guided	1	-0.5	-0.5	11.36749	-0.038649	-1.45026	-1.29937	0.922950178466535	0.24086	-0.609619	1.164571
Trial1	1	1	noBlindfold	clockwise	practice	Guided	1	-0.5	-0.5	11.3875	-0.038643	-1.45027	-1.29937	0.922953178395621	0.169469	-0.558838	1.139766
Trial1	1	1	noBlindfold	clockwise	practice	Guided	1	-0.5	-0.5	11.4075	-0.038639	-1.45027	-1.29938	0.922963952508429	0.21846	-0.508052	1.156295
Trial1	1	1	noBlindfold	clockwise	practice	Guided	1	-0.5	-0.5	11.42749	-0.03863	-1.45026	-1.29939	0.922977124256209	0.204921	-0.402017	1.13957
Trial1	1	1	noBlindfold	clockwise	practice	Guided	1	-0.5	-0.5	11.44749	-0.038618	-1.45025	-1.29941	0.923000364562788	0.298052	-0.410373	1.092853
Trial1	1	1	noBlindfold	clockwise	practice	Guided	1	-0.5	-0.5	11.4675	-0.038573	-1.45024	-1.29945	0.923057447523089	0.297675	-0.448347	1.038254
Trial1	1	1	noBlindfold	clockwise	practice	Guided	1	-0.5	-0.5	11.4875	-0.03846	-1.45023	-1.29949	0.923148628575493	0.368382	-0.460916	0.966462
Trial1	1	1	noBlindfold	clockwise	practice	Guided	1	-0.5	-0.5	11.50749	-0.038217	-1.45023	-1.29953	0.923304828441766	0.430398	-0.481952	0.940932
Trial1	1	1	noBlindfold	clockwise	practice	Guided	1	-0.5	-0.5	11.5275	-0.037434	-1.45024	-1.29952	0.923688020602504	0.274519	-0.47325	0.971225
Trial1	1	1	noBlindfold	clockwise	practice	Guided	1	-0.5	-0.5	11.5475	-0.036982	-1.45023	-1.29951	0.923905791710632	0.327849	-0.451963	0.983557
Trial1	1	1	noBlindfold	clockwise	practice	Guided	1	-0.5	-0.5	11.5675	-0.036501	-1.45024	-1.29951	0.924146940977425	0.300824	-0.473027	0.950121
Trial1	1	1	noBlindfold	clockwise	practice	Guided	1	-0.5	-0.5	11.58749	-0.035984	-1.45025	-1.29949	0.924389025191081	0.247632	-0.502617	1.017617
Trial1	1	1	noBlindfold	clockwise	practice	Guided	1	-0.5	-0.5	11.6075	-0.034987	-1.45027	-1.29948	0.924881338598975	0.198493	-0.53224	1.0347
Trial1	1	1	noBlindfold	clockwise	practice	Guided	1	-0.5	-0.5	11.6275	-0.034558	-1.45027	-1.29947	0.925088452595521	0.189672	-0.540703	1.068399
Trial1	1	1	noBlindfold	clockwise	practice	Guided	1	-0.5	-0.5	11.64749	-0.034214	-1.45027	-1.29947	0.925261576416858	0.162685	-0.523776	1.034895
Trial1	1	1	noBlindfold	clockwise	practice	Guided	1	-0.5	-0.5	11.6675	-0.033928	-1.45026	-1.29947	0.925405585555145	0.20276	-0.481398	1.059906
Trial1	1	1	noBlindfold	clockwise	practice	Guided	1	-0.5	-0.5	11.6875	-0.033726	-1.45025	-1.29945	0.925489934773439	0.202852	-0.464359	1.093511
Trial1	1	1	noBlindfold	clockwise	practice	Guided	1	-0.5	-0.5	11.7075	-0.033528	-1.45023	-1.29944	0.92558105625488	0.198631	-0.417566	1.169139
Trial1	1	1	noBlindfold	clockwise	practice	Guided	1	-0.5	-0.5	11.72749	-0.033503	-1.45022	-1.29944	0.925593656156809	0.229662	-0.417448	1.156388
Trial1	1	1	noBlindfold	clockwise	practice	Guided	1	-0.5	-0.5	11.7475	-0.033497	-1.45022	-1.29944	0.925596680884149	0.189484	-0.434251	1.143984
Trial1	1	1	noBlindfold	clockwise	practice	Guided	1	-0.5	-0.5	11.7675	-0.033493	-1.45022	-1.29944	0.925598695507602	0.18053	-0.480677	1.144028
Trial1	1	1	noBlindfold	clockwise	practice	Guided	1	-0.5	-0.5	11.78749	-0.033488	-1.45022	-1.29944	0.925601217090796	0.162515	-0.467879	1.114736
Trial1	1	1	noBlindfold	clockwise	practice	Guided	1	-0.5	-0.5	11.8075	-0.033483	-1.45022	-1.29945	0.925612385515938	0.228927	-0.459294	1.068343
Trial1	1	1	noBlindfold	clockwise	practice	Guided	1	-0.5	-0.5	11.8275	-0.033475	-1.45023	-1.29945	0.925616416705875	0.144346	-0.420959	1.064402
Trial1	1	1	noBlindfold	clockwise	practice	Guided	1	-0.5	-0.5	11.8475	-0.033471	-1.45022	-1.29945	0.925618433258985	0.180001	-0.467383	1.085229
Trial1	1	1	noBlindfold	clockwise	practice	Guided	1	-0.5	-0.5	11.86749	-0.033467	-1.45022	-1.29945	0.925620449824995	0.192885	-0.420716	0.996966
Trial1	1	1	noBlindfold	clockwise	practice	Guided	1	-0.5	-0.5	11.8875	-0.033464	-1.45022	-1.29946	0.92563060995657	0.175043	-0.433284	0.997052
Trial1	1	1	noBlindfold	clockwise	practice	Guided	1	-0.5	-0.5	11.9075	-0.03346	-1.45022	-1.29947	0.92564137625503	0.148425	-0.441626	1.022381
Trial1	1	1	noBlindfold	clockwise	practice	Guided	1	-0.5	-0.5	11.92749	-0.033451	-1.45022	-1.29947	0.925645914480004	0.17912	-0.445611	0.946632
Trial1	1	1	noBlindfold	clockwise	practice	Guided	1	-0.5	-0.5	11.94749	-0.033447	-1.45022	-1.29948	0.925656577807679	0.134596	-0.424334	0.951047
Trial1	1	1	noBlindfold	clockwise	practice	Guided	1	-0.5	-0.5	11.9675	-0.033442	-1.45022	-1.29948	0.925659097604169	0.227993	-0.441139	0.950596
Trial1	1	1	noBlindfold	clockwise	practice	Guided	1	-0.5	-0.5	11.9875	-0.033436	-1.45022	-1.29949	0.925670668142045	0.169966	-0.46218	0.925676
Trial1	1	1	noBlindfold	clockwise	practice	Guided	1	-0.5	-0.5	12.00749	-0.033421	-1.45023	-1.29952	0.925704175250344	0.258952	-0.508611	0.937848
Trial1	1	1	noBlindfold	clockwise	practice	Guided	1	-0.5	-0.5	12.0275	-0.033361	-1.45025	-1.29953	0.925743066368502	0.227472	-0.546685	0.891821
Trial1	1	1	noBlindfold	clockwise	practice	Guided	1	-0.5	-0.5	12.0475	-0.033327	-1.45026	-1.29953	0.925760203690293	0.23177	-0.533989	0.87918
Trial1	1	1	noBlindfold	clockwise	practice	Guided	1	-0.5	-0.5	12.0675	-0.033315	-1.45026	-1.29953	0.925766252489613	0.169668	-0.546685	0.917239
Trial1	1	1	noBlindfold	clockwise	practice	Guided	1	-0.5	-0.5	12.08749	-0.03331	-1.45026	-1.29953	0.925768774578361	0.18756	-0.525526	0.963396
Trial1	1	1	noBlindfold	clockwise	practice	Guided	1	-0.5	-0.5	12.1075	-0.033302	-1.45026	-1.29953	0.925772806581937	0.191851	-0.453401	0.950775
Trial1	1	1	noBlindfold	clockwise	practice	Guided	1	-0.5	-0.5	12.1275	-0.033297	-1.45025	-1.29953	0.925775326845094	0.20529	-0.453274	0.980111
Trial1	1	1	noBlindfold	clockwise	practice	Guided	1	-0.5	-0.5	12.14749	-0.033292	-1.45025	-1.29952	0.925769200986321	0.200785	-0.533574	0.980133
Trial1	1	1	noBlindfold	clockwise	practice	Guided	1	-0.5	-0.5	12.1675	-0.033287	-1.45026	-1.29952	0.925771721313309	0.200609	-0.605515	0.954933
Trial1	1	1	noBlindfold	clockwise	practice	Guided	1	-0.5	-0.5	12.1875	-0.033282	-1.45026	-1.29953	0.925782889633424	0.173736	-0.533574	0.929862
Trial1	1	1	noBlindfold	clockwise	practice	Guided	1	-0.5	-0.5	12.2075	-0.033278	-1.45026	-1.29953	0.925784906658008	0.200261	-0.571661	0.904536
Trial1	1	1	noBlindfold	clockwise	practice	Guided	1	-0.5	-0.5	12.22749	-0.033273	-1.45026	-1.29952	0.925778779087231	0.09375	-0.427651	0.976448
Trial1	1	1	noBlindfold	clockwise	practice	Guided	1	-0.5	-0.5	12.2475	-0.033271	-1.45026	-1.29952	0.925779787621837	0.076253	-0.419075	1.043733
Trial1	1	1	noBlindfold	clockwise	practice	Guided	1	-0.5	-0.5	12.2675	-0.033269	-1.45025	-1.29952	0.925780796159667	0.089338	-0.435885	0.99327
Trial1	1	1	noBlindfold	clockwise	practice	Guided	1	-0.5	-0.5	12.28749	-0.033266	-1.45025	-1.29952	0.925782308033404	0.106987	-0.473848	0.951292
Trial1	1	1	noBlindfold	clockwise	practice	Guided	1	-0.5	-0.5	12.3075	-0.033262	-1.45025	-1.29953	0.925792973007203	0.195657	-0.482184	0.908758
Trial1	1	1	noBlindfold	clockwise	practice	Guided	1	-0.5	-0.5	12.3275	-0.033246	-1.45025	-1.29954	0.925809584443089	0.24442	-0.490441	0.895924
Trial1	1	1	noBlindfold	clockwise	practice	Guided	1	-0.5	-0.5	12.3475	-0.033225	-1.45025	-1.29954	0.925820171660196	0.222004	-0.51575	0.875031
Trial1	1	1	noBlindfold	clockwise	practice	Guided	1	-0.5	-0.5	12.36749	-0.033213	-1.45025	-1.29954	0.925826221389717	0.141687	-0.50299	0.841817
Trial1	1	1	noBlindfold	clockwise	practice	Guided	1	-0.5	-0.5	12.3875	-0.033209	-1.45025	-1.29954	0.92582823861808	0.128413	-0.48601	0.871045
Trial1	1	1	noBlindfold	clockwise	practice	Guided	1	-0.5	-0.5	12.4075	-0.033204	-1.45025	-1.29954	0.925830759232538	0.048532	-0.47306	0.926265
Trial1	1	1	noBlindfold	clockwise	practice	Guided	1	-0.5	-0.5	12.42749	-0.033201	-1.45025	-1.29954	0.925832271235222	0.128725	-0.468699	0.95108
Trial1	1	1	noBlindfold	clockwise	practice	Guided	1	-0.5	-0.5	12.44749	-0.033199	-1.45025	-1.29954	0.925833279867128	0.110794	-0.561779	0.930166
Trial1	1	1	noBlindfold	clockwise	practice	Guided	1	-0.5	-0.5	12.4675	-0.033196	-1.45025	-1.29954	0.925834793760173	0.186312	-0.570243	0.908803
Trial1	1	1	noBlindfold	clockwise	practice	Guided	1	-0.5	-0.5	12.4875	-0.033192	-1.45025	-1.29955	0.925845458647204	0.168333	-0.570243	0.879489
Trial1	1	1	noBlindfold	clockwise	practice	Guided	1	-0.5	-0.5	12.50749	-0.033189	-1.45025	-1.29955	0.925846970664761	0.13692	-0.549084	0.833439
Trial1	1	1	noBlindfold	clockwise	practice	Guided	1	-0.5	-0.5	12.5275	-0.033181	-1.45026	-1.29955	0.925851003373098	0.154859	-0.523693	0.879554
Trial1	1	1	noBlindfold	clockwise	practice	Guided	1	-0.5	-0.5	12.5475	-0.033177	-1.45026	-1.29955	0.925853020685752	0.154774	-0.54062	0.871154
Trial1	1	1	noBlindfold	clockwise	practice	Guided	1	-0.5	-0.5	12.5675	-0.033174	-1.45026	-1.29955	0.925854532739538	0.168101	-0.506717	0.87529
Trial1	1	1	noBlindfold	clockwise	practice	Guided	1	-0.5	-0.5	12.58749	-0.03317	-1.45026	-1.29956	0.925865300549485	0.154624	-0.489674	0.845827
Trial1	1	1	noBlindfold	clockwise	practice	Guided	1	-0.5	-0.5	12.6075	-0.033162	-1.45026	-1.29956	0.925869333342109	0.190035	-0.553041	0.837384
Trial1	1	1	noBlindfold	clockwise	practice	Guided	1	-0.5	-0.5	12.6275	-0.033158	-1.45026	-1.29956	0.925871350696925	0.150022	-0.527651	0.854377
Trial1	1	1	noBlindfold	clockwise	practice	Guided	1	-0.5	-0.5	12.64749	-0.033154	-1.45026	-1.29956	0.925873368064635	0.136582	-0.506492	0.846042
Trial1	1	1	noBlindfold	clockwise	practice	Guided	1	-0.5	-0.5	12.6675	-0.03315	-1.45026	-1.29956	0.925875383566852	0.109656	-0.531882	0.808371
Trial1	1	1	noBlindfold	clockwise	practice	Guided	1	-0.5	-0.5	12.6875	-0.033147	-1.45026	-1.29956	0.925876897549955	0.123063	-0.544578	0.829308
Trial1	1	1	noBlindfold	clockwise	practice	Guided	1	-0.5	-0.5	12.7075	-0.033143	-1.45026	-1.29957	0.925887562381631	0.145252	-0.50226	0.825002
Trial1	1	1	noBlindfold	clockwise	practice	Guided	1	-0.5	-0.5	12.72749	-0.033137	-1.45026	-1.29957	0.925890586603877	0.131631	-0.531808	0.783066
Trial1	1	1	noBlindfold	clockwise	practice	Guided	1	-0.5	-0.5	12.7475	-0.033134	-1.45026	-1.29958	0.925900746139547	0.14935	-0.557195	0.774581
Trial1	1	1	noBlindfold	clockwise	practice	Guided	1	-0.5	-0.5	12.7675	-0.03313	-1.45026	-1.29958	0.92590276354691	0.131391	-0.552963	0.749467
Trial1	1	1	noBlindfold	clockwise	practice	Guided	1	-0.5	-0.5	12.78749	-0.033126	-1.45026	-1.29958	0.925904780967166	0.202446	-0.531804	0.715633
Trial1	1	1	noBlindfold	clockwise	practice	Guided	1	-0.5	-0.5	12.8075	-0.033121	-1.45026	-1.2996	0.925924493663423	0.171184	-0.557195	0.715676
Trial1	1	1	noBlindfold	clockwise	practice	Guided	1	-0.5	-0.5	12.8275	-0.033104	-1.45026	-1.2996	0.925933064934934	0.19336	-0.514877	0.72397
Trial1	1	1	noBlindfold	clockwise	practice	Guided	1	-0.5	-0.5	12.8475	-0.033097	-1.45026	-1.2996	0.925936596449141	0.246719	-0.531804	0.727915
Trial1	1	1	noBlindfold	clockwise	practice	Guided	1	-0.5	-0.5	12.86749	-0.03309	-1.45026	-1.2996	0.925940126124355	0.229078	-0.544496	0.7742
Trial1	1	1	noBlindfold	clockwise	practice	Guided	1	-0.5	-0.5	12.8875	-0.033083	-1.45026	-1.2996	0.92594365583903	0.175678	-0.493657	0.787034
Trial1	1	1	noBlindfold	clockwise	practice	Guided	1	-0.5	-0.5	12.9075	-0.033078	-1.45026	-1.2996	0.925946176819596	0.224696	-0.48508	0.812021
Trial1	1	1	noBlindfold	clockwise	practice	Guided	1	-0.5	-0.5	12.92749	-0.033066	-1.45026	-1.2996	0.925952227630793	0.237627	-0.53578	0.748959
Trial1	1	1	noBlindfold	clockwise	practice	Guided	1	-0.5	-0.5	12.94749	-0.033058	-1.45026	-1.29961	0.92596490995978	0.215433	-0.548476	0.774265
Trial1	1	1	noBlindfold	clockwise	practice	Guided	1	-0.5	-0.5	12.9675	-0.033042	-1.45027	-1.29961	0.925972978542377	0.268803	-0.590794	0.80341
Trial1	1	1	noBlindfold	clockwise	practice	Guided	1	-0.5	-0.5	12.9875	-0.03301	-1.45028	-1.2996	0.925980469414054	0.268794	-0.624648	0.815946
Trial1	1	1	noBlindfold	clockwise	practice	Guided	1	-0.5	-0.5	13.00749	-0.032985	-1.45029	-1.2996	0.92599307598766	0.188788	-0.603489	0.828995
Trial1	1	1	noBlindfold	clockwise	practice	Guided	1	-0.5	-0.5	13.0275	-0.032977	-1.45029	-1.29959	0.925988464971498	0.104432	-0.497694	0.888199
Trial1	1	1	noBlindfold	clockwise	practice	Guided	1	-0.5	-0.5	13.0475	-0.032974	-1.45028	-1.29959	0.925989977451824	0.060155	-0.442555	0.943012
Trial1	1	1	noBlindfold	clockwise	practice	Guided	1	-0.5	-0.5	13.0675	-0.03297	-1.45027	-1.29958	0.925983451623937	0.131309	-0.459369	0.930094
Trial1	1	1	noBlindfold	clockwise	practice	Guided	1	-0.5	-0.5	13.08749	-0.032966	-1.45027	-1.29958	0.925985469559727	0.157594	-0.47617	0.858547
Trial1	1	1	noBlindfold	clockwise	practice	Guided	1	-0.5	-0.5	13.1075	-0.032961	-1.45026	-1.29959	0.925996534748417	0.232912	-0.518439	0.799388
Trial1	1	1	noBlindfold	clockwise	practice	Guided	1	-0.5	-0.5	13.1275	-0.03293	-1.45027	-1.2996	0.926020817857543	0.277132	-0.598844	0.769777
Trial1	1	1	noBlindfold	clockwise	practice	Guided	1	-0.5	-0.5	13.14749	-0.032876	-1.45028	-1.29961	0.926056701076525	0.268156	-0.577685	0.76982
Trial1	1	1	noBlindfold	clockwise	practice	Guided	1	-0.5	-0.5	13.1675	-0.032802	-1.45028	-1.29961	0.926094030138374	0.268064	-0.535367	0.769799
Trial1	1	1	noBlindfold	clockwise	practice	Guided	1	-0.5	-0.5	13.1875	-0.032721	-1.45027	-1.29961	0.926134897209681	0.183686	-0.501504	0.816424
Trial1	1	1	noBlindfold	clockwise	practice	Guided	1	-0.5	-0.5	13.2075	-0.032697	-1.45026	-1.29961	0.926147005732699	0.165976	-0.484346	0.854312
Trial1	1	1	noBlindfold	clockwise	practice	Guided	1	-0.5	-0.5	13.22749	-0.032694	-1.45026	-1.2996	0.926139873437019	0.116944	-0.467289	0.846145
Trial1	1	1	noBlindfold	clockwise	practice	Guided	1	-0.5	-0.5	13.2475	-0.032691	-1.45026	-1.2996	0.926141386586435	0.143727	-0.50103	0.871219
Trial1	1	1	noBlindfold	clockwise	practice	Guided	1	-0.5	-0.5	13.2675	-0.032687	-1.45026	-1.2996	0.926143405383386	0.179128	-0.547547	0.837619
Trial1	1	1	noBlindfold	clockwise	practice	Guided	1	-0.5	-0.5	13.28749	-0.032683	-1.45026	-1.2996	0.926145424193221	0.218816	-0.581402	0.770064
Trial1	1	1	noBlindfold	clockwise	practice	Guided	1	-0.5	-0.5	13.3075	-0.032678	-1.45026	-1.2996	0.926147946783765	0.183327	-0.53062	0.803831
Trial1	1	1	noBlindfold	clockwise	practice	Guided	1	-0.5	-0.5	13.3275	-0.032672	-1.45026	-1.2996	0.926150975046821	0.134457	-0.437353	0.837662
Trial1	1	1	noBlindfold	clockwise	practice	Guided	1	-0.5	-0.5	13.3475	-0.032667	-1.45025	-1.2996	0.926153497681628	0.187874	-0.424541	0.85001
Trial1	1	1	noBlindfold	clockwise	practice	Guided	1	-0.5	-0.5	13.36749	-0.032662	-1.45025	-1.2996	0.92615602033655	0.085564	-0.403263	0.867293
Trial1	1	1	noBlindfold	clockwise	practice	Guided	1	-0.5	-0.5	13.3875	-0.032658	-1.45025	-1.29959	0.926149394000294	0.1655	-0.496242	0.841714
Trial1	1	1	noBlindfold	clockwise	practice	Guided	1	-0.5	-0.5	13.4075	-0.032654	-1.45025	-1.29959	0.92615141292236	0.098768	-0.517348	0.85463
Trial1	1	1	noBlindfold	clockwise	practice	Guided	1	-0.5	-0.5	13.42749	-0.032646	-1.45025	-1.29959	0.926155448925295	0.187654	-0.517319	0.85001
Trial1	1	1	noBlindfold	clockwise	practice	Guided	1	-0.5	-0.5	13.44749	-0.032642	-1.45025	-1.29958	0.926148925680315	0.169987	-0.496152	0.887894
Trial1	1	1	noBlindfold	clockwise	practice	Guided	1	-0.5	-0.5	13.4675	-0.032638	-1.45025	-1.29958	0.926150944672522	0.19662	-0.479149	0.875084
Trial1	1	1	noBlindfold	clockwise	practice	Guided	1	-0.5	-0.5	13.4875	-0.032634	-1.45025	-1.29958	0.926152963677612	0.165493	-0.445171	0.896315
Trial1	1	1	noBlindfold	clockwise	practice	Guided	1	-0.5	-0.5	13.50749	-0.032631	-1.45025	-1.29958	0.926154475120022	0.08535	-0.453511	0.896695
Trial1	1	1	noBlindfold	clockwise	practice	Guided	1	-0.5	-0.5	13.5275	-0.032626	-1.45024	-1.29958	0.926156999846517	0.08522	-0.427872	0.879895
Trial1	1	1	noBlindfold	clockwise	practice	Guided	1	-0.5	-0.5	13.5475	-0.032624	-1.45024	-1.29957	0.926149364355143	0.045342	-0.431983	0.922084
Trial1	1	1	noBlindfold	clockwise	practice	Guided	1	-0.5	-0.5	13.5675	-0.032622	-1.45024	-1.29957	0.926150373888039	0.111984	-0.414938	0.904969
Trial1	1	1	noBlindfold	clockwise	practice	Guided	1	-0.5	-0.5	13.58749	-0.032618	-1.45024	-1.29957	0.926152391083529	0.160796	-0.423282	0.883739
Trial1	1	1	noBlindfold	clockwise	practice	Guided	1	-0.5	-0.5	13.6075	-0.032615	-1.45024	-1.29957	0.926153906338552	0.107261	-0.440091	0.862991
Trial1	1	1	noBlindfold	clockwise	practice	Guided	1	-0.5	-0.5	13.6275	-0.032607	-1.45024	-1.29957	0.926157942667422	0.200602	-0.494863	0.85835
Trial1	1	1	noBlindfold	clockwise	practice	Guided	1	-0.5	-0.5	13.64749	-0.032603	-1.45024	-1.29957	0.926159961791167	0.147156	-0.511704	0.858603
Trial1	1	1	noBlindfold	clockwise	practice	Guided	1	-0.5	-0.5	13.6675	-0.032599	-1.45024	-1.29957	0.926161979047772	0.191586	-0.511586	0.854193
Trial1	1	1	noBlindfold	clockwise	practice	Guided	1	-0.5	-0.5	13.6875	-0.032593	-1.45024	-1.29957	0.926165007776848	0.17826	-0.490314	0.871056
Trial1	1	1	noBlindfold	clockwise	practice	Guided	1	-0.5	-0.5	13.7075	-0.032589	-1.45024	-1.29957	0.926167026945668	0.178413	-0.511373	0.913056
Trial1	1	1	noBlindfold	clockwise	practice	Guided	1	-0.5	-0.5	13.72749	-0.03258	-1.45024	-1.29957	0.926171569182572	0.240257	-0.477329	0.837163
Trial1	1	1	noBlindfold	clockwise	practice	Guided	1	-0.5	-0.5	13.7475	-0.032574	-1.45024	-1.29957	0.926174598003421	0.226826	-0.489928	0.833026
Trial1	1	1	noBlindfold	clockwise	practice	Guided	1	-0.5	-0.5	13.7675	-0.032567	-1.45024	-1.29957	0.9261781288442	0.204555	-0.51105	0.837227
Trial1	1	1	noBlindfold	clockwise	practice	Guided	1	-0.5	-0.5	13.78749	-0.032559	-1.45025	-1.29957	0.926182167362132	0.222194	-0.587223	0.832985
Trial1	1	1	noBlindfold	clockwise	practice	Guided	1	-0.5	-0.5	13.8075	-0.032544	-1.45026	-1.29957	0.926189736901848	0.23566	-0.608382	0.858185
Trial1	1	1	noBlindfold	clockwise	practice	Guided	1	-0.5	-0.5	13.8275	-0.032533	-1.45026	-1.29957	0.926195289140809	0.146581	-0.544905	0.879689
Trial1	1	1	noBlindfold	clockwise	practice	Guided	1	-0.5	-0.5	13.8475	-0.03253	-1.45026	-1.29957	0.926196802720978	0.137684	-0.455993	0.871247
Trial1	1	1	noBlindfold	clockwise	practice	Guided	1	-0.5	-0.5	13.86749	-0.032526	-1.45026	-1.29957	0.926198822092621	0.097795	-0.443172	0.913331
Trial1	1	1	noBlindfold	clockwise	practice	Guided	1	-0.5	-0.5	13.8875	-0.032523	-1.45026	-1.29957	0.926200337569931	0.159936	-0.464202	0.887943
Trial1	1	1	noBlindfold	clockwise	practice	Guided	1	-0.5	-0.5	13.9075	-0.032518	-1.45026	-1.29958	0.926211505386853	0.195363	-0.531807	0.862575
Trial1	1	1	noBlindfold	clockwise	practice	Guided	1	-0.5	-0.5	13.92749	-0.032479	-1.45026	-1.29959	0.926239731748859	0.216939	-0.561417	0.753278
Trial1	1	1	noBlindfold	clockwise	practice	Guided	1	-0.5	-0.5	13.94749	-0.032423	-1.45027	-1.29961	0.926285288523142	0.292457	-0.59104	0.740323
Trial1	1	1	noBlindfold	clockwise	practice	Guided	1	-0.5	-0.5	13.9675	-0.03235	-1.45028	-1.29962	0.926330679581293	0.23006	-0.586808	0.744818
Trial1	1	1	noBlindfold	clockwise	practice	Guided	1	-0.5	-0.5	13.9875	-0.032274	-1.45029	-1.29962	0.92636904966632	0.25669	-0.565649	0.736295
Trial1	1	1	noBlindfold	clockwise	practice	Guided	1	-0.5	-0.5	14.00749	-0.032219	-1.45029	-1.29962	0.926396820611246	0.220905	-0.54449	0.711264
Trial1	1	1	noBlindfold	clockwise	practice	Guided	1	-0.5	-0.5	14.0275	-0.032195	-1.45028	-1.29962	0.926408940596057	0.22128	-0.552954	0.816265
Trial1	1	1	noBlindfold	clockwise	practice	Guided	1	-0.5	-0.5	14.0475	-0.032189	-1.45029	-1.29962	0.926411969253777	0.220944	-0.607967	0.757466
Trial1	1	1	noBlindfold	clockwise	practice	Guided	1	-0.5	-0.5	14.0675	-0.03218	-1.45029	-1.29962	0.926416514175789	0.238758	-0.612199	0.774183
Trial1	1	1	noBlindfold	clockwise	practice	Guided	1	-0.5	-0.5	14.08749	-0.032168	-1.4503	-1.29962	0.926422573546062	0.229705	-0.629126	0.757427
Trial1	1	1	noBlindfold	clockwise	practice	Guided	1	-0.5	-0.5	14.1075	-0.032156	-1.4503	-1.29962	0.926428633032116	0.233991	-0.607967	0.736407
Trial1	1	1	noBlindfold	clockwise	practice	Guided	1	-0.5	-0.5	14.1275	-0.032141	-1.4503	-1.29962	0.92643620896348	0.247502	-0.561417	0.799469
Trial1	1	1	noBlindfold	clockwise	practice	Guided	1	-0.5	-0.5	14.14749	-0.032134	-1.4503	-1.29962	0.92643974395836	0.207485	-0.586808	0.820531
Trial1	1	1	noBlindfold	clockwise	practice	Guided	1	-0.5	-0.5	14.1675	-0.032127	-1.4503	-1.29961	0.926434739102719	0.189469	-0.616431	0.787015
Trial1	1	1	noBlindfold	clockwise	practice	Guided	1	-0.5	-0.5	14.1875	-0.032117	-1.4503	-1.29961	0.926439790610442	0.24717	-0.612199	0.769946
Trial1	1	1	noBlindfold	clockwise	practice	Guided	1	-0.5	-0.5	14.2075	-0.032097	-1.4503	-1.29962	0.92645842985458	0.260486	-0.633358	0.778284
Trial1	1	1	noBlindfold	clockwise	practice	Guided	1	-0.5	-0.5	14.22749	-0.032034	-1.45031	-1.29963	0.926498892706643	0.299957	-0.59104	0.6857
Trial1	1	1	noBlindfold	clockwise	practice	Guided	1	-0.5	-0.5	14.2475	-0.031979	-1.4503	-1.29964	0.926535314262825	0.273123	-0.586808	0.673224
Trial1	1	1	noBlindfold	clockwise	practice	Guided	1	-0.5	-0.5	14.2675	-0.031905	-1.4503	-1.29965	0.926581442257665	0.219641	-0.607967	0.69427
Trial1	1	1	noBlindfold	clockwise	practice	Guided	1	-0.5	-0.5	14.28749	-0.031846	-1.4503	-1.29965	0.92661124826651	0.224232	-0.582576	0.719662
Trial1	1	1	noBlindfold	clockwise	practice	Guided	1	-0.5	-0.5	14.3075	-0.031819	-1.45029	-1.29964	0.926616146004504	0.233065	-0.59104	0.719623
Trial1	1	1	noBlindfold	clockwise	practice	Guided	1	-0.5	-0.5	14.3275	-0.031802	-1.45029	-1.29965	0.92663348084982	0.255129	-0.565649	0.706921
Trial1	1	1	noBlindfold	clockwise	practice	Guided	1	-0.5	-0.5	14.3475	-0.031785	-1.45029	-1.29965	0.92664206975936	0.254883	-0.578344	0.669122
Trial1	1	1	noBlindfold	clockwise	practice	Guided	1	-0.5	-0.5	14.36749	-0.031754	-1.45029	-1.29965	0.926657734811657	0.272631	-0.599503	0.67324
Trial1	1	1	noBlindfold	clockwise	practice	Guided	1	-0.5	-0.5	14.3875	-0.031716	-1.45029	-1.29966	0.926685576955597	0.21466	-0.582576	0.660907
Trial1	1	1	noBlindfold	clockwise	practice	Guided	1	-0.5	-0.5	14.4075	-0.031687	-1.45029	-1.29966	0.926700232625261	0.245667	-0.582576	0.643964
Trial1	1	1	noBlindfold	clockwise	practice	Guided	1	-0.5	-0.5	14.42749	-0.031658	-1.45029	-1.29966	0.926714888970744	0.245616	-0.557185	0.660765
Trial1	1	1	noBlindfold	clockwise	practice	Guided	1	-0.5	-0.5	14.44749	-0.031639	-1.45029	-1.29966	0.926724490796583	0.26338	-0.582576	0.669085
Trial1	1	1	noBlindfold	clockwise	practice	Guided	1	-0.5	-0.5	14.4675	-0.031607	-1.45029	-1.29966	0.926740663939238	0.28559	-0.595272	0.677386
Trial1	1	1	noBlindfold	clockwise	practice	Guided	1	-0.5	-0.5	14.4875	-0.031542	-1.45029	-1.29965	0.926764877209823	0.258827	-0.59104	0.681711
Trial1	1	1	noBlindfold	clockwise	practice	Guided	1	-0.5	-0.5	14.50749	-0.031471	-1.4503	-1.29966	0.926809408031655	0.241104	-0.595272	0.715394
Trial1	1	1	noBlindfold	clockwise	practice	Guided	1	-0.5	-0.5	14.5275	-0.031272	-1.4503	-1.29966	0.926910022963009	0.32542	-0.59104	0.702417
Trial1	1	1	noBlindfold	clockwise	practice	Guided	1	-0.5	-0.5	14.5475	-0.031096	-1.45031	-1.29965	0.926990399268943	0.298769	-0.633358	0.736146
Trial1	1	1	noBlindfold	clockwise	practice	Guided	1	-0.5	-0.5	14.5675	-0.030883	-1.45032	-1.29964	0.92708941999099	0.31201	-0.654517	0.740257
Trial1	1	1	noBlindfold	clockwise	practice	Guided	1	-0.5	-0.5	14.58749	-0.030644	-1.45033	-1.29963	0.927201744378305	0.254132	-0.654517	0.753165
Trial1	1	1	noBlindfold	clockwise	practice	Guided	1	-0.5	-0.5	14.6075	-0.03039	-1.45034	-1.29962	0.927321711061464	0.240606	-0.679908	0.736433
Trial1	1	1	noBlindfold	clockwise	practice	Guided	1	-0.5	-0.5	14.6275	-0.029949	-1.45032	-1.29961	0.927536588391326	0.214023	-0.607967	0.803761
Trial1	1	1	noBlindfold	clockwise	practice	Guided	1	-0.5	-0.5	14.64749	-0.029775	-1.45031	-1.29961	0.927624780494652	0.182752	-0.552954	0.795504
Trial1	1	1	noBlindfold	clockwise	practice	Guided	1	-0.5	-0.5	14.6675	-0.029633	-1.45029	-1.29961	0.927696769574425	0.24494	-0.548722	0.786839
Trial1	1	1	noBlindfold	clockwise	practice	Guided	1	-0.5	-0.5	14.6875	-0.02951	-1.45028	-1.29962	0.927767668439996	0.240358	-0.569881	0.774262
Trial1	1	1	noBlindfold	clockwise	practice	Guided	1	-0.5	-0.5	14.7075	-0.029381	-1.45028	-1.29965	0.927859085722405	0.302374	-0.586808	0.7278
Trial1	1	1	noBlindfold	clockwise	practice	Guided	1	-0.5	-0.5	14.72749	-0.029049	-1.4503	-1.29966	0.928036152594614	0.248506	-0.599503	0.660841
Trial1	1	1	noBlindfold	clockwise	practice	Guided	1	-0.5	-0.5	14.7475	-0.028847	-1.4503	-1.29966	0.928138677089409	0.257384	-0.633358	0.677612
Trial1	1	1	noBlindfold	clockwise	practice	Guided	1	-0.5	-0.5	14.7675	-0.028653	-1.45031	-1.29966	0.928237172809327	0.261731	-0.63759	0.656656
Trial1	1	1	noBlindfold	clockwise	practice	Guided	1	-0.5	-0.5	14.78749	-0.028476	-1.45031	-1.29967	0.928335586547946	0.261492	-0.599503	0.631352
Trial1	1	1	noBlindfold	clockwise	practice	Guided	1	-0.5	-0.5	14.8075	-0.028294	-1.4503	-1.29967	0.928428042434892	0.261394	-0.59104	0.631412
Trial1	1	1	noBlindfold	clockwise	practice	Guided	1	-0.5	-0.5	14.8275	-0.027934	-1.45032	-1.29967	0.928610998734763	0.301437	-0.679908	0.673262
Trial1	1	1	noBlindfold	clockwise	practice	Guided	1	-0.5	-0.5	14.8475	-0.027746	-1.45034	-1.29967	0.928706584236193	0.301409	-0.713762	0.681799
Trial1	1	1	noBlindfold	clockwise	practice	Guided	1	-0.5	-0.5	14.86749	-0.027567	-1.45034	-1.29966	0.928789101141728	0.22566	-0.66298	0.686147
Trial1	1	1	noBlindfold	clockwise	practice	Guided	1	-0.5	-0.5	14.8875	-0.027396	-1.45033	-1.29966	0.92887609284409	0.270071	-0.599503	0.694375
Trial1	1	1	noBlindfold	clockwise	practice	Guided	1	-0.5	-0.5	14.9075	-0.027205	-1.45031	-1.29965	0.928964665570437	0.189931	-0.586808	0.698937
Trial1	1	1	noBlindfold	clockwise	practice	Guided	1	-0.5	-0.5	14.92749	-0.026854	-1.4503	-1.29966	0.92915197481244	0.278714	-0.616431	0.685997
Trial1	1	1	noBlindfold	clockwise	practice	Guided	1	-0.5	-0.5	14.94749	-0.026685	-1.45031	-1.29966	0.929238044788574	0.256326	-0.607967	0.673491
Trial1	1	1	noBlindfold	clockwise	practice	Guided	1	-0.5	-0.5	14.9675	-0.026522	-1.45031	-1.29965	0.929312464348696	0.283004	-0.633358	0.68596
Trial1	1	1	noBlindfold	clockwise	practice	Guided	1	-0.5	-0.5	14.9875	-0.02636	-1.45031	-1.29965	0.929395011602052	0.247341	-0.599503	0.694537
Trial1	1	1	noBlindfold	clockwise	practice	Guided	1	-0.5	-0.5	15.00749	-0.026198	-1.4503	-1.29965	0.929477581657835	0.184825	-0.59104	0.661183
Trial1	1	1	noBlindfold	clockwise	practice	Guided	1	-0.5	-0.5	15.0275	-0.025904	-1.4503	-1.29965	0.929627482775581	0.18931	-0.616431	0.711574
Trial1	1	1	noBlindfold	clockwise	practice	Guided	1	-0.5	-0.5	15.0475	-0.025796	-1.45031	-1.29965	0.929682565733256	0.233743	-0.633358	0.711407
Trial1	1	1	noBlindfold	clockwise	practice	Guided	1	-0.5	-0.5	15.0675	-0.025725	-1.45031	-1.29965	0.92971878292812	0.220198	-0.633358	0.69041
Trial1	1	1	noBlindfold	clockwise	practice	Guided	1	-0.5	-0.5	15.08749	-0.02567	-1.45031	-1.29966	0.929755453655181	0.233412	-0.63759	0.661012
Trial1	1	1	noBlindfold	clockwise	practice	Guided	1	-0.5	-0.5	15.1075	-0.025618	-1.45032	-1.29967	0.929790492790051	0.246635	-0.667212	0.648364
Trial1	1	1	noBlindfold	clockwise	practice	Guided	1	-0.5	-0.5	15.1275	-0.025516	-1.45033	-1.29967	0.929842536853595	0.232983	-0.654517	0.619034
Trial1	1	1	noBlindfold	clockwise	practice	Guided	1	-0.5	-0.5	15.14749	-0.025475	-1.45033	-1.29968	0.929872071962401	0.273082	-0.641821	0.639869
Trial1	1	1	noBlindfold	clockwise	practice	Guided	1	-0.5	-0.5	15.1675	-0.025429	-1.45033	-1.29968	0.929895547103117	0.255159	-0.646053	0.610539
Trial1	1	1	noBlindfold	clockwise	practice	Guided	1	-0.5	-0.5	15.1875	-0.025391	-1.45032	-1.29968	0.929914940838627	0.259397	-0.607967	0.589525
Trial1	1	1	noBlindfold	clockwise	practice	Guided	1	-0.5	-0.5	15.2075	-0.02536	-1.45032	-1.29968	0.929930762969481	0.255041	-0.620662	0.635743
Trial1	1	1	noBlindfold	clockwise	practice	Guided	1	-0.5	-0.5	15.22749	-0.025231	-1.45032	-1.29968	0.929996611318176	0.30383	-0.658749	0.635564
Trial1	1	1	noBlindfold	clockwise	practice	Guided	1	-0.5	-0.5	15.2475	-0.02514	-1.45032	-1.29967	0.930034460455794	0.254923	-0.633358	0.669348
Trial1	1	1	noBlindfold	clockwise	practice	Guided	1	-0.5	-0.5	15.2675	-0.025029	-1.45032	-1.29966	0.930082633475552	0.228286	-0.624894	0.707318
Trial1	1	1	noBlindfold	clockwise	practice	Guided	1	-0.5	-0.5	15.28749	-0.024929	-1.45031	-1.29965	0.93012509605466	0.205932	-0.578344	0.703138
Trial1	1	1	noBlindfold	clockwise	practice	Guided	1	-0.5	-0.5	15.3075	-0.02484	-1.4503	-1.29964	0.93016184543101	0.245817	-0.561417	0.677794
Trial1	1	1	noBlindfold	clockwise	practice	Guided	1	-0.5	-0.5	15.3275	-0.024658	-1.4503	-1.29963	0.930246224548945	0.254856	-0.654517	0.757518
Trial1	1	1	noBlindfold	clockwise	practice	Guided	1	-0.5	-0.5	15.3475	-0.024595	-1.45031	-1.29963	0.93027841736359	0.228164	-0.654517	0.778667
Trial1	1	1	noBlindfold	clockwise	practice	Guided	1	-0.5	-0.5	15.36749	-0.02458	-1.45032	-1.29962	0.930277474782081	0.183686	-0.654517	0.774677
Trial1	1	1	noBlindfold	clockwise	practice	Guided	1	-0.5	-0.5	15.3875	-0.024575	-1.45032	-1.29962	0.930280031617437	0.201449	-0.620662	0.803964
Trial1	1	1	noBlindfold	clockwise	practice	Guided	1	-0.5	-0.5	15.4075	-0.02457	-1.45032	-1.29962	0.930282585616903	0.170229	-0.565649	0.799878
Trial1	1	1	noBlindfold	clockwise	practice	Guided	1	-0.5	-0.5	15.42749	-0.024557	-1.45029	-1.29962	0.930289230106498	0.156709	-0.485097	0.778927
Trial1	1	1	noBlindfold	clockwise	practice	Guided	1	-0.5	-0.5	15.44749	-0.024551	-1.45029	-1.29962	0.930292296326691	0.209949	-0.586648	0.749335
Trial1	1	1	noBlindfold	clockwise	practice	Guided	1	-0.5	-0.5	15.4675	-0.024542	-1.45029	-1.29963	0.930305503192943	0.289724	-0.607807	0.677678
Trial1	1	1	noBlindfold	clockwise	practice	Guided	1	-0.5	-0.5	15.4875	-0.024516	-1.45029	-1.29964	0.930327397769258	0.254065	-0.595112	0.677662
Trial1	1	1	noBlindfold	clockwise	practice	Guided	1	-0.5	-0.5	15.50749	-0.024472	-1.4503	-1.29966	0.930367203238784	0.222769	-0.628966	0.661088
Trial1	1	1	noBlindfold	clockwise	practice	Guided	1	-0.5	-0.5	15.5275	-0.024351	-1.4503	-1.29966	0.930429054041941	0.195917	-0.586648	0.694832
Trial1	1	1	noBlindfold	clockwise	practice	Guided	1	-0.5	-0.5	15.5475	-0.024313	-1.4503	-1.29966	0.930448481635419	0.178065	-0.578185	0.661252
Trial1	1	1	noBlindfold	clockwise	practice	Guided	1	-0.5	-0.5	15.5675	-0.024308	-1.4503	-1.29966	0.930451036579713	0.177981	-0.599344	0.652855
Trial1	1	1	noBlindfold	clockwise	practice	Guided	1	-0.5	-0.5	15.58749	-0.024304	-1.4503	-1.29966	0.930453082073072	0.204636	-0.59088	0.65276
Trial1	1	1	noBlindfold	clockwise	practice	Guided	1	-0.5	-0.5	15.6075	-0.024298	-1.4503	-1.29967	0.93046465289811	0.173509	-0.573953	0.673871
Trial1	1	1	noBlindfold	clockwise	practice	Guided	1	-0.5	-0.5	15.6275	-0.024276	-1.45031	-1.29967	0.930475900483771	0.21319	-0.70937	0.606529
Trial1	1	1	noBlindfold	clockwise	practice	Guided	1	-0.5	-0.5	15.64749	-0.024256	-1.45032	-1.29967	0.930486126587642	0.204224	-0.700907	0.606561
Trial1	1	1	noBlindfold	clockwise	practice	Guided	1	-0.5	-0.5	15.6675	-0.024246	-1.45033	-1.29967	0.930491239758656	0.213288	-0.628966	0.669529
Trial1	1	1	noBlindfold	clockwise	practice	Guided	1	-0.5	-0.5	15.6875	-0.02424	-1.45032	-1.29967	0.930494307318422	0.173333	-0.599344	0.711672
Trial1	1	1	noBlindfold	clockwise	practice	Guided	1	-0.5	-0.5	15.7075	-0.024232	-1.45032	-1.29966	0.930489894554937	0.200075	-0.586648	0.740978
Trial1	1	1	noBlindfold	clockwise	practice	Guided	1	-0.5	-0.5	15.72749	-0.024218	-1.45031	-1.29966	0.930497052777271	0.213361	-0.620503	0.745084
Trial1	1	1	noBlindfold	clockwise	practice	Guided	1	-0.5	-0.5	15.7475	-0.024211	-1.45031	-1.29966	0.930500632899192	0.235446	-0.616271	0.724052
Trial1	1	1	noBlindfold	clockwise	practice	Guided	1	-0.5	-0.5	15.7675	-0.024203	-1.45031	-1.29965	0.930496118074138	0.230991	-0.620503	0.745036
Trial1	1	1	noBlindfold	clockwise	practice	Guided	1	-0.5	-0.5	15.78749	-0.024194	-1.45031	-1.29965	0.930500719340037	0.22646	-0.667052	0.732532
Trial1	1	1	noBlindfold	clockwise	practice	Guided	1	-0.5	-0.5	15.8075	-0.024185	-1.45031	-1.29965	0.930505322575134	0.275417	-0.612039	0.75751
Trial1	1	1	noBlindfold	clockwise	practice	Guided	1	-0.5	-0.5	15.8275	-0.024169	-1.45032	-1.29965	0.930513504358027	0.270657	-0.624734	0.707127
Trial1	1	1	noBlindfold	clockwise	practice	Guided	1	-0.5	-0.5	15.8475	-0.024162	-1.45032	-1.29965	0.930517082880372	0.195006	-0.679748	0.724181
Trial1	1	1	noBlindfold	clockwise	practice	Guided	1	-0.5	-0.5	15.86749	-0.024155	-1.45032	-1.29965	0.930520661441582	0.221694	-0.658589	0.715828
Trial1	1	1	noBlindfold	clockwise	practice	Guided	1	-0.5	-0.5	15.8875	-0.024149	-1.45032	-1.29965	0.930523730443586	0.185933	-0.620503	0.69887
Trial1	1	1	noBlindfold	clockwise	practice	Guided	1	-0.5	-0.5	15.9075	-0.024143	-1.45032	-1.29965	0.930526798521646	0.217003	-0.616271	0.707288
Trial1	1	1	noBlindfold	clockwise	practice	Guided	1	-0.5	-0.5	15.92749	-0.024128	-1.45032	-1.29965	0.930534470270599	0.256708	-0.671284	0.64418
Trial1	1	1	noBlindfold	clockwise	practice	Guided	1	-0.5	-0.5	15.94749	-0.024118	-1.45032	-1.29965	0.930539584551602	0.278932	-0.68398	0.669301
Trial1	1	1	noBlindfold	clockwise	practice	Guided	1	-0.5	-0.5	15.9675	-0.024106	-1.45033	-1.29965	0.930545721031506	0.305623	-0.713602	0.677717
Trial1	1	1	noBlindfold	clockwise	practice	Guided	1	-0.5	-0.5	15.9875	-0.024096	-1.45033	-1.29965	0.930550835487104	0.252138	-0.68398	0.669397
Trial1	1	1	noBlindfold	clockwise	practice	Guided	1	-0.5	-0.5	16.00749	-0.024088	-1.45033	-1.29965	0.930554926918204	0.265497	-0.675516	0.690444
Trial1	1	1	noBlindfold	clockwise	practice	Guided	1	-0.5	-0.5	16.0275	-0.024073	-1.45033	-1.29965	0.930562597416694	0.234458	-0.679748	0.74926
Trial1	1	1	noBlindfold	clockwise	practice	Guided	1	-0.5	-0.5	16.0475	-0.024066	-1.45033	-1.29965	0.930566178377441	0.207876	-0.662821	0.808155
Trial1	1	1	noBlindfold	clockwise	practice	Guided	1	-0.5	-0.5	16.0675	-0.024059	-1.45033	-1.29964	0.930561050255093	0.269952	-0.650125	0.795444
Trial1	1	1	noBlindfold	clockwise	practice	Guided	1	-0.5	-0.5	16.08749	-0.024052	-1.45033	-1.29964	0.930564631327129	0.234317	-0.620503	0.782971
Trial1	1	1	noBlindfold	clockwise	practice	Guided	1	-0.5	-0.5	16.1075	-0.024044	-1.45033	-1.29963	0.93056011839629	0.234255	-0.624734	0.770261
Trial1	1	1	noBlindfold	clockwise	practice	Guided	1	-0.5	-0.5	16.1275	-0.02403	-1.45033	-1.29963	0.930567278906757	0.225398	-0.751688	0.816492
Trial1	1	1	noBlindfold	clockwise	practice	Guided	1	-0.5	-0.5	16.14749	-0.024024	-1.45034	-1.29963	0.930570348561182	0.1631	-0.734761	0.833515
Trial1	1	1	noBlindfold	clockwise	practice	Guided	1	-0.5	-0.5	16.1675	-0.024019	-1.45034	-1.29963	0.930572905675638	0.162888	-0.713602	0.787315
Trial1	1	1	noBlindfold	clockwise	practice	Guided	1	-0.5	-0.5	16.1875	-0.024015	-1.45034	-1.29962	0.930566346676735	0.131498	-0.607807	0.770484
Trial1	1	1	noBlindfold	clockwise	practice	Guided	1	-0.5	-0.5	16.2075	-0.02401	-1.45034	-1.29962	0.930568904803281	0.180622	-0.612039	0.795653
Trial1	1	1	noBlindfold	clockwise	practice	Guided	1	-0.5	-0.5	16.22749	-0.023996	-1.45033	-1.29963	0.93058466922922	0.251493	-0.650125	0.736601
Trial1	1	1	noBlindfold	clockwise	practice	Guided	1	-0.5	-0.5	16.2475	-0.023975	-1.45033	-1.29964	0.930604016158993	0.29577	-0.713602	0.698647
Trial1	1	1	noBlindfold	clockwise	practice	Guided	1	-0.5	-0.5	16.2675	-0.023918	-1.45034	-1.29965	0.930641880167081	0.304494	-0.738993	0.673416
Trial1	1	1	noBlindfold	clockwise	practice	Guided	1	-0.5	-0.5	16.28749	-0.023805	-1.45035	-1.29966	0.930708296021723	0.32201	-0.667052	0.622959
Trial1	1	1	noBlindfold	clockwise	practice	Guided	1	-0.5	-0.5	16.3075	-0.023653	-1.45035	-1.29965	0.930777472425643	0.273103	-0.68398	0.66514
Trial1	1	1	noBlindfold	clockwise	practice	Guided	1	-0.5	-0.5	16.3275	-0.023386	-1.45033	-1.29965	0.930914143632216	0.22862	-0.650125	0.711501
Trial1	1	1	noBlindfold	clockwise	practice	Guided	1	-0.5	-0.5	16.3475	-0.023304	-1.45033	-1.29965	0.930956129618086	0.2151	-0.650125	0.68215
Trial1	1	1	noBlindfold	clockwise	practice	Guided	1	-0.5	-0.5	16.36749	-0.023258	-1.45033	-1.29965	0.930979684693181	0.206185	-0.70937	0.698982
Trial1	1	1	noBlindfold	clockwise	practice	Guided	1	-0.5	-0.5	16.3875	-0.023228	-1.45034	-1.29965	0.930995047519143	0.255074	-0.68398	0.703016
Trial1	1	1	noBlindfold	clockwise	practice	Guided	1	-0.5	-0.5	16.4075	-0.02321	-1.45034	-1.29964	0.930995562785694	0.259582	-0.679748	0.740801
Trial1	1	1	noBlindfold	clockwise	practice	Guided	1	-0.5	-0.5	16.42749	-0.023192	-1.45034	-1.29964	0.931004781548091	0.272714	-0.692443	0.719758
Trial1	1	1	noBlindfold	clockwise	practice	Guided	1	-0.5	-0.5	16.44749	-0.023183	-1.45034	-1.29964	0.931009390071615	0.237076	-0.713602	0.72828
Trial1	1	1	noBlindfold	clockwise	practice	Guided	1	-0.5	-0.5	16.4675	-0.023175	-1.45035	-1.29964	0.931013487332807	0.241597	-0.717834	0.770265
Trial1	1	1	noBlindfold	clockwise	practice	Guided	1	-0.5	-0.5	16.4875	-0.023167	-1.45035	-1.29963	0.931008984113687	0.206049	-0.70937	0.803987
Trial1	1	1	noBlindfold	clockwise	practice	Guided	1	-0.5	-0.5	16.50749	-0.02316	-1.45035	-1.29963	0.931012570171069	0.250486	-0.662821	0.803835
Trial1	1	1	noBlindfold	clockwise	practice	Guided	1	-0.5	-0.5	16.5275	-0.023144	-1.45035	-1.29962	0.931012164717532	0.246019	-0.700907	0.83745
Trial1	1	1	noBlindfold	clockwise	practice	Guided	1	-0.5	-0.5	16.5475	-0.023136	-1.45035	-1.29962	0.931016262301649	0.236954	-0.696675	0.808081
Trial1	1	1	noBlindfold	clockwise	practice	Guided	1	-0.5	-0.5	16.5675	-0.023129	-1.45035	-1.29962	0.93101984665604	0.245802	-0.705139	0.812251
Trial1	1	1	noBlindfold	clockwise	practice	Guided	1	-0.5	-0.5	16.58749	-0.02312	-1.45035	-1.29962	0.931024457622009	0.272361	-0.734761	0.79116
Trial1	1	1	noBlindfold	clockwise	practice	Guided	1	-0.5	-0.5	16.6075	-0.023111	-1.45035	-1.29962	0.931029066744027	0.272203	-0.730529	0.76596
Trial1	1	1	noBlindfold	clockwise	practice	Guided	1	-0.5	-0.5	16.6275	-0.023095	-1.45035	-1.29962	0.931037262381285	0.254233	-0.688211	0.757622
Trial1	1	1	noBlindfold	clockwise	practice	Guided	1	-0.5	-0.5	16.64749	-0.023086	-1.45035	-1.29962	0.931041873589753	0.294102	-0.68398	0.728087
Trial1	1	1	noBlindfold	clockwise	practice	Guided	1	-0.5	-0.5	16.6675	-0.023078	-1.45035	-1.29962	0.931045969633241	0.285148	-0.700907	0.732318
Trial1	1	1	noBlindfold	clockwise	practice	Guided	1	-0.5	-0.5	16.6875	-0.023069	-1.45035	-1.29962	0.931050580962941	0.267234	-0.696675	0.719779
Trial1	1	1	noBlindfold	clockwise	practice	Guided	1	-0.5	-0.5	16.7075	-0.02306	-1.45035	-1.29963	0.931063790445037	0.25373	-0.700907	0.694625
Trial1	1	1	noBlindfold	clockwise	practice	Guided	1	-0.5	-0.5	16.72749	-0.023041	-1.45035	-1.29963	0.931073524776615	0.240368	-0.696675	0.736673
Trial1	1	1	noBlindfold	clockwise	practice	Guided	1	-0.5	-0.5	16.7475	-0.023032	-1.45035	-1.29963	0.931078134419237	0.289255	-0.700907	0.740706
Trial1	1	1	noBlindfold	clockwise	practice	Guided	1	-0.5	-0.5	16.7675	-0.02302	-1.45035	-1.29963	0.931084281345315	0.244752	-0.654357	0.761858
Trial1	1	1	noBlindfold	clockwise	practice	Guided	1	-0.5	-0.5	16.78749	-0.023008	-1.45035	-1.29963	0.93109042933967	0.271408	-0.675516	0.770167
Trial1	1	1	noBlindfold	clockwise	practice	Guided	1	-0.5	-0.5	16.8075	-0.022999	-1.45035	-1.29962	0.931086440463882	0.226791	-0.700907	0.770228
Trial1	1	1	noBlindfold	clockwise	practice	Guided	1	-0.5	-0.5	16.8275	-0.02298	-1.45035	-1.29962	0.931096173895096	0.235871	-0.696675	0.854291
Trial1	1	1	noBlindfold	clockwise	practice	Guided	1	-0.5	-0.5	16.8475	-0.022973	-1.45035	-1.29962	0.931099761022877	0.275811	-0.645893	0.841555
Trial1	1	1	noBlindfold	clockwise	practice	Guided	1	-0.5	-0.5	16.86749	-0.022966	-1.45034	-1.29961	0.931094849132561	0.217884	-0.612039	0.837552
Trial1	1	1	noBlindfold	clockwise	practice	Guided	1	-0.5	-0.5	16.8875	-0.022957	-1.45034	-1.29961	0.931099461303041	0.280144	-0.641662	0.84574
Trial1	1	1	noBlindfold	clockwise	practice	Guided	1	-0.5	-0.5	16.9075	-0.022945	-1.45034	-1.2996	0.931097010613059	0.280113	-0.692443	0.858341
Trial1	1	1	noBlindfold	clockwise	practice	Guided	1	-0.5	-0.5	16.92749	-0.022898	-1.45036	-1.2996	0.931121091423529	0.248712	-0.80247	0.833249
Trial1	1	1	noBlindfold	clockwise	practice	Guided	1	-0.5	-0.5	16.94749	-0.022871	-1.45037	-1.2996	0.931134925892076	0.27525	-0.789775	0.807929
Trial1	1	1	noBlindfold	clockwise	practice	Guided	1	-0.5	-0.5	16.9675	-0.022861	-1.45037	-1.2996	0.931140050375379	0.195206	-0.747457	0.833402
Trial1	1	1	noBlindfold	clockwise	practice	Guided	1	-0.5	-0.5	16.9875	-0.022855	-1.45037	-1.2996	0.931143124721588	0.195176	-0.671284	0.854432
Trial1	1	1	noBlindfold	clockwise	practice	Guided	1	-0.5	-0.5	17.00749	-0.022849	-1.45037	-1.2996	0.931146199096304	0.199469	-0.641662	0.825018
Trial1	1	1	noBlindfold	clockwise	practice	Guided	1	-0.5	-0.5	17.0275	-0.022833	-1.45036	-1.2996	0.931154398204579	0.248036	-0.675516	0.749253
Trial1	1	1	noBlindfold	clockwise	practice	Guided	1	-0.5	-0.5	17.0475	-0.022824	-1.45036	-1.2996	0.93115901136591	0.279005	-0.705139	0.719751
Trial1	1	1	noBlindfold	clockwise	practice	Guided	1	-0.5	-0.5	17.0675	-0.022802	-1.45036	-1.29961	0.93117888410846	0.265573	-0.751688	0.719796
Trial1	1	1	noBlindfold	clockwise	practice	Guided	1	-0.5	-0.5	17.08749	-0.022758	-1.45036	-1.29962	0.931209928317384	0.296608	-0.692443	0.711291
Trial1	1	1	noBlindfold	clockwise	practice	Guided	1	-0.5	-0.5	17.1075	-0.022695	-1.45035	-1.29962	0.931242218260888	0.261042	-0.713602	0.745011
Trial1	1	1	noBlindfold	clockwise	practice	Guided	1	-0.5	-0.5	17.1275	-0.022601	-1.45035	-1.29962	0.931290400309123	0.171942	-0.70937	0.762116
Trial1	1	1	noBlindfold	clockwise	practice	Guided	1	-0.5	-0.5	17.14749	-0.022594	-1.45035	-1.29962	0.931293989538198	0.216289	-0.658589	0.736769
Trial1	1	1	noBlindfold	clockwise	practice	Guided	1	-0.5	-0.5	17.1675	-0.022585	-1.45035	-1.29962	0.931298602408607	0.238611	-0.658589	0.778695
Trial1	1	1	noBlindfold	clockwise	practice	Guided	1	-0.5	-0.5	17.1875	-0.022577	-1.45035	-1.29962	0.931302703534343	0.318669	-0.717834	0.786828
Trial1	1	1	noBlindfold	clockwise	practice	Guided	1	-0.5	-0.5	17.2075	-0.022562	-1.45035	-1.29962	0.931310394117175	0.282878	-0.722066	0.753347
Trial1	1	1	noBlindfold	clockwise	practice	Guided	1	-0.5	-0.5	17.22749	-0.022525	-1.45036	-1.29962	0.931329361609009	0.255996	-0.781311	0.745037
Trial1	1	1	noBlindfold	clockwise	practice	Guided	1	-0.5	-0.5	17.2475	-0.022514	-1.45036	-1.29962	0.931335002505445	0.251473	-0.713602	0.745052
Trial1	1	1	noBlindfold	clockwise	practice	Guided	1	-0.5	-0.5	17.2675	-0.022505	-1.45036	-1.29962	0.931339615945672	0.220392	-0.722066	0.787156
Trial1	1	1	noBlindfold	clockwise	practice	Guided	1	-0.5	-0.5	17.28749	-0.022497	-1.45036	-1.29962	0.931343717577996	0.242726	-0.68398	0.833282
Trial1	1	1	noBlindfold	clockwise	practice	Guided	1	-0.5	-0.5	17.3075	-0.022488	-1.45036	-1.29962	0.931348333049283	0.242564	-0.624734	0.808082
Trial1	1	1	noBlindfold	clockwise	practice	Guided	1	-0.5	-0.5	17.3275	-0.02247	-1.45035	-1.29961	0.93134906553515	0.251279	-0.675516	0.791255
Trial1	1	1	noBlindfold	clockwise	practice	Guided	1	-0.5	-0.5	17.3475	-0.022462	-1.45035	-1.29961	0.931353167426491	0.286723	-0.700907	0.791226
Trial1	1	1	noBlindfold	clockwise	practice	Guided	1	-0.5	-0.5	17.36749	-0.022452	-1.45035	-1.29961	0.931358295100663	0.277803	-0.667052	0.782767
Trial1	1	1	noBlindfold	clockwise	practice	Guided	1	-0.5	-0.5	17.3875	-0.022442	-1.45034	-1.29961	0.931363421898911	0.291021	-0.658589	0.765923
Trial1	1	1	noBlindfold	clockwise	practice	Guided	1	-0.5	-0.5	17.4075	-0.02243	-1.45034	-1.29961	0.931369575498375	0.264254	-0.68398	0.770214
Trial1	1	1	noBlindfold	clockwise	practice	Guided	1	-0.5	-0.5	17.42749	-0.022415	-1.45034	-1.29962	0.931385762468569	0.215105	-0.645893	0.749377
Trial1	1	1	noBlindfold	clockwise	practice	Guided	1	-0.5	-0.5	17.44749	-0.022409	-1.45034	-1.29962	0.931388838876662	0.201628	-0.654357	0.728422
Trial1	1	1	noBlindfold	clockwise	practice	Guided	1	-0.5	-0.5	17.4675	-0.022403	-1.45034	-1.29962	0.93139191531324	0.268234	-0.650125	0.703
Trial1	1	1	noBlindfold	clockwise	practice	Guided	1	-0.5	-0.5	17.4875	-0.022396	-1.45034	-1.29962	0.931395504684438	0.232599	-0.650125	0.719919
Trial1	1	1	noBlindfold	clockwise	practice	Guided	1	-0.5	-0.5	17.50749	-0.022388	-1.45033	-1.29962	0.931399607006877	0.201441	-0.624734	0.728422
Trial1	1	1	noBlindfold	clockwise	practice	Guided	1	-0.5	-0.5	17.5275	-0.022369	-1.45033	-1.29963	0.931417947310301	0.281253	-0.620503	0.686159
Trial1	1	1	noBlindfold	clockwise	practice	Guided	1	-0.5	-0.5	17.5475	-0.02235	-1.45032	-1.29964	0.931436286792676	0.267775	-0.641662	0.669404
Trial1	1	1	noBlindfold	clockwise	practice	Guided	1	-0.5	-0.5	17.5675	-0.022324	-1.45032	-1.29965	0.931458319375246	0.254299	-0.552794	0.652649
Trial1	1	1	noBlindfold	clockwise	practice	Guided	1	-0.5	-0.5	17.58749	-0.022255	-1.4503	-1.29963	0.931476411365596	0.330082	-0.510476	0.719598
Trial1	1	1	noBlindfold	clockwise	practice	Guided	1	-0.5	-0.5	17.6075	-0.022105	-1.45028	-1.29956	0.931493391029396	0.366182	-0.54007	0.904288
Trial1	1	1	noBlindfold	clockwise	practice	Guided	1	-0.5	-0.5	17.6275	-0.021561	-1.4503	-1.2996	0.931806870806323	0.374351	-0.514679	0.761492
Trial1	1	1	noBlindfold	clockwise	practice	Guided	1	-0.5	-0.5	17.64749	-0.021188	-1.45027	-1.29967	0.932058479738879	0.24027	-0.391868	0.614933
Trial1	1	1	noBlindfold	clockwise	practice	Guided	1	-0.5	-0.5	17.6675	-0.020787	-1.45021	-1.29973	0.932315976968917	0.150907	-0.34522	0.526986
Trial1	1	1	noBlindfold	clockwise	practice	Guided	1	-0.5	-0.5	17.6875	-0.020412	-1.4502	-1.29973	0.932508783880854	0.066389	-0.493232	0.552406
Trial1	1	1	noBlindfold	clockwise	practice	Guided	1	-0.5	-0.5	17.7075	-0.020187	-1.45024	-1.29973	0.932624522038487	-0.022544	-0.607487	0.582076
Trial1	1	1	noBlindfold	clockwise	practice	Guided	1	-0.5	-0.5	17.72749	-0.020141	-1.4503	-1.29974	0.932656773284818	0.141708	-0.696355	0.455546
Trial1	1	1	noBlindfold	clockwise	practice	Guided	1	-0.5	-0.5	17.7475	-0.020121	-1.45032	-1.2998	0.932718480893421	0.323604	-0.759832	0.2911
Trial1	1	1	noBlindfold	clockwise	practice	Guided	1	-0.5	-0.5	17.7675	-0.020005	-1.45037	-1.29986	0.932829685239774	0.478841	-0.958726	0.156178
Trial1	1	1	noBlindfold	clockwise	practice	Guided	1	-0.5	-0.5	17.78749	-0.019723	-1.45046	-1.29989	0.933000576086274	0.523274	-1.13223	0.16863
Trial1	1	1	noBlindfold	clockwise	practice	Guided	1	-0.5	-0.5	17.8075	-0.019279	-1.45055	-1.2998	0.933151965672453	0.438946	-1.170316	0.286451
Trial1	1	1	noBlindfold	clockwise	practice	Guided	1	-0.5	-0.5	17.8275	-0.018326	-1.45058	-1.29975	0.933600583098516	0.225867	-1.026435	0.555751
Trial1	1	1	noBlindfold	clockwise	practice	Guided	1	-0.5	-0.5	17.8475	-0.017964	-1.45052	-1.29973	0.933770147081598	0.159071	-0.82754	0.568543
Trial1	1	1	noBlindfold	clockwise	practice	Guided	1	-0.5	-0.5	17.86749	-0.017753	-1.45044	-1.29973	0.93387908838384	0.025399	-0.730209	0.518506
Trial1	1	1	noBlindfold	clockwise	practice	Guided	1	-0.5	-0.5	17.8875	-0.017729	-1.4504	-1.29974	0.933900057152394	-0.019371	-0.738673	0.417737
Trial1	1	1	noBlindfold	clockwise	practice	Guided	1	-0.5	-0.5	17.9075	-0.017732	-1.45039	-1.29976	0.933915759882232	-0.162028	-0.747136	0.313015
Trial1	1	1	noBlindfold	clockwise	practice	Guided	1	-0.5	-0.5	17.92749	-0.017742	-1.45039	-1.29976	0.933910595707012	-0.197333	-0.738673	0.392735
Trial1	1	1	noBlindfold	clockwise	practice	Guided	1	-0.5	-0.5	17.94749	-0.017751	-1.45038	-1.29974	0.933888695616481	-0.210074	-0.594791	0.59849
Trial1	1	1	noBlindfold	clockwise	practice	Guided	1	-0.5	-0.5	17.9675	-0.017781	-1.45034	-1.29969	0.933830430299784	-0.236317	-0.552473	0.745561
Trial1	1	1	noBlindfold	clockwise	practice	Guided	1	-0.5	-0.5	17.9875	-0.017839	-1.4503	-1.29962	0.933740454144891	-0.169139	-0.455072	0.883981
Trial1	1	1	noBlindfold	clockwise	practice	Guided	1	-0.5	-0.5	18.00749	-0.017906	-1.45026	-1.29951	0.933611732758426	-0.159919	-0.425328	0.984757
Trial1	1	1	noBlindfold	clockwise	practice	Guided	1	-0.5	-0.5	18.0275	-0.018067	-1.45024	-1.2995	0.93352003072873	-0.297572	-0.556357	1.043928
Trial1	1	1	noBlindfold	clockwise	practice	Guided	1	-0.5	-0.5	18.0475	-0.018197	-1.45027	-1.29953	0.933478654566204	-0.351188	-0.65792	0.930672
Trial1	1	1	noBlindfold	clockwise	practice	Guided	1	-0.5	-0.5	18.0675	-0.018392	-1.45032	-1.2996	0.933437964497389	-0.396072	-0.806033	0.745995
Trial1	1	1	noBlindfold	clockwise	practice	Guided	1	-0.5	-0.5	18.08749	-0.018648	-1.45037	-1.29969	0.933383017117094	-0.360854	-0.839888	0.556915
Trial1	1	1	noBlindfold	clockwise	practice	Guided	1	-0.5	-0.5	18.1075	-0.018968	-1.45042	-1.29982	0.933329379445459	-0.258837	-0.949914	0.38864
Trial1	1	1	noBlindfold	clockwise	practice	Guided	1	-0.5	-0.5	18.1275	-0.019398	-1.4505	-1.29985	0.933133583185262	-0.041325	-1.051478	0.160998
Trial1	1	1	noBlindfold	clockwise	practice	Guided	1	-0.5	-0.5	18.14749	-0.019422	-1.45052	-1.29986	0.933129805759614	-0.072765	-1.072637	0.051864
Trial1	1	1	noBlindfold	clockwise	practice	Guided	1	-0.5	-0.5	18.1675	-0.019424	-1.45053	-1.29987	0.933137358941204	0.06055	-1.089564	-0.015728
Trial1	1	1	noBlindfold	clockwise	practice	Guided	1	-0.5	-0.5	18.1875	-0.019422	-1.45053	-1.29989	0.933155556203572	0.131626	-1.085332	-0.053726
Trial1	1	1	noBlindfold	clockwise	practice	Guided	1	-0.5	-0.5	18.2075	-0.019411	-1.45052	-1.29996	0.933221204503487	0.229512	-0.992232	-0.058171
Trial1	1	1	noBlindfold	clockwise	practice	Guided	1	-0.5	-0.5	18.22749	-0.019208	-1.45047	-1.29999	0.933351407669354	0.398435	-0.865278	-0.033464
Trial1	1	1	noBlindfold	clockwise	practice	Guided	1	-0.5	-0.5	18.2475	-0.018994	-1.45045	-1.30002	0.933487509569156	0.393853	-0.852583	-0.046042
Trial1	1	1	noBlindfold	clockwise	practice	Guided	1	-0.5	-0.5	18.2675	-0.018625	-1.45044	-1.30004	0.933694758672355	0.331329	-0.882206	-0.087839
Trial1	1	1	noBlindfold	clockwise	practice	Guided	1	-0.5	-0.5	18.28749	-0.01816	-1.45044	-1.30004	0.933934578754474	0.277743	-0.907596	-0.10025
Trial1	1	1	noBlindfold	clockwise	practice	Guided	1	-0.5	-0.5	18.3075	-0.017715	-1.45044	-1.29998	0.934112788825459	0.135472	-0.861047	-0.057803
Trial1	1	1	noBlindfold	clockwise	practice	Guided	1	-0.5	-0.5	18.3275	-0.017205	-1.45041	-1.29995	0.934350587518757	0.029385	-0.742556	0.219651
Trial1	1	1	noBlindfold	clockwise	practice	Guided	1	-0.5	-0.5	18.3475	-0.017183	-1.45039	-1.29993	0.934344911281462	0.011889	-0.712934	0.341422
Trial1	1	1	noBlindfold	clockwise	practice	Guided	1	-0.5	-0.5	18.36749	-0.017182	-1.45037	-1.29991	0.934328180103417	0.020859	-0.721397	0.370694
Trial1	1	1	noBlindfold	clockwise	practice	Guided	1	-0.5	-0.5	18.3875	-0.017188	-1.45036	-1.29988	0.934299462054758	-0.197105	-0.628298	0.396356
Trial1	1	1	noBlindfold	clockwise	practice	Guided	1	-0.5	-0.5	18.4075	-0.017228	-1.45034	-1.2998	0.934210209081017	-0.343844	-0.598675	0.413359
Trial1	1	1	noBlindfold	clockwise	practice	Guided	1	-0.5	-0.5	18.42749	-0.017747	-1.45027	-1.29979	0.933933637816753	-0.39699	-0.454717	0.421727
Trial1	1	1	noBlindfold	clockwise	practice	Guided	1	-0.5	-0.5	18.44749	-0.018345	-1.45023	-1.29982	0.93365062271316	-0.325847	-0.403818	0.354236
Trial1	1	1	noBlindfold	clockwise	practice	Guided	1	-0.5	-0.5	18.4675	-0.019059	-1.45022	-1.29985	0.933308228029864	-0.081119	-0.543377	0.307313
Trial1	1	1	noBlindfold	clockwise	practice	Guided	1	-0.5	-0.5	18.4875	-0.01971	-1.45027	-1.2999	0.933015750503739	0.09657	-0.754967	0.184941
Trial1	1	1	noBlindfold	clockwise	practice	Guided	1	-0.5	-0.5	18.50749	-0.020071	-1.45036	-1.29994	0.932864418640906	0.051637	-0.936934	0.042239
Trial1	1	1	noBlindfold	clockwise	practice	Guided	1	-0.5	-0.5	18.5275	-0.020162	-1.45052	-1.29995	0.93282609050553	-0.175534	-1.106206	-0.041065
Trial1	1	1	noBlindfold	clockwise	practice	Guided	1	-0.5	-0.5	18.5475	-0.020171	-1.45053	-1.29996	0.932830047155224	-0.193284	-1.008875	-0.040999
Trial1	1	1	noBlindfold	clockwise	practice	Guided	1	-0.5	-0.5	18.5675	-0.020177	-1.45052	-1.29996	0.932826961106218	-0.077207	-0.94963	0.072046
Trial1	1	1	noBlindfold	clockwise	practice	Guided	1	-0.5	-0.5	18.58749	-0.020177	-1.4505	-1.29996	0.932826961106218	0.024973	-0.873457	0.017126
Trial1	1	1	noBlindfold	clockwise	practice	Guided	1	-0.5	-0.5	18.6075	-0.020168	-1.45047	-1.29997	0.932840178897975	0.193849	-0.848066	-0.042184
Trial1	1	1	noBlindfold	clockwise	practice	Guided	1	-0.5	-0.5	18.6275	-0.020147	-1.45045	-1.29998	0.932859464734892	0.171443	-0.793053	-0.054686
Trial1	1	1	noBlindfold	clockwise	practice	Guided	1	-0.5	-0.5	18.64749	-0.020138	-1.45042	-1.29998	0.932864095384367	0.122435	-0.721112	-0.058725
Trial1	1	1	noBlindfold	clockwise	practice	Guided	1	-0.5	-0.5	18.6675	-0.020133	-1.45037	-1.29998	0.932866667036868	0.144985	-0.530681	0.050404
Trial1	1	1	noBlindfold	clockwise	practice	Guided	1	-0.5	-0.5	18.6875	-0.020127	-1.4503	-1.29997	0.932861268360365	0.087168	-0.386731	0.071563
Trial1	1	1	noBlindfold	clockwise	practice	Guided	1	-0.5	-0.5	18.7075	-0.020117	-1.45023	-1.29995	0.932849238747271	0.100768	-0.382397	0.163892
Trial1	1	1	noBlindfold	clockwise	practice	Guided	1	-0.5	-0.5	18.72749	-0.020092	-1.45022	-1.29992	0.932836339415076	-0.014523	-0.54728	0.311123
Trial1	1	1	noBlindfold	clockwise	practice	Guided	1	-0.5	-0.5	18.7475	-0.020096	-1.45026	-1.29988	0.932800036326321	0.0080511	-0.602294	0.41596
Trial1	1	1	noBlindfold	clockwise	practice	Guided	1	-0.5	-0.5	18.7675	-0.020112	-1.45029	-1.29984	0.932757560129794	-0.134093	-0.589598	0.491863
Trial1	1	1	noBlindfold	clockwise	practice	Guided	1	-0.5	-0.5	18.78749	-0.020145	-1.45028	-1.2998	0.932706133146331	-0.200838	-0.454153	0.479411
Trial1	1	1	noBlindfold	clockwise	practice	Guided	1	-0.5	-0.5	18.8075	-0.020209	-1.45025	-1.29976	0.932639065693903	-0.280659	-0.377865	0.551031
Trial1	1	1	noBlindfold	clockwise	practice	Guided	1	-0.5	-0.5	18.8275	-0.020699	-1.45022	-1.29979	0.932412747829945	-0.383237	-0.46649	0.408402
Trial1	1	1	noBlindfold	clockwise	practice	Guided	1	-0.5	-0.5	18.8475	-0.021165	-1.45023	-1.29985	0.932224737119538	-0.209965	-0.559535	0.277609
Trial1	1	1	noBlindfold	clockwise	practice	Guided	1	-0.5	-0.5	18.86749	-0.021648	-1.45028	-1.29991	0.932028199033543	-0.108003	-0.762661	0.138637
Trial1	1	1	noBlindfold	clockwise	practice	Guided	1	-0.5	-0.5	18.8875	-0.022015	-1.45036	-1.29996	0.93188287235961	-0.0015915	-0.906542	0.012277
Trial1	1	1	noBlindfold	clockwise	practice	Guided	1	-0.5	-0.5	18.9075	-0.022166	-1.45044	-1.29997	0.931814027078632	-0.006293	-0.965788	-0.063451
Trial1	1	1	noBlindfold	clockwise	practice	Guided	1	-0.5	-0.5	18.92749	-0.022162	-1.45047	-1.29998	0.931824572216281	0.100332	-0.906542	-0.105604
Trial1	1	1	noBlindfold	clockwise	practice	Guided	1	-0.5	-0.5	18.94749	-0.022159	-1.45046	-1.29999	0.931834708689934	0.073555	-0.771125	-0.122287
Trial1	1	1	noBlindfold	clockwise	practice	Guided	1	-0.5	-0.5	18.9675	-0.022154	-1.45041	-1.29999	0.931837271385402	0.051459	-0.639939	-0.067587
Trial1	1	1	noBlindfold	clockwise	practice	Guided	1	-0.5	-0.5	18.9875	-0.02215	-1.45034	-1.29999	0.931839323084271	0.060756	-0.479099	0.058382
Trial1	1	1	noBlindfold	clockwise	practice	Guided	1	-0.5	-0.5	19.00749	-0.02215	-1.45025	-1.29989	0.931753561957452	-0.0057206	-0.242022	0.134046
Trial1	1	1	noBlindfold	clockwise	practice	Guided	1	-0.5	-0.5	19.0275	-0.022151	-1.45004	-1.29983	0.931701470828105	-0.035957	0.02461	0.386206
Trial1	1	1	noBlindfold	clockwise	practice	Guided	1	-0.5	-0.5	19.0475	-0.022174	-1.44997	-1.29982	0.931681079463701	-0.044814	0.104991	0.428047
Trial1	1	1	noBlindfold	clockwise	practice	Guided	1	-0.5	-0.5	19.0675	-0.022196	-1.44995	-1.29983	0.931678393265792	-0.094132	0.134576	0.310521
Trial1	1	1	noBlindfold	clockwise	practice	Guided	1	-0.5	-0.5	19.08749	-0.022214	-1.44994	-1.29986	0.931694951770193	-0.103242	0.117606	0.218103
Trial1	1	1	noBlindfold	clockwise	practice	Guided	1	-0.5	-0.5	19.1075	-0.022255	-1.44995	-1.29991	0.931716809056939	-0.063232	-0.030521	0.217865
Trial1	1	1	noBlindfold	clockwise	practice	Guided	1	-0.5	-0.5	19.1275	-0.022391	-1.45004	-1.29991	0.931647081745661	0.012323	-0.098183	0.179718
Trial1	1	1	noBlindfold	clockwise	practice	Guided	1	-0.5	-0.5	19.14749	-0.022402	-1.45005	-1.29992	0.931650039943275	-0.018995	-0.136236	0.12938
Trial1	1	1	noBlindfold	clockwise	practice	Guided	1	-0.5	-0.5	19.1675	-0.022403	-1.45005	-1.29993	0.931658227273117	-0.099156	-0.127736	0.100257
Trial1	1	1	noBlindfold	clockwise	practice	Guided	1	-0.5	-0.5	19.1875	-0.022417	-1.45005	-1.29995	0.931668144031895	-0.117145	-0.081162	0.045649
Trial1	1	1	noBlindfold	clockwise	practice	Guided	1	-0.5	-0.5	19.2075	-0.022463	-1.45003	-1.29994	0.931636069121209	-0.059134	0.016174	0.087438
Trial1	1	1	noBlindfold	clockwise	practice	Guided	1	-0.5	-0.5	19.22749	-0.022549	-1.44998	-1.29992	0.931574690921782	0.03455	0.024616	0.154249
Trial1	1	1	noBlindfold	clockwise	practice	Guided	1	-0.5	-0.5	19.2475	-0.022538	-1.44999	-1.29991	0.931571730748998	0.105886	-0.0092386	0.200158
Trial1	1	1	noBlindfold	clockwise	practice	Guided	1	-0.5	-0.5	19.2675	-0.022479	-1.45	-1.29992	0.931610569320888	0.154659	0.011925	0.157944
Trial1	1	1	noBlindfold	clockwise	practice	Guided	1	-0.5	-0.5	19.28749	-0.022311	-1.45	-1.29994	0.931713988939998	0.243364	0.037312	0.086213
Trial1	1	1	noBlindfold	clockwise	practice	Guided	1	-0.5	-0.5	19.3075	-0.021962	-1.44999	-1.29996	0.931910059241173	0.238828	0.054228	0.077849
Trial1	1	1	noBlindfold	clockwise	practice	Guided	1	-0.5	-0.5	19.3275	-0.020789	-1.44999	-1.29996	0.932512311209207	0.149737	0.011903	0.094873
Trial1	1	1	noBlindfold	clockwise	practice	Guided	1	-0.5	-0.5	19.3475	-0.019989	-1.44999	-1.29994	0.932906608237251	0.123099	0.083833	0.132756
Trial1	1	1	noBlindfold	clockwise	practice	Guided	1	-0.5	-0.5	19.36749	-0.019164	-1.44996	-1.2999	0.9332969336427	0.105479	0.117656	0.199962
Trial1	1	1	noBlindfold	clockwise	practice	Guided	1	-0.5	-0.5	19.3875	-0.018347	-1.44994	-1.29988	0.933701060596226	0.270199	0.155706	0.258266
Trial1	1	1	noBlindfold	clockwise	practice	Guided	1	-0.5	-0.5	19.4075	-0.017427	-1.44993	-1.2999	0.93419302512217	0.336724	0.130278	0.216059
Trial1	1	1	noBlindfold	clockwise	practice	Guided	1	-0.5	-0.5	19.42749	-0.014928	-1.44995	-1.29991	0.935494934316071	0.305217	-0.017883	0.174133
Trial1	1	1	noBlindfold	clockwise	practice	Guided	1	-0.5	-0.5	19.44749	-0.013394	-1.45001	-1.29992	0.936299816429686	0.247182	-0.068651	0.13647
Trial1	1	1	noBlindfold	clockwise	practice	Guided	1	-0.5	-0.5	19.4675	-0.011749	-1.45004	-1.2999	0.937138702005895	0.158206	-0.051703	0.195449
Trial1	1	1	noBlindfold	clockwise	practice	Guided	1	-0.5	-0.5	19.4875	-0.0099952	-1.45004	-1.29987	0.938028114652912	0.167163	-0.051688	0.287803
Trial1	1	1	noBlindfold	clockwise	practice	Guided	1	-0.5	-0.5	19.50749	-0.0082195	-1.45002	-1.29983	0.938922800241745	0.167111	-0.034751	0.34236
Trial1	1	1	noBlindfold	clockwise	practice	Guided	1	-0.5	-0.5	19.5275	-0.0044308	-1.44999	-1.29983	0.940912746477846	0.189085	0.016027	0.338039
Trial1	1	1	noBlindfold	clockwise	practice	Guided	1	-0.5	-0.5	19.5475	-0.0023876	-1.44998	-1.29983	0.941990480482123	0.135551	-0.0093694	0.338029
Trial1	1	1	noBlindfold	clockwise	practice	Guided	1	-0.5	-0.5	19.5675	-0.00034461	-1.44999	-1.29982	0.943062805555163	0.09984	0.011785	0.363179
Trial1	1	1	noBlindfold	clockwise	practice	Guided	1	-0.5	-0.5	19.58749	0.0016374	-1.44999	-1.29983	0.944122897611848	0.108607	0.032939	0.329508
Trial1	1	1	noBlindfold	clockwise	practice	Guided	1	-0.5	-0.5	19.6075	0.0036358	-1.44999	-1.29985	0.94520316375441	0.166323	0.045625	0.333657
Trial1	1	1	noBlindfold	clockwise	practice	Guided	1	-0.5	-0.5	19.6275	0.0079052	-1.44998	-1.29985	0.947484930785035	0.112647	-0.00094784	0.299941
Trial1	1	1	noBlindfold	clockwise	practice	Guided	1	-0.5	-0.5	19.64749	0.010084	-1.44999	-1.29985	0.948654672830069	0.036884	0.0075159	0.299807
Trial1	1	1	noBlindfold	clockwise	practice	Guided	1	-0.5	-0.5	19.6675	0.012215	-1.45001	-1.29984	0.949793861681076	-0.078929	-0.0051759	0.316369
Trial1	1	1	noBlindfold	clockwise	practice	Guided	1	-0.5	-0.5	19.6875	0.014218	-1.45001	-1.29982	0.950858610815987	-0.101348	0.024445	0.370814
Trial1	1	1	noBlindfold	clockwise	practice	Guided	1	-0.5	-0.5	19.7075	0.016049	-1.44999	-1.29978	0.951816492905378	-0.03475	0.032903	0.417013
Trial1	1	1	noBlindfold	clockwise	practice	Guided	1	-0.5	-0.5	19.72749	0.019329	-1.45	-1.29976	0.953582106180282	-0.017284	-0.0094147	0.475549
Trial1	1	1	noBlindfold	clockwise	practice	Guided	1	-0.5	-0.5	19.7475	0.020722	-1.45001	-1.29975	0.954333069267323	-0.066301	-0.0094076	0.471189
Trial1	1	1	noBlindfold	clockwise	practice	Guided	1	-0.5	-0.5	19.7675	0.021977	-1.45001	-1.29975	0.955018426184849	-0.128704	-0.022098	0.500309
Trial1	1	1	noBlindfold	clockwise	practice	Guided	1	-0.5	-0.5	19.78749	0.022977	-1.45001	-1.29973	0.955548493201273	-0.17331	0.020221	0.529536
Trial1	1	1	noBlindfold	clockwise	practice	Guided	1	-0.5	-0.5	19.8075	0.023748	-1.44999	-1.2997	0.955945652987179	-0.13343	0.037144	0.580037
Trial1	1	1	noBlindfold	clockwise	practice	Guided	1	-0.5	-0.5	19.8275	0.024661	-1.44997	-1.2997	0.956446177553318	-0.066703	0.09636	0.580228
Trial1	1	1	noBlindfold	clockwise	practice	Guided	1	-0.5	-0.5	19.8475	0.024852	-1.44997	-1.29971	0.956559335685857	-0.124596	0.0074772	0.596845
Trial1	1	1	noBlindfold	clockwise	practice	Guided	1	-0.5	-0.5	19.86749	0.024871	-1.44998	-1.29972	0.956578032210703	-0.102121	-0.0094479	0.533914
Trial1	1	1	noBlindfold	clockwise	practice	Guided	1	-0.5	-0.5	19.8875	0.024817	-1.44999	-1.29972	0.956548403696004	-0.173291	0.01172	0.53789
Trial1	1	1	noBlindfold	clockwise	practice	Guided	1	-0.5	-0.5	19.9075	0.024676	-1.45	-1.29969	0.956446032409466	-0.195618	0.020179	0.579819
Trial1	1	1	noBlindfold	clockwise	practice	Guided	1	-0.5	-0.5	19.92749	0.024087	-1.44997	-1.29967	0.956106303062073	-0.213585	0.07516	0.672165
Trial1	1	1	noBlindfold	clockwise	practice	Guided	1	-0.5	-0.5	19.94749	0.023636	-1.44996	-1.29966	0.955850885279583	-0.173486	0.05821	0.6849
Trial1	1	1	noBlindfold	clockwise	practice	Guided	1	-0.5	-0.5	19.9675	0.023197	-1.44996	-1.29966	0.955610462399019	-0.071096	0.05819	0.706224
Trial1	1	1	noBlindfold	clockwise	practice	Guided	1	-0.5	-0.5	19.9875	0.022773	-1.44997	-1.29968	0.95539505060586	-0.057443	0.037018	0.63067
Trial1	1	1	noBlindfold	clockwise	practice	Guided	1	-0.5	-0.5	20.00749	0.02238	-1.44998	-1.29969	0.955188449226598	-0.128575	0.037009	0.630471
Trial1	1	1	noBlindfold	clockwise	practice	Guided	1	-0.5	-0.5	20.0275	0.021342	-1.44998	-1.29968	0.954612787832267	-0.261827	0.053912	0.600674
Trial1	1	1	noBlindfold	clockwise	practice	Guided	1	-0.5	-0.5	20.0475	0.020633	-1.44997	-1.29967	0.954217375718366	-0.123869	0.075051	0.672516
Trial1	1	1	noBlindfold	clockwise	practice	Guided	1	-0.5	-0.5	20.0675	0.019855	-1.44997	-1.29967	0.953793111541404	-0.061345	0.032721	0.622283
Trial1	1	1	noBlindfold	clockwise	practice	Guided	1	-0.5	-0.5	20.08749	0.019115	-1.44999	-1.29968	0.953398383657907	-0.052436	-0.043449	0.651711
Trial1	1	1	noBlindfold	clockwise	practice	Guided	1	-0.5	-0.5	20.1075	0.018479	-1.45001	-1.29969	0.95306063994018	-0.012247	0.011569	0.618207
Trial1	1	1	noBlindfold	clockwise	practice	Guided	1	-0.5	-0.5	20.1275	0.017368	-1.44998	-1.29968	0.952448287919725	-0.114567	0.04964	0.664191
Trial1	1	1	noBlindfold	clockwise	practice	Guided	1	-0.5	-0.5	20.14749	0.016894	-1.44997	-1.29967	0.95218248534213	-0.069946	0.066551	0.639091
Trial1	1	1	noBlindfold	clockwise	practice	Guided	1	-0.5	-0.5	20.1675	0.01644	-1.44997	-1.29967	0.951936107369994	-0.08773	0.096152	0.651641
Trial1	1	1	noBlindfold	clockwise	practice	Guided	1	-0.5	-0.5	20.1875	0.016043	-1.44996	-1.29969	0.951737614537866	0.028135	0.087667	0.60149
Trial1	1	1	noBlindfold	clockwise	practice	Guided	1	-0.5	-0.5	20.2075	0.015728	-1.44996	-1.29977	0.951634078629333	-0.02068	0.066491	0.546795
Trial1	1	1	noBlindfold	clockwise	practice	Guided	1	-0.5	-0.5	20.22749	0.015409	-1.44992	-1.29978	0.951469654683749	0.028505	0.252595	0.420696
Trial1	1	1	noBlindfold	clockwise	practice	Guided	1	-0.5	-0.5	20.2475	0.015411	-1.4499	-1.29978	0.951470737836797	0.064108	0.218668	0.445781
Trial1	1	1	noBlindfold	clockwise	practice	Guided	1	-0.5	-0.5	20.2675	0.015414	-1.4499	-1.29977	0.951463945715099	0.117404	0.13398	0.454218
Trial1	1	1	noBlindfold	clockwise	practice	Guided	1	-0.5	-0.5	20.28749	0.015432	-1.44993	-1.29975	0.951456963123905	0.046031	-0.06069	0.533802
Trial1	1	1	noBlindfold	clockwise	practice	Guided	1	-0.5	-0.5	20.3075	0.015441	-1.45	-1.29974	0.951453321791725	-0.091914	-0.191835	0.554546
Trial1	1	1	noBlindfold	clockwise	practice	Guided	1	-0.5	-0.5	20.3275	0.015449	-1.45	-1.29971	0.951432505613355	0.094789	0.235562	0.634652
Trial1	1	1	noBlindfold	clockwise	practice	Guided	1	-0.5	-0.5	20.3475	0.015494	-1.44993	-1.29965	0.951406487017517	0.050007	0.104324	0.773169
Trial1	1	1	noBlindfold	clockwise	practice	Guided	1	-0.5	-0.5	20.36749	0.0155	-1.44995	-1.29958	0.951350925019239	-0.012538	-0.111494	0.903253
Trial1	1	1	noBlindfold	clockwise	practice	Guided	1	-0.5	-0.5	20.3875	0.015504	-1.44996	-1.29954	0.951319328241213	0.09414	0.197418	0.962252
Trial1	1	1	noBlindfold	clockwise	practice	Guided	1	-0.5	-0.5	20.4075	0.015511	-1.44993	-1.29948	0.951272826769378	0.00049213	0.345448	1.071253
Trial1	1	1	noBlindfold	clockwise	practice	Guided	1	-0.5	-0.5	20.42749	0.01537	-1.44986	-1.29947	0.951188006740142	-0.315359	0.463742	1.07909
Trial1	1	1	noBlindfold	clockwise	practice	Guided	1	-0.5	-0.5	20.44749	0.015174	-1.4498	-1.29949	0.951098560035893	-0.346259	0.501789	0.999235
Trial1	1	1	noBlindfold	clockwise	practice	Guided	1	-0.5	-0.5	20.4675	0.014864	-1.44977	-1.29952	0.950955937219919	-0.417234	0.387418	0.919307
Trial1	1	1	noBlindfold	clockwise	practice	Guided	1	-0.5	-0.5	20.4875	0.014423	-1.44978	-1.29957	0.950759350304003	-0.305641	0.391539	0.860746
Trial1	1	1	noBlindfold	clockwise	practice	Guided	1	-0.5	-0.5	20.50749	0.013918	-1.44979	-1.29966	0.950561920737915	-0.229571	0.450665	0.684494
Trial1	1	1	noBlindfold	clockwise	practice	Guided	1	-0.5	-0.5	20.5275	0.01285	-1.44978	-1.29967	0.949993263448876	-0.371653	0.391183	0.650716
Trial1	1	1	noBlindfold	clockwise	practice	Guided	1	-0.5	-0.5	20.5475	0.012164	-1.4498	-1.29967	0.949623104653143	-0.358148	0.344534	0.65497
Trial1	1	1	noBlindfold	clockwise	practice	Guided	1	-0.5	-0.5	20.5675	0.011297	-1.44984	-1.29968	0.949164219499514	-0.264548	0.158261	0.667733
Trial1	1	1	noBlindfold	clockwise	practice	Guided	1	-0.5	-0.5	20.58749	0.01029	-1.44991	-1.2997	0.948639030125152	-0.193089	0.0058928	0.57545
Trial1	1	1	noBlindfold	clockwise	practice	Guided	1	-0.5	-0.5	20.6075	0.0093173	-1.44999	-1.29978	0.948183620743026	-0.072758	-0.0067986	0.504192
Trial1	1	1	noBlindfold	clockwise	practice	Guided	1	-0.5	-0.5	20.6275	0.0075033	-1.45	-1.2998	0.947227274798518	-0.0013657	0.052434	0.428429
Trial1	1	1	noBlindfold	clockwise	practice	Guided	1	-0.5	-0.5	20.64749	0.0067435	-1.44998	-1.29982	0.946837325670779	0.052115	-0.057593	0.365358
Trial1	1	1	noBlindfold	clockwise	practice	Guided	1	-0.5	-0.5	20.6675	0.0060776	-1.45002	-1.29985	0.946506491621642	0.0032388	-0.137972	0.281225
Trial1	1	1	noBlindfold	clockwise	practice	Guided	1	-0.5	-0.5	20.6875	0.0054976	-1.45006	-1.29987	0.946213434251778	0.043331	-0.180247	0.255981
Trial1	1	1	noBlindfold	clockwise	practice	Guided	1	-0.5	-0.5	20.7075	0.005066	-1.45008	-1.29989	0.945999863918273	0.203527	-0.142119	0.213982
Trial1	1	1	noBlindfold	clockwise	practice	Guided	1	-0.5	-0.5	20.72749	0.0049947	-1.45008	-1.2999	0.945970165452113	0.354693	-0.218207	0.176111
Trial1	1	1	noBlindfold	clockwise	practice	Guided	1	-0.5	-0.5	20.7475	0.0052674	-1.4501	-1.29991	0.946124237255998	0.314562	-0.268922	0.188653
Trial1	1	1	noBlindfold	clockwise	practice	Guided	1	-0.5	-0.5	20.7675	0.0057008	-1.45012	-1.29991	0.946355760915215	0.247734	-0.188453	0.196984
Trial1	1	1	noBlindfold	clockwise	practice	Guided	1	-0.5	-0.5	20.78749	0.0062416	-1.4501	-1.29988	0.946619573232576	0.100796	-0.116466	0.255667
Trial1	1	1	noBlindfold	clockwise	practice	Guided	1	-0.5	-0.5	20.8075	0.006792	-1.45007	-1.2998	0.946846366593576	-0.108442	-0.065657	0.356273
Trial1	1	1	noBlindfold	clockwise	practice	Guided	1	-0.5	-0.5	20.8275	0.0073394	-1.44998	-1.29978	0.947122659870963	-0.095137	0.073977	0.456844
Trial1	1	1	noBlindfold	clockwise	practice	Guided	1	-0.5	-0.5	20.8475	0.0073541	-1.44997	-1.29978	0.947130534458399	-0.055115	0.099344	0.494555
Trial1	1	1	noBlindfold	clockwise	practice	Guided	1	-0.5	-0.5	20.86749	0.0073538	-1.44997	-1.29978	0.947130373567643	0.029455	0.031618	0.477736
Trial1	1	1	noBlindfold	clockwise	practice	Guided	1	-0.5	-0.5	20.8875	0.0073535	-1.44997	-1.2998	0.947147023749451	-0.032766	-0.061481	0.372577
Trial1	1	1	noBlindfold	clockwise	practice	Guided	1	-0.5	-0.5	20.9075	0.0073224	-1.44999	-1.29983	0.94715573277135	-0.166227	-0.091086	0.363975
Trial1	1	1	noBlindfold	clockwise	practice	Guided	1	-0.5	-0.5	20.92749	0.0069687	-1.45005	-1.29983	0.94696632851635	-0.210596	-0.078329	0.342757
Trial1	1	1	noBlindfold	clockwise	practice	Guided	1	-0.5	-0.5	20.94749	0.0066407	-1.45004	-1.29982	0.946782311589182	-0.170519	-0.044463	0.38049
Trial1	1	1	noBlindfold	clockwise	practice	Guided	1	-0.5	-0.5	20.9675	0.0062566	-1.45001	-1.29981	0.946568367003968	-0.036994	-0.040229	0.397284
Trial1	1	1	noBlindfold	clockwise	practice	Guided	1	-0.5	-0.5	20.9875	0.0059115	-1.45	-1.29983	0.946400766447478	0.114354	-0.04022	0.35111
Trial1	1	1	noBlindfold	clockwise	practice	Guided	1	-0.5	-0.5	21.00749	0.0057341	-1.45003	-1.29989	0.946356728809184	0.1589	-0.158679	0.229239
Trial1	1	1	noBlindfold	clockwise	practice	Guided	1	-0.5	-0.5	21.0275	0.0058197	-1.4501	-1.2999	0.946410838801275	0.016468	-0.230498	0.178639
Trial1	1	1	noBlindfold	clockwise	practice	Guided	1	-0.5	-0.5	21.0475	0.0058433	-1.4501	-1.29988	0.946406626607945	0.02977	-0.111962	0.254193
Trial1	1	1	noBlindfold	clockwise	practice	Guided	1	-0.5	-0.5	21.0675	0.0058623	-1.45006	-1.29985	0.946391392924073	0.140936	0.086928	0.321359
Trial1	1	1	noBlindfold	clockwise	practice	Guided	1	-0.5	-0.5	21.08749	0.0059454	-1.44997	-1.29984	0.946427451775143	0.127568	0.082667	0.317071
Trial1	1	1	noBlindfold	clockwise	practice	Guided	1	-0.5	-0.5	21.1075	0.0060811	-1.44997	-1.29991	0.946559034813978	0.167609	-0.120459	0.254011
Trial1	1	1	noBlindfold	clockwise	practice	Guided	1	-0.5	-0.5	21.1275	0.0066367	-1.45015	-1.29994	0.946881684429181	0.301046	-0.446134	0.136394
Trial1	1	1	noBlindfold	clockwise	practice	Guided	1	-0.5	-0.5	21.14749	0.0070928	-1.45022	-1.29996	0.947142616995227	0.327695	-0.539182	0.085991
Trial1	1	1	noBlindfold	clockwise	practice	Guided	1	-0.5	-0.5	21.1675	0.007643	-1.45026	-1.3	0.947471022977064	0.158552	-0.496848	0.018725
Trial1	1	1	noBlindfold	clockwise	practice	Guided	1	-0.5	-0.5	21.1875	0.0082326	-1.45023	-1.30005	0.94782931512481	0.252034	-0.2513	-0.094585
Trial1	1	1	noBlindfold	clockwise	practice	Guided	1	-0.5	-0.5	21.2075	0.0089166	-1.45013	-1.30006	0.948204705275712	0.194136	-0.069304	-0.107182
Trial1	1	1	noBlindfold	clockwise	practice	Guided	1	-0.5	-0.5	21.22749	0.011096	-1.45014	-1.30012	0.949426837532107	0.590289	-0.648963	-0.253547
Trial1	1	1	noBlindfold	clockwise	practice	Guided	1	-0.5	-0.5	21.2475	0.012622	-1.45028	-1.3002	0.950316437506991	0.821998	-0.775917	-0.429391
Trial1	1	1	noBlindfold	clockwise	practice	Guided	1	-0.5	-0.5	21.2675	0.014988	-1.45039	-1.30025	0.951636899074687	1.107152	-0.87748	-0.54189
Trial1	1	1	noBlindfold	clockwise	practice	Guided	1	-0.5	-0.5	21.28749	0.017357	-1.45044	-1.30028	0.952946117535615	1.187542	-1.000202	-0.595959
Trial1	1	1	noBlindfold	clockwise	practice	Guided	1	-0.5	-0.5	21.3075	0.020827	-1.45048	-1.30025	0.954809358440426	1.143211	-0.856321	-0.5578
Trial1	1	1	noBlindfold	clockwise	practice	Guided	1	-0.5	-0.5	21.3275	0.029515	-1.45036	-1.30021	0.959542692079683	0.885132	-0.61934	-0.385042
Trial1	1	1	noBlindfold	clockwise	practice	Guided	1	-0.5	-0.5	21.3475	0.034481	-1.45031	-1.30014	0.962233857388021	0.751404	-0.543168	-0.275753
Trial1	1	1	noBlindfold	clockwise	practice	Guided	1	-0.5	-0.5	21.36749	0.040172	-1.45025	-1.30007	0.965348574215121	0.599599	-0.378021	-0.162155
Trial1	1	1	noBlindfold	clockwise	practice	Guided	1	-0.5	-0.5	21.3875	0.046041	-1.45019	-1.29999	0.968578686728289	0.625645	-0.331377	-0.010633
Trial1	1	1	noBlindfold	clockwise	practice	Guided	1	-0.5	-0.5	21.4075	0.052467	-1.45016	-1.29993	0.97216662134001	0.660582	-0.293204	0.08676
Trial1	1	1	noBlindfold	clockwise	practice	Guided	1	-0.5	-0.5	21.42749	0.06612	-1.45015	-1.29992	0.979981530407295	0.650932	-0.305735	0.155024
Trial1	1	1	noBlindfold	clockwise	practice	Guided	1	-0.5	-0.5	21.44749	0.07372	-1.45015	-1.29992	0.984391480156082	0.534909	-0.339499	0.167201
Trial1	1	1	noBlindfold	clockwise	practice	Guided	1	-0.5	-0.5	21.4675	0.08134399	-1.45017	-1.2999	0.988838078756568	0.418463	-0.322478	0.216779
Trial1	1	1	noBlindfold	clockwise	practice	Guided	1	-0.5	-0.5	21.4875	0.089366	-1.45017	-1.29989	0.993567489398483	0.355875	-0.250446	0.212218
Trial1	1	1	noBlindfold	clockwise	practice	Guided	1	-0.5	-0.5	21.50749	0.097301	-1.45014	-1.29986	0.998270756770617	0.487742	-0.229218	0.310888
Trial1	1	1	noBlindfold	clockwise	practice	Guided	1	-0.5	-0.5	21.5275	0.11376	-1.45009	-1.29984	1.008189225209	0.446969	-0.148718	0.302817
Trial1	1	1	noBlindfold	clockwise	practice	Guided	1	-0.5	-0.5	21.5475	0.12257	-1.45008	-1.29982	1.01356073394351	0.445325	-0.186756	0.374633
Trial1	1	1	noBlindfold	clockwise	practice	Guided	1	-0.5	-0.5	21.5675	0.13128	-1.45009	-1.29982	1.01893394838286	0.320842	-0.174013	0.323015
Trial1	1	1	noBlindfold	clockwise	practice	Guided	1	-0.5	-0.5	21.58749	0.14036	-1.45008	-1.29984	1.02459997098491	0.271402	-0.186667	0.334442
Trial1	1	1	noBlindfold	clockwise	practice	Guided	1	-0.5	-0.5	21.6075	0.14921	-1.45008	-1.29985	1.03016194534678	0.263109	-0.135841	0.279929
Trial1	1	1	noBlindfold	clockwise	practice	Guided	1	-0.5	-0.5	21.6275	0.16693	-1.45006	-1.29985	1.04141999855211	0.306297	-0.169627	0.302395
Trial1	1	1	noBlindfold	clockwise	practice	Guided	1	-0.5	-0.5	21.64749	0.17586	-1.45007	-1.29985	1.04716127932439	0.283992	-0.19074	0.285367
Trial1	1	1	noBlindfold	clockwise	practice	Guided	1	-0.5	-0.5	21.6675	0.18509	-1.45009	-1.29985	1.05314211635842	0.301975	-0.220308	0.260891
Trial1	1	1	noBlindfold	clockwise	practice	Guided	1	-0.5	-0.5	21.6875	0.19407	-1.4501	-1.29985	1.05900575184711	0.26455	-0.216018	0.314827
Trial1	1	1	noBlindfold	clockwise	practice	Guided	1	-0.5	-0.5	21.7075	0.20333	-1.4501	-1.29984	1.06509025724473	0.220187	-0.165182	0.292854
Trial1	1	1	noBlindfold	clockwise	practice	Guided	1	-0.5	-0.5	21.72749	0.22108	-1.45007	-1.29983	1.07688640931115	0.093461	-0.105865	0.33566
Trial1	1	1	noBlindfold	clockwise	practice	Guided	1	-0.5	-0.5	21.7475	0.22999	-1.45004	-1.29981	1.08285794847684	0.032222	-0.055068	0.430417
Trial1	1	1	noBlindfold	clockwise	practice	Guided	1	-0.5	-0.5	21.7675	0.23846	-1.45002	-1.29979	1.08857120194134	-0.079625	-0.0042831	0.434562
Trial1	1	1	noBlindfold	clockwise	practice	Guided	1	-0.5	-0.5	21.78749	0.24668	-1.44999	-1.29979	1.09416411732258	-0.0047722	0.012644	0.441659
Trial1	1	1	noBlindfold	clockwise	practice	Guided	1	-0.5	-0.5	21.8075	0.25492	-1.45	-1.29979	1.09980375470171	0.0087999	-0.012741	0.404065
Trial1	1	1	noBlindfold	clockwise	practice	Guided	1	-0.5	-0.5	21.8275	0.27032	-1.45003	-1.2998	1.1104381164044	0.07461	-0.135426	0.398068
Trial1	1	1	noBlindfold	clockwise	practice	Guided	1	-0.5	-0.5	21.8475	0.27773	-1.45005	-1.2998	1.11559125356242	0.02097	-0.126927	0.417002
Trial1	1	1	noBlindfold	clockwise	practice	Guided	1	-0.5	-0.5	21.86749	0.28514	-1.45006	-1.2998	1.12076970979003	0.051669	-0.101501	0.418117
Trial1	1	1	noBlindfold	clockwise	practice	Guided	1	-0.5	-0.5	21.8875	0.29259	-1.45006	-1.2998	1.12600124622835	0.118105	-0.122626	0.41651
Trial1	1	1	noBlindfold	clockwise	practice	Guided	1	-0.5	-0.5	21.9075	0.29926	-1.45007	-1.2997	1.13063551028485	0.078179	-0.190294	0.40613
Trial1	1	1	noBlindfold	clockwise	practice	Guided	1	-0.5	-0.5	21.92749	0.30133	-1.4501	-1.29942	1.13190198522533	1.286342	-0.372117	0.37165
Trial1	1	1	noBlindfold	clockwise	practice	Guided	1	-0.5	-0.5	21.94749	0.30075	-1.45016	-1.29913	1.13128656300246	1.48309	-0.477799	0.241152
Trial1	1	1	noBlindfold	clockwise	practice	Guided	1	-0.5	-0.5	21.9675	0.30066	-1.45022	-1.29908	1.13118748971475	1.049659	-0.58779	-0.029523
Trial1	1	1	noBlindfold	clockwise	practice	Guided	1	-0.5	-0.5	21.9875	0.30054	-1.45027	-1.29917	1.13116621607079	0.414868	-0.638572	-0.210468
Trial1	1	1	noBlindfold	clockwise	practice	Guided	1	-0.5	-0.5	22.00749	0.30032	-1.45029	-1.29943	1.13119425685429	0.058758	-0.558168	-0.216566
Trial1	1	1	noBlindfold	clockwise	practice	Guided	1	-0.5	-0.5	22.0275	0.30011	-1.45023	-1.29935	1.1309891650553	0.612034	-0.295623	0.192782
Trial1	1	1	noBlindfold	clockwise	practice	Guided	1	-0.5	-0.5	22.0475	0.30026	-1.45017	-1.29917	1.13096807906917	1.276922	-0.257464	0.277823
Trial1	1	1	noBlindfold	clockwise	practice	Guided	1	-0.5	-0.5	22.0675	0.30053	-1.45015	-1.29902	1.13105320415138	1.543026	-0.422416	0.199104
Trial1	1	1	noBlindfold	clockwise	practice	Guided	1	-0.5	-0.5	22.08749	0.3007	-1.4502	-1.299	1.131159296178	1.477889	-0.680521	0.038897
Trial1	1	1	noBlindfold	clockwise	practice	Guided	1	-0.5	-0.5	22.1075	0.30071	-1.45027	-1.29904	1.13119474024593	1.153495	-0.760925	-0.087823
Trial1	1	1	noBlindfold	clockwise	practice	Guided	1	-0.5	-0.5	22.1275	0.30055	-1.45031	-1.29904	1.13108148463434	0.801377	-0.566262	-0.081103
Trial1	1	1	noBlindfold	clockwise	practice	Guided	1	-0.5	-0.5	22.14749	0.30049	-1.4503	-1.29904	1.13103902460188	0.806994	-0.409615	0.108289
Trial1	1	1	noBlindfold	clockwise	practice	Guided	1	-0.5	-0.5	22.1675	0.30048	-1.45028	-1.29903	1.13102488435912	1.041616	-0.422193	0.143099
Trial1	1	1	noBlindfold	clockwise	practice	Guided	1	-0.5	-0.5	22.1875	0.30049	-1.45027	-1.29903	1.1310319503748	1.118577	-0.464394	0.112594
Trial1	1	1	noBlindfold	clockwise	practice	Guided	1	-0.5	-0.5	22.2075	0.3005	-1.45027	-1.29903	1.13103903752724	1.110715	-0.582865	0.087044
Trial1	1	1	noBlindfold	clockwise	practice	Guided	1	-0.5	-0.5	22.22749	0.3005	-1.45028	-1.29903	1.13103903752724	0.98179	-0.68866	-0.027505
Trial1	1	1	noBlindfold	clockwise	practice	Guided	1	-0.5	-0.5	22.2475	0.3005	-1.45028	-1.29903	1.13103903752724	0.938185	-0.633646	-0.050286
Trial1	1	1	noBlindfold	clockwise	practice	Guided	1	-0.5	-0.5	22.2675	0.3005	-1.45028	-1.29903	1.13103903752724	1.030011	-0.612487	-0.0084973
Trial1	1	1	noBlindfold	clockwise	practice	Guided	1	-0.5	-0.5	22.28749	0.3005	-1.45028	-1.29903	1.13103903752724	1.1097	-0.604024	0.0029987
Trial1	1	1	noBlindfold	clockwise	practice	Guided	1	-0.5	-0.5	22.3075	0.30051	-1.45029	-1.29904	1.13105317776958	1.268066	-0.637878	-0.057765
Trial1	1	1	noBlindfold	clockwise	practice	Guided	1	-0.5	-0.5	22.3275	0.30054	-1.4503	-1.29904	1.13107441839857	1.21301	-0.80715	-0.127195
Trial1	1	1	noBlindfold	clockwise	practice	Guided	1	-0.5	-0.5	22.3475	0.30055	-1.45032	-1.29905	1.13108847442565	1.262604	-0.824077	-0.141929
Trial1	1	1	noBlindfold	clockwise	practice	Guided	1	-0.5	-0.5	22.36749	0.30056	-1.45034	-1.29907	1.13110970981042	1.358549	-0.849468	-0.200993
Trial1	1	1	noBlindfold	clockwise	practice	Guided	1	-0.5	-0.5	22.3875	0.3006	-1.45036	-1.2991	1.13115923891367	1.515025	-0.841005	-0.215534
Trial1	1	1	noBlindfold	clockwise	practice	Guided	1	-0.5	-0.5	22.4075	0.30066	-1.45037	-1.29917	1.13125115457267	1.698866	-0.874859	-0.245745
Trial1	1	1	noBlindfold	clockwise	practice	Guided	1	-0.5	-0.5	22.42749	0.30084	-1.45041	-1.29921	1.13140685715192	2.094932	-0.976422	-0.237677
Trial1	1	1	noBlindfold	clockwise	practice	Guided	1	-0.5	-0.5	22.44749	0.30092	-1.45044	-1.29927	1.13150572711231	2.276564	-1.094913	-0.322591
Trial1	1	1	noBlindfold	clockwise	practice	Guided	1	-0.5	-0.5	22.4675	0.30102	-1.45048	-1.29932	1.13161188978809	2.592418	-1.200708	-0.32703
Trial1	1	1	noBlindfold	clockwise	practice	Guided	1	-0.5	-0.5	22.4875	0.30116	-1.45051	-1.29934	1.13172512621199	2.98369	-1.107608	-0.297503
Trial1	1	1	noBlindfold	clockwise	practice	Guided	1	-0.5	-0.5	22.50749	0.30134	-1.45052	-1.29935	1.13185963333019	3.267364	-1.069522	-0.15535
Trial1	1	1	noBlindfold	clockwise	practice	Guided	1	-0.5	-0.5	22.5275	0.30161	-1.45052	-1.29935	1.13205081182256	3.6343	-1.06529	0.019666
Trial1	1	1	noBlindfold	clockwise	practice	Guided	1	-0.5	-0.5	22.5475	0.30168	-1.45052	-1.29935	1.13210038420389	3.61703	-1.188012	0.0064094
Trial1	1	1	noBlindfold	clockwise	practice	Guided	1	-0.5	-0.5	22.5675	0.30169	-1.45053	-1.29935	1.1321074751935	3.526243	-1.340357	-0.060328
Trial1	1	1	noBlindfold	clockwise	practice	Guided	1	-0.5	-0.5	22.58749	0.30169	-1.45055	-1.29935	1.1321074751935	3.405848	-1.450384	-0.056814
Trial1	1	1	noBlindfold	clockwise	practice	Guided	1	-0.5	-0.5	22.6075	0.30169	-1.45056	-1.29935	1.1321074751935	3.363416	-1.475775	-0.032318
Trial1	1	1	noBlindfold	clockwise	practice	Guided	1	-0.5	-0.5	22.6275	0.3017	-1.45059	-1.29935	1.13211454512292	3.657346	-1.412298	0.109167
Trial1	1	1	noBlindfold	clockwise	practice	Guided	1	-0.5	-0.5	22.64749	0.30171	-1.4506	-1.29935	1.13212163620071	3.75637	-1.424993	0.110468
Trial1	1	1	noBlindfold	clockwise	practice	Guided	1	-0.5	-0.5	22.6675	0.30173	-1.45061	-1.29935	1.13213579738401	3.823099	-1.611192	-0.022693
Trial1	1	1	noBlindfold	clockwise	practice	Guided	1	-0.5	-0.5	22.6875	0.30175	-1.45064	-1.29936	1.13215694464681	3.895652	-1.776232	-0.162564
Trial1	1	1	noBlindfold	clockwise	practice	Guided	1	-0.5	-0.5	22.7075	0.30178	-1.4507	-1.29938	1.13219240050899	3.954175	-1.898955	-0.286163
Trial1	1	1	noBlindfold	clockwise	practice	Guided	1	-0.5	-0.5	22.72749	0.30183	-1.45076	-1.29939	1.132234885078	4.163313	-1.763537	-0.281481
Trial1	1	1	noBlindfold	clockwise	practice	Guided	1	-0.5	-0.5	22.7475	0.30188	-1.45077	-1.2994	1.13227737035017	4.32234	-1.742378	-0.249564
Trial1	1	1	noBlindfold	clockwise	practice	Guided	1	-0.5	-0.5	22.7675	0.30194	-1.45078	-1.29941	1.13232684288444	4.354671	-1.822782	-0.27747
Trial1	1	1	noBlindfold	clockwise	practice	Guided	1	-0.5	-0.5	22.78749	0.30197	-1.45079	-1.29942	1.13235516688612	4.362913	-1.953968	-0.369503
Trial1	1	1	noBlindfold	clockwise	practice	Guided	1	-0.5	-0.5	22.8075	0.30199	-1.45081	-1.29944	1.13238338426609	4.345301	-1.992054	-0.374431
Trial1	1	1	noBlindfold	clockwise	practice	Guided	1	-0.5	-0.5	22.8275	0.30202	-1.45084	-1.29945	1.13241168733623	4.337229	-1.983591	-0.28644
Trial1	1	1	noBlindfold	clockwise	practice	Guided	1	-0.5	-0.5	22.8475	0.30203	-1.45085	-1.29945	1.13241877938288	4.391918	-1.920114	-0.208411
Trial1	1	1	noBlindfold	clockwise	practice	Guided	1	-0.5	-0.5	22.86749	0.30205	-1.45086	-1.29945	1.13243294250096	4.417211	-1.852405	-0.173641
Trial1	1	1	noBlindfold	clockwise	practice	Guided	1	-0.5	-0.5	22.8875	0.30206	-1.45087	-1.29946	1.1324471038234	4.410863	-1.839709	-0.127578
Trial1	1	1	noBlindfold	clockwise	practice	Guided	1	-0.5	-0.5	22.9075	0.30207	-1.45087	-1.29947	1.13246134930257	4.323142	-1.903186	-0.16052
Trial1	1	1	noBlindfold	clockwise	practice	Guided	1	-0.5	-0.5	22.92749	0.30207	-1.45089	-1.29947	1.13246134930257	3.77504	-1.979359	-0.153413
Trial1	1	1	noBlindfold	clockwise	practice	Guided	1	-0.5	-0.5	22.94749	0.30204	-1.4509	-1.29948	1.13244716346158	3.439842	-1.91165	-0.125084
Trial1	1	1	noBlindfold	clockwise	practice	Guided	1	-0.5	-0.5	22.9675	0.30195	-1.4509	-1.29948	1.13238342185707	3.010583	-1.822782	-0.083853
Trial1	1	1	noBlindfold	clockwise	practice	Guided	1	-0.5	-0.5	22.9875	0.30177	-1.4509	-1.29948	1.13225594934585	2.608866	-1.632351	-0.062484
Trial1	1	1	noBlindfold	clockwise	practice	Guided	1	-0.5	-0.5	23.00749	0.30157	-1.45089	-1.29949	1.13212131956072	2.221351	-1.58157	-0.06156
Trial1	1	1	noBlindfold	clockwise	practice	Guided	1	-0.5	-0.5	23.0275	0.30116	-1.45088	-1.2995	1.13183812531223	1.462586	-1.750842	-0.130586
Trial1	1	1	noBlindfold	clockwise	practice	Guided	1	-0.5	-0.5	23.0475	0.30096	-1.45088	-1.29954	1.13172479785268	1.033702	-1.712755	-0.207031
Trial1	1	1	noBlindfold	clockwise	practice	Guided	1	-0.5	-0.5	23.0675	0.30075	-1.45086	-1.2996	1.1316186452278	0.66516	-1.590033	-0.242029
Trial1	1	1	noBlindfold	clockwise	practice	Guided	1	-0.5	-0.5	23.08749	0.30058	-1.45081	-1.29964	1.13152656280051	0.48027	-1.446152	-0.179203
Trial1	1	1	noBlindfold	clockwise	practice	Guided	1	-0.5	-0.5	23.1075	0.30044	-1.45076	-1.29967	1.13144875870836	0.306905	-1.399602	-0.081172
Trial1	1	1	noBlindfold	clockwise	practice	Guided	1	-0.5	-0.5	23.1275	0.30031	-1.45075	-1.29968	1.1313638527147	0.228961	-1.594265	-0.126541
Trial1	1	1	noBlindfold	clockwise	practice	Guided	1	-0.5	-0.5	23.14749	0.3003	-1.45077	-1.29969	1.1313638683088	0.198974	-1.645047	-0.169547
Trial1	1	1	noBlindfold	clockwise	practice	Guided	1	-0.5	-0.5	23.1675	0.30028	-1.45079	-1.2997	1.13135680082071	0.240468	-1.661974	-0.19705
Trial1	1	1	noBlindfold	clockwise	practice	Guided	1	-0.5	-0.5	23.1875	0.30026	-1.4508	-1.29971	1.13134973373056	0.222961	-1.65351	-0.214681
Trial1	1	1	noBlindfold	clockwise	practice	Guided	1	-0.5	-0.5	23.2075	0.30025	-1.45081	-1.29972	1.13134964468562	0.178964	-1.645047	-0.229026
Trial1	1	1	noBlindfold	clockwise	practice	Guided	1	-0.5	-0.5	23.22749	0.30022	-1.45081	-1.29972	1.13132843799704	0.209808	-1.645047	-0.114173
Trial1	1	1	noBlindfold	clockwise	practice	Guided	1	-0.5	-0.5	23.2475	0.30021	-1.45081	-1.29973	1.13132843365935	0.285497	-1.636583	-0.102113
Trial1	1	1	noBlindfold	clockwise	practice	Guided	1	-0.5	-0.5	23.2675	0.30021	-1.45081	-1.29973	1.13132843365935	0.311403	-1.683133	-0.097337
Trial1	1	1	noBlindfold	clockwise	practice	Guided	1	-0.5	-0.5	23.28749	0.3002	-1.45081	-1.29974	1.13132845057841	0.290292	-1.695828	-0.127588
Trial1	1	1	noBlindfold	clockwise	practice	Guided	1	-0.5	-0.5	23.3075	0.3002	-1.45082	-1.29974	1.13132845057841	0.250034	-1.683133	-0.124992
Trial1	1	1	noBlindfold	clockwise	practice	Guided	1	-0.5	-0.5	23.3275	0.30018	-1.45082	-1.29974	1.13131428525443	0.20322	-1.640815	0.01974
Trial1	1	1	noBlindfold	clockwise	practice	Guided	1	-0.5	-0.5	23.3475	0.30017	-1.45082	-1.29974	1.13130722373796	0.241651	-1.666206	-0.032815
Trial1	1	1	noBlindfold	clockwise	practice	Guided	1	-0.5	-0.5	23.36749	0.30017	-1.45082	-1.29974	1.13130722373796	0.254925	-1.65351	-0.032263
Trial1	1	1	noBlindfold	clockwise	practice	Guided	1	-0.5	-0.5	23.3875	0.30017	-1.45082	-1.29974	1.13130722373796	0.202526	-1.670437	-0.059606
Trial1	1	1	noBlindfold	clockwise	practice	Guided	1	-0.5	-0.5	23.4075	0.30016	-1.45083	-1.29976	1.13131438317059	0.243159	-1.755073	-0.074734
Trial1	1	1	noBlindfold	clockwise	practice	Guided	1	-0.5	-0.5	23.42749	0.30015	-1.45087	-1.29976	1.13130730075265	0.169166	-1.776232	-0.119727
Trial1	1	1	noBlindfold	clockwise	practice	Guided	1	-0.5	-0.5	23.44749	0.30015	-1.45087	-1.29976	1.13130730075265	0.203827	-1.772001	-0.055296
Trial1	1	1	noBlindfold	clockwise	practice	Guided	1	-0.5	-0.5	23.4675	0.30015	-1.45087	-1.29977	1.13131429544603	0.208388	-1.74661	-0.101244
Trial1	1	1	noBlindfold	clockwise	practice	Guided	1	-0.5	-0.5	23.4875	0.30014	-1.45087	-1.29977	1.13130725527277	0.222522	-1.687365	-0.1014
Trial1	1	1	noBlindfold	clockwise	practice	Guided	1	-0.5	-0.5	23.50749	0.30014	-1.45087	-1.29979	1.13132141342694	0.156974	-1.678901	-0.153722
Trial1	1	1	noBlindfold	clockwise	practice	Guided	1	-0.5	-0.5	23.5275	0.30013	-1.45086	-1.2998	1.13132132614135	0.0074518	-1.704292	-0.20177
Trial1	1	1	noBlindfold	clockwise	practice	Guided	1	-0.5	-0.5	23.5475	0.30011	-1.45085	-1.29981	1.13131426236517	-0.149857	-1.649278	-0.275391
Trial1	1	1	noBlindfold	clockwise	practice	Guided	1	-0.5	-0.5	23.5675	0.30009	-1.45084	-1.29985	1.13132841653554	-0.256846	-1.683133	-0.271283
Trial1	1	1	noBlindfold	clockwise	practice	Guided	1	-0.5	-0.5	23.58749	0.30004	-1.45084	-1.29991	1.13133546714229	-0.398514	-1.683133	-0.297271
Trial1	1	1	noBlindfold	clockwise	practice	Guided	1	-0.5	-0.5	23.6075	0.29996	-1.45084	-1.30005	1.13137794921774	-0.541053	-1.657742	-0.286933
Trial1	1	1	noBlindfold	clockwise	practice	Guided	1	-0.5	-0.5	23.6275	0.29951	-1.45082	-1.30009	1.1310880514512	-0.801699	-1.594265	-0.230145
Trial1	1	1	noBlindfold	clockwise	practice	Guided	1	-0.5	-0.5	23.64749	0.29892	-1.45081	-1.30011	1.13068534532202	-0.858671	-1.670437	-0.253349
Trial1	1	1	noBlindfold	clockwise	practice	Guided	1	-0.5	-0.5	23.6675	0.29791	-1.45083	-1.30012	1.12997901516902	-0.939761	-1.725451	-0.214473
Trial1	1	1	noBlindfold	clockwise	practice	Guided	1	-0.5	-0.5	23.6875	0.29649	-1.45087	-1.30012	1.12897676709465	-0.983594	-1.827014	-0.249591
Trial1	1	1	noBlindfold	clockwise	practice	Guided	1	-0.5	-0.5	23.7075	0.2948	-1.45091	-1.30011	1.12777798729005	-0.943802	-1.814319	-0.243513
Trial1	1	1	noBlindfold	clockwise	practice	Guided	1	-0.5	-0.5	23.72749	0.29025	-1.4509	-1.30011	1.12457602794013	-0.80761	-1.708524	-0.199597
Trial1	1	1	noBlindfold	clockwise	practice	Guided	1	-0.5	-0.5	23.7475	0.28754	-1.45087	-1.30012	1.12268046779393	-0.827951	-1.759305	-0.250467
Trial1	1	1	noBlindfold	clockwise	practice	Guided	1	-0.5	-0.5	23.7675	0.28447	-1.45087	-1.30015	1.12055042262125	-0.852946	-1.742378	-0.297267
Trial1	1	1	noBlindfold	clockwise	practice	Guided	1	-0.5	-0.5	23.78749	0.28122	-1.45088	-1.30017	1.11829184847949	-0.81017	-1.772001	-0.370816
Trial1	1	1	noBlindfold	clockwise	practice	Guided	1	-0.5	-0.5	23.8075	0.27763	-1.45089	-1.30018	1.11579406015027	-0.770968	-1.780464	-0.352025
Trial1	1	1	noBlindfold	clockwise	practice	Guided	1	-0.5	-0.5	23.8275	0.27009	-1.45089	-1.30016	1.11053793219118	-0.710465	-1.74661	-0.310997
Trial1	1	1	noBlindfold	clockwise	practice	Guided	1	-0.5	-0.5	23.8475	0.2661	-1.45087	-1.30015	1.10776769910953	-0.684565	-1.687365	-0.292774
Trial1	1	1	noBlindfold	clockwise	practice	Guided	1	-0.5	-0.5	23.86749	0.26187	-1.45085	-1.30016	1.10485374935936	-0.710522	-1.666206	-0.318432
Trial1	1	1	noBlindfold	clockwise	practice	Guided	1	-0.5	-0.5	23.8875	0.2575	-1.45084	-1.30018	1.10185943064371	-0.732214	-1.712755	-0.339688
Trial1	1	1	noBlindfold	clockwise	practice	Guided	1	-0.5	-0.5	23.9075	0.25311	-1.45085	-1.30021	1.09886791836321	-0.801563	-1.750842	-0.388231
Trial1	1	1	noBlindfold	clockwise	practice	Guided	1	-0.5	-0.5	23.92749	0.24358	-1.45088	-1.30021	1.0923585854158	-0.832237	-1.678901	-0.429528
Trial1	1	1	noBlindfold	clockwise	practice	Guided	1	-0.5	-0.5	23.94749	0.23874	-1.45086	-1.30021	1.08906970668629	-0.796677	-1.649278	-0.436097
Trial1	1	1	noBlindfold	clockwise	practice	Guided	1	-0.5	-0.5	23.9675	0.23359	-1.45085	-1.30022	1.0855903310124	-0.713143	-1.729683	-0.440733
Trial1	1	1	noBlindfold	clockwise	practice	Guided	1	-0.5	-0.5	23.9875	0.22819	-1.45086	-1.30024	1.08196339252581	-0.636545	-1.755073	-0.450724
Trial1	1	1	noBlindfold	clockwise	practice	Guided	1	-0.5	-0.5	24.00749	0.22292	-1.45088	-1.30029	1.07846057049737	-0.620734	-1.805855	-0.54214
Trial1	1	1	noBlindfold	clockwise	practice	Guided	1	-0.5	-0.5	24.0275	0.21226	-1.4509	-1.3003	1.07135176434207	-0.521576	-1.780464	-0.609807
Trial1	1	1	noBlindfold	clockwise	practice	Guided	1	-0.5	-0.5	24.0475	0.2074	-1.4509	-1.3003	1.06812689178244	-0.401571	-1.797391	-0.635959
Trial1	1	1	noBlindfold	clockwise	practice	Guided	1	-0.5	-0.5	24.0675	0.20245	-1.45089	-1.3003	1.06485505904804	-0.286561	-1.725451	-0.598412
Trial1	1	1	noBlindfold	clockwise	practice	Guided	1	-0.5	-0.5	24.08749	0.19793	-1.45087	-1.30029	1.06187107090556	-0.193454	-1.750842	-0.595715
Trial1	1	1	noBlindfold	clockwise	practice	Guided	1	-0.5	-0.5	24.1075	0.19376	-1.45087	-1.3003	1.05914268743041	-0.212313	-1.763537	-0.566676
Trial1	1	1	noBlindfold	clockwise	practice	Guided	1	-0.5	-0.5	24.1275	0.18629	-1.45087	-1.3003	1.05426478773077	-0.336764	-1.687365	-0.590594
Trial1	1	1	noBlindfold	clockwise	practice	Guided	1	-0.5	-0.5	24.14749	0.18301	-1.45086	-1.30028	1.05211725328362	-0.329796	-1.721219	-0.51885
Trial1	1	1	noBlindfold	clockwise	practice	Guided	1	-0.5	-0.5	24.1675	0.17986	-1.45086	-1.30025	1.05005226628115	-0.326084	-1.721219	-0.493369
Trial1	1	1	noBlindfold	clockwise	practice	Guided	1	-0.5	-0.5	24.1875	0.17702	-1.45086	-1.30023	1.04820044513445	-0.242478	-1.729683	-0.457483
Trial1	1	1	noBlindfold	clockwise	practice	Guided	1	-0.5	-0.5	24.2075	0.17435	-1.45087	-1.30019	1.04644727762886	-0.283693	-1.708524	-0.412035
Trial1	1	1	noBlindfold	clockwise	practice	Guided	1	-0.5	-0.5	24.22749	0.16965	-1.45084	-1.30018	1.04341702721064	-0.53337	-1.594265	-0.396374
Trial1	1	1	noBlindfold	clockwise	practice	Guided	1	-0.5	-0.5	24.2475	0.16746	-1.45081	-1.30018	1.04201286463524	-0.606202	-1.530788	-0.330543
Trial1	1	1	noBlindfold	clockwise	practice	Guided	1	-0.5	-0.5	24.2675	0.16506	-1.45077	-1.30016	1.04046178077345	-0.611047	-1.526556	-0.317749
Trial1	1	1	noBlindfold	clockwise	practice	Guided	1	-0.5	-0.5	24.28749	0.16244	-1.45076	-1.30015	1.03878141955504	-0.642951	-1.564642	-0.301345
Trial1	1	1	noBlindfold	clockwise	practice	Guided	1	-0.5	-0.5	24.3075	0.15994	-1.45077	-1.30014	1.03718120232147	-0.633877	-1.522324	-0.300858
Trial1	1	1	noBlindfold	clockwise	practice	Guided	1	-0.5	-0.5	24.3275	0.15432	-1.45077	-1.30014	1.03361439680066	-0.745954	-1.496934	-0.273146
Trial1	1	1	noBlindfold	clockwise	practice	Guided	1	-0.5	-0.5	24.3475	0.15119	-1.45076	-1.30013	1.03162805582684	-0.817511	-1.518093	-0.261631
Trial1	1	1	noBlindfold	clockwise	practice	Guided	1	-0.5	-0.5	24.36749	0.14767	-1.45076	-1.30013	1.02940976402487	-0.861794	-1.509629	-0.278855
Trial1	1	1	noBlindfold	clockwise	practice	Guided	1	-0.5	-0.5	24.3875	0.14393	-1.45076	-1.30013	1.02706079721139	-0.84851	-1.530788	-0.282282
Trial1	1	1	noBlindfold	clockwise	practice	Guided	1	-0.5	-0.5	24.4075	0.13989	-1.45076	-1.30015	1.02454833648627	-0.835399	-1.518093	-0.277293
Trial1	1	1	noBlindfold	clockwise	practice	Guided	1	-0.5	-0.5	24.42749	0.13096	-1.45077	-1.30016	1.01900266941642	-0.625738	-1.598497	-0.318844
Trial1	1	1	noBlindfold	clockwise	practice	Guided	1	-0.5	-0.5	24.44749	0.12623	-1.4508	-1.30017	1.01608855677931	-0.595011	-1.649278	-0.309178
Trial1	1	1	noBlindfold	clockwise	practice	Guided	1	-0.5	-0.5	24.4675	0.12157	-1.45081	-1.30017	1.0132231756208	-0.634567	-1.602729	-0.351357
Trial1	1	1	noBlindfold	clockwise	practice	Guided	1	-0.5	-0.5	24.4875	0.11683	-1.45081	-1.30015	1.01030655645216	-0.684463	-1.526556	-0.305447
Trial1	1	1	noBlindfold	clockwise	practice	Guided	1	-0.5	-0.5	24.50749	0.11196	-1.45078	-1.30011	1.00730889448166	-0.703291	-1.501165	-0.250591
Trial1	1	1	noBlindfold	clockwise	practice	Guided	1	-0.5	-0.5	24.5275	0.10145	-1.45074	-1.30011	1.00095868135157	-0.753229	-1.505397	-0.203933
Trial1	1	1	noBlindfold	clockwise	practice	Guided	1	-0.5	-0.5	24.5475	0.096068	-1.45074	-1.30012	0.997742082014311	-0.779259	-1.501165	-0.266673
Trial1	1	1	noBlindfold	clockwise	practice	Guided	1	-0.5	-0.5	24.5675	0.090299	-1.45077	-1.30014	0.994322362575839	-0.801159	-1.590033	-0.312448
Trial1	1	1	noBlindfold	clockwise	practice	Guided	1	-0.5	-0.5	24.58749	0.084662	-1.4508	-1.30015	0.990994315395114	-0.806044	-1.632351	-0.294998
Trial1	1	1	noBlindfold	clockwise	practice	Guided	1	-0.5	-0.5	24.6075	0.07865301	-1.45082	-1.30016	0.987469097665216	-0.730466	-1.683133	-0.31025
Trial1	1	1	noBlindfold	clockwise	practice	Guided	1	-0.5	-0.5	24.6275	0.065863	-1.45083	-1.30017	0.980037179612324	-0.632591	-1.657742	-0.366743
Trial1	1	1	noBlindfold	clockwise	practice	Guided	1	-0.5	-0.5	24.64749	0.059749	-1.45082	-1.30019	0.976536191810606	-0.610459	-1.65351	-0.378538
Trial1	1	1	noBlindfold	clockwise	practice	Guided	1	-0.5	-0.5	24.6675	0.053233	-1.45083	-1.3002	0.972824121112366	-0.601727	-1.674669	-0.415607
Trial1	1	1	noBlindfold	clockwise	practice	Guided	1	-0.5	-0.5	24.6875	0.046924	-1.45083	-1.3002	0.969250162343138	-0.482124	-1.666206	-0.38483
Trial1	1	1	noBlindfold	clockwise	practice	Guided	1	-0.5	-0.5	24.7075	0.040695	-1.45083	-1.30017	0.965724093104754	-0.48697	-1.602729	-0.350736
Trial1	1	1	noBlindfold	clockwise	practice	Guided	1	-0.5	-0.5	24.72749	0.028469	-1.45082	-1.30017	0.958932439995469	-0.407187	-1.623888	-0.362036
Trial1	1	1	noBlindfold	clockwise	practice	Guided	1	-0.5	-0.5	24.7475	0.022717	-1.45082	-1.30019	0.955791322552904	-0.447278	-1.602729	-0.407936
Trial1	1	1	noBlindfold	clockwise	practice	Guided	1	-0.5	-0.5	24.7675	0.01696	-1.45082	-1.3002	0.952663455287932	-0.465283	-1.788928	-0.407502
Trial1	1	1	noBlindfold	clockwise	practice	Guided	1	-0.5	-0.5	24.78749	0.011535	-1.45086	-1.3002	0.9497305265617	-0.372005	-1.750842	-0.427914
Trial1	1	1	noBlindfold	clockwise	practice	Guided	1	-0.5	-0.5	24.8075	0.0061956	-1.45087	-1.30017	0.946839968583938	-0.292147	-1.683133	-0.38549
Trial1	1	1	noBlindfold	clockwise	practice	Guided	1	-0.5	-0.5	24.8275	-0.0035704	-1.4508	-1.30016	0.941646570259103	-0.221246	-1.505397	-0.32196
Trial1	1	1	noBlindfold	clockwise	practice	Guided	1	-0.5	-0.5	24.8475	-0.0080282	-1.45077	-1.30016	0.939304086847235	-0.194637	-1.480006	-0.292365
Trial1	1	1	noBlindfold	clockwise	practice	Guided	1	-0.5	-0.5	24.86749	-0.012232	-1.45074	-1.30016	0.937109138407335	-0.203692	-1.463079	-0.317355
Trial1	1	1	noBlindfold	clockwise	practice	Guided	1	-0.5	-0.5	24.8875	-0.016285	-1.45073	-1.30016	0.935005945510832	-0.163744	-1.454616	-0.308847
Trial1	1	1	noBlindfold	clockwise	practice	Guided	1	-0.5	-0.5	24.9075	-0.019805	-1.45073	-1.30018	0.933206945274224	-0.092717	-1.382675	-0.325685
Trial1	1	1	noBlindfold	clockwise	practice	Guided	1	-0.5	-0.5	24.92749	-0.026105	-1.4507	-1.30021	0.930006727899471	0.00011672	-1.518093	-0.422359
Trial1	1	1	noBlindfold	clockwise	practice	Guided	1	-0.5	-0.5	24.94749	-0.028667	-1.45074	-1.30022	0.928712476800525	-0.00024123	-1.547715	-0.472633
Trial1	1	1	noBlindfold	clockwise	practice	Guided	1	-0.5	-0.5	24.9675	-0.030697	-1.45076	-1.30023	0.927692514461291	-0.040322	-1.518093	-0.451334
Trial1	1	1	noBlindfold	clockwise	practice	Guided	1	-0.5	-0.5	24.9875	-0.032342	-1.45077	-1.30024	0.926870070780438	-0.085007	-1.560411	-0.471985
Trial1	1	1	noBlindfold	clockwise	practice	Guided	1	-0.5	-0.5	25.00749	-0.033513	-1.45077	-1.30023	0.926271134234598	-0.102885	-1.48847	-0.47597
Trial1	1	1	noBlindfold	clockwise	practice	Guided	1	-0.5	-0.5	25.0275	-0.03503	-1.4507	-1.30023	0.925508074457644	-0.178424	-1.365748	-0.450112
Trial1	1	1	noBlindfold	clockwise	practice	Guided	1	-0.5	-0.5	25.0475	-0.035424	-1.45069	-1.30023	0.925310193001611	-0.182736	-1.361516	-0.428952
Trial1	1	1	noBlindfold	clockwise	practice	Guided	1	-0.5	-0.5	25.0675	-0.035611	-1.45068	-1.30022	0.925207658891751	-0.258294	-1.302271	-0.42004
Trial1	1	1	noBlindfold	clockwise	practice	Guided	1	-0.5	-0.5	25.08749	-0.035648	-1.45067	-1.30022	0.925189088263578	-0.258081	-1.348821	-0.390521
Trial1	1	1	noBlindfold	clockwise	practice	Guided	1	-0.5	-0.5	25.1075	-0.035657	-1.45067	-1.30022	0.925184571048995	-0.218031	-1.39537	-0.403208
Trial1	1	1	noBlindfold	clockwise	practice	Guided	1	-0.5	-0.5	25.1275	-0.03567	-1.45067	-1.30022	0.925178047753299	-0.186696	-1.340357	-0.386347
Trial1	1	1	noBlindfold	clockwise	practice	Guided	1	-0.5	-0.5	25.14749	-0.035676	-1.45067	-1.30021	0.925166374630189	-0.199739	-1.243026	-0.335777
Trial1	1	1	noBlindfold	clockwise	practice	Guided	1	-0.5	-0.5	25.1675	-0.035686	-1.45064	-1.30021	0.925161354647665	-0.155226	-1.086449	-0.344303
Trial1	1	1	noBlindfold	clockwise	practice	Guided	1	-0.5	-0.5	25.1875	-0.0357	-1.45058	-1.3002	0.925145667469198	-0.239467	-0.963727	-0.301786
Trial1	1	1	noBlindfold	clockwise	practice	Guided	1	-0.5	-0.5	25.2075	-0.035717	-1.45052	-1.30018	0.92511981410681	-0.256984	-0.921409	-0.255419
Trial1	1	1	noBlindfold	clockwise	practice	Guided	1	-0.5	-0.5	25.22749	-0.035769	-1.45046	-1.30017	0.925085056230142	-0.221158	-0.887554	-0.238585
Trial1	1	1	noBlindfold	clockwise	practice	Guided	1	-0.5	-0.5	25.2475	-0.03578	-1.45046	-1.30017	0.925079535809254	-0.203254	-0.912945	-0.230282
Trial1	1	1	noBlindfold	clockwise	practice	Guided	1	-0.5	-0.5	25.2675	-0.035789	-1.45046	-1.30016	0.925066359695988	-0.189609	-0.90025	-0.184093
Trial1	1	1	noBlindfold	clockwise	practice	Guided	1	-0.5	-0.5	25.28749	-0.035795	-1.45046	-1.30016	0.925063348104212	-0.047648	-0.976422	-0.277163
Trial1	1	1	noBlindfold	clockwise	practice	Guided	1	-0.5	-0.5	25.3075	-0.0358	-1.45048	-1.30015	0.925052280972979	-0.127258	-1.010277	-0.188489
Trial1	1	1	noBlindfold	clockwise	practice	Guided	1	-0.5	-0.5	25.3275	-0.035814	-1.45048	-1.30015	0.925045254030397	-0.202902	-0.879091	-0.204776
Trial1	1	1	noBlindfold	clockwise	practice	Guided	1	-0.5	-0.5	25.3475	-0.035824	-1.45047	-1.30014	0.925031575124521	-0.176033	-0.934104	-0.183856
Trial1	1	1	noBlindfold	clockwise	practice	Guided	1	-0.5	-0.5	25.36749	-0.035833	-1.45047	-1.30013	0.925018397210614	-0.215719	-0.874859	-0.124807
Trial1	1	1	noBlindfold	clockwise	practice	Guided	1	-0.5	-0.5	25.3875	-0.03585	-1.45045	-1.30011	0.924992647365172	-0.326767	-0.874859	-0.098997
Trial1	1	1	noBlindfold	clockwise	practice	Guided	1	-0.5	-0.5	25.4075	-0.035899	-1.45045	-1.30008	0.924941972717726	-0.24184	-0.963727	-0.040615
Trial1	1	1	noBlindfold	clockwise	practice	Guided	1	-0.5	-0.5	25.42749	-0.035967	-1.45049	-1.30008	0.9249078540254	-0.184192	-0.993349	-0.082872
Trial1	1	1	noBlindfold	clockwise	practice	Guided	1	-0.5	-0.5	25.44749	-0.035974	-1.45049	-1.30008	0.924904342184358	-0.175289	-1.052595	-0.112287
Trial1	1	1	noBlindfold	clockwise	practice	Guided	1	-0.5	-0.5	25.4675	-0.035983	-1.45051	-1.30008	0.924899826751417	-0.161822	-1.06529	-0.099722
Trial1	1	1	noBlindfold	clockwise	practice	Guided	1	-0.5	-0.5	25.4875	-0.035992	-1.45052	-1.30007	0.924886752279668	-0.179723	-1.035667	-0.128995
Trial1	1	1	noBlindfold	clockwise	practice	Guided	1	-0.5	-0.5	25.50749	-0.035998	-1.45052	-1.30007	0.924883743289239	-0.130577	-1.082217	-0.099812
Trial1	1	1	noBlindfold	clockwise	practice	Guided	1	-0.5	-0.5	25.5275	-0.03601	-1.45055	-1.30007	0.92487772165791	-0.037278	-1.145694	-0.142232
Trial1	1	1	noBlindfold	clockwise	practice	Guided	1	-0.5	-0.5	25.5475	-0.036012	-1.45056	-1.30007	0.924876718064021	-0.032666	-1.188012	-0.112821
Trial1	1	1	noBlindfold	clockwise	practice	Guided	1	-0.5	-0.5	25.5675	-0.036012	-1.45057	-1.30007	0.924876718064021	-0.0058998	-1.238794	-0.100327
Trial1	1	1	noBlindfold	clockwise	practice	Guided	1	-0.5	-0.5	25.58749	-0.036007	-1.45059	-1.30007	0.924879226120363	0.162975	-1.204939	-0.13897
Trial1	1	1	noBlindfold	clockwise	practice	Guided	1	-0.5	-0.5	25.6075	-0.035995	-1.4506	-1.30007	0.924885247780815	0.363109	-1.255721	-0.148369
Trial1	1	1	noBlindfold	clockwise	practice	Guided	1	-0.5	-0.5	25.6275	-0.035529	-1.45067	-1.30008	0.925127679904411	1.172838	-1.386907	-0.173479
Trial1	1	1	noBlindfold	clockwise	practice	Guided	1	-0.5	-0.5	25.64749	-0.034471	-1.45068	-1.30009	0.925667966976554	1.702263	-1.353052	-0.201281
Trial1	1	1	noBlindfold	clockwise	practice	Guided	1	-0.5	-0.5	25.6675	-0.032164	-1.4507	-1.30011	0.926847720913073	1.995917	-1.522324	-0.227172
Trial1	1	1	noBlindfold	clockwise	practice	Guided	1	-0.5	-0.5	25.6875	-0.028515	-1.45075	-1.30016	0.928737864412429	2.222458	-1.65351	-0.352967
Trial1	1	1	noBlindfold	clockwise	practice	Guided	1	-0.5	-0.5	25.7075	-0.023316	-1.45082	-1.30023	0.931448190232472	2.529442	-1.763537	-0.444713
Trial1	1	1	noBlindfold	clockwise	practice	Guided	1	-0.5	-0.5	25.72749	-0.0073017	-1.45092	-1.30023	0.93974449181091	2.997592	-1.848173	-0.51079
Trial1	1	1	noBlindfold	clockwise	practice	Guided	1	-0.5	-0.5	25.7475	0.0035934	-1.45092	-1.30021	0.945485248454692	3.08287	-1.810087	-0.434864
Trial1	1	1	noBlindfold	clockwise	practice	Guided	1	-0.5	-0.5	25.7675	0.017448	-1.45092	-1.30016	0.952894720735569	3.061189	-1.784696	-0.319939
Trial1	1	1	noBlindfold	clockwise	practice	Guided	1	-0.5	-0.5	25.78749	0.032114	-1.4509	-1.30009	0.960879412147097	2.798724	-1.716987	-0.176008
Trial1	1	1	noBlindfold	clockwise	practice	Guided	1	-0.5	-0.5	25.8075	0.049063	-1.45085	-1.29987	0.970186692590487	2.61961	-1.509629	0.064553
Trial1	1	1	noBlindfold	clockwise	practice	Guided	1	-0.5	-0.5	25.8275	0.08903	-1.45067	-1.2998	0.993295650194546	2.161325	-1.154158	0.413359
Trial1	1	1	noBlindfold	clockwise	practice	Guided	1	-0.5	-0.5	25.8475	0.10982	-1.45059	-1.29976	1.00573190071739	1.967792	-1.031436	0.483905
Trial1	1	1	noBlindfold	clockwise	practice	Guided	1	-0.5	-0.5	25.86749	0.13304	-1.45052	-1.2997	1.01993125324605	1.736745	-1.022972	0.632861
Trial1	1	1	noBlindfold	clockwise	practice	Guided	1	-0.5	-0.5	25.8875	0.15643	-1.45049	-1.29966	1.03458040140186	1.288513	-0.857932	0.705459
Trial1	1	1	noBlindfold	clockwise	practice	Guided	1	-0.5	-0.5	25.9075	0.18033	-1.45045	-1.29965	1.04989958529671	0.986562	-0.794455	0.75204
Trial1	1	1	noBlindfold	clockwise	practice	Guided	1	-0.5	-0.5	25.92749	0.23	-1.45042	-1.29965	1.08274662106274	0.539338	-0.781759	0.660822
Trial1	1	1	noBlindfold	clockwise	practice	Guided	1	-0.5	-0.5	25.94749	0.25315	-1.4504	-1.29964	1.09848028470068	0.390298	-0.794455	0.787814
Trial1	1	1	noBlindfold	clockwise	practice	Guided	1	-0.5	-0.5	25.9675	0.27815	-1.45039	-1.29965	1.11577670245212	0.42662	-0.815614	0.698111
Trial1	1	1	noBlindfold	clockwise	practice	Guided	1	-0.5	-0.5	25.9875	0.30069	-1.45039	-1.29962	1.13159024120201	0.487573	-0.781759	0.676833
Trial1	1	1	noBlindfold	clockwise	practice	Guided	1	-0.5	-0.5	26.00749	0.3073	-1.45039	-1.29974	1.1363614261424	2.095442	-0.8537	0.446459
Trial1	1	1	noBlindfold	clockwise	practice	Guided	1	-0.5	-0.5	26.0275	0.30258	-1.45067	-1.30021	1.13334491545227	5.309112	-2.529493	-1.225795
Trial1	1	1	noBlindfold	clockwise	practice	Guided	1	-0.5	-0.5	26.0475	0.30245	-1.45103	-1.30047	1.13343637925102	3.90291	-2.846878	-1.801465
Trial1	1	1	noBlindfold	clockwise	practice	Guided	1	-0.5	-0.5	26.0675	0.30211	-1.45121	-1.30057	1.13326641759475	1.899297	-2.411002	-1.711708
Trial1	1	1	noBlindfold	clockwise	practice	Guided	1	-0.5	-0.5	26.08749	0.30136	-1.45114	-1.30037	1.1325943532425	0.505742	-1.310734	-0.747456
Trial1	1	1	noBlindfold	clockwise	practice	Guided	1	-0.5	-0.5	26.1075	0.30069	-1.45074	-1.29785	1.13034026356999	0.741401	-0.117338	0.67455
Trial1	1	1	noBlindfold	clockwise	practice	Guided	1	-0.5	-0.5	26.1275	0.30121	-1.44977	-1.2963	1.12961545459653	5.122073	-0.739475	0.3916
Trial1	1	1	noBlindfold	clockwise	practice	Guided	1	-0.5	-0.5	26.14749	0.30232	-1.45032	-1.29583	1.13007203090121	6.737319	-2.559149	-0.331224
Trial1	1	1	noBlindfold	clockwise	practice	Guided	1	-0.5	-0.5	26.1675	0.30312	-1.45099	-1.29614	1.13085832123031	7.629847	-3.371655	-0.911332
Trial1	1	1	noBlindfold	clockwise	practice	Guided	1	-0.5	-0.5	26.1875	0.30352	-1.45134	-1.29655	1.13143110254604	8.22634	-3.38435	-1.44123
Trial1	1	1	noBlindfold	clockwise	practice	Guided	1	-0.5	-0.5	26.2075	0.30384	-1.45149	-1.2967	1.13176395731447	8.732534	-3.028879	-1.079524
Trial1	1	1	noBlindfold	clockwise	practice	Guided	1	-0.5	-0.5	26.22749	0.30425	-1.45138	-1.29667	1.13203405018108	9.826163	-1.484272	0.261398
Trial1	1	1	noBlindfold	clockwise	practice	Guided	1	-0.5	-0.5	26.2475	0.30459	-1.45125	-1.29667	1.13227561665086	10.7866	-1.645081	0.192516
Trial1	1	1	noBlindfold	clockwise	practice	Guided	1	-0.5	-0.5	26.2675	0.30507	-1.45122	-1.29669	1.13263085831151	11.6278	-2.165592	-0.221403
Trial1	1	1	noBlindfold	clockwise	practice	Guided	1	-0.5	-0.5	26.28749	0.30548	-1.45122	-1.29674	1.13295752399792	12.29198	-2.576077	-0.769161
Trial1	1	1	noBlindfold	clockwise	practice	Guided	1	-0.5	-0.5	26.3075	0.30579	-1.45123	-1.29686	1.13326226562989	12.75183	-2.817289	-1.115413
Trial1	1	1	noBlindfold	clockwise	practice	Guided	1	-0.5	-0.5	26.3275	0.30624	-1.45127	-1.29693	1.13363154034341	13.48687	-2.96117	-1.437107
Trial1	1	1	noBlindfold	clockwise	practice	Guided	1	-0.5	-0.5	26.3475	0.30642	-1.45129	-1.29699	1.13380171672646	13.85524	-2.884998	-1.404459
Trial1	1	1	noBlindfold	clockwise	practice	Guided	1	-0.5	-0.5	26.36749	0.3066	-1.4513	-1.29706	1.13397893771724	14.22518	-2.774971	-1.409674
Trial1	1	1	noBlindfold	clockwise	practice	Guided	1	-0.5	-0.5	26.3875	0.30678	-1.45131	-1.29712	1.13414912598312	14.55084	-2.813057	-1.420925
Trial1	1	1	noBlindfold	clockwise	practice	Guided	1	-0.5	-0.5	26.4075	0.30696	-1.45132	-1.29726	1.13437553706287	14.88626	-2.897693	-1.452769
Trial1	1	1	noBlindfold	clockwise	practice	Guided	1	-0.5	-0.5	26.42749	0.30722	-1.45135	-1.29732	1.13460270367121	15.24264	-2.906157	-1.559386
Trial1	1	1	noBlindfold	clockwise	practice	Guided	1	-0.5	-0.5	26.44749	0.30732	-1.45136	-1.29737	1.13470904585886	15.34888	-2.855375	-1.437107
Trial1	1	1	noBlindfold	clockwise	practice	Guided	1	-0.5	-0.5	26.4675	0.3074	-1.45136	-1.29743	1.1348080088754	15.62427	-2.719958	-1.317503
Trial1	1	1	noBlindfold	clockwise	practice	Guided	1	-0.5	-0.5	26.4875	0.3075	-1.45136	-1.29748	1.13491435253805	15.97342	-2.643785	-1.246483
Trial1	1	1	noBlindfold	clockwise	practice	Guided	1	-0.5	-0.5	26.50749	0.30764	-1.45135	-1.29758	1.13508425147006	16.3162	-2.605699	-1.135164
Trial1	1	1	noBlindfold	clockwise	practice	Guided	1	-0.5	-0.5	26.5275	0.30798	-1.45134	-1.29763	1.13536135796335	16.96948	-2.563381	-1.124071
Trial1	1	1	noBlindfold	clockwise	practice	Guided	1	-0.5	-0.5	26.5475	0.30815	-1.45134	-1.29769	1.13552437749422	17.27535	-2.643785	-1.169469
Trial1	1	1	noBlindfold	clockwise	practice	Guided	1	-0.5	-0.5	26.5675	0.30831	-1.45134	-1.29775	1.13568046381455	17.53105	-2.72419	-1.31818
Trial1	1	1	noBlindfold	clockwise	practice	Guided	1	-0.5	-0.5	26.58749	0.30843	-1.45134	-1.29781	1.13580800342769	17.63343	-2.897693	-1.527973
Trial1	1	1	noBlindfold	clockwise	practice	Guided	1	-0.5	-0.5	26.6075	0.30853	-1.45136	-1.29794	1.13597052527065	17.78974	-3.00772	-1.643014
Trial1	1	1	noBlindfold	clockwise	practice	Guided	1	-0.5	-0.5	26.6275	0.30866	-1.45138	-1.29799	1.13609813833535	17.84421	-2.855375	-1.560553
Trial1	1	1	noBlindfold	clockwise	practice	Guided	1	-0.5	-0.5	26.64749	0.3087	-1.45138	-1.29804	1.13616177354136	17.8398	-2.766508	-1.455645
Trial1	1	1	noBlindfold	clockwise	practice	Guided	1	-0.5	-0.5	26.6675	0.30872	-1.45138	-1.29808	1.13620405782354	17.84285	-2.787667	-1.421737
Trial1	1	1	noBlindfold	clockwise	practice	Guided	1	-0.5	-0.5	26.6875	0.30874	-1.45138	-1.29812	1.13624644723466	17.79856	-2.829985	-1.427803
Trial1	1	1	noBlindfold	clockwise	practice	Guided	1	-0.5	-0.5	26.7075	0.30876	-1.45139	-1.2982	1.13631684626699	17.7758	-2.868071	-1.416149
Trial1	1	1	noBlindfold	clockwise	practice	Guided	1	-0.5	-0.5	26.72749	0.30877	-1.4514	-1.29824	1.13635202573196	17.43703	-3.016184	-1.409229
Trial1	1	1	noBlindfold	clockwise	practice	Guided	1	-0.5	-0.5	26.7475	0.30875	-1.45141	-1.29828	1.1363659304031	17.06285	-3.117747	-1.408152
Trial1	1	1	noBlindfold	clockwise	practice	Guided	1	-0.5	-0.5	26.7675	0.30871	-1.45143	-1.29835	1.13638662587631	16.63353	-3.206615	-1.47245
Trial1	1	1	noBlindfold	clockwise	practice	Guided	1	-0.5	-0.5	26.78749	0.30859	-1.45144	-1.29841	1.13634335051449	16.01235	-3.278555	-1.42291
Trial1	1	1	noBlindfold	clockwise	practice	Guided	1	-0.5	-0.5	26.8075	0.30837	-1.45146	-1.29852	1.13626413669276	15.37961	-3.193919	-1.31093
Trial1	1	1	noBlindfold	clockwise	practice	Guided	1	-0.5	-0.5	26.8275	0.30772	-1.45147	-1.29857	1.13583700904671	13.89439	-2.995025	-0.955866
Trial1	1	1	noBlindfold	clockwise	practice	Guided	1	-0.5	-0.5	26.8475	0.30736	-1.45148	-1.29862	1.13561615011617	13.31228	-3.189688	-0.978354
Trial1	1	1	noBlindfold	clockwise	practice	Guided	1	-0.5	-0.5	26.86749	0.30703	-1.4515	-1.29869	1.13543080420462	12.77262	-3.536695	-1.179543
Trial1	1	1	noBlindfold	clockwise	practice	Guided	1	-0.5	-0.5	26.8875	0.30675	-1.45153	-1.29884	1.13533738629114	12.01393	-3.909094	-1.463803
Trial1	1	1	noBlindfold	clockwise	practice	Guided	1	-0.5	-0.5	26.9075	0.30642	-1.45163	-1.29927	1.13540548275024	11.2417	-4.124915	-1.639863
Trial1	1	1	noBlindfold	clockwise	practice	Guided	1	-0.5	-0.5	26.92749	0.30571	-1.4518	-1.29936	1.13496471774335	10.0264	-3.85408	-1.338482
Trial1	1	1	noBlindfold	clockwise	practice	Guided	1	-0.5	-0.5	26.94749	0.30546	-1.45181	-1.29942	1.13482957146018	9.671947	-3.739822	-1.27806
Trial1	1	1	noBlindfold	clockwise	practice	Guided	1	-0.5	-0.5	26.9675	0.30528	-1.45182	-1.29947	1.13473709132188	9.409602	-3.824458	-1.289126
Trial1	1	1	noBlindfold	clockwise	practice	Guided	1	-0.5	-0.5	26.9875	0.30516	-1.45183	-1.29952	1.13468714040876	9.321104	-3.985266	-1.410584
Trial1	1	1	noBlindfold	clockwise	practice	Guided	1	-0.5	-0.5	27.00749	0.30508	-1.45185	-1.29962	1.13470075629244	9.266953	-4.107988	-1.501188
Trial1	1	1	noBlindfold	clockwise	practice	Guided	1	-0.5	-0.5	27.0275	0.30497	-1.45188	-1.29966	1.13465102518641	9.204855	-4.048743	-1.508126
Trial1	1	1	noBlindfold	clockwise	practice	Guided	1	-0.5	-0.5	27.0475	0.30493	-1.4519	-1.29971	1.13465785499791	9.066488	-3.964107	-1.501337
Trial1	1	1	noBlindfold	clockwise	practice	Guided	1	-0.5	-0.5	27.0675	0.30488	-1.4519	-1.29975	1.13465061113187	8.893004	-3.832921	-1.399245
Trial1	1	1	noBlindfold	clockwise	practice	Guided	1	-0.5	-0.5	27.08749	0.30482	-1.4519	-1.29979	1.13463620509519	8.65551	-3.731358	-1.257921
Trial1	1	1	noBlindfold	clockwise	practice	Guided	1	-0.5	-0.5	27.1075	0.30476	-1.45189	-1.29987	1.1346500393373	8.546005	-3.667881	-1.195279
Trial1	1	1	noBlindfold	clockwise	practice	Guided	1	-0.5	-0.5	27.1275	0.3046	-1.45188	-1.2999	1.13455765291257	8.132924	-3.64249	-1.115941
Trial1	1	1	noBlindfold	clockwise	practice	Guided	1	-0.5	-0.5	27.14749	0.30452	-1.45188	-1.29994	1.13452925321811	7.984973	-3.714431	-1.092718
Trial1	1	1	noBlindfold	clockwise	practice	Guided	1	-0.5	-0.5	27.1675	0.30444	-1.45188	-1.29998	1.13450058656598	7.918271	-3.803299	-1.09555
Trial1	1	1	noBlindfold	clockwise	practice	Guided	1	-0.5	-0.5	27.1875	0.30437	-1.45188	-1.30001	1.13447213275765	7.833437	-3.80753	-1.090725
Trial1	1	1	noBlindfold	clockwise	practice	Guided	1	-0.5	-0.5	27.2075	0.30432	-1.45188	-1.30006	1.13447200593349	7.681909	-3.794835	-1.088662
Trial1	1	1	noBlindfold	clockwise	practice	Guided	1	-0.5	-0.5	27.22749	0.30424	-1.45188	-1.30009	1.13443639900194	7.775453	-3.828689	-1.08899
Trial1	1	1	noBlindfold	clockwise	practice	Guided	1	-0.5	-0.5	27.2475	0.30421	-1.45189	-1.30011	1.13442933253146	7.720251	-3.85408	-1.154396
Trial1	1	1	noBlindfold	clockwise	practice	Guided	1	-0.5	-0.5	27.2675	0.30418	-1.45189	-1.30014	1.13442916180292	7.738905	-3.883703	-1.174641
Trial1	1	1	noBlindfold	clockwise	practice	Guided	1	-0.5	-0.5	27.28749	0.30415	-1.45189	-1.30016	1.13442195072257	7.743689	-3.845617	-1.182915
Trial1	1	1	noBlindfold	clockwise	practice	Guided	1	-0.5	-0.5	27.3075	0.30413	-1.4519	-1.3002	1.13443600715488	7.69338	-3.917557	-1.151435
Trial1	1	1	noBlindfold	clockwise	practice	Guided	1	-0.5	-0.5	27.3275	0.30407	-1.4519	-1.30021	1.13440054694514	7.54866	-3.752517	-1.09864
Trial1	1	1	noBlindfold	clockwise	practice	Guided	1	-0.5	-0.5	27.3475	0.30405	-1.4519	-1.30023	1.13440050027632	7.499673	-3.693272	-0.991438
Trial1	1	1	noBlindfold	clockwise	practice	Guided	1	-0.5	-0.5	27.36749	0.30402	-1.45189	-1.30023	1.13437922906649	7.4541	-3.693272	-0.858809
Trial1	1	1	noBlindfold	clockwise	practice	Guided	1	-0.5	-0.5	27.3875	0.304	-1.45189	-1.30024	1.13437214067673	7.387504	-3.710199	-0.756538
Trial1	1	1	noBlindfold	clockwise	practice	Guided	1	-0.5	-0.5	27.4075	0.30397	-1.45189	-1.30022	1.13433674196996	7.408382	-3.718663	-0.507662
Trial1	1	1	noBlindfold	clockwise	practice	Guided	1	-0.5	-0.5	27.42749	0.30394	-1.45187	-1.30019	1.13429427918538	7.566782	-3.562086	0.507812
Trial1	1	1	noBlindfold	clockwise	practice	Guided	1	-0.5	-0.5	27.44749	0.30392	-1.45187	-1.30001	1.13415312599603	7.497283	-3.481682	1.393406
Trial1	1	1	noBlindfold	clockwise	practice	Guided	1	-0.5	-0.5	27.4675	0.30388	-1.45184	-1.29896	1.13338435607132	7.345703	-3.35896	2.621447
Trial1	1	1	noBlindfold	clockwise	practice	Guided	1	-0.5	-0.5	27.4875	0.30375	-1.45174	-1.29608	1.13126372759141	6.979417	-3.050038	3.724385
Trial1	1	1	noBlindfold	clockwise	practice	Guided	1	-0.5	-0.5	27.50749	0.30356	-1.45156	-1.2823	1.12147311083994	6.751931	-2.901925	3.841023
Trial1	1	1	noBlindfold	clockwise	practice	Guided	1	-0.5	-0.5	27.5275	0.30336	-1.45172	-1.26921	1.11223705246666	6.497429	-3.456291	6.983017
Trial1	1	1	noBlindfold	clockwise	practice	Guided	1	-0.5	-0.5	27.5475	0.30328	-1.45171	-1.25089	1.09958836334585	6.562979	-3.105052	7.662371
Trial1	1	1	noBlindfold	clockwise	practice	Guided	1	-0.5	-0.5	27.5675	0.30329	-1.45164	-1.22651	1.08309357355596	6.717499	-3.439364	7.58068
Trial1	1	1	noBlindfold	clockwise	practice	Guided	1	-0.5	-0.5	27.58749	0.30334	-1.4517	-1.19777	1.06406677822255	6.574942	-3.612868	7.850176
Trial1	1	1	noBlindfold	clockwise	practice	Guided	1	-0.5	-0.5	27.6075	0.30334	-1.45177	-1.12802	1.01968834316011	6.746614	-3.849848	6.694228
Trial1	1	1	noBlindfold	clockwise	practice	Guided	1	-0.5	-0.5	27.6275	0.30338	-1.45218	-1.09	0.996754404667423	6.51498	-4.556559	4.942969
Trial1	1	1	noBlindfold	clockwise	practice	Guided	1	-0.5	-0.5	27.64749	0.30328	-1.45226	-1.04845	0.972654176370331	6.284986	-4.497314	3.755328
Trial1	1	1	noBlindfold	clockwise	practice	Guided	1	-0.5	-0.5	27.6675	0.30312	-1.45239	-1.00992	0.951325455020435	5.861394	-5.398687	3.198736
Trial1	1	1	noBlindfold	clockwise	practice	Guided	1	-0.5	-0.5	27.6875	0.30295	-1.45251	-0.96993	0.930356325618155	5.322921	-4.399982	2.861629
Trial1	1	1	noBlindfold	clockwise	practice	Guided	1	-0.5	-0.5	27.7075	0.30271	-1.45229	-0.88868	0.891860676682654	4.97843	-4.222247	2.368618
Trial1	1	1	noBlindfold	clockwise	practice	Guided	1	-0.5	-0.5	27.72749	0.30226	-1.45215	-0.849	0.874884027830317	4.198741	-4.150306	1.84078
Trial1	1	1	noBlindfold	clockwise	practice	Guided	1	-0.5	-0.5	27.7475	0.30212	-1.4521	-0.80957	0.859784908254408	4.162003	-4.213783	1.953897
Trial1	1	1	noBlindfold	clockwise	practice	Guided	1	-0.5	-0.5	27.7675	0.30206	-1.4521	-0.76919	0.846028065575007	4.021647	-3.985266	1.898202
Trial1	1	1	noBlindfold	clockwise	practice	Guided	1	-0.5	-0.5	27.78749	0.30201	-1.45199	-0.73061	0.834506435152556	4.125031	-3.964107	1.26484
Trial1	1	1	noBlindfold	clockwise	practice	Guided	1	-0.5	-0.5	27.8075	0.30203	-1.45199	-0.65474	0.816821029884692	4.089946	-4.226479	1.545981
Trial1	1	1	noBlindfold	clockwise	practice	Guided	1	-0.5	-0.5	27.8275	0.30206	-1.45202	-0.61796	0.810687863789639	4.314126	-4.510009	0.906477
Trial1	1	1	noBlindfold	clockwise	practice	Guided	1	-0.5	-0.5	27.8475	0.30211	-1.45215	-0.58449	0.806547575048189	4.348698	-4.361896	0.925962
Trial1	1	1	noBlindfold	clockwise	practice	Guided	1	-0.5	-0.5	27.86749	0.30212	-1.45216	-0.55038	0.803700589862662	4.311593	-4.027584	0.563717
Trial1	1	1	noBlindfold	clockwise	practice	Guided	1	-0.5	-0.5	27.8875	0.30216	-1.45213	-0.51867	0.802377234885434	4.468195	-4.679281	0.546696
Trial1	1	1	noBlindfold	clockwise	practice	Guided	2	-0.5	-0.5	0	-0.54008	-1.45168	-1.3007	0.801702448558837	0.541701	-3.591667	-1.509374
Trial1	1	1	noBlindfold	clockwise	practice	Guided	2	-0.5	-0.5	0.001235962	-0.5401	-1.45169	-1.3007	0.801703447057365	0.521773	-3.566276	-1.537376
Trial1	1	1	noBlindfold	clockwise	practice	Guided	2	-0.5	-0.5	0.02122498	-0.5401	-1.45169	-1.30071	0.801713448103776	0.521773	-3.566276	-1.537376
Trial1	1	1	noBlindfold	clockwise	practice	Guided	2	-0.5	-0.5	0.04122925	-0.5401	-1.45171	-1.30071	0.801713448103776	0.414023	-3.52819	-1.546223
Trial1	1	1	noBlindfold	clockwise	practice	Guided	2	-0.5	-0.5	0.06123352	-0.54008	-1.45172	-1.30072	0.801722450676882	0.452408	-3.494335	-1.569142
Trial1	1	1	noBlindfold	clockwise	practice	Guided	2	-0.5	-0.5	0.08123779	-0.54007	-1.45172	-1.30072	0.80172195013658	0.40927	-3.498567	-1.53587
Trial1	1	1	noBlindfold	clockwise	practice	Guided	2	-0.5	-0.5	0.1012268	-0.54005	-1.45173	-1.30073	0.801730953485984	0.396238	-3.536653	-1.544908
Trial1	1	1	noBlindfold	clockwise	practice	Guided	2	-0.5	-0.5	0.1212311	-0.54004	-1.45173	-1.30074	0.801740454410186	0.408925	-3.578971	-1.554273
Trial1	1	1	noBlindfold	clockwise	practice	Guided	2	-0.5	-0.5	0.1412354	-0.54001	-1.45175	-1.30074	0.801738954695847	0.412734	-3.545117	-1.562974
Trial1	1	1	noBlindfold	clockwise	practice	Guided	2	-0.5	-0.5	0.1612244	-0.54	-1.45175	-1.30074	0.801738458014349	0.44782	-3.477408	-1.510828
Trial1	1	1	noBlindfold	clockwise	practice	Guided	2	-0.5	-0.5	0.1812286	-0.53998	-1.45175	-1.30074	0.8017374590766	0.392988	-3.515494	-1.527816
Trial1	1	1	noBlindfold	clockwise	practice	Guided	2	-0.5	-0.5	0.2012329	-0.53997	-1.45175	-1.30074	0.80173695979486	0.412294	-3.498567	-1.508191
Trial1	1	1	noBlindfold	clockwise	practice	Guided	2	-0.5	-0.5	0.2212372	-0.53996	-1.45175	-1.30074	0.801736463608682	0.374785	-3.494335	-1.471714
Trial1	1	1	noBlindfold	clockwise	practice	Guided	2	-0.5	-0.5	0.2412262	-0.53994	-1.45174	-1.30074	0.801735465667506	0.35929	-3.409699	-1.436872
Trial1	1	1	noBlindfold	clockwise	practice	Guided	2	-0.5	-0.5	0.2612305	-0.53993	-1.45174	-1.30074	0.801734966884055	0.309726	-3.473176	-1.441616
Trial1	1	1	noBlindfold	clockwise	practice	Guided	2	-0.5	-0.5	0.2812347	-0.53992	-1.45174	-1.30074	0.801734468225362	0.280183	-3.468945	-1.477327
Trial1	1	1	noBlindfold	clockwise	practice	Guided	2	-0.5	-0.5	0.3012238	-0.53991	-1.45174	-1.30074	0.801733972658523	0.304755	-3.426627	-1.445455
Trial1	1	1	noBlindfold	clockwise	practice	Guided	2	-0.5	-0.5	0.321228	-0.5399	-1.45174	-1.30073	0.801723473076798	0.314758	-3.405468	-1.429351
Trial1	1	1	noBlindfold	clockwise	practice	Guided	2	-0.5	-0.5	0.3412323	-0.53988	-1.45174	-1.30073	0.801722476618809	0.377349	-3.540885	-1.484535
Trial1	1	1	noBlindfold	clockwise	practice	Guided	2	-0.5	-0.5	0.3612366	-0.53987	-1.45174	-1.30074	0.801731982731534	0.407045	-3.545117	-1.503585
Trial1	1	1	noBlindfold	clockwise	practice	Guided	2	-0.5	-0.5	0.3812256	-0.53986	-1.45174	-1.30074	0.80173148481991	0.375277	-3.557812	-1.509647
Trial1	1	1	noBlindfold	clockwise	practice	Guided	2	-0.5	-0.5	0.4012299	-0.53985	-1.45175	-1.30074	0.801730987033047	0.366313	-3.549349	-1.508981
Trial1	1	1	noBlindfold	clockwise	practice	Guided	2	-0.5	-0.5	0.4212341	-0.53984	-1.45175	-1.30074	0.801730489370943	0.415045	-3.553581	-1.512593
Trial1	1	1	noBlindfold	clockwise	practice	Guided	2	-0.5	-0.5	0.4412231	-0.53981	-1.45175	-1.30074	0.801729000092874	0.404842	-3.578971	-1.525148
Trial1	1	1	noBlindfold	clockwise	practice	Guided	2	-0.5	-0.5	0.4612274	-0.5398	-1.45176	-1.30075	0.801738385100888	0.382727	-3.587435	-1.585999
Trial1	1	1	noBlindfold	clockwise	practice	Guided	2	-0.5	-0.5	0.4812317	-0.53979	-1.45176	-1.30075	0.801737888067972	0.405132	-3.583203	-1.524488
Trial1	1	1	noBlindfold	clockwise	practice	Guided	2	-0.5	-0.5	0.501236	-0.53977	-1.45176	-1.30075	0.801736897333097	0.436507	-3.570508	-1.522604
Trial1	1	1	noBlindfold	clockwise	practice	Guided	2	-0.5	-0.5	0.521225	-0.53976	-1.45177	-1.30075	0.801736400673719	0.436201	-3.608594	-1.526789
Trial1	1	1	noBlindfold	clockwise	practice	Guided	2	-0.5	-0.5	0.5412292	-0.53973	-1.45177	-1.30075	0.801734914397861	0.440937	-3.570508	-1.522928
Trial1	1	1	noBlindfold	clockwise	practice	Guided	2	-0.5	-0.5	0.5612335	-0.53971	-1.45177	-1.30075	0.80173392220047	0.466234	-3.545117	-1.48269
Trial1	1	1	noBlindfold	clockwise	practice	Guided	2	-0.5	-0.5	0.5812378	-0.5397	-1.45178	-1.30075	0.801733429240403	0.534355	-3.604362	-1.466686
Trial1	1	1	noBlindfold	clockwise	practice	Guided	2	-0.5	-0.5	0.6012268	-0.53968	-1.45179	-1.30075	0.8017324377901	0.498953	-3.705925	-1.523016
Trial1	1	1	noBlindfold	clockwise	practice	Guided	2	-0.5	-0.5	0.6212311	-0.53966	-1.4518	-1.30075	0.801731446838846	0.493272	-3.663607	-1.539441
Trial1	1	1	noBlindfold	clockwise	practice	Guided	2	-0.5	-0.5	0.6412354	-0.53963	-1.4518	-1.30075	0.80172996429398	0.401544	-3.507031	-1.452613
Trial1	1	1	noBlindfold	clockwise	practice	Guided	2	-0.5	-0.5	0.6612244	-0.53962	-1.4518	-1.30075	0.801729469379045	0.423696	-3.511263	-1.454256
Trial1	1	1	noBlindfold	clockwise	practice	Guided	2	-0.5	-0.5	0.6812286	-0.5396	-1.45179	-1.30074	0.801718600573661	0.386511	-3.540885	-1.41359
Trial1	1	1	noBlindfold	clockwise	practice	Guided	2	-0.5	-0.5	0.7012329	-0.53959	-1.45179	-1.30074	0.80171810602618	0.382453	-3.532422	-1.468039
Trial1	1	1	noBlindfold	clockwise	practice	Guided	2	-0.5	-0.5	0.7212372	-0.53957	-1.45179	-1.30075	0.801726999617675	0.465521	-3.570508	-1.491045
Trial1	1	1	noBlindfold	clockwise	practice	Guided	2	-0.5	-0.5	0.7412262	-0.53954	-1.45179	-1.30075	0.801725520430317	0.492871	-3.633985	-1.570383
Trial1	1	1	noBlindfold	clockwise	practice	Guided	2	-0.5	-0.5	0.7612305	-0.53952	-1.45179	-1.30076	0.801734656377715	0.533212	-3.604362	-1.601348
Trial1	1	1	noBlindfold	clockwise	practice	Guided	2	-0.5	-0.5	0.7812347	-0.5395	-1.45179	-1.30076	0.801733669425446	0.548091	-3.608594	-1.581388
Trial1	1	1	noBlindfold	clockwise	practice	Guided	2	-0.5	-0.5	0.8012238	-0.53948	-1.4518	-1.30076	0.801732682972238	0.506288	-3.604362	-1.603558
Trial1	1	1	noBlindfold	clockwise	practice	Guided	2	-0.5	-0.5	0.821228	-0.53946	-1.45179	-1.30077	0.801741701396124	0.533225	-3.557812	-1.601344
Trial1	1	1	noBlindfold	clockwise	practice	Guided	2	-0.5	-0.5	0.8412323	-0.53942	-1.45179	-1.30077	0.80173973393728	0.546242	-3.642448	-1.606515
Trial1	1	1	noBlindfold	clockwise	practice	Guided	2	-0.5	-0.5	0.8612366	-0.5394	-1.4518	-1.30078	0.801748750971154	0.531997	-3.663607	-1.618093
Trial1	1	1	noBlindfold	clockwise	practice	Guided	2	-0.5	-0.5	0.8812256	-0.53938	-1.45181	-1.30078	0.801747769962495	0.553565	-3.667839	-1.628115
Trial1	1	1	noBlindfold	clockwise	practice	Guided	2	-0.5	-0.5	0.9012299	-0.53936	-1.45181	-1.30078	0.801746786523769	0.569686	-3.663607	-1.591401
Trial1	1	1	noBlindfold	clockwise	practice	Guided	2	-0.5	-0.5	0.9212341	-0.53933	-1.45182	-1.30078	0.801745315225353	0.564628	-3.64668	-1.599449
Trial1	1	1	noBlindfold	clockwise	practice	Guided	2	-0.5	-0.5	0.9412231	-0.5393	-1.45182	-1.30078	0.801743842123669	0.501178	-3.608594	-1.552625
Trial1	1	1	noBlindfold	clockwise	practice	Guided	2	-0.5	-0.5	0.9612274	-0.53928	-1.45182	-1.30078	0.801742863599936	0.568366	-3.629753	-1.525696
Trial1	1	1	noBlindfold	clockwise	practice	Guided	2	-0.5	-0.5	0.9812317	-0.53926	-1.45182	-1.30078	0.801741882653563	0.489417	-3.642448	-1.530696
Trial1	1	1	noBlindfold	clockwise	practice	Guided	2	-0.5	-0.5	1.001236	-0.53924	-1.45182	-1.30078	0.801740905123517	0.535981	-3.676303	-1.504661
Trial1	1	1	noBlindfold	clockwise	practice	Guided	2	-0.5	-0.5	1.021225	-0.53922	-1.45182	-1.30077	0.801729926498001	0.538246	-3.667839	-1.534309
Trial1	1	1	noBlindfold	clockwise	practice	Guided	2	-0.5	-0.5	1.041229	-0.53918	-1.45182	-1.30077	0.801727968068389	0.548997	-3.688998	-1.509832
Trial1	1	1	noBlindfold	clockwise	practice	Guided	2	-0.5	-0.5	1.061234	-0.53916	-1.45183	-1.30077	0.801726992513568	0.550952	-3.735548	-1.543668
Trial1	1	1	noBlindfold	clockwise	practice	Guided	2	-0.5	-0.5	1.081223	-0.53914	-1.45183	-1.30077	0.801726014544986	0.540835	-3.73978	-1.561738
Trial1	1	1	noBlindfold	clockwise	practice	Guided	2	-0.5	-0.5	1.101227	-0.53912	-1.45184	-1.30077	0.801725037075492	0.568406	-3.748243	-1.549168
Trial1	1	1	noBlindfold	clockwise	practice	Guided	2	-0.5	-0.5	1.121231	-0.53909	-1.45184	-1.30078	0.801733576384023	0.571602	-3.735548	-1.56625
Trial1	1	1	noBlindfold	clockwise	practice	Guided	2	-0.5	-0.5	1.141235	-0.53905	-1.45185	-1.30078	0.801731627364124	0.593184	-3.731316	-1.576267
Trial1	1	1	noBlindfold	clockwise	practice	Guided	2	-0.5	-0.5	1.161224	-0.53903	-1.45185	-1.30078	0.80173065214974	0.56336	-3.705925	-1.565588
Trial1	1	1	noBlindfold	clockwise	practice	Guided	2	-0.5	-0.5	1.181229	-0.53901	-1.45185	-1.30078	0.801729683234847	0.528572	-3.69323	-1.605172
Trial1	1	1	noBlindfold	clockwise	practice	Guided	2	-0.5	-0.5	1.201233	-0.53899	-1.45185	-1.30078	0.801728709015677	0.637886	-3.701694	-1.57536
Trial1	1	1	noBlindfold	clockwise	practice	Guided	2	-0.5	-0.5	1.221237	-0.53897	-1.45185	-1.30078	0.8017277352956	0.554188	-3.697462	-1.560737
Trial1	1	1	noBlindfold	clockwise	practice	Guided	2	-0.5	-0.5	1.241226	-0.53893	-1.45185	-1.30078	0.801725792247004	0.556993	-3.710157	-1.523036
Trial1	1	1	noBlindfold	clockwise	practice	Guided	2	-0.5	-0.5	1.26123	-0.53891	-1.45185	-1.30078	0.801724820022738	0.569376	-3.650912	-1.536588
Trial1	1	1	noBlindfold	clockwise	practice	Guided	2	-0.5	-0.5	1.281235	-0.53889	-1.45184	-1.30078	0.801723851188872	0.553176	-3.650912	-1.51433
Trial1	1	1	noBlindfold	clockwise	practice	Guided	2	-0.5	-0.5	1.301224	-0.53887	-1.45184	-1.30077	0.80171287815707	0.529353	-3.659376	-1.474657
Trial1	1	1	noBlindfold	clockwise	practice	Guided	2	-0.5	-0.5	1.321228	-0.53885	-1.45184	-1.30077	0.801711910304887	0.522744	-3.752475	-1.503648
Trial1	1	1	noBlindfold	clockwise	practice	Guided	2	-0.5	-0.5	1.341232	-0.53881	-1.45185	-1.30076	0.801699971363356	0.496034	-3.655144	-1.442703
Trial1	1	1	noBlindfold	clockwise	practice	Guided	2	-0.5	-0.5	1.361237	-0.5388	-1.45184	-1.30076	0.801699486671831	0.440513	-3.604362	-1.390057
Trial1	1	1	noBlindfold	clockwise	practice	Guided	2	-0.5	-0.5	1.381226	-0.53878	-1.45183	-1.30075	0.801688396735343	0.39794	-3.536653	-1.38069
Trial1	1	1	noBlindfold	clockwise	practice	Guided	2	-0.5	-0.5	1.40123	-0.53877	-1.45182	-1.30075	0.801687915294555	0.378525	-3.494335	-1.40031
Trial1	1	1	noBlindfold	clockwise	practice	Guided	2	-0.5	-0.5	1.421234	-0.53876	-1.45181	-1.30074	0.801677548295381	0.360959	-3.447786	-1.394797
Trial1	1	1	noBlindfold	clockwise	practice	Guided	2	-0.5	-0.5	1.441223	-0.53873	-1.45179	-1.30074	0.801676096428422	0.424531	-3.52819	-1.378443
Trial1	1	1	noBlindfold	clockwise	practice	Guided	2	-0.5	-0.5	1.461227	-0.53871	-1.45179	-1.30073	0.80166513011948	0.477571	-3.498567	-1.441354
Trial1	1	1	noBlindfold	clockwise	practice	Guided	2	-0.5	-0.5	1.481232	-0.53869	-1.45178	-1.30073	0.801664166194346	0.513694	-3.477408	-1.439794
Trial1	1	1	noBlindfold	clockwise	practice	Guided	2	-0.5	-0.5	1.501236	-0.53868	-1.45178	-1.30073	0.801663682979895	0.473145	-3.477408	-1.44521
Trial1	1	1	noBlindfold	clockwise	practice	Guided	2	-0.5	-0.5	1.521225	-0.53866	-1.45177	-1.30073	0.80166271692536	0.446828	-3.477408	-1.43905
Trial1	1	1	noBlindfold	clockwise	practice	Guided	2	-0.5	-0.5	1.541229	-0.53863	-1.45176	-1.30073	0.801661271651666	0.418546	-3.439322	-1.399053
Trial1	1	1	noBlindfold	clockwise	practice	Guided	2	-0.5	-0.5	1.561234	-0.53862	-1.45175	-1.30073	0.801660789185207	0.415412	-3.430858	-1.440932
Trial1	1	1	noBlindfold	clockwise	practice	Guided	2	-0.5	-0.5	1.581223	-0.5386	-1.45175	-1.30073	0.801659827496627	0.377316	-3.48164	-1.412842
Trial1	1	1	noBlindfold	clockwise	practice	Guided	2	-0.5	-0.5	1.601227	-0.53859	-1.45175	-1.30072	0.801649343432258	0.432355	-3.48164	-1.429016
Trial1	1	1	noBlindfold	clockwise	practice	Guided	2	-0.5	-0.5	1.621231	-0.53858	-1.45175	-1.30072	0.801648861458202	0.373693	-3.473176	-1.39994
Trial1	1	1	noBlindfold	clockwise	practice	Guided	2	-0.5	-0.5	1.641235	-0.53855	-1.45174	-1.30072	0.801647416284791	0.429008	-3.443554	-1.37455
Trial1	1	1	noBlindfold	clockwise	practice	Guided	2	-0.5	-0.5	1.661224	-0.53854	-1.45174	-1.30071	0.801636935674195	0.401995	-3.430858	-1.376762
Trial1	1	1	noBlindfold	clockwise	practice	Guided	2	-0.5	-0.5	1.681229	-0.53853	-1.45174	-1.30071	0.801636454317355	0.410701	-3.384309	-1.318445
Trial1	1	1	noBlindfold	clockwise	practice	Guided	2	-0.5	-0.5	1.701233	-0.53851	-1.45173	-1.3007	0.801625492822471	0.412202	-3.413931	-1.297499
Trial1	1	1	noBlindfold	clockwise	practice	Guided	2	-0.5	-0.5	1.721237	-0.5385	-1.45173	-1.30069	0.801615128880328	0.448288	-3.401236	-1.291747
Trial1	1	1	noBlindfold	clockwise	practice	Guided	2	-0.5	-0.5	1.741226	-0.53847	-1.45172	-1.30069	0.801613689504202	0.341002	-3.397004	-1.31095
Trial1	1	1	noBlindfold	clockwise	practice	Guided	2	-0.5	-0.5	1.76123	-0.53846	-1.45172	-1.30069	0.801613209007526	0.401068	-3.426627	-1.282689
Trial1	1	1	noBlindfold	clockwise	practice	Guided	2	-0.5	-0.5	1.781235	-0.53845	-1.45172	-1.30068	0.80160272658132	0.394339	-3.405468	-1.291961
Trial1	1	1	noBlindfold	clockwise	practice	Guided	2	-0.5	-0.5	1.801224	-0.53844	-1.45172	-1.30068	0.801602246328251	0.366036	-3.413931	-1.310924
Trial1	1	1	noBlindfold	clockwise	practice	Guided	2	-0.5	-0.5	1.821228	-0.53842	-1.45172	-1.30067	0.801591286981334	0.40042	-3.460481	-1.267138
Trial1	1	1	noBlindfold	clockwise	practice	Guided	2	-0.5	-0.5	1.841232	-0.5384	-1.45172	-1.30067	0.801590327335349	0.377728	-3.405468	-1.26967
Trial1	1	1	noBlindfold	clockwise	practice	Guided	2	-0.5	-0.5	1.861237	-0.53839	-1.45171	-1.30066	0.801579967537048	0.401364	-3.405468	-1.244532
Trial1	1	1	noBlindfold	clockwise	practice	Guided	2	-0.5	-0.5	1.881226	-0.53837	-1.45171	-1.30066	0.801579008626579	0.391743	-3.380077	-1.258073
Trial1	1	1	noBlindfold	clockwise	practice	Guided	2	-0.5	-0.5	1.90123	-0.53836	-1.45171	-1.30066	0.801578529358554	0.381833	-3.409699	-1.26997
Trial1	1	1	noBlindfold	clockwise	practice	Guided	2	-0.5	-0.5	1.921234	-0.53835	-1.45171	-1.30066	0.801578050215335	0.37727	-3.392772	-1.269632
Trial1	1	1	noBlindfold	clockwise	practice	Guided	2	-0.5	-0.5	1.941223	-0.53833	-1.45171	-1.30065	0.801566854882499	0.39737	-3.426627	-1.296388
Trial1	1	1	noBlindfold	clockwise	practice	Guided	2	-0.5	-0.5	1.961227	-0.53831	-1.45171	-1.30065	0.801565897455993	0.413052	-3.405468	-1.262872
Trial1	1	1	noBlindfold	clockwise	practice	Guided	2	-0.5	-0.5	1.981232	-0.5383	-1.45171	-1.30065	0.801565421777953	0.382867	-3.405468	-1.248985
Trial1	1	1	noBlindfold	clockwise	practice	Guided	2	-0.5	-0.5	2.001236	-0.53829	-1.4517	-1.30065	0.80156494337598	0.385963	-3.329295	-1.26606
Trial1	1	1	noBlindfold	clockwise	practice	Guided	2	-0.5	-0.5	2.021225	-0.53827	-1.4517	-1.30064	0.801554103859136	0.399801	-3.350454	-1.258661
Trial1	1	1	noBlindfold	clockwise	practice	Guided	2	-0.5	-0.5	2.041229	-0.53825	-1.4517	-1.30064	0.801553147917072	0.352414	-3.409699	-1.257011
Trial1	1	1	noBlindfold	clockwise	practice	Guided	2	-0.5	-0.5	2.061234	-0.53823	-1.4517	-1.30064	0.801552195317096	0.35554	-3.452017	-1.24567
Trial1	1	1	noBlindfold	clockwise	practice	Guided	2	-0.5	-0.5	2.081223	-0.53822	-1.4517	-1.30064	0.801551717782164	0.378545	-3.401236	-1.240238
Trial1	1	1	noBlindfold	clockwise	practice	Guided	2	-0.5	-0.5	2.101227	-0.53821	-1.4517	-1.30064	0.801551243213402	0.370164	-3.337759	-1.231195
Trial1	1	1	noBlindfold	clockwise	practice	Guided	2	-0.5	-0.5	2.121231	-0.5382	-1.4517	-1.30063	0.801540763725314	0.307608	-3.278514	-1.230779
Trial1	1	1	noBlindfold	clockwise	practice	Guided	2	-0.5	-0.5	2.141235	-0.53818	-1.45168	-1.30063	0.801539809515747	0.353939	-3.3166	-1.204723
Trial1	1	1	noBlindfold	clockwise	practice	Guided	2	-0.5	-0.5	2.161224	-0.53816	-1.45168	-1.30063	0.801538858643124	0.406444	-3.341991	-1.207668
Trial1	1	1	noBlindfold	clockwise	practice	Guided	2	-0.5	-0.5	2.181229	-0.53815	-1.45168	-1.30063	0.801538381974451	0.41917	-3.384309	-1.285354
Trial1	1	1	noBlindfold	clockwise	practice	Guided	2	-0.5	-0.5	2.201233	-0.53813	-1.45168	-1.30063	0.801537429011554	0.442277	-3.384309	-1.269912
Trial1	1	1	noBlindfold	clockwise	practice	Guided	2	-0.5	-0.5	2.221237	-0.53812	-1.45169	-1.30064	0.801546957801604	0.422976	-3.418163	-1.294059
Trial1	1	1	noBlindfold	clockwise	practice	Guided	2	-0.5	-0.5	2.241226	-0.53809	-1.45169	-1.30064	0.801545529683421	0.369683	-3.409699	-1.349073
Trial1	1	1	noBlindfold	clockwise	practice	Guided	2	-0.5	-0.5	2.26123	-0.53808	-1.4517	-1.30064	0.801545053893658	0.376682	-3.405468	-1.252727
Trial1	1	1	noBlindfold	clockwise	practice	Guided	2	-0.5	-0.5	2.281235	-0.53806	-1.4517	-1.30063	0.801534103233653	0.361642	-3.418163	-1.213711
Trial1	1	1	noBlindfold	clockwise	practice	Guided	2	-0.5	-0.5	2.301224	-0.53805	-1.4517	-1.30063	0.801533627811662	0.341825	-3.443554	-1.17855
Trial1	1	1	noBlindfold	clockwise	practice	Guided	2	-0.5	-0.5	2.321228	-0.53804	-1.4517	-1.30062	0.801523150217755	0.365748	-3.418163	-1.155051
Trial1	1	1	noBlindfold	clockwise	practice	Guided	2	-0.5	-0.5	2.341232	-0.53802	-1.4517	-1.30061	0.801512319580157	0.335579	-3.409699	-1.077013
Trial1	1	1	noBlindfold	clockwise	practice	Guided	2	-0.5	-0.5	2.361237	-0.53801	-1.4517	-1.3006	0.801501842330989	0.325563	-3.384309	-1.029947
Trial1	1	1	noBlindfold	clockwise	practice	Guided	2	-0.5	-0.5	2.381226	-0.538	-1.4517	-1.30059	0.801491365195073	0.29244	-3.329295	-0.993802
Trial1	1	1	noBlindfold	clockwise	practice	Guided	2	-0.5	-0.5	2.40123	-0.53799	-1.4517	-1.30058	0.801480888172414	0.231452	-3.286977	-0.972447
Trial1	1	1	noBlindfold	clockwise	practice	Guided	2	-0.5	-0.5	2.421234	-0.53798	-1.45169	-1.30056	0.801460411757017	0.226822	-3.219268	-0.913144
Trial1	1	1	noBlindfold	clockwise	practice	Guided	2	-0.5	-0.5	2.441223	-0.53796	-1.45166	-1.30056	0.801459462949243	0.188993	-3.227732	-0.939827
Trial1	1	1	noBlindfold	clockwise	practice	Guided	2	-0.5	-0.5	2.461227	-0.53795	-1.45165	-1.30055	0.801448986384586	0.231121	-3.198109	-0.972422
Trial1	1	1	noBlindfold	clockwise	practice	Guided	2	-0.5	-0.5	2.481232	-0.53795	-1.45165	-1.30055	0.801448986384586	0.238981	-3.244659	-0.977589
Trial1	1	1	noBlindfold	clockwise	practice	Guided	2	-0.5	-0.5	2.501236	-0.53794	-1.45164	-1.30054	0.801438512754883	0.268093	-3.219268	-1.013059
Trial1	1	1	noBlindfold	clockwise	practice	Guided	2	-0.5	-0.5	2.521225	-0.53793	-1.45164	-1.30054	0.801438038775331	0.2649	-3.2235	-1.054938
Trial1	1	1	noBlindfold	clockwise	practice	Guided	2	-0.5	-0.5	2.541229	-0.53791	-1.45163	-1.30055	0.801447093562089	0.365935	-3.189646	-1.134
Trial1	1	1	noBlindfold	clockwise	practice	Guided	2	-0.5	-0.5	2.561234	-0.5379	-1.45163	-1.30055	0.801446619962952	0.316492	-3.210805	-1.197728
Trial1	1	1	noBlindfold	clockwise	practice	Guided	2	-0.5	-0.5	2.581223	-0.53789	-1.45163	-1.30055	0.801446149306579	0.285939	-3.185414	-1.187046
Trial1	1	1	noBlindfold	clockwise	practice	Guided	2	-0.5	-0.5	2.601227	-0.53789	-1.45163	-1.30055	0.801446149306579	0.205965	-3.181182	-1.18179
Trial1	1	1	noBlindfold	clockwise	practice	Guided	2	-0.5	-0.5	2.621231	-0.53788	-1.45162	-1.30056	0.801455678345697	0.272129	-3.172719	-1.190236
Trial1	1	1	noBlindfold	clockwise	practice	Guided	2	-0.5	-0.5	2.641235	-0.53786	-1.45161	-1.30056	0.801454732031585	0.306219	-3.181182	-1.209599
Trial1	1	1	noBlindfold	clockwise	practice	Guided	2	-0.5	-0.5	2.661224	-0.53786	-1.45161	-1.30057	0.801464734433006	0.313441	-3.147328	-1.23119
Trial1	1	1	noBlindfold	clockwise	practice	Guided	2	-0.5	-0.5	2.681229	-0.53785	-1.45161	-1.30057	0.801464264283994	0.314887	-3.181182	-1.21024
Trial1	1	1	noBlindfold	clockwise	practice	Guided	2	-0.5	-0.5	2.701233	-0.53784	-1.45161	-1.30057	0.801463791444179	0.291663	-3.138864	-1.221158
Trial1	1	1	noBlindfold	clockwise	practice	Guided	2	-0.5	-0.5	2.721237	-0.53783	-1.4516	-1.30057	0.801463318729196	0.271531	-3.155791	-1.190189
Trial1	1	1	noBlindfold	clockwise	practice	Guided	2	-0.5	-0.5	2.741226	-0.53781	-1.4516	-1.30057	0.801462373673726	0.265759	-3.130401	-1.084476
Trial1	1	1	noBlindfold	clockwise	practice	Guided	2	-0.5	-0.5	2.76123	-0.53781	-1.45159	-1.30056	0.801452371242843	0.227891	-3.143096	-1.052196
Trial1	1	1	noBlindfold	clockwise	practice	Guided	2	-0.5	-0.5	2.781235	-0.5378	-1.45159	-1.30056	0.801451901707678	0.237826	-3.17695	-0.977122
Trial1	1	1	noBlindfold	clockwise	practice	Guided	2	-0.5	-0.5	2.801224	-0.53779	-1.45159	-1.30055	0.801441427043029	0.197805	-3.138864	-0.974164
Trial1	1	1	noBlindfold	clockwise	practice	Guided	2	-0.5	-0.5	2.821228	-0.53779	-1.45159	-1.30054	0.801431424600948	0.230652	-3.117705	-0.951323
Trial1	1	1	noBlindfold	clockwise	practice	Guided	2	-0.5	-0.5	2.841232	-0.53778	-1.45159	-1.30053	0.801420950044014	0.208924	-3.215037	-0.941294
Trial1	1	1	noBlindfold	clockwise	practice	Guided	2	-0.5	-0.5	2.861237	-0.53777	-1.45159	-1.30053	0.801420480862818	0.155601	-3.278514	-0.937352
Trial1	1	1	noBlindfold	clockwise	practice	Guided	2	-0.5	-0.5	2.881226	-0.53777	-1.45159	-1.30052	0.801410478409546	0.119728	-3.219268	-0.938912
Trial1	1	1	noBlindfold	clockwise	practice	Guided	2	-0.5	-0.5	2.90123	-0.53777	-1.4516	-1.30052	0.801410478409546	0.063536	-3.215037	-0.913702
Trial1	1	1	noBlindfold	clockwise	practice	Guided	2	-0.5	-0.5	2.921234	-0.53777	-1.45159	-1.30051	0.801400595033371	0.043174	-3.143096	-0.886928
Trial1	1	1	noBlindfold	clockwise	practice	Guided	2	-0.5	-0.5	2.941223	-0.53776	-1.45159	-1.3005	0.801390120696856	0.042189	-3.109242	-0.899489
Trial1	1	1	noBlindfold	clockwise	practice	Guided	2	-0.5	-0.5	2.961227	-0.53776	-1.45159	-1.3005	0.801390120696856	0.059386	-3.181182	-0.960751
Trial1	1	1	noBlindfold	clockwise	practice	Guided	2	-0.5	-0.5	2.981232	-0.53776	-1.45159	-1.30051	0.801400123155466	0.111455	-3.189646	-1.047799
Trial1	1	1	noBlindfold	clockwise	practice	Guided	2	-0.5	-0.5	3.001236	-0.53776	-1.45159	-1.30051	0.801400123155466	0.11749	-3.227732	-1.086148
Trial1	1	1	noBlindfold	clockwise	practice	Guided	2	-0.5	-0.5	3.021225	-0.53775	-1.45159	-1.30052	0.801409534790217	0.148605	-3.206573	-1.147408
Trial1	1	1	noBlindfold	clockwise	practice	Guided	2	-0.5	-0.5	3.041229	-0.53775	-1.45159	-1.30053	0.801419537255267	-0.024434	-3.185414	-1.193578
Trial1	1	1	noBlindfold	clockwise	practice	Guided	2	-0.5	-0.5	3.061234	-0.53775	-1.45159	-1.30053	0.801419537255267	-0.068824	-3.206573	-1.190297
Trial1	1	1	noBlindfold	clockwise	practice	Guided	2	-0.5	-0.5	3.081223	-0.53776	-1.45159	-1.30054	0.801430011456063	-0.155919	-3.168487	-1.221763
Trial1	1	1	noBlindfold	clockwise	practice	Guided	2	-0.5	-0.5	3.101227	-0.53776	-1.45159	-1.30055	0.80144001391578	-0.267769	-3.206573	-1.226131
Trial1	1	1	noBlindfold	clockwise	practice	Guided	2	-0.5	-0.5	3.121231	-0.53777	-1.45159	-1.30056	0.801450488224304	-0.308284	-3.253123	-1.228683
Trial1	1	1	noBlindfold	clockwise	practice	Guided	2	-0.5	-0.5	3.141235	-0.5378	-1.4516	-1.30056	0.801451901707678	-0.485643	-3.231964	-1.218452
Trial1	1	1	noBlindfold	clockwise	practice	Guided	2	-0.5	-0.5	3.161224	-0.53782	-1.4516	-1.30057	0.801462846139045	-0.630675	-3.193878	-1.249843
Trial1	1	1	noBlindfold	clockwise	practice	Guided	2	-0.5	-0.5	3.181229	-0.53785	-1.4516	-1.30057	0.801464264283994	-0.684033	-3.117705	-1.186939
Trial1	1	1	noBlindfold	clockwise	practice	Guided	2	-0.5	-0.5	3.201233	-0.53788	-1.45158	-1.30057	0.801465680735308	-0.861033	-3.083851	-1.084545
Trial1	1	1	noBlindfold	clockwise	practice	Guided	2	-0.5	-0.5	3.221237	-0.53793	-1.45157	-1.30055	0.801448041134864	-0.928634	-3.075387	-1.052525
Trial1	1	1	noBlindfold	clockwise	practice	Guided	2	-0.5	-0.5	3.241226	-0.53818	-1.45153	-1.30055	0.801459910888346	-1.148567	-3.045765	-1.072585
Trial1	1	1	noBlindfold	clockwise	practice	Guided	2	-0.5	-0.5	3.26123	-0.5386	-1.45153	-1.30056	0.80149003226412	-1.245507	-3.100778	-1.115927
Trial1	1	1	noBlindfold	clockwise	practice	Guided	2	-0.5	-0.5	3.281235	-0.53931	-1.45154	-1.3006	0.801564546474386	-1.261349	-3.215037	-1.207259
Trial1	1	1	noBlindfold	clockwise	practice	Guided	2	-0.5	-0.5	3.301224	-0.54034	-1.45159	-1.30068	0.801695605993758	-1.415593	-3.329295	-1.418834
Trial1	1	1	noBlindfold	clockwise	practice	Guided	2	-0.5	-0.5	3.321228	-0.54178	-1.45165	-1.30073	0.801819234536962	-1.519148	-3.392772	-1.486645
Trial1	1	1	noBlindfold	clockwise	practice	Guided	2	-0.5	-0.5	3.341232	-0.54602	-1.45168	-1.30069	0.802011475763481	-1.723589	-3.265818	-1.344127
Trial1	1	1	noBlindfold	clockwise	practice	Guided	2	-0.5	-0.5	3.361237	-0.54901	-1.45162	-1.30065	0.802148496567565	-1.844928	-3.113473	-1.287952
Trial1	1	1	noBlindfold	clockwise	practice	Guided	2	-0.5	-0.5	3.381226	-0.55291	-1.45155	-1.30065	0.802396226180816	-1.899454	-3.071155	-1.307808
Trial1	1	1	noBlindfold	clockwise	practice	Guided	2	-0.5	-0.5	3.40123	-0.55739	-1.45154	-1.30068	0.802734163805911	-1.927913	-3.168487	-1.359646
Trial1	1	1	noBlindfold	clockwise	practice	Guided	2	-0.5	-0.5	3.421234	-0.56296	-1.45157	-1.30076	0.803231339368092	-1.893291	-3.244659	-1.47472
Trial1	1	1	noBlindfold	clockwise	practice	Guided	2	-0.5	-0.5	3.441223	-0.57616	-1.45166	-1.30078	0.804393590740744	-1.824661	-3.341991	-1.586546
Trial1	1	1	noBlindfold	clockwise	practice	Guided	2	-0.5	-0.5	3.461227	-0.58341	-1.45167	-1.30079	0.805122332818917	-1.826984	-3.329295	-1.593018
Trial1	1	1	noBlindfold	clockwise	practice	Guided	2	-0.5	-0.5	3.481232	-0.59172	-1.45167	-1.30077	0.806005719297964	-1.809318	-3.341991	-1.51672
Trial1	1	1	noBlindfold	clockwise	practice	Guided	2	-0.5	-0.5	3.501236	-0.60036	-1.45166	-1.30078	0.807044500621228	-1.760286	-3.278514	-1.548295
Trial1	1	1	noBlindfold	clockwise	practice	Guided	2	-0.5	-0.5	3.521225	-0.6098	-1.45164	-1.30078	0.808272687275188	-1.68282	-3.329295	-1.556885
Trial1	1	1	noBlindfold	clockwise	practice	Guided	2	-0.5	-0.5	3.541229	-0.6294	-1.45165	-1.30079	0.811177602281454	-1.548766	-3.261586	-1.555945
Trial1	1	1	noBlindfold	clockwise	practice	Guided	2	-0.5	-0.5	3.561234	-0.64006	-1.45164	-1.30079	0.812946212435949	-1.543188	-3.261586	-1.567097
Trial1	1	1	noBlindfold	clockwise	practice	Guided	2	-0.5	-0.5	3.581223	-0.6511	-1.45162	-1.30078	0.814910979838091	-1.508994	-3.206573	-1.555363
Trial1	1	1	noBlindfold	clockwise	practice	Guided	2	-0.5	-0.5	3.601227	-0.6621	-1.45161	-1.30077	0.817012288417659	-1.517932	-3.210805	-1.527172
Trial1	1	1	noBlindfold	clockwise	practice	Guided	2	-0.5	-0.5	3.621231	-0.67303	-1.4516	-1.30077	0.819250908635004	-1.461068	-3.2235	-1.513491
Trial1	1	1	noBlindfold	clockwise	practice	Guided	2	-0.5	-0.5	3.641235	-0.6965799	-1.45161	-1.30076	0.824536413365	-1.404249	-3.231964	-1.518956
Trial1	1	1	noBlindfold	clockwise	practice	Guided	2	-0.5	-0.5	3.661224	-0.70884	-1.45161	-1.30075	0.827535210745905	-1.43249	-3.17695	-1.505713
Trial1	1	1	noBlindfold	clockwise	practice	Guided	2	-0.5	-0.5	3.681229	-0.7205999	-1.4516	-1.30073	0.830561770461285	-1.559225	-3.189646	-1.448883
Trial1	1	1	noBlindfold	clockwise	practice	Guided	2	-0.5	-0.5	3.701233	-0.7333701	-1.4516	-1.30072	0.834034812346616	-1.506082	-3.202341	-1.42645
Trial1	1	1	noBlindfold	clockwise	practice	Guided	2	-0.5	-0.5	3.721237	-0.74608	-1.4516	-1.30069	0.837651431811151	-1.612096	-3.160023	-1.430105
Trial1	1	1	noBlindfold	clockwise	practice	Guided	2	-0.5	-0.5	3.741226	-0.77337	-1.45158	-1.30065	0.846032725074263	-1.601857	-3.134632	-1.277952
Trial1	1	1	noBlindfold	clockwise	practice	Guided	2	-0.5	-0.5	3.76123	-0.78681	-1.45156	-1.30062	0.850442405578659	-1.771003	-3.071155	-1.286627
Trial1	1	1	noBlindfold	clockwise	practice	Guided	2	-0.5	-0.5	3.781235	-0.80164	-1.45154	-1.30061	0.855548471367904	-1.767001	-3.037301	-1.182359
Trial1	1	1	noBlindfold	clockwise	practice	Guided	2	-0.5	-0.5	3.801224	-0.8166	-1.45152	-1.3006	0.860927417794448	-1.877854	-2.990751	-1.18777
Trial1	1	1	noBlindfold	clockwise	practice	Guided	2	-0.5	-0.5	3.821228	-0.8322	-1.45149	-1.30062	0.866803988185361	-1.976415	-2.961129	-1.240458
Trial1	1	1	noBlindfold	clockwise	practice	Guided	2	-0.5	-0.5	3.841232	-0.86586	-1.45149	-1.30062	0.880253286822389	-1.921646	-2.994983	-1.251339
Trial1	1	1	noBlindfold	clockwise	practice	Guided	2	-0.5	-0.5	3.861237	-0.88333	-1.4515	-1.30062	0.887656603148599	-1.792795	-3.033069	-1.195109
Trial1	1	1	noBlindfold	clockwise	practice	Guided	2	-0.5	-0.5	3.881226	-0.90184	-1.45151	-1.30063	0.895814581795373	-1.614662	-3.041533	-1.284957
Trial1	1	1	noBlindfold	clockwise	practice	Guided	2	-0.5	-0.5	3.90123	-0.92077	-1.45153	-1.30066	0.904491063178902	-1.711383	-3.088083	-1.311496
Trial1	1	1	noBlindfold	clockwise	practice	Guided	2	-0.5	-0.5	3.921234	-0.94635	-1.45153	-1.30063	0.916644266219816	-1.663772	-3.092314	-1.248685
Trial1	1	1	noBlindfold	clockwise	practice	Guided	2	-0.5	-0.5	3.941223	-0.9783601	-1.45151	-1.3006	0.932624676429682	-1.743976	-3.045765	-1.163682
Trial1	1	1	noBlindfold	clockwise	practice	Guided	2	-0.5	-0.5	3.961227	-0.9974099	-1.4515	-1.30059	0.94252907520269	-1.545864	-2.990751	-1.199425
Trial1	1	1	noBlindfold	clockwise	practice	Guided	2	-0.5	-0.5	3.981232	-1.01795	-1.4515	-1.30058	0.95352013012021	-1.50078	-3.049996	-1.138311
Trial1	1	1	noBlindfold	clockwise	practice	Guided	2	-0.5	-0.5	4.001236	-1.03808	-1.45151	-1.30058	0.964602735672051	-1.405752	-3.05846	-1.139727
Trial1	1	1	noBlindfold	clockwise	practice	Guided	2	-0.5	-0.5	4.021225	-1.05835	-1.45154	-1.30061	0.97607948578397	-1.494805	-3.160023	-1.204145
Trial1	1	1	noBlindfold	clockwise	practice	Guided	2	-0.5	-0.5	4.041229	-1.09976	-1.4516	-1.30061	1.00034424131892	-1.403801	-3.164255	-1.196447
Trial1	1	1	noBlindfold	clockwise	practice	Guided	2	-0.5	-0.5	4.061234	-1.12085	-1.45159	-1.30062	1.01313720769086	-1.356263	-3.198109	-1.248435
Trial1	1	1	noBlindfold	clockwise	practice	Guided	2	-0.5	-0.5	4.081223	-1.14137	-1.4516	-1.30061	1.02583235876613	-1.350485	-3.248891	-1.271568
Trial1	1	1	noBlindfold	clockwise	practice	Guided	2	-0.5	-0.5	4.101227	-1.16254	-1.45163	-1.30061	1.03919953528029	-1.337989	-3.215037	-1.138445
Trial1	1	1	noBlindfold	clockwise	practice	Guided	2	-0.5	-0.5	4.121231	-1.18252	-1.45161	-1.30064	1.05207318317442	-1.456128	-3.193878	-1.230214
Trial1	1	1	noBlindfold	clockwise	practice	Guided	2	-0.5	-0.5	4.141235	-1.22454	-1.45163	-1.30067	1.07982901329085	-1.340548	-3.303904	-1.328656
Trial1	1	1	noBlindfold	clockwise	practice	Guided	2	-0.5	-0.5	4.161224	-1.24524	-1.45164	-1.3007	1.09384780760898	-1.423274	-3.244659	-1.417989
Trial1	1	1	noBlindfold	clockwise	practice	Guided	2	-0.5	-0.5	4.181229	-1.26657	-1.45165	-1.3007	1.10848993264845	-1.296465	-3.367381	-1.44094
Trial1	1	1	noBlindfold	clockwise	practice	Guided	2	-0.5	-0.5	4.201233	-1.28727	-1.45167	-1.3007	1.12290452420857	-1.341353	-3.333527	-1.387475
Trial1	1	1	noBlindfold	clockwise	practice	Guided	2	-0.5	-0.5	4.221237	-1.30541	-1.45168	-1.30063	1.13564672090586	-1.525441	-3.2235	-1.71007
Trial1	1	1	noBlindfold	clockwise	practice	Guided	2	-0.5	-0.5	4.241226	-1.30364	-1.45163	-1.30031	1.13416638268358	-6.240737	-2.237491	0.0036273
Trial1	1	1	noBlindfold	clockwise	practice	Guided	2	-0.5	-0.5	4.26123	-1.30325	-1.45125	-1.29953	1.13333973271457	-7.017874	-0.815606	1.319874
Trial1	1	1	noBlindfold	clockwise	practice	Guided	2	-0.5	-0.5	4.281235	-1.30337	-1.45072	-1.29793	1.13229662351113	-6.612897	-0.392343	1.865661
Trial1	1	1	noBlindfold	clockwise	practice	Guided	2	-0.5	-0.5	4.301224	-1.30323	-1.45042	-1.29594	1.1307955948025	-5.214233	-1.285224	1.193129
Trial1	1	1	noBlindfold	clockwise	practice	Guided	2	-0.5	-0.5	4.321228	-1.30269	-1.45064	-1.29405	1.12908229999972	-3.775024	-2.66479	0.342762
Trial1	1	1	noBlindfold	clockwise	practice	Guided	2	-0.5	-0.5	4.341232	-1.30186	-1.45164	-1.29405	1.12849243140911	-3.294706	-3.413819	-0.131408
Trial1	1	1	noBlindfold	clockwise	practice	Guided	2	-0.5	-0.5	4.361237	-1.30185	-1.45165	-1.29404	1.12847810165221	-3.69592	-2.745195	0.102407
Trial1	1	1	noBlindfold	clockwise	practice	Guided	2	-0.5	-0.5	4.381226	-1.30186	-1.45157	-1.29401	1.12846416414958	-3.942107	-2.385492	0.419562
Trial1	1	1	noBlindfold	clockwise	practice	Guided	2	-0.5	-0.5	4.40123	-1.30187	-1.4514	-1.29397	1.1284432648532	-4.145659	-2.135815	0.520006
Trial1	1	1	noBlindfold	clockwise	practice	Guided	2	-0.5	-0.5	4.421234	-1.30191	-1.4513	-1.2939	1.12842224193218	-4.467439	-2.322015	0.667152
Trial1	1	1	noBlindfold	clockwise	practice	Guided	2	-0.5	-0.5	4.441223	-1.30208	-1.45128	-1.29382	1.12848686862085	-5.155385	-2.305087	0.687821
Trial1	1	1	noBlindfold	clockwise	practice	Guided	2	-0.5	-0.5	4.461227	-1.30225	-1.45124	-1.29369	1.12851630850191	-5.408543	-2.152743	0.814234
Trial1	1	1	noBlindfold	clockwise	practice	Guided	2	-0.5	-0.5	4.481232	-1.30242	-1.45119	-1.29362	1.12858786886271	-5.423095	-2.140047	0.846739
Trial1	1	1	noBlindfold	clockwise	practice	Guided	2	-0.5	-0.5	4.501236	-1.30249	-1.45116	-1.29361	1.12863066503086	-5.415958	-2.233147	0.747484
Trial1	1	1	noBlindfold	clockwise	practice	Guided	2	-0.5	-0.5	4.521225	-1.30251	-1.45116	-1.29357	1.12861665724736	-5.245887	-2.432041	0.687366
Trial1	1	1	noBlindfold	clockwise	practice	Guided	2	-0.5	-0.5	4.541229	-1.30252	-1.45119	-1.29356	1.12861682047586	-5.051155	-2.736731	0.537654
Trial1	1	1	noBlindfold	clockwise	practice	Guided	2	-0.5	-0.5	4.561234	-1.30252	-1.45121	-1.29354	1.12860273894484	-5.04612	-2.736731	0.499841
Trial1	1	1	noBlindfold	clockwise	practice	Guided	2	-0.5	-0.5	4.581223	-1.30252	-1.45122	-1.29353	1.12859569824671	-5.05543	-2.736731	0.564357
Trial1	1	1	noBlindfold	clockwise	practice	Guided	2	-0.5	-0.5	4.601227	-1.30252	-1.45123	-1.29351	1.12858170080174	-5.053875	-2.690181	0.598347
Trial1	1	1	noBlindfold	clockwise	practice	Guided	2	-0.5	-0.5	4.621231	-1.30252	-1.45124	-1.29347	1.12855345500139	-5.073378	-2.643631	0.691508
Trial1	1	1	noBlindfold	clockwise	practice	Guided	2	-0.5	-0.5	4.641235	-1.30252	-1.45126	-1.29345	1.12853945809233	-4.842277	-2.681718	0.82097
Trial1	1	1	noBlindfold	clockwise	practice	Guided	2	-0.5	-0.5	4.661224	-1.3025	-1.45127	-1.29342	1.12850417938696	-4.742041	-2.698645	0.901174
Trial1	1	1	noBlindfold	clockwise	practice	Guided	2	-0.5	-0.5	4.681229	-1.30248	-1.45128	-1.29334	1.12843361634988	-4.434281	-2.795976	1.033258
Trial1	1	1	noBlindfold	clockwise	practice	Guided	2	-0.5	-0.5	4.701233	-1.30242	-1.45131	-1.29303	1.12817299997866	-4.224096	-2.884844	1.294814
Trial1	1	1	noBlindfold	clockwise	practice	Guided	2	-0.5	-0.5	4.721237	-1.3023	-1.45136	-1.29101	1.12666850431743	-4.060548	-2.863685	1.602629
Trial1	1	1	noBlindfold	clockwise	practice	Guided	2	-0.5	-0.5	4.741226	-1.30203	-1.45141	-1.28897	1.1250447632195	-3.839218	-2.660559	1.994316
Trial1	1	1	noBlindfold	clockwise	practice	Guided	2	-0.5	-0.5	4.76123	-1.30194	-1.45136	-1.28586	1.1228016545492	-3.756889	-2.614009	2.188315
Trial1	1	1	noBlindfold	clockwise	practice	Guided	2	-0.5	-0.5	4.781235	-1.30189	-1.45132	-1.2817	1.1198582547268	-3.661601	-2.614009	2.316442
Trial1	1	1	noBlindfold	clockwise	practice	Guided	2	-0.5	-0.5	4.801224	-1.30184	-1.45131	-1.27616	1.11596220816491	-3.415341	-2.719804	2.528981
Trial1	1	1	noBlindfold	clockwise	practice	Guided	2	-0.5	-0.5	4.821228	-1.30174	-1.45135	-1.26187	1.10599849588536	-3.261034	-2.880612	2.505998
Trial1	1	1	noBlindfold	clockwise	practice	Guided	2	-0.5	-0.5	4.841232	-1.30156	-1.45148	-1.25307	1.0998238741174	-2.953657	-3.032957	2.423108
Trial1	1	1	noBlindfold	clockwise	practice	Guided	2	-0.5	-0.5	4.861237	-1.30148	-1.45149	-1.24277	1.09273851984097	-2.781067	-2.965248	2.534152
Trial1	1	1	noBlindfold	clockwise	practice	Guided	2	-0.5	-0.5	4.881226	-1.3014	-1.45148	-1.23161	1.08512457550668	-2.638408	-2.910235	2.412181
Trial1	1	1	noBlindfold	clockwise	practice	Guided	2	-0.5	-0.5	4.90123	-1.30132	-1.45146	-1.21935	1.07683715501388	-2.456734	-2.994871	2.441709
Trial1	1	1	noBlindfold	clockwise	practice	Guided	2	-0.5	-0.5	4.921234	-1.30123	-1.45149	-1.19088	1.05796261153979	-2.382343	-2.927162	2.620808
Trial1	1	1	noBlindfold	clockwise	practice	Guided	2	-0.5	-0.5	4.941223	-1.30111	-1.45151	-1.1752	1.04769848159817	-2.035176	-3.104898	2.436412
Trial1	1	1	noBlindfold	clockwise	practice	Guided	2	-0.5	-0.5	4.961227	-1.30105	-1.45154	-1.15797	1.03663188596763	-1.97812	-3.104898	2.522642
Trial1	1	1	noBlindfold	clockwise	practice	Guided	2	-0.5	-0.5	4.981232	-1.301	-1.45155	-1.14021	1.02541205577981	-1.986737	-3.075275	2.395395
Trial1	1	1	noBlindfold	clockwise	practice	Guided	2	-0.5	-0.5	5.001236	-1.30098	-1.45154	-1.12144	1.0137833372163	-1.991884	-3.06258	2.461441
Trial1	1	1	noBlindfold	clockwise	practice	Guided	2	-0.5	-0.5	5.021225	-1.30099	-1.45152	-1.08029	0.989101306432417	-2.048976	-3.007566	2.490123
Trial1	1	1	noBlindfold	clockwise	practice	Guided	2	-0.5	-0.5	5.041229	-1.30103	-1.45152	-1.05861	0.976572687927002	-2.089818	-3.185302	2.453209
Trial1	1	1	noBlindfold	clockwise	practice	Guided	2	-0.5	-0.5	5.061234	-1.30106	-1.45156	-1.03522	0.963409330917041	-2.182976	-3.075275	2.506016
Trial1	1	1	noBlindfold	clockwise	practice	Guided	2	-0.5	-0.5	5.081223	-1.3011	-1.45153	-1.01141	0.950421706955328	-2.243717	-2.884844	2.757988
Trial1	1	1	noBlindfold	clockwise	practice	Guided	2	-0.5	-0.5	5.101227	-1.30115	-1.45149	-0.98669	0.937394579492672	-2.233459	-3.092202	2.488677
Trial1	1	1	noBlindfold	clockwise	practice	Guided	2	-0.5	-0.5	5.121231	-1.30118	-1.45149	-0.93404	0.911197086688233	-2.383136	-3.172606	2.407222
Trial1	1	1	noBlindfold	clockwise	practice	Guided	2	-0.5	-0.5	5.141235	-1.3012	-1.45151	-0.90689	0.898599355079571	-2.320047	-3.049884	2.463403
Trial1	1	1	noBlindfold	clockwise	practice	Guided	2	-0.5	-0.5	5.161224	-1.30119	-1.45153	-0.87835	0.886032726367137	-2.287582	-3.083739	2.250351
Trial1	1	1	noBlindfold	clockwise	practice	Guided	2	-0.5	-0.5	5.181229	-1.30117	-1.45154	-0.85025	0.874384596031716	-2.256028	-3.231852	2.043173
Trial1	1	1	noBlindfold	clockwise	practice	Guided	2	-0.5	-0.5	5.201233	-1.30113	-1.4516	-0.82184	0.86335993862853	-2.115375	-3.401124	1.849121
Trial1	1	1	noBlindfold	clockwise	practice	Guided	2	-0.5	-0.5	5.221237	-1.30109	-1.45161	-0.76374	0.843388392521686	-2.07134	-3.261474	1.978646
Trial1	1	1	noBlindfold	clockwise	practice	Guided	2	-0.5	-0.5	5.241226	-1.30103	-1.45167	-0.73527	0.834865922485062	-2.020469	-3.468832	1.430277
Trial1	1	1	noBlindfold	clockwise	practice	Guided	2	-0.5	-0.5	5.26123	-1.30101	-1.45169	-0.70599	0.827072373905652	-1.981436	-3.295329	1.651262
Trial1	1	1	noBlindfold	clockwise	practice	Guided	2	-0.5	-0.5	5.281235	-1.30104	-1.45167	-0.67773	0.820520022481921	-2.197144	-3.22762	1.562385
Trial1	1	1	noBlindfold	clockwise	practice	Guided	2	-0.5	-0.5	5.301224	-1.30108	-1.45165	-0.64977	0.814960237932037	-2.207013	-3.324951	1.228266
Trial1	1	1	noBlindfold	clockwise	practice	Guided	2	-0.5	-0.5	5.321228	-1.30109	-1.4517	-0.59401	0.806587298838058	-2.147979	-3.515382	1.345604
Trial1	1	1	noBlindfold	clockwise	practice	Guided	2	-0.5	-0.5	5.341232	-1.3011	-1.45173	-0.56703	0.803899407668021	-2.340647	-3.447673	1.414663
Trial1	1	1	noBlindfold	clockwise	practice	Guided	2	-0.5	-0.5	5.361237	-1.30114	-1.45175	-0.53962	0.802119164894404	-2.329661	-3.553468	1.123336
Trial1	1	1	noBlindfold	clockwise	practice	Guided	2	-0.5	-0.5	5.381226	-1.30115	-1.4518	-0.51327	0.801259976413908	-2.343638	-3.731204	1.346584
Trial1	1	1	noBlindfold	clockwise	practice	Guided	2	-0.5	-0.5	5.40123	-1.30115	-1.45181	-0.48713	0.801253451544603	-2.326766	-3.426514	1.563666
Trial1	1	1	noBlindfold	clockwise	practice	Guided	2	-0.5	-0.5	5.421234	-1.30118	-1.45177	-0.43513	0.803801914289088	-2.448932	-3.566164	1.429855
Trial1	1	1	noBlindfold	clockwise	practice	Guided	2	-0.5	-0.5	5.441223	-1.30121	-1.45193	-0.40985	0.806265693645726	-2.465242	-3.892012	1.786446
Trial1	1	1	noBlindfold	clockwise	practice	Guided	2	-0.5	-0.5	5.461227	-1.30125	-1.45194	-0.38392	0.809614781922028	-2.667113	-3.875085	1.726773
Trial1	1	1	noBlindfold	clockwise	practice	Guided	2	-0.5	-0.5	5.481232	-1.3013	-1.45194	-0.35894	0.813621225946834	-2.552955	-3.942794	1.642233
Trial1	1	1	noBlindfold	clockwise	practice	Guided	2	-0.5	-0.5	5.501236	-1.30132	-1.45196	-0.33395	0.818343737245241	-2.633415	-3.925867	1.660365
Trial1	1	1	noBlindfold	clockwise	practice	Guided	2	-0.5	-0.5	5.521225	-1.30133	-1.45198	-0.2821	0.830427796933101	-2.612247	-4.057053	2.095074
Trial1	1	1	noBlindfold	clockwise	practice	Guided	2	-0.5	-0.5	5.541229	-1.30133	-1.45205	-0.25707	0.837343952595732	-2.610072	-4.124761	1.606794
Trial1	1	1	noBlindfold	clockwise	practice	Guided	2	-0.5	-0.5	5.561234	-1.30129	-1.45207	-0.2321	0.844888119357131	-2.542801	-4.162848	1.663795
Trial1	1	1	noBlindfold	clockwise	practice	Guided	2	-0.5	-0.5	5.581223	-1.30126	-1.45209	-0.20728	0.853054851738873	-2.348758	-4.255947	1.565503
Trial1	1	1	noBlindfold	clockwise	practice	Guided	2	-0.5	-0.5	5.601227	-1.3012	-1.45213	-0.18271	0.861739084555735	-2.297551	-4.298265	1.393807
Trial1	1	1	noBlindfold	clockwise	practice	Guided	2	-0.5	-0.5	5.621231	-1.30116	-1.45217	-0.13366	0.880943984151995	-2.266983	-4.471769	1.513881
Trial1	1	1	noBlindfold	clockwise	practice	Guided	2	-0.5	-0.5	5.641235	-1.30113	-1.45228	-0.10988	0.891068449313559	-2.15396	-4.302497	1.567008
Trial1	1	1	noBlindfold	clockwise	practice	Guided	2	-0.5	-0.5	5.661224	-1.30111	-1.45226	-0.08566999	0.901912657354751	-2.196368	-4.556405	1.4921
Trial1	1	1	noBlindfold	clockwise	practice	Guided	2	-0.5	-0.5	5.681229	-1.3011	-1.45229	-0.062527	0.912767144455145	-2.104654	-4.725677	1.470216
Trial1	1	1	noBlindfold	clockwise	practice	Guided	2	-0.5	-0.5	5.701233	-1.30107	-1.45235	-0.039013	0.92424137560613	-2.145433	-4.645273	1.425018
Trial1	1	1	noBlindfold	clockwise	practice	Guided	2	-0.5	-0.5	5.721237	-1.30107	-1.45238	0.0057268	0.947350357975346	-2.195951	-4.78069	1.588248
Trial1	1	1	noBlindfold	clockwise	practice	Guided	2	-0.5	-0.5	5.741226	-1.30103	-1.45246	0.027551	0.959145026190954	-1.938749	-5.021903	1.429996
Trial1	1	1	noBlindfold	clockwise	practice	Guided	2	-0.5	-0.5	5.76123	-1.301	-1.45253	0.049606	0.971425629044764	-1.935281	-5.212334	1.477021
Trial1	1	1	noBlindfold	clockwise	practice	Guided	2	-0.5	-0.5	5.781235	-1.30098	-1.45261	0.070576	0.983425590720066	-1.94898	-5.491633	1.473161
Trial1	1	1	noBlindfold	clockwise	practice	Guided	2	-0.5	-0.5	5.801224	-1.30097	-1.45266	0.091242	0.995550183658515	-1.996986	-5.406997	1.665967
Trial1	1	1	noBlindfold	clockwise	practice	Guided	2	-0.5	-0.5	5.821228	-1.30097	-1.45269	0.13236	1.02050586973761	-1.890018	-5.483169	1.44149
Trial1	1	1	noBlindfold	clockwise	practice	Guided	2	-0.5	-0.5	5.841232	-1.30098	-1.45273	0.15264	1.03320273177306	-1.944494	-5.41546	1.767078
Trial1	1	1	noBlindfold	clockwise	practice	Guided	2	-0.5	-0.5	5.861237	-1.301	-1.45271	0.17186	1.04546489693484	-1.876072	-5.474706	1.271629
Trial1	1	1	noBlindfold	clockwise	practice	Guided	2	-0.5	-0.5	5.881226	-1.30097	-1.45274	0.19063	1.05760240480719	-1.94315	-5.665137	1.662533
Trial1	1	1	noBlindfold	clockwise	practice	Guided	2	-0.5	-0.5	5.90123	-1.30092	-1.45283	0.20895	1.06961814804212	-1.844643	-5.804786	1.650644
Trial1	1	1	noBlindfold	clockwise	practice	Guided	2	-0.5	-0.5	5.921234	-1.30088	-1.45288	0.24485	1.09371395598202	-1.840289	-5.842872	1.595987
Trial1	1	1	noBlindfold	clockwise	practice	Guided	2	-0.5	-0.5	5.941223	-1.3009	-1.45291	0.26198	1.10546564757175	-1.93236	-5.825945	1.494064
Trial1	1	1	noBlindfold	clockwise	practice	Guided	2	-0.5	-0.5	5.961227	-1.30092	-1.45291	0.27935	1.11752373748656	-1.913403	-5.855568	1.715217
Trial1	1	1	noBlindfold	clockwise	practice	Guided	2	-0.5	-0.5	5.981232	-1.30095	-1.45294	0.29651	1.12957918413994	-1.985062	-5.872495	1.797667
Trial1	1	1	noBlindfold	clockwise	practice	Guided	2	-0.5	-0.5	6.001236	-1.301	-1.45295	0.30558	1.13602822104028	-2.044549	-5.851336	1.873128
Trial1	1	1	noBlindfold	clockwise	practice	Guided	2	-0.5	-0.5	6.021225	-1.301	-1.45297	0.30448	1.13524847279708	-1.777021	-6.752709	5.793906
Trial1	1	1	noBlindfold	clockwise	practice	Guided	2	-0.5	-0.5	6.041229	-1.30154	-1.45252	0.30432	1.13551621460158	-5.934717	-4.87379	7.813586
Trial1	1	1	noBlindfold	clockwise	practice	Guided	2	-0.5	-0.5	6.061234	-1.30187	-1.45266	0.30432	1.13574924349937	-5.450666	-5.982522	7.952988
Trial1	1	1	noBlindfold	clockwise	practice	Guided	2	-0.5	-0.5	6.081223	-1.30194	-1.45261	0.30436	1.13582688804205	-5.776936	-4.002039	9.678083
Trial1	1	1	noBlindfold	clockwise	practice	Guided	2	-0.5	-0.5	6.101227	-1.302	-1.4526	0.30435	1.13586221776469	-4.934448	-6.105244	8.951021
Trial1	1	1	noBlindfold	clockwise	practice	Guided	2	-0.5	-0.5	6.121231	-1.30201	-1.45261	0.3043	1.13583381289249	-3.981772	-5.525487	7.767886
Trial1	1	1	noBlindfold	clockwise	practice	Guided	2	-0.5	-0.5	6.141235	-1.302	-1.45265	0.30428	1.13581264500358	-3.445404	-5.7667	7.658067
Trial1	1	1	noBlindfold	clockwise	practice	Guided	2	-0.5	-0.5	6.161224	-1.30199	-1.45266	0.30426	1.13579141408817	-3.50277	-5.411229	7.826303
Trial1	1	1	noBlindfold	clockwise	practice	Guided	2	-0.5	-0.5	6.181229	-1.30197	-1.45266	0.30423	1.13575604299225	-3.424615	-5.347752	7.489583
Trial1	1	1	noBlindfold	clockwise	practice	Guided	2	-0.5	-0.5	6.201233	-1.30196	-1.45266	0.3042	1.13572772160301	-3.361318	-5.225029	7.526801
Trial1	1	1	noBlindfold	clockwise	practice	Guided	2	-0.5	-0.5	6.221237	-1.30195	-1.45266	0.30415	1.135685345958	-3.143384	-5.533951	7.541557
Trial1	1	1	noBlindfold	clockwise	practice	Guided	2	-0.5	-0.5	6.241226	-1.30191	-1.45267	0.30411	1.13562863757087	-2.993743	-5.7667	7.317735
Trial1	1	1	noBlindfold	clockwise	practice	Guided	2	-0.5	-0.5	6.26123	-1.30188	-1.45268	0.30408	1.13558627997012	-2.929089	-5.690527	7.061659
Trial1	1	1	noBlindfold	clockwise	practice	Guided	2	-0.5	-0.5	6.281235	-1.30186	-1.4527	0.30404	1.13554388195584	-2.977499	-5.737077	7.029651
Trial1	1	1	noBlindfold	clockwise	practice	Guided	2	-0.5	-0.5	6.301224	-1.30184	-1.45271	0.304	1.13550135796133	-2.873493	-5.830177	6.94553
Trial1	1	1	noBlindfold	clockwise	practice	Guided	2	-0.5	-0.5	6.321228	-1.30182	-1.45272	0.30391	1.13542357364908	-2.884006	-5.787859	6.779902
Trial1	1	1	noBlindfold	clockwise	practice	Guided	2	-0.5	-0.5	6.341232	-1.30178	-1.45275	0.30387	1.1353669494335	-2.675996	-5.995217	6.602355
Trial1	1	1	noBlindfold	clockwise	practice	Guided	2	-0.5	-0.5	6.361237	-1.30176	-1.45277	0.30383	1.13532448930177	-2.702126	-6.075621	6.557319
Trial1	1	1	noBlindfold	clockwise	practice	Guided	2	-0.5	-0.5	6.381226	-1.30174	-1.45279	0.30379	1.13528202934427	-2.640964	-5.990985	6.465734
Trial1	1	1	noBlindfold	clockwise	practice	Guided	2	-0.5	-0.5	6.40123	-1.30172	-1.4528	0.30375	1.13523965374806	-2.615527	-5.952899	6.477147
Trial1	1	1	noBlindfold	clockwise	practice	Guided	2	-0.5	-0.5	6.421234	-1.30169	-1.45282	0.30368	1.13516895912632	-2.511473	-6.071389	6.453302
Trial1	1	1	noBlindfold	clockwise	practice	Guided	2	-0.5	-0.5	6.441223	-1.30165	-1.45284	0.30365	1.13511934018075	-2.425427	-6.09678	6.302746
Trial1	1	1	noBlindfold	clockwise	practice	Guided	2	-0.5	-0.5	6.461227	-1.30163	-1.45286	0.30361	1.13507696502278	-2.366132	-6.071389	6.191562
Trial1	1	1	noBlindfold	clockwise	practice	Guided	2	-0.5	-0.5	6.481232	-1.3016	-1.45287	0.30358	1.1350345021312	-2.312847	-6.168721	6.205191
Trial1	1	1	noBlindfold	clockwise	practice	Guided	2	-0.5	-0.5	6.501236	-1.30158	-1.45289	0.30354	1.13499212714875	-2.303438	-6.160257	6.146965
Trial1	1	1	noBlindfold	clockwise	practice	Guided	2	-0.5	-0.5	6.521225	-1.30156	-1.4529	0.30347	1.13492835868273	-2.302997	-6.181416	6.06928
Trial1	1	1	noBlindfold	clockwise	practice	Guided	2	-0.5	-0.5	6.541229	-1.30151	-1.45292	0.30343	1.13486483062613	-2.139238	-6.130635	5.807719
Trial1	1	1	noBlindfold	clockwise	practice	Guided	2	-0.5	-0.5	6.561234	-1.30149	-1.45293	0.30339	1.1348223719773	-2.104336	-6.088317	5.76093
Trial1	1	1	noBlindfold	clockwise	practice	Guided	2	-0.5	-0.5	6.581223	-1.30147	-1.45294	0.30336	1.13478689719265	-2.022162	-6.101012	5.780911
Trial1	1	1	noBlindfold	clockwise	practice	Guided	2	-0.5	-0.5	6.601227	-1.30145	-1.45294	0.30331	1.13473745520292	-1.98321	-5.923276	5.552242
Trial1	1	1	noBlindfold	clockwise	practice	Guided	2	-0.5	-0.5	6.621231	-1.30142	-1.45294	0.30323	1.13465961178329	-1.964522	-5.825945	5.414405
Trial1	1	1	noBlindfold	clockwise	practice	Guided	2	-0.5	-0.5	6.641235	-1.30138	-1.45294	0.30319	1.13460298755211	-1.882536	-5.927508	5.374058
Trial1	1	1	noBlindfold	clockwise	practice	Guided	2	-0.5	-0.5	6.661224	-1.30136	-1.45294	0.30315	1.13456061406204	-1.854979	-5.855568	5.354831
Trial1	1	1	noBlindfold	clockwise	practice	Guided	2	-0.5	-0.5	6.681229	-1.30133	-1.45294	0.30311	1.13451116791533	-1.926589	-5.669368	5.18161
Trial1	1	1	noBlindfold	clockwise	practice	Guided	2	-0.5	-0.5	6.701233	-1.30131	-1.45293	0.30307	1.1344687104889	-1.900656	-5.538183	5.115362
Trial1	1	1	noBlindfold	clockwise	practice	Guided	2	-0.5	-0.5	6.721237	-1.3013	-1.45292	0.303	1.13441199843128	-1.917115	-5.453547	5.123408
Trial1	1	1	noBlindfold	clockwise	practice	Guided	2	-0.5	-0.5	6.741226	-1.30126	-1.45289	0.30295	1.1343483913465	-1.7628	-5.322361	4.906917
Trial1	1	1	noBlindfold	clockwise	practice	Guided	2	-0.5	-0.5	6.76123	-1.30124	-1.45287	0.3029	1.13429886778575	-1.733691	-5.216566	4.728123
Trial1	1	1	noBlindfold	clockwise	practice	Guided	2	-0.5	-0.5	6.781235	-1.30122	-1.45285	0.30285	1.1342494077317	-1.563258	-5.140393	4.495273
Trial1	1	1	noBlindfold	clockwise	practice	Guided	2	-0.5	-0.5	6.801224	-1.3012	-1.45282	0.3028	1.13419977965601	-1.523503	-5.115003	4.369834
Trial1	1	1	noBlindfold	clockwise	practice	Guided	2	-0.5	-0.5	6.821228	-1.30117	-1.45281	0.30269	1.13410078490091	-1.484589	-5.216566	4.300598
Trial1	1	1	noBlindfold	clockwise	practice	Guided	2	-0.5	-0.5	6.841232	-1.30113	-1.45277	0.30264	1.13403717860664	-1.42604	-5.030367	4.097621
Trial1	1	1	noBlindfold	clockwise	practice	Guided	2	-0.5	-0.5	6.861237	-1.30111	-1.45275	0.30259	1.13398757319641	-1.487458	-4.975353	4.042157
Trial1	1	1	noBlindfold	clockwise	practice	Guided	2	-0.5	-0.5	6.881226	-1.30109	-1.45272	0.30255	1.13394518151874	-1.532152	-4.801849	4.052928
Trial1	1	1	noBlindfold	clockwise	practice	Guided	2	-0.5	-0.5	6.90123	-1.30107	-1.45268	0.3025	1.13389566098104	-1.626493	-4.577564	3.979713
Trial1	1	1	noBlindfold	clockwise	practice	Guided	2	-0.5	-0.5	6.921234	-1.30105	-1.45261	0.3023	1.13374005381635	-1.637438	-4.302497	3.732308
Trial1	1	1	noBlindfold	clockwise	practice	Guided	2	-0.5	-0.5	6.941223	-1.30099	-1.45231	0.30213	1.1335773090981	-1.396148	-3.777754	3.030854
Trial1	1	1	noBlindfold	clockwise	practice	Guided	2	-0.5	-0.5	6.961227	-1.30093	-1.45218	0.30207	1.13349240433821	-1.225508	-3.942794	2.97788
Trial1	1	1	noBlindfold	clockwise	practice	Guided	2	-0.5	-0.5	6.981232	-1.30091	-1.45216	0.30202	1.13344293007044	-1.043673	-3.993576	2.915752
Trial1	1	1	noBlindfold	clockwise	practice	Guided	2	-0.5	-0.5	7.001236	-1.30088	-1.45214	0.30197	1.13338633826449	-0.953533	-3.811608	2.890827
Trial1	1	1	noBlindfold	clockwise	practice	Guided	2	-0.5	-0.5	7.021225	-1.30086	-1.4521	0.30185	1.13328735262779	-0.989094	-3.570396	2.735239
Trial1	1	1	noBlindfold	clockwise	practice	Guided	2	-0.5	-0.5	7.041229	-1.3008	-1.45194	0.30181	1.13321659694524	-0.995922	-3.269938	2.745402
Trial1	1	1	noBlindfold	clockwise	practice	Guided	2	-0.5	-0.5	7.061234	-1.30077	-1.45189	0.30178	1.13317421825764	-0.91698	-3.223388	2.891076
Trial1	1	1	noBlindfold	clockwise	practice	Guided	2	-0.5	-0.5	7.081223	-1.30075	-1.45185	0.30176	1.13314585351392	-0.839087	-3.147216	2.972351
Trial1	1	1	noBlindfold	clockwise	practice	Guided	2	-0.5	-0.5	7.101227	-1.30073	-1.45181	0.30173	1.13311055105463	-0.74648	-3.104898	2.93825
Trial1	1	1	noBlindfold	clockwise	practice	Guided	2	-0.5	-0.5	7.121231	-1.3007	-1.45177	0.30169	1.13306102414654	-0.693851	-2.990639	2.896565
Trial1	1	1	noBlindfold	clockwise	practice	Guided	2	-0.5	-0.5	7.141235	-1.30065	-1.4517	0.30167	1.13301149387342	-0.561859	-2.977944	2.875137
Trial1	1	1	noBlindfold	clockwise	practice	Guided	2	-0.5	-0.5	7.161224	-1.30063	-1.45167	0.30165	1.13298325543697	-0.544591	-2.956785	2.823159
Trial1	1	1	noBlindfold	clockwise	practice	Guided	2	-0.5	-0.5	7.181229	-1.30061	-1.45165	0.30163	1.13295503808737	-0.499446	-2.880612	2.761134
Trial1	1	1	noBlindfold	clockwise	practice	Guided	2	-0.5	-0.5	7.201233	-1.30058	-1.45162	0.3016	1.13291259624635	-0.478775	-2.829831	2.691786
Trial1	1	1	noBlindfold	clockwise	practice	Guided	2	-0.5	-0.5	7.221237	-1.30056	-1.45159	0.30156	1.13287012439097	-0.362346	-2.834062	2.622091
Trial1	1	1	noBlindfold	clockwise	practice	Guided	2	-0.5	-0.5	7.241226	-1.30051	-1.45157	0.30154	1.13282067849149	-0.187926	-3.007566	2.586532
Trial1	1	1	noBlindfold	clockwise	practice	Guided	2	-0.5	-0.5	7.26123	-1.30049	-1.45156	0.30152	1.13279237690211	-0.133061	-3.13452	2.59511
Trial1	1	1	noBlindfold	clockwise	practice	Guided	2	-0.5	-0.5	7.281235	-1.30046	-1.45156	0.3015	1.13275699921837	-0.070477	-3.08797	2.581232
Trial1	1	1	noBlindfold	clockwise	practice	Guided	2	-0.5	-0.5	7.301224	-1.30044	-1.45156	0.30148	1.13272869762924	-0.129762	-3.003334	2.521538
Trial1	1	1	noBlindfold	clockwise	practice	Guided	2	-0.5	-0.5	7.321228	-1.30041	-1.45155	0.30145	1.13268634002805	0.0088034	-3.007566	2.52542
Trial1	1	1	noBlindfold	clockwise	practice	Guided	2	-0.5	-0.5	7.341232	-1.30035	-1.45154	0.30144	1.13263679888402	0.27736	-2.906003	2.544839
Trial1	1	1	noBlindfold	clockwise	practice	Guided	2	-0.5	-0.5	7.361237	-1.30032	-1.45152	0.30141	1.13259442019463	0.477287	-2.834062	2.520705
Trial1	1	1	noBlindfold	clockwise	practice	Guided	2	-0.5	-0.5	7.381226	-1.30025	-1.4515	0.30137	1.13251667390283	0.736616	-2.842526	2.475386
Trial1	1	1	noBlindfold	clockwise	practice	Guided	2	-0.5	-0.5	7.40123	-1.30012	-1.45147	0.30131	1.1323824086718	1.122324	-2.80444	2.407836
Trial1	1	1	noBlindfold	clockwise	practice	Guided	2	-0.5	-0.5	7.421234	-1.29982	-1.45143	0.30114	1.13205002657855	1.547956	-2.787513	2.293437
Trial1	1	1	noBlindfold	clockwise	practice	Guided	2	-0.5	-0.5	7.441223	-1.29737	-1.45139	0.30109	1.13028502148215	2.207425	-2.770585	2.147865
Trial1	1	1	noBlindfold	clockwise	practice	Guided	2	-0.5	-0.5	7.461227	-1.29457	-1.45138	0.30103	1.12826881230266	2.434818	-2.698645	2.049586
Trial1	1	1	noBlindfold	clockwise	practice	Guided	2	-0.5	-0.5	7.481232	-1.29032	-1.45135	0.30098	1.12524429650889	2.547519	-2.630936	1.930643
Trial1	1	1	noBlindfold	clockwise	practice	Guided	2	-0.5	-0.5	7.501236	-1.28454	-1.45132	0.30101	1.12121358663679	2.769638	-2.563227	2.016046
Trial1	1	1	noBlindfold	clockwise	practice	Guided	2	-0.5	-0.5	7.521225	-1.27756	-1.45128	0.30118	1.1164626941223	3.023594	-2.419346	2.267413
Trial1	1	1	noBlindfold	clockwise	practice	Guided	2	-0.5	-0.5	7.541229	-1.25753	-1.45128	0.30127	1.10267188562321	3.02507	-2.558995	2.508705
Trial1	1	1	noBlindfold	clockwise	practice	Guided	2	-0.5	-0.5	7.561234	-1.24459	-1.45128	0.30135	1.09388123312456	3.042683	-2.474359	2.698244
Trial1	1	1	noBlindfold	clockwise	practice	Guided	2	-0.5	-0.5	7.581223	-1.23076	-1.45125	0.30144	1.08458112667187	3.088006	-2.448969	2.797414
Trial1	1	1	noBlindfold	clockwise	practice	Guided	2	-0.5	-0.5	7.601227	-1.21427	-1.45123	0.30153	1.07360699202699	3.186971	-2.385492	3.092304
Trial1	1	1	noBlindfold	clockwise	practice	Guided	2	-0.5	-0.5	7.621231	-1.19648	-1.4512	0.30171	1.06199029171423	3.194815	-2.377028	3.248498
Trial1	1	1	noBlindfold	clockwise	practice	Guided	2	-0.5	-0.5	7.641235	-1.15498	-1.45123	0.3018	1.03531733663129	3.338559	-2.393955	3.53196
Trial1	1	1	noBlindfold	clockwise	practice	Guided	2	-0.5	-0.5	7.661224	-1.1312	-1.45122	0.30189	1.02051015747092	3.349726	-2.580154	3.763582
Trial1	1	1	noBlindfold	clockwise	practice	Guided	2	-0.5	-0.5	7.681229	-1.10636	-1.45126	0.30201	1.00543154104205	3.3636	-2.525141	3.977237
Trial1	1	1	noBlindfold	clockwise	practice	Guided	2	-0.5	-0.5	7.701233	-1.07987	-1.45126	0.30214	0.989786732451981	3.327174	-2.635168	4.418968
Trial1	1	1	noBlindfold	clockwise	practice	Guided	2	-0.5	-0.5	7.721237	-1.05183	-1.45128	0.30242	0.973855285463887	3.076686	-2.520909	4.515606
Trial1	1	1	noBlindfold	clockwise	practice	Guided	2	-0.5	-0.5	7.741226	-0.99109	-1.45124	0.30261	0.940931568068122	2.605434	-2.537836	5.324458
Trial1	1	1	noBlindfold	clockwise	practice	Guided	2	-0.5	-0.5	7.76123	-0.95986	-1.45125	0.30286	0.925232625179844	2.362471	-2.533605	5.80466
Trial1	1	1	noBlindfold	clockwise	practice	Guided	2	-0.5	-0.5	7.781235	-0.9262699	-1.45125	0.30309	0.909208215443555	1.983249	-2.372796	6.150878
Trial1	1	1	noBlindfold	clockwise	practice	Guided	2	-0.5	-0.5	7.801224	-0.89538	-1.45123	0.30326	0.895294356965187	1.876259	-2.520909	6.626028
Trial1	1	1	noBlindfold	clockwise	practice	Guided	2	-0.5	-0.5	7.821228	-0.86358	-1.45123	0.30347	0.881903916089508	1.637982	-2.537836	6.770887
Trial1	1	1	noBlindfold	clockwise	practice	Guided	2	-0.5	-0.5	7.841232	-0.79989	-1.45126	0.30356	0.857696153891851	1.530921	-2.465896	7.153463
Trial1	1	1	noBlindfold	clockwise	practice	Guided	2	-0.5	-0.5	7.861237	-0.76907	-1.45124	0.30363	0.847478523935807	1.572794	-2.398187	7.29285
Trial1	1	1	noBlindfold	clockwise	practice	Guided	2	-0.5	-0.5	7.881226	-0.73768	-1.45123	0.30368	0.838089081972163	1.490918	-2.537836	7.393481
Trial1	1	1	noBlindfold	clockwise	practice	Guided	2	-0.5	-0.5	7.90123	-0.70763	-1.45124	0.30373	0.830115738073369	1.390943	-2.402419	7.446877
Trial1	1	1	noBlindfold	clockwise	practice	Guided	2	-0.5	-0.5	7.921234	-0.67813	-1.45121	0.30392	0.823418287072645	1.161136	-2.415114	7.583712
Trial1	1	1	noBlindfold	clockwise	practice	Guided	2	-0.5	-0.5	7.941223	-0.62042	-1.45117	0.304	0.812968030075113	1.053528	-2.368564	8.035147
Trial1	1	1	noBlindfold	clockwise	practice	Guided	2	-0.5	-0.5	7.961227	-0.5924	-1.45119	0.30403	0.809321934966069	1.041122	-2.597082	7.992402
Trial1	1	1	noBlindfold	clockwise	practice	Guided	2	-0.5	-0.5	7.981232	-0.56523	-1.45125	0.30402	0.806661697919839	0.965372	-2.474359	8.055864
Trial1	1	1	noBlindfold	clockwise	practice	Guided	2	-0.5	-0.5	8.001236	-0.54047	-1.45124	0.30398	0.80499791935136	1.085039	-2.457432	7.956673
Trial1	1	1	noBlindfold	clockwise	practice	Guided	2	-0.5	-0.5	8.021225	-0.51569	-1.45124	0.30389	0.80404309021028	1.164524	-2.614009	7.887681
Trial1	1	1	noBlindfold	clockwise	practice	Guided	2	-0.5	-0.5	8.041229	-0.46728	-1.45131	0.30387	0.804535619599225	1.295881	-2.597082	7.736508
Trial1	1	1	noBlindfold	clockwise	practice	Guided	2	-0.5	-0.5	8.061234	-0.44361	-1.45131	0.30387	0.805845393906964	1.253497	-2.669022	7.739023
Trial1	1	1	noBlindfold	clockwise	practice	Guided	2	-0.5	-0.5	8.081223	-0.42056	-1.45133	0.30388	0.807795628483642	1.143663	-2.783281	7.695533
Trial1	1	1	noBlindfold	clockwise	practice	Guided	2	-0.5	-0.5	8.101227	-0.39952	-1.45136	0.30392	0.810175044111565	1.073701	-2.707108	7.81625
Trial1	1	1	noBlindfold	clockwise	practice	Guided	2	-0.5	-0.5	8.121231	-0.37856	-1.45137	0.3039	0.813020840761442	1.080335	-2.795976	7.881021
Trial1	1	1	noBlindfold	clockwise	practice	Guided	2	-0.5	-0.5	8.141235	-0.33829	-1.45141	0.30385	0.81995422851838	1.250313	-2.872149	7.710891
Trial1	1	1	noBlindfold	clockwise	practice	Guided	2	-0.5	-0.5	8.161224	-0.3194	-1.45143	0.30374	0.82378052018474	1.411301	-2.87638	7.444841
Trial1	1	1	noBlindfold	clockwise	practice	Guided	2	-0.5	-0.5	8.181229	-0.30092	-1.45144	0.30363	0.827921507345767	1.496434	-2.842526	7.261519
Trial1	1	1	noBlindfold	clockwise	practice	Guided	2	-0.5	-0.5	8.201233	-0.28218	-1.45143	0.30359	0.832587802007233	1.526525	-2.825599	7.188022
Trial1	1	1	noBlindfold	clockwise	practice	Guided	2	-0.5	-0.5	8.221237	-0.26419	-1.45141	0.30362	0.837503115807475	1.557355	-2.791744	7.194513
Trial1	1	1	noBlindfold	clockwise	practice	Guided	2	-0.5	-0.5	8.241226	-0.2285	-1.45144	0.30366	0.84828159098227	1.84014	-2.889076	7.380012
Trial1	1	1	noBlindfold	clockwise	practice	Guided	2	-0.5	-0.5	8.26123	-0.21014	-1.45146	0.30365	0.854325543761511	1.942538	-2.914467	7.304873
Trial1	1	1	noBlindfold	clockwise	practice	Guided	2	-0.5	-0.5	8.281235	-0.19222	-1.45146	0.30359	0.860514621894162	2.070239	-2.982175	7.185306
Trial1	1	1	noBlindfold	clockwise	practice	Guided	2	-0.5	-0.5	8.301224	-0.17355	-1.45148	0.30349	0.86727489820803	2.174138	-3.028725	6.943544
Trial1	1	1	noBlindfold	clockwise	practice	Guided	2	-0.5	-0.5	8.321228	-0.15509	-1.4515	0.3033	0.874216097081838	2.474419	-3.130288	6.731758
Trial1	1	1	noBlindfold	clockwise	practice	Guided	2	-0.5	-0.5	8.341232	-0.11583	-1.45159	0.30327	0.890409596863418	2.575653	-3.257242	6.539513
Trial1	1	1	noBlindfold	clockwise	practice	Guided	2	-0.5	-0.5	8.361237	-0.09547599	-1.45161	0.30326	0.899369944280974	2.431904	-3.248779	6.558731
Trial1	1	1	noBlindfold	clockwise	practice	Guided	2	-0.5	-0.5	8.381226	-0.074528	-1.45161	0.30325	0.908975775304868	2.500098	-3.22762	6.491414
Trial1	1	1	noBlindfold	clockwise	practice	Guided	2	-0.5	-0.5	8.40123	-0.052387	-1.45162	0.30325	0.9195476787978	2.53764	-3.244547	6.500245
Trial1	1	1	noBlindfold	clockwise	practice	Guided	2	-0.5	-0.5	8.421234	-0.030351	-1.45162	0.30331	0.930525201380993	2.445098	-3.197997	6.527466
Trial1	1	1	noBlindfold	clockwise	practice	Guided	2	-0.5	-0.5	8.441223	0.01586	-1.45164	0.30341	0.954766545401381	2.133357	-3.316488	6.840006
Trial1	1	1	noBlindfold	clockwise	practice	Guided	2	-0.5	-0.5	8.461227	0.038936	-1.45164	0.3035	0.967504138013944	1.775152	-3.257242	7.031417
Trial1	1	1	noBlindfold	clockwise	practice	Guided	2	-0.5	-0.5	8.481232	0.061812	-1.45161	0.30359	0.980504772666757	1.487166	-3.223388	7.182992
Trial1	1	1	noBlindfold	clockwise	practice	Guided	2	-0.5	-0.5	8.501236	0.085643	-1.4516	0.30368	0.994424090228511	1.458467	-3.27417	7.407567
Trial1	1	1	noBlindfold	clockwise	practice	Guided	2	-0.5	-0.5	8.521225	0.10698	-1.45163	0.3038	1.007233406091	1.420717	-3.320719	7.463236
Trial1	1	1	noBlindfold	clockwise	practice	Guided	2	-0.5	-0.5	8.541229	0.14982	-1.45169	0.30388	1.0336774624999	1.115589	-3.464601	7.782209
Trial1	1	1	noBlindfold	clockwise	practice	Guided	2	-0.5	-0.5	8.561234	0.16971	-1.4517	0.30388	1.04629562843916	0.886321	-3.282633	7.730454
Trial1	1	1	noBlindfold	clockwise	practice	Guided	2	-0.5	-0.5	8.581223	0.18863	-1.45167	0.30385	1.05848291967591	0.982897	-3.379965	7.71085
Trial1	1	1	noBlindfold	clockwise	practice	Guided	2	-0.5	-0.5	8.601227	0.20718	-1.45168	0.30382	1.07062139855087	1.110564	-3.282633	7.631879
Trial1	1	1	noBlindfold	clockwise	practice	Guided	2	-0.5	-0.5	8.621231	0.22435	-1.45166	0.30376	1.08199494233706	1.137616	-3.39266	7.607725
Trial1	1	1	noBlindfold	clockwise	practice	Guided	2	-0.5	-0.5	8.641235	0.25703	-1.45172	0.30372	1.10411062426241	1.077786	-3.447673	7.394644
Trial1	1	1	noBlindfold	clockwise	practice	Guided	2	-0.5	-0.5	8.661224	0.27238	-1.45175	0.30369	1.11466968111148	0.903129	-3.460369	7.360842
Trial1	1	1	noBlindfold	clockwise	practice	Guided	2	-0.5	-0.5	8.681229	0.28637	-1.45176	0.30373	1.1244374927192	0.937172	-3.570396	7.479183
Trial1	1	1	noBlindfold	clockwise	practice	Guided	2	-0.5	-0.5	8.701233	0.29944	-1.45177	0.30373	1.13361644242377	0.839431	-3.578859	7.582172
Trial1	1	1	noBlindfold	clockwise	practice	Guided	2	-0.5	-0.5	8.721237	0.30398	-1.45177	0.30352	1.13667418802412	2.153084	-3.659263	7.451555
Trial1	1	1	noBlindfold	clockwise	practice	Guided	2	-0.5	-0.5	8.741226	0.30277	-1.45193	0.30325	1.13562768595029	3.649347	-4.738372	5.157861
Trial1	1	1	noBlindfold	clockwise	practice	Guided	2	-0.5	-0.5	8.76123	0.30242	-1.45203	0.3031	1.13527416714989	1.77892	-4.052821	5.235144
Trial1	1	1	noBlindfold	clockwise	practice	Guided	2	-0.5	-0.5	8.781235	0.30173	-1.45195	0.30328	1.13491398610626	0.366097	-2.982175	6.518977
Trial1	1	1	noBlindfold	clockwise	practice	Guided	2	-0.5	-0.5	8.801224	0.30105	-1.45172	0.30355	1.13462492689632	0.33139	-2.791744	7.867155
Trial1	1	1	noBlindfold	clockwise	practice	Guided	2	-0.5	-0.5	8.821228	0.30083	-1.45161	0.30358	1.13449085211083	1.095581	-3.261474	7.911537
Trial1	1	1	noBlindfold	clockwise	practice	Guided	2	-0.5	-0.5	8.841232	0.30082	-1.45166	0.30356	1.1344696191253	1.461369	-4.268643	6.803601
Trial1	1	1	noBlindfold	clockwise	practice	Guided	2	-0.5	-0.5	8.861237	0.30081	-1.45171	0.30354	1.13444840722078	1.21368	-4.391365	6.517162
Trial1	1	1	noBlindfold	clockwise	practice	Guided	2	-0.5	-0.5	8.881226	0.3008	-1.45175	0.30353	1.13443426700943	1.220896	-4.247484	6.63529
Trial1	1	1	noBlindfold	clockwise	practice	Guided	2	-0.5	-0.5	8.90123	0.30079	-1.45177	0.30353	1.13442721945753	1.446542	-4.12053	6.920522
Trial1	1	1	noBlindfold	clockwise	practice	Guided	2	-0.5	-0.5	8.921234	0.30079	-1.4518	0.3035	1.13440596250517	1.898237	-4.251715	6.911717
Trial1	1	1	noBlindfold	clockwise	practice	Guided	2	-0.5	-0.5	8.941223	0.30082	-1.45185	0.30347	1.13440589167554	2.186172	-4.463305	6.328513
Trial1	1	1	noBlindfold	clockwise	practice	Guided	2	-0.5	-0.5	8.961227	0.30083	-1.45187	0.30344	1.13439170503009	2.105705	-4.425219	6.248581
Trial1	1	1	noBlindfold	clockwise	practice	Guided	2	-0.5	-0.5	8.981232	0.30084	-1.4519	0.30343	1.13439168207933	2.021969	-4.281338	6.31568
Trial1	1	1	noBlindfold	clockwise	practice	Guided	2	-0.5	-0.5	9.001236	0.30085	-1.45191	0.30342	1.13439165937287	2.08108	-4.128993	6.461803
Trial1	1	1	noBlindfold	clockwise	practice	Guided	2	-0.5	-0.5	9.021225	0.30086	-1.45192	0.30338	1.13437038239731	2.233714	-4.12053	6.440383
Trial1	1	1	noBlindfold	clockwise	practice	Guided	2	-0.5	-0.5	9.041229	0.30089	-1.45194	0.30336	1.13437738695759	2.287153	-4.28557	6.186638
Trial1	1	1	noBlindfold	clockwise	practice	Guided	2	-0.5	-0.5	9.061234	0.3009	-1.45196	0.30334	1.1343702948943	2.222699	-4.391365	6.174046
Trial1	1	1	noBlindfold	clockwise	practice	Guided	2	-0.5	-0.5	9.081223	0.30091	-1.45197	0.30332	1.13436320329091	2.19846	-4.391365	6.093656
Trial1	1	1	noBlindfold	clockwise	practice	Guided	2	-0.5	-0.5	9.101227	0.30092	-1.45199	0.3033	1.1343560698732	2.154462	-4.408292	6.085725
Trial1	1	1	noBlindfold	clockwise	practice	Guided	2	-0.5	-0.5	9.121231	0.30093	-1.452	0.30326	1.13433481812025	2.179988	-4.49716	6.021187
Trial1	1	1	noBlindfold	clockwise	practice	Guided	2	-0.5	-0.5	9.141235	0.30094	-1.45204	0.30323	1.13432065821691	2.08166	-4.61565	5.882553
Trial1	1	1	noBlindfold	clockwise	practice	Guided	2	-0.5	-0.5	9.161224	0.30095	-1.45206	0.30321	1.13431352638486	2.057166	-4.518319	5.728758
Trial1	1	1	noBlindfold	clockwise	practice	Guided	2	-0.5	-0.5	9.181229	0.30095	-1.45207	0.30318	1.13429227576884	2.190042	-4.5691	5.744153
Trial1	1	1	noBlindfold	clockwise	practice	Guided	2	-0.5	-0.5	9.201233	0.30096	-1.45209	0.30316	1.13428520797881	2.255769	-4.594491	5.764453
Trial1	1	1	noBlindfold	clockwise	practice	Guided	2	-0.5	-0.5	9.221237	0.30097	-1.4521	0.3031	1.13424977996637	2.237657	-4.560637	5.599496
Trial1	1	1	noBlindfold	clockwise	practice	Guided	2	-0.5	-0.5	9.241226	0.30098	-1.45213	0.30306	1.13422851267001	2.310642	-4.751068	5.289603
Trial1	1	1	noBlindfold	clockwise	practice	Guided	2	-0.5	-0.5	9.26123	0.30099	-1.45215	0.30303	1.13421433606759	2.326399	-4.725677	5.26327
Trial1	1	1	noBlindfold	clockwise	practice	Guided	2	-0.5	-0.5	9.281235	0.301	-1.45216	0.30301	1.13420724973889	2.33436	-4.641041	5.322242
Trial1	1	1	noBlindfold	clockwise	practice	Guided	2	-0.5	-0.5	9.301224	0.30101	-1.45217	0.30299	1.1342001427059	2.316584	-4.602955	5.284027
Trial1	1	1	noBlindfold	clockwise	practice	Guided	2	-0.5	-0.5	9.321228	0.30102	-1.45218	0.30296	1.13418596786515	2.397963	-4.573332	5.431303
Trial1	1	1	noBlindfold	clockwise	practice	Guided	2	-0.5	-0.5	9.341232	0.30103	-1.45219	0.30294	1.13417886170637	2.344163	-4.433683	5.35277
Trial1	1	1	noBlindfold	clockwise	practice	Guided	2	-0.5	-0.5	9.361237	0.30104	-1.45219	0.30291	1.13416468814966	2.361872	-4.433683	5.180807
Trial1	1	1	noBlindfold	clockwise	practice	Guided	2	-0.5	-0.5	9.381226	0.30105	-1.45219	0.30288	1.13415051524816	2.449327	-4.429451	4.962954
Trial1	1	1	noBlindfold	clockwise	practice	Guided	2	-0.5	-0.5	9.40123	0.30106	-1.45219	0.30283	1.13412220819738	2.605826	-4.446378	4.69783
Trial1	1	1	noBlindfold	clockwise	practice	Guided	2	-0.5	-0.5	9.421234	0.30107	-1.4522	0.30263	1.13398768996761	2.698103	-4.459074	4.298926
Trial1	1	1	noBlindfold	clockwise	practice	Guided	2	-0.5	-0.5	9.441223	0.30111	-1.45221	0.30243	1.13387439440933	2.92908	-4.683359	3.489248
Trial1	1	1	noBlindfold	clockwise	practice	Guided	2	-0.5	-0.5	9.461227	0.30116	-1.45223	0.30219	1.1337398800349	3.144625	-4.70875	3.010226
Trial1	1	1	noBlindfold	clockwise	practice	Guided	2	-0.5	-0.5	9.481232	0.30122	-1.45225	0.30191	1.13358420814247	3.313691	-4.696054	2.421923
Trial1	1	1	noBlindfold	clockwise	practice	Guided	2	-0.5	-0.5	9.501236	0.30131	-1.45228	0.30159	1.13342147574313	3.462489	-4.767995	1.710618
Trial1	1	1	noBlindfold	clockwise	practice	Guided	2	-0.5	-0.5	9.521225	0.30141	-1.45232	0.30063	1.13281347691029	3.691906	-4.810313	0.82271
Trial1	1	1	noBlindfold	clockwise	practice	Guided	2	-0.5	-0.5	9.541229	0.30169	-1.45242	0.29997	1.13254530953927	4.156462	-5.165784	-1.482687
Trial1	1	1	noBlindfold	clockwise	practice	Guided	2	-0.5	-0.5	9.561234	0.30186	-1.45253	0.29835	1.13152207212456	4.386801	-5.538183	-2.72378
Trial1	1	1	noBlindfold	clockwise	practice	Guided	2	-0.5	-0.5	9.581223	0.30207	-1.45272	0.29528	1.12950722251668	4.620992	-5.792091	-3.783848
Trial1	1	1	noBlindfold	clockwise	practice	Guided	2	-0.5	-0.5	9.601227	0.30224	-1.45285	0.28994	1.12587485774613	4.787053	-5.919045	-4.440863
Trial1	1	1	noBlindfold	clockwise	practice	Guided	2	-0.5	-0.5	9.621231	0.30235	-1.45292	0.27013	1.11214465236784	4.757534	-5.847104	-5.273887
Trial1	1	1	noBlindfold	clockwise	practice	Guided	2	-0.5	-0.5	9.641235	0.30231	-1.45296	0.25541	1.10197352935756	4.429519	-5.935972	-5.924693
Trial1	1	1	noBlindfold	clockwise	practice	Guided	2	-0.5	-0.5	9.661224	0.30224	-1.45298	0.23717	1.08949924058205	4.47858	-6.164489	-6.189913
Trial1	1	1	noBlindfold	clockwise	practice	Guided	2	-0.5	-0.5	9.681229	0.30221	-1.45304	0.21452	1.07428102937209	4.207878	-6.105244	-6.322688
Trial1	1	1	noBlindfold	clockwise	practice	Guided	2	-0.5	-0.5	9.701233	0.30216	-1.45309	0.18869	1.05723912251295	4.147182	-6.498801	-6.642187
Trial1	1	1	noBlindfold	clockwise	practice	Guided	2	-0.5	-0.5	9.721237	0.3021	-1.45316	0.12422	1.01637346543252	4.220136	-6.325297	-6.879067
Trial1	1	1	noBlindfold	clockwise	practice	Guided	2	-0.5	-0.5	9.741226	0.30212	-1.45328	0.089812	0.995627784256054	4.298626	-6.312602	-5.354787
Trial1	1	1	noBlindfold	clockwise	practice	Guided	2	-0.5	-0.5	9.76123	0.30217	-1.45328	0.050923	0.973135564888647	4.434626	-6.723087	-5.521518
Trial1	1	1	noBlindfold	clockwise	practice	Guided	2	-0.5	-0.5	9.781235	0.30222	-1.45332	0.011198	0.951251991051325	4.482109	-6.511497	-4.939477
Trial1	1	1	noBlindfold	clockwise	practice	Guided	2	-0.5	-0.5	9.801224	0.30223	-1.45326	-0.030303	0.929617257765634	4.439677	-6.134866	-4.720762
Trial1	1	1	noBlindfold	clockwise	practice	Guided	2	-0.5	-0.5	9.821228	0.30222	-1.45318	-0.11859	0.888273913491178	4.498545	-6.44802	-4.328236
Trial1	1	1	noBlindfold	clockwise	practice	Guided	2	-0.5	-0.5	9.841232	0.30222	-1.45302	-0.1648	0.86943429487056	4.482109	-6.219502	-3.697125
Trial1	1	1	noBlindfold	clockwise	practice	Guided	2	-0.5	-0.5	9.861237	0.30223	-1.4531	-0.20858	0.853521292941781	4.449628	-5.919045	-3.061153
Trial1	1	1	noBlindfold	clockwise	practice	Guided	2	-0.5	-0.5	9.881226	0.30221	-1.45301	-0.25557	0.838622034499077	4.31268	-5.876727	-3.384648
Trial1	1	1	noBlindfold	clockwise	practice	Guided	2	-0.5	-0.5	9.90123	0.3022	-1.453	-0.30143	0.826410838098625	4.512836	-6.291443	-3.161308
Trial1	1	1	noBlindfold	clockwise	practice	Guided	2	-0.5	-0.5	9.921234	0.30223	-1.45302	-0.39459	0.80912560059695	4.29509	-5.318129	-2.883935
Trial1	1	1	noBlindfold	clockwise	practice	Guided	2	-0.5	-0.5	9.941223	0.30218	-1.45288	-0.4417	0.804295736666127	4.420083	-5.335056	-2.649619
Trial1	1	1	noBlindfold	clockwise	practice	Guided	2	-0.5	-0.5	9.961227	0.30217	-1.4528	-0.49107	0.802219682789952	4.224519	-5.919045	-2.012769
Trial1	1	1	noBlindfold	clockwise	practice	Guided	2	-0.5	-0.5	9.981232	0.30213	-1.45283	-0.53323	0.802818031829254	4.18795	-5.398533	-2.587813
Trial1	1	1	noBlindfold	clockwise	practice	Guided	2	-0.5	-0.5	10.00124	0.3021	-1.45276	-0.5777	0.805854644071153	4.262587	-5.610123	-2.194572
Trial1	1	1	noBlindfold	clockwise	practice	Guided	2	-0.5	-0.5	10.02122	0.3021	-1.4528	-0.66486	0.81886704499715	4.165187	-5.466242	-1.931211
Trial1	1	1	noBlindfold	clockwise	practice	Guided	2	-0.5	-0.5	10.04123	0.3021	-1.45268	-0.70887	0.828849255715016	4.414168	-5.631282	-2.048637
Trial1	1	1	noBlindfold	clockwise	practice	Guided	2	-0.5	-0.5	10.06123	0.30214	-1.45273	-0.75089	0.840460811679085	4.301698	-5.258884	-1.739566
Trial1	1	1	noBlindfold	clockwise	practice	Guided	2	-0.5	-0.5	10.08122	0.30213	-1.45265	-0.79227	0.8537179361835	4.186949	-5.186943	-1.775249
Trial1	1	1	noBlindfold	clockwise	practice	Guided	2	-0.5	-0.5	10.10123	0.3021	-1.45263	-0.83298	0.868469964711937	4.122157	-5.34352	-1.733052
Trial1	1	1	noBlindfold	clockwise	practice	Guided	2	-0.5	-0.5	10.12123	0.30208	-1.45263	-0.91347	0.90238007549071	4.109073	-4.916108	-1.751574
Trial1	1	1	noBlindfold	clockwise	practice	Guided	2	-0.5	-0.5	10.14124	0.30205	-1.45253	-0.95222	0.920753543913696	4.176043	-4.907644	-1.881105
Trial1	1	1	noBlindfold	clockwise	practice	Guided	2	-0.5	-0.5	10.16122	0.30207	-1.45251	-0.9917	0.940789670071334	4.139578	-4.945731	-2.182094
Trial1	1	1	noBlindfold	clockwise	practice	Guided	2	-0.5	-0.5	10.18123	0.30209	-1.45255	-1.02945	0.961075225686877	4.186598	-5.254652	-1.941378
Trial1	1	1	noBlindfold	clockwise	practice	Guided	2	-0.5	-0.5	10.20123	0.30209	-1.45254	-1.06795	0.982810035027491	4.127946	-5.072685	-2.225014
Trial1	1	1	noBlindfold	clockwise	practice	Guided	2	-0.5	-0.5	10.22124	0.3021	-1.45256	-1.1413	1.02695182797304	4.091765	-5.258884	-1.829647
Trial1	1	1	noBlindfold	clockwise	practice	Guided	2	-0.5	-0.5	10.24123	0.30205	-1.45251	-1.17722	1.04971953602149	3.996941	-4.869558	-1.609149
Trial1	1	1	noBlindfold	clockwise	practice	Guided	2	-0.5	-0.5	10.26123	0.30202	-1.45246	-1.21369	1.07358714624484	3.82781	-4.776459	-1.620577
Trial1	1	1	noBlindfold	clockwise	practice	Guided	2	-0.5	-0.5	10.28123	0.30199	-1.4524	-1.24845	1.0969801399929	3.895219	-5.026135	-1.429339
Trial1	1	1	noBlindfold	clockwise	practice	Guided	2	-0.5	-0.5	10.30122	0.30198	-1.45239	-1.28237	1.12039043293498	3.983072	-4.797618	-1.300405
Trial1	1	1	noBlindfold	clockwise	practice	Guided	2	-0.5	-0.5	10.32123	0.30197	-1.45235	-1.31022	1.14000541334035	4.013891	-4.387133	-1.190607
Trial1	1	1	noBlindfold	clockwise	practice	Guided	2	-0.5	-0.5	10.34123	0.30199	-1.4523	-1.30668	1.13750627618677	5.951438	-7.103949	-8.581522
Trial1	1	1	noBlindfold	clockwise	practice	Guided	2	-0.5	-0.5	10.36124	0.30243	-1.45326	-1.30498	1.13661197216907	6.145677	-9.748824	-8.216689
Trial1	1	1	noBlindfold	clockwise	practice	Guided	2	-0.5	-0.5	10.38123	0.30264	-1.45395	-1.30371	1.13586121217594	5.880078	-5.847104	-4.338494
Trial1	1	1	noBlindfold	clockwise	practice	Guided	2	-0.5	-0.5	10.40123	0.30269	-1.45334	-1.30299	1.13538720727758	5.100728	-5.161552	-4.134269
Trial1	1	1	noBlindfold	clockwise	practice	Guided	2	-0.5	-0.5	10.42123	0.30268	-1.45315	-1.30297	1.13536606934414	5.147063	-6.680769	-5.133333
Trial1	1	1	noBlindfold	clockwise	practice	Guided	2	-0.5	-0.5	10.44122	0.30262	-1.45309	-1.30293	1.13529530742502	2.955507	-5.030367	-5.45055
Trial1	1	1	noBlindfold	clockwise	practice	Guided	2	-0.5	-0.5	10.46123	0.30249	-1.45304	-1.3029	1.13518224330298	2.556209	-5.39007	-5.488006
Trial1	1	1	noBlindfold	clockwise	practice	Guided	2	-0.5	-0.5	10.48123	0.30233	-1.45298	-1.30285	1.13503371926293	2.60709	-5.034598	-4.884803
Trial1	1	1	noBlindfold	clockwise	practice	Guided	2	-0.5	-0.5	10.50124	0.30221	-1.45289	-1.30283	1.13493474142171	2.651288	-5.500096	-4.660194
Trial1	1	1	noBlindfold	clockwise	practice	Guided	2	-0.5	-0.5	10.52122	0.30217	-1.45289	-1.30283	1.13490645110025	3.62697	-6.14333	-5.267305
Trial1	1	1	noBlindfold	clockwise	practice	Guided	2	-0.5	-0.5	10.54123	0.30216	-1.45294	-1.30283	1.13489939442872	4.413659	-7.099717	-5.819317
Trial1	1	1	noBlindfold	clockwise	practice	Guided	2	-0.5	-0.5	10.56123	0.30217	-1.45305	-1.30284	1.13491353470396	4.195832	-7.328234	-6.046901
Trial1	1	1	noBlindfold	clockwise	practice	Guided	2	-0.5	-0.5	10.58122	0.30216	-1.45311	-1.30283	1.13489939442872	3.800588	-6.917749	-5.533518
Trial1	1	1	noBlindfold	clockwise	practice	Guided	2	-0.5	-0.5	10.60123	0.30213	-1.45312	-1.3028	1.13485703686725	3.177555	-6.346456	-4.899275
Trial1	1	1	noBlindfold	clockwise	practice	Guided	2	-0.5	-0.5	10.62123	0.3021	-1.45312	-1.3027	1.13476507393678	2.841125	-6.045999	-4.408708
Trial1	1	1	noBlindfold	clockwise	practice	Guided	2	-0.5	-0.5	10.64124	0.30203	-1.4531	-1.30264	1.1346730910921	2.826205	-6.092548	-3.829231
Trial1	1	1	noBlindfold	clockwise	practice	Guided	2	-0.5	-0.5	10.66122	0.302	-1.4531	-1.30259	1.13461665121764	2.931157	-6.105244	-3.78199
Trial1	1	1	noBlindfold	clockwise	practice	Guided	2	-0.5	-0.5	10.68123	0.30197	-1.45309	-1.30253	1.13455293863937	3.005152	-6.062926	-3.632738
Trial1	1	1	noBlindfold	clockwise	practice	Guided	2	-0.5	-0.5	10.70123	0.30195	-1.45309	-1.30247	1.13449630481212	2.961991	-5.834409	-3.449556
Trial1	1	1	noBlindfold	clockwise	practice	Guided	2	-0.5	-0.5	10.72124	0.30191	-1.45306	-1.30218	1.13426297850093	2.706525	-5.478937	-3.195278
Trial1	1	1	noBlindfold	clockwise	practice	Guided	2	-0.5	-0.5	10.74123	0.30174	-1.45283	-1.3019	1.13394473829566	2.2171	-4.564869	-2.34255
Trial1	1	1	noBlindfold	clockwise	practice	Guided	2	-0.5	-0.5	10.76123	0.30158	-1.45256	-1.30161	1.1336265241409	2.078386	-4.069748	-1.892855
Trial1	1	1	noBlindfold	clockwise	practice	Guided	2	-0.5	-0.5	10.78123	0.30142	-1.4523	-1.30138	1.13335069424701	2.00457	-3.710045	-1.614281
Trial1	1	1	noBlindfold	clockwise	practice	Guided	2	-0.5	-0.5	10.80122	0.30131	-1.45207	-1.30123	1.133166956116	2.005001	-3.375733	-1.408323
Trial1	1	1	noBlindfold	clockwise	practice	Guided	2	-0.5	-0.5	10.82123	0.30124	-1.4519	-1.30104	1.13298309790117	1.85396	-3.117593	-1.309992
Trial1	1	1	noBlindfold	clockwise	practice	Guided	2	-0.5	-0.5	10.84123	0.30113	-1.45168	-1.301	1.13287698811806	1.692298	-2.872149	-1.168979
Trial1	1	1	noBlindfold	clockwise	practice	Guided	2	-0.5	-0.5	10.86124	0.3011	-1.45161	-1.30095	1.13282044935269	1.640799	-2.728267	-1.108051
Trial1	1	1	noBlindfold	clockwise	practice	Guided	2	-0.5	-0.5	10.88123	0.30107	-1.45155	-1.30092	1.13277800748037	1.564697	-2.673254	-1.098559
Trial1	1	1	noBlindfold	clockwise	practice	Guided	2	-0.5	-0.5	10.90123	0.30105	-1.45151	-1.30089	1.13274262588842	1.570837	-2.626704	-1.031051
Trial1	1	1	noBlindfold	clockwise	practice	Guided	2	-0.5	-0.5	10.92123	0.30103	-1.45147	-1.30086	1.13270732862579	1.631701	-2.588618	-0.994942
Trial1	1	1	noBlindfold	clockwise	practice	Guided	2	-0.5	-0.5	10.94122	0.30102	-1.45145	-1.30081	1.13266484796203	1.625535	-2.6394	-0.953159
Trial1	1	1	noBlindfold	clockwise	practice	Guided	2	-0.5	-0.5	10.96123	0.30099	-1.45143	-1.30078	1.13262249037411	1.637154	-2.685949	-0.890576
Trial1	1	1	noBlindfold	clockwise	practice	Guided	2	-0.5	-0.5	10.98123	0.30098	-1.45142	-1.30076	1.13260124931292	1.609445	-2.715572	-0.886562
Trial1	1	1	noBlindfold	clockwise	practice	Guided	2	-0.5	-0.5	11.00124	0.30097	-1.45142	-1.30074	1.13258002937248	1.551816	-2.783281	-0.893127
Trial1	1	1	noBlindfold	clockwise	practice	Guided	2	-0.5	-0.5	11.02122	0.30096	-1.45142	-1.3007	1.13254462926987	1.527865	-2.834062	-0.852073
Trial1	1	1	noBlindfold	clockwise	practice	Guided	2	-0.5	-0.5	11.04123	0.30094	-1.45142	-1.30069	1.1325234914882	1.551644	-2.906003	-0.893491
Trial1	1	1	noBlindfold	clockwise	practice	Guided	2	-0.5	-0.5	11.06123	0.30093	-1.45143	-1.30068	1.13250933014727	1.647243	-3.041421	-0.931462
Trial1	1	1	noBlindfold	clockwise	practice	Guided	2	-0.5	-0.5	11.08122	0.30093	-1.45143	-1.30067	1.13250225060398	1.679914	-3.113361	-0.976166
Trial1	1	1	noBlindfold	clockwise	practice	Guided	2	-0.5	-0.5	11.10123	0.30092	-1.45144	-1.30067	1.13249516880635	1.71875	-3.130288	-1.054442
Trial1	1	1	noBlindfold	clockwise	practice	Guided	2	-0.5	-0.5	11.12123	0.30092	-1.45145	-1.30066	1.13248817354309	1.801534	-3.223388	-1.118307
Trial1	1	1	noBlindfold	clockwise	practice	Guided	2	-0.5	-0.5	11.14124	0.30092	-1.45147	-1.30065	1.1324809254846	1.720149	-3.13452	-1.19329
Trial1	1	1	noBlindfold	clockwise	practice	Guided	2	-0.5	-0.5	11.16122	0.30092	-1.45147	-1.30065	1.1324809254846	1.700817	-2.999103	-1.160265
Trial1	1	1	noBlindfold	clockwise	practice	Guided	2	-0.5	-0.5	11.18123	0.30091	-1.45147	-1.30065	1.13247386471899	1.713124	-2.944089	-1.13454
Trial1	1	1	noBlindfold	clockwise	practice	Guided	2	-0.5	-0.5	11.20123	0.30091	-1.45147	-1.30064	1.13246686950016	1.6396	-2.872149	-1.196387
Trial1	1	1	noBlindfold	clockwise	practice	Guided	2	-0.5	-0.5	11.22124	0.3009	-1.45147	-1.30064	1.13245980873493	1.667802	-2.800208	-1.115379
Trial1	1	1	noBlindfold	clockwise	practice	Guided	2	-0.5	-0.5	11.24123	0.3009	-1.45146	-1.30063	1.13245272923624	1.628989	-2.745195	-1.146393
Trial1	1	1	noBlindfold	clockwise	practice	Guided	2	-0.5	-0.5	11.26123	0.30089	-1.45146	-1.30063	1.13244564739402	1.616338	-2.71134	-1.163726
Trial1	1	1	noBlindfold	clockwise	practice	Guided	2	-0.5	-0.5	11.28123	0.30089	-1.45145	-1.30063	1.13244564739402	1.64163	-2.690181	-1.129075
Trial1	1	1	noBlindfold	clockwise	practice	Guided	2	-0.5	-0.5	11.30122	0.30089	-1.45145	-1.30063	1.13244564739402	1.612397	-2.681718	-1.176511
Trial1	1	1	noBlindfold	clockwise	practice	Guided	2	-0.5	-0.5	11.32123	0.30088	-1.45144	-1.30062	1.13243150712995	1.646592	-2.609777	-1.141482
Trial1	1	1	noBlindfold	clockwise	practice	Guided	2	-0.5	-0.5	11.34123	0.30087	-1.45143	-1.30062	1.13242442533185	1.579876	-2.626704	-1.034923
Trial1	1	1	noBlindfold	clockwise	practice	Guided	2	-0.5	-0.5	11.36124	0.30087	-1.45142	-1.30061	1.13241743006905	1.540031	-2.550532	-1.040759
Trial1	1	1	noBlindfold	clockwise	practice	Guided	2	-0.5	-0.5	11.38123	0.30086	-1.45141	-1.3006	1.13240326872814	1.485473	-2.49975	-1.013568
Trial1	1	1	noBlindfold	clockwise	practice	Guided	2	-0.5	-0.5	11.40123	0.30086	-1.4514	-1.3006	1.13240326872814	1.519496	-2.601313	-0.974343
Trial1	1	1	noBlindfold	clockwise	practice	Guided	2	-0.5	-0.5	11.42123	0.30085	-1.4514	-1.30059	1.13238912846407	1.554379	-2.685949	-0.9561
Trial1	1	1	noBlindfold	clockwise	practice	Guided	2	-0.5	-0.5	11.44122	0.30085	-1.45139	-1.30059	1.13238912846407	1.596629	-2.779049	-1.009016
Trial1	1	1	noBlindfold	clockwise	practice	Guided	2	-0.5	-0.5	11.46123	0.30085	-1.45139	-1.30058	1.13238204896518	1.647922	-2.753658	-0.956473
Trial1	1	1	noBlindfold	clockwise	practice	Guided	2	-0.5	-0.5	11.48123	0.30084	-1.45139	-1.30057	1.13236790870126	1.6238	-2.652095	-0.911222
Trial1	1	1	noBlindfold	clockwise	practice	Guided	2	-0.5	-0.5	11.50124	0.30084	-1.45139	-1.30057	1.13236790870126	1.607883	-2.597082	-0.869621
Trial1	1	1	noBlindfold	clockwise	practice	Guided	2	-0.5	-0.5	11.52122	0.30084	-1.45138	-1.30055	1.13235374983664	1.540502	-2.571691	-0.834767
Trial1	1	1	noBlindfold	clockwise	practice	Guided	2	-0.5	-0.5	11.54123	0.30083	-1.45137	-1.30055	1.13234666790592	1.520677	-2.529373	-0.894428
Trial1	1	1	noBlindfold	clockwise	practice	Guided	2	-0.5	-0.5	11.56123	0.30083	-1.45137	-1.30054	1.13233958849578	1.520848	-2.59285	-0.898624
Trial1	1	1	noBlindfold	clockwise	practice	Guided	2	-0.5	-0.5	11.58122	0.30083	-1.45137	-1.30054	1.13233958849578	1.656987	-2.669022	-0.960305
Trial1	1	1	noBlindfold	clockwise	practice	Guided	2	-0.5	-0.5	11.60123	0.30083	-1.45136	-1.30054	1.13233958849578	1.663495	-2.660559	-1.010481
Trial1	1	1	noBlindfold	clockwise	practice	Guided	2	-0.5	-0.5	11.62123	0.30083	-1.45136	-1.30054	1.13233958849578	1.696166	-2.694413	-1.046974
Trial1	1	1	noBlindfold	clockwise	practice	Guided	2	-0.5	-0.5	11.64124	0.30083	-1.45136	-1.30054	1.13233958849578	1.73294	-2.800208	-1.062485
Trial1	1	1	noBlindfold	clockwise	practice	Guided	2	-0.5	-0.5	11.66122	0.30083	-1.45137	-1.30054	1.13233958849578	1.674794	-2.728267	-1.068867
Trial1	1	1	noBlindfold	clockwise	practice	Guided	2	-0.5	-0.5	11.68123	0.30083	-1.45137	-1.30054	1.13233958849578	1.658534	-2.749426	-0.998073
Trial1	1	1	noBlindfold	clockwise	practice	Guided	2	-0.5	-0.5	11.70123	0.30083	-1.45137	-1.30054	1.13233958849578	1.693095	-2.740963	-1.080728
Trial1	1	1	noBlindfold	clockwise	practice	Guided	2	-0.5	-0.5	11.72124	0.30083	-1.45137	-1.30054	1.13233958849578	1.711215	-2.829831	-1.088407
Trial1	1	1	noBlindfold	clockwise	practice	Guided	2	-0.5	-0.5	11.74123	0.30083	-1.45138	-1.30054	1.13233958849578	1.806648	-3.028725	-1.134942
Trial1	1	1	noBlindfold	clockwise	practice	Guided	2	-0.5	-0.5	11.76123	0.30084	-1.45139	-1.30054	1.13234667047077	1.829739	-3.100666	-1.144973
Trial1	1	1	noBlindfold	clockwise	practice	Guided	2	-0.5	-0.5	11.78123	0.30084	-1.45139	-1.30055	1.13235374983664	1.780486	-3.028725	-1.141141
Trial1	1	1	noBlindfold	clockwise	practice	Guided	2	-0.5	-0.5	11.80122	0.30084	-1.4514	-1.30055	1.13235374983664	1.69053	-2.986407	-1.127086
Trial1	1	1	noBlindfold	clockwise	practice	Guided	2	-0.5	-0.5	11.82123	0.30084	-1.4514	-1.30055	1.13235374983664	1.68284	-3.037189	-1.156825
Trial1	1	1	noBlindfold	clockwise	practice	Guided	2	-0.5	-0.5	11.84123	0.30084	-1.45141	-1.30055	1.13235374983664	1.693623	-3.071043	-1.186019
Trial1	1	1	noBlindfold	clockwise	practice	Guided	2	-0.5	-0.5	11.86124	0.30084	-1.45142	-1.30056	1.13236082924681	1.709883	-3.172606	-1.273417
Trial1	1	1	noBlindfold	clockwise	practice	Guided	2	-0.5	-0.5	11.88123	0.30084	-1.45144	-1.30056	1.13236082924681	1.667299	-3.253011	-1.212094
Trial1	1	1	noBlindfold	clockwise	practice	Guided	2	-0.5	-0.5	11.90123	0.30085	-1.45147	-1.30056	1.13236789010027	1.717583	-3.240315	-1.24348
Trial1	1	1	noBlindfold	clockwise	practice	Guided	2	-0.5	-0.5	11.92123	0.30085	-1.45147	-1.30057	1.13237496951058	1.701861	-3.159911	-1.294749
Trial1	1	1	noBlindfold	clockwise	practice	Guided	2	-0.5	-0.5	11.94122	0.30084	-1.45148	-1.30058	1.1323749882	1.555821	-3.066811	-1.317544
Trial1	1	1	noBlindfold	clockwise	practice	Guided	2	-0.5	-0.5	11.96123	0.30084	-1.45148	-1.30058	1.1323749882	1.420221	-2.994871	-1.369897
Trial1	1	1	noBlindfold	clockwise	practice	Guided	2	-0.5	-0.5	11.98123	0.30083	-1.45148	-1.30058	1.13236790640211	1.356942	-2.893308	-1.355114
Trial1	1	1	noBlindfold	clockwise	practice	Guided	2	-0.5	-0.5	12.00124	0.30082	-1.45148	-1.30059	1.13236790428006	1.235518	-2.842526	-1.322263
Trial1	1	1	noBlindfold	clockwise	practice	Guided	2	-0.5	-0.5	12.02122	0.3008	-1.45147	-1.30059	1.13235376207032	1.185395	-2.834062	-1.299097
Trial1	1	1	noBlindfold	clockwise	practice	Guided	2	-0.5	-0.5	12.04123	0.30077	-1.45147	-1.3006	1.13233961844579	1.088264	-2.85099	-1.319889
[truncated: 17,304 more rows]
