# Supplementary material for: Assessing kinesthetic proprioceptive function of the upper limb: a novel dynamic movement reproduction task using a robotic arm
Source: PeerJ. 2021 May 3;9:e11301. doi: 10.7717/peerj.11301 (PMC8101453; doi:10.7717/peerj.11301)
Supplement: Supplemental Information 2 [file peerj-09-11301-s002.zip › DMR raw data_Study 2_part 1/HMData_PP019_2019-10-01-10-14-36.txt]

Trial1	2	1	noBlindfold	clockwise	practice	Guided	1	0.5	-0.25	0	0.45003	-1.45	-1.05	0.801559058774977	0.010744	0.031055	-0.0017464
Trial1	2	1	noBlindfold	clockwise	practice	Guided	1	0.5	-0.25	0.0176239	0.45003	-1.45	-1.05	0.801559058774977	0.032147	-0.0027987	0.01224
Trial1	2	1	noBlindfold	clockwise	practice	Guided	1	0.5	-0.25	0.03762817	0.45003	-1.45	-1.05	0.801559058774977	0.018557	0.01413	0.015584
Trial1	2	1	noBlindfold	clockwise	practice	Guided	1	0.5	-0.25	0.05763245	0.45003	-1.45	-1.05	0.801559058774977	-0.012529	0.0056585	0.013605
Trial1	2	1	noBlindfold	clockwise	practice	Guided	1	0.5	-0.25	0.07762146	0.45003	-1.45	-1.05	0.801559058774977	0.0047025	0.0014299	0.023117
Trial1	2	1	noBlindfold	clockwise	practice	Guided	1	0.5	-0.25	0.09762573	0.45003	-1.45	-1.05	0.801559058774977	0.016514	0.022587	-0.022426
Trial1	2	1	noBlindfold	clockwise	practice	Guided	1	0.5	-0.25	0.11763	0.45003	-1.45	-1.05	0.801559058774977	-0.0070258	-0.002804	-0.0028803
Trial1	2	1	noBlindfold	clockwise	practice	Guided	1	0.5	-0.25	0.1376343	0.45003	-1.45	-1.05	0.801559058774977	-0.0075561	-0.0070356	0.0055033
Trial1	2	1	noBlindfold	clockwise	practice	Guided	1	0.5	-0.25	0.1576233	0.45003	-1.45	-1.05	0.801559058774977	0.040048	-0.007038	-0.041972
Trial1	2	1	noBlindfold	clockwise	practice	Guided	1	0.5	-0.25	0.1776276	0.45004	-1.45	-1.05	0.801558436438111	0.015176	0.022587	-0.0014667
Trial1	2	1	noBlindfold	clockwise	practice	Guided	1	0.5	-0.25	0.1976318	0.45004	-1.45	-1.05	0.801558436438111	0.015709	0.026816	-0.0098477
Trial1	2	1	noBlindfold	clockwise	practice	Guided	1	0.5	-0.25	0.2176208	0.45004	-1.45	-1.05	0.801558436438111	-0.0031235	-0.015502	0.0057869
Trial1	2	1	noBlindfold	clockwise	practice	Guided	1	0.5	-0.25	0.2376251	0.45004	-1.45	-1.05	0.801558436438111	-0.019024	0.0056572	-0.024682
Trial1	2	1	noBlindfold	clockwise	practice	Guided	1	0.5	-0.25	0.2576294	0.45004	-1.45	-1.05	0.801558436438111	-0.0033915	0.01835	0.0099816
Trial1	2	1	noBlindfold	clockwise	practice	Guided	1	0.5	-0.25	0.2776337	0.45004	-1.45	-1.05	0.801558436438111	0.064284	-0.028198	-0.0025487
Trial1	2	1	noBlindfold	clockwise	practice	Guided	1	0.5	-0.25	0.2976227	0.45004	-1.45	-1.05	0.801558436438111	0.002642	-0.015507	-0.014885
Trial1	2	1	noBlindfold	clockwise	practice	Guided	1	0.5	-0.25	0.317627	0.45004	-1.45	-1.05	0.801558436438111	-0.011748	0.0098824	0.0010361
Trial1	2	1	noBlindfold	clockwise	practice	Guided	1	0.5	-0.25	0.3376312	0.45004	-1.45	-1.05	0.801558436438111	-0.0073058	-0.011274	0.0013183
Trial1	2	1	noBlindfold	clockwise	practice	Guided	1	0.5	-0.25	0.3576202	0.45004	-1.45	-1.05	0.801558436438111	0.011257	0.052198	-0.010129
Trial1	2	1	noBlindfold	clockwise	practice	Guided	1	0.5	-0.25	0.3776245	0.45004	-1.45	-1.05	0.801558436438111	-0.013613	0.0014153	0.030376
Trial1	2	1	noBlindfold	clockwise	practice	Guided	1	0.5	-0.25	0.3976288	0.45004	-1.45	-1.05	0.801558436438111	-0.0065083	0.014109	-0.011258
Trial1	2	1	noBlindfold	clockwise	practice	Guided	1	0.5	-0.25	0.4176331	0.45004	-1.45	-1.05	0.801558436438111	-0.025874	-0.019747	0.012762
Trial1	2	1	noBlindfold	clockwise	practice	Guided	1	0.5	-0.25	0.4376221	0.45004	-1.45	-1.05	0.801558436438111	-0.030316	0.0056437	0.012478
Trial1	2	1	noBlindfold	clockwise	practice	Guided	1	0.5	-0.25	0.4576263	0.45004	-1.45	-1.05	0.801558436438111	0.014893	0.022566	0.0027284
Trial1	2	1	noBlindfold	clockwise	practice	Guided	1	0.5	-0.25	0.4776306	0.45005	-1.45	-1.05	0.801557812367948	-0.006782	-0.01975	-0.0070675
Trial1	2	1	noBlindfold	clockwise	practice	Guided	1	0.5	-0.25	0.4976349	0.45005	-1.45	-1.05	0.801557812367948	-0.0036737	-0.015519	0.014171
Trial1	2	1	noBlindfold	clockwise	practice	Guided	1	0.5	-0.25	0.5176239	0.45005	-1.45	-1.05	0.801557812367948	0.024038	-0.019753	-0.00090081
Trial1	2	1	noBlindfold	clockwise	practice	Guided	1	0.5	-0.25	0.5376282	0.45005	-1.45	-1.05	0.801557812367948	0.02457	-0.015521	-0.0092846
Trial1	2	1	noBlindfold	clockwise	practice	Guided	1	0.5	-0.25	0.5576324	0.45005	-1.45	-1.05	0.801557812367948	-0.012294	-0.023986	0.0094166
Trial1	2	1	noBlindfold	clockwise	practice	Guided	1	0.5	-0.25	0.5776215	0.45005	-1.45	-1.05	0.801557812367948	0.011777	-0.007057	-0.01517
Trial1	2	1	noBlindfold	clockwise	practice	Guided	1	0.5	-0.25	0.5976257	0.45005	-1.45	-1.05	0.801557812367948	-0.0023467	0.0014038	-0.0067853
Trial1	2	1	noBlindfold	clockwise	practice	Guided	1	0.5	-0.25	0.61763	0.45005	-1.45	-1.05	0.801557812367948	0.013017	0.014098	0.032067
Trial1	2	1	noBlindfold	clockwise	practice	Guided	1	0.5	-0.25	0.6376343	0.45005	-1.45	-1.05	0.801557812367948	-0.012033	-0.011292	0.0052216
Trial1	2	1	noBlindfold	clockwise	practice	Guided	1	0.5	-0.25	0.6576233	0.45005	-1.45	-1.05	0.801557812367948	0.029	-0.011295	-0.0090055
Trial1	2	1	noBlindfold	clockwise	practice	Guided	1	0.5	-0.25	0.6776276	0.45006	-1.45	-1.05	0.801557188422396	0.0046589	0.014095	0.040164
Trial1	2	1	noBlindfold	clockwise	practice	Guided	1	0.5	-0.25	0.6976318	0.45006	-1.45	-1.05	0.801557188422396	0.00048422	0.014093	0.029
Trial1	2	1	noBlindfold	clockwise	practice	Guided	1	0.5	-0.25	0.7176208	0.45006	-1.45	-1.05	0.801557188422396	0.006526	-0.011299	-0.0031638
Trial1	2	1	noBlindfold	clockwise	practice	Guided	1	0.5	-0.25	0.7376251	0.45006	-1.45	-1.05	0.801557188422396	-0.067372	0.0056289	-0.036174
Trial1	2	1	noBlindfold	clockwise	practice	Guided	1	0.5	-0.25	0.7576294	0.45005	-1.45	-1.05	0.801557812367948	0.014609	-0.011301	0.0069156
Trial1	2	1	noBlindfold	clockwise	practice	Guided	1	0.5	-0.25	0.7776337	0.45006	-1.45	-1.05	0.801557188422396	-0.010973	0.0056277	-0.011546
Trial1	2	1	noBlindfold	clockwise	practice	Guided	1	0.5	-0.25	0.7976227	0.45006	-1.45	-1.05	0.801557188422396	0.0075911	0.0056266	-0.02299
Trial1	2	1	noBlindfold	clockwise	practice	Guided	1	0.5	-0.25	0.817627	0.45005	-1.45	-1.05	0.801557812367948	-0.022252	-0.015532	0.025613
Trial1	2	1	noBlindfold	clockwise	practice	Guided	1	0.5	-0.25	0.8376312	0.45006	-1.45	-1.05	0.801557188422396	0.0018171	0.0056279	-0.0023142
Trial1	2	1	noBlindfold	clockwise	practice	Guided	1	0.5	-0.25	0.8576202	0.45006	-1.45	-1.05	0.801557188422396	0.0043925	-0.0028387	0.018929
Trial1	2	1	noBlindfold	clockwise	practice	Guided	1	0.5	-0.25	0.8776245	0.45006	-1.45	-1.05	0.801557188422396	-0.029005	-0.011302	-0.0084795
Trial1	2	1	noBlindfold	clockwise	practice	Guided	1	0.5	-0.25	0.8976288	0.45006	-1.45	-1.05	0.801557188422396	-0.026162	-0.0028398	0.016951
Trial1	2	1	noBlindfold	clockwise	practice	Guided	1	0.5	-0.25	0.9176331	0.45006	-1.45	-1.05	0.801557188422396	-0.020387	-0.019768	-0.0037215
Trial1	2	1	noBlindfold	clockwise	practice	Guided	1	0.5	-0.25	0.9376221	0.45005	-1.45	-1.05	0.801557812367948	0.030067	0.0013915	-0.025764
Trial1	2	1	noBlindfold	clockwise	practice	Guided	1	0.5	-0.25	0.9576263	0.45005	-1.45	-1.05	0.801557812367948	0.038151	-0.002843	-0.012626
Trial1	2	1	noBlindfold	clockwise	practice	Guided	1	0.5	-0.25	0.9776306	0.45005	-1.45	-1.05	0.801557812367948	-0.010966	0.014085	-0.011539
Trial1	2	1	noBlindfold	clockwise	practice	Guided	1	0.5	-0.25	0.9976349	0.45005	-1.45	-1.05	0.801557812367948	-0.017276	-0.015539	0.017517
Trial1	2	1	noBlindfold	clockwise	practice	Guided	1	0.5	-0.25	1.017624	0.45005	-1.45	-1.05	0.801557812367948	-0.011236	0.0056179	-0.0073511
Trial1	2	1	noBlindfold	clockwise	practice	Guided	1	0.5	-0.25	1.037628	0.45005	-1.45	-1.05	0.801557812367948	0.029266	-0.019773	-0.013193
Trial1	2	1	noBlindfold	clockwise	practice	Guided	1	0.5	-0.25	1.057632	0.45006	-1.45	-1.05	0.801557188422396	0.035747	-0.011311	0.025096
Trial1	2	1	noBlindfold	clockwise	practice	Guided	1	0.5	-0.25	1.077621	0.45006	-1.45	-1.05	0.801557188422396	-0.0026242	-0.01131	-0.018796
Trial1	2	1	noBlindfold	clockwise	practice	Guided	1	0.5	-0.25	1.097626	0.45005	-1.45	-1.05	0.801557812367948	-0.0044878	0.018311	0.026745
Trial1	2	1	noBlindfold	clockwise	practice	Guided	1	0.5	-0.25	1.11763	0.45006	-1.45	-1.05	0.801557188422396	0.0039469	0.01831	-0.035846
Trial1	2	1	noBlindfold	clockwise	practice	Guided	1	0.5	-0.25	1.137634	0.45006	-1.45	-1.05	0.801557188422396	0.0098954	-0.015546	0.010826
Trial1	2	1	noBlindfold	clockwise	practice	Guided	1	0.5	-0.25	1.157623	0.45006	-1.45	-1.05	0.801557188422396	-0.0062698	-0.0070854	-0.015451
Trial1	2	1	noBlindfold	clockwise	practice	Guided	1	0.5	-0.25	1.177628	0.45006	-1.45	-1.05	0.801557188422396	-0.033183	-0.0070851	-0.012955
Trial1	2	1	noBlindfold	clockwise	practice	Guided	1	0.5	-0.25	1.197632	0.45006	-1.45	-1.05	0.801557188422396	0.019846	0.005611	-0.0079159
Trial1	2	1	noBlindfold	clockwise	practice	Guided	1	0.5	-0.25	1.217621	0.45006	-1.45	-1.05	0.801557188422396	-0.011242	-0.0028534	-0.0073507
Trial1	2	1	noBlindfold	clockwise	practice	Guided	1	0.5	-0.25	1.237625	0.45006	-1.45	-1.05	0.801557188422396	0.018778	-0.0028542	0.011393
Trial1	2	1	noBlindfold	clockwise	practice	Guided	1	0.5	-0.25	1.257629	0.45006	-1.45	-1.05	0.801557188422396	-0.0012959	-0.0070878	-0.023551
Trial1	2	1	noBlindfold	clockwise	practice	Guided	1	0.5	-0.25	1.277634	0.45006	-1.45	-1.05	0.801557188422396	0.0018134	-0.0028565	-0.0023112
Trial1	2	1	noBlindfold	clockwise	practice	Guided	1	0.5	-0.25	1.297623	0.45006	-1.45	-1.05	0.801557188422396	-0.010445	0.0056077	-0.018511
Trial1	2	1	noBlindfold	clockwise	practice	Guided	1	0.5	-0.25	1.317627	0.45006	-1.45	-1.05	0.801557188422396	-0.016483	0.0056065	0.0049454
Trial1	2	1	noBlindfold	clockwise	practice	Guided	1	0.5	-0.25	1.337631	0.45006	-1.45	-1.05	0.801557188422396	0.02535	-0.011322	-0.021854
Trial1	2	1	noBlindfold	clockwise	practice	Guided	1	0.5	-0.25	1.35762	0.45006	-1.45	-1.05	0.801557188422396	0.010159	-0.0070889	0.0066389
Trial1	2	1	noBlindfold	clockwise	practice	Guided	1	0.5	-0.25	1.377625	0.45006	-1.45	-1.05	0.801557188422396	-0.0073371	-0.002859	0.0013177
Trial1	2	1	noBlindfold	clockwise	practice	Guided	1	0.5	-0.25	1.397629	0.45006	-1.45	-1.05	0.801557188422396	-0.026167	0.0098358	0.016955
Trial1	2	1	noBlindfold	clockwise	practice	Guided	1	0.5	-0.25	1.417633	0.45006	-1.45	-1.05	0.801557188422396	0.041247	0.0013701	0.0086148
Trial1	2	1	noBlindfold	clockwise	practice	Guided	1	0.5	-0.25	1.437622	0.45006	-1.45	-1.05	0.801557188422396	0.021883	0.0098323	0.032634
Trial1	2	1	noBlindfold	clockwise	practice	Guided	1	0.5	-0.25	1.457626	0.45006	-1.45	-1.05	0.801557188422396	0.024814	-0.011327	-0.013473
Trial1	2	1	noBlindfold	clockwise	practice	Guided	1	0.5	-0.25	1.477631	0.45006	-1.45	-1.05	0.801557188422396	-0.021463	0.0098313	0.013043
Trial1	2	1	noBlindfold	clockwise	practice	Guided	1	0.5	-0.25	1.497635	0.45006	-1.45	-1.05	0.801557188422396	0.0010075	0.035224	0.010262
Trial1	2	1	noBlindfold	clockwise	practice	Guided	1	0.5	-0.25	1.517624	0.45006	-1.45	-1.05	0.801557188422396	-0.0057475	0.035222	-0.023834
Trial1	2	1	noBlindfold	clockwise	practice	Guided	1	0.5	-0.25	1.537628	0.45006	-1.45	-1.05	0.801557188422396	-0.002907	0.0013656	0.0015982
Trial1	2	1	noBlindfold	clockwise	practice	Guided	1	0.5	-0.25	1.557632	0.45007	-1.45	-1.05	0.801556564601454	-0.01259	0.022521	0.01361
Trial1	2	1	noBlindfold	clockwise	practice	Guided	1	0.5	-0.25	1.577621	0.45007	-1.45	-1.05	0.801556564601454	-0.033733	0.0055925	0.030658
Trial1	2	1	noBlindfold	clockwise	practice	Guided	1	0.5	-0.25	1.597626	0.45007	-1.45	-1.05	0.801556564601454	-0.0018451	0.014056	-0.015165
Trial1	2	1	noBlindfold	clockwise	practice	Guided	1	0.5	-0.25	1.61763	0.45007	-1.45	-1.05	0.801556564601454	-0.047321	0.026749	-0.0012196
Trial1	2	1	noBlindfold	clockwise	practice	Guided	1	0.5	-0.25	1.637634	0.45007	-1.45	-1.05	0.801556564601454	0.010411	0.026749	0.0024518
Trial1	2	1	noBlindfold	clockwise	practice	Guided	1	0.5	-0.25	1.657623	0.45007	-1.45	-1.05	0.801556564601454	-0.010729	0.0098238	-0.015725
Trial1	2	1	noBlindfold	clockwise	practice	Guided	1	0.5	-0.25	1.677628	0.45007	-1.45	-1.05	0.801556564601454	-0.0015815	-0.011336	-0.019353
Trial1	2	1	noBlindfold	clockwise	practice	Guided	1	0.5	-0.25	1.697632	0.45007	-1.45	-1.05	0.801556564601454	-0.019881	-0.0071019	-0.012098
Trial1	2	1	noBlindfold	clockwise	practice	Guided	1	0.5	-0.25	1.717621	0.45007	-1.45	-1.05	0.801556564601454	0.04096	-0.0071043	0.012813
Trial1	2	1	noBlindfold	clockwise	practice	Guided	1	0.5	-0.25	1.737625	0.45007	-1.45	-1.05	0.801556564601454	0.00072082	0.043677	0.014465
Trial1	2	1	noBlindfold	clockwise	practice	Guided	1	0.5	-0.25	1.757629	0.45007	-1.45	-1.05	0.801556564601454	-0.034542	-0.0028768	0.0080133
Trial1	2	1	noBlindfold	clockwise	practice	Guided	1	0.5	-0.25	1.777634	0.45007	-1.45	-1.05	0.801556564601454	0.029497	0.018281	-0.017374
Trial1	2	1	noBlindfold	clockwise	practice	Guided	1	0.5	-0.25	1.797623	0.45007	-1.45	-1.05	0.801556564601454	-0.02566	0.001353	0.0085796
Trial1	2	1	noBlindfold	clockwise	practice	Guided	1	0.5	-0.25	1.817627	0.45007	-1.45	-1.05	0.801556564601454	0.03678	-0.011343	0.0083436
Trial1	2	1	noBlindfold	clockwise	practice	Guided	1	0.5	-0.25	1.837631	0.45007	-1.45	-1.05	0.801556564601454	-0.013849	-0.0071138	-0.03696
Trial1	2	1	noBlindfold	clockwise	practice	Guided	1	0.5	-0.25	1.85762	0.45007	-1.45	-1.05	0.801556564601454	-0.0073633	-0.0071146	0.001327
Trial1	2	1	noBlindfold	clockwise	practice	Guided	1	0.5	-0.25	1.877625	0.45007	-1.45	-1.05	0.801556564601454	-0.0078978	-0.011345	0.031798
Trial1	2	1	noBlindfold	clockwise	practice	Guided	1	0.5	-0.25	1.897629	0.45007	-1.45	-1.05	0.801556564601454	0.00045244	0.014047	0.018658
Trial1	2	1	noBlindfold	clockwise	practice	Guided	1	0.5	-0.25	1.917633	0.45008	-1.45	-1.05	0.801555942761177	-0.021223	-0.015577	0.0088638
Trial1	2	1	noBlindfold	clockwise	practice	Guided	1	0.5	-0.25	1.937622	0.45008	-1.45	-1.05	0.801555942761177	0.018745	0.0055828	0.011405
Trial1	2	1	noBlindfold	clockwise	practice	Guided	1	0.5	-0.25	1.957626	0.45008	-1.45	-1.05	0.801555942761177	0.041481	-0.0028847	0.0044331
Trial1	2	1	noBlindfold	clockwise	practice	Guided	1	0.5	-0.25	1.977631	0.45008	-1.45	-1.05	0.801555942761177	0.0059523	0.0098102	-0.019348
Trial1	2	1	noBlindfold	clockwise	practice	Guided	1	0.5	-0.25	1.997635	0.45008	-1.45	-1.05	0.801555942761177	0.0015091	0.022505	0.0018925
Trial1	2	1	noBlindfold	clockwise	practice	Guided	1	0.5	-0.25	2.017624	0.45008	-1.45	-1.05	0.801555942761177	0.036236	0.0098084	0.016724
Trial1	2	1	noBlindfold	clockwise	practice	Guided	1	0.5	-0.25	2.037628	0.45008	-1.45	-1.05	0.801555942761177	-0.014657	-0.036742	-0.016571
Trial1	2	1	noBlindfold	clockwise	practice	Guided	1	0.5	-0.25	2.057632	0.45008	-1.45	-1.05	0.801555942761177	0.012254	-0.0071191	-0.026887
Trial1	2	1	noBlindfold	clockwise	practice	Guided	1	0.5	-0.25	2.077621	0.45008	-1.45	-1.05	0.801555942761177	0.0020402	-0.019816	-0.0064925
Trial1	2	1	noBlindfold	clockwise	practice	Guided	1	0.5	-0.25	2.097626	0.45008	-1.45	-1.05	0.801555942761177	0.0075461	0.0013442	-0.022976
Trial1	2	1	noBlindfold	clockwise	practice	Guided	1	0.5	-0.25	2.11763	0.45008	-1.45	-1.05	0.801555942761177	-0.01679	0.035196	0.0091446
Trial1	2	1	noBlindfold	clockwise	practice	Guided	1	0.5	-0.25	2.137634	0.45008	-1.45	-1.05	0.801555942761177	-0.011551	-0.015588	-0.003147
Trial1	2	1	noBlindfold	clockwise	practice	Guided	1	0.5	-0.25	2.157623	0.45008	-1.45	-1.05	0.801555942761177	0.00097302	0.018265	0.010274
Trial1	2	1	noBlindfold	clockwise	practice	Guided	1	0.5	-0.25	2.177628	0.45008	-1.45	-1.05	0.801555942761177	0.04041	-0.0028955	0.0212
Trial1	2	1	noBlindfold	clockwise	practice	Guided	1	0.5	-0.25	2.197632	0.45008	-1.45	-1.05	0.801555942761177	0.025043	-0.0071286	-0.017652
Trial1	2	1	noBlindfold	clockwise	practice	Guided	1	0.5	-0.25	2.217621	0.45008	-1.45	-1.05	0.801555942761177	0.0093165	-0.015593	0.019225
Trial1	2	1	noBlindfold	clockwise	practice	Guided	1	0.5	-0.25	2.237625	0.45008	-1.45	-1.05	0.801555942761177	-0.0063144	-0.0028996	-0.015435
Trial1	2	1	noBlindfold	clockwise	practice	Guided	1	0.5	-0.25	2.257629	0.45008	-1.45	-1.05	0.801555942761177	-0.029052	-0.0071325	-0.008464
Trial1	2	1	noBlindfold	clockwise	practice	Guided	1	0.5	-0.25	2.277634	0.45008	-1.45	-1.05	0.801555942761177	-0.025144	-0.0071328	0.00020272
Trial1	2	1	noBlindfold	clockwise	practice	Guided	1	0.5	-0.25	2.297623	0.45008	-1.45	-1.05	0.801555942761177	-0.0055127	0.0055611	-0.028008
Trial1	2	1	noBlindfold	clockwise	practice	Guided	1	0.5	-0.25	2.317627	0.45008	-1.45	-1.05	0.801555942761177	-0.0084439	0.0097908	0.018101
Trial1	2	1	noBlindfold	clockwise	practice	Guided	1	0.5	-0.25	2.337631	0.45008	-1.45	-1.05	0.801555942761177	0.00701	0.0055585	-0.014584
Trial1	2	1	noBlindfold	clockwise	practice	Guided	1	0.5	-0.25	2.35762	0.45009	-1.45	-1.05	0.801555321044771	0.014554	-0.011368	0.0069362
Trial1	2	1	noBlindfold	clockwise	practice	Guided	1	0.5	-0.25	2.377625	0.45009	-1.45	-1.05	0.801555321044771	0.0046056	-0.045224	0.023137
Trial1	2	1	noBlindfold	clockwise	practice	Guided	1	0.5	-0.25	2.397629	0.45009	-1.45	-1.05	0.801555321044771	0.010913	0.022487	-0.0059214
Trial1	2	1	noBlindfold	clockwise	practice	Guided	1	0.5	-0.25	2.417633	0.45009	-1.45	-1.05	0.801555321044771	0.016419	0.026718	-0.0034244
Trial1	2	1	noBlindfold	clockwise	practice	Guided	1	0.5	-0.25	2.437622	0.45009	-1.45	-1.05	0.801555321044771	0.025568	-0.0071366	-0.026031
Trial1	2	1	noBlindfold	clockwise	practice	Guided	1	0.5	-0.25	2.457626	0.45009	-1.45	-1.05	0.801555321044771	0.027338	-0.0071367	0.016167
Trial1	2	1	noBlindfold	clockwise	practice	Guided	1	0.5	-0.25	2.477631	0.45009	-1.45	-1.05	0.801555321044771	-0.0065929	0.0013263	-0.011238
Trial1	2	1	noBlindfold	clockwise	practice	Guided	1	0.5	-0.25	2.497635	0.45009	-1.45	-1.05	0.801555321044771	-0.002687	0.0013257	-0.0025732
Trial1	2	1	noBlindfold	clockwise	practice	Guided	1	0.5	-0.25	2.517624	0.45009	-1.45	-1.05	0.801555321044771	-0.0032212	0.0013253	0.0058094
Trial1	2	1	noBlindfold	clockwise	practice	Guided	1	0.5	-0.25	2.537628	0.45009	-1.45	-1.05	0.801555321044771	-0.021251	0.0013237	0.0088696
Trial1	2	1	noBlindfold	clockwise	practice	Guided	1	0.5	-0.25	2.557632	0.45009	-1.45	-1.05	0.801555321044771	-0.017878	0.0055529	0.02592
Trial1	2	1	noBlindfold	clockwise	practice	Guided	1	0.5	-0.25	2.577621	0.45009	-1.45	-1.05	0.801555321044771	-0.033243	-0.002913	-0.012934
Trial1	2	1	noBlindfold	clockwise	practice	Guided	1	0.5	-0.25	2.597626	0.45009	-1.45	-1.05	0.801555321044771	0.031772	0.0097818	0.01645
Trial1	2	1	noBlindfold	clockwise	practice	Guided	1	0.5	-0.25	2.61763	0.45009	-1.45	-1.05	0.801555321044771	0.0028155	0.0097819	-0.019058
Trial1	2	1	noBlindfold	clockwise	practice	Guided	1	0.5	-0.25	2.637634	0.45009	-1.45	-1.05	0.801555321044771	0.020579	0.0013174	-0.017927
Trial1	2	1	noBlindfold	clockwise	practice	Guided	1	0.5	-0.25	2.657623	0.4501	-1.45	-1.05	0.801554697596921	-0.016283	0.014009	0.00077146
Trial1	2	1	noBlindfold	clockwise	practice	Guided	1	0.5	-0.25	2.677628	0.4501	-1.45	-1.05	0.801554697596921	0.019512	-0.0029199	-0.0020053
Trial1	2	1	noBlindfold	clockwise	practice	Guided	1	0.5	-0.25	2.697632	0.4501	-1.45	-1.05	0.801554697596921	0.0095631	0.0097744	0.015043
Trial1	2	1	noBlindfold	clockwise	practice	Guided	1	0.5	-0.25	2.717621	0.45009	-1.45	-1.05	0.801555321044771	-0.025698	-0.0029229	0.0085909
Trial1	2	1	noBlindfold	clockwise	practice	Guided	1	0.5	-0.25	2.737625	0.45009	-1.45	-1.05	0.801555321044771	-0.0024268	-0.0029228	-0.0067644
Trial1	2	1	noBlindfold	clockwise	practice	Guided	1	0.5	-0.25	2.757629	0.4501	-1.45	-1.05	0.801554697596921	-0.0074019	0.018234	0.0013386
Trial1	2	1	noBlindfold	clockwise	practice	Guided	1	0.5	-0.25	2.777634	0.4501	-1.45	-1.05	0.801554697596921	-0.011309	-0.019854	-0.0073265
Trial1	2	1	noBlindfold	clockwise	practice	Guided	1	0.5	-0.25	2.797623	0.4501	-1.45	-1.05	0.801554697596921	0.033364	-0.01139	-0.01232
Trial1	2	1	noBlindfold	clockwise	practice	Guided	1	0.5	-0.25	2.817627	0.4501	-1.45	-1.05	0.801554697596921	0.018178	0.030925	0.019801
Trial1	2	1	noBlindfold	clockwise	practice	Guided	1	0.5	-0.25	2.837631	0.4501	-1.45	-1.05	0.801554697596921	-0.012378	-0.0029305	0.0094434
Trial1	2	1	noBlindfold	clockwise	practice	Guided	1	0.5	-0.25	2.85762	0.4501	-1.45	-1.05	0.801554697596921	0.040378	0.0055327	0.021217
Trial1	2	1	noBlindfold	clockwise	practice	Guided	1	0.5	-0.25	2.877625	0.4501	-1.45	-1.05	0.801554697596921	-0.0019009	0.0055323	-0.014293
Trial1	2	1	noBlindfold	clockwise	practice	Guided	1	0.5	-0.25	2.897629	0.4501	-1.45	-1.05	0.801554697596921	0.01977	-0.011395	-0.0053457
Trial1	2	1	noBlindfold	clockwise	practice	Guided	1	0.5	-0.25	2.917633	0.4501	-1.45	-1.05	0.801554697596921	0.014261	0.022458	0.011138
Trial1	2	1	noBlindfold	clockwise	practice	Guided	1	0.5	-0.25	2.937622	0.4501	-1.45	-1.05	0.801554697596921	-0.028019	0.022457	-0.025218
Trial1	2	1	noBlindfold	clockwise	practice	Guided	1	0.5	-0.25	2.957626	0.4501	-1.45	-1.05	0.801554697596921	-0.020472	0.018225	-0.003695
Trial1	2	1	noBlindfold	clockwise	practice	Guided	1	0.5	-0.25	2.977631	0.4501	-1.45	-1.05	0.801554697596921	0.010614	0.013993	-0.0017178
Trial1	2	1	noBlindfold	clockwise	practice	Guided	1	0.5	-0.25	2.997635	0.4501	-1.45	-1.05	0.801554697596921	-0.0076841	0.0055306	0.0055359
Trial1	2	1	noBlindfold	clockwise	practice	Guided	1	0.5	-0.25	3.017624	0.4501	-1.45	-1.05	0.801554697596921	-0.0163	-0.011397	0.00078105
Trial1	2	1	noBlindfold	clockwise	practice	Guided	1	0.5	-0.25	3.037628	0.4501	-1.45	-1.05	0.801554697596921	0.014254	-0.036789	0.01114
Trial1	2	1	noBlindfold	clockwise	practice	Guided	1	0.5	-0.25	3.057632	0.4501	-1.45	-1.05	0.801554697596921	-0.0021756	0.026687	-0.010946
Trial1	2	1	noBlindfold	clockwise	practice	Guided	1	0.5	-0.25	3.077621	0.4501	-1.45	-1.05	0.801554697596921	-0.011859	0.026685	0.0010633
Trial1	2	1	noBlindfold	clockwise	practice	Guided	1	0.5	-0.25	3.097626	0.4501	-1.45	-1.05	0.801554697596921	0.040901	0.047844	0.010011
Trial1	2	1	noBlindfold	clockwise	practice	Guided	1	0.5	-0.25	3.11763	0.45011	-1.45	-1.05	0.801554076128627	-0.0027136	0.0055228	-0.0025658
Trial1	2	1	noBlindfold	clockwise	practice	Guided	1	0.5	-0.25	3.137634	0.45011	-1.45	-1.05	0.801554076128627	-0.020477	0.013986	-0.0036958
Trial1	2	1	noBlindfold	clockwise	practice	Guided	1	0.5	-0.25	3.157623	0.45011	-1.45	-1.05	0.801554076128627	0.029442	-0.0029408	-0.017356
Trial1	2	1	noBlindfold	clockwise	practice	Guided	1	0.5	-0.25	3.177628	0.45011	-1.45	-1.05	0.801554076128627	0.028109	-0.01987	0.015613
Trial1	2	1	noBlindfold	clockwise	practice	Guided	1	0.5	-0.25	3.197632	0.4501	-1.45	-1.05	0.801554697596921	-0.014968	0.0097508	-0.020178
Trial1	2	1	noBlindfold	clockwise	practice	Guided	1	0.5	-0.25	3.217621	0.4501	-1.45	-1.05	0.801554697596921	0.0011996	0.001286	0.0061019
Trial1	2	1	noBlindfold	clockwise	practice	Guided	1	0.5	-0.25	3.237625	0.4501	-1.45	-1.05	0.801554697596921	-0.016566	-0.0071781	0.004972
Trial1	2	1	noBlindfold	clockwise	practice	Guided	1	0.5	-0.25	3.257629	0.45011	-1.45	-1.05	0.801554076128627	-0.034331	-0.0071802	0.0038429
Trial1	2	1	noBlindfold	clockwise	practice	Guided	1	0.5	-0.25	3.277634	0.4501	-1.45	-1.05	0.801554697596921	-0.0058185	0.02244	-0.041134
Trial1	2	1	noBlindfold	clockwise	practice	Guided	1	0.5	-0.25	3.297623	0.4501	-1.45	-1.05	0.801554697596921	0.019495	-0.024109	-0.015138
Trial1	2	1	noBlindfold	clockwise	practice	Guided	1	0.5	-0.25	3.317627	0.45011	-1.45	-1.05	0.801554076128627	0.015053	0.0055134	-0.0014312
Trial1	2	1	noBlindfold	clockwise	practice	Guided	1	0.5	-0.25	3.337631	0.45011	-1.45	-1.05	0.801554076128627	0.045337	0.02244	0.013119
Trial1	2	1	noBlindfold	clockwise	practice	Guided	1	0.5	-0.25	3.35762	0.45011	-1.45	-1.05	0.801554076128627	-0.012928	0.013975	0.01783
Trial1	2	1	noBlindfold	clockwise	practice	Guided	1	0.5	-0.25	3.377625	0.45011	-1.45	-1.05	0.801554076128627	-0.0087558	0.0012778	0.022305
Trial1	2	1	noBlindfold	clockwise	practice	Guided	1	0.5	-0.25	3.397629	0.45011	-1.45	-1.05	0.801554076128627	0.0074998	0.0055105	-0.022954
Trial1	2	1	noBlindfold	clockwise	practice	Guided	1	0.5	-0.25	3.417633	0.45011	-1.45	-1.05	0.801554076128627	0.0033257	0.026669	-0.027427
Trial1	2	1	noBlindfold	clockwise	practice	Guided	1	0.5	-0.25	3.437622	0.45011	-1.45	-1.05	0.801554076128627	-0.0052907	0.013974	-0.032181
Trial1	2	1	noBlindfold	clockwise	practice	Guided	1	0.5	-0.25	3.457626	0.45011	-1.45	-1.05	0.801554076128627	-0.020478	0.013972	-0.0036864
Trial1	2	1	noBlindfold	clockwise	practice	Guided	1	0.5	-0.25	3.477631	0.45011	-1.45	-1.05	0.801554076128627	0.018158	0.018203	0.019812
Trial1	2	1	noBlindfold	clockwise	practice	Guided	1	0.5	-0.25	3.497635	0.45011	-1.45	-1.05	0.801554076128627	-0.036109	0.0097384	-0.028836
Trial1	2	1	noBlindfold	clockwise	practice	Guided	1	0.5	-0.25	3.517624	0.45011	-1.45	-1.05	0.801554076128627	0.045341	0.0012759	0.013123
Trial1	2	1	noBlindfold	clockwise	practice	Guided	1	0.5	-0.25	3.537628	0.4501	-1.45	-1.05	0.801554697596921	0.0083042	-0.002958	-0.035525
Trial1	2	1	noBlindfold	clockwise	practice	Guided	1	0.5	-0.25	3.557632	0.45011	-1.45	-1.05	0.801554076128627	-0.005287	0.00974	-0.032178
Trial1	2	1	noBlindfold	clockwise	practice	Guided	1	0.5	-0.25	3.577621	0.45011	-1.45	-1.05	0.801554076128627	0.028109	-0.019883	0.0036122
Trial1	2	1	noBlindfold	clockwise	practice	Guided	1	0.5	-0.25	3.597626	0.45011	-1.45	-1.05	0.801554076128627	-0.007953	0.013971	0.0097375
Trial1	2	1	noBlindfold	clockwise	practice	Guided	1	0.5	-0.25	3.61763	0.45011	-1.45	-1.05	0.801554076128627	-0.0024484	-0.0029576	-0.0067451
Trial1	2	1	noBlindfold	clockwise	practice	Guided	1	0.5	-0.25	3.637634	0.45011	-1.45	-1.05	0.801554076128627	0.0075009	0.005506	-0.022945
Trial1	2	1	noBlindfold	clockwise	practice	Guided	1	0.5	-0.25	3.657623	0.45011	-1.45	-1.05	0.801554076128627	0.026064	0.030895	-0.03439
Trial1	2	1	noBlindfold	clockwise	practice	Guided	1	0.5	-0.25	3.677628	0.45011	-1.45	-1.05	0.801554076128627	0.041961	0.005502	-0.0039184
Trial1	2	1	noBlindfold	clockwise	practice	Guided	1	0.5	-0.25	3.697632	0.45011	-1.45	-1.05	0.801554076128627	-0.0074237	0.0012682	0.001357
Trial1	2	1	noBlindfold	clockwise	practice	Guided	1	0.5	-0.25	3.717621	0.45011	-1.45	-1.05	0.801554076128627	-0.016839	-0.002965	0.0091753
Trial1	2	1	noBlindfold	clockwise	practice	Guided	1	0.5	-0.25	3.737625	0.45011	-1.45	-1.05	0.801554076128627	0.019224	-0.0071973	0.0030505
Trial1	2	1	noBlindfold	clockwise	practice	Guided	1	0.5	-0.25	3.757629	0.45011	-1.45	-1.05	0.801554076128627	0.0051005	-0.0029674	0.014778
Trial1	2	1	noBlindfold	clockwise	practice	Guided	1	0.5	-0.25	3.777634	0.45011	-1.45	-1.05	0.801554076128627	0.016824	-0.019896	0.040773
Trial1	2	1	noBlindfold	clockwise	practice	Guided	1	0.5	-0.25	3.797623	0.45011	-1.45	-1.05	0.801554076128627	0.040094	0.013958	0.02542
Trial1	2	1	noBlindfold	clockwise	practice	Guided	1	0.5	-0.25	3.817627	0.45011	-1.45	-1.05	0.801554076128627	0.041159	-0.0029688	0.0086561
Trial1	2	1	noBlindfold	clockwise	practice	Guided	1	0.5	-0.25	3.837631	0.45011	-1.45	-1.05	0.801554076128627	0.032011	0.0012616	0.012284
Trial1	2	1	noBlindfold	clockwise	practice	Guided	1	0.5	-0.25	3.85762	0.45011	-1.45	-1.05	0.801554076128627	-0.011866	0.0012589	0.0010787
Trial1	2	1	noBlindfold	clockwise	practice	Guided	1	0.5	-0.25	3.877625	0.45011	-1.45	-1.05	0.801554076128627	-0.016839	-0.0029729	0.0091805
Trial1	2	1	noBlindfold	clockwise	practice	Guided	1	0.5	-0.25	3.897629	0.45011	-1.45	-1.05	0.801554076128627	-0.004315	-0.015669	0.022603
Trial1	2	1	noBlindfold	clockwise	practice	Guided	1	0.5	-0.25	3.917633	0.45011	-1.45	-1.05	0.801554076128627	-0.038248	0.013951	-0.0048063
Trial1	2	1	noBlindfold	clockwise	practice	Guided	1	0.5	-0.25	3.937622	0.45011	-1.45	-1.05	0.801554076128627	0.028101	0.018183	0.0036217
Trial1	2	1	noBlindfold	clockwise	practice	Guided	1	0.5	-0.25	3.957626	0.45011	-1.45	-1.05	0.801554076128627	-0.035405	-0.019906	0.029011
Trial1	2	1	noBlindfold	clockwise	practice	Guided	1	0.5	-0.25	3.977631	0.45011	-1.45	-1.05	0.801554076128627	-0.00956	-0.015674	0.027644
Trial1	2	1	noBlindfold	clockwise	practice	Guided	1	0.5	-0.25	3.997635	0.45011	-1.45	-1.05	0.801554076128627	0.028369	0.0012556	-0.00056716
Trial1	2	1	noBlindfold	clockwise	practice	Guided	1	0.5	-0.25	4.017624	0.45011	-1.45	-1.05	0.801554076128627	0.0064309	0.009717	-0.0061705
Trial1	2	1	noBlindfold	clockwise	practice	Guided	1	0.5	-0.25	4.037628	0.45011	-1.45	-1.05	0.801554076128627	0.0019873	-0.0072106	-0.0064539
Trial1	2	1	noBlindfold	clockwise	practice	Guided	1	0.5	-0.25	4.057632	0.45011	-1.45	-1.05	0.801554076128627	-0.02626	-0.0029794	0.017002
Trial1	2	1	noBlindfold	clockwise	practice	Guided	1	0.5	-0.25	4.077621	0.45011	-1.45	-1.05	0.801554076128627	-0.0035249	-0.011446	0.010033
Trial1	2	1	noBlindfold	clockwise	practice	Guided	1	0.5	-0.25	4.097626	0.45011	-1.45	-1.05	0.801554076128627	0.00038221	0.0097121	0.018701
Trial1	2	1	noBlindfold	clockwise	practice	Guided	1	0.5	-0.25	4.11763	0.45011	-1.45	-1.05	0.801554076128627	0.010596	0.02664	-0.0016909
Trial1	2	1	noBlindfold	clockwise	practice	Guided	1	0.5	-0.25	4.137634	0.45011	-1.45	-1.05	0.801554076128627	-0.0040596	0.013944	0.01842
Trial1	2	1	noBlindfold	clockwise	practice	Guided	1	0.5	-0.25	4.157623	0.45011	-1.45	-1.05	0.801554076128627	0.0095347	-0.0029827	0.015073
Trial1	2	1	noBlindfold	clockwise	practice	Guided	1	0.5	-0.25	4.177628	0.45011	-1.45	-1.05	0.801554076128627	-0.019422	0.018174	-0.0070137
Trial1	2	1	noBlindfold	clockwise	practice	Guided	1	0.5	-0.25	4.197632	0.45011	-1.45	-1.05	0.801554076128627	-0.029903	0.0054778	0.0041473
Trial1	2	1	noBlindfold	clockwise	practice	Guided	1	0.5	-0.25	4.217621	0.45011	-1.45	-1.05	0.801554076128627	0.001183	0.018171	0.0061241
Trial1	2	1	noBlindfold	clockwise	practice	Guided	1	0.5	-0.25	4.237625	0.45011	-1.45	-1.05	0.801554076128627	0.020547	-0.02838	-0.017898
Trial1	2	1	noBlindfold	clockwise	practice	Guided	1	0.5	-0.25	4.257629	0.45011	-1.45	-1.05	0.801554076128627	0.023655	0.0054764	0.0033449
Trial1	2	1	noBlindfold	clockwise	practice	Guided	1	0.5	-0.25	4.277634	0.45011	-1.45	-1.05	0.801554076128627	-0.012404	-0.015683	0.0094694
Trial1	2	1	noBlindfold	clockwise	practice	Guided	1	0.5	-0.25	4.297623	0.45011	-1.45	-1.05	0.801554076128627	-0.017647	0.0097069	0.02176
Trial1	2	1	noBlindfold	clockwise	practice	Guided	1	0.5	-0.25	4.317627	0.45011	-1.45	-1.05	0.801554076128627	-0.047402	-0.011449	-0.0011729
Trial1	2	1	noBlindfold	clockwise	practice	Guided	1	0.5	-0.25	4.337631	0.45011	-1.45	-1.05	0.801554076128627	0.011664	0.0012445	-0.018461
Trial1	2	1	noBlindfold	clockwise	practice	Guided	1	0.5	-0.25	4.35762	0.45011	-1.45	-1.05	0.801554076128627	0.027294	-0.002988	0.016201
Trial1	2	1	noBlindfold	clockwise	practice	Guided	1	0.5	-0.25	4.377625	0.45011	-1.45	-1.05	0.801554076128627	-0.0037937	0.013938	0.014225
Trial1	2	1	noBlindfold	clockwise	practice	Guided	1	0.5	-0.25	4.397629	0.45012	-1.45	-1.05	0.80155345292963	0.018943	0.0224	0.0072531
Trial1	2	1	noBlindfold	clockwise	practice	Guided	1	0.5	-0.25	4.417633	0.45012	-1.45	-1.05	0.80155345292963	0.019471	0.030864	-0.0011305
Trial1	2	1	noBlindfold	clockwise	practice	Guided	1	0.5	-0.25	4.437622	0.45012	-1.45	-1.05	0.80155345292963	-0.0221	-0.011455	0.021477
Trial1	2	1	noBlindfold	clockwise	practice	Guided	1	0.5	-0.25	4.457626	0.45012	-1.45	-1.05	0.80155345292963	-0.010822	-0.024149	-0.01568
Trial1	2	1	noBlindfold	clockwise	practice	Guided	1	0.5	-0.25	4.477631	0.45012	-1.45	-1.05	0.80155345292963	0.037764	-0.002991	0.010881
Trial1	2	1	noBlindfold	clockwise	practice	Guided	1	0.5	-0.25	4.497635	0.45012	-1.45	-1.05	0.80155345292963	-0.050791	0.0012426	-0.018221
Trial1	2	1	noBlindfold	clockwise	practice	Guided	1	0.5	-0.25	4.517624	0.45012	-1.45	-1.05	0.80155345292963	-0.034625	0.0054716	0.0080575
Trial1	2	1	noBlindfold	clockwise	practice	Guided	1	0.5	-0.25	4.537628	0.45012	-1.45	-1.05	0.80155345292963	0.021866	0.026631	-0.038852
Trial1	2	1	noBlindfold	clockwise	practice	Guided	1	0.5	-0.25	4.557632	0.45012	-1.45	-1.05	0.80155345292963	0.02968	0.013935	-0.021519
Trial1	2	1	noBlindfold	clockwise	practice	Guided	1	0.5	-0.25	4.577621	0.45012	-1.45	-1.05	0.80155345292963	-0.0063838	0.0012387	-0.0028206
Trial1	2	1	noBlindfold	clockwise	practice	Guided	1	0.5	-0.25	4.597626	0.45012	-1.45	-1.05	0.80155345292963	-0.017664	0.018167	0.021763
Trial1	2	1	noBlindfold	clockwise	practice	Guided	1	0.5	-0.25	4.61763	0.45012	-1.45	-1.05	0.80155345292963	0.0406	-0.0029926	0.017052
Trial1	2	1	noBlindfold	clockwise	practice	Guided	1	0.5	-0.25	4.637634	0.45013	-1.45	-1.05	0.801552831709448	-0.021578	-0.0072255	0.013097
Trial1	2	1	noBlindfold	clockwise	practice	Guided	1	0.5	-0.25	4.657623	0.45013	-1.45	-1.05	0.801552831709448	0.0095074	-0.019924	0.015076
Trial1	2	1	noBlindfold	clockwise	practice	Guided	1	0.5	-0.25	4.677628	0.45013	-1.45	-1.05	0.801552831709448	0.015815	0.01816	-0.041107
Trial1	2	1	noBlindfold	clockwise	practice	Guided	1	0.5	-0.25	4.697632	0.45013	-1.45	-1.05	0.801552831709448	-0.054975	-0.011464	-0.02269
Trial1	2	1	noBlindfold	clockwise	practice	Guided	1	0.5	-0.25	4.717621	0.45013	-1.45	-1.05	0.801552831709448	-0.0024818	-0.0029994	-0.006728
Trial1	2	1	noBlindfold	clockwise	practice	Guided	1	0.5	-0.25	4.737625	0.45013	-1.45	-1.05	0.801552831709448	0.015282	-0.0029989	-0.0055985
Trial1	2	1	noBlindfold	clockwise	practice	Guided	1	0.5	-0.25	4.757629	0.45013	-1.45	-1.05	0.801552831709448	0.015547	0.0012328	-0.0097876
Trial1	2	1	noBlindfold	clockwise	practice	Guided	1	0.5	-0.25	4.777634	0.45013	-1.45	-1.05	0.801552831709448	-0.0069269	0.0054633	-0.0070097
Trial1	2	1	noBlindfold	clockwise	practice	Guided	1	0.5	-0.25	4.797623	0.45013	-1.45	-1.05	0.801552831709448	0.019719	0.035086	-0.0053149
Trial1	2	1	noBlindfold	clockwise	practice	Guided	1	0.5	-0.25	4.817627	0.45013	-1.45	-1.05	0.801552831709448	0.028868	0.018158	-0.0089419
Trial1	2	1	noBlindfold	clockwise	practice	Guided	1	0.5	-0.25	4.837631	0.45013	-1.45	-1.05	0.801552831709448	-0.011371	0.001228	-0.007291
Trial1	2	1	noBlindfold	clockwise	practice	Guided	1	0.5	-0.25	4.85762	0.45013	-1.45	-1.05	0.801552831709448	0.0058588	0.0096889	0.0066968
Trial1	2	1	noBlindfold	clockwise	practice	Guided	1	0.5	-0.25	4.877625	0.45013	-1.45	-1.05	0.801552831709448	0.031437	0.0054581	0.020685
Trial1	2	1	noBlindfold	clockwise	practice	Guided	1	0.5	-0.25	4.897629	0.45013	-1.45	-1.05	0.801552831709448	0.029128	-0.0030048	-0.013129
Trial1	2	1	noBlindfold	clockwise	practice	Guided	1	0.5	-0.25	4.917633	0.45013	-1.45	-1.05	0.801552831709448	0.011361	0.0054586	-0.014258
Trial1	2	1	noBlindfold	clockwise	practice	Guided	1	0.5	-0.25	4.937622	0.45013	-1.45	-1.05	0.801552831709448	0.011094	-0.007238	-0.010064
Trial1	2	1	noBlindfold	clockwise	practice	Guided	1	0.5	-0.25	4.957626	0.45013	-1.45	-1.05	0.801552831709448	0.015268	0.0054589	-0.0055894
Trial1	2	1	noBlindfold	clockwise	practice	Guided	1	0.5	-0.25	4.977631	0.45014	-1.45	-1.05	0.801552208759305	-0.020529	0.0054579	-0.0036569
Trial1	2	1	noBlindfold	clockwise	practice	Guided	1	0.5	-0.25	4.997635	0.45014	-1.45	-1.05	0.801552208759305	-0.0016995	0.0054587	-0.019294
Trial1	2	1	noBlindfold	clockwise	practice	Guided	1	0.5	-0.25	5.017624	0.45014	-1.45	-1.05	0.801552208759305	0.0089582	0.018152	0.02347
Trial1	2	1	noBlindfold	clockwise	practice	Guided	1	0.5	-0.25	5.037628	0.45014	-1.45	-1.05	0.801552208759305	0.034095	0.0012234	-0.021226
Trial1	2	1	noBlindfold	clockwise	practice	Guided	1	0.5	-0.25	5.057632	0.45014	-1.45	-1.05	0.801552208759305	0.0094913	-0.011474	0.009203
Trial1	2	1	noBlindfold	clockwise	practice	Guided	1	0.5	-0.25	5.077621	0.45014	-1.45	-1.05	0.801552208759305	-0.029678	-0.0072424	-2.6786E-05
Trial1	2	1	noBlindfold	clockwise	practice	Guided	1	0.5	-0.25	5.097626	0.45014	-1.45	-1.05	0.801552208759305	-0.015821	-0.0072434	-0.0075616
Trial1	2	1	noBlindfold	clockwise	practice	Guided	1	0.5	-0.25	5.11763	0.45014	-1.45	-1.05	0.801552208759305	-0.015556	0.022377	-0.011753
Trial1	2	1	noBlindfold	clockwise	practice	Guided	1	0.5	-0.25	5.137634	0.45014	-1.45	-1.05	0.801552208759305	-0.020529	-0.011479	-0.0036508
Trial1	2	1	noBlindfold	clockwise	practice	Guided	1	0.5	-0.25	5.157623	0.45014	-1.45	-1.05	0.801552208759305	0.028852	0.0012191	-0.0089272
Trial1	2	1	noBlindfold	clockwise	practice	Guided	1	0.5	-0.25	5.177628	0.45014	-1.45	-1.05	0.801552208759305	0.028051	-0.0030135	0.0036464
Trial1	2	1	noBlindfold	clockwise	practice	Guided	1	0.5	-0.25	5.197632	0.45014	-1.45	-1.05	0.801552208759305	0.036932	-0.007246	0.0042104
Trial1	2	1	noBlindfold	clockwise	practice	Guided	1	0.5	-0.25	5.217621	0.45014	-1.45	-1.05	0.801552208759305	0.019433	-0.0072467	-0.020138
Trial1	2	1	noBlindfold	clockwise	practice	Guided	1	0.5	-0.25	5.237625	0.45014	-1.45	-1.05	0.801552208759305	0.0022045	0.018143	-0.010625
Trial1	2	1	noBlindfold	clockwise	practice	Guided	1	0.5	-0.25	5.257629	0.45014	-1.45	-1.05	0.801552208759305	0.0030068	0.009676	-0.023198
Trial1	2	1	noBlindfold	clockwise	practice	Guided	1	0.5	-0.25	5.277634	0.45014	-1.45	-1.05	0.801552208759305	-0.024708	0.018138	-0.0081258
Trial1	2	1	noBlindfold	clockwise	practice	Guided	1	0.5	-0.25	5.297623	0.45014	-1.45	-1.05	0.801552208759305	0.0019407	0.018138	-0.0042154
Trial1	2	1	noBlindfold	clockwise	practice	Guided	1	0.5	-0.25	5.317627	0.45014	-1.45	-1.05	0.801552208759305	0.0061152	0.0096728	-0.0019541
Trial1	2	1	noBlindfold	clockwise	practice	Guided	1	0.5	-0.25	5.337631	0.45014	-1.45	-1.05	0.801552208759305	0.024413	-0.0072544	-0.0092079
Trial1	2	1	noBlindfold	clockwise	practice	Guided	1	0.5	-0.25	5.35762	0.45014	-1.45	-1.05	0.801552208759305	-0.012449	-0.0072568	0.0094887
Trial1	2	1	noBlindfold	clockwise	practice	Guided	1	0.5	-0.25	5.377625	0.45014	-1.45	-1.05	0.801552208759305	0.027252	-0.028416	0.016222
Trial1	2	1	noBlindfold	clockwise	practice	Guided	1	0.5	-0.25	5.397629	0.45014	-1.45	-1.05	0.801552208759305	-0.0088077	-0.0030268	0.037135
Trial1	2	1	noBlindfold	clockwise	practice	Guided	1	0.5	-0.25	5.417633	0.45014	-1.45	-1.05	0.801552208759305	-0.051086	-0.0030277	-0.014012
Trial1	2	1	noBlindfold	clockwise	practice	Guided	1	0.5	-0.25	5.437622	0.45014	-1.45	-1.05	0.801552208759305	0.0094881	-0.011493	0.015092
Trial1	2	1	noBlindfold	clockwise	practice	Guided	1	0.5	-0.25	5.457626	0.45014	-1.45	-1.05	0.801552208759305	-0.0069474	-0.028424	-0.0069957
Trial1	2	1	noBlindfold	clockwise	practice	Guided	1	0.5	-0.25	5.477631	0.45014	-1.45	-1.05	0.801552208759305	-0.01583	0.022357	-0.0075614
Trial1	2	1	noBlindfold	clockwise	practice	Guided	1	0.5	-0.25	5.497635	0.45014	-1.45	-1.05	0.801552208759305	0.0086828	0.013893	0.027663
Trial1	2	1	noBlindfold	clockwise	practice	Guided	1	0.5	-0.25	5.517624	0.45014	-1.45	-1.05	0.801552208759305	0.011348	-0.01573	-0.014251
Trial1	2	1	noBlindfold	clockwise	practice	Guided	1	0.5	-0.25	5.537628	0.45014	-1.45	-1.05	0.801552208759305	-0.006684	-0.019962	-0.011189
Trial1	2	1	noBlindfold	clockwise	practice	Guided	1	0.5	-0.25	5.557632	0.45014	-1.45	-1.05	0.801552208759305	0.0045099	-0.019961	0.02319
Trial1	2	1	noBlindfold	clockwise	practice	Guided	1	0.5	-0.25	5.577621	0.45014	-1.45	-1.05	0.801552208759305	-0.0090779	0.0054293	0.026817
Trial1	2	1	noBlindfold	clockwise	practice	Guided	1	0.5	-0.25	5.597626	0.45014	-1.45	-1.05	0.801552208759305	0.036929	-0.0030345	0.018997
Trial1	2	1	noBlindfold	clockwise	practice	Guided	1	0.5	-0.25	5.61763	0.45014	-1.45	-1.05	0.801552208759305	-0.021869	0.022355	-0.0028065
Trial1	2	1	noBlindfold	clockwise	practice	Guided	1	0.5	-0.25	5.637634	0.45014	-1.45	-1.05	0.801552208759305	-0.0064137	0.026585	-0.015382
Trial1	2	1	noBlindfold	clockwise	practice	Guided	1	0.5	-0.25	5.657623	0.45014	-1.45	-1.05	0.801552208759305	-0.034928	0.013887	0.012265
Trial1	2	1	noBlindfold	clockwise	practice	Guided	1	0.5	-0.25	5.677628	0.45014	-1.45	-1.05	0.801552208759305	-0.0077461	0.026579	0.0055747
Trial1	2	1	noBlindfold	clockwise	practice	Guided	1	0.5	-0.25	5.697632	0.45014	-1.45	-1.05	0.801552208759305	0.0011378	0.013883	0.0061403
Trial1	2	1	noBlindfold	clockwise	practice	Guided	1	0.5	-0.25	5.717621	0.45014	-1.45	-1.05	0.801552208759305	-0.0064149	-0.0030446	-0.015381
Trial1	2	1	noBlindfold	clockwise	practice	Guided	1	0.5	-0.25	5.737625	0.45014	-1.45	-1.05	0.801552208759305	-0.015829	0.0011848	-0.0075643
Trial1	2	1	noBlindfold	clockwise	practice	Guided	1	0.5	-0.25	5.757629	0.45014	-1.45	-1.05	0.801552208759305	0.054427	-0.011511	-0.014532
Trial1	2	1	noBlindfold	clockwise	practice	Guided	1	0.5	-0.25	5.777634	0.45014	-1.45	-1.05	0.801552208759305	-0.0030416	0.013879	0.001669
Trial1	2	1	noBlindfold	clockwise	practice	Guided	1	0.5	-0.25	5.797623	0.45014	-1.45	-1.05	0.801552208759305	6.7753E-05	-0.015745	0.022908
Trial1	2	1	noBlindfold	clockwise	practice	Guided	1	0.5	-0.25	5.817627	0.45014	-1.45	-1.05	0.801552208759305	-0.019208	0.035036	-0.024611
Trial1	2	1	noBlindfold	clockwise	practice	Guided	1	0.5	-0.25	5.837631	0.45014	-1.45	-1.05	0.801552208759305	0.00059932	0.02234	0.014527
Trial1	2	1	noBlindfold	clockwise	practice	Guided	1	0.5	-0.25	5.85762	0.45014	-1.45	-1.05	0.801552208759305	0.011613	0.0054108	-0.010904
Trial1	2	1	noBlindfold	clockwise	practice	Guided	1	0.5	-0.25	5.877625	0.45014	-1.45	-1.05	0.801552208759305	0.047138	0.022339	-0.014532
Trial1	2	1	noBlindfold	clockwise	practice	Guided	1	0.5	-0.25	5.897629	0.45014	-1.45	-1.05	0.801552208759305	0.010277	0.0054106	0.0025157
Trial1	2	1	noBlindfold	clockwise	practice	Guided	1	0.5	-0.25	5.917633	0.45015	-1.45	-1.05	0.801551585933776	0.010807	0.0054087	-0.0058664
Trial1	2	1	noBlindfold	clockwise	practice	Guided	1	0.5	-0.25	5.937622	0.45015	-1.45	-1.05	0.801551585933776	0.029103	0.0011775	-0.01312
Trial1	2	1	noBlindfold	clockwise	practice	Guided	1	0.5	-0.25	5.957626	0.45015	-1.45	-1.05	0.801551585933776	-0.016912	0.0096414	0.0092074
Trial1	2	1	noBlindfold	clockwise	practice	Guided	1	0.5	-0.25	5.977631	0.45015	-1.45	-1.05	0.801551585933776	0.031407	-0.0030536	0.020695
Trial1	2	1	noBlindfold	clockwise	practice	Guided	1	0.5	-0.25	5.997635	0.45015	-1.45	-1.05	0.801551585933776	-0.016375	0.00541	0.00082126
Trial1	2	1	noBlindfold	clockwise	practice	Guided	1	0.5	-0.25	6.017624	0.45015	-1.45	-1.05	0.801551585933776	0.010538	-0.0072845	0.017306
Trial1	2	1	noBlindfold	clockwise	practice	Guided	1	0.5	-0.25	6.037628	0.45015	-1.45	-1.05	0.801551585933776	0.018886	0.0011795	0.0072721
Trial1	2	1	noBlindfold	clockwise	practice	Guided	1	0.5	-0.25	6.057632	0.45015	-1.45	-1.05	0.801551585933776	-0.017443	-0.003057	0.017588
Trial1	2	1	noBlindfold	clockwise	practice	Guided	1	0.5	-0.25	6.077621	0.45015	-1.45	-1.05	0.801551585933776	0.019419	0.013869	0.015092
Trial1	2	1	noBlindfold	clockwise	practice	Guided	1	0.5	-0.25	6.097626	0.45015	-1.45	-1.05	0.801551585933776	-0.0072258	0.013869	-0.0028051
Trial1	2	1	noBlindfold	clockwise	practice	Guided	1	0.5	-0.25	6.11763	0.45015	-1.45	-1.05	0.801551585933776	0.0044954	-0.0030579	0.023193
Trial1	2	1	noBlindfold	clockwise	practice	Guided	1	0.5	-0.25	6.137634	0.45015	-1.45	-1.05	0.801551585933776	-0.0025241	0.043491	0.019567
Trial1	2	1	noBlindfold	clockwise	practice	Guided	1	0.5	-0.25	6.157623	0.45015	-1.45	-1.05	0.801551585933776	0.01	0.013867	0.0044509
Trial1	2	1	noBlindfold	clockwise	practice	Guided	1	0.5	-0.25	6.177628	0.45015	-1.45	-1.05	0.801551585933776	0.023323	0.013866	0.0075568
Trial1	2	1	noBlindfold	clockwise	practice	Guided	1	0.5	-0.25	6.197632	0.45015	-1.45	-1.05	0.801551585933776	-0.051107	-0.0072922	-0.01401
Trial1	2	1	noBlindfold	clockwise	practice	Guided	1	0.5	-0.25	6.217621	0.45015	-1.45	-1.05	0.801551585933776	-0.039116	-0.0030584	0.0077964
Trial1	2	1	noBlindfold	clockwise	practice	Guided	1	0.5	-0.25	6.237625	0.45015	-1.45	-1.05	0.801551585933776	-0.010606	-0.0072892	-0.024041
Trial1	2	1	noBlindfold	clockwise	practice	Guided	1	0.5	-0.25	6.257629	0.45015	-1.45	-1.05	0.801551585933776	-0.0035916	0.0096361	0.010058
Trial1	2	1	noBlindfold	clockwise	practice	Guided	1	0.5	-0.25	6.277634	0.45015	-1.45	-1.05	0.801551585933776	0.014173	-0.0030606	0.011188
Trial1	2	1	noBlindfold	clockwise	practice	Guided	1	0.5	-0.25	6.297623	0.45015	-1.45	-1.05	0.801551585933776	-0.020823	-0.011524	0.00054386
Trial1	2	1	noBlindfold	clockwise	practice	Guided	1	0.5	-0.25	6.317627	0.45015	-1.45	-1.05	0.801551585933776	0.015774	0.013864	-0.013961
Trial1	2	1	noBlindfold	clockwise	practice	Guided	1	0.5	-0.25	6.337631	0.45015	-1.45	-1.05	0.801551585933776	0.0050248	0.0011695	0.014815
Trial1	2	1	noBlindfold	clockwise	practice	Guided	1	0.5	-0.25	6.35762	0.45015	-1.45	-1.05	0.801551585933776	-0.018427	-0.019991	-0.03718
Trial1	2	1	noBlindfold	clockwise	practice	Guided	1	0.5	-0.25	6.377625	0.45015	-1.45	-1.05	0.801551585933776	-0.0080371	-0.0072963	0.0097747
Trial1	2	1	noBlindfold	clockwise	practice	Guided	1	0.5	-0.25	6.397629	0.45016	-1.45	-1.05	0.801550966939044	0.012657	0.030789	-0.035202
Trial1	2	1	noBlindfold	clockwise	practice	Guided	1	0.5	-0.25	6.417633	0.45016	-1.45	-1.05	0.801550966939044	-0.0075064	-0.0072968	0.0013915
Trial1	2	1	noBlindfold	clockwise	practice	Guided	1	0.5	-0.25	6.437622	0.45016	-1.45	-1.05	0.801550966939044	0.054934	-0.0030674	0.012881
Trial1	2	1	noBlindfold	clockwise	practice	Guided	1	0.5	-0.25	6.457626	0.45016	-1.45	-1.05	0.801550966939044	0.014696	-0.011533	0.0028059
Trial1	2	1	noBlindfold	clockwise	practice	Guided	1	0.5	-0.25	6.477631	0.45016	-1.45	-1.05	0.801550966939044	-0.0080429	0.013856	0.0097758
Trial1	2	1	noBlindfold	clockwise	practice	Guided	1	0.5	-0.25	6.497635	0.45016	-1.45	-1.05	0.801550966939044	-0.012749	0.026552	0.013687
Trial1	2	1	noBlindfold	clockwise	practice	Guided	1	0.5	-0.25	6.517624	0.45016	-1.45	-1.05	0.801550966939044	0.011854	-0.011536	-0.022623
Trial1	2	1	noBlindfold	clockwise	practice	Guided	1	0.5	-0.25	6.537628	0.45016	-1.45	-1.05	0.801550966939044	-0.011153	-0.0073047	-0.01146
Trial1	2	1	noBlindfold	clockwise	practice	Guided	1	0.5	-0.25	6.557632	0.45016	-1.45	-1.05	0.801550966939044	0.0019031	0.022318	-0.0064203
Trial1	2	1	noBlindfold	clockwise	practice	Guided	1	0.5	-0.25	6.577621	0.45016	-1.45	-1.05	0.801550966939044	0.011318	-0.015772	-0.014237
Trial1	2	1	noBlindfold	clockwise	practice	Guided	1	0.5	-0.25	6.597626	0.45016	-1.45	-1.05	0.801550966939044	-0.011953	-0.0073057	0.0011193
Trial1	2	1	noBlindfold	clockwise	practice	Guided	1	0.5	-0.25	6.61763	0.45016	-1.45	-1.05	0.801550966939044	0.016026	-0.024231	-0.018143
Trial1	2	1	noBlindfold	clockwise	practice	Guided	1	0.5	-0.25	6.637634	0.45016	-1.45	-1.05	0.801550966939044	-0.024478	-0.011537	-0.012301
Trial1	2	1	noBlindfold	clockwise	practice	Guided	1	0.5	-0.25	6.657623	0.45016	-1.45	-1.05	0.801550966939044	-0.028923	-0.0073047	-0.012584
Trial1	2	1	noBlindfold	clockwise	practice	Guided	1	0.5	-0.25	6.677628	0.45016	-1.45	-1.05	0.801550966939044	0.0044737	0.018085	0.034652
Trial1	2	1	noBlindfold	clockwise	practice	Guided	1	0.5	-0.25	6.697632	0.45016	-1.45	-1.05	0.801550966939044	0.011844	0.030781	-0.026808
Trial1	2	1	noBlindfold	clockwise	practice	Guided	1	0.5	-0.25	6.717621	0.45016	-1.45	-1.05	0.801550966939044	-0.016403	-0.011538	0.00083858
Trial1	2	1	noBlindfold	clockwise	practice	Guided	1	0.5	-0.25	6.737625	0.45016	-1.45	-1.05	0.801550966939044	-0.0014809	0.018083	-0.023463
Trial1	2	1	noBlindfold	clockwise	practice	Guided	1	0.5	-0.25	6.757629	0.45016	-1.45	-1.05	0.801550966939044	0.018322	0.0096173	0.015675
Trial1	2	1	noBlindfold	clockwise	practice	Guided	1	0.5	-0.25	6.777634	0.45017	-1.45	-1.05	0.801550342509277	-0.026355	0.0011527	0.017043
Trial1	2	1	noBlindfold	clockwise	practice	Guided	1	0.5	-0.25	6.797623	0.45016	-1.45	-1.05	0.801550966939044	0.026939	0.018078	0.020433
Trial1	2	1	noBlindfold	clockwise	practice	Guided	1	0.5	-0.25	6.817627	0.45016	-1.45	-1.05	0.801550966939044	-0.0075232	-0.020009	0.0014083
Trial1	2	1	noBlindfold	clockwise	practice	Guided	1	0.5	-0.25	6.837631	0.45016	-1.45	-1.05	0.801550966939044	0.031646	0.0053796	0.010073
Trial1	2	1	noBlindfold	clockwise	practice	Guided	1	0.5	-0.25	6.85762	0.45017	-1.45	-1.05	0.801550342509277	0.012371	0.018072	-0.01842
Trial1	2	1	noBlindfold	clockwise	practice	Guided	1	0.5	-0.25	6.877625	0.45017	-1.45	-1.05	0.801550342509277	-0.02085	-0.0073196	0.00056353
Trial1	2	1	noBlindfold	clockwise	practice	Guided	1	0.5	-0.25	6.897629	0.45017	-1.45	-1.05	0.801550342509277	0.0052654	0.0011427	0.010643
Trial1	2	1	noBlindfold	clockwise	practice	Guided	1	0.5	-0.25	6.917633	0.45017	-1.45	-1.05	0.801550342509277	0.0060651	0.0053738	0.019872
Trial1	2	1	noBlindfold	clockwise	practice	Guided	1	0.5	-0.25	6.937622	0.45017	-1.45	-1.05	0.801550342509277	0.011037	-0.0073231	-0.010034
Trial1	2	1	noBlindfold	clockwise	practice	Guided	1	0.5	-0.25	6.957626	0.45017	-1.45	-1.05	0.801550342509277	-0.0083305	0.018063	0.013984
Trial1	2	1	noBlindfold	clockwise	practice	Guided	1	0.5	-0.25	6.977631	0.45017	-1.45	-1.05	0.801550342509277	0.0063251	0.0095972	-0.0061272
Trial1	2	1	noBlindfold	clockwise	practice	Guided	1	0.5	-0.25	6.997635	0.45017	-1.45	-1.05	0.801550342509277	0.023289	-0.011563	0.0075774
Trial1	2	1	noBlindfold	clockwise	practice	Guided	1	0.5	-0.25	7.017624	0.45017	-1.45	-1.05	0.801550342509277	-0.017746	-0.0073327	0.0092286
Trial1	2	1	noBlindfold	clockwise	practice	Guided	1	0.5	-0.25	7.037628	0.45017	-1.45	-1.05	0.801550342509277	-0.01508	0.013826	-0.020113
Trial1	2	1	noBlindfold	clockwise	practice	Guided	1	0.5	-0.25	7.057632	0.45017	-1.45	-1.05	0.801550342509277	0.0065901	-0.0031024	-0.010317
Trial1	2	1	noBlindfold	clockwise	practice	Guided	1	0.5	-0.25	7.077621	0.45017	-1.45	-1.05	0.801550342509277	-0.012244	0.0053604	0.005321
Trial1	2	1	noBlindfold	clockwise	practice	Guided	1	0.5	-0.25	7.097626	0.45017	-1.45	-1.05	0.801550342509277	-0.0067375	0.0053585	-0.011164
Trial1	2	1	noBlindfold	clockwise	practice	Guided	1	0.5	-0.25	7.11763	0.45017	-1.45	-1.05	0.801550342509277	-0.0075381	-0.020033	0.00141
Trial1	2	1	noBlindfold	clockwise	practice	Guided	1	0.5	-0.25	7.137634	0.45017	-1.45	-1.05	0.801550342509277	0.0021442	0.018054	0.0014105
Trial1	2	1	noBlindfold	clockwise	practice	Guided	1	0.5	-0.25	7.157623	0.45017	-1.45	-1.05	0.801550342509277	-0.0080736	0.0095866	0.0097966
Trial1	2	1	noBlindfold	clockwise	practice	Guided	1	0.5	-0.25	7.177628	0.45017	-1.45	-1.05	0.801550342509277	0.029055	0.0011224	-0.013095
Trial1	2	1	noBlindfold	clockwise	practice	Guided	1	0.5	-0.25	7.197632	0.45017	-1.45	-1.05	0.801550342509277	-0.029745	-0.0073409	-3.8632E-07
Trial1	2	1	noBlindfold	clockwise	practice	Guided	1	0.5	-0.25	7.217621	0.45017	-1.45	-1.05	0.801550342509277	0.0021426	-0.0073414	-0.010597
Trial1	2	1	noBlindfold	clockwise	practice	Guided	1	0.5	-0.25	7.237625	0.45017	-1.45	-1.05	0.801550342509277	0.015465	0.013816	-0.0097492
Trial1	2	1	noBlindfold	clockwise	practice	Guided	1	0.5	-0.25	7.257629	0.45017	-1.45	-1.05	0.801550342509277	0.063786	-0.011575	0.0017401
Trial1	2	1	noBlindfold	clockwise	practice	Guided	1	0.5	-0.25	7.277634	0.45017	-1.45	-1.05	0.801550342509277	0.010756	0.0053503	-0.0058387
Trial1	2	1	noBlindfold	clockwise	practice	Guided	1	0.5	-0.25	7.297623	0.45018	-1.45	-1.05	0.801549721909568	0.015727	-0.0073448	-0.01394
Trial1	2	1	noBlindfold	clockwise	practice	Guided	1	0.5	-0.25	7.317627	0.45018	-1.45	-1.05	0.801549721909568	-0.030283	0.018045	0.0083865
Trial1	2	1	noBlindfold	clockwise	practice	Guided	1	0.5	-0.25	7.337631	0.45018	-1.45	-1.05	0.801549721909568	-0.0033717	-0.0031149	0.0058893
Trial1	2	1	noBlindfold	clockwise	practice	Guided	1	0.5	-0.25	7.35762	0.45018	-1.45	-1.05	0.801549721909568	0.018568	0.0095784	0.011493
Trial1	2	1	noBlindfold	clockwise	practice	Guided	1	0.5	-0.25	7.377625	0.45017	-1.45	-1.05	0.801550342509277	-0.0075427	0.030737	0.0014157
Trial1	2	1	noBlindfold	clockwise	practice	Guided	1	0.5	-0.25	7.397629	0.45017	-1.45	-1.05	0.801550342509277	-0.0028351	0.0053471	-0.0024926
Trial1	2	1	noBlindfold	clockwise	practice	Guided	1	0.5	-0.25	7.417633	0.45017	-1.45	-1.05	0.801550342509277	-0.012783	0.0011138	0.013708
Trial1	2	1	noBlindfold	clockwise	practice	Guided	1	0.5	-0.25	7.437622	0.45017	-1.45	-1.05	0.801550342509277	-0.0083409	-0.0031171	0.013989
Trial1	2	1	noBlindfold	clockwise	practice	Guided	1	0.5	-0.25	7.457626	0.45017	-1.45	-1.05	0.801550342509277	-0.011182	0.005345	-0.011441
Trial1	2	1	noBlindfold	clockwise	practice	Guided	1	0.5	-0.25	7.477631	0.45017	-1.45	-1.05	0.801550342509277	0.040244	0.0011118	0.021288
Trial1	2	1	noBlindfold	clockwise	practice	Guided	1	0.5	-0.25	7.497635	0.45018	-1.45	-1.05	0.801549721909568	0.03873	-0.0031223	-0.00051652
Trial1	2	1	noBlindfold	clockwise	practice	Guided	1	0.5	-0.25	7.517624	0.45018	-1.45	-1.05	0.801549721909568	-0.012786	-0.0031239	0.013709
Trial1	2	1	noBlindfold	clockwise	practice	Guided	1	0.5	-0.25	7.537628	0.45018	-1.45	-1.05	0.801549721909568	0.024076	0.0053388	-0.0049879
Trial1	2	1	noBlindfold	clockwise	practice	Guided	1	0.5	-0.25	7.557632	0.45018	-1.45	-1.05	0.801549721909568	0.0021376	-0.01159	0.013429
Trial1	2	1	noBlindfold	clockwise	practice	Guided	1	0.5	-0.25	7.577621	0.45018	-1.45	-1.05	0.801549721909568	0.029052	0.0011035	-0.013087
Trial1	2	1	noBlindfold	clockwise	practice	Guided	1	0.5	-0.25	7.597626	0.45018	-1.45	-1.05	0.801549721909568	-0.0036369	0.026491	0.010084
Trial1	2	1	noBlindfold	clockwise	practice	Guided	1	0.5	-0.25	7.61763	0.45018	-1.45	-1.05	0.801549721909568	-0.047513	-0.0073647	-0.0011245
Trial1	2	1	noBlindfold	clockwise	practice	Guided	1	0.5	-0.25	7.637634	0.45018	-1.45	-1.05	0.801549721909568	-0.0056764	0.013793	-0.027923
Trial1	2	1	noBlindfold	clockwise	practice	Guided	1	0.5	-0.25	7.657623	0.45018	-1.45	-1.05	0.801549721909568	0.0060425	0.0053311	-0.0016447
Trial1	2	1	noBlindfold	clockwise	practice	Guided	1	0.5	-0.25	7.677628	0.45018	-1.45	-1.05	0.801549721909568	-0.0075473	-0.032756	0.0014182
Trial1	2	1	noBlindfold	clockwise	practice	Guided	1	0.5	-0.25	7.697632	0.45018	-1.45	-1.05	0.801549721909568	-0.037835	0.02649	-0.013134
Trial1	2	1	noBlindfold	clockwise	practice	Guided	1	0.5	-0.25	7.717621	0.45018	-1.45	-1.05	0.801549721909568	-0.010124	0.0095605	-0.028202
Trial1	2	1	noBlindfold	clockwise	practice	Guided	1	0.5	-0.25	7.737625	0.45018	-1.45	-1.05	0.801549721909568	0.013322	0.0053272	-0.0013584
Trial1	2	1	noBlindfold	clockwise	practice	Guided	1	0.5	-0.25	7.757629	0.45018	-1.45	-1.05	0.801549721909568	0.031351	-0.015834	0.034955
Trial1	2	1	noBlindfold	clockwise	practice	Guided	1	0.5	-0.25	7.777634	0.45018	-1.45	-1.05	0.801549721909568	-0.0039115	0.001094	0.01428
Trial1	2	1	noBlindfold	clockwise	practice	Guided	1	0.5	-0.25	7.797623	0.45018	-1.45	-1.05	0.801549721909568	-0.0023104	0.01802	-0.010871
Trial1	2	1	noBlindfold	clockwise	practice	Guided	1	0.5	-0.25	7.817627	0.45018	-1.45	-1.05	0.801549721909568	-0.016699	0.026484	0.0067418
Trial1	2	1	noBlindfold	clockwise	practice	Guided	1	0.5	-0.25	7.837631	0.45018	-1.45	-1.05	0.801549721909568	0.0099473	0.013788	0.0067439
Trial1	2	1	noBlindfold	clockwise	practice	Guided	1	0.5	-0.25	7.85762	0.45018	-1.45	-1.05	0.801549721909568	-0.03917	-0.00737	0.0078281
Trial1	2	1	noBlindfold	clockwise	practice	Guided	1	0.5	-0.25	7.877625	0.45018	-1.45	-1.05	0.801549721909568	-0.030557	0.034948	0.012585
Trial1	2	1	noBlindfold	clockwise	practice	Guided	1	0.5	-0.25	7.897629	0.45018	-1.45	-1.05	0.801549721909568	-0.0159	-0.0031413	-0.007527
Trial1	2	1	noBlindfold	clockwise	practice	Guided	1	0.5	-0.25	7.917633	0.45018	-1.45	-1.05	0.801549721909568	0.001864	0.018018	-0.0063977
Trial1	2	1	noBlindfold	clockwise	practice	Guided	1	0.5	-0.25	7.937622	0.45018	-1.45	-1.05	0.801549721909568	-0.010927	0.018017	-0.0083301
Trial1	2	1	noBlindfold	clockwise	practice	Guided	1	0.5	-0.25	7.957626	0.45018	-1.45	-1.05	0.801549721909568	-0.0067504	-0.024305	-0.011154
Trial1	2	1	noBlindfold	clockwise	practice	Guided	1	0.5	-0.25	7.977631	0.45018	-1.45	-1.05	0.801549721909568	0.023269	0.0010848	0.0075884
Trial1	2	1	noBlindfold	clockwise	practice	Guided	1	0.5	-0.25	7.997635	0.45018	-1.45	-1.05	0.801549721909568	-0.033934	0.013781	-0.0044667
Trial1	2	1	noBlindfold	clockwise	practice	Guided	1	0.5	-0.25	8.017624	0.45018	-1.45	-1.05	0.801549721909568	-0.0033816	0.0010839	0.0058918
Trial1	2	1	noBlindfold	clockwise	practice	Guided	1	0.5	-0.25	8.037628	0.45018	-1.45	-1.05	0.801549721909568	0.0052345	-0.011613	0.010648
Trial1	2	1	noBlindfold	clockwise	practice	Guided	1	0.5	-0.25	8.057632	0.45018	-1.45	-1.05	0.801549721909568	0.00026164	-0.0073809	0.018748
Trial1	2	1	noBlindfold	clockwise	practice	Guided	1	0.5	-0.25	8.077621	0.45018	-1.45	-1.05	0.801549721909568	-0.0036451	0.0095472	0.017336
Trial1	2	1	noBlindfold	clockwise	practice	Guided	1	0.5	-0.25	8.097626	0.45018	-1.45	-1.05	0.801549721909568	-0.00053775	0.026473	0.031321
Trial1	2	1	noBlindfold	clockwise	practice	Guided	1	0.5	-0.25	8.11763	0.45018	-1.45	-1.05	0.801549721909568	-0.016169	0.013778	-0.003341
Trial1	2	1	noBlindfold	clockwise	practice	Guided	1	0.5	-0.25	8.137634	0.45018	-1.45	-1.05	0.801549721909568	0.024332	0.0095452	-0.0091811
Trial1	2	1	noBlindfold	clockwise	practice	Guided	1	0.5	-0.25	8.157623	0.45018	-1.45	-1.05	0.801549721909568	0.00052614	0.0010823	0.014558
Trial1	2	1	noBlindfold	clockwise	practice	Guided	1	0.5	-0.25	8.177628	0.45018	-1.45	-1.05	0.801549721909568	0.011542	-0.015844	-0.023167
Trial1	2	1	noBlindfold	clockwise	practice	Guided	1	0.5	-0.25	8.197632	0.45018	-1.45	-1.05	0.801549721909568	0.0084327	0.030704	-0.039648
Trial1	2	1	noBlindfold	clockwise	practice	Guided	1	0.5	-0.25	8.217621	0.45019	-1.45	-1.05	0.801549099581751	0.0094037	0.0095459	0.015125
Trial1	2	1	noBlindfold	clockwise	practice	Guided	1	0.5	-0.25	8.237625	0.45019	-1.45	-1.05	0.801549099581751	0.01935	0.018007	-0.0010743
Trial1	2	1	noBlindfold	clockwise	practice	Guided	1	0.5	-0.25	8.257629	0.45019	-1.45	-1.05	0.801549099581751	-0.002588	-0.02008	-0.0066789
Trial1	2	1	noBlindfold	clockwise	practice	Guided	1	0.5	-0.25	8.277634	0.45019	-1.45	-1.05	0.801549099581751	-0.032877	0.0095405	-0.021229
Trial1	2	1	noBlindfold	clockwise	practice	Guided	1	0.5	-0.25	8.297623	0.45019	-1.45	-1.05	0.801549099581751	-0.011738	0.013773	-0.0030481
Trial1	2	1	noBlindfold	clockwise	practice	Guided	1	0.5	-0.25	8.317627	0.45019	-1.45	-1.05	0.801549099581751	0.0060253	0.026468	-0.0019185
Trial1	2	1	noBlindfold	clockwise	practice	Guided	1	0.5	-0.25	8.337631	0.45019	-1.45	-1.05	0.801549099581751	-0.006233	-0.032779	-0.019531
Trial1	2	1	noBlindfold	clockwise	practice	Guided	1	0.5	-0.25	8.35762	0.45019	-1.45	-1.05	0.801549099581751	-0.0062362	0.0010737	-0.019533
Trial1	2	1	noBlindfold	clockwise	practice	Guided	1	0.5	-0.25	8.377625	0.45019	-1.45	-1.05	0.801549099581751	0.029823	-0.011622	-0.026506
Trial1	2	1	noBlindfold	clockwise	practice	Guided	1	0.5	-0.25	8.397629	0.45019	-1.45	-1.05	0.801549099581751	0.03444	0.017999	0.041971
Trial1	2	1	noBlindfold	clockwise	practice	Guided	1	0.5	-0.25	8.417633	0.45019	-1.45	-1.05	0.801549099581751	-0.0081053	-0.020088	0.009804
Trial1	2	1	noBlindfold	clockwise	practice	Guided	1	0.5	-0.25	8.437622	0.45019	-1.45	-1.05	0.801549099581751	0.007084	0.0010714	-0.018689
Trial1	2	1	noBlindfold	clockwise	practice	Guided	1	0.5	-0.25	8.457626	0.45019	-1.45	-1.05	0.801549099581751	-0.014411	0.0010706	0.038862
Trial1	2	1	noBlindfold	clockwise	practice	Guided	1	0.5	-0.25	8.477631	0.45019	-1.45	-1.05	0.801549099581751	0.010726	0.0053007	-0.0058347
Trial1	2	1	noBlindfold	clockwise	practice	Guided	1	0.5	-0.25	8.497635	0.45019	-1.45	-1.05	0.801549099581751	0.0018438	0.0095323	-0.0064007
Trial1	2	1	noBlindfold	clockwise	practice	Guided	1	0.5	-0.25	8.517624	0.45019	-1.45	-1.05	0.801549099581751	0.02849	-0.011628	-0.0047086
Trial1	2	1	noBlindfold	clockwise	practice	Guided	1	0.5	-0.25	8.537628	0.45019	-1.45	-1.05	0.801549099581751	0.0099239	0.0052981	0.0067353
Trial1	2	1	noBlindfold	clockwise	practice	Guided	1	0.5	-0.25	8.557632	0.45019	-1.45	-1.05	0.801549099581751	-0.0026033	0.0052947	-0.0066864
Trial1	2	1	noBlindfold	clockwise	practice	Guided	1	0.5	-0.25	8.577621	0.4502	-1.45	-1.05	0.801548479230159	-0.0075801	-0.0031707	0.0014128
Trial1	2	1	noBlindfold	clockwise	practice	Guided	1	0.5	-0.25	8.597626	0.4502	-1.45	-1.05	0.801548479230159	0.0093826	0.0095253	0.015116
Trial1	2	1	noBlindfold	clockwise	practice	Guided	1	0.5	-0.25	8.61763	0.4502	-1.45	-1.05	0.801548479230159	0.0020997	0.013758	-0.010599
Trial1	2	1	noBlindfold	clockwise	practice	Guided	1	0.5	-0.25	8.637634	0.4502	-1.45	-1.05	0.801548479230159	0.0026327	0.0010622	-0.018983
Trial1	2	1	noBlindfold	clockwise	practice	Guided	1	0.5	-0.25	8.657623	0.4502	-1.45	-1.05	0.801548479230159	-0.01336	0.0095263	0.022085
Trial1	2	1	noBlindfold	clockwise	practice	Guided	1	0.5	-0.25	8.677628	0.4502	-1.45	-1.05	0.801548479230159	0.035221	0.0010615	0.029386
Trial1	2	1	noBlindfold	clockwise	practice	Guided	1	0.5	-0.25	8.697632	0.4502	-1.45	-1.05	0.801548479230159	0.005467	0.0010585	0.0064535
Trial1	2	1	noBlindfold	clockwise	practice	Guided	1	0.5	-0.25	8.717621	0.4502	-1.45	-1.05	0.801548479230159	-0.025086	0.0010575	-0.0039046
Trial1	2	1	noBlindfold	clockwise	practice	Guided	1	0.5	-0.25	8.737625	0.4502	-1.45	-1.05	0.801548479230159	-0.0086563	0.0010576	0.01818
Trial1	2	1	noBlindfold	clockwise	practice	Guided	1	0.5	-0.25	8.757629	0.4502	-1.45	-1.05	0.801548479230159	-0.020914	-0.01587	0.00056861
Trial1	2	1	noBlindfold	clockwise	practice	Guided	1	0.5	-0.25	8.777634	0.4502	-1.45	-1.05	0.801548479230159	-0.038414	-0.015868	-0.004751
Trial1	2	1	noBlindfold	clockwise	practice	Guided	1	0.5	-0.25	8.797623	0.4502	-1.45	-1.05	0.801548479230159	0.023227	0.013754	0.0075869
Trial1	2	1	noBlindfold	clockwise	practice	Guided	1	0.5	-0.25	8.817627	0.4502	-1.45	-1.05	0.801548479230159	0.034242	0.013752	-0.025378
Trial1	2	1	noBlindfold	clockwise	practice	Guided	1	0.5	-0.25	8.837631	0.45021	-1.45	-1.05	0.801547857151201	0.059817	-0.0031775	-0.0069151
Trial1	2	1	noBlindfold	clockwise	practice	Guided	1	0.5	-0.25	8.85762	0.45021	-1.45	-1.05	0.801547857151201	-0.01284	-0.020103	0.013715
Trial1	2	1	noBlindfold	clockwise	practice	Guided	1	0.5	-0.25	8.877625	0.45021	-1.45	-1.05	0.801547857151201	-0.013109	-0.0074062	-0.0055462
Trial1	2	1	noBlindfold	clockwise	practice	Guided	1	0.5	-0.25	8.897629	0.45021	-1.45	-1.05	0.801547857151201	0.0070525	-0.01587	-0.018686
Trial1	2	1	noBlindfold	clockwise	practice	Guided	1	0.5	-0.25	8.917633	0.45021	-1.45	-1.05	0.801547857151201	-0.0036977	0.03491	0.010092
Trial1	2	1	noBlindfold	clockwise	practice	Guided	1	0.5	-0.25	8.937622	0.45021	-1.45	-1.05	0.801547857151201	0.0051841	-0.0031769	0.010658
Trial1	2	1	noBlindfold	clockwise	practice	Guided	1	0.5	-0.25	8.957626	0.45021	-1.45	-1.05	0.801547857151201	0.0085596	0.0095185	0.027706
Trial1	2	1	noBlindfold	clockwise	practice	Guided	1	0.5	-0.25	8.977631	0.45021	-1.45	-1.05	0.801547857151201	0.0054528	0.013748	0.006464
Trial1	2	1	noBlindfold	clockwise	practice	Guided	1	0.5	-0.25	8.997635	0.45021	-1.45	-1.05	0.801547857151201	-0.023326	-0.0031787	0.0014267
Trial1	2	1	noBlindfold	clockwise	practice	Guided	1	0.5	-0.25	9.017624	0.45021	-1.45	-1.05	0.801547857151201	-0.0042328	0.0052832	0.018475
Trial1	2	1	noBlindfold	clockwise	practice	Guided	1	0.5	-0.25	9.037628	0.45021	-1.45	-1.05	0.801547857151201	-0.024573	0.0095135	-0.012278
Trial1	2	1	noBlindfold	clockwise	practice	Guided	1	0.5	-0.25	9.057632	0.45021	-1.45	-1.05	0.801547857151201	0.0038477	-0.028571	0.013436
Trial1	2	1	noBlindfold	clockwise	practice	Guided	1	0.5	-0.25	9.077621	0.45021	-1.45	-1.05	0.801547857151201	0.015128	0.005283	-0.0055438
Trial1	2	1	noBlindfold	clockwise	practice	Guided	1	0.5	-0.25	9.097626	0.45021	-1.45	-1.05	0.801547857151201	0.015659	0.026442	-0.013927
Trial1	2	1	noBlindfold	clockwise	practice	Guided	1	0.5	-0.25	9.11763	0.45021	-1.45	-1.05	0.801547857151201	0.0026034	0.043367	-0.018966
Trial1	2	1	noBlindfold	clockwise	practice	Guided	1	0.5	-0.25	9.137634	0.45021	-1.45	-1.05	0.801547857151201	-0.047046	-0.0031831	-0.0094989
Trial1	2	1	noBlindfold	clockwise	practice	Guided	1	0.5	-0.25	9.157623	0.45021	-1.45	-1.05	0.801547857151201	0.039467	0.0052796	-0.030409
Trial1	2	1	noBlindfold	clockwise	practice	Guided	1	0.5	-0.25	9.177628	0.45021	-1.45	-1.05	0.801547857151201	-0.011517	0.030668	-0.0072346
Trial1	2	1	noBlindfold	clockwise	practice	Guided	1	0.5	-0.25	9.197632	0.45021	-1.45	-1.05	0.801547857151201	0.037868	0.030666	-0.012511
Trial1	2	1	noBlindfold	clockwise	practice	Guided	1	0.5	-0.25	9.217621	0.45021	-1.45	-1.05	0.801547857151201	-0.03239	0.01797	-0.029604
Trial1	2	1	noBlindfold	clockwise	practice	Guided	1	0.5	-0.25	9.237625	0.45021	-1.45	-1.05	0.801547857151201	-0.024574	0.034898	-0.012272
Trial1	2	1	noBlindfold	clockwise	practice	Guided	1	0.5	-0.25	9.257629	0.45021	-1.45	-1.05	0.801547857151201	0.013529	0.0010427	0.019614
Trial1	2	1	noBlindfold	clockwise	practice	Guided	1	0.5	-0.25	9.277634	0.45021	-1.45	-1.05	0.801547857151201	0.0026038	0.0052725	-0.018957
Trial1	2	1	noBlindfold	clockwise	practice	Guided	1	0.5	-0.25	9.297623	0.45021	-1.45	-1.05	0.801547857151201	-0.010719	0.017966	-0.019805
Trial1	2	1	noBlindfold	clockwise	practice	Guided	1	0.5	-0.25	9.317627	0.45021	-1.45	-1.05	0.801547857151201	0.0015377	-0.0031947	-0.0021916
Trial1	2	1	noBlindfold	clockwise	practice	Guided	1	0.5	-0.25	9.337631	0.45021	-1.45	-1.05	0.801547857151201	-0.0088529	0.0010365	-0.049145
Trial1	2	1	noBlindfold	clockwise	practice	Guided	1	0.5	-0.25	9.35762	0.45021	-1.45	-1.05	0.801547857151201	0.0054452	-0.015892	0.0064753
Trial1	2	1	noBlindfold	clockwise	practice	Guided	1	0.5	-0.25	9.377625	0.45021	-1.45	-1.05	0.801547857151201	0.023206	-0.015894	0.0076067
Trial1	2	1	noBlindfold	clockwise	practice	Guided	1	0.5	-0.25	9.397629	0.45022	-1.45	-1.05	0.801547237047727	0.0010006	0.013729	0.006196
Trial1	2	1	noBlindfold	clockwise	practice	Guided	1	0.5	-0.25	9.417633	0.45022	-1.45	-1.05	0.801547237047727	-0.024312	-0.015895	-0.016455
Trial1	2	1	noBlindfold	clockwise	practice	Guided	1	0.5	-0.25	9.437622	0.45022	-1.45	-1.05	0.801547237047727	0.0010007	0.0094959	0.0061967
Trial1	2	1	noBlindfold	clockwise	practice	Guided	1	0.5	-0.25	9.457626	0.45022	-1.45	-1.05	0.801547237047727	-0.0092157	-0.0031996	0.008694
Trial1	2	1	noBlindfold	clockwise	practice	Guided	1	0.5	-0.25	9.477631	0.45022	-1.45	-1.05	0.801547237047727	0.00019932	0.013727	0.0199
Trial1	2	1	noBlindfold	clockwise	practice	Guided	1	0.5	-0.25	9.497635	0.45022	-1.45	-1.05	0.801547237047727	-0.028757	0.0010279	-0.016743
Trial1	2	1	noBlindfold	clockwise	practice	Guided	1	0.5	-0.25	9.517624	0.45022	-1.45	-1.05	0.801547237047727	0.040435	-0.015902	0.01712
Trial1	2	1	noBlindfold	clockwise	practice	Guided	1	0.5	-0.25	9.537628	0.45022	-1.45	-1.05	0.801547237047727	-0.0086853	-0.007438	0.018204
Trial1	2	1	noBlindfold	clockwise	practice	Guided	1	0.5	-0.25	9.557632	0.45022	-1.45	-1.05	0.801547237047727	0.0098793	-0.028599	0.0067568
Trial1	2	1	noBlindfold	clockwise	practice	Guided	1	0.5	-0.25	9.577621	0.45022	-1.45	-1.05	0.801547237047727	0.0067683	0.0052553	-0.014483
Trial1	2	1	noBlindfold	clockwise	practice	Guided	1	0.5	-0.25	9.597626	0.45022	-1.45	-1.05	0.801547237047727	-0.0029132	-0.0074397	-0.0024748
Trial1	2	1	noBlindfold	clockwise	practice	Guided	1	0.5	-0.25	9.61763	0.45022	-1.45	-1.05	0.801547237047727	0.020625	0.013718	-0.022019
Trial1	2	1	noBlindfold	clockwise	practice	Guided	1	0.5	-0.25	9.637634	0.45022	-1.45	-1.05	0.801547237047727	-0.0042501	0.0010226	0.018484
Trial1	2	1	noBlindfold	clockwise	practice	Guided	1	0.5	-0.25	9.657623	0.45022	-1.45	-1.05	0.801547237047727	-0.022992	0.0010167	-0.037416
Trial1	2	1	noBlindfold	clockwise	practice	Guided	1	0.5	-0.25	9.677628	0.45022	-1.45	-1.05	0.801547237047727	0.00072198	-0.0032165	0.0061948
Trial1	2	1	noBlindfold	clockwise	practice	Guided	1	0.5	-0.25	9.697632	0.45022	-1.45	-1.05	0.801547237047727	0.018219	-0.01168	0.015708
Trial1	2	1	noBlindfold	clockwise	practice	Guided	1	0.5	-0.25	9.717621	0.45022	-1.45	-1.05	0.801547237047727	0.018219	-0.037073	0.015709
Trial1	2	1	noBlindfold	clockwise	practice	Guided	1	0.5	-0.25	9.737625	0.45022	-1.45	-1.05	0.801547237047727	-0.0068271	-0.0032184	-0.011136
Trial1	2	1	noBlindfold	clockwise	practice	Guided	1	0.5	-0.25	9.757629	0.45022	-1.45	-1.05	0.801547237047727	-0.012869	-0.02015	0.013733
Trial1	2	1	noBlindfold	clockwise	practice	Guided	1	0.5	-0.25	9.777634	0.45022	-1.45	-1.05	0.801547237047727	0.014577	0.0094716	0.0028541
Trial1	2	1	noBlindfold	clockwise	practice	Guided	1	0.5	-0.25	9.797623	0.45022	-1.45	-1.05	0.801547237047727	-0.019618	0.017934	-0.020365
Trial1	2	1	noBlindfold	clockwise	practice	Guided	1	0.5	-0.25	9.817627	0.45022	-1.45	-1.05	0.801547237047727	0.0098681	0.013703	0.0067625
Trial1	2	1	noBlindfold	clockwise	practice	Guided	1	0.5	-0.25	9.837631	0.45022	-1.45	-1.05	0.801547237047727	0.00071895	0.0010065	0.010391
Trial1	2	1	noBlindfold	clockwise	practice	Guided	1	0.5	-0.25	9.85762	0.45022	-1.45	-1.05	0.801547237047727	0.0017848	0.0052362	-0.0063745
Trial1	2	1	noBlindfold	clockwise	practice	Guided	1	0.5	-0.25	9.877625	0.45022	-1.45	-1.05	0.801547237047727	0.024525	-0.003229	-0.013345
Trial1	2	1	noBlindfold	clockwise	practice	Guided	1	0.5	-0.25	9.897629	0.45022	-1.45	-1.05	0.801547237047727	-0.030369	0.013698	0.0084136
Trial1	2	1	noBlindfold	clockwise	practice	Guided	1	0.5	-0.25	9.917633	0.45022	-1.45	-1.05	0.801547237047727	0.0064931	-0.020156	-0.010285
Trial1	2	1	noBlindfold	clockwise	practice	Guided	1	0.5	-0.25	9.937622	0.45022	-1.45	-1.05	0.801547237047727	0.0090667	0.0010017	0.019339
Trial1	2	1	noBlindfold	clockwise	practice	Guided	1	0.5	-0.25	9.957626	0.45023	-1.45	-1.05	0.801546615217628	0.010664	-0.0032315	-0.0058103
Trial1	2	1	noBlindfold	clockwise	practice	Guided	1	0.5	-0.25	9.977631	0.45023	-1.45	-1.05	0.801546615217628	0.0098628	0.00099809	0.0067678
Trial1	2	1	noBlindfold	clockwise	practice	Guided	1	0.5	-0.25	9.997635	0.45023	-1.45	-1.05	0.801546615217628	0.022117	0.0009958	0.024382
Trial1	2	1	noBlindfold	clockwise	practice	Guided	1	0.5	-0.25	10.01762	0.45023	-1.45	-1.05	0.801546615217628	0.025314	-0.024395	-0.025917
Trial1	2	1	noBlindfold	clockwise	practice	Guided	1	0.5	-0.25	10.03763	0.45023	-1.45	-1.05	0.801546615217628	0.024513	0.00099462	-0.013343
Trial1	2	1	noBlindfold	clockwise	practice	Guided	1	0.5	-0.25	10.05763	0.45023	-1.45	-1.05	0.801546615217628	-0.019365	0.01369	-0.024549
Trial1	2	1	noBlindfold	clockwise	practice	Guided	1	0.5	-0.25	10.07762	0.45023	-1.45	-1.05	0.801546615217628	0.00097074	0.026387	-0.018947
Trial1	2	1	noBlindfold	clockwise	practice	Guided	1	0.5	-0.25	10.09763	0.45023	-1.45	-1.05	0.801546615217628	-0.0042712	-0.015933	0.018494
Trial1	2	1	noBlindfold	clockwise	practice	Guided	1	0.5	-0.25	10.11763	0.45023	-1.45	-1.05	0.801546615217628	-0.0081795	-0.015933	0.0098288
Trial1	2	1	noBlindfold	clockwise	practice	Guided	1	0.5	-0.25	10.13763	0.45023	-1.45	-1.05	0.801546615217628	0.014292	-0.0074704	0.0070498
Trial1	2	1	noBlindfold	clockwise	practice	Guided	1	0.5	-0.25	10.15762	0.45024	-1.45	-1.05	0.801545993512145	-0.0073855	0.013688	-0.0027472
Trial1	2	1	noBlindfold	clockwise	practice	Guided	1	0.5	-0.25	10.17763	0.45024	-1.45	-1.05	0.801545993512145	0.016153	-0.0074734	-0.022292
Trial1	2	1	noBlindfold	clockwise	practice	Guided	1	0.5	-0.25	10.19763	0.45024	-1.45	-1.05	0.801545993512145	0.020326	0.022149	-0.017817
Trial1	2	1	noBlindfold	clockwise	practice	Guided	1	0.5	-0.25	10.21762	0.45024	-1.45	-1.05	0.801545993512145	-0.04425	-0.0032432	0.015952
Trial1	2	1	noBlindfold	clockwise	practice	Guided	1	0.5	-0.25	10.23763	0.45024	-1.45	-1.05	0.801545993512145	0.023166	-0.011706	0.007617
Trial1	2	1	noBlindfold	clockwise	practice	Guided	1	0.5	-0.25	10.25763	0.45024	-1.45	-1.05	0.801545993512145	0.0064687	0.00098753	-0.01028
Trial1	2	1	noBlindfold	clockwise	practice	Guided	1	0.5	-0.25	10.27763	0.45024	-1.45	-1.05	0.801545993512145	-0.0052562	-0.01594	-0.036277
Trial1	2	1	noBlindfold	clockwise	practice	Guided	1	0.5	-0.25	10.29762	0.45024	-1.45	-1.05	0.801545993512145	0.0059346	-0.0032455	-0.0018966
Trial1	2	1	noBlindfold	clockwise	practice	Guided	1	0.5	-0.25	10.31763	0.45024	-1.45	-1.05	0.801545993512145	-0.039011	0.0009857001	-0.02987
Trial1	2	1	noBlindfold	clockwise	practice	Guided	1	0.5	-0.25	10.33763	0.45024	-1.45	-1.05	0.801545993512145	-0.030662	-0.0074795	0.01261
Trial1	2	1	noBlindfold	clockwise	practice	Guided	1	0.5	-0.25	10.35762	0.45024	-1.45	-1.05	0.801545993512145	-0.043988	-0.011714	0.011764
Trial1	2	1	noBlindfold	clockwise	practice	Guided	1	0.5	-0.25	10.37762	0.45024	-1.45	-1.05	0.801545993512145	-0.039812	0.0052109	-0.0047195
Trial1	2	1	noBlindfold	clockwise	practice	Guided	1	0.5	-0.25	10.39763	0.45024	-1.45	-1.05	0.801545993512145	0.0061978	-0.0074843	-0.0060862
Trial1	2	1	noBlindfold	clockwise	practice	Guided	1	0.5	-0.25	10.41763	0.45024	-1.45	-1.05	0.801545993512145	-0.012366	0.0094425	0.0053582
Trial1	2	1	noBlindfold	clockwise	practice	Guided	1	0.5	-0.25	10.43762	0.45024	-1.45	-1.05	0.801545993512145	0.023693	-0.003254	-0.00076576
Trial1	2	1	noBlindfold	clockwise	practice	Guided	1	0.5	-0.25	10.45763	0.45024	-1.45	-1.05	0.801545993512145	0.011704	0.00097638	-0.0085863
Trial1	2	1	noBlindfold	clockwise	practice	Guided	1	0.5	-0.25	10.47763	0.45024	-1.45	-1.05	0.801545993512145	0.0093041	0.013671	0.01515
Trial1	2	1	noBlindfold	clockwise	practice	Guided	1	0.5	-0.25	10.49763	0.45024	-1.45	-1.05	0.801545993512145	-0.04683	0.0052077	-0.013672
Trial1	2	1	noBlindfold	clockwise	practice	Guided	1	0.5	-0.25	10.51762	0.45024	-1.45	-1.05	0.801545993512145	0.0056636	0.0052059	0.0022907
Trial1	2	1	noBlindfold	clockwise	practice	Guided	1	0.5	-0.25	10.53763	0.45024	-1.45	-1.05	0.801545993512145	-0.0026879	0.013669	-0.0066565
Trial1	2	1	noBlindfold	clockwise	practice	Guided	1	0.5	-0.25	10.55763	0.45024	-1.45	-1.05	0.801545993512145	-0.011839	0.022132	-0.0030301
Trial1	2	1	noBlindfold	clockwise	practice	Guided	1	0.5	-0.25	10.57762	0.45024	-1.45	-1.05	0.801545993512145	-0.02179	0.0094339	0.013173
Trial1	2	1	noBlindfold	clockwise	practice	Guided	1	0.5	-0.25	10.59763	0.45024	-1.45	-1.05	0.801545993512145	-0.013441	-0.011726	0.022122
Trial1	2	1	noBlindfold	clockwise	practice	Guided	1	0.5	-0.25	10.61763	0.45024	-1.45	-1.05	0.801545993512145	-0.021523	-0.024419	0.0089825
Trial1	2	1	noBlindfold	clockwise	practice	Guided	1	0.5	-0.25	10.63763	0.45024	-1.45	-1.05	0.801545993512145	0.0059225	-0.015958	-0.0018973
Trial1	2	1	noBlindfold	clockwise	practice	Guided	1	0.5	-0.25	10.65762	0.45025	-1.45	-1.05	0.801545375630795	0.007963	0.022127	0.036107
Trial1	2	1	noBlindfold	clockwise	practice	Guided	1	0.5	-0.25	10.67763	0.45025	-1.45	-1.05	0.801545375630795	-0.0026945	0.017893	-0.0066548
Trial1	2	1	noBlindfold	clockwise	practice	Guided	1	0.5	-0.25	10.69763	0.45025	-1.45	-1.05	0.801545375630795	0.007788	0.0051965	-0.031238
Trial1	2	1	noBlindfold	clockwise	practice	Guided	1	0.5	-0.25	10.71762	0.45025	-1.45	-1.05	0.801545375630795	-0.028274	-0.0074989	-0.025113
Trial1	2	1	noBlindfold	clockwise	practice	Guided	1	0.5	-0.25	10.73763	0.45025	-1.45	-1.05	0.801545375630795	-0.0092675	0.017892	0.026598
Trial1	2	1	noBlindfold	clockwise	practice	Guided	1	0.5	-0.25	10.75763	0.45025	-1.45	-1.05	0.801545375630795	0.014537	0.01366	0.0028613
Trial1	2	1	noBlindfold	clockwise	practice	Guided	1	0.5	-0.25	10.77763	0.45025	-1.45	-1.05	0.801545375630795	0.02475	0.017889	-0.017531
Trial1	2	1	noBlindfold	clockwise	practice	Guided	1	0.5	-0.25	10.79762	0.45025	-1.45	-1.05	0.801545375630795	0.015065	0.017889	-0.0055214
Trial1	2	1	noBlindfold	clockwise	practice	Guided	1	0.5	-0.25	10.81763	0.45025	-1.45	-1.05	0.801545375630795	0.007514	0.0051934	-0.027043
Trial1	2	1	noBlindfold	clockwise	practice	Guided	1	0.5	-0.25	10.83763	0.45025	-1.45	-1.05	0.801545375630795	0.014263	0.0094233	0.007056
Trial1	2	1	noBlindfold	clockwise	practice	Guided	1	0.5	-0.25	10.85762	0.45025	-1.45	-1.05	0.801545375630795	0.01426	0.0094242	-0.014184
Trial1	2	1	noBlindfold	clockwise	practice	Guided	1	0.5	-0.25	10.87762	0.45025	-1.45	-1.05	0.801545375630795	0.032289	0.0051918	0.0039967
Trial1	2	1	noBlindfold	clockwise	practice	Guided	1	0.5	-0.25	10.89763	0.45025	-1.45	-1.05	0.801545375630795	-0.012654	-0.015968	0.0095544
Trial1	2	1	noBlindfold	clockwise	practice	Guided	1	0.5	-0.25	10.91763	0.45025	-1.45	-1.05	0.801545375630795	0.001203	0.026349	0.0020195
Trial1	2	1	noBlindfold	clockwise	practice	Guided	1	0.5	-0.25	10.93762	0.45025	-1.45	-1.05	0.801545375630795	0.023141	-0.011736	0.0076246
Trial1	2	1	noBlindfold	clockwise	practice	Guided	1	0.5	-0.25	10.95763	0.45025	-1.45	-1.05	0.801545375630795	0.024473	0.026347	-0.013334
Trial1	2	1	noBlindfold	clockwise	practice	Guided	1	0.5	-0.25	10.97763	0.45026	-1.45	-1.05	0.801544752324413	0.01221	0.022115	-0.03095
Trial1	2	1	noBlindfold	clockwise	practice	Guided	1	0.5	-0.25	10.99763	0.45026	-1.45	-1.05	0.801544752324413	0.011676	-0.0032747	-0.022612
Trial1	2	1	noBlindfold	clockwise	practice	Guided	1	0.5	-0.25	11.01762	0.45026	-1.45	-1.05	0.801544752324413	0.0077651	0.0094206	-0.031228
Trial1	2	1	noBlindfold	clockwise	practice	Guided	1	0.5	-0.25	11.03763	0.45026	-1.45	-1.05	0.801544752324413	-0.0124	-0.0075068	0.0053648
Trial1	2	1	noBlindfold	clockwise	practice	Guided	1	0.5	-0.25	11.05763	0.45026	-1.45	-1.05	0.801544752324413	0.014246	0.026348	0.0070591
Trial1	2	1	noBlindfold	clockwise	practice	Guided	1	0.5	-0.25	11.07762	0.45026	-1.45	-1.05	0.801544752324413	-0.037179	0.017882	-0.025666
Trial1	2	1	noBlindfold	clockwise	practice	Guided	1	0.5	-0.25	11.09763	0.45026	-1.45	-1.05	0.801544752324413	0.0017249	0.01365	-0.0063582
Trial1	2	1	noBlindfold	clockwise	practice	Guided	1	0.5	-0.25	11.11763	0.45026	-1.45	-1.05	0.801544752324413	0.0053654	0.01788	0.0064984
Trial1	2	1	noBlindfold	clockwise	practice	Guided	1	0.5	-0.25	11.13763	0.45026	-1.45	-1.05	0.801544752324413	0.0058979	-0.020207	-0.0018837
Trial1	2	1	noBlindfold	clockwise	practice	Guided	1	0.5	-0.25	11.15762	0.45026	-1.45	-1.05	0.801544752324413	0.0090037	0.013649	0.019357
Trial1	2	1	noBlindfold	clockwise	practice	Guided	1	0.5	-0.25	11.17763	0.45026	-1.45	-1.05	0.801544752324413	0.023929	-0.0032805	-0.0049438
Trial1	2	1	noBlindfold	clockwise	practice	Guided	1	0.5	-0.25	11.19763	0.45026	-1.45	-1.05	0.801544752324413	-0.01471	-0.0075127	-0.028445
Trial1	2	1	noBlindfold	clockwise	practice	Guided	1	0.5	-0.25	11.21762	0.45026	-1.45	-1.05	0.801544752324413	-0.0074289	0.026342	-0.0027304
Trial1	2	1	noBlindfold	clockwise	practice	Guided	1	0.5	-0.25	11.23763	0.45026	-1.45	-1.05	0.801544752324413	-0.020485	-0.0075137	-0.007769
Trial1	2	1	noBlindfold	clockwise	practice	Guided	1	0.5	-0.25	11.25763	0.45026	-1.45	-1.05	0.801544752324413	0.0098013	0.0094146	0.0067834
Trial1	2	1	noBlindfold	clockwise	practice	Guided	1	0.5	-0.25	11.27763	0.45026	-1.45	-1.05	0.801544752324413	-0.012142	0.00095113	0.0011801
Trial1	2	1	noBlindfold	clockwise	practice	Guided	1	0.5	-0.25	11.29762	0.45026	-1.45	-1.05	0.801544752324413	0.0061571	-0.011744	-0.0060735
Trial1	2	1	noBlindfold	clockwise	practice	Guided	1	0.5	-0.25	11.31763	0.45026	-1.45	-1.05	0.801544752324413	0.010597	0.00095106	-0.0057906
Trial1	2	1	noBlindfold	clockwise	practice	Guided	1	0.5	-0.25	11.33763	0.45026	-1.45	-1.05	0.801544752324413	0.023919	0.013645	-0.004942
Trial1	2	1	noBlindfold	clockwise	practice	Guided	1	0.5	-0.25	11.35762	0.45026	-1.45	-1.05	0.801544752324413	0.0014477	0.030569	-0.0021624
Trial1	2	1	noBlindfold	clockwise	practice	Guided	1	0.5	-0.25	11.37762	0.45026	-1.45	-1.05	0.801544752324413	0.033599	0.026335	-0.016953
Trial1	2	1	noBlindfold	clockwise	practice	Guided	1	0.5	-0.25	11.39763	0.45027	-1.45	-1.05	0.801544132841425	-0.006904	0.026333	-0.01111
Trial1	2	1	noBlindfold	clockwise	practice	Guided	1	0.5	-0.25	11.41763	0.45027	-1.45	-1.05	0.801544132841425	0.024715	0.0094056	-0.017514
Trial1	2	1	noBlindfold	clockwise	practice	Guided	1	0.5	-0.25	11.43762	0.45027	-1.45	-1.05	0.801544132841425	-0.019962	-0.015986	-0.016146
Trial1	2	1	noBlindfold	clockwise	practice	Guided	1	0.5	-0.25	11.45763	0.45027	-1.45	-1.05	0.801544132841425	0.010858	0.0094081	-0.0099776
Trial1	2	1	noBlindfold	clockwise	practice	Guided	1	0.5	-0.25	11.47763	0.45027	-1.45	-1.05	0.801544132841425	-0.031513	-0.011754	0.025206
Trial1	2	1	noBlindfold	clockwise	practice	Guided	1	0.5	-0.25	11.49763	0.45027	-1.45	-1.05	0.801544132841425	-0.0045973	0.013637	0.022709
Trial1	2	1	noBlindfold	clockwise	practice	Guided	1	0.5	-0.25	11.51762	0.45027	-1.45	-1.05	0.801544132841425	0.04612	-0.020217	-0.0035248
Trial1	2	1	noBlindfold	clockwise	practice	Guided	1	0.5	-0.25	11.53763	0.45027	-1.45	-1.05	0.801544132841425	-0.0082395	-0.015986	0.0028811
Trial1	2	1	noBlindfold	clockwise	practice	Guided	1	0.5	-0.25	11.55763	0.45027	-1.45	-1.05	0.801544132841425	-0.009307	-0.0032908	0.026617
Trial1	2	1	noBlindfold	clockwise	practice	Guided	1	0.5	-0.25	11.57762	0.45027	-1.45	-1.05	0.801544132841425	0.011923	0.00093957	-0.026742
Trial1	2	1	noBlindfold	clockwise	practice	Guided	1	0.5	-0.25	11.59763	0.45027	-1.45	-1.05	0.801544132841425	0.0019738	0.009404	0.0031638
Trial1	2	1	noBlindfold	clockwise	practice	Guided	1	0.5	-0.25	11.61763	0.45027	-1.45	-1.05	0.801544132841425	-0.0066395	0.0051712	-0.015297
Trial1	2	1	noBlindfold	clockwise	practice	Guided	1	0.5	-0.25	11.63763	0.45027	-1.45	-1.05	0.801544132841425	0.014764	-0.015989	-0.0013088
Trial1	2	1	noBlindfold	clockwise	practice	Guided	1	0.5	-0.25	11.65762	0.45027	-1.45	-1.05	0.801544132841425	0.015295	-0.0075261	-0.0096896
Trial1	2	1	noBlindfold	clockwise	practice	Guided	1	0.5	-0.25	11.67763	0.45027	-1.45	-1.05	0.801544132841425	0.022043	0.034792	0.024407
Trial1	2	1	noBlindfold	clockwise	practice	Guided	1	0.5	-0.25	11.69763	0.45027	-1.45	-1.05	0.801544132841425	-0.0061139	0.034791	-0.023678
Trial1	2	1	noBlindfold	clockwise	practice	Guided	1	0.5	-0.25	11.71762	0.45027	-1.45	-1.05	0.801544132841425	-0.044841	0.022093	0.02436
Trial1	2	1	noBlindfold	clockwise	practice	Guided	1	0.5	-0.25	11.73763	0.45027	-1.45	-1.05	0.801544132841425	0.0038341	-0.028688	-0.039878
Trial1	2	1	noBlindfold	clockwise	practice	Guided	1	0.5	-0.25	11.75763	0.45027	-1.45	-1.05	0.801544132841425	-0.019971	0.022093	-0.016138
Trial1	2	1	noBlindfold	clockwise	practice	Guided	1	0.5	-0.25	11.77763	0.45027	-1.45	-1.05	0.801544132841425	0.018664	-0.0075315	0.007361
Trial1	2	1	noBlindfold	clockwise	practice	Guided	1	0.5	-0.25	11.79762	0.45027	-1.45	-1.05	0.801544132841425	-0.032228	-0.02869	-0.033752
Trial1	2	1	noBlindfold	clockwise	practice	Guided	1	0.5	-0.25	11.81763	0.45027	-1.45	-1.05	0.801544132841425	-0.033826	-0.02446	-0.0086009
Trial1	2	1	noBlindfold	clockwise	practice	Guided	1	0.5	-0.25	11.83763	0.45027	-1.45	-1.05	0.801544132841425	-0.038535	0.00093053	-0.012792
Trial1	2	1	noBlindfold	clockwise	practice	Guided	1	0.5	-0.25	11.85762	0.45027	-1.45	-1.05	0.801544132841425	-0.0058473	0.00092818	-0.027863
Trial1	2	1	noBlindfold	clockwise	practice	Guided	1	0.5	-0.25	11.87762	0.45027	-1.45	-1.05	0.801544132841425	-0.026276	0.00092478	0.012924
Trial1	2	1	noBlindfold	clockwise	practice	Guided	1	0.5	-0.25	11.89763	0.45027	-1.45	-1.05	0.801544132841425	0.0053467	-0.0033066	0.0065169
Trial1	2	1	noBlindfold	clockwise	practice	Guided	1	0.5	-0.25	11.91763	0.45027	-1.45	-1.05	0.801544132841425	0.0095177	0.022082	0.01099
Trial1	2	1	noBlindfold	clockwise	practice	Guided	1	0.5	-0.25	11.93762	0.45027	-1.45	-1.05	0.801544132841425	-0.038	0.0051543	-0.013075
Trial1	2	1	noBlindfold	clockwise	practice	Guided	1	0.5	-0.25	11.95763	0.45027	-1.45	-1.05	0.801544132841425	0.0019701	0.026311	-0.010531
Trial1	2	1	noBlindfold	clockwise	practice	Guided	1	0.5	-0.25	11.97763	0.45027	-1.45	-1.05	0.801544132841425	-0.035427	-0.020242	0.016551
Trial1	2	1	noBlindfold	clockwise	practice	Guided	1	0.5	-0.25	11.99763	0.45027	-1.45	-1.05	0.801544132841425	-0.02885	-0.016012	-0.016697
Trial1	2	1	noBlindfold	clockwise	practice	Guided	1	0.5	-0.25	12.01762	0.45027	-1.45	-1.05	0.801544132841425	0.01476	0.043233	-0.0013
Trial1	2	1	noBlindfold	clockwise	practice	Guided	1	0.5	-0.25	12.03763	0.45027	-1.45	-1.05	0.801544132841425	0.019466	-0.011782	-0.0052093
Trial1	2	1	noBlindfold	clockwise	practice	Guided	1	0.5	-0.25	12.05763	0.45027	-1.45	-1.05	0.801544132841425	0.0014347	-0.0033184	-0.0021477
Trial1	2	1	noBlindfold	clockwise	practice	Guided	1	0.5	-0.25	12.07762	0.45027	-1.45	-1.05	0.801544132841425	0.019197	0.0051439	0.0053885
Trial1	2	1	noBlindfold	clockwise	practice	Guided	1	0.5	-0.25	12.09763	0.45027	-1.45	-1.05	0.801544132841425	-0.00061088	0.013606	-0.040153
Trial1	2	1	noBlindfold	clockwise	practice	Guided	1	0.5	-0.25	12.11763	0.45027	-1.45	-1.05	0.801544132841425	0.031716	0.013604	0.012406
Trial1	2	1	noBlindfold	clockwise	practice	Guided	1	0.5	-0.25	12.13763	0.45028	-1.45	-1.05	0.801543511633665	-0.022111	-0.020251	0.017401
Trial1	2	1	noBlindfold	clockwise	practice	Guided	1	0.5	-0.25	12.15762	0.45027	-1.45	-1.05	0.801544132841425	0.0032955	0.017837	-0.031485
Trial1	2	1	noBlindfold	clockwise	practice	Guided	1	0.5	-0.25	12.17763	0.45028	-1.45	-1.05	0.801543511633665	-0.008696	0.0093717	-0.053287
Trial1	2	1	noBlindfold	clockwise	practice	Guided	1	0.5	-0.25	12.19763	0.45027	-1.45	-1.05	0.801544132841425	-0.0077185	0.0009074	0.0014843
Trial1	2	1	noBlindfold	clockwise	practice	Guided	1	0.5	-0.25	12.21762	0.45027	-1.45	-1.05	0.801544132841425	-0.0024781	0.017834	-0.010806
Trial1	2	1	noBlindfold	clockwise	practice	Guided	1	0.5	-0.25	12.23763	0.45027	-1.45	-1.05	0.801544132841425	0.0056059	-0.0033247	0.0023347
Trial1	2	1	noBlindfold	clockwise	practice	Guided	1	0.5	-0.25	12.25763	0.45027	-1.45	-1.05	0.801544132841425	-0.022109	0.00090854	0.017405
Trial1	2	1	noBlindfold	clockwise	practice	Guided	1	0.5	-0.25	12.27763	0.45027	-1.45	-1.05	0.801544132841425	-0.0024782	0.013601	-0.010805
Trial1	2	1	noBlindfold	clockwise	practice	Guided	1	0.5	-0.25	12.29762	0.45027	-1.45	-1.05	0.801544132841425	-0.0043465	0.0051361	0.018536
Trial1	2	1	noBlindfold	clockwise	practice	Guided	1	0.5	-0.25	12.31763	0.45028	-1.45	-1.05	0.801543511633665	0.0048	-0.0033286	0.01491
Trial1	2	1	noBlindfold	clockwise	practice	Guided	1	0.5	-0.25	12.33763	0.45028	-1.45	-1.05	0.801543511633665	-0.0030144	0.013598	-0.002419
Trial1	2	1	noBlindfold	clockwise	practice	Guided	1	0.5	-0.25	12.35762	0.45027	-1.45	-1.05	0.801544132841425	-0.0014115	-0.0033292	-0.027568
Trial1	2	1	noBlindfold	clockwise	practice	Guided	1	0.5	-0.25	12.37762	0.45027	-1.45	-1.05	0.801544132841425	-0.0032802	-0.028723	0.0029033
Trial1	2	1	noBlindfold	clockwise	practice	Guided	1	0.5	-0.25	12.39763	0.45027	-1.45	-1.05	0.801544132841425	0.0022283	0.0093619	-0.014713
Trial1	2	1	noBlindfold	clockwise	practice	Guided	1	0.5	-0.25	12.41763	0.45027	-1.45	-1.05	0.801544132841425	0.0019613	0.017824	-0.010519
Trial1	2	1	noBlindfold	clockwise	practice	Guided	1	0.5	-0.25	12.43762	0.45027	-1.45	-1.05	0.801544132841425	-0.0071874	-0.0033345	-0.0068907
Trial1	2	1	noBlindfold	clockwise	practice	Guided	1	0.5	-0.25	12.45763	0.45027	-1.45	-1.05	0.801544132841425	0.013952	0.0093611	0.011288
Trial1	2	1	noBlindfold	clockwise	practice	Guided	1	0.5	-0.25	12.47763	0.45027	-1.45	-1.05	0.801544132841425	0.028608	-0.0118	-0.0088221
Trial1	2	1	noBlindfold	clockwise	practice	Guided	1	0.5	-0.25	12.49763	0.45028	-1.45	-1.05	0.801543511633665	-0.0071896	0.022055	-0.0068905
Trial1	2	1	noBlindfold	clockwise	practice	Guided	1	0.5	-0.25	12.51762	0.45028	-1.45	-1.05	0.801543511633665	0.0014229	-0.016033	-0.0021345
Trial1	2	1	noBlindfold	clockwise	practice	Guided	1	0.5	-0.25	12.53763	0.45028	-1.45	-1.05	0.801543511633665	0.0095031	-0.0075679	0.0068127
Trial1	2	1	noBlindfold	clockwise	practice	Guided	1	0.5	-0.25	12.55763	0.45028	-1.45	-1.05	0.801543511633665	-0.007195	-0.003336	-0.0068922
Trial1	2	1	noBlindfold	clockwise	practice	Guided	1	0.5	-0.25	12.57762	0.45028	-1.45	-1.05	0.801543511633665	0.0278	0.00089685	-0.0046332
Trial1	2	1	noBlindfold	clockwise	practice	Guided	1	0.5	-0.25	12.59763	0.45028	-1.45	-1.05	0.801543511633665	0.014742	-0.011798	-0.0012891
Trial1	2	1	noBlindfold	clockwise	practice	Guided	1	0.5	-0.25	12.61763	0.45028	-1.45	-1.05	0.801543511633665	0.045561	0.0051278	0.0048818
Trial1	2	1	noBlindfold	clockwise	practice	Guided	1	0.5	-0.25	12.63763	0.45028	-1.45	-1.05	0.801543511633665	0.0063927	-0.0118	-0.0108
Trial1	2	1	noBlindfold	clockwise	practice	Guided	1	0.5	-0.25	12.65762	0.45028	-1.45	-1.05	0.801543511633665	-0.016079	0.022054	-0.0074541
Trial1	2	1	noBlindfold	clockwise	practice	Guided	1	0.5	-0.25	12.67763	0.45028	-1.45	-1.05	0.801543511633665	-0.03047	0.0093567	0.0084646
Trial1	2	1	noBlindfold	clockwise	practice	Guided	1	0.5	-0.25	12.69763	0.45028	-1.45	-1.05	0.801543511633665	0.023354	-0.028729	0.0034722
Trial1	2	1	noBlindfold	clockwise	practice	Guided	1	0.5	-0.25	12.71762	0.45028	-1.45	-1.05	0.801543511633665	0.0053211	0.026283	0.0065315
Trial1	2	1	noBlindfold	clockwise	practice	Guided	1	0.5	-0.25	12.73763	0.45028	-1.45	-1.05	0.801543511633665	0.0071844	0.00088907	-0.022808
Trial1	2	1	noBlindfold	clockwise	practice	Guided	1	0.5	-0.25	12.75763	0.45029	-1.45	-1.05	0.801542892398799	-0.015554	-0.0033426	-0.015837
Trial1	2	1	noBlindfold	clockwise	practice	Guided	1	0.5	-0.25	12.77763	0.45029	-1.45	-1.05	0.801542892398799	-0.0058754	0.00088418	-0.027844
Trial1	2	1	noBlindfold	clockwise	practice	Guided	1	0.5	-0.25	12.79762	0.45029	-1.45	-1.05	0.801542892398799	0.014195	-0.007581	0.007101
Trial1	2	1	noBlindfold	clockwise	practice	Guided	1	0.5	-0.25	12.81763	0.45029	-1.45	-1.05	0.801542892398799	0.015262	0.0093445	-0.0096638
Trial1	2	1	noBlindfold	clockwise	practice	Guided	1	0.5	-0.25	12.83763	0.45029	-1.45	-1.05	0.801542892398799	-0.0043715	0.017808	0.018547
Trial1	2	1	noBlindfold	clockwise	practice	Guided	1	0.5	-0.25	12.85762	0.45029	-1.45	-1.05	0.801542892398799	-0.024709	0.005111	-0.012209
Trial1	2	1	noBlindfold	clockwise	practice	Guided	1	0.5	-0.25	12.87762	0.45029	-1.45	-1.05	0.801542892398799	0.011349	-0.011818	0.011858
Trial1	2	1	noBlindfold	clockwise	practice	Guided	1	0.5	-0.25	12.89763	0.45029	-1.45	-1.05	0.801542892398799	-0.0090849	-0.032977	0.022456
Trial1	2	1	noBlindfold	clockwise	practice	Guided	1	0.5	-0.25	12.91763	0.45029	-1.45	-1.05	0.801542892398799	0.031948	0.00087579	0.0082326
Trial1	2	1	noBlindfold	clockwise	practice	Guided	1	0.5	-0.25	12.93762	0.4503	-1.45	-1.05	0.801542271439902	0.021287	0.00087541	-0.034528
Trial1	2	1	noBlindfold	clockwise	practice	Guided	1	0.5	-0.25	12.95763	0.4503	-1.45	-1.05	0.801542271439902	-0.0069593	-0.0075885	-0.011072
Trial1	2	1	noBlindfold	clockwise	practice	Guided	1	0.5	-0.25	12.97763	0.4503	-1.45	-1.05	0.801542271439902	-0.012468	-0.0033561	0.0054124
Trial1	2	1	noBlindfold	clockwise	practice	Guided	1	0.5	-0.25	12.99763	0.4503	-1.45	-1.05	0.801542271439902	0.018621	0.013572	0.0073919
Trial1	2	1	noBlindfold	clockwise	practice	Guided	1	0.5	-0.25	13.01762	0.4503	-1.45	-1.05	0.801542271439902	-0.0074916	-0.01605	-0.0026838
Trial1	2	1	noBlindfold	clockwise	practice	Guided	1	0.5	-0.25	13.03763	0.4503	-1.45	-1.05	0.801542271439902	-0.0080244	-0.020283	0.0056992
Trial1	2	1	noBlindfold	clockwise	practice	Guided	1	0.5	-0.25	13.05763	0.45029	-1.45	-1.05	0.801542892398799	-0.0085551	0.00087604	0.014083
Trial1	2	1	noBlindfold	clockwise	practice	Guided	1	0.5	-0.25	13.07762	0.45029	-1.45	-1.05	0.801542892398799	0.029106	0.0093402	-0.01719
Trial1	2	1	noBlindfold	clockwise	practice	Guided	1	0.5	-0.25	13.09763	0.4503	-1.45	-1.05	0.801542271439902	-0.021082	0.0051069	0.00066082
Trial1	2	1	noBlindfold	clockwise	practice	Guided	1	0.5	-0.25	13.11763	0.4503	-1.45	-1.05	0.801542271439902	-0.0074917	0.017802	-0.0026819
Trial1	2	1	noBlindfold	clockwise	practice	Guided	1	0.5	-0.25	13.13763	0.4503	-1.45	-1.05	0.801542271439902	-0.043823	0.0051073	0.0076303
Trial1	2	1	noBlindfold	clockwise	practice	Guided	1	0.5	-0.25	13.15762	0.4503	-1.45	-1.05	0.801542271439902	0.016311	0.00087532	-0.026421
Trial1	2	1	noBlindfold	clockwise	practice	Guided	1	0.5	-0.25	13.17763	0.4503	-1.45	-1.05	0.801542271439902	0.0011176	-0.0075903	0.0020723
Trial1	2	1	noBlindfold	clockwise	practice	Guided	1	0.5	-0.25	13.19763	0.4503	-1.45	-1.05	0.801542271439902	-0.017448	-0.016053	0.013517
Trial1	2	1	noBlindfold	clockwise	practice	Guided	1	0.5	-0.25	13.21762	0.4503	-1.45	-1.05	0.801542271439902	-0.021622	0.022031	0.0090403
Trial1	2	1	noBlindfold	clockwise	practice	Guided	1	0.5	-0.25	13.23763	0.4503	-1.45	-1.05	0.801542271439902	-0.011408	0.0093342	-0.011352
Trial1	2	1	noBlindfold	clockwise	practice	Guided	1	0.5	-0.25	13.25763	0.4503	-1.45	-1.05	0.801542271439902	-0.043029	0.005104	-0.0049458
Trial1	2	1	noBlindfold	clockwise	practice	Guided	1	0.5	-0.25	13.27763	0.4503	-1.45	-1.05	0.801542271439902	-0.0025266	-0.0033607	-0.010785
Trial1	2	1	noBlindfold	clockwise	practice	Guided	1	0.5	-0.25	13.29762	0.4503	-1.45	-1.05	0.801542271439902	0.0047552	0.00087177	0.014926
Trial1	2	1	noBlindfold	clockwise	practice	Guided	1	0.5	-0.25	13.31763	0.4503	-1.45	-1.05	0.801542271439902	0.0005794	-0.024519	0.010453
Trial1	2	1	noBlindfold	clockwise	practice	Guided	1	0.5	-0.25	13.33763	0.4503	-1.45	-1.05	0.801542271439902	-0.034681	-0.0033604	0.0020696
Trial1	2	1	noBlindfold	clockwise	practice	Guided	1	0.5	-0.25	13.35762	0.4503	-1.45	-1.05	0.801542271439902	-0.020027	0.00087312	-0.016111
Trial1	2	1	noBlindfold	clockwise	practice	Guided	1	0.5	-0.25	13.37762	0.4503	-1.45	-1.05	0.801542271439902	0.01861	-0.011818	0.0073879
Trial1	2	1	noBlindfold	clockwise	practice	Guided	1	0.5	-0.25	13.39763	0.4503	-1.45	-1.05	0.801542271439902	0.015232	-0.011819	-0.009661
Trial1	2	1	noBlindfold	clockwise	practice	Guided	1	0.5	-0.25	13.41763	0.4503	-1.45	-1.05	0.801542271439902	-0.021629	-0.0075854	0.0090364
Trial1	2	1	noBlindfold	clockwise	practice	Guided	1	0.5	-0.25	13.43762	0.4503	-1.45	-1.05	0.801542271439902	0.010793	-0.0075856	-0.0099467
Trial1	2	1	noBlindfold	clockwise	practice	Guided	1	0.5	-0.25	13.45763	0.4503	-1.45	-1.05	0.801542271439902	0.011326	-0.003354	-0.018328
Trial1	2	1	noBlindfold	clockwise	practice	Guided	1	0.5	-0.25	13.47763	0.4503	-1.45	-1.05	0.801542271439902	-0.028646	0.013573	0.010729
Trial1	2	1	noBlindfold	clockwise	practice	Guided	1	0.5	-0.25	13.49763	0.45031	-1.45	-1.05	0.801541652453159	0.036899	-0.024514	0.00013303
Trial1	2	1	noBlindfold	clockwise	practice	Guided	1	0.5	-0.25	13.51762	0.45031	-1.45	-1.05	0.801541652453159	-0.031315	-0.016052	0.021044
Trial1	2	1	noBlindfold	clockwise	practice	Guided	1	0.5	-0.25	13.53763	0.4503	-1.45	-1.05	0.801542271439902	-0.033886	0.022034	-0.0085796
Trial1	2	1	noBlindfold	clockwise	practice	Guided	1	0.5	-0.25	13.55763	0.4503	-1.45	-1.05	0.801542271439902	0.0044829	0.0051068	0.019112
Trial1	2	1	noBlindfold	clockwise	practice	Guided	1	0.5	-0.25	13.57762	0.45031	-1.45	-1.05	0.801541652453159	-0.0028005	0.030494	-0.0066029
Trial1	2	1	noBlindfold	clockwise	practice	Guided	1	0.5	-0.25	13.59763	0.4503	-1.45	-1.05	0.801542271439902	-0.0083069	0.0093343	0.0098806
Trial1	2	1	noBlindfold	clockwise	practice	Guided	1	0.5	-0.25	13.61763	0.4503	-1.45	-1.05	0.801542271439902	-0.025534	-0.024522	0.00036726
Trial1	2	1	noBlindfold	clockwise	practice	Guided	1	0.5	-0.25	13.63763	0.4503	-1.45	-1.05	0.801542271439902	0.0035145	0.00086719	0.0054083
Trial1	2	1	noBlindfold	clockwise	practice	Guided	1	0.5	-0.25	13.65762	0.4503	-1.45	-1.05	0.801542271439902	-0.020826	0.013563	-0.0035395
Trial1	2	1	noBlindfold	clockwise	practice	Guided	1	0.5	-0.25	13.67763	0.4503	-1.45	-1.05	0.801542271439902	-0.0030639	0.013562	-0.0024099
Trial1	2	1	noBlindfold	clockwise	practice	Guided	1	0.5	-0.25	13.69763	0.4503	-1.45	-1.05	0.801542271439902	0.0050158	0.00086894	0.01073
Trial1	2	1	noBlindfold	clockwise	practice	Guided	1	0.5	-0.25	13.71762	0.4503	-1.45	-1.05	0.801542271439902	0.015498	-0.016058	-0.013855
Trial1	2	1	noBlindfold	clockwise	practice	Guided	1	0.5	-0.25	13.73763	0.4503	-1.45	-1.05	0.801542271439902	0.0021748	-0.011827	-0.014701
Trial1	2	1	noBlindfold	clockwise	practice	Guided	1	0.5	-0.25	13.75763	0.4503	-1.45	-1.05	0.801542271439902	-0.0069732	0.0093321	-0.011077
Trial1	2	1	noBlindfold	clockwise	practice	Guided	1	0.5	-0.25	13.77763	0.4503	-1.45	-1.05	0.801542271439902	-0.0038664	0.022024	0.022738
Trial1	2	1	noBlindfold	clockwise	practice	Guided	1	0.5	-0.25	13.79762	0.4503	-1.45	-1.05	0.801542271439902	0.011056	-0.0076003	-0.014138
Trial1	2	1	noBlindfold	clockwise	practice	Guided	1	0.5	-0.25	13.81763	0.45031	-1.45	-1.05	0.801541652453159	-0.0015623	-0.016064	0.043979
Trial1	2	1	noBlindfold	clockwise	practice	Guided	1	0.5	-0.25	13.83763	0.45031	-1.45	-1.05	0.801541652453159	-0.0028035	-0.0033696	-0.0060369
Trial1	2	1	noBlindfold	clockwise	practice	Guided	1	0.5	-0.25	13.85762	0.45031	-1.45	-1.05	0.801541652453159	-0.038335	0.013557	-0.0088621
Trial1	2	1	noBlindfold	clockwise	practice	Guided	1	0.5	-0.25	13.87762	0.45031	-1.45	-1.05	0.801541652453159	0.023572	-0.0203	-0.00071206
Trial1	2	1	noBlindfold	clockwise	practice	Guided	1	0.5	-0.25	13.89763	0.45031	-1.45	-1.05	0.801541652453159	0.014155	-0.020299	0.0071067
Trial1	2	1	noBlindfold	clockwise	practice	Guided	1	0.5	-0.25	13.91763	0.45031	-1.45	-1.05	0.801541652453159	-0.015334	-0.0033694	-0.020018
Trial1	2	1	noBlindfold	clockwise	practice	Guided	1	0.5	-0.25	13.93762	0.45031	-1.45	-1.05	0.801541652453159	0.02774	0.0050922	0.003765
Trial1	2	1	noBlindfold	clockwise	practice	Guided	1	0.5	-0.25	13.95763	0.45031	-1.45	-1.05	0.801541652453159	0.0016274	-0.016069	-0.0063139
Trial1	2	1	noBlindfold	clockwise	practice	Guided	1	0.5	-0.25	13.97763	0.45031	-1.45	-1.05	0.801541652453159	-0.020048	0.022017	-0.016108
Trial1	2	1	noBlindfold	clockwise	practice	Guided	1	0.5	-0.25	13.99763	0.45031	-1.45	-1.05	0.801541652453159	0.010241	-0.0033735	-0.0015534
Trial1	2	1	noBlindfold	clockwise	practice	Guided	1	0.5	-0.25	14.01762	0.45031	-1.45	-1.05	0.801541652453159	0.031111	0.026248	0.020818
Trial1	2	1	noBlindfold	clockwise	practice	Guided	1	0.5	-0.25	14.03763	0.45032	-1.45	-1.05	0.801541033590294	0.0288	-0.016072	-0.012997
Trial1	2	1	noBlindfold	clockwise	practice	Guided	1	0.5	-0.25	14.05763	0.45032	-1.45	-1.05	0.801541033590294	-0.001754	-0.007608	-0.023358
Trial1	2	1	noBlindfold	clockwise	practice	Guided	1	0.5	-0.25	14.07762	0.45032	-1.45	-1.05	0.801541033590294	0.036346	0.030476	0.0063127
Trial1	2	1	noBlindfold	clockwise	practice	Guided	1	0.5	-0.25	14.09763	0.45032	-1.45	-1.05	0.801541033590294	0.025955	-0.0033803	-0.038427
Trial1	2	1	noBlindfold	clockwise	practice	Guided	1	0.5	-0.25	14.11763	0.45032	-1.45	-1.05	0.801541033590294	0.0021489	0.0050808	-0.014688
Trial1	2	1	noBlindfold	clockwise	practice	Guided	1	0.5	-0.25	14.13763	0.45032	-1.45	-1.05	0.801541033590294	0.036876	0.013544	0.00014815
Trial1	2	1	noBlindfold	clockwise	practice	Guided	1	0.5	-0.25	14.15762	0.45032	-1.45	-1.05	0.801541033590294	0.028257	0.017776	-0.018032
Trial1	2	1	noBlindfold	clockwise	practice	Guided	1	0.5	-0.25	14.17763	0.45032	-1.45	-1.05	0.801541033590294	-0.007537	0.00084721	-0.0026744
Trial1	2	1	noBlindfold	clockwise	practice	Guided	1	0.5	-0.25	14.19763	0.45032	-1.45	-1.05	0.801541033590294	0.02355	0.022005	-0.00069511
Trial1	2	1	noBlindfold	clockwise	practice	Guided	1	0.5	-0.25	14.21762	0.45032	-1.45	-1.05	0.801541033590294	0.032435	-0.024547	-0.00012788
Trial1	2	1	noBlindfold	clockwise	practice	Guided	1	0.5	-0.25	14.23763	0.45032	-1.45	-1.05	0.801541033590294	0.014668	0.00084192	0.0029348
Trial1	2	1	noBlindfold	clockwise	practice	Guided	1	0.5	-0.25	14.25763	0.45032	-1.45	-1.05	0.801541033590294	-0.011445	0.013534	-0.011335
Trial1	2	1	noBlindfold	clockwise	practice	Guided	1	0.5	-0.25	14.27763	0.45032	-1.45	-1.05	0.801541033590294	0.017774	0.017764	0.019982
Trial1	2	1	noBlindfold	clockwise	practice	Guided	1	0.5	-0.25	14.29762	0.45032	-1.45	-1.05	0.801541033590294	-0.021393	0.013532	0.0048652
Trial1	2	1	noBlindfold	clockwise	practice	Guided	1	0.5	-0.25	14.31763	0.45032	-1.45	-1.05	0.801541033590294	-0.024768	0.0050684	-0.012182
Trial1	2	1	noBlindfold	clockwise	practice	Guided	1	0.5	-0.25	14.33763	0.45032	-1.45	-1.05	0.801541033590294	0.011824	0.017763	-0.026686
Trial1	2	1	noBlindfold	clockwise	practice	Guided	1	0.5	-0.25	14.35762	0.45032	-1.45	-1.05	0.801541033590294	-0.015885	0.021994	0.011886
Trial1	2	1	noBlindfold	clockwise	practice	Guided	1	0.5	-0.25	14.37762	0.45032	-1.45	-1.05	0.801541033590294	0.0086283	0.026222	0.023617
Trial1	2	1	noBlindfold	clockwise	practice	Guided	1	0.5	-0.25	14.39763	0.45032	-1.45	-1.05	0.801541033590294	-0.0014953	-0.011866	-0.027529
Trial1	2	1	noBlindfold	clockwise	practice	Guided	1	0.5	-0.25	14.41763	0.45032	-1.45	-1.05	0.801541033590294	-0.011177	0.013527	-0.015517
Trial1	2	1	noBlindfold	clockwise	practice	Guided	1	0.5	-0.25	14.43762	0.45032	-1.45	-1.05	0.801541033590294	-0.004427	0.013526	0.018579
Trial1	2	1	noBlindfold	clockwise	practice	Guided	1	0.5	-0.25	14.45763	0.45032	-1.45	-1.05	0.801541033590294	0.019644	0.017757	-0.0093495
Trial1	2	1	noBlindfold	clockwise	practice	Guided	1	0.5	-0.25	14.47763	0.45032	-1.45	-1.05	0.801541033590294	-0.0253	0.026218	-0.0037903
Trial1	2	1	noBlindfold	clockwise	practice	Guided	1	0.5	-0.25	14.49763	0.45032	-1.45	-1.05	0.801541033590294	0.02435	-0.0034056	-0.013256
Trial1	2	1	noBlindfold	clockwise	practice	Guided	1	0.5	-0.25	14.51762	0.45032	-1.45	-1.05	0.801541033590294	0.020175	0.0092907	-0.017726
Trial1	2	1	noBlindfold	clockwise	practice	Guided	1	0.5	-0.25	14.53763	0.45032	-1.45	-1.05	0.801541033590294	-0.026101	-0.028796	0.0087915
Trial1	2	1	noBlindfold	clockwise	practice	Guided	1	0.5	-0.25	14.55763	0.45032	-1.45	-1.05	0.801541033590294	-0.017486	0.0050583	0.013548
Trial1	2	1	noBlindfold	clockwise	practice	Guided	1	0.5	-0.25	14.57762	0.45032	-1.45	-1.05	0.801541033590294	0.0094277	0.00082843	0.011049
Trial1	2	1	noBlindfold	clockwise	practice	Guided	1	0.5	-0.25	14.59763	0.45032	-1.45	-1.05	0.801541033590294	0.023284	0.026221	0.0035134
Trial1	2	1	noBlindfold	clockwise	practice	Guided	1	0.5	-0.25	14.61763	0.45032	-1.45	-1.05	0.801541033590294	-0.01562	0.0092937	-0.015795
Trial1	2	1	noBlindfold	clockwise	practice	Guided	1	0.5	-0.25	14.63763	0.45032	-1.45	-1.05	0.801541033590294	-0.0059404	0.005061	-0.027803
Trial1	2	1	noBlindfold	clockwise	practice	Guided	1	0.5	-0.25	14.65762	0.45032	-1.45	-1.05	0.801541033590294	0.0041833	0.013525	0.023343
Trial1	2	1	noBlindfold	clockwise	practice	Guided	1	0.5	-0.25	14.67763	0.45032	-1.45	-1.05	0.801541033590294	0.013867	-0.011866	0.011333
Trial1	2	1	noBlindfold	clockwise	practice	Guided	1	0.5	-0.25	14.69763	0.45032	-1.45	-1.05	0.801541033590294	0.0052508	0.00082873	0.0065789
Trial1	2	1	noBlindfold	clockwise	practice	Guided	1	0.5	-0.25	14.71762	0.45032	-1.45	-1.05	0.801541033590294	0.033495	0.013522	-0.016875
Trial1	2	1	noBlindfold	clockwise	practice	Guided	1	0.5	-0.25	14.73763	0.45032	-1.45	-1.05	0.801541033590294	0.03216	-0.0034063	0.0040849
Trial1	2	1	noBlindfold	clockwise	practice	Guided	1	0.5	-0.25	14.75763	0.45032	-1.45	-1.05	0.801541033590294	0.0057795	0.0050566	-0.0062758
Trial1	2	1	noBlindfold	clockwise	practice	Guided	1	0.5	-0.25	14.77763	0.45033	-1.45	-1.05	0.801540411157713	0.00053707	0.021983	0.010489
Trial1	2	1	noBlindfold	clockwise	practice	Guided	1	0.5	-0.25	14.79762	0.45032	-1.45	-1.05	0.801541033590294	0.0039126	0.0092876	0.027538
Trial1	2	1	noBlindfold	clockwise	practice	Guided	1	0.5	-0.25	14.81763	0.45032	-1.45	-1.05	0.801541033590294	-0.012518	-0.037262	0.0054492
Trial1	2	1	noBlindfold	clockwise	practice	Guided	1	0.5	-0.25	14.83763	0.45033	-1.45	-1.05	0.801540411157713	0.018035	0.0050547	0.01581
Trial1	2	1	noBlindfold	clockwise	practice	Guided	1	0.5	-0.25	14.85762	0.45032	-1.45	-1.05	0.801541033590294	0.00053797	0.013518	0.010488
Trial1	2	1	noBlindfold	clockwise	practice	Guided	1	0.5	-0.25	14.87762	0.45033	-1.45	-1.05	0.801540411157713	0.01075	-0.0076442	-0.0099039
Trial1	2	1	noBlindfold	clockwise	practice	Guided	1	0.5	-0.25	14.89763	0.45033	-1.45	-1.05	0.801540411157713	0.0016012	0.0050487	-0.0062787
Trial1	2	1	noBlindfold	clockwise	practice	Guided	1	0.5	-0.25	14.91763	0.45033	-1.45	-1.05	0.801540411157713	0.0055081	0.0050492	0.0048819
Trial1	2	1	noBlindfold	clockwise	practice	Guided	1	0.5	-0.25	14.93762	0.45033	-1.45	-1.05	0.801540411157713	0.0013308	-0.0034134	-0.0020876
Trial1	2	1	noBlindfold	clockwise	practice	Guided	1	0.5	-0.25	14.95763	0.45033	-1.45	-1.05	0.801540411157713	-0.023542	-0.020341	0.038414
Trial1	2	1	noBlindfold	clockwise	practice	Guided	1	0.5	-0.25	14.97763	0.45033	-1.45	-1.05	0.801540411157713	0.023534	0.02621	-0.00067549
Trial1	2	1	noBlindfold	clockwise	practice	Guided	1	0.5	-0.25	14.99763	0.45033	-1.45	-1.05	0.801540411157713	0.0063024	0.0092797	-0.010187
Trial1	2	1	noBlindfold	clockwise	practice	Guided	1	0.5	-0.25	15.01762	0.45033	-1.45	-1.05	0.801540411157713	-0.017502	-0.0076488	0.013551
Trial1	2	1	noBlindfold	clockwise	practice	Guided	1	0.5	-0.25	15.03763	0.45033	-1.45	-1.05	0.801540411157713	-0.016969	0.0050462	0.0051682
Trial1	2	1	noBlindfold	clockwise	practice	Guided	1	0.5	-0.25	15.05763	0.45033	-1.45	-1.05	0.801540411157713	-0.0041822	-0.0034206	0.014399
Trial1	2	1	noBlindfold	clockwise	practice	Guided	1	0.5	-0.25	15.07762	0.45033	-1.45	-1.05	0.801540411157713	0.017488	0.017734	0.024194
Trial1	2	1	noBlindfold	clockwise	practice	Guided	1	0.5	-0.25	15.09763	0.45033	-1.45	-1.05	0.801540411157713	-0.037845	0.026198	-0.017202
Trial1	2	1	noBlindfold	clockwise	practice	Guided	1	0.5	-0.25	15.11763	0.45033	-1.45	-1.05	0.801540411157713	0.01385	-0.0034254	0.011337
Trial1	2	1	noBlindfold	clockwise	practice	Guided	1	0.5	-0.25	15.13763	0.45033	-1.45	-1.05	0.801540411157713	0.028507	0.021965	-0.0087722
Trial1	2	1	noBlindfold	clockwise	practice	Guided	1	0.5	-0.25	15.15762	0.45033	-1.45	-1.05	0.801540411157713	0.032147	0.00080552	0.0040868
Trial1	2	1	noBlindfold	clockwise	practice	Guided	1	0.5	-0.25	15.17763	0.45033	-1.45	-1.05	0.801540411157713	0.018292	0.0092671	0.011626
Trial1	2	1	noBlindfold	clockwise	practice	Guided	1	0.5	-0.25	15.19763	0.45033	-1.45	-1.05	0.801540411157713	-0.007022	0.01773	-0.011026
Trial1	2	1	noBlindfold	clockwise	practice	Guided	1	0.5	-0.25	15.21762	0.45033	-1.45	-1.05	0.801540411157713	0.0023934	0.017729	-0.018845
Trial1	2	1	noBlindfold	clockwise	practice	Guided	1	0.5	-0.25	15.23763	0.45033	-1.45	-1.05	0.801540411157713	0.0094062	0.017726	0.011063
Trial1	2	1	noBlindfold	clockwise	practice	Guided	1	0.5	-0.25	15.25763	0.45033	-1.45	-1.05	0.801540411157713	0.027436	0.017725	0.0080005
Trial1	2	1	noBlindfold	clockwise	practice	Guided	1	0.5	-0.25	15.27763	0.45033	-1.45	-1.05	0.801540411157713	-0.012799	0.0050272	0.0096514
Trial1	2	1	noBlindfold	clockwise	practice	Guided	1	0.5	-0.25	15.29762	0.45033	-1.45	-1.05	0.801540411157713	-0.0072908	0.013491	-0.0068324
Trial1	2	1	noBlindfold	clockwise	practice	Guided	1	0.5	-0.25	15.31763	0.45033	-1.45	-1.05	0.801540411157713	0.0062995	0.0007952	-0.010177
Trial1	2	1	noBlindfold	clockwise	practice	Guided	1	0.5	-0.25	15.33763	0.45033	-1.45	-1.05	0.801540411157713	-0.016437	0.0050257	-0.0032063
Trial1	2	1	noBlindfold	clockwise	practice	Guided	1	0.5	-0.25	15.35762	0.45033	-1.45	-1.05	0.801540411157713	-0.0094212	0.043111	0.026699
Trial1	2	1	noBlindfold	clockwise	practice	Guided	1	0.5	-0.25	15.37762	0.45033	-1.45	-1.05	0.801540411157713	-0.0036494	0.013489	0.0060225
Trial1	2	1	noBlindfold	clockwise	practice	Guided	1	0.5	-0.25	15.39763	0.45033	-1.45	-1.05	0.801540411157713	0.058792	0.013488	0.002962
Trial1	2	1	noBlindfold	clockwise	practice	Guided	1	0.5	-0.25	15.41763	0.45033	-1.45	-1.05	0.801540411157713	0.027705	0.02195	0.0038098
Trial1	2	1	noBlindfold	clockwise	practice	Guided	1	0.5	-0.25	15.43762	0.45033	-1.45	-1.05	0.801540411157713	0.0013258	0.030412	0.0051742
Trial1	2	1	noBlindfold	clockwise	practice	Guided	1	0.5	-0.25	15.45763	0.45033	-1.45	-1.05	0.801540411157713	-0.0088916	0.0050214	0.018313
Trial1	2	1	noBlindfold	clockwise	practice	Guided	1	0.5	-0.25	15.47763	0.45033	-1.45	-1.05	0.801540411157713	0.013579	0.00078724	0.015534
Trial1	2	1	noBlindfold	clockwise	practice	Guided	1	0.5	-0.25	15.49763	0.45033	-1.45	-1.05	0.801540411157713	0.0099359	0.034641	0.002676
Trial1	2	1	noBlindfold	clockwise	practice	Guided	1	0.5	-0.25	15.51762	0.45034	-1.45	-1.05	0.801539794389768	-0.010937	0.00078441	-0.019694
Trial1	2	1	noBlindfold	clockwise	practice	Guided	1	0.5	-0.25	15.53763	0.45034	-1.45	-1.05	0.801539794389768	0.029298	-0.01191	0.0026766
Trial1	2	1	noBlindfold	clockwise	practice	Guided	1	0.5	-0.25	15.55763	0.45034	-1.45	-1.05	0.801539794389768	0.0013182	0.00078365	-0.0020796
Trial1	2	1	noBlindfold	clockwise	practice	Guided	1	0.5	-0.25	15.57762	0.45034	-1.45	-1.05	0.801539794389768	0.0023829	0.034636	0.0082353
Trial1	2	1	noBlindfold	clockwise	practice	Guided	1	0.5	-0.25	15.59763	0.45034	-1.45	-1.05	0.801539794389768	-0.016182	0.013476	-0.0074007
Trial1	2	1	noBlindfold	clockwise	practice	Guided	1	0.5	-0.25	15.61763	0.45034	-1.45	-1.05	0.801539794389768	-0.03004	0.0050096	0.0001339
Trial1	2	1	noBlindfold	clockwise	practice	Guided	1	0.5	-0.25	15.63763	0.45034	-1.45	-1.05	0.801539794389768	0.0070861	-0.0034545	-0.022754
Trial1	2	1	noBlindfold	clockwise	practice	Guided	1	0.5	-0.25	15.65762	0.45034	-1.45	-1.05	0.801539794389768	0.010193	0.0050098	-0.0015116
Trial1	2	1	noBlindfold	clockwise	practice	Guided	1	0.5	-0.25	15.67763	0.45034	-1.45	-1.05	0.801539794389768	0.015431	0.013474	0.010783
Trial1	2	1	noBlindfold	clockwise	practice	Guided	1	0.5	-0.25	15.69763	0.45034	-1.45	-1.05	0.801539794389768	0.0065492	0.0092404	-0.014366
Trial1	2	1	noBlindfold	clockwise	practice	Guided	1	0.5	-0.25	15.71762	0.45034	-1.45	-1.05	0.801539794389768	0.041812	0.013472	-0.007913
Trial1	2	1	noBlindfold	clockwise	practice	Guided	1	0.5	-0.25	15.73763	0.45034	-1.45	-1.05	0.801539794389768	-0.011747	0.013472	-0.0071114
Trial1	2	1	noBlindfold	clockwise	practice	Guided	1	0.5	-0.25	15.75763	0.45034	-1.45	-1.05	0.801539794389768	-0.015655	-0.0034565	-0.015776
Trial1	2	1	noBlindfold	clockwise	practice	Guided	1	0.5	-0.25	15.77763	0.45034	-1.45	-1.05	0.801539794389768	-0.013347	-0.0034564	0.018039
Trial1	2	1	noBlindfold	clockwise	practice	Guided	1	0.5	-0.25	15.79762	0.45034	-1.45	-1.05	0.801539794389768	-0.020894	0.030397	-0.0034827
Trial1	2	1	noBlindfold	clockwise	practice	Guided	1	0.5	-0.25	15.81763	0.45034	-1.45	-1.05	0.801539794389768	-0.011478	0.0092358	-0.0113
Trial1	2	1	noBlindfold	clockwise	practice	Guided	1	0.5	-0.25	15.83763	0.45034	-1.45	-1.05	0.801539794389768	0.010993	0.013464	-0.014077
Trial1	2	1	noBlindfold	clockwise	practice	Guided	1	0.5	-0.25	15.85762	0.45034	-1.45	-1.05	0.801539794389768	0.0052184	0.0092308	0.0065986
Trial1	2	1	noBlindfold	clockwise	practice	Guided	1	0.5	-0.25	15.87762	0.45034	-1.45	-1.05	0.801539794389768	0.049626	-0.016163	0.006601
Trial1	2	1	noBlindfold	clockwise	practice	Guided	1	0.5	-0.25	15.89763	0.45034	-1.45	-1.05	0.801539794389768	-0.0081127	0.030383	-0.0098809
Trial1	2	1	noBlindfold	clockwise	practice	Guided	1	0.5	-0.25	15.91763	0.45034	-1.45	-1.05	0.801539794389768	0.026347	0.021919	0.024781
Trial1	2	1	noBlindfold	clockwise	practice	Guided	1	0.5	-0.25	15.93762	0.45035	-1.45	-1.05	0.801539172206795	-0.0036746	0.0049909	0.0060366
Trial1	2	1	noBlindfold	clockwise	practice	Guided	1	0.5	-0.25	15.95763	0.45035	-1.45	-1.05	0.801539172206795	0.017731	0.00499	0.020023
Trial1	2	1	noBlindfold	clockwise	practice	Guided	1	0.5	-0.25	15.97763	0.45034	-1.45	-1.05	0.801539794389768	0.03319	0.03038	-0.016331
Trial1	2	1	noBlindfold	clockwise	practice	Guided	1	0.5	-0.25	15.99763	0.45035	-1.45	-1.05	0.801539172206795	-0.026146	0.013449	0.0088182
Trial1	2	1	noBlindfold	clockwise	practice	Guided	1	0.5	-0.25	16.01762	0.45034	-1.45	-1.05	0.801539794389768	-0.030852	0.00075269	0.012728
Trial1	2	1	noBlindfold	clockwise	practice	Guided	1	0.5	-0.25	16.03763	0.45034	-1.45	-1.05	0.801539794389768	0.0052105	0.0049848	0.0066043
Trial1	2	1	noBlindfold	clockwise	practice	Guided	1	0.5	-0.25	16.05763	0.45034	-1.45	-1.05	0.801539794389768	0.059302	-0.020406	-0.0025799
Trial1	2	1	noBlindfold	clockwise	practice	Guided	1	0.5	-0.25	16.07762	0.45035	-1.45	-1.05	0.801539172206795	-0.017798	0.0049843	0.017768
Trial1	2	1	noBlindfold	clockwise	practice	Guided	1	0.5	-0.25	16.09763	0.45035	-1.45	-1.05	0.801539172206795	0.019863	-0.024639	-0.013504
Trial1	2	1	noBlindfold	clockwise	practice	Guided	1	0.5	-0.25	16.11763	0.45035	-1.45	-1.05	0.801539172206795	0.019595	0.00075257	-0.0093115
Trial1	2	1	noBlindfold	clockwise	practice	Guided	1	0.5	-0.25	16.13763	0.45035	-1.45	-1.05	0.801539172206795	-0.0075847	0.026142	-0.0026226
Trial1	2	1	noBlindfold	clockwise	practice	Guided	1	0.5	-0.25	16.15762	0.45035	-1.45	-1.05	0.801539172206795	0.019591	0.0092141	-0.0093107
Trial1	2	1	noBlindfold	clockwise	practice	Guided	1	0.5	-0.25	16.17763	0.45035	-1.45	-1.05	0.801539172206795	-0.0075915	0.0092104	-0.0026251
Trial1	2	1	noBlindfold	clockwise	practice	Guided	1	0.5	-0.25	16.19763	0.45035	-1.45	-1.05	0.801539172206795	0.032647	0.00074472	-0.0042709
Trial1	2	1	noBlindfold	clockwise	practice	Guided	1	0.5	-0.25	16.21762	0.45035	-1.45	-1.05	0.801539172206795	-0.021177	-0.016184	0.0007217
Trial1	2	1	noBlindfold	clockwise	practice	Guided	1	0.5	-0.25	16.23763	0.45035	-1.45	-1.05	0.801539172206795	-0.019845	-0.0077204	-0.020234
Trial1	2	1	noBlindfold	clockwise	practice	Guided	1	0.5	-0.25	16.25763	0.45035	-1.45	-1.05	0.801539172206795	0.033447	0.0049742	0.0018535
Trial1	2	1	noBlindfold	clockwise	practice	Guided	1	0.5	-0.25	16.27763	0.45035	-1.45	-1.05	0.801539172206795	0.0046619	-0.020421	0.014993
Trial1	2	1	noBlindfold	clockwise	practice	Guided	1	0.5	-0.25	16.29762	0.45035	-1.45	-1.05	0.801539172206795	0.026865	-0.0034941	0.0038303
Trial1	2	1	noBlindfold	clockwise	practice	Guided	1	0.5	-0.25	16.31763	0.45035	-1.45	-1.05	0.801539172206795	0.0057247	-0.003494	-0.0017754
Trial1	2	1	noBlindfold	clockwise	practice	Guided	1	0.5	-0.25	16.33763	0.45035	-1.45	-1.05	0.801539172206795	0.014875	-0.028885	-0.0054018
Trial1	2	1	noBlindfold	clockwise	practice	Guided	1	0.5	-0.25	16.35762	0.45035	-1.45	-1.05	0.801539172206795	0.00048621	-0.011958	0.010518
Trial1	2	1	noBlindfold	clockwise	practice	Guided	1	0.5	-0.25	16.37762	0.45035	-1.45	-1.05	0.801539172206795	0.023226	0.030357	0.0035464
Trial1	2	1	noBlindfold	clockwise	practice	Guided	1	0.5	-0.25	16.39763	0.45035	-1.45	-1.05	0.801539172206795	0.024026	0.013429	-0.0090284
Trial1	2	1	noBlindfold	clockwise	practice	Guided	1	0.5	-0.25	16.41763	0.45035	-1.45	-1.05	0.801539172206795	0.014609	-0.016193	-0.0012113
Trial1	2	1	noBlindfold	clockwise	practice	Guided	1	0.5	-0.25	16.43762	0.45035	-1.45	-1.05	0.801539172206795	-0.01852	0.013429	-0.0017761
Trial1	2	1	noBlindfold	clockwise	practice	Guided	1	0.5	-0.25	16.45763	0.45035	-1.45	-1.05	0.801539172206795	-0.018612	-0.016194	0.030341
Trial1	2	1	noBlindfold	clockwise	practice	Guided	1	0.5	-0.25	16.47763	0.45035	-1.45	-1.05	0.801539172206795	0.0099001	0.017659	0.0026948
Trial1	2	1	noBlindfold	clockwise	practice	Guided	1	0.5	-0.25	16.49763	0.45035	-1.45	-1.05	0.801539172206795	-0.02012	0.0049616	-0.01605
Trial1	2	1	noBlindfold	clockwise	practice	Guided	1	0.5	-0.25	16.51762	0.45035	-1.45	-1.05	0.801539172206795	0.0059939	-0.024663	-0.0059726
Trial1	2	1	noBlindfold	clockwise	practice	Guided	1	0.5	-0.25	16.53763	0.45035	-1.45	-1.05	0.801539172206795	0.0099006	0.0091906	0.0026941
Trial1	2	1	noBlindfold	clockwise	practice	Guided	1	0.5	-0.25	16.55763	0.45035	-1.45	-1.05	0.801539172206795	0.040722	0.00072805	0.008863
Trial1	2	1	noBlindfold	clockwise	practice	Guided	1	0.5	-0.25	16.57762	0.45036	-1.45	-1.05	0.801538553840551	-0.0039589	-0.0077403	0.010233
Trial1	2	1	noBlindfold	clockwise	practice	Guided	1	0.5	-0.25	16.59763	0.45036	-1.45	-1.05	0.801538553840551	0.021888	0.00072389	0.024504
Trial1	2	1	noBlindfold	clockwise	practice	Guided	1	0.5	-0.25	16.61763	0.45036	-1.45	-1.05	0.801538553840551	0.0054537	-0.0035102	0.002417
Trial1	2	1	noBlindfold	clockwise	practice	Guided	1	0.5	-0.25	16.63763	0.45036	-1.45	-1.05	0.801538553840551	0.012026	-0.020438	-0.030833
Trial1	2	1	noBlindfold	clockwise	practice	Guided	1	0.5	-0.25	16.65762	0.45036	-1.45	-1.05	0.801538553840551	0.0049195	-0.0077437	0.0108
Trial1	2	1	noBlindfold	clockwise	practice	Guided	1	0.5	-0.25	16.67763	0.45036	-1.45	-1.05	0.801538553840551	-0.00032161	-0.0077457	0.023092
Trial1	2	1	noBlindfold	clockwise	practice	Guided	1	0.5	-0.25	16.69763	0.45036	-1.45	-1.05	0.801538553840551	0.0054516	0.013415	0.0024181
Trial1	2	1	noBlindfold	clockwise	practice	Guided	1	0.5	-0.25	16.71762	0.45036	-1.45	-1.05	0.801538553840551	-0.0026323	-0.0077459	-0.010721
Trial1	2	1	noBlindfold	clockwise	practice	Guided	1	0.5	-0.25	16.73763	0.45036	-1.45	-1.05	0.801538553840551	0.023213	0.00071587	-0.010155
Trial1	2	1	noBlindfold	clockwise	practice	Guided	1	0.5	-0.25	16.75763	0.45036	-1.45	-1.05	0.801538553840551	0.042312	0.026105	-0.016278
Trial1	2	1	noBlindfold	clockwise	practice	Guided	1	0.5	-0.25	16.77763	0.45036	-1.45	-1.05	0.801538553840551	-0.0073428	0.00071136	-0.0068084
Trial1	2	1	noBlindfold	clockwise	practice	Guided	1	0.5	-0.25	16.79762	0.45036	-1.45	-1.05	0.801538553840551	0.023212	-0.016219	0.00355
Trial1	2	1	noBlindfold	clockwise	practice	Guided	1	0.5	-0.25	16.81763	0.45036	-1.45	-1.05	0.801538553840551	-0.011782	-0.0035219	-0.0070932
Trial1	2	1	noBlindfold	clockwise	practice	Guided	1	0.5	-0.25	16.83763	0.45036	-1.45	-1.05	0.801538553840551	-0.057792	0.013405	0.015232
Trial1	2	1	noBlindfold	clockwise	practice	Guided	1	0.5	-0.25	16.85762	0.45036	-1.45	-1.05	0.801538553840551	-0.015955	0.0049413	-0.011566
Trial1	2	1	noBlindfold	clockwise	practice	Guided	1	0.5	-0.25	16.87762	0.45036	-1.45	-1.05	0.801538553840551	0.018505	0.0091709	0.0015713
Trial1	2	1	noBlindfold	clockwise	practice	Guided	1	0.5	-0.25	16.89763	0.45036	-1.45	-1.05	0.801538553840551	0.0096253	-0.016221	0.006893
Trial1	2	1	noBlindfold	clockwise	practice	Guided	1	0.5	-0.25	16.91763	0.45036	-1.45	-1.05	0.801538553840551	-0.029812	0.00070375	-0.0040322
Trial1	2	1	noBlindfold	clockwise	practice	Guided	1	0.5	-0.25	16.93762	0.45036	-1.45	-1.05	0.801538553840551	0.015133	-0.0077597	-0.0095871
Trial1	2	1	noBlindfold	clockwise	practice	Guided	1	0.5	-0.25	16.95763	0.45036	-1.45	-1.05	0.801538553840551	-0.0081375	0.00070498	0.0057653
Trial1	2	1	noBlindfold	clockwise	practice	Guided	1	0.5	-0.25	16.97763	0.45036	-1.45	-1.05	0.801538553840551	-0.03345	0.00070319	-0.0053982
Trial1	2	1	noBlindfold	clockwise	practice	Guided	1	0.5	-0.25	16.99763	0.45036	-1.45	-1.05	0.801538553840551	0.0007459	-0.016223	0.0063292
Trial1	2	1	noBlindfold	clockwise	practice	Guided	1	0.5	-0.25	17.01762	0.45036	-1.45	-1.05	0.801538553840551	0.017175	0.00070424	0.028416
Trial1	2	1	noBlindfold	clockwise	practice	Guided	1	0.5	-0.25	17.03763	0.45036	-1.45	-1.05	0.801538553840551	-0.001031	-0.0077615	-0.035869
Trial1	2	1	noBlindfold	clockwise	practice	Guided	1	0.5	-0.25	17.05763	0.45036	-1.45	-1.05	0.801538553840551	0.041513	0.00070124	-0.0037017
Trial1	2	1	noBlindfold	clockwise	practice	Guided	1	0.5	-0.25	17.07762	0.45036	-1.45	-1.05	0.801538553840551	0.031824	0.021858	0.0083074
Trial1	2	1	noBlindfold	clockwise	practice	Guided	1	0.5	-0.25	17.09763	0.45036	-1.45	-1.05	0.801538553840551	-0.019868	-0.0077659	-0.020234
Trial1	2	1	noBlindfold	clockwise	practice	Guided	1	0.5	-0.25	17.11763	0.45036	-1.45	-1.05	0.801538553840551	0.018765	0.0049267	0.0032683
Trial1	2	1	noBlindfold	clockwise	practice	Guided	1	0.5	-0.25	17.13763	0.45036	-1.45	-1.05	0.801538553840551	-0.0039742	0.021852	0.01024
Trial1	2	1	noBlindfold	clockwise	practice	Guided	1	0.5	-0.25	17.15762	0.45036	-1.45	-1.05	0.801538553840551	0.0098801	0.0091569	0.0027077
Trial1	2	1	noBlindfold	clockwise	practice	Guided	1	0.5	-0.25	17.17763	0.45037	-1.45	-1.05	0.801537933752871	0.016719	-0.012006	-0.034732
Trial1	2	1	noBlindfold	clockwise	practice	Guided	1	0.5	-0.25	17.19763	0.45037	-1.45	-1.05	0.801537933752871	0.040698	0.017616	0.0088785
Trial1	2	1	noBlindfold	clockwise	practice	Guided	1	0.5	-0.25	17.21762	0.45037	-1.45	-1.05	0.801537933752871	0.0015272	0.00068788	-0.0062385
Trial1	2	1	noBlindfold	clockwise	practice	Guided	1	0.5	-0.25	17.23763	0.45037	-1.45	-1.05	0.801537933752871	0.0059646	0.021845	-0.005954
Trial1	2	1	noBlindfold	clockwise	practice	Guided	1	0.5	-0.25	17.25763	0.45037	-1.45	-1.05	0.801537933752871	0.013779	-0.028937	0.011377
Trial1	2	1	noBlindfold	clockwise	practice	Guided	1	0.5	-0.25	17.27763	0.45037	-1.45	-1.05	0.801537933752871	-0.0073596	0.013381	-0.0068041
Trial1	2	1	noBlindfold	clockwise	practice	Guided	1	0.5	-0.25	17.29762	0.45037	-1.45	-1.05	0.801537933752871	0.0090697	-0.01201	-0.0014818
Trial1	2	1	noBlindfold	clockwise	practice	Guided	1	0.5	-0.25	17.31763	0.45037	-1.45	-1.05	0.801537933752871	-0.020417	0.00068357	-0.011844
Trial1	2	1	noBlindfold	clockwise	practice	Guided	1	0.5	-0.25	17.33763	0.45037	-1.45	-1.05	0.801537933752871	-0.024324	0.0091454	-0.02051
Trial1	2	1	noBlindfold	clockwise	practice	Guided	1	0.5	-0.25	17.35762	0.45037	-1.45	-1.05	0.801537933752871	0.014311	0.00068139	0.0029906
Trial1	2	1	noBlindfold	clockwise	practice	Guided	1	0.5	-0.25	17.37762	0.45037	-1.45	-1.05	0.801537933752871	0.0028537	-0.012016	-0.011844
Trial1	2	1	noBlindfold	clockwise	practice	Guided	1	0.5	-0.25	17.39763	0.45037	-1.45	-1.05	0.801537933752871	0.039181	-0.012018	-0.037511
Trial1	2	1	noBlindfold	clockwise	practice	Guided	1	0.5	-0.25	17.41763	0.45037	-1.45	-1.05	0.801537933752871	-0.0073637	0.0091424	-0.0068031
Trial1	2	1	noBlindfold	clockwise	practice	Guided	1	0.5	-0.25	17.43762	0.45037	-1.45	-1.05	0.801537933752871	-0.053374	-0.016248	0.01552
Trial1	2	1	noBlindfold	clockwise	practice	Guided	1	0.5	-0.25	17.45763	0.45037	-1.45	-1.05	0.801537933752871	-0.0037237	0.030302	0.0060553
Trial1	2	1	noBlindfold	clockwise	practice	Guided	1	0.5	-0.25	17.47763	0.45037	-1.45	-1.05	0.801537933752871	-0.0078987	0.021837	0.0015812
Trial1	2	1	noBlindfold	clockwise	practice	Guided	1	0.5	-0.25	17.49763	0.45037	-1.45	-1.05	0.801537933752871	-0.037918	0.038762	-0.017163
Trial1	2	1	noBlindfold	clockwise	practice	Guided	1	0.5	-0.25	17.51762	0.45037	-1.45	-1.05	0.801537933752871	0.010399	0.0091413	-0.0056735
Trial1	2	1	noBlindfold	clockwise	practice	Guided	1	0.5	-0.25	17.53763	0.45037	-1.45	-1.05	0.801537933752871	-0.021489	-0.012017	0.0049235
Trial1	2	1	noBlindfold	clockwise	practice	Guided	1	0.5	-0.25	17.55763	0.45037	-1.45	-1.05	0.801537933752871	-0.0034589	-0.024713	0.0018589
Trial1	2	1	noBlindfold	clockwise	practice	Guided	1	0.5	-0.25	17.57762	0.45038	-1.45	-1.05	0.801537315634754	-0.029308	-0.0035562	-0.01241
Trial1	2	1	noBlindfold	clockwise	practice	Guided	1	0.5	-0.25	17.59763	0.45038	-1.45	-1.05	0.801537315634754	0.044855	-0.003556	0.013352
Trial1	2	1	noBlindfold	clockwise	practice	Guided	1	0.5	-0.25	17.61763	0.45038	-1.45	-1.05	0.801537315634754	-0.0089735	0.030298	0.018345
Trial1	2	1	noBlindfold	clockwise	practice	Guided	1	0.5	-0.25	17.63763	0.45038	-1.45	-1.05	0.801537315634754	-0.006839	0.026066	-0.015189
Trial1	2	1	noBlindfold	clockwise	practice	Guided	1	0.5	-0.25	17.65762	0.45038	-1.45	-1.05	0.801537315634754	0.045385	-0.016252	-0.001201
Trial1	2	1	noBlindfold	clockwise	practice	Guided	1	0.5	-0.25	17.67763	0.45038	-1.45	-1.05	0.801537315634754	0.0020336	0.0049047	-0.012643
Trial1	2	1	noBlindfold	clockwise	practice	Guided	1	0.5	-0.25	17.69763	0.45038	-1.45	-1.05	0.801537315634754	0.022105	-0.016255	0.020323
Trial1	2	1	noBlindfold	clockwise	practice	Guided	1	0.5	-0.25	17.71762	0.45038	-1.45	-1.05	0.801537315634754	-0.015465	-0.020488	-0.019945
Trial1	2	1	noBlindfold	clockwise	practice	Guided	1	0.5	-0.25	17.73763	0.45038	-1.45	-1.05	0.801537315634754	0.0025672	0.013367	-0.023004
Trial1	2	1	noBlindfold	clockwise	practice	Guided	1	0.5	-0.25	17.75763	0.45038	-1.45	-1.05	0.801537315634754	0.0095791	-0.003562	-0.021027
Trial1	2	1	noBlindfold	clockwise	practice	Guided	1	0.5	-0.25	17.77763	0.45039	-1.45	-1.05	0.801536695795943	-0.0076534	0.0091323	-0.0026108
Trial1	2	1	noBlindfold	clockwise	practice	Guided	1	0.5	-0.25	17.79762	0.45039	-1.45	-1.05	0.801536695795943	0.00096208	-0.012026	0.0021439
Trial1	2	1	noBlindfold	clockwise	practice	Guided	1	0.5	-0.25	17.81763	0.45038	-1.45	-1.05	0.801537315634754	-0.020974	0.017596	-0.0034597
Trial1	2	1	noBlindfold	clockwise	practice	Guided	1	0.5	-0.25	17.83763	0.45038	-1.45	-1.05	0.801537315634754	-0.011561	0.042985	-0.011277
Trial1	2	1	noBlindfold	clockwise	practice	Guided	1	0.5	-0.25	17.85762	0.45039	-1.45	-1.05	0.801536695795943	0.042971	-0.016261	0.042695
Trial1	2	1	noBlindfold	clockwise	practice	Guided	1	0.5	-0.25	17.87762	0.45039	-1.45	-1.05	0.801536695795943	0.0093097	-0.007799	0.011093
Trial1	2	1	noBlindfold	clockwise	practice	Guided	1	0.5	-0.25	17.89763	0.45039	-1.45	-1.05	0.801536695795943	-0.013695	0.021823	0.022254
Trial1	2	1	noBlindfold	clockwise	practice	Guided	1	0.5	-0.25	17.91763	0.45039	-1.45	-1.05	0.801536695795943	0.008244	-0.0077999	0.020558
Trial1	2	1	noBlindfold	clockwise	practice	Guided	1	0.5	-0.25	17.93762	0.45039	-1.45	-1.05	0.801536695795943	-0.024616	-0.0078014	-0.016317
Trial1	2	1	noBlindfold	clockwise	practice	Guided	1	0.5	-0.25	17.95763	0.45038	-1.45	-1.05	0.801537315634754	-0.011826	-0.003569	-0.0070855
Trial1	2	1	noBlindfold	clockwise	practice	Guided	1	0.5	-0.25	17.97763	0.45039	-1.45	-1.05	0.801536695795943	0.00068993	-0.037423	0.013591
Trial1	2	1	noBlindfold	clockwise	practice	Guided	1	0.5	-0.25	17.99763	0.45039	-1.45	-1.05	0.801536695795943	-0.0092583	0.0048977	0.022539
Trial1	2	1	noBlindfold	clockwise	practice	Guided	1	0.5	-0.25	18.01762	0.45039	-1.45	-1.05	0.801536695795943	-0.012633	0.026056	0.0054901
Trial1	2	1	noBlindfold	clockwise	practice	Guided	1	0.5	-0.25	18.03763	0.45039	-1.45	-1.05	0.801536695795943	0.018723	-0.012028	0.0032777
Trial1	2	1	noBlindfold	clockwise	practice	Guided	1	0.5	-0.25	18.05763	0.45039	-1.45	-1.05	0.801536695795943	0.025737	-0.012028	0.033184
Trial1	2	1	noBlindfold	clockwise	practice	Guided	1	0.5	-0.25	18.07762	0.45039	-1.45	-1.05	0.801536695795943	0.036216	-0.012028	0.0086024
Trial1	2	1	noBlindfold	clockwise	practice	Guided	1	0.5	-0.25	18.09763	0.45039	-1.45	-1.05	0.801536695795943	-0.008994	-0.012029	0.018351
Trial1	2	1	noBlindfold	clockwise	practice	Guided	1	0.5	-0.25	18.11763	0.45039	-1.45	-1.05	0.801536695795943	0.027601	-0.0035653	-0.014334
Trial1	2	1	noBlindfold	clockwise	practice	Guided	1	0.5	-0.25	18.13763	0.45039	-1.45	-1.05	0.801536695795943	-0.0071284	0.038751	-0.01099
Trial1	2	1	noBlindfold	clockwise	practice	Guided	1	0.5	-0.25	18.15762	0.45039	-1.45	-1.05	0.801536695795943	0.023159	-0.003567	0.0035627
Trial1	2	1	noBlindfold	clockwise	practice	Guided	1	0.5	-0.25	18.17763	0.45039	-1.45	-1.05	0.801536695795943	0.0093047	-0.0035702	0.011096
Trial1	2	1	noBlindfold	clockwise	practice	Guided	1	0.5	-0.25	18.19763	0.45039	-1.45	-1.05	0.801536695795943	0.0064626	-0.0035711	-0.014337
Trial1	2	1	noBlindfold	clockwise	practice	Guided	1	0.5	-0.25	18.21762	0.45039	-1.45	-1.05	0.801536695795943	-0.0029521	0.013356	-0.0065169
Trial1	2	1	noBlindfold	clockwise	practice	Guided	1	0.5	-0.25	18.23763	0.45039	-1.45	-1.05	0.801536695795943	-0.002418	0.0048919	-0.0149
Trial1	2	1	noBlindfold	clockwise	practice	Guided	1	0.5	-0.25	18.25763	0.45039	-1.45	-1.05	0.801536695795943	0.036751	0.017587	0.00021832
Trial1	2	1	noBlindfold	clockwise	practice	Guided	1	0.5	-0.25	18.27763	0.45039	-1.45	-1.05	0.801536695795943	0.0059288	0.0091223	-0.0059521
Trial1	2	1	noBlindfold	clockwise	practice	Guided	1	0.5	-0.25	18.29762	0.45039	-1.45	-1.05	0.801536695795943	-0.01601	-0.007806	-0.011555
Trial1	2	1	noBlindfold	clockwise	practice	Guided	1	0.5	-0.25	18.31763	0.45039	-1.45	-1.05	0.801536695795943	0.0064607	-0.016269	-0.014334
Trial1	2	1	noBlindfold	clockwise	practice	Guided	1	0.5	-0.25	18.33763	0.45039	-1.45	-1.05	0.801536695795943	0.00806	0.026049	-0.039482
Trial1	2	1	noBlindfold	clockwise	practice	Guided	1	0.5	-0.25	18.35762	0.45039	-1.45	-1.05	0.801536695795943	-0.0029574	0.0048895	-0.0065129
Trial1	2	1	noBlindfold	clockwise	practice	Guided	1	0.5	-0.25	18.37762	0.45039	-1.45	-1.05	0.801536695795943	0.0020143	0.0091194	-0.0062287
Trial1	2	1	noBlindfold	clockwise	practice	Guided	1	0.5	-0.25	18.39763	0.45039	-1.45	-1.05	0.801536695795943	0.029195	0.0048865	-0.0213
Trial1	2	1	noBlindfold	clockwise	practice	Guided	1	0.5	-0.25	18.41763	0.4504	-1.45	-1.05	0.801536077925954	-0.0095368	0.009118	0.026737
Trial1	2	1	noBlindfold	clockwise	practice	Guided	1	0.5	-0.25	18.43762	0.4504	-1.45	-1.05	0.801536077925954	0.028391	-0.0078091	-0.008723
Trial1	2	1	noBlindfold	clockwise	practice	Guided	1	0.5	-0.25	18.45763	0.4504	-1.45	-1.05	0.801536077925954	0.033367	0.0091162	-0.016826
Trial1	2	1	noBlindfold	clockwise	practice	Guided	1	0.5	-0.25	18.47763	0.4504	-1.45	-1.05	0.801536077925954	-0.020729	-0.0035805	-0.0073595
Trial1	2	1	noBlindfold	clockwise	practice	Guided	1	0.5	-0.25	18.49763	0.4504	-1.45	-1.05	0.801536077925954	0.036737	0.00065165	0.00022284
Trial1	2	1	noBlindfold	clockwise	practice	Guided	1	0.5	-0.25	18.51762	0.4504	-1.45	-1.05	0.801536077925954	0.019239	0.030275	-0.019368
Trial1	2	1	noBlindfold	clockwise	practice	Guided	1	0.5	-0.25	18.53763	0.4504	-1.45	-1.05	0.801536077925954	-0.006076	0.026042	-0.027752
Trial1	2	1	noBlindfold	clockwise	practice	Guided	1	0.5	-0.25	18.55763	0.4504	-1.45	-1.05	0.801536077925954	-0.0035028	-0.0035815	0.0018722
Trial1	2	1	noBlindfold	clockwise	practice	Guided	1	0.5	-0.25	18.57762	0.4504	-1.45	-1.05	0.801536077925954	-0.0068768	-0.0078157	-0.015177
Trial1	2	1	noBlindfold	clockwise	practice	Guided	1	0.5	-0.25	18.59763	0.4504	-1.45	-1.05	0.801536077925954	0.0020056	-0.012047	-0.014612
Trial1	2	1	noBlindfold	clockwise	practice	Guided	1	0.5	-0.25	18.61763	0.4504	-1.45	-1.05	0.801536077925954	-0.029883	0.004882	-0.0040152
Trial1	2	1	noBlindfold	clockwise	practice	Guided	1	0.5	-0.25	18.63763	0.4504	-1.45	-1.05	0.801536077925954	-0.0040391	0.00065119	0.010255
Trial1	2	1	noBlindfold	clockwise	practice	Guided	1	0.5	-0.25	18.65762	0.4504	-1.45	-1.05	0.801536077925954	0.011683	0.00065076	-0.026619
Trial1	2	1	noBlindfold	clockwise	practice	Guided	1	0.5	-0.25	18.67763	0.4504	-1.45	-1.05	0.801536077925954	-0.0011114	0.0006492	-0.035847
Trial1	2	1	noBlindfold	clockwise	practice	Guided	1	0.5	-0.25	18.69763	0.45041	-1.45	-1.05	0.801535460179845	-0.030694	0.0048804	0.0085649
Trial1	2	1	noBlindfold	clockwise	practice	Guided	1	0.5	-0.25	18.71762	0.45041	-1.45	-1.05	0.801535460179845	-0.0032482	0.0091122	-0.002314
Trial1	2	1	noBlindfold	clockwise	practice	Guided	1	0.5	-0.25	18.73763	0.45041	-1.45	-1.05	0.801535460179845	0.0042992	0.013343	0.01921
Trial1	2	1	noBlindfold	clockwise	practice	Guided	1	0.5	-0.25	18.75763	0.45041	-1.45	-1.05	0.801535460179845	0.0053683	0.030269	0.0024422
Trial1	2	1	noBlindfold	clockwise	practice	Guided	1	0.5	-0.25	18.77763	0.45041	-1.45	-1.05	0.801535460179845	0.032278	-0.016282	-4.9461E-05
Trial1	2	1	noBlindfold	clockwise	practice	Guided	1	0.5	-0.25	18.79762	0.45041	-1.45	-1.05	0.801535460179845	-0.025456	0.017571	0.0046587
Trial1	2	1	noBlindfold	clockwise	practice	Guided	1	0.5	-0.25	18.81763	0.45041	-1.45	-1.05	0.801535460179845	0.0022561	0.013338	-0.018795
Trial1	2	1	noBlindfold	clockwise	practice	Guided	1	0.5	-0.25	18.83763	0.45041	-1.45	-1.05	0.801535460179845	-0.0299	0.00064018	0.0088504
Trial1	2	1	noBlindfold	clockwise	practice	Guided	1	0.5	-0.25	18.85762	0.45041	-1.45	-1.05	0.801535460179845	0.0056267	-0.012059	-0.012109
Trial1	2	1	noBlindfold	clockwise	practice	Guided	1	0.5	-0.25	18.87762	0.45041	-1.45	-1.05	0.801535460179845	0.027834	-0.0035971	-0.00033155
Trial1	2	1	noBlindfold	clockwise	practice	Guided	1	0.5	-0.25	18.89763	0.45041	-1.45	-1.05	0.801535460179845	0.0090011	0.0090987	0.015305
Trial1	2	1	noBlindfold	clockwise	practice	Guided	1	0.5	-0.25	18.91763	0.45041	-1.45	-1.05	0.801535460179845	0.0032274	-0.0078284	0.035979
Trial1	2	1	noBlindfold	clockwise	practice	Guided	1	0.5	-0.25	18.93762	0.45041	-1.45	-1.05	0.801535460179845	0.004024	0.013329	0.023404
Trial1	2	1	noBlindfold	clockwise	practice	Guided	1	0.5	-0.25	18.95763	0.45041	-1.45	-1.05	0.801535460179845	-0.020755	0.026024	-0.026045
Trial1	2	1	noBlindfold	clockwise	practice	Guided	1	0.5	-0.25	18.97763	0.45042	-1.45	-1.05	0.801534838870692	-0.016321	0.0048644	-0.0073491
Trial1	2	1	noBlindfold	clockwise	practice	Guided	1	0.5	-0.25	18.99763	0.45042	-1.45	-1.05	0.801534838870692	-0.001664	-0.024758	-0.027458
Trial1	2	1	noBlindfold	clockwise	practice	Guided	1	0.5	-0.25	19.01762	0.45041	-1.45	-1.05	0.801535460179845	-0.026535	0.0048627	0.013046
Trial1	2	1	noBlindfold	clockwise	practice	Guided	1	0.5	-0.25	19.03763	0.45041	-1.45	-1.05	0.801535460179845	-0.014718	0.026022	-0.032496
Trial1	2	1	noBlindfold	clockwise	practice	Guided	1	0.5	-0.25	19.05763	0.45041	-1.45	-1.05	0.801535460179845	-0.0019278	0.0048611	-0.023265
Trial1	2	1	noBlindfold	clockwise	practice	Guided	1	0.5	-0.25	19.07762	0.45042	-1.45	-1.05	0.801534838870692	0.023114	0.00062671	0.0035809
Trial1	2	1	noBlindfold	clockwise	practice	Guided	1	0.5	-0.25	19.09763	0.45042	-1.45	-1.05	0.801534838870692	0.0011754	-0.012069	0.0049472
Trial1	2	1	noBlindfold	clockwise	practice	Guided	1	0.5	-0.25	19.11763	0.45042	-1.45	-1.05	0.801534838870692	-0.010015	0.034481	-0.036404
Trial1	2	1	noBlindfold	clockwise	practice	Guided	1	0.5	-0.25	19.13763	0.45042	-1.45	-1.05	0.801534838870692	0.010589	0.004855	-0.00984
Trial1	2	1	noBlindfold	clockwise	practice	Guided	1	0.5	-0.25	19.15762	0.45042	-1.45	-1.05	0.801534838870692	0.0045472	-0.0036095	0.015025
Trial1	2	1	noBlindfold	clockwise	practice	Guided	1	0.5	-0.25	19.17763	0.45042	-1.45	-1.05	0.801534838870692	-0.0090431	0.0090844	0.01837
Trial1	2	1	noBlindfold	clockwise	practice	Guided	1	0.5	-0.25	19.19763	0.45042	-1.45	-1.05	0.801534838870692	-0.019966	0.01755	-0.0202
Trial1	2	1	noBlindfold	clockwise	practice	Guided	1	0.5	-0.25	19.21762	0.45042	-1.45	-1.05	0.801534838870692	-0.0035351	-0.0036094	0.0018879
Trial1	2	1	noBlindfold	clockwise	practice	Guided	1	0.5	-0.25	19.23763	0.45042	-1.45	-1.05	0.801534838870692	-0.031952	-0.0078426	-0.042005
Trial1	2	1	noBlindfold	clockwise	practice	Guided	1	0.5	-0.25	19.25763	0.45042	-1.45	-1.05	0.801534838870692	0.041412	-0.016305	-0.0036669
Trial1	2	1	noBlindfold	clockwise	practice	Guided	1	0.5	-0.25	19.27763	0.45042	-1.45	-1.05	0.801534838870692	0.03146	0.013313	0.012533
Trial1	2	1	noBlindfold	clockwise	practice	Guided	1	0.5	-0.25	19.29762	0.45042	-1.45	-1.05	0.801534838870692	0.01947	-0.012076	-0.011251
Trial1	2	1	noBlindfold	clockwise	practice	Guided	1	0.5	-0.25	19.31763	0.45042	-1.45	-1.05	0.801534838870692	-0.041999	0.017547	0.019221
Trial1	2	1	noBlindfold	clockwise	practice	Guided	1	0.5	-0.25	19.33763	0.45042	-1.45	-1.05	0.801534838870692	0.022575	-0.0078448	0.011969
Trial1	2	1	noBlindfold	clockwise	practice	Guided	1	0.5	-0.25	19.35762	0.45042	-1.45	-1.05	0.801534838870692	0.0089844	-0.0078444	0.01531
Trial1	2	1	noBlindfold	clockwise	practice	Guided	1	0.5	-0.25	19.37762	0.45042	-1.45	-1.05	0.801534838870692	-0.035163	-0.024772	0.0021692
Trial1	2	1	noBlindfold	clockwise	practice	Guided	1	0.5	-0.25	19.39763	0.45042	-1.45	-1.05	0.801534838870692	0.01165	0.034472	-0.026607
Trial1	2	1	noBlindfold	clockwise	practice	Guided	1	0.5	-0.25	19.41763	0.45042	-1.45	-1.05	0.801534838870692	0.00063205	-0.012079	0.0063596
Trial1	2	1	noBlindfold	clockwise	practice	Guided	1	0.5	-0.25	19.43762	0.45042	-1.45	-1.05	0.801534838870692	0.017328	0.017542	0.024257
Trial1	2	1	noBlindfold	clockwise	practice	Guided	1	0.5	-0.25	19.45763	0.45042	-1.45	-1.05	0.801534838870692	0.010847	0.0048475	-0.014032
Trial1	2	1	noBlindfold	clockwise	practice	Guided	1	0.5	-0.25	19.47763	0.45042	-1.45	-1.05	0.801534838870692	-0.013226	0.017542	0.013898
Trial1	2	1	noBlindfold	clockwise	practice	Guided	1	0.5	-0.25	19.49763	0.45042	-1.45	-1.05	0.801534838870692	0.0056035	0.0048463	-0.001737
Trial1	2	1	noBlindfold	clockwise	practice	Guided	1	0.5	-0.25	19.51762	0.45042	-1.45	-1.05	0.801534838870692	0.041131	0.0090781	0.00052398
Trial1	2	1	noBlindfold	clockwise	practice	Guided	1	0.5	-0.25	19.53763	0.45042	-1.45	-1.05	0.801534838870692	-0.018203	-0.0078475	0.022001
Trial1	2	1	noBlindfold	clockwise	practice	Guided	1	0.5	-0.25	19.55763	0.45043	-1.45	-1.05	0.801534223216176	0.0019578	0.030239	-0.014593
Trial1	2	1	noBlindfold	clockwise	practice	Guided	1	0.5	-0.25	19.57762	0.45042	-1.45	-1.05	0.801534838870692	-0.013496	-0.020544	0.018095
Trial1	2	1	noBlindfold	clockwise	practice	Guided	1	0.5	-0.25	19.59763	0.45042	-1.45	-1.05	0.801534838870692	-0.0085224	-0.0036171	0.0097112
Trial1	2	1	noBlindfold	clockwise	practice	Guided	1	0.5	-0.25	19.61763	0.45043	-1.45	-1.05	0.801534223216176	0.012175	-0.020545	-0.0014509
Trial1	2	1	noBlindfold	clockwise	practice	Guided	1	0.5	-0.25	19.63763	0.45043	-1.45	-1.05	0.801534223216176	0.015813	0.021774	-0.022123
Trial1	2	1	noBlindfold	clockwise	practice	Guided	1	0.5	-0.25	19.65762	0.45043	-1.45	-1.05	0.801534223216176	0.010304	-0.003618	-0.0056401
Trial1	2	1	noBlindfold	clockwise	practice	Guided	1	0.5	-0.25	19.67763	0.45043	-1.45	-1.05	0.801534223216176	-0.012704	-0.0036188	0.001613
Trial1	2	1	noBlindfold	clockwise	practice	Guided	1	0.5	-0.25	19.69763	0.45043	-1.45	-1.05	0.801534223216176	0.019716	-0.033243	-0.01346
Trial1	2	1	noBlindfold	clockwise	practice	Guided	1	0.5	-0.25	19.71762	0.45043	-1.45	-1.05	0.801534223216176	0.027263	-0.0036212	0.0080636
Trial1	2	1	noBlindfold	clockwise	practice	Guided	1	0.5	-0.25	19.73763	0.45043	-1.45	-1.05	0.801534223216176	0.01314	-0.0078531	0.020638
Trial1	2	1	noBlindfold	clockwise	practice	Guided	1	0.5	-0.25	19.75763	0.45043	-1.45	-1.05	0.801534223216176	0.0055905	0.0048404	-0.0059257
Trial1	2	1	noBlindfold	clockwise	practice	Guided	1	0.5	-0.25	19.77763	0.45043	-1.45	-1.05	0.801534223216176	-0.025765	-0.012089	0.00047944
Trial1	2	1	noBlindfold	clockwise	practice	Guided	1	0.5	-0.25	19.79762	0.45043	-1.45	-1.05	0.801534223216176	0.001149	-0.012087	-0.0059246
Trial1	2	1	noBlindfold	clockwise	practice	Guided	1	0.5	-0.25	19.81763	0.45043	-1.45	-1.05	0.801534223216176	-0.010841	0.017534	-0.023821
Trial1	2	1	noBlindfold	clockwise	practice	Guided	1	0.5	-0.25	19.83763	0.45043	-1.45	-1.05	0.801534223216176	0.00035031	0.0090684	0.010561
Trial1	2	1	noBlindfold	clockwise	practice	Guided	1	0.5	-0.25	19.85762	0.45043	-1.45	-1.05	0.801534223216176	0.02362	-0.016321	-0.004792
Trial1	2	1	noBlindfold	clockwise	practice	Guided	1	0.5	-0.25	19.87762	0.45043	-1.45	-1.05	0.801534223216176	-0.046372	0.017532	-0.02608
Trial1	2	1	noBlindfold	clockwise	practice	Guided	1	0.5	-0.25	19.89763	0.45043	-1.45	-1.05	0.801534223216176	-0.016885	-0.0036279	0.0010455
Trial1	2	1	noBlindfold	clockwise	practice	Guided	1	0.5	-0.25	19.91763	0.45043	-1.45	-1.05	0.801534223216176	0.051865	0.025995	-0.028245
Trial1	2	1	noBlindfold	clockwise	practice	Guided	1	0.5	-0.25	19.93762	0.45043	-1.45	-1.05	0.801534223216176	-0.022659	0.013299	0.021724
Trial1	2	1	noBlindfold	clockwise	practice	Guided	1	0.5	-0.25	19.95763	0.45043	-1.45	-1.05	0.801534223216176	0.024419	0.013296	-0.017363
Trial1	2	1	noBlindfold	clockwise	practice	Guided	1	0.5	-0.25	19.97763	0.45043	-1.45	-1.05	0.801534223216176	0.037206	0.013296	-0.0081316
Trial1	2	1	noBlindfold	clockwise	practice	Guided	1	0.5	-0.25	19.99763	0.45043	-1.45	-1.05	0.801534223216176	-0.0027655	0.00059897	-0.010676
Trial1	2	1	noBlindfold	clockwise	practice	Guided	1	0.5	-0.25	20.01762	0.45044	-1.45	-1.05	0.801533602156634	-0.013249	0.017525	-0.00059728
Trial1	2	1	noBlindfold	clockwise	practice	Guided	1	0.5	-0.25	20.03763	0.45044	-1.45	-1.05	0.801533602156634	0.07273	-0.016331	-0.0058724
Trial1	2	1	noBlindfold	clockwise	practice	Guided	1	0.5	-0.25	20.05763	0.45044	-1.45	-1.05	0.801533602156634	0.014194	0.0048266	0.0030297
Trial1	2	1	noBlindfold	clockwise	practice	Guided	1	0.5	-0.25	20.07762	0.45044	-1.45	-1.05	0.801533602156634	-0.017162	-0.016336	0.0052452
Trial1	2	1	noBlindfold	clockwise	practice	Guided	1	0.5	-0.25	20.09763	0.45044	-1.45	-1.05	0.801533602156634	0.033555	0.00058835	-0.020988
Trial1	2	1	noBlindfold	clockwise	practice	Guided	1	0.5	-0.25	20.11763	0.45044	-1.45	-1.05	0.801533602156634	0.0014006	0.00058903	-0.0062009
Trial1	2	1	noBlindfold	clockwise	practice	Guided	1	0.5	-0.25	20.13763	0.45044	-1.45	-1.05	0.801533602156634	0.01783	-0.024801	0.015887
Trial1	2	1	noBlindfold	clockwise	practice	Guided	1	0.5	-0.25	20.15762	0.45044	-1.45	-1.05	0.801533602156634	-0.0017094	0.0048241	-0.027439
Trial1	2	1	noBlindfold	clockwise	practice	Guided	1	0.5	-0.25	20.17763	0.45044	-1.45	-1.05	0.801533602156634	0.0011316	-0.012106	-0.0020062
Trial1	2	1	noBlindfold	clockwise	practice	Guided	1	0.5	-0.25	20.19763	0.45044	-1.45	-1.05	0.801533602156634	0.016228	0.013286	0.04104
Trial1	2	1	noBlindfold	clockwise	practice	Guided	1	0.5	-0.25	20.21762	0.45044	-1.45	-1.05	0.801533602156634	0.0058336	0.013285	-0.0059154
Trial1	2	1	noBlindfold	clockwise	practice	Guided	1	0.5	-0.25	20.23763	0.45045	-1.45	-1.05	0.801532984907157	-0.0066932	-0.01634	-0.019337
Trial1	2	1	noBlindfold	clockwise	practice	Guided	1	0.5	-0.25	20.25763	0.45045	-1.45	-1.05	0.801532984907157	-0.023122	0.013282	-0.041425
Trial1	2	1	noBlindfold	clockwise	practice	Guided	1	0.5	-0.25	20.27763	0.45045	-1.45	-1.05	0.801532984907157	0.0013911	-0.0078782	-0.0061936
Trial1	2	1	noBlindfold	clockwise	practice	Guided	1	0.5	-0.25	20.29762	0.45044	-1.45	-1.05	0.801533602156634	0.032212	-0.01211	-2.4529E-05
Trial1	2	1	noBlindfold	clockwise	practice	Guided	1	0.5	-0.25	20.31763	0.45045	-1.45	-1.05	0.801532984907157	0.003164	0.021744	0.036004
Trial1	2	1	noBlindfold	clockwise	practice	Guided	1	0.5	-0.25	20.33763	0.45045	-1.45	-1.05	0.801532984907157	-0.02135	-0.0078798	0.00078021
Trial1	2	1	noBlindfold	clockwise	practice	Guided	1	0.5	-0.25	20.35762	0.45045	-1.45	-1.05	0.801532984907157	0.013912	0.0048154	0.0072297
Trial1	2	1	noBlindfold	clockwise	practice	Guided	1	0.5	-0.25	20.37762	0.45045	-1.45	-1.05	0.801532984907157	0.010804	0.00058208	-0.014011
Trial1	2	1	noBlindfold	clockwise	practice	Guided	1	0.5	-0.25	20.39763	0.45045	-1.45	-1.05	0.801532984907157	0.018885	0.0048126	-0.0059101
Trial1	2	1	noBlindfold	clockwise	practice	Guided	1	0.5	-0.25	20.41763	0.45045	-1.45	-1.05	0.801532984907157	-0.022151	-0.029041	0.013068
Trial1	2	1	noBlindfold	clockwise	practice	Guided	1	0.5	-0.25	20.43762	0.45045	-1.45	-1.05	0.801532984907157	0.0052937	0.013277	0.0024683
Trial1	2	1	noBlindfold	clockwise	practice	Guided	1	0.5	-0.25	20.45763	0.45045	-1.45	-1.05	0.801532984907157	-0.0019866	-0.020578	-0.014581
Trial1	2	1	noBlindfold	clockwise	practice	Guided	1	0.5	-0.25	20.47763	0.45045	-1.45	-1.05	0.801532984907157	0.041887	-0.0036495	-0.012038
Trial1	2	1	noBlindfold	clockwise	practice	Guided	1	0.5	-0.25	20.49763	0.45045	-1.45	-1.05	0.801532984907157	-0.0080326	-0.0036488	0.0027511
Trial1	2	1	noBlindfold	clockwise	practice	Guided	1	0.5	-0.25	20.51762	0.45045	-1.45	-1.05	0.801532984907157	0.0016503	-0.0078819	0.030113
Trial1	2	1	noBlindfold	clockwise	practice	Guided	1	0.5	-0.25	20.53763	0.45045	-1.45	-1.05	0.801532984907157	0.014171	-0.0078832	0.0030335
Trial1	2	1	noBlindfold	clockwise	practice	Guided	1	0.5	-0.25	20.55763	0.45045	-1.45	-1.05	0.801532984907157	0.015506	-0.016348	-0.017923
Trial1	2	1	noBlindfold	clockwise	practice	Guided	1	0.5	-0.25	20.57762	0.45045	-1.45	-1.05	0.801532984907157	0.00031276	0.00058059	0.01057
Trial1	2	1	noBlindfold	clockwise	practice	Guided	1	0.5	-0.25	20.59763	0.45045	-1.45	-1.05	0.801532984907157	-0.00049022	0.017508	0.023145
Trial1	2	1	noBlindfold	clockwise	practice	Guided	1	0.5	-0.25	20.61763	0.45045	-1.45	-1.05	0.801532984907157	-0.0064373	0.00057893	-0.023527
Trial1	2	1	noBlindfold	clockwise	practice	Guided	1	0.5	-0.25	20.63763	0.45045	-1.45	-1.05	0.801532984907157	0.041347	-0.012118	-0.0036488
Trial1	2	1	noBlindfold	clockwise	practice	Guided	1	0.5	-0.25	20.65762	0.45045	-1.45	-1.05	0.801532984907157	-0.016387	0.017504	-0.0073235
Trial1	2	1	noBlindfold	clockwise	practice	Guided	1	0.5	-0.25	20.67763	0.45045	-1.45	-1.05	0.801532984907157	-0.021098	0.013272	-0.0034171
Trial1	2	1	noBlindfold	clockwise	practice	Guided	1	0.5	-0.25	20.69763	0.45046	-1.45	-1.05	0.801532365939581	-0.017191	0.030198	0.0052481
Trial1	2	1	noBlindfold	clockwise	practice	Guided	1	0.5	-0.25	20.71762	0.45045	-1.45	-1.05	0.801532984907157	-0.028913	0.0048044	-0.02075
Trial1	2	1	noBlindfold	clockwise	practice	Guided	1	0.5	-0.25	20.73763	0.45046	-1.45	-1.05	0.801532365939581	0.0068808	0.0048049	-0.022678
Trial1	2	1	noBlindfold	clockwise	practice	Guided	1	0.5	-0.25	20.75763	0.45045	-1.45	-1.05	0.801532984907157	0.0097235	-0.037513	-7.0593E-05
Trial1	2	1	noBlindfold	clockwise	practice	Guided	1	0.5	-0.25	20.77763	0.45046	-1.45	-1.05	0.801532365939581	-0.043041	-0.012125	-0.031342
Trial1	2	1	noBlindfold	clockwise	practice	Guided	1	0.5	-0.25	20.79762	0.45046	-1.45	-1.05	0.801532365939581	0.0003052	0.004801	0.010574
Trial1	2	1	noBlindfold	clockwise	practice	Guided	1	0.5	-0.25	20.81763	0.45046	-1.45	-1.05	0.801532365939581	0.022777	0.013265	0.0077967
Trial1	2	1	noBlindfold	clockwise	practice	Guided	1	0.5	-0.25	20.83763	0.45046	-1.45	-1.05	0.801532365939581	-0.010352	0.0048001	-0.032186
Trial1	2	1	noBlindfold	clockwise	practice	Guided	1	0.5	-0.25	20.85762	0.45046	-1.45	-1.05	0.801532365939581	0.014693	-0.029055	-0.0053394
Trial1	2	1	noBlindfold	clockwise	practice	Guided	1	0.5	-0.25	20.87762	0.45046	-1.45	-1.05	0.801532365939581	-0.024741	0.00056948	-0.016264
Trial1	2	1	noBlindfold	clockwise	practice	Guided	1	0.5	-0.25	20.89763	0.45046	-1.45	-1.05	0.801532365939581	0.013629	0.017497	0.011429
Trial1	2	1	noBlindfold	clockwise	practice	Guided	1	0.5	-0.25	20.91763	0.45046	-1.45	-1.05	0.801532365939581	-0.010616	0.0090303	-0.027991
Trial1	2	1	noBlindfold	clockwise	practice	Guided	1	0.5	-0.25	20.93762	0.45046	-1.45	-1.05	0.801532365939581	-0.024739	0.01326	-0.016264
Trial1	2	1	noBlindfold	clockwise	practice	Guided	1	0.5	-0.25	20.95763	0.45045	-1.45	-1.05	0.801532984907157	0.051292	-0.0079006	-0.01984
Trial1	2	1	noBlindfold	clockwise	practice	Guided	1	0.5	-0.25	20.97763	0.45046	-1.45	-1.05	0.801532365939581	-0.011151	-0.0079013	-0.0014247
Trial1	2	1	noBlindfold	clockwise	practice	Guided	1	0.5	-0.25	20.99763	0.45046	-1.45	-1.05	0.801532365939581	-0.012219	-0.016366	0.010018
Trial1	2	1	noBlindfold	clockwise	practice	Guided	1	0.5	-0.25	21.01762	0.45046	-1.45	-1.05	0.801532365939581	-0.014259	0.0090244	-0.040844
Trial1	2	1	noBlindfold	clockwise	practice	Guided	1	0.5	-0.25	21.03763	0.45046	-1.45	-1.05	0.801532365939581	0.019399	-0.0036732	-0.0092423
Trial1	2	1	noBlindfold	clockwise	practice	Guided	1	0.5	-0.25	21.05763	0.45046	-1.45	-1.05	0.801532365939581	0.017264	0.0090229	0.02429
Trial1	2	1	noBlindfold	clockwise	practice	Guided	1	0.5	-0.25	21.07762	0.45046	-1.45	-1.05	0.801532365939581	0.054391	0.009023	0.024291
Trial1	2	1	noBlindfold	clockwise	practice	Guided	1	0.5	-0.25	21.09763	0.45046	-1.45	-1.05	0.801532365939581	0.010248	0.00055874	-0.0056152
Trial1	2	1	noBlindfold	clockwise	practice	Guided	1	0.5	-0.25	21.11763	0.45046	-1.45	-1.05	0.801532365939581	-0.020839	0.0090202	-0.0075941
Trial1	2	1	noBlindfold	clockwise	practice	Guided	1	0.5	-0.25	21.13763	0.45046	-1.45	-1.05	0.801532365939581	-0.032923	0.017482	0.042139
Trial1	2	1	noBlindfold	clockwise	practice	Guided	1	0.5	-0.25	21.15762	0.45046	-1.45	-1.05	0.801532365939581	0.0099803	0.030177	-0.0014262
Trial1	2	1	noBlindfold	clockwise	practice	Guided	1	0.5	-0.25	21.17763	0.45046	-1.45	-1.05	0.801532365939581	0.0016298	-0.020608	-0.010374
Trial1	2	1	noBlindfold	clockwise	practice	Guided	1	0.5	-0.25	21.19763	0.45046	-1.45	-1.05	0.801532365939581	-0.022175	0.017478	0.013363
Trial1	2	1	noBlindfold	clockwise	practice	Guided	1	0.5	-0.25	21.21762	0.45046	-1.45	-1.05	0.801532365939581	-0.028656	0.0090121	-0.024926
Trial1	2	1	noBlindfold	clockwise	practice	Guided	1	0.5	-0.25	21.23763	0.45046	-1.45	-1.05	0.801532365939581	-0.0038753	0.0047782	0.006111
Trial1	2	1	noBlindfold	clockwise	practice	Guided	1	0.5	-0.25	21.25763	0.45046	-1.45	-1.05	0.801532365939581	0.02357	-0.016382	-0.0047685
Trial1	2	1	noBlindfold	clockwise	practice	Guided	1	0.5	-0.25	21.27763	0.45046	-1.45	-1.05	0.801532365939581	0.0074091	0.0047779	-0.031047
Trial1	2	1	noBlindfold	clockwise	practice	Guided	1	0.5	-0.25	21.29762	0.45046	-1.45	-1.05	0.801532365939581	-0.0036064	-0.012149	0.0019205
Trial1	2	1	noBlindfold	clockwise	practice	Guided	1	0.5	-0.25	21.31763	0.45046	-1.45	-1.05	0.801532365939581	0.024107	-0.016382	-0.01315
Trial1	2	1	noBlindfold	clockwise	practice	Guided	1	0.5	-0.25	21.33763	0.45046	-1.45	-1.05	0.801532365939581	0.0050075	-0.012151	0.010021
Trial1	2	1	noBlindfold	clockwise	practice	Guided	1	0.5	-0.25	21.35762	0.45046	-1.45	-1.05	0.801532365939581	0.005275	0.0005415	0.0024858
Trial1	2	1	noBlindfold	clockwise	practice	Guided	1	0.5	-0.25	21.37762	0.45046	-1.45	-1.05	0.801532365939581	-0.024748	0.0047729	-0.016258
Trial1	2	1	noBlindfold	clockwise	practice	Guided	1	0.5	-0.25	21.39763	0.45046	-1.45	-1.05	0.801532365939581	0.024369	-0.020619	-0.017341
Trial1	2	1	noBlindfold	clockwise	practice	Guided	1	0.5	-0.25	21.41763	0.45046	-1.45	-1.05	0.801532365939581	-0.0088517	-0.0079228	0.014214
Trial1	2	1	noBlindfold	clockwise	practice	Guided	1	0.5	-0.25	21.43762	0.45046	-1.45	-1.05	0.801532365939581	-0.0085861	0.0090054	0.010023
Trial1	2	1	noBlindfold	clockwise	practice	Guided	1	0.5	-0.25	21.45763	0.45046	-1.45	-1.05	0.801532365939581	0.0058046	-0.0079219	-0.0058976
Trial1	2	1	noBlindfold	clockwise	practice	Guided	1	0.5	-0.25	21.47763	0.45046	-1.45	-1.05	0.801532365939581	0.0233	0.0047711	-0.00057267
Trial1	2	1	noBlindfold	clockwise	practice	Guided	1	0.5	-0.25	21.49763	0.45046	-1.45	-1.05	0.801532365939581	0.041059	0.013233	0.00055742
Trial1	2	1	noBlindfold	clockwise	practice	Guided	1	0.5	-0.25	21.51762	0.45046	-1.45	-1.05	0.801532365939581	0.036618	-0.020622	0.00027484
Trial1	2	1	noBlindfold	clockwise	practice	Guided	1	0.5	-0.25	21.53763	0.45047	-1.45	-1.05	0.801531748938236	-0.017477	-0.012159	0.0094586
Trial1	2	1	noBlindfold	clockwise	practice	Guided	1	0.5	-0.25	21.55763	0.45047	-1.45	-1.05	0.801531748938236	0.0049957	0.0089983	0.0066807
Trial1	2	1	noBlindfold	clockwise	practice	Guided	1	0.5	-0.25	21.57762	0.45047	-1.45	-1.05	0.801531748938236	-0.026092	-0.0079347	-0.024069
Trial1	2	1	noBlindfold	clockwise	practice	Guided	1	0.5	-0.25	21.59763	0.45047	-1.45	-1.05	0.801531748938236	0.04079	0.00052741	0.0047557
Trial1	2	1	noBlindfold	clockwise	practice	Guided	1	0.5	-0.25	21.61763	0.45047	-1.45	-1.05	0.801531748938236	-0.034441	-0.0164	-0.0042397
Trial1	2	1	noBlindfold	clockwise	practice	Guided	1	0.5	-0.25	21.63763	0.45047	-1.45	-1.05	0.801531748938236	-0.019783	0.00052743	-0.024349
Trial1	2	1	noBlindfold	clockwise	practice	Guided	1	0.5	-0.25	21.65762	0.45047	-1.45	-1.05	0.801531748938236	0.014676	0.00052676	-0.0053228
Trial1	2	1	noBlindfold	clockwise	practice	Guided	1	0.5	-0.25	21.67763	0.45047	-1.45	-1.05	0.801531748938236	-0.034174	0.03438	-0.0084321
Trial1	2	1	noBlindfold	clockwise	practice	Guided	1	0.5	-0.25	21.69763	0.45047	-1.45	-1.05	0.801531748938236	-0.0017537	-0.020632	-0.027411
Trial1	2	1	noBlindfold	clockwise	practice	Guided	1	0.5	-0.25	21.71762	0.45047	-1.45	-1.05	0.801531748938236	-0.013036	-0.007938	0.0097466
Trial1	2	1	noBlindfold	clockwise	practice	Guided	1	0.5	-0.25	21.73763	0.45047	-1.45	-1.05	0.801531748938236	0.0041927	0.013221	0.019261
Trial1	2	1	noBlindfold	clockwise	practice	Guided	1	0.5	-0.25	21.75763	0.45047	-1.45	-1.05	0.801531748938236	0.0052587	0.025916	0.0024938
Trial1	2	1	noBlindfold	clockwise	practice	Guided	1	0.5	-0.25	21.77763	0.45047	-1.45	-1.05	0.801531748938236	-0.0093975	0.01745	0.022036
Trial1	2	1	noBlindfold	clockwise	practice	Guided	1	0.5	-0.25	21.79762	0.45047	-1.45	-1.05	0.801531748938236	-0.032138	-0.003711	0.029571
Trial1	2	1	noBlindfold	clockwise	practice	Guided	1	0.5	-0.25	21.81763	0.45047	-1.45	-1.05	0.801531748938236	0.023555	0.021677	-4.1561E-06
Trial1	2	1	noBlindfold	clockwise	practice	Guided	1	0.5	-0.25	21.83763	0.45047	-1.45	-1.05	0.801531748938236	0.0078315	0.0089813	0.032115
Trial1	2	1	noBlindfold	clockwise	practice	Guided	1	0.5	-0.25	21.85762	0.45047	-1.45	-1.05	0.801531748938236	0.0039252	0.013216	0.023447
Trial1	2	1	noBlindfold	clockwise	practice	Guided	1	0.5	-0.25	21.87762	0.45047	-1.45	-1.05	0.801531748938236	0.027993	-0.016411	-0.0044807
Trial1	2	1	noBlindfold	clockwise	practice	Guided	1	0.5	-0.25	21.89763	0.45047	-1.45	-1.05	0.801531748938236	-0.0041616	0.01321	0.010309
Trial1	2	1	noBlindfold	clockwise	practice	Guided	1	0.5	-0.25	21.91763	0.45047	-1.45	-1.05	0.801531748938236	-0.0038965	0.017441	0.0061167
Trial1	2	1	noBlindfold	clockwise	practice	Guided	1	0.5	-0.25	21.93762	0.45047	-1.45	-1.05	0.801531748938236	-0.0044301	0.025902	0.014502
Trial1	2	1	noBlindfold	clockwise	practice	Guided	1	0.5	-0.25	21.95763	0.45047	-1.45	-1.05	0.801531748938236	-0.0070038	-0.003723	-0.015122
Trial1	2	1	noBlindfold	clockwise	practice	Guided	1	0.5	-0.25	21.97763	0.45047	-1.45	-1.05	0.801531748938236	0.022749	0.00050875	0.0078144
Trial1	2	1	noBlindfold	clockwise	practice	Guided	1	0.5	-0.25	21.99763	0.45047	-1.45	-1.05	0.801531748938236	0.019371	0.025899	0.0030564
Trial1	2	1	noBlindfold	clockwise	practice	Guided	1	0.5	-0.25	22.01762	0.45047	-1.45	-1.05	0.801531748938236	0.033495	0.004739	-0.02096
Trial1	2	1	noBlindfold	clockwise	practice	Guided	1	0.5	-0.25	22.03763	0.45047	-1.45	-1.05	0.801531748938236	0.0044471	0.013204	0.015069
Trial1	2	1	noBlindfold	clockwise	practice	Guided	1	0.5	-0.25	22.05763	0.45047	-1.45	-1.05	0.801531748938236	0.015464	-0.0079547	-0.017897
Trial1	2	1	noBlindfold	clockwise	practice	Guided	1	0.5	-0.25	22.07762	0.45048	-1.45	-1.05	0.801531132060773	-0.034992	0.0089717	0.0041409
Trial1	2	1	noBlindfold	clockwise	practice	Guided	1	0.5	-0.25	22.09763	0.45047	-1.45	-1.05	0.801531748938236	-0.011719	-0.029115	-0.011214
Trial1	2	1	noBlindfold	clockwise	practice	Guided	1	0.5	-0.25	22.11763	0.45047	-1.45	-1.05	0.801531748938236	0.027983	-0.0037232	-0.0044783
Trial1	2	1	noBlindfold	clockwise	practice	Guided	1	0.5	-0.25	22.13763	0.45047	-1.45	-1.05	0.801531748938236	0.0060464	-0.029113	-0.010084
Trial1	2	1	noBlindfold	clockwise	practice	Guided	1	0.5	-0.25	22.15762	0.45047	-1.45	-1.05	0.801531748938236	0.0083532	-0.012186	0.02373
Trial1	2	1	noBlindfold	clockwise	practice	Guided	1	0.5	-0.25	22.17763	0.45047	-1.45	-1.05	0.801531748938236	-0.020865	-0.012187	-0.0075859
Trial1	2	1	noBlindfold	clockwise	practice	Guided	1	0.5	-0.25	22.19763	0.45047	-1.45	-1.05	0.801531748938236	0.0052484	0.017437	0.002495
Trial1	2	1	noBlindfold	clockwise	practice	Guided	1	0.5	-0.25	22.21762	0.45047	-1.45	-1.05	0.801531748938236	-0.0083429	-0.0037231	0.0058387
Trial1	2	1	noBlindfold	clockwise	practice	Guided	1	0.5	-0.25	22.23763	0.45047	-1.45	-1.05	0.801531748938236	-0.0010606	-0.012186	0.015352
Trial1	2	1	noBlindfold	clockwise	practice	Guided	1	0.5	-0.25	22.25763	0.45047	-1.45	-1.05	0.801531748938236	0.018038	0.03013	0.011727
Trial1	2	1	noBlindfold	clockwise	practice	Guided	1	0.5	-0.25	22.27763	0.45047	-1.45	-1.05	0.801531748938236	-0.043072	-0.0079593	-0.0089963
Trial1	2	1	noBlindfold	clockwise	practice	Guided	1	0.5	-0.25	22.29762	0.45047	-1.45	-1.05	0.801531748938236	0.018303	0.021662	0.0075361
Trial1	2	1	noBlindfold	clockwise	practice	Guided	1	0.5	-0.25	22.31763	0.45047	-1.45	-1.05	0.801531748938236	-0.017494	0.0047347	0.02204
Trial1	2	1	noBlindfold	clockwise	practice	Guided	1	0.5	-0.25	22.33763	0.45047	-1.45	-1.05	0.801531748938236	-0.026109	-0.0079614	0.0047092
Trial1	2	1	noBlindfold	clockwise	practice	Guided	1	0.5	-0.25	22.35762	0.45047	-1.45	-1.05	0.801531748938236	-0.012519	-0.012194	0.0013657
Trial1	2	1	noBlindfold	clockwise	practice	Guided	1	0.5	-0.25	22.37762	0.45048	-1.45	-1.05	0.801531132060773	0.0010671	0.013199	-0.0019789
Trial1	2	1	noBlindfold	clockwise	practice	Guided	1	0.5	-0.25	22.39763	0.45048	-1.45	-1.05	0.801531132060773	0.0052407	0.0047335	0.002496
Trial1	2	1	noBlindfold	clockwise	practice	Guided	1	0.5	-0.25	22.41763	0.45048	-1.45	-1.05	0.801531132060773	-0.012793	0.00050103	0.0055563
Trial1	2	1	noBlindfold	clockwise	practice	Guided	1	0.5	-0.25	22.43762	0.45048	-1.45	-1.05	0.801531132060773	-0.0017798	0.0089642	-0.0089478
Trial1	2	1	noBlindfold	clockwise	practice	Guided	1	0.5	-0.25	22.45763	0.45048	-1.45	-1.05	0.801531132060773	0.037122	0.0089631	-0.0080983
Trial1	2	1	noBlindfold	clockwise	practice	Guided	1	0.5	-0.25	22.47763	0.45048	-1.45	-1.05	0.801531132060773	0.010472	0.021654	-0.022367
Trial1	2	1	noBlindfold	clockwise	practice	Guided	1	0.5	-0.25	22.49763	0.45048	-1.45	-1.05	0.801531132060773	0.0073653	-0.0122	-0.031031
Trial1	2	1	noBlindfold	clockwise	practice	Guided	1	0.5	-0.25	22.51762	0.45048	-1.45	-1.05	0.801531132060773	0.0060318	0.01742	0.0019376
Trial1	2	1	noBlindfold	clockwise	practice	Guided	1	0.5	-0.25	22.53763	0.45048	-1.45	-1.05	0.801531132060773	-0.00027584	0.0047226	0.018987
Trial1	2	1	noBlindfold	clockwise	practice	Guided	1	0.5	-0.25	22.55763	0.45048	-1.45	-1.05	0.801531132060773	-0.018041	0.017419	0.017856
Trial1	2	1	noBlindfold	clockwise	practice	Guided	1	0.5	-0.25	22.57762	0.45048	-1.45	-1.05	0.801531132060773	-0.012002	0.00049006	-0.0070122
Trial1	2	1	noBlindfold	clockwise	practice	Guided	1	0.5	-0.25	22.59763	0.45048	-1.45	-1.05	0.801531132060773	0.024861	0.0089525	-0.025706
Trial1	2	1	noBlindfold	clockwise	practice	Guided	1	0.5	-0.25	22.61763	0.45049	-1.45	-1.05	0.801530513466322	0.0088656	0.0047193	0.015361
Trial1	2	1	noBlindfold	clockwise	practice	Guided	1	0.5	-0.25	22.63763	0.45049	-1.45	-1.05	0.801530513466322	0.00078197	-0.0037464	0.0022208
Trial1	2	1	noBlindfold	clockwise	practice	Guided	1	0.5	-0.25	22.65762	0.45049	-1.45	-1.05	0.801530513466322	0.035777	-0.016441	0.012868
Trial1	2	1	noBlindfold	clockwise	practice	Guided	1	0.5	-0.25	22.67763	0.45049	-1.45	-1.05	0.801530513466322	0.0068237	0.025875	0.0044366
Trial1	2	1	noBlindfold	clockwise	practice	Guided	1	0.5	-0.25	22.69763	0.45049	-1.45	-1.05	0.801530513466322	-0.015116	-0.016443	-0.028247
Trial1	2	1	noBlindfold	clockwise	practice	Guided	1	0.5	-0.25	22.71762	0.45049	-1.45	-1.05	0.801530513466322	0.022716	-0.016444	0.007829
Trial1	2	1	noBlindfold	clockwise	practice	Guided	1	0.5	-0.25	22.73763	0.45049	-1.45	-1.05	0.801530513466322	-0.020095	0.034334	-0.020146
Trial1	2	1	noBlindfold	clockwise	practice	Guided	1	0.5	-0.25	22.75763	0.45049	-1.45	-1.05	0.801530513466322	0.013833	0.021638	0.0072665
Trial1	2	1	noBlindfold	clockwise	practice	Guided	1	0.5	-0.25	22.77763	0.45049	-1.45	-1.05	0.801530513466322	0.00050578	-0.0079865	0.00642
Trial1	2	1	noBlindfold	clockwise	practice	Guided	1	0.5	-0.25	22.79762	0.45049	-1.45	-1.05	0.801530513466322	0.0010399	-0.0037546	-0.0019623
Trial1	2	1	noBlindfold	clockwise	practice	Guided	1	0.5	-0.25	22.81763	0.45049	-1.45	-1.05	0.801530513466322	0.0060126	0.00047754	-0.010063
Trial1	2	1	noBlindfold	clockwise	practice	Guided	1	0.5	-0.25	22.83763	0.45049	-1.45	-1.05	0.801530513466322	-0.030584	-0.012218	-0.002246
Trial1	2	1	noBlindfold	clockwise	practice	Guided	1	0.5	-0.25	22.85762	0.45049	-1.45	-1.05	0.801530513466322	0.01356	0.0047094	0.01146
Trial1	2	1	noBlindfold	clockwise	practice	Guided	1	0.5	-0.25	22.87762	0.45049	-1.45	-1.05	0.801530513466322	0.00023546	0.025869	0.010611
Trial1	2	1	noBlindfold	clockwise	practice	Guided	1	0.5	-0.25	22.89763	0.45049	-1.45	-1.05	0.801530513466322	0.046778	0.0089395	-0.020096
Trial1	2	1	noBlindfold	clockwise	practice	Guided	1	0.5	-0.25	22.91763	0.4505	-1.45	-1.05	0.801529896836994	-0.017798	-0.020683	0.01367
Trial1	2	1	noBlindfold	clockwise	practice	Guided	1	0.5	-0.25	22.93762	0.4505	-1.45	-1.05	0.801529896836994	-0.00056752	-0.016453	0.023184
Trial1	2	1	noBlindfold	clockwise	practice	Guided	1	0.5	-0.25	22.95763	0.4505	-1.45	-1.05	0.801529896836994	0.02457	0.01317	-0.021511
Trial1	2	1	noBlindfold	clockwise	practice	Guided	1	0.5	-0.25	22.97763	0.4505	-1.45	-1.05	0.801529896836994	-0.011497	0.042795	-0.015388
Trial1	2	1	noBlindfold	clockwise	practice	Guided	1	0.5	-0.25	22.99762	0.4505	-1.45	-1.05	0.801529896836994	-0.015938	-0.0037562	-0.015669
Trial1	2	1	noBlindfold	clockwise	practice	Guided	1	0.5	-0.25	23.01762	0.4505	-1.45	-1.05	0.801529896836994	-0.022512	0.017401	0.019277
Trial1	2	1	noBlindfold	clockwise	practice	Guided	1	0.5	-0.25	23.03763	0.4505	-1.45	-1.05	0.801529896836994	0.040198	-0.0079913	0.013155
Trial1	2	1	noBlindfold	clockwise	practice	Guided	1	0.5	-0.25	23.05763	0.4505	-1.45	-1.05	0.801529896836994	0.027674	-0.0079898	-0.00026898
Trial1	2	1	noBlindfold	clockwise	practice	Guided	1	0.5	-0.25	23.07762	0.4505	-1.45	-1.05	0.801529896836994	0.0059968	-0.0037591	-0.010063
Trial1	2	1	noBlindfold	clockwise	practice	Guided	1	0.5	-0.25	23.09763	0.4505	-1.45	-1.05	0.801529896836994	-0.024824	-0.0079891	-0.016233
Trial1	2	1	noBlindfold	clockwise	practice	Guided	1	0.5	-0.25	23.11763	0.4505	-1.45	-1.05	0.801529896836994	-0.026159	0.00047262	0.0047251
Trial1	2	1	noBlindfold	clockwise	practice	Guided	1	0.5	-0.25	23.13763	0.4505	-1.45	-1.05	0.801529896836994	-0.013103	0.0047035	0.0097649
Trial1	2	1	noBlindfold	clockwise	practice	Guided	1	0.5	-0.25	23.15762	0.4505	-1.45	-1.05	0.801529896836994	-0.035042	0.013167	0.0041605
Trial1	2	1	noBlindfold	clockwise	practice	Guided	1	0.5	-0.25	23.17763	0.4505	-1.45	-1.05	0.801529896836994	-0.010796	0.0089337	0.043582
Trial1	2	1	noBlindfold	clockwise	practice	Guided	1	0.5	-0.25	23.19763	0.4505	-1.45	-1.05	0.801529896836994	0.017451	-0.012224	0.020129
Trial1	2	1	noBlindfold	clockwise	practice	Guided	1	0.5	-0.25	23.21762	0.4505	-1.45	-1.05	0.801529896836994	-0.015676	-0.016457	-0.019857
Trial1	2	1	noBlindfold	clockwise	practice	Guided	1	0.5	-0.25	23.23763	0.4505	-1.45	-1.05	0.801529896836994	-0.0081319	-0.0079952	0.0016685
Trial1	2	1	noBlindfold	clockwise	practice	Guided	1	0.5	-0.25	23.25763	0.45051	-1.45	-1.05	0.801529276651291	0.038144	-0.0037646	-0.024847
Trial1	2	1	noBlindfold	clockwise	practice	Guided	1	0.5	-0.25	23.27763	0.45051	-1.45	-1.05	0.801529276651291	-0.00085332	0.01739	0.027384
Trial1	2	1	noBlindfold	clockwise	practice	Guided	1	0.5	-0.25	23.29762	0.45051	-1.45	-1.05	0.801529276651291	0.003148	0.013159	-0.035487
Trial1	2	1	noBlindfold	clockwise	practice	Guided	1	0.5	-0.25	23.31763	0.45051	-1.45	-1.05	0.801529276651291	-0.0023618	0.025854	-0.019005
Trial1	2	1	noBlindfold	clockwise	practice	Guided	1	0.5	-0.25	23.33763	0.45051	-1.45	-1.05	0.801529276651291	0.0010102	-0.016464	-0.0019557
Trial1	2	1	noBlindfold	clockwise	practice	Guided	1	0.5	-0.25	23.35762	0.45051	-1.45	-1.05	0.801529276651291	0.0054507	0.0046952	-0.01034
Trial1	2	1	noBlindfold	clockwise	practice	Guided	1	0.5	-0.25	23.37762	0.45051	-1.45	-1.05	0.801529276651291	0.014064	0.017388	-0.0030875
Trial1	2	1	noBlindfold	clockwise	practice	Guided	1	0.5	-0.25	23.39763	0.45051	-1.45	-1.05	0.801529276651291	0.032095	-0.016466	2.225E-05
Trial1	2	1	noBlindfold	clockwise	practice	Guided	1	0.5	-0.25	23.41763	0.45051	-1.45	-1.05	0.801529276651291	0.032624	-0.016467	-0.0083609
Trial1	2	1	noBlindfold	clockwise	practice	Guided	1	0.5	-0.25	23.43762	0.45051	-1.45	-1.05	0.801529276651291	0.013523	0.013154	0.011466
Trial1	2	1	noBlindfold	clockwise	practice	Guided	1	0.5	-0.25	23.45763	0.45051	-1.45	-1.05	0.801529276651291	0.015122	0.00045825	-0.013684
Trial1	2	1	noBlindfold	clockwise	practice	Guided	1	0.5	-0.25	23.47763	0.45052	-1.45	-1.05	0.801528662110226	0.00046303	-0.016471	0.0064277
Trial1	2	1	noBlindfold	clockwise	practice	Guided	1	0.5	-0.25	23.49762	0.45052	-1.45	-1.05	0.801528662110226	0.022935	0.00045484	0.0036484
Trial1	2	1	noBlindfold	clockwise	practice	Guided	1	0.5	-0.25	23.51762	0.45052	-1.45	-1.05	0.801528662110226	0.0093443	0.0089169	0.0069912
Trial1	2	1	noBlindfold	clockwise	practice	Guided	1	0.5	-0.25	23.53763	0.45052	-1.45	-1.05	0.801528662110226	-0.0045149	-0.016476	0.014526
Trial1	2	1	noBlindfold	clockwise	practice	Guided	1	0.5	-0.25	23.55763	0.45052	-1.45	-1.05	0.801528662110226	-0.0021158	0.021611	-0.041377
Trial1	2	1	noBlindfold	clockwise	practice	Guided	1	0.5	-0.25	23.57762	0.45052	-1.45	-1.05	0.801528662110226	0.024266	0.00045107	-0.017313
Trial1	2	1	noBlindfold	clockwise	practice	Guided	1	0.5	-0.25	23.59763	0.45052	-1.45	-1.05	0.801528662110226	-0.0081555	-0.008013	0.0016664
Trial1	2	1	noBlindfold	clockwise	practice	Guided	1	0.5	-0.25	23.61763	0.45052	-1.45	-1.05	0.801528662110226	0.00045944	-0.02494	0.0064242
Trial1	2	1	noBlindfold	clockwise	practice	Guided	1	0.5	-0.25	23.63763	0.45052	-1.45	-1.05	0.801528662110226	-0.012863	-0.0037824	0.0055775
Trial1	2	1	noBlindfold	clockwise	practice	Guided	1	0.5	-0.25	23.65762	0.45052	-1.45	-1.05	0.801528662110226	-0.0034482	0.030069	-0.00224
Trial1	2	1	noBlindfold	clockwise	practice	Guided	1	0.5	-0.25	23.67763	0.45052	-1.45	-1.05	0.801528662110226	0.0098765	-0.0080193	-0.0013963
Trial1	2	1	noBlindfold	clockwise	practice	Guided	1	0.5	-0.25	23.69763	0.45052	-1.45	-1.05	0.801528662110226	0.0043667	0.0046753	0.015088
Trial1	2	1	noBlindfold	clockwise	practice	Guided	1	0.5	-0.25	23.71762	0.45052	-1.45	-1.05	0.801528662110226	-0.0026491	0.00044355	-0.014819
Trial1	2	1	noBlindfold	clockwise	practice	Guided	1	0.5	-0.25	23.73763	0.45052	-1.45	-1.05	0.801528662110226	0.0098749	-0.00379	-0.001397
Trial1	2	1	noBlindfold	clockwise	practice	Guided	1	0.5	-0.25	23.75763	0.45052	-1.45	-1.05	0.801528662110226	0.0088033	-0.016487	0.015369
Trial1	2	1	noBlindfold	clockwise	practice	Guided	1	0.5	-0.25	23.77763	0.45052	-1.45	-1.05	0.801528662110226	-0.012606	-0.024951	0.0013792
Trial1	2	1	noBlindfold	clockwise	practice	Guided	1	0.5	-0.25	23.79762	0.45052	-1.45	-1.05	0.801528662110226	-0.0092303	-0.0037932	0.018426
Trial1	2	1	noBlindfold	clockwise	practice	Guided	1	0.5	-0.25	23.81763	0.45052	-1.45	-1.05	0.801528662110226	0.027364	0.00043947	0.0039219
Trial1	2	1	noBlindfold	clockwise	practice	Guided	1	0.5	-0.25	23.83763	0.45052	-1.45	-1.05	0.801528662110226	0.0056906	0.0089042	-0.0058738
Trial1	2	1	noBlindfold	clockwise	practice	Guided	1	0.5	-0.25	23.85762	0.45052	-1.45	-1.05	0.801528662110226	-0.0086997	0.030062	0.010045
Trial1	2	1	noBlindfold	clockwise	practice	Guided	1	0.5	-0.25	23.87762	0.45053	-1.45	-1.05	0.80152804217414	0.027093	-0.0037933	0.0081114
Trial1	2	1	noBlindfold	clockwise	practice	Guided	1	0.5	-0.25	23.89763	0.45053	-1.45	-1.05	0.80152804217414	-0.011545	-0.029184	-0.015389
Trial1	2	1	noBlindfold	clockwise	practice	Guided	1	0.5	-0.25	23.91763	0.45053	-1.45	-1.05	0.80152804217414	-0.0034655	-0.0037947	-0.0022471
Trial1	2	1	noBlindfold	clockwise	practice	Guided	1	0.5	-0.25	23.93762	0.45053	-1.45	-1.05	0.80152804217414	0.028153	0.0088997	-0.0086509
Trial1	2	1	noBlindfold	clockwise	practice	Guided	1	0.5	-0.25	23.95763	0.45053	-1.45	-1.05	0.80152804217414	-0.0032009	0.00043592	-0.0064375
Trial1	2	1	noBlindfold	clockwise	practice	Guided	1	0.5	-0.25	23.97763	0.45053	-1.45	-1.05	0.80152804217414	-0.0034667	-0.0037981	-0.003373
Trial1	2	1	noBlindfold	clockwise	practice	Guided	1	0.5	-0.25	23.99762	0.45053	-1.45	-1.05	0.80152804217414	-0.035621	-0.024957	0.012546
Trial1	2	1	noBlindfold	clockwise	practice	Guided	1	0.5	-0.25	24.01762	0.45053	-1.45	-1.05	0.80152804217414	-0.016522	0.030057	-0.0072787
Trial1	2	1	noBlindfold	clockwise	practice	Guided	1	0.5	-0.25	24.03763	0.45053	-1.45	-1.05	0.80152804217414	-0.015988	-0.0037992	-0.01566
Trial1	2	1	noBlindfold	clockwise	practice	Guided	1	0.5	-0.25	24.05763	0.45053	-1.45	-1.05	0.80152804217414	0.00017574	0.042752	0.010623
Trial1	2	1	noBlindfold	clockwise	practice	Guided	1	0.5	-0.25	24.07762	0.45053	-1.45	-1.05	0.80152804217414	-0.0084371	0.021594	0.005866
Trial1	2	1	noBlindfold	clockwise	practice	Guided	1	0.5	-0.25	24.09763	0.45053	-1.45	-1.05	0.80152804217414	-0.015986	0.021593	-0.015657
Trial1	2	1	noBlindfold	clockwise	practice	Guided	1	0.5	-0.25	24.11763	0.45053	-1.45	-1.05	0.80152804217414	0.0048861	0.0004313	0.006715
Trial1	2	1	noBlindfold	clockwise	practice	Guided	1	0.5	-0.25	24.13763	0.45053	-1.45	-1.05	0.80152804217414	-0.039791	-0.0080336	0.0080778
Trial1	2	1	noBlindfold	clockwise	practice	Guided	1	0.5	-0.25	24.15762	0.45053	-1.45	-1.05	0.80152804217414	-0.046807	-0.0038024	-0.021826
Trial1	2	1	noBlindfold	clockwise	practice	Guided	1	0.5	-0.25	24.17763	0.45053	-1.45	-1.05	0.80152804217414	0.027353	0.013122	0.003936
Trial1	2	1	noBlindfold	clockwise	practice	Guided	1	0.5	-0.25	24.19763	0.45053	-1.45	-1.05	0.80152804217414	0.027353	0.017353	0.0039366
Trial1	2	1	noBlindfold	clockwise	practice	Guided	1	0.5	-0.25	24.21762	0.45053	-1.45	-1.05	0.80152804217414	0.013765	0.013122	0.0072814
Trial1	2	1	noBlindfold	clockwise	practice	Guided	1	0.5	-0.25	24.23763	0.45053	-1.45	-1.05	0.80152804217414	0.033395	0.00042465	-0.020929
Trial1	2	1	noBlindfold	clockwise	practice	Guided	1	0.5	-0.25	24.25763	0.45053	-1.45	-1.05	0.80152804217414	0.023445	0.00042361	0.006152
Trial1	2	1	noBlindfold	clockwise	practice	Guided	1	0.5	-0.25	24.27763	0.45053	-1.45	-1.05	0.80152804217414	-9.412E-05	0.013117	0.014817
Trial1	2	1	noBlindfold	clockwise	practice	Guided	1	0.5	-0.25	24.29762	0.45053	-1.45	-1.05	0.80152804217414	-0.025674	0.017347	-0.0036462
Trial1	2	1	noBlindfold	clockwise	practice	Guided	1	0.5	-0.25	24.31763	0.45053	-1.45	-1.05	0.80152804217414	0.02291	-0.0038127	0.0036544
Trial1	2	1	noBlindfold	clockwise	practice	Guided	1	0.5	-0.25	24.33763	0.45053	-1.45	-1.05	0.80152804217414	0.023441	0.0088819	-0.0047279
Trial1	2	1	noBlindfold	clockwise	practice	Guided	1	0.5	-0.25	24.35762	0.45053	-1.45	-1.05	0.80152804217414	-0.0087128	-0.0080461	0.010059
Trial1	2	1	noBlindfold	clockwise	practice	Guided	1	0.5	-0.25	24.37762	0.45053	-1.45	-1.05	0.80152804217414	-0.012087	0.00041922	-0.0069898
Trial1	2	1	noBlindfold	clockwise	practice	Guided	1	0.5	-0.25	24.39763	0.45053	-1.45	-1.05	0.80152804217414	0.0093173	0.0088812	0.0069972
Trial1	2	1	noBlindfold	clockwise	practice	Guided	1	0.5	-0.25	24.41763	0.45053	-1.45	-1.05	0.80152804217414	0.016594	0.013112	0.032711
Trial1	2	1	noBlindfold	clockwise	practice	Guided	1	0.5	-0.25	24.43762	0.45054	-1.45	-1.05	0.801527426041453	0.031249	0.0046475	0.012603
Trial1	2	1	noBlindfold	clockwise	practice	Guided	1	0.5	-0.25	24.45763	0.45054	-1.45	-1.05	0.801527426041453	0.022631	-0.0080484	-0.00053714
Trial1	2	1	noBlindfold	clockwise	practice	Guided	1	0.5	-0.25	24.47763	0.45054	-1.45	-1.05	0.801527426041453	0.017657	-0.0038158	0.015944
Trial1	2	1	noBlindfold	clockwise	practice	Guided	1	0.5	-0.25	24.49762	0.45054	-1.45	-1.05	0.801527426041453	-0.039544	0.017342	0.0038865
Trial1	2	1	noBlindfold	clockwise	practice	Guided	1	0.5	-0.25	24.51762	0.45054	-1.45	-1.05	0.801527426041453	-0.011564	0.00041452	-0.015376
Trial1	2	1	noBlindfold	clockwise	practice	Guided	1	0.5	-0.25	24.53763	0.45054	-1.45	-1.05	0.801527426041453	-0.022847	0.030038	0.021782
Trial1	2	1	noBlindfold	clockwise	practice	Guided	1	0.5	-0.25	24.55763	0.45054	-1.45	-1.05	0.801527426041453	-0.0079248	-0.0080502	-0.0025196
Trial1	2	1	noBlindfold	clockwise	practice	Guided	1	0.5	-0.25	24.57762	0.45054	-1.45	-1.05	0.801527426041453	0.0014923	-0.012282	-0.01034
Trial1	2	1	noBlindfold	clockwise	practice	Guided	1	0.5	-0.25	24.59763	0.45054	-1.45	-1.05	0.801527426041453	-0.021511	0.02157	0.00082224
Trial1	2	1	noBlindfold	clockwise	practice	Guided	1	0.5	-0.25	24.61763	0.45054	-1.45	-1.05	0.801527426041453	-0.060946	0.0088721	-0.016227
Trial1	2	1	noBlindfold	clockwise	practice	Guided	1	0.5	-0.25	24.63763	0.45054	-1.45	-1.05	0.801527426041453	-0.043714	-0.016519	-0.00059015
Trial1	2	1	noBlindfold	clockwise	practice	Guided	1	0.5	-0.25	24.65762	0.45053	-1.45	-1.05	0.80152804217414	0.02237	0.021566	0.012032
Trial1	2	1	noBlindfold	clockwise	practice	Guided	1	0.5	-0.25	24.67763	0.45053	-1.45	-1.05	0.80152804217414	0.017128	0.025792	0.024325
Trial1	2	1	noBlindfold	clockwise	practice	Guided	1	0.5	-0.25	24.69763	0.45053	-1.45	-1.05	0.80152804217414	0.0012321	0.0046337	-0.0061457
Trial1	2	1	noBlindfold	clockwise	practice	Guided	1	0.5	-0.25	24.71762	0.45053	-1.45	-1.05	0.80152804217414	0.021571	-0.008063	0.024609
Trial1	2	1	noBlindfold	clockwise	practice	Guided	1	0.5	-0.25	24.73763	0.45054	-1.45	-1.05	0.801527426041453	-0.013693	0.017326	0.018155
Trial1	2	1	noBlindfold	clockwise	practice	Guided	1	0.5	-0.25	24.75763	0.45053	-1.45	-1.05	0.80152804217414	0.032853	0.017326	-0.012551
Trial1	2	1	noBlindfold	clockwise	practice	Guided	1	0.5	-0.25	24.77763	0.45054	-1.45	-1.05	0.801527426041453	-0.011561	-0.0038371	-0.015378
Trial1	2	1	noBlindfold	clockwise	practice	Guided	1	0.5	-0.25	24.79762	0.45054	-1.45	-1.05	0.801527426041453	-0.02622	0.025785	0.0047326
Trial1	2	1	noBlindfold	clockwise	practice	Guided	1	0.5	-0.25	24.81763	0.45054	-1.45	-1.05	0.801527426041453	-0.064854	-0.0080706	-0.018769
Trial1	2	1	noBlindfold	clockwise	practice	Guided	1	0.5	-0.25	24.83763	0.45054	-1.45	-1.05	0.801527426041453	-0.006053	0.025785	-0.031858
Trial1	2	1	noBlindfold	clockwise	practice	Guided	1	0.5	-0.25	24.85762	0.45054	-1.45	-1.05	0.801527426041453	0.023966	0.0003919	-0.013113
Trial1	2	1	noBlindfold	clockwise	practice	Guided	1	0.5	-0.25	24.87762	0.45054	-1.45	-1.05	0.801527426041453	0.011176	-0.012304	-0.022343
Trial1	2	1	noBlindfold	clockwise	practice	Guided	1	0.5	-0.25	24.89763	0.45054	-1.45	-1.05	0.801527426041453	0.0098389	0.0046238	-0.0013841
Trial1	2	1	noBlindfold	clockwise	practice	Guided	1	0.5	-0.25	24.91763	0.45054	-1.45	-1.05	0.801527426041453	-0.017607	-0.012304	0.0094954
Trial1	2	1	noBlindfold	clockwise	practice	Guided	1	0.5	-0.25	24.93762	0.45054	-1.45	-1.05	0.801527426041453	0.0082366	-0.0038412	0.023766
Trial1	2	1	noBlindfold	clockwise	practice	Guided	1	0.5	-0.25	24.95763	0.45054	-1.45	-1.05	0.801527426041453	0.010373	-0.012308	-0.009767
Trial1	2	1	noBlindfold	clockwise	practice	Guided	1	0.5	-0.25	24.97763	0.45054	-1.45	-1.05	0.801527426041453	-0.00011261	-0.020775	0.014817
Trial1	2	1	noBlindfold	clockwise	practice	Guided	1	0.5	-0.25	24.99762	0.45054	-1.45	-1.05	0.801527426041453	-0.0050886	0.0046168	0.022919
Trial1	2	1	noBlindfold	clockwise	practice	Guided	1	0.5	-0.25	25.01762	0.45054	-1.45	-1.05	0.801527426041453	0.019518	-0.012312	-0.013393
Trial1	2	1	noBlindfold	clockwise	practice	Guided	1	0.5	-0.25	25.03763	0.45054	-1.45	-1.05	0.801527426041453	0.0093007	-0.0080824	0.0069976
Trial1	2	1	noBlindfold	clockwise	practice	Guided	1	0.5	-0.25	25.05763	0.45054	-1.45	-1.05	0.801527426041453	-0.0029568	0.00038264	-0.010615
Trial1	2	1	noBlindfold	clockwise	practice	Guided	1	0.5	-0.25	25.07762	0.45054	-1.45	-1.05	0.801527426041453	0.01294	-0.0080822	0.019853
Trial1	2	1	noBlindfold	clockwise	practice	Guided	1	0.5	-0.25	25.09763	0.45054	-1.45	-1.05	0.801527426041453	-0.049765	0.02154	0.024278
Trial1	2	1	noBlindfold	clockwise	practice	Guided	1	0.5	-0.25	25.11763	0.45054	-1.45	-1.05	0.801527426041453	0.0064628	0.021539	-0.018436
Trial1	2	1	noBlindfold	clockwise	practice	Guided	1	0.5	-0.25	25.13763	0.45054	-1.45	-1.05	0.801527426041453	0.022091	0.00037809	0.016225
Trial1	2	1	noBlindfold	clockwise	practice	Guided	1	0.5	-0.25	25.15762	0.45054	-1.45	-1.05	0.801527426041453	-0.0092646	-0.01655	0.018436
Trial1	2	1	noBlindfold	clockwise	practice	Guided	1	0.5	-0.25	25.17763	0.45055	-1.45	-1.05	0.80152681003265	0.033634	0.03	-0.025126
Trial1	2	1	noBlindfold	clockwise	practice	Guided	1	0.5	-0.25	25.19763	0.45055	-1.45	-1.05	0.80152681003265	-0.0099758	0.00037672	-0.040527
Trial1	2	1	noBlindfold	clockwise	practice	Guided	1	0.5	-0.25	25.21762	0.45054	-1.45	-1.05	0.801527426041453	0.018446	0.021535	-0.0047337
Trial1	2	1	noBlindfold	clockwise	practice	Guided	1	0.5	-0.25	25.23763	0.45054	-1.45	-1.05	0.801527426041453	-0.025699	0.0088384	0.0047308
Trial1	2	1	noBlindfold	clockwise	practice	Guided	1	0.5	-0.25	25.25763	0.45054	-1.45	-1.05	0.801527426041453	0.035675	-0.020786	0.01288
Trial1	2	1	noBlindfold	clockwise	practice	Guided	1	0.5	-0.25	25.27763	0.45055	-1.45	-1.05	0.80152681003265	0.0040509	0.038456	0.019283
Trial1	2	1	noBlindfold	clockwise	practice	Guided	1	0.5	-0.25	25.29762	0.45055	-1.45	-1.05	0.80152681003265	-0.0084717	0.013066	0.0058585
Trial1	2	1	noBlindfold	clockwise	practice	Guided	1	0.5	-0.25	25.31763	0.45055	-1.45	-1.05	0.80152681003265	-0.012648	0.021528	0.0013817
Trial1	2	1	noBlindfold	clockwise	practice	Guided	1	0.5	-0.25	25.33763	0.45055	-1.45	-1.05	0.80152681003265	0.013996	-0.0038626	0.0030781
Trial1	2	1	noBlindfold	clockwise	practice	Guided	1	0.5	-0.25	25.35762	0.45055	-1.45	-1.05	0.80152681003265	-0.011584	0.00036803	-0.015383
Trial1	2	1	noBlindfold	clockwise	practice	Guided	1	0.5	-0.25	25.37762	0.45055	-1.45	-1.05	0.80152681003265	0.031494	-0.020793	0.0084037
Trial1	2	1	noBlindfold	clockwise	practice	Guided	1	0.5	-0.25	25.39763	0.45055	-1.45	-1.05	0.80152681003265	0.036468	0.00036783	0.00030206
Trial1	2	1	noBlindfold	clockwise	practice	Guided	1	0.5	-0.25	25.41763	0.45055	-1.45	-1.05	0.80152681003265	0.026785	-0.0038638	0.012311
Trial1	2	1	noBlindfold	clockwise	practice	Guided	1	0.5	-0.25	25.43762	0.45055	-1.45	-1.05	0.80152681003265	-0.019668	0.021525	-0.028522
Trial1	2	1	noBlindfold	clockwise	practice	Guided	1	0.5	-0.25	25.45763	0.45055	-1.45	-1.05	0.80152681003265	0.0022684	0.029987	-0.022917
Trial1	2	1	noBlindfold	clockwise	practice	Guided	1	0.5	-0.25	25.47763	0.45055	-1.45	-1.05	0.80152681003265	-0.0032406	-0.008099	-0.0064305
Trial1	2	1	noBlindfold	clockwise	practice	Guided	1	0.5	-0.25	25.49762	0.45055	-1.45	-1.05	0.80152681003265	-0.012389	0.00036514	-0.0028023
Trial1	2	1	noBlindfold	clockwise	practice	Guided	1	0.5	-0.25	25.51762	0.45055	-1.45	-1.05	0.80152681003265	-0.0071468	0.021526	-0.015094
Trial1	2	1	noBlindfold	clockwise	practice	Guided	1	0.5	-0.25	25.53763	0.45055	-1.45	-1.05	0.80152681003265	-0.013723	-0.01233	0.018156
Trial1	2	1	noBlindfold	clockwise	practice	Guided	1	0.5	-0.25	25.55763	0.45055	-1.45	-1.05	0.80152681003265	-0.038501	-0.016562	-0.01288
Trial1	2	1	noBlindfold	clockwise	practice	Guided	1	0.5	-0.25	25.57762	0.45055	-1.45	-1.05	0.80152681003265	-0.006613	0.01306	-0.023478
Trial1	2	1	noBlindfold	clockwise	practice	Guided	1	0.5	-0.25	25.59763	0.45055	-1.45	-1.05	0.80152681003265	-0.011588	0.021522	-0.015377
Trial1	2	1	noBlindfold	clockwise	practice	Guided	1	0.5	-0.25	25.61763	0.45055	-1.45	-1.05	0.80152681003265	-0.010518	0.00036126	-0.032141
Trial1	2	1	noBlindfold	clockwise	practice	Guided	1	0.5	-0.25	25.63763	0.45055	-1.45	-1.05	0.80152681003265	-0.037698	0.013057	-0.025453
Trial1	2	1	noBlindfold	clockwise	practice	Guided	1	0.5	-0.25	25.65762	0.45055	-1.45	-1.05	0.80152681003265	-0.010613	0.0045907	0.039399
Trial1	2	1	noBlindfold	clockwise	practice	Guided	1	0.5	-0.25	25.67763	0.45055	-1.45	-1.05	0.80152681003265	0.023941	0.029978	-0.013111
Trial1	2	1	noBlindfold	clockwise	practice	Guided	1	0.5	-0.25	25.69763	0.45055	-1.45	-1.05	0.80152681003265	0.026514	0.025744	0.016513
Trial1	2	1	noBlindfold	clockwise	practice	Guided	1	0.5	-0.25	25.71762	0.45055	-1.45	-1.05	0.80152681003265	-0.034324	-0.016575	-0.0084031
Trial1	2	1	noBlindfold	clockwise	practice	Guided	1	0.5	-0.25	25.73763	0.45055	-1.45	-1.05	0.80152681003265	0.0014676	0.008816	0.013968
Trial1	2	1	noBlindfold	clockwise	practice	Guided	1	0.5	-0.25	25.75763	0.45055	-1.45	-1.05	0.80152681003265	-0.0079506	0.0088151	-0.0025152
Trial1	2	1	noBlindfold	clockwise	practice	Guided	1	0.5	-0.25	25.77763	0.45056	-1.45	-1.05	0.801526192309454	0.024199	0.0088113	-0.017303
Trial1	2	1	noBlindfold	clockwise	practice	Guided	1	0.5	-0.25	25.79762	0.45056	-1.45	-1.05	0.801526192309454	-0.0087565	0.00034585	0.01006
Trial1	2	1	noBlindfold	clockwise	practice	Guided	1	0.5	-0.25	25.81763	0.45056	-1.45	-1.05	0.801526192309454	0.0051	0.0088079	0.0025235
Trial1	2	1	noBlindfold	clockwise	practice	Guided	1	0.5	-0.25	25.83763	0.45056	-1.45	-1.05	0.801526192309454	-0.00014167	0.0045757	0.014814
Trial1	2	1	noBlindfold	clockwise	practice	Guided	1	0.5	-0.25	25.85762	0.45056	-1.45	-1.05	0.801526192309454	0.010074	0.029965	-0.0055756
Trial1	2	1	noBlindfold	clockwise	practice	Guided	1	0.5	-0.25	25.87762	0.45056	-1.45	-1.05	0.801526192309454	-0.046861	0.0045734	-0.021826
Trial1	2	1	noBlindfold	clockwise	practice	Guided	1	0.5	-0.25	25.89763	0.45056	-1.45	-1.05	0.801526192309454	0.0014532	0.0088039	-0.010333
Trial1	2	1	noBlindfold	clockwise	practice	Guided	1	0.5	-0.25	25.91763	0.45056	-1.45	-1.05	0.801526192309454	0.028364	0.0088027	-0.012829
Trial1	2	1	noBlindfold	clockwise	practice	Guided	1	0.5	-0.25	25.93762	0.45056	-1.45	-1.05	0.801526192309454	-0.048467	0.0088051	0.0033257
Trial1	2	1	noBlindfold	clockwise	practice	Guided	1	0.5	-0.25	25.95763	0.45056	-1.45	-1.05	0.801526192309454	0.027031	-0.0081221	0.008131
Trial1	2	1	noBlindfold	clockwise	practice	Guided	1	0.5	-0.25	25.97763	0.45056	-1.45	-1.05	0.801526192309454	0.012107	0.017269	0.032433
Trial1	2	1	noBlindfold	clockwise	practice	Guided	1	0.5	-0.25	25.99762	0.45056	-1.45	-1.05	0.801526192309454	-0.01605	-0.0038928	-0.015654
Trial1	2	1	noBlindfold	clockwise	practice	Guided	1	0.5	-0.25	26.01762	0.45056	-1.45	-1.05	0.801526192309454	-0.0043308	0.017265	0.0069983
Trial1	2	1	noBlindfold	clockwise	practice	Guided	1	0.5	-0.25	26.03763	0.45057	-1.45	-1.05	0.80152557654879	0.010859	0.0045678	-0.01815
Trial1	2	1	noBlindfold	clockwise	practice	Guided	1	0.5	-0.25	26.05763	0.45057	-1.45	-1.05	0.80152557654879	0.031462	0.0087976	0.0084146
Trial1	2	1	noBlindfold	clockwise	practice	Guided	1	0.5	-0.25	26.07762	0.45057	-1.45	-1.05	0.80152557654879	-0.017658	0.025723	0.009499
Trial1	2	1	noBlindfold	clockwise	practice	Guided	1	0.5	-0.25	26.09763	0.45057	-1.45	-1.05	0.80152557654879	-0.0069077	0.0087928	-0.025961
Trial1	2	1	noBlindfold	clockwise	practice	Guided	1	0.5	-0.25	26.11763	0.45057	-1.45	-1.05	0.80152557654879	0.013696	0.013023	0.0072893
Trial1	2	1	noBlindfold	clockwise	practice	Guided	1	0.5	-0.25	26.13763	0.45057	-1.45	-1.05	0.80152557654879	0.014764	0.0087902	-0.0094748
Trial1	2	1	noBlindfold	clockwise	practice	Guided	1	0.5	-0.25	26.15762	0.45057	-1.45	-1.05	0.80152557654879	-0.024671	-0.0081376	-0.020399
Trial1	2	1	noBlindfold	clockwise	practice	Guided	1	0.5	-0.25	26.17763	0.45057	-1.45	-1.05	0.80152557654879	0.031993	0.00032734	3.9193E-05
Trial1	2	1	noBlindfold	clockwise	practice	Guided	1	0.5	-0.25	26.19763	0.45057	-1.45	-1.05	0.80152557654879	-0.0082454	0.017254	0.021845
Trial1	2	1	noBlindfold	clockwise	practice	Guided	1	0.5	-0.25	26.21762	0.45057	-1.45	-1.05	0.80152557654879	0.025951	-0.0081383	0.024906
Trial1	2	1	noBlindfold	clockwise	practice	Guided	1	0.5	-0.25	26.23763	0.45057	-1.45	-1.05	0.80152557654879	0.0019727	0.008788	-0.00080677
Trial1	2	1	noBlindfold	clockwise	practice	Guided	1	0.5	-0.25	26.25763	0.45057	-1.45	-1.05	0.80152557654879	-0.00069631	-0.016603	0.023212
Trial1	2	1	noBlindfold	clockwise	practice	Guided	1	0.5	-0.25	26.27763	0.45057	-1.45	-1.05	0.80152557654879	0.011118	-0.0081401	-0.022331
Trial1	2	1	noBlindfold	clockwise	practice	Guided	1	0.5	-0.25	26.29762	0.45057	-1.45	-1.05	0.80152557654879	-0.017396	-0.0081432	0.0064453
Trial1	2	1	noBlindfold	clockwise	practice	Guided	1	0.5	-0.25	26.31763	0.45057	-1.45	-1.05	0.80152557654879	0.018402	-0.0039118	-0.020117
Trial1	2	1	noBlindfold	clockwise	practice	Guided	1	0.5	-0.25	26.33763	0.45057	-1.45	-1.05	0.80152557654879	0.0014386	0.004551	-0.010319
Trial1	2	1	noBlindfold	clockwise	practice	Guided	1	0.5	-0.25	26.35762	0.45057	-1.45	-1.05	0.80152557654879	-0.0082454	0.0045508	0.0016923
Trial1	2	1	noBlindfold	clockwise	practice	Guided	1	0.5	-0.25	26.37762	0.45057	-1.45	-1.05	0.80152557654879	0.0014361	-0.0081455	-0.010315
Trial1	2	1	noBlindfold	clockwise	practice	Guided	1	0.5	-0.25	26.39763	0.45057	-1.45	-1.05	0.80152557654879	-0.0074442	0.025708	-0.010879
Trial1	2	1	noBlindfold	clockwise	practice	Guided	1	0.5	-0.25	26.41763	0.45057	-1.45	-1.05	0.80152557654879	-0.012152	-0.020843	-0.0069704
Trial1	2	1	noBlindfold	clockwise	practice	Guided	1	0.5	-0.25	26.43762	0.45057	-1.45	-1.05	0.80152557654879	-0.049013	-0.020843	-0.00028336
Trial1	2	1	noBlindfold	clockwise	practice	Guided	1	0.5	-0.25	26.45763	0.45057	-1.45	-1.05	0.80152557654879	-0.0016684	-0.003916	-0.031552
Trial1	2	1	noBlindfold	clockwise	practice	Guided	1	0.5	-0.25	26.47763	0.45057	-1.45	-1.05	0.80152557654879	0.019204	0.034169	-0.0091782
Trial1	2	1	noBlindfold	clockwise	practice	Guided	1	0.5	-0.25	26.49762	0.45057	-1.45	-1.05	0.80152557654879	-0.0029997	0.013008	-0.01059
Trial1	2	1	noBlindfold	clockwise	practice	Guided	1	0.5	-0.25	26.51762	0.45057	-1.45	-1.05	0.80152557654879	-0.0090409	0.055324	0.014277
Trial1	2	1	noBlindfold	clockwise	practice	Guided	1	0.5	-0.25	26.53763	0.45057	-1.45	-1.05	0.80152557654879	-0.012149	0.051093	-0.0069629
Trial1	2	1	noBlindfold	clockwise	practice	Guided	1	0.5	-0.25	26.55763	0.45057	-1.45	-1.05	0.80152557654879	-0.029377	-0.012386	-0.016476
Trial1	2	1	noBlindfold	clockwise	practice	Guided	1	0.5	-0.25	26.57762	0.45057	-1.45	-1.05	0.80152557654879	0.0048145	0.017237	0.0067423
Trial1	2	1	noBlindfold	clockwise	practice	Guided	1	0.5	-0.25	26.59763	0.45057	-1.45	-1.05	0.80152557654879	0.0069472	-0.012386	-0.026791
Trial1	2	1	noBlindfold	clockwise	practice	Guided	1	0.5	-0.25	26.61763	0.45057	-1.45	-1.05	0.80152557654879	-0.00096364	0.0045401	0.027417
Trial1	2	1	noBlindfold	clockwise	practice	Guided	1	0.5	-0.25	26.63763	0.45057	-1.45	-1.05	0.80152557654879	0.0003725	-0.02085	0.0064609
Trial1	2	1	noBlindfold	clockwise	practice	Guided	1	0.5	-0.25	26.65762	0.45057	-1.45	-1.05	0.80152557654879	-0.0069083	-0.0039227	-0.019253
Trial1	2	1	noBlindfold	clockwise	practice	Guided	1	0.5	-0.25	26.67763	0.45057	-1.45	-1.05	0.80152557654879	0.0025059	0.0087705	-0.0075254
Trial1	2	1	noBlindfold	clockwise	practice	Guided	1	0.5	-0.25	26.69763	0.45057	-1.45	-1.05	0.80152557654879	-0.012155	-0.0039266	-0.0069573
Trial1	2	1	noBlindfold	clockwise	practice	Guided	1	0.5	-0.25	26.71762	0.45057	-1.45	-1.05	0.80152557654879	-0.029919	0.017229	-0.0080865
Trial1	2	1	noBlindfold	clockwise	practice	Guided	1	0.5	-0.25	26.73763	0.45057	-1.45	-1.05	0.80152557654879	-0.011888	-0.016622	0.012358
Trial1	2	1	noBlindfold	clockwise	practice	Guided	1	0.5	-0.25	26.75763	0.45057	-1.45	-1.05	0.80152557654879	0.005076	0.025696	0.0025609
Trial1	2	1	noBlindfold	clockwise	practice	Guided	1	0.5	-0.25	26.77763	0.45057	-1.45	-1.05	0.80152557654879	-0.053191	0.021462	0.0072697
Trial1	2	1	noBlindfold	clockwise	practice	Guided	1	0.5	-0.25	26.79762	0.45057	-1.45	-1.05	0.80152557654879	0.02808	0.017231	-0.0086003
Trial1	2	1	noBlindfold	clockwise	practice	Guided	1	0.5	-0.25	26.81763	0.45057	-1.45	-1.05	0.80152557654879	-0.020239	0.012999	-0.034598
Trial1	2	1	noBlindfold	clockwise	practice	Guided	1	0.5	-0.25	26.83763	0.45057	-1.45	-1.05	0.80152557654879	-0.012957	-0.0081631	-0.01001
Trial1	2	1	noBlindfold	clockwise	practice	Guided	1	0.5	-0.25	26.85762	0.45057	-1.45	-1.05	0.80152557654879	0.019199	-0.029323	-0.010292
Trial1	2	1	noBlindfold	clockwise	practice	Guided	1	0.5	-0.25	26.87762	0.45057	-1.45	-1.05	0.80152557654879	0.0087173	-0.0081632	0.015421
Trial1	2	1	noBlindfold	clockwise	practice	Guided	1	0.5	-0.25	26.89763	0.45057	-1.45	-1.05	0.80152557654879	0.01005	-0.0039332	-0.0055357
Trial1	2	1	noBlindfold	clockwise	practice	Guided	1	0.5	-0.25	26.91763	0.45057	-1.45	-1.05	0.80152557654879	0.028613	0.00029885	-0.016981
Trial1	2	1	noBlindfold	clockwise	practice	Guided	1	0.5	-0.25	26.93762	0.45057	-1.45	-1.05	0.80152557654879	-0.021839	0.00029802	0.0050573
Trial1	2	1	noBlindfold	clockwise	practice	Guided	1	0.5	-0.25	26.95763	0.45057	-1.45	-1.05	0.80152557654879	0.0061389	-0.020862	-0.014204
Trial1	2	1	noBlindfold	clockwise	practice	Guided	1	0.5	-0.25	26.97763	0.45057	-1.45	-1.05	0.80152557654879	0.013688	0.038379	0.0073181
Trial1	2	1	noBlindfold	clockwise	practice	Guided	1	0.5	-0.25	26.99762	0.45057	-1.45	-1.05	0.80152557654879	0.00347	0.021452	0.02771
Trial1	2	1	noBlindfold	clockwise	practice	Guided	1	0.5	-0.25	27.01762	0.45057	-1.45	-1.05	0.80152557654879	-0.016601	0.00029172	0.010662
Trial1	2	1	noBlindfold	clockwise	practice	Guided	1	0.5	-0.25	27.03763	0.45057	-1.45	-1.05	0.80152557654879	-0.021576	-0.012403	0.0008658
Trial1	2	1	noBlindfold	clockwise	practice	Guided	1	0.5	-0.25	27.05763	0.45057	-1.45	-1.05	0.80152557654879	0.0089783	0.025683	0.011229
Trial1	2	1	noBlindfold	clockwise	practice	Guided	1	0.5	-0.25	27.07762	0.45057	-1.45	-1.05	0.80152557654879	-0.01296	0.017218	0.0056255
Trial1	2	1	noBlindfold	clockwise	practice	Guided	1	0.5	-0.25	27.09763	0.45057	-1.45	-1.05	0.80152557654879	0.0019657	-0.016638	-0.029038
Trial1	2	1	noBlindfold	clockwise	practice	Guided	1	0.5	-0.25	27.11763	0.45057	-1.45	-1.05	0.80152557654879	0.0050723	0.00028736	0.0020019
Trial1	2	1	noBlindfold	clockwise	practice	Guided	1	0.5	-0.25	27.13763	0.45057	-1.45	-1.05	0.80152557654879	0.013684	-0.0081758	0.0051116
Trial1	2	1	noBlindfold	clockwise	practice	Guided	1	0.5	-0.25	27.15762	0.45057	-1.45	-1.05	0.80152557654879	-0.003014	0.0045182	-0.010574
Trial1	2	1	noBlindfold	clockwise	practice	Guided	1	0.5	-0.25	27.17763	0.45058	-1.45	-1.05	0.801524959074474	0.0079049	0.0087485	0.027998
Trial1	2	1	noBlindfold	clockwise	practice	Guided	1	0.5	-0.25	27.19763	0.45058	-1.45	-1.05	0.801524959074474	0.0079986	-0.025108	-0.043541
Trial1	2	1	noBlindfold	clockwise	practice	Guided	1	0.5	-0.25	27.21762	0.45058	-1.45	-1.05	0.801524959074474	0.019187	-0.0081798	-0.0091605
Trial1	2	1	noBlindfold	clockwise	practice	Guided	1	0.5	-0.25	27.23763	0.45058	-1.45	-1.05	0.801524959074474	-0.016873	0.00028338	-0.0030404
Trial1	2	1	noBlindfold	clockwise	practice	Guided	1	0.5	-0.25	27.25763	0.45057	-1.45	-1.05	0.80152557654879	0.022566	-0.0081814	0.0078883
Trial1	2	1	noBlindfold	clockwise	practice	Guided	1	0.5	-0.25	27.27763	0.45058	-1.45	-1.05	0.801524959074474	-0.003548	0.01721	-0.0021892
Trial1	2	1	noBlindfold	clockwise	practice	Guided	1	0.5	-0.25	27.29762	0.45058	-1.45	-1.05	0.801524959074474	-0.029927	0.0045135	-0.008074
Trial1	2	1	noBlindfold	clockwise	practice	Guided	1	0.5	-0.25	27.31763	0.45057	-1.45	-1.05	0.80152557654879	-0.0024776	-0.0081827	-0.018952
Trial1	2	1	noBlindfold	clockwise	practice	Guided	1	0.5	-0.25	27.33763	0.45057	-1.45	-1.05	0.80152557654879	0.0024977	-0.012417	-0.027052
Trial1	2	1	noBlindfold	clockwise	practice	Guided	1	0.5	-0.25	27.35762	0.45057	-1.45	-1.05	0.80152557654879	-0.021578	0.012972	0.00087562
Trial1	2	1	noBlindfold	clockwise	practice	Guided	1	0.5	-0.25	27.37762	0.45057	-1.45	-1.05	0.80152557654879	0.022831	0.000272	0.0037001
Trial1	2	1	noBlindfold	clockwise	practice	Guided	1	0.5	-0.25	27.39763	0.45058	-1.45	-1.05	0.801524959074474	-0.031797	-0.012423	0.021264
Trial1	2	1	noBlindfold	clockwise	practice	Guided	1	0.5	-0.25	27.41763	0.45057	-1.45	-1.05	0.80152557654879	0.075857	-0.012423	0.011283
Trial1	2	1	noBlindfold	clockwise	practice	Guided	1	0.5	-0.25	27.43762	0.45058	-1.45	-1.05	0.801524959074474	0.045035	0.00027103	0.0051128
Trial1	2	1	noBlindfold	clockwise	practice	Guided	1	0.5	-0.25	27.45763	0.45058	-1.45	-1.05	0.801524959074474	-0.0043501	0.0045037	0.010387
Trial1	2	1	noBlindfold	clockwise	practice	Guided	1	0.5	-0.25	27.47763	0.45058	-1.45	-1.05	0.801524959074474	0.020256	0.0045024	-0.025922
Trial1	2	1	noBlindfold	clockwise	practice	Guided	1	0.5	-0.25	27.49762	0.45058	-1.45	-1.05	0.801524959074474	-0.021312	0.012966	-0.0033149
Trial1	2	1	noBlindfold	clockwise	practice	Guided	1	0.5	-0.25	27.51762	0.45057	-1.45	-1.05	0.80152557654879	0.012883	-0.0081948	0.019905
Trial1	2	1	noBlindfold	clockwise	practice	Guided	1	0.5	-0.25	27.53763	0.45057	-1.45	-1.05	0.80152557654879	0.022832	0.017196	0.0037045
Trial1	2	1	noBlindfold	clockwise	practice	Guided	1	0.5	-0.25	27.55763	0.45057	-1.45	-1.05	0.80152557654879	-0.00070545	0.0045014	0.007614
Trial1	2	1	noBlindfold	clockwise	practice	Guided	1	0.5	-0.25	27.57762	0.45057	-1.45	-1.05	0.80152557654879	-0.0095839	-0.003962	0.0059192
Trial1	2	1	noBlindfold	clockwise	practice	Guided	1	0.5	-0.25	27.59763	0.45057	-1.45	-1.05	0.80152557654879	0.011113	0.038355	-0.022291
Trial1	2	1	noBlindfold	clockwise	practice	Guided	1	0.5	-0.25	27.61763	0.45058	-1.45	-1.05	0.801524959074474	-0.012431	-0.0039633	0.0034238
Trial1	2	1	noBlindfold	clockwise	practice	Guided	1	0.5	-0.25	27.63763	0.45058	-1.45	-1.05	0.801524959074474	-0.005416	-0.0081985	0.027162
Trial1	2	1	noBlindfold	clockwise	practice	Guided	1	0.5	-0.25	27.65762	0.45058	-1.45	-1.05	0.801524959074474	-0.012163	-0.0039678	-0.0069357
Trial1	2	1	noBlindfold	clockwise	practice	Guided	1	0.5	-0.25	27.67763	0.45058	-1.45	-1.05	0.801524959074474	-0.006655	-0.0082007	-0.02342
Trial1	2	1	noBlindfold	clockwise	practice	Guided	1	0.5	-0.25	27.69763	0.45057	-1.45	-1.05	0.80152557654879	0.0016943	0.0087262	-0.014471
Trial1	2	1	noBlindfold	clockwise	practice	Guided	1	0.5	-0.25	27.71762	0.45058	-1.45	-1.05	0.801524959074474	0.0031985	-0.037825	0.03192
Trial1	2	1	noBlindfold	clockwise	practice	Guided	1	0.5	-0.25	27.73763	0.45058	-1.45	-1.05	0.801524959074474	-0.0119	-0.016667	-0.011127
Trial1	2	1	noBlindfold	clockwise	practice	Guided	1	0.5	-0.25	27.75763	0.45058	-1.45	-1.05	0.801524959074474	0.013411	0.0002588	0.011526
Trial1	2	1	noBlindfold	clockwise	practice	Guided	1	0.5	-0.25	27.77763	0.45058	-1.45	-1.05	0.801524959074474	-0.01661	-0.012437	-0.0072179
Trial1	2	1	noBlindfold	clockwise	practice	Guided	1	0.5	-0.25	27.79762	0.45058	-1.45	-1.05	0.801524959074474	0.0097706	0.029882	-0.0013286
Trial1	2	1	noBlindfold	clockwise	practice	Guided	1	0.5	-0.25	27.81763	0.45058	-1.45	-1.05	0.801524959074474	0.00062238	0.017185	0.002298
Trial1	2	1	noBlindfold	clockwise	practice	Guided	1	0.5	-0.25	27.83763	0.45058	-1.45	-1.05	0.801524959074474	0.027801	0.00025689	-0.0043893
Trial1	2	1	noBlindfold	clockwise	practice	Guided	1	0.5	-0.25	27.85762	0.45058	-1.45	-1.05	0.801524959074474	0.012073	0.012951	0.032484
Trial1	2	1	noBlindfold	clockwise	practice	Guided	1	0.5	-0.25	27.87762	0.45058	-1.45	-1.05	0.801524959074474	0.0019514	0.00025438	-0.018662
Trial1	2	1	noBlindfold	clockwise	practice	Guided	1	0.5	-0.25	27.89763	0.45058	-1.45	-1.05	0.801524959074474	-0.016348	-0.016674	-0.011409
Trial1	2	1	noBlindfold	clockwise	practice	Guided	1	0.5	-0.25	27.91763	0.45058	-1.45	-1.05	0.801524959074474	0.015273	-0.012443	0.0025805
Trial1	2	1	noBlindfold	clockwise	practice	Guided	1	0.5	-0.25	27.93762	0.45058	-1.45	-1.05	0.801524959074474	-0.0079987	0.0087147	-0.0024584
Trial1	2	1	noBlindfold	clockwise	practice	Guided	1	0.5	-0.25	27.95763	0.45058	-1.45	-1.05	0.801524959074474	-0.047701	-0.012446	-0.0091934
Trial1	2	1	noBlindfold	clockwise	practice	Guided	1	0.5	-0.25	27.97763	0.45058	-1.45	-1.05	0.801524959074474	0.0039932	0.025638	0.019347
Trial1	2	1	noBlindfold	clockwise	practice	Guided	1	0.5	-0.25	27.99762	0.45058	-1.45	-1.05	0.801524959074474	-0.00071377	0.025638	0.023255
Trial1	2	1	noBlindfold	clockwise	practice	Guided	1	0.5	-0.25	28.01762	0.45058	-1.45	-1.05	0.801524959074474	0.0097688	0.012939	-0.0013289
Trial1	2	1	noBlindfold	clockwise	practice	Guided	1	0.5	-0.25	28.03763	0.45058	-1.45	-1.05	0.801524959074474	0.015011	-0.0082199	-0.013621
Trial1	2	1	noBlindfold	clockwise	practice	Guided	1	0.5	-0.25	28.05763	0.45058	-1.45	-1.05	0.801524959074474	-0.017942	0.00024459	0.013742
Trial1	2	1	noBlindfold	clockwise	practice	Guided	1	0.5	-0.25	28.07762	0.45058	-1.45	-1.05	0.801524959074474	0.0097732	0.025633	-0.0013258
Trial1	2	1	noBlindfold	clockwise	practice	Guided	1	0.5	-0.25	28.09763	0.45058	-1.45	-1.05	0.801524959074474	0.031978	-0.012456	8.8405E-05
Trial1	2	1	noBlindfold	clockwise	practice	Guided	1	0.5	-0.25	28.11763	0.45058	-1.45	-1.05	0.801524959074474	0.018119	0.0044707	0.0076236
Trial1	2	1	noBlindfold	clockwise	practice	Guided	1	0.5	-0.25	28.13763	0.45058	-1.45	-1.05	0.801524959074474	0.026464	0.00023639	0.016573
Trial1	2	1	noBlindfold	clockwise	practice	Guided	1	0.5	-0.25	28.15762	0.45058	-1.45	-1.05	0.801524959074474	0.010032	-0.0039954	-0.0055145
Trial1	2	1	noBlindfold	clockwise	practice	Guided	1	0.5	-0.25	28.17763	0.45058	-1.45	-1.05	0.801524959074474	-0.0030249	0.025628	-0.010556
Trial1	2	1	noBlindfold	clockwise	practice	Guided	1	0.5	-0.25	28.19763	0.45058	-1.45	-1.05	0.801524959074474	0.01003	0.012931	-0.0055166
Trial1	2	1	noBlindfold	clockwise	practice	Guided	1	0.5	-0.25	28.21762	0.45058	-1.45	-1.05	0.801524959074474	0.0081625	0.0086983	0.023825
Trial1	2	1	noBlindfold	clockwise	practice	Guided	1	0.5	-0.25	28.23763	0.45058	-1.45	-1.05	0.801524959074474	-0.026298	0.00023339	0.0047986
Trial1	2	1	noBlindfold	clockwise	practice	Guided	1	0.5	-0.25	28.25763	0.45058	-1.45	-1.05	0.801524959074474	-0.00045132	-0.0040009	0.019069
Trial1	2	1	noBlindfold	clockwise	practice	Guided	1	0.5	-0.25	28.27763	0.45058	-1.45	-1.05	0.801524959074474	-0.0032905	-0.0040028	-0.0063635
Trial1	2	1	noBlindfold	clockwise	practice	Guided	1	0.5	-0.25	28.29762	0.45058	-1.45	-1.05	0.801524959074474	0.023621	0.0086912	-0.0088574
Trial1	2	1	noBlindfold	clockwise	practice	Guided	1	0.5	-0.25	28.31763	0.45058	-1.45	-1.05	0.801524959074474	-0.01795	0.012921	0.013746
Trial1	2	1	noBlindfold	clockwise	practice	Guided	1	0.5	-0.25	28.33763	0.45058	-1.45	-1.05	0.801524959074474	0.0050559	0.012921	0.0025857
Trial1	2	1	noBlindfold	clockwise	practice	Guided	1	0.5	-0.25	28.35762	0.45058	-1.45	-1.05	0.801524959074474	0.046357	-0.0040059	-0.015828
Trial1	2	1	noBlindfold	clockwise	practice	Guided	1	0.5	-0.25	28.37762	0.45058	-1.45	-1.05	0.801524959074474	-0.012712	0.017152	-0.0013227
Trial1	2	1	noBlindfold	clockwise	practice	Guided	1	0.5	-0.25	28.39763	0.45058	-1.45	-1.05	0.801524959074474	0.053903	0.017152	0.005696
Trial1	2	1	noBlindfold	clockwise	practice	Guided	1	0.5	-0.25	28.41763	0.45059	-1.45	-1.05	0.801524343561949	0.010823	0.034078	-0.018089
Trial1	2	1	noBlindfold	clockwise	practice	Guided	1	0.5	-0.25	28.43762	0.45059	-1.45	-1.05	0.801524343561949	0.018635	-0.029399	0.021613
Trial1	2	1	noBlindfold	clockwise	practice	Guided	1	0.5	-0.25	28.45763	0.45059	-1.45	-1.05	0.801524343561949	-0.037764	-0.012473	-0.025391
Trial1	2	1	noBlindfold	clockwise	practice	Guided	1	0.5	-0.25	28.47763	0.45059	-1.45	-1.05	0.801524343561949	-0.012186	0.029844	-0.0069275
Trial1	2	1	noBlindfold	clockwise	practice	Guided	1	0.5	-0.25	28.49762	0.45059	-1.45	-1.05	0.801524343561949	-0.043807	0.0086822	-0.00052255
Trial1	2	1	noBlindfold	clockwise	practice	Guided	1	0.5	-0.25	28.51762	0.45059	-1.45	-1.05	0.801524343561949	0.010554	-0.012478	-0.013894
Trial1	2	1	noBlindfold	clockwise	practice	Guided	1	0.5	-0.25	28.53763	0.45059	-1.45	-1.05	0.801524343561949	0.0061123	0.00021583	-0.014177
Trial1	2	1	noBlindfold	clockwise	practice	Guided	1	0.5	-0.25	28.55763	0.45059	-1.45	-1.05	0.801524343561949	-0.041231	0.0044463	0.029103
Trial1	2	1	noBlindfold	clockwise	practice	Guided	1	0.5	-0.25	28.57762	0.45059	-1.45	-1.05	0.801524343561949	-0.016627	0.0044449	-0.0072077
Trial1	2	1	noBlindfold	clockwise	practice	Guided	1	0.5	-0.25	28.59763	0.45059	-1.45	-1.05	0.801524343561949	-0.0046381	-0.025179	0.0146
Trial1	2	1	noBlindfold	clockwise	practice	Guided	1	0.5	-0.25	28.61763	0.45059	-1.45	-1.05	0.801524343561949	0.019434	-0.0040193	-0.013327
Trial1	2	1	noBlindfold	clockwise	practice	Guided	1	0.5	-0.25	28.63763	0.45059	-1.45	-1.05	0.801524343561949	0.00087071	-0.016716	-0.0018814
Trial1	2	1	noBlindfold	clockwise	practice	Guided	1	0.5	-0.25	28.65762	0.45059	-1.45	-1.05	0.801524343561949	-0.0014361	0.012907	-0.035696
Trial1	2	1	noBlindfold	clockwise	practice	Guided	1	0.5	-0.25	28.67763	0.45059	-1.45	-1.05	0.801524343561949	0.014193	-0.0082556	-0.0010323
Trial1	2	1	noBlindfold	clockwise	practice	Guided	1	0.5	-0.25	28.69763	0.45059	-1.45	-1.05	0.801524343561949	0.0086845	-0.016721	0.01545
Trial1	2	1	noBlindfold	clockwise	practice	Guided	1	0.5	-0.25	28.71762	0.45059	-1.45	-1.05	0.801524343561949	0.04004	0.0086695	0.013237
Trial1	2	1	noBlindfold	clockwise	practice	Guided	1	0.5	-0.25	28.73763	0.45059	-1.45	-1.05	0.801524343561949	-0.0049074	-0.029418	0.018791
Trial1	2	1	noBlindfold	clockwise	practice	Guided	1	0.5	-0.25	28.75763	0.45059	-1.45	-1.05	0.801524343561949	0.00033139	0.0044356	0.0065007
Trial1	2	1	noBlindfold	clockwise	practice	Guided	1	0.5	-0.25	28.77763	0.45059	-1.45	-1.05	0.801524343561949	0.049448	-0.0082617	0.0054173
Trial1	2	1	noBlindfold	clockwise	practice	Guided	1	0.5	-0.25	28.79762	0.45059	-1.45	-1.05	0.801524343561949	0.013384	0.029824	0.011539
Trial1	2	1	noBlindfold	clockwise	practice	Guided	1	0.5	-0.25	28.81763	0.45059	-1.45	-1.05	0.801524343561949	0.019692	0.012896	-0.01752
Trial1	2	1	noBlindfold	clockwise	practice	Guided	1	0.5	-0.25	28.83763	0.45059	-1.45	-1.05	0.801524343561949	0.014983	0.00020037	-0.013611
Trial1	2	1	noBlindfold	clockwise	practice	Guided	1	0.5	-0.25	28.85762	0.45059	-1.45	-1.05	0.801524343561949	0.032214	0.00020225	0.016862
Trial1	2	1	noBlindfold	clockwise	practice	Guided	1	0.5	-0.25	28.87762	0.45059	-1.45	-1.05	0.801524343561949	0.0076073	0.0086642	0.032217
Trial1	2	1	noBlindfold	clockwise	practice	Guided	1	0.5	-0.25	28.89763	0.45059	-1.45	-1.05	0.801524343561949	-0.018238	0.029824	0.017948
Trial1	2	1	noBlindfold	clockwise	practice	Guided	1	0.5	-0.25	28.91763	0.45059	-1.45	-1.05	0.801524343561949	0.001926	0.00020083	-0.018644
Trial1	2	1	noBlindfold	clockwise	practice	Guided	1	0.5	-0.25	28.93762	0.45059	-1.45	-1.05	0.801524343561949	0.013382	0.0044317	0.011545
Trial1	2	1	noBlindfold	clockwise	practice	Guided	1	0.5	-0.25	28.95763	0.45059	-1.45	-1.05	0.801524343561949	-0.033868	-0.0040319	-0.016712
Trial1	2	1	noBlindfold	clockwise	practice	Guided	1	0.5	-0.25	28.97763	0.45059	-1.45	-1.05	0.801524343561949	-0.043018	0.00019631	-0.0038053
Trial1	2	1	noBlindfold	clockwise	practice	Guided	1	0.5	-0.25	28.99762	0.45059	-1.45	-1.05	0.801524343561949	0.017823	0.021353	0.01183
Trial1	2	1	noBlindfold	clockwise	practice	Guided	1	0.5	-0.25	29.01762	0.4506	-1.45	-1.05	0.801523724499719	0.010273	0.0001937	0.014891
Trial1	2	1	noBlindfold	clockwise	practice	Guided	1	0.5	-0.25	29.03763	0.4506	-1.45	-1.05	0.801523724499719	0.015781	0.012888	-0.026173
Trial1	2	1	noBlindfold	clockwise	practice	Guided	1	0.5	-0.25	29.05763	0.4506	-1.45	-1.05	0.801523724499719	-0.011935	0.0044232	0.0014708
Trial1	2	1	noBlindfold	clockwise	practice	Guided	1	0.5	-0.25	29.07762	0.4506	-1.45	-1.05	0.801523724499719	-0.038048	0.008651	-0.021183
Trial1	2	1	noBlindfold	clockwise	practice	Guided	1	0.5	-0.25	29.09763	0.4506	-1.45	-1.05	0.801523724499719	0.0275	-0.0040448	-0.00017684
Trial1	2	1	noBlindfold	clockwise	practice	Guided	1	0.5	-0.25	29.11763	0.4506	-1.45	-1.05	0.801523724499719	0.023323	0.0044183	-0.0046513
Trial1	2	1	noBlindfold	clockwise	practice	Guided	1	0.5	-0.25	29.13763	0.4506	-1.45	-1.05	0.801523724499719	-0.02162	-0.0082786	0.00090501
Trial1	2	1	noBlindfold	clockwise	practice	Guided	1	0.5	-0.25	29.15762	0.4506	-1.45	-1.05	0.801523724499719	0.0058267	0.0086481	-0.038231
Trial1	2	1	noBlindfold	clockwise	practice	Guided	1	0.5	-0.25	29.17763	0.4506	-1.45	-1.05	0.801523724499719	0.026961	-0.0082843	0.0082044
Trial1	2	1	noBlindfold	clockwise	practice	Guided	1	0.5	-0.25	29.19763	0.4506	-1.45	-1.05	0.801523724499719	-0.023932	0.017105	-0.032912
Trial1	2	1	noBlindfold	clockwise	practice	Guided	1	0.5	-0.25	29.21762	0.4506	-1.45	-1.05	0.801523724499719	0.0013792	-0.029445	-0.01026
Trial1	2	1	noBlindfold	clockwise	practice	Guided	1	0.5	-0.25	29.23763	0.4506	-1.45	-1.05	0.801523724499719	-0.033883	0.004407	-0.016711
Trial1	2	1	noBlindfold	clockwise	practice	Guided	1	0.5	-0.25	29.25763	0.4506	-1.45	-1.05	0.801523724499719	-0.016652	-0.0082875	-0.0071954
Trial1	2	1	noBlindfold	clockwise	practice	Guided	1	0.5	-0.25	29.27763	0.4506	-1.45	-1.05	0.801523724499719	0.0019113	0.029796	-0.018638
Trial1	2	1	noBlindfold	clockwise	practice	Guided	1	0.5	-0.25	29.29762	0.4506	-1.45	-1.05	0.801523724499719	0.021446	-0.016755	0.024691
Trial1	2	1	noBlindfold	clockwise	practice	Guided	1	0.5	-0.25	29.31763	0.4506	-1.45	-1.05	0.801523724499719	0.024114	0.017098	-0.017225
Trial1	2	1	noBlindfold	clockwise	practice	Guided	1	0.5	-0.25	29.33763	0.45061	-1.45	-1.05	0.801523111072129	-0.0041362	-0.00406	0.0062301
Trial1	2	1	noBlindfold	clockwise	practice	Guided	1	0.5	-0.25	29.35762	0.4506	-1.45	-1.05	0.801523724499719	-0.0017337	0.034024	-0.0077083
Trial1	2	1	noBlindfold	clockwise	practice	Guided	1	0.5	-0.25	29.37762	0.45061	-1.45	-1.05	0.801523111072129	0.027217	-0.012526	0.004018
Trial1	2	1	noBlindfold	clockwise	practice	Guided	1	0.5	-0.25	29.39763	0.45061	-1.45	-1.05	0.801523111072129	0.056262	0.012865	-0.032008
Trial1	2	1	noBlindfold	clockwise	practice	Guided	1	0.5	-0.25	29.41763	0.45061	-1.45	-1.05	0.801523111072129	0.012555	0.00016771	0.024129
Trial1	2	1	noBlindfold	clockwise	practice	Guided	1	0.5	-0.25	29.43762	0.45061	-1.45	-1.05	0.801523111072129	0.0019	-0.0040636	-0.018633
Trial1	2	1	noBlindfold	clockwise	practice	Guided	1	0.5	-0.25	29.45763	0.45061	-1.45	-1.05	0.801523111072129	0.01886	-0.012527	-0.004078
Trial1	2	1	noBlindfold	clockwise	practice	Guided	1	0.5	-0.25	29.47763	0.45061	-1.45	-1.05	0.801523111072129	0.021167	0.0043999	0.02889
Trial1	2	1	noBlindfold	clockwise	practice	Guided	1	0.5	-0.25	29.49762	0.45061	-1.45	-1.05	0.801523111072129	-0.0033478	-0.0040657	-0.00634
Trial1	2	1	noBlindfold	clockwise	practice	Guided	1	0.5	-0.25	29.51762	0.45061	-1.45	-1.05	0.801523111072129	-0.0030826	0.0086286	-0.01835
Trial1	2	1	noBlindfold	clockwise	practice	Guided	1	0.5	-0.25	29.53763	0.45061	-1.45	-1.05	0.801523111072129	0.012812	0.01286	0.01994
Trial1	2	1	noBlindfold	clockwise	practice	Guided	1	0.5	-0.25	29.55763	0.45061	-1.45	-1.05	0.801523111072129	-0.02973	0.021322	-0.012229
Trial1	2	1	noBlindfold	clockwise	practice	Guided	1	0.5	-0.25	29.57762	0.45061	-1.45	-1.05	0.801523111072129	-0.020849	0.012857	-0.011661
Trial1	2	1	noBlindfold	clockwise	practice	Guided	1	0.5	-0.25	29.59763	0.45061	-1.45	-1.05	0.801523111072129	-0.008859	0.012857	-0.0038452
Trial1	2	1	noBlindfold	clockwise	practice	Guided	1	0.5	-0.25	29.61763	0.45062	-1.45	-1.05	0.801522492259521	0.032974	0.0086242	-0.016653
Trial1	2	1	noBlindfold	clockwise	practice	Guided	1	0.5	-0.25	29.63763	0.45062	-1.45	-1.05	0.801522492259521	0.060591	-0.012533	0.039818
Trial1	2	1	noBlindfold	clockwise	practice	Guided	1	0.5	-0.25	29.65762	0.45062	-1.45	-1.05	0.801522492259521	-0.013573	-0.0040695	0.014054
Trial1	2	1	noBlindfold	clockwise	practice	Guided	1	0.5	-0.25	29.67763	0.45062	-1.45	-1.05	0.801522492259521	-0.011174	0.0043937	-0.023666
Trial1	2	1	noBlindfold	clockwise	practice	Guided	1	0.5	-0.25	29.69763	0.45062	-1.45	-1.05	0.801522492259521	0.045225	0.0043926	0.00096722
Trial1	2	1	noBlindfold	clockwise	practice	Guided	1	0.5	-0.25	29.71762	0.45062	-1.45	-1.05	0.801522492259521	-0.0028277	0.017086	-0.014719
Trial1	2	1	noBlindfold	clockwise	practice	Guided	1	0.5	-0.25	29.73763	0.45062	-1.45	-1.05	0.801522492259521	0.018577	-0.016766	-0.00072972
Trial1	2	1	noBlindfold	clockwise	practice	Guided	1	0.5	-0.25	29.75763	0.45062	-1.45	-1.05	0.801522492259521	0.00081175	0.0043927	-0.0018591
Trial1	2	1	noBlindfold	clockwise	practice	Guided	1	0.5	-0.25	29.77763	0.45062	-1.45	-1.05	0.801522492259521	0.017775	0.012856	0.012128
Trial1	2	1	noBlindfold	clockwise	practice	Guided	1	0.5	-0.25	29.79762	0.45062	-1.45	-1.05	0.801522492259521	0.02559	0.00015835	0.028893
Trial1	2	1	noBlindfold	clockwise	practice	Guided	1	0.5	-0.25	29.81763	0.45062	-1.45	-1.05	0.801522492259521	-0.022728	0.029781	0.013208
Trial1	2	1	noBlindfold	clockwise	practice	Guided	1	0.5	-0.25	29.83763	0.45062	-1.45	-1.05	0.801522492259521	0.00054465	0.0086207	0.0023297
Trial1	2	1	noBlindfold	clockwise	practice	Guided	1	0.5	-0.25	29.85762	0.45062	-1.45	-1.05	0.801522492259521	-0.00079063	0.017086	0.023288
Trial1	2	1	noBlindfold	clockwise	practice	Guided	1	0.5	-0.25	29.87762	0.45062	-1.45	-1.05	0.801522492259521	0.0152	-0.0083059	-0.017778
Trial1	2	1	noBlindfold	clockwise	practice	Guided	1	0.5	-0.25	29.89763	0.45062	-1.45	-1.05	0.801522492259521	0.018305	0.00015688	0.0034625
Trial1	2	1	noBlindfold	clockwise	practice	Guided	1	0.5	-0.25	29.91763	0.45062	-1.45	-1.05	0.801522492259521	-0.0025698	0.03824	-0.018907
Trial1	2	1	noBlindfold	clockwise	practice	Guided	1	0.5	-0.25	29.93762	0.45063	-1.45	-1.05	0.801521877243648	-0.034992	0.0086159	7.0281E-05
Trial1	2	1	noBlindfold	clockwise	practice	Guided	1	0.5	-0.25	29.95763	0.45063	-1.45	-1.05	0.801521877243648	0.00080357	0.0086156	-0.0018591
Trial1	2	1	noBlindfold	clockwise	practice	Guided	1	0.5	-0.25	29.97763	0.45063	-1.45	-1.05	0.801521877243648	0.032689	-0.0040807	-0.012458
Trial1	2	1	noBlindfold	clockwise	practice	Guided	1	0.5	-0.25	29.99762	0.45063	-1.45	-1.05	0.801521877243648	0.0052429	0.017078	-0.0066185
Trial1	2	1	noBlindfold	clockwise	practice	Guided	1	0.5	-0.25	30.01762	0.45063	-1.45	-1.05	0.801521877243648	0.02354	-0.012545	-0.0088314
Trial1	2	1	noBlindfold	clockwise	practice	Guided	1	0.5	-0.25	30.03763	0.45063	-1.45	-1.05	0.801521877243648	0.009681	-0.012543	-0.001296
Trial1	2	1	noBlindfold	clockwise	practice	Guided	1	0.5	-0.25	30.05763	0.45063	-1.45	-1.05	0.801521877243648	0.026378	-0.012543	0.012411
Trial1	2	1	noBlindfold	clockwise	practice	Guided	1	0.5	-0.25	30.07762	0.45063	-1.45	-1.05	0.801521877243648	-0.017236	-0.016777	0.0068019
Trial1	2	1	noBlindfold	clockwise	practice	Guided	1	0.5	-0.25	30.09763	0.45063	-1.45	-1.05	0.801521877243648	0.0099442	-0.021009	-0.0054888
Trial1	2	1	noBlindfold	clockwise	practice	Guided	1	0.5	-0.25	30.11763	0.45063	-1.45	-1.05	0.801521877243648	-0.030295	0.0086129	-0.0038406
Trial1	2	1	noBlindfold	clockwise	practice	Guided	1	0.5	-0.25	30.13763	0.45063	-1.45	-1.05	0.801521877243648	-0.012532	0.012845	-0.0027108
Trial1	2	1	noBlindfold	clockwise	practice	Guided	1	0.5	-0.25	30.15762	0.45063	-1.45	-1.05	0.801521877243648	-0.015107	-0.021012	-0.032333
Trial1	2	1	noBlindfold	clockwise	practice	Guided	1	0.5	-0.25	30.17763	0.45063	-1.45	-1.05	0.801521877243648	0.040758	0.0043771	0.00068571
Trial1	2	1	noBlindfold	clockwise	practice	Guided	1	0.5	-0.25	30.19763	0.45063	-1.45	-1.05	0.801521877243648	-0.030831	0.017071	0.0045451
Trial1	2	1	noBlindfold	clockwise	practice	Guided	1	0.5	-0.25	30.21762	0.45063	-1.45	-1.05	0.801521877243648	-0.0112	-0.012553	-0.023663
Trial1	2	1	noBlindfold	clockwise	practice	Guided	1	0.5	-0.25	30.23763	0.45063	-1.45	-1.05	0.801521877243648	0.014378	-0.0040888	-0.0051999
Trial1	2	1	noBlindfold	clockwise	practice	Guided	1	0.5	-0.25	30.25763	0.45063	-1.45	-1.05	0.801521877243648	-0.031899	-0.0083203	0.021312
Trial1	2	1	noBlindfold	clockwise	practice	Guided	1	0.5	-0.25	30.27763	0.45063	-1.45	-1.05	0.801521877243648	-0.016976	0.01707	-0.0029862
Trial1	2	1	noBlindfold	clockwise	practice	Guided	1	0.5	-0.25	30.29762	0.45063	-1.45	-1.05	0.801521877243648	0.0075395	0.0043746	0.032243
Trial1	2	1	noBlindfold	clockwise	practice	Guided	1	0.5	-0.25	30.31763	0.45063	-1.45	-1.05	0.801521877243648	0.0096736	-0.0040892	-0.0012888
Trial1	2	1	noBlindfold	clockwise	practice	Guided	1	0.5	-0.25	30.33763	0.45063	-1.45	-1.05	0.801521877243648	-0.0049862	-0.016784	0.01882
Trial1	2	1	noBlindfold	clockwise	practice	Guided	1	0.5	-0.25	30.35762	0.45063	-1.45	-1.05	0.801521877243648	-1.2819E-05	-0.012552	0.028052
Trial1	2	1	noBlindfold	clockwise	practice	Guided	1	0.5	-0.25	30.37762	0.45064	-1.45	-1.05	0.801521262351662	-0.033942	0.0043745	-0.016687
Trial1	2	1	noBlindfold	clockwise	practice	Guided	1	0.5	-0.25	30.39763	0.45064	-1.45	-1.05	0.801521262351662	-0.019381	0.00014084	0.034741
Trial1	2	1	noBlindfold	clockwise	practice	Guided	1	0.5	-0.25	30.41763	0.45064	-1.45	-1.05	0.801521262351662	0.021924	0.012838	0.016328
Trial1	2	1	noBlindfold	clockwise	practice	Guided	1	0.5	-0.25	30.43762	0.45063	-1.45	-1.05	0.801521877243648	0.00078792	0.012837	-0.0018505
Trial1	2	1	noBlindfold	clockwise	practice	Guided	1	0.5	-0.25	30.45763	0.45063	-1.45	-1.05	0.801521877243648	-0.021417	0.017068	-0.0032642
Trial1	2	1	noBlindfold	clockwise	practice	Guided	1	0.5	-0.25	30.47763	0.45063	-1.45	-1.05	0.801521877243648	0.018284	0.0043689	0.0034716
Trial1	2	1	noBlindfold	clockwise	practice	Guided	1	0.5	-0.25	30.49762	0.45063	-1.45	-1.05	0.801521877243648	0.0018542	-0.0040988	-0.018616
Trial1	2	1	noBlindfold	clockwise	practice	Guided	1	0.5	-0.25	30.51762	0.45064	-1.45	-1.05	0.801521262351662	-0.013606	-0.0083317	0.014067
Trial1	2	1	noBlindfold	clockwise	practice	Guided	1	0.5	-0.25	30.53763	0.45064	-1.45	-1.05	0.801521262351662	0.002556	0.00013133	0.040347
Trial1	2	1	noBlindfold	clockwise	practice	Guided	1	0.5	-0.25	30.55763	0.45064	-1.45	-1.05	0.801521262351662	0.031337	-0.016798	-0.011647
Trial1	2	1	noBlindfold	clockwise	practice	Guided	1	0.5	-0.25	30.57762	0.45064	-1.45	-1.05	0.801521262351662	0.0069943	-0.0083345	0.040628
Trial1	2	1	noBlindfold	clockwise	practice	Guided	1	0.5	-0.25	30.59763	0.45064	-1.45	-1.05	0.801521262351662	0.0085965	-0.012564	0.0079436
Trial1	2	1	noBlindfold	clockwise	practice	Guided	1	0.5	-0.25	30.61763	0.45064	-1.45	-1.05	0.801521262351662	0.036039	0.042449	0.0045994
Trial1	2	1	noBlindfold	clockwise	practice	Guided	1	0.5	-0.25	30.63763	0.45064	-1.45	-1.05	0.801521262351662	-0.0086383	-0.016796	0.031678
Trial1	2	1	noBlindfold	clockwise	practice	Guided	1	0.5	-0.25	30.65762	0.45064	-1.45	-1.05	0.801521262351662	0.018274	0.02129	0.0034691
Trial1	2	1	noBlindfold	clockwise	practice	Guided	1	0.5	-0.25	30.67763	0.45064	-1.45	-1.05	0.801521262351662	-0.024535	0.0043613	-0.032891
Trial1	2	1	noBlindfold	clockwise	practice	Guided	1	0.5	-0.25	30.69763	0.45064	-1.45	-1.05	0.801521262351662	-0.011748	-0.0041013	0.0053976
Trial1	2	1	noBlindfold	clockwise	practice	Guided	1	0.5	-0.25	30.71762	0.45064	-1.45	-1.05	0.801521262351662	-0.012549	0.021289	-0.0027023
Trial1	2	1	noBlindfold	clockwise	practice	Guided	1	0.5	-0.25	30.73763	0.45064	-1.45	-1.05	0.801521262351662	-0.016991	0.025518	-0.0029838
Trial1	2	1	noBlindfold	clockwise	practice	Guided	1	0.5	-0.25	30.75763	0.45064	-1.45	-1.05	0.801521262351662	0.04545	0.0085917	-0.0032158
Trial1	2	1	noBlindfold	clockwise	practice	Guided	1	0.5	-0.25	30.77763	0.45064	-1.45	-1.05	0.801521262351662	0.014359	-0.0083363	-0.005194
Trial1	2	1	noBlindfold	clockwise	practice	Guided	1	0.5	-0.25	30.79762	0.45064	-1.45	-1.05	0.801521262351662	0.0096512	0.012823	-0.001284
Trial1	2	1	noBlindfold	clockwise	practice	Guided	1	0.5	-0.25	30.81763	0.45065	-1.45	-1.05	0.801520645748619	0.0010344	0.021285	-0.0060428
Trial1	2	1	noBlindfold	clockwise	practice	Guided	1	0.5	-0.25	30.83763	0.45065	-1.45	-1.05	0.801520645748619	0.014354	0.01282	-0.0051943
Trial1	2	1	noBlindfold	clockwise	practice	Guided	1	0.5	-0.25	30.85762	0.45065	-1.45	-1.05	0.801520645748619	0.03265	0.025515	-0.00072005
Trial1	2	1	noBlindfold	clockwise	practice	Guided	1	0.5	-0.25	30.87762	0.45065	-1.45	-1.05	0.801520645748619	0.013817	0.0085855	0.0031882
Trial1	2	1	noBlindfold	clockwise	practice	Guided	1	0.5	-0.25	30.89763	0.45065	-1.45	-1.05	0.801520645748619	-0.022244	-0.021038	0.0093088
Trial1	2	1	noBlindfold	clockwise	practice	Guided	1	0.5	-0.25	30.91763	0.45065	-1.45	-1.05	0.801520645748619	-0.018071	0.02551	0.013782
Trial1	2	1	noBlindfold	clockwise	practice	Guided	1	0.5	-0.25	30.93762	0.45065	-1.45	-1.05	0.801520645748619	0.02243	-0.0083448	0.0076601
Trial1	2	1	noBlindfold	clockwise	practice	Guided	1	0.5	-0.25	30.95763	0.45065	-1.45	-1.05	0.801520645748619	-0.013096	0.0085826	0.0056797
Trial1	2	1	noBlindfold	clockwise	practice	Guided	1	0.5	-0.25	30.97763	0.45065	-1.45	-1.05	0.801520645748619	0.013814	0.012808	0.0031827
Trial1	2	1	noBlindfold	clockwise	practice	Guided	1	0.5	-0.25	30.99762	0.45065	-1.45	-1.05	0.801520645748619	-4.1899E-05	0.017037	0.010718
Trial1	2	1	noBlindfold	clockwise	practice	Guided	1	0.5	-0.25	31.01762	0.45065	-1.45	-1.05	0.801520645748619	-0.012831	0.038196	0.0014844
Trial1	2	1	noBlindfold	clockwise	practice	Guided	1	0.5	-0.25	31.03763	0.45065	-1.45	-1.05	0.801520645748619	-0.004216	0.012804	0.0062434
Trial1	2	1	noBlindfold	clockwise	practice	Guided	1	0.5	-0.25	31.05763	0.45065	-1.45	-1.05	0.801520645748619	-0.004215	-0.042208	0.0062444
Trial1	2	1	noBlindfold	clockwise	practice	Guided	1	0.5	-0.25	31.07762	0.45065	-1.45	-1.05	0.801520645748619	0.013814	0.0043424	0.0031839
Trial1	2	1	noBlindfold	clockwise	practice	Guided	1	0.5	-0.25	31.09763	0.45065	-1.45	-1.05	0.801520645748619	-0.0026148	0.021269	-0.018905
Trial1	2	1	noBlindfold	clockwise	practice	Guided	1	0.5	-0.25	31.11763	0.45065	-1.45	-1.05	0.801520645748619	-0.0034147	0.012803	-0.0063293
Trial1	2	1	noBlindfold	clockwise	practice	Guided	1	0.5	-0.25	31.13763	0.45065	-1.45	-1.05	0.801520645748619	-0.0081236	0.00010765	-0.0024211
Trial1	2	1	noBlindfold	clockwise	practice	Guided	1	0.5	-0.25	31.15762	0.45065	-1.45	-1.05	0.801520645748619	-0.021714	-0.0041258	0.0020541
Trial1	2	1	noBlindfold	clockwise	practice	Guided	1	0.5	-0.25	31.17763	0.45065	-1.45	-1.05	0.801520645748619	0.0070668	0.017031	-0.03091
Trial1	2	1	noBlindfold	clockwise	practice	Guided	1	0.5	-0.25	31.19763	0.45065	-1.45	-1.05	0.801520645748619	-0.043652	0.0043344	-0.0046777
Trial1	2	1	noBlindfold	clockwise	practice	Guided	1	0.5	-0.25	31.21762	0.45065	-1.45	-1.05	0.801520645748619	0.010442	0.017028	-0.013858
Trial1	2	1	noBlindfold	clockwise	practice	Guided	1	0.5	-0.25	31.23763	0.45065	-1.45	-1.05	0.801520645748619	-0.0086579	-0.012594	0.0059678
Trial1	2	1	noBlindfold	clockwise	practice	Guided	1	0.5	-0.25	31.25763	0.45065	-1.45	-1.05	0.801520645748619	-0.043653	0.017027	-0.0046767
Trial1	2	1	noBlindfold	clockwise	practice	Guided	1	0.5	-0.25	31.27763	0.45065	-1.45	-1.05	0.801520645748619	-0.0081244	0.025488	-0.0024157
Trial1	2	1	noBlindfold	clockwise	practice	Guided	1	0.5	-0.25	31.29762	0.45065	-1.45	-1.05	0.801520645748619	-0.012035	-0.01683	-0.01108
Trial1	2	1	noBlindfold	clockwise	practice	Guided	1	0.5	-0.25	31.31763	0.45065	-1.45	-1.05	0.801520645748619	-0.036642	0.0085612	0.025232
Trial1	2	1	noBlindfold	clockwise	practice	Guided	1	0.5	-0.25	31.33763	0.45065	-1.45	-1.05	0.801520645748619	0.0018218	-0.0041335	-0.018613
Trial1	2	1	noBlindfold	clockwise	practice	Guided	1	0.5	-0.25	31.35762	0.45065	-1.45	-1.05	0.801520645748619	-0.013369	0.0043309	0.0098803
Trial1	2	1	noBlindfold	clockwise	practice	Guided	1	0.5	-0.25	31.37762	0.45065	-1.45	-1.05	0.801520645748619	0.0054608	0.012792	-0.0057545
Trial1	2	1	noBlindfold	clockwise	practice	Guided	1	0.5	-0.25	31.39763	0.45065	-1.45	-1.05	0.801520645748619	-0.017542	-0.004137	0.0054066
Trial1	2	1	noBlindfold	clockwise	practice	Guided	1	0.5	-0.25	31.41763	0.45065	-1.45	-1.05	0.801520645748619	-0.016743	-0.012602	-0.0021274
Trial1	2	1	noBlindfold	clockwise	practice	Guided	1	0.5	-0.25	31.43762	0.45065	-1.45	-1.05	0.801520645748619	-0.017809	0.029713	0.0095996
Trial1	2	1	noBlindfold	clockwise	practice	Guided	1	0.5	-0.25	31.45763	0.45065	-1.45	-1.05	0.801520645748619	-0.019143	-0.029533	0.030558
Trial1	2	1	noBlindfold	clockwise	practice	Guided	1	0.5	-0.25	31.47763	0.45065	-1.45	-1.05	0.801520645748619	0.011238	0.0085516	-0.026428
Trial1	2	1	noBlindfold	clockwise	practice	Guided	1	0.5	-0.25	31.49762	0.45065	-1.45	-1.05	0.801520645748619	-0.0034205	0.0085511	-0.0063176
Trial1	2	1	noBlindfold	clockwise	practice	Guided	1	0.5	-0.25	31.51762	0.45065	-1.45	-1.05	0.801520645748619	0.01301	0.0043181	0.015771
Trial1	2	1	noBlindfold	clockwise	practice	Guided	1	0.5	-0.25	31.53763	0.45065	-1.45	-1.05	0.801520645748619	0.014346	0.0043178	-0.0051879
Trial1	2	1	noBlindfold	clockwise	practice	Guided	1	0.5	-0.25	31.55763	0.45065	-1.45	-1.05	0.801520645748619	0.039122	-0.0041475	0.02585
Trial1	2	1	noBlindfold	clockwise	practice	Guided	1	0.5	-0.25	31.57762	0.45065	-1.45	-1.05	0.801520645748619	0.0075022	-0.012612	0.032252
Trial1	2	1	noBlindfold	clockwise	practice	Guided	1	0.5	-0.25	31.59763	0.45065	-1.45	-1.05	0.801520645748619	-0.04783	-0.0083794	-0.0091485
Trial1	2	1	noBlindfold	clockwise	practice	Guided	1	0.5	-0.25	31.61763	0.45065	-1.45	-1.05	0.801520645748619	0.013011	0.012779	0.015766
Trial1	2	1	noBlindfold	clockwise	practice	Guided	1	0.5	-0.25	31.63763	0.45065	-1.45	-1.05	0.801520645748619	-0.01781	0.01701	0.0095936
Trial1	2	1	noBlindfold	clockwise	practice	Guided	1	0.5	-0.25	31.65762	0.45065	-1.45	-1.05	0.801520645748619	-0.0042177	-0.0083797	0.0062514
Trial1	2	1	noBlindfold	clockwise	practice	Guided	1	0.5	-0.25	31.67763	0.45065	-1.45	-1.05	0.801520645748619	0.0083012	-0.0083821	0.019674
Trial1	2	1	noBlindfold	clockwise	practice	Guided	1	0.5	-0.25	31.69763	0.45065	-1.45	-1.05	0.801520645748619	-0.0078639	-0.025308	-0.0066061
Trial1	2	1	noBlindfold	clockwise	practice	Guided	1	0.5	-0.25	31.71762	0.45065	-1.45	-1.05	0.801520645748619	0.01541	-0.021077	-0.021958
Trial1	2	1	noBlindfold	clockwise	practice	Guided	1	0.5	-0.25	31.73763	0.45065	-1.45	-1.05	0.801520645748619	-0.013102	0.012776	0.0056849
Trial1	2	1	noBlindfold	clockwise	practice	Guided	1	0.5	-0.25	31.75763	0.45065	-1.45	-1.05	0.801520645748619	0.0099022	0.0085446	-0.0054768
Trial1	2	1	noBlindfold	clockwise	practice	Guided	1	0.5	-0.25	31.77763	0.45065	-1.45	-1.05	0.801520645748619	-0.0083968	0.017003	0.0017757
Trial1	2	1	noBlindfold	clockwise	practice	Guided	1	0.5	-0.25	31.79762	0.45065	-1.45	-1.05	0.801520645748619	-0.03451	-0.012619	-0.0083049
Trial1	2	1	noBlindfold	clockwise	practice	Guided	1	0.5	-0.25	31.81763	0.45065	-1.45	-1.05	0.801520645748619	0.0020858	-0.016854	-0.022809
Trial1	2	1	noBlindfold	clockwise	practice	Guided	1	0.5	-0.25	31.83763	0.45065	-1.45	-1.05	0.801520645748619	0.0096332	0.021232	-0.0012872
Trial1	2	1	noBlindfold	clockwise	practice	Guided	1	0.5	-0.25	31.85762	0.45065	-1.45	-1.05	0.801520645748619	-0.016479	-0.016854	-0.011365
Trial1	2	1	noBlindfold	clockwise	practice	Guided	1	0.5	-0.25	31.87762	0.45065	-1.45	-1.05	0.801520645748619	-0.010703	0.004303	-0.032039
Trial1	2	1	noBlindfold	clockwise	practice	Guided	1	0.5	-0.25	31.89763	0.45065	-1.45	-1.05	0.801520645748619	0.033175	0.012766	-0.020828
Trial1	2	1	noBlindfold	clockwise	practice	Guided	1	0.5	-0.25	31.91763	0.45065	-1.45	-1.05	0.801520645748619	-0.021451	0.016999	-0.0032644
Trial1	2	1	noBlindfold	clockwise	practice	Guided	1	0.5	-0.25	31.93762	0.45065	-1.45	-1.05	0.801520645748619	-0.031401	0.0043026	0.0045537
Trial1	2	1	noBlindfold	clockwise	practice	Guided	1	0.5	-0.25	31.95763	0.45065	-1.45	-1.05	0.801520645748619	0.0088341	0.012768	0.01129
Trial1	2	1	noBlindfold	clockwise	practice	Guided	1	0.5	-0.25	31.97763	0.45065	-1.45	-1.05	0.801520645748619	0.0054615	-0.012624	-0.0057583
Trial1	2	1	noBlindfold	clockwise	practice	Guided	1	0.5	-0.25	31.99762	0.45065	-1.45	-1.05	0.801520645748619	-0.0075948	0.02123	-0.010796
Trial1	2	1	noBlindfold	clockwise	practice	Guided	1	0.5	-0.25	32.01762	0.45065	-1.45	-1.05	0.801520645748619	-0.012569	-0.021089	-0.0026951
Trial1	2	1	noBlindfold	clockwise	practice	Guided	1	0.5	-0.25	32.03763	0.45065	-1.45	-1.05	0.801520645748619	0.014077	0.021229	0.027774
Trial1	2	1	noBlindfold	clockwise	practice	Guided	1	0.5	-0.25	32.05763	0.45065	-1.45	-1.05	0.801520645748619	0.014343	0.016995	-0.0051941
Trial1	2	1	noBlindfold	clockwise	practice	Guided	1	0.5	-0.25	32.07762	0.45066	-1.45	-1.05	0.801520031104775	-0.011506	-0.01263	-0.019464
Trial1	2	1	noBlindfold	clockwise	practice	Guided	1	0.5	-0.25	32.09763	0.45066	-1.45	-1.05	0.801520031104775	-0.017013	-0.0084002	-0.0029803
Trial1	2	1	noBlindfold	clockwise	practice	Guided	1	0.5	-0.25	32.11763	0.45066	-1.45	-1.05	0.801520031104775	0.0059914	-0.016864	-0.014141
Trial1	2	1	noBlindfold	clockwise	practice	Guided	1	0.5	-0.25	32.13763	0.45066	-1.45	-1.05	0.801520031104775	-0.017281	-0.0041687	0.0012108
Trial1	2	1	noBlindfold	clockwise	practice	Guided	1	0.5	-0.25	32.15762	0.45066	-1.45	-1.05	0.801520031104775	-0.026163	0.016989	-0.0068897
Trial1	2	1	noBlindfold	clockwise	practice	Guided	1	0.5	-0.25	32.17763	0.45066	-1.45	-1.05	0.801520031104775	-0.0094698	-0.0041736	0.018541
Trial1	2	1	noBlindfold	clockwise	practice	Guided	1	0.5	-0.25	32.19763	0.45066	-1.45	-1.05	0.801520031104775	0.0098956	-0.0041749	-0.0054766
Trial1	2	1	noBlindfold	clockwise	practice	Guided	1	0.5	-0.25	32.21762	0.45066	-1.45	-1.05	0.801520031104775	0.017274	0.029677	-0.023941
Trial1	2	1	noBlindfold	clockwise	practice	Guided	1	0.5	-0.25	32.23763	0.45066	-1.45	-1.05	0.801520031104775	0.0090947	-0.0041777	0.0070972
Trial1	2	1	noBlindfold	clockwise	practice	Guided	1	0.5	-0.25	32.25763	0.45066	-1.45	-1.05	0.801520031104775	-0.029809	-0.0041767	-0.012214
Trial1	2	1	noBlindfold	clockwise	practice	Guided	1	0.5	-0.25	32.27763	0.45066	-1.45	-1.05	0.801520031104775	-0.020661	0.0085188	-0.015842
Trial1	2	1	noBlindfold	clockwise	practice	Guided	1	0.5	-0.25	32.29762	0.45066	-1.45	-1.05	0.801520031104775	-0.011074	0.025443	0.043686
Trial1	2	1	noBlindfold	clockwise	practice	Guided	1	0.5	-0.25	32.31763	0.45066	-1.45	-1.05	0.801520031104775	0.013265	5.1279E-05	0.011568
Trial1	2	1	noBlindfold	clockwise	practice	Guided	1	0.5	-0.25	32.33763	0.45066	-1.45	-1.05	0.801520031104775	-0.023062	-0.012646	0.00092403
Trial1	2	1	noBlindfold	clockwise	practice	Guided	1	0.5	-0.25	32.35762	0.45066	-1.45	-1.05	0.801520031104775	0.016373	0.0085135	0.032809
Trial1	2	1	noBlindfold	clockwise	practice	Guided	1	0.5	-0.25	32.37762	0.45066	-1.45	-1.05	0.801520031104775	0.020109	0.012744	-0.025873
Trial1	2	1	noBlindfold	clockwise	practice	Guided	1	0.5	-0.25	32.39763	0.45066	-1.45	-1.05	0.801520031104775	-0.0094751	0.008511	0.018535
Trial1	2	1	noBlindfold	clockwise	practice	Guided	1	0.5	-0.25	32.41763	0.45066	-1.45	-1.05	0.801520031104775	0.0090898	4.612E-05	0.0070923
Trial1	2	1	noBlindfold	clockwise	practice	Guided	1	0.5	-0.25	32.43762	0.45066	-1.45	-1.05	0.801520031104775	0.016198	0.008511	-0.034539
Trial1	2	1	noBlindfold	clockwise	practice	Guided	1	0.5	-0.25	32.45763	0.45066	-1.45	-1.05	0.801520031104775	-0.0078731	-0.0084167	-0.0066115
Trial1	2	1	noBlindfold	clockwise	practice	Guided	1	0.5	-0.25	32.47763	0.45066	-1.45	-1.05	0.801520031104775	0.0004754	0.038132	0.0023357
Trial1	2	1	noBlindfold	clockwise	practice	Guided	1	0.5	-0.25	32.49762	0.45066	-1.45	-1.05	0.801520031104775	0.046218	0.0085081	-0.015795
Trial1	2	1	noBlindfold	clockwise	practice	Guided	1	0.5	-0.25	32.51762	0.45066	-1.45	-1.05	0.801520031104775	0.0028747	-0.016883	-0.035389
Trial1	2	1	noBlindfold	clockwise	practice	Guided	1	0.5	-0.25	32.53763	0.45066	-1.45	-1.05	0.801520031104775	-0.0089423	0.012739	0.010154
Trial1	2	1	noBlindfold	clockwise	practice	Guided	1	0.5	-0.25	32.55763	0.45066	-1.45	-1.05	0.801520031104775	-0.0092064	-0.016884	-0.0018556
Trial1	2	1	noBlindfold	clockwise	practice	Guided	1	0.5	-0.25	32.57762	0.45066	-1.45	-1.05	0.801520031104775	0.0026104	-0.029577	-0.031194
Trial1	2	1	noBlindfold	clockwise	practice	Guided	1	0.5	-0.25	32.59763	0.45066	-1.45	-1.05	0.801520031104775	0.040174	-0.038041	0.0090713
Trial1	2	1	noBlindfold	clockwise	practice	Guided	1	0.5	-0.25	32.61763	0.45066	-1.45	-1.05	0.801520031104775	0.0049136	0.029666	0.019385
Trial1	2	1	noBlindfold	clockwise	practice	Guided	1	0.5	-0.25	32.63763	0.45066	-1.45	-1.05	0.801520031104775	-0.017023	0.0085057	-0.0029871
Trial1	2	1	noBlindfold	clockwise	practice	Guided	1	0.5	-0.25	32.65762	0.45066	-1.45	-1.05	0.801520031104775	0.0085558	-0.0041897	0.0053962
Trial1	2	1	noBlindfold	clockwise	practice	Guided	1	0.5	-0.25	32.67763	0.45066	-1.45	-1.05	0.801520031104775	0.0049146	0.012737	0.0026182
Trial1	2	1	noBlindfold	clockwise	practice	Guided	1	0.5	-0.25	32.69763	0.45066	-1.45	-1.05	0.801520031104775	-0.01365	0.012734	0.01406
Trial1	2	1	noBlindfold	clockwise	practice	Guided	1	0.5	-0.25	32.71762	0.45066	-1.45	-1.05	0.801520031104775	0.022677	0.0042687	0.01213
Trial1	2	1	noBlindfold	clockwise	practice	Guided	1	0.5	-0.25	32.73763	0.45066	-1.45	-1.05	0.801520031104775	0.023209	0.0042661	-0.0046364
Trial1	2	1	noBlindfold	clockwise	practice	Guided	1	0.5	-0.25	32.75763	0.45066	-1.45	-1.05	0.801520031104775	-0.0081473	0.012727	-0.01919
Trial1	2	1	noBlindfold	clockwise	practice	Guided	1	0.5	-0.25	32.77763	0.45067	-1.45	-1.05	0.801519414750617	-0.0081509	0.012724	-0.0024218
Trial1	2	1	noBlindfold	clockwise	practice	Guided	1	0.5	-0.25	32.79762	0.45067	-1.45	-1.05	0.801519414750617	-0.0042466	0.0084921	0.0062448
Trial1	2	1	noBlindfold	clockwise	practice	Guided	1	0.5	-0.25	32.81763	0.45067	-1.45	-1.05	0.801519414750617	0.01405	2.9239E-05	-0.0010068
Trial1	2	1	noBlindfold	clockwise	practice	Guided	1	0.5	-0.25	32.83763	0.45067	-1.45	-1.05	0.801519414750617	-0.030627	-0.016901	-0.021681
Trial1	2	1	noBlindfold	clockwise	practice	Guided	1	0.5	-0.25	32.85762	0.45067	-1.45	-1.05	0.801519414750617	0.0093409	-0.0084381	0.0029041
Trial1	2	1	noBlindfold	clockwise	practice	Guided	1	0.5	-0.25	32.87762	0.45067	-1.45	-1.05	0.801519414750617	0.022398	-0.012671	0.0079446
Trial1	2	1	noBlindfold	clockwise	practice	Guided	1	0.5	-0.25	32.89763	0.45067	-1.45	-1.05	0.801519414750617	0.028173	0.0084877	-0.01273
Trial1	2	1	noBlindfold	clockwise	practice	Guided	1	0.5	-0.25	32.91763	0.45067	-1.45	-1.05	0.801519414750617	0.026304	-0.025367	0.01661
Trial1	2	1	noBlindfold	clockwise	practice	Guided	1	0.5	-0.25	32.93762	0.45067	-1.45	-1.05	0.801519414750617	-0.0026504	2.4112E-05	-0.019183
Trial1	2	1	noBlindfold	clockwise	practice	Guided	1	0.5	-0.25	32.95763	0.45067	-1.45	-1.05	0.801519414750617	-0.008161	0.0084867	-0.00576
Trial1	2	1	noBlindfold	clockwise	practice	Guided	1	0.5	-0.25	32.97763	0.45067	-1.45	-1.05	0.801519414750617	0.054011	0.012716	0.020519
Trial1	2	1	noBlindfold	clockwise	practice	Guided	1	0.5	-0.25	32.99762	0.45067	-1.45	-1.05	0.801519414750617	0.017949	0.02118	0.0076626
Trial1	2	1	noBlindfold	clockwise	practice	Guided	1	0.5	-0.25	33.01762	0.45067	-1.45	-1.05	0.801519414750617	0.0046273	-0.0042115	0.013782
Trial1	2	1	noBlindfold	clockwise	practice	Guided	1	0.5	-0.25	33.03763	0.45067	-1.45	-1.05	0.801519414750617	-0.017311	-0.0084447	0.0012082
Trial1	2	1	noBlindfold	clockwise	practice	Guided	1	0.5	-0.25	33.05763	0.45067	-1.45	-1.05	0.801519414750617	0.0056927	0.016946	-0.0099539
Trial1	2	1	noBlindfold	clockwise	practice	Guided	1	0.5	-0.25	33.07762	0.45067	-1.45	-1.05	0.801519414750617	0.0079956	-0.0084465	0.023862
Trial1	2	1	noBlindfold	clockwise	practice	Guided	1	0.5	-0.25	33.09763	0.45068	-1.45	-1.05	0.801518800354919	0.0040875	-0.01268	0.015197
Trial1	2	1	noBlindfold	clockwise	practice	Guided	1	0.5	-0.25	33.11763	0.45068	-1.45	-1.05	0.801518800354919	0.0087947	0.008477	0.011289
Trial1	2	1	noBlindfold	clockwise	practice	Guided	1	0.5	-0.25	33.13763	0.45068	-1.45	-1.05	0.801518800354919	-0.0084364	-0.025378	-0.006609
Trial1	2	1	noBlindfold	clockwise	practice	Guided	1	0.5	-0.25	33.15762	0.45068	-1.45	-1.05	0.801518800354919	0.008259	0.0042432	0.01967
Trial1	2	1	noBlindfold	clockwise	practice	Guided	1	0.5	-0.25	33.17763	0.45068	-1.45	-1.05	0.801518800354919	-0.023006	8.7009E-06	-0.049656
Trial1	2	1	noBlindfold	clockwise	practice	Guided	1	0.5	-0.25	33.19763	0.45068	-1.45	-1.05	0.801518800354919	0.014027	0.050791	-0.0010024
Trial1	2	1	noBlindfold	clockwise	practice	Guided	1	0.5	-0.25	33.21762	0.45068	-1.45	-1.05	0.801518800354919	0.00096631	0.016933	-0.0060427
Trial1	2	1	noBlindfold	clockwise	practice	Guided	1	0.5	-0.25	33.23763	0.45068	-1.45	-1.05	0.801518800354919	0.0046048	-0.016923	0.0068153
Trial1	2	1	noBlindfold	clockwise	practice	Guided	1	0.5	-0.25	33.25763	0.45068	-1.45	-1.05	0.801518800354919	-0.0026751	0.012698	-0.018898
Trial1	2	1	noBlindfold	clockwise	practice	Guided	1	0.5	-0.25	33.27763	0.45069	-1.45	-1.05	0.801518182416185	0.028142	-0.038083	-0.012727
Trial1	2	1	noBlindfold	clockwise	practice	Guided	1	0.5	-0.25	33.29762	0.45069	-1.45	-1.05	0.801518182416185	0.023702	2.1329E-06	-0.013011
Trial1	2	1	noBlindfold	clockwise	practice	Guided	1	0.5	-0.25	33.31763	0.45069	-1.45	-1.05	0.801518182416185	0.049813	-0.0084596	-0.0029318
Trial1	2	1	noBlindfold	clockwise	practice	Guided	1	0.5	-0.25	33.33763	0.45068	-1.45	-1.05	0.801518800354919	-0.0081841	-0.0042293	-0.0024145
Trial1	2	1	noBlindfold	clockwise	practice	Guided	1	0.5	-0.25	33.35762	0.45068	-1.45	-1.05	0.801518800354919	-0.035631	0.0042353	0.0084634
Trial1	2	1	noBlindfold	clockwise	practice	Guided	1	0.5	-0.25	33.37762	0.45068	-1.45	-1.05	0.801518800354919	0.0059392	2.2345E-06	-0.014141
Trial1	2	1	noBlindfold	clockwise	practice	Guided	1	0.5	-0.25	33.39763	0.45068	-1.45	-1.05	0.801518800354919	0.0040708	5.0619E-07	0.015199
Trial1	2	1	noBlindfold	clockwise	practice	Guided	1	0.5	-0.25	33.41763	0.45069	-1.45	-1.05	0.801518182416185	-0.027818	0.02116	0.025792
Trial1	2	1	noBlindfold	clockwise	practice	Guided	1	0.5	-0.25	33.43762	0.45068	-1.45	-1.05	0.801518800354919	-0.012092	1.1053E-06	-0.0012859
Trial1	2	1	noBlindfold	clockwise	practice	Guided	1	0.5	-0.25	33.45763	0.45069	-1.45	-1.05	0.801518182416185	0.026539	0.0084626	0.01242
Trial1	2	1	noBlindfold	clockwise	practice	Guided	1	0.5	-0.25	33.47763	0.45069	-1.45	-1.05	0.801518182416185	-0.010057	0.0084596	0.026926
Trial1	2	1	noBlindfold	clockwise	practice	Guided	1	0.5	-0.25	33.49762	0.45069	-1.45	-1.05	0.801518182416185	0.0051331	-6.6853E-06	-0.0015671
Trial1	2	1	noBlindfold	clockwise	practice	Guided	1	0.5	-0.25	33.51762	0.45069	-1.45	-1.05	0.801518182416185	-0.01974	-0.012703	0.038935
Trial1	2	1	noBlindfold	clockwise	practice	Guided	1	0.5	-0.25	33.53763	0.45069	-1.45	-1.05	0.801518182416185	0.01712	-0.012702	0.02024
Trial1	2	1	noBlindfold	clockwise	practice	Guided	1	0.5	-0.25	33.55763	0.45069	-1.45	-1.05	0.801518182416185	-0.0026824	-0.0042387	-0.018899
Trial1	2	1	noBlindfold	clockwise	practice	Guided	1	0.5	-0.25	33.57762	0.45069	-1.45	-1.05	0.801518182416185	-0.018143	-0.012702	0.013785
Trial1	2	1	noBlindfold	clockwise	practice	Guided	1	0.5	-0.25	33.59763	0.45069	-1.45	-1.05	0.801518182416185	0.0085035	-0.0084708	0.01548
Trial1	2	1	noBlindfold	clockwise	practice	Guided	1	0.5	-0.25	33.61763	0.45069	-1.45	-1.05	0.801518182416185	-0.016809	-0.0084708	-0.007175
Trial1	2	1	noBlindfold	clockwise	practice	Guided	1	0.5	-0.25	33.63763	0.45069	-1.45	-1.05	0.801518182416185	-0.020717	-0.0084748	-0.015843
Trial1	2	1	noBlindfold	clockwise	practice	Guided	1	0.5	-0.25	33.65762	0.45069	-1.45	-1.05	0.801518182416185	0.014544	0.012683	-0.0093884
Trial1	2	1	noBlindfold	clockwise	practice	Guided	1	0.5	-0.25	33.67763	0.45069	-1.45	-1.05	0.801518182416185	0.035142	0.0042196	0.017174
Trial1	2	1	noBlindfold	clockwise	practice	Guided	1	0.5	-0.25	33.69763	0.4507	-1.45	-1.05	0.801517570102093	0.01871	-1.2475E-05	-0.0049141
Trial1	2	1	noBlindfold	clockwise	practice	Guided	1	0.5	-0.25	33.71762	0.4507	-1.45	-1.05	0.801517570102093	0.038074	0.01268	-0.028932
Trial1	2	1	noBlindfold	clockwise	practice	Guided	1	0.5	-0.25	33.73763	0.4507	-1.45	-1.05	0.801517570102093	-0.0082035	-0.025407	-0.0024175
Trial1	2	1	noBlindfold	clockwise	practice	Guided	1	0.5	-0.25	33.75763	0.4507	-1.45	-1.05	0.801517570102093	-0.026502	0.0084477	0.004835
Trial1	2	1	noBlindfold	clockwise	practice	Guided	1	0.5	-0.25	33.77763	0.45069	-1.45	-1.05	0.801518182416185	-0.0037604	-0.016949	-0.0097174
Trial1	2	1	noBlindfold	clockwise	practice	Guided	1	0.5	-0.25	33.79762	0.45069	-1.45	-1.05	0.801518182416185	0.025992	0.012674	0.020803
Trial1	2	1	noBlindfold	clockwise	practice	Guided	1	0.5	-0.25	33.81763	0.45069	-1.45	-1.05	0.801518182416185	0.061519	-0.016949	0.023064
Trial1	2	1	noBlindfold	clockwise	practice	Guided	1	0.5	-0.25	33.83763	0.4507	-1.45	-1.05	0.801517570102093	0.009293	-0.0042539	0.0029043
Trial1	2	1	noBlindfold	clockwise	practice	Guided	1	0.5	-0.25	33.85762	0.4507	-1.45	-1.05	0.801517570102093	-0.0076709	-0.0042548	-0.010233
Trial1	2	1	noBlindfold	clockwise	practice	Guided	1	0.5	-0.25	33.87762	0.4507	-1.45	-1.05	0.801517570102093	-0.018154	0.029598	0.013784
Trial1	2	1	noBlindfold	clockwise	practice	Guided	1	0.5	-0.25	33.89763	0.4507	-1.45	-1.05	0.801517570102093	-0.00092367	0.01267	0.023298
Trial1	2	1	noBlindfold	clockwise	practice	Guided	1	0.5	-0.25	33.91763	0.4507	-1.45	-1.05	0.801517570102093	0.028392	-0.021185	-0.01358
Trial1	2	1	noBlindfold	clockwise	practice	Guided	1	0.5	-0.25	33.93762	0.4507	-1.45	-1.05	0.801517570102093	-0.0082049	-0.012722	-0.002418
Trial1	2	1	noBlindfold	clockwise	practice	Guided	1	0.5	-0.25	33.95763	0.4507	-1.45	-1.05	0.801517570102093	-0.0048309	-0.012721	0.014633
Trial1	2	1	noBlindfold	clockwise	practice	Guided	1	0.5	-0.25	33.97763	0.4507	-1.45	-1.05	0.801517570102093	0.011426	-0.012719	-0.030626
Trial1	2	1	noBlindfold	clockwise	practice	Guided	1	0.5	-0.25	33.99762	0.4507	-1.45	-1.05	0.801517570102093	0.00067251	0.03806	-0.0018488
Trial1	2	1	noBlindfold	clockwise	practice	Guided	1	0.5	-0.25	34.01762	0.4507	-1.45	-1.05	0.801517570102093	0.045883	0.012667	-0.011596
Trial1	2	1	noBlindfold	clockwise	practice	Guided	1	0.5	-0.25	34.03763	0.4507	-1.45	-1.05	0.801517570102093	0.0025402	0.025363	-0.031188
Trial1	2	1	noBlindfold	clockwise	practice	Guided	1	0.5	-0.25	34.05763	0.4507	-1.45	-1.05	0.801517570102093	-0.0037681	0.0084339	-0.0021285
Trial1	2	1	noBlindfold	clockwise	practice	Guided	1	0.5	-0.25	34.07762	0.4507	-1.45	-1.05	0.801517570102093	0.0076831	-0.021189	0.028059
Trial1	2	1	noBlindfold	clockwise	practice	Guided	1	0.5	-0.25	34.09763	0.4507	-1.45	-1.05	0.801517570102093	-0.02127	-0.016958	0.0051237
Trial1	2	1	noBlindfold	clockwise	practice	Guided	1	0.5	-0.25	34.11763	0.4507	-1.45	-1.05	0.801517570102093	-0.011323	0.0084324	-0.023653
Trial1	2	1	noBlindfold	clockwise	practice	Guided	1	0.5	-0.25	34.13763	0.4507	-1.45	-1.05	0.801517570102093	0.023936	0.0084321	-0.017197
Trial1	2	1	noBlindfold	clockwise	practice	Guided	1	0.5	-0.25	34.15762	0.4507	-1.45	-1.05	0.801517570102093	-0.026518	0.021126	0.0085176
Trial1	2	1	noBlindfold	clockwise	practice	Guided	1	0.5	-0.25	34.17763	0.45071	-1.45	-1.05	0.801516954245708	-0.02288	0.012662	0.017698
Trial1	2	1	noBlindfold	clockwise	practice	Guided	1	0.5	-0.25	34.19763	0.45071	-1.45	-1.05	0.801516954245708	-0.039307	-0.0084964	-0.0043911
Trial1	2	1	noBlindfold	clockwise	practice	Guided	1	0.5	-0.25	34.21762	0.4507	-1.45	-1.05	0.801517570102093	0.0076757	0.021124	0.02806
Trial1	2	1	noBlindfold	clockwise	practice	Guided	1	0.5	-0.25	34.23763	0.4507	-1.45	-1.05	0.801517570102093	-0.017366	-0.021196	0.0012144
Trial1	2	1	noBlindfold	clockwise	practice	Guided	1	0.5	-0.25	34.25763	0.4507	-1.45	-1.05	0.801517570102093	0.019496	-0.0042689	-0.038439
Trial1	2	1	noBlindfold	clockwise	practice	Guided	1	0.5	-0.25	34.27763	0.4507	-1.45	-1.05	0.801517570102093	-0.003779	0.0041936	-0.0021293
Trial1	2	1	noBlindfold	clockwise	practice	Guided	1	0.5	-0.25	34.29762	0.45071	-1.45	-1.05	0.801516954245708	0.0048337	-0.0042723	0.0026246
Trial1	2	1	noBlindfold	clockwise	practice	Guided	1	0.5	-0.25	34.31763	0.4507	-1.45	-1.05	0.801517570102093	0.00039431	0.016886	0.0023413
Trial1	2	1	noBlindfold	clockwise	practice	Guided	1	0.5	-0.25	34.33763	0.4507	-1.45	-1.05	0.801517570102093	0.0051059	-0.012734	-0.0015682
Trial1	2	1	noBlindfold	clockwise	practice	Guided	1	0.5	-0.25	34.35762	0.4507	-1.45	-1.05	0.801517570102093	0.039565	0.012656	0.017461
Trial1	2	1	noBlindfold	clockwise	practice	Guided	1	0.5	-0.25	34.37762	0.4507	-1.45	-1.05	0.801517570102093	-0.0098199	-0.0042704	0.022735
Trial1	2	1	noBlindfold	clockwise	practice	Guided	1	0.5	-0.25	34.39763	0.4507	-1.45	-1.05	0.801517570102093	-0.035933	0.0041924	0.012656
Trial1	2	1	noBlindfold	clockwise	practice	Guided	1	0.5	-0.25	34.41763	0.4507	-1.45	-1.05	0.801517570102093	-0.022608	0.029583	0.013506
Trial1	2	1	noBlindfold	clockwise	practice	Guided	1	0.5	-0.25	34.43762	0.4507	-1.45	-1.05	0.801517570102093	-0.017902	-0.0042717	0.02806
Trial1	2	1	noBlindfold	clockwise	practice	Guided	1	0.5	-0.25	34.45763	0.45071	-1.45	-1.05	0.801516954245708	-0.026253	-0.0042721	0.00064958
Trial1	2	1	noBlindfold	clockwise	practice	Guided	1	0.5	-0.25	34.47763	0.4507	-1.45	-1.05	0.801517570102093	-0.029625	0.025346	-0.016402
Trial1	2	1	noBlindfold	clockwise	practice	Guided	1	0.5	-0.25	34.49762	0.45071	-1.45	-1.05	0.801516954245708	-0.010624	0.0041846	0.035309
Trial1	2	1	noBlindfold	clockwise	practice	Guided	1	0.5	-0.25	34.51762	0.45071	-1.45	-1.05	0.801516954245708	0.030948	-0.016974	0.012704
Trial1	2	1	noBlindfold	clockwise	practice	Guided	1	0.5	-0.25	34.53763	0.4507	-1.45	-1.05	0.801517570102093	-0.017635	0.0041834	0.0054025
Trial1	2	1	noBlindfold	clockwise	practice	Guided	1	0.5	-0.25	34.55763	0.4507	-1.45	-1.05	0.801517570102093	-0.038771	0.012647	-0.012779
Trial1	2	1	noBlindfold	clockwise	practice	Guided	1	0.5	-0.25	34.57762	0.4507	-1.45	-1.05	0.801517570102093	0.018696	0.0084162	-0.0049105
Trial1	2	1	noBlindfold	clockwise	practice	Guided	1	0.5	-0.25	34.59763	0.4507	-1.45	-1.05	0.801517570102093	0.018429	-0.0085109	-0.00072107
Trial1	2	1	noBlindfold	clockwise	practice	Guided	1	0.5	-0.25	34.61763	0.4507	-1.45	-1.05	0.801517570102093	0.001465	0.016879	-0.014427
Trial1	2	1	noBlindfold	clockwise	practice	Guided	1	0.5	-0.25	34.63763	0.4507	-1.45	-1.05	0.801517570102093	0.0056397	-4.8672E-05	-0.0099521
Trial1	2	1	noBlindfold	clockwise	practice	Guided	1	0.5	-0.25	34.65762	0.4507	-1.45	-1.05	0.801517570102093	0.0092791	-0.0042805	0.0029046
Trial1	2	1	noBlindfold	clockwise	practice	Guided	1	0.5	-0.25	34.67763	0.4507	-1.45	-1.05	0.801517570102093	0.0045707	0.0084148	0.0068134
Trial1	2	1	noBlindfold	clockwise	practice	Guided	1	0.5	-0.25	34.69763	0.4507	-1.45	-1.05	0.801517570102093	0.01185	0.012646	0.03253
Trial1	2	1	noBlindfold	clockwise	practice	Guided	1	0.5	-0.25	34.71762	0.4507	-1.45	-1.05	0.801517570102093	0.025975	-0.0085101	0.020805
Trial1	2	1	noBlindfold	clockwise	practice	Guided	1	0.5	-0.25	34.73763	0.4507	-1.45	-1.05	0.801517570102093	-0.03069	-4.7604E-05	0.023014
Trial1	2	1	noBlindfold	clockwise	practice	Guided	1	0.5	-0.25	34.75763	0.4507	-1.45	-1.05	0.801517570102093	-0.032025	0.02534	0.021319
Trial1	2	1	noBlindfold	clockwise	practice	Guided	1	0.5	-0.25	34.77763	0.4507	-1.45	-1.05	0.801517570102093	-0.00013483	-0.0042876	0.010723
Trial1	2	1	noBlindfold	clockwise	practice	Guided	1	0.5	-0.25	34.79762	0.4507	-1.45	-1.05	0.801517570102093	0.02287	0.021103	-0.00043692
Trial1	2	1	noBlindfold	clockwise	practice	Guided	1	0.5	-0.25	34.81763	0.4507	-1.45	-1.05	0.801517570102093	-0.021538	0.029568	-0.003263
Trial1	2	1	noBlindfold	clockwise	practice	Guided	1	0.5	-0.25	34.83763	0.4507	-1.45	-1.05	0.801517570102093	0.0051061	-0.021215	-0.0015649
Trial1	2	1	noBlindfold	clockwise	practice	Guided	1	0.5	-0.25	34.85762	0.4507	-1.45	-1.05	0.801517570102093	-0.0029753	-0.0085202	-0.014703
Trial1	2	1	noBlindfold	clockwise	practice	Guided	1	0.5	-0.25	34.87762	0.4507	-1.45	-1.05	0.801517570102093	-0.030158	0.0041754	-0.0080143
Trial1	2	1	noBlindfold	clockwise	practice	Guided	1	0.5	-0.25	34.89763	0.4507	-1.45	-1.05	0.801517570102093	0.01008	0.012638	-0.0096616
Trial1	2	1	noBlindfold	clockwise	practice	Guided	1	0.5	-0.25	34.91763	0.4507	-1.45	-1.05	0.801517570102093	-0.0035115	0.050723	-0.0063182
Trial1	2	1	noBlindfold	clockwise	practice	Guided	1	0.5	-0.25	34.93762	0.4507	-1.45	-1.05	0.801517570102093	-0.0032435	-0.0085253	-0.010511
Trial1	2	1	noBlindfold	clockwise	practice	Guided	1	0.5	-0.25	34.95763	0.45071	-1.45	-1.05	0.801516954245708	-0.021009	0.0041705	-0.011641
Trial1	2	1	noBlindfold	clockwise	practice	Guided	1	0.5	-0.25	34.97763	0.45071	-1.45	-1.05	0.801516954245708	-0.014968	0.0041709	-0.039285
Trial1	2	1	noBlindfold	clockwise	practice	Guided	1	0.5	-0.25	34.99762	0.45071	-1.45	-1.05	0.801516954245708	-0.018706	-0.0042936	0.022174
Trial1	2	1	noBlindfold	clockwise	practice	Guided	1	0.5	-0.25	35.01762	0.45071	-1.45	-1.05	0.801516954245708	-0.03487	0.0041694	-0.0041062
Trial1	2	1	noBlindfold	clockwise	practice	Guided	1	0.5	-0.25	35.03763	0.45071	-1.45	-1.05	0.801516954245708	-0.021547	-0.025455	-0.0032585
Trial1	2	1	noBlindfold	clockwise	practice	Guided	1	0.5	-0.25	35.05763	0.45071	-1.45	-1.05	0.801516954245708	-0.0024479	-0.0042956	-0.014137
Trial1	2	1	noBlindfold	clockwise	practice	Guided	1	0.5	-0.25	35.07762	0.45071	-1.45	-1.05	0.801516954245708	0.012378	-6.5177E-05	0.024157
Trial1	2	1	noBlindfold	clockwise	practice	Guided	1	0.5	-0.25	35.09763	0.45071	-1.45	-1.05	0.801516954245708	-0.048729	-0.0085297	0.0034327
Trial1	2	1	noBlindfold	clockwise	practice	Guided	1	0.5	-0.25	35.11763	0.45071	-1.45	-1.05	0.801516954245708	0.0098064	0.0083957	-0.01804
Trial1	2	1	noBlindfold	clockwise	practice	Guided	1	0.5	-0.25	35.13763	0.45071	-1.45	-1.05	0.801516954245708	0.00039038	0.012626	0.023878
Trial1	2	1	noBlindfold	clockwise	practice	Guided	1	0.5	-0.25	35.15762	0.45071	-1.45	-1.05	0.801516954245708	0.009806	0.0083946	-0.0054637
Trial1	2	1	noBlindfold	clockwise	practice	Guided	1	0.5	-0.25	35.17763	0.45071	-1.45	-1.05	0.801516954245708	0.040895	-6.8943E-05	-0.0034834
Trial1	2	1	noBlindfold	clockwise	practice	Guided	1	0.5	-0.25	35.19763	0.45071	-1.45	-1.05	0.801516954245708	-0.021548	0.021089	0.015214
Trial1	2	1	noBlindfold	clockwise	practice	Guided	1	0.5	-0.25	35.21762	0.45071	-1.45	-1.05	0.801516954245708	-0.039579	0.016856	-0.00018942
Trial1	2	1	noBlindfold	clockwise	practice	Guided	1	0.5	-0.25	35.23763	0.45071	-1.45	-1.05	0.801516954245708	0.027037	0.0083938	0.0040532
Trial1	2	1	noBlindfold	clockwise	practice	Guided	1	0.5	-0.25	35.25763	0.45071	-1.45	-1.05	0.801516954245708	0.0011903	0.0041626	-0.010218
Trial1	2	1	noBlindfold	clockwise	practice	Guided	1	0.5	-0.25	35.27763	0.45071	-1.45	-1.05	0.801516954245708	0.0050957	-0.004303	-0.0015522
Trial1	2	1	noBlindfold	clockwise	practice	Guided	1	0.5	-0.25	35.29762	0.45071	-1.45	-1.05	0.801516954245708	0.027738	0.021089	0.063017
Trial1	2	1	noBlindfold	clockwise	practice	Guided	1	0.5	-0.25	35.31763	0.45071	-1.45	-1.05	0.801516954245708	-0.018449	0.0041598	0.017989
Trial1	2	1	noBlindfold	clockwise	practice	Guided	1	0.5	-0.25	35.33763	0.45071	-1.45	-1.05	0.801516954245708	0.013704	0.012624	0.0032021
Trial1	2	1	noBlindfold	clockwise	practice	Guided	1	0.5	-0.25	35.35762	0.45071	-1.45	-1.05	0.801516954245708	-0.0056619	0.033782	0.027219
Trial1	2	1	noBlindfold	clockwise	practice	Guided	1	0.5	-0.25	35.37762	0.45071	-1.45	-1.05	0.801516954245708	0.013972	-0.012765	-0.00099258
Trial1	2	1	noBlindfold	clockwise	practice	Guided	1	0.5	-0.25	35.39763	0.45071	-1.45	-1.05	0.801516954245708	-0.026533	0.004164	0.0048449
Trial1	2	1	noBlindfold	clockwise	practice	Guided	1	0.5	-0.25	35.41763	0.45071	-1.45	-1.05	0.801516954245708	-0.0037942	-0.0085319	-0.0021233
Trial1	2	1	noBlindfold	clockwise	practice	Guided	1	0.5	-0.25	35.43762	0.45071	-1.45	-1.05	0.801516954245708	-0.01445	0.0041629	-0.044885
Trial1	2	1	noBlindfold	clockwise	practice	Guided	1	0.5	-0.25	35.45763	0.45071	-1.45	-1.05	0.801516954245708	0.0017124	0.033785	-0.018603
Trial1	2	1	noBlindfold	clockwise	practice	Guided	1	0.5	-0.25	35.47763	0.45072	-1.45	-1.05	0.801516338513952	0.043719	0.016858	0.021948
Trial1	2	1	noBlindfold	clockwise	practice	Guided	1	0.5	-0.25	35.49762	0.45072	-1.45	-1.05	0.801516338513952	0.015471	-0.021227	0.044835
Trial1	2	1	noBlindfold	clockwise	practice	Guided	1	0.5	-0.25	35.51762	0.45072	-1.45	-1.05	0.801516338513952	-0.047943	-0.021226	-0.0091409
Trial1	2	1	noBlindfold	clockwise	practice	Guided	1	0.5	-0.25	35.53763	0.45072	-1.45	-1.05	0.801516338513952	-0.020497	0.01686	-0.020019
Trial1	2	1	noBlindfold	clockwise	practice	Guided	1	0.5	-0.25	35.55763	0.45072	-1.45	-1.05	0.801516338513952	-0.016855	0.016859	-0.007163
Trial1	2	1	noBlindfold	clockwise	practice	Guided	1	0.5	-0.25	35.57762	0.45072	-1.45	-1.05	0.801516338513952	-0.0030011	0.042248	-0.018322
Trial1	2	1	noBlindfold	clockwise	practice	Guided	1	0.5	-0.25	35.59763	0.45072	-1.45	-1.05	0.801516338513952	0.010056	0.0083934	-0.009657
Trial1	2	1	noBlindfold	clockwise	practice	Guided	1	0.5	-0.25	35.61763	0.45072	-1.45	-1.05	0.801516338513952	-0.021833	0.012625	0.00093833
Trial1	2	1	noBlindfold	clockwise	practice	Guided	1	0.5	-0.25	35.63763	0.45072	-1.45	-1.05	0.801516338513952	0.049756	0.016856	-0.0029206
Trial1	2	1	noBlindfold	clockwise	practice	Guided	1	0.5	-0.25	35.65762	0.45072	-1.45	-1.05	0.801516338513952	0.024444	0.012624	-0.021666
Trial1	2	1	noBlindfold	clockwise	practice	Guided	1	0.5	-0.25	35.67763	0.45072	-1.45	-1.05	0.801516338513952	0.0087142	0.021088	0.0113
Trial1	2	1	noBlindfold	clockwise	practice	Guided	1	0.5	-0.25	35.69763	0.45072	-1.45	-1.05	0.801516338513952	0.017862	0.0083913	0.0076752
Trial1	2	1	noBlindfold	clockwise	practice	Guided	1	0.5	-0.25	35.71762	0.45072	-1.45	-1.05	0.801516338513952	0.022836	-0.0043041	-0.00042649
Trial1	2	1	noBlindfold	clockwise	practice	Guided	1	0.5	-0.25	35.73763	0.45072	-1.45	-1.05	0.801516338513952	0.0092431	-0.012768	0.0029161
Trial1	2	1	noBlindfold	clockwise	practice	Guided	1	0.5	-0.25	35.75763	0.45073	-1.45	-1.05	0.801515724738805	0.010041	0.0083921	-0.009658
Trial1	2	1	noBlindfold	clockwise	practice	Guided	1	0.5	-0.25	35.77763	0.45073	-1.45	-1.05	0.801515724738805	-0.01901	-0.017001	0.026367
Trial1	2	1	noBlindfold	clockwise	practice	Guided	1	0.5	-0.25	35.79762	0.45073	-1.45	-1.05	0.801515724738805	-0.013768	0.016854	0.014074
Trial1	2	1	noBlindfold	clockwise	practice	Guided	1	0.5	-0.25	35.81763	0.45073	-1.45	-1.05	0.801515724738805	0.0008908	0.021085	-0.0060352
Trial1	2	1	noBlindfold	clockwise	practice	Guided	1	0.5	-0.25	35.83763	0.45073	-1.45	-1.05	0.801515724738805	0.0066683	0.0041568	-0.026709
Trial1	2	1	noBlindfold	clockwise	practice	Guided	1	0.5	-0.25	35.85762	0.45073	-1.45	-1.05	0.801515724738805	0.023361	0.0083892	-0.008811
Trial1	2	1	noBlindfold	clockwise	practice	Guided	1	0.5	-0.25	35.87762	0.45073	-1.45	-1.05	0.801515724738805	-0.00098155	-7.7638E-05	0.010734
Trial1	2	1	noBlindfold	clockwise	practice	Guided	1	0.5	-0.25	35.89763	0.45073	-1.45	-1.05	0.801515724738805	-0.017677	0.0041541	0.005414
Trial1	2	1	noBlindfold	clockwise	practice	Guided	1	0.5	-0.25	35.91763	0.45073	-1.45	-1.05	0.801515724738805	0.017854	-0.012775	0.0076736
Trial1	2	1	noBlindfold	clockwise	practice	Guided	1	0.5	-0.25	35.93762	0.45073	-1.45	-1.05	0.801515724738805	0.033578	0.012613	-0.029202
Trial1	2	1	noBlindfold	clockwise	practice	Guided	1	0.5	-0.25	35.95763	0.45073	-1.45	-1.05	0.801515724738805	0.022828	-0.01701	-0.00042578
Trial1	2	1	noBlindfold	clockwise	practice	Guided	1	0.5	-0.25	35.97763	0.45073	-1.45	-1.05	0.801515724738805	0.0042615	-0.021241	0.011019
Trial1	2	1	noBlindfold	clockwise	practice	Guided	1	0.5	-0.25	35.99762	0.45073	-1.45	-1.05	0.801515724738805	0.0050643	-0.017009	-0.001555
Trial1	2	1	noBlindfold	clockwise	practice	Guided	1	0.5	-0.25	36.01762	0.45073	-1.45	-1.05	0.801515724738805	0.013945	0.021077	-0.00099144
Trial1	2	1	noBlindfold	clockwise	practice	Guided	1	0.5	-0.25	36.03763	0.45073	-1.45	-1.05	0.801515724738805	-0.02469	0.0083794	-0.024495
Trial1	2	1	noBlindfold	clockwise	practice	Guided	1	0.5	-0.25	36.05763	0.45073	-1.45	-1.05	0.801515724738805	-0.032068	-8.4288E-05	0.021332
Trial1	2	1	noBlindfold	clockwise	practice	Guided	1	0.5	-0.25	36.07762	0.45073	-1.45	-1.05	0.801515724738805	-0.013504	-0.008552	0.0098885
Trial1	2	1	noBlindfold	clockwise	practice	Guided	1	0.5	-0.25	36.09763	0.45073	-1.45	-1.05	0.801515724738805	-0.025761	-0.0043216	-0.0077243
Trial1	2	1	noBlindfold	clockwise	practice	Guided	1	0.5	-0.25	36.11763	0.45073	-1.45	-1.05	0.801515724738805	-0.022389	0.021069	0.0093237
Trial1	2	1	noBlindfold	clockwise	practice	Guided	1	0.5	-0.25	36.13763	0.45073	-1.45	-1.05	0.801515724738805	-0.0038241	-9.2947E-05	-0.002121
Trial1	2	1	noBlindfold	clockwise	practice	Guided	1	0.5	-0.25	36.15762	0.45073	-1.45	-1.05	0.801515724738805	0.028596	0.0083682	-0.018039
Trial1	2	1	noBlindfold	clockwise	practice	Guided	1	0.5	-0.25	36.17763	0.45073	-1.45	-1.05	0.801515724738805	0.0103	0.0126	-0.013847
Trial1	2	1	noBlindfold	clockwise	practice	Guided	1	0.5	-0.25	36.19763	0.45073	-1.45	-1.05	0.801515724738805	0.0024868	-9.6227E-05	-0.031178
Trial1	2	1	noBlindfold	clockwise	practice	Guided	1	0.5	-0.25	36.21762	0.45073	-1.45	-1.05	0.801515724738805	-0.00098334	0.01683	0.023311
Trial1	2	1	noBlindfold	clockwise	practice	Guided	1	0.5	-0.25	36.23763	0.45073	-1.45	-1.05	0.801515724738805	-0.033137	-0.0043288	0.038095
Trial1	2	1	noBlindfold	clockwise	practice	Guided	1	0.5	-0.25	36.25763	0.45073	-1.45	-1.05	0.801515724738805	0.00088502	0.0041374	-0.0060323
Trial1	2	1	noBlindfold	clockwise	practice	Guided	1	0.5	-0.25	36.27763	0.45073	-1.45	-1.05	0.801515724738805	-0.011901	-0.021255	-0.015263
Trial1	2	1	noBlindfold	clockwise	practice	Guided	1	0.5	-0.25	36.29762	0.45073	-1.45	-1.05	0.801515724738805	-0.017944	0.0041358	0.009603
Trial1	2	1	noBlindfold	clockwise	practice	Guided	1	0.5	-0.25	36.31763	0.45073	-1.45	-1.05	0.801515724738805	0.023092	-0.012792	-0.0046185
Trial1	2	1	noBlindfold	clockwise	practice	Guided	1	0.5	-0.25	36.33763	0.45073	-1.45	-1.05	0.801515724738805	-0.016074	-9.7177E-05	-0.019736
Trial1	2	1	noBlindfold	clockwise	practice	Guided	1	0.5	-0.25	36.35762	0.45073	-1.45	-1.05	0.801515724738805	-0.058711	-0.0085622	0.019633
Trial1	2	1	noBlindfold	clockwise	practice	Guided	1	0.5	-0.25	36.37762	0.45073	-1.45	-1.05	0.801515724738805	0.00169	0.008362	-0.018602
Trial1	2	1	noBlindfold	clockwise	practice	Guided	1	0.5	-0.25	36.39763	0.45073	-1.45	-1.05	0.801515724738805	0.035883	0.0083622	0.0046198
Trial1	2	1	noBlindfold	clockwise	practice	Guided	1	0.5	-0.25	36.41763	0.45073	-1.45	-1.05	0.801515724738805	0.035612	0.029519	0.0088108
Trial1	2	1	noBlindfold	clockwise	practice	Guided	1	0.5	-0.25	36.43762	0.45073	-1.45	-1.05	0.801515724738805	-0.046365	-0.0085672	-0.034288
Trial1	2	1	noBlindfold	clockwise	practice	Guided	1	0.5	-0.25	36.45763	0.45073	-1.45	-1.05	0.801515724738805	-0.025492	0.0041265	-0.011916
Trial1	2	1	noBlindfold	clockwise	practice	Guided	1	0.5	-0.25	36.47763	0.45073	-1.45	-1.05	0.801515724738805	-0.014305	0.0083557	0.022466
Trial1	2	1	noBlindfold	clockwise	practice	Guided	1	0.5	-0.25	36.49762	0.45073	-1.45	-1.05	0.801515724738805	0.014743	0.012587	-0.013561
Trial1	2	1	noBlindfold	clockwise	practice	Guided	1	0.5	-0.25	36.51762	0.45073	-1.45	-1.05	0.801515724738805	0.011635	0.0041216	-0.0060256
Trial1	2	1	noBlindfold	clockwise	practice	Guided	1	0.5	-0.25	36.53763	0.45073	-1.45	-1.05	0.801515724738805	-0.016348	-0.0085732	-0.01554
Trial1	2	1	noBlindfold	clockwise	practice	Guided	1	0.5	-0.25	36.55763	0.45073	-1.45	-1.05	0.801515724738805	-0.019018	-0.00010967	0.026376
Trial1	2	1	noBlindfold	clockwise	practice	Guided	1	0.5	-0.25	36.57762	0.45073	-1.45	-1.05	0.801515724738805	0.028595	-0.0043429	-0.021091
Trial1	2	1	noBlindfold	clockwise	practice	Guided	1	0.5	-0.25	36.59763	0.45073	-1.45	-1.05	0.801515724738805	-0.018216	0.0083519	0.013808
Trial1	2	1	noBlindfold	clockwise	practice	Guided	1	0.5	-0.25	36.61763	0.45073	-1.45	-1.05	0.801515724738805	-0.011904	0.0083512	-0.015251
Trial1	2	1	noBlindfold	clockwise	practice	Guided	1	0.5	-0.25	36.63763	0.45073	-1.45	-1.05	0.801515724738805	-0.014574	0.016815	0.026666
Trial1	2	1	noBlindfold	clockwise	practice	Guided	1	0.5	-0.25	36.65762	0.45073	-1.45	-1.05	0.801515724738805	-0.011903	0.012582	-0.015249
Trial1	2	1	noBlindfold	clockwise	practice	Guided	1	0.5	-0.25	36.67763	0.45073	-1.45	-1.05	0.801515724738805	0.023628	0.037971	-0.012985
Trial1	2	1	noBlindfold	clockwise	practice	Guided	1	0.5	-0.25	36.69763	0.45073	-1.45	-1.05	0.801515724738805	0.040323	0.029507	0.0049131
Trial1	2	1	noBlindfold	clockwise	practice	Guided	1	0.5	-0.25	36.71762	0.45073	-1.45	-1.05	0.801515724738805	0.026466	-0.021277	0.012448
Trial1	2	1	noBlindfold	clockwise	practice	Guided	1	0.5	-0.25	36.73763	0.45073	-1.45	-1.05	0.801515724738805	0.053378	0.029506	0.0099527
Trial1	2	1	noBlindfold	clockwise	practice	Guided	1	0.5	-0.25	36.75763	0.45073	-1.45	-1.05	0.801515724738805	0.0061299	-0.00011656	-0.018307
Trial1	2	1	noBlindfold	clockwise	practice	Guided	1	0.5	-0.25	36.77763	0.45073	-1.45	-1.05	0.801515724738805	0.024697	-0.017046	-0.029749
Trial1	2	1	noBlindfold	clockwise	practice	Guided	1	0.5	-0.25	36.79762	0.45073	-1.45	-1.05	0.801515724738805	-0.0030165	0.021038	-0.014679
Trial1	2	1	noBlindfold	clockwise	practice	Guided	1	0.5	-0.25	36.81763	0.45073	-1.45	-1.05	0.801515724738805	0.00089043	0.012577	-0.0060122
Trial1	2	1	noBlindfold	clockwise	practice	Guided	1	0.5	-0.25	36.83763	0.45073	-1.45	-1.05	0.801515724738805	-0.030199	0.016807	-0.0079912
Trial1	2	1	noBlindfold	clockwise	practice	Guided	1	0.5	-0.25	36.85762	0.45073	-1.45	-1.05	0.801515724738805	-0.0040888	0.037964	0.0020863
Trial1	2	1	noBlindfold	clockwise	practice	Guided	1	0.5	-0.25	36.87762	0.45073	-1.45	-1.05	0.801515724738805	0.010837	-0.0043519	-0.036203
Trial1	2	1	noBlindfold	clockwise	practice	Guided	1	0.5	-0.25	36.89763	0.45073	-1.45	-1.05	0.801515724738805	-0.0098629	0.042198	0.022763
Trial1	2	1	noBlindfold	clockwise	practice	Guided	1	0.5	-0.25	36.91763	0.45073	-1.45	-1.05	0.801515724738805	0.017317	0.016807	0.016076
Trial1	2	1	noBlindfold	clockwise	practice	Guided	1	0.5	-0.25	36.93762	0.45073	-1.45	-1.05	0.801515724738805	-0.0074629	0.033735	-0.0029529
Trial1	2	1	noBlindfold	clockwise	practice	Guided	1	0.5	-0.25	36.95763	0.45073	-1.45	-1.05	0.801515724738805	-0.030472	0.0041131	-0.0038007
Trial1	2	1	noBlindfold	clockwise	practice	Guided	1	0.5	-0.25	36.97763	0.45073	-1.45	-1.05	0.801515724738805	0.0053227	-0.029741	-0.0057291
Trial1	2	1	noBlindfold	clockwise	practice	Guided	1	0.5	-0.25	36.99762	0.45073	-1.45	-1.05	0.801515724738805	0.017844	-0.00011683	0.0076945
Trial1	2	1	noBlindfold	clockwise	practice	Guided	1	0.5	-0.25	37.01762	0.45073	-1.45	-1.05	0.801515724738805	-0.023364	-0.025509	-0.019717
Trial1	2	1	noBlindfold	clockwise	practice	Guided	1	0.5	-0.25	37.03763	0.45073	-1.45	-1.05	0.801515724738805	0.017845	0.021041	0.0076951
Trial1	2	1	noBlindfold	clockwise	practice	Guided	1	0.5	-0.25	37.05763	0.45073	-1.45	-1.05	0.801515724738805	-0.017951	0.016808	0.009623
Trial1	2	1	noBlindfold	clockwise	practice	Guided	1	0.5	-0.25	37.07762	0.45073	-1.45	-1.05	0.801515724738805	0.036675	-0.0043534	-0.0079415
Trial1	2	1	noBlindfold	clockwise	practice	Guided	1	0.5	-0.25	37.09763	0.45073	-1.45	-1.05	0.801515724738805	0.00034548	-0.01282	0.0023704
Trial1	2	1	noBlindfold	clockwise	practice	Guided	1	0.5	-0.25	37.11763	0.45073	-1.45	-1.05	0.801515724738805	0.016507	-0.008588	0.028651
Trial1	2	1	noBlindfold	clockwise	practice	Guided	1	0.5	-0.25	37.13763	0.45074	-1.45	-1.05	0.801515109255938	0.010025	0.016803	-0.0012552
Trial1	2	1	noBlindfold	clockwise	practice	Guided	1	0.5	-0.25	37.15762	0.45074	-1.45	-1.05	0.801515109255938	0.00060644	-0.01282	-0.00182
Trial1	2	1	noBlindfold	clockwise	practice	Guided	1	0.5	-0.25	37.17763	0.45074	-1.45	-1.05	0.801515109255938	-0.045137	0.01257	0.01631
Trial1	2	1	noBlindfold	clockwise	practice	Guided	1	0.5	-0.25	37.19763	0.45074	-1.45	-1.05	0.801515109255938	0.0073557	0.021032	0.032278
Trial1	2	1	noBlindfold	clockwise	practice	Guided	1	0.5	-0.25	37.21762	0.45073	-1.45	-1.05	0.801515724738805	-0.011645	-0.0085924	-0.019435
Trial1	2	1	noBlindfold	clockwise	practice	Guided	1	0.5	-0.25	37.23763	0.45073	-1.45	-1.05	0.801515724738805	-0.012445	0.004103	-0.0068595
Trial1	2	1	noBlindfold	clockwise	practice	Guided	1	0.5	-0.25	37.25763	0.45073	-1.45	-1.05	0.801515724738805	-0.018221	0.0041026	-0.0018189
Trial1	2	1	noBlindfold	clockwise	practice	Guided	1	0.5	-0.25	37.27763	0.45073	-1.45	-1.05	0.801515724738805	0.034805	-0.0043666	0.0214
Trial1	2	1	noBlindfold	clockwise	practice	Guided	1	0.5	-0.25	37.29762	0.45073	-1.45	-1.05	0.801515724738805	-0.012712	-0.0085975	-0.0026675
Trial1	2	1	noBlindfold	clockwise	practice	Guided	1	0.5	-0.25	37.31763	0.45073	-1.45	-1.05	0.801515724738805	-0.0015231	-0.01283	0.031713
Trial1	2	1	noBlindfold	clockwise	practice	Guided	1	0.5	-0.25	37.33763	0.45073	-1.45	-1.05	0.801515724738805	-0.003829	-0.0085997	-0.0021014
Trial1	2	1	noBlindfold	clockwise	practice	Guided	1	0.5	-0.25	37.35762	0.45073	-1.45	-1.05	0.801515724738805	-0.0043603	-0.0086012	0.015795
Trial1	2	1	noBlindfold	clockwise	practice	Guided	1	0.5	-0.25	37.37762	0.45073	-1.45	-1.05	0.801515724738805	-0.002227	0.0040922	-0.027253
Trial1	2	1	noBlindfold	clockwise	practice	Guided	1	0.5	-0.25	37.39763	0.45073	-1.45	-1.05	0.801515724738805	0.031167	-0.012837	0.0085405
Trial1	2	1	noBlindfold	clockwise	practice	Guided	1	0.5	-0.25	37.41763	0.45073	-1.45	-1.05	0.801515724738805	-0.012444	0.0083215	-0.0068611
Trial1	2	1	noBlindfold	clockwise	practice	Guided	1	0.5	-0.25	37.43762	0.45073	-1.45	-1.05	0.801515724738805	-0.0030285	-0.012839	-0.01077
Trial1	2	1	noBlindfold	clockwise	practice	Guided	1	0.5	-0.25	37.45763	0.45073	-1.45	-1.05	0.801515724738805	0.035874	0.0040899	0.0046329
Trial1	2	1	noBlindfold	clockwise	practice	Guided	1	0.5	-0.25	37.47763	0.45073	-1.45	-1.05	0.801515724738805	0.0050539	-0.012837	-0.0015383
Trial1	2	1	noBlindfold	clockwise	practice	Guided	1	0.5	-0.25	37.49762	0.45073	-1.45	-1.05	0.801515724738805	0.0126	-0.0086081	0.019984
Trial1	2	1	noBlindfold	clockwise	practice	Guided	1	0.5	-0.25	37.51762	0.45073	-1.45	-1.05	0.801515724738805	-0.018221	-0.046695	0.013813
Trial1	2	1	noBlindfold	clockwise	practice	Guided	1	0.5	-0.25	37.53763	0.45073	-1.45	-1.05	0.801515724738805	-0.0024968	-0.01284	-0.038414
Trial1	2	1	noBlindfold	clockwise	practice	Guided	1	0.5	-0.25	37.55763	0.45074	-1.45	-1.05	0.801515109255938	0.0081556	-0.0043769	0.019703
Trial1	2	1	noBlindfold	clockwise	practice	Guided	1	0.5	-0.25	37.57762	0.45074	-1.45	-1.05	0.801515109255938	0.035336	0.012548	0.013016
Trial1	2	1	noBlindfold	clockwise	practice	Guided	1	0.5	-0.25	37.59763	0.45074	-1.45	-1.05	0.801515109255938	0.0097561	0.0040846	-0.0054487
Trial1	2	1	noBlindfold	clockwise	practice	Guided	1	0.5	-0.25	37.61763	0.45074	-1.45	-1.05	0.801515109255938	-0.0040992	0.025241	0.0020859
Trial1	2	1	noBlindfold	clockwise	practice	Guided	1	0.5	-0.25	37.63763	0.45074	-1.45	-1.05	0.801515109255938	0.014731	-0.0043815	-0.021932
Trial1	2	1	noBlindfold	clockwise	practice	Guided	1	0.5	-0.25	37.65762	0.45074	-1.45	-1.05	0.801515109255938	0.014996	0.016777	-0.017739
Trial1	2	1	noBlindfold	clockwise	practice	Guided	1	0.5	-0.25	37.67763	0.45074	-1.45	-1.05	0.801515109255938	-0.034656	0.004081	-0.0082766
Trial1	2	1	noBlindfold	clockwise	practice	Guided	1	0.5	-0.25	37.69763	0.45074	-1.45	-1.05	0.801515109255938	0.0081545	0.0040797	0.019703
Trial1	2	1	noBlindfold	clockwise	practice	Guided	1	0.5	-0.25	37.71762	0.45074	-1.45	-1.05	0.801515109255938	0.026182	0.016773	0.016641
Trial1	2	1	noBlindfold	clockwise	practice	Guided	1	0.5	-0.25	37.73763	0.45074	-1.45	-1.05	0.801515109255938	0.013393	-0.0043875	0.0074098
Trial1	2	1	noBlindfold	clockwise	practice	Guided	1	0.5	-0.25	37.75763	0.45074	-1.45	-1.05	0.801515109255938	0.035862	0.025233	0.004633
Trial1	2	1	noBlindfold	clockwise	practice	Guided	1	0.5	-0.25	37.77763	0.45074	-1.45	-1.05	0.801515109255938	-0.013523	0.020999	0.0099056
Trial1	2	1	noBlindfold	clockwise	practice	Guided	1	0.5	-0.25	37.79762	0.45074	-1.45	-1.05	0.801515109255938	-0.014857	0.012535	0.030864
Trial1	2	1	noBlindfold	clockwise	practice	Guided	1	0.5	-0.25	37.81763	0.45074	-1.45	-1.05	0.801515109255938	-0.011654	-0.0043924	-0.019435
Trial1	2	1	noBlindfold	clockwise	practice	Guided	1	0.5	-0.25	37.83763	0.45074	-1.45	-1.05	0.801515109255938	-0.031018	0.029461	0.0045837
Trial1	2	1	noBlindfold	clockwise	practice	Guided	1	0.5	-0.25	37.85762	0.45074	-1.45	-1.05	0.801515109255938	0.019698	0.012532	-0.018588
Trial1	2	1	noBlindfold	clockwise	practice	Guided	1	0.5	-0.25	37.87762	0.45074	-1.45	-1.05	0.801515109255938	-0.003841	-0.00016671	-0.0021046
Trial1	2	1	noBlindfold	clockwise	practice	Guided	1	0.5	-0.25	37.89763	0.45074	-1.45	-1.05	0.801515109255938	-0.013258	-0.012862	0.0057134
Trial1	2	1	noBlindfold	clockwise	practice	Guided	1	0.5	-0.25	37.91763	0.45074	-1.45	-1.05	0.801515109255938	0.0089462	-0.0001658	0.007128
Trial1	2	1	noBlindfold	clockwise	practice	Guided	1	0.5	-0.25	37.93762	0.45074	-1.45	-1.05	0.801515109255938	-0.03937	-0.00016572	-0.010488
Trial1	2	1	noBlindfold	clockwise	practice	Guided	1	0.5	-0.25	37.95763	0.45074	-1.45	-1.05	0.801515109255938	0.024844	-0.0086292	0.037595
Trial1	2	1	noBlindfold	clockwise	practice	Guided	1	0.5	-0.25	37.97763	0.45074	-1.45	-1.05	0.801515109255938	0.023069	-0.00016678	-0.0046053
Trial1	2	1	noBlindfold	clockwise	practice	Guided	1	0.5	-0.25	37.99762	0.45074	-1.45	-1.05	0.801515109255938	0.009742	0.029456	-0.0054528
Trial1	2	1	noBlindfold	clockwise	practice	Guided	1	0.5	-0.25	38.01762	0.45075	-1.45	-1.05	0.801514495728939	-0.039911	-0.012864	0.0040111
Trial1	2	1	noBlindfold	clockwise	practice	Guided	1	0.5	-0.25	38.03763	0.45074	-1.45	-1.05	0.801515109255938	0.018091	-0.0044005	0.0034961
Trial1	2	1	noBlindfold	clockwise	practice	Guided	1	0.5	-0.25	38.05763	0.45075	-1.45	-1.05	0.801514495728939	-0.025787	-0.017098	-0.026693
Trial1	2	1	noBlindfold	clockwise	practice	Guided	1	0.5	-0.25	38.07762	0.45074	-1.45	-1.05	0.801515109255938	-0.029959	0.025219	-0.012191
Trial1	2	1	noBlindfold	clockwise	practice	Guided	1	0.5	-0.25	38.09763	0.45074	-1.45	-1.05	0.801515109255938	0.015522	-0.0086368	-0.026128
Trial1	2	1	noBlindfold	clockwise	practice	Guided	1	0.5	-0.25	38.11763	0.45074	-1.45	-1.05	0.801515109255938	0.010279	-0.021333	-0.013834
Trial1	2	1	noBlindfold	clockwise	practice	Guided	1	0.5	-0.25	38.13763	0.45074	-1.45	-1.05	0.801515109255938	0.021733	-0.0001751	0.016355
Trial1	2	1	noBlindfold	clockwise	practice	Guided	1	0.5	-0.25	38.15762	0.45074	-1.45	-1.05	0.801515109255938	0.023867	0.0082887	-0.017177
Trial1	2	1	noBlindfold	clockwise	practice	Guided	1	0.5	-0.25	38.17763	0.45074	-1.45	-1.05	0.801515109255938	-0.018773	-0.00017739	0.022192
Trial1	2	1	noBlindfold	clockwise	practice	Guided	1	0.5	-0.25	38.19763	0.45074	-1.45	-1.05	0.801515109255938	0.0066386	0.016749	-0.026691
Trial1	2	1	noBlindfold	clockwise	practice	Guided	1	0.5	-0.25	38.21762	0.45074	-1.45	-1.05	0.801515109255938	-0.038306	0.025212	-0.021135
Trial1	2	1	noBlindfold	clockwise	practice	Guided	1	0.5	-0.25	38.23763	0.45074	-1.45	-1.05	0.801515109255938	0.009479	-0.00017985	-0.0012585
Trial1	2	1	noBlindfold	clockwise	practice	Guided	1	0.5	-0.25	38.25763	0.45074	-1.45	-1.05	0.801515109255938	-0.024715	-0.00017867	-0.024478
Trial1	2	1	noBlindfold	clockwise	practice	Guided	1	0.5	-0.25	38.27763	0.45074	-1.45	-1.05	0.801515109255938	0.027509	0.0040514	-0.0043151
Trial1	2	1	noBlindfold	clockwise	practice	Guided	1	0.5	-0.25	38.29762	0.45074	-1.45	-1.05	0.801515109255938	-0.012728	-0.012878	-0.0026701
Trial1	2	1	noBlindfold	clockwise	practice	Guided	1	0.5	-0.25	38.31763	0.45074	-1.45	-1.05	0.801515109255938	-0.00047345	0.0040487	0.014944
Trial1	2	1	noBlindfold	clockwise	practice	Guided	1	0.5	-0.25	38.33763	0.45074	-1.45	-1.05	0.801515109255938	-0.012461	-0.0044159	-0.0068625
Trial1	2	1	noBlindfold	clockwise	practice	Guided	1	0.5	-0.25	38.35762	0.45074	-1.45	-1.05	0.801515109255938	0.0013984	0.0040456	-0.014397
Trial1	2	1	noBlindfold	clockwise	practice	Guided	1	0.5	-0.25	38.37762	0.45074	-1.45	-1.05	0.801515109255938	-0.017166	0.008277	-0.0029532
Trial1	2	1	noBlindfold	clockwise	practice	Guided	1	0.5	-0.25	38.39763	0.45074	-1.45	-1.05	0.801515109255938	-0.016632	0.0082766	-0.011336
Trial1	2	1	noBlindfold	clockwise	practice	Guided	1	0.5	-0.25	38.41763	0.45074	-1.45	-1.05	0.801515109255938	0.012854	0.012507	0.015794
Trial1	2	1	noBlindfold	clockwise	practice	Guided	1	0.5	-0.25	38.43762	0.45074	-1.45	-1.05	0.801515109255938	0.014721	-0.025579	-0.013546
Trial1	2	1	noBlindfold	clockwise	practice	Guided	1	0.5	-0.25	38.45763	0.45074	-1.45	-1.05	0.801515109255938	0.0081463	-0.0086518	0.019704
Trial1	2	1	noBlindfold	clockwise	practice	Guided	1	0.5	-0.25	38.47763	0.45074	-1.45	-1.05	0.801515109255938	-0.012459	0.016738	-0.0068582
Trial1	2	1	noBlindfold	clockwise	practice	Guided	1	0.5	-0.25	38.49762	0.45074	-1.45	-1.05	0.801515109255938	0.023067	0.020968	-0.0045952
Trial1	2	1	noBlindfold	clockwise	practice	Guided	1	0.5	-0.25	38.51762	0.45074	-1.45	-1.05	0.801515109255938	-0.0082877	-0.0044237	-0.0023851
Trial1	2	1	noBlindfold	clockwise	practice	Guided	1	0.5	-0.25	38.53763	0.45074	-1.45	-1.05	0.801515109255938	0.033016	-0.021351	-0.020796
Trial1	2	1	noBlindfold	clockwise	practice	Guided	1	0.5	-0.25	38.55763	0.45075	-1.45	-1.05	0.801514495728939	-0.017439	-0.021352	0.001242
Trial1	2	1	noBlindfold	clockwise	practice	Guided	1	0.5	-0.25	38.57762	0.45075	-1.45	-1.05	0.801514495728939	0.0084054	0.0082688	0.015512
Trial1	2	1	noBlindfold	clockwise	practice	Guided	1	0.5	-0.25	38.59763	0.45075	-1.45	-1.05	0.801514495728939	0.026967	-0.012891	0.0040715
Trial1	2	1	noBlindfold	clockwise	practice	Guided	1	0.5	-0.25	38.61763	0.45075	-1.45	-1.05	0.801514495728939	0.0016541	0.0040357	-0.018584
Trial1	2	1	noBlindfold	clockwise	practice	Guided	1	0.5	-0.25	38.63763	0.45075	-1.45	-1.05	0.801514495728939	-0.021351	0.0040372	-0.0074225
Trial1	2	1	noBlindfold	clockwise	practice	Guided	1	0.5	-0.25	38.65762	0.45075	-1.45	-1.05	0.801514495728939	-0.048262	-0.00866	-0.0049264
Trial1	2	1	noBlindfold	clockwise	practice	Guided	1	0.5	-0.25	38.67763	0.45075	-1.45	-1.05	0.801514495728939	-0.030764	0.025196	0.00039426
Trial1	2	1	noBlindfold	clockwise	practice	Guided	1	0.5	-0.25	38.69763	0.45075	-1.45	-1.05	0.801514495728939	0.044734	-0.00019439	0.0052012
Trial1	2	1	noBlindfold	clockwise	practice	Guided	1	0.5	-0.25	38.71762	0.45075	-1.45	-1.05	0.801514495728939	0.01889	0.012501	-0.0090709
Trial1	2	1	noBlindfold	clockwise	practice	Guided	1	0.5	-0.25	38.73763	0.45074	-1.45	-1.05	0.801515109255938	0.013115	0.0125	0.011604
Trial1	2	1	noBlindfold	clockwise	practice	Guided	1	0.5	-0.25	38.75763	0.45075	-1.45	-1.05	0.801514495728939	0.029105	0.016729	-0.029464
Trial1	2	1	noBlindfold	clockwise	practice	Guided	1	0.5	-0.25	38.77763	0.45074	-1.45	-1.05	0.801515109255938	-0.025519	-0.0044301	-0.011901
Trial1	2	1	noBlindfold	clockwise	practice	Guided	1	0.5	-0.25	38.79762	0.45074	-1.45	-1.05	0.801515109255938	-0.013529	0.0040308	0.0099056
Trial1	2	1	noBlindfold	clockwise	practice	Guided	1	0.5	-0.25	38.81763	0.45075	-1.45	-1.05	0.801514495728939	0.026704	0.0082616	0.0082551
Trial1	2	1	noBlindfold	clockwise	practice	Guided	1	0.5	-0.25	38.83763	0.45074	-1.45	-1.05	0.801515109255938	-0.021879	0.0040289	0.00095265
Trial1	2	1	noBlindfold	clockwise	practice	Guided	1	0.5	-0.25	38.85762	0.45074	-1.45	-1.05	0.801515109255938	-0.0074877	0.012491	-0.014966
Trial1	2	1	noBlindfold	clockwise	practice	Guided	1	0.5	-0.25	38.87762	0.45074	-1.45	-1.05	0.801515109255938	0.013382	0.0040272	0.0074073
Trial1	2	1	noBlindfold	clockwise	practice	Guided	1	0.5	-0.25	38.89763	0.45075	-1.45	-1.05	0.801514495728939	0.014449	0.0040253	-0.0093588
Trial1	2	1	noBlindfold	clockwise	practice	Guided	1	0.5	-0.25	38.91763	0.45075	-1.45	-1.05	0.801514495728939	0.033984	-0.034061	0.033972
Trial1	2	1	noBlindfold	clockwise	practice	Guided	1	0.5	-0.25	38.93762	0.45075	-1.45	-1.05	0.801514495728939	0.027503	-0.0044381	-0.0043155
Trial1	2	1	noBlindfold	clockwise	practice	Guided	1	0.5	-0.25	38.95763	0.45075	-1.45	-1.05	0.801514495728939	0.0094706	0.02095	-0.0012547
Trial1	2	1	noBlindfold	clockwise	practice	Guided	1	0.5	-0.25	38.97763	0.45075	-1.45	-1.05	0.801514495728939	-0.021351	-0.0044412	-0.0074261
Trial1	2	1	noBlindfold	clockwise	practice	Guided	1	0.5	-0.25	38.99762	0.45075	-1.45	-1.05	0.801514495728939	0.001121	0.0040226	-0.010202
Trial1	2	1	noBlindfold	clockwise	practice	Guided	1	0.5	-0.25	39.01762	0.45075	-1.45	-1.05	0.801514495728939	0.014444	-0.017137	-0.0093537
Trial1	2	1	noBlindfold	clockwise	practice	Guided	1	0.5	-0.25	39.03763	0.45075	-1.45	-1.05	0.801514495728939	0.0044941	-0.0002092	0.0068467
Trial1	2	1	noBlindfold	clockwise	practice	Guided	1	0.5	-0.25	39.05763	0.45075	-1.45	-1.05	0.801514495728939	-0.0082953	0.016716	-0.0023849
Trial1	2	1	noBlindfold	clockwise	practice	Guided	1	0.5	-0.25	39.07762	0.45075	-1.45	-1.05	0.801514495728939	-0.0080306	-0.034065	-0.0054463
Trial1	2	1	noBlindfold	clockwise	practice	Guided	1	0.5	-0.25	39.09763	0.45075	-1.45	-1.05	0.801514495728939	0.038245	-0.0044446	-0.033087
Trial1	2	1	noBlindfold	clockwise	practice	Guided	1	0.5	-0.25	39.11763	0.45075	-1.45	-1.05	0.801514495728939	0.01861	-0.029836	-0.0048755
Trial1	2	1	noBlindfold	clockwise	practice	Guided	1	0.5	-0.25	39.13763	0.45075	-1.45	-1.05	0.801514495728939	0.020382	-0.00021449	0.037324
Trial1	2	1	noBlindfold	clockwise	practice	Guided	1	0.5	-0.25	39.15762	0.45075	-1.45	-1.05	0.801514495728939	-0.010076	0.0082481	-0.044578
Trial1	2	1	noBlindfold	clockwise	practice	Guided	1	0.5	-0.25	39.17763	0.45075	-1.45	-1.05	0.801514495728939	0.0094594	-0.00021554	-0.0012479
Trial1	2	1	noBlindfold	clockwise	practice	Guided	1	0.5	-0.25	39.19763	0.45075	-1.45	-1.05	0.801514495728939	-0.079627	-0.017145	-0.0027151
Trial1	2	1	noBlindfold	clockwise	practice	Guided	1	0.5	-0.25	39.21762	0.45075	-1.45	-1.05	0.801514495728939	-0.016919	0.0040134	-0.0060059
Trial1	2	1	noBlindfold	clockwise	practice	Guided	1	0.5	-0.25	39.23763	0.45075	-1.45	-1.05	0.801514495728939	-0.013545	0.025173	0.0099135
Trial1	2	1	noBlindfold	clockwise	practice	Guided	1	0.5	-0.25	39.25763	0.45075	-1.45	-1.05	0.801514495728939	-0.0030615	0.037868	0.015519
Trial1	2	1	noBlindfold	clockwise	practice	Guided	1	0.5	-0.25	39.27763	0.45075	-1.45	-1.05	0.801514495728939	-0.0038641	-0.00022192	-0.0020949
Trial1	2	1	noBlindfold	clockwise	practice	Guided	1	0.5	-0.25	39.29762	0.45075	-1.45	-1.05	0.801514495728939	0.0042165	-0.0086855	0.011044
Trial1	2	1	noBlindfold	clockwise	practice	Guided	1	0.5	-0.25	39.31763	0.45075	-1.45	-1.05	0.801514495728939	-0.0043998	0.012474	0.0062863
Trial1	2	1	noBlindfold	clockwise	practice	Guided	1	0.5	-0.25	39.33763	0.45076	-1.45	-1.05	0.801513880494962	0.0021767	0.012473	-0.026963
Trial1	2	1	noBlindfold	clockwise	practice	Guided	1	0.5	-0.25	39.35762	0.45076	-1.45	-1.05	0.801513880494962	0.015232	-0.0086891	0.0074174
Trial1	2	1	noBlindfold	clockwise	practice	Guided	1	0.5	-0.25	39.37762	0.45076	-1.45	-1.05	0.801513880494962	-0.017189	0.012469	-0.0029456
Trial1	2	1	noBlindfold	clockwise	practice	Guided	1	0.5	-0.25	39.39763	0.45075	-1.45	-1.05	0.801514495728939	0.013631	0.016701	0.0032257
Trial1	2	1	noBlindfold	clockwise	practice	Guided	1	0.5	-0.25	39.41763	0.45076	-1.45	-1.05	0.801513880494962	0.0083877	-0.0086893	0.015518
Trial1	2	1	noBlindfold	clockwise	practice	Guided	1	0.5	-0.25	39.43762	0.45076	-1.45	-1.05	0.801513880494962	0.032996	-0.0086895	-0.020793
Trial1	2	1	noBlindfold	clockwise	practice	Guided	1	0.5	-0.25	39.45763	0.45076	-1.45	-1.05	0.801513880494962	0.0050144	-0.00022672	-0.0015306
Trial1	2	1	noBlindfold	clockwise	practice	Guided	1	0.5	-0.25	39.47763	0.45076	-1.45	-1.05	0.801513880494962	-0.0033337	0.012466	-0.010477
Trial1	2	1	noBlindfold	clockwise	practice	Guided	1	0.5	-0.25	39.49762	0.45076	-1.45	-1.05	0.801513880494962	0.0050111	0.0040006	-0.0015289
Trial1	2	1	noBlindfold	clockwise	practice	Guided	1	0.5	-0.25	39.51762	0.45076	-1.45	-1.05	0.801513880494962	0.017799	-0.0044624	0.011893
Trial1	2	1	noBlindfold	clockwise	practice	Guided	1	0.5	-0.25	39.53763	0.45076	-1.45	-1.05	0.801513880494962	0.0094502	0.0082336	-0.0012468
Trial1	2	1	noBlindfold	clockwise	practice	Guided	1	0.5	-0.25	39.55763	0.45076	-1.45	-1.05	0.801513880494962	-0.021637	0.0040023	-0.00039744
Trial1	2	1	noBlindfold	clockwise	practice	Guided	1	0.5	-0.25	39.57762	0.45076	-1.45	-1.05	0.801513880494962	0.00030222	-0.0086938	-0.0057197
Trial1	2	1	noBlindfold	clockwise	practice	Guided	1	0.5	-0.25	39.59763	0.45076	-1.45	-1.05	0.801513880494962	-0.031318	-0.01716	0.0087844
Trial1	2	1	noBlindfold	clockwise	practice	Guided	1	0.5	-0.25	39.61763	0.45076	-1.45	-1.05	0.801513880494962	3.5546E-05	-0.025626	0.0065726
Trial1	2	1	noBlindfold	clockwise	practice	Guided	1	0.5	-0.25	39.63763	0.45076	-1.45	-1.05	0.801513880494962	0.030856	0.0039968	0.012742
Trial1	2	1	noBlindfold	clockwise	practice	Guided	1	0.5	-0.25	39.65762	0.45076	-1.45	-1.05	0.801513880494962	-0.029452	0.012459	-0.02475
Trial1	2	1	noBlindfold	clockwise	practice	Guided	1	0.5	-0.25	39.67763	0.45076	-1.45	-1.05	0.801513880494962	-0.025813	0.016693	-0.0077
Trial1	2	1	noBlindfold	clockwise	practice	Guided	1	0.5	-0.25	39.69763	0.45076	-1.45	-1.05	0.801513880494962	0.014425	0.0082271	-0.0093473
Trial1	2	1	noBlindfold	clockwise	practice	Guided	1	0.5	-0.25	39.71762	0.45076	-1.45	-1.05	0.801513880494962	0.0047424	0.020923	0.0026633
Trial1	2	1	noBlindfold	clockwise	practice	Guided	1	0.5	-0.25	39.73763	0.45076	-1.45	-1.05	0.801513880494962	-0.021638	0.0039949	-0.003225
Trial1	2	1	noBlindfold	clockwise	practice	Guided	1	0.5	-0.25	39.75763	0.45076	-1.45	-1.05	0.801513880494962	-0.014092	-0.012934	0.018299
Trial1	2	1	noBlindfold	clockwise	practice	Guided	1	0.5	-0.25	39.77763	0.45076	-1.45	-1.05	0.801513880494962	-0.0096521	0.003992	0.018583
Trial1	2	1	noBlindfold	clockwise	practice	Guided	1	0.5	-0.25	39.79762	0.45076	-1.45	-1.05	0.801513880494962	-0.013292	0.0082216	0.0057274
Trial1	2	1	noBlindfold	clockwise	practice	Guided	1	0.5	-0.25	39.81763	0.45076	-1.45	-1.05	0.801513880494962	0.0091792	0.0039884	0.0029486
Trial1	2	1	noBlindfold	clockwise	practice	Guided	1	0.5	-0.25	39.83763	0.45076	-1.45	-1.05	0.801513880494962	-0.026617	-0.00024398	0.0048779
Trial1	2	1	noBlindfold	clockwise	practice	Guided	1	0.5	-0.25	39.85762	0.45076	-1.45	-1.05	0.801513880494962	-0.0013037	-0.012939	0.027532
Trial1	2	1	noBlindfold	clockwise	practice	Guided	1	0.5	-0.25	39.87762	0.45076	-1.45	-1.05	0.801513880494962	0.018058	0.012451	0.0035141
Trial1	2	1	noBlindfold	clockwise	practice	Guided	1	0.5	-0.25	39.89763	0.45076	-1.45	-1.05	0.801513880494962	0.013349	-0.0087087	0.0074243
Trial1	2	1	noBlindfold	clockwise	practice	Guided	1	0.5	-0.25	39.91763	0.45076	-1.45	-1.05	0.801513880494962	-0.025822	0.0039868	0.0096366
Trial1	2	1	noBlindfold	clockwise	practice	Guided	1	0.5	-0.25	39.93762	0.45077	-1.45	-1.05	0.801513267216113	0.0013568	0.020915	-0.0015247
Trial1	2	1	noBlindfold	clockwise	practice	Guided	1	0.5	-0.25	39.95763	0.45077	-1.45	-1.05	0.801513267216113	-0.029732	-0.0087084	-0.016362
Trial1	2	1	noBlindfold	clockwise	practice	Guided	1	0.5	-0.25	39.97763	0.45077	-1.45	-1.05	0.801513267216113	0.022496	-0.017177	0.0037981
[truncated: 17,623 more rows]
