# Supplementary material for: Assessing kinesthetic proprioceptive function of the upper limb: a novel dynamic movement reproduction task using a robotic arm
Source: PeerJ. 2021 May 3;9:e11301. doi: 10.7717/peerj.11301 (PMC8101453; doi:10.7717/peerj.11301)
Supplement: Supplemental Information 2 [file peerj-09-11301-s002.zip › DMR raw data_Study 2_part 1/HMData_PP020_2019-10-01-11-34-39.txt]

Trial1	1	1	noBlindfold	clockwise	practice	Guided	1	-0.5	-0.5	0	-0.54997	-1.45	-1.3	0.801559060632884	-0.013161	-0.013922	-0.0070454
Trial1	1	1	noBlindfold	clockwise	practice	Guided	1	-0.5	-0.5	0.01690674	-0.54997	-1.45	-1.3	0.801559060632884	-0.01982	0.003	0.022942
Trial1	1	1	noBlindfold	clockwise	practice	Guided	1	-0.5	-0.5	0.03691101	-0.54997	-1.45	-1.3	0.801559060632884	-0.010312	-0.013926	-0.004869
Trial1	1	1	noBlindfold	clockwise	practice	Guided	1	-0.5	-0.5	0.05690002	-0.54997	-1.45	-1.3	0.801559060632884	0.024554	-0.009694	0.019588
Trial1	1	1	noBlindfold	clockwise	practice	Guided	1	-0.5	-0.5	0.0769043	-0.54997	-1.45	-1.3	0.801559060632884	-0.01158	-0.02662	0.013894
Trial1	1	1	noBlindfold	clockwise	practice	Guided	1	-0.5	-0.5	0.09690857	-0.54997	-1.45	-1.3	0.801559060632884	0.0045843	0.003006	-0.0083872
Trial1	1	1	noBlindfold	clockwise	practice	Guided	1	-0.5	-0.5	0.1169128	-0.54996	-1.45	-1.3	0.801558436438111	0.04515	-0.0096944	-0.0030301
Trial1	1	1	noBlindfold	clockwise	practice	Guided	1	-0.5	-0.5	0.1369019	-0.54996	-1.45	-1.3	0.801558436438111	0.0010944	-0.022389	0.0045131
Trial1	1	1	noBlindfold	clockwise	practice	Guided	1	-0.5	-0.5	0.1569061	-0.54996	-1.45	-1.3	0.801558436438111	0.0017246	-0.0012274	0.01289
Trial1	1	1	noBlindfold	clockwise	practice	Guided	1	-0.5	-0.5	0.1769104	-0.54996	-1.45	-1.3	0.801558436438111	-0.0042976	-0.009692	-0.0077167
Trial1	1	1	noBlindfold	clockwise	practice	Guided	1	-0.5	-0.5	0.1968994	-0.54996	-1.45	-1.3	0.801558436438111	0.028347	-0.013919	-0.00068087
Trial1	1	1	noBlindfold	clockwise	practice	Guided	1	-0.5	-0.5	0.2169037	-0.54996	-1.45	-1.3	0.801558436438111	0.035637	0.011466	-0.013246
Trial1	1	1	noBlindfold	clockwise	practice	Guided	1	-0.5	-0.5	0.236908	-0.54996	-1.45	-1.3	0.801558436438111	-0.021732	-0.0096943	-0.0021868
Trial1	1	1	noBlindfold	clockwise	practice	Guided	1	-0.5	-0.5	0.2569122	-0.54996	-1.45	-1.3	0.801558436438111	0.019149	0.011466	0.0073548
Trial1	1	1	noBlindfold	clockwise	practice	Guided	1	-0.5	-0.5	0.2769012	-0.54996	-1.45	-1.3	0.801558436438111	-0.0030371	0.024158	0.0090322
Trial1	1	1	noBlindfold	clockwise	practice	Guided	1	-0.5	-0.5	0.2969055	-0.54996	-1.45	-1.3	0.801558436438111	0.039437	-0.0096931	-0.019451
Trial1	1	1	noBlindfold	clockwise	practice	Guided	1	-0.5	-0.5	0.3169098	-0.54996	-1.45	-1.29999	0.801548442327612	-0.037266	0.003003	0.028466
Trial1	1	1	noBlindfold	clockwise	practice	Guided	1	-0.5	-0.5	0.3368988	-0.54999	-1.45	-1.29997	0.801530442396057	-0.147225	-0.022383	0.049407
Trial1	1	1	noBlindfold	clockwise	practice	Guided	1	-0.5	-0.5	0.3569031	-0.55036	-1.45001	-1.29995	0.801533617705943	-0.210506	0.0072551	0.096279
Trial1	1	1	noBlindfold	clockwise	practice	Guided	1	-0.5	-0.5	0.3769073	-0.55078	-1.45001	-1.29996	0.801570107572056	-0.169249	-0.0096675	0.109984
Trial1	1	1	noBlindfold	clockwise	practice	Guided	1	-0.5	-0.5	0.3969116	-0.55125	-1.45001	-1.3	0.801639875730058	-0.04973	-0.022358	-0.021203
Trial1	1	1	noBlindfold	clockwise	practice	Guided	1	-0.5	-0.5	0.4169006	-0.55172	-1.45	-1.30001	0.801680052345738	0.120454	0.0072647	-0.021406
Trial1	1	1	noBlindfold	clockwise	practice	Guided	1	-0.5	-0.5	0.4369049	-0.55204	-1.45	-1.30001	0.801700757854669	0.128973	0.0030308	-0.017897
Trial1	1	1	noBlindfold	clockwise	practice	Guided	1	-0.5	-0.5	0.4569092	-0.55221	-1.45	-1.3	0.801701818023214	0.049078	0.011496	-0.011839
Trial1	1	1	noBlindfold	clockwise	practice	Guided	1	-0.5	-0.5	0.4769135	-0.55251	-1.45	-1.3	0.801721410450122	-0.118218	0.028424	0.017712
Trial1	1	1	noBlindfold	clockwise	practice	Guided	1	-0.5	-0.5	0.4969025	-0.55276	-1.45	-1.3	0.801737826121088	-0.087446	-0.039284	0.011166
Trial1	1	1	noBlindfold	clockwise	practice	Guided	1	-0.5	-0.5	0.5169067	-0.55304	-1.45	-1.3	0.801756298330707	0.084012	0.0030352	-0.022925
Trial1	1	1	noBlindfold	clockwise	practice	Guided	1	-0.5	-0.5	0.536911	-0.55322	-1.45	-1.3	0.801768226698327	0.120437	0.011495	-0.013062
Trial1	1	1	noBlindfold	clockwise	practice	Guided	1	-0.5	-0.5	0.5569	-0.55324	-1.45	-1.3	0.801769556315283	0.0025031	-0.013892	0.021177
Trial1	1	1	noBlindfold	clockwise	practice	Guided	1	-0.5	-0.5	0.5769043	-0.55325	-1.45	-1.29999	0.801760229839973	-0.060237	-0.043509	0.01752
Trial1	1	1	noBlindfold	clockwise	practice	Guided	1	-0.5	-0.5	0.5969086	-0.55332	-1.45002	-1.29998	0.801754889011181	-0.135318	-0.068879	0.027433
Trial1	1	1	noBlindfold	clockwise	practice	Guided	1	-0.5	-0.5	0.6169128	-0.55344	-1.45004	-1.29998	0.801762877387715	-0.037037	-0.068851	0.028376
Trial1	1	1	noBlindfold	clockwise	practice	Guided	1	-0.5	-0.5	0.6369019	-0.55355	-1.45004	-1.29999	0.801780209976455	-0.0015355	-0.060367	0.02567
Trial1	1	1	noBlindfold	clockwise	practice	Guided	1	-0.5	-0.5	0.6569061	-0.55359	-1.45004	-1.29999	0.801782882171985	-0.036412	-0.098414	0.036735
Trial1	1	1	noBlindfold	clockwise	practice	Guided	1	-0.5	-0.5	0.6769104	-0.55359	-1.45004	-1.29997	0.801763018739809	-0.125758	-0.034921	0.094062
Trial1	1	1	noBlindfold	clockwise	practice	Guided	1	-0.5	-0.5	0.6968994	-0.55362	-1.45003	-1.29996	0.80175503208135	-0.057265	-0.043373	0.1141
Trial1	1	1	noBlindfold	clockwise	practice	Guided	1	-0.5	-0.5	0.7169037	-0.55368	-1.45003	-1.29995	0.801749057365649	-0.063275	-0.07721	0.093472
Trial1	1	1	noBlindfold	clockwise	practice	Guided	1	-0.5	-0.5	0.736908	-0.55371	-1.45003	-1.29994	0.801741193125403	0.01343	-0.056034	0.104452
Trial1	1	1	noBlindfold	clockwise	practice	Guided	1	-0.5	-0.5	0.7569122	-0.55366	-1.45002	-1.29994	0.801737844538557	0.081216	-0.051782	0.116073
Trial1	1	1	noBlindfold	clockwise	practice	Guided	1	-0.5	-0.5	0.7769012	-0.55357	-1.45002	-1.29994	0.801731829686773	0.078027	-0.034843	0.133127
Trial1	1	1	noBlindfold	clockwise	practice	Guided	1	-0.5	-0.5	0.7969055	-0.55347	-1.45003	-1.29995	0.80173502534086	-0.0047149	-0.077139	0.10148
Trial1	1	1	noBlindfold	clockwise	practice	Guided	1	-0.5	-0.5	0.8169098	-0.55346	-1.45005	-1.29997	0.801754340157593	-0.078902	-0.216742	0.0060221
Trial1	1	1	noBlindfold	clockwise	practice	Guided	1	-0.5	-0.5	0.8368988	-0.55348	-1.45008	-1.3	0.801785530687135	-0.087463	-0.174368	-0.048077
Trial1	1	1	noBlindfold	clockwise	practice	Guided	1	-0.5	-0.5	0.8569031	-0.55352	-1.45008	-1.30001	0.801798186642874	-0.037683	-0.157399	-0.039214
Trial1	1	1	noBlindfold	clockwise	practice	Guided	1	-0.5	-0.5	0.8769073	-0.55352	-1.45005	-1.30001	0.801798186642874	0.164842	-0.00078333	-0.016696
Trial1	1	1	noBlindfold	clockwise	practice	Guided	1	-0.5	-0.5	0.8969116	-0.55344	-1.45001	-1.30002	0.801802961585271	0.142918	0.0076747	-0.069779
Trial1	1	1	noBlindfold	clockwise	practice	Guided	1	-0.5	-0.5	0.9169006	-0.55328	-1.44999	-1.30005	0.801822170319396	0.081062	-0.0050173	-0.119812
Trial1	1	1	noBlindfold	clockwise	practice	Guided	1	-0.5	-0.5	0.9369049	-0.5531	-1.45001	-1.30009	0.801850076726456	0.017957	-0.00077465	-0.186569
Trial1	1	1	noBlindfold	clockwise	practice	Guided	1	-0.5	-0.5	0.9569092	-0.55302	-1.44999	-1.30006	0.80181492760471	-0.177509	-0.013482	-0.116837
Trial1	1	1	noBlindfold	clockwise	practice	Guided	1	-0.5	-0.5	0.9769135	-0.55316	-1.44999	-1.29999	0.801754257194795	-0.216074	0.0076737	0.020902
Trial1	1	1	noBlindfold	clockwise	practice	Guided	1	-0.5	-0.5	0.9969025	-0.55346	-1.45	-1.29991	0.801694392397388	-0.2486	-0.0092479	0.179205
Trial1	1	1	noBlindfold	clockwise	practice	Guided	1	-0.5	-0.5	1.016907	-0.55396	-1.45001	-1.29988	0.80169803739216	-0.322972	-0.00077923	0.256411
Trial1	1	1	noBlindfold	clockwise	practice	Guided	1	-0.5	-0.5	1.036911	-0.55471	-1.45	-1.29991	0.801778715054767	-0.398949	0.054226	0.194764
Trial1	1	1	noBlindfold	clockwise	practice	Guided	1	-0.5	-0.5	1.0569	-0.55694	-1.44995	-1.29993	0.801954061622994	-0.379042	0.041479	0.159636
Trial1	1	1	noBlindfold	clockwise	practice	Guided	1	-0.5	-0.5	1.076904	-0.55846	-1.44998	-1.29993	0.802063419707405	-0.501908	-0.077008	0.126991
Trial1	1	1	noBlindfold	clockwise	practice	Guided	1	-0.5	-0.5	1.096909	-0.56032	-1.45003	-1.29994	0.802211116839044	-0.492936	-0.127766	0.116659
Trial1	1	1	noBlindfold	clockwise	practice	Guided	1	-0.5	-0.5	1.116913	-0.56259	-1.45007	-1.29998	0.802424693743448	-0.409327	-0.267363	-0.0062939
Trial1	1	1	noBlindfold	clockwise	practice	Guided	1	-0.5	-0.5	1.136902	-0.56493	-1.45012	-1.30002	0.802650645229774	-0.205814	-0.318064	-0.030375
Trial1	1	1	noBlindfold	clockwise	practice	Guided	1	-0.5	-0.5	1.156906	-0.56752	-1.45015	-1.30005	0.802894132669126	-0.028007	-0.250271	-0.039944
Trial1	1	1	noBlindfold	clockwise	practice	Guided	1	-0.5	-0.5	1.17691	-0.57208	-1.45017	-1.30007	0.803310406653922	-0.013429	-0.410895	-0.137922
Trial1	1	1	noBlindfold	clockwise	practice	Guided	1	-0.5	-0.5	1.196899	-0.57404	-1.45019	-1.30009	0.803508467645895	-0.106137	-0.368477	-0.181117
Trial1	1	1	noBlindfold	clockwise	practice	Guided	1	-0.5	-0.5	1.216904	-0.57601	-1.45018	-1.30008	0.803682419606814	-0.181556	-0.364149	-0.175068
Trial1	1	1	noBlindfold	clockwise	practice	Guided	1	-0.5	-0.5	1.236908	-0.57796	-1.45019	-1.30006	0.803849377382111	-0.075877	-0.448673	-0.13703
Trial1	1	1	noBlindfold	clockwise	practice	Guided	1	-0.5	-0.5	1.256912	-0.57997	-1.45021	-1.30003	0.804016909672275	-0.026859	-0.473932	-0.081901
Trial1	1	1	noBlindfold	clockwise	practice	Guided	1	-0.5	-0.5	1.276901	-0.58329	-1.4502	-1.30001	0.804333989366528	0.027589	-0.342531	-0.014601
Trial1	1	1	noBlindfold	clockwise	practice	Guided	1	-0.5	-0.5	1.296906	-0.58469	-1.45017	-1.3	0.80447021425964	0.071931	-0.228194	0.0038325
Trial1	1	1	noBlindfold	clockwise	practice	Guided	1	-0.5	-0.5	1.31691	-0.58598	-1.45012	-1.3	0.80460703687039	-0.0062352	-0.194281	0.0091811
Trial1	1	1	noBlindfold	clockwise	practice	Guided	1	-0.5	-0.5	1.336899	-0.58721	-1.4501	-1.30002	0.804759431336713	-0.14165	-0.228076	-0.0093792
Trial1	1	1	noBlindfold	clockwise	practice	Guided	1	-0.5	-0.5	1.356903	-0.58836	-1.45011	-1.30006	0.804924554721664	-0.274938	-0.266093	-0.112336
Trial1	1	1	noBlindfold	clockwise	practice	Guided	1	-0.5	-0.5	1.376907	-0.59099	-1.45012	-1.30005	0.805207560949738	-0.232209	-0.215184	-0.081922
Trial1	1	1	noBlindfold	clockwise	practice	Guided	1	-0.5	-0.5	1.396912	-0.59242	-1.45011	-1.30003	0.805350509316299	-0.128128	-0.261671	-0.065043
Trial1	1	1	noBlindfold	clockwise	practice	Guided	1	-0.5	-0.5	1.416901	-0.59388	-1.45012	-1.30002	0.805509535806833	-0.062607	-0.28276	-0.028215
Trial1	1	1	noBlindfold	clockwise	practice	Guided	1	-0.5	-0.5	1.436905	-0.5953	-1.45013	-1.30003	0.805686094811162	-0.039735	-0.27845	-0.021635
Trial1	1	1	noBlindfold	clockwise	practice	Guided	1	-0.5	-0.5	1.456909	-0.5978	-1.45018	-1.30002	0.805975807025479	-0.068733	-0.447522	-0.048705
Trial1	1	1	noBlindfold	clockwise	practice	Guided	1	-0.5	-0.5	1.476913	-0.59891	-1.45021	-1.30001	0.806101189994158	-0.012756	-0.430472	-0.019577
Trial1	1	1	noBlindfold	clockwise	practice	Guided	1	-0.5	-0.5	1.496902	-0.59988	-1.45022	-1.30001	0.806220786110185	-0.082332	-0.438818	0.0030178
Trial1	1	1	noBlindfold	clockwise	practice	Guided	1	-0.5	-0.5	1.516907	-0.60074	-1.45022	-1.30002	0.806337838022132	-0.102819	-0.434469	-0.028987
Trial1	1	1	noBlindfold	clockwise	practice	Guided	1	-0.5	-0.5	1.536911	-0.60153	-1.45021	-1.30002	0.806436917770361	-0.028099	-0.39204	-0.043566
Trial1	1	1	noBlindfold	clockwise	practice	Guided	1	-0.5	-0.5	1.5569	-0.60228	-1.45019	-1.29999	0.80650176981578	-0.076866	-0.341155	-0.039515
Trial1	1	1	noBlindfold	clockwise	practice	Guided	1	-0.5	-0.5	1.576904	-0.60357	-1.45018	-1.29999	0.806666376982981	0.0037574	-0.370578	0.017025
Trial1	1	1	noBlindfold	clockwise	practice	Guided	1	-0.5	-0.5	1.596909	-0.6041	-1.45018	-1.3	0.806744526726286	-0.069967	-0.370476	-0.010571
Trial1	1	1	noBlindfold	clockwise	practice	Guided	1	-0.5	-0.5	1.616913	-0.60455	-1.45019	-1.30002	0.80682269529274	-0.064552	-0.399993	-0.053153
Trial1	1	1	noBlindfold	clockwise	practice	Guided	1	-0.5	-0.5	1.636902	-0.60494	-1.4502	-1.30002	0.806873324204887	-0.094189	-0.391418	-0.033815
Trial1	1	1	noBlindfold	clockwise	practice	Guided	1	-0.5	-0.5	1.656906	-0.60526	-1.45021	-1.30001	0.806904961066411	-0.000697	-0.425149	-0.037357
Trial1	1	1	noBlindfold	clockwise	practice	Guided	1	-0.5	-0.5	1.67691	-0.60553	-1.45021	-1.30001	0.806940227903897	0.095199	-0.382599	-0.011612
Trial1	1	1	noBlindfold	clockwise	practice	Guided	1	-0.5	-0.5	1.696899	-0.60553	-1.45021	-1.30001	0.806940227903897	0.055875	-0.382495	-0.054697
Trial1	1	1	noBlindfold	clockwise	practice	Guided	1	-0.5	-0.5	1.716904	-0.60553	-1.4502	-1.30002	0.806950273670943	-0.028734	-0.437394	-0.051857
Trial1	1	1	noBlindfold	clockwise	practice	Guided	1	-0.5	-0.5	1.736908	-0.60553	-1.45021	-1.30002	0.806950273670943	-0.057425	-0.42458	-0.074739
Trial1	1	1	noBlindfold	clockwise	practice	Guided	1	-0.5	-0.5	1.756912	-0.60554	-1.45021	-1.30002	0.806951583271647	-0.089029	-0.420112	-0.025722
Trial1	1	1	noBlindfold	clockwise	practice	Guided	1	-0.5	-0.5	1.776901	-0.60554	-1.45021	-1.30002	0.806951583271647	-0.091797	-0.390375	-0.059198
Trial1	1	1	noBlindfold	clockwise	practice	Guided	1	-0.5	-0.5	1.796906	-0.60554	-1.45021	-1.30002	0.806951583271647	0.018472	-0.381804	-0.0099409
Trial1	1	1	noBlindfold	clockwise	practice	Guided	1	-0.5	-0.5	1.81691	-0.60554	-1.4502	-1.30002	0.806951583271647	0.055243	-0.381692	-0.062981
Trial1	1	1	noBlindfold	clockwise	practice	Guided	1	-0.5	-0.5	1.836899	-0.60554	-1.4502	-1.30002	0.806951583271647	0.029318	-0.478905	-0.052381
Trial1	1	1	noBlindfold	clockwise	practice	Guided	1	-0.5	-0.5	1.856903	-0.60553	-1.45021	-1.30002	0.806950273670943	0.07321	-0.428004	-0.115019
Trial1	1	1	noBlindfold	clockwise	practice	Guided	1	-0.5	-0.5	1.876907	-0.60553	-1.45021	-1.30002	0.806950273670943	-0.032871	-0.368535	-0.101924
Trial1	1	1	noBlindfold	clockwise	practice	Guided	1	-0.5	-0.5	1.896912	-0.60554	-1.45019	-1.30003	0.806961392653884	-0.049212	-0.300732	-0.083684
Trial1	1	1	noBlindfold	clockwise	practice	Guided	1	-0.5	-0.5	1.916901	-0.60554	-1.45017	-1.30003	0.806961392653884	-0.0018204	-0.275257	-0.089937
Trial1	1	1	noBlindfold	clockwise	practice	Guided	1	-0.5	-0.5	1.936905	-0.60554	-1.45016	-1.30003	0.806961392653884	0.0050534	-0.28365	-0.088196
Trial1	1	1	noBlindfold	clockwise	practice	Guided	1	-0.5	-0.5	1.956909	-0.60554	-1.45015	-1.30003	0.806961392653884	-0.057366	-0.330122	-0.074512
Trial1	1	1	noBlindfold	clockwise	practice	Guided	1	-0.5	-0.5	1.976913	-0.60555	-1.45016	-1.30003	0.806962694564565	-0.133045	-0.257997	-0.072392
Trial1	1	1	noBlindfold	clockwise	practice	Guided	1	-0.5	-0.5	1.996902	-0.60557	-1.45014	-1.30004	0.806975241864774	-0.062505	-0.16907	-0.137235
Trial1	1	1	noBlindfold	clockwise	practice	Guided	1	-0.5	-0.5	2.016907	-0.60559	-1.45011	-1.30006	0.806997709285767	-0.045791	-0.156332	-0.151231
Trial1	1	1	noBlindfold	clockwise	practice	Guided	1	-0.5	-0.5	2.036911	-0.6056	-1.4501	-1.30008	0.807018756330452	0.040373	-0.207061	-0.242639
Trial1	1	1	noBlindfold	clockwise	practice	Guided	1	-0.5	-0.5	2.0569	-0.60558	-1.45011	-1.30008	0.807016135981141	0.113045	-0.410111	-0.22755
Trial1	1	1	noBlindfold	clockwise	practice	Guided	1	-0.5	-0.5	2.076904	-0.60554	-1.45027	-1.30008	0.807010912338062	0.160894	-0.702057	-0.134513
Trial1	1	1	noBlindfold	clockwise	practice	Guided	1	-0.5	-0.5	2.096909	-0.60553	-1.4503	-1.30008	0.807009602833637	0.135994	-0.524318	-0.111337
Trial1	1	1	noBlindfold	clockwise	practice	Guided	1	-0.5	-0.5	2.116913	-0.60553	-1.45027	-1.30007	0.806999793425007	0.017976	-0.393022	-0.080419
Trial1	1	1	noBlindfold	clockwise	practice	Guided	1	-0.5	-0.5	2.136902	-0.60553	-1.45022	-1.30006	0.806989865832843	-0.0042032	-0.316759	-0.078549
Trial1	1	1	noBlindfold	clockwise	practice	Guided	1	-0.5	-0.5	2.156906	-0.60555	-1.45016	-1.30005	0.806982549674014	-0.123541	-0.333522	-0.06436
Trial1	1	1	noBlindfold	clockwise	practice	Guided	1	-0.5	-0.5	2.17691	-0.6056	-1.45017	-1.30003	0.806969237127621	-0.138453	-0.405355	-0.029383
Trial1	1	1	noBlindfold	clockwise	practice	Guided	1	-0.5	-0.5	2.196899	-0.60566	-1.45019	-1.30002	0.806967284593432	-0.092323	-0.379855	-0.012139
Trial1	1	1	noBlindfold	clockwise	practice	Guided	1	-0.5	-0.5	2.216904	-0.60573	-1.45019	-1.30001	0.806966404401652	-0.053677	-0.35436	0.022578
Trial1	1	1	noBlindfold	clockwise	practice	Guided	1	-0.5	-0.5	2.236908	-0.60577	-1.45018	-1.30001	0.806971645545903	-0.011409	-0.320406	0.024674
Trial1	1	1	noBlindfold	clockwise	practice	Guided	1	-0.5	-0.5	2.256912	-0.60577	-1.45017	-1.30001	0.806971645545903	0.034574	-0.324468	-0.043758
Trial1	1	1	noBlindfold	clockwise	practice	Guided	1	-0.5	-0.5	2.276901	-0.60577	-1.45017	-1.30001	0.806971645545903	0.023954	-0.387847	-0.063936
Trial1	1	1	noBlindfold	clockwise	practice	Guided	1	-0.5	-0.5	2.296906	-0.60577	-1.45018	-1.30001	0.806971645545903	0.04612	-0.408888	-0.065763
Trial1	1	1	noBlindfold	clockwise	practice	Guided	1	-0.5	-0.5	2.31691	-0.60577	-1.45019	-1.30002	0.806981690921845	0.0079436	-0.38762	-0.041496
Trial1	1	1	noBlindfold	clockwise	practice	Guided	1	-0.5	-0.5	2.336899	-0.60577	-1.45019	-1.30002	0.806981690921845	0.040024	-0.442509	-0.040985
Trial1	1	1	noBlindfold	clockwise	practice	Guided	1	-0.5	-0.5	2.356903	-0.60576	-1.4502	-1.30001	0.806970333124283	0.069379	-0.416884	-0.00021409
Trial1	1	1	noBlindfold	clockwise	practice	Guided	1	-0.5	-0.5	2.376907	-0.60576	-1.4502	-1.30001	0.806970333124283	0.059533	-0.463312	0.042747
Trial1	1	1	noBlindfold	clockwise	practice	Guided	1	-0.5	-0.5	2.396912	-0.60575	-1.45021	-1.30001	0.80696902863573	0.088902	-0.4505	0.082007
Trial1	1	1	noBlindfold	clockwise	practice	Guided	1	-0.5	-0.5	2.416901	-0.60575	-1.45021	-1.30001	0.80696902863573	0.094261	-0.412292	0.031401
Trial1	1	1	noBlindfold	clockwise	practice	Guided	1	-0.5	-0.5	2.436905	-0.60574	-1.45021	-1.30001	0.806967716457629	0.113016	-0.4418	0.042473
Trial1	1	1	noBlindfold	clockwise	practice	Guided	1	-0.5	-0.5	2.456909	-0.60574	-1.45021	-1.30002	0.806977761882481	0.100632	-0.407824	0.0013578
Trial1	1	1	noBlindfold	clockwise	practice	Guided	1	-0.5	-0.5	2.476913	-0.60569	-1.4502	-1.30002	0.806971210711987	0.160446	-0.403368	-0.083667
Trial1	1	1	noBlindfold	clockwise	practice	Guided	1	-0.5	-0.5	2.496902	-0.60561	-1.4502	-1.3	0.806940765207479	0.169807	-0.432878	0.029346
Trial1	1	1	noBlindfold	clockwise	practice	Guided	1	-0.5	-0.5	2.516907	-0.60549	-1.4502	-1.29999	0.80691513537167	0.195672	-0.407375	0.018749
Trial1	1	1	noBlindfold	clockwise	practice	Guided	1	-0.5	-0.5	2.536911	-0.60534	-1.4502	-1.30001	0.806915399512066	0.150834	-0.377642	-0.036524
Trial1	1	1	noBlindfold	clockwise	practice	Guided	1	-0.5	-0.5	2.5569	-0.60516	-1.4502	-1.30004	0.806921704620344	0.146957	-0.445237	-0.082548
Trial1	1	1	noBlindfold	clockwise	practice	Guided	1	-0.5	-0.5	2.576904	-0.60486	-1.45025	-1.30003	0.80687273533019	0.087957	-0.47477	-0.030182
Trial1	1	1	noBlindfold	clockwise	practice	Guided	1	-0.5	-0.5	2.596909	-0.60483	-1.45024	-1.30003	0.806868839572899	0.0535	-0.436562	-0.0057969
Trial1	1	1	noBlindfold	clockwise	practice	Guided	1	-0.5	-0.5	2.616913	-0.60483	-1.45024	-1.30002	0.806859029065448	0.073049	-0.453367	0.050087
Trial1	1	1	noBlindfold	clockwise	practice	Guided	1	-0.5	-0.5	2.636902	-0.60482	-1.45023	-1.30002	0.806857728126171	0.064157	-0.427849	0.050809
Trial1	1	1	noBlindfold	clockwise	practice	Guided	1	-0.5	-0.5	2.656906	-0.60482	-1.45023	-1.30001	0.806847681206873	0.077439	-0.499672	0.049685
Trial1	1	1	noBlindfold	clockwise	practice	Guided	1	-0.5	-0.5	2.67691	-0.60481	-1.45026	-1.30001	0.806846380373575	0.083477	-0.584288	0.01544
Trial1	1	1	noBlindfold	clockwise	practice	Guided	1	-0.5	-0.5	2.696899	-0.60481	-1.45027	-1.30001	0.806846380373575	0.063363	-0.533506	0.042384
Trial1	1	1	noBlindfold	clockwise	practice	Guided	1	-0.5	-0.5	2.716904	-0.6048	-1.45027	-1.30001	0.806845079662456	0.096121	-0.486932	0.060718
Trial1	1	1	noBlindfold	clockwise	practice	Guided	1	-0.5	-0.5	2.736908	-0.6048	-1.45026	-1.3	0.806835150912306	0.019409	-0.465672	0.105009
Trial1	1	1	noBlindfold	clockwise	practice	Guided	1	-0.5	-0.5	2.756912	-0.6048	-1.45025	-1.29999	0.806825222164252	0.024533	-0.482476	0.112985
Trial1	1	1	noBlindfold	clockwise	practice	Guided	1	-0.5	-0.5	2.776901	-0.6048	-1.45025	-1.29999	0.806825222164252	-0.0065074	-0.507765	0.115492
Trial1	1	1	noBlindfold	clockwise	practice	Guided	1	-0.5	-0.5	2.796906	-0.6048	-1.45025	-1.29998	0.806815293418295	-0.064845	-0.507736	0.092926
Trial1	1	1	noBlindfold	clockwise	practice	Guided	1	-0.5	-0.5	2.81691	-0.6048	-1.45026	-1.29998	0.806815293418295	-0.038919	-0.524647	0.101268
Trial1	1	1	noBlindfold	clockwise	practice	Guided	1	-0.5	-0.5	2.836899	-0.6048	-1.45026	-1.29998	0.806815293418295	-0.026302	-0.545806	0.091767
Trial1	1	1	noBlindfold	clockwise	practice	Guided	1	-0.5	-0.5	2.856903	-0.60481	-1.45026	-1.29997	0.80680678364871	-0.022461	-0.558502	0.137781
Trial1	1	1	noBlindfold	clockwise	practice	Guided	1	-0.5	-0.5	2.876907	-0.60481	-1.45026	-1.29997	0.80680678364871	-0.057557	-0.53733	0.144832
Trial1	1	1	noBlindfold	clockwise	practice	Guided	1	-0.5	-0.5	2.896912	-0.60481	-1.45026	-1.29997	0.80680678364871	-0.113538	-0.473758	0.116238
Trial1	1	1	noBlindfold	clockwise	practice	Guided	1	-0.5	-0.5	2.916901	-0.60482	-1.45025	-1.29997	0.80680808454585	-0.104298	-0.460932	0.119158
Trial1	1	1	noBlindfold	clockwise	practice	Guided	1	-0.5	-0.5	2.936905	-0.60482	-1.45025	-1.29997	0.80680808454585	-0.129837	-0.48198	0.133899
Trial1	1	1	noBlindfold	clockwise	practice	Guided	1	-0.5	-0.5	2.956909	-0.60483	-1.45025	-1.29996	0.806799456871415	-0.110068	-0.503034	0.102727
Trial1	1	1	noBlindfold	clockwise	practice	Guided	1	-0.5	-0.5	2.976913	-0.60483	-1.45025	-1.29996	0.806799456871415	-0.029153	-0.524078	0.108589
Trial1	1	1	noBlindfold	clockwise	practice	Guided	1	-0.5	-0.5	2.996902	-0.60483	-1.45025	-1.29996	0.806799456871415	0.062236	-0.557929	0.079897
Trial1	1	1	noBlindfold	clockwise	practice	Guided	1	-0.5	-0.5	3.016907	-0.60483	-1.45026	-1.29997	0.806809385565175	0.03553	-0.596015	0.027316
Trial1	1	1	noBlindfold	clockwise	practice	Guided	1	-0.5	-0.5	3.036911	-0.60483	-1.45028	-1.29997	0.806809385565175	0.056638	-0.617174	0.021417
Trial1	1	1	noBlindfold	clockwise	practice	Guided	1	-0.5	-0.5	3.0569	-0.60482	-1.45029	-1.29998	0.806817895058756	0.132003	-0.600247	0.0066471
Trial1	1	1	noBlindfold	clockwise	practice	Guided	1	-0.5	-0.5	3.076904	-0.60481	-1.45028	-1.29998	0.806816594177434	0.109665	-0.528306	-0.046279
Trial1	1	1	noBlindfold	clockwise	practice	Guided	1	-0.5	-0.5	3.096909	-0.6048	-1.45028	-1.3	0.806835150912306	0.140237	-0.494435	-0.107802
Trial1	1	1	noBlindfold	clockwise	practice	Guided	1	-0.5	-0.5	3.116913	-0.60478	-1.45026	-1.30001	0.80684248634727	0.090727	-0.460466	-0.112087
Trial1	1	1	noBlindfold	clockwise	practice	Guided	1	-0.5	-0.5	3.136902	-0.60477	-1.45025	-1.30001	0.806841186001965	0.093136	-0.460339	-0.082758
Trial1	1	1	noBlindfold	clockwise	practice	Guided	1	-0.5	-0.5	3.156906	-0.60477	-1.45024	-1.30001	0.806841186001965	0.107453	-0.443285	-0.062913
Trial1	1	1	noBlindfold	clockwise	practice	Guided	1	-0.5	-0.5	3.17691	-0.60476	-1.45023	-1.30001	0.806839885778841	0.062439	-0.4515	-0.021172
Trial1	1	1	noBlindfold	clockwise	practice	Guided	1	-0.5	-0.5	3.196899	-0.60475	-1.45023	-1.30001	0.806838585677899	0.04947	-0.455604	-0.015881
Trial1	1	1	noBlindfold	clockwise	practice	Guided	1	-0.5	-0.5	3.216904	-0.60475	-1.45023	-1.30001	0.806838585677899	-0.0085303	-0.442791	-0.015275
Trial1	1	1	noBlindfold	clockwise	practice	Guided	1	-0.5	-0.5	3.236908	-0.60476	-1.45023	-1.30001	0.806839885778841	0.0016528	-0.463822	-0.054042
Trial1	1	1	noBlindfold	clockwise	practice	Guided	1	-0.5	-0.5	3.256912	-0.60476	-1.45023	-1.30001	0.806839885778841	-0.095897	-0.421381	-0.045924
Trial1	1	1	noBlindfold	clockwise	practice	Guided	1	-0.5	-0.5	3.276901	-0.60476	-1.45021	-1.30001	0.806839885778841	-0.068471	-0.38307	0.015018
Trial1	1	1	noBlindfold	clockwise	practice	Guided	1	-0.5	-0.5	3.296906	-0.60476	-1.4502	-1.30001	0.806839885778841	0.028748	-0.36604	0.014776
Trial1	1	1	noBlindfold	clockwise	practice	Guided	1	-0.5	-0.5	3.31691	-0.60476	-1.4502	-1.30001	0.806839885778841	0.064128	-0.36594	-0.055002
Trial1	1	1	noBlindfold	clockwise	practice	Guided	1	-0.5	-0.5	3.336899	-0.60476	-1.45019	-1.30002	0.806849932795207	0.035074	-0.340453	-0.082069
Trial1	1	1	noBlindfold	clockwise	practice	Guided	1	-0.5	-0.5	3.356903	-0.60476	-1.45019	-1.30002	0.806849932795207	0.027587	-0.403725	-0.06455
Trial1	1	1	noBlindfold	clockwise	practice	Guided	1	-0.5	-0.5	3.376907	-0.60476	-1.45019	-1.30001	0.806839885778841	0.019152	-0.412076	-0.0048389
Trial1	1	1	noBlindfold	clockwise	practice	Guided	1	-0.5	-0.5	3.396912	-0.60476	-1.45019	-1.30001	0.806839885778841	-0.023808	-0.407729	0.015591
Trial1	1	1	noBlindfold	clockwise	practice	Guided	1	-0.5	-0.5	3.416901	-0.60476	-1.4502	-1.30001	0.806839885778841	0.072013	-0.403382	-0.013444
Trial1	1	1	noBlindfold	clockwise	practice	Guided	1	-0.5	-0.5	3.436905	-0.60476	-1.4502	-1.30001	0.806839885778841	0.06956	-0.394804	-0.047293
Trial1	1	1	noBlindfold	clockwise	practice	Guided	1	-0.5	-0.5	3.456909	-0.60475	-1.4502	-1.30002	0.806848632710454	0.089368	-0.45393	-0.019085
Trial1	1	1	noBlindfold	clockwise	practice	Guided	1	-0.5	-0.5	3.476913	-0.60475	-1.45021	-1.30002	0.806848632710454	0.021697	-0.394447	-0.080863
Trial1	1	1	noBlindfold	clockwise	practice	Guided	1	-0.5	-0.5	3.496902	-0.60475	-1.4502	-1.30002	0.806848632710454	0.030567	-0.381646	-0.081577
Trial1	1	1	noBlindfold	clockwise	practice	Guided	1	-0.5	-0.5	3.516907	-0.60475	-1.45019	-1.30002	0.806848632710454	-0.030476	-0.309608	-0.063837
Trial1	1	1	noBlindfold	clockwise	practice	Guided	1	-0.5	-0.5	3.536911	-0.60475	-1.45018	-1.30002	0.806848632710454	0.012916	-0.284139	-0.02529
Trial1	1	1	noBlindfold	clockwise	practice	Guided	1	-0.5	-0.5	3.5569	-0.60475	-1.45016	-1.30001	0.806838585677899	0.0034394	-0.271364	0.021852
Trial1	1	1	noBlindfold	clockwise	practice	Guided	1	-0.5	-0.5	3.576904	-0.60475	-1.45016	-1.30001	0.806838585677899	-0.080182	-0.338891	-0.017561
Trial1	1	1	noBlindfold	clockwise	practice	Guided	1	-0.5	-0.5	3.596909	-0.60476	-1.45017	-1.30001	0.806839885778841	-0.061636	-0.296477	0.044114
Trial1	1	1	noBlindfold	clockwise	practice	Guided	1	-0.5	-0.5	3.616913	-0.60476	-1.45016	-1.29999	0.806820028152804	-0.047265	-0.283693	0.055549
Trial1	1	1	noBlindfold	clockwise	practice	Guided	1	-0.5	-0.5	3.636902	-0.60477	-1.45015	-1.29998	0.806811399614055	-0.015082	-0.237065	0.120276
Trial1	1	1	noBlindfold	clockwise	practice	Guided	1	-0.5	-0.5	3.656906	-0.60477	-1.45014	-1.29998	0.806811399614055	-0.023947	-0.266621	0.12098
Trial1	1	1	noBlindfold	clockwise	practice	Guided	1	-0.5	-0.5	3.67691	-0.60477	-1.45014	-1.29998	0.806811399614055	-0.069753	-0.342628	0.053094
Trial1	1	1	noBlindfold	clockwise	practice	Guided	1	-0.5	-0.5	3.696899	-0.60478	-1.45016	-1.29998	0.806812700007367	-0.108598	-0.393306	0.068581
Trial1	1	1	noBlindfold	clockwise	practice	Guided	1	-0.5	-0.5	3.716904	-0.60479	-1.45018	-1.29997	0.806804182220984	-0.107521	-0.452432	0.076562
Trial1	1	1	noBlindfold	clockwise	practice	Guided	1	-0.5	-0.5	3.736908	-0.60482	-1.45022	-1.29997	0.80680808454585	-0.136522	-0.558172	0.054375
Trial1	1	1	noBlindfold	clockwise	practice	Guided	1	-0.5	-0.5	3.756912	-0.60484	-1.45031	-1.29997	0.806810678961433	-0.022565	-0.706285	0.028022
Trial1	1	1	noBlindfold	clockwise	practice	Guided	1	-0.5	-0.5	3.776901	-0.60484	-1.45034	-1.29998	0.806820489442792	0.029606	-0.727444	0.011043
Trial1	1	1	noBlindfold	clockwise	practice	Guided	1	-0.5	-0.5	3.796906	-0.60484	-1.45035	-1.29998	0.806820489442792	0.096722	-0.744371	-0.04089
Trial1	1	1	noBlindfold	clockwise	practice	Guided	1	-0.5	-0.5	3.81691	-0.60483	-1.45035	-1.29998	0.806819196062261	0.04688	-0.702053	-0.049385
Trial1	1	1	noBlindfold	clockwise	practice	Guided	1	-0.5	-0.5	3.836899	-0.60483	-1.45035	-1.29998	0.806819196062261	0.012874	-0.731676	0.025092
Trial1	1	1	noBlindfold	clockwise	practice	Guided	1	-0.5	-0.5	3.856903	-0.60483	-1.45036	-1.29999	0.806829124760193	-0.03764	-0.769762	0.0082191
Trial1	1	1	noBlindfold	clockwise	practice	Guided	1	-0.5	-0.5	3.876907	-0.60484	-1.45037	-1.29998	0.806820489442792	-0.106818	-0.731676	0.035038
Trial1	1	1	noBlindfold	clockwise	practice	Guided	1	-0.5	-0.5	3.896912	-0.60484	-1.45038	-1.29998	0.806820489442792	-0.109484	-0.710517	0.056321
Trial1	1	1	noBlindfold	clockwise	practice	Guided	1	-0.5	-0.5	3.916901	-0.60485	-1.45037	-1.29998	0.806821790689934	-0.063721	-0.668199	0.06936
Trial1	1	1	noBlindfold	clockwise	practice	Guided	1	-0.5	-0.5	3.936905	-0.60485	-1.45036	-1.29998	0.806821790689934	-0.055267	-0.638576	0.0096437
Trial1	1	1	noBlindfold	clockwise	practice	Guided	1	-0.5	-0.5	3.956909	-0.60485	-1.45035	-1.29999	0.806831719355936	-0.095856	-0.672431	0.0045855
Trial1	1	1	noBlindfold	clockwise	practice	Guided	1	-0.5	-0.5	3.976913	-0.60486	-1.45033	-1.29999	0.806833020709245	0.011292	-0.64704	0.004114
Trial1	1	1	noBlindfold	clockwise	practice	Guided	1	-0.5	-0.5	3.996902	-0.60486	-1.45033	-1.29999	0.806833020709245	0.035203	-0.676662	0.023198
Trial1	1	1	noBlindfold	clockwise	practice	Guided	1	-0.5	-0.5	4.016907	-0.60486	-1.45034	-1.29999	0.806833020709245	0.027627	-0.676662	-0.014104
Trial1	1	1	noBlindfold	clockwise	practice	Guided	1	-0.5	-0.5	4.036911	-0.60485	-1.45033	-1.29999	0.806831719355936	0.073352	-0.617417	-0.0010464
Trial1	1	1	noBlindfold	clockwise	practice	Guided	1	-0.5	-0.5	4.0569	-0.60485	-1.45032	-1.29999	0.806831719355936	0.079855	-0.498919	0.023699
Trial1	1	1	noBlindfold	clockwise	practice	Guided	1	-0.5	-0.5	4.076904	-0.60485	-1.45027	-1.29999	0.806831719355936	-0.027982	-0.541116	0.015795
Trial1	1	1	noBlindfold	clockwise	practice	Guided	1	-0.5	-0.5	4.096909	-0.60485	-1.45027	-1.29999	0.806831719355936	-0.039891	-0.587666	0.033638
Trial1	1	1	noBlindfold	clockwise	practice	Guided	1	-0.5	-0.5	4.116913	-0.60485	-1.45028	-1.29999	0.806831719355936	-0.037529	-0.583434	0.0081526
Trial1	1	1	noBlindfold	clockwise	practice	Guided	1	-0.5	-0.5	4.136902	-0.60485	-1.45028	-1.29999	0.806831719355936	-0.041255	-0.566507	0.016889
Trial1	1	1	noBlindfold	clockwise	practice	Guided	1	-0.5	-0.5	4.156906	-0.60485	-1.45028	-1.3	0.806841648024038	-0.01742	-0.617289	-0.018807
Trial1	1	1	noBlindfold	clockwise	practice	Guided	1	-0.5	-0.5	4.17691	-0.60486	-1.45029	-1.3	0.806842949361333	-0.010622	-0.608825	-0.044634
Trial1	1	1	noBlindfold	clockwise	practice	Guided	1	-0.5	-0.5	4.196899	-0.60486	-1.45029	-1.3	0.806842949361333	-0.0079209	-0.587666	-0.065917
Trial1	1	1	noBlindfold	clockwise	practice	Guided	1	-0.5	-0.5	4.216904	-0.60486	-1.45029	-1.3	0.806842949361333	-0.055997	-0.553812	-0.045476
Trial1	1	1	noBlindfold	clockwise	practice	Guided	1	-0.5	-0.5	4.236908	-0.60486	-1.45029	-1.3	0.806842949361333	-0.050507	-0.54958	-0.041275
Trial1	1	1	noBlindfold	clockwise	practice	Guided	1	-0.5	-0.5	4.256912	-0.60486	-1.45029	-1.30001	0.806852878015519	-0.059012	-0.558044	-0.03634
Trial1	1	1	noBlindfold	clockwise	practice	Guided	1	-0.5	-0.5	4.276901	-0.60487	-1.45028	-1.30001	0.806854171711928	-0.036812	-0.54958	-0.038159
Trial1	1	1	noBlindfold	clockwise	practice	Guided	1	-0.5	-0.5	4.296906	-0.60487	-1.45028	-1.30001	0.806854171711928	-0.081494	-0.629984	-0.038651
Trial1	1	1	noBlindfold	clockwise	practice	Guided	1	-0.5	-0.5	4.31691	-0.60487	-1.45029	-1.30001	0.806854171711928	-0.023484	-0.600362	-0.044538
Trial1	1	1	noBlindfold	clockwise	practice	Guided	1	-0.5	-0.5	4.336899	-0.60487	-1.45029	-1.30001	0.806854171711928	-0.01217	-0.570739	-0.010674
Trial1	1	1	noBlindfold	clockwise	practice	Guided	1	-0.5	-0.5	4.356903	-0.60487	-1.45029	-1.30001	0.806854171711928	0.029055	-0.591898	-0.052022
Trial1	1	1	noBlindfold	clockwise	practice	Guided	1	-0.5	-0.5	4.376907	-0.60487	-1.45029	-1.30001	0.806854171711928	0.031746	-0.617289	-0.060735
Trial1	1	1	noBlindfold	clockwise	practice	Guided	1	-0.5	-0.5	4.396912	-0.60487	-1.4503	-1.30002	0.806864218550407	0.082515	-0.613057	-0.106991
Trial1	1	1	noBlindfold	clockwise	practice	Guided	1	-0.5	-0.5	4.416901	-0.60487	-1.4503	-1.30002	0.806864218550407	0.062324	-0.629984	-0.134789
Trial1	1	1	noBlindfold	clockwise	practice	Guided	1	-0.5	-0.5	4.436905	-0.60487	-1.4503	-1.30002	0.806864218550407	0.061616	-0.617289	-0.143124
Trial1	1	1	noBlindfold	clockwise	practice	Guided	1	-0.5	-0.5	4.456909	-0.60487	-1.4503	-1.30003	0.80687402899476	0.0094344	-0.579203	-0.126108
Trial1	1	1	noBlindfold	clockwise	practice	Guided	1	-0.5	-0.5	4.476913	-0.60486	-1.4503	-1.30003	0.80687273533019	0.053771	-0.545348	-0.129734
Trial1	1	1	noBlindfold	clockwise	practice	Guided	1	-0.5	-0.5	4.496902	-0.60486	-1.4503	-1.30003	0.80687273533019	-0.013448	-0.562275	-0.132541
Trial1	1	1	noBlindfold	clockwise	practice	Guided	1	-0.5	-0.5	4.516907	-0.60486	-1.45029	-1.30004	0.806882663990673	0.0080266	-0.566507	-0.142717
Trial1	1	1	noBlindfold	clockwise	practice	Guided	1	-0.5	-0.5	4.536911	-0.60486	-1.45029	-1.30004	0.806882663990673	0.043502	-0.570739	-0.145622
Trial1	1	1	noBlindfold	clockwise	practice	Guided	1	-0.5	-0.5	4.5569	-0.60486	-1.45029	-1.30004	0.806882663990673	-0.041109	-0.562275	-0.142761
Trial1	1	1	noBlindfold	clockwise	practice	Guided	1	-0.5	-0.5	4.576904	-0.60486	-1.45028	-1.30005	0.806892592653255	0.018613	-0.528392	-0.12236
Trial1	1	1	noBlindfold	clockwise	practice	Guided	1	-0.5	-0.5	4.596909	-0.60486	-1.45028	-1.30005	0.806892592653255	-0.019568	-0.536831	-0.098082
Trial1	1	1	noBlindfold	clockwise	practice	Guided	1	-0.5	-0.5	4.616913	-0.60486	-1.45028	-1.30005	0.806892592653255	0.00086359	-0.532599	-0.120817
Trial1	1	1	noBlindfold	clockwise	practice	Guided	1	-0.5	-0.5	4.636902	-0.60486	-1.45028	-1.30005	0.806892592653255	0.016171	-0.519904	-0.151548
Trial1	1	1	noBlindfold	clockwise	practice	Guided	1	-0.5	-0.5	4.656906	-0.60486	-1.45028	-1.30006	0.806902521317936	-0.059296	-0.570686	-0.200016
Trial1	1	1	noBlindfold	clockwise	practice	Guided	1	-0.5	-0.5	4.67691	-0.60486	-1.45028	-1.30006	0.806902521317936	-0.053011	-0.532599	-0.132957
Trial1	1	1	noBlindfold	clockwise	practice	Guided	1	-0.5	-0.5	4.696899	-0.60487	-1.45027	-1.30006	0.806903814934753	-0.08708	-0.511428	-0.093912
Trial1	1	1	noBlindfold	clockwise	practice	Guided	1	-0.5	-0.5	4.716904	-0.60487	-1.45027	-1.30006	0.806903814934753	-0.053325	-0.553746	-0.128707
Trial1	1	1	noBlindfold	clockwise	practice	Guided	1	-0.5	-0.5	4.736908	-0.60487	-1.45027	-1.30006	0.806903814934753	-0.075481	-0.549514	-0.126834
Trial1	1	1	noBlindfold	clockwise	practice	Guided	1	-0.5	-0.5	4.756912	-0.60487	-1.45027	-1.30006	0.806903814934753	-0.083982	-0.511428	-0.114981
Trial1	1	1	noBlindfold	clockwise	practice	Guided	1	-0.5	-0.5	4.776901	-0.60488	-1.45026	-1.30006	0.806905116419583	-0.051151	-0.477399	-0.103457
Trial1	1	1	noBlindfold	clockwise	practice	Guided	1	-0.5	-0.5	4.796906	-0.60488	-1.45026	-1.30006	0.806905116419583	-0.106083	-0.451879	-0.119928
Trial1	1	1	noBlindfold	clockwise	practice	Guided	1	-0.5	-0.5	4.81691	-0.60489	-1.45025	-1.30006	0.80690641802658	-0.056584	-0.481378	-0.115576
Trial1	1	1	noBlindfold	clockwise	practice	Guided	1	-0.5	-0.5	4.836899	-0.60489	-1.45025	-1.30006	0.80690641802658	-0.06813	-0.510895	-0.093512
Trial1	1	1	noBlindfold	clockwise	practice	Guided	1	-0.5	-0.5	4.856903	-0.60489	-1.45025	-1.30005	0.806896489409847	-0.089245	-0.493919	-0.079088
Trial1	1	1	noBlindfold	clockwise	practice	Guided	1	-0.5	-0.5	4.876907	-0.60489	-1.45025	-1.30005	0.806896489409847	-0.015828	-0.493677	-0.05565
Trial1	1	1	noBlindfold	clockwise	practice	Guided	1	-0.5	-0.5	4.896912	-0.6049	-1.45025	-1.30005	0.806897791155029	-0.065643	-0.459709	-0.064139
Trial1	1	1	noBlindfold	clockwise	practice	Guided	1	-0.5	-0.5	4.916901	-0.6049	-1.45024	-1.30005	0.806897791155029	-0.026421	-0.489199	-0.075809
Trial1	1	1	noBlindfold	clockwise	practice	Guided	1	-0.5	-0.5	4.936905	-0.6049	-1.45024	-1.30005	0.806897791155029	-0.015802	-0.493296	-0.055603
Trial1	1	1	noBlindfold	clockwise	practice	Guided	1	-0.5	-0.5	4.956909	-0.6049	-1.45024	-1.30005	0.806897791155029	-0.0038834	-0.484728	-0.073437
Trial1	1	1	noBlindfold	clockwise	practice	Guided	1	-0.5	-0.5	4.976913	-0.6049	-1.45024	-1.30005	0.806897791155029	0.0018688	-0.50143	-0.111802
Trial1	1	1	noBlindfold	clockwise	practice	Guided	1	-0.5	-0.5	4.996902	-0.6049	-1.45024	-1.30004	0.806887862556414	-0.052646	-0.514081	-0.069315
Trial1	1	1	noBlindfold	clockwise	practice	Guided	1	-0.5	-0.5	5.016907	-0.6049	-1.45025	-1.30004	0.806887862556414	-0.022291	-0.492909	-0.080249
Trial1	1	1	noBlindfold	clockwise	practice	Guided	1	-0.5	-0.5	5.036911	-0.6049	-1.45025	-1.30004	0.806887862556414	-0.061756	-0.514032	-0.017954
Trial1	1	1	noBlindfold	clockwise	practice	Guided	1	-0.5	-0.5	5.0569	-0.6049	-1.45025	-1.30004	0.806887862556414	0.018422	-0.484389	-0.020395
Trial1	1	1	noBlindfold	clockwise	practice	Guided	1	-0.5	-0.5	5.076904	-0.6049	-1.45024	-1.30003	0.806877933959899	0.027993	-0.437589	-0.012748
Trial1	1	1	noBlindfold	clockwise	practice	Guided	1	-0.5	-0.5	5.096909	-0.60491	-1.45024	-1.30003	0.806879235859288	0.0040874	-0.43747	-0.023458
Trial1	1	1	noBlindfold	clockwise	practice	Guided	1	-0.5	-0.5	5.116913	-0.60491	-1.45023	-1.30003	0.806879235859288	-0.031728	-0.437341	-0.033062
Trial1	1	1	noBlindfold	clockwise	practice	Guided	1	-0.5	-0.5	5.136902	-0.60491	-1.45024	-1.30003	0.806879235859288	-0.084935	-0.504951	-0.028636
Trial1	1	1	noBlindfold	clockwise	practice	Guided	1	-0.5	-0.5	5.156906	-0.60491	-1.45024	-1.30003	0.806879235859288	-0.065444	-0.492191	-0.0091782
Trial1	1	1	noBlindfold	clockwise	practice	Guided	1	-0.5	-0.5	5.17691	-0.60491	-1.45024	-1.30003	0.806879235859288	0.0089137	-0.513151	-0.027988
Trial1	1	1	noBlindfold	clockwise	practice	Guided	1	-0.5	-0.5	5.196899	-0.60491	-1.45024	-1.30003	0.806879235859288	0.008214	-0.51729	-0.036345
Trial1	1	1	noBlindfold	clockwise	practice	Guided	1	-0.5	-0.5	5.216904	-0.60491	-1.45025	-1.30003	0.806879235859288	0.077417	-0.559604	-0.063154
Trial1	1	1	noBlindfold	clockwise	practice	Guided	1	-0.5	-0.5	5.236908	-0.60491	-1.45026	-1.30003	0.806879235859288	0.061312	-0.572299	-0.095513
Trial1	1	1	noBlindfold	clockwise	practice	Guided	1	-0.5	-0.5	5.256912	-0.6049	-1.45027	-1.30003	0.806877933959899	0.04251	-0.59769	-0.118625
Trial1	1	1	noBlindfold	clockwise	practice	Guided	1	-0.5	-0.5	5.276901	-0.6049	-1.45028	-1.30004	0.806887862556414	0.067353	-0.610385	-0.129637
Trial1	1	1	noBlindfold	clockwise	practice	Guided	1	-0.5	-0.5	5.296906	-0.6049	-1.45028	-1.30004	0.806887862556414	0.041082	-0.559604	-0.12665
Trial1	1	1	noBlindfold	clockwise	practice	Guided	1	-0.5	-0.5	5.31691	-0.6049	-1.45028	-1.30004	0.806887862556414	0.023684	-0.529981	-0.117508
Trial1	1	1	noBlindfold	clockwise	practice	Guided	1	-0.5	-0.5	5.336899	-0.6049	-1.45027	-1.30004	0.806887862556414	0.00055204	-0.487627	-0.073416
Trial1	1	1	noBlindfold	clockwise	practice	Guided	1	-0.5	-0.5	5.356903	-0.6049	-1.45027	-1.30004	0.806887862556414	0.0035915	-0.508729	-0.090503
Trial1	1	1	noBlindfold	clockwise	practice	Guided	1	-0.5	-0.5	5.376907	-0.60489	-1.45026	-1.30004	0.806886560795214	0.036015	-0.5128	-0.07629
Trial1	1	1	noBlindfold	clockwise	practice	Guided	1	-0.5	-0.5	5.396912	-0.60489	-1.45026	-1.30004	0.806886560795214	0.011407	-0.516978	-0.088456
Trial1	1	1	noBlindfold	clockwise	practice	Guided	1	-0.5	-0.5	5.416901	-0.60489	-1.45026	-1.30004	0.806886560795214	-0.001898	-0.571987	-0.102593
Trial1	1	1	noBlindfold	clockwise	practice	Guided	1	-0.5	-0.5	5.436905	-0.60489	-1.45026	-1.30004	0.806886560795214	0.016532	-0.538133	-0.095674
Trial1	1	1	noBlindfold	clockwise	practice	Guided	1	-0.5	-0.5	5.456909	-0.60489	-1.45027	-1.30004	0.806886560795214	0.024088	-0.567755	-0.058349
Trial1	1	1	noBlindfold	clockwise	practice	Guided	1	-0.5	-0.5	5.476913	-0.60489	-1.45028	-1.30004	0.806886560795214	0.070403	-0.597378	-0.073067
Trial1	1	1	noBlindfold	clockwise	practice	Guided	1	-0.5	-0.5	5.496902	-0.60488	-1.45029	-1.30004	0.806885259156185	0.019517	-0.639696	-0.11268
Trial1	1	1	noBlindfold	clockwise	practice	Guided	1	-0.5	-0.5	5.516907	-0.60488	-1.4503	-1.30005	0.806895187786834	0.062459	-0.660855	-0.133076
Trial1	1	1	noBlindfold	clockwise	practice	Guided	1	-0.5	-0.5	5.536911	-0.60488	-1.45031	-1.30005	0.806895187786834	0.027316	-0.643928	-0.125903
Trial1	1	1	noBlindfold	clockwise	practice	Guided	1	-0.5	-0.5	5.5569	-0.60488	-1.45031	-1.30005	0.806895187786834	0.0023525	-0.635464	-0.157505
Trial1	1	1	noBlindfold	clockwise	practice	Guided	1	-0.5	-0.5	5.576904	-0.60488	-1.45032	-1.30005	0.806895187786834	0.0099158	-0.639696	-0.142521
Trial1	1	1	noBlindfold	clockwise	practice	Guided	1	-0.5	-0.5	5.596909	-0.60488	-1.45032	-1.30005	0.806895187786834	-0.03208	-0.686246	-0.141876
Trial1	1	1	noBlindfold	clockwise	practice	Guided	1	-0.5	-0.5	5.616913	-0.60488	-1.45032	-1.30005	0.806895187786834	-0.057286	-0.686246	-0.122887
Trial1	1	1	noBlindfold	clockwise	practice	Guided	1	-0.5	-0.5	5.636902	-0.60488	-1.45032	-1.30005	0.806895187786834	-0.050491	-0.690478	-0.148705
Trial1	1	1	noBlindfold	clockwise	practice	Guided	1	-0.5	-0.5	5.656906	-0.60488	-1.45032	-1.30006	0.806905116419583	-0.029954	-0.64816	-0.116661
Trial1	1	1	noBlindfold	clockwise	practice	Guided	1	-0.5	-0.5	5.67691	-0.60489	-1.45033	-1.30006	0.80690641802658	0.023193	-0.682014	-0.175785
Trial1	1	1	noBlindfold	clockwise	practice	Guided	1	-0.5	-0.5	5.696899	-0.60489	-1.45033	-1.30006	0.80690641802658	-0.0078442	-0.631232	-0.173157
Trial1	1	1	noBlindfold	clockwise	practice	Guided	1	-0.5	-0.5	5.716904	-0.60489	-1.45033	-1.30006	0.80690641802658	-0.032446	-0.652391	-0.200562
Trial1	1	1	noBlindfold	clockwise	practice	Guided	1	-0.5	-0.5	5.736908	-0.60489	-1.45033	-1.30007	0.806916346645413	-0.069307	-0.67355	-0.214299
Trial1	1	1	noBlindfold	clockwise	practice	Guided	1	-0.5	-0.5	5.756912	-0.60489	-1.45033	-1.30007	0.806916346645413	-0.051645	-0.698941	-0.270491
Trial1	1	1	noBlindfold	clockwise	practice	Guided	1	-0.5	-0.5	5.776901	-0.60489	-1.45033	-1.30008	0.806926157068465	-0.011979	-0.686246	-0.223089
Trial1	1	1	noBlindfold	clockwise	practice	Guided	1	-0.5	-0.5	5.796906	-0.60489	-1.45033	-1.30008	0.806926157068465	-0.010584	-0.682014	-0.206291
Trial1	1	1	noBlindfold	clockwise	practice	Guided	1	-0.5	-0.5	5.81691	-0.60489	-1.45033	-1.30008	0.806926157068465	0.0047197	-0.741259	-0.237006
Trial1	1	1	noBlindfold	clockwise	practice	Guided	1	-0.5	-0.5	5.836899	-0.60489	-1.45034	-1.30008	0.806926157068465	-0.055279	-0.724332	-0.20667
Trial1	1	1	noBlindfold	clockwise	practice	Guided	1	-0.5	-0.5	5.856903	-0.60489	-1.45034	-1.30009	0.806936085691472	-0.042316	-0.698941	-0.211899
Trial1	1	1	noBlindfold	clockwise	practice	Guided	1	-0.5	-0.5	5.876907	-0.60489	-1.45035	-1.30009	0.806936085691472	0.02048	-0.690478	-0.208567
Trial1	1	1	noBlindfold	clockwise	practice	Guided	1	-0.5	-0.5	5.896912	-0.60489	-1.45035	-1.30009	0.806936085691472	0.042391	-0.652391	-0.159757
Trial1	1	1	noBlindfold	clockwise	practice	Guided	1	-0.5	-0.5	5.916901	-0.60489	-1.45034	-1.30009	0.806936085691472	0.072384	-0.627001	-0.174843
Trial1	1	1	noBlindfold	clockwise	practice	Guided	1	-0.5	-0.5	5.936905	-0.60489	-1.45033	-1.30009	0.806936085691472	0.039942	-0.588914	-0.18895
Trial1	1	1	noBlindfold	clockwise	practice	Guided	1	-0.5	-0.5	5.956909	-0.60489	-1.45032	-1.30009	0.806936085691472	0.027323	-0.559292	-0.17942
Trial1	1	1	noBlindfold	clockwise	practice	Guided	1	-0.5	-0.5	5.976913	-0.60489	-1.4503	-1.30009	0.806936085691472	-0.010856	-0.525437	-0.155075
Trial1	1	1	noBlindfold	clockwise	practice	Guided	1	-0.5	-0.5	5.996902	-0.60489	-1.45029	-1.30009	0.806936085691472	0.019844	-0.512742	-0.154669
Trial1	1	1	noBlindfold	clockwise	practice	Guided	1	-0.5	-0.5	6.016907	-0.60489	-1.45028	-1.30008	0.806926157068465	-0.086231	-0.487288	-0.14873
Trial1	1	1	noBlindfold	clockwise	practice	Guided	1	-0.5	-0.5	6.036911	-0.60489	-1.45026	-1.30008	0.806926157068465	-0.02952	-0.402526	-0.111262
Trial1	1	1	noBlindfold	clockwise	practice	Guided	1	-0.5	-0.5	6.0569	-0.6049	-1.45023	-1.30007	0.806917648358561	-0.083762	-0.351636	-0.119361
Trial1	1	1	noBlindfold	clockwise	practice	Guided	1	-0.5	-0.5	6.076904	-0.60493	-1.4502	-1.30005	0.806901689372555	-0.127953	-0.389515	-0.058643
Trial1	1	1	noBlindfold	clockwise	practice	Guided	1	-0.5	-0.5	6.096909	-0.60497	-1.45019	-1.30004	0.806896962797468	-0.205999	-0.364021	-0.033281
Trial1	1	1	noBlindfold	clockwise	practice	Guided	1	-0.5	-0.5	6.116913	-0.60503	-1.45019	-1.30003	0.806894844905616	-0.168128	-0.355454	-0.061703
Trial1	1	1	noBlindfold	clockwise	practice	Guided	1	-0.5	-0.5	6.136902	-0.60515	-1.45018	-1.30003	0.806910471491131	-0.137385	-0.342658	-0.068451
Trial1	1	1	noBlindfold	clockwise	practice	Guided	1	-0.5	-0.5	6.156906	-0.60529	-1.45017	-1.30004	0.806938656534004	-0.177952	-0.312946	-0.073481
Trial1	1	1	noBlindfold	clockwise	practice	Guided	1	-0.5	-0.5	6.17691	-0.60561	-1.45017	-1.30004	0.806980475022923	-0.134936	-0.342377	-0.093858
Trial1	1	1	noBlindfold	clockwise	practice	Guided	1	-0.5	-0.5	6.196899	-0.60574	-1.45018	-1.30004	0.806997498194139	-0.102126	-0.371894	-0.081889
Trial1	1	1	noBlindfold	clockwise	practice	Guided	1	-0.5	-0.5	6.216904	-0.60584	-1.45019	-1.30004	0.807010609351793	-0.146444	-0.447957	-0.071773
Trial1	1	1	noBlindfold	clockwise	practice	Guided	1	-0.5	-0.5	6.236908	-0.60593	-1.4502	-1.30005	0.807032345188061	-0.131458	-0.447838	-0.106707
Trial1	1	1	noBlindfold	clockwise	practice	Guided	1	-0.5	-0.5	6.256912	-0.60599	-1.45021	-1.30005	0.807040217948237	-0.112993	-0.418099	-0.093751
Trial1	1	1	noBlindfold	clockwise	practice	Guided	1	-0.5	-0.5	6.276901	-0.60602	-1.4502	-1.30005	0.807044163800353	-0.103363	-0.38402	-0.092083
Trial1	1	1	noBlindfold	clockwise	practice	Guided	1	-0.5	-0.5	6.296906	-0.60603	-1.4502	-1.30005	0.807045471497709	-0.116985	-0.417762	-0.095133
Trial1	1	1	noBlindfold	clockwise	practice	Guided	1	-0.5	-0.5	6.31691	-0.60603	-1.45021	-1.30005	0.807045471497709	-0.076699	-0.421879	-0.094244
Trial1	1	1	noBlindfold	clockwise	practice	Guided	1	-0.5	-0.5	6.336899	-0.60604	-1.45021	-1.30005	0.807046787147325	-0.069796	-0.45561	-0.065294
Trial1	1	1	noBlindfold	clockwise	practice	Guided	1	-0.5	-0.5	6.356903	-0.60604	-1.45021	-1.30005	0.807046787147325	-0.082727	-0.480872	-0.05998
Trial1	1	1	noBlindfold	clockwise	practice	Guided	1	-0.5	-0.5	6.376907	-0.60605	-1.45023	-1.30005	0.807048102919042	-0.068084	-0.501907	-0.064856
Trial1	1	1	noBlindfold	clockwise	practice	Guided	1	-0.5	-0.5	6.396912	-0.60605	-1.45024	-1.30005	0.807048102919042	-0.07833	-0.49761	-0.11505
Trial1	1	1	noBlindfold	clockwise	practice	Guided	1	-0.5	-0.5	6.416901	-0.60605	-1.45024	-1.30005	0.807048102919042	-0.123699	-0.455175	-0.123881
Trial1	1	1	noBlindfold	clockwise	practice	Guided	1	-0.5	-0.5	6.436905	-0.60606	-1.45023	-1.30005	0.807049410979796	-0.143753	-0.416958	-0.096897
Trial1	1	1	noBlindfold	clockwise	practice	Guided	1	-0.5	-0.5	6.456909	-0.60606	-1.45023	-1.30004	0.807039484246483	-0.110588	-0.438001	-0.074354
Trial1	1	1	noBlindfold	clockwise	practice	Guided	1	-0.5	-0.5	6.476913	-0.60607	-1.45022	-1.30004	0.807040808111745	-0.103387	-0.454686	-0.095988
Trial1	1	1	noBlindfold	clockwise	practice	Guided	1	-0.5	-0.5	6.496902	-0.60608	-1.45022	-1.30004	0.807042116431336	-0.106746	-0.420715	-0.08304
Trial1	1	1	noBlindfold	clockwise	practice	Guided	1	-0.5	-0.5	6.516907	-0.60608	-1.45022	-1.30004	0.807042116431336	-0.118029	-0.386744	-0.13558
Trial1	1	1	noBlindfold	clockwise	practice	Guided	1	-0.5	-0.5	6.536911	-0.60609	-1.45022	-1.30004	0.807043432706912	-0.09583	-0.412014	-0.113393
Trial1	1	1	noBlindfold	clockwise	practice	Guided	1	-0.5	-0.5	6.5569	-0.60609	-1.45022	-1.30004	0.807043432706912	-0.042844	-0.441523	-0.067204
Trial1	1	1	noBlindfold	clockwise	practice	Guided	1	-0.5	-0.5	6.576904	-0.60609	-1.45022	-1.30005	0.807053359391659	-0.044547	-0.496331	-0.08131
Trial1	1	1	noBlindfold	clockwise	practice	Guided	1	-0.5	-0.5	6.596909	-0.6061	-1.45023	-1.30005	0.807054675773142	-0.026193	-0.517449	-0.135934
Trial1	1	1	noBlindfold	clockwise	practice	Guided	1	-0.5	-0.5	6.616913	-0.6061	-1.45025	-1.30005	0.807054675773142	-0.030266	-0.530145	-0.131341
Trial1	1	1	noBlindfold	clockwise	practice	Guided	1	-0.5	-0.5	6.636902	-0.6061	-1.45026	-1.30005	0.807054675773142	-0.00026091	-0.585158	-0.146443
Trial1	1	1	noBlindfold	clockwise	practice	Guided	1	-0.5	-0.5	6.656906	-0.6061	-1.45027	-1.30005	0.807054675773142	-0.013213	-0.610549	-0.141112
Trial1	1	1	noBlindfold	clockwise	practice	Guided	1	-0.5	-0.5	6.67691	-0.6061	-1.45028	-1.30005	0.807054675773142	-0.01252	-0.555535	-0.132676
Trial1	1	1	noBlindfold	clockwise	practice	Guided	1	-0.5	-0.5	6.696899	-0.6061	-1.45028	-1.30006	0.807064602443845	-0.00061489	-0.525913	-0.15049
Trial1	1	1	noBlindfold	clockwise	practice	Guided	1	-0.5	-0.5	6.716904	-0.6061	-1.45027	-1.30006	0.807064602443845	-0.0473	-0.470814	-0.121273
Trial1	1	1	noBlindfold	clockwise	practice	Guided	1	-0.5	-0.5	6.736908	-0.6061	-1.45026	-1.30006	0.807064602443845	-0.133285	-0.466454	-0.135142
Trial1	1	1	noBlindfold	clockwise	practice	Guided	1	-0.5	-0.5	6.756912	-0.60611	-1.45025	-1.30006	0.807065911094636	-0.142477	-0.479018	-0.138546
Trial1	1	1	noBlindfold	clockwise	practice	Guided	1	-0.5	-0.5	6.776901	-0.60612	-1.45024	-1.30006	0.807067227703392	-0.120135	-0.461837	-0.085542
Trial1	1	1	noBlindfold	clockwise	practice	Guided	1	-0.5	-0.5	6.796906	-0.60612	-1.45024	-1.30006	0.807067227703392	-0.150539	-0.419401	-0.129336
Trial1	1	1	noBlindfold	clockwise	practice	Guided	1	-0.5	-0.5	6.81691	-0.60613	-1.45023	-1.30006	0.807068544434241	-0.126685	-0.4489	-0.164991
Trial1	1	1	noBlindfold	clockwise	practice	Guided	1	-0.5	-0.5	6.836899	-0.60614	-1.45023	-1.30006	0.807069861287184	-0.126997	-0.43185	-0.169132
Trial1	1	1	noBlindfold	clockwise	practice	Guided	1	-0.5	-0.5	6.856903	-0.60614	-1.45023	-1.30006	0.807069861287184	-0.081227	-0.457114	-0.156041
Trial1	1	1	noBlindfold	clockwise	practice	Guided	1	-0.5	-0.5	6.876907	-0.60615	-1.45023	-1.30006	0.807071170422721	-0.045253	-0.520395	-0.099951
Trial1	1	1	noBlindfold	clockwise	practice	Guided	1	-0.5	-0.5	6.896912	-0.60615	-1.45024	-1.30007	0.807081097014789	-0.063772	-0.520378	-0.161584
Trial1	1	1	noBlindfold	clockwise	practice	Guided	1	-0.5	-0.5	6.916901	-0.60615	-1.45025	-1.30007	0.807081097014789	-0.014734	-0.558465	-0.21619
Trial1	1	1	noBlindfold	clockwise	practice	Guided	1	-0.5	-0.5	6.936905	-0.60615	-1.45026	-1.30007	0.807081097014789	-0.041689	-0.575392	-0.218103
Trial1	1	1	noBlindfold	clockwise	practice	Guided	1	-0.5	-0.5	6.956909	-0.60615	-1.45027	-1.30008	0.807090905435252	-0.030379	-0.592319	-0.189486
Trial1	1	1	noBlindfold	clockwise	practice	Guided	1	-0.5	-0.5	6.976913	-0.60615	-1.45029	-1.30008	0.807090905435252	-0.069934	-0.61771	-0.18187
Trial1	1	1	noBlindfold	clockwise	practice	Guided	1	-0.5	-0.5	6.996902	-0.60615	-1.45029	-1.30008	0.807090905435252	-0.065839	-0.621942	-0.186377
Trial1	1	1	noBlindfold	clockwise	practice	Guided	1	-0.5	-0.5	7.016907	-0.60615	-1.45029	-1.30008	0.807090905435252	-0.047387	-0.541537	-0.179431
Trial1	1	1	noBlindfold	clockwise	practice	Guided	1	-0.5	-0.5	7.036911	-0.60616	-1.45028	-1.30008	0.807092230339481	-0.086229	-0.528834	-0.163498
Trial1	1	1	noBlindfold	clockwise	practice	Guided	1	-0.5	-0.5	7.0569	-0.60616	-1.45028	-1.30008	0.807092230339481	-0.094375	-0.503431	-0.154339
Trial1	1	1	noBlindfold	clockwise	practice	Guided	1	-0.5	-0.5	7.076904	-0.60617	-1.45027	-1.30008	0.807093539685733	-0.087449	-0.499081	-0.125326
Trial1	1	1	noBlindfold	clockwise	practice	Guided	1	-0.5	-0.5	7.096909	-0.60617	-1.45026	-1.30008	0.807093539685733	-0.087772	-0.465094	-0.136738
Trial1	1	1	noBlindfold	clockwise	practice	Guided	1	-0.5	-0.5	7.116913	-0.60618	-1.45025	-1.30008	0.807094849152623	-0.080272	-0.426886	-0.146915
Trial1	1	1	noBlindfold	clockwise	practice	Guided	1	-0.5	-0.5	7.136902	-0.60618	-1.45024	-1.30008	0.807094849152623	-0.081991	-0.418306	-0.167801
Trial1	1	1	noBlindfold	clockwise	practice	Guided	1	-0.5	-0.5	7.156906	-0.60618	-1.45023	-1.30008	0.807094849152623	-0.043006	-0.42665	-0.128854
Trial1	1	1	noBlindfold	clockwise	practice	Guided	1	-0.5	-0.5	7.17691	-0.60619	-1.45023	-1.30008	0.807096174424566	-0.038177	-0.43911	-0.124957
Trial1	1	1	noBlindfold	clockwise	practice	Guided	1	-0.5	-0.5	7.196899	-0.60619	-1.45022	-1.30007	0.807086366068136	-0.097199	-0.396678	-0.136863
Trial1	1	1	noBlindfold	clockwise	practice	Guided	1	-0.5	-0.5	7.216904	-0.60619	-1.45022	-1.30007	0.807086366068136	-0.091349	-0.400795	-0.120458
Trial1	1	1	noBlindfold	clockwise	practice	Guided	1	-0.5	-0.5	7.236908	-0.6062	-1.45022	-1.30007	0.807087675793664	-0.08211	-0.404916	-0.116976
Trial1	1	1	noBlindfold	clockwise	practice	Guided	1	-0.5	-0.5	7.256912	-0.6062	-1.45022	-1.30007	0.807087675793664	-0.083134	-0.442883	-0.129492
Trial1	1	1	noBlindfold	clockwise	practice	Guided	1	-0.5	-0.5	7.276901	-0.60621	-1.45022	-1.30007	0.807088993483585	-0.114135	-0.463791	-0.126834
Trial1	1	1	noBlindfold	clockwise	practice	Guided	1	-0.5	-0.5	7.296906	-0.60621	-1.45022	-1.30007	0.807088993483585	-0.060902	-0.45943	-0.131231
Trial1	1	1	noBlindfold	clockwise	practice	Guided	1	-0.5	-0.5	7.31691	-0.60621	-1.45022	-1.30007	0.807088993483585	-0.065667	-0.45507	-0.13501
Trial1	1	1	noBlindfold	clockwise	practice	Guided	1	-0.5	-0.5	7.336899	-0.60621	-1.45022	-1.30007	0.807088993483585	-0.043129	-0.438017	-0.132636
Trial1	1	1	noBlindfold	clockwise	practice	Guided	1	-0.5	-0.5	7.356903	-0.60621	-1.45022	-1.30007	0.807088993483585	-0.05258	-0.459052	-0.085451
Trial1	1	1	noBlindfold	clockwise	practice	Guided	1	-0.5	-0.5	7.376907	-0.60622	-1.45022	-1.30007	0.807090311295593	-0.095679	-0.433418	-0.175977
Trial1	1	1	noBlindfold	clockwise	practice	Guided	1	-0.5	-0.5	7.396912	-0.60622	-1.45022	-1.30007	0.807090311295593	-0.078615	-0.450228	-0.1843
Trial1	1	1	noBlindfold	clockwise	practice	Guided	1	-0.5	-0.5	7.416901	-0.60623	-1.45023	-1.30007	0.807091629229688	-0.042672	-0.441631	-0.128241
Trial1	1	1	noBlindfold	clockwise	practice	Guided	1	-0.5	-0.5	7.436905	-0.60623	-1.45023	-1.30007	0.807091629229688	0.0081193	-0.458438	-0.16193
Trial1	1	1	noBlindfold	clockwise	practice	Guided	1	-0.5	-0.5	7.456909	-0.60623	-1.45023	-1.30008	0.807101437522157	-0.019528	-0.521779	-0.172221
Trial1	1	1	noBlindfold	clockwise	practice	Guided	1	-0.5	-0.5	7.476913	-0.60623	-1.45024	-1.30008	0.807101437522157	-0.0063094	-0.551389	-0.227999
Trial1	1	1	noBlindfold	clockwise	practice	Guided	1	-0.5	-0.5	7.496902	-0.60623	-1.45025	-1.30008	0.807101437522157	-0.031867	-0.572548	-0.213171
Trial1	1	1	noBlindfold	clockwise	practice	Guided	1	-0.5	-0.5	7.516907	-0.60623	-1.45027	-1.30008	0.807101437522157	-0.013083	-0.593707	-0.202033
Trial1	1	1	noBlindfold	clockwise	practice	Guided	1	-0.5	-0.5	7.536911	-0.60623	-1.45028	-1.30008	0.807101437522157	0.035351	-0.589476	-0.21023
Trial1	1	1	noBlindfold	clockwise	practice	Guided	1	-0.5	-0.5	7.5569	-0.60623	-1.45028	-1.30009	0.807111363988964	-0.017863	-0.606403	-0.213374
Trial1	1	1	noBlindfold	clockwise	practice	Guided	1	-0.5	-0.5	7.576904	-0.60623	-1.45029	-1.30009	0.807111363988964	-0.074444	-0.589476	-0.188268
Trial1	1	1	noBlindfold	clockwise	practice	Guided	1	-0.5	-0.5	7.596909	-0.60624	-1.45029	-1.30009	0.807112674167175	-0.032173	-0.564085	-0.21702
Trial1	1	1	noBlindfold	clockwise	practice	Guided	1	-0.5	-0.5	7.616913	-0.60624	-1.45028	-1.30009	0.807112674167175	-0.068928	-0.500579	-0.175971
Trial1	1	1	noBlindfold	clockwise	practice	Guided	1	-0.5	-0.5	7.636902	-0.60624	-1.45027	-1.30009	0.807112674167175	-0.098903	-0.441242	-0.160782
Trial1	1	1	noBlindfold	clockwise	practice	Guided	1	-0.5	-0.5	7.656906	-0.60625	-1.45026	-1.30009	0.807114000158952	-0.039486	-0.445348	-0.144613
Trial1	1	1	noBlindfold	clockwise	practice	Guided	1	-0.5	-0.5	7.67691	-0.60625	-1.45025	-1.30009	0.807114000158952	-0.032325	-0.495876	-0.166195
Trial1	1	1	noBlindfold	clockwise	practice	Guided	1	-0.5	-0.5	7.696899	-0.60625	-1.45025	-1.30009	0.807114000158952	-0.034397	-0.495792	-0.191262
Trial1	1	1	noBlindfold	clockwise	practice	Guided	1	-0.5	-0.5	7.716904	-0.60625	-1.45025	-1.30009	0.807114000158952	-0.050377	-0.499958	-0.168811
Trial1	1	1	noBlindfold	clockwise	practice	Guided	1	-0.5	-0.5	7.736908	-0.60626	-1.45025	-1.30009	0.807115310579875	-0.037055	-0.474436	-0.169868
Trial1	1	1	noBlindfold	clockwise	practice	Guided	1	-0.5	-0.5	7.756912	-0.60626	-1.45024	-1.30008	0.807105384161606	-0.066339	-0.410839	-0.146313
Trial1	1	1	noBlindfold	clockwise	practice	Guided	1	-0.5	-0.5	7.776901	-0.60626	-1.45024	-1.30008	0.807105384161606	-0.095	-0.469834	-0.169123
Trial1	1	1	noBlindfold	clockwise	practice	Guided	1	-0.5	-0.5	7.796906	-0.60627	-1.45024	-1.30008	0.807106694719279	-0.114457	-0.503592	-0.188525
Trial1	1	1	noBlindfold	clockwise	practice	Guided	1	-0.5	-0.5	7.81691	-0.60627	-1.45024	-1.30008	0.807106694719279	-0.12669	-0.528954	-0.174814
Trial1	1	1	noBlindfold	clockwise	practice	Guided	1	-0.5	-0.5	7.836899	-0.60627	-1.45024	-1.30008	0.807106694719279	-0.074495	-0.478079	-0.191756
Trial1	1	1	noBlindfold	clockwise	practice	Guided	1	-0.5	-0.5	7.856903	-0.60628	-1.45024	-1.30008	0.807108021095063	-0.063163	-0.422939	-0.163149
Trial1	1	1	noBlindfold	clockwise	practice	Guided	1	-0.5	-0.5	7.876907	-0.60628	-1.45024	-1.30008	0.807108021095063	-0.076336	-0.486165	-0.107179
Trial1	1	1	noBlindfold	clockwise	practice	Guided	1	-0.5	-0.5	7.896912	-0.60628	-1.45024	-1.30008	0.807108021095063	-0.036161	-0.452188	-0.161059
Trial1	1	1	noBlindfold	clockwise	practice	Guided	1	-0.5	-0.5	7.916901	-0.60628	-1.45024	-1.30008	0.807108021095063	-0.054233	-0.490145	-0.163723
Trial1	1	1	noBlindfold	clockwise	practice	Guided	1	-0.5	-0.5	7.936905	-0.60628	-1.45024	-1.30008	0.807108021095063	-0.07395	-0.502723	-0.132535
Trial1	1	1	noBlindfold	clockwise	practice	Guided	1	-0.5	-0.5	7.956909	-0.60629	-1.45024	-1.30008	0.807109331895446	-0.026892	-0.498395	-0.157487
Trial1	1	1	noBlindfold	clockwise	practice	Guided	1	-0.5	-0.5	7.976913	-0.60629	-1.45024	-1.30008	0.807109331895446	-0.041212	-0.523579	-0.16886
Trial1	1	1	noBlindfold	clockwise	practice	Guided	1	-0.5	-0.5	7.996902	-0.60629	-1.45024	-1.30008	0.807109331895446	-0.05824	-0.536238	-0.158964
Trial1	1	1	noBlindfold	clockwise	practice	Guided	1	-0.5	-0.5	8.016907	-0.60629	-1.45025	-1.30008	0.807109331895446	-0.0067552	-0.582787	-0.184273
Trial1	1	1	noBlindfold	clockwise	practice	Guided	1	-0.5	-0.5	8.036911	-0.60629	-1.45026	-1.30008	0.807109331895446	-0.079345	-0.561628	-0.144462
Trial1	1	1	noBlindfold	clockwise	practice	Guided	1	-0.5	-0.5	8.0569	-0.6063	-1.45027	-1.30008	0.807110650666651	-0.025421	-0.561628	-0.140484
Trial1	1	1	noBlindfold	clockwise	practice	Guided	1	-0.5	-0.5	8.076904	-0.6063	-1.45027	-1.30008	0.807110650666651	-0.0019452	-0.532006	-0.180282
Trial1	1	1	noBlindfold	clockwise	practice	Guided	1	-0.5	-0.5	8.096909	-0.6063	-1.45027	-1.30008	0.807110650666651	-0.0015965	-0.561628	-0.176051
Trial1	1	1	noBlindfold	clockwise	practice	Guided	1	-0.5	-0.5	8.116913	-0.6063	-1.45027	-1.30008	0.807110650666651	0.00014285	-0.587019	-0.155077
Trial1	1	1	noBlindfold	clockwise	practice	Guided	1	-0.5	-0.5	8.136902	-0.6063	-1.45027	-1.30008	0.807110650666651	-0.03359	-0.591251	-0.131156
Trial1	1	1	noBlindfold	clockwise	practice	Guided	1	-0.5	-0.5	8.156906	-0.6063	-1.45028	-1.30007	0.807100842486145	-0.029751	-0.608178	-0.085088
Trial1	1	1	noBlindfold	clockwise	practice	Guided	1	-0.5	-0.5	8.17691	-0.6063	-1.45028	-1.30007	0.807100842486145	-0.031032	-0.574324	-0.047018
Trial1	1	1	noBlindfold	clockwise	practice	Guided	1	-0.5	-0.5	8.196899	-0.6063	-1.45028	-1.30006	0.807090916136931	-0.027986	-0.548933	-0.064114
Trial1	1	1	noBlindfold	clockwise	practice	Guided	1	-0.5	-0.5	8.216904	-0.6063	-1.45028	-1.30006	0.807090916136931	-0.0085957	-0.540469	-0.099427
Trial1	1	1	noBlindfold	clockwise	practice	Guided	1	-0.5	-0.5	8.236908	-0.6063	-1.45028	-1.30006	0.807090916136931	0.004113	-0.527774	-0.054104
Trial1	1	1	noBlindfold	clockwise	practice	Guided	1	-0.5	-0.5	8.256912	-0.6063	-1.45028	-1.30005	0.807080989789873	-0.047701	-0.544701	-0.032916
Trial1	1	1	noBlindfold	clockwise	practice	Guided	1	-0.5	-0.5	8.276901	-0.6063	-1.45028	-1.30005	0.807080989789873	-0.032287	-0.570092	-0.008897
Trial1	1	1	noBlindfold	clockwise	practice	Guided	1	-0.5	-0.5	8.296906	-0.60631	-1.45028	-1.30005	0.807082308731629	-0.070192	-0.587019	-0.035234
Trial1	1	1	noBlindfold	clockwise	practice	Guided	1	-0.5	-0.5	8.31691	-0.60631	-1.45028	-1.30004	0.807072382402948	-0.07426	-0.616642	-0.03067
Trial1	1	1	noBlindfold	clockwise	practice	Guided	1	-0.5	-0.5	8.336899	-0.60631	-1.45029	-1.30004	0.807072382402948	-0.045195	-0.637801	-0.0035802
Trial1	1	1	noBlindfold	clockwise	practice	Guided	1	-0.5	-0.5	8.356903	-0.60631	-1.45029	-1.30004	0.807072382402948	-0.082396	-0.603946	-0.021543
Trial1	1	1	noBlindfold	clockwise	practice	Guided	1	-0.5	-0.5	8.376907	-0.60632	-1.4503	-1.30004	0.807073701483011	-0.097405	-0.620874	-0.041342
Trial1	1	1	noBlindfold	clockwise	practice	Guided	1	-0.5	-0.5	8.396912	-0.60632	-1.45031	-1.30004	0.807073701483011	-0.060259	-0.671655	-0.078137
Trial1	1	1	noBlindfold	clockwise	practice	Guided	1	-0.5	-0.5	8.416901	-0.60633	-1.45032	-1.30004	0.807075012832405	-0.100492	-0.70551	-0.078979
Trial1	1	1	noBlindfold	clockwise	practice	Guided	1	-0.5	-0.5	8.436905	-0.60633	-1.45033	-1.30004	0.807075012832405	-0.106888	-0.65896	-0.048921
Trial1	1	1	noBlindfold	clockwise	practice	Guided	1	-0.5	-0.5	8.456909	-0.60634	-1.45033	-1.30004	0.807076332155912	-0.144171	-0.701278	-0.12165
Trial1	1	1	noBlindfold	clockwise	practice	Guided	1	-0.5	-0.5	8.476913	-0.60635	-1.45033	-1.30004	0.807077651601502	-0.175723	-0.646264	-0.072611
Trial1	1	1	noBlindfold	clockwise	practice	Guided	1	-0.5	-0.5	8.496902	-0.60636	-1.45033	-1.30004	0.807078963314246	-0.174629	-0.608178	-0.060041
Trial1	1	1	noBlindfold	clockwise	practice	Guided	1	-0.5	-0.5	8.516907	-0.60637	-1.45032	-1.30004	0.807080290858933	-0.174931	-0.608178	-0.064212
Trial1	1	1	noBlindfold	clockwise	practice	Guided	1	-0.5	-0.5	8.536911	-0.60638	-1.45031	-1.30004	0.807081602814387	-0.137069	-0.591251	-0.088446
Trial1	1	1	noBlindfold	clockwise	practice	Guided	1	-0.5	-0.5	8.5569	-0.60638	-1.45031	-1.30004	0.807081602814387	-0.14939	-0.633569	-0.13372
Trial1	1	1	noBlindfold	clockwise	practice	Guided	1	-0.5	-0.5	8.576904	-0.60639	-1.45031	-1.30004	0.807082922747581	-0.015845	-0.633569	-0.085783
Trial1	1	1	noBlindfold	clockwise	practice	Guided	1	-0.5	-0.5	8.596909	-0.60639	-1.45032	-1.30004	0.807082922747581	-0.043734	-0.65896	-0.04551
Trial1	1	1	noBlindfold	clockwise	practice	Guided	1	-0.5	-0.5	8.616913	-0.60639	-1.45032	-1.30004	0.807082922747581	-0.02703	-0.642033	-0.059532
Trial1	1	1	noBlindfold	clockwise	practice	Guided	1	-0.5	-0.5	8.636902	-0.60639	-1.45032	-1.30004	0.807082922747581	-0.020594	-0.667423	-0.089549
Trial1	1	1	noBlindfold	clockwise	practice	Guided	1	-0.5	-0.5	8.656906	-0.60639	-1.45032	-1.30004	0.807082922747581	-0.077637	-0.650496	-0.131122
Trial1	1	1	noBlindfold	clockwise	practice	Guided	1	-0.5	-0.5	8.67691	-0.6064	-1.45032	-1.30005	0.807094168985667	-0.016585	-0.642033	-0.148768
Trial1	1	1	noBlindfold	clockwise	practice	Guided	1	-0.5	-0.5	8.696899	-0.6064	-1.45032	-1.30005	0.807094168985667	-0.014834	-0.65896	-0.127805
Trial1	1	1	noBlindfold	clockwise	practice	Guided	1	-0.5	-0.5	8.716904	-0.6064	-1.45032	-1.30005	0.807094168985667	-0.01378	-0.625105	-0.115218
Trial1	1	1	noBlindfold	clockwise	practice	Guided	1	-0.5	-0.5	8.736908	-0.6064	-1.45032	-1.30005	0.807094168985667	-0.049943	-0.620874	-0.120604
Trial1	1	1	noBlindfold	clockwise	practice	Guided	1	-0.5	-0.5	8.756912	-0.6064	-1.45032	-1.30005	0.807094168985667	-0.01889	-0.616642	-0.123159
Trial1	1	1	noBlindfold	clockwise	practice	Guided	1	-0.5	-0.5	8.776901	-0.6064	-1.45032	-1.30005	0.807094168985667	-0.021667	-0.654728	-0.15657
Trial1	1	1	noBlindfold	clockwise	practice	Guided	1	-0.5	-0.5	8.796906	-0.6064	-1.45032	-1.30005	0.807094168985667	-0.027739	-0.646264	-0.122306
Trial1	1	1	noBlindfold	clockwise	practice	Guided	1	-0.5	-0.5	8.81691	-0.60641	-1.45032	-1.30006	0.807105407457154	-0.042424	-0.722437	-0.137901
Trial1	1	1	noBlindfold	clockwise	practice	Guided	1	-0.5	-0.5	8.836899	-0.60641	-1.45034	-1.30006	0.807105407457154	-0.099801	-0.726669	-0.183645
Trial1	1	1	noBlindfold	clockwise	practice	Guided	1	-0.5	-0.5	8.856903	-0.60641	-1.45034	-1.30007	0.807115333628146	-0.12718	-0.692814	-0.249323
Trial1	1	1	noBlindfold	clockwise	practice	Guided	1	-0.5	-0.5	8.876907	-0.60642	-1.45034	-1.30007	0.807116653878141	-0.050607	-0.680119	-0.207336
Trial1	1	1	noBlindfold	clockwise	practice	Guided	1	-0.5	-0.5	8.896912	-0.60642	-1.45034	-1.30007	0.807116653878141	-0.047911	-0.70551	-0.204571
Trial1	1	1	noBlindfold	clockwise	practice	Guided	1	-0.5	-0.5	8.916901	-0.60642	-1.45034	-1.30007	0.807116653878141	0.048353	-0.684351	-0.174609
Trial1	1	1	noBlindfold	clockwise	practice	Guided	1	-0.5	-0.5	8.936905	-0.60642	-1.45034	-1.30007	0.807116653878141	0.030004	-0.726669	-0.126678
Trial1	1	1	noBlindfold	clockwise	practice	Guided	1	-0.5	-0.5	8.956909	-0.60642	-1.45035	-1.30007	0.807116653878141	0.0013973	-0.7309	-0.094761
Trial1	1	1	noBlindfold	clockwise	practice	Guided	1	-0.5	-0.5	8.976913	-0.60642	-1.45034	-1.30007	0.807116653878141	-0.147109	-0.629337	-0.173721
Trial1	1	1	noBlindfold	clockwise	practice	Guided	1	-0.5	-0.5	8.996902	-0.60643	-1.45033	-1.30008	0.807127782222533	-0.181599	-0.61241	-0.201613
Trial1	1	1	noBlindfold	clockwise	practice	Guided	1	-0.5	-0.5	9.016907	-0.60644	-1.45032	-1.30008	0.807129102700631	-0.152948	-0.570092	-0.233437
Trial1	1	1	noBlindfold	clockwise	practice	Guided	1	-0.5	-0.5	9.036911	-0.60646	-1.4503	-1.30009	0.807141670117132	-0.160719	-0.523534	-0.220081
Trial1	1	1	noBlindfold	clockwise	practice	Guided	1	-0.5	-0.5	9.0569	-0.60649	-1.45028	-1.30008	0.807135699058209	-0.161968	-0.506603	-0.18199
Trial1	1	1	noBlindfold	clockwise	practice	Guided	1	-0.5	-0.5	9.076904	-0.6065	-1.45028	-1.30008	0.807137012403299	-0.056677	-0.646252	-0.096858
Trial1	1	1	noBlindfold	clockwise	practice	Guided	1	-0.5	-0.5	9.096909	-0.6065	-1.45029	-1.30008	0.807137012403299	-0.069968	-0.675875	-0.096832
Trial1	1	1	noBlindfold	clockwise	practice	Guided	1	-0.5	-0.5	9.116913	-0.60651	-1.45031	-1.30008	0.807138333734436	-0.06363	-0.667411	-0.18161
Trial1	1	1	noBlindfold	clockwise	practice	Guided	1	-0.5	-0.5	9.136902	-0.60651	-1.45032	-1.30009	0.807148259747486	-0.075372	-0.650484	-0.269073
Trial1	1	1	noBlindfold	clockwise	practice	Guided	1	-0.5	-0.5	9.156906	-0.60651	-1.45032	-1.3001	0.807158185762699	-0.128656	-0.637788	-0.319339
Trial1	1	1	noBlindfold	clockwise	practice	Guided	1	-0.5	-0.5	9.17691	-0.60653	-1.45031	-1.30011	0.807170872877547	-0.125199	-0.540457	-0.33208
Trial1	1	1	noBlindfold	clockwise	practice	Guided	1	-0.5	-0.5	9.196899	-0.60653	-1.4503	-1.30011	0.807170872877547	-0.037333	-0.540457	-0.242387
Trial1	1	1	noBlindfold	clockwise	practice	Guided	1	-0.5	-0.5	9.216904	-0.60653	-1.4503	-1.3001	0.807160828726172	0.03582	-0.608166	-0.168347
Trial1	1	1	noBlindfold	clockwise	practice	Guided	1	-0.5	-0.5	9.236908	-0.60653	-1.4503	-1.3001	0.807160828726172	0.027297	-0.654716	-0.163376
Trial1	1	1	noBlindfold	clockwise	practice	Guided	1	-0.5	-0.5	9.256912	-0.60653	-1.45031	-1.3001	0.807160828726172	0.020413	-0.663179	-0.192254
Trial1	1	1	noBlindfold	clockwise	practice	Guided	1	-0.5	-0.5	9.276901	-0.60653	-1.45033	-1.3001	0.807160828726172	-0.038288	-0.663179	-0.199895
Trial1	1	1	noBlindfold	clockwise	practice	Guided	1	-0.5	-0.5	9.296906	-0.60653	-1.45033	-1.3001	0.807160828726172	-0.134775	-0.582775	-0.179154
Trial1	1	1	noBlindfold	clockwise	practice	Guided	1	-0.5	-0.5	9.31691	-0.60654	-1.45031	-1.3001	0.807162142523591	-0.188649	-0.489651	-0.183037
Trial1	1	1	noBlindfold	clockwise	practice	Guided	1	-0.5	-0.5	9.336899	-0.60658	-1.45027	-1.30009	0.807157504499113	-0.218934	-0.45144	-0.172025
Trial1	1	1	noBlindfold	clockwise	practice	Guided	1	-0.5	-0.5	9.356903	-0.60669	-1.45023	-1.30006	0.807142373782327	-0.24956	-0.417472	-0.165206
Trial1	1	1	noBlindfold	clockwise	practice	Guided	1	-0.5	-0.5	9.376907	-0.60719	-1.45021	-1.30005	0.807198695317937	-0.137077	-0.455323	-0.102853
Trial1	1	1	noBlindfold	clockwise	practice	Guided	1	-0.5	-0.5	9.396912	-0.6075	-1.45021	-1.30004	0.807229995607725	-0.147898	-0.459433	-0.072415
Trial1	1	1	noBlindfold	clockwise	practice	Guided	1	-0.5	-0.5	9.416901	-0.60779	-1.45022	-1.30005	0.807278587293928	-0.131179	-0.467773	-0.086422
Trial1	1	1	noBlindfold	clockwise	practice	Guided	1	-0.5	-0.5	9.436905	-0.60803	-1.45024	-1.30006	0.807320595030039	-0.094737	-0.471902	-0.131573
Trial1	1	1	noBlindfold	clockwise	practice	Guided	1	-0.5	-0.5	9.456909	-0.60821	-1.45024	-1.30007	0.807354625120083	-0.115248	-0.488725	-0.163533
Trial1	1	1	noBlindfold	clockwise	practice	Guided	1	-0.5	-0.5	9.476913	-0.60842	-1.45025	-1.30007	0.807382796590789	-0.099087	-0.497019	-0.129222
Trial1	1	1	noBlindfold	clockwise	practice	Guided	1	-0.5	-0.5	9.496902	-0.60845	-1.45024	-1.30007	0.807386823177153	-0.182611	-0.471506	-0.115627
Trial1	1	1	noBlindfold	clockwise	practice	Guided	1	-0.5	-0.5	9.516907	-0.60846	-1.45024	-1.30006	0.807378245467857	-0.164019	-0.484069	-0.053937
Trial1	1	1	noBlindfold	clockwise	practice	Guided	1	-0.5	-0.5	9.536911	-0.60846	-1.45024	-1.30006	0.807378245467857	-0.139354	-0.47124	-0.026475
Trial1	1	1	noBlindfold	clockwise	practice	Guided	1	-0.5	-0.5	9.5569	-0.60848	-1.45024	-1.30004	0.807361090521048	-0.210959	-0.466892	-0.028897
Trial1	1	1	noBlindfold	clockwise	practice	Guided	1	-0.5	-0.5	9.576904	-0.60861	-1.45024	-1.30004	0.807378559757694	-0.220767	-0.458211	-0.040675
Trial1	1	1	noBlindfold	clockwise	practice	Guided	1	-0.5	-0.5	9.596909	-0.60874	-1.45024	-1.30003	0.807386135208341	-0.186989	-0.449619	-0.064546
Trial1	1	1	noBlindfold	clockwise	practice	Guided	1	-0.5	-0.5	9.616913	-0.60888	-1.45023	-1.30003	0.807405004060443	-0.13093	-0.466419	-0.036978
Trial1	1	1	noBlindfold	clockwise	practice	Guided	1	-0.5	-0.5	9.636902	-0.60902	-1.45023	-1.30003	0.807423896750252	-0.150728	-0.478995	-0.059103
Trial1	1	1	noBlindfold	clockwise	practice	Guided	1	-0.5	-0.5	9.656906	-0.60917	-1.45024	-1.30004	0.807454088729461	-0.152435	-0.49165	-0.080006
Trial1	1	1	noBlindfold	clockwise	practice	Guided	1	-0.5	-0.5	9.67691	-0.60942	-1.45026	-1.30003	0.807478003738142	-0.151652	-0.508556	-0.071588
Trial1	1	1	noBlindfold	clockwise	practice	Guided	1	-0.5	-0.5	9.696899	-0.60953	-1.45025	-1.30002	0.807483110092692	-0.181251	-0.487313	-0.035493
Trial1	1	1	noBlindfold	clockwise	practice	Guided	1	-0.5	-0.5	9.716904	-0.60963	-1.45024	-1.30002	0.807496682790566	-0.175023	-0.466023	-0.031667
Trial1	1	1	noBlindfold	clockwise	practice	Guided	1	-0.5	-0.5	9.736908	-0.60973	-1.45023	-1.30002	0.807510267648162	-0.184898	-0.415117	-0.043465
Trial1	1	1	noBlindfold	clockwise	practice	Guided	1	-0.5	-0.5	9.756912	-0.60986	-1.45022	-1.30003	0.80753774527829	-0.154161	-0.453077	-0.04605
Trial1	1	1	noBlindfold	clockwise	practice	Guided	1	-0.5	-0.5	9.776901	-0.61014	-1.45024	-1.30003	0.807575888095856	-0.15956	-0.503622	-0.062375
Trial1	1	1	noBlindfold	clockwise	practice	Guided	1	-0.5	-0.5	9.796906	-0.61026	-1.45025	-1.30003	0.80759226070134	-0.128483	-0.56707	-0.07147
Trial1	1	1	noBlindfold	clockwise	practice	Guided	1	-0.5	-0.5	9.81691	-0.61035	-1.45026	-1.30003	0.807604553671884	-0.132529	-0.571302	-0.060384
Trial1	1	1	noBlindfold	clockwise	practice	Guided	1	-0.5	-0.5	9.836899	-0.6104	-1.45028	-1.30003	0.807611380110574	-0.068089	-0.596692	-0.09105
Trial1	1	1	noBlindfold	clockwise	practice	Guided	1	-0.5	-0.5	9.856903	-0.61041	-1.45028	-1.30004	0.807622676733079	-0.096076	-0.575533	-0.105531
Trial1	1	1	noBlindfold	clockwise	practice	Guided	1	-0.5	-0.5	9.876907	-0.61041	-1.45029	-1.30004	0.807622676733079	-0.042465	-0.579765	-0.10658
Trial1	1	1	noBlindfold	clockwise	practice	Guided	1	-0.5	-0.5	9.896912	-0.61042	-1.45029	-1.30004	0.807624037600531	-0.086437	-0.575533	-0.097803
Trial1	1	1	noBlindfold	clockwise	practice	Guided	1	-0.5	-0.5	9.916901	-0.61042	-1.45029	-1.30004	0.807624037600531	-0.061563	-0.622083	-0.120932
Trial1	1	1	noBlindfold	clockwise	practice	Guided	1	-0.5	-0.5	9.936905	-0.61042	-1.45029	-1.30004	0.807624037600531	-0.072166	-0.609388	-0.141083
Trial1	1	1	noBlindfold	clockwise	practice	Guided	1	-0.5	-0.5	9.956909	-0.61042	-1.4503	-1.30005	0.807633957149023	-0.078207	-0.634779	-0.106824
Trial1	1	1	noBlindfold	clockwise	practice	Guided	1	-0.5	-0.5	9.976913	-0.61043	-1.45031	-1.30005	0.80763532627004	-0.042357	-0.719415	-0.105551
Trial1	1	1	noBlindfold	clockwise	practice	Guided	1	-0.5	-0.5	9.996902	-0.61043	-1.45032	-1.30005	0.80763532627004	-0.049242	-0.740574	-0.134444
Trial1	1	1	noBlindfold	clockwise	practice	Guided	1	-0.5	-0.5	10.01691	-0.61043	-1.45034	-1.30005	0.80763532627004	-0.030447	-0.761733	-0.123339
Trial1	1	1	noBlindfold	clockwise	practice	Guided	1	-0.5	-0.5	10.03691	-0.61043	-1.45035	-1.30005	0.80763532627004	-0.035929	-0.727878	-0.135486
Trial1	1	1	noBlindfold	clockwise	practice	Guided	1	-0.5	-0.5	10.0569	-0.61043	-1.45035	-1.30006	0.807645245804037	-0.011423	-0.799819	-0.162792
Trial1	1	1	noBlindfold	clockwise	practice	Guided	1	-0.5	-0.5	10.0769	-0.61043	-1.45036	-1.30006	0.807645245804037	0.018577	-0.761733	-0.177848
Trial1	1	1	noBlindfold	clockwise	practice	Guided	1	-0.5	-0.5	10.09691	-0.61043	-1.45036	-1.30006	0.807645245804037	-0.040472	-0.770196	-0.189704
Trial1	1	1	noBlindfold	clockwise	practice	Guided	1	-0.5	-0.5	10.11691	-0.61043	-1.45037	-1.30006	0.807645245804037	-0.024351	-0.761733	-0.157288
Trial1	1	1	noBlindfold	clockwise	practice	Guided	1	-0.5	-0.5	10.1369	-0.61044	-1.45037	-1.30007	0.807656534549572	-0.070086	-0.787123	-0.170263
Trial1	1	1	noBlindfold	clockwise	practice	Guided	1	-0.5	-0.5	10.15691	-0.61044	-1.45037	-1.30007	0.807656534549572	-0.079642	-0.749037	-0.177838
Trial1	1	1	noBlindfold	clockwise	practice	Guided	1	-0.5	-0.5	10.17691	-0.61044	-1.45038	-1.30007	0.807656534549572	-0.096416	-0.770196	-0.21846
Trial1	1	1	noBlindfold	clockwise	practice	Guided	1	-0.5	-0.5	10.1969	-0.61045	-1.45038	-1.30008	0.807667697145223	-0.067321	-0.73211	-0.191336
Trial1	1	1	noBlindfold	clockwise	practice	Guided	1	-0.5	-0.5	10.2169	-0.61045	-1.45038	-1.30008	0.807667697145223	-0.148862	-0.744805	-0.205512
Trial1	1	1	noBlindfold	clockwise	practice	Guided	1	-0.5	-0.5	10.23691	-0.61046	-1.45037	-1.30008	0.807669066580754	-0.133414	-0.73211	-0.181461
Trial1	1	1	noBlindfold	clockwise	practice	Guided	1	-0.5	-0.5	10.25691	-0.61046	-1.45038	-1.30008	0.807669066580754	-0.171875	-0.757501	-0.161323
Trial1	1	1	noBlindfold	clockwise	practice	Guided	1	-0.5	-0.5	10.2769	-0.61048	-1.45038	-1.30008	0.807671805817299	-0.102465	-0.677097	-0.126171
Trial1	1	1	noBlindfold	clockwise	practice	Guided	1	-0.5	-0.5	10.29691	-0.61048	-1.45037	-1.30008	0.807671805817299	-0.095316	-0.664401	-0.15496
Trial1	1	1	noBlindfold	clockwise	practice	Guided	1	-0.5	-0.5	10.31691	-0.61049	-1.45036	-1.30008	0.807673167464373	-0.11851	-0.672865	-0.165612
Trial1	1	1	noBlindfold	clockwise	practice	Guided	1	-0.5	-0.5	10.3369	-0.61049	-1.45036	-1.30008	0.807673167464373	-0.067251	-0.710951	-0.140363
Trial1	1	1	noBlindfold	clockwise	practice	Guided	1	-0.5	-0.5	10.3569	-0.61049	-1.45036	-1.30008	0.807673167464373	-0.07715	-0.706719	-0.152135
Trial1	1	1	noBlindfold	clockwise	practice	Guided	1	-0.5	-0.5	10.37691	-0.6105	-1.45036	-1.30008	0.807674545541149	-0.077588	-0.710951	-0.211003
Trial1	1	1	noBlindfold	clockwise	practice	Guided	1	-0.5	-0.5	10.39691	-0.6105	-1.45036	-1.30008	0.807674545541149	-0.034852	-0.710951	-0.180819
Trial1	1	1	noBlindfold	clockwise	practice	Guided	1	-0.5	-0.5	10.4169	-0.6105	-1.45036	-1.30008	0.807674545541149	-0.065179	-0.664401	-0.169797
Trial1	1	1	noBlindfold	clockwise	practice	Guided	1	-0.5	-0.5	10.4369	-0.6105	-1.45035	-1.30008	0.807674545541149	-0.027011	-0.689792	-0.194029
Trial1	1	1	noBlindfold	clockwise	practice	Guided	1	-0.5	-0.5	10.45691	-0.6105	-1.45035	-1.30008	0.807674545541149	-0.0781	-0.719415	-0.164409
Trial1	1	1	noBlindfold	clockwise	practice	Guided	1	-0.5	-0.5	10.47691	-0.61051	-1.45035	-1.30008	0.807675907430423	-0.158917	-0.689792	-0.170174
Trial1	1	1	noBlindfold	clockwise	practice	Guided	1	-0.5	-0.5	10.4969	-0.61052	-1.45035	-1.30008	0.807677277596185	-0.112207	-0.698256	-0.199329
Trial1	1	1	noBlindfold	clockwise	practice	Guided	1	-0.5	-0.5	10.51691	-0.61052	-1.45035	-1.30008	0.807677277596185	-0.140754	-0.677097	-0.167381
Trial1	1	1	noBlindfold	clockwise	practice	Guided	1	-0.5	-0.5	10.53691	-0.61053	-1.45035	-1.30008	0.80767864788377	-0.14712	-0.681328	-0.137297
Trial1	1	1	noBlindfold	clockwise	practice	Guided	1	-0.5	-0.5	10.5569	-0.61053	-1.45035	-1.30008	0.80767864788377	-0.17298	-0.68556	-0.126655
Trial1	1	1	noBlindfold	clockwise	practice	Guided	1	-0.5	-0.5	10.5769	-0.61055	-1.45035	-1.30008	0.807681380666126	-0.214903	-0.706719	-0.148343
Trial1	1	1	noBlindfold	clockwise	practice	Guided	1	-0.5	-0.5	10.59691	-0.61056	-1.45035	-1.30008	0.807682751318454	-0.17459	-0.681328	-0.147464
Trial1	1	1	noBlindfold	clockwise	practice	Guided	1	-0.5	-0.5	10.61691	-0.61056	-1.45035	-1.30008	0.807682751318454	-0.199871	-0.710951	-0.183226
Trial1	1	1	noBlindfold	clockwise	practice	Guided	1	-0.5	-0.5	10.6369	-0.61057	-1.45035	-1.30008	0.807684122092603	-0.194324	-0.719415	-0.170993
Trial1	1	1	noBlindfold	clockwise	practice	Guided	1	-0.5	-0.5	10.65691	-0.61058	-1.45036	-1.30008	0.807685484828117	-0.200325	-0.749037	-0.136724
Trial1	1	1	noBlindfold	clockwise	practice	Guided	1	-0.5	-0.5	10.67691	-0.61061	-1.45036	-1.30008	0.807689598244769	-0.228562	-0.715183	-0.155333
Trial1	1	1	noBlindfold	clockwise	practice	Guided	1	-0.5	-0.5	10.6969	-0.61064	-1.45036	-1.30009	0.807703623780982	-0.262691	-0.715183	-0.190347
Trial1	1	1	noBlindfold	clockwise	practice	Guided	1	-0.5	-0.5	10.7169	-0.61072	-1.45036	-1.30009	0.807714584693961	-0.282459	-0.723646	-0.213913
Trial1	1	1	noBlindfold	clockwise	practice	Guided	1	-0.5	-0.5	10.73691	-0.61085	-1.45036	-1.30009	0.807732414799992	-0.329053	-0.698256	-0.184644
Trial1	1	1	noBlindfold	clockwise	practice	Guided	1	-0.5	-0.5	10.75691	-0.61105	-1.45036	-1.30008	0.80774997236179	-0.321725	-0.706719	-0.151476
Trial1	1	1	noBlindfold	clockwise	practice	Guided	1	-0.5	-0.5	10.7769	-0.61173	-1.45036	-1.30008	0.807843735825462	-0.384687	-0.73211	-0.158695
Trial1	1	1	noBlindfold	clockwise	practice	Guided	1	-0.5	-0.5	10.79691	-0.61224	-1.45037	-1.3001	0.807934259804049	-0.353348	-0.744805	-0.211825
Trial1	1	1	noBlindfold	clockwise	practice	Guided	1	-0.5	-0.5	10.81691	-0.61285	-1.45037	-1.30011	0.808029269078957	-0.381987	-0.740574	-0.234611
Trial1	1	1	noBlindfold	clockwise	practice	Guided	1	-0.5	-0.5	10.8369	-0.61358	-1.45037	-1.30012	0.808141455847274	-0.410972	-0.761733	-0.26874
Trial1	1	1	noBlindfold	clockwise	practice	Guided	1	-0.5	-0.5	10.8569	-0.61443	-1.45038	-1.30014	0.808281067474963	-0.377535	-0.770196	-0.289543
Trial1	1	1	noBlindfold	clockwise	practice	Guided	1	-0.5	-0.5	10.87691	-0.61661	-1.45038	-1.30013	0.808582662596338	-0.513407	-0.787123	-0.260896
Trial1	1	1	noBlindfold	clockwise	practice	Guided	1	-0.5	-0.5	10.89691	-0.61812	-1.45038	-1.30012	0.808792014463531	-0.510115	-0.727878	-0.223054
Trial1	1	1	noBlindfold	clockwise	practice	Guided	1	-0.5	-0.5	10.9169	-0.61968	-1.45037	-1.30011	0.809011417863489	-0.50046	-0.668633	-0.215275
Trial1	1	1	noBlindfold	clockwise	practice	Guided	1	-0.5	-0.5	10.9369	-0.62143	-1.45034	-1.3001	0.809262142151868	-0.402121	-0.660169	-0.215053
Trial1	1	1	noBlindfold	clockwise	practice	Guided	1	-0.5	-0.5	10.95691	-0.62343	-1.45032	-1.30012	0.809584564543566	-0.389826	-0.600924	-0.228586
Trial1	1	1	noBlindfold	clockwise	practice	Guided	1	-0.5	-0.5	10.9769	-0.62818	-1.45029	-1.30013	0.810332114868924	-0.46763	-0.524752	-0.250981
Trial1	1	1	noBlindfold	clockwise	practice	Guided	1	-0.5	-0.5	10.9969	-0.63066	-1.45028	-1.30014	0.810737992025787	-0.481613	-0.583997	-0.257966
Trial1	1	1	noBlindfold	clockwise	practice	Guided	1	-0.5	-0.5	11.01691	-0.63341	-1.45028	-1.30014	0.811185723943153	-0.481521	-0.571302	-0.308302
Trial1	1	1	noBlindfold	clockwise	practice	Guided	1	-0.5	-0.5	11.03691	-0.6364601	-1.45029	-1.30015	0.811702797198263	-0.493729	-0.592461	-0.294306
Trial1	1	1	noBlindfold	clockwise	practice	Guided	1	-0.5	-0.5	11.0569	-0.63963	-1.45029	-1.30018	0.812271203555929	-0.494828	-0.588229	-0.306551
Trial1	1	1	noBlindfold	clockwise	practice	Guided	1	-0.5	-0.5	11.0769	-0.64679	-1.4503	-1.30018	0.813532581058741	-0.449803	-0.61362	-0.35205
Trial1	1	1	noBlindfold	clockwise	practice	Guided	1	-0.5	-0.5	11.09691	-0.65043	-1.4503	-1.30018	0.814197247450537	-0.449864	-0.583997	-0.351709
Trial1	1	1	noBlindfold	clockwise	practice	Guided	1	-0.5	-0.5	11.11691	-0.65434	-1.45029	-1.30018	0.814928714804628	-0.419647	-0.537427	-0.396808
Trial1	1	1	noBlindfold	clockwise	practice	Guided	1	-0.5	-0.5	11.1369	-0.65849	-1.45026	-1.30016	0.815705214065565	-0.334304	-0.469643	-0.306682
Trial1	1	1	noBlindfold	clockwise	practice	Guided	1	-0.5	-0.5	11.15691	-0.66245	-1.45023	-1.30017	0.816493679514609	-0.328575	-0.397588	-0.340674
Trial1	1	1	noBlindfold	clockwise	practice	Guided	1	-0.5	-0.5	11.17691	-0.67106	-1.45019	-1.30018	0.8182600430941	-0.341522	-0.346592	-0.381093
Trial1	1	1	noBlindfold	clockwise	practice	Guided	1	-0.5	-0.5	11.1969	-0.67548	-1.45018	-1.30018	0.819195458353055	-0.280952	-0.367653	-0.352678
Trial1	1	1	noBlindfold	clockwise	practice	Guided	1	-0.5	-0.5	11.2169	-0.67971	-1.45016	-1.30017	0.820102197388566	-0.333066	-0.215232	-0.334919
Trial1	1	1	noBlindfold	clockwise	practice	Guided	1	-0.5	-0.5	11.23691	-0.68417	-1.45011	-1.30014	0.821061902973965	-0.247045	-0.033231	-0.321632
Trial1	1	1	noBlindfold	clockwise	practice	Guided	1	-0.5	-0.5	11.25691	-0.68874	-1.45	-1.30008	0.822040574706315	-0.269953	0.19103	-0.184264
Trial1	1	1	noBlindfold	clockwise	practice	Guided	1	-0.5	-0.5	11.2769	-0.69811	-1.44983	-1.30008	0.824242366727246	-0.218113	0.4236	-0.201468
Trial1	1	1	noBlindfold	clockwise	practice	Guided	1	-0.5	-0.5	11.29691	-0.70271	-1.44979	-1.30011	0.825389321534566	-0.270931	0.533519	-0.238374
Trial1	1	1	noBlindfold	clockwise	practice	Guided	1	-0.5	-0.5	11.31691	-0.70748	-1.44974	-1.30016	0.826621964031195	-0.388663	0.609692	-0.344839
Trial1	1	1	noBlindfold	clockwise	practice	Guided	1	-0.5	-0.5	11.3369	-0.71218	-1.44969	-1.30018	0.827833513427333	-0.415003	0.681632	-0.384133
Trial1	1	1	noBlindfold	clockwise	practice	Guided	1	-0.5	-0.5	11.3569	-0.7172101	-1.44965	-1.30016	0.829117677535561	-0.319682	0.812818	-0.367834
Trial1	1	1	noBlindfold	clockwise	practice	Guided	1	-0.5	-0.5	11.37691	-0.72654	-1.44952	-1.30014	0.831591511223149	-0.382731	1.100581	-0.234361
Trial1	1	1	noBlindfold	clockwise	practice	Guided	1	-0.5	-0.5	11.39691	-0.73136	-1.44945	-1.30014	0.832917471796033	-0.45949	1.214839	-0.285426
Trial1	1	1	noBlindfold	clockwise	practice	Guided	1	-0.5	-0.5	11.4169	-0.73589	-1.44939	-1.30012	0.834168015099596	-0.552333	1.379879	-0.229247
Trial1	1	1	noBlindfold	clockwise	practice	Guided	1	-0.5	-0.5	11.4369	-0.7409101	-1.44931	-1.3001	0.835582200629344	-0.572472	1.66341	-0.193136
Trial1	1	1	noBlindfold	clockwise	practice	Guided	1	-0.5	-0.5	11.45691	-0.74554	-1.44919	-1.30009	0.836919237543469	-0.601873	1.908854	-0.185344
Trial1	1	1	noBlindfold	clockwise	practice	Guided	1	-0.5	-0.5	11.4769	-0.75515	-1.44896	-1.30008	0.839779403152117	-0.535364	2.196617	-0.144903
Trial1	1	1	noBlindfold	clockwise	practice	Guided	1	-0.5	-0.5	11.4969	-0.75984	-1.44888	-1.30008	0.841216229525181	-0.432673	2.552088	-0.146789
Trial1	1	1	noBlindfold	clockwise	practice	Guided	1	-0.5	-0.5	11.51691	-0.76408	-1.44872	-1.30006	0.842516645381415	-0.232245	3.076831	-0.112615
Trial1	1	1	noBlindfold	clockwise	practice	Guided	1	-0.5	-0.5	11.53691	-0.76805	-1.44848	-1.30003	0.843740955695552	-0.170775	3.40268	-0.038713
Trial1	1	1	noBlindfold	clockwise	practice	Guided	1	-0.5	-0.5	11.5569	-0.77073	-1.44833	-1.30004	0.844605680303133	-0.318539	3.398448	-0.039903
Trial1	1	1	noBlindfold	clockwise	practice	Guided	1	-0.5	-0.5	11.5769	-0.77502	-1.44833	-1.30004	0.845990552220362	-0.508653	3.334971	-0.103889
Trial1	1	1	noBlindfold	clockwise	practice	Guided	1	-0.5	-0.5	11.59691	-0.77656	-1.44832	-1.29998	0.846435655539061	-0.483677	3.555025	0.066513
Trial1	1	1	noBlindfold	clockwise	practice	Guided	1	-0.5	-0.5	11.61691	-0.77764	-1.44823	-1.29994	0.84675152182286	-0.471921	3.745456	0.196488
Trial1	1	1	noBlindfold	clockwise	practice	Guided	1	-0.5	-0.5	11.6369	-0.77826	-1.44813	-1.29995	0.846964362756453	-0.583956	3.948582	0.069076
Trial1	1	1	noBlindfold	clockwise	practice	Guided	1	-0.5	-0.5	11.65691	-0.7784801	-1.44804	-1.29995	0.847036686447463	-0.783671	4.177099	-0.082715
Trial1	1	1	noBlindfold	clockwise	practice	Guided	1	-0.5	-0.5	11.67691	-0.7785701	-1.44777	-1.29994	0.847056936970616	-0.801458	4.845724	0.295143
Trial1	1	1	noBlindfold	clockwise	practice	Guided	1	-0.5	-0.5	11.6969	-0.7786101	-1.44763	-1.29993	0.847060634371428	-0.810233	4.926128	0.380497
Trial1	1	1	noBlindfold	clockwise	practice	Guided	1	-0.5	-0.5	11.7169	-0.7786601	-1.44757	-1.29992	0.847067515306074	-0.789047	4.803406	0.318258
Trial1	1	1	noBlindfold	clockwise	practice	Guided	1	-0.5	-0.5	11.73691	-0.7787	-1.4476	-1.29993	0.847090222270924	-0.722841	4.62567	0.15139
Trial1	1	1	noBlindfold	clockwise	practice	Guided	1	-0.5	-0.5	11.75691	-0.77874	-1.44765	-1.29994	0.847112837672743	-0.703151	4.765319	-0.090888
Trial1	1	1	noBlindfold	clockwise	practice	Guided	1	-0.5	-0.5	11.7769	-0.77881	-1.4475	-1.29994	0.84713588521575	-0.700749	5.26044	0.106865
Trial1	1	1	noBlindfold	clockwise	practice	Guided	1	-0.5	-0.5	11.79691	-0.77885	-1.44742	-1.29995	0.84715839214522	-0.707855	5.010764	0.072585
Trial1	1	1	noBlindfold	clockwise	practice	Guided	1	-0.5	-0.5	11.81691	-0.77889	-1.44745	-1.29995	0.847171557617843	-0.791925	4.998068	0.091269
Trial1	1	1	noBlindfold	clockwise	practice	Guided	1	-0.5	-0.5	11.8369	-0.7789299	-1.44749	-1.29994	0.847175362444478	-0.958683	4.934591	0.164025
Trial1	1	1	noBlindfold	clockwise	practice	Guided	1	-0.5	-0.5	11.8569	-0.77899	-1.44753	-1.29994	0.847195145991806	-1.161817	4.756856	0.147734
Trial1	1	1	noBlindfold	clockwise	practice	Guided	1	-0.5	-0.5	11.87691	-0.77922	-1.44759	-1.29993	0.847261446066554	-1.458269	4.968446	0.179499
Trial1	1	1	noBlindfold	clockwise	practice	Guided	1	-0.5	-0.5	11.89691	-0.77955	-1.44754	-1.29993	0.847370266983221	-1.512655	4.981141	0.21494
Trial1	1	1	noBlindfold	clockwise	practice	Guided	1	-0.5	-0.5	11.9169	-0.78011	-1.44754	-1.29993	0.847555172799379	-1.584426	4.773783	0.129823
Trial1	1	1	noBlindfold	clockwise	practice	Guided	1	-0.5	-0.5	11.9369	-0.78092	-1.4476	-1.29992	0.847813664395644	-1.451173	4.651061	0.162159
Trial1	1	1	noBlindfold	clockwise	practice	Guided	1	-0.5	-0.5	11.95691	-0.78196	-1.44766	-1.29992	0.848158806441195	-1.20415	4.629902	0.211889
Trial1	1	1	noBlindfold	clockwise	practice	Guided	1	-0.5	-0.5	11.9769	-0.78388	-1.44771	-1.29995	0.848827344078678	-1.066323	4.583352	0.036816
Trial1	1	1	noBlindfold	clockwise	practice	Guided	1	-0.5	-0.5	11.9969	-0.78467	-1.44771	-1.29997	0.849110744474558	-0.992002	4.634134	0.022522
Trial1	1	1	noBlindfold	clockwise	practice	Guided	1	-0.5	-0.5	12.01691	-0.78531	-1.4477	-1.29999	0.849344265463871	-1.089411	4.53257	-0.011128
Trial1	1	1	noBlindfold	clockwise	practice	Guided	1	-0.5	-0.5	12.03691	-0.7858	-1.44773	-1.30001	0.849527853690148	-1.137255	4.384457	-0.039642
Trial1	1	1	noBlindfold	clockwise	practice	Guided	1	-0.5	-0.5	12.0569	-0.78628	-1.44779	-1.30001	0.849689475355768	-1.072157	4.439471	-0.016977
Trial1	1	1	noBlindfold	clockwise	practice	Guided	1	-0.5	-0.5	12.0769	-0.78685	-1.44775	-1.30002	0.84989120880002	-0.984011	4.524107	-0.195319
Trial1	1	1	noBlindfold	clockwise	practice	Guided	1	-0.5	-0.5	12.09691	-0.78692	-1.44775	-1.30004	0.849933568435999	-0.984628	4.439471	-0.283862
Trial1	1	1	noBlindfold	clockwise	practice	Guided	1	-0.5	-0.5	12.11691	-0.78697	-1.44777	-1.30005	0.849959897201598	-0.908143	4.350603	-0.32157
Trial1	1	1	noBlindfold	clockwise	practice	Guided	1	-0.5	-0.5	12.1369	-0.78703	-1.44782	-1.30006	0.849989569363093	-0.902894	4.299821	-0.3558
Trial1	1	1	noBlindfold	clockwise	practice	Guided	1	-0.5	-0.5	12.15691	-0.78707	-1.44784	-1.30008	0.850021834261571	-0.865325	4.312517	-0.380886
Trial1	1	1	noBlindfold	clockwise	practice	Guided	1	-0.5	-0.5	12.17691	-0.78717	-1.44785	-1.30009	0.850065021898685	-0.844986	4.172867	-0.399727
Trial1	1	1	noBlindfold	clockwise	practice	Guided	1	-0.5	-0.5	12.1969	-0.78721	-1.44789	-1.3001	0.850087958537538	-0.818428	4.050145	-0.40248
Trial1	1	1	noBlindfold	clockwise	practice	Guided	1	-0.5	-0.5	12.2169	-0.78725	-1.44794	-1.30011	0.850111028895104	-0.795667	4.084	-0.316093
Trial1	1	1	noBlindfold	clockwise	practice	Guided	1	-0.5	-0.5	12.23691	-0.78729	-1.44795	-1.30011	0.850124543826808	-0.758459	4.079768	-0.303102
Trial1	1	1	noBlindfold	clockwise	practice	Guided	1	-0.5	-0.5	12.25691	-0.78733	-1.44796	-1.30013	0.85015677673793	-0.771812	3.973973	-0.343784
Trial1	1	1	noBlindfold	clockwise	practice	Guided	1	-0.5	-0.5	12.2769	-0.78741	-1.44803	-1.30013	0.8501838344834	-0.736937	3.855482	-0.393774
Trial1	1	1	noBlindfold	clockwise	practice	Guided	1	-0.5	-0.5	12.29691	-0.78745	-1.44806	-1.30014	0.850206779679905	-0.772773	3.758151	-0.394002
Trial1	1	1	noBlindfold	clockwise	practice	Guided	1	-0.5	-0.5	12.31691	-0.78749	-1.4481	-1.30014	0.850220302496414	-0.68283	3.61427	-0.348679
Trial1	1	1	noBlindfold	clockwise	practice	Guided	1	-0.5	-0.5	12.3369	-0.7875201	-1.44816	-1.30015	0.850239884466997	-0.628916	3.512707	-0.388172
Trial1	1	1	noBlindfold	clockwise	practice	Guided	1	-0.5	-0.5	12.3569	-0.78755	-1.44822	-1.30017	0.850268738227346	-0.638294	3.381521	-0.433498
Trial1	1	1	noBlindfold	clockwise	practice	Guided	1	-0.5	-0.5	12.37691	-0.78762	-1.44836	-1.30017	0.850292425874484	-0.565503	3.072599	-0.546945
Trial1	1	1	noBlindfold	clockwise	practice	Guided	1	-0.5	-0.5	12.39691	-0.78765	-1.44844	-1.30018	0.85031199096568	-0.547157	2.93295	-0.502455
Trial1	1	1	noBlindfold	clockwise	practice	Guided	1	-0.5	-0.5	12.4169	-0.78767	-1.4485	-1.30019	0.850328189253438	-0.480762	2.810228	-0.550923
Trial1	1	1	noBlindfold	clockwise	practice	Guided	1	-0.5	-0.5	12.4369	-0.7876999	-1.44856	-1.3002	0.850347735354616	-0.41258	2.738287	-0.584599
Trial1	1	1	noBlindfold	clockwise	practice	Guided	1	-0.5	-0.5	12.45691	-0.78772	-1.44861	-1.30022	0.850373377532983	-0.363816	2.679042	-0.589873
Trial1	1	1	noBlindfold	clockwise	practice	Guided	1	-0.5	-0.5	12.4769	-0.78775	-1.44867	-1.30023	0.850392944877425	-0.316798	2.501306	-0.622122
Trial1	1	1	noBlindfold	clockwise	practice	Guided	1	-0.5	-0.5	12.4969	-0.78777	-1.44871	-1.30024	0.850409144568146	-0.297327	2.450525	-0.645744
Trial1	1	1	noBlindfold	clockwise	practice	Guided	1	-0.5	-0.5	12.51691	-0.78778	-1.44874	-1.30024	0.850412512946525	-0.297625	2.420902	-0.601255
Trial1	1	1	noBlindfold	clockwise	practice	Guided	1	-0.5	-0.5	12.53691	-0.7878	-1.44876	-1.30025	0.850428713088445	-0.302435	2.382816	-0.604959
Trial1	1	1	noBlindfold	clockwise	practice	Guided	1	-0.5	-0.5	12.5569	-0.78781	-1.44878	-1.30025	0.850432101912113	-0.366827	2.289716	-0.538851
Trial1	1	1	noBlindfold	clockwise	practice	Guided	1	-0.5	-0.5	12.5769	-0.78785	-1.44881	-1.30025	0.850445638076435	-0.377684	2.306644	-0.516551
Trial1	1	1	noBlindfold	clockwise	practice	Guided	1	-0.5	-0.5	12.59691	-0.78786	-1.44882	-1.30025	0.850449027421482	-0.421833	2.264326	-0.511775
Trial1	1	1	noBlindfold	clockwise	practice	Guided	1	-0.5	-0.5	12.61691	-0.7878799	-1.44884	-1.30025	0.850455766072319	-0.415052	2.200849	-0.491386
Trial1	1	1	noBlindfold	clockwise	practice	Guided	1	-0.5	-0.5	12.6369	-0.7879	-1.44887	-1.30025	0.850462565668154	-0.42606	2.141603	-0.511298
Trial1	1	1	noBlindfold	clockwise	practice	Guided	1	-0.5	-0.5	12.65691	-0.78792	-1.44889	-1.30025	0.850469325326628	-0.430382	2.116213	-0.510831
Trial1	1	1	noBlindfold	clockwise	practice	Guided	1	-0.5	-0.5	12.67691	-0.78796	-1.44892	-1.30025	0.850482866069972	-0.338014	2.018881	-0.44426
Trial1	1	1	noBlindfold	clockwise	practice	Guided	1	-0.5	-0.5	12.6969	-0.78798	-1.44896	-1.30025	0.850489647157303	-0.334858	1.938477	-0.457705
Trial1	1	1	noBlindfold	clockwise	practice	Guided	1	-0.5	-0.5	12.7169	-0.78799	-1.44899	-1.30025	0.850493037857541	-0.340206	1.900391	-0.507796
Trial1	1	1	noBlindfold	clockwise	practice	Guided	1	-0.5	-0.5	12.73691	-0.78801	-1.44902	-1.30025	0.850499799386867	-0.306454	1.849609	-0.486055
Trial1	1	1	noBlindfold	clockwise	practice	Guided	1	-0.5	-0.5	12.75691	-0.78802	-1.44904	-1.30025	0.850503170214712	-0.285627	1.811523	-0.50098
Trial1	1	1	noBlindfold	clockwise	practice	Guided	1	-0.5	-0.5	12.7769	-0.78805	-1.44907	-1.30025	0.850513343877363	-0.277468	1.815755	-0.483936
Trial1	1	1	noBlindfold	clockwise	practice	Guided	1	-0.5	-0.5	12.79691	-0.78805	-1.44907	-1.30025	0.850513343877363	-0.242117	1.786132	-0.514108
Trial1	1	1	noBlindfold	clockwise	practice	Guided	1	-0.5	-0.5	12.81691	-0.7880599	-1.44908	-1.30025	0.850516715119604	-0.219393	1.743814	-0.470023
Trial1	1	1	noBlindfold	clockwise	practice	Guided	1	-0.5	-0.5	12.8369	-0.78807	-1.4491	-1.30024	0.850510684932824	-0.200742	1.688801	-0.463502
Trial1	1	1	noBlindfold	clockwise	practice	Guided	1	-0.5	-0.5	12.8569	-0.78809	-1.44912	-1.30023	0.850508046756348	-0.255024	1.574542	-0.427934
Trial1	1	1	noBlindfold	clockwise	practice	Guided	1	-0.5	-0.5	12.87691	-0.78811	-1.44919	-1.30023	0.850514810513046	-0.235294	1.511065	-0.370701
Trial1	1	1	noBlindfold	clockwise	practice	Guided	1	-0.5	-0.5	12.89691	-0.78812	-1.44921	-1.30022	0.850508801329119	-0.322344	1.54492	-0.3485
Trial1	1	1	noBlindfold	clockwise	practice	Guided	1	-0.5	-0.5	12.9169	-0.78813	-1.44921	-1.30022	0.850512193601432	-0.323073	1.49837	-0.314525
Trial1	1	1	noBlindfold	clockwise	practice	Guided	1	-0.5	-0.5	12.9369	-0.78815	-1.44923	-1.30021	0.850509516692441	-0.348634	1.439125	-0.303213
Trial1	1	1	noBlindfold	clockwise	practice	Guided	1	-0.5	-0.5	12.95691	-0.78816	-1.44925	-1.30018	0.850484645369874	-0.368407	1.367184	-0.279862
Trial1	1	1	noBlindfold	clockwise	practice	Guided	1	-0.5	-0.5	12.9769	-0.78822	-1.44932	-1.30016	0.850486161857611	-0.368468	1.244462	-0.199449
Trial1	1	1	noBlindfold	clockwise	practice	Guided	1	-0.5	-0.5	12.9969	-0.78827	-1.44935	-1.30014	0.850484360668384	-0.377575	1.180985	-0.16038
Trial1	1	1	noBlindfold	clockwise	practice	Guided	1	-0.5	-0.5	13.01691	-0.78834	-1.44939	-1.30013	0.850498660835757	-0.323486	1.164058	-0.157727
Trial1	1	1	noBlindfold	clockwise	practice	Guided	1	-0.5	-0.5	13.03691	-0.78842	-1.44941	-1.30012	0.850516474452573	-0.265883	1.151362	-0.163905
Trial1	1	1	noBlindfold	clockwise	practice	Guided	1	-0.5	-0.5	13.0569	-0.78846	-1.44942	-1.30012	0.85053005817033	-0.278371	1.07519	-0.238527
Trial1	1	1	noBlindfold	clockwise	practice	Guided	1	-0.5	-0.5	13.0769	-0.78848	-1.44944	-1.30013	0.850546138314357	-0.139134	1.07519	-0.359038
Trial1	1	1	noBlindfold	clockwise	practice	Guided	1	-0.5	-0.5	13.09691	-0.7884901	-1.44945	-1.30014	0.850558974886468	-0.145075	1.07519	-0.455436
Trial1	1	1	noBlindfold	clockwise	practice	Guided	1	-0.5	-0.5	13.11691	-0.7884901	-1.44945	-1.30014	0.850558974886468	-0.065774	1.037104	-0.425877
Trial1	1	1	noBlindfold	clockwise	practice	Guided	1	-0.5	-0.5	13.1369	-0.7884901	-1.44946	-1.30015	0.850568394894246	0.014317	0.999017	-0.430204
Trial1	1	1	noBlindfold	clockwise	practice	Guided	1	-0.5	-0.5	13.15691	-0.7884901	-1.44948	-1.30017	0.850587122807135	0.04212	0.901686	-0.462666
Trial1	1	1	noBlindfold	clockwise	practice	Guided	1	-0.5	-0.5	13.17691	-0.7884901	-1.44955	-1.30017	0.850587122807135	-0.021273	0.715487	-0.510478
Trial1	1	1	noBlindfold	clockwise	practice	Guided	1	-0.5	-0.5	13.1969	-0.7884901	-1.44959	-1.30019	0.850605962917296	-0.025801	0.702791	-0.544819
Trial1	1	1	noBlindfold	clockwise	practice	Guided	1	-0.5	-0.5	13.2169	-0.7884901	-1.44963	-1.3002	0.850615382992717	-0.026707	0.630851	-0.560563
Trial1	1	1	noBlindfold	clockwise	practice	Guided	1	-0.5	-0.5	13.23691	-0.7885	-1.44965	-1.3002	0.850618758980161	-0.0089162	0.601228	-0.520244
Trial1	1	1	noBlindfold	clockwise	practice	Guided	1	-0.5	-0.5	13.25691	-0.7885	-1.44967	-1.30022	0.850637599096907	-0.028883	0.546215	-0.539193
Trial1	1	1	noBlindfold	clockwise	practice	Guided	1	-0.5	-0.5	13.2769	-0.7885	-1.44973	-1.30023	0.85064701917562	-0.072334	0.44868	-0.568273
Trial1	1	1	noBlindfold	clockwise	practice	Guided	1	-0.5	-0.5	13.29691	-0.78851	-1.44974	-1.30024	0.850659815208872	-0.022957	0.4274	-0.649661
Trial1	1	1	noBlindfold	clockwise	practice	Guided	1	-0.5	-0.5	13.31691	-0.78851	-1.44975	-1.30025	0.850669235277318	0.059373	0.456894	-0.633227
Trial1	1	1	noBlindfold	clockwise	practice	Guided	1	-0.5	-0.5	13.3369	-0.7885	-1.44975	-1.30025	0.850665859373721	0.16993	0.532956	-0.645197
Trial1	1	1	noBlindfold	clockwise	practice	Guided	1	-0.5	-0.5	13.3569	-0.7884901	-1.44975	-1.30025	0.850662483573202	0.176645	0.537159	-0.582556
Trial1	1	1	noBlindfold	clockwise	practice	Guided	1	-0.5	-0.5	13.37691	-0.78847	-1.44974	-1.30025	0.850655671642927	0.154158	0.558318	-0.499651
Trial1	1	1	noBlindfold	clockwise	practice	Guided	1	-0.5	-0.5	13.39691	-0.78847	-1.44974	-1.30025	0.850655671642927	0.029351	0.541391	-0.494472
Trial1	1	1	noBlindfold	clockwise	practice	Guided	1	-0.5	-0.5	13.4169	-0.78847	-1.44973	-1.30025	0.850655671642927	-0.05497	0.630259	-0.404948
Trial1	1	1	noBlindfold	clockwise	practice	Guided	1	-0.5	-0.5	13.4369	-0.78847	-1.44972	-1.30022	0.850627411027648	-0.131317	0.748749	-0.323943
Trial1	1	1	noBlindfold	clockwise	practice	Guided	1	-0.5	-0.5	13.45691	-0.7884901	-1.44967	-1.30015	0.850568394894246	-0.196443	0.816458	-0.182454
Trial1	1	1	noBlindfold	clockwise	practice	Guided	1	-0.5	-0.5	13.4769	-0.78864	-1.44957	-1.30012	0.850591124651833	-0.363049	0.871471	-0.151626
Trial1	1	1	noBlindfold	clockwise	practice	Guided	1	-0.5	-0.5	13.4969	-0.78882	-1.44956	-1.3001	0.850633275272172	-0.451515	0.86724	-0.184235
Trial1	1	1	noBlindfold	clockwise	practice	Guided	1	-0.5	-0.5	13.51691	-0.78916	-1.44958	-1.30011	0.850758301796269	-0.416108	0.778372	-0.230226
Trial1	1	1	noBlindfold	clockwise	practice	Guided	1	-0.5	-0.5	13.53691	-0.78967	-1.44961	-1.30013	0.850950489607702	-0.329457	0.672577	-0.298644
Trial1	1	1	noBlindfold	clockwise	practice	Guided	1	-0.5	-0.5	13.5569	-0.79023	-1.44965	-1.30015	0.851160123055533	-0.16607	0.549855	-0.278243
Trial1	1	1	noBlindfold	clockwise	practice	Guided	1	-0.5	-0.5	13.5769	-0.79111	-1.44977	-1.30017	0.851479298143887	0.087325	0.359253	-0.335153
Trial1	1	1	noBlindfold	clockwise	practice	Guided	1	-0.5	-0.5	13.59691	-0.79124	-1.44981	-1.30019	0.851542570879896	0.130851	0.312613	-0.43685
Trial1	1	1	noBlindfold	clockwise	practice	Guided	1	-0.5	-0.5	13.61691	-0.79122	-1.44983	-1.30019	0.851535721505467	0.074559	0.253289	-0.451826
Trial1	1	1	noBlindfold	clockwise	practice	Guided	1	-0.5	-0.5	13.6369	-0.79122	-1.44984	-1.30019	0.851535721505467	-0.0090492	0.329382	-0.438391
Trial1	1	1	noBlindfold	clockwise	practice	Guided	1	-0.5	-0.5	13.65691	-0.79122	-1.44984	-1.30015	0.851498194503283	-0.086628	0.401227	-0.337777
Trial1	1	1	noBlindfold	clockwise	practice	Guided	1	-0.5	-0.5	13.67691	-0.79128	-1.44978	-1.30012	0.851490587576266	-0.297198	0.553418	-0.166043
Trial1	1	1	noBlindfold	clockwise	practice	Guided	1	-0.5	-0.5	13.6969	-0.79143	-1.44974	-1.30012	0.851541920125112	-0.41984	0.599968	-0.224473
Trial1	1	1	noBlindfold	clockwise	practice	Guided	1	-0.5	-0.5	13.7169	-0.79175	-1.44969	-1.30015	0.851679606412394	-0.488924	0.688836	-0.29779
Trial1	1	1	noBlindfold	clockwise	practice	Guided	1	-0.5	-0.5	13.73691	-0.79231	-1.44965	-1.30017	0.851890295924361	-0.509371	0.81579	-0.349673
Trial1	1	1	noBlindfold	clockwise	practice	Guided	1	-0.5	-0.5	13.75691	-0.79305	-1.4496	-1.3001	0.852078786000397	-0.516755	0.887731	-0.336033
Trial1	1	1	noBlindfold	clockwise	practice	Guided	1	-0.5	-0.5	13.7769	-0.7951	-1.44957	-1.30005	0.852739153841561	-0.497498	0.743849	-0.037904
Trial1	1	1	noBlindfold	clockwise	practice	Guided	1	-0.5	-0.5	13.79691	-0.7963901	-1.44962	-1.30004	0.853177049549501	-0.492183	0.6042	-0.072164
Trial1	1	1	noBlindfold	clockwise	practice	Guided	1	-0.5	-0.5	13.81691	-0.798	-1.44969	-1.3001	0.853793876003765	-0.431193	0.511096	-0.251919
Trial1	1	1	noBlindfold	clockwise	practice	Guided	1	-0.5	-0.5	13.8369	-0.79971	-1.44974	-1.30023	0.854514014032674	-0.394576	0.472941	-0.530413
Trial1	1	1	noBlindfold	clockwise	practice	Guided	1	-0.5	-0.5	13.8569	-0.8017099	-1.44976	-1.30038	0.855357834332981	-0.351077	0.489764	-0.704124
Trial1	1	1	noBlindfold	clockwise	practice	Guided	1	-0.5	-0.5	13.87691	-0.80577	-1.44972	-1.30038	0.856798370642306	-0.182573	0.591319	-0.756417
Trial1	1	1	noBlindfold	clockwise	practice	Guided	1	-0.5	-0.5	13.89691	-0.8077199	-1.44973	-1.30037	0.857486831802527	-0.151118	0.426199	-0.713397
Trial1	1	1	noBlindfold	clockwise	practice	Guided	1	-0.5	-0.5	13.9169	-0.80952	-1.44977	-1.30038	0.858143790439171	-0.15427	0.35415	-0.780643
Trial1	1	1	noBlindfold	clockwise	practice	Guided	1	-0.5	-0.5	13.9369	-0.81125	-1.44982	-1.30039	0.858778612316836	-0.052496	0.273662	-0.749702
Trial1	1	1	noBlindfold	clockwise	practice	Guided	1	-0.5	-0.5	13.95691	-0.81291	-1.44986	-1.30045	0.859437486859941	0.085324	0.2355	-0.836931
Trial1	1	1	noBlindfold	clockwise	practice	Guided	1	-0.5	-0.5	13.9769	-0.81484	-1.44991	-1.30043	0.860123525964764	0.494633	0.04075	-0.857403
Trial1	1	1	noBlindfold	clockwise	practice	Guided	1	-0.5	-0.5	13.9969	-0.81488	-1.44998	-1.3004	0.860110232936717	0.522361	-0.073499	-0.729503
Trial1	1	1	noBlindfold	clockwise	practice	Guided	1	-0.5	-0.5	14.01691	-0.81459	-1.45002	-1.30033	0.859938969500728	0.524943	-0.073484	-0.666398
Trial1	1	1	noBlindfold	clockwise	practice	Guided	1	-0.5	-0.5	14.03691	-0.81385	-1.45004	-1.30027	0.859612623176961	0.412085	-0.022686	-0.514243
Trial1	1	1	noBlindfold	clockwise	practice	Guided	1	-0.5	-0.5	14.0569	-0.81293	-1.45001	-1.30025	0.859258590476497	0.195104	0.087331	-0.5321
Trial1	1	1	noBlindfold	clockwise	practice	Guided	1	-0.5	-0.5	14.0769	-0.81107	-1.44983	-1.30024	0.858573610525317	-0.229972	0.544223	-0.450765
Trial1	1	1	noBlindfold	clockwise	practice	Guided	1	-0.5	-0.5	14.09691	-0.81068	-1.44973	-1.30024	0.858432410551013	-0.220097	0.768508	-0.443309
Trial1	1	1	noBlindfold	clockwise	practice	Guided	1	-0.5	-0.5	14.11691	-0.81064	-1.44964	-1.30024	0.858417915081664	-0.01312	0.925085	-0.474683
Trial1	1	1	noBlindfold	clockwise	practice	Guided	1	-0.5	-0.5	14.1369	-0.81064	-1.4496	-1.30024	0.858417915081664	0.235677	0.806595	-0.451537
Trial1	1	1	noBlindfold	clockwise	practice	Guided	1	-0.5	-0.5	14.15691	-0.81062	-1.44961	-1.30026	0.858429226865367	0.281471	0.633091	-0.481865
Trial1	1	1	noBlindfold	clockwise	practice	Guided	1	-0.5	-0.5	14.17691	-0.81028	-1.4498	-1.30031	0.858352944961586	0.418174	0.167444	-0.619446
Trial1	1	1	noBlindfold	clockwise	practice	Guided	1	-0.5	-0.5	14.1969	-0.8098	-1.4499	-1.30038	0.85824483027213	0.437274	0.061622	-0.769434
Trial1	1	1	noBlindfold	clockwise	practice	Guided	1	-0.5	-0.5	14.2169	-0.80901	-1.44996	-1.30043	0.858006667299372	0.509315	0.070067	-0.88726
Trial1	1	1	noBlindfold	clockwise	practice	Guided	1	-0.5	-0.5	14.23691	-0.80791	-1.44998	-1.30045	0.857629696984148	0.481324	0.023505	-0.938992
Trial1	1	1	noBlindfold	clockwise	practice	Guided	1	-0.5	-0.5	14.25691	-0.80651	-1.44997	-1.30041	0.8570907667592	0.418845	0.12504	-0.898164
Trial1	1	1	noBlindfold	clockwise	practice	Guided	1	-0.5	-0.5	14.2769	-0.80289	-1.44992	-1.30036	0.855756055380143	0.208883	0.184193	-0.693071
Trial1	1	1	noBlindfold	clockwise	practice	Guided	1	-0.5	-0.5	14.29691	-0.8011	-1.4499	-1.3003	0.8550681280361	0.136426	0.27723	-0.579394
Trial1	1	1	noBlindfold	clockwise	practice	Guided	1	-0.5	-0.5	14.31691	-0.79926	-1.44986	-1.30026	0.854384306819457	0.125695	0.344851	-0.514753
Trial1	1	1	noBlindfold	clockwise	practice	Guided	1	-0.5	-0.5	14.3369	-0.79745	-1.44983	-1.30024	0.853733346785791	0.057296	0.370135	-0.485965
Trial1	1	1	noBlindfold	clockwise	practice	Guided	1	-0.5	-0.5	14.3569	-0.79576	-1.44981	-1.3002	0.853108442935936	0.023373	0.425038	-0.469428
Trial1	1	1	noBlindfold	clockwise	practice	Guided	1	-0.5	-0.5	14.37691	-0.79308	-1.4498	-1.30019	0.852173630341511	-0.148716	0.420582	-0.36594
Trial1	1	1	noBlindfold	clockwise	practice	Guided	1	-0.5	-0.5	14.39691	-0.79207	-1.4498	-1.30019	0.851826798282849	-0.158833	0.403543	-0.377416
Trial1	1	1	noBlindfold	clockwise	practice	Guided	1	-0.5	-0.5	14.4169	-0.79141	-1.44979	-1.30019	0.851600705373282	-0.153876	0.492298	-0.37363
Trial1	1	1	noBlindfold	clockwise	practice	Guided	1	-0.5	-0.5	14.4369	-0.79107	-1.44976	-1.30019	0.851484425581026	-0.136575	0.559994	-0.379631
Trial1	1	1	noBlindfold	clockwise	practice	Guided	1	-0.5	-0.5	14.45691	-0.79102	-1.44973	-1.30019	0.851467352499043	-0.133475	0.636167	-0.392529
Trial1	1	1	noBlindfold	clockwise	practice	Guided	1	-0.5	-0.5	14.4769	-0.79103	-1.44969	-1.3002	0.85148016519289	-0.212225	0.678485	-0.425411
Trial1	1	1	noBlindfold	clockwise	practice	Guided	1	-0.5	-0.5	14.4969	-0.79105	-1.44968	-1.30019	0.851477579738576	-0.278409	0.665789	-0.367983
Trial1	1	1	noBlindfold	clockwise	practice	Guided	1	-0.5	-0.5	14.51691	-0.79111	-1.44967	-1.30018	0.851488708322022	-0.296363	0.69118	-0.366767
Trial1	1	1	noBlindfold	clockwise	practice	Guided	1	-0.5	-0.5	14.53691	-0.79123	-1.44967	-1.30016	0.851510896580779	-0.29402	0.703876	-0.306922
Trial1	1	1	noBlindfold	clockwise	practice	Guided	1	-0.5	-0.5	14.5569	-0.79137	-1.44965	-1.30011	0.85151197111268	-0.224305	0.73773	-0.242596
Trial1	1	1	noBlindfold	clockwise	practice	Guided	1	-0.5	-0.5	14.5769	-0.79172	-1.44963	-1.3001	0.851622297573241	-0.2971	0.746194	-0.21344
Trial1	1	1	noBlindfold	clockwise	practice	Guided	1	-0.5	-0.5	14.59691	-0.79194	-1.44963	-1.3001	0.851697683085166	-0.339451	0.712339	-0.191867
Trial1	1	1	noBlindfold	clockwise	practice	Guided	1	-0.5	-0.5	14.61691	-0.79225	-1.44963	-1.30009	0.851794588418638	-0.336645	0.712339	-0.166739
Trial1	1	1	noBlindfold	clockwise	practice	Guided	1	-0.5	-0.5	14.6369	-0.79264	-1.44964	-1.30008	0.851919048787958	-0.298904	0.708107	-0.149643
Trial1	1	1	noBlindfold	clockwise	practice	Guided	1	-0.5	-0.5	14.65691	-0.7931	-1.44964	-1.30008	0.852077181277948	-0.339099	0.69118	-0.149421
Trial1	1	1	noBlindfold	clockwise	practice	Guided	1	-0.5	-0.5	14.67691	-0.79432	-1.44968	-1.30007	0.852488340518813	-0.325083	0.57269	-0.104312
Trial1	1	1	noBlindfold	clockwise	practice	Guided	1	-0.5	-0.5	14.6969	-0.79512	-1.4497	-1.30006	0.852755458837148	-0.281996	0.564226	-0.079365
Trial1	1	1	noBlindfold	clockwise	practice	Guided	1	-0.5	-0.5	14.7169	-0.79601	-1.44971	-1.30007	0.853073253491961	-0.330404	0.564226	-0.15427
Trial1	1	1	noBlindfold	clockwise	practice	Guided	1	-0.5	-0.5	14.73691	-0.797	-1.44972	-1.30009	0.853435956143289	-0.282288	0.538835	-0.205914
Trial1	1	1	noBlindfold	clockwise	practice	Guided	1	-0.5	-0.5	14.75691	-0.79805	-1.44973	-1.30009	0.8538019480657	-0.25296	0.538831	-0.154457
Trial1	1	1	noBlindfold	clockwise	practice	Guided	1	-0.5	-0.5	14.7769	-0.80027	-1.44972	-1.30011	0.854598282548892	-0.13651	0.572686	-0.183613
Trial1	1	1	noBlindfold	clockwise	practice	Guided	1	-0.5	-0.5	14.79691	-0.80133	-1.44972	-1.30014	0.854999302814894	-0.106047	0.526136	-0.313633
Trial1	1	1	noBlindfold	clockwise	practice	Guided	1	-0.5	-0.5	14.81691	-0.80226	-1.44973	-1.30019	0.855374238368081	-0.03565	0.471058	-0.405787
Trial1	1	1	noBlindfold	clockwise	practice	Guided	1	-0.5	-0.5	14.8369	-0.80304	-1.44976	-1.30021	0.855668899077531	0.013247	0.445542	-0.449092
Trial1	1	1	noBlindfold	clockwise	practice	Guided	1	-0.5	-0.5	14.8569	-0.80367	-1.44978	-1.30023	0.855910951670643	-0.043542	0.377718	-0.476507
Trial1	1	1	noBlindfold	clockwise	practice	Guided	1	-0.5	-0.5	14.87691	-0.80449	-1.44981	-1.30022	0.856192858312912	0.0036	0.46214	-0.413858
Trial1	1	1	noBlindfold	clockwise	practice	Guided	1	-0.5	-0.5	14.89691	-0.80468	-1.44978	-1.30021	0.856251095665455	-0.026718	0.52557	-0.363911
Trial1	1	1	noBlindfold	clockwise	practice	Guided	1	-0.5	-0.5	14.9169	-0.8047	-1.44976	-1.30021	0.856258222138382	0.075003	0.517106	-0.375045
Trial1	1	1	noBlindfold	clockwise	practice	Guided	1	-0.5	-0.5	14.9369	-0.8047	-1.44976	-1.30021	0.856258222138382	0.066417	0.559424	-0.412015
Trial1	1	1	noBlindfold	clockwise	practice	Guided	1	-0.5	-0.5	14.95691	-0.8047	-1.44975	-1.30021	0.856258222138382	0.01452	0.567888	-0.435751
Trial1	1	1	noBlindfold	clockwise	practice	Guided	1	-0.5	-0.5	14.9769	-0.8047	-1.44975	-1.3002	0.856248864025905	-0.087562	0.474689	-0.305953
Trial1	1	1	noBlindfold	clockwise	practice	Guided	1	-0.5	-0.5	14.9969	-0.8047	-1.44975	-1.3002	0.856248864025905	-0.075196	0.550824	-0.315683
Trial1	1	1	noBlindfold	clockwise	practice	Guided	1	-0.5	-0.5	15.01691	-0.8047	-1.44975	-1.3002	0.856248864025905	-0.114707	0.588911	-0.34925
Trial1	1	1	noBlindfold	clockwise	practice	Guided	1	-0.5	-0.5	15.03691	-0.80471	-1.44974	-1.3002	0.856252427454728	-0.120484	0.567752	-0.361183
Trial1	1	1	noBlindfold	clockwise	practice	Guided	1	-0.5	-0.5	15.0569	-0.80471	-1.44973	-1.3002	0.856252427454728	-0.120725	0.652388	-0.323026
Trial1	1	1	noBlindfold	clockwise	practice	Guided	1	-0.5	-0.5	15.0769	-0.80472	-1.4497	-1.3002	0.856255969774028	-0.05002	0.626997	-0.45316
Trial1	1	1	noBlindfold	clockwise	practice	Guided	1	-0.5	-0.5	15.09691	-0.80472	-1.4497	-1.3002	0.856255969774028	0.00047974	0.643924	-0.441706
Trial1	1	1	noBlindfold	clockwise	practice	Guided	1	-0.5	-0.5	15.11691	-0.80472	-1.4497	-1.3002	0.856255969774028	0.070237	0.588911	-0.377468
Trial1	1	1	noBlindfold	clockwise	practice	Guided	1	-0.5	-0.5	15.1369	-0.80472	-1.44971	-1.3002	0.856255969774028	0.024614	0.491575	-0.38499
Trial1	1	1	noBlindfold	clockwise	practice	Guided	1	-0.5	-0.5	15.15691	-0.80472	-1.44971	-1.30021	0.856265327808846	-0.014842	0.504177	-0.498829
Trial1	1	1	noBlindfold	clockwise	practice	Guided	1	-0.5	-0.5	15.17691	-0.80472	-1.44971	-1.30021	0.856265327808846	-0.102902	0.614196	-0.404395
Trial1	1	1	noBlindfold	clockwise	practice	Guided	1	-0.5	-0.5	15.1969	-0.80473	-1.44971	-1.3002	0.85625953340679	-0.209935	0.622659	-0.394254
Trial1	1	1	noBlindfold	clockwise	practice	Guided	1	-0.5	-0.5	15.2169	-0.80476	-1.4497	-1.30019	0.856260845840055	-0.319786	0.707295	-0.342181
Trial1	1	1	noBlindfold	clockwise	practice	Guided	1	-0.5	-0.5	15.23691	-0.80487	-1.44966	-1.30017	0.85628129907611	-0.335072	0.770772	-0.319259
Trial1	1	1	noBlindfold	clockwise	practice	Guided	1	-0.5	-0.5	15.25691	-0.80509	-1.44963	-1.30018	0.85636900926984	-0.298672	0.787699	-0.309843
Trial1	1	1	noBlindfold	clockwise	practice	Guided	1	-0.5	-0.5	15.2769	-0.80559	-1.4496	-1.3002	0.856565984261829	-0.225603	0.779236	-0.41981
Trial1	1	1	noBlindfold	clockwise	practice	Guided	1	-0.5	-0.5	15.29691	-0.8058	-1.4496	-1.30022	0.85665962979829	-0.220402	0.76654	-0.458234
Trial1	1	1	noBlindfold	clockwise	practice	Guided	1	-0.5	-0.5	15.31691	-0.80594	-1.44961	-1.30022	0.856709619330059	-0.140757	0.74115	-0.466954
Trial1	1	1	noBlindfold	clockwise	practice	Guided	1	-0.5	-0.5	15.3369	-0.80597	-1.44962	-1.30022	0.856720305080176	-0.116964	0.698832	-0.49484
Trial1	1	1	noBlindfold	clockwise	practice	Guided	1	-0.5	-0.5	15.3569	-0.80598	-1.44963	-1.30022	0.856723881391405	-0.130469	0.652282	-0.455187
Trial1	1	1	noBlindfold	clockwise	practice	Guided	1	-0.5	-0.5	15.37691	-0.80599	-1.44965	-1.30022	0.856727479093226	-0.036149	0.6946	-0.452701
Trial1	1	1	noBlindfold	clockwise	practice	Guided	1	-0.5	-0.5	15.39691	-0.80599	-1.44965	-1.30022	0.856727479093226	-0.061943	0.770772	-0.483532
Trial1	1	1	noBlindfold	clockwise	practice	Guided	1	-0.5	-0.5	15.4169	-0.80599	-1.44964	-1.30022	0.856727479093226	-0.128336	0.846945	-0.39578
Trial1	1	1	noBlindfold	clockwise	practice	Guided	1	-0.5	-0.5	15.4369	-0.80599	-1.44963	-1.30022	0.856727479093226	-0.137419	0.872335	-0.356635
Trial1	1	1	noBlindfold	clockwise	practice	Guided	1	-0.5	-0.5	15.45691	-0.806	-1.44961	-1.30021	0.856721681255284	-0.16741	0.855408	-0.342804
Trial1	1	1	noBlindfold	clockwise	practice	Guided	1	-0.5	-0.5	15.4769	-0.80602	-1.4496	-1.3002	0.856719460407955	-0.172197	0.901958	-0.34826
Trial1	1	1	noBlindfold	clockwise	practice	Guided	1	-0.5	-0.5	15.4969	-0.80602	-1.44959	-1.3002	0.856719460407955	-0.17149	0.842713	-0.304213
Trial1	1	1	noBlindfold	clockwise	practice	Guided	1	-0.5	-0.5	15.51691	-0.80603	-1.44959	-1.30019	0.856713705680689	-0.117909	0.838481	-0.303383
Trial1	1	1	noBlindfold	clockwise	practice	Guided	1	-0.5	-0.5	15.53691	-0.80603	-1.44958	-1.30019	0.856713705680689	-0.076678	0.863872	-0.295182
Trial1	1	1	noBlindfold	clockwise	practice	Guided	1	-0.5	-0.5	15.5569	-0.80604	-1.44958	-1.30019	0.856717282721718	-0.081074	0.838481	-0.294616
Trial1	1	1	noBlindfold	clockwise	practice	Guided	1	-0.5	-0.5	15.5769	-0.80604	-1.44959	-1.30019	0.856717282721718	-0.098931	0.753845	-0.334698
Trial1	1	1	noBlindfold	clockwise	practice	Guided	1	-0.5	-0.5	15.59691	-0.80604	-1.44959	-1.30019	0.856717282721718	-0.141017	0.76654	-0.351065
Trial1	1	1	noBlindfold	clockwise	practice	Guided	1	-0.5	-0.5	15.61691	-0.80605	-1.44959	-1.30018	0.856711485746937	-0.107246	0.838481	-0.329351
Trial1	1	1	noBlindfold	clockwise	practice	Guided	1	-0.5	-0.5	15.6369	-0.80605	-1.44959	-1.30018	0.856711485746937	-0.100938	0.876567	-0.313055
Trial1	1	1	noBlindfold	clockwise	practice	Guided	1	-0.5	-0.5	15.65691	-0.80606	-1.44958	-1.30018	0.856715041736964	-0.112985	0.889263	-0.341205
Trial1	1	1	noBlindfold	clockwise	practice	Guided	1	-0.5	-0.5	15.67691	-0.80606	-1.44958	-1.30018	0.856715041736964	-0.068914	0.885031	-0.388132
Trial1	1	1	noBlindfold	clockwise	practice	Guided	1	-0.5	-0.5	15.6969	-0.80606	-1.44957	-1.30019	0.856724394523239	-0.056753	0.901958	-0.440061
Trial1	1	1	noBlindfold	clockwise	practice	Guided	1	-0.5	-0.5	15.7169	-0.80607	-1.44957	-1.30019	0.856727971869367	-0.097463	0.893494	-0.443883
Trial1	1	1	noBlindfold	clockwise	practice	Guided	1	-0.5	-0.5	15.73691	-0.80607	-1.44956	-1.30019	0.856727971869367	-0.143047	0.935812	-0.451388
Trial1	1	1	noBlindfold	clockwise	practice	Guided	1	-0.5	-0.5	15.75691	-0.80608	-1.44955	-1.30019	0.856731570612238	-0.164462	0.990826	-0.402415
Trial1	1	1	noBlindfold	clockwise	practice	Guided	1	-0.5	-0.5	15.7769	-0.80609	-1.44952	-1.30019	0.856735126867929	-0.15882	1.075462	-0.352119
Trial1	1	1	noBlindfold	clockwise	practice	Guided	1	-0.5	-0.5	15.79691	-0.8061	-1.44951	-1.30019	0.856738704520361	-0.245839	1.02468	-0.329716
Trial1	1	1	noBlindfold	clockwise	practice	Guided	1	-0.5	-0.5	15.81691	-0.80611	-1.44951	-1.30018	0.856732908387201	-0.302799	0.97813	-0.319087
Trial1	1	1	noBlindfold	clockwise	practice	Guided	1	-0.5	-0.5	15.8369	-0.8061301	-1.44951	-1.30018	0.856740085577361	-0.323908	0.990826	-0.308206
Trial1	1	1	noBlindfold	clockwise	practice	Guided	1	-0.5	-0.5	15.8569	-0.80616	-1.44951	-1.30016	0.856732072836322	-0.350353	0.999289	-0.283566
Trial1	1	1	noBlindfold	clockwise	practice	Guided	1	-0.5	-0.5	15.87691	-0.8063101	-1.4495	-1.30016	0.856785718182807	-0.346672	1.011985	-0.313856
Trial1	1	1	noBlindfold	clockwise	practice	Guided	1	-0.5	-0.5	15.89691	-0.80641	-1.4495	-1.30017	0.856830810351427	-0.311868	0.940044	-0.364075
Trial1	1	1	noBlindfold	clockwise	practice	Guided	1	-0.5	-0.5	15.9169	-0.80652	-1.44952	-1.30019	0.856888844888202	-0.30149	0.855408	-0.432712
Trial1	1	1	noBlindfold	clockwise	practice	Guided	1	-0.5	-0.5	15.9369	-0.80664	-1.44955	-1.30021	0.856950494481103	-0.323982	0.787699	-0.43432
Trial1	1	1	noBlindfold	clockwise	practice	Guided	1	-0.5	-0.5	15.95691	-0.80682	-1.44959	-1.30024	0.857042971621274	-0.400677	0.783468	-0.480683
Trial1	1	1	noBlindfold	clockwise	practice	Guided	1	-0.5	-0.5	15.9769	-0.80752	-1.44959	-1.30024	0.857293818581147	-0.441259	0.855408	-0.484599
Trial1	1	1	noBlindfold	clockwise	practice	Guided	1	-0.5	-0.5	15.9969	-0.80805	-1.44958	-1.30024	0.857484079318425	-0.444011	0.876567	-0.47523
Trial1	1	1	noBlindfold	clockwise	practice	Guided	1	-0.5	-0.5	16.01691	-0.80873	-1.44957	-1.30023	0.857719249896841	-0.439972	0.851176	-0.433933
Trial1	1	1	noBlindfold	clockwise	practice	Guided	1	-0.5	-0.5	16.03691	-0.80954	-1.44957	-1.30024	0.85802048552481	-0.476893	0.834249	-0.484714
Trial1	1	1	noBlindfold	clockwise	practice	Guided	1	-0.5	-0.5	16.0569	-0.81051	-1.44958	-1.30022	0.858352209863755	-0.410283	0.830017	-0.449809
Trial1	1	1	noBlindfold	clockwise	practice	Guided	1	-0.5	-0.5	16.0769	-0.81272	-1.44959	-1.30024	0.859172811607225	-0.298272	0.804627	-0.52962
Trial1	1	1	noBlindfold	clockwise	practice	Guided	1	-0.5	-0.5	16.09691	-0.81382	-1.44961	-1.30026	0.859592333153919	-0.187275	0.673441	-0.537757
Trial1	1	1	noBlindfold	clockwise	practice	Guided	1	-0.5	-0.5	16.11691	-0.8149	-1.44966	-1.30027	0.85999653873554	-0.165675	0.605732	-0.544382
Trial1	1	1	noBlindfold	clockwise	practice	Guided	1	-0.5	-0.5	16.1369	-0.81586	-1.4497	-1.30027	0.860348517473918	-0.143607	0.546487	-0.54684
Trial1	1	1	noBlindfold	clockwise	practice	Guided	1	-0.5	-0.5	16.15691	-0.81674	-1.44973	-1.30027	0.860671982501236	-0.138766	0.491441	-0.543146
Trial1	1	1	noBlindfold	clockwise	practice	Guided	1	-0.5	-0.5	16.17691	-0.81837	-1.44974	-1.30028	0.861282465511238	-0.170242	0.571769	-0.54382
Trial1	1	1	noBlindfold	clockwise	practice	Guided	1	-0.5	-0.5	16.1969	-0.81908	-1.44973	-1.30028	0.861545170954023	-0.197059	0.554842	-0.583059
Trial1	1	1	noBlindfold	clockwise	practice	Guided	1	-0.5	-0.5	16.2169	-0.81978	-1.44973	-1.30029	0.86181385360618	-0.236878	0.571769	-0.578564
Trial1	1	1	noBlindfold	clockwise	practice	Guided	1	-0.5	-0.5	16.23691	-0.82048	-1.44971	-1.3003	0.862083353015966	-0.25551	0.622551	-0.584904
Trial1	1	1	noBlindfold	clockwise	practice	Guided	1	-0.5	-0.5	16.25691	-0.82117	-1.4497	-1.30029	0.862330578201809	-0.277148	0.576001	-0.578221
Trial1	1	1	noBlindfold	clockwise	practice	Guided	1	-0.5	-0.5	16.2769	-0.82256	-1.44972	-1.3003	0.862858741204829	-0.229752	0.516756	-0.634251
Trial1	1	1	noBlindfold	clockwise	practice	Guided	1	-0.5	-0.5	16.29691	-0.82331	-1.44973	-1.30031	0.86314859014336	-0.207666	0.487092	-0.636731
Trial1	1	1	noBlindfold	clockwise	practice	Guided	1	-0.5	-0.5	16.31691	-0.82398	-1.44975	-1.30032	0.863409041330715	-0.17184	0.470048	-0.636546
Trial1	1	1	noBlindfold	clockwise	practice	Guided	1	-0.5	-0.5	16.3369	-0.82465	-1.44977	-1.30033	0.863669956187692	-0.181013	0.452991	-0.677766
Trial1	1	1	noBlindfold	clockwise	practice	Guided	1	-0.5	-0.5	16.3569	-0.82528	-1.44977	-1.3003	0.863879256334897	-0.196224	0.512113	-0.574589
Trial1	1	1	noBlindfold	clockwise	practice	Guided	1	-0.5	-0.5	16.37691	-0.8265	-1.44977	-1.3003	0.864339362305381	-0.312451	0.418795	-0.612103
Trial1	1	1	noBlindfold	clockwise	practice	Guided	1	-0.5	-0.5	16.39691	-0.82719	-1.4498	-1.30029	0.864590746652989	-0.257029	0.304437	-0.597236
Trial1	1	1	noBlindfold	clockwise	practice	Guided	1	-0.5	-0.5	16.4169	-0.82796	-1.44984	-1.30028	0.864873290889423	-0.232079	0.283197	-0.574692
Trial1	1	1	noBlindfold	clockwise	practice	Guided	1	-0.5	-0.5	16.4369	-0.82875	-1.44985	-1.30027	0.86516390525503	-0.174773	0.316967	-0.543151
Trial1	1	1	noBlindfold	clockwise	practice	Guided	1	-0.5	-0.5	16.45691	-0.82957	-1.44984	-1.30026	0.865466559657762	-0.176986	0.342264	-0.483703
Trial1	1	1	noBlindfold	clockwise	practice	Guided	1	-0.5	-0.5	16.4769	-0.83117	-1.4498	-1.30026	0.86607711423994	-0.212265	0.443602	-0.517683
Trial1	1	1	noBlindfold	clockwise	practice	Guided	1	-0.5	-0.5	16.4969	-0.83195	-1.44979	-1.30027	0.866384914133876	-0.294234	0.371548	-0.529443
Trial1	1	1	noBlindfold	clockwise	practice	Guided	1	-0.5	-0.5	16.51691	-0.83279	-1.4498	-1.30029	0.866725487347533	-0.330168	0.371445	-0.647902
Trial1	1	1	noBlindfold	clockwise	practice	Guided	1	-0.5	-0.5	16.53691	-0.8338	-1.44981	-1.30031	0.867132362046819	-0.351461	0.405187	-0.598926
Trial1	1	1	noBlindfold	clockwise	practice	Guided	1	-0.5	-0.5	16.5569	-0.83484	-1.44981	-1.30026	0.867487065839356	-0.303915	0.422008	-0.574744
Trial1	1	1	noBlindfold	clockwise	practice	Guided	1	-0.5	-0.5	16.5769	-0.83724	-1.44978	-1.30024	0.868397907598101	-0.217327	0.476773	-0.463247
Trial1	1	1	noBlindfold	clockwise	practice	Guided	1	-0.5	-0.5	16.59691	-0.83844	-1.44977	-1.30026	0.868882971579011	-0.213794	0.510511	-0.529972
Trial1	1	1	noBlindfold	clockwise	practice	Guided	1	-0.5	-0.5	16.61691	-0.83969	-1.44975	-1.30028	0.869389046408836	-0.18868	0.527418	-0.583572
Trial1	1	1	noBlindfold	clockwise	practice	Guided	1	-0.5	-0.5	16.6369	-0.84079	-1.44973	-1.30031	0.869847071268291	-0.148772	0.561273	-0.635989
Trial1	1	1	noBlindfold	clockwise	practice	Guided	1	-0.5	-0.5	16.65691	-0.84183	-1.4497	-1.30037	0.870310209571868	-0.121856	0.692459	-0.663136
Trial1	1	1	noBlindfold	clockwise	practice	Guided	1	-0.5	-0.5	16.67691	-0.84334	-1.44965	-1.30041	0.870941216338175	-0.09517	0.751704	-0.818427
Trial1	1	1	noBlindfold	clockwise	practice	Guided	1	-0.5	-0.5	16.6969	-0.8437901	-1.44962	-1.30043	0.871137119800393	-0.166279	0.844803	-0.890524
Trial1	1	1	noBlindfold	clockwise	practice	Guided	1	-0.5	-0.5	16.7169	-0.84409	-1.44958	-1.30042	0.871246329981935	-0.168387	0.937903	-0.831083
Trial1	1	1	noBlindfold	clockwise	practice	Guided	1	-0.5	-0.5	16.73691	-0.84419	-1.44955	-1.30041	0.871276636256437	-0.237241	0.959062	-0.768137
Trial1	1	1	noBlindfold	clockwise	practice	Guided	1	-0.5	-0.5	16.75691	-0.8442	-1.44954	-1.3004	0.87127139302001	-0.200875	1.056393	-0.763895
Trial1	1	1	noBlindfold	clockwise	practice	Guided	1	-0.5	-0.5	16.7769	-0.84422	-1.44949	-1.30039	0.871270082534918	-0.228487	1.145261	-0.654992
Trial1	1	1	noBlindfold	clockwise	practice	Guided	1	-0.5	-0.5	16.79691	-0.84423	-1.44947	-1.30039	0.871274038732684	-0.225476	1.204506	-0.668026
Trial1	1	1	noBlindfold	clockwise	practice	Guided	1	-0.5	-0.5	16.81691	-0.84424	-1.44946	-1.30038	0.871268772620553	-0.30645	1.25952	-0.671324
Trial1	1	1	noBlindfold	clockwise	practice	Guided	1	-0.5	-0.5	16.8369	-0.84426	-1.44943	-1.30038	0.871276685584079	-0.336844	1.293374	-0.663573
Trial1	1	1	noBlindfold	clockwise	practice	Guided	1	-0.5	-0.5	16.8569	-0.84427	-1.44941	-1.30036	0.871262244801341	-0.376551	1.289142	-0.658971
Trial1	1	1	noBlindfold	clockwise	practice	Guided	1	-0.5	-0.5	16.87691	-0.84436	-1.44938	-1.30035	0.871288614153119	-0.354344	1.276447	-0.623487
Trial1	1	1	noBlindfold	clockwise	practice	Guided	1	-0.5	-0.5	16.89691	-0.84438	-1.44938	-1.30035	0.87129652969571	-0.302675	1.21297	-0.64216
Trial1	1	1	noBlindfold	clockwise	practice	Guided	1	-0.5	-0.5	16.9169	-0.84439	-1.44938	-1.30035	0.871300487612663	-0.215671	1.174884	-0.664929
Trial1	1	1	noBlindfold	clockwise	practice	Guided	1	-0.5	-0.5	16.9369	-0.8444	-1.44939	-1.30035	0.871304422066824	-0.175856	1.115639	-0.669545
Trial1	1	1	noBlindfold	clockwise	practice	Guided	1	-0.5	-0.5	16.95691	-0.84441	-1.4494	-1.30035	0.871308380177405	-0.174381	1.039466	-0.657031
Trial1	1	1	noBlindfold	clockwise	practice	Guided	1	-0.5	-0.5	16.9769	-0.84442	-1.44943	-1.30035	0.871312314824039	-0.184623	1.073321	-0.668528
Trial1	1	1	noBlindfold	clockwise	practice	Guided	1	-0.5	-0.5	16.9969	-0.84443	-1.44943	-1.30034	0.871307098697457	-0.258276	1.136798	-0.647306
Trial1	1	1	noBlindfold	clockwise	practice	Guided	1	-0.5	-0.5	17.01691	-0.84444	-1.44943	-1.30034	0.871311033578671	-0.352074	1.234129	-0.587512
Trial1	1	1	noBlindfold	clockwise	practice	Guided	1	-0.5	-0.5	17.03691	-0.84447	-1.44941	-1.30032	0.871304599826172	-0.412487	1.246824	-0.549094
Trial1	1	1	noBlindfold	clockwise	practice	Guided	1	-0.5	-0.5	17.0569	-0.84455	-1.44939	-1.30028	0.871299460643573	-0.500293	1.221434	-0.534687
Trial1	1	1	noBlindfold	clockwise	practice	Guided	1	-0.5	-0.5	17.0769	-0.84506	-1.44936	-1.30028	0.871501253925636	-0.545701	1.322997	-0.580116
Trial1	1	1	noBlindfold	clockwise	practice	Guided	1	-0.5	-0.5	17.09691	-0.84548	-1.44935	-1.30027	0.871658429324238	-0.513696	1.318765	-0.575354
Trial1	1	1	noBlindfold	clockwise	practice	Guided	1	-0.5	-0.5	17.11691	-0.84601	-1.44934	-1.30027	0.871868631268575	-0.575093	1.365315	-0.525902
Trial1	1	1	noBlindfold	clockwise	practice	Guided	1	-0.5	-0.5	17.1369	-0.8466	-1.44933	-1.30027	0.87210295741963	-0.517065	1.301838	-0.528387
Trial1	1	1	noBlindfold	clockwise	practice	Guided	1	-0.5	-0.5	17.15691	-0.8473	-1.44933	-1.3003	0.872409060778781	-0.508052	1.263752	-0.605495
Trial1	1	1	noBlindfold	clockwise	practice	Guided	1	-0.5	-0.5	17.17691	-0.84895	-1.44938	-1.30031	0.873076310255373	-0.453939	1.238361	-0.616848
Trial1	1	1	noBlindfold	clockwise	practice	Guided	1	-0.5	-0.5	17.1969	-0.8498501	-1.44937	-1.3003	0.873427356816785	-0.476976	1.373778	-0.606913
Trial1	1	1	noBlindfold	clockwise	practice	Guided	1	-0.5	-0.5	17.2169	-0.85079	-1.44932	-1.3003	0.873804282986072	-0.488261	1.466878	-0.590689
Trial1	1	1	noBlindfold	clockwise	practice	Guided	1	-0.5	-0.5	17.23691	-0.85172	-1.44926	-1.30031	0.874187086578634	-0.547097	1.568441	-0.634503
Trial1	1	1	noBlindfold	clockwise	practice	Guided	1	-0.5	-0.5	17.25691	-0.85275	-1.44923	-1.30029	0.874583580781523	-0.697489	1.492269	-0.578767
Trial1	1	1	noBlindfold	clockwise	practice	Guided	1	-0.5	-0.5	17.2769	-0.85533	-1.44925	-1.30028	0.875618318877733	-0.774794	1.534587	-0.548327
Trial1	1	1	noBlindfold	clockwise	practice	Guided	1	-0.5	-0.5	17.29691	-0.85699	-1.44924	-1.30026	0.876274973768685	-0.758228	1.568441	-0.48245
Trial1	1	1	noBlindfold	clockwise	practice	Guided	1	-0.5	-0.5	17.31691	-0.85888	-1.44922	-1.30027	0.877055787024833	-0.6793	1.619223	-0.533869
Trial1	1	1	noBlindfold	clockwise	practice	Guided	1	-0.5	-0.5	17.3369	-0.86096	-1.4492	-1.30029	0.877927104812607	-0.605338	1.661541	-0.627028
Trial1	1	1	noBlindfold	clockwise	practice	Guided	1	-0.5	-0.5	17.3569	-0.86314	-1.44918	-1.3003	0.878834986966871	-0.632529	1.640382	-0.627878
Trial1	1	1	noBlindfold	clockwise	practice	Guided	1	-0.5	-0.5	17.37691	-0.86763	-1.44915	-1.30032	0.880717871808463	-0.613269	1.72925	-0.650981
Trial1	1	1	noBlindfold	clockwise	practice	Guided	1	-0.5	-0.5	17.39691	-0.86983	-1.44914	-1.30033	0.881647557408547	-0.619846	1.712322	-0.66696
Trial1	1	1	noBlindfold	clockwise	practice	Guided	1	-0.5	-0.5	17.4169	-0.8722	-1.44913	-1.30033	0.882644337520878	-0.614051	1.75464	-0.61673
Trial1	1	1	noBlindfold	clockwise	practice	Guided	1	-0.5	-0.5	17.4369	-0.87459	-1.44912	-1.30032	0.88364574467703	-0.564672	1.75464	-0.646859
Trial1	1	1	noBlindfold	clockwise	practice	Guided	1	-0.5	-0.5	17.45691	-0.87682	-1.44913	-1.30034	0.884611410996884	-0.4773	1.661541	-0.632841
Trial1	1	1	noBlindfold	clockwise	practice	Guided	1	-0.5	-0.5	17.4769	-0.88133	-1.44919	-1.30035	0.886550970195526	-0.473908	1.653077	-0.751471
Trial1	1	1	noBlindfold	clockwise	practice	Guided	1	-0.5	-0.5	17.4969	-0.88345	-1.44919	-1.30036	0.887473916994601	-0.42821	1.602296	-0.706129
Trial1	1	1	noBlindfold	clockwise	practice	Guided	1	-0.5	-0.5	17.51691	-0.88545	-1.44921	-1.30035	0.888330878948994	-0.366838	1.500732	-0.679646
Trial1	1	1	noBlindfold	clockwise	practice	Guided	1	-0.5	-0.5	17.53691	-0.88741	-1.44923	-1.30034	0.889174061487322	-0.425359	1.475342	-0.694356
Trial1	1	1	noBlindfold	clockwise	practice	Guided	1	-0.5	-0.5	17.5569	-0.88925	-1.44925	-1.30034	0.889977281942361	-0.477426	1.496501	-0.666
Trial1	1	1	noBlindfold	clockwise	practice	Guided	1	-0.5	-0.5	17.5769	-0.89301	-1.44927	-1.30035	0.89163718680942	-0.533777	1.462646	-0.722363
Trial1	1	1	noBlindfold	clockwise	practice	Guided	1	-0.5	-0.5	17.59691	-0.89483	-1.44927	-1.30035	0.89244090198344	-0.602962	1.513428	-0.70107
Trial1	1	1	noBlindfold	clockwise	practice	Guided	1	-0.5	-0.5	17.61691	-0.89691	-1.44926	-1.30035	0.893363058256156	-0.595341	1.534587	-0.710322
Trial1	1	1	noBlindfold	clockwise	practice	Guided	1	-0.5	-0.5	17.6369	-0.89895	-1.44925	-1.30034	0.894262349526729	-0.578638	1.496501	-0.682619
Trial1	1	1	noBlindfold	clockwise	practice	Guided	1	-0.5	-0.5	17.65691	-0.90107	-1.44926	-1.30033	0.895201274217693	-0.511447	1.458414	-0.682323
Trial1	1	1	noBlindfold	clockwise	practice	Guided	1	-0.5	-0.5	17.67691	-0.90536	-1.44929	-1.30031	0.897113614528875	-0.52436	1.365315	-0.604298
Trial1	1	1	noBlindfold	clockwise	practice	Guided	1	-0.5	-0.5	17.6969	-0.90756	-1.4493	-1.30031	0.89810983034572	-0.399763	1.390706	-0.611213
Trial1	1	1	noBlindfold	clockwise	practice	Guided	1	-0.5	-0.5	17.7169	-0.90959	-1.44931	-1.30032	0.899041779977479	-0.444017	1.361083	-0.677552
Trial1	1	1	noBlindfold	clockwise	practice	Guided	1	-0.5	-0.5	17.73691	-0.91176	-1.44932	-1.30032	0.900032484597679	-0.468239	1.310301	-0.619392
Trial1	1	1	noBlindfold	clockwise	practice	Guided	1	-0.5	-0.5	17.75691	-0.91373	-1.44933	-1.3003	0.900917736905981	-0.512679	1.339924	-0.579856
Trial1	1	1	noBlindfold	clockwise	practice	Guided	1	-0.5	-0.5	17.7769	-0.91802	-1.44933	-1.3003	0.902895903701198	-0.543485	1.301838	-0.621802
Trial1	1	1	noBlindfold	clockwise	practice	Guided	1	-0.5	-0.5	17.79691	-0.92028	-1.44934	-1.3003	0.903944437178587	-0.621848	1.339924	-0.624935
Trial1	1	1	noBlindfold	clockwise	practice	Guided	1	-0.5	-0.5	17.81691	-0.92274	-1.44933	-1.30029	0.905081774319407	-0.624012	1.352619	-0.569441
Trial1	1	1	noBlindfold	clockwise	practice	Guided	1	-0.5	-0.5	17.8369	-0.92533	-1.44933	-1.30029	0.90629436142787	-0.661628	1.276447	-0.590876
Trial1	1	1	noBlindfold	clockwise	practice	Guided	1	-0.5	-0.5	17.8569	-0.92792	-1.44934	-1.3003	0.907521788583953	-0.644698	1.263752	-0.587607
Trial1	1	1	noBlindfold	clockwise	practice	Guided	1	-0.5	-0.5	17.87691	-0.93387	-1.44937	-1.30031	0.910351203275626	-0.648914	1.267983	-0.616244
Trial1	1	1	noBlindfold	clockwise	practice	Guided	1	-0.5	-0.5	17.89691	-0.93703	-1.44936	-1.30031	0.911861479218631	-0.628279	1.30607	-0.593258
Trial1	1	1	noBlindfold	clockwise	practice	Guided	1	-0.5	-0.5	17.9169	-0.94032	-1.44935	-1.30029	0.913425168252051	-0.628127	1.318765	-0.554907
Trial1	1	1	noBlindfold	clockwise	practice	Guided	1	-0.5	-0.5	17.9369	-0.94384	-1.44934	-1.30028	0.91511857577307	-0.608551	1.339924	-0.540244
Trial1	1	1	noBlindfold	clockwise	practice	Guided	1	-0.5	-0.5	17.95691	-0.94737	-1.44934	-1.30029	0.91684447171573	-0.626281	1.272215	-0.605449
Trial1	1	1	noBlindfold	clockwise	practice	Guided	1	-0.5	-0.5	17.9769	-0.9549299	-1.44938	-1.30029	0.920556968563806	-0.619749	1.280679	-0.584555
Trial1	1	1	noBlindfold	clockwise	practice	Guided	1	-0.5	-0.5	17.9969	-0.95884	-1.44937	-1.30028	0.922486962185958	-0.560977	1.297606	-0.545419
Trial1	1	1	noBlindfold	clockwise	practice	Guided	1	-0.5	-0.5	18.01691	-0.96281	-1.44936	-1.30027	0.924459349328037	-0.533581	1.327229	-0.540301
Trial1	1	1	noBlindfold	clockwise	practice	Guided	1	-0.5	-0.5	18.03691	-0.96695	-1.44932	-1.30026	0.926530240139129	-0.534292	1.475342	-0.510295
Trial1	1	1	noBlindfold	clockwise	practice	Guided	1	-0.5	-0.5	18.0569	-0.97099	-1.44926	-1.30023	0.928547078523493	-0.575814	1.631918	-0.483324
Trial1	1	1	noBlindfold	clockwise	practice	Guided	1	-0.5	-0.5	18.0769	-0.97913	-1.44915	-1.30024	0.932710914250844	-0.476308	1.902753	-0.474934
Trial1	1	1	noBlindfold	clockwise	practice	Guided	1	-0.5	-0.5	18.09691	-0.98312	-1.44906	-1.30023	0.934758254897484	-0.544695	2.046635	-0.414624
Trial1	1	1	noBlindfold	clockwise	practice	Guided	1	-0.5	-0.5	18.11691	-0.98705	-1.44898	-1.30022	0.936786938478345	-0.721394	2.220138	-0.424304
Trial1	1	1	noBlindfold	clockwise	practice	Guided	1	-0.5	-0.5	18.1369	-0.99087	-1.4489	-1.30022	0.938778687721783	-0.93123	2.355556	-0.446304
Trial1	1	1	noBlindfold	clockwise	practice	Guided	1	-0.5	-0.5	18.15691	-0.99498	-1.44884	-1.30022	0.940934272894768	-1.019661	2.36402	-0.433743
Trial1	1	1	noBlindfold	clockwise	practice	Guided	1	-0.5	-0.5	18.17691	-1.00368	-1.44877	-1.30023	0.945548321348385	-1.188612	2.503669	-0.481424
Trial1	1	1	noBlindfold	clockwise	practice	Guided	1	-0.5	-0.5	18.1969	-1.00862	-1.44875	-1.30027	0.948222726782584	-1.170538	2.406338	-0.549174
Trial1	1	1	noBlindfold	clockwise	practice	Guided	1	-0.5	-0.5	18.2169	-1.01388	-1.44879	-1.30031	0.951088213792502	-1.067329	2.258225	-0.636695
Trial1	1	1	noBlindfold	clockwise	practice	Guided	1	-0.5	-0.5	18.23691	-1.01969	-1.44886	-1.30034	0.954265031013539	-0.932625	2.17782	-0.697183
Trial1	1	1	noBlindfold	clockwise	practice	Guided	1	-0.5	-0.5	18.25691	-1.02515	-1.4489	-1.30033	0.957241160037433	-0.84998	2.15243	-0.712456
Trial1	1	1	noBlindfold	clockwise	practice	Guided	1	-0.5	-0.5	18.2769	-1.03707	-1.44896	-1.30029	0.963798785232893	-0.90825	2.05933	-0.575717
Trial1	1	1	noBlindfold	clockwise	practice	Guided	1	-0.5	-0.5	18.29691	-1.04294	-1.44897	-1.30027	0.967065601175813	-1.041461	2.118575	-0.560235
Trial1	1	1	noBlindfold	clockwise	practice	Guided	1	-0.5	-0.5	18.31691	-1.04945	-1.44895	-1.30028	0.970743660083794	-1.137458	2.114343	-0.566756
Trial1	1	1	noBlindfold	clockwise	practice	Guided	1	-0.5	-0.5	18.3369	-1.05612	-1.44894	-1.30029	0.974542647409068	-1.22302	2.15243	-0.532218
Trial1	1	1	noBlindfold	clockwise	practice	Guided	1	-0.5	-0.5	18.3569	-1.06345	-1.44891	-1.30024	0.978703223649324	-1.330123	2.321702	-0.583366
Trial1	1	1	noBlindfold	clockwise	practice	Guided	1	-0.5	-0.5	18.37691	-1.07936	-1.44884	-1.30022	0.987932228352129	-1.500251	2.393642	-0.445125
Trial1	1	1	noBlindfold	clockwise	practice	Guided	1	-0.5	-0.5	18.39691	-1.0885	-1.44883	-1.30022	0.993319860673609	-1.424783	2.296311	-0.41645
Trial1	1	1	noBlindfold	clockwise	practice	Guided	1	-0.5	-0.5	18.4169	-1.09763	-1.44883	-1.30024	0.998772129604059	-1.365505	2.296311	-0.525618
Trial1	1	1	noBlindfold	clockwise	practice	Guided	1	-0.5	-0.5	18.4369	-1.10778	-1.44885	-1.30025	1.00488638746234	-1.187081	2.266688	-0.554048
Trial1	1	1	noBlindfold	clockwise	practice	Guided	1	-0.5	-0.5	18.45691	-1.11797	-1.44885	-1.30029	1.01111363514804	-1.096597	2.31747	-0.491116
Trial1	1	1	noBlindfold	clockwise	practice	Guided	1	-0.5	-0.5	18.4769	-1.13945	-1.44883	-1.30032	1.02440636123824	-0.96238	2.249761	-0.65802
Trial1	1	1	noBlindfold	clockwise	practice	Guided	1	-0.5	-0.5	18.4969	-1.14967	-1.44886	-1.30035	1.03084002586486	-0.89318	2.207443	-0.697461
Trial1	1	1	noBlindfold	clockwise	practice	Guided	1	-0.5	-0.5	18.51691	-1.16089	-1.44888	-1.30035	1.03794778943555	-0.862784	2.249761	-0.696896
Trial1	1	1	noBlindfold	clockwise	practice	Guided	1	-0.5	-0.5	18.53691	-1.17119	-1.44888	-1.30034	1.04452863179282	-0.938041	2.309006	-0.709291
Trial1	1	1	noBlindfold	clockwise	practice	Guided	1	-0.5	-0.5	18.5569	-1.1822	-1.44885	-1.30033	1.05162966678125	-0.927986	2.423265	-0.667139
Trial1	1	1	noBlindfold	clockwise	practice	Guided	1	-0.5	-0.5	18.5769	-1.20347	-1.44873	-1.30034	1.06555809052969	-1.012028	2.634855	-0.697781
Trial1	1	1	noBlindfold	clockwise	practice	Guided	1	-0.5	-0.5	18.59691	-1.21472	-1.4487	-1.30035	1.07302597242906	-1.01145	2.656014	-0.713558
Trial1	1	1	noBlindfold	clockwise	practice	Guided	1	-0.5	-0.5	18.61691	-1.22571	-1.44867	-1.30037	1.08039213047453	-1.133334	2.799895	-0.759917
Trial1	1	1	noBlindfold	clockwise	practice	Guided	1	-0.5	-0.5	18.6369	-1.2372	-1.44861	-1.30037	1.08814336080518	-1.180649	2.833749	-0.737568
Trial1	1	1	noBlindfold	clockwise	practice	Guided	1	-0.5	-0.5	18.65691	-1.24853	-1.44859	-1.30037	1.09585095144926	-1.276711	2.808359	-0.736562
Trial1	1	1	noBlindfold	clockwise	practice	Guided	1	-0.5	-0.5	18.67691	-1.2723	-1.44858	-1.30035	1.11220831744329	-1.344844	2.770272	-0.695449
Trial1	1	1	noBlindfold	clockwise	practice	Guided	1	-0.5	-0.5	18.6969	-1.28443	-1.44862	-1.30034	1.12065805773452	-1.24733	2.660246	-0.774632
Trial1	1	1	noBlindfold	clockwise	practice	Guided	1	-0.5	-0.5	18.7169	-1.29757	-1.44865	-1.30035	1.12990173596245	-1.304051	2.685636	-0.702946
Trial1	1	1	noBlindfold	clockwise	practice	Guided	1	-0.5	-0.5	18.73691	-1.30426	-1.44866	-1.30035	1.13463395694049	-1.664215	2.770272	-1.016867
Trial1	1	1	noBlindfold	clockwise	practice	Guided	1	-0.5	-0.5	18.75691	-1.30301	-1.44866	-1.30024	1.13367065780355	-2.955283	2.465583	-0.35106
Trial1	1	1	noBlindfold	clockwise	practice	Guided	1	-0.5	-0.5	18.7769	-1.30203	-1.44864	-1.30021	1.13295547621913	-3.673285	2.95224	0.310057
Trial1	1	1	noBlindfold	clockwise	practice	Guided	1	-0.5	-0.5	18.79691	-1.302	-1.44862	-1.30011	1.13286373773169	-3.16066	3.206148	0.649144
Trial1	1	1	noBlindfold	clockwise	practice	Guided	1	-0.5	-0.5	18.81691	-1.30187	-1.44851	-1.3	1.13269395392131	-2.678562	3.709732	0.690924
Trial1	1	1	noBlindfold	clockwise	practice	Guided	1	-0.5	-0.5	18.8369	-1.3017	-1.44832	-1.29997	1.13255239778618	-2.409473	3.853613	0.476445
Trial1	1	1	noBlindfold	clockwise	practice	Guided	1	-0.5	-0.5	18.8569	-1.30162	-1.44826	-1.29997	1.13249577706622	-2.364034	3.223075	0.173968
Trial1	1	1	noBlindfold	clockwise	practice	Guided	1	-0.5	-0.5	18.87691	-1.30155	-1.44849	-1.29998	1.13245315191231	-2.563942	2.359788	-0.110177
Trial1	1	1	noBlindfold	clockwise	practice	Guided	1	-0.5	-0.5	18.89691	-1.30152	-1.44865	-1.29998	1.13243197366079	-2.36159	2.156661	-0.090824
Trial1	1	1	noBlindfold	clockwise	practice	Guided	1	-0.5	-0.5	18.9169	-1.30145	-1.44875	-1.29999	1.13238952097002	-1.913063	2.097416	-0.066788
Trial1	1	1	noBlindfold	clockwise	practice	Guided	1	-0.5	-0.5	18.9369	-1.30129	-1.44882	-1.3	1.13228329195969	-1.679388	2.004317	-0.092985
Trial1	1	1	noBlindfold	clockwise	practice	Guided	1	-0.5	-0.5	18.95691	-1.30115	-1.44887	-1.30001	1.13219141574781	-1.648748	2.042403	-0.123998
Trial1	1	1	noBlindfold	clockwise	practice	Guided	1	-0.5	-0.5	18.9769	-1.3011	-1.44889	-1.30001	1.13215598774759	-2.052337	2.029707	0.020779
Trial1	1	1	noBlindfold	clockwise	practice	Guided	1	-0.5	-0.5	18.9969	-1.3011	-1.4489	-1.30001	1.13215598774759	-2.329832	2.148198	0.036278
Trial1	1	1	noBlindfold	clockwise	practice	Guided	1	-0.5	-0.5	19.01691	-1.3011	-1.4489	-1.3	1.13214891192143	-2.476639	2.253993	0.024197
Trial1	1	1	noBlindfold	clockwise	practice	Guided	1	-0.5	-0.5	19.03691	-1.30112	-1.44889	-1.3	1.13216308307742	-2.543068	2.241297	0.031905
Trial1	1	1	noBlindfold	clockwise	practice	Guided	1	-0.5	-0.5	19.0569	-1.30113	-1.44889	-1.3	1.13217016872175	-2.563477	2.27092	0.044187
Trial1	1	1	noBlindfold	clockwise	practice	Guided	1	-0.5	-0.5	19.0769	-1.30116	-1.44888	-1.3	1.13219134156531	-2.759188	2.334397	0.036697
Trial1	1	1	noBlindfold	clockwise	practice	Guided	1	-0.5	-0.5	19.09691	-1.30118	-1.44888	-1.3	1.13220551325089	-2.729931	2.338629	0.048659
Trial1	1	1	noBlindfold	clockwise	practice	Guided	1	-0.5	-0.5	19.11691	-1.30119	-1.44888	-1.3	1.13221251480368	-2.602868	2.253993	0.026101
Trial1	1	1	noBlindfold	clockwise	practice	Guided	1	-0.5	-0.5	19.1369	-1.3012	-1.44888	-1.3	1.13221960075648	-2.462855	2.279384	-0.101183
Trial1	1	1	noBlindfold	clockwise	practice	Guided	1	-0.5	-0.5	19.15691	-1.3012	-1.44888	-1.3	1.13221960075648	-2.392811	2.203211	-0.139284
Trial1	1	1	noBlindfold	clockwise	practice	Guided	1	-0.5	-0.5	19.17691	-1.30119	-1.44888	-1.30001	1.13221959023235	-2.115769	2.127039	-0.030698
Trial1	1	1	noBlindfold	clockwise	practice	Guided	1	-0.5	-0.5	19.1969	-1.30118	-1.44889	-1.30001	1.13221258872331	-2.104867	2.110112	-0.070916
Trial1	1	1	noBlindfold	clockwise	practice	Guided	1	-0.5	-0.5	19.2169	-1.30117	-1.44889	-1.30001	1.13220550290269	-2.176562	2.110112	-0.143358
Trial1	1	1	noBlindfold	clockwise	practice	Guided	1	-0.5	-0.5	19.23691	-1.30116	-1.4489	-1.30002	1.13220557696529	-2.218297	2.17782	-0.1999
Trial1	1	1	noBlindfold	clockwise	practice	Guided	1	-0.5	-0.5	19.25691	-1.30116	-1.4489	-1.30002	1.13220557696529	-2.299317	2.122807	-0.17264
Trial1	1	1	noBlindfold	clockwise	practice	Guided	1	-0.5	-0.5	19.2769	-1.30117	-1.44891	-1.30002	1.13221266269688	-2.407998	2.160893	-0.097748
Trial1	1	1	noBlindfold	clockwise	practice	Guided	1	-0.5	-0.5	19.29691	-1.30117	-1.4489	-1.30002	1.13221266269688	-2.432164	2.283615	-0.131832
Trial1	1	1	noBlindfold	clockwise	practice	Guided	1	-0.5	-0.5	19.31691	-1.30117	-1.4489	-1.30003	1.13221965406914	-2.327717	2.27092	-0.161644
Trial1	1	1	noBlindfold	clockwise	practice	Guided	1	-0.5	-0.5	19.3369	-1.30117	-1.4489	-1.30003	1.13221965406914	-2.311813	2.203211	-0.217291
Trial1	1	1	noBlindfold	clockwise	practice	Guided	1	-0.5	-0.5	19.3569	-1.30117	-1.4489	-1.30004	1.13222672971888	-2.269481	2.063562	-0.23338
Trial1	1	1	noBlindfold	clockwise	practice	Guided	1	-0.5	-0.5	19.37691	-1.30116	-1.44891	-1.30004	1.13221964407532	-2.192842	2.076257	-0.239968
Trial1	1	1	noBlindfold	clockwise	practice	Guided	1	-0.5	-0.5	19.39691	-1.30116	-1.44892	-1.30004	1.13221964407532	-2.144509	2.072025	-0.19171
Trial1	1	1	noBlindfold	clockwise	practice	Guided	1	-0.5	-0.5	19.4169	-1.30115	-1.44892	-1.30005	1.13221971861022	-2.128462	2.067794	-0.203107
Trial1	1	1	noBlindfold	clockwise	practice	Guided	1	-0.5	-0.5	19.4369	-1.30114	-1.44893	-1.30005	1.13221263309886	-2.092035	1.995853	-0.252273
Trial1	1	1	noBlindfold	clockwise	practice	Guided	1	-0.5	-0.5	19.45691	-1.30113	-1.44893	-1.30006	1.13221262354674	-2.065107	1.936608	-0.30401
Trial1	1	1	noBlindfold	clockwise	practice	Guided	1	-0.5	-0.5	19.4769	-1.30112	-1.44895	-1.30006	1.1322055381681	-2.050441	1.864667	-0.272496
Trial1	1	1	noBlindfold	clockwise	practice	Guided	1	-0.5	-0.5	19.4969	-1.30111	-1.44896	-1.30007	1.13220544453319	-2.076773	1.868899	-0.293395
Trial1	1	1	noBlindfold	clockwise	practice	Guided	1	-0.5	-0.5	19.51691	-1.30111	-1.44897	-1.30007	1.13220544453319	-2.129986	1.936608	-0.236966
Trial1	1	1	noBlindfold	clockwise	practice	Guided	1	-0.5	-0.5	19.53691	-1.3011	-1.44897	-1.30007	1.13219844363571	-2.131414	1.995853	-0.219646
Trial1	1	1	noBlindfold	clockwise	practice	Guided	1	-0.5	-0.5	19.5569	-1.3011	-1.44897	-1.30007	1.13219844363571	-2.09932	2.050866	-0.24244
Trial1	1	1	noBlindfold	clockwise	practice	Guided	1	-0.5	-0.5	19.5769	-1.30109	-1.44898	-1.30008	1.13219835037435	-2.104392	2.033939	-0.220203
Trial1	1	1	noBlindfold	clockwise	practice	Guided	1	-0.5	-0.5	19.59691	-1.30109	-1.44898	-1.30008	1.13219835037435	-2.1387	2.042403	-0.209812
Trial1	1	1	noBlindfold	clockwise	practice	Guided	1	-0.5	-0.5	19.61691	-1.30109	-1.44898	-1.30008	1.13219835037435	-2.082346	2.072025	-0.147343
Trial1	1	1	noBlindfold	clockwise	practice	Guided	1	-0.5	-0.5	19.6369	-1.30109	-1.44898	-1.30008	1.13219835037435	-2.003538	2.072025	-0.187
Trial1	1	1	noBlindfold	clockwise	practice	Guided	1	-0.5	-0.5	19.65691	-1.30108	-1.44897	-1.30008	1.13219126526064	-2.040845	2.072025	-0.1851
Trial1	1	1	noBlindfold	clockwise	practice	Guided	1	-0.5	-0.5	19.67691	-1.30108	-1.44897	-1.30008	1.13219126526064	-2.089629	2.084721	-0.137497
Trial1	1	1	noBlindfold	clockwise	practice	Guided	1	-0.5	-0.5	19.6969	-1.30108	-1.44897	-1.30008	1.13219126526064	-2.139388	2.156661	-0.174377
Trial1	1	1	noBlindfold	clockwise	practice	Guided	1	-0.5	-0.5	19.7169	-1.30108	-1.44897	-1.30008	1.13219126526064	-2.21898	2.15243	-0.178405
Trial1	1	1	noBlindfold	clockwise	practice	Guided	1	-0.5	-0.5	19.73691	-1.30108	-1.44896	-1.30008	1.13219126526064	-2.280954	2.194748	-0.120413
Trial1	1	1	noBlindfold	clockwise	practice	Guided	1	-0.5	-0.5	19.75691	-1.30109	-1.44896	-1.30008	1.13219835037435	-2.35759	2.296311	-0.093909
Trial1	1	1	noBlindfold	clockwise	practice	Guided	1	-0.5	-0.5	19.7769	-1.30111	-1.44894	-1.30008	1.13221243638652	-2.424037	2.406338	-0.113906
Trial1	1	1	noBlindfold	clockwise	practice	Guided	1	-0.5	-0.5	19.79691	-1.30112	-1.44893	-1.30007	1.13221261417175	-2.580316	2.406338	-0.075473
Trial1	1	1	noBlindfold	clockwise	practice	Guided	1	-0.5	-0.5	19.81691	-1.30113	-1.44891	-1.30007	1.1322196995061	-2.614571	2.402106	-0.039465
Trial1	1	1	noBlindfold	clockwise	practice	Guided	1	-0.5	-0.5	19.8369	-1.30115	-1.4489	-1.30007	1.13223387030748	-2.602998	2.372483	-0.101252
Trial1	1	1	noBlindfold	clockwise	practice	Guided	1	-0.5	-0.5	19.8569	-1.30116	-1.4489	-1.30007	1.13224087142344	-2.586213	2.330165	-0.108514
Trial1	1	1	noBlindfold	clockwise	practice	Guided	1	-0.5	-0.5	19.87691	-1.30118	-1.44889	-1.30007	1.13225504248908	-2.54964	2.296311	-0.08089
Trial1	1	1	noBlindfold	clockwise	practice	Guided	1	-0.5	-0.5	19.89691	-1.30119	-1.44889	-1.30006	1.13225496804087	-2.559092	2.287847	-0.057871
Trial1	1	1	noBlindfold	clockwise	practice	Guided	1	-0.5	-0.5	19.9169	-1.3012	-1.44888	-1.30006	1.13226205372799	-2.65172	2.368251	0.005662
Trial1	1	1	noBlindfold	clockwise	practice	Guided	1	-0.5	-0.5	19.9369	-1.30121	-1.44888	-1.30006	1.13226913945932	-2.749455	2.474046	0.065901
Trial1	1	1	noBlindfold	clockwise	practice	Guided	1	-0.5	-0.5	19.95691	-1.30122	-1.44887	-1.30005	1.13226923407259	-2.825384	2.541755	0.071038
Trial1	1	1	noBlindfold	clockwise	practice	Guided	1	-0.5	-0.5	19.9769	-1.30126	-1.44885	-1.30004	1.13229041814269	-3.018139	2.541755	0.080132
Trial1	1	1	noBlindfold	clockwise	practice	Guided	1	-0.5	-0.5	19.9969	-1.30129	-1.44883	-1.30004	1.13231159217137	-3.0924	2.609464	0.195909
Trial1	1	1	noBlindfold	clockwise	practice	Guided	1	-0.5	-0.5	20.01691	-1.30131	-1.44882	-1.30003	1.13231877398028	-3.116454	2.643318	0.213095
Trial1	1	1	noBlindfold	clockwise	practice	Guided	1	-0.5	-0.5	20.03691	-1.30133	-1.4488	-1.30002	1.13232595605272	-3.146318	2.630623	0.248379
Trial1	1	1	noBlindfold	clockwise	practice	Guided	1	-0.5	-0.5	20.0569	-1.30135	-1.4488	-1.30001	1.13233288570981	-3.104159	2.533292	0.130033
Trial1	1	1	noBlindfold	clockwise	practice	Guided	1	-0.5	-0.5	20.0769	-1.30139	-1.44879	-1.30001	1.13236114807005	-3.078524	2.52906	0.147022
Trial1	1	1	noBlindfold	clockwise	practice	Guided	1	-0.5	-0.5	20.09691	-1.3014	-1.44878	-1.3	1.13236124472914	-3.071816	2.520596	0.209945
Trial1	1	1	noBlindfold	clockwise	practice	Guided	1	-0.5	-0.5	20.11691	-1.30141	-1.44878	-1.3	1.13236833160975	-3.055752	2.499437	0.224564
Trial1	1	1	noBlindfold	clockwise	practice	Guided	1	-0.5	-0.5	20.1369	-1.30142	-1.44878	-1.29999	1.13236825979917	-3.109875	2.414801	0.148678
Trial1	1	1	noBlindfold	clockwise	practice	Guided	1	-0.5	-0.5	20.15691	-1.30143	-1.44878	-1.29999	1.13237534681193	-3.11433	2.380947	0.098416
Trial1	1	1	noBlindfold	clockwise	practice	Guided	1	-0.5	-0.5	20.17691	-1.30145	-1.44879	-1.29999	1.13238952097002	-3.017862	2.304774	0.10785
Trial1	1	1	noBlindfold	clockwise	practice	Guided	1	-0.5	-0.5	20.1969	-1.30145	-1.44879	-1.29999	1.13238952097002	-2.980677	2.279384	0.062175
Trial1	1	1	noBlindfold	clockwise	practice	Guided	1	-0.5	-0.5	20.2169	-1.30145	-1.4488	-1.29999	1.13238952097002	-2.883647	2.207443	-0.0020028
Trial1	1	1	noBlindfold	clockwise	practice	Guided	1	-0.5	-0.5	20.23691	-1.30145	-1.44881	-1.29999	1.13238952097002	-2.797654	2.088953	-0.069831
Trial1	1	1	noBlindfold	clockwise	practice	Guided	1	-0.5	-0.5	20.25691	-1.30144	-1.44882	-1.3	1.1323895081473	-2.755226	2.029707	-0.065025
Trial1	1	1	noBlindfold	clockwise	practice	Guided	1	-0.5	-0.5	20.2769	-1.30143	-1.44885	-1.3	1.13238242113463	-2.651613	1.96623	-0.120225
Trial1	1	1	noBlindfold	clockwise	practice	Guided	1	-0.5	-0.5	20.29691	-1.30142	-1.44887	-1.3	1.13237533416615	-2.643638	1.974694	-0.106033
Trial1	1	1	noBlindfold	clockwise	practice	Guided	1	-0.5	-0.5	20.31691	-1.30141	-1.44888	-1.3	1.13236833160975	-2.631041	2.004317	-0.055635
Trial1	1	1	noBlindfold	clockwise	practice	Guided	1	-0.5	-0.5	20.3369	-1.3014	-1.44889	-1.30001	1.1323683192285	-2.609924	1.983158	-0.089271
Trial1	1	1	noBlindfold	clockwise	practice	Guided	1	-0.5	-0.5	20.3569	-1.3014	-1.4489	-1.30001	1.1323683192285	-2.614401	1.974694	-0.139668
Trial1	1	1	noBlindfold	clockwise	practice	Guided	1	-0.5	-0.5	20.37691	-1.30139	-1.44892	-1.30001	1.13236114807005	-2.698325	2.01278	-0.103352
Trial1	1	1	noBlindfold	clockwise	practice	Guided	1	-0.5	-0.5	20.39691	-1.30138	-1.44892	-1.30002	1.13236122017751	-2.615926	1.911217	-0.173527
Trial1	1	1	noBlindfold	clockwise	practice	Guided	1	-0.5	-0.5	20.4169	-1.30138	-1.44894	-1.30002	1.13236122017751	-2.606475	1.80119	-0.196547
Trial1	1	1	noBlindfold	clockwise	practice	Guided	1	-0.5	-0.5	20.4369	-1.30137	-1.44895	-1.30002	1.1323541335191	-2.509312	1.780031	-0.184029
Trial1	1	1	noBlindfold	clockwise	practice	Guided	1	-0.5	-0.5	20.45691	-1.30136	-1.44897	-1.30003	1.13235412181111	-2.455267	1.750409	-0.185145
Trial1	1	1	noBlindfold	clockwise	practice	Guided	1	-0.5	-0.5	20.4769	-1.30133	-1.449	-1.30004	1.13234002166728	-2.306371	1.741945	-0.237328
Trial1	1	1	noBlindfold	clockwise	practice	Guided	1	-0.5	-0.5	20.4969	-1.30131	-1.44901	-1.30004	1.13232584901064	-2.280825	1.678468	-0.246155
Trial1	1	1	noBlindfold	clockwise	practice	Guided	1	-0.5	-0.5	20.51691	-1.3013	-1.44903	-1.30005	1.13232575350815	-2.261133	1.631918	-0.262489
Trial1	1	1	noBlindfold	clockwise	practice	Guided	1	-0.5	-0.5	20.53691	-1.30128	-1.44905	-1.30005	1.13231166556478	-2.236325	1.568441	-0.27545
Trial1	1	1	noBlindfold	clockwise	practice	Guided	1	-0.5	-0.5	20.5569	-1.30127	-1.44906	-1.30006	1.13231165477584	-2.292633	1.610759	-0.312328
Trial1	1	1	noBlindfold	clockwise	practice	Guided	1	-0.5	-0.5	20.5769	-1.30125	-1.44909	-1.30007	1.13230455825588	-2.291108	1.551514	-0.278469
Trial1	1	1	noBlindfold	clockwise	practice	Guided	1	-0.5	-0.5	20.59691	-1.30124	-1.4491	-1.30007	1.13229747239196	-2.281561	1.492269	-0.250309
Trial1	1	1	noBlindfold	clockwise	practice	Guided	1	-0.5	-0.5	20.61691	-1.30123	-1.44912	-1.30007	1.132290470927	-2.331321	1.441487	-0.301155
Trial1	1	1	noBlindfold	clockwise	practice	Guided	1	-0.5	-0.5	20.6369	-1.30123	-1.44915	-1.30008	1.13229746225529	-2.328417	1.365315	-0.310206
Trial1	1	1	noBlindfold	clockwise	practice	Guided	1	-0.5	-0.5	20.65691	-1.30122	-1.44918	-1.30009	1.13229745217255	-2.35406	1.297606	-0.352559
Trial1	1	1	noBlindfold	clockwise	practice	Guided	1	-0.5	-0.5	20.67691	-1.30121	-1.44922	-1.3001	1.13229735791482	-2.356271	1.21297	-0.364982
Trial1	1	1	noBlindfold	clockwise	practice	Guided	1	-0.5	-0.5	20.6969	-1.30121	-1.44925	-1.3001	1.13229735791482	-2.409578	1.098711	-0.359732
Trial1	1	1	noBlindfold	clockwise	practice	Guided	1	-0.5	-0.5	20.7169	-1.30121	-1.4493	-1.30011	1.13230451793361	-2.418982	0.988685	-0.307213
Trial1	1	1	noBlindfold	clockwise	practice	Guided	1	-0.5	-0.5	20.73691	-1.30121	-1.44937	-1.30011	1.13230451793361	-2.43429	0.887121	-0.295591
Trial1	1	1	noBlindfold	clockwise	practice	Guided	1	-0.5	-0.5	20.75691	-1.30121	-1.44943	-1.30011	1.13230451793361	-2.412432	0.713618	-0.325112
Trial1	1	1	noBlindfold	clockwise	practice	Guided	1	-0.5	-0.5	20.7769	-1.3012	-1.44951	-1.30012	1.13230450829582	-2.221009	0.675531	-0.291039
Trial1	1	1	noBlindfold	clockwise	practice	Guided	1	-0.5	-0.5	20.79691	-1.30119	-1.44952	-1.30012	1.13229742287437	-2.214462	0.658604	-0.315173
Trial1	1	1	noBlindfold	clockwise	practice	Guided	1	-0.5	-0.5	20.81691	-1.30118	-1.44953	-1.30012	1.13229042184661	-2.075897	0.734777	-0.415069
Trial1	1	1	noBlindfold	clockwise	practice	Guided	1	-0.5	-0.5	20.8369	-1.30117	-1.44954	-1.30013	1.13229032832293	-2.091798	0.679763	-0.32692
Trial1	1	1	noBlindfold	clockwise	practice	Guided	1	-0.5	-0.5	20.8569	-1.30116	-1.44955	-1.30012	1.13227625122376	-2.161152	0.637445	-0.310274
Trial1	1	1	noBlindfold	clockwise	practice	Guided	1	-0.5	-0.5	20.87691	-1.30116	-1.44958	-1.30012	1.13227625122376	-2.333194	0.514723	-0.134509
Trial1	1	1	noBlindfold	clockwise	practice	Guided	1	-0.5	-0.5	20.89691	-1.30116	-1.4496	-1.30012	1.13227625122376	-2.370407	0.501919	-0.115067
Trial1	1	1	noBlindfold	clockwise	practice	Guided	1	-0.5	-0.5	20.9169	-1.30116	-1.44962	-1.30011	1.13226917517502	-2.408405	0.548428	-0.12535
Trial1	1	1	noBlindfold	clockwise	practice	Guided	1	-0.5	-0.5	20.9369	-1.30116	-1.44962	-1.30011	1.13226917517502	-2.387776	0.620369	-0.035105
Trial1	1	1	noBlindfold	clockwise	practice	Guided	1	-0.5	-0.5	20.95691	-1.30116	-1.44963	-1.3001	1.13226201493273	-2.246001	0.654223	-0.00056639
Trial1	1	1	noBlindfold	clockwise	practice	Guided	1	-0.5	-0.5	20.9769	-1.30115	-1.44963	-1.3001	1.13225501394751	-2.17444	0.64576	-0.033753
Trial1	1	1	noBlindfold	clockwise	practice	Guided	1	-0.5	-0.5	20.9969	-1.30115	-1.44964	-1.30009	1.13224793794422	-2.137898	0.607674	-0.024141
Trial1	1	1	noBlindfold	clockwise	practice	Guided	1	-0.5	-0.5	21.01691	-1.30114	-1.44964	-1.30008	1.13223377660622	-2.038362	0.548428	0.073748
Trial1	1	1	noBlindfold	clockwise	practice	Guided	1	-0.5	-0.5	21.03691	-1.30112	-1.44965	-1.30007	1.13221261417175	-1.998921	0.510302	0.066789
Trial1	1	1	noBlindfold	clockwise	practice	Guided	1	-0.5	-0.5	21.0569	-1.3011	-1.44966	-1.30007	1.13219844363571	-1.945601	0.459417	0.061614
Trial1	1	1	noBlindfold	clockwise	practice	Guided	1	-0.5	-0.5	21.0769	-1.30105	-1.44968	-1.30007	1.13216310241484	-1.856803	0.493053	-0.12467
Trial1	1	1	noBlindfold	clockwise	practice	Guided	1	-0.5	-0.5	21.09691	-1.30104	-1.44968	-1.30007	1.13215601743377	-1.813664	0.531135	-0.110911
Trial1	1	1	noBlindfold	clockwise	practice	Guided	1	-0.5	-0.5	21.11691	-1.30102	-1.44969	-1.30007	1.13214176326062	-1.847165	0.535367	-0.070677
Trial1	1	1	noBlindfold	clockwise	practice	Guided	1	-0.5	-0.5	21.1369	-1.30101	-1.44969	-1.30006	1.13212760192202	-1.855814	0.505708	-0.017829
Trial1	1	1	noBlindfold	clockwise	practice	Guided	1	-0.5	-0.5	21.15691	-1.30101	-1.4497	-1.30006	1.13212760192202	-1.83025	0.514155	-0.030716
Trial1	1	1	noBlindfold	clockwise	practice	Guided	1	-0.5	-0.5	21.17691	-1.301	-1.4497	-1.30006	1.13212060141728	-1.838284	0.586087	-0.046279
Trial1	1	1	noBlindfold	clockwise	practice	Guided	1	-0.5	-0.5	21.1969	-1.30099	-1.4497	-1.30006	1.13211351661308	-1.844029	0.624173	-0.0025037
Trial1	1	1	noBlindfold	clockwise	practice	Guided	1	-0.5	-0.5	21.2169	-1.30099	-1.4497	-1.30005	1.13210644007862	-1.823493	0.636869	0.036582
Trial1	1	1	noBlindfold	clockwise	practice	Guided	1	-0.5	-0.5	21.23691	-1.30098	-1.4497	-1.30005	1.13209935527437	-1.864289	0.670723	0.086605
Trial1	1	1	noBlindfold	clockwise	practice	Guided	1	-0.5	-0.5	21.25691	-1.30098	-1.44969	-1.30001	1.13207104940276	-1.854547	0.725737	0.217174
Trial1	1	1	noBlindfold	clockwise	practice	Guided	1	-0.5	-0.5	21.2769	-1.30096	-1.44967	-1.29994	1.13200759821181	-1.8936	0.717273	0.428931
Trial1	1	1	noBlindfold	clockwise	practice	Guided	1	-0.5	-0.5	21.29691	-1.30096	-1.44967	-1.29987	1.13195806619286	-1.86589	0.632637	0.406899
Trial1	1	1	noBlindfold	clockwise	practice	Guided	1	-0.5	-0.5	21.31691	-1.30096	-1.44967	-1.29978	1.13189446959337	-1.922889	0.560696	0.39146
Trial1	1	1	noBlindfold	clockwise	practice	Guided	1	-0.5	-0.5	21.3369	-1.30096	-1.4497	-1.29959	1.13176021251669	-1.949037	0.51837	0.472902
Trial1	1	1	noBlindfold	clockwise	practice	Guided	1	-0.5	-0.5	21.3569	-1.30097	-1.44973	-1.29879	1.13120223393996	-1.957666	0.425166	0.551193
Trial1	1	1	noBlindfold	clockwise	practice	Guided	1	-0.5	-0.5	21.37691	-1.30096	-1.4498	-1.29809	1.13070103572784	-1.893399	0.319172	0.556699
Trial1	1	1	noBlindfold	clockwise	practice	Guided	1	-0.5	-0.5	21.39691	-1.30094	-1.44983	-1.29713	1.13000936338803	-1.883122	0.327548	0.588946
Trial1	1	1	noBlindfold	clockwise	practice	Guided	1	-0.5	-0.5	21.4169	-1.30093	-1.44984	-1.2958	1.12906443309455	-1.785787	0.272446	0.704079
Trial1	1	1	noBlindfold	clockwise	practice	Guided	1	-0.5	-0.5	21.4369	-1.30089	-1.44987	-1.29426	1.12795112021385	-1.550994	0.115818	0.495286
Trial1	1	1	noBlindfold	clockwise	practice	Guided	1	-0.5	-0.5	21.45691	-1.3008	-1.44993	-1.29014	1.12498971404272	-1.441326	-0.011151	0.576518
Trial1	1	1	noBlindfold	clockwise	practice	Guided	1	-0.5	-0.5	21.4769	-1.30068	-1.44999	-1.28757	1.12310063350377	-1.298738	-0.01117	0.605228
Trial1	1	1	noBlindfold	clockwise	practice	Guided	1	-0.5	-0.5	21.4969	-1.30065	-1.45001	-1.28461	1.1210054132189	-1.29265	-0.167727	0.685322
Trial1	1	1	noBlindfold	clockwise	practice	Guided	1	-0.5	-0.5	21.51691	-1.30065	-1.45005	-1.28111	1.11855850990121	-1.412305	-0.154997	0.786591
Trial1	1	1	noBlindfold	clockwise	practice	Guided	1	-0.5	-0.5	21.53691	-1.30071	-1.45007	-1.27719	1.11586768664265	-1.576037	-0.180347	0.687664
Trial1	1	1	noBlindfold	clockwise	practice	Guided	1	-0.5	-0.5	21.5569	-1.30077	-1.45009	-1.26889	1.11014617583274	-1.634532	-0.192987	0.638461
Trial1	1	1	noBlindfold	clockwise	practice	Guided	1	-0.5	-0.5	21.5769	-1.30083	-1.45002	-1.26408	1.10686342676872	-1.585448	0.19635	0.65971
Trial1	1	1	noBlindfold	clockwise	practice	Guided	1	-0.5	-0.5	21.59691	-1.30079	-1.44989	-1.25889	1.10325827457936	-1.502767	0.352851	0.69192
Trial1	1	1	noBlindfold	clockwise	practice	Guided	1	-0.5	-0.5	21.61691	-1.30073	-1.44984	-1.25326	1.09934934832939	-1.349426	0.293516	0.916317
Trial1	1	1	noBlindfold	clockwise	practice	Guided	1	-0.5	-0.5	21.6369	-1.30067	-1.44984	-1.24742	1.0953124020884	-1.269502	0.213024	0.731461
Trial1	1	1	noBlindfold	clockwise	practice	Guided	1	-0.5	-0.5	21.65691	-1.30063	-1.44988	-1.23451	1.08651432969197	-1.208988	0.094493	0.701469
Trial1	1	1	noBlindfold	clockwise	practice	Guided	1	-0.5	-0.5	21.67691	-1.30055	-1.4501	-1.22681	1.08126454749665	-1.052572	-0.273598	1.081289
Trial1	1	1	noBlindfold	clockwise	practice	Guided	1	-0.5	-0.5	21.6969	-1.30053	-1.45016	-1.2185	1.0756814062726	-1.032742	-0.31159	1.302117
Trial1	1	1	noBlindfold	clockwise	practice	Guided	1	-0.5	-0.5	21.7169	-1.30049	-1.45016	-1.20886	1.06923648541563	-0.802439	-0.125321	1.463397
Trial1	1	1	noBlindfold	clockwise	practice	Guided	1	-0.5	-0.5	21.73691	-1.30043	-1.45008	-1.19787	1.0619373048408	-0.706781	0.056658	1.717816
Trial1	1	1	noBlindfold	clockwise	practice	Guided	1	-0.5	-0.5	21.75691	-1.30034	-1.44997	-1.17218	1.04516507956711	-0.582763	0.192057	1.949165
Trial1	1	1	noBlindfold	clockwise	practice	Guided	1	-0.5	-0.5	21.7769	-1.30029	-1.44989	-1.15689	1.03535906456354	-0.618736	0.086154	2.267886
Trial1	1	1	noBlindfold	clockwise	practice	Guided	1	-0.5	-0.5	21.79691	-1.30029	-1.44996	-1.13928	1.02427669318557	-0.57829	-0.015403	2.435947
Trial1	1	1	noBlindfold	clockwise	practice	Guided	1	-0.5	-0.5	21.81691	-1.30029	-1.45006	-1.12039	1.01259446499043	-0.557125	-0.180402	2.372767
Trial1	1	1	noBlindfold	clockwise	practice	Guided	1	-0.5	-0.5	21.8369	-1.30028	-1.45011	-1.09907	0.999666439198854	-0.442605	-0.294598	2.523078
Trial1	1	1	noBlindfold	clockwise	practice	Guided	1	-0.5	-0.5	21.8569	-1.30026	-1.45009	-1.05202	0.972184145791976	-0.420062	0.073594	2.63898
Trial1	1	1	noBlindfold	clockwise	practice	Guided	1	-0.5	-0.5	21.87691	-1.30018	-1.44999	-1.02576	0.957450573520809	-0.259486	-0.214149	2.610376
Trial1	1	1	noBlindfold	clockwise	practice	Guided	1	-0.5	-0.5	21.89691	-1.30013	-1.45009	-0.9978	0.942344345204275	-0.200825	-0.218303	2.258281
Trial1	1	1	noBlindfold	clockwise	practice	Guided	1	-0.5	-0.5	21.9169	-1.30012	-1.45012	-0.96714	0.926505229604093	-0.158307	-0.023597	2.575495
Trial1	1	1	noBlindfold	clockwise	practice	Guided	1	-0.5	-0.5	21.9369	-1.30009	-1.4501	-0.93463	0.91052029363487	0.030025	-0.218194	2.579257
Trial1	1	1	noBlindfold	clockwise	practice	Guided	1	-0.5	-0.5	21.95691	-1.3	-1.45018	-0.86747	0.880360210323361	0.226564	-0.442403	2.23933
Trial1	1	1	noBlindfold	clockwise	practice	Guided	1	-0.5	-0.5	21.9769	-1.29984	-1.4502	-0.83236	0.866145116506615	0.488632	-0.539558	1.794713
Trial1	1	1	noBlindfold	clockwise	practice	Guided	1	-0.5	-0.5	21.9969	-1.29978	-1.45027	-0.79527	0.852544672831946	0.590649	-0.590335	1.93108
Trial1	1	1	noBlindfold	clockwise	practice	Guided	1	-0.5	-0.5	22.01691	-1.29972	-1.45028	-0.75744	0.840135307729616	0.679344	-0.607219	1.721417
Trial1	1	1	noBlindfold	clockwise	practice	Guided	1	-0.5	-0.5	22.03691	-1.2997	-1.4503	-0.72011	0.829438687617079	0.638547	-1.199651	1.711803
Trial1	1	1	noBlindfold	clockwise	practice	Guided	1	-0.5	-0.5	22.0569	-1.2997	-1.45045	-0.64525	0.81278391580265	0.586849	-0.674908	1.576049
Trial1	1	1	noBlindfold	clockwise	practice	Guided	1	-0.5	-0.5	22.0769	-1.29979	-1.45026	-0.60527	0.806688206508939	0.469922	-0.649437	1.632598
Trial1	1	1	noBlindfold	clockwise	practice	Guided	1	-0.5	-0.5	22.09691	-1.29978	-1.45032	-0.56595	0.802494531777777	0.52629	-0.399761	1.692486
Trial1	1	1	noBlindfold	clockwise	practice	Guided	1	-0.5	-0.5	22.11691	-1.29976	-1.45026	-0.52508	0.800153254305343	0.436076	-0.518188	1.16798
Trial1	1	1	noBlindfold	clockwise	practice	Guided	1	-0.5	-0.5	22.1369	-1.29977	-1.45027	-0.48501	0.799910463247831	0.434306	-1.233333	1.425059
Trial1	1	1	noBlindfold	clockwise	practice	Guided	1	-0.5	-0.5	22.15691	-1.29974	-1.45044	-0.40354	0.805536177340765	0.706017	-0.623954	1.006222
Trial1	1	1	noBlindfold	clockwise	practice	Guided	1	-0.5	-0.5	22.17691	-1.2996	-1.45047	-0.36515	0.810891293262036	0.969137	-1.144453	0.456227
Trial1	1	1	noBlindfold	clockwise	practice	Guided	1	-0.5	-0.5	22.1969	-1.29952	-1.45048	-0.32406	0.818649584122828	1.169882	-0.649325	0.020272
Trial1	1	1	noBlindfold	clockwise	practice	Guided	1	-0.5	-0.5	22.2169	-1.29946	-1.45043	-0.28489	0.827894015103999	1.277097	-1.334876	0.354476
Trial1	1	1	noBlindfold	clockwise	practice	Guided	1	-0.5	-0.5	22.23691	-1.29939	-1.45058	-0.2489	0.837899581106651	1.269885	-1.135982	0.491785
Trial1	1	1	noBlindfold	clockwise	practice	Guided	1	-0.5	-0.5	22.25691	-1.29938	-1.45053	-0.17627	0.86244396594881	1.18364	-1.478758	-0.319664
Trial1	1	1	noBlindfold	clockwise	practice	Guided	1	-0.5	-0.5	22.2769	-1.29936	-1.45061	-0.14152	0.876061751795778	1.160284	-0.945551	0.368989
Trial1	1	1	noBlindfold	clockwise	practice	Guided	1	-0.5	-0.5	22.29691	-1.29938	-1.45053	-0.10705	0.890740247189654	1.174609	-1.288327	0.669542
Trial1	1	1	noBlindfold	clockwise	practice	Guided	1	-0.5	-0.5	22.31691	-1.29944	-1.45061	-0.070722	0.9074049632482	1.125925	-0.691643	0.820428
Trial1	1	1	noBlindfold	clockwise	practice	Guided	1	-0.5	-0.5	22.3369	-1.29948	-1.45047	-0.036725	0.924008725785739	0.911429	-0.767811	0.620378
Trial1	1	1	noBlindfold	clockwise	practice	Guided	1	-0.5	-0.5	22.3569	-1.29954	-1.45044	0.030396	0.959470691503537	0.81024	-0.886302	0.611226
Trial1	1	1	noBlindfold	clockwise	practice	Guided	1	-0.5	-0.5	22.37691	-1.29959	-1.45026	0.063613	0.978265692746621	0.848159	-0.471457	0.756178
Trial1	1	1	noBlindfold	clockwise	practice	Guided	1	-0.5	-0.5	22.39691	-1.29957	-1.45026	0.097417	0.998107907879272	0.984882	-0.759212	0.377098
Trial1	1	1	noBlindfold	clockwise	practice	Guided	1	-0.5	-0.5	22.4169	-1.29949	-1.45031	0.12884	1.01716466954904	1.237718	-0.530687	0.363329
Trial1	1	1	noBlindfold	clockwise	practice	Guided	1	-0.5	-0.5	22.4369	-1.29941	-1.4503	0.1617	1.03773948012752	1.361472	-0.632238	0.424962
Trial1	1	1	noBlindfold	clockwise	practice	Guided	1	-0.5	-0.5	22.45691	-1.29933	-1.45032	0.22526	1.0793194592192	1.568917	-0.742265	0.063042
Trial1	1	1	noBlindfold	clockwise	practice	Guided	1	-0.5	-0.5	22.4769	-1.29908	-1.45039	0.25415	1.09875880244172	1.908482	-0.835365	0.047564
Trial1	1	1	noBlindfold	clockwise	practice	Guided	1	-0.5	-0.5	22.4969	-1.29903	-1.45045	0.28404	1.11944976373532	1.924246	-0.970782	0.175405
Trial1	1	1	noBlindfold	clockwise	practice	Guided	1	-0.5	-0.5	22.51691	-1.29902	-1.45049	0.30784	1.13623874794227	1.905245	-1.055418	0.229321
Trial1	1	1	noBlindfold	clockwise	practice	Guided	1	-0.5	-0.5	22.53691	-1.29896	-1.4505	0.30832	1.13653782777851	2.656469	-2.062587	2.984539
Trial1	1	1	noBlindfold	clockwise	practice	Guided	1	-0.5	-0.5	22.5569	-1.29868	-1.45056	0.3015	1.13149992827001	0.80607	0.83619	4.804241
Trial1	1	1	noBlindfold	clockwise	practice	Guided	1	-0.5	-0.5	22.5769	-1.29894	-1.44954	0.301	1.13132940471654	-1.922885	-1.829859	2.833524
Trial1	1	1	noBlindfold	clockwise	practice	Guided	1	-0.5	-0.5	22.59691	-1.3007	-1.4503	0.30128	1.13277095395126	-1.223732	2.448498	2.855205
Trial1	1	1	noBlindfold	clockwise	practice	Guided	1	-0.5	-0.5	22.61691	-1.30082	-1.44945	0.30147	1.13299019975366	-1.029038	0.027904	3.866381
Trial1	1	1	noBlindfold	clockwise	practice	Guided	1	-0.5	-0.5	22.6369	-1.30067	-1.44975	0.30142	1.13284884905265	-0.536274	-1.165451	2.866321
Trial1	1	1	noBlindfold	clockwise	practice	Guided	1	-0.5	-0.5	22.65691	-1.30042	-1.45006	0.30131	1.13259435386029	0.178775	1.851843	2.577574
Trial1	1	1	noBlindfold	clockwise	practice	Guided	1	-0.5	-0.5	22.67691	-1.29982	-1.45018	0.30104	1.13197924808259	0.936394	0.599231	1.719928
Trial1	1	1	noBlindfold	clockwise	practice	Guided	1	-0.5	-0.5	22.6969	-1.29898	-1.44997	0.30089	1.13127972959711	0.845149	-0.276762	1.861466
Trial1	1	1	noBlindfold	clockwise	practice	Guided	1	-0.5	-0.5	22.7169	-1.29754	-1.45022	0.30084	1.13022780844665	0.207459	-1.724032	1.649429
Trial1	1	1	noBlindfold	clockwise	practice	Guided	1	-0.5	-0.5	22.73691	-1.29641	-1.45053	0.30081	1.12940936004335	0.213885	0.0067923	1.579004
Trial1	1	1	noBlindfold	clockwise	practice	Guided	1	-0.5	-0.5	22.75691	-1.29547	-1.45034	0.3009	1.12881059059401	0.363185	-1.389681	1.855133
Trial1	1	1	noBlindfold	clockwise	practice	Guided	1	-0.5	-0.5	22.7769	-1.29362	-1.45042	0.30096	1.12755027276705	0.582398	-0.725221	1.938814
Trial1	1	1	noBlindfold	clockwise	practice	Guided	1	-0.5	-0.5	22.79691	-1.29266	-1.45046	0.30096	1.12687479378596	0.162414	-1.59274	1.939466
Trial1	1	1	noBlindfold	clockwise	practice	Guided	1	-0.5	-0.5	22.81691	-1.29202	-1.45058	0.30094	1.12641045670605	0.098102	-0.594035	1.837743
Trial1	1	1	noBlindfold	clockwise	practice	Guided	1	-0.5	-0.5	22.8369	-1.29175	-1.45046	0.30093	1.126213582361	0.149531	-1.00452	1.903579
Trial1	1	1	noBlindfold	clockwise	practice	Guided	1	-0.5	-0.5	22.8569	-1.29168	-1.45047	0.30091	1.12615016700675	0.188336	-0.953738	1.692351
Trial1	1	1	noBlindfold	clockwise	practice	Guided	1	-0.5	-0.5	22.87691	-1.29166	-1.45046	0.30091	1.1261360880646	0.193972	-1.199183	1.656618
Trial1	1	1	noBlindfold	clockwise	practice	Guided	1	-0.5	-0.5	22.89691	-1.29165	-1.45047	0.3009	1.12612186435515	0.309325	-0.776003	1.621831
Trial1	1	1	noBlindfold	clockwise	practice	Guided	1	-0.5	-0.5	22.9169	-1.29164	-1.45046	0.30089	1.12610770325292	0.402932	-0.95797	1.712567
Trial1	1	1	noBlindfold	clockwise	practice	Guided	1	-0.5	-0.5	22.9369	-1.29163	-1.45047	0.30089	1.12610074765325	0.394569	-1.000288	1.675704
Trial1	1	1	noBlindfold	clockwise	practice	Guided	1	-0.5	-0.5	22.95691	-1.29162	-1.45047	0.30089	1.12609370829594	0.415017	-0.919884	1.705518
Trial1	1	1	noBlindfold	clockwise	practice	Guided	1	-0.5	-0.5	22.9769	-1.2916	-1.45048	0.30088	1.12607252907888	0.23498	-0.979129	1.716222
Trial1	1	1	noBlindfold	clockwise	practice	Guided	1	-0.5	-0.5	22.9969	-1.2916	-1.45048	0.30088	1.12607252907888	0.133987	-1.034143	1.773591
Trial1	1	1	noBlindfold	clockwise	practice	Guided	1	-0.5	-0.5	23.01691	-1.2916	-1.45049	0.30088	1.12607252907888	-0.00044394	-1.089156	1.7438
Trial1	1	1	noBlindfold	clockwise	practice	Guided	1	-0.5	-0.5	23.03691	-1.2916	-1.45049	0.30088	1.12607252907888	-0.0012732	-0.987593	1.739681
Trial1	1	1	noBlindfold	clockwise	practice	Guided	1	-0.5	-0.5	23.0569	-1.2916	-1.45049	0.30091	1.12609385231906	-0.057899	-1.131474	1.851585
Trial1	1	1	noBlindfold	clockwise	practice	Guided	1	-0.5	-0.5	23.0769	-1.2916	-1.4505	0.30092	1.12610095308798	-0.069846	-1.148401	2.160071
Trial1	1	1	noBlindfold	clockwise	practice	Guided	1	-0.5	-0.5	23.09691	-1.2916	-1.45051	0.30093	1.12610807509716	-0.078517	-1.207646	2.101744
Trial1	1	1	noBlindfold	clockwise	practice	Guided	1	-0.5	-0.5	23.11691	-1.2916	-1.45052	0.30094	1.12611519715033	-0.072613	-1.173792	2.02719
Trial1	1	1	noBlindfold	clockwise	practice	Guided	1	-0.5	-0.5	23.1369	-1.29161	-1.45052	0.30094	1.12612223619523	-0.110426	-1.211878	2.001315
Trial1	1	1	noBlindfold	clockwise	practice	Guided	1	-0.5	-0.5	23.15691	-1.29161	-1.45053	0.30094	1.12612223619523	-0.161564	-1.233037	1.932827
Trial1	1	1	noBlindfold	clockwise	practice	Guided	1	-0.5	-0.5	23.17691	-1.29161	-1.45054	0.30094	1.12612223619523	-0.115308	-1.266892	1.832701
Trial1	1	1	noBlindfold	clockwise	practice	Guided	1	-0.5	-0.5	23.1969	-1.29162	-1.45055	0.30094	1.12612927528518	-0.086139	-1.296514	1.866602
Trial1	1	1	noBlindfold	clockwise	practice	Guided	1	-0.5	-0.5	23.2169	-1.29162	-1.45056	0.30094	1.12612927528518	-0.10781	-1.343064	1.931814
Trial1	1	1	noBlindfold	clockwise	practice	Guided	1	-0.5	-0.5	23.23691	-1.29162	-1.45057	0.30094	1.12612927528518	-0.079893	-1.389614	1.873798
Trial1	1	1	noBlindfold	clockwise	practice	Guided	1	-0.5	-0.5	23.25691	-1.29163	-1.45059	0.30094	1.12613631442016	-0.113984	-1.398077	1.879076
Trial1	1	1	noBlindfold	clockwise	practice	Guided	1	-0.5	-0.5	23.2769	-1.29164	-1.45062	0.30094	1.12614326980016	-0.173811	-1.457323	1.882187
Trial1	1	1	noBlindfold	clockwise	practice	Guided	1	-0.5	-0.5	23.29691	-1.29164	-1.45062	0.30094	1.12614326980016	-0.100311	-1.461554	1.843981
Trial1	1	1	noBlindfold	clockwise	practice	Guided	1	-0.5	-0.5	23.31691	-1.29164	-1.45063	0.30094	1.12614326980016	0.023783	-1.419236	1.867505
Trial1	1	1	noBlindfold	clockwise	practice	Guided	1	-0.5	-0.5	23.3369	-1.29164	-1.45064	0.30093	1.12613614792452	0.035362	-1.444627	1.817504
Trial1	1	1	noBlindfold	clockwise	practice	Guided	1	-0.5	-0.5	23.3569	-1.29164	-1.45065	0.30093	1.12613614792452	0.107996	-1.47425	1.714887
Trial1	1	1	noBlindfold	clockwise	practice	Guided	1	-0.5	-0.5	23.37691	-1.29163	-1.45066	0.30093	1.12612919250053	0.155234	-1.440395	1.90228
Trial1	1	1	noBlindfold	clockwise	practice	Guided	1	-0.5	-0.5	23.39691	-1.29163	-1.45067	0.30093	1.12612919250053	0.165226	-1.461554	1.865559
Trial1	1	1	noBlindfold	clockwise	practice	Guided	1	-0.5	-0.5	23.4169	-1.29162	-1.45067	0.30093	1.12612215332103	0.139254	-1.448859	1.871452
Trial1	1	1	noBlindfold	clockwise	practice	Guided	1	-0.5	-0.5	23.4369	-1.29162	-1.45067	0.30093	1.12612215332103	0.096559	-1.436164	1.863912
Trial1	1	1	noBlindfold	clockwise	practice	Guided	1	-0.5	-0.5	23.45691	-1.29162	-1.45068	0.30092	1.12611503140089	0.027225	-1.398077	1.815412
Trial1	1	1	noBlindfold	clockwise	practice	Guided	1	-0.5	-0.5	23.4769	-1.29162	-1.45068	0.30092	1.12611503140089	0.086017	-1.410773	1.676738
Trial1	1	1	noBlindfold	clockwise	practice	Guided	1	-0.5	-0.5	23.4969	-1.29161	-1.45068	0.30091	1.12610089149738	0.118942	-1.431932	1.699484
Trial1	1	1	noBlindfold	clockwise	practice	Guided	1	-0.5	-0.5	23.51691	-1.29161	-1.45069	0.30091	1.12610089149738	0.229342	-1.482713	1.743342
Trial1	1	1	noBlindfold	clockwise	practice	Guided	1	-0.5	-0.5	23.53691	-1.2916	-1.45069	0.3009	1.12608675159388	0.281758	-1.54619	1.752982
Trial1	1	1	noBlindfold	clockwise	practice	Guided	1	-0.5	-0.5	23.5569	-1.29159	-1.45071	0.3009	1.12607971241622	0.349953	-1.630826	1.771962
Trial1	1	1	noBlindfold	clockwise	practice	Guided	1	-0.5	-0.5	23.5769	-1.29157	-1.45073	0.3009	1.12606571799441	0.302587	-1.558886	1.733787
Trial1	1	1	noBlindfold	clockwise	practice	Guided	1	-0.5	-0.5	23.59691	-1.29157	-1.45073	0.30089	1.12605859598395	0.154473	-1.537727	1.674192
Trial1	1	1	noBlindfold	clockwise	practice	Guided	1	-0.5	-0.5	23.61691	-1.29156	-1.45074	0.30089	1.12605147309796	0.059375	-1.529263	1.717303
Trial1	1	1	noBlindfold	clockwise	practice	Guided	1	-0.5	-0.5	23.6369	-1.29156	-1.45074	0.30089	1.12605147309796	0.098504	-1.470018	1.76872
Trial1	1	1	noBlindfold	clockwise	practice	Guided	1	-0.5	-0.5	23.65691	-1.29156	-1.45074	0.30089	1.12605147309796	0.081226	-1.461554	1.77264
Trial1	1	1	noBlindfold	clockwise	practice	Guided	1	-0.5	-0.5	23.67691	-1.29156	-1.45074	0.30089	1.12605147309796	0.055992	-1.563118	1.758342
Trial1	1	1	noBlindfold	clockwise	practice	Guided	1	-0.5	-0.5	23.6969	-1.29156	-1.45074	0.30089	1.12605147309796	0.130463	-1.626595	1.787309
Trial1	1	1	noBlindfold	clockwise	practice	Guided	1	-0.5	-0.5	23.7169	-1.29155	-1.45075	0.30089	1.12604443405596	0.190051	-1.558886	1.747948
Trial1	1	1	noBlindfold	clockwise	practice	Guided	1	-0.5	-0.5	23.73691	-1.29155	-1.45075	0.30089	1.12604443405596	0.248371	-1.516568	1.743329
Trial1	1	1	noBlindfold	clockwise	practice	Guided	1	-0.5	-0.5	23.75691	-1.29154	-1.45075	0.30088	1.1260302941551	0.22672	-1.512336	1.704331
Trial1	1	1	noBlindfold	clockwise	practice	Guided	1	-0.5	-0.5	23.7769	-1.29153	-1.45075	0.30088	1.12602333895611	0.269872	-1.525031	1.656623
Trial1	1	1	noBlindfold	clockwise	practice	Guided	1	-0.5	-0.5	23.79691	-1.29152	-1.45075	0.30087	1.12600917785911	0.288797	-1.588508	1.699703
Trial1	1	1	noBlindfold	clockwise	practice	Guided	1	-0.5	-0.5	23.81691	-1.29151	-1.45076	0.30087	1.12600213890785	0.362567	-1.554654	1.682965
Trial1	1	1	noBlindfold	clockwise	practice	Guided	1	-0.5	-0.5	23.8369	-1.2915	-1.45076	0.30086	1.12598806160815	0.408738	-1.554654	1.625115
Trial1	1	1	noBlindfold	clockwise	practice	Guided	1	-0.5	-0.5	23.8569	-1.29149	-1.45076	0.30086	1.12598102270193	0.40468	-1.491177	1.64757
Trial1	1	1	noBlindfold	clockwise	practice	Guided	1	-0.5	-0.5	23.87691	-1.29147	-1.45075	0.30086	1.12596686122947	0.282244	-1.402309	1.731334
Trial1	1	1	noBlindfold	clockwise	practice	Guided	1	-0.5	-0.5	23.89691	-1.29146	-1.45075	0.30086	1.12595982245893	0.259033	-1.283819	1.74952
Trial1	1	1	noBlindfold	clockwise	practice	Guided	1	-0.5	-0.5	23.9169	-1.29145	-1.45073	0.30087	1.12595998993986	0.19955	-1.220342	1.844069
Trial1	1	1	noBlindfold	clockwise	practice	Guided	1	-0.5	-0.5	23.9369	-1.29145	-1.45071	0.30087	1.12595998993986	0.238344	-1.207646	1.879109
Trial1	1	1	noBlindfold	clockwise	practice	Guided	1	-0.5	-0.5	23.95691	-1.29144	-1.4507	0.30087	1.12595295130342	0.36114	-1.224574	1.816797
Trial1	1	1	noBlindfold	clockwise	practice	Guided	1	-0.5	-0.5	23.9769	-1.2914	-1.45068	0.30085	1.12591065697236	0.618711	-1.279587	1.624854
Trial1	1	1	noBlindfold	clockwise	practice	Guided	1	-0.5	-0.5	23.9969	-1.29128	-1.45067	0.30081	1.12579774827784	0.700439	-1.266892	1.563251
Trial1	1	1	noBlindfold	clockwise	practice	Guided	1	-0.5	-0.5	24.01691	-1.29093	-1.45064	0.30076	1.12551627966302	0.7588	-1.156865	1.519896
Trial1	1	1	noBlindfold	clockwise	practice	Guided	1	-0.5	-0.5	24.03691	-1.29035	-1.45059	0.30073	1.1250873640226	0.890355	-1.029911	1.416904
Trial1	1	1	noBlindfold	clockwise	practice	Guided	1	-0.5	-0.5	24.0569	-1.28932	-1.45052	0.30074	1.12437120348076	0.968523	-0.814089	1.420833
Trial1	1	1	noBlindfold	clockwise	practice	Guided	1	-0.5	-0.5	24.0769	-1.28581	-1.4504	0.30072	1.12189566120952	0.878731	-0.704062	1.411356
Trial1	1	1	noBlindfold	clockwise	practice	Guided	1	-0.5	-0.5	24.09691	-1.2832	-1.45038	0.30073	1.12007616267804	0.855781	-0.890261	1.433984
Trial1	1	1	noBlindfold	clockwise	practice	Guided	1	-0.5	-0.5	24.11691	-1.28039	-1.45041	0.30075	1.1181275329046	0.978265	-0.767539	1.535835
Trial1	1	1	noBlindfold	clockwise	practice	Guided	1	-0.5	-0.5	24.1369	-1.27704	-1.45039	0.30075	1.11579198730889	0.983333	-0.657512	1.522138
Trial1	1	1	noBlindfold	clockwise	practice	Guided	1	-0.5	-0.5	24.15691	-1.27319	-1.45035	0.30071	1.11308540433894	0.97251	-0.661744	1.49915
Trial1	1	1	noBlindfold	clockwise	practice	Guided	1	-0.5	-0.5	24.17691	-1.2636	-1.4503	0.30068	1.10642371102012	1.026657	-0.661744	1.406415
Trial1	1	1	noBlindfold	clockwise	practice	Guided	1	-0.5	-0.5	24.1969	-1.25811	-1.45031	0.30066	1.10262737130351	1.134333	-0.594035	1.323059
Trial1	1	1	noBlindfold	clockwise	practice	Guided	1	-0.5	-0.5	24.2169	-1.25176	-1.4503	0.30064	1.09825657080561	1.342767	-0.623654	1.325429
Trial1	1	1	noBlindfold	clockwise	practice	Guided	1	-0.5	-0.5	24.23691	-1.24476	-1.4503	0.30057	1.09342574263438	1.441012	-0.5898	1.137485
Trial1	1	1	noBlindfold	clockwise	practice	Guided	1	-0.5	-0.5	24.25691	-1.23662	-1.4503	0.30042	1.08778733205349	1.434045	-0.649045	0.925684
Trial1	1	1	noBlindfold	clockwise	practice	Guided	1	-0.5	-0.5	24.2769	-1.21805	-1.45031	0.30038	1.07526923964484	1.51004	-0.572872	0.767252
Trial1	1	1	noBlindfold	clockwise	practice	Guided	1	-0.5	-0.5	24.29691	-1.20733	-1.45029	0.30035	1.06811790161102	1.54431	-0.547482	0.680882
Trial1	1	1	noBlindfold	clockwise	practice	Guided	1	-0.5	-0.5	24.31691	-1.19525	-1.45029	0.30031	1.06012673003373	1.578001	-0.509395	0.569265
Trial1	1	1	noBlindfold	clockwise	practice	Guided	1	-0.5	-0.5	24.3369	-1.18209	-1.45027	0.30029	1.05152783080299	1.596011	-0.458543	0.561811
Trial1	1	1	noBlindfold	clockwise	practice	Guided	1	-0.5	-0.5	24.3569	-1.16872	-1.45024	0.30032	1.04292787344831	1.611296	-0.500747	0.684792
Trial1	1	1	noBlindfold	clockwise	practice	Guided	1	-0.5	-0.5	24.37691	-1.13761	-1.45021	0.3003	1.02324315425326	1.515978	-0.432829	0.597096
Trial1	1	1	noBlindfold	clockwise	practice	Guided	1	-0.5	-0.5	24.39691	-1.12079	-1.45021	0.30027	1.01282391792615	1.439829	-0.500439	0.546392
Trial1	1	1	noBlindfold	clockwise	practice	Guided	1	-0.5	-0.5	24.4169	-1.10256	-1.45023	0.30026	1.00174581867756	1.403091	-0.335293	0.463499
Trial1	1	1	noBlindfold	clockwise	practice	Guided	1	-0.5	-0.5	24.4369	-1.08406	-1.4502	0.3003	0.990760376106181	1.596641	-0.343657	0.682967
Trial1	1	1	noBlindfold	clockwise	practice	Guided	1	-0.5	-0.5	24.45691	-1.06462	-1.45015	0.30028	0.979409950285711	1.583565	-0.280117	0.630438
Trial1	1	1	noBlindfold	clockwise	practice	Guided	1	-0.5	-0.5	24.4769	-1.02196	-1.45013	0.3002	0.955385957110034	1.513337	-0.292666	0.42733
Trial1	1	1	noBlindfold	clockwise	practice	Guided	1	-0.5	-0.5	24.4969	-0.99883	-1.45014	0.30013	0.942888838707479	1.282607	-0.271435	0.132476
Trial1	1	1	noBlindfold	clockwise	practice	Guided	1	-0.5	-0.5	24.51691	-0.97497	-1.45015	0.30012	0.930477561770996	1.027873	-0.394063	0.287535
Trial1	1	1	noBlindfold	clockwise	practice	Guided	1	-0.5	-0.5	24.53691	-0.95207	-1.45017	0.30015	0.919025173172218	1.017945	-0.224705	0.292898
Trial1	1	1	noBlindfold	clockwise	practice	Guided	1	-0.5	-0.5	24.5569	-0.92799	-1.45013	0.30017	0.907440076549839	1.30252	-0.21619	0.390946
Trial1	1	1	noBlindfold	clockwise	practice	Guided	1	-0.5	-0.5	24.5769	-0.87702	-1.45012	0.30013	0.884506706480332	1.363966	-0.398011	0.216198
Trial1	1	1	noBlindfold	clockwise	practice	Guided	1	-0.5	-0.5	24.59691	-0.85092	-1.45019	0.30011	0.873682375514513	1.258484	-0.579909	0.269329
Trial1	1	1	noBlindfold	clockwise	practice	Guided	1	-0.5	-0.5	24.61691	-0.82348	-1.45028	0.30013	0.86304536999703	1.154724	-0.643386	0.281342
Trial1	1	1	noBlindfold	clockwise	practice	Guided	1	-0.5	-0.5	24.6369	-0.79725	-1.4503	0.3001	0.853532397909689	1.082948	-0.342888	0.232847
Trial1	1	1	noBlindfold	clockwise	practice	Guided	1	-0.5	-0.5	24.65691	-0.76893	-1.45019	0.30012	0.844106250815636	1.108431	-0.135472	0.302238
Trial1	1	1	noBlindfold	clockwise	practice	Guided	1	-0.5	-0.5	24.67691	-0.71246	-1.45008	0.30014	0.82786671662233	1.150086	-0.207318	0.272632
Trial1	1	1	noBlindfold	clockwise	practice	Guided	1	-0.5	-0.5	24.6969	-0.68353	-1.4501	0.30017	0.820947797908269	1.135154	-0.181865	0.280635
Trial1	1	1	noBlindfold	clockwise	practice	Guided	1	-0.5	-0.5	24.7169	-0.65234	-1.45011	0.30018	0.814552323351568	1.280867	-0.279134	0.476932
Trial1	1	1	noBlindfold	clockwise	practice	Guided	1	-0.5	-0.5	24.73691	-0.62239	-1.45013	0.30018	0.809485836025934	1.248948	-0.249434	0.296615
Trial1	1	1	noBlindfold	clockwise	practice	Guided	1	-0.5	-0.5	24.75691	-0.5919	-1.45015	0.30008	0.80534068376016	1.224359	-0.456696	0.297052
Trial1	1	1	noBlindfold	clockwise	practice	Guided	1	-0.5	-0.5	24.7769	-0.52879	-1.45022	0.30006	0.800577837519237	1.025891	-0.215305	0.134305
Trial1	1	1	noBlindfold	clockwise	practice	Guided	1	-0.5	-0.5	24.79691	-0.49817	-1.45015	0.30005	0.800052113173344	1.183954	-0.198327	0.168117
Trial1	1	1	noBlindfold	clockwise	practice	Guided	1	-0.5	-0.5	24.81691	-0.46512	-1.4501	0.30004	0.800799990882778	1.361716	-0.189803	0.122318
Trial1	1	1	noBlindfold	clockwise	practice	Guided	1	-0.5	-0.5	24.8369	-0.43147	-1.45012	0.30006	0.802989644998624	1.292504	-0.392842	0.110171
Trial1	1	1	noBlindfold	clockwise	practice	Guided	1	-0.5	-0.5	24.8569	-0.3983	-1.4502	0.30012	0.806557437336268	1.08644	-0.557823	0.178296
Trial1	1	1	noBlindfold	clockwise	practice	Guided	1	-0.5	-0.5	24.87691	-0.33009	-1.45023	0.30009	0.817932391494642	1.124503	-0.37146	0.19012
Trial1	1	1	noBlindfold	clockwise	practice	Guided	1	-0.5	-0.5	24.89691	-0.29499	-1.45017	0.30002	0.825869913529019	1.258029	-0.180958	0.049765
Trial1	1	1	noBlindfold	clockwise	practice	Guided	1	-0.5	-0.5	24.9169	-0.26048	-1.45011	0.29998	0.835067569846789	1.042593	-0.257077	0.029428
Trial1	1	1	noBlindfold	clockwise	practice	Guided	1	-0.5	-0.5	24.9369	-0.22672	-1.45012	0.30002	0.845407581530408	0.963542	-0.367023	0.068143
Trial1	1	1	noBlindfold	clockwise	practice	Guided	1	-0.5	-0.5	24.95691	-0.19064	-1.45016	0.30014	0.857862264490557	1.043238	-0.413473	0.205938
Trial1	1	1	noBlindfold	clockwise	practice	Guided	1	-0.5	-0.5	24.9769	-0.119	-1.4502	0.3002	0.886273694976454	0.955946	-0.409023	0.4265
Trial1	1	1	noBlindfold	clockwise	practice	Guided	1	-0.5	-0.5	24.9969	-0.083468	-1.45019	0.30021	0.902128012894689	0.931276	-0.26505	0.449446
Trial1	1	1	noBlindfold	clockwise	practice	Guided	1	-0.5	-0.5	25.01691	-0.046742	-1.45015	0.30019	0.919644960683935	0.825176	-0.298834	0.351065
Trial1	1	1	noBlindfold	clockwise	practice	Guided	1	-0.5	-0.5	25.03691	-0.011027	-1.45013	0.30016	0.937736959744571	0.938449	-0.19297	0.293035
Trial1	1	1	noBlindfold	clockwise	practice	Guided	1	-0.5	-0.5	25.0569	0.024799	-1.4501	0.30013	0.9568814039815	0.865413	-0.247931	0.294345
Trial1	1	1	noBlindfold	clockwise	practice	Guided	1	-0.5	-0.5	25.0769	0.09787299	-1.45014	0.30015	0.998845385424481	0.813545	-0.378952	0.249855
Trial1	1	1	noBlindfold	clockwise	practice	Guided	1	-0.5	-0.5	25.09691	0.13496	-1.4502	0.30016	1.02148431561899	0.708458	-0.480403	0.302931
Trial1	1	1	noBlindfold	clockwise	practice	Guided	1	-0.5	-0.5	25.11691	0.17087	-1.45023	0.30013	1.04416214134332	0.752884	-0.374486	0.245619
Trial1	1	1	noBlindfold	clockwise	practice	Guided	1	-0.5	-0.5	25.1369	0.20561	-1.4502	0.30008	1.0667771513361	0.72335	-0.412472	0.161037
Trial1	1	1	noBlindfold	clockwise	practice	Guided	1	-0.5	-0.5	25.15691	0.24247	-1.45019	0.3001	1.09152265355223	0.734567	-0.441981	0.191436
Trial1	1	1	noBlindfold	clockwise	practice	Guided	1	-0.5	-0.5	25.17691	0.30982	-1.45021	0.30009	1.1383990560469	0.95653	-0.390974	0.090547
Trial1	1	1	noBlindfold	clockwise	practice	Guided	1	-0.5	-0.5	25.1969	0.31	-1.4502	0.30008	1.13852009750788	6.155405	-0.475557	0.207914
Trial1	1	1	noBlindfold	clockwise	practice	Guided	1	-0.5	-0.5	25.2169	0.30548	-1.45024	0.29988	1.13516784968491	8.175191	-1.288059	-0.232362
Trial1	1	1	noBlindfold	clockwise	practice	Guided	1	-0.5	-0.5	25.23691	0.30355	-1.4505	0.29868	1.13295294023294	3.830905	-2.426413	-1.681062
Trial1	1	1	noBlindfold	clockwise	practice	Guided	1	-0.5	-0.5	25.25691	0.3019	-1.45101	0.29405	1.1285207239141	-0.711849	-2.3714	-1.8283
Trial1	1	1	noBlindfold	clockwise	practice	Guided	1	-0.5	-0.5	25.2769	0.29935	-1.45061	0.29145	1.12487932900356	2.584277	0.421604	-0.444616
Trial1	1	1	noBlindfold	clockwise	practice	Guided	1	-0.5	-0.5	25.29691	0.30112	-1.44978	0.28955	1.12480331072445	4.814526	0.506193	0.026296
Trial1	1	1	noBlindfold	clockwise	practice	Guided	1	-0.5	-0.5	25.31691	0.30228	-1.44957	0.28842	1.12483745308859	4.445875	0.798175	-0.080448
Trial1	1	1	noBlindfold	clockwise	practice	Guided	1	-0.5	-0.5	25.3369	0.30224	-1.44967	0.28733	1.12404516091466	2.517607	-0.611017	-0.442736
Trial1	1	1	noBlindfold	clockwise	practice	Guided	1	-0.5	-0.5	25.3569	0.30145	-1.4503	0.28509	1.12191284525156	1.134599	-1.101906	-0.582989
Trial1	1	1	noBlindfold	clockwise	practice	Guided	1	-0.5	-0.5	25.37691	0.3008	-1.45032	0.2846	1.12110560466587	2.444122	-0.340025	0.276301
Trial1	1	1	noBlindfold	clockwise	practice	Guided	1	-0.5	-0.5	25.39691	0.30107	-1.45018	0.28459	1.12129150079317	2.460186	0.150889	0.394853
Trial1	1	1	noBlindfold	clockwise	practice	Guided	1	-0.5	-0.5	25.4169	0.30116	-1.45009	0.28474	1.12146073463191	1.688978	-0.297674	0.400588
Trial1	1	1	noBlindfold	clockwise	practice	Guided	1	-0.5	-0.5	25.4369	0.30095	-1.45013	0.28497	1.12147169638553	1.369206	-0.246791	0.295385
Trial1	1	1	noBlindfold	clockwise	practice	Guided	1	-0.5	-0.5	25.45691	0.30076	-1.4501	0.28535	1.12160206561779	1.648692	-0.039414	0.22795
Trial1	1	1	noBlindfold	clockwise	practice	Guided	1	-0.5	-0.5	25.4769	0.30101	-1.45014	0.28535	1.12178055210022	2.391554	-0.517451	0.0039711
Trial1	1	1	noBlindfold	clockwise	practice	Guided	1	-0.5	-0.5	25.4969	0.3011	-1.45018	0.28533	1.12183082162373	2.18105	-0.851763	-0.145774
Trial1	1	1	noBlindfold	clockwise	practice	Guided	1	-0.5	-0.5	25.51691	0.30109	-1.45028	0.28532	1.12181670312702	1.924179	-0.894081	-0.175977
Trial1	1	1	noBlindfold	clockwise	practice	Guided	1	-0.5	-0.5	25.53691	0.30106	-1.45032	0.28531	1.12178828372681	1.976843	-0.674028	-0.16053
Trial1	1	1	noBlindfold	clockwise	practice	Guided	1	-0.5	-0.5	25.5569	0.30106	-1.45032	0.28524	1.12173927724993	2.086961	-0.593624	-0.306064
Trial1	1	1	noBlindfold	clockwise	practice	Guided	1	-0.5	-0.5	25.5769	0.30099	-1.45028	0.28513	1.12161228251111	1.470175	-0.428404	-0.270875
Trial1	1	1	noBlindfold	clockwise	practice	Guided	1	-0.5	-0.5	25.59691	0.30081	-1.45025	0.28504	1.12142073219216	1.114487	-0.369033	-0.201104
Trial1	1	1	noBlindfold	clockwise	practice	Guided	1	-0.5	-0.5	25.61691	0.30063	-1.45021	0.28503	1.12128520658467	0.981704	-0.318158	-0.048201
Trial1	1	1	noBlindfold	clockwise	practice	Guided	1	-0.5	-0.5	25.6369	0.30056	-1.4502	0.28503	1.12123522159731	1.115999	-0.313834	0.110239
Trial1	1	1	noBlindfold	clockwise	practice	Guided	1	-0.5	-0.5	25.65691	0.30056	-1.45019	0.28504	1.12124221173691	1.132237	-0.186802	0.140515
Trial1	1	1	noBlindfold	clockwise	practice	Guided	1	-0.5	-0.5	25.67691	0.30056	-1.45018	0.28504	1.12124221173691	1.038259	-0.283997	0.148163
Trial1	1	1	noBlindfold	clockwise	practice	Guided	1	-0.5	-0.5	25.6969	0.30056	-1.45017	0.28505	1.12124922278812	1.120887	-0.385473	0.141607
Trial1	1	1	noBlindfold	clockwise	practice	Guided	1	-0.5	-0.5	25.7169	0.30056	-1.45019	0.28505	1.12124922278812	1.259089	-0.622406	0.100803
Trial1	1	1	noBlindfold	clockwise	practice	Guided	1	-0.5	-0.5	25.73691	0.30059	-1.45023	0.28505	1.12127065047541	1.459014	-0.719737	0.027148
Trial1	1	1	noBlindfold	clockwise	practice	Guided	1	-0.5	-0.5	25.75691	0.30062	-1.45029	0.28497	1.12123603487994	1.412493	-0.944023	-0.10565
Trial1	1	1	noBlindfold	clockwise	practice	Guided	1	-0.5	-0.5	25.7769	0.30065	-1.45043	0.28495	1.12124348562796	1.322569	-0.96095	-0.345678
Trial1	1	1	noBlindfold	clockwise	practice	Guided	1	-0.5	-0.5	25.79691	0.30065	-1.45044	0.28483	1.12115947061893	1.335133	-0.952486	-0.500543
Trial1	1	1	noBlindfold	clockwise	practice	Guided	1	-0.5	-0.5	25.81691	0.30065	-1.45046	0.28455	1.12096348888992	1.353729	-1.024427	-0.600519
Trial1	1	1	noBlindfold	clockwise	practice	Guided	1	-0.5	-0.5	25.8369	0.30066	-1.4505	0.28411	1.12066271410769	1.319056	-1.092136	-0.619157
Trial1	1	1	noBlindfold	clockwise	practice	Guided	1	-0.5	-0.5	25.8569	0.30067	-1.45053	0.28292	1.11983756705401	1.42708	-1.142917	-0.554622
Trial1	1	1	noBlindfold	clockwise	practice	Guided	1	-0.5	-0.5	25.87691	0.30072	-1.45056	0.28221	1.11937705917044	1.430426	-1.155613	-0.533418
Trial1	1	1	noBlindfold	clockwise	practice	Guided	1	-0.5	-0.5	25.89691	0.30073	-1.45058	0.28121	1.11868565256242	1.482936	-1.33758	-0.770397
Trial1	1	1	noBlindfold	clockwise	practice	Guided	1	-0.5	-0.5	25.9169	0.30072	-1.45068	0.27995	1.11779896215288	1.40558	-1.540707	-0.824915
Trial1	1	1	noBlindfold	clockwise	practice	Guided	1	-0.5	-0.5	25.9369	0.30073	-1.45075	0.27842	1.11673909901502	1.508615	-1.498389	-0.92046
Trial1	1	1	noBlindfold	clockwise	practice	Guided	1	-0.5	-0.5	25.95691	0.30076	-1.45076	0.27407	1.11373288349962	1.638507	-1.481461	-1.018845
Trial1	1	1	noBlindfold	clockwise	practice	Guided	1	-0.5	-0.5	25.9769	0.30088	-1.4507	0.27096	1.11166007605669	1.786714	-1.506852	-1.297125
Trial1	1	1	noBlindfold	clockwise	practice	Guided	1	-0.5	-0.5	25.9969	0.30089	-1.45075	0.26736	1.10917363940139	1.740269	-1.566097	-1.261745
Trial1	1	1	noBlindfold	clockwise	practice	Guided	1	-0.5	-0.5	26.01691	0.30087	-1.45078	0.26295	1.10611277287183	1.634875	-1.59572	-1.292554
Trial1	1	1	noBlindfold	clockwise	practice	Guided	1	-0.5	-0.5	26.03691	0.30083	-1.45078	0.25838	1.10293649750763	1.603067	-1.561866	-1.28165
Trial1	1	1	noBlindfold	clockwise	practice	Guided	1	-0.5	-0.5	26.0569	0.30082	-1.45076	0.24717	1.09525141954463	1.706954	-1.388362	-1.053409
Trial1	1	1	noBlindfold	clockwise	practice	Guided	1	-0.5	-0.5	26.0769	0.30086	-1.45065	0.24087	1.09099270175077	1.674953	-1.214858	-0.954292
Trial1	1	1	noBlindfold	clockwise	practice	Guided	1	-0.5	-0.5	26.09691	0.30088	-1.45059	0.23427	1.08653635032882	1.770017	-1.113295	-1.155524
Trial1	1	1	noBlindfold	clockwise	practice	Guided	1	-0.5	-0.5	26.11691	0.30086	-1.45059	0.22718	1.08174278674564	1.639837	-1.354507	-1.482029
Trial1	1	1	noBlindfold	clockwise	practice	Guided	1	-0.5	-0.5	26.1369	0.30085	-1.45065	0.21889	1.07618007590582	1.699104	-1.523779	-1.85335
Trial1	1	1	noBlindfold	clockwise	practice	Guided	1	-0.5	-0.5	26.15691	0.30086	-1.45074	0.19883	1.0628923181202	1.77899	-1.629574	-2.021752
Trial1	1	1	noBlindfold	clockwise	practice	Guided	1	-0.5	-0.5	26.17691	0.301	-1.45081	0.18682	1.05514108603329	2.129548	-1.570329	-1.999699
Trial1	1	1	noBlindfold	clockwise	practice	Guided	1	-0.5	-0.5	26.1969	0.30107	-1.45083	0.17362	1.04665039888278	2.178637	-1.832701	-2.178215
Trial1	1	1	noBlindfold	clockwise	practice	Guided	1	-0.5	-0.5	26.2169	0.30112	-1.4509	0.16003	1.03799463687207	2.185036	-1.985046	-2.243014
Trial1	1	1	noBlindfold	clockwise	practice	Guided	1	-0.5	-0.5	26.23691	0.30109	-1.45095	0.14473	1.02831024816298	2.022013	-1.705747	-2.523181
Trial1	1	1	noBlindfold	clockwise	practice	Guided	1	-0.5	-0.5	26.25691	0.301	-1.45094	0.10975	1.00667574927107	1.667331	-1.891946	-2.217801
Trial1	1	1	noBlindfold	clockwise	practice	Guided	1	-0.5	-0.5	26.2769	0.30082	-1.45089	0.090589	0.995041722862141	1.579075	-1.875019	-2.424646
Trial1	1	1	noBlindfold	clockwise	practice	Guided	1	-0.5	-0.5	26.29691	0.30081	-1.45092	0.069461	0.982640577615685	1.652535	-1.85386	-2.475842
Trial1	1	1	noBlindfold	clockwise	practice	Guided	1	-0.5	-0.5	26.31691	0.30086	-1.45091	0.047656	0.970208129176537	1.767472	-1.798846	-2.289455
Trial1	1	1	noBlindfold	clockwise	practice	Guided	1	-0.5	-0.5	26.3369	0.30091	-1.45088	0.023744	0.956955901521991	1.873221	-1.680356	-2.717591
Trial1	1	1	noBlindfold	clockwise	practice	Guided	1	-0.5	-0.5	26.3569	0.30092	-1.45091	-0.027294	0.930012782664101	1.602632	-1.887714	-2.752513
Trial1	1	1	noBlindfold	clockwise	practice	Guided	1	-0.5	-0.5	26.37691	0.30093	-1.45093	-0.056124	0.915704515359928	1.881892	-1.858092	-3.016802
Trial1	1	1	noBlindfold	clockwise	practice	Guided	1	-0.5	-0.5	26.39691	0.30096	-1.45088	-0.085821	0.901710136530687	2.193893	-1.591488	-3.123718
Trial1	1	1	noBlindfold	clockwise	practice	Guided	1	-0.5	-0.5	26.4169	0.30103	-1.45083	-0.11708	0.887849540568235	2.100788	-1.832701	-2.876462
Trial1	1	1	noBlindfold	clockwise	practice	Guided	1	-0.5	-0.5	26.4369	0.30105	-1.4509	-0.14969	0.874298695424642	2.036418	-1.769224	-2.850661
Trial1	1	1	noBlindfold	clockwise	practice	Guided	1	-0.5	-0.5	26.45691	0.30102	-1.4509	-0.21978	0.848620223730905	1.719334	-1.578793	-2.668997
Trial1	1	1	noBlindfold	clockwise	practice	Guided	1	-0.5	-0.5	26.4769	0.30084	-1.4507	-0.2563	0.837098815423059	1.569451	-1.214858	-2.736017
Trial1	1	1	noBlindfold	clockwise	practice	Guided	1	-0.5	-0.5	26.4969	0.3008	-1.45061	-0.29516	0.826583365711515	1.605977	-0.918632	-2.398288
Trial1	1	1	noBlindfold	clockwise	practice	Guided	1	-0.5	-0.5	26.51691	0.30079	-1.45051	-0.33521	0.817569806629156	1.594023	-0.986341	-2.25635
Trial1	1	1	noBlindfold	clockwise	practice	Guided	1	-0.5	-0.5	26.53691	0.30077	-1.4505	-0.37497	0.810472129111921	1.648342	-1.121758	-2.006149
Trial1	1	1	noBlindfold	clockwise	practice	Guided	1	-0.5	-0.5	26.5569	0.30077	-1.45052	-0.45803	0.801869098142009	1.449215	-1.130222	-2.142069
Trial1	1	1	noBlindfold	clockwise	practice	Guided	1	-0.5	-0.5	26.5769	0.30077	-1.4506	-0.49978	0.800770014943254	1.52685	-1.032891	-1.731458
Trial1	1	1	noBlindfold	clockwise	practice	Guided	1	-0.5	-0.5	26.59691	0.30078	-1.45049	-0.54353	0.801962259385497	1.471635	-0.77897	-1.898402
Trial1	1	1	noBlindfold	clockwise	practice	Guided	1	-0.5	-0.5	26.61691	0.30077	-1.45046	-0.58771	0.805559194940775	1.562418	-1.20215	-1.461633
Trial1	1	1	noBlindfold	clockwise	practice	Guided	1	-0.5	-0.5	26.6369	0.30077	-1.45049	-0.62843	0.81100359778174	1.456537	-0.626626	-1.887342
Trial1	1	1	noBlindfold	clockwise	practice	Guided	1	-0.5	-0.5	26.65691	0.30075	-1.45041	-0.7174	0.829736919904677	1.387035	-1.104819	-1.64282
Trial1	1	1	noBlindfold	clockwise	practice	Guided	1	-0.5	-0.5	26.67691	0.30064	-1.45048	-0.7614	0.842231761805285	1.10163	-0.723957	-1.458726
Trial1	1	1	noBlindfold	clockwise	practice	Guided	1	-0.5	-0.5	26.6969	0.30057	-1.45043	-0.80689	0.857376126029001	1.163043	-1.020183	-1.246123
Trial1	1	1	noBlindfold	clockwise	practice	Guided	1	-0.5	-0.5	26.7169	0.30053	-1.45048	-0.85103	0.874111184317693	1.206988	-0.982097	-1.038534
Trial1	1	1	noBlindfold	clockwise	practice	Guided	1	-0.5	-0.5	26.73691	0.30055	-1.45047	-0.89641	0.893320298523173	0.959244	-0.766275	-0.982407
Trial1	1	1	noBlindfold	clockwise	practice	Guided	1	-0.5	-0.5	26.75691	0.30057	-1.45043	-0.98438	0.935700985204676	0.988917	-0.77897	-1.057048
Trial1	1	1	noBlindfold	clockwise	practice	Guided	1	-0.5	-0.5	26.7769	0.30056	-1.45039	-1.02956	0.959859401898874	1.154382	-0.969401	-0.878114
Trial1	1	1	noBlindfold	clockwise	practice	Guided	1	-0.5	-0.5	26.79691	0.30053	-1.45043	-1.07346	0.984735832164448	1.087134	-0.728189	-1.398369
Trial1	1	1	noBlindfold	clockwise	practice	Guided	1	-0.5	-0.5	26.81691	0.30051	-1.4504	-1.11726	1.01085415609224	1.062095	-1.007488	-1.025571
Trial1	1	1	noBlindfold	clockwise	practice	Guided	1	-0.5	-0.5	26.8369	0.30049	-1.4504	-1.16227	1.03893496985742	1.152561	-0.474262	-0.958978
Trial1	1	1	noBlindfold	clockwise	practice	Guided	1	-0.5	-0.5	26.8569	0.3005	-1.45031	-1.24913	1.09635579606628	0.984975	-0.690019	-0.753108
Trial1	1	1	noBlindfold	clockwise	practice	Guided	1	-0.5	-0.5	26.87691	0.30053	-1.45034	-1.29339	1.1270829014185	1.065484	-0.927	-0.593483
Trial1	1	1	noBlindfold	clockwise	practice	Guided	1	-0.5	-0.5	26.89691	0.30055	-1.45042	-1.31514	1.14251193035352	1.042769	-0.66886	-0.695564
Trial1	1	1	noBlindfold	clockwise	practice	Guided	1	-0.5	-0.5	26.9169	0.30055	-1.45038	-1.31034	1.13909230022389	0.989221	0.600682	-8.663518
Trial1	1	1	noBlindfold	clockwise	practice	Guided	1	-0.5	-0.5	26.9369	0.30064	-1.45057	-1.30448	1.1349944446493	2.262445	-4.705989	-5.374856
Trial1	1	1	noBlindfold	clockwise	practice	Guided	1	-0.5	-0.5	26.95691	0.30092	-1.45159	-1.30178	1.13328017678449	1.601863	-3.339117	-2.614879
Trial1	1	1	noBlindfold	clockwise	practice	Guided	1	-0.5	-0.5	26.9769	0.30132	-1.45092	-1.30196	1.13369023493637	3.490995	-3.884968	-4.790257
Trial1	1	1	noBlindfold	clockwise	practice	Guided	1	-0.5	-0.5	26.9969	0.30144	-1.45165	-1.30198	1.13378923293305	3.467315	-4.667851	-4.534702
Trial1	1	1	noBlindfold	clockwise	practice	Guided	1	-0.5	-0.5	27.01691	0.30147	-1.45168	-1.30179	1.13367602692668	3.763246	-0.816913	-3.606188
Trial1	1	1	noBlindfold	clockwise	practice	Guided	1	-0.5	-0.5	27.03691	0.30145	-1.45116	-1.30158	1.13351344767875	1.945623	-2.645051	-2.650302
Trial1	1	1	noBlindfold	clockwise	practice	Guided	1	-0.5	-0.5	27.0569	0.3013	-1.45133	-1.30133	1.13323061772067	1.229696	-2.911654	-2.970327
Trial1	1	1	noBlindfold	clockwise	practice	Guided	1	-0.5	-0.5	27.0769	0.30079	-1.45061	-1.3011	1.13270732238741	0.700796	-0.546062	-2.021023
Trial1	1	1	noBlindfold	clockwise	practice	Guided	1	-0.5	-0.5	27.09691	0.30055	-1.45051	-1.30107	1.13251639349405	1.044218	-2.14145	-1.70852
Trial1	1	1	noBlindfold	clockwise	practice	Guided	1	-0.5	-0.5	27.11691	0.30055	-1.45063	-1.30107	1.13251639349405	1.814881	-0.436031	-2.147745
Trial1	1	1	noBlindfold	clockwise	practice	Guided	1	-0.5	-0.5	27.1369	0.30065	-1.45047	-1.30108	1.13259417769948	1.696165	-0.986101	-2.07696
Trial1	1	1	noBlindfold	clockwise	practice	Guided	1	-0.5	-0.5	27.15691	0.3007	-1.45057	-1.30118	1.13270027135723	1.778849	-2.403754	-2.573806
Trial1	1	1	noBlindfold	clockwise	practice	Guided	1	-0.5	-0.5	27.17691	0.30075	-1.45084	-1.30119	1.13274262079414	1.605246	-1.57009	-2.795334
Trial1	1	1	noBlindfold	clockwise	practice	Guided	1	-0.5	-0.5	27.1969	0.30075	-1.45086	-1.30121	1.13275678611179	1.725296	-2.450304	-2.79042
Trial1	1	1	noBlindfold	clockwise	practice	Guided	1	-0.5	-0.5	27.2169	0.30076	-1.45092	-1.30122	1.13277101070283	1.722072	-1.73513	-2.929268
Trial1	1	1	noBlindfold	clockwise	practice	Guided	1	-0.5	-0.5	27.23691	0.30077	-1.4509	-1.30123	1.13278515097598	1.716384	-1.193459	-2.681493
Trial1	1	1	noBlindfold	clockwise	practice	Guided	1	-0.5	-0.5	27.25691	0.30077	-1.45086	-1.30123	1.13278515097598	1.635433	-1.59548	-2.335915
Trial1	1	1	noBlindfold	clockwise	practice	Guided	1	-0.5	-0.5	27.2769	0.30076	-1.45082	-1.30122	1.13277101070283	1.183115	-1.024187	-2.383853
Trial1	1	1	noBlindfold	clockwise	practice	Guided	1	-0.5	-0.5	27.29691	0.30075	-1.45077	-1.30122	1.13276395315539	1.06253	-1.379659	-2.266887
Trial1	1	1	noBlindfold	clockwise	practice	Guided	1	-0.5	-0.5	27.31691	0.30074	-1.45077	-1.30121	1.13274970749648	0.958053	-1.269632	-2.325809
Trial1	1	1	noBlindfold	clockwise	practice	Guided	1	-0.5	-0.5	27.3369	0.30072	-1.45074	-1.3012	1.1327284886521	0.982478	-0.998797	-2.160872
Trial1	1	1	noBlindfold	clockwise	practice	Guided	1	-0.5	-0.5	27.3569	0.30071	-1.45071	-1.30119	1.13271432731163	1.027092	-1.197691	-2.053958
Trial1	1	1	noBlindfold	clockwise	practice	Guided	1	-0.5	-0.5	27.37691	0.30069	-1.45069	-1.30118	1.13269319283083	1.112965	-1.003028	-2.193363
Trial1	1	1	noBlindfold	clockwise	practice	Guided	1	-0.5	-0.5	27.39691	0.30068	-1.45068	-1.30118	1.13268613541557	1.065087	-1.286559	-2.220544
Trial1	1	1	noBlindfold	clockwise	practice	Guided	1	-0.5	-0.5	27.4169	0.30067	-1.45068	-1.30117	1.13267197407516	1.068159	-1.345804	-2.18679
Trial1	1	1	noBlindfold	clockwise	practice	Guided	1	-0.5	-0.5	27.4369	0.30067	-1.45068	-1.30117	1.13267197407516	1.095161	-1.201923	-2.0848
Trial1	1	1	noBlindfold	clockwise	practice	Guided	1	-0.5	-0.5	27.45691	0.30066	-1.45068	-1.30116	1.1326578338016	1.103538	-1.286559	-2.071847
Trial1	1	1	noBlindfold	clockwise	practice	Guided	1	-0.5	-0.5	27.4769	0.30066	-1.45067	-1.30115	1.13265083526296	1.187178	-1.193459	-2.156697
Trial1	1	1	noBlindfold	clockwise	practice	Guided	1	-0.5	-0.5	27.4969	0.30065	-1.45067	-1.30115	1.13264375678119	1.205459	-1.295023	-2.059268
Trial1	1	1	noBlindfold	clockwise	practice	Guided	1	-0.5	-0.5	27.51691	0.30065	-1.45067	-1.30114	1.13263667392252	1.192463	-1.400818	-2.068207
Trial1	1	1	noBlindfold	clockwise	practice	Guided	1	-0.5	-0.5	27.53691	0.30065	-1.45067	-1.30113	1.13262959110808	1.079245	-1.38389	-2.022399
Trial1	1	1	noBlindfold	clockwise	practice	Guided	1	-0.5	-0.5	27.5569	0.30064	-1.45067	-1.30113	1.13262251258208	0.977153	-1.460063	-2.030781
Trial1	1	1	noBlindfold	clockwise	practice	Guided	1	-0.5	-0.5	27.5769	0.30062	-1.45068	-1.30112	1.13260129382681	0.846151	-1.324645	-2.094999
Trial1	1	1	noBlindfold	clockwise	practice	Guided	1	-0.5	-0.5	27.59691	0.30061	-1.45067	-1.30112	1.13259423645601	0.719767	-1.193459	-2.053933
Trial1	1	1	noBlindfold	clockwise	practice	Guided	1	-0.5	-0.5	27.61691	0.30059	-1.45067	-1.30111	1.13257293346782	0.545631	-1.193459	-2.044245
Trial1	1	1	noBlindfold	clockwise	practice	Guided	1	-0.5	-0.5	27.6369	0.30056	-1.45067	-1.3011	1.13254472086088	0.469417	-1.2654	-2.034753
Trial1	1	1	noBlindfold	clockwise	practice	Guided	1	-0.5	-0.5	27.65691	0.3005	-1.45066	-1.30109	1.13249523185737	0.309067	-1.316182	-2.037115
Trial1	1	1	noBlindfold	clockwise	practice	Guided	1	-0.5	-0.5	27.67691	0.30044	-1.45066	-1.30109	1.13245282747938	0.345502	-1.328877	-2.060851
Trial1	1	1	noBlindfold	clockwise	practice	Guided	1	-0.5	-0.5	27.6969	0.30043	-1.45066	-1.30108	1.13243866613945	0.424765	-1.2654	-2.040796
Trial1	1	1	noBlindfold	clockwise	practice	Guided	1	-0.5	-0.5	27.7169	0.30042	-1.45066	-1.30108	1.1324315883654	0.474952	-1.193459	-2.074008
Trial1	1	1	noBlindfold	clockwise	practice	Guided	1	-0.5	-0.5	27.73691	0.30041	-1.45066	-1.30108	1.13242453170026	0.49059	-1.210387	-2.130581
Trial1	1	1	noBlindfold	clockwise	practice	Guided	1	-0.5	-0.5	27.75691	0.3004	-1.45066	-1.30108	1.13241745401469	0.489278	-1.244241	-2.10121
Trial1	1	1	noBlindfold	clockwise	practice	Guided	1	-0.5	-0.5	27.7769	0.30039	-1.45066	-1.30108	1.13241039743778	0.506516	-1.345804	-2.20139
Trial1	1	1	noBlindfold	clockwise	practice	Guided	1	-0.5	-0.5	27.79691	0.30038	-1.45066	-1.30109	1.13241040362766	0.486916	-1.278095	-2.269447
Trial1	1	1	noBlindfold	clockwise	practice	Guided	1	-0.5	-0.5	27.81691	0.30037	-1.45065	-1.30109	1.13240334718311	0.469367	-1.206155	-2.278572
Trial1	1	1	noBlindfold	clockwise	practice	Guided	1	-0.5	-0.5	27.8369	0.30036	-1.45065	-1.30111	1.13241035326907	0.349605	-1.235777	-2.510458
Trial1	1	1	noBlindfold	clockwise	practice	Guided	1	-0.5	-0.5	27.8569	0.30035	-1.45065	-1.30115	1.13243171780841	0.144362	-1.316182	-2.611328
Trial1	1	1	noBlindfold	clockwise	practice	Guided	1	-0.5	-0.5	27.87691	0.30025	-1.45066	-1.30116	1.13236803327721	-0.220715	-1.295023	-2.39506
Trial1	1	1	noBlindfold	clockwise	practice	Guided	1	-0.5	-0.5	27.89691	0.30019	-1.45065	-1.30116	1.13232563738171	-0.316598	-1.184996	-2.33592
Trial1	1	1	noBlindfold	clockwise	practice	Guided	1	-0.5	-0.5	27.9169	0.30014	-1.45063	-1.30118	1.13230448966105	-0.424948	-1.117287	-2.407595
Trial1	1	1	noBlindfold	clockwise	practice	Guided	1	-0.5	-0.5	27.9369	0.30007	-1.45062	-1.30122	1.13228334303441	-0.594064	-1.155373	-2.51959
Trial1	1	1	noBlindfold	clockwise	practice	Guided	1	-0.5	-0.5	27.95691	0.29995	-1.45061	-1.3013	1.13225508853135	-0.792788	-1.256936	-2.670619
Trial1	1	1	noBlindfold	clockwise	practice	Guided	1	-0.5	-0.5	27.9769	0.29886	-1.45061	-1.30126	1.13145698103917	-1.324733	-1.159605	-2.523961
Trial1	1	1	noBlindfold	clockwise	practice	Guided	1	-0.5	-0.5	27.9969	0.29744	-1.45057	-1.30121	1.13041934166664	-1.344658	-0.969174	-2.373178
Trial1	1	1	noBlindfold	clockwise	practice	Guided	1	-0.5	-0.5	28.01691	0.29536	-1.4505	-1.30117	1.12892465788703	-1.222866	-0.850684	-2.317427
Trial1	1	1	noBlindfold	clockwise	practice	Guided	1	-0.5	-0.5	28.03691	0.29261	-1.45043	-1.30114	1.12696761594113	-1.082759	-0.732193	-2.284913
Trial1	1	1	noBlindfold	clockwise	practice	Guided	1	-0.5	-0.5	28.0569	0.28923	-1.45039	-1.30116	1.12460716956106	-0.864484	-0.79567	-2.192937
Trial1	1	1	noBlindfold	clockwise	practice	Guided	1	-0.5	-0.5	28.0769	0.28153	-1.4505	-1.30123	1.11926706353541	-0.706937	-1.31195	-2.526382
Trial1	1	1	noBlindfold	clockwise	practice	Guided	1	-0.5	-0.5	28.09691	0.27791	-1.45063	-1.30128	1.11677823764773	-0.639815	-1.460063	-2.569655
Trial1	1	1	noBlindfold	clockwise	practice	Guided	1	-0.5	-0.5	28.11691	0.27392	-1.4507	-1.30128	1.11400262068967	-0.601611	-1.31195	-2.555236
Trial1	1	1	noBlindfold	clockwise	practice	Guided	1	-0.5	-0.5	28.1369	0.27038	-1.45067	-1.30125	1.11152458693819	-0.538302	-1.121519	-2.49373
Trial1	1	1	noBlindfold	clockwise	practice	Guided	1	-0.5	-0.5	28.15691	0.26672	-1.45057	-1.30114	1.10891161297421	-0.490012	-0.905697	-2.386588
Trial1	1	1	noBlindfold	clockwise	practice	Guided	1	-0.5	-0.5	28.17691	0.2598	-1.4504	-1.30108	1.10409472795852	-0.46543	-0.787207	-2.137219
Trial1	1	1	noBlindfold	clockwise	practice	Guided	1	-0.5	-0.5	28.1969	0.25628	-1.4504	-1.30107	1.10166807642545	-0.60334	-0.897233	-2.171172
Trial1	1	1	noBlindfold	clockwise	practice	Guided	1	-0.5	-0.5	28.2169	0.25278	-1.45043	-1.3011	1.09929020238407	-0.86975	-0.964942	-2.22204
Trial1	1	1	noBlindfold	clockwise	practice	Guided	1	-0.5	-0.5	28.23691	0.249	-1.45048	-1.30112	1.09671981028131	-1.020993	-1.032651	-2.260282
Trial1	1	1	noBlindfold	clockwise	practice	Guided	1	-0.5	-0.5	28.25691	0.24482	-1.45051	-1.30112	1.093869349375	-1.160689	-1.003028	-2.247511
Trial1	1	1	noBlindfold	clockwise	practice	Guided	1	-0.5	-0.5	28.2769	0.23458	-1.45046	-1.30111	1.08691530455139	-1.298464	-0.863379	-2.207346
Trial1	1	1	noBlindfold	clockwise	practice	Guided	1	-0.5	-0.5	28.29691	0.22859	-1.45043	-1.30109	1.08286129060243	-1.08351	-0.757584	-2.166741
Trial1	1	1	noBlindfold	clockwise	practice	Guided	1	-0.5	-0.5	28.31691	0.22191	-1.45039	-1.30109	1.07837805953204	-0.809247	-0.804134	-2.174212
Trial1	1	1	noBlindfold	clockwise	practice	Guided	1	-0.5	-0.5	28.3369	0.21516	-1.45039	-1.30114	1.07390840150011	-0.669766	-0.88877	-2.291195
Trial1	1	1	noBlindfold	clockwise	practice	Guided	1	-0.5	-0.5	28.3569	0.20814	-1.45045	-1.30129	1.06935858819095	-0.507765	-1.079201	-2.428772
Trial1	1	1	noBlindfold	clockwise	practice	Guided	1	-0.5	-0.5	28.37691	0.19508	-1.45062	-1.30133	1.06078562190774	-0.358199	-1.362731	-2.688465
Trial1	1	1	noBlindfold	clockwise	practice	Guided	1	-0.5	-0.5	28.39691	0.18889	-1.45067	-1.3013	1.05671709707386	-0.288059	-1.290791	-2.556066
Trial1	1	1	noBlindfold	clockwise	practice	Guided	1	-0.5	-0.5	28.4169	0.18332	-1.45065	-1.30123	1.05304124973976	-0.176788	-1.1723	-2.452197
Trial1	1	1	noBlindfold	clockwise	practice	Guided	1	-0.5	-0.5	28.4369	0.17787	-1.45058	-1.30118	1.04947469941341	-0.269716	-0.998797	-2.35765
Trial1	1	1	noBlindfold	clockwise	practice	Guided	1	-0.5	-0.5	28.45691	0.17319	-1.4505	-1.30113	1.04641967690043	-0.327249	-0.859147	-2.245352
Trial1	1	1	noBlindfold	clockwise	practice	Guided	1	-0.5	-0.5	28.4769	0.16394	-1.45038	-1.30116	1.04051605001948	-0.754548	-0.787207	-2.371978
Trial1	1	1	noBlindfold	clockwise	practice	Guided	1	-0.5	-0.5	28.4969	0.15898	-1.45039	-1.30117	1.03736590044482	-0.921018	-0.854915	-2.36242
Trial1	1	1	noBlindfold	clockwise	practice	Guided	1	-0.5	-0.5	28.51691	0.15379	-1.45042	-1.30118	1.03408450372238	-1.132085	-0.884538	-2.353511
Trial1	1	1	noBlindfold	clockwise	practice	Guided	1	-0.5	-0.5	28.53691	0.14809	-1.45045	-1.3012	1.03050567931941	-1.360445	-0.973406	-2.373993
Trial1	1	1	noBlindfold	clockwise	practice	Guided	1	-0.5	-0.5	28.5569	0.1415	-1.45049	-1.30127	1.0264286974582	-1.690206	-1.091896	-2.441852
Trial1	1	1	noBlindfold	clockwise	practice	Guided	1	-0.5	-0.5	28.5769	0.12566	-1.45059	-1.30129	1.01661987386508	-2.360729	-1.240009	-2.600929
Trial1	1	1	noBlindfold	clockwise	practice	Guided	1	-0.5	-0.5	28.59691	0.11567	-1.45062	-1.3013	1.01051033136598	-2.835964	-1.201923	-2.605007
Trial1	1	1	noBlindfold	clockwise	practice	Guided	1	-0.5	-0.5	28.61691	0.10309	-1.45061	-1.3013	1.00289536847029	-3.072128	-1.227314	-2.582318
Trial1	1	1	noBlindfold	clockwise	practice	Guided	1	-0.5	-0.5	28.6369	0.0896	-1.45062	-1.30128	0.994825531508839	-3.202108	-1.273864	-2.527718
Trial1	1	1	noBlindfold	clockwise	practice	Guided	1	-0.5	-0.5	28.65691	0.073127	-1.45064	-1.30129	0.985159930884761	-3.234715	-1.341572	-2.491445
Trial1	1	1	noBlindfold	clockwise	practice	Guided	1	-0.5	-0.5	28.67691	0.035028	-1.45068	-1.30132	0.963518979759959	-3.051063	-1.413513	-2.654216
Trial1	1	1	noBlindfold	clockwise	practice	Guided	1	-0.5	-0.5	28.6969	0.012329	-1.4507	-1.30133	0.951110359414223	-3.175034	-1.485454	-2.649038
Trial1	1	1	noBlindfold	clockwise	practice	Guided	1	-0.5	-0.5	28.7169	-0.011697	-1.45073	-1.30138	0.938429323163915	-3.361912	-1.612408	-2.755894
Trial1	1	1	noBlindfold	clockwise	practice	Guided	1	-0.5	-0.5	28.73691	-0.038589	-1.45079	-1.30145	0.924782263777375	-3.626862	-1.713971	-2.964753
Trial1	1	1	noBlindfold	clockwise	practice	Guided	1	-0.5	-0.5	28.75691	-0.066835	-1.45084	-1.30142	0.910991706869126	-3.571703	-1.599712	-2.963892
Trial1	1	1	noBlindfold	clockwise	practice	Guided	1	-0.5	-0.5	28.7769	-0.12953	-1.45072	-1.30127	0.882769306477862	-3.286783	-1.201923	-2.489359
Trial1	1	1	noBlindfold	clockwise	practice	Guided	1	-0.5	-0.5	28.79691	-0.16378	-1.45062	-1.30116	0.86885050271234	-3.110703	-1.134214	-2.263876
Trial1	1	1	noBlindfold	clockwise	practice	Guided	1	-0.5	-0.5	28.81691	-0.20092	-1.45056	-1.30118	0.855183170695472	-3.122874	-1.113055	-2.432844
Trial1	1	1	noBlindfold	clockwise	practice	Guided	1	-0.5	-0.5	28.8369	-0.23877	-1.45057	-1.30117	0.842682896434974	-3.322778	-1.269632	-2.38994
Trial1	1	1	noBlindfold	clockwise	practice	Guided	1	-0.5	-0.5	28.8569	-0.28087	-1.4506	-1.30096	0.830394475561416	-3.271773	-1.05381	-2.121165
Trial1	1	1	noBlindfold	clockwise	practice	Guided	1	-0.5	-0.5	28.87691	-0.36701	-1.45053	-1.30096	0.811925713854277	-2.947239	-1.163837	-1.95241
Trial1	1	1	noBlindfold	clockwise	practice	Guided	1	-0.5	-0.5	28.89691	-0.40908	-1.45058	-1.3011	0.806242938741303	-2.871277	-1.345804	-2.209604
Trial1	1	1	noBlindfold	clockwise	practice	Guided	1	-0.5	-0.5	28.9169	-0.45653	-1.45066	-1.30123	0.802408418654555	-2.710877	-1.443136	-2.534364
Trial1	1	1	noBlindfold	clockwise	practice	Guided	1	-0.5	-0.5	28.9369	-0.50367	-1.45072	-1.30124	0.801248372505671	-2.485061	-1.532003	-2.49995
Trial1	1	1	noBlindfold	clockwise	practice	Free	1	-0.5	-0.5	0	-0.54993	-1.45022	-1.30009	0.801646392850003	-0.169186	-0.422794	-0.183462
Trial1	1	1	noBlindfold	clockwise	practice	Free	1	-0.5	-0.5	0.0078125	-0.55034	-1.4502	-1.3001	0.801682028942546	-0.305962	-0.392941	-0.223537
Trial1	1	1	noBlindfold	clockwise	practice	Free	1	-0.5	-0.5	0.02781677	-0.55034	-1.45019	-1.3001	0.801682028942546	-0.290667	-0.367439	-0.199346
Trial1	1	1	noBlindfold	clockwise	practice	Free	1	-0.5	-0.5	0.04782104	-0.5506	-1.45018	-1.30028	0.801878044034205	-0.250041	-0.354643	-0.134966
Trial1	1	1	noBlindfold	clockwise	practice	Free	1	-0.5	-0.5	0.06781006	-0.55096	-1.45018	-1.30045	0.802070490871513	-0.163149	-0.37147	-0.04883
Trial1	1	1	noBlindfold	clockwise	practice	Free	1	-0.5	-0.5	0.08781433	-0.55137	-1.45018	-1.30092	0.80256572393436	-0.142505	-0.345977	-0.071419
Trial1	1	1	noBlindfold	clockwise	practice	Free	1	-0.5	-0.5	0.1078186	-0.55238	-1.45022	-1.30121	0.802920303361593	-0.230208	-0.527761	-0.098442
Trial1	1	1	noBlindfold	clockwise	practice	Free	1	-0.5	-0.5	0.1278229	-0.55296	-1.45025	-1.30158	0.80332768549072	-0.233339	-0.485415	-0.152831
Trial1	1	1	noBlindfold	clockwise	practice	Free	1	-0.5	-0.5	0.1478119	-0.55363	-1.45025	-1.302	0.803791172957145	-0.1135	-0.442963	-0.16188
Trial1	1	1	noBlindfold	clockwise	practice	Free	1	-0.5	-0.5	0.1678162	-0.55423	-1.45023	-1.30252	0.804350234326941	-0.044086	-0.472466	-0.188168
Trial1	1	1	noBlindfold	clockwise	practice	Free	1	-0.5	-0.5	0.1878204	-0.55483	-1.45023	-1.3037	0.805568220429402	-0.069106	-0.514688	-0.165144
Trial1	1	1	noBlindfold	clockwise	practice	Free	1	-0.5	-0.5	0.2078094	-0.55585	-1.45029	-1.30433	0.806266561963972	-0.108705	-0.633179	-0.160171
Trial1	1	1	noBlindfold	clockwise	practice	Free	1	-0.5	-0.5	0.2278137	-0.55632	-1.4503	-1.30496	0.806927856334892	-0.086544	-0.535847	-0.218412
Trial1	1	1	noBlindfold	clockwise	practice	Free	1	-0.5	-0.5	0.247818	-0.55675	-1.45028	-1.3056	0.807596313935337	-0.081407	-0.540026	-0.142978
Trial1	1	1	noBlindfold	clockwise	practice	Free	1	-0.5	-0.5	0.2678223	-0.55716	-1.45026	-1.30625	0.808273649160398	0.004823	-0.535782	-0.132638
Trial1	1	1	noBlindfold	clockwise	practice	Free	1	-0.5	-0.5	0.2878113	-0.55751	-1.45025	-1.30765	0.809695046853122	0.052607	-0.446839	-0.207859
Trial1	1	1	noBlindfold	clockwise	practice	Free	1	-0.5	-0.5	0.3078156	-0.55784	-1.45024	-1.30836	0.810426629999642	0.240231	-0.510139	-0.146306
Trial1	1	1	noBlindfold	clockwise	practice	Free	1	-0.5	-0.5	0.3278198	-0.5578	-1.45025	-1.30913	0.811191909347702	0.106704	-0.514298	-0.199215
Trial1	1	1	noBlindfold	clockwise	practice	Free	1	-0.5	-0.5	0.3478241	-0.55763	-1.45026	-1.30991	0.81195771301198	0.164667	-0.620084	-0.225987
Trial1	1	1	noBlindfold	clockwise	practice	Free	1	-0.5	-0.5	0.3678131	-0.5574	-1.4503	-1.31077	0.812799365130084	0.097657	-0.653939	-0.316343
Trial1	1	1	noBlindfold	clockwise	practice	Free	1	-0.5	-0.5	0.3878174	-0.55714	-1.45032	-1.31268	0.814686302182474	0.059946	-0.628548	-0.283891
Trial1	1	1	noBlindfold	clockwise	practice	Free	1	-0.5	-0.5	0.4078217	-0.55658	-1.45027	-1.31369	0.815654723065096	-0.009385	-0.514206	-0.198417
Trial1	1	1	noBlindfold	clockwise	practice	Free	1	-0.5	-0.5	0.4278107	-0.55638	-1.45024	-1.31479	0.81673831140059	-0.156408	-0.412542	-0.195562
Trial1	1	1	noBlindfold	clockwise	practice	Free	1	-0.5	-0.5	0.4478149	-0.55632	-1.45021	-1.31594	0.817881448606339	-0.146883	-0.382811	-0.242241
Trial1	1	1	noBlindfold	clockwise	practice	Free	1	-0.5	-0.5	0.4678192	-0.55639	-1.45019	-1.31715	0.819093369456448	-0.116385	-0.37847	-0.198489
Trial1	1	1	noBlindfold	clockwise	practice	Free	1	-0.5	-0.5	0.4878235	-0.55657	-1.45019	-1.31984	0.821789337333927	-0.108791	-0.369904	-0.274825
Trial1	1	1	noBlindfold	clockwise	practice	Free	1	-0.5	-0.5	0.5078125	-0.55722	-1.45021	-1.3213	0.823290875226914	-0.131186	-0.462764	-0.218223
Trial1	1	1	noBlindfold	clockwise	practice	Free	1	-0.5	-0.5	0.5278168	-0.55767	-1.45022	-1.32282	0.824838585363422	-0.133107	-0.424554	-0.302247
Trial1	1	1	noBlindfold	clockwise	practice	Free	1	-0.5	-0.5	0.547821	-0.55819	-1.45021	-1.32446	0.82651098911673	-0.092474	-0.458293	-0.237867
Trial1	1	1	noBlindfold	clockwise	practice	Free	1	-0.5	-0.5	0.5678101	-0.55876	-1.45022	-1.32625	0.828336727847444	-0.10967	-0.390465	-0.345972
Trial1	1	1	noBlindfold	clockwise	practice	Free	1	-0.5	-0.5	0.5878143	-0.55938	-1.45021	-1.3303	0.832420584659342	-0.212352	-0.331108	-0.346445
Trial1	1	1	noBlindfold	clockwise	practice	Free	1	-0.5	-0.5	0.6078186	-0.56119	-1.45014	-1.3325	0.834745731021369	-0.498324	-0.148988	-0.298278
Trial1	1	1	noBlindfold	clockwise	practice	Free	1	-0.5	-0.5	0.6278229	-0.56262	-1.45008	-1.33491	0.837254941811732	-0.602239	0.016072	-0.188744
Trial1	1	1	noBlindfold	clockwise	practice	Free	1	-0.5	-0.5	0.6478119	-0.56462	-1.44998	-1.33739	0.839879555866144	-0.649233	0.104917	-0.22381
Trial1	1	1	noBlindfold	clockwise	practice	Free	1	-0.5	-0.5	0.6678162	-0.5671	-1.44992	-1.34005	0.842725566734962	-0.689122	0.151428	-0.334152
Trial1	1	1	noBlindfold	clockwise	practice	Free	1	-0.5	-0.5	0.6878204	-0.5701	-1.44992	-1.34602	0.848919209025478	-0.652966	0.138697	-0.269216
Trial1	1	1	noBlindfold	clockwise	practice	Free	1	-0.5	-0.5	0.7078094	-0.57787	-1.44994	-1.34937	0.852932084183851	-0.896921	0.096313	-0.358695
Trial1	1	1	noBlindfold	clockwise	practice	Free	1	-0.5	-0.5	0.7278137	-0.58266	-1.44996	-1.35295	0.856946051651914	-1.016022	0.070906	-0.281139
Trial1	1	1	noBlindfold	clockwise	practice	Free	1	-0.5	-0.5	0.747818	-0.58862	-1.44996	-1.35658	0.861152039185106	-1.214961	0.193596	-0.419888
Trial1	1	1	noBlindfold	clockwise	practice	Free	1	-0.5	-0.5	0.7678223	-0.595	-1.44993	-1.36055	0.865777790127941	-1.394784	0.155457	-0.389788
Trial1	1	1	noBlindfold	clockwise	practice	Free	1	-0.5	-0.5	0.7878113	-0.60268	-1.44991	-1.36894	0.874985652479605	-1.529503	0.278132	-0.269933
Trial1	1	1	noBlindfold	clockwise	practice	Free	1	-0.5	-0.5	0.8078156	-0.62176	-1.44975	-1.37307	0.881519556168768	-1.565303	0.692773	-0.047993
Trial1	1	1	noBlindfold	clockwise	practice	Free	1	-0.5	-0.5	0.8278198	-0.63312	-1.44967	-1.37714	0.887184080859392	-1.613773	0.811263	-0.037328
Trial1	1	1	noBlindfold	clockwise	practice	Free	1	-0.5	-0.5	0.8478241	-0.64482	-1.44959	-1.37714	0.889014904952421	-1.653722	0.950913	-0.03127
Trial1	1	1	noBlindfold	clockwise	practice	Free	1	-0.5	-0.5	0.8678131	-0.65879	-1.44953	-1.38514	0.899270247972331	-1.808642	0.92129	-0.111353
Trial1	1	1	noBlindfold	clockwise	practice	Free	1	-0.5	-0.5	0.8878174	-0.67265	-1.44955	-1.39276	0.909301106110488	-1.856441	0.862045	-0.090966
Trial1	1	1	noBlindfold	clockwise	practice	Free	1	-0.5	-0.5	0.9078217	-0.7054	-1.44966	-1.3962	0.919436637005908	-1.726101	0.59121	0.16196
Trial1	1	1	noBlindfold	clockwise	practice	Free	1	-0.5	-0.5	0.9278107	-0.7234	-1.44969	-1.3994	0.926729686048305	-1.741219	0.608137	0.281523
Trial1	1	1	noBlindfold	clockwise	practice	Free	1	-0.5	-0.5	0.9478149	-0.74321	-1.4497	-1.4022	0.934406722526396	-1.877524	0.561587	0.262222
Trial1	1	1	noBlindfold	clockwise	practice	Free	1	-0.5	-0.5	0.9678192	-0.76364	-1.44973	-1.40477	0.942398459773484	-1.726323	0.341471	0.247082
Trial1	1	1	noBlindfold	clockwise	practice	Free	1	-0.5	-0.5	0.9878235	-0.78523	-1.44981	-1.40968	0.953348665346841	-1.648231	0.129805	0.062799
Trial1	1	1	noBlindfold	clockwise	practice	Free	1	-0.5	-0.5	1.007813	-0.83257	-1.45	-1.4121	0.970839495500468	-1.647273	-0.018329	-0.03405
Trial1	1	1	noBlindfold	clockwise	practice	Free	1	-0.5	-0.5	1.027817	-0.85906	-1.45003	-1.41435	0.982323805330294	-1.640169	0.087465	0.018106
Trial1	1	1	noBlindfold	clockwise	practice	Free	1	-0.5	-0.5	1.047821	-0.88425	-1.44996	-1.41641	0.993707978896479	-1.548772	0.049342	0.25907
Trial1	1	1	noBlindfold	clockwise	practice	Free	1	-0.5	-0.5	1.06781	-0.91107	-1.44994	-1.41822	1.00603499631425	-1.385517	0.066247	0.239383
Trial1	1	1	noBlindfold	clockwise	practice	Free	1	-0.5	-0.5	1.087814	-0.93863	-1.44997	-1.42115	1.02025172456503	-1.224171	-0.090328	0.342595
Trial1	1	1	noBlindfold	clockwise	practice	Free	1	-0.5	-0.5	1.107819	-0.99625	-1.45009	-1.42231	1.04733937326431	-1.026209	-0.246813	0.134874
Trial1	1	1	noBlindfold	clockwise	practice	Free	1	-0.5	-0.5	1.127823	-1.02517	-1.45011	-1.42347	1.06235594512121	-0.830775	-0.208669	0.08641
Trial1	1	1	noBlindfold	clockwise	practice	Free	1	-0.5	-0.5	1.147812	-1.05432	-1.45011	-1.4246	1.07803330526811	-0.725618	-0.153598	0.036509
Trial1	1	1	noBlindfold	clockwise	practice	Free	1	-0.5	-0.5	1.167816	-1.08444	-1.45007	-1.42559	1.09466297293084	-0.550096	-0.11972	0.039213
Trial1	1	1	noBlindfold	clockwise	practice	Free	1	-0.5	-0.5	1.18782	-1.11459	-1.45005	-1.4277	1.11281098904662	-0.62354	-0.098529	0.090593
Trial1	1	1	noBlindfold	clockwise	practice	Free	1	-0.5	-0.5	1.207809	-1.1732	-1.45012	-1.42905	1.1473151700946	-0.718246	-0.18303	-0.365567
Trial1	1	1	noBlindfold	clockwise	practice	Free	1	-0.5	-0.5	1.227814	-1.20345	-1.45014	-1.43057	1.16653434983473	-0.718744	-0.254894	-0.218189
Trial1	1	1	noBlindfold	clockwise	practice	Free	1	-0.5	-0.5	1.247818	-1.2329	-1.45012	-1.43225	1.18584676479015	-0.700905	-0.077116	-0.185821
Trial1	1	1	noBlindfold	clockwise	practice	Free	1	-0.5	-0.5	1.267822	-1.26245	-1.45006	-1.43396	1.2056581541879	-0.610441	0.079474	-0.0090513
Trial1	1	1	noBlindfold	clockwise	practice	Free	1	-0.5	-0.5	1.287811	-1.29206	-1.44998	-1.43717	1.22704797547865	-0.585207	0.037144	0.026743
Trial1	1	1	noBlindfold	clockwise	practice	Free	1	-0.5	-0.5	1.307816	-1.35224	-1.45003	-1.4387	1.26786062978195	-0.674573	-0.229422	-0.063432
Trial1	1	1	noBlindfold	clockwise	practice	Free	1	-0.5	-0.5	1.32782	-1.38198	-1.45014	-1.44041	1.28928655885007	-0.675431	-0.576367	-0.210108
Trial1	1	1	noBlindfold	clockwise	practice	Free	1	-0.5	-0.5	1.347824	-1.41168	-1.45029	-1.44238	1.31119806459676	-0.523382	-0.81758	-0.309127
Trial1	1	1	noBlindfold	clockwise	practice	Free	1	-0.5	-0.5	1.367813	-1.44202	-1.45039	-1.44448	1.33395799323589	-0.293989	-0.694858	-0.240498
Trial1	1	1	noBlindfold	clockwise	practice	Free	1	-0.5	-0.5	1.387817	-1.47274	-1.45039	-1.44868	1.35875569449213	-0.219391	-0.694858	-0.087289
Trial1	1	1	noBlindfold	clockwise	practice	Free	1	-0.5	-0.5	1.407822	-1.52837	-1.45025	-1.45089	1.40062006726541	-0.155115	-0.457734	-0.14613
Trial1	1	1	noBlindfold	clockwise	practice	Free	1	-0.5	-0.5	1.427811	-1.55593	-1.45024	-1.45337	1.42263918878289	-0.203028	-0.550786	-0.307246
Trial1	1	1	noBlindfold	clockwise	practice	Free	1	-0.5	-0.5	1.447815	-1.58386	-1.45028	-1.45599	1.44522295279705	-0.270193	-0.711594	-0.296693
Trial1	1	1	noBlindfold	clockwise	practice	Free	1	-0.5	-0.5	1.467819	-1.61136	-1.45035	-1.45875	1.46776114979394	-0.233419	-0.753912	-0.226491
Trial1	1	1	noBlindfold	clockwise	practice	Free	1	-0.5	-0.5	1.487823	-1.63672	-1.4504	-1.46416	1.49054911554562	0.218596	-0.88933	0.010274
Trial1	1	1	noBlindfold	clockwise	practice	Free	1	-0.5	-0.5	1.507813	-1.68666	-1.4506	-1.46671	1.53058493600265	1.03843	-1.57065	0.043038
Trial1	1	1	noBlindfold	clockwise	practice	Free	1	-0.5	-0.5	1.527817	-1.70893	-1.45076	-1.46936	1.54957109561725	0.986134	-1.680676	-0.128531
Trial1	1	1	noBlindfold	clockwise	practice	Free	1	-0.5	-0.5	1.547821	-1.73013	-1.45083	-1.47209	1.56785799456456	0.667967	-1.557954	-0.359545
Trial1	1	1	noBlindfold	clockwise	practice	Free	1	-0.5	-0.5	1.56781	-1.74931	-1.45081	-1.47514	1.5848260123965	0.204677	-1.460623	-0.44252
Trial1	1	1	noBlindfold	clockwise	practice	Free	1	-0.5	-0.5	1.587814	-1.76809	-1.45073	-1.48154	1.60358136960593	-0.172937	-1.308278	-0.237206
Trial1	1	1	noBlindfold	clockwise	practice	Free	1	-0.5	-0.5	1.607819	-1.80352	-1.45044	-1.48485	1.63373618316046	-0.681753	-0.618495	-0.178554
Trial1	1	1	noBlindfold	clockwise	practice	Free	1	-0.5	-0.5	1.627823	-1.82135	-1.45035	-1.48831	1.65006738680578	-0.597682	-0.770839	-0.150031
Trial1	1	1	noBlindfold	clockwise	practice	Free	1	-0.5	-0.5	1.647812	-1.83976	-1.45037	-1.49177	1.6669026675585	-0.403516	-0.847012	-0.226108
Trial1	1	1	noBlindfold	clockwise	practice	Free	1	-0.5	-0.5	1.667816	-1.85744	-1.45042	-1.49551	1.68335489465	-0.11166	-0.982429	-0.237737
Trial1	1	1	noBlindfold	clockwise	practice	Free	1	-0.5	-0.5	1.68782	-1.87525	-1.45051	-1.50358	1.70249400715034	-0.093913	-1.278655	-0.31124
Trial1	1	1	noBlindfold	clockwise	practice	Free	1	-0.5	-0.5	1.707809	-1.90915	-1.45065	-1.50772	1.73239814140609	-0.468689	-1.122079	-0.329208
Trial1	1	1	noBlindfold	clockwise	practice	Free	1	-0.5	-0.5	1.727814	-1.92507	-1.45058	-1.51217	1.74794526862676	-0.744372	-0.969734	-0.261051
Trial1	1	1	noBlindfold	clockwise	practice	Free	1	-0.5	-0.5	1.747818	-1.9421	-1.45052	-1.51641	1.76429631270528	-0.864184	-1.016284	-0.081173
Trial1	1	1	noBlindfold	clockwise	practice	Free	1	-0.5	-0.5	1.767822	-1.95888	-1.4505	-1.52061	1.78044247940712	-0.734286	-1.088224	-0.102718
Trial1	1	1	noBlindfold	clockwise	practice	Free	1	-0.5	-0.5	1.787811	-1.97583	-1.45053	-1.52929	1.7993088236954	-0.616728	-1.21941	-0.290373
Trial1	1	1	noBlindfold	clockwise	practice	Free	1	-0.5	-0.5	1.807816	-2.00985	-1.45069	-1.53379	1.82985480306472	-0.034793	-1.401378	-0.278299
Trial1	1	1	noBlindfold	clockwise	practice	Free	1	-0.5	-0.5	1.82782	-2.02593	-1.4507	-1.5385	1.84579103400485	0.160913	-1.405609	-0.422279
Trial1	1	1	noBlindfold	clockwise	practice	Free	1	-0.5	-0.5	1.847824	-2.04133	-1.45071	-1.54362	1.8614083135752	0.268818	-1.486014	-0.412716
Trial1	1	1	noBlindfold	clockwise	practice	Free	1	-0.5	-0.5	1.867813	-2.05641	-1.45073	-1.54889	1.8768544269585	0.231562	-1.447927	-0.54679
Trial1	1	1	noBlindfold	clockwise	practice	Free	1	-0.5	-0.5	1.887817	-2.07031	-1.45073	-1.5601	1.89464648091866	0.067598	-1.375987	-0.526987
Trial1	1	1	noBlindfold	clockwise	practice	Free	1	-0.5	-0.5	1.907822	-2.09665	-1.4507	-1.56577	1.91967637222322	-0.211849	-1.270192	-0.272617
Trial1	1	1	noBlindfold	clockwise	practice	Free	1	-0.5	-0.5	1.927811	-2.10932	-1.45065	-1.57118	1.93321931735951	-0.507876	-1.122079	-0.106916
Trial1	1	1	noBlindfold	clockwise	practice	Free	1	-0.5	-0.5	1.947815	-2.12153	-1.45058	-1.57644	1.94629982340208	-0.642026	-1.024747	-0.0075727
Trial1	1	1	noBlindfold	clockwise	practice	Free	1	-0.5	-0.5	1.967819	-2.13389	-1.45053	-1.58181	1.95956860570061	-0.841197	-0.952807	-0.155543
Trial1	1	1	noBlindfold	clockwise	practice	Free	1	-0.5	-0.5	1.987823	-2.14689	-1.4505	-1.59193	1.97599528315111	-0.844274	-1.020516	-0.204015
Trial1	1	1	noBlindfold	clockwise	practice	Free	1	-0.5	-0.5	2.007813	-2.17304	-1.45046	-1.59683	2.00052478629925	-0.972891	-0.821621	-0.092307
Trial1	1	1	noBlindfold	clockwise	practice	Free	1	-0.5	-0.5	2.027817	-2.18672	-1.45043	-1.60197	2.014786057159	-0.93485	-0.918952	-0.167318
Trial1	1	1	noBlindfold	clockwise	practice	Free	1	-0.5	-0.5	2.047821	-2.20174	-1.45044	-1.6064	2.02978819249785	-0.925257	-0.995125	-0.042888
Trial1	1	1	noBlindfold	clockwise	practice	Free	1	-0.5	-0.5	2.06781	-2.21542	-1.45047	-1.61116	2.04385479844127	-0.829987	-0.96127	0.0063311
Trial1	1	1	noBlindfold	clockwise	practice	Free	1	-0.5	-0.5	2.087814	-2.23077	-1.45047	-1.62012	2.06160952497492	-0.79888	-1.003588	0.0030022
Trial1	1	1	noBlindfold	clockwise	practice	Free	1	-0.5	-0.5	2.107819	-2.26128	-1.45049	-1.62444	2.0896106481724	-0.775979	-1.088224	-0.057861
Trial1	1	1	noBlindfold	clockwise	practice	Free	1	-0.5	-0.5	2.127823	-2.2773	-1.45053	-1.62878	2.10545488875028	-0.823389	-1.14747	-0.157249
Trial1	1	1	noBlindfold	clockwise	practice	Free	1	-0.5	-0.5	2.147812	-2.29304	-1.45058	-1.63327	2.12115375557415	-0.78185	-1.130542	-0.259359
Trial1	1	1	noBlindfold	clockwise	practice	Free	1	-0.5	-0.5	2.167816	-2.3094	-1.45056	-1.63778	2.13739845227837	-0.740901	-0.982429	-0.213341
Trial1	1	1	noBlindfold	clockwise	practice	Free	1	-0.5	-0.5	2.18782	-2.32544	-1.45051	-1.64636	2.15554454339187	-0.893745	-0.876634	-0.086421
Trial1	1	1	noBlindfold	clockwise	practice	Free	1	-0.5	-0.5	2.207809	-2.35896	-1.45041	-1.65067	2.18626951977488	-1.111872	-0.775071	-0.202932
Trial1	1	1	noBlindfold	clockwise	practice	Free	1	-0.5	-0.5	2.227814	-2.3762	-1.45042	-1.65504	2.20323477599974	-1.026295	-1.00782	-0.17652
Trial1	1	1	noBlindfold	clockwise	practice	Free	1	-0.5	-0.5	2.247818	-2.39385	-1.45049	-1.6596	2.22066194147875	-0.92168	-1.092456	-0.211675
Trial1	1	1	noBlindfold	clockwise	practice	Free	1	-0.5	-0.5	2.267822	-2.4123	-1.45054	-1.66425	2.23883203893864	-0.781933	-1.088224	-0.297969
Trial1	1	1	noBlindfold	clockwise	practice	Free	1	-0.5	-0.5	2.287811	-2.43089	-1.45056	-1.67185	2.25866528214473	-0.796559	-1.160165	-0.12005
Trial1	1	1	noBlindfold	clockwise	practice	Free	1	-0.5	-0.5	2.307816	-2.46688	-1.45061	-1.6697	2.28840872122399	-1.022594	-1.10092	-0.857769
Trial1	1	1	noBlindfold	clockwise	practice	Free	1	-0.5	-0.5	2.32782	-2.48308	-1.45059	-1.66523	2.30007971362412	-0.883547	-1.574881	-1.146691
Trial1	1	1	noBlindfold	clockwise	practice	Free	1	-0.5	-0.5	2.347824	-2.49893	-1.45077	-1.66042	2.31134062698841	-0.765501	-1.94728	-0.160773
Trial1	1	1	noBlindfold	clockwise	practice	Free	1	-0.5	-0.5	2.367813	-2.51407	-1.45082	-1.6551	2.32179544409189	-0.99426	-0.74968	-0.45394
Trial1	1	1	noBlindfold	clockwise	practice	Free	1	-0.5	-0.5	2.387817	-2.5303	-1.45055	-1.64456	2.33069436146472	-1.273624	-1.020516	0.038358
Trial1	1	1	noBlindfold	clockwise	practice	Free	1	-0.5	-0.5	2.407822	-2.56202	-1.45062	-1.63899	2.35567932103439	-1.303942	-1.405609	-0.676967
Trial1	1	1	noBlindfold	clockwise	practice	Free	1	-0.5	-0.5	2.427811	-2.57858	-1.4507	-1.63317	2.36739717859013	-1.261226	-1.270192	-0.835356
Trial1	1	1	noBlindfold	clockwise	practice	Free	1	-0.5	-0.5	2.447815	-2.59577	-1.45072	-1.62749	2.37980801683545	-1.023372	-1.494477	-0.874222
Trial1	1	1	noBlindfold	clockwise	practice	Free	1	-0.5	-0.5	2.467819	-2.61241	-1.45081	-1.62174	2.39177253955917	-0.645206	-1.909194	-0.984432
Trial1	1	1	noBlindfold	clockwise	practice	Free	1	-0.5	-0.5	2.487823	-2.62912	-1.45094	-1.61106	2.40158423221827	-0.434036	-1.972671	-1.078429
Trial1	1	1	noBlindfold	clockwise	practice	Free	1	-0.5	-0.5	2.507813	-2.65984	-1.45107	-1.60618	2.42663215979807	-0.267745	-2.41701	-1.070048
Trial1	1	1	noBlindfold	clockwise	practice	Free	1	-0.5	-0.5	2.527817	-2.67374	-1.45118	-1.60169	2.43697911528666	-0.307554	-2.484718	-1.02953
Trial1	1	1	noBlindfold	clockwise	practice	Free	1	-0.5	-0.5	2.547821	-2.68646	-1.45122	-1.5971	2.44626978554929	-0.656145	-2.404314	-1.115726
Trial1	1	1	noBlindfold	clockwise	practice	Free	1	-0.5	-0.5	2.56781	-2.69939	-1.45122	-1.59276	2.45589910812834	-0.928118	-2.48895	-1.205841
Trial1	1	1	noBlindfold	clockwise	practice	Free	1	-0.5	-0.5	2.587814	-2.71157	-1.45123	-1.58408	2.46298018223949	-1.173906	-2.531268	-1.349081
Trial1	1	1	noBlindfold	clockwise	practice	Free	1	-0.5	-0.5	2.607819	-2.73575	-1.45119	-1.57972	2.48281574312002	-1.571167	-2.209651	-1.33455
Trial1	1	1	noBlindfold	clockwise	practice	Free	1	-0.5	-0.5	2.627823	-2.74783	-1.45113	-1.5752	2.49174522779718	-1.822098	-2.209651	-1.311675
Trial1	1	1	noBlindfold	clockwise	practice	Free	1	-0.5	-0.5	2.647812	-2.76027	-1.45109	-1.57038	2.50090647910049	-1.80567	-2.120784	-1.270762
Trial1	1	1	noBlindfold	clockwise	practice	Free	1	-0.5	-0.5	2.667816	-2.77349	-1.45105	-1.56554	2.51080305087291	-1.698968	-2.01922	-1.281213
Trial1	1	1	noBlindfold	clockwise	practice	Free	1	-0.5	-0.5	2.68782	-2.78666	-1.45102	-1.55527	2.51841387296725	-1.720945	-2.061538	-1.292849
Trial1	1	1	noBlindfold	clockwise	practice	Free	1	-0.5	-0.5	2.707809	-2.81441	-1.4511	-1.55005	2.54147561656025	-1.653461	-2.387387	-1.398623
Trial1	1	1	noBlindfold	clockwise	practice	Free	1	-0.5	-0.5	2.727814	-2.82839	-1.45117	-1.54478	2.55205130031339	-1.581998	-2.425473	-1.400896
Trial1	1	1	noBlindfold	clockwise	practice	Free	1	-0.5	-0.5	2.747818	-2.84242	-1.45121	-1.53932	2.56263886965221	-1.532337	-2.421241	-1.372749
Trial1	1	1	noBlindfold	clockwise	practice	Free	1	-0.5	-0.5	2.767822	-2.85689	-1.45122	-1.53395	2.57370993729671	-1.568152	-2.412778	-1.231467
Trial1	1	1	noBlindfold	clockwise	practice	Free	1	-0.5	-0.5	2.787811	-2.87102	-1.45121	-1.52277	2.58220729976925	-1.6239	-2.429705	-1.068754
Trial1	1	1	noBlindfold	clockwise	practice	Free	1	-0.5	-0.5	2.807816	-2.90019	-1.4512	-1.51713	2.60681147382713	-1.510139	-2.395851	-0.954952
Trial1	1	1	noBlindfold	clockwise	practice	Free	1	-0.5	-0.5	2.82782	-2.91524	-1.4512	-1.51035	2.61805088653996	-1.516343	-2.395851	-0.864698
Trial1	1	1	noBlindfold	clockwise	practice	Free	1	-0.5	-0.5	2.847824	-2.93224	-1.45122	-1.50524	2.63178629201282	-1.520716	-2.467791	-0.891865
Trial1	1	1	noBlindfold	clockwise	practice	Free	1	-0.5	-0.5	2.867813	-2.94573	-1.45123	-1.49905	2.64191161160643	-1.412316	-2.531268	-0.986494
Trial1	1	1	noBlindfold	clockwise	practice	Free	1	-0.5	-0.5	2.887817	-2.96102	-1.45127	-1.4876	2.65178682008087	-1.364443	-2.662454	-1.147769
Trial1	1	1	noBlindfold	clockwise	practice	Free	1	-0.5	-0.5	2.907822	-2.98984	-1.4513	-1.482	2.67649539497896	-1.403279	-2.510109	-1.300618
Trial1	1	1	noBlindfold	clockwise	practice	Free	1	-0.5	-0.5	2.927811	-3.00383	-1.45126	-1.47585	2.68727517698185	-1.467961	-2.387387	-1.214123
Trial1	1	1	noBlindfold	clockwise	practice	Free	1	-0.5	-0.5	2.947815	-3.01955	-1.45118	-1.47016	2.69987834379112	-1.547434	-2.27736	-1.211745
Trial1	1	1	noBlindfold	clockwise	practice	Free	1	-0.5	-0.5	2.967819	-3.03317	-1.45114	-1.46423	2.71047795780019	-1.51902	-2.239274	-1.180476
Trial1	1	1	noBlindfold	clockwise	practice	Free	1	-0.5	-0.5	2.987823	-3.04774	-1.45112	-1.45197	2.71978419934836	-1.562872	-2.201188	-1.25585
Trial1	1	1	noBlindfold	clockwise	practice	Free	1	-0.5	-0.5	3.007813	-3.0776	-1.45113	-1.44561	2.7455782462308	-1.71311	-2.37046	-1.321361
Trial1	1	1	noBlindfold	clockwise	practice	Free	1	-0.5	-0.5	3.027817	-3.09249	-1.45116	-1.43953	2.75748469489995	-1.749823	-2.395851	-1.376486
Trial1	1	1	noBlindfold	clockwise	practice	Free	1	-0.5	-0.5	3.047821	-3.10755	-1.45118	-1.43298	2.76943487880276	-1.737755	-2.391619	-1.383741
Trial1	1	1	noBlindfold	clockwise	practice	Free	1	-0.5	-0.5	3.06781	-3.12319	-1.45119	-1.42656	2.78202083641353	-1.682246	-2.41701	-1.482056
Trial1	1	1	noBlindfold	clockwise	practice	Free	1	-0.5	-0.5	3.087814	-3.13845	-1.45119	-1.41326	2.7920356315995	-1.757282	-2.383155	-1.534846
Trial1	1	1	noBlindfold	clockwise	practice	Free	1	-0.5	-0.5	3.107819	-3.16973	-1.45117	-1.40638	2.81939401072618	-1.821495	-2.154638	-1.63975
Trial1	1	1	noBlindfold	clockwise	practice	Free	1	-0.5	-0.5	3.127823	-3.18579	-1.45113	-1.39983	2.83251848639588	-1.752138	-2.031916	-1.635152
Trial1	1	1	noBlindfold	clockwise	practice	Free	1	-0.5	-0.5	3.147812	-3.20098	-1.45107	-1.39258	2.84464287421285	-1.73541	-1.976902	-1.585365
Trial1	1	1	noBlindfold	clockwise	practice	Free	1	-0.5	-0.5	3.167816	-3.21768	-1.45104	-1.38589	2.85842361524485	-1.671637	-2.027684	-1.560345
Trial1	1	1	noBlindfold	clockwise	practice	Free	1	-0.5	-0.5	3.18782	-3.23302	-1.45104	-1.37171	2.86867166473244	-1.60415	-2.057307	-1.554371
Trial1	1	1	noBlindfold	clockwise	practice	Free	1	-0.5	-0.5	3.207809	-3.26522	-1.45113	-1.36476	2.89728337697671	-1.529158	-2.429705	-1.699852
Trial1	1	1	noBlindfold	clockwise	practice	Free	1	-0.5	-0.5	3.227814	-3.28086	-1.45119	-1.35772	2.91013155617959	-1.422654	-2.527036	-1.836353
Trial1	1	1	noBlindfold	clockwise	practice	Free	1	-0.5	-0.5	3.247818	-3.29661	-1.45125	-1.35104	2.92323403742324	-1.364108	-2.577818	-1.983138
Trial1	1	1	noBlindfold	clockwise	practice	Free	1	-0.5	-0.5	3.267822	-3.31147	-1.45128	-1.34437	2.93552770503473	-1.307277	-2.58205	-2.214245
Trial1	1	1	noBlindfold	clockwise	practice	Free	1	-0.5	-0.5	3.287811	-3.32621	-1.4513	-1.33257	2.94629191013562	-1.082271	-2.632831	-2.384758
Trial1	1	1	noBlindfold	clockwise	practice	Free	1	-0.5	-0.5	3.307816	-3.35208	-1.45129	-1.32741	2.96967453683021	-0.40445	-2.421241	-2.228333
Trial1	1	1	noBlindfold	clockwise	practice	Free	1	-0.5	-0.5	3.32782	-3.36331	-1.45121	-1.32273	2.97916590338213	-0.428717	-2.294287	-2.196019
Trial1	1	1	noBlindfold	clockwise	practice	Free	1	-0.5	-0.5	3.347824	-3.37346	-1.45117	-1.31843	2.98774143660857	-0.428963	-2.480487	-2.403853
Trial1	1	1	noBlindfold	clockwise	practice	Free	1	-0.5	-0.5	3.367813	-3.38274	-1.45122	-1.3148	2.99567837261363	-0.526261	-2.637063	-2.480015
Trial1	1	1	noBlindfold	clockwise	practice	Free	1	-0.5	-0.5	3.387817	-3.39055	-1.45129	-1.30892	3.00160482197818	-0.617523	-2.594745	-2.453034
Trial1	1	1	noBlindfold	clockwise	practice	Free	1	-0.5	-0.5	3.407822	-3.40316	-1.45128	-1.30673	3.01316310260922	-0.601233	-2.624368	-2.423681
Trial1	1	1	noBlindfold	clockwise	practice	Free	1	-0.5	-0.5	3.427811	-3.40781	-1.45129	-1.30498	3.01717611382716	-0.666579	-2.645527	-2.370347
Trial1	1	1	noBlindfold	clockwise	practice	Free	1	-0.5	-0.5	3.447815	-3.41153	-1.45132	-1.30363	3.02040199522265	-0.794807	-2.658222	-2.389456
Trial1	1	1	noBlindfold	clockwise	practice	Free	1	-0.5	-0.5	3.467819	-3.41441	-1.45133	-1.30261	3.02290740680409	-0.965256	-2.742858	-2.425773
Trial1	1	1	noBlindfold	clockwise	practice	Free	1	-0.5	-0.5	3.487823	-3.41656	-1.45136	-1.30178	3.02475999002243	-0.976208	-2.79364	-2.446384
Trial1	1	1	noBlindfold	clockwise	practice	Free	1	-0.5	-0.5	3.507813	-3.41828	-1.45137	-1.3018	3.0264237566232	-0.457684	-2.641295	-2.20911
Trial1	1	1	noBlindfold	clockwise	practice	Free	1	-0.5	-0.5	3.527817	-3.41824	-1.45134	-1.30185	3.02639859710542	-0.155406	-2.666686	-2.151275
Trial1	1	1	noBlindfold	clockwise	practice	Free	1	-0.5	-0.5	3.547821	-3.41812	-1.45135	-1.30206	3.02633861982134	0.120485	-2.895203	-2.317616
Trial1	1	1	noBlindfold	clockwise	practice	Free	1	-0.5	-0.5	3.56781	-3.41768	-1.45144	-1.30256	3.02604680023663	0.466558	-3.140647	-2.66987
Trial1	1	1	noBlindfold	clockwise	practice	Free	1	-0.5	-0.5	3.587814	-3.41658	-1.45155	-1.30478	3.02557590090758	0.8149	-3.38186	-2.90239
Trial1	1	1	noBlindfold	clockwise	practice	Free	1	-0.5	-0.5	3.607819	-3.41177	-1.45182	-1.3065	3.02139801091402	1.003043	-3.695013	-2.724488
Trial1	1	1	noBlindfold	clockwise	practice	Free	1	-0.5	-0.5	3.627823	-3.40806	-1.45183	-1.30859	3.01838222718578	0.800973	-3.394555	-2.485459
Trial1	1	1	noBlindfold	clockwise	practice	Free	1	-0.5	-0.5	3.647812	-3.40357	-1.45172	-1.31091	3.01467987825256	0.529786	-3.144879	-2.417992
Trial1	1	1	noBlindfold	clockwise	practice	Free	1	-0.5	-0.5	3.667816	-3.39872	-1.45159	-1.31331	3.010656206799	0.376311	-3.060243	-2.424166
Trial1	1	1	noBlindfold	clockwise	practice	Free	1	-0.5	-0.5	3.68782	-3.39338	-1.45153	-1.31931	3.00714445431166	0.680383	-2.992534	-2.596766
Trial1	1	1	noBlindfold	clockwise	practice	Free	1	-0.5	-0.5	3.707809	-3.38037	-1.45145	-1.32287	2.99560464801896	0.911426	-2.992534	-2.77413
Trial1	1	1	noBlindfold	clockwise	practice	Free	1	-0.5	-0.5	3.727814	-3.37263	-1.45149	-1.32681	2.98925027600853	0.913177	-3.132184	-2.786454
Trial1	1	1	noBlindfold	clockwise	practice	Free	1	-0.5	-0.5	3.747818	-3.36403	-1.45155	-1.33132	2.98224099747666	1.132904	-3.166038	-2.783174
Trial1	1	1	noBlindfold	clockwise	practice	Free	1	-0.5	-0.5	3.767822	-3.35416	-1.45158	-1.33616	2.97412034044523	1.235652	-3.115257	-2.789975
Trial1	1	1	noBlindfold	clockwise	practice	Free	1	-0.5	-0.5	3.787811	-3.34353	-1.45157	-1.34745	2.96712555355893	1.166659	-3.132184	-2.819545
Trial1	1	1	noBlindfold	clockwise	practice	Free	1	-0.5	-0.5	3.807816	-3.31859	-1.45159	-1.35327	2.94491404815393	0.972819	-3.106793	-2.682154
Trial1	1	1	noBlindfold	clockwise	practice	Free	1	-0.5	-0.5	3.82782	-3.30565	-1.45156	-1.35986	2.93445583050768	0.709925	-2.945985	-2.485223
Trial1	1	1	noBlindfold	clockwise	practice	Free	1	-0.5	-0.5	3.847824	-3.29094	-1.45149	-1.36595	2.92219342166548	0.328275	-2.857117	-2.376378
Trial1	1	1	noBlindfold	clockwise	practice	Free	1	-0.5	-0.5	3.867813	-3.27729	-1.45143	-1.37254	2.9111277976258	-0.053475	-2.780944	-2.272875
Trial1	1	1	noBlindfold	clockwise	practice	Free	1	-0.5	-0.5	3.887817	-3.26246	-1.45139	-1.38436	2.90056510997022	-0.251184	-2.780944	-2.275248
Trial1	1	1	noBlindfold	clockwise	practice	Free	1	-0.5	-0.5	3.907822	-3.23563	-1.45135	-1.39009	2.87679194217862	-0.462188	-2.6286	-2.189122
Trial1	1	1	noBlindfold	clockwise	practice	Free	1	-0.5	-0.5	3.927811	-3.22254	-1.45131	-1.39574	2.8661077652121	-0.580948	-2.543964	-2.159323
Trial1	1	1	noBlindfold	clockwise	practice	Free	1	-0.5	-0.5	3.947815	-3.20956	-1.45128	-1.401	2.85543621667441	-0.4779	-2.565123	-2.121058
Trial1	1	1	noBlindfold	clockwise	practice	Free	1	-0.5	-0.5	3.967819	-3.19742	-1.45127	-1.40625	2.84558659705543	-0.322996	-2.560891	-2.040852
Trial1	1	1	noBlindfold	clockwise	practice	Free	1	-0.5	-0.5	3.987823	-3.18491	-1.45127	-1.41601	2.8368673157369	-0.276922	-2.539732	-1.863154
Trial1	1	1	noBlindfold	clockwise	practice	Free	1	-0.5	-0.5	4.007813	-3.16249	-1.45124	-1.4208	2.81721960014408	-0.301785	-2.467791	-1.924018
Trial1	1	1	noBlindfold	clockwise	practice	Free	1	-0.5	-0.5	4.027817	-3.15124	-1.45126	-1.42516	2.80802336917293	-0.302284	-2.666686	-1.968091
Trial1	1	1	noBlindfold	clockwise	practice	Free	1	-0.5	-0.5	4.047821	-3.14097	-1.45132	-1.42961	2.79980285300959	-0.343005	-2.827494	-2.069257
Trial1	1	1	noBlindfold	clockwise	practice	Free	1	-0.5	-0.5	4.06781	-3.13044	-1.45141	-1.43386	2.79129189604589	-0.385271	-2.895203	-2.005086
Trial1	1	1	noBlindfold	clockwise	practice	Free	1	-0.5	-0.5	4.087814	-3.12035	-1.45146	-1.44152	2.78436588459991	-0.382757	-2.848653	-1.982747
Trial1	1	1	noBlindfold	clockwise	practice	Free	1	-0.5	-0.5	4.107819	-3.10181	-1.45138	-1.44518	2.76817277406805	-0.399108	-2.670918	-1.883805
Trial1	1	1	noBlindfold	clockwise	practice	Free	1	-0.5	-0.5	4.127823	-3.09328	-1.45134	-1.44861	2.76133322053624	-0.311785	-2.717467	-2.015205
Trial1	1	1	noBlindfold	clockwise	practice	Free	1	-0.5	-0.5	4.147812	-3.08502	-1.45135	-1.45196	2.75473329241009	-0.142805	-2.852885	-2.171057
Trial1	1	1	noBlindfold	clockwise	practice	Free	1	-0.5	-0.5	4.167816	-3.07693	-1.45141	-1.45523	2.74827815382275	-0.184471	-2.878276	-2.177507
Trial1	1	1	noBlindfold	clockwise	practice	Free	1	-0.5	-0.5	4.18782	-3.06901	-1.45143	-1.46145	2.74302725920338	-0.308776	-2.806335	-2.141905
Trial1	1	1	noBlindfold	clockwise	practice	Free	1	-0.5	-0.5	4.207809	-3.05387	-1.45139	-1.4643	2.72985830156097	-0.364956	-2.751322	-2.036557
Trial1	1	1	noBlindfold	clockwise	practice	Free	1	-0.5	-0.5	4.227814	-3.04692	-1.45138	-1.46707	2.72433958064051	-0.359992	-2.780944	-2.024025
Trial1	1	1	noBlindfold	clockwise	practice	Free	1	-0.5	-0.5	4.247818	-3.04014	-1.45138	-1.4695	2.718867623883	-0.466688	-2.819031	-1.948385
Trial1	1	1	noBlindfold	clockwise	practice	Free	1	-0.5	-0.5	4.267822	-3.03418	-1.4514	-1.47188	2.71415175703803	-0.510799	-2.789408	-1.966456
Trial1	1	1	noBlindfold	clockwise	practice	Free	1	-0.5	-0.5	4.287811	-3.02833	-1.4514	-1.47598	2.71016399350869	-0.506732	-2.772481	-2.031339
Trial1	1	1	noBlindfold	clockwise	practice	Free	1	-0.5	-0.5	4.307816	-3.01821	-1.4514	-1.47782	2.70139095060627	-0.471431	-2.848653	-2.176551
Trial1	1	1	noBlindfold	clockwise	practice	Free	1	-0.5	-0.5	4.32782	-3.01366	-1.45143	-1.47945	2.697741396528	-0.274792	-3.000998	-2.192201
Trial1	1	1	noBlindfold	clockwise	practice	Free	1	-0.5	-0.5	4.347824	-3.00961	-1.45149	-1.48112	2.69457575041105	-0.097529	-3.127952	-2.17204
Trial1	1	1	noBlindfold	clockwise	practice	Free	1	-0.5	-0.5	4.367813	-3.00545	-1.45156	-1.48279	2.69131119066786	0.210451	-3.182965	-2.196492
Trial1	1	1	noBlindfold	clockwise	practice	Free	1	-0.5	-0.5	4.387817	-3.0013	-1.4516	-1.48671	2.68888432963105	0.559179	-3.229515	-2.303852
Trial1	1	1	noBlindfold	clockwise	practice	Free	1	-0.5	-0.5	4.407822	-2.99145	-1.4517	-1.48912	2.68061221465063	1.166423	-3.555364	-2.608341
Trial1	1	1	noBlindfold	clockwise	practice	Free	1	-0.5	-0.5	4.427811	-2.9854	-1.45176	-1.49193	2.67603028927624	1.450703	-3.580755	-2.656664
Trial1	1	1	noBlindfold	clockwise	practice	Free	1	-0.5	-0.5	4.447815	-2.97832	-1.45179	-1.49522	2.67068036349489	1.359172	-3.538437	-2.646679
Trial1	1	1	noBlindfold	clockwise	practice	Free	1	-0.5	-0.5	4.467819	-2.96999	-1.45177	-1.49874	2.66426953923072	1.159902	-3.432642	-2.603986
Trial1	1	1	noBlindfold	clockwise	practice	Free	1	-0.5	-0.5	4.487823	-2.94074	-1.45182	-1.50672	2.64020786466158	1.034402	-3.496119	-2.673728
Trial1	1	1	noBlindfold	clockwise	practice	Free	1	-0.5	-0.5	4.507813	-2.94074	-1.45182	-1.51097	2.64183129872416	0.857116	-3.733099	-2.66621
Trial1	1	1	noBlindfold	clockwise	practice	Free	1	-0.5	-0.5	4.527817	-2.92986	-1.45185	-1.51563	2.6335763686306	0.807891	-3.623073	-2.617239
Trial1	1	1	noBlindfold	clockwise	practice	Free	1	-0.5	-0.5	4.547821	-2.91822	-1.45181	-1.51998	2.6245277918582	0.550391	-3.453801	-2.613449
Trial1	1	1	noBlindfold	clockwise	practice	Free	1	-0.5	-0.5	4.56781	-2.90698	-1.45175	-1.52466	2.61600477819368	0.385526	-3.491887	-2.641897
Trial1	1	1	noBlindfold	clockwise	practice	Free	1	-0.5	-0.5	4.587814	-2.89448	-1.45175	-1.53375	2.60809769819691	0.309829	-3.572291	-2.70047
Trial1	1	1	noBlindfold	clockwise	practice	Free	1	-0.5	-0.5	4.607819	-2.87077	-1.45176	-1.53819	2.58812451981966	-0.0060925	-3.504582	-2.575797
Trial1	1	1	noBlindfold	clockwise	practice	Free	1	-0.5	-0.5	4.627823	-2.85873	-1.45175	-1.54266	2.57890409403419	-0.076098	-3.542668	-2.633037
Trial1	1	1	noBlindfold	clockwise	practice	Free	1	-0.5	-0.5	4.647812	-2.84761	-1.45178	-1.54693	2.5704736973448	0.048961	-3.661159	-2.602535
Trial1	1	1	noBlindfold	clockwise	practice	Free	1	-0.5	-0.5	4.667816	-2.83594	-1.45183	-1.55119	2.56156528546716	0.334988	-3.754258	-2.560449
Trial1	1	1	noBlindfold	clockwise	practice	Free	1	-0.5	-0.5	4.68782	-2.82458	-1.45187	-1.55561	2.5530345513186	0.580869	-3.766954	-2.484613
Trial1	1	1	noBlindfold	clockwise	practice	Free	1	-0.5	-0.5	4.707809	-2.81273	-1.45187	-1.56427	2.54585762943019	0.483734	-3.68655	-2.433785
Trial1	1	1	noBlindfold	clockwise	practice	Free	1	-0.5	-0.5	4.727814	-2.789	-1.45186	-1.56872	2.52619948029744	0.376542	-3.843126	-2.514138
Trial1	1	1	noBlindfold	clockwise	practice	Free	1	-0.5	-0.5	4.747818	-2.77761	-1.4519	-1.57284	2.51763648490134	0.163046	-3.800808	-2.563439
Trial1	1	1	noBlindfold	clockwise	practice	Free	1	-0.5	-0.5	4.767822	-2.766	-1.4519	-1.57723	2.50901984239899	0.056261	-3.648463	-2.46913
Trial1	1	1	noBlindfold	clockwise	practice	Free	1	-0.5	-0.5	4.787811	-2.75396	-1.45183	-1.58522	2.50160700510995	-0.020042	-3.479191	-2.399694
Trial1	1	1	noBlindfold	clockwise	practice	Free	1	-0.5	-0.5	4.807816	-2.7319	-1.45174	-1.5893	2.48353620378204	0.334236	-3.5469	-2.471271
Trial1	1	1	noBlindfold	clockwise	practice	Free	1	-0.5	-0.5	4.82782	-2.7209	-1.45177	-1.59325	2.47539727188785	0.436754	-3.673854	-2.577596
Trial1	1	1	noBlindfold	clockwise	practice	Free	1	-0.5	-0.5	4.847824	-2.70949	-1.45182	-1.5972	2.46691999219825	0.310362	-3.75849	-2.584013
Trial1	1	1	noBlindfold	clockwise	practice	Free	1	-0.5	-0.5	4.867813	-2.69842	-1.45187	-1.60111	2.45875860910201	0.356246	-3.792345	-2.558363
Trial1	1	1	noBlindfold	clockwise	practice	Free	1	-0.5	-0.5	4.887817	-2.68737	-1.4519	-1.60879	2.45234624337677	0.295749	-3.783881	-2.432627
Trial1	1	1	noBlindfold	clockwise	practice	Free	1	-0.5	-0.5	4.907822	-2.66556	-1.45182	-1.61262	2.43466089327791	0.141522	-3.466496	-2.2764
Trial1	1	1	noBlindfold	clockwise	practice	Free	1	-0.5	-0.5	4.927811	-2.65495	-1.45175	-1.61631	2.42692359400553	-0.030253	-3.403019	-2.247213
Trial1	1	1	noBlindfold	clockwise	practice	Free	1	-0.5	-0.5	4.947815	-2.64402	-1.45171	-1.61975	2.41881421767569	-0.101292	-3.407251	-2.257296
Trial1	1	1	noBlindfold	clockwise	practice	Free	1	-0.5	-0.5	4.967819	-2.63411	-1.4517	-1.62302	2.41155539433972	-0.169533	-3.419946	-2.259203
Trial1	1	1	noBlindfold	clockwise	practice	Free	1	-0.5	-0.5	4.987823	-2.62466	-1.4517	-1.62896	2.4059782128666	-0.252811	-3.432642	-2.167547
Trial1	1	1	noBlindfold	clockwise	practice	Free	1	-0.5	-0.5	5.007813	-2.60737	-1.45171	-1.63163	2.3919854711067	-0.274603	-3.369165	-2.039139
Trial1	1	1	noBlindfold	clockwise	practice	Free	1	-0.5	-0.5	5.027817	-2.59956	-1.45169	-1.63426	2.38635661566485	-0.287174	-3.322615	-1.979418
Trial1	1	1	noBlindfold	clockwise	practice	Free	1	-0.5	-0.5	5.047821	-2.59186	-1.45166	-1.63649	2.38064859103726	-0.263846	-3.280297	-2.018627
Trial1	1	1	noBlindfold	clockwise	practice	Free	1	-0.5	-0.5	5.06781	-2.58528	-1.45165	-1.63878	2.37596549777329	-0.194941	-3.364933	-2.155694
Trial1	1	1	noBlindfold	clockwise	practice	Free	1	-0.5	-0.5	5.087814	-2.57871	-1.45167	-1.64276	2.37211637544363	-0.096501	-3.369165	-2.146501
Trial1	1	1	noBlindfold	clockwise	practice	Free	1	-0.5	-0.5	5.107819	-2.56671	-1.45171	-1.64466	2.36252761064619	0.196584	-3.458032	-2.066806
Trial1	1	1	noBlindfold	clockwise	practice	Free	1	-0.5	-0.5	5.127823	-2.56122	-1.45174	-1.64667	2.35870296018768	0.331356	-3.517278	-2.089193
Trial1	1	1	noBlindfold	clockwise	practice	Free	1	-0.5	-0.5	5.147812	-2.55506	-1.45176	-1.64845	2.35418980848432	0.429224	-3.462264	-2.06794
Trial1	1	1	noBlindfold	clockwise	practice	Free	1	-0.5	-0.5	5.167816	-2.5497	-1.45175	-1.65044	2.35048575802438	0.52148	-3.496119	-2.062533
Trial1	1	1	noBlindfold	clockwise	practice	Free	1	-0.5	-0.5	5.18782	-2.54371	-1.45175	-1.65456	2.34728743160117	0.624547	-3.580755	-2.025068
Trial1	1	1	noBlindfold	clockwise	practice	Free	1	-0.5	-0.5	5.207809	-2.53129	-1.45182	-1.65672	2.33755011515863	0.897901	-3.580755	-1.817024
Trial1	1	1	noBlindfold	clockwise	practice	Free	1	-0.5	-0.5	5.227814	-2.52455	-1.45179	-1.65896	2.33280749125804	0.810728	-3.419946	-1.78696
Trial1	1	1	noBlindfold	clockwise	practice	Free	1	-0.5	-0.5	5.247818	-2.51792	-1.45173	-1.66135	2.3282472046488	0.757511	-3.369165	-1.838939
Trial1	1	1	noBlindfold	clockwise	practice	Free	1	-0.5	-0.5	5.267822	-2.51063	-1.4517	-1.66373	2.32312292739174	0.651008	-3.453801	-1.931451
Trial1	1	1	noBlindfold	clockwise	practice	Free	1	-0.5	-0.5	5.287811	-2.50336	-1.45171	-1.66873	2.31934905715194	0.665487	-3.470728	-1.995514
Trial1	1	1	noBlindfold	clockwise	practice	Free	1	-0.5	-0.5	5.307816	-2.48824	-1.45167	-1.67128	2.30759505393203	0.697503	-3.174502	-1.783297
Trial1	1	1	noBlindfold	clockwise	practice	Free	1	-0.5	-0.5	5.32782	-2.48011	-1.45161	-1.67392	2.30193909225717	0.807098	-3.237979	-1.782107
Trial1	1	1	noBlindfold	clockwise	practice	Free	1	-0.5	-0.5	5.347824	-2.4719	-1.45163	-1.67684	2.29637586185807	0.954147	-3.449569	-1.766257
Trial1	1	1	noBlindfold	clockwise	practice	Free	1	-0.5	-0.5	5.367813	-2.46282	-1.45172	-1.67961	2.29000924580944	1.056272	-3.59345	-1.794966
Trial1	1	1	noBlindfold	clockwise	practice	Free	1	-0.5	-0.5	5.387817	-2.45415	-1.45179	-1.68573	2.28575106719909	1.043701	-3.597682	-1.86192
Trial1	1	1	noBlindfold	clockwise	practice	Free	1	-0.5	-0.5	5.407822	-2.43489	-1.45177	-1.68889	2.27095988967475	0.911477	-3.50035	-1.996543
Trial1	1	1	noBlindfold	clockwise	practice	Free	1	-0.5	-0.5	5.427811	-2.42521	-1.45176	-1.69224	2.26448001926029	0.905594	-3.504582	-2.036783
Trial1	1	1	noBlindfold	clockwise	practice	Free	1	-0.5	-0.5	5.447815	-2.41426	-1.45175	-1.69556	2.25693506004415	0.928449	-3.436873	-1.927327
Trial1	1	1	noBlindfold	clockwise	practice	Free	1	-0.5	-0.5	5.467819	-2.40363	-1.45173	-1.69894	2.24972535586579	0.808525	-3.462264	-1.826089
Trial1	1	1	noBlindfold	clockwise	practice	Free	1	-0.5	-0.5	5.487823	-2.39279	-1.45174	-1.70591	2.24429791541407	0.824789	-3.627304	-1.85565
Trial1	1	1	noBlindfold	clockwise	practice	Free	1	-0.5	-0.5	5.507813	-2.37023	-1.45193	-1.70943	2.22721378960468	0.990773	-3.991239	-2.020371
Trial1	1	1	noBlindfold	clockwise	practice	Free	1	-0.5	-0.5	5.527817	-2.35876	-1.45199	-1.71301	2.21954538773913	0.999739	-3.89814	-2.05234
Trial1	1	1	noBlindfold	clockwise	practice	Free	1	-0.5	-0.5	5.547821	-2.34702	-1.45197	-1.71673	2.21176746542906	0.828175	-3.813504	-2.071074
Trial1	1	1	noBlindfold	clockwise	practice	Free	1	-0.5	-0.5	5.56781	-2.33475	-1.45192	-1.72046	2.20359480914622	0.704931	-3.745795	-2.045782
Trial1	1	1	noBlindfold	clockwise	practice	Free	1	-0.5	-0.5	5.587814	-2.32239	-1.45187	-1.72754	2.19726175595439	0.603454	-3.703477	-1.991191
Trial1	1	1	noBlindfold	clockwise	practice	Free	1	-0.5	-0.5	5.607819	-2.29871	-1.45185	-1.73118	2.17971606583309	0.456967	-3.68655	-1.883246
Trial1	1	1	noBlindfold	clockwise	practice	Free	1	-0.5	-0.5	5.627823	-2.28683	-1.45184	-1.73464	2.17188793443563	0.424357	-3.559596	-1.950178
Trial1	1	1	noBlindfold	clockwise	practice	Free	1	-0.5	-0.5	5.647812	-2.27474	-1.4518	-1.73814	2.16395300930378	0.440687	-3.491887	-2.006937
Trial1	1	1	noBlindfold	clockwise	practice	Free	1	-0.5	-0.5	5.667816	-2.26279	-1.45175	-1.74162	2.15616530960579	0.534409	-3.458032	-2.00553
Trial1	1	1	noBlindfold	clockwise	practice	Free	1	-0.5	-0.5	5.68782	-2.25121	-1.45174	-1.74844	2.1506601023073	0.731022	-3.538437	-2.13549
Trial1	1	1	noBlindfold	clockwise	practice	Free	1	-0.5	-0.5	5.707809	-2.22727	-1.45179	-1.75188	2.13322894884887	0.657383	-3.555364	-2.36364
Trial1	1	1	noBlindfold	clockwise	practice	Free	1	-0.5	-0.5	5.727814	-2.2149	-1.45177	-1.75532	2.12525533804283	0.564328	-3.42841	-2.361127
Trial1	1	1	noBlindfold	clockwise	practice	Free	1	-0.5	-0.5	5.747818	-2.20318	-1.45172	-1.75889	2.1179297631013	0.680093	-3.292992	-2.291658
Trial1	1	1	noBlindfold	clockwise	practice	Free	1	-0.5	-0.5	5.767822	-2.19057	-1.45167	-1.76241	2.10990647447543	0.792007	-3.352237	-2.185836
Trial1	1	1	noBlindfold	clockwise	practice	Free	1	-0.5	-0.5	5.787811	-2.17807	-1.45166	-1.76975	2.10432512088835	0.94595	-3.322615	-2.191938
Trial1	1	1	noBlindfold	clockwise	practice	Free	1	-0.5	-0.5	5.807816	-2.15174	-1.45165	-1.77345	2.08564616239166	0.916854	-3.28876	-2.192092
Trial1	1	1	noBlindfold	clockwise	practice	Free	1	-0.5	-0.5	5.82782	-2.1379	-1.45166	-1.77732	2.07708027165473	0.863876	-3.462264	-2.274601
Trial1	1	1	noBlindfold	clockwise	practice	Free	1	-0.5	-0.5	5.847809	-2.12419	-1.45172	-1.78111	2.06863153100617	0.7647	-3.580755	-2.397269
Trial1	1	1	noBlindfold	clockwise	practice	Free	1	-0.5	-0.5	5.867813	-2.11027	-1.45179	-1.78512	2.06021916046699	0.71634	-3.589218	-2.403307
Trial1	1	1	noBlindfold	clockwise	practice	Free	1	-0.5	-0.5	5.887817	-2.09543	-1.4518	-1.79258	2.05332910084502	0.601092	-3.559596	-2.265235
Trial1	1	1	noBlindfold	clockwise	practice	Free	1	-0.5	-0.5	5.907822	-2.0671	-1.45174	-1.79614	2.03366205278629	0.607185	-3.496119	-2.062634
Trial1	1	1	noBlindfold	clockwise	practice	Free	1	-0.5	-0.5	5.927811	-2.05405	-1.45175	-1.79976	2.02594356321379	0.551543	-3.487655	-2.024258
Trial1	1	1	noBlindfold	clockwise	practice	Free	1	-0.5	-0.5	5.947815	-2.04027	-1.45175	-1.80342	2.01775496198935	0.429464	-3.441105	-2.08946
Trial1	1	1	noBlindfold	clockwise	practice	Free	1	-0.5	-0.5	5.967819	-2.02624	-1.45171	-1.80689	2.00932069297929	0.384625	-3.309919	-2.037759
Trial1	1	1	noBlindfold	clockwise	practice	Free	1	-0.5	-0.5	5.987823	-2.01286	-1.45167	-1.81353	2.00352353065108	0.346648	-3.322615	-1.948333
Trial1	1	1	noBlindfold	clockwise	practice	Free	1	-0.5	-0.5	6.007813	-1.98693	-1.45169	-1.81678	1.9861698591859	0.23549	-3.42841	-1.802478
Trial1	1	1	noBlindfold	clockwise	practice	Free	1	-0.5	-0.5	6.027817	-1.97374	-1.45172	-1.8198	1.97832798705559	0.149979	-3.432642	-1.673472
Trial1	1	1	noBlindfold	clockwise	practice	Free	1	-0.5	-0.5	6.047821	-1.96214	-1.45172	-1.82275	1.97167976927418	0.135752	-3.407251	-1.539098
Trial1	1	1	noBlindfold	clockwise	practice	Free	1	-0.5	-0.5	6.06781	-1.95038	-1.4517	-1.82552	1.96484234817623	0.081869	-3.390324	-1.383692
Trial1	1	1	noBlindfold	clockwise	practice	Free	1	-0.5	-0.5	6.087814	-1.93923	-1.45169	-1.8303	1.95986757517442	0.031387	-3.390324	-1.307203
Trial1	1	1	noBlindfold	clockwise	practice	Free	1	-0.5	-0.5	6.107819	-1.91988	-1.45172	-1.83256	1.94724821908508	-0.18522	-3.445337	-1.588154
Trial1	1	1	noBlindfold	clockwise	practice	Free	1	-0.5	-0.5	6.127823	-1.91092	-1.45172	-1.83442	1.94200204914142	-0.293121	-3.326847	-1.608228
Trial1	1	1	noBlindfold	clockwise	practice	Free	1	-0.5	-0.5	6.147812	-1.90306	-1.45167	-1.83618	1.93751236549934	-0.372023	-3.191429	-1.566823
Trial1	1	1	noBlindfold	clockwise	practice	Free	1	-0.5	-0.5	6.167816	-1.89566	-1.4516	-1.83767	1.93319120078634	-0.387653	-3.043316	-1.52032
Trial1	1	1	noBlindfold	clockwise	practice	Free	1	-0.5	-0.5	6.18782	-1.88971	-1.45154	-1.84006	1.93055808917157	-0.415139	-3.085634	-1.487777
Trial1	1	1	noBlindfold	clockwise	practice	Free	1	-0.5	-0.5	6.207809	-1.8798	-1.45157	-1.84102	1.92410564773154	-0.243942	-3.212588	-1.512467
Trial1	1	1	noBlindfold	clockwise	practice	Free	1	-0.5	-0.5	6.227814	-1.8757	-1.4516	-1.8418	1.92171225029262	-0.169221	-3.21682	-1.542458
Trial1	1	1	noBlindfold	clockwise	practice	Free	1	-0.5	-0.5	6.247818	-1.87258	-1.45162	-1.84245	1.91993438976501	-0.0097651	-3.322615	-1.662547
Trial1	1	1	noBlindfold	clockwise	practice	Free	1	-0.5	-0.5	6.267822	-1.86987	-1.45165	-1.84302	1.91839680255328	0.041008	-3.419946	-1.739302
Trial1	1	1	noBlindfold	clockwise	practice	Free	1	-0.5	-0.5	6.287811	-1.8675	-1.45169	-1.84401	1.91739909640071	0.2983	-3.415714	-1.813456
Trial1	1	1	noBlindfold	clockwise	practice	Free	1	-0.5	-0.5	6.307816	-1.86334	-1.45169	-1.84453	1.91479943986383	0.602844	-3.343774	-1.835279
Trial1	1	1	noBlindfold	clockwise	practice	Free	1	-0.5	-0.5	6.32782	-1.86104	-1.45169	-1.84509	1.91355604662932	0.676814	-3.491887	-1.95889
Trial1	1	1	noBlindfold	clockwise	practice	Free	1	-0.5	-0.5	6.347809	-1.85876	-1.45173	-1.84572	1.91237832948296	0.770212	-3.551132	-2.010913
Trial1	1	1	noBlindfold	clockwise	practice	Free	1	-0.5	-0.5	6.367813	-1.85608	-1.45177	-1.84642	1.91096835828261	0.940807	-3.5469	-2.007723
Trial1	1	1	noBlindfold	clockwise	practice	Free	1	-0.5	-0.5	6.387817	-1.85313	-1.45177	-1.84816	1.9101037178867	1.01861	-3.415714	-1.99104
Trial1	1	1	noBlindfold	clockwise	practice	Free	1	-0.5	-0.5	6.407822	-1.84569	-1.4517	-1.84916	1.90554835069021	1.040717	-3.42841	-2.292556
Trial1	1	1	noBlindfold	clockwise	practice	Free	1	-0.5	-0.5	6.427811	-1.84144	-1.45171	-1.85029	1.90335092370407	0.976061	-3.47496	-2.358486
Trial1	1	1	noBlindfold	clockwise	practice	Free	1	-0.5	-0.5	6.447815	-1.83657	-1.45173	-1.85157	1.90083163978252	0.988972	-3.394555	-2.310874
Trial1	1	1	noBlindfold	clockwise	practice	Free	1	-0.5	-0.5	6.467819	-1.83108	-1.4517	-1.85291	1.8979303045143	0.98026	-3.292992	-2.176318
Trial1	1	1	noBlindfold	clockwise	practice	Free	1	-0.5	-0.5	6.487823	-1.82535	-1.45165	-1.85579	1.89597442086605	0.868818	-3.254906	-2.032894
Trial1	1	1	noBlindfold	clockwise	practice	Free	1	-0.5	-0.5	6.507813	-1.81308	-1.45158	-1.85724	1.88845966691441	0.618685	-3.060243	-1.645385
Trial1	1	1	noBlindfold	clockwise	practice	Free	1	-0.5	-0.5	6.527817	-1.80642	-1.45153	-1.85874	1.88491576633861	0.50691	-2.971375	-1.342982
Trial1	1	1	noBlindfold	clockwise	practice	Free	1	-0.5	-0.5	6.547821	-1.80004	-1.45149	-1.86006	1.88145346972677	0.394231	-3.022157	-1.107173
Trial1	1	1	noBlindfold	clockwise	practice	Free	1	-0.5	-0.5	6.56781	-1.79429	-1.4515	-1.86131	1.87839063987795	0.177635	-3.12372	-0.874409
Trial1	1	1	noBlindfold	clockwise	practice	Free	1	-0.5	-0.5	6.587814	-1.78885	-1.45156	-1.86244	1.87546712039008	-0.011296	-3.284529	-0.564034
Trial1	1	1	noBlindfold	clockwise	practice	Free	1	-0.5	-0.5	6.607819	-1.78403	-1.45164	-1.86391	1.87322812928934	-0.087438	-3.403019	-0.19771
Trial1	1	1	noBlindfold	clockwise	practice	Free	1	-0.5	-0.5	6.627823	-1.77732	-1.45175	-1.86437	1.86897081775845	0.222216	-3.606145	0.020697
Trial1	1	1	noBlindfold	clockwise	practice	Free	1	-0.5	-0.5	6.647812	-1.77504	-1.45179	-1.86476	1.86769832935672	0.422769	-3.606145	-0.090874
Trial1	1	1	noBlindfold	clockwise	practice	Free	1	-0.5	-0.5	6.667816	-1.7732	-1.4518	-1.86508	1.8666766546337	0.603564	-3.555364	-0.168591
Trial1	1	1	noBlindfold	clockwise	practice	Free	1	-0.5	-0.5	6.68782	-1.77173	-1.45179	-1.86511	1.86569623844733	0.696059	-3.572291	-0.021441
Trial1	1	1	noBlindfold	clockwise	practice	Free	1	-0.5	-0.5	6.707809	-1.76924	-1.45181	-1.86465	1.86366302892785	0.881845	-3.652695	0.616464
Trial1	1	1	noBlindfold	clockwise	practice	Free	1	-0.5	-0.5	6.727814	-1.76809	-1.45183	-1.86397	1.86238195496243	0.734975	-3.71194	0.719084
Trial1	1	1	noBlindfold	clockwise	practice	Free	1	-0.5	-0.5	6.747818	-1.76706	-1.45185	-1.86308	1.86102882900055	0.625513	-3.893908	0.793747
Trial1	1	1	noBlindfold	clockwise	practice	Free	1	-0.5	-0.5	6.767822	-1.76615	-1.45193	-1.86195	1.85958160019625	0.528029	-3.927762	1.118738
Trial1	1	1	noBlindfold	clockwise	practice	Free	1	-0.5	-0.5	6.787811	-1.76537	-1.45193	-1.85849	1.85651733652749	0.426446	-3.504582	1.154509
Trial1	1	1	noBlindfold	clockwise	practice	Free	1	-0.5	-0.5	6.807816	-1.76377	-1.45161	-1.85563	1.85333403780321	0.479774	-3.111025	1.75812
Trial1	1	1	noBlindfold	clockwise	practice	Free	1	-0.5	-0.5	6.82782	-1.76268	-1.45156	-1.85175	1.84975369260977	0.64368	-3.237979	2.001106
Trial1	1	1	noBlindfold	clockwise	practice	Free	1	-0.5	-0.5	6.847809	-1.76129	-1.45159	-1.84659	1.8450357964144	0.702814	-3.339542	2.08254
Trial1	1	1	noBlindfold	clockwise	practice	Free	1	-0.5	-0.5	6.867813	-1.75951	-1.45168	-1.84044	1.83933276724106	0.694921	-3.576523	2.312471
Trial1	1	1	noBlindfold	clockwise	practice	Free	1	-0.5	-0.5	6.887817	-1.75746	-1.45177	-1.82478	1.82653972361434	0.784733	-3.584986	2.124453
Trial1	1	1	noBlindfold	clockwise	practice	Free	1	-0.5	-0.5	6.907822	-1.7522	-1.45167	-1.81456	1.81550893287306	0.732478	-3.106793	2.445605
Trial1	1	1	noBlindfold	clockwise	practice	Free	1	-0.5	-0.5	6.927811	-1.74898	-1.45156	-1.80298	1.80491215676494	0.738979	-3.127952	2.758911
Trial1	1	1	noBlindfold	clockwise	practice	Free	1	-0.5	-0.5	6.947815	-1.74529	-1.45157	-1.78907	1.79233062927461	0.644879	-3.348006	2.753437
Trial1	1	1	noBlindfold	clockwise	practice	Free	1	-0.5	-0.5	6.967819	-1.74123	-1.45171	-1.77523	1.77956838048386	0.398646	-3.927762	2.443458
Trial1	1	1	noBlindfold	clockwise	practice	Free	1	-0.5	-0.5	6.987823	-1.73746	-1.45193	-1.7446	1.7550886874532	0.157232	-4.13512	2.282267
Trial1	1	1	noBlindfold	clockwise	practice	Free	1	-0.5	-0.5	7.007813	-1.73039	-1.45201	-1.72874	1.73886792475559	-0.300382	-3.601914	1.469997
Trial1	1	1	noBlindfold	clockwise	practice	Free	1	-0.5	-0.5	7.027817	-1.72751	-1.45185	-1.7116	1.72474785664136	-0.248549	-3.50035	1.426191
Trial1	1	1	noBlindfold	clockwise	practice	Free	1	-0.5	-0.5	7.047821	-1.72493	-1.45176	-1.69527	1.71146824841909	-0.193276	-3.568059	1.448305
Trial1	1	1	noBlindfold	clockwise	practice	Free	1	-0.5	-0.5	7.06781	-1.72279	-1.45178	-1.67852	1.69827109056955	-0.048578	-3.872749	1.196506
Trial1	1	1	noBlindfold	clockwise	practice	Free	1	-0.5	-0.5	7.087814	-1.72078	-1.45194	-1.64711	1.67516123507457	-0.074819	-4.405956	0.935599
Trial1	1	1	noBlindfold	clockwise	practice	Free	1	-0.5	-0.5	7.107819	-1.71736	-1.45226	-1.63193	1.66229688323194	0.062732	-4.418651	1.240588
Trial1	1	1	noBlindfold	clockwise	practice	Free	1	-0.5	-0.5	7.127823	-1.71574	-1.45222	-1.61684	1.65086508426113	0.064265	-4.240915	1.266125
Trial1	1	1	noBlindfold	clockwise	practice	Free	1	-0.5	-0.5	7.147812	-1.71425	-1.45213	-1.60187	1.63967088622194	0.033222	-4.025094	1.186109
Trial1	1	1	noBlindfold	clockwise	practice	Free	1	-0.5	-0.5	7.167816	-1.71281	-1.45203	-1.58653	1.6283290631593	-0.101939	-3.919299	1.153026
Trial1	1	1	noBlindfold	clockwise	practice	Free	1	-0.5	-0.5	7.18782	-1.71145	-1.45194	-1.5565	1.60742146243017	0.0068887	-3.741563	1.188823
Trial1	1	1	noBlindfold	clockwise	practice	Free	1	-0.5	-0.5	7.207809	-1.70879	-1.4519	-1.54219	1.59603683251516	0.459085	-3.864285	1.288977
Trial1	1	1	noBlindfold	clockwise	practice	Free	1	-0.5	-0.5	7.227814	-1.70708	-1.45192	-1.527	1.58485686588029	0.595045	-3.699245	1.184847
Trial1	1	1	noBlindfold	clockwise	practice	Free	1	-0.5	-0.5	7.247818	-1.70488	-1.45188	-1.51145	1.57313914815209	0.60943	-3.648463	1.257173
Trial1	1	1	noBlindfold	clockwise	practice	Free	1	-0.5	-0.5	7.267822	-1.70216	-1.45181	-1.49746	1.56208669663528	0.568234	-3.441105	0.773978
Trial1	1	1	noBlindfold	clockwise	practice	Free	1	-0.5	-0.5	7.287811	-1.69933	-1.45173	-1.46886	1.54177898104435	0.461866	-3.364933	0.877394
Trial1	1	1	noBlindfold	clockwise	practice	Free	1	-0.5	-0.5	7.307816	-1.69267	-1.45167	-1.45456	1.52762775969782	0.46327	-3.360701	0.985099
Trial1	1	1	noBlindfold	clockwise	practice	Free	1	-0.5	-0.5	7.32782	-1.68903	-1.45168	-1.44115	1.51642850397939	0.313487	-3.419946	1.149663
Trial1	1	1	noBlindfold	clockwise	practice	Free	1	-0.5	-0.5	7.347809	-1.68559	-1.45169	-1.42734	1.50518545328646	0.192608	-3.318383	1.025176
Trial1	1	1	noBlindfold	clockwise	practice	Free	1	-0.5	-0.5	7.367813	-1.68213	-1.45165	-1.41269	1.49346382124772	0.039433	-3.242211	1.202365
Trial1	1	1	noBlindfold	clockwise	practice	Free	1	-0.5	-0.5	7.387817	-1.67868	-1.45159	-1.38502	1.47395628186334	0.0010606	-3.043316	0.858767
Trial1	1	1	noBlindfold	clockwise	practice	Free	1	-0.5	-0.5	7.407822	-1.67289	-1.45148	-1.37085	1.46083913630447	0.177747	-2.797872	1.2752
Trial1	1	1	noBlindfold	clockwise	practice	Free	1	-0.5	-0.5	7.427811	-1.67002	-1.45141	-1.35591	1.44966516067433	0.23482	-2.725931	1.305324
Trial1	1	1	noBlindfold	clockwise	practice	Free	1	-0.5	-0.5	7.447815	-1.66722	-1.45138	-1.34114	1.43872133272542	0.228644	-2.869812	1.298112
Trial1	1	1	noBlindfold	clockwise	practice	Free	1	-0.5	-0.5	7.467819	-1.66438	-1.45142	-1.32624	1.42774413649552	0.279935	-2.916362	1.10129
Trial1	1	1	noBlindfold	clockwise	practice	Free	1	-0.5	-0.5	7.487823	-1.66138	-1.45145	-1.2952	1.40753201531414	0.394407	-2.895203	1.303565
Trial1	1	1	noBlindfold	clockwise	practice	Free	1	-0.5	-0.5	7.507813	-1.65482	-1.45137	-1.27891	1.39295010827572	0.487139	-2.670918	1.329871
Trial1	1	1	noBlindfold	clockwise	practice	Free	1	-0.5	-0.5	7.527817	-1.65111	-1.45133	-1.26327	1.38117171143009	0.439369	-2.620136	1.480343
Trial1	1	1	noBlindfold	clockwise	practice	Free	1	-0.5	-0.5	7.547821	-1.64745	-1.45133	-1.24645	1.3688787879477	0.314419	-2.675149	1.1263
Trial1	1	1	noBlindfold	clockwise	practice	Free	1	-0.5	-0.5	7.56781	-1.64359	-1.45133	-1.22993	1.35668562879195	0.237236	-2.696308	1.274645
Trial1	1	1	noBlindfold	clockwise	practice	Free	1	-0.5	-0.5	7.587814	-1.63961	-1.45135	-1.2127	1.34411759250631	0.2574	-2.721699	1.282987
Trial1	1	1	noBlindfold	clockwise	practice	Free	1	-0.5	-0.5	7.607819	-1.63564	-1.45135	-1.17899	1.32314225417919	0.303291	-2.662454	1.320983
Trial1	1	1	noBlindfold	clockwise	practice	Free	1	-0.5	-0.5	7.627823	-1.62793	-1.45129	-1.16079	1.3072372767481	0.413634	-2.408546	1.488695
Trial1	1	1	noBlindfold	clockwise	practice	Free	1	-0.5	-0.5	7.647812	-1.62374	-1.45123	-1.14278	1.29458795504561	0.288391	-2.302751	1.334261
Trial1	1	1	noBlindfold	clockwise	practice	Free	1	-0.5	-0.5	7.667816	-1.61966	-1.45119	-1.12395	1.28177685318866	0.137116	-2.32391	1.034656
Trial1	1	1	noBlindfold	clockwise	practice	Free	1	-0.5	-0.5	7.68782	-1.61547	-1.45121	-1.08661	1.26031139840478	0.231048	-2.543964	1.026247
Trial1	1	1	noBlindfold	clockwise	practice	Free	1	-0.5	-0.5	7.707809	-1.60719	-1.45118	-1.06742	1.2441203525748	0.36308	-2.340837	1.306365
Trial1	1	1	noBlindfold	clockwise	practice	Free	1	-0.5	-0.5	7.727814	-1.60281	-1.45115	-1.04728	1.23113983759676	0.581267	-2.32391	1.339542
Trial1	1	1	noBlindfold	clockwise	practice	Free	1	-0.5	-0.5	7.747818	-1.59804	-1.45116	-1.02756	1.21820004802916	0.607231	-2.484718	1.191219
Trial1	1	1	noBlindfold	clockwise	practice	Free	1	-0.5	-0.5	7.767822	-1.59311	-1.45121	-1.00714	1.205022944161	0.536426	-2.361996	1.02583
Trial1	1	1	noBlindfold	clockwise	practice	Free	1	-0.5	-0.5	7.787811	-1.58772	-1.45127	-0.96656	1.18355951145219	0.603447	-2.522805	1.161402
Trial1	1	1	noBlindfold	clockwise	practice	Free	1	-0.5	-0.5	7.807816	-1.57656	-1.45127	-0.94631	1.16540728177149	0.438648	-2.27736	1.302194
Trial1	1	1	noBlindfold	clockwise	practice	Free	1	-0.5	-0.5	7.82782	-1.57079	-1.45116	-0.92586	1.15236620089847	0.278612	-2.070002	1.080072
Trial1	1	1	noBlindfold	clockwise	practice	Free	1	-0.5	-0.5	7.847809	-1.56483	-1.4511	-0.90458	1.13909955095841	0.252967	-2.400082	1.128941
Trial1	1	1	noBlindfold	clockwise	practice	Free	1	-0.5	-0.5	7.867813	-1.55882	-1.45111	-0.88372	1.12620639118696	0.306021	-2.226579	1.203067
Trial1	1	1	noBlindfold	clockwise	practice	Free	1	-0.5	-0.5	7.887817	-1.55299	-1.4511	-0.84156	1.10700094537443	0.166202	-2.099625	1.049505
Trial1	1	1	noBlindfold	clockwise	practice	Free	1	-0.5	-0.5	7.907822	-1.54152	-1.45108	-0.81979	1.08950897445594	0.265678	-2.328142	0.88496
Trial1	1	1	noBlindfold	clockwise	practice	Free	1	-0.5	-0.5	7.927811	-1.53546	-1.45112	-0.7986	1.07765457015144	0.384681	-2.125015	1.008829
Trial1	1	1	noBlindfold	clockwise	practice	Free	1	-0.5	-0.5	7.947815	-1.52986	-1.45111	-0.77657	1.06635013213357	0.319467	-2.150406	1.165619
Trial1	1	1	noBlindfold	clockwise	practice	Free	1	-0.5	-0.5	7.967819	-1.52381	-1.45109	-0.75506	1.05510311717372	0.413026	-2.209651	1.075681
Trial1	1	1	noBlindfold	clockwise	practice	Free	1	-0.5	-0.5	7.987823	-1.51781	-1.4511	-0.71182	1.03961754612441	0.424657	-2.137711	1.03399
Trial1	1	1	noBlindfold	clockwise	practice	Free	1	-0.5	-0.5	8.007813	-1.50569	-1.45111	-0.68934	1.02335829829188	0.15102	-2.201188	1.130316
Trial1	1	1	noBlindfold	clockwise	practice	Free	1	-0.5	-0.5	8.027817	-1.49931	-1.45109	-0.6667	1.01311865108947	0.260912	-2.213883	1.234767
Trial1	1	1	noBlindfold	clockwise	practice	Free	1	-0.5	-0.5	8.047821	-1.49328	-1.45109	-0.64524	1.00384246140125	0.302355	-2.32391	1.074818
Trial1	1	1	noBlindfold	clockwise	practice	Free	1	-0.5	-0.5	8.06781	-1.48735	-1.45114	-0.62245	0.994914065605748	0.364685	-2.505877	0.987688
Trial1	1	1	noBlindfold	clockwise	practice	Free	1	-0.5	-0.5	8.087814	-1.48097	-1.4512	-0.57784	0.98405336095713	0.247263	-2.315446	0.790199
Trial1	1	1	noBlindfold	clockwise	practice	Free	1	-0.5	-0.5	8.107819	-1.46826	-1.45116	-0.55596	0.969875788762781	0.219219	-2.086929	0.727637
Trial1	1	1	noBlindfold	clockwise	practice	Free	1	-0.5	-0.5	8.127823	-1.46223	-1.45109	-0.534	0.962830467021223	0.308522	-2.129247	1.02616
Trial1	1	1	noBlindfold	clockwise	practice	Free	1	-0.5	-0.5	8.147812	-1.45582	-1.45104	-0.51121	0.95588581791651	0.272192	-2.048843	1.09084
Trial1	1	1	noBlindfold	clockwise	practice	Free	1	-0.5	-0.5	8.167816	-1.4494	-1.45104	-0.48894	0.949464486662492	0.202688	-2.264665	1.269238
Trial1	1	1	noBlindfold	clockwise	practice	Free	1	-0.5	-0.5	8.18782	-1.44321	-1.45107	-0.44382	0.944881517716194	0.101358	-2.192724	0.843146
Trial1	1	1	noBlindfold	clockwise	practice	Free	1	-0.5	-0.5	8.207809	-1.431	-1.45107	-0.42163	0.934292698790041	0.265446	-2.125015	0.898127
Trial1	1	1	noBlindfold	clockwise	practice	Free	1	-0.5	-0.5	8.227814	-1.42508	-1.45105	-0.39935	0.930539383475262	0.416685	-2.095393	1.066747
Trial1	1	1	noBlindfold	clockwise	practice	Free	1	-0.5	-0.5	8.247818	-1.41901	-1.45104	-0.37567	0.927382016414034	0.452264	-1.917657	0.888118
Trial1	1	1	noBlindfold	clockwise	practice	Free	1	-0.5	-0.5	8.267822	-1.41238	-1.45105	-0.35481	0.923860035026489	0.305722	-2.285824	0.712844
Trial1	1	1	noBlindfold	clockwise	practice	Free	1	-0.5	-0.5	8.287811	-1.40645	-1.4511	-0.30964	0.926222757196099	0.111489	-2.082697	0.721501
Trial1	1	1	noBlindfold	clockwise	practice	Free	1	-0.5	-0.5	8.307816	-1.39429	-1.45107	-0.28628	0.919473109805637	-0.043953	-1.896498	1.358104
Trial1	1	1	noBlindfold	clockwise	practice	Free	1	-0.5	-0.5	8.32782	-1.38864	-1.45101	-0.2626	0.919804151697838	0.048157	-1.985366	1.23877
Trial1	1	1	noBlindfold	clockwise	practice	Free	1	-0.5	-0.5	8.347809	-1.38316	-1.45097	-0.23953	0.920769466193956	0.234347	-1.938816	1.029825
Trial1	1	1	noBlindfold	clockwise	practice	Free	1	-0.5	-0.5	8.367813	-1.37782	-1.45101	-0.21587	0.922657916163209	0.418549	-2.294287	0.894466
Trial1	1	1	noBlindfold	clockwise	practice	Free	1	-0.5	-0.5	8.387817	-1.37222	-1.45113	-0.17103	0.932195826032173	0.372837	-2.548195	0.961517
Trial1	1	1	noBlindfold	clockwise	practice	Free	1	-0.5	-0.5	8.407822	-1.36125	-1.45125	-0.14764	0.930542319206679	0.272381	-2.438169	1.24509
Trial1	1	1	noBlindfold	clockwise	practice	Free	1	-0.5	-0.5	8.427811	-1.35566	-1.45122	-0.12506	0.934202322626112	0.360938	-2.281592	0.821231
Trial1	1	1	noBlindfold	clockwise	practice	Free	1	-0.5	-0.5	8.447815	-1.34986	-1.45117	-0.10213	0.938382906820208	0.349069	-2.298519	0.623291
Trial1	1	1	noBlindfold	clockwise	practice	Free	1	-0.5	-0.5	8.467819	-1.34397	-1.45115	-0.07970101	0.942834400504844	0.288091	-2.264665	0.422614
Trial1	1	1	noBlindfold	clockwise	practice	Free	1	-0.5	-0.5	8.487823	-1.33802	-1.45117	-0.037847	0.957007241148413	0.307126	-2.5355	0.579348
Trial1	1	1	noBlindfold	clockwise	practice	Free	1	-0.5	-0.5	8.507813	-1.32665	-1.45128	-0.016441	0.957694821890473	0.367399	-2.734395	0.751067
Trial1	1	1	noBlindfold	clockwise	practice	Free	1	-0.5	-0.5	8.527817	-1.32067	-1.4513	0.0039311	0.963039781635171	0.336702	-2.404314	0.633148
Trial1	1	1	noBlindfold	clockwise	practice	Free	1	-0.5	-0.5	8.547821	-1.31485	-1.45126	0.023904	0.968739324441021	0.285569	-2.226579	0.458254
Trial1	1	1	noBlindfold	clockwise	practice	Free	1	-0.5	-0.5	8.56781	-1.30906	-1.45118	0.04416	0.975032386082436	0.184833	-2.374692	0.752476
Trial1	1	1	noBlindfold	clockwise	practice	Free	1	-0.5	-0.5	8.587814	-1.30323	-1.45117	0.083196	0.992620718512376	0.164444	-2.387387	0.597858
Trial1	1	1	noBlindfold	clockwise	practice	Free	1	-0.5	-0.5	8.607819	-1.29196	-1.45121	0.10197	0.994770585399072	0.408987	-2.150406	0.634684
Trial1	1	1	noBlindfold	clockwise	practice	Free	1	-0.5	-0.5	8.627823	-1.2862	-1.45117	0.12086	1.00178723111386	0.600652	-2.4424	0.408037
Trial1	1	1	noBlindfold	clockwise	practice	Free	1	-0.5	-0.5	8.647812	-1.27998	-1.45117	0.13917	1.00841807295601	0.493794	-2.433937	0.336875
Trial1	1	1	noBlindfold	clockwise	practice	Free	1	-0.5	-0.5	8.667816	-1.27365	-1.45122	0.156	1.01433239144653	0.308355	-2.518573	0.218284
Trial1	1	1	noBlindfold	clockwise	practice	Free	1	-0.5	-0.5	8.68782	-1.2678	-1.45124	0.19067	1.03273522734242	0.218925	-2.383155	0.456964
Trial1	1	1	noBlindfold	clockwise	practice	Free	1	-0.5	-0.5	8.707809	-1.25582	-1.45122	0.20755	1.03532157074757	0.477286	-2.484718	0.766616
Trial1	1	1	noBlindfold	clockwise	practice	Free	1	-0.5	-0.5	8.727814	-1.24986	-1.45126	0.22467	1.04280233614454	0.232906	-2.637063	0.630245
Trial1	1	1	noBlindfold	clockwise	practice	Free	1	-0.5	-0.5	8.747818	-1.24375	-1.45129	0.24049	1.04951868667575	0.037313	-2.5355	0.547862
Trial1	1	1	noBlindfold	clockwise	practice	Free	1	-0.5	-0.5	8.767822	-1.23819	-1.45126	0.25714	1.05744293122038	0.135512	-2.37046	0.814529
Trial1	1	1	noBlindfold	clockwise	practice	Free	1	-0.5	-0.5	8.787811	-1.23245	-1.45119	0.28968	1.07706895030016	0.228046	-2.218115	0.695822
Trial1	1	1	noBlindfold	clockwise	practice	Free	1	-0.5	-0.5	8.807816	-1.22129	-1.45122	0.3055	1.08124442388908	0.356387	-2.751322	0.724233
Trial1	1	1	noBlindfold	clockwise	practice	Free	1	-0.5	-0.5	8.82782	-1.21582	-1.45129	0.32127	1.08944149604852	0.187325	-2.539732	0.786216
Trial1	1	1	noBlindfold	clockwise	practice	Free	1	-0.5	-0.5	8.847809	-1.21047	-1.45129	0.33753	1.09828233843888	0.09941	-2.548195	1.016729
Trial1	1	1	noBlindfold	clockwise	practice	Free	1	-0.5	-0.5	8.867813	-1.20512	-1.45127	0.35314	1.10681616458586	0.192946	-2.548195	0.793619
Trial1	1	1	noBlindfold	clockwise	practice	Free	1	-0.5	-0.5	8.887817	-1.20006	-1.4513	0.3688	1.11574974000168	0.327383	-2.679381	0.529244
Trial1	1	1	noBlindfold	clockwise	practice	Free	1	-0.5	-0.5	8.907822	-1.195	-1.45134	0.39796	1.13549858132841	0.470633	-2.662454	0.219295
Trial1	1	1	noBlindfold	clockwise	practice	Free	1	-0.5	-0.5	8.927811	-1.18408	-1.45139	0.41071	1.13901631664456	0.280427	-2.675149	0.118066
Trial1	1	1	noBlindfold	clockwise	practice	Free	1	-0.5	-0.5	8.947815	-1.179	-1.4514	0.42369	1.14640493812709	0.079004	-3.013693	0.413902
Trial1	1	1	noBlindfold	clockwise	practice	Free	1	-0.5	-0.5	8.967819	-1.17388	-1.45147	0.43535	1.15281995686811	-0.005472	-3.060243	0.272793
Trial1	1	1	noBlindfold	clockwise	practice	Free	1	-0.5	-0.5	8.987823	-1.16937	-1.45154	0.44724	1.15987918307866	0.150858	-3.204124	0.475853
Trial1	1	1	noBlindfold	clockwise	practice	Free	1	-0.5	-0.5	9.007813	-1.16482	-1.45158	0.46886	1.17502139299033	0.173328	-3.144879	0.453882
Trial1	1	1	noBlindfold	clockwise	practice	Free	1	-0.5	-0.5	9.027817	-1.15656	-1.45156	0.47889	1.17868433109754	0.069703	-3.07717	0.308112
Trial1	1	1	noBlindfold	clockwise	practice	Free	1	-0.5	-0.5	9.047821	-1.15275	-1.45155	0.48869	1.1847322383035	0.067574	-3.153343	0.407154
Trial1	1	1	noBlindfold	clockwise	practice	Free	1	-0.5	-0.5	9.06781	-1.14907	-1.45152	0.49781	1.19034307893742	0.20135	-2.806335	0.460634
Trial1	1	1	noBlindfold	clockwise	practice	Free	1	-0.5	-0.5	9.087814	-1.14554	-1.45147	0.51499	1.20288264382226	0.277403	-3.144879	0.586365
Trial1	1	1	noBlindfold	clockwise	practice	Free	1	-0.5	-0.5	9.107819	-1.13886	-1.45169	0.52277	1.20590237201082	0.366459	-3.800808	0.164601
Trial1	1	1	noBlindfold	clockwise	practice	Free	1	-0.5	-0.5	9.127823	-1.13554	-1.45185	0.52964	1.20998741659628	0.352565	-3.661159	0.120356
Trial1	1	1	noBlindfold	clockwise	practice	Free	1	-0.5	-0.5	9.147812	-1.13213	-1.45182	0.53541	1.21312085627406	0.295125	-3.458032	-0.051372
Trial1	1	1	noBlindfold	clockwise	practice	Free	1	-0.5	-0.5	9.167816	-1.12904	-1.45173	0.54006	1.21549006368152	0.320974	-3.458032	-0.426152
Trial1	1	1	noBlindfold	clockwise	practice	Free	1	-0.5	-0.5	9.18782	-1.12616	-1.45173	0.54605	1.21913781234689	0.28363	-3.597682	-0.431064
Trial1	1	1	noBlindfold	clockwise	practice	Free	1	-0.5	-0.5	9.207809	-1.12125	-1.45182	0.54749	1.2178616118391	0.350342	-3.783881	-0.369691
Trial1	1	1	noBlindfold	clockwise	practice	Free	1	-0.5	-0.5	9.227814	-1.11937	-1.45187	0.5481	1.21742875581296	0.435976	-3.821967	-0.397439
Trial1	1	1	noBlindfold	clockwise	practice	Free	1	-0.5	-0.5	9.247818	-1.11788	-1.45191	0.54811	1.21668001849893	0.500188	-3.957385	-0.483295
Trial1	1	1	noBlindfold	clockwise	practice	Free	1	-0.5	-0.5	9.267822	-1.11683	-1.45195	0.54779	1.21587133499051	0.522083	-3.800808	-0.620484
Trial1	1	1	noBlindfold	clockwise	practice	Free	1	-0.5	-0.5	9.287811	-1.11622	-1.45193	0.5469	1.21479489688138	0.571664	-3.847358	-0.727207
Trial1	1	1	noBlindfold	clockwise	practice	Free	1	-0.5	-0.5	9.307816	-1.11534	-1.45188	0.54639	1.21390911298123	0.777114	-3.68655	-0.706797
Trial1	1	1	noBlindfold	clockwise	practice	Free	1	-0.5	-0.5	9.32782	-1.11476	-1.45185	0.54568	1.21300304857395	1.024161	-3.64	-0.787256
Trial1	1	1	noBlindfold	clockwise	practice	Free	1	-0.5	-0.5	9.347809	-1.11385	-1.45183	0.54478	1.21176610827948	1.2228	-3.601914	-0.929504
Trial1	1	1	noBlindfold	clockwise	practice	Free	1	-0.5	-0.5	9.367813	-1.11269	-1.45181	0.54329	1.20989382406672	1.248403	-3.614609	-1.158315
Trial1	1	1	noBlindfold	clockwise	practice	Free	1	-0.5	-0.5	9.387817	-1.11092	-1.4518	0.53793	1.20437614453342	1.361326	-3.572291	-1.407983
Trial1	1	1	noBlindfold	clockwise	practice	Free	1	-0.5	-0.5	9.407822	-1.10583	-1.45176	0.53376	1.19820269324117	1.28229	-3.360701	-1.848716
Trial1	1	1	noBlindfold	clockwise	practice	Free	1	-0.5	-0.5	9.427811	-1.10234	-1.45169	0.52856	1.19195179989528	1.316711	-3.356469	-1.841564
Trial1	1	1	noBlindfold	clockwise	practice	Free	1	-0.5	-0.5	9.447815	-1.09828	-1.45168	0.52234	1.18453286984502	1.468149	-3.462264	-1.930511
Trial1	1	1	noBlindfold	clockwise	practice	Free	1	-0.5	-0.5	9.467819	-1.09347	-1.45171	0.51485	1.17563899943558	1.474292	-3.513046	-1.976827
Trial1	1	1	noBlindfold	clockwise	practice	Free	1	-0.5	-0.5	9.487823	-1.08773	-1.45174	0.49721	1.15752079370856	1.416546	-3.517278	-1.958676
Trial1	1	1	noBlindfold	clockwise	practice	Free	1	-0.5	-0.5	9.507813	-1.07437	-1.45169	0.48655	1.14156989993388	1.536972	-3.301456	-1.994059
Trial1	1	1	noBlindfold	clockwise	practice	Free	1	-0.5	-0.5	9.527817	-1.06632	-1.45165	0.47522	1.1277289162819	1.472175	-3.271833	-1.922552
Trial1	1	1	noBlindfold	clockwise	practice	Free	1	-0.5	-0.5	9.547821	-1.05772	-1.45166	0.4627	1.11258391999381	1.55406	-3.394555	-1.862269
Trial1	1	1	noBlindfold	clockwise	practice	Free	1	-0.5	-0.5	9.56781	-1.04834	-1.45169	0.44987	1.09678152498274	1.553292	-3.339542	-1.648487
Trial1	1	1	noBlindfold	clockwise	practice	Free	1	-0.5	-0.5	9.587814	-1.03788	-1.45169	0.4222	1.06759907819759	1.43055	-3.356469	-1.570176
Trial1	1	1	noBlindfold	clockwise	practice	Free	1	-0.5	-0.5	9.607819	-1.01518	-1.45164	0.40802	1.0439878953408	1.474923	-3.17027	-1.262479
Trial1	1	1	noBlindfold	clockwise	practice	Free	1	-0.5	-0.5	9.627823	-1.00311	-1.45159	0.39376	1.02563478234568	1.467327	-3.047548	-0.966588
Trial1	1	1	noBlindfold	clockwise	practice	Free	1	-0.5	-0.5	9.647812	-0.99041	-1.45153	0.37941	1.00690810757752	1.556767	-2.806335	-0.961054
Trial1	1	1	noBlindfold	clockwise	practice	Free	1	-0.5	-0.5	9.667816	-0.97695	-1.45147	0.36464	0.987463223625212	1.804239	-3.000998	-0.713724
Trial1	1	1	noBlindfold	clockwise	practice	Free	1	-0.5	-0.5	9.68782	-0.96209	-1.45145	0.33627	0.955444738172802	1.962329	-2.620136	-0.635638
Trial1	1	1	noBlindfold	clockwise	practice	Free	1	-0.5	-0.5	9.707809	-0.92974	-1.45136	0.32299	0.928433636916075	1.684976	-2.560891	-0.118566
Trial1	1	1	noBlindfold	clockwise	practice	Free	1	-0.5	-0.5	9.727814	-0.91257	-1.4513	0.30978	0.90882212544853	1.535605	-2.620136	-0.044622
Trial1	1	1	noBlindfold	clockwise	practice	Free	1	-0.5	-0.5	9.747818	-0.89425	-1.45129	0.29742	0.889557020016905	1.569495	-2.480487	-0.101401
Trial1	1	1	noBlindfold	clockwise	practice	Free	1	-0.5	-0.5	9.767822	-0.87583	-1.45122	0.28519	0.870500744500094	1.739099	-2.171565	-0.020199
Trial1	1	1	noBlindfold	clockwise	practice	Free	1	-0.5	-0.5	9.787811	-0.85601	-1.45109	0.26372	0.842621730889355	1.756967	-2.137711	0.314974
Trial1	1	1	noBlindfold	clockwise	practice	Free	1	-0.5	-0.5	9.807816	-0.8156199	-1.45102	0.25452	0.81787308241927	1.482775	-2.251969	0.502497
Trial1	1	1	noBlindfold	clockwise	practice	Free	1	-0.5	-0.5	9.82782	-0.79421	-1.45107	0.24542	0.801380364455837	1.323394	-2.163102	0.320806
Trial1	1	1	noBlindfold	clockwise	practice	Free	1	-0.5	-0.5	9.847809	-0.77177	-1.45108	0.23722	0.785717676867996	1.280995	-2.091161	0.385507
Trial1	1	1	noBlindfold	clockwise	practice	Free	1	-0.5	-0.5	9.867813	-0.74964	-1.45103	0.22929	0.77083332725718	1.455568	-1.849948	0.323571
Trial1	1	1	noBlindfold	clockwise	practice	Free	1	-0.5	-0.5	9.887817	-0.72629	-1.45095	0.21517	0.750116845353807	1.744638	-1.816094	0.178567
Trial1	1	1	noBlindfold	clockwise	practice	Free	1	-0.5	-0.5	9.907822	-0.67859	-1.45089	0.20838	0.730545420003794	1.751415	-1.828789	0.035606
Trial1	1	1	noBlindfold	clockwise	practice	Free	1	-0.5	-0.5	9.927811	-0.65282	-1.45092	0.20194	0.718382706754365	1.560382	-1.976902	-0.099782
Trial1	1	1	noBlindfold	clockwise	practice	Free	1	-0.5	-0.5	9.947815	-0.62719	-1.45099	0.19553	0.707063838524984	1.656466	-2.078466	-0.239449
Trial1	1	1	noBlindfold	clockwise	practice	Free	1	-0.5	-0.5	9.967819	-0.60098	-1.45101	0.18888	0.69624177320813	1.77473	-1.921889	-0.399152
Trial1	1	1	noBlindfold	clockwise	practice	Free	1	-0.5	-0.5	9.987823	-0.57324	-1.45101	0.17649	0.680443110796435	1.89622	-2.057307	-0.086081
Trial1	1	1	noBlindfold	clockwise	practice	Free	1	-0.5	-0.5	10.00781	-0.5161	-1.45091	0.17093	0.671123142269228	1.711034	-1.917657	0.252744
Trial1	1	1	noBlindfold	clockwise	practice	Free	1	-0.5	-0.5	10.02782	-0.48689	-1.45091	0.16562	0.66574909307026	1.48641	-1.78224	0.048459
Trial1	1	1	noBlindfold	clockwise	practice	Free	1	-0.5	-0.5	10.04782	-0.45725	-1.4509	0.16023	0.661612597880152	1.297314	-1.706067	-0.131327
Trial1	1	1	noBlindfold	clockwise	practice	Free	1	-0.5	-0.5	10.06781	-0.42637	-1.45086	0.15494	0.659065845578274	1.522524	-1.638358	-0.044014
Trial1	1	1	noBlindfold	clockwise	practice	Free	1	-0.5	-0.5	10.08781	-0.39499	-1.45082	0.14997	0.658398128131858	1.711199	-1.452159	-0.019159
Trial1	1	1	noBlindfold	clockwise	practice	Free	1	-0.5	-0.5	10.10782	-0.36382	-1.45079	0.14017	0.65449416187635	1.732434	-1.824558	-0.028149
Trial1	1	1	noBlindfold	clockwise	practice	Free	1	-0.5	-0.5	10.12782	-0.29861	-1.45093	0.13565	0.666789970837901	1.310803	-1.790703	-0.067064
Trial1	1	1	noBlindfold	clockwise	practice	Free	1	-0.5	-0.5	10.14781	-0.26704	-1.45091	0.13107	0.67269584771273	0.983176	-1.59604	-0.120611
Trial1	1	1	noBlindfold	clockwise	practice	Free	1	-0.5	-0.5	10.16782	-0.23448	-1.45084	0.12646	0.680406500925475	1.197375	-1.5241	-0.055769
Trial1	1	1	noBlindfold	clockwise	practice	Free	1	-0.5	-0.5	10.18782	-0.20083	-1.45076	0.11792	0.686533183844667	1.301157	-1.439464	0.034835
Trial1	1	1	noBlindfold	clockwise	practice	Free	1	-0.5	-0.5	10.20781	-0.13462	-1.45075	0.11383	0.714345726142044	1.229491	-1.744153	-0.0088579
Trial1	1	1	noBlindfold	clockwise	practice	Free	1	-0.5	-0.5	10.22781	-0.10123	-1.45083	0.10982	0.728627442460569	0.97215	-1.866876	0.095742
Trial1	1	1	noBlindfold	clockwise	practice	Free	1	-0.5	-0.5	10.24782	-0.066905	-1.4509	0.10616	0.744984043572233	0.975526	-1.756849	0.09014
Trial1	1	1	noBlindfold	clockwise	practice	Free	1	-0.5	-0.5	10.26782	-0.033724	-1.45089	0.10261	0.761939707114627	1.104362	-1.722994	0.161343
Trial1	1	1	noBlindfold	clockwise	practice	Free	1	-0.5	-0.5	10.28781	0.00045997	-1.45085	0.09621701	0.778418204020639	1.254709	-1.651054	0.176069
Trial1	1	1	noBlindfold	clockwise	practice	Free	1	-0.5	-0.5	10.30782	0.06923	-1.45086	0.09374201	0.822528029554324	1.006067	-1.68914	0.342615
Trial1	1	1	noBlindfold	clockwise	practice	Free	1	-0.5	-0.5	10.32782	0.10161	-1.45082	0.09166001	0.843798650667735	0.992021	-1.392914	0.541627
Trial1	1	1	noBlindfold	clockwise	practice	Free	1	-0.5	-0.5	10.34781	0.13602	-1.45073	0.09013	0.867625993665097	1.058153	-1.350596	0.445002
Trial1	1	1	noBlindfold	clockwise	practice	Free	1	-0.5	-0.5	10.36781	0.16849	-1.45069	0.088874	0.890871177535428	1.212748	-1.308278	0.399348
Trial1	1	1	noBlindfold	clockwise	practice	Free	1	-0.5	-0.5	10.38782	0.2042	-1.45065	0.087319	0.916973963089281	1.136794	-1.346364	0.344997
Trial1	1	1	noBlindfold	clockwise	practice	Free	1	-0.5	-0.5	10.40782	0.27071	-1.45069	0.086979	0.968781832734501	0.932173	-1.405609	0.361315
Trial1	1	1	noBlindfold	clockwise	practice	Free	1	-0.5	-0.5	10.42781	0.3054	-1.45072	0.08705699	0.996646927024303	1.00345	-1.452159	0.41247
Trial1	1	1	noBlindfold	clockwise	practice	Free	1	-0.5	-0.5	10.44781	0.33906	-1.45073	0.087507	1.02429789386282	1.145407	-1.431	0.388454
Trial1	1	1	noBlindfold	clockwise	practice	Free	1	-0.5	-0.5	10.46782	0.37385	-1.45073	0.088224	1.05338565075013	1.28211	-1.486014	0.382791
Trial1	1	1	noBlindfold	clockwise	practice	Free	1	-0.5	-0.5	10.48782	0.40785	-1.45075	0.090359	1.08291983508603	1.360431	-1.545259	0.256667
Trial1	1	1	noBlindfold	clockwise	practice	Free	1	-0.5	-0.5	10.50781	0.47871	-1.45077	0.091898	1.14377292336671	1.102915	-1.447927	0.382695
Trial1	1	1	noBlindfold	clockwise	practice	Free	1	-0.5	-0.5	10.52782	0.51325	-1.45073	0.093798	1.17442395183079	0.860015	-1.367523	0.486266
Trial1	1	1	noBlindfold	clockwise	practice	Free	1	-0.5	-0.5	10.54782	0.54767	-1.45069	0.096252	1.20545795974995	0.882523	-1.354828	0.506291
Trial1	1	1	noBlindfold	clockwise	practice	Free	1	-0.5	-0.5	10.56781	0.58301	-1.45066	0.09878501	1.23751936616533	0.978483	-1.329437	0.550708
Trial1	1	1	noBlindfold	clockwise	practice	Free	1	-0.5	-0.5	10.58781	0.61625	-1.45065	0.10478	1.26955616935316	0.957449	-1.206715	0.427541
Trial1	1	1	noBlindfold	clockwise	practice	Free	1	-0.5	-0.5	10.60782	0.68431	-1.45069	0.10762	1.33108682864095	0.152625	-1.574881	-0.237535
Trial1	1	1	noBlindfold	clockwise	practice	Free	1	-0.5	-0.5	10.62782	0.71838	-1.45079	0.10996	1.36253475557993	-0.181311	-1.833021	-0.391571
Trial1	1	1	noBlindfold	clockwise	practice	Free	1	-0.5	-0.5	10.64781	0.75033	-1.45091	0.11187	1.39201655526213	-0.417501	-2.074234	-0.422714
Trial1	1	1	noBlindfold	clockwise	practice	Free	1	-0.5	-0.5	10.66782	0.78094	-1.451	0.11352	1.42028661190696	-0.411326	-2.014989	-0.284442
Trial1	1	1	noBlindfold	clockwise	practice	Free	1	-0.5	-0.5	10.68782	0.81104	-1.45101	0.115	1.44811981517208	-0.336251	-1.964207	-0.102485
Trial1	1	1	noBlindfold	clockwise	practice	Free	1	-0.5	-0.5	10.70781	0.83979	-1.45099	0.11742	1.47521009304322	-0.269888	-1.883803	-0.060839
Trial1	1	1	noBlindfold	clockwise	practice	Free	1	-0.5	-0.5	10.72781	0.89185	-1.45097	0.11822	1.52297156172975	-0.673405	-2.078466	-0.336638
Trial1	1	1	noBlindfold	clockwise	practice	Free	1	-0.5	-0.5	10.74782	0.91573	-1.45101	0.11868	1.54501015348815	-0.826087	-2.082697	-0.310546
Trial1	1	1	noBlindfold	clockwise	practice	Free	1	-0.5	-0.5	10.76782	0.93799	-1.45104	0.11882	1.56548824862228	-0.749711	-2.129247	-0.298955
Trial1	1	1	noBlindfold	clockwise	practice	Free	1	-0.5	-0.5	10.78781	0.9599	-1.45107	0.11844	1.58548923340885	-0.607747	-2.196956	-0.197784
Trial1	1	1	noBlindfold	clockwise	practice	Free	1	-0.5	-0.5	10.80782	0.99665	-1.45106	0.1177	1.6191091528601	-0.389909	-2.260433	-0.467204
Trial1	1	1	noBlindfold	clockwise	practice	Free	1	-0.5	-0.5	10.82782	1.01357	-1.45109	0.11634	1.63424875339611	-0.5284	-2.27736	-0.705375
Trial1	1	1	noBlindfold	clockwise	practice	Free	1	-0.5	-0.5	10.84781	1.02963	-1.45112	0.11422	1.64834279818777	-0.765108	-2.378923	-0.944536
Trial1	1	1	noBlindfold	clockwise	practice	Free	1	-0.5	-0.5	10.86781	1.04375	-1.45118	0.11135	1.6603953336625	-0.724282	-2.560891	-0.85839
Trial1	1	1	noBlindfold	clockwise	practice	Free	1	-0.5	-0.5	10.88782	1.0568	-1.45126	0.10411	1.66990273953027	-0.630833	-2.590513	-0.716215
Trial1	1	1	noBlindfold	clockwise	practice	Free	1	-0.5	-0.5	10.90782	1.0787	-1.4513	0.10017	1.68893385049267	-0.526699	-2.433937	-0.878313
Trial1	1	1	noBlindfold	clockwise	practice	Free	1	-0.5	-0.5	10.92781	1.08695	-1.45124	0.095306	1.69493355039069	-0.719037	-2.425473	-0.688221
Trial1	1	1	noBlindfold	clockwise	practice	Free	1	-0.5	-0.5	10.94781	1.09502	-1.45118	0.090562	1.70083875049451	-0.525622	-2.311215	-0.751645
Trial1	1	1	noBlindfold	clockwise	practice	Free	1	-0.5	-0.5	10.96782	1.10135	-1.45118	0.085481	1.70502482618464	-0.402679	-2.480487	-0.703731
Trial1	1	1	noBlindfold	clockwise	practice	Free	1	-0.5	-0.5	10.98782	1.10697	-1.45121	0.074749	1.70666025472676	-0.263883	-2.5355	-0.644032
Trial1	1	1	noBlindfold	clockwise	practice	Free	1	-0.5	-0.5	11.00781	1.11613	-1.45126	0.06925	1.7134531578438	-0.22266	-2.543964	-0.75407
[truncated: 13,422 more rows]
